# Supplementary material for: Modeling Human Protein Physical Interactions Involved in HIV Attachment In Silico
Source: Int J Mol Sci. 2025 Nov 20;26(22):11209. doi: 10.3390/ijms262211209 (PMC12652853; doi:10.3390/ijms262211209)
Supplement: Supplementary file 1 [file ijms-26-11209-s001.zip]

Archive with 49 entries (38 files):
- Models/
- Models/CCL2/
- Models/CCL2/ccl2_ccr2_model.cif
- Models/CCL2/ccl2_ccr5_model.cif
- Models/CCL2/ccl2_cd4_model.cif
- Models/CCL25/
- Models/CCL25/ccl25_ccr2_model.cif
- Models/CCL25/ccl25_ccr5_model.cif
- Models/CCL25/ccl25_cd4_model.cif
- Models/CCL27/
- Models/CCL27/ccl27_ccr5_model.cif
- Models/CCL27/ccl27_cd4_model.cif
- Models/CCL27/ccl27_gp120_model.cif
- Models/CCL8/
- Models/CCL8/ccl8_ccr5_model.cif
- Models/CCL8/ccl8_cd4_model.cif
- Models/CXCL12/
- Models/CXCL12/cxcl12_ccr5_model.cif
- Models/CXCL12/cxcl12_cd4_model.cif
- Models/CXCL12/cxcl12_cxcr4_model.cif
- Models/CXCL13/
- Models/CXCL13/cxcl13_ccr2_model.cif
- Models/CXCL13/cxcl13_ccr5_model.cif
- Models/CXCL13/cxcl13_cd4_model.cif
- Models/CXCL2/
- Models/CXCL2/cxcl2_ccr2_model.cif
- Models/CXCL2/cxcl2_ccr5_model.cif
- Models/CXCL3/
- Models/CXCL3/cxcl3_ccr2_model.cif
- Models/CXCL3/cxcl3_ccr5_model.cif
- Models/CXCL3/cxcl3_cd4_model.cif
- Models/For gp120/
- Models/For gp120/ackr3_gp120_model.cif
- Models/For gp120/adra2c_gp120_model.cif
- Models/For gp120/ccl27_gp120_model.cif
- Models/For gp120/ccr7_gp120_model.cif
- Models/For gp120/cxcr6_gp120_model.cif
- Models/For gp120/gp120_cxcr3_model.cif
- Models/For gp120/gpr18_gp120_model.cif
- Models/For gp120/htr5a_gp120_model.cif
- Models/For gp120/npy1r_gp120_model.cif
- Models/For gp120/npy5r_gp120_model.cif
- Models/For gp120/oprk1_gp120_model.cif
- Models/For gp120/ptgdr2_gp120_mode.cif
- Models/For gp120/sstr3_gp120_model.cif
- Models/PNOC/
- Models/PNOC/pnoc_ccr5_model.cif
- Models/PNOC/pnoc_cd4_model.cif
- Models/PNOC/pnoc_cxcr4_model.cif
