# Supplementary material for: Modeling Human Protein Physical Interactions Involved in HIV Attachment In Silico
Source: Int J Mol Sci. 2025 Nov 20;26(22):11209. doi: 10.3390/ijms262211209 (PMC12652853; doi:10.3390/ijms262211209)
Supplement: Supplementary file 1 [file ijms-26-11209-s001.zip › Models/CCL2/ccl2_ccr2_model.cif]

# By using this file you agree to the legally binding terms of use found at alphafoldserver.com/output-terms
data_4dcf90addbf5f0d6
#
_entry.id 4dcf90addbf5f0d6
#
loop_
_atom_type.symbol
C 
N 
O 
S 
#
loop_
_audit_author.name
_audit_author.pdbx_ordinal
"Google DeepMind" 1 
"Isomorphic Labs" 2 
#
_audit_conform.dict_location https://raw.githubusercontent.com/ihmwg/ModelCIF/master/dist/mmcif_ma.dic
_audit_conform.dict_name     mmcif_ma.dic
_audit_conform.dict_version  1.4.5
#
loop_
_chem_comp.formula
_chem_comp.formula_weight
_chem_comp.id
_chem_comp.mon_nstd_flag
_chem_comp.name
_chem_comp.pdbx_smiles
_chem_comp.pdbx_synonyms
_chem_comp.type
"C3 H7 N O2"    89.093  ALA y ALANINE         C[C@H](N)C(O)=O                  ? "L-PEPTIDE LINKING" 
"C6 H15 N4 O2"  175.209 ARG y ARGININE        N[C@@H](CCCNC(N)=[NH2+])C(O)=O   ? "L-PEPTIDE LINKING" 
"C4 H8 N2 O3"   132.118 ASN y ASPARAGINE      N[C@@H](CC(N)=O)C(O)=O           ? "L-PEPTIDE LINKING" 
"C4 H7 N O4"    133.103 ASP y "ASPARTIC ACID" N[C@@H](CC(O)=O)C(O)=O           ? "L-PEPTIDE LINKING" 
"C3 H7 N O2 S"  121.158 CYS y CYSTEINE        N[C@@H](CS)C(O)=O                ? "L-PEPTIDE LINKING" 
"C5 H10 N2 O3"  146.144 GLN y GLUTAMINE       N[C@@H](CCC(N)=O)C(O)=O          ? "L-PEPTIDE LINKING" 
"C5 H9 N O4"    147.129 GLU y "GLUTAMIC ACID" N[C@@H](CCC(O)=O)C(O)=O          ? "L-PEPTIDE LINKING" 
"C2 H5 N O2"    75.067  GLY y GLYCINE         NCC(O)=O                         ? "PEPTIDE LINKING"   
"C6 H10 N3 O2"  156.162 HIS y HISTIDINE       N[C@@H](Cc1c[nH]c[nH+]1)C(O)=O   ? "L-PEPTIDE LINKING" 
"C6 H13 N O2"   131.173 ILE y ISOLEUCINE      CC[C@H](C)[C@H](N)C(O)=O         ? "L-PEPTIDE LINKING" 
"C6 H13 N O2"   131.173 LEU y LEUCINE         CC(C)C[C@H](N)C(O)=O             ? "L-PEPTIDE LINKING" 
"C6 H15 N2 O2"  147.195 LYS y LYSINE          N[C@@H](CCCC[NH3+])C(O)=O        ? "L-PEPTIDE LINKING" 
"C5 H11 N O2 S" 149.211 MET y METHIONINE      CSCC[C@H](N)C(O)=O               ? "L-PEPTIDE LINKING" 
"C9 H11 N O2"   165.189 PHE y PHENYLALANINE   N[C@@H](Cc1ccccc1)C(O)=O         ? "L-PEPTIDE LINKING" 
"C5 H9 N O2"    115.130 PRO y PROLINE         OC(=O)[C@@H]1CCCN1               ? "L-PEPTIDE LINKING" 
"C3 H7 N O3"    105.093 SER y SERINE          N[C@@H](CO)C(O)=O                ? "L-PEPTIDE LINKING" 
"C4 H9 N O3"    119.119 THR y THREONINE       C[C@@H](O)[C@H](N)C(O)=O         ? "L-PEPTIDE LINKING" 
"C11 H12 N2 O2" 204.225 TRP y TRYPTOPHAN      N[C@@H](Cc1c[nH]c2ccccc12)C(O)=O ? "L-PEPTIDE LINKING" 
"C9 H11 N O3"   181.189 TYR y TYROSINE        N[C@@H](Cc1ccc(O)cc1)C(O)=O      ? "L-PEPTIDE LINKING" 
"C5 H11 N O2"   117.146 VAL y VALINE          CC(C)[C@H](N)C(O)=O              ? "L-PEPTIDE LINKING" 
#
_citation.book_publisher          ?
_citation.country                 UK
_citation.id                      primary
_citation.journal_full            Nature
_citation.journal_id_ASTM         NATUAS
_citation.journal_id_CSD          0006
_citation.journal_id_ISSN         0028-0836
_citation.journal_volume          ?
_citation.page_first              ?
_citation.page_last               ?
_citation.pdbx_database_id_DOI    ?
_citation.pdbx_database_id_PubMed ?
_citation.title                   "Accurate structure prediction of biomolecular interactions with AlphaFold 3"
_citation.year                    2024
#
loop_
_citation_author.citation_id
_citation_author.name
_citation_author.ordinal
primary "Google DeepMind" 1 
primary "Isomorphic Labs" 2 
#
loop_
_entity.id
_entity.pdbx_description
_entity.type
1 . polymer 
2 . polymer 
#
loop_
_entity_poly.entity_id
_entity_poly.pdbx_strand_id
_entity_poly.type
1 A polypeptide(L) 
2 B polypeptide(L) 
#
loop_
_entity_poly_seq.entity_id
_entity_poly_seq.hetero
_entity_poly_seq.mon_id
_entity_poly_seq.num
1 n MET 1   
1 n LYS 2   
1 n VAL 3   
1 n SER 4   
1 n ALA 5   
1 n ALA 6   
1 n LEU 7   
1 n LEU 8   
1 n CYS 9   
1 n LEU 10  
1 n LEU 11  
1 n LEU 12  
1 n ILE 13  
1 n ALA 14  
1 n ALA 15  
1 n THR 16  
1 n PHE 17  
1 n ILE 18  
1 n PRO 19  
1 n GLN 20  
1 n GLY 21  
1 n LEU 22  
1 n ALA 23  
1 n GLN 24  
1 n PRO 25  
1 n ASP 26  
1 n ALA 27  
1 n ILE 28  
1 n ASN 29  
1 n ALA 30  
1 n PRO 31  
1 n VAL 32  
1 n THR 33  
1 n CYS 34  
1 n CYS 35  
1 n TYR 36  
1 n ASN 37  
1 n PHE 38  
1 n THR 39  
1 n ASN 40  
1 n ARG 41  
1 n LYS 42  
1 n ILE 43  
1 n SER 44  
1 n VAL 45  
1 n GLN 46  
1 n ARG 47  
1 n LEU 48  
1 n ALA 49  
1 n SER 50  
1 n TYR 51  
1 n ARG 52  
1 n ARG 53  
1 n ILE 54  
1 n THR 55  
1 n SER 56  
1 n SER 57  
1 n LYS 58  
1 n CYS 59  
1 n PRO 60  
1 n LYS 61  
1 n GLU 62  
1 n ALA 63  
1 n VAL 64  
1 n ILE 65  
1 n PHE 66  
1 n LYS 67  
1 n THR 68  
1 n ILE 69  
1 n VAL 70  
1 n ALA 71  
1 n LYS 72  
1 n GLU 73  
1 n ILE 74  
1 n CYS 75  
1 n ALA 76  
1 n ASP 77  
1 n PRO 78  
1 n LYS 79  
1 n GLN 80  
1 n LYS 81  
1 n TRP 82  
1 n VAL 83  
1 n GLN 84  
1 n ASP 85  
1 n SER 86  
1 n MET 87  
1 n ASP 88  
1 n HIS 89  
1 n LEU 90  
1 n ASP 91  
1 n LYS 92  
1 n GLN 93  
1 n THR 94  
1 n GLN 95  
1 n THR 96  
1 n PRO 97  
1 n LYS 98  
1 n THR 99  
2 n MET 1   
2 n LEU 2   
2 n SER 3   
2 n THR 4   
2 n SER 5   
2 n ARG 6   
2 n SER 7   
2 n ARG 8   
2 n PHE 9   
2 n ILE 10  
2 n ARG 11  
2 n ASN 12  
2 n THR 13  
2 n ASN 14  
2 n GLU 15  
2 n SER 16  
2 n GLY 17  
2 n GLU 18  
2 n GLU 19  
2 n VAL 20  
2 n THR 21  
2 n THR 22  
2 n PHE 23  
2 n PHE 24  
2 n ASP 25  
2 n TYR 26  
2 n ASP 27  
2 n TYR 28  
2 n GLY 29  
2 n ALA 30  
2 n PRO 31  
2 n CYS 32  
2 n HIS 33  
2 n LYS 34  
2 n PHE 35  
2 n ASP 36  
2 n VAL 37  
2 n LYS 38  
2 n GLN 39  
2 n ILE 40  
2 n GLY 41  
2 n ALA 42  
2 n GLN 43  
2 n LEU 44  
2 n LEU 45  
2 n PRO 46  
2 n PRO 47  
2 n LEU 48  
2 n TYR 49  
2 n SER 50  
2 n LEU 51  
2 n VAL 52  
2 n PHE 53  
2 n ILE 54  
2 n PHE 55  
2 n GLY 56  
2 n PHE 57  
2 n VAL 58  
2 n GLY 59  
2 n ASN 60  
2 n MET 61  
2 n LEU 62  
2 n VAL 63  
2 n VAL 64  
2 n LEU 65  
2 n ILE 66  
2 n LEU 67  
2 n ILE 68  
2 n ASN 69  
2 n CYS 70  
2 n LYS 71  
2 n LYS 72  
2 n LEU 73  
2 n LYS 74  
2 n CYS 75  
2 n LEU 76  
2 n THR 77  
2 n ASP 78  
2 n ILE 79  
2 n TYR 80  
2 n LEU 81  
2 n LEU 82  
2 n ASN 83  
2 n LEU 84  
2 n ALA 85  
2 n ILE 86  
2 n SER 87  
2 n ASP 88  
2 n LEU 89  
2 n LEU 90  
2 n PHE 91  
2 n LEU 92  
2 n ILE 93  
2 n THR 94  
2 n LEU 95  
2 n PRO 96  
2 n LEU 97  
2 n TRP 98  
2 n ALA 99  
2 n HIS 100 
2 n SER 101 
2 n ALA 102 
2 n ALA 103 
2 n ASN 104 
2 n GLU 105 
2 n TRP 106 
2 n VAL 107 
2 n PHE 108 
2 n GLY 109 
2 n ASN 110 
2 n ALA 111 
2 n MET 112 
2 n CYS 113 
2 n LYS 114 
2 n LEU 115 
2 n PHE 116 
2 n THR 117 
2 n GLY 118 
2 n LEU 119 
2 n TYR 120 
2 n HIS 121 
2 n ILE 122 
2 n GLY 123 
2 n TYR 124 
2 n PHE 125 
2 n GLY 126 
2 n GLY 127 
2 n ILE 128 
2 n PHE 129 
2 n PHE 130 
2 n ILE 131 
2 n ILE 132 
2 n LEU 133 
2 n LEU 134 
2 n THR 135 
2 n ILE 136 
2 n ASP 137 
2 n ARG 138 
2 n TYR 139 
2 n LEU 140 
2 n ALA 141 
2 n ILE 142 
2 n VAL 143 
2 n HIS 144 
2 n ALA 145 
2 n VAL 146 
2 n PHE 147 
2 n ALA 148 
2 n LEU 149 
2 n LYS 150 
2 n ALA 151 
2 n ARG 152 
2 n THR 153 
2 n VAL 154 
2 n THR 155 
2 n PHE 156 
2 n GLY 157 
2 n VAL 158 
2 n VAL 159 
2 n THR 160 
2 n SER 161 
2 n VAL 162 
2 n ILE 163 
2 n THR 164 
2 n TRP 165 
2 n LEU 166 
2 n VAL 167 
2 n ALA 168 
2 n VAL 169 
2 n PHE 170 
2 n ALA 171 
2 n SER 172 
2 n VAL 173 
2 n PRO 174 
2 n GLY 175 
2 n ILE 176 
2 n ILE 177 
2 n PHE 178 
2 n THR 179 
2 n LYS 180 
2 n CYS 181 
2 n GLN 182 
2 n LYS 183 
2 n GLU 184 
2 n ASP 185 
2 n SER 186 
2 n VAL 187 
2 n TYR 188 
2 n VAL 189 
2 n CYS 190 
2 n GLY 191 
2 n PRO 192 
2 n TYR 193 
2 n PHE 194 
2 n PRO 195 
2 n ARG 196 
2 n GLY 197 
2 n TRP 198 
2 n ASN 199 
2 n ASN 200 
2 n PHE 201 
2 n HIS 202 
2 n THR 203 
2 n ILE 204 
2 n MET 205 
2 n ARG 206 
2 n ASN 207 
2 n ILE 208 
2 n LEU 209 
2 n GLY 210 
2 n LEU 211 
2 n VAL 212 
2 n LEU 213 
2 n PRO 214 
2 n LEU 215 
2 n LEU 216 
2 n ILE 217 
2 n MET 218 
2 n VAL 219 
2 n ILE 220 
2 n CYS 221 
2 n TYR 222 
2 n SER 223 
2 n GLY 224 
2 n ILE 225 
2 n LEU 226 
2 n LYS 227 
2 n THR 228 
2 n LEU 229 
2 n LEU 230 
2 n ARG 231 
2 n CYS 232 
2 n ARG 233 
2 n ASN 234 
2 n GLU 235 
2 n LYS 236 
2 n LYS 237 
2 n ARG 238 
2 n HIS 239 
2 n ARG 240 
2 n ALA 241 
2 n VAL 242 
2 n ARG 243 
2 n VAL 244 
2 n ILE 245 
2 n PHE 246 
2 n THR 247 
2 n ILE 248 
2 n MET 249 
2 n ILE 250 
2 n VAL 251 
2 n TYR 252 
2 n PHE 253 
2 n LEU 254 
2 n PHE 255 
2 n TRP 256 
2 n THR 257 
2 n PRO 258 
2 n TYR 259 
2 n ASN 260 
2 n ILE 261 
2 n VAL 262 
2 n ILE 263 
2 n LEU 264 
2 n LEU 265 
2 n ASN 266 
2 n THR 267 
2 n PHE 268 
2 n GLN 269 
2 n GLU 270 
2 n PHE 271 
2 n PHE 272 
2 n GLY 273 
2 n LEU 274 
2 n SER 275 
2 n ASN 276 
2 n CYS 277 
2 n GLU 278 
2 n SER 279 
2 n THR 280 
2 n SER 281 
2 n GLN 282 
2 n LEU 283 
2 n ASP 284 
2 n GLN 285 
2 n ALA 286 
2 n THR 287 
2 n GLN 288 
2 n VAL 289 
2 n THR 290 
2 n GLU 291 
2 n THR 292 
2 n LEU 293 
2 n GLY 294 
2 n MET 295 
2 n THR 296 
2 n HIS 297 
2 n CYS 298 
2 n CYS 299 
2 n ILE 300 
2 n ASN 301 
2 n PRO 302 
2 n ILE 303 
2 n ILE 304 
2 n TYR 305 
2 n ALA 306 
2 n PHE 307 
2 n VAL 308 
2 n GLY 309 
2 n GLU 310 
2 n LYS 311 
2 n PHE 312 
2 n ARG 313 
2 n SER 314 
2 n LEU 315 
2 n PHE 316 
2 n HIS 317 
2 n ILE 318 
2 n ALA 319 
2 n LEU 320 
2 n GLY 321 
2 n CYS 322 
2 n ARG 323 
2 n ILE 324 
2 n ALA 325 
2 n PRO 326 
2 n LEU 327 
2 n GLN 328 
2 n LYS 329 
2 n PRO 330 
2 n VAL 331 
2 n CYS 332 
2 n GLY 333 
2 n GLY 334 
2 n PRO 335 
2 n GLY 336 
2 n VAL 337 
2 n ARG 338 
2 n PRO 339 
2 n GLY 340 
2 n LYS 341 
2 n ASN 342 
2 n VAL 343 
2 n LYS 344 
2 n VAL 345 
2 n THR 346 
2 n THR 347 
2 n GLN 348 
2 n GLY 349 
2 n LEU 350 
2 n LEU 351 
2 n ASP 352 
2 n GLY 353 
2 n ARG 354 
2 n GLY 355 
2 n LYS 356 
2 n GLY 357 
2 n LYS 358 
2 n SER 359 
2 n ILE 360 
2 n GLY 361 
2 n ARG 362 
2 n ALA 363 
2 n PRO 364 
2 n GLU 365 
2 n ALA 366 
2 n SER 367 
2 n LEU 368 
2 n GLN 369 
2 n ASP 370 
2 n LYS 371 
2 n GLU 372 
2 n GLY 373 
2 n ALA 374 
#
_ma_data.content_type "model coordinates"
_ma_data.id           1
_ma_data.name         Model
#
_ma_model_list.data_id          1
_ma_model_list.model_group_id   1
_ma_model_list.model_group_name "AlphaFold-beta-20231127 (fb0b9d13-0bdd-4522-ba5f-0ee1f426d085 @ 2025-03-04 00:35:49)"
_ma_model_list.model_id         1
_ma_model_list.model_name       "Top ranked model"
_ma_model_list.model_type       "Ab initio model"
_ma_model_list.ordinal_id       1
#
loop_
_ma_protocol_step.method_type
_ma_protocol_step.ordinal_id
_ma_protocol_step.protocol_id
_ma_protocol_step.step_id
"coevolution MSA" 1 1 1 
"template search" 2 1 2 
modeling          3 1 3 
#
loop_
_ma_qa_metric.id
_ma_qa_metric.mode
_ma_qa_metric.name
_ma_qa_metric.software_group_id
_ma_qa_metric.type
1 global pLDDT 1 pLDDT 
2 local  pLDDT 1 pLDDT 
#
_ma_qa_metric_global.metric_id    1
_ma_qa_metric_global.metric_value 71.99
_ma_qa_metric_global.model_id     1
_ma_qa_metric_global.ordinal_id   1
#
_ma_software_group.group_id    1
_ma_software_group.ordinal_id  1
_ma_software_group.software_id 1
#
loop_
_ma_target_entity.data_id
_ma_target_entity.entity_id
_ma_target_entity.origin
1 1 . 
1 2 . 
#
loop_
_ma_target_entity_instance.asym_id
_ma_target_entity_instance.details
_ma_target_entity_instance.entity_id
A . 1 
B . 2 
#
loop_
_pdbx_data_usage.details
_pdbx_data_usage.id
_pdbx_data_usage.type
_pdbx_data_usage.url
;NON-COMMERCIAL USE ONLY, BY USING THIS FILE YOU AGREE TO THE TERMS OF USE FOUND
AT alphafoldserver.com/output-terms.
;
1 license    ? 
;THE INFORMATION IS NOT INTENDED FOR, HAS NOT BEEN VALIDATED FOR, AND IS NOT
APPROVED FOR CLINICAL USE. IT SHOULD NOT BE USED FOR CLINICAL PURPOSE OR RELIED
ON FOR MEDICAL OR OTHER PROFESSIONAL ADVICE. IT IS THEORETICAL MODELLING ONLY
AND CAUTION SHOULD BE EXERCISED IN ITS USE. IT IS PROVIDED "AS-IS" WITHOUT ANY
WARRANTY OF ANY KIND, WHETHER EXPRESSED OR IMPLIED. NO WARRANTY IS GIVEN THAT
USE OF THE INFORMATION SHALL NOT INFRINGE THE RIGHTS OF ANY THIRD PARTY.
;
2 disclaimer ? 
#
loop_
_pdbx_poly_seq_scheme.asym_id
_pdbx_poly_seq_scheme.auth_seq_num
_pdbx_poly_seq_scheme.entity_id
_pdbx_poly_seq_scheme.hetero
_pdbx_poly_seq_scheme.mon_id
_pdbx_poly_seq_scheme.pdb_ins_code
_pdbx_poly_seq_scheme.pdb_seq_num
_pdbx_poly_seq_scheme.pdb_strand_id
_pdbx_poly_seq_scheme.seq_id
A 1   1 n MET . 1   A 1   
A 2   1 n LYS . 2   A 2   
A 3   1 n VAL . 3   A 3   
A 4   1 n SER . 4   A 4   
A 5   1 n ALA . 5   A 5   
A 6   1 n ALA . 6   A 6   
A 7   1 n LEU . 7   A 7   
A 8   1 n LEU . 8   A 8   
A 9   1 n CYS . 9   A 9   
A 10  1 n LEU . 10  A 10  
A 11  1 n LEU . 11  A 11  
A 12  1 n LEU . 12  A 12  
A 13  1 n ILE . 13  A 13  
A 14  1 n ALA . 14  A 14  
A 15  1 n ALA . 15  A 15  
A 16  1 n THR . 16  A 16  
A 17  1 n PHE . 17  A 17  
A 18  1 n ILE . 18  A 18  
A 19  1 n PRO . 19  A 19  
A 20  1 n GLN . 20  A 20  
A 21  1 n GLY . 21  A 21  
A 22  1 n LEU . 22  A 22  
A 23  1 n ALA . 23  A 23  
A 24  1 n GLN . 24  A 24  
A 25  1 n PRO . 25  A 25  
A 26  1 n ASP . 26  A 26  
A 27  1 n ALA . 27  A 27  
A 28  1 n ILE . 28  A 28  
A 29  1 n ASN . 29  A 29  
A 30  1 n ALA . 30  A 30  
A 31  1 n PRO . 31  A 31  
A 32  1 n VAL . 32  A 32  
A 33  1 n THR . 33  A 33  
A 34  1 n CYS . 34  A 34  
A 35  1 n CYS . 35  A 35  
A 36  1 n TYR . 36  A 36  
A 37  1 n ASN . 37  A 37  
A 38  1 n PHE . 38  A 38  
A 39  1 n THR . 39  A 39  
A 40  1 n ASN . 40  A 40  
A 41  1 n ARG . 41  A 41  
A 42  1 n LYS . 42  A 42  
A 43  1 n ILE . 43  A 43  
A 44  1 n SER . 44  A 44  
A 45  1 n VAL . 45  A 45  
A 46  1 n GLN . 46  A 46  
A 47  1 n ARG . 47  A 47  
A 48  1 n LEU . 48  A 48  
A 49  1 n ALA . 49  A 49  
A 50  1 n SER . 50  A 50  
A 51  1 n TYR . 51  A 51  
A 52  1 n ARG . 52  A 52  
A 53  1 n ARG . 53  A 53  
A 54  1 n ILE . 54  A 54  
A 55  1 n THR . 55  A 55  
A 56  1 n SER . 56  A 56  
A 57  1 n SER . 57  A 57  
A 58  1 n LYS . 58  A 58  
A 59  1 n CYS . 59  A 59  
A 60  1 n PRO . 60  A 60  
A 61  1 n LYS . 61  A 61  
A 62  1 n GLU . 62  A 62  
A 63  1 n ALA . 63  A 63  
A 64  1 n VAL . 64  A 64  
A 65  1 n ILE . 65  A 65  
A 66  1 n PHE . 66  A 66  
A 67  1 n LYS . 67  A 67  
A 68  1 n THR . 68  A 68  
A 69  1 n ILE . 69  A 69  
A 70  1 n VAL . 70  A 70  
A 71  1 n ALA . 71  A 71  
A 72  1 n LYS . 72  A 72  
A 73  1 n GLU . 73  A 73  
A 74  1 n ILE . 74  A 74  
A 75  1 n CYS . 75  A 75  
A 76  1 n ALA . 76  A 76  
A 77  1 n ASP . 77  A 77  
A 78  1 n PRO . 78  A 78  
A 79  1 n LYS . 79  A 79  
A 80  1 n GLN . 80  A 80  
A 81  1 n LYS . 81  A 81  
A 82  1 n TRP . 82  A 82  
A 83  1 n VAL . 83  A 83  
A 84  1 n GLN . 84  A 84  
A 85  1 n ASP . 85  A 85  
A 86  1 n SER . 86  A 86  
A 87  1 n MET . 87  A 87  
A 88  1 n ASP . 88  A 88  
A 89  1 n HIS . 89  A 89  
A 90  1 n LEU . 90  A 90  
A 91  1 n ASP . 91  A 91  
A 92  1 n LYS . 92  A 92  
A 93  1 n GLN . 93  A 93  
A 94  1 n THR . 94  A 94  
A 95  1 n GLN . 95  A 95  
A 96  1 n THR . 96  A 96  
A 97  1 n PRO . 97  A 97  
A 98  1 n LYS . 98  A 98  
A 99  1 n THR . 99  A 99  
B 1   2 n MET . 1   B 1   
B 2   2 n LEU . 2   B 2   
B 3   2 n SER . 3   B 3   
B 4   2 n THR . 4   B 4   
B 5   2 n SER . 5   B 5   
B 6   2 n ARG . 6   B 6   
B 7   2 n SER . 7   B 7   
B 8   2 n ARG . 8   B 8   
B 9   2 n PHE . 9   B 9   
B 10  2 n ILE . 10  B 10  
B 11  2 n ARG . 11  B 11  
B 12  2 n ASN . 12  B 12  
B 13  2 n THR . 13  B 13  
B 14  2 n ASN . 14  B 14  
B 15  2 n GLU . 15  B 15  
B 16  2 n SER . 16  B 16  
B 17  2 n GLY . 17  B 17  
B 18  2 n GLU . 18  B 18  
B 19  2 n GLU . 19  B 19  
B 20  2 n VAL . 20  B 20  
B 21  2 n THR . 21  B 21  
B 22  2 n THR . 22  B 22  
B 23  2 n PHE . 23  B 23  
B 24  2 n PHE . 24  B 24  
B 25  2 n ASP . 25  B 25  
B 26  2 n TYR . 26  B 26  
B 27  2 n ASP . 27  B 27  
B 28  2 n TYR . 28  B 28  
B 29  2 n GLY . 29  B 29  
B 30  2 n ALA . 30  B 30  
B 31  2 n PRO . 31  B 31  
B 32  2 n CYS . 32  B 32  
B 33  2 n HIS . 33  B 33  
B 34  2 n LYS . 34  B 34  
B 35  2 n PHE . 35  B 35  
B 36  2 n ASP . 36  B 36  
B 37  2 n VAL . 37  B 37  
B 38  2 n LYS . 38  B 38  
B 39  2 n GLN . 39  B 39  
B 40  2 n ILE . 40  B 40  
B 41  2 n GLY . 41  B 41  
B 42  2 n ALA . 42  B 42  
B 43  2 n GLN . 43  B 43  
B 44  2 n LEU . 44  B 44  
B 45  2 n LEU . 45  B 45  
B 46  2 n PRO . 46  B 46  
B 47  2 n PRO . 47  B 47  
B 48  2 n LEU . 48  B 48  
B 49  2 n TYR . 49  B 49  
B 50  2 n SER . 50  B 50  
B 51  2 n LEU . 51  B 51  
B 52  2 n VAL . 52  B 52  
B 53  2 n PHE . 53  B 53  
B 54  2 n ILE . 54  B 54  
B 55  2 n PHE . 55  B 55  
B 56  2 n GLY . 56  B 56  
B 57  2 n PHE . 57  B 57  
B 58  2 n VAL . 58  B 58  
B 59  2 n GLY . 59  B 59  
B 60  2 n ASN . 60  B 60  
B 61  2 n MET . 61  B 61  
B 62  2 n LEU . 62  B 62  
B 63  2 n VAL . 63  B 63  
B 64  2 n VAL . 64  B 64  
B 65  2 n LEU . 65  B 65  
B 66  2 n ILE . 66  B 66  
B 67  2 n LEU . 67  B 67  
B 68  2 n ILE . 68  B 68  
B 69  2 n ASN . 69  B 69  
B 70  2 n CYS . 70  B 70  
B 71  2 n LYS . 71  B 71  
B 72  2 n LYS . 72  B 72  
B 73  2 n LEU . 73  B 73  
B 74  2 n LYS . 74  B 74  
B 75  2 n CYS . 75  B 75  
B 76  2 n LEU . 76  B 76  
B 77  2 n THR . 77  B 77  
B 78  2 n ASP . 78  B 78  
B 79  2 n ILE . 79  B 79  
B 80  2 n TYR . 80  B 80  
B 81  2 n LEU . 81  B 81  
B 82  2 n LEU . 82  B 82  
B 83  2 n ASN . 83  B 83  
B 84  2 n LEU . 84  B 84  
B 85  2 n ALA . 85  B 85  
B 86  2 n ILE . 86  B 86  
B 87  2 n SER . 87  B 87  
B 88  2 n ASP . 88  B 88  
B 89  2 n LEU . 89  B 89  
B 90  2 n LEU . 90  B 90  
B 91  2 n PHE . 91  B 91  
B 92  2 n LEU . 92  B 92  
B 93  2 n ILE . 93  B 93  
B 94  2 n THR . 94  B 94  
B 95  2 n LEU . 95  B 95  
B 96  2 n PRO . 96  B 96  
B 97  2 n LEU . 97  B 97  
B 98  2 n TRP . 98  B 98  
B 99  2 n ALA . 99  B 99  
B 100 2 n HIS . 100 B 100 
B 101 2 n SER . 101 B 101 
B 102 2 n ALA . 102 B 102 
B 103 2 n ALA . 103 B 103 
B 104 2 n ASN . 104 B 104 
B 105 2 n GLU . 105 B 105 
B 106 2 n TRP . 106 B 106 
B 107 2 n VAL . 107 B 107 
B 108 2 n PHE . 108 B 108 
B 109 2 n GLY . 109 B 109 
B 110 2 n ASN . 110 B 110 
B 111 2 n ALA . 111 B 111 
B 112 2 n MET . 112 B 112 
B 113 2 n CYS . 113 B 113 
B 114 2 n LYS . 114 B 114 
B 115 2 n LEU . 115 B 115 
B 116 2 n PHE . 116 B 116 
B 117 2 n THR . 117 B 117 
B 118 2 n GLY . 118 B 118 
B 119 2 n LEU . 119 B 119 
B 120 2 n TYR . 120 B 120 
B 121 2 n HIS . 121 B 121 
B 122 2 n ILE . 122 B 122 
B 123 2 n GLY . 123 B 123 
B 124 2 n TYR . 124 B 124 
B 125 2 n PHE . 125 B 125 
B 126 2 n GLY . 126 B 126 
B 127 2 n GLY . 127 B 127 
B 128 2 n ILE . 128 B 128 
B 129 2 n PHE . 129 B 129 
B 130 2 n PHE . 130 B 130 
B 131 2 n ILE . 131 B 131 
B 132 2 n ILE . 132 B 132 
B 133 2 n LEU . 133 B 133 
B 134 2 n LEU . 134 B 134 
B 135 2 n THR . 135 B 135 
B 136 2 n ILE . 136 B 136 
B 137 2 n ASP . 137 B 137 
B 138 2 n ARG . 138 B 138 
B 139 2 n TYR . 139 B 139 
B 140 2 n LEU . 140 B 140 
B 141 2 n ALA . 141 B 141 
B 142 2 n ILE . 142 B 142 
B 143 2 n VAL . 143 B 143 
B 144 2 n HIS . 144 B 144 
B 145 2 n ALA . 145 B 145 
B 146 2 n VAL . 146 B 146 
B 147 2 n PHE . 147 B 147 
B 148 2 n ALA . 148 B 148 
B 149 2 n LEU . 149 B 149 
B 150 2 n LYS . 150 B 150 
B 151 2 n ALA . 151 B 151 
B 152 2 n ARG . 152 B 152 
B 153 2 n THR . 153 B 153 
B 154 2 n VAL . 154 B 154 
B 155 2 n THR . 155 B 155 
B 156 2 n PHE . 156 B 156 
B 157 2 n GLY . 157 B 157 
B 158 2 n VAL . 158 B 158 
B 159 2 n VAL . 159 B 159 
B 160 2 n THR . 160 B 160 
B 161 2 n SER . 161 B 161 
B 162 2 n VAL . 162 B 162 
B 163 2 n ILE . 163 B 163 
B 164 2 n THR . 164 B 164 
B 165 2 n TRP . 165 B 165 
B 166 2 n LEU . 166 B 166 
B 167 2 n VAL . 167 B 167 
B 168 2 n ALA . 168 B 168 
B 169 2 n VAL . 169 B 169 
B 170 2 n PHE . 170 B 170 
B 171 2 n ALA . 171 B 171 
B 172 2 n SER . 172 B 172 
B 173 2 n VAL . 173 B 173 
B 174 2 n PRO . 174 B 174 
B 175 2 n GLY . 175 B 175 
B 176 2 n ILE . 176 B 176 
B 177 2 n ILE . 177 B 177 
B 178 2 n PHE . 178 B 178 
B 179 2 n THR . 179 B 179 
B 180 2 n LYS . 180 B 180 
B 181 2 n CYS . 181 B 181 
B 182 2 n GLN . 182 B 182 
B 183 2 n LYS . 183 B 183 
B 184 2 n GLU . 184 B 184 
B 185 2 n ASP . 185 B 185 
B 186 2 n SER . 186 B 186 
B 187 2 n VAL . 187 B 187 
B 188 2 n TYR . 188 B 188 
B 189 2 n VAL . 189 B 189 
B 190 2 n CYS . 190 B 190 
B 191 2 n GLY . 191 B 191 
B 192 2 n PRO . 192 B 192 
B 193 2 n TYR . 193 B 193 
B 194 2 n PHE . 194 B 194 
B 195 2 n PRO . 195 B 195 
B 196 2 n ARG . 196 B 196 
B 197 2 n GLY . 197 B 197 
B 198 2 n TRP . 198 B 198 
B 199 2 n ASN . 199 B 199 
B 200 2 n ASN . 200 B 200 
B 201 2 n PHE . 201 B 201 
B 202 2 n HIS . 202 B 202 
B 203 2 n THR . 203 B 203 
B 204 2 n ILE . 204 B 204 
B 205 2 n MET . 205 B 205 
B 206 2 n ARG . 206 B 206 
B 207 2 n ASN . 207 B 207 
B 208 2 n ILE . 208 B 208 
B 209 2 n LEU . 209 B 209 
B 210 2 n GLY . 210 B 210 
B 211 2 n LEU . 211 B 211 
B 212 2 n VAL . 212 B 212 
B 213 2 n LEU . 213 B 213 
B 214 2 n PRO . 214 B 214 
B 215 2 n LEU . 215 B 215 
B 216 2 n LEU . 216 B 216 
B 217 2 n ILE . 217 B 217 
B 218 2 n MET . 218 B 218 
B 219 2 n VAL . 219 B 219 
B 220 2 n ILE . 220 B 220 
B 221 2 n CYS . 221 B 221 
B 222 2 n TYR . 222 B 222 
B 223 2 n SER . 223 B 223 
B 224 2 n GLY . 224 B 224 
B 225 2 n ILE . 225 B 225 
B 226 2 n LEU . 226 B 226 
B 227 2 n LYS . 227 B 227 
B 228 2 n THR . 228 B 228 
B 229 2 n LEU . 229 B 229 
B 230 2 n LEU . 230 B 230 
B 231 2 n ARG . 231 B 231 
B 232 2 n CYS . 232 B 232 
B 233 2 n ARG . 233 B 233 
B 234 2 n ASN . 234 B 234 
B 235 2 n GLU . 235 B 235 
B 236 2 n LYS . 236 B 236 
B 237 2 n LYS . 237 B 237 
B 238 2 n ARG . 238 B 238 
B 239 2 n HIS . 239 B 239 
B 240 2 n ARG . 240 B 240 
B 241 2 n ALA . 241 B 241 
B 242 2 n VAL . 242 B 242 
B 243 2 n ARG . 243 B 243 
B 244 2 n VAL . 244 B 244 
B 245 2 n ILE . 245 B 245 
B 246 2 n PHE . 246 B 246 
B 247 2 n THR . 247 B 247 
B 248 2 n ILE . 248 B 248 
B 249 2 n MET . 249 B 249 
B 250 2 n ILE . 250 B 250 
B 251 2 n VAL . 251 B 251 
B 252 2 n TYR . 252 B 252 
B 253 2 n PHE . 253 B 253 
B 254 2 n LEU . 254 B 254 
B 255 2 n PHE . 255 B 255 
B 256 2 n TRP . 256 B 256 
B 257 2 n THR . 257 B 257 
B 258 2 n PRO . 258 B 258 
B 259 2 n TYR . 259 B 259 
B 260 2 n ASN . 260 B 260 
B 261 2 n ILE . 261 B 261 
B 262 2 n VAL . 262 B 262 
B 263 2 n ILE . 263 B 263 
B 264 2 n LEU . 264 B 264 
B 265 2 n LEU . 265 B 265 
B 266 2 n ASN . 266 B 266 
B 267 2 n THR . 267 B 267 
B 268 2 n PHE . 268 B 268 
B 269 2 n GLN . 269 B 269 
B 270 2 n GLU . 270 B 270 
B 271 2 n PHE . 271 B 271 
B 272 2 n PHE . 272 B 272 
B 273 2 n GLY . 273 B 273 
B 274 2 n LEU . 274 B 274 
B 275 2 n SER . 275 B 275 
B 276 2 n ASN . 276 B 276 
B 277 2 n CYS . 277 B 277 
B 278 2 n GLU . 278 B 278 
B 279 2 n SER . 279 B 279 
B 280 2 n THR . 280 B 280 
B 281 2 n SER . 281 B 281 
B 282 2 n GLN . 282 B 282 
B 283 2 n LEU . 283 B 283 
B 284 2 n ASP . 284 B 284 
B 285 2 n GLN . 285 B 285 
B 286 2 n ALA . 286 B 286 
B 287 2 n THR . 287 B 287 
B 288 2 n GLN . 288 B 288 
B 289 2 n VAL . 289 B 289 
B 290 2 n THR . 290 B 290 
B 291 2 n GLU . 291 B 291 
B 292 2 n THR . 292 B 292 
B 293 2 n LEU . 293 B 293 
B 294 2 n GLY . 294 B 294 
B 295 2 n MET . 295 B 295 
B 296 2 n THR . 296 B 296 
B 297 2 n HIS . 297 B 297 
B 298 2 n CYS . 298 B 298 
B 299 2 n CYS . 299 B 299 
B 300 2 n ILE . 300 B 300 
B 301 2 n ASN . 301 B 301 
B 302 2 n PRO . 302 B 302 
B 303 2 n ILE . 303 B 303 
B 304 2 n ILE . 304 B 304 
B 305 2 n TYR . 305 B 305 
B 306 2 n ALA . 306 B 306 
B 307 2 n PHE . 307 B 307 
B 308 2 n VAL . 308 B 308 
B 309 2 n GLY . 309 B 309 
B 310 2 n GLU . 310 B 310 
B 311 2 n LYS . 311 B 311 
B 312 2 n PHE . 312 B 312 
B 313 2 n ARG . 313 B 313 
B 314 2 n SER . 314 B 314 
B 315 2 n LEU . 315 B 315 
B 316 2 n PHE . 316 B 316 
B 317 2 n HIS . 317 B 317 
B 318 2 n ILE . 318 B 318 
B 319 2 n ALA . 319 B 319 
B 320 2 n LEU . 320 B 320 
B 321 2 n GLY . 321 B 321 
B 322 2 n CYS . 322 B 322 
B 323 2 n ARG . 323 B 323 
B 324 2 n ILE . 324 B 324 
B 325 2 n ALA . 325 B 325 
B 326 2 n PRO . 326 B 326 
B 327 2 n LEU . 327 B 327 
B 328 2 n GLN . 328 B 328 
B 329 2 n LYS . 329 B 329 
B 330 2 n PRO . 330 B 330 
B 331 2 n VAL . 331 B 331 
B 332 2 n CYS . 332 B 332 
B 333 2 n GLY . 333 B 333 
B 334 2 n GLY . 334 B 334 
B 335 2 n PRO . 335 B 335 
B 336 2 n GLY . 336 B 336 
B 337 2 n VAL . 337 B 337 
B 338 2 n ARG . 338 B 338 
B 339 2 n PRO . 339 B 339 
B 340 2 n GLY . 340 B 340 
B 341 2 n LYS . 341 B 341 
B 342 2 n ASN . 342 B 342 
B 343 2 n VAL . 343 B 343 
B 344 2 n LYS . 344 B 344 
B 345 2 n VAL . 345 B 345 
B 346 2 n THR . 346 B 346 
B 347 2 n THR . 347 B 347 
B 348 2 n GLN . 348 B 348 
B 349 2 n GLY . 349 B 349 
B 350 2 n LEU . 350 B 350 
B 351 2 n LEU . 351 B 351 
B 352 2 n ASP . 352 B 352 
B 353 2 n GLY . 353 B 353 
B 354 2 n ARG . 354 B 354 
B 355 2 n GLY . 355 B 355 
B 356 2 n LYS . 356 B 356 
B 357 2 n GLY . 357 B 357 
B 358 2 n LYS . 358 B 358 
B 359 2 n SER . 359 B 359 
B 360 2 n ILE . 360 B 360 
B 361 2 n GLY . 361 B 361 
B 362 2 n ARG . 362 B 362 
B 363 2 n ALA . 363 B 363 
B 364 2 n PRO . 364 B 364 
B 365 2 n GLU . 365 B 365 
B 366 2 n ALA . 366 B 366 
B 367 2 n SER . 367 B 367 
B 368 2 n LEU . 368 B 368 
B 369 2 n GLN . 369 B 369 
B 370 2 n ASP . 370 B 370 
B 371 2 n LYS . 371 B 371 
B 372 2 n GLU . 372 B 372 
B 373 2 n GLY . 373 B 373 
B 374 2 n ALA . 374 B 374 
#
_software.classification other
_software.date           ?
_software.description    "Structure prediction"
_software.name           AlphaFold
_software.pdbx_ordinal   1
_software.type           package
_software.version        "AlphaFold-beta-20231127 (fb0b9d13-0bdd-4522-ba5f-0ee1f426d085 @ 2025-03-04 00:35:49)"
#
loop_
_struct_asym.entity_id
_struct_asym.id
1 A 
2 B 
#
loop_
_atom_site.group_PDB
_atom_site.id
_atom_site.type_symbol
_atom_site.label_atom_id
_atom_site.label_alt_id
_atom_site.label_comp_id
_atom_site.label_asym_id
_atom_site.label_entity_id
_atom_site.label_seq_id
_atom_site.pdbx_PDB_ins_code
_atom_site.Cartn_x
_atom_site.Cartn_y
_atom_site.Cartn_z
_atom_site.occupancy
_atom_site.B_iso_or_equiv
_atom_site.auth_seq_id
_atom_site.auth_asym_id
_atom_site.pdbx_PDB_model_num
ATOM 1    N N   . MET A 1 1   ? 6.549   4.679   23.613  1.00 26.63 1   A 1 
ATOM 2    C CA  . MET A 1 1   ? 5.916   3.345   23.541  1.00 29.35 1   A 1 
ATOM 3    C C   . MET A 1 1   ? 4.423   3.376   23.837  1.00 32.37 1   A 1 
ATOM 4    O O   . MET A 1 1   ? 3.665   3.028   22.944  1.00 31.41 1   A 1 
ATOM 5    C CB  . MET A 1 1   ? 6.648   2.311   24.404  1.00 29.74 1   A 1 
ATOM 6    C CG  . MET A 1 1   ? 7.931   1.865   23.696  1.00 27.17 1   A 1 
ATOM 7    S SD  . MET A 1 1   ? 8.902   0.733   24.688  1.00 25.34 1   A 1 
ATOM 8    C CE  . MET A 1 1   ? 10.021  0.075   23.436  1.00 19.33 1   A 1 
ATOM 9    N N   . LYS A 1 2   ? 3.970   3.858   25.018  1.00 39.48 2   A 1 
ATOM 10   C CA  . LYS A 1 2   ? 2.531   3.878   25.366  1.00 44.20 2   A 1 
ATOM 11   C C   . LYS A 1 2   ? 1.638   4.612   24.352  1.00 42.12 2   A 1 
ATOM 12   O O   . LYS A 1 2   ? 0.576   4.112   24.012  1.00 42.96 2   A 1 
ATOM 13   C CB  . LYS A 1 2   ? 2.315   4.453   26.776  1.00 45.35 2   A 1 
ATOM 14   C CG  . LYS A 1 2   ? 2.791   3.510   27.884  1.00 41.36 2   A 1 
ATOM 15   C CD  . LYS A 1 2   ? 2.429   4.045   29.284  1.00 40.12 2   A 1 
ATOM 16   C CE  . LYS A 1 2   ? 2.823   3.063   30.383  1.00 35.83 2   A 1 
ATOM 17   N NZ  . LYS A 1 2   ? 2.449   3.537   31.748  1.00 31.34 2   A 1 
ATOM 18   N N   . VAL A 1 3   ? 2.072   5.754   23.816  1.00 38.43 3   A 1 
ATOM 19   C CA  . VAL A 1 3   ? 1.303   6.525   22.811  1.00 38.78 3   A 1 
ATOM 20   C C   . VAL A 1 3   ? 1.155   5.762   21.493  1.00 39.77 3   A 1 
ATOM 21   O O   . VAL A 1 3   ? 0.087   5.777   20.895  1.00 39.00 3   A 1 
ATOM 22   C CB  . VAL A 1 3   ? 1.944   7.906   22.555  1.00 37.86 3   A 1 
ATOM 23   C CG1 . VAL A 1 3   ? 1.129   8.743   21.561  1.00 32.62 3   A 1 
ATOM 24   C CG2 . VAL A 1 3   ? 2.067   8.711   23.855  1.00 36.36 3   A 1 
ATOM 25   N N   . SER A 1 4   ? 2.196   5.044   21.057  1.00 34.35 4   A 1 
ATOM 26   C CA  . SER A 1 4   ? 2.155   4.214   19.855  1.00 35.53 4   A 1 
ATOM 27   C C   . SER A 1 4   ? 1.193   3.036   20.010  1.00 34.21 4   A 1 
ATOM 28   O O   . SER A 1 4   ? 0.459   2.734   19.086  1.00 35.10 4   A 1 
ATOM 29   C CB  . SER A 1 4   ? 3.553   3.689   19.506  1.00 35.84 4   A 1 
ATOM 30   O OG  . SER A 1 4   ? 4.510   4.719   19.562  1.00 32.78 4   A 1 
ATOM 31   N N   . ALA A 1 5   ? 1.151   2.416   21.193  1.00 36.66 5   A 1 
ATOM 32   C CA  . ALA A 1 5   ? 0.197   1.367   21.513  1.00 37.14 5   A 1 
ATOM 33   C C   . ALA A 1 5   ? -1.246  1.898   21.534  1.00 37.07 5   A 1 
ATOM 34   O O   . ALA A 1 5   ? -2.123  1.274   20.969  1.00 40.15 5   A 1 
ATOM 35   C CB  . ALA A 1 5   ? 0.578   0.720   22.845  1.00 39.97 5   A 1 
ATOM 36   N N   . ALA A 1 6   ? -1.478  3.088   22.108  1.00 40.26 6   A 1 
ATOM 37   C CA  . ALA A 1 6   ? -2.789  3.728   22.102  1.00 41.84 6   A 1 
ATOM 38   C C   . ALA A 1 6   ? -3.272  4.072   20.686  1.00 41.57 6   A 1 
ATOM 39   O O   . ALA A 1 6   ? -4.433  3.845   20.364  1.00 45.69 6   A 1 
ATOM 40   C CB  . ALA A 1 6   ? -2.741  4.978   22.993  1.00 45.13 6   A 1 
ATOM 41   N N   . LEU A 1 7   ? -2.370  4.556   19.807  1.00 42.34 7   A 1 
ATOM 42   C CA  . LEU A 1 7   ? -2.699  4.821   18.402  1.00 42.72 7   A 1 
ATOM 43   C C   . LEU A 1 7   ? -2.999  3.528   17.638  1.00 41.74 7   A 1 
ATOM 44   O O   . LEU A 1 7   ? -3.907  3.492   16.816  1.00 44.02 7   A 1 
ATOM 45   C CB  . LEU A 1 7   ? -1.556  5.591   17.726  1.00 44.02 7   A 1 
ATOM 46   C CG  . LEU A 1 7   ? -2.080  6.620   16.711  1.00 39.38 7   A 1 
ATOM 47   C CD1 . LEU A 1 7   ? -2.181  7.997   17.352  1.00 36.76 7   A 1 
ATOM 48   C CD2 . LEU A 1 7   ? -1.158  6.730   15.501  1.00 39.75 7   A 1 
ATOM 49   N N   . LEU A 1 8   ? -2.245  2.468   17.929  1.00 47.80 8   A 1 
ATOM 50   C CA  . LEU A 1 8   ? -2.471  1.141   17.367  1.00 46.29 8   A 1 
ATOM 51   C C   . LEU A 1 8   ? -3.813  0.572   17.832  1.00 44.51 8   A 1 
ATOM 52   O O   . LEU A 1 8   ? -4.579  0.085   17.014  1.00 46.53 8   A 1 
ATOM 53   C CB  . LEU A 1 8   ? -1.317  0.204   17.755  1.00 47.00 8   A 1 
ATOM 54   C CG  . LEU A 1 8   ? -1.149  -0.954  16.767  1.00 42.24 8   A 1 
ATOM 55   C CD1 . LEU A 1 8   ? -0.262  -0.531  15.597  1.00 39.33 8   A 1 
ATOM 56   C CD2 . LEU A 1 8   ? -0.512  -2.157  17.454  1.00 40.79 8   A 1 
ATOM 57   N N   . CYS A 1 9   ? -4.142  0.699   19.115  1.00 41.61 9   A 1 
ATOM 58   C CA  . CYS A 1 9   ? -5.437  0.316   19.659  1.00 42.64 9   A 1 
ATOM 59   C C   . CYS A 1 9   ? -6.569  1.136   19.032  1.00 40.66 9   A 1 
ATOM 60   O O   . CYS A 1 9   ? -7.577  0.557   18.668  1.00 43.12 9   A 1 
ATOM 61   C CB  . CYS A 1 9   ? -5.448  0.465   21.180  1.00 44.53 9   A 1 
ATOM 62   S SG  . CYS A 1 9   ? -4.406  -0.809  21.956  1.00 39.80 9   A 1 
ATOM 63   N N   . LEU A 1 10  ? -6.401  2.442   18.838  1.00 45.64 10  A 1 
ATOM 64   C CA  . LEU A 1 10  ? -7.389  3.282   18.155  1.00 45.33 10  A 1 
ATOM 65   C C   . LEU A 1 10  ? -7.593  2.872   16.696  1.00 43.64 10  A 1 
ATOM 66   O O   . LEU A 1 10  ? -8.732  2.827   16.236  1.00 45.69 10  A 1 
ATOM 67   C CB  . LEU A 1 10  ? -6.971  4.761   18.256  1.00 46.44 10  A 1 
ATOM 68   C CG  . LEU A 1 10  ? -7.749  5.516   19.341  1.00 41.67 10  A 1 
ATOM 69   C CD1 . LEU A 1 10  ? -6.931  6.690   19.881  1.00 37.97 10  A 1 
ATOM 70   C CD2 . LEU A 1 10  ? -9.061  6.058   18.781  1.00 39.41 10  A 1 
ATOM 71   N N   . LEU A 1 11  ? -6.516  2.533   15.977  1.00 47.17 11  A 1 
ATOM 72   C CA  . LEU A 1 11  ? -6.596  2.023   14.608  1.00 46.32 11  A 1 
ATOM 73   C C   . LEU A 1 11  ? -7.237  0.632   14.550  1.00 44.25 11  A 1 
ATOM 74   O O   . LEU A 1 11  ? -8.036  0.385   13.659  1.00 45.35 11  A 1 
ATOM 75   C CB  . LEU A 1 11  ? -5.195  2.012   13.977  1.00 46.79 11  A 1 
ATOM 76   C CG  . LEU A 1 11  ? -4.695  3.393   13.509  1.00 41.86 11  A 1 
ATOM 77   C CD1 . LEU A 1 11  ? -3.195  3.324   13.204  1.00 38.20 11  A 1 
ATOM 78   C CD2 . LEU A 1 11  ? -5.412  3.854   12.248  1.00 39.81 11  A 1 
ATOM 79   N N   . LEU A 1 12  ? -6.929  -0.234  15.497  1.00 48.42 12  A 1 
ATOM 80   C CA  . LEU A 1 12  ? -7.542  -1.559  15.604  1.00 48.69 12  A 1 
ATOM 81   C C   . LEU A 1 12  ? -9.027  -1.460  15.975  1.00 46.51 12  A 1 
ATOM 82   O O   . LEU A 1 12  ? -9.841  -2.137  15.366  1.00 46.38 12  A 1 
ATOM 83   C CB  . LEU A 1 12  ? -6.774  -2.416  16.625  1.00 47.48 12  A 1 
ATOM 84   C CG  . LEU A 1 12  ? -5.402  -2.929  16.121  1.00 42.43 12  A 1 
ATOM 85   C CD1 . LEU A 1 12  ? -4.608  -3.489  17.293  1.00 38.48 12  A 1 
ATOM 86   C CD2 . LEU A 1 12  ? -5.561  -4.021  15.072  1.00 41.04 12  A 1 
ATOM 87   N N   . ILE A 1 13  ? -9.399  -0.569  16.899  1.00 40.56 13  A 1 
ATOM 88   C CA  . ILE A 1 13  ? -10.799 -0.303  17.261  1.00 43.14 13  A 1 
ATOM 89   C C   . ILE A 1 13  ? -11.541 0.322   16.083  1.00 41.93 13  A 1 
ATOM 90   O O   . ILE A 1 13  ? -12.650 -0.092  15.759  1.00 42.52 13  A 1 
ATOM 91   C CB  . ILE A 1 13  ? -10.882 0.584   18.521  1.00 44.09 13  A 1 
ATOM 92   C CG1 . ILE A 1 13  ? -10.360 -0.175  19.761  1.00 40.55 13  A 1 
ATOM 93   C CG2 . ILE A 1 13  ? -12.325 1.047   18.791  1.00 39.16 13  A 1 
ATOM 94   C CD1 . ILE A 1 13  ? -10.040 0.751   20.948  1.00 36.05 13  A 1 
ATOM 95   N N   . ALA A 1 14  ? -10.934 1.279   15.369  1.00 44.57 14  A 1 
ATOM 96   C CA  . ALA A 1 14  ? -11.529 1.817   14.152  1.00 44.54 14  A 1 
ATOM 97   C C   . ALA A 1 14  ? -11.712 0.729   13.077  1.00 43.07 14  A 1 
ATOM 98   O O   . ALA A 1 14  ? -12.746 0.697   12.422  1.00 43.83 14  A 1 
ATOM 99   C CB  . ALA A 1 14  ? -10.672 2.983   13.641  1.00 45.44 14  A 1 
ATOM 100  N N   . ALA A 1 15  ? -10.748 -0.185  12.956  1.00 44.29 15  A 1 
ATOM 101  C CA  . ALA A 1 15  ? -10.847 -1.321  12.049  1.00 44.69 15  A 1 
ATOM 102  C C   . ALA A 1 15  ? -11.955 -2.303  12.441  1.00 43.42 15  A 1 
ATOM 103  O O   . ALA A 1 15  ? -12.595 -2.851  11.553  1.00 43.84 15  A 1 
ATOM 104  C CB  . ALA A 1 15  ? -9.480  -2.009  11.951  1.00 44.79 15  A 1 
ATOM 105  N N   . THR A 1 16  ? -12.248 -2.494  13.733  1.00 43.31 16  A 1 
ATOM 106  C CA  . THR A 1 16  ? -13.365 -3.356  14.168  1.00 46.05 16  A 1 
ATOM 107  C C   . THR A 1 16  ? -14.746 -2.768  13.864  1.00 45.61 16  A 1 
ATOM 108  O O   . THR A 1 16  ? -15.695 -3.518  13.707  1.00 44.91 16  A 1 
ATOM 109  C CB  . THR A 1 16  ? -13.313 -3.709  15.661  1.00 44.02 16  A 1 
ATOM 110  O OG1 . THR A 1 16  ? -13.208 -2.579  16.490  1.00 41.28 16  A 1 
ATOM 111  C CG2 . THR A 1 16  ? -12.118 -4.601  15.996  1.00 40.33 16  A 1 
ATOM 112  N N   . PHE A 1 17  ? -14.865 -1.434  13.791  1.00 41.11 17  A 1 
ATOM 113  C CA  . PHE A 1 17  ? -16.122 -0.772  13.426  1.00 43.83 17  A 1 
ATOM 114  C C   . PHE A 1 17  ? -16.339 -0.637  11.922  1.00 43.40 17  A 1 
ATOM 115  O O   . PHE A 1 17  ? -17.470 -0.427  11.486  1.00 41.49 17  A 1 
ATOM 116  C CB  . PHE A 1 17  ? -16.199 0.602   14.101  1.00 41.20 17  A 1 
ATOM 117  C CG  . PHE A 1 17  ? -16.620 0.531   15.545  1.00 38.88 17  A 1 
ATOM 118  C CD1 . PHE A 1 17  ? -17.957 0.235   15.874  1.00 35.08 17  A 1 
ATOM 119  C CD2 . PHE A 1 17  ? -15.693 0.752   16.576  1.00 35.32 17  A 1 
ATOM 120  C CE1 . PHE A 1 17  ? -18.353 0.142   17.212  1.00 32.94 17  A 1 
ATOM 121  C CE2 . PHE A 1 17  ? -16.089 0.660   17.918  1.00 32.52 17  A 1 
ATOM 122  C CZ  . PHE A 1 17  ? -17.420 0.351   18.239  1.00 35.33 17  A 1 
ATOM 123  N N   . ILE A 1 18  ? -15.280 -0.742  11.111  1.00 40.54 18  A 1 
ATOM 124  C CA  . ILE A 1 18  ? -15.429 -0.748  9.658   1.00 41.71 18  A 1 
ATOM 125  C C   . ILE A 1 18  ? -15.861 -2.163  9.267   1.00 40.94 18  A 1 
ATOM 126  O O   . ILE A 1 18  ? -15.175 -3.122  9.626   1.00 39.40 18  A 1 
ATOM 127  C CB  . ILE A 1 18  ? -14.141 -0.271  8.949   1.00 39.75 18  A 1 
ATOM 128  C CG1 . ILE A 1 18  ? -13.801 1.183   9.349   1.00 36.78 18  A 1 
ATOM 129  C CG2 . ILE A 1 18  ? -14.324 -0.344  7.430   1.00 37.68 18  A 1 
ATOM 130  C CD1 . ILE A 1 18  ? -12.382 1.608   8.984   1.00 34.36 18  A 1 
ATOM 131  N N   . PRO A 1 19  ? -16.978 -2.320  8.540   1.00 38.19 19  A 1 
ATOM 132  C CA  . PRO A 1 19  ? -17.434 -3.638  8.122   1.00 40.19 19  A 1 
ATOM 133  C C   . PRO A 1 19  ? -16.318 -4.376  7.367   1.00 40.94 19  A 1 
ATOM 134  O O   . PRO A 1 19  ? -15.647 -3.820  6.497   1.00 39.52 19  A 1 
ATOM 135  C CB  . PRO A 1 19  ? -18.697 -3.409  7.285   1.00 37.60 19  A 1 
ATOM 136  C CG  . PRO A 1 19  ? -18.631 -1.931  6.893   1.00 35.99 19  A 1 
ATOM 137  C CD  . PRO A 1 19  ? -17.849 -1.289  8.037   1.00 38.09 19  A 1 
ATOM 138  N N   . GLN A 1 20  ? -16.115 -5.628  7.740   1.00 38.60 20  A 1 
ATOM 139  C CA  . GLN A 1 20  ? -14.874 -6.401  7.612   1.00 38.70 20  A 1 
ATOM 140  C C   . GLN A 1 20  ? -14.366 -6.685  6.187   1.00 38.67 20  A 1 
ATOM 141  O O   . GLN A 1 20  ? -13.262 -7.200  6.021   1.00 36.01 20  A 1 
ATOM 142  C CB  . GLN A 1 20  ? -15.116 -7.733  8.334   1.00 36.20 20  A 1 
ATOM 143  C CG  . GLN A 1 20  ? -15.323 -7.588  9.842   1.00 33.50 20  A 1 
ATOM 144  C CD  . GLN A 1 20  ? -15.816 -8.876  10.508  1.00 31.39 20  A 1 
ATOM 145  O OE1 . GLN A 1 20  ? -16.557 -9.653  9.939   1.00 29.75 20  A 1 
ATOM 146  N NE2 . GLN A 1 20  ? -15.445 -9.142  11.734  1.00 29.36 20  A 1 
ATOM 147  N N   . GLY A 1 21  ? -15.157 -6.441  5.150   1.00 38.60 21  A 1 
ATOM 148  C CA  . GLY A 1 21  ? -15.001 -7.125  3.870   1.00 40.02 21  A 1 
ATOM 149  C C   . GLY A 1 21  ? -14.134 -6.470  2.819   1.00 40.93 21  A 1 
ATOM 150  O O   . GLY A 1 21  ? -14.341 -6.741  1.635   1.00 38.47 21  A 1 
ATOM 151  N N   . LEU A 1 22  ? -13.216 -5.592  3.162   1.00 45.49 22  A 1 
ATOM 152  C CA  . LEU A 1 22  ? -12.497 -4.844  2.147   1.00 45.25 22  A 1 
ATOM 153  C C   . LEU A 1 22  ? -11.271 -5.634  1.670   1.00 47.03 22  A 1 
ATOM 154  O O   . LEU A 1 22  ? -10.203 -5.565  2.272   1.00 43.89 22  A 1 
ATOM 155  C CB  . LEU A 1 22  ? -12.229 -3.428  2.683   1.00 40.41 22  A 1 
ATOM 156  C CG  . LEU A 1 22  ? -13.498 -2.594  2.962   1.00 36.20 22  A 1 
ATOM 157  C CD1 . LEU A 1 22  ? -13.128 -1.285  3.656   1.00 33.99 22  A 1 
ATOM 158  C CD2 . LEU A 1 22  ? -14.291 -2.237  1.711   1.00 34.60 22  A 1 
ATOM 159  N N   . ALA A 1 23  ? -11.451 -6.433  0.611   1.00 47.46 23  A 1 
ATOM 160  C CA  . ALA A 1 23  ? -10.404 -7.308  0.106   1.00 48.64 23  A 1 
ATOM 161  C C   . ALA A 1 23  ? -9.359  -6.567  -0.732  1.00 51.26 23  A 1 
ATOM 162  O O   . ALA A 1 23  ? -9.640  -5.731  -1.588  1.00 48.82 23  A 1 
ATOM 163  C CB  . ALA A 1 23  ? -11.002 -8.485  -0.648  1.00 44.84 23  A 1 
ATOM 164  N N   . GLN A 1 24  ? -8.153  -6.984  -0.491  1.00 48.93 24  A 1 
ATOM 165  C CA  . GLN A 1 24  ? -6.938  -6.686  -1.218  1.00 48.84 24  A 1 
ATOM 166  C C   . GLN A 1 24  ? -7.018  -7.163  -2.678  1.00 52.33 24  A 1 
ATOM 167  O O   . GLN A 1 24  ? -7.776  -8.081  -2.985  1.00 49.38 24  A 1 
ATOM 168  C CB  . GLN A 1 24  ? -5.806  -7.441  -0.500  1.00 44.19 24  A 1 
ATOM 169  C CG  . GLN A 1 24  ? -5.541  -6.980  0.922   1.00 39.22 24  A 1 
ATOM 170  C CD  . GLN A 1 24  ? -4.335  -7.679  1.538   1.00 35.85 24  A 1 
ATOM 171  O OE1 . GLN A 1 24  ? -4.249  -8.884  1.615   1.00 33.44 24  A 1 
ATOM 172  N NE2 . GLN A 1 24  ? -3.334  -6.964  1.996   1.00 30.90 24  A 1 
ATOM 173  N N   . PRO A 1 25  ? -6.140  -6.655  -3.573  1.00 54.23 25  A 1 
ATOM 174  C CA  . PRO A 1 25  ? -5.660  -7.452  -4.699  1.00 53.71 25  A 1 
ATOM 175  C C   . PRO A 1 25  ? -4.939  -8.719  -4.245  1.00 55.96 25  A 1 
ATOM 176  O O   . PRO A 1 25  ? -4.879  -9.683  -4.999  1.00 53.03 25  A 1 
ATOM 177  C CB  . PRO A 1 25  ? -4.713  -6.537  -5.474  1.00 50.23 25  A 1 
ATOM 178  C CG  . PRO A 1 25  ? -4.199  -5.606  -4.404  1.00 50.13 25  A 1 
ATOM 179  C CD  . PRO A 1 25  ? -5.398  -5.436  -3.482  1.00 51.93 25  A 1 
ATOM 180  N N   . ASP A 1 26  ? -4.439  -8.752  -3.000  1.00 56.01 26  A 1 
ATOM 181  C CA  . ASP A 1 26  ? -4.267  -10.015 -2.306  1.00 55.50 26  A 1 
ATOM 182  C C   . ASP A 1 26  ? -5.646  -10.659 -2.264  1.00 56.37 26  A 1 
ATOM 183  O O   . ASP A 1 26  ? -6.510  -10.278 -1.483  1.00 52.81 26  A 1 
ATOM 184  C CB  . ASP A 1 26  ? -3.718  -9.837  -0.886  1.00 51.59 26  A 1 
ATOM 185  C CG  . ASP A 1 26  ? -2.225  -9.563  -0.795  1.00 47.68 26  A 1 
ATOM 186  O OD1 . ASP A 1 26  ? -1.581  -9.384  -1.847  1.00 43.93 26  A 1 
ATOM 187  O OD2 . ASP A 1 26  ? -1.712  -9.606  0.343   1.00 42.25 26  A 1 
ATOM 188  N N   . ALA A 1 27  ? -5.795  -11.632 -3.136  1.00 45.37 27  A 1 
ATOM 189  C CA  . ALA A 1 27  ? -6.759  -12.693 -3.058  1.00 44.09 27  A 1 
ATOM 190  C C   . ALA A 1 27  ? -7.763  -12.515 -1.924  1.00 46.28 27  A 1 
ATOM 191  O O   . ALA A 1 27  ? -7.389  -12.631 -0.756  1.00 43.29 27  A 1 
ATOM 192  C CB  . ALA A 1 27  ? -5.908  -13.940 -2.782  1.00 38.89 27  A 1 
ATOM 193  N N   . ILE A 1 28  ? -9.031  -12.342 -2.267  1.00 48.81 28  A 1 
ATOM 194  C CA  . ILE A 1 28  ? -10.116 -12.594 -1.323  1.00 47.49 28  A 1 
ATOM 195  C C   . ILE A 1 28  ? -9.976  -14.056 -0.937  1.00 49.57 28  A 1 
ATOM 196  O O   . ILE A 1 28  ? -10.432 -14.942 -1.654  1.00 45.87 28  A 1 
ATOM 197  C CB  . ILE A 1 28  ? -11.481 -12.311 -1.958  1.00 41.90 28  A 1 
ATOM 198  C CG1 . ILE A 1 28  ? -11.550 -10.843 -2.400  1.00 38.43 28  A 1 
ATOM 199  C CG2 . ILE A 1 28  ? -12.615 -12.631 -0.961  1.00 37.92 28  A 1 
ATOM 200  C CD1 . ILE A 1 28  ? -12.774 -10.551 -3.230  1.00 34.72 28  A 1 
ATOM 201  N N   . ASN A 1 29  ? -9.210  -14.272 0.104   1.00 51.54 29  A 1 
ATOM 202  C CA  . ASN A 1 29  ? -8.845  -15.619 0.474   1.00 50.59 29  A 1 
ATOM 203  C C   . ASN A 1 29  ? -10.139 -16.294 0.861   1.00 52.52 29  A 1 
ATOM 204  O O   . ASN A 1 29  ? -10.833 -15.830 1.760   1.00 48.34 29  A 1 
ATOM 205  C CB  . ASN A 1 29  ? -7.832  -15.654 1.619   1.00 44.40 29  A 1 
ATOM 206  C CG  . ASN A 1 29  ? -6.611  -14.852 1.282   1.00 38.83 29  A 1 
ATOM 207  O OD1 . ASN A 1 29  ? -5.807  -15.175 0.417   1.00 35.34 29  A 1 
ATOM 208  N ND2 . ASN A 1 29  ? -6.470  -13.728 1.945   1.00 33.39 29  A 1 
ATOM 209  N N   . ALA A 1 30  ? -10.400 -17.384 0.207   1.00 44.74 30  A 1 
ATOM 210  C CA  . ALA A 1 30  ? -11.117 -18.440 0.884   1.00 42.89 30  A 1 
ATOM 211  C C   . ALA A 1 30  ? -10.516 -18.578 2.292   1.00 46.09 30  A 1 
ATOM 212  O O   . ALA A 1 30  ? -9.311  -18.358 2.438   1.00 42.65 30  A 1 
ATOM 213  C CB  . ALA A 1 30  ? -10.945 -19.709 0.062   1.00 36.34 30  A 1 
ATOM 214  N N   . PRO A 1 31  ? -11.332 -18.860 3.313   1.00 52.22 31  A 1 
ATOM 215  C CA  . PRO A 1 31  ? -10.917 -18.820 4.716   1.00 51.36 31  A 1 
ATOM 216  C C   . PRO A 1 31  ? -9.610  -19.585 4.877   1.00 55.76 31  A 1 
ATOM 217  O O   . PRO A 1 31  ? -9.575  -20.812 4.787   1.00 53.50 31  A 1 
ATOM 218  C CB  . PRO A 1 31  ? -12.076 -19.418 5.510   1.00 44.85 31  A 1 
ATOM 219  C CG  . PRO A 1 31  ? -12.911 -20.149 4.461   1.00 43.26 31  A 1 
ATOM 220  C CD  . PRO A 1 31  ? -12.680 -19.331 3.206   1.00 44.46 31  A 1 
ATOM 221  N N   . VAL A 1 32  ? -8.498  -18.841 5.016   1.00 65.42 32  A 1 
ATOM 222  C CA  . VAL A 1 32  ? -7.186  -19.467 5.043   1.00 65.77 32  A 1 
ATOM 223  C C   . VAL A 1 32  ? -7.057  -20.193 6.359   1.00 70.24 32  A 1 
ATOM 224  O O   . VAL A 1 32  ? -6.861  -19.584 7.412   1.00 68.33 32  A 1 
ATOM 225  C CB  . VAL A 1 32  ? -6.020  -18.498 4.806   1.00 59.70 32  A 1 
ATOM 226  C CG1 . VAL A 1 32  ? -4.680  -19.240 4.822   1.00 53.54 32  A 1 
ATOM 227  C CG2 . VAL A 1 32  ? -6.131  -17.818 3.447   1.00 51.67 32  A 1 
ATOM 228  N N   . THR A 1 33  ? -7.192  -21.500 6.281   1.00 74.74 33  A 1 
ATOM 229  C CA  . THR A 1 33  ? -7.000  -22.357 7.438   1.00 76.60 33  A 1 
ATOM 230  C C   . THR A 1 33  ? -5.515  -22.369 7.769   1.00 78.73 33  A 1 
ATOM 231  O O   . THR A 1 33  ? -4.695  -22.723 6.932   1.00 77.39 33  A 1 
ATOM 232  C CB  . THR A 1 33  ? -7.529  -23.765 7.167   1.00 74.44 33  A 1 
ATOM 233  O OG1 . THR A 1 33  ? -8.852  -23.711 6.700   1.00 66.83 33  A 1 
ATOM 234  C CG2 . THR A 1 33  ? -7.533  -24.599 8.433   1.00 65.28 33  A 1 
ATOM 235  N N   . CYS A 1 34  ? -5.167  -21.969 8.978   1.00 81.27 34  A 1 
ATOM 236  C CA  . CYS A 1 34  ? -3.797  -21.958 9.456   1.00 81.89 34  A 1 
ATOM 237  C C   . CYS A 1 34  ? -3.635  -22.858 10.681  1.00 83.65 34  A 1 
ATOM 238  O O   . CYS A 1 34  ? -4.573  -23.094 11.435  1.00 81.59 34  A 1 
ATOM 239  C CB  . CYS A 1 34  ? -3.345  -20.520 9.752   1.00 79.60 34  A 1 
ATOM 240  S SG  . CYS A 1 34  ? -3.149  -19.448 8.298   1.00 75.39 34  A 1 
ATOM 241  N N   . CYS A 1 35  ? -2.407  -23.325 10.888  1.00 83.79 35  A 1 
ATOM 242  C CA  . CYS A 1 35  ? -2.034  -24.078 12.069  1.00 83.88 35  A 1 
ATOM 243  C C   . CYS A 1 35  ? -1.088  -23.238 12.929  1.00 83.91 35  A 1 
ATOM 244  O O   . CYS A 1 35  ? -0.023  -22.831 12.469  1.00 81.42 35  A 1 
ATOM 245  C CB  . CYS A 1 35  ? -1.381  -25.386 11.649  1.00 83.47 35  A 1 
ATOM 246  S SG  . CYS A 1 35  ? -2.499  -26.530 10.787  1.00 81.99 35  A 1 
ATOM 247  N N   . TYR A 1 36  ? -1.475  -23.004 14.169  1.00 83.81 36  A 1 
ATOM 248  C CA  . TYR A 1 36  ? -0.645  -22.308 15.153  1.00 82.89 36  A 1 
ATOM 249  C C   . TYR A 1 36  ? 0.084   -23.279 16.072  1.00 82.28 36  A 1 
ATOM 250  O O   . TYR A 1 36  ? 1.220   -23.032 16.465  1.00 78.39 36  A 1 
ATOM 251  C CB  . TYR A 1 36  ? -1.514  -21.325 15.960  1.00 81.26 36  A 1 
ATOM 252  C CG  . TYR A 1 36  ? -2.097  -20.249 15.082  1.00 80.07 36  A 1 
ATOM 253  C CD1 . TYR A 1 36  ? -1.316  -19.119 14.742  1.00 76.30 36  A 1 
ATOM 254  C CD2 . TYR A 1 36  ? -3.370  -20.409 14.508  1.00 77.43 36  A 1 
ATOM 255  C CE1 . TYR A 1 36  ? -1.789  -18.187 13.815  1.00 75.04 36  A 1 
ATOM 256  C CE2 . TYR A 1 36  ? -3.845  -19.482 13.570  1.00 74.78 36  A 1 
ATOM 257  C CZ  . TYR A 1 36  ? -3.044  -18.387 13.209  1.00 75.62 36  A 1 
ATOM 258  O OH  . TYR A 1 36  ? -3.481  -17.530 12.245  1.00 72.16 36  A 1 
ATOM 259  N N   . ASN A 1 37  ? -0.551  -24.405 16.338  1.00 83.59 37  A 1 
ATOM 260  C CA  . ASN A 1 37  ? -0.022  -25.492 17.150  1.00 83.17 37  A 1 
ATOM 261  C C   . ASN A 1 37  ? 0.049   -26.772 16.313  1.00 84.34 37  A 1 
ATOM 262  O O   . ASN A 1 37  ? -0.727  -26.966 15.378  1.00 81.70 37  A 1 
ATOM 263  C CB  . ASN A 1 37  ? -0.901  -25.653 18.394  1.00 79.75 37  A 1 
ATOM 264  C CG  . ASN A 1 37  ? -0.877  -24.422 19.288  1.00 73.84 37  A 1 
ATOM 265  O OD1 . ASN A 1 37  ? 0.109   -23.718 19.403  1.00 63.66 37  A 1 
ATOM 266  N ND2 . ASN A 1 37  ? -1.969  -24.124 19.949  1.00 66.36 37  A 1 
ATOM 267  N N   . PHE A 1 38  ? 0.980   -27.652 16.652  1.00 85.09 38  A 1 
ATOM 268  C CA  . PHE A 1 38  ? 1.114   -28.972 16.060  1.00 85.54 38  A 1 
ATOM 269  C C   . PHE A 1 38  ? 0.764   -30.050 17.076  1.00 84.87 38  A 1 
ATOM 270  O O   . PHE A 1 38  ? 1.001   -29.886 18.273  1.00 80.94 38  A 1 
ATOM 271  C CB  . PHE A 1 38  ? 2.538   -29.151 15.517  1.00 84.77 38  A 1 
ATOM 272  C CG  . PHE A 1 38  ? 2.929   -28.162 14.447  1.00 86.15 38  A 1 
ATOM 273  C CD1 . PHE A 1 38  ? 2.119   -27.987 13.306  1.00 82.32 38  A 1 
ATOM 274  C CD2 . PHE A 1 38  ? 4.113   -27.413 14.572  1.00 82.69 38  A 1 
ATOM 275  C CE1 . PHE A 1 38  ? 2.493   -27.082 12.300  1.00 81.38 38  A 1 
ATOM 276  C CE2 . PHE A 1 38  ? 4.492   -26.504 13.561  1.00 81.15 38  A 1 
ATOM 277  C CZ  . PHE A 1 38  ? 3.686   -26.352 12.422  1.00 82.60 38  A 1 
ATOM 278  N N   . THR A 1 39  ? 0.222   -31.160 16.589  1.00 85.76 39  A 1 
ATOM 279  C CA  . THR A 1 39  ? 0.014   -32.321 17.450  1.00 84.43 39  A 1 
ATOM 280  C C   . THR A 1 39  ? 1.356   -32.876 17.927  1.00 83.76 39  A 1 
ATOM 281  O O   . THR A 1 39  ? 2.262   -33.121 17.132  1.00 81.24 39  A 1 
ATOM 282  C CB  . THR A 1 39  ? -0.844  -33.390 16.775  1.00 83.40 39  A 1 
ATOM 283  O OG1 . THR A 1 39  ? -1.065  -34.440 17.688  1.00 74.38 39  A 1 
ATOM 284  C CG2 . THR A 1 39  ? -0.235  -33.998 15.513  1.00 75.24 39  A 1 
ATOM 285  N N   . ASN A 1 40  ? 1.451   -33.119 19.222  1.00 82.84 40  A 1 
ATOM 286  C CA  . ASN A 1 40  ? 2.632   -33.742 19.817  1.00 81.11 40  A 1 
ATOM 287  C C   . ASN A 1 40  ? 2.589   -35.278 19.738  1.00 81.61 40  A 1 
ATOM 288  O O   . ASN A 1 40  ? 3.571   -35.952 20.030  1.00 76.38 40  A 1 
ATOM 289  C CB  . ASN A 1 40  ? 2.758   -33.269 21.277  1.00 76.52 40  A 1 
ATOM 290  C CG  . ASN A 1 40  ? 3.061   -31.785 21.386  1.00 69.18 40  A 1 
ATOM 291  O OD1 . ASN A 1 40  ? 3.542   -31.146 20.479  1.00 58.70 40  A 1 
ATOM 292  N ND2 . ASN A 1 40  ? 2.780   -31.197 22.529  1.00 60.44 40  A 1 
ATOM 293  N N   . ARG A 1 41  ? 1.434   -35.855 19.374  1.00 83.79 41  A 1 
ATOM 294  C CA  . ARG A 1 41  ? 1.225   -37.304 19.339  1.00 84.04 41  A 1 
ATOM 295  C C   . ARG A 1 41  ? 1.202   -37.788 17.900  1.00 85.68 41  A 1 
ATOM 296  O O   . ARG A 1 41  ? 0.524   -37.222 17.047  1.00 82.43 41  A 1 
ATOM 297  C CB  . ARG A 1 41  ? -0.044  -37.686 20.108  1.00 79.44 41  A 1 
ATOM 298  C CG  . ARG A 1 41  ? 0.089   -37.425 21.626  1.00 69.09 41  A 1 
ATOM 299  C CD  . ARG A 1 41  ? -1.159  -37.932 22.367  1.00 63.16 41  A 1 
ATOM 300  N NE  . ARG A 1 41  ? -1.078  -37.708 23.819  1.00 55.51 41  A 1 
ATOM 301  C CZ  . ARG A 1 41  ? -2.005  -38.013 24.704  1.00 48.72 41  A 1 
ATOM 302  N NH1 . ARG A 1 41  ? -3.123  -38.588 24.364  1.00 45.50 41  A 1 
ATOM 303  N NH2 . ARG A 1 41  ? -1.836  -37.739 25.973  1.00 42.12 41  A 1 
ATOM 304  N N   . LYS A 1 42  ? 1.918   -38.886 17.638  1.00 84.56 42  A 1 
ATOM 305  C CA  . LYS A 1 42  ? 1.854   -39.595 16.357  1.00 85.57 42  A 1 
ATOM 306  C C   . LYS A 1 42  ? 0.462   -40.189 16.176  1.00 85.73 42  A 1 
ATOM 307  O O   . LYS A 1 42  ? -0.019  -40.907 17.044  1.00 82.31 42  A 1 
ATOM 308  C CB  . LYS A 1 42  ? 2.970   -40.651 16.280  1.00 82.82 42  A 1 
ATOM 309  C CG  . LYS A 1 42  ? 2.954   -41.397 14.941  1.00 73.90 42  A 1 
ATOM 310  C CD  . LYS A 1 42  ? 4.123   -42.390 14.816  1.00 70.96 42  A 1 
ATOM 311  C CE  . LYS A 1 42  ? 4.009   -43.137 13.481  1.00 61.15 42  A 1 
ATOM 312  N NZ  . LYS A 1 42  ? 5.114   -44.103 13.264  1.00 54.49 42  A 1 
ATOM 313  N N   . ILE A 1 43  ? -0.158  -39.921 15.018  1.00 84.65 43  A 1 
ATOM 314  C CA  . ILE A 1 43  ? -1.455  -40.481 14.646  1.00 84.59 43  A 1 
ATOM 315  C C   . ILE A 1 43  ? -1.203  -41.735 13.803  1.00 85.31 43  A 1 
ATOM 316  O O   . ILE A 1 43  ? -0.332  -41.730 12.928  1.00 83.97 43  A 1 
ATOM 317  C CB  . ILE A 1 43  ? -2.314  -39.435 13.911  1.00 82.66 43  A 1 
ATOM 318  C CG1 . ILE A 1 43  ? -2.425  -38.116 14.736  1.00 76.57 43  A 1 
ATOM 319  C CG2 . ILE A 1 43  ? -3.723  -40.003 13.639  1.00 75.03 43  A 1 
ATOM 320  C CD1 . ILE A 1 43  ? -2.969  -36.962 13.902  1.00 71.33 43  A 1 
ATOM 321  N N   . SER A 1 44  ? -1.956  -42.810 14.053  1.00 86.80 44  A 1 
ATOM 322  C CA  . SER A 1 44  ? -1.874  -44.016 13.247  1.00 87.45 44  A 1 
ATOM 323  C C   . SER A 1 44  ? -2.348  -43.735 11.820  1.00 88.27 44  A 1 
ATOM 324  O O   . SER A 1 44  ? -3.413  -43.148 11.626  1.00 85.55 44  A 1 
ATOM 325  C CB  . SER A 1 44  ? -2.708  -45.144 13.857  1.00 84.73 44  A 1 
ATOM 326  O OG  . SER A 1 44  ? -2.652  -46.275 13.003  1.00 73.51 44  A 1 
ATOM 327  N N   . VAL A 1 45  ? -1.589  -44.205 10.822  1.00 88.13 45  A 1 
ATOM 328  C CA  . VAL A 1 45  ? -1.908  -44.022 9.395   1.00 88.57 45  A 1 
ATOM 329  C C   . VAL A 1 45  ? -3.282  -44.600 9.047   1.00 88.68 45  A 1 
ATOM 330  O O   . VAL A 1 45  ? -4.005  -44.024 8.238   1.00 85.68 45  A 1 
ATOM 331  C CB  . VAL A 1 45  ? -0.824  -44.647 8.515   1.00 86.35 45  A 1 
ATOM 332  C CG1 . VAL A 1 45  ? -1.101  -44.359 7.043   1.00 74.88 45  A 1 
ATOM 333  C CG2 . VAL A 1 45  ? 0.569   -44.092 8.832   1.00 76.38 45  A 1 
ATOM 334  N N   . GLN A 1 46  ? -3.703  -45.663 9.706   1.00 88.41 46  A 1 
ATOM 335  C CA  . GLN A 1 46  ? -5.019  -46.279 9.514   1.00 87.82 46  A 1 
ATOM 336  C C   . GLN A 1 46  ? -6.187  -45.352 9.877   1.00 88.15 46  A 1 
ATOM 337  O O   . GLN A 1 46  ? -7.308  -45.555 9.415   1.00 84.96 46  A 1 
ATOM 338  C CB  . GLN A 1 46  ? -5.112  -47.533 10.383  1.00 86.79 46  A 1 
ATOM 339  C CG  . GLN A 1 46  ? -4.099  -48.620 9.984   1.00 79.78 46  A 1 
ATOM 340  C CD  . GLN A 1 46  ? -4.176  -49.838 10.910  1.00 71.41 46  A 1 
ATOM 341  O OE1 . GLN A 1 46  ? -4.846  -49.840 11.928  1.00 62.39 46  A 1 
ATOM 342  N NE2 . GLN A 1 46  ? -3.479  -50.905 10.602  1.00 59.45 46  A 1 
ATOM 343  N N   . ARG A 1 47  ? -5.950  -44.310 10.689  1.00 88.43 47  A 1 
ATOM 344  C CA  . ARG A 1 47  ? -6.956  -43.311 11.085  1.00 88.14 47  A 1 
ATOM 345  C C   . ARG A 1 47  ? -6.964  -42.074 10.182  1.00 88.87 47  A 1 
ATOM 346  O O   . ARG A 1 47  ? -7.777  -41.177 10.397  1.00 86.19 47  A 1 
ATOM 347  C CB  . ARG A 1 47  ? -6.785  -42.939 12.564  1.00 86.30 47  A 1 
ATOM 348  C CG  . ARG A 1 47  ? -6.941  -44.155 13.504  1.00 81.09 47  A 1 
ATOM 349  C CD  . ARG A 1 47  ? -6.884  -43.716 14.974  1.00 75.10 47  A 1 
ATOM 350  N NE  . ARG A 1 47  ? -6.942  -44.860 15.904  1.00 66.85 47  A 1 
ATOM 351  C CZ  . ARG A 1 47  ? -7.049  -44.809 17.227  1.00 60.27 47  A 1 
ATOM 352  N NH1 . ARG A 1 47  ? -7.171  -43.672 17.854  1.00 55.41 47  A 1 
ATOM 353  N NH2 . ARG A 1 47  ? -7.025  -45.900 17.944  1.00 52.15 47  A 1 
ATOM 354  N N   . LEU A 1 48  ? -6.082  -42.013 9.183   1.00 87.30 48  A 1 
ATOM 355  C CA  . LEU A 1 48  ? -5.954  -40.887 8.259   1.00 87.82 48  A 1 
ATOM 356  C C   . LEU A 1 48  ? -6.691  -41.184 6.947   1.00 88.26 48  A 1 
ATOM 357  O O   . LEU A 1 48  ? -6.502  -42.231 6.351   1.00 85.86 48  A 1 
ATOM 358  C CB  . LEU A 1 48  ? -4.469  -40.567 8.014   1.00 86.76 48  A 1 
ATOM 359  C CG  . LEU A 1 48  ? -3.664  -40.238 9.290   1.00 86.12 48  A 1 
ATOM 360  C CD1 . LEU A 1 48  ? -2.214  -39.920 8.925   1.00 81.14 48  A 1 
ATOM 361  C CD2 . LEU A 1 48  ? -4.241  -39.036 10.046  1.00 82.80 48  A 1 
ATOM 362  N N   . ALA A 1 49  ? -7.522  -40.247 6.489   1.00 90.27 49  A 1 
ATOM 363  C CA  . ALA A 1 49  ? -8.262  -40.336 5.230   1.00 89.54 49  A 1 
ATOM 364  C C   . ALA A 1 49  ? -7.600  -39.517 4.112   1.00 89.95 49  A 1 
ATOM 365  O O   . ALA A 1 49  ? -7.559  -39.936 2.962   1.00 86.15 49  A 1 
ATOM 366  C CB  . ALA A 1 49  ? -9.701  -39.863 5.476   1.00 87.74 49  A 1 
ATOM 367  N N   . SER A 1 50  ? -7.103  -38.330 4.444   1.00 90.71 50  A 1 
ATOM 368  C CA  . SER A 1 50  ? -6.451  -37.437 3.496   1.00 90.49 50  A 1 
ATOM 369  C C   . SER A 1 50  ? -5.552  -36.443 4.230   1.00 90.71 50  A 1 
ATOM 370  O O   . SER A 1 50  ? -5.598  -36.332 5.455   1.00 88.79 50  A 1 
ATOM 371  C CB  . SER A 1 50  ? -7.497  -36.692 2.645   1.00 88.08 50  A 1 
ATOM 372  O OG  . SER A 1 50  ? -8.326  -35.852 3.442   1.00 80.50 50  A 1 
ATOM 373  N N   . TYR A 1 51  ? -4.755  -35.703 3.465   1.00 89.42 51  A 1 
ATOM 374  C CA  . TYR A 1 51  ? -4.000  -34.576 3.982   1.00 89.43 51  A 1 
ATOM 375  C C   . TYR A 1 51  ? -4.040  -33.396 3.011   1.00 88.95 51  A 1 
ATOM 376  O O   . TYR A 1 51  ? -4.281  -33.549 1.814   1.00 87.01 51  A 1 
ATOM 377  C CB  . TYR A 1 51  ? -2.568  -34.997 4.318   1.00 89.08 51  A 1 
ATOM 378  C CG  . TYR A 1 51  ? -1.651  -35.126 3.127   1.00 89.77 51  A 1 
ATOM 379  C CD1 . TYR A 1 51  ? -1.608  -36.315 2.355   1.00 86.89 51  A 1 
ATOM 380  C CD2 . TYR A 1 51  ? -0.814  -34.054 2.766   1.00 87.63 51  A 1 
ATOM 381  C CE1 . TYR A 1 51  ? -0.747  -36.417 1.259   1.00 87.34 51  A 1 
ATOM 382  C CE2 . TYR A 1 51  ? 0.049   -34.142 1.672   1.00 87.05 51  A 1 
ATOM 383  C CZ  . TYR A 1 51  ? 0.092   -35.326 0.908   1.00 88.19 51  A 1 
ATOM 384  O OH  . TYR A 1 51  ? 0.943   -35.401 -0.155  1.00 86.61 51  A 1 
ATOM 385  N N   . ARG A 1 52  ? -3.756  -32.197 3.522   1.00 89.31 52  A 1 
ATOM 386  C CA  . ARG A 1 52  ? -3.448  -31.008 2.741   1.00 87.47 52  A 1 
ATOM 387  C C   . ARG A 1 52  ? -2.255  -30.279 3.348   1.00 88.16 52  A 1 
ATOM 388  O O   . ARG A 1 52  ? -2.115  -30.234 4.563   1.00 86.33 52  A 1 
ATOM 389  C CB  . ARG A 1 52  ? -4.683  -30.103 2.587   1.00 83.92 52  A 1 
ATOM 390  C CG  . ARG A 1 52  ? -5.277  -29.591 3.917   1.00 75.57 52  A 1 
ATOM 391  C CD  . ARG A 1 52  ? -6.473  -28.662 3.651   1.00 73.59 52  A 1 
ATOM 392  N NE  . ARG A 1 52  ? -7.185  -28.263 4.882   1.00 67.38 52  A 1 
ATOM 393  C CZ  . ARG A 1 52  ? -8.074  -27.282 4.995   1.00 62.57 52  A 1 
ATOM 394  N NH1 . ARG A 1 52  ? -8.321  -26.473 4.014   1.00 58.58 52  A 1 
ATOM 395  N NH2 . ARG A 1 52  ? -8.732  -27.112 6.085   1.00 56.07 52  A 1 
ATOM 396  N N   . ARG A 1 53  ? -1.395  -29.700 2.493   1.00 85.77 53  A 1 
ATOM 397  C CA  . ARG A 1 53  ? -0.267  -28.880 2.945   1.00 84.46 53  A 1 
ATOM 398  C C   . ARG A 1 53  ? -0.698  -27.420 3.024   1.00 83.19 53  A 1 
ATOM 399  O O   . ARG A 1 53  ? -1.309  -26.907 2.092   1.00 79.93 53  A 1 
ATOM 400  C CB  . ARG A 1 53  ? 0.950   -29.050 2.030   1.00 83.42 53  A 1 
ATOM 401  C CG  . ARG A 1 53  ? 1.591   -30.445 2.170   1.00 77.89 53  A 1 
ATOM 402  C CD  . ARG A 1 53  ? 2.866   -30.528 1.316   1.00 76.21 53  A 1 
ATOM 403  N NE  . ARG A 1 53  ? 3.515   -31.848 1.437   1.00 70.07 53  A 1 
ATOM 404  C CZ  . ARG A 1 53  ? 4.677   -32.200 0.911   1.00 64.10 53  A 1 
ATOM 405  N NH1 . ARG A 1 53  ? 5.401   -31.369 0.214   1.00 59.32 53  A 1 
ATOM 406  N NH2 . ARG A 1 53  ? 5.135   -33.408 1.072   1.00 56.41 53  A 1 
ATOM 407  N N   . ILE A 1 54  ? -0.336  -26.753 4.103   1.00 81.99 54  A 1 
ATOM 408  C CA  . ILE A 1 54  ? -0.474  -25.309 4.248   1.00 79.71 54  A 1 
ATOM 409  C C   . ILE A 1 54  ? 0.869   -24.678 3.899   1.00 78.86 54  A 1 
ATOM 410  O O   . ILE A 1 54  ? 1.822   -24.740 4.679   1.00 75.88 54  A 1 
ATOM 411  C CB  . ILE A 1 54  ? -0.943  -24.910 5.655   1.00 78.15 54  A 1 
ATOM 412  C CG1 . ILE A 1 54  ? -2.307  -25.554 5.966   1.00 74.76 54  A 1 
ATOM 413  C CG2 . ILE A 1 54  ? -1.036  -23.379 5.742   1.00 72.25 54  A 1 
ATOM 414  C CD1 . ILE A 1 54  ? -2.781  -25.246 7.378   1.00 67.18 54  A 1 
ATOM 415  N N   . THR A 1 55  ? 0.932   -24.070 2.718   1.00 75.29 55  A 1 
ATOM 416  C CA  . THR A 1 55  ? 2.112   -23.358 2.206   1.00 72.31 55  A 1 
ATOM 417  C C   . THR A 1 55  ? 1.846   -21.865 2.005   1.00 71.97 55  A 1 
ATOM 418  O O   . THR A 1 55  ? 2.712   -21.153 1.507   1.00 67.19 55  A 1 
ATOM 419  C CB  . THR A 1 55  ? 2.591   -23.991 0.897   1.00 69.26 55  A 1 
ATOM 420  O OG1 . THR A 1 55  ? 1.547   -23.997 -0.051  1.00 63.18 55  A 1 
ATOM 421  C CG2 . THR A 1 55  ? 3.049   -25.441 1.091   1.00 60.34 55  A 1 
ATOM 422  N N   . SER A 1 56  ? 0.656   -21.383 2.363   1.00 71.48 56  A 1 
ATOM 423  C CA  . SER A 1 56  ? 0.299   -19.974 2.234   1.00 70.45 56  A 1 
ATOM 424  C C   . SER A 1 56  ? 1.201   -19.105 3.109   1.00 72.01 56  A 1 
ATOM 425  O O   . SER A 1 56  ? 1.400   -19.386 4.292   1.00 70.54 56  A 1 
ATOM 426  C CB  . SER A 1 56  ? -1.175  -19.752 2.592   1.00 66.98 56  A 1 
ATOM 427  O OG  . SER A 1 56  ? -1.506  -18.377 2.441   1.00 60.91 56  A 1 
ATOM 428  N N   . SER A 1 57  ? 1.713   -18.018 2.533   1.00 69.03 57  A 1 
ATOM 429  C CA  . SER A 1 57  ? 2.516   -17.027 3.252   1.00 67.78 57  A 1 
ATOM 430  C C   . SER A 1 57  ? 1.745   -16.302 4.354   1.00 69.67 57  A 1 
ATOM 431  O O   . SER A 1 57  ? 2.358   -15.685 5.224   1.00 67.80 57  A 1 
ATOM 432  C CB  . SER A 1 57  ? 3.050   -15.994 2.265   1.00 63.66 57  A 1 
ATOM 433  O OG  . SER A 1 57  ? 1.985   -15.419 1.527   1.00 57.40 57  A 1 
ATOM 434  N N   . LYS A 1 58  ? 0.413   -16.395 4.336   1.00 71.77 58  A 1 
ATOM 435  C CA  . LYS A 1 58  ? -0.463  -15.801 5.354   1.00 71.45 58  A 1 
ATOM 436  C C   . LYS A 1 58  ? -0.520  -16.613 6.637   1.00 73.90 58  A 1 
ATOM 437  O O   . LYS A 1 58  ? -0.970  -16.116 7.661   1.00 72.38 58  A 1 
ATOM 438  C CB  . LYS A 1 58  ? -1.875  -15.622 4.775   1.00 68.04 58  A 1 
ATOM 439  C CG  . LYS A 1 58  ? -1.824  -14.760 3.506   1.00 62.79 58  A 1 
ATOM 440  C CD  . LYS A 1 58  ? -3.210  -14.419 2.977   1.00 59.43 58  A 1 
ATOM 441  C CE  . LYS A 1 58  ? -2.995  -13.621 1.695   1.00 54.69 58  A 1 
ATOM 442  N NZ  . LYS A 1 58  ? -4.221  -13.090 1.112   1.00 50.44 58  A 1 
ATOM 443  N N   . CYS A 1 59  ? -0.063  -17.853 6.599   1.00 74.74 59  A 1 
ATOM 444  C CA  . CYS A 1 59  ? 0.052   -18.672 7.789   1.00 75.33 59  A 1 
ATOM 445  C C   . CYS A 1 59  ? 1.462   -18.556 8.384   1.00 76.18 59  A 1 
ATOM 446  O O   . CYS A 1 59  ? 2.446   -18.644 7.648   1.00 73.98 59  A 1 
ATOM 447  C CB  . CYS A 1 59  ? -0.320  -20.118 7.460   1.00 75.41 59  A 1 
ATOM 448  S SG  . CYS A 1 59  ? -2.067  -20.320 6.994   1.00 73.92 59  A 1 
ATOM 449  N N   . PRO A 1 60  ? 1.592   -18.414 9.712   1.00 75.62 60  A 1 
ATOM 450  C CA  . PRO A 1 60  ? 2.887   -18.192 10.352  1.00 74.16 60  A 1 
ATOM 451  C C   . PRO A 1 60  ? 3.820   -19.388 10.239  1.00 75.23 60  A 1 
ATOM 452  O O   . PRO A 1 60  ? 5.042   -19.243 10.258  1.00 72.61 60  A 1 
ATOM 453  C CB  . PRO A 1 60  ? 2.554   -17.896 11.819  1.00 71.30 60  A 1 
ATOM 454  C CG  . PRO A 1 60  ? 1.258   -18.662 12.046  1.00 69.21 60  A 1 
ATOM 455  C CD  . PRO A 1 60  ? 0.543   -18.504 10.705  1.00 70.37 60  A 1 
ATOM 456  N N   . LYS A 1 61  ? 3.258   -20.597 10.109  1.00 76.87 61  A 1 
ATOM 457  C CA  . LYS A 1 61  ? 4.000   -21.855 10.043  1.00 78.01 61  A 1 
ATOM 458  C C   . LYS A 1 61  ? 3.522   -22.685 8.857   1.00 80.05 61  A 1 
ATOM 459  O O   . LYS A 1 61  ? 2.325   -22.780 8.602   1.00 79.05 61  A 1 
ATOM 460  C CB  . LYS A 1 61  ? 3.854   -22.622 11.373  1.00 76.03 61  A 1 
ATOM 461  C CG  . LYS A 1 61  ? 4.511   -21.856 12.534  1.00 71.35 61  A 1 
ATOM 462  C CD  . LYS A 1 61  ? 4.368   -22.583 13.875  1.00 69.04 61  A 1 
ATOM 463  C CE  . LYS A 1 61  ? 5.004   -21.725 14.970  1.00 63.59 61  A 1 
ATOM 464  N NZ  . LYS A 1 61  ? 4.791   -22.276 16.324  1.00 58.31 61  A 1 
ATOM 465  N N   . GLU A 1 62  ? 4.462   -23.312 8.144   1.00 81.89 62  A 1 
ATOM 466  C CA  . GLU A 1 62  ? 4.121   -24.403 7.242   1.00 82.72 62  A 1 
ATOM 467  C C   . GLU A 1 62  ? 3.605   -25.576 8.058   1.00 84.66 62  A 1 
ATOM 468  O O   . GLU A 1 62  ? 4.187   -25.919 9.092   1.00 83.43 62  A 1 
ATOM 469  C CB  . GLU A 1 62  ? 5.321   -24.840 6.395   1.00 80.79 62  A 1 
ATOM 470  C CG  . GLU A 1 62  ? 5.692   -23.769 5.364   1.00 72.77 62  A 1 
ATOM 471  C CD  . GLU A 1 62  ? 6.920   -24.118 4.522   1.00 69.07 62  A 1 
ATOM 472  O OE1 . GLU A 1 62  ? 7.320   -23.228 3.730   1.00 63.52 62  A 1 
ATOM 473  O OE2 . GLU A 1 62  ? 7.469   -25.223 4.686   1.00 63.14 62  A 1 
ATOM 474  N N   . ALA A 1 63  ? 2.518   -26.160 7.605   1.00 87.27 63  A 1 
ATOM 475  C CA  . ALA A 1 63  ? 1.865   -27.236 8.312   1.00 88.21 63  A 1 
ATOM 476  C C   . ALA A 1 63  ? 1.260   -28.234 7.330   1.00 89.40 63  A 1 
ATOM 477  O O   . ALA A 1 63  ? 1.021   -27.937 6.158   1.00 87.90 63  A 1 
ATOM 478  C CB  . ALA A 1 63  ? 0.809   -26.632 9.241   1.00 86.70 63  A 1 
ATOM 479  N N   . VAL A 1 64  ? 0.988   -29.415 7.837   1.00 89.85 64  A 1 
ATOM 480  C CA  . VAL A 1 64  ? 0.155   -30.417 7.183   1.00 90.51 64  A 1 
ATOM 481  C C   . VAL A 1 64  ? -1.101  -30.572 8.021   1.00 90.64 64  A 1 
ATOM 482  O O   . VAL A 1 64  ? -1.004  -30.795 9.222   1.00 89.36 64  A 1 
ATOM 483  C CB  . VAL A 1 64  ? 0.897   -31.745 7.021   1.00 90.27 64  A 1 
ATOM 484  C CG1 . VAL A 1 64  ? 0.025   -32.783 6.311   1.00 84.25 64  A 1 
ATOM 485  C CG2 . VAL A 1 64  ? 2.172   -31.558 6.198   1.00 85.08 64  A 1 
ATOM 486  N N   . ILE A 1 65  ? -2.265  -30.449 7.389   1.00 90.67 65  A 1 
ATOM 487  C CA  . ILE A 1 65  ? -3.533  -30.792 8.025   1.00 89.90 65  A 1 
ATOM 488  C C   . ILE A 1 65  ? -3.900  -32.198 7.584   1.00 90.14 65  A 1 
ATOM 489  O O   . ILE A 1 65  ? -4.185  -32.424 6.409   1.00 89.00 65  A 1 
ATOM 490  C CB  . ILE A 1 65  ? -4.650  -29.790 7.702   1.00 88.21 65  A 1 
ATOM 491  C CG1 . ILE A 1 65  ? -4.268  -28.378 8.203   1.00 84.02 65  A 1 
ATOM 492  C CG2 . ILE A 1 65  ? -5.964  -30.252 8.355   1.00 83.58 65  A 1 
ATOM 493  C CD1 . ILE A 1 65  ? -5.317  -27.317 7.878   1.00 79.80 65  A 1 
ATOM 494  N N   . PHE A 1 66  ? -3.906  -33.130 8.513   1.00 89.97 66  A 1 
ATOM 495  C CA  . PHE A 1 66  ? -4.482  -34.452 8.290   1.00 90.14 66  A 1 
ATOM 496  C C   . PHE A 1 66  ? -5.978  -34.413 8.560   1.00 89.89 66  A 1 
ATOM 497  O O   . PHE A 1 66  ? -6.414  -33.911 9.589   1.00 88.52 66  A 1 
ATOM 498  C CB  . PHE A 1 66  ? -3.783  -35.482 9.175   1.00 90.48 66  A 1 
ATOM 499  C CG  . PHE A 1 66  ? -2.378  -35.779 8.729   1.00 91.11 66  A 1 
ATOM 500  C CD1 . PHE A 1 66  ? -2.144  -36.404 7.491   1.00 87.94 66  A 1 
ATOM 501  C CD2 . PHE A 1 66  ? -1.278  -35.449 9.545   1.00 88.27 66  A 1 
ATOM 502  C CE1 . PHE A 1 66  ? -0.839  -36.703 7.070   1.00 87.59 66  A 1 
ATOM 503  C CE2 . PHE A 1 66  ? 0.030   -35.749 9.130   1.00 87.01 66  A 1 
ATOM 504  C CZ  . PHE A 1 66  ? 0.243   -36.378 7.894   1.00 89.67 66  A 1 
ATOM 505  N N   . LYS A 1 67  ? -6.759  -35.005 7.649   1.00 89.59 67  A 1 
ATOM 506  C CA  . LYS A 1 67  ? -8.164  -35.310 7.876   1.00 89.29 67  A 1 
ATOM 507  C C   . LYS A 1 67  ? -8.278  -36.780 8.270   1.00 89.35 67  A 1 
ATOM 508  O O   . LYS A 1 67  ? -7.837  -37.658 7.538   1.00 87.77 67  A 1 
ATOM 509  C CB  . LYS A 1 67  ? -8.979  -34.940 6.632   1.00 87.82 67  A 1 
ATOM 510  C CG  . LYS A 1 67  ? -10.483 -35.009 6.932   1.00 81.77 67  A 1 
ATOM 511  C CD  . LYS A 1 67  ? -11.284 -34.489 5.726   1.00 78.82 67  A 1 
ATOM 512  C CE  . LYS A 1 67  ? -12.772 -34.479 6.067   1.00 69.95 67  A 1 
ATOM 513  N NZ  . LYS A 1 67  ? -13.587 -33.871 4.994   1.00 62.53 67  A 1 
ATOM 514  N N   . THR A 1 68  ? -8.846  -37.030 9.429   1.00 88.16 68  A 1 
ATOM 515  C CA  . THR A 1 68  ? -9.060  -38.390 9.927   1.00 87.20 68  A 1 
ATOM 516  C C   . THR A 1 68  ? -10.285 -39.027 9.266   1.00 87.60 68  A 1 
ATOM 517  O O   . THR A 1 68  ? -11.142 -38.346 8.711   1.00 85.74 68  A 1 
ATOM 518  C CB  . THR A 1 68  ? -9.191  -38.429 11.451  1.00 85.59 68  A 1 
ATOM 519  O OG1 . THR A 1 68  ? -10.333 -37.721 11.859  1.00 76.60 68  A 1 
ATOM 520  C CG2 . THR A 1 68  ? -7.982  -37.828 12.161  1.00 76.45 68  A 1 
ATOM 521  N N   . ILE A 1 69  ? -10.421 -40.347 9.396   1.00 88.40 69  A 1 
ATOM 522  C CA  . ILE A 1 69  ? -11.602 -41.100 8.951   1.00 87.82 69  A 1 
ATOM 523  C C   . ILE A 1 69  ? -12.908 -40.623 9.615   1.00 87.81 69  A 1 
ATOM 524  O O   . ILE A 1 69  ? -13.969 -40.723 9.018   1.00 84.17 69  A 1 
ATOM 525  C CB  . ILE A 1 69  ? -11.406 -42.613 9.186   1.00 86.17 69  A 1 
ATOM 526  C CG1 . ILE A 1 69  ? -11.108 -42.944 10.660  1.00 78.35 69  A 1 
ATOM 527  C CG2 . ILE A 1 69  ? -10.292 -43.131 8.246   1.00 76.73 69  A 1 
ATOM 528  C CD1 . ILE A 1 69  ? -11.061 -44.450 10.971  1.00 72.81 69  A 1 
ATOM 529  N N   . VAL A 1 70  ? -12.823 -40.027 10.810  1.00 87.20 70  A 1 
ATOM 530  C CA  . VAL A 1 70  ? -13.951 -39.414 11.533  1.00 85.82 70  A 1 
ATOM 531  C C   . VAL A 1 70  ? -14.119 -37.917 11.209  1.00 86.05 70  A 1 
ATOM 532  O O   . VAL A 1 70  ? -14.756 -37.185 11.967  1.00 82.41 70  A 1 
ATOM 533  C CB  . VAL A 1 70  ? -13.879 -39.687 13.052  1.00 84.07 70  A 1 
ATOM 534  C CG1 . VAL A 1 70  ? -13.978 -41.182 13.344  1.00 75.60 70  A 1 
ATOM 535  C CG2 . VAL A 1 70  ? -12.587 -39.153 13.684  1.00 75.30 70  A 1 
ATOM 536  N N   . ALA A 1 71  ? -13.542 -37.451 10.104  1.00 85.69 71  A 1 
ATOM 537  C CA  . ALA A 1 71  ? -13.597 -36.083 9.592   1.00 85.66 71  A 1 
ATOM 538  C C   . ALA A 1 71  ? -13.027 -34.988 10.524  1.00 86.04 71  A 1 
ATOM 539  O O   . ALA A 1 71  ? -13.224 -33.803 10.255  1.00 82.32 71  A 1 
ATOM 540  C CB  . ALA A 1 71  ? -15.005 -35.765 9.072   1.00 84.25 71  A 1 
ATOM 541  N N   . LYS A 1 72  ? -12.271 -35.359 11.568  1.00 85.85 72  A 1 
ATOM 542  C CA  . LYS A 1 72  ? -11.521 -34.392 12.368  1.00 85.60 72  A 1 
ATOM 543  C C   . LYS A 1 72  ? -10.273 -33.929 11.618  1.00 86.79 72  A 1 
ATOM 544  O O   . LYS A 1 72  ? -9.581  -34.744 11.009  1.00 84.96 72  A 1 
ATOM 545  C CB  . LYS A 1 72  ? -11.155 -34.940 13.755  1.00 82.70 72  A 1 
ATOM 546  C CG  . LYS A 1 72  ? -12.386 -35.107 14.659  1.00 72.30 72  A 1 
ATOM 547  C CD  . LYS A 1 72  ? -11.966 -35.382 16.116  1.00 66.95 72  A 1 
ATOM 548  C CE  . LYS A 1 72  ? -13.170 -35.396 17.066  1.00 58.01 72  A 1 
ATOM 549  N NZ  . LYS A 1 72  ? -12.760 -35.378 18.484  1.00 51.53 72  A 1 
ATOM 550  N N   . GLU A 1 73  ? -9.973  -32.633 11.684  1.00 86.83 73  A 1 
ATOM 551  C CA  . GLU A 1 73  ? -8.765  -32.050 11.124  1.00 86.48 73  A 1 
ATOM 552  C C   . GLU A 1 73  ? -7.709  -31.838 12.216  1.00 86.91 73  A 1 
ATOM 553  O O   . GLU A 1 73  ? -8.023  -31.370 13.304  1.00 85.09 73  A 1 
ATOM 554  C CB  . GLU A 1 73  ? -9.076  -30.738 10.385  1.00 84.33 73  A 1 
ATOM 555  C CG  . GLU A 1 73  ? -9.950  -30.942 9.126   1.00 80.37 73  A 1 
ATOM 556  C CD  . GLU A 1 73  ? -9.956  -29.719 8.191   1.00 79.52 73  A 1 
ATOM 557  O OE1 . GLU A 1 73  ? -10.193 -29.909 6.977   1.00 73.24 73  A 1 
ATOM 558  O OE2 . GLU A 1 73  ? -9.650  -28.595 8.624   1.00 74.08 73  A 1 
ATOM 559  N N   . ILE A 1 74  ? -6.465  -32.209 11.918  1.00 88.74 74  A 1 
ATOM 560  C CA  . ILE A 1 74  ? -5.361  -32.178 12.875  1.00 89.14 74  A 1 
ATOM 561  C C   . ILE A 1 74  ? -4.137  -31.559 12.205  1.00 89.64 74  A 1 
ATOM 562  O O   . ILE A 1 74  ? -3.700  -32.021 11.151  1.00 88.47 74  A 1 
ATOM 563  C CB  . ILE A 1 74  ? -5.030  -33.584 13.400  1.00 87.77 74  A 1 
ATOM 564  C CG1 . ILE A 1 74  ? -6.266  -34.298 13.986  1.00 80.12 74  A 1 
ATOM 565  C CG2 . ILE A 1 74  ? -3.922  -33.486 14.467  1.00 78.92 74  A 1 
ATOM 566  C CD1 . ILE A 1 74  ? -6.047  -35.793 14.235  1.00 73.68 74  A 1 
ATOM 567  N N   . CYS A 1 75  ? -3.563  -30.555 12.842  1.00 89.63 75  A 1 
ATOM 568  C CA  . CYS A 1 75  ? -2.333  -29.917 12.405  1.00 89.11 75  A 1 
ATOM 569  C C   . CYS A 1 75  ? -1.105  -30.734 12.823  1.00 89.69 75  A 1 
ATOM 570  O O   . CYS A 1 75  ? -0.948  -31.074 13.993  1.00 87.74 75  A 1 
ATOM 571  C CB  . CYS A 1 75  ? -2.277  -28.517 12.995  1.00 87.46 75  A 1 
ATOM 572  S SG  . CYS A 1 75  ? -3.516  -27.390 12.295  1.00 83.50 75  A 1 
ATOM 573  N N   . ALA A 1 76  ? -0.201  -30.995 11.869  1.00 89.75 76  A 1 
ATOM 574  C CA  . ALA A 1 76  ? 1.043   -31.699 12.102  1.00 90.09 76  A 1 
ATOM 575  C C   . ALA A 1 76  ? 2.238   -30.931 11.514  1.00 90.20 76  A 1 
ATOM 576  O O   . ALA A 1 76  ? 2.110   -30.224 10.515  1.00 88.58 76  A 1 
ATOM 577  C CB  . ALA A 1 76  ? 0.914   -33.112 11.526  1.00 89.61 76  A 1 
ATOM 578  N N   . ASP A 1 77  ? 3.402   -31.096 12.145  1.00 90.72 77  A 1 
ATOM 579  C CA  . ASP A 1 77  ? 4.645   -30.471 11.684  1.00 90.53 77  A 1 
ATOM 580  C C   . ASP A 1 77  ? 5.227   -31.231 10.479  1.00 91.07 77  A 1 
ATOM 581  O O   . ASP A 1 77  ? 5.629   -32.389 10.641  1.00 89.15 77  A 1 
ATOM 582  C CB  . ASP A 1 77  ? 5.647   -30.403 12.851  1.00 88.56 77  A 1 
ATOM 583  C CG  . ASP A 1 77  ? 6.978   -29.713 12.497  1.00 86.90 77  A 1 
ATOM 584  O OD1 . ASP A 1 77  ? 7.163   -29.298 11.332  1.00 80.94 77  A 1 
ATOM 585  O OD2 . ASP A 1 77  ? 7.830   -29.615 13.402  1.00 81.41 77  A 1 
ATOM 586  N N   . PRO A 1 78  ? 5.342   -30.605 9.284   1.00 90.94 78  A 1 
ATOM 587  C CA  . PRO A 1 78  ? 5.893   -31.255 8.099   1.00 90.44 78  A 1 
ATOM 588  C C   . PRO A 1 78  ? 7.368   -31.652 8.237   1.00 91.41 78  A 1 
ATOM 589  O O   . PRO A 1 78  ? 7.862   -32.426 7.423   1.00 89.30 78  A 1 
ATOM 590  C CB  . PRO A 1 78  ? 5.695   -30.241 6.972   1.00 88.25 78  A 1 
ATOM 591  C CG  . PRO A 1 78  ? 5.690   -28.889 7.686   1.00 85.04 78  A 1 
ATOM 592  C CD  . PRO A 1 78  ? 4.991   -29.221 9.006   1.00 87.72 78  A 1 
ATOM 593  N N   . LYS A 1 79  ? 8.082   -31.160 9.245   1.00 91.52 79  A 1 
ATOM 594  C CA  . LYS A 1 79  ? 9.477   -31.535 9.506   1.00 90.93 79  A 1 
ATOM 595  C C   . LYS A 1 79  ? 9.604   -32.879 10.233  1.00 91.22 79  A 1 
ATOM 596  O O   . LYS A 1 79  ? 10.685  -33.461 10.244  1.00 88.42 79  A 1 
ATOM 597  C CB  . LYS A 1 79  ? 10.180  -30.439 10.314  1.00 89.08 79  A 1 
ATOM 598  C CG  . LYS A 1 79  ? 10.206  -29.091 9.571   1.00 82.13 79  A 1 
ATOM 599  C CD  . LYS A 1 79  ? 10.886  -28.031 10.449  1.00 75.92 79  A 1 
ATOM 600  C CE  . LYS A 1 79  ? 10.891  -26.690 9.718   1.00 66.28 79  A 1 
ATOM 601  N NZ  . LYS A 1 79  ? 11.464  -25.628 10.567  1.00 58.22 79  A 1 
ATOM 602  N N   . GLN A 1 80  ? 8.524   -33.366 10.846  1.00 91.28 80  A 1 
ATOM 603  C CA  . GLN A 1 80  ? 8.568   -34.623 11.560  1.00 91.08 80  A 1 
ATOM 604  C C   . GLN A 1 80  ? 8.526   -35.812 10.592  1.00 91.74 80  A 1 
ATOM 605  O O   . GLN A 1 80  ? 7.666   -35.891 9.719   1.00 90.04 80  A 1 
ATOM 606  C CB  . GLN A 1 80  ? 7.448   -34.728 12.599  1.00 89.76 80  A 1 
ATOM 607  C CG  . GLN A 1 80  ? 7.619   -33.701 13.726  1.00 85.40 80  A 1 
ATOM 608  C CD  . GLN A 1 80  ? 6.664   -33.936 14.896  1.00 79.04 80  A 1 
ATOM 609  O OE1 . GLN A 1 80  ? 6.052   -34.982 15.036  1.00 70.11 80  A 1 
ATOM 610  N NE2 . GLN A 1 80  ? 6.531   -32.986 15.784  1.00 66.59 80  A 1 
ATOM 611  N N   . LYS A 1 81  ? 9.416   -36.783 10.798  1.00 91.88 81  A 1 
ATOM 612  C CA  . LYS A 1 81  ? 9.511   -37.975 9.957   1.00 91.84 81  A 1 
ATOM 613  C C   . LYS A 1 81  ? 8.180   -38.732 9.845   1.00 92.18 81  A 1 
ATOM 614  O O   . LYS A 1 81  ? 7.774   -39.083 8.747   1.00 90.00 81  A 1 
ATOM 615  C CB  . LYS A 1 81  ? 10.643  -38.878 10.477  1.00 91.24 81  A 1 
ATOM 616  C CG  . LYS A 1 81  ? 10.855  -40.057 9.524   1.00 82.03 81  A 1 
ATOM 617  C CD  . LYS A 1 81  ? 12.048  -40.941 9.928   1.00 74.56 81  A 1 
ATOM 618  C CE  . LYS A 1 81  ? 12.104  -42.085 8.918   1.00 63.92 81  A 1 
ATOM 619  N NZ  . LYS A 1 81  ? 13.223  -43.005 9.165   1.00 54.12 81  A 1 
ATOM 620  N N   . TRP A 1 82  ? 7.464   -38.923 10.943  1.00 90.80 82  A 1 
ATOM 621  C CA  . TRP A 1 82  ? 6.189   -39.647 10.909  1.00 90.67 82  A 1 
ATOM 622  C C   . TRP A 1 82  ? 5.120   -38.947 10.062  1.00 91.95 82  A 1 
ATOM 623  O O   . TRP A 1 82  ? 4.259   -39.610 9.494   1.00 90.71 82  A 1 
ATOM 624  C CB  . TRP A 1 82  ? 5.678   -39.874 12.332  1.00 89.37 82  A 1 
ATOM 625  C CG  . TRP A 1 82  ? 5.037   -38.673 12.981  1.00 88.22 82  A 1 
ATOM 626  C CD1 . TRP A 1 82  ? 5.645   -37.810 13.827  1.00 85.23 82  A 1 
ATOM 627  C CD2 . TRP A 1 82  ? 3.660   -38.199 12.841  1.00 87.49 82  A 1 
ATOM 628  N NE1 . TRP A 1 82  ? 4.743   -36.822 14.218  1.00 84.91 82  A 1 
ATOM 629  C CE2 . TRP A 1 82  ? 3.522   -37.030 13.633  1.00 86.23 82  A 1 
ATOM 630  C CE3 . TRP A 1 82  ? 2.544   -38.643 12.124  1.00 84.35 82  A 1 
ATOM 631  C CZ2 . TRP A 1 82  ? 2.303   -36.313 13.702  1.00 84.59 82  A 1 
ATOM 632  C CZ3 . TRP A 1 82  ? 1.321   -37.938 12.192  1.00 83.56 82  A 1 
ATOM 633  C CH2 . TRP A 1 82  ? 1.211   -36.778 12.965  1.00 83.30 82  A 1 
ATOM 634  N N   . VAL A 1 83  ? 5.174   -37.622 9.951   1.00 90.96 83  A 1 
ATOM 635  C CA  . VAL A 1 83  ? 4.272   -36.820 9.115   1.00 91.43 83  A 1 
ATOM 636  C C   . VAL A 1 83  ? 4.606   -37.047 7.647   1.00 92.55 83  A 1 
ATOM 637  O O   . VAL A 1 83  ? 3.691   -37.277 6.858   1.00 91.47 83  A 1 
ATOM 638  C CB  . VAL A 1 83  ? 4.349   -35.325 9.486   1.00 90.60 83  A 1 
ATOM 639  C CG1 . VAL A 1 83  ? 3.451   -34.462 8.589   1.00 85.39 83  A 1 
ATOM 640  C CG2 . VAL A 1 83  ? 3.929   -35.105 10.939  1.00 86.09 83  A 1 
ATOM 641  N N   . GLN A 1 84  ? 5.893   -37.057 7.288   1.00 92.73 84  A 1 
ATOM 642  C CA  . GLN A 1 84  ? 6.360   -37.360 5.934   1.00 92.30 84  A 1 
ATOM 643  C C   . GLN A 1 84  ? 5.973   -38.787 5.525   1.00 92.33 84  A 1 
ATOM 644  O O   . GLN A 1 84  ? 5.306   -38.960 4.509   1.00 90.91 84  A 1 
ATOM 645  C CB  . GLN A 1 84  ? 7.881   -37.152 5.846   1.00 91.66 84  A 1 
ATOM 646  C CG  . GLN A 1 84  ? 8.265   -35.673 6.052   1.00 87.85 84  A 1 
ATOM 647  C CD  . GLN A 1 84  ? 9.780   -35.447 6.143   1.00 86.32 84  A 1 
ATOM 648  O OE1 . GLN A 1 84  ? 10.594  -36.355 6.097   1.00 78.89 84  A 1 
ATOM 649  N NE2 . GLN A 1 84  ? 10.208  -34.212 6.297   1.00 76.28 84  A 1 
ATOM 650  N N   . ASP A 1 85  ? 6.244   -39.768 6.366   1.00 92.57 85  A 1 
ATOM 651  C CA  . ASP A 1 85  ? 5.876   -41.172 6.130   1.00 91.79 85  A 1 
ATOM 652  C C   . ASP A 1 85  ? 4.349   -41.337 5.944   1.00 92.18 85  A 1 
ATOM 653  O O   . ASP A 1 85  ? 3.886   -42.117 5.113   1.00 90.68 85  A 1 
ATOM 654  C CB  . ASP A 1 85  ? 6.339   -42.042 7.314   1.00 91.17 85  A 1 
ATOM 655  C CG  . ASP A 1 85  ? 7.858   -42.085 7.600   1.00 86.54 85  A 1 
ATOM 656  O OD1 . ASP A 1 85  ? 8.673   -41.793 6.712   1.00 80.12 85  A 1 
ATOM 657  O OD2 . ASP A 1 85  ? 8.218   -42.429 8.753   1.00 81.06 85  A 1 
ATOM 658  N N   . SER A 1 86  ? 3.547   -40.575 6.687   1.00 91.37 86  A 1 
ATOM 659  C CA  . SER A 1 86  ? 2.087   -40.592 6.571   1.00 90.70 86  A 1 
ATOM 660  C C   . SER A 1 86  ? 1.589   -39.955 5.271   1.00 91.39 86  A 1 
ATOM 661  O O   . SER A 1 86  ? 0.641   -40.469 4.675   1.00 89.69 86  A 1 
ATOM 662  C CB  . SER A 1 86  ? 1.420   -39.879 7.754   1.00 90.12 86  A 1 
ATOM 663  O OG  . SER A 1 86  ? 1.771   -40.498 8.984   1.00 83.46 86  A 1 
ATOM 664  N N   . MET A 1 87  ? 2.214   -38.869 4.811   1.00 91.91 87  A 1 
ATOM 665  C CA  . MET A 1 87  ? 1.899   -38.262 3.513   1.00 91.46 87  A 1 
ATOM 666  C C   . MET A 1 87  ? 2.235   -39.230 2.371   1.00 91.50 87  A 1 
ATOM 667  O O   . MET A 1 87  ? 1.365   -39.494 1.539   1.00 90.05 87  A 1 
ATOM 668  C CB  . MET A 1 87  ? 2.650   -36.933 3.322   1.00 90.49 87  A 1 
ATOM 669  C CG  . MET A 1 87  ? 2.109   -35.823 4.231   1.00 87.03 87  A 1 
ATOM 670  S SD  . MET A 1 87  ? 2.874   -34.188 3.987   1.00 86.11 87  A 1 
ATOM 671  C CE  . MET A 1 87  ? 4.569   -34.510 4.468   1.00 75.00 87  A 1 
ATOM 672  N N   . ASP A 1 88  ? 3.411   -39.836 2.384   1.00 92.86 88  A 1 
ATOM 673  C CA  . ASP A 1 88  ? 3.829   -40.796 1.366   1.00 91.89 88  A 1 
ATOM 674  C C   . ASP A 1 88  ? 2.897   -42.018 1.297   1.00 91.66 88  A 1 
ATOM 675  O O   . ASP A 1 88  ? 2.640   -42.561 0.223   1.00 89.45 88  A 1 
ATOM 676  C CB  . ASP A 1 88  ? 5.253   -41.292 1.673   1.00 91.07 88  A 1 
ATOM 677  C CG  . ASP A 1 88  ? 6.359   -40.255 1.457   1.00 82.04 88  A 1 
ATOM 678  O OD1 . ASP A 1 88  ? 6.093   -39.198 0.844   1.00 73.10 88  A 1 
ATOM 679  O OD2 . ASP A 1 88  ? 7.500   -40.569 1.859   1.00 73.21 88  A 1 
ATOM 680  N N   . HIS A 1 89  ? 2.387   -42.459 2.425   1.00 90.99 89  A 1 
ATOM 681  C CA  . HIS A 1 89  ? 1.410   -43.542 2.476   1.00 90.18 89  A 1 
ATOM 682  C C   . HIS A 1 89  ? 0.074   -43.144 1.834   1.00 90.27 89  A 1 
ATOM 683  O O   . HIS A 1 89  ? -0.468  -43.903 1.025   1.00 87.96 89  A 1 
ATOM 684  C CB  . HIS A 1 89  ? 1.217   -44.003 3.923   1.00 89.10 89  A 1 
ATOM 685  C CG  . HIS A 1 89  ? 0.323   -45.201 4.025   1.00 86.31 89  A 1 
ATOM 686  N ND1 . HIS A 1 89  ? 0.700   -46.513 3.859   1.00 72.54 89  A 1 
ATOM 687  C CD2 . HIS A 1 89  ? -1.025  -45.208 4.269   1.00 74.77 89  A 1 
ATOM 688  C CE1 . HIS A 1 89  ? -0.391  -47.281 4.010   1.00 74.41 89  A 1 
ATOM 689  N NE2 . HIS A 1 89  ? -1.458  -46.523 4.264   1.00 75.69 89  A 1 
ATOM 690  N N   . LEU A 1 90  ? -0.446  -41.953 2.147   1.00 89.58 90  A 1 
ATOM 691  C CA  . LEU A 1 90  ? -1.694  -41.445 1.573   1.00 88.74 90  A 1 
ATOM 692  C C   . LEU A 1 90  ? -1.567  -41.174 0.068   1.00 88.86 90  A 1 
ATOM 693  O O   . LEU A 1 90  ? -2.494  -41.486 -0.688  1.00 86.06 90  A 1 
ATOM 694  C CB  . LEU A 1 90  ? -2.119  -40.176 2.329   1.00 87.81 90  A 1 
ATOM 695  C CG  . LEU A 1 90  ? -2.599  -40.428 3.773   1.00 87.37 90  A 1 
ATOM 696  C CD1 . LEU A 1 90  ? -2.761  -39.097 4.506   1.00 81.20 90  A 1 
ATOM 697  C CD2 . LEU A 1 90  ? -3.946  -41.151 3.815   1.00 81.95 90  A 1 
ATOM 698  N N   . ASP A 1 91  ? -0.421  -40.688 -0.395  1.00 89.60 91  A 1 
ATOM 699  C CA  . ASP A 1 91  ? -0.145  -40.484 -1.815  1.00 87.50 91  A 1 
ATOM 700  C C   . ASP A 1 91  ? -0.153  -41.804 -2.589  1.00 86.94 91  A 1 
ATOM 701  O O   . ASP A 1 91  ? -0.782  -41.910 -3.646  1.00 83.92 91  A 1 
ATOM 702  C CB  . ASP A 1 91  ? 1.210   -39.763 -1.988  1.00 85.50 91  A 1 
ATOM 703  C CG  . ASP A 1 91  ? 1.170   -38.291 -1.571  1.00 81.83 91  A 1 
ATOM 704  O OD1 . ASP A 1 91  ? 0.062   -37.711 -1.537  1.00 75.28 91  A 1 
ATOM 705  O OD2 . ASP A 1 91  ? 2.241   -37.713 -1.313  1.00 76.89 91  A 1 
ATOM 706  N N   . LYS A 1 92  ? 0.463   -42.861 -2.046  1.00 87.90 92  A 1 
ATOM 707  C CA  . LYS A 1 92  ? 0.437   -44.201 -2.643  1.00 86.99 92  A 1 
ATOM 708  C C   . LYS A 1 92  ? -0.981  -44.778 -2.725  1.00 85.98 92  A 1 
ATOM 709  O O   . LYS A 1 92  ? -1.334  -45.357 -3.747  1.00 81.97 92  A 1 
ATOM 710  C CB  . LYS A 1 92  ? 1.337   -45.156 -1.854  1.00 85.08 92  A 1 
ATOM 711  C CG  . LYS A 1 92  ? 2.826   -44.876 -2.129  1.00 78.31 92  A 1 
ATOM 712  C CD  . LYS A 1 92  ? 3.693   -45.734 -1.208  1.00 74.29 92  A 1 
ATOM 713  C CE  . LYS A 1 92  ? 5.153   -45.355 -1.416  1.00 66.34 92  A 1 
ATOM 714  N NZ  . LYS A 1 92  ? 6.053   -46.086 -0.496  1.00 59.12 92  A 1 
ATOM 715  N N   . GLN A 1 93  ? -1.800  -44.593 -1.695  1.00 84.00 93  A 1 
ATOM 716  C CA  . GLN A 1 93  ? -3.195  -45.045 -1.723  1.00 81.78 93  A 1 
ATOM 717  C C   . GLN A 1 93  ? -4.019  -44.327 -2.796  1.00 80.39 93  A 1 
ATOM 718  O O   . GLN A 1 93  ? -4.880  -44.938 -3.424  1.00 75.24 93  A 1 
ATOM 719  C CB  . GLN A 1 93  ? -3.861  -44.841 -0.358  1.00 78.19 93  A 1 
ATOM 720  C CG  . GLN A 1 93  ? -3.379  -45.863 0.680   1.00 71.77 93  A 1 
ATOM 721  C CD  . GLN A 1 93  ? -4.184  -45.775 1.979   1.00 66.84 93  A 1 
ATOM 722  O OE1 . GLN A 1 93  ? -4.975  -44.875 2.216   1.00 60.58 93  A 1 
ATOM 723  N NE2 . GLN A 1 93  ? -4.032  -46.721 2.868   1.00 58.64 93  A 1 
ATOM 724  N N   . THR A 1 94  ? -3.764  -43.045 -3.036  1.00 77.63 94  A 1 
ATOM 725  C CA  . THR A 1 94  ? -4.496  -42.246 -4.030  1.00 75.22 94  A 1 
ATOM 726  C C   . THR A 1 94  ? -4.085  -42.606 -5.460  1.00 73.77 94  A 1 
ATOM 727  O O   . THR A 1 94  ? -4.907  -42.554 -6.368  1.00 67.03 94  A 1 
ATOM 728  C CB  . THR A 1 94  ? -4.292  -40.746 -3.787  1.00 70.16 94  A 1 
ATOM 729  O OG1 . THR A 1 94  ? -4.487  -40.422 -2.432  1.00 62.44 94  A 1 
ATOM 730  C CG2 . THR A 1 94  ? -5.297  -39.901 -4.572  1.00 59.87 94  A 1 
ATOM 731  N N   . GLN A 1 95  ? -2.820  -42.994 -5.670  1.00 74.82 95  A 1 
ATOM 732  C CA  . GLN A 1 95  ? -2.308  -43.435 -6.970  1.00 74.06 95  A 1 
ATOM 733  C C   . GLN A 1 95  ? -2.726  -44.862 -7.336  1.00 71.33 95  A 1 
ATOM 734  O O   . GLN A 1 95  ? -2.698  -45.196 -8.520  1.00 65.27 95  A 1 
ATOM 735  C CB  . GLN A 1 95  ? -0.782  -43.347 -6.987  1.00 69.00 95  A 1 
ATOM 736  C CG  . GLN A 1 95  ? -0.298  -41.892 -7.068  1.00 61.30 95  A 1 
ATOM 737  C CD  . GLN A 1 95  ? 1.233   -41.791 -7.130  1.00 55.60 95  A 1 
ATOM 738  O OE1 . GLN A 1 95  ? 1.968   -42.770 -7.168  1.00 51.44 95  A 1 
ATOM 739  N NE2 . GLN A 1 95  ? 1.759   -40.602 -7.153  1.00 49.44 95  A 1 
ATOM 740  N N   . THR A 1 96  ? -3.058  -45.691 -6.372  1.00 66.02 96  A 1 
ATOM 741  C CA  . THR A 1 96  ? -3.494  -47.061 -6.676  1.00 65.72 96  A 1 
ATOM 742  C C   . THR A 1 96  ? -4.860  -46.975 -7.354  1.00 64.15 96  A 1 
ATOM 743  O O   . THR A 1 96  ? -5.811  -46.509 -6.717  1.00 58.93 96  A 1 
ATOM 744  C CB  . THR A 1 96  ? -3.556  -47.952 -5.426  1.00 60.43 96  A 1 
ATOM 745  O OG1 . THR A 1 96  ? -2.378  -47.824 -4.662  1.00 53.93 96  A 1 
ATOM 746  C CG2 . THR A 1 96  ? -3.648  -49.430 -5.815  1.00 51.89 96  A 1 
ATOM 747  N N   . PRO A 1 97  ? -5.004  -47.354 -8.631  1.00 52.57 97  A 1 
ATOM 748  C CA  . PRO A 1 97  ? -6.301  -47.365 -9.279  1.00 52.74 97  A 1 
ATOM 749  C C   . PRO A 1 97  ? -7.219  -48.260 -8.464  1.00 51.77 97  A 1 
ATOM 750  O O   . PRO A 1 97  ? -6.802  -49.348 -8.042  1.00 50.02 97  A 1 
ATOM 751  C CB  . PRO A 1 97  ? -6.081  -47.904 -10.701 1.00 49.84 97  A 1 
ATOM 752  C CG  . PRO A 1 97  ? -4.570  -47.848 -10.902 1.00 49.86 97  A 1 
ATOM 753  C CD  . PRO A 1 97  ? -4.004  -47.965 -9.490  1.00 53.60 97  A 1 
ATOM 754  N N   . LYS A 1 98  ? -8.474  -47.844 -8.287  1.00 44.80 98  A 1 
ATOM 755  C CA  . LYS A 1 98  ? -9.510  -48.821 -7.975  1.00 45.66 98  A 1 
ATOM 756  C C   . LYS A 1 98  ? -9.606  -49.733 -9.201  1.00 42.12 98  A 1 
ATOM 757  O O   . LYS A 1 98  ? -10.213 -49.341 -10.197 1.00 39.87 98  A 1 
ATOM 758  C CB  . LYS A 1 98  ? -10.863 -48.167 -7.676  1.00 45.38 98  A 1 
ATOM 759  C CG  . LYS A 1 98  ? -10.939 -47.596 -6.255  1.00 42.40 98  A 1 
ATOM 760  C CD  . LYS A 1 98  ? -12.365 -47.067 -6.006  1.00 40.52 98  A 1 
ATOM 761  C CE  . LYS A 1 98  ? -12.508 -46.581 -4.575  1.00 34.95 98  A 1 
ATOM 762  N NZ  . LYS A 1 98  ? -13.891 -46.088 -4.309  1.00 32.37 98  A 1 
ATOM 763  N N   . THR A 1 99  ? -8.956  -50.873 -9.162  1.00 35.01 99  A 1 
ATOM 764  C CA  . THR A 1 99  ? -9.319  -52.031 -9.966  1.00 32.01 99  A 1 
ATOM 765  C C   . THR A 1 99  ? -10.681 -52.545 -9.523  1.00 30.04 99  A 1 
ATOM 766  O O   . THR A 1 99  ? -10.952 -52.505 -8.303  1.00 25.66 99  A 1 
ATOM 767  C CB  . THR A 1 99  ? -8.278  -53.161 -9.863  1.00 31.11 99  A 1 
ATOM 768  O OG1 . THR A 1 99  ? -7.519  -53.038 -8.702  1.00 29.01 99  A 1 
ATOM 769  C CG2 . THR A 1 99  ? -7.324  -53.101 -11.057 1.00 31.41 99  A 1 
ATOM 770  O OXT . THR A 1 99  ? -11.415 -52.992 -10.451 1.00 28.76 99  A 1 
ATOM 771  N N   . MET B 2 1   ? -8.903  -95.033 42.743  1.00 24.72 1   B 1 
ATOM 772  C CA  . MET B 2 1   ? -9.836  -94.004 42.247  1.00 33.20 1   B 1 
ATOM 773  C C   . MET B 2 1   ? -9.166  -92.630 42.369  1.00 36.21 1   B 1 
ATOM 774  O O   . MET B 2 1   ? -9.468  -91.876 43.282  1.00 36.16 1   B 1 
ATOM 775  C CB  . MET B 2 1   ? -11.150 -94.048 43.034  1.00 32.51 1   B 1 
ATOM 776  C CG  . MET B 2 1   ? -12.031 -95.248 42.639  1.00 29.47 1   B 1 
ATOM 777  S SD  . MET B 2 1   ? -13.451 -95.442 43.742  1.00 26.50 1   B 1 
ATOM 778  C CE  . MET B 2 1   ? -14.509 -96.522 42.753  1.00 22.22 1   B 1 
ATOM 779  N N   . LEU B 2 2   ? -8.163  -92.365 41.506  1.00 24.83 2   B 1 
ATOM 780  C CA  . LEU B 2 2   ? -7.389  -91.118 41.549  1.00 26.07 2   B 1 
ATOM 781  C C   . LEU B 2 2   ? -8.215  -90.000 40.892  1.00 25.15 2   B 1 
ATOM 782  O O   . LEU B 2 2   ? -8.345  -89.936 39.673  1.00 23.12 2   B 1 
ATOM 783  C CB  . LEU B 2 2   ? -6.028  -91.349 40.863  1.00 25.03 2   B 1 
ATOM 784  C CG  . LEU B 2 2   ? -4.977  -91.978 41.800  1.00 22.60 2   B 1 
ATOM 785  C CD1 . LEU B 2 2   ? -3.954  -92.795 41.017  1.00 22.33 2   B 1 
ATOM 786  C CD2 . LEU B 2 2   ? -4.252  -90.902 42.594  1.00 25.04 2   B 1 
ATOM 787  N N   . SER B 2 3   ? -8.831  -89.155 41.733  1.00 24.75 3   B 1 
ATOM 788  C CA  . SER B 2 3   ? -9.608  -87.990 41.278  1.00 26.21 3   B 1 
ATOM 789  C C   . SER B 2 3   ? -8.647  -86.939 40.708  1.00 25.82 3   B 1 
ATOM 790  O O   . SER B 2 3   ? -8.097  -86.119 41.432  1.00 24.73 3   B 1 
ATOM 791  C CB  . SER B 2 3   ? -10.426 -87.433 42.440  1.00 26.39 3   B 1 
ATOM 792  O OG  . SER B 2 3   ? -11.231 -86.359 42.025  1.00 23.49 3   B 1 
ATOM 793  N N   . THR B 2 4   ? -8.419  -87.007 39.403  1.00 25.90 4   B 1 
ATOM 794  C CA  . THR B 2 4   ? -7.625  -86.007 38.691  1.00 28.04 4   B 1 
ATOM 795  C C   . THR B 2 4   ? -8.401  -84.690 38.656  1.00 27.74 4   B 1 
ATOM 796  O O   . THR B 2 4   ? -9.184  -84.430 37.744  1.00 24.95 4   B 1 
ATOM 797  C CB  . THR B 2 4   ? -7.265  -86.475 37.269  1.00 25.64 4   B 1 
ATOM 798  O OG1 . THR B 2 4   ? -8.341  -87.138 36.653  1.00 23.00 4   B 1 
ATOM 799  C CG2 . THR B 2 4   ? -6.091  -87.443 37.279  1.00 23.49 4   B 1 
ATOM 800  N N   . SER B 2 5   ? -8.177  -83.871 39.681  1.00 27.07 5   B 1 
ATOM 801  C CA  . SER B 2 5   ? -8.723  -82.514 39.751  1.00 28.80 5   B 1 
ATOM 802  C C   . SER B 2 5   ? -8.174  -81.689 38.581  1.00 28.69 5   B 1 
ATOM 803  O O   . SER B 2 5   ? -7.055  -81.183 38.635  1.00 26.96 5   B 1 
ATOM 804  C CB  . SER B 2 5   ? -8.371  -81.882 41.106  1.00 28.11 5   B 1 
ATOM 805  O OG  . SER B 2 5   ? -8.991  -80.615 41.231  1.00 25.45 5   B 1 
ATOM 806  N N   . ARG B 2 6   ? -8.947  -81.629 37.480  1.00 26.94 6   B 1 
ATOM 807  C CA  . ARG B 2 6   ? -8.648  -80.731 36.358  1.00 28.04 6   B 1 
ATOM 808  C C   . ARG B 2 6   ? -8.798  -79.294 36.863  1.00 27.43 6   B 1 
ATOM 809  O O   . ARG B 2 6   ? -9.889  -78.741 36.821  1.00 25.95 6   B 1 
ATOM 810  C CB  . ARG B 2 6   ? -9.557  -81.002 35.149  1.00 27.86 6   B 1 
ATOM 811  C CG  . ARG B 2 6   ? -9.075  -82.168 34.275  1.00 24.72 6   B 1 
ATOM 812  C CD  . ARG B 2 6   ? -9.976  -82.298 33.034  1.00 24.11 6   B 1 
ATOM 813  N NE  . ARG B 2 6   ? -9.465  -83.307 32.081  1.00 22.08 6   B 1 
ATOM 814  C CZ  . ARG B 2 6   ? -9.995  -83.628 30.909  1.00 20.98 6   B 1 
ATOM 815  N NH1 . ARG B 2 6   ? -11.088 -83.069 30.477  1.00 18.95 6   B 1 
ATOM 816  N NH2 . ARG B 2 6   ? -9.435  -84.520 30.137  1.00 19.55 6   B 1 
ATOM 817  N N   . SER B 2 7   ? -7.696  -78.694 37.331  1.00 24.64 7   B 1 
ATOM 818  C CA  . SER B 2 7   ? -7.621  -77.269 37.614  1.00 23.25 7   B 1 
ATOM 819  C C   . SER B 2 7   ? -7.969  -76.503 36.332  1.00 23.19 7   B 1 
ATOM 820  O O   . SER B 2 7   ? -7.176  -76.445 35.396  1.00 22.15 7   B 1 
ATOM 821  C CB  . SER B 2 7   ? -6.220  -76.905 38.140  1.00 22.78 7   B 1 
ATOM 822  O OG  . SER B 2 7   ? -6.196  -75.550 38.521  1.00 20.43 7   B 1 
ATOM 823  N N   . ARG B 2 8   ? -9.207  -75.984 36.252  1.00 24.47 8   B 1 
ATOM 824  C CA  . ARG B 2 8   ? -9.613  -75.053 35.204  1.00 26.00 8   B 1 
ATOM 825  C C   . ARG B 2 8   ? -8.825  -73.768 35.443  1.00 25.06 8   B 1 
ATOM 826  O O   . ARG B 2 8   ? -9.236  -72.929 36.227  1.00 24.15 8   B 1 
ATOM 827  C CB  . ARG B 2 8   ? -11.131 -74.787 35.216  1.00 26.50 8   B 1 
ATOM 828  C CG  . ARG B 2 8   ? -11.949 -75.862 34.495  1.00 24.86 8   B 1 
ATOM 829  C CD  . ARG B 2 8   ? -13.435 -75.443 34.461  1.00 25.12 8   B 1 
ATOM 830  N NE  . ARG B 2 8   ? -14.258 -76.404 33.704  1.00 22.58 8   B 1 
ATOM 831  C CZ  . ARG B 2 8   ? -15.567 -76.314 33.488  1.00 21.40 8   B 1 
ATOM 832  N NH1 . ARG B 2 8   ? -16.273 -75.317 33.968  1.00 19.98 8   B 1 
ATOM 833  N NH2 . ARG B 2 8   ? -16.197 -77.216 32.792  1.00 19.99 8   B 1 
ATOM 834  N N   . PHE B 2 9   ? -7.666  -73.619 34.762  1.00 21.67 9   B 1 
ATOM 835  C CA  . PHE B 2 9   ? -7.022  -72.331 34.576  1.00 20.74 9   B 1 
ATOM 836  C C   . PHE B 2 9   ? -8.005  -71.440 33.799  1.00 20.30 9   B 1 
ATOM 837  O O   . PHE B 2 9   ? -8.073  -71.486 32.574  1.00 19.03 9   B 1 
ATOM 838  C CB  . PHE B 2 9   ? -5.672  -72.502 33.855  1.00 20.63 9   B 1 
ATOM 839  C CG  . PHE B 2 9   ? -4.470  -72.348 34.764  1.00 19.46 9   B 1 
ATOM 840  C CD1 . PHE B 2 9   ? -3.828  -71.092 34.872  1.00 19.66 9   B 1 
ATOM 841  C CD2 . PHE B 2 9   ? -3.990  -73.437 35.503  1.00 19.97 9   B 1 
ATOM 842  C CE1 . PHE B 2 9   ? -2.714  -70.937 35.705  1.00 19.00 9   B 1 
ATOM 843  C CE2 . PHE B 2 9   ? -2.872  -73.275 36.342  1.00 18.67 9   B 1 
ATOM 844  C CZ  . PHE B 2 9   ? -2.230  -72.030 36.442  1.00 20.04 9   B 1 
ATOM 845  N N   . ILE B 2 10  ? -8.810  -70.700 34.539  1.00 27.25 10  B 1 
ATOM 846  C CA  . ILE B 2 10  ? -9.567  -69.582 33.994  1.00 27.93 10  B 1 
ATOM 847  C C   . ILE B 2 10  ? -8.502  -68.564 33.586  1.00 27.59 10  B 1 
ATOM 848  O O   . ILE B 2 10  ? -8.035  -67.786 34.410  1.00 26.19 10  B 1 
ATOM 849  C CB  . ILE B 2 10  ? -10.592 -69.036 35.008  1.00 27.79 10  B 1 
ATOM 850  C CG1 . ILE B 2 10  ? -11.602 -70.131 35.415  1.00 25.13 10  B 1 
ATOM 851  C CG2 . ILE B 2 10  ? -11.319 -67.811 34.418  1.00 27.72 10  B 1 
ATOM 852  C CD1 . ILE B 2 10  ? -12.572 -69.729 36.540  1.00 25.52 10  B 1 
ATOM 853  N N   . ARG B 2 11  ? -8.054  -68.631 32.317  1.00 25.40 11  B 1 
ATOM 854  C CA  . ARG B 2 11  ? -7.364  -67.499 31.714  1.00 26.13 11  B 1 
ATOM 855  C C   . ARG B 2 11  ? -8.368  -66.354 31.712  1.00 25.04 11  B 1 
ATOM 856  O O   . ARG B 2 11  ? -9.256  -66.329 30.868  1.00 23.31 11  B 1 
ATOM 857  C CB  . ARG B 2 11  ? -6.863  -67.809 30.286  1.00 26.31 11  B 1 
ATOM 858  C CG  . ARG B 2 11  ? -5.451  -68.412 30.277  1.00 24.56 11  B 1 
ATOM 859  C CD  . ARG B 2 11  ? -4.976  -68.582 28.832  1.00 24.12 11  B 1 
ATOM 860  N NE  . ARG B 2 11  ? -3.578  -69.057 28.771  1.00 22.65 11  B 1 
ATOM 861  C CZ  . ARG B 2 11  ? -2.878  -69.302 27.671  1.00 20.56 11  B 1 
ATOM 862  N NH1 . ARG B 2 11  ? -3.393  -69.165 26.485  1.00 19.07 11  B 1 
ATOM 863  N NH2 . ARG B 2 11  ? -1.626  -69.690 27.750  1.00 18.59 11  B 1 
ATOM 864  N N   . ASN B 2 12  ? -8.249  -65.432 32.644  1.00 28.61 12  B 1 
ATOM 865  C CA  . ASN B 2 12  ? -8.875  -64.116 32.569  1.00 29.85 12  B 1 
ATOM 866  C C   . ASN B 2 12  ? -8.267  -63.391 31.359  1.00 28.23 12  B 1 
ATOM 867  O O   . ASN B 2 12  ? -7.320  -62.633 31.493  1.00 26.17 12  B 1 
ATOM 868  C CB  . ASN B 2 12  ? -8.678  -63.345 33.895  1.00 29.35 12  B 1 
ATOM 869  C CG  . ASN B 2 12  ? -9.812  -63.535 34.897  1.00 26.41 12  B 1 
ATOM 870  O OD1 . ASN B 2 12  ? -10.880 -64.029 34.595  1.00 25.78 12  B 1 
ATOM 871  N ND2 . ASN B 2 12  ? -9.617  -63.115 36.127  1.00 25.56 12  B 1 
ATOM 872  N N   . THR B 2 13  ? -8.794  -63.650 30.170  1.00 26.04 13  B 1 
ATOM 873  C CA  . THR B 2 13  ? -8.499  -62.890 28.952  1.00 27.72 13  B 1 
ATOM 874  C C   . THR B 2 13  ? -9.178  -61.524 28.958  1.00 27.47 13  B 1 
ATOM 875  O O   . THR B 2 13  ? -9.416  -60.965 27.893  1.00 25.23 13  B 1 
ATOM 876  C CB  . THR B 2 13  ? -8.898  -63.671 27.691  1.00 26.13 13  B 1 
ATOM 877  O OG1 . THR B 2 13  ? -10.203 -64.179 27.827  1.00 24.28 13  B 1 
ATOM 878  C CG2 . THR B 2 13  ? -7.956  -64.857 27.438  1.00 25.76 13  B 1 
ATOM 879  N N   . ASN B 2 14  ? -9.511  -60.982 30.112  1.00 24.11 14  B 1 
ATOM 880  C CA  . ASN B 2 14  ? -10.067 -59.636 30.267  1.00 26.16 14  B 1 
ATOM 881  C C   . ASN B 2 14  ? -9.051  -58.508 30.008  1.00 26.02 14  B 1 
ATOM 882  O O   . ASN B 2 14  ? -9.352  -57.363 30.304  1.00 24.47 14  B 1 
ATOM 883  C CB  . ASN B 2 14  ? -10.751 -59.488 31.644  1.00 25.35 14  B 1 
ATOM 884  C CG  . ASN B 2 14  ? -12.228 -59.835 31.648  1.00 22.74 14  B 1 
ATOM 885  O OD1 . ASN B 2 14  ? -12.808 -60.299 30.696  1.00 21.92 14  B 1 
ATOM 886  N ND2 . ASN B 2 14  ? -12.888 -59.606 32.764  1.00 22.11 14  B 1 
ATOM 887  N N   . GLU B 2 15  ? -7.893  -58.780 29.431  1.00 25.02 15  B 1 
ATOM 888  C CA  . GLU B 2 15  ? -7.204  -57.788 28.619  1.00 26.28 15  B 1 
ATOM 889  C C   . GLU B 2 15  ? -7.982  -57.614 27.303  1.00 25.84 15  B 1 
ATOM 890  O O   . GLU B 2 15  ? -7.482  -57.858 26.211  1.00 24.62 15  B 1 
ATOM 891  C CB  . GLU B 2 15  ? -5.722  -58.114 28.426  1.00 25.96 15  B 1 
ATOM 892  C CG  . GLU B 2 15  ? -4.916  -57.901 29.715  1.00 23.74 15  B 1 
ATOM 893  C CD  . GLU B 2 15  ? -3.400  -58.085 29.514  1.00 22.63 15  B 1 
ATOM 894  O OE1 . GLU B 2 15  ? -2.656  -57.792 30.479  1.00 19.67 15  B 1 
ATOM 895  O OE2 . GLU B 2 15  ? -2.989  -58.538 28.416  1.00 24.08 15  B 1 
ATOM 896  N N   . SER B 2 16  ? -9.242  -57.199 27.398  1.00 26.59 16  B 1 
ATOM 897  C CA  . SER B 2 16  ? -9.792  -56.264 26.447  1.00 28.52 16  B 1 
ATOM 898  C C   . SER B 2 16  ? -8.866  -55.050 26.518  1.00 28.55 16  B 1 
ATOM 899  O O   . SER B 2 16  ? -9.057  -54.139 27.314  1.00 28.02 16  B 1 
ATOM 900  C CB  . SER B 2 16  ? -11.247 -55.908 26.783  1.00 28.21 16  B 1 
ATOM 901  O OG  . SER B 2 16  ? -11.387 -55.446 28.110  1.00 25.46 16  B 1 
ATOM 902  N N   . GLY B 2 17  ? -7.841  -55.122 25.674  1.00 26.75 17  B 1 
ATOM 903  C CA  . GLY B 2 17  ? -7.217  -53.942 25.145  1.00 27.20 17  B 1 
ATOM 904  C C   . GLY B 2 17  ? -8.262  -53.244 24.285  1.00 28.15 17  B 1 
ATOM 905  O O   . GLY B 2 17  ? -8.120  -53.194 23.070  1.00 26.99 17  B 1 
ATOM 906  N N   . GLU B 2 18  ? -9.330  -52.749 24.906  1.00 25.81 18  B 1 
ATOM 907  C CA  . GLU B 2 18  ? -9.883  -51.493 24.505  1.00 25.92 18  B 1 
ATOM 908  C C   . GLU B 2 18  ? -8.643  -50.611 24.430  1.00 25.98 18  B 1 
ATOM 909  O O   . GLU B 2 18  ? -8.102  -50.171 25.445  1.00 25.01 18  B 1 
ATOM 910  C CB  . GLU B 2 18  ? -10.919 -50.954 25.501  1.00 26.03 18  B 1 
ATOM 911  C CG  . GLU B 2 18  ? -12.270 -51.683 25.374  1.00 23.65 18  B 1 
ATOM 912  C CD  . GLU B 2 18  ? -13.369 -51.101 26.290  1.00 22.48 18  B 1 
ATOM 913  O OE1 . GLU B 2 18  ? -14.551 -51.389 26.001  1.00 20.39 18  B 1 
ATOM 914  O OE2 . GLU B 2 18  ? -13.031 -50.384 27.257  1.00 23.94 18  B 1 
ATOM 915  N N   . GLU B 2 19  ? -8.158  -50.439 23.200  1.00 34.53 19  B 1 
ATOM 916  C CA  . GLU B 2 19  ? -7.509  -49.191 22.877  1.00 34.73 19  B 1 
ATOM 917  C C   . GLU B 2 19  ? -8.540  -48.159 23.331  1.00 34.02 19  B 1 
ATOM 918  O O   . GLU B 2 19  ? -9.501  -47.869 22.624  1.00 32.32 19  B 1 
ATOM 919  C CB  . GLU B 2 19  ? -7.235  -49.014 21.372  1.00 34.15 19  B 1 
ATOM 920  C CG  . GLU B 2 19  ? -5.964  -49.695 20.863  1.00 30.99 19  B 1 
ATOM 921  C CD  . GLU B 2 19  ? -5.571  -49.211 19.449  1.00 29.55 19  B 1 
ATOM 922  O OE1 . GLU B 2 19  ? -4.398  -49.411 19.050  1.00 27.34 19  B 1 
ATOM 923  O OE2 . GLU B 2 19  ? -6.381  -48.556 18.749  1.00 28.72 19  B 1 
ATOM 924  N N   . VAL B 2 20  ? -8.378  -47.704 24.579  1.00 34.01 20  B 1 
ATOM 925  C CA  . VAL B 2 20  ? -8.948  -46.478 25.040  1.00 34.29 20  B 1 
ATOM 926  C C   . VAL B 2 20  ? -8.506  -45.573 23.917  1.00 34.55 20  B 1 
ATOM 927  O O   . VAL B 2 20  ? -7.323  -45.280 23.765  1.00 33.57 20  B 1 
ATOM 928  C CB  . VAL B 2 20  ? -8.377  -46.036 26.403  1.00 32.71 20  B 1 
ATOM 929  C CG1 . VAL B 2 20  ? -8.995  -44.707 26.852  1.00 29.50 20  B 1 
ATOM 930  C CG2 . VAL B 2 20  ? -8.692  -47.076 27.496  1.00 30.18 20  B 1 
ATOM 931  N N   . THR B 2 21  ? -9.460  -45.259 23.028  1.00 38.57 21  B 1 
ATOM 932  C CA  . THR B 2 21  ? -9.386  -44.134 22.138  1.00 38.93 21  B 1 
ATOM 933  C C   . THR B 2 21  ? -9.293  -42.979 23.107  1.00 39.66 21  B 1 
ATOM 934  O O   . THR B 2 21  ? -10.289 -42.383 23.487  1.00 38.07 21  B 1 
ATOM 935  C CB  . THR B 2 21  ? -10.642 -44.024 21.244  1.00 36.60 21  B 1 
ATOM 936  O OG1 . THR B 2 21  ? -11.811 -44.355 21.953  1.00 34.49 21  B 1 
ATOM 937  C CG2 . THR B 2 21  ? -10.565 -44.963 20.044  1.00 33.71 21  B 1 
ATOM 938  N N   . THR B 2 22  ? -8.073  -42.825 23.651  1.00 45.76 22  B 1 
ATOM 939  C CA  . THR B 2 22  ? -7.685  -41.674 24.420  1.00 47.07 22  B 1 
ATOM 940  C C   . THR B 2 22  ? -8.183  -40.595 23.506  1.00 47.03 22  B 1 
ATOM 941  O O   . THR B 2 22  ? -7.832  -40.604 22.325  1.00 44.91 22  B 1 
ATOM 942  C CB  . THR B 2 22  ? -6.164  -41.561 24.613  1.00 44.89 22  B 1 
ATOM 943  O OG1 . THR B 2 22  ? -5.436  -41.971 23.481  1.00 42.59 22  B 1 
ATOM 944  C CG2 . THR B 2 22  ? -5.690  -42.412 25.793  1.00 41.23 22  B 1 
ATOM 945  N N   . PHE B 2 23  ? -9.153  -39.830 24.021  1.00 48.04 23  B 1 
ATOM 946  C CA  . PHE B 2 23  ? -9.559  -38.619 23.354  1.00 47.93 23  B 1 
ATOM 947  C C   . PHE B 2 23  ? -8.240  -37.913 23.128  1.00 48.95 23  B 1 
ATOM 948  O O   . PHE B 2 23  ? -7.639  -37.378 24.051  1.00 47.27 23  B 1 
ATOM 949  C CB  . PHE B 2 23  ? -10.515 -37.813 24.234  1.00 45.18 23  B 1 
ATOM 950  C CG  . PHE B 2 23  ? -11.976 -38.142 24.015  1.00 42.24 23  B 1 
ATOM 951  C CD1 . PHE B 2 23  ? -12.750 -37.343 23.153  1.00 39.98 23  B 1 
ATOM 952  C CD2 . PHE B 2 23  ? -12.592 -39.216 24.680  1.00 38.78 23  B 1 
ATOM 953  C CE1 . PHE B 2 23  ? -14.108 -37.607 22.966  1.00 34.74 23  B 1 
ATOM 954  C CE2 . PHE B 2 23  ? -13.955 -39.484 24.492  1.00 35.18 23  B 1 
ATOM 955  C CZ  . PHE B 2 23  ? -14.716 -38.674 23.639  1.00 35.73 23  B 1 
ATOM 956  N N   . PHE B 2 24  ? -7.680  -38.172 21.933  1.00 49.30 24  B 1 
ATOM 957  C CA  . PHE B 2 24  ? -6.516  -37.457 21.481  1.00 49.89 24  B 1 
ATOM 958  C C   . PHE B 2 24  ? -7.000  -36.048 21.651  1.00 50.35 24  B 1 
ATOM 959  O O   . PHE B 2 24  ? -8.106  -35.732 21.189  1.00 48.69 24  B 1 
ATOM 960  C CB  . PHE B 2 24  ? -6.194  -37.796 20.033  1.00 47.69 24  B 1 
ATOM 961  C CG  . PHE B 2 24  ? -5.137  -38.859 19.856  1.00 46.03 24  B 1 
ATOM 962  C CD1 . PHE B 2 24  ? -3.825  -38.484 19.526  1.00 43.22 24  B 1 
ATOM 963  C CD2 . PHE B 2 24  ? -5.442  -40.220 19.993  1.00 41.96 24  B 1 
ATOM 964  C CE1 . PHE B 2 24  ? -2.830  -39.458 19.319  1.00 39.05 24  B 1 
ATOM 965  C CE2 . PHE B 2 24  ? -4.452  -41.197 19.792  1.00 39.02 24  B 1 
ATOM 966  C CZ  . PHE B 2 24  ? -3.151  -40.815 19.457  1.00 39.36 24  B 1 
ATOM 967  N N   . ASP B 2 25  ? -6.240  -35.277 22.407  1.00 52.34 25  B 1 
ATOM 968  C CA  . ASP B 2 25  ? -6.575  -33.893 22.669  1.00 52.04 25  B 1 
ATOM 969  C C   . ASP B 2 25  ? -6.317  -33.155 21.354  1.00 52.87 25  B 1 
ATOM 970  O O   . ASP B 2 25  ? -5.304  -32.499 21.125  1.00 49.64 25  B 1 
ATOM 971  C CB  . ASP B 2 25  ? -5.770  -33.417 23.897  1.00 48.04 25  B 1 
ATOM 972  C CG  . ASP B 2 25  ? -6.549  -32.474 24.805  1.00 44.12 25  B 1 
ATOM 973  O OD1 . ASP B 2 25  ? -7.669  -32.081 24.431  1.00 40.63 25  B 1 
ATOM 974  O OD2 . ASP B 2 25  ? -5.996  -32.198 25.902  1.00 40.05 25  B 1 
ATOM 975  N N   . TYR B 2 26  ? -7.193  -33.443 20.388  1.00 56.11 26  B 1 
ATOM 976  C CA  . TYR B 2 26  ? -7.144  -32.962 19.018  1.00 55.76 26  B 1 
ATOM 977  C C   . TYR B 2 26  ? -7.264  -31.450 19.021  1.00 56.73 26  B 1 
ATOM 978  O O   . TYR B 2 26  ? -6.777  -30.815 18.097  1.00 54.21 26  B 1 
ATOM 979  C CB  . TYR B 2 26  ? -8.277  -33.598 18.203  1.00 52.35 26  B 1 
ATOM 980  C CG  . TYR B 2 26  ? -8.132  -35.078 17.869  1.00 50.44 26  B 1 
ATOM 981  C CD1 . TYR B 2 26  ? -7.124  -35.503 16.991  1.00 47.44 26  B 1 
ATOM 982  C CD2 . TYR B 2 26  ? -9.023  -36.025 18.396  1.00 46.20 26  B 1 
ATOM 983  C CE1 . TYR B 2 26  ? -7.018  -36.859 16.630  1.00 42.98 26  B 1 
ATOM 984  C CE2 . TYR B 2 26  ? -8.923  -37.384 18.039  1.00 43.43 26  B 1 
ATOM 985  C CZ  . TYR B 2 26  ? -7.922  -37.799 17.147  1.00 43.44 26  B 1 
ATOM 986  O OH  . TYR B 2 26  ? -7.820  -39.109 16.781  1.00 40.14 26  B 1 
ATOM 987  N N   . ASP B 2 27  ? -7.823  -30.890 20.082  1.00 59.87 27  B 1 
ATOM 988  C CA  . ASP B 2 27  ? -7.962  -29.446 20.277  1.00 59.77 27  B 1 
ATOM 989  C C   . ASP B 2 27  ? -6.601  -28.746 20.306  1.00 61.78 27  B 1 
ATOM 990  O O   . ASP B 2 27  ? -6.462  -27.649 19.768  1.00 57.49 27  B 1 
ATOM 991  C CB  . ASP B 2 27  ? -8.753  -29.184 21.566  1.00 54.07 27  B 1 
ATOM 992  C CG  . ASP B 2 27  ? -10.226 -29.591 21.461  1.00 49.28 27  B 1 
ATOM 993  O OD1 . ASP B 2 27  ? -10.717 -29.750 20.321  1.00 44.71 27  B 1 
ATOM 994  O OD2 . ASP B 2 27  ? -10.858 -29.751 22.523  1.00 43.08 27  B 1 
ATOM 995  N N   . TYR B 2 28  ? -5.541  -29.407 20.807  1.00 65.43 28  B 1 
ATOM 996  C CA  . TYR B 2 28  ? -4.200  -28.827 20.786  1.00 65.51 28  B 1 
ATOM 997  C C   . TYR B 2 28  ? -3.626  -28.653 19.369  1.00 68.34 28  B 1 
ATOM 998  O O   . TYR B 2 28  ? -2.840  -27.739 19.121  1.00 63.35 28  B 1 
ATOM 999  C CB  . TYR B 2 28  ? -3.254  -29.695 21.638  1.00 58.95 28  B 1 
ATOM 1000 C CG  . TYR B 2 28  ? -1.944  -28.995 21.914  1.00 54.06 28  B 1 
ATOM 1001 C CD1 . TYR B 2 28  ? -0.807  -29.261 21.114  1.00 48.98 28  B 1 
ATOM 1002 C CD2 . TYR B 2 28  ? -1.864  -28.030 22.933  1.00 46.83 28  B 1 
ATOM 1003 C CE1 . TYR B 2 28  ? 0.392   -28.557 21.336  1.00 41.56 28  B 1 
ATOM 1004 C CE2 . TYR B 2 28  ? -0.675  -27.319 23.160  1.00 41.93 28  B 1 
ATOM 1005 C CZ  . TYR B 2 28  ? 0.447   -27.590 22.355  1.00 41.36 28  B 1 
ATOM 1006 O OH  . TYR B 2 28  ? 1.608   -26.895 22.570  1.00 36.86 28  B 1 
ATOM 1007 N N   . GLY B 2 29  ? -4.016  -29.492 18.432  1.00 72.98 29  B 1 
ATOM 1008 C CA  . GLY B 2 29  ? -3.616  -29.430 17.032  1.00 75.68 29  B 1 
ATOM 1009 C C   . GLY B 2 29  ? -4.747  -29.022 16.091  1.00 79.80 29  B 1 
ATOM 1010 O O   . GLY B 2 29  ? -4.652  -29.305 14.903  1.00 75.57 29  B 1 
ATOM 1011 N N   . ALA B 2 30  ? -5.828  -28.436 16.604  1.00 78.70 30  B 1 
ATOM 1012 C CA  . ALA B 2 30  ? -6.950  -28.032 15.766  1.00 80.58 30  B 1 
ATOM 1013 C C   . ALA B 2 30  ? -6.532  -26.893 14.814  1.00 82.48 30  B 1 
ATOM 1014 O O   . ALA B 2 30  ? -5.837  -25.959 15.219  1.00 79.53 30  B 1 
ATOM 1015 C CB  . ALA B 2 30  ? -8.142  -27.643 16.648  1.00 76.31 30  B 1 
ATOM 1016 N N   . PRO B 2 31  ? -6.958  -26.939 13.537  1.00 80.71 31  B 1 
ATOM 1017 C CA  . PRO B 2 31  ? -6.734  -25.841 12.622  1.00 82.17 31  B 1 
ATOM 1018 C C   . PRO B 2 31  ? -7.600  -24.639 12.987  1.00 83.57 31  B 1 
ATOM 1019 O O   . PRO B 2 31  ? -8.749  -24.763 13.422  1.00 80.97 31  B 1 
ATOM 1020 C CB  . PRO B 2 31  ? -7.061  -26.405 11.237  1.00 78.60 31  B 1 
ATOM 1021 C CG  . PRO B 2 31  ? -8.121  -27.461 11.532  1.00 77.45 31  B 1 
ATOM 1022 C CD  . PRO B 2 31  ? -7.700  -28.008 12.895  1.00 81.44 31  B 1 
ATOM 1023 N N   . CYS B 2 32  ? -7.061  -23.452 12.761  1.00 82.41 32  B 1 
ATOM 1024 C CA  . CYS B 2 32  ? -7.778  -22.200 12.897  1.00 81.82 32  B 1 
ATOM 1025 C C   . CYS B 2 32  ? -8.485  -21.867 11.580  1.00 82.08 32  B 1 
ATOM 1026 O O   . CYS B 2 32  ? -7.822  -21.527 10.595  1.00 78.80 32  B 1 
ATOM 1027 C CB  . CYS B 2 32  ? -6.791  -21.109 13.313  1.00 79.59 32  B 1 
ATOM 1028 S SG  . CYS B 2 32  ? -7.464  -19.428 13.256  1.00 74.58 32  B 1 
ATOM 1029 N N   . HIS B 2 33  ? -9.803  -21.923 11.584  1.00 78.18 33  B 1 
ATOM 1030 C CA  . HIS B 2 33  ? -10.617 -21.391 10.504  1.00 76.52 33  B 1 
ATOM 1031 C C   . HIS B 2 33  ? -10.800 -19.887 10.730  1.00 75.08 33  B 1 
ATOM 1032 O O   . HIS B 2 33  ? -11.495 -19.461 11.656  1.00 71.89 33  B 1 
ATOM 1033 C CB  . HIS B 2 33  ? -11.947 -22.140 10.424  1.00 74.65 33  B 1 
ATOM 1034 C CG  . HIS B 2 33  ? -11.757 -23.594 10.095  1.00 70.61 33  B 1 
ATOM 1035 N ND1 . HIS B 2 33  ? -11.464 -24.127 8.859   1.00 63.15 33  B 1 
ATOM 1036 C CD2 . HIS B 2 33  ? -11.778 -24.640 10.984  1.00 63.68 33  B 1 
ATOM 1037 C CE1 . HIS B 2 33  ? -11.328 -25.463 9.004   1.00 61.08 33  B 1 
ATOM 1038 N NE2 . HIS B 2 33  ? -11.507 -25.803 10.278  1.00 61.85 33  B 1 
ATOM 1039 N N   . LYS B 2 34  ? -10.144 -19.072 9.899   1.00 76.54 34  B 1 
ATOM 1040 C CA  . LYS B 2 34  ? -10.246 -17.617 9.978   1.00 74.87 34  B 1 
ATOM 1041 C C   . LYS B 2 34  ? -11.622 -17.157 9.498   1.00 74.14 34  B 1 
ATOM 1042 O O   . LYS B 2 34  ? -12.279 -17.846 8.720   1.00 71.52 34  B 1 
ATOM 1043 C CB  . LYS B 2 34  ? -9.122  -16.960 9.173   1.00 72.12 34  B 1 
ATOM 1044 C CG  . LYS B 2 34  ? -7.736  -17.263 9.759   1.00 69.44 34  B 1 
ATOM 1045 C CD  . LYS B 2 34  ? -6.679  -16.584 8.897   1.00 68.39 34  B 1 
ATOM 1046 C CE  . LYS B 2 34  ? -5.271  -16.779 9.431   1.00 63.53 34  B 1 
ATOM 1047 N NZ  . LYS B 2 34  ? -4.309  -16.038 8.598   1.00 60.49 34  B 1 
ATOM 1048 N N   . PHE B 2 35  ? -12.026 -15.962 9.932   1.00 72.89 35  B 1 
ATOM 1049 C CA  . PHE B 2 35  ? -13.301 -15.376 9.541   1.00 71.19 35  B 1 
ATOM 1050 C C   . PHE B 2 35  ? -13.369 -15.177 8.020   1.00 71.66 35  B 1 
ATOM 1051 O O   . PHE B 2 35  ? -12.435 -14.637 7.418   1.00 66.24 35  B 1 
ATOM 1052 C CB  . PHE B 2 35  ? -13.493 -14.056 10.290  1.00 66.76 35  B 1 
ATOM 1053 C CG  . PHE B 2 35  ? -14.869 -13.472 10.096  1.00 62.59 35  B 1 
ATOM 1054 C CD1 . PHE B 2 35  ? -15.122 -12.576 9.042   1.00 57.59 35  B 1 
ATOM 1055 C CD2 . PHE B 2 35  ? -15.927 -13.862 10.941  1.00 57.04 35  B 1 
ATOM 1056 C CE1 . PHE B 2 35  ? -16.420 -12.081 8.832   1.00 51.45 35  B 1 
ATOM 1057 C CE2 . PHE B 2 35  ? -17.214 -13.365 10.736  1.00 51.80 35  B 1 
ATOM 1058 C CZ  . PHE B 2 35  ? -17.469 -12.473 9.680   1.00 52.32 35  B 1 
ATOM 1059 N N   . ASP B 2 36  ? -14.470 -15.602 7.403   1.00 71.05 36  B 1 
ATOM 1060 C CA  . ASP B 2 36  ? -14.678 -15.428 5.972   1.00 70.15 36  B 1 
ATOM 1061 C C   . ASP B 2 36  ? -15.138 -14.003 5.657   1.00 71.38 36  B 1 
ATOM 1062 O O   . ASP B 2 36  ? -16.290 -13.625 5.825   1.00 67.77 36  B 1 
ATOM 1063 C CB  . ASP B 2 36  ? -15.633 -16.485 5.406   1.00 64.97 36  B 1 
ATOM 1064 C CG  . ASP B 2 36  ? -15.659 -16.446 3.867   1.00 58.49 36  B 1 
ATOM 1065 O OD1 . ASP B 2 36  ? -14.892 -15.643 3.282   1.00 53.53 36  B 1 
ATOM 1066 O OD2 . ASP B 2 36  ? -16.430 -17.221 3.278   1.00 53.84 36  B 1 
ATOM 1067 N N   . VAL B 2 37  ? -14.197 -13.205 5.175   1.00 71.88 37  B 1 
ATOM 1068 C CA  . VAL B 2 37  ? -14.419 -11.831 4.736   1.00 71.77 37  B 1 
ATOM 1069 C C   . VAL B 2 37  ? -14.903 -11.734 3.293   1.00 73.57 37  B 1 
ATOM 1070 O O   . VAL B 2 37  ? -15.275 -10.656 2.832   1.00 71.27 37  B 1 
ATOM 1071 C CB  . VAL B 2 37  ? -13.136 -11.012 4.931   1.00 67.96 37  B 1 
ATOM 1072 C CG1 . VAL B 2 37  ? -13.003 -10.528 6.372   1.00 62.32 37  B 1 
ATOM 1073 C CG2 . VAL B 2 37  ? -11.883 -11.847 4.594   1.00 61.68 37  B 1 
ATOM 1074 N N   . LYS B 2 38  ? -14.926 -12.850 2.564   1.00 70.19 38  B 1 
ATOM 1075 C CA  . LYS B 2 38  ? -15.216 -12.882 1.134   1.00 71.23 38  B 1 
ATOM 1076 C C   . LYS B 2 38  ? -16.612 -12.356 0.824   1.00 73.67 38  B 1 
ATOM 1077 O O   . LYS B 2 38  ? -16.779 -11.588 -0.119  1.00 72.63 38  B 1 
ATOM 1078 C CB  . LYS B 2 38  ? -15.032 -14.309 0.615   1.00 67.64 38  B 1 
ATOM 1079 C CG  . LYS B 2 38  ? -15.163 -14.382 -0.910  1.00 60.59 38  B 1 
ATOM 1080 C CD  . LYS B 2 38  ? -15.009 -15.820 -1.414  1.00 55.78 38  B 1 
ATOM 1081 C CE  . LYS B 2 38  ? -15.202 -15.823 -2.919  1.00 49.68 38  B 1 
ATOM 1082 N NZ  . LYS B 2 38  ? -15.144 -17.196 -3.480  1.00 44.16 38  B 1 
ATOM 1083 N N   . GLN B 2 39  ? -17.619 -12.745 1.619   1.00 73.28 39  B 1 
ATOM 1084 C CA  . GLN B 2 39  ? -19.002 -12.359 1.371   1.00 74.31 39  B 1 
ATOM 1085 C C   . GLN B 2 39  ? -19.206 -10.841 1.458   1.00 75.91 39  B 1 
ATOM 1086 O O   . GLN B 2 39  ? -19.856 -10.244 0.592   1.00 75.07 39  B 1 
ATOM 1087 C CB  . GLN B 2 39  ? -19.904 -13.100 2.363   1.00 71.58 39  B 1 
ATOM 1088 C CG  . GLN B 2 39  ? -21.395 -12.903 2.027   1.00 63.26 39  B 1 
ATOM 1089 C CD  . GLN B 2 39  ? -22.324 -13.647 2.979   1.00 58.50 39  B 1 
ATOM 1090 O OE1 . GLN B 2 39  ? -21.923 -14.225 3.972   1.00 51.43 39  B 1 
ATOM 1091 N NE2 . GLN B 2 39  ? -23.611 -13.652 2.721   1.00 49.07 39  B 1 
ATOM 1092 N N   . ILE B 2 40  ? -18.626 -10.189 2.466   1.00 75.72 40  B 1 
ATOM 1093 C CA  . ILE B 2 40  ? -18.725 -8.737  2.631   1.00 77.03 40  B 1 
ATOM 1094 C C   . ILE B 2 40  ? -17.933 -8.031  1.522   1.00 78.88 40  B 1 
ATOM 1095 O O   . ILE B 2 40  ? -18.407 -7.054  0.936   1.00 76.97 40  B 1 
ATOM 1096 C CB  . ILE B 2 40  ? -18.272 -8.323  4.044   1.00 74.35 40  B 1 
ATOM 1097 C CG1 . ILE B 2 40  ? -19.073 -9.068  5.137   1.00 67.03 40  B 1 
ATOM 1098 C CG2 . ILE B 2 40  ? -18.435 -6.808  4.220   1.00 63.89 40  B 1 
ATOM 1099 C CD1 . ILE B 2 40  ? -18.566 -8.821  6.568   1.00 59.60 40  B 1 
ATOM 1100 N N   . GLY B 2 41  ? -16.764 -8.559  1.175   1.00 76.30 41  B 1 
ATOM 1101 C CA  . GLY B 2 41  ? -15.953 -8.086  0.062   1.00 77.72 41  B 1 
ATOM 1102 C C   . GLY B 2 41  ? -16.697 -8.105  -1.266  1.00 80.18 41  B 1 
ATOM 1103 O O   . GLY B 2 41  ? -16.733 -7.089  -1.966  1.00 79.73 41  B 1 
ATOM 1104 N N   . ALA B 2 42  ? -17.367 -9.203  -1.577  1.00 78.93 42  B 1 
ATOM 1105 C CA  . ALA B 2 42  ? -18.124 -9.371  -2.808  1.00 79.77 42  B 1 
ATOM 1106 C C   . ALA B 2 42  ? -19.253 -8.335  -2.974  1.00 81.53 42  B 1 
ATOM 1107 O O   . ALA B 2 42  ? -19.598 -7.985  -4.101  1.00 80.10 42  B 1 
ATOM 1108 C CB  . ALA B 2 42  ? -18.679 -10.796 -2.838  1.00 77.42 42  B 1 
ATOM 1109 N N   . GLN B 2 43  ? -19.803 -7.820  -1.879  1.00 84.04 43  B 1 
ATOM 1110 C CA  . GLN B 2 43  ? -20.857 -6.807  -1.912  1.00 85.69 43  B 1 
ATOM 1111 C C   . GLN B 2 43  ? -20.316 -5.368  -1.933  1.00 87.27 43  B 1 
ATOM 1112 O O   . GLN B 2 43  ? -20.858 -4.520  -2.635  1.00 86.48 43  B 1 
ATOM 1113 C CB  . GLN B 2 43  ? -21.795 -7.006  -0.713  1.00 84.53 43  B 1 
ATOM 1114 C CG  . GLN B 2 43  ? -22.592 -8.317  -0.811  1.00 76.48 43  B 1 
ATOM 1115 C CD  . GLN B 2 43  ? -23.557 -8.514  0.361   1.00 70.69 43  B 1 
ATOM 1116 O OE1 . GLN B 2 43  ? -23.635 -7.726  1.282   1.00 62.45 43  B 1 
ATOM 1117 N NE2 . GLN B 2 43  ? -24.339 -9.564  0.355   1.00 59.33 43  B 1 
ATOM 1118 N N   . LEU B 2 44  ? -19.250 -5.085  -1.168  1.00 85.80 44  B 1 
ATOM 1119 C CA  . LEU B 2 44  ? -18.749 -3.718  -0.990  1.00 87.15 44  B 1 
ATOM 1120 C C   . LEU B 2 44  ? -17.699 -3.300  -2.015  1.00 88.30 44  B 1 
ATOM 1121 O O   . LEU B 2 44  ? -17.651 -2.135  -2.409  1.00 87.40 44  B 1 
ATOM 1122 C CB  . LEU B 2 44  ? -18.181 -3.567  0.435   1.00 85.06 44  B 1 
ATOM 1123 C CG  . LEU B 2 44  ? -19.226 -3.626  1.558   1.00 73.35 44  B 1 
ATOM 1124 C CD1 . LEU B 2 44  ? -18.515 -3.486  2.905   1.00 67.71 44  B 1 
ATOM 1125 C CD2 . LEU B 2 44  ? -20.255 -2.504  1.466   1.00 66.77 44  B 1 
ATOM 1126 N N   . LEU B 2 45  ? -16.839 -4.213  -2.455  1.00 86.73 45  B 1 
ATOM 1127 C CA  . LEU B 2 45  ? -15.701 -3.852  -3.296  1.00 87.25 45  B 1 
ATOM 1128 C C   . LEU B 2 45  ? -16.061 -3.514  -4.738  1.00 88.56 45  B 1 
ATOM 1129 O O   . LEU B 2 45  ? -15.518 -2.533  -5.238  1.00 88.53 45  B 1 
ATOM 1130 C CB  . LEU B 2 45  ? -14.638 -4.947  -3.269  1.00 85.43 45  B 1 
ATOM 1131 C CG  . LEU B 2 45  ? -13.987 -5.139  -1.904  1.00 83.22 45  B 1 
ATOM 1132 C CD1 . LEU B 2 45  ? -13.065 -6.324  -2.042  1.00 78.59 45  B 1 
ATOM 1133 C CD2 . LEU B 2 45  ? -13.195 -3.912  -1.476  1.00 79.32 45  B 1 
ATOM 1134 N N   . PRO B 2 46  ? -16.955 -4.233  -5.415  1.00 89.13 46  B 1 
ATOM 1135 C CA  . PRO B 2 46  ? -17.295 -3.912  -6.800  1.00 89.90 46  B 1 
ATOM 1136 C C   . PRO B 2 46  ? -17.829 -2.485  -6.968  1.00 91.45 46  B 1 
ATOM 1137 O O   . PRO B 2 46  ? -17.289 -1.760  -7.813  1.00 90.97 46  B 1 
ATOM 1138 C CB  . PRO B 2 46  ? -18.282 -4.986  -7.248  1.00 88.13 46  B 1 
ATOM 1139 C CG  . PRO B 2 46  ? -17.966 -6.160  -6.323  1.00 85.78 46  B 1 
ATOM 1140 C CD  . PRO B 2 46  ? -17.578 -5.480  -5.025  1.00 88.03 46  B 1 
ATOM 1141 N N   . PRO B 2 47  ? -18.800 -1.998  -6.168  1.00 93.37 47  B 1 
ATOM 1142 C CA  . PRO B 2 47  ? -19.247 -0.612  -6.277  1.00 93.96 47  B 1 
ATOM 1143 C C   . PRO B 2 47  ? -18.170 0.383   -5.861  1.00 94.58 47  B 1 
ATOM 1144 O O   . PRO B 2 47  ? -17.976 1.387   -6.551  1.00 93.58 47  B 1 
ATOM 1145 C CB  . PRO B 2 47  ? -20.503 -0.514  -5.409  1.00 92.94 47  B 1 
ATOM 1146 C CG  . PRO B 2 47  ? -20.333 -1.639  -4.387  1.00 90.29 47  B 1 
ATOM 1147 C CD  . PRO B 2 47  ? -19.609 -2.710  -5.197  1.00 93.16 47  B 1 
ATOM 1148 N N   . LEU B 2 48  ? -17.405 0.113   -4.793  1.00 92.65 48  B 1 
ATOM 1149 C CA  . LEU B 2 48  ? -16.343 1.002   -4.336  1.00 93.12 48  B 1 
ATOM 1150 C C   . LEU B 2 48  ? -15.249 1.172   -5.394  1.00 93.41 48  B 1 
ATOM 1151 O O   . LEU B 2 48  ? -14.922 2.302   -5.765  1.00 92.78 48  B 1 
ATOM 1152 C CB  . LEU B 2 48  ? -15.766 0.473   -3.009  1.00 92.44 48  B 1 
ATOM 1153 C CG  . LEU B 2 48  ? -14.596 1.324   -2.450  1.00 91.18 48  B 1 
ATOM 1154 C CD1 . LEU B 2 48  ? -15.031 2.747   -2.107  1.00 87.47 48  B 1 
ATOM 1155 C CD2 . LEU B 2 48  ? -14.054 0.666   -1.182  1.00 86.91 48  B 1 
ATOM 1156 N N   . TYR B 2 49  ? -14.701 0.074   -5.924  1.00 93.34 49  B 1 
ATOM 1157 C CA  . TYR B 2 49  ? -13.653 0.125   -6.937  1.00 93.37 49  B 1 
ATOM 1158 C C   . TYR B 2 49  ? -14.148 0.697   -8.258  1.00 93.87 49  B 1 
ATOM 1159 O O   . TYR B 2 49  ? -13.392 1.412   -8.920  1.00 93.28 49  B 1 
ATOM 1160 C CB  . TYR B 2 49  ? -13.031 -1.259  -7.133  1.00 91.99 49  B 1 
ATOM 1161 C CG  . TYR B 2 49  ? -12.223 -1.825  -5.977  1.00 90.67 49  B 1 
ATOM 1162 C CD1 . TYR B 2 49  ? -11.746 -1.006  -4.927  1.00 86.88 49  B 1 
ATOM 1163 C CD2 . TYR B 2 49  ? -11.894 -3.191  -5.983  1.00 86.99 49  B 1 
ATOM 1164 C CE1 . TYR B 2 49  ? -10.969 -1.553  -3.896  1.00 85.86 49  B 1 
ATOM 1165 C CE2 . TYR B 2 49  ? -11.112 -3.746  -4.960  1.00 85.44 49  B 1 
ATOM 1166 C CZ  . TYR B 2 49  ? -10.646 -2.923  -3.919  1.00 86.05 49  B 1 
ATOM 1167 O OH  . TYR B 2 49  ? -9.872  -3.462  -2.909  1.00 82.78 49  B 1 
ATOM 1168 N N   . SER B 2 50  ? -15.409 0.494   -8.613  1.00 94.41 50  B 1 
ATOM 1169 C CA  . SER B 2 50  ? -16.005 1.122   -9.790  1.00 94.82 50  B 1 
ATOM 1170 C C   . SER B 2 50  ? -16.070 2.642   -9.644  1.00 95.40 50  B 1 
ATOM 1171 O O   . SER B 2 50  ? -15.676 3.371   -10.562 1.00 94.38 50  B 1 
ATOM 1172 C CB  . SER B 2 50  ? -17.407 0.579   -10.049 1.00 93.82 50  B 1 
ATOM 1173 O OG  . SER B 2 50  ? -17.345 -0.822  -10.282 1.00 80.64 50  B 1 
ATOM 1174 N N   . LEU B 2 51  ? -16.484 3.151   -8.478  1.00 95.78 51  B 1 
ATOM 1175 C CA  . LEU B 2 51  ? -16.504 4.589   -8.200  1.00 95.85 51  B 1 
ATOM 1176 C C   . LEU B 2 51  ? -15.087 5.181   -8.205  1.00 96.20 51  B 1 
ATOM 1177 O O   . LEU B 2 51  ? -14.842 6.179   -8.881  1.00 95.45 51  B 1 
ATOM 1178 C CB  . LEU B 2 51  ? -17.198 4.850   -6.854  1.00 95.29 51  B 1 
ATOM 1179 C CG  . LEU B 2 51  ? -18.717 4.629   -6.865  1.00 87.05 51  B 1 
ATOM 1180 C CD1 . LEU B 2 51  ? -19.243 4.725   -5.435  1.00 81.51 51  B 1 
ATOM 1181 C CD2 . LEU B 2 51  ? -19.449 5.664   -7.721  1.00 82.08 51  B 1 
ATOM 1182 N N   . VAL B 2 52  ? -14.136 4.539   -7.524  1.00 95.74 52  B 1 
ATOM 1183 C CA  . VAL B 2 52  ? -12.739 4.979   -7.480  1.00 95.87 52  B 1 
ATOM 1184 C C   . VAL B 2 52  ? -12.135 4.992   -8.884  1.00 96.13 52  B 1 
ATOM 1185 O O   . VAL B 2 52  ? -11.447 5.950   -9.244  1.00 95.45 52  B 1 
ATOM 1186 C CB  . VAL B 2 52  ? -11.902 4.103   -6.532  1.00 95.23 52  B 1 
ATOM 1187 C CG1 . VAL B 2 52  ? -10.405 4.432   -6.582  1.00 91.89 52  B 1 
ATOM 1188 C CG2 . VAL B 2 52  ? -12.352 4.312   -5.084  1.00 92.40 52  B 1 
ATOM 1189 N N   . PHE B 2 53  ? -12.423 3.984   -9.713  1.00 96.21 53  B 1 
ATOM 1190 C CA  . PHE B 2 53  ? -11.975 3.930   -11.094 1.00 96.50 53  B 1 
ATOM 1191 C C   . PHE B 2 53  ? -12.536 5.091   -11.913 1.00 96.62 53  B 1 
ATOM 1192 O O   . PHE B 2 53  ? -11.763 5.810   -12.539 1.00 96.22 53  B 1 
ATOM 1193 C CB  . PHE B 2 53  ? -12.347 2.583   -11.726 1.00 96.42 53  B 1 
ATOM 1194 C CG  . PHE B 2 53  ? -11.991 2.504   -13.189 1.00 96.48 53  B 1 
ATOM 1195 C CD1 . PHE B 2 53  ? -12.967 2.708   -14.184 1.00 94.82 53  B 1 
ATOM 1196 C CD2 . PHE B 2 53  ? -10.658 2.288   -13.576 1.00 95.08 53  B 1 
ATOM 1197 C CE1 . PHE B 2 53  ? -12.621 2.678   -15.537 1.00 94.47 53  B 1 
ATOM 1198 C CE2 . PHE B 2 53  ? -10.302 2.258   -14.933 1.00 94.34 53  B 1 
ATOM 1199 C CZ  . PHE B 2 53  ? -11.284 2.452   -15.911 1.00 94.54 53  B 1 
ATOM 1200 N N   . ILE B 2 54  ? -13.838 5.350   -11.863 1.00 96.99 54  B 1 
ATOM 1201 C CA  . ILE B 2 54  ? -14.474 6.415   -12.641 1.00 96.85 54  B 1 
ATOM 1202 C C   . ILE B 2 54  ? -13.904 7.784   -12.242 1.00 96.71 54  B 1 
ATOM 1203 O O   . ILE B 2 54  ? -13.403 8.523   -13.094 1.00 95.98 54  B 1 
ATOM 1204 C CB  . ILE B 2 54  ? -16.015 6.358   -12.497 1.00 96.40 54  B 1 
ATOM 1205 C CG1 . ILE B 2 54  ? -16.571 5.083   -13.171 1.00 92.62 54  B 1 
ATOM 1206 C CG2 . ILE B 2 54  ? -16.678 7.603   -13.116 1.00 92.00 54  B 1 
ATOM 1207 C CD1 . ILE B 2 54  ? -18.006 4.738   -12.737 1.00 85.03 54  B 1 
ATOM 1208 N N   . PHE B 2 55  ? -13.933 8.121   -10.940 1.00 96.66 55  B 1 
ATOM 1209 C CA  . PHE B 2 55  ? -13.454 9.420   -10.469 1.00 96.25 55  B 1 
ATOM 1210 C C   . PHE B 2 55  ? -11.947 9.580   -10.648 1.00 96.06 55  B 1 
ATOM 1211 O O   . PHE B 2 55  ? -11.482 10.638  -11.094 1.00 94.46 55  B 1 
ATOM 1212 C CB  . PHE B 2 55  ? -13.854 9.616   -8.998  1.00 95.26 55  B 1 
ATOM 1213 C CG  . PHE B 2 55  ? -15.327 9.879   -8.791  1.00 91.42 55  B 1 
ATOM 1214 C CD1 . PHE B 2 55  ? -15.915 11.035  -9.331  1.00 84.70 55  B 1 
ATOM 1215 C CD2 . PHE B 2 55  ? -16.118 8.980   -8.061  1.00 83.63 55  B 1 
ATOM 1216 C CE1 . PHE B 2 55  ? -17.288 11.287  -9.156  1.00 80.68 55  B 1 
ATOM 1217 C CE2 . PHE B 2 55  ? -17.493 9.224   -7.879  1.00 79.35 55  B 1 
ATOM 1218 C CZ  . PHE B 2 55  ? -18.074 10.374  -8.435  1.00 80.13 55  B 1 
ATOM 1219 N N   . GLY B 2 56  ? -11.165 8.543   -10.358 1.00 96.58 56  B 1 
ATOM 1220 C CA  . GLY B 2 56  ? -9.725  8.556   -10.483 1.00 96.46 56  B 1 
ATOM 1221 C C   . GLY B 2 56  ? -9.262  8.642   -11.928 1.00 96.56 56  B 1 
ATOM 1222 O O   . GLY B 2 56  ? -8.373  9.438   -12.243 1.00 95.53 56  B 1 
ATOM 1223 N N   . PHE B 2 57  ? -9.884  7.895   -12.844 1.00 97.11 57  B 1 
ATOM 1224 C CA  . PHE B 2 57  ? -9.541  7.914   -14.261 1.00 96.92 57  B 1 
ATOM 1225 C C   . PHE B 2 57  ? -9.843  9.274   -14.881 1.00 96.56 57  B 1 
ATOM 1226 O O   . PHE B 2 57  ? -8.958  9.892   -15.475 1.00 95.63 57  B 1 
ATOM 1227 C CB  . PHE B 2 57  ? -10.256 6.776   -14.999 1.00 96.74 57  B 1 
ATOM 1228 C CG  . PHE B 2 57  ? -9.807  6.632   -16.437 1.00 95.96 57  B 1 
ATOM 1229 C CD1 . PHE B 2 57  ? -10.531 7.232   -17.475 1.00 92.73 57  B 1 
ATOM 1230 C CD2 . PHE B 2 57  ? -8.643  5.908   -16.728 1.00 92.80 57  B 1 
ATOM 1231 C CE1 . PHE B 2 57  ? -10.100 7.108   -18.801 1.00 92.00 57  B 1 
ATOM 1232 C CE2 . PHE B 2 57  ? -8.201  5.784   -18.054 1.00 91.79 57  B 1 
ATOM 1233 C CZ  . PHE B 2 57  ? -8.928  6.378   -19.093 1.00 92.25 57  B 1 
ATOM 1234 N N   . VAL B 2 58  ? -11.046 9.807   -14.668 1.00 96.69 58  B 1 
ATOM 1235 C CA  . VAL B 2 58  ? -11.418 11.136  -15.174 1.00 96.10 58  B 1 
ATOM 1236 C C   . VAL B 2 58  ? -10.524 12.224  -14.575 1.00 95.74 58  B 1 
ATOM 1237 O O   . VAL B 2 58  ? -10.009 13.074  -15.309 1.00 94.69 58  B 1 
ATOM 1238 C CB  . VAL B 2 58  ? -12.908 11.425  -14.893 1.00 95.51 58  B 1 
ATOM 1239 C CG1 . VAL B 2 58  ? -13.303 12.859  -15.268 1.00 90.61 58  B 1 
ATOM 1240 C CG2 . VAL B 2 58  ? -13.799 10.491  -15.704 1.00 90.83 58  B 1 
ATOM 1241 N N   . GLY B 2 59  ? -10.278 12.184  -13.268 1.00 95.58 59  B 1 
ATOM 1242 C CA  . GLY B 2 59  ? -9.446  13.155  -12.574 1.00 95.03 59  B 1 
ATOM 1243 C C   . GLY B 2 59  ? -7.994  13.152  -13.056 1.00 95.06 59  B 1 
ATOM 1244 O O   . GLY B 2 59  ? -7.468  14.197  -13.437 1.00 94.09 59  B 1 
ATOM 1245 N N   . ASN B 2 60  ? -7.346  11.994  -13.104 1.00 95.86 60  B 1 
ATOM 1246 C CA  . ASN B 2 60  ? -5.958  11.876  -13.537 1.00 95.63 60  B 1 
ATOM 1247 C C   . ASN B 2 60  ? -5.786  12.153  -15.039 1.00 95.02 60  B 1 
ATOM 1248 O O   . ASN B 2 60  ? -4.847  12.848  -15.420 1.00 93.87 60  B 1 
ATOM 1249 C CB  . ASN B 2 60  ? -5.393  10.504  -13.126 1.00 95.76 60  B 1 
ATOM 1250 C CG  . ASN B 2 60  ? -5.030  10.491  -11.658 1.00 94.86 60  B 1 
ATOM 1251 O OD1 . ASN B 2 60  ? -4.163  11.221  -11.218 1.00 87.05 60  B 1 
ATOM 1252 N ND2 . ASN B 2 60  ? -5.707  9.703   -10.862 1.00 88.21 60  B 1 
ATOM 1253 N N   . MET B 2 61  ? -6.708  11.717  -15.882 1.00 96.06 61  B 1 
ATOM 1254 C CA  . MET B 2 61  ? -6.696  12.077  -17.303 1.00 95.68 61  B 1 
ATOM 1255 C C   . MET B 2 61  ? -6.805  13.587  -17.507 1.00 95.19 61  B 1 
ATOM 1256 O O   . MET B 2 61  ? -6.086  14.157  -18.334 1.00 93.89 61  B 1 
ATOM 1257 C CB  . MET B 2 61  ? -7.823  11.364  -18.057 1.00 95.41 61  B 1 
ATOM 1258 C CG  . MET B 2 61  ? -7.476  9.900   -18.350 1.00 86.71 61  B 1 
ATOM 1259 S SD  . MET B 2 61  ? -5.987  9.645   -19.365 1.00 84.61 61  B 1 
ATOM 1260 C CE  . MET B 2 61  ? -6.486  10.410  -20.915 1.00 71.73 61  B 1 
ATOM 1261 N N   . LEU B 2 62  ? -7.633  14.272  -16.720 1.00 93.99 62  B 1 
ATOM 1262 C CA  . LEU B 2 62  ? -7.728  15.724  -16.788 1.00 93.16 62  B 1 
ATOM 1263 C C   . LEU B 2 62  ? -6.418  16.404  -16.343 1.00 92.86 62  B 1 
ATOM 1264 O O   . LEU B 2 62  ? -5.985  17.363  -16.988 1.00 91.27 62  B 1 
ATOM 1265 C CB  . LEU B 2 62  ? -8.933  16.185  -15.962 1.00 92.07 62  B 1 
ATOM 1266 C CG  . LEU B 2 62  ? -9.259  17.675  -16.171 1.00 82.37 62  B 1 
ATOM 1267 C CD1 . LEU B 2 62  ? -9.707  17.982  -17.595 1.00 77.60 62  B 1 
ATOM 1268 C CD2 . LEU B 2 62  ? -10.415 18.068  -15.261 1.00 77.55 62  B 1 
ATOM 1269 N N   . VAL B 2 63  ? -5.748  15.891  -15.302 1.00 93.36 63  B 1 
ATOM 1270 C CA  . VAL B 2 63  ? -4.425  16.377  -14.886 1.00 92.88 63  B 1 
ATOM 1271 C C   . VAL B 2 63  ? -3.404  16.206  -16.013 1.00 92.53 63  B 1 
ATOM 1272 O O   . VAL B 2 63  ? -2.695  17.165  -16.331 1.00 91.57 63  B 1 
ATOM 1273 C CB  . VAL B 2 63  ? -3.948  15.670  -13.595 1.00 92.44 63  B 1 
ATOM 1274 C CG1 . VAL B 2 63  ? -2.493  15.994  -13.249 1.00 89.29 63  B 1 
ATOM 1275 C CG2 . VAL B 2 63  ? -4.796  16.121  -12.398 1.00 89.98 63  B 1 
ATOM 1276 N N   . VAL B 2 64  ? -3.350  15.033  -16.653 1.00 94.26 64  B 1 
ATOM 1277 C CA  . VAL B 2 64  ? -2.461  14.767  -17.797 1.00 94.00 64  B 1 
ATOM 1278 C C   . VAL B 2 64  ? -2.727  15.747  -18.940 1.00 93.34 64  B 1 
ATOM 1279 O O   . VAL B 2 64  ? -1.800  16.396  -19.424 1.00 91.77 64  B 1 
ATOM 1280 C CB  . VAL B 2 64  ? -2.601  13.306  -18.259 1.00 94.02 64  B 1 
ATOM 1281 C CG1 . VAL B 2 64  ? -1.873  13.039  -19.588 1.00 90.96 64  B 1 
ATOM 1282 C CG2 . VAL B 2 64  ? -2.011  12.349  -17.223 1.00 91.43 64  B 1 
ATOM 1283 N N   . LEU B 2 65  ? -3.985  15.942  -19.322 1.00 92.72 65  B 1 
ATOM 1284 C CA  . LEU B 2 65  ? -4.368  16.867  -20.390 1.00 92.01 65  B 1 
ATOM 1285 C C   . LEU B 2 65  ? -3.984  18.313  -20.071 1.00 91.20 65  B 1 
ATOM 1286 O O   . LEU B 2 65  ? -3.456  19.021  -20.934 1.00 89.23 65  B 1 
ATOM 1287 C CB  . LEU B 2 65  ? -5.881  16.752  -20.646 1.00 91.79 65  B 1 
ATOM 1288 C CG  . LEU B 2 65  ? -6.322  15.442  -21.321 1.00 86.11 65  B 1 
ATOM 1289 C CD1 . LEU B 2 65  ? -7.849  15.364  -21.334 1.00 80.81 65  B 1 
ATOM 1290 C CD2 . LEU B 2 65  ? -5.814  15.339  -22.767 1.00 81.18 65  B 1 
ATOM 1291 N N   . ILE B 2 66  ? -4.185  18.769  -18.838 1.00 90.55 66  B 1 
ATOM 1292 C CA  . ILE B 2 66  ? -3.783  20.117  -18.400 1.00 89.69 66  B 1 
ATOM 1293 C C   . ILE B 2 66  ? -2.261  20.290  -18.464 1.00 88.95 66  B 1 
ATOM 1294 O O   . ILE B 2 66  ? -1.772  21.318  -18.938 1.00 87.04 66  B 1 
ATOM 1295 C CB  . ILE B 2 66  ? -4.328  20.402  -16.986 1.00 88.70 66  B 1 
ATOM 1296 C CG1 . ILE B 2 66  ? -5.853  20.623  -17.051 1.00 84.69 66  B 1 
ATOM 1297 C CG2 . ILE B 2 66  ? -3.654  21.629  -16.347 1.00 84.67 66  B 1 
ATOM 1298 C CD1 . ILE B 2 66  ? -6.528  20.606  -15.676 1.00 79.17 66  B 1 
ATOM 1299 N N   . LEU B 2 67  ? -1.492  19.284  -18.004 1.00 90.44 67  B 1 
ATOM 1300 C CA  . LEU B 2 67  ? -0.036  19.359  -17.997 1.00 89.94 67  B 1 
ATOM 1301 C C   . LEU B 2 67  ? 0.544   19.389  -19.414 1.00 88.76 67  B 1 
ATOM 1302 O O   . LEU B 2 67  ? 1.444   20.189  -19.679 1.00 85.39 67  B 1 
ATOM 1303 C CB  . LEU B 2 67  ? 0.534   18.179  -17.189 1.00 89.59 67  B 1 
ATOM 1304 C CG  . LEU B 2 67  ? 0.327   18.311  -15.669 1.00 88.70 67  B 1 
ATOM 1305 C CD1 . LEU B 2 67  ? 0.716   17.011  -14.975 1.00 86.40 67  B 1 
ATOM 1306 C CD2 . LEU B 2 67  ? 1.190   19.430  -15.079 1.00 86.21 67  B 1 
ATOM 1307 N N   . ILE B 2 68  ? 0.023   18.583  -20.324 1.00 91.02 68  B 1 
ATOM 1308 C CA  . ILE B 2 68  ? 0.488   18.506  -21.712 1.00 90.64 68  B 1 
ATOM 1309 C C   . ILE B 2 68  ? 0.042   19.732  -22.513 1.00 89.01 68  B 1 
ATOM 1310 O O   . ILE B 2 68  ? 0.877   20.429  -23.101 1.00 84.40 68  B 1 
ATOM 1311 C CB  . ILE B 2 68  ? 0.039   17.170  -22.354 1.00 90.50 68  B 1 
ATOM 1312 C CG1 . ILE B 2 68  ? 0.732   15.990  -21.634 1.00 86.14 68  B 1 
ATOM 1313 C CG2 . ILE B 2 68  ? 0.360   17.154  -23.860 1.00 85.11 68  B 1 
ATOM 1314 C CD1 . ILE B 2 68  ? 0.260   14.605  -22.102 1.00 81.13 68  B 1 
ATOM 1315 N N   . ASN B 2 69  ? -1.251  20.053  -22.510 1.00 89.42 69  B 1 
ATOM 1316 C CA  . ASN B 2 69  ? -1.812  21.062  -23.406 1.00 87.84 69  B 1 
ATOM 1317 C C   . ASN B 2 69  ? -1.654  22.492  -22.877 1.00 86.16 69  B 1 
ATOM 1318 O O   . ASN B 2 69  ? -1.332  23.404  -23.640 1.00 80.72 69  B 1 
ATOM 1319 C CB  . ASN B 2 69  ? -3.285  20.722  -23.693 1.00 86.19 69  B 1 
ATOM 1320 C CG  . ASN B 2 69  ? -3.435  19.423  -24.466 1.00 81.31 69  B 1 
ATOM 1321 O OD1 . ASN B 2 69  ? -2.570  19.017  -25.210 1.00 71.37 69  B 1 
ATOM 1322 N ND2 . ASN B 2 69  ? -4.553  18.747  -24.315 1.00 72.23 69  B 1 
ATOM 1323 N N   . CYS B 2 70  ? -1.832  22.702  -21.564 1.00 84.29 70  B 1 
ATOM 1324 C CA  . CYS B 2 70  ? -1.824  24.044  -20.983 1.00 81.51 70  B 1 
ATOM 1325 C C   . CYS B 2 70  ? -0.435  24.454  -20.490 1.00 80.21 70  B 1 
ATOM 1326 O O   . CYS B 2 70  ? 0.020   25.555  -20.782 1.00 75.22 70  B 1 
ATOM 1327 C CB  . CYS B 2 70  ? -2.868  24.140  -19.863 1.00 78.26 70  B 1 
ATOM 1328 S SG  . CYS B 2 70  ? -4.526  23.744  -20.489 1.00 69.86 70  B 1 
ATOM 1329 N N   . LYS B 2 71  ? 0.256   23.586  -19.746 1.00 79.45 71  B 1 
ATOM 1330 C CA  . LYS B 2 71  ? 1.577   23.911  -19.194 1.00 76.93 71  B 1 
ATOM 1331 C C   . LYS B 2 71  ? 2.741   23.570  -20.128 1.00 76.67 71  B 1 
ATOM 1332 O O   . LYS B 2 71  ? 3.836   24.097  -19.921 1.00 71.44 71  B 1 
ATOM 1333 C CB  . LYS B 2 71  ? 1.781   23.248  -17.837 1.00 72.11 71  B 1 
ATOM 1334 C CG  . LYS B 2 71  ? 0.887   23.823  -16.731 1.00 68.20 71  B 1 
ATOM 1335 C CD  . LYS B 2 71  ? 1.408   23.206  -15.445 1.00 65.26 71  B 1 
ATOM 1336 C CE  . LYS B 2 71  ? 0.836   23.737  -14.142 1.00 60.02 71  B 1 
ATOM 1337 N NZ  . LYS B 2 71  ? 1.597   23.088  -13.057 1.00 55.41 71  B 1 
ATOM 1338 N N   . LYS B 2 72  ? 2.533   22.696  -21.096 1.00 79.71 72  B 1 
ATOM 1339 C CA  . LYS B 2 72  ? 3.526   22.254  -22.090 1.00 79.92 72  B 1 
ATOM 1340 C C   . LYS B 2 72  ? 4.827   21.711  -21.477 1.00 80.21 72  B 1 
ATOM 1341 O O   . LYS B 2 72  ? 5.879   21.820  -22.105 1.00 74.17 72  B 1 
ATOM 1342 C CB  . LYS B 2 72  ? 3.782   23.360  -23.139 1.00 75.15 72  B 1 
ATOM 1343 C CG  . LYS B 2 72  ? 2.505   23.841  -23.839 1.00 70.16 72  B 1 
ATOM 1344 C CD  . LYS B 2 72  ? 2.860   24.781  -25.006 1.00 64.31 72  B 1 
ATOM 1345 C CE  . LYS B 2 72  ? 1.583   25.182  -25.746 1.00 57.12 72  B 1 
ATOM 1346 N NZ  . LYS B 2 72  ? 1.848   25.937  -26.993 1.00 50.24 72  B 1 
ATOM 1347 N N   . LEU B 2 73  ? 4.786   21.175  -20.277 1.00 79.57 73  B 1 
ATOM 1348 C CA  . LEU B 2 73  ? 5.896   20.504  -19.583 1.00 80.74 73  B 1 
ATOM 1349 C C   . LEU B 2 73  ? 7.203   21.325  -19.549 1.00 81.86 73  B 1 
ATOM 1350 O O   . LEU B 2 73  ? 8.297   20.800  -19.714 1.00 77.10 73  B 1 
ATOM 1351 C CB  . LEU B 2 73  ? 6.090   19.093  -20.151 1.00 78.17 73  B 1 
ATOM 1352 C CG  . LEU B 2 73  ? 4.835   18.192  -20.089 1.00 77.79 73  B 1 
ATOM 1353 C CD1 . LEU B 2 73  ? 5.106   16.886  -20.838 1.00 73.06 73  B 1 
ATOM 1354 C CD2 . LEU B 2 73  ? 4.445   17.871  -18.651 1.00 75.89 73  B 1 
ATOM 1355 N N   . LYS B 2 74  ? 7.107   22.642  -19.345 1.00 80.83 74  B 1 
ATOM 1356 C CA  . LYS B 2 74  ? 8.262   23.550  -19.365 1.00 80.26 74  B 1 
ATOM 1357 C C   . LYS B 2 74  ? 9.098   23.520  -18.085 1.00 80.18 74  B 1 
ATOM 1358 O O   . LYS B 2 74  ? 10.205  24.043  -18.066 1.00 74.51 74  B 1 
ATOM 1359 C CB  . LYS B 2 74  ? 7.804   24.981  -19.657 1.00 76.89 74  B 1 
ATOM 1360 C CG  . LYS B 2 74  ? 7.228   25.119  -21.069 1.00 70.71 74  B 1 
ATOM 1361 C CD  . LYS B 2 74  ? 6.901   26.587  -21.366 1.00 64.84 74  B 1 
ATOM 1362 C CE  . LYS B 2 74  ? 6.375   26.731  -22.793 1.00 56.69 74  B 1 
ATOM 1363 N NZ  . LYS B 2 74  ? 6.190   28.158  -23.173 1.00 49.49 74  B 1 
ATOM 1364 N N   . CYS B 2 75  ? 8.570   22.965  -17.016 1.00 84.15 75  B 1 
ATOM 1365 C CA  . CYS B 2 75  ? 9.221   22.946  -15.721 1.00 84.48 75  B 1 
ATOM 1366 C C   . CYS B 2 75  ? 9.439   21.509  -15.257 1.00 86.44 75  B 1 
ATOM 1367 O O   . CYS B 2 75  ? 8.562   20.667  -15.433 1.00 84.53 75  B 1 
ATOM 1368 C CB  . CYS B 2 75  ? 8.377   23.716  -14.705 1.00 79.92 75  B 1 
ATOM 1369 S SG  . CYS B 2 75  ? 8.214   25.475  -15.181 1.00 69.92 75  B 1 
ATOM 1370 N N   . LEU B 2 76  ? 10.554  21.259  -14.543 1.00 85.51 76  B 1 
ATOM 1371 C CA  . LEU B 2 76  ? 10.867  19.977  -13.913 1.00 87.58 76  B 1 
ATOM 1372 C C   . LEU B 2 76  ? 9.703   19.424  -13.075 1.00 88.51 76  B 1 
ATOM 1373 O O   . LEU B 2 76  ? 9.339   18.262  -13.183 1.00 87.17 76  B 1 
ATOM 1374 C CB  . LEU B 2 76  ? 12.106  20.201  -13.026 1.00 86.01 76  B 1 
ATOM 1375 C CG  . LEU B 2 76  ? 12.561  18.955  -12.259 1.00 85.01 76  B 1 
ATOM 1376 C CD1 . LEU B 2 76  ? 13.004  17.860  -13.217 1.00 78.78 76  B 1 
ATOM 1377 C CD2 . LEU B 2 76  ? 13.754  19.288  -11.366 1.00 79.29 76  B 1 
ATOM 1378 N N   . THR B 2 77  ? 9.074   20.287  -12.285 1.00 88.12 77  B 1 
ATOM 1379 C CA  . THR B 2 77  ? 7.923   19.896  -11.467 1.00 88.10 77  B 1 
ATOM 1380 C C   . THR B 2 77  ? 6.740   19.405  -12.295 1.00 89.44 77  B 1 
ATOM 1381 O O   . THR B 2 77  ? 6.035   18.518  -11.841 1.00 88.87 77  B 1 
ATOM 1382 C CB  . THR B 2 77  ? 7.430   21.082  -10.651 1.00 86.07 77  B 1 
ATOM 1383 O OG1 . THR B 2 77  ? 8.505   21.741  -10.031 1.00 77.14 77  B 1 
ATOM 1384 C CG2 . THR B 2 77  ? 6.429   20.680  -9.567  1.00 75.77 77  B 1 
ATOM 1385 N N   . ASP B 2 78  ? 6.512   19.957  -13.477 1.00 89.45 78  B 1 
ATOM 1386 C CA  . ASP B 2 78  ? 5.394   19.527  -14.318 1.00 89.57 78  B 1 
ATOM 1387 C C   . ASP B 2 78  ? 5.658   18.128  -14.898 1.00 91.38 78  B 1 
ATOM 1388 O O   . ASP B 2 78  ? 4.714   17.355  -15.043 1.00 90.96 78  B 1 
ATOM 1389 C CB  . ASP B 2 78  ? 5.129   20.568  -15.426 1.00 87.35 78  B 1 
ATOM 1390 C CG  . ASP B 2 78  ? 4.713   21.959  -14.909 1.00 83.44 78  B 1 
ATOM 1391 O OD1 . ASP B 2 78  ? 4.021   22.080  -13.858 1.00 78.55 78  B 1 
ATOM 1392 O OD2 . ASP B 2 78  ? 5.031   22.965  -15.586 1.00 78.73 78  B 1 
ATOM 1393 N N   . ILE B 2 79  ? 6.927   17.757  -15.132 1.00 91.59 79  B 1 
ATOM 1394 C CA  . ILE B 2 79  ? 7.328   16.398  -15.523 1.00 92.68 79  B 1 
ATOM 1395 C C   . ILE B 2 79  ? 7.053   15.411  -14.392 1.00 93.62 79  B 1 
ATOM 1396 O O   . ILE B 2 79  ? 6.459   14.362  -14.628 1.00 93.38 79  B 1 
ATOM 1397 C CB  . ILE B 2 79  ? 8.814   16.357  -15.953 1.00 92.01 79  B 1 
ATOM 1398 C CG1 . ILE B 2 79  ? 9.047   17.292  -17.154 1.00 87.26 79  B 1 
ATOM 1399 C CG2 . ILE B 2 79  ? 9.256   14.921  -16.287 1.00 86.67 79  B 1 
ATOM 1400 C CD1 . ILE B 2 79  ? 10.520  17.452  -17.529 1.00 76.85 79  B 1 
ATOM 1401 N N   . TYR B 2 80  ? 7.427   15.742  -13.155 1.00 93.32 80  B 1 
ATOM 1402 C CA  . TYR B 2 80  ? 7.154   14.862  -12.015 1.00 93.91 80  B 1 
ATOM 1403 C C   . TYR B 2 80  ? 5.661   14.731  -11.717 1.00 94.59 80  B 1 
ATOM 1404 O O   . TYR B 2 80  ? 5.195   13.637  -11.419 1.00 94.01 80  B 1 
ATOM 1405 C CB  . TYR B 2 80  ? 7.926   15.346  -10.788 1.00 93.66 80  B 1 
ATOM 1406 C CG  . TYR B 2 80  ? 9.439   15.318  -10.887 1.00 93.47 80  B 1 
ATOM 1407 C CD1 . TYR B 2 80  ? 10.108  14.447  -11.780 1.00 91.46 80  B 1 
ATOM 1408 C CD2 . TYR B 2 80  ? 10.204  16.130  -10.029 1.00 91.52 80  B 1 
ATOM 1409 C CE1 . TYR B 2 80  ? 11.512  14.396  -11.819 1.00 90.74 80  B 1 
ATOM 1410 C CE2 . TYR B 2 80  ? 11.607  16.074  -10.053 1.00 90.63 80  B 1 
ATOM 1411 C CZ  . TYR B 2 80  ? 12.254  15.206  -10.948 1.00 91.70 80  B 1 
ATOM 1412 O OH  . TYR B 2 80  ? 13.625  15.139  -10.958 1.00 90.14 80  B 1 
ATOM 1413 N N   . LEU B 2 81  ? 4.887   15.804  -11.860 1.00 93.00 81  B 1 
ATOM 1414 C CA  . LEU B 2 81  ? 3.430   15.748  -11.719 1.00 92.86 81  B 1 
ATOM 1415 C C   . LEU B 2 81  ? 2.773   14.909  -12.816 1.00 93.89 81  B 1 
ATOM 1416 O O   . LEU B 2 81  ? 1.805   14.203  -12.532 1.00 93.50 81  B 1 
ATOM 1417 C CB  . LEU B 2 81  ? 2.853   17.173  -11.737 1.00 91.70 81  B 1 
ATOM 1418 C CG  . LEU B 2 81  ? 3.146   18.003  -10.475 1.00 88.60 81  B 1 
ATOM 1419 C CD1 . LEU B 2 81  ? 2.714   19.449  -10.713 1.00 86.19 81  B 1 
ATOM 1420 C CD2 . LEU B 2 81  ? 2.392   17.481  -9.257  1.00 85.79 81  B 1 
ATOM 1421 N N   . LEU B 2 82  ? 3.296   14.938  -14.050 1.00 94.04 82  B 1 
ATOM 1422 C CA  . LEU B 2 82  ? 2.831   14.080  -15.132 1.00 94.66 82  B 1 
ATOM 1423 C C   . LEU B 2 82  ? 3.091   12.612  -14.801 1.00 95.45 82  B 1 
ATOM 1424 O O   . LEU B 2 82  ? 2.178   11.800  -14.912 1.00 95.36 82  B 1 
ATOM 1425 C CB  . LEU B 2 82  ? 3.514   14.485  -16.446 1.00 94.40 82  B 1 
ATOM 1426 C CG  . LEU B 2 82  ? 3.136   13.588  -17.636 1.00 93.10 82  B 1 
ATOM 1427 C CD1 . LEU B 2 82  ? 1.659   13.740  -18.019 1.00 90.10 82  B 1 
ATOM 1428 C CD2 . LEU B 2 82  ? 3.972   13.949  -18.860 1.00 89.77 82  B 1 
ATOM 1429 N N   . ASN B 2 83  ? 4.315   12.269  -14.381 1.00 95.66 83  B 1 
ATOM 1430 C CA  . ASN B 2 83  ? 4.659   10.895  -14.045 1.00 96.29 83  B 1 
ATOM 1431 C C   . ASN B 2 83  ? 3.876   10.383  -12.831 1.00 96.75 83  B 1 
ATOM 1432 O O   . ASN B 2 83  ? 3.460   9.234   -12.832 1.00 96.39 83  B 1 
ATOM 1433 C CB  . ASN B 2 83  ? 6.168   10.782  -13.827 1.00 96.11 83  B 1 
ATOM 1434 C CG  . ASN B 2 83  ? 6.933   10.825  -15.136 1.00 95.09 83  B 1 
ATOM 1435 O OD1 . ASN B 2 83  ? 6.923   9.892   -15.915 1.00 87.41 83  B 1 
ATOM 1436 N ND2 . ASN B 2 83  ? 7.612   11.906  -15.415 1.00 87.58 83  B 1 
ATOM 1437 N N   . LEU B 2 84  ? 3.597   11.226  -11.840 1.00 95.86 84  B 1 
ATOM 1438 C CA  . LEU B 2 84  ? 2.708   10.885  -10.726 1.00 96.00 84  B 1 
ATOM 1439 C C   . LEU B 2 84  ? 1.296   10.546  -11.220 1.00 96.22 84  B 1 
ATOM 1440 O O   . LEU B 2 84  ? 0.746   9.525   -10.832 1.00 95.67 84  B 1 
ATOM 1441 C CB  . LEU B 2 84  ? 2.707   12.038  -9.712  1.00 95.80 84  B 1 
ATOM 1442 C CG  . LEU B 2 84  ? 1.773   11.815  -8.510  1.00 94.73 84  B 1 
ATOM 1443 C CD1 . LEU B 2 84  ? 2.125   10.567  -7.713  1.00 92.71 84  B 1 
ATOM 1444 C CD2 . LEU B 2 84  ? 1.870   13.018  -7.564  1.00 92.58 84  B 1 
ATOM 1445 N N   . ALA B 2 85  ? 0.727   11.343  -12.122 1.00 96.20 85  B 1 
ATOM 1446 C CA  . ALA B 2 85  ? -0.577  11.048  -12.699 1.00 96.07 85  B 1 
ATOM 1447 C C   . ALA B 2 85  ? -0.567  9.758   -13.545 1.00 96.46 85  B 1 
ATOM 1448 O O   . ALA B 2 85  ? -1.535  9.009   -13.521 1.00 95.76 85  B 1 
ATOM 1449 C CB  . ALA B 2 85  ? -1.037  12.259  -13.523 1.00 95.19 85  B 1 
ATOM 1450 N N   . ILE B 2 86  ? 0.537   9.472   -14.263 1.00 96.95 86  B 1 
ATOM 1451 C CA  . ILE B 2 86  ? 0.710   8.203   -14.985 1.00 97.13 86  B 1 
ATOM 1452 C C   . ILE B 2 86  ? 0.778   7.033   -14.005 1.00 97.27 86  B 1 
ATOM 1453 O O   . ILE B 2 86  ? 0.141   6.012   -14.257 1.00 96.66 86  B 1 
ATOM 1454 C CB  . ILE B 2 86  ? 1.937   8.260   -15.918 1.00 96.73 86  B 1 
ATOM 1455 C CG1 . ILE B 2 86  ? 1.700   9.264   -17.063 1.00 94.47 86  B 1 
ATOM 1456 C CG2 . ILE B 2 86  ? 2.251   6.871   -16.510 1.00 94.53 86  B 1 
ATOM 1457 C CD1 . ILE B 2 86  ? 2.966   9.633   -17.841 1.00 87.55 86  B 1 
ATOM 1458 N N   . SER B 2 87  ? 1.488   7.162   -12.879 1.00 97.59 87  B 1 
ATOM 1459 C CA  . SER B 2 87  ? 1.528   6.135   -11.838 1.00 97.40 87  B 1 
ATOM 1460 C C   . SER B 2 87  ? 0.136   5.821   -11.293 1.00 97.24 87  B 1 
ATOM 1461 O O   . SER B 2 87  ? -0.246  4.654   -11.226 1.00 96.20 87  B 1 
ATOM 1462 C CB  . SER B 2 87  ? 2.429   6.557   -10.673 1.00 96.83 87  B 1 
ATOM 1463 O OG  . SER B 2 87  ? 3.754   6.808   -11.094 1.00 82.56 87  B 1 
ATOM 1464 N N   . ASP B 2 88  ? -0.654  6.844   -10.988 1.00 97.23 88  B 1 
ATOM 1465 C CA  . ASP B 2 88  ? -2.028  6.678   -10.529 1.00 96.90 88  B 1 
ATOM 1466 C C   . ASP B 2 88  ? -2.911  6.018   -11.597 1.00 96.94 88  B 1 
ATOM 1467 O O   . ASP B 2 88  ? -3.714  5.147   -11.283 1.00 95.90 88  B 1 
ATOM 1468 C CB  . ASP B 2 88  ? -2.624  8.036   -10.122 1.00 96.39 88  B 1 
ATOM 1469 C CG  . ASP B 2 88  ? -2.034  8.649   -8.846  1.00 94.06 88  B 1 
ATOM 1470 O OD1 . ASP B 2 88  ? -1.504  7.914   -7.991  1.00 89.66 88  B 1 
ATOM 1471 O OD2 . ASP B 2 88  ? -2.160  9.885   -8.703  1.00 89.82 88  B 1 
ATOM 1472 N N   . LEU B 2 89  ? -2.736  6.359   -12.884 1.00 97.29 89  B 1 
ATOM 1473 C CA  . LEU B 2 89  ? -3.463  5.732   -13.990 1.00 97.11 89  B 1 
ATOM 1474 C C   . LEU B 2 89  ? -3.110  4.255   -14.161 1.00 96.72 89  B 1 
ATOM 1475 O O   . LEU B 2 89  ? -4.010  3.442   -14.346 1.00 95.60 89  B 1 
ATOM 1476 C CB  . LEU B 2 89  ? -3.202  6.498   -15.296 1.00 96.84 89  B 1 
ATOM 1477 C CG  . LEU B 2 89  ? -3.955  7.837   -15.402 1.00 95.20 89  B 1 
ATOM 1478 C CD1 . LEU B 2 89  ? -3.417  8.638   -16.596 1.00 92.86 89  B 1 
ATOM 1479 C CD2 . LEU B 2 89  ? -5.454  7.636   -15.607 1.00 93.10 89  B 1 
ATOM 1480 N N   . LEU B 2 90  ? -1.818  3.878   -14.067 1.00 97.00 90  B 1 
ATOM 1481 C CA  . LEU B 2 90  ? -1.393  2.477   -14.116 1.00 96.65 90  B 1 
ATOM 1482 C C   . LEU B 2 90  ? -2.024  1.666   -12.981 1.00 95.91 90  B 1 
ATOM 1483 O O   . LEU B 2 90  ? -2.489  0.551   -13.208 1.00 94.07 90  B 1 
ATOM 1484 C CB  . LEU B 2 90  ? 0.137   2.377   -14.031 1.00 95.94 90  B 1 
ATOM 1485 C CG  . LEU B 2 90  ? 0.904   2.872   -15.273 1.00 92.15 90  B 1 
ATOM 1486 C CD1 . LEU B 2 90  ? 2.402   2.778   -14.995 1.00 88.70 90  B 1 
ATOM 1487 C CD2 . LEU B 2 90  ? 0.598   2.057   -16.524 1.00 88.96 90  B 1 
ATOM 1488 N N   . PHE B 2 91  ? -2.084  2.245   -11.785 1.00 95.52 91  B 1 
ATOM 1489 C CA  . PHE B 2 91  ? -2.758  1.629   -10.645 1.00 94.97 91  B 1 
ATOM 1490 C C   . PHE B 2 91  ? -4.266  1.491   -10.886 1.00 94.56 91  B 1 
ATOM 1491 O O   . PHE B 2 91  ? -4.829  0.410   -10.730 1.00 93.44 91  B 1 
ATOM 1492 C CB  . PHE B 2 91  ? -2.444  2.460   -9.399  1.00 94.10 91  B 1 
ATOM 1493 C CG  . PHE B 2 91  ? -2.810  1.774   -8.112  1.00 94.42 91  B 1 
ATOM 1494 C CD1 . PHE B 2 91  ? -4.145  1.741   -7.666  1.00 92.70 91  B 1 
ATOM 1495 C CD2 . PHE B 2 91  ? -1.809  1.162   -7.341  1.00 92.68 91  B 1 
ATOM 1496 C CE1 . PHE B 2 91  ? -4.473  1.109   -6.458  1.00 91.60 91  B 1 
ATOM 1497 C CE2 . PHE B 2 91  ? -2.136  0.537   -6.129  1.00 91.24 91  B 1 
ATOM 1498 C CZ  . PHE B 2 91  ? -3.465  0.513   -5.690  1.00 91.76 91  B 1 
ATOM 1499 N N   . LEU B 2 92  ? -4.925  2.567   -11.348 1.00 95.72 92  B 1 
ATOM 1500 C CA  . LEU B 2 92  ? -6.360  2.626   -11.595 1.00 95.50 92  B 1 
ATOM 1501 C C   . LEU B 2 92  ? -6.846  1.594   -12.614 1.00 95.13 92  B 1 
ATOM 1502 O O   . LEU B 2 92  ? -7.893  1.000   -12.405 1.00 93.59 92  B 1 
ATOM 1503 C CB  . LEU B 2 92  ? -6.723  4.030   -12.104 1.00 94.56 92  B 1 
ATOM 1504 C CG  . LEU B 2 92  ? -6.894  5.050   -10.979 1.00 91.27 92  B 1 
ATOM 1505 C CD1 . LEU B 2 92  ? -6.779  6.459   -11.542 1.00 88.17 92  B 1 
ATOM 1506 C CD2 . LEU B 2 92  ? -8.264  4.895   -10.325 1.00 88.86 92  B 1 
ATOM 1507 N N   . ILE B 2 93  ? -6.078  1.344   -13.693 1.00 95.97 93  B 1 
ATOM 1508 C CA  . ILE B 2 93  ? -6.448  0.382   -14.742 1.00 95.03 93  B 1 
ATOM 1509 C C   . ILE B 2 93  ? -6.601  -1.043  -14.183 1.00 94.88 93  B 1 
ATOM 1510 O O   . ILE B 2 93  ? -7.310  -1.858  -14.772 1.00 93.09 93  B 1 
ATOM 1511 C CB  . ILE B 2 93  ? -5.432  0.472   -15.905 1.00 93.53 93  B 1 
ATOM 1512 C CG1 . ILE B 2 93  ? -5.608  1.812   -16.657 1.00 80.97 93  B 1 
ATOM 1513 C CG2 . ILE B 2 93  ? -5.564  -0.686  -16.907 1.00 76.53 93  B 1 
ATOM 1514 C CD1 . ILE B 2 93  ? -4.427  2.174   -17.568 1.00 72.04 93  B 1 
ATOM 1515 N N   . THR B 2 94  ? -5.995  -1.347  -13.042 1.00 93.83 94  B 1 
ATOM 1516 C CA  . THR B 2 94  ? -6.127  -2.661  -12.399 1.00 93.17 94  B 1 
ATOM 1517 C C   . THR B 2 94  ? -7.449  -2.834  -11.646 1.00 92.78 94  B 1 
ATOM 1518 O O   . THR B 2 94  ? -7.949  -3.961  -11.547 1.00 90.90 94  B 1 
ATOM 1519 C CB  . THR B 2 94  ? -4.944  -2.971  -11.478 1.00 92.04 94  B 1 
ATOM 1520 O OG1 . THR B 2 94  ? -4.965  -2.206  -10.297 1.00 85.05 94  B 1 
ATOM 1521 C CG2 . THR B 2 94  ? -3.593  -2.756  -12.150 1.00 85.44 94  B 1 
ATOM 1522 N N   . LEU B 2 95  ? -8.063  -1.752  -11.165 1.00 93.22 95  B 1 
ATOM 1523 C CA  . LEU B 2 95  ? -9.243  -1.803  -10.298 1.00 93.01 95  B 1 
ATOM 1524 C C   . LEU B 2 95  ? -10.446 -2.558  -10.883 1.00 92.42 95  B 1 
ATOM 1525 O O   . LEU B 2 95  ? -11.063 -3.308  -10.128 1.00 90.79 95  B 1 
ATOM 1526 C CB  . LEU B 2 95  ? -9.682  -0.392  -9.874  1.00 92.68 95  B 1 
ATOM 1527 C CG  . LEU B 2 95  ? -8.696  0.369   -8.968  1.00 90.72 95  B 1 
ATOM 1528 C CD1 . LEU B 2 95  ? -9.313  1.721   -8.614  1.00 85.29 95  B 1 
ATOM 1529 C CD2 . LEU B 2 95  ? -8.429  -0.369  -7.662  1.00 85.03 95  B 1 
ATOM 1530 N N   . PRO B 2 96  ? -10.794 -2.453  -12.185 1.00 93.18 96  B 1 
ATOM 1531 C CA  . PRO B 2 96  ? -11.909 -3.220  -12.743 1.00 92.79 96  B 1 
ATOM 1532 C C   . PRO B 2 96  ? -11.733 -4.734  -12.620 1.00 91.97 96  B 1 
ATOM 1533 O O   . PRO B 2 96  ? -12.703 -5.444  -12.365 1.00 89.83 96  B 1 
ATOM 1534 C CB  . PRO B 2 96  ? -11.999 -2.785  -14.208 1.00 92.26 96  B 1 
ATOM 1535 C CG  . PRO B 2 96  ? -11.403 -1.384  -14.197 1.00 91.29 96  B 1 
ATOM 1536 C CD  . PRO B 2 96  ? -10.303 -1.500  -13.160 1.00 93.84 96  B 1 
ATOM 1537 N N   . LEU B 2 97  ? -10.499 -5.239  -12.753 1.00 91.44 97  B 1 
ATOM 1538 C CA  . LEU B 2 97  ? -10.220 -6.663  -12.606 1.00 90.71 97  B 1 
ATOM 1539 C C   . LEU B 2 97  ? -10.314 -7.102  -11.147 1.00 89.73 97  B 1 
ATOM 1540 O O   . LEU B 2 97  ? -10.880 -8.156  -10.865 1.00 86.86 97  B 1 
ATOM 1541 C CB  . LEU B 2 97  ? -8.851  -7.020  -13.195 1.00 89.95 97  B 1 
ATOM 1542 C CG  . LEU B 2 97  ? -8.885  -7.262  -14.718 1.00 87.37 97  B 1 
ATOM 1543 C CD1 . LEU B 2 97  ? -9.073  -5.968  -15.518 1.00 79.38 97  B 1 
ATOM 1544 C CD2 . LEU B 2 97  ? -7.594  -7.930  -15.168 1.00 79.22 97  B 1 
ATOM 1545 N N   . TRP B 2 98  ? -9.816  -6.275  -10.216 1.00 89.56 98  B 1 
ATOM 1546 C CA  . TRP B 2 98  ? -9.966  -6.541  -8.785  1.00 88.36 98  B 1 
ATOM 1547 C C   . TRP B 2 98  ? -11.431 -6.502  -8.356  1.00 87.90 98  B 1 
ATOM 1548 O O   . TRP B 2 98  ? -11.865 -7.375  -7.608  1.00 86.42 98  B 1 
ATOM 1549 C CB  . TRP B 2 98  ? -9.125  -5.557  -7.971  1.00 87.86 98  B 1 
ATOM 1550 C CG  . TRP B 2 98  ? -7.674  -5.451  -8.357  1.00 87.50 98  B 1 
ATOM 1551 C CD1 . TRP B 2 98  ? -6.987  -4.298  -8.466  1.00 84.22 98  B 1 
ATOM 1552 C CD2 . TRP B 2 98  ? -6.729  -6.515  -8.703  1.00 87.32 98  B 1 
ATOM 1553 N NE1 . TRP B 2 98  ? -5.684  -4.563  -8.857  1.00 84.01 98  B 1 
ATOM 1554 C CE2 . TRP B 2 98  ? -5.484  -5.910  -9.025  1.00 85.92 98  B 1 
ATOM 1555 C CE3 . TRP B 2 98  ? -6.801  -7.920  -8.781  1.00 83.85 98  B 1 
ATOM 1556 C CZ2 . TRP B 2 98  ? -4.357  -6.658  -9.416  1.00 83.91 98  B 1 
ATOM 1557 C CZ3 . TRP B 2 98  ? -5.679  -8.677  -9.184  1.00 82.12 98  B 1 
ATOM 1558 C CH2 . TRP B 2 98  ? -4.477  -8.049  -9.497  1.00 82.87 98  B 1 
ATOM 1559 N N   . ALA B 2 99  ? -12.216 -5.567  -8.879  1.00 89.36 99  B 1 
ATOM 1560 C CA  . ALA B 2 99  ? -13.647 -5.484  -8.626  1.00 89.05 99  B 1 
ATOM 1561 C C   . ALA B 2 99  ? -14.395 -6.730  -9.116  1.00 88.51 99  B 1 
ATOM 1562 O O   . ALA B 2 99  ? -15.204 -7.299  -8.378  1.00 86.63 99  B 1 
ATOM 1563 C CB  . ALA B 2 99  ? -14.189 -4.214  -9.302  1.00 89.23 99  B 1 
ATOM 1564 N N   . HIS B 2 100 ? -14.090 -7.201  -10.332 1.00 89.49 100 B 1 
ATOM 1565 C CA  . HIS B 2 100 ? -14.684 -8.427  -10.868 1.00 88.58 100 B 1 
ATOM 1566 C C   . HIS B 2 100 ? -14.280 -9.663  -10.049 1.00 87.45 100 B 1 
ATOM 1567 O O   . HIS B 2 100 ? -15.130 -10.489 -9.708  1.00 85.51 100 B 1 
ATOM 1568 C CB  . HIS B 2 100 ? -14.282 -8.577  -12.339 1.00 88.64 100 B 1 
ATOM 1569 C CG  . HIS B 2 100 ? -14.905 -9.796  -12.973 1.00 87.26 100 B 1 
ATOM 1570 N ND1 . HIS B 2 100 ? -14.482 -11.092 -12.826 1.00 74.91 100 B 1 
ATOM 1571 C CD2 . HIS B 2 100 ? -16.034 -9.835  -13.746 1.00 75.54 100 B 1 
ATOM 1572 C CE1 . HIS B 2 100 ? -15.341 -11.888 -13.486 1.00 76.52 100 B 1 
ATOM 1573 N NE2 . HIS B 2 100 ? -16.291 -11.166 -14.063 1.00 79.10 100 B 1 
ATOM 1574 N N   . SER B 2 101 ? -12.998 -9.768  -9.692  1.00 87.46 101 B 1 
ATOM 1575 C CA  . SER B 2 101 ? -12.498 -10.880 -8.873  1.00 86.12 101 B 1 
ATOM 1576 C C   . SER B 2 101 ? -13.080 -10.872 -7.458  1.00 85.44 101 B 1 
ATOM 1577 O O   . SER B 2 101 ? -13.214 -11.937 -6.856  1.00 82.53 101 B 1 
ATOM 1578 C CB  . SER B 2 101 ? -10.978 -10.818 -8.801  1.00 84.73 101 B 1 
ATOM 1579 O OG  . SER B 2 101 ? -10.463 -11.935 -8.107  1.00 71.94 101 B 1 
ATOM 1580 N N   . ALA B 2 102 ? -13.429 -9.706  -6.921  1.00 85.36 102 B 1 
ATOM 1581 C CA  . ALA B 2 102 ? -14.068 -9.588  -5.620  1.00 84.01 102 B 1 
ATOM 1582 C C   . ALA B 2 102 ? -15.500 -10.123 -5.620  1.00 83.46 102 B 1 
ATOM 1583 O O   . ALA B 2 102 ? -15.919 -10.773 -4.660  1.00 80.50 102 B 1 
ATOM 1584 C CB  . ALA B 2 102 ? -14.018 -8.117  -5.191  1.00 82.86 102 B 1 
ATOM 1585 N N   . ALA B 2 103 ? -16.243 -9.885  -6.701  1.00 84.01 103 B 1 
ATOM 1586 C CA  . ALA B 2 103 ? -17.615 -10.363 -6.828  1.00 83.36 103 B 1 
ATOM 1587 C C   . ALA B 2 103 ? -17.704 -11.873 -7.103  1.00 82.95 103 B 1 
ATOM 1588 O O   . ALA B 2 103 ? -18.646 -12.523 -6.649  1.00 78.44 103 B 1 
ATOM 1589 C CB  . ALA B 2 103 ? -18.288 -9.562  -7.943  1.00 82.41 103 B 1 
ATOM 1590 N N   . ASN B 2 104 ? -16.730 -12.419 -7.835  1.00 81.96 104 B 1 
ATOM 1591 C CA  . ASN B 2 104 ? -16.750 -13.795 -8.331  1.00 80.75 104 B 1 
ATOM 1592 C C   . ASN B 2 104 ? -15.466 -14.530 -7.938  1.00 80.46 104 B 1 
ATOM 1593 O O   . ASN B 2 104 ? -15.117 -14.663 -6.770  1.00 73.35 104 B 1 
ATOM 1594 C CB  . ASN B 2 104 ? -17.014 -13.769 -9.852  1.00 77.65 104 B 1 
ATOM 1595 C CG  . ASN B 2 104 ? -18.328 -13.102 -10.220 1.00 72.89 104 B 1 
ATOM 1596 O OD1 . ASN B 2 104 ? -19.371 -13.386 -9.683  1.00 63.77 104 B 1 
ATOM 1597 N ND2 . ASN B 2 104 ? -18.317 -12.216 -11.197 1.00 65.20 104 B 1 
ATOM 1598 N N   . GLU B 2 105 ? -14.733 -14.990 -8.956  1.00 79.29 105 B 1 
ATOM 1599 C CA  . GLU B 2 105 ? -13.415 -15.604 -8.845  1.00 80.03 105 B 1 
ATOM 1600 C C   . GLU B 2 105 ? -12.484 -15.037 -9.919  1.00 80.77 105 B 1 
ATOM 1601 O O   . GLU B 2 105 ? -12.902 -14.292 -10.820 1.00 78.02 105 B 1 
ATOM 1602 C CB  . GLU B 2 105 ? -13.532 -17.137 -8.900  1.00 77.08 105 B 1 
ATOM 1603 C CG  . GLU B 2 105 ? -14.031 -17.711 -10.228 1.00 70.53 105 B 1 
ATOM 1604 C CD  . GLU B 2 105 ? -14.061 -19.257 -10.229 1.00 70.68 105 B 1 
ATOM 1605 O OE1 . GLU B 2 105 ? -14.805 -19.833 -11.049 1.00 65.79 105 B 1 
ATOM 1606 O OE2 . GLU B 2 105 ? -13.310 -19.875 -9.444  1.00 70.26 105 B 1 
ATOM 1607 N N   . TRP B 2 106 ? -11.192 -15.356 -9.837  1.00 83.56 106 B 1 
ATOM 1608 C CA  . TRP B 2 106 ? -10.235 -14.921 -10.850 1.00 85.04 106 B 1 
ATOM 1609 C C   . TRP B 2 106 ? -10.356 -15.761 -12.123 1.00 85.25 106 B 1 
ATOM 1610 O O   . TRP B 2 106 ? -9.883  -16.895 -12.183 1.00 83.46 106 B 1 
ATOM 1611 C CB  . TRP B 2 106 ? -8.824  -14.949 -10.280 1.00 84.82 106 B 1 
ATOM 1612 C CG  . TRP B 2 106 ? -7.828  -14.375 -11.232 1.00 86.20 106 B 1 
ATOM 1613 C CD1 . TRP B 2 106 ? -7.093  -15.072 -12.131 1.00 84.29 106 B 1 
ATOM 1614 C CD2 . TRP B 2 106 ? -7.502  -12.972 -11.444 1.00 87.17 106 B 1 
ATOM 1615 N NE1 . TRP B 2 106 ? -6.317  -14.198 -12.881 1.00 85.10 106 B 1 
ATOM 1616 C CE2 . TRP B 2 106 ? -6.538  -12.891 -12.495 1.00 86.48 106 B 1 
ATOM 1617 C CE3 . TRP B 2 106 ? -7.918  -11.766 -10.847 1.00 85.28 106 B 1 
ATOM 1618 C CZ2 . TRP B 2 106 ? -6.018  -11.664 -12.953 1.00 85.17 106 B 1 
ATOM 1619 C CZ3 . TRP B 2 106 ? -7.396  -10.536 -11.300 1.00 83.90 106 B 1 
ATOM 1620 C CH2 . TRP B 2 106 ? -6.465  -10.489 -12.339 1.00 84.23 106 B 1 
ATOM 1621 N N   . VAL B 2 107 ? -10.935 -15.185 -13.184 1.00 88.56 107 B 1 
ATOM 1622 C CA  . VAL B 2 107 ? -11.193 -15.867 -14.463 1.00 89.01 107 B 1 
ATOM 1623 C C   . VAL B 2 107 ? -10.203 -15.490 -15.578 1.00 89.13 107 B 1 
ATOM 1624 O O   . VAL B 2 107 ? -10.268 -16.027 -16.675 1.00 85.07 107 B 1 
ATOM 1625 C CB  . VAL B 2 107 ? -12.643 -15.650 -14.922 1.00 87.20 107 B 1 
ATOM 1626 C CG1 . VAL B 2 107 ? -13.629 -16.214 -13.886 1.00 79.07 107 B 1 
ATOM 1627 C CG2 . VAL B 2 107 ? -12.966 -14.173 -15.162 1.00 79.84 107 B 1 
ATOM 1628 N N   . PHE B 2 108 ? -9.267  -14.566 -15.321 1.00 89.75 108 B 1 
ATOM 1629 C CA  . PHE B 2 108 ? -8.387  -13.987 -16.349 1.00 90.45 108 B 1 
ATOM 1630 C C   . PHE B 2 108 ? -7.087  -14.791 -16.583 1.00 90.33 108 B 1 
ATOM 1631 O O   . PHE B 2 108 ? -6.266  -14.419 -17.425 1.00 85.89 108 B 1 
ATOM 1632 C CB  . PHE B 2 108 ? -8.104  -12.526 -16.003 1.00 89.59 108 B 1 
ATOM 1633 C CG  . PHE B 2 108 ? -9.339  -11.687 -15.771 1.00 90.00 108 B 1 
ATOM 1634 C CD1 . PHE B 2 108 ? -10.137 -11.281 -16.858 1.00 86.13 108 B 1 
ATOM 1635 C CD2 . PHE B 2 108 ? -9.723  -11.331 -14.462 1.00 86.38 108 B 1 
ATOM 1636 C CE1 . PHE B 2 108 ? -11.297 -10.519 -16.644 1.00 85.00 108 B 1 
ATOM 1637 C CE2 . PHE B 2 108 ? -10.879 -10.574 -14.244 1.00 85.22 108 B 1 
ATOM 1638 C CZ  . PHE B 2 108 ? -11.673 -10.164 -15.330 1.00 85.27 108 B 1 
ATOM 1639 N N   . GLY B 2 109 ? -6.868  -15.855 -15.841 1.00 89.07 109 B 1 
ATOM 1640 C CA  . GLY B 2 109 ? -5.688  -16.705 -15.949 1.00 89.44 109 B 1 
ATOM 1641 C C   . GLY B 2 109 ? -4.412  -16.135 -15.321 1.00 90.25 109 B 1 
ATOM 1642 O O   . GLY B 2 109 ? -4.330  -14.997 -14.879 1.00 87.72 109 B 1 
ATOM 1643 N N   . ASN B 2 110 ? -3.366  -16.964 -15.297 1.00 90.83 110 B 1 
ATOM 1644 C CA  . ASN B 2 110 ? -2.119  -16.661 -14.584 1.00 91.31 110 B 1 
ATOM 1645 C C   . ASN B 2 110 ? -1.303  -15.523 -15.226 1.00 92.02 110 B 1 
ATOM 1646 O O   . ASN B 2 110 ? -0.660  -14.750 -14.517 1.00 91.09 110 B 1 
ATOM 1647 C CB  . ASN B 2 110 ? -1.301  -17.953 -14.498 1.00 89.64 110 B 1 
ATOM 1648 C CG  . ASN B 2 110 ? -0.065  -17.793 -13.627 1.00 86.96 110 B 1 
ATOM 1649 O OD1 . ASN B 2 110 ? -0.098  -17.324 -12.510 1.00 79.12 110 B 1 
ATOM 1650 N ND2 . ASN B 2 110 ? 1.086   -18.188 -14.129 1.00 79.29 110 B 1 
ATOM 1651 N N   . ALA B 2 111 ? -1.310  -15.401 -16.571 1.00 94.01 111 B 1 
ATOM 1652 C CA  . ALA B 2 111 ? -0.583  -14.338 -17.265 1.00 94.68 111 B 1 
ATOM 1653 C C   . ALA B 2 111 ? -1.145  -12.954 -16.920 1.00 94.67 111 B 1 
ATOM 1654 O O   . ALA B 2 111 ? -0.384  -12.054 -16.553 1.00 93.22 111 B 1 
ATOM 1655 C CB  . ALA B 2 111 ? -0.635  -14.618 -18.775 1.00 94.29 111 B 1 
ATOM 1656 N N   . MET B 2 112 ? -2.471  -12.809 -16.950 1.00 93.70 112 B 1 
ATOM 1657 C CA  . MET B 2 112 ? -3.151  -11.575 -16.550 1.00 93.52 112 B 1 
ATOM 1658 C C   . MET B 2 112 ? -2.956  -11.278 -15.062 1.00 93.40 112 B 1 
ATOM 1659 O O   . MET B 2 112 ? -2.709  -10.133 -14.713 1.00 92.03 112 B 1 
ATOM 1660 C CB  . MET B 2 112 ? -4.639  -11.672 -16.894 1.00 92.81 112 B 1 
ATOM 1661 C CG  . MET B 2 112 ? -4.887  -11.615 -18.401 1.00 86.43 112 B 1 
ATOM 1662 S SD  . MET B 2 112 ? -4.457  -10.029 -19.193 1.00 80.62 112 B 1 
ATOM 1663 C CE  . MET B 2 112 ? -5.876  -9.037  -18.679 1.00 69.30 112 B 1 
ATOM 1664 N N   . CYS B 2 113 ? -2.958  -12.297 -14.209 1.00 91.22 113 B 1 
ATOM 1665 C CA  . CYS B 2 113 ? -2.667  -12.142 -12.786 1.00 91.14 113 B 1 
ATOM 1666 C C   . CYS B 2 113 ? -1.294  -11.501 -12.563 1.00 91.89 113 B 1 
ATOM 1667 O O   . CYS B 2 113 ? -1.192  -10.476 -11.892 1.00 90.79 113 B 1 
ATOM 1668 C CB  . CYS B 2 113 ? -2.785  -13.514 -12.109 1.00 89.59 113 B 1 
ATOM 1669 S SG  . CYS B 2 113 ? -2.370  -13.524 -10.343 1.00 86.11 113 B 1 
ATOM 1670 N N   . LYS B 2 114 ? -0.239  -12.026 -13.201 1.00 92.39 114 B 1 
ATOM 1671 C CA  . LYS B 2 114 ? 1.116   -11.462 -13.105 1.00 93.12 114 B 1 
ATOM 1672 C C   . LYS B 2 114 ? 1.213   -10.054 -13.690 1.00 93.84 114 B 1 
ATOM 1673 O O   . LYS B 2 114 ? 1.833   -9.188  -13.083 1.00 93.02 114 B 1 
ATOM 1674 C CB  . LYS B 2 114 ? 2.124   -12.397 -13.794 1.00 92.46 114 B 1 
ATOM 1675 C CG  . LYS B 2 114 ? 2.357   -13.667 -12.976 1.00 88.27 114 B 1 
ATOM 1676 C CD  . LYS B 2 114 ? 3.375   -14.580 -13.675 1.00 86.80 114 B 1 
ATOM 1677 C CE  . LYS B 2 114 ? 3.732   -15.778 -12.792 1.00 84.88 114 B 1 
ATOM 1678 N NZ  . LYS B 2 114 ? 4.552   -15.399 -11.620 1.00 80.70 114 B 1 
ATOM 1679 N N   . LEU B 2 115 ? 0.608   -9.812  -14.853 1.00 94.45 115 B 1 
ATOM 1680 C CA  . LEU B 2 115 ? 0.626   -8.510  -15.509 1.00 95.06 115 B 1 
ATOM 1681 C C   . LEU B 2 115 ? -0.037  -7.438  -14.642 1.00 95.19 115 B 1 
ATOM 1682 O O   . LEU B 2 115 ? 0.562   -6.389  -14.397 1.00 94.78 115 B 1 
ATOM 1683 C CB  . LEU B 2 115 ? -0.059  -8.629  -16.883 1.00 95.18 115 B 1 
ATOM 1684 C CG  . LEU B 2 115 ? -0.167  -7.295  -17.658 1.00 92.87 115 B 1 
ATOM 1685 C CD1 . LEU B 2 115 ? 1.201   -6.714  -18.000 1.00 88.12 115 B 1 
ATOM 1686 C CD2 . LEU B 2 115 ? -0.948  -7.511  -18.955 1.00 88.39 115 B 1 
ATOM 1687 N N   . PHE B 2 116 ? -1.244  -7.697  -14.143 1.00 93.86 116 B 1 
ATOM 1688 C CA  . PHE B 2 116 ? -2.001  -6.720  -13.362 1.00 93.77 116 B 1 
ATOM 1689 C C   . PHE B 2 116 ? -1.414  -6.511  -11.966 1.00 93.39 116 B 1 
ATOM 1690 O O   . PHE B 2 116 ? -1.380  -5.378  -11.496 1.00 92.17 116 B 1 
ATOM 1691 C CB  . PHE B 2 116 ? -3.482  -7.108  -13.340 1.00 93.66 116 B 1 
ATOM 1692 C CG  . PHE B 2 116 ? -4.216  -6.597  -14.567 1.00 93.31 116 B 1 
ATOM 1693 C CD1 . PHE B 2 116 ? -5.056  -5.473  -14.463 1.00 90.32 116 B 1 
ATOM 1694 C CD2 . PHE B 2 116 ? -4.012  -7.182  -15.828 1.00 90.29 116 B 1 
ATOM 1695 C CE1 . PHE B 2 116 ? -5.696  -4.950  -15.598 1.00 89.28 116 B 1 
ATOM 1696 C CE2 . PHE B 2 116 ? -4.642  -6.665  -16.971 1.00 89.07 116 B 1 
ATOM 1697 C CZ  . PHE B 2 116 ? -5.486  -5.545  -16.853 1.00 89.84 116 B 1 
ATOM 1698 N N   . THR B 2 117 ? -0.837  -7.542  -11.343 1.00 93.59 117 B 1 
ATOM 1699 C CA  . THR B 2 117 ? -0.038  -7.370  -10.131 1.00 93.01 117 B 1 
ATOM 1700 C C   . THR B 2 117 ? 1.192   -6.495  -10.402 1.00 93.55 117 B 1 
ATOM 1701 O O   . THR B 2 117 ? 1.522   -5.630  -9.593  1.00 93.00 117 B 1 
ATOM 1702 C CB  . THR B 2 117 ? 0.406   -8.718  -9.570  1.00 91.84 117 B 1 
ATOM 1703 O OG1 . THR B 2 117 ? -0.715  -9.498  -9.237  1.00 82.56 117 B 1 
ATOM 1704 C CG2 . THR B 2 117 ? 1.239   -8.567  -8.295  1.00 81.07 117 B 1 
ATOM 1705 N N   . GLY B 2 118 ? 1.847   -6.664  -11.548 1.00 94.48 118 B 1 
ATOM 1706 C CA  . GLY B 2 118 ? 2.941   -5.798  -11.971 1.00 94.66 118 B 1 
ATOM 1707 C C   . GLY B 2 118 ? 2.511   -4.339  -12.097 1.00 95.06 118 B 1 
ATOM 1708 O O   . GLY B 2 118 ? 3.139   -3.461  -11.505 1.00 94.65 118 B 1 
ATOM 1709 N N   . LEU B 2 119 ? 1.408   -4.064  -12.796 1.00 95.41 119 B 1 
ATOM 1710 C CA  . LEU B 2 119 ? 0.852   -2.722  -12.935 1.00 95.73 119 B 1 
ATOM 1711 C C   . LEU B 2 119 ? 0.467   -2.105  -11.579 1.00 95.49 119 B 1 
ATOM 1712 O O   . LEU B 2 119 ? 0.768   -0.938  -11.331 1.00 94.65 119 B 1 
ATOM 1713 C CB  . LEU B 2 119 ? -0.370  -2.755  -13.874 1.00 95.77 119 B 1 
ATOM 1714 C CG  . LEU B 2 119 ? -0.051  -3.091  -15.349 1.00 93.76 119 B 1 
ATOM 1715 C CD1 . LEU B 2 119 ? -1.351  -3.198  -16.135 1.00 90.05 119 B 1 
ATOM 1716 C CD2 . LEU B 2 119 ? 0.829   -2.039  -16.014 1.00 90.21 119 B 1 
ATOM 1717 N N   . TYR B 2 120 ? -0.128  -2.903  -10.696 1.00 94.17 120 B 1 
ATOM 1718 C CA  . TYR B 2 120 ? -0.460  -2.492  -9.328  1.00 93.77 120 B 1 
ATOM 1719 C C   . TYR B 2 120 ? 0.789   -2.037  -8.560  1.00 94.03 120 B 1 
ATOM 1720 O O   . TYR B 2 120 ? 0.833   -0.915  -8.046  1.00 93.67 120 B 1 
ATOM 1721 C CB  . TYR B 2 120 ? -1.167  -3.660  -8.613  1.00 92.64 120 B 1 
ATOM 1722 C CG  . TYR B 2 120 ? -1.367  -3.453  -7.122  1.00 91.97 120 B 1 
ATOM 1723 C CD1 . TYR B 2 120 ? -0.385  -3.881  -6.207  1.00 89.28 120 B 1 
ATOM 1724 C CD2 . TYR B 2 120 ? -2.524  -2.824  -6.650  1.00 89.12 120 B 1 
ATOM 1725 C CE1 . TYR B 2 120 ? -0.557  -3.667  -4.831  1.00 87.96 120 B 1 
ATOM 1726 C CE2 . TYR B 2 120 ? -2.707  -2.606  -5.267  1.00 87.43 120 B 1 
ATOM 1727 C CZ  . TYR B 2 120 ? -1.716  -3.028  -4.362  1.00 87.66 120 B 1 
ATOM 1728 O OH  . TYR B 2 120 ? -1.878  -2.803  -3.014  1.00 85.15 120 B 1 
ATOM 1729 N N   . HIS B 2 121 ? 1.843   -2.862  -8.526  1.00 94.38 121 B 1 
ATOM 1730 C CA  . HIS B 2 121 ? 3.062   -2.531  -7.806  1.00 94.64 121 B 1 
ATOM 1731 C C   . HIS B 2 121 ? 3.848   -1.384  -8.455  1.00 95.49 121 B 1 
ATOM 1732 O O   . HIS B 2 121 ? 4.322   -0.494  -7.742  1.00 95.23 121 B 1 
ATOM 1733 C CB  . HIS B 2 121 ? 3.935   -3.782  -7.651  1.00 93.84 121 B 1 
ATOM 1734 C CG  . HIS B 2 121 ? 3.429   -4.746  -6.616  1.00 92.44 121 B 1 
ATOM 1735 N ND1 . HIS B 2 121 ? 3.241   -4.470  -5.267  1.00 80.30 121 B 1 
ATOM 1736 C CD2 . HIS B 2 121 ? 3.088   -6.060  -6.793  1.00 80.76 121 B 1 
ATOM 1737 C CE1 . HIS B 2 121 ? 2.808   -5.578  -4.674  1.00 82.84 121 B 1 
ATOM 1738 N NE2 . HIS B 2 121 ? 2.699   -6.577  -5.563  1.00 85.13 121 B 1 
ATOM 1739 N N   . ILE B 2 122 ? 3.960   -1.342  -9.783  1.00 96.39 122 B 1 
ATOM 1740 C CA  . ILE B 2 122 ? 4.636   -0.257  -10.509 1.00 97.02 122 B 1 
ATOM 1741 C C   . ILE B 2 122 ? 3.911   1.073   -10.271 1.00 97.08 122 B 1 
ATOM 1742 O O   . ILE B 2 122 ? 4.564   2.082   -10.004 1.00 96.60 122 B 1 
ATOM 1743 C CB  . ILE B 2 122 ? 4.756   -0.585  -12.015 1.00 97.14 122 B 1 
ATOM 1744 C CG1 . ILE B 2 122 ? 5.725   -1.764  -12.242 1.00 94.80 122 B 1 
ATOM 1745 C CG2 . ILE B 2 122 ? 5.252   0.639   -12.817 1.00 94.65 122 B 1 
ATOM 1746 C CD1 . ILE B 2 122 ? 5.639   -2.377  -13.643 1.00 89.34 122 B 1 
ATOM 1747 N N   . GLY B 2 123 ? 2.583   1.078   -10.315 1.00 96.38 123 B 1 
ATOM 1748 C CA  . GLY B 2 123 ? 1.779   2.261   -10.011 1.00 96.27 123 B 1 
ATOM 1749 C C   . GLY B 2 123 ? 1.958   2.747   -8.572  1.00 96.47 123 B 1 
ATOM 1750 O O   . GLY B 2 123 ? 2.170   3.939   -8.340  1.00 95.76 123 B 1 
ATOM 1751 N N   . TYR B 2 124 ? 1.964   1.827   -7.601  1.00 95.95 124 B 1 
ATOM 1752 C CA  . TYR B 2 124 ? 2.194   2.143   -6.191  1.00 95.97 124 B 1 
ATOM 1753 C C   . TYR B 2 124 ? 3.598   2.722   -5.939  1.00 96.20 124 B 1 
ATOM 1754 O O   . TYR B 2 124 ? 3.735   3.827   -5.406  1.00 96.16 124 B 1 
ATOM 1755 C CB  . TYR B 2 124 ? 1.954   0.894   -5.334  1.00 95.61 124 B 1 
ATOM 1756 C CG  . TYR B 2 124 ? 2.378   1.070   -3.891  1.00 95.63 124 B 1 
ATOM 1757 C CD1 . TYR B 2 124 ? 3.583   0.505   -3.419  1.00 94.45 124 B 1 
ATOM 1758 C CD2 . TYR B 2 124 ? 1.606   1.862   -3.023  1.00 94.51 124 B 1 
ATOM 1759 C CE1 . TYR B 2 124 ? 4.005   0.717   -2.098  1.00 94.02 124 B 1 
ATOM 1760 C CE2 . TYR B 2 124 ? 2.022   2.082   -1.687  1.00 93.70 124 B 1 
ATOM 1761 C CZ  . TYR B 2 124 ? 3.218   1.505   -1.243  1.00 94.13 124 B 1 
ATOM 1762 O OH  . TYR B 2 124 ? 3.628   1.722   0.053   1.00 92.89 124 B 1 
ATOM 1763 N N   . PHE B 2 125 ? 4.660   2.007   -6.356  1.00 96.74 125 B 1 
ATOM 1764 C CA  . PHE B 2 125 ? 6.041   2.449   -6.130  1.00 96.92 125 B 1 
ATOM 1765 C C   . PHE B 2 125 ? 6.384   3.692   -6.957  1.00 97.15 125 B 1 
ATOM 1766 O O   . PHE B 2 125 ? 7.003   4.620   -6.436  1.00 96.81 125 B 1 
ATOM 1767 C CB  . PHE B 2 125 ? 7.028   1.306   -6.423  1.00 96.69 125 B 1 
ATOM 1768 C CG  . PHE B 2 125 ? 7.053   0.211   -5.379  1.00 96.33 125 B 1 
ATOM 1769 C CD1 . PHE B 2 125 ? 7.409   0.517   -4.055  1.00 94.62 125 B 1 
ATOM 1770 C CD2 . PHE B 2 125 ? 6.760   -1.123  -5.725  1.00 94.41 125 B 1 
ATOM 1771 C CE1 . PHE B 2 125 ? 7.451   -0.494  -3.073  1.00 93.76 125 B 1 
ATOM 1772 C CE2 . PHE B 2 125 ? 6.803   -2.135  -4.755  1.00 93.67 125 B 1 
ATOM 1773 C CZ  . PHE B 2 125 ? 7.147   -1.820  -3.428  1.00 94.04 125 B 1 
ATOM 1774 N N   . GLY B 2 126 ? 5.931   3.760   -8.200  1.00 97.14 126 B 1 
ATOM 1775 C CA  . GLY B 2 126 ? 6.072   4.958   -9.026  1.00 97.17 126 B 1 
ATOM 1776 C C   . GLY B 2 126 ? 5.425   6.174   -8.365  1.00 97.21 126 B 1 
ATOM 1777 O O   . GLY B 2 126 ? 6.081   7.208   -8.214  1.00 96.53 126 B 1 
ATOM 1778 N N   . GLY B 2 127 ? 4.202   6.028   -7.884  1.00 97.17 127 B 1 
ATOM 1779 C CA  . GLY B 2 127 ? 3.480   7.087   -7.186  1.00 96.83 127 B 1 
ATOM 1780 C C   . GLY B 2 127 ? 4.263   7.664   -6.007  1.00 97.07 127 B 1 
ATOM 1781 O O   . GLY B 2 127 ? 4.546   8.861   -5.984  1.00 96.16 127 B 1 
ATOM 1782 N N   . ILE B 2 128 ? 4.714   6.819   -5.068  1.00 96.85 128 B 1 
ATOM 1783 C CA  . ILE B 2 128 ? 5.471   7.315   -3.911  1.00 96.73 128 B 1 
ATOM 1784 C C   . ILE B 2 128 ? 6.834   7.895   -4.300  1.00 96.82 128 B 1 
ATOM 1785 O O   . ILE B 2 128 ? 7.232   8.930   -3.760  1.00 96.44 128 B 1 
ATOM 1786 C CB  . ILE B 2 128 ? 5.578   6.256   -2.797  1.00 95.97 128 B 1 
ATOM 1787 C CG1 . ILE B 2 128 ? 6.256   6.813   -1.523  1.00 90.78 128 B 1 
ATOM 1788 C CG2 . ILE B 2 128 ? 6.311   4.975   -3.231  1.00 89.83 128 B 1 
ATOM 1789 C CD1 . ILE B 2 128 ? 5.639   8.097   -0.972  1.00 84.55 128 B 1 
ATOM 1790 N N   . PHE B 2 129 ? 7.537   7.323   -5.287  1.00 97.69 129 B 1 
ATOM 1791 C CA  . PHE B 2 129 ? 8.828   7.849   -5.723  1.00 97.65 129 B 1 
ATOM 1792 C C   . PHE B 2 129 ? 8.691   9.220   -6.384  1.00 97.34 129 B 1 
ATOM 1793 O O   . PHE B 2 129 ? 9.515   10.105  -6.140  1.00 96.47 129 B 1 
ATOM 1794 C CB  . PHE B 2 129 ? 9.522   6.852   -6.653  1.00 97.49 129 B 1 
ATOM 1795 C CG  . PHE B 2 129 ? 9.912   5.518   -6.039  1.00 97.38 129 B 1 
ATOM 1796 C CD1 . PHE B 2 129 ? 10.052  5.340   -4.648  1.00 95.12 129 B 1 
ATOM 1797 C CD2 . PHE B 2 129 ? 10.173  4.426   -6.900  1.00 95.05 129 B 1 
ATOM 1798 C CE1 . PHE B 2 129 ? 10.420  4.088   -4.128  1.00 94.50 129 B 1 
ATOM 1799 C CE2 . PHE B 2 129 ? 10.538  3.179   -6.382  1.00 94.45 129 B 1 
ATOM 1800 C CZ  . PHE B 2 129 ? 10.657  3.008   -4.993  1.00 95.32 129 B 1 
ATOM 1801 N N   . PHE B 2 130 ? 7.641   9.464   -7.170  1.00 97.43 130 B 1 
ATOM 1802 C CA  . PHE B 2 130 ? 7.399   10.792  -7.736  1.00 97.22 130 B 1 
ATOM 1803 C C   . PHE B 2 130 ? 6.946   11.814  -6.686  1.00 96.66 130 B 1 
ATOM 1804 O O   . PHE B 2 130 ? 7.340   12.983  -6.777  1.00 95.58 130 B 1 
ATOM 1805 C CB  . PHE B 2 130 ? 6.445   10.705  -8.931  1.00 96.99 130 B 1 
ATOM 1806 C CG  . PHE B 2 130 ? 7.115   10.150  -10.170 1.00 97.11 130 B 1 
ATOM 1807 C CD1 . PHE B 2 130 ? 8.167   10.862  -10.779 1.00 96.00 130 B 1 
ATOM 1808 C CD2 . PHE B 2 130 ? 6.742   8.901   -10.693 1.00 95.87 130 B 1 
ATOM 1809 C CE1 . PHE B 2 130 ? 8.858   10.317  -11.881 1.00 95.52 130 B 1 
ATOM 1810 C CE2 . PHE B 2 130 ? 7.423   8.355   -11.792 1.00 95.38 130 B 1 
ATOM 1811 C CZ  . PHE B 2 130 ? 8.491   9.054   -12.378 1.00 95.93 130 B 1 
ATOM 1812 N N   . ILE B 2 131 ? 6.227   11.404  -5.631  1.00 97.08 131 B 1 
ATOM 1813 C CA  . ILE B 2 131 ? 5.944   12.281  -4.482  1.00 96.63 131 B 1 
ATOM 1814 C C   . ILE B 2 131 ? 7.243   12.673  -3.755  1.00 96.24 131 B 1 
ATOM 1815 O O   . ILE B 2 131 ? 7.434   13.850  -3.415  1.00 95.17 131 B 1 
ATOM 1816 C CB  . ILE B 2 131 ? 4.934   11.613  -3.530  1.00 96.27 131 B 1 
ATOM 1817 C CG1 . ILE B 2 131 ? 3.548   11.470  -4.201  1.00 94.18 131 B 1 
ATOM 1818 C CG2 . ILE B 2 131 ? 4.765   12.440  -2.235  1.00 94.35 131 B 1 
ATOM 1819 C CD1 . ILE B 2 131 ? 2.572   10.555  -3.444  1.00 92.58 131 B 1 
ATOM 1820 N N   . ILE B 2 132 ? 8.166   11.728  -3.574  1.00 97.18 132 B 1 
ATOM 1821 C CA  . ILE B 2 132 ? 9.494   11.988  -3.011  1.00 96.75 132 B 1 
ATOM 1822 C C   . ILE B 2 132 ? 10.273  12.978  -3.895  1.00 96.02 132 B 1 
ATOM 1823 O O   . ILE B 2 132 ? 10.776  13.984  -3.386  1.00 94.93 132 B 1 
ATOM 1824 C CB  . ILE B 2 132 ? 10.257  10.655  -2.822  1.00 96.70 132 B 1 
ATOM 1825 C CG1 . ILE B 2 132 ? 9.677   9.875   -1.618  1.00 93.66 132 B 1 
ATOM 1826 C CG2 . ILE B 2 132 ? 11.763  10.887  -2.626  1.00 93.69 132 B 1 
ATOM 1827 C CD1 . ILE B 2 132 ? 10.152  8.423   -1.543  1.00 91.76 132 B 1 
ATOM 1828 N N   . LEU B 2 133 ? 10.327  12.757  -5.215  1.00 96.10 133 B 1 
ATOM 1829 C CA  . LEU B 2 133 ? 11.003  13.652  -6.149  1.00 95.49 133 B 1 
ATOM 1830 C C   . LEU B 2 133 ? 10.406  15.066  -6.147  1.00 94.49 133 B 1 
ATOM 1831 O O   . LEU B 2 133 ? 11.155  16.046  -6.172  1.00 93.05 133 B 1 
ATOM 1832 C CB  . LEU B 2 133 ? 10.949  13.075  -7.570  1.00 95.32 133 B 1 
ATOM 1833 C CG  . LEU B 2 133 ? 11.907  11.894  -7.829  1.00 93.55 133 B 1 
ATOM 1834 C CD1 . LEU B 2 133 ? 11.687  11.417  -9.256  1.00 90.51 133 B 1 
ATOM 1835 C CD2 . LEU B 2 133 ? 13.380  12.292  -7.682  1.00 90.31 133 B 1 
ATOM 1836 N N   . LEU B 2 134 ? 9.084   15.192  -6.049  1.00 94.89 134 B 1 
ATOM 1837 C CA  . LEU B 2 134 ? 8.416   16.486  -5.909  1.00 93.81 134 B 1 
ATOM 1838 C C   . LEU B 2 134 ? 8.830   17.196  -4.617  1.00 93.21 134 B 1 
ATOM 1839 O O   . LEU B 2 134 ? 9.061   18.413  -4.627  1.00 91.61 134 B 1 
ATOM 1840 C CB  . LEU B 2 134 ? 6.894   16.274  -5.931  1.00 93.18 134 B 1 
ATOM 1841 C CG  . LEU B 2 134 ? 6.325   16.033  -7.345  1.00 91.35 134 B 1 
ATOM 1842 C CD1 . LEU B 2 134 ? 4.892   15.513  -7.241  1.00 89.31 134 B 1 
ATOM 1843 C CD2 . LEU B 2 134 ? 6.309   17.337  -8.147  1.00 89.12 134 B 1 
ATOM 1844 N N   . THR B 2 135 ? 8.963   16.463  -3.525  1.00 94.85 135 B 1 
ATOM 1845 C CA  . THR B 2 135 ? 9.410   17.006  -2.230  1.00 94.40 135 B 1 
ATOM 1846 C C   . THR B 2 135 ? 10.860  17.486  -2.298  1.00 93.69 135 B 1 
ATOM 1847 O O   . THR B 2 135 ? 11.152  18.615  -1.898  1.00 92.17 135 B 1 
ATOM 1848 C CB  . THR B 2 135 ? 9.217   15.965  -1.127  1.00 94.35 135 B 1 
ATOM 1849 O OG1 . THR B 2 135 ? 7.839   15.664  -1.053  1.00 84.38 135 B 1 
ATOM 1850 C CG2 . THR B 2 135 ? 9.646   16.480  0.251   1.00 84.58 135 B 1 
ATOM 1851 N N   . ILE B 2 136 ? 11.753  16.678  -2.887  1.00 93.82 136 B 1 
ATOM 1852 C CA  . ILE B 2 136 ? 13.163  17.035  -3.104  1.00 93.18 136 B 1 
ATOM 1853 C C   . ILE B 2 136 ? 13.272  18.251  -4.035  1.00 92.04 136 B 1 
ATOM 1854 O O   . ILE B 2 136 ? 14.010  19.187  -3.731  1.00 90.33 136 B 1 
ATOM 1855 C CB  . ILE B 2 136 ? 13.960  15.821  -3.631  1.00 93.22 136 B 1 
ATOM 1856 C CG1 . ILE B 2 136 ? 14.016  14.707  -2.561  1.00 91.54 136 B 1 
ATOM 1857 C CG2 . ILE B 2 136 ? 15.390  16.231  -4.041  1.00 91.44 136 B 1 
ATOM 1858 C CD1 . ILE B 2 136 ? 14.555  13.362  -3.090  1.00 87.71 136 B 1 
ATOM 1859 N N   . ASP B 2 137 ? 12.511  18.303  -5.136  1.00 91.90 137 B 1 
ATOM 1860 C CA  . ASP B 2 137 ? 12.490  19.447  -6.052  1.00 90.52 137 B 1 
ATOM 1861 C C   . ASP B 2 137 ? 12.116  20.751  -5.329  1.00 90.04 137 B 1 
ATOM 1862 O O   . ASP B 2 137 ? 12.737  21.792  -5.544  1.00 88.45 137 B 1 
ATOM 1863 C CB  . ASP B 2 137 ? 11.513  19.184  -7.214  1.00 89.13 137 B 1 
ATOM 1864 C CG  . ASP B 2 137 ? 11.370  20.414  -8.129  1.00 86.75 137 B 1 
ATOM 1865 O OD1 . ASP B 2 137 ? 12.372  20.843  -8.724  1.00 83.12 137 B 1 
ATOM 1866 O OD2 . ASP B 2 137 ? 10.279  21.039  -8.206  1.00 82.30 137 B 1 
ATOM 1867 N N   . ARG B 2 138 ? 11.127  20.699  -4.428  1.00 89.77 138 B 1 
ATOM 1868 C CA  . ARG B 2 138 ? 10.739  21.870  -3.623  1.00 89.08 138 B 1 
ATOM 1869 C C   . ARG B 2 138 ? 11.803  22.256  -2.611  1.00 89.42 138 B 1 
ATOM 1870 O O   . ARG B 2 138 ? 12.082  23.445  -2.467  1.00 87.54 138 B 1 
ATOM 1871 C CB  . ARG B 2 138 ? 9.397   21.633  -2.917  1.00 87.20 138 B 1 
ATOM 1872 C CG  . ARG B 2 138 ? 8.221   21.514  -3.905  1.00 80.44 138 B 1 
ATOM 1873 C CD  . ARG B 2 138 ? 8.051   22.782  -4.749  1.00 77.15 138 B 1 
ATOM 1874 N NE  . ARG B 2 138 ? 7.393   22.461  -6.010  1.00 74.27 138 B 1 
ATOM 1875 C CZ  . ARG B 2 138 ? 7.282   23.258  -7.043  1.00 70.18 138 B 1 
ATOM 1876 N NH1 . ARG B 2 138 ? 7.689   24.492  -7.013  1.00 62.34 138 B 1 
ATOM 1877 N NH2 . ARG B 2 138 ? 6.772   22.814  -8.136  1.00 64.14 138 B 1 
ATOM 1878 N N   . TYR B 2 139 ? 12.410  21.285  -1.960  1.00 89.72 139 B 1 
ATOM 1879 C CA  . TYR B 2 139 ? 13.507  21.514  -1.036  1.00 90.15 139 B 1 
ATOM 1880 C C   . TYR B 2 139 ? 14.682  22.212  -1.736  1.00 89.72 139 B 1 
ATOM 1881 O O   . TYR B 2 139 ? 15.092  23.289  -1.308  1.00 88.84 139 B 1 
ATOM 1882 C CB  . TYR B 2 139 ? 13.921  20.181  -0.409  1.00 90.75 139 B 1 
ATOM 1883 C CG  . TYR B 2 139 ? 15.161  20.293  0.454   1.00 91.35 139 B 1 
ATOM 1884 C CD1 . TYR B 2 139 ? 16.415  19.925  -0.067  1.00 89.77 139 B 1 
ATOM 1885 C CD2 . TYR B 2 139 ? 15.059  20.793  1.764   1.00 90.38 139 B 1 
ATOM 1886 C CE1 . TYR B 2 139 ? 17.572  20.061  0.723   1.00 89.94 139 B 1 
ATOM 1887 C CE2 . TYR B 2 139 ? 16.207  20.922  2.555   1.00 90.07 139 B 1 
ATOM 1888 C CZ  . TYR B 2 139 ? 17.469  20.559  2.038   1.00 90.55 139 B 1 
ATOM 1889 O OH  . TYR B 2 139 ? 18.588  20.695  2.808   1.00 89.43 139 B 1 
ATOM 1890 N N   . LEU B 2 140 ? 15.145  21.687  -2.871  1.00 89.54 140 B 1 
ATOM 1891 C CA  . LEU B 2 140 ? 16.249  22.271  -3.637  1.00 88.95 140 B 1 
ATOM 1892 C C   . LEU B 2 140 ? 15.903  23.681  -4.150  1.00 88.29 140 B 1 
ATOM 1893 O O   . LEU B 2 140 ? 16.708  24.599  -4.027  1.00 86.40 140 B 1 
ATOM 1894 C CB  . LEU B 2 140 ? 16.616  21.335  -4.803  1.00 88.41 140 B 1 
ATOM 1895 C CG  . LEU B 2 140 ? 17.237  19.984  -4.393  1.00 85.10 140 B 1 
ATOM 1896 C CD1 . LEU B 2 140 ? 17.490  19.152  -5.650  1.00 81.30 140 B 1 
ATOM 1897 C CD2 . LEU B 2 140 ? 18.566  20.152  -3.658  1.00 80.67 140 B 1 
ATOM 1898 N N   . ALA B 2 141 ? 14.689  23.880  -4.653  1.00 88.12 141 B 1 
ATOM 1899 C CA  . ALA B 2 141 ? 14.258  25.179  -5.172  1.00 87.09 141 B 1 
ATOM 1900 C C   . ALA B 2 141 ? 14.205  26.293  -4.111  1.00 86.57 141 B 1 
ATOM 1901 O O   . ALA B 2 141 ? 14.296  27.477  -4.462  1.00 84.02 141 B 1 
ATOM 1902 C CB  . ALA B 2 141 ? 12.880  25.014  -5.821  1.00 85.42 141 B 1 
ATOM 1903 N N   . ILE B 2 142 ? 14.003  25.943  -2.848  1.00 86.81 142 B 1 
ATOM 1904 C CA  . ILE B 2 142 ? 13.820  26.914  -1.763  1.00 86.55 142 B 1 
ATOM 1905 C C   . ILE B 2 142 ? 15.090  27.071  -0.937  1.00 86.45 142 B 1 
ATOM 1906 O O   . ILE B 2 142 ? 15.494  28.198  -0.670  1.00 84.28 142 B 1 
ATOM 1907 C CB  . ILE B 2 142 ? 12.601  26.525  -0.905  1.00 85.28 142 B 1 
ATOM 1908 C CG1 . ILE B 2 142 ? 11.331  26.701  -1.761  1.00 82.51 142 B 1 
ATOM 1909 C CG2 . ILE B 2 142 ? 12.510  27.369  0.382   1.00 80.99 142 B 1 
ATOM 1910 C CD1 . ILE B 2 142 ? 10.080  26.135  -1.111  1.00 74.95 142 B 1 
ATOM 1911 N N   . VAL B 2 143 ? 15.709  25.952  -0.548  1.00 87.07 143 B 1 
ATOM 1912 C CA  . VAL B 2 143 ? 16.866  25.934  0.354   1.00 87.18 143 B 1 
ATOM 1913 C C   . VAL B 2 143 ? 18.170  26.116  -0.417  1.00 86.17 143 B 1 
ATOM 1914 O O   . VAL B 2 143 ? 19.040  26.871  0.010   1.00 81.91 143 B 1 
ATOM 1915 C CB  . VAL B 2 143 ? 16.884  24.650  1.203   1.00 86.81 143 B 1 
ATOM 1916 C CG1 . VAL B 2 143 ? 18.037  24.653  2.200   1.00 81.49 143 B 1 
ATOM 1917 C CG2 . VAL B 2 143 ? 15.582  24.503  1.998   1.00 82.56 143 B 1 
ATOM 1918 N N   . HIS B 2 144 ? 18.300  25.475  -1.589  1.00 86.10 144 B 1 
ATOM 1919 C CA  . HIS B 2 144 ? 19.508  25.492  -2.430  1.00 84.86 144 B 1 
ATOM 1920 C C   . HIS B 2 144 ? 19.236  26.130  -3.796  1.00 83.53 144 B 1 
ATOM 1921 O O   . HIS B 2 144 ? 19.497  25.539  -4.845  1.00 77.89 144 B 1 
ATOM 1922 C CB  . HIS B 2 144 ? 20.093  24.079  -2.527  1.00 83.37 144 B 1 
ATOM 1923 C CG  . HIS B 2 144 ? 20.513  23.523  -1.204  1.00 81.47 144 B 1 
ATOM 1924 N ND1 . HIS B 2 144 ? 21.619  23.913  -0.476  1.00 71.42 144 B 1 
ATOM 1925 C CD2 . HIS B 2 144 ? 19.862  22.563  -0.464  1.00 71.00 144 B 1 
ATOM 1926 C CE1 . HIS B 2 144 ? 21.636  23.195  0.670   1.00 72.88 144 B 1 
ATOM 1927 N NE2 . HIS B 2 144 ? 20.581  22.375  0.700   1.00 73.20 144 B 1 
ATOM 1928 N N   . ALA B 2 145 ? 18.728  27.370  -3.806  1.00 79.82 145 B 1 
ATOM 1929 C CA  . ALA B 2 145 ? 18.263  28.036  -5.021  1.00 76.55 145 B 1 
ATOM 1930 C C   . ALA B 2 145 ? 19.311  28.093  -6.155  1.00 77.07 145 B 1 
ATOM 1931 O O   . ALA B 2 145 ? 18.976  27.843  -7.316  1.00 71.94 145 B 1 
ATOM 1932 C CB  . ALA B 2 145 ? 17.798  29.450  -4.638  1.00 71.15 145 B 1 
ATOM 1933 N N   . VAL B 2 146 ? 20.594  28.350  -5.843  1.00 74.51 146 B 1 
ATOM 1934 C CA  . VAL B 2 146 ? 21.680  28.425  -6.839  1.00 74.54 146 B 1 
ATOM 1935 C C   . VAL B 2 146 ? 21.941  27.068  -7.489  1.00 74.65 146 B 1 
ATOM 1936 O O   . VAL B 2 146 ? 22.049  26.968  -8.714  1.00 71.00 146 B 1 
ATOM 1937 C CB  . VAL B 2 146 ? 22.975  28.966  -6.205  1.00 70.99 146 B 1 
ATOM 1938 C CG1 . VAL B 2 146 ? 24.108  29.070  -7.230  1.00 62.71 146 B 1 
ATOM 1939 C CG2 . VAL B 2 146 ? 22.754  30.361  -5.606  1.00 64.65 146 B 1 
ATOM 1940 N N   . PHE B 2 147 ? 22.002  25.992  -6.695  1.00 76.72 147 B 1 
ATOM 1941 C CA  . PHE B 2 147 ? 22.157  24.633  -7.217  1.00 77.37 147 B 1 
ATOM 1942 C C   . PHE B 2 147 ? 20.935  24.218  -8.040  1.00 77.26 147 B 1 
ATOM 1943 O O   . PHE B 2 147 ? 21.065  23.656  -9.129  1.00 73.79 147 B 1 
ATOM 1944 C CB  . PHE B 2 147 ? 22.387  23.674  -6.045  1.00 74.36 147 B 1 
ATOM 1945 C CG  . PHE B 2 147 ? 22.532  22.238  -6.485  1.00 71.31 147 B 1 
ATOM 1946 C CD1 . PHE B 2 147 ? 21.444  21.347  -6.395  1.00 64.37 147 B 1 
ATOM 1947 C CD2 . PHE B 2 147 ? 23.755  21.790  -7.012  1.00 63.16 147 B 1 
ATOM 1948 C CE1 . PHE B 2 147 ? 21.582  20.026  -6.828  1.00 60.12 147 B 1 
ATOM 1949 C CE2 . PHE B 2 147 ? 23.894  20.453  -7.447  1.00 59.11 147 B 1 
ATOM 1950 C CZ  . PHE B 2 147 ? 22.806  19.575  -7.350  1.00 61.52 147 B 1 
ATOM 1951 N N   . ALA B 2 148 ? 19.743  24.571  -7.582  1.00 73.49 148 B 1 
ATOM 1952 C CA  . ALA B 2 148 ? 18.497  24.266  -8.260  1.00 70.58 148 B 1 
ATOM 1953 C C   . ALA B 2 148 ? 18.399  24.898  -9.656  1.00 72.67 148 B 1 
ATOM 1954 O O   . ALA B 2 148 ? 17.867  24.260  -10.554 1.00 70.91 148 B 1 
ATOM 1955 C CB  . ALA B 2 148 ? 17.340  24.717  -7.370  1.00 66.52 148 B 1 
ATOM 1956 N N   . LEU B 2 149 ? 18.948  26.089  -9.881  1.00 73.50 149 B 1 
ATOM 1957 C CA  . LEU B 2 149 ? 18.977  26.712  -11.213 1.00 73.59 149 B 1 
ATOM 1958 C C   . LEU B 2 149 ? 19.729  25.857  -12.246 1.00 75.77 149 B 1 
ATOM 1959 O O   . LEU B 2 149 ? 19.294  25.777  -13.390 1.00 72.67 149 B 1 
ATOM 1960 C CB  . LEU B 2 149 ? 19.632  28.103  -11.120 1.00 69.00 149 B 1 
ATOM 1961 C CG  . LEU B 2 149 ? 18.707  29.191  -10.548 1.00 61.13 149 B 1 
ATOM 1962 C CD1 . LEU B 2 149 ? 19.521  30.423  -10.157 1.00 56.26 149 B 1 
ATOM 1963 C CD2 . LEU B 2 149 ? 17.650  29.619  -11.564 1.00 56.21 149 B 1 
ATOM 1964 N N   . LYS B 2 150 ? 20.818  25.178  -11.843 1.00 73.53 150 B 1 
ATOM 1965 C CA  . LYS B 2 150 ? 21.591  24.287  -12.723 1.00 74.47 150 B 1 
ATOM 1966 C C   . LYS B 2 150 ? 20.926  22.909  -12.870 1.00 75.02 150 B 1 
ATOM 1967 O O   . LYS B 2 150 ? 20.908  22.361  -13.957 1.00 72.85 150 B 1 
ATOM 1968 C CB  . LYS B 2 150 ? 23.032  24.149  -12.210 1.00 72.78 150 B 1 
ATOM 1969 C CG  . LYS B 2 150 ? 23.812  25.471  -12.287 1.00 65.80 150 B 1 
ATOM 1970 C CD  . LYS B 2 150 ? 25.276  25.264  -11.879 1.00 62.19 150 B 1 
ATOM 1971 C CE  . LYS B 2 150 ? 26.076  26.576  -11.983 1.00 54.39 150 B 1 
ATOM 1972 N NZ  . LYS B 2 150 ? 27.513  26.384  -11.678 1.00 48.26 150 B 1 
ATOM 1973 N N   . ALA B 2 151 ? 20.383  22.354  -11.787 1.00 75.30 151 B 1 
ATOM 1974 C CA  . ALA B 2 151 ? 19.840  21.000  -11.761 1.00 74.82 151 B 1 
ATOM 1975 C C   . ALA B 2 151 ? 18.408  20.882  -12.316 1.00 76.82 151 B 1 
ATOM 1976 O O   . ALA B 2 151 ? 18.050  19.870  -12.898 1.00 73.13 151 B 1 
ATOM 1977 C CB  . ALA B 2 151 ? 19.924  20.483  -10.320 1.00 70.29 151 B 1 
ATOM 1978 N N   . ARG B 2 152 ? 17.570  21.912  -12.147 1.00 78.04 152 B 1 
ATOM 1979 C CA  . ARG B 2 152 ? 16.128  21.838  -12.451 1.00 77.54 152 B 1 
ATOM 1980 C C   . ARG B 2 152 ? 15.809  22.056  -13.930 1.00 77.95 152 B 1 
ATOM 1981 O O   . ARG B 2 152 ? 14.958  22.880  -14.284 1.00 76.39 152 B 1 
ATOM 1982 C CB  . ARG B 2 152 ? 15.316  22.757  -11.524 1.00 75.38 152 B 1 
ATOM 1983 C CG  . ARG B 2 152 ? 15.436  22.342  -10.048 1.00 70.31 152 B 1 
ATOM 1984 C CD  . ARG B 2 152 ? 14.684  23.315  -9.150  1.00 69.09 152 B 1 
ATOM 1985 N NE  . ARG B 2 152 ? 13.234  23.166  -9.307  1.00 67.15 152 B 1 
ATOM 1986 C CZ  . ARG B 2 152 ? 12.312  24.098  -9.419  1.00 64.34 152 B 1 
ATOM 1987 N NH1 . ARG B 2 152 ? 12.601  25.371  -9.350  1.00 60.19 152 B 1 
ATOM 1988 N NH2 . ARG B 2 152 ? 11.088  23.746  -9.610  1.00 60.09 152 B 1 
ATOM 1989 N N   . THR B 2 153 ? 16.470  21.303  -14.810 1.00 82.61 153 B 1 
ATOM 1990 C CA  . THR B 2 153 ? 16.253  21.325  -16.253 1.00 83.22 153 B 1 
ATOM 1991 C C   . THR B 2 153 ? 15.257  20.243  -16.678 1.00 85.23 153 B 1 
ATOM 1992 O O   . THR B 2 153 ? 15.046  19.250  -15.979 1.00 84.15 153 B 1 
ATOM 1993 C CB  . THR B 2 153 ? 17.568  21.174  -17.031 1.00 79.31 153 B 1 
ATOM 1994 O OG1 . THR B 2 153 ? 18.123  19.906  -16.812 1.00 70.71 153 B 1 
ATOM 1995 C CG2 . THR B 2 153 ? 18.602  22.228  -16.631 1.00 69.29 153 B 1 
ATOM 1996 N N   . VAL B 2 154 ? 14.642  20.419  -17.852 1.00 87.13 154 B 1 
ATOM 1997 C CA  . VAL B 2 154 ? 13.739  19.418  -18.447 1.00 87.80 154 B 1 
ATOM 1998 C C   . VAL B 2 154 ? 14.482  18.105  -18.716 1.00 89.72 154 B 1 
ATOM 1999 O O   . VAL B 2 154 ? 13.980  17.043  -18.371 1.00 89.38 154 B 1 
ATOM 2000 C CB  . VAL B 2 154 ? 13.098  19.961  -19.736 1.00 85.42 154 B 1 
ATOM 2001 C CG1 . VAL B 2 154 ? 12.259  18.915  -20.465 1.00 78.05 154 B 1 
ATOM 2002 C CG2 . VAL B 2 154 ? 12.195  21.157  -19.414 1.00 77.89 154 B 1 
ATOM 2003 N N   . THR B 2 155 ? 15.710  18.177  -19.239 1.00 89.14 155 B 1 
ATOM 2004 C CA  . THR B 2 155 ? 16.557  17.007  -19.501 1.00 90.14 155 B 1 
ATOM 2005 C C   . THR B 2 155 ? 16.837  16.218  -18.221 1.00 90.87 155 B 1 
ATOM 2006 O O   . THR B 2 155 ? 16.650  15.007  -18.198 1.00 90.18 155 B 1 
ATOM 2007 C CB  . THR B 2 155 ? 17.893  17.427  -20.129 1.00 89.35 155 B 1 
ATOM 2008 O OG1 . THR B 2 155 ? 17.652  18.335  -21.179 1.00 78.52 155 B 1 
ATOM 2009 C CG2 . THR B 2 155 ? 18.672  16.245  -20.695 1.00 75.77 155 B 1 
ATOM 2010 N N   . PHE B 2 156 ? 17.199  16.902  -17.139 1.00 91.10 156 B 1 
ATOM 2011 C CA  . PHE B 2 156 ? 17.392  16.269  -15.840 1.00 91.38 156 B 1 
ATOM 2012 C C   . PHE B 2 156 ? 16.102  15.602  -15.342 1.00 92.12 156 B 1 
ATOM 2013 O O   . PHE B 2 156 ? 16.137  14.491  -14.828 1.00 91.77 156 B 1 
ATOM 2014 C CB  . PHE B 2 156 ? 17.900  17.303  -14.839 1.00 90.09 156 B 1 
ATOM 2015 C CG  . PHE B 2 156 ? 18.213  16.715  -13.487 1.00 87.90 156 B 1 
ATOM 2016 C CD1 . PHE B 2 156 ? 17.297  16.819  -12.429 1.00 83.29 156 B 1 
ATOM 2017 C CD2 . PHE B 2 156 ? 19.431  16.023  -13.284 1.00 82.44 156 B 1 
ATOM 2018 C CE1 . PHE B 2 156 ? 17.589  16.251  -11.174 1.00 81.11 156 B 1 
ATOM 2019 C CE2 . PHE B 2 156 ? 19.724  15.457  -12.038 1.00 79.63 156 B 1 
ATOM 2020 C CZ  . PHE B 2 156 ? 18.805  15.569  -10.982 1.00 80.54 156 B 1 
ATOM 2021 N N   . GLY B 2 157 ? 14.951  16.253  -15.549 1.00 91.65 157 B 1 
ATOM 2022 C CA  . GLY B 2 157 ? 13.645  15.694  -15.209 1.00 92.01 157 B 1 
ATOM 2023 C C   . GLY B 2 157 ? 13.301  14.425  -15.982 1.00 93.55 157 B 1 
ATOM 2024 O O   . GLY B 2 157 ? 12.803  13.474  -15.387 1.00 92.91 157 B 1 
ATOM 2025 N N   . VAL B 2 158 ? 13.612  14.365  -17.278 1.00 93.21 158 B 1 
ATOM 2026 C CA  . VAL B 2 158 ? 13.404  13.160  -18.097 1.00 93.90 158 B 1 
ATOM 2027 C C   . VAL B 2 158 ? 14.312  12.024  -17.630 1.00 95.06 158 B 1 
ATOM 2028 O O   . VAL B 2 158 ? 13.815  10.926  -17.359 1.00 94.94 158 B 1 
ATOM 2029 C CB  . VAL B 2 158 ? 13.595  13.462  -19.592 1.00 93.10 158 B 1 
ATOM 2030 C CG1 . VAL B 2 158 ? 13.520  12.197  -20.447 1.00 88.71 158 B 1 
ATOM 2031 C CG2 . VAL B 2 158 ? 12.503  14.415  -20.099 1.00 88.49 158 B 1 
ATOM 2032 N N   . VAL B 2 159 ? 15.609  12.281  -17.451 1.00 94.68 159 B 1 
ATOM 2033 C CA  . VAL B 2 159 ? 16.576  11.259  -17.009 1.00 95.26 159 B 1 
ATOM 2034 C C   . VAL B 2 159 ? 16.204  10.697  -15.636 1.00 95.81 159 B 1 
ATOM 2035 O O   . VAL B 2 159 ? 16.121  9.486   -15.461 1.00 95.73 159 B 1 
ATOM 2036 C CB  . VAL B 2 159 ? 18.013  11.820  -17.015 1.00 94.69 159 B 1 
ATOM 2037 C CG1 . VAL B 2 159 ? 19.025  10.844  -16.406 1.00 90.06 159 B 1 
ATOM 2038 C CG2 . VAL B 2 159 ? 18.474  12.117  -18.444 1.00 89.70 159 B 1 
ATOM 2039 N N   . THR B 2 160 ? 15.921  11.565  -14.671 1.00 95.52 160 B 1 
ATOM 2040 C CA  . THR B 2 160 ? 15.516  11.130  -13.324 1.00 95.59 160 B 1 
ATOM 2041 C C   . THR B 2 160 ? 14.184  10.378  -13.332 1.00 96.35 160 B 1 
ATOM 2042 O O   . THR B 2 160 ? 14.041  9.421   -12.586 1.00 95.93 160 B 1 
ATOM 2043 C CB  . THR B 2 160 ? 15.429  12.290  -12.337 1.00 93.91 160 B 1 
ATOM 2044 O OG1 . THR B 2 160 ? 14.650  13.354  -12.832 1.00 82.30 160 B 1 
ATOM 2045 C CG2 . THR B 2 160 ? 16.807  12.854  -11.998 1.00 82.27 160 B 1 
ATOM 2046 N N   . SER B 2 161 ? 13.251  10.742  -14.207 1.00 96.01 161 B 1 
ATOM 2047 C CA  . SER B 2 161 ? 11.986  10.018  -14.348 1.00 96.51 161 B 1 
ATOM 2048 C C   . SER B 2 161 ? 12.197  8.608   -14.906 1.00 97.35 161 B 1 
ATOM 2049 O O   . SER B 2 161 ? 11.645  7.661   -14.357 1.00 96.74 161 B 1 
ATOM 2050 C CB  . SER B 2 161 ? 10.997  10.772  -15.245 1.00 95.52 161 B 1 
ATOM 2051 O OG  . SER B 2 161 ? 10.710  12.048  -14.695 1.00 86.36 161 B 1 
ATOM 2052 N N   . VAL B 2 162 ? 13.047  8.441   -15.929 1.00 97.66 162 B 1 
ATOM 2053 C CA  . VAL B 2 162 ? 13.388  7.117   -16.478 1.00 97.88 162 B 1 
ATOM 2054 C C   . VAL B 2 162 ? 14.038  6.234   -15.411 1.00 98.14 162 B 1 
ATOM 2055 O O   . VAL B 2 162 ? 13.613  5.096   -15.219 1.00 97.72 162 B 1 
ATOM 2056 C CB  . VAL B 2 162 ? 14.294  7.246   -17.718 1.00 97.39 162 B 1 
ATOM 2057 C CG1 . VAL B 2 162 ? 14.822  5.888   -18.200 1.00 93.70 162 B 1 
ATOM 2058 C CG2 . VAL B 2 162 ? 13.523  7.865   -18.885 1.00 93.80 162 B 1 
ATOM 2059 N N   . ILE B 2 163 ? 15.023  6.761   -14.671 1.00 97.92 163 B 1 
ATOM 2060 C CA  . ILE B 2 163 ? 15.663  6.025   -13.568 1.00 97.85 163 B 1 
ATOM 2061 C C   . ILE B 2 163 ? 14.626  5.629   -12.516 1.00 98.09 163 B 1 
ATOM 2062 O O   . ILE B 2 163 ? 14.617  4.494   -12.047 1.00 97.51 163 B 1 
ATOM 2063 C CB  . ILE B 2 163 ? 16.812  6.860   -12.956 1.00 97.33 163 B 1 
ATOM 2064 C CG1 . ILE B 2 163 ? 17.955  7.032   -13.993 1.00 94.62 163 B 1 
ATOM 2065 C CG2 . ILE B 2 163 ? 17.361  6.201   -11.682 1.00 94.29 163 B 1 
ATOM 2066 C CD1 . ILE B 2 163 ? 18.992  8.090   -13.601 1.00 86.62 163 B 1 
ATOM 2067 N N   . THR B 2 164 ? 13.711  6.533   -12.164 1.00 97.97 164 B 1 
ATOM 2068 C CA  . THR B 2 164 ? 12.663  6.266   -11.171 1.00 97.95 164 B 1 
ATOM 2069 C C   . THR B 2 164 ? 11.721  5.152   -11.622 1.00 98.00 164 B 1 
ATOM 2070 O O   . THR B 2 164 ? 11.398  4.281   -10.816 1.00 97.31 164 B 1 
ATOM 2071 C CB  . THR B 2 164 ? 11.869  7.535   -10.864 1.00 97.15 164 B 1 
ATOM 2072 O OG1 . THR B 2 164 ? 12.753  8.522   -10.376 1.00 91.37 164 B 1 
ATOM 2073 C CG2 . THR B 2 164 ? 10.818  7.324   -9.782  1.00 91.79 164 B 1 
ATOM 2074 N N   . TRP B 2 165 ? 11.325  5.131   -12.892 1.00 97.77 165 B 1 
ATOM 2075 C CA  . TRP B 2 165 ? 10.524  4.038   -13.443 1.00 97.88 165 B 1 
ATOM 2076 C C   . TRP B 2 165 ? 11.264  2.704   -13.415 1.00 97.94 165 B 1 
ATOM 2077 O O   . TRP B 2 165 ? 10.674  1.699   -13.027 1.00 97.19 165 B 1 
ATOM 2078 C CB  . TRP B 2 165 ? 10.084  4.386   -14.868 1.00 97.54 165 B 1 
ATOM 2079 C CG  . TRP B 2 165 ? 8.935   5.340   -14.942 1.00 97.16 165 B 1 
ATOM 2080 C CD1 . TRP B 2 165 ? 8.948   6.558   -15.533 1.00 95.36 165 B 1 
ATOM 2081 C CD2 . TRP B 2 165 ? 7.578   5.161   -14.420 1.00 96.59 165 B 1 
ATOM 2082 N NE1 . TRP B 2 165 ? 7.694   7.146   -15.417 1.00 94.61 165 B 1 
ATOM 2083 C CE2 . TRP B 2 165 ? 6.826   6.325   -14.740 1.00 95.92 165 B 1 
ATOM 2084 C CE3 . TRP B 2 165 ? 6.932   4.123   -13.711 1.00 95.31 165 B 1 
ATOM 2085 C CZ2 . TRP B 2 165 ? 5.471   6.455   -14.374 1.00 94.64 165 B 1 
ATOM 2086 C CZ3 . TRP B 2 165 ? 5.573   4.256   -13.347 1.00 94.03 165 B 1 
ATOM 2087 C CH2 . TRP B 2 165 ? 4.858   5.408   -13.670 1.00 93.74 165 B 1 
ATOM 2088 N N   . LEU B 2 166 ? 12.565  2.677   -13.739 1.00 98.20 166 B 1 
ATOM 2089 C CA  . LEU B 2 166 ? 13.375  1.463   -13.626 1.00 98.20 166 B 1 
ATOM 2090 C C   . LEU B 2 166 ? 13.411  0.954   -12.181 1.00 98.10 166 B 1 
ATOM 2091 O O   . LEU B 2 166 ? 13.151  -0.224  -11.942 1.00 97.50 166 B 1 
ATOM 2092 C CB  . LEU B 2 166 ? 14.793  1.725   -14.154 1.00 97.98 166 B 1 
ATOM 2093 C CG  . LEU B 2 166 ? 14.885  1.952   -15.678 1.00 92.88 166 B 1 
ATOM 2094 C CD1 . LEU B 2 166 ? 16.308  2.374   -16.047 1.00 86.44 166 B 1 
ATOM 2095 C CD2 . LEU B 2 166 ? 14.532  0.697   -16.472 1.00 87.38 166 B 1 
ATOM 2096 N N   . VAL B 2 167 ? 13.641  1.832   -11.203 1.00 98.12 167 B 1 
ATOM 2097 C CA  . VAL B 2 167 ? 13.632  1.458   -9.783  1.00 97.96 167 B 1 
ATOM 2098 C C   . VAL B 2 167 ? 12.257  0.943   -9.341  1.00 97.71 167 B 1 
ATOM 2099 O O   . VAL B 2 167 ? 12.187  -0.057  -8.630  1.00 96.93 167 B 1 
ATOM 2100 C CB  . VAL B 2 167 ? 14.098  2.631   -8.901  1.00 97.36 167 B 1 
ATOM 2101 C CG1 . VAL B 2 167 ? 14.045  2.293   -7.410  1.00 94.22 167 B 1 
ATOM 2102 C CG2 . VAL B 2 167 ? 15.553  3.012   -9.198  1.00 94.36 167 B 1 
ATOM 2103 N N   . ALA B 2 168 ? 11.168  1.555   -9.802  1.00 97.98 168 B 1 
ATOM 2104 C CA  . ALA B 2 168 ? 9.813   1.093   -9.506  1.00 97.61 168 B 1 
ATOM 2105 C C   . ALA B 2 168 ? 9.523   -0.299  -10.099 1.00 97.45 168 B 1 
ATOM 2106 O O   . ALA B 2 168 ? 8.923   -1.142  -9.435  1.00 96.24 168 B 1 
ATOM 2107 C CB  . ALA B 2 168 ? 8.812   2.134   -10.019 1.00 97.25 168 B 1 
ATOM 2108 N N   . VAL B 2 169 ? 10.005  -0.572  -11.322 1.00 98.00 169 B 1 
ATOM 2109 C CA  . VAL B 2 169 ? 9.915   -1.902  -11.944 1.00 97.82 169 B 1 
ATOM 2110 C C   . VAL B 2 169 ? 10.710  -2.922  -11.137 1.00 97.67 169 B 1 
ATOM 2111 O O   . VAL B 2 169 ? 10.158  -3.962  -10.772 1.00 96.86 169 B 1 
ATOM 2112 C CB  . VAL B 2 169 ? 10.368  -1.872  -13.417 1.00 97.43 169 B 1 
ATOM 2113 C CG1 . VAL B 2 169 ? 10.493  -3.275  -14.020 1.00 94.29 169 B 1 
ATOM 2114 C CG2 . VAL B 2 169 ? 9.354   -1.104  -14.279 1.00 94.56 169 B 1 
ATOM 2115 N N   . PHE B 2 170 ? 11.976  -2.632  -10.774 1.00 97.72 170 B 1 
ATOM 2116 C CA  . PHE B 2 170 ? 12.791  -3.535  -9.953  1.00 97.57 170 B 1 
ATOM 2117 C C   . PHE B 2 170 ? 12.166  -3.817  -8.583  1.00 97.29 170 B 1 
ATOM 2118 O O   . PHE B 2 170 ? 12.135  -4.969  -8.161  1.00 95.93 170 B 1 
ATOM 2119 C CB  . PHE B 2 170 ? 14.212  -2.970  -9.788  1.00 97.12 170 B 1 
ATOM 2120 C CG  . PHE B 2 170 ? 15.116  -3.257  -10.970 1.00 93.17 170 B 1 
ATOM 2121 C CD1 . PHE B 2 170 ? 15.488  -4.579  -11.260 1.00 85.83 170 B 1 
ATOM 2122 C CD2 . PHE B 2 170 ? 15.598  -2.214  -11.781 1.00 85.00 170 B 1 
ATOM 2123 C CE1 . PHE B 2 170 ? 16.323  -4.856  -12.358 1.00 83.71 170 B 1 
ATOM 2124 C CE2 . PHE B 2 170 ? 16.429  -2.495  -12.880 1.00 83.62 170 B 1 
ATOM 2125 C CZ  . PHE B 2 170 ? 16.782  -3.812  -13.166 1.00 84.74 170 B 1 
ATOM 2126 N N   . ALA B 2 171 ? 11.598  -2.810  -7.931  1.00 96.99 171 B 1 
ATOM 2127 C CA  . ALA B 2 171 ? 10.878  -2.988  -6.670  1.00 96.22 171 B 1 
ATOM 2128 C C   . ALA B 2 171 ? 9.621   -3.865  -6.817  1.00 95.58 171 B 1 
ATOM 2129 O O   . ALA B 2 171 ? 9.196   -4.507  -5.859  1.00 93.61 171 B 1 
ATOM 2130 C CB  . ALA B 2 171 ? 10.532  -1.600  -6.114  1.00 95.77 171 B 1 
ATOM 2131 N N   . SER B 2 172 ? 9.046   -3.929  -8.023  1.00 95.50 172 B 1 
ATOM 2132 C CA  . SER B 2 172 ? 7.848   -4.723  -8.311  1.00 95.01 172 B 1 
ATOM 2133 C C   . SER B 2 172 ? 8.146   -6.175  -8.694  1.00 94.43 172 B 1 
ATOM 2134 O O   . SER B 2 172 ? 7.256   -7.017  -8.630  1.00 92.71 172 B 1 
ATOM 2135 C CB  . SER B 2 172 ? 7.040   -4.054  -9.422  1.00 94.56 172 B 1 
ATOM 2136 O OG  . SER B 2 172 ? 6.786   -2.697  -9.092  1.00 84.05 172 B 1 
ATOM 2137 N N   . VAL B 2 173 ? 9.396   -6.495  -9.086  1.00 96.36 173 B 1 
ATOM 2138 C CA  . VAL B 2 173 ? 9.790   -7.830  -9.557  1.00 96.05 173 B 1 
ATOM 2139 C C   . VAL B 2 173 ? 9.440   -8.959  -8.570  1.00 95.45 173 B 1 
ATOM 2140 O O   . VAL B 2 173 ? 8.834   -9.931  -9.018  1.00 94.31 173 B 1 
ATOM 2141 C CB  . VAL B 2 173 ? 11.281  -7.871  -9.964  1.00 95.57 173 B 1 
ATOM 2142 C CG1 . VAL B 2 173 ? 11.815  -9.287  -10.191 1.00 90.29 173 B 1 
ATOM 2143 C CG2 . VAL B 2 173 ? 11.501  -7.105  -11.274 1.00 90.38 173 B 1 
ATOM 2144 N N   . PRO B 2 174 ? 9.717   -8.864  -7.263  1.00 93.89 174 B 1 
ATOM 2145 C CA  . PRO B 2 174 ? 9.328   -9.914  -6.315  1.00 93.00 174 B 1 
ATOM 2146 C C   . PRO B 2 174 ? 7.821   -10.179 -6.318  1.00 92.20 174 B 1 
ATOM 2147 O O   . PRO B 2 174 ? 7.391   -11.332 -6.394  1.00 90.06 174 B 1 
ATOM 2148 C CB  . PRO B 2 174 ? 9.823   -9.437  -4.945  1.00 92.05 174 B 1 
ATOM 2149 C CG  . PRO B 2 174 ? 10.972  -8.488  -5.280  1.00 90.49 174 B 1 
ATOM 2150 C CD  . PRO B 2 174 ? 10.498  -7.843  -6.576  1.00 93.44 174 B 1 
ATOM 2151 N N   . GLY B 2 175 ? 7.007   -9.124  -6.327  1.00 92.06 175 B 1 
ATOM 2152 C CA  . GLY B 2 175 ? 5.551   -9.229  -6.410  1.00 91.17 175 B 1 
ATOM 2153 C C   . GLY B 2 175 ? 5.089   -9.939  -7.681  1.00 91.21 175 B 1 
ATOM 2154 O O   . GLY B 2 175 ? 4.249   -10.835 -7.622  1.00 89.83 175 B 1 
ATOM 2155 N N   . ILE B 2 176 ? 5.689   -9.627  -8.835  1.00 92.91 176 B 1 
ATOM 2156 C CA  . ILE B 2 176 ? 5.353   -10.253 -10.122 1.00 93.00 176 B 1 
ATOM 2157 C C   . ILE B 2 176 ? 5.730   -11.746 -10.146 1.00 92.77 176 B 1 
ATOM 2158 O O   . ILE B 2 176 ? 4.972   -12.579 -10.650 1.00 91.35 176 B 1 
ATOM 2159 C CB  . ILE B 2 176 ? 6.030   -9.496  -11.282 1.00 93.07 176 B 1 
ATOM 2160 C CG1 . ILE B 2 176 ? 5.532   -8.035  -11.362 1.00 90.27 176 B 1 
ATOM 2161 C CG2 . ILE B 2 176 ? 5.773   -10.199 -12.631 1.00 90.14 176 B 1 
ATOM 2162 C CD1 . ILE B 2 176 ? 6.413   -7.120  -12.240 1.00 85.08 176 B 1 
ATOM 2163 N N   . ILE B 2 177 ? 6.915   -12.101 -9.621  1.00 93.69 177 B 1 
ATOM 2164 C CA  . ILE B 2 177 ? 7.408   -13.483 -9.633  1.00 93.38 177 B 1 
ATOM 2165 C C   . ILE B 2 177 ? 6.531   -14.387 -8.770  1.00 92.35 177 B 1 
ATOM 2166 O O   . ILE B 2 177 ? 6.098   -15.444 -9.232  1.00 90.71 177 B 1 
ATOM 2167 C CB  . ILE B 2 177 ? 8.904   -13.532 -9.224  1.00 93.40 177 B 1 
ATOM 2168 C CG1 . ILE B 2 177 ? 9.762   -12.906 -10.343 1.00 87.65 177 B 1 
ATOM 2169 C CG2 . ILE B 2 177 ? 9.359   -14.976 -8.951  1.00 85.76 177 B 1 
ATOM 2170 C CD1 . ILE B 2 177 ? 11.243  -12.742 -9.980  1.00 77.31 177 B 1 
ATOM 2171 N N   . PHE B 2 178 ? 6.254   -13.951 -7.548  1.00 90.36 178 B 1 
ATOM 2172 C CA  . PHE B 2 178 ? 5.598   -14.784 -6.543  1.00 89.52 178 B 1 
ATOM 2173 C C   . PHE B 2 178 ? 4.074   -14.664 -6.528  1.00 87.85 178 B 1 
ATOM 2174 O O   . PHE B 2 178 ? 3.418   -15.470 -5.860  1.00 85.21 178 B 1 
ATOM 2175 C CB  . PHE B 2 178 ? 6.223   -14.503 -5.174  1.00 89.79 178 B 1 
ATOM 2176 C CG  . PHE B 2 178 ? 7.678   -14.906 -5.082  1.00 90.15 178 B 1 
ATOM 2177 C CD1 . PHE B 2 178 ? 8.042   -16.259 -5.162  1.00 87.90 178 B 1 
ATOM 2178 C CD2 . PHE B 2 178 ? 8.681   -13.936 -4.941  1.00 88.39 178 B 1 
ATOM 2179 C CE1 . PHE B 2 178 ? 9.389   -16.644 -5.096  1.00 87.42 178 B 1 
ATOM 2180 C CE2 . PHE B 2 178 ? 10.033  -14.310 -4.876  1.00 87.54 178 B 1 
ATOM 2181 C CZ  . PHE B 2 178 ? 10.389  -15.670 -4.956  1.00 88.34 178 B 1 
ATOM 2182 N N   . THR B 2 179 ? 3.474   -13.728 -7.281  1.00 89.16 179 B 1 
ATOM 2183 C CA  . THR B 2 179 ? 2.031   -13.716 -7.485  1.00 88.99 179 B 1 
ATOM 2184 C C   . THR B 2 179 ? 1.636   -14.673 -8.604  1.00 88.72 179 B 1 
ATOM 2185 O O   . THR B 2 179 ? 2.239   -14.691 -9.677  1.00 86.88 179 B 1 
ATOM 2186 C CB  . THR B 2 179 ? 1.496   -12.309 -7.741  1.00 87.80 179 B 1 
ATOM 2187 O OG1 . THR B 2 179 ? 1.788   -11.518 -6.612  1.00 74.41 179 B 1 
ATOM 2188 C CG2 . THR B 2 179 ? -0.021  -12.295 -7.891  1.00 73.87 179 B 1 
ATOM 2189 N N   . LYS B 2 180 ? 0.620   -15.494 -8.367  1.00 86.17 180 B 1 
ATOM 2190 C CA  . LYS B 2 180 ? 0.093   -16.462 -9.328  1.00 85.46 180 B 1 
ATOM 2191 C C   . LYS B 2 180 ? -1.406  -16.660 -9.134  1.00 85.11 180 B 1 
ATOM 2192 O O   . LYS B 2 180 ? -1.936  -16.413 -8.053  1.00 82.65 180 B 1 
ATOM 2193 C CB  . LYS B 2 180 ? 0.883   -17.788 -9.245  1.00 83.45 180 B 1 
ATOM 2194 C CG  . LYS B 2 180 ? 0.841   -18.434 -7.855  1.00 75.66 180 B 1 
ATOM 2195 C CD  . LYS B 2 180 ? 1.647   -19.741 -7.796  1.00 74.49 180 B 1 
ATOM 2196 C CE  . LYS B 2 180 ? 1.554   -20.301 -6.368  1.00 65.46 180 B 1 
ATOM 2197 N NZ  . LYS B 2 180 ? 2.199   -21.623 -6.202  1.00 58.81 180 B 1 
ATOM 2198 N N   . CYS B 2 181 ? -2.062  -17.140 -10.180 1.00 85.90 181 B 1 
ATOM 2199 C CA  . CYS B 2 181 ? -3.414  -17.667 -10.077 1.00 85.52 181 B 1 
ATOM 2200 C C   . CYS B 2 181 ? -3.332  -19.105 -9.550  1.00 84.62 181 B 1 
ATOM 2201 O O   . CYS B 2 181 ? -2.658  -19.950 -10.148 1.00 81.16 181 B 1 
ATOM 2202 C CB  . CYS B 2 181 ? -4.093  -17.581 -11.443 1.00 84.18 181 B 1 
ATOM 2203 S SG  . CYS B 2 181 ? -5.803  -18.175 -11.333 1.00 77.26 181 B 1 
ATOM 2204 N N   . GLN B 2 182 ? -4.000  -19.388 -8.443  1.00 81.88 182 B 1 
ATOM 2205 C CA  . GLN B 2 182 ? -4.076  -20.708 -7.844  1.00 80.32 182 B 1 
ATOM 2206 C C   . GLN B 2 182 ? -5.506  -20.988 -7.389  1.00 80.32 182 B 1 
ATOM 2207 O O   . GLN B 2 182 ? -6.248  -20.073 -7.045  1.00 77.80 182 B 1 
ATOM 2208 C CB  . GLN B 2 182 ? -3.053  -20.812 -6.706  1.00 77.02 182 B 1 
ATOM 2209 C CG  . GLN B 2 182 ? -3.005  -22.210 -6.078  1.00 69.52 182 B 1 
ATOM 2210 C CD  . GLN B 2 182 ? -1.831  -22.431 -5.123  1.00 66.84 182 B 1 
ATOM 2211 O OE1 . GLN B 2 182 ? -0.709  -22.034 -5.369  1.00 61.11 182 B 1 
ATOM 2212 N NE2 . GLN B 2 182 ? -2.047  -23.102 -4.023  1.00 58.41 182 B 1 
ATOM 2213 N N   . LYS B 2 183 ? -5.890  -22.249 -7.400  1.00 77.77 183 B 1 
ATOM 2214 C CA  . LYS B 2 183 ? -7.163  -22.676 -6.847  1.00 76.63 183 B 1 
ATOM 2215 C C   . LYS B 2 183 ? -7.015  -22.871 -5.340  1.00 75.60 183 B 1 
ATOM 2216 O O   . LYS B 2 183 ? -6.224  -23.700 -4.905  1.00 71.96 183 B 1 
ATOM 2217 C CB  . LYS B 2 183 ? -7.620  -23.941 -7.591  1.00 75.58 183 B 1 
ATOM 2218 C CG  . LYS B 2 183 ? -9.102  -24.220 -7.341  1.00 70.67 183 B 1 
ATOM 2219 C CD  . LYS B 2 183 ? -9.575  -25.406 -8.202  1.00 68.46 183 B 1 
ATOM 2220 C CE  . LYS B 2 183 ? -11.085 -25.579 -8.047  1.00 63.23 183 B 1 
ATOM 2221 N NZ  . LYS B 2 183 ? -11.631 -26.648 -8.895  1.00 56.80 183 B 1 
ATOM 2222 N N   . GLU B 2 184 ? -7.779  -22.112 -4.565  1.00 74.30 184 B 1 
ATOM 2223 C CA  . GLU B 2 184 ? -7.877  -22.246 -3.112  1.00 72.12 184 B 1 
ATOM 2224 C C   . GLU B 2 184 ? -9.332  -22.534 -2.741  1.00 71.13 184 B 1 
ATOM 2225 O O   . GLU B 2 184 ? -10.238 -21.845 -3.206  1.00 67.41 184 B 1 
ATOM 2226 C CB  . GLU B 2 184 ? -7.374  -20.984 -2.391  1.00 69.46 184 B 1 
ATOM 2227 C CG  . GLU B 2 184 ? -5.872  -20.759 -2.568  1.00 64.11 184 B 1 
ATOM 2228 C CD  . GLU B 2 184 ? -5.279  -19.676 -1.644  1.00 62.17 184 B 1 
ATOM 2229 O OE1 . GLU B 2 184 ? -4.033  -19.656 -1.500  1.00 57.83 184 B 1 
ATOM 2230 O OE2 . GLU B 2 184 ? -6.041  -18.870 -1.072  1.00 57.01 184 B 1 
ATOM 2231 N N   . ASP B 2 185 ? -9.571  -23.583 -1.960  1.00 67.91 185 B 1 
ATOM 2232 C CA  . ASP B 2 185 ? -10.905 -24.029 -1.531  1.00 67.20 185 B 1 
ATOM 2233 C C   . ASP B 2 185 ? -11.956 -24.021 -2.662  1.00 69.29 185 B 1 
ATOM 2234 O O   . ASP B 2 185 ? -13.057 -23.502 -2.545  1.00 66.41 185 B 1 
ATOM 2235 C CB  . ASP B 2 185 ? -11.320 -23.290 -0.250  1.00 63.18 185 B 1 
ATOM 2236 C CG  . ASP B 2 185 ? -10.416 -23.616 0.950   1.00 59.11 185 B 1 
ATOM 2237 O OD1 . ASP B 2 185 ? -9.797  -24.710 0.958   1.00 54.46 185 B 1 
ATOM 2238 O OD2 . ASP B 2 185 ? -10.338 -22.785 1.872   1.00 53.32 185 B 1 
ATOM 2239 N N   . SER B 2 186 ? -11.588 -24.604 -3.800  1.00 71.94 186 B 1 
ATOM 2240 C CA  . SER B 2 186 ? -12.385 -24.702 -5.032  1.00 72.92 186 B 1 
ATOM 2241 C C   . SER B 2 186 ? -12.605 -23.399 -5.815  1.00 75.13 186 B 1 
ATOM 2242 O O   . SER B 2 186 ? -13.243 -23.468 -6.868  1.00 72.97 186 B 1 
ATOM 2243 C CB  . SER B 2 186 ? -13.709 -25.441 -4.799  1.00 70.22 186 B 1 
ATOM 2244 O OG  . SER B 2 186 ? -13.453 -26.703 -4.233  1.00 62.27 186 B 1 
ATOM 2245 N N   . VAL B 2 187 ? -12.037 -22.266 -5.402  1.00 77.02 187 B 1 
ATOM 2246 C CA  . VAL B 2 187 ? -12.154 -20.966 -6.069  1.00 77.09 187 B 1 
ATOM 2247 C C   . VAL B 2 187 ? -10.799 -20.551 -6.647  1.00 78.27 187 B 1 
ATOM 2248 O O   . VAL B 2 187 ? -9.772  -20.707 -5.998  1.00 76.91 187 B 1 
ATOM 2249 C CB  . VAL B 2 187 ? -12.704 -19.907 -5.107  1.00 74.44 187 B 1 
ATOM 2250 C CG1 . VAL B 2 187 ? -12.903 -18.554 -5.794  1.00 67.44 187 B 1 
ATOM 2251 C CG2 . VAL B 2 187 ? -14.063 -20.333 -4.539  1.00 67.29 187 B 1 
ATOM 2252 N N   . TYR B 2 188 ? -10.767 -20.007 -7.875  1.00 80.92 188 B 1 
ATOM 2253 C CA  . TYR B 2 188 ? -9.552  -19.443 -8.451  1.00 81.83 188 B 1 
ATOM 2254 C C   . TYR B 2 188 ? -9.285  -18.051 -7.898  1.00 81.26 188 B 1 
ATOM 2255 O O   . TYR B 2 188 ? -10.141 -17.166 -7.890  1.00 79.45 188 B 1 
ATOM 2256 C CB  . TYR B 2 188 ? -9.613  -19.415 -9.971  1.00 82.41 188 B 1 
ATOM 2257 C CG  . TYR B 2 188 ? -9.436  -20.782 -10.595 1.00 82.22 188 B 1 
ATOM 2258 C CD1 . TYR B 2 188 ? -8.149  -21.344 -10.721 1.00 79.38 188 B 1 
ATOM 2259 C CD2 . TYR B 2 188 ? -10.557 -21.497 -11.053 1.00 80.12 188 B 1 
ATOM 2260 C CE1 . TYR B 2 188 ? -7.981  -22.608 -11.310 1.00 78.51 188 B 1 
ATOM 2261 C CE2 . TYR B 2 188 ? -10.398 -22.761 -11.636 1.00 78.92 188 B 1 
ATOM 2262 C CZ  . TYR B 2 188 ? -9.113  -23.313 -11.766 1.00 79.09 188 B 1 
ATOM 2263 O OH  . TYR B 2 188 ? -8.953  -24.550 -12.344 1.00 75.86 188 B 1 
ATOM 2264 N N   . VAL B 2 189 ? -8.050  -17.853 -7.466  1.00 82.77 189 B 1 
ATOM 2265 C CA  . VAL B 2 189 ? -7.619  -16.681 -6.733  1.00 81.63 189 B 1 
ATOM 2266 C C   . VAL B 2 189 ? -6.286  -16.210 -7.305  1.00 82.05 189 B 1 
ATOM 2267 O O   . VAL B 2 189 ? -5.364  -16.998 -7.491  1.00 80.09 189 B 1 
ATOM 2268 C CB  . VAL B 2 189 ? -7.522  -17.045 -5.245  1.00 78.88 189 B 1 
ATOM 2269 C CG1 . VAL B 2 189 ? -7.058  -15.861 -4.463  1.00 70.66 189 B 1 
ATOM 2270 C CG2 . VAL B 2 189 ? -8.879  -17.456 -4.646  1.00 71.20 189 B 1 
ATOM 2271 N N   . CYS B 2 190 ? -6.177  -14.908 -7.611  1.00 84.30 190 B 1 
ATOM 2272 C CA  . CYS B 2 190 ? -4.911  -14.274 -7.977  1.00 84.50 190 B 1 
ATOM 2273 C C   . CYS B 2 190 ? -4.303  -13.619 -6.742  1.00 83.78 190 B 1 
ATOM 2274 O O   . CYS B 2 190 ? -4.801  -12.583 -6.300  1.00 81.22 190 B 1 
ATOM 2275 C CB  . CYS B 2 190 ? -5.147  -13.251 -9.099  1.00 84.81 190 B 1 
ATOM 2276 S SG  . CYS B 2 190 ? -3.662  -12.276 -9.508  1.00 83.86 190 B 1 
ATOM 2277 N N   . GLY B 2 191 ? -3.221  -14.183 -6.207  1.00 82.29 191 B 1 
ATOM 2278 C CA  . GLY B 2 191 ? -2.638  -13.670 -4.977  1.00 82.10 191 B 1 
ATOM 2279 C C   . GLY B 2 191 ? -1.155  -13.981 -4.812  1.00 83.40 191 B 1 
ATOM 2280 O O   . GLY B 2 191 ? -0.579  -14.745 -5.595  1.00 81.84 191 B 1 
ATOM 2281 N N   . PRO B 2 192 ? -0.521  -13.381 -3.800  1.00 83.23 192 B 1 
ATOM 2282 C CA  . PRO B 2 192 ? 0.875   -13.603 -3.484  1.00 82.83 192 B 1 
ATOM 2283 C C   . PRO B 2 192 ? 1.081   -14.951 -2.783  1.00 82.86 192 B 1 
ATOM 2284 O O   . PRO B 2 192 ? 0.457   -15.264 -1.773  1.00 80.91 192 B 1 
ATOM 2285 C CB  . PRO B 2 192 ? 1.271   -12.417 -2.606  1.00 81.34 192 B 1 
ATOM 2286 C CG  . PRO B 2 192 ? -0.019  -12.087 -1.866  1.00 79.28 192 B 1 
ATOM 2287 C CD  . PRO B 2 192 ? -1.102  -12.412 -2.898  1.00 81.80 192 B 1 
ATOM 2288 N N   . TYR B 2 193 ? 2.039   -15.710 -3.310  1.00 80.71 193 B 1 
ATOM 2289 C CA  . TYR B 2 193 ? 2.491   -16.981 -2.755  1.00 80.78 193 B 1 
ATOM 2290 C C   . TYR B 2 193 ? 4.002   -16.929 -2.486  1.00 81.59 193 B 1 
ATOM 2291 O O   . TYR B 2 193 ? 4.781   -17.692 -3.064  1.00 79.13 193 B 1 
ATOM 2292 C CB  . TYR B 2 193 ? 2.102   -18.142 -3.671  1.00 78.98 193 B 1 
ATOM 2293 C CG  . TYR B 2 193 ? 0.610   -18.342 -3.761  1.00 77.02 193 B 1 
ATOM 2294 C CD1 . TYR B 2 193 ? -0.066  -19.151 -2.824  1.00 74.40 193 B 1 
ATOM 2295 C CD2 . TYR B 2 193 ? -0.119  -17.687 -4.760  1.00 74.76 193 B 1 
ATOM 2296 C CE1 . TYR B 2 193 ? -1.456  -19.287 -2.880  1.00 72.20 193 B 1 
ATOM 2297 C CE2 . TYR B 2 193 ? -1.512  -17.805 -4.819  1.00 72.35 193 B 1 
ATOM 2298 C CZ  . TYR B 2 193 ? -2.183  -18.605 -3.876  1.00 72.03 193 B 1 
ATOM 2299 O OH  . TYR B 2 193 ? -3.543  -18.686 -3.913  1.00 67.06 193 B 1 
ATOM 2300 N N   . PHE B 2 194 ? 4.405   -15.971 -1.667  1.00 82.33 194 B 1 
ATOM 2301 C CA  . PHE B 2 194 ? 5.800   -15.810 -1.291  1.00 82.96 194 B 1 
ATOM 2302 C C   . PHE B 2 194 ? 6.265   -16.980 -0.419  1.00 82.60 194 B 1 
ATOM 2303 O O   . PHE B 2 194 ? 5.591   -17.321 0.560   1.00 80.90 194 B 1 
ATOM 2304 C CB  . PHE B 2 194 ? 6.014   -14.492 -0.550  1.00 82.77 194 B 1 
ATOM 2305 C CG  . PHE B 2 194 ? 5.799   -13.259 -1.398  1.00 83.57 194 B 1 
ATOM 2306 C CD1 . PHE B 2 194 ? 6.789   -12.839 -2.298  1.00 81.49 194 B 1 
ATOM 2307 C CD2 . PHE B 2 194 ? 4.615   -12.501 -1.283  1.00 82.28 194 B 1 
ATOM 2308 C CE1 . PHE B 2 194 ? 6.610   -11.683 -3.079  1.00 80.97 194 B 1 
ATOM 2309 C CE2 . PHE B 2 194 ? 4.427   -11.346 -2.061  1.00 81.24 194 B 1 
ATOM 2310 C CZ  . PHE B 2 194 ? 5.426   -10.946 -2.959  1.00 81.37 194 B 1 
ATOM 2311 N N   . PRO B 2 195 ? 7.463   -17.545 -0.690  1.00 83.47 195 B 1 
ATOM 2312 C CA  . PRO B 2 195 ? 8.178   -18.285 0.336   1.00 83.41 195 B 1 
ATOM 2313 C C   . PRO B 2 195 ? 8.420   -17.387 1.546   1.00 83.94 195 B 1 
ATOM 2314 O O   . PRO B 2 195 ? 8.625   -16.181 1.387   1.00 82.54 195 B 1 
ATOM 2315 C CB  . PRO B 2 195 ? 9.500   -18.714 -0.314  1.00 82.22 195 B 1 
ATOM 2316 C CG  . PRO B 2 195 ? 9.247   -18.576 -1.816  1.00 80.74 195 B 1 
ATOM 2317 C CD  . PRO B 2 195 ? 8.246   -17.431 -1.894  1.00 83.02 195 B 1 
ATOM 2318 N N   . ARG B 2 196 ? 8.468   -17.936 2.755   1.00 81.05 196 B 1 
ATOM 2319 C CA  . ARG B 2 196 ? 8.535   -17.139 3.998   1.00 80.06 196 B 1 
ATOM 2320 C C   . ARG B 2 196 ? 9.640   -16.087 4.016   1.00 81.29 196 B 1 
ATOM 2321 O O   . ARG B 2 196 ? 9.387   -14.933 4.359   1.00 78.21 196 B 1 
ATOM 2322 C CB  . ARG B 2 196 ? 8.719   -18.060 5.203   1.00 76.33 196 B 1 
ATOM 2323 C CG  . ARG B 2 196 ? 7.454   -18.875 5.437   1.00 69.40 196 B 1 
ATOM 2324 C CD  . ARG B 2 196 ? 7.624   -19.708 6.703   1.00 65.16 196 B 1 
ATOM 2325 N NE  . ARG B 2 196 ? 6.412   -20.470 6.922   1.00 60.51 196 B 1 
ATOM 2326 C CZ  . ARG B 2 196 ? 6.028   -20.999 8.036   1.00 54.17 196 B 1 
ATOM 2327 N NH1 . ARG B 2 196 ? 6.780   -20.998 9.114   1.00 51.06 196 B 1 
ATOM 2328 N NH2 . ARG B 2 196 ? 4.851   -21.539 8.079   1.00 50.02 196 B 1 
ATOM 2329 N N   . GLY B 2 197 ? 10.851  -16.462 3.602   1.00 84.77 197 B 1 
ATOM 2330 C CA  . GLY B 2 197 ? 11.971  -15.518 3.528   1.00 86.46 197 B 1 
ATOM 2331 C C   . GLY B 2 197 ? 11.714  -14.352 2.567   1.00 88.69 197 B 1 
ATOM 2332 O O   . GLY B 2 197 ? 12.014  -13.203 2.886   1.00 87.67 197 B 1 
ATOM 2333 N N   . TRP B 2 198 ? 11.082  -14.644 1.420   1.00 88.08 198 B 1 
ATOM 2334 C CA  . TRP B 2 198 ? 10.711  -13.619 0.445   1.00 89.59 198 B 1 
ATOM 2335 C C   . TRP B 2 198 ? 9.525   -12.773 0.912   1.00 90.02 198 B 1 
ATOM 2336 O O   . TRP B 2 198 ? 9.516   -11.582 0.635   1.00 88.86 198 B 1 
ATOM 2337 C CB  . TRP B 2 198 ? 10.413  -14.273 -0.901  1.00 89.63 198 B 1 
ATOM 2338 C CG  . TRP B 2 198 ? 11.631  -14.628 -1.672  1.00 88.56 198 B 1 
ATOM 2339 C CD1 . TRP B 2 198 ? 12.177  -15.856 -1.792  1.00 84.06 198 B 1 
ATOM 2340 C CD2 . TRP B 2 198 ? 12.474  -13.735 -2.457  1.00 87.11 198 B 1 
ATOM 2341 N NE1 . TRP B 2 198 ? 13.304  -15.797 -2.603  1.00 82.77 198 B 1 
ATOM 2342 C CE2 . TRP B 2 198 ? 13.515  -14.509 -3.037  1.00 86.20 198 B 1 
ATOM 2343 C CE3 . TRP B 2 198 ? 12.449  -12.346 -2.730  1.00 81.77 198 B 1 
ATOM 2344 C CZ2 . TRP B 2 198 ? 14.495  -13.934 -3.876  1.00 83.90 198 B 1 
ATOM 2345 C CZ3 . TRP B 2 198 ? 13.433  -11.769 -3.570  1.00 80.76 198 B 1 
ATOM 2346 C CH2 . TRP B 2 198 ? 14.438  -12.558 -4.128  1.00 81.15 198 B 1 
ATOM 2347 N N   . ASN B 2 199 ? 8.581   -13.337 1.654   1.00 87.80 199 B 1 
ATOM 2348 C CA  . ASN B 2 199 ? 7.495   -12.569 2.255   1.00 87.73 199 B 1 
ATOM 2349 C C   . ASN B 2 199 ? 8.028   -11.546 3.268   1.00 89.25 199 B 1 
ATOM 2350 O O   . ASN B 2 199 ? 7.708   -10.360 3.187   1.00 88.93 199 B 1 
ATOM 2351 C CB  . ASN B 2 199 ? 6.481   -13.521 2.915   1.00 85.22 199 B 1 
ATOM 2352 C CG  . ASN B 2 199 ? 5.205   -12.774 3.300   1.00 82.17 199 B 1 
ATOM 2353 O OD1 . ASN B 2 199 ? 4.724   -11.923 2.581   1.00 75.05 199 B 1 
ATOM 2354 N ND2 . ASN B 2 199 ? 4.640   -13.081 4.437   1.00 75.18 199 B 1 
ATOM 2355 N N   . ASN B 2 200 ? 8.927   -11.983 4.145   1.00 90.34 200 B 1 
ATOM 2356 C CA  . ASN B 2 200 ? 9.584   -11.102 5.111   1.00 91.03 200 B 1 
ATOM 2357 C C   . ASN B 2 200 ? 10.372  -9.995  4.402   1.00 92.62 200 B 1 
ATOM 2358 O O   . ASN B 2 200 ? 10.234  -8.818  4.743   1.00 92.27 200 B 1 
ATOM 2359 C CB  . ASN B 2 200 ? 10.513  -11.936 6.010   1.00 89.51 200 B 1 
ATOM 2360 C CG  . ASN B 2 200 ? 9.775   -12.911 6.919   1.00 86.52 200 B 1 
ATOM 2361 O OD1 . ASN B 2 200 ? 8.569   -12.991 6.977   1.00 78.57 200 B 1 
ATOM 2362 N ND2 . ASN B 2 200 ? 10.513  -13.694 7.675   1.00 80.05 200 B 1 
ATOM 2363 N N   . PHE B 2 201 ? 11.166  -10.360 3.385   1.00 92.71 201 B 1 
ATOM 2364 C CA  . PHE B 2 201 ? 11.909  -9.396  2.572   1.00 94.18 201 B 1 
ATOM 2365 C C   . PHE B 2 201 ? 10.974  -8.396  1.876   1.00 94.50 201 B 1 
ATOM 2366 O O   . PHE B 2 201 ? 11.212  -7.191  1.962   1.00 94.42 201 B 1 
ATOM 2367 C CB  . PHE B 2 201 ? 12.772  -10.140 1.542   1.00 94.63 201 B 1 
ATOM 2368 C CG  . PHE B 2 201 ? 13.470  -9.200  0.579   1.00 94.45 201 B 1 
ATOM 2369 C CD1 . PHE B 2 201 ? 12.929  -8.950  -0.694  1.00 92.11 201 B 1 
ATOM 2370 C CD2 . PHE B 2 201 ? 14.636  -8.517  0.981   1.00 92.68 201 B 1 
ATOM 2371 C CE1 . PHE B 2 201 ? 13.555  -8.038  -1.564  1.00 92.32 201 B 1 
ATOM 2372 C CE2 . PHE B 2 201 ? 15.266  -7.603  0.118   1.00 92.31 201 B 1 
ATOM 2373 C CZ  . PHE B 2 201 ? 14.725  -7.367  -1.154  1.00 92.78 201 B 1 
ATOM 2374 N N   . HIS B 2 202 ? 9.908   -8.865  1.241   1.00 93.84 202 B 1 
ATOM 2375 C CA  . HIS B 2 202 ? 8.953   -8.015  0.534   1.00 93.46 202 B 1 
ATOM 2376 C C   . HIS B 2 202 ? 8.251   -7.039  1.488   1.00 93.93 202 B 1 
ATOM 2377 O O   . HIS B 2 202 ? 8.160   -5.844  1.192   1.00 93.62 202 B 1 
ATOM 2378 C CB  . HIS B 2 202 ? 7.940   -8.894  -0.200  1.00 92.57 202 B 1 
ATOM 2379 C CG  . HIS B 2 202 ? 6.950   -8.096  -0.993  1.00 91.29 202 B 1 
ATOM 2380 N ND1 . HIS B 2 202 ? 5.655   -7.780  -0.611  1.00 79.23 202 B 1 
ATOM 2381 C CD2 . HIS B 2 202 ? 7.144   -7.505  -2.224  1.00 80.38 202 B 1 
ATOM 2382 C CE1 . HIS B 2 202 ? 5.109   -7.036  -1.575  1.00 82.77 202 B 1 
ATOM 2383 N NE2 . HIS B 2 202 ? 5.975   -6.842  -2.576  1.00 84.91 202 B 1 
ATOM 2384 N N   . THR B 2 203 ? 7.825   -7.494  2.656   1.00 92.85 203 B 1 
ATOM 2385 C CA  . THR B 2 203 ? 7.206   -6.645  3.677   1.00 92.91 203 B 1 
ATOM 2386 C C   . THR B 2 203 ? 8.177   -5.580  4.202   1.00 93.94 203 B 1 
ATOM 2387 O O   . THR B 2 203 ? 7.810   -4.407  4.290   1.00 93.44 203 B 1 
ATOM 2388 C CB  . THR B 2 203 ? 6.669   -7.492  4.838   1.00 91.47 203 B 1 
ATOM 2389 O OG1 . THR B 2 203 ? 5.679   -8.361  4.349   1.00 82.72 203 B 1 
ATOM 2390 C CG2 . THR B 2 203 ? 6.018   -6.642  5.930   1.00 81.55 203 B 1 
ATOM 2391 N N   . ILE B 2 204 ? 9.429   -5.954  4.495   1.00 95.77 204 B 1 
ATOM 2392 C CA  . ILE B 2 204 ? 10.458  -4.995  4.924   1.00 96.48 204 B 1 
ATOM 2393 C C   . ILE B 2 204 ? 10.750  -3.987  3.809   1.00 96.82 204 B 1 
ATOM 2394 O O   . ILE B 2 204 ? 10.745  -2.782  4.061   1.00 96.57 204 B 1 
ATOM 2395 C CB  . ILE B 2 204 ? 11.741  -5.736  5.378   1.00 96.23 204 B 1 
ATOM 2396 C CG1 . ILE B 2 204 ? 11.466  -6.498  6.699   1.00 92.03 204 B 1 
ATOM 2397 C CG2 . ILE B 2 204 ? 12.910  -4.753  5.580   1.00 90.87 204 B 1 
ATOM 2398 C CD1 . ILE B 2 204 ? 12.570  -7.504  7.069   1.00 78.26 204 B 1 
ATOM 2399 N N   . MET B 2 205 ? 10.946  -4.450  2.570   1.00 96.27 205 B 1 
ATOM 2400 C CA  . MET B 2 205 ? 11.203  -3.598  1.417   1.00 96.25 205 B 1 
ATOM 2401 C C   . MET B 2 205 ? 10.064  -2.599  1.201   1.00 96.24 205 B 1 
ATOM 2402 O O   . MET B 2 205 ? 10.315  -1.404  1.046   1.00 95.56 205 B 1 
ATOM 2403 C CB  . MET B 2 205 ? 11.407  -4.473  0.171   1.00 95.64 205 B 1 
ATOM 2404 C CG  . MET B 2 205 ? 11.699  -3.641  -1.083  1.00 90.32 205 B 1 
ATOM 2405 S SD  . MET B 2 205 ? 11.646  -4.564  -2.652  1.00 86.09 205 B 1 
ATOM 2406 C CE  . MET B 2 205 ? 9.875   -4.910  -2.753  1.00 75.09 205 B 1 
ATOM 2407 N N   . ARG B 2 206 ? 8.806   -3.055  1.244   1.00 95.77 206 B 1 
ATOM 2408 C CA  . ARG B 2 206 ? 7.632   -2.189  1.093   1.00 95.30 206 B 1 
ATOM 2409 C C   . ARG B 2 206 ? 7.546   -1.142  2.201   1.00 95.58 206 B 1 
ATOM 2410 O O   . ARG B 2 206 ? 7.240   0.013   1.919   1.00 94.30 206 B 1 
ATOM 2411 C CB  . ARG B 2 206 ? 6.362   -3.053  0.999   1.00 93.95 206 B 1 
ATOM 2412 C CG  . ARG B 2 206 ? 5.134   -2.207  0.616   1.00 87.86 206 B 1 
ATOM 2413 C CD  . ARG B 2 206 ? 3.927   -3.090  0.300   1.00 83.07 206 B 1 
ATOM 2414 N NE  . ARG B 2 206 ? 2.755   -2.279  -0.102  1.00 79.21 206 B 1 
ATOM 2415 C CZ  . ARG B 2 206 ? 1.663   -2.728  -0.705  1.00 74.09 206 B 1 
ATOM 2416 N NH1 . ARG B 2 206 ? 1.505   -3.982  -1.026  1.00 67.45 206 B 1 
ATOM 2417 N NH2 . ARG B 2 206 ? 0.698   -1.913  -1.000  1.00 69.97 206 B 1 
ATOM 2418 N N   . ASN B 2 207 ? 7.875   -1.501  3.436   1.00 95.99 207 B 1 
ATOM 2419 C CA  . ASN B 2 207 ? 7.909   -0.546  4.541   1.00 96.36 207 B 1 
ATOM 2420 C C   . ASN B 2 207 ? 9.070   0.456   4.422   1.00 96.72 207 B 1 
ATOM 2421 O O   . ASN B 2 207 ? 8.875   1.648   4.675   1.00 95.42 207 B 1 
ATOM 2422 C CB  . ASN B 2 207 ? 7.949   -1.297  5.877   1.00 95.91 207 B 1 
ATOM 2423 C CG  . ASN B 2 207 ? 6.543   -1.654  6.317   1.00 94.51 207 B 1 
ATOM 2424 O OD1 . ASN B 2 207 ? 5.846   -0.828  6.871   1.00 84.25 207 B 1 
ATOM 2425 N ND2 . ASN B 2 207 ? 6.091   -2.849  6.030   1.00 84.78 207 B 1 
ATOM 2426 N N   . ILE B 2 208 ? 10.250  0.019   3.985   1.00 97.65 208 B 1 
ATOM 2427 C CA  . ILE B 2 208 ? 11.387  0.926   3.766   1.00 97.72 208 B 1 
ATOM 2428 C C   . ILE B 2 208 ? 11.067  1.920   2.645   1.00 97.79 208 B 1 
ATOM 2429 O O   . ILE B 2 208 ? 11.166  3.127   2.845   1.00 97.11 208 B 1 
ATOM 2430 C CB  . ILE B 2 208 ? 12.690  0.136   3.505   1.00 97.63 208 B 1 
ATOM 2431 C CG1 . ILE B 2 208 ? 13.131  -0.571  4.800   1.00 94.69 208 B 1 
ATOM 2432 C CG2 . ILE B 2 208 ? 13.816  1.070   3.004   1.00 94.18 208 B 1 
ATOM 2433 C CD1 . ILE B 2 208 ? 14.286  -1.567  4.610   1.00 84.86 208 B 1 
ATOM 2434 N N   . LEU B 2 209 ? 10.643  1.432   1.478   1.00 97.16 209 B 1 
ATOM 2435 C CA  . LEU B 2 209 ? 10.413  2.262   0.301   1.00 97.05 209 B 1 
ATOM 2436 C C   . LEU B 2 209 ? 9.133   3.096   0.384   1.00 96.93 209 B 1 
ATOM 2437 O O   . LEU B 2 209 ? 9.104   4.226   -0.105  1.00 95.65 209 B 1 
ATOM 2438 C CB  . LEU B 2 209 ? 10.392  1.374   -0.963  1.00 96.60 209 B 1 
ATOM 2439 C CG  . LEU B 2 209 ? 11.711  0.636   -1.270  1.00 95.40 209 B 1 
ATOM 2440 C CD1 . LEU B 2 209 ? 11.541  -0.182  -2.551  1.00 92.93 209 B 1 
ATOM 2441 C CD2 . LEU B 2 209 ? 12.886  1.590   -1.469  1.00 92.63 209 B 1 
ATOM 2442 N N   . GLY B 2 210 ? 8.083   2.547   0.995   1.00 96.50 210 B 1 
ATOM 2443 C CA  . GLY B 2 210 ? 6.758   3.162   1.059   1.00 96.16 210 B 1 
ATOM 2444 C C   . GLY B 2 210 ? 6.456   3.932   2.343   1.00 96.47 210 B 1 
ATOM 2445 O O   . GLY B 2 210 ? 5.539   4.751   2.341   1.00 94.51 210 B 1 
ATOM 2446 N N   . LEU B 2 211 ? 7.203   3.705   3.433   1.00 96.24 211 B 1 
ATOM 2447 C CA  . LEU B 2 211 ? 6.966   4.377   4.711   1.00 96.54 211 B 1 
ATOM 2448 C C   . LEU B 2 211 ? 8.211   5.066   5.259   1.00 96.87 211 B 1 
ATOM 2449 O O   . LEU B 2 211 ? 8.206   6.283   5.434   1.00 95.58 211 B 1 
ATOM 2450 C CB  . LEU B 2 211 ? 6.351   3.363   5.707   1.00 95.32 211 B 1 
ATOM 2451 C CG  . LEU B 2 211 ? 6.018   3.957   7.087   1.00 92.55 211 B 1 
ATOM 2452 C CD1 . LEU B 2 211 ? 4.974   5.062   6.993   1.00 88.15 211 B 1 
ATOM 2453 C CD2 . LEU B 2 211 ? 5.474   2.857   8.004   1.00 88.39 211 B 1 
ATOM 2454 N N   . VAL B 2 212 ? 9.298   4.332   5.520   1.00 97.59 212 B 1 
ATOM 2455 C CA  . VAL B 2 212 ? 10.474  4.876   6.214   1.00 97.66 212 B 1 
ATOM 2456 C C   . VAL B 2 212 ? 11.199  5.915   5.364   1.00 97.70 212 B 1 
ATOM 2457 O O   . VAL B 2 212 ? 11.445  7.031   5.826   1.00 97.05 212 B 1 
ATOM 2458 C CB  . VAL B 2 212 ? 11.440  3.745   6.640   1.00 97.14 212 B 1 
ATOM 2459 C CG1 . VAL B 2 212 ? 12.677  4.292   7.350   1.00 93.63 212 B 1 
ATOM 2460 C CG2 . VAL B 2 212 ? 10.749  2.763   7.586   1.00 93.99 212 B 1 
ATOM 2461 N N   . LEU B 2 213 ? 11.501  5.589   4.107   1.00 97.39 213 B 1 
ATOM 2462 C CA  . LEU B 2 213 ? 12.188  6.489   3.186   1.00 97.37 213 B 1 
ATOM 2463 C C   . LEU B 2 213 ? 11.414  7.803   2.950   1.00 97.40 213 B 1 
ATOM 2464 O O   . LEU B 2 213 ? 11.988  8.877   3.168   1.00 96.75 213 B 1 
ATOM 2465 C CB  . LEU B 2 213 ? 12.520  5.728   1.890   1.00 96.82 213 B 1 
ATOM 2466 C CG  . LEU B 2 213 ? 13.188  6.578   0.795   1.00 93.67 213 B 1 
ATOM 2467 C CD1 . LEU B 2 213 ? 14.596  7.011   1.207   1.00 89.65 213 B 1 
ATOM 2468 C CD2 . LEU B 2 213 ? 13.275  5.780   -0.504  1.00 89.63 213 B 1 
ATOM 2469 N N   . PRO B 2 214 ? 10.122  7.787   2.566   1.00 97.27 214 B 1 
ATOM 2470 C CA  . PRO B 2 214 ? 9.367   9.023   2.387   1.00 96.85 214 B 1 
ATOM 2471 C C   . PRO B 2 214 ? 9.185   9.798   3.690   1.00 96.87 214 B 1 
ATOM 2472 O O   . PRO B 2 214 ? 9.223   11.025  3.651   1.00 95.66 214 B 1 
ATOM 2473 C CB  . PRO B 2 214 ? 8.032   8.602   1.765   1.00 95.86 214 B 1 
ATOM 2474 C CG  . PRO B 2 214 ? 7.878   7.141   2.145   1.00 93.70 214 B 1 
ATOM 2475 C CD  . PRO B 2 214 ? 9.314   6.644   2.162   1.00 96.56 214 B 1 
ATOM 2476 N N   . LEU B 2 215 ? 9.061   9.133   4.836   1.00 97.19 215 B 1 
ATOM 2477 C CA  . LEU B 2 215 ? 8.967   9.807   6.131   1.00 96.87 215 B 1 
ATOM 2478 C C   . LEU B 2 215 ? 10.257  10.558  6.479   1.00 96.81 215 B 1 
ATOM 2479 O O   . LEU B 2 215 ? 10.203  11.735  6.850   1.00 95.74 215 B 1 
ATOM 2480 C CB  . LEU B 2 215 ? 8.600   8.773   7.214   1.00 95.97 215 B 1 
ATOM 2481 C CG  . LEU B 2 215 ? 8.354   9.379   8.611   1.00 88.90 215 B 1 
ATOM 2482 C CD1 . LEU B 2 215 ? 7.117   10.279  8.631   1.00 84.36 215 B 1 
ATOM 2483 C CD2 . LEU B 2 215 ? 8.145   8.257   9.623   1.00 84.09 215 B 1 
ATOM 2484 N N   . LEU B 2 216 ? 11.423  9.926   6.294   1.00 97.51 216 B 1 
ATOM 2485 C CA  . LEU B 2 216 ? 12.724  10.569  6.511   1.00 97.47 216 B 1 
ATOM 2486 C C   . LEU B 2 216 ? 12.917  11.775  5.579   1.00 97.32 216 B 1 
ATOM 2487 O O   . LEU B 2 216 ? 13.283  12.858  6.038   1.00 96.26 216 B 1 
ATOM 2488 C CB  . LEU B 2 216 ? 13.849  9.546   6.301   1.00 96.96 216 B 1 
ATOM 2489 C CG  . LEU B 2 216 ? 13.992  8.496   7.424   1.00 86.76 216 B 1 
ATOM 2490 C CD1 . LEU B 2 216 ? 15.024  7.457   7.007   1.00 81.12 216 B 1 
ATOM 2491 C CD2 . LEU B 2 216 ? 14.441  9.129   8.739   1.00 81.57 216 B 1 
ATOM 2492 N N   . ILE B 2 217 ? 12.603  11.605  4.293   1.00 97.29 217 B 1 
ATOM 2493 C CA  . ILE B 2 217 ? 12.698  12.682  3.303   1.00 96.96 217 B 1 
ATOM 2494 C C   . ILE B 2 217 ? 11.751  13.831  3.651   1.00 96.68 217 B 1 
ATOM 2495 O O   . ILE B 2 217 ? 12.146  14.993  3.569   1.00 95.20 217 B 1 
ATOM 2496 C CB  . ILE B 2 217 ? 12.463  12.127  1.887   1.00 96.27 217 B 1 
ATOM 2497 C CG1 . ILE B 2 217 ? 13.687  11.267  1.495   1.00 92.85 217 B 1 
ATOM 2498 C CG2 . ILE B 2 217 ? 12.239  13.254  0.855   1.00 92.88 217 B 1 
ATOM 2499 C CD1 . ILE B 2 217 ? 13.497  10.464  0.216   1.00 81.80 217 B 1 
ATOM 2500 N N   . MET B 2 218 ? 10.521  13.518  4.077   1.00 96.22 218 B 1 
ATOM 2501 C CA  . MET B 2 218 ? 9.560   14.521  4.515   1.00 95.45 218 B 1 
ATOM 2502 C C   . MET B 2 218 ? 10.124  15.328  5.686   1.00 95.63 218 B 1 
ATOM 2503 O O   . MET B 2 218 ? 10.188  16.551  5.595   1.00 94.43 218 B 1 
ATOM 2504 C CB  . MET B 2 218 ? 8.229   13.851  4.891   1.00 94.08 218 B 1 
ATOM 2505 C CG  . MET B 2 218 ? 7.172   14.892  5.254   1.00 86.50 218 B 1 
ATOM 2506 S SD  . MET B 2 218 ? 5.610   14.239  5.905   1.00 80.44 218 B 1 
ATOM 2507 C CE  . MET B 2 218 ? 6.161   13.640  7.523   1.00 70.68 218 B 1 
ATOM 2508 N N   . VAL B 2 219 ? 10.582  14.669  6.743   1.00 96.88 219 B 1 
ATOM 2509 C CA  . VAL B 2 219 ? 11.102  15.342  7.937   1.00 96.50 219 B 1 
ATOM 2510 C C   . VAL B 2 219 ? 12.296  16.237  7.592   1.00 96.27 219 B 1 
ATOM 2511 O O   . VAL B 2 219 ? 12.294  17.419  7.945   1.00 95.07 219 B 1 
ATOM 2512 C CB  . VAL B 2 219 ? 11.461  14.323  9.039   1.00 96.12 219 B 1 
ATOM 2513 C CG1 . VAL B 2 219 ? 12.186  14.971  10.225  1.00 91.89 219 B 1 
ATOM 2514 C CG2 . VAL B 2 219 ? 10.193  13.666  9.591   1.00 92.14 219 B 1 
ATOM 2515 N N   . ILE B 2 220 ? 13.278  15.723  6.837   1.00 96.51 220 B 1 
ATOM 2516 C CA  . ILE B 2 220 ? 14.481  16.474  6.456   1.00 96.00 220 B 1 
ATOM 2517 C C   . ILE B 2 220 ? 14.126  17.664  5.555   1.00 95.50 220 B 1 
ATOM 2518 O O   . ILE B 2 220 ? 14.473  18.813  5.852   1.00 94.22 220 B 1 
ATOM 2519 C CB  . ILE B 2 220 ? 15.514  15.524  5.799   1.00 95.84 220 B 1 
ATOM 2520 C CG1 . ILE B 2 220 ? 16.023  14.490  6.833   1.00 93.04 220 B 1 
ATOM 2521 C CG2 . ILE B 2 220 ? 16.699  16.316  5.216   1.00 92.51 220 B 1 
ATOM 2522 C CD1 . ILE B 2 220 ? 16.775  13.305  6.197   1.00 85.85 220 B 1 
ATOM 2523 N N   . CYS B 2 221 ? 13.395  17.415  4.465   1.00 95.13 221 B 1 
ATOM 2524 C CA  . CYS B 2 221 ? 13.091  18.434  3.475   1.00 94.56 221 B 1 
ATOM 2525 C C   . CYS B 2 221 ? 12.168  19.524  4.035   1.00 93.97 221 B 1 
ATOM 2526 O O   . CYS B 2 221 ? 12.463  20.708  3.871   1.00 92.15 221 B 1 
ATOM 2527 C CB  . CYS B 2 221 ? 12.470  17.798  2.221   1.00 93.92 221 B 1 
ATOM 2528 S SG  . CYS B 2 221 ? 13.733  16.830  1.328   1.00 90.09 221 B 1 
ATOM 2529 N N   . TYR B 2 222 ? 11.086  19.152  4.719   1.00 94.18 222 B 1 
ATOM 2530 C CA  . TYR B 2 222 ? 10.160  20.150  5.254   1.00 93.55 222 B 1 
ATOM 2531 C C   . TYR B 2 222 ? 10.728  20.914  6.443   1.00 92.92 222 B 1 
ATOM 2532 O O   . TYR B 2 222 ? 10.442  22.106  6.560   1.00 91.21 222 B 1 
ATOM 2533 C CB  . TYR B 2 222 ? 8.792   19.531  5.557   1.00 92.30 222 B 1 
ATOM 2534 C CG  . TYR B 2 222 ? 7.995   19.242  4.305   1.00 89.40 222 B 1 
ATOM 2535 C CD1 . TYR B 2 222 ? 7.456   20.307  3.550   1.00 84.63 222 B 1 
ATOM 2536 C CD2 . TYR B 2 222 ? 7.810   17.924  3.860   1.00 84.72 222 B 1 
ATOM 2537 C CE1 . TYR B 2 222 ? 6.761   20.056  2.357   1.00 82.03 222 B 1 
ATOM 2538 C CE2 . TYR B 2 222 ? 7.122   17.667  2.666   1.00 81.43 222 B 1 
ATOM 2539 C CZ  . TYR B 2 222 ? 6.606   18.731  1.908   1.00 82.95 222 B 1 
ATOM 2540 O OH  . TYR B 2 222 ? 5.961   18.476  0.726   1.00 79.65 222 B 1 
ATOM 2541 N N   . SER B 2 223 ? 11.607  20.323  7.251   1.00 94.67 223 B 1 
ATOM 2542 C CA  . SER B 2 223 ? 12.325  21.074  8.287   1.00 94.05 223 B 1 
ATOM 2543 C C   . SER B 2 223 ? 13.236  22.144  7.679   1.00 93.28 223 B 1 
ATOM 2544 O O   . SER B 2 223 ? 13.215  23.301  8.104   1.00 91.27 223 B 1 
ATOM 2545 C CB  . SER B 2 223 ? 13.162  20.138  9.171   1.00 93.64 223 B 1 
ATOM 2546 O OG  . SER B 2 223 ? 12.323  19.226  9.829   1.00 77.60 223 B 1 
ATOM 2547 N N   . GLY B 2 224 ? 13.993  21.788  6.627   1.00 93.40 224 B 1 
ATOM 2548 C CA  . GLY B 2 224 ? 14.841  22.741  5.900   1.00 92.47 224 B 1 
ATOM 2549 C C   . GLY B 2 224 ? 14.049  23.848  5.197   1.00 92.14 224 B 1 
ATOM 2550 O O   . GLY B 2 224 ? 14.398  25.028  5.278   1.00 90.16 224 B 1 
ATOM 2551 N N   . ILE B 2 225 ? 12.934  23.496  4.564   1.00 90.73 225 B 1 
ATOM 2552 C CA  . ILE B 2 225 ? 12.008  24.447  3.950   1.00 89.74 225 B 1 
ATOM 2553 C C   . ILE B 2 225 ? 11.459  25.399  4.999   1.00 88.92 225 B 1 
ATOM 2554 O O   . ILE B 2 225 ? 11.568  26.612  4.824   1.00 87.13 225 B 1 
ATOM 2555 C CB  . ILE B 2 225 ? 10.879  23.704  3.191   1.00 88.77 225 B 1 
ATOM 2556 C CG1 . ILE B 2 225 ? 11.428  23.068  1.892   1.00 85.42 225 B 1 
ATOM 2557 C CG2 . ILE B 2 225 ? 9.718   24.661  2.848   1.00 85.54 225 B 1 
ATOM 2558 C CD1 . ILE B 2 225 ? 10.485  22.032  1.260   1.00 82.48 225 B 1 
ATOM 2559 N N   . LEU B 2 226 ? 10.928  24.885  6.108   1.00 89.77 226 B 1 
ATOM 2560 C CA  . LEU B 2 226 ? 10.342  25.700  7.171   1.00 88.64 226 B 1 
ATOM 2561 C C   . LEU B 2 226 ? 11.364  26.695  7.734   1.00 87.87 226 B 1 
ATOM 2562 O O   . LEU B 2 226 ? 11.072  27.886  7.822   1.00 85.67 226 B 1 
ATOM 2563 C CB  . LEU B 2 226 ? 9.771   24.777  8.259   1.00 87.37 226 B 1 
ATOM 2564 C CG  . LEU B 2 226 ? 9.056   25.521  9.404   1.00 78.52 226 B 1 
ATOM 2565 C CD1 . LEU B 2 226 ? 7.818   26.281  8.910   1.00 74.59 226 B 1 
ATOM 2566 C CD2 . LEU B 2 226 ? 8.615   24.525  10.475  1.00 74.07 226 B 1 
ATOM 2567 N N   . LYS B 2 227 ? 12.591  26.240  8.016   1.00 90.27 227 B 1 
ATOM 2568 C CA  . LYS B 2 227 ? 13.691  27.098  8.484   1.00 90.09 227 B 1 
ATOM 2569 C C   . LYS B 2 227 ? 13.990  28.237  7.499   1.00 89.26 227 B 1 
ATOM 2570 O O   . LYS B 2 227 ? 14.196  29.375  7.924   1.00 86.83 227 B 1 
ATOM 2571 C CB  . LYS B 2 227 ? 14.927  26.219  8.721   1.00 89.89 227 B 1 
ATOM 2572 C CG  . LYS B 2 227 ? 16.107  26.980  9.356   1.00 80.08 227 B 1 
ATOM 2573 C CD  . LYS B 2 227 ? 17.281  26.025  9.617   1.00 77.47 227 B 1 
ATOM 2574 C CE  . LYS B 2 227 ? 18.452  26.733  10.303  1.00 67.18 227 B 1 
ATOM 2575 N NZ  . LYS B 2 227 ? 19.572  25.795  10.616  1.00 60.32 227 B 1 
ATOM 2576 N N   . THR B 2 228 ? 13.992  27.960  6.202   1.00 88.19 228 B 1 
ATOM 2577 C CA  . THR B 2 228 ? 14.238  28.973  5.162   1.00 87.47 228 B 1 
ATOM 2578 C C   . THR B 2 228 ? 13.069  29.942  5.033   1.00 86.85 228 B 1 
ATOM 2579 O O   . THR B 2 228 ? 13.273  31.155  4.965   1.00 84.08 228 B 1 
ATOM 2580 C CB  . THR B 2 228 ? 14.530  28.302  3.818   1.00 86.08 228 B 1 
ATOM 2581 O OG1 . THR B 2 228 ? 15.620  27.414  3.969   1.00 76.81 228 B 1 
ATOM 2582 C CG2 . THR B 2 228 ? 14.922  29.310  2.736   1.00 76.54 228 B 1 
ATOM 2583 N N   . LEU B 2 229 ? 11.837  29.446  5.064   1.00 86.23 229 B 1 
ATOM 2584 C CA  . LEU B 2 229 ? 10.628  30.265  4.954   1.00 83.81 229 B 1 
ATOM 2585 C C   . LEU B 2 229 ? 10.420  31.176  6.164   1.00 82.45 229 B 1 
ATOM 2586 O O   . LEU B 2 229 ? 9.961   32.308  5.997   1.00 79.47 229 B 1 
ATOM 2587 C CB  . LEU B 2 229 ? 9.412   29.350  4.762   1.00 82.27 229 B 1 
ATOM 2588 C CG  . LEU B 2 229 ? 9.332   28.625  3.407   1.00 77.93 229 B 1 
ATOM 2589 C CD1 . LEU B 2 229 ? 8.040   27.806  3.369   1.00 74.30 229 B 1 
ATOM 2590 C CD2 . LEU B 2 229 ? 9.356   29.564  2.209   1.00 74.76 229 B 1 
ATOM 2591 N N   . LEU B 2 230 ? 10.793  30.727  7.369   1.00 84.51 230 B 1 
ATOM 2592 C CA  . LEU B 2 230 ? 10.755  31.565  8.568   1.00 83.89 230 B 1 
ATOM 2593 C C   . LEU B 2 230 ? 11.736  32.750  8.488   1.00 82.09 230 B 1 
ATOM 2594 O O   . LEU B 2 230 ? 11.440  33.823  8.999   1.00 77.91 230 B 1 
ATOM 2595 C CB  . LEU B 2 230 ? 11.053  30.702  9.805   1.00 83.28 230 B 1 
ATOM 2596 C CG  . LEU B 2 230 ? 9.895   29.761  10.210  1.00 78.79 230 B 1 
ATOM 2597 C CD1 . LEU B 2 230 ? 10.378  28.820  11.312  1.00 74.24 230 B 1 
ATOM 2598 C CD2 . LEU B 2 230 ? 8.677   30.525  10.725  1.00 73.97 230 B 1 
ATOM 2599 N N   . ARG B 2 231 ? 12.885  32.565  7.808   1.00 84.41 231 B 1 
ATOM 2600 C CA  . ARG B 2 231 ? 13.844  33.647  7.543   1.00 83.80 231 B 1 
ATOM 2601 C C   . ARG B 2 231 ? 13.363  34.591  6.429   1.00 82.18 231 B 1 
ATOM 2602 O O   . ARG B 2 231 ? 13.479  35.809  6.564   1.00 75.40 231 B 1 
ATOM 2603 C CB  . ARG B 2 231 ? 15.221  33.055  7.197   1.00 81.04 231 B 1 
ATOM 2604 C CG  . ARG B 2 231 ? 15.885  32.383  8.410   1.00 71.39 231 B 1 
ATOM 2605 C CD  . ARG B 2 231 ? 17.213  31.749  7.986   1.00 68.77 231 B 1 
ATOM 2606 N NE  . ARG B 2 231 ? 17.936  31.167  9.141   1.00 61.86 231 B 1 
ATOM 2607 C CZ  . ARG B 2 231 ? 19.159  30.669  9.115   1.00 57.33 231 B 1 
ATOM 2608 N NH1 . ARG B 2 231 ? 19.842  30.560  8.002   1.00 53.85 231 B 1 
ATOM 2609 N NH2 . ARG B 2 231 ? 19.737  30.278  10.213  1.00 49.87 231 B 1 
ATOM 2610 N N   . CYS B 2 232 ? 12.779  34.055  5.361   1.00 80.54 232 B 1 
ATOM 2611 C CA  . CYS B 2 232 ? 12.359  34.808  4.178   1.00 76.93 232 B 1 
ATOM 2612 C C   . CYS B 2 232 ? 10.826  34.933  4.089   1.00 74.83 232 B 1 
ATOM 2613 O O   . CYS B 2 232 ? 10.193  34.403  3.165   1.00 68.26 232 B 1 
ATOM 2614 C CB  . CYS B 2 232 ? 12.971  34.153  2.929   1.00 73.52 232 B 1 
ATOM 2615 S SG  . CYS B 2 232 ? 14.790  34.217  2.990   1.00 64.05 232 B 1 
ATOM 2616 N N   . ARG B 2 233 ? 10.210  35.642  5.037   1.00 72.15 233 B 1 
ATOM 2617 C CA  . ARG B 2 233 ? 8.746   35.740  5.173   1.00 70.04 233 B 1 
ATOM 2618 C C   . ARG B 2 233 ? 7.992   36.247  3.925   1.00 69.00 233 B 1 
ATOM 2619 O O   . ARG B 2 233 ? 6.820   35.909  3.761   1.00 63.02 233 B 1 
ATOM 2620 C CB  . ARG B 2 233 ? 8.376   36.619  6.390   1.00 64.52 233 B 1 
ATOM 2621 C CG  . ARG B 2 233 ? 8.578   35.899  7.736   1.00 58.25 233 B 1 
ATOM 2622 C CD  . ARG B 2 233 ? 8.055   36.770  8.897   1.00 54.84 233 B 1 
ATOM 2623 N NE  . ARG B 2 233 ? 8.127   36.060  10.178  1.00 48.70 233 B 1 
ATOM 2624 C CZ  . ARG B 2 233 ? 7.724   36.534  11.360  1.00 44.79 233 B 1 
ATOM 2625 N NH1 . ARG B 2 233 ? 7.218   37.732  11.492  1.00 41.78 233 B 1 
ATOM 2626 N NH2 . ARG B 2 233 ? 7.823   35.803  12.437  1.00 40.14 233 B 1 
ATOM 2627 N N   . ASN B 2 234 ? 8.609   37.024  3.059   1.00 66.16 234 B 1 
ATOM 2628 C CA  . ASN B 2 234 ? 7.896   37.749  1.989   1.00 64.51 234 B 1 
ATOM 2629 C C   . ASN B 2 234 ? 7.533   36.921  0.744   1.00 65.47 234 B 1 
ATOM 2630 O O   . ASN B 2 234 ? 6.726   37.366  -0.071  1.00 60.53 234 B 1 
ATOM 2631 C CB  . ASN B 2 234 ? 8.689   39.018  1.639   1.00 58.49 234 B 1 
ATOM 2632 C CG  . ASN B 2 234 ? 8.455   40.145  2.638   1.00 53.48 234 B 1 
ATOM 2633 O OD1 . ASN B 2 234 ? 7.599   40.081  3.493   1.00 48.75 234 B 1 
ATOM 2634 N ND2 . ASN B 2 234 ? 9.217   41.210  2.545   1.00 47.59 234 B 1 
ATOM 2635 N N   . GLU B 2 235 ? 8.076   35.713  0.547   1.00 64.17 235 B 1 
ATOM 2636 C CA  . GLU B 2 235 ? 7.844   34.957  -0.689  1.00 62.61 235 B 1 
ATOM 2637 C C   . GLU B 2 235 ? 6.538   34.142  -0.709  1.00 63.92 235 B 1 
ATOM 2638 O O   . GLU B 2 235 ? 6.532   32.907  -0.832  1.00 59.38 235 B 1 
ATOM 2639 C CB  . GLU B 2 235 ? 9.071   34.121  -1.048  1.00 56.81 235 B 1 
ATOM 2640 C CG  . GLU B 2 235 ? 10.231  34.950  -1.588  1.00 52.58 235 B 1 
ATOM 2641 C CD  . GLU B 2 235 ? 11.138  34.097  -2.488  1.00 50.03 235 B 1 
ATOM 2642 O OE1 . GLU B 2 235 ? 12.200  34.560  -2.942  1.00 46.17 235 B 1 
ATOM 2643 O OE2 . GLU B 2 235 ? 10.751  32.948  -2.793  1.00 46.97 235 B 1 
ATOM 2644 N N   . LYS B 2 236 ? 5.391   34.830  -0.694  1.00 59.65 236 B 1 
ATOM 2645 C CA  . LYS B 2 236 ? 4.050   34.205  -0.739  1.00 59.00 236 B 1 
ATOM 2646 C C   . LYS B 2 236 ? 3.878   33.170  -1.862  1.00 60.39 236 B 1 
ATOM 2647 O O   . LYS B 2 236 ? 3.191   32.161  -1.669  1.00 57.22 236 B 1 
ATOM 2648 C CB  . LYS B 2 236 ? 2.953   35.282  -0.869  1.00 54.84 236 B 1 
ATOM 2649 C CG  . LYS B 2 236 ? 2.776   36.137  0.407   1.00 50.16 236 B 1 
ATOM 2650 C CD  . LYS B 2 236 ? 1.615   37.144  0.257   1.00 47.40 236 B 1 
ATOM 2651 C CE  . LYS B 2 236 ? 1.450   37.973  1.527   1.00 42.66 236 B 1 
ATOM 2652 N NZ  . LYS B 2 236 ? 0.382   39.002  1.424   1.00 38.89 236 B 1 
ATOM 2653 N N   . LYS B 2 237 ? 4.490   33.355  -3.037  1.00 60.81 237 B 1 
ATOM 2654 C CA  . LYS B 2 237 ? 4.377   32.423  -4.175  1.00 60.08 237 B 1 
ATOM 2655 C C   . LYS B 2 237 ? 5.048   31.074  -3.902  1.00 61.57 237 B 1 
ATOM 2656 O O   . LYS B 2 237 ? 4.501   30.044  -4.297  1.00 58.29 237 B 1 
ATOM 2657 C CB  . LYS B 2 237 ? 4.930   33.053  -5.462  1.00 55.56 237 B 1 
ATOM 2658 C CG  . LYS B 2 237 ? 4.004   34.132  -6.058  1.00 50.27 237 B 1 
ATOM 2659 C CD  . LYS B 2 237 ? 4.569   34.688  -7.375  1.00 47.49 237 B 1 
ATOM 2660 C CE  . LYS B 2 237 ? 3.644   35.767  -7.976  1.00 42.00 237 B 1 
ATOM 2661 N NZ  . LYS B 2 237 ? 4.225   36.418  -9.184  1.00 38.92 237 B 1 
ATOM 2662 N N   . ARG B 2 238 ? 6.204   31.040  -3.218  1.00 62.54 238 B 1 
ATOM 2663 C CA  . ARG B 2 238 ? 6.904   29.792  -2.882  1.00 62.14 238 B 1 
ATOM 2664 C C   . ARG B 2 238 ? 6.118   28.957  -1.873  1.00 64.93 238 B 1 
ATOM 2665 O O   . ARG B 2 238 ? 6.001   27.743  -2.039  1.00 61.37 238 B 1 
ATOM 2666 C CB  . ARG B 2 238 ? 8.332   30.059  -2.387  1.00 56.68 238 B 1 
ATOM 2667 C CG  . ARG B 2 238 ? 9.258   30.565  -3.516  1.00 51.01 238 B 1 
ATOM 2668 C CD  . ARG B 2 238 ? 10.715  30.632  -3.030  1.00 48.16 238 B 1 
ATOM 2669 N NE  . ARG B 2 238 ? 11.634  31.159  -4.064  1.00 43.74 238 B 1 
ATOM 2670 C CZ  . ARG B 2 238 ? 12.887  31.520  -3.875  1.00 40.67 238 B 1 
ATOM 2671 N NH1 . ARG B 2 238 ? 13.497  31.351  -2.733  1.00 38.35 238 B 1 
ATOM 2672 N NH2 . ARG B 2 238 ? 13.572  32.066  -4.830  1.00 36.40 238 B 1 
ATOM 2673 N N   . HIS B 2 239 ? 5.452   29.588  -0.913  1.00 69.81 239 B 1 
ATOM 2674 C CA  . HIS B 2 239 ? 4.625   28.917  0.086   1.00 70.74 239 B 1 
ATOM 2675 C C   . HIS B 2 239 ? 3.466   28.108  -0.511  1.00 75.39 239 B 1 
ATOM 2676 O O   . HIS B 2 239 ? 3.157   27.030  -0.018  1.00 73.15 239 B 1 
ATOM 2677 C CB  . HIS B 2 239 ? 4.051   29.943  1.075   1.00 64.52 239 B 1 
ATOM 2678 C CG  . HIS B 2 239 ? 5.077   30.540  1.989   1.00 58.85 239 B 1 
ATOM 2679 N ND1 . HIS B 2 239 ? 5.397   30.082  3.252   1.00 52.56 239 B 1 
ATOM 2680 C CD2 . HIS B 2 239 ? 5.821   31.662  1.782   1.00 50.93 239 B 1 
ATOM 2681 C CE1 . HIS B 2 239 ? 6.304   30.923  3.776   1.00 47.07 239 B 1 
ATOM 2682 N NE2 . HIS B 2 239 ? 6.585   31.896  2.912   1.00 46.75 239 B 1 
ATOM 2683 N N   . ARG B 2 240 ? 2.829   28.583  -1.585  1.00 75.62 240 B 1 
ATOM 2684 C CA  . ARG B 2 240 ? 1.690   27.896  -2.216  1.00 78.15 240 B 1 
ATOM 2685 C C   . ARG B 2 240 ? 2.087   26.554  -2.816  1.00 81.09 240 B 1 
ATOM 2686 O O   . ARG B 2 240 ? 1.421   25.556  -2.567  1.00 78.79 240 B 1 
ATOM 2687 C CB  . ARG B 2 240 ? 1.051   28.786  -3.289  1.00 73.53 240 B 1 
ATOM 2688 C CG  . ARG B 2 240 ? 0.302   29.978  -2.669  1.00 63.44 240 B 1 
ATOM 2689 C CD  . ARG B 2 240 ? -0.237  30.886  -3.781  1.00 59.31 240 B 1 
ATOM 2690 N NE  . ARG B 2 240 ? -1.018  32.015  -3.227  1.00 52.07 240 B 1 
ATOM 2691 C CZ  . ARG B 2 240 ? -1.691  32.889  -3.947  1.00 46.56 240 B 1 
ATOM 2692 N NH1 . ARG B 2 240 ? -1.589  32.951  -5.241  1.00 42.36 240 B 1 
ATOM 2693 N NH2 . ARG B 2 240 ? -2.511  33.705  -3.379  1.00 39.61 240 B 1 
ATOM 2694 N N   . ALA B 2 241 ? 3.195   26.512  -3.561  1.00 76.10 241 B 1 
ATOM 2695 C CA  . ALA B 2 241 ? 3.672   25.265  -4.166  1.00 77.24 241 B 1 
ATOM 2696 C C   . ALA B 2 241 ? 4.093   24.234  -3.106  1.00 81.55 241 B 1 
ATOM 2697 O O   . ALA B 2 241 ? 3.779   23.060  -3.238  1.00 80.27 241 B 1 
ATOM 2698 C CB  . ALA B 2 241 ? 4.819   25.602  -5.115  1.00 72.36 241 B 1 
ATOM 2699 N N   . VAL B 2 242 ? 4.760   24.684  -2.032  1.00 81.59 242 B 1 
ATOM 2700 C CA  . VAL B 2 242 ? 5.124   23.824  -0.896  1.00 84.19 242 B 1 
ATOM 2701 C C   . VAL B 2 242 ? 3.878   23.247  -0.241  1.00 87.04 242 B 1 
ATOM 2702 O O   . VAL B 2 242 ? 3.859   22.049  0.026   1.00 86.96 242 B 1 
ATOM 2703 C CB  . VAL B 2 242 ? 5.952   24.583  0.145   1.00 82.36 242 B 1 
ATOM 2704 C CG1 . VAL B 2 242 ? 6.247   23.757  1.394   1.00 75.14 242 B 1 
ATOM 2705 C CG2 . VAL B 2 242 ? 7.293   24.975  -0.466  1.00 76.90 242 B 1 
ATOM 2706 N N   . ARG B 2 243 ? 2.835   24.045  -0.033  1.00 87.12 243 B 1 
ATOM 2707 C CA  . ARG B 2 243 ? 1.589   23.587  0.575   1.00 88.32 243 B 1 
ATOM 2708 C C   . ARG B 2 243 ? 0.942   22.449  -0.220  1.00 89.75 243 B 1 
ATOM 2709 O O   . ARG B 2 243 ? 0.551   21.468  0.386   1.00 88.41 243 B 1 
ATOM 2710 C CB  . ARG B 2 243 ? 0.635   24.780  0.755   1.00 85.84 243 B 1 
ATOM 2711 C CG  . ARG B 2 243 ? -0.599  24.397  1.585   1.00 74.16 243 B 1 
ATOM 2712 C CD  . ARG B 2 243 ? -1.593  25.571  1.702   1.00 72.55 243 B 1 
ATOM 2713 N NE  . ARG B 2 243 ? -1.026  26.710  2.453   1.00 64.57 243 B 1 
ATOM 2714 C CZ  . ARG B 2 243 ? -1.575  27.906  2.590   1.00 59.47 243 B 1 
ATOM 2715 N NH1 . ARG B 2 243 ? -2.705  28.204  2.019   1.00 55.34 243 B 1 
ATOM 2716 N NH2 . ARG B 2 243 ? -0.994  28.815  3.316   1.00 50.95 243 B 1 
ATOM 2717 N N   . VAL B 2 244 ? 0.898   22.550  -1.546  1.00 88.98 244 B 1 
ATOM 2718 C CA  . VAL B 2 244 ? 0.335   21.481  -2.400  1.00 90.08 244 B 1 
ATOM 2719 C C   . VAL B 2 244 ? 1.116   20.179  -2.235  1.00 91.62 244 B 1 
ATOM 2720 O O   . VAL B 2 244 ? 0.510   19.148  -1.960  1.00 91.49 244 B 1 
ATOM 2721 C CB  . VAL B 2 244 ? 0.300   21.897  -3.884  1.00 88.54 244 B 1 
ATOM 2722 C CG1 . VAL B 2 244 ? -0.231  20.779  -4.789  1.00 82.39 244 B 1 
ATOM 2723 C CG2 . VAL B 2 244 ? -0.597  23.111  -4.095  1.00 83.54 244 B 1 
ATOM 2724 N N   . ILE B 2 245 ? 2.446   20.218  -2.359  1.00 88.29 245 B 1 
ATOM 2725 C CA  . ILE B 2 245 ? 3.276   19.007  -2.265  1.00 89.11 245 B 1 
ATOM 2726 C C   . ILE B 2 245 ? 3.262   18.429  -0.846  1.00 90.64 245 B 1 
ATOM 2727 O O   . ILE B 2 245 ? 3.232   17.217  -0.680  1.00 90.48 245 B 1 
ATOM 2728 C CB  . ILE B 2 245 ? 4.715   19.284  -2.767  1.00 88.13 245 B 1 
ATOM 2729 C CG1 . ILE B 2 245 ? 4.771   19.866  -4.202  1.00 83.27 245 B 1 
ATOM 2730 C CG2 . ILE B 2 245 ? 5.570   18.013  -2.712  1.00 81.43 245 B 1 
ATOM 2731 C CD1 . ILE B 2 245 ? 4.026   19.071  -5.283  1.00 74.13 245 B 1 
ATOM 2732 N N   . PHE B 2 246 ? 3.215   19.291  0.180   1.00 91.55 246 B 1 
ATOM 2733 C CA  . PHE B 2 246 ? 3.053   18.850  1.559   1.00 92.51 246 B 1 
ATOM 2734 C C   . PHE B 2 246 ? 1.720   18.131  1.766   1.00 93.46 246 B 1 
ATOM 2735 O O   . PHE B 2 246 ? 1.705   17.041  2.333   1.00 93.12 246 B 1 
ATOM 2736 C CB  . PHE B 2 246 ? 3.167   20.049  2.497   1.00 92.17 246 B 1 
ATOM 2737 C CG  . PHE B 2 246 ? 3.049   19.683  3.962   1.00 91.08 246 B 1 
ATOM 2738 C CD1 . PHE B 2 246 ? 1.865   19.944  4.673   1.00 88.15 246 B 1 
ATOM 2739 C CD2 . PHE B 2 246 ? 4.122   19.039  4.602   1.00 87.87 246 B 1 
ATOM 2740 C CE1 . PHE B 2 246 ? 1.758   19.576  6.023   1.00 87.18 246 B 1 
ATOM 2741 C CE2 . PHE B 2 246 ? 4.012   18.674  5.960   1.00 85.94 246 B 1 
ATOM 2742 C CZ  . PHE B 2 246 ? 2.840   18.936  6.667   1.00 87.31 246 B 1 
ATOM 2743 N N   . THR B 2 247 ? 0.621   18.668  1.257   1.00 93.85 247 B 1 
ATOM 2744 C CA  . THR B 2 247 ? -0.689  18.012  1.331   1.00 94.42 247 B 1 
ATOM 2745 C C   . THR B 2 247 ? -0.688  16.668  0.612   1.00 95.13 247 B 1 
ATOM 2746 O O   . THR B 2 247 ? -1.187  15.708  1.180   1.00 94.21 247 B 1 
ATOM 2747 C CB  . THR B 2 247 ? -1.801  18.919  0.776   1.00 93.37 247 B 1 
ATOM 2748 O OG1 . THR B 2 247 ? -1.830  20.145  1.467   1.00 84.92 247 B 1 
ATOM 2749 C CG2 . THR B 2 247 ? -3.185  18.307  0.938   1.00 85.15 247 B 1 
ATOM 2750 N N   . ILE B 2 248 ? -0.074  16.558  -0.575  1.00 94.27 248 B 1 
ATOM 2751 C CA  . ILE B 2 248 ? 0.046   15.282  -1.301  1.00 94.45 248 B 1 
ATOM 2752 C C   . ILE B 2 248 ? 0.781   14.245  -0.443  1.00 94.91 248 B 1 
ATOM 2753 O O   . ILE B 2 248 ? 0.299   13.121  -0.306  1.00 94.38 248 B 1 
ATOM 2754 C CB  . ILE B 2 248 ? 0.760   15.486  -2.655  1.00 93.75 248 B 1 
ATOM 2755 C CG1 . ILE B 2 248 ? -0.117  16.311  -3.615  1.00 89.12 248 B 1 
ATOM 2756 C CG2 . ILE B 2 248 ? 1.106   14.145  -3.334  1.00 88.94 248 B 1 
ATOM 2757 C CD1 . ILE B 2 248 ? 0.675   16.901  -4.789  1.00 83.41 248 B 1 
ATOM 2758 N N   . MET B 2 249 ? 1.903   14.627  0.168   1.00 94.95 249 B 1 
ATOM 2759 C CA  . MET B 2 249 ? 2.695   13.733  1.019   1.00 95.15 249 B 1 
ATOM 2760 C C   . MET B 2 249 ? 1.909   13.294  2.267   1.00 95.75 249 B 1 
ATOM 2761 O O   . MET B 2 249 ? 1.869   12.108  2.579   1.00 94.72 249 B 1 
ATOM 2762 C CB  . MET B 2 249 ? 3.999   14.459  1.407   1.00 93.97 249 B 1 
ATOM 2763 C CG  . MET B 2 249 ? 4.952   13.580  2.217   1.00 87.30 249 B 1 
ATOM 2764 S SD  . MET B 2 249 ? 5.684   12.198  1.309   1.00 83.10 249 B 1 
ATOM 2765 C CE  . MET B 2 249 ? 7.115   13.002  0.565   1.00 73.61 249 B 1 
ATOM 2766 N N   . ILE B 2 250 ? 1.259   14.215  2.957   1.00 96.38 250 B 1 
ATOM 2767 C CA  . ILE B 2 250 ? 0.470   13.901  4.159   1.00 96.29 250 B 1 
ATOM 2768 C C   . ILE B 2 250 ? -0.706  12.983  3.824   1.00 96.75 250 B 1 
ATOM 2769 O O   . ILE B 2 250 ? -0.932  11.999  4.524   1.00 96.05 250 B 1 
ATOM 2770 C CB  . ILE B 2 250 ? -0.004  15.189  4.865   1.00 95.25 250 B 1 
ATOM 2771 C CG1 . ILE B 2 250 ? 1.180   15.977  5.477   1.00 88.43 250 B 1 
ATOM 2772 C CG2 . ILE B 2 250 ? -1.070  14.918  5.939   1.00 88.47 250 B 1 
ATOM 2773 C CD1 . ILE B 2 250 ? 1.947   15.265  6.607   1.00 77.31 250 B 1 
ATOM 2774 N N   . VAL B 2 251 ? -1.426  13.255  2.745   1.00 96.64 251 B 1 
ATOM 2775 C CA  . VAL B 2 251 ? -2.555  12.425  2.325   1.00 96.76 251 B 1 
ATOM 2776 C C   . VAL B 2 251 ? -2.083  11.028  1.928   1.00 96.92 251 B 1 
ATOM 2777 O O   . VAL B 2 251 ? -2.704  10.052  2.339   1.00 96.06 251 B 1 
ATOM 2778 C CB  . VAL B 2 251 ? -3.357  13.114  1.212   1.00 96.11 251 B 1 
ATOM 2779 C CG1 . VAL B 2 251 ? -4.438  12.204  0.624   1.00 92.52 251 B 1 
ATOM 2780 C CG2 . VAL B 2 251 ? -4.072  14.350  1.772   1.00 93.01 251 B 1 
ATOM 2781 N N   . TYR B 2 252 ? -0.929  10.900  1.243   1.00 96.59 252 B 1 
ATOM 2782 C CA  . TYR B 2 252 ? -0.330  9.591   0.978   1.00 96.63 252 B 1 
ATOM 2783 C C   . TYR B 2 252 ? -0.121  8.797   2.279   1.00 96.85 252 B 1 
ATOM 2784 O O   . TYR B 2 252 ? -0.527  7.636   2.355   1.00 96.44 252 B 1 
ATOM 2785 C CB  . TYR B 2 252 ? 1.002   9.758   0.232   1.00 96.54 252 B 1 
ATOM 2786 C CG  . TYR B 2 252 ? 1.809   8.478   0.189   1.00 96.64 252 B 1 
ATOM 2787 C CD1 . TYR B 2 252 ? 2.766   8.203   1.196   1.00 95.59 252 B 1 
ATOM 2788 C CD2 . TYR B 2 252 ? 1.548   7.507   -0.793  1.00 95.73 252 B 1 
ATOM 2789 C CE1 . TYR B 2 252 ? 3.443   6.977   1.220   1.00 95.09 252 B 1 
ATOM 2790 C CE2 . TYR B 2 252 ? 2.227   6.280   -0.780  1.00 94.90 252 B 1 
ATOM 2791 C CZ  . TYR B 2 252 ? 3.173   6.014   0.231   1.00 95.26 252 B 1 
ATOM 2792 O OH  . TYR B 2 252 ? 3.819   4.806   0.264   1.00 94.00 252 B 1 
ATOM 2793 N N   . PHE B 2 253 ? 0.446   9.405   3.322   1.00 97.21 253 B 1 
ATOM 2794 C CA  . PHE B 2 253 ? 0.629   8.722   4.598   1.00 97.11 253 B 1 
ATOM 2795 C C   . PHE B 2 253 ? -0.698  8.356   5.259   1.00 97.12 253 B 1 
ATOM 2796 O O   . PHE B 2 253 ? -0.817  7.244   5.764   1.00 96.03 253 B 1 
ATOM 2797 C CB  . PHE B 2 253 ? 1.477   9.566   5.551   1.00 96.85 253 B 1 
ATOM 2798 C CG  . PHE B 2 253 ? 2.943   9.619   5.193   1.00 96.77 253 B 1 
ATOM 2799 C CD1 . PHE B 2 253 ? 3.703   8.432   5.127   1.00 94.46 253 B 1 
ATOM 2800 C CD2 . PHE B 2 253 ? 3.560   10.846  4.929   1.00 94.26 253 B 1 
ATOM 2801 C CE1 . PHE B 2 253 ? 5.057   8.474   4.783   1.00 93.31 253 B 1 
ATOM 2802 C CE2 . PHE B 2 253 ? 4.916   10.892  4.592   1.00 93.39 253 B 1 
ATOM 2803 C CZ  . PHE B 2 253 ? 5.672   9.710   4.510   1.00 94.52 253 B 1 
ATOM 2804 N N   . LEU B 2 254 ? -1.707  9.208   5.227   1.00 97.31 254 B 1 
ATOM 2805 C CA  . LEU B 2 254 ? -3.012  8.915   5.817   1.00 97.18 254 B 1 
ATOM 2806 C C   . LEU B 2 254 ? -3.674  7.683   5.186   1.00 97.06 254 B 1 
ATOM 2807 O O   . LEU B 2 254 ? -4.317  6.925   5.902   1.00 95.83 254 B 1 
ATOM 2808 C CB  . LEU B 2 254 ? -3.931  10.141  5.677   1.00 96.63 254 B 1 
ATOM 2809 C CG  . LEU B 2 254 ? -3.551  11.339  6.578   1.00 90.32 254 B 1 
ATOM 2810 C CD1 . LEU B 2 254 ? -4.450  12.534  6.237   1.00 85.57 254 B 1 
ATOM 2811 C CD2 . LEU B 2 254 ? -3.704  11.022  8.061   1.00 85.80 254 B 1 
ATOM 2812 N N   . PHE B 2 255 ? -3.491  7.464   3.883   1.00 96.75 255 B 1 
ATOM 2813 C CA  . PHE B 2 255 ? -4.100  6.349   3.171   1.00 96.62 255 B 1 
ATOM 2814 C C   . PHE B 2 255 ? -3.267  5.059   3.234   1.00 96.30 255 B 1 
ATOM 2815 O O   . PHE B 2 255 ? -3.821  3.978   3.401   1.00 94.92 255 B 1 
ATOM 2816 C CB  . PHE B 2 255 ? -4.401  6.769   1.730   1.00 96.25 255 B 1 
ATOM 2817 C CG  . PHE B 2 255 ? -5.678  7.583   1.578   1.00 96.29 255 B 1 
ATOM 2818 C CD1 . PHE B 2 255 ? -6.793  7.019   0.928   1.00 94.00 255 B 1 
ATOM 2819 C CD2 . PHE B 2 255 ? -5.778  8.883   2.089   1.00 93.80 255 B 1 
ATOM 2820 C CE1 . PHE B 2 255 ? -7.977  7.751   0.785   1.00 92.96 255 B 1 
ATOM 2821 C CE2 . PHE B 2 255 ? -6.966  9.624   1.955   1.00 93.00 255 B 1 
ATOM 2822 C CZ  . PHE B 2 255 ? -8.066  9.051   1.298   1.00 94.03 255 B 1 
ATOM 2823 N N   . TRP B 2 256 ? -1.921  5.148   3.131   1.00 96.05 256 B 1 
ATOM 2824 C CA  . TRP B 2 256 ? -1.054  3.969   3.009   1.00 95.84 256 B 1 
ATOM 2825 C C   . TRP B 2 256 ? -0.346  3.546   4.307   1.00 95.75 256 B 1 
ATOM 2826 O O   . TRP B 2 256 ? 0.049   2.378   4.423   1.00 94.59 256 B 1 
ATOM 2827 C CB  . TRP B 2 256 ? -0.049  4.205   1.882   1.00 95.40 256 B 1 
ATOM 2828 C CG  . TRP B 2 256 ? -0.618  4.003   0.506   1.00 94.96 256 B 1 
ATOM 2829 C CD1 . TRP B 2 256 ? -0.799  4.951   -0.432  1.00 93.25 256 B 1 
ATOM 2830 C CD2 . TRP B 2 256 ? -1.061  2.741   -0.097  1.00 94.35 256 B 1 
ATOM 2831 N NE1 . TRP B 2 256 ? -1.307  4.373   -1.589  1.00 92.66 256 B 1 
ATOM 2832 C CE2 . TRP B 2 256 ? -1.482  3.016   -1.424  1.00 93.58 256 B 1 
ATOM 2833 C CE3 . TRP B 2 256 ? -1.122  1.406   0.360   1.00 92.74 256 B 1 
ATOM 2834 C CZ2 . TRP B 2 256 ? -1.958  1.992   -2.285  1.00 91.91 256 B 1 
ATOM 2835 C CZ3 . TRP B 2 256 ? -1.602  0.387   -0.501  1.00 92.31 256 B 1 
ATOM 2836 C CH2 . TRP B 2 256 ? -2.015  0.680   -1.797  1.00 92.00 256 B 1 
ATOM 2837 N N   . THR B 2 257 ? -0.169  4.427   5.285   1.00 97.30 257 B 1 
ATOM 2838 C CA  . THR B 2 257 ? 0.520   4.073   6.538   1.00 97.25 257 B 1 
ATOM 2839 C C   . THR B 2 257 ? -0.209  2.994   7.338   1.00 97.05 257 B 1 
ATOM 2840 O O   . THR B 2 257 ? 0.470   2.086   7.802   1.00 96.19 257 B 1 
ATOM 2841 C CB  . THR B 2 257 ? 0.791   5.295   7.425   1.00 96.65 257 B 1 
ATOM 2842 O OG1 . THR B 2 257 ? 1.596   6.209   6.726   1.00 86.52 257 B 1 
ATOM 2843 C CG2 . THR B 2 257 ? 1.534   4.972   8.720   1.00 86.71 257 B 1 
ATOM 2844 N N   . PRO B 2 258 ? -1.548  3.027   7.478   1.00 95.71 258 B 1 
ATOM 2845 C CA  . PRO B 2 258 ? -2.266  1.960   8.173   1.00 95.43 258 B 1 
ATOM 2846 C C   . PRO B 2 258 ? -1.978  0.583   7.575   1.00 94.83 258 B 1 
ATOM 2847 O O   . PRO B 2 258 ? -1.618  -0.332  8.311   1.00 93.71 258 B 1 
ATOM 2848 C CB  . PRO B 2 258 ? -3.749  2.328   8.062   1.00 95.04 258 B 1 
ATOM 2849 C CG  . PRO B 2 258 ? -3.727  3.842   7.926   1.00 94.21 258 B 1 
ATOM 2850 C CD  . PRO B 2 258 ? -2.480  4.075   7.095   1.00 95.96 258 B 1 
ATOM 2851 N N   . TYR B 2 259 ? -2.011  0.452   6.249   1.00 95.10 259 B 1 
ATOM 2852 C CA  . TYR B 2 259 ? -1.694  -0.799  5.567   1.00 94.35 259 B 1 
ATOM 2853 C C   . TYR B 2 259 ? -0.261  -1.259  5.827   1.00 94.19 259 B 1 
ATOM 2854 O O   . TYR B 2 259 ? -0.046  -2.399  6.239   1.00 93.41 259 B 1 
ATOM 2855 C CB  . TYR B 2 259 ? -1.928  -0.646  4.066   1.00 93.28 259 B 1 
ATOM 2856 C CG  . TYR B 2 259 ? -1.554  -1.894  3.307   1.00 92.64 259 B 1 
ATOM 2857 C CD1 . TYR B 2 259 ? -0.375  -1.940  2.544   1.00 90.59 259 B 1 
ATOM 2858 C CD2 . TYR B 2 259 ? -2.354  -3.039  3.419   1.00 90.59 259 B 1 
ATOM 2859 C CE1 . TYR B 2 259 ? -0.023  -3.123  1.865   1.00 89.55 259 B 1 
ATOM 2860 C CE2 . TYR B 2 259 ? -2.008  -4.225  2.739   1.00 89.05 259 B 1 
ATOM 2861 C CZ  . TYR B 2 259 ? -0.849  -4.253  1.964   1.00 89.33 259 B 1 
ATOM 2862 O OH  . TYR B 2 259 ? -0.528  -5.402  1.283   1.00 87.12 259 B 1 
ATOM 2863 N N   . ASN B 2 260 ? 0.734   -0.366  5.681   1.00 94.67 260 B 1 
ATOM 2864 C CA  . ASN B 2 260 ? 2.135   -0.700  5.914   1.00 94.35 260 B 1 
ATOM 2865 C C   . ASN B 2 260 ? 2.387   -1.200  7.349   1.00 94.23 260 B 1 
ATOM 2866 O O   . ASN B 2 260 ? 3.161   -2.139  7.543   1.00 93.19 260 B 1 
ATOM 2867 C CB  . ASN B 2 260 ? 3.016   0.515   5.592   1.00 94.27 260 B 1 
ATOM 2868 C CG  . ASN B 2 260 ? 3.231   0.686   4.099   1.00 92.41 260 B 1 
ATOM 2869 O OD1 . ASN B 2 260 ? 3.938   -0.068  3.453   1.00 79.54 260 B 1 
ATOM 2870 N ND2 . ASN B 2 260 ? 2.636   1.684   3.507   1.00 80.13 260 B 1 
ATOM 2871 N N   . ILE B 2 261 ? 1.725   -0.610  8.344   1.00 95.99 261 B 1 
ATOM 2872 C CA  . ILE B 2 261 ? 1.828   -1.049  9.740   1.00 95.76 261 B 1 
ATOM 2873 C C   . ILE B 2 261 ? 1.175   -2.422  9.918   1.00 95.08 261 B 1 
ATOM 2874 O O   . ILE B 2 261 ? 1.777   -3.314  10.517  1.00 94.03 261 B 1 
ATOM 2875 C CB  . ILE B 2 261 ? 1.228   0.010   10.689  1.00 95.81 261 B 1 
ATOM 2876 C CG1 . ILE B 2 261 ? 2.091   1.294   10.660  1.00 93.69 261 B 1 
ATOM 2877 C CG2 . ILE B 2 261 ? 1.122   -0.527  12.132  1.00 93.20 261 B 1 
ATOM 2878 C CD1 . ILE B 2 261 ? 1.455   2.492   11.378  1.00 83.89 261 B 1 
ATOM 2879 N N   . VAL B 2 262 ? -0.034  -2.623  9.386   1.00 93.42 262 B 1 
ATOM 2880 C CA  . VAL B 2 262 ? -0.766  -3.880  9.562   1.00 92.51 262 B 1 
ATOM 2881 C C   . VAL B 2 262 ? -0.051  -5.048  8.880   1.00 91.76 262 B 1 
ATOM 2882 O O   . VAL B 2 262 ? 0.096   -6.093  9.506   1.00 90.59 262 B 1 
ATOM 2883 C CB  . VAL B 2 262 ? -2.229  -3.745  9.100   1.00 91.82 262 B 1 
ATOM 2884 C CG1 . VAL B 2 262 ? -2.947  -5.087  9.100   1.00 86.73 262 B 1 
ATOM 2885 C CG2 . VAL B 2 262 ? -3.001  -2.828  10.050  1.00 87.05 262 B 1 
ATOM 2886 N N   . ILE B 2 263 ? 0.476   -4.892  7.665   1.00 91.84 263 B 1 
ATOM 2887 C CA  . ILE B 2 263 ? 1.247   -5.968  7.024   1.00 90.90 263 B 1 
ATOM 2888 C C   . ILE B 2 263 ? 2.539   -6.284  7.769   1.00 90.88 263 B 1 
ATOM 2889 O O   . ILE B 2 263 ? 2.946   -7.436  7.793   1.00 89.91 263 B 1 
ATOM 2890 C CB  . ILE B 2 263 ? 1.556   -5.697  5.532   1.00 89.44 263 B 1 
ATOM 2891 C CG1 . ILE B 2 263 ? 2.483   -4.490  5.307   1.00 77.93 263 B 1 
ATOM 2892 C CG2 . ILE B 2 263 ? 0.242   -5.600  4.743   1.00 74.67 263 B 1 
ATOM 2893 C CD1 . ILE B 2 263 ? 2.996   -4.322  3.877   1.00 73.62 263 B 1 
ATOM 2894 N N   . LEU B 2 264 ? 3.164   -5.300  8.407   1.00 92.50 264 B 1 
ATOM 2895 C CA  . LEU B 2 264 ? 4.341   -5.527  9.238   1.00 92.88 264 B 1 
ATOM 2896 C C   . LEU B 2 264 ? 3.982   -6.376  10.463  1.00 92.58 264 B 1 
ATOM 2897 O O   . LEU B 2 264 ? 4.667   -7.357  10.752  1.00 91.30 264 B 1 
ATOM 2898 C CB  . LEU B 2 264 ? 4.958   -4.176  9.623   1.00 92.99 264 B 1 
ATOM 2899 C CG  . LEU B 2 264 ? 6.322   -4.296  10.336  1.00 88.59 264 B 1 
ATOM 2900 C CD1 . LEU B 2 264 ? 7.434   -4.702  9.367   1.00 85.68 264 B 1 
ATOM 2901 C CD2 . LEU B 2 264 ? 6.707   -2.945  10.948  1.00 85.65 264 B 1 
ATOM 2902 N N   . LEU B 2 265 ? 2.879   -6.044  11.144  1.00 92.62 265 B 1 
ATOM 2903 C CA  . LEU B 2 265 ? 2.379   -6.820  12.275  1.00 92.17 265 B 1 
ATOM 2904 C C   . LEU B 2 265 ? 1.962   -8.235  11.865  1.00 91.07 265 B 1 
ATOM 2905 O O   . LEU B 2 265 ? 2.271   -9.183  12.572  1.00 89.13 265 B 1 
ATOM 2906 C CB  . LEU B 2 265 ? 1.184   -6.090  12.910  1.00 92.47 265 B 1 
ATOM 2907 C CG  . LEU B 2 265 ? 1.522   -4.753  13.585  1.00 89.95 265 B 1 
ATOM 2908 C CD1 . LEU B 2 265 ? 0.222   -4.071  14.015  1.00 86.93 265 B 1 
ATOM 2909 C CD2 . LEU B 2 265 ? 2.394   -4.935  14.837  1.00 86.98 265 B 1 
ATOM 2910 N N   . ASN B 2 266 ? 1.302   -8.385  10.708  1.00 88.93 266 B 1 
ATOM 2911 C CA  . ASN B 2 266 ? 0.844   -9.687  10.223  1.00 87.18 266 B 1 
ATOM 2912 C C   . ASN B 2 266 ? 2.015   -10.588 9.808   1.00 86.53 266 B 1 
ATOM 2913 O O   . ASN B 2 266 ? 2.104   -11.734 10.232  1.00 83.24 266 B 1 
ATOM 2914 C CB  . ASN B 2 266 ? -0.178  -9.465  9.090   1.00 84.71 266 B 1 
ATOM 2915 C CG  . ASN B 2 266 ? -1.046  -10.701 8.825   1.00 81.16 266 B 1 
ATOM 2916 O OD1 . ASN B 2 266 ? -0.858  -11.754 9.384   1.00 72.27 266 B 1 
ATOM 2917 N ND2 . ASN B 2 266 ? -2.056  -10.576 7.991   1.00 73.15 266 B 1 
ATOM 2918 N N   . THR B 2 267 ? 2.980   -10.059 9.038   1.00 87.72 267 B 1 
ATOM 2919 C CA  . THR B 2 267 ? 4.150   -10.822 8.596   1.00 87.36 267 B 1 
ATOM 2920 C C   . THR B 2 267 ? 5.049   -11.237 9.759   1.00 87.05 267 B 1 
ATOM 2921 O O   . THR B 2 267 ? 5.601   -12.334 9.742   1.00 85.20 267 B 1 
ATOM 2922 C CB  . THR B 2 267 ? 4.975   -10.011 7.582   1.00 86.83 267 B 1 
ATOM 2923 O OG1 . THR B 2 267 ? 4.181   -9.656  6.474   1.00 77.39 267 B 1 
ATOM 2924 C CG2 . THR B 2 267 ? 6.165   -10.794 7.031   1.00 76.37 267 B 1 
ATOM 2925 N N   . PHE B 2 268 ? 5.202   -10.384 10.763  1.00 88.82 268 B 1 
ATOM 2926 C CA  . PHE B 2 268 ? 6.048   -10.640 11.932  1.00 89.46 268 B 1 
ATOM 2927 C C   . PHE B 2 268 ? 5.235   -10.943 13.193  1.00 88.33 268 B 1 
ATOM 2928 O O   . PHE B 2 268 ? 5.679   -10.660 14.306  1.00 84.63 268 B 1 
ATOM 2929 C CB  . PHE B 2 268 ? 7.047   -9.489  12.103  1.00 90.05 268 B 1 
ATOM 2930 C CG  . PHE B 2 268 ? 8.005   -9.347  10.944  1.00 90.88 268 B 1 
ATOM 2931 C CD1 . PHE B 2 268 ? 9.085   -10.237 10.805  1.00 89.06 268 B 1 
ATOM 2932 C CD2 . PHE B 2 268 ? 7.810   -8.347  9.979   1.00 89.21 268 B 1 
ATOM 2933 C CE1 . PHE B 2 268 ? 9.958   -10.132 9.712   1.00 88.38 268 B 1 
ATOM 2934 C CE2 . PHE B 2 268 ? 8.683   -8.230  8.881   1.00 88.69 268 B 1 
ATOM 2935 C CZ  . PHE B 2 268 ? 9.748   -9.127  8.758   1.00 89.11 268 B 1 
ATOM 2936 N N   . GLN B 2 269 ? 4.060   -11.554 13.046  1.00 85.88 269 B 1 
ATOM 2937 C CA  . GLN B 2 269 ? 3.146   -11.815 14.155  1.00 84.03 269 B 1 
ATOM 2938 C C   . GLN B 2 269 ? 3.770   -12.630 15.297  1.00 83.66 269 B 1 
ATOM 2939 O O   . GLN B 2 269 ? 3.465   -12.381 16.464  1.00 80.06 269 B 1 
ATOM 2940 C CB  . GLN B 2 269 ? 1.872   -12.494 13.620  1.00 80.36 269 B 1 
ATOM 2941 C CG  . GLN B 2 269 ? 2.131   -13.848 12.968  1.00 73.50 269 B 1 
ATOM 2942 C CD  . GLN B 2 269 ? 0.855   -14.446 12.359  1.00 72.81 269 B 1 
ATOM 2943 O OE1 . GLN B 2 269 ? -0.144  -14.616 13.034  1.00 66.61 269 B 1 
ATOM 2944 N NE2 . GLN B 2 269 ? 0.845   -14.775 11.097  1.00 65.10 269 B 1 
ATOM 2945 N N   . GLU B 2 270 ? 4.696   -13.547 14.985  1.00 81.65 270 B 1 
ATOM 2946 C CA  . GLU B 2 270 ? 5.420   -14.317 16.006  1.00 81.25 270 B 1 
ATOM 2947 C C   . GLU B 2 270 ? 6.310   -13.412 16.868  1.00 82.29 270 B 1 
ATOM 2948 O O   . GLU B 2 270 ? 6.328   -13.543 18.087  1.00 80.04 270 B 1 
ATOM 2949 C CB  . GLU B 2 270 ? 6.272   -15.422 15.366  1.00 77.88 270 B 1 
ATOM 2950 C CG  . GLU B 2 270 ? 5.443   -16.503 14.655  1.00 69.11 270 B 1 
ATOM 2951 C CD  . GLU B 2 270 ? 6.260   -17.743 14.259  1.00 64.46 270 B 1 
ATOM 2952 O OE1 . GLU B 2 270 ? 5.639   -18.822 14.130  1.00 57.74 270 B 1 
ATOM 2953 O OE2 . GLU B 2 270 ? 7.493   -17.639 14.112  1.00 59.14 270 B 1 
ATOM 2954 N N   . PHE B 2 271 ? 7.006   -12.457 16.248  1.00 87.08 271 B 1 
ATOM 2955 C CA  . PHE B 2 271 ? 7.860   -11.496 16.954  1.00 87.99 271 B 1 
ATOM 2956 C C   . PHE B 2 271 ? 7.039   -10.561 17.861  1.00 87.97 271 B 1 
ATOM 2957 O O   . PHE B 2 271 ? 7.484   -10.212 18.950  1.00 85.74 271 B 1 
ATOM 2958 C CB  . PHE B 2 271 ? 8.660   -10.692 15.925  1.00 87.22 271 B 1 
ATOM 2959 C CG  . PHE B 2 271 ? 9.544   -9.635  16.551  1.00 85.65 271 B 1 
ATOM 2960 C CD1 . PHE B 2 271 ? 9.120   -8.298  16.617  1.00 82.01 271 B 1 
ATOM 2961 C CD2 . PHE B 2 271 ? 10.783  -9.997  17.103  1.00 81.77 271 B 1 
ATOM 2962 C CE1 . PHE B 2 271 ? 9.919   -7.331  17.237  1.00 80.66 271 B 1 
ATOM 2963 C CE2 . PHE B 2 271 ? 11.594  -9.033  17.731  1.00 79.79 271 B 1 
ATOM 2964 C CZ  . PHE B 2 271 ? 11.163  -7.697  17.794  1.00 79.60 271 B 1 
ATOM 2965 N N   . PHE B 2 272 ? 5.832   -10.200 17.433  1.00 88.59 272 B 1 
ATOM 2966 C CA  . PHE B 2 272 ? 4.932   -9.339  18.203  1.00 89.28 272 B 1 
ATOM 2967 C C   . PHE B 2 272 ? 4.055   -10.107 19.211  1.00 88.68 272 B 1 
ATOM 2968 O O   . PHE B 2 272 ? 3.249   -9.481  19.897  1.00 84.86 272 B 1 
ATOM 2969 C CB  . PHE B 2 272 ? 4.108   -8.479  17.240  1.00 88.91 272 B 1 
ATOM 2970 C CG  . PHE B 2 272 ? 4.932   -7.479  16.455  1.00 89.46 272 B 1 
ATOM 2971 C CD1 . PHE B 2 272 ? 5.586   -6.427  17.111  1.00 86.92 272 B 1 
ATOM 2972 C CD2 . PHE B 2 272 ? 5.063   -7.611  15.062  1.00 87.02 272 B 1 
ATOM 2973 C CE1 . PHE B 2 272 ? 6.376   -5.514  16.389  1.00 86.35 272 B 1 
ATOM 2974 C CE2 . PHE B 2 272 ? 5.851   -6.703  14.332  1.00 85.86 272 B 1 
ATOM 2975 C CZ  . PHE B 2 272 ? 6.518   -5.660  14.993  1.00 86.56 272 B 1 
ATOM 2976 N N   . GLY B 2 273 ? 4.184   -11.423 19.301  1.00 85.93 273 B 1 
ATOM 2977 C CA  . GLY B 2 273 ? 3.366   -12.253 20.188  1.00 85.85 273 B 1 
ATOM 2978 C C   . GLY B 2 273 ? 1.893   -12.354 19.774  1.00 85.96 273 B 1 
ATOM 2979 O O   . GLY B 2 273 ? 1.039   -12.624 20.613  1.00 81.73 273 B 1 
ATOM 2980 N N   . LEU B 2 274 ? 1.593   -12.150 18.492  1.00 85.55 274 B 1 
ATOM 2981 C CA  . LEU B 2 274 ? 0.234   -12.164 17.916  1.00 85.50 274 B 1 
ATOM 2982 C C   . LEU B 2 274 ? -0.073  -13.463 17.155  1.00 84.77 274 B 1 
ATOM 2983 O O   . LEU B 2 274 ? -1.037  -13.530 16.398  1.00 80.91 274 B 1 
ATOM 2984 C CB  . LEU B 2 274 ? 0.049   -10.910 17.037  1.00 83.92 274 B 1 
ATOM 2985 C CG  . LEU B 2 274 ? 0.212   -9.563  17.771  1.00 82.02 274 B 1 
ATOM 2986 C CD1 . LEU B 2 274 ? 0.144   -8.422  16.765  1.00 78.18 274 B 1 
ATOM 2987 C CD2 . LEU B 2 274 ? -0.875  -9.349  18.820  1.00 79.09 274 B 1 
ATOM 2988 N N   . SER B 2 275 ? 0.738   -14.508 17.329  1.00 82.24 275 B 1 
ATOM 2989 C CA  . SER B 2 275 ? 0.623   -15.785 16.628  1.00 81.25 275 B 1 
ATOM 2990 C C   . SER B 2 275 ? -0.431  -16.713 17.259  1.00 81.52 275 B 1 
ATOM 2991 O O   . SER B 2 275 ? -0.126  -17.823 17.701  1.00 76.20 275 B 1 
ATOM 2992 C CB  . SER B 2 275 ? 1.994   -16.443 16.524  1.00 77.05 275 B 1 
ATOM 2993 O OG  . SER B 2 275 ? 1.942   -17.603 15.715  1.00 68.70 275 B 1 
ATOM 2994 N N   . ASN B 2 276 ? -1.694  -16.253 17.304  1.00 84.01 276 B 1 
ATOM 2995 C CA  . ASN B 2 276 ? -2.843  -17.045 17.741  1.00 84.14 276 B 1 
ATOM 2996 C C   . ASN B 2 276 ? -4.008  -16.874 16.757  1.00 84.89 276 B 1 
ATOM 2997 O O   . ASN B 2 276 ? -4.009  -15.952 15.931  1.00 81.75 276 B 1 
ATOM 2998 C CB  . ASN B 2 276 ? -3.201  -16.683 19.195  1.00 81.04 276 B 1 
ATOM 2999 C CG  . ASN B 2 276 ? -3.735  -15.269 19.324  1.00 76.64 276 B 1 
ATOM 3000 O OD1 . ASN B 2 276 ? -4.773  -14.940 18.809  1.00 65.51 276 B 1 
ATOM 3001 N ND2 . ASN B 2 276 ? -3.017  -14.398 20.005  1.00 70.28 276 B 1 
ATOM 3002 N N   . CYS B 2 277 ? -4.999  -17.761 16.829  1.00 82.98 277 B 1 
ATOM 3003 C CA  . CYS B 2 277 ? -6.102  -17.797 15.870  1.00 83.21 277 B 1 
ATOM 3004 C C   . CYS B 2 277 ? -6.887  -16.480 15.815  1.00 84.16 277 B 1 
ATOM 3005 O O   . CYS B 2 277 ? -7.125  -15.947 14.734  1.00 82.16 277 B 1 
ATOM 3006 C CB  . CYS B 2 277 ? -7.026  -18.972 16.213  1.00 81.58 277 B 1 
ATOM 3007 S SG  . CYS B 2 277 ? -8.381  -19.233 15.033  1.00 78.07 277 B 1 
ATOM 3008 N N   . GLU B 2 278 ? -7.244  -15.930 16.972  1.00 84.87 278 B 1 
ATOM 3009 C CA  . GLU B 2 278 ? -8.041  -14.714 17.085  1.00 85.03 278 B 1 
ATOM 3010 C C   . GLU B 2 278 ? -7.282  -13.487 16.564  1.00 85.50 278 B 1 
ATOM 3011 O O   . GLU B 2 278 ? -7.736  -12.824 15.630  1.00 84.18 278 B 1 
ATOM 3012 C CB  . GLU B 2 278 ? -8.466  -14.539 18.548  1.00 84.07 278 B 1 
ATOM 3013 C CG  . GLU B 2 278 ? -9.455  -13.377 18.713  1.00 72.92 278 B 1 
ATOM 3014 C CD  . GLU B 2 278 ? -9.862  -13.136 20.178  1.00 65.39 278 B 1 
ATOM 3015 O OE1 . GLU B 2 278 ? -10.594 -12.149 20.389  1.00 58.07 278 B 1 
ATOM 3016 O OE2 . GLU B 2 278 ? -9.416  -13.903 21.055  1.00 57.78 278 B 1 
ATOM 3017 N N   . SER B 2 279 ? -6.074  -13.243 17.073  1.00 86.15 279 B 1 
ATOM 3018 C CA  . SER B 2 279 ? -5.247  -12.117 16.649  1.00 86.05 279 B 1 
ATOM 3019 C C   . SER B 2 279 ? -4.910  -12.169 15.164  1.00 86.28 279 B 1 
ATOM 3020 O O   . SER B 2 279 ? -4.924  -11.144 14.492  1.00 84.86 279 B 1 
ATOM 3021 C CB  . SER B 2 279 ? -3.940  -12.065 17.438  1.00 85.62 279 B 1 
ATOM 3022 O OG  . SER B 2 279 ? -4.188  -11.905 18.818  1.00 74.48 279 B 1 
ATOM 3023 N N   . THR B 2 280 ? -4.630  -13.358 14.616  1.00 85.41 280 B 1 
ATOM 3024 C CA  . THR B 2 280 ? -4.324  -13.480 13.186  1.00 84.12 280 B 1 
ATOM 3025 C C   . THR B 2 280 ? -5.559  -13.270 12.320  1.00 84.32 280 B 1 
ATOM 3026 O O   . THR B 2 280 ? -5.453  -12.666 11.263  1.00 83.00 280 B 1 
ATOM 3027 C CB  . THR B 2 280 ? -3.678  -14.818 12.845  1.00 82.73 280 B 1 
ATOM 3028 O OG1 . THR B 2 280 ? -2.632  -15.136 13.734  1.00 72.40 280 B 1 
ATOM 3029 C CG2 . THR B 2 280 ? -3.045  -14.774 11.459  1.00 70.70 280 B 1 
ATOM 3030 N N   . SER B 2 281 ? -6.743  -13.699 12.753  1.00 83.66 281 B 1 
ATOM 3031 C CA  . SER B 2 281 ? -8.001  -13.414 12.060  1.00 83.12 281 B 1 
ATOM 3032 C C   . SER B 2 281 ? -8.290  -11.913 12.030  1.00 83.83 281 B 1 
ATOM 3033 O O   . SER B 2 281 ? -8.609  -11.366 10.978  1.00 82.70 281 B 1 
ATOM 3034 C CB  . SER B 2 281 ? -9.151  -14.172 12.732  1.00 81.82 281 B 1 
ATOM 3035 O OG  . SER B 2 281 ? -10.326 -14.043 11.962  1.00 71.15 281 B 1 
ATOM 3036 N N   . GLN B 2 282 ? -8.090  -11.215 13.154  1.00 86.06 282 B 1 
ATOM 3037 C CA  . GLN B 2 282 ? -8.233  -9.758  13.234  1.00 86.23 282 B 1 
ATOM 3038 C C   . GLN B 2 282 ? -7.197  -9.039  12.361  1.00 86.32 282 B 1 
ATOM 3039 O O   . GLN B 2 282 ? -7.532  -8.067  11.681  1.00 85.40 282 B 1 
ATOM 3040 C CB  . GLN B 2 282 ? -8.086  -9.303  14.690  1.00 86.24 282 B 1 
ATOM 3041 C CG  . GLN B 2 282 ? -9.253  -9.739  15.581  1.00 81.36 282 B 1 
ATOM 3042 C CD  . GLN B 2 282 ? -9.037  -9.363  17.059  1.00 77.56 282 B 1 
ATOM 3043 O OE1 . GLN B 2 282 ? -8.056  -8.736  17.419  1.00 71.47 282 B 1 
ATOM 3044 N NE2 . GLN B 2 282 ? -9.929  -9.724  17.937  1.00 68.67 282 B 1 
ATOM 3045 N N   . LEU B 2 283 ? -5.944  -9.509  12.311  1.00 86.59 283 B 1 
ATOM 3046 C CA  . LEU B 2 283 ? -4.904  -8.950  11.458  1.00 86.37 283 B 1 
ATOM 3047 C C   . LEU B 2 283 ? -5.216  -9.132  9.969   1.00 85.82 283 B 1 
ATOM 3048 O O   . LEU B 2 283 ? -4.980  -8.207  9.202   1.00 84.69 283 B 1 
ATOM 3049 C CB  . LEU B 2 283 ? -3.543  -9.586  11.790  1.00 86.38 283 B 1 
ATOM 3050 C CG  . LEU B 2 283 ? -2.894  -9.048  13.076  1.00 82.92 283 B 1 
ATOM 3051 C CD1 . LEU B 2 283 ? -1.670  -9.901  13.411  1.00 80.68 283 B 1 
ATOM 3052 C CD2 . LEU B 2 283 ? -2.437  -7.593  12.918  1.00 81.48 283 B 1 
ATOM 3053 N N   . ASP B 2 284 ? -5.761  -10.266 9.556   1.00 84.14 284 B 1 
ATOM 3054 C CA  . ASP B 2 284 ? -6.174  -10.484 8.170   1.00 83.17 284 B 1 
ATOM 3055 C C   . ASP B 2 284 ? -7.313  -9.532  7.774   1.00 83.75 284 B 1 
ATOM 3056 O O   . ASP B 2 284 ? -7.241  -8.890  6.724   1.00 82.60 284 B 1 
ATOM 3057 C CB  . ASP B 2 284 ? -6.604  -11.942 7.959   1.00 81.44 284 B 1 
ATOM 3058 C CG  . ASP B 2 284 ? -5.456  -12.944 7.882   1.00 77.07 284 B 1 
ATOM 3059 O OD1 . ASP B 2 284 ? -4.261  -12.616 8.032   1.00 71.50 284 B 1 
ATOM 3060 O OD2 . ASP B 2 284 ? -5.764  -14.138 7.656   1.00 71.80 284 B 1 
ATOM 3061 N N   . GLN B 2 285 ? -8.324  -9.354  8.631   1.00 83.93 285 B 1 
ATOM 3062 C CA  . GLN B 2 285 ? -9.401  -8.387  8.417   1.00 84.10 285 B 1 
ATOM 3063 C C   . GLN B 2 285 ? -8.858  -6.953  8.330   1.00 85.15 285 B 1 
ATOM 3064 O O   . GLN B 2 285 ? -9.167  -6.222  7.390   1.00 84.56 285 B 1 
ATOM 3065 C CB  . GLN B 2 285 ? -10.427 -8.477  9.556   1.00 83.12 285 B 1 
ATOM 3066 C CG  . GLN B 2 285 ? -11.221 -9.790  9.543   1.00 75.57 285 B 1 
ATOM 3067 C CD  . GLN B 2 285 ? -12.071 -9.968  10.807  1.00 72.19 285 B 1 
ATOM 3068 O OE1 . GLN B 2 285 ? -12.332 -9.041  11.553  1.00 66.82 285 B 1 
ATOM 3069 N NE2 . GLN B 2 285 ? -12.537 -11.157 11.088  1.00 63.21 285 B 1 
ATOM 3070 N N   . ALA B 2 286 ? -7.987  -6.560  9.265   1.00 86.81 286 B 1 
ATOM 3071 C CA  . ALA B 2 286 ? -7.353  -5.254  9.252   1.00 87.88 286 B 1 
ATOM 3072 C C   . ALA B 2 286 ? -6.507  -5.033  7.993   1.00 88.49 286 B 1 
ATOM 3073 O O   . ALA B 2 286 ? -6.515  -3.936  7.426   1.00 87.63 286 B 1 
ATOM 3074 C CB  . ALA B 2 286 ? -6.514  -5.111  10.525  1.00 88.02 286 B 1 
ATOM 3075 N N   . THR B 2 287 ? -5.824  -6.071  7.509   1.00 86.78 287 B 1 
ATOM 3076 C CA  . THR B 2 287 ? -5.041  -6.020  6.274   1.00 86.41 287 B 1 
ATOM 3077 C C   . THR B 2 287 ? -5.932  -5.693  5.086   1.00 86.74 287 B 1 
ATOM 3078 O O   . THR B 2 287 ? -5.612  -4.785  4.319   1.00 85.79 287 B 1 
ATOM 3079 C CB  . THR B 2 287 ? -4.273  -7.337  6.041   1.00 85.61 287 B 1 
ATOM 3080 O OG1 . THR B 2 287 ? -3.445  -7.629  7.135   1.00 77.05 287 B 1 
ATOM 3081 C CG2 . THR B 2 287 ? -3.324  -7.259  4.853   1.00 75.84 287 B 1 
ATOM 3082 N N   . GLN B 2 288 ? -7.085  -6.344  4.954   1.00 85.46 288 B 1 
ATOM 3083 C CA  . GLN B 2 288 ? -8.014  -6.091  3.852   1.00 84.74 288 B 1 
ATOM 3084 C C   . GLN B 2 288 ? -8.631  -4.692  3.910   1.00 86.22 288 B 1 
ATOM 3085 O O   . GLN B 2 288 ? -8.634  -3.976  2.912   1.00 85.23 288 B 1 
ATOM 3086 C CB  . GLN B 2 288 ? -9.109  -7.145  3.868   1.00 81.78 288 B 1 
ATOM 3087 C CG  . GLN B 2 288 ? -8.545  -8.513  3.477   1.00 71.55 288 B 1 
ATOM 3088 C CD  . GLN B 2 288 ? -9.634  -9.556  3.382   1.00 65.54 288 B 1 
ATOM 3089 O OE1 . GLN B 2 288 ? -10.797 -9.299  3.645   1.00 59.08 288 B 1 
ATOM 3090 N NE2 . GLN B 2 288 ? -9.313  -10.765 2.989   1.00 55.71 288 B 1 
ATOM 3091 N N   . VAL B 2 289 ? -9.085  -4.263  5.083   1.00 86.92 289 B 1 
ATOM 3092 C CA  . VAL B 2 289 ? -9.647  -2.925  5.277   1.00 88.10 289 B 1 
ATOM 3093 C C   . VAL B 2 289 ? -8.632  -1.841  4.922   1.00 90.00 289 B 1 
ATOM 3094 O O   . VAL B 2 289 ? -8.923  -0.908  4.179   1.00 90.17 289 B 1 
ATOM 3095 C CB  . VAL B 2 289 ? -10.121 -2.764  6.738   1.00 87.09 289 B 1 
ATOM 3096 C CG1 . VAL B 2 289 ? -10.506 -1.321  7.066   1.00 82.05 289 B 1 
ATOM 3097 C CG2 . VAL B 2 289 ? -11.338 -3.654  7.025   1.00 81.66 289 B 1 
ATOM 3098 N N   . THR B 2 290 ? -7.401  -1.977  5.427   1.00 89.92 290 B 1 
ATOM 3099 C CA  . THR B 2 290 ? -6.357  -0.972  5.237   1.00 91.00 290 B 1 
ATOM 3100 C C   . THR B 2 290 ? -5.794  -0.964  3.819   1.00 91.41 290 B 1 
ATOM 3101 O O   . THR B 2 290 ? -5.482  0.113   3.317   1.00 90.62 290 B 1 
ATOM 3102 C CB  . THR B 2 290 ? -5.219  -1.129  6.246   1.00 91.16 290 B 1 
ATOM 3103 O OG1 . THR B 2 290 ? -4.685  -2.429  6.242   1.00 85.80 290 B 1 
ATOM 3104 C CG2 . THR B 2 290 ? -5.679  -0.812  7.671   1.00 86.63 290 B 1 
ATOM 3105 N N   . GLU B 2 291 ? -5.713  -2.105  3.138   1.00 89.03 291 B 1 
ATOM 3106 C CA  . GLU B 2 291 ? -5.341  -2.098  1.722   1.00 89.13 291 B 1 
ATOM 3107 C C   . GLU B 2 291 ? -6.406  -1.431  0.867   1.00 89.99 291 B 1 
ATOM 3108 O O   . GLU B 2 291 ? -6.064  -0.594  0.038   1.00 89.21 291 B 1 
ATOM 3109 C CB  . GLU B 2 291 ? -5.041  -3.489  1.178   1.00 87.21 291 B 1 
ATOM 3110 C CG  . GLU B 2 291 ? -4.523  -3.357  -0.270  1.00 82.57 291 B 1 
ATOM 3111 C CD  . GLU B 2 291 ? -3.682  -4.541  -0.734  1.00 80.44 291 B 1 
ATOM 3112 O OE1 . GLU B 2 291 ? -3.361  -4.635  -1.937  1.00 75.85 291 B 1 
ATOM 3113 O OE2 . GLU B 2 291 ? -3.269  -5.340  0.113   1.00 77.74 291 B 1 
ATOM 3114 N N   . THR B 2 292 ? -7.670  -1.702  1.103   1.00 89.89 292 B 1 
ATOM 3115 C CA  . THR B 2 292 ? -8.743  -1.039  0.353   1.00 90.15 292 B 1 
ATOM 3116 C C   . THR B 2 292 ? -8.706  0.467   0.561   1.00 91.33 292 B 1 
ATOM 3117 O O   . THR B 2 292 ? -8.826  1.208   -0.411  1.00 90.69 292 B 1 
ATOM 3118 C CB  . THR B 2 292 ? -10.103 -1.582  0.736   1.00 88.55 292 B 1 
ATOM 3119 O OG1 . THR B 2 292 ? -10.118 -2.967  0.505   1.00 80.18 292 B 1 
ATOM 3120 C CG2 . THR B 2 292 ? -11.197 -0.948  -0.127  1.00 78.96 292 B 1 
ATOM 3121 N N   . LEU B 2 293 ? -8.457  0.934   1.784   1.00 91.60 293 B 1 
ATOM 3122 C CA  . LEU B 2 293 ? -8.224  2.346   2.039   1.00 92.85 293 B 1 
ATOM 3123 C C   . LEU B 2 293 ? -7.058  2.876   1.190   1.00 93.30 293 B 1 
ATOM 3124 O O   . LEU B 2 293 ? -7.209  3.884   0.499   1.00 92.82 293 B 1 
ATOM 3125 C CB  . LEU B 2 293 ? -7.990  2.562   3.545   1.00 92.84 293 B 1 
ATOM 3126 C CG  . LEU B 2 293 ? -7.686  4.030   3.918   1.00 89.90 293 B 1 
ATOM 3127 C CD1 . LEU B 2 293 ? -8.885  4.943   3.656   1.00 87.10 293 B 1 
ATOM 3128 C CD2 . LEU B 2 293 ? -7.312  4.126   5.397   1.00 87.65 293 B 1 
ATOM 3129 N N   . GLY B 2 294 ? -5.922  2.173   1.163   1.00 93.57 294 B 1 
ATOM 3130 C CA  . GLY B 2 294 ? -4.773  2.526   0.335   1.00 93.76 294 B 1 
ATOM 3131 C C   . GLY B 2 294 ? -5.106  2.587   -1.156  1.00 94.07 294 B 1 
ATOM 3132 O O   . GLY B 2 294 ? -4.739  3.537   -1.844  1.00 93.28 294 B 1 
ATOM 3133 N N   . MET B 2 295 ? -5.877  1.619   -1.659  1.00 93.64 295 B 1 
ATOM 3134 C CA  . MET B 2 295 ? -6.275  1.554   -3.070  1.00 93.10 295 B 1 
ATOM 3135 C C   . MET B 2 295 ? -7.154  2.737   -3.489  1.00 93.36 295 B 1 
ATOM 3136 O O   . MET B 2 295 ? -7.081  3.163   -4.637  1.00 91.63 295 B 1 
ATOM 3137 C CB  . MET B 2 295 ? -7.001  0.231   -3.342  1.00 91.43 295 B 1 
ATOM 3138 C CG  . MET B 2 295 ? -6.035  -0.955  -3.271  1.00 87.70 295 B 1 
ATOM 3139 S SD  . MET B 2 295 ? -6.809  -2.578  -3.514  1.00 82.51 295 B 1 
ATOM 3140 C CE  . MET B 2 295 ? -7.167  -2.483  -5.276  1.00 74.65 295 B 1 
ATOM 3141 N N   . THR B 2 296 ? -7.920  3.329   -2.574  1.00 94.80 296 B 1 
ATOM 3142 C CA  . THR B 2 296 ? -8.687  4.540   -2.891  1.00 94.98 296 B 1 
ATOM 3143 C C   . THR B 2 296 ? -7.814  5.780   -3.081  1.00 95.43 296 B 1 
ATOM 3144 O O   . THR B 2 296 ? -8.250  6.742   -3.708  1.00 93.81 296 B 1 
ATOM 3145 C CB  . THR B 2 296 ? -9.792  4.836   -1.871  1.00 93.72 296 B 1 
ATOM 3146 O OG1 . THR B 2 296 ? -9.284  5.249   -0.639  1.00 82.72 296 B 1 
ATOM 3147 C CG2 . THR B 2 296 ? -10.752 3.675   -1.641  1.00 82.00 296 B 1 
ATOM 3148 N N   . HIS B 2 297 ? -6.546  5.770   -2.622  1.00 94.43 297 B 1 
ATOM 3149 C CA  . HIS B 2 297 ? -5.656  6.930   -2.717  1.00 95.00 297 B 1 
ATOM 3150 C C   . HIS B 2 297 ? -5.407  7.390   -4.159  1.00 94.99 297 B 1 
ATOM 3151 O O   . HIS B 2 297 ? -5.275  8.591   -4.414  1.00 93.81 297 B 1 
ATOM 3152 C CB  . HIS B 2 297 ? -4.325  6.603   -2.029  1.00 94.76 297 B 1 
ATOM 3153 C CG  . HIS B 2 297 ? -3.292  7.685   -2.183  1.00 95.23 297 B 1 
ATOM 3154 N ND1 . HIS B 2 297 ? -2.224  7.652   -3.050  1.00 84.64 297 B 1 
ATOM 3155 C CD2 . HIS B 2 297 ? -3.271  8.910   -1.565  1.00 86.50 297 B 1 
ATOM 3156 C CE1 . HIS B 2 297 ? -1.572  8.823   -2.953  1.00 88.96 297 B 1 
ATOM 3157 N NE2 . HIS B 2 297 ? -2.182  9.608   -2.061  1.00 90.55 297 B 1 
ATOM 3158 N N   . CYS B 2 298 ? -5.415  6.469   -5.139  1.00 94.74 298 B 1 
ATOM 3159 C CA  . CYS B 2 298 ? -5.135  6.772   -6.539  1.00 94.23 298 B 1 
ATOM 3160 C C   . CYS B 2 298 ? -6.111  7.772   -7.185  1.00 94.66 298 B 1 
ATOM 3161 O O   . CYS B 2 298 ? -5.777  8.365   -8.205  1.00 91.84 298 B 1 
ATOM 3162 C CB  . CYS B 2 298 ? -5.099  5.454   -7.321  1.00 92.25 298 B 1 
ATOM 3163 S SG  . CYS B 2 298 ? -6.732  4.651   -7.325  1.00 87.40 298 B 1 
ATOM 3164 N N   . CYS B 2 299 ? -7.285  8.022   -6.591  1.00 95.02 299 B 1 
ATOM 3165 C CA  . CYS B 2 299 ? -8.214  9.044   -7.071  1.00 95.01 299 B 1 
ATOM 3166 C C   . CYS B 2 299 ? -8.104  10.397  -6.350  1.00 95.38 299 B 1 
ATOM 3167 O O   . CYS B 2 299 ? -8.743  11.367  -6.751  1.00 92.73 299 B 1 
ATOM 3168 C CB  . CYS B 2 299 ? -9.643  8.469   -7.049  1.00 93.03 299 B 1 
ATOM 3169 S SG  . CYS B 2 299 ? -10.349 8.441   -5.372  1.00 88.18 299 B 1 
ATOM 3170 N N   . ILE B 2 300 ? -7.287  10.494  -5.294  1.00 95.72 300 B 1 
ATOM 3171 C CA  . ILE B 2 300 ? -7.275  11.651  -4.390  1.00 95.76 300 B 1 
ATOM 3172 C C   . ILE B 2 300 ? -6.381  12.790  -4.906  1.00 95.50 300 B 1 
ATOM 3173 O O   . ILE B 2 300 ? -6.722  13.969  -4.737  1.00 93.74 300 B 1 
ATOM 3174 C CB  . ILE B 2 300 ? -6.885  11.208  -2.967  1.00 94.65 300 B 1 
ATOM 3175 C CG1 . ILE B 2 300 ? -7.843  10.135  -2.386  1.00 88.75 300 B 1 
ATOM 3176 C CG2 . ILE B 2 300 ? -6.822  12.405  -2.007  1.00 89.33 300 B 1 
ATOM 3177 C CD1 . ILE B 2 300 ? -9.300  10.576  -2.214  1.00 81.17 300 B 1 
ATOM 3178 N N   . ASN B 2 301 ? -5.256  12.486  -5.557  1.00 93.33 301 B 1 
ATOM 3179 C CA  . ASN B 2 301 ? -4.322  13.506  -6.040  1.00 92.52 301 B 1 
ATOM 3180 C C   . ASN B 2 301 ? -4.983  14.597  -6.916  1.00 92.00 301 B 1 
ATOM 3181 O O   . ASN B 2 301 ? -4.759  15.783  -6.645  1.00 90.02 301 B 1 
ATOM 3182 C CB  . ASN B 2 301 ? -3.127  12.833  -6.740  1.00 91.26 301 B 1 
ATOM 3183 C CG  . ASN B 2 301 ? -2.144  12.201  -5.772  1.00 89.38 301 B 1 
ATOM 3184 O OD1 . ASN B 2 301 ? -1.967  12.649  -4.653  1.00 81.27 301 B 1 
ATOM 3185 N ND2 . ASN B 2 301 ? -1.455  11.169  -6.194  1.00 80.82 301 B 1 
ATOM 3186 N N   . PRO B 2 302 ? -5.849  14.276  -7.893  1.00 93.21 302 B 1 
ATOM 3187 C CA  . PRO B 2 302 ? -6.581  15.286  -8.661  1.00 92.38 302 B 1 
ATOM 3188 C C   . PRO B 2 302 ? -7.436  16.222  -7.802  1.00 92.02 302 B 1 
ATOM 3189 O O   . PRO B 2 302 ? -7.495  17.424  -8.056  1.00 89.27 302 B 1 
ATOM 3190 C CB  . PRO B 2 302 ? -7.455  14.496  -9.640  1.00 90.75 302 B 1 
ATOM 3191 C CG  . PRO B 2 302 ? -6.693  13.190  -9.809  1.00 90.43 302 B 1 
ATOM 3192 C CD  . PRO B 2 302 ? -6.094  12.953  -8.434  1.00 93.28 302 B 1 
ATOM 3193 N N   . ILE B 2 303 ? -8.054  15.694  -6.737  1.00 93.56 303 B 1 
ATOM 3194 C CA  . ILE B 2 303 ? -8.872  16.464  -5.801  1.00 93.04 303 B 1 
ATOM 3195 C C   . ILE B 2 303 ? -7.985  17.461  -5.045  1.00 92.77 303 B 1 
ATOM 3196 O O   . ILE B 2 303 ? -8.311  18.655  -4.972  1.00 91.07 303 B 1 
ATOM 3197 C CB  . ILE B 2 303 ? -9.646  15.524  -4.838  1.00 92.49 303 B 1 
ATOM 3198 C CG1 . ILE B 2 303 ? -10.529 14.529  -5.631  1.00 88.52 303 B 1 
ATOM 3199 C CG2 . ILE B 2 303 ? -10.486 16.339  -3.845  1.00 88.15 303 B 1 
ATOM 3200 C CD1 . ILE B 2 303 ? -11.240 13.485  -4.759  1.00 80.91 303 B 1 
ATOM 3201 N N   . ILE B 2 304 ? -6.810  17.032  -4.580  1.00 92.49 304 B 1 
ATOM 3202 C CA  . ILE B 2 304 ? -5.837  17.914  -3.930  1.00 92.24 304 B 1 
ATOM 3203 C C   . ILE B 2 304 ? -5.427  19.056  -4.870  1.00 91.35 304 B 1 
ATOM 3204 O O   . ILE B 2 304 ? -5.385  20.218  -4.460  1.00 88.54 304 B 1 
ATOM 3205 C CB  . ILE B 2 304 ? -4.602  17.132  -3.439  1.00 91.93 304 B 1 
ATOM 3206 C CG1 . ILE B 2 304 ? -5.004  16.063  -2.401  1.00 88.98 304 B 1 
ATOM 3207 C CG2 . ILE B 2 304 ? -3.563  18.094  -2.830  1.00 89.36 304 B 1 
ATOM 3208 C CD1 . ILE B 2 304 ? -3.880  15.089  -2.070  1.00 86.28 304 B 1 
ATOM 3209 N N   . TYR B 2 305 ? -5.159  18.763  -6.146  1.00 89.48 305 B 1 
ATOM 3210 C CA  . TYR B 2 305 ? -4.813  19.801  -7.116  1.00 87.65 305 B 1 
ATOM 3211 C C   . TYR B 2 305 ? -5.950  20.804  -7.336  1.00 86.69 305 B 1 
ATOM 3212 O O   . TYR B 2 305 ? -5.685  21.998  -7.440  1.00 83.59 305 B 1 
ATOM 3213 C CB  . TYR B 2 305 ? -4.401  19.167  -8.457  1.00 86.12 305 B 1 
ATOM 3214 C CG  . TYR B 2 305 ? -3.240  18.201  -8.398  1.00 85.54 305 B 1 
ATOM 3215 C CD1 . TYR B 2 305 ? -2.094  18.482  -7.627  1.00 81.24 305 B 1 
ATOM 3216 C CD2 . TYR B 2 305 ? -3.296  16.990  -9.124  1.00 81.67 305 B 1 
ATOM 3217 C CE1 . TYR B 2 305 ? -1.032  17.562  -7.563  1.00 79.93 305 B 1 
ATOM 3218 C CE2 . TYR B 2 305 ? -2.244  16.073  -9.071  1.00 79.03 305 B 1 
ATOM 3219 C CZ  . TYR B 2 305 ? -1.115  16.351  -8.283  1.00 80.37 305 B 1 
ATOM 3220 O OH  . TYR B 2 305 ? -0.095  15.447  -8.212  1.00 76.30 305 B 1 
ATOM 3221 N N   . ALA B 2 306 ? -7.193  20.336  -7.365  1.00 87.59 306 B 1 
ATOM 3222 C CA  . ALA B 2 306 ? -8.358  21.194  -7.559  1.00 85.50 306 B 1 
ATOM 3223 C C   . ALA B 2 306 ? -8.605  22.133  -6.364  1.00 84.94 306 B 1 
ATOM 3224 O O   . ALA B 2 306 ? -8.892  23.317  -6.557  1.00 81.78 306 B 1 
ATOM 3225 C CB  . ALA B 2 306 ? -9.569  20.302  -7.847  1.00 84.31 306 B 1 
ATOM 3226 N N   . PHE B 2 307 ? -8.453  21.628  -5.117  1.00 86.06 307 B 1 
ATOM 3227 C CA  . PHE B 2 307 ? -8.756  22.408  -3.912  1.00 85.18 307 B 1 
ATOM 3228 C C   . PHE B 2 307 ? -7.571  23.227  -3.386  1.00 83.36 307 B 1 
ATOM 3229 O O   . PHE B 2 307 ? -7.734  24.396  -3.017  1.00 78.81 307 B 1 
ATOM 3230 C CB  . PHE B 2 307 ? -9.309  21.468  -2.834  1.00 84.21 307 B 1 
ATOM 3231 C CG  . PHE B 2 307 ? -10.742 21.055  -3.085  1.00 81.16 307 B 1 
ATOM 3232 C CD1 . PHE B 2 307 ? -11.789 21.949  -2.790  1.00 76.31 307 B 1 
ATOM 3233 C CD2 . PHE B 2 307 ? -11.047 19.797  -3.616  1.00 75.88 307 B 1 
ATOM 3234 C CE1 . PHE B 2 307 ? -13.122 21.581  -3.033  1.00 72.80 307 B 1 
ATOM 3235 C CE2 . PHE B 2 307 ? -12.379 19.428  -3.863  1.00 71.49 307 B 1 
ATOM 3236 C CZ  . PHE B 2 307 ? -13.418 20.319  -3.572  1.00 72.48 307 B 1 
ATOM 3237 N N   . VAL B 2 308 ? -6.368  22.648  -3.363  1.00 82.38 308 B 1 
ATOM 3238 C CA  . VAL B 2 308 ? -5.185  23.270  -2.753  1.00 80.23 308 B 1 
ATOM 3239 C C   . VAL B 2 308 ? -4.320  23.985  -3.795  1.00 78.83 308 B 1 
ATOM 3240 O O   . VAL B 2 308 ? -3.654  24.987  -3.502  1.00 73.49 308 B 1 
ATOM 3241 C CB  . VAL B 2 308 ? -4.368  22.237  -1.954  1.00 78.36 308 B 1 
ATOM 3242 C CG1 . VAL B 2 308 ? -3.286  22.913  -1.122  1.00 71.48 308 B 1 
ATOM 3243 C CG2 . VAL B 2 308 ? -5.241  21.421  -0.990  1.00 74.91 308 B 1 
ATOM 3244 N N   . GLY B 2 309 ? -4.298  23.488  -5.028  1.00 76.02 309 B 1 
ATOM 3245 C CA  . GLY B 2 309 ? -3.478  24.001  -6.113  1.00 72.71 309 B 1 
ATOM 3246 C C   . GLY B 2 309 ? -4.152  25.144  -6.871  1.00 74.28 309 B 1 
ATOM 3247 O O   . GLY B 2 309 ? -4.719  24.917  -7.931  1.00 70.57 309 B 1 
ATOM 3248 N N   . GLU B 2 310 ? -4.001  26.397  -6.426  1.00 69.41 310 B 1 
ATOM 3249 C CA  . GLU B 2 310 ? -4.608  27.558  -7.104  1.00 69.61 310 B 1 
ATOM 3250 C C   . GLU B 2 310 ? -4.344  27.616  -8.618  1.00 70.88 310 B 1 
ATOM 3251 O O   . GLU B 2 310 ? -5.238  27.937  -9.398  1.00 66.82 310 B 1 
ATOM 3252 C CB  . GLU B 2 310 ? -4.069  28.864  -6.519  1.00 64.04 310 B 1 
ATOM 3253 C CG  . GLU B 2 310 ? -4.553  29.198  -5.112  1.00 57.40 310 B 1 
ATOM 3254 C CD  . GLU B 2 310 ? -3.989  30.547  -4.662  1.00 53.29 310 B 1 
ATOM 3255 O OE1 . GLU B 2 310 ? -4.180  30.962  -3.509  1.00 47.74 310 B 1 
ATOM 3256 O OE2 . GLU B 2 310 ? -3.269  31.199  -5.458  1.00 51.04 310 B 1 
ATOM 3257 N N   . LYS B 2 311 ? -3.113  27.293  -9.062  1.00 70.18 311 B 1 
ATOM 3258 C CA  . LYS B 2 311 ? -2.780  27.239  -10.491 1.00 69.82 311 B 1 
ATOM 3259 C C   . LYS B 2 311 ? -3.544  26.132  -11.204 1.00 71.95 311 B 1 
ATOM 3260 O O   . LYS B 2 311 ? -4.010  26.350  -12.316 1.00 68.41 311 B 1 
ATOM 3261 C CB  . LYS B 2 311 ? -1.279  27.041  -10.720 1.00 63.85 311 B 1 
ATOM 3262 C CG  . LYS B 2 311 ? -0.456  28.296  -10.404 1.00 57.48 311 B 1 
ATOM 3263 C CD  . LYS B 2 311 ? 0.995   28.083  -10.847 1.00 53.90 311 B 1 
ATOM 3264 C CE  . LYS B 2 311 ? 1.827   29.338  -10.609 1.00 47.72 311 B 1 
ATOM 3265 N NZ  . LYS B 2 311 ? 3.220   29.185  -11.126 1.00 44.33 311 B 1 
ATOM 3266 N N   . PHE B 2 312 ? -3.657  24.965  -10.571 1.00 70.63 312 B 1 
ATOM 3267 C CA  . PHE B 2 312 ? -4.446  23.872  -11.115 1.00 71.63 312 B 1 
ATOM 3268 C C   . PHE B 2 312 ? -5.920  24.221  -11.105 1.00 73.28 312 B 1 
ATOM 3269 O O   . PHE B 2 312 ? -6.563  24.012  -12.119 1.00 71.66 312 B 1 
ATOM 3270 C CB  . PHE B 2 312 ? -4.182  22.574  -10.359 1.00 69.51 312 B 1 
ATOM 3271 C CG  . PHE B 2 312 ? -3.018  21.800  -10.929 1.00 67.25 312 B 1 
ATOM 3272 C CD1 . PHE B 2 312 ? -3.217  20.966  -12.043 1.00 63.35 312 B 1 
ATOM 3273 C CD2 . PHE B 2 312 ? -1.743  21.888  -10.347 1.00 63.16 312 B 1 
ATOM 3274 C CE1 . PHE B 2 312 ? -2.157  20.216  -12.564 1.00 60.30 312 B 1 
ATOM 3275 C CE2 . PHE B 2 312 ? -0.676  21.140  -10.863 1.00 59.25 312 B 1 
ATOM 3276 C CZ  . PHE B 2 312 ? -0.884  20.297  -11.970 1.00 61.22 312 B 1 
ATOM 3277 N N   . ARG B 2 313 ? -6.433  24.839  -10.040 1.00 70.84 313 B 1 
ATOM 3278 C CA  . ARG B 2 313 ? -7.823  25.284  -9.971  1.00 71.08 313 B 1 
ATOM 3279 C C   . ARG B 2 313 ? -8.168  26.250  -11.104 1.00 72.05 313 B 1 
ATOM 3280 O O   . ARG B 2 313 ? -9.165  26.059  -11.782 1.00 70.97 313 B 1 
ATOM 3281 C CB  . ARG B 2 313 ? -8.091  25.906  -8.591  1.00 68.38 313 B 1 
ATOM 3282 C CG  . ARG B 2 313 ? -9.592  26.155  -8.384  1.00 63.77 313 B 1 
ATOM 3283 C CD  . ARG B 2 313 ? -9.893  26.726  -6.990  1.00 61.95 313 B 1 
ATOM 3284 N NE  . ARG B 2 313 ? -9.364  28.091  -6.843  1.00 57.25 313 B 1 
ATOM 3285 C CZ  . ARG B 2 313 ? -9.520  28.865  -5.775  1.00 51.40 313 B 1 
ATOM 3286 N NH1 . ARG B 2 313 ? -10.149 28.441  -4.721  1.00 49.02 313 B 1 
ATOM 3287 N NH2 . ARG B 2 313 ? -9.036  30.068  -5.764  1.00 46.19 313 B 1 
ATOM 3288 N N   . SER B 2 314 ? -7.314  27.235  -11.369 1.00 71.79 314 B 1 
ATOM 3289 C CA  . SER B 2 314 ? -7.499  28.154  -12.502 1.00 71.86 314 B 1 
ATOM 3290 C C   . SER B 2 314 ? -7.482  27.419  -13.843 1.00 73.33 314 B 1 
ATOM 3291 O O   . SER B 2 314 ? -8.371  27.620  -14.665 1.00 71.28 314 B 1 
ATOM 3292 C CB  . SER B 2 314 ? -6.423  29.235  -12.471 1.00 68.22 314 B 1 
ATOM 3293 O OG  . SER B 2 314 ? -6.563  30.128  -13.550 1.00 59.67 314 B 1 
ATOM 3294 N N   . LEU B 2 315 ? -6.508  26.510  -14.047 1.00 68.53 315 B 1 
ATOM 3295 C CA  . LEU B 2 315 ? -6.434  25.708  -15.277 1.00 66.17 315 B 1 
ATOM 3296 C C   . LEU B 2 315 ? -7.593  24.716  -15.401 1.00 66.89 315 B 1 
ATOM 3297 O O   . LEU B 2 315 ? -8.028  24.454  -16.511 1.00 65.77 315 B 1 
ATOM 3298 C CB  . LEU B 2 315 ? -5.091  24.971  -15.321 1.00 63.52 315 B 1 
ATOM 3299 C CG  . LEU B 2 315 ? -3.873  25.888  -15.552 1.00 59.74 315 B 1 
ATOM 3300 C CD1 . LEU B 2 315 ? -2.586  25.098  -15.331 1.00 57.03 315 B 1 
ATOM 3301 C CD2 . LEU B 2 315 ? -3.837  26.468  -16.964 1.00 58.99 315 B 1 
ATOM 3302 N N   . PHE B 2 316 ? -8.102  24.206  -14.286 1.00 65.56 316 B 1 
ATOM 3303 C CA  . PHE B 2 316 ? -9.265  23.326  -14.241 1.00 64.66 316 B 1 
ATOM 3304 C C   . PHE B 2 316 ? -10.528 24.069  -14.662 1.00 65.39 316 B 1 
ATOM 3305 O O   . PHE B 2 316 ? -11.266 23.599  -15.515 1.00 66.12 316 B 1 
ATOM 3306 C CB  . PHE B 2 316 ? -9.403  22.753  -12.830 1.00 64.16 316 B 1 
ATOM 3307 C CG  . PHE B 2 316 ? -9.846  21.315  -12.759 1.00 63.20 316 B 1 
ATOM 3308 C CD1 . PHE B 2 316 ? -11.211 20.991  -12.661 1.00 58.21 316 B 1 
ATOM 3309 C CD2 . PHE B 2 316 ? -8.879  20.296  -12.686 1.00 58.67 316 B 1 
ATOM 3310 C CE1 . PHE B 2 316 ? -11.597 19.655  -12.449 1.00 53.64 316 B 1 
ATOM 3311 C CE2 . PHE B 2 316 ? -9.271  18.967  -12.469 1.00 53.30 316 B 1 
ATOM 3312 C CZ  . PHE B 2 316 ? -10.629 18.639  -12.336 1.00 55.20 316 B 1 
ATOM 3313 N N   . HIS B 2 317 ? -10.733 25.283  -14.128 1.00 67.96 317 B 1 
ATOM 3314 C CA  . HIS B 2 317 ? -11.810 26.156  -14.581 1.00 66.81 317 B 1 
ATOM 3315 C C   . HIS B 2 317 ? -11.676 26.520  -16.061 1.00 65.76 317 B 1 
ATOM 3316 O O   . HIS B 2 317 ? -12.673 26.525  -16.773 1.00 65.60 317 B 1 
ATOM 3317 C CB  . HIS B 2 317 ? -11.855 27.432  -13.730 1.00 65.01 317 B 1 
ATOM 3318 C CG  . HIS B 2 317 ? -12.555 27.236  -12.416 1.00 61.18 317 B 1 
ATOM 3319 N ND1 . HIS B 2 317 ? -13.898 26.977  -12.252 1.00 53.76 317 B 1 
ATOM 3320 C CD2 . HIS B 2 317 ? -12.010 27.293  -11.162 1.00 54.96 317 B 1 
ATOM 3321 C CE1 . HIS B 2 317 ? -14.144 26.876  -10.932 1.00 51.86 317 B 1 
ATOM 3322 N NE2 . HIS B 2 317 ? -13.027 27.065  -10.246 1.00 50.96 317 B 1 
ATOM 3323 N N   . ILE B 2 318 ? -10.456 26.764  -16.542 1.00 65.99 318 B 1 
ATOM 3324 C CA  . ILE B 2 318 ? -10.204 27.001  -17.966 1.00 64.57 318 B 1 
ATOM 3325 C C   . ILE B 2 318 ? -10.510 25.737  -18.773 1.00 63.56 318 B 1 
ATOM 3326 O O   . ILE B 2 318 ? -11.255 25.823  -19.745 1.00 61.10 318 B 1 
ATOM 3327 C CB  . ILE B 2 318 ? -8.772  27.535  -18.188 1.00 62.02 318 B 1 
ATOM 3328 C CG1 . ILE B 2 318 ? -8.628  28.961  -17.599 1.00 58.16 318 B 1 
ATOM 3329 C CG2 . ILE B 2 318 ? -8.395  27.567  -19.671 1.00 57.55 318 B 1 
ATOM 3330 C CD1 . ILE B 2 318 ? -7.177  29.417  -17.421 1.00 53.77 318 B 1 
ATOM 3331 N N   . ALA B 2 319 ? -9.997  24.570  -18.393 1.00 64.46 319 B 1 
ATOM 3332 C CA  . ALA B 2 319 ? -10.200 23.336  -19.153 1.00 62.07 319 B 1 
ATOM 3333 C C   . ALA B 2 319 ? -11.676 22.892  -19.198 1.00 60.65 319 B 1 
ATOM 3334 O O   . ALA B 2 319 ? -12.155 22.488  -20.253 1.00 59.48 319 B 1 
ATOM 3335 C CB  . ALA B 2 319 ? -9.311  22.241  -18.562 1.00 60.73 319 B 1 
ATOM 3336 N N   . LEU B 2 320 ? -12.385 23.018  -18.076 1.00 62.93 320 B 1 
ATOM 3337 C CA  . LEU B 2 320 ? -13.824 22.740  -18.016 1.00 60.21 320 B 1 
ATOM 3338 C C   . LEU B 2 320 ? -14.641 23.838  -18.702 1.00 57.64 320 B 1 
ATOM 3339 O O   . LEU B 2 320 ? -15.532 23.547  -19.496 1.00 53.91 320 B 1 
ATOM 3340 C CB  . LEU B 2 320 ? -14.249 22.573  -16.544 1.00 57.99 320 B 1 
ATOM 3341 C CG  . LEU B 2 320 ? -13.799 21.230  -15.928 1.00 54.64 320 B 1 
ATOM 3342 C CD1 . LEU B 2 320 ? -13.825 21.317  -14.401 1.00 51.07 320 B 1 
ATOM 3343 C CD2 . LEU B 2 320 ? -14.730 20.098  -16.342 1.00 52.37 320 B 1 
ATOM 3344 N N   . GLY B 2 321 ? -14.322 25.097  -18.422 1.00 56.52 321 B 1 
ATOM 3345 C CA  . GLY B 2 321 ? -15.052 26.252  -18.938 1.00 53.90 321 B 1 
ATOM 3346 C C   . GLY B 2 321 ? -14.774 26.546  -20.409 1.00 52.31 321 B 1 
ATOM 3347 O O   . GLY B 2 321 ? -15.695 26.872  -21.148 1.00 49.33 321 B 1 
ATOM 3348 N N   . CYS B 2 322 ? -13.526 26.397  -20.893 1.00 47.68 322 B 1 
ATOM 3349 C CA  . CYS B 2 322 ? -13.167 26.691  -22.284 1.00 45.07 322 B 1 
ATOM 3350 C C   . CYS B 2 322 ? -13.661 25.650  -23.286 1.00 43.83 322 B 1 
ATOM 3351 O O   . CYS B 2 322 ? -13.643 25.937  -24.481 1.00 42.38 322 B 1 
ATOM 3352 C CB  . CYS B 2 322 ? -11.654 26.861  -22.467 1.00 43.34 322 B 1 
ATOM 3353 S SG  . CYS B 2 322 ? -11.089 28.401  -21.715 1.00 38.65 322 B 1 
ATOM 3354 N N   . ARG B 2 323 ? -14.120 24.471  -22.857 1.00 46.04 323 B 1 
ATOM 3355 C CA  . ARG B 2 323 ? -14.905 23.617  -23.759 1.00 46.39 323 B 1 
ATOM 3356 C C   . ARG B 2 323 ? -16.315 24.160  -23.978 1.00 45.05 323 B 1 
ATOM 3357 O O   . ARG B 2 323 ? -16.928 23.805  -24.977 1.00 43.40 323 B 1 
ATOM 3358 C CB  . ARG B 2 323 ? -14.946 22.169  -23.255 1.00 43.97 323 B 1 
ATOM 3359 C CG  . ARG B 2 323 ? -13.796 21.342  -23.845 1.00 40.08 323 B 1 
ATOM 3360 C CD  . ARG B 2 323 ? -14.022 19.853  -23.542 1.00 38.09 323 B 1 
ATOM 3361 N NE  . ARG B 2 323 ? -13.013 19.007  -24.199 1.00 34.41 323 B 1 
ATOM 3362 C CZ  . ARG B 2 323 ? -13.021 17.675  -24.235 1.00 31.81 323 B 1 
ATOM 3363 N NH1 . ARG B 2 323 ? -13.951 16.981  -23.650 1.00 29.50 323 B 1 
ATOM 3364 N NH2 . ARG B 2 323 ? -12.074 17.018  -24.864 1.00 29.23 323 B 1 
ATOM 3365 N N   . ILE B 2 324 ? -16.807 25.003  -23.059 1.00 36.10 324 B 1 
ATOM 3366 C CA  . ILE B 2 324 ? -18.157 25.569  -23.120 1.00 35.48 324 B 1 
ATOM 3367 C C   . ILE B 2 324 ? -18.122 26.989  -23.702 1.00 34.65 324 B 1 
ATOM 3368 O O   . ILE B 2 324 ? -18.834 27.282  -24.659 1.00 32.97 324 B 1 
ATOM 3369 C CB  . ILE B 2 324 ? -18.827 25.528  -21.734 1.00 34.02 324 B 1 
ATOM 3370 C CG1 . ILE B 2 324 ? -18.849 24.095  -21.154 1.00 31.48 324 B 1 
ATOM 3371 C CG2 . ILE B 2 324 ? -20.266 26.082  -21.825 1.00 33.13 324 B 1 
ATOM 3372 C CD1 . ILE B 2 324 ? -19.339 24.009  -19.694 1.00 31.32 324 B 1 
ATOM 3373 N N   . ALA B 2 325 ? -17.290 27.866  -23.145 1.00 33.14 325 B 1 
ATOM 3374 C CA  . ALA B 2 325 ? -17.136 29.231  -23.609 1.00 34.39 325 B 1 
ATOM 3375 C C   . ALA B 2 325 ? -15.980 29.328  -24.626 1.00 34.10 325 B 1 
ATOM 3376 O O   . ALA B 2 325 ? -14.873 28.875  -24.324 1.00 33.01 325 B 1 
ATOM 3377 C CB  . ALA B 2 325 ? -16.932 30.162  -22.408 1.00 33.61 325 B 1 
ATOM 3378 N N   . PRO B 2 326 ? -16.176 29.949  -25.793 1.00 33.29 326 B 1 
ATOM 3379 C CA  . PRO B 2 326 ? -15.070 30.231  -26.692 1.00 34.68 326 B 1 
ATOM 3380 C C   . PRO B 2 326 ? -14.014 31.043  -25.935 1.00 34.36 326 B 1 
ATOM 3381 O O   . PRO B 2 326 ? -14.338 31.976  -25.202 1.00 33.42 326 B 1 
ATOM 3382 C CB  . PRO B 2 326 ? -15.679 30.987  -27.883 1.00 33.96 326 B 1 
ATOM 3383 C CG  . PRO B 2 326 ? -16.959 31.592  -27.321 1.00 33.86 326 B 1 
ATOM 3384 C CD  . PRO B 2 326 ? -17.397 30.594  -26.250 1.00 37.56 326 B 1 
ATOM 3385 N N   . LEU B 2 327 ? -12.749 30.662  -26.100 1.00 33.87 327 B 1 
ATOM 3386 C CA  . LEU B 2 327 ? -11.602 31.381  -25.549 1.00 33.35 327 B 1 
ATOM 3387 C C   . LEU B 2 327 ? -11.659 32.834  -26.028 1.00 32.05 327 B 1 
ATOM 3388 O O   . LEU B 2 327 ? -11.155 33.152  -27.106 1.00 30.95 327 B 1 
ATOM 3389 C CB  . LEU B 2 327 ? -10.296 30.691  -26.021 1.00 32.80 327 B 1 
ATOM 3390 C CG  . LEU B 2 327 ? -9.757  29.643  -25.034 1.00 30.18 327 B 1 
ATOM 3391 C CD1 . LEU B 2 327 ? -8.941  28.575  -25.767 1.00 30.14 327 B 1 
ATOM 3392 C CD2 . LEU B 2 327 ? -8.832  30.300  -24.004 1.00 31.45 327 B 1 
ATOM 3393 N N   . GLN B 2 328 ? -12.253 33.727  -25.229 1.00 31.56 328 B 1 
ATOM 3394 C CA  . GLN B 2 328 ? -11.973 35.141  -25.384 1.00 31.07 328 B 1 
ATOM 3395 C C   . GLN B 2 328 ? -10.460 35.288  -25.264 1.00 30.65 328 B 1 
ATOM 3396 O O   . GLN B 2 328 ? -9.868  34.928  -24.241 1.00 29.54 328 B 1 
ATOM 3397 C CB  . GLN B 2 328 ? -12.718 35.994  -24.354 1.00 30.78 328 B 1 
ATOM 3398 C CG  . GLN B 2 328 ? -14.176 36.261  -24.775 1.00 27.96 328 B 1 
ATOM 3399 C CD  . GLN B 2 328 ? -14.872 37.285  -23.869 1.00 26.94 328 B 1 
ATOM 3400 O OE1 . GLN B 2 328 ? -14.421 37.613  -22.794 1.00 26.47 328 B 1 
ATOM 3401 N NE2 . GLN B 2 328 ? -15.995 37.820  -24.283 1.00 25.51 328 B 1 
ATOM 3402 N N   . LYS B 2 329 ? -9.814  35.743  -26.341 1.00 28.42 329 B 1 
ATOM 3403 C CA  . LYS B 2 329 ? -8.384  36.022  -26.355 1.00 30.36 329 B 1 
ATOM 3404 C C   . LYS B 2 329 ? -8.095  36.870  -25.123 1.00 29.41 329 B 1 
ATOM 3405 O O   . LYS B 2 329 ? -8.723  37.922  -24.993 1.00 28.18 329 B 1 
ATOM 3406 C CB  . LYS B 2 329 ? -7.968  36.787  -27.619 1.00 30.20 329 B 1 
ATOM 3407 C CG  . LYS B 2 329 ? -7.891  35.888  -28.869 1.00 27.18 329 B 1 
ATOM 3408 C CD  . LYS B 2 329 ? -7.463  36.714  -30.093 1.00 25.66 329 B 1 
ATOM 3409 C CE  . LYS B 2 329 ? -7.344  35.823  -31.330 1.00 22.98 329 B 1 
ATOM 3410 N NZ  . LYS B 2 329 ? -7.019  36.607  -32.556 1.00 20.32 329 B 1 
ATOM 3411 N N   . PRO B 2 330 ? -7.194  36.454  -24.227 1.00 23.74 330 B 1 
ATOM 3412 C CA  . PRO B 2 330 ? -6.772  37.333  -23.162 1.00 23.89 330 B 1 
ATOM 3413 C C   . PRO B 2 330 ? -6.190  38.562  -23.852 1.00 23.71 330 B 1 
ATOM 3414 O O   . PRO B 2 330 ? -5.161  38.482  -24.526 1.00 23.05 330 B 1 
ATOM 3415 C CB  . PRO B 2 330 ? -5.756  36.544  -22.330 1.00 22.97 330 B 1 
ATOM 3416 C CG  . PRO B 2 330 ? -5.204  35.507  -23.306 1.00 23.29 330 B 1 
ATOM 3417 C CD  . PRO B 2 330 ? -6.384  35.241  -24.255 1.00 25.24 330 B 1 
ATOM 3418 N N   . VAL B 2 331 ? -6.904  39.679  -23.755 1.00 23.08 331 B 1 
ATOM 3419 C CA  . VAL B 2 331 ? -6.379  40.961  -24.195 1.00 22.67 331 B 1 
ATOM 3420 C C   . VAL B 2 331 ? -5.198  41.210  -23.272 1.00 22.55 331 B 1 
ATOM 3421 O O   . VAL B 2 331 ? -5.366  41.619  -22.124 1.00 21.32 331 B 1 
ATOM 3422 C CB  . VAL B 2 331 ? -7.432  42.076  -24.133 1.00 21.48 331 B 1 
ATOM 3423 C CG1 . VAL B 2 331 ? -6.857  43.414  -24.597 1.00 18.56 331 B 1 
ATOM 3424 C CG2 . VAL B 2 331 ? -8.633  41.743  -25.039 1.00 20.06 331 B 1 
ATOM 3425 N N   . CYS B 2 332 ? -3.996  40.896  -23.755 1.00 22.62 332 B 1 
ATOM 3426 C CA  . CYS B 2 332 ? -2.775  41.409  -23.173 1.00 22.50 332 B 1 
ATOM 3427 C C   . CYS B 2 332 ? -2.830  42.928  -23.356 1.00 22.59 332 B 1 
ATOM 3428 O O   . CYS B 2 332 ? -2.287  43.466  -24.316 1.00 21.30 332 B 1 
ATOM 3429 C CB  . CYS B 2 332 ? -1.545  40.784  -23.860 1.00 21.79 332 B 1 
ATOM 3430 S SG  . CYS B 2 332 ? -1.362  39.027  -23.388 1.00 19.25 332 B 1 
ATOM 3431 N N   . GLY B 2 333 ? -3.536  43.588  -22.444 1.00 21.94 333 B 1 
ATOM 3432 C CA  . GLY B 2 333 ? -3.458  45.022  -22.275 1.00 20.31 333 B 1 
ATOM 3433 C C   . GLY B 2 333 ? -2.034  45.334  -21.850 1.00 21.16 333 B 1 
ATOM 3434 O O   . GLY B 2 333 ? -1.741  45.360  -20.667 1.00 19.38 333 B 1 
ATOM 3435 N N   . GLY B 2 334 ? -1.156  45.465  -22.836 1.00 21.92 334 B 1 
ATOM 3436 C CA  . GLY B 2 334 ? 0.162   46.020  -22.597 1.00 20.74 334 B 1 
ATOM 3437 C C   . GLY B 2 334 ? -0.038  47.367  -21.894 1.00 21.07 334 B 1 
ATOM 3438 O O   . GLY B 2 334 ? -0.945  48.106  -22.287 1.00 19.26 334 B 1 
ATOM 3439 N N   . PRO B 2 335 ? 0.730   47.669  -20.849 1.00 21.27 335 B 1 
ATOM 3440 C CA  . PRO B 2 335 ? 0.618   48.962  -20.195 1.00 20.86 335 B 1 
ATOM 3441 C C   . PRO B 2 335 ? 0.823   50.019  -21.276 1.00 21.00 335 B 1 
ATOM 3442 O O   . PRO B 2 335 ? 1.853   50.029  -21.952 1.00 20.09 335 B 1 
ATOM 3443 C CB  . PRO B 2 335 ? 1.700   48.972  -19.109 1.00 19.91 335 B 1 
ATOM 3444 C CG  . PRO B 2 335 ? 2.730   47.948  -19.597 1.00 20.51 335 B 1 
ATOM 3445 C CD  . PRO B 2 335 ? 1.877   46.928  -20.373 1.00 23.67 335 B 1 
ATOM 3446 N N   . GLY B 2 336 ? -0.181  50.866  -21.479 1.00 21.96 336 B 1 
ATOM 3447 C CA  . GLY B 2 336 ? -0.117  51.956  -22.435 1.00 21.15 336 B 1 
ATOM 3448 C C   . GLY B 2 336 ? 1.018   52.874  -21.996 1.00 21.41 336 B 1 
ATOM 3449 O O   . GLY B 2 336 ? 0.845   53.676  -21.089 1.00 19.89 336 B 1 
ATOM 3450 N N   . VAL B 2 337 ? 2.181   52.688  -22.610 1.00 22.46 337 B 1 
ATOM 3451 C CA  . VAL B 2 337 ? 3.301   53.612  -22.468 1.00 23.34 337 B 1 
ATOM 3452 C C   . VAL B 2 337 ? 2.783   54.926  -23.022 1.00 22.77 337 B 1 
ATOM 3453 O O   . VAL B 2 337 ? 2.679   55.090  -24.236 1.00 21.60 337 B 1 
ATOM 3454 C CB  . VAL B 2 337 ? 4.553   53.122  -23.217 1.00 22.83 337 B 1 
ATOM 3455 C CG1 . VAL B 2 337 ? 5.709   54.109  -23.069 1.00 20.17 337 B 1 
ATOM 3456 C CG2 . VAL B 2 337 ? 5.023   51.766  -22.679 1.00 22.43 337 B 1 
ATOM 3457 N N   . ARG B 2 338 ? 2.352   55.822  -22.130 1.00 27.73 338 B 1 
ATOM 3458 C CA  . ARG B 2 338 ? 1.974   57.168  -22.542 1.00 30.11 338 B 1 
ATOM 3459 C C   . ARG B 2 338 ? 3.183   57.745  -23.265 1.00 28.66 338 B 1 
ATOM 3460 O O   . ARG B 2 338 ? 4.258   57.750  -22.658 1.00 27.47 338 B 1 
ATOM 3461 C CB  . ARG B 2 338 ? 1.586   58.065  -21.349 1.00 30.69 338 B 1 
ATOM 3462 C CG  . ARG B 2 338 ? 0.155   57.787  -20.854 1.00 28.16 338 B 1 
ATOM 3463 C CD  . ARG B 2 338 ? -0.220  58.799  -19.769 1.00 25.96 338 B 1 
ATOM 3464 N NE  . ARG B 2 338 ? -1.604  58.605  -19.278 1.00 24.24 338 B 1 
ATOM 3465 C CZ  . ARG B 2 338 ? -2.254  59.376  -18.414 1.00 21.37 338 B 1 
ATOM 3466 N NH1 . ARG B 2 338 ? -1.701  60.428  -17.881 1.00 20.61 338 B 1 
ATOM 3467 N NH2 . ARG B 2 338 ? -3.482  59.088  -18.067 1.00 20.85 338 B 1 
ATOM 3468 N N   . PRO B 2 339 ? 3.067   58.193  -24.525 1.00 29.05 339 B 1 
ATOM 3469 C CA  . PRO B 2 339 ? 4.176   58.810  -25.222 1.00 29.11 339 B 1 
ATOM 3470 C C   . PRO B 2 339 ? 4.577   60.037  -24.400 1.00 28.58 339 B 1 
ATOM 3471 O O   . PRO B 2 339 ? 3.786   60.965  -24.223 1.00 27.68 339 B 1 
ATOM 3472 C CB  . PRO B 2 339 ? 3.657   59.126  -26.632 1.00 29.11 339 B 1 
ATOM 3473 C CG  . PRO B 2 339 ? 2.142   59.227  -26.456 1.00 29.58 339 B 1 
ATOM 3474 C CD  . PRO B 2 339 ? 1.846   58.255  -25.314 1.00 33.53 339 B 1 
ATOM 3475 N N   . GLY B 2 340 ? 5.770   59.980  -23.820 1.00 30.34 340 B 1 
ATOM 3476 C CA  . GLY B 2 340 ? 6.333   61.097  -23.079 1.00 31.51 340 B 1 
ATOM 3477 C C   . GLY B 2 340 ? 6.359   62.314  -24.001 1.00 31.28 340 B 1 
ATOM 3478 O O   . GLY B 2 340 ? 6.767   62.204  -25.159 1.00 29.46 340 B 1 
ATOM 3479 N N   . LYS B 2 341 ? 5.887   63.445  -23.497 1.00 29.23 341 B 1 
ATOM 3480 C CA  . LYS B 2 341 ? 5.941   64.697  -24.257 1.00 31.82 341 B 1 
ATOM 3481 C C   . LYS B 2 341 ? 7.391   64.922  -24.668 1.00 30.05 341 B 1 
ATOM 3482 O O   . LYS B 2 341 ? 8.260   65.056  -23.806 1.00 28.69 341 B 1 
ATOM 3483 C CB  . LYS B 2 341 ? 5.434   65.886  -23.418 1.00 32.56 341 B 1 
ATOM 3484 C CG  . LYS B 2 341 ? 3.896   65.944  -23.325 1.00 30.45 341 B 1 
ATOM 3485 C CD  . LYS B 2 341 ? 3.459   67.185  -22.531 1.00 28.51 341 B 1 
ATOM 3486 C CE  . LYS B 2 341 ? 1.926   67.342  -22.532 1.00 25.41 341 B 1 
ATOM 3487 N NZ  . LYS B 2 341 ? 1.479   68.554  -21.779 1.00 23.39 341 B 1 
ATOM 3488 N N   . ASN B 2 342 ? 7.650   65.002  -25.987 1.00 28.58 342 B 1 
ATOM 3489 C CA  . ASN B 2 342 ? 8.906   65.473  -26.551 1.00 30.60 342 B 1 
ATOM 3490 C C   . ASN B 2 342 ? 9.119   66.913  -26.071 1.00 28.48 342 B 1 
ATOM 3491 O O   . ASN B 2 342 ? 8.622   67.856  -26.672 1.00 27.52 342 B 1 
ATOM 3492 C CB  . ASN B 2 342 ? 8.852   65.390  -28.091 1.00 31.37 342 B 1 
ATOM 3493 C CG  . ASN B 2 342 ? 9.274   64.045  -28.649 1.00 27.01 342 B 1 
ATOM 3494 O OD1 . ASN B 2 342 ? 9.981   63.285  -28.022 1.00 26.48 342 B 1 
ATOM 3495 N ND2 . ASN B 2 342 ? 8.885   63.720  -29.858 1.00 26.81 342 B 1 
ATOM 3496 N N   . VAL B 2 343 ? 9.824   67.093  -24.958 1.00 24.67 343 B 1 
ATOM 3497 C CA  . VAL B 2 343 ? 10.320  68.395  -24.546 1.00 23.93 343 B 1 
ATOM 3498 C C   . VAL B 2 343 ? 11.354  68.777  -25.606 1.00 22.82 343 B 1 
ATOM 3499 O O   . VAL B 2 343 ? 12.457  68.243  -25.625 1.00 22.13 343 B 1 
ATOM 3500 C CB  . VAL B 2 343 ? 10.913  68.381  -23.128 1.00 24.87 343 B 1 
ATOM 3501 C CG1 . VAL B 2 343 ? 11.446  69.753  -22.731 1.00 22.91 343 B 1 
ATOM 3502 C CG2 . VAL B 2 343 ? 9.841   67.968  -22.101 1.00 27.45 343 B 1 
ATOM 3503 N N   . LYS B 2 344 ? 10.945  69.653  -26.542 1.00 29.19 344 B 1 
ATOM 3504 C CA  . LYS B 2 344 ? 11.871  70.314  -27.463 1.00 30.04 344 B 1 
ATOM 3505 C C   . LYS B 2 344 ? 12.854  71.092  -26.603 1.00 27.42 344 B 1 
ATOM 3506 O O   . LYS B 2 344 ? 12.546  72.195  -26.160 1.00 27.32 344 B 1 
ATOM 3507 C CB  . LYS B 2 344 ? 11.132  71.253  -28.432 1.00 32.56 344 B 1 
ATOM 3508 C CG  . LYS B 2 344 ? 10.497  70.541  -29.636 1.00 30.07 344 B 1 
ATOM 3509 C CD  . LYS B 2 344 ? 9.864   71.575  -30.589 1.00 29.03 344 B 1 
ATOM 3510 C CE  . LYS B 2 344 ? 9.330   70.916  -31.879 1.00 25.48 344 B 1 
ATOM 3511 N NZ  . LYS B 2 344 ? 8.751   71.905  -32.811 1.00 22.83 344 B 1 
ATOM 3512 N N   . VAL B 2 345 ? 14.023  70.529  -26.346 1.00 28.42 345 B 1 
ATOM 3513 C CA  . VAL B 2 345 ? 15.148  71.275  -25.785 1.00 27.45 345 B 1 
ATOM 3514 C C   . VAL B 2 345 ? 15.592  72.227  -26.883 1.00 25.84 345 B 1 
ATOM 3515 O O   . VAL B 2 345 ? 16.253  71.835  -27.839 1.00 24.90 345 B 1 
ATOM 3516 C CB  . VAL B 2 345 ? 16.283  70.344  -25.317 1.00 28.32 345 B 1 
ATOM 3517 C CG1 . VAL B 2 345 ? 17.445  71.142  -24.746 1.00 25.70 345 B 1 
ATOM 3518 C CG2 . VAL B 2 345 ? 15.781  69.386  -24.231 1.00 29.94 345 B 1 
ATOM 3519 N N   . THR B 2 346 ? 15.142  73.477  -26.804 1.00 32.98 346 B 1 
ATOM 3520 C CA  . THR B 2 346 ? 15.580  74.554  -27.683 1.00 35.22 346 B 1 
ATOM 3521 C C   . THR B 2 346 ? 17.047  74.837  -27.389 1.00 33.05 346 B 1 
ATOM 3522 O O   . THR B 2 346 ? 17.391  75.397  -26.350 1.00 32.03 346 B 1 
ATOM 3523 C CB  . THR B 2 346 ? 14.715  75.815  -27.519 1.00 34.60 346 B 1 
ATOM 3524 O OG1 . THR B 2 346 ? 13.959  75.780  -26.326 1.00 32.35 346 B 1 
ATOM 3525 C CG2 . THR B 2 346 ? 13.709  75.943  -28.664 1.00 33.23 346 B 1 
ATOM 3526 N N   . THR B 2 347 ? 17.916  74.465  -28.313 1.00 30.40 347 B 1 
ATOM 3527 C CA  . THR B 2 347 ? 19.390  74.557  -28.266 1.00 31.59 347 B 1 
ATOM 3528 C C   . THR B 2 347 ? 19.919  75.977  -28.462 1.00 30.10 347 B 1 
ATOM 3529 O O   . THR B 2 347 ? 20.920  76.167  -29.150 1.00 28.55 347 B 1 
ATOM 3530 C CB  . THR B 2 347 ? 19.995  73.632  -29.339 1.00 30.91 347 B 1 
ATOM 3531 O OG1 . THR B 2 347 ? 19.091  73.383  -30.384 1.00 29.01 347 B 1 
ATOM 3532 C CG2 . THR B 2 347 ? 20.395  72.280  -28.768 1.00 31.05 347 B 1 
ATOM 3533 N N   . GLN B 2 348 ? 19.243  76.976  -27.915 1.00 30.61 348 B 1 
ATOM 3534 C CA  . GLN B 2 348 ? 19.453  78.343  -28.406 1.00 28.88 348 B 1 
ATOM 3535 C C   . GLN B 2 348 ? 20.767  78.994  -27.944 1.00 26.72 348 B 1 
ATOM 3536 O O   . GLN B 2 348 ? 21.654  79.222  -28.764 1.00 26.90 348 B 1 
ATOM 3537 C CB  . GLN B 2 348 ? 18.205  79.174  -28.069 1.00 30.56 348 B 1 
ATOM 3538 C CG  . GLN B 2 348 ? 17.989  80.323  -29.078 1.00 30.07 348 B 1 
ATOM 3539 C CD  . GLN B 2 348 ? 16.695  81.085  -28.817 1.00 28.44 348 B 1 
ATOM 3540 O OE1 . GLN B 2 348 ? 15.994  80.910  -27.835 1.00 29.23 348 B 1 
ATOM 3541 N NE2 . GLN B 2 348 ? 16.312  81.983  -29.699 1.00 29.77 348 B 1 
ATOM 3542 N N   . GLY B 2 349 ? 20.902  79.373  -26.680 1.00 31.13 349 B 1 
ATOM 3543 C CA  . GLY B 2 349 ? 21.507  80.668  -26.425 1.00 29.91 349 B 1 
ATOM 3544 C C   . GLY B 2 349 ? 23.019  80.780  -26.199 1.00 28.92 349 B 1 
ATOM 3545 O O   . GLY B 2 349 ? 23.522  81.899  -26.225 1.00 27.84 349 B 1 
ATOM 3546 N N   . LEU B 2 350 ? 23.768  79.726  -25.926 1.00 24.79 350 B 1 
ATOM 3547 C CA  . LEU B 2 350 ? 25.132  79.813  -25.373 1.00 25.09 350 B 1 
ATOM 3548 C C   . LEU B 2 350 ? 26.204  80.155  -26.426 1.00 23.75 350 B 1 
ATOM 3549 O O   . LEU B 2 350 ? 27.240  79.503  -26.502 1.00 23.30 350 B 1 
ATOM 3550 C CB  . LEU B 2 350 ? 25.440  78.535  -24.567 1.00 25.49 350 B 1 
ATOM 3551 C CG  . LEU B 2 350 ? 25.005  78.632  -23.099 1.00 23.98 350 B 1 
ATOM 3552 C CD1 . LEU B 2 350 ? 24.811  77.232  -22.498 1.00 25.23 350 B 1 
ATOM 3553 C CD2 . LEU B 2 350 ? 26.052  79.358  -22.251 1.00 29.90 350 B 1 
ATOM 3554 N N   . LEU B 2 351 ? 25.942  81.143  -27.254 1.00 24.14 351 B 1 
ATOM 3555 C CA  . LEU B 2 351 ? 26.908  81.627  -28.251 1.00 27.00 351 B 1 
ATOM 3556 C C   . LEU B 2 351 ? 27.967  82.565  -27.675 1.00 25.55 351 B 1 
ATOM 3557 O O   . LEU B 2 351 ? 29.113  82.485  -28.096 1.00 24.17 351 B 1 
ATOM 3558 C CB  . LEU B 2 351 ? 26.139  82.344  -29.384 1.00 26.73 351 B 1 
ATOM 3559 C CG  . LEU B 2 351 ? 25.778  81.432  -30.568 1.00 24.65 351 B 1 
ATOM 3560 C CD1 . LEU B 2 351 ? 24.754  82.133  -31.464 1.00 23.51 351 B 1 
ATOM 3561 C CD2 . LEU B 2 351 ? 26.995  81.104  -31.430 1.00 30.42 351 B 1 
ATOM 3562 N N   . ASP B 2 352 ? 27.601  83.495  -26.812 1.00 30.91 352 B 1 
ATOM 3563 C CA  . ASP B 2 352 ? 28.391  84.726  -26.677 1.00 34.09 352 B 1 
ATOM 3564 C C   . ASP B 2 352 ? 29.785  84.511  -26.070 1.00 31.32 352 B 1 
ATOM 3565 O O   . ASP B 2 352 ? 29.967  83.899  -25.020 1.00 30.32 352 B 1 
ATOM 3566 C CB  . ASP B 2 352 ? 27.593  85.821  -25.957 1.00 33.87 352 B 1 
ATOM 3567 C CG  . ASP B 2 352 ? 26.959  86.853  -26.894 1.00 30.48 352 B 1 
ATOM 3568 O OD1 . ASP B 2 352 ? 27.429  86.969  -28.044 1.00 29.70 352 B 1 
ATOM 3569 O OD2 . ASP B 2 352 ? 26.065  87.572  -26.410 1.00 31.38 352 B 1 
ATOM 3570 N N   . GLY B 2 353 ? 30.794  85.086  -26.761 1.00 28.26 353 B 1 
ATOM 3571 C CA  . GLY B 2 353 ? 32.140  84.565  -26.790 1.00 29.89 353 B 1 
ATOM 3572 C C   . GLY B 2 353 ? 33.234  85.252  -25.977 1.00 29.51 353 B 1 
ATOM 3573 O O   . GLY B 2 353 ? 34.381  84.828  -26.106 1.00 26.53 353 B 1 
ATOM 3574 N N   . ARG B 2 354 ? 32.994  86.349  -25.219 1.00 27.46 354 B 1 
ATOM 3575 C CA  . ARG B 2 354 ? 34.098  87.259  -24.856 1.00 31.62 354 B 1 
ATOM 3576 C C   . ARG B 2 354 ? 35.146  86.608  -23.953 1.00 29.83 354 B 1 
ATOM 3577 O O   . ARG B 2 354 ? 34.896  86.248  -22.812 1.00 28.32 354 B 1 
ATOM 3578 C CB  . ARG B 2 354 ? 33.571  88.566  -24.270 1.00 31.80 354 B 1 
ATOM 3579 C CG  . ARG B 2 354 ? 33.074  89.527  -25.366 1.00 29.78 354 B 1 
ATOM 3580 C CD  . ARG B 2 354 ? 32.724  90.896  -24.773 1.00 28.80 354 B 1 
ATOM 3581 N NE  . ARG B 2 354 ? 32.313  91.844  -25.820 1.00 26.56 354 B 1 
ATOM 3582 C CZ  . ARG B 2 354 ? 32.013  93.132  -25.648 1.00 26.49 354 B 1 
ATOM 3583 N NH1 . ARG B 2 354 ? 32.070  93.698  -24.473 1.00 24.71 354 B 1 
ATOM 3584 N NH2 . ARG B 2 354 ? 31.652  93.871  -26.661 1.00 26.79 354 B 1 
ATOM 3585 N N   . GLY B 2 355 ? 36.386  86.573  -24.456 1.00 26.65 355 B 1 
ATOM 3586 C CA  . GLY B 2 355 ? 37.531  85.813  -23.985 1.00 27.65 355 B 1 
ATOM 3587 C C   . GLY B 2 355 ? 38.494  86.505  -23.019 1.00 27.80 355 B 1 
ATOM 3588 O O   . GLY B 2 355 ? 39.695  86.413  -23.253 1.00 25.62 355 B 1 
ATOM 3589 N N   . LYS B 2 356 ? 38.058  87.190  -21.955 1.00 31.05 356 B 1 
ATOM 3590 C CA  . LYS B 2 356 ? 39.017  87.908  -21.088 1.00 35.53 356 B 1 
ATOM 3591 C C   . LYS B 2 356 ? 39.980  86.930  -20.397 1.00 33.53 356 B 1 
ATOM 3592 O O   . LYS B 2 356 ? 39.583  86.136  -19.555 1.00 31.63 356 B 1 
ATOM 3593 C CB  . LYS B 2 356 ? 38.304  88.821  -20.075 1.00 35.76 356 B 1 
ATOM 3594 C CG  . LYS B 2 356 ? 37.916  90.168  -20.709 1.00 32.80 356 B 1 
ATOM 3595 C CD  . LYS B 2 356 ? 37.427  91.156  -19.632 1.00 30.71 356 B 1 
ATOM 3596 C CE  . LYS B 2 356 ? 37.169  92.543  -20.257 1.00 27.88 356 B 1 
ATOM 3597 N NZ  . LYS B 2 356 ? 36.773  93.552  -19.226 1.00 27.23 356 B 1 
ATOM 3598 N N   . GLY B 2 357 ? 41.263  87.079  -20.717 1.00 28.51 357 B 1 
ATOM 3599 C CA  . GLY B 2 357 ? 42.387  86.257  -20.273 1.00 29.67 357 B 1 
ATOM 3600 C C   . GLY B 2 357 ? 42.930  86.605  -18.886 1.00 28.50 357 B 1 
ATOM 3601 O O   . GLY B 2 357 ? 44.025  87.127  -18.797 1.00 26.90 357 B 1 
ATOM 3602 N N   . LYS B 2 358 ? 42.234  86.371  -17.804 1.00 29.55 358 B 1 
ATOM 3603 C CA  . LYS B 2 358 ? 42.761  86.644  -16.454 1.00 33.25 358 B 1 
ATOM 3604 C C   . LYS B 2 358 ? 43.964  85.745  -16.122 1.00 30.84 358 B 1 
ATOM 3605 O O   . LYS B 2 358 ? 43.973  84.558  -16.389 1.00 29.45 358 B 1 
ATOM 3606 C CB  . LYS B 2 358 ? 41.668  86.561  -15.375 1.00 33.91 358 B 1 
ATOM 3607 C CG  . LYS B 2 358 ? 40.966  87.909  -15.169 1.00 31.91 358 B 1 
ATOM 3608 C CD  . LYS B 2 358 ? 40.058  87.855  -13.937 1.00 30.46 358 B 1 
ATOM 3609 C CE  . LYS B 2 358 ? 39.452  89.242  -13.622 1.00 27.62 358 B 1 
ATOM 3610 N NZ  . LYS B 2 358 ? 38.646  89.215  -12.372 1.00 26.39 358 B 1 
ATOM 3611 N N   . SER B 2 359 ? 44.970  86.365  -15.485 1.00 29.05 359 B 1 
ATOM 3612 C CA  . SER B 2 359 ? 46.381  85.958  -15.369 1.00 31.39 359 B 1 
ATOM 3613 C C   . SER B 2 359 ? 46.754  85.156  -14.121 1.00 28.96 359 B 1 
ATOM 3614 O O   . SER B 2 359 ? 47.867  85.319  -13.627 1.00 28.92 359 B 1 
ATOM 3615 C CB  . SER B 2 359 ? 47.202  87.250  -15.370 1.00 32.15 359 B 1 
ATOM 3616 O OG  . SER B 2 359 ? 46.870  88.021  -14.234 1.00 30.42 359 B 1 
ATOM 3617 N N   . ILE B 2 360 ? 45.856  84.396  -13.505 1.00 29.23 360 B 1 
ATOM 3618 C CA  . ILE B 2 360 ? 46.041  83.930  -12.115 1.00 31.98 360 B 1 
ATOM 3619 C C   . ILE B 2 360 ? 47.327  83.084  -11.980 1.00 29.95 360 B 1 
ATOM 3620 O O   . ILE B 2 360 ? 47.530  82.124  -12.717 1.00 28.61 360 B 1 
ATOM 3621 C CB  . ILE B 2 360 ? 44.783  83.232  -11.576 1.00 31.53 360 B 1 
ATOM 3622 C CG1 . ILE B 2 360 ? 43.559  84.190  -11.659 1.00 31.39 360 B 1 
ATOM 3623 C CG2 . ILE B 2 360 ? 45.005  82.767  -10.125 1.00 35.01 360 B 1 
ATOM 3624 C CD1 . ILE B 2 360 ? 42.220  83.569  -11.236 1.00 34.48 360 B 1 
ATOM 3625 N N   . GLY B 2 361 ? 48.201  83.473  -11.045 1.00 33.06 361 B 1 
ATOM 3626 C CA  . GLY B 2 361 ? 49.626  83.180  -11.100 1.00 35.95 361 B 1 
ATOM 3627 C C   . GLY B 2 361 ? 50.183  81.980  -10.308 1.00 34.45 361 B 1 
ATOM 3628 O O   . GLY B 2 361 ? 50.424  80.924  -10.883 1.00 32.63 361 B 1 
ATOM 3629 N N   . ARG B 2 362 ? 50.564  82.196  -9.020  1.00 28.34 362 B 1 
ATOM 3630 C CA  . ARG B 2 362 ? 51.662  81.468  -8.353  1.00 32.29 362 B 1 
ATOM 3631 C C   . ARG B 2 362 ? 51.253  80.079  -7.856  1.00 29.82 362 B 1 
ATOM 3632 O O   . ARG B 2 362 ? 50.374  79.963  -7.012  1.00 29.65 362 B 1 
ATOM 3633 C CB  . ARG B 2 362 ? 52.204  82.303  -7.180  1.00 34.01 362 B 1 
ATOM 3634 C CG  . ARG B 2 362 ? 53.042  83.515  -7.631  1.00 32.08 362 B 1 
ATOM 3635 C CD  . ARG B 2 362 ? 53.549  84.292  -6.415  1.00 31.69 362 B 1 
ATOM 3636 N NE  . ARG B 2 362 ? 54.422  85.417  -6.811  1.00 29.74 362 B 1 
ATOM 3637 C CZ  . ARG B 2 362 ? 55.002  86.295  -5.999  1.00 28.10 362 B 1 
ATOM 3638 N NH1 . ARG B 2 362 ? 54.822  86.254  -4.707  1.00 26.07 362 B 1 
ATOM 3639 N NH2 . ARG B 2 362 ? 55.782  87.221  -6.474  1.00 27.10 362 B 1 
ATOM 3640 N N   . ALA B 2 363 ? 51.974  79.060  -8.317  1.00 31.94 363 B 1 
ATOM 3641 C CA  . ALA B 2 363 ? 51.954  77.690  -7.816  1.00 33.49 363 B 1 
ATOM 3642 C C   . ALA B 2 363 ? 52.974  77.535  -6.660  1.00 30.83 363 B 1 
ATOM 3643 O O   . ALA B 2 363 ? 54.167  77.543  -6.935  1.00 31.49 363 B 1 
ATOM 3644 C CB  . ALA B 2 363 ? 52.272  76.757  -8.990  1.00 35.43 363 B 1 
ATOM 3645 N N   . PRO B 2 364 ? 52.580  77.443  -5.391  1.00 31.15 364 B 1 
ATOM 3646 C CA  . PRO B 2 364 ? 53.538  77.311  -4.292  1.00 37.77 364 B 1 
ATOM 3647 C C   . PRO B 2 364 ? 54.126  75.890  -4.201  1.00 37.86 364 B 1 
ATOM 3648 O O   . PRO B 2 364 ? 53.453  74.899  -4.453  1.00 37.29 364 B 1 
ATOM 3649 C CB  . PRO B 2 364 ? 52.770  77.729  -3.038  1.00 36.95 364 B 1 
ATOM 3650 C CG  . PRO B 2 364 ? 51.327  77.347  -3.361  1.00 37.60 364 B 1 
ATOM 3651 C CD  . PRO B 2 364 ? 51.231  77.523  -4.882  1.00 42.84 364 B 1 
ATOM 3652 N N   . GLU B 2 365 ? 55.409  75.826  -3.800  1.00 32.22 365 B 1 
ATOM 3653 C CA  . GLU B 2 365 ? 56.261  74.638  -3.638  1.00 32.36 365 B 1 
ATOM 3654 C C   . GLU B 2 365 ? 55.914  73.833  -2.368  1.00 28.08 365 B 1 
ATOM 3655 O O   . GLU B 2 365 ? 56.474  74.047  -1.301  1.00 28.24 365 B 1 
ATOM 3656 C CB  . GLU B 2 365 ? 57.731  75.089  -3.552  1.00 36.00 365 B 1 
ATOM 3657 C CG  . GLU B 2 365 ? 58.300  75.692  -4.851  1.00 35.41 365 B 1 
ATOM 3658 C CD  . GLU B 2 365 ? 59.707  76.275  -4.661  1.00 35.16 365 B 1 
ATOM 3659 O OE1 . GLU B 2 365 ? 60.523  76.146  -5.609  1.00 32.99 365 B 1 
ATOM 3660 O OE2 . GLU B 2 365 ? 59.949  76.887  -3.602  1.00 38.64 365 B 1 
ATOM 3661 N N   . ALA B 2 366 ? 54.970  72.914  -2.462  1.00 32.52 366 B 1 
ATOM 3662 C CA  . ALA B 2 366 ? 54.699  72.037  -1.321  1.00 33.98 366 B 1 
ATOM 3663 C C   . ALA B 2 366 ? 55.866  71.052  -1.098  1.00 31.59 366 B 1 
ATOM 3664 O O   . ALA B 2 366 ? 56.211  70.256  -1.973  1.00 31.32 366 B 1 
ATOM 3665 C CB  . ALA B 2 366 ? 53.355  71.328  -1.530  1.00 35.81 366 B 1 
ATOM 3666 N N   . SER B 2 367 ? 56.494  71.105  0.099   1.00 34.39 367 B 1 
ATOM 3667 C CA  . SER B 2 367 ? 57.704  70.368  0.489   1.00 37.33 367 B 1 
ATOM 3668 C C   . SER B 2 367 ? 57.461  68.867  0.657   1.00 34.31 367 B 1 
ATOM 3669 O O   . SER B 2 367 ? 56.590  68.441  1.405   1.00 35.12 367 B 1 
ATOM 3670 C CB  . SER B 2 367 ? 58.244  70.966  1.789   1.00 38.51 367 B 1 
ATOM 3671 O OG  . SER B 2 367 ? 57.232  70.991  2.783   1.00 35.36 367 B 1 
ATOM 3672 N N   . LEU B 2 368 ? 58.316  68.061  0.009   1.00 27.73 368 B 1 
ATOM 3673 C CA  . LEU B 2 368 ? 58.434  66.603  0.135   1.00 30.27 368 B 1 
ATOM 3674 C C   . LEU B 2 368 ? 59.079  66.222  1.482   1.00 26.80 368 B 1 
ATOM 3675 O O   . LEU B 2 368 ? 60.278  66.009  1.556   1.00 27.44 368 B 1 
ATOM 3676 C CB  . LEU B 2 368 ? 59.277  66.084  -1.044  1.00 33.28 368 B 1 
ATOM 3677 C CG  . LEU B 2 368 ? 58.458  65.679  -2.281  1.00 33.09 368 B 1 
ATOM 3678 C CD1 . LEU B 2 368 ? 58.936  66.389  -3.536  1.00 35.17 368 B 1 
ATOM 3679 C CD2 . LEU B 2 368 ? 58.571  64.170  -2.519  1.00 41.08 368 B 1 
ATOM 3680 N N   . GLN B 2 369 ? 58.323  66.176  2.565   1.00 29.33 369 B 1 
ATOM 3681 C CA  . GLN B 2 369 ? 58.888  65.759  3.857   1.00 32.56 369 B 1 
ATOM 3682 C C   . GLN B 2 369 ? 59.235  64.261  3.886   1.00 29.56 369 B 1 
ATOM 3683 O O   . GLN B 2 369 ? 58.468  63.402  3.441   1.00 30.12 369 B 1 
ATOM 3684 C CB  . GLN B 2 369 ? 57.977  66.155  5.028   1.00 34.77 369 B 1 
ATOM 3685 C CG  . GLN B 2 369 ? 58.610  67.274  5.854   1.00 34.90 369 B 1 
ATOM 3686 C CD  . GLN B 2 369 ? 57.776  67.708  7.061   1.00 32.07 369 B 1 
ATOM 3687 O OE1 . GLN B 2 369 ? 56.594  67.418  7.190   1.00 34.03 369 B 1 
ATOM 3688 N NE2 . GLN B 2 369 ? 58.346  68.434  8.001   1.00 35.88 369 B 1 
ATOM 3689 N N   . ASP B 2 370 ? 60.427  63.979  4.454   1.00 31.61 370 B 1 
ATOM 3690 C CA  . ASP B 2 370 ? 61.074  62.673  4.590   1.00 35.09 370 B 1 
ATOM 3691 C C   . ASP B 2 370 ? 60.279  61.715  5.483   1.00 29.67 370 B 1 
ATOM 3692 O O   . ASP B 2 370 ? 60.112  61.926  6.685   1.00 28.81 370 B 1 
ATOM 3693 C CB  . ASP B 2 370 ? 62.479  62.880  5.181   1.00 35.15 370 B 1 
ATOM 3694 C CG  . ASP B 2 370 ? 63.443  63.506  4.174   1.00 32.73 370 B 1 
ATOM 3695 O OD1 . ASP B 2 370 ? 63.496  62.982  3.039   1.00 33.50 370 B 1 
ATOM 3696 O OD2 . ASP B 2 370 ? 64.093  64.506  4.543   1.00 35.29 370 B 1 
ATOM 3697 N N   . LYS B 2 371 ? 59.828  60.606  4.915   1.00 20.61 371 B 1 
ATOM 3698 C CA  . LYS B 2 371 ? 59.378  59.463  5.707   1.00 27.67 371 B 1 
ATOM 3699 C C   . LYS B 2 371 ? 60.604  58.667  6.167   1.00 23.77 371 B 1 
ATOM 3700 O O   . LYS B 2 371 ? 61.050  57.766  5.467   1.00 23.01 371 B 1 
ATOM 3701 C CB  . LYS B 2 371 ? 58.403  58.568  4.922   1.00 29.01 371 B 1 
ATOM 3702 C CG  . LYS B 2 371 ? 56.967  59.083  4.967   1.00 29.62 371 B 1 
ATOM 3703 C CD  . LYS B 2 371 ? 56.046  58.036  4.350   1.00 29.49 371 B 1 
ATOM 3704 C CE  . LYS B 2 371 ? 54.575  58.433  4.524   1.00 27.22 371 B 1 
ATOM 3705 N NZ  . LYS B 2 371 ? 53.682  57.399  3.981   1.00 29.15 371 B 1 
ATOM 3706 N N   . GLU B 2 372 ? 61.139  59.002  7.360   1.00 27.37 372 B 1 
ATOM 3707 C CA  . GLU B 2 372 ? 62.257  58.259  7.972   1.00 31.30 372 B 1 
ATOM 3708 C C   . GLU B 2 372 ? 61.915  56.822  8.385   1.00 26.59 372 B 1 
ATOM 3709 O O   . GLU B 2 372 ? 62.714  55.927  8.171   1.00 26.62 372 B 1 
ATOM 3710 C CB  . GLU B 2 372 ? 62.725  58.983  9.245   1.00 34.98 372 B 1 
ATOM 3711 C CG  . GLU B 2 372 ? 63.650  60.181  9.000   1.00 36.12 372 B 1 
ATOM 3712 C CD  . GLU B 2 372 ? 64.200  60.728  10.330  1.00 34.84 372 B 1 
ATOM 3713 O OE1 . GLU B 2 372 ? 65.348  61.228  10.332  1.00 33.60 372 B 1 
ATOM 3714 O OE2 . GLU B 2 372 ? 63.464  60.643  11.350  1.00 42.32 372 B 1 
ATOM 3715 N N   . GLY B 2 373 ? 60.801  56.628  9.078   1.00 28.27 373 B 1 
ATOM 3716 C CA  . GLY B 2 373 ? 60.799  55.732  10.229  1.00 32.62 373 B 1 
ATOM 3717 C C   . GLY B 2 373 ? 61.210  54.281  9.959   1.00 29.85 373 B 1 
ATOM 3718 O O   . GLY B 2 373 ? 60.587  53.579  9.171   1.00 27.19 373 B 1 
ATOM 3719 N N   . ALA B 2 374 ? 62.222  53.832  10.687  1.00 16.32 374 B 1 
ATOM 3720 C CA  . ALA B 2 374 ? 62.654  52.459  10.942  1.00 18.28 374 B 1 
ATOM 3721 C C   . ALA B 2 374 ? 61.668  51.682  11.821  1.00 16.86 374 B 1 
ATOM 3722 O O   . ALA B 2 374 ? 60.914  52.317  12.595  1.00 13.59 374 B 1 
ATOM 3723 C CB  . ALA B 2 374 ? 64.033  52.516  11.617  1.00 20.23 374 B 1 
ATOM 3724 O OXT . ALA B 2 374 ? 61.717  50.417  11.734  1.00 19.81 374 B 1 
#
