# Supplementary material for: Modeling Human Protein Physical Interactions Involved in HIV Attachment In Silico
Source: Int J Mol Sci. 2025 Nov 20;26(22):11209. doi: 10.3390/ijms262211209 (PMC12652853; doi:10.3390/ijms262211209)
Supplement: Supplementary file 1 [file ijms-26-11209-s001.zip › Models/CCL2/ccl2_ccr5_model.cif]

# By using this file you agree to the legally binding terms of use found at alphafoldserver.com/output-terms
data_7cc691a9ec80e79e
#
_entry.id 7cc691a9ec80e79e
#
loop_
_atom_type.symbol
C 
N 
O 
S 
#
loop_
_audit_author.name
_audit_author.pdbx_ordinal
"Google DeepMind" 1 
"Isomorphic Labs" 2 
#
_audit_conform.dict_location https://raw.githubusercontent.com/ihmwg/ModelCIF/master/dist/mmcif_ma.dic
_audit_conform.dict_name     mmcif_ma.dic
_audit_conform.dict_version  1.4.5
#
loop_
_chem_comp.formula
_chem_comp.formula_weight
_chem_comp.id
_chem_comp.mon_nstd_flag
_chem_comp.name
_chem_comp.pdbx_smiles
_chem_comp.pdbx_synonyms
_chem_comp.type
"C3 H7 N O2"    89.093  ALA y ALANINE         C[C@H](N)C(O)=O                  ? "L-PEPTIDE LINKING" 
"C6 H15 N4 O2"  175.209 ARG y ARGININE        N[C@@H](CCCNC(N)=[NH2+])C(O)=O   ? "L-PEPTIDE LINKING" 
"C4 H8 N2 O3"   132.118 ASN y ASPARAGINE      N[C@@H](CC(N)=O)C(O)=O           ? "L-PEPTIDE LINKING" 
"C4 H7 N O4"    133.103 ASP y "ASPARTIC ACID" N[C@@H](CC(O)=O)C(O)=O           ? "L-PEPTIDE LINKING" 
"C3 H7 N O2 S"  121.158 CYS y CYSTEINE        N[C@@H](CS)C(O)=O                ? "L-PEPTIDE LINKING" 
"C5 H10 N2 O3"  146.144 GLN y GLUTAMINE       N[C@@H](CCC(N)=O)C(O)=O          ? "L-PEPTIDE LINKING" 
"C5 H9 N O4"    147.129 GLU y "GLUTAMIC ACID" N[C@@H](CCC(O)=O)C(O)=O          ? "L-PEPTIDE LINKING" 
"C2 H5 N O2"    75.067  GLY y GLYCINE         NCC(O)=O                         ? "PEPTIDE LINKING"   
"C6 H10 N3 O2"  156.162 HIS y HISTIDINE       N[C@@H](Cc1c[nH]c[nH+]1)C(O)=O   ? "L-PEPTIDE LINKING" 
"C6 H13 N O2"   131.173 ILE y ISOLEUCINE      CC[C@H](C)[C@H](N)C(O)=O         ? "L-PEPTIDE LINKING" 
"C6 H13 N O2"   131.173 LEU y LEUCINE         CC(C)C[C@H](N)C(O)=O             ? "L-PEPTIDE LINKING" 
"C6 H15 N2 O2"  147.195 LYS y LYSINE          N[C@@H](CCCC[NH3+])C(O)=O        ? "L-PEPTIDE LINKING" 
"C5 H11 N O2 S" 149.211 MET y METHIONINE      CSCC[C@H](N)C(O)=O               ? "L-PEPTIDE LINKING" 
"C9 H11 N O2"   165.189 PHE y PHENYLALANINE   N[C@@H](Cc1ccccc1)C(O)=O         ? "L-PEPTIDE LINKING" 
"C5 H9 N O2"    115.130 PRO y PROLINE         OC(=O)[C@@H]1CCCN1               ? "L-PEPTIDE LINKING" 
"C3 H7 N O3"    105.093 SER y SERINE          N[C@@H](CO)C(O)=O                ? "L-PEPTIDE LINKING" 
"C4 H9 N O3"    119.119 THR y THREONINE       C[C@@H](O)[C@H](N)C(O)=O         ? "L-PEPTIDE LINKING" 
"C11 H12 N2 O2" 204.225 TRP y TRYPTOPHAN      N[C@@H](Cc1c[nH]c2ccccc12)C(O)=O ? "L-PEPTIDE LINKING" 
"C9 H11 N O3"   181.189 TYR y TYROSINE        N[C@@H](Cc1ccc(O)cc1)C(O)=O      ? "L-PEPTIDE LINKING" 
"C5 H11 N O2"   117.146 VAL y VALINE          CC(C)[C@H](N)C(O)=O              ? "L-PEPTIDE LINKING" 
#
_citation.book_publisher          ?
_citation.country                 UK
_citation.id                      primary
_citation.journal_full            Nature
_citation.journal_id_ASTM         NATUAS
_citation.journal_id_CSD          0006
_citation.journal_id_ISSN         0028-0836
_citation.journal_volume          ?
_citation.page_first              ?
_citation.page_last               ?
_citation.pdbx_database_id_DOI    ?
_citation.pdbx_database_id_PubMed ?
_citation.title                   "Accurate structure prediction of biomolecular interactions with AlphaFold 3"
_citation.year                    2024
#
loop_
_citation_author.citation_id
_citation_author.name
_citation_author.ordinal
primary "Google DeepMind" 1 
primary "Isomorphic Labs" 2 
#
loop_
_entity.id
_entity.pdbx_description
_entity.type
1 . polymer 
2 . polymer 
#
loop_
_entity_poly.entity_id
_entity_poly.pdbx_strand_id
_entity_poly.type
1 A polypeptide(L) 
2 B polypeptide(L) 
#
loop_
_entity_poly_seq.entity_id
_entity_poly_seq.hetero
_entity_poly_seq.mon_id
_entity_poly_seq.num
1 n MET 1   
1 n LYS 2   
1 n VAL 3   
1 n SER 4   
1 n ALA 5   
1 n ALA 6   
1 n LEU 7   
1 n LEU 8   
1 n CYS 9   
1 n LEU 10  
1 n LEU 11  
1 n LEU 12  
1 n ILE 13  
1 n ALA 14  
1 n ALA 15  
1 n THR 16  
1 n PHE 17  
1 n ILE 18  
1 n PRO 19  
1 n GLN 20  
1 n GLY 21  
1 n LEU 22  
1 n ALA 23  
1 n GLN 24  
1 n PRO 25  
1 n ASP 26  
1 n ALA 27  
1 n ILE 28  
1 n ASN 29  
1 n ALA 30  
1 n PRO 31  
1 n VAL 32  
1 n THR 33  
1 n CYS 34  
1 n CYS 35  
1 n TYR 36  
1 n ASN 37  
1 n PHE 38  
1 n THR 39  
1 n ASN 40  
1 n ARG 41  
1 n LYS 42  
1 n ILE 43  
1 n SER 44  
1 n VAL 45  
1 n GLN 46  
1 n ARG 47  
1 n LEU 48  
1 n ALA 49  
1 n SER 50  
1 n TYR 51  
1 n ARG 52  
1 n ARG 53  
1 n ILE 54  
1 n THR 55  
1 n SER 56  
1 n SER 57  
1 n LYS 58  
1 n CYS 59  
1 n PRO 60  
1 n LYS 61  
1 n GLU 62  
1 n ALA 63  
1 n VAL 64  
1 n ILE 65  
1 n PHE 66  
1 n LYS 67  
1 n THR 68  
1 n ILE 69  
1 n VAL 70  
1 n ALA 71  
1 n LYS 72  
1 n GLU 73  
1 n ILE 74  
1 n CYS 75  
1 n ALA 76  
1 n ASP 77  
1 n PRO 78  
1 n LYS 79  
1 n GLN 80  
1 n LYS 81  
1 n TRP 82  
1 n VAL 83  
1 n GLN 84  
1 n ASP 85  
1 n SER 86  
1 n MET 87  
1 n ASP 88  
1 n HIS 89  
1 n LEU 90  
1 n ASP 91  
1 n LYS 92  
1 n GLN 93  
1 n THR 94  
1 n GLN 95  
1 n THR 96  
1 n PRO 97  
1 n LYS 98  
1 n THR 99  
2 n MET 1   
2 n ASP 2   
2 n TYR 3   
2 n GLN 4   
2 n VAL 5   
2 n SER 6   
2 n SER 7   
2 n PRO 8   
2 n ILE 9   
2 n TYR 10  
2 n ASP 11  
2 n ILE 12  
2 n ASN 13  
2 n TYR 14  
2 n TYR 15  
2 n THR 16  
2 n SER 17  
2 n GLU 18  
2 n PRO 19  
2 n CYS 20  
2 n GLN 21  
2 n LYS 22  
2 n ILE 23  
2 n ASN 24  
2 n VAL 25  
2 n LYS 26  
2 n GLN 27  
2 n ILE 28  
2 n ALA 29  
2 n ALA 30  
2 n ARG 31  
2 n LEU 32  
2 n LEU 33  
2 n PRO 34  
2 n PRO 35  
2 n LEU 36  
2 n TYR 37  
2 n SER 38  
2 n LEU 39  
2 n VAL 40  
2 n PHE 41  
2 n ILE 42  
2 n PHE 43  
2 n GLY 44  
2 n PHE 45  
2 n VAL 46  
2 n GLY 47  
2 n ASN 48  
2 n MET 49  
2 n LEU 50  
2 n VAL 51  
2 n ILE 52  
2 n LEU 53  
2 n ILE 54  
2 n LEU 55  
2 n ILE 56  
2 n ASN 57  
2 n CYS 58  
2 n LYS 59  
2 n ARG 60  
2 n LEU 61  
2 n LYS 62  
2 n SER 63  
2 n MET 64  
2 n THR 65  
2 n ASP 66  
2 n ILE 67  
2 n TYR 68  
2 n LEU 69  
2 n LEU 70  
2 n ASN 71  
2 n LEU 72  
2 n ALA 73  
2 n ILE 74  
2 n SER 75  
2 n ASP 76  
2 n LEU 77  
2 n PHE 78  
2 n PHE 79  
2 n LEU 80  
2 n LEU 81  
2 n THR 82  
2 n VAL 83  
2 n PRO 84  
2 n PHE 85  
2 n TRP 86  
2 n ALA 87  
2 n HIS 88  
2 n TYR 89  
2 n ALA 90  
2 n ALA 91  
2 n ALA 92  
2 n GLN 93  
2 n TRP 94  
2 n ASP 95  
2 n PHE 96  
2 n GLY 97  
2 n ASN 98  
2 n THR 99  
2 n MET 100 
2 n CYS 101 
2 n GLN 102 
2 n LEU 103 
2 n LEU 104 
2 n THR 105 
2 n GLY 106 
2 n LEU 107 
2 n TYR 108 
2 n PHE 109 
2 n ILE 110 
2 n GLY 111 
2 n PHE 112 
2 n PHE 113 
2 n SER 114 
2 n GLY 115 
2 n ILE 116 
2 n PHE 117 
2 n PHE 118 
2 n ILE 119 
2 n ILE 120 
2 n LEU 121 
2 n LEU 122 
2 n THR 123 
2 n ILE 124 
2 n ASP 125 
2 n ARG 126 
2 n TYR 127 
2 n LEU 128 
2 n ALA 129 
2 n VAL 130 
2 n VAL 131 
2 n HIS 132 
2 n ALA 133 
2 n VAL 134 
2 n PHE 135 
2 n ALA 136 
2 n LEU 137 
2 n LYS 138 
2 n ALA 139 
2 n ARG 140 
2 n THR 141 
2 n VAL 142 
2 n THR 143 
2 n PHE 144 
2 n GLY 145 
2 n VAL 146 
2 n VAL 147 
2 n THR 148 
2 n SER 149 
2 n VAL 150 
2 n ILE 151 
2 n THR 152 
2 n TRP 153 
2 n VAL 154 
2 n VAL 155 
2 n ALA 156 
2 n VAL 157 
2 n PHE 158 
2 n ALA 159 
2 n SER 160 
2 n LEU 161 
2 n PRO 162 
2 n GLY 163 
2 n ILE 164 
2 n ILE 165 
2 n PHE 166 
2 n THR 167 
2 n ARG 168 
2 n SER 169 
2 n GLN 170 
2 n LYS 171 
2 n GLU 172 
2 n GLY 173 
2 n LEU 174 
2 n HIS 175 
2 n TYR 176 
2 n THR 177 
2 n CYS 178 
2 n SER 179 
2 n SER 180 
2 n HIS 181 
2 n PHE 182 
2 n PRO 183 
2 n TYR 184 
2 n SER 185 
2 n GLN 186 
2 n TYR 187 
2 n GLN 188 
2 n PHE 189 
2 n TRP 190 
2 n LYS 191 
2 n ASN 192 
2 n PHE 193 
2 n GLN 194 
2 n THR 195 
2 n LEU 196 
2 n LYS 197 
2 n ILE 198 
2 n VAL 199 
2 n ILE 200 
2 n LEU 201 
2 n GLY 202 
2 n LEU 203 
2 n VAL 204 
2 n LEU 205 
2 n PRO 206 
2 n LEU 207 
2 n LEU 208 
2 n VAL 209 
2 n MET 210 
2 n VAL 211 
2 n ILE 212 
2 n CYS 213 
2 n TYR 214 
2 n SER 215 
2 n GLY 216 
2 n ILE 217 
2 n LEU 218 
2 n LYS 219 
2 n THR 220 
2 n LEU 221 
2 n LEU 222 
2 n ARG 223 
2 n CYS 224 
2 n ARG 225 
2 n ASN 226 
2 n GLU 227 
2 n LYS 228 
2 n LYS 229 
2 n ARG 230 
2 n HIS 231 
2 n ARG 232 
2 n ALA 233 
2 n VAL 234 
2 n ARG 235 
2 n LEU 236 
2 n ILE 237 
2 n PHE 238 
2 n THR 239 
2 n ILE 240 
2 n MET 241 
2 n ILE 242 
2 n VAL 243 
2 n TYR 244 
2 n PHE 245 
2 n LEU 246 
2 n PHE 247 
2 n TRP 248 
2 n ALA 249 
2 n PRO 250 
2 n TYR 251 
2 n ASN 252 
2 n ILE 253 
2 n VAL 254 
2 n LEU 255 
2 n LEU 256 
2 n LEU 257 
2 n ASN 258 
2 n THR 259 
2 n PHE 260 
2 n GLN 261 
2 n GLU 262 
2 n PHE 263 
2 n PHE 264 
2 n GLY 265 
2 n LEU 266 
2 n ASN 267 
2 n ASN 268 
2 n CYS 269 
2 n SER 270 
2 n SER 271 
2 n SER 272 
2 n ASN 273 
2 n ARG 274 
2 n LEU 275 
2 n ASP 276 
2 n GLN 277 
2 n ALA 278 
2 n MET 279 
2 n GLN 280 
2 n VAL 281 
2 n THR 282 
2 n GLU 283 
2 n THR 284 
2 n LEU 285 
2 n GLY 286 
2 n MET 287 
2 n THR 288 
2 n HIS 289 
2 n CYS 290 
2 n CYS 291 
2 n ILE 292 
2 n ASN 293 
2 n PRO 294 
2 n ILE 295 
2 n ILE 296 
2 n TYR 297 
2 n ALA 298 
2 n PHE 299 
2 n VAL 300 
2 n GLY 301 
2 n GLU 302 
2 n LYS 303 
2 n PHE 304 
2 n ARG 305 
2 n ASN 306 
2 n TYR 307 
2 n LEU 308 
2 n LEU 309 
2 n VAL 310 
2 n PHE 311 
2 n PHE 312 
2 n GLN 313 
2 n LYS 314 
2 n HIS 315 
2 n ILE 316 
2 n ALA 317 
2 n LYS 318 
2 n ARG 319 
2 n PHE 320 
2 n CYS 321 
2 n LYS 322 
2 n CYS 323 
2 n CYS 324 
2 n SER 325 
2 n ILE 326 
2 n PHE 327 
2 n GLN 328 
2 n GLN 329 
2 n GLU 330 
2 n ALA 331 
2 n PRO 332 
2 n GLU 333 
2 n ARG 334 
2 n ALA 335 
2 n SER 336 
2 n SER 337 
2 n VAL 338 
2 n TYR 339 
2 n THR 340 
2 n ARG 341 
2 n SER 342 
2 n THR 343 
2 n GLY 344 
2 n GLU 345 
2 n GLN 346 
2 n GLU 347 
2 n ILE 348 
2 n SER 349 
2 n VAL 350 
2 n GLY 351 
2 n LEU 352 
#
_ma_data.content_type "model coordinates"
_ma_data.id           1
_ma_data.name         Model
#
_ma_model_list.data_id          1
_ma_model_list.model_group_id   1
_ma_model_list.model_group_name "AlphaFold-beta-20231127 (fb0b9d13-0bdd-4522-ba5f-0ee1f426d085 @ 2025-03-04 00:35:22)"
_ma_model_list.model_id         1
_ma_model_list.model_name       "Top ranked model"
_ma_model_list.model_type       "Ab initio model"
_ma_model_list.ordinal_id       1
#
loop_
_ma_protocol_step.method_type
_ma_protocol_step.ordinal_id
_ma_protocol_step.protocol_id
_ma_protocol_step.step_id
"coevolution MSA" 1 1 1 
"template search" 2 1 2 
modeling          3 1 3 
#
loop_
_ma_qa_metric.id
_ma_qa_metric.mode
_ma_qa_metric.name
_ma_qa_metric.software_group_id
_ma_qa_metric.type
1 global pLDDT 1 pLDDT 
2 local  pLDDT 1 pLDDT 
#
_ma_qa_metric_global.metric_id    1
_ma_qa_metric_global.metric_value 76.11
_ma_qa_metric_global.model_id     1
_ma_qa_metric_global.ordinal_id   1
#
_ma_software_group.group_id    1
_ma_software_group.ordinal_id  1
_ma_software_group.software_id 1
#
loop_
_ma_target_entity.data_id
_ma_target_entity.entity_id
_ma_target_entity.origin
1 1 . 
1 2 . 
#
loop_
_ma_target_entity_instance.asym_id
_ma_target_entity_instance.details
_ma_target_entity_instance.entity_id
A . 1 
B . 2 
#
loop_
_pdbx_data_usage.details
_pdbx_data_usage.id
_pdbx_data_usage.type
_pdbx_data_usage.url
;NON-COMMERCIAL USE ONLY, BY USING THIS FILE YOU AGREE TO THE TERMS OF USE FOUND
AT alphafoldserver.com/output-terms.
;
1 license    ? 
;THE INFORMATION IS NOT INTENDED FOR, HAS NOT BEEN VALIDATED FOR, AND IS NOT
APPROVED FOR CLINICAL USE. IT SHOULD NOT BE USED FOR CLINICAL PURPOSE OR RELIED
ON FOR MEDICAL OR OTHER PROFESSIONAL ADVICE. IT IS THEORETICAL MODELLING ONLY
AND CAUTION SHOULD BE EXERCISED IN ITS USE. IT IS PROVIDED "AS-IS" WITHOUT ANY
WARRANTY OF ANY KIND, WHETHER EXPRESSED OR IMPLIED. NO WARRANTY IS GIVEN THAT
USE OF THE INFORMATION SHALL NOT INFRINGE THE RIGHTS OF ANY THIRD PARTY.
;
2 disclaimer ? 
#
loop_
_pdbx_poly_seq_scheme.asym_id
_pdbx_poly_seq_scheme.auth_seq_num
_pdbx_poly_seq_scheme.entity_id
_pdbx_poly_seq_scheme.hetero
_pdbx_poly_seq_scheme.mon_id
_pdbx_poly_seq_scheme.pdb_ins_code
_pdbx_poly_seq_scheme.pdb_seq_num
_pdbx_poly_seq_scheme.pdb_strand_id
_pdbx_poly_seq_scheme.seq_id
A 1   1 n MET . 1   A 1   
A 2   1 n LYS . 2   A 2   
A 3   1 n VAL . 3   A 3   
A 4   1 n SER . 4   A 4   
A 5   1 n ALA . 5   A 5   
A 6   1 n ALA . 6   A 6   
A 7   1 n LEU . 7   A 7   
A 8   1 n LEU . 8   A 8   
A 9   1 n CYS . 9   A 9   
A 10  1 n LEU . 10  A 10  
A 11  1 n LEU . 11  A 11  
A 12  1 n LEU . 12  A 12  
A 13  1 n ILE . 13  A 13  
A 14  1 n ALA . 14  A 14  
A 15  1 n ALA . 15  A 15  
A 16  1 n THR . 16  A 16  
A 17  1 n PHE . 17  A 17  
A 18  1 n ILE . 18  A 18  
A 19  1 n PRO . 19  A 19  
A 20  1 n GLN . 20  A 20  
A 21  1 n GLY . 21  A 21  
A 22  1 n LEU . 22  A 22  
A 23  1 n ALA . 23  A 23  
A 24  1 n GLN . 24  A 24  
A 25  1 n PRO . 25  A 25  
A 26  1 n ASP . 26  A 26  
A 27  1 n ALA . 27  A 27  
A 28  1 n ILE . 28  A 28  
A 29  1 n ASN . 29  A 29  
A 30  1 n ALA . 30  A 30  
A 31  1 n PRO . 31  A 31  
A 32  1 n VAL . 32  A 32  
A 33  1 n THR . 33  A 33  
A 34  1 n CYS . 34  A 34  
A 35  1 n CYS . 35  A 35  
A 36  1 n TYR . 36  A 36  
A 37  1 n ASN . 37  A 37  
A 38  1 n PHE . 38  A 38  
A 39  1 n THR . 39  A 39  
A 40  1 n ASN . 40  A 40  
A 41  1 n ARG . 41  A 41  
A 42  1 n LYS . 42  A 42  
A 43  1 n ILE . 43  A 43  
A 44  1 n SER . 44  A 44  
A 45  1 n VAL . 45  A 45  
A 46  1 n GLN . 46  A 46  
A 47  1 n ARG . 47  A 47  
A 48  1 n LEU . 48  A 48  
A 49  1 n ALA . 49  A 49  
A 50  1 n SER . 50  A 50  
A 51  1 n TYR . 51  A 51  
A 52  1 n ARG . 52  A 52  
A 53  1 n ARG . 53  A 53  
A 54  1 n ILE . 54  A 54  
A 55  1 n THR . 55  A 55  
A 56  1 n SER . 56  A 56  
A 57  1 n SER . 57  A 57  
A 58  1 n LYS . 58  A 58  
A 59  1 n CYS . 59  A 59  
A 60  1 n PRO . 60  A 60  
A 61  1 n LYS . 61  A 61  
A 62  1 n GLU . 62  A 62  
A 63  1 n ALA . 63  A 63  
A 64  1 n VAL . 64  A 64  
A 65  1 n ILE . 65  A 65  
A 66  1 n PHE . 66  A 66  
A 67  1 n LYS . 67  A 67  
A 68  1 n THR . 68  A 68  
A 69  1 n ILE . 69  A 69  
A 70  1 n VAL . 70  A 70  
A 71  1 n ALA . 71  A 71  
A 72  1 n LYS . 72  A 72  
A 73  1 n GLU . 73  A 73  
A 74  1 n ILE . 74  A 74  
A 75  1 n CYS . 75  A 75  
A 76  1 n ALA . 76  A 76  
A 77  1 n ASP . 77  A 77  
A 78  1 n PRO . 78  A 78  
A 79  1 n LYS . 79  A 79  
A 80  1 n GLN . 80  A 80  
A 81  1 n LYS . 81  A 81  
A 82  1 n TRP . 82  A 82  
A 83  1 n VAL . 83  A 83  
A 84  1 n GLN . 84  A 84  
A 85  1 n ASP . 85  A 85  
A 86  1 n SER . 86  A 86  
A 87  1 n MET . 87  A 87  
A 88  1 n ASP . 88  A 88  
A 89  1 n HIS . 89  A 89  
A 90  1 n LEU . 90  A 90  
A 91  1 n ASP . 91  A 91  
A 92  1 n LYS . 92  A 92  
A 93  1 n GLN . 93  A 93  
A 94  1 n THR . 94  A 94  
A 95  1 n GLN . 95  A 95  
A 96  1 n THR . 96  A 96  
A 97  1 n PRO . 97  A 97  
A 98  1 n LYS . 98  A 98  
A 99  1 n THR . 99  A 99  
B 1   2 n MET . 1   B 1   
B 2   2 n ASP . 2   B 2   
B 3   2 n TYR . 3   B 3   
B 4   2 n GLN . 4   B 4   
B 5   2 n VAL . 5   B 5   
B 6   2 n SER . 6   B 6   
B 7   2 n SER . 7   B 7   
B 8   2 n PRO . 8   B 8   
B 9   2 n ILE . 9   B 9   
B 10  2 n TYR . 10  B 10  
B 11  2 n ASP . 11  B 11  
B 12  2 n ILE . 12  B 12  
B 13  2 n ASN . 13  B 13  
B 14  2 n TYR . 14  B 14  
B 15  2 n TYR . 15  B 15  
B 16  2 n THR . 16  B 16  
B 17  2 n SER . 17  B 17  
B 18  2 n GLU . 18  B 18  
B 19  2 n PRO . 19  B 19  
B 20  2 n CYS . 20  B 20  
B 21  2 n GLN . 21  B 21  
B 22  2 n LYS . 22  B 22  
B 23  2 n ILE . 23  B 23  
B 24  2 n ASN . 24  B 24  
B 25  2 n VAL . 25  B 25  
B 26  2 n LYS . 26  B 26  
B 27  2 n GLN . 27  B 27  
B 28  2 n ILE . 28  B 28  
B 29  2 n ALA . 29  B 29  
B 30  2 n ALA . 30  B 30  
B 31  2 n ARG . 31  B 31  
B 32  2 n LEU . 32  B 32  
B 33  2 n LEU . 33  B 33  
B 34  2 n PRO . 34  B 34  
B 35  2 n PRO . 35  B 35  
B 36  2 n LEU . 36  B 36  
B 37  2 n TYR . 37  B 37  
B 38  2 n SER . 38  B 38  
B 39  2 n LEU . 39  B 39  
B 40  2 n VAL . 40  B 40  
B 41  2 n PHE . 41  B 41  
B 42  2 n ILE . 42  B 42  
B 43  2 n PHE . 43  B 43  
B 44  2 n GLY . 44  B 44  
B 45  2 n PHE . 45  B 45  
B 46  2 n VAL . 46  B 46  
B 47  2 n GLY . 47  B 47  
B 48  2 n ASN . 48  B 48  
B 49  2 n MET . 49  B 49  
B 50  2 n LEU . 50  B 50  
B 51  2 n VAL . 51  B 51  
B 52  2 n ILE . 52  B 52  
B 53  2 n LEU . 53  B 53  
B 54  2 n ILE . 54  B 54  
B 55  2 n LEU . 55  B 55  
B 56  2 n ILE . 56  B 56  
B 57  2 n ASN . 57  B 57  
B 58  2 n CYS . 58  B 58  
B 59  2 n LYS . 59  B 59  
B 60  2 n ARG . 60  B 60  
B 61  2 n LEU . 61  B 61  
B 62  2 n LYS . 62  B 62  
B 63  2 n SER . 63  B 63  
B 64  2 n MET . 64  B 64  
B 65  2 n THR . 65  B 65  
B 66  2 n ASP . 66  B 66  
B 67  2 n ILE . 67  B 67  
B 68  2 n TYR . 68  B 68  
B 69  2 n LEU . 69  B 69  
B 70  2 n LEU . 70  B 70  
B 71  2 n ASN . 71  B 71  
B 72  2 n LEU . 72  B 72  
B 73  2 n ALA . 73  B 73  
B 74  2 n ILE . 74  B 74  
B 75  2 n SER . 75  B 75  
B 76  2 n ASP . 76  B 76  
B 77  2 n LEU . 77  B 77  
B 78  2 n PHE . 78  B 78  
B 79  2 n PHE . 79  B 79  
B 80  2 n LEU . 80  B 80  
B 81  2 n LEU . 81  B 81  
B 82  2 n THR . 82  B 82  
B 83  2 n VAL . 83  B 83  
B 84  2 n PRO . 84  B 84  
B 85  2 n PHE . 85  B 85  
B 86  2 n TRP . 86  B 86  
B 87  2 n ALA . 87  B 87  
B 88  2 n HIS . 88  B 88  
B 89  2 n TYR . 89  B 89  
B 90  2 n ALA . 90  B 90  
B 91  2 n ALA . 91  B 91  
B 92  2 n ALA . 92  B 92  
B 93  2 n GLN . 93  B 93  
B 94  2 n TRP . 94  B 94  
B 95  2 n ASP . 95  B 95  
B 96  2 n PHE . 96  B 96  
B 97  2 n GLY . 97  B 97  
B 98  2 n ASN . 98  B 98  
B 99  2 n THR . 99  B 99  
B 100 2 n MET . 100 B 100 
B 101 2 n CYS . 101 B 101 
B 102 2 n GLN . 102 B 102 
B 103 2 n LEU . 103 B 103 
B 104 2 n LEU . 104 B 104 
B 105 2 n THR . 105 B 105 
B 106 2 n GLY . 106 B 106 
B 107 2 n LEU . 107 B 107 
B 108 2 n TYR . 108 B 108 
B 109 2 n PHE . 109 B 109 
B 110 2 n ILE . 110 B 110 
B 111 2 n GLY . 111 B 111 
B 112 2 n PHE . 112 B 112 
B 113 2 n PHE . 113 B 113 
B 114 2 n SER . 114 B 114 
B 115 2 n GLY . 115 B 115 
B 116 2 n ILE . 116 B 116 
B 117 2 n PHE . 117 B 117 
B 118 2 n PHE . 118 B 118 
B 119 2 n ILE . 119 B 119 
B 120 2 n ILE . 120 B 120 
B 121 2 n LEU . 121 B 121 
B 122 2 n LEU . 122 B 122 
B 123 2 n THR . 123 B 123 
B 124 2 n ILE . 124 B 124 
B 125 2 n ASP . 125 B 125 
B 126 2 n ARG . 126 B 126 
B 127 2 n TYR . 127 B 127 
B 128 2 n LEU . 128 B 128 
B 129 2 n ALA . 129 B 129 
B 130 2 n VAL . 130 B 130 
B 131 2 n VAL . 131 B 131 
B 132 2 n HIS . 132 B 132 
B 133 2 n ALA . 133 B 133 
B 134 2 n VAL . 134 B 134 
B 135 2 n PHE . 135 B 135 
B 136 2 n ALA . 136 B 136 
B 137 2 n LEU . 137 B 137 
B 138 2 n LYS . 138 B 138 
B 139 2 n ALA . 139 B 139 
B 140 2 n ARG . 140 B 140 
B 141 2 n THR . 141 B 141 
B 142 2 n VAL . 142 B 142 
B 143 2 n THR . 143 B 143 
B 144 2 n PHE . 144 B 144 
B 145 2 n GLY . 145 B 145 
B 146 2 n VAL . 146 B 146 
B 147 2 n VAL . 147 B 147 
B 148 2 n THR . 148 B 148 
B 149 2 n SER . 149 B 149 
B 150 2 n VAL . 150 B 150 
B 151 2 n ILE . 151 B 151 
B 152 2 n THR . 152 B 152 
B 153 2 n TRP . 153 B 153 
B 154 2 n VAL . 154 B 154 
B 155 2 n VAL . 155 B 155 
B 156 2 n ALA . 156 B 156 
B 157 2 n VAL . 157 B 157 
B 158 2 n PHE . 158 B 158 
B 159 2 n ALA . 159 B 159 
B 160 2 n SER . 160 B 160 
B 161 2 n LEU . 161 B 161 
B 162 2 n PRO . 162 B 162 
B 163 2 n GLY . 163 B 163 
B 164 2 n ILE . 164 B 164 
B 165 2 n ILE . 165 B 165 
B 166 2 n PHE . 166 B 166 
B 167 2 n THR . 167 B 167 
B 168 2 n ARG . 168 B 168 
B 169 2 n SER . 169 B 169 
B 170 2 n GLN . 170 B 170 
B 171 2 n LYS . 171 B 171 
B 172 2 n GLU . 172 B 172 
B 173 2 n GLY . 173 B 173 
B 174 2 n LEU . 174 B 174 
B 175 2 n HIS . 175 B 175 
B 176 2 n TYR . 176 B 176 
B 177 2 n THR . 177 B 177 
B 178 2 n CYS . 178 B 178 
B 179 2 n SER . 179 B 179 
B 180 2 n SER . 180 B 180 
B 181 2 n HIS . 181 B 181 
B 182 2 n PHE . 182 B 182 
B 183 2 n PRO . 183 B 183 
B 184 2 n TYR . 184 B 184 
B 185 2 n SER . 185 B 185 
B 186 2 n GLN . 186 B 186 
B 187 2 n TYR . 187 B 187 
B 188 2 n GLN . 188 B 188 
B 189 2 n PHE . 189 B 189 
B 190 2 n TRP . 190 B 190 
B 191 2 n LYS . 191 B 191 
B 192 2 n ASN . 192 B 192 
B 193 2 n PHE . 193 B 193 
B 194 2 n GLN . 194 B 194 
B 195 2 n THR . 195 B 195 
B 196 2 n LEU . 196 B 196 
B 197 2 n LYS . 197 B 197 
B 198 2 n ILE . 198 B 198 
B 199 2 n VAL . 199 B 199 
B 200 2 n ILE . 200 B 200 
B 201 2 n LEU . 201 B 201 
B 202 2 n GLY . 202 B 202 
B 203 2 n LEU . 203 B 203 
B 204 2 n VAL . 204 B 204 
B 205 2 n LEU . 205 B 205 
B 206 2 n PRO . 206 B 206 
B 207 2 n LEU . 207 B 207 
B 208 2 n LEU . 208 B 208 
B 209 2 n VAL . 209 B 209 
B 210 2 n MET . 210 B 210 
B 211 2 n VAL . 211 B 211 
B 212 2 n ILE . 212 B 212 
B 213 2 n CYS . 213 B 213 
B 214 2 n TYR . 214 B 214 
B 215 2 n SER . 215 B 215 
B 216 2 n GLY . 216 B 216 
B 217 2 n ILE . 217 B 217 
B 218 2 n LEU . 218 B 218 
B 219 2 n LYS . 219 B 219 
B 220 2 n THR . 220 B 220 
B 221 2 n LEU . 221 B 221 
B 222 2 n LEU . 222 B 222 
B 223 2 n ARG . 223 B 223 
B 224 2 n CYS . 224 B 224 
B 225 2 n ARG . 225 B 225 
B 226 2 n ASN . 226 B 226 
B 227 2 n GLU . 227 B 227 
B 228 2 n LYS . 228 B 228 
B 229 2 n LYS . 229 B 229 
B 230 2 n ARG . 230 B 230 
B 231 2 n HIS . 231 B 231 
B 232 2 n ARG . 232 B 232 
B 233 2 n ALA . 233 B 233 
B 234 2 n VAL . 234 B 234 
B 235 2 n ARG . 235 B 235 
B 236 2 n LEU . 236 B 236 
B 237 2 n ILE . 237 B 237 
B 238 2 n PHE . 238 B 238 
B 239 2 n THR . 239 B 239 
B 240 2 n ILE . 240 B 240 
B 241 2 n MET . 241 B 241 
B 242 2 n ILE . 242 B 242 
B 243 2 n VAL . 243 B 243 
B 244 2 n TYR . 244 B 244 
B 245 2 n PHE . 245 B 245 
B 246 2 n LEU . 246 B 246 
B 247 2 n PHE . 247 B 247 
B 248 2 n TRP . 248 B 248 
B 249 2 n ALA . 249 B 249 
B 250 2 n PRO . 250 B 250 
B 251 2 n TYR . 251 B 251 
B 252 2 n ASN . 252 B 252 
B 253 2 n ILE . 253 B 253 
B 254 2 n VAL . 254 B 254 
B 255 2 n LEU . 255 B 255 
B 256 2 n LEU . 256 B 256 
B 257 2 n LEU . 257 B 257 
B 258 2 n ASN . 258 B 258 
B 259 2 n THR . 259 B 259 
B 260 2 n PHE . 260 B 260 
B 261 2 n GLN . 261 B 261 
B 262 2 n GLU . 262 B 262 
B 263 2 n PHE . 263 B 263 
B 264 2 n PHE . 264 B 264 
B 265 2 n GLY . 265 B 265 
B 266 2 n LEU . 266 B 266 
B 267 2 n ASN . 267 B 267 
B 268 2 n ASN . 268 B 268 
B 269 2 n CYS . 269 B 269 
B 270 2 n SER . 270 B 270 
B 271 2 n SER . 271 B 271 
B 272 2 n SER . 272 B 272 
B 273 2 n ASN . 273 B 273 
B 274 2 n ARG . 274 B 274 
B 275 2 n LEU . 275 B 275 
B 276 2 n ASP . 276 B 276 
B 277 2 n GLN . 277 B 277 
B 278 2 n ALA . 278 B 278 
B 279 2 n MET . 279 B 279 
B 280 2 n GLN . 280 B 280 
B 281 2 n VAL . 281 B 281 
B 282 2 n THR . 282 B 282 
B 283 2 n GLU . 283 B 283 
B 284 2 n THR . 284 B 284 
B 285 2 n LEU . 285 B 285 
B 286 2 n GLY . 286 B 286 
B 287 2 n MET . 287 B 287 
B 288 2 n THR . 288 B 288 
B 289 2 n HIS . 289 B 289 
B 290 2 n CYS . 290 B 290 
B 291 2 n CYS . 291 B 291 
B 292 2 n ILE . 292 B 292 
B 293 2 n ASN . 293 B 293 
B 294 2 n PRO . 294 B 294 
B 295 2 n ILE . 295 B 295 
B 296 2 n ILE . 296 B 296 
B 297 2 n TYR . 297 B 297 
B 298 2 n ALA . 298 B 298 
B 299 2 n PHE . 299 B 299 
B 300 2 n VAL . 300 B 300 
B 301 2 n GLY . 301 B 301 
B 302 2 n GLU . 302 B 302 
B 303 2 n LYS . 303 B 303 
B 304 2 n PHE . 304 B 304 
B 305 2 n ARG . 305 B 305 
B 306 2 n ASN . 306 B 306 
B 307 2 n TYR . 307 B 307 
B 308 2 n LEU . 308 B 308 
B 309 2 n LEU . 309 B 309 
B 310 2 n VAL . 310 B 310 
B 311 2 n PHE . 311 B 311 
B 312 2 n PHE . 312 B 312 
B 313 2 n GLN . 313 B 313 
B 314 2 n LYS . 314 B 314 
B 315 2 n HIS . 315 B 315 
B 316 2 n ILE . 316 B 316 
B 317 2 n ALA . 317 B 317 
B 318 2 n LYS . 318 B 318 
B 319 2 n ARG . 319 B 319 
B 320 2 n PHE . 320 B 320 
B 321 2 n CYS . 321 B 321 
B 322 2 n LYS . 322 B 322 
B 323 2 n CYS . 323 B 323 
B 324 2 n CYS . 324 B 324 
B 325 2 n SER . 325 B 325 
B 326 2 n ILE . 326 B 326 
B 327 2 n PHE . 327 B 327 
B 328 2 n GLN . 328 B 328 
B 329 2 n GLN . 329 B 329 
B 330 2 n GLU . 330 B 330 
B 331 2 n ALA . 331 B 331 
B 332 2 n PRO . 332 B 332 
B 333 2 n GLU . 333 B 333 
B 334 2 n ARG . 334 B 334 
B 335 2 n ALA . 335 B 335 
B 336 2 n SER . 336 B 336 
B 337 2 n SER . 337 B 337 
B 338 2 n VAL . 338 B 338 
B 339 2 n TYR . 339 B 339 
B 340 2 n THR . 340 B 340 
B 341 2 n ARG . 341 B 341 
B 342 2 n SER . 342 B 342 
B 343 2 n THR . 343 B 343 
B 344 2 n GLY . 344 B 344 
B 345 2 n GLU . 345 B 345 
B 346 2 n GLN . 346 B 346 
B 347 2 n GLU . 347 B 347 
B 348 2 n ILE . 348 B 348 
B 349 2 n SER . 349 B 349 
B 350 2 n VAL . 350 B 350 
B 351 2 n GLY . 351 B 351 
B 352 2 n LEU . 352 B 352 
#
_software.classification other
_software.date           ?
_software.description    "Structure prediction"
_software.name           AlphaFold
_software.pdbx_ordinal   1
_software.type           package
_software.version        "AlphaFold-beta-20231127 (fb0b9d13-0bdd-4522-ba5f-0ee1f426d085 @ 2025-03-04 00:35:22)"
#
loop_
_struct_asym.entity_id
_struct_asym.id
1 A 
2 B 
#
loop_
_atom_site.group_PDB
_atom_site.id
_atom_site.type_symbol
_atom_site.label_atom_id
_atom_site.label_alt_id
_atom_site.label_comp_id
_atom_site.label_asym_id
_atom_site.label_entity_id
_atom_site.label_seq_id
_atom_site.pdbx_PDB_ins_code
_atom_site.Cartn_x
_atom_site.Cartn_y
_atom_site.Cartn_z
_atom_site.occupancy
_atom_site.B_iso_or_equiv
_atom_site.auth_seq_id
_atom_site.auth_asym_id
_atom_site.pdbx_PDB_model_num
ATOM 1    N N   . MET A 1 1   ? 21.036  -13.463 -24.993 1.00 34.74 1   A 1 
ATOM 2    C CA  . MET A 1 1   ? 20.754  -13.742 -23.565 1.00 38.77 1   A 1 
ATOM 3    C C   . MET A 1 1   ? 21.411  -12.743 -22.621 1.00 41.75 1   A 1 
ATOM 4    O O   . MET A 1 1   ? 20.688  -12.116 -21.874 1.00 40.31 1   A 1 
ATOM 5    C CB  . MET A 1 1   ? 21.108  -15.175 -23.157 1.00 39.06 1   A 1 
ATOM 6    C CG  . MET A 1 1   ? 20.146  -16.166 -23.798 1.00 35.58 1   A 1 
ATOM 7    S SD  . MET A 1 1   ? 20.429  -17.856 -23.248 1.00 33.59 1   A 1 
ATOM 8    C CE  . MET A 1 1   ? 19.559  -17.838 -21.667 1.00 27.26 1   A 1 
ATOM 9    N N   . LYS A 1 2   ? 22.762  -12.540 -22.688 1.00 50.17 2   A 1 
ATOM 10   C CA  . LYS A 1 2   ? 23.434  -11.517 -21.864 1.00 53.41 2   A 1 
ATOM 11   C C   . LYS A 1 2   ? 22.799  -10.130 -22.011 1.00 52.10 2   A 1 
ATOM 12   O O   . LYS A 1 2   ? 22.571  -9.465  -21.016 1.00 52.37 2   A 1 
ATOM 13   C CB  . LYS A 1 2   ? 24.940  -11.436 -22.196 1.00 53.09 2   A 1 
ATOM 14   C CG  . LYS A 1 2   ? 25.754  -12.611 -21.651 1.00 47.85 2   A 1 
ATOM 15   C CD  . LYS A 1 2   ? 27.263  -12.392 -21.895 1.00 45.53 2   A 1 
ATOM 16   C CE  . LYS A 1 2   ? 28.119  -13.514 -21.285 1.00 41.27 2   A 1 
ATOM 17   N NZ  . LYS A 1 2   ? 29.566  -13.281 -21.511 1.00 36.55 2   A 1 
ATOM 18   N N   . VAL A 1 3   ? 22.441  -9.738  -23.221 1.00 40.83 3   A 1 
ATOM 19   C CA  . VAL A 1 3   ? 21.790  -8.457  -23.539 1.00 41.18 3   A 1 
ATOM 20   C C   . VAL A 1 3   ? 20.452  -8.300  -22.813 1.00 41.59 3   A 1 
ATOM 21   O O   . VAL A 1 3   ? 20.206  -7.251  -22.240 1.00 40.59 3   A 1 
ATOM 22   C CB  . VAL A 1 3   ? 21.595  -8.290  -25.054 1.00 39.93 3   A 1 
ATOM 23   C CG1 . VAL A 1 3   ? 21.022  -6.916  -25.408 1.00 34.68 3   A 1 
ATOM 24   C CG2 . VAL A 1 3   ? 22.921  -8.460  -25.807 1.00 37.44 3   A 1 
ATOM 25   N N   . SER A 1 4   ? 19.609  -9.327  -22.749 1.00 42.38 4   A 1 
ATOM 26   C CA  . SER A 1 4   ? 18.294  -9.242  -22.102 1.00 44.80 4   A 1 
ATOM 27   C C   . SER A 1 4   ? 18.386  -9.088  -20.585 1.00 43.94 4   A 1 
ATOM 28   O O   . SER A 1 4   ? 17.640  -8.303  -20.004 1.00 44.47 4   A 1 
ATOM 29   C CB  . SER A 1 4   ? 17.440  -10.469 -22.427 1.00 43.79 4   A 1 
ATOM 30   O OG  . SER A 1 4   ? 17.485  -10.776 -23.807 1.00 38.93 4   A 1 
ATOM 31   N N   . ALA A 1 5   ? 19.326  -9.796  -19.929 1.00 46.78 5   A 1 
ATOM 32   C CA  . ALA A 1 5   ? 19.580  -9.635  -18.500 1.00 47.63 5   A 1 
ATOM 33   C C   . ALA A 1 5   ? 20.186  -8.260  -18.195 1.00 47.37 5   A 1 
ATOM 34   O O   . ALA A 1 5   ? 19.753  -7.597  -17.258 1.00 49.69 5   A 1 
ATOM 35   C CB  . ALA A 1 5   ? 20.483  -10.773 -18.016 1.00 49.21 5   A 1 
ATOM 36   N N   . ALA A 1 6   ? 21.131  -7.793  -19.023 1.00 49.17 6   A 1 
ATOM 37   C CA  . ALA A 1 6   ? 21.708  -6.464  -18.920 1.00 50.24 6   A 1 
ATOM 38   C C   . ALA A 1 6   ? 20.655  -5.371  -19.144 1.00 49.79 6   A 1 
ATOM 39   O O   . ALA A 1 6   ? 20.614  -4.415  -18.389 1.00 52.10 6   A 1 
ATOM 40   C CB  . ALA A 1 6   ? 22.872  -6.332  -19.905 1.00 51.50 6   A 1 
ATOM 41   N N   . LEU A 1 7   ? 19.761  -5.536  -20.112 1.00 42.03 7   A 1 
ATOM 42   C CA  . LEU A 1 7   ? 18.659  -4.603  -20.372 1.00 42.04 7   A 1 
ATOM 43   C C   . LEU A 1 7   ? 17.672  -4.560  -19.211 1.00 41.13 7   A 1 
ATOM 44   O O   . LEU A 1 7   ? 17.210  -3.486  -18.842 1.00 42.81 7   A 1 
ATOM 45   C CB  . LEU A 1 7   ? 17.930  -4.985  -21.668 1.00 42.60 7   A 1 
ATOM 46   C CG  . LEU A 1 7   ? 17.459  -3.753  -22.461 1.00 37.52 7   A 1 
ATOM 47   C CD1 . LEU A 1 7   ? 18.487  -3.402  -23.534 1.00 35.49 7   A 1 
ATOM 48   C CD2 . LEU A 1 7   ? 16.122  -4.012  -23.143 1.00 38.46 7   A 1 
ATOM 49   N N   . LEU A 1 8   ? 17.369  -5.709  -18.614 1.00 47.40 8   A 1 
ATOM 50   C CA  . LEU A 1 8   ? 16.499  -5.772  -17.442 1.00 45.67 8   A 1 
ATOM 51   C C   . LEU A 1 8   ? 17.162  -5.129  -16.219 1.00 44.40 8   A 1 
ATOM 52   O O   . LEU A 1 8   ? 16.514  -4.360  -15.519 1.00 45.91 8   A 1 
ATOM 53   C CB  . LEU A 1 8   ? 16.111  -7.224  -17.156 1.00 45.88 8   A 1 
ATOM 54   C CG  . LEU A 1 8   ? 14.805  -7.299  -16.352 1.00 40.74 8   A 1 
ATOM 55   C CD1 . LEU A 1 8   ? 13.615  -7.569  -17.281 1.00 38.39 8   A 1 
ATOM 56   C CD2 . LEU A 1 8   ? 14.878  -8.391  -15.294 1.00 40.50 8   A 1 
ATOM 57   N N   . CYS A 1 9   ? 18.454  -5.380  -15.983 1.00 50.44 9   A 1 
ATOM 58   C CA  . CYS A 1 9   ? 19.226  -4.690  -14.960 1.00 52.83 9   A 1 
ATOM 59   C C   . CYS A 1 9   ? 19.284  -3.184  -15.231 1.00 52.58 9   A 1 
ATOM 60   O O   . CYS A 1 9   ? 19.052  -2.416  -14.310 1.00 54.09 9   A 1 
ATOM 61   C CB  . CYS A 1 9   ? 20.632  -5.282  -14.849 1.00 52.37 9   A 1 
ATOM 62   S SG  . CYS A 1 9   ? 20.582  -6.911  -14.043 1.00 45.84 9   A 1 
ATOM 63   N N   . LEU A 1 10  ? 19.517  -2.751  -16.463 1.00 44.31 10  A 1 
ATOM 64   C CA  . LEU A 1 10  ? 19.501  -1.342  -16.860 1.00 43.94 10  A 1 
ATOM 65   C C   . LEU A 1 10  ? 18.125  -0.706  -16.655 1.00 42.50 10  A 1 
ATOM 66   O O   . LEU A 1 10  ? 18.057  0.399   -16.147 1.00 43.57 10  A 1 
ATOM 67   C CB  . LEU A 1 10  ? 19.951  -1.202  -18.326 1.00 44.48 10  A 1 
ATOM 68   C CG  . LEU A 1 10  ? 21.425  -0.771  -18.449 1.00 38.93 10  A 1 
ATOM 69   C CD1 . LEU A 1 10  ? 22.071  -1.377  -19.693 1.00 35.62 10  A 1 
ATOM 70   C CD2 . LEU A 1 10  ? 21.519  0.742   -18.545 1.00 37.15 10  A 1 
ATOM 71   N N   . LEU A 1 11  ? 17.041  -1.397  -16.990 1.00 46.45 11  A 1 
ATOM 72   C CA  . LEU A 1 11  ? 15.676  -0.922  -16.755 1.00 45.90 11  A 1 
ATOM 73   C C   . LEU A 1 11  ? 15.356  -0.847  -15.261 1.00 44.37 11  A 1 
ATOM 74   O O   . LEU A 1 11  ? 14.757  0.131   -14.825 1.00 45.38 11  A 1 
ATOM 75   C CB  . LEU A 1 11  ? 14.673  -1.841  -17.473 1.00 45.87 11  A 1 
ATOM 76   C CG  . LEU A 1 11  ? 14.516  -1.540  -18.973 1.00 40.28 11  A 1 
ATOM 77   C CD1 . LEU A 1 11  ? 13.814  -2.713  -19.669 1.00 37.40 11  A 1 
ATOM 78   C CD2 . LEU A 1 11  ? 13.679  -0.288  -19.209 1.00 39.91 11  A 1 
ATOM 79   N N   . LEU A 1 12  ? 15.775  -1.830  -14.469 1.00 48.42 12  A 1 
ATOM 80   C CA  . LEU A 1 12  ? 15.619  -1.814  -13.018 1.00 49.06 12  A 1 
ATOM 81   C C   . LEU A 1 12  ? 16.457  -0.689  -12.386 1.00 47.64 12  A 1 
ATOM 82   O O   . LEU A 1 12  ? 15.939  0.040   -11.553 1.00 47.08 12  A 1 
ATOM 83   C CB  . LEU A 1 12  ? 15.988  -3.185  -12.432 1.00 47.42 12  A 1 
ATOM 84   C CG  . LEU A 1 12  ? 14.944  -4.295  -12.682 1.00 42.23 12  A 1 
ATOM 85   C CD1 . LEU A 1 12  ? 15.541  -5.656  -12.310 1.00 38.42 12  A 1 
ATOM 86   C CD2 . LEU A 1 12  ? 13.684  -4.097  -11.846 1.00 41.64 12  A 1 
ATOM 87   N N   . ILE A 1 13  ? 17.702  -0.502  -12.814 1.00 43.49 13  A 1 
ATOM 88   C CA  . ILE A 1 13  ? 18.589  0.581   -12.375 1.00 47.31 13  A 1 
ATOM 89   C C   . ILE A 1 13  ? 18.030  1.936   -12.812 1.00 47.11 13  A 1 
ATOM 90   O O   . ILE A 1 13  ? 17.907  2.836   -11.986 1.00 47.32 13  A 1 
ATOM 91   C CB  . ILE A 1 13  ? 20.028  0.345   -12.874 1.00 46.52 13  A 1 
ATOM 92   C CG1 . ILE A 1 13  ? 20.670  -0.878  -12.175 1.00 41.47 13  A 1 
ATOM 93   C CG2 . ILE A 1 13  ? 20.922  1.573   -12.631 1.00 39.83 13  A 1 
ATOM 94   C CD1 . ILE A 1 13  ? 21.928  -1.400  -12.874 1.00 36.30 13  A 1 
ATOM 95   N N   . ALA A 1 14  ? 17.627  2.095   -14.068 1.00 48.26 14  A 1 
ATOM 96   C CA  . ALA A 1 14  ? 16.980  3.319   -14.537 1.00 48.62 14  A 1 
ATOM 97   C C   . ALA A 1 14  ? 15.703  3.614   -13.744 1.00 47.57 14  A 1 
ATOM 98   O O   . ALA A 1 14  ? 15.472  4.750   -13.330 1.00 47.44 14  A 1 
ATOM 99   C CB  . ALA A 1 14  ? 16.695  3.194   -16.037 1.00 48.10 14  A 1 
ATOM 100  N N   . ALA A 1 15  ? 14.920  2.583   -13.417 1.00 50.39 15  A 1 
ATOM 101  C CA  . ALA A 1 15  ? 13.759  2.706   -12.551 1.00 50.68 15  A 1 
ATOM 102  C C   . ALA A 1 15  ? 14.130  3.119   -11.114 1.00 49.33 15  A 1 
ATOM 103  O O   . ALA A 1 15  ? 13.301  3.747   -10.471 1.00 48.73 15  A 1 
ATOM 104  C CB  . ALA A 1 15  ? 12.981  1.394   -12.577 1.00 49.14 15  A 1 
ATOM 105  N N   . THR A 1 16  ? 15.328  2.810   -10.592 1.00 50.34 16  A 1 
ATOM 106  C CA  . THR A 1 16  ? 15.746  3.243   -9.244  1.00 52.06 16  A 1 
ATOM 107  C C   . THR A 1 16  ? 16.099  4.711   -9.173  1.00 51.31 16  A 1 
ATOM 108  O O   . THR A 1 16  ? 15.794  5.349   -8.171  1.00 49.86 16  A 1 
ATOM 109  C CB  . THR A 1 16  ? 16.943  2.477   -8.680  1.00 49.45 16  A 1 
ATOM 110  O OG1 . THR A 1 16  ? 18.090  2.521   -9.484  1.00 45.58 16  A 1 
ATOM 111  C CG2 . THR A 1 16  ? 16.604  1.028   -8.444  1.00 43.93 16  A 1 
ATOM 112  N N   . PHE A 1 17  ? 16.719  5.256   -10.221 1.00 48.63 17  A 1 
ATOM 113  C CA  . PHE A 1 17  ? 17.080  6.675   -10.271 1.00 50.71 17  A 1 
ATOM 114  C C   . PHE A 1 17  ? 15.883  7.605   -10.406 1.00 49.63 17  A 1 
ATOM 115  O O   . PHE A 1 17  ? 16.015  8.820   -10.266 1.00 47.36 17  A 1 
ATOM 116  C CB  . PHE A 1 17  ? 18.085  6.905   -11.399 1.00 47.68 17  A 1 
ATOM 117  C CG  . PHE A 1 17  ? 19.487  6.458   -11.028 1.00 45.29 17  A 1 
ATOM 118  C CD1 . PHE A 1 17  ? 20.241  7.228   -10.132 1.00 41.45 17  A 1 
ATOM 119  C CD2 . PHE A 1 17  ? 20.011  5.274   -11.555 1.00 40.63 17  A 1 
ATOM 120  C CE1 . PHE A 1 17  ? 21.523  6.801   -9.754  1.00 38.67 17  A 1 
ATOM 121  C CE2 . PHE A 1 17  ? 21.297  4.845   -11.170 1.00 37.85 17  A 1 
ATOM 122  C CZ  . PHE A 1 17  ? 22.054  5.609   -10.276 1.00 39.57 17  A 1 
ATOM 123  N N   . ILE A 1 18  ? 14.715  7.037   -10.674 1.00 41.31 18  A 1 
ATOM 124  C CA  . ILE A 1 18  ? 13.489  7.789   -10.785 1.00 43.04 18  A 1 
ATOM 125  C C   . ILE A 1 18  ? 12.917  7.946   -9.363  1.00 42.40 18  A 1 
ATOM 126  O O   . ILE A 1 18  ? 12.416  6.961   -8.809  1.00 40.80 18  A 1 
ATOM 127  C CB  . ILE A 1 18  ? 12.558  7.089   -11.800 1.00 40.62 18  A 1 
ATOM 128  C CG1 . ILE A 1 18  ? 13.225  7.029   -13.196 1.00 37.17 18  A 1 
ATOM 129  C CG2 . ILE A 1 18  ? 11.237  7.815   -11.904 1.00 38.04 18  A 1 
ATOM 130  C CD1 . ILE A 1 18  ? 12.367  6.411   -14.303 1.00 34.57 18  A 1 
ATOM 131  N N   . PRO A 1 19  ? 12.993  9.146   -8.744  1.00 38.79 19  A 1 
ATOM 132  C CA  . PRO A 1 19  ? 12.572  9.316   -7.362  1.00 40.38 19  A 1 
ATOM 133  C C   . PRO A 1 19  ? 11.047  9.145   -7.196  1.00 40.80 19  A 1 
ATOM 134  O O   . PRO A 1 19  ? 10.279  9.958   -7.702  1.00 39.07 19  A 1 
ATOM 135  C CB  . PRO A 1 19  ? 13.120  10.696  -6.962  1.00 37.38 19  A 1 
ATOM 136  C CG  . PRO A 1 19  ? 13.437  11.441  -8.234  1.00 36.09 19  A 1 
ATOM 137  C CD  . PRO A 1 19  ? 13.629  10.343  -9.266  1.00 38.37 19  A 1 
ATOM 138  N N   . GLN A 1 20  ? 10.584  8.122   -6.494  1.00 39.74 20  A 1 
ATOM 139  C CA  . GLN A 1 20  ? 9.147   7.875   -6.263  1.00 39.81 20  A 1 
ATOM 140  C C   . GLN A 1 20  ? 8.676   8.413   -4.915  1.00 39.67 20  A 1 
ATOM 141  O O   . GLN A 1 20  ? 9.196   7.995   -3.902  1.00 37.10 20  A 1 
ATOM 142  C CB  . GLN A 1 20  ? 8.736   6.385   -6.277  1.00 37.26 20  A 1 
ATOM 143  C CG  . GLN A 1 20  ? 9.445   5.455   -7.209  1.00 34.09 20  A 1 
ATOM 144  C CD  . GLN A 1 20  ? 8.807   4.097   -7.344  1.00 31.48 20  A 1 
ATOM 145  O OE1 . GLN A 1 20  ? 7.625   3.919   -7.240  1.00 29.99 20  A 1 
ATOM 146  N NE2 . GLN A 1 20  ? 9.575   3.070   -7.617  1.00 29.15 20  A 1 
ATOM 147  N N   . GLY A 1 21  ? 7.656   9.238   -4.888  1.00 41.32 21  A 1 
ATOM 148  C CA  . GLY A 1 21  ? 7.133   9.824   -3.645  1.00 42.04 21  A 1 
ATOM 149  C C   . GLY A 1 21  ? 5.723   9.445   -3.222  1.00 42.63 21  A 1 
ATOM 150  O O   . GLY A 1 21  ? 5.278   9.950   -2.205  1.00 40.02 21  A 1 
ATOM 151  N N   . LEU A 1 22  ? 4.967   8.595   -3.945  1.00 48.17 22  A 1 
ATOM 152  C CA  . LEU A 1 22  ? 3.603   8.230   -3.512  1.00 48.49 22  A 1 
ATOM 153  C C   . LEU A 1 22  ? 3.594   6.901   -2.760  1.00 50.02 22  A 1 
ATOM 154  O O   . LEU A 1 22  ? 3.577   5.841   -3.367  1.00 47.08 22  A 1 
ATOM 155  C CB  . LEU A 1 22  ? 2.631   8.221   -4.700  1.00 44.30 22  A 1 
ATOM 156  C CG  . LEU A 1 22  ? 2.015   9.596   -4.976  1.00 40.24 22  A 1 
ATOM 157  C CD1 . LEU A 1 22  ? 1.315   9.595   -6.322  1.00 37.99 22  A 1 
ATOM 158  C CD2 . LEU A 1 22  ? 0.981   9.992   -3.931  1.00 37.55 22  A 1 
ATOM 159  N N   . ALA A 1 23  ? 3.616   6.980   -1.435  1.00 53.97 23  A 1 
ATOM 160  C CA  . ALA A 1 23  ? 4.006   5.901   -0.540  1.00 56.62 23  A 1 
ATOM 161  C C   . ALA A 1 23  ? 2.896   5.191   0.224   1.00 62.08 23  A 1 
ATOM 162  O O   . ALA A 1 23  ? 3.164   4.287   1.019   1.00 59.43 23  A 1 
ATOM 163  C CB  . ALA A 1 23  ? 5.047   6.493   0.408   1.00 50.39 23  A 1 
ATOM 164  N N   . GLN A 1 24  ? 1.663   5.623   0.040   1.00 68.32 24  A 1 
ATOM 165  C CA  . GLN A 1 24  ? 0.546   5.182   0.856   1.00 73.04 24  A 1 
ATOM 166  C C   . GLN A 1 24  ? -0.613  4.780   -0.037  1.00 78.03 24  A 1 
ATOM 167  O O   . GLN A 1 24  ? -0.673  5.259   -1.176  1.00 75.91 24  A 1 
ATOM 168  C CB  . GLN A 1 24  ? 0.143   6.324   1.788   1.00 67.51 24  A 1 
ATOM 169  C CG  . GLN A 1 24  ? 1.236   6.579   2.818   1.00 62.29 24  A 1 
ATOM 170  C CD  . GLN A 1 24  ? 0.913   7.731   3.734   1.00 58.87 24  A 1 
ATOM 171  O OE1 . GLN A 1 24  ? -0.052  8.462   3.573   1.00 54.78 24  A 1 
ATOM 172  N NE2 . GLN A 1 24  ? 1.734   7.933   4.726   1.00 50.90 24  A 1 
ATOM 173  N N   . PRO A 1 25  ? -1.545  3.971   0.497   1.00 74.80 25  A 1 
ATOM 174  C CA  . PRO A 1 25  ? -2.797  3.718   -0.178  1.00 77.74 25  A 1 
ATOM 175  C C   . PRO A 1 25  ? -3.465  5.036   -0.576  1.00 81.57 25  A 1 
ATOM 176  O O   . PRO A 1 25  ? -3.628  5.941   0.244   1.00 78.83 25  A 1 
ATOM 177  C CB  . PRO A 1 25  ? -3.639  2.911   0.811   1.00 72.43 25  A 1 
ATOM 178  C CG  . PRO A 1 25  ? -2.615  2.228   1.688   1.00 69.90 25  A 1 
ATOM 179  C CD  . PRO A 1 25  ? -1.491  3.248   1.759   1.00 72.87 25  A 1 
ATOM 180  N N   . ASP A 1 26  ? -3.836  5.164   -1.841  1.00 77.52 26  A 1 
ATOM 181  C CA  . ASP A 1 26  ? -4.458  6.377   -2.363  1.00 77.71 26  A 1 
ATOM 182  C C   . ASP A 1 26  ? -5.850  6.600   -1.761  1.00 78.36 26  A 1 
ATOM 183  O O   . ASP A 1 26  ? -6.245  7.729   -1.495  1.00 74.62 26  A 1 
ATOM 184  C CB  . ASP A 1 26  ? -4.509  6.313   -3.895  1.00 74.72 26  A 1 
ATOM 185  C CG  . ASP A 1 26  ? -3.132  6.548   -4.523  1.00 72.84 26  A 1 
ATOM 186  O OD1 . ASP A 1 26  ? -2.594  7.653   -4.287  1.00 67.39 26  A 1 
ATOM 187  O OD2 . ASP A 1 26  ? -2.629  5.673   -5.234  1.00 67.95 26  A 1 
ATOM 188  N N   . ALA A 1 27  ? -6.563  5.508   -1.479  1.00 79.36 27  A 1 
ATOM 189  C CA  . ALA A 1 27  ? -7.928  5.514   -0.967  1.00 78.68 27  A 1 
ATOM 190  C C   . ALA A 1 27  ? -8.089  6.134   0.430   1.00 80.47 27  A 1 
ATOM 191  O O   . ALA A 1 27  ? -9.103  6.771   0.711   1.00 78.08 27  A 1 
ATOM 192  C CB  . ALA A 1 27  ? -8.401  4.056   -0.950  1.00 75.70 27  A 1 
ATOM 193  N N   . ILE A 1 28  ? -7.105  5.972   1.321   1.00 79.84 28  A 1 
ATOM 194  C CA  . ILE A 1 28  ? -7.179  6.472   2.700   1.00 78.55 28  A 1 
ATOM 195  C C   . ILE A 1 28  ? -6.857  7.963   2.810   1.00 79.05 28  A 1 
ATOM 196  O O   . ILE A 1 28  ? -7.319  8.635   3.721   1.00 74.86 28  A 1 
ATOM 197  C CB  . ILE A 1 28  ? -6.259  5.659   3.642   1.00 75.83 28  A 1 
ATOM 198  C CG1 . ILE A 1 28  ? -4.795  5.670   3.169   1.00 70.43 28  A 1 
ATOM 199  C CG2 . ILE A 1 28  ? -6.795  4.222   3.770   1.00 67.29 28  A 1 
ATOM 200  C CD1 . ILE A 1 28  ? -3.817  5.103   4.177   1.00 64.03 28  A 1 
ATOM 201  N N   . ASN A 1 29  ? -6.086  8.480   1.867   1.00 76.54 29  A 1 
ATOM 202  C CA  . ASN A 1 29  ? -5.639  9.863   1.829   1.00 74.69 29  A 1 
ATOM 203  C C   . ASN A 1 29  ? -6.553  10.757  0.979   1.00 74.91 29  A 1 
ATOM 204  O O   . ASN A 1 29  ? -6.104  11.772  0.443   1.00 70.64 29  A 1 
ATOM 205  C CB  . ASN A 1 29  ? -4.167  9.907   1.393   1.00 69.78 29  A 1 
ATOM 206  C CG  . ASN A 1 29  ? -3.232  9.618   2.549   1.00 66.04 29  A 1 
ATOM 207  O OD1 . ASN A 1 29  ? -3.401  10.076  3.655   1.00 60.06 29  A 1 
ATOM 208  N ND2 . ASN A 1 29  ? -2.162  8.899   2.291   1.00 61.61 29  A 1 
ATOM 209  N N   . ALA A 1 30  ? -7.819  10.384  0.837   1.00 71.40 30  A 1 
ATOM 210  C CA  . ALA A 1 30  ? -8.797  11.232  0.175   1.00 69.56 30  A 1 
ATOM 211  C C   . ALA A 1 30  ? -8.941  12.561  0.948   1.00 71.45 30  A 1 
ATOM 212  O O   . ALA A 1 30  ? -9.366  12.563  2.102   1.00 67.33 30  A 1 
ATOM 213  C CB  . ALA A 1 30  ? -10.131 10.478  0.056   1.00 63.92 30  A 1 
ATOM 214  N N   . PRO A 1 31  ? -8.572  13.698  0.330   1.00 68.94 31  A 1 
ATOM 215  C CA  . PRO A 1 31  ? -8.630  14.978  1.008   1.00 67.28 31  A 1 
ATOM 216  C C   . PRO A 1 31  ? -10.087 15.368  1.263   1.00 70.37 31  A 1 
ATOM 217  O O   . PRO A 1 31  ? -10.972 15.129  0.440   1.00 68.59 31  A 1 
ATOM 218  C CB  . PRO A 1 31  ? -7.921  15.959  0.085   1.00 61.90 31  A 1 
ATOM 219  C CG  . PRO A 1 31  ? -8.179  15.358  -1.295  1.00 60.50 31  A 1 
ATOM 220  C CD  . PRO A 1 31  ? -8.146  13.865  -1.045  1.00 62.28 31  A 1 
ATOM 221  N N   . VAL A 1 32  ? -10.325 16.033  2.396   1.00 71.41 32  A 1 
ATOM 222  C CA  . VAL A 1 32  ? -11.673 16.505  2.756   1.00 70.35 32  A 1 
ATOM 223  C C   . VAL A 1 32  ? -12.138 17.619  1.819   1.00 74.44 32  A 1 
ATOM 224  O O   . VAL A 1 32  ? -13.334 17.739  1.544   1.00 70.84 32  A 1 
ATOM 225  C CB  . VAL A 1 32  ? -11.710 16.965  4.215   1.00 63.57 32  A 1 
ATOM 226  C CG1 . VAL A 1 32  ? -13.126 17.365  4.657   1.00 57.23 32  A 1 
ATOM 227  C CG2 . VAL A 1 32  ? -11.236 15.857  5.158   1.00 56.89 32  A 1 
ATOM 228  N N   . THR A 1 33  ? -11.197 18.431  1.344   1.00 76.72 33  A 1 
ATOM 229  C CA  . THR A 1 33  ? -11.481 19.567  0.474   1.00 78.23 33  A 1 
ATOM 230  C C   . THR A 1 33  ? -10.425 19.699  -0.611  1.00 80.20 33  A 1 
ATOM 231  O O   . THR A 1 33  ? -9.234  19.639  -0.309  1.00 78.31 33  A 1 
ATOM 232  C CB  . THR A 1 33  ? -11.525 20.888  1.256   1.00 75.91 33  A 1 
ATOM 233  O OG1 . THR A 1 33  ? -10.341 21.086  1.989   1.00 66.72 33  A 1 
ATOM 234  C CG2 . THR A 1 33  ? -12.680 20.937  2.241   1.00 65.80 33  A 1 
ATOM 235  N N   . CYS A 1 34  ? -10.845 19.955  -1.849  1.00 82.35 34  A 1 
ATOM 236  C CA  . CYS A 1 34  ? -9.967  20.324  -2.945  1.00 82.66 34  A 1 
ATOM 237  C C   . CYS A 1 34  ? -10.535 21.513  -3.727  1.00 84.09 34  A 1 
ATOM 238  O O   . CYS A 1 34  ? -11.741 21.736  -3.746  1.00 81.47 34  A 1 
ATOM 239  C CB  . CYS A 1 34  ? -9.754  19.132  -3.889  1.00 80.47 34  A 1 
ATOM 240  S SG  . CYS A 1 34  ? -8.652  17.828  -3.274  1.00 75.60 34  A 1 
ATOM 241  N N   . CYS A 1 35  ? -9.656  22.242  -4.403  1.00 83.26 35  A 1 
ATOM 242  C CA  . CYS A 1 35  ? -10.025 23.321  -5.302  1.00 83.35 35  A 1 
ATOM 243  C C   . CYS A 1 35  ? -9.830  22.868  -6.757  1.00 83.33 35  A 1 
ATOM 244  O O   . CYS A 1 35  ? -8.748  22.414  -7.118  1.00 80.73 35  A 1 
ATOM 245  C CB  . CYS A 1 35  ? -9.183  24.556  -4.990  1.00 82.92 35  A 1 
ATOM 246  S SG  . CYS A 1 35  ? -9.558  25.290  -3.370  1.00 80.95 35  A 1 
ATOM 247  N N   . TYR A 1 36  ? -10.867 23.006  -7.563  1.00 83.32 36  A 1 
ATOM 248  C CA  . TYR A 1 36  ? -10.818 22.721  -9.001  1.00 82.36 36  A 1 
ATOM 249  C C   . TYR A 1 36  ? -10.747 23.993  -9.833  1.00 81.56 36  A 1 
ATOM 250  O O   . TYR A 1 36  ? -10.062 24.036  -10.845 1.00 77.38 36  A 1 
ATOM 251  C CB  . TYR A 1 36  ? -12.040 21.880  -9.406  1.00 81.00 36  A 1 
ATOM 252  C CG  . TYR A 1 36  ? -12.022 20.517  -8.782  1.00 79.96 36  A 1 
ATOM 253  C CD1 . TYR A 1 36  ? -11.227 19.495  -9.341  1.00 76.33 36  A 1 
ATOM 254  C CD2 . TYR A 1 36  ? -12.719 20.280  -7.584  1.00 77.34 36  A 1 
ATOM 255  C CE1 . TYR A 1 36  ? -11.093 18.269  -8.689  1.00 74.79 36  A 1 
ATOM 256  C CE2 . TYR A 1 36  ? -12.583 19.049  -6.920  1.00 74.49 36  A 1 
ATOM 257  C CZ  . TYR A 1 36  ? -11.746 18.053  -7.457  1.00 75.15 36  A 1 
ATOM 258  O OH  . TYR A 1 36  ? -11.541 16.907  -6.765  1.00 71.80 36  A 1 
ATOM 259  N N   . ASN A 1 37  ? -11.410 25.043  -9.365  1.00 83.07 37  A 1 
ATOM 260  C CA  . ASN A 1 37  ? -11.428 26.352  -9.994  1.00 82.79 37  A 1 
ATOM 261  C C   . ASN A 1 37  ? -10.854 27.390  -9.035  1.00 83.81 37  A 1 
ATOM 262  O O   . ASN A 1 37  ? -11.049 27.308  -7.823  1.00 81.17 37  A 1 
ATOM 263  C CB  . ASN A 1 37  ? -12.867 26.686  -10.417 1.00 79.23 37  A 1 
ATOM 264  C CG  . ASN A 1 37  ? -13.407 25.723  -11.465 1.00 72.44 37  A 1 
ATOM 265  O OD1 . ASN A 1 37  ? -12.690 25.156  -12.263 1.00 62.76 37  A 1 
ATOM 266  N ND2 . ASN A 1 37  ? -14.700 25.514  -11.490 1.00 64.56 37  A 1 
ATOM 267  N N   . PHE A 1 38  ? -10.154 28.380  -9.587  1.00 84.77 38  A 1 
ATOM 268  C CA  . PHE A 1 38  ? -9.649  29.527  -8.851  1.00 84.94 38  A 1 
ATOM 269  C C   . PHE A 1 38  ? -10.476 30.770  -9.165  1.00 84.58 38  A 1 
ATOM 270  O O   . PHE A 1 38  ? -10.988 30.917  -10.275 1.00 80.72 38  A 1 
ATOM 271  C CB  . PHE A 1 38  ? -8.163  29.730  -9.166  1.00 83.46 38  A 1 
ATOM 272  C CG  . PHE A 1 38  ? -7.284  28.548  -8.811  1.00 83.99 38  A 1 
ATOM 273  C CD1 . PHE A 1 38  ? -7.338  27.986  -7.524  1.00 80.19 38  A 1 
ATOM 274  C CD2 . PHE A 1 38  ? -6.404  28.002  -9.759  1.00 80.26 38  A 1 
ATOM 275  C CE1 . PHE A 1 38  ? -6.518  26.895  -7.187  1.00 78.50 38  A 1 
ATOM 276  C CE2 . PHE A 1 38  ? -5.573  26.919  -9.424  1.00 78.17 38  A 1 
ATOM 277  C CZ  . PHE A 1 38  ? -5.629  26.362  -8.137  1.00 78.99 38  A 1 
ATOM 278  N N   . THR A 1 39  ? -10.592 31.649  -8.192  1.00 84.88 39  A 1 
ATOM 279  C CA  . THR A 1 39  ? -11.215 32.950  -8.447  1.00 83.72 39  A 1 
ATOM 280  C C   . THR A 1 39  ? -10.318 33.809  -9.333  1.00 83.15 39  A 1 
ATOM 281  O O   . THR A 1 39  ? -9.133  33.993  -9.057  1.00 80.49 39  A 1 
ATOM 282  C CB  . THR A 1 39  ? -11.605 33.663  -7.151  1.00 82.81 39  A 1 
ATOM 283  O OG1 . THR A 1 39  ? -12.280 34.853  -7.477  1.00 74.29 39  A 1 
ATOM 284  C CG2 . THR A 1 39  ? -10.440 34.014  -6.240  1.00 75.45 39  A 1 
ATOM 285  N N   . ASN A 1 40  ? -10.897 34.390  -10.376 1.00 83.83 40  A 1 
ATOM 286  C CA  . ASN A 1 40  ? -10.201 35.330  -11.259 1.00 82.40 40  A 1 
ATOM 287  C C   . ASN A 1 40  ? -10.281 36.774  -10.754 1.00 83.03 40  A 1 
ATOM 288  O O   . ASN A 1 40  ? -9.614  37.658  -11.287 1.00 77.84 40  A 1 
ATOM 289  C CB  . ASN A 1 40  ? -10.788 35.200  -12.679 1.00 77.66 40  A 1 
ATOM 290  C CG  . ASN A 1 40  ? -10.512 33.845  -13.315 1.00 69.60 40  A 1 
ATOM 291  O OD1 . ASN A 1 40  ? -9.691  33.070  -12.875 1.00 58.64 40  A 1 
ATOM 292  N ND2 . ASN A 1 40  ? -11.207 33.520  -14.380 1.00 60.73 40  A 1 
ATOM 293  N N   . ARG A 1 41  ? -11.110 37.042  -9.748  1.00 84.69 41  A 1 
ATOM 294  C CA  . ARG A 1 41  ? -11.300 38.383  -9.203  1.00 85.01 41  A 1 
ATOM 295  C C   . ARG A 1 41  ? -10.510 38.536  -7.899  1.00 86.65 41  A 1 
ATOM 296  O O   . ARG A 1 41  ? -10.590 37.673  -7.030  1.00 82.95 41  A 1 
ATOM 297  C CB  . ARG A 1 41  ? -12.782 38.704  -9.011  1.00 80.39 41  A 1 
ATOM 298  C CG  . ARG A 1 41  ? -13.516 38.852  -10.368 1.00 69.42 41  A 1 
ATOM 299  C CD  . ARG A 1 41  ? -14.964 39.327  -10.142 1.00 63.29 41  A 1 
ATOM 300  N NE  . ARG A 1 41  ? -15.685 39.502  -11.422 1.00 55.27 41  A 1 
ATOM 301  C CZ  . ARG A 1 41  ? -16.913 39.994  -11.570 1.00 47.91 41  A 1 
ATOM 302  N NH1 . ARG A 1 41  ? -17.618 40.385  -10.546 1.00 44.59 41  A 1 
ATOM 303  N NH2 . ARG A 1 41  ? -17.447 40.091  -12.751 1.00 41.35 41  A 1 
ATOM 304  N N   . LYS A 1 42  ? -9.800  39.670  -7.768  1.00 84.57 42  A 1 
ATOM 305  C CA  . LYS A 1 42  ? -9.191  40.066  -6.496  1.00 85.78 42  A 1 
ATOM 306  C C   . LYS A 1 42  ? -10.273 40.261  -5.450  1.00 86.10 42  A 1 
ATOM 307  O O   . LYS A 1 42  ? -11.248 40.978  -5.691  1.00 82.05 42  A 1 
ATOM 308  C CB  . LYS A 1 42  ? -8.351  41.345  -6.648  1.00 82.66 42  A 1 
ATOM 309  C CG  . LYS A 1 42  ? -6.960  41.076  -7.234  1.00 73.78 42  A 1 
ATOM 310  C CD  . LYS A 1 42  ? -6.124  42.368  -7.259  1.00 70.78 42  A 1 
ATOM 311  C CE  . LYS A 1 42  ? -4.692  42.086  -7.720  1.00 61.00 42  A 1 
ATOM 312  N NZ  . LYS A 1 42  ? -3.828  43.297  -7.681  1.00 54.01 42  A 1 
ATOM 313  N N   . ILE A 1 43  ? -10.074 39.648  -4.280  1.00 83.68 43  A 1 
ATOM 314  C CA  . ILE A 1 43  ? -10.921 39.860  -3.107  1.00 83.67 43  A 1 
ATOM 315  C C   . ILE A 1 43  ? -10.238 40.905  -2.239  1.00 84.73 43  A 1 
ATOM 316  O O   . ILE A 1 43  ? -9.030  40.847  -2.026  1.00 83.12 43  A 1 
ATOM 317  C CB  . ILE A 1 43  ? -11.171 38.529  -2.373  1.00 81.69 43  A 1 
ATOM 318  C CG1 . ILE A 1 43  ? -11.734 37.449  -3.340  1.00 75.31 43  A 1 
ATOM 319  C CG2 . ILE A 1 43  ? -12.161 38.751  -1.220  1.00 73.77 43  A 1 
ATOM 320  C CD1 . ILE A 1 43  ? -11.671 36.047  -2.745  1.00 70.01 43  A 1 
ATOM 321  N N   . SER A 1 44  ? -11.002 41.888  -1.752  1.00 86.40 44  A 1 
ATOM 322  C CA  . SER A 1 44  ? -10.470 42.878  -0.824  1.00 87.05 44  A 1 
ATOM 323  C C   . SER A 1 44  ? -10.031 42.196  0.473   1.00 87.99 44  A 1 
ATOM 324  O O   . SER A 1 44  ? -10.797 41.420  1.052   1.00 84.60 44  A 1 
ATOM 325  C CB  . SER A 1 44  ? -11.507 43.960  -0.518  1.00 84.08 44  A 1 
ATOM 326  O OG  . SER A 1 44  ? -10.980 44.846  0.451   1.00 72.63 44  A 1 
ATOM 327  N N   . VAL A 1 45  ? -8.825  42.527  0.956   1.00 87.03 45  A 1 
ATOM 328  C CA  . VAL A 1 45  ? -8.258  41.967  2.195   1.00 87.38 45  A 1 
ATOM 329  C C   . VAL A 1 45  ? -9.177  42.206  3.398   1.00 87.76 45  A 1 
ATOM 330  O O   . VAL A 1 45  ? -9.323  41.334  4.242   1.00 85.01 45  A 1 
ATOM 331  C CB  . VAL A 1 45  ? -6.867  42.551  2.461   1.00 85.03 45  A 1 
ATOM 332  C CG1 . VAL A 1 45  ? -6.235  41.882  3.671   1.00 73.95 45  A 1 
ATOM 333  C CG2 . VAL A 1 45  ? -5.914  42.352  1.278   1.00 75.51 45  A 1 
ATOM 334  N N   . GLN A 1 46  ? -9.899  43.318  3.415   1.00 87.82 46  A 1 
ATOM 335  C CA  . GLN A 1 46  ? -10.873 43.640  4.463   1.00 87.20 46  A 1 
ATOM 336  C C   . GLN A 1 46  ? -12.033 42.638  4.557   1.00 87.77 46  A 1 
ATOM 337  O O   . GLN A 1 46  ? -12.713 42.560  5.577   1.00 84.35 46  A 1 
ATOM 338  C CB  . GLN A 1 46  ? -11.449 45.035  4.195   1.00 86.11 46  A 1 
ATOM 339  C CG  . GLN A 1 46  ? -10.400 46.157  4.276   1.00 79.14 46  A 1 
ATOM 340  C CD  . GLN A 1 46  ? -10.988 47.524  3.901   1.00 70.04 46  A 1 
ATOM 341  O OE1 . GLN A 1 46  ? -12.098 47.635  3.405   1.00 61.04 46  A 1 
ATOM 342  N NE2 . GLN A 1 46  ? -10.261 48.593  4.101   1.00 58.14 46  A 1 
ATOM 343  N N   . ARG A 1 47  ? -12.291 41.854  3.499   1.00 88.11 47  A 1 
ATOM 344  C CA  . ARG A 1 47  ? -13.329 40.811  3.463   1.00 87.92 47  A 1 
ATOM 345  C C   . ARG A 1 47  ? -12.806 39.421  3.852   1.00 88.75 47  A 1 
ATOM 346  O O   . ARG A 1 47  ? -13.586 38.472  3.888   1.00 86.10 47  A 1 
ATOM 347  C CB  . ARG A 1 47  ? -14.010 40.781  2.087   1.00 85.94 47  A 1 
ATOM 348  C CG  . ARG A 1 47  ? -14.729 42.099  1.753   1.00 80.88 47  A 1 
ATOM 349  C CD  . ARG A 1 47  ? -15.463 41.971  0.410   1.00 75.43 47  A 1 
ATOM 350  N NE  . ARG A 1 47  ? -16.152 43.210  0.048   1.00 67.48 47  A 1 
ATOM 351  C CZ  . ARG A 1 47  ? -16.921 43.405  -1.018  1.00 60.87 47  A 1 
ATOM 352  N NH1 . ARG A 1 47  ? -17.132 42.458  -1.895  1.00 56.13 47  A 1 
ATOM 353  N NH2 . ARG A 1 47  ? -17.480 44.563  -1.225  1.00 52.65 47  A 1 
ATOM 354  N N   . LEU A 1 48  ? -11.504 39.293  4.120   1.00 86.40 48  A 1 
ATOM 355  C CA  . LEU A 1 48  ? -10.859 38.028  4.457   1.00 87.12 48  A 1 
ATOM 356  C C   . LEU A 1 48  ? -10.700 37.912  5.974   1.00 87.58 48  A 1 
ATOM 357  O O   . LEU A 1 48  ? -10.205 38.828  6.624   1.00 84.93 48  A 1 
ATOM 358  C CB  . LEU A 1 48  ? -9.508  37.915  3.725   1.00 85.75 48  A 1 
ATOM 359  C CG  . LEU A 1 48  ? -9.597  38.017  2.184   1.00 84.81 48  A 1 
ATOM 360  C CD1 . LEU A 1 48  ? -8.208  37.904  1.574   1.00 79.62 48  A 1 
ATOM 361  C CD2 . LEU A 1 48  ? -10.475 36.922  1.579   1.00 81.42 48  A 1 
ATOM 362  N N   . ALA A 1 49  ? -11.107 36.757  6.538   1.00 89.66 49  A 1 
ATOM 363  C CA  . ALA A 1 49  ? -10.971 36.456  7.957   1.00 88.74 49  A 1 
ATOM 364  C C   . ALA A 1 49  ? -9.770  35.541  8.244   1.00 88.98 49  A 1 
ATOM 365  O O   . ALA A 1 49  ? -9.079  35.704  9.240   1.00 85.03 49  A 1 
ATOM 366  C CB  . ALA A 1 49  ? -12.278 35.816  8.443   1.00 86.92 49  A 1 
ATOM 367  N N   . SER A 1 50  ? -9.541  34.562  7.381   1.00 90.00 50  A 1 
ATOM 368  C CA  . SER A 1 50  ? -8.441  33.619  7.506   1.00 89.45 50  A 1 
ATOM 369  C C   . SER A 1 50  ? -8.152  32.951  6.162   1.00 89.74 50  A 1 
ATOM 370  O O   . SER A 1 50  ? -8.946  33.052  5.225   1.00 87.65 50  A 1 
ATOM 371  C CB  . SER A 1 50  ? -8.744  32.559  8.575   1.00 86.85 50  A 1 
ATOM 372  O OG  . SER A 1 50  ? -9.886  31.782  8.242   1.00 78.68 50  A 1 
ATOM 373  N N   . TYR A 1 51  ? -7.030  32.228  6.096   1.00 88.00 51  A 1 
ATOM 374  C CA  . TYR A 1 51  ? -6.721  31.363  4.971   1.00 87.92 51  A 1 
ATOM 375  C C   . TYR A 1 51  ? -6.181  30.018  5.446   1.00 87.26 51  A 1 
ATOM 376  O O   . TYR A 1 51  ? -5.704  29.869  6.572   1.00 85.25 51  A 1 
ATOM 377  C CB  . TYR A 1 51  ? -5.774  32.069  4.005   1.00 87.66 51  A 1 
ATOM 378  C CG  . TYR A 1 51  ? -4.323  32.098  4.445   1.00 88.16 51  A 1 
ATOM 379  C CD1 . TYR A 1 51  ? -3.840  33.083  5.337   1.00 85.59 51  A 1 
ATOM 380  C CD2 . TYR A 1 51  ? -3.434  31.123  3.966   1.00 86.30 51  A 1 
ATOM 381  C CE1 . TYR A 1 51  ? -2.502  33.092  5.735   1.00 85.64 51  A 1 
ATOM 382  C CE2 . TYR A 1 51  ? -2.086  31.122  4.355   1.00 85.50 51  A 1 
ATOM 383  C CZ  . TYR A 1 51  ? -1.616  32.103  5.238   1.00 86.30 51  A 1 
ATOM 384  O OH  . TYR A 1 51  ? -0.298  32.089  5.605   1.00 84.60 51  A 1 
ATOM 385  N N   . ARG A 1 52  ? -6.236  29.011  4.572   1.00 87.22 52  A 1 
ATOM 386  C CA  . ARG A 1 52  ? -5.518  27.743  4.712   1.00 85.45 52  A 1 
ATOM 387  C C   . ARG A 1 52  ? -4.947  27.318  3.369   1.00 85.98 52  A 1 
ATOM 388  O O   . ARG A 1 52  ? -5.564  27.556  2.336   1.00 84.24 52  A 1 
ATOM 389  C CB  . ARG A 1 52  ? -6.409  26.664  5.344   1.00 82.32 52  A 1 
ATOM 390  C CG  . ARG A 1 52  ? -7.655  26.312  4.501   1.00 74.67 52  A 1 
ATOM 391  C CD  . ARG A 1 52  ? -8.456  25.195  5.182   1.00 73.16 52  A 1 
ATOM 392  N NE  . ARG A 1 52  ? -9.719  24.912  4.489   1.00 68.25 52  A 1 
ATOM 393  C CZ  . ARG A 1 52  ? -10.436 23.799  4.571   1.00 63.71 52  A 1 
ATOM 394  N NH1 . ARG A 1 52  ? -10.030 22.777  5.262   1.00 59.72 52  A 1 
ATOM 395  N NH2 . ARG A 1 52  ? -11.585 23.706  3.983   1.00 57.45 52  A 1 
ATOM 396  N N   . ARG A 1 53  ? -3.769  26.669  3.383   1.00 83.18 53  A 1 
ATOM 397  C CA  . ARG A 1 53  ? -3.149  26.129  2.167   1.00 81.17 53  A 1 
ATOM 398  C C   . ARG A 1 53  ? -3.522  24.660  1.999   1.00 79.99 53  A 1 
ATOM 399  O O   . ARG A 1 53  ? -3.512  23.908  2.965   1.00 77.16 53  A 1 
ATOM 400  C CB  . ARG A 1 53  ? -1.635  26.326  2.187   1.00 79.47 53  A 1 
ATOM 401  C CG  . ARG A 1 53  ? -1.263  27.828  2.148   1.00 73.33 53  A 1 
ATOM 402  C CD  . ARG A 1 53  ? 0.246   28.060  2.054   1.00 70.50 53  A 1 
ATOM 403  N NE  . ARG A 1 53  ? 0.769   27.689  0.728   1.00 65.30 53  A 1 
ATOM 404  C CZ  . ARG A 1 53  ? 2.009   27.927  0.269   1.00 59.58 53  A 1 
ATOM 405  N NH1 . ARG A 1 53  ? 2.891   28.519  1.021   1.00 55.81 53  A 1 
ATOM 406  N NH2 . ARG A 1 53  ? 2.339   27.573  -0.931  1.00 52.12 53  A 1 
ATOM 407  N N   . ILE A 1 54  ? -3.818  24.265  0.774   1.00 77.79 54  A 1 
ATOM 408  C CA  . ILE A 1 54  ? -3.948  22.864  0.382   1.00 75.82 54  A 1 
ATOM 409  C C   . ILE A 1 54  ? -2.633  22.447  -0.258  1.00 74.99 54  A 1 
ATOM 410  O O   . ILE A 1 54  ? -2.318  22.877  -1.360  1.00 71.49 54  A 1 
ATOM 411  C CB  . ILE A 1 54  ? -5.138  22.642  -0.569  1.00 74.04 54  A 1 
ATOM 412  C CG1 . ILE A 1 54  ? -6.454  23.066  0.112   1.00 70.77 54  A 1 
ATOM 413  C CG2 . ILE A 1 54  ? -5.187  21.164  -0.991  1.00 68.60 54  A 1 
ATOM 414  C CD1 . ILE A 1 54  ? -7.672  22.934  -0.814  1.00 63.98 54  A 1 
ATOM 415  N N   . THR A 1 55  ? -1.866  21.606  0.448   1.00 72.79 55  A 1 
ATOM 416  C CA  . THR A 1 55  ? -0.570  21.078  -0.001  1.00 69.91 55  A 1 
ATOM 417  C C   . THR A 1 55  ? -0.603  19.572  -0.230  1.00 70.39 55  A 1 
ATOM 418  O O   . THR A 1 55  ? 0.409   18.971  -0.594  1.00 65.53 55  A 1 
ATOM 419  C CB  . THR A 1 55  ? 0.537   21.430  1.001   1.00 65.53 55  A 1 
ATOM 420  O OG1 . THR A 1 55  ? 0.226   20.921  2.282   1.00 59.69 55  A 1 
ATOM 421  C CG2 . THR A 1 55  ? 0.729   22.937  1.143   1.00 57.35 55  A 1 
ATOM 422  N N   . SER A 1 56  ? -1.749  18.928  -0.013  1.00 71.46 56  A 1 
ATOM 423  C CA  . SER A 1 56  ? -1.904  17.488  -0.188  1.00 70.78 56  A 1 
ATOM 424  C C   . SER A 1 56  ? -1.743  17.094  -1.654  1.00 72.72 56  A 1 
ATOM 425  O O   . SER A 1 56  ? -2.417  17.635  -2.533  1.00 70.73 56  A 1 
ATOM 426  C CB  . SER A 1 56  ? -3.266  17.037  0.319   1.00 66.89 56  A 1 
ATOM 427  O OG  . SER A 1 56  ? -3.429  15.640  0.109   1.00 60.53 56  A 1 
ATOM 428  N N   . SER A 1 57  ? -0.923  16.085  -1.915  1.00 70.74 57  A 1 
ATOM 429  C CA  . SER A 1 57  ? -0.703  15.537  -3.258  1.00 69.56 57  A 1 
ATOM 430  C C   . SER A 1 57  ? -1.943  14.885  -3.874  1.00 71.88 57  A 1 
ATOM 431  O O   . SER A 1 57  ? -1.960  14.590  -5.072  1.00 69.24 57  A 1 
ATOM 432  C CB  . SER A 1 57  ? 0.433   14.521  -3.203  1.00 65.14 57  A 1 
ATOM 433  O OG  . SER A 1 57  ? 0.048   13.407  -2.422  1.00 59.86 57  A 1 
ATOM 434  N N   . LYS A 1 58  ? -2.991  14.660  -3.081  1.00 75.69 58  A 1 
ATOM 435  C CA  . LYS A 1 58  ? -4.248  14.082  -3.547  1.00 74.97 58  A 1 
ATOM 436  C C   . LYS A 1 58  ? -5.163  15.086  -4.245  1.00 77.04 58  A 1 
ATOM 437  O O   . LYS A 1 58  ? -6.008  14.693  -5.040  1.00 73.98 58  A 1 
ATOM 438  C CB  . LYS A 1 58  ? -4.980  13.407  -2.377  1.00 71.73 58  A 1 
ATOM 439  C CG  . LYS A 1 58  ? -4.152  12.357  -1.622  1.00 65.85 58  A 1 
ATOM 440  C CD  . LYS A 1 58  ? -3.688  11.203  -2.503  1.00 60.82 58  A 1 
ATOM 441  C CE  . LYS A 1 58  ? -2.939  10.197  -1.640  1.00 55.33 58  A 1 
ATOM 442  N NZ  . LYS A 1 58  ? -2.362  9.103   -2.429  1.00 49.24 58  A 1 
ATOM 443  N N   . CYS A 1 59  ? -4.993  16.369  -3.974  1.00 77.82 59  A 1 
ATOM 444  C CA  . CYS A 1 59  ? -5.697  17.396  -4.727  1.00 77.94 59  A 1 
ATOM 445  C C   . CYS A 1 59  ? -5.034  17.624  -6.096  1.00 78.39 59  A 1 
ATOM 446  O O   . CYS A 1 59  ? -3.826  17.437  -6.229  1.00 75.39 59  A 1 
ATOM 447  C CB  . CYS A 1 59  ? -5.796  18.678  -3.899  1.00 77.26 59  A 1 
ATOM 448  S SG  . CYS A 1 59  ? -6.963  18.509  -2.518  1.00 74.41 59  A 1 
ATOM 449  N N   . PRO A 1 60  ? -5.781  18.021  -7.131  1.00 76.82 60  A 1 
ATOM 450  C CA  . PRO A 1 60  ? -5.215  18.180  -8.473  1.00 75.29 60  A 1 
ATOM 451  C C   . PRO A 1 60  ? -4.173  19.290  -8.546  1.00 76.00 60  A 1 
ATOM 452  O O   . PRO A 1 60  ? -3.167  19.127  -9.240  1.00 72.81 60  A 1 
ATOM 453  C CB  . PRO A 1 60  ? -6.412  18.452  -9.386  1.00 72.49 60  A 1 
ATOM 454  C CG  . PRO A 1 60  ? -7.461  19.036  -8.446  1.00 70.51 60  A 1 
ATOM 455  C CD  . PRO A 1 60  ? -7.199  18.298  -7.136  1.00 72.30 60  A 1 
ATOM 456  N N   . LYS A 1 61  ? -4.385  20.388  -7.823  1.00 75.89 61  A 1 
ATOM 457  C CA  . LYS A 1 61  ? -3.516  21.565  -7.787  1.00 76.32 61  A 1 
ATOM 458  C C   . LYS A 1 61  ? -3.363  22.039  -6.337  1.00 78.07 61  A 1 
ATOM 459  O O   . LYS A 1 61  ? -4.293  21.888  -5.545  1.00 76.62 61  A 1 
ATOM 460  C CB  . LYS A 1 61  ? -4.085  22.678  -8.705  1.00 73.81 61  A 1 
ATOM 461  C CG  . LYS A 1 61  ? -4.143  22.245  -10.194 1.00 68.34 61  A 1 
ATOM 462  C CD  . LYS A 1 61  ? -4.683  23.313  -11.163 1.00 65.73 61  A 1 
ATOM 463  C CE  . LYS A 1 61  ? -4.720  22.694  -12.569 1.00 60.00 61  A 1 
ATOM 464  N NZ  . LYS A 1 61  ? -5.257  23.568  -13.650 1.00 54.62 61  A 1 
ATOM 465  N N   . GLU A 1 62  ? -2.208  22.611  -6.006  1.00 79.27 62  A 1 
ATOM 466  C CA  . GLU A 1 62  ? -2.099  23.372  -4.770  1.00 79.70 62  A 1 
ATOM 467  C C   . GLU A 1 62  ? -2.983  24.614  -4.849  1.00 81.87 62  A 1 
ATOM 468  O O   . GLU A 1 62  ? -3.098  25.248  -5.897  1.00 80.80 62  A 1 
ATOM 469  C CB  . GLU A 1 62  ? -0.665  23.809  -4.465  1.00 77.21 62  A 1 
ATOM 470  C CG  . GLU A 1 62  ? 0.225   22.664  -3.984  1.00 68.63 62  A 1 
ATOM 471  C CD  . GLU A 1 62  ? 1.441   23.147  -3.182  1.00 65.43 62  A 1 
ATOM 472  O OE1 . GLU A 1 62  ? 2.236   22.289  -2.770  1.00 59.69 62  A 1 
ATOM 473  O OE2 . GLU A 1 62  ? 1.559   24.367  -2.930  1.00 59.06 62  A 1 
ATOM 474  N N   . ALA A 1 63  ? -3.618  24.945  -3.733  1.00 83.99 63  A 1 
ATOM 475  C CA  . ALA A 1 63  ? -4.539  26.057  -3.654  1.00 85.20 63  A 1 
ATOM 476  C C   . ALA A 1 63  ? -4.469  26.725  -2.281  1.00 86.52 63  A 1 
ATOM 477  O O   . ALA A 1 63  ? -4.050  26.133  -1.286  1.00 85.22 63  A 1 
ATOM 478  C CB  . ALA A 1 63  ? -5.947  25.545  -3.971  1.00 84.07 63  A 1 
ATOM 479  N N   . VAL A 1 64  ? -4.922  27.968  -2.238  1.00 87.87 64  A 1 
ATOM 480  C CA  . VAL A 1 64  ? -5.235  28.676  -1.006  1.00 88.51 64  A 1 
ATOM 481  C C   . VAL A 1 64  ? -6.744  28.797  -0.905  1.00 88.81 64  A 1 
ATOM 482  O O   . VAL A 1 64  ? -7.391  29.241  -1.854  1.00 87.77 64  A 1 
ATOM 483  C CB  . VAL A 1 64  ? -4.555  30.047  -0.967  1.00 88.29 64  A 1 
ATOM 484  C CG1 . VAL A 1 64  ? -4.848  30.772  0.347   1.00 81.87 64  A 1 
ATOM 485  C CG2 . VAL A 1 64  ? -3.035  29.903  -1.089  1.00 82.87 64  A 1 
ATOM 486  N N   . ILE A 1 65  ? -7.303  28.391  0.229   1.00 89.47 65  A 1 
ATOM 487  C CA  . ILE A 1 65  ? -8.710  28.626  0.542   1.00 88.90 65  A 1 
ATOM 488  C C   . ILE A 1 65  ? -8.768  29.828  1.472   1.00 89.13 65  A 1 
ATOM 489  O O   . ILE A 1 65  ? -8.330  29.745  2.623   1.00 87.93 65  A 1 
ATOM 490  C CB  . ILE A 1 65  ? -9.387  27.389  1.158   1.00 87.17 65  A 1 
ATOM 491  C CG1 . ILE A 1 65  ? -9.342  26.207  0.169   1.00 82.38 65  A 1 
ATOM 492  C CG2 . ILE A 1 65  ? -10.839 27.727  1.533   1.00 81.75 65  A 1 
ATOM 493  C CD1 . ILE A 1 65  ? -9.938  24.916  0.738   1.00 77.84 65  A 1 
ATOM 494  N N   . PHE A 1 66  ? -9.316  30.937  0.991   1.00 89.27 66  A 1 
ATOM 495  C CA  . PHE A 1 66  ? -9.660  32.067  1.829   1.00 89.63 66  A 1 
ATOM 496  C C   . PHE A 1 66  ? -11.026 31.856  2.463   1.00 89.68 66  A 1 
ATOM 497  O O   . PHE A 1 66  ? -11.984 31.513  1.780   1.00 88.39 66  A 1 
ATOM 498  C CB  . PHE A 1 66  ? -9.620  33.359  1.019   1.00 89.79 66  A 1 
ATOM 499  C CG  . PHE A 1 66  ? -8.217  33.778  0.641   1.00 90.34 66  A 1 
ATOM 500  C CD1 . PHE A 1 66  ? -7.311  34.158  1.642   1.00 87.29 66  A 1 
ATOM 501  C CD2 . PHE A 1 66  ? -7.815  33.801  -0.701  1.00 87.41 66  A 1 
ATOM 502  C CE1 . PHE A 1 66  ? -6.007  34.570  1.309   1.00 86.41 66  A 1 
ATOM 503  C CE2 . PHE A 1 66  ? -6.515  34.214  -1.042  1.00 85.75 66  A 1 
ATOM 504  C CZ  . PHE A 1 66  ? -5.612  34.595  -0.035  1.00 88.02 66  A 1 
ATOM 505  N N   . LYS A 1 67  ? -11.129 32.108  3.775   1.00 89.08 67  A 1 
ATOM 506  C CA  . LYS A 1 67  ? -12.398 32.222  4.478   1.00 88.99 67  A 1 
ATOM 507  C C   . LYS A 1 67  ? -12.745 33.698  4.615   1.00 89.26 67  A 1 
ATOM 508  O O   . LYS A 1 67  ? -11.971 34.465  5.178   1.00 87.62 67  A 1 
ATOM 509  C CB  . LYS A 1 67  ? -12.316 31.477  5.813   1.00 87.35 67  A 1 
ATOM 510  C CG  . LYS A 1 67  ? -13.701 31.337  6.445   1.00 81.47 67  A 1 
ATOM 511  C CD  . LYS A 1 67  ? -13.624 30.498  7.725   1.00 78.01 67  A 1 
ATOM 512  C CE  . LYS A 1 67  ? -15.026 30.323  8.293   1.00 68.98 67  A 1 
ATOM 513  N NZ  . LYS A 1 67  ? -15.041 29.491  9.520   1.00 61.33 67  A 1 
ATOM 514  N N   . THR A 1 68  ? -13.894 34.098  4.093   1.00 88.19 68  A 1 
ATOM 515  C CA  . THR A 1 68  ? -14.375 35.478  4.204   1.00 87.20 68  A 1 
ATOM 516  C C   . THR A 1 68  ? -14.972 35.755  5.586   1.00 87.63 68  A 1 
ATOM 517  O O   . THR A 1 68  ? -15.334 34.831  6.316   1.00 85.58 68  A 1 
ATOM 518  C CB  . THR A 1 68  ? -15.388 35.820  3.110   1.00 85.74 68  A 1 
ATOM 519  O OG1 . THR A 1 68  ? -16.552 35.058  3.246   1.00 76.20 68  A 1 
ATOM 520  C CG2 . THR A 1 68  ? -14.836 35.596  1.702   1.00 76.25 68  A 1 
ATOM 521  N N   . ILE A 1 69  ? -15.162 37.023  5.912   1.00 88.40 69  A 1 
ATOM 522  C CA  . ILE A 1 69  ? -15.877 37.460  7.127   1.00 87.52 69  A 1 
ATOM 523  C C   . ILE A 1 69  ? -17.315 36.917  7.196   1.00 87.63 69  A 1 
ATOM 524  O O   . ILE A 1 69  ? -17.842 36.712  8.276   1.00 83.80 69  A 1 
ATOM 525  C CB  . ILE A 1 69  ? -15.870 38.997  7.237   1.00 85.92 69  A 1 
ATOM 526  C CG1 . ILE A 1 69  ? -16.437 39.684  5.983   1.00 78.03 69  A 1 
ATOM 527  C CG2 . ILE A 1 69  ? -14.432 39.478  7.536   1.00 76.57 69  A 1 
ATOM 528  C CD1 . ILE A 1 69  ? -16.607 41.204  6.108   1.00 72.28 69  A 1 
ATOM 529  N N   . VAL A 1 70  ? -17.921 36.598  6.048   1.00 87.80 70  A 1 
ATOM 530  C CA  . VAL A 1 70  ? -19.267 35.995  5.931   1.00 86.20 70  A 1 
ATOM 531  C C   . VAL A 1 70  ? -19.199 34.455  5.952   1.00 86.39 70  A 1 
ATOM 532  O O   . VAL A 1 70  ? -20.131 33.772  5.529   1.00 82.42 70  A 1 
ATOM 533  C CB  . VAL A 1 70  ? -20.027 36.552  4.709   1.00 84.56 70  A 1 
ATOM 534  C CG1 . VAL A 1 70  ? -21.544 36.420  4.884   1.00 75.56 70  A 1 
ATOM 535  C CG2 . VAL A 1 70  ? -19.745 38.037  4.446   1.00 75.84 70  A 1 
ATOM 536  N N   . ALA A 1 71  ? -18.079 33.877  6.405   1.00 85.16 71  A 1 
ATOM 537  C CA  . ALA A 1 71  ? -17.811 32.441  6.498   1.00 85.06 71  A 1 
ATOM 538  C C   . ALA A 1 71  ? -17.871 31.656  5.173   1.00 85.64 71  A 1 
ATOM 539  O O   . ALA A 1 71  ? -17.844 30.422  5.202   1.00 81.82 71  A 1 
ATOM 540  C CB  . ALA A 1 71  ? -18.654 31.823  7.622   1.00 83.34 71  A 1 
ATOM 541  N N   . LYS A 1 72  ? -17.875 32.338  4.010   1.00 86.35 72  A 1 
ATOM 542  C CA  . LYS A 1 72  ? -17.748 31.683  2.704   1.00 85.92 72  A 1 
ATOM 543  C C   . LYS A 1 72  ? -16.295 31.293  2.444   1.00 87.17 72  A 1 
ATOM 544  O O   . LYS A 1 72  ? -15.382 32.071  2.736   1.00 85.11 72  A 1 
ATOM 545  C CB  . LYS A 1 72  ? -18.294 32.562  1.568   1.00 83.09 72  A 1 
ATOM 546  C CG  . LYS A 1 72  ? -19.833 32.686  1.622   1.00 72.73 72  A 1 
ATOM 547  C CD  . LYS A 1 72  ? -20.373 33.298  0.329   1.00 66.95 72  A 1 
ATOM 548  C CE  . LYS A 1 72  ? -21.912 33.294  0.333   1.00 58.24 72  A 1 
ATOM 549  N NZ  . LYS A 1 72  ? -22.474 33.633  -0.999  1.00 51.45 72  A 1 
ATOM 550  N N   . GLU A 1 73  ? -16.076 30.107  1.881   1.00 87.03 73  A 1 
ATOM 551  C CA  . GLU A 1 73  ? -14.760 29.632  1.459   1.00 86.69 73  A 1 
ATOM 552  C C   . GLU A 1 73  ? -14.565 29.852  -0.046  1.00 87.20 73  A 1 
ATOM 553  O O   . GLU A 1 73  ? -15.449 29.560  -0.844  1.00 85.36 73  A 1 
ATOM 554  C CB  . GLU A 1 73  ? -14.543 28.164  1.845   1.00 84.37 73  A 1 
ATOM 555  C CG  . GLU A 1 73  ? -14.482 27.941  3.373   1.00 80.28 73  A 1 
ATOM 556  C CD  . GLU A 1 73  ? -13.915 26.559  3.770   1.00 78.69 73  A 1 
ATOM 557  O OE1 . GLU A 1 73  ? -13.418 26.419  4.918   1.00 72.35 73  A 1 
ATOM 558  O OE2 . GLU A 1 73  ? -13.874 25.618  2.950   1.00 72.88 73  A 1 
ATOM 559  N N   . ILE A 1 74  ? -13.407 30.394  -0.433  1.00 88.71 74  A 1 
ATOM 560  C CA  . ILE A 1 74  ? -13.083 30.750  -1.808  1.00 89.10 74  A 1 
ATOM 561  C C   . ILE A 1 74  ? -11.708 30.194  -2.157  1.00 89.42 74  A 1 
ATOM 562  O O   . ILE A 1 74  ? -10.733 30.439  -1.440  1.00 88.11 74  A 1 
ATOM 563  C CB  . ILE A 1 74  ? -13.119 32.277  -2.016  1.00 87.96 74  A 1 
ATOM 564  C CG1 . ILE A 1 74  ? -14.475 32.880  -1.595  1.00 79.75 74  A 1 
ATOM 565  C CG2 . ILE A 1 74  ? -12.824 32.617  -3.487  1.00 78.83 74  A 1 
ATOM 566  C CD1 . ILE A 1 74  ? -14.452 34.407  -1.508  1.00 73.25 74  A 1 
ATOM 567  N N   . CYS A 1 75  ? -11.610 29.484  -3.273  1.00 89.64 75  A 1 
ATOM 568  C CA  . CYS A 1 75  ? -10.359 28.966  -3.799  1.00 89.02 75  A 1 
ATOM 569  C C   . CYS A 1 75  ? -9.607  30.039  -4.592  1.00 89.26 75  A 1 
ATOM 570  O O   . CYS A 1 75  ? -10.163 30.657  -5.495  1.00 87.20 75  A 1 
ATOM 571  C CB  . CYS A 1 75  ? -10.661 27.752  -4.670  1.00 87.34 75  A 1 
ATOM 572  S SG  . CYS A 1 75  ? -11.303 26.338  -3.728  1.00 82.65 75  A 1 
ATOM 573  N N   . ALA A 1 76  ? -8.319  30.214  -4.287  1.00 89.09 76  A 1 
ATOM 574  C CA  . ALA A 1 76  ? -7.432  31.130  -4.975  1.00 89.19 76  A 1 
ATOM 575  C C   . ALA A 1 76  ? -6.133  30.437  -5.397  1.00 89.03 76  A 1 
ATOM 576  O O   . ALA A 1 76  ? -5.669  29.505  -4.738  1.00 87.18 76  A 1 
ATOM 577  C CB  . ALA A 1 76  ? -7.185  32.341  -4.073  1.00 88.92 76  A 1 
ATOM 578  N N   . ASP A 1 77  ? -5.554  30.906  -6.507  1.00 89.12 77  A 1 
ATOM 579  C CA  . ASP A 1 77  ? -4.272  30.397  -7.004  1.00 88.20 77  A 1 
ATOM 580  C C   . ASP A 1 77  ? -3.108  31.008  -6.217  1.00 88.55 77  A 1 
ATOM 581  O O   . ASP A 1 77  ? -2.882  32.221  -6.311  1.00 86.47 77  A 1 
ATOM 582  C CB  . ASP A 1 77  ? -4.154  30.690  -8.513  1.00 85.92 77  A 1 
ATOM 583  C CG  . ASP A 1 77  ? -2.863  30.158  -9.145  1.00 82.96 77  A 1 
ATOM 584  O OD1 . ASP A 1 77  ? -2.029  29.546  -8.441  1.00 77.06 77  A 1 
ATOM 585  O OD2 . ASP A 1 77  ? -2.687  30.376  -10.366 1.00 77.60 77  A 1 
ATOM 586  N N   . PRO A 1 78  ? -2.312  30.202  -5.485  1.00 87.32 78  A 1 
ATOM 587  C CA  . PRO A 1 78  ? -1.179  30.701  -4.717  1.00 86.52 78  A 1 
ATOM 588  C C   . PRO A 1 78  ? -0.047  31.292  -5.572  1.00 87.31 78  A 1 
ATOM 589  O O   . PRO A 1 78  ? 0.840   31.951  -5.030  1.00 85.24 78  A 1 
ATOM 590  C CB  . PRO A 1 78  ? -0.715  29.503  -3.880  1.00 84.29 78  A 1 
ATOM 591  C CG  . PRO A 1 78  ? -1.162  28.292  -4.689  1.00 81.23 78  A 1 
ATOM 592  C CD  . PRO A 1 78  ? -2.447  28.760  -5.345  1.00 84.00 78  A 1 
ATOM 593  N N   . LYS A 1 79  ? -0.056  31.103  -6.904  1.00 87.40 79  A 1 
ATOM 594  C CA  . LYS A 1 79  ? 0.907   31.743  -7.814  1.00 86.72 79  A 1 
ATOM 595  C C   . LYS A 1 79  ? 0.598   33.216  -8.067  1.00 87.61 79  A 1 
ATOM 596  O O   . LYS A 1 79  ? 1.475   33.953  -8.508  1.00 85.35 79  A 1 
ATOM 597  C CB  . LYS A 1 79  ? 0.961   31.005  -9.158  1.00 84.42 79  A 1 
ATOM 598  C CG  . LYS A 1 79  ? 1.468   29.575  -9.010  1.00 77.19 79  A 1 
ATOM 599  C CD  . LYS A 1 79  ? 1.506   28.846  -10.360 1.00 71.92 79  A 1 
ATOM 600  C CE  . LYS A 1 79  ? 2.022   27.425  -10.151 1.00 63.04 79  A 1 
ATOM 601  N NZ  . LYS A 1 79  ? 2.034   26.667  -11.411 1.00 56.01 79  A 1 
ATOM 602  N N   . GLN A 1 80  ? -0.627  33.642  -7.827  1.00 88.45 80  A 1 
ATOM 603  C CA  . GLN A 1 80  ? -1.002  35.025  -8.080  1.00 88.75 80  A 1 
ATOM 604  C C   . GLN A 1 80  ? -0.464  35.947  -6.985  1.00 89.64 80  A 1 
ATOM 605  O O   . GLN A 1 80  ? -0.660  35.711  -5.800  1.00 88.00 80  A 1 
ATOM 606  C CB  . GLN A 1 80  ? -2.523  35.169  -8.231  1.00 87.87 80  A 1 
ATOM 607  C CG  . GLN A 1 80  ? -3.051  34.412  -9.454  1.00 83.63 80  A 1 
ATOM 608  C CD  . GLN A 1 80  ? -4.517  34.718  -9.748  1.00 77.94 80  A 1 
ATOM 609  O OE1 . GLN A 1 80  ? -5.098  35.680  -9.272  1.00 69.38 80  A 1 
ATOM 610  N NE2 . GLN A 1 80  ? -5.159  33.929  -10.564 1.00 65.85 80  A 1 
ATOM 611  N N   . LYS A 1 81  ? 0.155   37.059  -7.400  1.00 90.09 81  A 1 
ATOM 612  C CA  . LYS A 1 81  ? 0.740   38.046  -6.483  1.00 90.52 81  A 1 
ATOM 613  C C   . LYS A 1 81  ? -0.265  38.555  -5.448  1.00 91.17 81  A 1 
ATOM 614  O O   . LYS A 1 81  ? 0.049   38.581  -4.263  1.00 88.71 81  A 1 
ATOM 615  C CB  . LYS A 1 81  ? 1.362   39.187  -7.304  1.00 89.98 81  A 1 
ATOM 616  C CG  . LYS A 1 81  ? 2.125   40.151  -6.386  1.00 80.59 81  A 1 
ATOM 617  C CD  . LYS A 1 81  ? 2.878   41.229  -7.173  1.00 73.21 81  A 1 
ATOM 618  C CE  . LYS A 1 81  ? 3.588   42.116  -6.141  1.00 63.14 81  A 1 
ATOM 619  N NZ  . LYS A 1 81  ? 4.399   43.180  -6.764  1.00 53.06 81  A 1 
ATOM 620  N N   . TRP A 1 82  ? -1.488  38.876  -5.847  1.00 89.64 82  A 1 
ATOM 621  C CA  . TRP A 1 82  ? -2.501  39.370  -4.913  1.00 89.66 82  A 1 
ATOM 622  C C   . TRP A 1 82  ? -2.883  38.351  -3.826  1.00 91.07 82  A 1 
ATOM 623  O O   . TRP A 1 82  ? -3.277  38.744  -2.732  1.00 89.81 82  A 1 
ATOM 624  C CB  . TRP A 1 82  ? -3.747  39.808  -5.678  1.00 88.53 82  A 1 
ATOM 625  C CG  . TRP A 1 82  ? -4.634  38.689  -6.151  1.00 87.42 82  A 1 
ATOM 626  C CD1 . TRP A 1 82  ? -4.607  38.117  -7.375  1.00 84.95 82  A 1 
ATOM 627  C CD2 . TRP A 1 82  ? -5.678  37.996  -5.402  1.00 87.43 82  A 1 
ATOM 628  N NE1 . TRP A 1 82  ? -5.563  37.111  -7.443  1.00 84.60 82  A 1 
ATOM 629  C CE2 . TRP A 1 82  ? -6.247  37.009  -6.249  1.00 86.15 82  A 1 
ATOM 630  C CE3 . TRP A 1 82  ? -6.204  38.117  -4.097  1.00 84.17 82  A 1 
ATOM 631  C CZ2 . TRP A 1 82  ? -7.299  36.159  -5.818  1.00 84.63 82  A 1 
ATOM 632  C CZ3 . TRP A 1 82  ? -7.248  37.270  -3.662  1.00 83.53 82  A 1 
ATOM 633  C CH2 . TRP A 1 82  ? -7.780  36.307  -4.519  1.00 83.30 82  A 1 
ATOM 634  N N   . VAL A 1 83  ? -2.778  37.064  -4.119  1.00 89.56 83  A 1 
ATOM 635  C CA  . VAL A 1 83  ? -3.039  35.981  -3.158  1.00 89.91 83  A 1 
ATOM 636  C C   . VAL A 1 83  ? -1.916  35.933  -2.131  1.00 91.06 83  A 1 
ATOM 637  O O   . VAL A 1 83  ? -2.199  35.844  -0.941  1.00 89.86 83  A 1 
ATOM 638  C CB  . VAL A 1 83  ? -3.202  34.624  -3.866  1.00 88.94 83  A 1 
ATOM 639  C CG1 . VAL A 1 83  ? -3.420  33.471  -2.894  1.00 83.20 83  A 1 
ATOM 640  C CG2 . VAL A 1 83  ? -4.396  34.661  -4.828  1.00 84.08 83  A 1 
ATOM 641  N N   . GLN A 1 84  ? -0.652  36.053  -2.580  1.00 90.61 84  A 1 
ATOM 642  C CA  . GLN A 1 84  ? 0.513   36.127  -1.695  1.00 90.01 84  A 1 
ATOM 643  C C   . GLN A 1 84  ? 0.442   37.359  -0.785  1.00 90.32 84  A 1 
ATOM 644  O O   . GLN A 1 84  ? 0.481   37.199  0.436   1.00 88.86 84  A 1 
ATOM 645  C CB  . GLN A 1 84  ? 1.803   36.126  -2.532  1.00 88.69 84  A 1 
ATOM 646  C CG  . GLN A 1 84  ? 1.982   34.793  -3.292  1.00 84.17 84  A 1 
ATOM 647  C CD  . GLN A 1 84  ? 3.180   34.798  -4.247  1.00 81.71 84  A 1 
ATOM 648  O OE1 . GLN A 1 84  ? 3.886   35.769  -4.435  1.00 74.20 84  A 1 
ATOM 649  N NE2 . GLN A 1 84  ? 3.426   33.696  -4.913  1.00 70.91 84  A 1 
ATOM 650  N N   . ASP A 1 85  ? 0.186   38.527  -1.344  1.00 91.06 85  A 1 
ATOM 651  C CA  . ASP A 1 85  ? 0.035   39.774  -0.583  1.00 90.47 85  A 1 
ATOM 652  C C   . ASP A 1 85  ? -1.102  39.666  0.465   1.00 91.09 85  A 1 
ATOM 653  O O   . ASP A 1 85  ? -0.993  40.172  1.585   1.00 89.64 85  A 1 
ATOM 654  C CB  . ASP A 1 85  ? -0.264  40.944  -1.540  1.00 89.91 85  A 1 
ATOM 655  C CG  . ASP A 1 85  ? 0.784   41.230  -2.637  1.00 84.76 85  A 1 
ATOM 656  O OD1 . ASP A 1 85  ? 1.962   40.863  -2.493  1.00 78.08 85  A 1 
ATOM 657  O OD2 . ASP A 1 85  ? 0.403   41.840  -3.670  1.00 78.94 85  A 1 
ATOM 658  N N   . SER A 1 86  ? -2.190  38.971  0.130   1.00 89.96 86  A 1 
ATOM 659  C CA  . SER A 1 86  ? -3.311  38.747  1.048   1.00 89.30 86  A 1 
ATOM 660  C C   . SER A 1 86  ? -2.964  37.772  2.177   1.00 89.89 86  A 1 
ATOM 661  O O   . SER A 1 86  ? -3.390  37.986  3.313   1.00 88.24 86  A 1 
ATOM 662  C CB  . SER A 1 86  ? -4.546  38.210  0.306   1.00 88.66 86  A 1 
ATOM 663  O OG  . SER A 1 86  ? -4.976  39.124  -0.692  1.00 80.44 86  A 1 
ATOM 664  N N   . MET A 1 87  ? -2.182  36.721  1.904   1.00 90.10 87  A 1 
ATOM 665  C CA  . MET A 1 87  ? -1.686  35.804  2.937   1.00 89.39 87  A 1 
ATOM 666  C C   . MET A 1 87  ? -0.750  36.535  3.898   1.00 89.54 87  A 1 
ATOM 667  O O   . MET A 1 87  ? -0.976  36.486  5.109   1.00 88.01 87  A 1 
ATOM 668  C CB  . MET A 1 87  ? -0.976  34.593  2.312   1.00 88.02 87  A 1 
ATOM 669  C CG  . MET A 1 87  ? -1.948  33.652  1.585   1.00 84.17 87  A 1 
ATOM 670  S SD  . MET A 1 87  ? -1.194  32.119  0.942   1.00 83.11 87  A 1 
ATOM 671  C CE  . MET A 1 87  ? 0.040   32.770  -0.192  1.00 71.93 87  A 1 
ATOM 672  N N   . ASP A 1 88  ? 0.218   37.300  3.390   1.00 91.39 88  A 1 
ATOM 673  C CA  . ASP A 1 88  ? 1.161   38.068  4.209   1.00 90.49 88  A 1 
ATOM 674  C C   . ASP A 1 88  ? 0.449   39.082  5.112   1.00 90.39 88  A 1 
ATOM 675  O O   . ASP A 1 88  ? 0.853   39.317  6.251   1.00 88.21 88  A 1 
ATOM 676  C CB  . ASP A 1 88  ? 2.135   38.827  3.295   1.00 89.62 88  A 1 
ATOM 677  C CG  . ASP A 1 88  ? 3.153   37.953  2.556   1.00 80.77 88  A 1 
ATOM 678  O OD1 . ASP A 1 88  ? 3.279   36.757  2.898   1.00 71.97 88  A 1 
ATOM 679  O OD2 . ASP A 1 88  ? 3.844   38.520  1.684   1.00 71.80 88  A 1 
ATOM 680  N N   . HIS A 1 89  ? -0.617  39.685  4.615   1.00 89.69 89  A 1 
ATOM 681  C CA  . HIS A 1 89  ? -1.431  40.604  5.411   1.00 88.79 89  A 1 
ATOM 682  C C   . HIS A 1 89  ? -2.162  39.882  6.553   1.00 88.98 89  A 1 
ATOM 683  O O   . HIS A 1 89  ? -2.149  40.362  7.685   1.00 86.59 89  A 1 
ATOM 684  C CB  . HIS A 1 89  ? -2.404  41.351  4.505   1.00 87.68 89  A 1 
ATOM 685  C CG  . HIS A 1 89  ? -3.145  42.438  5.239   1.00 84.56 89  A 1 
ATOM 686  N ND1 . HIS A 1 89  ? -2.688  43.716  5.466   1.00 71.29 89  A 1 
ATOM 687  C CD2 . HIS A 1 89  ? -4.374  42.347  5.830   1.00 73.10 89  A 1 
ATOM 688  C CE1 . HIS A 1 89  ? -3.627  44.368  6.169   1.00 72.44 89  A 1 
ATOM 689  N NE2 . HIS A 1 89  ? -4.664  43.573  6.409   1.00 73.65 89  A 1 
ATOM 690  N N   . LEU A 1 90  ? -2.767  38.719  6.284   1.00 87.65 90  A 1 
ATOM 691  C CA  . LEU A 1 90  ? -3.455  37.912  7.300   1.00 86.73 90  A 1 
ATOM 692  C C   . LEU A 1 90  ? -2.478  37.359  8.348   1.00 86.95 90  A 1 
ATOM 693  O O   . LEU A 1 90  ? -2.795  37.368  9.541   1.00 84.11 90  A 1 
ATOM 694  C CB  . LEU A 1 90  ? -4.237  36.782  6.616   1.00 85.96 90  A 1 
ATOM 695  C CG  . LEU A 1 90  ? -5.483  37.253  5.834   1.00 85.23 90  A 1 
ATOM 696  C CD1 . LEU A 1 90  ? -6.023  36.098  4.991   1.00 79.19 90  A 1 
ATOM 697  C CD2 . LEU A 1 90  ? -6.603  37.720  6.760   1.00 80.32 90  A 1 
ATOM 698  N N   . ASP A 1 91  ? -1.273  36.958  7.943   1.00 88.42 91  A 1 
ATOM 699  C CA  . ASP A 1 91  ? -0.227  36.490  8.859   1.00 86.34 91  A 1 
ATOM 700  C C   . ASP A 1 91  ? 0.227   37.605  9.809   1.00 85.62 91  A 1 
ATOM 701  O O   . ASP A 1 91  ? 0.300   37.395  11.024  1.00 82.39 91  A 1 
ATOM 702  C CB  . ASP A 1 91  ? 0.962   35.938  8.057   1.00 83.94 91  A 1 
ATOM 703  C CG  . ASP A 1 91  ? 0.656   34.596  7.399   1.00 79.73 91  A 1 
ATOM 704  O OD1 . ASP A 1 91  ? -0.259  33.891  7.880   1.00 73.28 91  A 1 
ATOM 705  O OD2 . ASP A 1 91  ? 1.354   34.231  6.416   1.00 74.71 91  A 1 
ATOM 706  N N   . LYS A 1 92  ? 0.440   38.826  9.300   1.00 86.13 92  A 1 
ATOM 707  C CA  . LYS A 1 92  ? 0.767   39.997  10.122  1.00 85.05 92  A 1 
ATOM 708  C C   . LYS A 1 92  ? -0.339  40.326  11.122  1.00 84.15 92  A 1 
ATOM 709  O O   . LYS A 1 92  ? -0.041  40.577  12.282  1.00 80.39 92  A 1 
ATOM 710  C CB  . LYS A 1 92  ? 1.061   41.213  9.233   1.00 82.99 92  A 1 
ATOM 711  C CG  . LYS A 1 92  ? 2.430   41.096  8.563   1.00 76.37 92  A 1 
ATOM 712  C CD  . LYS A 1 92  ? 2.634   42.248  7.583   1.00 71.63 92  A 1 
ATOM 713  C CE  . LYS A 1 92  ? 3.964   42.050  6.850   1.00 63.56 92  A 1 
ATOM 714  N NZ  . LYS A 1 92  ? 4.207   43.107  5.845   1.00 56.73 92  A 1 
ATOM 715  N N   . GLN A 1 93  ? -1.607  40.258  10.709  1.00 81.93 93  A 1 
ATOM 716  C CA  . GLN A 1 93  ? -2.730  40.489  11.633  1.00 79.76 93  A 1 
ATOM 717  C C   . GLN A 1 93  ? -2.811  39.434  12.744  1.00 78.27 93  A 1 
ATOM 718  O O   . GLN A 1 93  ? -3.176  39.760  13.864  1.00 73.25 93  A 1 
ATOM 719  C CB  . GLN A 1 93  ? -4.056  40.504  10.865  1.00 76.50 93  A 1 
ATOM 720  C CG  . GLN A 1 93  ? -4.257  41.802  10.079  1.00 70.69 93  A 1 
ATOM 721  C CD  . GLN A 1 93  ? -5.661  41.905  9.468   1.00 65.47 93  A 1 
ATOM 722  O OE1 . GLN A 1 93  ? -6.462  40.983  9.499   1.00 59.34 93  A 1 
ATOM 723  N NE2 . GLN A 1 93  ? -6.021  43.029  8.910   1.00 57.53 93  A 1 
ATOM 724  N N   . THR A 1 94  ? -2.454  38.193  12.448  1.00 77.10 94  A 1 
ATOM 725  C CA  . THR A 1 94  ? -2.496  37.100  13.434  1.00 74.51 94  A 1 
ATOM 726  C C   . THR A 1 94  ? -1.335  37.182  14.425  1.00 73.17 94  A 1 
ATOM 727  O O   . THR A 1 94  ? -1.490  36.807  15.585  1.00 66.32 94  A 1 
ATOM 728  C CB  . THR A 1 94  ? -2.487  35.728  12.738  1.00 69.49 94  A 1 
ATOM 729  O OG1 . THR A 1 94  ? -3.359  35.706  11.634  1.00 61.40 94  A 1 
ATOM 730  C CG2 . THR A 1 94  ? -2.982  34.621  13.673  1.00 58.89 94  A 1 
ATOM 731  N N   . GLN A 1 95  ? -0.176  37.684  13.982  1.00 73.10 95  A 1 
ATOM 732  C CA  . GLN A 1 95  ? 1.001   37.902  14.836  1.00 72.06 95  A 1 
ATOM 733  C C   . GLN A 1 95  ? 0.890   39.155  15.704  1.00 69.44 95  A 1 
ATOM 734  O O   . GLN A 1 95  ? 1.548   39.211  16.747  1.00 63.22 95  A 1 
ATOM 735  C CB  . GLN A 1 95  ? 2.251   37.998  13.971  1.00 67.17 95  A 1 
ATOM 736  C CG  . GLN A 1 95  ? 2.672   36.640  13.398  1.00 60.03 95  A 1 
ATOM 737  C CD  . GLN A 1 95  ? 3.936   36.726  12.544  1.00 53.85 95  A 1 
ATOM 738  O OE1 . GLN A 1 95  ? 4.574   37.761  12.403  1.00 49.95 95  A 1 
ATOM 739  N NE2 . GLN A 1 95  ? 4.350   35.636  11.956  1.00 48.27 95  A 1 
ATOM 740  N N   . THR A 1 96  ? 0.131   40.141  15.289  1.00 65.01 96  A 1 
ATOM 741  C CA  . THR A 1 96  ? -0.031  41.353  16.094  1.00 64.84 96  A 1 
ATOM 742  C C   . THR A 1 96  ? -0.847  40.988  17.332  1.00 63.56 96  A 1 
ATOM 743  O O   . THR A 1 96  ? -2.013  40.609  17.178  1.00 58.28 96  A 1 
ATOM 744  C CB  . THR A 1 96  ? -0.701  42.506  15.324  1.00 59.90 96  A 1 
ATOM 745  O OG1 . THR A 1 96  ? -0.169  42.626  14.028  1.00 53.30 96  A 1 
ATOM 746  C CG2 . THR A 1 96  ? -0.441  43.847  16.010  1.00 51.14 96  A 1 
ATOM 747  N N   . PRO A 1 97  ? -0.278  41.045  18.551  1.00 52.66 97  A 1 
ATOM 748  C CA  . PRO A 1 97  ? -1.059  40.813  19.752  1.00 53.00 97  A 1 
ATOM 749  C C   . PRO A 1 97  ? -2.186  41.833  19.748  1.00 53.37 97  A 1 
ATOM 750  O O   . PRO A 1 97  ? -1.959  43.005  19.463  1.00 51.13 97  A 1 
ATOM 751  C CB  . PRO A 1 97  ? -0.109  41.004  20.937  1.00 49.30 97  A 1 
ATOM 752  C CG  . PRO A 1 97  ? 1.289   41.021  20.316  1.00 48.99 97  A 1 
ATOM 753  C CD  . PRO A 1 97  ? 1.050   41.510  18.890  1.00 53.16 97  A 1 
ATOM 754  N N   . LYS A 1 98  ? -3.409  41.400  20.082  1.00 45.00 98  A 1 
ATOM 755  C CA  . LYS A 1 98  ? -4.398  42.362  20.540  1.00 45.97 98  A 1 
ATOM 756  C C   . LYS A 1 98  ? -3.854  42.935  21.851  1.00 43.64 98  A 1 
ATOM 757  O O   . LYS A 1 98  ? -3.951  42.274  22.879  1.00 40.79 98  A 1 
ATOM 758  C CB  . LYS A 1 98  ? -5.776  41.712  20.751  1.00 44.89 98  A 1 
ATOM 759  C CG  . LYS A 1 98  ? -6.510  41.445  19.431  1.00 41.66 98  A 1 
ATOM 760  C CD  . LYS A 1 98  ? -7.916  40.920  19.751  1.00 40.04 98  A 1 
ATOM 761  C CE  . LYS A 1 98  ? -8.706  40.719  18.460  1.00 34.45 98  A 1 
ATOM 762  N NZ  . LYS A 1 98  ? -10.085 40.247  18.753  1.00 31.97 98  A 1 
ATOM 763  N N   . THR A 1 99  ? -3.217  44.091  21.779  1.00 37.01 99  A 1 
ATOM 764  C CA  . THR A 1 99  ? -3.102  44.997  22.918  1.00 35.84 99  A 1 
ATOM 765  C C   . THR A 1 99  ? -4.489  45.496  23.295  1.00 33.61 99  A 1 
ATOM 766  O O   . THR A 1 99  ? -5.297  45.740  22.375  1.00 30.02 99  A 1 
ATOM 767  C CB  . THR A 1 99  ? -2.192  46.196  22.610  1.00 34.10 99  A 1 
ATOM 768  O OG1 . THR A 1 99  ? -2.150  46.450  21.239  1.00 31.28 99  A 1 
ATOM 769  C CG2 . THR A 1 99  ? -0.759  45.907  23.075  1.00 33.34 99  A 1 
ATOM 770  O OXT . THR A 1 99  ? -4.695  45.626  24.546  1.00 30.49 99  A 1 
ATOM 771  N N   . MET B 2 1   ? -22.520 67.516  -0.151  1.00 23.49 1   B 1 
ATOM 772  C CA  . MET B 2 1   ? -23.335 66.333  -0.503  1.00 29.58 1   B 1 
ATOM 773  C C   . MET B 2 1   ? -22.355 65.219  -0.797  1.00 32.08 1   B 1 
ATOM 774  O O   . MET B 2 1   ? -21.898 65.104  -1.919  1.00 31.12 1   B 1 
ATOM 775  C CB  . MET B 2 1   ? -24.237 66.589  -1.722  1.00 30.73 1   B 1 
ATOM 776  C CG  . MET B 2 1   ? -25.504 67.361  -1.352  1.00 27.91 1   B 1 
ATOM 777  S SD  . MET B 2 1   ? -26.519 67.739  -2.815  1.00 27.37 1   B 1 
ATOM 778  C CE  . MET B 2 1   ? -28.037 68.341  -2.036  1.00 22.35 1   B 1 
ATOM 779  N N   . ASP B 2 2   ? -21.941 64.499  0.244   1.00 29.56 2   B 1 
ATOM 780  C CA  . ASP B 2 2   ? -20.957 63.437  0.107   1.00 32.14 2   B 1 
ATOM 781  C C   . ASP B 2 2   ? -21.618 62.272  -0.624  1.00 30.24 2   B 1 
ATOM 782  O O   . ASP B 2 2   ? -22.471 61.572  -0.078  1.00 28.92 2   B 1 
ATOM 783  C CB  . ASP B 2 2   ? -20.412 63.039  1.481   1.00 31.33 2   B 1 
ATOM 784  C CG  . ASP B 2 2   ? -19.616 64.195  2.090   1.00 28.22 2   B 1 
ATOM 785  O OD1 . ASP B 2 2   ? -18.903 64.867  1.305   1.00 28.63 2   B 1 
ATOM 786  O OD2 . ASP B 2 2   ? -19.828 64.465  3.285   1.00 27.88 2   B 1 
ATOM 787  N N   . TYR B 2 3   ? -21.266 62.128  -1.913  1.00 26.96 3   B 1 
ATOM 788  C CA  . TYR B 2 3   ? -21.620 60.952  -2.664  1.00 28.23 3   B 1 
ATOM 789  C C   . TYR B 2 3   ? -20.916 59.778  -1.972  1.00 26.92 3   B 1 
ATOM 790  O O   . TYR B 2 3   ? -19.762 59.473  -2.263  1.00 26.70 3   B 1 
ATOM 791  C CB  . TYR B 2 3   ? -21.219 61.104  -4.132  1.00 29.26 3   B 1 
ATOM 792  C CG  . TYR B 2 3   ? -22.190 61.936  -4.954  1.00 28.11 3   B 1 
ATOM 793  C CD1 . TYR B 2 3   ? -23.234 61.301  -5.654  1.00 27.09 3   B 1 
ATOM 794  C CD2 . TYR B 2 3   ? -22.048 63.330  -5.032  1.00 25.32 3   B 1 
ATOM 795  C CE1 . TYR B 2 3   ? -24.128 62.050  -6.432  1.00 22.93 3   B 1 
ATOM 796  C CE2 . TYR B 2 3   ? -22.944 64.086  -5.805  1.00 24.44 3   B 1 
ATOM 797  C CZ  . TYR B 2 3   ? -23.990 63.454  -6.508  1.00 27.40 3   B 1 
ATOM 798  O OH  . TYR B 2 3   ? -24.858 64.193  -7.265  1.00 29.36 3   B 1 
ATOM 799  N N   . GLN B 2 4   ? -21.610 59.129  -1.033  1.00 27.18 4   B 1 
ATOM 800  C CA  . GLN B 2 4   ? -21.296 57.766  -0.637  1.00 28.78 4   B 1 
ATOM 801  C C   . GLN B 2 4   ? -21.397 56.937  -1.912  1.00 27.87 4   B 1 
ATOM 802  O O   . GLN B 2 4   ? -22.476 56.499  -2.306  1.00 27.45 4   B 1 
ATOM 803  C CB  . GLN B 2 4   ? -22.259 57.251  0.441   1.00 29.84 4   B 1 
ATOM 804  C CG  . GLN B 2 4   ? -21.873 57.717  1.851   1.00 27.58 4   B 1 
ATOM 805  C CD  . GLN B 2 4   ? -22.754 57.073  2.933   1.00 26.38 4   B 1 
ATOM 806  O OE1 . GLN B 2 4   ? -23.826 56.548  2.700   1.00 25.55 4   B 1 
ATOM 807  N NE2 . GLN B 2 4   ? -22.320 57.091  4.172   1.00 26.46 4   B 1 
ATOM 808  N N   . VAL B 2 5   ? -20.267 56.807  -2.581  1.00 31.54 5   B 1 
ATOM 809  C CA  . VAL B 2 5   ? -20.095 55.837  -3.648  1.00 33.78 5   B 1 
ATOM 810  C C   . VAL B 2 5   ? -20.254 54.491  -2.962  1.00 33.03 5   B 1 
ATOM 811  O O   . VAL B 2 5   ? -19.299 53.922  -2.433  1.00 31.85 5   B 1 
ATOM 812  C CB  . VAL B 2 5   ? -18.728 55.984  -4.356  1.00 33.51 5   B 1 
ATOM 813  C CG1 . VAL B 2 5   ? -18.598 54.994  -5.510  1.00 29.92 5   B 1 
ATOM 814  C CG2 . VAL B 2 5   ? -18.549 57.395  -4.933  1.00 32.57 5   B 1 
ATOM 815  N N   . SER B 2 6   ? -21.483 54.019  -2.885  1.00 32.56 6   B 1 
ATOM 816  C CA  . SER B 2 6   ? -21.833 52.657  -2.531  1.00 33.85 6   B 1 
ATOM 817  C C   . SER B 2 6   ? -21.179 51.797  -3.597  1.00 33.62 6   B 1 
ATOM 818  O O   . SER B 2 6   ? -21.748 51.543  -4.649  1.00 32.32 6   B 1 
ATOM 819  C CB  . SER B 2 6   ? -23.361 52.481  -2.482  1.00 32.76 6   B 1 
ATOM 820  O OG  . SER B 2 6   ? -23.985 53.004  -3.623  1.00 29.95 6   B 1 
ATOM 821  N N   . SER B 2 7   ? -19.889 51.470  -3.353  1.00 39.76 7   B 1 
ATOM 822  C CA  . SER B 2 7   ? -19.145 50.573  -4.221  1.00 41.94 7   B 1 
ATOM 823  C C   . SER B 2 7   ? -20.021 49.342  -4.354  1.00 41.62 7   B 1 
ATOM 824  O O   . SER B 2 7   ? -20.332 48.744  -3.315  1.00 40.02 7   B 1 
ATOM 825  C CB  . SER B 2 7   ? -17.775 50.225  -3.627  1.00 41.23 7   B 1 
ATOM 826  O OG  . SER B 2 7   ? -17.880 49.786  -2.294  1.00 38.17 7   B 1 
ATOM 827  N N   . PRO B 2 8   ? -20.523 49.052  -5.561  1.00 36.57 8   B 1 
ATOM 828  C CA  . PRO B 2 8   ? -21.477 47.979  -5.703  1.00 38.09 8   B 1 
ATOM 829  C C   . PRO B 2 8   ? -20.809 46.757  -5.101  1.00 38.54 8   B 1 
ATOM 830  O O   . PRO B 2 8   ? -19.678 46.415  -5.458  1.00 37.24 8   B 1 
ATOM 831  C CB  . PRO B 2 8   ? -21.787 47.876  -7.201  1.00 36.51 8   B 1 
ATOM 832  C CG  . PRO B 2 8   ? -20.624 48.594  -7.866  1.00 37.02 8   B 1 
ATOM 833  C CD  . PRO B 2 8   ? -20.180 49.627  -6.840  1.00 40.67 8   B 1 
ATOM 834  N N   . ILE B 2 9   ? -21.489 46.164  -4.116  1.00 43.84 9   B 1 
ATOM 835  C CA  . ILE B 2 9   ? -21.160 44.830  -3.638  1.00 44.02 9   B 1 
ATOM 836  C C   . ILE B 2 9   ? -21.451 43.954  -4.845  1.00 43.66 9   B 1 
ATOM 837  O O   . ILE B 2 9   ? -22.562 43.467  -5.015  1.00 41.75 9   B 1 
ATOM 838  C CB  . ILE B 2 9   ? -21.991 44.449  -2.390  1.00 42.00 9   B 1 
ATOM 839  C CG1 . ILE B 2 9   ? -21.749 45.451  -1.232  1.00 39.03 9   B 1 
ATOM 840  C CG2 . ILE B 2 9   ? -21.648 43.016  -1.951  1.00 39.68 9   B 1 
ATOM 841  C CD1 . ILE B 2 9   ? -22.677 45.242  -0.024  1.00 36.76 9   B 1 
ATOM 842  N N   . TYR B 2 10  ? -20.483 43.922  -5.789  1.00 44.55 10  B 1 
ATOM 843  C CA  . TYR B 2 10  ? -20.549 43.005  -6.894  1.00 45.85 10  B 1 
ATOM 844  C C   . TYR B 2 10  ? -20.746 41.662  -6.213  1.00 46.42 10  B 1 
ATOM 845  O O   . TYR B 2 10  ? -19.893 41.247  -5.423  1.00 44.97 10  B 1 
ATOM 846  C CB  . TYR B 2 10  ? -19.278 43.042  -7.744  1.00 43.88 10  B 1 
ATOM 847  C CG  . TYR B 2 10  ? -19.256 44.180  -8.745  1.00 41.70 10  B 1 
ATOM 848  C CD1 . TYR B 2 10  ? -19.887 44.026  -9.993  1.00 38.78 10  B 1 
ATOM 849  C CD2 . TYR B 2 10  ? -18.624 45.399  -8.435  1.00 37.40 10  B 1 
ATOM 850  C CE1 . TYR B 2 10  ? -19.886 45.079  -10.933 1.00 34.44 10  B 1 
ATOM 851  C CE2 . TYR B 2 10  ? -18.624 46.456  -9.358  1.00 34.64 10  B 1 
ATOM 852  C CZ  . TYR B 2 10  ? -19.254 46.291  -10.609 1.00 34.72 10  B 1 
ATOM 853  O OH  . TYR B 2 10  ? -19.264 47.324  -11.508 1.00 32.74 10  B 1 
ATOM 854  N N   . ASP B 2 11  ? -21.892 41.033  -6.488  1.00 47.70 11  B 1 
ATOM 855  C CA  . ASP B 2 11  ? -22.110 39.619  -6.254  1.00 48.50 11  B 1 
ATOM 856  C C   . ASP B 2 11  ? -20.995 38.901  -7.001  1.00 48.43 11  B 1 
ATOM 857  O O   . ASP B 2 11  ? -21.095 38.568  -8.186  1.00 45.94 11  B 1 
ATOM 858  C CB  . ASP B 2 11  ? -23.501 39.185  -6.744  1.00 45.48 11  B 1 
ATOM 859  C CG  . ASP B 2 11  ? -24.600 39.381  -5.704  1.00 41.55 11  B 1 
ATOM 860  O OD1 . ASP B 2 11  ? -24.301 39.188  -4.500  1.00 38.80 11  B 1 
ATOM 861  O OD2 . ASP B 2 11  ? -25.732 39.703  -6.115  1.00 37.38 11  B 1 
ATOM 862  N N   . ILE B 2 12  ? -19.848 38.809  -6.337  1.00 50.89 12  B 1 
ATOM 863  C CA  . ILE B 2 12  ? -18.770 37.956  -6.779  1.00 51.21 12  B 1 
ATOM 864  C C   . ILE B 2 12  ? -19.464 36.613  -6.794  1.00 52.21 12  B 1 
ATOM 865  O O   . ILE B 2 12  ? -19.998 36.176  -5.774  1.00 49.46 12  B 1 
ATOM 866  C CB  . ILE B 2 12  ? -17.560 38.002  -5.830  1.00 48.18 12  B 1 
ATOM 867  C CG1 . ILE B 2 12  ? -16.971 39.436  -5.748  1.00 45.09 12  B 1 
ATOM 868  C CG2 . ILE B 2 12  ? -16.488 37.013  -6.334  1.00 44.53 12  B 1 
ATOM 869  C CD1 . ILE B 2 12  ? -15.885 39.611  -4.680  1.00 41.56 12  B 1 
ATOM 870  N N   . ASN B 2 13  ? -19.534 36.046  -7.977  1.00 55.94 13  B 1 
ATOM 871  C CA  . ASN B 2 13  ? -20.246 34.801  -8.191  1.00 56.09 13  B 1 
ATOM 872  C C   . ASN B 2 13  ? -19.392 33.676  -7.587  1.00 57.44 13  B 1 
ATOM 873  O O   . ASN B 2 13  ? -18.702 32.932  -8.275  1.00 54.13 13  B 1 
ATOM 874  C CB  . ASN B 2 13  ? -20.593 34.699  -9.696  1.00 51.20 13  B 1 
ATOM 875  C CG  . ASN B 2 13  ? -21.972 34.113  -9.954  1.00 46.03 13  B 1 
ATOM 876  O OD1 . ASN B 2 13  ? -22.650 33.623  -9.080  1.00 42.37 13  B 1 
ATOM 877  N ND2 . ASN B 2 13  ? -22.431 34.159  -11.187 1.00 40.23 13  B 1 
ATOM 878  N N   . TYR B 2 14  ? -19.338 33.659  -6.252  1.00 55.34 14  B 1 
ATOM 879  C CA  . TYR B 2 14  ? -18.480 32.834  -5.405  1.00 54.52 14  B 1 
ATOM 880  C C   . TYR B 2 14  ? -18.716 31.349  -5.668  1.00 55.49 14  B 1 
ATOM 881  O O   . TYR B 2 14  ? -17.811 30.548  -5.498  1.00 52.90 14  B 1 
ATOM 882  C CB  . TYR B 2 14  ? -18.749 33.158  -3.933  1.00 51.50 14  B 1 
ATOM 883  C CG  . TYR B 2 14  ? -18.297 34.528  -3.461  1.00 49.94 14  B 1 
ATOM 884  C CD1 . TYR B 2 14  ? -16.933 34.781  -3.261  1.00 47.03 14  B 1 
ATOM 885  C CD2 . TYR B 2 14  ? -19.235 35.541  -3.162  1.00 45.70 14  B 1 
ATOM 886  C CE1 . TYR B 2 14  ? -16.499 36.021  -2.763  1.00 42.41 14  B 1 
ATOM 887  C CE2 . TYR B 2 14  ? -18.811 36.786  -2.664  1.00 42.57 14  B 1 
ATOM 888  C CZ  . TYR B 2 14  ? -17.443 37.020  -2.464  1.00 42.33 14  B 1 
ATOM 889  O OH  . TYR B 2 14  ? -17.015 38.218  -1.970  1.00 38.99 14  B 1 
ATOM 890  N N   . TYR B 2 15  ? -19.896 31.001  -6.181  1.00 57.48 15  B 1 
ATOM 891  C CA  . TYR B 2 15  ? -20.290 29.638  -6.536  1.00 57.34 15  B 1 
ATOM 892  C C   . TYR B 2 15  ? -19.287 28.930  -7.453  1.00 60.07 15  B 1 
ATOM 893  O O   . TYR B 2 15  ? -19.065 27.734  -7.315  1.00 56.17 15  B 1 
ATOM 894  C CB  . TYR B 2 15  ? -21.663 29.685  -7.213  1.00 51.65 15  B 1 
ATOM 895  C CG  . TYR B 2 15  ? -22.789 29.997  -6.255  1.00 48.64 15  B 1 
ATOM 896  C CD1 . TYR B 2 15  ? -23.270 28.982  -5.407  1.00 44.33 15  B 1 
ATOM 897  C CD2 . TYR B 2 15  ? -23.364 31.281  -6.197  1.00 41.34 15  B 1 
ATOM 898  C CE1 . TYR B 2 15  ? -24.317 29.243  -4.510  1.00 36.98 15  B 1 
ATOM 899  C CE2 . TYR B 2 15  ? -24.408 31.554  -5.295  1.00 37.59 15  B 1 
ATOM 900  C CZ  . TYR B 2 15  ? -24.880 30.532  -4.447  1.00 37.19 15  B 1 
ATOM 901  O OH  . TYR B 2 15  ? -25.898 30.787  -3.566  1.00 32.74 15  B 1 
ATOM 902  N N   . THR B 2 16  ? -18.631 29.646  -8.375  1.00 66.19 16  B 1 
ATOM 903  C CA  . THR B 2 16  ? -17.689 29.035  -9.324  1.00 67.68 16  B 1 
ATOM 904  C C   . THR B 2 16  ? -16.333 28.679  -8.711  1.00 71.95 16  B 1 
ATOM 905  O O   . THR B 2 16  ? -15.602 27.878  -9.294  1.00 66.34 16  B 1 
ATOM 906  C CB  . THR B 2 16  ? -17.458 29.945  -10.539 1.00 59.79 16  B 1 
ATOM 907  O OG1 . THR B 2 16  ? -17.040 31.226  -10.133 1.00 52.69 16  B 1 
ATOM 908  C CG2 . THR B 2 16  ? -18.722 30.109  -11.368 1.00 49.76 16  B 1 
ATOM 909  N N   . SER B 2 17  ? -15.980 29.239  -7.556  1.00 75.14 17  B 1 
ATOM 910  C CA  . SER B 2 17  ? -14.694 29.049  -6.882  1.00 77.51 17  B 1 
ATOM 911  C C   . SER B 2 17  ? -14.827 28.457  -5.478  1.00 81.44 17  B 1 
ATOM 912  O O   . SER B 2 17  ? -13.899 28.560  -4.682  1.00 77.18 17  B 1 
ATOM 913  C CB  . SER B 2 17  ? -13.906 30.363  -6.879  1.00 71.76 17  B 1 
ATOM 914  O OG  . SER B 2 17  ? -14.599 31.368  -6.162  1.00 64.33 17  B 1 
ATOM 915  N N   . GLU B 2 18  ? -15.971 27.853  -5.159  1.00 79.04 18  B 1 
ATOM 916  C CA  . GLU B 2 18  ? -16.138 27.144  -3.890  1.00 80.41 18  B 1 
ATOM 917  C C   . GLU B 2 18  ? -15.318 25.850  -3.881  1.00 81.46 18  B 1 
ATOM 918  O O   . GLU B 2 18  ? -15.212 25.154  -4.900  1.00 78.32 18  B 1 
ATOM 919  C CB  . GLU B 2 18  ? -17.619 26.877  -3.603  1.00 76.66 18  B 1 
ATOM 920  C CG  . GLU B 2 18  ? -18.332 28.166  -3.167  1.00 67.48 18  B 1 
ATOM 921  C CD  . GLU B 2 18  ? -19.812 27.984  -2.807  1.00 63.32 18  B 1 
ATOM 922  O OE1 . GLU B 2 18  ? -20.436 29.016  -2.429  1.00 57.35 18  B 1 
ATOM 923  O OE2 . GLU B 2 18  ? -20.316 26.849  -2.896  1.00 60.08 18  B 1 
ATOM 924  N N   . PRO B 2 19  ? -14.713 25.483  -2.732  1.00 81.96 19  B 1 
ATOM 925  C CA  . PRO B 2 19  ? -13.999 24.233  -2.601  1.00 82.19 19  B 1 
ATOM 926  C C   . PRO B 2 19  ? -14.963 23.045  -2.675  1.00 83.44 19  B 1 
ATOM 927  O O   . PRO B 2 19  ? -16.036 23.028  -2.070  1.00 80.67 19  B 1 
ATOM 928  C CB  . PRO B 2 19  ? -13.277 24.313  -1.257  1.00 78.23 19  B 1 
ATOM 929  C CG  . PRO B 2 19  ? -14.141 25.263  -0.441  1.00 77.44 19  B 1 
ATOM 930  C CD  . PRO B 2 19  ? -14.699 26.229  -1.487  1.00 81.22 19  B 1 
ATOM 931  N N   . CYS B 2 20  ? -14.524 21.999  -3.356  1.00 83.47 20  B 1 
ATOM 932  C CA  . CYS B 2 20  ? -15.231 20.733  -3.385  1.00 83.00 20  B 1 
ATOM 933  C C   . CYS B 2 20  ? -15.087 20.017  -2.034  1.00 83.38 20  B 1 
ATOM 934  O O   . CYS B 2 20  ? -13.975 19.662  -1.631  1.00 79.83 20  B 1 
ATOM 935  C CB  . CYS B 2 20  ? -14.684 19.894  -4.538  1.00 81.01 20  B 1 
ATOM 936  S SG  . CYS B 2 20  ? -15.361 18.211  -4.670  1.00 75.94 20  B 1 
ATOM 937  N N   . GLN B 2 21  ? -16.199 19.762  -1.368  1.00 81.85 21  B 1 
ATOM 938  C CA  . GLN B 2 21  ? -16.260 19.011  -0.120  1.00 81.34 21  B 1 
ATOM 939  C C   . GLN B 2 21  ? -16.428 17.513  -0.419  1.00 82.43 21  B 1 
ATOM 940  O O   . GLN B 2 21  ? -17.411 17.092  -1.023  1.00 79.72 21  B 1 
ATOM 941  C CB  . GLN B 2 21  ? -17.423 19.544  0.737   1.00 78.32 21  B 1 
ATOM 942  C CG  . GLN B 2 21  ? -17.252 21.016  1.173   1.00 72.20 21  B 1 
ATOM 943  C CD  . GLN B 2 21  ? -16.104 21.253  2.154   1.00 67.14 21  B 1 
ATOM 944  O OE1 . GLN B 2 21  ? -15.573 20.343  2.760   1.00 62.04 21  B 1 
ATOM 945  N NE2 . GLN B 2 21  ? -15.698 22.485  2.346   1.00 57.96 21  B 1 
ATOM 946  N N   . LYS B 2 22  ? -15.464 16.685  0.038   1.00 81.22 22  B 1 
ATOM 947  C CA  . LYS B 2 22  ? -15.433 15.232  -0.169  1.00 81.57 22  B 1 
ATOM 948  C C   . LYS B 2 22  ? -15.825 14.438  1.088   1.00 82.57 22  B 1 
ATOM 949  O O   . LYS B 2 22  ? -15.380 13.321  1.298   1.00 80.49 22  B 1 
ATOM 950  C CB  . LYS B 2 22  ? -14.071 14.811  -0.739  1.00 79.20 22  B 1 
ATOM 951  C CG  . LYS B 2 22  ? -13.762 15.469  -2.092  1.00 78.39 22  B 1 
ATOM 952  C CD  . LYS B 2 22  ? -12.509 14.840  -2.692  1.00 76.17 22  B 1 
ATOM 953  C CE  . LYS B 2 22  ? -12.254 15.350  -4.113  1.00 73.43 22  B 1 
ATOM 954  N NZ  . LYS B 2 22  ? -11.194 14.558  -4.780  1.00 68.02 22  B 1 
ATOM 955  N N   . ILE B 2 23  ? -16.676 15.012  1.946   1.00 81.39 23  B 1 
ATOM 956  C CA  . ILE B 2 23  ? -17.080 14.418  3.232   1.00 81.24 23  B 1 
ATOM 957  C C   . ILE B 2 23  ? -17.719 13.038  3.027   1.00 82.96 23  B 1 
ATOM 958  O O   . ILE B 2 23  ? -17.363 12.095  3.721   1.00 79.85 23  B 1 
ATOM 959  C CB  . ILE B 2 23  ? -18.027 15.374  3.987   1.00 78.15 23  B 1 
ATOM 960  C CG1 . ILE B 2 23  ? -17.299 16.705  4.315   1.00 70.95 23  B 1 
ATOM 961  C CG2 . ILE B 2 23  ? -18.549 14.715  5.275   1.00 67.69 23  B 1 
ATOM 962  C CD1 . ILE B 2 23  ? -18.236 17.818  4.808   1.00 63.24 23  B 1 
ATOM 963  N N   . ASN B 2 24  ? -18.581 12.887  2.027   1.00 83.73 24  B 1 
ATOM 964  C CA  . ASN B 2 24  ? -19.249 11.616  1.727   1.00 84.46 24  B 1 
ATOM 965  C C   . ASN B 2 24  ? -18.245 10.520  1.340   1.00 86.23 24  B 1 
ATOM 966  O O   . ASN B 2 24  ? -18.360 9.397   1.806   1.00 84.30 24  B 1 
ATOM 967  C CB  . ASN B 2 24  ? -20.283 11.829  0.612   1.00 81.24 24  B 1 
ATOM 968  C CG  . ASN B 2 24  ? -21.446 12.706  1.042   1.00 72.27 24  B 1 
ATOM 969  O OD1 . ASN B 2 24  ? -21.621 13.041  2.191   1.00 63.40 24  B 1 
ATOM 970  N ND2 . ASN B 2 24  ? -22.287 13.110  0.112   1.00 64.36 24  B 1 
ATOM 971  N N   . VAL B 2 25  ? -17.226 10.858  0.547   1.00 84.16 25  B 1 
ATOM 972  C CA  . VAL B 2 25  ? -16.168 9.918   0.148   1.00 84.30 25  B 1 
ATOM 973  C C   . VAL B 2 25  ? -15.401 9.425   1.375   1.00 85.14 25  B 1 
ATOM 974  O O   . VAL B 2 25  ? -15.190 8.228   1.533   1.00 83.82 25  B 1 
ATOM 975  C CB  . VAL B 2 25  ? -15.205 10.559  -0.864  1.00 82.61 25  B 1 
ATOM 976  C CG1 . VAL B 2 25  ? -14.092 9.598   -1.291  1.00 76.52 25  B 1 
ATOM 977  C CG2 . VAL B 2 25  ? -15.954 11.003  -2.130  1.00 78.27 25  B 1 
ATOM 978  N N   . LYS B 2 26  ? -15.049 10.334  2.293   1.00 85.98 26  B 1 
ATOM 979  C CA  . LYS B 2 26  ? -14.363 9.993   3.544   1.00 85.32 26  B 1 
ATOM 980  C C   . LYS B 2 26  ? -15.232 9.117   4.457   1.00 86.65 26  B 1 
ATOM 981  O O   . LYS B 2 26  ? -14.729 8.160   5.032   1.00 85.34 26  B 1 
ATOM 982  C CB  . LYS B 2 26  ? -13.878 11.266  4.251   1.00 82.91 26  B 1 
ATOM 983  C CG  . LYS B 2 26  ? -12.922 10.923  5.408   1.00 73.37 26  B 1 
ATOM 984  C CD  . LYS B 2 26  ? -12.355 12.149  6.133   1.00 67.55 26  B 1 
ATOM 985  C CE  . LYS B 2 26  ? -11.431 11.652  7.247   1.00 59.29 26  B 1 
ATOM 986  N NZ  . LYS B 2 26  ? -10.858 12.723  8.097   1.00 52.97 26  B 1 
ATOM 987  N N   . GLN B 2 27  ? -16.530 9.398   4.581   1.00 86.56 27  B 1 
ATOM 988  C CA  . GLN B 2 27  ? -17.457 8.596   5.384   1.00 87.10 27  B 1 
ATOM 989  C C   . GLN B 2 27  ? -17.644 7.182   4.830   1.00 88.10 27  B 1 
ATOM 990  O O   . GLN B 2 27  ? -17.695 6.218   5.597   1.00 87.17 27  B 1 
ATOM 991  C CB  . GLN B 2 27  ? -18.822 9.286   5.462   1.00 86.30 27  B 1 
ATOM 992  C CG  . GLN B 2 27  ? -18.817 10.516  6.382   1.00 78.08 27  B 1 
ATOM 993  C CD  . GLN B 2 27  ? -20.190 11.213  6.414   1.00 72.73 27  B 1 
ATOM 994  O OE1 . GLN B 2 27  ? -21.117 10.846  5.717   1.00 64.88 27  B 1 
ATOM 995  N NE2 . GLN B 2 27  ? -20.361 12.227  7.236   1.00 61.89 27  B 1 
ATOM 996  N N   . ILE B 2 28  ? -17.719 7.031   3.500   1.00 87.81 28  B 1 
ATOM 997  C CA  . ILE B 2 28  ? -17.777 5.719   2.843   1.00 88.09 28  B 1 
ATOM 998  C C   . ILE B 2 28  ? -16.479 4.949   3.101   1.00 88.38 28  B 1 
ATOM 999  O O   . ILE B 2 28  ? -16.541 3.804   3.530   1.00 87.34 28  B 1 
ATOM 1000 C CB  . ILE B 2 28  ? -18.096 5.865   1.339   1.00 87.54 28  B 1 
ATOM 1001 C CG1 . ILE B 2 28  ? -19.536 6.394   1.156   1.00 82.50 28  B 1 
ATOM 1002 C CG2 . ILE B 2 28  ? -17.933 4.528   0.609   1.00 80.80 28  B 1 
ATOM 1003 C CD1 . ILE B 2 28  ? -19.824 6.926   -0.262  1.00 73.94 28  B 1 
ATOM 1004 N N   . ALA B 2 29  ? -15.326 5.597   2.932   1.00 88.77 29  B 1 
ATOM 1005 C CA  . ALA B 2 29  ? -14.034 4.986   3.219   1.00 88.03 29  B 1 
ATOM 1006 C C   . ALA B 2 29  ? -13.924 4.496   4.667   1.00 88.75 29  B 1 
ATOM 1007 O O   . ALA B 2 29  ? -13.553 3.349   4.905   1.00 87.84 29  B 1 
ATOM 1008 C CB  . ALA B 2 29  ? -12.920 6.003   2.898   1.00 86.62 29  B 1 
ATOM 1009 N N   . ALA B 2 30  ? -14.348 5.305   5.640   1.00 89.06 30  B 1 
ATOM 1010 C CA  . ALA B 2 30  ? -14.310 4.963   7.061   1.00 88.98 30  B 1 
ATOM 1011 C C   . ALA B 2 30  ? -15.170 3.751   7.432   1.00 89.79 30  B 1 
ATOM 1012 O O   . ALA B 2 30  ? -14.892 3.075   8.420   1.00 87.69 30  B 1 
ATOM 1013 C CB  . ALA B 2 30  ? -14.742 6.201   7.863   1.00 87.58 30  B 1 
ATOM 1014 N N   . ARG B 2 31  ? -16.209 3.443   6.654   1.00 91.39 31  B 1 
ATOM 1015 C CA  . ARG B 2 31  ? -17.077 2.271   6.872   1.00 91.85 31  B 1 
ATOM 1016 C C   . ARG B 2 31  ? -16.661 1.051   6.046   1.00 92.55 31  B 1 
ATOM 1017 O O   . ARG B 2 31  ? -16.811 -0.072  6.511   1.00 90.33 31  B 1 
ATOM 1018 C CB  . ARG B 2 31  ? -18.538 2.634   6.560   1.00 90.92 31  B 1 
ATOM 1019 C CG  . ARG B 2 31  ? -19.113 3.625   7.590   1.00 81.66 31  B 1 
ATOM 1020 C CD  . ARG B 2 31  ? -20.572 3.935   7.249   1.00 76.87 31  B 1 
ATOM 1021 N NE  . ARG B 2 31  ? -21.162 4.889   8.208   1.00 67.95 31  B 1 
ATOM 1022 C CZ  . ARG B 2 31  ? -22.415 5.299   8.222   1.00 60.11 31  B 1 
ATOM 1023 N NH1 . ARG B 2 31  ? -23.298 4.876   7.355   1.00 53.70 31  B 1 
ATOM 1024 N NH2 . ARG B 2 31  ? -22.824 6.164   9.115   1.00 51.33 31  B 1 
ATOM 1025 N N   . LEU B 2 32  ? -16.166 1.272   4.822   1.00 89.41 32  B 1 
ATOM 1026 C CA  . LEU B 2 32  ? -15.869 0.209   3.864   1.00 90.15 32  B 1 
ATOM 1027 C C   . LEU B 2 32  ? -14.451 -0.341  4.013   1.00 91.33 32  B 1 
ATOM 1028 O O   . LEU B 2 32  ? -14.258 -1.554  3.971   1.00 90.16 32  B 1 
ATOM 1029 C CB  . LEU B 2 32  ? -16.117 0.765   2.448   1.00 88.27 32  B 1 
ATOM 1030 C CG  . LEU B 2 32  ? -15.938 -0.272  1.315   1.00 81.19 32  B 1 
ATOM 1031 C CD1 . LEU B 2 32  ? -17.037 -1.332  1.345   1.00 75.90 32  B 1 
ATOM 1032 C CD2 . LEU B 2 32  ? -15.969 0.429   -0.041  1.00 76.06 32  B 1 
ATOM 1033 N N   . LEU B 2 33  ? -13.449 0.524   4.164   1.00 90.34 33  B 1 
ATOM 1034 C CA  . LEU B 2 33  ? -12.051 0.112   4.109   1.00 91.47 33  B 1 
ATOM 1035 C C   . LEU B 2 33  ? -11.586 -0.701  5.327   1.00 92.37 33  B 1 
ATOM 1036 O O   . LEU B 2 33  ? -10.921 -1.709  5.106   1.00 91.75 33  B 1 
ATOM 1037 C CB  . LEU B 2 33  ? -11.127 1.315   3.850   1.00 90.64 33  B 1 
ATOM 1038 C CG  . LEU B 2 33  ? -11.362 2.065   2.520   1.00 89.21 33  B 1 
ATOM 1039 C CD1 . LEU B 2 33  ? -10.358 3.204   2.407   1.00 85.48 33  B 1 
ATOM 1040 C CD2 . LEU B 2 33  ? -11.202 1.157   1.294   1.00 85.78 33  B 1 
ATOM 1041 N N   . PRO B 2 34  ? -11.939 -0.377  6.588   1.00 92.12 34  B 1 
ATOM 1042 C CA  . PRO B 2 34  ? -11.453 -1.137  7.739   1.00 92.60 34  B 1 
ATOM 1043 C C   . PRO B 2 34  ? -11.811 -2.633  7.714   1.00 93.67 34  B 1 
ATOM 1044 O O   . PRO B 2 34  ? -10.901 -3.449  7.901   1.00 93.08 34  B 1 
ATOM 1045 C CB  . PRO B 2 34  ? -12.011 -0.428  8.979   1.00 91.49 34  B 1 
ATOM 1046 C CG  . PRO B 2 34  ? -12.246 0.999   8.484   1.00 89.37 34  B 1 
ATOM 1047 C CD  . PRO B 2 34  ? -12.643 0.807   7.028   1.00 91.58 34  B 1 
ATOM 1048 N N   . PRO B 2 35  ? -13.056 -3.056  7.431   1.00 94.89 35  B 1 
ATOM 1049 C CA  . PRO B 2 35  ? -13.364 -4.486  7.328   1.00 95.09 35  B 1 
ATOM 1050 C C   . PRO B 2 35  ? -12.667 -5.157  6.144   1.00 95.35 35  B 1 
ATOM 1051 O O   . PRO B 2 35  ? -12.147 -6.261  6.298   1.00 94.19 35  B 1 
ATOM 1052 C CB  . PRO B 2 35  ? -14.892 -4.567  7.240   1.00 94.05 35  B 1 
ATOM 1053 C CG  . PRO B 2 35  ? -15.308 -3.203  6.691   1.00 91.46 35  B 1 
ATOM 1054 C CD  . PRO B 2 35  ? -14.274 -2.274  7.289   1.00 94.51 35  B 1 
ATOM 1055 N N   . LEU B 2 36  ? -12.569 -4.497  4.983   1.00 93.89 36  B 1 
ATOM 1056 C CA  . LEU B 2 36  ? -11.882 -5.053  3.816   1.00 93.70 36  B 1 
ATOM 1057 C C   . LEU B 2 36  ? -10.380 -5.229  4.073   1.00 93.93 36  B 1 
ATOM 1058 O O   . LEU B 2 36  ? -9.838  -6.307  3.811   1.00 92.94 36  B 1 
ATOM 1059 C CB  . LEU B 2 36  ? -12.107 -4.150  2.589   1.00 92.73 36  B 1 
ATOM 1060 C CG  . LEU B 2 36  ? -13.545 -4.157  2.030   1.00 88.00 36  B 1 
ATOM 1061 C CD1 . LEU B 2 36  ? -13.628 -3.175  0.861   1.00 84.41 36  B 1 
ATOM 1062 C CD2 . LEU B 2 36  ? -13.968 -5.533  1.522   1.00 84.83 36  B 1 
ATOM 1063 N N   . TYR B 2 37  ? -9.727  -4.230  4.657   1.00 94.22 37  B 1 
ATOM 1064 C CA  . TYR B 2 37  ? -8.307  -4.299  4.994   1.00 94.45 37  B 1 
ATOM 1065 C C   . TYR B 2 37  ? -8.034  -5.349  6.076   1.00 94.48 37  B 1 
ATOM 1066 O O   . TYR B 2 37  ? -7.034  -6.059  5.995   1.00 93.30 37  B 1 
ATOM 1067 C CB  . TYR B 2 37  ? -7.806  -2.918  5.429   1.00 93.55 37  B 1 
ATOM 1068 C CG  . TYR B 2 37  ? -7.673  -1.864  4.345   1.00 93.12 37  B 1 
ATOM 1069 C CD1 . TYR B 2 37  ? -7.988  -2.112  2.996   1.00 89.23 37  B 1 
ATOM 1070 C CD2 . TYR B 2 37  ? -7.171  -0.586  4.698   1.00 89.41 37  B 1 
ATOM 1071 C CE1 . TYR B 2 37  ? -7.815  -1.120  2.014   1.00 88.80 37  B 1 
ATOM 1072 C CE2 . TYR B 2 37  ? -6.995  0.408   3.735   1.00 88.62 37  B 1 
ATOM 1073 C CZ  . TYR B 2 37  ? -7.317  0.137   2.390   1.00 90.00 37  B 1 
ATOM 1074 O OH  . TYR B 2 37  ? -7.129  1.116   1.433   1.00 87.61 37  B 1 
ATOM 1075 N N   . SER B 2 38  ? -8.935  -5.526  7.039   1.00 95.04 38  B 1 
ATOM 1076 C CA  . SER B 2 38  ? -8.820  -6.574  8.050   1.00 95.34 38  B 1 
ATOM 1077 C C   . SER B 2 38  ? -8.879  -7.975  7.428   1.00 95.53 38  B 1 
ATOM 1078 O O   . SER B 2 38  ? -8.064  -8.836  7.769   1.00 94.20 38  B 1 
ATOM 1079 C CB  . SER B 2 38  ? -9.920  -6.434  9.101   1.00 94.60 38  B 1 
ATOM 1080 O OG  . SER B 2 38  ? -9.831  -5.172  9.739   1.00 80.06 38  B 1 
ATOM 1081 N N   . LEU B 2 39  ? -9.773  -8.205  6.466   1.00 95.67 39  B 1 
ATOM 1082 C CA  . LEU B 2 39  ? -9.844  -9.470  5.737   1.00 95.66 39  B 1 
ATOM 1083 C C   . LEU B 2 39  ? -8.576  -9.724  4.910   1.00 95.71 39  B 1 
ATOM 1084 O O   . LEU B 2 39  ? -7.985  -10.804 5.012   1.00 94.57 39  B 1 
ATOM 1085 C CB  . LEU B 2 39  ? -11.092 -9.488  4.831   1.00 94.94 39  B 1 
ATOM 1086 C CG  . LEU B 2 39  ? -12.438 -9.582  5.578   1.00 89.09 39  B 1 
ATOM 1087 C CD1 . LEU B 2 39  ? -13.582 -9.398  4.582   1.00 83.39 39  B 1 
ATOM 1088 C CD2 . LEU B 2 39  ? -12.617 -10.920 6.279   1.00 83.42 39  B 1 
ATOM 1089 N N   . VAL B 2 40  ? -8.103  -8.725  4.159   1.00 95.10 40  B 1 
ATOM 1090 C CA  . VAL B 2 40  ? -6.852  -8.818  3.383   1.00 94.79 40  B 1 
ATOM 1091 C C   . VAL B 2 40  ? -5.681  -9.160  4.295   1.00 95.04 40  B 1 
ATOM 1092 O O   . VAL B 2 40  ? -4.905  -10.063 3.985   1.00 94.08 40  B 1 
ATOM 1093 C CB  . VAL B 2 40  ? -6.586  -7.515  2.597   1.00 93.76 40  B 1 
ATOM 1094 C CG1 . VAL B 2 40  ? -5.193  -7.482  1.959   1.00 89.20 40  B 1 
ATOM 1095 C CG2 . VAL B 2 40  ? -7.601  -7.357  1.460   1.00 89.86 40  B 1 
ATOM 1096 N N   . PHE B 2 41  ? -5.570  -8.501  5.454   1.00 95.31 41  B 1 
ATOM 1097 C CA  . PHE B 2 41  ? -4.518  -8.772  6.425   1.00 95.82 41  B 1 
ATOM 1098 C C   . PHE B 2 41  ? -4.577  -10.214 6.932   1.00 96.04 41  B 1 
ATOM 1099 O O   . PHE B 2 41  ? -3.579  -10.918 6.850   1.00 95.46 41  B 1 
ATOM 1100 C CB  . PHE B 2 41  ? -4.606  -7.778  7.580   1.00 95.59 41  B 1 
ATOM 1101 C CG  . PHE B 2 41  ? -3.597  -8.065  8.674   1.00 95.78 41  B 1 
ATOM 1102 C CD1 . PHE B 2 41  ? -3.992  -8.685  9.873   1.00 93.76 41  B 1 
ATOM 1103 C CD2 . PHE B 2 41  ? -2.240  -7.770  8.469   1.00 94.06 41  B 1 
ATOM 1104 C CE1 . PHE B 2 41  ? -3.046  -8.989  10.862  1.00 93.47 41  B 1 
ATOM 1105 C CE2 . PHE B 2 41  ? -1.278  -8.073  9.453   1.00 93.29 41  B 1 
ATOM 1106 C CZ  . PHE B 2 41  ? -1.688  -8.682  10.653  1.00 93.70 41  B 1 
ATOM 1107 N N   . ILE B 2 42  ? -5.724  -10.695 7.400   1.00 96.48 42  B 1 
ATOM 1108 C CA  . ILE B 2 42  ? -5.861  -12.042 7.974   1.00 96.49 42  B 1 
ATOM 1109 C C   . ILE B 2 42  ? -5.506  -13.114 6.937   1.00 96.24 42  B 1 
ATOM 1110 O O   . ILE B 2 42  ? -4.650  -13.964 7.193   1.00 95.45 42  B 1 
ATOM 1111 C CB  . ILE B 2 42  ? -7.285  -12.249 8.559   1.00 95.84 42  B 1 
ATOM 1112 C CG1 . ILE B 2 42  ? -7.495  -11.341 9.796   1.00 90.77 42  B 1 
ATOM 1113 C CG2 . ILE B 2 42  ? -7.518  -13.713 8.948   1.00 89.85 42  B 1 
ATOM 1114 C CD1 . ILE B 2 42  ? -8.968  -11.179 10.194  1.00 82.10 42  B 1 
ATOM 1115 N N   . PHE B 2 43  ? -6.128  -13.076 5.746   1.00 96.25 43  B 1 
ATOM 1116 C CA  . PHE B 2 43  ? -5.892  -14.087 4.724   1.00 95.97 43  B 1 
ATOM 1117 C C   . PHE B 2 43  ? -4.474  -14.019 4.147   1.00 95.55 43  B 1 
ATOM 1118 O O   . PHE B 2 43  ? -3.825  -15.054 3.978   1.00 93.58 43  B 1 
ATOM 1119 C CB  . PHE B 2 43  ? -6.941  -13.959 3.610   1.00 95.23 43  B 1 
ATOM 1120 C CG  . PHE B 2 43  ? -8.319  -14.446 4.012   1.00 93.43 43  B 1 
ATOM 1121 C CD1 . PHE B 2 43  ? -8.531  -15.807 4.288   1.00 87.66 43  B 1 
ATOM 1122 C CD2 . PHE B 2 43  ? -9.398  -13.552 4.108   1.00 87.38 43  B 1 
ATOM 1123 C CE1 . PHE B 2 43  ? -9.802  -16.261 4.670   1.00 85.87 43  B 1 
ATOM 1124 C CE2 . PHE B 2 43  ? -10.669 -14.004 4.486   1.00 85.99 43  B 1 
ATOM 1125 C CZ  . PHE B 2 43  ? -10.874 -15.361 4.771   1.00 87.56 43  B 1 
ATOM 1126 N N   . GLY B 2 44  ? -3.966  -12.817 3.882   1.00 95.76 44  B 1 
ATOM 1127 C CA  . GLY B 2 44  ? -2.623  -12.614 3.364   1.00 95.49 44  B 1 
ATOM 1128 C C   . GLY B 2 44  ? -1.546  -13.034 4.353   1.00 95.65 44  B 1 
ATOM 1129 O O   . GLY B 2 44  ? -0.617  -13.759 3.999   1.00 94.53 44  B 1 
ATOM 1130 N N   . PHE B 2 45  ? -1.694  -12.661 5.633   1.00 96.32 45  B 1 
ATOM 1131 C CA  . PHE B 2 45  ? -0.742  -13.007 6.684   1.00 96.30 45  B 1 
ATOM 1132 C C   . PHE B 2 45  ? -0.680  -14.515 6.904   1.00 95.99 45  B 1 
ATOM 1133 O O   . PHE B 2 45  ? 0.405   -15.099 6.860   1.00 95.00 45  B 1 
ATOM 1134 C CB  . PHE B 2 45  ? -1.114  -12.268 7.974   1.00 96.13 45  B 1 
ATOM 1135 C CG  . PHE B 2 45  ? -0.092  -12.449 9.084   1.00 95.42 45  B 1 
ATOM 1136 C CD1 . PHE B 2 45  ? -0.264  -13.443 10.051  1.00 91.81 45  B 1 
ATOM 1137 C CD2 . PHE B 2 45  ? 1.046   -11.622 9.119   1.00 91.96 45  B 1 
ATOM 1138 C CE1 . PHE B 2 45  ? 0.700   -13.610 11.062  1.00 91.16 45  B 1 
ATOM 1139 C CE2 . PHE B 2 45  ? 2.011   -11.788 10.130  1.00 91.11 45  B 1 
ATOM 1140 C CZ  . PHE B 2 45  ? 1.834   -12.784 11.095  1.00 91.70 45  B 1 
ATOM 1141 N N   . VAL B 2 46  ? -1.813  -15.187 7.043   1.00 96.08 46  B 1 
ATOM 1142 C CA  . VAL B 2 46  ? -1.868  -16.649 7.201   1.00 95.62 46  B 1 
ATOM 1143 C C   . VAL B 2 46  ? -1.268  -17.357 5.985   1.00 95.22 46  B 1 
ATOM 1144 O O   . VAL B 2 46  ? -0.435  -18.249 6.146   1.00 94.07 46  B 1 
ATOM 1145 C CB  . VAL B 2 46  ? -3.310  -17.121 7.484   1.00 94.76 46  B 1 
ATOM 1146 C CG1 . VAL B 2 46  ? -3.435  -18.639 7.478   1.00 89.44 46  B 1 
ATOM 1147 C CG2 . VAL B 2 46  ? -3.778  -16.630 8.862   1.00 89.60 46  B 1 
ATOM 1148 N N   . GLY B 2 47  ? -1.636  -16.944 4.777   1.00 94.49 47  B 1 
ATOM 1149 C CA  . GLY B 2 47  ? -1.135  -17.544 3.542   1.00 93.92 47  B 1 
ATOM 1150 C C   . GLY B 2 47  ? 0.382   -17.430 3.394   1.00 94.05 47  B 1 
ATOM 1151 O O   . GLY B 2 47  ? 1.059   -18.439 3.154   1.00 92.84 47  B 1 
ATOM 1152 N N   . ASN B 2 48  ? 0.944   -16.245 3.590   1.00 95.06 48  B 1 
ATOM 1153 C CA  . ASN B 2 48  ? 2.378   -16.001 3.466   1.00 94.90 48  B 1 
ATOM 1154 C C   . ASN B 2 48  ? 3.190   -16.653 4.594   1.00 94.54 48  B 1 
ATOM 1155 O O   . ASN B 2 48  ? 4.231   -17.255 4.335   1.00 93.01 48  B 1 
ATOM 1156 C CB  . ASN B 2 48  ? 2.628   -14.490 3.333   1.00 94.76 48  B 1 
ATOM 1157 C CG  . ASN B 2 48  ? 2.287   -14.007 1.930   1.00 93.92 48  B 1 
ATOM 1158 O OD1 . ASN B 2 48  ? 2.889   -14.439 0.964   1.00 85.63 48  B 1 
ATOM 1159 N ND2 . ASN B 2 48  ? 1.292   -13.164 1.779   1.00 86.61 48  B 1 
ATOM 1160 N N   . MET B 2 49  ? 2.685   -16.653 5.832   1.00 95.57 49  B 1 
ATOM 1161 C CA  . MET B 2 49  ? 3.325   -17.368 6.944   1.00 95.36 49  B 1 
ATOM 1162 C C   . MET B 2 49  ? 3.386   -18.873 6.704   1.00 95.18 49  B 1 
ATOM 1163 O O   . MET B 2 49  ? 4.424   -19.494 6.956   1.00 93.77 49  B 1 
ATOM 1164 C CB  . MET B 2 49  ? 2.593   -17.071 8.263   1.00 95.02 49  B 1 
ATOM 1165 C CG  . MET B 2 49  ? 2.940   -15.681 8.812   1.00 86.94 49  B 1 
ATOM 1166 S SD  . MET B 2 49  ? 4.699   -15.413 9.211   1.00 84.33 49  B 1 
ATOM 1167 C CE  . MET B 2 49  ? 4.926   -16.560 10.589  1.00 71.13 49  B 1 
ATOM 1168 N N   . LEU B 2 50  ? 2.341   -19.481 6.143   1.00 93.57 50  B 1 
ATOM 1169 C CA  . LEU B 2 50  ? 2.355   -20.895 5.769   1.00 92.75 50  B 1 
ATOM 1170 C C   . LEU B 2 50  ? 3.413   -21.199 4.708   1.00 92.79 50  B 1 
ATOM 1171 O O   . LEU B 2 50  ? 4.128   -22.196 4.822   1.00 91.13 50  B 1 
ATOM 1172 C CB  . LEU B 2 50  ? 0.959   -21.318 5.269   1.00 91.39 50  B 1 
ATOM 1173 C CG  . LEU B 2 50  ? -0.094  -21.492 6.380   1.00 82.64 50  B 1 
ATOM 1174 C CD1 . LEU B 2 50  ? -1.465  -21.703 5.735   1.00 79.18 50  B 1 
ATOM 1175 C CD2 . LEU B 2 50  ? 0.209   -22.693 7.265   1.00 78.52 50  B 1 
ATOM 1176 N N   . VAL B 2 51  ? 3.568   -20.327 3.700   1.00 93.36 51  B 1 
ATOM 1177 C CA  . VAL B 2 51  ? 4.612   -20.478 2.677   1.00 93.04 51  B 1 
ATOM 1178 C C   . VAL B 2 51  ? 6.003   -20.442 3.309   1.00 92.75 51  B 1 
ATOM 1179 O O   . VAL B 2 51  ? 6.808   -21.337 3.042   1.00 91.60 51  B 1 
ATOM 1180 C CB  . VAL B 2 51  ? 4.484   -19.414 1.571   1.00 92.57 51  B 1 
ATOM 1181 C CG1 . VAL B 2 51  ? 5.673   -19.420 0.599   1.00 88.64 51  B 1 
ATOM 1182 C CG2 . VAL B 2 51  ? 3.234   -19.676 0.734   1.00 89.31 51  B 1 
ATOM 1183 N N   . ILE B 2 52  ? 6.275   -19.480 4.187   1.00 93.90 52  B 1 
ATOM 1184 C CA  . ILE B 2 52  ? 7.571   -19.336 4.872   1.00 93.93 52  B 1 
ATOM 1185 C C   . ILE B 2 52  ? 7.871   -20.574 5.725   1.00 93.26 52  B 1 
ATOM 1186 O O   . ILE B 2 52  ? 8.946   -21.150 5.611   1.00 91.65 52  B 1 
ATOM 1187 C CB  . ILE B 2 52  ? 7.603   -18.034 5.702   1.00 93.90 52  B 1 
ATOM 1188 C CG1 . ILE B 2 52  ? 7.624   -16.831 4.737   1.00 91.25 52  B 1 
ATOM 1189 C CG2 . ILE B 2 52  ? 8.823   -17.991 6.638   1.00 91.40 52  B 1 
ATOM 1190 C CD1 . ILE B 2 52  ? 7.490   -15.469 5.427   1.00 87.46 52  B 1 
ATOM 1191 N N   . LEU B 2 53  ? 6.909   -21.027 6.533   1.00 92.53 53  B 1 
ATOM 1192 C CA  . LEU B 2 53  ? 7.081   -22.201 7.388   1.00 91.72 53  B 1 
ATOM 1193 C C   . LEU B 2 53  ? 7.389   -23.466 6.578   1.00 91.18 53  B 1 
ATOM 1194 O O   . LEU B 2 53  ? 8.285   -24.232 6.939   1.00 89.09 53  B 1 
ATOM 1195 C CB  . LEU B 2 53  ? 5.807   -22.407 8.236   1.00 91.09 53  B 1 
ATOM 1196 C CG  . LEU B 2 53  ? 5.624   -21.364 9.359   1.00 85.14 53  B 1 
ATOM 1197 C CD1 . LEU B 2 53  ? 4.235   -21.540 9.982   1.00 80.60 53  B 1 
ATOM 1198 C CD2 . LEU B 2 53  ? 6.665   -21.522 10.469  1.00 80.17 53  B 1 
ATOM 1199 N N   . ILE B 2 54  ? 6.711   -23.677 5.453   1.00 91.08 54  B 1 
ATOM 1200 C CA  . ILE B 2 54  ? 6.960   -24.827 4.571   1.00 90.37 54  B 1 
ATOM 1201 C C   . ILE B 2 54  ? 8.338   -24.726 3.908   1.00 89.65 54  B 1 
ATOM 1202 O O   . ILE B 2 54  ? 9.059   -25.718 3.827   1.00 87.62 54  B 1 
ATOM 1203 C CB  . ILE B 2 54  ? 5.825   -24.970 3.537   1.00 89.82 54  B 1 
ATOM 1204 C CG1 . ILE B 2 54  ? 4.539   -25.400 4.257   1.00 85.71 54  B 1 
ATOM 1205 C CG2 . ILE B 2 54  ? 6.183   -25.986 2.433   1.00 85.05 54  B 1 
ATOM 1206 C CD1 . ILE B 2 54  ? 3.279   -25.255 3.379   1.00 76.78 54  B 1 
ATOM 1207 N N   . LEU B 2 55  ? 8.725   -23.520 3.435   1.00 90.62 55  B 1 
ATOM 1208 C CA  . LEU B 2 55  ? 10.014  -23.318 2.785   1.00 90.03 55  B 1 
ATOM 1209 C C   . LEU B 2 55  ? 11.187  -23.557 3.735   1.00 89.09 55  B 1 
ATOM 1210 O O   . LEU B 2 55  ? 12.136  -24.243 3.362   1.00 86.40 55  B 1 
ATOM 1211 C CB  . LEU B 2 55  ? 10.084  -21.904 2.190   1.00 89.82 55  B 1 
ATOM 1212 C CG  . LEU B 2 55  ? 9.284   -21.744 0.884   1.00 88.37 55  B 1 
ATOM 1213 C CD1 . LEU B 2 55  ? 9.216   -20.273 0.495   1.00 85.72 55  B 1 
ATOM 1214 C CD2 . LEU B 2 55  ? 9.955   -22.504 -0.269  1.00 85.93 55  B 1 
ATOM 1215 N N   . ILE B 2 56  ? 11.113  -23.056 4.965   1.00 91.01 56  B 1 
ATOM 1216 C CA  . ILE B 2 56  ? 12.179  -23.187 5.967   1.00 90.44 56  B 1 
ATOM 1217 C C   . ILE B 2 56  ? 12.228  -24.607 6.542   1.00 89.03 56  B 1 
ATOM 1218 O O   . ILE B 2 56  ? 13.271  -25.253 6.502   1.00 85.37 56  B 1 
ATOM 1219 C CB  . ILE B 2 56  ? 12.027  -22.098 7.053   1.00 90.17 56  B 1 
ATOM 1220 C CG1 . ILE B 2 56  ? 12.222  -20.698 6.426   1.00 85.50 56  B 1 
ATOM 1221 C CG2 . ILE B 2 56  ? 13.033  -22.325 8.196   1.00 83.87 56  B 1 
ATOM 1222 C CD1 . ILE B 2 56  ? 11.984  -19.531 7.391   1.00 78.53 56  B 1 
ATOM 1223 N N   . ASN B 2 57  ? 11.095  -25.126 7.027   1.00 89.01 57  B 1 
ATOM 1224 C CA  . ASN B 2 57  ? 11.077  -26.385 7.775   1.00 87.24 57  B 1 
ATOM 1225 C C   . ASN B 2 57  ? 11.053  -27.629 6.888   1.00 85.86 57  B 1 
ATOM 1226 O O   . ASN B 2 57  ? 11.649  -28.654 7.239   1.00 80.89 57  B 1 
ATOM 1227 C CB  . ASN B 2 57  ? 9.889   -26.381 8.744   1.00 85.36 57  B 1 
ATOM 1228 C CG  . ASN B 2 57  ? 10.031  -25.323 9.834   1.00 80.22 57  B 1 
ATOM 1229 O OD1 . ASN B 2 57  ? 11.114  -24.991 10.266  1.00 70.70 57  B 1 
ATOM 1230 N ND2 . ASN B 2 57  ? 8.929   -24.785 10.317  1.00 70.34 57  B 1 
ATOM 1231 N N   . CYS B 2 58  ? 10.380  -27.573 5.730   1.00 85.69 58  B 1 
ATOM 1232 C CA  . CYS B 2 58  ? 10.174  -28.741 4.882   1.00 83.40 58  B 1 
ATOM 1233 C C   . CYS B 2 58  ? 11.123  -28.763 3.678   1.00 82.31 58  B 1 
ATOM 1234 O O   . CYS B 2 58  ? 11.783  -29.768 3.438   1.00 76.57 58  B 1 
ATOM 1235 C CB  . CYS B 2 58  ? 8.705   -28.821 4.440   1.00 80.57 58  B 1 
ATOM 1236 S SG  . CYS B 2 58  ? 7.596   -28.896 5.884   1.00 73.88 58  B 1 
ATOM 1237 N N   . LYS B 2 59  ? 11.201  -27.661 2.913   1.00 81.63 59  B 1 
ATOM 1238 C CA  . LYS B 2 59  ? 12.030  -27.612 1.703   1.00 79.62 59  B 1 
ATOM 1239 C C   . LYS B 2 59  ? 13.481  -27.230 1.950   1.00 79.03 59  B 1 
ATOM 1240 O O   . LYS B 2 59  ? 14.324  -27.577 1.126   1.00 73.36 59  B 1 
ATOM 1241 C CB  . LYS B 2 59  ? 11.412  -26.676 0.668   1.00 76.29 59  B 1 
ATOM 1242 C CG  . LYS B 2 59  ? 10.303  -27.343 -0.150  1.00 71.90 59  B 1 
ATOM 1243 C CD  . LYS B 2 59  ? 10.123  -26.475 -1.388  1.00 69.53 59  B 1 
ATOM 1244 C CE  . LYS B 2 59  ? 9.414   -27.124 -2.562  1.00 64.28 59  B 1 
ATOM 1245 N NZ  . LYS B 2 59  ? 9.726   -26.300 -3.758  1.00 59.15 59  B 1 
ATOM 1246 N N   . ARG B 2 60  ? 13.783  -26.529 3.036   1.00 83.36 60  B 1 
ATOM 1247 C CA  . ARG B 2 60  ? 15.135  -26.090 3.434   1.00 84.25 60  B 1 
ATOM 1248 C C   . ARG B 2 60  ? 15.880  -25.303 2.345   1.00 84.72 60  B 1 
ATOM 1249 O O   . ARG B 2 60  ? 17.095  -25.432 2.232   1.00 78.06 60  B 1 
ATOM 1250 C CB  . ARG B 2 60  ? 15.964  -27.273 3.960   1.00 78.94 60  B 1 
ATOM 1251 C CG  . ARG B 2 60  ? 15.324  -28.007 5.147   1.00 71.50 60  B 1 
ATOM 1252 C CD  . ARG B 2 60  ? 16.310  -29.065 5.661   1.00 65.57 60  B 1 
ATOM 1253 N NE  . ARG B 2 60  ? 15.797  -29.772 6.833   1.00 57.55 60  B 1 
ATOM 1254 C CZ  . ARG B 2 60  ? 16.457  -30.658 7.574   1.00 50.69 60  B 1 
ATOM 1255 N NH1 . ARG B 2 60  ? 17.679  -31.009 7.292   1.00 45.88 60  B 1 
ATOM 1256 N NH2 . ARG B 2 60  ? 15.894  -31.197 8.622   1.00 44.95 60  B 1 
ATOM 1257 N N   . LEU B 2 61  ? 15.183  -24.516 1.528   1.00 82.38 61  B 1 
ATOM 1258 C CA  . LEU B 2 61  ? 15.728  -23.581 0.540   1.00 83.69 61  B 1 
ATOM 1259 C C   . LEU B 2 61  ? 16.772  -24.206 -0.409  1.00 84.15 61  B 1 
ATOM 1260 O O   . LEU B 2 61  ? 17.861  -23.676 -0.618  1.00 79.35 61  B 1 
ATOM 1261 C CB  . LEU B 2 61  ? 16.260  -22.323 1.255   1.00 81.81 61  B 1 
ATOM 1262 C CG  . LEU B 2 61  ? 15.222  -21.599 2.142   1.00 81.96 61  B 1 
ATOM 1263 C CD1 . LEU B 2 61  ? 15.912  -20.478 2.915   1.00 77.30 61  B 1 
ATOM 1264 C CD2 . LEU B 2 61  ? 14.092  -21.016 1.310   1.00 79.29 61  B 1 
ATOM 1265 N N   . LYS B 2 62  ? 16.447  -25.372 -0.987  1.00 84.92 62  B 1 
ATOM 1266 C CA  . LYS B 2 62  ? 17.385  -26.144 -1.825  1.00 84.77 62  B 1 
ATOM 1267 C C   . LYS B 2 62  ? 17.511  -25.631 -3.260  1.00 85.15 62  B 1 
ATOM 1268 O O   . LYS B 2 62  ? 18.399  -26.077 -3.978  1.00 79.44 62  B 1 
ATOM 1269 C CB  . LYS B 2 62  ? 16.988  -27.623 -1.825  1.00 81.41 62  B 1 
ATOM 1270 C CG  . LYS B 2 62  ? 17.153  -28.252 -0.440  1.00 75.08 62  B 1 
ATOM 1271 C CD  . LYS B 2 62  ? 16.833  -29.759 -0.486  1.00 68.18 62  B 1 
ATOM 1272 C CE  . LYS B 2 62  ? 17.019  -30.358 0.903   1.00 59.49 62  B 1 
ATOM 1273 N NZ  . LYS B 2 62  ? 16.819  -31.836 0.912   1.00 51.96 62  B 1 
ATOM 1274 N N   . SER B 2 63  ? 16.625  -24.754 -3.709  1.00 86.53 63  B 1 
ATOM 1275 C CA  . SER B 2 63  ? 16.610  -24.251 -5.078  1.00 87.25 63  B 1 
ATOM 1276 C C   . SER B 2 63  ? 16.519  -22.727 -5.130  1.00 88.72 63  B 1 
ATOM 1277 O O   . SER B 2 63  ? 16.023  -22.086 -4.214  1.00 86.63 63  B 1 
ATOM 1278 C CB  . SER B 2 63  ? 15.473  -24.893 -5.876  1.00 83.51 63  B 1 
ATOM 1279 O OG  . SER B 2 63  ? 14.209  -24.393 -5.496  1.00 73.95 63  B 1 
ATOM 1280 N N   . MET B 2 64  ? 16.967  -22.153 -6.251  1.00 87.52 64  B 1 
ATOM 1281 C CA  . MET B 2 64  ? 16.816  -20.729 -6.556  1.00 89.39 64  B 1 
ATOM 1282 C C   . MET B 2 64  ? 15.344  -20.278 -6.509  1.00 90.21 64  B 1 
ATOM 1283 O O   . MET B 2 64  ? 15.036  -19.226 -5.961  1.00 88.21 64  B 1 
ATOM 1284 C CB  . MET B 2 64  ? 17.418  -20.502 -7.944  1.00 87.34 64  B 1 
ATOM 1285 C CG  . MET B 2 64  ? 17.438  -19.045 -8.386  1.00 82.59 64  B 1 
ATOM 1286 S SD  . MET B 2 64  ? 18.168  -18.922 -10.039 1.00 80.21 64  B 1 
ATOM 1287 C CE  . MET B 2 64  ? 18.170  -17.135 -10.269 1.00 73.47 64  B 1 
ATOM 1288 N N   . THR B 2 65  ? 14.438  -21.125 -7.005  1.00 89.96 65  B 1 
ATOM 1289 C CA  . THR B 2 65  ? 12.995  -20.866 -6.943  1.00 90.07 65  B 1 
ATOM 1290 C C   . THR B 2 65  ? 12.492  -20.772 -5.503  1.00 91.07 65  B 1 
ATOM 1291 O O   . THR B 2 65  ? 11.662  -19.930 -5.212  1.00 90.19 65  B 1 
ATOM 1292 C CB  . THR B 2 65  ? 12.204  -21.969 -7.654  1.00 88.18 65  B 1 
ATOM 1293 O OG1 . THR B 2 65  ? 12.752  -22.276 -8.906  1.00 80.07 65  B 1 
ATOM 1294 C CG2 . THR B 2 65  ? 10.742  -21.596 -7.879  1.00 79.10 65  B 1 
ATOM 1295 N N   . ASP B 2 66  ? 13.000  -21.597 -4.583  1.00 91.18 66  B 1 
ATOM 1296 C CA  . ASP B 2 66  ? 12.591  -21.558 -3.175  1.00 91.19 66  B 1 
ATOM 1297 C C   . ASP B 2 66  ? 13.052  -20.260 -2.496  1.00 92.48 66  B 1 
ATOM 1298 O O   . ASP B 2 66  ? 12.324  -19.716 -1.668  1.00 91.76 66  B 1 
ATOM 1299 C CB  . ASP B 2 66  ? 13.128  -22.780 -2.418  1.00 89.54 66  B 1 
ATOM 1300 C CG  . ASP B 2 66  ? 12.645  -24.143 -2.949  1.00 86.50 66  B 1 
ATOM 1301 O OD1 . ASP B 2 66  ? 11.485  -24.291 -3.409  1.00 82.61 66  B 1 
ATOM 1302 O OD2 . ASP B 2 66  ? 13.439  -25.112 -2.898  1.00 82.80 66  B 1 
ATOM 1303 N N   . ILE B 2 67  ? 14.221  -19.710 -2.882  1.00 92.16 67  B 1 
ATOM 1304 C CA  . ILE B 2 67  ? 14.714  -18.420 -2.397  1.00 93.05 67  B 1 
ATOM 1305 C C   . ILE B 2 67  ? 13.822  -17.282 -2.887  1.00 93.61 67  B 1 
ATOM 1306 O O   . ILE B 2 67  ? 13.434  -16.429 -2.092  1.00 93.02 67  B 1 
ATOM 1307 C CB  . ILE B 2 67  ? 16.187  -18.189 -2.810  1.00 92.53 67  B 1 
ATOM 1308 C CG1 . ILE B 2 67  ? 17.070  -19.258 -2.133  1.00 87.68 67  B 1 
ATOM 1309 C CG2 . ILE B 2 67  ? 16.670  -16.776 -2.436  1.00 87.12 67  B 1 
ATOM 1310 C CD1 . ILE B 2 67  ? 18.498  -19.254 -2.643  1.00 77.47 67  B 1 
ATOM 1311 N N   . TYR B 2 68  ? 13.457  -17.262 -4.167  1.00 93.72 68  B 1 
ATOM 1312 C CA  . TYR B 2 68  ? 12.565  -16.231 -4.696  1.00 94.22 68  B 1 
ATOM 1313 C C   . TYR B 2 68  ? 11.158  -16.313 -4.094  1.00 94.36 68  B 1 
ATOM 1314 O O   . TYR B 2 68  ? 10.584  -15.271 -3.780  1.00 93.47 68  B 1 
ATOM 1315 C CB  . TYR B 2 68  ? 12.515  -16.325 -6.219  1.00 94.09 68  B 1 
ATOM 1316 C CG  . TYR B 2 68  ? 13.799  -15.987 -6.958  1.00 94.14 68  B 1 
ATOM 1317 C CD1 . TYR B 2 68  ? 14.819  -15.224 -6.355  1.00 91.84 68  B 1 
ATOM 1318 C CD2 . TYR B 2 68  ? 13.940  -16.400 -8.294  1.00 91.96 68  B 1 
ATOM 1319 C CE1 . TYR B 2 68  ? 15.966  -14.861 -7.076  1.00 91.23 68  B 1 
ATOM 1320 C CE2 . TYR B 2 68  ? 15.072  -16.041 -9.029  1.00 91.22 68  B 1 
ATOM 1321 C CZ  . TYR B 2 68  ? 16.085  -15.265 -8.421  1.00 92.62 68  B 1 
ATOM 1322 O OH  . TYR B 2 68  ? 17.188  -14.881 -9.145  1.00 91.19 68  B 1 
ATOM 1323 N N   . LEU B 2 69  ? 10.636  -17.512 -3.842  1.00 93.40 69  B 1 
ATOM 1324 C CA  . LEU B 2 69  ? 9.358   -17.689 -3.159  1.00 93.46 69  B 1 
ATOM 1325 C C   . LEU B 2 69  ? 9.409   -17.211 -1.702  1.00 94.09 69  B 1 
ATOM 1326 O O   . LEU B 2 69  ? 8.440   -16.612 -1.240  1.00 93.46 69  B 1 
ATOM 1327 C CB  . LEU B 2 69  ? 8.945   -19.167 -3.196  1.00 92.44 69  B 1 
ATOM 1328 C CG  . LEU B 2 69  ? 8.454   -19.648 -4.571  1.00 86.33 69  B 1 
ATOM 1329 C CD1 . LEU B 2 69  ? 8.279   -21.164 -4.544  1.00 83.25 69  B 1 
ATOM 1330 C CD2 . LEU B 2 69  ? 7.110   -19.030 -4.948  1.00 83.18 69  B 1 
ATOM 1331 N N   . LEU B 2 70  ? 10.519  -17.440 -0.986  1.00 94.03 70  B 1 
ATOM 1332 C CA  . LEU B 2 70  ? 10.705  -16.928 0.367   1.00 94.55 70  B 1 
ATOM 1333 C C   . LEU B 2 70  ? 10.721  -15.402 0.371   1.00 95.07 70  B 1 
ATOM 1334 O O   . LEU B 2 70  ? 10.002  -14.790 1.160   1.00 94.67 70  B 1 
ATOM 1335 C CB  . LEU B 2 70  ? 12.007  -17.493 0.961   1.00 94.34 70  B 1 
ATOM 1336 C CG  . LEU B 2 70  ? 12.306  -16.987 2.382   1.00 93.07 70  B 1 
ATOM 1337 C CD1 . LEU B 2 70  ? 11.296  -17.511 3.398   1.00 89.82 70  B 1 
ATOM 1338 C CD2 . LEU B 2 70  ? 13.694  -17.440 2.822   1.00 89.57 70  B 1 
ATOM 1339 N N   . ASN B 2 71  ? 11.502  -14.771 -0.515  1.00 95.15 71  B 1 
ATOM 1340 C CA  . ASN B 2 71  ? 11.595  -13.319 -0.589  1.00 95.48 71  B 1 
ATOM 1341 C C   . ASN B 2 71  ? 10.278  -12.671 -1.020  1.00 95.76 71  B 1 
ATOM 1342 O O   . ASN B 2 71  ? 9.916   -11.642 -0.464  1.00 95.07 71  B 1 
ATOM 1343 C CB  . ASN B 2 71  ? 12.754  -12.918 -1.510  1.00 95.18 71  B 1 
ATOM 1344 C CG  . ASN B 2 71  ? 14.104  -13.135 -0.854  1.00 93.68 71  B 1 
ATOM 1345 O OD1 . ASN B 2 71  ? 14.527  -12.400 0.017   1.00 85.27 71  B 1 
ATOM 1346 N ND2 . ASN B 2 71  ? 14.817  -14.159 -1.247  1.00 85.33 71  B 1 
ATOM 1347 N N   . LEU B 2 72  ? 9.518   -13.290 -1.920  1.00 95.48 72  B 1 
ATOM 1348 C CA  . LEU B 2 72  ? 8.171   -12.841 -2.272  1.00 95.53 72  B 1 
ATOM 1349 C C   . LEU B 2 72  ? 7.231   -12.879 -1.060  1.00 95.74 72  B 1 
ATOM 1350 O O   . LEU B 2 72  ? 6.523   -11.917 -0.808  1.00 95.11 72  B 1 
ATOM 1351 C CB  . LEU B 2 72  ? 7.628   -13.700 -3.428  1.00 95.25 72  B 1 
ATOM 1352 C CG  . LEU B 2 72  ? 6.188   -13.342 -3.850  1.00 94.26 72  B 1 
ATOM 1353 C CD1 . LEU B 2 72  ? 6.075   -11.918 -4.393  1.00 91.89 72  B 1 
ATOM 1354 C CD2 . LEU B 2 72  ? 5.718   -14.296 -4.954  1.00 91.66 72  B 1 
ATOM 1355 N N   . ALA B 2 73  ? 7.260   -13.950 -0.269  1.00 95.62 73  B 1 
ATOM 1356 C CA  . ALA B 2 73  ? 6.436   -14.034 0.924   1.00 95.58 73  B 1 
ATOM 1357 C C   . ALA B 2 73  ? 6.845   -13.005 1.995   1.00 95.78 73  B 1 
ATOM 1358 O O   . ALA B 2 73  ? 5.988   -12.444 2.678   1.00 94.70 73  B 1 
ATOM 1359 C CB  . ALA B 2 73  ? 6.489   -15.465 1.460   1.00 94.95 73  B 1 
ATOM 1360 N N   . ILE B 2 74  ? 8.152   -12.702 2.132   1.00 96.26 74  B 1 
ATOM 1361 C CA  . ILE B 2 74  ? 8.646   -11.645 3.033   1.00 96.32 74  B 1 
ATOM 1362 C C   . ILE B 2 74  ? 8.198   -10.266 2.543   1.00 96.25 74  B 1 
ATOM 1363 O O   . ILE B 2 74  ? 7.766   -9.451  3.356   1.00 95.42 74  B 1 
ATOM 1364 C CB  . ILE B 2 74  ? 10.178  -11.736 3.185   1.00 95.98 74  B 1 
ATOM 1365 C CG1 . ILE B 2 74  ? 10.580  -13.032 3.936   1.00 93.28 74  B 1 
ATOM 1366 C CG2 . ILE B 2 74  ? 10.738  -10.517 3.946   1.00 93.36 74  B 1 
ATOM 1367 C CD1 . ILE B 2 74  ? 12.078  -13.365 3.843   1.00 86.98 74  B 1 
ATOM 1368 N N   . SER B 2 75  ? 8.263   -9.988  1.238   1.00 96.57 75  B 1 
ATOM 1369 C CA  . SER B 2 75  ? 7.797   -8.708  0.690   1.00 96.21 75  B 1 
ATOM 1370 C C   . SER B 2 75  ? 6.297   -8.508  0.883   1.00 95.94 75  B 1 
ATOM 1371 O O   . SER B 2 75  ? 5.876   -7.438  1.323   1.00 94.31 75  B 1 
ATOM 1372 C CB  . SER B 2 75  ? 8.174   -8.568  -0.786  1.00 95.11 75  B 1 
ATOM 1373 O OG  . SER B 2 75  ? 7.583   -9.524  -1.619  1.00 77.06 75  B 1 
ATOM 1374 N N   . ASP B 2 76  ? 5.502   -9.555  0.685   1.00 96.30 76  B 1 
ATOM 1375 C CA  . ASP B 2 76  ? 4.068   -9.525  0.961   1.00 95.81 76  B 1 
ATOM 1376 C C   . ASP B 2 76  ? 3.793   -9.287  2.455   1.00 95.83 76  B 1 
ATOM 1377 O O   . ASP B 2 76  ? 2.901   -8.517  2.795   1.00 94.53 76  B 1 
ATOM 1378 C CB  . ASP B 2 76  ? 3.409   -10.844 0.515   1.00 94.99 76  B 1 
ATOM 1379 C CG  . ASP B 2 76  ? 3.258   -11.024 -0.999  1.00 92.04 76  B 1 
ATOM 1380 O OD1 . ASP B 2 76  ? 3.418   -10.057 -1.765  1.00 87.52 76  B 1 
ATOM 1381 O OD2 . ASP B 2 76  ? 2.905   -12.159 -1.398  1.00 87.59 76  B 1 
ATOM 1382 N N   . LEU B 2 77  ? 4.577   -9.874  3.362   1.00 96.04 77  B 1 
ATOM 1383 C CA  . LEU B 2 77  ? 4.450   -9.615  4.797   1.00 95.77 77  B 1 
ATOM 1384 C C   . LEU B 2 77  ? 4.780   -8.171  5.164   1.00 95.51 77  B 1 
ATOM 1385 O O   . LEU B 2 77  ? 4.048   -7.586  5.958   1.00 94.06 77  B 1 
ATOM 1386 C CB  . LEU B 2 77  ? 5.328   -10.576 5.612   1.00 95.22 77  B 1 
ATOM 1387 C CG  . LEU B 2 77  ? 4.761   -11.998 5.737   1.00 91.46 77  B 1 
ATOM 1388 C CD1 . LEU B 2 77  ? 5.759   -12.845 6.524   1.00 88.26 77  B 1 
ATOM 1389 C CD2 . LEU B 2 77  ? 3.432   -12.059 6.483   1.00 88.78 77  B 1 
ATOM 1390 N N   . PHE B 2 78  ? 5.833   -7.562  4.599   1.00 95.78 78  B 1 
ATOM 1391 C CA  . PHE B 2 78  ? 6.143   -6.148  4.837   1.00 95.50 78  B 1 
ATOM 1392 C C   . PHE B 2 78  ? 4.993   -5.239  4.398   1.00 95.05 78  B 1 
ATOM 1393 O O   . PHE B 2 78  ? 4.618   -4.332  5.143   1.00 93.00 78  B 1 
ATOM 1394 C CB  . PHE B 2 78  ? 7.433   -5.746  4.116   1.00 94.93 78  B 1 
ATOM 1395 C CG  . PHE B 2 78  ? 8.734   -6.227  4.718   1.00 94.55 78  B 1 
ATOM 1396 C CD1 . PHE B 2 78  ? 8.791   -6.871  5.972   1.00 89.98 78  B 1 
ATOM 1397 C CD2 . PHE B 2 78  ? 9.933   -5.974  4.029   1.00 89.66 78  B 1 
ATOM 1398 C CE1 . PHE B 2 78  ? 10.025  -7.255  6.527   1.00 88.56 78  B 1 
ATOM 1399 C CE2 . PHE B 2 78  ? 11.168  -6.359  4.579   1.00 89.24 78  B 1 
ATOM 1400 C CZ  . PHE B 2 78  ? 11.212  -7.001  5.826   1.00 90.52 78  B 1 
ATOM 1401 N N   . PHE B 2 79  ? 4.402   -5.519  3.253   1.00 94.05 79  B 1 
ATOM 1402 C CA  . PHE B 2 79  ? 3.215   -4.821  2.791   1.00 93.57 79  B 1 
ATOM 1403 C C   . PHE B 2 79  ? 2.042   -5.017  3.768   1.00 93.66 79  B 1 
ATOM 1404 O O   . PHE B 2 79  ? 1.471   -4.044  4.261   1.00 92.86 79  B 1 
ATOM 1405 C CB  . PHE B 2 79  ? 2.894   -5.323  1.378   1.00 92.13 79  B 1 
ATOM 1406 C CG  . PHE B 2 79  ? 1.660   -4.688  0.784   1.00 92.12 79  B 1 
ATOM 1407 C CD1 . PHE B 2 79  ? 0.390   -5.260  0.992   1.00 88.69 79  B 1 
ATOM 1408 C CD2 . PHE B 2 79  ? 1.779   -3.512  0.020   1.00 88.31 79  B 1 
ATOM 1409 C CE1 . PHE B 2 79  ? -0.755  -4.660  0.437   1.00 86.42 79  B 1 
ATOM 1410 C CE2 . PHE B 2 79  ? 0.643   -2.918  -0.533  1.00 85.50 79  B 1 
ATOM 1411 C CZ  . PHE B 2 79  ? -0.620  -3.489  -0.331  1.00 86.23 79  B 1 
ATOM 1412 N N   . LEU B 2 80  ? 1.728   -6.264  4.133   1.00 94.88 80  B 1 
ATOM 1413 C CA  . LEU B 2 80  ? 0.586   -6.618  4.973   1.00 94.98 80  B 1 
ATOM 1414 C C   . LEU B 2 80  ? 0.692   -6.080  6.404   1.00 94.96 80  B 1 
ATOM 1415 O O   . LEU B 2 80  ? -0.321  -5.678  6.961   1.00 93.75 80  B 1 
ATOM 1416 C CB  . LEU B 2 80  ? 0.428   -8.138  4.995   1.00 94.33 80  B 1 
ATOM 1417 C CG  . LEU B 2 80  ? -0.121  -8.725  3.675   1.00 92.38 80  B 1 
ATOM 1418 C CD1 . LEU B 2 80  ? 0.089   -10.228 3.683   1.00 90.60 80  B 1 
ATOM 1419 C CD2 . LEU B 2 80  ? -1.609  -8.437  3.497   1.00 90.40 80  B 1 
ATOM 1420 N N   . LEU B 2 81  ? 1.889   -6.014  6.988   1.00 95.26 81  B 1 
ATOM 1421 C CA  . LEU B 2 81  ? 2.099   -5.462  8.333   1.00 94.92 81  B 1 
ATOM 1422 C C   . LEU B 2 81  ? 1.681   -3.989  8.456   1.00 94.62 81  B 1 
ATOM 1423 O O   . LEU B 2 81  ? 1.374   -3.537  9.552   1.00 92.63 81  B 1 
ATOM 1424 C CB  . LEU B 2 81  ? 3.584   -5.615  8.724   1.00 94.18 81  B 1 
ATOM 1425 C CG  . LEU B 2 81  ? 3.982   -7.044  9.136   1.00 87.11 81  B 1 
ATOM 1426 C CD1 . LEU B 2 81  ? 5.505   -7.125  9.284   1.00 81.36 81  B 1 
ATOM 1427 C CD2 . LEU B 2 81  ? 3.348   -7.475  10.455  1.00 81.59 81  B 1 
ATOM 1428 N N   . THR B 2 82  ? 1.631   -3.252  7.350   1.00 93.95 82  B 1 
ATOM 1429 C CA  . THR B 2 82  ? 1.188   -1.849  7.344   1.00 93.39 82  B 1 
ATOM 1430 C C   . THR B 2 82  ? -0.333  -1.709  7.260   1.00 93.41 82  B 1 
ATOM 1431 O O   . THR B 2 82  ? -0.886  -0.732  7.752   1.00 91.86 82  B 1 
ATOM 1432 C CB  . THR B 2 82  ? 1.862   -1.051  6.228   1.00 91.81 82  B 1 
ATOM 1433 O OG1 . THR B 2 82  ? 1.380   -1.395  4.950   1.00 85.35 82  B 1 
ATOM 1434 C CG2 . THR B 2 82  ? 3.375   -1.209  6.219   1.00 85.77 82  B 1 
ATOM 1435 N N   . VAL B 2 83  ? -1.027  -2.705  6.703   1.00 94.34 83  B 1 
ATOM 1436 C CA  . VAL B 2 83  ? -2.461  -2.648  6.405   1.00 94.02 83  B 1 
ATOM 1437 C C   . VAL B 2 83  ? -3.345  -2.365  7.638   1.00 93.88 83  B 1 
ATOM 1438 O O   . VAL B 2 83  ? -4.244  -1.533  7.511   1.00 92.55 83  B 1 
ATOM 1439 C CB  . VAL B 2 83  ? -2.921  -3.915  5.651   1.00 93.23 83  B 1 
ATOM 1440 C CG1 . VAL B 2 83  ? -4.434  -3.954  5.417   1.00 88.41 83  B 1 
ATOM 1441 C CG2 . VAL B 2 83  ? -2.245  -4.000  4.280   1.00 89.06 83  B 1 
ATOM 1442 N N   . PRO B 2 84  ? -3.111  -2.945  8.835   1.00 93.75 84  B 1 
ATOM 1443 C CA  . PRO B 2 84  ? -3.894  -2.622  10.029  1.00 93.51 84  B 1 
ATOM 1444 C C   . PRO B 2 84  ? -3.825  -1.149  10.445  1.00 93.39 84  B 1 
ATOM 1445 O O   . PRO B 2 84  ? -4.819  -0.583  10.888  1.00 91.37 84  B 1 
ATOM 1446 C CB  . PRO B 2 84  ? -3.343  -3.521  11.139  1.00 92.72 84  B 1 
ATOM 1447 C CG  . PRO B 2 84  ? -2.742  -4.700  10.385  1.00 91.23 84  B 1 
ATOM 1448 C CD  . PRO B 2 84  ? -2.202  -4.044  9.122   1.00 94.05 84  B 1 
ATOM 1449 N N   . PHE B 2 85  ? -2.665  -0.502  10.250  1.00 93.76 85  B 1 
ATOM 1450 C CA  . PHE B 2 85  ? -2.488  0.913   10.555  1.00 93.67 85  B 1 
ATOM 1451 C C   . PHE B 2 85  ? -3.263  1.797   9.573   1.00 93.09 85  B 1 
ATOM 1452 O O   . PHE B 2 85  ? -3.902  2.761   9.984   1.00 91.19 85  B 1 
ATOM 1453 C CB  . PHE B 2 85  ? -0.996  1.267   10.537  1.00 93.30 85  B 1 
ATOM 1454 C CG  . PHE B 2 85  ? -0.176  0.531   11.574  1.00 93.33 85  B 1 
ATOM 1455 C CD1 . PHE B 2 85  ? 0.010   1.084   12.865  1.00 90.81 85  B 1 
ATOM 1456 C CD2 . PHE B 2 85  ? 0.421   -0.709  11.281  1.00 91.16 85  B 1 
ATOM 1457 C CE1 . PHE B 2 85  ? 0.775   0.416   13.823  1.00 90.13 85  B 1 
ATOM 1458 C CE2 . PHE B 2 85  ? 1.185   -1.381  12.237  1.00 90.05 85  B 1 
ATOM 1459 C CZ  . PHE B 2 85  ? 1.371   -0.818  13.510  1.00 90.79 85  B 1 
ATOM 1460 N N   . TRP B 2 86  ? -3.286  1.416   8.294   1.00 92.42 86  B 1 
ATOM 1461 C CA  . TRP B 2 86  ? -4.108  2.094   7.293   1.00 91.57 86  B 1 
ATOM 1462 C C   . TRP B 2 86  ? -5.602  1.899   7.553   1.00 91.38 86  B 1 
ATOM 1463 O O   . TRP B 2 86  ? -6.380  2.832   7.346   1.00 89.89 86  B 1 
ATOM 1464 C CB  . TRP B 2 86  ? -3.739  1.605   5.887   1.00 90.70 86  B 1 
ATOM 1465 C CG  . TRP B 2 86  ? -2.290  1.694   5.524   1.00 90.26 86  B 1 
ATOM 1466 C CD1 . TRP B 2 86  ? -1.580  0.733   4.900   1.00 86.65 86  B 1 
ATOM 1467 C CD2 . TRP B 2 86  ? -1.342  2.783   5.777   1.00 89.52 86  B 1 
ATOM 1468 N NE1 . TRP B 2 86  ? -0.275  1.132   4.750   1.00 85.95 86  B 1 
ATOM 1469 C CE2 . TRP B 2 86  ? -0.071  2.375   5.287   1.00 87.94 86  B 1 
ATOM 1470 C CE3 . TRP B 2 86  ? -1.434  4.053   6.375   1.00 85.48 86  B 1 
ATOM 1471 C CZ2 . TRP B 2 86  ? 1.075   3.182   5.411   1.00 85.55 86  B 1 
ATOM 1472 C CZ3 . TRP B 2 86  ? -0.286  4.873   6.504   1.00 83.89 86  B 1 
ATOM 1473 C CH2 . TRP B 2 86  ? 0.950   4.433   6.029   1.00 84.46 86  B 1 
ATOM 1474 N N   . ALA B 2 87  ? -6.018  0.731   8.045   1.00 92.09 87  B 1 
ATOM 1475 C CA  . ALA B 2 87  ? -7.398  0.481   8.430   1.00 91.66 87  B 1 
ATOM 1476 C C   . ALA B 2 87  ? -7.844  1.397   9.584   1.00 91.51 87  B 1 
ATOM 1477 O O   . ALA B 2 87  ? -8.911  2.010   9.501   1.00 89.90 87  B 1 
ATOM 1478 C CB  . ALA B 2 87  ? -7.546  -1.001  8.801   1.00 91.46 87  B 1 
ATOM 1479 N N   . HIS B 2 88  ? -6.996  1.559   10.622  1.00 91.98 88  B 1 
ATOM 1480 C CA  . HIS B 2 88  ? -7.264  2.497   11.718  1.00 91.52 88  B 1 
ATOM 1481 C C   . HIS B 2 88  ? -7.322  3.948   11.217  1.00 91.13 88  B 1 
ATOM 1482 O O   . HIS B 2 88  ? -8.261  4.674   11.545  1.00 89.69 88  B 1 
ATOM 1483 C CB  . HIS B 2 88  ? -6.192  2.338   12.801  1.00 91.33 88  B 1 
ATOM 1484 C CG  . HIS B 2 88  ? -6.464  3.226   13.985  1.00 90.54 88  B 1 
ATOM 1485 N ND1 . HIS B 2 88  ? -7.410  2.998   14.972  1.00 79.52 88  B 1 
ATOM 1486 C CD2 . HIS B 2 88  ? -5.873  4.438   14.250  1.00 79.76 88  B 1 
ATOM 1487 C CE1 . HIS B 2 88  ? -7.376  4.050   15.806  1.00 80.39 88  B 1 
ATOM 1488 N NE2 . HIS B 2 88  ? -6.461  4.934   15.400  1.00 82.32 88  B 1 
ATOM 1489 N N   . TYR B 2 89  ? -6.379  4.349   10.363  1.00 90.86 89  B 1 
ATOM 1490 C CA  . TYR B 2 89  ? -6.355  5.690   9.784   1.00 90.21 89  B 1 
ATOM 1491 C C   . TYR B 2 89  ? -7.589  6.000   8.930   1.00 89.60 89  B 1 
ATOM 1492 O O   . TYR B 2 89  ? -8.122  7.110   8.973   1.00 88.03 89  B 1 
ATOM 1493 C CB  . TYR B 2 89  ? -5.062  5.850   8.974   1.00 88.90 89  B 1 
ATOM 1494 C CG  . TYR B 2 89  ? -4.902  7.201   8.310   1.00 89.05 89  B 1 
ATOM 1495 C CD1 . TYR B 2 89  ? -4.490  7.287   6.960   1.00 85.68 89  B 1 
ATOM 1496 C CD2 . TYR B 2 89  ? -5.159  8.389   9.020   1.00 86.56 89  B 1 
ATOM 1497 C CE1 . TYR B 2 89  ? -4.336  8.523   6.341   1.00 85.82 89  B 1 
ATOM 1498 C CE2 . TYR B 2 89  ? -5.020  9.641   8.406   1.00 85.27 89  B 1 
ATOM 1499 C CZ  . TYR B 2 89  ? -4.604  9.707   7.064   1.00 85.74 89  B 1 
ATOM 1500 O OH  . TYR B 2 89  ? -4.465  10.928  6.460   1.00 83.25 89  B 1 
ATOM 1501 N N   . ALA B 2 90  ? -8.100  5.014   8.176   1.00 89.95 90  B 1 
ATOM 1502 C CA  . ALA B 2 90  ? -9.333  5.173   7.417   1.00 88.89 90  B 1 
ATOM 1503 C C   . ALA B 2 90  ? -10.567 5.348   8.319   1.00 88.54 90  B 1 
ATOM 1504 O O   . ALA B 2 90  ? -11.470 6.112   7.980   1.00 86.34 90  B 1 
ATOM 1505 C CB  . ALA B 2 90  ? -9.498  3.964   6.485   1.00 87.95 90  B 1 
ATOM 1506 N N   . ALA B 2 91  ? -10.600 4.665   9.470   1.00 89.61 91  B 1 
ATOM 1507 C CA  . ALA B 2 91  ? -11.708 4.732   10.406  1.00 88.70 91  B 1 
ATOM 1508 C C   . ALA B 2 91  ? -11.731 6.024   11.250  1.00 88.10 91  B 1 
ATOM 1509 O O   . ALA B 2 91  ? -12.808 6.519   11.581  1.00 84.24 91  B 1 
ATOM 1510 C CB  . ALA B 2 91  ? -11.652 3.503   11.318  1.00 87.82 91  B 1 
ATOM 1511 N N   . ALA B 2 92  ? -10.544 6.550   11.585  1.00 86.85 92  B 1 
ATOM 1512 C CA  . ALA B 2 92  ? -10.399 7.699   12.474  1.00 85.65 92  B 1 
ATOM 1513 C C   . ALA B 2 92  ? -9.450  8.748   11.874  1.00 85.17 92  B 1 
ATOM 1514 O O   . ALA B 2 92  ? -9.763  9.413   10.891  1.00 77.47 92  B 1 
ATOM 1515 C CB  . ALA B 2 92  ? -9.994  7.181   13.864  1.00 82.35 92  B 1 
ATOM 1516 N N   . GLN B 2 93  ? -8.271  8.916   12.485  1.00 84.41 93  B 1 
ATOM 1517 C CA  . GLN B 2 93  ? -7.208  9.827   12.078  1.00 84.49 93  B 1 
ATOM 1518 C C   . GLN B 2 93  ? -5.847  9.163   12.284  1.00 85.20 93  B 1 
ATOM 1519 O O   . GLN B 2 93  ? -5.758  8.027   12.760  1.00 82.16 93  B 1 
ATOM 1520 C CB  . GLN B 2 93  ? -7.342  11.158  12.855  1.00 80.93 93  B 1 
ATOM 1521 C CG  . GLN B 2 93  ? -7.184  10.984  14.371  1.00 76.18 93  B 1 
ATOM 1522 C CD  . GLN B 2 93  ? -7.216  12.291  15.155  1.00 76.26 93  B 1 
ATOM 1523 O OE1 . GLN B 2 93  ? -7.400  13.379  14.633  1.00 70.39 93  B 1 
ATOM 1524 N NE2 . GLN B 2 93  ? -7.020  12.207  16.451  1.00 69.18 93  B 1 
ATOM 1525 N N   . TRP B 2 94  ? -4.776  9.846   11.911  1.00 85.11 94  B 1 
ATOM 1526 C CA  . TRP B 2 94  ? -3.422  9.341   12.129  1.00 86.59 94  B 1 
ATOM 1527 C C   . TRP B 2 94  ? -2.949  9.625   13.559  1.00 86.87 94  B 1 
ATOM 1528 O O   . TRP B 2 94  ? -2.515  10.737  13.864  1.00 84.22 94  B 1 
ATOM 1529 C CB  . TRP B 2 94  ? -2.483  9.935   11.089  1.00 86.32 94  B 1 
ATOM 1530 C CG  . TRP B 2 94  ? -1.136  9.289   11.145  1.00 88.17 94  B 1 
ATOM 1531 C CD1 . TRP B 2 94  ? -0.050  9.790   11.773  1.00 85.64 94  B 1 
ATOM 1532 C CD2 . TRP B 2 94  ? -0.769  7.975   10.647  1.00 88.82 94  B 1 
ATOM 1533 N NE1 . TRP B 2 94  ? 0.990   8.869   11.686  1.00 85.96 94  B 1 
ATOM 1534 C CE2 . TRP B 2 94  ? 0.579   7.739   11.015  1.00 87.87 94  B 1 
ATOM 1535 C CE3 . TRP B 2 94  ? -1.453  6.970   9.936   1.00 85.76 94  B 1 
ATOM 1536 C CZ2 . TRP B 2 94  ? 1.230   6.520   10.711  1.00 86.11 94  B 1 
ATOM 1537 C CZ3 . TRP B 2 94  ? -0.802  5.763   9.625   1.00 84.10 94  B 1 
ATOM 1538 C CH2 . TRP B 2 94  ? 0.518   5.538   10.018  1.00 84.78 94  B 1 
ATOM 1539 N N   . ASP B 2 95  ? -2.966  8.603   14.417  1.00 89.39 95  B 1 
ATOM 1540 C CA  . ASP B 2 95  ? -2.615  8.719   15.838  1.00 89.33 95  B 1 
ATOM 1541 C C   . ASP B 2 95  ? -1.195  8.218   16.176  1.00 89.73 95  B 1 
ATOM 1542 O O   . ASP B 2 95  ? -0.760  8.272   17.326  1.00 85.82 95  B 1 
ATOM 1543 C CB  . ASP B 2 95  ? -3.691  8.005   16.682  1.00 86.72 95  B 1 
ATOM 1544 C CG  . ASP B 2 95  ? -5.076  8.638   16.508  1.00 82.97 95  B 1 
ATOM 1545 O OD1 . ASP B 2 95  ? -5.176  9.886   16.617  1.00 75.04 95  B 1 
ATOM 1546 O OD2 . ASP B 2 95  ? -6.038  7.889   16.243  1.00 77.34 95  B 1 
ATOM 1547 N N   . PHE B 2 96  ? -0.430  7.736   15.175  1.00 89.84 96  B 1 
ATOM 1548 C CA  . PHE B 2 96  ? 0.859   7.065   15.390  1.00 90.37 96  B 1 
ATOM 1549 C C   . PHE B 2 96  ? 2.089   7.994   15.296  1.00 90.03 96  B 1 
ATOM 1550 O O   . PHE B 2 96  ? 3.226   7.547   15.456  1.00 84.74 96  B 1 
ATOM 1551 C CB  . PHE B 2 96  ? 0.972   5.874   14.438  1.00 89.29 96  B 1 
ATOM 1552 C CG  . PHE B 2 96  ? -0.205  4.930   14.480  1.00 90.08 96  B 1 
ATOM 1553 C CD1 . PHE B 2 96  ? -0.389  4.056   15.572  1.00 85.90 96  B 1 
ATOM 1554 C CD2 . PHE B 2 96  ? -1.160  4.935   13.440  1.00 85.85 96  B 1 
ATOM 1555 C CE1 . PHE B 2 96  ? -1.497  3.203   15.624  1.00 83.90 96  B 1 
ATOM 1556 C CE2 . PHE B 2 96  ? -2.275  4.078   13.489  1.00 84.06 96  B 1 
ATOM 1557 C CZ  . PHE B 2 96  ? -2.447  3.217   14.584  1.00 84.28 96  B 1 
ATOM 1558 N N   . GLY B 2 97  ? 1.893   9.274   15.029  1.00 88.46 97  B 1 
ATOM 1559 C CA  . GLY B 2 97  ? 2.966   10.262  14.902  1.00 88.94 97  B 1 
ATOM 1560 C C   . GLY B 2 97  ? 3.748   10.200  13.584  1.00 89.96 97  B 1 
ATOM 1561 O O   . GLY B 2 97  ? 3.541   9.352   12.720  1.00 87.63 97  B 1 
ATOM 1562 N N   . ASN B 2 98  ? 4.693   11.149  13.421  1.00 90.00 98  B 1 
ATOM 1563 C CA  . ASN B 2 98  ? 5.419   11.338  12.164  1.00 90.37 98  B 1 
ATOM 1564 C C   . ASN B 2 98  ? 6.408   10.205  11.859  1.00 91.18 98  B 1 
ATOM 1565 O O   . ASN B 2 98  ? 6.489   9.754   10.716  1.00 90.05 98  B 1 
ATOM 1566 C CB  . ASN B 2 98  ? 6.134   12.699  12.206  1.00 88.29 98  B 1 
ATOM 1567 C CG  . ASN B 2 98  ? 6.746   13.033  10.861  1.00 85.45 98  B 1 
ATOM 1568 O OD1 . ASN B 2 98  ? 6.082   13.073  9.850   1.00 77.25 98  B 1 
ATOM 1569 N ND2 . ASN B 2 98  ? 8.042   13.253  10.811  1.00 77.71 98  B 1 
ATOM 1570 N N   . THR B 2 99  ? 7.140   9.697   12.858  1.00 92.53 99  B 1 
ATOM 1571 C CA  . THR B 2 99  ? 8.130   8.624   12.671  1.00 93.03 99  B 1 
ATOM 1572 C C   . THR B 2 99  ? 7.471   7.338   12.194  1.00 93.27 99  B 1 
ATOM 1573 O O   . THR B 2 99  ? 7.939   6.720   11.246  1.00 92.01 99  B 1 
ATOM 1574 C CB  . THR B 2 99  ? 8.892   8.365   13.979  1.00 92.22 99  B 1 
ATOM 1575 O OG1 . THR B 2 99  ? 9.365   9.585   14.504  1.00 82.16 99  B 1 
ATOM 1576 C CG2 . THR B 2 99  ? 10.102  7.453   13.770  1.00 79.73 99  B 1 
ATOM 1577 N N   . MET B 2 100 ? 6.339   6.950   12.796  1.00 92.83 100 B 1 
ATOM 1578 C CA  . MET B 2 100 ? 5.571   5.786   12.354  1.00 92.89 100 B 1 
ATOM 1579 C C   . MET B 2 100 ? 4.963   5.991   10.971  1.00 92.85 100 B 1 
ATOM 1580 O O   . MET B 2 100 ? 4.952   5.051   10.180  1.00 91.56 100 B 1 
ATOM 1581 C CB  . MET B 2 100 ? 4.482   5.446   13.376  1.00 92.06 100 B 1 
ATOM 1582 C CG  . MET B 2 100 ? 5.052   4.795   14.638  1.00 85.40 100 B 1 
ATOM 1583 S SD  . MET B 2 100 ? 5.880   3.199   14.379  1.00 80.77 100 B 1 
ATOM 1584 C CE  . MET B 2 100 ? 4.460   2.132   14.045  1.00 69.77 100 B 1 
ATOM 1585 N N   . CYS B 2 101 ? 4.537   7.195   10.639  1.00 91.44 101 B 1 
ATOM 1586 C CA  . CYS B 2 101 ? 4.052   7.538   9.307   1.00 91.26 101 B 1 
ATOM 1587 C C   . CYS B 2 101 ? 5.120   7.269   8.240   1.00 91.74 101 B 1 
ATOM 1588 O O   . CYS B 2 101 ? 4.867   6.533   7.286   1.00 90.41 101 B 1 
ATOM 1589 C CB  . CYS B 2 101 ? 3.581   9.003   9.307   1.00 89.60 101 B 1 
ATOM 1590 S SG  . CYS B 2 101 ? 3.082   9.678   7.699   1.00 85.05 101 B 1 
ATOM 1591 N N   . GLN B 2 102 ? 6.348   7.763   8.450   1.00 91.73 102 B 1 
ATOM 1592 C CA  . GLN B 2 102 ? 7.463   7.543   7.523   1.00 92.14 102 B 1 
ATOM 1593 C C   . GLN B 2 102 ? 7.899   6.076   7.468   1.00 92.56 102 B 1 
ATOM 1594 O O   . GLN B 2 102 ? 8.150   5.544   6.383   1.00 91.50 102 B 1 
ATOM 1595 C CB  . GLN B 2 102 ? 8.640   8.431   7.937   1.00 91.40 102 B 1 
ATOM 1596 C CG  . GLN B 2 102 ? 8.351   9.918   7.661   1.00 88.00 102 B 1 
ATOM 1597 C CD  . GLN B 2 102 ? 9.501   10.837  8.089   1.00 86.08 102 B 1 
ATOM 1598 O OE1 . GLN B 2 102 ? 10.309  10.528  8.948   1.00 79.13 102 B 1 
ATOM 1599 N NE2 . GLN B 2 102 ? 9.595   12.008  7.512   1.00 75.45 102 B 1 
ATOM 1600 N N   . LEU B 2 103 ? 7.965   5.383   8.614   1.00 93.20 103 B 1 
ATOM 1601 C CA  . LEU B 2 103 ? 8.371   3.977   8.679   1.00 93.47 103 B 1 
ATOM 1602 C C   . LEU B 2 103 ? 7.378   3.058   7.960   1.00 93.64 103 B 1 
ATOM 1603 O O   . LEU B 2 103 ? 7.785   2.254   7.121   1.00 92.82 103 B 1 
ATOM 1604 C CB  . LEU B 2 103 ? 8.534   3.579   10.161  1.00 93.19 103 B 1 
ATOM 1605 C CG  . LEU B 2 103 ? 8.976   2.111   10.361  1.00 84.57 103 B 1 
ATOM 1606 C CD1 . LEU B 2 103 ? 10.381  1.854   9.840   1.00 77.99 103 B 1 
ATOM 1607 C CD2 . LEU B 2 103 ? 8.928   1.757   11.845  1.00 77.53 103 B 1 
ATOM 1608 N N   . LEU B 2 104 ? 6.085   3.185   8.255   1.00 93.35 104 B 1 
ATOM 1609 C CA  . LEU B 2 104 ? 5.040   2.345   7.664   1.00 93.13 104 B 1 
ATOM 1610 C C   . LEU B 2 104 ? 4.876   2.616   6.171   1.00 92.72 104 B 1 
ATOM 1611 O O   . LEU B 2 104 ? 4.726   1.684   5.388   1.00 91.56 104 B 1 
ATOM 1612 C CB  . LEU B 2 104 ? 3.717   2.588   8.407   1.00 92.90 104 B 1 
ATOM 1613 C CG  . LEU B 2 104 ? 3.707   2.065   9.853   1.00 91.08 104 B 1 
ATOM 1614 C CD1 . LEU B 2 104 ? 2.438   2.544   10.546  1.00 87.98 104 B 1 
ATOM 1615 C CD2 . LEU B 2 104 ? 3.743   0.540   9.921   1.00 87.61 104 B 1 
ATOM 1616 N N   . THR B 2 105 ? 4.997   3.870   5.785   1.00 92.73 105 B 1 
ATOM 1617 C CA  . THR B 2 105 ? 5.078   4.289   4.387   1.00 91.85 105 B 1 
ATOM 1618 C C   . THR B 2 105 ? 6.247   3.618   3.657   1.00 91.70 105 B 1 
ATOM 1619 O O   . THR B 2 105 ? 6.075   3.079   2.563   1.00 90.66 105 B 1 
ATOM 1620 C CB  . THR B 2 105 ? 5.217   5.810   4.411   1.00 90.47 105 B 1 
ATOM 1621 O OG1 . THR B 2 105 ? 3.952   6.383   4.644   1.00 80.78 105 B 1 
ATOM 1622 C CG2 . THR B 2 105 ? 5.818   6.424   3.179   1.00 79.23 105 B 1 
ATOM 1623 N N   . GLY B 2 106 ? 7.433   3.606   4.273   1.00 93.39 106 B 1 
ATOM 1624 C CA  . GLY B 2 106 ? 8.605   2.928   3.734   1.00 93.16 106 B 1 
ATOM 1625 C C   . GLY B 2 106 ? 8.391   1.424   3.574   1.00 93.59 106 B 1 
ATOM 1626 O O   . GLY B 2 106 ? 8.634   0.882   2.499   1.00 92.64 106 B 1 
ATOM 1627 N N   . LEU B 2 107 ? 7.873   0.749   4.603   1.00 93.82 107 B 1 
ATOM 1628 C CA  . LEU B 2 107 ? 7.571   -0.681  4.563   1.00 93.81 107 B 1 
ATOM 1629 C C   . LEU B 2 107 ? 6.525   -1.027  3.496   1.00 93.55 107 B 1 
ATOM 1630 O O   . LEU B 2 107 ? 6.703   -2.007  2.772   1.00 91.94 107 B 1 
ATOM 1631 C CB  . LEU B 2 107 ? 7.079   -1.154  5.947   1.00 93.47 107 B 1 
ATOM 1632 C CG  . LEU B 2 107 ? 8.175   -1.222  7.027   1.00 86.70 107 B 1 
ATOM 1633 C CD1 . LEU B 2 107 ? 7.534   -1.570  8.373   1.00 81.89 107 B 1 
ATOM 1634 C CD2 . LEU B 2 107 ? 9.216   -2.302  6.721   1.00 82.11 107 B 1 
ATOM 1635 N N   . TYR B 2 108 ? 5.479   -0.211  3.373   1.00 93.04 108 B 1 
ATOM 1636 C CA  . TYR B 2 108 ? 4.451   -0.375  2.339   1.00 92.28 108 B 1 
ATOM 1637 C C   . TYR B 2 108 ? 5.067   -0.368  0.943   1.00 92.05 108 B 1 
ATOM 1638 O O   . TYR B 2 108 ? 4.862   -1.297  0.168   1.00 91.32 108 B 1 
ATOM 1639 C CB  . TYR B 2 108 ? 3.401   0.731   2.495   1.00 91.46 108 B 1 
ATOM 1640 C CG  . TYR B 2 108 ? 2.324   0.706   1.427   1.00 91.09 108 B 1 
ATOM 1641 C CD1 . TYR B 2 108 ? 2.494   1.413   0.224   1.00 88.23 108 B 1 
ATOM 1642 C CD2 . TYR B 2 108 ? 1.146   -0.033  1.633   1.00 88.40 108 B 1 
ATOM 1643 C CE1 . TYR B 2 108 ? 1.502   1.381   -0.767  1.00 87.43 108 B 1 
ATOM 1644 C CE2 . TYR B 2 108 ? 0.140   -0.069  0.645   1.00 86.77 108 B 1 
ATOM 1645 C CZ  . TYR B 2 108 ? 0.329   0.643   -0.551  1.00 87.40 108 B 1 
ATOM 1646 O OH  . TYR B 2 108 ? -0.650  0.610   -1.519  1.00 85.36 108 B 1 
ATOM 1647 N N   . PHE B 2 109 ? 5.914   0.624   0.626   1.00 91.67 109 B 1 
ATOM 1648 C CA  . PHE B 2 109 ? 6.533   0.717   -0.685  1.00 91.40 109 B 1 
ATOM 1649 C C   . PHE B 2 109 ? 7.604   -0.334  -0.936  1.00 92.32 109 B 1 
ATOM 1650 O O   . PHE B 2 109 ? 7.654   -0.892  -2.030  1.00 91.73 109 B 1 
ATOM 1651 C CB  . PHE B 2 109 ? 7.152   2.093   -0.878  1.00 89.54 109 B 1 
ATOM 1652 C CG  . PHE B 2 109 ? 6.271   3.098   -1.560  1.00 86.91 109 B 1 
ATOM 1653 C CD1 . PHE B 2 109 ? 5.182   2.725   -2.377  1.00 82.69 109 B 1 
ATOM 1654 C CD2 . PHE B 2 109 ? 6.672   4.433   -1.495  1.00 82.13 109 B 1 
ATOM 1655 C CE1 . PHE B 2 109 ? 4.521   3.677   -3.162  1.00 79.98 109 B 1 
ATOM 1656 C CE2 . PHE B 2 109 ? 6.017   5.389   -2.281  1.00 79.07 109 B 1 
ATOM 1657 C CZ  . PHE B 2 109 ? 4.951   5.011   -3.120  1.00 79.44 109 B 1 
ATOM 1658 N N   . ILE B 2 110 ? 8.454   -0.617  0.040   1.00 93.51 110 B 1 
ATOM 1659 C CA  . ILE B 2 110 ? 9.473   -1.651  -0.100  1.00 94.35 110 B 1 
ATOM 1660 C C   . ILE B 2 110 ? 8.793   -2.996  -0.371  1.00 94.30 110 B 1 
ATOM 1661 O O   . ILE B 2 110 ? 9.204   -3.699  -1.286  1.00 93.49 110 B 1 
ATOM 1662 C CB  . ILE B 2 110 ? 10.399  -1.689  1.136   1.00 94.53 110 B 1 
ATOM 1663 C CG1 . ILE B 2 110 ? 11.267  -0.412  1.194   1.00 90.86 110 B 1 
ATOM 1664 C CG2 . ILE B 2 110 ? 11.311  -2.928  1.108   1.00 90.79 110 B 1 
ATOM 1665 C CD1 . ILE B 2 110 ? 11.942  -0.194  2.552   1.00 84.87 110 B 1 
ATOM 1666 N N   . GLY B 2 111 ? 7.734   -3.314  0.371   1.00 94.31 111 B 1 
ATOM 1667 C CA  . GLY B 2 111 ? 6.931   -4.511  0.152   1.00 94.02 111 B 1 
ATOM 1668 C C   . GLY B 2 111 ? 6.290   -4.560  -1.236  1.00 94.19 111 B 1 
ATOM 1669 O O   . GLY B 2 111 ? 6.421   -5.560  -1.941  1.00 93.03 111 B 1 
ATOM 1670 N N   . PHE B 2 112 ? 5.670   -3.461  -1.677  1.00 92.55 112 B 1 
ATOM 1671 C CA  . PHE B 2 112 ? 5.035   -3.361  -2.991  1.00 92.10 112 B 1 
ATOM 1672 C C   . PHE B 2 112 ? 6.029   -3.566  -4.140  1.00 92.59 112 B 1 
ATOM 1673 O O   . PHE B 2 112 ? 5.846   -4.459  -4.968  1.00 92.24 112 B 1 
ATOM 1674 C CB  . PHE B 2 112 ? 4.335   -1.994  -3.091  1.00 91.36 112 B 1 
ATOM 1675 C CG  . PHE B 2 112 ? 3.710   -1.725  -4.438  1.00 90.89 112 B 1 
ATOM 1676 C CD1 . PHE B 2 112 ? 4.330   -0.845  -5.355  1.00 88.55 112 B 1 
ATOM 1677 C CD2 . PHE B 2 112 ? 2.504   -2.345  -4.802  1.00 88.16 112 B 1 
ATOM 1678 C CE1 . PHE B 2 112 ? 3.739   -0.591  -6.601  1.00 87.60 112 B 1 
ATOM 1679 C CE2 . PHE B 2 112 ? 1.915   -2.096  -6.050  1.00 86.70 112 B 1 
ATOM 1680 C CZ  . PHE B 2 112 ? 2.531   -1.219  -6.944  1.00 87.08 112 B 1 
ATOM 1681 N N   . PHE B 2 113 ? 7.125   -2.791  -4.180  1.00 92.62 113 B 1 
ATOM 1682 C CA  . PHE B 2 113 ? 8.095   -2.888  -5.271  1.00 93.13 113 B 1 
ATOM 1683 C C   . PHE B 2 113 ? 8.882   -4.193  -5.245  1.00 93.98 113 B 1 
ATOM 1684 O O   . PHE B 2 113 ? 9.053   -4.819  -6.290  1.00 93.71 113 B 1 
ATOM 1685 C CB  . PHE B 2 113 ? 9.059   -1.694  -5.261  1.00 92.26 113 B 1 
ATOM 1686 C CG  . PHE B 2 113 ? 8.414   -0.397  -5.697  1.00 91.06 113 B 1 
ATOM 1687 C CD1 . PHE B 2 113 ? 7.807   -0.308  -6.958  1.00 88.40 113 B 1 
ATOM 1688 C CD2 . PHE B 2 113 ? 8.349   0.684   -4.809  1.00 88.05 113 B 1 
ATOM 1689 C CE1 . PHE B 2 113 ? 7.072   0.835   -7.316  1.00 86.81 113 B 1 
ATOM 1690 C CE2 . PHE B 2 113 ? 7.614   1.830   -5.160  1.00 86.39 113 B 1 
ATOM 1691 C CZ  . PHE B 2 113 ? 6.951   1.894   -6.403  1.00 86.65 113 B 1 
ATOM 1692 N N   . SER B 2 114 ? 9.330   -4.656  -4.070  1.00 94.59 114 B 1 
ATOM 1693 C CA  . SER B 2 114 ? 10.035  -5.931  -3.976  1.00 95.10 114 B 1 
ATOM 1694 C C   . SER B 2 114 ? 9.140   -7.095  -4.391  1.00 95.42 114 B 1 
ATOM 1695 O O   . SER B 2 114 ? 9.600   -7.944  -5.153  1.00 94.72 114 B 1 
ATOM 1696 C CB  . SER B 2 114 ? 10.627  -6.151  -2.582  1.00 94.82 114 B 1 
ATOM 1697 O OG  . SER B 2 114 ? 9.627   -6.182  -1.603  1.00 85.75 114 B 1 
ATOM 1698 N N   . GLY B 2 115 ? 7.871   -7.101  -4.022  1.00 94.90 115 B 1 
ATOM 1699 C CA  . GLY B 2 115 ? 6.904   -8.095  -4.461  1.00 94.77 115 B 1 
ATOM 1700 C C   . GLY B 2 115 ? 6.791   -8.184  -5.981  1.00 94.94 115 B 1 
ATOM 1701 O O   . GLY B 2 115 ? 6.931   -9.269  -6.559  1.00 94.04 115 B 1 
ATOM 1702 N N   . ILE B 2 116 ? 6.654   -7.041  -6.652  1.00 94.27 116 B 1 
ATOM 1703 C CA  . ILE B 2 116 ? 6.632   -6.980  -8.123  1.00 93.51 116 B 1 
ATOM 1704 C C   . ILE B 2 116 ? 7.943   -7.508  -8.725  1.00 94.00 116 B 1 
ATOM 1705 O O   . ILE B 2 116 ? 7.923   -8.318  -9.649  1.00 93.53 116 B 1 
ATOM 1706 C CB  . ILE B 2 116 ? 6.349   -5.534  -8.583  1.00 92.16 116 B 1 
ATOM 1707 C CG1 . ILE B 2 116 ? 4.906   -5.143  -8.205  1.00 86.49 116 B 1 
ATOM 1708 C CG2 . ILE B 2 116 ? 6.550   -5.378  -10.104 1.00 85.59 116 B 1 
ATOM 1709 C CD1 . ILE B 2 116 ? 4.659   -3.637  -8.288  1.00 78.93 116 B 1 
ATOM 1710 N N   . PHE B 2 117 ? 9.101   -7.103  -8.190  1.00 94.96 117 B 1 
ATOM 1711 C CA  . PHE B 2 117 ? 10.399  -7.542  -8.694  1.00 95.25 117 B 1 
ATOM 1712 C C   . PHE B 2 117 ? 10.625  -9.042  -8.487  1.00 95.42 117 B 1 
ATOM 1713 O O   . PHE B 2 117 ? 11.147  -9.704  -9.382  1.00 94.61 117 B 1 
ATOM 1714 C CB  . PHE B 2 117 ? 11.517  -6.714  -8.051  1.00 94.50 117 B 1 
ATOM 1715 C CG  . PHE B 2 117 ? 11.501  -5.220  -8.317  1.00 93.48 117 B 1 
ATOM 1716 C CD1 . PHE B 2 117 ? 10.897  -4.680  -9.464  1.00 90.18 117 B 1 
ATOM 1717 C CD2 . PHE B 2 117 ? 12.123  -4.360  -7.398  1.00 90.04 117 B 1 
ATOM 1718 C CE1 . PHE B 2 117 ? 10.898  -3.289  -9.684  1.00 89.07 117 B 1 
ATOM 1719 C CE2 . PHE B 2 117 ? 12.125  -2.970  -7.605  1.00 88.80 117 B 1 
ATOM 1720 C CZ  . PHE B 2 117 ? 11.512  -2.428  -8.747  1.00 89.18 117 B 1 
ATOM 1721 N N   . PHE B 2 118 ? 10.173  -9.621  -7.365  1.00 95.51 118 B 1 
ATOM 1722 C CA  . PHE B 2 118 ? 10.253  -11.067 -7.155  1.00 95.62 118 B 1 
ATOM 1723 C C   . PHE B 2 118 ? 9.291   -11.850 -8.052  1.00 95.28 118 B 1 
ATOM 1724 O O   . PHE B 2 118 ? 9.655   -12.933 -8.522  1.00 94.24 118 B 1 
ATOM 1725 C CB  . PHE B 2 118 ? 10.069  -11.410 -5.671  1.00 95.73 118 B 1 
ATOM 1726 C CG  . PHE B 2 118 ? 11.292  -11.096 -4.829  1.00 95.86 118 B 1 
ATOM 1727 C CD1 . PHE B 2 118 ? 12.514  -11.740 -5.102  1.00 94.59 118 B 1 
ATOM 1728 C CD2 . PHE B 2 118 ? 11.235  -10.136 -3.807  1.00 94.39 118 B 1 
ATOM 1729 C CE1 . PHE B 2 118 ? 13.672  -11.399 -4.386  1.00 94.02 118 B 1 
ATOM 1730 C CE2 . PHE B 2 118 ? 12.385  -9.792  -3.082  1.00 93.86 118 B 1 
ATOM 1731 C CZ  . PHE B 2 118 ? 13.610  -10.411 -3.385  1.00 94.57 118 B 1 
ATOM 1732 N N   . ILE B 2 119 ? 8.114   -11.304 -8.391  1.00 95.39 119 B 1 
ATOM 1733 C CA  . ILE B 2 119 ? 7.225   -11.899 -9.403  1.00 94.91 119 B 1 
ATOM 1734 C C   . ILE B 2 119 ? 7.906   -11.923 -10.780 1.00 94.73 119 B 1 
ATOM 1735 O O   . ILE B 2 119 ? 7.853   -12.945 -11.484 1.00 93.77 119 B 1 
ATOM 1736 C CB  . ILE B 2 119 ? 5.876   -11.143 -9.440  1.00 94.44 119 B 1 
ATOM 1737 C CG1 . ILE B 2 119 ? 5.059   -11.479 -8.178  1.00 91.43 119 B 1 
ATOM 1738 C CG2 . ILE B 2 119 ? 5.063   -11.489 -10.707 1.00 91.74 119 B 1 
ATOM 1739 C CD1 . ILE B 2 119 ? 3.851   -10.553 -7.947  1.00 87.01 119 B 1 
ATOM 1740 N N   . ILE B 2 120 ? 8.594   -10.839 -11.157 1.00 95.59 120 B 1 
ATOM 1741 C CA  . ILE B 2 120 ? 9.386   -10.770 -12.388 1.00 95.36 120 B 1 
ATOM 1742 C C   . ILE B 2 120 ? 10.513  -11.812 -12.361 1.00 95.01 120 B 1 
ATOM 1743 O O   . ILE B 2 120 ? 10.650  -12.589 -13.307 1.00 94.07 120 B 1 
ATOM 1744 C CB  . ILE B 2 120 ? 9.918   -9.331  -12.609 1.00 94.99 120 B 1 
ATOM 1745 C CG1 . ILE B 2 120 ? 8.754   -8.385  -12.978 1.00 92.01 120 B 1 
ATOM 1746 C CG2 . ILE B 2 120 ? 11.006  -9.286  -13.692 1.00 92.47 120 B 1 
ATOM 1747 C CD1 . ILE B 2 120 ? 9.119   -6.898  -12.935 1.00 89.39 120 B 1 
ATOM 1748 N N   . LEU B 2 121 ? 11.288  -11.900 -11.273 1.00 95.01 121 B 1 
ATOM 1749 C CA  . LEU B 2 121 ? 12.361  -12.883 -11.118 1.00 94.96 121 B 1 
ATOM 1750 C C   . LEU B 2 121 ? 11.854  -14.328 -11.191 1.00 94.35 121 B 1 
ATOM 1751 O O   . LEU B 2 121 ? 12.466  -15.151 -11.870 1.00 92.77 121 B 1 
ATOM 1752 C CB  . LEU B 2 121 ? 13.113  -12.645 -9.797  1.00 94.71 121 B 1 
ATOM 1753 C CG  . LEU B 2 121 ? 14.052  -11.427 -9.794  1.00 92.15 121 B 1 
ATOM 1754 C CD1 . LEU B 2 121 ? 14.643  -11.281 -8.394  1.00 89.47 121 B 1 
ATOM 1755 C CD2 . LEU B 2 121 ? 15.208  -11.575 -10.785 1.00 89.18 121 B 1 
ATOM 1756 N N   . LEU B 2 122 ? 10.712  -14.644 -10.566 1.00 93.99 122 B 1 
ATOM 1757 C CA  . LEU B 2 122 ? 10.078  -15.962 -10.663 1.00 93.14 122 B 1 
ATOM 1758 C C   . LEU B 2 122 ? 9.639   -16.293 -12.088 1.00 92.91 122 B 1 
ATOM 1759 O O   . LEU B 2 122 ? 9.750   -17.445 -12.524 1.00 91.36 122 B 1 
ATOM 1760 C CB  . LEU B 2 122 ? 8.859   -16.013 -9.723  1.00 92.54 122 B 1 
ATOM 1761 C CG  . LEU B 2 122 ? 9.230   -16.234 -8.245  1.00 89.80 122 B 1 
ATOM 1762 C CD1 . LEU B 2 122 ? 8.008   -15.982 -7.372  1.00 87.68 122 B 1 
ATOM 1763 C CD2 . LEU B 2 122 ? 9.700   -17.672 -8.004  1.00 87.31 122 B 1 
ATOM 1764 N N   . THR B 2 123 ? 9.169   -15.291 -12.833 1.00 93.55 123 B 1 
ATOM 1765 C CA  . THR B 2 123 ? 8.780   -15.457 -14.236 1.00 93.23 123 B 1 
ATOM 1766 C C   . THR B 2 123 ? 9.990   -15.760 -15.118 1.00 93.06 123 B 1 
ATOM 1767 O O   . THR B 2 123 ? 9.959   -16.701 -15.912 1.00 91.38 123 B 1 
ATOM 1768 C CB  . THR B 2 123 ? 8.032   -14.212 -14.727 1.00 92.91 123 B 1 
ATOM 1769 O OG1 . THR B 2 123 ? 6.894   -14.009 -13.916 1.00 84.27 123 B 1 
ATOM 1770 C CG2 . THR B 2 123 ? 7.534   -14.363 -16.164 1.00 84.40 123 B 1 
ATOM 1771 N N   . ILE B 2 124 ? 11.103  -15.038 -14.917 1.00 93.81 124 B 1 
ATOM 1772 C CA  . ILE B 2 124 ? 12.374  -15.280 -15.618 1.00 93.75 124 B 1 
ATOM 1773 C C   . ILE B 2 124 ? 12.969  -16.633 -15.224 1.00 93.30 124 B 1 
ATOM 1774 O O   . ILE B 2 124 ? 13.425  -17.377 -16.089 1.00 91.67 124 B 1 
ATOM 1775 C CB  . ILE B 2 124 ? 13.359  -14.118 -15.348 1.00 93.70 124 B 1 
ATOM 1776 C CG1 . ILE B 2 124 ? 12.805  -12.808 -15.940 1.00 91.19 124 B 1 
ATOM 1777 C CG2 . ILE B 2 124 ? 14.745  -14.416 -15.948 1.00 91.24 124 B 1 
ATOM 1778 C CD1 . ILE B 2 124 ? 13.535  -11.566 -15.426 1.00 87.13 124 B 1 
ATOM 1779 N N   . ASP B 2 125 ? 12.920  -17.013 -13.942 1.00 92.53 125 B 1 
ATOM 1780 C CA  . ASP B 2 125 ? 13.403  -18.306 -13.457 1.00 91.54 125 B 1 
ATOM 1781 C C   . ASP B 2 125 ? 12.659  -19.475 -14.117 1.00 91.12 125 B 1 
ATOM 1782 O O   . ASP B 2 125 ? 13.284  -20.441 -14.579 1.00 89.41 125 B 1 
ATOM 1783 C CB  . ASP B 2 125 ? 13.275  -18.371 -11.922 1.00 90.44 125 B 1 
ATOM 1784 C CG  . ASP B 2 125 ? 13.823  -19.694 -11.384 1.00 88.20 125 B 1 
ATOM 1785 O OD1 . ASP B 2 125 ? 15.019  -19.974 -11.591 1.00 83.89 125 B 1 
ATOM 1786 O OD2 . ASP B 2 125 ? 13.065  -20.512 -10.819 1.00 83.81 125 B 1 
ATOM 1787 N N   . ARG B 2 126 ? 11.341  -19.367 -14.263 1.00 90.88 126 B 1 
ATOM 1788 C CA  . ARG B 2 126 ? 10.521  -20.342 -15.001 1.00 90.07 126 B 1 
ATOM 1789 C C   . ARG B 2 126 ? 10.868  -20.376 -16.487 1.00 90.12 126 B 1 
ATOM 1790 O O   . ARG B 2 126 ? 10.977  -21.466 -17.051 1.00 87.88 126 B 1 
ATOM 1791 C CB  . ARG B 2 126 ? 9.034   -20.020 -14.827 1.00 88.16 126 B 1 
ATOM 1792 C CG  . ARG B 2 126 ? 8.530   -20.382 -13.429 1.00 80.67 126 B 1 
ATOM 1793 C CD  . ARG B 2 126 ? 7.098   -19.883 -13.268 1.00 76.60 126 B 1 
ATOM 1794 N NE  . ARG B 2 126 ? 6.557   -20.221 -11.947 1.00 72.15 126 B 1 
ATOM 1795 C CZ  . ARG B 2 126 ? 5.336   -19.930 -11.509 1.00 67.04 126 B 1 
ATOM 1796 N NH1 . ARG B 2 126 ? 4.487   -19.271 -12.244 1.00 62.62 126 B 1 
ATOM 1797 N NH2 . ARG B 2 126 ? 4.962   -20.293 -10.321 1.00 61.17 126 B 1 
ATOM 1798 N N   . TYR B 2 127 ? 11.075  -19.210 -17.108 1.00 90.44 127 B 1 
ATOM 1799 C CA  . TYR B 2 127 ? 11.483  -19.127 -18.508 1.00 91.37 127 B 1 
ATOM 1800 C C   . TYR B 2 127 ? 12.819  -19.839 -18.745 1.00 91.24 127 B 1 
ATOM 1801 O O   . TYR B 2 127 ? 12.907  -20.709 -19.618 1.00 90.09 127 B 1 
ATOM 1802 C CB  . TYR B 2 127 ? 11.549  -17.654 -18.938 1.00 91.93 127 B 1 
ATOM 1803 C CG  . TYR B 2 127 ? 12.084  -17.464 -20.337 1.00 92.56 127 B 1 
ATOM 1804 C CD1 . TYR B 2 127 ? 13.457  -17.192 -20.557 1.00 90.81 127 B 1 
ATOM 1805 C CD2 . TYR B 2 127 ? 11.227  -17.597 -21.448 1.00 91.42 127 B 1 
ATOM 1806 C CE1 . TYR B 2 127 ? 13.957  -17.050 -21.854 1.00 90.88 127 B 1 
ATOM 1807 C CE2 . TYR B 2 127 ? 11.721  -17.447 -22.750 1.00 91.08 127 B 1 
ATOM 1808 C CZ  . TYR B 2 127 ? 13.086  -17.172 -22.957 1.00 91.59 127 B 1 
ATOM 1809 O OH  . TYR B 2 127 ? 13.574  -17.036 -24.236 1.00 90.40 127 B 1 
ATOM 1810 N N   . LEU B 2 128 ? 13.834  -19.567 -17.913 1.00 90.90 128 B 1 
ATOM 1811 C CA  . LEU B 2 128 ? 15.136  -20.220 -18.007 1.00 90.99 128 B 1 
ATOM 1812 C C   . LEU B 2 128 ? 15.022  -21.738 -17.796 1.00 90.47 128 B 1 
ATOM 1813 O O   . LEU B 2 128 ? 15.599  -22.503 -18.567 1.00 88.77 128 B 1 
ATOM 1814 C CB  . LEU B 2 128 ? 16.098  -19.601 -16.987 1.00 90.86 128 B 1 
ATOM 1815 C CG  . LEU B 2 128 ? 16.533  -18.151 -17.289 1.00 85.61 128 B 1 
ATOM 1816 C CD1 . LEU B 2 128 ? 17.385  -17.631 -16.141 1.00 81.18 128 B 1 
ATOM 1817 C CD2 . LEU B 2 128 ? 17.354  -18.056 -18.581 1.00 80.85 128 B 1 
ATOM 1818 N N   . ALA B 2 129 ? 14.245  -22.180 -16.818 1.00 89.46 129 B 1 
ATOM 1819 C CA  . ALA B 2 129 ? 14.077  -23.598 -16.517 1.00 87.67 129 B 1 
ATOM 1820 C C   . ALA B 2 129 ? 13.434  -24.398 -17.658 1.00 87.06 129 B 1 
ATOM 1821 O O   . ALA B 2 129 ? 13.759  -25.572 -17.838 1.00 84.04 129 B 1 
ATOM 1822 C CB  . ALA B 2 129 ? 13.237  -23.723 -15.239 1.00 85.63 129 B 1 
ATOM 1823 N N   . VAL B 2 130 ? 12.517  -23.790 -18.415 1.00 88.28 130 B 1 
ATOM 1824 C CA  . VAL B 2 130 ? 11.763  -24.481 -19.473 1.00 87.29 130 B 1 
ATOM 1825 C C   . VAL B 2 130 ? 12.417  -24.314 -20.843 1.00 87.64 130 B 1 
ATOM 1826 O O   . VAL B 2 130 ? 12.554  -25.294 -21.579 1.00 85.41 130 B 1 
ATOM 1827 C CB  . VAL B 2 130 ? 10.297  -24.004 -19.489 1.00 85.48 130 B 1 
ATOM 1828 C CG1 . VAL B 2 130 ? 9.502   -24.626 -20.633 1.00 80.86 130 B 1 
ATOM 1829 C CG2 . VAL B 2 130 ? 9.585   -24.387 -18.182 1.00 82.07 130 B 1 
ATOM 1830 N N   . VAL B 2 131 ? 12.806  -23.086 -21.201 1.00 88.77 131 B 1 
ATOM 1831 C CA  . VAL B 2 131 ? 13.296  -22.768 -22.552 1.00 89.67 131 B 1 
ATOM 1832 C C   . VAL B 2 131 ? 14.789  -23.046 -22.692 1.00 89.43 131 B 1 
ATOM 1833 O O   . VAL B 2 131 ? 15.237  -23.538 -23.725 1.00 86.03 131 B 1 
ATOM 1834 C CB  . VAL B 2 131 ? 12.965  -21.313 -22.940 1.00 89.07 131 B 1 
ATOM 1835 C CG1 . VAL B 2 131 ? 13.423  -20.973 -24.358 1.00 83.26 131 B 1 
ATOM 1836 C CG2 . VAL B 2 131 ? 11.450  -21.072 -22.876 1.00 84.49 131 B 1 
ATOM 1837 N N   . HIS B 2 132 ? 15.573  -22.766 -21.644 1.00 91.02 132 B 1 
ATOM 1838 C CA  . HIS B 2 132 ? 17.027  -22.915 -21.635 1.00 91.09 132 B 1 
ATOM 1839 C C   . HIS B 2 132 ? 17.484  -23.901 -20.559 1.00 90.94 132 B 1 
ATOM 1840 O O   . HIS B 2 132 ? 18.373  -23.601 -19.762 1.00 86.43 132 B 1 
ATOM 1841 C CB  . HIS B 2 132 ? 17.692  -21.535 -21.524 1.00 89.94 132 B 1 
ATOM 1842 C CG  . HIS B 2 132 ? 17.391  -20.635 -22.678 1.00 88.52 132 B 1 
ATOM 1843 N ND1 . HIS B 2 132 ? 17.795  -20.825 -23.990 1.00 76.65 132 B 1 
ATOM 1844 C CD2 . HIS B 2 132 ? 16.662  -19.474 -22.649 1.00 77.54 132 B 1 
ATOM 1845 C CE1 . HIS B 2 132 ? 17.321  -19.800 -24.715 1.00 79.90 132 B 1 
ATOM 1846 N NE2 . HIS B 2 132 ? 16.629  -18.957 -23.937 1.00 81.12 132 B 1 
ATOM 1847 N N   . ALA B 2 133 ? 16.911  -25.115 -20.547 1.00 86.42 133 B 1 
ATOM 1848 C CA  . ALA B 2 133 ? 17.126  -26.107 -19.503 1.00 84.69 133 B 1 
ATOM 1849 C C   . ALA B 2 133 ? 18.613  -26.421 -19.221 1.00 85.09 133 B 1 
ATOM 1850 O O   . ALA B 2 133 ? 19.033  -26.437 -18.064 1.00 81.42 133 B 1 
ATOM 1851 C CB  . ALA B 2 133 ? 16.355  -27.378 -19.894 1.00 81.60 133 B 1 
ATOM 1852 N N   . VAL B 2 134 ? 19.438  -26.591 -20.264 1.00 86.60 134 B 1 
ATOM 1853 C CA  . VAL B 2 134 ? 20.877  -26.884 -20.112 1.00 87.40 134 B 1 
ATOM 1854 C C   . VAL B 2 134 ? 21.626  -25.707 -19.466 1.00 87.58 134 B 1 
ATOM 1855 O O   . VAL B 2 134 ? 22.434  -25.908 -18.558 1.00 84.76 134 B 1 
ATOM 1856 C CB  . VAL B 2 134 ? 21.516  -27.232 -21.470 1.00 85.79 134 B 1 
ATOM 1857 C CG1 . VAL B 2 134 ? 23.006  -27.577 -21.318 1.00 78.28 134 B 1 
ATOM 1858 C CG2 . VAL B 2 134 ? 20.817  -28.432 -22.118 1.00 79.13 134 B 1 
ATOM 1859 N N   . PHE B 2 135 ? 21.346  -24.464 -19.887 1.00 89.41 135 B 1 
ATOM 1860 C CA  . PHE B 2 135 ? 21.927  -23.273 -19.275 1.00 89.97 135 B 1 
ATOM 1861 C C   . PHE B 2 135 ? 21.423  -23.086 -17.838 1.00 89.66 135 B 1 
ATOM 1862 O O   . PHE B 2 135 ? 22.201  -22.762 -16.939 1.00 86.68 135 B 1 
ATOM 1863 C CB  . PHE B 2 135 ? 21.598  -22.050 -20.145 1.00 88.35 135 B 1 
ATOM 1864 C CG  . PHE B 2 135 ? 22.105  -20.750 -19.558 1.00 87.68 135 B 1 
ATOM 1865 C CD1 . PHE B 2 135 ? 21.242  -19.895 -18.850 1.00 81.95 135 B 1 
ATOM 1866 C CD2 . PHE B 2 135 ? 23.468  -20.398 -19.699 1.00 82.54 135 B 1 
ATOM 1867 C CE1 . PHE B 2 135 ? 21.720  -18.708 -18.294 1.00 81.65 135 B 1 
ATOM 1868 C CE2 . PHE B 2 135 ? 23.948  -19.205 -19.136 1.00 80.53 135 B 1 
ATOM 1869 C CZ  . PHE B 2 135 ? 23.073  -18.361 -18.438 1.00 81.90 135 B 1 
ATOM 1870 N N   . ALA B 2 136 ? 20.146  -23.363 -17.601 1.00 86.65 136 B 1 
ATOM 1871 C CA  . ALA B 2 136 ? 19.523  -23.252 -16.294 1.00 84.55 136 B 1 
ATOM 1872 C C   . ALA B 2 136 ? 20.176  -24.167 -15.244 1.00 84.58 136 B 1 
ATOM 1873 O O   . ALA B 2 136 ? 20.330  -23.742 -14.105 1.00 82.28 136 B 1 
ATOM 1874 C CB  . ALA B 2 136 ? 18.030  -23.539 -16.432 1.00 81.92 136 B 1 
ATOM 1875 N N   . LEU B 2 137 ? 20.646  -25.363 -15.609 1.00 84.44 137 B 1 
ATOM 1876 C CA  . LEU B 2 137 ? 21.369  -26.261 -14.691 1.00 83.96 137 B 1 
ATOM 1877 C C   . LEU B 2 137 ? 22.632  -25.615 -14.101 1.00 84.48 137 B 1 
ATOM 1878 O O   . LEU B 2 137 ? 22.953  -25.861 -12.939 1.00 82.08 137 B 1 
ATOM 1879 C CB  . LEU B 2 137 ? 21.749  -27.557 -15.431 1.00 82.32 137 B 1 
ATOM 1880 C CG  . LEU B 2 137 ? 20.563  -28.504 -15.698 1.00 74.78 137 B 1 
ATOM 1881 C CD1 . LEU B 2 137 ? 20.991  -29.603 -16.667 1.00 68.27 137 B 1 
ATOM 1882 C CD2 . LEU B 2 137 ? 20.067  -29.167 -14.419 1.00 69.08 137 B 1 
ATOM 1883 N N   . LYS B 2 138 ? 23.337  -24.758 -14.870 1.00 88.02 138 B 1 
ATOM 1884 C CA  . LYS B 2 138 ? 24.539  -24.049 -14.407 1.00 88.18 138 B 1 
ATOM 1885 C C   . LYS B 2 138 ? 24.205  -22.705 -13.750 1.00 88.01 138 B 1 
ATOM 1886 O O   . LYS B 2 138 ? 24.866  -22.319 -12.792 1.00 84.57 138 B 1 
ATOM 1887 C CB  . LYS B 2 138 ? 25.533  -23.856 -15.565 1.00 86.73 138 B 1 
ATOM 1888 C CG  . LYS B 2 138 ? 26.102  -25.192 -16.081 1.00 77.09 138 B 1 
ATOM 1889 C CD  . LYS B 2 138 ? 27.197  -24.956 -17.139 1.00 71.43 138 B 1 
ATOM 1890 C CE  . LYS B 2 138 ? 27.783  -26.293 -17.609 1.00 61.54 138 B 1 
ATOM 1891 N NZ  . LYS B 2 138 ? 28.911  -26.119 -18.557 1.00 53.45 138 B 1 
ATOM 1892 N N   . ALA B 2 139 ? 23.204  -21.995 -14.242 1.00 87.11 139 B 1 
ATOM 1893 C CA  . ALA B 2 139 ? 22.869  -20.640 -13.797 1.00 86.84 139 B 1 
ATOM 1894 C C   . ALA B 2 139 ? 21.968  -20.602 -12.550 1.00 87.51 139 B 1 
ATOM 1895 O O   . ALA B 2 139 ? 22.075  -19.688 -11.741 1.00 84.48 139 B 1 
ATOM 1896 C CB  . ALA B 2 139 ? 22.222  -19.899 -14.974 1.00 83.96 139 B 1 
ATOM 1897 N N   . ARG B 2 140 ? 21.076  -21.582 -12.372 1.00 85.50 140 B 1 
ATOM 1898 C CA  . ARG B 2 140 ? 20.088  -21.607 -11.280 1.00 85.32 140 B 1 
ATOM 1899 C C   . ARG B 2 140 ? 20.672  -22.181 -9.985  1.00 85.38 140 B 1 
ATOM 1900 O O   . ARG B 2 140 ? 20.195  -23.185 -9.449  1.00 82.86 140 B 1 
ATOM 1901 C CB  . ARG B 2 140 ? 18.800  -22.322 -11.706 1.00 83.55 140 B 1 
ATOM 1902 C CG  . ARG B 2 140 ? 18.064  -21.589 -12.837 1.00 78.94 140 B 1 
ATOM 1903 C CD  . ARG B 2 140 ? 16.845  -22.395 -13.307 1.00 78.78 140 B 1 
ATOM 1904 N NE  . ARG B 2 140 ? 15.777  -22.388 -12.315 1.00 76.90 140 B 1 
ATOM 1905 C CZ  . ARG B 2 140 ? 14.990  -23.399 -11.956 1.00 75.55 140 B 1 
ATOM 1906 N NH1 . ARG B 2 140 ? 15.105  -24.582 -12.478 1.00 69.14 140 B 1 
ATOM 1907 N NH2 . ARG B 2 140 ? 14.077  -23.205 -11.066 1.00 69.57 140 B 1 
ATOM 1908 N N   . THR B 2 141 ? 21.723  -21.526 -9.470  1.00 88.63 141 B 1 
ATOM 1909 C CA  . THR B 2 141 ? 22.363  -21.883 -8.202  1.00 89.04 141 B 1 
ATOM 1910 C C   . THR B 2 141 ? 21.742  -21.106 -7.037  1.00 89.93 141 B 1 
ATOM 1911 O O   . THR B 2 141 ? 21.233  -19.999 -7.206  1.00 87.71 141 B 1 
ATOM 1912 C CB  . THR B 2 141 ? 23.882  -21.685 -8.251  1.00 86.23 141 B 1 
ATOM 1913 O OG1 . THR B 2 141 ? 24.199  -20.321 -8.401  1.00 76.73 141 B 1 
ATOM 1914 C CG2 . THR B 2 141 ? 24.537  -22.456 -9.393  1.00 75.36 141 B 1 
ATOM 1915 N N   . VAL B 2 142 ? 21.817  -21.675 -5.833  1.00 89.92 142 B 1 
ATOM 1916 C CA  . VAL B 2 142 ? 21.360  -21.015 -4.600  1.00 90.52 142 B 1 
ATOM 1917 C C   . VAL B 2 142 ? 22.104  -19.698 -4.370  1.00 91.70 142 B 1 
ATOM 1918 O O   . VAL B 2 142 ? 21.480  -18.682 -4.092  1.00 90.92 142 B 1 
ATOM 1919 C CB  . VAL B 2 142 ? 21.527  -21.969 -3.400  1.00 88.63 142 B 1 
ATOM 1920 C CG1 . VAL B 2 142 ? 21.268  -21.301 -2.048  1.00 80.68 142 B 1 
ATOM 1921 C CG2 . VAL B 2 142 ? 20.564  -23.156 -3.529  1.00 81.12 142 B 1 
ATOM 1922 N N   . THR B 2 143 ? 23.432  -19.691 -4.573  1.00 91.61 143 B 1 
ATOM 1923 C CA  . THR B 2 143 ? 24.263  -18.490 -4.423  1.00 92.30 143 B 1 
ATOM 1924 C C   . THR B 2 143 ? 23.830  -17.367 -5.361  1.00 92.76 143 B 1 
ATOM 1925 O O   . THR B 2 143 ? 23.660  -16.231 -4.926  1.00 91.84 143 B 1 
ATOM 1926 C CB  . THR B 2 143 ? 25.740  -18.820 -4.693  1.00 91.39 143 B 1 
ATOM 1927 O OG1 . THR B 2 143 ? 26.095  -20.002 -4.008  1.00 79.83 143 B 1 
ATOM 1928 C CG2 . THR B 2 143 ? 26.673  -17.705 -4.230  1.00 76.21 143 B 1 
ATOM 1929 N N   . PHE B 2 144 ? 23.565  -17.678 -6.627  1.00 92.94 144 B 1 
ATOM 1930 C CA  . PHE B 2 144 ? 23.067  -16.686 -7.586  1.00 92.95 144 B 1 
ATOM 1931 C C   . PHE B 2 144 ? 21.674  -16.168 -7.195  1.00 93.22 144 B 1 
ATOM 1932 O O   . PHE B 2 144 ? 21.410  -14.975 -7.306  1.00 92.27 144 B 1 
ATOM 1933 C CB  . PHE B 2 144 ? 23.066  -17.291 -8.989  1.00 91.69 144 B 1 
ATOM 1934 C CG  . PHE B 2 144 ? 22.786  -16.269 -10.072 1.00 86.69 144 B 1 
ATOM 1935 C CD1 . PHE B 2 144 ? 21.505  -16.164 -10.640 1.00 80.14 144 B 1 
ATOM 1936 C CD2 . PHE B 2 144 ? 23.811  -15.408 -10.497 1.00 78.63 144 B 1 
ATOM 1937 C CE1 . PHE B 2 144 ? 21.251  -15.206 -11.635 1.00 76.45 144 B 1 
ATOM 1938 C CE2 . PHE B 2 144 ? 23.554  -14.445 -11.491 1.00 74.79 144 B 1 
ATOM 1939 C CZ  . PHE B 2 144 ? 22.275  -14.345 -12.061 1.00 75.48 144 B 1 
ATOM 1940 N N   . GLY B 2 145 ? 20.814  -17.034 -6.663  1.00 92.87 145 B 1 
ATOM 1941 C CA  . GLY B 2 145 ? 19.510  -16.649 -6.121  1.00 93.04 145 B 1 
ATOM 1942 C C   . GLY B 2 145 ? 19.614  -15.687 -4.936  1.00 94.26 145 B 1 
ATOM 1943 O O   . GLY B 2 145 ? 18.881  -14.705 -4.887  1.00 93.27 145 B 1 
ATOM 1944 N N   . VAL B 2 146 ? 20.551  -15.916 -4.007  1.00 94.41 146 B 1 
ATOM 1945 C CA  . VAL B 2 146 ? 20.793  -15.008 -2.863  1.00 94.91 146 B 1 
ATOM 1946 C C   . VAL B 2 146 ? 21.313  -13.654 -3.345  1.00 95.56 146 B 1 
ATOM 1947 O O   . VAL B 2 146 ? 20.749  -12.627 -2.968  1.00 95.09 146 B 1 
ATOM 1948 C CB  . VAL B 2 146 ? 21.751  -15.642 -1.834  1.00 94.21 146 B 1 
ATOM 1949 C CG1 . VAL B 2 146 ? 22.121  -14.670 -0.719  1.00 89.32 146 B 1 
ATOM 1950 C CG2 . VAL B 2 146 ? 21.099  -16.862 -1.167  1.00 89.09 146 B 1 
ATOM 1951 N N   . VAL B 2 147 ? 22.333  -13.632 -4.212  1.00 95.55 147 B 1 
ATOM 1952 C CA  . VAL B 2 147 ? 22.909  -12.383 -4.734  1.00 95.99 147 B 1 
ATOM 1953 C C   . VAL B 2 147 ? 21.864  -11.546 -5.467  1.00 96.24 147 B 1 
ATOM 1954 O O   . VAL B 2 147 ? 21.714  -10.355 -5.189  1.00 95.72 147 B 1 
ATOM 1955 C CB  . VAL B 2 147 ? 24.123  -12.675 -5.641  1.00 95.50 147 B 1 
ATOM 1956 C CG1 . VAL B 2 147 ? 24.643  -11.419 -6.347  1.00 90.60 147 B 1 
ATOM 1957 C CG2 . VAL B 2 147 ? 25.284  -13.241 -4.819  1.00 90.21 147 B 1 
ATOM 1958 N N   . THR B 2 148 ? 21.092  -12.160 -6.362  1.00 96.24 148 B 1 
ATOM 1959 C CA  . THR B 2 148 ? 20.024  -11.452 -7.084  1.00 95.96 148 B 1 
ATOM 1960 C C   . THR B 2 148 ? 18.911  -10.959 -6.155  1.00 96.19 148 B 1 
ATOM 1961 O O   . THR B 2 148 ? 18.378  -9.878  -6.375  1.00 95.15 148 B 1 
ATOM 1962 C CB  . THR B 2 148 ? 19.406  -12.306 -8.199  1.00 94.61 148 B 1 
ATOM 1963 O OG1 . THR B 2 148 ? 19.058  -13.593 -7.739  1.00 81.47 148 B 1 
ATOM 1964 C CG2 . THR B 2 148 ? 20.367  -12.489 -9.360  1.00 81.77 148 B 1 
ATOM 1965 N N   . SER B 2 149 ? 18.600  -11.689 -5.083  1.00 95.62 149 B 1 
ATOM 1966 C CA  . SER B 2 149 ? 17.632  -11.249 -4.074  1.00 95.82 149 B 1 
ATOM 1967 C C   . SER B 2 149 ? 18.126  -10.022 -3.308  1.00 96.38 149 B 1 
ATOM 1968 O O   . SER B 2 149 ? 17.380  -9.060  -3.169  1.00 95.31 149 B 1 
ATOM 1969 C CB  . SER B 2 149 ? 17.294  -12.367 -3.088  1.00 94.94 149 B 1 
ATOM 1970 O OG  . SER B 2 149 ? 16.752  -13.485 -3.777  1.00 84.62 149 B 1 
ATOM 1971 N N   . VAL B 2 150 ? 19.394  -10.004 -2.872  1.00 97.39 150 B 1 
ATOM 1972 C CA  . VAL B 2 150 ? 19.995  -8.847  -2.196  1.00 97.37 150 B 1 
ATOM 1973 C C   . VAL B 2 150 ? 19.966  -7.608  -3.096  1.00 97.42 150 B 1 
ATOM 1974 O O   . VAL B 2 150 ? 19.518  -6.549  -2.663  1.00 96.67 150 B 1 
ATOM 1975 C CB  . VAL B 2 150 ? 21.426  -9.155  -1.722  1.00 96.90 150 B 1 
ATOM 1976 C CG1 . VAL B 2 150 ? 22.143  -7.917  -1.171  1.00 92.80 150 B 1 
ATOM 1977 C CG2 . VAL B 2 150 ? 21.409  -10.200 -0.602  1.00 92.90 150 B 1 
ATOM 1978 N N   . ILE B 2 151 ? 20.379  -7.742  -4.364  1.00 97.32 151 B 1 
ATOM 1979 C CA  . ILE B 2 151 ? 20.315  -6.638  -5.336  1.00 97.09 151 B 1 
ATOM 1980 C C   . ILE B 2 151 ? 18.870  -6.140  -5.491  1.00 96.79 151 B 1 
ATOM 1981 O O   . ILE B 2 151 ? 18.640  -4.938  -5.478  1.00 95.61 151 B 1 
ATOM 1982 C CB  . ILE B 2 151 ? 20.917  -7.073  -6.692  1.00 96.62 151 B 1 
ATOM 1983 C CG1 . ILE B 2 151 ? 22.435  -7.337  -6.544  1.00 93.78 151 B 1 
ATOM 1984 C CG2 . ILE B 2 151 ? 20.682  -6.007  -7.775  1.00 93.42 151 B 1 
ATOM 1985 C CD1 . ILE B 2 151 ? 23.053  -8.090  -7.737  1.00 86.54 151 B 1 
ATOM 1986 N N   . THR B 2 152 ? 17.914  -7.045  -5.565  1.00 96.89 152 B 1 
ATOM 1987 C CA  . THR B 2 152 ? 16.490  -6.693  -5.702  1.00 96.35 152 B 1 
ATOM 1988 C C   . THR B 2 152 ? 15.974  -5.907  -4.498  1.00 96.14 152 B 1 
ATOM 1989 O O   . THR B 2 152 ? 15.272  -4.916  -4.687  1.00 94.69 152 B 1 
ATOM 1990 C CB  . THR B 2 152 ? 15.640  -7.950  -5.909  1.00 95.23 152 B 1 
ATOM 1991 O OG1 . THR B 2 152 ? 16.085  -8.636  -7.055  1.00 87.25 152 B 1 
ATOM 1992 C CG2 . THR B 2 152 ? 14.169  -7.629  -6.142  1.00 87.72 152 B 1 
ATOM 1993 N N   . TRP B 2 153 ? 16.347  -6.299  -3.275  1.00 96.50 153 B 1 
ATOM 1994 C CA  . TRP B 2 153 ? 15.995  -5.555  -2.063  1.00 96.63 153 B 1 
ATOM 1995 C C   . TRP B 2 153 ? 16.608  -4.155  -2.047  1.00 96.37 153 B 1 
ATOM 1996 O O   . TRP B 2 153 ? 15.899  -3.185  -1.779  1.00 94.91 153 B 1 
ATOM 1997 C CB  . TRP B 2 153 ? 16.423  -6.342  -0.820  1.00 96.26 153 B 1 
ATOM 1998 C CG  . TRP B 2 153 ? 15.496  -7.455  -0.455  1.00 95.87 153 B 1 
ATOM 1999 C CD1 . TRP B 2 153 ? 15.781  -8.772  -0.506  1.00 93.17 153 B 1 
ATOM 2000 C CD2 . TRP B 2 153 ? 14.128  -7.352  0.032   1.00 95.07 153 B 1 
ATOM 2001 N NE1 . TRP B 2 153 ? 14.670  -9.507  -0.081  1.00 92.40 153 B 1 
ATOM 2002 C CE2 . TRP B 2 153 ? 13.639  -8.664  0.255   1.00 94.35 153 B 1 
ATOM 2003 C CE3 . TRP B 2 153 ? 13.264  -6.264  0.306   1.00 93.29 153 B 1 
ATOM 2004 C CZ2 . TRP B 2 153 ? 12.329  -8.901  0.737   1.00 92.98 153 B 1 
ATOM 2005 C CZ3 . TRP B 2 153 ? 11.949  -6.508  0.789   1.00 91.80 153 B 1 
ATOM 2006 C CH2 . TRP B 2 153 ? 11.501  -7.803  0.994   1.00 91.79 153 B 1 
ATOM 2007 N N   . VAL B 2 154 ? 17.884  -4.007  -2.419  1.00 97.44 154 B 1 
ATOM 2008 C CA  . VAL B 2 154 ? 18.544  -2.701  -2.522  1.00 96.94 154 B 1 
ATOM 2009 C C   . VAL B 2 154 ? 17.831  -1.810  -3.537  1.00 96.09 154 B 1 
ATOM 2010 O O   . VAL B 2 154 ? 17.497  -0.659  -3.236  1.00 94.81 154 B 1 
ATOM 2011 C CB  . VAL B 2 154 ? 20.040  -2.872  -2.868  1.00 96.76 154 B 1 
ATOM 2012 C CG1 . VAL B 2 154 ? 20.736  -1.540  -3.148  1.00 93.43 154 B 1 
ATOM 2013 C CG2 . VAL B 2 154 ? 20.791  -3.534  -1.702  1.00 93.41 154 B 1 
ATOM 2014 N N   . VAL B 2 155 ? 17.506  -2.350  -4.708  1.00 96.03 155 B 1 
ATOM 2015 C CA  . VAL B 2 155 ? 16.745  -1.652  -5.752  1.00 94.87 155 B 1 
ATOM 2016 C C   . VAL B 2 155 ? 15.358  -1.217  -5.246  1.00 93.69 155 B 1 
ATOM 2017 O O   . VAL B 2 155 ? 14.957  -0.078  -5.481  1.00 91.71 155 B 1 
ATOM 2018 C CB  . VAL B 2 155 ? 16.639  -2.555  -6.998  1.00 94.17 155 B 1 
ATOM 2019 C CG1 . VAL B 2 155 ? 15.640  -2.060  -8.039  1.00 90.16 155 B 1 
ATOM 2020 C CG2 . VAL B 2 155 ? 18.006  -2.658  -7.703  1.00 90.45 155 B 1 
ATOM 2021 N N   . ALA B 2 156 ? 14.649  -2.073  -4.518  1.00 94.99 156 B 1 
ATOM 2022 C CA  . ALA B 2 156 ? 13.342  -1.745  -3.949  1.00 94.12 156 B 1 
ATOM 2023 C C   . ALA B 2 156 ? 13.423  -0.639  -2.881  1.00 93.38 156 B 1 
ATOM 2024 O O   . ALA B 2 156 ? 12.570  0.247   -2.852  1.00 91.34 156 B 1 
ATOM 2025 C CB  . ALA B 2 156 ? 12.720  -3.027  -3.379  1.00 93.77 156 B 1 
ATOM 2026 N N   . VAL B 2 157 ? 14.468  -0.632  -2.040  1.00 94.90 157 B 1 
ATOM 2027 C CA  . VAL B 2 157 ? 14.722  0.434   -1.068  1.00 94.43 157 B 1 
ATOM 2028 C C   . VAL B 2 157 ? 14.979  1.761   -1.775  1.00 93.26 157 B 1 
ATOM 2029 O O   . VAL B 2 157 ? 14.308  2.748   -1.477  1.00 91.63 157 B 1 
ATOM 2030 C CB  . VAL B 2 157 ? 15.878  0.069   -0.111  1.00 94.46 157 B 1 
ATOM 2031 C CG1 . VAL B 2 157 ? 16.290  1.243   0.781   1.00 90.52 157 B 1 
ATOM 2032 C CG2 . VAL B 2 157 ? 15.465  -1.075  0.823   1.00 90.84 157 B 1 
ATOM 2033 N N   . PHE B 2 158 ? 15.881  1.798   -2.767  1.00 93.00 158 B 1 
ATOM 2034 C CA  . PHE B 2 158 ? 16.129  3.007   -3.557  1.00 92.08 158 B 1 
ATOM 2035 C C   . PHE B 2 158 ? 14.888  3.492   -4.295  1.00 90.06 158 B 1 
ATOM 2036 O O   . PHE B 2 158 ? 14.624  4.699   -4.339  1.00 86.86 158 B 1 
ATOM 2037 C CB  . PHE B 2 158 ? 17.271  2.763   -4.553  1.00 92.08 158 B 1 
ATOM 2038 C CG  . PHE B 2 158 ? 18.645  2.922   -3.951  1.00 90.84 158 B 1 
ATOM 2039 C CD1 . PHE B 2 158 ? 19.083  4.188   -3.524  1.00 85.64 158 B 1 
ATOM 2040 C CD2 . PHE B 2 158 ? 19.503  1.813   -3.803  1.00 85.07 158 B 1 
ATOM 2041 C CE1 . PHE B 2 158 ? 20.355  4.354   -2.963  1.00 84.14 158 B 1 
ATOM 2042 C CE2 . PHE B 2 158 ? 20.778  1.973   -3.242  1.00 84.14 158 B 1 
ATOM 2043 C CZ  . PHE B 2 158 ? 21.202  3.236   -2.816  1.00 86.29 158 B 1 
ATOM 2044 N N   . ALA B 2 159 ? 14.067  2.585   -4.815  1.00 89.17 159 B 1 
ATOM 2045 C CA  . ALA B 2 159 ? 12.798  2.928   -5.430  1.00 87.34 159 B 1 
ATOM 2046 C C   . ALA B 2 159 ? 11.844  3.613   -4.438  1.00 86.26 159 B 1 
ATOM 2047 O O   . ALA B 2 159 ? 11.072  4.482   -4.842  1.00 82.67 159 B 1 
ATOM 2048 C CB  . ALA B 2 159 ? 12.179  1.656   -6.034  1.00 86.42 159 B 1 
ATOM 2049 N N   . SER B 2 160 ? 11.914  3.262   -3.158  1.00 88.06 160 B 1 
ATOM 2050 C CA  . SER B 2 160 ? 10.988  3.729   -2.117  1.00 87.82 160 B 1 
ATOM 2051 C C   . SER B 2 160 ? 11.437  5.013   -1.406  1.00 87.13 160 B 1 
ATOM 2052 O O   . SER B 2 160 ? 10.592  5.713   -0.846  1.00 84.37 160 B 1 
ATOM 2053 C CB  . SER B 2 160 ? 10.775  2.624   -1.094  1.00 87.82 160 B 1 
ATOM 2054 O OG  . SER B 2 160 ? 10.407  1.418   -1.742  1.00 77.73 160 B 1 
ATOM 2055 N N   . LEU B 2 161 ? 12.734  5.357   -1.440  1.00 87.04 161 B 1 
ATOM 2056 C CA  . LEU B 2 161 ? 13.306  6.509   -0.723  1.00 87.05 161 B 1 
ATOM 2057 C C   . LEU B 2 161 ? 12.537  7.829   -0.904  1.00 86.28 161 B 1 
ATOM 2058 O O   . LEU B 2 161 ? 12.212  8.457   0.109   1.00 83.88 161 B 1 
ATOM 2059 C CB  . LEU B 2 161 ? 14.778  6.708   -1.116  1.00 86.92 161 B 1 
ATOM 2060 C CG  . LEU B 2 161 ? 15.780  5.791   -0.387  1.00 84.08 161 B 1 
ATOM 2061 C CD1 . LEU B 2 161 ? 17.169  5.985   -0.984  1.00 80.28 161 B 1 
ATOM 2062 C CD2 . LEU B 2 161 ? 15.862  6.100   1.101   1.00 80.06 161 B 1 
ATOM 2063 N N   . PRO B 2 162 ? 12.183  8.257   -2.119  1.00 81.31 162 B 1 
ATOM 2064 C CA  . PRO B 2 162 ? 11.504  9.537   -2.295  1.00 79.60 162 B 1 
ATOM 2065 C C   . PRO B 2 162 ? 10.114  9.547   -1.688  1.00 79.99 162 B 1 
ATOM 2066 O O   . PRO B 2 162 ? 9.675   10.567  -1.167  1.00 76.67 162 B 1 
ATOM 2067 C CB  . PRO B 2 162 ? 11.478  9.773   -3.800  1.00 77.00 162 B 1 
ATOM 2068 C CG  . PRO B 2 162 ? 12.637  8.905   -4.286  1.00 75.27 162 B 1 
ATOM 2069 C CD  . PRO B 2 162 ? 12.528  7.692   -3.402  1.00 77.44 162 B 1 
ATOM 2070 N N   . GLY B 2 163 ? 9.453   8.403   -1.654  1.00 79.37 163 B 1 
ATOM 2071 C CA  . GLY B 2 163 ? 8.188   8.229   -0.957  1.00 79.29 163 B 1 
ATOM 2072 C C   . GLY B 2 163 ? 8.295   8.548   0.518   1.00 81.63 163 B 1 
ATOM 2073 O O   . GLY B 2 163 ? 7.504   9.321   1.059   1.00 80.20 163 B 1 
ATOM 2074 N N   . ILE B 2 164 ? 9.332   8.018   1.164   1.00 82.24 164 B 1 
ATOM 2075 C CA  . ILE B 2 164 ? 9.596   8.222   2.581   1.00 84.44 164 B 1 
ATOM 2076 C C   . ILE B 2 164 ? 9.922   9.691   2.874   1.00 85.59 164 B 1 
ATOM 2077 O O   . ILE B 2 164 ? 9.404   10.260  3.829   1.00 84.33 164 B 1 
ATOM 2078 C CB  . ILE B 2 164 ? 10.730  7.283   3.046   1.00 84.07 164 B 1 
ATOM 2079 C CG1 . ILE B 2 164 ? 10.391  5.803   2.756   1.00 80.16 164 B 1 
ATOM 2080 C CG2 . ILE B 2 164 ? 11.008  7.483   4.546   1.00 78.54 164 B 1 
ATOM 2081 C CD1 . ILE B 2 164 ? 11.567  4.836   2.936   1.00 73.33 164 B 1 
ATOM 2082 N N   . ILE B 2 165 ? 10.749  10.330  2.023   1.00 86.05 165 B 1 
ATOM 2083 C CA  . ILE B 2 165 ? 11.198  11.716  2.209   1.00 86.26 165 B 1 
ATOM 2084 C C   . ILE B 2 165 ? 10.030  12.709  2.114   1.00 86.29 165 B 1 
ATOM 2085 O O   . ILE B 2 165 ? 9.940   13.630  2.925   1.00 84.40 165 B 1 
ATOM 2086 C CB  . ILE B 2 165 ? 12.314  12.054  1.190   1.00 85.19 165 B 1 
ATOM 2087 C CG1 . ILE B 2 165 ? 13.583  11.213  1.483   1.00 77.61 165 B 1 
ATOM 2088 C CG2 . ILE B 2 165 ? 12.667  13.551  1.218   1.00 75.21 165 B 1 
ATOM 2089 C CD1 . ILE B 2 165 ? 14.592  11.198  0.335   1.00 69.58 165 B 1 
ATOM 2090 N N   . PHE B 2 166 ? 9.132   12.518  1.149   1.00 83.99 166 B 1 
ATOM 2091 C CA  . PHE B 2 166 ? 8.001   13.436  0.958   1.00 83.93 166 B 1 
ATOM 2092 C C   . PHE B 2 166 ? 6.816   13.162  1.880   1.00 83.58 166 B 1 
ATOM 2093 O O   . PHE B 2 166 ? 5.887   13.967  1.934   1.00 81.28 166 B 1 
ATOM 2094 C CB  . PHE B 2 166 ? 7.563   13.418  -0.516  1.00 83.47 166 B 1 
ATOM 2095 C CG  . PHE B 2 166 ? 8.587   14.004  -1.453  1.00 83.09 166 B 1 
ATOM 2096 C CD1 . PHE B 2 166 ? 9.065   15.317  -1.264  1.00 80.74 166 B 1 
ATOM 2097 C CD2 . PHE B 2 166 ? 9.092   13.241  -2.523  1.00 80.81 166 B 1 
ATOM 2098 C CE1 . PHE B 2 166 ? 10.052  15.849  -2.110  1.00 79.01 166 B 1 
ATOM 2099 C CE2 . PHE B 2 166 ? 10.080  13.768  -3.369  1.00 79.02 166 B 1 
ATOM 2100 C CZ  . PHE B 2 166 ? 10.570  15.067  -3.160  1.00 79.08 166 B 1 
ATOM 2101 N N   . THR B 2 167 ? 6.822   12.047  2.612   1.00 85.43 167 B 1 
ATOM 2102 C CA  . THR B 2 167 ? 5.739   11.711  3.522   1.00 86.43 167 B 1 
ATOM 2103 C C   . THR B 2 167 ? 5.971   12.304  4.907   1.00 86.80 167 B 1 
ATOM 2104 O O   . THR B 2 167 ? 7.030   12.158  5.499   1.00 84.88 167 B 1 
ATOM 2105 C CB  . THR B 2 167 ? 5.525   10.203  3.607   1.00 85.31 167 B 1 
ATOM 2106 O OG1 . THR B 2 167 ? 5.124   9.748   2.334   1.00 72.55 167 B 1 
ATOM 2107 C CG2 . THR B 2 167 ? 4.398   9.861   4.569   1.00 72.52 167 B 1 
ATOM 2108 N N   . ARG B 2 168 ? 4.943   12.941  5.441   1.00 85.98 168 B 1 
ATOM 2109 C CA  . ARG B 2 168 ? 4.944   13.479  6.805   1.00 85.55 168 B 1 
ATOM 2110 C C   . ARG B 2 168 ? 3.548   13.407  7.408   1.00 85.56 168 B 1 
ATOM 2111 O O   . ARG B 2 168 ? 2.539   13.478  6.700   1.00 82.60 168 B 1 
ATOM 2112 C CB  . ARG B 2 168 ? 5.519   14.907  6.813   1.00 82.39 168 B 1 
ATOM 2113 C CG  . ARG B 2 168 ? 4.680   15.901  5.991   1.00 74.57 168 B 1 
ATOM 2114 C CD  . ARG B 2 168 ? 5.337   17.286  5.988   1.00 72.75 168 B 1 
ATOM 2115 N NE  . ARG B 2 168 ? 4.515   18.263  5.258   1.00 66.07 168 B 1 
ATOM 2116 C CZ  . ARG B 2 168 ? 4.820   19.518  4.993   1.00 59.25 168 B 1 
ATOM 2117 N NH1 . ARG B 2 168 ? 5.964   20.030  5.372   1.00 55.87 168 B 1 
ATOM 2118 N NH2 . ARG B 2 168 ? 3.983   20.275  4.347   1.00 51.97 168 B 1 
ATOM 2119 N N   . SER B 2 169 ? 3.501   13.326  8.738   1.00 84.80 169 B 1 
ATOM 2120 C CA  . SER B 2 169 ? 2.280   13.583  9.491   1.00 84.69 169 B 1 
ATOM 2121 C C   . SER B 2 169 ? 2.137   15.085  9.734   1.00 84.49 169 B 1 
ATOM 2122 O O   . SER B 2 169 ? 3.103   15.757  10.100  1.00 81.57 169 B 1 
ATOM 2123 C CB  . SER B 2 169 ? 2.277   12.812  10.805  1.00 83.67 169 B 1 
ATOM 2124 O OG  . SER B 2 169 ? 1.044   12.993  11.464  1.00 74.77 169 B 1 
ATOM 2125 N N   . GLN B 2 170 ? 0.935   15.611  9.548   1.00 83.45 170 B 1 
ATOM 2126 C CA  . GLN B 2 170 ? 0.604   16.997  9.864   1.00 81.57 170 B 1 
ATOM 2127 C C   . GLN B 2 170 ? -0.835  17.113  10.365  1.00 81.30 170 B 1 
ATOM 2128 O O   . GLN B 2 170 ? -1.665  16.241  10.121  1.00 78.70 170 B 1 
ATOM 2129 C CB  . GLN B 2 170 ? 0.881   17.915  8.662   1.00 77.27 170 B 1 
ATOM 2130 C CG  . GLN B 2 170 ? -0.044  17.676  7.459   1.00 70.48 170 B 1 
ATOM 2131 C CD  . GLN B 2 170 ? 0.231   18.664  6.313   1.00 69.08 170 B 1 
ATOM 2132 O OE1 . GLN B 2 170 ? 1.257   19.330  6.259   1.00 63.01 170 B 1 
ATOM 2133 N NE2 . GLN B 2 170 ? -0.659  18.791  5.366   1.00 61.01 170 B 1 
ATOM 2134 N N   . LYS B 2 171 ? -1.123  18.202  11.060  1.00 79.27 171 B 1 
ATOM 2135 C CA  . LYS B 2 171 ? -2.475  18.525  11.483  1.00 77.73 171 B 1 
ATOM 2136 C C   . LYS B 2 171 ? -3.187  19.319  10.386  1.00 76.83 171 B 1 
ATOM 2137 O O   . LYS B 2 171 ? -2.768  20.425  10.060  1.00 72.55 171 B 1 
ATOM 2138 C CB  . LYS B 2 171 ? -2.420  19.261  12.832  1.00 75.66 171 B 1 
ATOM 2139 C CG  . LYS B 2 171 ? -3.812  19.365  13.473  1.00 70.23 171 B 1 
ATOM 2140 C CD  . LYS B 2 171 ? -3.705  20.008  14.866  1.00 67.27 171 B 1 
ATOM 2141 C CE  . LYS B 2 171 ? -5.076  20.011  15.528  1.00 59.51 171 B 1 
ATOM 2142 N NZ  . LYS B 2 171 ? -5.016  20.526  16.922  1.00 51.04 171 B 1 
ATOM 2143 N N   . GLU B 2 172 ? -4.266  18.776  9.855   1.00 74.95 172 B 1 
ATOM 2144 C CA  . GLU B 2 172 ? -5.130  19.423  8.878   1.00 72.32 172 B 1 
ATOM 2145 C C   . GLU B 2 172 ? -6.487  19.736  9.517   1.00 70.76 172 B 1 
ATOM 2146 O O   . GLU B 2 172 ? -7.327  18.862  9.740   1.00 66.02 172 B 1 
ATOM 2147 C CB  . GLU B 2 172 ? -5.270  18.573  7.601   1.00 69.58 172 B 1 
ATOM 2148 C CG  . GLU B 2 172 ? -3.969  18.550  6.795   1.00 64.75 172 B 1 
ATOM 2149 C CD  . GLU B 2 172 ? -4.070  17.787  5.456   1.00 63.13 172 B 1 
ATOM 2150 O OE1 . GLU B 2 172 ? -2.995  17.595  4.834   1.00 58.65 172 B 1 
ATOM 2151 O OE2 . GLU B 2 172 ? -5.186  17.395  5.057   1.00 59.68 172 B 1 
ATOM 2152 N N   . GLY B 2 173 ? -6.681  20.992  9.866   1.00 69.17 173 B 1 
ATOM 2153 C CA  . GLY B 2 173 ? -7.825  21.424  10.655  1.00 68.03 173 B 1 
ATOM 2154 C C   . GLY B 2 173 ? -7.825  20.773  12.048  1.00 69.88 173 B 1 
ATOM 2155 O O   . GLY B 2 173 ? -6.944  21.040  12.861  1.00 66.33 173 B 1 
ATOM 2156 N N   . LEU B 2 174 ? -8.817  19.911  12.313  1.00 71.89 174 B 1 
ATOM 2157 C CA  . LEU B 2 174 ? -8.972  19.209  13.588  1.00 72.59 174 B 1 
ATOM 2158 C C   . LEU B 2 174 ? -8.368  17.792  13.584  1.00 74.62 174 B 1 
ATOM 2159 O O   . LEU B 2 174 ? -8.266  17.189  14.640  1.00 70.44 174 B 1 
ATOM 2160 C CB  . LEU B 2 174 ? -10.464 19.165  13.965  1.00 68.67 174 B 1 
ATOM 2161 C CG  . LEU B 2 174 ? -11.082 20.549  14.241  1.00 62.59 174 B 1 
ATOM 2162 C CD1 . LEU B 2 174 ? -12.599 20.400  14.435  1.00 56.36 174 B 1 
ATOM 2163 C CD2 . LEU B 2 174 ? -10.503 21.196  15.499  1.00 56.20 174 B 1 
ATOM 2164 N N   . HIS B 2 175 ? -7.974  17.274  12.415  1.00 79.22 175 B 1 
ATOM 2165 C CA  . HIS B 2 175 ? -7.524  15.893  12.245  1.00 79.28 175 B 1 
ATOM 2166 C C   . HIS B 2 175 ? -6.036  15.825  11.927  1.00 81.36 175 B 1 
ATOM 2167 O O   . HIS B 2 175 ? -5.495  16.682  11.227  1.00 78.94 175 B 1 
ATOM 2168 C CB  . HIS B 2 175 ? -8.359  15.210  11.161  1.00 75.17 175 B 1 
ATOM 2169 C CG  . HIS B 2 175 ? -9.820  15.139  11.521  1.00 68.31 175 B 1 
ATOM 2170 N ND1 . HIS B 2 175 ? -10.369 14.384  12.530  1.00 59.33 175 B 1 
ATOM 2171 C CD2 . HIS B 2 175 ? -10.853 15.843  10.948  1.00 59.84 175 B 1 
ATOM 2172 C CE1 . HIS B 2 175 ? -11.694 14.625  12.562  1.00 54.06 175 B 1 
ATOM 2173 N NE2 . HIS B 2 175 ? -12.029 15.502  11.616  1.00 54.98 175 B 1 
ATOM 2174 N N   . TYR B 2 176 ? -5.365  14.768  12.413  1.00 81.15 176 B 1 
ATOM 2175 C CA  . TYR B 2 176 ? -4.012  14.437  11.992  1.00 82.81 176 B 1 
ATOM 2176 C C   . TYR B 2 176 ? -4.059  13.551  10.754  1.00 83.28 176 B 1 
ATOM 2177 O O   . TYR B 2 176 ? -4.817  12.581  10.692  1.00 81.61 176 B 1 
ATOM 2178 C CB  . TYR B 2 176 ? -3.236  13.783  13.136  1.00 82.51 176 B 1 
ATOM 2179 C CG  . TYR B 2 176 ? -2.878  14.755  14.237  1.00 81.58 176 B 1 
ATOM 2180 C CD1 . TYR B 2 176 ? -1.700  15.519  14.147  1.00 78.14 176 B 1 
ATOM 2181 C CD2 . TYR B 2 176 ? -3.716  14.902  15.360  1.00 78.17 176 B 1 
ATOM 2182 C CE1 . TYR B 2 176 ? -1.355  16.420  15.164  1.00 75.50 176 B 1 
ATOM 2183 C CE2 . TYR B 2 176 ? -3.383  15.803  16.379  1.00 75.27 176 B 1 
ATOM 2184 C CZ  . TYR B 2 176 ? -2.198  16.560  16.283  1.00 76.04 176 B 1 
ATOM 2185 O OH  . TYR B 2 176 ? -1.870  17.444  17.282  1.00 71.61 176 B 1 
ATOM 2186 N N   . THR B 2 177 ? -3.219  13.884  9.773   1.00 84.87 177 B 1 
ATOM 2187 C CA  . THR B 2 177 ? -3.078  13.151  8.520   1.00 84.13 177 B 1 
ATOM 2188 C C   . THR B 2 177 ? -1.654  12.615  8.377   1.00 84.72 177 B 1 
ATOM 2189 O O   . THR B 2 177 ? -0.708  13.143  8.966   1.00 82.49 177 B 1 
ATOM 2190 C CB  . THR B 2 177 ? -3.466  14.007  7.301   1.00 81.43 177 B 1 
ATOM 2191 O OG1 . THR B 2 177 ? -2.631  15.131  7.181   1.00 72.73 177 B 1 
ATOM 2192 C CG2 . THR B 2 177 ? -4.911  14.486  7.398   1.00 73.46 177 B 1 
ATOM 2193 N N   . CYS B 2 178 ? -1.505  11.542  7.610   1.00 86.48 178 B 1 
ATOM 2194 C CA  . CYS B 2 178 ? -0.227  11.017  7.158   1.00 86.88 178 B 1 
ATOM 2195 C C   . CYS B 2 178 ? -0.312  10.933  5.638   1.00 86.55 178 B 1 
ATOM 2196 O O   . CYS B 2 178 ? -1.021  10.074  5.115   1.00 83.42 178 B 1 
ATOM 2197 C CB  . CYS B 2 178 ? 0.020   9.659   7.828   1.00 86.35 178 B 1 
ATOM 2198 S SG  . CYS B 2 178 ? 1.465   8.758   7.208   1.00 84.65 178 B 1 
ATOM 2199 N N   . SER B 2 179 ? 0.356   11.846  4.930   1.00 84.86 179 B 1 
ATOM 2200 C CA  . SER B 2 179 ? 0.246   11.950  3.478   1.00 84.05 179 B 1 
ATOM 2201 C C   . SER B 2 179 ? 1.528   12.484  2.842   1.00 84.11 179 B 1 
ATOM 2202 O O   . SER B 2 179 ? 2.416   13.010  3.521   1.00 81.19 179 B 1 
ATOM 2203 C CB  . SER B 2 179 ? -0.970  12.811  3.098   1.00 81.25 179 B 1 
ATOM 2204 O OG  . SER B 2 179 ? -0.905  14.094  3.675   1.00 73.53 179 B 1 
ATOM 2205 N N   . SER B 2 180 ? 1.650   12.318  1.531   1.00 83.06 180 B 1 
ATOM 2206 C CA  . SER B 2 180 ? 2.756   12.869  0.759   1.00 82.17 180 B 1 
ATOM 2207 C C   . SER B 2 180 ? 2.523   14.346  0.450   1.00 82.42 180 B 1 
ATOM 2208 O O   . SER B 2 180 ? 1.439   14.749  0.027   1.00 79.81 180 B 1 
ATOM 2209 C CB  . SER B 2 180 ? 3.003   12.064  -0.515  1.00 79.72 180 B 1 
ATOM 2210 O OG  . SER B 2 180 ? 1.830   11.918  -1.277  1.00 69.84 180 B 1 
ATOM 2211 N N   . HIS B 2 181 ? 3.582   15.136  0.648   1.00 81.24 181 B 1 
ATOM 2212 C CA  . HIS B 2 181 ? 3.598   16.575  0.415   1.00 80.60 181 B 1 
ATOM 2213 C C   . HIS B 2 181 ? 4.774   16.931  -0.475  1.00 80.95 181 B 1 
ATOM 2214 O O   . HIS B 2 181 ? 5.927   16.822  -0.071  1.00 78.38 181 B 1 
ATOM 2215 C CB  . HIS B 2 181 ? 3.678   17.317  1.755   1.00 79.24 181 B 1 
ATOM 2216 C CG  . HIS B 2 181 ? 2.472   17.082  2.602   1.00 77.52 181 B 1 
ATOM 2217 N ND1 . HIS B 2 181 ? 1.236   17.691  2.455   1.00 68.26 181 B 1 
ATOM 2218 C CD2 . HIS B 2 181 ? 2.347   16.142  3.592   1.00 70.33 181 B 1 
ATOM 2219 C CE1 . HIS B 2 181 ? 0.398   17.122  3.331   1.00 69.08 181 B 1 
ATOM 2220 N NE2 . HIS B 2 181 ? 1.034   16.185  4.033   1.00 70.60 181 B 1 
ATOM 2221 N N   . PHE B 2 182 ? 4.486   17.369  -1.696  1.00 79.21 182 B 1 
ATOM 2222 C CA  . PHE B 2 182 ? 5.511   17.782  -2.645  1.00 79.33 182 B 1 
ATOM 2223 C C   . PHE B 2 182 ? 5.826   19.279  -2.503  1.00 78.96 182 B 1 
ATOM 2224 O O   . PHE B 2 182 ? 4.959   20.058  -2.117  1.00 76.06 182 B 1 
ATOM 2225 C CB  . PHE B 2 182 ? 5.084   17.421  -4.071  1.00 78.51 182 B 1 
ATOM 2226 C CG  . PHE B 2 182 ? 4.796   15.947  -4.264  1.00 79.30 182 B 1 
ATOM 2227 C CD1 . PHE B 2 182 ? 5.734   14.976  -3.861  1.00 77.32 182 B 1 
ATOM 2228 C CD2 . PHE B 2 182 ? 3.569   15.530  -4.812  1.00 77.92 182 B 1 
ATOM 2229 C CE1 . PHE B 2 182 ? 5.447   13.609  -3.989  1.00 75.87 182 B 1 
ATOM 2230 C CE2 . PHE B 2 182 ? 3.279   14.168  -4.949  1.00 75.96 182 B 1 
ATOM 2231 C CZ  . PHE B 2 182 ? 4.219   13.211  -4.531  1.00 75.52 182 B 1 
ATOM 2232 N N   . PRO B 2 183 ? 7.077   19.690  -2.843  1.00 79.26 183 B 1 
ATOM 2233 C CA  . PRO B 2 183 ? 7.422   21.103  -2.909  1.00 79.02 183 B 1 
ATOM 2234 C C   . PRO B 2 183 ? 6.491   21.830  -3.883  1.00 79.17 183 B 1 
ATOM 2235 O O   . PRO B 2 183 ? 6.279   21.374  -5.006  1.00 76.44 183 B 1 
ATOM 2236 C CB  . PRO B 2 183 ? 8.876   21.162  -3.378  1.00 77.36 183 B 1 
ATOM 2237 C CG  . PRO B 2 183 ? 9.433   19.782  -3.029  1.00 75.12 183 B 1 
ATOM 2238 C CD  . PRO B 2 183 ? 8.224   18.871  -3.188  1.00 77.77 183 B 1 
ATOM 2239 N N   . TYR B 2 184 ? 6.018   23.009  -3.478  1.00 75.06 184 B 1 
ATOM 2240 C CA  . TYR B 2 184 ? 5.062   23.807  -4.253  1.00 73.24 184 B 1 
ATOM 2241 C C   . TYR B 2 184 ? 5.487   24.042  -5.709  1.00 74.55 184 B 1 
ATOM 2242 O O   . TYR B 2 184 ? 4.720   23.824  -6.642  1.00 71.66 184 B 1 
ATOM 2243 C CB  . TYR B 2 184 ? 4.871   25.148  -3.520  1.00 68.83 184 B 1 
ATOM 2244 C CG  . TYR B 2 184 ? 3.968   26.076  -4.279  1.00 62.79 184 B 1 
ATOM 2245 C CD1 . TYR B 2 184 ? 4.485   27.170  -4.993  1.00 57.99 184 B 1 
ATOM 2246 C CD2 . TYR B 2 184 ? 2.597   25.765  -4.383  1.00 56.83 184 B 1 
ATOM 2247 C CE1 . TYR B 2 184 ? 3.651   27.917  -5.851  1.00 50.12 184 B 1 
ATOM 2248 C CE2 . TYR B 2 184 ? 1.768   26.484  -5.233  1.00 50.65 184 B 1 
ATOM 2249 C CZ  . TYR B 2 184 ? 2.307   27.535  -5.993  1.00 50.51 184 B 1 
ATOM 2250 O OH  . TYR B 2 184 ? 1.513   28.142  -6.905  1.00 44.38 184 B 1 
ATOM 2251 N N   . SER B 2 185 ? 6.759   24.422  -5.918  1.00 75.49 185 B 1 
ATOM 2252 C CA  . SER B 2 185 ? 7.291   24.739  -7.248  1.00 76.05 185 B 1 
ATOM 2253 C C   . SER B 2 185 ? 7.341   23.540  -8.199  1.00 77.79 185 B 1 
ATOM 2254 O O   . SER B 2 185 ? 7.332   23.710  -9.415  1.00 74.97 185 B 1 
ATOM 2255 C CB  . SER B 2 185 ? 8.701   25.326  -7.090  1.00 73.17 185 B 1 
ATOM 2256 O OG  . SER B 2 185 ? 9.535   24.439  -6.369  1.00 64.89 185 B 1 
ATOM 2257 N N   . GLN B 2 186 ? 7.392   22.318  -7.652  1.00 79.86 186 B 1 
ATOM 2258 C CA  . GLN B 2 186 ? 7.553   21.071  -8.403  1.00 81.22 186 B 1 
ATOM 2259 C C   . GLN B 2 186 ? 6.376   20.111  -8.199  1.00 82.00 186 B 1 
ATOM 2260 O O   . GLN B 2 186 ? 6.451   18.955  -8.601  1.00 80.28 186 B 1 
ATOM 2261 C CB  . GLN B 2 186 ? 8.890   20.424  -8.026  1.00 80.16 186 B 1 
ATOM 2262 C CG  . GLN B 2 186 ? 10.093  21.291  -8.432  1.00 75.52 186 B 1 
ATOM 2263 C CD  . GLN B 2 186 ? 11.431  20.630  -8.087  1.00 71.70 186 B 1 
ATOM 2264 O OE1 . GLN B 2 186 ? 11.510  19.604  -7.444  1.00 66.11 186 B 1 
ATOM 2265 N NE2 . GLN B 2 186 ? 12.527  21.213  -8.501  1.00 63.33 186 B 1 
ATOM 2266 N N   . TYR B 2 187 ? 5.267   20.582  -7.602  1.00 82.00 187 B 1 
ATOM 2267 C CA  . TYR B 2 187 ? 4.122   19.756  -7.224  1.00 81.09 187 B 1 
ATOM 2268 C C   . TYR B 2 187 ? 3.595   18.900  -8.389  1.00 82.09 187 B 1 
ATOM 2269 O O   . TYR B 2 187 ? 3.515   17.675  -8.280  1.00 81.03 187 B 1 
ATOM 2270 C CB  . TYR B 2 187 ? 3.014   20.675  -6.700  1.00 78.49 187 B 1 
ATOM 2271 C CG  . TYR B 2 187 ? 1.750   19.939  -6.354  1.00 76.16 187 B 1 
ATOM 2272 C CD1 . TYR B 2 187 ? 0.733   19.766  -7.313  1.00 71.03 187 B 1 
ATOM 2273 C CD2 . TYR B 2 187 ? 1.587   19.397  -5.067  1.00 70.64 187 B 1 
ATOM 2274 C CE1 . TYR B 2 187 ? -0.436  19.068  -6.989  1.00 67.20 187 B 1 
ATOM 2275 C CE2 . TYR B 2 187 ? 0.421   18.698  -4.733  1.00 66.11 187 B 1 
ATOM 2276 C CZ  . TYR B 2 187 ? -0.593  18.536  -5.696  1.00 66.73 187 B 1 
ATOM 2277 O OH  . TYR B 2 187 ? -1.730  17.860  -5.377  1.00 63.02 187 B 1 
ATOM 2278 N N   . GLN B 2 188 ? 3.299   19.532  -9.530  1.00 81.87 188 B 1 
ATOM 2279 C CA  . GLN B 2 188 ? 2.752   18.830  -10.688 1.00 82.19 188 B 1 
ATOM 2280 C C   . GLN B 2 188 ? 3.760   17.864  -11.308 1.00 83.66 188 B 1 
ATOM 2281 O O   . GLN B 2 188 ? 3.383   16.769  -11.722 1.00 83.07 188 B 1 
ATOM 2282 C CB  . GLN B 2 188 ? 2.252   19.859  -11.723 1.00 80.33 188 B 1 
ATOM 2283 C CG  . GLN B 2 188 ? 1.394   19.203  -12.821 1.00 72.48 188 B 1 
ATOM 2284 C CD  . GLN B 2 188 ? 0.109   18.579  -12.262 1.00 67.00 188 B 1 
ATOM 2285 O OE1 . GLN B 2 188 ? -0.491  19.069  -11.320 1.00 60.66 188 B 1 
ATOM 2286 N NE2 . GLN B 2 188 ? -0.350  17.476  -12.799 1.00 57.72 188 B 1 
ATOM 2287 N N   . PHE B 2 189 ? 5.043   18.242  -11.347 1.00 85.82 189 B 1 
ATOM 2288 C CA  . PHE B 2 189 ? 6.109   17.374  -11.847 1.00 86.67 189 B 1 
ATOM 2289 C C   . PHE B 2 189 ? 6.204   16.100  -11.001 1.00 86.63 189 B 1 
ATOM 2290 O O   . PHE B 2 189 ? 6.080   15.007  -11.539 1.00 86.10 189 B 1 
ATOM 2291 C CB  . PHE B 2 189 ? 7.438   18.138  -11.858 1.00 86.61 189 B 1 
ATOM 2292 C CG  . PHE B 2 189 ? 8.614   17.247  -12.218 1.00 86.76 189 B 1 
ATOM 2293 C CD1 . PHE B 2 189 ? 9.418   16.686  -11.208 1.00 84.28 189 B 1 
ATOM 2294 C CD2 . PHE B 2 189 ? 8.881   16.927  -13.570 1.00 84.66 189 B 1 
ATOM 2295 C CE1 . PHE B 2 189 ? 10.476  15.825  -11.544 1.00 84.40 189 B 1 
ATOM 2296 C CE2 . PHE B 2 189 ? 9.934   16.071  -13.906 1.00 83.89 189 B 1 
ATOM 2297 C CZ  . PHE B 2 189 ? 10.738  15.521  -12.889 1.00 83.67 189 B 1 
ATOM 2298 N N   . TRP B 2 190 ? 6.335   16.247  -9.668  1.00 85.12 190 B 1 
ATOM 2299 C CA  . TRP B 2 190 ? 6.425   15.105  -8.759  1.00 84.21 190 B 1 
ATOM 2300 C C   . TRP B 2 190 ? 5.195   14.215  -8.848  1.00 83.72 190 B 1 
ATOM 2301 O O   . TRP B 2 190 ? 5.329   13.010  -9.022  1.00 81.71 190 B 1 
ATOM 2302 C CB  . TRP B 2 190 ? 6.653   15.598  -7.342  1.00 83.59 190 B 1 
ATOM 2303 C CG  . TRP B 2 190 ? 8.074   15.960  -7.063  1.00 81.37 190 B 1 
ATOM 2304 C CD1 . TRP B 2 190 ? 8.558   17.198  -6.851  1.00 76.79 190 B 1 
ATOM 2305 C CD2 . TRP B 2 190 ? 9.219   15.062  -6.989  1.00 79.02 190 B 1 
ATOM 2306 N NE1 . TRP B 2 190 ? 9.931   17.142  -6.636  1.00 75.07 190 B 1 
ATOM 2307 C CE2 . TRP B 2 190 ? 10.372  15.841  -6.720  1.00 77.15 190 B 1 
ATOM 2308 C CE3 . TRP B 2 190 ? 9.374   13.669  -7.126  1.00 72.48 190 B 1 
ATOM 2309 C CZ2 . TRP B 2 190 ? 11.651  15.257  -6.582  1.00 73.85 190 B 1 
ATOM 2310 C CZ3 . TRP B 2 190 ? 10.652  13.082  -6.992  1.00 70.67 190 B 1 
ATOM 2311 C CH2 . TRP B 2 190 ? 11.770  13.870  -6.726  1.00 71.56 190 B 1 
ATOM 2312 N N   . LYS B 2 191 ? 3.999   14.779  -8.827  1.00 85.46 191 B 1 
ATOM 2313 C CA  . LYS B 2 191 ? 2.746   14.028  -8.912  1.00 85.06 191 B 1 
ATOM 2314 C C   . LYS B 2 191 ? 2.667   13.179  -10.190 1.00 85.63 191 B 1 
ATOM 2315 O O   . LYS B 2 191 ? 2.415   11.975  -10.110 1.00 84.76 191 B 1 
ATOM 2316 C CB  . LYS B 2 191 ? 1.571   15.008  -8.789  1.00 83.55 191 B 1 
ATOM 2317 C CG  . LYS B 2 191 ? 0.246   14.255  -8.720  1.00 78.93 191 B 1 
ATOM 2318 C CD  . LYS B 2 191 ? -0.934  15.217  -8.560  1.00 75.97 191 B 1 
ATOM 2319 C CE  . LYS B 2 191 ? -2.213  14.381  -8.542  1.00 70.04 191 B 1 
ATOM 2320 N NZ  . LYS B 2 191 ? -3.416  15.206  -8.392  1.00 64.91 191 B 1 
ATOM 2321 N N   . ASN B 2 192 ? 2.930   13.777  -11.339 1.00 87.30 192 B 1 
ATOM 2322 C CA  . ASN B 2 192 ? 2.902   13.075  -12.621 1.00 87.95 192 B 1 
ATOM 2323 C C   . ASN B 2 192 ? 3.947   11.966  -12.676 1.00 88.41 192 B 1 
ATOM 2324 O O   . ASN B 2 192 ? 3.669   10.842  -13.099 1.00 87.49 192 B 1 
ATOM 2325 C CB  . ASN B 2 192 ? 3.156   14.084  -13.755 1.00 87.33 192 B 1 
ATOM 2326 C CG  . ASN B 2 192 ? 2.013   15.061  -13.973 1.00 85.23 192 B 1 
ATOM 2327 O OD1 . ASN B 2 192 ? 0.980   15.035  -13.336 1.00 76.78 192 B 1 
ATOM 2328 N ND2 . ASN B 2 192 ? 2.177   15.962  -14.919 1.00 78.71 192 B 1 
ATOM 2329 N N   . PHE B 2 193 ? 5.155   12.271  -12.208 1.00 87.34 193 B 1 
ATOM 2330 C CA  . PHE B 2 193 ? 6.275   11.358  -12.208 1.00 86.96 193 B 1 
ATOM 2331 C C   . PHE B 2 193 ? 6.044   10.133  -11.320 1.00 86.82 193 B 1 
ATOM 2332 O O   . PHE B 2 193 ? 6.343   9.007   -11.707 1.00 85.71 193 B 1 
ATOM 2333 C CB  . PHE B 2 193 ? 7.454   12.155  -11.722 1.00 86.13 193 B 1 
ATOM 2334 C CG  . PHE B 2 193 ? 8.708   11.353  -11.673 1.00 85.18 193 B 1 
ATOM 2335 C CD1 . PHE B 2 193 ? 9.165   10.897  -10.443 1.00 82.43 193 B 1 
ATOM 2336 C CD2 . PHE B 2 193 ? 9.446   11.221  -12.853 1.00 82.09 193 B 1 
ATOM 2337 C CE1 . PHE B 2 193 ? 10.479  10.423  -10.374 1.00 81.06 193 B 1 
ATOM 2338 C CE2 . PHE B 2 193 ? 10.749  10.745  -12.781 1.00 80.84 193 B 1 
ATOM 2339 C CZ  . PHE B 2 193 ? 11.281  10.392  -11.540 1.00 80.42 193 B 1 
ATOM 2340 N N   . GLN B 2 194 ? 5.452   10.333  -10.153 1.00 85.21 194 B 1 
ATOM 2341 C CA  . GLN B 2 194 ? 5.069   9.259   -9.245  1.00 84.30 194 B 1 
ATOM 2342 C C   . GLN B 2 194 ? 4.075   8.297   -9.869  1.00 85.28 194 B 1 
ATOM 2343 O O   . GLN B 2 194 ? 4.285   7.084   -9.884  1.00 84.09 194 B 1 
ATOM 2344 C CB  . GLN B 2 194 ? 4.439   9.880   -7.998  1.00 82.02 194 B 1 
ATOM 2345 C CG  . GLN B 2 194 ? 5.453   10.583  -7.107  1.00 74.17 194 B 1 
ATOM 2346 C CD  . GLN B 2 194 ? 6.591   9.678   -6.723  1.00 70.25 194 B 1 
ATOM 2347 O OE1 . GLN B 2 194 ? 6.492   8.471   -6.727  1.00 63.38 194 B 1 
ATOM 2348 N NE2 . GLN B 2 194 ? 7.722   10.234  -6.375  1.00 60.24 194 B 1 
ATOM 2349 N N   . THR B 2 195 ? 3.021   8.832   -10.436 1.00 86.72 195 B 1 
ATOM 2350 C CA  . THR B 2 195 ? 1.988   8.046   -11.094 1.00 87.94 195 B 1 
ATOM 2351 C C   . THR B 2 195 ? 2.569   7.250   -12.257 1.00 89.06 195 B 1 
ATOM 2352 O O   . THR B 2 195 ? 2.357   6.039   -12.329 1.00 88.47 195 B 1 
ATOM 2353 C CB  . THR B 2 195 ? 0.862   8.955   -11.575 1.00 86.99 195 B 1 
ATOM 2354 O OG1 . THR B 2 195 ? 0.270   9.544   -10.437 1.00 77.32 195 B 1 
ATOM 2355 C CG2 . THR B 2 195 ? -0.221  8.196   -12.337 1.00 75.83 195 B 1 
ATOM 2356 N N   . LEU B 2 196 ? 3.364   7.883   -13.118 1.00 89.89 196 B 1 
ATOM 2357 C CA  . LEU B 2 196 ? 4.004   7.198   -14.241 1.00 90.92 196 B 1 
ATOM 2358 C C   . LEU B 2 196 ? 4.922   6.074   -13.767 1.00 91.24 196 B 1 
ATOM 2359 O O   . LEU B 2 196 ? 4.896   4.986   -14.335 1.00 90.38 196 B 1 
ATOM 2360 C CB  . LEU B 2 196 ? 4.784   8.212   -15.090 1.00 91.29 196 B 1 
ATOM 2361 C CG  . LEU B 2 196 ? 3.894   9.148   -15.922 1.00 86.81 196 B 1 
ATOM 2362 C CD1 . LEU B 2 196 ? 4.761   10.208  -16.597 1.00 83.12 196 B 1 
ATOM 2363 C CD2 . LEU B 2 196 ? 3.123   8.393   -17.017 1.00 83.63 196 B 1 
ATOM 2364 N N   . LYS B 2 197 ? 5.685   6.278   -12.691 1.00 89.78 197 B 1 
ATOM 2365 C CA  . LYS B 2 197 ? 6.566   5.240   -12.161 1.00 89.01 197 B 1 
ATOM 2366 C C   . LYS B 2 197 ? 5.800   4.045   -11.620 1.00 89.50 197 B 1 
ATOM 2367 O O   . LYS B 2 197 ? 6.173   2.909   -11.920 1.00 88.38 197 B 1 
ATOM 2368 C CB  . LYS B 2 197 ? 7.494   5.841   -11.101 1.00 86.94 197 B 1 
ATOM 2369 C CG  . LYS B 2 197 ? 8.579   4.827   -10.738 1.00 80.47 197 B 1 
ATOM 2370 C CD  . LYS B 2 197 ? 9.579   5.440   -9.774  1.00 78.14 197 B 1 
ATOM 2371 C CE  . LYS B 2 197 ? 10.628  4.424   -9.363  1.00 70.98 197 B 1 
ATOM 2372 N NZ  . LYS B 2 197 ? 11.468  4.905   -8.243  1.00 66.57 197 B 1 
ATOM 2373 N N   . ILE B 2 198 ? 4.719   4.261   -10.866 1.00 89.27 198 B 1 
ATOM 2374 C CA  . ILE B 2 198 ? 3.866   3.185   -10.362 1.00 89.73 198 B 1 
ATOM 2375 C C   . ILE B 2 198 ? 3.257   2.403   -11.532 1.00 90.53 198 B 1 
ATOM 2376 O O   . ILE B 2 198 ? 3.321   1.180   -11.540 1.00 89.72 198 B 1 
ATOM 2377 C CB  . ILE B 2 198 ? 2.785   3.727   -9.401  1.00 88.58 198 B 1 
ATOM 2378 C CG1 . ILE B 2 198 ? 3.456   4.233   -8.103  1.00 85.17 198 B 1 
ATOM 2379 C CG2 . ILE B 2 198 ? 1.740   2.641   -9.077  1.00 84.10 198 B 1 
ATOM 2380 C CD1 . ILE B 2 198 ? 2.512   5.034   -7.196  1.00 76.53 198 B 1 
ATOM 2381 N N   . VAL B 2 199 ? 2.738   3.077   -12.538 1.00 92.34 199 B 1 
ATOM 2382 C CA  . VAL B 2 199 ? 2.137   2.423   -13.699 1.00 93.14 199 B 1 
ATOM 2383 C C   . VAL B 2 199 ? 3.170   1.636   -14.506 1.00 93.38 199 B 1 
ATOM 2384 O O   . VAL B 2 199 ? 2.916   0.491   -14.889 1.00 92.36 199 B 1 
ATOM 2385 C CB  . VAL B 2 199 ? 1.401   3.454   -14.579 1.00 93.25 199 B 1 
ATOM 2386 C CG1 . VAL B 2 199 ? 0.885   2.836   -15.880 1.00 89.38 199 B 1 
ATOM 2387 C CG2 . VAL B 2 199 ? 0.200   4.029   -13.828 1.00 89.22 199 B 1 
ATOM 2388 N N   . ILE B 2 200 ? 4.364   2.201   -14.737 1.00 93.62 200 B 1 
ATOM 2389 C CA  . ILE B 2 200 ? 5.425   1.517   -15.489 1.00 93.94 200 B 1 
ATOM 2390 C C   . ILE B 2 200 ? 5.919   0.285   -14.726 1.00 93.78 200 B 1 
ATOM 2391 O O   . ILE B 2 200 ? 5.962   -0.805  -15.289 1.00 92.79 200 B 1 
ATOM 2392 C CB  . ILE B 2 200 ? 6.570   2.496   -15.848 1.00 94.10 200 B 1 
ATOM 2393 C CG1 . ILE B 2 200 ? 6.071   3.523   -16.890 1.00 90.50 200 B 1 
ATOM 2394 C CG2 . ILE B 2 200 ? 7.796   1.744   -16.399 1.00 89.33 200 B 1 
ATOM 2395 C CD1 . ILE B 2 200 ? 6.996   4.737   -17.054 1.00 79.54 200 B 1 
ATOM 2396 N N   . LEU B 2 201 ? 6.270   0.430   -13.437 1.00 93.06 201 B 1 
ATOM 2397 C CA  . LEU B 2 201 ? 6.816   -0.672  -12.645 1.00 92.25 201 B 1 
ATOM 2398 C C   . LEU B 2 201 ? 5.760   -1.682  -12.194 1.00 92.02 201 B 1 
ATOM 2399 O O   . LEU B 2 201 ? 6.064   -2.863  -12.099 1.00 90.32 201 B 1 
ATOM 2400 C CB  . LEU B 2 201 ? 7.569   -0.125  -11.421 1.00 91.00 201 B 1 
ATOM 2401 C CG  . LEU B 2 201 ? 8.832   0.700   -11.739 1.00 87.69 201 B 1 
ATOM 2402 C CD1 . LEU B 2 201 ? 9.493   1.095   -10.418 1.00 84.08 201 B 1 
ATOM 2403 C CD2 . LEU B 2 201 ? 9.851   -0.098  -12.554 1.00 83.91 201 B 1 
ATOM 2404 N N   . GLY B 2 202 ? 4.546   -1.224  -11.915 1.00 91.54 202 B 1 
ATOM 2405 C CA  . GLY B 2 202 ? 3.464   -2.037  -11.369 1.00 90.56 202 B 1 
ATOM 2406 C C   . GLY B 2 202 ? 2.601   -2.727  -12.415 1.00 91.56 202 B 1 
ATOM 2407 O O   . GLY B 2 202 ? 2.007   -3.764  -12.114 1.00 88.93 202 B 1 
ATOM 2408 N N   . LEU B 2 203 ? 2.525   -2.200  -13.642 1.00 91.62 203 B 1 
ATOM 2409 C CA  . LEU B 2 203 ? 1.694   -2.769  -14.692 1.00 93.10 203 B 1 
ATOM 2410 C C   . LEU B 2 203 ? 2.475   -3.084  -15.971 1.00 94.29 203 B 1 
ATOM 2411 O O   . LEU B 2 203 ? 2.522   -4.242  -16.401 1.00 93.32 203 B 1 
ATOM 2412 C CB  . LEU B 2 203 ? 0.492   -1.843  -14.947 1.00 92.15 203 B 1 
ATOM 2413 C CG  . LEU B 2 203 ? -0.566  -2.444  -15.893 1.00 90.16 203 B 1 
ATOM 2414 C CD1 . LEU B 2 203 ? -1.309  -3.609  -15.225 1.00 86.30 203 B 1 
ATOM 2415 C CD2 . LEU B 2 203 ? -1.588  -1.385  -16.295 1.00 86.46 203 B 1 
ATOM 2416 N N   . VAL B 2 204 ? 3.103   -2.085  -16.584 1.00 94.96 204 B 1 
ATOM 2417 C CA  . VAL B 2 204 ? 3.700   -2.215  -17.920 1.00 95.68 204 B 1 
ATOM 2418 C C   . VAL B 2 204 ? 4.882   -3.183  -17.918 1.00 96.11 204 B 1 
ATOM 2419 O O   . VAL B 2 204 ? 4.917   -4.117  -18.714 1.00 95.33 204 B 1 
ATOM 2420 C CB  . VAL B 2 204 ? 4.120   -0.838  -18.486 1.00 95.21 204 B 1 
ATOM 2421 C CG1 . VAL B 2 204 ? 4.727   -0.957  -19.880 1.00 91.25 204 B 1 
ATOM 2422 C CG2 . VAL B 2 204 ? 2.923   0.112   -18.567 1.00 91.56 204 B 1 
ATOM 2423 N N   . LEU B 2 205 ? 5.850   -2.994  -17.010 1.00 95.18 205 B 1 
ATOM 2424 C CA  . LEU B 2 205 ? 7.050   -3.831  -16.944 1.00 95.35 205 B 1 
ATOM 2425 C C   . LEU B 2 205 ? 6.736   -5.304  -16.607 1.00 95.72 205 B 1 
ATOM 2426 O O   . LEU B 2 205 ? 7.186   -6.182  -17.352 1.00 95.16 205 B 1 
ATOM 2427 C CB  . LEU B 2 205 ? 8.079   -3.178  -15.997 1.00 94.45 205 B 1 
ATOM 2428 C CG  . LEU B 2 205 ? 9.368   -3.987  -15.792 1.00 89.81 205 B 1 
ATOM 2429 C CD1 . LEU B 2 205 ? 10.214  -4.011  -17.068 1.00 85.21 205 B 1 
ATOM 2430 C CD2 . LEU B 2 205 ? 10.203  -3.373  -14.672 1.00 84.79 205 B 1 
ATOM 2431 N N   . PRO B 2 206 ? 5.933   -5.627  -15.562 1.00 95.77 206 B 1 
ATOM 2432 C CA  . PRO B 2 206 ? 5.567   -7.014  -15.264 1.00 95.26 206 B 1 
ATOM 2433 C C   . PRO B 2 206 ? 4.810   -7.682  -16.406 1.00 95.69 206 B 1 
ATOM 2434 O O   . PRO B 2 206 ? 5.136   -8.811  -16.766 1.00 94.44 206 B 1 
ATOM 2435 C CB  . PRO B 2 206 ? 4.719   -6.959  -13.996 1.00 93.58 206 B 1 
ATOM 2436 C CG  . PRO B 2 206 ? 5.152   -5.669  -13.331 1.00 90.62 206 B 1 
ATOM 2437 C CD  . PRO B 2 206 ? 5.431   -4.753  -14.510 1.00 93.94 206 B 1 
ATOM 2438 N N   . LEU B 2 207 ? 3.849   -6.999  -17.028 1.00 94.98 207 B 1 
ATOM 2439 C CA  . LEU B 2 207 ? 3.103   -7.547  -18.155 1.00 94.59 207 B 1 
ATOM 2440 C C   . LEU B 2 207 ? 3.997   -7.800  -19.369 1.00 94.94 207 B 1 
ATOM 2441 O O   . LEU B 2 207 ? 3.894   -8.864  -19.977 1.00 93.99 207 B 1 
ATOM 2442 C CB  . LEU B 2 207 ? 1.942   -6.613  -18.538 1.00 93.15 207 B 1 
ATOM 2443 C CG  . LEU B 2 207 ? 0.726   -6.692  -17.590 1.00 83.25 207 B 1 
ATOM 2444 C CD1 . LEU B 2 207 ? -0.298  -5.641  -18.018 1.00 78.73 207 B 1 
ATOM 2445 C CD2 . LEU B 2 207 ? 0.037   -8.059  -17.632 1.00 79.65 207 B 1 
ATOM 2446 N N   . LEU B 2 208 ? 4.916   -6.882  -19.692 1.00 95.93 208 B 1 
ATOM 2447 C CA  . LEU B 2 208 ? 5.869   -7.065  -20.782 1.00 96.30 208 B 1 
ATOM 2448 C C   . LEU B 2 208 ? 6.738   -8.307  -20.557 1.00 96.49 208 B 1 
ATOM 2449 O O   . LEU B 2 208 ? 6.863   -9.159  -21.445 1.00 95.44 208 B 1 
ATOM 2450 C CB  . LEU B 2 208 ? 6.727   -5.785  -20.905 1.00 95.97 208 B 1 
ATOM 2451 C CG  . LEU B 2 208 ? 7.676   -5.802  -22.114 1.00 86.84 208 B 1 
ATOM 2452 C CD1 . LEU B 2 208 ? 6.920   -5.602  -23.430 1.00 80.82 208 B 1 
ATOM 2453 C CD2 . LEU B 2 208 ? 8.715   -4.691  -21.977 1.00 81.14 208 B 1 
ATOM 2454 N N   . VAL B 2 209 ? 7.302   -8.452  -19.347 1.00 96.57 209 B 1 
ATOM 2455 C CA  . VAL B 2 209 ? 8.113   -9.623  -18.979 1.00 96.48 209 B 1 
ATOM 2456 C C   . VAL B 2 209 ? 7.289   -10.906 -19.022 1.00 96.26 209 B 1 
ATOM 2457 O O   . VAL B 2 209 ? 7.749   -11.917 -19.561 1.00 94.80 209 B 1 
ATOM 2458 C CB  . VAL B 2 209 ? 8.773   -9.422  -17.596 1.00 95.66 209 B 1 
ATOM 2459 C CG1 . VAL B 2 209 ? 9.497   -10.688 -17.113 1.00 91.83 209 B 1 
ATOM 2460 C CG2 . VAL B 2 209 ? 9.811   -8.301  -17.658 1.00 92.39 209 B 1 
ATOM 2461 N N   . MET B 2 210 ? 6.055   -10.889 -18.507 1.00 95.64 210 B 1 
ATOM 2462 C CA  . MET B 2 210 ? 5.162   -12.045 -18.556 1.00 95.17 210 B 1 
ATOM 2463 C C   . MET B 2 210 ? 4.832   -12.454 -19.983 1.00 95.33 210 B 1 
ATOM 2464 O O   . MET B 2 210 ? 4.945   -13.636 -20.310 1.00 94.18 210 B 1 
ATOM 2465 C CB  . MET B 2 210 ? 3.865   -11.769 -17.782 1.00 94.20 210 B 1 
ATOM 2466 C CG  . MET B 2 210 ? 4.061   -11.809 -16.269 1.00 89.57 210 B 1 
ATOM 2467 S SD  . MET B 2 210 ? 2.508   -11.653 -15.354 1.00 88.02 210 B 1 
ATOM 2468 C CE  . MET B 2 210 ? 3.162   -11.445 -13.685 1.00 79.00 210 B 1 
ATOM 2469 N N   . VAL B 2 211 ? 4.486   -11.513 -20.858 1.00 96.05 211 B 1 
ATOM 2470 C CA  . VAL B 2 211 ? 4.170   -11.800 -22.263 1.00 95.80 211 B 1 
ATOM 2471 C C   . VAL B 2 211 ? 5.366   -12.427 -22.976 1.00 95.66 211 B 1 
ATOM 2472 O O   . VAL B 2 211 ? 5.226   -13.486 -23.588 1.00 94.50 211 B 1 
ATOM 2473 C CB  . VAL B 2 211 ? 3.670   -10.537 -22.997 1.00 95.22 211 B 1 
ATOM 2474 C CG1 . VAL B 2 211 ? 3.563   -10.739 -24.513 1.00 90.18 211 B 1 
ATOM 2475 C CG2 . VAL B 2 211 ? 2.268   -10.148 -22.500 1.00 90.71 211 B 1 
ATOM 2476 N N   . ILE B 2 212 ? 6.565   -11.844 -22.841 1.00 96.23 212 B 1 
ATOM 2477 C CA  . ILE B 2 212 ? 7.779   -12.364 -23.485 1.00 96.03 212 B 1 
ATOM 2478 C C   . ILE B 2 212 ? 8.138   -13.755 -22.942 1.00 95.64 212 B 1 
ATOM 2479 O O   . ILE B 2 212 ? 8.297   -14.713 -23.711 1.00 94.28 212 B 1 
ATOM 2480 C CB  . ILE B 2 212 ? 8.945   -11.356 -23.317 1.00 95.91 212 B 1 
ATOM 2481 C CG1 . ILE B 2 212 ? 8.638   -10.048 -24.088 1.00 92.99 212 B 1 
ATOM 2482 C CG2 . ILE B 2 212 ? 10.276  -11.961 -23.806 1.00 92.46 212 B 1 
ATOM 2483 C CD1 . ILE B 2 212 ? 9.580   -8.890  -23.728 1.00 85.34 212 B 1 
ATOM 2484 N N   . CYS B 2 213 ? 8.225   -13.905 -21.623 1.00 95.04 213 B 1 
ATOM 2485 C CA  . CYS B 2 213 ? 8.638   -15.154 -20.993 1.00 94.65 213 B 1 
ATOM 2486 C C   . CYS B 2 213 ? 7.613   -16.274 -21.199 1.00 94.19 213 B 1 
ATOM 2487 O O   . CYS B 2 213 ? 7.983   -17.385 -21.578 1.00 92.32 213 B 1 
ATOM 2488 C CB  . CYS B 2 213 ? 8.917   -14.922 -19.498 1.00 94.02 213 B 1 
ATOM 2489 S SG  . CYS B 2 213 ? 10.414  -13.908 -19.281 1.00 90.23 213 B 1 
ATOM 2490 N N   . TYR B 2 214 ? 6.325   -16.008 -20.970 1.00 93.39 214 B 1 
ATOM 2491 C CA  . TYR B 2 214 ? 5.290   -17.027 -21.125 1.00 92.89 214 B 1 
ATOM 2492 C C   . TYR B 2 214 ? 5.034   -17.400 -22.582 1.00 92.43 214 B 1 
ATOM 2493 O O   . TYR B 2 214 ? 4.777   -18.573 -22.839 1.00 90.98 214 B 1 
ATOM 2494 C CB  . TYR B 2 214 ? 4.011   -16.637 -20.383 1.00 91.85 214 B 1 
ATOM 2495 C CG  . TYR B 2 214 ? 4.123   -16.635 -18.869 1.00 89.43 214 B 1 
ATOM 2496 C CD1 . TYR B 2 214 ? 4.774   -17.682 -18.190 1.00 84.31 214 B 1 
ATOM 2497 C CD2 . TYR B 2 214 ? 3.560   -15.591 -18.115 1.00 84.38 214 B 1 
ATOM 2498 C CE1 . TYR B 2 214 ? 4.867   -17.690 -16.788 1.00 82.36 214 B 1 
ATOM 2499 C CE2 . TYR B 2 214 ? 3.634   -15.588 -16.714 1.00 81.91 214 B 1 
ATOM 2500 C CZ  . TYR B 2 214 ? 4.299   -16.635 -16.050 1.00 83.92 214 B 1 
ATOM 2501 O OH  . TYR B 2 214 ? 4.394   -16.629 -14.681 1.00 80.39 214 B 1 
ATOM 2502 N N   . SER B 2 215 ? 5.225   -16.493 -23.550 1.00 94.55 215 B 1 
ATOM 2503 C CA  . SER B 2 215 ? 5.187   -16.856 -24.974 1.00 94.17 215 B 1 
ATOM 2504 C C   . SER B 2 215 ? 6.280   -17.874 -25.321 1.00 93.65 215 B 1 
ATOM 2505 O O   . SER B 2 215 ? 6.016   -18.876 -25.983 1.00 91.65 215 B 1 
ATOM 2506 C CB  . SER B 2 215 ? 5.330   -15.617 -25.864 1.00 93.56 215 B 1 
ATOM 2507 O OG  . SER B 2 215 ? 4.240   -14.749 -25.652 1.00 77.70 215 B 1 
ATOM 2508 N N   . GLY B 2 216 ? 7.511   -17.663 -24.824 1.00 94.04 216 B 1 
ATOM 2509 C CA  . GLY B 2 216 ? 8.607   -18.620 -24.994 1.00 93.27 216 B 1 
ATOM 2510 C C   . GLY B 2 216 ? 8.334   -19.972 -24.326 1.00 92.92 216 B 1 
ATOM 2511 O O   . GLY B 2 216 ? 8.556   -21.025 -24.929 1.00 90.86 216 B 1 
ATOM 2512 N N   . ILE B 2 217 ? 7.791   -19.968 -23.112 1.00 90.93 217 B 1 
ATOM 2513 C CA  . ILE B 2 217 ? 7.395   -21.184 -22.387 1.00 89.81 217 B 1 
ATOM 2514 C C   . ILE B 2 217 ? 6.304   -21.943 -23.156 1.00 89.24 217 B 1 
ATOM 2515 O O   . ILE B 2 217 ? 6.436   -23.146 -23.365 1.00 87.50 217 B 1 
ATOM 2516 C CB  . ILE B 2 217 ? 6.946   -20.859 -20.948 1.00 89.14 217 B 1 
ATOM 2517 C CG1 . ILE B 2 217 ? 8.144   -20.368 -20.098 1.00 85.62 217 B 1 
ATOM 2518 C CG2 . ILE B 2 217 ? 6.315   -22.092 -20.273 1.00 85.78 217 B 1 
ATOM 2519 C CD1 . ILE B 2 217 ? 7.749   -19.718 -18.771 1.00 82.73 217 B 1 
ATOM 2520 N N   . LEU B 2 218 ? 5.256   -21.246 -23.618 1.00 91.29 218 B 1 
ATOM 2521 C CA  . LEU B 2 218 ? 4.171   -21.833 -24.397 1.00 90.53 218 B 1 
ATOM 2522 C C   . LEU B 2 218 ? 4.701   -22.490 -25.671 1.00 89.97 218 B 1 
ATOM 2523 O O   . LEU B 2 218 ? 4.401   -23.659 -25.912 1.00 88.06 218 B 1 
ATOM 2524 C CB  . LEU B 2 218 ? 3.116   -20.761 -24.733 1.00 89.55 218 B 1 
ATOM 2525 C CG  . LEU B 2 218 ? 2.212   -20.368 -23.550 1.00 83.34 218 B 1 
ATOM 2526 C CD1 . LEU B 2 218 ? 1.375   -19.149 -23.922 1.00 78.97 218 B 1 
ATOM 2527 C CD2 . LEU B 2 218 ? 1.266   -21.501 -23.174 1.00 79.34 218 B 1 
ATOM 2528 N N   . LYS B 2 219 ? 5.567   -21.807 -26.431 1.00 91.35 219 B 1 
ATOM 2529 C CA  . LYS B 2 219 ? 6.192   -22.358 -27.642 1.00 91.16 219 B 1 
ATOM 2530 C C   . LYS B 2 219 ? 6.957   -23.657 -27.367 1.00 90.29 219 B 1 
ATOM 2531 O O   . LYS B 2 219 ? 6.907   -24.586 -28.164 1.00 87.49 219 B 1 
ATOM 2532 C CB  . LYS B 2 219 ? 7.098   -21.281 -28.268 1.00 90.84 219 B 1 
ATOM 2533 C CG  . LYS B 2 219 ? 7.639   -21.685 -29.654 1.00 81.32 219 B 1 
ATOM 2534 C CD  . LYS B 2 219 ? 8.462   -20.537 -30.271 1.00 77.87 219 B 1 
ATOM 2535 C CE  . LYS B 2 219 ? 8.947   -20.902 -31.673 1.00 67.16 219 B 1 
ATOM 2536 N NZ  . LYS B 2 219 ? 9.655   -19.768 -32.340 1.00 59.83 219 B 1 
ATOM 2537 N N   . THR B 2 220 ? 7.633   -23.752 -26.219 1.00 89.37 220 B 1 
ATOM 2538 C CA  . THR B 2 220 ? 8.357   -24.964 -25.801 1.00 88.75 220 B 1 
ATOM 2539 C C   . THR B 2 220 ? 7.400   -26.062 -25.333 1.00 88.25 220 B 1 
ATOM 2540 O O   . THR B 2 220 ? 7.550   -27.222 -25.717 1.00 85.16 220 B 1 
ATOM 2541 C CB  . THR B 2 220 ? 9.380   -24.626 -24.710 1.00 87.60 220 B 1 
ATOM 2542 O OG1 . THR B 2 220 ? 10.229  -23.596 -25.167 1.00 78.65 220 B 1 
ATOM 2543 C CG2 . THR B 2 220 ? 10.272  -25.818 -24.369 1.00 78.56 220 B 1 
ATOM 2544 N N   . LEU B 2 221 ? 6.361   -25.718 -24.558 1.00 87.24 221 B 1 
ATOM 2545 C CA  . LEU B 2 221 ? 5.351   -26.661 -24.080 1.00 85.21 221 B 1 
ATOM 2546 C C   . LEU B 2 221 ? 4.512   -27.264 -25.207 1.00 84.18 221 B 1 
ATOM 2547 O O   . LEU B 2 221 ? 4.133   -28.428 -25.117 1.00 80.79 221 B 1 
ATOM 2548 C CB  . LEU B 2 221 ? 4.421   -25.969 -23.068 1.00 83.72 221 B 1 
ATOM 2549 C CG  . LEU B 2 221 ? 5.048   -25.691 -21.688 1.00 79.56 221 B 1 
ATOM 2550 C CD1 . LEU B 2 221 ? 4.049   -24.884 -20.858 1.00 75.56 221 B 1 
ATOM 2551 C CD2 . LEU B 2 221 ? 5.369   -26.979 -20.928 1.00 76.48 221 B 1 
ATOM 2552 N N   . LEU B 2 222 ? 4.254   -26.503 -26.277 1.00 84.23 222 B 1 
ATOM 2553 C CA  . LEU B 2 222 ? 3.539   -26.992 -27.459 1.00 83.69 222 B 1 
ATOM 2554 C C   . LEU B 2 222 ? 4.261   -28.158 -28.147 1.00 82.97 222 B 1 
ATOM 2555 O O   . LEU B 2 222 ? 3.597   -28.984 -28.774 1.00 78.65 222 B 1 
ATOM 2556 C CB  . LEU B 2 222 ? 3.296   -25.834 -28.436 1.00 81.96 222 B 1 
ATOM 2557 C CG  . LEU B 2 222 ? 2.228   -24.820 -27.978 1.00 76.35 222 B 1 
ATOM 2558 C CD1 . LEU B 2 222 ? 2.229   -23.605 -28.911 1.00 70.88 222 B 1 
ATOM 2559 C CD2 . LEU B 2 222 ? 0.813   -25.390 -27.981 1.00 70.73 222 B 1 
ATOM 2560 N N   . ARG B 2 223 ? 5.584   -28.255 -27.980 1.00 83.52 223 B 1 
ATOM 2561 C CA  . ARG B 2 223 ? 6.398   -29.380 -28.484 1.00 83.74 223 B 1 
ATOM 2562 C C   . ARG B 2 223 ? 6.405   -30.590 -27.537 1.00 82.96 223 B 1 
ATOM 2563 O O   . ARG B 2 223 ? 6.916   -31.646 -27.905 1.00 76.68 223 B 1 
ATOM 2564 C CB  . ARG B 2 223 ? 7.839   -28.894 -28.742 1.00 80.65 223 B 1 
ATOM 2565 C CG  . ARG B 2 223 ? 7.906   -27.778 -29.791 1.00 72.45 223 B 1 
ATOM 2566 C CD  . ARG B 2 223 ? 9.362   -27.312 -29.959 1.00 68.98 223 B 1 
ATOM 2567 N NE  . ARG B 2 223 ? 9.482   -26.264 -30.990 1.00 62.79 223 B 1 
ATOM 2568 C CZ  . ARG B 2 223 ? 10.621  -25.688 -31.383 1.00 58.46 223 B 1 
ATOM 2569 N NH1 . ARG B 2 223 ? 11.775  -25.982 -30.829 1.00 54.82 223 B 1 
ATOM 2570 N NH2 . ARG B 2 223 ? 10.615  -24.817 -32.345 1.00 51.08 223 B 1 
ATOM 2571 N N   . CYS B 2 224 ? 5.865   -30.470 -26.334 1.00 78.80 224 B 1 
ATOM 2572 C CA  . CYS B 2 224 ? 5.828   -31.555 -25.359 1.00 76.21 224 B 1 
ATOM 2573 C C   . CYS B 2 224 ? 4.741   -32.576 -25.742 1.00 76.11 224 B 1 
ATOM 2574 O O   . CYS B 2 224 ? 3.583   -32.218 -25.936 1.00 70.70 224 B 1 
ATOM 2575 C CB  . CYS B 2 224 ? 5.607   -30.970 -23.961 1.00 71.89 224 B 1 
ATOM 2576 S SG  . CYS B 2 224 ? 6.042   -32.218 -22.716 1.00 62.89 224 B 1 
ATOM 2577 N N   . ARG B 2 225 ? 5.106   -33.870 -25.822 1.00 76.87 225 B 1 
ATOM 2578 C CA  . ARG B 2 225 ? 4.190   -34.955 -26.217 1.00 78.11 225 B 1 
ATOM 2579 C C   . ARG B 2 225 ? 3.121   -35.275 -25.163 1.00 79.53 225 B 1 
ATOM 2580 O O   . ARG B 2 225 ? 2.079   -35.816 -25.505 1.00 74.31 225 B 1 
ATOM 2581 C CB  . ARG B 2 225 ? 4.980   -36.236 -26.557 1.00 72.11 225 B 1 
ATOM 2582 C CG  . ARG B 2 225 ? 5.814   -36.109 -27.850 1.00 63.84 225 B 1 
ATOM 2583 C CD  . ARG B 2 225 ? 6.462   -37.463 -28.193 1.00 58.74 225 B 1 
ATOM 2584 N NE  . ARG B 2 225 ? 7.233   -37.402 -29.444 1.00 50.30 225 B 1 
ATOM 2585 C CZ  . ARG B 2 225 ? 7.895   -38.411 -30.007 1.00 45.34 225 B 1 
ATOM 2586 N NH1 . ARG B 2 225 ? 7.940   -39.600 -29.471 1.00 41.17 225 B 1 
ATOM 2587 N NH2 . ARG B 2 225 ? 8.535   -38.243 -31.136 1.00 39.63 225 B 1 
ATOM 2588 N N   . ASN B 2 226 ? 3.361   -34.977 -23.877 1.00 78.35 226 B 1 
ATOM 2589 C CA  . ASN B 2 226 ? 2.409   -35.314 -22.815 1.00 80.20 226 B 1 
ATOM 2590 C C   . ASN B 2 226 ? 1.288   -34.265 -22.736 1.00 81.69 226 B 1 
ATOM 2591 O O   . ASN B 2 226 ? 1.418   -33.232 -22.071 1.00 76.85 226 B 1 
ATOM 2592 C CB  . ASN B 2 226 ? 3.159   -35.509 -21.490 1.00 74.86 226 B 1 
ATOM 2593 C CG  . ASN B 2 226 ? 2.257   -36.115 -20.423 1.00 68.85 226 B 1 
ATOM 2594 O OD1 . ASN B 2 226 ? 1.096   -35.799 -20.268 1.00 62.26 226 B 1 
ATOM 2595 N ND2 . ASN B 2 226 ? 2.777   -37.026 -19.626 1.00 62.59 226 B 1 
ATOM 2596 N N   . GLU B 2 227 ? 0.179   -34.564 -23.360 1.00 79.18 227 B 1 
ATOM 2597 C CA  . GLU B 2 227 ? -0.943  -33.657 -23.540 1.00 81.20 227 B 1 
ATOM 2598 C C   . GLU B 2 227 ? -1.585  -33.211 -22.213 1.00 81.74 227 B 1 
ATOM 2599 O O   . GLU B 2 227 ? -1.807  -32.019 -21.996 1.00 78.28 227 B 1 
ATOM 2600 C CB  . GLU B 2 227 ? -1.954  -34.356 -24.457 1.00 77.05 227 B 1 
ATOM 2601 C CG  . GLU B 2 227 ? -2.991  -33.376 -24.997 1.00 66.82 227 B 1 
ATOM 2602 C CD  . GLU B 2 227 ? -3.887  -34.012 -26.068 1.00 62.66 227 B 1 
ATOM 2603 O OE1 . GLU B 2 227 ? -4.428  -33.221 -26.871 1.00 56.67 227 B 1 
ATOM 2604 O OE2 . GLU B 2 227 ? -3.995  -35.261 -26.053 1.00 60.43 227 B 1 
ATOM 2605 N N   . LYS B 2 228 ? -1.777  -34.108 -21.247 1.00 80.25 228 B 1 
ATOM 2606 C CA  . LYS B 2 228 ? -2.348  -33.775 -19.931 1.00 81.64 228 B 1 
ATOM 2607 C C   . LYS B 2 228 ? -1.471  -32.781 -19.158 1.00 82.18 228 B 1 
ATOM 2608 O O   . LYS B 2 228 ? -1.978  -31.799 -18.611 1.00 79.85 228 B 1 
ATOM 2609 C CB  . LYS B 2 228 ? -2.588  -35.045 -19.088 1.00 79.55 228 B 1 
ATOM 2610 C CG  . LYS B 2 228 ? -3.759  -35.898 -19.606 1.00 69.70 228 B 1 
ATOM 2611 C CD  . LYS B 2 228 ? -4.048  -37.095 -18.676 1.00 65.09 228 B 1 
ATOM 2612 C CE  . LYS B 2 228 ? -5.236  -37.915 -19.204 1.00 56.75 228 B 1 
ATOM 2613 N NZ  . LYS B 2 228 ? -5.556  -39.095 -18.360 1.00 49.93 228 B 1 
ATOM 2614 N N   . LYS B 2 229 ? -0.149  -32.986 -19.138 1.00 79.14 229 B 1 
ATOM 2615 C CA  . LYS B 2 229 ? 0.795   -32.062 -18.491 1.00 78.78 229 B 1 
ATOM 2616 C C   . LYS B 2 229 ? 0.839   -30.718 -19.214 1.00 80.67 229 B 1 
ATOM 2617 O O   . LYS B 2 229 ? 0.837   -29.684 -18.554 1.00 78.74 229 B 1 
ATOM 2618 C CB  . LYS B 2 229 ? 2.203   -32.667 -18.402 1.00 74.79 229 B 1 
ATOM 2619 C CG  . LYS B 2 229 ? 2.286   -33.807 -17.365 1.00 65.78 229 B 1 
ATOM 2620 C CD  . LYS B 2 229 ? 3.734   -34.285 -17.187 1.00 61.81 229 B 1 
ATOM 2621 C CE  . LYS B 2 229 ? 3.809   -35.408 -16.148 1.00 54.20 229 B 1 
ATOM 2622 N NZ  . LYS B 2 229 ? 5.192   -35.907 -15.932 1.00 49.56 229 B 1 
ATOM 2623 N N   . ARG B 2 230 ? 0.809   -30.733 -20.548 1.00 79.43 230 B 1 
ATOM 2624 C CA  . ARG B 2 230 ? 0.773   -29.532 -21.385 1.00 80.73 230 B 1 
ATOM 2625 C C   . ARG B 2 230 ? -0.465  -28.686 -21.078 1.00 82.31 230 B 1 
ATOM 2626 O O   . ARG B 2 230 ? -0.307  -27.521 -20.738 1.00 80.61 230 B 1 
ATOM 2627 C CB  . ARG B 2 230 ? 0.853   -29.955 -22.864 1.00 77.47 230 B 1 
ATOM 2628 C CG  . ARG B 2 230 ? 0.665   -28.782 -23.837 1.00 71.64 230 B 1 
ATOM 2629 C CD  . ARG B 2 230 ? 0.743   -29.290 -25.283 1.00 70.01 230 B 1 
ATOM 2630 N NE  . ARG B 2 230 ? 0.096   -28.349 -26.201 1.00 64.85 230 B 1 
ATOM 2631 C CZ  . ARG B 2 230 ? -0.152  -28.566 -27.481 1.00 59.46 230 B 1 
ATOM 2632 N NH1 . ARG B 2 230 ? 0.323   -29.614 -28.113 1.00 55.50 230 B 1 
ATOM 2633 N NH2 . ARG B 2 230 ? -0.895  -27.747 -28.153 1.00 51.64 230 B 1 
ATOM 2634 N N   . HIS B 2 231 ? -1.671  -29.248 -21.106 1.00 84.23 231 B 1 
ATOM 2635 C CA  . HIS B 2 231 ? -2.904  -28.516 -20.832 1.00 85.21 231 B 1 
ATOM 2636 C C   . HIS B 2 231 ? -2.925  -27.892 -19.437 1.00 85.67 231 B 1 
ATOM 2637 O O   . HIS B 2 231 ? -3.300  -26.731 -19.284 1.00 83.86 231 B 1 
ATOM 2638 C CB  . HIS B 2 231 ? -4.121  -29.432 -21.020 1.00 84.14 231 B 1 
ATOM 2639 C CG  . HIS B 2 231 ? -4.528  -29.553 -22.465 1.00 76.61 231 B 1 
ATOM 2640 N ND1 . HIS B 2 231 ? -4.978  -28.519 -23.270 1.00 66.18 231 B 1 
ATOM 2641 C CD2 . HIS B 2 231 ? -4.513  -30.683 -23.234 1.00 66.81 231 B 1 
ATOM 2642 C CE1 . HIS B 2 231 ? -5.223  -29.028 -24.487 1.00 63.56 231 B 1 
ATOM 2643 N NE2 . HIS B 2 231 ? -4.952  -30.331 -24.498 1.00 65.17 231 B 1 
ATOM 2644 N N   . ARG B 2 232 ? -2.460  -28.622 -18.427 1.00 85.42 232 B 1 
ATOM 2645 C CA  . ARG B 2 232 ? -2.374  -28.095 -17.058 1.00 85.67 232 B 1 
ATOM 2646 C C   . ARG B 2 232 ? -1.400  -26.924 -16.955 1.00 86.08 232 B 1 
ATOM 2647 O O   . ARG B 2 232 ? -1.734  -25.926 -16.321 1.00 83.42 232 B 1 
ATOM 2648 C CB  . ARG B 2 232 ? -2.004  -29.236 -16.094 1.00 82.70 232 B 1 
ATOM 2649 C CG  . ARG B 2 232 ? -2.088  -28.793 -14.626 1.00 71.03 232 B 1 
ATOM 2650 C CD  . ARG B 2 232 ? -1.787  -29.995 -13.718 1.00 66.85 232 B 1 
ATOM 2651 N NE  . ARG B 2 232 ? -1.846  -29.642 -12.278 1.00 58.79 232 B 1 
ATOM 2652 C CZ  . ARG B 2 232 ? -1.569  -30.479 -11.291 1.00 53.39 232 B 1 
ATOM 2653 N NH1 . ARG B 2 232 ? -1.261  -31.724 -11.504 1.00 49.66 232 B 1 
ATOM 2654 N NH2 . ARG B 2 232 ? -1.558  -30.074 -10.065 1.00 45.51 232 B 1 
ATOM 2655 N N   . ALA B 2 233 ? -0.229  -27.006 -17.580 1.00 83.53 233 B 1 
ATOM 2656 C CA  . ALA B 2 233 ? 0.768   -25.936 -17.572 1.00 83.31 233 B 1 
ATOM 2657 C C   . ALA B 2 233 ? 0.285   -24.694 -18.338 1.00 85.67 233 B 1 
ATOM 2658 O O   . ALA B 2 233 ? 0.409   -23.581 -17.840 1.00 84.44 233 B 1 
ATOM 2659 C CB  . ALA B 2 233 ? 2.076   -26.482 -18.140 1.00 80.72 233 B 1 
ATOM 2660 N N   . VAL B 2 234 ? -0.336  -24.872 -19.506 1.00 85.46 234 B 1 
ATOM 2661 C CA  . VAL B 2 234 ? -0.921  -23.784 -20.305 1.00 86.39 234 B 1 
ATOM 2662 C C   . VAL B 2 234 ? -2.007  -23.063 -19.510 1.00 87.92 234 B 1 
ATOM 2663 O O   . VAL B 2 234 ? -1.958  -21.847 -19.377 1.00 87.61 234 B 1 
ATOM 2664 C CB  . VAL B 2 234 ? -1.460  -24.317 -21.644 1.00 85.33 234 B 1 
ATOM 2665 C CG1 . VAL B 2 234 ? -2.266  -23.271 -22.416 1.00 79.39 234 B 1 
ATOM 2666 C CG2 . VAL B 2 234 ? -0.309  -24.765 -22.553 1.00 80.54 234 B 1 
ATOM 2667 N N   . ARG B 2 235 ? -2.936  -23.811 -18.907 1.00 87.29 235 B 1 
ATOM 2668 C CA  . ARG B 2 235 ? -3.996  -23.234 -18.063 1.00 88.58 235 B 1 
ATOM 2669 C C   . ARG B 2 235 ? -3.418  -22.413 -16.910 1.00 88.72 235 B 1 
ATOM 2670 O O   . ARG B 2 235 ? -3.877  -21.302 -16.683 1.00 86.96 235 B 1 
ATOM 2671 C CB  . ARG B 2 235 ? -4.929  -24.350 -17.576 1.00 86.84 235 B 1 
ATOM 2672 C CG  . ARG B 2 235 ? -6.172  -23.780 -16.863 1.00 75.32 235 B 1 
ATOM 2673 C CD  . ARG B 2 235 ? -7.097  -24.902 -16.333 1.00 73.12 235 B 1 
ATOM 2674 N NE  . ARG B 2 235 ? -7.700  -25.686 -17.427 1.00 64.98 235 B 1 
ATOM 2675 C CZ  . ARG B 2 235 ? -8.469  -26.766 -17.279 1.00 58.72 235 B 1 
ATOM 2676 N NH1 . ARG B 2 235 ? -8.742  -27.271 -16.102 1.00 53.80 235 B 1 
ATOM 2677 N NH2 . ARG B 2 235 ? -8.986  -27.351 -18.322 1.00 50.12 235 B 1 
ATOM 2678 N N   . LEU B 2 236 ? -2.392  -22.912 -16.238 1.00 87.11 236 B 1 
ATOM 2679 C CA  . LEU B 2 236 ? -1.747  -22.187 -15.141 1.00 87.52 236 B 1 
ATOM 2680 C C   . LEU B 2 236 ? -1.130  -20.863 -15.606 1.00 89.01 236 B 1 
ATOM 2681 O O   . LEU B 2 236 ? -1.291  -19.852 -14.921 1.00 88.21 236 B 1 
ATOM 2682 C CB  . LEU B 2 236 ? -0.690  -23.098 -14.498 1.00 86.02 236 B 1 
ATOM 2683 C CG  . LEU B 2 236 ? 0.090   -22.416 -13.352 1.00 81.14 236 B 1 
ATOM 2684 C CD1 . LEU B 2 236 ? -0.834  -22.016 -12.202 1.00 75.27 236 B 1 
ATOM 2685 C CD2 . LEU B 2 236 ? 1.166   -23.373 -12.835 1.00 75.98 236 B 1 
ATOM 2686 N N   . ILE B 2 237 ? -0.439  -20.836 -16.752 1.00 87.46 237 B 1 
ATOM 2687 C CA  . ILE B 2 237 ? 0.172   -19.630 -17.307 1.00 87.72 237 B 1 
ATOM 2688 C C   . ILE B 2 237 ? -0.893  -18.569 -17.594 1.00 88.83 237 B 1 
ATOM 2689 O O   . ILE B 2 237 ? -0.746  -17.428 -17.158 1.00 88.23 237 B 1 
ATOM 2690 C CB  . ILE B 2 237 ? 1.001   -19.976 -18.564 1.00 86.33 237 B 1 
ATOM 2691 C CG1 . ILE B 2 237 ? 2.281   -20.734 -18.147 1.00 81.43 237 B 1 
ATOM 2692 C CG2 . ILE B 2 237 ? 1.365   -18.715 -19.369 1.00 80.09 237 B 1 
ATOM 2693 C CD1 . ILE B 2 237 ? 2.972   -21.452 -19.307 1.00 75.01 237 B 1 
ATOM 2694 N N   . PHE B 2 238 ? -1.986  -18.953 -18.269 1.00 90.06 238 B 1 
ATOM 2695 C CA  . PHE B 2 238 ? -3.090  -18.029 -18.521 1.00 90.83 238 B 1 
ATOM 2696 C C   . PHE B 2 238 ? -3.730  -17.534 -17.226 1.00 91.69 238 B 1 
ATOM 2697 O O   . PHE B 2 238 ? -3.968  -16.337 -17.098 1.00 90.09 238 B 1 
ATOM 2698 C CB  . PHE B 2 238 ? -4.130  -18.676 -19.438 1.00 89.34 238 B 1 
ATOM 2699 C CG  . PHE B 2 238 ? -3.749  -18.624 -20.901 1.00 85.54 238 B 1 
ATOM 2700 C CD1 . PHE B 2 238 ? -3.728  -17.388 -21.576 1.00 79.94 238 B 1 
ATOM 2701 C CD2 . PHE B 2 238 ? -3.421  -19.793 -21.600 1.00 78.73 238 B 1 
ATOM 2702 C CE1 . PHE B 2 238 ? -3.374  -17.321 -22.931 1.00 77.22 238 B 1 
ATOM 2703 C CE2 . PHE B 2 238 ? -3.068  -19.737 -22.963 1.00 76.26 238 B 1 
ATOM 2704 C CZ  . PHE B 2 238 ? -3.039  -18.499 -23.627 1.00 78.46 238 B 1 
ATOM 2705 N N   . THR B 2 239 ? -3.938  -18.386 -16.217 1.00 92.05 239 B 1 
ATOM 2706 C CA  . THR B 2 239 ? -4.463  -17.970 -14.918 1.00 92.30 239 B 1 
ATOM 2707 C C   . THR B 2 239 ? -3.566  -16.925 -14.261 1.00 92.90 239 B 1 
ATOM 2708 O O   . THR B 2 239 ? -4.086  -15.918 -13.785 1.00 91.31 239 B 1 
ATOM 2709 C CB  . THR B 2 239 ? -4.651  -19.170 -13.977 1.00 90.73 239 B 1 
ATOM 2710 O OG1 . THR B 2 239 ? -5.541  -20.106 -14.536 1.00 81.54 239 B 1 
ATOM 2711 C CG2 . THR B 2 239 ? -5.252  -18.780 -12.629 1.00 80.43 239 B 1 
ATOM 2712 N N   . ILE B 2 240 ? -2.246  -17.097 -14.251 1.00 91.48 240 B 1 
ATOM 2713 C CA  . ILE B 2 240 ? -1.307  -16.127 -13.664 1.00 91.07 240 B 1 
ATOM 2714 C C   . ILE B 2 240 ? -1.424  -14.763 -14.350 1.00 91.52 240 B 1 
ATOM 2715 O O   . ILE B 2 240 ? -1.543  -13.755 -13.668 1.00 90.47 240 B 1 
ATOM 2716 C CB  . ILE B 2 240 ? 0.142   -16.662 -13.724 1.00 90.18 240 B 1 
ATOM 2717 C CG1 . ILE B 2 240 ? 0.325   -17.846 -12.748 1.00 86.66 240 B 1 
ATOM 2718 C CG2 . ILE B 2 240 ? 1.176   -15.565 -13.393 1.00 86.65 240 B 1 
ATOM 2719 C CD1 . ILE B 2 240 ? 1.579   -18.685 -13.026 1.00 81.96 240 B 1 
ATOM 2720 N N   . MET B 2 241 ? -1.415  -14.731 -15.687 1.00 91.87 241 B 1 
ATOM 2721 C CA  . MET B 2 241 ? -1.506  -13.480 -16.448 1.00 92.09 241 B 1 
ATOM 2722 C C   . MET B 2 241 ? -2.852  -12.787 -16.266 1.00 92.86 241 B 1 
ATOM 2723 O O   . MET B 2 241 ? -2.891  -11.586 -16.019 1.00 91.67 241 B 1 
ATOM 2724 C CB  . MET B 2 241 ? -1.267  -13.750 -17.939 1.00 90.80 241 B 1 
ATOM 2725 C CG  . MET B 2 241 ? 0.184   -14.137 -18.232 1.00 81.00 241 B 1 
ATOM 2726 S SD  . MET B 2 241 ? 0.535   -14.399 -19.999 1.00 77.42 241 B 1 
ATOM 2727 C CE  . MET B 2 241 ? 0.325   -12.715 -20.628 1.00 67.08 241 B 1 
ATOM 2728 N N   . ILE B 2 242 ? -3.962  -13.533 -16.359 1.00 94.29 242 B 1 
ATOM 2729 C CA  . ILE B 2 242 ? -5.319  -12.991 -16.222 1.00 94.48 242 B 1 
ATOM 2730 C C   . ILE B 2 242 ? -5.524  -12.432 -14.818 1.00 94.58 242 B 1 
ATOM 2731 O O   . ILE B 2 242 ? -6.015  -11.322 -14.679 1.00 93.49 242 B 1 
ATOM 2732 C CB  . ILE B 2 242 ? -6.372  -14.062 -16.575 1.00 93.74 242 B 1 
ATOM 2733 C CG1 . ILE B 2 242 ? -6.332  -14.364 -18.094 1.00 88.48 242 B 1 
ATOM 2734 C CG2 . ILE B 2 242 ? -7.788  -13.614 -16.170 1.00 87.84 242 B 1 
ATOM 2735 C CD1 . ILE B 2 242 ? -7.111  -15.625 -18.489 1.00 80.33 242 B 1 
ATOM 2736 N N   . VAL B 2 243 ? -5.120  -13.161 -13.777 1.00 94.50 243 B 1 
ATOM 2737 C CA  . VAL B 2 243 ? -5.248  -12.699 -12.391 1.00 94.25 243 B 1 
ATOM 2738 C C   . VAL B 2 243 ? -4.427  -11.437 -12.163 1.00 94.23 243 B 1 
ATOM 2739 O O   . VAL B 2 243 ? -4.968  -10.459 -11.664 1.00 92.97 243 B 1 
ATOM 2740 C CB  . VAL B 2 243 ? -4.864  -13.814 -11.401 1.00 93.21 243 B 1 
ATOM 2741 C CG1 . VAL B 2 243 ? -4.740  -13.301 -9.969  1.00 88.35 243 B 1 
ATOM 2742 C CG2 . VAL B 2 243 ? -5.936  -14.913 -11.395 1.00 89.19 243 B 1 
ATOM 2743 N N   . TYR B 2 244 ? -3.164  -11.402 -12.596 1.00 94.05 244 B 1 
ATOM 2744 C CA  . TYR B 2 244 ? -2.342  -10.193 -12.454 1.00 94.04 244 B 1 
ATOM 2745 C C   . TYR B 2 244 ? -2.988  -8.978  -13.131 1.00 93.86 244 B 1 
ATOM 2746 O O   . TYR B 2 244 ? -3.098  -7.911  -12.530 1.00 92.68 244 B 1 
ATOM 2747 C CB  . TYR B 2 244 ? -0.943  -10.446 -13.027 1.00 93.38 244 B 1 
ATOM 2748 C CG  . TYR B 2 244 ? 0.034   -9.338  -12.671 1.00 93.80 244 B 1 
ATOM 2749 C CD1 . TYR B 2 244 ? 0.158   -8.193  -13.478 1.00 92.03 244 B 1 
ATOM 2750 C CD2 . TYR B 2 244 ? 0.781   -9.430  -11.478 1.00 91.75 244 B 1 
ATOM 2751 C CE1 . TYR B 2 244 ? 1.010   -7.135  -13.097 1.00 90.70 244 B 1 
ATOM 2752 C CE2 . TYR B 2 244 ? 1.632   -8.391  -11.091 1.00 90.33 244 B 1 
ATOM 2753 C CZ  . TYR B 2 244 ? 1.735   -7.249  -11.902 1.00 91.20 244 B 1 
ATOM 2754 O OH  . TYR B 2 244 ? 2.562   -6.212  -11.505 1.00 89.65 244 B 1 
ATOM 2755 N N   . PHE B 2 245 ? -3.483  -9.145  -14.359 1.00 93.43 245 B 1 
ATOM 2756 C CA  . PHE B 2 245 ? -4.144  -8.080  -15.093 1.00 93.62 245 B 1 
ATOM 2757 C C   . PHE B 2 245 ? -5.448  -7.632  -14.426 1.00 94.03 245 B 1 
ATOM 2758 O O   . PHE B 2 245 ? -5.640  -6.444  -14.214 1.00 92.90 245 B 1 
ATOM 2759 C CB  . PHE B 2 245 ? -4.389  -8.539  -16.536 1.00 92.56 245 B 1 
ATOM 2760 C CG  . PHE B 2 245 ? -4.949  -7.444  -17.423 1.00 87.18 245 B 1 
ATOM 2761 C CD1 . PHE B 2 245 ? -6.333  -7.336  -17.643 1.00 81.79 245 B 1 
ATOM 2762 C CD2 . PHE B 2 245 ? -4.078  -6.510  -18.005 1.00 81.58 245 B 1 
ATOM 2763 C CE1 . PHE B 2 245 ? -6.844  -6.300  -18.454 1.00 77.29 245 B 1 
ATOM 2764 C CE2 . PHE B 2 245 ? -4.578  -5.476  -18.808 1.00 75.78 245 B 1 
ATOM 2765 C CZ  . PHE B 2 245 ? -5.967  -5.367  -19.035 1.00 76.79 245 B 1 
ATOM 2766 N N   . LEU B 2 246 ? -6.324  -8.554  -14.007 1.00 95.00 246 B 1 
ATOM 2767 C CA  . LEU B 2 246 ? -7.611  -8.225  -13.390 1.00 95.05 246 B 1 
ATOM 2768 C C   . LEU B 2 246 ? -7.472  -7.511  -12.048 1.00 95.25 246 B 1 
ATOM 2769 O O   . LEU B 2 246 ? -8.326  -6.703  -11.707 1.00 93.84 246 B 1 
ATOM 2770 C CB  . LEU B 2 246 ? -8.441  -9.504  -13.192 1.00 94.15 246 B 1 
ATOM 2771 C CG  . LEU B 2 246 ? -9.054  -10.087 -14.482 1.00 84.24 246 B 1 
ATOM 2772 C CD1 . LEU B 2 246 ? -9.787  -11.391 -14.126 1.00 79.16 246 B 1 
ATOM 2773 C CD2 . LEU B 2 246 ? -10.056 -9.149  -15.149 1.00 79.29 246 B 1 
ATOM 2774 N N   . PHE B 2 247 ? -6.416  -7.801  -11.274 1.00 94.47 247 B 1 
ATOM 2775 C CA  . PHE B 2 247 ? -6.219  -7.200  -9.957  1.00 94.40 247 B 1 
ATOM 2776 C C   . PHE B 2 247 ? -5.510  -5.848  -10.030 1.00 94.20 247 B 1 
ATOM 2777 O O   . PHE B 2 247 ? -5.891  -4.921  -9.311  1.00 92.00 247 B 1 
ATOM 2778 C CB  . PHE B 2 247 ? -5.506  -8.202  -9.038  1.00 93.65 247 B 1 
ATOM 2779 C CG  . PHE B 2 247 ? -6.434  -9.247  -8.448  1.00 93.35 247 B 1 
ATOM 2780 C CD1 . PHE B 2 247 ? -6.724  -9.236  -7.074  1.00 88.98 247 B 1 
ATOM 2781 C CD2 . PHE B 2 247 ? -7.055  -10.213 -9.260  1.00 88.73 247 B 1 
ATOM 2782 C CE1 . PHE B 2 247 ? -7.621  -10.168 -6.527  1.00 87.04 247 B 1 
ATOM 2783 C CE2 . PHE B 2 247 ? -7.958  -11.144 -8.721  1.00 87.13 247 B 1 
ATOM 2784 C CZ  . PHE B 2 247 ? -8.241  -11.120 -7.353  1.00 88.13 247 B 1 
ATOM 2785 N N   . TRP B 2 248 ? -4.516  -5.676  -10.921 1.00 94.12 248 B 1 
ATOM 2786 C CA  . TRP B 2 248 ? -3.698  -4.463  -10.988 1.00 93.98 248 B 1 
ATOM 2787 C C   . TRP B 2 248 ? -4.111  -3.466  -12.079 1.00 94.16 248 B 1 
ATOM 2788 O O   . TRP B 2 248 ? -3.913  -2.264  -11.899 1.00 92.74 248 B 1 
ATOM 2789 C CB  . TRP B 2 248 ? -2.230  -4.862  -11.112 1.00 92.96 248 B 1 
ATOM 2790 C CG  . TRP B 2 248 ? -1.642  -5.403  -9.843  1.00 91.34 248 B 1 
ATOM 2791 C CD1 . TRP B 2 248 ? -1.214  -6.662  -9.637  1.00 88.08 248 B 1 
ATOM 2792 C CD2 . TRP B 2 248 ? -1.418  -4.686  -8.579  1.00 89.54 248 B 1 
ATOM 2793 N NE1 . TRP B 2 248 ? -0.728  -6.786  -8.338  1.00 86.23 248 B 1 
ATOM 2794 C CE2 . TRP B 2 248 ? -0.841  -5.597  -7.658  1.00 88.06 248 B 1 
ATOM 2795 C CE3 . TRP B 2 248 ? -1.647  -3.362  -8.157  1.00 85.29 248 B 1 
ATOM 2796 C CZ2 . TRP B 2 248 ? -0.510  -5.212  -6.335  1.00 84.90 248 B 1 
ATOM 2797 C CZ3 . TRP B 2 248 ? -1.317  -2.979  -6.837  1.00 84.64 248 B 1 
ATOM 2798 C CH2 . TRP B 2 248 ? -0.760  -3.894  -5.942  1.00 84.53 248 B 1 
ATOM 2799 N N   . ALA B 2 249 ? -4.683  -3.891  -13.211 1.00 95.18 249 B 1 
ATOM 2800 C CA  . ALA B 2 249 ? -5.045  -2.963  -14.274 1.00 95.38 249 B 1 
ATOM 2801 C C   . ALA B 2 249 ? -6.106  -1.929  -13.853 1.00 95.74 249 B 1 
ATOM 2802 O O   . ALA B 2 249 ? -5.886  -0.750  -14.140 1.00 94.83 249 B 1 
ATOM 2803 C CB  . ALA B 2 249 ? -5.439  -3.706  -15.558 1.00 94.59 249 B 1 
ATOM 2804 N N   . PRO B 2 250 ? -7.192  -2.283  -13.136 1.00 95.09 250 B 1 
ATOM 2805 C CA  . PRO B 2 250 ? -8.186  -1.302  -12.711 1.00 95.24 250 B 1 
ATOM 2806 C C   . PRO B 2 250 ? -7.589  -0.198  -11.834 1.00 94.81 250 B 1 
ATOM 2807 O O   . PRO B 2 250 ? -7.839  0.976   -12.098 1.00 93.63 250 B 1 
ATOM 2808 C CB  . PRO B 2 250 ? -9.258  -2.095  -11.961 1.00 94.50 250 B 1 
ATOM 2809 C CG  . PRO B 2 250 ? -9.137  -3.498  -12.538 1.00 93.02 250 B 1 
ATOM 2810 C CD  . PRO B 2 250 ? -7.642  -3.622  -12.771 1.00 94.99 250 B 1 
ATOM 2811 N N   . TYR B 2 251 ? -6.738  -0.549  -10.871 1.00 94.92 251 B 1 
ATOM 2812 C CA  . TYR B 2 251 ? -6.041  0.419   -10.020 1.00 94.06 251 B 1 
ATOM 2813 C C   . TYR B 2 251 ? -5.188  1.388   -10.841 1.00 93.77 251 B 1 
ATOM 2814 O O   . TYR B 2 251 ? -5.331  2.598   -10.710 1.00 93.04 251 B 1 
ATOM 2815 C CB  . TYR B 2 251 ? -5.184  -0.327  -8.993  1.00 92.92 251 B 1 
ATOM 2816 C CG  . TYR B 2 251 ? -4.228  0.581   -8.238  1.00 91.99 251 B 1 
ATOM 2817 C CD1 . TYR B 2 251 ? -2.841  0.533   -8.496  1.00 89.41 251 B 1 
ATOM 2818 C CD2 . TYR B 2 251 ? -4.723  1.513   -7.305  1.00 89.52 251 B 1 
ATOM 2819 C CE1 . TYR B 2 251 ? -1.963  1.395   -7.821  1.00 88.42 251 B 1 
ATOM 2820 C CE2 . TYR B 2 251 ? -3.855  2.382   -6.629  1.00 87.74 251 B 1 
ATOM 2821 C CZ  . TYR B 2 251 ? -2.475  2.313   -6.890  1.00 88.06 251 B 1 
ATOM 2822 O OH  . TYR B 2 251 ? -1.614  3.168   -6.226  1.00 85.83 251 B 1 
ATOM 2823 N N   . ASN B 2 252 ? -4.353  0.880   -11.742 1.00 94.59 252 B 1 
ATOM 2824 C CA  . ASN B 2 252 ? -3.475  1.709   -12.559 1.00 93.98 252 B 1 
ATOM 2825 C C   . ASN B 2 252 ? -4.255  2.631   -13.519 1.00 93.84 252 B 1 
ATOM 2826 O O   . ASN B 2 252 ? -3.859  3.772   -13.736 1.00 92.71 252 B 1 
ATOM 2827 C CB  . ASN B 2 252 ? -2.501  0.807   -13.323 1.00 92.88 252 B 1 
ATOM 2828 C CG  . ASN B 2 252 ? -1.385  0.289   -12.430 1.00 90.31 252 B 1 
ATOM 2829 O OD1 . ASN B 2 252 ? -0.399  0.959   -12.179 1.00 79.83 252 B 1 
ATOM 2830 N ND2 . ASN B 2 252 ? -1.487  -0.926  -11.934 1.00 79.68 252 B 1 
ATOM 2831 N N   . ILE B 2 253 ? -5.374  2.169   -14.070 1.00 94.76 253 B 1 
ATOM 2832 C CA  . ILE B 2 253 ? -6.244  2.991   -14.921 1.00 94.57 253 B 1 
ATOM 2833 C C   . ILE B 2 253 ? -6.859  4.134   -14.102 1.00 94.15 253 B 1 
ATOM 2834 O O   . ILE B 2 253 ? -6.790  5.290   -14.516 1.00 93.07 253 B 1 
ATOM 2835 C CB  . ILE B 2 253 ? -7.329  2.129   -15.603 1.00 94.35 253 B 1 
ATOM 2836 C CG1 . ILE B 2 253 ? -6.680  1.178   -16.642 1.00 91.53 253 B 1 
ATOM 2837 C CG2 . ILE B 2 253 ? -8.392  3.000   -16.294 1.00 90.86 253 B 1 
ATOM 2838 C CD1 . ILE B 2 253 ? -7.599  0.032   -17.090 1.00 82.25 253 B 1 
ATOM 2839 N N   . VAL B 2 254 ? -7.420  3.840   -12.922 1.00 93.94 254 B 1 
ATOM 2840 C CA  . VAL B 2 254 ? -8.013  4.868   -12.056 1.00 93.28 254 B 1 
ATOM 2841 C C   . VAL B 2 254 ? -6.950  5.856   -11.568 1.00 92.40 254 B 1 
ATOM 2842 O O   . VAL B 2 254 ? -7.203  7.056   -11.570 1.00 91.43 254 B 1 
ATOM 2843 C CB  . VAL B 2 254 ? -8.774  4.232   -10.876 1.00 92.86 254 B 1 
ATOM 2844 C CG1 . VAL B 2 254 ? -9.281  5.281   -9.879  1.00 88.69 254 B 1 
ATOM 2845 C CG2 . VAL B 2 254 ? -10.011 3.486   -11.393 1.00 89.05 254 B 1 
ATOM 2846 N N   . LEU B 2 255 ? -5.738  5.390   -11.254 1.00 92.63 255 B 1 
ATOM 2847 C CA  . LEU B 2 255 ? -4.617  6.236   -10.854 1.00 91.72 255 B 1 
ATOM 2848 C C   . LEU B 2 255 ? -4.206  7.215   -11.973 1.00 91.38 255 B 1 
ATOM 2849 O O   . LEU B 2 255 ? -3.997  8.407   -11.704 1.00 90.20 255 B 1 
ATOM 2850 C CB  . LEU B 2 255 ? -3.446  5.327   -10.446 1.00 90.62 255 B 1 
ATOM 2851 C CG  . LEU B 2 255 ? -2.199  6.087   -9.936  1.00 86.58 255 B 1 
ATOM 2852 C CD1 . LEU B 2 255 ? -2.476  6.865   -8.650  1.00 82.77 255 B 1 
ATOM 2853 C CD2 . LEU B 2 255 ? -1.083  5.081   -9.668  1.00 82.12 255 B 1 
ATOM 2854 N N   . LEU B 2 256 ? -4.154  6.764   -13.221 1.00 92.57 256 B 1 
ATOM 2855 C CA  . LEU B 2 256 ? -3.901  7.626   -14.373 1.00 92.41 256 B 1 
ATOM 2856 C C   . LEU B 2 256 ? -5.012  8.668   -14.555 1.00 91.98 256 B 1 
ATOM 2857 O O   . LEU B 2 256 ? -4.719  9.853   -14.676 1.00 90.41 256 B 1 
ATOM 2858 C CB  . LEU B 2 256 ? -3.752  6.782   -15.653 1.00 92.09 256 B 1 
ATOM 2859 C CG  . LEU B 2 256 ? -2.401  6.053   -15.787 1.00 86.71 256 B 1 
ATOM 2860 C CD1 . LEU B 2 256 ? -2.475  5.064   -16.951 1.00 84.50 256 B 1 
ATOM 2861 C CD2 . LEU B 2 256 ? -1.258  7.038   -16.068 1.00 84.66 256 B 1 
ATOM 2862 N N   . LEU B 2 257 ? -6.273  8.247   -14.507 1.00 92.02 257 B 1 
ATOM 2863 C CA  . LEU B 2 257 ? -7.421  9.148   -14.628 1.00 91.47 257 B 1 
ATOM 2864 C C   . LEU B 2 257 ? -7.445  10.190  -13.503 1.00 90.18 257 B 1 
ATOM 2865 O O   . LEU B 2 257 ? -7.716  11.360  -13.753 1.00 87.89 257 B 1 
ATOM 2866 C CB  . LEU B 2 257 ? -8.725  8.336   -14.626 1.00 91.76 257 B 1 
ATOM 2867 C CG  . LEU B 2 257 ? -8.950  7.442   -15.861 1.00 89.57 257 B 1 
ATOM 2868 C CD1 . LEU B 2 257 ? -10.204 6.589   -15.642 1.00 86.34 257 B 1 
ATOM 2869 C CD2 . LEU B 2 257 ? -9.146  8.257   -17.134 1.00 86.41 257 B 1 
ATOM 2870 N N   . ASN B 2 258 ? -7.108  9.793   -12.276 1.00 89.81 258 B 1 
ATOM 2871 C CA  . ASN B 2 258 ? -7.078  10.691  -11.122 1.00 88.06 258 B 1 
ATOM 2872 C C   . ASN B 2 258 ? -5.923  11.695  -11.180 1.00 87.24 258 B 1 
ATOM 2873 O O   . ASN B 2 258 ? -6.061  12.845  -10.769 1.00 84.39 258 B 1 
ATOM 2874 C CB  . ASN B 2 258 ? -7.035  9.834   -9.844  1.00 86.12 258 B 1 
ATOM 2875 C CG  . ASN B 2 258 ? -7.393  10.633  -8.588  1.00 81.17 258 B 1 
ATOM 2876 O OD1 . ASN B 2 258 ? -8.007  11.673  -8.643  1.00 72.43 258 B 1 
ATOM 2877 N ND2 . ASN B 2 258 ? -7.049  10.142  -7.421  1.00 72.10 258 B 1 
ATOM 2878 N N   . THR B 2 259 ? -4.768  11.297  -11.707 1.00 88.14 259 B 1 
ATOM 2879 C CA  . THR B 2 259 ? -3.610  12.196  -11.839 1.00 87.17 259 B 1 
ATOM 2880 C C   . THR B 2 259 ? -3.774  13.186  -12.981 1.00 86.79 259 B 1 
ATOM 2881 O O   . THR B 2 259 ? -3.476  14.370  -12.819 1.00 84.25 259 B 1 
ATOM 2882 C CB  . THR B 2 259 ? -2.317  11.397  -12.007 1.00 85.82 259 B 1 
ATOM 2883 O OG1 . THR B 2 259 ? -2.182  10.559  -10.876 1.00 75.39 259 B 1 
ATOM 2884 C CG2 . THR B 2 259 ? -1.085  12.297  -12.057 1.00 74.45 259 B 1 
ATOM 2885 N N   . PHE B 2 260 ? -4.281  12.731  -14.115 1.00 87.94 260 B 1 
ATOM 2886 C CA  . PHE B 2 260 ? -4.452  13.536  -15.325 1.00 88.15 260 B 1 
ATOM 2887 C C   . PHE B 2 260 ? -5.897  14.010  -15.520 1.00 87.01 260 B 1 
ATOM 2888 O O   . PHE B 2 260 ? -6.388  14.076  -16.644 1.00 82.73 260 B 1 
ATOM 2889 C CB  . PHE B 2 260 ? -3.876  12.769  -16.527 1.00 88.33 260 B 1 
ATOM 2890 C CG  . PHE B 2 260 ? -2.403  12.467  -16.416 1.00 88.62 260 B 1 
ATOM 2891 C CD1 . PHE B 2 260 ? -1.449  13.493  -16.611 1.00 85.59 260 B 1 
ATOM 2892 C CD2 . PHE B 2 260 ? -1.959  11.169  -16.108 1.00 85.70 260 B 1 
ATOM 2893 C CE1 . PHE B 2 260 ? -0.076  13.216  -16.511 1.00 84.56 260 B 1 
ATOM 2894 C CE2 . PHE B 2 260 ? -0.590  10.891  -16.000 1.00 84.76 260 B 1 
ATOM 2895 C CZ  . PHE B 2 260 ? 0.354   11.918  -16.204 1.00 85.07 260 B 1 
ATOM 2896 N N   . GLN B 2 261 ? -6.584  14.376  -14.423 1.00 84.07 261 B 1 
ATOM 2897 C CA  . GLN B 2 261 ? -7.993  14.807  -14.458 1.00 82.13 261 B 1 
ATOM 2898 C C   . GLN B 2 261 ? -8.262  15.919  -15.473 1.00 81.67 261 B 1 
ATOM 2899 O O   . GLN B 2 261 ? -9.278  15.895  -16.154 1.00 77.63 261 B 1 
ATOM 2900 C CB  . GLN B 2 261 ? -8.449  15.315  -13.076 1.00 78.35 261 B 1 
ATOM 2901 C CG  . GLN B 2 261 ? -8.456  14.214  -12.022 1.00 73.00 261 B 1 
ATOM 2902 C CD  . GLN B 2 261 ? -8.978  14.650  -10.651 1.00 71.17 261 B 1 
ATOM 2903 O OE1 . GLN B 2 261 ? -9.511  15.732  -10.460 1.00 65.78 261 B 1 
ATOM 2904 N NE2 . GLN B 2 261 ? -8.841  13.816  -9.654  1.00 63.67 261 B 1 
ATOM 2905 N N   . GLU B 2 262 ? -7.343  16.876  -15.569 1.00 81.28 262 B 1 
ATOM 2906 C CA  . GLU B 2 262 ? -7.482  18.017  -16.480 1.00 80.77 262 B 1 
ATOM 2907 C C   . GLU B 2 262 ? -7.424  17.584  -17.952 1.00 81.35 262 B 1 
ATOM 2908 O O   . GLU B 2 262 ? -8.234  18.034  -18.759 1.00 78.14 262 B 1 
ATOM 2909 C CB  . GLU B 2 262 ? -6.402  19.049  -16.120 1.00 76.92 262 B 1 
ATOM 2910 C CG  . GLU B 2 262 ? -6.545  20.393  -16.850 1.00 67.70 262 B 1 
ATOM 2911 C CD  . GLU B 2 262 ? -5.703  21.508  -16.171 1.00 63.65 262 B 1 
ATOM 2912 O OE1 . GLU B 2 262 ? -6.023  22.696  -16.321 1.00 57.56 262 B 1 
ATOM 2913 O OE2 . GLU B 2 262 ? -4.791  21.209  -15.380 1.00 59.06 262 B 1 
ATOM 2914 N N   . PHE B 2 263 ? -6.521  16.656  -18.294 1.00 84.99 263 B 1 
ATOM 2915 C CA  . PHE B 2 263 ? -6.396  16.123  -19.651 1.00 86.09 263 B 1 
ATOM 2916 C C   . PHE B 2 263 ? -7.635  15.333  -20.089 1.00 85.87 263 B 1 
ATOM 2917 O O   . PHE B 2 263 ? -8.064  15.417  -21.236 1.00 82.70 263 B 1 
ATOM 2918 C CB  . PHE B 2 263 ? -5.139  15.242  -19.720 1.00 84.90 263 B 1 
ATOM 2919 C CG  . PHE B 2 263 ? -4.896  14.663  -21.091 1.00 83.02 263 B 1 
ATOM 2920 C CD1 . PHE B 2 263 ? -5.292  13.350  -21.394 1.00 78.68 263 B 1 
ATOM 2921 C CD2 . PHE B 2 263 ? -4.298  15.454  -22.092 1.00 78.06 263 B 1 
ATOM 2922 C CE1 . PHE B 2 263 ? -5.091  12.828  -22.684 1.00 76.57 263 B 1 
ATOM 2923 C CE2 . PHE B 2 263 ? -4.096  14.939  -23.381 1.00 75.49 263 B 1 
ATOM 2924 C CZ  . PHE B 2 263 ? -4.497  13.619  -23.674 1.00 74.73 263 B 1 
ATOM 2925 N N   . PHE B 2 264 ? -8.257  14.601  -19.152 1.00 85.25 264 B 1 
ATOM 2926 C CA  . PHE B 2 264 ? -9.463  13.812  -19.419 1.00 85.86 264 B 1 
ATOM 2927 C C   . PHE B 2 264 ? -10.776 14.588  -19.218 1.00 84.69 264 B 1 
ATOM 2928 O O   . PHE B 2 264 ? -11.854 13.996  -19.310 1.00 79.57 264 B 1 
ATOM 2929 C CB  . PHE B 2 264 ? -9.412  12.526  -18.584 1.00 85.40 264 B 1 
ATOM 2930 C CG  . PHE B 2 264 ? -8.299  11.584  -18.983 1.00 85.97 264 B 1 
ATOM 2931 C CD1 . PHE B 2 264 ? -8.322  10.944  -20.239 1.00 82.54 264 B 1 
ATOM 2932 C CD2 . PHE B 2 264 ? -7.213  11.338  -18.112 1.00 82.63 264 B 1 
ATOM 2933 C CE1 . PHE B 2 264 ? -7.286  10.085  -20.616 1.00 81.70 264 B 1 
ATOM 2934 C CE2 . PHE B 2 264 ? -6.185  10.480  -18.488 1.00 80.95 264 B 1 
ATOM 2935 C CZ  . PHE B 2 264 ? -6.212  9.850   -19.739 1.00 82.10 264 B 1 
ATOM 2936 N N   . GLY B 2 265 ? -10.727 15.880  -18.903 1.00 82.22 265 B 1 
ATOM 2937 C CA  . GLY B 2 265 ? -11.915 16.693  -18.637 1.00 81.17 265 B 1 
ATOM 2938 C C   . GLY B 2 265 ? -12.683 16.288  -17.371 1.00 81.37 265 B 1 
ATOM 2939 O O   . GLY B 2 265 ? -13.876 16.551  -17.248 1.00 77.10 265 B 1 
ATOM 2940 N N   . LEU B 2 266 ? -12.003 15.643  -16.410 1.00 80.42 266 B 1 
ATOM 2941 C CA  . LEU B 2 266 ? -12.584 15.135  -15.152 1.00 80.24 266 B 1 
ATOM 2942 C C   . LEU B 2 266 ? -12.293 16.051  -13.953 1.00 80.51 266 B 1 
ATOM 2943 O O   . LEU B 2 266 ? -12.475 15.659  -12.800 1.00 75.94 266 B 1 
ATOM 2944 C CB  . LEU B 2 266 ? -12.098 13.691  -14.913 1.00 77.45 266 B 1 
ATOM 2945 C CG  . LEU B 2 266 ? -12.486 12.695  -16.011 1.00 74.97 266 B 1 
ATOM 2946 C CD1 . LEU B 2 266 ? -11.848 11.336  -15.709 1.00 71.82 266 B 1 
ATOM 2947 C CD2 . LEU B 2 266 ? -14.001 12.492  -16.112 1.00 72.65 266 B 1 
ATOM 2948 N N   . ASN B 2 267 ? -11.847 17.274  -14.199 1.00 80.63 267 B 1 
ATOM 2949 C CA  . ASN B 2 267 ? -11.442 18.269  -13.208 1.00 79.56 267 B 1 
ATOM 2950 C C   . ASN B 2 267 ? -12.627 18.977  -12.523 1.00 80.57 267 B 1 
ATOM 2951 O O   . ASN B 2 267 ? -12.573 20.181  -12.263 1.00 75.34 267 B 1 
ATOM 2952 C CB  . ASN B 2 267 ? -10.446 19.243  -13.865 1.00 74.42 267 B 1 
ATOM 2953 C CG  . ASN B 2 267 ? -11.053 20.047  -15.008 1.00 68.58 267 B 1 
ATOM 2954 O OD1 . ASN B 2 267 ? -12.054 19.700  -15.598 1.00 58.03 267 B 1 
ATOM 2955 N ND2 . ASN B 2 267 ? -10.422 21.139  -15.376 1.00 63.72 267 B 1 
ATOM 2956 N N   . ASN B 2 268 ? -13.703 18.261  -12.230 1.00 82.78 268 B 1 
ATOM 2957 C CA  . ASN B 2 268 ? -14.866 18.776  -11.516 1.00 82.90 268 B 1 
ATOM 2958 C C   . ASN B 2 268 ? -15.147 17.960  -10.251 1.00 84.11 268 B 1 
ATOM 2959 O O   . ASN B 2 268 ? -14.729 16.806  -10.123 1.00 81.09 268 B 1 
ATOM 2960 C CB  . ASN B 2 268 ? -16.066 18.876  -12.478 1.00 79.21 268 B 1 
ATOM 2961 C CG  . ASN B 2 268 ? -16.569 17.515  -12.910 1.00 73.46 268 B 1 
ATOM 2962 O OD1 . ASN B 2 268 ? -17.117 16.767  -12.120 1.00 63.52 268 B 1 
ATOM 2963 N ND2 . ASN B 2 268 ? -16.410 17.165  -14.167 1.00 67.80 268 B 1 
ATOM 2964 N N   . CYS B 2 269 ? -15.884 18.547  -9.316  1.00 82.65 269 B 1 
ATOM 2965 C CA  . CYS B 2 269 ? -16.144 17.939  -8.012  1.00 83.22 269 B 1 
ATOM 2966 C C   . CYS B 2 269 ? -16.859 16.582  -8.111  1.00 84.69 269 B 1 
ATOM 2967 O O   . CYS B 2 269 ? -16.472 15.626  -7.439  1.00 82.21 269 B 1 
ATOM 2968 C CB  . CYS B 2 269 ? -16.960 18.936  -7.175  1.00 81.28 269 B 1 
ATOM 2969 S SG  . CYS B 2 269 ? -17.238 18.447  -5.448  1.00 76.51 269 B 1 
ATOM 2970 N N   . SER B 2 270 ? -17.861 16.454  -8.989  1.00 85.39 270 B 1 
ATOM 2971 C CA  . SER B 2 270 ? -18.634 15.220  -9.169  1.00 85.56 270 B 1 
ATOM 2972 C C   . SER B 2 270 ? -17.780 14.085  -9.741  1.00 86.41 270 B 1 
ATOM 2973 O O   . SER B 2 270 ? -17.741 12.989  -9.174  1.00 84.72 270 B 1 
ATOM 2974 C CB  . SER B 2 270 ? -19.838 15.496  -10.073 1.00 84.12 270 B 1 
ATOM 2975 O OG  . SER B 2 270 ? -20.621 14.324  -10.236 1.00 71.78 270 B 1 
ATOM 2976 N N   . SER B 2 271 ? -17.042 14.341  -10.815 1.00 86.84 271 B 1 
ATOM 2977 C CA  . SER B 2 271 ? -16.148 13.359  -11.431 1.00 87.25 271 B 1 
ATOM 2978 C C   . SER B 2 271 ? -15.020 12.951  -10.487 1.00 87.95 271 B 1 
ATOM 2979 O O   . SER B 2 271 ? -14.717 11.771  -10.372 1.00 86.48 271 B 1 
ATOM 2980 C CB  . SER B 2 271 ? -15.556 13.901  -12.728 1.00 86.16 271 B 1 
ATOM 2981 O OG  . SER B 2 271 ? -16.583 14.168  -13.658 1.00 74.67 271 B 1 
ATOM 2982 N N   . SER B 2 272 ? -14.452 13.898  -9.747  1.00 86.87 272 B 1 
ATOM 2983 C CA  . SER B 2 272 ? -13.402 13.593  -8.780  1.00 86.22 272 B 1 
ATOM 2984 C C   . SER B 2 272 ? -13.907 12.749  -7.607  1.00 87.09 272 B 1 
ATOM 2985 O O   . SER B 2 272 ? -13.213 11.819  -7.202  1.00 85.85 272 B 1 
ATOM 2986 C CB  . SER B 2 272 ? -12.769 14.876  -8.274  1.00 84.41 272 B 1 
ATOM 2987 O OG  . SER B 2 272 ? -11.617 14.557  -7.515  1.00 73.66 272 B 1 
ATOM 2988 N N   . ASN B 2 273 ? -15.118 12.975  -7.113  1.00 87.35 273 B 1 
ATOM 2989 C CA  . ASN B 2 273 ? -15.715 12.117  -6.083  1.00 87.29 273 B 1 
ATOM 2990 C C   . ASN B 2 273 ? -15.931 10.683  -6.588  1.00 88.18 273 B 1 
ATOM 2991 O O   . ASN B 2 273 ? -15.672 9.733   -5.858  1.00 86.92 273 B 1 
ATOM 2992 C CB  . ASN B 2 273 ? -17.049 12.731  -5.614  1.00 85.79 273 B 1 
ATOM 2993 C CG  . ASN B 2 273 ? -16.867 13.939  -4.709  1.00 80.94 273 B 1 
ATOM 2994 O OD1 . ASN B 2 273 ? -15.809 14.230  -4.201  1.00 70.93 273 B 1 
ATOM 2995 N ND2 . ASN B 2 273 ? -17.941 14.661  -4.431  1.00 72.34 273 B 1 
ATOM 2996 N N   . ARG B 2 274 ? -16.365 10.510  -7.844  1.00 89.11 274 B 1 
ATOM 2997 C CA  . ARG B 2 274 ? -16.497 9.186   -8.463  1.00 89.43 274 B 1 
ATOM 2998 C C   . ARG B 2 274 ? -15.140 8.496   -8.628  1.00 90.35 274 B 1 
ATOM 2999 O O   . ARG B 2 274 ? -15.049 7.301   -8.377  1.00 89.10 274 B 1 
ATOM 3000 C CB  . ARG B 2 274 ? -17.194 9.288   -9.827  1.00 88.82 274 B 1 
ATOM 3001 C CG  . ARG B 2 274 ? -18.669 9.694   -9.709  1.00 81.56 274 B 1 
ATOM 3002 C CD  . ARG B 2 274 ? -19.274 9.819   -11.112 1.00 77.17 274 B 1 
ATOM 3003 N NE  . ARG B 2 274 ? -20.656 10.330  -11.070 1.00 69.22 274 B 1 
ATOM 3004 C CZ  . ARG B 2 274 ? -21.430 10.547  -12.124 1.00 62.16 274 B 1 
ATOM 3005 N NH1 . ARG B 2 274 ? -21.026 10.285  -13.338 1.00 56.11 274 B 1 
ATOM 3006 N NH2 . ARG B 2 274 ? -22.617 11.045  -11.964 1.00 53.22 274 B 1 
ATOM 3007 N N   . LEU B 2 275 ? -14.096 9.240   -8.997  1.00 88.57 275 B 1 
ATOM 3008 C CA  . LEU B 2 275 ? -12.735 8.712   -9.102  1.00 88.91 275 B 1 
ATOM 3009 C C   . LEU B 2 275 ? -12.181 8.276   -7.744  1.00 89.35 275 B 1 
ATOM 3010 O O   . LEU B 2 275 ? -11.599 7.203   -7.657  1.00 88.48 275 B 1 
ATOM 3011 C CB  . LEU B 2 275 ? -11.807 9.750   -9.750  1.00 88.19 275 B 1 
ATOM 3012 C CG  . LEU B 2 275 ? -12.009 9.920   -11.265 1.00 83.05 275 B 1 
ATOM 3013 C CD1 . LEU B 2 275 ? -11.166 11.103  -11.749 1.00 80.11 275 B 1 
ATOM 3014 C CD2 . LEU B 2 275 ? -11.578 8.677   -12.039 1.00 80.93 275 B 1 
ATOM 3015 N N   . ASP B 2 276 ? -12.412 9.034   -6.674  1.00 88.80 276 B 1 
ATOM 3016 C CA  . ASP B 2 276 ? -11.972 8.657   -5.327  1.00 88.46 276 B 1 
ATOM 3017 C C   . ASP B 2 276 ? -12.691 7.391   -4.831  1.00 89.48 276 B 1 
ATOM 3018 O O   . ASP B 2 276 ? -12.072 6.514   -4.233  1.00 88.65 276 B 1 
ATOM 3019 C CB  . ASP B 2 276 ? -12.226 9.806   -4.346  1.00 86.73 276 B 1 
ATOM 3020 C CG  . ASP B 2 276 ? -11.422 11.079  -4.615  1.00 83.20 276 B 1 
ATOM 3021 O OD1 . ASP B 2 276 ? -10.325 11.057  -5.204  1.00 78.64 276 B 1 
ATOM 3022 O OD2 . ASP B 2 276 ? -11.915 12.149  -4.185  1.00 78.38 276 B 1 
ATOM 3023 N N   . GLN B 2 277 ? -13.992 7.238   -5.114  1.00 89.14 277 B 1 
ATOM 3024 C CA  . GLN B 2 277 ? -14.729 6.014   -4.803  1.00 89.60 277 B 1 
ATOM 3025 C C   . GLN B 2 277 ? -14.234 4.812   -5.623  1.00 90.68 277 B 1 
ATOM 3026 O O   . GLN B 2 277 ? -14.080 3.719   -5.086  1.00 89.73 277 B 1 
ATOM 3027 C CB  . GLN B 2 277 ? -16.228 6.219   -5.069  1.00 88.63 277 B 1 
ATOM 3028 C CG  . GLN B 2 277 ? -16.882 7.121   -4.012  1.00 80.25 277 B 1 
ATOM 3029 C CD  . GLN B 2 277 ? -18.354 7.412   -4.324  1.00 75.54 277 B 1 
ATOM 3030 O OE1 . GLN B 2 277 ? -18.893 7.098   -5.376  1.00 68.65 277 B 1 
ATOM 3031 N NE2 . GLN B 2 277 ? -19.063 8.030   -3.411  1.00 64.70 277 B 1 
ATOM 3032 N N   . ALA B 2 278 ? -13.941 5.019   -6.900  1.00 91.30 278 B 1 
ATOM 3033 C CA  . ALA B 2 278 ? -13.348 3.981   -7.741  1.00 92.19 278 B 1 
ATOM 3034 C C   . ALA B 2 278 ? -11.973 3.565   -7.208  1.00 92.73 278 B 1 
ATOM 3035 O O   . ALA B 2 278 ? -11.694 2.372   -7.130  1.00 91.59 278 B 1 
ATOM 3036 C CB  . ALA B 2 278 ? -13.294 4.479   -9.185  1.00 91.69 278 B 1 
ATOM 3037 N N   . MET B 2 279 ? -11.158 4.522   -6.753  1.00 91.17 279 B 1 
ATOM 3038 C CA  . MET B 2 279 ? -9.855  4.263   -6.149  1.00 90.95 279 B 1 
ATOM 3039 C C   . MET B 2 279 ? -9.969  3.372   -4.910  1.00 91.06 279 B 1 
ATOM 3040 O O   . MET B 2 279 ? -9.241  2.387   -4.816  1.00 90.01 279 B 1 
ATOM 3041 C CB  . MET B 2 279 ? -9.162  5.595   -5.808  1.00 89.68 279 B 1 
ATOM 3042 C CG  . MET B 2 279 ? -7.690  5.389   -5.416  1.00 82.56 279 B 1 
ATOM 3043 S SD  . MET B 2 279 ? -6.656  4.764   -6.761  1.00 79.50 279 B 1 
ATOM 3044 C CE  . MET B 2 279 ? -6.368  6.304   -7.679  1.00 70.64 279 B 1 
ATOM 3045 N N   . GLN B 2 280 ? -10.931 3.623   -4.020  1.00 90.40 280 B 1 
ATOM 3046 C CA  . GLN B 2 280 ? -11.163 2.792   -2.826  1.00 90.16 280 B 1 
ATOM 3047 C C   . GLN B 2 280 ? -11.374 1.313   -3.176  1.00 90.68 280 B 1 
ATOM 3048 O O   . GLN B 2 280 ? -10.792 0.428   -2.548  1.00 89.94 280 B 1 
ATOM 3049 C CB  . GLN B 2 280 ? -12.390 3.308   -2.051  1.00 88.97 280 B 1 
ATOM 3050 C CG  . GLN B 2 280 ? -12.132 4.650   -1.358  1.00 85.64 280 B 1 
ATOM 3051 C CD  . GLN B 2 280 ? -13.403 5.331   -0.839  1.00 83.88 280 B 1 
ATOM 3052 O OE1 . GLN B 2 280 ? -14.461 4.748   -0.703  1.00 79.88 280 B 1 
ATOM 3053 N NE2 . GLN B 2 280 ? -13.336 6.597   -0.538  1.00 76.43 280 B 1 
ATOM 3054 N N   . VAL B 2 281 ? -12.166 1.036   -4.204  1.00 92.60 281 B 1 
ATOM 3055 C CA  . VAL B 2 281 ? -12.470 -0.332  -4.621  1.00 93.01 281 B 1 
ATOM 3056 C C   . VAL B 2 281 ? -11.289 -0.960  -5.364  1.00 93.52 281 B 1 
ATOM 3057 O O   . VAL B 2 281 ? -10.878 -2.077  -5.051  1.00 92.63 281 B 1 
ATOM 3058 C CB  . VAL B 2 281 ? -13.749 -0.368  -5.482  1.00 92.09 281 B 1 
ATOM 3059 C CG1 . VAL B 2 281 ? -14.084 -1.786  -5.943  1.00 85.52 281 B 1 
ATOM 3060 C CG2 . VAL B 2 281 ? -14.954 0.163   -4.693  1.00 85.36 281 B 1 
ATOM 3061 N N   . THR B 2 282 ? -10.710 -0.249  -6.330  1.00 93.64 282 B 1 
ATOM 3062 C CA  . THR B 2 282 ? -9.661  -0.798  -7.200  1.00 93.70 282 B 1 
ATOM 3063 C C   . THR B 2 282 ? -8.330  -0.990  -6.479  1.00 93.43 282 B 1 
ATOM 3064 O O   . THR B 2 282 ? -7.634  -1.961  -6.755  1.00 91.83 282 B 1 
ATOM 3065 C CB  . THR B 2 282 ? -9.435  0.073   -8.445  1.00 92.90 282 B 1 
ATOM 3066 O OG1 . THR B 2 282 ? -9.123  1.394   -8.098  1.00 85.78 282 B 1 
ATOM 3067 C CG2 . THR B 2 282 ? -10.675 0.096   -9.356  1.00 86.42 282 B 1 
ATOM 3068 N N   . GLU B 2 283 ? -7.989  -0.121  -5.542  1.00 92.50 283 B 1 
ATOM 3069 C CA  . GLU B 2 283 ? -6.789  -0.278  -4.728  1.00 92.04 283 B 1 
ATOM 3070 C C   . GLU B 2 283 ? -6.926  -1.466  -3.768  1.00 92.05 283 B 1 
ATOM 3071 O O   . GLU B 2 283 ? -6.018  -2.287  -3.670  1.00 91.05 283 B 1 
ATOM 3072 C CB  . GLU B 2 283 ? -6.529  1.027   -3.964  1.00 89.95 283 B 1 
ATOM 3073 C CG  . GLU B 2 283 ? -5.235  0.954   -3.155  1.00 86.60 283 B 1 
ATOM 3074 C CD  . GLU B 2 283 ? -4.935  2.314   -2.535  1.00 85.55 283 B 1 
ATOM 3075 O OE1 . GLU B 2 283 ? -3.773  2.764   -2.654  1.00 79.28 283 B 1 
ATOM 3076 O OE2 . GLU B 2 283 ? -5.850  2.917   -1.949  1.00 81.59 283 B 1 
ATOM 3077 N N   . THR B 2 284 ? -8.085  -1.641  -3.132  1.00 93.38 284 B 1 
ATOM 3078 C CA  . THR B 2 284 ? -8.355  -2.814  -2.283  1.00 93.39 284 B 1 
ATOM 3079 C C   . THR B 2 284 ? -8.281  -4.112  -3.094  1.00 93.51 284 B 1 
ATOM 3080 O O   . THR B 2 284 ? -7.737  -5.111  -2.622  1.00 92.22 284 B 1 
ATOM 3081 C CB  . THR B 2 284 ? -9.731  -2.710  -1.615  1.00 92.54 284 B 1 
ATOM 3082 O OG1 . THR B 2 284 ? -9.844  -1.507  -0.892  1.00 83.19 284 B 1 
ATOM 3083 C CG2 . THR B 2 284 ? -9.953  -3.841  -0.617  1.00 83.28 284 B 1 
ATOM 3084 N N   . LEU B 2 285 ? -8.767  -4.102  -4.330  1.00 93.71 285 B 1 
ATOM 3085 C CA  . LEU B 2 285 ? -8.622  -5.228  -5.249  1.00 93.85 285 B 1 
ATOM 3086 C C   . LEU B 2 285 ? -7.141  -5.534  -5.531  1.00 93.61 285 B 1 
ATOM 3087 O O   . LEU B 2 285 ? -6.736  -6.696  -5.475  1.00 92.23 285 B 1 
ATOM 3088 C CB  . LEU B 2 285 ? -9.415  -4.924  -6.532  1.00 93.17 285 B 1 
ATOM 3089 C CG  . LEU B 2 285 ? -9.443  -6.093  -7.530  1.00 89.32 285 B 1 
ATOM 3090 C CD1 . LEU B 2 285 ? -10.264 -7.269  -7.002  1.00 85.91 285 B 1 
ATOM 3091 C CD2 . LEU B 2 285 ? -10.059 -5.634  -8.850  1.00 85.71 285 B 1 
ATOM 3092 N N   . GLY B 2 286 ? -6.321  -4.509  -5.768  1.00 93.46 286 B 1 
ATOM 3093 C CA  . GLY B 2 286 ? -4.874  -4.647  -5.927  1.00 92.69 286 B 1 
ATOM 3094 C C   . GLY B 2 286 ? -4.203  -5.271  -4.698  1.00 93.07 286 B 1 
ATOM 3095 O O   . GLY B 2 286 ? -3.476  -6.257  -4.820  1.00 91.70 286 B 1 
ATOM 3096 N N   . MET B 2 287 ? -4.527  -4.792  -3.490  1.00 92.71 287 B 1 
ATOM 3097 C CA  . MET B 2 287 ? -4.012  -5.353  -2.232  1.00 92.20 287 B 1 
ATOM 3098 C C   . MET B 2 287 ? -4.370  -6.836  -2.051  1.00 92.39 287 B 1 
ATOM 3099 O O   . MET B 2 287 ? -3.570  -7.619  -1.541  1.00 90.50 287 B 1 
ATOM 3100 C CB  . MET B 2 287 ? -4.582  -4.572  -1.037  1.00 90.63 287 B 1 
ATOM 3101 C CG  . MET B 2 287 ? -4.076  -3.132  -0.949  1.00 85.62 287 B 1 
ATOM 3102 S SD  . MET B 2 287 ? -4.714  -2.278  0.519   1.00 80.94 287 B 1 
ATOM 3103 C CE  . MET B 2 287 ? -3.957  -0.672  0.249   1.00 72.88 287 B 1 
ATOM 3104 N N   . THR B 2 288 ? -5.541  -7.242  -2.520  1.00 94.12 288 B 1 
ATOM 3105 C CA  . THR B 2 288 ? -5.979  -8.645  -2.445  1.00 94.18 288 B 1 
ATOM 3106 C C   . THR B 2 288 ? -5.064  -9.584  -3.248  1.00 94.22 288 B 1 
ATOM 3107 O O   . THR B 2 288 ? -4.975  -10.771 -2.940  1.00 91.82 288 B 1 
ATOM 3108 C CB  . THR B 2 288 ? -7.440  -8.778  -2.909  1.00 92.86 288 B 1 
ATOM 3109 O OG1 . THR B 2 288 ? -8.269  -7.882  -2.200  1.00 80.89 288 B 1 
ATOM 3110 C CG2 . THR B 2 288 ? -8.026  -10.164 -2.650  1.00 80.08 288 B 1 
ATOM 3111 N N   . HIS B 2 289 ? -4.321  -9.076  -4.233  1.00 93.60 289 B 1 
ATOM 3112 C CA  . HIS B 2 289 ? -3.352  -9.878  -4.981  1.00 93.11 289 B 1 
ATOM 3113 C C   . HIS B 2 289 ? -2.269  -10.490 -4.076  1.00 92.69 289 B 1 
ATOM 3114 O O   . HIS B 2 289 ? -1.852  -11.630 -4.307  1.00 91.18 289 B 1 
ATOM 3115 C CB  . HIS B 2 289 ? -2.739  -9.036  -6.095  1.00 92.42 289 B 1 
ATOM 3116 C CG  . HIS B 2 289 ? -1.892  -9.835  -7.035  1.00 91.45 289 B 1 
ATOM 3117 N ND1 . HIS B 2 289 ? -0.535  -10.024 -6.946  1.00 79.10 289 B 1 
ATOM 3118 C CD2 . HIS B 2 289 ? -2.305  -10.543 -8.141  1.00 80.38 289 B 1 
ATOM 3119 C CE1 . HIS B 2 289 ? -0.142  -10.814 -7.963  1.00 81.75 289 B 1 
ATOM 3120 N NE2 . HIS B 2 289 ? -1.199  -11.153 -8.712  1.00 83.40 289 B 1 
ATOM 3121 N N   . CYS B 2 290 ? -1.876  -9.829  -2.967  1.00 92.04 290 B 1 
ATOM 3122 C CA  . CYS B 2 290 ? -0.933  -10.364 -1.980  1.00 91.33 290 B 1 
ATOM 3123 C C   . CYS B 2 290 ? -1.460  -11.631 -1.278  1.00 92.06 290 B 1 
ATOM 3124 O O   . CYS B 2 290 ? -0.690  -12.508 -0.910  1.00 88.83 290 B 1 
ATOM 3125 C CB  . CYS B 2 290 ? -0.618  -9.282  -0.931  1.00 88.28 290 B 1 
ATOM 3126 S SG  . CYS B 2 290 ? 0.144   -7.842  -1.745  1.00 77.40 290 B 1 
ATOM 3127 N N   . CYS B 2 291 ? -2.785  -11.778 -1.152  1.00 91.60 291 B 1 
ATOM 3128 C CA  . CYS B 2 291 ? -3.404  -12.997 -0.619  1.00 91.33 291 B 1 
ATOM 3129 C C   . CYS B 2 291 ? -3.386  -14.156 -1.622  1.00 92.26 291 B 1 
ATOM 3130 O O   . CYS B 2 291 ? -3.484  -15.323 -1.250  1.00 89.71 291 B 1 
ATOM 3131 C CB  . CYS B 2 291 ? -4.860  -12.695 -0.212  1.00 89.44 291 B 1 
ATOM 3132 S SG  . CYS B 2 291 ? -4.952  -11.272 0.912   1.00 85.23 291 B 1 
ATOM 3133 N N   . ILE B 2 292 ? -3.287  -13.848 -2.918  1.00 92.91 292 B 1 
ATOM 3134 C CA  . ILE B 2 292 ? -3.352  -14.809 -4.018  1.00 92.87 292 B 1 
ATOM 3135 C C   . ILE B 2 292 ? -1.958  -15.313 -4.405  1.00 93.03 292 B 1 
ATOM 3136 O O   . ILE B 2 292 ? -1.821  -16.465 -4.836  1.00 90.89 292 B 1 
ATOM 3137 C CB  . ILE B 2 292 ? -4.114  -14.183 -5.203  1.00 90.69 292 B 1 
ATOM 3138 C CG1 . ILE B 2 292 ? -5.570  -13.889 -4.781  1.00 83.32 292 B 1 
ATOM 3139 C CG2 . ILE B 2 292 ? -4.105  -15.097 -6.434  1.00 81.78 292 B 1 
ATOM 3140 C CD1 . ILE B 2 292 ? -6.375  -13.129 -5.830  1.00 74.17 292 B 1 
ATOM 3141 N N   . ASN B 2 293 ? -0.899  -14.514 -4.202  1.00 92.13 293 B 1 
ATOM 3142 C CA  . ASN B 2 293 ? 0.485   -14.902 -4.463  1.00 91.41 293 B 1 
ATOM 3143 C C   . ASN B 2 293 ? 0.864   -16.274 -3.869  1.00 90.91 293 B 1 
ATOM 3144 O O   . ASN B 2 293 ? 1.349   -17.125 -4.627  1.00 88.75 293 B 1 
ATOM 3145 C CB  . ASN B 2 293 ? 1.446   -13.797 -3.974  1.00 90.01 293 B 1 
ATOM 3146 C CG  . ASN B 2 293 ? 1.499   -12.587 -4.886  1.00 88.40 293 B 1 
ATOM 3147 O OD1 . ASN B 2 293 ? 1.156   -12.656 -6.044  1.00 80.54 293 B 1 
ATOM 3148 N ND2 . ASN B 2 293 ? 1.993   -11.476 -4.380  1.00 80.83 293 B 1 
ATOM 3149 N N   . PRO B 2 294 ? 0.584   -16.590 -2.585  1.00 92.11 294 B 1 
ATOM 3150 C CA  . PRO B 2 294 ? 0.840   -17.917 -2.023  1.00 91.25 294 B 1 
ATOM 3151 C C   . PRO B 2 294 ? 0.170   -19.051 -2.805  1.00 90.90 294 B 1 
ATOM 3152 O O   . PRO B 2 294 ? 0.777   -20.090 -3.035  1.00 88.06 294 B 1 
ATOM 3153 C CB  . PRO B 2 294 ? 0.307   -17.862 -0.589  1.00 89.64 294 B 1 
ATOM 3154 C CG  . PRO B 2 294 ? 0.403   -16.386 -0.227  1.00 88.55 294 B 1 
ATOM 3155 C CD  . PRO B 2 294 ? 0.100   -15.695 -1.547  1.00 91.55 294 B 1 
ATOM 3156 N N   . ILE B 2 295 ? -1.061  -18.842 -3.253  1.00 92.76 295 B 1 
ATOM 3157 C CA  . ILE B 2 295 ? -1.847  -19.846 -3.967  1.00 92.00 295 B 1 
ATOM 3158 C C   . ILE B 2 295 ? -1.255  -20.090 -5.361  1.00 91.67 295 B 1 
ATOM 3159 O O   . ILE B 2 295 ? -0.965  -21.229 -5.738  1.00 89.55 295 B 1 
ATOM 3160 C CB  . ILE B 2 295 ? -3.337  -19.436 -4.032  1.00 90.88 295 B 1 
ATOM 3161 C CG1 . ILE B 2 295 ? -3.905  -19.196 -2.612  1.00 85.62 295 B 1 
ATOM 3162 C CG2 . ILE B 2 295 ? -4.157  -20.505 -4.779  1.00 84.37 295 B 1 
ATOM 3163 C CD1 . ILE B 2 295 ? -5.345  -18.657 -2.581  1.00 77.19 295 B 1 
ATOM 3164 N N   . ILE B 2 296 ? -1.038  -19.012 -6.122  1.00 91.25 296 B 1 
ATOM 3165 C CA  . ILE B 2 296 ? -0.615  -19.095 -7.523  1.00 90.02 296 B 1 
ATOM 3166 C C   . ILE B 2 296 ? 0.853   -19.512 -7.672  1.00 89.56 296 B 1 
ATOM 3167 O O   . ILE B 2 296 ? 1.201   -20.240 -8.609  1.00 85.99 296 B 1 
ATOM 3168 C CB  . ILE B 2 296 ? -0.913  -17.752 -8.237  1.00 87.57 296 B 1 
ATOM 3169 C CG1 . ILE B 2 296 ? -2.439  -17.609 -8.396  1.00 77.86 296 B 1 
ATOM 3170 C CG2 . ILE B 2 296 ? -0.217  -17.672 -9.600  1.00 74.89 296 B 1 
ATOM 3171 C CD1 . ILE B 2 296 ? -2.867  -16.397 -9.231  1.00 72.84 296 B 1 
ATOM 3172 N N   . TYR B 2 297 ? 1.743   -19.055 -6.785  1.00 89.56 297 B 1 
ATOM 3173 C CA  . TYR B 2 297 ? 3.175   -19.287 -6.929  1.00 88.65 297 B 1 
ATOM 3174 C C   . TYR B 2 297 ? 3.688   -20.481 -6.122  1.00 87.17 297 B 1 
ATOM 3175 O O   . TYR B 2 297 ? 4.567   -21.194 -6.613  1.00 82.82 297 B 1 
ATOM 3176 C CB  . TYR B 2 297 ? 3.949   -17.994 -6.637  1.00 88.16 297 B 1 
ATOM 3177 C CG  . TYR B 2 297 ? 3.763   -16.952 -7.722  1.00 88.53 297 B 1 
ATOM 3178 C CD1 . TYR B 2 297 ? 4.485   -17.041 -8.927  1.00 84.82 297 B 1 
ATOM 3179 C CD2 . TYR B 2 297 ? 2.850   -15.893 -7.554  1.00 85.09 297 B 1 
ATOM 3180 C CE1 . TYR B 2 297 ? 4.296   -16.105 -9.959  1.00 83.71 297 B 1 
ATOM 3181 C CE2 . TYR B 2 297 ? 2.647   -14.950 -8.583  1.00 83.48 297 B 1 
ATOM 3182 C CZ  . TYR B 2 297 ? 3.368   -15.068 -9.786  1.00 85.62 297 B 1 
ATOM 3183 O OH  . TYR B 2 297 ? 3.157   -14.164 -10.801 1.00 83.33 297 B 1 
ATOM 3184 N N   . ALA B 2 298 ? 3.120   -20.764 -4.939  1.00 87.75 298 B 1 
ATOM 3185 C CA  . ALA B 2 298 ? 3.549   -21.866 -4.079  1.00 86.82 298 B 1 
ATOM 3186 C C   . ALA B 2 298 ? 2.610   -23.076 -4.127  1.00 87.01 298 B 1 
ATOM 3187 O O   . ALA B 2 298 ? 3.024   -24.159 -4.551  1.00 83.84 298 B 1 
ATOM 3188 C CB  . ALA B 2 298 ? 3.784   -21.332 -2.658  1.00 85.21 298 B 1 
ATOM 3189 N N   . PHE B 2 299 ? 1.340   -22.927 -3.743  1.00 87.66 299 B 1 
ATOM 3190 C CA  . PHE B 2 299 ? 0.431   -24.063 -3.525  1.00 87.17 299 B 1 
ATOM 3191 C C   . PHE B 2 299 ? -0.061  -24.760 -4.794  1.00 86.56 299 B 1 
ATOM 3192 O O   . PHE B 2 299 ? -0.543  -25.893 -4.727  1.00 83.44 299 B 1 
ATOM 3193 C CB  . PHE B 2 299 ? -0.748  -23.625 -2.643  1.00 86.02 299 B 1 
ATOM 3194 C CG  . PHE B 2 299 ? -0.356  -23.080 -1.284  1.00 83.20 299 B 1 
ATOM 3195 C CD1 . PHE B 2 299 ? 0.544   -23.782 -0.467  1.00 77.20 299 B 1 
ATOM 3196 C CD2 . PHE B 2 299 ? -0.901  -21.861 -0.822  1.00 77.23 299 B 1 
ATOM 3197 C CE1 . PHE B 2 299 ? 0.919   -23.266 0.781   1.00 73.83 299 B 1 
ATOM 3198 C CE2 . PHE B 2 299 ? -0.533  -21.347 0.427   1.00 72.70 299 B 1 
ATOM 3199 C CZ  . PHE B 2 299 ? 0.383   -22.043 1.227   1.00 73.55 299 B 1 
ATOM 3200 N N   . VAL B 2 300 ? 0.106   -24.155 -5.962  1.00 85.87 300 B 1 
ATOM 3201 C CA  . VAL B 2 300 ? -0.118  -24.851 -7.234  1.00 83.84 300 B 1 
ATOM 3202 C C   . VAL B 2 300 ? 0.804   -26.066 -7.398  1.00 83.00 300 B 1 
ATOM 3203 O O   . VAL B 2 300 ? 0.428   -27.062 -8.017  1.00 77.71 300 B 1 
ATOM 3204 C CB  . VAL B 2 300 ? 0.049   -23.857 -8.400  1.00 81.36 300 B 1 
ATOM 3205 C CG1 . VAL B 2 300 ? 0.178   -24.550 -9.752  1.00 71.93 300 B 1 
ATOM 3206 C CG2 . VAL B 2 300 ? -1.163  -22.929 -8.468  1.00 72.56 300 B 1 
ATOM 3207 N N   . GLY B 2 301 ? 2.009   -26.011 -6.828  1.00 80.11 301 B 1 
ATOM 3208 C CA  . GLY B 2 301 ? 2.958   -27.110 -6.859  1.00 78.91 301 B 1 
ATOM 3209 C C   . GLY B 2 301 ? 2.473   -28.319 -6.047  1.00 80.58 301 B 1 
ATOM 3210 O O   . GLY B 2 301 ? 2.161   -28.198 -4.870  1.00 78.32 301 B 1 
ATOM 3211 N N   . GLU B 2 302 ? 2.491   -29.516 -6.640  1.00 76.32 302 B 1 
ATOM 3212 C CA  . GLU B 2 302 ? 2.081   -30.743 -5.941  1.00 78.00 302 B 1 
ATOM 3213 C C   . GLU B 2 302 ? 2.894   -30.998 -4.671  1.00 79.77 302 B 1 
ATOM 3214 O O   . GLU B 2 302 ? 2.337   -31.336 -3.632  1.00 76.56 302 B 1 
ATOM 3215 C CB  . GLU B 2 302 ? 2.194   -31.950 -6.872  1.00 73.33 302 B 1 
ATOM 3216 C CG  . GLU B 2 302 ? 1.117   -31.890 -7.952  1.00 63.85 302 B 1 
ATOM 3217 C CD  . GLU B 2 302 ? 1.160   -33.027 -8.964  1.00 58.98 302 B 1 
ATOM 3218 O OE1 . GLU B 2 302 ? 0.182   -33.078 -9.754  1.00 51.54 302 B 1 
ATOM 3219 O OE2 . GLU B 2 302 ? 2.168   -33.755 -9.010  1.00 56.22 302 B 1 
ATOM 3220 N N   . LYS B 2 303 ? 4.210   -30.748 -4.717  1.00 78.05 303 B 1 
ATOM 3221 C CA  . LYS B 2 303 ? 5.085   -30.890 -3.556  1.00 78.81 303 B 1 
ATOM 3222 C C   . LYS B 2 303 ? 4.667   -29.963 -2.413  1.00 81.39 303 B 1 
ATOM 3223 O O   . LYS B 2 303 ? 4.597   -30.406 -1.274  1.00 79.40 303 B 1 
ATOM 3224 C CB  . LYS B 2 303 ? 6.560   -30.642 -3.935  1.00 74.38 303 B 1 
ATOM 3225 C CG  . LYS B 2 303 ? 7.111   -31.723 -4.884  1.00 65.99 303 B 1 
ATOM 3226 C CD  . LYS B 2 303 ? 8.621   -31.536 -5.134  1.00 60.83 303 B 1 
ATOM 3227 C CE  . LYS B 2 303 ? 9.147   -32.632 -6.057  1.00 51.92 303 B 1 
ATOM 3228 N NZ  . LYS B 2 303 ? 10.607  -32.539 -6.308  1.00 46.81 303 B 1 
ATOM 3229 N N   . PHE B 2 304 ? 4.338   -28.695 -2.708  1.00 80.03 304 B 1 
ATOM 3230 C CA  . PHE B 2 304 ? 3.870   -27.754 -1.692  1.00 82.13 304 B 1 
ATOM 3231 C C   . PHE B 2 304 ? 2.541   -28.179 -1.072  1.00 83.47 304 B 1 
ATOM 3232 O O   . PHE B 2 304 ? 2.408   -28.139 0.143   1.00 81.53 304 B 1 
ATOM 3233 C CB  . PHE B 2 304 ? 3.749   -26.352 -2.283  1.00 80.84 304 B 1 
ATOM 3234 C CG  . PHE B 2 304 ? 4.977   -25.500 -2.056  1.00 79.67 304 B 1 
ATOM 3235 C CD1 . PHE B 2 304 ? 5.151   -24.843 -0.824  1.00 75.91 304 B 1 
ATOM 3236 C CD2 . PHE B 2 304 ? 5.923   -25.330 -3.075  1.00 76.88 304 B 1 
ATOM 3237 C CE1 . PHE B 2 304 ? 6.255   -24.004 -0.624  1.00 75.20 304 B 1 
ATOM 3238 C CE2 . PHE B 2 304 ? 7.036   -24.489 -2.879  1.00 74.56 304 B 1 
ATOM 3239 C CZ  . PHE B 2 304 ? 7.197   -23.817 -1.656  1.00 76.44 304 B 1 
ATOM 3240 N N   . ARG B 2 305 ? 1.579   -28.659 -1.879  1.00 83.32 305 B 1 
ATOM 3241 C CA  . ARG B 2 305 ? 0.303   -29.169 -1.371  1.00 84.45 305 B 1 
ATOM 3242 C C   . ARG B 2 305 ? 0.488   -30.396 -0.476  1.00 85.47 305 B 1 
ATOM 3243 O O   . ARG B 2 305 ? -0.132  -30.465 0.572   1.00 84.66 305 B 1 
ATOM 3244 C CB  . ARG B 2 305 ? -0.648  -29.471 -2.535  1.00 82.59 305 B 1 
ATOM 3245 C CG  . ARG B 2 305 ? -1.116  -28.163 -3.201  1.00 78.16 305 B 1 
ATOM 3246 C CD  . ARG B 2 305 ? -2.189  -28.432 -4.257  1.00 77.93 305 B 1 
ATOM 3247 N NE  . ARG B 2 305 ? -1.638  -29.084 -5.455  1.00 72.75 305 B 1 
ATOM 3248 C CZ  . ARG B 2 305 ? -2.327  -29.743 -6.376  1.00 68.73 305 B 1 
ATOM 3249 N NH1 . ARG B 2 305 ? -3.622  -29.858 -6.299  1.00 62.64 305 B 1 
ATOM 3250 N NH2 . ARG B 2 305 ? -1.722  -30.289 -7.374  1.00 61.14 305 B 1 
ATOM 3251 N N   . ASN B 2 306 ? 1.380   -31.295 -0.843  1.00 85.38 306 B 1 
ATOM 3252 C CA  . ASN B 2 306 ? 1.682   -32.461 -0.016  1.00 85.19 306 B 1 
ATOM 3253 C C   . ASN B 2 306 ? 2.312   -32.049 1.323   1.00 84.95 306 B 1 
ATOM 3254 O O   . ASN B 2 306 ? 1.897   -32.542 2.367   1.00 83.32 306 B 1 
ATOM 3255 C CB  . ASN B 2 306 ? 2.585   -33.424 -0.790  1.00 84.21 306 B 1 
ATOM 3256 C CG  . ASN B 2 306 ? 1.867   -34.091 -1.961  1.00 78.23 306 B 1 
ATOM 3257 O OD1 . ASN B 2 306 ? 0.690   -33.929 -2.197  1.00 69.22 306 B 1 
ATOM 3258 N ND2 . ASN B 2 306 ? 2.588   -34.881 -2.736  1.00 70.12 306 B 1 
ATOM 3259 N N   . TYR B 2 307 ? 3.265   -31.093 1.321   1.00 82.82 307 B 1 
ATOM 3260 C CA  . TYR B 2 307 ? 3.831   -30.563 2.568   1.00 81.72 307 B 1 
ATOM 3261 C C   . TYR B 2 307 ? 2.784   -29.843 3.422   1.00 82.05 307 B 1 
ATOM 3262 O O   . TYR B 2 307 ? 2.788   -30.015 4.639   1.00 80.82 307 B 1 
ATOM 3263 C CB  . TYR B 2 307 ? 5.000   -29.623 2.277   1.00 80.71 307 B 1 
ATOM 3264 C CG  . TYR B 2 307 ? 6.266   -30.301 1.807   1.00 78.68 307 B 1 
ATOM 3265 C CD1 . TYR B 2 307 ? 6.864   -31.308 2.584   1.00 73.56 307 B 1 
ATOM 3266 C CD2 . TYR B 2 307 ? 6.876   -29.910 0.601   1.00 74.78 307 B 1 
ATOM 3267 C CE1 . TYR B 2 307 ? 8.040   -31.940 2.160   1.00 71.93 307 B 1 
ATOM 3268 C CE2 . TYR B 2 307 ? 8.059   -30.531 0.162   1.00 71.37 307 B 1 
ATOM 3269 C CZ  . TYR B 2 307 ? 8.633   -31.551 0.944   1.00 72.27 307 B 1 
ATOM 3270 O OH  . TYR B 2 307 ? 9.789   -32.168 0.517   1.00 67.86 307 B 1 
ATOM 3271 N N   . LEU B 2 308 ? 1.860   -29.096 2.813   1.00 83.32 308 B 1 
ATOM 3272 C CA  . LEU B 2 308 ? 0.757   -28.445 3.510   1.00 82.67 308 B 1 
ATOM 3273 C C   . LEU B 2 308 ? -0.146  -29.484 4.194   1.00 83.08 308 B 1 
ATOM 3274 O O   . LEU B 2 308 ? -0.430  -29.362 5.377   1.00 82.21 308 B 1 
ATOM 3275 C CB  . LEU B 2 308 ? -0.035  -27.585 2.504   1.00 81.89 308 B 1 
ATOM 3276 C CG  . LEU B 2 308 ? -1.067  -26.652 3.178   1.00 78.53 308 B 1 
ATOM 3277 C CD1 . LEU B 2 308 ? -0.407  -25.378 3.674   1.00 73.37 308 B 1 
ATOM 3278 C CD2 . LEU B 2 308 ? -2.166  -26.273 2.183   1.00 74.78 308 B 1 
ATOM 3279 N N   . LEU B 2 309 ? -0.541  -30.546 3.478   1.00 83.93 309 B 1 
ATOM 3280 C CA  . LEU B 2 309 ? -1.364  -31.625 4.026   1.00 83.40 309 B 1 
ATOM 3281 C C   . LEU B 2 309 ? -0.676  -32.325 5.203   1.00 82.45 309 B 1 
ATOM 3282 O O   . LEU B 2 309 ? -1.291  -32.499 6.255   1.00 81.17 309 B 1 
ATOM 3283 C CB  . LEU B 2 309 ? -1.682  -32.645 2.910   1.00 83.22 309 B 1 
ATOM 3284 C CG  . LEU B 2 309 ? -2.740  -32.160 1.908   1.00 74.56 309 B 1 
ATOM 3285 C CD1 . LEU B 2 309 ? -2.752  -33.080 0.687   1.00 67.98 309 B 1 
ATOM 3286 C CD2 . LEU B 2 309 ? -4.138  -32.151 2.520   1.00 69.31 309 B 1 
ATOM 3287 N N   . VAL B 2 310 ? 0.608   -32.664 5.069   1.00 84.92 310 B 1 
ATOM 3288 C CA  . VAL B 2 310 ? 1.383   -33.288 6.156   1.00 83.77 310 B 1 
ATOM 3289 C C   . VAL B 2 310 ? 1.507   -32.356 7.357   1.00 82.83 310 B 1 
ATOM 3290 O O   . VAL B 2 310 ? 1.367   -32.796 8.504   1.00 80.80 310 B 1 
ATOM 3291 C CB  . VAL B 2 310 ? 2.767   -33.722 5.653   1.00 82.32 310 B 1 
ATOM 3292 C CG1 . VAL B 2 310 ? 3.678   -34.222 6.781   1.00 76.06 310 B 1 
ATOM 3293 C CG2 . VAL B 2 310 ? 2.646   -34.858 4.628   1.00 76.79 310 B 1 
ATOM 3294 N N   . PHE B 2 311 ? 1.740   -31.063 7.126   1.00 81.51 311 B 1 
ATOM 3295 C CA  . PHE B 2 311 ? 1.821   -30.069 8.191   1.00 79.94 311 B 1 
ATOM 3296 C C   . PHE B 2 311 ? 0.488   -29.941 8.942   1.00 79.77 311 B 1 
ATOM 3297 O O   . PHE B 2 311 ? 0.465   -30.041 10.170  1.00 77.47 311 B 1 
ATOM 3298 C CB  . PHE B 2 311 ? 2.262   -28.731 7.590   1.00 77.76 311 B 1 
ATOM 3299 C CG  . PHE B 2 311 ? 2.471   -27.644 8.623   1.00 78.11 311 B 1 
ATOM 3300 C CD1 . PHE B 2 311 ? 1.420   -26.776 8.987   1.00 73.12 311 B 1 
ATOM 3301 C CD2 . PHE B 2 311 ? 3.734   -27.486 9.236   1.00 73.12 311 B 1 
ATOM 3302 C CE1 . PHE B 2 311 ? 1.635   -25.772 9.943   1.00 71.46 311 B 1 
ATOM 3303 C CE2 . PHE B 2 311 ? 3.942   -26.481 10.192  1.00 71.06 311 B 1 
ATOM 3304 C CZ  . PHE B 2 311 ? 2.891   -25.626 10.538  1.00 71.03 311 B 1 
ATOM 3305 N N   . PHE B 2 312 ? -0.632  -29.824 8.225   1.00 81.03 312 B 1 
ATOM 3306 C CA  . PHE B 2 312 ? -1.958  -29.773 8.824   1.00 80.53 312 B 1 
ATOM 3307 C C   . PHE B 2 312 ? -2.295  -31.062 9.579   1.00 80.19 312 B 1 
ATOM 3308 O O   . PHE B 2 312 ? -2.677  -30.983 10.739  1.00 77.88 312 B 1 
ATOM 3309 C CB  . PHE B 2 312 ? -3.024  -29.447 7.771   1.00 78.32 312 B 1 
ATOM 3310 C CG  . PHE B 2 312 ? -3.249  -27.971 7.593   1.00 72.23 312 B 1 
ATOM 3311 C CD1 . PHE B 2 312 ? -3.940  -27.231 8.581   1.00 66.24 312 B 1 
ATOM 3312 C CD2 . PHE B 2 312 ? -2.776  -27.297 6.457   1.00 64.59 312 B 1 
ATOM 3313 C CE1 . PHE B 2 312 ? -4.134  -25.852 8.430   1.00 60.53 312 B 1 
ATOM 3314 C CE2 . PHE B 2 312 ? -2.970  -25.914 6.308   1.00 60.10 312 B 1 
ATOM 3315 C CZ  . PHE B 2 312 ? -3.647  -25.180 7.300   1.00 58.61 312 B 1 
ATOM 3316 N N   . GLN B 2 313 ? -2.068  -32.223 8.993   1.00 81.49 313 B 1 
ATOM 3317 C CA  . GLN B 2 313 ? -2.290  -33.496 9.676   1.00 80.67 313 B 1 
ATOM 3318 C C   . GLN B 2 313 ? -1.472  -33.579 10.972  1.00 79.42 313 B 1 
ATOM 3319 O O   . GLN B 2 313 ? -2.023  -33.897 12.021  1.00 76.57 313 B 1 
ATOM 3320 C CB  . GLN B 2 313 ? -1.947  -34.665 8.748   1.00 79.26 313 B 1 
ATOM 3321 C CG  . GLN B 2 313 ? -3.040  -34.911 7.691   1.00 72.33 313 B 1 
ATOM 3322 C CD  . GLN B 2 313 ? -2.642  -36.002 6.692   1.00 67.94 313 B 1 
ATOM 3323 O OE1 . GLN B 2 313 ? -1.515  -36.463 6.640   1.00 62.66 313 B 1 
ATOM 3324 N NE2 . GLN B 2 313 ? -3.554  -36.454 5.870   1.00 59.76 313 B 1 
ATOM 3325 N N   . LYS B 2 314 ? -0.191  -33.226 10.945  1.00 80.08 314 B 1 
ATOM 3326 C CA  . LYS B 2 314 ? 0.678   -33.314 12.125  1.00 79.13 314 B 1 
ATOM 3327 C C   . LYS B 2 314 ? 0.268   -32.345 13.239  1.00 78.46 314 B 1 
ATOM 3328 O O   . LYS B 2 314 ? 0.360   -32.704 14.411  1.00 73.86 314 B 1 
ATOM 3329 C CB  . LYS B 2 314 ? 2.128   -33.107 11.679  1.00 75.28 314 B 1 
ATOM 3330 C CG  . LYS B 2 314 ? 3.141   -33.437 12.795  1.00 67.13 314 B 1 
ATOM 3331 C CD  . LYS B 2 314 ? 4.559   -33.299 12.246  1.00 63.08 314 B 1 
ATOM 3332 C CE  . LYS B 2 314 ? 5.607   -33.696 13.312  1.00 54.80 314 B 1 
ATOM 3333 N NZ  . LYS B 2 314 ? 6.990   -33.595 12.784  1.00 49.63 314 B 1 
ATOM 3334 N N   . HIS B 2 315 ? -0.146  -31.115 12.897  1.00 77.38 315 B 1 
ATOM 3335 C CA  . HIS B 2 315 ? -0.497  -30.102 13.899  1.00 74.92 315 B 1 
ATOM 3336 C C   . HIS B 2 315 ? -1.959  -30.156 14.336  1.00 73.51 315 B 1 
ATOM 3337 O O   . HIS B 2 315 ? -2.243  -30.030 15.532  1.00 68.84 315 B 1 
ATOM 3338 C CB  . HIS B 2 315 ? -0.086  -28.707 13.402  1.00 70.85 315 B 1 
ATOM 3339 C CG  . HIS B 2 315 ? 1.406   -28.494 13.490  1.00 68.02 315 B 1 
ATOM 3340 N ND1 . HIS B 2 315 ? 2.119   -28.240 14.645  1.00 59.53 315 B 1 
ATOM 3341 C CD2 . HIS B 2 315 ? 2.312   -28.568 12.476  1.00 60.57 315 B 1 
ATOM 3342 C CE1 . HIS B 2 315 ? 3.419   -28.157 14.329  1.00 59.11 315 B 1 
ATOM 3343 N NE2 . HIS B 2 315 ? 3.584   -28.359 13.016  1.00 59.01 315 B 1 
ATOM 3344 N N   . ILE B 2 316 ? -2.895  -30.387 13.421  1.00 71.26 316 B 1 
ATOM 3345 C CA  . ILE B 2 316 ? -4.319  -30.517 13.722  1.00 70.05 316 B 1 
ATOM 3346 C C   . ILE B 2 316 ? -4.581  -31.840 14.431  1.00 69.35 316 B 1 
ATOM 3347 O O   . ILE B 2 316 ? -5.196  -31.820 15.490  1.00 66.34 316 B 1 
ATOM 3348 C CB  . ILE B 2 316 ? -5.206  -30.338 12.469  1.00 65.98 316 B 1 
ATOM 3349 C CG1 . ILE B 2 316 ? -5.027  -28.915 11.898  1.00 60.50 316 B 1 
ATOM 3350 C CG2 . ILE B 2 316 ? -6.688  -30.596 12.798  1.00 58.37 316 B 1 
ATOM 3351 C CD1 . ILE B 2 316 ? -5.830  -28.654 10.619  1.00 54.48 316 B 1 
ATOM 3352 N N   . ALA B 2 317 ? -4.057  -32.967 13.940  1.00 68.43 317 B 1 
ATOM 3353 C CA  . ALA B 2 317 ? -4.252  -34.249 14.611  1.00 68.19 317 B 1 
ATOM 3354 C C   . ALA B 2 317 ? -3.677  -34.235 16.029  1.00 68.11 317 B 1 
ATOM 3355 O O   . ALA B 2 317 ? -4.332  -34.696 16.952  1.00 65.87 317 B 1 
ATOM 3356 C CB  . ALA B 2 317 ? -3.675  -35.403 13.775  1.00 64.98 317 B 1 
ATOM 3357 N N   . LYS B 2 318 ? -2.516  -33.617 16.266  1.00 68.42 318 B 1 
ATOM 3358 C CA  . LYS B 2 318 ? -1.984  -33.472 17.632  1.00 67.79 318 B 1 
ATOM 3359 C C   . LYS B 2 318 ? -2.880  -32.628 18.535  1.00 67.78 318 B 1 
ATOM 3360 O O   . LYS B 2 318 ? -3.003  -32.960 19.708  1.00 64.84 318 B 1 
ATOM 3361 C CB  . LYS B 2 318 ? -0.569  -32.880 17.631  1.00 63.81 318 B 1 
ATOM 3362 C CG  . LYS B 2 318 ? 0.497   -33.944 17.378  1.00 57.99 318 B 1 
ATOM 3363 C CD  . LYS B 2 318 ? 1.888   -33.333 17.567  1.00 54.15 318 B 1 
ATOM 3364 C CE  . LYS B 2 318 ? 2.968   -34.419 17.469  1.00 46.85 318 B 1 
ATOM 3365 N NZ  . LYS B 2 318 ? 4.276   -33.939 17.958  1.00 42.52 318 B 1 
ATOM 3366 N N   . ARG B 2 319 ? -3.457  -31.527 18.031  1.00 67.47 319 B 1 
ATOM 3367 C CA  . ARG B 2 319 ? -4.359  -30.697 18.835  1.00 67.11 319 B 1 
ATOM 3368 C C   . ARG B 2 319 ? -5.695  -31.380 19.078  1.00 66.81 319 B 1 
ATOM 3369 O O   . ARG B 2 319 ? -6.149  -31.379 20.216  1.00 64.55 319 B 1 
ATOM 3370 C CB  . ARG B 2 319 ? -4.570  -29.306 18.204  1.00 63.36 319 B 1 
ATOM 3371 C CG  . ARG B 2 319 ? -3.485  -28.313 18.642  1.00 57.42 319 B 1 
ATOM 3372 C CD  . ARG B 2 319 ? -3.850  -26.902 18.164  1.00 54.81 319 B 1 
ATOM 3373 N NE  . ARG B 2 319 ? -2.912  -25.883 18.674  1.00 49.54 319 B 1 
ATOM 3374 C CZ  . ARG B 2 319 ? -2.996  -24.569 18.468  1.00 44.91 319 B 1 
ATOM 3375 N NH1 . ARG B 2 319 ? -3.943  -24.047 17.740  1.00 41.16 319 B 1 
ATOM 3376 N NH2 . ARG B 2 319 ? -2.130  -23.756 18.999  1.00 41.72 319 B 1 
ATOM 3377 N N   . PHE B 2 320 ? -6.292  -32.005 18.068  1.00 61.98 320 B 1 
ATOM 3378 C CA  . PHE B 2 320 ? -7.543  -32.747 18.210  1.00 61.84 320 B 1 
ATOM 3379 C C   . PHE B 2 320 ? -7.376  -33.961 19.118  1.00 60.84 320 B 1 
ATOM 3380 O O   . PHE B 2 320 ? -8.189  -34.131 20.019  1.00 59.62 320 B 1 
ATOM 3381 C CB  . PHE B 2 320 ? -8.106  -33.142 16.846  1.00 59.94 320 B 1 
ATOM 3382 C CG  . PHE B 2 320 ? -9.151  -32.172 16.345  1.00 56.28 320 B 1 
ATOM 3383 C CD1 . PHE B 2 320 ? -10.503 -32.332 16.730  1.00 51.40 320 B 1 
ATOM 3384 C CD2 . PHE B 2 320 ? -8.797  -31.099 15.517  1.00 51.31 320 B 1 
ATOM 3385 C CE1 . PHE B 2 320 ? -11.481 -31.436 16.282  1.00 45.72 320 B 1 
ATOM 3386 C CE2 . PHE B 2 320 ? -9.777  -30.190 15.066  1.00 45.22 320 B 1 
ATOM 3387 C CZ  . PHE B 2 320 ? -11.116 -30.360 15.446  1.00 47.26 320 B 1 
ATOM 3388 N N   . CYS B 2 321 ? -6.293  -34.740 18.986  1.00 61.06 321 B 1 
ATOM 3389 C CA  . CYS B 2 321 ? -6.028  -35.838 19.908  1.00 58.91 321 B 1 
ATOM 3390 C C   . CYS B 2 321 ? -5.829  -35.348 21.342  1.00 56.10 321 B 1 
ATOM 3391 O O   . CYS B 2 321 ? -6.348  -35.974 22.261  1.00 54.92 321 B 1 
ATOM 3392 C CB  . CYS B 2 321 ? -4.815  -36.661 19.456  1.00 58.01 321 B 1 
ATOM 3393 S SG  . CYS B 2 321 ? -5.240  -37.691 18.020  1.00 50.35 321 B 1 
ATOM 3394 N N   . LYS B 2 322 ? -5.158  -34.223 21.572  1.00 60.10 322 B 1 
ATOM 3395 C CA  . LYS B 2 322 ? -5.055  -33.642 22.915  1.00 61.47 322 B 1 
ATOM 3396 C C   . LYS B 2 322 ? -6.408  -33.170 23.440  1.00 61.17 322 B 1 
ATOM 3397 O O   . LYS B 2 322 ? -6.713  -33.460 24.589  1.00 59.04 322 B 1 
ATOM 3398 C CB  . LYS B 2 322 ? -4.039  -32.493 22.974  1.00 59.02 322 B 1 
ATOM 3399 C CG  . LYS B 2 322 ? -2.617  -33.002 23.222  1.00 54.18 322 B 1 
ATOM 3400 C CD  . LYS B 2 322 ? -1.684  -31.816 23.489  1.00 50.68 322 B 1 
ATOM 3401 C CE  . LYS B 2 322 ? -0.297  -32.308 23.908  1.00 43.64 322 B 1 
ATOM 3402 N NZ  . LYS B 2 322 ? 0.534   -31.205 24.459  1.00 38.87 322 B 1 
ATOM 3403 N N   . CYS B 2 323 ? -7.216  -32.492 22.633  1.00 54.39 323 B 1 
ATOM 3404 C CA  . CYS B 2 323 ? -8.555  -32.083 23.061  1.00 54.15 323 B 1 
ATOM 3405 C C   . CYS B 2 323 ? -9.460  -33.285 23.331  1.00 52.22 323 B 1 
ATOM 3406 O O   . CYS B 2 323 ? -10.124 -33.318 24.357  1.00 51.48 323 B 1 
ATOM 3407 C CB  . CYS B 2 323 ? -9.183  -31.142 22.023  1.00 54.38 323 B 1 
ATOM 3408 S SG  . CYS B 2 323 ? -8.488  -29.469 22.192  1.00 47.43 323 B 1 
ATOM 3409 N N   . CYS B 2 324 ? -9.444  -34.321 22.474  1.00 50.33 324 B 1 
ATOM 3410 C CA  . CYS B 2 324 ? -10.214 -35.541 22.697  1.00 48.67 324 B 1 
ATOM 3411 C C   . CYS B 2 324 ? -9.733  -36.312 23.932  1.00 45.29 324 B 1 
ATOM 3412 O O   . CYS B 2 324 ? -10.568 -36.829 24.668  1.00 44.62 324 B 1 
ATOM 3413 C CB  . CYS B 2 324 ? -10.170 -36.428 21.446  1.00 49.26 324 B 1 
ATOM 3414 S SG  . CYS B 2 324 ? -11.143 -35.684 20.096  1.00 44.19 324 B 1 
ATOM 3415 N N   . SER B 2 325 ? -8.427  -36.377 24.196  1.00 51.23 325 B 1 
ATOM 3416 C CA  . SER B 2 325 ? -7.922  -37.051 25.394  1.00 54.57 325 B 1 
ATOM 3417 C C   . SER B 2 325 ? -8.269  -36.314 26.678  1.00 54.12 325 B 1 
ATOM 3418 O O   . SER B 2 325 ? -8.557  -36.955 27.682  1.00 53.18 325 B 1 
ATOM 3419 C CB  . SER B 2 325 ? -6.414  -37.294 25.315  1.00 51.58 325 B 1 
ATOM 3420 O OG  . SER B 2 325 ? -5.661  -36.100 25.333  1.00 48.24 325 B 1 
ATOM 3421 N N   . ILE B 2 326 ? -8.292  -34.978 26.664  1.00 51.72 326 B 1 
ATOM 3422 C CA  . ILE B 2 326 ? -8.737  -34.176 27.811  1.00 53.07 326 B 1 
ATOM 3423 C C   . ILE B 2 326 ? -10.226 -34.415 28.058  1.00 51.66 326 B 1 
ATOM 3424 O O   . ILE B 2 326 ? -10.617 -34.687 29.191  1.00 49.92 326 B 1 
ATOM 3425 C CB  . ILE B 2 326 ? -8.400  -32.683 27.602  1.00 52.48 326 B 1 
ATOM 3426 C CG1 . ILE B 2 326 ? -6.874  -32.461 27.610  1.00 50.73 326 B 1 
ATOM 3427 C CG2 . ILE B 2 326 ? -9.041  -31.815 28.693  1.00 50.49 326 B 1 
ATOM 3428 C CD1 . ILE B 2 326 ? -6.441  -31.116 27.002  1.00 46.54 326 B 1 
ATOM 3429 N N   . PHE B 2 327 ? -11.062 -34.418 27.008  1.00 40.41 327 B 1 
ATOM 3430 C CA  . PHE B 2 327 ? -12.493 -34.712 27.143  1.00 39.78 327 B 1 
ATOM 3431 C C   . PHE B 2 327 ? -12.784 -36.158 27.587  1.00 37.53 327 B 1 
ATOM 3432 O O   . PHE B 2 327 ? -13.766 -36.384 28.286  1.00 37.66 327 B 1 
ATOM 3433 C CB  . PHE B 2 327 ? -13.223 -34.401 25.833  1.00 40.11 327 B 1 
ATOM 3434 C CG  . PHE B 2 327 ? -13.808 -33.006 25.786  1.00 41.03 327 B 1 
ATOM 3435 C CD1 . PHE B 2 327 ? -15.048 -32.759 26.415  1.00 38.42 327 B 1 
ATOM 3436 C CD2 . PHE B 2 327 ? -13.133 -31.957 25.148  1.00 40.53 327 B 1 
ATOM 3437 C CE1 . PHE B 2 327 ? -15.598 -31.466 26.398  1.00 35.61 327 B 1 
ATOM 3438 C CE2 . PHE B 2 327 ? -13.681 -30.659 25.126  1.00 34.64 327 B 1 
ATOM 3439 C CZ  . PHE B 2 327 ? -14.916 -30.413 25.753  1.00 38.96 327 B 1 
ATOM 3440 N N   . GLN B 2 328 ? -11.956 -37.138 27.204  1.00 43.22 328 B 1 
ATOM 3441 C CA  . GLN B 2 328 ? -12.110 -38.515 27.694  1.00 43.23 328 B 1 
ATOM 3442 C C   . GLN B 2 328 ? -11.680 -38.673 29.156  1.00 40.50 328 B 1 
ATOM 3443 O O   . GLN B 2 328 ? -12.271 -39.483 29.854  1.00 40.47 328 B 1 
ATOM 3444 C CB  . GLN B 2 328 ? -11.349 -39.496 26.804  1.00 43.17 328 B 1 
ATOM 3445 C CG  . GLN B 2 328 ? -12.178 -39.936 25.593  1.00 42.09 328 B 1 
ATOM 3446 C CD  . GLN B 2 328 ? -11.476 -41.006 24.758  1.00 39.67 328 B 1 
ATOM 3447 O OE1 . GLN B 2 328 ? -10.266 -41.126 24.697  1.00 38.58 328 B 1 
ATOM 3448 N NE2 . GLN B 2 328 ? -12.222 -41.826 24.051  1.00 37.18 328 B 1 
ATOM 3449 N N   . GLN B 2 329 ? -10.676 -37.927 29.616  1.00 40.57 329 B 1 
ATOM 3450 C CA  . GLN B 2 329 ? -10.241 -38.008 31.022  1.00 43.47 329 B 1 
ATOM 3451 C C   . GLN B 2 329 ? -11.205 -37.315 31.992  1.00 41.73 329 B 1 
ATOM 3452 O O   . GLN B 2 329 ? -11.298 -37.739 33.145  1.00 41.28 329 B 1 
ATOM 3453 C CB  . GLN B 2 329 ? -8.839  -37.418 31.181  1.00 42.54 329 B 1 
ATOM 3454 C CG  . GLN B 2 329 ? -7.755  -38.447 30.843  1.00 40.54 329 B 1 
ATOM 3455 C CD  . GLN B 2 329 ? -6.341  -37.923 31.109  1.00 38.19 329 B 1 
ATOM 3456 O OE1 . GLN B 2 329 ? -6.034  -36.745 31.036  1.00 36.17 329 B 1 
ATOM 3457 N NE2 . GLN B 2 329 ? -5.407  -38.799 31.413  1.00 36.09 329 B 1 
ATOM 3458 N N   . GLU B 2 330 ? -11.937 -36.303 31.566  1.00 39.33 330 B 1 
ATOM 3459 C CA  . GLU B 2 330 ? -12.948 -35.646 32.404  1.00 42.11 330 B 1 
ATOM 3460 C C   . GLU B 2 330 ? -14.269 -36.433 32.505  1.00 38.86 330 B 1 
ATOM 3461 O O   . GLU B 2 330 ? -15.180 -35.987 33.196  1.00 37.97 330 B 1 
ATOM 3462 C CB  . GLU B 2 330 ? -13.209 -34.210 31.935  1.00 42.84 330 B 1 
ATOM 3463 C CG  . GLU B 2 330 ? -12.126 -33.233 32.400  1.00 39.85 330 B 1 
ATOM 3464 C CD  . GLU B 2 330 ? -12.489 -31.755 32.128  1.00 38.54 330 B 1 
ATOM 3465 O OE1 . GLU B 2 330 ? -11.820 -30.879 32.731  1.00 34.82 330 B 1 
ATOM 3466 O OE2 . GLU B 2 330 ? -13.419 -31.500 31.327  1.00 38.33 330 B 1 
ATOM 3467 N N   . ALA B 2 331 ? -14.401 -37.604 31.850  1.00 41.79 331 B 1 
ATOM 3468 C CA  . ALA B 2 331 ? -15.535 -38.474 32.113  1.00 43.25 331 B 1 
ATOM 3469 C C   . ALA B 2 331 ? -15.471 -38.900 33.596  1.00 41.04 331 B 1 
ATOM 3470 O O   . ALA B 2 331 ? -14.525 -39.587 33.987  1.00 40.35 331 B 1 
ATOM 3471 C CB  . ALA B 2 331 ? -15.519 -39.660 31.146  1.00 42.75 331 B 1 
ATOM 3472 N N   . PRO B 2 332 ? -16.407 -38.487 34.439  1.00 36.67 332 B 1 
ATOM 3473 C CA  . PRO B 2 332 ? -16.218 -38.580 35.872  1.00 40.95 332 B 1 
ATOM 3474 C C   . PRO B 2 332 ? -16.311 -40.043 36.312  1.00 40.37 332 B 1 
ATOM 3475 O O   . PRO B 2 332 ? -17.389 -40.636 36.260  1.00 39.89 332 B 1 
ATOM 3476 C CB  . PRO B 2 332 ? -17.312 -37.692 36.477  1.00 39.30 332 B 1 
ATOM 3477 C CG  . PRO B 2 332 ? -18.416 -37.695 35.415  1.00 39.76 332 B 1 
ATOM 3478 C CD  . PRO B 2 332 ? -17.635 -37.797 34.105  1.00 45.88 332 B 1 
ATOM 3479 N N   . GLU B 2 333 ? -15.259 -40.582 36.899  1.00 37.66 333 B 1 
ATOM 3480 C CA  . GLU B 2 333 ? -15.283 -41.811 37.711  1.00 40.25 333 B 1 
ATOM 3481 C C   . GLU B 2 333 ? -16.213 -41.705 38.941  1.00 37.40 333 B 1 
ATOM 3482 O O   . GLU B 2 333 ? -16.360 -42.654 39.705  1.00 36.85 333 B 1 
ATOM 3483 C CB  . GLU B 2 333 ? -13.862 -42.150 38.191  1.00 41.03 333 B 1 
ATOM 3484 C CG  . GLU B 2 333 ? -12.960 -42.772 37.117  1.00 38.68 333 B 1 
ATOM 3485 C CD  . GLU B 2 333 ? -11.612 -43.248 37.693  1.00 37.77 333 B 1 
ATOM 3486 O OE1 . GLU B 2 333 ? -11.040 -44.203 37.119  1.00 34.39 333 B 1 
ATOM 3487 O OE2 . GLU B 2 333 ? -11.163 -42.641 38.690  1.00 37.68 333 B 1 
ATOM 3488 N N   . ARG B 2 334 ? -16.884 -40.589 39.165  1.00 31.05 334 B 1 
ATOM 3489 C CA  . ARG B 2 334 ? -17.677 -40.346 40.380  1.00 34.31 334 B 1 
ATOM 3490 C C   . ARG B 2 334 ? -18.874 -41.284 40.560  1.00 32.37 334 B 1 
ATOM 3491 O O   . ARG B 2 334 ? -19.329 -41.428 41.690  1.00 31.97 334 B 1 
ATOM 3492 C CB  . ARG B 2 334 ? -18.181 -38.901 40.403  1.00 34.73 334 B 1 
ATOM 3493 C CG  . ARG B 2 334 ? -17.104 -37.908 40.856  1.00 32.14 334 B 1 
ATOM 3494 C CD  . ARG B 2 334 ? -17.735 -36.523 41.040  1.00 32.91 334 B 1 
ATOM 3495 N NE  . ARG B 2 334 ? -16.746 -35.535 41.478  1.00 30.25 334 B 1 
ATOM 3496 C CZ  . ARG B 2 334 ? -16.992 -34.262 41.789  1.00 29.39 334 B 1 
ATOM 3497 N NH1 . ARG B 2 334 ? -18.199 -33.772 41.737  1.00 27.35 334 B 1 
ATOM 3498 N NH2 . ARG B 2 334 ? -16.020 -33.479 42.160  1.00 27.25 334 B 1 
ATOM 3499 N N   . ALA B 2 335 ? -19.417 -41.866 39.491  1.00 36.34 335 B 1 
ATOM 3500 C CA  . ALA B 2 335 ? -20.730 -42.490 39.602  1.00 39.08 335 B 1 
ATOM 3501 C C   . ALA B 2 335 ? -20.755 -43.805 40.408  1.00 37.06 335 B 1 
ATOM 3502 O O   . ALA B 2 335 ? -21.810 -44.186 40.899  1.00 36.47 335 B 1 
ATOM 3503 C CB  . ALA B 2 335 ? -21.294 -42.685 38.193  1.00 39.27 335 B 1 
ATOM 3504 N N   . SER B 2 336 ? -19.623 -44.530 40.512  1.00 36.00 336 B 1 
ATOM 3505 C CA  . SER B 2 336 ? -19.664 -45.899 41.036  1.00 37.44 336 B 1 
ATOM 3506 C C   . SER B 2 336 ? -19.799 -46.002 42.560  1.00 35.19 336 B 1 
ATOM 3507 O O   . SER B 2 336 ? -20.319 -46.999 43.052  1.00 34.73 336 B 1 
ATOM 3508 C CB  . SER B 2 336 ? -18.425 -46.675 40.572  1.00 37.82 336 B 1 
ATOM 3509 O OG  . SER B 2 336 ? -17.251 -46.056 41.060  1.00 36.00 336 B 1 
ATOM 3510 N N   . SER B 2 337 ? -19.334 -45.014 43.320  1.00 34.04 337 B 1 
ATOM 3511 C CA  . SER B 2 337 ? -19.124 -45.235 44.758  1.00 36.31 337 B 1 
ATOM 3512 C C   . SER B 2 337 ? -20.376 -45.114 45.634  1.00 33.13 337 B 1 
ATOM 3513 O O   . SER B 2 337 ? -20.344 -45.524 46.792  1.00 32.65 337 B 1 
ATOM 3514 C CB  . SER B 2 337 ? -18.033 -44.304 45.279  1.00 36.88 337 B 1 
ATOM 3515 O OG  . SER B 2 337 ? -18.464 -42.953 45.237  1.00 35.41 337 B 1 
ATOM 3516 N N   . VAL B 2 338 ? -21.459 -44.515 45.132  1.00 31.32 338 B 1 
ATOM 3517 C CA  . VAL B 2 338 ? -22.549 -44.076 46.036  1.00 35.38 338 B 1 
ATOM 3518 C C   . VAL B 2 338 ? -23.437 -45.220 46.520  1.00 33.05 338 B 1 
ATOM 3519 O O   . VAL B 2 338 ? -23.926 -45.171 47.650  1.00 31.72 338 B 1 
ATOM 3520 C CB  . VAL B 2 338 ? -23.388 -42.958 45.391  1.00 35.10 338 B 1 
ATOM 3521 C CG1 . VAL B 2 338 ? -24.455 -42.412 46.345  1.00 32.04 338 B 1 
ATOM 3522 C CG2 . VAL B 2 338 ? -22.522 -41.764 44.974  1.00 35.98 338 B 1 
ATOM 3523 N N   . TYR B 2 339 ? -23.658 -46.264 45.696  1.00 32.95 339 B 1 
ATOM 3524 C CA  . TYR B 2 339 ? -24.772 -47.190 45.945  1.00 33.86 339 B 1 
ATOM 3525 C C   . TYR B 2 339 ? -24.634 -48.099 47.178  1.00 30.96 339 B 1 
ATOM 3526 O O   . TYR B 2 339 ? -25.638 -48.602 47.667  1.00 30.38 339 B 1 
ATOM 3527 C CB  . TYR B 2 339 ? -25.046 -48.025 44.684  1.00 33.94 339 B 1 
ATOM 3528 C CG  . TYR B 2 339 ? -26.193 -47.482 43.861  1.00 33.33 339 B 1 
ATOM 3529 C CD1 . TYR B 2 339 ? -27.518 -47.814 44.206  1.00 33.62 339 B 1 
ATOM 3530 C CD2 . TYR B 2 339 ? -25.951 -46.642 42.756  1.00 32.53 339 B 1 
ATOM 3531 C CE1 . TYR B 2 339 ? -28.588 -47.313 43.449  1.00 30.19 339 B 1 
ATOM 3532 C CE2 . TYR B 2 339 ? -27.019 -46.134 41.999  1.00 30.18 339 B 1 
ATOM 3533 C CZ  . TYR B 2 339 ? -28.344 -46.462 42.343  1.00 32.11 339 B 1 
ATOM 3534 O OH  . TYR B 2 339 ? -29.389 -45.967 41.607  1.00 33.17 339 B 1 
ATOM 3535 N N   . THR B 2 340 ? -23.430 -48.363 47.691  1.00 31.41 340 B 1 
ATOM 3536 C CA  . THR B 2 340 ? -23.237 -49.458 48.653  1.00 35.23 340 B 1 
ATOM 3537 C C   . THR B 2 340 ? -23.782 -49.222 50.065  1.00 33.79 340 B 1 
ATOM 3538 O O   . THR B 2 340 ? -23.971 -50.201 50.787  1.00 32.23 340 B 1 
ATOM 3539 C CB  . THR B 2 340 ? -21.764 -49.864 48.788  1.00 34.40 340 B 1 
ATOM 3540 O OG1 . THR B 2 340 ? -20.894 -48.850 48.342  1.00 32.60 340 B 1 
ATOM 3541 C CG2 . THR B 2 340 ? -21.443 -51.103 47.963  1.00 33.85 340 B 1 
ATOM 3542 N N   . ARG B 2 341 ? -23.987 -47.986 50.514  1.00 32.37 341 B 1 
ATOM 3543 C CA  . ARG B 2 341 ? -24.077 -47.757 51.966  1.00 36.07 341 B 1 
ATOM 3544 C C   . ARG B 2 341 ? -25.411 -48.125 52.631  1.00 34.59 341 B 1 
ATOM 3545 O O   . ARG B 2 341 ? -25.377 -48.535 53.784  1.00 34.10 341 B 1 
ATOM 3546 C CB  . ARG B 2 341 ? -23.702 -46.312 52.323  1.00 35.31 341 B 1 
ATOM 3547 C CG  . ARG B 2 341 ? -22.236 -46.195 52.766  1.00 33.81 341 B 1 
ATOM 3548 C CD  . ARG B 2 341 ? -21.961 -44.797 53.331  1.00 35.17 341 B 1 
ATOM 3549 N NE  . ARG B 2 341 ? -20.583 -44.664 53.804  1.00 31.41 341 B 1 
ATOM 3550 C CZ  . ARG B 2 341 ? -20.068 -43.609 54.432  1.00 30.38 341 B 1 
ATOM 3551 N NH1 . ARG B 2 341 ? -20.785 -42.543 54.680  1.00 27.79 341 B 1 
ATOM 3552 N NH2 . ARG B 2 341 ? -18.829 -43.611 54.818  1.00 27.80 341 B 1 
ATOM 3553 N N   . SER B 2 342 ? -26.571 -47.891 51.994  1.00 25.56 342 B 1 
ATOM 3554 C CA  . SER B 2 342 ? -27.748 -47.563 52.823  1.00 27.96 342 B 1 
ATOM 3555 C C   . SER B 2 342 ? -28.522 -48.735 53.456  1.00 26.36 342 B 1 
ATOM 3556 O O   . SER B 2 342 ? -29.556 -48.485 54.067  1.00 25.41 342 B 1 
ATOM 3557 C CB  . SER B 2 342 ? -28.719 -46.683 52.042  1.00 27.43 342 B 1 
ATOM 3558 O OG  . SER B 2 342 ? -29.392 -47.434 51.057  1.00 25.62 342 B 1 
ATOM 3559 N N   . THR B 2 343 ? -28.123 -49.999 53.309  1.00 25.15 343 B 1 
ATOM 3560 C CA  . THR B 2 343 ? -28.981 -51.125 53.713  1.00 27.05 343 B 1 
ATOM 3561 C C   . THR B 2 343 ? -29.068 -51.412 55.216  1.00 26.31 343 B 1 
ATOM 3562 O O   . THR B 2 343 ? -29.741 -52.358 55.586  1.00 25.06 343 B 1 
ATOM 3563 C CB  . THR B 2 343 ? -28.581 -52.428 52.996  1.00 25.23 343 B 1 
ATOM 3564 O OG1 . THR B 2 343 ? -27.177 -52.549 52.922  1.00 23.44 343 B 1 
ATOM 3565 C CG2 . THR B 2 343 ? -29.122 -52.494 51.567  1.00 24.99 343 B 1 
ATOM 3566 N N   . GLY B 2 344 ? -28.378 -50.652 56.067  1.00 25.14 344 B 1 
ATOM 3567 C CA  . GLY B 2 344 ? -28.098 -51.132 57.429  1.00 26.19 344 B 1 
ATOM 3568 C C   . GLY B 2 344 ? -29.274 -51.272 58.409  1.00 26.18 344 B 1 
ATOM 3569 O O   . GLY B 2 344 ? -29.624 -52.380 58.788  1.00 24.11 344 B 1 
ATOM 3570 N N   . GLU B 2 345 ? -29.827 -50.191 58.944  1.00 24.57 345 B 1 
ATOM 3571 C CA  . GLU B 2 345 ? -30.123 -50.135 60.388  1.00 24.45 345 B 1 
ATOM 3572 C C   . GLU B 2 345 ? -31.544 -50.494 60.875  1.00 23.22 345 B 1 
ATOM 3573 O O   . GLU B 2 345 ? -31.713 -50.605 62.084  1.00 22.79 345 B 1 
ATOM 3574 C CB  . GLU B 2 345 ? -29.770 -48.740 60.917  1.00 25.04 345 B 1 
ATOM 3575 C CG  . GLU B 2 345 ? -28.429 -48.696 61.640  1.00 23.46 345 B 1 
ATOM 3576 C CD  . GLU B 2 345 ? -28.098 -47.298 62.192  1.00 23.92 345 B 1 
ATOM 3577 O OE1 . GLU B 2 345 ? -27.051 -47.194 62.881  1.00 21.65 345 B 1 
ATOM 3578 O OE2 . GLU B 2 345 ? -28.847 -46.338 61.899  1.00 26.73 345 B 1 
ATOM 3579 N N   . GLN B 2 346 ? -32.577 -50.596 60.050  1.00 22.39 346 B 1 
ATOM 3580 C CA  . GLN B 2 346 ? -33.942 -50.654 60.615  1.00 22.01 346 B 1 
ATOM 3581 C C   . GLN B 2 346 ? -34.258 -52.006 61.297  1.00 21.30 346 B 1 
ATOM 3582 O O   . GLN B 2 346 ? -35.077 -52.793 60.827  1.00 20.85 346 B 1 
ATOM 3583 C CB  . GLN B 2 346 ? -35.007 -50.211 59.600  1.00 22.26 346 B 1 
ATOM 3584 C CG  . GLN B 2 346 ? -35.084 -48.683 59.483  1.00 20.65 346 B 1 
ATOM 3585 C CD  . GLN B 2 346 ? -36.250 -48.199 58.610  1.00 20.32 346 B 1 
ATOM 3586 O OE1 . GLN B 2 346 ? -36.854 -48.916 57.837  1.00 20.05 346 B 1 
ATOM 3587 N NE2 . GLN B 2 346 ? -36.611 -46.931 58.689  1.00 21.35 346 B 1 
ATOM 3588 N N   . GLU B 2 347 ? -33.663 -52.247 62.465  1.00 19.67 347 B 1 
ATOM 3589 C CA  . GLU B 2 347 ? -33.873 -53.359 63.410  1.00 19.24 347 B 1 
ATOM 3590 C C   . GLU B 2 347 ? -35.132 -53.207 64.309  1.00 18.76 347 B 1 
ATOM 3591 O O   . GLU B 2 347 ? -35.222 -53.882 65.326  1.00 18.08 347 B 1 
ATOM 3592 C CB  . GLU B 2 347 ? -32.623 -53.500 64.309  1.00 19.29 347 B 1 
ATOM 3593 C CG  . GLU B 2 347 ? -31.619 -54.544 63.843  1.00 17.63 347 B 1 
ATOM 3594 C CD  . GLU B 2 347 ? -30.526 -54.831 64.890  1.00 17.17 347 B 1 
ATOM 3595 O OE1 . GLU B 2 347 ? -29.864 -55.888 64.752  1.00 15.52 347 B 1 
ATOM 3596 O OE2 . GLU B 2 347 ? -30.362 -54.014 65.822  1.00 18.71 347 B 1 
ATOM 3597 N N   . ILE B 2 348 ? -36.077 -52.296 64.003  1.00 17.43 348 B 1 
ATOM 3598 C CA  . ILE B 2 348 ? -37.049 -51.831 65.016  1.00 15.85 348 B 1 
ATOM 3599 C C   . ILE B 2 348 ? -37.811 -52.982 65.715  1.00 15.62 348 B 1 
ATOM 3600 O O   . ILE B 2 348 ? -38.245 -53.970 65.132  1.00 15.04 348 B 1 
ATOM 3601 C CB  . ILE B 2 348 ? -38.007 -50.755 64.455  1.00 15.50 348 B 1 
ATOM 3602 C CG1 . ILE B 2 348 ? -37.203 -49.503 64.024  1.00 14.57 348 B 1 
ATOM 3603 C CG2 . ILE B 2 348 ? -39.088 -50.348 65.491  1.00 15.55 348 B 1 
ATOM 3604 C CD1 . ILE B 2 348 ? -38.041 -48.387 63.384  1.00 14.47 348 B 1 
ATOM 3605 N N   . SER B 2 349 ? -38.071 -52.722 66.980  1.00 20.11 349 B 1 
ATOM 3606 C CA  . SER B 2 349 ? -38.677 -53.552 68.032  1.00 18.56 349 B 1 
ATOM 3607 C C   . SER B 2 349 ? -40.151 -53.905 67.783  1.00 18.27 349 B 1 
ATOM 3608 O O   . SER B 2 349 ? -41.036 -53.276 68.355  1.00 17.80 349 B 1 
ATOM 3609 C CB  . SER B 2 349 ? -38.557 -52.761 69.333  1.00 18.49 349 B 1 
ATOM 3610 O OG  . SER B 2 349 ? -39.223 -51.510 69.221  1.00 17.12 349 B 1 
ATOM 3611 N N   . VAL B 2 350 ? -40.467 -54.957 67.004  1.00 18.74 350 B 1 
ATOM 3612 C CA  . VAL B 2 350 ? -41.796 -55.583 67.058  1.00 16.17 350 B 1 
ATOM 3613 C C   . VAL B 2 350 ? -41.856 -56.387 68.361  1.00 16.09 350 B 1 
ATOM 3614 O O   . VAL B 2 350 ? -41.379 -57.512 68.442  1.00 15.08 350 B 1 
ATOM 3615 C CB  . VAL B 2 350 ? -42.103 -56.448 65.822  1.00 15.54 350 B 1 
ATOM 3616 C CG1 . VAL B 2 350 ? -43.526 -56.991 65.885  1.00 13.87 350 B 1 
ATOM 3617 C CG2 . VAL B 2 350 ? -41.967 -55.634 64.523  1.00 14.94 350 B 1 
ATOM 3618 N N   . GLY B 2 351 ? -42.379 -55.768 69.411  1.00 20.22 351 B 1 
ATOM 3619 C CA  . GLY B 2 351 ? -42.425 -56.327 70.766  1.00 16.69 351 B 1 
ATOM 3620 C C   . GLY B 2 351 ? -43.762 -56.944 71.172  1.00 17.16 351 B 1 
ATOM 3621 O O   . GLY B 2 351 ? -43.939 -57.202 72.358  1.00 15.88 351 B 1 
ATOM 3622 N N   . LEU B 2 352 ? -44.735 -57.127 70.262  1.00 16.32 352 B 1 
ATOM 3623 C CA  . LEU B 2 352 ? -45.886 -58.013 70.511  1.00 11.11 352 B 1 
ATOM 3624 C C   . LEU B 2 352 ? -45.527 -59.468 70.195  1.00 11.15 352 B 1 
ATOM 3625 O O   . LEU B 2 352 ? -44.916 -59.717 69.159  1.00 9.14  352 B 1 
ATOM 3626 C CB  . LEU B 2 352 ? -47.134 -57.559 69.732  1.00 10.66 352 B 1 
ATOM 3627 C CG  . LEU B 2 352 ? -47.997 -56.547 70.482  1.00 10.43 352 B 1 
ATOM 3628 C CD1 . LEU B 2 352 ? -49.049 -55.947 69.541  1.00 10.54 352 B 1 
ATOM 3629 C CD2 . LEU B 2 352 ? -48.746 -57.182 71.661  1.00 11.55 352 B 1 
ATOM 3630 O OXT . LEU B 2 352 ? -45.924 -60.319 71.078  1.00 10.28 352 B 1 
#
