# Supplementary material for: Modeling Human Protein Physical Interactions Involved in HIV Attachment In Silico
Source: Int J Mol Sci. 2025 Nov 20;26(22):11209. doi: 10.3390/ijms262211209 (PMC12652853; doi:10.3390/ijms262211209)
Supplement: Supplementary file 1 [file ijms-26-11209-s001.zip › Models/CCL2/ccl2_cd4_model.cif]

# By using this file you agree to the legally binding terms of use found at alphafoldserver.com/output-terms
data_6e3eb65c7b7e31f5
#
_entry.id 6e3eb65c7b7e31f5
#
loop_
_atom_type.symbol
C 
N 
O 
S 
#
loop_
_audit_author.name
_audit_author.pdbx_ordinal
"Google DeepMind" 1 
"Isomorphic Labs" 2 
#
_audit_conform.dict_location https://raw.githubusercontent.com/ihmwg/ModelCIF/master/dist/mmcif_ma.dic
_audit_conform.dict_name     mmcif_ma.dic
_audit_conform.dict_version  1.4.5
#
loop_
_chem_comp.formula
_chem_comp.formula_weight
_chem_comp.id
_chem_comp.mon_nstd_flag
_chem_comp.name
_chem_comp.pdbx_smiles
_chem_comp.pdbx_synonyms
_chem_comp.type
"C3 H7 N O2"    89.093  ALA y ALANINE         C[C@H](N)C(O)=O                  ? "L-PEPTIDE LINKING" 
"C6 H15 N4 O2"  175.209 ARG y ARGININE        N[C@@H](CCCNC(N)=[NH2+])C(O)=O   ? "L-PEPTIDE LINKING" 
"C4 H8 N2 O3"   132.118 ASN y ASPARAGINE      N[C@@H](CC(N)=O)C(O)=O           ? "L-PEPTIDE LINKING" 
"C4 H7 N O4"    133.103 ASP y "ASPARTIC ACID" N[C@@H](CC(O)=O)C(O)=O           ? "L-PEPTIDE LINKING" 
"C3 H7 N O2 S"  121.158 CYS y CYSTEINE        N[C@@H](CS)C(O)=O                ? "L-PEPTIDE LINKING" 
"C5 H10 N2 O3"  146.144 GLN y GLUTAMINE       N[C@@H](CCC(N)=O)C(O)=O          ? "L-PEPTIDE LINKING" 
"C5 H9 N O4"    147.129 GLU y "GLUTAMIC ACID" N[C@@H](CCC(O)=O)C(O)=O          ? "L-PEPTIDE LINKING" 
"C2 H5 N O2"    75.067  GLY y GLYCINE         NCC(O)=O                         ? "PEPTIDE LINKING"   
"C6 H10 N3 O2"  156.162 HIS y HISTIDINE       N[C@@H](Cc1c[nH]c[nH+]1)C(O)=O   ? "L-PEPTIDE LINKING" 
"C6 H13 N O2"   131.173 ILE y ISOLEUCINE      CC[C@H](C)[C@H](N)C(O)=O         ? "L-PEPTIDE LINKING" 
"C6 H13 N O2"   131.173 LEU y LEUCINE         CC(C)C[C@H](N)C(O)=O             ? "L-PEPTIDE LINKING" 
"C6 H15 N2 O2"  147.195 LYS y LYSINE          N[C@@H](CCCC[NH3+])C(O)=O        ? "L-PEPTIDE LINKING" 
"C5 H11 N O2 S" 149.211 MET y METHIONINE      CSCC[C@H](N)C(O)=O               ? "L-PEPTIDE LINKING" 
"C9 H11 N O2"   165.189 PHE y PHENYLALANINE   N[C@@H](Cc1ccccc1)C(O)=O         ? "L-PEPTIDE LINKING" 
"C5 H9 N O2"    115.130 PRO y PROLINE         OC(=O)[C@@H]1CCCN1               ? "L-PEPTIDE LINKING" 
"C3 H7 N O3"    105.093 SER y SERINE          N[C@@H](CO)C(O)=O                ? "L-PEPTIDE LINKING" 
"C4 H9 N O3"    119.119 THR y THREONINE       C[C@@H](O)[C@H](N)C(O)=O         ? "L-PEPTIDE LINKING" 
"C11 H12 N2 O2" 204.225 TRP y TRYPTOPHAN      N[C@@H](Cc1c[nH]c2ccccc12)C(O)=O ? "L-PEPTIDE LINKING" 
"C9 H11 N O3"   181.189 TYR y TYROSINE        N[C@@H](Cc1ccc(O)cc1)C(O)=O      ? "L-PEPTIDE LINKING" 
"C5 H11 N O2"   117.146 VAL y VALINE          CC(C)[C@H](N)C(O)=O              ? "L-PEPTIDE LINKING" 
#
_citation.book_publisher          ?
_citation.country                 UK
_citation.id                      primary
_citation.journal_full            Nature
_citation.journal_id_ASTM         NATUAS
_citation.journal_id_CSD          0006
_citation.journal_id_ISSN         0028-0836
_citation.journal_volume          ?
_citation.page_first              ?
_citation.page_last               ?
_citation.pdbx_database_id_DOI    ?
_citation.pdbx_database_id_PubMed ?
_citation.title                   "Accurate structure prediction of biomolecular interactions with AlphaFold 3"
_citation.year                    2024
#
loop_
_citation_author.citation_id
_citation_author.name
_citation_author.ordinal
primary "Google DeepMind" 1 
primary "Isomorphic Labs" 2 
#
loop_
_entity.id
_entity.pdbx_description
_entity.type
1 . polymer 
2 . polymer 
#
loop_
_entity_poly.entity_id
_entity_poly.pdbx_strand_id
_entity_poly.type
1 A polypeptide(L) 
2 B polypeptide(L) 
#
loop_
_entity_poly_seq.entity_id
_entity_poly_seq.hetero
_entity_poly_seq.mon_id
_entity_poly_seq.num
1 n MET 1   
1 n LYS 2   
1 n VAL 3   
1 n SER 4   
1 n ALA 5   
1 n ALA 6   
1 n LEU 7   
1 n LEU 8   
1 n CYS 9   
1 n LEU 10  
1 n LEU 11  
1 n LEU 12  
1 n ILE 13  
1 n ALA 14  
1 n ALA 15  
1 n THR 16  
1 n PHE 17  
1 n ILE 18  
1 n PRO 19  
1 n GLN 20  
1 n GLY 21  
1 n LEU 22  
1 n ALA 23  
1 n GLN 24  
1 n PRO 25  
1 n ASP 26  
1 n ALA 27  
1 n ILE 28  
1 n ASN 29  
1 n ALA 30  
1 n PRO 31  
1 n VAL 32  
1 n THR 33  
1 n CYS 34  
1 n CYS 35  
1 n TYR 36  
1 n ASN 37  
1 n PHE 38  
1 n THR 39  
1 n ASN 40  
1 n ARG 41  
1 n LYS 42  
1 n ILE 43  
1 n SER 44  
1 n VAL 45  
1 n GLN 46  
1 n ARG 47  
1 n LEU 48  
1 n ALA 49  
1 n SER 50  
1 n TYR 51  
1 n ARG 52  
1 n ARG 53  
1 n ILE 54  
1 n THR 55  
1 n SER 56  
1 n SER 57  
1 n LYS 58  
1 n CYS 59  
1 n PRO 60  
1 n LYS 61  
1 n GLU 62  
1 n ALA 63  
1 n VAL 64  
1 n ILE 65  
1 n PHE 66  
1 n LYS 67  
1 n THR 68  
1 n ILE 69  
1 n VAL 70  
1 n ALA 71  
1 n LYS 72  
1 n GLU 73  
1 n ILE 74  
1 n CYS 75  
1 n ALA 76  
1 n ASP 77  
1 n PRO 78  
1 n LYS 79  
1 n GLN 80  
1 n LYS 81  
1 n TRP 82  
1 n VAL 83  
1 n GLN 84  
1 n ASP 85  
1 n SER 86  
1 n MET 87  
1 n ASP 88  
1 n HIS 89  
1 n LEU 90  
1 n ASP 91  
1 n LYS 92  
1 n GLN 93  
1 n THR 94  
1 n GLN 95  
1 n THR 96  
1 n PRO 97  
1 n LYS 98  
1 n THR 99  
2 n MET 1   
2 n ASN 2   
2 n ARG 3   
2 n GLY 4   
2 n VAL 5   
2 n PRO 6   
2 n PHE 7   
2 n ARG 8   
2 n HIS 9   
2 n LEU 10  
2 n LEU 11  
2 n LEU 12  
2 n VAL 13  
2 n LEU 14  
2 n GLN 15  
2 n LEU 16  
2 n ALA 17  
2 n LEU 18  
2 n LEU 19  
2 n PRO 20  
2 n ALA 21  
2 n ALA 22  
2 n THR 23  
2 n GLN 24  
2 n GLY 25  
2 n LYS 26  
2 n LYS 27  
2 n VAL 28  
2 n VAL 29  
2 n LEU 30  
2 n GLY 31  
2 n LYS 32  
2 n LYS 33  
2 n GLY 34  
2 n ASP 35  
2 n THR 36  
2 n VAL 37  
2 n GLU 38  
2 n LEU 39  
2 n THR 40  
2 n CYS 41  
2 n THR 42  
2 n ALA 43  
2 n SER 44  
2 n GLN 45  
2 n LYS 46  
2 n LYS 47  
2 n SER 48  
2 n ILE 49  
2 n GLN 50  
2 n PHE 51  
2 n HIS 52  
2 n TRP 53  
2 n LYS 54  
2 n ASN 55  
2 n SER 56  
2 n ASN 57  
2 n GLN 58  
2 n ILE 59  
2 n LYS 60  
2 n ILE 61  
2 n LEU 62  
2 n GLY 63  
2 n ASN 64  
2 n GLN 65  
2 n GLY 66  
2 n SER 67  
2 n PHE 68  
2 n LEU 69  
2 n THR 70  
2 n LYS 71  
2 n GLY 72  
2 n PRO 73  
2 n SER 74  
2 n LYS 75  
2 n LEU 76  
2 n ASN 77  
2 n ASP 78  
2 n ARG 79  
2 n ALA 80  
2 n ASP 81  
2 n SER 82  
2 n ARG 83  
2 n ARG 84  
2 n SER 85  
2 n LEU 86  
2 n TRP 87  
2 n ASP 88  
2 n GLN 89  
2 n GLY 90  
2 n ASN 91  
2 n PHE 92  
2 n PRO 93  
2 n LEU 94  
2 n ILE 95  
2 n ILE 96  
2 n LYS 97  
2 n ASN 98  
2 n LEU 99  
2 n LYS 100 
2 n ILE 101 
2 n GLU 102 
2 n ASP 103 
2 n SER 104 
2 n ASP 105 
2 n THR 106 
2 n TYR 107 
2 n ILE 108 
2 n CYS 109 
2 n GLU 110 
2 n VAL 111 
2 n GLU 112 
2 n ASP 113 
2 n GLN 114 
2 n LYS 115 
2 n GLU 116 
2 n GLU 117 
2 n VAL 118 
2 n GLN 119 
2 n LEU 120 
2 n LEU 121 
2 n VAL 122 
2 n PHE 123 
2 n GLY 124 
2 n LEU 125 
2 n THR 126 
2 n ALA 127 
2 n ASN 128 
2 n SER 129 
2 n ASP 130 
2 n THR 131 
2 n HIS 132 
2 n LEU 133 
2 n LEU 134 
2 n GLN 135 
2 n GLY 136 
2 n GLN 137 
2 n SER 138 
2 n LEU 139 
2 n THR 140 
2 n LEU 141 
2 n THR 142 
2 n LEU 143 
2 n GLU 144 
2 n SER 145 
2 n PRO 146 
2 n PRO 147 
2 n GLY 148 
2 n SER 149 
2 n SER 150 
2 n PRO 151 
2 n SER 152 
2 n VAL 153 
2 n GLN 154 
2 n CYS 155 
2 n ARG 156 
2 n SER 157 
2 n PRO 158 
2 n ARG 159 
2 n GLY 160 
2 n LYS 161 
2 n ASN 162 
2 n ILE 163 
2 n GLN 164 
2 n GLY 165 
2 n GLY 166 
2 n LYS 167 
2 n THR 168 
2 n LEU 169 
2 n SER 170 
2 n VAL 171 
2 n SER 172 
2 n GLN 173 
2 n LEU 174 
2 n GLU 175 
2 n LEU 176 
2 n GLN 177 
2 n ASP 178 
2 n SER 179 
2 n GLY 180 
2 n THR 181 
2 n TRP 182 
2 n THR 183 
2 n CYS 184 
2 n THR 185 
2 n VAL 186 
2 n LEU 187 
2 n GLN 188 
2 n ASN 189 
2 n GLN 190 
2 n LYS 191 
2 n LYS 192 
2 n VAL 193 
2 n GLU 194 
2 n PHE 195 
2 n LYS 196 
2 n ILE 197 
2 n ASP 198 
2 n ILE 199 
2 n VAL 200 
2 n VAL 201 
2 n LEU 202 
2 n ALA 203 
2 n PHE 204 
2 n GLN 205 
2 n LYS 206 
2 n ALA 207 
2 n SER 208 
2 n SER 209 
2 n ILE 210 
2 n VAL 211 
2 n TYR 212 
2 n LYS 213 
2 n LYS 214 
2 n GLU 215 
2 n GLY 216 
2 n GLU 217 
2 n GLN 218 
2 n VAL 219 
2 n GLU 220 
2 n PHE 221 
2 n SER 222 
2 n PHE 223 
2 n PRO 224 
2 n LEU 225 
2 n ALA 226 
2 n PHE 227 
2 n THR 228 
2 n VAL 229 
2 n GLU 230 
2 n LYS 231 
2 n LEU 232 
2 n THR 233 
2 n GLY 234 
2 n SER 235 
2 n GLY 236 
2 n GLU 237 
2 n LEU 238 
2 n TRP 239 
2 n TRP 240 
2 n GLN 241 
2 n ALA 242 
2 n GLU 243 
2 n ARG 244 
2 n ALA 245 
2 n SER 246 
2 n SER 247 
2 n SER 248 
2 n LYS 249 
2 n SER 250 
2 n TRP 251 
2 n ILE 252 
2 n THR 253 
2 n PHE 254 
2 n ASP 255 
2 n LEU 256 
2 n LYS 257 
2 n ASN 258 
2 n LYS 259 
2 n GLU 260 
2 n VAL 261 
2 n SER 262 
2 n VAL 263 
2 n LYS 264 
2 n ARG 265 
2 n VAL 266 
2 n THR 267 
2 n GLN 268 
2 n ASP 269 
2 n PRO 270 
2 n LYS 271 
2 n LEU 272 
2 n GLN 273 
2 n MET 274 
2 n GLY 275 
2 n LYS 276 
2 n LYS 277 
2 n LEU 278 
2 n PRO 279 
2 n LEU 280 
2 n HIS 281 
2 n LEU 282 
2 n THR 283 
2 n LEU 284 
2 n PRO 285 
2 n GLN 286 
2 n ALA 287 
2 n LEU 288 
2 n PRO 289 
2 n GLN 290 
2 n TYR 291 
2 n ALA 292 
2 n GLY 293 
2 n SER 294 
2 n GLY 295 
2 n ASN 296 
2 n LEU 297 
2 n THR 298 
2 n LEU 299 
2 n ALA 300 
2 n LEU 301 
2 n GLU 302 
2 n ALA 303 
2 n LYS 304 
2 n THR 305 
2 n GLY 306 
2 n LYS 307 
2 n LEU 308 
2 n HIS 309 
2 n GLN 310 
2 n GLU 311 
2 n VAL 312 
2 n ASN 313 
2 n LEU 314 
2 n VAL 315 
2 n VAL 316 
2 n MET 317 
2 n ARG 318 
2 n ALA 319 
2 n THR 320 
2 n GLN 321 
2 n LEU 322 
2 n GLN 323 
2 n LYS 324 
2 n ASN 325 
2 n LEU 326 
2 n THR 327 
2 n CYS 328 
2 n GLU 329 
2 n VAL 330 
2 n TRP 331 
2 n GLY 332 
2 n PRO 333 
2 n THR 334 
2 n SER 335 
2 n PRO 336 
2 n LYS 337 
2 n LEU 338 
2 n MET 339 
2 n LEU 340 
2 n SER 341 
2 n LEU 342 
2 n LYS 343 
2 n LEU 344 
2 n GLU 345 
2 n ASN 346 
2 n LYS 347 
2 n GLU 348 
2 n ALA 349 
2 n LYS 350 
2 n VAL 351 
2 n SER 352 
2 n LYS 353 
2 n ARG 354 
2 n GLU 355 
2 n LYS 356 
2 n ALA 357 
2 n VAL 358 
2 n TRP 359 
2 n VAL 360 
2 n LEU 361 
2 n ASN 362 
2 n PRO 363 
2 n GLU 364 
2 n ALA 365 
2 n GLY 366 
2 n MET 367 
2 n TRP 368 
2 n GLN 369 
2 n CYS 370 
2 n LEU 371 
2 n LEU 372 
2 n SER 373 
2 n ASP 374 
2 n SER 375 
2 n GLY 376 
2 n GLN 377 
2 n VAL 378 
2 n LEU 379 
2 n LEU 380 
2 n GLU 381 
2 n SER 382 
2 n ASN 383 
2 n ILE 384 
2 n LYS 385 
2 n VAL 386 
2 n LEU 387 
2 n PRO 388 
2 n THR 389 
2 n TRP 390 
2 n SER 391 
2 n THR 392 
2 n PRO 393 
2 n VAL 394 
2 n GLN 395 
2 n PRO 396 
2 n MET 397 
2 n ALA 398 
2 n LEU 399 
2 n ILE 400 
2 n VAL 401 
2 n LEU 402 
2 n GLY 403 
2 n GLY 404 
2 n VAL 405 
2 n ALA 406 
2 n GLY 407 
2 n LEU 408 
2 n LEU 409 
2 n LEU 410 
2 n PHE 411 
2 n ILE 412 
2 n GLY 413 
2 n LEU 414 
2 n GLY 415 
2 n ILE 416 
2 n PHE 417 
2 n PHE 418 
2 n CYS 419 
2 n VAL 420 
2 n ARG 421 
2 n CYS 422 
2 n ARG 423 
2 n HIS 424 
2 n ARG 425 
2 n ARG 426 
2 n ARG 427 
2 n GLN 428 
2 n ALA 429 
2 n GLU 430 
2 n ARG 431 
2 n MET 432 
2 n SER 433 
2 n GLN 434 
2 n ILE 435 
2 n LYS 436 
2 n ARG 437 
2 n LEU 438 
2 n LEU 439 
2 n SER 440 
2 n GLU 441 
2 n LYS 442 
2 n LYS 443 
2 n THR 444 
2 n CYS 445 
2 n GLN 446 
2 n CYS 447 
2 n PRO 448 
2 n HIS 449 
2 n ARG 450 
2 n PHE 451 
2 n GLN 452 
2 n LYS 453 
2 n THR 454 
2 n CYS 455 
2 n SER 456 
2 n PRO 457 
2 n ILE 458 
#
_ma_data.content_type "model coordinates"
_ma_data.id           1
_ma_data.name         Model
#
_ma_model_list.data_id          1
_ma_model_list.model_group_id   1
_ma_model_list.model_group_name "AlphaFold-beta-20231127 (fb0b9d13-0bdd-4522-ba5f-0ee1f426d085 @ 2025-03-04 00:36:03)"
_ma_model_list.model_id         1
_ma_model_list.model_name       "Top ranked model"
_ma_model_list.model_type       "Ab initio model"
_ma_model_list.ordinal_id       1
#
loop_
_ma_protocol_step.method_type
_ma_protocol_step.ordinal_id
_ma_protocol_step.protocol_id
_ma_protocol_step.step_id
"coevolution MSA" 1 1 1 
"template search" 2 1 2 
modeling          3 1 3 
#
loop_
_ma_qa_metric.id
_ma_qa_metric.mode
_ma_qa_metric.name
_ma_qa_metric.software_group_id
_ma_qa_metric.type
1 global pLDDT 1 pLDDT 
2 local  pLDDT 1 pLDDT 
#
_ma_qa_metric_global.metric_id    1
_ma_qa_metric_global.metric_value 74.98
_ma_qa_metric_global.model_id     1
_ma_qa_metric_global.ordinal_id   1
#
_ma_software_group.group_id    1
_ma_software_group.ordinal_id  1
_ma_software_group.software_id 1
#
loop_
_ma_target_entity.data_id
_ma_target_entity.entity_id
_ma_target_entity.origin
1 1 . 
1 2 . 
#
loop_
_ma_target_entity_instance.asym_id
_ma_target_entity_instance.details
_ma_target_entity_instance.entity_id
A . 1 
B . 2 
#
loop_
_pdbx_data_usage.details
_pdbx_data_usage.id
_pdbx_data_usage.type
_pdbx_data_usage.url
;NON-COMMERCIAL USE ONLY, BY USING THIS FILE YOU AGREE TO THE TERMS OF USE FOUND
AT alphafoldserver.com/output-terms.
;
1 license    ? 
;THE INFORMATION IS NOT INTENDED FOR, HAS NOT BEEN VALIDATED FOR, AND IS NOT
APPROVED FOR CLINICAL USE. IT SHOULD NOT BE USED FOR CLINICAL PURPOSE OR RELIED
ON FOR MEDICAL OR OTHER PROFESSIONAL ADVICE. IT IS THEORETICAL MODELLING ONLY
AND CAUTION SHOULD BE EXERCISED IN ITS USE. IT IS PROVIDED "AS-IS" WITHOUT ANY
WARRANTY OF ANY KIND, WHETHER EXPRESSED OR IMPLIED. NO WARRANTY IS GIVEN THAT
USE OF THE INFORMATION SHALL NOT INFRINGE THE RIGHTS OF ANY THIRD PARTY.
;
2 disclaimer ? 
#
loop_
_pdbx_poly_seq_scheme.asym_id
_pdbx_poly_seq_scheme.auth_seq_num
_pdbx_poly_seq_scheme.entity_id
_pdbx_poly_seq_scheme.hetero
_pdbx_poly_seq_scheme.mon_id
_pdbx_poly_seq_scheme.pdb_ins_code
_pdbx_poly_seq_scheme.pdb_seq_num
_pdbx_poly_seq_scheme.pdb_strand_id
_pdbx_poly_seq_scheme.seq_id
A 1   1 n MET . 1   A 1   
A 2   1 n LYS . 2   A 2   
A 3   1 n VAL . 3   A 3   
A 4   1 n SER . 4   A 4   
A 5   1 n ALA . 5   A 5   
A 6   1 n ALA . 6   A 6   
A 7   1 n LEU . 7   A 7   
A 8   1 n LEU . 8   A 8   
A 9   1 n CYS . 9   A 9   
A 10  1 n LEU . 10  A 10  
A 11  1 n LEU . 11  A 11  
A 12  1 n LEU . 12  A 12  
A 13  1 n ILE . 13  A 13  
A 14  1 n ALA . 14  A 14  
A 15  1 n ALA . 15  A 15  
A 16  1 n THR . 16  A 16  
A 17  1 n PHE . 17  A 17  
A 18  1 n ILE . 18  A 18  
A 19  1 n PRO . 19  A 19  
A 20  1 n GLN . 20  A 20  
A 21  1 n GLY . 21  A 21  
A 22  1 n LEU . 22  A 22  
A 23  1 n ALA . 23  A 23  
A 24  1 n GLN . 24  A 24  
A 25  1 n PRO . 25  A 25  
A 26  1 n ASP . 26  A 26  
A 27  1 n ALA . 27  A 27  
A 28  1 n ILE . 28  A 28  
A 29  1 n ASN . 29  A 29  
A 30  1 n ALA . 30  A 30  
A 31  1 n PRO . 31  A 31  
A 32  1 n VAL . 32  A 32  
A 33  1 n THR . 33  A 33  
A 34  1 n CYS . 34  A 34  
A 35  1 n CYS . 35  A 35  
A 36  1 n TYR . 36  A 36  
A 37  1 n ASN . 37  A 37  
A 38  1 n PHE . 38  A 38  
A 39  1 n THR . 39  A 39  
A 40  1 n ASN . 40  A 40  
A 41  1 n ARG . 41  A 41  
A 42  1 n LYS . 42  A 42  
A 43  1 n ILE . 43  A 43  
A 44  1 n SER . 44  A 44  
A 45  1 n VAL . 45  A 45  
A 46  1 n GLN . 46  A 46  
A 47  1 n ARG . 47  A 47  
A 48  1 n LEU . 48  A 48  
A 49  1 n ALA . 49  A 49  
A 50  1 n SER . 50  A 50  
A 51  1 n TYR . 51  A 51  
A 52  1 n ARG . 52  A 52  
A 53  1 n ARG . 53  A 53  
A 54  1 n ILE . 54  A 54  
A 55  1 n THR . 55  A 55  
A 56  1 n SER . 56  A 56  
A 57  1 n SER . 57  A 57  
A 58  1 n LYS . 58  A 58  
A 59  1 n CYS . 59  A 59  
A 60  1 n PRO . 60  A 60  
A 61  1 n LYS . 61  A 61  
A 62  1 n GLU . 62  A 62  
A 63  1 n ALA . 63  A 63  
A 64  1 n VAL . 64  A 64  
A 65  1 n ILE . 65  A 65  
A 66  1 n PHE . 66  A 66  
A 67  1 n LYS . 67  A 67  
A 68  1 n THR . 68  A 68  
A 69  1 n ILE . 69  A 69  
A 70  1 n VAL . 70  A 70  
A 71  1 n ALA . 71  A 71  
A 72  1 n LYS . 72  A 72  
A 73  1 n GLU . 73  A 73  
A 74  1 n ILE . 74  A 74  
A 75  1 n CYS . 75  A 75  
A 76  1 n ALA . 76  A 76  
A 77  1 n ASP . 77  A 77  
A 78  1 n PRO . 78  A 78  
A 79  1 n LYS . 79  A 79  
A 80  1 n GLN . 80  A 80  
A 81  1 n LYS . 81  A 81  
A 82  1 n TRP . 82  A 82  
A 83  1 n VAL . 83  A 83  
A 84  1 n GLN . 84  A 84  
A 85  1 n ASP . 85  A 85  
A 86  1 n SER . 86  A 86  
A 87  1 n MET . 87  A 87  
A 88  1 n ASP . 88  A 88  
A 89  1 n HIS . 89  A 89  
A 90  1 n LEU . 90  A 90  
A 91  1 n ASP . 91  A 91  
A 92  1 n LYS . 92  A 92  
A 93  1 n GLN . 93  A 93  
A 94  1 n THR . 94  A 94  
A 95  1 n GLN . 95  A 95  
A 96  1 n THR . 96  A 96  
A 97  1 n PRO . 97  A 97  
A 98  1 n LYS . 98  A 98  
A 99  1 n THR . 99  A 99  
B 1   2 n MET . 1   B 1   
B 2   2 n ASN . 2   B 2   
B 3   2 n ARG . 3   B 3   
B 4   2 n GLY . 4   B 4   
B 5   2 n VAL . 5   B 5   
B 6   2 n PRO . 6   B 6   
B 7   2 n PHE . 7   B 7   
B 8   2 n ARG . 8   B 8   
B 9   2 n HIS . 9   B 9   
B 10  2 n LEU . 10  B 10  
B 11  2 n LEU . 11  B 11  
B 12  2 n LEU . 12  B 12  
B 13  2 n VAL . 13  B 13  
B 14  2 n LEU . 14  B 14  
B 15  2 n GLN . 15  B 15  
B 16  2 n LEU . 16  B 16  
B 17  2 n ALA . 17  B 17  
B 18  2 n LEU . 18  B 18  
B 19  2 n LEU . 19  B 19  
B 20  2 n PRO . 20  B 20  
B 21  2 n ALA . 21  B 21  
B 22  2 n ALA . 22  B 22  
B 23  2 n THR . 23  B 23  
B 24  2 n GLN . 24  B 24  
B 25  2 n GLY . 25  B 25  
B 26  2 n LYS . 26  B 26  
B 27  2 n LYS . 27  B 27  
B 28  2 n VAL . 28  B 28  
B 29  2 n VAL . 29  B 29  
B 30  2 n LEU . 30  B 30  
B 31  2 n GLY . 31  B 31  
B 32  2 n LYS . 32  B 32  
B 33  2 n LYS . 33  B 33  
B 34  2 n GLY . 34  B 34  
B 35  2 n ASP . 35  B 35  
B 36  2 n THR . 36  B 36  
B 37  2 n VAL . 37  B 37  
B 38  2 n GLU . 38  B 38  
B 39  2 n LEU . 39  B 39  
B 40  2 n THR . 40  B 40  
B 41  2 n CYS . 41  B 41  
B 42  2 n THR . 42  B 42  
B 43  2 n ALA . 43  B 43  
B 44  2 n SER . 44  B 44  
B 45  2 n GLN . 45  B 45  
B 46  2 n LYS . 46  B 46  
B 47  2 n LYS . 47  B 47  
B 48  2 n SER . 48  B 48  
B 49  2 n ILE . 49  B 49  
B 50  2 n GLN . 50  B 50  
B 51  2 n PHE . 51  B 51  
B 52  2 n HIS . 52  B 52  
B 53  2 n TRP . 53  B 53  
B 54  2 n LYS . 54  B 54  
B 55  2 n ASN . 55  B 55  
B 56  2 n SER . 56  B 56  
B 57  2 n ASN . 57  B 57  
B 58  2 n GLN . 58  B 58  
B 59  2 n ILE . 59  B 59  
B 60  2 n LYS . 60  B 60  
B 61  2 n ILE . 61  B 61  
B 62  2 n LEU . 62  B 62  
B 63  2 n GLY . 63  B 63  
B 64  2 n ASN . 64  B 64  
B 65  2 n GLN . 65  B 65  
B 66  2 n GLY . 66  B 66  
B 67  2 n SER . 67  B 67  
B 68  2 n PHE . 68  B 68  
B 69  2 n LEU . 69  B 69  
B 70  2 n THR . 70  B 70  
B 71  2 n LYS . 71  B 71  
B 72  2 n GLY . 72  B 72  
B 73  2 n PRO . 73  B 73  
B 74  2 n SER . 74  B 74  
B 75  2 n LYS . 75  B 75  
B 76  2 n LEU . 76  B 76  
B 77  2 n ASN . 77  B 77  
B 78  2 n ASP . 78  B 78  
B 79  2 n ARG . 79  B 79  
B 80  2 n ALA . 80  B 80  
B 81  2 n ASP . 81  B 81  
B 82  2 n SER . 82  B 82  
B 83  2 n ARG . 83  B 83  
B 84  2 n ARG . 84  B 84  
B 85  2 n SER . 85  B 85  
B 86  2 n LEU . 86  B 86  
B 87  2 n TRP . 87  B 87  
B 88  2 n ASP . 88  B 88  
B 89  2 n GLN . 89  B 89  
B 90  2 n GLY . 90  B 90  
B 91  2 n ASN . 91  B 91  
B 92  2 n PHE . 92  B 92  
B 93  2 n PRO . 93  B 93  
B 94  2 n LEU . 94  B 94  
B 95  2 n ILE . 95  B 95  
B 96  2 n ILE . 96  B 96  
B 97  2 n LYS . 97  B 97  
B 98  2 n ASN . 98  B 98  
B 99  2 n LEU . 99  B 99  
B 100 2 n LYS . 100 B 100 
B 101 2 n ILE . 101 B 101 
B 102 2 n GLU . 102 B 102 
B 103 2 n ASP . 103 B 103 
B 104 2 n SER . 104 B 104 
B 105 2 n ASP . 105 B 105 
B 106 2 n THR . 106 B 106 
B 107 2 n TYR . 107 B 107 
B 108 2 n ILE . 108 B 108 
B 109 2 n CYS . 109 B 109 
B 110 2 n GLU . 110 B 110 
B 111 2 n VAL . 111 B 111 
B 112 2 n GLU . 112 B 112 
B 113 2 n ASP . 113 B 113 
B 114 2 n GLN . 114 B 114 
B 115 2 n LYS . 115 B 115 
B 116 2 n GLU . 116 B 116 
B 117 2 n GLU . 117 B 117 
B 118 2 n VAL . 118 B 118 
B 119 2 n GLN . 119 B 119 
B 120 2 n LEU . 120 B 120 
B 121 2 n LEU . 121 B 121 
B 122 2 n VAL . 122 B 122 
B 123 2 n PHE . 123 B 123 
B 124 2 n GLY . 124 B 124 
B 125 2 n LEU . 125 B 125 
B 126 2 n THR . 126 B 126 
B 127 2 n ALA . 127 B 127 
B 128 2 n ASN . 128 B 128 
B 129 2 n SER . 129 B 129 
B 130 2 n ASP . 130 B 130 
B 131 2 n THR . 131 B 131 
B 132 2 n HIS . 132 B 132 
B 133 2 n LEU . 133 B 133 
B 134 2 n LEU . 134 B 134 
B 135 2 n GLN . 135 B 135 
B 136 2 n GLY . 136 B 136 
B 137 2 n GLN . 137 B 137 
B 138 2 n SER . 138 B 138 
B 139 2 n LEU . 139 B 139 
B 140 2 n THR . 140 B 140 
B 141 2 n LEU . 141 B 141 
B 142 2 n THR . 142 B 142 
B 143 2 n LEU . 143 B 143 
B 144 2 n GLU . 144 B 144 
B 145 2 n SER . 145 B 145 
B 146 2 n PRO . 146 B 146 
B 147 2 n PRO . 147 B 147 
B 148 2 n GLY . 148 B 148 
B 149 2 n SER . 149 B 149 
B 150 2 n SER . 150 B 150 
B 151 2 n PRO . 151 B 151 
B 152 2 n SER . 152 B 152 
B 153 2 n VAL . 153 B 153 
B 154 2 n GLN . 154 B 154 
B 155 2 n CYS . 155 B 155 
B 156 2 n ARG . 156 B 156 
B 157 2 n SER . 157 B 157 
B 158 2 n PRO . 158 B 158 
B 159 2 n ARG . 159 B 159 
B 160 2 n GLY . 160 B 160 
B 161 2 n LYS . 161 B 161 
B 162 2 n ASN . 162 B 162 
B 163 2 n ILE . 163 B 163 
B 164 2 n GLN . 164 B 164 
B 165 2 n GLY . 165 B 165 
B 166 2 n GLY . 166 B 166 
B 167 2 n LYS . 167 B 167 
B 168 2 n THR . 168 B 168 
B 169 2 n LEU . 169 B 169 
B 170 2 n SER . 170 B 170 
B 171 2 n VAL . 171 B 171 
B 172 2 n SER . 172 B 172 
B 173 2 n GLN . 173 B 173 
B 174 2 n LEU . 174 B 174 
B 175 2 n GLU . 175 B 175 
B 176 2 n LEU . 176 B 176 
B 177 2 n GLN . 177 B 177 
B 178 2 n ASP . 178 B 178 
B 179 2 n SER . 179 B 179 
B 180 2 n GLY . 180 B 180 
B 181 2 n THR . 181 B 181 
B 182 2 n TRP . 182 B 182 
B 183 2 n THR . 183 B 183 
B 184 2 n CYS . 184 B 184 
B 185 2 n THR . 185 B 185 
B 186 2 n VAL . 186 B 186 
B 187 2 n LEU . 187 B 187 
B 188 2 n GLN . 188 B 188 
B 189 2 n ASN . 189 B 189 
B 190 2 n GLN . 190 B 190 
B 191 2 n LYS . 191 B 191 
B 192 2 n LYS . 192 B 192 
B 193 2 n VAL . 193 B 193 
B 194 2 n GLU . 194 B 194 
B 195 2 n PHE . 195 B 195 
B 196 2 n LYS . 196 B 196 
B 197 2 n ILE . 197 B 197 
B 198 2 n ASP . 198 B 198 
B 199 2 n ILE . 199 B 199 
B 200 2 n VAL . 200 B 200 
B 201 2 n VAL . 201 B 201 
B 202 2 n LEU . 202 B 202 
B 203 2 n ALA . 203 B 203 
B 204 2 n PHE . 204 B 204 
B 205 2 n GLN . 205 B 205 
B 206 2 n LYS . 206 B 206 
B 207 2 n ALA . 207 B 207 
B 208 2 n SER . 208 B 208 
B 209 2 n SER . 209 B 209 
B 210 2 n ILE . 210 B 210 
B 211 2 n VAL . 211 B 211 
B 212 2 n TYR . 212 B 212 
B 213 2 n LYS . 213 B 213 
B 214 2 n LYS . 214 B 214 
B 215 2 n GLU . 215 B 215 
B 216 2 n GLY . 216 B 216 
B 217 2 n GLU . 217 B 217 
B 218 2 n GLN . 218 B 218 
B 219 2 n VAL . 219 B 219 
B 220 2 n GLU . 220 B 220 
B 221 2 n PHE . 221 B 221 
B 222 2 n SER . 222 B 222 
B 223 2 n PHE . 223 B 223 
B 224 2 n PRO . 224 B 224 
B 225 2 n LEU . 225 B 225 
B 226 2 n ALA . 226 B 226 
B 227 2 n PHE . 227 B 227 
B 228 2 n THR . 228 B 228 
B 229 2 n VAL . 229 B 229 
B 230 2 n GLU . 230 B 230 
B 231 2 n LYS . 231 B 231 
B 232 2 n LEU . 232 B 232 
B 233 2 n THR . 233 B 233 
B 234 2 n GLY . 234 B 234 
B 235 2 n SER . 235 B 235 
B 236 2 n GLY . 236 B 236 
B 237 2 n GLU . 237 B 237 
B 238 2 n LEU . 238 B 238 
B 239 2 n TRP . 239 B 239 
B 240 2 n TRP . 240 B 240 
B 241 2 n GLN . 241 B 241 
B 242 2 n ALA . 242 B 242 
B 243 2 n GLU . 243 B 243 
B 244 2 n ARG . 244 B 244 
B 245 2 n ALA . 245 B 245 
B 246 2 n SER . 246 B 246 
B 247 2 n SER . 247 B 247 
B 248 2 n SER . 248 B 248 
B 249 2 n LYS . 249 B 249 
B 250 2 n SER . 250 B 250 
B 251 2 n TRP . 251 B 251 
B 252 2 n ILE . 252 B 252 
B 253 2 n THR . 253 B 253 
B 254 2 n PHE . 254 B 254 
B 255 2 n ASP . 255 B 255 
B 256 2 n LEU . 256 B 256 
B 257 2 n LYS . 257 B 257 
B 258 2 n ASN . 258 B 258 
B 259 2 n LYS . 259 B 259 
B 260 2 n GLU . 260 B 260 
B 261 2 n VAL . 261 B 261 
B 262 2 n SER . 262 B 262 
B 263 2 n VAL . 263 B 263 
B 264 2 n LYS . 264 B 264 
B 265 2 n ARG . 265 B 265 
B 266 2 n VAL . 266 B 266 
B 267 2 n THR . 267 B 267 
B 268 2 n GLN . 268 B 268 
B 269 2 n ASP . 269 B 269 
B 270 2 n PRO . 270 B 270 
B 271 2 n LYS . 271 B 271 
B 272 2 n LEU . 272 B 272 
B 273 2 n GLN . 273 B 273 
B 274 2 n MET . 274 B 274 
B 275 2 n GLY . 275 B 275 
B 276 2 n LYS . 276 B 276 
B 277 2 n LYS . 277 B 277 
B 278 2 n LEU . 278 B 278 
B 279 2 n PRO . 279 B 279 
B 280 2 n LEU . 280 B 280 
B 281 2 n HIS . 281 B 281 
B 282 2 n LEU . 282 B 282 
B 283 2 n THR . 283 B 283 
B 284 2 n LEU . 284 B 284 
B 285 2 n PRO . 285 B 285 
B 286 2 n GLN . 286 B 286 
B 287 2 n ALA . 287 B 287 
B 288 2 n LEU . 288 B 288 
B 289 2 n PRO . 289 B 289 
B 290 2 n GLN . 290 B 290 
B 291 2 n TYR . 291 B 291 
B 292 2 n ALA . 292 B 292 
B 293 2 n GLY . 293 B 293 
B 294 2 n SER . 294 B 294 
B 295 2 n GLY . 295 B 295 
B 296 2 n ASN . 296 B 296 
B 297 2 n LEU . 297 B 297 
B 298 2 n THR . 298 B 298 
B 299 2 n LEU . 299 B 299 
B 300 2 n ALA . 300 B 300 
B 301 2 n LEU . 301 B 301 
B 302 2 n GLU . 302 B 302 
B 303 2 n ALA . 303 B 303 
B 304 2 n LYS . 304 B 304 
B 305 2 n THR . 305 B 305 
B 306 2 n GLY . 306 B 306 
B 307 2 n LYS . 307 B 307 
B 308 2 n LEU . 308 B 308 
B 309 2 n HIS . 309 B 309 
B 310 2 n GLN . 310 B 310 
B 311 2 n GLU . 311 B 311 
B 312 2 n VAL . 312 B 312 
B 313 2 n ASN . 313 B 313 
B 314 2 n LEU . 314 B 314 
B 315 2 n VAL . 315 B 315 
B 316 2 n VAL . 316 B 316 
B 317 2 n MET . 317 B 317 
B 318 2 n ARG . 318 B 318 
B 319 2 n ALA . 319 B 319 
B 320 2 n THR . 320 B 320 
B 321 2 n GLN . 321 B 321 
B 322 2 n LEU . 322 B 322 
B 323 2 n GLN . 323 B 323 
B 324 2 n LYS . 324 B 324 
B 325 2 n ASN . 325 B 325 
B 326 2 n LEU . 326 B 326 
B 327 2 n THR . 327 B 327 
B 328 2 n CYS . 328 B 328 
B 329 2 n GLU . 329 B 329 
B 330 2 n VAL . 330 B 330 
B 331 2 n TRP . 331 B 331 
B 332 2 n GLY . 332 B 332 
B 333 2 n PRO . 333 B 333 
B 334 2 n THR . 334 B 334 
B 335 2 n SER . 335 B 335 
B 336 2 n PRO . 336 B 336 
B 337 2 n LYS . 337 B 337 
B 338 2 n LEU . 338 B 338 
B 339 2 n MET . 339 B 339 
B 340 2 n LEU . 340 B 340 
B 341 2 n SER . 341 B 341 
B 342 2 n LEU . 342 B 342 
B 343 2 n LYS . 343 B 343 
B 344 2 n LEU . 344 B 344 
B 345 2 n GLU . 345 B 345 
B 346 2 n ASN . 346 B 346 
B 347 2 n LYS . 347 B 347 
B 348 2 n GLU . 348 B 348 
B 349 2 n ALA . 349 B 349 
B 350 2 n LYS . 350 B 350 
B 351 2 n VAL . 351 B 351 
B 352 2 n SER . 352 B 352 
B 353 2 n LYS . 353 B 353 
B 354 2 n ARG . 354 B 354 
B 355 2 n GLU . 355 B 355 
B 356 2 n LYS . 356 B 356 
B 357 2 n ALA . 357 B 357 
B 358 2 n VAL . 358 B 358 
B 359 2 n TRP . 359 B 359 
B 360 2 n VAL . 360 B 360 
B 361 2 n LEU . 361 B 361 
B 362 2 n ASN . 362 B 362 
B 363 2 n PRO . 363 B 363 
B 364 2 n GLU . 364 B 364 
B 365 2 n ALA . 365 B 365 
B 366 2 n GLY . 366 B 366 
B 367 2 n MET . 367 B 367 
B 368 2 n TRP . 368 B 368 
B 369 2 n GLN . 369 B 369 
B 370 2 n CYS . 370 B 370 
B 371 2 n LEU . 371 B 371 
B 372 2 n LEU . 372 B 372 
B 373 2 n SER . 373 B 373 
B 374 2 n ASP . 374 B 374 
B 375 2 n SER . 375 B 375 
B 376 2 n GLY . 376 B 376 
B 377 2 n GLN . 377 B 377 
B 378 2 n VAL . 378 B 378 
B 379 2 n LEU . 379 B 379 
B 380 2 n LEU . 380 B 380 
B 381 2 n GLU . 381 B 381 
B 382 2 n SER . 382 B 382 
B 383 2 n ASN . 383 B 383 
B 384 2 n ILE . 384 B 384 
B 385 2 n LYS . 385 B 385 
B 386 2 n VAL . 386 B 386 
B 387 2 n LEU . 387 B 387 
B 388 2 n PRO . 388 B 388 
B 389 2 n THR . 389 B 389 
B 390 2 n TRP . 390 B 390 
B 391 2 n SER . 391 B 391 
B 392 2 n THR . 392 B 392 
B 393 2 n PRO . 393 B 393 
B 394 2 n VAL . 394 B 394 
B 395 2 n GLN . 395 B 395 
B 396 2 n PRO . 396 B 396 
B 397 2 n MET . 397 B 397 
B 398 2 n ALA . 398 B 398 
B 399 2 n LEU . 399 B 399 
B 400 2 n ILE . 400 B 400 
B 401 2 n VAL . 401 B 401 
B 402 2 n LEU . 402 B 402 
B 403 2 n GLY . 403 B 403 
B 404 2 n GLY . 404 B 404 
B 405 2 n VAL . 405 B 405 
B 406 2 n ALA . 406 B 406 
B 407 2 n GLY . 407 B 407 
B 408 2 n LEU . 408 B 408 
B 409 2 n LEU . 409 B 409 
B 410 2 n LEU . 410 B 410 
B 411 2 n PHE . 411 B 411 
B 412 2 n ILE . 412 B 412 
B 413 2 n GLY . 413 B 413 
B 414 2 n LEU . 414 B 414 
B 415 2 n GLY . 415 B 415 
B 416 2 n ILE . 416 B 416 
B 417 2 n PHE . 417 B 417 
B 418 2 n PHE . 418 B 418 
B 419 2 n CYS . 419 B 419 
B 420 2 n VAL . 420 B 420 
B 421 2 n ARG . 421 B 421 
B 422 2 n CYS . 422 B 422 
B 423 2 n ARG . 423 B 423 
B 424 2 n HIS . 424 B 424 
B 425 2 n ARG . 425 B 425 
B 426 2 n ARG . 426 B 426 
B 427 2 n ARG . 427 B 427 
B 428 2 n GLN . 428 B 428 
B 429 2 n ALA . 429 B 429 
B 430 2 n GLU . 430 B 430 
B 431 2 n ARG . 431 B 431 
B 432 2 n MET . 432 B 432 
B 433 2 n SER . 433 B 433 
B 434 2 n GLN . 434 B 434 
B 435 2 n ILE . 435 B 435 
B 436 2 n LYS . 436 B 436 
B 437 2 n ARG . 437 B 437 
B 438 2 n LEU . 438 B 438 
B 439 2 n LEU . 439 B 439 
B 440 2 n SER . 440 B 440 
B 441 2 n GLU . 441 B 441 
B 442 2 n LYS . 442 B 442 
B 443 2 n LYS . 443 B 443 
B 444 2 n THR . 444 B 444 
B 445 2 n CYS . 445 B 445 
B 446 2 n GLN . 446 B 446 
B 447 2 n CYS . 447 B 447 
B 448 2 n PRO . 448 B 448 
B 449 2 n HIS . 449 B 449 
B 450 2 n ARG . 450 B 450 
B 451 2 n PHE . 451 B 451 
B 452 2 n GLN . 452 B 452 
B 453 2 n LYS . 453 B 453 
B 454 2 n THR . 454 B 454 
B 455 2 n CYS . 455 B 455 
B 456 2 n SER . 456 B 456 
B 457 2 n PRO . 457 B 457 
B 458 2 n ILE . 458 B 458 
#
_software.classification other
_software.date           ?
_software.description    "Structure prediction"
_software.name           AlphaFold
_software.pdbx_ordinal   1
_software.type           package
_software.version        "AlphaFold-beta-20231127 (fb0b9d13-0bdd-4522-ba5f-0ee1f426d085 @ 2025-03-04 00:36:03)"
#
loop_
_struct_asym.entity_id
_struct_asym.id
1 A 
2 B 
#
loop_
_atom_site.group_PDB
_atom_site.id
_atom_site.type_symbol
_atom_site.label_atom_id
_atom_site.label_alt_id
_atom_site.label_comp_id
_atom_site.label_asym_id
_atom_site.label_entity_id
_atom_site.label_seq_id
_atom_site.pdbx_PDB_ins_code
_atom_site.Cartn_x
_atom_site.Cartn_y
_atom_site.Cartn_z
_atom_site.occupancy
_atom_site.B_iso_or_equiv
_atom_site.auth_seq_id
_atom_site.auth_asym_id
_atom_site.pdbx_PDB_model_num
ATOM 1    N N   . MET A 1 1   ? -9.786   69.449  9.436   1.00 30.74 1   A 1 
ATOM 2    C CA  . MET A 1 1   ? -9.408   68.447  8.427   1.00 40.45 1   A 1 
ATOM 3    C C   . MET A 1 1   ? -8.842   67.149  9.019   1.00 42.17 1   A 1 
ATOM 4    O O   . MET A 1 1   ? -9.245   66.100  8.575   1.00 41.08 1   A 1 
ATOM 5    C CB  . MET A 1 1   ? -8.425   69.033  7.399   1.00 40.62 1   A 1 
ATOM 6    C CG  . MET A 1 1   ? -9.160   69.877  6.345   1.00 38.11 1   A 1 
ATOM 7    S SD  . MET A 1 1   ? -8.034   70.693  5.212   1.00 35.94 1   A 1 
ATOM 8    C CE  . MET A 1 1   ? -9.126   71.033  3.817   1.00 29.95 1   A 1 
ATOM 9    N N   . LYS A 1 2   ? -7.980   67.211  10.039  1.00 47.86 2   A 1 
ATOM 10   C CA  . LYS A 1 2   ? -7.154   66.064  10.468  1.00 53.82 2   A 1 
ATOM 11   C C   . LYS A 1 2   ? -7.892   64.849  11.073  1.00 50.73 2   A 1 
ATOM 12   O O   . LYS A 1 2   ? -7.242   63.856  11.361  1.00 51.48 2   A 1 
ATOM 13   C CB  . LYS A 1 2   ? -6.077   66.540  11.449  1.00 52.92 2   A 1 
ATOM 14   C CG  . LYS A 1 2   ? -4.921   67.318  10.792  1.00 48.40 2   A 1 
ATOM 15   C CD  . LYS A 1 2   ? -3.845   67.661  11.829  1.00 45.68 2   A 1 
ATOM 16   C CE  . LYS A 1 2   ? -2.623   68.312  11.168  1.00 42.60 2   A 1 
ATOM 17   N NZ  . LYS A 1 2   ? -1.557   68.653  12.157  1.00 37.69 2   A 1 
ATOM 18   N N   . VAL A 1 3   ? -9.211   64.944  11.292  1.00 43.04 3   A 1 
ATOM 19   C CA  . VAL A 1 3   ? -9.918   63.933  12.101  1.00 46.06 3   A 1 
ATOM 20   C C   . VAL A 1 3   ? -10.034  62.570  11.397  1.00 44.85 3   A 1 
ATOM 21   O O   . VAL A 1 3   ? -10.123  61.539  12.045  1.00 44.39 3   A 1 
ATOM 22   C CB  . VAL A 1 3   ? -11.300  64.443  12.546  1.00 44.46 3   A 1 
ATOM 23   C CG1 . VAL A 1 3   ? -11.925  63.553  13.615  1.00 39.43 3   A 1 
ATOM 24   C CG2 . VAL A 1 3   ? -11.229  65.868  13.131  1.00 45.35 3   A 1 
ATOM 25   N N   . SER A 1 4   ? -9.982   62.572  10.071  1.00 46.86 4   A 1 
ATOM 26   C CA  . SER A 1 4   ? -10.402  61.411  9.286   1.00 51.42 4   A 1 
ATOM 27   C C   . SER A 1 4   ? -9.519   60.163  9.400   1.00 48.74 4   A 1 
ATOM 28   O O   . SER A 1 4   ? -9.963   59.073  9.059   1.00 50.93 4   A 1 
ATOM 29   C CB  . SER A 1 4   ? -10.501  61.787  7.799   1.00 49.58 4   A 1 
ATOM 30   O OG  . SER A 1 4   ? -11.228  62.987  7.637   1.00 45.10 4   A 1 
ATOM 31   N N   . ALA A 1 5   ? -8.261   60.317  9.821   1.00 44.19 5   A 1 
ATOM 32   C CA  . ALA A 1 5   ? -7.296   59.217  9.696   1.00 52.60 5   A 1 
ATOM 33   C C   . ALA A 1 5   ? -7.511   58.064  10.688  1.00 52.29 5   A 1 
ATOM 34   O O   . ALA A 1 5   ? -7.100   56.941  10.426  1.00 58.02 5   A 1 
ATOM 35   C CB  . ALA A 1 5   ? -5.884   59.801  9.816   1.00 54.42 5   A 1 
ATOM 36   N N   . ALA A 1 6   ? -8.133   58.362  11.851  1.00 49.88 6   A 1 
ATOM 37   C CA  . ALA A 1 6   ? -8.168   57.390  12.945  1.00 60.22 6   A 1 
ATOM 38   C C   . ALA A 1 6   ? -9.093   56.189  12.673  1.00 59.98 6   A 1 
ATOM 39   O O   . ALA A 1 6   ? -8.836   55.089  13.150  1.00 64.92 6   A 1 
ATOM 40   C CB  . ALA A 1 6   ? -8.563   58.123  14.230  1.00 61.55 6   A 1 
ATOM 41   N N   . LEU A 1 7   ? -10.176  56.405  11.907  1.00 40.21 7   A 1 
ATOM 42   C CA  . LEU A 1 7   ? -11.227  55.397  11.770  1.00 46.94 7   A 1 
ATOM 43   C C   . LEU A 1 7   ? -10.799  54.186  10.935  1.00 43.44 7   A 1 
ATOM 44   O O   . LEU A 1 7   ? -11.326  53.093  11.120  1.00 49.60 7   A 1 
ATOM 45   C CB  . LEU A 1 7   ? -12.497  56.041  11.198  1.00 49.85 7   A 1 
ATOM 46   C CG  . LEU A 1 7   ? -13.739  55.758  12.067  1.00 45.61 7   A 1 
ATOM 47   C CD1 . LEU A 1 7   ? -14.203  57.032  12.769  1.00 43.96 7   A 1 
ATOM 48   C CD2 . LEU A 1 7   ? -14.897  55.217  11.245  1.00 49.85 7   A 1 
ATOM 49   N N   . LEU A 1 8   ? -9.855   54.394  10.013  1.00 37.94 8   A 1 
ATOM 50   C CA  . LEU A 1 8   ? -9.509   53.349  9.045   1.00 41.46 8   A 1 
ATOM 51   C C   . LEU A 1 8   ? -8.775   52.157  9.673   1.00 36.10 8   A 1 
ATOM 52   O O   . LEU A 1 8   ? -8.910   51.035  9.200   1.00 40.58 8   A 1 
ATOM 53   C CB  . LEU A 1 8   ? -8.675   53.965  7.898   1.00 45.51 8   A 1 
ATOM 54   C CG  . LEU A 1 8   ? -8.995   53.313  6.544   1.00 42.63 8   A 1 
ATOM 55   C CD1 . LEU A 1 8   ? -10.177  54.018  5.878   1.00 41.28 8   A 1 
ATOM 56   C CD2 . LEU A 1 8   ? -7.796   53.392  5.593   1.00 46.48 8   A 1 
ATOM 57   N N   . CYS A 1 9   ? -7.990   52.405  10.731  1.00 33.81 9   A 1 
ATOM 58   C CA  . CYS A 1 9   ? -7.161   51.358  11.318  1.00 40.01 9   A 1 
ATOM 59   C C   . CYS A 1 9   ? -7.962   50.246  12.017  1.00 35.95 9   A 1 
ATOM 60   O O   . CYS A 1 9   ? -7.493   49.115  12.082  1.00 43.99 9   A 1 
ATOM 61   C CB  . CYS A 1 9   ? -6.163   51.984  12.295  1.00 46.77 9   A 1 
ATOM 62   S SG  . CYS A 1 9   ? -4.896   52.922  11.388  1.00 44.84 9   A 1 
ATOM 63   N N   . LEU A 1 10  ? -9.133   50.591  12.554  1.00 40.12 10  A 1 
ATOM 64   C CA  . LEU A 1 10  ? -9.898   49.626  13.354  1.00 44.71 10  A 1 
ATOM 65   C C   . LEU A 1 10  ? -10.477  48.467  12.524  1.00 39.60 10  A 1 
ATOM 66   O O   . LEU A 1 10  ? -10.581  47.350  13.024  1.00 44.47 10  A 1 
ATOM 67   C CB  . LEU A 1 10  ? -11.003  50.380  14.120  1.00 48.86 10  A 1 
ATOM 68   C CG  . LEU A 1 10  ? -10.640  50.619  15.603  1.00 45.01 10  A 1 
ATOM 69   C CD1 . LEU A 1 10  ? -11.409  51.817  16.155  1.00 42.90 10  A 1 
ATOM 70   C CD2 . LEU A 1 10  ? -10.965  49.398  16.447  1.00 48.07 10  A 1 
ATOM 71   N N   . LEU A 1 11  ? -10.834  48.749  11.270  1.00 36.69 11  A 1 
ATOM 72   C CA  . LEU A 1 11  ? -11.507  47.753  10.435  1.00 39.41 11  A 1 
ATOM 73   C C   . LEU A 1 11  ? -10.619  46.564  10.043  1.00 35.38 11  A 1 
ATOM 74   O O   . LEU A 1 11  ? -11.117  45.459  9.866   1.00 38.77 11  A 1 
ATOM 75   C CB  . LEU A 1 11  ? -12.091  48.444  9.189   1.00 42.98 11  A 1 
ATOM 76   C CG  . LEU A 1 11  ? -13.553  48.888  9.380   1.00 39.19 11  A 1 
ATOM 77   C CD1 . LEU A 1 11  ? -13.915  49.950  8.346   1.00 38.09 11  A 1 
ATOM 78   C CD2 . LEU A 1 11  ? -14.502  47.706  9.217   1.00 45.13 11  A 1 
ATOM 79   N N   . LEU A 1 12  ? -9.314   46.801  9.893   1.00 36.11 12  A 1 
ATOM 80   C CA  . LEU A 1 12  ? -8.416   45.770  9.370   1.00 43.55 12  A 1 
ATOM 81   C C   . LEU A 1 12  ? -8.182   44.594  10.323  1.00 39.73 12  A 1 
ATOM 82   O O   . LEU A 1 12  ? -7.886   43.496  9.860   1.00 42.06 12  A 1 
ATOM 83   C CB  . LEU A 1 12  ? -7.084   46.415  8.950   1.00 44.86 12  A 1 
ATOM 84   C CG  . LEU A 1 12  ? -7.112   46.994  7.518   1.00 41.37 12  A 1 
ATOM 85   C CD1 . LEU A 1 12  ? -5.929   47.931  7.316   1.00 38.82 12  A 1 
ATOM 86   C CD2 . LEU A 1 12  ? -7.024   45.878  6.476   1.00 48.90 12  A 1 
ATOM 87   N N   . ILE A 1 13  ? -8.304   44.822  11.624  1.00 38.46 13  A 1 
ATOM 88   C CA  . ILE A 1 13  ? -7.943   43.787  12.607  1.00 47.23 13  A 1 
ATOM 89   C C   . ILE A 1 13  ? -8.944   42.629  12.610  1.00 43.91 13  A 1 
ATOM 90   O O   . ILE A 1 13  ? -8.579   41.486  12.867  1.00 47.36 13  A 1 
ATOM 91   C CB  . ILE A 1 13  ? -7.773   44.406  14.013  1.00 49.33 13  A 1 
ATOM 92   C CG1 . ILE A 1 13  ? -6.746   45.566  13.988  1.00 47.12 13  A 1 
ATOM 93   C CG2 . ILE A 1 13  ? -7.322   43.333  15.036  1.00 47.92 13  A 1 
ATOM 94   C CD1 . ILE A 1 13  ? -6.599   46.315  15.308  1.00 42.89 13  A 1 
ATOM 95   N N   . ALA A 1 14  ? -10.211  42.917  12.312  1.00 43.76 14  A 1 
ATOM 96   C CA  . ALA A 1 14  ? -11.266  41.920  12.492  1.00 50.43 14  A 1 
ATOM 97   C C   . ALA A 1 14  ? -11.148  40.702  11.553  1.00 47.35 14  A 1 
ATOM 98   O O   . ALA A 1 14  ? -11.642  39.629  11.878  1.00 49.38 14  A 1 
ATOM 99   C CB  . ALA A 1 14  ? -12.616  42.618  12.329  1.00 51.70 14  A 1 
ATOM 100  N N   . ALA A 1 15  ? -10.526  40.883  10.389  1.00 40.47 15  A 1 
ATOM 101  C CA  . ALA A 1 15  ? -10.589  39.862  9.340   1.00 48.15 15  A 1 
ATOM 102  C C   . ALA A 1 15  ? -9.771   38.587  9.632   1.00 45.80 15  A 1 
ATOM 103  O O   . ALA A 1 15  ? -10.029  37.550  9.034   1.00 47.93 15  A 1 
ATOM 104  C CB  . ALA A 1 15  ? -10.159  40.512  8.023   1.00 49.27 15  A 1 
ATOM 105  N N   . THR A 1 16  ? -8.763   38.672  10.488  1.00 39.52 16  A 1 
ATOM 106  C CA  . THR A 1 16  ? -7.772   37.584  10.590  1.00 48.07 16  A 1 
ATOM 107  C C   . THR A 1 16  ? -8.214   36.385  11.407  1.00 47.22 16  A 1 
ATOM 108  O O   . THR A 1 16  ? -7.589   35.329  11.305  1.00 48.56 16  A 1 
ATOM 109  C CB  . THR A 1 16  ? -6.436   38.090  11.135  1.00 46.69 16  A 1 
ATOM 110  O OG1 . THR A 1 16  ? -6.633   38.747  12.367  1.00 44.42 16  A 1 
ATOM 111  C CG2 . THR A 1 16  ? -5.766   39.082  10.176  1.00 48.48 16  A 1 
ATOM 112  N N   . PHE A 1 17  ? -9.258   36.510  12.211  1.00 36.64 17  A 1 
ATOM 113  C CA  . PHE A 1 17  ? -9.839   35.372  12.921  1.00 43.42 17  A 1 
ATOM 114  C C   . PHE A 1 17  ? -10.709  34.528  11.994  1.00 41.64 17  A 1 
ATOM 115  O O   . PHE A 1 17  ? -11.829  34.153  12.331  1.00 40.67 17  A 1 
ATOM 116  C CB  . PHE A 1 17  ? -10.550  35.804  14.209  1.00 42.14 17  A 1 
ATOM 117  C CG  . PHE A 1 17  ? -9.615   36.112  15.348  1.00 39.56 17  A 1 
ATOM 118  C CD1 . PHE A 1 17  ? -9.099   35.062  16.139  1.00 36.75 17  A 1 
ATOM 119  C CD2 . PHE A 1 17  ? -9.250   37.435  15.628  1.00 38.24 17  A 1 
ATOM 120  C CE1 . PHE A 1 17  ? -8.246   35.352  17.206  1.00 35.27 17  A 1 
ATOM 121  C CE2 . PHE A 1 17  ? -8.391   37.724  16.698  1.00 35.64 17  A 1 
ATOM 122  C CZ  . PHE A 1 17  ? -7.888   36.678  17.486  1.00 40.12 17  A 1 
ATOM 123  N N   . ILE A 1 18  ? -10.206  34.235  10.808  1.00 35.81 18  A 1 
ATOM 124  C CA  . ILE A 1 18  ? -10.703  33.066  10.095  1.00 40.10 18  A 1 
ATOM 125  C C   . ILE A 1 18  ? -10.325  31.901  10.997  1.00 38.91 18  A 1 
ATOM 126  O O   . ILE A 1 18  ? -9.130   31.682  11.210  1.00 38.37 18  A 1 
ATOM 127  C CB  . ILE A 1 18  ? -10.101  32.933  8.684   1.00 38.13 18  A 1 
ATOM 128  C CG1 . ILE A 1 18  ? -10.395  34.203  7.854   1.00 34.86 18  A 1 
ATOM 129  C CG2 . ILE A 1 18  ? -10.677  31.694  7.994   1.00 37.25 18  A 1 
ATOM 130  C CD1 . ILE A 1 18  ? -9.731   34.221  6.472   1.00 33.37 18  A 1 
ATOM 131  N N   . PRO A 1 19  ? -11.299  31.191  11.584  1.00 32.46 19  A 1 
ATOM 132  C CA  . PRO A 1 19  ? -10.958  29.979  12.284  1.00 38.55 19  A 1 
ATOM 133  C C   . PRO A 1 19  ? -10.279  29.110  11.234  1.00 39.31 19  A 1 
ATOM 134  O O   . PRO A 1 19  ? -10.913  28.679  10.272  1.00 38.47 19  A 1 
ATOM 135  C CB  . PRO A 1 19  ? -12.284  29.407  12.806  1.00 36.35 19  A 1 
ATOM 136  C CG  . PRO A 1 19  ? -13.327  29.972  11.851  1.00 34.20 19  A 1 
ATOM 137  C CD  . PRO A 1 19  ? -12.731  31.317  11.428  1.00 36.92 19  A 1 
ATOM 138  N N   . GLN A 1 20  ? -8.971   28.951  11.384  1.00 34.02 20  A 1 
ATOM 139  C CA  . GLN A 1 20  ? -8.280   27.898  10.677  1.00 35.04 20  A 1 
ATOM 140  C C   . GLN A 1 20  ? -8.965   26.620  11.146  1.00 32.85 20  A 1 
ATOM 141  O O   . GLN A 1 20  ? -8.646   26.094  12.209  1.00 31.05 20  A 1 
ATOM 142  C CB  . GLN A 1 20  ? -6.779   27.884  10.983  1.00 35.01 20  A 1 
ATOM 143  C CG  . GLN A 1 20  ? -6.025   29.026  10.290  1.00 33.36 20  A 1 
ATOM 144  C CD  . GLN A 1 20  ? -4.509   28.955  10.503  1.00 31.83 20  A 1 
ATOM 145  O OE1 . GLN A 1 20  ? -3.974   28.201  11.305  1.00 30.38 20  A 1 
ATOM 146  N NE2 . GLN A 1 20  ? -3.749   29.738  9.783   1.00 31.82 20  A 1 
ATOM 147  N N   . GLY A 1 21  ? -9.981   26.230  10.393  1.00 27.23 21  A 1 
ATOM 148  C CA  . GLY A 1 21  ? -10.525  24.901  10.492  1.00 29.93 21  A 1 
ATOM 149  C C   . GLY A 1 21  ? -9.314   24.021  10.307  1.00 30.00 21  A 1 
ATOM 150  O O   . GLY A 1 21  ? -8.767   23.952  9.210   1.00 27.55 21  A 1 
ATOM 151  N N   . LEU A 1 22  ? -8.834   23.473  11.428  1.00 30.18 22  A 1 
ATOM 152  C CA  . LEU A 1 22  ? -7.858   22.418  11.422  1.00 30.99 22  A 1 
ATOM 153  C C   . LEU A 1 22  ? -8.521   21.322  10.598  1.00 30.03 22  A 1 
ATOM 154  O O   . LEU A 1 22  ? -9.283   20.509  11.116  1.00 27.37 22  A 1 
ATOM 155  C CB  . LEU A 1 22  ? -7.550   21.969  12.863  1.00 28.45 22  A 1 
ATOM 156  C CG  . LEU A 1 22  ? -6.537   22.864  13.590  1.00 24.79 22  A 1 
ATOM 157  C CD1 . LEU A 1 22  ? -6.636   22.660  15.107  1.00 23.68 22  A 1 
ATOM 158  C CD2 . LEU A 1 22  ? -5.104   22.530  13.176  1.00 24.82 22  A 1 
ATOM 159  N N   . ALA A 1 23  ? -8.274   21.405  9.297   1.00 25.78 23  A 1 
ATOM 160  C CA  . ALA A 1 23  ? -8.373   20.258  8.445   1.00 30.01 23  A 1 
ATOM 161  C C   . ALA A 1 23  ? -7.386   19.274  9.074   1.00 30.68 23  A 1 
ATOM 162  O O   . ALA A 1 23  ? -6.194   19.302  8.777   1.00 28.52 23  A 1 
ATOM 163  C CB  . ALA A 1 23  ? -8.025   20.652  7.006   1.00 27.90 23  A 1 
ATOM 164  N N   . GLN A 1 24  ? -7.885   18.526  10.059  1.00 25.21 24  A 1 
ATOM 165  C CA  . GLN A 1 24  ? -7.146   17.380  10.547  1.00 26.24 24  A 1 
ATOM 166  C C   . GLN A 1 24  ? -6.806   16.629  9.275   1.00 25.73 24  A 1 
ATOM 167  O O   . GLN A 1 24  ? -7.733   16.289  8.531   1.00 23.74 24  A 1 
ATOM 168  C CB  . GLN A 1 24  ? -7.985   16.522  11.491  1.00 25.19 24  A 1 
ATOM 169  C CG  . GLN A 1 24  ? -7.999   17.083  12.908  1.00 23.11 24  A 1 
ATOM 170  C CD  . GLN A 1 24  ? -8.625   16.115  13.909  1.00 21.55 24  A 1 
ATOM 171  O OE1 . GLN A 1 24  ? -9.346   15.187  13.570  1.00 20.86 24  A 1 
ATOM 172  N NE2 . GLN A 1 24  ? -8.360   16.280  15.181  1.00 21.95 24  A 1 
ATOM 173  N N   . PRO A 1 25  ? -5.503   16.524  8.958   1.00 23.61 25  A 1 
ATOM 174  C CA  . PRO A 1 25  ? -5.106   15.846  7.748   1.00 24.64 25  A 1 
ATOM 175  C C   . PRO A 1 25  ? -5.816   14.511  7.821   1.00 25.09 25  A 1 
ATOM 176  O O   . PRO A 1 25  ? -5.677   13.808  8.818   1.00 23.47 25  A 1 
ATOM 177  C CB  . PRO A 1 25  ? -3.581   15.727  7.806   1.00 23.06 25  A 1 
ATOM 178  C CG  . PRO A 1 25  ? -3.261   15.868  9.288   1.00 23.39 25  A 1 
ATOM 179  C CD  . PRO A 1 25  ? -4.361   16.789  9.797   1.00 26.14 25  A 1 
ATOM 180  N N   . ASP A 1 26  ? -6.676   14.306  6.834   1.00 22.32 26  A 1 
ATOM 181  C CA  . ASP A 1 26  ? -7.455   13.085  6.726   1.00 22.72 26  A 1 
ATOM 182  C C   . ASP A 1 26  ? -6.490   11.970  7.075   1.00 23.19 26  A 1 
ATOM 183  O O   . ASP A 1 26  ? -5.482   11.814  6.382   1.00 20.82 26  A 1 
ATOM 184  C CB  . ASP A 1 26  ? -7.913   12.946  5.274   1.00 20.88 26  A 1 
ATOM 185  C CG  . ASP A 1 26  ? -9.408   13.107  5.040   1.00 18.03 26  A 1 
ATOM 186  O OD1 . ASP A 1 26  ? -10.190  12.883  5.983   1.00 16.70 26  A 1 
ATOM 187  O OD2 . ASP A 1 26  ? -9.755   13.239  3.849   1.00 16.14 26  A 1 
ATOM 188  N N   . ALA A 1 27  ? -6.743   11.297  8.190   1.00 23.07 27  A 1 
ATOM 189  C CA  . ALA A 1 27  ? -5.920   10.179  8.597   1.00 24.27 27  A 1 
ATOM 190  C C   . ALA A 1 27  ? -6.164   9.124   7.523   1.00 25.29 27  A 1 
ATOM 191  O O   . ALA A 1 27  ? -7.072   8.305   7.625   1.00 23.27 27  A 1 
ATOM 192  C CB  . ALA A 1 27  ? -6.281   9.735   10.017  1.00 22.41 27  A 1 
ATOM 193  N N   . ILE A 1 28  ? -5.421   9.275   6.438   1.00 22.10 28  A 1 
ATOM 194  C CA  . ILE A 1 28  ? -5.263   8.251   5.431   1.00 22.38 28  A 1 
ATOM 195  C C   . ILE A 1 28  ? -4.916   7.064   6.296   1.00 23.48 28  A 1 
ATOM 196  O O   . ILE A 1 28  ? -3.916   7.124   7.017   1.00 21.93 28  A 1 
ATOM 197  C CB  . ILE A 1 28  ? -4.151   8.613   4.437   1.00 20.27 28  A 1 
ATOM 198  C CG1 . ILE A 1 28  ? -4.492   9.906   3.676   1.00 18.18 28  A 1 
ATOM 199  C CG2 . ILE A 1 28  ? -3.940   7.445   3.457   1.00 18.34 28  A 1 
ATOM 200  C CD1 . ILE A 1 28  ? -3.345   10.445  2.817   1.00 16.28 28  A 1 
ATOM 201  N N   . ASN A 1 29  ? -5.782   6.086   6.322   1.00 24.23 29  A 1 
ATOM 202  C CA  . ASN A 1 29  ? -5.452   4.817   6.931   1.00 24.97 29  A 1 
ATOM 203  C C   . ASN A 1 29  ? -4.211   4.370   6.174   1.00 25.40 29  A 1 
ATOM 204  O O   . ASN A 1 29  ? -4.316   3.813   5.089   1.00 24.22 29  A 1 
ATOM 205  C CB  . ASN A 1 29  ? -6.606   3.812   6.796   1.00 23.62 29  A 1 
ATOM 206  C CG  . ASN A 1 29  ? -7.378   3.583   8.080   1.00 21.33 29  A 1 
ATOM 207  O OD1 . ASN A 1 29  ? -7.061   4.067   9.144   1.00 19.54 29  A 1 
ATOM 208  N ND2 . ASN A 1 29  ? -8.425   2.785   8.021   1.00 19.90 29  A 1 
ATOM 209  N N   . ALA A 1 30  ? -3.058   4.785   6.683   1.00 30.34 30  A 1 
ATOM 210  C CA  . ALA A 1 30  ? -1.799   4.338   6.158   1.00 30.98 30  A 1 
ATOM 211  C C   . ALA A 1 30  ? -1.936   2.822   6.215   1.00 31.76 30  A 1 
ATOM 212  O O   . ALA A 1 30  ? -2.277   2.305   7.288   1.00 30.51 30  A 1 
ATOM 213  C CB  . ALA A 1 30  ? -0.650   4.872   7.023   1.00 29.50 30  A 1 
ATOM 214  N N   . PRO A 1 31  ? -1.830   2.137   5.066   1.00 38.10 31  A 1 
ATOM 215  C CA  . PRO A 1 31  ? -1.955   0.692   5.034   1.00 38.06 31  A 1 
ATOM 216  C C   . PRO A 1 31  ? -1.097   0.184   6.179   1.00 39.66 31  A 1 
ATOM 217  O O   . PRO A 1 31  ? 0.025    0.670   6.337   1.00 38.10 31  A 1 
ATOM 218  C CB  . PRO A 1 31  ? -1.454   0.261   3.653   1.00 35.00 31  A 1 
ATOM 219  C CG  . PRO A 1 31  ? -0.653   1.455   3.155   1.00 34.19 31  A 1 
ATOM 220  C CD  . PRO A 1 31  ? -1.333   2.644   3.809   1.00 35.66 31  A 1 
ATOM 221  N N   . VAL A 1 32  ? -1.665   -0.640  7.053   1.00 43.11 32  A 1 
ATOM 222  C CA  . VAL A 1 32  ? -0.989   -1.037  8.280   1.00 44.07 32  A 1 
ATOM 223  C C   . VAL A 1 32  ? 0.323    -1.667  7.854   1.00 45.54 32  A 1 
ATOM 224  O O   . VAL A 1 32  ? 0.331    -2.784  7.346   1.00 44.36 32  A 1 
ATOM 225  C CB  . VAL A 1 32  ? -1.833   -1.994  9.132   1.00 42.48 32  A 1 
ATOM 226  C CG1 . VAL A 1 32  ? -1.062   -2.499  10.347  1.00 39.28 32  A 1 
ATOM 227  C CG2 . VAL A 1 32  ? -3.088   -1.275  9.641   1.00 37.59 32  A 1 
ATOM 228  N N   . THR A 1 33  ? 1.398    -0.908  7.944   1.00 53.32 33  A 1 
ATOM 229  C CA  . THR A 1 33  ? 2.680    -1.339  7.424   1.00 54.32 33  A 1 
ATOM 230  C C   . THR A 1 33  ? 3.208    -2.368  8.385   1.00 57.54 33  A 1 
ATOM 231  O O   . THR A 1 33  ? 3.706    -2.025  9.452   1.00 55.63 33  A 1 
ATOM 232  C CB  . THR A 1 33  ? 3.662    -0.180  7.200   1.00 50.52 33  A 1 
ATOM 233  O OG1 . THR A 1 33  ? 3.402    0.917   8.033   1.00 45.37 33  A 1 
ATOM 234  C CG2 . THR A 1 33  ? 3.593    0.330   5.772   1.00 42.18 33  A 1 
ATOM 235  N N   . CYS A 1 34  ? 3.024    -3.620  8.050   1.00 58.48 34  A 1 
ATOM 236  C CA  . CYS A 1 34  ? 3.558    -4.697  8.835   1.00 59.19 34  A 1 
ATOM 237  C C   . CYS A 1 34  ? 5.054    -4.832  8.568   1.00 59.98 34  A 1 
ATOM 238  O O   . CYS A 1 34  ? 5.521    -4.738  7.434   1.00 58.37 34  A 1 
ATOM 239  C CB  . CYS A 1 34  ? 2.780    -5.984  8.565   1.00 58.07 34  A 1 
ATOM 240  S SG  . CYS A 1 34  ? 1.066    -5.891  9.137   1.00 55.18 34  A 1 
ATOM 241  N N   . CYS A 1 35  ? 5.795    -5.043  9.632   1.00 68.36 35  A 1 
ATOM 242  C CA  . CYS A 1 35  ? 7.210    -5.297  9.532   1.00 67.95 35  A 1 
ATOM 243  C C   . CYS A 1 35  ? 7.451    -6.793  9.385   1.00 65.02 35  A 1 
ATOM 244  O O   . CYS A 1 35  ? 7.410    -7.553  10.348  1.00 62.88 35  A 1 
ATOM 245  C CB  . CYS A 1 35  ? 7.895    -4.721  10.760  1.00 68.53 35  A 1 
ATOM 246  S SG  . CYS A 1 35  ? 7.965    -2.921  10.708  1.00 68.14 35  A 1 
ATOM 247  N N   . TYR A 1 36  ? 7.726    -7.185  8.155   1.00 66.90 36  A 1 
ATOM 248  C CA  . TYR A 1 36  ? 8.022    -8.576  7.849   1.00 65.59 36  A 1 
ATOM 249  C C   . TYR A 1 36  ? 9.510    -8.888  7.977   1.00 68.49 36  A 1 
ATOM 250  O O   . TYR A 1 36  ? 9.891    -9.997  8.354   1.00 65.68 36  A 1 
ATOM 251  C CB  . TYR A 1 36  ? 7.496    -8.854  6.449   1.00 59.96 36  A 1 
ATOM 252  C CG  . TYR A 1 36  ? 6.036    -8.499  6.300   1.00 55.75 36  A 1 
ATOM 253  C CD1 . TYR A 1 36  ? 5.077    -9.146  7.094   1.00 48.24 36  A 1 
ATOM 254  C CD2 . TYR A 1 36  ? 5.634    -7.499  5.402   1.00 46.94 36  A 1 
ATOM 255  C CE1 . TYR A 1 36  ? 3.726    -8.836  6.967   1.00 43.79 36  A 1 
ATOM 256  C CE2 . TYR A 1 36  ? 4.270    -7.187  5.259   1.00 42.97 36  A 1 
ATOM 257  C CZ  . TYR A 1 36  ? 3.318    -7.860  6.032   1.00 44.77 36  A 1 
ATOM 258  O OH  . TYR A 1 36  ? 1.984    -7.600  5.876   1.00 42.87 36  A 1 
ATOM 259  N N   . ASN A 1 37  ? 10.340   -7.887  7.735   1.00 67.59 37  A 1 
ATOM 260  C CA  . ASN A 1 37  ? 11.779   -7.940  7.925   1.00 68.68 37  A 1 
ATOM 261  C C   . ASN A 1 37  ? 12.207   -6.879  8.924   1.00 71.80 37  A 1 
ATOM 262  O O   . ASN A 1 37  ? 11.770   -5.731  8.846   1.00 70.46 37  A 1 
ATOM 263  C CB  . ASN A 1 37  ? 12.487   -7.747  6.579   1.00 63.19 37  A 1 
ATOM 264  C CG  . ASN A 1 37  ? 12.284   -8.911  5.630   1.00 56.25 37  A 1 
ATOM 265  O OD1 . ASN A 1 37  ? 12.041   -10.032 6.027   1.00 48.41 37  A 1 
ATOM 266  N ND2 . ASN A 1 37  ? 12.400   -8.670  4.344   1.00 47.44 37  A 1 
ATOM 267  N N   . PHE A 1 38  ? 13.107   -7.252  9.821   1.00 77.45 38  A 1 
ATOM 268  C CA  . PHE A 1 38  ? 13.741   -6.323  10.737  1.00 79.00 38  A 1 
ATOM 269  C C   . PHE A 1 38  ? 15.078   -5.844  10.186  1.00 78.28 38  A 1 
ATOM 270  O O   . PHE A 1 38  ? 15.779   -6.586  9.508   1.00 76.25 38  A 1 
ATOM 271  C CB  . PHE A 1 38  ? 13.892   -6.986  12.110  1.00 79.41 38  A 1 
ATOM 272  C CG  . PHE A 1 38  ? 12.575   -7.430  12.712  1.00 79.04 38  A 1 
ATOM 273  C CD1 . PHE A 1 38  ? 11.482   -6.547  12.788  1.00 72.04 38  A 1 
ATOM 274  C CD2 . PHE A 1 38  ? 12.431   -8.744  13.198  1.00 72.61 38  A 1 
ATOM 275  C CE1 . PHE A 1 38  ? 10.268   -6.963  13.347  1.00 71.66 38  A 1 
ATOM 276  C CE2 . PHE A 1 38  ? 11.219   -9.160  13.764  1.00 71.39 38  A 1 
ATOM 277  C CZ  . PHE A 1 38  ? 10.133   -8.271  13.847  1.00 78.93 38  A 1 
ATOM 278  N N   . THR A 1 39  ? 15.420   -4.604  10.488  1.00 85.06 39  A 1 
ATOM 279  C CA  . THR A 1 39  ? 16.751   -4.109  10.163  1.00 86.64 39  A 1 
ATOM 280  C C   . THR A 1 39  ? 17.794   -4.804  11.032  1.00 86.15 39  A 1 
ATOM 281  O O   . THR A 1 39  ? 17.688   -4.816  12.250  1.00 85.09 39  A 1 
ATOM 282  C CB  . THR A 1 39  ? 16.831   -2.582  10.277  1.00 87.31 39  A 1 
ATOM 283  O OG1 . THR A 1 39  ? 18.105   -2.154  9.845   1.00 79.42 39  A 1 
ATOM 284  C CG2 . THR A 1 39  ? 16.602   -2.029  11.677  1.00 80.29 39  A 1 
ATOM 285  N N   . ASN A 1 40  ? 18.832   -5.322  10.393  1.00 84.72 40  A 1 
ATOM 286  C CA  . ASN A 1 40  ? 19.979   -5.893  11.094  1.00 84.91 40  A 1 
ATOM 287  C C   . ASN A 1 40  ? 20.991   -4.819  11.529  1.00 85.84 40  A 1 
ATOM 288  O O   . ASN A 1 40  ? 21.970   -5.114  12.205  1.00 81.89 40  A 1 
ATOM 289  C CB  . ASN A 1 40  ? 20.643   -6.947  10.190  1.00 81.29 40  A 1 
ATOM 290  C CG  . ASN A 1 40  ? 19.729   -8.122  9.870   1.00 73.23 40  A 1 
ATOM 291  O OD1 . ASN A 1 40  ? 18.692   -8.303  10.447  1.00 61.82 40  A 1 
ATOM 292  N ND2 . ASN A 1 40  ? 20.105   -8.942  8.913   1.00 61.51 40  A 1 
ATOM 293  N N   . ARG A 1 41  ? 20.791   -3.571  11.109  1.00 87.69 41  A 1 
ATOM 294  C CA  . ARG A 1 41  ? 21.711   -2.470  11.409  1.00 89.04 41  A 1 
ATOM 295  C C   . ARG A 1 41  ? 21.108   -1.571  12.480  1.00 90.19 41  A 1 
ATOM 296  O O   . ARG A 1 41  ? 20.010   -1.056  12.304  1.00 87.14 41  A 1 
ATOM 297  C CB  . ARG A 1 41  ? 22.046   -1.675  10.143  1.00 85.69 41  A 1 
ATOM 298  C CG  . ARG A 1 41  ? 22.880   -2.506  9.146   1.00 74.66 41  A 1 
ATOM 299  C CD  . ARG A 1 41  ? 23.293   -1.647  7.940   1.00 69.62 41  A 1 
ATOM 300  N NE  . ARG A 1 41  ? 24.084   -2.428  6.966   1.00 59.41 41  A 1 
ATOM 301  C CZ  . ARG A 1 41  ? 24.595   -1.969  5.826   1.00 52.11 41  A 1 
ATOM 302  N NH1 . ARG A 1 41  ? 24.445   -0.729  5.451   1.00 48.29 41  A 1 
ATOM 303  N NH2 . ARG A 1 41  ? 25.260   -2.765  5.049   1.00 45.20 41  A 1 
ATOM 304  N N   . LYS A 1 42  ? 21.878   -1.339  13.535  1.00 91.75 42  A 1 
ATOM 305  C CA  . LYS A 1 42  ? 21.549   -0.339  14.549  1.00 93.07 42  A 1 
ATOM 306  C C   . LYS A 1 42  ? 21.471   1.036   13.897  1.00 93.12 42  A 1 
ATOM 307  O O   . LYS A 1 42  ? 22.415   1.469   13.240  1.00 90.08 42  A 1 
ATOM 308  C CB  . LYS A 1 42  ? 22.574   -0.400  15.697  1.00 91.37 42  A 1 
ATOM 309  C CG  . LYS A 1 42  ? 22.238   0.584   16.829  1.00 83.46 42  A 1 
ATOM 310  C CD  . LYS A 1 42  ? 23.185   0.429   18.039  1.00 82.29 42  A 1 
ATOM 311  C CE  . LYS A 1 42  ? 22.798   1.427   19.137  1.00 71.51 42  A 1 
ATOM 312  N NZ  . LYS A 1 42  ? 23.614   1.285   20.371  1.00 64.23 42  A 1 
ATOM 313  N N   . ILE A 1 43  ? 20.357   1.719   14.097  1.00 92.75 43  A 1 
ATOM 314  C CA  . ILE A 1 43  ? 20.150   3.082   13.606  1.00 92.77 43  A 1 
ATOM 315  C C   . ILE A 1 43  ? 20.583   4.044   14.711  1.00 93.60 43  A 1 
ATOM 316  O O   . ILE A 1 43  ? 20.266   3.832   15.878  1.00 92.78 43  A 1 
ATOM 317  C CB  . ILE A 1 43  ? 18.689   3.305   13.168  1.00 91.68 43  A 1 
ATOM 318  C CG1 . ILE A 1 43  ? 18.211   2.202   12.197  1.00 87.16 43  A 1 
ATOM 319  C CG2 . ILE A 1 43  ? 18.551   4.681   12.485  1.00 85.56 43  A 1 
ATOM 320  C CD1 . ILE A 1 43  ? 16.684   2.161   12.100  1.00 79.35 43  A 1 
ATOM 321  N N   . SER A 1 44  ? 21.309   5.096   14.355  1.00 93.54 44  A 1 
ATOM 322  C CA  . SER A 1 44  ? 21.643   6.146   15.313  1.00 94.17 44  A 1 
ATOM 323  C C   . SER A 1 44  ? 20.371   6.856   15.774  1.00 94.27 44  A 1 
ATOM 324  O O   . SER A 1 44  ? 19.569   7.276   14.934  1.00 92.53 44  A 1 
ATOM 325  C CB  . SER A 1 44  ? 22.612   7.160   14.690  1.00 92.78 44  A 1 
ATOM 326  O OG  . SER A 1 44  ? 22.815   8.229   15.590  1.00 82.35 44  A 1 
ATOM 327  N N   . VAL A 1 45  ? 20.230   7.025   17.081  1.00 94.22 45  A 1 
ATOM 328  C CA  . VAL A 1 45  ? 19.068   7.691   17.694  1.00 94.58 45  A 1 
ATOM 329  C C   . VAL A 1 45  ? 18.861   9.101   17.139  1.00 94.66 45  A 1 
ATOM 330  O O   . VAL A 1 45  ? 17.737   9.508   16.890  1.00 92.71 45  A 1 
ATOM 331  C CB  . VAL A 1 45  ? 19.205   7.728   19.223  1.00 92.88 45  A 1 
ATOM 332  C CG1 . VAL A 1 45  ? 17.925   8.255   19.843  1.00 77.75 45  A 1 
ATOM 333  C CG2 . VAL A 1 45  ? 19.474   6.346   19.822  1.00 77.99 45  A 1 
ATOM 334  N N   . GLN A 1 46  ? 19.939   9.809   16.818  1.00 93.72 46  A 1 
ATOM 335  C CA  . GLN A 1 46  ? 19.887   11.143  16.203  1.00 93.30 46  A 1 
ATOM 336  C C   . GLN A 1 46  ? 19.188   11.177  14.835  1.00 93.57 46  A 1 
ATOM 337  O O   . GLN A 1 46  ? 18.766   12.236  14.371  1.00 90.97 46  A 1 
ATOM 338  C CB  . GLN A 1 46  ? 21.319   11.647  16.010  1.00 92.77 46  A 1 
ATOM 339  C CG  . GLN A 1 46  ? 22.088   11.839  17.327  1.00 85.50 46  A 1 
ATOM 340  C CD  . GLN A 1 46  ? 23.548   12.213  17.077  1.00 77.92 46  A 1 
ATOM 341  O OE1 . GLN A 1 46  ? 24.063   12.140  15.967  1.00 67.88 46  A 1 
ATOM 342  N NE2 . GLN A 1 46  ? 24.276   12.601  18.099  1.00 63.52 46  A 1 
ATOM 343  N N   . ARG A 1 47  ? 19.071   10.032  14.172  1.00 93.52 47  A 1 
ATOM 344  C CA  . ARG A 1 47  ? 18.367   9.904   12.882  1.00 93.70 47  A 1 
ATOM 345  C C   . ARG A 1 47  ? 16.904   9.496   13.041  1.00 93.97 47  A 1 
ATOM 346  O O   . ARG A 1 47  ? 16.208   9.388   12.034  1.00 92.03 47  A 1 
ATOM 347  C CB  . ARG A 1 47  ? 19.111   8.923   11.969  1.00 92.78 47  A 1 
ATOM 348  C CG  . ARG A 1 47  ? 20.515   9.412   11.604  1.00 88.42 47  A 1 
ATOM 349  C CD  . ARG A 1 47  ? 21.158   8.435   10.611  1.00 83.12 47  A 1 
ATOM 350  N NE  . ARG A 1 47  ? 22.502   8.871   10.219  1.00 73.25 47  A 1 
ATOM 351  C CZ  . ARG A 1 47  ? 23.297   8.284   9.329   1.00 66.15 47  A 1 
ATOM 352  N NH1 . ARG A 1 47  ? 22.923   7.199   8.701   1.00 60.30 47  A 1 
ATOM 353  N NH2 . ARG A 1 47  ? 24.474   8.775   9.074   1.00 58.53 47  A 1 
ATOM 354  N N   . LEU A 1 48  ? 16.464   9.246   14.255  1.00 93.60 48  A 1 
ATOM 355  C CA  . LEU A 1 48  ? 15.104   8.832   14.551  1.00 94.20 48  A 1 
ATOM 356  C C   . LEU A 1 48  ? 14.267   10.054  14.929  1.00 94.15 48  A 1 
ATOM 357  O O   . LEU A 1 48  ? 14.688   10.862  15.743  1.00 92.67 48  A 1 
ATOM 358  C CB  . LEU A 1 48  ? 15.108   7.757   15.655  1.00 94.03 48  A 1 
ATOM 359  C CG  . LEU A 1 48  ? 15.943   6.507   15.320  1.00 93.34 48  A 1 
ATOM 360  C CD1 . LEU A 1 48  ? 15.870   5.500   16.467  1.00 85.93 48  A 1 
ATOM 361  C CD2 . LEU A 1 48  ? 15.457   5.807   14.045  1.00 86.41 48  A 1 
ATOM 362  N N   . ALA A 1 49  ? 13.100   10.181  14.324  1.00 93.75 49  A 1 
ATOM 363  C CA  . ALA A 1 49  ? 12.148   11.242  14.607  1.00 93.44 49  A 1 
ATOM 364  C C   . ALA A 1 49  ? 11.011   10.752  15.521  1.00 93.37 49  A 1 
ATOM 365  O O   . ALA A 1 49  ? 10.564   11.470  16.403  1.00 90.69 49  A 1 
ATOM 366  C CB  . ALA A 1 49  ? 11.586   11.771  13.283  1.00 92.32 49  A 1 
ATOM 367  N N   . SER A 1 50  ? 10.551   9.536   15.288  1.00 92.52 50  A 1 
ATOM 368  C CA  . SER A 1 50  ? 9.501    8.920   16.081  1.00 92.17 50  A 1 
ATOM 369  C C   . SER A 1 50  ? 9.536    7.403   15.918  1.00 91.94 50  A 1 
ATOM 370  O O   . SER A 1 50  ? 10.225   6.874   15.037  1.00 90.58 50  A 1 
ATOM 371  C CB  . SER A 1 50  ? 8.122    9.473   15.686  1.00 90.42 50  A 1 
ATOM 372  O OG  . SER A 1 50  ? 7.805    9.191   14.333  1.00 83.64 50  A 1 
ATOM 373  N N   . TYR A 1 51  ? 8.778    6.714   16.740  1.00 90.94 51  A 1 
ATOM 374  C CA  . TYR A 1 51  ? 8.509    5.308   16.545  1.00 91.11 51  A 1 
ATOM 375  C C   . TYR A 1 51  ? 7.022    5.011   16.736  1.00 89.76 51  A 1 
ATOM 376  O O   . TYR A 1 51  ? 6.289    5.763   17.372  1.00 87.65 51  A 1 
ATOM 377  C CB  . TYR A 1 51  ? 9.399    4.454   17.462  1.00 91.52 51  A 1 
ATOM 378  C CG  . TYR A 1 51  ? 8.943    4.397   18.903  1.00 90.81 51  A 1 
ATOM 379  C CD1 . TYR A 1 51  ? 9.316    5.397   19.823  1.00 83.76 51  A 1 
ATOM 380  C CD2 . TYR A 1 51  ? 8.132    3.333   19.326  1.00 83.88 51  A 1 
ATOM 381  C CE1 . TYR A 1 51  ? 8.886    5.328   21.159  1.00 84.68 51  A 1 
ATOM 382  C CE2 . TYR A 1 51  ? 7.690    3.254   20.650  1.00 84.06 51  A 1 
ATOM 383  C CZ  . TYR A 1 51  ? 8.067    4.254   21.567  1.00 89.97 51  A 1 
ATOM 384  O OH  . TYR A 1 51  ? 7.623    4.160   22.865  1.00 89.08 51  A 1 
ATOM 385  N N   . ARG A 1 52  ? 6.587    3.905   16.188  1.00 85.82 52  A 1 
ATOM 386  C CA  . ARG A 1 52  ? 5.292    3.301   16.483  1.00 84.05 52  A 1 
ATOM 387  C C   . ARG A 1 52  ? 5.479    1.811   16.699  1.00 84.29 52  A 1 
ATOM 388  O O   . ARG A 1 52  ? 6.182    1.162   15.936  1.00 82.53 52  A 1 
ATOM 389  C CB  . ARG A 1 52  ? 4.255    3.633   15.391  1.00 79.95 52  A 1 
ATOM 390  C CG  . ARG A 1 52  ? 4.663    3.201   13.969  1.00 71.33 52  A 1 
ATOM 391  C CD  . ARG A 1 52  ? 3.575    3.566   12.963  1.00 68.24 52  A 1 
ATOM 392  N NE  . ARG A 1 52  ? 3.973    3.298   11.561  1.00 61.20 52  A 1 
ATOM 393  C CZ  . ARG A 1 52  ? 3.163    3.060   10.545  1.00 54.95 52  A 1 
ATOM 394  N NH1 . ARG A 1 52  ? 1.881    2.956   10.690  1.00 51.77 52  A 1 
ATOM 395  N NH2 . ARG A 1 52  ? 3.635    2.925   9.347   1.00 50.47 52  A 1 
ATOM 396  N N   . ARG A 1 53  ? 4.844    1.283   17.735  1.00 80.89 53  A 1 
ATOM 397  C CA  . ARG A 1 53  ? 4.790    -0.165  17.931  1.00 79.75 53  A 1 
ATOM 398  C C   . ARG A 1 53  ? 3.705    -0.718  17.020  1.00 77.16 53  A 1 
ATOM 399  O O   . ARG A 1 53  ? 2.584    -0.223  17.016  1.00 74.56 53  A 1 
ATOM 400  C CB  . ARG A 1 53  ? 4.546    -0.522  19.401  1.00 79.11 53  A 1 
ATOM 401  C CG  . ARG A 1 53  ? 5.726    -0.119  20.292  1.00 74.44 53  A 1 
ATOM 402  C CD  . ARG A 1 53  ? 5.515    -0.592  21.731  1.00 73.84 53  A 1 
ATOM 403  N NE  . ARG A 1 53  ? 6.584    -0.106  22.623  1.00 67.42 53  A 1 
ATOM 404  C CZ  . ARG A 1 53  ? 6.861    -0.547  23.840  1.00 61.85 53  A 1 
ATOM 405  N NH1 . ARG A 1 53  ? 6.196    -1.524  24.398  1.00 56.32 53  A 1 
ATOM 406  N NH2 . ARG A 1 53  ? 7.818    0.006   24.544  1.00 56.60 53  A 1 
ATOM 407  N N   . ILE A 1 54  ? 4.048    -1.726  16.269  1.00 71.67 54  A 1 
ATOM 408  C CA  . ILE A 1 54  ? 3.070    -2.507  15.538  1.00 69.21 54  A 1 
ATOM 409  C C   . ILE A 1 54  ? 2.559    -3.572  16.499  1.00 67.69 54  A 1 
ATOM 410  O O   . ILE A 1 54  ? 3.043    -4.699  16.529  1.00 64.23 54  A 1 
ATOM 411  C CB  . ILE A 1 54  ? 3.622    -3.096  14.230  1.00 67.03 54  A 1 
ATOM 412  C CG1 . ILE A 1 54  ? 4.211    -1.990  13.344  1.00 62.92 54  A 1 
ATOM 413  C CG2 . ILE A 1 54  ? 2.474    -3.808  13.508  1.00 60.05 54  A 1 
ATOM 414  C CD1 . ILE A 1 54  ? 4.796    -2.552  12.051  1.00 56.42 54  A 1 
ATOM 415  N N   . THR A 1 55  ? 1.587    -3.175  17.285  1.00 64.87 55  A 1 
ATOM 416  C CA  . THR A 1 55  ? 0.741    -4.079  18.072  1.00 61.20 55  A 1 
ATOM 417  C C   . THR A 1 55  ? -0.481   -4.523  17.285  1.00 60.79 55  A 1 
ATOM 418  O O   . THR A 1 55  ? -1.333   -5.230  17.808  1.00 55.46 55  A 1 
ATOM 419  C CB  . THR A 1 55  ? 0.297    -3.394  19.362  1.00 56.71 55  A 1 
ATOM 420  O OG1 . THR A 1 55  ? -0.332   -2.169  19.043  1.00 52.04 55  A 1 
ATOM 421  C CG2 . THR A 1 55  ? 1.481    -3.082  20.282  1.00 49.57 55  A 1 
ATOM 422  N N   . SER A 1 56  ? -0.596   -4.089  16.033  1.00 54.68 56  A 1 
ATOM 423  C CA  . SER A 1 56  ? -1.686   -4.508  15.178  1.00 53.96 56  A 1 
ATOM 424  C C   . SER A 1 56  ? -1.624   -6.024  15.024  1.00 55.21 56  A 1 
ATOM 425  O O   . SER A 1 56  ? -0.670   -6.549  14.451  1.00 52.00 56  A 1 
ATOM 426  C CB  . SER A 1 56  ? -1.621   -3.832  13.816  1.00 49.50 56  A 1 
ATOM 427  O OG  . SER A 1 56  ? -2.700   -4.273  13.003  1.00 45.05 56  A 1 
ATOM 428  N N   . SER A 1 57  ? -2.665   -6.688  15.470  1.00 50.84 57  A 1 
ATOM 429  C CA  . SER A 1 57  ? -2.868   -8.118  15.281  1.00 49.85 57  A 1 
ATOM 430  C C   . SER A 1 57  ? -2.738   -8.536  13.815  1.00 51.18 57  A 1 
ATOM 431  O O   . SER A 1 57  ? -2.359   -9.664  13.531  1.00 48.30 57  A 1 
ATOM 432  C CB  . SER A 1 57  ? -4.261   -8.481  15.800  1.00 46.40 57  A 1 
ATOM 433  O OG  . SER A 1 57  ? -5.252   -7.686  15.172  1.00 42.98 57  A 1 
ATOM 434  N N   . LYS A 1 58  ? -2.974   -7.613  12.896  1.00 52.15 58  A 1 
ATOM 435  C CA  . LYS A 1 58  ? -2.838   -7.810  11.451  1.00 51.95 58  A 1 
ATOM 436  C C   . LYS A 1 58  ? -1.423   -8.183  10.999  1.00 54.02 58  A 1 
ATOM 437  O O   . LYS A 1 58  ? -1.258   -8.695  9.903   1.00 51.19 58  A 1 
ATOM 438  C CB  . LYS A 1 58  ? -3.246   -6.524  10.729  1.00 48.93 58  A 1 
ATOM 439  C CG  . LYS A 1 58  ? -4.698   -6.139  11.025  1.00 44.36 58  A 1 
ATOM 440  C CD  . LYS A 1 58  ? -5.088   -4.885  10.254  1.00 40.30 58  A 1 
ATOM 441  C CE  . LYS A 1 58  ? -6.553   -4.568  10.549  1.00 36.27 58  A 1 
ATOM 442  N NZ  . LYS A 1 58  ? -7.020   -3.457  9.715   1.00 33.54 58  A 1 
ATOM 443  N N   . CYS A 1 59  ? -0.430   -7.908  11.813  1.00 58.53 59  A 1 
ATOM 444  C CA  . CYS A 1 59  ? 0.950    -8.184  11.470  1.00 59.04 59  A 1 
ATOM 445  C C   . CYS A 1 59  ? 1.414    -9.478  12.137  1.00 58.17 59  A 1 
ATOM 446  O O   . CYS A 1 59  ? 1.224    -9.652  13.335  1.00 56.28 59  A 1 
ATOM 447  C CB  . CYS A 1 59  ? 1.810    -6.982  11.829  1.00 59.02 59  A 1 
ATOM 448  S SG  . CYS A 1 59  ? 1.264    -5.465  10.979  1.00 57.30 59  A 1 
ATOM 449  N N   . PRO A 1 60  ? 2.059    -10.382 11.382  1.00 62.71 60  A 1 
ATOM 450  C CA  . PRO A 1 60  ? 2.444    -11.693 11.902  1.00 60.36 60  A 1 
ATOM 451  C C   . PRO A 1 60  ? 3.550    -11.629 12.955  1.00 62.43 60  A 1 
ATOM 452  O O   . PRO A 1 60  ? 3.807    -12.614 13.645  1.00 59.94 60  A 1 
ATOM 453  C CB  . PRO A 1 60  ? 2.889    -12.483 10.671  1.00 56.53 60  A 1 
ATOM 454  C CG  . PRO A 1 60  ? 3.385    -11.402 9.710   1.00 54.81 60  A 1 
ATOM 455  C CD  . PRO A 1 60  ? 2.429    -10.243 9.990   1.00 54.80 60  A 1 
ATOM 456  N N   . LYS A 1 61  ? 4.240    -10.504 13.056  1.00 68.78 61  A 1 
ATOM 457  C CA  . LYS A 1 61  ? 5.305    -10.268 14.021  1.00 70.93 61  A 1 
ATOM 458  C C   . LYS A 1 61  ? 5.088    -8.933  14.710  1.00 72.59 61  A 1 
ATOM 459  O O   . LYS A 1 61  ? 4.836    -7.931  14.042  1.00 71.77 61  A 1 
ATOM 460  C CB  . LYS A 1 61  ? 6.680    -10.314 13.345  1.00 68.02 61  A 1 
ATOM 461  C CG  . LYS A 1 61  ? 7.025    -11.710 12.797  1.00 62.63 61  A 1 
ATOM 462  C CD  . LYS A 1 61  ? 8.432    -11.727 12.211  1.00 59.65 61  A 1 
ATOM 463  C CE  . LYS A 1 61  ? 8.776    -13.121 11.704  1.00 53.76 61  A 1 
ATOM 464  N NZ  . LYS A 1 61  ? 10.153   -13.191 11.173  1.00 49.92 61  A 1 
ATOM 465  N N   . GLU A 1 62  ? 5.260    -8.918  16.022  1.00 76.66 62  A 1 
ATOM 466  C CA  . GLU A 1 62  ? 5.426    -7.669  16.740  1.00 78.21 62  A 1 
ATOM 467  C C   . GLU A 1 62  ? 6.674    -6.964  16.235  1.00 79.76 62  A 1 
ATOM 468  O O   . GLU A 1 62  ? 7.728    -7.572  16.048  1.00 77.28 62  A 1 
ATOM 469  C CB  . GLU A 1 62  ? 5.539    -7.895  18.247  1.00 75.84 62  A 1 
ATOM 470  C CG  . GLU A 1 62  ? 4.231    -8.401  18.849  1.00 66.51 62  A 1 
ATOM 471  C CD  . GLU A 1 62  ? 4.293    -8.496  20.375  1.00 60.67 62  A 1 
ATOM 472  O OE1 . GLU A 1 62  ? 3.221    -8.720  20.981  1.00 54.08 62  A 1 
ATOM 473  O OE2 . GLU A 1 62  ? 5.409    -8.351  20.937  1.00 53.40 62  A 1 
ATOM 474  N N   . ALA A 1 63  ? 6.542    -5.677  15.980  1.00 83.27 63  A 1 
ATOM 475  C CA  . ALA A 1 63  ? 7.610    -4.876  15.426  1.00 83.44 63  A 1 
ATOM 476  C C   . ALA A 1 63  ? 7.518    -3.440  15.923  1.00 84.61 63  A 1 
ATOM 477  O O   . ALA A 1 63  ? 6.471    -2.953  16.342  1.00 83.59 63  A 1 
ATOM 478  C CB  . ALA A 1 63  ? 7.534    -4.953  13.904  1.00 81.45 63  A 1 
ATOM 479  N N   . VAL A 1 64  ? 8.637    -2.759  15.838  1.00 87.58 64  A 1 
ATOM 480  C CA  . VAL A 1 64  ? 8.716    -1.313  16.018  1.00 88.41 64  A 1 
ATOM 481  C C   . VAL A 1 64  ? 9.065    -0.704  14.675  1.00 87.73 64  A 1 
ATOM 482  O O   . VAL A 1 64  ? 10.056   -1.086  14.058  1.00 86.79 64  A 1 
ATOM 483  C CB  . VAL A 1 64  ? 9.734    -0.943  17.103  1.00 89.46 64  A 1 
ATOM 484  C CG1 . VAL A 1 64  ? 9.796    0.569   17.301  1.00 82.96 64  A 1 
ATOM 485  C CG2 . VAL A 1 64  ? 9.354    -1.589  18.439  1.00 79.53 64  A 1 
ATOM 486  N N   . ILE A 1 65  ? 8.253    0.232   14.206  1.00 86.05 65  A 1 
ATOM 487  C CA  . ILE A 1 65  ? 8.591    1.043   13.046  1.00 85.43 65  A 1 
ATOM 488  C C   . ILE A 1 65  ? 9.195    2.339   13.557  1.00 86.54 65  A 1 
ATOM 489  O O   . ILE A 1 65  ? 8.495    3.161   14.142  1.00 86.36 65  A 1 
ATOM 490  C CB  . ILE A 1 65  ? 7.402    1.311   12.118  1.00 82.82 65  A 1 
ATOM 491  C CG1 . ILE A 1 65  ? 6.813    -0.018  11.609  1.00 77.31 65  A 1 
ATOM 492  C CG2 . ILE A 1 65  ? 7.855    2.187   10.941  1.00 74.90 65  A 1 
ATOM 493  C CD1 . ILE A 1 65  ? 5.635    0.159   10.644  1.00 70.64 65  A 1 
ATOM 494  N N   . PHE A 1 66  ? 10.472   2.533   13.302  1.00 88.38 66  A 1 
ATOM 495  C CA  . PHE A 1 66  ? 11.104   3.822   13.472  1.00 89.31 66  A 1 
ATOM 496  C C   . PHE A 1 66  ? 10.879   4.684   12.241  1.00 88.26 66  A 1 
ATOM 497  O O   . PHE A 1 66  ? 11.171   4.269   11.125  1.00 87.10 66  A 1 
ATOM 498  C CB  . PHE A 1 66  ? 12.594   3.651   13.755  1.00 91.05 66  A 1 
ATOM 499  C CG  . PHE A 1 66  ? 12.873   3.058   15.112  1.00 91.55 66  A 1 
ATOM 500  C CD1 . PHE A 1 66  ? 12.563   3.784   16.274  1.00 84.83 66  A 1 
ATOM 501  C CD2 . PHE A 1 66  ? 13.443   1.783   15.229  1.00 84.66 66  A 1 
ATOM 502  C CE1 . PHE A 1 66  ? 12.829   3.259   17.540  1.00 85.57 66  A 1 
ATOM 503  C CE2 . PHE A 1 66  ? 13.713   1.249   16.496  1.00 85.11 66  A 1 
ATOM 504  C CZ  . PHE A 1 66  ? 13.407   1.984   17.657  1.00 92.09 66  A 1 
ATOM 505  N N   . LYS A 1 67  ? 10.410   5.899   12.463  1.00 87.95 67  A 1 
ATOM 506  C CA  . LYS A 1 67  ? 10.389   6.943   11.450  1.00 88.86 67  A 1 
ATOM 507  C C   . LYS A 1 67  ? 11.644   7.789   11.611  1.00 89.65 67  A 1 
ATOM 508  O O   . LYS A 1 67  ? 11.882   8.356   12.667  1.00 89.25 67  A 1 
ATOM 509  C CB  . LYS A 1 67  ? 9.087    7.738   11.556  1.00 87.04 67  A 1 
ATOM 510  C CG  . LYS A 1 67  ? 8.898    8.673   10.352  1.00 79.82 67  A 1 
ATOM 511  C CD  . LYS A 1 67  ? 7.541    9.371   10.440  1.00 75.81 67  A 1 
ATOM 512  C CE  . LYS A 1 67  ? 7.313    10.245  9.211   1.00 65.14 67  A 1 
ATOM 513  N NZ  . LYS A 1 67  ? 5.981    10.898  9.240   1.00 57.94 67  A 1 
ATOM 514  N N   . THR A 1 68  ? 12.451   7.848   10.567  1.00 89.15 68  A 1 
ATOM 515  C CA  . THR A 1 68  ? 13.656   8.675   10.555  1.00 89.74 68  A 1 
ATOM 516  C C   . THR A 1 68  ? 13.325   10.140  10.296  1.00 90.41 68  A 1 
ATOM 517  O O   . THR A 1 68  ? 12.255   10.462  9.780   1.00 89.04 68  A 1 
ATOM 518  C CB  . THR A 1 68  ? 14.685   8.163   9.540   1.00 89.20 68  A 1 
ATOM 519  O OG1 . THR A 1 68  ? 14.165   8.224   8.238   1.00 81.63 68  A 1 
ATOM 520  C CG2 . THR A 1 68  ? 15.108   6.721   9.807   1.00 80.85 68  A 1 
ATOM 521  N N   . ILE A 1 69  ? 14.279   11.026  10.568  1.00 91.01 69  A 1 
ATOM 522  C CA  . ILE A 1 69  ? 14.167   12.457  10.260  1.00 90.91 69  A 1 
ATOM 523  C C   . ILE A 1 69  ? 13.925   12.747  8.768   1.00 91.20 69  A 1 
ATOM 524  O O   . ILE A 1 69  ? 13.327   13.753  8.419   1.00 87.71 69  A 1 
ATOM 525  C CB  . ILE A 1 69  ? 15.427   13.211  10.745  1.00 90.32 69  A 1 
ATOM 526  C CG1 . ILE A 1 69  ? 16.724   12.654  10.123  1.00 84.86 69  A 1 
ATOM 527  C CG2 . ILE A 1 69  ? 15.478   13.183  12.286  1.00 82.87 69  A 1 
ATOM 528  C CD1 . ILE A 1 69  ? 17.983   13.447  10.459  1.00 77.80 69  A 1 
ATOM 529  N N   . VAL A 1 70  ? 14.328   11.830  7.892   1.00 87.94 70  A 1 
ATOM 530  C CA  . VAL A 1 70  ? 14.065   11.897  6.448   1.00 86.24 70  A 1 
ATOM 531  C C   . VAL A 1 70  ? 12.761   11.188  6.044   1.00 85.78 70  A 1 
ATOM 532  O O   . VAL A 1 70  ? 12.611   10.761  4.906   1.00 81.95 70  A 1 
ATOM 533  C CB  . VAL A 1 70  ? 15.280   11.428  5.608   1.00 85.66 70  A 1 
ATOM 534  C CG1 . VAL A 1 70  ? 16.486   12.349  5.828   1.00 76.88 70  A 1 
ATOM 535  C CG2 . VAL A 1 70  ? 15.704   9.992   5.955   1.00 74.40 70  A 1 
ATOM 536  N N   . ALA A 1 71  ? 11.841   11.027  6.991   1.00 83.89 71  A 1 
ATOM 537  C CA  . ALA A 1 71  ? 10.533   10.387  6.828   1.00 83.37 71  A 1 
ATOM 538  C C   . ALA A 1 71  ? 10.565   8.921   6.341   1.00 82.51 71  A 1 
ATOM 539  O O   . ALA A 1 71  ? 9.536    8.374   5.947   1.00 78.40 71  A 1 
ATOM 540  C CB  . ALA A 1 71  ? 9.608    11.291  6.001   1.00 82.62 71  A 1 
ATOM 541  N N   . LYS A 1 72  ? 11.720   8.261   6.424   1.00 81.09 72  A 1 
ATOM 542  C CA  . LYS A 1 72  ? 11.877   6.859   6.060   1.00 80.32 72  A 1 
ATOM 543  C C   . LYS A 1 72  ? 11.433   5.975   7.220   1.00 80.09 72  A 1 
ATOM 544  O O   . LYS A 1 72  ? 11.914   6.149   8.331   1.00 77.94 72  A 1 
ATOM 545  C CB  . LYS A 1 72  ? 13.333   6.622   5.655   1.00 77.53 72  A 1 
ATOM 546  C CG  . LYS A 1 72  ? 13.560   5.215   5.102   1.00 68.78 72  A 1 
ATOM 547  C CD  . LYS A 1 72  ? 15.008   5.078   4.629   1.00 65.93 72  A 1 
ATOM 548  C CE  . LYS A 1 72  ? 15.176   3.712   4.001   1.00 57.15 72  A 1 
ATOM 549  N NZ  . LYS A 1 72  ? 16.512   3.518   3.402   1.00 51.81 72  A 1 
ATOM 550  N N   . GLU A 1 73  ? 10.571   5.011   6.943   1.00 80.12 73  A 1 
ATOM 551  C CA  . GLU A 1 73  ? 10.153   4.024   7.924   1.00 78.17 73  A 1 
ATOM 552  C C   . GLU A 1 73  ? 11.074   2.805   7.886   1.00 78.52 73  A 1 
ATOM 553  O O   . GLU A 1 73  ? 11.400   2.286   6.818   1.00 76.64 73  A 1 
ATOM 554  C CB  . GLU A 1 73  ? 8.678    3.650   7.747   1.00 74.22 73  A 1 
ATOM 555  C CG  . GLU A 1 73  ? 7.765    4.865   7.992   1.00 67.47 73  A 1 
ATOM 556  C CD  . GLU A 1 73  ? 6.289    4.491   8.197   1.00 63.57 73  A 1 
ATOM 557  O OE1 . GLU A 1 73  ? 5.553    5.314   8.784   1.00 57.28 73  A 1 
ATOM 558  O OE2 . GLU A 1 73  ? 5.870    3.367   7.865   1.00 56.83 73  A 1 
ATOM 559  N N   . ILE A 1 74  ? 11.526   2.373   9.058   1.00 83.01 74  A 1 
ATOM 560  C CA  . ILE A 1 74  ? 12.439   1.248   9.208   1.00 84.21 74  A 1 
ATOM 561  C C   . ILE A 1 74  ? 11.881   0.309   10.272  1.00 84.44 74  A 1 
ATOM 562  O O   . ILE A 1 74  ? 11.644   0.710   11.405  1.00 83.70 74  A 1 
ATOM 563  C CB  . ILE A 1 74  ? 13.869   1.702   9.555   1.00 84.54 74  A 1 
ATOM 564  C CG1 . ILE A 1 74  ? 14.398   2.736   8.529   1.00 81.69 74  A 1 
ATOM 565  C CG2 . ILE A 1 74  ? 14.784   0.460   9.604   1.00 79.84 74  A 1 
ATOM 566  C CD1 . ILE A 1 74  ? 15.799   3.277   8.827   1.00 74.82 74  A 1 
ATOM 567  N N   . CYS A 1 75  ? 11.718   -0.934  9.894   1.00 84.53 75  A 1 
ATOM 568  C CA  . CYS A 1 75  ? 11.251   -1.983  10.776  1.00 83.54 75  A 1 
ATOM 569  C C   . CYS A 1 75  ? 12.388   -2.508  11.652  1.00 84.89 75  A 1 
ATOM 570  O O   . CYS A 1 75  ? 13.442   -2.874  11.144  1.00 83.14 75  A 1 
ATOM 571  C CB  . CYS A 1 75  ? 10.662   -3.084  9.902   1.00 80.56 75  A 1 
ATOM 572  S SG  . CYS A 1 75  ? 9.121    -2.558  9.108   1.00 73.39 75  A 1 
ATOM 573  N N   . ALA A 1 76  ? 12.150   -2.562  12.952  1.00 87.66 76  A 1 
ATOM 574  C CA  . ALA A 1 76  ? 13.097   -3.047  13.935  1.00 88.69 76  A 1 
ATOM 575  C C   . ALA A 1 76  ? 12.457   -4.094  14.851  1.00 88.42 76  A 1 
ATOM 576  O O   . ALA A 1 76  ? 11.257   -4.053  15.129  1.00 87.34 76  A 1 
ATOM 577  C CB  . ALA A 1 76  ? 13.641   -1.847  14.707  1.00 89.67 76  A 1 
ATOM 578  N N   . ASP A 1 77  ? 13.270   -5.026  15.327  1.00 89.72 77  A 1 
ATOM 579  C CA  . ASP A 1 77  ? 12.840   -6.074  16.247  1.00 90.94 77  A 1 
ATOM 580  C C   . ASP A 1 77  ? 12.733   -5.516  17.673  1.00 91.87 77  A 1 
ATOM 581  O O   . ASP A 1 77  ? 13.759   -5.120  18.234  1.00 91.42 77  A 1 
ATOM 582  C CB  . ASP A 1 77  ? 13.834   -7.240  16.167  1.00 90.19 77  A 1 
ATOM 583  C CG  . ASP A 1 77  ? 13.472   -8.440  17.038  1.00 89.36 77  A 1 
ATOM 584  O OD1 . ASP A 1 77  ? 12.481   -8.374  17.807  1.00 82.98 77  A 1 
ATOM 585  O OD2 . ASP A 1 77  ? 14.209   -9.455  16.949  1.00 82.47 77  A 1 
ATOM 586  N N   . PRO A 1 78  ? 11.538   -5.517  18.283  1.00 90.71 78  A 1 
ATOM 587  C CA  . PRO A 1 78  ? 11.349   -5.009  19.636  1.00 90.72 78  A 1 
ATOM 588  C C   . PRO A 1 78  ? 12.133   -5.781  20.698  1.00 92.03 78  A 1 
ATOM 589  O O   . PRO A 1 78  ? 12.341   -5.268  21.793  1.00 91.15 78  A 1 
ATOM 590  C CB  . PRO A 1 78  ? 9.843    -5.095  19.887  1.00 88.88 78  A 1 
ATOM 591  C CG  . PRO A 1 78  ? 9.371    -6.215  18.963  1.00 84.23 78  A 1 
ATOM 592  C CD  . PRO A 1 78  ? 10.291   -6.053  17.754  1.00 87.06 78  A 1 
ATOM 593  N N   . LYS A 1 79  ? 12.600   -6.990  20.392  1.00 91.00 79  A 1 
ATOM 594  C CA  . LYS A 1 79  ? 13.409   -7.795  21.316  1.00 91.12 79  A 1 
ATOM 595  C C   . LYS A 1 79  ? 14.866   -7.339  21.378  1.00 91.94 79  A 1 
ATOM 596  O O   . LYS A 1 79  ? 15.584   -7.708  22.309  1.00 90.25 79  A 1 
ATOM 597  C CB  . LYS A 1 79  ? 13.334   -9.274  20.926  1.00 89.49 79  A 1 
ATOM 598  C CG  . LYS A 1 79  ? 11.896   -9.814  20.997  1.00 83.32 79  A 1 
ATOM 599  C CD  . LYS A 1 79  ? 11.861   -11.305 20.641  1.00 76.29 79  A 1 
ATOM 600  C CE  . LYS A 1 79  ? 10.410   -11.793 20.741  1.00 65.31 79  A 1 
ATOM 601  N NZ  . LYS A 1 79  ? 10.290   -13.242 20.464  1.00 57.75 79  A 1 
ATOM 602  N N   . GLN A 1 80  ? 15.325   -6.559  20.420  1.00 92.46 80  A 1 
ATOM 603  C CA  . GLN A 1 80  ? 16.702   -6.091  20.419  1.00 93.08 80  A 1 
ATOM 604  C C   . GLN A 1 80  ? 16.890   -4.937  21.402  1.00 93.81 80  A 1 
ATOM 605  O O   . GLN A 1 80  ? 16.178   -3.942  21.354  1.00 93.08 80  A 1 
ATOM 606  C CB  . GLN A 1 80  ? 17.163   -5.689  19.016  1.00 92.51 80  A 1 
ATOM 607  C CG  . GLN A 1 80  ? 17.245   -6.906  18.082  1.00 89.17 80  A 1 
ATOM 608  C CD  . GLN A 1 80  ? 17.955   -6.601  16.764  1.00 83.53 80  A 1 
ATOM 609  O OE1 . GLN A 1 80  ? 18.557   -5.559  16.552  1.00 73.71 80  A 1 
ATOM 610  N NE2 . GLN A 1 80  ? 17.939   -7.524  15.832  1.00 70.31 80  A 1 
ATOM 611  N N   . LYS A 1 81  ? 17.941   -5.026  22.223  1.00 93.58 81  A 1 
ATOM 612  C CA  . LYS A 1 81  ? 18.261   -4.011  23.222  1.00 94.03 81  A 1 
ATOM 613  C C   . LYS A 1 81  ? 18.369   -2.603  22.623  1.00 94.58 81  A 1 
ATOM 614  O O   . LYS A 1 81  ? 17.771   -1.670  23.143  1.00 93.32 81  A 1 
ATOM 615  C CB  . LYS A 1 81  ? 19.548   -4.418  23.970  1.00 93.78 81  A 1 
ATOM 616  C CG  . LYS A 1 81  ? 19.823   -3.453  25.125  1.00 85.19 81  A 1 
ATOM 617  C CD  . LYS A 1 81  ? 21.009   -3.906  25.996  1.00 78.48 81  A 1 
ATOM 618  C CE  . LYS A 1 81  ? 21.170   -2.867  27.111  1.00 68.60 81  A 1 
ATOM 619  N NZ  . LYS A 1 81  ? 22.219   -3.232  28.081  1.00 59.31 81  A 1 
ATOM 620  N N   . TRP A 1 82  ? 19.050   -2.443  21.500  1.00 94.91 82  A 1 
ATOM 621  C CA  . TRP A 1 82  ? 19.198   -1.127  20.889  1.00 95.25 82  A 1 
ATOM 622  C C   . TRP A 1 82  ? 17.871   -0.502  20.428  1.00 95.97 82  A 1 
ATOM 623  O O   . TRP A 1 82  ? 17.762   0.717   20.350  1.00 95.29 82  A 1 
ATOM 624  C CB  . TRP A 1 82  ? 20.173   -1.204  19.706  1.00 94.92 82  A 1 
ATOM 625  C CG  . TRP A 1 82  ? 19.612   -1.789  18.447  1.00 94.49 82  A 1 
ATOM 626  C CD1 . TRP A 1 82  ? 19.726   -3.074  18.046  1.00 92.27 82  A 1 
ATOM 627  C CD2 . TRP A 1 82  ? 18.817   -1.126  17.415  1.00 93.39 82  A 1 
ATOM 628  N NE1 . TRP A 1 82  ? 19.053   -3.258  16.843  1.00 91.67 82  A 1 
ATOM 629  C CE2 . TRP A 1 82  ? 18.476   -2.087  16.428  1.00 92.81 82  A 1 
ATOM 630  C CE3 . TRP A 1 82  ? 18.342   0.189   17.236  1.00 92.79 82  A 1 
ATOM 631  C CZ2 . TRP A 1 82  ? 17.689   -1.762  15.299  1.00 92.20 82  A 1 
ATOM 632  C CZ3 . TRP A 1 82  ? 17.564   0.515   16.114  1.00 91.67 82  A 1 
ATOM 633  C CH2 . TRP A 1 82  ? 17.230   -0.452  15.162  1.00 91.22 82  A 1 
ATOM 634  N N   . VAL A 1 83  ? 16.886   -1.326  20.107  1.00 95.45 83  A 1 
ATOM 635  C CA  . VAL A 1 83  ? 15.540   -0.887  19.725  1.00 95.24 83  A 1 
ATOM 636  C C   . VAL A 1 83  ? 14.809   -0.366  20.955  1.00 95.58 83  A 1 
ATOM 637  O O   . VAL A 1 83  ? 14.233   0.716   20.885  1.00 95.06 83  A 1 
ATOM 638  C CB  . VAL A 1 83  ? 14.748   -2.023  19.046  1.00 94.70 83  A 1 
ATOM 639  C CG1 . VAL A 1 83  ? 13.326   -1.610  18.676  1.00 89.38 83  A 1 
ATOM 640  C CG2 . VAL A 1 83  ? 15.455   -2.476  17.762  1.00 86.26 83  A 1 
ATOM 641  N N   . GLN A 1 84  ? 14.901   -1.092  22.067  1.00 94.03 84  A 1 
ATOM 642  C CA  . GLN A 1 84  ? 14.342   -0.667  23.352  1.00 94.01 84  A 1 
ATOM 643  C C   . GLN A 1 84  ? 14.983   0.644   23.817  1.00 94.13 84  A 1 
ATOM 644  O O   . GLN A 1 84  ? 14.268   1.619   24.024  1.00 93.60 84  A 1 
ATOM 645  C CB  . GLN A 1 84  ? 14.523   -1.782  24.390  1.00 93.82 84  A 1 
ATOM 646  C CG  . GLN A 1 84  ? 13.706   -3.029  24.033  1.00 91.42 84  A 1 
ATOM 647  C CD  . GLN A 1 84  ? 13.973   -4.220  24.958  1.00 90.19 84  A 1 
ATOM 648  O OE1 . GLN A 1 84  ? 14.828   -4.197  25.829  1.00 81.44 84  A 1 
ATOM 649  N NE2 . GLN A 1 84  ? 13.261   -5.306  24.785  1.00 78.26 84  A 1 
ATOM 650  N N   . ASP A 1 85  ? 16.306   0.729   23.822  1.00 94.69 85  A 1 
ATOM 651  C CA  . ASP A 1 85  ? 17.041   1.948   24.176  1.00 94.47 85  A 1 
ATOM 652  C C   . ASP A 1 85  ? 16.631   3.142   23.291  1.00 94.76 85  A 1 
ATOM 653  O O   . ASP A 1 85  ? 16.542   4.279   23.751  1.00 94.00 85  A 1 
ATOM 654  C CB  . ASP A 1 85  ? 18.555   1.717   23.997  1.00 94.51 85  A 1 
ATOM 655  C CG  . ASP A 1 85  ? 19.206   0.605   24.835  1.00 91.48 85  A 1 
ATOM 656  O OD1 . ASP A 1 85  ? 18.655   0.189   25.864  1.00 84.72 85  A 1 
ATOM 657  O OD2 . ASP A 1 85  ? 20.311   0.160   24.428  1.00 83.73 85  A 1 
ATOM 658  N N   . SER A 1 86  ? 16.373   2.890   22.008  1.00 95.09 86  A 1 
ATOM 659  C CA  . SER A 1 86  ? 15.934   3.928   21.067  1.00 95.00 86  A 1 
ATOM 660  C C   . SER A 1 86  ? 14.496   4.378   21.319  1.00 95.17 86  A 1 
ATOM 661  O O   . SER A 1 86  ? 14.203   5.563   21.163  1.00 94.12 86  A 1 
ATOM 662  C CB  . SER A 1 86  ? 16.058   3.457   19.616  1.00 95.06 86  A 1 
ATOM 663  O OG  . SER A 1 86  ? 17.401   3.157   19.290  1.00 89.86 86  A 1 
ATOM 664  N N   . MET A 1 87  ? 13.606   3.461   21.701  1.00 93.94 87  A 1 
ATOM 665  C CA  . MET A 1 87  ? 12.236   3.802   22.102  1.00 93.65 87  A 1 
ATOM 666  C C   . MET A 1 87  ? 12.251   4.645   23.374  1.00 93.72 87  A 1 
ATOM 667  O O   . MET A 1 87  ? 11.681   5.735   23.370  1.00 92.95 87  A 1 
ATOM 668  C CB  . MET A 1 87  ? 11.386   2.545   22.308  1.00 93.02 87  A 1 
ATOM 669  C CG  . MET A 1 87  ? 11.061   1.841   20.984  1.00 90.67 87  A 1 
ATOM 670  S SD  . MET A 1 87  ? 9.932    0.418   21.131  1.00 88.26 87  A 1 
ATOM 671  C CE  . MET A 1 87  ? 10.912   -0.700  22.139  1.00 76.54 87  A 1 
ATOM 672  N N   . ASP A 1 88  ? 12.990   4.232   24.397  1.00 93.09 88  A 1 
ATOM 673  C CA  . ASP A 1 88  ? 13.105   4.961   25.659  1.00 92.69 88  A 1 
ATOM 674  C C   . ASP A 1 88  ? 13.660   6.371   25.470  1.00 92.46 88  A 1 
ATOM 675  O O   . ASP A 1 88  ? 13.225   7.330   26.108  1.00 91.41 88  A 1 
ATOM 676  C CB  . ASP A 1 88  ? 14.029   4.191   26.617  1.00 92.67 88  A 1 
ATOM 677  C CG  . ASP A 1 88  ? 13.469   2.862   27.120  1.00 83.77 88  A 1 
ATOM 678  O OD1 . ASP A 1 88  ? 12.270   2.602   26.916  1.00 73.61 88  A 1 
ATOM 679  O OD2 . ASP A 1 88  ? 14.270   2.136   27.758  1.00 71.37 88  A 1 
ATOM 680  N N   . HIS A 1 89  ? 14.618   6.527   24.565  1.00 93.78 89  A 1 
ATOM 681  C CA  . HIS A 1 89  ? 15.151   7.839   24.219  1.00 93.57 89  A 1 
ATOM 682  C C   . HIS A 1 89  ? 14.102   8.724   23.543  1.00 93.59 89  A 1 
ATOM 683  O O   . HIS A 1 89  ? 13.997   9.915   23.871  1.00 91.80 89  A 1 
ATOM 684  C CB  . HIS A 1 89  ? 16.389   7.667   23.340  1.00 93.30 89  A 1 
ATOM 685  C CG  . HIS A 1 89  ? 17.043   8.973   23.000  1.00 90.72 89  A 1 
ATOM 686  N ND1 . HIS A 1 89  ? 16.583   9.905   22.105  1.00 77.01 89  A 1 
ATOM 687  C CD2 . HIS A 1 89  ? 18.197   9.492   23.531  1.00 78.23 89  A 1 
ATOM 688  C CE1 . HIS A 1 89  ? 17.426   10.949  22.096  1.00 79.96 89  A 1 
ATOM 689  N NE2 . HIS A 1 89  ? 18.430   10.732  22.950  1.00 81.80 89  A 1 
ATOM 690  N N   . LEU A 1 90  ? 13.321   8.187   22.618  1.00 93.37 90  A 1 
ATOM 691  C CA  . LEU A 1 90  ? 12.265   8.937   21.931  1.00 92.83 90  A 1 
ATOM 692  C C   . LEU A 1 90  ? 11.103   9.280   22.875  1.00 92.45 90  A 1 
ATOM 693  O O   . LEU A 1 90  ? 10.578   10.388  22.809  1.00 90.27 90  A 1 
ATOM 694  C CB  . LEU A 1 90  ? 11.769   8.135   20.715  1.00 92.76 90  A 1 
ATOM 695  C CG  . LEU A 1 90  ? 12.777   8.080   19.551  1.00 92.09 90  A 1 
ATOM 696  C CD1 . LEU A 1 90  ? 12.305   7.058   18.524  1.00 82.64 90  A 1 
ATOM 697  C CD2 . LEU A 1 90  ? 12.928   9.428   18.838  1.00 82.98 90  A 1 
ATOM 698  N N   . ASP A 1 91  ? 10.764   8.390   23.790  1.00 90.80 91  A 1 
ATOM 699  C CA  . ASP A 1 91  ? 9.742    8.630   24.812  1.00 89.40 91  A 1 
ATOM 700  C C   . ASP A 1 91  ? 10.149   9.763   25.743  1.00 88.50 91  A 1 
ATOM 701  O O   . ASP A 1 91  ? 9.376    10.692  25.978  1.00 86.83 91  A 1 
ATOM 702  C CB  . ASP A 1 91  ? 9.469    7.335   25.602  1.00 88.39 91  A 1 
ATOM 703  C CG  . ASP A 1 91  ? 8.703    6.300   24.783  1.00 85.01 91  A 1 
ATOM 704  O OD1 . ASP A 1 91  ? 8.038    6.690   23.795  1.00 77.45 91  A 1 
ATOM 705  O OD2 . ASP A 1 91  ? 8.749    5.100   25.128  1.00 77.51 91  A 1 
ATOM 706  N N   . LYS A 1 92  ? 11.405   9.770   26.206  1.00 88.94 92  A 1 
ATOM 707  C CA  . LYS A 1 92  ? 11.950   10.862  27.020  1.00 88.56 92  A 1 
ATOM 708  C C   . LYS A 1 92  ? 11.928   12.201  26.285  1.00 86.97 92  A 1 
ATOM 709  O O   . LYS A 1 92  ? 11.569   13.209  26.883  1.00 84.01 92  A 1 
ATOM 710  C CB  . LYS A 1 92  ? 13.371   10.530  27.473  1.00 87.99 92  A 1 
ATOM 711  C CG  . LYS A 1 92  ? 13.362   9.475   28.588  1.00 81.90 92  A 1 
ATOM 712  C CD  . LYS A 1 92  ? 14.793   9.065   28.954  1.00 77.91 92  A 1 
ATOM 713  C CE  . LYS A 1 92  ? 14.726   7.959   30.004  1.00 69.57 92  A 1 
ATOM 714  N NZ  . LYS A 1 92  ? 16.067   7.484   30.407  1.00 62.99 92  A 1 
ATOM 715  N N   . GLN A 1 93  ? 12.266   12.226  24.998  1.00 88.41 93  A 1 
ATOM 716  C CA  . GLN A 1 93  ? 12.197   13.459  24.208  1.00 86.19 93  A 1 
ATOM 717  C C   . GLN A 1 93  ? 10.760   13.972  24.033  1.00 83.98 93  A 1 
ATOM 718  O O   . GLN A 1 93  ? 10.551   15.181  23.971  1.00 79.00 93  A 1 
ATOM 719  C CB  . GLN A 1 93  ? 12.810   13.250  22.825  1.00 84.38 93  A 1 
ATOM 720  C CG  . GLN A 1 93  ? 14.346   13.224  22.880  1.00 78.37 93  A 1 
ATOM 721  C CD  . GLN A 1 93  ? 14.976   13.270  21.488  1.00 73.67 93  A 1 
ATOM 722  O OE1 . GLN A 1 93  ? 14.335   13.165  20.456  1.00 65.29 93  A 1 
ATOM 723  N NE2 . GLN A 1 93  ? 16.267   13.456  21.407  1.00 63.21 93  A 1 
ATOM 724  N N   . THR A 1 94  ? 9.789    13.073  23.950  1.00 81.41 94  A 1 
ATOM 725  C CA  . THR A 1 94  ? 8.383    13.436  23.770  1.00 79.23 94  A 1 
ATOM 726  C C   . THR A 1 94  ? 7.754    13.902  25.084  1.00 76.89 94  A 1 
ATOM 727  O O   . THR A 1 94  ? 6.901    14.788  25.073  1.00 70.35 94  A 1 
ATOM 728  C CB  . THR A 1 94  ? 7.581    12.267  23.186  1.00 75.80 94  A 1 
ATOM 729  O OG1 . THR A 1 94  ? 8.264    11.679  22.105  1.00 66.84 94  A 1 
ATOM 730  C CG2 . THR A 1 94  ? 6.225    12.724  22.631  1.00 63.51 94  A 1 
ATOM 731  N N   . GLN A 1 95  ? 8.187    13.330  26.201  1.00 78.31 95  A 1 
ATOM 732  C CA  . GLN A 1 95  ? 7.728    13.719  27.533  1.00 77.76 95  A 1 
ATOM 733  C C   . GLN A 1 95  ? 8.361    15.016  28.038  1.00 73.30 95  A 1 
ATOM 734  O O   . GLN A 1 95  ? 7.774    15.643  28.911  1.00 68.14 95  A 1 
ATOM 735  C CB  . GLN A 1 95  ? 8.037    12.609  28.539  1.00 75.14 95  A 1 
ATOM 736  C CG  . GLN A 1 95  ? 7.096    11.412  28.393  1.00 67.14 95  A 1 
ATOM 737  C CD  . GLN A 1 95  ? 7.387    10.324  29.422  1.00 61.90 95  A 1 
ATOM 738  O OE1 . GLN A 1 95  ? 8.248    10.430  30.281  1.00 56.09 95  A 1 
ATOM 739  N NE2 . GLN A 1 95  ? 6.667    9.233   29.379  1.00 53.82 95  A 1 
ATOM 740  N N   . THR A 1 96  ? 9.530    15.408  27.543  1.00 69.82 96  A 1 
ATOM 741  C CA  . THR A 1 96  ? 10.135   16.672  27.971  1.00 70.22 96  A 1 
ATOM 742  C C   . THR A 1 96  ? 9.279    17.804  27.409  1.00 67.15 96  A 1 
ATOM 743  O O   . THR A 1 96  ? 9.288    18.006  26.189  1.00 62.57 96  A 1 
ATOM 744  C CB  . THR A 1 96  ? 11.598   16.824  27.525  1.00 66.46 96  A 1 
ATOM 745  O OG1 . THR A 1 96  ? 12.327   15.642  27.733  1.00 59.53 96  A 1 
ATOM 746  C CG2 . THR A 1 96  ? 12.303   17.899  28.356  1.00 57.54 96  A 1 
ATOM 747  N N   . PRO A 1 97  ? 8.505    18.533  28.226  1.00 59.97 97  A 1 
ATOM 748  C CA  . PRO A 1 97  ? 7.771    19.676  27.734  1.00 60.83 97  A 1 
ATOM 749  C C   . PRO A 1 97  ? 8.812    20.647  27.192  1.00 59.28 97  A 1 
ATOM 750  O O   . PRO A 1 97  ? 9.840    20.871  27.833  1.00 57.54 97  A 1 
ATOM 751  C CB  . PRO A 1 97  ? 7.003    20.253  28.939  1.00 59.00 97  A 1 
ATOM 752  C CG  . PRO A 1 97  ? 7.146    19.192  30.024  1.00 58.58 97  A 1 
ATOM 753  C CD  . PRO A 1 97  ? 8.436    18.466  29.663  1.00 61.38 97  A 1 
ATOM 754  N N   . LYS A 1 98  ? 8.548    21.243  26.040  1.00 53.70 98  A 1 
ATOM 755  C CA  . LYS A 1 98  ? 9.240    22.482  25.710  1.00 54.37 98  A 1 
ATOM 756  C C   . LYS A 1 98  ? 8.769    23.510  26.731  1.00 49.11 98  A 1 
ATOM 757  O O   . LYS A 1 98  ? 7.693    24.086  26.555  1.00 47.02 98  A 1 
ATOM 758  C CB  . LYS A 1 98  ? 8.958    22.944  24.278  1.00 54.20 98  A 1 
ATOM 759  C CG  . LYS A 1 98  ? 9.813    22.206  23.245  1.00 51.00 98  A 1 
ATOM 760  C CD  . LYS A 1 98  ? 9.565    22.828  21.862  1.00 47.83 98  A 1 
ATOM 761  C CE  . LYS A 1 98  ? 10.478   22.202  20.825  1.00 43.15 98  A 1 
ATOM 762  N NZ  . LYS A 1 98  ? 10.271   22.824  19.492  1.00 39.03 98  A 1 
ATOM 763  N N   . THR A 1 99  ? 9.512    23.645  27.789  1.00 51.71 99  A 1 
ATOM 764  C CA  . THR A 1 99  ? 9.484    24.831  28.642  1.00 49.12 99  A 1 
ATOM 765  C C   . THR A 1 99  ? 10.089   25.981  27.857  1.00 43.23 99  A 1 
ATOM 766  O O   . THR A 1 99  ? 11.053   25.715  27.099  1.00 38.36 99  A 1 
ATOM 767  C CB  . THR A 1 99  ? 10.248   24.623  29.962  1.00 46.33 99  A 1 
ATOM 768  O OG1 . THR A 1 99  ? 10.434   23.279  30.256  1.00 42.84 99  A 1 
ATOM 769  C CG2 . THR A 1 99  ? 9.441    25.220  31.120  1.00 43.98 99  A 1 
ATOM 770  O OXT . THR A 1 99  ? 9.584    27.111  28.052  1.00 43.82 99  A 1 
ATOM 771  N N   . MET B 2 1   ? 64.398   75.120  -21.820 1.00 39.11 1   B 1 
ATOM 772  C CA  . MET B 2 1   ? 63.059   74.494  -21.855 1.00 46.96 1   B 1 
ATOM 773  C C   . MET B 2 1   ? 63.230   73.012  -22.223 1.00 47.83 1   B 1 
ATOM 774  O O   . MET B 2 1   ? 63.106   72.659  -23.385 1.00 44.81 1   B 1 
ATOM 775  C CB  . MET B 2 1   ? 62.151   75.214  -22.861 1.00 43.79 1   B 1 
ATOM 776  C CG  . MET B 2 1   ? 61.629   76.541  -22.319 1.00 40.17 1   B 1 
ATOM 777  S SD  . MET B 2 1   ? 60.829   77.536  -23.601 1.00 37.13 1   B 1 
ATOM 778  C CE  . MET B 2 1   ? 59.579   78.426  -22.638 1.00 34.78 1   B 1 
ATOM 779  N N   . ASN B 2 2   ? 63.660   72.227  -21.268 1.00 39.28 2   B 1 
ATOM 780  C CA  . ASN B 2 2   ? 63.924   70.805  -21.510 1.00 46.09 2   B 1 
ATOM 781  C C   . ASN B 2 2   ? 62.592   70.053  -21.698 1.00 44.52 2   B 1 
ATOM 782  O O   . ASN B 2 2   ? 61.774   69.966  -20.783 1.00 42.88 2   B 1 
ATOM 783  C CB  . ASN B 2 2   ? 64.773   70.223  -20.365 1.00 43.39 2   B 1 
ATOM 784  C CG  . ASN B 2 2   ? 66.265   70.395  -20.620 1.00 38.66 2   B 1 
ATOM 785  O OD1 . ASN B 2 2   ? 66.700   70.691  -21.719 1.00 36.71 2   B 1 
ATOM 786  N ND2 . ASN B 2 2   ? 67.093   70.211  -19.613 1.00 38.40 2   B 1 
ATOM 787  N N   . ARG B 2 3   ? 62.378   69.549  -22.904 1.00 47.75 3   B 1 
ATOM 788  C CA  . ARG B 2 3   ? 61.229   68.711  -23.231 1.00 54.31 3   B 1 
ATOM 789  C C   . ARG B 2 3   ? 61.391   67.371  -22.490 1.00 53.82 3   B 1 
ATOM 790  O O   . ARG B 2 3   ? 62.050   66.468  -22.991 1.00 51.34 3   B 1 
ATOM 791  C CB  . ARG B 2 3   ? 61.123   68.501  -24.747 1.00 51.36 3   B 1 
ATOM 792  C CG  . ARG B 2 3   ? 60.627   69.739  -25.503 1.00 46.61 3   B 1 
ATOM 793  C CD  . ARG B 2 3   ? 60.533   69.424  -27.007 1.00 43.98 3   B 1 
ATOM 794  N NE  . ARG B 2 3   ? 59.938   70.545  -27.771 1.00 39.59 3   B 1 
ATOM 795  C CZ  . ARG B 2 3   ? 59.771   70.608  -29.088 1.00 36.98 3   B 1 
ATOM 796  N NH1 . ARG B 2 3   ? 60.163   69.634  -29.860 1.00 35.95 3   B 1 
ATOM 797  N NH2 . ARG B 2 3   ? 59.199   71.638  -29.642 1.00 37.14 3   B 1 
ATOM 798  N N   . GLY B 2 4   ? 60.827   67.284  -21.290 1.00 44.12 4   B 1 
ATOM 799  C CA  . GLY B 2 4   ? 60.740   66.020  -20.562 1.00 50.34 4   B 1 
ATOM 800  C C   . GLY B 2 4   ? 59.908   65.037  -21.380 1.00 50.47 4   B 1 
ATOM 801  O O   . GLY B 2 4   ? 58.692   65.169  -21.451 1.00 49.19 4   B 1 
ATOM 802  N N   . VAL B 2 5   ? 60.597   64.124  -22.031 1.00 39.86 5   B 1 
ATOM 803  C CA  . VAL B 2 5   ? 59.919   63.076  -22.793 1.00 45.99 5   B 1 
ATOM 804  C C   . VAL B 2 5   ? 59.107   62.234  -21.805 1.00 44.97 5   B 1 
ATOM 805  O O   . VAL B 2 5   ? 59.677   61.747  -20.832 1.00 43.29 5   B 1 
ATOM 806  C CB  . VAL B 2 5   ? 60.918   62.205  -23.578 1.00 43.83 5   B 1 
ATOM 807  C CG1 . VAL B 2 5   ? 60.202   61.152  -24.421 1.00 39.19 5   B 1 
ATOM 808  C CG2 . VAL B 2 5   ? 61.768   63.071  -24.519 1.00 43.60 5   B 1 
ATOM 809  N N   . PRO B 2 6   ? 57.819   62.118  -21.983 1.00 41.78 6   B 1 
ATOM 810  C CA  . PRO B 2 6   ? 56.980   61.487  -20.984 1.00 49.63 6   B 1 
ATOM 811  C C   . PRO B 2 6   ? 57.307   59.995  -20.898 1.00 51.48 6   B 1 
ATOM 812  O O   . PRO B 2 6   ? 57.040   59.224  -21.819 1.00 50.75 6   B 1 
ATOM 813  C CB  . PRO B 2 6   ? 55.534   61.783  -21.410 1.00 45.90 6   B 1 
ATOM 814  C CG  . PRO B 2 6   ? 55.624   61.961  -22.915 1.00 44.48 6   B 1 
ATOM 815  C CD  . PRO B 2 6   ? 57.014   62.588  -23.111 1.00 48.09 6   B 1 
ATOM 816  N N   . PHE B 2 7   ? 57.853   59.620  -19.762 1.00 39.26 7   B 1 
ATOM 817  C CA  . PHE B 2 7   ? 58.257   58.244  -19.434 1.00 44.31 7   B 1 
ATOM 818  C C   . PHE B 2 7   ? 57.088   57.234  -19.442 1.00 44.05 7   B 1 
ATOM 819  O O   . PHE B 2 7   ? 57.286   56.039  -19.279 1.00 45.79 7   B 1 
ATOM 820  C CB  . PHE B 2 7   ? 58.966   58.283  -18.064 1.00 43.64 7   B 1 
ATOM 821  C CG  . PHE B 2 7   ? 60.137   57.339  -17.918 1.00 43.65 7   B 1 
ATOM 822  C CD1 . PHE B 2 7   ? 59.988   56.083  -17.311 1.00 41.60 7   B 1 
ATOM 823  C CD2 . PHE B 2 7   ? 61.406   57.750  -18.376 1.00 43.37 7   B 1 
ATOM 824  C CE1 . PHE B 2 7   ? 61.101   55.246  -17.151 1.00 37.34 7   B 1 
ATOM 825  C CE2 . PHE B 2 7   ? 62.519   56.910  -18.220 1.00 37.67 7   B 1 
ATOM 826  C CZ  . PHE B 2 7   ? 62.373   55.649  -17.606 1.00 42.01 7   B 1 
ATOM 827  N N   . ARG B 2 8   ? 55.859   57.736  -19.648 1.00 39.43 8   B 1 
ATOM 828  C CA  . ARG B 2 8   ? 54.640   56.925  -19.507 1.00 44.26 8   B 1 
ATOM 829  C C   . ARG B 2 8   ? 54.524   55.792  -20.529 1.00 43.11 8   B 1 
ATOM 830  O O   . ARG B 2 8   ? 53.910   54.772  -20.202 1.00 45.60 8   B 1 
ATOM 831  C CB  . ARG B 2 8   ? 53.392   57.821  -19.571 1.00 44.48 8   B 1 
ATOM 832  C CG  . ARG B 2 8   ? 52.982   58.344  -18.196 1.00 40.51 8   B 1 
ATOM 833  C CD  . ARG B 2 8   ? 51.653   59.098  -18.288 1.00 39.80 8   B 1 
ATOM 834  N NE  . ARG B 2 8   ? 51.132   59.460  -16.955 1.00 36.15 8   B 1 
ATOM 835  C CZ  . ARG B 2 8   ? 50.006   60.113  -16.707 1.00 32.91 8   B 1 
ATOM 836  N NH1 . ARG B 2 8   ? 49.226   60.543  -17.668 1.00 31.03 8   B 1 
ATOM 837  N NH2 . ARG B 2 8   ? 49.623   60.346  -15.482 1.00 32.41 8   B 1 
ATOM 838  N N   . HIS B 2 9   ? 55.056   55.973  -21.727 1.00 40.17 9   B 1 
ATOM 839  C CA  . HIS B 2 9   ? 54.768   54.997  -22.780 1.00 44.19 9   B 1 
ATOM 840  C C   . HIS B 2 9   ? 55.463   53.648  -22.590 1.00 42.70 9   B 1 
ATOM 841  O O   . HIS B 2 9   ? 54.936   52.634  -23.042 1.00 47.72 9   B 1 
ATOM 842  C CB  . HIS B 2 9   ? 55.079   55.592  -24.159 1.00 44.01 9   B 1 
ATOM 843  C CG  . HIS B 2 9   ? 53.936   56.420  -24.678 1.00 41.64 9   B 1 
ATOM 844  N ND1 . HIS B 2 9   ? 52.707   55.941  -25.080 1.00 38.37 9   B 1 
ATOM 845  C CD2 . HIS B 2 9   ? 53.907   57.774  -24.836 1.00 42.00 9   B 1 
ATOM 846  C CE1 . HIS B 2 9   ? 51.956   56.977  -25.453 1.00 41.12 9   B 1 
ATOM 847  N NE2 . HIS B 2 9   ? 52.642   58.129  -25.315 1.00 42.95 9   B 1 
ATOM 848  N N   . LEU B 2 10  ? 56.623   53.634  -21.909 1.00 34.35 10  B 1 
ATOM 849  C CA  . LEU B 2 10  ? 57.406   52.395  -21.827 1.00 38.12 10  B 1 
ATOM 850  C C   . LEU B 2 10  ? 56.734   51.313  -20.957 1.00 35.82 10  B 1 
ATOM 851  O O   . LEU B 2 10  ? 56.912   50.129  -21.217 1.00 38.64 10  B 1 
ATOM 852  C CB  . LEU B 2 10  ? 58.836   52.700  -21.328 1.00 39.42 10  B 1 
ATOM 853  C CG  . LEU B 2 10  ? 59.904   52.102  -22.265 1.00 36.97 10  B 1 
ATOM 854  C CD1 . LEU B 2 10  ? 60.486   53.188  -23.171 1.00 36.89 10  B 1 
ATOM 855  C CD2 . LEU B 2 10  ? 61.042   51.460  -21.485 1.00 42.49 10  B 1 
ATOM 856  N N   . LEU B 2 11  ? 56.001   51.741  -19.944 1.00 35.66 11  B 1 
ATOM 857  C CA  . LEU B 2 11  ? 55.414   50.789  -18.988 1.00 39.34 11  B 1 
ATOM 858  C C   . LEU B 2 11  ? 54.298   49.930  -19.588 1.00 37.48 11  B 1 
ATOM 859  O O   . LEU B 2 11  ? 54.066   48.817  -19.114 1.00 39.45 11  B 1 
ATOM 860  C CB  . LEU B 2 11  ? 54.911   51.558  -17.755 1.00 39.95 11  B 1 
ATOM 861  C CG  . LEU B 2 11  ? 55.986   51.708  -16.662 1.00 35.87 11  B 1 
ATOM 862  C CD1 . LEU B 2 11  ? 55.588   52.807  -15.685 1.00 35.04 11  B 1 
ATOM 863  C CD2 . LEU B 2 11  ? 56.170   50.407  -15.885 1.00 39.23 11  B 1 
ATOM 864  N N   . LEU B 2 12  ? 53.612   50.428  -20.610 1.00 37.02 12  B 1 
ATOM 865  C CA  . LEU B 2 12  ? 52.465   49.716  -21.182 1.00 40.62 12  B 1 
ATOM 866  C C   . LEU B 2 12  ? 52.873   48.440  -21.931 1.00 38.77 12  B 1 
ATOM 867  O O   . LEU B 2 12  ? 52.116   47.469  -21.931 1.00 40.22 12  B 1 
ATOM 868  C CB  . LEU B 2 12  ? 51.684   50.674  -22.098 1.00 40.55 12  B 1 
ATOM 869  C CG  . LEU B 2 12  ? 50.428   51.252  -21.407 1.00 36.42 12  B 1 
ATOM 870  C CD1 . LEU B 2 12  ? 49.987   52.535  -22.103 1.00 35.54 12  B 1 
ATOM 871  C CD2 . LEU B 2 12  ? 49.274   50.256  -21.441 1.00 39.73 12  B 1 
ATOM 872  N N   . VAL B 2 13  ? 54.064   48.461  -22.558 1.00 41.07 13  B 1 
ATOM 873  C CA  . VAL B 2 13  ? 54.468   47.344  -23.421 1.00 44.39 13  B 1 
ATOM 874  C C   . VAL B 2 13  ? 54.781   46.086  -22.600 1.00 42.63 13  B 1 
ATOM 875  O O   . VAL B 2 13  ? 54.474   44.974  -23.037 1.00 44.75 13  B 1 
ATOM 876  C CB  . VAL B 2 13  ? 55.657   47.728  -24.328 1.00 43.82 13  B 1 
ATOM 877  C CG1 . VAL B 2 13  ? 55.975   46.625  -25.352 1.00 39.47 13  B 1 
ATOM 878  C CG2 . VAL B 2 13  ? 55.372   49.014  -25.114 1.00 45.33 13  B 1 
ATOM 879  N N   . LEU B 2 14  ? 55.378   46.287  -21.414 1.00 42.61 14  B 1 
ATOM 880  C CA  . LEU B 2 14  ? 55.840   45.141  -20.616 1.00 45.51 14  B 1 
ATOM 881  C C   . LEU B 2 14  ? 54.695   44.298  -20.042 1.00 43.38 14  B 1 
ATOM 882  O O   . LEU B 2 14  ? 54.879   43.108  -19.797 1.00 44.76 14  B 1 
ATOM 883  C CB  . LEU B 2 14  ? 56.801   45.625  -19.517 1.00 46.18 14  B 1 
ATOM 884  C CG  . LEU B 2 14  ? 58.177   44.923  -19.605 1.00 42.12 14  B 1 
ATOM 885  C CD1 . LEU B 2 14  ? 59.291   45.955  -19.838 1.00 39.70 14  B 1 
ATOM 886  C CD2 . LEU B 2 14  ? 58.506   44.148  -18.338 1.00 44.32 14  B 1 
ATOM 887  N N   . GLN B 2 15  ? 53.511   44.881  -19.825 1.00 41.79 15  B 1 
ATOM 888  C CA  . GLN B 2 15  ? 52.383   44.133  -19.254 1.00 44.84 15  B 1 
ATOM 889  C C   . GLN B 2 15  ? 51.777   43.108  -20.225 1.00 42.19 15  B 1 
ATOM 890  O O   . GLN B 2 15  ? 51.188   42.129  -19.775 1.00 45.33 15  B 1 
ATOM 891  C CB  . GLN B 2 15  ? 51.297   45.086  -18.748 1.00 45.29 15  B 1 
ATOM 892  C CG  . GLN B 2 15  ? 51.678   45.746  -17.421 1.00 43.30 15  B 1 
ATOM 893  C CD  . GLN B 2 15  ? 50.499   46.443  -16.746 1.00 39.25 15  B 1 
ATOM 894  O OE1 . GLN B 2 15  ? 49.482   46.778  -17.332 1.00 37.75 15  B 1 
ATOM 895  N NE2 . GLN B 2 15  ? 50.582   46.704  -15.447 1.00 40.69 15  B 1 
ATOM 896  N N   . LEU B 2 16  ? 51.925   43.328  -21.521 1.00 40.76 16  B 1 
ATOM 897  C CA  . LEU B 2 16  ? 51.358   42.421  -22.524 1.00 44.47 16  B 1 
ATOM 898  C C   . LEU B 2 16  ? 52.051   41.059  -22.573 1.00 42.44 16  B 1 
ATOM 899  O O   . LEU B 2 16  ? 51.430   40.076  -22.983 1.00 42.34 16  B 1 
ATOM 900  C CB  . LEU B 2 16  ? 51.382   43.110  -23.900 1.00 43.67 16  B 1 
ATOM 901  C CG  . LEU B 2 16  ? 50.051   43.824  -24.228 1.00 38.41 16  B 1 
ATOM 902  C CD1 . LEU B 2 16  ? 50.276   44.923  -25.251 1.00 36.46 16  B 1 
ATOM 903  C CD2 . LEU B 2 16  ? 49.036   42.832  -24.786 1.00 40.01 16  B 1 
ATOM 904  N N   . ALA B 2 17  ? 53.326   41.000  -22.185 1.00 38.92 17  B 1 
ATOM 905  C CA  . ALA B 2 17  ? 54.104   39.767  -22.342 1.00 44.64 17  B 1 
ATOM 906  C C   . ALA B 2 17  ? 53.734   38.660  -21.343 1.00 44.07 17  B 1 
ATOM 907  O O   . ALA B 2 17  ? 53.966   37.489  -21.619 1.00 43.92 17  B 1 
ATOM 908  C CB  . ALA B 2 17  ? 55.593   40.118  -22.251 1.00 43.31 17  B 1 
ATOM 909  N N   . LEU B 2 18  ? 53.175   39.028  -20.192 1.00 39.10 18  B 1 
ATOM 910  C CA  . LEU B 2 18  ? 52.643   38.056  -19.234 1.00 43.33 18  B 1 
ATOM 911  C C   . LEU B 2 18  ? 51.253   37.578  -19.679 1.00 41.94 18  B 1 
ATOM 912  O O   . LEU B 2 18  ? 50.319   37.524  -18.883 1.00 40.78 18  B 1 
ATOM 913  C CB  . LEU B 2 18  ? 52.668   38.627  -17.806 1.00 41.83 18  B 1 
ATOM 914  C CG  . LEU B 2 18  ? 54.055   38.603  -17.146 1.00 37.25 18  B 1 
ATOM 915  C CD1 . LEU B 2 18  ? 54.047   39.514  -15.916 1.00 35.63 18  B 1 
ATOM 916  C CD2 . LEU B 2 18  ? 54.442   37.201  -16.686 1.00 39.37 18  B 1 
ATOM 917  N N   . LEU B 2 19  ? 51.118   37.260  -20.964 1.00 41.83 19  B 1 
ATOM 918  C CA  . LEU B 2 19  ? 50.066   36.323  -21.337 1.00 44.66 19  B 1 
ATOM 919  C C   . LEU B 2 19  ? 50.329   35.085  -20.491 1.00 42.25 19  B 1 
ATOM 920  O O   . LEU B 2 19  ? 51.426   34.531  -20.578 1.00 40.39 19  B 1 
ATOM 921  C CB  . LEU B 2 19  ? 50.120   35.992  -22.833 1.00 42.16 19  B 1 
ATOM 922  C CG  . LEU B 2 19  ? 49.446   37.061  -23.718 1.00 37.04 19  B 1 
ATOM 923  C CD1 . LEU B 2 19  ? 49.804   36.843  -25.190 1.00 35.46 19  B 1 
ATOM 924  C CD2 . LEU B 2 19  ? 47.913   37.017  -23.588 1.00 37.84 19  B 1 
ATOM 925  N N   . PRO B 2 20  ? 49.401   34.694  -19.622 1.00 33.86 20  B 1 
ATOM 926  C CA  . PRO B 2 20  ? 49.591   33.482  -18.863 1.00 37.96 20  B 1 
ATOM 927  C C   . PRO B 2 20  ? 49.850   32.415  -19.913 1.00 38.54 20  B 1 
ATOM 928  O O   . PRO B 2 20  ? 49.034   32.240  -20.818 1.00 37.86 20  B 1 
ATOM 929  C CB  . PRO B 2 20  ? 48.292   33.263  -18.076 1.00 36.36 20  B 1 
ATOM 930  C CG  . PRO B 2 20  ? 47.251   34.024  -18.884 1.00 33.78 20  B 1 
ATOM 931  C CD  . PRO B 2 20  ? 48.049   35.172  -19.507 1.00 35.21 20  B 1 
ATOM 932  N N   . ALA B 2 21  ? 51.028   31.790  -19.832 1.00 33.79 21  B 1 
ATOM 933  C CA  . ALA B 2 21  ? 51.317   30.646  -20.665 1.00 37.10 21  B 1 
ATOM 934  C C   . ALA B 2 21  ? 50.139   29.711  -20.422 1.00 36.98 21  B 1 
ATOM 935  O O   . ALA B 2 21  ? 49.970   29.210  -19.311 1.00 34.93 21  B 1 
ATOM 936  C CB  . ALA B 2 21  ? 52.651   30.024  -20.254 1.00 34.58 21  B 1 
ATOM 937  N N   . ALA B 2 22  ? 49.252   29.616  -21.409 1.00 35.78 22  B 1 
ATOM 938  C CA  . ALA B 2 22  ? 48.126   28.726  -21.323 1.00 38.19 22  B 1 
ATOM 939  C C   . ALA B 2 22  ? 48.774   27.367  -21.122 1.00 38.33 22  B 1 
ATOM 940  O O   . ALA B 2 22  ? 49.393   26.849  -22.045 1.00 36.26 22  B 1 
ATOM 941  C CB  . ALA B 2 22  ? 47.291   28.807  -22.606 1.00 35.61 22  B 1 
ATOM 942  N N   . THR B 2 23  ? 48.786   26.908  -19.891 1.00 35.77 23  B 1 
ATOM 943  C CA  . THR B 2 23  ? 49.277   25.574  -19.575 1.00 37.41 23  B 1 
ATOM 944  C C   . THR B 2 23  ? 48.463   24.692  -20.490 1.00 38.00 23  B 1 
ATOM 945  O O   . THR B 2 23  ? 47.257   24.541  -20.283 1.00 35.29 23  B 1 
ATOM 946  C CB  . THR B 2 23  ? 49.053   25.219  -18.098 1.00 33.91 23  B 1 
ATOM 947  O OG1 . THR B 2 23  ? 47.851   25.765  -17.608 1.00 30.32 23  B 1 
ATOM 948  C CG2 . THR B 2 23  ? 50.174   25.771  -17.214 1.00 29.61 23  B 1 
ATOM 949  N N   . GLN B 2 24  ? 49.073   24.225  -21.564 1.00 44.84 24  B 1 
ATOM 950  C CA  . GLN B 2 24  ? 48.455   23.268  -22.472 1.00 45.66 24  B 1 
ATOM 951  C C   . GLN B 2 24  ? 48.164   22.052  -21.614 1.00 46.24 24  B 1 
ATOM 952  O O   . GLN B 2 24  ? 49.032   21.236  -21.327 1.00 44.32 24  B 1 
ATOM 953  C CB  . GLN B 2 24  ? 49.374   22.943  -23.655 1.00 44.27 24  B 1 
ATOM 954  C CG  . GLN B 2 24  ? 49.246   23.941  -24.814 1.00 40.67 24  B 1 
ATOM 955  C CD  . GLN B 2 24  ? 50.102   23.530  -26.018 1.00 38.02 24  B 1 
ATOM 956  O OE1 . GLN B 2 24  ? 51.033   22.771  -25.927 1.00 35.18 24  B 1 
ATOM 957  N NE2 . GLN B 2 24  ? 49.805   24.024  -27.195 1.00 35.32 24  B 1 
ATOM 958  N N   . GLY B 2 25  ? 46.993   22.044  -21.027 1.00 54.10 25  B 1 
ATOM 959  C CA  . GLY B 2 25  ? 46.609   21.080  -20.024 1.00 56.48 25  B 1 
ATOM 960  C C   . GLY B 2 25  ? 46.702   19.714  -20.666 1.00 60.77 25  B 1 
ATOM 961  O O   . GLY B 2 25  ? 46.135   19.494  -21.737 1.00 57.93 25  B 1 
ATOM 962  N N   . LYS B 2 26  ? 47.442   18.826  -20.021 1.00 71.79 26  B 1 
ATOM 963  C CA  . LYS B 2 26  ? 47.663   17.462  -20.488 1.00 77.54 26  B 1 
ATOM 964  C C   . LYS B 2 26  ? 46.333   16.865  -20.944 1.00 81.86 26  B 1 
ATOM 965  O O   . LYS B 2 26  ? 45.363   16.839  -20.179 1.00 79.54 26  B 1 
ATOM 966  C CB  . LYS B 2 26  ? 48.305   16.669  -19.349 1.00 70.05 26  B 1 
ATOM 967  C CG  . LYS B 2 26  ? 48.783   15.283  -19.789 1.00 62.54 26  B 1 
ATOM 968  C CD  . LYS B 2 26  ? 49.624   14.653  -18.671 1.00 60.38 26  B 1 
ATOM 969  C CE  . LYS B 2 26  ? 50.275   13.381  -19.175 1.00 52.71 26  B 1 
ATOM 970  N NZ  . LYS B 2 26  ? 51.475   13.017  -18.398 1.00 48.15 26  B 1 
ATOM 971  N N   . LYS B 2 27  ? 46.264   16.435  -22.178 1.00 85.40 27  B 1 
ATOM 972  C CA  . LYS B 2 27  ? 45.028   15.913  -22.752 1.00 89.61 27  B 1 
ATOM 973  C C   . LYS B 2 27  ? 44.606   14.692  -21.963 1.00 92.08 27  B 1 
ATOM 974  O O   . LYS B 2 27  ? 45.343   13.717  -21.888 1.00 90.25 27  B 1 
ATOM 975  C CB  . LYS B 2 27  ? 45.260   15.633  -24.242 1.00 85.81 27  B 1 
ATOM 976  C CG  . LYS B 2 27  ? 44.011   15.177  -25.005 1.00 76.84 27  B 1 
ATOM 977  C CD  . LYS B 2 27  ? 44.414   14.959  -26.472 1.00 75.81 27  B 1 
ATOM 978  C CE  . LYS B 2 27  ? 43.281   14.501  -27.384 1.00 64.68 27  B 1 
ATOM 979  N NZ  . LYS B 2 27  ? 43.814   14.319  -28.764 1.00 58.89 27  B 1 
ATOM 980  N N   . VAL B 2 28  ? 43.444   14.742  -21.376 1.00 92.03 28  B 1 
ATOM 981  C CA  . VAL B 2 28  ? 42.882   13.619  -20.613 1.00 92.51 28  B 1 
ATOM 982  C C   . VAL B 2 28  ? 41.741   12.995  -21.402 1.00 93.00 28  B 1 
ATOM 983  O O   . VAL B 2 28  ? 40.844   13.695  -21.880 1.00 91.09 28  B 1 
ATOM 984  C CB  . VAL B 2 28  ? 42.442   14.033  -19.196 1.00 90.87 28  B 1 
ATOM 985  C CG1 . VAL B 2 28  ? 41.896   12.844  -18.409 1.00 85.84 28  B 1 
ATOM 986  C CG2 . VAL B 2 28  ? 43.613   14.627  -18.395 1.00 86.57 28  B 1 
ATOM 987  N N   . VAL B 2 29  ? 41.788   11.681  -21.522 1.00 92.55 29  B 1 
ATOM 988  C CA  . VAL B 2 29  ? 40.729   10.870  -22.105 1.00 93.14 29  B 1 
ATOM 989  C C   . VAL B 2 29  ? 40.246   9.874   -21.056 1.00 93.72 29  B 1 
ATOM 990  O O   . VAL B 2 29  ? 41.048   9.236   -20.373 1.00 92.39 29  B 1 
ATOM 991  C CB  . VAL B 2 29  ? 41.214   10.156  -23.379 1.00 92.18 29  B 1 
ATOM 992  C CG1 . VAL B 2 29  ? 40.127   9.267   -23.994 1.00 87.82 29  B 1 
ATOM 993  C CG2 . VAL B 2 29  ? 41.619   11.180  -24.448 1.00 88.84 29  B 1 
ATOM 994  N N   . LEU B 2 30  ? 38.948   9.756   -20.895 1.00 93.81 30  B 1 
ATOM 995  C CA  . LEU B 2 30  ? 38.341   8.761   -20.015 1.00 94.06 30  B 1 
ATOM 996  C C   . LEU B 2 30  ? 37.837   7.586   -20.853 1.00 94.31 30  B 1 
ATOM 997  O O   . LEU B 2 30  ? 37.184   7.796   -21.869 1.00 92.55 30  B 1 
ATOM 998  C CB  . LEU B 2 30  ? 37.213   9.369   -19.173 1.00 92.61 30  B 1 
ATOM 999  C CG  . LEU B 2 30  ? 37.576   10.627  -18.354 1.00 91.49 30  B 1 
ATOM 1000 C CD1 . LEU B 2 30  ? 36.411   10.975  -17.433 1.00 86.46 30  B 1 
ATOM 1001 C CD2 . LEU B 2 30  ? 38.826   10.463  -17.505 1.00 87.12 30  B 1 
ATOM 1002 N N   . GLY B 2 31  ? 38.129   6.377   -20.387 1.00 93.66 31  B 1 
ATOM 1003 C CA  . GLY B 2 31  ? 37.635   5.147   -20.976 1.00 93.54 31  B 1 
ATOM 1004 C C   . GLY B 2 31  ? 36.844   4.331   -19.971 1.00 94.28 31  B 1 
ATOM 1005 O O   . GLY B 2 31  ? 36.999   4.483   -18.758 1.00 92.63 31  B 1 
ATOM 1006 N N   . LYS B 2 32  ? 35.995   3.445   -20.475 1.00 94.68 32  B 1 
ATOM 1007 C CA  . LYS B 2 32  ? 35.282   2.469   -19.668 1.00 95.04 32  B 1 
ATOM 1008 C C   . LYS B 2 32  ? 35.929   1.097   -19.810 1.00 94.85 32  B 1 
ATOM 1009 O O   . LYS B 2 32  ? 36.312   0.703   -20.910 1.00 93.12 32  B 1 
ATOM 1010 C CB  . LYS B 2 32  ? 33.807   2.424   -20.066 1.00 93.50 32  B 1 
ATOM 1011 C CG  . LYS B 2 32  ? 33.065   3.724   -19.678 1.00 90.25 32  B 1 
ATOM 1012 C CD  . LYS B 2 32  ? 31.581   3.661   -20.053 1.00 90.11 32  B 1 
ATOM 1013 C CE  . LYS B 2 32  ? 31.372   3.975   -21.528 1.00 84.16 32  B 1 
ATOM 1014 N NZ  . LYS B 2 32  ? 30.117   3.397   -22.036 1.00 80.76 32  B 1 
ATOM 1015 N N   . LYS B 2 33  ? 36.029   0.370   -18.705 1.00 94.73 33  B 1 
ATOM 1016 C CA  . LYS B 2 33  ? 36.487   -1.018  -18.703 1.00 94.76 33  B 1 
ATOM 1017 C C   . LYS B 2 33  ? 35.651   -1.848  -19.682 1.00 94.30 33  B 1 
ATOM 1018 O O   . LYS B 2 33  ? 34.428   -1.769  -19.659 1.00 91.66 33  B 1 
ATOM 1019 C CB  . LYS B 2 33  ? 36.395   -1.553  -17.264 1.00 93.74 33  B 1 
ATOM 1020 C CG  . LYS B 2 33  ? 36.918   -2.985  -17.095 1.00 91.71 33  B 1 
ATOM 1021 C CD  . LYS B 2 33  ? 36.809   -3.386  -15.612 1.00 90.02 33  B 1 
ATOM 1022 C CE  . LYS B 2 33  ? 37.328   -4.787  -15.316 1.00 83.18 33  B 1 
ATOM 1023 N NZ  . LYS B 2 33  ? 37.243   -5.072  -13.864 1.00 77.39 33  B 1 
ATOM 1024 N N   . GLY B 2 34  ? 36.331   -2.616  -20.513 1.00 93.45 34  B 1 
ATOM 1025 C CA  . GLY B 2 34  ? 35.703   -3.430  -21.560 1.00 93.06 34  B 1 
ATOM 1026 C C   . GLY B 2 34  ? 35.436   -2.693  -22.876 1.00 93.94 34  B 1 
ATOM 1027 O O   . GLY B 2 34  ? 35.371   -3.347  -23.922 1.00 90.73 34  B 1 
ATOM 1028 N N   . ASP B 2 35  ? 35.344   -1.370  -22.856 1.00 93.71 35  B 1 
ATOM 1029 C CA  . ASP B 2 35  ? 35.090   -0.585  -24.063 1.00 93.97 35  B 1 
ATOM 1030 C C   . ASP B 2 35  ? 36.348   -0.422  -24.928 1.00 94.64 35  B 1 
ATOM 1031 O O   . ASP B 2 35  ? 37.460   -0.832  -24.587 1.00 92.65 35  B 1 
ATOM 1032 C CB  . ASP B 2 35  ? 34.475   0.778   -23.699 1.00 92.09 35  B 1 
ATOM 1033 C CG  . ASP B 2 35  ? 32.968   0.760   -23.419 1.00 88.28 35  B 1 
ATOM 1034 O OD1 . ASP B 2 35  ? 32.363   -0.323  -23.367 1.00 83.85 35  B 1 
ATOM 1035 O OD2 . ASP B 2 35  ? 32.387   1.870   -23.302 1.00 83.60 35  B 1 
ATOM 1036 N N   . THR B 2 36  ? 36.172   0.206   -26.077 1.00 94.39 36  B 1 
ATOM 1037 C CA  . THR B 2 36  ? 37.260   0.637   -26.964 1.00 94.73 36  B 1 
ATOM 1038 C C   . THR B 2 36  ? 37.451   2.144   -26.837 1.00 94.80 36  B 1 
ATOM 1039 O O   . THR B 2 36  ? 36.486   2.893   -26.783 1.00 92.39 36  B 1 
ATOM 1040 C CB  . THR B 2 36  ? 36.973   0.234   -28.408 1.00 93.34 36  B 1 
ATOM 1041 O OG1 . THR B 2 36  ? 36.829   -1.170  -28.481 1.00 83.54 36  B 1 
ATOM 1042 C CG2 . THR B 2 36  ? 38.095   0.607   -29.379 1.00 83.19 36  B 1 
ATOM 1043 N N   . VAL B 2 37  ? 38.692   2.584   -26.808 1.00 95.12 37  B 1 
ATOM 1044 C CA  . VAL B 2 37  ? 39.035   4.003   -26.856 1.00 95.15 37  B 1 
ATOM 1045 C C   . VAL B 2 37  ? 39.958   4.285   -28.027 1.00 95.40 37  B 1 
ATOM 1046 O O   . VAL B 2 37  ? 40.746   3.425   -28.428 1.00 94.57 37  B 1 
ATOM 1047 C CB  . VAL B 2 37  ? 39.629   4.467   -25.510 1.00 93.92 37  B 1 
ATOM 1048 C CG1 . VAL B 2 37  ? 41.069   3.984   -25.287 1.00 86.19 37  B 1 
ATOM 1049 C CG2 . VAL B 2 37  ? 39.591   5.985   -25.379 1.00 87.10 37  B 1 
ATOM 1050 N N   . GLU B 2 38  ? 39.852   5.488   -28.558 1.00 94.85 38  B 1 
ATOM 1051 C CA  . GLU B 2 38  ? 40.711   5.985   -29.617 1.00 94.76 38  B 1 
ATOM 1052 C C   . GLU B 2 38  ? 41.430   7.244   -29.127 1.00 94.51 38  B 1 
ATOM 1053 O O   . GLU B 2 38  ? 40.810   8.256   -28.816 1.00 91.89 38  B 1 
ATOM 1054 C CB  . GLU B 2 38  ? 39.861   6.204   -30.869 1.00 93.03 38  B 1 
ATOM 1055 C CG  . GLU B 2 38  ? 40.667   6.617   -32.094 1.00 86.73 38  B 1 
ATOM 1056 C CD  . GLU B 2 38  ? 39.825   6.540   -33.389 1.00 88.02 38  B 1 
ATOM 1057 O OE1 . GLU B 2 38  ? 40.308   6.930   -34.470 1.00 80.21 38  B 1 
ATOM 1058 O OE2 . GLU B 2 38  ? 38.684   6.025   -33.358 1.00 82.54 38  B 1 
ATOM 1059 N N   . LEU B 2 39  ? 42.742   7.149   -29.022 1.00 94.43 39  B 1 
ATOM 1060 C CA  . LEU B 2 39  ? 43.603   8.262   -28.673 1.00 94.40 39  B 1 
ATOM 1061 C C   . LEU B 2 39  ? 44.095   8.896   -29.972 1.00 94.42 39  B 1 
ATOM 1062 O O   . LEU B 2 39  ? 44.749   8.233   -30.780 1.00 92.94 39  B 1 
ATOM 1063 C CB  . LEU B 2 39  ? 44.776   7.811   -27.785 1.00 94.42 39  B 1 
ATOM 1064 C CG  . LEU B 2 39  ? 44.396   6.973   -26.551 1.00 93.75 39  B 1 
ATOM 1065 C CD1 . LEU B 2 39  ? 45.657   6.677   -25.735 1.00 89.36 39  B 1 
ATOM 1066 C CD2 . LEU B 2 39  ? 43.404   7.692   -25.639 1.00 89.69 39  B 1 
ATOM 1067 N N   . THR B 2 40  ? 43.766   10.152  -30.176 1.00 94.18 40  B 1 
ATOM 1068 C CA  . THR B 2 40  ? 44.114   10.861  -31.403 1.00 93.52 40  B 1 
ATOM 1069 C C   . THR B 2 40  ? 45.523   11.431  -31.321 1.00 93.45 40  B 1 
ATOM 1070 O O   . THR B 2 40  ? 45.893   12.005  -30.297 1.00 90.74 40  B 1 
ATOM 1071 C CB  . THR B 2 40  ? 43.106   11.966  -31.709 1.00 91.54 40  B 1 
ATOM 1072 O OG1 . THR B 2 40  ? 42.957   12.844  -30.624 1.00 80.93 40  B 1 
ATOM 1073 C CG2 . THR B 2 40  ? 41.722   11.395  -31.978 1.00 79.08 40  B 1 
ATOM 1074 N N   . CYS B 2 41  ? 46.256   11.295  -32.409 1.00 92.32 41  B 1 
ATOM 1075 C CA  . CYS B 2 41  ? 47.525   11.972  -32.644 1.00 92.24 41  B 1 
ATOM 1076 C C   . CYS B 2 41  ? 47.510   12.477  -34.079 1.00 92.50 41  B 1 
ATOM 1077 O O   . CYS B 2 41  ? 47.142   11.741  -34.987 1.00 90.44 41  B 1 
ATOM 1078 C CB  . CYS B 2 41  ? 48.670   10.987  -32.400 1.00 91.17 41  B 1 
ATOM 1079 S SG  . CYS B 2 41  ? 50.299   11.735  -32.627 1.00 89.39 41  B 1 
ATOM 1080 N N   . THR B 2 42  ? 47.852   13.751  -34.264 1.00 91.93 42  B 1 
ATOM 1081 C CA  . THR B 2 42  ? 47.769   14.418  -35.565 1.00 91.08 42  B 1 
ATOM 1082 C C   . THR B 2 42  ? 49.084   15.090  -35.896 1.00 90.66 42  B 1 
ATOM 1083 O O   . THR B 2 42  ? 49.613   15.840  -35.082 1.00 86.74 42  B 1 
ATOM 1084 C CB  . THR B 2 42  ? 46.641   15.448  -35.604 1.00 88.54 42  B 1 
ATOM 1085 O OG1 . THR B 2 42  ? 46.694   16.333  -34.510 1.00 77.11 42  B 1 
ATOM 1086 C CG2 . THR B 2 42  ? 45.260   14.783  -35.555 1.00 75.11 42  B 1 
ATOM 1087 N N   . ALA B 2 43  ? 49.575   14.868  -37.092 1.00 89.83 43  B 1 
ATOM 1088 C CA  . ALA B 2 43  ? 50.699   15.601  -37.634 1.00 88.94 43  B 1 
ATOM 1089 C C   . ALA B 2 43  ? 50.237   16.919  -38.278 1.00 88.68 43  B 1 
ATOM 1090 O O   . ALA B 2 43  ? 49.093   17.044  -38.722 1.00 85.31 43  B 1 
ATOM 1091 C CB  . ALA B 2 43  ? 51.429   14.707  -38.635 1.00 86.19 43  B 1 
ATOM 1092 N N   . SER B 2 44  ? 51.134   17.868  -38.359 1.00 89.52 44  B 1 
ATOM 1093 C CA  . SER B 2 44  ? 50.894   19.134  -39.059 1.00 88.24 44  B 1 
ATOM 1094 C C   . SER B 2 44  ? 50.734   18.925  -40.574 1.00 88.22 44  B 1 
ATOM 1095 O O   . SER B 2 44  ? 49.903   19.564  -41.219 1.00 83.14 44  B 1 
ATOM 1096 C CB  . SER B 2 44  ? 52.040   20.099  -38.760 1.00 85.40 44  B 1 
ATOM 1097 O OG  . SER B 2 44  ? 53.241   19.693  -39.356 1.00 76.25 44  B 1 
ATOM 1098 N N   . GLN B 2 45  ? 51.496   17.985  -41.110 1.00 86.66 45  B 1 
ATOM 1099 C CA  . GLN B 2 45  ? 51.419   17.604  -42.513 1.00 86.08 45  B 1 
ATOM 1100 C C   . GLN B 2 45  ? 50.403   16.478  -42.720 1.00 86.43 45  B 1 
ATOM 1101 O O   . GLN B 2 45  ? 50.460   15.435  -42.078 1.00 82.37 45  B 1 
ATOM 1102 C CB  . GLN B 2 45  ? 52.790   17.191  -43.040 1.00 82.24 45  B 1 
ATOM 1103 C CG  . GLN B 2 45  ? 53.820   18.324  -42.930 1.00 75.72 45  B 1 
ATOM 1104 C CD  . GLN B 2 45  ? 55.135   17.992  -43.632 1.00 71.00 45  B 1 
ATOM 1105 O OE1 . GLN B 2 45  ? 55.245   17.087  -44.450 1.00 64.18 45  B 1 
ATOM 1106 N NE2 . GLN B 2 45  ? 56.174   18.746  -43.366 1.00 61.40 45  B 1 
ATOM 1107 N N   . LYS B 2 46  ? 49.496   16.671  -43.670 1.00 87.91 46  B 1 
ATOM 1108 C CA  . LYS B 2 46  ? 48.524   15.644  -44.065 1.00 88.38 46  B 1 
ATOM 1109 C C   . LYS B 2 46  ? 49.166   14.586  -44.969 1.00 88.58 46  B 1 
ATOM 1110 O O   . LYS B 2 46  ? 48.839   14.483  -46.148 1.00 82.47 46  B 1 
ATOM 1111 C CB  . LYS B 2 46  ? 47.302   16.285  -44.721 1.00 85.18 46  B 1 
ATOM 1112 C CG  . LYS B 2 46  ? 46.523   17.185  -43.758 1.00 78.41 46  B 1 
ATOM 1113 C CD  . LYS B 2 46  ? 45.263   17.692  -44.450 1.00 69.51 46  B 1 
ATOM 1114 C CE  . LYS B 2 46  ? 44.487   18.611  -43.503 1.00 62.58 46  B 1 
ATOM 1115 N NZ  . LYS B 2 46  ? 43.250   19.107  -44.133 1.00 54.34 46  B 1 
ATOM 1116 N N   . LYS B 2 47  ? 50.130   13.862  -44.434 1.00 86.50 47  B 1 
ATOM 1117 C CA  . LYS B 2 47  ? 50.864   12.810  -45.138 1.00 87.42 47  B 1 
ATOM 1118 C C   . LYS B 2 47  ? 51.080   11.616  -44.214 1.00 88.19 47  B 1 
ATOM 1119 O O   . LYS B 2 47  ? 51.110   11.766  -43.000 1.00 83.81 47  B 1 
ATOM 1120 C CB  . LYS B 2 47  ? 52.209   13.340  -45.642 1.00 83.51 47  B 1 
ATOM 1121 C CG  . LYS B 2 47  ? 52.061   14.415  -46.737 1.00 75.65 47  B 1 
ATOM 1122 C CD  . LYS B 2 47  ? 53.427   14.866  -47.249 1.00 73.35 47  B 1 
ATOM 1123 C CE  . LYS B 2 47  ? 53.263   15.967  -48.297 1.00 62.88 47  B 1 
ATOM 1124 N NZ  . LYS B 2 47  ? 54.581   16.504  -48.719 1.00 55.92 47  B 1 
ATOM 1125 N N   . SER B 2 48  ? 51.281   10.448  -44.795 1.00 87.99 48  B 1 
ATOM 1126 C CA  . SER B 2 48  ? 51.724   9.275   -44.062 1.00 87.45 48  B 1 
ATOM 1127 C C   . SER B 2 48  ? 53.206   9.436   -43.730 1.00 87.77 48  B 1 
ATOM 1128 O O   . SER B 2 48  ? 54.065   9.299   -44.599 1.00 84.01 48  B 1 
ATOM 1129 C CB  . SER B 2 48  ? 51.470   8.003   -44.864 1.00 84.37 48  B 1 
ATOM 1130 O OG  . SER B 2 48  ? 51.668   6.861   -44.055 1.00 77.99 48  B 1 
ATOM 1131 N N   . ILE B 2 49  ? 53.496   9.763   -42.484 1.00 88.97 49  B 1 
ATOM 1132 C CA  . ILE B 2 49  ? 54.845   9.907   -41.948 1.00 88.99 49  B 1 
ATOM 1133 C C   . ILE B 2 49  ? 55.079   8.890   -40.827 1.00 89.87 49  B 1 
ATOM 1134 O O   . ILE B 2 49  ? 54.146   8.207   -40.377 1.00 87.21 49  B 1 
ATOM 1135 C CB  . ILE B 2 49  ? 55.127   11.349  -41.500 1.00 85.66 49  B 1 
ATOM 1136 C CG1 . ILE B 2 49  ? 54.127   11.820  -40.429 1.00 74.66 49  B 1 
ATOM 1137 C CG2 . ILE B 2 49  ? 55.145   12.289  -42.728 1.00 73.96 49  B 1 
ATOM 1138 C CD1 . ILE B 2 49  ? 54.506   13.185  -39.844 1.00 70.55 49  B 1 
ATOM 1139 N N   . GLN B 2 50  ? 56.307   8.771   -40.379 1.00 90.12 50  B 1 
ATOM 1140 C CA  . GLN B 2 50  ? 56.635   7.869   -39.284 1.00 90.74 50  B 1 
ATOM 1141 C C   . GLN B 2 50  ? 56.066   8.398   -37.968 1.00 91.29 50  B 1 
ATOM 1142 O O   . GLN B 2 50  ? 56.253   9.564   -37.626 1.00 89.01 50  B 1 
ATOM 1143 C CB  . GLN B 2 50  ? 58.145   7.638   -39.230 1.00 88.07 50  B 1 
ATOM 1144 C CG  . GLN B 2 50  ? 58.486   6.440   -38.324 1.00 81.04 50  B 1 
ATOM 1145 C CD  . GLN B 2 50  ? 59.980   6.087   -38.354 1.00 78.19 50  B 1 
ATOM 1146 O OE1 . GLN B 2 50  ? 60.829   6.813   -38.826 1.00 70.06 50  B 1 
ATOM 1147 N NE2 . GLN B 2 50  ? 60.363   4.943   -37.836 1.00 67.22 50  B 1 
ATOM 1148 N N   . PHE B 2 51  ? 55.401   7.518   -37.229 1.00 90.97 51  B 1 
ATOM 1149 C CA  . PHE B 2 51  ? 54.915   7.812   -35.885 1.00 91.95 51  B 1 
ATOM 1150 C C   . PHE B 2 51  ? 55.193   6.648   -34.944 1.00 92.34 51  B 1 
ATOM 1151 O O   . PHE B 2 51  ? 55.283   5.488   -35.356 1.00 91.18 51  B 1 
ATOM 1152 C CB  . PHE B 2 51  ? 53.425   8.172   -35.912 1.00 91.26 51  B 1 
ATOM 1153 C CG  . PHE B 2 51  ? 52.494   6.986   -36.076 1.00 91.83 51  B 1 
ATOM 1154 C CD1 . PHE B 2 51  ? 52.200   6.487   -37.360 1.00 89.58 51  B 1 
ATOM 1155 C CD2 . PHE B 2 51  ? 51.914   6.361   -34.953 1.00 90.14 51  B 1 
ATOM 1156 C CE1 . PHE B 2 51  ? 51.363   5.378   -37.517 1.00 89.34 51  B 1 
ATOM 1157 C CE2 . PHE B 2 51  ? 51.071   5.254   -35.107 1.00 89.18 51  B 1 
ATOM 1158 C CZ  . PHE B 2 51  ? 50.790   4.758   -36.388 1.00 90.17 51  B 1 
ATOM 1159 N N   . HIS B 2 52  ? 55.271   6.961   -33.651 1.00 92.88 52  B 1 
ATOM 1160 C CA  . HIS B 2 52  ? 55.414   5.971   -32.598 1.00 92.53 52  B 1 
ATOM 1161 C C   . HIS B 2 52  ? 54.526   6.324   -31.419 1.00 93.34 52  B 1 
ATOM 1162 O O   . HIS B 2 52  ? 54.581   7.420   -30.885 1.00 91.46 52  B 1 
ATOM 1163 C CB  . HIS B 2 52  ? 56.885   5.877   -32.172 1.00 89.73 52  B 1 
ATOM 1164 C CG  . HIS B 2 52  ? 57.787   5.373   -33.264 1.00 84.82 52  B 1 
ATOM 1165 N ND1 . HIS B 2 52  ? 57.564   4.260   -34.048 1.00 71.30 52  B 1 
ATOM 1166 C CD2 . HIS B 2 52  ? 58.958   5.930   -33.717 1.00 71.91 52  B 1 
ATOM 1167 C CE1 . HIS B 2 52  ? 58.559   4.172   -34.944 1.00 68.18 52  B 1 
ATOM 1168 N NE2 . HIS B 2 52  ? 59.433   5.154   -34.764 1.00 70.46 52  B 1 
ATOM 1169 N N   . TRP B 2 53  ? 53.751   5.371   -30.974 1.00 93.00 53  B 1 
ATOM 1170 C CA  . TRP B 2 53  ? 53.075   5.425   -29.689 1.00 94.31 53  B 1 
ATOM 1171 C C   . TRP B 2 53  ? 53.878   4.656   -28.655 1.00 94.49 53  B 1 
ATOM 1172 O O   . TRP B 2 53  ? 54.226   3.490   -28.873 1.00 92.42 53  B 1 
ATOM 1173 C CB  . TRP B 2 53  ? 51.652   4.893   -29.817 1.00 94.50 53  B 1 
ATOM 1174 C CG  . TRP B 2 53  ? 50.680   5.882   -30.383 1.00 94.67 53  B 1 
ATOM 1175 C CD1 . TRP B 2 53  ? 50.267   5.945   -31.665 1.00 92.88 53  B 1 
ATOM 1176 C CD2 . TRP B 2 53  ? 49.960   6.936   -29.662 1.00 94.66 53  B 1 
ATOM 1177 N NE1 . TRP B 2 53  ? 49.325   6.959   -31.795 1.00 93.49 53  B 1 
ATOM 1178 C CE2 . TRP B 2 53  ? 49.101   7.585   -30.591 1.00 94.42 53  B 1 
ATOM 1179 C CE3 . TRP B 2 53  ? 49.949   7.387   -28.324 1.00 94.06 53  B 1 
ATOM 1180 C CZ2 . TRP B 2 53  ? 48.247   8.630   -30.200 1.00 94.14 53  B 1 
ATOM 1181 C CZ3 . TRP B 2 53  ? 49.095   8.434   -27.932 1.00 93.39 53  B 1 
ATOM 1182 C CH2 . TRP B 2 53  ? 48.254   9.044   -28.858 1.00 93.30 53  B 1 
ATOM 1183 N N   . LYS B 2 54  ? 54.139   5.293   -27.511 1.00 93.18 54  B 1 
ATOM 1184 C CA  . LYS B 2 54  ? 54.837   4.725   -26.358 1.00 93.07 54  B 1 
ATOM 1185 C C   . LYS B 2 54  ? 53.982   4.901   -25.101 1.00 93.03 54  B 1 
ATOM 1186 O O   . LYS B 2 54  ? 53.115   5.768   -25.047 1.00 91.92 54  B 1 
ATOM 1187 C CB  . LYS B 2 54  ? 56.214   5.394   -26.200 1.00 91.07 54  B 1 
ATOM 1188 C CG  . LYS B 2 54  ? 57.155   5.154   -27.396 1.00 83.67 54  B 1 
ATOM 1189 C CD  . LYS B 2 54  ? 58.453   5.940   -27.208 1.00 83.58 54  B 1 
ATOM 1190 C CE  . LYS B 2 54  ? 59.387   5.786   -28.407 1.00 71.50 54  B 1 
ATOM 1191 N NZ  . LYS B 2 54  ? 60.487   6.789   -28.364 1.00 64.68 54  B 1 
ATOM 1192 N N   . ASN B 2 55  ? 54.234   4.087   -24.093 1.00 93.11 55  B 1 
ATOM 1193 C CA  . ASN B 2 55  ? 53.688   4.307   -22.757 1.00 92.58 55  B 1 
ATOM 1194 C C   . ASN B 2 55  ? 54.606   5.222   -21.919 1.00 92.41 55  B 1 
ATOM 1195 O O   . ASN B 2 55  ? 55.661   5.639   -22.385 1.00 90.35 55  B 1 
ATOM 1196 C CB  . ASN B 2 55  ? 53.373   2.945   -22.112 1.00 90.58 55  B 1 
ATOM 1197 C CG  . ASN B 2 55  ? 54.586   2.111   -21.736 1.00 90.37 55  B 1 
ATOM 1198 O OD1 . ASN B 2 55  ? 55.725   2.514   -21.815 1.00 81.93 55  B 1 
ATOM 1199 N ND2 . ASN B 2 55  ? 54.355   0.903   -21.279 1.00 82.78 55  B 1 
ATOM 1200 N N   . SER B 2 56  ? 54.215   5.501   -20.681 1.00 92.59 56  B 1 
ATOM 1201 C CA  . SER B 2 56  ? 55.005   6.313   -19.742 1.00 91.77 56  B 1 
ATOM 1202 C C   . SER B 2 56  ? 56.406   5.755   -19.478 1.00 91.71 56  B 1 
ATOM 1203 O O   . SER B 2 56  ? 57.343   6.523   -19.258 1.00 87.75 56  B 1 
ATOM 1204 C CB  . SER B 2 56  ? 54.261   6.428   -18.410 1.00 89.93 56  B 1 
ATOM 1205 O OG  . SER B 2 56  ? 54.005   5.148   -17.857 1.00 85.85 56  B 1 
ATOM 1206 N N   . ASN B 2 57  ? 56.573   4.440   -19.579 1.00 91.44 57  B 1 
ATOM 1207 C CA  . ASN B 2 57  ? 57.851   3.751   -19.407 1.00 90.92 57  B 1 
ATOM 1208 C C   . ASN B 2 57  ? 58.694   3.705   -20.693 1.00 91.20 57  B 1 
ATOM 1209 O O   . ASN B 2 57  ? 59.623   2.898   -20.797 1.00 87.81 57  B 1 
ATOM 1210 C CB  . ASN B 2 57  ? 57.584   2.339   -18.850 1.00 89.39 57  B 1 
ATOM 1211 C CG  . ASN B 2 57  ? 56.950   2.346   -17.470 1.00 85.42 57  B 1 
ATOM 1212 O OD1 . ASN B 2 57  ? 57.040   3.279   -16.699 1.00 76.57 57  B 1 
ATOM 1213 N ND2 . ASN B 2 57  ? 56.299   1.270   -17.097 1.00 75.76 57  B 1 
ATOM 1214 N N   . GLN B 2 58  ? 58.352   4.507   -21.685 1.00 89.26 58  B 1 
ATOM 1215 C CA  . GLN B 2 58  ? 59.010   4.547   -23.000 1.00 89.56 58  B 1 
ATOM 1216 C C   . GLN B 2 58  ? 58.935   3.222   -23.794 1.00 90.50 58  B 1 
ATOM 1217 O O   . GLN B 2 58  ? 59.641   3.046   -24.792 1.00 86.29 58  B 1 
ATOM 1218 C CB  . GLN B 2 58  ? 60.446   5.090   -22.879 1.00 87.06 58  B 1 
ATOM 1219 C CG  . GLN B 2 58  ? 60.507   6.518   -22.296 1.00 83.13 58  B 1 
ATOM 1220 C CD  . GLN B 2 58  ? 59.895   7.561   -23.240 1.00 78.26 58  B 1 
ATOM 1221 O OE1 . GLN B 2 58  ? 59.892   7.423   -24.457 1.00 70.32 58  B 1 
ATOM 1222 N NE2 . GLN B 2 58  ? 59.358   8.630   -22.713 1.00 67.60 58  B 1 
ATOM 1223 N N   . ILE B 2 59  ? 58.089   2.288   -23.401 1.00 91.14 59  B 1 
ATOM 1224 C CA  . ILE B 2 59  ? 57.888   1.031   -24.127 1.00 91.50 59  B 1 
ATOM 1225 C C   . ILE B 2 59  ? 57.019   1.315   -25.350 1.00 92.28 59  B 1 
ATOM 1226 O O   . ILE B 2 59  ? 55.898   1.801   -25.229 1.00 90.25 59  B 1 
ATOM 1227 C CB  . ILE B 2 59  ? 57.291   -0.069  -23.225 1.00 90.57 59  B 1 
ATOM 1228 C CG1 . ILE B 2 59  ? 58.206   -0.331  -22.010 1.00 86.72 59  B 1 
ATOM 1229 C CG2 . ILE B 2 59  ? 57.071   -1.359  -24.037 1.00 85.74 59  B 1 
ATOM 1230 C CD1 . ILE B 2 59  ? 57.642   -1.328  -20.988 1.00 75.98 59  B 1 
ATOM 1231 N N   . LYS B 2 60  ? 57.528   0.960   -26.526 1.00 92.61 60  B 1 
ATOM 1232 C CA  . LYS B 2 60  ? 56.788   1.100   -27.780 1.00 92.86 60  B 1 
ATOM 1233 C C   . LYS B 2 60  ? 55.545   0.199   -27.764 1.00 92.67 60  B 1 
ATOM 1234 O O   . LYS B 2 60  ? 55.642   -0.996  -27.515 1.00 90.55 60  B 1 
ATOM 1235 C CB  . LYS B 2 60  ? 57.725   0.808   -28.961 1.00 91.12 60  B 1 
ATOM 1236 C CG  . LYS B 2 60  ? 57.045   1.032   -30.325 1.00 84.66 60  B 1 
ATOM 1237 C CD  . LYS B 2 60  ? 58.055   0.886   -31.479 1.00 80.01 60  B 1 
ATOM 1238 C CE  . LYS B 2 60  ? 57.363   1.098   -32.832 1.00 69.94 60  B 1 
ATOM 1239 N NZ  . LYS B 2 60  ? 58.322   1.117   -33.960 1.00 62.51 60  B 1 
ATOM 1240 N N   . ILE B 2 61  ? 54.405   0.792   -28.080 1.00 93.07 61  B 1 
ATOM 1241 C CA  . ILE B 2 61  ? 53.127   0.078   -28.218 1.00 92.81 61  B 1 
ATOM 1242 C C   . ILE B 2 61  ? 52.920   -0.287  -29.676 1.00 92.74 61  B 1 
ATOM 1243 O O   . ILE B 2 61  ? 52.794   -1.464  -30.023 1.00 90.01 61  B 1 
ATOM 1244 C CB  . ILE B 2 61  ? 51.957   0.941   -27.690 1.00 92.22 61  B 1 
ATOM 1245 C CG1 . ILE B 2 61  ? 52.159   1.322   -26.205 1.00 89.01 61  B 1 
ATOM 1246 C CG2 . ILE B 2 61  ? 50.625   0.187   -27.877 1.00 89.45 61  B 1 
ATOM 1247 C CD1 . ILE B 2 61  ? 51.232   2.449   -25.766 1.00 84.03 61  B 1 
ATOM 1248 N N   . LEU B 2 62  ? 52.908   0.717   -30.533 1.00 91.67 62  B 1 
ATOM 1249 C CA  . LEU B 2 62  ? 52.812   0.562   -31.974 1.00 91.47 62  B 1 
ATOM 1250 C C   . LEU B 2 62  ? 53.443   1.748   -32.705 1.00 92.30 62  B 1 
ATOM 1251 O O   . LEU B 2 62  ? 53.732   2.794   -32.124 1.00 90.30 62  B 1 
ATOM 1252 C CB  . LEU B 2 62  ? 51.355   0.267   -32.386 1.00 87.87 62  B 1 
ATOM 1253 C CG  . LEU B 2 62  ? 50.297   1.368   -32.115 1.00 87.74 62  B 1 
ATOM 1254 C CD1 . LEU B 2 62  ? 50.320   2.496   -33.140 1.00 81.57 62  B 1 
ATOM 1255 C CD2 . LEU B 2 62  ? 48.914   0.731   -32.175 1.00 81.85 62  B 1 
ATOM 1256 N N   . GLY B 2 63  ? 53.647   1.561   -33.977 1.00 91.34 63  B 1 
ATOM 1257 C CA  . GLY B 2 63  ? 54.088   2.588   -34.896 1.00 90.66 63  B 1 
ATOM 1258 C C   . GLY B 2 63  ? 53.897   2.118   -36.325 1.00 91.33 63  B 1 
ATOM 1259 O O   . GLY B 2 63  ? 53.245   1.101   -36.580 1.00 88.93 63  B 1 
ATOM 1260 N N   . ASN B 2 64  ? 54.485   2.840   -37.256 1.00 90.45 64  B 1 
ATOM 1261 C CA  . ASN B 2 64  ? 54.519   2.428   -38.649 1.00 89.66 64  B 1 
ATOM 1262 C C   . ASN B 2 64  ? 55.963   2.330   -39.160 1.00 89.35 64  B 1 
ATOM 1263 O O   . ASN B 2 64  ? 56.894   2.932   -38.618 1.00 86.61 64  B 1 
ATOM 1264 C CB  . ASN B 2 64  ? 53.635   3.354   -39.514 1.00 87.07 64  B 1 
ATOM 1265 C CG  . ASN B 2 64  ? 54.105   4.789   -39.574 1.00 88.70 64  B 1 
ATOM 1266 O OD1 . ASN B 2 64  ? 54.876   5.256   -38.760 1.00 82.44 64  B 1 
ATOM 1267 N ND2 . ASN B 2 64  ? 53.625   5.545   -40.537 1.00 82.75 64  B 1 
ATOM 1268 N N   . GLN B 2 65  ? 56.093   1.564   -40.208 1.00 86.19 65  B 1 
ATOM 1269 C CA  . GLN B 2 65  ? 57.295   1.512   -41.020 1.00 85.79 65  B 1 
ATOM 1270 C C   . GLN B 2 65  ? 56.839   1.504   -42.482 1.00 85.66 65  B 1 
ATOM 1271 O O   . GLN B 2 65  ? 56.403   0.482   -43.001 1.00 80.43 65  B 1 
ATOM 1272 C CB  . GLN B 2 65  ? 58.133   0.303   -40.601 1.00 82.61 65  B 1 
ATOM 1273 C CG  . GLN B 2 65  ? 59.544   0.355   -41.210 1.00 74.26 65  B 1 
ATOM 1274 C CD  . GLN B 2 65  ? 60.460   -0.753  -40.648 1.00 70.13 65  B 1 
ATOM 1275 O OE1 . GLN B 2 65  ? 60.052   -1.621  -39.898 1.00 62.84 65  B 1 
ATOM 1276 N NE2 . GLN B 2 65  ? 61.722   -0.738  -40.990 1.00 61.03 65  B 1 
ATOM 1277 N N   . GLY B 2 66  ? 56.840   2.667   -43.090 1.00 84.15 66  B 1 
ATOM 1278 C CA  . GLY B 2 66  ? 56.140   2.882   -44.350 1.00 82.92 66  B 1 
ATOM 1279 C C   . GLY B 2 66  ? 54.628   2.634   -44.181 1.00 84.13 66  B 1 
ATOM 1280 O O   . GLY B 2 66  ? 53.993   3.207   -43.301 1.00 78.85 66  B 1 
ATOM 1281 N N   . SER B 2 67  ? 54.071   1.747   -44.988 1.00 84.30 67  B 1 
ATOM 1282 C CA  . SER B 2 67  ? 52.656   1.373   -44.911 1.00 83.89 67  B 1 
ATOM 1283 C C   . SER B 2 67  ? 52.356   0.266   -43.883 1.00 85.38 67  B 1 
ATOM 1284 O O   . SER B 2 67  ? 51.190   -0.060  -43.649 1.00 80.29 67  B 1 
ATOM 1285 C CB  . SER B 2 67  ? 52.168   0.944   -46.301 1.00 80.23 67  B 1 
ATOM 1286 O OG  . SER B 2 67  ? 52.997   -0.076  -46.816 1.00 71.24 67  B 1 
ATOM 1287 N N   . PHE B 2 68  ? 53.388   -0.307  -43.271 1.00 85.65 68  B 1 
ATOM 1288 C CA  . PHE B 2 68  ? 53.228   -1.420  -42.341 1.00 86.69 68  B 1 
ATOM 1289 C C   . PHE B 2 68  ? 53.040   -0.941  -40.907 1.00 87.00 68  B 1 
ATOM 1290 O O   . PHE B 2 68  ? 53.784   -0.099  -40.407 1.00 83.64 68  B 1 
ATOM 1291 C CB  . PHE B 2 68  ? 54.406   -2.394  -42.460 1.00 83.48 68  B 1 
ATOM 1292 C CG  . PHE B 2 68  ? 54.508   -3.041  -43.828 1.00 76.68 68  B 1 
ATOM 1293 C CD1 . PHE B 2 68  ? 53.676   -4.120  -44.156 1.00 70.01 68  B 1 
ATOM 1294 C CD2 . PHE B 2 68  ? 55.414   -2.556  -44.781 1.00 68.97 68  B 1 
ATOM 1295 C CE1 . PHE B 2 68  ? 53.742   -4.708  -45.428 1.00 64.20 68  B 1 
ATOM 1296 C CE2 . PHE B 2 68  ? 55.486   -3.133  -46.051 1.00 63.93 68  B 1 
ATOM 1297 C CZ  . PHE B 2 68  ? 54.649   -4.215  -46.372 1.00 64.44 68  B 1 
ATOM 1298 N N   . LEU B 2 69  ? 52.062   -1.515  -40.203 1.00 87.44 69  B 1 
ATOM 1299 C CA  . LEU B 2 69  ? 51.900   -1.350  -38.759 1.00 88.12 69  B 1 
ATOM 1300 C C   . LEU B 2 69  ? 52.934   -2.212  -38.030 1.00 88.53 69  B 1 
ATOM 1301 O O   . LEU B 2 69  ? 52.953   -3.431  -38.191 1.00 86.33 69  B 1 
ATOM 1302 C CB  . LEU B 2 69  ? 50.471   -1.729  -38.359 1.00 86.54 69  B 1 
ATOM 1303 C CG  . LEU B 2 69  ? 50.151   -1.490  -36.863 1.00 85.07 69  B 1 
ATOM 1304 C CD1 . LEU B 2 69  ? 50.019   -0.002  -36.552 1.00 79.03 69  B 1 
ATOM 1305 C CD2 . LEU B 2 69  ? 48.821   -2.158  -36.501 1.00 79.22 69  B 1 
ATOM 1306 N N   . THR B 2 70  ? 53.751   -1.587  -37.201 1.00 89.58 70  B 1 
ATOM 1307 C CA  . THR B 2 70  ? 54.669   -2.268  -36.292 1.00 88.96 70  B 1 
ATOM 1308 C C   . THR B 2 70  ? 54.117   -2.232  -34.879 1.00 89.33 70  B 1 
ATOM 1309 O O   . THR B 2 70  ? 53.540   -1.229  -34.461 1.00 86.79 70  B 1 
ATOM 1310 C CB  . THR B 2 70  ? 56.081   -1.674  -36.353 1.00 86.46 70  B 1 
ATOM 1311 O OG1 . THR B 2 70  ? 56.098   -0.313  -36.006 1.00 76.36 70  B 1 
ATOM 1312 C CG2 . THR B 2 70  ? 56.684   -1.786  -37.755 1.00 76.26 70  B 1 
ATOM 1313 N N   . LYS B 2 71  ? 54.264   -3.311  -34.120 1.00 89.49 71  B 1 
ATOM 1314 C CA  . LYS B 2 71  ? 53.859   -3.385  -32.715 1.00 89.79 71  B 1 
ATOM 1315 C C   . LYS B 2 71  ? 55.085   -3.624  -31.838 1.00 89.15 71  B 1 
ATOM 1316 O O   . LYS B 2 71  ? 56.002   -4.338  -32.236 1.00 85.88 71  B 1 
ATOM 1317 C CB  . LYS B 2 71  ? 52.790   -4.462  -32.508 1.00 87.30 71  B 1 
ATOM 1318 C CG  . LYS B 2 71  ? 51.456   -4.132  -33.199 1.00 85.89 71  B 1 
ATOM 1319 C CD  . LYS B 2 71  ? 50.379   -5.146  -32.782 1.00 84.38 71  B 1 
ATOM 1320 C CE  . LYS B 2 71  ? 49.026   -4.836  -33.391 1.00 80.30 71  B 1 
ATOM 1321 N NZ  . LYS B 2 71  ? 47.968   -5.720  -32.819 1.00 76.24 71  B 1 
ATOM 1322 N N   . GLY B 2 72  ? 55.098   -2.998  -30.682 1.00 90.55 72  B 1 
ATOM 1323 C CA  . GLY B 2 72  ? 56.162   -3.151  -29.701 1.00 89.54 72  B 1 
ATOM 1324 C C   . GLY B 2 72  ? 55.839   -4.199  -28.638 1.00 90.22 72  B 1 
ATOM 1325 O O   . GLY B 2 72  ? 54.731   -4.730  -28.606 1.00 87.19 72  B 1 
ATOM 1326 N N   . PRO B 2 73  ? 56.786   -4.467  -27.719 1.00 90.37 73  B 1 
ATOM 1327 C CA  . PRO B 2 73  ? 56.644   -5.495  -26.689 1.00 89.83 73  B 1 
ATOM 1328 C C   . PRO B 2 73  ? 55.814   -5.015  -25.484 1.00 90.47 73  B 1 
ATOM 1329 O O   . PRO B 2 73  ? 56.153   -5.258  -24.332 1.00 85.21 73  B 1 
ATOM 1330 C CB  . PRO B 2 73  ? 58.096   -5.859  -26.332 1.00 88.33 73  B 1 
ATOM 1331 C CG  . PRO B 2 73  ? 58.809   -4.524  -26.469 1.00 86.64 73  B 1 
ATOM 1332 C CD  . PRO B 2 73  ? 58.116   -3.884  -27.685 1.00 89.36 73  B 1 
ATOM 1333 N N   . SER B 2 74  ? 54.743   -4.282  -25.726 1.00 89.12 74  B 1 
ATOM 1334 C CA  . SER B 2 74  ? 53.875   -3.790  -24.658 1.00 89.60 74  B 1 
ATOM 1335 C C   . SER B 2 74  ? 52.808   -4.813  -24.281 1.00 89.48 74  B 1 
ATOM 1336 O O   . SER B 2 74  ? 52.409   -5.652  -25.081 1.00 86.28 74  B 1 
ATOM 1337 C CB  . SER B 2 74  ? 53.253   -2.442  -25.036 1.00 88.25 74  B 1 
ATOM 1338 O OG  . SER B 2 74  ? 52.142   -2.625  -25.895 1.00 85.67 74  B 1 
ATOM 1339 N N   . LYS B 2 75  ? 52.241   -4.676  -23.071 1.00 91.03 75  B 1 
ATOM 1340 C CA  . LYS B 2 75  ? 51.087   -5.480  -22.633 1.00 90.16 75  B 1 
ATOM 1341 C C   . LYS B 2 75  ? 49.840   -5.260  -23.499 1.00 91.02 75  B 1 
ATOM 1342 O O   . LYS B 2 75  ? 48.889   -6.026  -23.403 1.00 86.66 75  B 1 
ATOM 1343 C CB  . LYS B 2 75  ? 50.743   -5.168  -21.165 1.00 86.30 75  B 1 
ATOM 1344 C CG  . LYS B 2 75  ? 51.841   -5.591  -20.172 1.00 75.61 75  B 1 
ATOM 1345 C CD  . LYS B 2 75  ? 51.359   -5.341  -18.738 1.00 69.57 75  B 1 
ATOM 1346 C CE  . LYS B 2 75  ? 52.396   -5.756  -17.702 1.00 59.35 75  B 1 
ATOM 1347 N NZ  . LYS B 2 75  ? 51.904   -5.554  -16.309 1.00 51.85 75  B 1 
ATOM 1348 N N   . LEU B 2 76  ? 49.816   -4.218  -24.300 1.00 89.68 76  B 1 
ATOM 1349 C CA  . LEU B 2 76  ? 48.709   -3.875  -25.182 1.00 90.30 76  B 1 
ATOM 1350 C C   . LEU B 2 76  ? 48.803   -4.539  -26.554 1.00 90.11 76  B 1 
ATOM 1351 O O   . LEU B 2 76  ? 47.895   -4.340  -27.358 1.00 85.54 76  B 1 
ATOM 1352 C CB  . LEU B 2 76  ? 48.631   -2.350  -25.329 1.00 88.58 76  B 1 
ATOM 1353 C CG  . LEU B 2 76  ? 48.303   -1.611  -24.024 1.00 88.12 76  B 1 
ATOM 1354 C CD1 . LEU B 2 76  ? 48.332   -0.105  -24.282 1.00 82.66 76  B 1 
ATOM 1355 C CD2 . LEU B 2 76  ? 46.914   -1.974  -23.501 1.00 83.45 76  B 1 
ATOM 1356 N N   . ASN B 2 77  ? 49.841   -5.310  -26.837 1.00 89.92 77  B 1 
ATOM 1357 C CA  . ASN B 2 77  ? 50.163   -5.791  -28.182 1.00 88.99 77  B 1 
ATOM 1358 C C   . ASN B 2 77  ? 48.942   -6.352  -28.940 1.00 89.36 77  B 1 
ATOM 1359 O O   . ASN B 2 77  ? 48.646   -5.921  -30.050 1.00 82.99 77  B 1 
ATOM 1360 C CB  . ASN B 2 77  ? 51.301   -6.813  -28.061 1.00 84.44 77  B 1 
ATOM 1361 C CG  . ASN B 2 77  ? 51.928   -7.167  -29.396 1.00 80.12 77  B 1 
ATOM 1362 O OD1 . ASN B 2 77  ? 51.533   -6.723  -30.443 1.00 68.33 77  B 1 
ATOM 1363 N ND2 . ASN B 2 77  ? 52.945   -8.005  -29.391 1.00 70.22 77  B 1 
ATOM 1364 N N   . ASP B 2 78  ? 48.184   -7.220  -28.310 1.00 90.37 78  B 1 
ATOM 1365 C CA  . ASP B 2 78  ? 47.027   -7.870  -28.945 1.00 90.12 78  B 1 
ATOM 1366 C C   . ASP B 2 78  ? 45.780   -6.976  -29.015 1.00 91.44 78  B 1 
ATOM 1367 O O   . ASP B 2 78  ? 44.847   -7.244  -29.775 1.00 86.90 78  B 1 
ATOM 1368 C CB  . ASP B 2 78  ? 46.700   -9.158  -28.183 1.00 86.55 78  B 1 
ATOM 1369 C CG  . ASP B 2 78  ? 47.902   -10.083 -28.074 1.00 76.19 78  B 1 
ATOM 1370 O OD1 . ASP B 2 78  ? 48.703   -10.123 -29.034 1.00 67.06 78  B 1 
ATOM 1371 O OD2 . ASP B 2 78  ? 48.036   -10.702 -26.996 1.00 67.54 78  B 1 
ATOM 1372 N N   . ARG B 2 79  ? 45.743   -5.909  -28.213 1.00 92.67 79  B 1 
ATOM 1373 C CA  . ARG B 2 79  ? 44.579   -5.027  -28.069 1.00 93.43 79  B 1 
ATOM 1374 C C   . ARG B 2 79  ? 44.770   -3.653  -28.711 1.00 94.13 79  B 1 
ATOM 1375 O O   . ARG B 2 79  ? 43.784   -2.942  -28.903 1.00 92.15 79  B 1 
ATOM 1376 C CB  . ARG B 2 79  ? 44.217   -4.894  -26.588 1.00 91.72 79  B 1 
ATOM 1377 C CG  . ARG B 2 79  ? 43.817   -6.248  -25.974 1.00 89.28 79  B 1 
ATOM 1378 C CD  . ARG B 2 79  ? 43.302   -6.106  -24.539 1.00 89.42 79  B 1 
ATOM 1379 N NE  . ARG B 2 79  ? 44.341   -5.669  -23.601 1.00 88.61 79  B 1 
ATOM 1380 C CZ  . ARG B 2 79  ? 44.362   -4.558  -22.881 1.00 91.43 79  B 1 
ATOM 1381 N NH1 . ARG B 2 79  ? 43.432   -3.660  -22.963 1.00 80.81 79  B 1 
ATOM 1382 N NH2 . ARG B 2 79  ? 45.325   -4.337  -22.049 1.00 83.47 79  B 1 
ATOM 1383 N N   . ALA B 2 80  ? 46.005   -3.310  -29.017 1.00 92.98 80  B 1 
ATOM 1384 C CA  . ALA B 2 80  ? 46.349   -2.055  -29.668 1.00 93.01 80  B 1 
ATOM 1385 C C   . ALA B 2 80  ? 46.275   -2.177  -31.193 1.00 92.87 80  B 1 
ATOM 1386 O O   . ALA B 2 80  ? 46.718   -3.166  -31.777 1.00 89.67 80  B 1 
ATOM 1387 C CB  . ALA B 2 80  ? 47.729   -1.603  -29.192 1.00 91.93 80  B 1 
ATOM 1388 N N   . ASP B 2 81  ? 45.738   -1.147  -31.823 1.00 93.19 81  B 1 
ATOM 1389 C CA  . ASP B 2 81  ? 45.629   -1.038  -33.272 1.00 92.91 81  B 1 
ATOM 1390 C C   . ASP B 2 81  ? 45.652   0.435   -33.707 1.00 93.38 81  B 1 
ATOM 1391 O O   . ASP B 2 81  ? 45.662   1.342   -32.871 1.00 91.96 81  B 1 
ATOM 1392 C CB  . ASP B 2 81  ? 44.337   -1.757  -33.709 1.00 91.09 81  B 1 
ATOM 1393 C CG  . ASP B 2 81  ? 44.445   -2.416  -35.087 1.00 86.88 81  B 1 
ATOM 1394 O OD1 . ASP B 2 81  ? 45.326   -2.013  -35.871 1.00 81.91 81  B 1 
ATOM 1395 O OD2 . ASP B 2 81  ? 43.644   -3.357  -35.318 1.00 79.69 81  B 1 
ATOM 1396 N N   . SER B 2 82  ? 45.666   0.678   -35.007 1.00 92.31 82  B 1 
ATOM 1397 C CA  . SER B 2 82  ? 45.529   2.009   -35.579 1.00 92.41 82  B 1 
ATOM 1398 C C   . SER B 2 82  ? 44.690   1.959   -36.846 1.00 92.35 82  B 1 
ATOM 1399 O O   . SER B 2 82  ? 44.576   0.921   -37.502 1.00 89.98 82  B 1 
ATOM 1400 C CB  . SER B 2 82  ? 46.907   2.610   -35.851 1.00 91.70 82  B 1 
ATOM 1401 O OG  . SER B 2 82  ? 46.789   3.969   -36.210 1.00 88.05 82  B 1 
ATOM 1402 N N   . ARG B 2 83  ? 44.110   3.097   -37.224 1.00 91.37 83  B 1 
ATOM 1403 C CA  . ARG B 2 83  ? 43.346   3.210   -38.470 1.00 91.00 83  B 1 
ATOM 1404 C C   . ARG B 2 83  ? 44.287   3.583   -39.618 1.00 90.94 83  B 1 
ATOM 1405 O O   . ARG B 2 83  ? 44.479   4.762   -39.884 1.00 88.55 83  B 1 
ATOM 1406 C CB  . ARG B 2 83  ? 42.218   4.232   -38.339 1.00 89.10 83  B 1 
ATOM 1407 C CG  . ARG B 2 83  ? 41.188   3.868   -37.275 1.00 83.95 83  B 1 
ATOM 1408 C CD  . ARG B 2 83  ? 40.029   4.855   -37.374 1.00 82.47 83  B 1 
ATOM 1409 N NE  . ARG B 2 83  ? 39.138   4.757   -36.212 1.00 79.21 83  B 1 
ATOM 1410 C CZ  . ARG B 2 83  ? 37.876   5.123   -36.147 1.00 74.56 83  B 1 
ATOM 1411 N NH1 . ARG B 2 83  ? 37.221   5.554   -37.192 1.00 66.17 83  B 1 
ATOM 1412 N NH2 . ARG B 2 83  ? 37.263   5.085   -35.014 1.00 68.80 83  B 1 
ATOM 1413 N N   . ARG B 2 84  ? 44.809   2.583   -40.312 1.00 90.68 84  B 1 
ATOM 1414 C CA  . ARG B 2 84  ? 45.742   2.780   -41.441 1.00 89.97 84  B 1 
ATOM 1415 C C   . ARG B 2 84  ? 45.187   3.707   -42.526 1.00 90.71 84  B 1 
ATOM 1416 O O   . ARG B 2 84  ? 45.924   4.498   -43.078 1.00 88.11 84  B 1 
ATOM 1417 C CB  . ARG B 2 84  ? 46.129   1.440   -42.071 1.00 86.97 84  B 1 
ATOM 1418 C CG  . ARG B 2 84  ? 46.829   0.501   -41.085 1.00 78.36 84  B 1 
ATOM 1419 C CD  . ARG B 2 84  ? 47.283   -0.761  -41.813 1.00 75.01 84  B 1 
ATOM 1420 N NE  . ARG B 2 84  ? 47.705   -1.801  -40.871 1.00 67.18 84  B 1 
ATOM 1421 C CZ  . ARG B 2 84  ? 48.125   -3.007  -41.182 1.00 59.57 84  B 1 
ATOM 1422 N NH1 . ARG B 2 84  ? 48.276   -3.390  -42.424 1.00 54.86 84  B 1 
ATOM 1423 N NH2 . ARG B 2 84  ? 48.373   -3.867  -40.251 1.00 51.61 84  B 1 
ATOM 1424 N N   . SER B 2 85  ? 43.885   3.675   -42.756 1.00 90.05 85  B 1 
ATOM 1425 C CA  . SER B 2 85  ? 43.211   4.542   -43.731 1.00 89.47 85  B 1 
ATOM 1426 C C   . SER B 2 85  ? 43.294   6.040   -43.413 1.00 89.82 85  B 1 
ATOM 1427 O O   . SER B 2 85  ? 43.008   6.857   -44.284 1.00 87.03 85  B 1 
ATOM 1428 C CB  . SER B 2 85  ? 41.731   4.143   -43.818 1.00 88.92 85  B 1 
ATOM 1429 O OG  . SER B 2 85  ? 41.116   4.213   -42.547 1.00 81.77 85  B 1 
ATOM 1430 N N   . LEU B 2 86  ? 43.644   6.407   -42.187 1.00 90.43 86  B 1 
ATOM 1431 C CA  . LEU B 2 86  ? 43.776   7.806   -41.775 1.00 90.86 86  B 1 
ATOM 1432 C C   . LEU B 2 86  ? 45.223   8.308   -41.821 1.00 91.02 86  B 1 
ATOM 1433 O O   . LEU B 2 86  ? 45.446   9.500   -41.633 1.00 88.31 86  B 1 
ATOM 1434 C CB  . LEU B 2 86  ? 43.179   7.989   -40.372 1.00 89.69 86  B 1 
ATOM 1435 C CG  . LEU B 2 86  ? 41.677   7.662   -40.239 1.00 87.53 86  B 1 
ATOM 1436 C CD1 . LEU B 2 86  ? 41.223   7.944   -38.801 1.00 82.54 86  B 1 
ATOM 1437 C CD2 . LEU B 2 86  ? 40.803   8.491   -41.176 1.00 83.33 86  B 1 
ATOM 1438 N N   . TRP B 2 87  ? 46.193   7.428   -42.038 1.00 91.25 87  B 1 
ATOM 1439 C CA  . TRP B 2 87  ? 47.607   7.805   -42.023 1.00 91.56 87  B 1 
ATOM 1440 C C   . TRP B 2 87  ? 47.956   8.780   -43.153 1.00 90.63 87  B 1 
ATOM 1441 O O   . TRP B 2 87  ? 48.640   9.762   -42.912 1.00 87.00 87  B 1 
ATOM 1442 C CB  . TRP B 2 87  ? 48.489   6.552   -42.089 1.00 91.09 87  B 1 
ATOM 1443 C CG  . TRP B 2 87  ? 48.418   5.605   -40.933 1.00 91.34 87  B 1 
ATOM 1444 C CD1 . TRP B 2 87  ? 47.703   5.749   -39.802 1.00 87.76 87  B 1 
ATOM 1445 C CD2 . TRP B 2 87  ? 49.123   4.332   -40.792 1.00 91.87 87  B 1 
ATOM 1446 N NE1 . TRP B 2 87  ? 47.918   4.655   -38.960 1.00 89.20 87  B 1 
ATOM 1447 C CE2 . TRP B 2 87  ? 48.787   3.769   -39.536 1.00 91.15 87  B 1 
ATOM 1448 C CE3 . TRP B 2 87  ? 50.022   3.613   -41.614 1.00 89.81 87  B 1 
ATOM 1449 C CZ2 . TRP B 2 87  ? 49.322   2.541   -39.098 1.00 89.70 87  B 1 
ATOM 1450 C CZ3 . TRP B 2 87  ? 50.562   2.389   -41.177 1.00 88.34 87  B 1 
ATOM 1451 C CH2 . TRP B 2 87  ? 50.211   1.862   -39.941 1.00 88.50 87  B 1 
ATOM 1452 N N   . ASP B 2 88  ? 47.384   8.588   -44.320 1.00 90.79 88  B 1 
ATOM 1453 C CA  . ASP B 2 88  ? 47.581   9.482   -45.466 1.00 89.48 88  B 1 
ATOM 1454 C C   . ASP B 2 88  ? 47.027   10.898  -45.226 1.00 89.57 88  B 1 
ATOM 1455 O O   . ASP B 2 88  ? 47.399   11.859  -45.897 1.00 85.43 88  B 1 
ATOM 1456 C CB  . ASP B 2 88  ? 46.928   8.870   -46.711 1.00 87.22 88  B 1 
ATOM 1457 C CG  . ASP B 2 88  ? 47.474   7.483   -47.061 1.00 80.44 88  B 1 
ATOM 1458 O OD1 . ASP B 2 88  ? 48.654   7.219   -46.750 1.00 72.59 88  B 1 
ATOM 1459 O OD2 . ASP B 2 88  ? 46.686   6.687   -47.594 1.00 71.83 88  B 1 
ATOM 1460 N N   . GLN B 2 89  ? 46.161   11.053  -44.218 1.00 90.85 89  B 1 
ATOM 1461 C CA  . GLN B 2 89  ? 45.598   12.328  -43.778 1.00 90.51 89  B 1 
ATOM 1462 C C   . GLN B 2 89  ? 46.391   12.958  -42.617 1.00 90.88 89  B 1 
ATOM 1463 O O   . GLN B 2 89  ? 45.985   14.001  -42.097 1.00 86.77 89  B 1 
ATOM 1464 C CB  . GLN B 2 89  ? 44.124   12.142  -43.414 1.00 88.92 89  B 1 
ATOM 1465 C CG  . GLN B 2 89  ? 43.291   11.589  -44.583 1.00 83.90 89  B 1 
ATOM 1466 C CD  . GLN B 2 89  ? 41.810   11.445  -44.232 1.00 77.64 89  B 1 
ATOM 1467 O OE1 . GLN B 2 89  ? 41.319   11.886  -43.203 1.00 68.74 89  B 1 
ATOM 1468 N NE2 . GLN B 2 89  ? 41.037   10.825  -45.090 1.00 66.59 89  B 1 
ATOM 1469 N N   . GLY B 2 90  ? 47.494   12.341  -42.194 1.00 90.69 90  B 1 
ATOM 1470 C CA  . GLY B 2 90  ? 48.293   12.770  -41.045 1.00 90.47 90  B 1 
ATOM 1471 C C   . GLY B 2 90  ? 47.663   12.441  -39.696 1.00 91.39 90  B 1 
ATOM 1472 O O   . GLY B 2 90  ? 47.991   13.070  -38.698 1.00 88.23 90  B 1 
ATOM 1473 N N   . ASN B 2 91  ? 46.774   11.470  -39.648 1.00 91.82 91  B 1 
ATOM 1474 C CA  . ASN B 2 91  ? 46.132   11.020  -38.418 1.00 92.33 91  B 1 
ATOM 1475 C C   . ASN B 2 91  ? 46.642   9.631   -38.026 1.00 92.61 91  B 1 
ATOM 1476 O O   . ASN B 2 91  ? 46.460   8.663   -38.761 1.00 90.14 91  B 1 
ATOM 1477 C CB  . ASN B 2 91  ? 44.612   11.011  -38.607 1.00 90.45 91  B 1 
ATOM 1478 C CG  . ASN B 2 91  ? 44.019   12.401  -38.740 1.00 82.48 91  B 1 
ATOM 1479 O OD1 . ASN B 2 91  ? 44.384   13.331  -38.067 1.00 73.06 91  B 1 
ATOM 1480 N ND2 . ASN B 2 91  ? 43.028   12.572  -39.588 1.00 71.93 91  B 1 
ATOM 1481 N N   . PHE B 2 92  ? 47.212   9.538   -36.824 1.00 93.00 92  B 1 
ATOM 1482 C CA  . PHE B 2 92  ? 47.855   8.327   -36.311 1.00 93.17 92  B 1 
ATOM 1483 C C   . PHE B 2 92  ? 47.220   7.863   -34.993 1.00 93.41 92  B 1 
ATOM 1484 O O   . PHE B 2 92  ? 47.879   7.848   -33.952 1.00 91.30 92  B 1 
ATOM 1485 C CB  . PHE B 2 92  ? 49.365   8.591   -36.199 1.00 92.21 92  B 1 
ATOM 1486 C CG  . PHE B 2 92  ? 49.980   9.120   -37.469 1.00 92.03 92  B 1 
ATOM 1487 C CD1 . PHE B 2 92  ? 50.132   8.296   -38.595 1.00 87.96 92  B 1 
ATOM 1488 C CD2 . PHE B 2 92  ? 50.357   10.477  -37.560 1.00 89.10 92  B 1 
ATOM 1489 C CE1 . PHE B 2 92  ? 50.658   8.796   -39.792 1.00 87.46 92  B 1 
ATOM 1490 C CE2 . PHE B 2 92  ? 50.887   10.988  -38.757 1.00 87.41 92  B 1 
ATOM 1491 C CZ  . PHE B 2 92  ? 51.033   10.144  -39.864 1.00 88.84 92  B 1 
ATOM 1492 N N   . PRO B 2 93  ? 45.954   7.505   -34.996 1.00 94.58 93  B 1 
ATOM 1493 C CA  . PRO B 2 93  ? 45.270   7.160   -33.761 1.00 94.72 93  B 1 
ATOM 1494 C C   . PRO B 2 93  ? 45.795   5.853   -33.152 1.00 95.01 93  B 1 
ATOM 1495 O O   . PRO B 2 93  ? 46.073   4.891   -33.865 1.00 93.47 93  B 1 
ATOM 1496 C CB  . PRO B 2 93  ? 43.793   7.059   -34.132 1.00 93.35 93  B 1 
ATOM 1497 C CG  . PRO B 2 93  ? 43.820   6.642   -35.600 1.00 91.00 93  B 1 
ATOM 1498 C CD  . PRO B 2 93  ? 45.056   7.368   -36.134 1.00 93.51 93  B 1 
ATOM 1499 N N   . LEU B 2 94  ? 45.855   5.809   -31.828 1.00 94.38 94  B 1 
ATOM 1500 C CA  . LEU B 2 94  ? 46.016   4.577   -31.056 1.00 94.84 94  B 1 
ATOM 1501 C C   . LEU B 2 94  ? 44.632   4.099   -30.610 1.00 95.35 94  B 1 
ATOM 1502 O O   . LEU B 2 94  ? 43.958   4.776   -29.824 1.00 94.29 94  B 1 
ATOM 1503 C CB  . LEU B 2 94  ? 46.961   4.831   -29.877 1.00 94.62 94  B 1 
ATOM 1504 C CG  . LEU B 2 94  ? 47.059   3.693   -28.847 1.00 94.72 94  B 1 
ATOM 1505 C CD1 . LEU B 2 94  ? 47.598   2.404   -29.461 1.00 90.61 94  B 1 
ATOM 1506 C CD2 . LEU B 2 94  ? 47.989   4.092   -27.708 1.00 90.85 94  B 1 
ATOM 1507 N N   . ILE B 2 95  ? 44.224   2.943   -31.076 1.00 95.55 95  B 1 
ATOM 1508 C CA  . ILE B 2 95  ? 42.987   2.296   -30.687 1.00 95.48 95  B 1 
ATOM 1509 C C   . ILE B 2 95  ? 43.318   1.191   -29.687 1.00 95.47 95  B 1 
ATOM 1510 O O   . ILE B 2 95  ? 44.113   0.309   -29.994 1.00 94.11 95  B 1 
ATOM 1511 C CB  . ILE B 2 95  ? 42.234   1.751   -31.910 1.00 94.54 95  B 1 
ATOM 1512 C CG1 . ILE B 2 95  ? 41.933   2.883   -32.920 1.00 90.46 95  B 1 
ATOM 1513 C CG2 . ILE B 2 95  ? 40.923   1.061   -31.467 1.00 90.78 95  B 1 
ATOM 1514 C CD1 . ILE B 2 95  ? 41.340   2.389   -34.245 1.00 83.01 95  B 1 
ATOM 1515 N N   . ILE B 2 96  ? 42.702   1.220   -28.516 1.00 95.15 96  B 1 
ATOM 1516 C CA  . ILE B 2 96  ? 42.833   0.171   -27.509 1.00 95.13 96  B 1 
ATOM 1517 C C   . ILE B 2 96  ? 41.469   -0.476  -27.317 1.00 95.29 96  B 1 
ATOM 1518 O O   . ILE B 2 96  ? 40.507   0.190   -26.918 1.00 93.82 96  B 1 
ATOM 1519 C CB  . ILE B 2 96  ? 43.421   0.701   -26.186 1.00 95.01 96  B 1 
ATOM 1520 C CG1 . ILE B 2 96  ? 44.739   1.476   -26.421 1.00 93.02 96  B 1 
ATOM 1521 C CG2 . ILE B 2 96  ? 43.641   -0.479  -25.218 1.00 93.22 96  B 1 
ATOM 1522 C CD1 . ILE B 2 96  ? 45.294   2.149   -25.167 1.00 90.50 96  B 1 
ATOM 1523 N N   . LYS B 2 97  ? 41.389   -1.769  -27.592 1.00 94.94 97  B 1 
ATOM 1524 C CA  . LYS B 2 97  ? 40.185   -2.589  -27.443 1.00 94.56 97  B 1 
ATOM 1525 C C   . LYS B 2 97  ? 40.173   -3.276  -26.080 1.00 94.20 97  B 1 
ATOM 1526 O O   . LYS B 2 97  ? 41.227   -3.548  -25.509 1.00 92.00 97  B 1 
ATOM 1527 C CB  . LYS B 2 97  ? 40.102   -3.613  -28.592 1.00 92.13 97  B 1 
ATOM 1528 C CG  . LYS B 2 97  ? 39.983   -2.937  -29.971 1.00 80.22 97  B 1 
ATOM 1529 C CD  . LYS B 2 97  ? 40.049   -3.950  -31.129 1.00 79.05 97  B 1 
ATOM 1530 C CE  . LYS B 2 97  ? 40.050   -3.199  -32.466 1.00 64.25 97  B 1 
ATOM 1531 N NZ  . LYS B 2 97  ? 40.429   -4.043  -33.629 1.00 57.63 97  B 1 
ATOM 1532 N N   . ASN B 2 98  ? 38.993   -3.587  -25.589 1.00 94.82 98  B 1 
ATOM 1533 C CA  . ASN B 2 98  ? 38.776   -4.303  -24.331 1.00 94.91 98  B 1 
ATOM 1534 C C   . ASN B 2 98  ? 39.590   -3.713  -23.165 1.00 94.82 98  B 1 
ATOM 1535 O O   . ASN B 2 98  ? 40.444   -4.381  -22.569 1.00 91.89 98  B 1 
ATOM 1536 C CB  . ASN B 2 98  ? 39.005   -5.809  -24.579 1.00 93.59 98  B 1 
ATOM 1537 C CG  . ASN B 2 98  ? 38.539   -6.656  -23.414 1.00 88.18 98  B 1 
ATOM 1538 O OD1 . ASN B 2 98  ? 37.759   -6.260  -22.569 1.00 79.64 98  B 1 
ATOM 1539 N ND2 . ASN B 2 98  ? 38.999   -7.891  -23.329 1.00 77.05 98  B 1 
ATOM 1540 N N   . LEU B 2 99  ? 39.346   -2.447  -22.890 1.00 94.19 99  B 1 
ATOM 1541 C CA  . LEU B 2 99  ? 40.086   -1.672  -21.908 1.00 94.42 99  B 1 
ATOM 1542 C C   . LEU B 2 99  ? 40.089   -2.348  -20.529 1.00 94.21 99  B 1 
ATOM 1543 O O   . LEU B 2 99  ? 39.074   -2.831  -20.030 1.00 92.81 99  B 1 
ATOM 1544 C CB  . LEU B 2 99  ? 39.495   -0.265  -21.793 1.00 93.96 99  B 1 
ATOM 1545 C CG  . LEU B 2 99  ? 39.880   0.678   -22.951 1.00 93.23 99  B 1 
ATOM 1546 C CD1 . LEU B 2 99  ? 39.038   1.948   -22.861 1.00 89.80 99  B 1 
ATOM 1547 C CD2 . LEU B 2 99  ? 41.357   1.071   -22.905 1.00 89.94 99  B 1 
ATOM 1548 N N   . LYS B 2 100 ? 41.240   -2.305  -19.875 1.00 95.08 100 B 1 
ATOM 1549 C CA  . LYS B 2 100 ? 41.445   -2.710  -18.485 1.00 94.52 100 B 1 
ATOM 1550 C C   . LYS B 2 100 ? 41.795   -1.485  -17.648 1.00 94.32 100 B 1 
ATOM 1551 O O   . LYS B 2 100 ? 42.307   -0.500  -18.171 1.00 92.52 100 B 1 
ATOM 1552 C CB  . LYS B 2 100 ? 42.550   -3.775  -18.405 1.00 93.13 100 B 1 
ATOM 1553 C CG  . LYS B 2 100 ? 42.218   -5.031  -19.220 1.00 89.47 100 B 1 
ATOM 1554 C CD  . LYS B 2 100 ? 43.338   -6.060  -19.068 1.00 87.10 100 B 1 
ATOM 1555 C CE  . LYS B 2 100 ? 43.027   -7.314  -19.892 1.00 78.69 100 B 1 
ATOM 1556 N NZ  . LYS B 2 100 ? 44.090   -8.341  -19.728 1.00 68.49 100 B 1 
ATOM 1557 N N   . ILE B 2 101 ? 41.535   -1.553  -16.340 1.00 95.03 101 B 1 
ATOM 1558 C CA  . ILE B 2 101 ? 41.928   -0.467  -15.423 1.00 94.63 101 B 1 
ATOM 1559 C C   . ILE B 2 101 ? 43.441   -0.225  -15.482 1.00 94.33 101 B 1 
ATOM 1560 O O   . ILE B 2 101 ? 43.888   0.920   -15.454 1.00 91.97 101 B 1 
ATOM 1561 C CB  . ILE B 2 101 ? 41.478   -0.783  -13.981 1.00 93.47 101 B 1 
ATOM 1562 C CG1 . ILE B 2 101 ? 39.969   -1.132  -13.870 1.00 90.20 101 B 1 
ATOM 1563 C CG2 . ILE B 2 101 ? 41.817   0.375   -13.020 1.00 90.25 101 B 1 
ATOM 1564 C CD1 . ILE B 2 101 ? 39.008   -0.045  -14.362 1.00 81.22 101 B 1 
ATOM 1565 N N   . GLU B 2 102 ? 44.205   -1.298  -15.639 1.00 93.88 102 B 1 
ATOM 1566 C CA  . GLU B 2 102 ? 45.669   -1.305  -15.778 1.00 93.35 102 B 1 
ATOM 1567 C C   . GLU B 2 102 ? 46.173   -0.575  -17.027 1.00 93.58 102 B 1 
ATOM 1568 O O   . GLU B 2 102 ? 47.339   -0.203  -17.088 1.00 90.61 102 B 1 
ATOM 1569 C CB  . GLU B 2 102 ? 46.154   -2.752  -15.864 1.00 91.29 102 B 1 
ATOM 1570 C CG  . GLU B 2 102 ? 45.845   -3.601  -14.629 1.00 80.59 102 B 1 
ATOM 1571 C CD  . GLU B 2 102 ? 46.016   -5.102  -14.912 1.00 75.06 102 B 1 
ATOM 1572 O OE1 . GLU B 2 102 ? 45.235   -5.883  -14.328 1.00 66.15 102 B 1 
ATOM 1573 O OE2 . GLU B 2 102 ? 46.854   -5.464  -15.767 1.00 68.05 102 B 1 
ATOM 1574 N N   . ASP B 2 103 ? 45.335   -0.365  -18.027 1.00 93.81 103 B 1 
ATOM 1575 C CA  . ASP B 2 103 ? 45.696   0.383   -19.225 1.00 93.81 103 B 1 
ATOM 1576 C C   . ASP B 2 103 ? 45.717   1.893   -18.965 1.00 94.16 103 B 1 
ATOM 1577 O O   . ASP B 2 103 ? 46.055   2.665   -19.866 1.00 92.10 103 B 1 
ATOM 1578 C CB  . ASP B 2 103 ? 44.735   0.071   -20.382 1.00 93.40 103 B 1 
ATOM 1579 C CG  . ASP B 2 103 ? 44.604   -1.404  -20.743 1.00 92.94 103 B 1 
ATOM 1580 O OD1 . ASP B 2 103 ? 45.526   -2.225  -20.530 1.00 88.90 103 B 1 
ATOM 1581 O OD2 . ASP B 2 103 ? 43.563   -1.785  -21.328 1.00 89.14 103 B 1 
ATOM 1582 N N   . SER B 2 104 ? 45.343   2.320   -17.767 1.00 94.74 104 B 1 
ATOM 1583 C CA  . SER B 2 104 ? 45.410   3.723   -17.374 1.00 94.34 104 B 1 
ATOM 1584 C C   . SER B 2 104 ? 46.865   4.150   -17.271 1.00 93.51 104 B 1 
ATOM 1585 O O   . SER B 2 104 ? 47.591   3.729   -16.375 1.00 90.80 104 B 1 
ATOM 1586 C CB  . SER B 2 104 ? 44.706   3.976   -16.044 1.00 93.82 104 B 1 
ATOM 1587 O OG  . SER B 2 104 ? 43.377   3.508   -16.097 1.00 88.31 104 B 1 
ATOM 1588 N N   . ASP B 2 105 ? 47.278   5.001   -18.191 1.00 93.37 105 B 1 
ATOM 1589 C CA  . ASP B 2 105 ? 48.649   5.461   -18.302 1.00 93.54 105 B 1 
ATOM 1590 C C   . ASP B 2 105 ? 48.704   6.792   -19.065 1.00 94.08 105 B 1 
ATOM 1591 O O   . ASP B 2 105 ? 47.710   7.261   -19.630 1.00 92.83 105 B 1 
ATOM 1592 C CB  . ASP B 2 105 ? 49.478   4.367   -19.007 1.00 92.43 105 B 1 
ATOM 1593 C CG  . ASP B 2 105 ? 50.987   4.477   -18.769 1.00 91.79 105 B 1 
ATOM 1594 O OD1 . ASP B 2 105 ? 51.426   5.426   -18.093 1.00 87.66 105 B 1 
ATOM 1595 O OD2 . ASP B 2 105 ? 51.729   3.609   -19.282 1.00 87.37 105 B 1 
ATOM 1596 N N   . THR B 2 106 ? 49.882   7.411   -19.110 1.00 93.70 106 B 1 
ATOM 1597 C CA  . THR B 2 106 ? 50.180   8.501   -20.034 1.00 93.83 106 B 1 
ATOM 1598 C C   . THR B 2 106 ? 50.800   7.922   -21.291 1.00 94.43 106 B 1 
ATOM 1599 O O   . THR B 2 106 ? 51.935   7.442   -21.265 1.00 92.49 106 B 1 
ATOM 1600 C CB  . THR B 2 106 ? 51.097   9.536   -19.408 1.00 92.44 106 B 1 
ATOM 1601 O OG1 . THR B 2 106 ? 50.476   10.068  -18.247 1.00 85.69 106 B 1 
ATOM 1602 C CG2 . THR B 2 106 ? 51.359   10.688  -20.371 1.00 84.56 106 B 1 
ATOM 1603 N N   . TYR B 2 107 ? 50.087   7.997   -22.376 1.00 94.12 107 B 1 
ATOM 1604 C CA  . TYR B 2 107 ? 50.555   7.589   -23.686 1.00 94.71 107 B 1 
ATOM 1605 C C   . TYR B 2 107 ? 51.181   8.773   -24.418 1.00 94.64 107 B 1 
ATOM 1606 O O   . TYR B 2 107 ? 50.654   9.882   -24.380 1.00 92.68 107 B 1 
ATOM 1607 C CB  . TYR B 2 107 ? 49.388   6.987   -24.475 1.00 94.77 107 B 1 
ATOM 1608 C CG  . TYR B 2 107 ? 48.866   5.721   -23.846 1.00 95.34 107 B 1 
ATOM 1609 C CD1 . TYR B 2 107 ? 49.502   4.495   -24.104 1.00 91.86 107 B 1 
ATOM 1610 C CD2 . TYR B 2 107 ? 47.783   5.761   -22.949 1.00 92.02 107 B 1 
ATOM 1611 C CE1 . TYR B 2 107 ? 49.065   3.318   -23.484 1.00 90.99 107 B 1 
ATOM 1612 C CE2 . TYR B 2 107 ? 47.338   4.585   -22.319 1.00 90.99 107 B 1 
ATOM 1613 C CZ  . TYR B 2 107 ? 47.983   3.362   -22.588 1.00 93.49 107 B 1 
ATOM 1614 O OH  . TYR B 2 107 ? 47.566   2.220   -21.970 1.00 92.79 107 B 1 
ATOM 1615 N N   . ILE B 2 108 ? 52.305   8.526   -25.077 1.00 94.58 108 B 1 
ATOM 1616 C CA  . ILE B 2 108 ? 53.095   9.523   -25.784 1.00 94.38 108 B 1 
ATOM 1617 C C   . ILE B 2 108 ? 53.081   9.170   -27.266 1.00 94.22 108 B 1 
ATOM 1618 O O   . ILE B 2 108 ? 53.510   8.074   -27.642 1.00 93.08 108 B 1 
ATOM 1619 C CB  . ILE B 2 108 ? 54.529   9.599   -25.214 1.00 93.37 108 B 1 
ATOM 1620 C CG1 . ILE B 2 108 ? 54.532   9.812   -23.674 1.00 88.66 108 B 1 
ATOM 1621 C CG2 . ILE B 2 108 ? 55.306   10.719  -25.918 1.00 88.68 108 B 1 
ATOM 1622 C CD1 . ILE B 2 108 ? 55.906   9.616   -23.025 1.00 80.15 108 B 1 
ATOM 1623 N N   . CYS B 2 109 ? 52.586   10.085  -28.079 1.00 93.23 109 B 1 
ATOM 1624 C CA  . CYS B 2 109 ? 52.702   9.996   -29.526 1.00 93.09 109 B 1 
ATOM 1625 C C   . CYS B 2 109 ? 53.887   10.830  -29.985 1.00 93.14 109 B 1 
ATOM 1626 O O   . CYS B 2 109 ? 53.924   12.031  -29.735 1.00 91.26 109 B 1 
ATOM 1627 C CB  . CYS B 2 109 ? 51.398   10.461  -30.173 1.00 91.76 109 B 1 
ATOM 1628 S SG  . CYS B 2 109 ? 51.403   10.222  -31.966 1.00 87.86 109 B 1 
ATOM 1629 N N   . GLU B 2 110 ? 54.864   10.208  -30.639 1.00 92.28 110 B 1 
ATOM 1630 C CA  . GLU B 2 110 ? 55.998   10.875  -31.269 1.00 91.74 110 B 1 
ATOM 1631 C C   . GLU B 2 110 ? 55.756   10.940  -32.779 1.00 91.59 110 B 1 
ATOM 1632 O O   . GLU B 2 110 ? 55.641   9.898   -33.431 1.00 89.25 110 B 1 
ATOM 1633 C CB  . GLU B 2 110 ? 57.309   10.145  -30.935 1.00 90.00 110 B 1 
ATOM 1634 C CG  . GLU B 2 110 ? 57.637   10.164  -29.428 1.00 84.27 110 B 1 
ATOM 1635 C CD  . GLU B 2 110 ? 58.937   9.429   -29.053 1.00 84.66 110 B 1 
ATOM 1636 O OE1 . GLU B 2 110 ? 59.337   9.484   -27.867 1.00 77.93 110 B 1 
ATOM 1637 O OE2 . GLU B 2 110 ? 59.527   8.700   -29.875 1.00 80.07 110 B 1 
ATOM 1638 N N   . VAL B 2 111 ? 55.652   12.150  -33.318 1.00 90.69 111 B 1 
ATOM 1639 C CA  . VAL B 2 111 ? 55.437   12.412  -34.740 1.00 90.04 111 B 1 
ATOM 1640 C C   . VAL B 2 111 ? 56.072   13.754  -35.109 1.00 88.49 111 B 1 
ATOM 1641 O O   . VAL B 2 111 ? 55.968   14.706  -34.337 1.00 83.09 111 B 1 
ATOM 1642 C CB  . VAL B 2 111 ? 53.931   12.356  -35.066 1.00 88.20 111 B 1 
ATOM 1643 C CG1 . VAL B 2 111 ? 53.108   13.498  -34.446 1.00 77.61 111 B 1 
ATOM 1644 C CG2 . VAL B 2 111 ? 53.689   12.329  -36.575 1.00 79.57 111 B 1 
ATOM 1645 N N   . GLU B 2 112 ? 56.737   13.841  -36.245 1.00 86.70 112 B 1 
ATOM 1646 C CA  . GLU B 2 112 ? 57.383   15.088  -36.717 1.00 84.65 112 B 1 
ATOM 1647 C C   . GLU B 2 112 ? 58.277   15.774  -35.661 1.00 84.05 112 B 1 
ATOM 1648 O O   . GLU B 2 112 ? 58.199   16.982  -35.461 1.00 76.61 112 B 1 
ATOM 1649 C CB  . GLU B 2 112 ? 56.338   16.073  -37.268 1.00 79.99 112 B 1 
ATOM 1650 C CG  . GLU B 2 112 ? 55.592   15.576  -38.507 1.00 72.83 112 B 1 
ATOM 1651 C CD  . GLU B 2 112 ? 54.551   16.595  -39.014 1.00 70.44 112 B 1 
ATOM 1652 O OE1 . GLU B 2 112 ? 54.289   16.626  -40.232 1.00 65.03 112 B 1 
ATOM 1653 O OE2 . GLU B 2 112 ? 53.956   17.338  -38.206 1.00 69.09 112 B 1 
ATOM 1654 N N   . ASP B 2 113 ? 59.073   15.011  -34.924 1.00 85.89 113 B 1 
ATOM 1655 C CA  . ASP B 2 113 ? 59.884   15.487  -33.792 1.00 85.69 113 B 1 
ATOM 1656 C C   . ASP B 2 113 ? 59.092   16.157  -32.650 1.00 86.61 113 B 1 
ATOM 1657 O O   . ASP B 2 113 ? 59.663   16.678  -31.685 1.00 81.90 113 B 1 
ATOM 1658 C CB  . ASP B 2 113 ? 61.069   16.337  -34.279 1.00 82.83 113 B 1 
ATOM 1659 C CG  . ASP B 2 113 ? 62.000   15.559  -35.206 1.00 73.67 113 B 1 
ATOM 1660 O OD1 . ASP B 2 113 ? 62.235   14.363  -34.918 1.00 64.68 113 B 1 
ATOM 1661 O OD2 . ASP B 2 113 ? 62.491   16.163  -36.182 1.00 64.39 113 B 1 
ATOM 1662 N N   . GLN B 2 114 ? 57.756   16.097  -32.690 1.00 88.00 114 B 1 
ATOM 1663 C CA  . GLN B 2 114 ? 56.869   16.535  -31.622 1.00 87.36 114 B 1 
ATOM 1664 C C   . GLN B 2 114 ? 56.424   15.353  -30.776 1.00 88.64 114 B 1 
ATOM 1665 O O   . GLN B 2 114 ? 56.352   14.203  -31.215 1.00 86.31 114 B 1 
ATOM 1666 C CB  . GLN B 2 114 ? 55.677   17.308  -32.184 1.00 83.44 114 B 1 
ATOM 1667 C CG  . GLN B 2 114 ? 56.125   18.543  -32.976 1.00 74.04 114 B 1 
ATOM 1668 C CD  . GLN B 2 114 ? 54.969   19.438  -33.420 1.00 68.99 114 B 1 
ATOM 1669 O OE1 . GLN B 2 114 ? 53.818   19.264  -33.061 1.00 61.16 114 B 1 
ATOM 1670 N NE2 . GLN B 2 114 ? 55.247   20.446  -34.208 1.00 58.01 114 B 1 
ATOM 1671 N N   . LYS B 2 115 ? 56.084   15.650  -29.500 1.00 89.16 115 B 1 
ATOM 1672 C CA  . LYS B 2 115 ? 55.547   14.687  -28.549 1.00 89.61 115 B 1 
ATOM 1673 C C   . LYS B 2 115 ? 54.201   15.172  -28.040 1.00 89.53 115 B 1 
ATOM 1674 O O   . LYS B 2 115 ? 54.126   16.185  -27.350 1.00 86.43 115 B 1 
ATOM 1675 C CB  . LYS B 2 115 ? 56.523   14.443  -27.396 1.00 86.49 115 B 1 
ATOM 1676 C CG  . LYS B 2 115 ? 57.832   13.827  -27.899 1.00 79.38 115 B 1 
ATOM 1677 C CD  . LYS B 2 115 ? 58.744   13.426  -26.733 1.00 78.38 115 B 1 
ATOM 1678 C CE  . LYS B 2 115 ? 60.033   12.856  -27.319 1.00 68.70 115 B 1 
ATOM 1679 N NZ  . LYS B 2 115 ? 60.917   12.303  -26.278 1.00 61.93 115 B 1 
ATOM 1680 N N   . GLU B 2 116 ? 53.162   14.429  -28.340 1.00 90.54 116 B 1 
ATOM 1681 C CA  . GLU B 2 116 ? 51.845   14.645  -27.762 1.00 90.36 116 B 1 
ATOM 1682 C C   . GLU B 2 116 ? 51.605   13.653  -26.628 1.00 91.73 116 B 1 
ATOM 1683 O O   . GLU B 2 116 ? 51.677   12.440  -26.821 1.00 89.99 116 B 1 
ATOM 1684 C CB  . GLU B 2 116 ? 50.735   14.535  -28.808 1.00 87.37 116 B 1 
ATOM 1685 C CG  . GLU B 2 116 ? 50.765   15.647  -29.852 1.00 78.33 116 B 1 
ATOM 1686 C CD  . GLU B 2 116 ? 49.490   15.673  -30.733 1.00 75.69 116 B 1 
ATOM 1687 O OE1 . GLU B 2 116 ? 49.360   16.605  -31.544 1.00 68.01 116 B 1 
ATOM 1688 O OE2 . GLU B 2 116 ? 48.608   14.789  -30.570 1.00 69.86 116 B 1 
ATOM 1689 N N   . GLU B 2 117 ? 51.291   14.154  -25.440 1.00 92.30 117 B 1 
ATOM 1690 C CA  . GLU B 2 117 ? 50.937   13.328  -24.295 1.00 92.52 117 B 1 
ATOM 1691 C C   . GLU B 2 117 ? 49.420   13.247  -24.105 1.00 92.71 117 B 1 
ATOM 1692 O O   . GLU B 2 117 ? 48.723   14.258  -24.015 1.00 90.48 117 B 1 
ATOM 1693 C CB  . GLU B 2 117 ? 51.609   13.819  -23.016 1.00 90.07 117 B 1 
ATOM 1694 C CG  . GLU B 2 117 ? 53.132   13.644  -23.018 1.00 83.66 117 B 1 
ATOM 1695 C CD  . GLU B 2 117 ? 53.749   13.837  -21.616 1.00 83.81 117 B 1 
ATOM 1696 O OE1 . GLU B 2 117 ? 54.997   13.849  -21.534 1.00 76.61 117 B 1 
ATOM 1697 O OE2 . GLU B 2 117 ? 52.973   13.895  -20.624 1.00 79.13 117 B 1 
ATOM 1698 N N   . VAL B 2 118 ? 48.927   12.035  -23.980 1.00 93.57 118 B 1 
ATOM 1699 C CA  . VAL B 2 118 ? 47.515   11.754  -23.698 1.00 93.93 118 B 1 
ATOM 1700 C C   . VAL B 2 118 ? 47.421   10.875  -22.461 1.00 94.22 118 B 1 
ATOM 1701 O O   . VAL B 2 118 ? 47.847   9.720   -22.475 1.00 92.88 118 B 1 
ATOM 1702 C CB  . VAL B 2 118 ? 46.813   11.103  -24.896 1.00 92.71 118 B 1 
ATOM 1703 C CG1 . VAL B 2 118 ? 45.313   10.971  -24.622 1.00 85.97 118 B 1 
ATOM 1704 C CG2 . VAL B 2 118 ? 46.987   11.914  -26.182 1.00 87.07 118 B 1 
ATOM 1705 N N   . GLN B 2 119 ? 46.824   11.392  -21.395 1.00 94.48 119 B 1 
ATOM 1706 C CA  . GLN B 2 119 ? 46.528   10.585  -20.217 1.00 94.29 119 B 1 
ATOM 1707 C C   . GLN B 2 119 ? 45.215   9.840   -20.418 1.00 94.49 119 B 1 
ATOM 1708 O O   . GLN B 2 119 ? 44.157   10.459  -20.538 1.00 93.41 119 B 1 
ATOM 1709 C CB  . GLN B 2 119 ? 46.503   11.471  -18.968 1.00 93.08 119 B 1 
ATOM 1710 C CG  . GLN B 2 119 ? 46.419   10.632  -17.684 1.00 90.92 119 B 1 
ATOM 1711 C CD  . GLN B 2 119 ? 46.433   11.491  -16.409 1.00 90.15 119 B 1 
ATOM 1712 O OE1 . GLN B 2 119 ? 46.210   12.691  -16.421 1.00 83.83 119 B 1 
ATOM 1713 N NE2 . GLN B 2 119 ? 46.700   10.890  -15.271 1.00 81.45 119 B 1 
ATOM 1714 N N   . LEU B 2 120 ? 45.268   8.515   -20.409 1.00 93.74 120 B 1 
ATOM 1715 C CA  . LEU B 2 120 ? 44.100   7.655   -20.398 1.00 94.48 120 B 1 
ATOM 1716 C C   . LEU B 2 120 ? 43.792   7.247   -18.956 1.00 94.72 120 B 1 
ATOM 1717 O O   . LEU B 2 120 ? 44.661   6.740   -18.254 1.00 93.39 120 B 1 
ATOM 1718 C CB  . LEU B 2 120 ? 44.353   6.447   -21.309 1.00 94.40 120 B 1 
ATOM 1719 C CG  . LEU B 2 120 ? 43.210   5.413   -21.337 1.00 94.74 120 B 1 
ATOM 1720 C CD1 . LEU B 2 120 ? 41.924   5.982   -21.921 1.00 90.72 120 B 1 
ATOM 1721 C CD2 . LEU B 2 120 ? 43.628   4.216   -22.186 1.00 90.84 120 B 1 
ATOM 1722 N N   . LEU B 2 121 ? 42.561   7.440   -18.524 1.00 94.64 121 B 1 
ATOM 1723 C CA  . LEU B 2 121 ? 42.044   6.960   -17.244 1.00 94.53 121 B 1 
ATOM 1724 C C   . LEU B 2 121 ? 40.864   6.028   -17.520 1.00 94.86 121 B 1 
ATOM 1725 O O   . LEU B 2 121 ? 39.837   6.463   -18.047 1.00 93.58 121 B 1 
ATOM 1726 C CB  . LEU B 2 121 ? 41.631   8.144   -16.363 1.00 93.78 121 B 1 
ATOM 1727 C CG  . LEU B 2 121 ? 42.779   9.102   -15.975 1.00 92.66 121 B 1 
ATOM 1728 C CD1 . LEU B 2 121 ? 42.205   10.296  -15.216 1.00 88.70 121 B 1 
ATOM 1729 C CD2 . LEU B 2 121 ? 43.817   8.435   -15.085 1.00 88.62 121 B 1 
ATOM 1730 N N   . VAL B 2 122 ? 41.015   4.774   -17.159 1.00 95.01 122 B 1 
ATOM 1731 C CA  . VAL B 2 122 ? 39.992   3.744   -17.374 1.00 95.28 122 B 1 
ATOM 1732 C C   . VAL B 2 122 ? 39.256   3.485   -16.070 1.00 95.13 122 B 1 
ATOM 1733 O O   . VAL B 2 122 ? 39.877   3.184   -15.052 1.00 93.75 122 B 1 
ATOM 1734 C CB  . VAL B 2 122 ? 40.582   2.455   -17.954 1.00 94.83 122 B 1 
ATOM 1735 C CG1 . VAL B 2 122 ? 39.479   1.453   -18.304 1.00 91.56 122 B 1 
ATOM 1736 C CG2 . VAL B 2 122 ? 41.389   2.727   -19.235 1.00 91.85 122 B 1 
ATOM 1737 N N   . PHE B 2 123 ? 37.950   3.584   -16.104 1.00 95.18 123 B 1 
ATOM 1738 C CA  . PHE B 2 123 ? 37.073   3.343   -14.970 1.00 95.07 123 B 1 
ATOM 1739 C C   . PHE B 2 123 ? 36.173   2.140   -15.223 1.00 94.91 123 B 1 
ATOM 1740 O O   . PHE B 2 123 ? 35.720   1.897   -16.342 1.00 93.54 123 B 1 
ATOM 1741 C CB  . PHE B 2 123 ? 36.257   4.601   -14.671 1.00 94.64 123 B 1 
ATOM 1742 C CG  . PHE B 2 123 ? 37.103   5.795   -14.269 1.00 95.04 123 B 1 
ATOM 1743 C CD1 . PHE B 2 123 ? 37.552   5.917   -12.947 1.00 91.96 123 B 1 
ATOM 1744 C CD2 . PHE B 2 123 ? 37.466   6.771   -15.214 1.00 91.91 123 B 1 
ATOM 1745 C CE1 . PHE B 2 123 ? 38.355   7.001   -12.565 1.00 90.70 123 B 1 
ATOM 1746 C CE2 . PHE B 2 123 ? 38.269   7.856   -14.837 1.00 91.07 123 B 1 
ATOM 1747 C CZ  . PHE B 2 123 ? 38.715   7.966   -13.519 1.00 92.50 123 B 1 
ATOM 1748 N N   . GLY B 2 124 ? 35.883   1.401   -14.159 1.00 94.23 124 B 1 
ATOM 1749 C CA  . GLY B 2 124 ? 34.870   0.356   -14.135 1.00 93.79 124 B 1 
ATOM 1750 C C   . GLY B 2 124 ? 33.829   0.678   -13.073 1.00 93.67 124 B 1 
ATOM 1751 O O   . GLY B 2 124 ? 34.162   1.174   -12.007 1.00 91.52 124 B 1 
ATOM 1752 N N   . LEU B 2 125 ? 32.574   0.392   -13.357 1.00 92.00 125 B 1 
ATOM 1753 C CA  . LEU B 2 125 ? 31.518   0.518   -12.359 1.00 91.57 125 B 1 
ATOM 1754 C C   . LEU B 2 125 ? 30.840   -0.839  -12.210 1.00 91.16 125 B 1 
ATOM 1755 O O   . LEU B 2 125 ? 30.315   -1.377  -13.175 1.00 89.12 125 B 1 
ATOM 1756 C CB  . LEU B 2 125 ? 30.551   1.636   -12.757 1.00 90.37 125 B 1 
ATOM 1757 C CG  . LEU B 2 125 ? 29.533   1.973   -11.659 1.00 89.22 125 B 1 
ATOM 1758 C CD1 . LEU B 2 125 ? 30.174   2.659   -10.451 1.00 84.43 125 B 1 
ATOM 1759 C CD2 . LEU B 2 125 ? 28.488   2.945   -12.212 1.00 83.55 125 B 1 
ATOM 1760 N N   . THR B 2 126 ? 30.859   -1.365  -10.987 1.00 90.80 126 B 1 
ATOM 1761 C CA  . THR B 2 126 ? 30.320   -2.681  -10.670 1.00 89.81 126 B 1 
ATOM 1762 C C   . THR B 2 126 ? 29.319   -2.588  -9.530  1.00 89.89 126 B 1 
ATOM 1763 O O   . THR B 2 126 ? 29.446   -1.761  -8.628  1.00 87.92 126 B 1 
ATOM 1764 C CB  . THR B 2 126 ? 31.437   -3.693  -10.360 1.00 87.64 126 B 1 
ATOM 1765 O OG1 . THR B 2 126 ? 32.307   -3.210  -9.362  1.00 75.29 126 B 1 
ATOM 1766 C CG2 . THR B 2 126 ? 32.285   -3.985  -11.595 1.00 72.97 126 B 1 
ATOM 1767 N N   . ALA B 2 127 ? 28.305   -3.432  -9.573  1.00 87.72 127 B 1 
ATOM 1768 C CA  . ALA B 2 127 ? 27.449   -3.673  -8.428  1.00 85.86 127 B 1 
ATOM 1769 C C   . ALA B 2 127 ? 28.070   -4.794  -7.585  1.00 84.18 127 B 1 
ATOM 1770 O O   . ALA B 2 127 ? 28.410   -5.843  -8.117  1.00 78.70 127 B 1 
ATOM 1771 C CB  . ALA B 2 127 ? 26.034   -4.014  -8.914  1.00 83.31 127 B 1 
ATOM 1772 N N   . ASN B 2 128 ? 28.228   -4.574  -6.273  1.00 81.01 128 B 1 
ATOM 1773 C CA  . ASN B 2 128 ? 28.815   -5.585  -5.381  1.00 78.23 128 B 1 
ATOM 1774 C C   . ASN B 2 128 ? 27.940   -6.831  -5.245  1.00 78.77 128 B 1 
ATOM 1775 O O   . ASN B 2 128 ? 28.422   -7.909  -4.912  1.00 71.24 128 B 1 
ATOM 1776 C CB  . ASN B 2 128 ? 29.018   -4.977  -3.992  1.00 70.89 128 B 1 
ATOM 1777 C CG  . ASN B 2 128 ? 30.194   -4.018  -3.919  1.00 63.66 128 B 1 
ATOM 1778 O OD1 . ASN B 2 128 ? 30.880   -3.726  -4.871  1.00 52.51 128 B 1 
ATOM 1779 N ND2 . ASN B 2 128 ? 30.451   -3.489  -2.742  1.00 57.99 128 B 1 
ATOM 1780 N N   . SER B 2 129 ? 26.648   -6.665  -5.422  1.00 76.46 129 B 1 
ATOM 1781 C CA  . SER B 2 129 ? 25.659   -7.726  -5.417  1.00 73.64 129 B 1 
ATOM 1782 C C   . SER B 2 129 ? 25.201   -8.021  -6.841  1.00 74.34 129 B 1 
ATOM 1783 O O   . SER B 2 129 ? 25.429   -7.244  -7.763  1.00 65.16 129 B 1 
ATOM 1784 C CB  . SER B 2 129 ? 24.474   -7.328  -4.529  1.00 65.77 129 B 1 
ATOM 1785 O OG  . SER B 2 129 ? 23.956   -6.074  -4.912  1.00 58.64 129 B 1 
ATOM 1786 N N   . ASP B 2 130 ? 24.504   -9.128  -6.978  1.00 73.65 130 B 1 
ATOM 1787 C CA  . ASP B 2 130 ? 23.757   -9.414  -8.193  1.00 73.82 130 B 1 
ATOM 1788 C C   . ASP B 2 130 ? 22.861   -8.225  -8.588  1.00 76.75 130 B 1 
ATOM 1789 O O   . ASP B 2 130 ? 22.337   -7.507  -7.726  1.00 70.80 130 B 1 
ATOM 1790 C CB  . ASP B 2 130 ? 22.955   -10.696 -7.946  1.00 65.94 130 B 1 
ATOM 1791 C CG  . ASP B 2 130 ? 22.288   -11.300 -9.183  1.00 59.25 130 B 1 
ATOM 1792 O OD1 . ASP B 2 130 ? 22.379   -10.706 -10.267 1.00 52.74 130 B 1 
ATOM 1793 O OD2 . ASP B 2 130 ? 21.622   -12.334 -8.993  1.00 53.17 130 B 1 
ATOM 1794 N N   . THR B 2 131 ? 22.683   -8.020  -9.864  1.00 73.33 131 B 1 
ATOM 1795 C CA  . THR B 2 131 ? 21.804   -6.979  -10.410 1.00 74.11 131 B 1 
ATOM 1796 C C   . THR B 2 131 ? 20.330   -7.253  -10.145 1.00 77.74 131 B 1 
ATOM 1797 O O   . THR B 2 131 ? 19.508   -6.341  -10.238 1.00 74.33 131 B 1 
ATOM 1798 C CB  . THR B 2 131 ? 22.032   -6.831  -11.918 1.00 68.98 131 B 1 
ATOM 1799 O OG1 . THR B 2 131 ? 21.881   -8.078  -12.556 1.00 64.88 131 B 1 
ATOM 1800 C CG2 . THR B 2 131 ? 23.426   -6.302  -12.232 1.00 62.56 131 B 1 
ATOM 1801 N N   . HIS B 2 132 ? 19.984   -8.479  -9.771  1.00 78.79 132 B 1 
ATOM 1802 C CA  . HIS B 2 132 ? 18.650   -8.893  -9.357  1.00 79.42 132 B 1 
ATOM 1803 C C   . HIS B 2 132 ? 18.538   -8.850  -7.831  1.00 79.84 132 B 1 
ATOM 1804 O O   . HIS B 2 132 ? 18.984   -9.767  -7.134  1.00 78.11 132 B 1 
ATOM 1805 C CB  . HIS B 2 132 ? 18.335   -10.288 -9.911  1.00 77.64 132 B 1 
ATOM 1806 C CG  . HIS B 2 132 ? 18.303   -10.339 -11.411 1.00 75.00 132 B 1 
ATOM 1807 N ND1 . HIS B 2 132 ? 19.396   -10.294 -12.245 1.00 64.46 132 B 1 
ATOM 1808 C CD2 . HIS B 2 132 ? 17.192   -10.423 -12.210 1.00 66.87 132 B 1 
ATOM 1809 C CE1 . HIS B 2 132 ? 18.964   -10.339 -13.503 1.00 64.77 132 B 1 
ATOM 1810 N NE2 . HIS B 2 132 ? 17.621   -10.429 -13.532 1.00 65.93 132 B 1 
ATOM 1811 N N   . LEU B 2 133 ? 17.936   -7.794  -7.311  1.00 81.55 133 B 1 
ATOM 1812 C CA  . LEU B 2 133 ? 17.845   -7.497  -5.890  1.00 82.62 133 B 1 
ATOM 1813 C C   . LEU B 2 133 ? 16.396   -7.537  -5.418  1.00 82.34 133 B 1 
ATOM 1814 O O   . LEU B 2 133 ? 15.492   -7.119  -6.139  1.00 80.85 133 B 1 
ATOM 1815 C CB  . LEU B 2 133 ? 18.478   -6.124  -5.632  1.00 81.67 133 B 1 
ATOM 1816 C CG  . LEU B 2 133 ? 19.992   -6.095  -5.891  1.00 80.13 133 B 1 
ATOM 1817 C CD1 . LEU B 2 133 ? 20.491   -4.664  -5.886  1.00 74.28 133 B 1 
ATOM 1818 C CD2 . LEU B 2 133 ? 20.746   -6.882  -4.825  1.00 73.98 133 B 1 
ATOM 1819 N N   . LEU B 2 134 ? 16.177   -8.010  -4.197  1.00 82.81 134 B 1 
ATOM 1820 C CA  . LEU B 2 134 ? 14.850   -7.967  -3.595  1.00 82.99 134 B 1 
ATOM 1821 C C   . LEU B 2 134 ? 14.495   -6.534  -3.200  1.00 82.94 134 B 1 
ATOM 1822 O O   . LEU B 2 134 ? 15.355   -5.752  -2.789  1.00 81.67 134 B 1 
ATOM 1823 C CB  . LEU B 2 134 ? 14.769   -8.913  -2.384  1.00 81.05 134 B 1 
ATOM 1824 C CG  . LEU B 2 134 ? 15.088   -10.387 -2.676  1.00 77.34 134 B 1 
ATOM 1825 C CD1 . LEU B 2 134 ? 14.993   -11.206 -1.392  1.00 70.27 134 B 1 
ATOM 1826 C CD2 . LEU B 2 134 ? 14.131   -11.010 -3.679  1.00 70.55 134 B 1 
ATOM 1827 N N   . GLN B 2 135 ? 13.208   -6.215  -3.249  1.00 82.43 135 B 1 
ATOM 1828 C CA  . GLN B 2 135 ? 12.702   -4.965  -2.690  1.00 82.32 135 B 1 
ATOM 1829 C C   . GLN B 2 135 ? 13.137   -4.821  -1.224  1.00 81.28 135 B 1 
ATOM 1830 O O   . GLN B 2 135 ? 13.079   -5.764  -0.442  1.00 77.83 135 B 1 
ATOM 1831 C CB  . GLN B 2 135 ? 11.170   -4.943  -2.831  1.00 80.99 135 B 1 
ATOM 1832 C CG  . GLN B 2 135 ? 10.571   -3.612  -2.345  1.00 78.68 135 B 1 
ATOM 1833 C CD  . GLN B 2 135 ? 9.059    -3.542  -2.542  1.00 77.40 135 B 1 
ATOM 1834 O OE1 . GLN B 2 135 ? 8.410    -4.447  -3.019  1.00 72.05 135 B 1 
ATOM 1835 N NE2 . GLN B 2 135 ? 8.438    -2.444  -2.179  1.00 69.66 135 B 1 
ATOM 1836 N N   . GLY B 2 136 ? 13.577   -3.624  -0.862  1.00 81.82 136 B 1 
ATOM 1837 C CA  . GLY B 2 136 ? 14.098   -3.313  0.468   1.00 80.44 136 B 1 
ATOM 1838 C C   . GLY B 2 136 ? 15.586   -3.612  0.660   1.00 81.34 136 B 1 
ATOM 1839 O O   . GLY B 2 136 ? 16.185   -3.083  1.602   1.00 77.93 136 B 1 
ATOM 1840 N N   . GLN B 2 137 ? 16.217   -4.380  -0.212  1.00 80.79 137 B 1 
ATOM 1841 C CA  . GLN B 2 137 ? 17.664   -4.579  -0.172  1.00 81.60 137 B 1 
ATOM 1842 C C   . GLN B 2 137 ? 18.435   -3.301  -0.534  1.00 82.11 137 B 1 
ATOM 1843 O O   . GLN B 2 137 ? 17.876   -2.325  -1.043  1.00 81.57 137 B 1 
ATOM 1844 C CB  . GLN B 2 137 ? 18.089   -5.765  -1.061  1.00 80.08 137 B 1 
ATOM 1845 C CG  . GLN B 2 137 ? 17.663   -7.109  -0.461  1.00 76.40 137 B 1 
ATOM 1846 C CD  . GLN B 2 137 ? 18.235   -8.291  -1.247  1.00 74.61 137 B 1 
ATOM 1847 O OE1 . GLN B 2 137 ? 18.299   -8.292  -2.463  1.00 68.54 137 B 1 
ATOM 1848 N NE2 . GLN B 2 137 ? 18.674   -9.341  -0.591  1.00 65.09 137 B 1 
ATOM 1849 N N   . SER B 2 138 ? 19.736   -3.301  -0.221  1.00 82.71 138 B 1 
ATOM 1850 C CA  . SER B 2 138 ? 20.621   -2.191  -0.555  1.00 83.74 138 B 1 
ATOM 1851 C C   . SER B 2 138 ? 21.456   -2.526  -1.782  1.00 84.60 138 B 1 
ATOM 1852 O O   . SER B 2 138 ? 22.087   -3.578  -1.836  1.00 82.93 138 B 1 
ATOM 1853 C CB  . SER B 2 138 ? 21.515   -1.835  0.627   1.00 80.85 138 B 1 
ATOM 1854 O OG  . SER B 2 138 ? 20.733   -1.447  1.744   1.00 69.99 138 B 1 
ATOM 1855 N N   . LEU B 2 139 ? 21.485   -1.598  -2.728  1.00 85.16 139 B 1 
ATOM 1856 C CA  . LEU B 2 139 ? 22.396   -1.636  -3.860  1.00 85.78 139 B 1 
ATOM 1857 C C   . LEU B 2 139 ? 23.681   -0.903  -3.479  1.00 86.79 139 B 1 
ATOM 1858 O O   . LEU B 2 139 ? 23.629   0.238   -3.027  1.00 85.79 139 B 1 
ATOM 1859 C CB  . LEU B 2 139 ? 21.691   -1.001  -5.072  1.00 85.07 139 B 1 
ATOM 1860 C CG  . LEU B 2 139 ? 22.584   -0.772  -6.306  1.00 85.51 139 B 1 
ATOM 1861 C CD1 . LEU B 2 139 ? 23.074   -2.089  -6.892  1.00 81.00 139 B 1 
ATOM 1862 C CD2 . LEU B 2 139 ? 21.788   -0.016  -7.359  1.00 81.41 139 B 1 
ATOM 1863 N N   . THR B 2 140 ? 24.829   -1.543  -3.680  1.00 87.55 140 B 1 
ATOM 1864 C CA  . THR B 2 140 ? 26.140   -0.910  -3.533  1.00 87.72 140 B 1 
ATOM 1865 C C   . THR B 2 140 ? 26.849   -0.917  -4.872  1.00 88.41 140 B 1 
ATOM 1866 O O   . THR B 2 140 ? 27.142   -1.976  -5.413  1.00 87.40 140 B 1 
ATOM 1867 C CB  . THR B 2 140 ? 26.981   -1.592  -2.453  1.00 86.20 140 B 1 
ATOM 1868 O OG1 . THR B 2 140 ? 26.259   -1.629  -1.244  1.00 76.40 140 B 1 
ATOM 1869 C CG2 . THR B 2 140 ? 28.270   -0.827  -2.177  1.00 74.88 140 B 1 
ATOM 1870 N N   . LEU B 2 141 ? 27.111   0.268   -5.384  1.00 89.40 141 B 1 
ATOM 1871 C CA  . LEU B 2 141 ? 27.877   0.487   -6.603  1.00 89.52 141 B 1 
ATOM 1872 C C   . LEU B 2 141 ? 29.306   0.856   -6.221  1.00 90.37 141 B 1 
ATOM 1873 O O   . LEU B 2 141 ? 29.517   1.760   -5.417  1.00 89.50 141 B 1 
ATOM 1874 C CB  . LEU B 2 141 ? 27.220   1.586   -7.450  1.00 88.90 141 B 1 
ATOM 1875 C CG  . LEU B 2 141 ? 25.781   1.277   -7.906  1.00 87.20 141 B 1 
ATOM 1876 C CD1 . LEU B 2 141 ? 25.195   2.481   -8.635  1.00 83.91 141 B 1 
ATOM 1877 C CD2 . LEU B 2 141 ? 25.732   0.072   -8.841  1.00 83.62 141 B 1 
ATOM 1878 N N   . THR B 2 142 ? 30.279   0.159   -6.797  1.00 90.69 142 B 1 
ATOM 1879 C CA  . THR B 2 142 ? 31.702   0.390   -6.559  1.00 90.71 142 B 1 
ATOM 1880 C C   . THR B 2 142 ? 32.364   0.817   -7.855  1.00 91.44 142 B 1 
ATOM 1881 O O   . THR B 2 142 ? 32.240   0.155   -8.879  1.00 90.42 142 B 1 
ATOM 1882 C CB  . THR B 2 142 ? 32.376   -0.854  -5.967  1.00 89.46 142 B 1 
ATOM 1883 O OG1 . THR B 2 142 ? 31.694   -1.225  -4.787  1.00 80.81 142 B 1 
ATOM 1884 C CG2 . THR B 2 142 ? 33.826   -0.592  -5.570  1.00 79.14 142 B 1 
ATOM 1885 N N   . LEU B 2 143 ? 33.050   1.937   -7.785  1.00 90.95 143 B 1 
ATOM 1886 C CA  . LEU B 2 143 ? 33.870   2.430   -8.880  1.00 91.45 143 B 1 
ATOM 1887 C C   . LEU B 2 143 ? 35.284   1.855   -8.760  1.00 91.78 143 B 1 
ATOM 1888 O O   . LEU B 2 143 ? 36.027   2.167   -7.825  1.00 90.76 143 B 1 
ATOM 1889 C CB  . LEU B 2 143 ? 33.858   3.962   -8.871  1.00 91.04 143 B 1 
ATOM 1890 C CG  . LEU B 2 143 ? 34.560   4.570   -10.103 1.00 89.52 143 B 1 
ATOM 1891 C CD1 . LEU B 2 143 ? 33.708   4.425   -11.361 1.00 86.06 143 B 1 
ATOM 1892 C CD2 . LEU B 2 143 ? 34.818   6.048   -9.867  1.00 85.81 143 B 1 
ATOM 1893 N N   . GLU B 2 144 ? 35.674   1.073   -9.740  1.00 92.04 144 B 1 
ATOM 1894 C CA  . GLU B 2 144 ? 37.059   0.713   -9.987  1.00 91.96 144 B 1 
ATOM 1895 C C   . GLU B 2 144 ? 37.731   1.892   -10.683 1.00 92.54 144 B 1 
ATOM 1896 O O   . GLU B 2 144 ? 37.280   2.351   -11.731 1.00 91.19 144 B 1 
ATOM 1897 C CB  . GLU B 2 144 ? 37.152   -0.560  -10.839 1.00 90.36 144 B 1 
ATOM 1898 C CG  . GLU B 2 144 ? 36.572   -1.805  -10.149 1.00 82.16 144 B 1 
ATOM 1899 C CD  . GLU B 2 144 ? 36.612   -3.053  -11.052 1.00 80.44 144 B 1 
ATOM 1900 O OE1 . GLU B 2 144 ? 36.104   -4.124  -10.634 1.00 71.87 144 B 1 
ATOM 1901 O OE2 . GLU B 2 144 ? 37.101   -3.001  -12.205 1.00 74.21 144 B 1 
ATOM 1902 N N   . SER B 2 145 ? 38.796   2.408   -10.089 1.00 92.77 145 B 1 
ATOM 1903 C CA  . SER B 2 145 ? 39.502   3.579   -10.583 1.00 92.77 145 B 1 
ATOM 1904 C C   . SER B 2 145 ? 41.007   3.346   -10.593 1.00 93.45 145 B 1 
ATOM 1905 O O   . SER B 2 145 ? 41.511   2.684   -9.678  1.00 91.18 145 B 1 
ATOM 1906 C CB  . SER B 2 145 ? 39.166   4.801   -9.719  1.00 89.71 145 B 1 
ATOM 1907 O OG  . SER B 2 145 ? 39.623   4.626   -8.393  1.00 80.16 145 B 1 
ATOM 1908 N N   . PRO B 2 146 ? 41.739   3.938   -11.526 1.00 93.35 146 B 1 
ATOM 1909 C CA  . PRO B 2 146 ? 43.186   3.833   -11.541 1.00 92.83 146 B 1 
ATOM 1910 C C   . PRO B 2 146 ? 43.817   4.489   -10.308 1.00 92.46 146 B 1 
ATOM 1911 O O   . PRO B 2 146 ? 43.237   5.411   -9.720  1.00 89.26 146 B 1 
ATOM 1912 C CB  . PRO B 2 146 ? 43.629   4.493   -12.843 1.00 90.85 146 B 1 
ATOM 1913 C CG  . PRO B 2 146 ? 42.502   5.454   -13.181 1.00 89.75 146 B 1 
ATOM 1914 C CD  . PRO B 2 146 ? 41.266   4.767   -12.611 1.00 92.54 146 B 1 
ATOM 1915 N N   . PRO B 2 147 ? 45.016   4.054   -9.903  1.00 91.67 147 B 1 
ATOM 1916 C CA  . PRO B 2 147 ? 45.763   4.670   -8.814  1.00 90.17 147 B 1 
ATOM 1917 C C   . PRO B 2 147 ? 45.944   6.171   -9.030  1.00 89.38 147 B 1 
ATOM 1918 O O   . PRO B 2 147 ? 46.114   6.636   -10.156 1.00 83.15 147 B 1 
ATOM 1919 C CB  . PRO B 2 147 ? 47.109   3.938   -8.771  1.00 88.23 147 B 1 
ATOM 1920 C CG  . PRO B 2 147 ? 46.804   2.589   -9.415  1.00 86.34 147 B 1 
ATOM 1921 C CD  . PRO B 2 147 ? 45.752   2.934   -10.462 1.00 89.52 147 B 1 
ATOM 1922 N N   . GLY B 2 148 ? 45.896   6.944   -7.951  1.00 87.06 148 B 1 
ATOM 1923 C CA  . GLY B 2 148 ? 46.082   8.393   -7.994  1.00 85.80 148 B 1 
ATOM 1924 C C   . GLY B 2 148 ? 44.895   9.200   -8.550  1.00 86.88 148 B 1 
ATOM 1925 O O   . GLY B 2 148 ? 44.911   10.424  -8.462  1.00 82.28 148 B 1 
ATOM 1926 N N   . SER B 2 149 ? 43.874   8.549   -9.065  1.00 88.10 149 B 1 
ATOM 1927 C CA  . SER B 2 149 ? 42.661   9.248   -9.497  1.00 88.64 149 B 1 
ATOM 1928 C C   . SER B 2 149 ? 41.747   9.591   -8.315  1.00 88.57 149 B 1 
ATOM 1929 O O   . SER B 2 149 ? 41.627   8.838   -7.348  1.00 85.00 149 B 1 
ATOM 1930 C CB  . SER B 2 149 ? 41.919   8.455   -10.577 1.00 86.65 149 B 1 
ATOM 1931 O OG  . SER B 2 149 ? 41.369   7.272   -10.038 1.00 83.68 149 B 1 
ATOM 1932 N N   . SER B 2 150 ? 41.061   10.732  -8.419  1.00 88.67 150 B 1 
ATOM 1933 C CA  . SER B 2 150 ? 40.085   11.225  -7.442  1.00 88.33 150 B 1 
ATOM 1934 C C   . SER B 2 150 ? 38.721   11.491  -8.105  1.00 89.24 150 B 1 
ATOM 1935 O O   . SER B 2 150 ? 38.257   12.638  -8.131  1.00 85.17 150 B 1 
ATOM 1936 C CB  . SER B 2 150 ? 40.652   12.454  -6.714  1.00 84.86 150 B 1 
ATOM 1937 O OG  . SER B 2 150 ? 41.030   13.454  -7.633  1.00 74.08 150 B 1 
ATOM 1938 N N   . PRO B 2 151 ? 38.085   10.471  -8.674  1.00 89.93 151 B 1 
ATOM 1939 C CA  . PRO B 2 151 ? 36.822   10.660  -9.367  1.00 90.13 151 B 1 
ATOM 1940 C C   . PRO B 2 151 ? 35.684   10.958  -8.391  1.00 90.35 151 B 1 
ATOM 1941 O O   . PRO B 2 151 ? 35.625   10.433  -7.277  1.00 87.86 151 B 1 
ATOM 1942 C CB  . PRO B 2 151 ? 36.579   9.362   -10.132 1.00 88.48 151 B 1 
ATOM 1943 C CG  . PRO B 2 151 ? 37.237   8.323   -9.224  1.00 87.07 151 B 1 
ATOM 1944 C CD  . PRO B 2 151 ? 38.452   9.069   -8.676  1.00 89.45 151 B 1 
ATOM 1945 N N   . SER B 2 152 ? 34.730   11.726  -8.858  1.00 90.27 152 B 1 
ATOM 1946 C CA  . SER B 2 152 ? 33.412   11.833  -8.240  1.00 90.18 152 B 1 
ATOM 1947 C C   . SER B 2 152 ? 32.375   11.120  -9.101  1.00 91.04 152 B 1 
ATOM 1948 O O   . SER B 2 152 ? 32.461   11.127  -10.328 1.00 89.11 152 B 1 
ATOM 1949 C CB  . SER B 2 152 ? 33.036   13.296  -7.977  1.00 87.53 152 B 1 
ATOM 1950 O OG  . SER B 2 152 ? 32.947   14.030  -9.183  1.00 76.05 152 B 1 
ATOM 1951 N N   . VAL B 2 153 ? 31.415   10.498  -8.451  1.00 91.61 153 B 1 
ATOM 1952 C CA  . VAL B 2 153 ? 30.368   9.734   -9.137  1.00 91.96 153 B 1 
ATOM 1953 C C   . VAL B 2 153 ? 29.010   10.311  -8.789  1.00 92.39 153 B 1 
ATOM 1954 O O   . VAL B 2 153 ? 28.706   10.575  -7.626  1.00 90.91 153 B 1 
ATOM 1955 C CB  . VAL B 2 153 ? 30.429   8.230   -8.822  1.00 90.40 153 B 1 
ATOM 1956 C CG1 . VAL B 2 153 ? 29.506   7.442   -9.751  1.00 84.17 153 B 1 
ATOM 1957 C CG2 . VAL B 2 153 ? 31.843   7.671   -8.985  1.00 85.68 153 B 1 
ATOM 1958 N N   . GLN B 2 154 ? 28.188   10.497  -9.799  1.00 92.10 154 B 1 
ATOM 1959 C CA  . GLN B 2 154 ? 26.801   10.896  -9.679  1.00 91.81 154 B 1 
ATOM 1960 C C   . GLN B 2 154 ? 25.946   9.860   -10.402 1.00 92.10 154 B 1 
ATOM 1961 O O   . GLN B 2 154 ? 26.079   9.697   -11.604 1.00 90.77 154 B 1 
ATOM 1962 C CB  . GLN B 2 154 ? 26.588   12.289  -10.266 1.00 89.33 154 B 1 
ATOM 1963 C CG  . GLN B 2 154 ? 27.384   13.363  -9.510  1.00 76.20 154 B 1 
ATOM 1964 C CD  . GLN B 2 154 ? 27.107   14.781  -10.017 1.00 74.04 154 B 1 
ATOM 1965 O OE1 . GLN B 2 154 ? 26.457   14.999  -11.017 1.00 66.13 154 B 1 
ATOM 1966 N NE2 . GLN B 2 154 ? 27.596   15.785  -9.337  1.00 62.06 154 B 1 
ATOM 1967 N N   . CYS B 2 155 ? 25.090   9.170   -9.660  1.00 91.57 155 B 1 
ATOM 1968 C CA  . CYS B 2 155 ? 24.165   8.210   -10.237 1.00 91.31 155 B 1 
ATOM 1969 C C   . CYS B 2 155 ? 22.746   8.759   -10.206 1.00 91.74 155 B 1 
ATOM 1970 O O   . CYS B 2 155 ? 22.291   9.279   -9.189  1.00 89.94 155 B 1 
ATOM 1971 C CB  . CYS B 2 155 ? 24.260   6.860   -9.515  1.00 90.25 155 B 1 
ATOM 1972 S SG  . CYS B 2 155 ? 25.822   5.990   -9.805  1.00 87.94 155 B 1 
ATOM 1973 N N   . ARG B 2 156 ? 22.053   8.608   -11.316 1.00 91.75 156 B 1 
ATOM 1974 C CA  . ARG B 2 156 ? 20.641   8.923   -11.460 1.00 92.24 156 B 1 
ATOM 1975 C C   . ARG B 2 156 ? 19.851   7.625   -11.546 1.00 92.17 156 B 1 
ATOM 1976 O O   . ARG B 2 156 ? 20.093   6.804   -12.430 1.00 90.80 156 B 1 
ATOM 1977 C CB  . ARG B 2 156 ? 20.453   9.829   -12.687 1.00 91.28 156 B 1 
ATOM 1978 C CG  . ARG B 2 156 ? 19.008   10.333  -12.788 1.00 81.05 156 B 1 
ATOM 1979 C CD  . ARG B 2 156 ? 18.860   11.274  -13.995 1.00 79.71 156 B 1 
ATOM 1980 N NE  . ARG B 2 156 ? 17.484   11.772  -14.104 1.00 66.44 156 B 1 
ATOM 1981 C CZ  . ARG B 2 156 ? 17.016   12.577  -15.039 1.00 58.30 156 B 1 
ATOM 1982 N NH1 . ARG B 2 156 ? 17.779   13.021  -15.996 1.00 51.78 156 B 1 
ATOM 1983 N NH2 . ARG B 2 156 ? 15.767   12.943  -15.018 1.00 47.77 156 B 1 
ATOM 1984 N N   . SER B 2 157 ? 18.900   7.467   -10.638 1.00 91.86 157 B 1 
ATOM 1985 C CA  . SER B 2 157 ? 17.977   6.330   -10.668 1.00 91.71 157 B 1 
ATOM 1986 C C   . SER B 2 157 ? 16.971   6.469   -11.825 1.00 92.55 157 B 1 
ATOM 1987 O O   . SER B 2 157 ? 16.773   7.580   -12.334 1.00 91.68 157 B 1 
ATOM 1988 C CB  . SER B 2 157 ? 17.249   6.196   -9.324  1.00 89.63 157 B 1 
ATOM 1989 O OG  . SER B 2 157 ? 16.226   7.153   -9.174  1.00 83.77 157 B 1 
ATOM 1990 N N   . PRO B 2 158 ? 16.267   5.394   -12.185 1.00 91.27 158 B 1 
ATOM 1991 C CA  . PRO B 2 158 ? 15.184   5.462   -13.171 1.00 91.09 158 B 1 
ATOM 1992 C C   . PRO B 2 158 ? 14.105   6.492   -12.815 1.00 90.80 158 B 1 
ATOM 1993 O O   . PRO B 2 158 ? 13.546   7.135   -13.705 1.00 86.83 158 B 1 
ATOM 1994 C CB  . PRO B 2 158 ? 14.611   4.047   -13.227 1.00 89.43 158 B 1 
ATOM 1995 C CG  . PRO B 2 158 ? 15.777   3.164   -12.792 1.00 88.02 158 B 1 
ATOM 1996 C CD  . PRO B 2 158 ? 16.502   4.025   -11.768 1.00 90.68 158 B 1 
ATOM 1997 N N   . ARG B 2 159 ? 13.861   6.736   -11.520 1.00 88.35 159 B 1 
ATOM 1998 C CA  . ARG B 2 159 ? 12.940   7.786   -11.039 1.00 87.08 159 B 1 
ATOM 1999 C C   . ARG B 2 159 ? 13.503   9.207   -11.137 1.00 87.28 159 B 1 
ATOM 2000 O O   . ARG B 2 159 ? 12.811   10.163  -10.784 1.00 82.14 159 B 1 
ATOM 2001 C CB  . ARG B 2 159 ? 12.537   7.525   -9.583  1.00 82.41 159 B 1 
ATOM 2002 C CG  . ARG B 2 159 ? 11.790   6.216   -9.368  1.00 73.45 159 B 1 
ATOM 2003 C CD  . ARG B 2 159 ? 11.221   6.246   -7.951  1.00 70.42 159 B 1 
ATOM 2004 N NE  . ARG B 2 159 ? 10.921   4.891   -7.478  1.00 62.90 159 B 1 
ATOM 2005 C CZ  . ARG B 2 159 ? 10.688   4.538   -6.242  1.00 57.44 159 B 1 
ATOM 2006 N NH1 . ARG B 2 159 ? 10.357   5.373   -5.307  1.00 54.18 159 B 1 
ATOM 2007 N NH2 . ARG B 2 159 ? 10.837   3.306   -5.909  1.00 49.81 159 B 1 
ATOM 2008 N N   . GLY B 2 160 ? 14.740   9.356   -11.531 1.00 87.95 160 B 1 
ATOM 2009 C CA  . GLY B 2 160 ? 15.407   10.654  -11.570 1.00 87.65 160 B 1 
ATOM 2010 C C   . GLY B 2 160 ? 16.002   11.103  -10.236 1.00 87.81 160 B 1 
ATOM 2011 O O   . GLY B 2 160 ? 16.495   12.233  -10.160 1.00 83.68 160 B 1 
ATOM 2012 N N   . LYS B 2 161 ? 16.011   10.262  -9.201  1.00 86.62 161 B 1 
ATOM 2013 C CA  . LYS B 2 161 ? 16.691   10.552  -7.940  1.00 86.03 161 B 1 
ATOM 2014 C C   . LYS B 2 161 ? 18.204   10.542  -8.152  1.00 87.78 161 B 1 
ATOM 2015 O O   . LYS B 2 161 ? 18.757   9.534   -8.579  1.00 85.91 161 B 1 
ATOM 2016 C CB  . LYS B 2 161 ? 16.257   9.545   -6.866  1.00 81.50 161 B 1 
ATOM 2017 C CG  . LYS B 2 161 ? 16.854   9.856   -5.485  1.00 70.24 161 B 1 
ATOM 2018 C CD  . LYS B 2 161 ? 16.382   8.808   -4.472  1.00 66.83 161 B 1 
ATOM 2019 C CE  . LYS B 2 161 ? 16.959   9.079   -3.084  1.00 57.25 161 B 1 
ATOM 2020 N NZ  . LYS B 2 161 ? 16.513   8.044   -2.102  1.00 51.92 161 B 1 
ATOM 2021 N N   . ASN B 2 162 ? 18.845   11.646  -7.815  1.00 87.62 162 B 1 
ATOM 2022 C CA  . ASN B 2 162 ? 20.293   11.774  -7.907  1.00 87.88 162 B 1 
ATOM 2023 C C   . ASN B 2 162 ? 20.955   11.350  -6.592  1.00 87.38 162 B 1 
ATOM 2024 O O   . ASN B 2 162 ? 20.530   11.751  -5.514  1.00 84.83 162 B 1 
ATOM 2025 C CB  . ASN B 2 162 ? 20.666   13.198  -8.310  1.00 85.58 162 B 1 
ATOM 2026 C CG  . ASN B 2 162 ? 20.252   13.540  -9.734  1.00 77.65 162 B 1 
ATOM 2027 O OD1 . ASN B 2 162 ? 20.103   12.695  -10.598 1.00 68.42 162 B 1 
ATOM 2028 N ND2 . ASN B 2 162 ? 20.050   14.807  -10.024 1.00 67.76 162 B 1 
ATOM 2029 N N   . ILE B 2 163 ? 22.013   10.559  -6.701  1.00 88.94 163 B 1 
ATOM 2030 C CA  . ILE B 2 163 ? 22.834   10.092  -5.595  1.00 88.11 163 B 1 
ATOM 2031 C C   . ILE B 2 163 ? 24.281   10.410  -5.941  1.00 89.37 163 B 1 
ATOM 2032 O O   . ILE B 2 163 ? 24.734   10.111  -7.048  1.00 88.14 163 B 1 
ATOM 2033 C CB  . ILE B 2 163 ? 22.615   8.588   -5.338  1.00 85.27 163 B 1 
ATOM 2034 C CG1 . ILE B 2 163 ? 21.119   8.301   -5.089  1.00 73.90 163 B 1 
ATOM 2035 C CG2 . ILE B 2 163 ? 23.465   8.125   -4.136  1.00 70.82 163 B 1 
ATOM 2036 C CD1 . ILE B 2 163 ? 20.790   6.811   -5.050  1.00 66.36 163 B 1 
ATOM 2037 N N   . GLN B 2 164 ? 24.993   11.022  -5.002  1.00 87.51 164 B 1 
ATOM 2038 C CA  . GLN B 2 164 ? 26.382   11.425  -5.200  1.00 87.13 164 B 1 
ATOM 2039 C C   . GLN B 2 164 ? 27.276   10.676  -4.213  1.00 86.06 164 B 1 
ATOM 2040 O O   . GLN B 2 164 ? 26.884   10.389  -3.087  1.00 80.97 164 B 1 
ATOM 2041 C CB  . GLN B 2 164 ? 26.522   12.945  -5.064  1.00 84.29 164 B 1 
ATOM 2042 C CG  . GLN B 2 164 ? 25.687   13.695  -6.113  1.00 75.69 164 B 1 
ATOM 2043 C CD  . GLN B 2 164 ? 25.890   15.208  -6.070  1.00 71.88 164 B 1 
ATOM 2044 O OE1 . GLN B 2 164 ? 26.585   15.745  -5.234  1.00 63.46 164 B 1 
ATOM 2045 N NE2 . GLN B 2 164 ? 25.301   15.950  -6.974  1.00 59.65 164 B 1 
ATOM 2046 N N   . GLY B 2 165 ? 28.489   10.381  -4.641  1.00 86.66 165 B 1 
ATOM 2047 C CA  . GLY B 2 165 ? 29.489   9.741   -3.810  1.00 85.59 165 B 1 
ATOM 2048 C C   . GLY B 2 165 ? 30.871   9.754   -4.451  1.00 86.36 165 B 1 
ATOM 2049 O O   . GLY B 2 165 ? 31.087   10.356  -5.500  1.00 81.66 165 B 1 
ATOM 2050 N N   . GLY B 2 166 ? 31.811   9.093   -3.785  1.00 84.42 166 B 1 
ATOM 2051 C CA  . GLY B 2 166 ? 33.146   8.839   -4.311  1.00 84.30 166 B 1 
ATOM 2052 C C   . GLY B 2 166 ? 33.226   7.469   -4.976  1.00 86.13 166 B 1 
ATOM 2053 O O   . GLY B 2 166 ? 32.391   7.105   -5.794  1.00 81.92 166 B 1 
ATOM 2054 N N   . LYS B 2 167 ? 34.217   6.677   -4.555  1.00 86.34 167 B 1 
ATOM 2055 C CA  . LYS B 2 167 ? 34.427   5.322   -5.093  1.00 87.10 167 B 1 
ATOM 2056 C C   . LYS B 2 167 ? 33.320   4.318   -4.752  1.00 88.14 167 B 1 
ATOM 2057 O O   . LYS B 2 167 ? 33.240   3.270   -5.373  1.00 85.35 167 B 1 
ATOM 2058 C CB  . LYS B 2 167 ? 35.784   4.773   -4.618  1.00 84.12 167 B 1 
ATOM 2059 C CG  . LYS B 2 167 ? 36.959   5.576   -5.168  1.00 78.00 167 B 1 
ATOM 2060 C CD  . LYS B 2 167 ? 38.298   4.884   -4.845  1.00 73.53 167 B 1 
ATOM 2061 C CE  . LYS B 2 167 ? 39.448   5.679   -5.448  1.00 65.23 167 B 1 
ATOM 2062 N NZ  . LYS B 2 167 ? 40.744   4.957   -5.370  1.00 57.68 167 B 1 
ATOM 2063 N N   . THR B 2 168 ? 32.497   4.614   -3.744  1.00 88.66 168 B 1 
ATOM 2064 C CA  . THR B 2 168 ? 31.402   3.737   -3.321  1.00 88.86 168 B 1 
ATOM 2065 C C   . THR B 2 168 ? 30.125   4.543   -3.167  1.00 89.05 168 B 1 
ATOM 2066 O O   . THR B 2 168 ? 30.102   5.569   -2.495  1.00 86.06 168 B 1 
ATOM 2067 C CB  . THR B 2 168 ? 31.736   2.988   -2.019  1.00 86.50 168 B 1 
ATOM 2068 O OG1 . THR B 2 168 ? 32.972   2.336   -2.136  1.00 75.29 168 B 1 
ATOM 2069 C CG2 . THR B 2 168 ? 30.700   1.920   -1.687  1.00 73.51 168 B 1 
ATOM 2070 N N   . LEU B 2 169 ? 29.065   4.053   -3.774  1.00 88.09 169 B 1 
ATOM 2071 C CA  . LEU B 2 169 ? 27.713   4.590   -3.693  1.00 87.63 169 B 1 
ATOM 2072 C C   . LEU B 2 169 ? 26.797   3.517   -3.142  1.00 87.64 169 B 1 
ATOM 2073 O O   . LEU B 2 169 ? 26.760   2.409   -3.669  1.00 85.95 169 B 1 
ATOM 2074 C CB  . LEU B 2 169 ? 27.260   5.013   -5.093  1.00 86.17 169 B 1 
ATOM 2075 C CG  . LEU B 2 169 ? 27.882   6.350   -5.524  1.00 81.19 169 B 1 
ATOM 2076 C CD1 . LEU B 2 169 ? 27.949   6.405   -7.038  1.00 73.66 169 B 1 
ATOM 2077 C CD2 . LEU B 2 169 ? 27.036   7.514   -5.035  1.00 72.69 169 B 1 
ATOM 2078 N N   . SER B 2 170 ? 26.047   3.843   -2.103  1.00 86.85 170 B 1 
ATOM 2079 C CA  . SER B 2 170 ? 25.087   2.916   -1.507  1.00 86.07 170 B 1 
ATOM 2080 C C   . SER B 2 170 ? 23.680   3.490   -1.583  1.00 86.21 170 B 1 
ATOM 2081 O O   . SER B 2 170 ? 23.415   4.594   -1.121  1.00 83.83 170 B 1 
ATOM 2082 C CB  . SER B 2 170 ? 25.468   2.571   -0.070  1.00 82.77 170 B 1 
ATOM 2083 O OG  . SER B 2 170 ? 26.696   1.875   -0.049  1.00 70.24 170 B 1 
ATOM 2084 N N   . VAL B 2 171 ? 22.790   2.708   -2.143  1.00 85.28 171 B 1 
ATOM 2085 C CA  . VAL B 2 171 ? 21.361   3.005   -2.221  1.00 84.14 171 B 1 
ATOM 2086 C C   . VAL B 2 171 ? 20.645   2.051   -1.279  1.00 84.82 171 B 1 
ATOM 2087 O O   . VAL B 2 171 ? 20.545   0.858   -1.539  1.00 83.24 171 B 1 
ATOM 2088 C CB  . VAL B 2 171 ? 20.826   2.860   -3.648  1.00 82.40 171 B 1 
ATOM 2089 C CG1 . VAL B 2 171 ? 19.382   3.367   -3.709  1.00 76.26 171 B 1 
ATOM 2090 C CG2 . VAL B 2 171 ? 21.682   3.642   -4.650  1.00 76.89 171 B 1 
ATOM 2091 N N   . SER B 2 172 ? 20.172   2.572   -0.159  1.00 81.95 172 B 1 
ATOM 2092 C CA  . SER B 2 172 ? 19.447   1.773   0.826   1.00 80.42 172 B 1 
ATOM 2093 C C   . SER B 2 172 ? 17.984   1.611   0.444   1.00 79.71 172 B 1 
ATOM 2094 O O   . SER B 2 172 ? 17.361   2.617   0.096   1.00 73.16 172 B 1 
ATOM 2095 C CB  . SER B 2 172 ? 19.555   2.433   2.204   1.00 76.22 172 B 1 
ATOM 2096 O OG  . SER B 2 172 ? 18.887   3.673   2.198   1.00 68.08 172 B 1 
ATOM 2097 N N   . GLN B 2 173 ? 17.433   0.417   0.660   1.00 80.95 173 B 1 
ATOM 2098 C CA  . GLN B 2 173 ? 16.021   0.089   0.448   1.00 82.43 173 B 1 
ATOM 2099 C C   . GLN B 2 173 ? 15.545   0.426   -0.959  1.00 83.73 173 B 1 
ATOM 2100 O O   . GLN B 2 173 ? 14.824   1.396   -1.182  1.00 80.78 173 B 1 
ATOM 2101 C CB  . GLN B 2 173 ? 15.119   0.712   1.522   1.00 78.02 173 B 1 
ATOM 2102 C CG  . GLN B 2 173 ? 15.310   0.104   2.918   1.00 69.94 173 B 1 
ATOM 2103 C CD  . GLN B 2 173 ? 14.337   0.710   3.932   1.00 63.90 173 B 1 
ATOM 2104 O OE1 . GLN B 2 173 ? 13.685   1.709   3.690   1.00 56.68 173 B 1 
ATOM 2105 N NE2 . GLN B 2 173 ? 14.236   0.180   5.125   1.00 52.93 173 B 1 
ATOM 2106 N N   . LEU B 2 174 ? 15.942   -0.406  -1.894  1.00 82.56 174 B 1 
ATOM 2107 C CA  . LEU B 2 174 ? 15.425   -0.347  -3.248  1.00 84.16 174 B 1 
ATOM 2108 C C   . LEU B 2 174 ? 13.911   -0.546  -3.250  1.00 84.25 174 B 1 
ATOM 2109 O O   . LEU B 2 174 ? 13.381   -1.472  -2.630  1.00 82.49 174 B 1 
ATOM 2110 C CB  . LEU B 2 174 ? 16.102   -1.415  -4.114  1.00 83.40 174 B 1 
ATOM 2111 C CG  . LEU B 2 174 ? 17.563   -1.108  -4.467  1.00 82.29 174 B 1 
ATOM 2112 C CD1 . LEU B 2 174 ? 18.152   -2.330  -5.156  1.00 78.68 174 B 1 
ATOM 2113 C CD2 . LEU B 2 174 ? 17.695   0.081   -5.403  1.00 78.76 174 B 1 
ATOM 2114 N N   . GLU B 2 175 ? 13.235   0.298   -3.979  1.00 83.30 175 B 1 
ATOM 2115 C CA  . GLU B 2 175 ? 11.820   0.189   -4.238  1.00 83.94 175 B 1 
ATOM 2116 C C   . GLU B 2 175 ? 11.579   -0.311  -5.665  1.00 85.24 175 B 1 
ATOM 2117 O O   . GLU B 2 175 ? 12.455   -0.245  -6.520  1.00 83.82 175 B 1 
ATOM 2118 C CB  . GLU B 2 175 ? 11.141   1.541   -4.004  1.00 81.57 175 B 1 
ATOM 2119 C CG  . GLU B 2 175 ? 11.182   2.008   -2.541  1.00 75.19 175 B 1 
ATOM 2120 C CD  . GLU B 2 175 ? 10.572   3.412   -2.367  1.00 70.01 175 B 1 
ATOM 2121 O OE1 . GLU B 2 175 ? 10.962   4.116   -1.419  1.00 60.76 175 B 1 
ATOM 2122 O OE2 . GLU B 2 175 ? 9.741    3.818   -3.214  1.00 60.53 175 B 1 
ATOM 2123 N N   . LEU B 2 176 ? 10.370   -0.781  -5.928  1.00 85.64 176 B 1 
ATOM 2124 C CA  . LEU B 2 176 ? 10.017   -1.306  -7.251  1.00 86.41 176 B 1 
ATOM 2125 C C   . LEU B 2 176 ? 10.277   -0.301  -8.383  1.00 87.04 176 B 1 
ATOM 2126 O O   . LEU B 2 176 ? 10.737   -0.681  -9.452  1.00 84.94 176 B 1 
ATOM 2127 C CB  . LEU B 2 176 ? 8.546    -1.737  -7.223  1.00 84.62 176 B 1 
ATOM 2128 C CG  . LEU B 2 176 ? 8.043    -2.311  -8.567  1.00 80.12 176 B 1 
ATOM 2129 C CD1 . LEU B 2 176 ? 8.833    -3.536  -8.985  1.00 73.69 176 B 1 
ATOM 2130 C CD2 . LEU B 2 176 ? 6.569    -2.698  -8.431  1.00 75.15 176 B 1 
ATOM 2131 N N   . GLN B 2 177 ? 10.035   0.970   -8.147  1.00 87.54 177 B 1 
ATOM 2132 C CA  . GLN B 2 177 ? 10.247   2.017   -9.151  1.00 87.45 177 B 1 
ATOM 2133 C C   . GLN B 2 177 ? 11.736   2.388   -9.324  1.00 88.16 177 B 1 
ATOM 2134 O O   . GLN B 2 177 ? 12.054   3.211   -10.171 1.00 86.61 177 B 1 
ATOM 2135 C CB  . GLN B 2 177 ? 9.389    3.267   -8.849  1.00 86.10 177 B 1 
ATOM 2136 C CG  . GLN B 2 177 ? 7.947    3.083   -8.333  1.00 80.16 177 B 1 
ATOM 2137 C CD  . GLN B 2 177 ? 7.438    4.314   -7.555  1.00 74.09 177 B 1 
ATOM 2138 O OE1 . GLN B 2 177 ? 8.066    5.360   -7.478  1.00 64.52 177 B 1 
ATOM 2139 N NE2 . GLN B 2 177 ? 6.321    4.234   -6.895  1.00 61.97 177 B 1 
ATOM 2140 N N   . ASP B 2 178 ? 12.656   1.800   -8.550  1.00 87.98 178 B 1 
ATOM 2141 C CA  . ASP B 2 178 ? 14.101   1.886   -8.775  1.00 87.89 178 B 1 
ATOM 2142 C C   . ASP B 2 178 ? 14.588   0.798   -9.748  1.00 88.47 178 B 1 
ATOM 2143 O O   . ASP B 2 178 ? 15.764   0.792   -10.123 1.00 86.73 178 B 1 
ATOM 2144 C CB  . ASP B 2 178 ? 14.875   1.812   -7.448  1.00 86.79 178 B 1 
ATOM 2145 C CG  . ASP B 2 178 ? 14.488   2.903   -6.443  1.00 85.07 178 B 1 
ATOM 2146 O OD1 . ASP B 2 178 ? 14.280   4.064   -6.852  1.00 80.95 178 B 1 
ATOM 2147 O OD2 . ASP B 2 178 ? 14.386   2.588   -5.237  1.00 80.77 178 B 1 
ATOM 2148 N N   . SER B 2 179 ? 13.715   -0.110  -10.161 1.00 87.97 179 B 1 
ATOM 2149 C CA  . SER B 2 179 ? 13.996   -1.096  -11.192 1.00 88.15 179 B 1 
ATOM 2150 C C   . SER B 2 179 ? 14.141   -0.422  -12.558 1.00 89.12 179 B 1 
ATOM 2151 O O   . SER B 2 179 ? 13.316   0.411   -12.929 1.00 87.64 179 B 1 
ATOM 2152 C CB  . SER B 2 179 ? 12.882   -2.140  -11.250 1.00 86.37 179 B 1 
ATOM 2153 O OG  . SER B 2 179 ? 13.305   -3.303  -11.907 1.00 80.32 179 B 1 
ATOM 2154 N N   . GLY B 2 180 ? 15.186   -0.790  -13.287 1.00 88.43 180 B 1 
ATOM 2155 C CA  . GLY B 2 180 ? 15.499   -0.257  -14.597 1.00 89.17 180 B 1 
ATOM 2156 C C   . GLY B 2 180 ? 16.936   0.236   -14.716 1.00 90.01 180 B 1 
ATOM 2157 O O   . GLY B 2 180 ? 17.807   -0.115  -13.917 1.00 88.75 180 B 1 
ATOM 2158 N N   . THR B 2 181 ? 17.184   1.057   -15.717 1.00 90.81 181 B 1 
ATOM 2159 C CA  . THR B 2 181 ? 18.519   1.548   -16.039 1.00 91.67 181 B 1 
ATOM 2160 C C   . THR B 2 181 ? 18.928   2.699   -15.125 1.00 91.77 181 B 1 
ATOM 2161 O O   . THR B 2 181 ? 18.345   3.783   -15.145 1.00 90.13 181 B 1 
ATOM 2162 C CB  . THR B 2 181 ? 18.597   1.975   -17.511 1.00 90.95 181 B 1 
ATOM 2163 O OG1 . THR B 2 181 ? 18.046   0.989   -18.344 1.00 82.77 181 B 1 
ATOM 2164 C CG2 . THR B 2 181 ? 20.043   2.214   -17.949 1.00 81.54 181 B 1 
ATOM 2165 N N   . TRP B 2 182 ? 19.973   2.466   -14.353 1.00 92.19 182 B 1 
ATOM 2166 C CA  . TRP B 2 182 ? 20.678   3.495   -13.607 1.00 92.27 182 B 1 
ATOM 2167 C C   . TRP B 2 182 ? 21.765   4.105   -14.482 1.00 93.07 182 B 1 
ATOM 2168 O O   . TRP B 2 182 ? 22.570   3.388   -15.075 1.00 91.84 182 B 1 
ATOM 2169 C CB  . TRP B 2 182 ? 21.279   2.901   -12.333 1.00 91.53 182 B 1 
ATOM 2170 C CG  . TRP B 2 182 ? 20.275   2.592   -11.269 1.00 90.91 182 B 1 
ATOM 2171 C CD1 . TRP B 2 182 ? 19.306   1.645   -11.331 1.00 88.43 182 B 1 
ATOM 2172 C CD2 . TRP B 2 182 ? 20.100   3.258   -9.981  1.00 90.15 182 B 1 
ATOM 2173 N NE1 . TRP B 2 182 ? 18.551   1.678   -10.177 1.00 88.41 182 B 1 
ATOM 2174 C CE2 . TRP B 2 182 ? 19.003   2.649   -9.313  1.00 89.13 182 B 1 
ATOM 2175 C CE3 . TRP B 2 182 ? 20.773   4.314   -9.322  1.00 89.08 182 B 1 
ATOM 2176 C CZ2 . TRP B 2 182 ? 18.573   3.085   -8.041  1.00 88.15 182 B 1 
ATOM 2177 C CZ3 . TRP B 2 182 ? 20.347   4.740   -8.050  1.00 87.57 182 B 1 
ATOM 2178 C CH2 . TRP B 2 182 ? 19.265   4.138   -7.424  1.00 87.27 182 B 1 
ATOM 2179 N N   . THR B 2 183 ? 21.831   5.425   -14.525 1.00 93.00 183 B 1 
ATOM 2180 C CA  . THR B 2 183 ? 22.849   6.169   -15.269 1.00 93.39 183 B 1 
ATOM 2181 C C   . THR B 2 183 ? 23.811   6.803   -14.283 1.00 93.27 183 B 1 
ATOM 2182 O O   . THR B 2 183 ? 23.427   7.673   -13.504 1.00 91.73 183 B 1 
ATOM 2183 C CB  . THR B 2 183 ? 22.204   7.225   -16.170 1.00 92.75 183 B 1 
ATOM 2184 O OG1 . THR B 2 183 ? 21.262   6.622   -17.027 1.00 82.82 183 B 1 
ATOM 2185 C CG2 . THR B 2 183 ? 23.234   7.907   -17.056 1.00 81.26 183 B 1 
ATOM 2186 N N   . CYS B 2 184 ? 25.072   6.381   -14.310 1.00 93.20 184 B 1 
ATOM 2187 C CA  . CYS B 2 184 ? 26.119   6.902   -13.445 1.00 92.84 184 B 1 
ATOM 2188 C C   . CYS B 2 184 ? 27.149   7.668   -14.263 1.00 93.54 184 B 1 
ATOM 2189 O O   . CYS B 2 184 ? 27.763   7.120   -15.172 1.00 92.16 184 B 1 
ATOM 2190 C CB  . CYS B 2 184 ? 26.765   5.765   -12.648 1.00 91.41 184 B 1 
ATOM 2191 S SG  . CYS B 2 184 ? 25.634   4.990   -11.449 1.00 88.74 184 B 1 
ATOM 2192 N N   . THR B 2 185 ? 27.372   8.918   -13.901 1.00 93.53 185 B 1 
ATOM 2193 C CA  . THR B 2 185 ? 28.383   9.771   -14.516 1.00 93.49 185 B 1 
ATOM 2194 C C   . THR B 2 185 ? 29.598   9.857   -13.601 1.00 93.36 185 B 1 
ATOM 2195 O O   . THR B 2 185 ? 29.484   10.298  -12.456 1.00 91.64 185 B 1 
ATOM 2196 C CB  . THR B 2 185 ? 27.830   11.164  -14.812 1.00 92.43 185 B 1 
ATOM 2197 O OG1 . THR B 2 185 ? 26.632   11.082  -15.535 1.00 82.66 185 B 1 
ATOM 2198 C CG2 . THR B 2 185 ? 28.795   11.989  -15.659 1.00 81.47 185 B 1 
ATOM 2199 N N   . VAL B 2 186 ? 30.752   9.458   -14.112 1.00 93.34 186 B 1 
ATOM 2200 C CA  . VAL B 2 186 ? 32.049   9.647   -13.457 1.00 93.06 186 B 1 
ATOM 2201 C C   . VAL B 2 186 ? 32.654   10.950  -13.962 1.00 93.17 186 B 1 
ATOM 2202 O O   . VAL B 2 186 ? 32.743   11.166  -15.172 1.00 92.06 186 B 1 
ATOM 2203 C CB  . VAL B 2 186 ? 32.990   8.461   -13.711 1.00 92.23 186 B 1 
ATOM 2204 C CG1 . VAL B 2 186 ? 34.346   8.661   -13.028 1.00 88.41 186 B 1 
ATOM 2205 C CG2 . VAL B 2 186 ? 32.374   7.160   -13.191 1.00 89.38 186 B 1 
ATOM 2206 N N   . LEU B 2 187 ? 33.065   11.808  -13.036 1.00 91.13 187 B 1 
ATOM 2207 C CA  . LEU B 2 187 ? 33.703   13.093  -13.273 1.00 90.14 187 B 1 
ATOM 2208 C C   . LEU B 2 187 ? 35.153   13.032  -12.784 1.00 89.55 187 B 1 
ATOM 2209 O O   . LEU B 2 187 ? 35.411   12.777  -11.618 1.00 87.92 187 B 1 
ATOM 2210 C CB  . LEU B 2 187 ? 32.917   14.186  -12.528 1.00 88.54 187 B 1 
ATOM 2211 C CG  . LEU B 2 187 ? 31.554   14.506  -13.171 1.00 78.20 187 B 1 
ATOM 2212 C CD1 . LEU B 2 187 ? 30.521   14.912  -12.121 1.00 70.33 187 B 1 
ATOM 2213 C CD2 . LEU B 2 187 ? 31.704   15.671  -14.144 1.00 71.16 187 B 1 
ATOM 2214 N N   . GLN B 2 188 ? 36.088   13.305  -13.698 1.00 90.32 188 B 1 
ATOM 2215 C CA  . GLN B 2 188 ? 37.521   13.392  -13.414 1.00 89.77 188 B 1 
ATOM 2216 C C   . GLN B 2 188 ? 38.145   14.440  -14.329 1.00 88.81 188 B 1 
ATOM 2217 O O   . GLN B 2 188 ? 37.945   14.385  -15.546 1.00 84.57 188 B 1 
ATOM 2218 C CB  . GLN B 2 188 ? 38.149   12.004  -13.625 1.00 88.21 188 B 1 
ATOM 2219 C CG  . GLN B 2 188 ? 39.667   11.972  -13.383 1.00 86.65 188 B 1 
ATOM 2220 C CD  . GLN B 2 188 ? 40.058   12.161  -11.921 1.00 86.90 188 B 1 
ATOM 2221 O OE1 . GLN B 2 188 ? 39.358   11.760  -11.010 1.00 80.49 188 B 1 
ATOM 2222 N NE2 . GLN B 2 188 ? 41.203   12.741  -11.656 1.00 77.10 188 B 1 
ATOM 2223 N N   . ASN B 2 189 ? 38.884   15.399  -13.761 1.00 85.51 189 B 1 
ATOM 2224 C CA  . ASN B 2 189 ? 39.574   16.440  -14.533 1.00 85.37 189 B 1 
ATOM 2225 C C   . ASN B 2 189 ? 38.660   17.121  -15.574 1.00 85.82 189 B 1 
ATOM 2226 O O   . ASN B 2 189 ? 39.012   17.238  -16.749 1.00 79.73 189 B 1 
ATOM 2227 C CB  . ASN B 2 189 ? 40.872   15.866  -15.143 1.00 81.29 189 B 1 
ATOM 2228 C CG  . ASN B 2 189 ? 41.883   15.401  -14.105 1.00 77.27 189 B 1 
ATOM 2229 O OD1 . ASN B 2 189 ? 41.725   15.578  -12.916 1.00 66.29 189 B 1 
ATOM 2230 N ND2 . ASN B 2 189 ? 42.947   14.777  -14.537 1.00 67.23 189 B 1 
ATOM 2231 N N   . GLN B 2 190 ? 37.475   17.523  -15.156 1.00 87.58 190 B 1 
ATOM 2232 C CA  . GLN B 2 190 ? 36.440   18.131  -16.007 1.00 88.62 190 B 1 
ATOM 2233 C C   . GLN B 2 190 ? 35.933   17.243  -17.172 1.00 89.42 190 B 1 
ATOM 2234 O O   . GLN B 2 190 ? 35.048   17.658  -17.921 1.00 85.76 190 B 1 
ATOM 2235 C CB  . GLN B 2 190 ? 36.891   19.508  -16.515 1.00 86.55 190 B 1 
ATOM 2236 C CG  . GLN B 2 190 ? 37.330   20.480  -15.406 1.00 79.70 190 B 1 
ATOM 2237 C CD  . GLN B 2 190 ? 37.788   21.815  -15.979 1.00 71.15 190 B 1 
ATOM 2238 O OE1 . GLN B 2 190 ? 37.837   22.023  -17.181 1.00 62.26 190 B 1 
ATOM 2239 N NE2 . GLN B 2 190 ? 38.135   22.774  -15.156 1.00 60.22 190 B 1 
ATOM 2240 N N   . LYS B 2 191 ? 36.442   16.025  -17.300 1.00 88.54 191 B 1 
ATOM 2241 C CA  . LYS B 2 191 ? 35.937   15.040  -18.252 1.00 89.98 191 B 1 
ATOM 2242 C C   . LYS B 2 191 ? 34.848   14.195  -17.596 1.00 91.28 191 B 1 
ATOM 2243 O O   . LYS B 2 191 ? 34.824   14.019  -16.381 1.00 88.57 191 B 1 
ATOM 2244 C CB  . LYS B 2 191 ? 37.077   14.178  -18.799 1.00 87.40 191 B 1 
ATOM 2245 C CG  . LYS B 2 191 ? 38.176   14.973  -19.528 1.00 84.27 191 B 1 
ATOM 2246 C CD  . LYS B 2 191 ? 37.672   15.647  -20.819 1.00 79.64 191 B 1 
ATOM 2247 C CE  . LYS B 2 191 ? 38.861   16.315  -21.517 1.00 75.06 191 B 1 
ATOM 2248 N NZ  . LYS B 2 191 ? 38.509   16.840  -22.855 1.00 66.33 191 B 1 
ATOM 2249 N N   . LYS B 2 192 ? 33.960   13.686  -18.431 1.00 92.40 192 B 1 
ATOM 2250 C CA  . LYS B 2 192 ? 32.822   12.871  -18.008 1.00 93.12 192 B 1 
ATOM 2251 C C   . LYS B 2 192 ? 32.809   11.561  -18.781 1.00 93.47 192 B 1 
ATOM 2252 O O   . LYS B 2 192 ? 33.024   11.556  -19.985 1.00 90.89 192 B 1 
ATOM 2253 C CB  . LYS B 2 192 ? 31.493   13.627  -18.198 1.00 89.94 192 B 1 
ATOM 2254 C CG  . LYS B 2 192 ? 31.456   14.948  -17.419 1.00 78.84 192 B 1 
ATOM 2255 C CD  . LYS B 2 192 ? 30.083   15.631  -17.514 1.00 80.65 192 B 1 
ATOM 2256 C CE  . LYS B 2 192 ? 30.114   16.965  -16.754 1.00 67.71 192 B 1 
ATOM 2257 N NZ  . LYS B 2 192 ? 28.817   17.683  -16.805 1.00 61.26 192 B 1 
ATOM 2258 N N   . VAL B 2 193 ? 32.509   10.486  -18.070 1.00 93.16 193 B 1 
ATOM 2259 C CA  . VAL B 2 193 ? 32.184   9.205   -18.691 1.00 93.10 193 B 1 
ATOM 2260 C C   . VAL B 2 193 ? 30.921   8.651   -18.044 1.00 93.78 193 B 1 
ATOM 2261 O O   . VAL B 2 193 ? 30.726   8.767   -16.831 1.00 92.53 193 B 1 
ATOM 2262 C CB  . VAL B 2 193 ? 33.378   8.232   -18.646 1.00 91.26 193 B 1 
ATOM 2263 C CG1 . VAL B 2 193 ? 33.746   7.751   -17.243 1.00 81.81 193 B 1 
ATOM 2264 C CG2 . VAL B 2 193 ? 33.114   7.022   -19.530 1.00 82.96 193 B 1 
ATOM 2265 N N   . GLU B 2 194 ? 30.037   8.104   -18.864 1.00 93.45 194 B 1 
ATOM 2266 C CA  . GLU B 2 194 ? 28.729   7.626   -18.434 1.00 93.95 194 B 1 
ATOM 2267 C C   . GLU B 2 194 ? 28.661   6.104   -18.458 1.00 93.62 194 B 1 
ATOM 2268 O O   . GLU B 2 194 ? 28.991   5.463   -19.466 1.00 91.25 194 B 1 
ATOM 2269 C CB  . GLU B 2 194 ? 27.644   8.263   -19.302 1.00 91.82 194 B 1 
ATOM 2270 C CG  . GLU B 2 194 ? 26.234   7.992   -18.750 1.00 84.01 194 B 1 
ATOM 2271 C CD  . GLU B 2 194 ? 25.157   8.587   -19.664 1.00 83.25 194 B 1 
ATOM 2272 O OE1 . GLU B 2 194 ? 24.310   7.810   -20.138 1.00 75.91 194 B 1 
ATOM 2273 O OE2 . GLU B 2 194 ? 25.200   9.812   -19.887 1.00 77.75 194 B 1 
ATOM 2274 N N   . PHE B 2 195 ? 28.207   5.529   -17.357 1.00 93.75 195 B 1 
ATOM 2275 C CA  . PHE B 2 195 ? 27.911   4.113   -17.217 1.00 93.47 195 B 1 
ATOM 2276 C C   . PHE B 2 195 ? 26.406   3.920   -17.099 1.00 93.78 195 B 1 
ATOM 2277 O O   . PHE B 2 195 ? 25.732   4.682   -16.412 1.00 92.10 195 B 1 
ATOM 2278 C CB  . PHE B 2 195 ? 28.617   3.544   -15.984 1.00 92.96 195 B 1 
ATOM 2279 C CG  . PHE B 2 195 ? 30.122   3.571   -16.081 1.00 94.08 195 B 1 
ATOM 2280 C CD1 . PHE B 2 195 ? 30.815   2.430   -16.514 1.00 91.39 195 B 1 
ATOM 2281 C CD2 . PHE B 2 195 ? 30.841   4.719   -15.714 1.00 91.73 195 B 1 
ATOM 2282 C CE1 . PHE B 2 195 ? 32.208   2.429   -16.579 1.00 90.63 195 B 1 
ATOM 2283 C CE2 . PHE B 2 195 ? 32.239   4.724   -15.784 1.00 91.07 195 B 1 
ATOM 2284 C CZ  . PHE B 2 195 ? 32.925   3.580   -16.212 1.00 92.13 195 B 1 
ATOM 2285 N N   . LYS B 2 196 ? 25.904   2.864   -17.723 1.00 92.26 196 B 1 
ATOM 2286 C CA  . LYS B 2 196 ? 24.529   2.406   -17.563 1.00 92.16 196 B 1 
ATOM 2287 C C   . LYS B 2 196 ? 24.556   1.031   -16.912 1.00 91.57 196 B 1 
ATOM 2288 O O   . LYS B 2 196 ? 25.333   0.174   -17.330 1.00 89.02 196 B 1 
ATOM 2289 C CB  . LYS B 2 196 ? 23.801   2.400   -18.909 1.00 91.60 196 B 1 
ATOM 2290 C CG  . LYS B 2 196 ? 23.636   3.824   -19.450 1.00 88.73 196 B 1 
ATOM 2291 C CD  . LYS B 2 196 ? 22.827   3.840   -20.754 1.00 83.88 196 B 1 
ATOM 2292 C CE  . LYS B 2 196 ? 22.695   5.274   -21.233 1.00 76.59 196 B 1 
ATOM 2293 N NZ  . LYS B 2 196 ? 21.898   5.373   -22.485 1.00 66.51 196 B 1 
ATOM 2294 N N   . ILE B 2 197 ? 23.758   0.852   -15.867 1.00 90.97 197 B 1 
ATOM 2295 C CA  . ILE B 2 197 ? 23.631   -0.411  -15.146 1.00 90.11 197 B 1 
ATOM 2296 C C   . ILE B 2 197 ? 22.147   -0.713  -15.019 1.00 90.41 197 B 1 
ATOM 2297 O O   . ILE B 2 197 ? 21.407   0.075   -14.441 1.00 89.04 197 B 1 
ATOM 2298 C CB  . ILE B 2 197 ? 24.311   -0.358  -13.763 1.00 87.99 197 B 1 
ATOM 2299 C CG1 . ILE B 2 197 ? 25.810   0.002   -13.912 1.00 75.73 197 B 1 
ATOM 2300 C CG2 . ILE B 2 197 ? 24.145   -1.704  -13.039 1.00 75.15 197 B 1 
ATOM 2301 C CD1 . ILE B 2 197 ? 26.562   0.071   -12.586 1.00 71.01 197 B 1 
ATOM 2302 N N   . ASP B 2 198 ? 21.743   -1.861  -15.523 1.00 88.53 198 B 1 
ATOM 2303 C CA  . ASP B 2 198 ? 20.374   -2.330  -15.391 1.00 88.13 198 B 1 
ATOM 2304 C C   . ASP B 2 198 ? 20.213   -3.066  -14.068 1.00 87.62 198 B 1 
ATOM 2305 O O   . ASP B 2 198 ? 20.896   -4.048  -13.788 1.00 85.36 198 B 1 
ATOM 2306 C CB  . ASP B 2 198 ? 19.982   -3.178  -16.603 1.00 87.10 198 B 1 
ATOM 2307 C CG  . ASP B 2 198 ? 19.963   -2.346  -17.885 1.00 81.98 198 B 1 
ATOM 2308 O OD1 . ASP B 2 198 ? 19.509   -1.171  -17.820 1.00 76.26 198 B 1 
ATOM 2309 O OD2 . ASP B 2 198 ? 20.430   -2.850  -18.919 1.00 75.16 198 B 1 
ATOM 2310 N N   . ILE B 2 199 ? 19.307   -2.565  -13.240 1.00 87.36 199 B 1 
ATOM 2311 C CA  . ILE B 2 199 ? 18.963   -3.139  -11.946 1.00 87.30 199 B 1 
ATOM 2312 C C   . ILE B 2 199 ? 17.540   -3.671  -12.026 1.00 87.13 199 B 1 
ATOM 2313 O O   . ILE B 2 199 ? 16.610   -2.944  -12.374 1.00 85.33 199 B 1 
ATOM 2314 C CB  . ILE B 2 199 ? 19.141   -2.115  -10.813 1.00 86.41 199 B 1 
ATOM 2315 C CG1 . ILE B 2 199 ? 20.582   -1.559  -10.721 1.00 83.67 199 B 1 
ATOM 2316 C CG2 . ILE B 2 199 ? 18.708   -2.701  -9.462  1.00 82.97 199 B 1 
ATOM 2317 C CD1 . ILE B 2 199 ? 21.678   -2.604  -10.461 1.00 75.84 199 B 1 
ATOM 2318 N N   . VAL B 2 200 ? 17.367   -4.927  -11.661 1.00 86.05 200 B 1 
ATOM 2319 C CA  . VAL B 2 200 ? 16.052   -5.547  -11.563 1.00 85.09 200 B 1 
ATOM 2320 C C   . VAL B 2 200 ? 15.685   -5.664  -10.092 1.00 85.31 200 B 1 
ATOM 2321 O O   . VAL B 2 200 ? 16.331   -6.377  -9.328  1.00 84.35 200 B 1 
ATOM 2322 C CB  . VAL B 2 200 ? 16.009   -6.910  -12.283 1.00 83.09 200 B 1 
ATOM 2323 C CG1 . VAL B 2 200 ? 14.612   -7.522  -12.205 1.00 78.01 200 B 1 
ATOM 2324 C CG2 . VAL B 2 200 ? 16.381   -6.762  -13.766 1.00 78.89 200 B 1 
ATOM 2325 N N   . VAL B 2 201 ? 14.637   -4.969  -9.692  1.00 84.56 201 B 1 
ATOM 2326 C CA  . VAL B 2 201 ? 14.082   -5.082  -8.345  1.00 85.60 201 B 1 
ATOM 2327 C C   . VAL B 2 201 ? 13.015   -6.165  -8.337  1.00 85.42 201 B 1 
ATOM 2328 O O   . VAL B 2 201 ? 11.954   -6.027  -8.949  1.00 83.28 201 B 1 
ATOM 2329 C CB  . VAL B 2 201 ? 13.558   -3.739  -7.809  1.00 84.99 201 B 1 
ATOM 2330 C CG1 . VAL B 2 201 ? 13.040   -3.885  -6.381  1.00 80.31 201 B 1 
ATOM 2331 C CG2 . VAL B 2 201 ? 14.674   -2.690  -7.793  1.00 81.24 201 B 1 
ATOM 2332 N N   . LEU B 2 202 ? 13.291   -7.231  -7.618  1.00 85.41 202 B 1 
ATOM 2333 C CA  . LEU B 2 202 ? 12.392   -8.357  -7.425  1.00 84.46 202 B 1 
ATOM 2334 C C   . LEU B 2 202 ? 11.367   -7.983  -6.350  1.00 84.61 202 B 1 
ATOM 2335 O O   . LEU B 2 202 ? 11.708   -7.826  -5.179  1.00 82.89 202 B 1 
ATOM 2336 C CB  . LEU B 2 202 ? 13.193   -9.606  -7.038  1.00 82.86 202 B 1 
ATOM 2337 C CG  . LEU B 2 202 ? 14.354   -9.985  -7.975  1.00 80.77 202 B 1 
ATOM 2338 C CD1 . LEU B 2 202 ? 15.043   -11.248 -7.449  1.00 76.74 202 B 1 
ATOM 2339 C CD2 . LEU B 2 202 ? 13.887   -10.250 -9.402  1.00 77.74 202 B 1 
ATOM 2340 N N   . ALA B 2 203 ? 10.116   -7.852  -6.762  1.00 85.83 203 B 1 
ATOM 2341 C CA  . ALA B 2 203 ? 9.014    -7.488  -5.891  1.00 86.35 203 B 1 
ATOM 2342 C C   . ALA B 2 203 ? 7.695    -8.051  -6.407  1.00 87.39 203 B 1 
ATOM 2343 O O   . ALA B 2 203 ? 7.576    -8.446  -7.570  1.00 85.68 203 B 1 
ATOM 2344 C CB  . ALA B 2 203 ? 8.964    -5.951  -5.792  1.00 83.83 203 B 1 
ATOM 2345 N N   . PHE B 2 204 ? 6.686    -8.058  -5.553  1.00 85.89 204 B 1 
ATOM 2346 C CA  . PHE B 2 204 ? 5.310    -8.127  -6.021  1.00 86.94 204 B 1 
ATOM 2347 C C   . PHE B 2 204 ? 4.915    -6.799  -6.674  1.00 86.38 204 B 1 
ATOM 2348 O O   . PHE B 2 204 ? 5.397    -5.741  -6.280  1.00 83.90 204 B 1 
ATOM 2349 C CB  . PHE B 2 204 ? 4.385    -8.487  -4.864  1.00 87.33 204 B 1 
ATOM 2350 C CG  . PHE B 2 204 ? 4.562    -9.910  -4.372  1.00 89.05 204 B 1 
ATOM 2351 C CD1 . PHE B 2 204 ? 4.094    -10.985 -5.150  1.00 85.62 204 B 1 
ATOM 2352 C CD2 . PHE B 2 204 ? 5.167    -10.170 -3.133  1.00 85.90 204 B 1 
ATOM 2353 C CE1 . PHE B 2 204 ? 4.247    -12.302 -4.712  1.00 85.41 204 B 1 
ATOM 2354 C CE2 . PHE B 2 204 ? 5.315    -11.494 -2.684  1.00 85.63 204 B 1 
ATOM 2355 C CZ  . PHE B 2 204 ? 4.857    -12.563 -3.469  1.00 87.82 204 B 1 
ATOM 2356 N N   . GLN B 2 205 ? 3.995    -6.830  -7.631  1.00 86.07 205 B 1 
ATOM 2357 C CA  . GLN B 2 205 ? 3.487    -5.614  -8.270  1.00 85.37 205 B 1 
ATOM 2358 C C   . GLN B 2 205 ? 2.748    -4.708  -7.280  1.00 84.74 205 B 1 
ATOM 2359 O O   . GLN B 2 205 ? 2.735    -3.488  -7.435  1.00 82.26 205 B 1 
ATOM 2360 C CB  . GLN B 2 205 ? 2.527    -5.979  -9.408  1.00 83.77 205 B 1 
ATOM 2361 C CG  . GLN B 2 205 ? 3.224    -6.624  -10.605 1.00 80.14 205 B 1 
ATOM 2362 C CD  . GLN B 2 205 ? 2.253    -6.950  -11.742 1.00 79.36 205 B 1 
ATOM 2363 O OE1 . GLN B 2 205 ? 1.073    -6.631  -11.699 1.00 72.48 205 B 1 
ATOM 2364 N NE2 . GLN B 2 205 ? 2.703    -7.598  -12.783 1.00 71.02 205 B 1 
ATOM 2365 N N   . LYS B 2 206 ? 2.125    -5.306  -6.269  1.00 84.67 206 B 1 
ATOM 2366 C CA  . LYS B 2 206 ? 1.377    -4.605  -5.232  1.00 84.34 206 B 1 
ATOM 2367 C C   . LYS B 2 206 ? 1.992    -4.904  -3.867  1.00 84.28 206 B 1 
ATOM 2368 O O   . LYS B 2 206 ? 2.206    -6.061  -3.528  1.00 80.80 206 B 1 
ATOM 2369 C CB  . LYS B 2 206 ? -0.102   -5.002  -5.281  1.00 81.11 206 B 1 
ATOM 2370 C CG  . LYS B 2 206 ? -0.770   -4.619  -6.614  1.00 75.85 206 B 1 
ATOM 2371 C CD  . LYS B 2 206 ? -2.259   -4.994  -6.612  1.00 71.30 206 B 1 
ATOM 2372 C CE  . LYS B 2 206 ? -2.901   -4.620  -7.957  1.00 61.89 206 B 1 
ATOM 2373 N NZ  . LYS B 2 206 ? -4.332   -4.972  -7.994  1.00 53.46 206 B 1 
ATOM 2374 N N   . ALA B 2 207 ? 2.211    -3.861  -3.074  1.00 83.33 207 B 1 
ATOM 2375 C CA  . ALA B 2 207 ? 2.630    -4.026  -1.686  1.00 82.80 207 B 1 
ATOM 2376 C C   . ALA B 2 207 ? 1.467    -4.484  -0.791  1.00 84.78 207 B 1 
ATOM 2377 O O   . ALA B 2 207 ? 1.657    -5.300  0.112   1.00 80.64 207 B 1 
ATOM 2378 C CB  . ALA B 2 207 ? 3.218    -2.701  -1.199  1.00 78.65 207 B 1 
ATOM 2379 N N   . SER B 2 208 ? 0.269    -3.980  -1.067  1.00 84.12 208 B 1 
ATOM 2380 C CA  . SER B 2 208 ? -0.960   -4.333  -0.370  1.00 85.20 208 B 1 
ATOM 2381 C C   . SER B 2 208 ? -2.118   -4.412  -1.360  1.00 86.59 208 B 1 
ATOM 2382 O O   . SER B 2 208 ? -2.165   -3.690  -2.359  1.00 83.34 208 B 1 
ATOM 2383 C CB  . SER B 2 208 ? -1.249   -3.326  0.751   1.00 81.57 208 B 1 
ATOM 2384 O OG  . SER B 2 208 ? -2.398   -3.711  1.471   1.00 74.12 208 B 1 
ATOM 2385 N N   . SER B 2 209 ? -3.048   -5.315  -1.095  1.00 87.26 209 B 1 
ATOM 2386 C CA  . SER B 2 209 ? -4.294   -5.441  -1.837  1.00 87.66 209 B 1 
ATOM 2387 C C   . SER B 2 209 ? -5.464   -5.634  -0.876  1.00 89.11 209 B 1 
ATOM 2388 O O   . SER B 2 209 ? -5.323   -6.241  0.180   1.00 87.38 209 B 1 
ATOM 2389 C CB  . SER B 2 209 ? -4.219   -6.577  -2.860  1.00 84.79 209 B 1 
ATOM 2390 O OG  . SER B 2 209 ? -3.972   -7.831  -2.257  1.00 76.28 209 B 1 
ATOM 2391 N N   . ILE B 2 210 ? -6.622   -5.103  -1.253  1.00 89.21 210 B 1 
ATOM 2392 C CA  . ILE B 2 210 ? -7.864   -5.246  -0.501  1.00 90.19 210 B 1 
ATOM 2393 C C   . ILE B 2 210 ? -8.904   -5.862  -1.428  1.00 90.84 210 B 1 
ATOM 2394 O O   . ILE B 2 210 ? -9.076   -5.404  -2.560  1.00 89.49 210 B 1 
ATOM 2395 C CB  . ILE B 2 210 ? -8.336   -3.906  0.108   1.00 88.32 210 B 1 
ATOM 2396 C CG1 . ILE B 2 210 ? -7.212   -3.235  0.930   1.00 81.94 210 B 1 
ATOM 2397 C CG2 . ILE B 2 210 ? -9.585   -4.157  0.970   1.00 82.49 210 B 1 
ATOM 2398 C CD1 . ILE B 2 210 ? -7.592   -1.908  1.602   1.00 77.08 210 B 1 
ATOM 2399 N N   . VAL B 2 211 ? -9.573   -6.887  -0.943  1.00 90.32 211 B 1 
ATOM 2400 C CA  . VAL B 2 211 ? -10.681  -7.534  -1.628  1.00 90.88 211 B 1 
ATOM 2401 C C   . VAL B 2 211 ? -11.946  -7.311  -0.805  1.00 91.53 211 B 1 
ATOM 2402 O O   . VAL B 2 211 ? -11.985  -7.640  0.379   1.00 90.47 211 B 1 
ATOM 2403 C CB  . VAL B 2 211 ? -10.410  -9.030  -1.874  1.00 90.06 211 B 1 
ATOM 2404 C CG1 . VAL B 2 211 ? -11.550  -9.660  -2.670  1.00 84.97 211 B 1 
ATOM 2405 C CG2 . VAL B 2 211 ? -9.122   -9.233  -2.678  1.00 86.08 211 B 1 
ATOM 2406 N N   . TYR B 2 212 ? -12.959  -6.759  -1.435  1.00 91.17 212 B 1 
ATOM 2407 C CA  . TYR B 2 212 ? -14.271  -6.532  -0.855  1.00 90.79 212 B 1 
ATOM 2408 C C   . TYR B 2 212 ? -15.240  -7.573  -1.410  1.00 91.16 212 B 1 
ATOM 2409 O O   . TYR B 2 212 ? -15.374  -7.690  -2.629  1.00 89.35 212 B 1 
ATOM 2410 C CB  . TYR B 2 212 ? -14.745  -5.112  -1.167  1.00 89.82 212 B 1 
ATOM 2411 C CG  . TYR B 2 212 ? -13.852  -4.025  -0.608  1.00 89.58 212 B 1 
ATOM 2412 C CD1 . TYR B 2 212 ? -14.056  -3.541  0.695   1.00 85.34 212 B 1 
ATOM 2413 C CD2 . TYR B 2 212 ? -12.804  -3.492  -1.389  1.00 86.33 212 B 1 
ATOM 2414 C CE1 . TYR B 2 212 ? -13.231  -2.539  1.221   1.00 85.02 212 B 1 
ATOM 2415 C CE2 . TYR B 2 212 ? -11.966  -2.495  -0.867  1.00 85.20 212 B 1 
ATOM 2416 C CZ  . TYR B 2 212 ? -12.185  -2.020  0.438   1.00 87.29 212 B 1 
ATOM 2417 O OH  . TYR B 2 212 ? -11.366  -1.047  0.955   1.00 84.59 212 B 1 
ATOM 2418 N N   . LYS B 2 213 ? -15.891  -8.333  -0.527  1.00 90.47 213 B 1 
ATOM 2419 C CA  . LYS B 2 213 ? -16.837  -9.377  -0.914  1.00 91.47 213 B 1 
ATOM 2420 C C   . LYS B 2 213 ? -18.033  -9.418  0.025   1.00 91.50 213 B 1 
ATOM 2421 O O   . LYS B 2 213 ? -17.927  -9.110  1.211   1.00 90.19 213 B 1 
ATOM 2422 C CB  . LYS B 2 213 ? -16.130  -10.747 -0.962  1.00 90.43 213 B 1 
ATOM 2423 C CG  . LYS B 2 213 ? -15.165  -10.911 -2.152  1.00 89.31 213 B 1 
ATOM 2424 C CD  . LYS B 2 213 ? -15.894  -10.941 -3.499  1.00 88.60 213 B 1 
ATOM 2425 C CE  . LYS B 2 213 ? -14.925  -11.172 -4.657  1.00 85.05 213 B 1 
ATOM 2426 N NZ  . LYS B 2 213 ? -15.664  -11.440 -5.925  1.00 79.23 213 B 1 
ATOM 2427 N N   . LYS B 2 214 ? -19.180  -9.825  -0.514  1.00 90.18 214 B 1 
ATOM 2428 C CA  . LYS B 2 214 ? -20.346  -10.164 0.289   1.00 90.01 214 B 1 
ATOM 2429 C C   . LYS B 2 214 ? -20.178  -11.554 0.897   1.00 89.72 214 B 1 
ATOM 2430 O O   . LYS B 2 214 ? -19.453  -12.395 0.366   1.00 87.83 214 B 1 
ATOM 2431 C CB  . LYS B 2 214 ? -21.614  -10.069 -0.568  1.00 88.13 214 B 1 
ATOM 2432 C CG  . LYS B 2 214 ? -21.894  -8.604  -0.983  1.00 83.61 214 B 1 
ATOM 2433 C CD  . LYS B 2 214 ? -23.091  -8.482  -1.941  1.00 83.05 214 B 1 
ATOM 2434 C CE  . LYS B 2 214 ? -22.718  -8.971  -3.341  1.00 73.32 214 B 1 
ATOM 2435 N NZ  . LYS B 2 214 ? -23.782  -8.691  -4.311  1.00 67.93 214 B 1 
ATOM 2436 N N   . GLU B 2 215 ? -20.840  -11.794 2.001   1.00 88.88 215 B 1 
ATOM 2437 C CA  . GLU B 2 215 ? -20.910  -13.123 2.602   1.00 87.91 215 B 1 
ATOM 2438 C C   . GLU B 2 215 ? -21.402  -14.156 1.576   1.00 87.15 215 B 1 
ATOM 2439 O O   . GLU B 2 215 ? -22.357  -13.918 0.840   1.00 83.07 215 B 1 
ATOM 2440 C CB  . GLU B 2 215 ? -21.809  -13.069 3.839   1.00 85.66 215 B 1 
ATOM 2441 C CG  . GLU B 2 215 ? -21.890  -14.415 4.586   1.00 83.59 215 B 1 
ATOM 2442 C CD  . GLU B 2 215 ? -22.575  -14.281 5.958   1.00 84.64 215 B 1 
ATOM 2443 O OE1 . GLU B 2 215 ? -22.079  -14.883 6.942   1.00 76.60 215 B 1 
ATOM 2444 O OE2 . GLU B 2 215 ? -23.565  -13.532 6.077   1.00 79.89 215 B 1 
ATOM 2445 N N   . GLY B 2 216 ? -20.717  -15.290 1.512   1.00 90.26 216 B 1 
ATOM 2446 C CA  . GLY B 2 216 ? -20.997  -16.375 0.581   1.00 89.42 216 B 1 
ATOM 2447 C C   . GLY B 2 216 ? -20.319  -16.267 -0.782  1.00 90.70 216 B 1 
ATOM 2448 O O   . GLY B 2 216 ? -20.201  -17.282 -1.468  1.00 86.81 216 B 1 
ATOM 2449 N N   . GLU B 2 217 ? -19.819  -15.110 -1.182  1.00 89.26 217 B 1 
ATOM 2450 C CA  . GLU B 2 217 ? -19.128  -14.955 -2.462  1.00 89.78 217 B 1 
ATOM 2451 C C   . GLU B 2 217 ? -17.750  -15.627 -2.458  1.00 89.81 217 B 1 
ATOM 2452 O O   . GLU B 2 217 ? -17.047  -15.665 -1.449  1.00 87.15 217 B 1 
ATOM 2453 C CB  . GLU B 2 217 ? -18.987  -13.478 -2.864  1.00 87.59 217 B 1 
ATOM 2454 C CG  . GLU B 2 217 ? -20.336  -12.823 -3.182  1.00 83.71 217 B 1 
ATOM 2455 C CD  . GLU B 2 217 ? -20.183  -11.384 -3.688  1.00 85.22 217 B 1 
ATOM 2456 O OE1 . GLU B 2 217 ? -21.017  -10.945 -4.518  1.00 76.16 217 B 1 
ATOM 2457 O OE2 . GLU B 2 217 ? -19.255  -10.669 -3.234  1.00 79.59 217 B 1 
ATOM 2458 N N   . GLN B 2 218 ? -17.327  -16.112 -3.627  1.00 90.06 218 B 1 
ATOM 2459 C CA  . GLN B 2 218 ? -15.966  -16.609 -3.818  1.00 91.49 218 B 1 
ATOM 2460 C C   . GLN B 2 218 ? -14.971  -15.443 -3.788  1.00 91.24 218 B 1 
ATOM 2461 O O   . GLN B 2 218 ? -15.189  -14.392 -4.389  1.00 88.38 218 B 1 
ATOM 2462 C CB  . GLN B 2 218 ? -15.884  -17.417 -5.110  1.00 89.57 218 B 1 
ATOM 2463 C CG  . GLN B 2 218 ? -14.485  -18.020 -5.350  1.00 87.32 218 B 1 
ATOM 2464 C CD  . GLN B 2 218 ? -14.458  -18.943 -6.571  1.00 86.51 218 B 1 
ATOM 2465 O OE1 . GLN B 2 218 ? -15.360  -19.730 -6.795  1.00 78.45 218 B 1 
ATOM 2466 N NE2 . GLN B 2 218 ? -13.442  -18.885 -7.399  1.00 76.42 218 B 1 
ATOM 2467 N N   . VAL B 2 219 ? -13.841  -15.665 -3.115  1.00 92.98 219 B 1 
ATOM 2468 C CA  . VAL B 2 219 ? -12.764  -14.694 -2.992  1.00 92.76 219 B 1 
ATOM 2469 C C   . VAL B 2 219 ? -11.550  -15.196 -3.745  1.00 93.08 219 B 1 
ATOM 2470 O O   . VAL B 2 219 ? -11.115  -16.325 -3.544  1.00 91.51 219 B 1 
ATOM 2471 C CB  . VAL B 2 219 ? -12.384  -14.444 -1.527  1.00 91.50 219 B 1 
ATOM 2472 C CG1 . VAL B 2 219 ? -11.398  -13.290 -1.400  1.00 86.98 219 B 1 
ATOM 2473 C CG2 . VAL B 2 219 ? -13.602  -14.122 -0.671  1.00 88.32 219 B 1 
ATOM 2474 N N   . GLU B 2 220 ? -10.969  -14.336 -4.564  1.00 92.16 220 B 1 
ATOM 2475 C CA  . GLU B 2 220 ? -9.725   -14.598 -5.255  1.00 91.65 220 B 1 
ATOM 2476 C C   . GLU B 2 220 ? -8.664   -13.590 -4.838  1.00 91.42 220 B 1 
ATOM 2477 O O   . GLU B 2 220 ? -8.853   -12.376 -4.930  1.00 89.47 220 B 1 
ATOM 2478 C CB  . GLU B 2 220 ? -9.925   -14.605 -6.767  1.00 90.11 220 B 1 
ATOM 2479 C CG  . GLU B 2 220 ? -10.797  -15.790 -7.191  1.00 78.25 220 B 1 
ATOM 2480 C CD  . GLU B 2 220 ? -10.969  -15.922 -8.705  1.00 73.06 220 B 1 
ATOM 2481 O OE1 . GLU B 2 220 ? -11.676  -16.880 -9.090  1.00 62.80 220 B 1 
ATOM 2482 O OE2 . GLU B 2 220 ? -10.412  -15.085 -9.447  1.00 64.43 220 B 1 
ATOM 2483 N N   . PHE B 2 221 ? -7.530   -14.110 -4.385  1.00 92.10 221 B 1 
ATOM 2484 C CA  . PHE B 2 221 ? -6.349   -13.338 -4.084  1.00 91.30 221 B 1 
ATOM 2485 C C   . PHE B 2 221 ? -5.308   -13.577 -5.169  1.00 91.38 221 B 1 
ATOM 2486 O O   . PHE B 2 221 ? -4.961   -14.723 -5.439  1.00 89.44 221 B 1 
ATOM 2487 C CB  . PHE B 2 221 ? -5.800   -13.715 -2.710  1.00 90.82 221 B 1 
ATOM 2488 C CG  . PHE B 2 221 ? -6.776   -13.554 -1.573  1.00 91.84 221 B 1 
ATOM 2489 C CD1 . PHE B 2 221 ? -7.198   -12.274 -1.178  1.00 87.90 221 B 1 
ATOM 2490 C CD2 . PHE B 2 221 ? -7.257   -14.679 -0.882  1.00 88.03 221 B 1 
ATOM 2491 C CE1 . PHE B 2 221 ? -8.076   -12.114 -0.102  1.00 86.98 221 B 1 
ATOM 2492 C CE2 . PHE B 2 221 ? -8.135   -14.531 0.196   1.00 87.21 221 B 1 
ATOM 2493 C CZ  . PHE B 2 221 ? -8.542   -13.248 0.594   1.00 88.94 221 B 1 
ATOM 2494 N N   . SER B 2 222 ? -4.785   -12.510 -5.749  1.00 91.12 222 B 1 
ATOM 2495 C CA  . SER B 2 222 ? -3.740   -12.566 -6.760  1.00 90.41 222 B 1 
ATOM 2496 C C   . SER B 2 222 ? -2.479   -11.859 -6.262  1.00 90.70 222 B 1 
ATOM 2497 O O   . SER B 2 222 ? -2.547   -10.771 -5.692  1.00 88.40 222 B 1 
ATOM 2498 C CB  . SER B 2 222 ? -4.247   -11.973 -8.077  1.00 87.72 222 B 1 
ATOM 2499 O OG  . SER B 2 222 ? -3.262   -12.092 -9.078  1.00 75.71 222 B 1 
ATOM 2500 N N   . PHE B 2 223 ? -1.333   -12.490 -6.512  1.00 90.63 223 B 1 
ATOM 2501 C CA  . PHE B 2 223 ? -0.016   -12.038 -6.101  1.00 90.54 223 B 1 
ATOM 2502 C C   . PHE B 2 223 ? 0.923    -11.965 -7.311  1.00 89.92 223 B 1 
ATOM 2503 O O   . PHE B 2 223 ? 1.858    -12.762 -7.428  1.00 87.09 223 B 1 
ATOM 2504 C CB  . PHE B 2 223 ? 0.514    -12.965 -5.007  1.00 90.27 223 B 1 
ATOM 2505 C CG  . PHE B 2 223 ? -0.419   -13.156 -3.837  1.00 91.29 223 B 1 
ATOM 2506 C CD1 . PHE B 2 223 ? -0.351   -12.295 -2.734  1.00 88.17 223 B 1 
ATOM 2507 C CD2 . PHE B 2 223 ? -1.351   -14.197 -3.847  1.00 89.38 223 B 1 
ATOM 2508 C CE1 . PHE B 2 223 ? -1.192   -12.487 -1.638  1.00 87.98 223 B 1 
ATOM 2509 C CE2 . PHE B 2 223 ? -2.219   -14.391 -2.749  1.00 88.21 223 B 1 
ATOM 2510 C CZ  . PHE B 2 223 ? -2.129   -13.534 -1.650  1.00 89.40 223 B 1 
ATOM 2511 N N   . PRO B 2 224 ? 0.663    -11.062 -8.264  1.00 88.27 224 B 1 
ATOM 2512 C CA  . PRO B 2 224 ? 1.485    -10.952 -9.454  1.00 87.53 224 B 1 
ATOM 2513 C C   . PRO B 2 224 ? 2.884    -10.426 -9.105  1.00 87.20 224 B 1 
ATOM 2514 O O   . PRO B 2 224 ? 3.035    -9.441  -8.384  1.00 84.71 224 B 1 
ATOM 2515 C CB  . PRO B 2 224 ? 0.713    -10.017 -10.392 1.00 85.26 224 B 1 
ATOM 2516 C CG  . PRO B 2 224 ? -0.078   -9.137  -9.435  1.00 83.59 224 B 1 
ATOM 2517 C CD  . PRO B 2 224 ? -0.414   -10.086 -8.288  1.00 87.05 224 B 1 
ATOM 2518 N N   . LEU B 2 225 ? 3.902    -11.087 -9.648  1.00 85.98 225 B 1 
ATOM 2519 C CA  . LEU B 2 225 ? 5.285    -10.650 -9.543  1.00 85.22 225 B 1 
ATOM 2520 C C   . LEU B 2 225 ? 5.556    -9.527  -10.543 1.00 84.17 225 B 1 
ATOM 2521 O O   . LEU B 2 225 ? 5.058    -9.547  -11.659 1.00 80.76 225 B 1 
ATOM 2522 C CB  . LEU B 2 225 ? 6.224    -11.851 -9.765  1.00 83.75 225 B 1 
ATOM 2523 C CG  . LEU B 2 225 ? 6.098    -12.954 -8.695  1.00 82.87 225 B 1 
ATOM 2524 C CD1 . LEU B 2 225 ? 6.891    -14.187 -9.118  1.00 78.82 225 B 1 
ATOM 2525 C CD2 . LEU B 2 225 ? 6.623    -12.495 -7.337  1.00 79.42 225 B 1 
ATOM 2526 N N   . ALA B 2 226 ? 6.373    -8.564  -10.139 1.00 80.60 226 B 1 
ATOM 2527 C CA  . ALA B 2 226 ? 6.770    -7.441  -10.993 1.00 77.75 226 B 1 
ATOM 2528 C C   . ALA B 2 226 ? 7.934    -7.780  -11.943 1.00 77.26 226 B 1 
ATOM 2529 O O   . ALA B 2 226 ? 8.446    -6.901  -12.632 1.00 72.40 226 B 1 
ATOM 2530 C CB  . ALA B 2 226 ? 7.103    -6.262  -10.085 1.00 75.10 226 B 1 
ATOM 2531 N N   . PHE B 2 227 ? 8.379    -9.038  -11.958 1.00 78.06 227 B 1 
ATOM 2532 C CA  . PHE B 2 227 ? 9.525    -9.492  -12.719 1.00 75.54 227 B 1 
ATOM 2533 C C   . PHE B 2 227 ? 9.285    -10.887 -13.299 1.00 74.83 227 B 1 
ATOM 2534 O O   . PHE B 2 227 ? 8.481    -11.670 -12.792 1.00 72.29 227 B 1 
ATOM 2535 C CB  . PHE B 2 227 ? 10.772   -9.485  -11.819 1.00 73.28 227 B 1 
ATOM 2536 C CG  . PHE B 2 227 ? 10.701   -10.438 -10.655 1.00 74.16 227 B 1 
ATOM 2537 C CD1 . PHE B 2 227 ? 10.037   -10.077 -9.463  1.00 70.10 227 B 1 
ATOM 2538 C CD2 . PHE B 2 227 ? 11.281   -11.718 -10.745 1.00 71.26 227 B 1 
ATOM 2539 C CE1 . PHE B 2 227 ? 9.956    -10.966 -8.388  1.00 65.96 227 B 1 
ATOM 2540 C CE2 . PHE B 2 227 ? 11.207   -12.618 -9.662  1.00 66.81 227 B 1 
ATOM 2541 C CZ  . PHE B 2 227 ? 10.547   -12.238 -8.490  1.00 69.79 227 B 1 
ATOM 2542 N N   . THR B 2 228 ? 10.027   -11.193 -14.342 1.00 70.23 228 B 1 
ATOM 2543 C CA  . THR B 2 228 ? 10.042   -12.514 -14.972 1.00 69.07 228 B 1 
ATOM 2544 C C   . THR B 2 228 ? 11.452   -13.073 -14.894 1.00 68.21 228 B 1 
ATOM 2545 O O   . THR B 2 228 ? 12.409   -12.424 -15.314 1.00 64.33 228 B 1 
ATOM 2546 C CB  . THR B 2 228 ? 9.568    -12.441 -16.426 1.00 64.00 228 B 1 
ATOM 2547 O OG1 . THR B 2 228 ? 10.284   -11.475 -17.141 1.00 56.54 228 B 1 
ATOM 2548 C CG2 . THR B 2 228 ? 8.081    -12.081 -16.507 1.00 54.57 228 B 1 
ATOM 2549 N N   . VAL B 2 229 ? 11.574   -14.284 -14.353 1.00 70.90 229 B 1 
ATOM 2550 C CA  . VAL B 2 229 ? 12.837   -15.023 -14.318 1.00 68.66 229 B 1 
ATOM 2551 C C   . VAL B 2 229 ? 12.570   -16.400 -14.911 1.00 69.61 229 B 1 
ATOM 2552 O O   . VAL B 2 229 ? 11.510   -16.974 -14.674 1.00 64.92 229 B 1 
ATOM 2553 C CB  . VAL B 2 229 ? 13.412   -15.117 -12.895 1.00 61.82 229 B 1 
ATOM 2554 C CG1 . VAL B 2 229 ? 14.786   -15.783 -12.889 1.00 55.30 229 B 1 
ATOM 2555 C CG2 . VAL B 2 229 ? 13.575   -13.733 -12.250 1.00 55.56 229 B 1 
ATOM 2556 N N   . GLU B 2 230 ? 13.507   -16.937 -15.698 1.00 62.46 230 B 1 
ATOM 2557 C CA  . GLU B 2 230 ? 13.311   -18.235 -16.353 1.00 62.43 230 B 1 
ATOM 2558 C C   . GLU B 2 230 ? 13.132   -19.367 -15.342 1.00 64.40 230 B 1 
ATOM 2559 O O   . GLU B 2 230 ? 12.118   -20.058 -15.355 1.00 59.57 230 B 1 
ATOM 2560 C CB  . GLU B 2 230 ? 14.488   -18.555 -17.267 1.00 56.21 230 B 1 
ATOM 2561 C CG  . GLU B 2 230 ? 14.503   -17.661 -18.511 1.00 49.12 230 B 1 
ATOM 2562 C CD  . GLU B 2 230 ? 15.591   -18.096 -19.501 1.00 41.91 230 B 1 
ATOM 2563 O OE1 . GLU B 2 230 ? 15.478   -17.676 -20.663 1.00 35.93 230 B 1 
ATOM 2564 O OE2 . GLU B 2 230 ? 16.496   -18.846 -19.069 1.00 39.08 230 B 1 
ATOM 2565 N N   . LYS B 2 231 ? 14.091   -19.500 -14.427 1.00 70.55 231 B 1 
ATOM 2566 C CA  . LYS B 2 231 ? 14.069   -20.470 -13.342 1.00 70.95 231 B 1 
ATOM 2567 C C   . LYS B 2 231 ? 13.778   -19.741 -12.043 1.00 72.37 231 B 1 
ATOM 2568 O O   . LYS B 2 231 ? 14.664   -19.157 -11.433 1.00 67.49 231 B 1 
ATOM 2569 C CB  . LYS B 2 231 ? 15.398   -21.244 -13.287 1.00 64.90 231 B 1 
ATOM 2570 C CG  . LYS B 2 231 ? 15.581   -22.135 -14.524 1.00 58.09 231 B 1 
ATOM 2571 C CD  . LYS B 2 231 ? 16.897   -22.921 -14.429 1.00 51.92 231 B 1 
ATOM 2572 C CE  . LYS B 2 231 ? 17.087   -23.773 -15.674 1.00 45.35 231 B 1 
ATOM 2573 N NZ  . LYS B 2 231 ? 18.390   -24.480 -15.665 1.00 39.54 231 B 1 
ATOM 2574 N N   . LEU B 2 232 ? 12.512   -19.768 -11.646 1.00 73.41 232 B 1 
ATOM 2575 C CA  . LEU B 2 232 ? 12.084   -19.197 -10.378 1.00 74.25 232 B 1 
ATOM 2576 C C   . LEU B 2 232 ? 11.814   -20.324 -9.395  1.00 76.37 232 B 1 
ATOM 2577 O O   . LEU B 2 232 ? 10.804   -21.015 -9.511  1.00 74.45 232 B 1 
ATOM 2578 C CB  . LEU B 2 232 ? 10.875   -18.281 -10.613 1.00 70.42 232 B 1 
ATOM 2579 C CG  . LEU B 2 232 ? 10.563   -17.392 -9.401  1.00 66.57 232 B 1 
ATOM 2580 C CD1 . LEU B 2 232 ? 11.622   -16.302 -9.213  1.00 61.57 232 B 1 
ATOM 2581 C CD2 . LEU B 2 232 ? 9.223    -16.688 -9.608  1.00 63.01 232 B 1 
ATOM 2582 N N   . THR B 2 233 ? 12.723   -20.502 -8.431  1.00 79.11 233 B 1 
ATOM 2583 C CA  . THR B 2 233 ? 12.600   -21.484 -7.362  1.00 79.87 233 B 1 
ATOM 2584 C C   . THR B 2 233 ? 12.533   -20.772 -6.024  1.00 80.82 233 B 1 
ATOM 2585 O O   . THR B 2 233 ? 13.241   -19.798 -5.779  1.00 76.60 233 B 1 
ATOM 2586 C CB  . THR B 2 233 ? 13.742   -22.511 -7.395  1.00 75.82 233 B 1 
ATOM 2587 O OG1 . THR B 2 233 ? 13.803   -23.114 -8.669  1.00 68.12 233 B 1 
ATOM 2588 C CG2 . THR B 2 233 ? 13.519   -23.639 -6.394  1.00 66.90 233 B 1 
ATOM 2589 N N   . GLY B 2 234 ? 11.648   -21.246 -5.159  1.00 84.44 234 B 1 
ATOM 2590 C CA  . GLY B 2 234 ? 11.479   -20.657 -3.847  1.00 85.53 234 B 1 
ATOM 2591 C C   . GLY B 2 234 ? 10.425   -21.364 -3.016  1.00 87.88 234 B 1 
ATOM 2592 O O   . GLY B 2 234 ? 9.880    -22.396 -3.390  1.00 86.22 234 B 1 
ATOM 2593 N N   . SER B 2 235 ? 10.147   -20.785 -1.861  1.00 87.43 235 B 1 
ATOM 2594 C CA  . SER B 2 235 ? 9.100    -21.259 -0.968  1.00 88.19 235 B 1 
ATOM 2595 C C   . SER B 2 235 ? 8.310    -20.082 -0.422  1.00 88.41 235 B 1 
ATOM 2596 O O   . SER B 2 235 ? 8.869    -19.012 -0.169  1.00 85.06 235 B 1 
ATOM 2597 C CB  . SER B 2 235 ? 9.686    -22.104 0.162   1.00 85.05 235 B 1 
ATOM 2598 O OG  . SER B 2 235 ? 10.606   -21.359 0.943   1.00 73.93 235 B 1 
ATOM 2599 N N   . GLY B 2 236 ? 7.023    -20.283 -0.225  1.00 88.36 236 B 1 
ATOM 2600 C CA  . GLY B 2 236 ? 6.133    -19.244 0.239   1.00 88.63 236 B 1 
ATOM 2601 C C   . GLY B 2 236 ? 5.193    -19.706 1.336   1.00 89.96 236 B 1 
ATOM 2602 O O   . GLY B 2 236 ? 4.963    -20.899 1.537   1.00 88.16 236 B 1 
ATOM 2603 N N   . GLU B 2 237 ? 4.666    -18.737 2.044   1.00 87.52 237 B 1 
ATOM 2604 C CA  . GLU B 2 237 ? 3.706    -18.948 3.119   1.00 87.71 237 B 1 
ATOM 2605 C C   . GLU B 2 237 ? 2.763    -17.756 3.213   1.00 87.44 237 B 1 
ATOM 2606 O O   . GLU B 2 237 ? 3.187    -16.602 3.128   1.00 84.77 237 B 1 
ATOM 2607 C CB  . GLU B 2 237 ? 4.475    -19.187 4.427   1.00 83.80 237 B 1 
ATOM 2608 C CG  . GLU B 2 237 ? 3.560    -19.366 5.643   1.00 76.60 237 B 1 
ATOM 2609 C CD  . GLU B 2 237 ? 4.309    -19.846 6.889   1.00 77.86 237 B 1 
ATOM 2610 O OE1 . GLU B 2 237 ? 3.680    -20.586 7.685   1.00 67.66 237 B 1 
ATOM 2611 O OE2 . GLU B 2 237 ? 5.496    -19.489 7.054   1.00 72.13 237 B 1 
ATOM 2612 N N   . LEU B 2 238 ? 1.484    -18.040 3.407   1.00 87.58 238 B 1 
ATOM 2613 C CA  . LEU B 2 238 ? 0.489    -17.039 3.753   1.00 87.30 238 B 1 
ATOM 2614 C C   . LEU B 2 238 ? 0.156    -17.164 5.235   1.00 86.87 238 B 1 
ATOM 2615 O O   . LEU B 2 238 ? -0.444   -18.147 5.667   1.00 84.80 238 B 1 
ATOM 2616 C CB  . LEU B 2 238 ? -0.753   -17.176 2.859   1.00 87.20 238 B 1 
ATOM 2617 C CG  . LEU B 2 238 ? -1.887   -16.181 3.206   1.00 88.00 238 B 1 
ATOM 2618 C CD1 . LEU B 2 238 ? -1.497   -14.733 2.931   1.00 82.43 238 B 1 
ATOM 2619 C CD2 . LEU B 2 238 ? -3.128   -16.487 2.373   1.00 83.19 238 B 1 
ATOM 2620 N N   . TRP B 2 239 ? 0.494    -16.133 5.990   1.00 86.92 239 B 1 
ATOM 2621 C CA  . TRP B 2 239 ? -0.011   -15.924 7.339   1.00 85.82 239 B 1 
ATOM 2622 C C   . TRP B 2 239 ? -1.268   -15.070 7.294   1.00 85.72 239 B 1 
ATOM 2623 O O   . TRP B 2 239 ? -1.332   -14.100 6.539   1.00 83.29 239 B 1 
ATOM 2624 C CB  . TRP B 2 239 ? 1.067    -15.280 8.201   1.00 81.53 239 B 1 
ATOM 2625 C CG  . TRP B 2 239 ? 2.084    -16.270 8.676   1.00 74.56 239 B 1 
ATOM 2626 C CD1 . TRP B 2 239 ? 3.084    -16.793 7.945   1.00 63.44 239 B 1 
ATOM 2627 C CD2 . TRP B 2 239 ? 2.164    -16.894 9.994   1.00 67.29 239 B 1 
ATOM 2628 N NE1 . TRP B 2 239 ? 3.787    -17.709 8.713   1.00 56.90 239 B 1 
ATOM 2629 C CE2 . TRP B 2 239 ? 3.259    -17.798 9.979   1.00 60.72 239 B 1 
ATOM 2630 C CE3 . TRP B 2 239 ? 1.419    -16.780 11.187  1.00 57.97 239 B 1 
ATOM 2631 C CZ2 . TRP B 2 239 ? 3.607    -18.564 11.112  1.00 56.93 239 B 1 
ATOM 2632 C CZ3 . TRP B 2 239 ? 1.767    -17.546 12.315  1.00 54.38 239 B 1 
ATOM 2633 C CH2 . TRP B 2 239 ? 2.846    -18.425 12.272  1.00 54.18 239 B 1 
ATOM 2634 N N   . TRP B 2 240 ? -2.251   -15.416 8.122   1.00 85.47 240 B 1 
ATOM 2635 C CA  . TRP B 2 240 ? -3.526   -14.713 8.189   1.00 86.33 240 B 1 
ATOM 2636 C C   . TRP B 2 240 ? -3.909   -14.369 9.621   1.00 85.21 240 B 1 
ATOM 2637 O O   . TRP B 2 240 ? -3.898   -15.222 10.511  1.00 81.56 240 B 1 
ATOM 2638 C CB  . TRP B 2 240 ? -4.613   -15.559 7.532   1.00 87.06 240 B 1 
ATOM 2639 C CG  . TRP B 2 240 ? -5.850   -14.785 7.253   1.00 88.46 240 B 1 
ATOM 2640 C CD1 . TRP B 2 240 ? -6.922   -14.658 8.068   1.00 85.79 240 B 1 
ATOM 2641 C CD2 . TRP B 2 240 ? -6.149   -13.982 6.075   1.00 88.54 240 B 1 
ATOM 2642 N NE1 . TRP B 2 240 ? -7.868   -13.843 7.477   1.00 85.77 240 B 1 
ATOM 2643 C CE2 . TRP B 2 240 ? -7.434   -13.413 6.246   1.00 88.27 240 B 1 
ATOM 2644 C CE3 . TRP B 2 240 ? -5.459   -13.698 4.880   1.00 87.77 240 B 1 
ATOM 2645 C CZ2 . TRP B 2 240 ? -8.019   -12.581 5.265   1.00 88.10 240 B 1 
ATOM 2646 C CZ3 . TRP B 2 240 ? -6.035   -12.873 3.906   1.00 85.56 240 B 1 
ATOM 2647 C CH2 . TRP B 2 240 ? -7.300   -12.317 4.095   1.00 85.72 240 B 1 
ATOM 2648 N N   . GLN B 2 241 ? -4.304   -13.119 9.821   1.00 82.09 241 B 1 
ATOM 2649 C CA  . GLN B 2 241 ? -4.875   -12.602 11.044  1.00 82.16 241 B 1 
ATOM 2650 C C   . GLN B 2 241 ? -6.333   -12.227 10.781  1.00 82.26 241 B 1 
ATOM 2651 O O   . GLN B 2 241 ? -6.622   -11.159 10.243  1.00 79.57 241 B 1 
ATOM 2652 C CB  . GLN B 2 241 ? -4.036   -11.405 11.530  1.00 78.69 241 B 1 
ATOM 2653 C CG  . GLN B 2 241 ? -4.603   -10.774 12.807  1.00 73.26 241 B 1 
ATOM 2654 C CD  . GLN B 2 241 ? -4.596   -11.747 13.985  1.00 68.82 241 B 1 
ATOM 2655 O OE1 . GLN B 2 241 ? -3.571   -12.306 14.340  1.00 61.82 241 B 1 
ATOM 2656 N NE2 . GLN B 2 241 ? -5.727   -11.982 14.612  1.00 58.33 241 B 1 
ATOM 2657 N N   . ALA B 2 242 ? -7.248   -13.103 11.167  1.00 84.98 242 B 1 
ATOM 2658 C CA  . ALA B 2 242 ? -8.664   -12.790 11.122  1.00 83.93 242 B 1 
ATOM 2659 C C   . ALA B 2 242 ? -9.020   -11.759 12.208  1.00 83.19 242 B 1 
ATOM 2660 O O   . ALA B 2 242 ? -8.489   -11.818 13.312  1.00 79.75 242 B 1 
ATOM 2661 C CB  . ALA B 2 242 ? -9.469   -14.083 11.259  1.00 82.01 242 B 1 
ATOM 2662 N N   . GLU B 2 243 ? -9.943   -10.856 11.907  1.00 83.29 243 B 1 
ATOM 2663 C CA  . GLU B 2 243 ? -10.371  -9.810  12.852  1.00 81.24 243 B 1 
ATOM 2664 C C   . GLU B 2 243 ? -10.971  -10.399 14.138  1.00 79.63 243 B 1 
ATOM 2665 O O   . GLU B 2 243 ? -10.761  -9.876  15.229  1.00 73.93 243 B 1 
ATOM 2666 C CB  . GLU B 2 243 ? -11.382  -8.895  12.150  1.00 77.76 243 B 1 
ATOM 2667 C CG  . GLU B 2 243 ? -11.863  -7.729  13.036  1.00 73.12 243 B 1 
ATOM 2668 C CD  . GLU B 2 243 ? -12.705  -6.677  12.259  1.00 72.57 243 B 1 
ATOM 2669 O OE1 . GLU B 2 243 ? -13.133  -5.679  12.865  1.00 65.82 243 B 1 
ATOM 2670 O OE2 . GLU B 2 243 ? -12.881  -6.803  11.034  1.00 70.66 243 B 1 
ATOM 2671 N N   . ARG B 2 244 ? -11.689  -11.517 14.011  1.00 77.69 244 B 1 
ATOM 2672 C CA  . ARG B 2 244 ? -12.319  -12.202 15.142  1.00 76.42 244 B 1 
ATOM 2673 C C   . ARG B 2 244 ? -11.385  -13.148 15.902  1.00 75.65 244 B 1 
ATOM 2674 O O   . ARG B 2 244 ? -11.791  -13.708 16.917  1.00 70.70 244 B 1 
ATOM 2675 C CB  . ARG B 2 244 ? -13.566  -12.963 14.663  1.00 73.49 244 B 1 
ATOM 2676 C CG  . ARG B 2 244 ? -14.695  -12.026 14.209  1.00 69.08 244 B 1 
ATOM 2677 C CD  . ARG B 2 244 ? -15.924  -12.867 13.821  1.00 66.54 244 B 1 
ATOM 2678 N NE  . ARG B 2 244 ? -17.111  -12.046 13.579  1.00 61.03 244 B 1 
ATOM 2679 C CZ  . ARG B 2 244 ? -18.345  -12.506 13.377  1.00 55.74 244 B 1 
ATOM 2680 N NH1 . ARG B 2 244 ? -18.594  -13.780 13.268  1.00 53.42 244 B 1 
ATOM 2681 N NH2 . ARG B 2 244 ? -19.340  -11.691 13.277  1.00 50.29 244 B 1 
ATOM 2682 N N   . ALA B 2 245 ? -10.171  -13.369 15.405  1.00 75.70 245 B 1 
ATOM 2683 C CA  . ALA B 2 245 ? -9.209   -14.263 16.034  1.00 74.89 245 B 1 
ATOM 2684 C C   . ALA B 2 245 ? -8.204   -13.464 16.879  1.00 74.49 245 B 1 
ATOM 2685 O O   . ALA B 2 245 ? -7.797   -12.372 16.506  1.00 69.40 245 B 1 
ATOM 2686 C CB  . ALA B 2 245 ? -8.516   -15.107 14.961  1.00 71.28 245 B 1 
ATOM 2687 N N   . SER B 2 246 ? -7.782   -14.048 17.997  1.00 67.71 246 B 1 
ATOM 2688 C CA  . SER B 2 246 ? -6.785   -13.443 18.884  1.00 68.43 246 B 1 
ATOM 2689 C C   . SER B 2 246 ? -5.350   -13.560 18.353  1.00 69.26 246 B 1 
ATOM 2690 O O   . SER B 2 246 ? -4.494   -12.772 18.733  1.00 63.35 246 B 1 
ATOM 2691 C CB  . SER B 2 246 ? -6.870   -14.107 20.256  1.00 64.36 246 B 1 
ATOM 2692 O OG  . SER B 2 246 ? -6.769   -15.511 20.118  1.00 58.17 246 B 1 
ATOM 2693 N N   . SER B 2 247 ? -5.091   -14.540 17.488  1.00 66.31 247 B 1 
ATOM 2694 C CA  . SER B 2 247 ? -3.753   -14.819 16.974  1.00 68.36 247 B 1 
ATOM 2695 C C   . SER B 2 247 ? -3.758   -15.065 15.468  1.00 69.28 247 B 1 
ATOM 2696 O O   . SER B 2 247 ? -4.743   -15.528 14.894  1.00 65.28 247 B 1 
ATOM 2697 C CB  . SER B 2 247 ? -3.133   -16.006 17.714  1.00 63.71 247 B 1 
ATOM 2698 O OG  . SER B 2 247 ? -3.911   -17.167 17.548  1.00 57.25 247 B 1 
ATOM 2699 N N   . SER B 2 248 ? -2.634   -14.771 14.834  1.00 75.24 248 B 1 
ATOM 2700 C CA  . SER B 2 248 ? -2.398   -15.110 13.436  1.00 75.48 248 B 1 
ATOM 2701 C C   . SER B 2 248 ? -2.115   -16.607 13.283  1.00 76.69 248 B 1 
ATOM 2702 O O   . SER B 2 248 ? -1.498   -17.228 14.143  1.00 72.93 248 B 1 
ATOM 2703 C CB  . SER B 2 248 ? -1.278   -14.272 12.836  1.00 70.48 248 B 1 
ATOM 2704 O OG  . SER B 2 248 ? -0.056   -14.479 13.514  1.00 63.25 248 B 1 
ATOM 2705 N N   . LYS B 2 249 ? -2.522   -17.181 12.155  1.00 75.61 249 B 1 
ATOM 2706 C CA  . LYS B 2 249 ? -2.248   -18.573 11.800  1.00 78.02 249 B 1 
ATOM 2707 C C   . LYS B 2 249 ? -1.719   -18.677 10.370  1.00 79.45 249 B 1 
ATOM 2708 O O   . LYS B 2 249 ? -2.070   -17.873 9.513   1.00 75.38 249 B 1 
ATOM 2709 C CB  . LYS B 2 249 ? -3.482   -19.457 12.056  1.00 73.03 249 B 1 
ATOM 2710 C CG  . LYS B 2 249 ? -4.715   -19.111 11.207  1.00 64.60 249 B 1 
ATOM 2711 C CD  . LYS B 2 249 ? -5.880   -20.093 11.481  1.00 61.88 249 B 1 
ATOM 2712 C CE  . LYS B 2 249 ? -7.101   -19.771 10.625  1.00 51.06 249 B 1 
ATOM 2713 N NZ  . LYS B 2 249 ? -8.200   -20.766 10.775  1.00 45.56 249 B 1 
ATOM 2714 N N   . SER B 2 250 ? -0.907   -19.707 10.139  1.00 77.84 250 B 1 
ATOM 2715 C CA  . SER B 2 250 ? -0.495   -20.058 8.787   1.00 78.31 250 B 1 
ATOM 2716 C C   . SER B 2 250 ? -1.678   -20.696 8.053   1.00 80.06 250 B 1 
ATOM 2717 O O   . SER B 2 250 ? -2.233   -21.695 8.511   1.00 75.53 250 B 1 
ATOM 2718 C CB  . SER B 2 250 ? 0.702    -21.000 8.823   1.00 74.20 250 B 1 
ATOM 2719 O OG  . SER B 2 250 ? 1.164    -21.247 7.515   1.00 70.25 250 B 1 
ATOM 2720 N N   . TRP B 2 251 ? -2.090   -20.108 6.940   1.00 83.61 251 B 1 
ATOM 2721 C CA  . TRP B 2 251 ? -3.172   -20.618 6.112   1.00 84.25 251 B 1 
ATOM 2722 C C   . TRP B 2 251 ? -2.683   -21.610 5.065   1.00 83.90 251 B 1 
ATOM 2723 O O   . TRP B 2 251 ? -3.310   -22.638 4.853   1.00 81.58 251 B 1 
ATOM 2724 C CB  . TRP B 2 251 ? -3.919   -19.453 5.449   1.00 83.36 251 B 1 
ATOM 2725 C CG  . TRP B 2 251 ? -5.032   -18.853 6.237   1.00 80.75 251 B 1 
ATOM 2726 C CD1 . TRP B 2 251 ? -5.274   -19.030 7.557   1.00 76.20 251 B 1 
ATOM 2727 C CD2 . TRP B 2 251 ? -6.118   -18.009 5.740   1.00 80.60 251 B 1 
ATOM 2728 N NE1 . TRP B 2 251 ? -6.434   -18.361 7.917   1.00 74.64 251 B 1 
ATOM 2729 C CE2 . TRP B 2 251 ? -6.989   -17.730 6.823   1.00 80.31 251 B 1 
ATOM 2730 C CE3 . TRP B 2 251 ? -6.452   -17.478 4.472   1.00 77.85 251 B 1 
ATOM 2731 C CZ2 . TRP B 2 251 ? -8.163   -16.963 6.669   1.00 76.62 251 B 1 
ATOM 2732 C CZ3 . TRP B 2 251 ? -7.604   -16.705 4.316   1.00 76.71 251 B 1 
ATOM 2733 C CH2 . TRP B 2 251 ? -8.463   -16.452 5.400   1.00 75.97 251 B 1 
ATOM 2734 N N   . ILE B 2 252 ? -1.553   -21.307 4.430   1.00 84.82 252 B 1 
ATOM 2735 C CA  . ILE B 2 252 ? -0.994   -22.157 3.389   1.00 87.00 252 B 1 
ATOM 2736 C C   . ILE B 2 252 ? 0.522    -21.992 3.321   1.00 87.30 252 B 1 
ATOM 2737 O O   . ILE B 2 252 ? 1.047    -20.893 3.478   1.00 86.24 252 B 1 
ATOM 2738 C CB  . ILE B 2 252 ? -1.706   -21.877 2.049   1.00 85.50 252 B 1 
ATOM 2739 C CG1 . ILE B 2 252 ? -1.420   -22.980 1.015   1.00 77.34 252 B 1 
ATOM 2740 C CG2 . ILE B 2 252 ? -1.366   -20.483 1.484   1.00 77.97 252 B 1 
ATOM 2741 C CD1 . ILE B 2 252 ? -2.399   -22.962 -0.165  1.00 73.37 252 B 1 
ATOM 2742 N N   . THR B 2 253 ? 1.211    -23.105 3.059   1.00 88.16 253 B 1 
ATOM 2743 C CA  . THR B 2 253 ? 2.618    -23.130 2.683   1.00 88.32 253 B 1 
ATOM 2744 C C   . THR B 2 253 ? 2.763    -23.820 1.332   1.00 88.69 253 B 1 
ATOM 2745 O O   . THR B 2 253 ? 2.062    -24.798 1.053   1.00 87.00 253 B 1 
ATOM 2746 C CB  . THR B 2 253 ? 3.509    -23.816 3.730   1.00 86.51 253 B 1 
ATOM 2747 O OG1 . THR B 2 253 ? 3.100    -25.140 3.967   1.00 74.68 253 B 1 
ATOM 2748 C CG2 . THR B 2 253 ? 3.477    -23.103 5.072   1.00 74.56 253 B 1 
ATOM 2749 N N   . PHE B 2 254 ? 3.635    -23.295 0.502   1.00 91.15 254 B 1 
ATOM 2750 C CA  . PHE B 2 254 ? 3.825    -23.791 -0.851  1.00 91.31 254 B 1 
ATOM 2751 C C   . PHE B 2 254 ? 5.290    -23.701 -1.287  1.00 91.55 254 B 1 
ATOM 2752 O O   . PHE B 2 254 ? 6.054    -22.880 -0.784  1.00 89.98 254 B 1 
ATOM 2753 C CB  . PHE B 2 254 ? 2.908    -23.041 -1.819  1.00 90.50 254 B 1 
ATOM 2754 C CG  . PHE B 2 254 ? 3.192    -21.552 -1.938  1.00 91.70 254 B 1 
ATOM 2755 C CD1 . PHE B 2 254 ? 2.576    -20.634 -1.065  1.00 88.36 254 B 1 
ATOM 2756 C CD2 . PHE B 2 254 ? 4.074    -21.075 -2.915  1.00 88.59 254 B 1 
ATOM 2757 C CE1 . PHE B 2 254 ? 2.839    -19.263 -1.167  1.00 87.57 254 B 1 
ATOM 2758 C CE2 . PHE B 2 254 ? 4.346    -19.695 -3.027  1.00 87.64 254 B 1 
ATOM 2759 C CZ  . PHE B 2 254 ? 3.732    -18.790 -2.155  1.00 88.77 254 B 1 
ATOM 2760 N N   . ASP B 2 255 ? 5.640    -24.538 -2.255  1.00 90.81 255 B 1 
ATOM 2761 C CA  . ASP B 2 255 ? 6.884    -24.428 -2.988  1.00 90.55 255 B 1 
ATOM 2762 C C   . ASP B 2 255 ? 6.621    -23.918 -4.396  1.00 90.52 255 B 1 
ATOM 2763 O O   . ASP B 2 255 ? 5.599    -24.210 -5.012  1.00 88.82 255 B 1 
ATOM 2764 C CB  . ASP B 2 255 ? 7.611    -25.776 -3.056  1.00 88.20 255 B 1 
ATOM 2765 C CG  . ASP B 2 255 ? 8.252    -26.190 -1.751  1.00 83.91 255 B 1 
ATOM 2766 O OD1 . ASP B 2 255 ? 8.638    -25.350 -0.917  1.00 77.69 255 B 1 
ATOM 2767 O OD2 . ASP B 2 255 ? 8.418    -27.408 -1.543  1.00 77.96 255 B 1 
ATOM 2768 N N   . LEU B 2 256 ? 7.585    -23.198 -4.898  1.00 87.92 256 B 1 
ATOM 2769 C CA  . LEU B 2 256 ? 7.651    -22.721 -6.265  1.00 86.90 256 B 1 
ATOM 2770 C C   . LEU B 2 256 ? 8.897    -23.326 -6.903  1.00 86.24 256 B 1 
ATOM 2771 O O   . LEU B 2 256 ? 10.003   -23.093 -6.429  1.00 83.48 256 B 1 
ATOM 2772 C CB  . LEU B 2 256 ? 7.681    -21.193 -6.220  1.00 84.55 256 B 1 
ATOM 2773 C CG  . LEU B 2 256 ? 7.745    -20.528 -7.604  1.00 81.51 256 B 1 
ATOM 2774 C CD1 . LEU B 2 256 ? 6.473    -20.751 -8.414  1.00 74.84 256 B 1 
ATOM 2775 C CD2 . LEU B 2 256 ? 7.920    -19.026 -7.402  1.00 75.03 256 B 1 
ATOM 2776 N N   . LYS B 2 257 ? 8.729    -24.098 -7.971  1.00 87.30 257 B 1 
ATOM 2777 C CA  . LYS B 2 257 ? 9.825    -24.672 -8.750  1.00 86.91 257 B 1 
ATOM 2778 C C   . LYS B 2 257 ? 9.555    -24.468 -10.233 1.00 85.94 257 B 1 
ATOM 2779 O O   . LYS B 2 257 ? 8.518    -24.896 -10.720 1.00 81.65 257 B 1 
ATOM 2780 C CB  . LYS B 2 257 ? 10.002   -26.167 -8.437  1.00 84.02 257 B 1 
ATOM 2781 C CG  . LYS B 2 257 ? 10.535   -26.425 -7.031  1.00 73.55 257 B 1 
ATOM 2782 C CD  . LYS B 2 257 ? 10.843   -27.910 -6.819  1.00 69.49 257 B 1 
ATOM 2783 C CE  . LYS B 2 257 ? 11.417   -28.135 -5.421  1.00 58.72 257 B 1 
ATOM 2784 N NZ  . LYS B 2 257 ? 11.754   -29.559 -5.186  1.00 51.57 257 B 1 
ATOM 2785 N N   . ASN B 2 258 ? 10.470   -23.819 -10.937 1.00 84.69 258 B 1 
ATOM 2786 C CA  . ASN B 2 258 ? 10.357   -23.567 -12.378 1.00 82.82 258 B 1 
ATOM 2787 C C   . ASN B 2 258 ? 8.987    -22.997 -12.793 1.00 82.51 258 B 1 
ATOM 2788 O O   . ASN B 2 258 ? 8.380    -23.435 -13.768 1.00 77.33 258 B 1 
ATOM 2789 C CB  . ASN B 2 258 ? 10.754   -24.837 -13.152 1.00 78.97 258 B 1 
ATOM 2790 C CG  . ASN B 2 258 ? 12.204   -25.242 -12.933 1.00 71.97 258 B 1 
ATOM 2791 O OD1 . ASN B 2 258 ? 13.050   -24.469 -12.523 1.00 63.14 258 B 1 
ATOM 2792 N ND2 . ASN B 2 258 ? 12.523   -26.483 -13.226 1.00 62.68 258 B 1 
ATOM 2793 N N   . LYS B 2 259 ? 8.495    -22.008 -12.047 1.00 82.62 259 B 1 
ATOM 2794 C CA  . LYS B 2 259 ? 7.182    -21.375 -12.237 1.00 82.52 259 B 1 
ATOM 2795 C C   . LYS B 2 259 ? 5.974    -22.276 -11.916 1.00 84.48 259 B 1 
ATOM 2796 O O   . LYS B 2 259 ? 4.840    -21.824 -12.080 1.00 80.64 259 B 1 
ATOM 2797 C CB  . LYS B 2 259 ? 7.051    -20.734 -13.630 1.00 78.24 259 B 1 
ATOM 2798 C CG  . LYS B 2 259 ? 8.231    -19.834 -14.035 1.00 73.15 259 B 1 
ATOM 2799 C CD  . LYS B 2 259 ? 8.105    -19.393 -15.499 1.00 67.55 259 B 1 
ATOM 2800 C CE  . LYS B 2 259 ? 9.298    -18.509 -15.853 1.00 61.00 259 B 1 
ATOM 2801 N NZ  . LYS B 2 259 ? 9.387    -18.186 -17.300 1.00 55.11 259 B 1 
ATOM 2802 N N   . GLU B 2 260 ? 6.178    -23.483 -11.440 1.00 83.93 260 B 1 
ATOM 2803 C CA  . GLU B 2 260 ? 5.125    -24.371 -10.962 1.00 86.48 260 B 1 
ATOM 2804 C C   . GLU B 2 260 ? 4.987    -24.276 -9.447  1.00 87.32 260 B 1 
ATOM 2805 O O   . GLU B 2 260 ? 5.971    -24.278 -8.706  1.00 85.40 260 B 1 
ATOM 2806 C CB  . GLU B 2 260 ? 5.362    -25.813 -11.393 1.00 84.51 260 B 1 
ATOM 2807 C CG  . GLU B 2 260 ? 5.361    -25.955 -12.917 1.00 75.27 260 B 1 
ATOM 2808 C CD  . GLU B 2 260 ? 5.332    -27.412 -13.384 1.00 71.29 260 B 1 
ATOM 2809 O OE1 . GLU B 2 260 ? 5.000    -27.617 -14.574 1.00 61.42 260 B 1 
ATOM 2810 O OE2 . GLU B 2 260 ? 5.600    -28.320 -12.556 1.00 63.65 260 B 1 
ATOM 2811 N N   . VAL B 2 261 ? 3.758    -24.195 -9.004  1.00 88.62 261 B 1 
ATOM 2812 C CA  . VAL B 2 261 ? 3.393    -24.056 -7.603  1.00 89.46 261 B 1 
ATOM 2813 C C   . VAL B 2 261 ? 2.896    -25.389 -7.078  1.00 89.92 261 B 1 
ATOM 2814 O O   . VAL B 2 261 ? 1.974    -25.993 -7.638  1.00 87.89 261 B 1 
ATOM 2815 C CB  . VAL B 2 261 ? 2.338    -22.960 -7.408  1.00 88.08 261 B 1 
ATOM 2816 C CG1 . VAL B 2 261 ? 2.065    -22.731 -5.921  1.00 83.75 261 B 1 
ATOM 2817 C CG2 . VAL B 2 261 ? 2.778    -21.623 -8.016  1.00 84.85 261 B 1 
ATOM 2818 N N   . SER B 2 262 ? 3.465    -25.842 -5.963  1.00 89.64 262 B 1 
ATOM 2819 C CA  . SER B 2 262 ? 3.037    -27.034 -5.248  1.00 89.87 262 B 1 
ATOM 2820 C C   . SER B 2 262 ? 2.697    -26.688 -3.801  1.00 90.35 262 B 1 
ATOM 2821 O O   . SER B 2 262 ? 3.490    -26.079 -3.090  1.00 88.03 262 B 1 
ATOM 2822 C CB  . SER B 2 262 ? 4.091    -28.137 -5.344  1.00 87.29 262 B 1 
ATOM 2823 O OG  . SER B 2 262 ? 5.341    -27.723 -4.842  1.00 74.36 262 B 1 
ATOM 2824 N N   . VAL B 2 263 ? 1.500    -27.066 -3.362  1.00 89.63 263 B 1 
ATOM 2825 C CA  . VAL B 2 263 ? 1.071    -26.834 -1.984  1.00 89.10 263 B 1 
ATOM 2826 C C   . VAL B 2 263 ? 1.730    -27.866 -1.071  1.00 88.97 263 B 1 
ATOM 2827 O O   . VAL B 2 263 ? 1.571    -29.065 -1.275  1.00 86.64 263 B 1 
ATOM 2828 C CB  . VAL B 2 263 ? -0.460   -26.881 -1.869  1.00 87.33 263 B 1 
ATOM 2829 C CG1 . VAL B 2 263 ? -0.915   -26.681 -0.425  1.00 81.83 263 B 1 
ATOM 2830 C CG2 . VAL B 2 263 ? -1.096   -25.777 -2.725  1.00 82.84 263 B 1 
ATOM 2831 N N   . LYS B 2 264 ? 2.458    -27.405 -0.048  1.00 88.56 264 B 1 
ATOM 2832 C CA  . LYS B 2 264 ? 3.040    -28.258 0.997   1.00 87.57 264 B 1 
ATOM 2833 C C   . LYS B 2 264 ? 2.041    -28.553 2.104   1.00 87.07 264 B 1 
ATOM 2834 O O   . LYS B 2 264 ? 1.881    -29.689 2.525   1.00 83.53 264 B 1 
ATOM 2835 C CB  . LYS B 2 264 ? 4.268    -27.567 1.603   1.00 85.50 264 B 1 
ATOM 2836 C CG  . LYS B 2 264 ? 5.540    -27.840 0.803   1.00 78.08 264 B 1 
ATOM 2837 C CD  . LYS B 2 264 ? 6.709    -27.083 1.436   1.00 75.99 264 B 1 
ATOM 2838 C CE  . LYS B 2 264 ? 8.023    -27.742 1.058   1.00 65.45 264 B 1 
ATOM 2839 N NZ  . LYS B 2 264 ? 9.168    -26.803 1.157   1.00 58.60 264 B 1 
ATOM 2840 N N   . ARG B 2 265 ? 1.411    -27.501 2.608   1.00 86.04 265 B 1 
ATOM 2841 C CA  . ARG B 2 265 ? 0.447    -27.575 3.693   1.00 86.47 265 B 1 
ATOM 2842 C C   . ARG B 2 265 ? -0.635   -26.533 3.475   1.00 86.77 265 B 1 
ATOM 2843 O O   . ARG B 2 265 ? -0.341   -25.401 3.112   1.00 83.52 265 B 1 
ATOM 2844 C CB  . ARG B 2 265 ? 1.184    -27.371 5.030   1.00 83.29 265 B 1 
ATOM 2845 C CG  . ARG B 2 265 ? 0.262    -27.510 6.249   1.00 69.78 265 B 1 
ATOM 2846 C CD  . ARG B 2 265 ? 1.036    -27.271 7.546   1.00 66.86 265 B 1 
ATOM 2847 N NE  . ARG B 2 265 ? 0.156    -27.354 8.718   1.00 54.27 265 B 1 
ATOM 2848 C CZ  . ARG B 2 265 ? 0.509    -27.182 9.982   1.00 46.62 265 B 1 
ATOM 2849 N NH1 . ARG B 2 265 ? 1.743    -26.912 10.299  1.00 42.32 265 B 1 
ATOM 2850 N NH2 . ARG B 2 265 ? -0.377   -27.277 10.922  1.00 38.72 265 B 1 
ATOM 2851 N N   . VAL B 2 266 ? -1.871   -26.917 3.773   1.00 83.52 266 B 1 
ATOM 2852 C CA  . VAL B 2 266 ? -3.004   -25.995 3.785   1.00 82.87 266 B 1 
ATOM 2853 C C   . VAL B 2 266 ? -3.801   -26.202 5.064   1.00 82.54 266 B 1 
ATOM 2854 O O   . VAL B 2 266 ? -3.869   -27.321 5.581   1.00 79.11 266 B 1 
ATOM 2855 C CB  . VAL B 2 266 ? -3.837   -26.152 2.497   1.00 79.82 266 B 1 
ATOM 2856 C CG1 . VAL B 2 266 ? -4.542   -27.504 2.390   1.00 71.07 266 B 1 
ATOM 2857 C CG2 . VAL B 2 266 ? -4.856   -25.033 2.345   1.00 72.81 266 B 1 
ATOM 2858 N N   . THR B 2 267 ? -4.350   -25.140 5.616   1.00 82.20 267 B 1 
ATOM 2859 C CA  . THR B 2 267 ? -5.271   -25.238 6.746   1.00 80.17 267 B 1 
ATOM 2860 C C   . THR B 2 267 ? -6.553   -25.970 6.346   1.00 80.42 267 B 1 
ATOM 2861 O O   . THR B 2 267 ? -6.971   -25.923 5.191   1.00 77.09 267 B 1 
ATOM 2862 C CB  . THR B 2 267 ? -5.559   -23.854 7.341   1.00 76.35 267 B 1 
ATOM 2863 O OG1 . THR B 2 267 ? -6.301   -23.997 8.525   1.00 68.51 267 B 1 
ATOM 2864 C CG2 . THR B 2 267 ? -6.339   -22.924 6.421   1.00 68.41 267 B 1 
ATOM 2865 N N   . GLN B 2 268 ? -7.186   -26.648 7.286   1.00 78.69 268 B 1 
ATOM 2866 C CA  . GLN B 2 268 ? -8.476   -27.308 7.042   1.00 78.55 268 B 1 
ATOM 2867 C C   . GLN B 2 268 ? -9.633   -26.306 6.937   1.00 79.96 268 B 1 
ATOM 2868 O O   . GLN B 2 268 ? -10.560  -26.513 6.156   1.00 74.65 268 B 1 
ATOM 2869 C CB  . GLN B 2 268 ? -8.762   -28.308 8.155   1.00 73.88 268 B 1 
ATOM 2870 C CG  . GLN B 2 268 ? -7.792   -29.505 8.139   1.00 65.94 268 B 1 
ATOM 2871 C CD  . GLN B 2 268 ? -8.162   -30.551 9.193   1.00 57.11 268 B 1 
ATOM 2872 O OE1 . GLN B 2 268 ? -9.022   -30.354 10.028  1.00 49.13 268 B 1 
ATOM 2873 N NE2 . GLN B 2 268 ? -7.529   -31.699 9.198   1.00 49.10 268 B 1 
ATOM 2874 N N   . ASP B 2 269 ? -9.554   -25.247 7.713   1.00 81.52 269 B 1 
ATOM 2875 C CA  . ASP B 2 269 ? -10.512  -24.156 7.692   1.00 82.07 269 B 1 
ATOM 2876 C C   . ASP B 2 269 ? -9.782   -22.798 7.670   1.00 82.26 269 B 1 
ATOM 2877 O O   . ASP B 2 269 ? -9.096   -22.466 8.644   1.00 74.98 269 B 1 
ATOM 2878 C CB  . ASP B 2 269 ? -11.448  -24.259 8.898   1.00 77.09 269 B 1 
ATOM 2879 C CG  . ASP B 2 269 ? -12.419  -23.083 8.914   1.00 75.14 269 B 1 
ATOM 2880 O OD1 . ASP B 2 269 ? -12.970  -22.771 7.841   1.00 69.36 269 B 1 
ATOM 2881 O OD2 . ASP B 2 269 ? -12.543  -22.439 9.978   1.00 69.13 269 B 1 
ATOM 2882 N N   . PRO B 2 270 ? -9.902   -21.999 6.578   1.00 84.21 270 B 1 
ATOM 2883 C CA  . PRO B 2 270 ? -10.698  -22.247 5.378   1.00 84.74 270 B 1 
ATOM 2884 C C   . PRO B 2 270 ? -10.079  -23.282 4.427   1.00 85.81 270 B 1 
ATOM 2885 O O   . PRO B 2 270 ? -8.872   -23.492 4.407   1.00 81.43 270 B 1 
ATOM 2886 C CB  . PRO B 2 270 ? -10.797  -20.881 4.706   1.00 81.16 270 B 1 
ATOM 2887 C CG  . PRO B 2 270 ? -9.480   -20.218 5.090   1.00 79.16 270 B 1 
ATOM 2888 C CD  . PRO B 2 270 ? -9.225   -20.731 6.494   1.00 80.99 270 B 1 
ATOM 2889 N N   . LYS B 2 271 ? -10.907  -23.887 3.568   1.00 85.23 271 B 1 
ATOM 2890 C CA  . LYS B 2 271 ? -10.473  -24.796 2.497   1.00 86.49 271 B 1 
ATOM 2891 C C   . LYS B 2 271 ? -9.918   -24.014 1.305   1.00 88.11 271 B 1 
ATOM 2892 O O   . LYS B 2 271 ? -10.530  -23.953 0.241   1.00 83.86 271 B 1 
ATOM 2893 C CB  . LYS B 2 271 ? -11.617  -25.734 2.073   1.00 81.94 271 B 1 
ATOM 2894 C CG  . LYS B 2 271 ? -12.011  -26.723 3.176   1.00 73.23 271 B 1 
ATOM 2895 C CD  . LYS B 2 271 ? -13.102  -27.671 2.653   1.00 66.16 271 B 1 
ATOM 2896 C CE  . LYS B 2 271 ? -13.502  -28.657 3.746   1.00 56.09 271 B 1 
ATOM 2897 N NZ  . LYS B 2 271 ? -14.560  -29.596 3.288   1.00 48.57 271 B 1 
ATOM 2898 N N   . LEU B 2 272 ? -8.761   -23.408 1.491   1.00 86.42 272 B 1 
ATOM 2899 C CA  . LEU B 2 272 ? -8.088   -22.645 0.449   1.00 86.97 272 B 1 
ATOM 2900 C C   . LEU B 2 272 ? -7.622   -23.546 -0.693  1.00 87.77 272 B 1 
ATOM 2901 O O   . LEU B 2 272 ? -7.103   -24.640 -0.469  1.00 85.64 272 B 1 
ATOM 2902 C CB  . LEU B 2 272 ? -6.889   -21.894 1.046   1.00 84.66 272 B 1 
ATOM 2903 C CG  . LEU B 2 272 ? -7.307   -20.653 1.849   1.00 81.61 272 B 1 
ATOM 2904 C CD1 . LEU B 2 272 ? -6.206   -20.296 2.833   1.00 76.10 272 B 1 
ATOM 2905 C CD2 . LEU B 2 272 ? -7.541   -19.452 0.929   1.00 76.60 272 B 1 
ATOM 2906 N N   . GLN B 2 273 ? -7.743   -23.053 -1.913  1.00 88.38 273 B 1 
ATOM 2907 C CA  . GLN B 2 273 ? -7.173   -23.657 -3.100  1.00 88.54 273 B 1 
ATOM 2908 C C   . GLN B 2 273 ? -6.116   -22.730 -3.675  1.00 88.95 273 B 1 
ATOM 2909 O O   . GLN B 2 273 ? -6.278   -21.509 -3.664  1.00 87.55 273 B 1 
ATOM 2910 C CB  . GLN B 2 273 ? -8.276   -23.959 -4.122  1.00 86.60 273 B 1 
ATOM 2911 C CG  . GLN B 2 273 ? -9.289   -24.984 -3.591  1.00 78.29 273 B 1 
ATOM 2912 C CD  . GLN B 2 273 ? -10.377  -25.330 -4.620  1.00 74.31 273 B 1 
ATOM 2913 O OE1 . GLN B 2 273 ? -10.427  -24.815 -5.716  1.00 64.48 273 B 1 
ATOM 2914 N NE2 . GLN B 2 273 ? -11.271  -26.224 -4.291  1.00 61.76 273 B 1 
ATOM 2915 N N   . MET B 2 274 ? -5.016   -23.301 -4.166  1.00 89.37 274 B 1 
ATOM 2916 C CA  . MET B 2 274 ? -3.934   -22.540 -4.787  1.00 89.80 274 B 1 
ATOM 2917 C C   . MET B 2 274 ? -3.755   -22.987 -6.228  1.00 90.22 274 B 1 
ATOM 2918 O O   . MET B 2 274 ? -3.757   -24.186 -6.523  1.00 87.94 274 B 1 
ATOM 2919 C CB  . MET B 2 274 ? -2.658   -22.695 -3.959  1.00 88.12 274 B 1 
ATOM 2920 C CG  . MET B 2 274 ? -1.602   -21.680 -4.397  1.00 86.02 274 B 1 
ATOM 2921 S SD  . MET B 2 274 ? -0.205   -21.531 -3.243  1.00 85.60 274 B 1 
ATOM 2922 C CE  . MET B 2 274 ? 0.547    -20.044 -3.917  1.00 77.08 274 B 1 
ATOM 2923 N N   . GLY B 2 275 ? -3.581   -22.030 -7.121  1.00 88.78 275 B 1 
ATOM 2924 C CA  . GLY B 2 275 ? -3.283   -22.314 -8.512  1.00 88.59 275 B 1 
ATOM 2925 C C   . GLY B 2 275 ? -1.909   -22.954 -8.689  1.00 89.45 275 B 1 
ATOM 2926 O O   . GLY B 2 275 ? -0.968   -22.663 -7.954  1.00 87.06 275 B 1 
ATOM 2927 N N   . LYS B 2 276 ? -1.794   -23.832 -9.688  1.00 89.29 276 B 1 
ATOM 2928 C CA  . LYS B 2 276 ? -0.565   -24.600 -9.966  1.00 88.81 276 B 1 
ATOM 2929 C C   . LYS B 2 276 ? 0.487    -23.825 -10.753 1.00 88.45 276 B 1 
ATOM 2930 O O   . LYS B 2 276 ? 1.607    -24.301 -10.903 1.00 84.08 276 B 1 
ATOM 2931 C CB  . LYS B 2 276 ? -0.918   -25.894 -10.706 1.00 86.31 276 B 1 
ATOM 2932 C CG  . LYS B 2 276 ? -1.790   -26.843 -9.865  1.00 78.23 276 B 1 
ATOM 2933 C CD  . LYS B 2 276 ? -2.011   -28.163 -10.614 1.00 71.72 276 B 1 
ATOM 2934 C CE  . LYS B 2 276 ? -2.864   -29.109 -9.780  1.00 61.01 276 B 1 
ATOM 2935 N NZ  . LYS B 2 276 ? -3.088   -30.420 -10.457 1.00 52.31 276 B 1 
ATOM 2936 N N   . LYS B 2 277 ? 0.129    -22.669 -11.308 1.00 86.74 277 B 1 
ATOM 2937 C CA  . LYS B 2 277 ? 0.999    -21.866 -12.173 1.00 85.84 277 B 1 
ATOM 2938 C C   . LYS B 2 277 ? 1.046    -20.422 -11.694 1.00 85.62 277 B 1 
ATOM 2939 O O   . LYS B 2 277 ? 0.149    -19.955 -11.004 1.00 81.26 277 B 1 
ATOM 2940 C CB  . LYS B 2 277 ? 0.545    -21.961 -13.637 1.00 82.73 277 B 1 
ATOM 2941 C CG  . LYS B 2 277 ? 0.713    -23.382 -14.207 1.00 76.71 277 B 1 
ATOM 2942 C CD  . LYS B 2 277 ? 0.417    -23.422 -15.708 1.00 69.05 277 B 1 
ATOM 2943 C CE  . LYS B 2 277 ? 0.628    -24.838 -16.238 1.00 59.26 277 B 1 
ATOM 2944 N NZ  . LYS B 2 277 ? 0.434    -24.934 -17.714 1.00 51.96 277 B 1 
ATOM 2945 N N   . LEU B 2 278 ? 2.096    -19.728 -12.113 1.00 86.05 278 B 1 
ATOM 2946 C CA  . LEU B 2 278 ? 2.156    -18.282 -11.940 1.00 84.35 278 B 1 
ATOM 2947 C C   . LEU B 2 278 ? 1.126    -17.585 -12.849 1.00 82.75 278 B 1 
ATOM 2948 O O   . LEU B 2 278 ? 0.862    -18.074 -13.945 1.00 76.63 278 B 1 
ATOM 2949 C CB  . LEU B 2 278 ? 3.580    -17.781 -12.217 1.00 81.48 278 B 1 
ATOM 2950 C CG  . LEU B 2 278 ? 4.631    -18.249 -11.196 1.00 80.15 278 B 1 
ATOM 2951 C CD1 . LEU B 2 278 ? 6.008    -17.746 -11.637 1.00 75.38 278 B 1 
ATOM 2952 C CD2 . LEU B 2 278 ? 4.366    -17.719 -9.787  1.00 76.19 278 B 1 
ATOM 2953 N N   . PRO B 2 279 ? 0.583    -16.427 -12.436 1.00 84.28 279 B 1 
ATOM 2954 C CA  . PRO B 2 279 ? 0.823    -15.743 -11.165 1.00 84.67 279 B 1 
ATOM 2955 C C   . PRO B 2 279 ? 0.246    -16.516 -9.971  1.00 86.77 279 B 1 
ATOM 2956 O O   . PRO B 2 279 ? -0.725   -17.249 -10.112 1.00 84.10 279 B 1 
ATOM 2957 C CB  . PRO B 2 279 ? 0.172    -14.367 -11.326 1.00 80.73 279 B 1 
ATOM 2958 C CG  . PRO B 2 279 ? -0.987   -14.643 -12.280 1.00 76.63 279 B 1 
ATOM 2959 C CD  . PRO B 2 279 ? -0.406   -15.705 -13.220 1.00 79.26 279 B 1 
ATOM 2960 N N   . LEU B 2 280 ? 0.847    -16.331 -8.812  1.00 86.14 280 B 1 
ATOM 2961 C CA  . LEU B 2 280 ? 0.335    -16.918 -7.583  1.00 87.01 280 B 1 
ATOM 2962 C C   . LEU B 2 280 ? -1.104   -16.449 -7.354  1.00 88.07 280 B 1 
ATOM 2963 O O   . LEU B 2 280 ? -1.357   -15.242 -7.279  1.00 86.66 280 B 1 
ATOM 2964 C CB  . LEU B 2 280 ? 1.214    -16.514 -6.382  1.00 85.59 280 B 1 
ATOM 2965 C CG  . LEU B 2 280 ? 2.682    -16.975 -6.443  1.00 83.51 280 B 1 
ATOM 2966 C CD1 . LEU B 2 280 ? 3.460    -16.383 -5.275  1.00 79.51 280 B 1 
ATOM 2967 C CD2 . LEU B 2 280 ? 2.809    -18.492 -6.396  1.00 80.59 280 B 1 
ATOM 2968 N N   . HIS B 2 281 ? -2.024   -17.374 -7.226  1.00 89.70 281 B 1 
ATOM 2969 C CA  . HIS B 2 281 ? -3.410   -17.075 -6.927  1.00 89.95 281 B 1 
ATOM 2970 C C   . HIS B 2 281 ? -3.980   -18.079 -5.927  1.00 90.52 281 B 1 
ATOM 2971 O O   . HIS B 2 281 ? -3.686   -19.271 -5.969  1.00 88.38 281 B 1 
ATOM 2972 C CB  . HIS B 2 281 ? -4.244   -16.983 -8.212  1.00 86.77 281 B 1 
ATOM 2973 C CG  . HIS B 2 281 ? -4.267   -18.242 -9.023  1.00 81.76 281 B 1 
ATOM 2974 N ND1 . HIS B 2 281 ? -3.287   -18.661 -9.908  1.00 68.59 281 B 1 
ATOM 2975 C CD2 . HIS B 2 281 ? -5.272   -19.180 -9.099  1.00 69.06 281 B 1 
ATOM 2976 C CE1 . HIS B 2 281 ? -3.703   -19.786 -10.501 1.00 64.23 281 B 1 
ATOM 2977 N NE2 . HIS B 2 281 ? -4.902   -20.138 -10.041 1.00 66.67 281 B 1 
ATOM 2978 N N   . LEU B 2 282 ? -4.763   -17.547 -4.999  1.00 89.68 282 B 1 
ATOM 2979 C CA  . LEU B 2 282 ? -5.446   -18.283 -3.954  1.00 89.51 282 B 1 
ATOM 2980 C C   . LEU B 2 282 ? -6.936   -18.045 -4.079  1.00 90.05 282 B 1 
ATOM 2981 O O   . LEU B 2 282 ? -7.371   -16.901 -4.199  1.00 89.04 282 B 1 
ATOM 2982 C CB  . LEU B 2 282 ? -4.942   -17.820 -2.580  1.00 87.96 282 B 1 
ATOM 2983 C CG  . LEU B 2 282 ? -3.552   -18.367 -2.212  1.00 83.37 282 B 1 
ATOM 2984 C CD1 . LEU B 2 282 ? -2.984   -17.593 -1.030  1.00 78.75 282 B 1 
ATOM 2985 C CD2 . LEU B 2 282 ? -3.631   -19.837 -1.815  1.00 79.65 282 B 1 
ATOM 2986 N N   . THR B 2 283 ? -7.703   -19.117 -3.993  1.00 91.06 283 B 1 
ATOM 2987 C CA  . THR B 2 283 ? -9.156   -19.076 -4.029  1.00 90.93 283 B 1 
ATOM 2988 C C   . THR B 2 283 ? -9.705   -19.514 -2.676  1.00 90.74 283 B 1 
ATOM 2989 O O   . THR B 2 283 ? -9.423   -20.609 -2.196  1.00 88.90 283 B 1 
ATOM 2990 C CB  . THR B 2 283 ? -9.710   -19.946 -5.167  1.00 89.81 283 B 1 
ATOM 2991 O OG1 . THR B 2 283 ? -9.101   -19.584 -6.384  1.00 79.08 283 B 1 
ATOM 2992 C CG2 . THR B 2 283 ? -11.210  -19.760 -5.337  1.00 78.39 283 B 1 
ATOM 2993 N N   . LEU B 2 284 ? -10.490  -18.648 -2.067  1.00 90.14 284 B 1 
ATOM 2994 C CA  . LEU B 2 284 ? -11.298  -18.938 -0.892  1.00 89.50 284 B 1 
ATOM 2995 C C   . LEU B 2 284 ? -12.732  -19.206 -1.376  1.00 90.02 284 B 1 
ATOM 2996 O O   . LEU B 2 284 ? -13.333  -18.306 -1.949  1.00 88.81 284 B 1 
ATOM 2997 C CB  . LEU B 2 284 ? -11.207  -17.750 0.071   1.00 87.90 284 B 1 
ATOM 2998 C CG  . LEU B 2 284 ? -12.077  -17.884 1.330   1.00 85.27 284 B 1 
ATOM 2999 C CD1 . LEU B 2 284 ? -11.612  -19.028 2.213   1.00 79.40 284 B 1 
ATOM 3000 C CD2 . LEU B 2 284 ? -12.007  -16.594 2.146   1.00 80.21 284 B 1 
ATOM 3001 N N   . PRO B 2 285 ? -13.296  -20.401 -1.138  1.00 91.28 285 B 1 
ATOM 3002 C CA  . PRO B 2 285 ? -14.594  -20.771 -1.701  1.00 89.93 285 B 1 
ATOM 3003 C C   . PRO B 2 285 ? -15.733  -19.833 -1.304  1.00 90.67 285 B 1 
ATOM 3004 O O   . PRO B 2 285 ? -16.600  -19.540 -2.123  1.00 87.19 285 B 1 
ATOM 3005 C CB  . PRO B 2 285 ? -14.860  -22.194 -1.212  1.00 88.01 285 B 1 
ATOM 3006 C CG  . PRO B 2 285 ? -13.467  -22.759 -0.979  1.00 85.95 285 B 1 
ATOM 3007 C CD  . PRO B 2 285 ? -12.674  -21.553 -0.498  1.00 89.36 285 B 1 
ATOM 3008 N N   . GLN B 2 286 ? -15.734  -19.385 -0.054  1.00 89.22 286 B 1 
ATOM 3009 C CA  . GLN B 2 286 ? -16.776  -18.516 0.476   1.00 89.33 286 B 1 
ATOM 3010 C C   . GLN B 2 286 ? -16.183  -17.459 1.399   1.00 89.62 286 B 1 
ATOM 3011 O O   . GLN B 2 286 ? -15.444  -17.773 2.333   1.00 86.75 286 B 1 
ATOM 3012 C CB  . GLN B 2 286 ? -17.827  -19.338 1.228   1.00 85.99 286 B 1 
ATOM 3013 C CG  . GLN B 2 286 ? -18.623  -20.261 0.299   1.00 78.27 286 B 1 
ATOM 3014 C CD  . GLN B 2 286 ? -19.721  -21.052 1.026   1.00 78.30 286 B 1 
ATOM 3015 O OE1 . GLN B 2 286 ? -19.868  -21.017 2.240   1.00 69.00 286 B 1 
ATOM 3016 N NE2 . GLN B 2 286 ? -20.515  -21.798 0.305   1.00 67.34 286 B 1 
ATOM 3017 N N   . ALA B 2 287 ? -16.548  -16.220 1.165   1.00 88.87 287 B 1 
ATOM 3018 C CA  . ALA B 2 287 ? -16.275  -15.128 2.081   1.00 88.53 287 B 1 
ATOM 3019 C C   . ALA B 2 287 ? -17.178  -15.274 3.312   1.00 88.94 287 B 1 
ATOM 3020 O O   . ALA B 2 287 ? -18.390  -15.154 3.214   1.00 86.49 287 B 1 
ATOM 3021 C CB  . ALA B 2 287 ? -16.518  -13.795 1.361   1.00 87.33 287 B 1 
ATOM 3022 N N   . LEU B 2 288 ? -16.578  -15.514 4.470   1.00 89.98 288 B 1 
ATOM 3023 C CA  . LEU B 2 288 ? -17.297  -15.542 5.743   1.00 89.34 288 B 1 
ATOM 3024 C C   . LEU B 2 288 ? -16.729  -14.484 6.693   1.00 89.50 288 B 1 
ATOM 3025 O O   . LEU B 2 288 ? -15.525  -14.200 6.643   1.00 88.65 288 B 1 
ATOM 3026 C CB  . LEU B 2 288 ? -17.231  -16.954 6.358   1.00 88.11 288 B 1 
ATOM 3027 C CG  . LEU B 2 288 ? -17.924  -18.061 5.537   1.00 85.84 288 B 1 
ATOM 3028 C CD1 . LEU B 2 288 ? -17.764  -19.403 6.259   1.00 80.99 288 B 1 
ATOM 3029 C CD2 . LEU B 2 288 ? -19.423  -17.806 5.361   1.00 81.76 288 B 1 
ATOM 3030 N N   . PRO B 2 289 ? -17.544  -13.938 7.606   1.00 89.29 289 B 1 
ATOM 3031 C CA  . PRO B 2 289 ? -17.084  -12.943 8.570   1.00 87.42 289 B 1 
ATOM 3032 C C   . PRO B 2 289 ? -15.893  -13.393 9.426   1.00 87.79 289 B 1 
ATOM 3033 O O   . PRO B 2 289 ? -15.063  -12.577 9.810   1.00 85.18 289 B 1 
ATOM 3034 C CB  . PRO B 2 289 ? -18.300  -12.661 9.453   1.00 85.71 289 B 1 
ATOM 3035 C CG  . PRO B 2 289 ? -19.477  -12.942 8.536   1.00 85.31 289 B 1 
ATOM 3036 C CD  . PRO B 2 289 ? -18.979  -14.111 7.699   1.00 88.09 289 B 1 
ATOM 3037 N N   . GLN B 2 290 ? -15.795  -14.701 9.690   1.00 88.25 290 B 1 
ATOM 3038 C CA  . GLN B 2 290 ? -14.679  -15.291 10.433  1.00 86.97 290 B 1 
ATOM 3039 C C   . GLN B 2 290 ? -13.346  -15.298 9.669   1.00 87.33 290 B 1 
ATOM 3040 O O   . GLN B 2 290 ? -12.298  -15.443 10.285  1.00 85.21 290 B 1 
ATOM 3041 C CB  . GLN B 2 290 ? -15.077  -16.706 10.876  1.00 85.03 290 B 1 
ATOM 3042 C CG  . GLN B 2 290 ? -15.159  -17.727 9.733   1.00 78.48 290 B 1 
ATOM 3043 C CD  . GLN B 2 290 ? -15.850  -19.041 10.164  1.00 78.38 290 B 1 
ATOM 3044 O OE1 . GLN B 2 290 ? -16.642  -19.045 11.086  1.00 69.50 290 B 1 
ATOM 3045 N NE2 . GLN B 2 290 ? -15.598  -20.131 9.519   1.00 68.60 290 B 1 
ATOM 3046 N N   . TYR B 2 291 ? -13.378  -15.125 8.345   1.00 89.26 291 B 1 
ATOM 3047 C CA  . TYR B 2 291 ? -12.188  -15.036 7.511   1.00 89.22 291 B 1 
ATOM 3048 C C   . TYR B 2 291 ? -11.784  -13.593 7.208   1.00 89.32 291 B 1 
ATOM 3049 O O   . TYR B 2 291 ? -10.679  -13.364 6.735   1.00 87.05 291 B 1 
ATOM 3050 C CB  . TYR B 2 291 ? -12.398  -15.813 6.202   1.00 89.27 291 B 1 
ATOM 3051 C CG  . TYR B 2 291 ? -12.848  -17.257 6.355   1.00 89.59 291 B 1 
ATOM 3052 C CD1 . TYR B 2 291 ? -12.368  -18.062 7.396   1.00 85.03 291 B 1 
ATOM 3053 C CD2 . TYR B 2 291 ? -13.759  -17.799 5.419   1.00 84.95 291 B 1 
ATOM 3054 C CE1 . TYR B 2 291 ? -12.815  -19.390 7.536   1.00 84.04 291 B 1 
ATOM 3055 C CE2 . TYR B 2 291 ? -14.204  -19.114 5.549   1.00 83.93 291 B 1 
ATOM 3056 C CZ  . TYR B 2 291 ? -13.741  -19.912 6.608   1.00 86.06 291 B 1 
ATOM 3057 O OH  . TYR B 2 291 ? -14.204  -21.187 6.753   1.00 84.13 291 B 1 
ATOM 3058 N N   . ALA B 2 292 ? -12.649  -12.630 7.484   1.00 88.61 292 B 1 
ATOM 3059 C CA  . ALA B 2 292 ? -12.328  -11.227 7.286   1.00 88.09 292 B 1 
ATOM 3060 C C   . ALA B 2 292 ? -11.135  -10.822 8.158   1.00 87.43 292 B 1 
ATOM 3061 O O   . ALA B 2 292 ? -11.060  -11.156 9.343   1.00 83.99 292 B 1 
ATOM 3062 C CB  . ALA B 2 292 ? -13.564  -10.377 7.580   1.00 87.67 292 B 1 
ATOM 3063 N N   . GLY B 2 293 ? -10.193  -10.106 7.562   1.00 88.98 293 B 1 
ATOM 3064 C CA  . GLY B 2 293 ? -8.958   -9.744  8.227   1.00 88.36 293 B 1 
ATOM 3065 C C   . GLY B 2 293 ? -7.847   -9.388  7.258   1.00 89.12 293 B 1 
ATOM 3066 O O   . GLY B 2 293 ? -8.087   -8.975  6.120   1.00 87.42 293 B 1 
ATOM 3067 N N   . SER B 2 294 ? -6.627   -9.535  7.746   1.00 87.22 294 B 1 
ATOM 3068 C CA  . SER B 2 294 ? -5.417   -9.222  7.000   1.00 86.36 294 B 1 
ATOM 3069 C C   . SER B 2 294 ? -4.489   -10.417 6.954   1.00 85.94 294 B 1 
ATOM 3070 O O   . SER B 2 294 ? -4.346   -11.147 7.930   1.00 82.14 294 B 1 
ATOM 3071 C CB  . SER B 2 294 ? -4.688   -8.025  7.613   1.00 83.25 294 B 1 
ATOM 3072 O OG  . SER B 2 294 ? -5.527   -6.889  7.634   1.00 73.40 294 B 1 
ATOM 3073 N N   . GLY B 2 295 ? -3.828   -10.596 5.827   1.00 88.16 295 B 1 
ATOM 3074 C CA  . GLY B 2 295 ? -2.833   -11.619 5.620   1.00 87.06 295 B 1 
ATOM 3075 C C   . GLY B 2 295 ? -1.547   -11.046 5.061   1.00 87.89 295 B 1 
ATOM 3076 O O   . GLY B 2 295 ? -1.505   -9.942  4.524   1.00 86.03 295 B 1 
ATOM 3077 N N   . ASN B 2 296 ? -0.494   -11.826 5.168   1.00 87.20 296 B 1 
ATOM 3078 C CA  . ASN B 2 296 ? 0.771    -11.526 4.542   1.00 87.28 296 B 1 
ATOM 3079 C C   . ASN B 2 296 ? 1.303    -12.752 3.812   1.00 87.79 296 B 1 
ATOM 3080 O O   . ASN B 2 296 ? 1.658    -13.754 4.438   1.00 86.22 296 B 1 
ATOM 3081 C CB  . ASN B 2 296 ? 1.757    -11.018 5.589   1.00 83.76 296 B 1 
ATOM 3082 C CG  . ASN B 2 296 ? 3.069    -10.683 4.933   1.00 75.41 296 B 1 
ATOM 3083 O OD1 . ASN B 2 296 ? 3.150    -10.031 3.913   1.00 65.91 296 B 1 
ATOM 3084 N ND2 . ASN B 2 296 ? 4.162    -11.145 5.492   1.00 64.64 296 B 1 
ATOM 3085 N N   . LEU B 2 297 ? 1.390    -12.647 2.499   1.00 87.72 297 B 1 
ATOM 3086 C CA  . LEU B 2 297 ? 2.099    -13.612 1.687   1.00 88.25 297 B 1 
ATOM 3087 C C   . LEU B 2 297 ? 3.578    -13.271 1.694   1.00 87.87 297 B 1 
ATOM 3088 O O   . LEU B 2 297 ? 3.979    -12.176 1.296   1.00 86.47 297 B 1 
ATOM 3089 C CB  . LEU B 2 297 ? 1.537    -13.641 0.265   1.00 88.62 297 B 1 
ATOM 3090 C CG  . LEU B 2 297 ? 2.082    -14.837 -0.545  1.00 89.28 297 B 1 
ATOM 3091 C CD1 . LEU B 2 297 ? 1.349    -16.128 -0.187  1.00 82.90 297 B 1 
ATOM 3092 C CD2 . LEU B 2 297 ? 1.899    -14.595 -2.035  1.00 82.98 297 B 1 
ATOM 3093 N N   . THR B 2 298 ? 4.391    -14.238 2.105   1.00 88.98 298 B 1 
ATOM 3094 C CA  . THR B 2 298 ? 5.842    -14.169 2.011   1.00 88.34 298 B 1 
ATOM 3095 C C   . THR B 2 298 ? 6.344    -15.138 0.962   1.00 88.40 298 B 1 
ATOM 3096 O O   . THR B 2 298 ? 5.854    -16.261 0.878   1.00 87.05 298 B 1 
ATOM 3097 C CB  . THR B 2 298 ? 6.524    -14.409 3.360   1.00 86.46 298 B 1 
ATOM 3098 O OG1 . THR B 2 298 ? 6.262    -15.684 3.886   1.00 74.31 298 B 1 
ATOM 3099 C CG2 . THR B 2 298 ? 6.078    -13.398 4.411   1.00 73.99 298 B 1 
ATOM 3100 N N   . LEU B 2 299 ? 7.326    -14.729 0.170   1.00 87.13 299 B 1 
ATOM 3101 C CA  . LEU B 2 299 ? 7.986    -15.568 -0.810  1.00 86.50 299 B 1 
ATOM 3102 C C   . LEU B 2 299 ? 9.500    -15.435 -0.657  1.00 85.69 299 B 1 
ATOM 3103 O O   . LEU B 2 299 ? 10.066   -14.363 -0.858  1.00 83.60 299 B 1 
ATOM 3104 C CB  . LEU B 2 299 ? 7.488    -15.191 -2.219  1.00 85.93 299 B 1 
ATOM 3105 C CG  . LEU B 2 299 ? 8.129    -15.987 -3.370  1.00 84.29 299 B 1 
ATOM 3106 C CD1 . LEU B 2 299 ? 7.725    -17.454 -3.344  1.00 79.30 299 B 1 
ATOM 3107 C CD2 . LEU B 2 299 ? 7.680    -15.400 -4.710  1.00 79.80 299 B 1 
ATOM 3108 N N   . ALA B 2 300 ? 10.150   -16.526 -0.284  1.00 86.32 300 B 1 
ATOM 3109 C CA  . ALA B 2 300 ? 11.598   -16.634 -0.254  1.00 85.60 300 B 1 
ATOM 3110 C C   . ALA B 2 300 ? 12.069   -17.243 -1.576  1.00 85.28 300 B 1 
ATOM 3111 O O   . ALA B 2 300 ? 11.599   -18.304 -1.956  1.00 82.64 300 B 1 
ATOM 3112 C CB  . ALA B 2 300 ? 12.011   -17.486 0.951   1.00 83.44 300 B 1 
ATOM 3113 N N   . LEU B 2 301 ? 12.973   -16.559 -2.256  1.00 84.18 301 B 1 
ATOM 3114 C CA  . LEU B 2 301 ? 13.577   -17.040 -3.494  1.00 82.45 301 B 1 
ATOM 3115 C C   . LEU B 2 301 ? 14.905   -17.724 -3.194  1.00 80.61 301 B 1 
ATOM 3116 O O   . LEU B 2 301 ? 15.646   -17.294 -2.311  1.00 77.09 301 B 1 
ATOM 3117 C CB  . LEU B 2 301 ? 13.744   -15.888 -4.488  1.00 80.31 301 B 1 
ATOM 3118 C CG  . LEU B 2 301 ? 12.431   -15.200 -4.900  1.00 77.95 301 B 1 
ATOM 3119 C CD1 . LEU B 2 301 ? 12.739   -14.043 -5.840  1.00 74.68 301 B 1 
ATOM 3120 C CD2 . LEU B 2 301 ? 11.474   -16.157 -5.607  1.00 75.78 301 B 1 
ATOM 3121 N N   . GLU B 2 302 ? 15.201   -18.771 -3.946  1.00 77.89 302 B 1 
ATOM 3122 C CA  . GLU B 2 302 ? 16.469   -19.469 -3.850  1.00 76.25 302 B 1 
ATOM 3123 C C   . GLU B 2 302 ? 17.635   -18.529 -4.193  1.00 73.34 302 B 1 
ATOM 3124 O O   . GLU B 2 302 ? 17.514   -17.626 -5.012  1.00 66.94 302 B 1 
ATOM 3125 C CB  . GLU B 2 302 ? 16.434   -20.700 -4.754  1.00 72.01 302 B 1 
ATOM 3126 C CG  . GLU B 2 302 ? 17.600   -21.653 -4.493  1.00 64.41 302 B 1 
ATOM 3127 C CD  . GLU B 2 302 ? 17.486   -22.950 -5.309  1.00 58.99 302 B 1 
ATOM 3128 O OE1 . GLU B 2 302 ? 18.113   -23.957 -4.889  1.00 52.16 302 B 1 
ATOM 3129 O OE2 . GLU B 2 302 ? 16.756   -22.944 -6.325  1.00 57.05 302 B 1 
ATOM 3130 N N   . ALA B 2 303 ? 18.771   -18.739 -3.507  1.00 70.94 303 B 1 
ATOM 3131 C CA  . ALA B 2 303 ? 19.984   -17.931 -3.637  1.00 69.18 303 B 1 
ATOM 3132 C C   . ALA B 2 303 ? 19.816   -16.420 -3.356  1.00 70.87 303 B 1 
ATOM 3133 O O   . ALA B 2 303 ? 20.738   -15.643 -3.588  1.00 65.86 303 B 1 
ATOM 3134 C CB  . ALA B 2 303 ? 20.656   -18.233 -4.977  1.00 63.08 303 B 1 
ATOM 3135 N N   . LYS B 2 304 ? 18.676   -15.996 -2.816  1.00 71.74 304 B 1 
ATOM 3136 C CA  . LYS B 2 304 ? 18.442   -14.614 -2.401  1.00 71.55 304 B 1 
ATOM 3137 C C   . LYS B 2 304 ? 18.282   -14.511 -0.889  1.00 71.45 304 B 1 
ATOM 3138 O O   . LYS B 2 304 ? 17.577   -15.290 -0.263  1.00 68.59 304 B 1 
ATOM 3139 C CB  . LYS B 2 304 ? 17.257   -14.001 -3.151  1.00 68.38 304 B 1 
ATOM 3140 C CG  . LYS B 2 304 ? 17.417   -13.967 -4.681  1.00 66.86 304 B 1 
ATOM 3141 C CD  . LYS B 2 304 ? 18.580   -13.080 -5.139  1.00 64.64 304 B 1 
ATOM 3142 C CE  . LYS B 2 304 ? 18.697   -13.104 -6.658  1.00 60.68 304 B 1 
ATOM 3143 N NZ  . LYS B 2 304 ? 19.794   -12.229 -7.139  1.00 57.54 304 B 1 
ATOM 3144 N N   . THR B 2 305 ? 18.908   -13.497 -0.311  1.00 71.63 305 B 1 
ATOM 3145 C CA  . THR B 2 305 ? 18.729   -13.168 1.097   1.00 68.76 305 B 1 
ATOM 3146 C C   . THR B 2 305 ? 17.496   -12.293 1.279   1.00 67.55 305 B 1 
ATOM 3147 O O   . THR B 2 305 ? 17.361   -11.254 0.644   1.00 59.93 305 B 1 
ATOM 3148 C CB  . THR B 2 305 ? 19.971   -12.482 1.680   1.00 63.69 305 B 1 
ATOM 3149 O OG1 . THR B 2 305 ? 20.362   -11.387 0.902   1.00 57.43 305 B 1 
ATOM 3150 C CG2 . THR B 2 305 ? 21.152   -13.442 1.756   1.00 55.40 305 B 1 
ATOM 3151 N N   . GLY B 2 306 ? 16.618   -12.698 2.180   1.00 74.11 306 B 1 
ATOM 3152 C CA  . GLY B 2 306 ? 15.382   -11.979 2.454   1.00 73.66 306 B 1 
ATOM 3153 C C   . GLY B 2 306 ? 14.164   -12.624 1.796   1.00 76.54 306 B 1 
ATOM 3154 O O   . GLY B 2 306 ? 14.225   -13.718 1.242   1.00 73.18 306 B 1 
ATOM 3155 N N   . LYS B 2 307 ? 13.025   -11.948 1.932   1.00 78.48 307 B 1 
ATOM 3156 C CA  . LYS B 2 307 ? 11.744   -12.429 1.422   1.00 80.56 307 B 1 
ATOM 3157 C C   . LYS B 2 307 ? 10.992   -11.291 0.748   1.00 80.65 307 B 1 
ATOM 3158 O O   . LYS B 2 307 ? 11.085   -10.148 1.172   1.00 78.63 307 B 1 
ATOM 3159 C CB  . LYS B 2 307 ? 10.899   -13.043 2.554   1.00 77.64 307 B 1 
ATOM 3160 C CG  . LYS B 2 307 ? 11.559   -14.251 3.231   1.00 73.54 307 B 1 
ATOM 3161 C CD  . LYS B 2 307 ? 10.624   -14.883 4.265   1.00 71.49 307 B 1 
ATOM 3162 C CE  . LYS B 2 307 ? 11.289   -16.089 4.922   1.00 62.64 307 B 1 
ATOM 3163 N NZ  . LYS B 2 307 ? 10.361   -16.791 5.850   1.00 56.35 307 B 1 
ATOM 3164 N N   . LEU B 2 308 ? 10.220   -11.643 -0.260  1.00 83.80 308 B 1 
ATOM 3165 C CA  . LEU B 2 308 ? 9.205    -10.762 -0.819  1.00 84.61 308 B 1 
ATOM 3166 C C   . LEU B 2 308 ? 7.958    -10.816 0.059   1.00 85.65 308 B 1 
ATOM 3167 O O   . LEU B 2 308 ? 7.661    -11.858 0.639   1.00 84.27 308 B 1 
ATOM 3168 C CB  . LEU B 2 308 ? 8.871    -11.186 -2.252  1.00 82.81 308 B 1 
ATOM 3169 C CG  . LEU B 2 308 ? 10.058   -11.174 -3.218  1.00 79.56 308 B 1 
ATOM 3170 C CD1 . LEU B 2 308 ? 9.595    -11.604 -4.604  1.00 73.48 308 B 1 
ATOM 3171 C CD2 . LEU B 2 308 ? 10.678   -9.783  -3.327  1.00 73.52 308 B 1 
ATOM 3172 N N   . HIS B 2 309 ? 7.235    -9.709  0.126   1.00 85.20 309 B 1 
ATOM 3173 C CA  . HIS B 2 309 ? 6.033    -9.582  0.935   1.00 84.27 309 B 1 
ATOM 3174 C C   . HIS B 2 309 ? 4.937    -8.882  0.146   1.00 84.78 309 B 1 
ATOM 3175 O O   . HIS B 2 309 ? 5.183    -7.862  -0.494  1.00 82.72 309 B 1 
ATOM 3176 C CB  . HIS B 2 309 ? 6.340    -8.804  2.221   1.00 80.94 309 B 1 
ATOM 3177 C CG  . HIS B 2 309 ? 7.474    -9.400  2.994   1.00 74.99 309 B 1 
ATOM 3178 N ND1 . HIS B 2 309 ? 7.405    -10.493 3.842   1.00 63.22 309 B 1 
ATOM 3179 C CD2 . HIS B 2 309 ? 8.782    -9.013  2.942   1.00 64.60 309 B 1 
ATOM 3180 C CE1 . HIS B 2 309 ? 8.644    -10.742 4.277   1.00 58.99 309 B 1 
ATOM 3181 N NE2 . HIS B 2 309 ? 9.508    -9.876  3.760   1.00 60.76 309 B 1 
ATOM 3182 N N   . GLN B 2 310 ? 3.724    -9.408  0.248   1.00 86.16 310 B 1 
ATOM 3183 C CA  . GLN B 2 310 ? 2.516    -8.725  -0.173  1.00 87.34 310 B 1 
ATOM 3184 C C   . GLN B 2 310 ? 1.467    -8.872  0.918   1.00 87.82 310 B 1 
ATOM 3185 O O   . GLN B 2 310 ? 1.107    -9.986  1.300   1.00 87.12 310 B 1 
ATOM 3186 C CB  . GLN B 2 310 ? 2.042    -9.253  -1.535  1.00 87.00 310 B 1 
ATOM 3187 C CG  . GLN B 2 310 ? 0.757    -8.556  -1.994  1.00 84.95 310 B 1 
ATOM 3188 C CD  . GLN B 2 310 ? 0.293    -8.977  -3.390  1.00 83.99 310 B 1 
ATOM 3189 O OE1 . GLN B 2 310 ? 1.059    -9.337  -4.262  1.00 77.48 310 B 1 
ATOM 3190 N NE2 . GLN B 2 310 ? -0.993   -8.926  -3.654  1.00 74.32 310 B 1 
ATOM 3191 N N   . GLU B 2 311 ? 0.970    -7.736  1.402   1.00 86.74 311 B 1 
ATOM 3192 C CA  . GLU B 2 311 ? -0.171   -7.711  2.303   1.00 87.19 311 B 1 
ATOM 3193 C C   . GLU B 2 311 ? -1.464   -7.948  1.526   1.00 87.32 311 B 1 
ATOM 3194 O O   . GLU B 2 311 ? -1.647   -7.463  0.404   1.00 85.60 311 B 1 
ATOM 3195 C CB  . GLU B 2 311 ? -0.199   -6.376  3.053   1.00 84.88 311 B 1 
ATOM 3196 C CG  . GLU B 2 311 ? -1.196   -6.389  4.218   1.00 78.10 311 B 1 
ATOM 3197 C CD  . GLU B 2 311 ? -1.401   -4.999  4.850   1.00 73.89 311 B 1 
ATOM 3198 O OE1 . GLU B 2 311 ? -2.433   -4.841  5.544   1.00 64.64 311 B 1 
ATOM 3199 O OE2 . GLU B 2 311 ? -0.581   -4.099  4.608   1.00 66.90 311 B 1 
ATOM 3200 N N   . VAL B 2 312 ? -2.378   -8.698  2.133   1.00 90.06 312 B 1 
ATOM 3201 C CA  . VAL B 2 312 ? -3.691   -8.977  1.573   1.00 90.18 312 B 1 
ATOM 3202 C C   . VAL B 2 312 ? -4.745   -8.743  2.629   1.00 90.61 312 B 1 
ATOM 3203 O O   . VAL B 2 312 ? -4.611   -9.205  3.754   1.00 88.86 312 B 1 
ATOM 3204 C CB  . VAL B 2 312 ? -3.842   -10.409 1.035   1.00 88.25 312 B 1 
ATOM 3205 C CG1 . VAL B 2 312 ? -4.466   -10.353 -0.356  1.00 77.96 312 B 1 
ATOM 3206 C CG2 . VAL B 2 312 ? -2.542   -11.214 0.966   1.00 79.35 312 B 1 
ATOM 3207 N N   . ASN B 2 313 ? -5.796   -8.053  2.258   1.00 90.20 313 B 1 
ATOM 3208 C CA  . ASN B 2 313 ? -6.879   -7.702  3.146   1.00 90.04 313 B 1 
ATOM 3209 C C   . ASN B 2 313 ? -8.201   -8.216  2.568   1.00 90.48 313 B 1 
ATOM 3210 O O   . ASN B 2 313 ? -8.475   -8.044  1.379   1.00 88.89 313 B 1 
ATOM 3211 C CB  . ASN B 2 313 ? -6.865   -6.177  3.329   1.00 88.54 313 B 1 
ATOM 3212 C CG  . ASN B 2 313 ? -5.608   -5.704  4.046   1.00 87.60 313 B 1 
ATOM 3213 O OD1 . ASN B 2 313 ? -5.428   -5.961  5.221   1.00 79.07 313 B 1 
ATOM 3214 N ND2 . ASN B 2 313 ? -4.717   -5.021  3.376   1.00 78.66 313 B 1 
ATOM 3215 N N   . LEU B 2 314 ? -9.014   -8.825  3.404   1.00 89.76 314 B 1 
ATOM 3216 C CA  . LEU B 2 314 ? -10.357  -9.269  3.059   1.00 90.54 314 B 1 
ATOM 3217 C C   . LEU B 2 314 ? -11.370  -8.535  3.934   1.00 90.98 314 B 1 
ATOM 3218 O O   . LEU B 2 314 ? -11.360  -8.667  5.150   1.00 88.72 314 B 1 
ATOM 3219 C CB  . LEU B 2 314 ? -10.457  -10.791 3.218   1.00 90.21 314 B 1 
ATOM 3220 C CG  . LEU B 2 314 ? -11.869  -11.356 2.945   1.00 91.19 314 B 1 
ATOM 3221 C CD1 . LEU B 2 314 ? -12.329  -11.102 1.519   1.00 85.98 314 B 1 
ATOM 3222 C CD2 . LEU B 2 314 ? -11.878  -12.871 3.196   1.00 86.32 314 B 1 
ATOM 3223 N N   . VAL B 2 315 ? -12.271  -7.816  3.280   1.00 91.19 315 B 1 
ATOM 3224 C CA  . VAL B 2 315 ? -13.419  -7.184  3.903   1.00 90.78 315 B 1 
ATOM 3225 C C   . VAL B 2 315 ? -14.665  -7.952  3.474   1.00 91.02 315 B 1 
ATOM 3226 O O   . VAL B 2 315 ? -14.895  -8.152  2.286   1.00 90.06 315 B 1 
ATOM 3227 C CB  . VAL B 2 315 ? -13.512  -5.695  3.526   1.00 89.56 315 B 1 
ATOM 3228 C CG1 . VAL B 2 315 ? -14.748  -5.028  4.125   1.00 84.15 315 B 1 
ATOM 3229 C CG2 . VAL B 2 315 ? -12.276  -4.939  4.025   1.00 85.39 315 B 1 
ATOM 3230 N N   . VAL B 2 316 ? -15.454  -8.383  4.449   1.00 90.81 316 B 1 
ATOM 3231 C CA  . VAL B 2 316 ? -16.689  -9.131  4.224   1.00 90.90 316 B 1 
ATOM 3232 C C   . VAL B 2 316 ? -17.861  -8.310  4.735   1.00 90.86 316 B 1 
ATOM 3233 O O   . VAL B 2 316 ? -17.844  -7.845  5.874   1.00 89.47 316 B 1 
ATOM 3234 C CB  . VAL B 2 316 ? -16.651  -10.518 4.890   1.00 90.20 316 B 1 
ATOM 3235 C CG1 . VAL B 2 316 ? -17.921  -11.320 4.581   1.00 83.74 316 B 1 
ATOM 3236 C CG2 . VAL B 2 316 ? -15.457  -11.340 4.397   1.00 85.59 316 B 1 
ATOM 3237 N N   . MET B 2 317 ? -18.877  -8.153  3.908   1.00 90.23 317 B 1 
ATOM 3238 C CA  . MET B 2 317 ? -20.125  -7.498  4.262   1.00 89.90 317 B 1 
ATOM 3239 C C   . MET B 2 317 ? -21.256  -8.513  4.331   1.00 89.73 317 B 1 
ATOM 3240 O O   . MET B 2 317 ? -21.419  -9.338  3.436   1.00 89.00 317 B 1 
ATOM 3241 C CB  . MET B 2 317 ? -20.434  -6.385  3.258   1.00 88.71 317 B 1 
ATOM 3242 C CG  . MET B 2 317 ? -21.645  -5.537  3.675   1.00 86.74 317 B 1 
ATOM 3243 S SD  . MET B 2 317 ? -21.930  -4.118  2.575   1.00 86.76 317 B 1 
ATOM 3244 C CE  . MET B 2 317 ? -22.639  -4.954  1.139   1.00 75.80 317 B 1 
ATOM 3245 N N   . ARG B 2 318 ? -22.061  -8.425  5.379   1.00 89.78 318 B 1 
ATOM 3246 C CA  . ARG B 2 318 ? -23.282  -9.203  5.555   1.00 89.44 318 B 1 
ATOM 3247 C C   . ARG B 2 318 ? -24.443  -8.273  5.787   1.00 88.87 318 B 1 
ATOM 3248 O O   . ARG B 2 318 ? -24.414  -7.454  6.700   1.00 86.63 318 B 1 
ATOM 3249 C CB  . ARG B 2 318 ? -23.102  -10.187 6.713   1.00 87.34 318 B 1 
ATOM 3250 C CG  . ARG B 2 318 ? -24.377  -11.008 6.969   1.00 83.97 318 B 1 
ATOM 3251 C CD  . ARG B 2 318 ? -24.130  -12.078 8.031   1.00 82.92 318 B 1 
ATOM 3252 N NE  . ARG B 2 318 ? -23.940  -11.489 9.362   1.00 74.94 318 B 1 
ATOM 3253 C CZ  . ARG B 2 318 ? -23.656  -12.152 10.471  1.00 70.67 318 B 1 
ATOM 3254 N NH1 . ARG B 2 318 ? -23.484  -13.452 10.472  1.00 65.57 318 B 1 
ATOM 3255 N NH2 . ARG B 2 318 ? -23.551  -11.515 11.594  1.00 61.14 318 B 1 
ATOM 3256 N N   . ALA B 2 319 ? -25.482  -8.449  5.002   1.00 87.35 319 B 1 
ATOM 3257 C CA  . ALA B 2 319 ? -26.731  -7.756  5.188   1.00 86.11 319 B 1 
ATOM 3258 C C   . ALA B 2 319 ? -27.814  -8.791  5.520   1.00 86.43 319 B 1 
ATOM 3259 O O   . ALA B 2 319 ? -28.013  -9.753  4.787   1.00 84.01 319 B 1 
ATOM 3260 C CB  . ALA B 2 319 ? -26.983  -6.914  3.933   1.00 83.91 319 B 1 
ATOM 3261 N N   . THR B 2 320 ? -28.490  -8.634  6.670   1.00 86.48 320 B 1 
ATOM 3262 C CA  . THR B 2 320 ? -29.470  -9.596  7.184   1.00 85.51 320 B 1 
ATOM 3263 C C   . THR B 2 320 ? -30.684  -8.884  7.757   1.00 85.64 320 B 1 
ATOM 3264 O O   . THR B 2 320 ? -30.571  -7.827  8.371   1.00 82.90 320 B 1 
ATOM 3265 C CB  . THR B 2 320 ? -28.873  -10.525 8.256   1.00 82.87 320 B 1 
ATOM 3266 O OG1 . THR B 2 320 ? -28.215  -9.805  9.271   1.00 72.19 320 B 1 
ATOM 3267 C CG2 . THR B 2 320 ? -27.866  -11.510 7.669   1.00 71.76 320 B 1 
ATOM 3268 N N   . GLN B 2 321 ? -31.844  -9.497  7.591   1.00 83.88 321 B 1 
ATOM 3269 C CA  . GLN B 2 321 ? -33.055  -9.089  8.276   1.00 81.98 321 B 1 
ATOM 3270 C C   . GLN B 2 321 ? -33.363  -10.104 9.385   1.00 80.33 321 B 1 
ATOM 3271 O O   . GLN B 2 321 ? -33.657  -11.263 9.108   1.00 77.15 321 B 1 
ATOM 3272 C CB  . GLN B 2 321 ? -34.212  -8.943  7.274   1.00 79.82 321 B 1 
ATOM 3273 C CG  . GLN B 2 321 ? -35.461  -8.370  7.959   1.00 76.03 321 B 1 
ATOM 3274 C CD  . GLN B 2 321 ? -36.671  -8.271  7.020   1.00 73.82 321 B 1 
ATOM 3275 O OE1 . GLN B 2 321 ? -36.627  -8.567  5.839   1.00 67.87 321 B 1 
ATOM 3276 N NE2 . GLN B 2 321 ? -37.807  -7.875  7.540   1.00 65.09 321 B 1 
ATOM 3277 N N   . LEU B 2 322 ? -33.310  -9.654  10.625  1.00 82.38 322 B 1 
ATOM 3278 C CA  . LEU B 2 322 ? -33.694  -10.429 11.800  1.00 80.70 322 B 1 
ATOM 3279 C C   . LEU B 2 322 ? -34.962  -9.821  12.393  1.00 80.02 322 B 1 
ATOM 3280 O O   . LEU B 2 322 ? -34.927  -8.750  12.996  1.00 75.59 322 B 1 
ATOM 3281 C CB  . LEU B 2 322 ? -32.518  -10.451 12.802  1.00 77.82 322 B 1 
ATOM 3282 C CG  . LEU B 2 322 ? -31.497  -11.556 12.480  1.00 69.24 322 B 1 
ATOM 3283 C CD1 . LEU B 2 322 ? -30.115  -11.179 12.990  1.00 62.91 322 B 1 
ATOM 3284 C CD2 . LEU B 2 322 ? -31.905  -12.886 13.141  1.00 61.81 322 B 1 
ATOM 3285 N N   . GLN B 2 323 ? -36.090  -10.500 12.219  1.00 80.68 323 B 1 
ATOM 3286 C CA  . GLN B 2 323 ? -37.414  -10.034 12.624  1.00 79.79 323 B 1 
ATOM 3287 C C   . GLN B 2 323 ? -37.714  -8.635  12.049  1.00 79.28 323 B 1 
ATOM 3288 O O   . GLN B 2 323 ? -37.835  -8.476  10.838  1.00 72.35 323 B 1 
ATOM 3289 C CB  . GLN B 2 323 ? -37.563  -10.088 14.158  1.00 75.67 323 B 1 
ATOM 3290 C CG  . GLN B 2 323 ? -37.352  -11.484 14.771  1.00 69.08 323 B 1 
ATOM 3291 C CD  . GLN B 2 323 ? -37.496  -11.450 16.297  1.00 62.83 323 B 1 
ATOM 3292 O OE1 . GLN B 2 323 ? -37.624  -10.409 16.919  1.00 56.09 323 B 1 
ATOM 3293 N NE2 . GLN B 2 323 ? -37.482  -12.584 16.953  1.00 54.09 323 B 1 
ATOM 3294 N N   . LYS B 2 324 ? -37.813  -7.631  12.909  1.00 81.13 324 B 1 
ATOM 3295 C CA  . LYS B 2 324 ? -38.085  -6.230  12.569  1.00 81.74 324 B 1 
ATOM 3296 C C   . LYS B 2 324 ? -36.818  -5.369  12.480  1.00 84.10 324 B 1 
ATOM 3297 O O   . LYS B 2 324 ? -36.921  -4.151  12.404  1.00 79.32 324 B 1 
ATOM 3298 C CB  . LYS B 2 324 ? -39.089  -5.627  13.565  1.00 77.09 324 B 1 
ATOM 3299 C CG  . LYS B 2 324 ? -40.464  -6.302  13.491  1.00 70.68 324 B 1 
ATOM 3300 C CD  . LYS B 2 324 ? -41.457  -5.542  14.379  1.00 63.67 324 B 1 
ATOM 3301 C CE  . LYS B 2 324 ? -42.854  -6.175  14.282  1.00 56.21 324 B 1 
ATOM 3302 N NZ  . LYS B 2 324 ? -43.864  -5.409  15.040  1.00 49.01 324 B 1 
ATOM 3303 N N   . ASN B 2 325 ? -35.633  -5.986  12.510  1.00 83.24 325 B 1 
ATOM 3304 C CA  . ASN B 2 325 ? -34.362  -5.290  12.440  1.00 83.41 325 B 1 
ATOM 3305 C C   . ASN B 2 325 ? -33.646  -5.659  11.142  1.00 84.32 325 B 1 
ATOM 3306 O O   . ASN B 2 325 ? -33.297  -6.820  10.930  1.00 81.57 325 B 1 
ATOM 3307 C CB  . ASN B 2 325 ? -33.519  -5.593  13.681  1.00 80.14 325 B 1 
ATOM 3308 C CG  . ASN B 2 325 ? -34.102  -5.004  14.951  1.00 71.66 325 B 1 
ATOM 3309 O OD1 . ASN B 2 325 ? -35.041  -4.234  14.956  1.00 63.10 325 B 1 
ATOM 3310 N ND2 . ASN B 2 325 ? -33.533  -5.340  16.086  1.00 62.70 325 B 1 
ATOM 3311 N N   . LEU B 2 326 ? -33.402  -4.669  10.317  1.00 83.10 326 B 1 
ATOM 3312 C CA  . LEU B 2 326 ? -32.504  -4.787  9.174   1.00 83.45 326 B 1 
ATOM 3313 C C   . LEU B 2 326 ? -31.117  -4.345  9.631   1.00 84.19 326 B 1 
ATOM 3314 O O   . LEU B 2 326 ? -30.942  -3.197  10.032  1.00 82.01 326 B 1 
ATOM 3315 C CB  . LEU B 2 326 ? -33.058  -3.939  8.023   1.00 82.04 326 B 1 
ATOM 3316 C CG  . LEU B 2 326 ? -32.198  -3.990  6.747   1.00 80.07 326 B 1 
ATOM 3317 C CD1 . LEU B 2 326 ? -32.239  -5.378  6.112   1.00 73.24 326 B 1 
ATOM 3318 C CD2 . LEU B 2 326 ? -32.744  -2.994  5.727   1.00 74.69 326 B 1 
ATOM 3319 N N   . THR B 2 327 ? -30.148  -5.248  9.566   1.00 86.77 327 B 1 
ATOM 3320 C CA  . THR B 2 327 ? -28.765  -4.991  9.971   1.00 86.11 327 B 1 
ATOM 3321 C C   . THR B 2 327 ? -27.826  -5.190  8.796   1.00 86.37 327 B 1 
ATOM 3322 O O   . THR B 2 327 ? -27.974  -6.134  8.023   1.00 84.77 327 B 1 
ATOM 3323 C CB  . THR B 2 327 ? -28.338  -5.883  11.147  1.00 84.03 327 B 1 
ATOM 3324 O OG1 . THR B 2 327 ? -28.548  -7.248  10.871  1.00 72.51 327 B 1 
ATOM 3325 C CG2 . THR B 2 327 ? -29.126  -5.562  12.414  1.00 72.30 327 B 1 
ATOM 3326 N N   . CYS B 2 328 ? -26.857  -4.304  8.680   1.00 86.70 328 B 1 
ATOM 3327 C CA  . CYS B 2 328 ? -25.741  -4.468  7.764   1.00 86.77 328 B 1 
ATOM 3328 C C   . CYS B 2 328 ? -24.436  -4.312  8.536   1.00 87.55 328 B 1 
ATOM 3329 O O   . CYS B 2 328 ? -24.248  -3.331  9.248   1.00 85.26 328 B 1 
ATOM 3330 C CB  . CYS B 2 328 ? -25.876  -3.482  6.616   1.00 84.87 328 B 1 
ATOM 3331 S SG  . CYS B 2 328 ? -24.761  -3.874  5.240   1.00 79.16 328 B 1 
ATOM 3332 N N   . GLU B 2 329 ? -23.572  -5.306  8.418   1.00 87.45 329 B 1 
ATOM 3333 C CA  . GLU B 2 329 ? -22.336  -5.423  9.172   1.00 87.84 329 B 1 
ATOM 3334 C C   . GLU B 2 329 ? -21.164  -5.642  8.225   1.00 88.28 329 B 1 
ATOM 3335 O O   . GLU B 2 329 ? -21.280  -6.350  7.220   1.00 86.92 329 B 1 
ATOM 3336 C CB  . GLU B 2 329 ? -22.421  -6.570  10.183  1.00 85.29 329 B 1 
ATOM 3337 C CG  . GLU B 2 329 ? -23.520  -6.404  11.240  1.00 77.91 329 B 1 
ATOM 3338 C CD  . GLU B 2 329 ? -23.581  -7.603  12.208  1.00 78.49 329 B 1 
ATOM 3339 O OE1 . GLU B 2 329 ? -23.691  -7.380  13.425  1.00 68.89 329 B 1 
ATOM 3340 O OE2 . GLU B 2 329 ? -23.516  -8.765  11.735  1.00 71.19 329 B 1 
ATOM 3341 N N   . VAL B 2 330 ? -20.030  -5.065  8.562   1.00 88.37 330 B 1 
ATOM 3342 C CA  . VAL B 2 330 ? -18.778  -5.204  7.823   1.00 88.36 330 B 1 
ATOM 3343 C C   . VAL B 2 330 ? -17.682  -5.660  8.773   1.00 87.63 330 B 1 
ATOM 3344 O O   . VAL B 2 330 ? -17.490  -5.091  9.853   1.00 85.17 330 B 1 
ATOM 3345 C CB  . VAL B 2 330 ? -18.393  -3.897  7.115   1.00 86.77 330 B 1 
ATOM 3346 C CG1 . VAL B 2 330 ? -17.053  -4.011  6.392   1.00 78.02 330 B 1 
ATOM 3347 C CG2 . VAL B 2 330 ? -19.437  -3.525  6.056   1.00 79.73 330 B 1 
ATOM 3348 N N   . TRP B 2 331 ? -16.922  -6.653  8.342   1.00 90.35 331 B 1 
ATOM 3349 C CA  . TRP B 2 331 ? -15.744  -7.143  9.038   1.00 88.98 331 B 1 
ATOM 3350 C C   . TRP B 2 331 ? -14.508  -7.012  8.166   1.00 88.88 331 B 1 
ATOM 3351 O O   . TRP B 2 331 ? -14.575  -6.995  6.938   1.00 85.28 331 B 1 
ATOM 3352 C CB  . TRP B 2 331 ? -15.925  -8.590  9.483   1.00 87.56 331 B 1 
ATOM 3353 C CG  . TRP B 2 331 ? -17.101  -8.797  10.365  1.00 87.11 331 B 1 
ATOM 3354 C CD1 . TRP B 2 331 ? -17.128  -8.664  11.709  1.00 77.39 331 B 1 
ATOM 3355 C CD2 . TRP B 2 331 ? -18.448  -9.144  9.964   1.00 83.17 331 B 1 
ATOM 3356 N NE1 . TRP B 2 331 ? -18.411  -8.923  12.178  1.00 76.37 331 B 1 
ATOM 3357 C CE2 . TRP B 2 331 ? -19.246  -9.224  11.132  1.00 80.35 331 B 1 
ATOM 3358 C CE3 . TRP B 2 331 ? -19.055  -9.402  8.723   1.00 76.70 331 B 1 
ATOM 3359 C CZ2 . TRP B 2 331 ? -20.613  -9.559  11.073  1.00 77.00 331 B 1 
ATOM 3360 C CZ3 . TRP B 2 331 ? -20.414  -9.732  8.664   1.00 68.99 331 B 1 
ATOM 3361 C CH2 . TRP B 2 331 ? -21.182  -9.808  9.821   1.00 70.75 331 B 1 
ATOM 3362 N N   . GLY B 2 332 ? -13.359  -6.954  8.826   1.00 88.50 332 B 1 
ATOM 3363 C CA  . GLY B 2 332 ? -12.063  -6.796  8.193   1.00 87.60 332 B 1 
ATOM 3364 C C   . GLY B 2 332 ? -11.497  -5.379  8.308   1.00 87.73 332 B 1 
ATOM 3365 O O   . GLY B 2 332 ? -12.060  -4.513  8.981   1.00 83.99 332 B 1 
ATOM 3366 N N   . PRO B 2 333 ? -10.338  -5.148  7.684   1.00 87.26 333 B 1 
ATOM 3367 C CA  . PRO B 2 333 ? -9.667   -3.866  7.750   1.00 85.30 333 B 1 
ATOM 3368 C C   . PRO B 2 333 ? -10.421  -2.814  6.930   1.00 84.20 333 B 1 
ATOM 3369 O O   . PRO B 2 333 ? -10.431  -2.856  5.706   1.00 78.43 333 B 1 
ATOM 3370 C CB  . PRO B 2 333 ? -8.262   -4.137  7.204   1.00 82.54 333 B 1 
ATOM 3371 C CG  . PRO B 2 333 ? -8.467   -5.312  6.257   1.00 81.47 333 B 1 
ATOM 3372 C CD  . PRO B 2 333 ? -9.585   -6.105  6.916   1.00 85.20 333 B 1 
ATOM 3373 N N   . THR B 2 334 ? -11.014  -1.860  7.610   1.00 84.23 334 B 1 
ATOM 3374 C CA  . THR B 2 334 ? -11.739  -0.766  6.970   1.00 82.02 334 B 1 
ATOM 3375 C C   . THR B 2 334 ? -10.982  0.549   7.116   1.00 82.43 334 B 1 
ATOM 3376 O O   . THR B 2 334 ? -10.392  0.820   8.163   1.00 78.51 334 B 1 
ATOM 3377 C CB  . THR B 2 334 ? -13.166  -0.644  7.508   1.00 78.31 334 B 1 
ATOM 3378 O OG1 . THR B 2 334 ? -13.173  -0.489  8.913   1.00 72.60 334 B 1 
ATOM 3379 C CG2 . THR B 2 334 ? -14.003  -1.877  7.178   1.00 70.88 334 B 1 
ATOM 3380 N N   . SER B 2 335 ? -11.023  1.373   6.075   1.00 81.46 335 B 1 
ATOM 3381 C CA  . SER B 2 335 ? -10.579  2.763   6.145   1.00 80.61 335 B 1 
ATOM 3382 C C   . SER B 2 335 ? -11.536  3.566   7.045   1.00 81.87 335 B 1 
ATOM 3383 O O   . SER B 2 335 ? -12.731  3.284   7.051   1.00 79.01 335 B 1 
ATOM 3384 C CB  . SER B 2 335 ? -10.539  3.354   4.724   1.00 75.40 335 B 1 
ATOM 3385 O OG  . SER B 2 335 ? -10.352  4.749   4.734   1.00 68.12 335 B 1 
ATOM 3386 N N   . PRO B 2 336 ? -11.065  4.588   7.784   1.00 80.14 336 B 1 
ATOM 3387 C CA  . PRO B 2 336 ? -11.941  5.442   8.580   1.00 79.78 336 B 1 
ATOM 3388 C C   . PRO B 2 336 ? -12.841  6.303   7.703   1.00 80.93 336 B 1 
ATOM 3389 O O   . PRO B 2 336 ? -13.801  6.888   8.195   1.00 77.74 336 B 1 
ATOM 3390 C CB  . PRO B 2 336 ? -11.007  6.297   9.449   1.00 77.44 336 B 1 
ATOM 3391 C CG  . PRO B 2 336 ? -9.630   6.189   8.795   1.00 75.56 336 B 1 
ATOM 3392 C CD  . PRO B 2 336 ? -9.800   5.293   7.601   1.00 77.33 336 B 1 
ATOM 3393 N N   . LYS B 2 337 ? -12.564  6.382   6.406   1.00 81.62 337 B 1 
ATOM 3394 C CA  . LYS B 2 337 ? -13.400  7.054   5.415   1.00 81.85 337 B 1 
ATOM 3395 C C   . LYS B 2 337 ? -14.543  6.176   4.905   1.00 82.84 337 B 1 
ATOM 3396 O O   . LYS B 2 337 ? -15.446  6.700   4.259   1.00 78.58 337 B 1 
ATOM 3397 C CB  . LYS B 2 337 ? -12.551  7.531   4.227   1.00 77.98 337 B 1 
ATOM 3398 C CG  . LYS B 2 337 ? -11.472  8.532   4.644   1.00 72.33 337 B 1 
ATOM 3399 C CD  . LYS B 2 337 ? -10.810  9.131   3.407   1.00 65.91 337 B 1 
ATOM 3400 C CE  . LYS B 2 337 ? -9.796   10.167  3.854   1.00 58.51 337 B 1 
ATOM 3401 N NZ  . LYS B 2 337 ? -9.370   11.065  2.752   1.00 51.12 337 B 1 
ATOM 3402 N N   . LEU B 2 338 ? -14.493  4.883   5.178   1.00 84.40 338 B 1 
ATOM 3403 C CA  . LEU B 2 338 ? -15.540  3.965   4.754   1.00 83.83 338 B 1 
ATOM 3404 C C   . LEU B 2 338 ? -16.857  4.338   5.418   1.00 85.59 338 B 1 
ATOM 3405 O O   . LEU B 2 338 ? -16.939  4.506   6.633   1.00 84.20 338 B 1 
ATOM 3406 C CB  . LEU B 2 338 ? -15.158  2.512   5.055   1.00 80.11 338 B 1 
ATOM 3407 C CG  . LEU B 2 338 ? -14.191  1.931   4.001   1.00 71.80 338 B 1 
ATOM 3408 C CD1 . LEU B 2 338 ? -13.558  0.647   4.497   1.00 65.54 338 B 1 
ATOM 3409 C CD2 . LEU B 2 338 ? -14.912  1.593   2.703   1.00 64.80 338 B 1 
ATOM 3410 N N   . MET B 2 339 ? -17.874  4.443   4.594   1.00 85.49 339 B 1 
ATOM 3411 C CA  . MET B 2 339 ? -19.216  4.783   5.003   1.00 86.59 339 B 1 
ATOM 3412 C C   . MET B 2 339 ? -20.151  3.625   4.667   1.00 87.56 339 B 1 
ATOM 3413 O O   . MET B 2 339 ? -20.174  3.141   3.533   1.00 85.99 339 B 1 
ATOM 3414 C CB  . MET B 2 339 ? -19.620  6.110   4.365   1.00 84.11 339 B 1 
ATOM 3415 C CG  . MET B 2 339 ? -20.683  6.840   5.188   1.00 75.37 339 B 1 
ATOM 3416 S SD  . MET B 2 339 ? -20.824  8.623   4.840   1.00 72.13 339 B 1 
ATOM 3417 C CE  . MET B 2 339 ? -21.289  8.595   3.102   1.00 59.80 339 B 1 
ATOM 3418 N N   . LEU B 2 340 ? -20.893  3.179   5.662   1.00 85.01 340 B 1 
ATOM 3419 C CA  . LEU B 2 340 ? -21.897  2.135   5.517   1.00 85.75 340 B 1 
ATOM 3420 C C   . LEU B 2 340 ? -23.277  2.782   5.554   1.00 86.08 340 B 1 
ATOM 3421 O O   . LEU B 2 340 ? -23.606  3.500   6.505   1.00 84.31 340 B 1 
ATOM 3422 C CB  . LEU B 2 340 ? -21.679  1.094   6.626   1.00 84.28 340 B 1 
ATOM 3423 C CG  . LEU B 2 340 ? -22.451  -0.219  6.395   1.00 82.72 340 B 1 
ATOM 3424 C CD1 . LEU B 2 340 ? -21.931  -0.993  5.191   1.00 76.93 340 B 1 
ATOM 3425 C CD2 . LEU B 2 340 ? -22.282  -1.117  7.622   1.00 77.70 340 B 1 
ATOM 3426 N N   . SER B 2 341 ? -24.075  2.548   4.525   1.00 87.46 341 B 1 
ATOM 3427 C CA  . SER B 2 341 ? -25.394  3.144   4.399   1.00 86.67 341 B 1 
ATOM 3428 C C   . SER B 2 341 ? -26.463  2.106   4.076   1.00 86.85 341 B 1 
ATOM 3429 O O   . SER B 2 341 ? -26.225  1.145   3.353   1.00 85.58 341 B 1 
ATOM 3430 C CB  . SER B 2 341 ? -25.383  4.300   3.393   1.00 84.43 341 B 1 
ATOM 3431 O OG  . SER B 2 341 ? -25.023  3.871   2.096   1.00 72.92 341 B 1 
ATOM 3432 N N   . LEU B 2 342 ? -27.641  2.299   4.636   1.00 85.79 342 B 1 
ATOM 3433 C CA  . LEU B 2 342 ? -28.850  1.553   4.322   1.00 85.01 342 B 1 
ATOM 3434 C C   . LEU B 2 342 ? -29.844  2.509   3.688   1.00 84.27 342 B 1 
ATOM 3435 O O   . LEU B 2 342 ? -30.248  3.502   4.296   1.00 82.80 342 B 1 
ATOM 3436 C CB  . LEU B 2 342 ? -29.419  0.896   5.588   1.00 84.08 342 B 1 
ATOM 3437 C CG  . LEU B 2 342 ? -28.751  -0.443  5.940   1.00 81.56 342 B 1 
ATOM 3438 C CD1 . LEU B 2 342 ? -29.127  -0.872  7.359   1.00 76.12 342 B 1 
ATOM 3439 C CD2 . LEU B 2 342 ? -29.197  -1.557  4.990   1.00 79.14 342 B 1 
ATOM 3440 N N   . LYS B 2 343 ? -30.275  2.192   2.471   1.00 87.38 343 B 1 
ATOM 3441 C CA  . LYS B 2 343 ? -31.287  2.941   1.750   1.00 86.50 343 B 1 
ATOM 3442 C C   . LYS B 2 343 ? -32.363  2.015   1.202   1.00 85.94 343 B 1 
ATOM 3443 O O   . LYS B 2 343 ? -32.077  0.885   0.840   1.00 84.11 343 B 1 
ATOM 3444 C CB  . LYS B 2 343 ? -30.651  3.832   0.661   1.00 83.05 343 B 1 
ATOM 3445 C CG  . LYS B 2 343 ? -30.017  3.059   -0.499  1.00 76.38 343 B 1 
ATOM 3446 C CD  . LYS B 2 343 ? -29.615  3.999   -1.638  1.00 76.24 343 B 1 
ATOM 3447 C CE  . LYS B 2 343 ? -29.228  3.189   -2.866  1.00 67.22 343 B 1 
ATOM 3448 N NZ  . LYS B 2 343 ? -29.170  4.002   -4.103  1.00 62.29 343 B 1 
ATOM 3449 N N   . LEU B 2 344 ? -33.585  2.508   1.155   1.00 85.83 344 B 1 
ATOM 3450 C CA  . LEU B 2 344 ? -34.630  1.877   0.370   1.00 84.16 344 B 1 
ATOM 3451 C C   . LEU B 2 344 ? -34.402  2.231   -1.099  1.00 83.10 344 B 1 
ATOM 3452 O O   . LEU B 2 344 ? -33.908  3.317   -1.412  1.00 78.17 344 B 1 
ATOM 3453 C CB  . LEU B 2 344 ? -35.994  2.336   0.898   1.00 81.08 344 B 1 
ATOM 3454 C CG  . LEU B 2 344 ? -37.178  1.470   0.416   1.00 77.30 344 B 1 
ATOM 3455 C CD1 . LEU B 2 344 ? -37.186  0.099   1.072   1.00 69.53 344 B 1 
ATOM 3456 C CD2 . LEU B 2 344 ? -38.490  2.146   0.804   1.00 71.50 344 B 1 
ATOM 3457 N N   . GLU B 2 345 ? -34.738  1.331   -2.001  1.00 82.98 345 B 1 
ATOM 3458 C CA  . GLU B 2 345 ? -34.677  1.604   -3.430  1.00 80.72 345 B 1 
ATOM 3459 C C   . GLU B 2 345 ? -35.487  2.850   -3.781  1.00 79.95 345 B 1 
ATOM 3460 O O   . GLU B 2 345 ? -36.573  3.083   -3.251  1.00 73.59 345 B 1 
ATOM 3461 C CB  . GLU B 2 345 ? -35.147  0.358   -4.185  1.00 76.24 345 B 1 
ATOM 3462 C CG  . GLU B 2 345 ? -34.816  0.415   -5.682  1.00 68.21 345 B 1 
ATOM 3463 C CD  . GLU B 2 345 ? -35.154  -0.893  -6.399  1.00 63.44 345 B 1 
ATOM 3464 O OE1 . GLU B 2 345 ? -34.575  -1.121  -7.480  1.00 57.48 345 B 1 
ATOM 3465 O OE2 . GLU B 2 345 ? -35.987  -1.665  -5.868  1.00 60.62 345 B 1 
ATOM 3466 N N   . ASN B 2 346 ? -34.918  3.694   -4.637  1.00 79.91 346 B 1 
ATOM 3467 C CA  . ASN B 2 346 ? -35.489  4.981   -5.051  1.00 79.44 346 B 1 
ATOM 3468 C C   . ASN B 2 346 ? -35.742  5.998   -3.923  1.00 79.79 346 B 1 
ATOM 3469 O O   . ASN B 2 346 ? -36.428  6.996   -4.144  1.00 74.40 346 B 1 
ATOM 3470 C CB  . ASN B 2 346 ? -36.726  4.745   -5.943  1.00 75.19 346 B 1 
ATOM 3471 C CG  . ASN B 2 346 ? -36.411  3.841   -7.120  1.00 68.70 346 B 1 
ATOM 3472 O OD1 . ASN B 2 346 ? -35.309  3.836   -7.639  1.00 60.09 346 B 1 
ATOM 3473 N ND2 . ASN B 2 346 ? -37.360  3.055   -7.558  1.00 59.25 346 B 1 
ATOM 3474 N N   . LYS B 2 347 ? -35.174  5.792   -2.743  1.00 81.31 347 B 1 
ATOM 3475 C CA  . LYS B 2 347 ? -35.200  6.773   -1.655  1.00 81.23 347 B 1 
ATOM 3476 C C   . LYS B 2 347 ? -33.787  7.158   -1.228  1.00 81.35 347 B 1 
ATOM 3477 O O   . LYS B 2 347 ? -32.807  6.495   -1.554  1.00 75.66 347 B 1 
ATOM 3478 C CB  . LYS B 2 347 ? -36.043  6.260   -0.475  1.00 76.97 347 B 1 
ATOM 3479 C CG  . LYS B 2 347 ? -37.541  6.141   -0.806  1.00 73.01 347 B 1 
ATOM 3480 C CD  . LYS B 2 347 ? -38.356  5.860   0.468   1.00 67.21 347 B 1 
ATOM 3481 C CE  . LYS B 2 347 ? -39.854  5.736   0.183   1.00 60.07 347 B 1 
ATOM 3482 N NZ  . LYS B 2 347 ? -40.629  5.467   1.422   1.00 53.78 347 B 1 
ATOM 3483 N N   . GLU B 2 348 ? -33.700  8.241   -0.459  1.00 79.97 348 B 1 
ATOM 3484 C CA  . GLU B 2 348 ? -32.456  8.645   0.174   1.00 81.10 348 B 1 
ATOM 3485 C C   . GLU B 2 348 ? -32.021  7.649   1.259   1.00 81.06 348 B 1 
ATOM 3486 O O   . GLU B 2 348 ? -32.800  6.832   1.757   1.00 75.59 348 B 1 
ATOM 3487 C CB  . GLU B 2 348 ? -32.577  10.059  0.752   1.00 76.18 348 B 1 
ATOM 3488 C CG  . GLU B 2 348 ? -32.776  11.105  -0.353  1.00 66.05 348 B 1 
ATOM 3489 C CD  . GLU B 2 348 ? -32.733  12.548  0.180   1.00 59.39 348 B 1 
ATOM 3490 O OE1 . GLU B 2 348 ? -32.692  13.462  -0.678  1.00 51.40 348 B 1 
ATOM 3491 O OE2 . GLU B 2 348 ? -32.737  12.716  1.416   1.00 54.86 348 B 1 
ATOM 3492 N N   . ALA B 2 349 ? -30.751  7.728   1.631   1.00 78.73 349 B 1 
ATOM 3493 C CA  . ALA B 2 349 ? -30.199  6.877   2.665   1.00 77.68 349 B 1 
ATOM 3494 C C   . ALA B 2 349 ? -30.872  7.173   4.014   1.00 79.18 349 B 1 
ATOM 3495 O O   . ALA B 2 349 ? -30.760  8.270   4.548   1.00 75.11 349 B 1 
ATOM 3496 C CB  . ALA B 2 349 ? -28.681  7.073   2.721   1.00 72.90 349 B 1 
ATOM 3497 N N   . LYS B 2 350 ? -31.511  6.159   4.596   1.00 80.52 350 B 1 
ATOM 3498 C CA  . LYS B 2 350 ? -32.171  6.280   5.904   1.00 81.00 350 B 1 
ATOM 3499 C C   . LYS B 2 350 ? -31.154  6.331   7.042   1.00 82.98 350 B 1 
ATOM 3500 O O   . LYS B 2 350 ? -31.357  7.029   8.030   1.00 79.52 350 B 1 
ATOM 3501 C CB  . LYS B 2 350 ? -33.166  5.118   6.055   1.00 77.06 350 B 1 
ATOM 3502 C CG  . LYS B 2 350 ? -34.150  5.338   7.216   1.00 70.62 350 B 1 
ATOM 3503 C CD  . LYS B 2 350 ? -35.315  4.339   7.128   1.00 65.56 350 B 1 
ATOM 3504 C CE  . LYS B 2 350 ? -36.409  4.641   8.134   1.00 57.39 350 B 1 
ATOM 3505 N NZ  . LYS B 2 350 ? -37.669  3.912   7.805   1.00 51.25 350 B 1 
ATOM 3506 N N   . VAL B 2 351 ? -30.059  5.593   6.887   1.00 81.62 351 B 1 
ATOM 3507 C CA  . VAL B 2 351 ? -28.928  5.592   7.813   1.00 82.58 351 B 1 
ATOM 3508 C C   . VAL B 2 351 ? -27.644  5.606   6.987   1.00 83.37 351 B 1 
ATOM 3509 O O   . VAL B 2 351 ? -27.500  4.809   6.069   1.00 81.11 351 B 1 
ATOM 3510 C CB  . VAL B 2 351 ? -28.964  4.380   8.757   1.00 80.28 351 B 1 
ATOM 3511 C CG1 . VAL B 2 351 ? -27.770  4.373   9.719   1.00 69.23 351 B 1 
ATOM 3512 C CG2 . VAL B 2 351 ? -30.229  4.381   9.613   1.00 71.33 351 B 1 
ATOM 3513 N N   . SER B 2 352 ? -26.716  6.488   7.346   1.00 84.42 352 B 1 
ATOM 3514 C CA  . SER B 2 352 ? -25.383  6.539   6.763   1.00 83.54 352 B 1 
ATOM 3515 C C   . SER B 2 352 ? -24.393  6.910   7.862   1.00 83.71 352 B 1 
ATOM 3516 O O   . SER B 2 352 ? -24.520  7.970   8.470   1.00 81.39 352 B 1 
ATOM 3517 C CB  . SER B 2 352 ? -25.348  7.540   5.614   1.00 80.93 352 B 1 
ATOM 3518 O OG  . SER B 2 352 ? -24.123  7.403   4.921   1.00 72.15 352 B 1 
ATOM 3519 N N   . LYS B 2 353 ? -23.457  6.015   8.153   1.00 83.06 353 B 1 
ATOM 3520 C CA  . LYS B 2 353 ? -22.499  6.181   9.243   1.00 82.94 353 B 1 
ATOM 3521 C C   . LYS B 2 353 ? -21.115  5.649   8.865   1.00 83.09 353 B 1 
ATOM 3522 O O   . LYS B 2 353 ? -20.998  4.711   8.085   1.00 81.25 353 B 1 
ATOM 3523 C CB  . LYS B 2 353 ? -22.996  5.461   10.493  1.00 80.26 353 B 1 
ATOM 3524 C CG  . LYS B 2 353 ? -24.254  6.069   11.145  1.00 76.15 353 B 1 
ATOM 3525 C CD  . LYS B 2 353 ? -24.446  5.305   12.453  1.00 72.02 353 B 1 
ATOM 3526 C CE  . LYS B 2 353 ? -25.494  5.800   13.422  1.00 63.59 353 B 1 
ATOM 3527 N NZ  . LYS B 2 353 ? -25.267  5.071   14.702  1.00 55.71 353 B 1 
ATOM 3528 N N   . ARG B 2 354 ? -20.095  6.196   9.501   1.00 85.51 354 B 1 
ATOM 3529 C CA  . ARG B 2 354 ? -18.713  5.700   9.432   1.00 84.46 354 B 1 
ATOM 3530 C C   . ARG B 2 354 ? -18.468  4.622   10.498  1.00 84.06 354 B 1 
ATOM 3531 O O   . ARG B 2 354 ? -17.542  4.714   11.299  1.00 80.17 354 B 1 
ATOM 3532 C CB  . ARG B 2 354 ? -17.713  6.859   9.520   1.00 83.30 354 B 1 
ATOM 3533 C CG  . ARG B 2 354 ? -17.834  7.820   8.331   1.00 79.33 354 B 1 
ATOM 3534 C CD  . ARG B 2 354 ? -16.757  8.901   8.437   1.00 75.09 354 B 1 
ATOM 3535 N NE  . ARG B 2 354 ? -16.848  9.866   7.333   1.00 68.20 354 B 1 
ATOM 3536 C CZ  . ARG B 2 354 ? -16.044  10.897  7.124   1.00 60.91 354 B 1 
ATOM 3537 N NH1 . ARG B 2 354 ? -15.058  11.168  7.933   1.00 56.24 354 B 1 
ATOM 3538 N NH2 . ARG B 2 354 ? -16.224  11.666  6.097   1.00 54.73 354 B 1 
ATOM 3539 N N   . GLU B 2 355 ? -19.327  3.632   10.532  1.00 82.18 355 B 1 
ATOM 3540 C CA  . GLU B 2 355 ? -19.306  2.536   11.489  1.00 82.31 355 B 1 
ATOM 3541 C C   . GLU B 2 355 ? -19.294  1.199   10.736  1.00 82.91 355 B 1 
ATOM 3542 O O   . GLU B 2 355 ? -19.701  1.113   9.577   1.00 79.54 355 B 1 
ATOM 3543 C CB  . GLU B 2 355 ? -20.513  2.639   12.449  1.00 78.82 355 B 1 
ATOM 3544 C CG  . GLU B 2 355 ? -20.402  3.812   13.453  1.00 73.93 355 B 1 
ATOM 3545 C CD  . GLU B 2 355 ? -21.682  4.037   14.310  1.00 69.44 355 B 1 
ATOM 3546 O OE1 . GLU B 2 355 ? -21.778  5.099   14.966  1.00 60.39 355 B 1 
ATOM 3547 O OE2 . GLU B 2 355 ? -22.626  3.232   14.252  1.00 63.36 355 B 1 
ATOM 3548 N N   . LYS B 2 356 ? -18.826  0.141   11.401  1.00 83.60 356 B 1 
ATOM 3549 C CA  . LYS B 2 356 ? -18.816  -1.212  10.822  1.00 84.22 356 B 1 
ATOM 3550 C C   . LYS B 2 356 ? -20.172  -1.923  10.899  1.00 84.59 356 B 1 
ATOM 3551 O O   . LYS B 2 356 ? -20.305  -3.011  10.359  1.00 81.35 356 B 1 
ATOM 3552 C CB  . LYS B 2 356 ? -17.731  -2.065  11.487  1.00 81.91 356 B 1 
ATOM 3553 C CG  . LYS B 2 356 ? -16.314  -1.645  11.101  1.00 82.21 356 B 1 
ATOM 3554 C CD  . LYS B 2 356 ? -15.332  -2.727  11.557  1.00 80.01 356 B 1 
ATOM 3555 C CE  . LYS B 2 356 ? -13.923  -2.476  11.044  1.00 74.43 356 B 1 
ATOM 3556 N NZ  . LYS B 2 356 ? -13.087  -3.694  11.194  1.00 68.38 356 B 1 
ATOM 3557 N N   . ALA B 2 357 ? -21.144  -1.339  11.587  1.00 84.53 357 B 1 
ATOM 3558 C CA  . ALA B 2 357 ? -22.480  -1.882  11.703  1.00 84.71 357 B 1 
ATOM 3559 C C   . ALA B 2 357 ? -23.506  -0.747  11.662  1.00 85.30 357 B 1 
ATOM 3560 O O   . ALA B 2 357 ? -23.366  0.259   12.354  1.00 82.50 357 B 1 
ATOM 3561 C CB  . ALA B 2 357 ? -22.589  -2.709  12.986  1.00 82.21 357 B 1 
ATOM 3562 N N   . VAL B 2 358 ? -24.540  -0.936  10.858  1.00 85.73 358 B 1 
ATOM 3563 C CA  . VAL B 2 358 ? -25.706  -0.059  10.817  1.00 85.48 358 B 1 
ATOM 3564 C C   . VAL B 2 358 ? -26.973  -0.901  10.879  1.00 85.68 358 B 1 
ATOM 3565 O O   . VAL B 2 358 ? -27.006  -2.032  10.398  1.00 83.93 358 B 1 
ATOM 3566 C CB  . VAL B 2 358 ? -25.726  0.871   9.589   1.00 83.66 358 B 1 
ATOM 3567 C CG1 . VAL B 2 358 ? -24.556  1.856   9.621   1.00 74.21 358 B 1 
ATOM 3568 C CG2 . VAL B 2 358 ? -25.711  0.124   8.263   1.00 76.34 358 B 1 
ATOM 3569 N N   . TRP B 2 359 ? -28.015  -0.349  11.473  1.00 88.36 359 B 1 
ATOM 3570 C CA  . TRP B 2 359 ? -29.299  -1.023  11.594  1.00 87.01 359 B 1 
ATOM 3571 C C   . TRP B 2 359 ? -30.455  -0.050  11.377  1.00 87.13 359 B 1 
ATOM 3572 O O   . TRP B 2 359 ? -30.362  1.147   11.666  1.00 84.07 359 B 1 
ATOM 3573 C CB  . TRP B 2 359 ? -29.406  -1.743  12.939  1.00 83.28 359 B 1 
ATOM 3574 C CG  . TRP B 2 359 ? -29.216  -0.870  14.136  1.00 78.08 359 B 1 
ATOM 3575 C CD1 . TRP B 2 359 ? -30.189  -0.172  14.772  1.00 69.90 359 B 1 
ATOM 3576 C CD2 . TRP B 2 359 ? -27.980  -0.564  14.846  1.00 73.50 359 B 1 
ATOM 3577 N NE1 . TRP B 2 359 ? -29.635  0.556   15.822  1.00 63.36 359 B 1 
ATOM 3578 C CE2 . TRP B 2 359 ? -28.281  0.339   15.897  1.00 66.71 359 B 1 
ATOM 3579 C CE3 . TRP B 2 359 ? -26.641  -0.972  14.690  1.00 61.82 359 B 1 
ATOM 3580 C CZ2 . TRP B 2 359 ? -27.282  0.835   16.767  1.00 62.55 359 B 1 
ATOM 3581 C CZ3 . TRP B 2 359 ? -25.641  -0.476  15.556  1.00 60.15 359 B 1 
ATOM 3582 C CH2 . TRP B 2 359 ? -25.958  0.425   16.578  1.00 60.55 359 B 1 
ATOM 3583 N N   . VAL B 2 360 ? -31.555  -0.599  10.876  1.00 84.01 360 B 1 
ATOM 3584 C CA  . VAL B 2 360 ? -32.833  0.084   10.738  1.00 83.45 360 B 1 
ATOM 3585 C C   . VAL B 2 360 ? -33.884  -0.736  11.475  1.00 83.17 360 B 1 
ATOM 3586 O O   . VAL B 2 360 ? -34.092  -1.915  11.186  1.00 82.19 360 B 1 
ATOM 3587 C CB  . VAL B 2 360 ? -33.203  0.299   9.261   1.00 81.69 360 B 1 
ATOM 3588 C CG1 . VAL B 2 360 ? -34.606  0.904   9.103   1.00 74.37 360 B 1 
ATOM 3589 C CG2 . VAL B 2 360 ? -32.219  1.259   8.585   1.00 76.06 360 B 1 
ATOM 3590 N N   . LEU B 2 361 ? -34.538  -0.100  12.446  1.00 84.97 361 B 1 
ATOM 3591 C CA  . LEU B 2 361 ? -35.659  -0.661  13.181  1.00 83.77 361 B 1 
ATOM 3592 C C   . LEU B 2 361 ? -36.943  -0.485  12.367  1.00 83.23 361 B 1 
ATOM 3593 O O   . LEU B 2 361 ? -37.187  0.596   11.836  1.00 80.45 361 B 1 
ATOM 3594 C CB  . LEU B 2 361 ? -35.773  0.040   14.544  1.00 81.53 361 B 1 
ATOM 3595 C CG  . LEU B 2 361 ? -34.694  -0.415  15.545  1.00 72.71 361 B 1 
ATOM 3596 C CD1 . LEU B 2 361 ? -34.479  0.647   16.616  1.00 64.95 361 B 1 
ATOM 3597 C CD2 . LEU B 2 361 ? -35.102  -1.711  16.237  1.00 65.60 361 B 1 
ATOM 3598 N N   . ASN B 2 362 ? -37.770  -1.527  12.324  1.00 83.34 362 B 1 
ATOM 3599 C CA  . ASN B 2 362 ? -39.038  -1.556  11.598  1.00 83.10 362 B 1 
ATOM 3600 C C   . ASN B 2 362 ? -38.888  -1.051  10.143  1.00 83.25 362 B 1 
ATOM 3601 O O   . ASN B 2 362 ? -39.485  -0.037  9.787   1.00 79.33 362 B 1 
ATOM 3602 C CB  . ASN B 2 362 ? -40.117  -0.788  12.388  1.00 80.83 362 B 1 
ATOM 3603 C CG  . ASN B 2 362 ? -40.397  -1.380  13.754  1.00 76.69 362 B 1 
ATOM 3604 O OD1 . ASN B 2 362 ? -40.487  -2.579  13.948  1.00 68.61 362 B 1 
ATOM 3605 N ND2 . ASN B 2 362 ? -40.571  -0.540  14.752  1.00 67.35 362 B 1 
ATOM 3606 N N   . PRO B 2 363 ? -38.049  -1.726  9.317   1.00 84.66 363 B 1 
ATOM 3607 C CA  . PRO B 2 363 ? -37.841  -1.298  7.947   1.00 84.26 363 B 1 
ATOM 3608 C C   . PRO B 2 363 ? -39.152  -1.370  7.156   1.00 84.29 363 B 1 
ATOM 3609 O O   . PRO B 2 363 ? -39.924  -2.325  7.274   1.00 81.17 363 B 1 
ATOM 3610 C CB  . PRO B 2 363 ? -36.777  -2.244  7.388   1.00 81.81 363 B 1 
ATOM 3611 C CG  . PRO B 2 363 ? -36.982  -3.527  8.201   1.00 79.97 363 B 1 
ATOM 3612 C CD  . PRO B 2 363 ? -37.386  -2.990  9.563   1.00 83.49 363 B 1 
ATOM 3613 N N   . GLU B 2 364 ? -39.375  -0.364  6.329   1.00 83.74 364 B 1 
ATOM 3614 C CA  . GLU B 2 364 ? -40.478  -0.361  5.370   1.00 83.47 364 B 1 
ATOM 3615 C C   . GLU B 2 364 ? -40.351  -1.535  4.401   1.00 83.75 364 B 1 
ATOM 3616 O O   . GLU B 2 364 ? -39.252  -1.972  4.067   1.00 81.55 364 B 1 
ATOM 3617 C CB  . GLU B 2 364 ? -40.501  0.977   4.611   1.00 80.68 364 B 1 
ATOM 3618 C CG  . GLU B 2 364 ? -40.896  2.167   5.502   1.00 71.71 364 B 1 
ATOM 3619 C CD  . GLU B 2 364 ? -40.635  3.530   4.822   1.00 68.81 364 B 1 
ATOM 3620 O OE1 . GLU B 2 364 ? -40.316  4.490   5.550   1.00 60.62 364 B 1 
ATOM 3621 O OE2 . GLU B 2 364 ? -40.704  3.620   3.568   1.00 62.31 364 B 1 
ATOM 3622 N N   . ALA B 2 365 ? -41.479  -2.037  3.919   1.00 84.56 365 B 1 
ATOM 3623 C CA  . ALA B 2 365 ? -41.464  -3.060  2.895   1.00 84.00 365 B 1 
ATOM 3624 C C   . ALA B 2 365 ? -40.860  -2.519  1.592   1.00 84.25 365 B 1 
ATOM 3625 O O   . ALA B 2 365 ? -41.130  -1.386  1.202   1.00 80.64 365 B 1 
ATOM 3626 C CB  . ALA B 2 365 ? -42.887  -3.578  2.684   1.00 81.67 365 B 1 
ATOM 3627 N N   . GLY B 2 366 ? -40.061  -3.356  0.925   1.00 84.71 366 B 1 
ATOM 3628 C CA  . GLY B 2 366 ? -39.407  -2.987  -0.319  1.00 84.88 366 B 1 
ATOM 3629 C C   . GLY B 2 366 ? -38.011  -3.589  -0.452  1.00 86.11 366 B 1 
ATOM 3630 O O   . GLY B 2 366 ? -37.582  -4.396  0.376   1.00 83.71 366 B 1 
ATOM 3631 N N   . MET B 2 367 ? -37.313  -3.194  -1.513  1.00 84.90 367 B 1 
ATOM 3632 C CA  . MET B 2 367 ? -35.916  -3.552  -1.724  1.00 85.99 367 B 1 
ATOM 3633 C C   . MET B 2 367 ? -35.013  -2.568  -0.984  1.00 86.34 367 B 1 
ATOM 3634 O O   . MET B 2 367 ? -34.989  -1.378  -1.291  1.00 83.82 367 B 1 
ATOM 3635 C CB  . MET B 2 367 ? -35.596  -3.580  -3.225  1.00 83.70 367 B 1 
ATOM 3636 C CG  . MET B 2 367 ? -36.205  -4.804  -3.921  1.00 76.56 367 B 1 
ATOM 3637 S SD  . MET B 2 367 ? -35.529  -6.412  -3.395  1.00 72.70 367 B 1 
ATOM 3638 C CE  . MET B 2 367 ? -33.877  -6.306  -4.108  1.00 61.67 367 B 1 
ATOM 3639 N N   . TRP B 2 368 ? -34.279  -3.067  -0.004  1.00 86.51 368 B 1 
ATOM 3640 C CA  . TRP B 2 368 ? -33.273  -2.307  0.713   1.00 86.89 368 B 1 
ATOM 3641 C C   . TRP B 2 368 ? -31.895  -2.602  0.150   1.00 87.04 368 B 1 
ATOM 3642 O O   . TRP B 2 368 ? -31.557  -3.756  -0.114  1.00 84.70 368 B 1 
ATOM 3643 C CB  . TRP B 2 368 ? -33.342  -2.612  2.204   1.00 86.59 368 B 1 
ATOM 3644 C CG  . TRP B 2 368 ? -34.480  -1.950  2.900   1.00 86.54 368 B 1 
ATOM 3645 C CD1 . TRP B 2 368 ? -35.769  -2.372  2.891   1.00 82.07 368 B 1 
ATOM 3646 C CD2 . TRP B 2 368 ? -34.454  -0.724  3.699   1.00 86.53 368 B 1 
ATOM 3647 N NE1 . TRP B 2 368 ? -36.544  -1.495  3.630   1.00 83.79 368 B 1 
ATOM 3648 C CE2 . TRP B 2 368 ? -35.779  -0.471  4.146   1.00 85.32 368 B 1 
ATOM 3649 C CE3 . TRP B 2 368 ? -33.441  0.180   4.073   1.00 84.80 368 B 1 
ATOM 3650 C CZ2 . TRP B 2 368 ? -36.090  0.654   4.941   1.00 84.79 368 B 1 
ATOM 3651 C CZ3 . TRP B 2 368 ? -33.753  1.296   4.868   1.00 82.59 368 B 1 
ATOM 3652 C CH2 . TRP B 2 368 ? -35.061  1.532   5.293   1.00 82.57 368 B 1 
ATOM 3653 N N   . GLN B 2 369 ? -31.092  -1.573  0.011   1.00 87.21 369 B 1 
ATOM 3654 C CA  . GLN B 2 369 ? -29.703  -1.664  -0.418  1.00 87.11 369 B 1 
ATOM 3655 C C   . GLN B 2 369 ? -28.799  -1.280  0.750   1.00 87.17 369 B 1 
ATOM 3656 O O   . GLN B 2 369 ? -28.912  -0.185  1.295   1.00 85.46 369 B 1 
ATOM 3657 C CB  . GLN B 2 369 ? -29.460  -0.776  -1.645  1.00 84.89 369 B 1 
ATOM 3658 C CG  . GLN B 2 369 ? -30.306  -1.201  -2.850  1.00 76.63 369 B 1 
ATOM 3659 C CD  . GLN B 2 369 ? -30.017  -0.355  -4.091  1.00 77.25 369 B 1 
ATOM 3660 O OE1 . GLN B 2 369 ? -29.775  0.838   -4.014  1.00 69.75 369 B 1 
ATOM 3661 N NE2 . GLN B 2 369 ? -30.037  -0.927  -5.269  1.00 67.94 369 B 1 
ATOM 3662 N N   . CYS B 2 370 ? -27.892  -2.190  1.102   1.00 87.66 370 B 1 
ATOM 3663 C CA  . CYS B 2 370 ? -26.749  -1.851  1.933   1.00 87.85 370 B 1 
ATOM 3664 C C   . CYS B 2 370 ? -25.563  -1.518  1.033   1.00 88.70 370 B 1 
ATOM 3665 O O   . CYS B 2 370 ? -25.154  -2.347  0.220   1.00 86.77 370 B 1 
ATOM 3666 C CB  . CYS B 2 370 ? -26.422  -2.984  2.905   1.00 86.13 370 B 1 
ATOM 3667 S SG  . CYS B 2 370 ? -25.071  -2.476  4.006   1.00 80.91 370 B 1 
ATOM 3668 N N   . LEU B 2 371 ? -25.021  -0.326  1.195   1.00 87.80 371 B 1 
ATOM 3669 C CA  . LEU B 2 371 ? -23.911  0.184   0.416   1.00 87.51 371 B 1 
ATOM 3670 C C   . LEU B 2 371 ? -22.712  0.435   1.326   1.00 87.30 371 B 1 
ATOM 3671 O O   . LEU B 2 371 ? -22.799  1.209   2.275   1.00 86.47 371 B 1 
ATOM 3672 C CB  . LEU B 2 371 ? -24.322  1.480   -0.309  1.00 85.93 371 B 1 
ATOM 3673 C CG  . LEU B 2 371 ? -25.507  1.337   -1.285  1.00 81.75 371 B 1 
ATOM 3674 C CD1 . LEU B 2 371 ? -25.864  2.719   -1.838  1.00 76.01 371 B 1 
ATOM 3675 C CD2 . LEU B 2 371 ? -25.172  0.424   -2.460  1.00 76.42 371 B 1 
ATOM 3676 N N   . LEU B 2 372 ? -21.593  -0.196  0.991   1.00 86.54 372 B 1 
ATOM 3677 C CA  . LEU B 2 372 ? -20.289  0.160   1.518   1.00 86.08 372 B 1 
ATOM 3678 C C   . LEU B 2 372 ? -19.590  1.054   0.500   1.00 86.10 372 B 1 
ATOM 3679 O O   . LEU B 2 372 ? -19.363  0.624   -0.631  1.00 84.83 372 B 1 
ATOM 3680 C CB  . LEU B 2 372 ? -19.491  -1.120  1.808   1.00 85.45 372 B 1 
ATOM 3681 C CG  . LEU B 2 372 ? -18.117  -0.847  2.456   1.00 85.65 372 B 1 
ATOM 3682 C CD1 . LEU B 2 372 ? -18.280  -0.313  3.882   1.00 80.09 372 B 1 
ATOM 3683 C CD2 . LEU B 2 372 ? -17.307  -2.136  2.508   1.00 80.82 372 B 1 
ATOM 3684 N N   . SER B 2 373 ? -19.251  2.263   0.901   1.00 88.73 373 B 1 
ATOM 3685 C CA  . SER B 2 373 ? -18.593  3.229   0.024   1.00 87.37 373 B 1 
ATOM 3686 C C   . SER B 2 373 ? -17.346  3.825   0.666   1.00 86.78 373 B 1 
ATOM 3687 O O   . SER B 2 373 ? -17.264  3.976   1.881   1.00 84.78 373 B 1 
ATOM 3688 C CB  . SER B 2 373 ? -19.586  4.317   -0.415  1.00 84.79 373 B 1 
ATOM 3689 O OG  . SER B 2 373 ? -20.115  5.013   0.695   1.00 73.86 373 B 1 
ATOM 3690 N N   . ASP B 2 374 ? -16.368  4.164   -0.158  1.00 86.01 374 B 1 
ATOM 3691 C CA  . ASP B 2 374 ? -15.182  4.913   0.232   1.00 84.08 374 B 1 
ATOM 3692 C C   . ASP B 2 374 ? -15.075  6.162   -0.637  1.00 83.05 374 B 1 
ATOM 3693 O O   . ASP B 2 374 ? -15.052  6.070   -1.865  1.00 78.18 374 B 1 
ATOM 3694 C CB  . ASP B 2 374 ? -13.915  4.050   0.125   1.00 80.65 374 B 1 
ATOM 3695 C CG  . ASP B 2 374 ? -12.687  4.693   0.787   1.00 79.56 374 B 1 
ATOM 3696 O OD1 . ASP B 2 374 ? -12.767  5.863   1.214   1.00 73.18 374 B 1 
ATOM 3697 O OD2 . ASP B 2 374 ? -11.651  3.997   0.916   1.00 74.01 374 B 1 
ATOM 3698 N N   . SER B 2 375 ? -15.050  7.330   0.013   1.00 83.05 375 B 1 
ATOM 3699 C CA  . SER B 2 375 ? -14.932  8.617   -0.679  1.00 82.56 375 B 1 
ATOM 3700 C C   . SER B 2 375 ? -15.933  8.810   -1.841  1.00 82.62 375 B 1 
ATOM 3701 O O   . SER B 2 375 ? -15.610  9.419   -2.856  1.00 76.48 375 B 1 
ATOM 3702 C CB  . SER B 2 375 ? -13.481  8.850   -1.116  1.00 79.92 375 B 1 
ATOM 3703 O OG  . SER B 2 375 ? -12.608  8.728   0.009   1.00 72.67 375 B 1 
ATOM 3704 N N   . GLY B 2 376 ? -17.139  8.282   -1.701  1.00 81.48 376 B 1 
ATOM 3705 C CA  . GLY B 2 376 ? -18.198  8.338   -2.710  1.00 81.03 376 B 1 
ATOM 3706 C C   . GLY B 2 376 ? -18.207  7.180   -3.718  1.00 82.98 376 B 1 
ATOM 3707 O O   . GLY B 2 376 ? -19.211  6.982   -4.395  1.00 78.74 376 B 1 
ATOM 3708 N N   . GLN B 2 377 ? -17.157  6.372   -3.789  1.00 82.19 377 B 1 
ATOM 3709 C CA  . GLN B 2 377 ? -17.124  5.174   -4.625  1.00 84.10 377 B 1 
ATOM 3710 C C   . GLN B 2 377 ? -17.758  3.987   -3.896  1.00 85.15 377 B 1 
ATOM 3711 O O   . GLN B 2 377 ? -17.316  3.617   -2.813  1.00 83.37 377 B 1 
ATOM 3712 C CB  . GLN B 2 377 ? -15.683  4.882   -5.050  1.00 81.35 377 B 1 
ATOM 3713 C CG  . GLN B 2 377 ? -15.628  3.723   -6.051  1.00 72.44 377 B 1 
ATOM 3714 C CD  . GLN B 2 377 ? -14.210  3.423   -6.553  1.00 67.34 377 B 1 
ATOM 3715 O OE1 . GLN B 2 377 ? -13.227  4.020   -6.158  1.00 58.73 377 B 1 
ATOM 3716 N NE2 . GLN B 2 377 ? -14.066  2.477   -7.444  1.00 57.24 377 B 1 
ATOM 3717 N N   . VAL B 2 378 ? -18.762  3.371   -4.501  1.00 84.96 378 B 1 
ATOM 3718 C CA  . VAL B 2 378 ? -19.383  2.154   -3.962  1.00 84.94 378 B 1 
ATOM 3719 C C   . VAL B 2 378 ? -18.444  0.968   -4.170  1.00 85.38 378 B 1 
ATOM 3720 O O   . VAL B 2 378 ? -18.058  0.660   -5.292  1.00 83.45 378 B 1 
ATOM 3721 C CB  . VAL B 2 378 ? -20.764  1.902   -4.589  1.00 82.21 378 B 1 
ATOM 3722 C CG1 . VAL B 2 378 ? -21.415  0.646   -4.002  1.00 76.09 378 B 1 
ATOM 3723 C CG2 . VAL B 2 378 ? -21.708  3.079   -4.323  1.00 77.34 378 B 1 
ATOM 3724 N N   . LEU B 2 379 ? -18.086  0.291   -3.074  1.00 87.03 379 B 1 
ATOM 3725 C CA  . LEU B 2 379 ? -17.213  -0.879  -3.068  1.00 86.01 379 B 1 
ATOM 3726 C C   . LEU B 2 379 ? -18.016  -2.185  -3.018  1.00 86.69 379 B 1 
ATOM 3727 O O   . LEU B 2 379 ? -17.639  -3.173  -3.642  1.00 84.80 379 B 1 
ATOM 3728 C CB  . LEU B 2 379 ? -16.293  -0.803  -1.837  1.00 84.70 379 B 1 
ATOM 3729 C CG  . LEU B 2 379 ? -15.347  0.407   -1.808  1.00 83.49 379 B 1 
ATOM 3730 C CD1 . LEU B 2 379 ? -14.630  0.440   -0.460  1.00 78.54 379 B 1 
ATOM 3731 C CD2 . LEU B 2 379 ? -14.296  0.334   -2.919  1.00 79.16 379 B 1 
ATOM 3732 N N   . LEU B 2 380 ? -19.101  -2.184  -2.256  1.00 87.16 380 B 1 
ATOM 3733 C CA  . LEU B 2 380 ? -20.000  -3.317  -2.108  1.00 86.86 380 B 1 
ATOM 3734 C C   . LEU B 2 380 ? -21.445  -2.843  -2.061  1.00 87.57 380 B 1 
ATOM 3735 O O   . LEU B 2 380 ? -21.770  -1.867  -1.383  1.00 86.90 380 B 1 
ATOM 3736 C CB  . LEU B 2 380 ? -19.686  -4.102  -0.825  1.00 85.19 380 B 1 
ATOM 3737 C CG  . LEU B 2 380 ? -18.418  -4.968  -0.870  1.00 83.15 380 B 1 
ATOM 3738 C CD1 . LEU B 2 380 ? -18.145  -5.525  0.528   1.00 78.94 380 B 1 
ATOM 3739 C CD2 . LEU B 2 380 ? -18.580  -6.136  -1.841  1.00 80.48 380 B 1 
ATOM 3740 N N   . GLU B 2 381 ? -22.308  -3.603  -2.714  1.00 86.63 381 B 1 
ATOM 3741 C CA  . GLU B 2 381 ? -23.751  -3.418  -2.694  1.00 86.38 381 B 1 
ATOM 3742 C C   . GLU B 2 381 ? -24.428  -4.749  -2.385  1.00 86.13 381 B 1 
ATOM 3743 O O   . GLU B 2 381 ? -24.171  -5.760  -3.049  1.00 83.60 381 B 1 
ATOM 3744 C CB  . GLU B 2 381 ? -24.207  -2.849  -4.039  1.00 83.74 381 B 1 
ATOM 3745 C CG  . GLU B 2 381 ? -25.731  -2.648  -4.090  1.00 75.80 381 B 1 
ATOM 3746 C CD  . GLU B 2 381 ? -26.217  -2.052  -5.412  1.00 73.85 381 B 1 
ATOM 3747 O OE1 . GLU B 2 381 ? -27.454  -2.068  -5.616  1.00 64.43 381 B 1 
ATOM 3748 O OE2 . GLU B 2 381 ? -25.382  -1.573  -6.206  1.00 66.90 381 B 1 
ATOM 3749 N N   . SER B 2 382 ? -25.283  -4.769  -1.377  1.00 86.77 382 B 1 
ATOM 3750 C CA  . SER B 2 382 ? -26.101  -5.928  -1.041  1.00 86.21 382 B 1 
ATOM 3751 C C   . SER B 2 382 ? -27.569  -5.534  -0.997  1.00 87.36 382 B 1 
ATOM 3752 O O   . SER B 2 382 ? -27.935  -4.590  -0.298  1.00 85.43 382 B 1 
ATOM 3753 C CB  . SER B 2 382 ? -25.667  -6.528  0.285   1.00 84.05 382 B 1 
ATOM 3754 O OG  . SER B 2 382 ? -26.351  -7.758  0.501   1.00 76.07 382 B 1 
ATOM 3755 N N   . ASN B 2 383 ? -28.392  -6.303  -1.703  1.00 87.91 383 B 1 
ATOM 3756 C CA  . ASN B 2 383 ? -29.824  -6.067  -1.816  1.00 87.32 383 B 1 
ATOM 3757 C C   . ASN B 2 383 ? -30.590  -7.055  -0.941  1.00 87.00 383 B 1 
ATOM 3758 O O   . ASN B 2 383 ? -30.356  -8.258  -1.002  1.00 84.09 383 B 1 
ATOM 3759 C CB  . ASN B 2 383 ? -30.214  -6.130  -3.305  1.00 84.96 383 B 1 
ATOM 3760 C CG  . ASN B 2 383 ? -29.593  -4.985  -4.090  1.00 81.60 383 B 1 
ATOM 3761 O OD1 . ASN B 2 383 ? -29.302  -3.948  -3.547  1.00 72.09 383 B 1 
ATOM 3762 N ND2 . ASN B 2 383 ? -29.359  -5.121  -5.375  1.00 71.60 383 B 1 
ATOM 3763 N N   . ILE B 2 384 ? -31.521  -6.550  -0.128  1.00 85.90 384 B 1 
ATOM 3764 C CA  . ILE B 2 384 ? -32.394  -7.350  0.739   1.00 86.04 384 B 1 
ATOM 3765 C C   . ILE B 2 384 ? -33.835  -6.935  0.510   1.00 86.31 384 B 1 
ATOM 3766 O O   . ILE B 2 384 ? -34.187  -5.764  0.661   1.00 84.50 384 B 1 
ATOM 3767 C CB  . ILE B 2 384 ? -32.037  -7.195  2.226   1.00 84.17 384 B 1 
ATOM 3768 C CG1 . ILE B 2 384 ? -30.570  -7.598  2.476   1.00 73.76 384 B 1 
ATOM 3769 C CG2 . ILE B 2 384 ? -32.974  -8.053  3.096   1.00 74.26 384 B 1 
ATOM 3770 C CD1 . ILE B 2 384 ? -30.166  -7.377  3.925   1.00 68.20 384 B 1 
ATOM 3771 N N   . LYS B 2 385 ? -34.687  -7.913  0.209   1.00 85.96 385 B 1 
ATOM 3772 C CA  . LYS B 2 385 ? -36.122  -7.691  0.106   1.00 85.89 385 B 1 
ATOM 3773 C C   . LYS B 2 385 ? -36.761  -7.808  1.487   1.00 85.41 385 B 1 
ATOM 3774 O O   . LYS B 2 385 ? -36.858  -8.897  2.034   1.00 82.72 385 B 1 
ATOM 3775 C CB  . LYS B 2 385 ? -36.716  -8.672  -0.913  1.00 84.11 385 B 1 
ATOM 3776 C CG  . LYS B 2 385 ? -38.171  -8.326  -1.231  1.00 77.75 385 B 1 
ATOM 3777 C CD  . LYS B 2 385 ? -38.687  -9.214  -2.369  1.00 73.47 385 B 1 
ATOM 3778 C CE  . LYS B 2 385 ? -40.114  -8.812  -2.758  1.00 62.47 385 B 1 
ATOM 3779 N NZ  . LYS B 2 385 ? -40.597  -9.593  -3.924  1.00 54.21 385 B 1 
ATOM 3780 N N   . VAL B 2 386 ? -37.226  -6.697  2.009   1.00 85.04 386 B 1 
ATOM 3781 C CA  . VAL B 2 386 ? -38.048  -6.676  3.218   1.00 84.09 386 B 1 
ATOM 3782 C C   . VAL B 2 386 ? -39.490  -6.942  2.808   1.00 83.14 386 B 1 
ATOM 3783 O O   . VAL B 2 386 ? -40.083  -6.166  2.055   1.00 80.49 386 B 1 
ATOM 3784 C CB  . VAL B 2 386 ? -37.888  -5.358  3.982   1.00 82.10 386 B 1 
ATOM 3785 C CG1 . VAL B 2 386 ? -38.805  -5.309  5.205   1.00 75.96 386 B 1 
ATOM 3786 C CG2 . VAL B 2 386 ? -36.439  -5.200  4.458   1.00 77.78 386 B 1 
ATOM 3787 N N   . LEU B 2 387 ? -40.031  -8.049  3.281   1.00 84.46 387 B 1 
ATOM 3788 C CA  . LEU B 2 387 ? -41.437  -8.364  3.059   1.00 81.79 387 B 1 
ATOM 3789 C C   . LEU B 2 387 ? -42.304  -7.496  3.976   1.00 79.24 387 B 1 
ATOM 3790 O O   . LEU B 2 387 ? -41.920  -7.262  5.129   1.00 73.91 387 B 1 
ATOM 3791 C CB  . LEU B 2 387 ? -41.691  -9.863  3.285   1.00 78.82 387 B 1 
ATOM 3792 C CG  . LEU B 2 387 ? -41.022  -10.767 2.231   1.00 72.25 387 B 1 
ATOM 3793 C CD1 . LEU B 2 387 ? -41.160  -12.231 2.647   1.00 66.47 387 B 1 
ATOM 3794 C CD2 . LEU B 2 387 ? -41.658  -10.604 0.840   1.00 64.83 387 B 1 
ATOM 3795 N N   . PRO B 2 388 ? -43.469  -7.049  3.495   1.00 79.99 388 B 1 
ATOM 3796 C CA  . PRO B 2 388 ? -44.408  -6.391  4.373   1.00 78.24 388 B 1 
ATOM 3797 C C   . PRO B 2 388 ? -44.757  -7.387  5.477   1.00 76.51 388 B 1 
ATOM 3798 O O   . PRO B 2 388 ? -45.282  -8.474  5.220   1.00 70.62 388 B 1 
ATOM 3799 C CB  . PRO B 2 388 ? -45.602  -6.014  3.499   1.00 74.85 388 B 1 
ATOM 3800 C CG  . PRO B 2 388 ? -45.532  -6.983  2.320   1.00 72.89 388 B 1 
ATOM 3801 C CD  . PRO B 2 388 ? -44.036  -7.270  2.180   1.00 75.67 388 B 1 
ATOM 3802 N N   . THR B 2 389 ? -44.480  -7.035  6.705   1.00 72.68 389 B 1 
ATOM 3803 C CA  . THR B 2 389 ? -45.111  -7.701  7.824   1.00 70.07 389 B 1 
ATOM 3804 C C   . THR B 2 389 ? -46.580  -7.334  7.723   1.00 67.68 389 B 1 
ATOM 3805 O O   . THR B 2 389 ? -46.991  -6.248  8.128   1.00 60.47 389 B 1 
ATOM 3806 C CB  . THR B 2 389 ? -44.503  -7.297  9.178   1.00 64.27 389 B 1 
ATOM 3807 O OG1 . THR B 2 389 ? -44.284  -5.907  9.268   1.00 57.36 389 B 1 
ATOM 3808 C CG2 . THR B 2 389 ? -43.159  -7.980  9.408   1.00 55.94 389 B 1 
ATOM 3809 N N   . TRP B 2 390 ? -47.388  -8.254  7.147   1.00 63.07 390 B 1 
ATOM 3810 C CA  . TRP B 2 390 ? -48.818  -8.291  7.405   1.00 60.62 390 B 1 
ATOM 3811 C C   . TRP B 2 390 ? -48.972  -8.603  8.893   1.00 58.49 390 B 1 
ATOM 3812 O O   . TRP B 2 390 ? -49.342  -9.701  9.298   1.00 54.12 390 B 1 
ATOM 3813 C CB  . TRP B 2 390 ? -49.512  -9.310  6.500   1.00 57.07 390 B 1 
ATOM 3814 C CG  . TRP B 2 390 ? -49.564  -8.951  5.049   1.00 54.33 390 B 1 
ATOM 3815 C CD1 . TRP B 2 390 ? -48.519  -8.925  4.205   1.00 48.75 390 B 1 
ATOM 3816 C CD2 . TRP B 2 390 ? -50.738  -8.572  4.251   1.00 49.14 390 B 1 
ATOM 3817 N NE1 . TRP B 2 390 ? -48.947  -8.560  2.942   1.00 43.54 390 B 1 
ATOM 3818 C CE2 . TRP B 2 390 ? -50.303  -8.339  2.920   1.00 45.87 390 B 1 
ATOM 3819 C CE3 . TRP B 2 390 ? -52.112  -8.422  4.531   1.00 46.09 390 B 1 
ATOM 3820 C CZ2 . TRP B 2 390 ? -51.192  -7.966  1.893   1.00 45.25 390 B 1 
ATOM 3821 C CZ3 . TRP B 2 390 ? -52.999  -8.053  3.517   1.00 46.11 390 B 1 
ATOM 3822 C CH2 . TRP B 2 390 ? -52.550  -7.829  2.205   1.00 45.27 390 B 1 
ATOM 3823 N N   . SER B 2 391 ? -48.657  -7.639  9.714   1.00 55.37 391 B 1 
ATOM 3824 C CA  . SER B 2 391 ? -49.344  -7.481  10.964  1.00 54.91 391 B 1 
ATOM 3825 C C   . SER B 2 391 ? -50.759  -7.078  10.566  1.00 54.32 391 B 1 
ATOM 3826 O O   . SER B 2 391 ? -51.124  -5.910  10.613  1.00 51.35 391 B 1 
ATOM 3827 C CB  . SER B 2 391 ? -48.651  -6.455  11.875  1.00 51.17 391 B 1 
ATOM 3828 O OG  . SER B 2 391 ? -48.558  -5.191  11.268  1.00 48.72 391 B 1 
ATOM 3829 N N   . THR B 2 392 ? -51.560  -8.048  10.085  1.00 54.09 392 B 1 
ATOM 3830 C CA  . THR B 2 392 ? -52.957  -8.038  10.427  1.00 55.57 392 B 1 
ATOM 3831 C C   . THR B 2 392 ? -52.936  -8.089  11.951  1.00 54.92 392 B 1 
ATOM 3832 O O   . THR B 2 392 ? -52.638  -9.149  12.517  1.00 51.66 392 B 1 
ATOM 3833 C CB  . THR B 2 392 ? -53.714  -9.247  9.847   1.00 51.35 392 B 1 
ATOM 3834 O OG1 . THR B 2 392 ? -52.942  -10.422 9.889   1.00 46.75 392 B 1 
ATOM 3835 C CG2 . THR B 2 392 ? -54.078  -8.992  8.385   1.00 46.45 392 B 1 
ATOM 3836 N N   . PRO B 2 393 ? -53.161  -6.952  12.648  1.00 53.25 393 B 1 
ATOM 3837 C CA  . PRO B 2 393 ? -53.500  -7.010  14.030  1.00 54.65 393 B 1 
ATOM 3838 C C   . PRO B 2 393 ? -54.921  -7.572  14.024  1.00 55.08 393 B 1 
ATOM 3839 O O   . PRO B 2 393 ? -55.897  -6.832  14.089  1.00 53.42 393 B 1 
ATOM 3840 C CB  . PRO B 2 393 ? -53.384  -5.568  14.535  1.00 51.08 393 B 1 
ATOM 3841 C CG  . PRO B 2 393 ? -53.775  -4.748  13.314  1.00 50.29 393 B 1 
ATOM 3842 C CD  . PRO B 2 393 ? -53.358  -5.612  12.130  1.00 52.33 393 B 1 
ATOM 3843 N N   . VAL B 2 394 ? -55.024  -8.895  13.838  1.00 49.14 394 B 1 
ATOM 3844 C CA  . VAL B 2 394 ? -56.144  -9.632  14.373  1.00 50.11 394 B 1 
ATOM 3845 C C   . VAL B 2 394 ? -55.987  -9.404  15.866  1.00 49.11 394 B 1 
ATOM 3846 O O   . VAL B 2 394 ? -55.346  -10.180 16.559  1.00 47.51 394 B 1 
ATOM 3847 C CB  . VAL B 2 394 ? -56.105  -11.125 14.010  1.00 46.94 394 B 1 
ATOM 3848 C CG1 . VAL B 2 394 ? -57.365  -11.807 14.520  1.00 42.12 394 B 1 
ATOM 3849 C CG2 . VAL B 2 394 ? -56.047  -11.332 12.499  1.00 44.25 394 B 1 
ATOM 3850 N N   . GLN B 2 395 ? -56.453  -8.230  16.320  1.00 52.26 395 B 1 
ATOM 3851 C CA  . GLN B 2 395 ? -56.499  -7.938  17.731  1.00 55.11 395 B 1 
ATOM 3852 C C   . GLN B 2 395 ? -57.347  -9.063  18.306  1.00 54.89 395 B 1 
ATOM 3853 O O   . GLN B 2 395 ? -58.535  -9.141  17.972  1.00 55.62 395 B 1 
ATOM 3854 C CB  . GLN B 2 395 ? -57.134  -6.569  18.013  1.00 52.28 395 B 1 
ATOM 3855 C CG  . GLN B 2 395 ? -56.144  -5.403  17.854  1.00 47.69 395 B 1 
ATOM 3856 C CD  . GLN B 2 395 ? -56.744  -4.074  18.325  1.00 44.23 395 B 1 
ATOM 3857 O OE1 . GLN B 2 395 ? -57.936  -3.921  18.514  1.00 40.44 395 B 1 
ATOM 3858 N NE2 . GLN B 2 395 ? -55.940  -3.069  18.547  1.00 38.99 395 B 1 
ATOM 3859 N N   . PRO B 2 396 ? -56.774  -9.977  19.086  1.00 53.29 396 B 1 
ATOM 3860 C CA  . PRO B 2 396 ? -57.550  -11.057 19.668  1.00 57.54 396 B 1 
ATOM 3861 C C   . PRO B 2 396 ? -58.666  -10.463 20.519  1.00 59.93 396 B 1 
ATOM 3862 O O   . PRO B 2 396 ? -59.733  -11.049 20.630  1.00 60.46 396 B 1 
ATOM 3863 C CB  . PRO B 2 396 ? -56.539  -11.894 20.458  1.00 54.14 396 B 1 
ATOM 3864 C CG  . PRO B 2 396 ? -55.409  -10.916 20.753  1.00 53.82 396 B 1 
ATOM 3865 C CD  . PRO B 2 396 ? -55.403  -10.001 19.538  1.00 57.09 396 B 1 
ATOM 3866 N N   . MET B 2 397 ? -58.511  -9.226  20.994  1.00 60.38 397 B 1 
ATOM 3867 C CA  . MET B 2 397 ? -59.580  -8.438  21.609  1.00 63.86 397 B 1 
ATOM 3868 C C   . MET B 2 397 ? -60.777  -8.225  20.682  1.00 64.04 397 B 1 
ATOM 3869 O O   . MET B 2 397 ? -61.897  -8.301  21.165  1.00 65.37 397 B 1 
ATOM 3870 C CB  . MET B 2 397 ? -59.071  -7.069  22.056  1.00 60.86 397 B 1 
ATOM 3871 C CG  . MET B 2 397 ? -58.371  -7.131  23.411  1.00 56.32 397 B 1 
ATOM 3872 S SD  . MET B 2 397 ? -58.166  -5.497  24.149  1.00 54.24 397 B 1 
ATOM 3873 C CE  . MET B 2 397 ? -57.564  -5.948  25.783  1.00 45.08 397 B 1 
ATOM 3874 N N   . ALA B 2 398 ? -60.594  -7.980  19.371  1.00 59.11 398 B 1 
ATOM 3875 C CA  . ALA B 2 398 ? -61.728  -7.776  18.473  1.00 63.54 398 B 1 
ATOM 3876 C C   . ALA B 2 398 ? -62.551  -9.059  18.318  1.00 64.64 398 B 1 
ATOM 3877 O O   . ALA B 2 398 ? -63.778  -9.012  18.367  1.00 68.22 398 B 1 
ATOM 3878 C CB  . ALA B 2 398 ? -61.235  -7.238  17.121  1.00 62.76 398 B 1 
ATOM 3879 N N   . LEU B 2 399 ? -61.874  -10.229 18.217  1.00 61.04 399 B 1 
ATOM 3880 C CA  . LEU B 2 399 ? -62.548  -11.535 18.232  1.00 66.12 399 B 1 
ATOM 3881 C C   . LEU B 2 399 ? -63.201  -11.824 19.585  1.00 67.20 399 B 1 
ATOM 3882 O O   . LEU B 2 399 ? -64.317  -12.328 19.612  1.00 70.29 399 B 1 
ATOM 3883 C CB  . LEU B 2 399 ? -61.546  -12.639 17.864  1.00 64.62 399 B 1 
ATOM 3884 C CG  . LEU B 2 399 ? -61.367  -12.829 16.344  1.00 59.90 399 B 1 
ATOM 3885 C CD1 . LEU B 2 399 ? -60.134  -13.676 16.062  1.00 55.72 399 B 1 
ATOM 3886 C CD2 . LEU B 2 399 ? -62.576  -13.542 15.734  1.00 59.45 399 B 1 
ATOM 3887 N N   . ILE B 2 400 ? -62.563  -11.482 20.696  1.00 71.86 400 B 1 
ATOM 3888 C CA  . ILE B 2 400 ? -63.137  -11.635 22.042  1.00 75.79 400 B 1 
ATOM 3889 C C   . ILE B 2 400 ? -64.342  -10.707 22.215  1.00 76.93 400 B 1 
ATOM 3890 O O   . ILE B 2 400 ? -65.363  -11.139 22.730  1.00 79.62 400 B 1 
ATOM 3891 C CB  . ILE B 2 400 ? -62.072  -11.412 23.133  1.00 75.45 400 B 1 
ATOM 3892 C CG1 . ILE B 2 400 ? -61.025  -12.545 23.104  1.00 71.76 400 B 1 
ATOM 3893 C CG2 . ILE B 2 400 ? -62.710  -11.353 24.527  1.00 71.65 400 B 1 
ATOM 3894 C CD1 . ILE B 2 400 ? -59.737  -12.217 23.871  1.00 62.35 400 B 1 
ATOM 3895 N N   . VAL B 2 401 ? -64.275  -9.460  21.753  1.00 75.02 401 B 1 
ATOM 3896 C CA  . VAL B 2 401 ? -65.393  -8.512  21.837  1.00 78.36 401 B 1 
ATOM 3897 C C   . VAL B 2 401 ? -66.541  -8.946  20.933  1.00 79.14 401 B 1 
ATOM 3898 O O   . VAL B 2 401 ? -67.673  -8.995  21.402  1.00 81.81 401 B 1 
ATOM 3899 C CB  . VAL B 2 401 ? -64.940  -7.069  21.529  1.00 77.68 401 B 1 
ATOM 3900 C CG1 . VAL B 2 401 ? -66.115  -6.091  21.428  1.00 69.02 401 B 1 
ATOM 3901 C CG2 . VAL B 2 401 ? -64.030  -6.541  22.645  1.00 73.45 401 B 1 
ATOM 3902 N N   . LEU B 2 402 ? -66.278  -9.350  19.685  1.00 66.73 402 B 1 
ATOM 3903 C CA  . LEU B 2 402 ? -67.317  -9.874  18.792  1.00 71.55 402 B 1 
ATOM 3904 C C   . LEU B 2 402 ? -67.942  -11.157 19.344  1.00 72.04 402 B 1 
ATOM 3905 O O   . LEU B 2 402 ? -69.164  -11.278 19.357  1.00 75.69 402 B 1 
ATOM 3906 C CB  . LEU B 2 402 ? -66.731  -10.105 17.385  1.00 69.47 402 B 1 
ATOM 3907 C CG  . LEU B 2 402 ? -66.719  -8.837  16.515  1.00 64.44 402 B 1 
ATOM 3908 C CD1 . LEU B 2 402 ? -65.774  -9.005  15.333  1.00 58.86 402 B 1 
ATOM 3909 C CD2 . LEU B 2 402 ? -68.120  -8.545  15.958  1.00 62.12 402 B 1 
ATOM 3910 N N   . GLY B 2 403 ? -67.134  -12.091 19.849  1.00 71.37 403 B 1 
ATOM 3911 C CA  . GLY B 2 403 ? -67.606  -13.305 20.514  1.00 74.39 403 B 1 
ATOM 3912 C C   . GLY B 2 403 ? -68.416  -13.008 21.775  1.00 75.04 403 B 1 
ATOM 3913 O O   . GLY B 2 403 ? -69.466  -13.607 21.992  1.00 76.08 403 B 1 
ATOM 3914 N N   . GLY B 2 404 ? -67.991  -12.032 22.571  1.00 70.94 404 B 1 
ATOM 3915 C CA  . GLY B 2 404 ? -68.691  -11.556 23.763  1.00 75.71 404 B 1 
ATOM 3916 C C   . GLY B 2 404 ? -70.048  -10.937 23.450  1.00 77.14 404 B 1 
ATOM 3917 O O   . GLY B 2 404 ? -71.045  -11.299 24.066  1.00 79.63 404 B 1 
ATOM 3918 N N   . VAL B 2 405 ? -70.108  -10.063 22.447  1.00 78.52 405 B 1 
ATOM 3919 C CA  . VAL B 2 405 ? -71.366  -9.439  22.012  1.00 82.30 405 B 1 
ATOM 3920 C C   . VAL B 2 405 ? -72.324  -10.473 21.424  1.00 82.49 405 B 1 
ATOM 3921 O O   . VAL B 2 405 ? -73.507  -10.477 21.777  1.00 85.16 405 B 1 
ATOM 3922 C CB  . VAL B 2 405 ? -71.109  -8.288  21.019  1.00 81.99 405 B 1 
ATOM 3923 C CG1 . VAL B 2 405 ? -72.399  -7.717  20.425  1.00 72.93 405 B 1 
ATOM 3924 C CG2 . VAL B 2 405 ? -70.389  -7.125  21.703  1.00 75.42 405 B 1 
ATOM 3925 N N   . ALA B 2 406 ? -71.829  -11.396 20.582  1.00 70.29 406 B 1 
ATOM 3926 C CA  . ALA B 2 406 ? -72.644  -12.485 20.042  1.00 78.34 406 B 1 
ATOM 3927 C C   . ALA B 2 406 ? -73.161  -13.413 21.148  1.00 79.21 406 B 1 
ATOM 3928 O O   . ALA B 2 406 ? -74.339  -13.783 21.147  1.00 79.95 406 B 1 
ATOM 3929 C CB  . ALA B 2 406 ? -71.818  -13.248 18.996  1.00 78.17 406 B 1 
ATOM 3930 N N   . GLY B 2 407 ? -72.361  -13.759 22.133  1.00 74.16 407 B 1 
ATOM 3931 C CA  . GLY B 2 407 ? -72.744  -14.536 23.313  1.00 79.78 407 B 1 
ATOM 3932 C C   . GLY B 2 407 ? -73.805  -13.833 24.157  1.00 81.09 407 B 1 
ATOM 3933 O O   . GLY B 2 407 ? -74.794  -14.452 24.551  1.00 82.50 407 B 1 
ATOM 3934 N N   . LEU B 2 408 ? -73.653  -12.515 24.374  1.00 72.59 408 B 1 
ATOM 3935 C CA  . LEU B 2 408 ? -74.611  -11.716 25.140  1.00 77.65 408 B 1 
ATOM 3936 C C   . LEU B 2 408 ? -75.974  -11.635 24.429  1.00 77.58 408 B 1 
ATOM 3937 O O   . LEU B 2 408 ? -77.016  -11.817 25.062  1.00 83.47 408 B 1 
ATOM 3938 C CB  . LEU B 2 408 ? -74.030  -10.313 25.384  1.00 79.70 408 B 1 
ATOM 3939 C CG  . LEU B 2 408 ? -74.608  -9.654  26.660  1.00 71.08 408 B 1 
ATOM 3940 C CD1 . LEU B 2 408 ? -73.574  -9.670  27.776  1.00 65.76 408 B 1 
ATOM 3941 C CD2 . LEU B 2 408 ? -75.015  -8.207  26.401  1.00 68.55 408 B 1 
ATOM 3942 N N   . LEU B 2 409 ? -75.993  -11.448 23.104  1.00 75.26 409 B 1 
ATOM 3943 C CA  . LEU B 2 409 ? -77.219  -11.452 22.298  1.00 80.40 409 B 1 
ATOM 3944 C C   . LEU B 2 409 ? -77.922  -12.808 22.327  1.00 81.58 409 B 1 
ATOM 3945 O O   . LEU B 2 409 ? -79.139  -12.862 22.507  1.00 86.37 409 B 1 
ATOM 3946 C CB  . LEU B 2 409 ? -76.887  -11.042 20.854  1.00 82.59 409 B 1 
ATOM 3947 C CG  . LEU B 2 409 ? -76.638  -9.528  20.654  1.00 79.73 409 B 1 
ATOM 3948 C CD1 . LEU B 2 409 ? -76.092  -9.277  19.253  1.00 71.67 409 B 1 
ATOM 3949 C CD2 . LEU B 2 409 ? -77.922  -8.722  20.818  1.00 76.91 409 B 1 
ATOM 3950 N N   . LEU B 2 410 ? -77.185  -13.916 22.235  1.00 75.84 410 B 1 
ATOM 3951 C CA  . LEU B 2 410 ? -77.734  -15.267 22.400  1.00 80.36 410 B 1 
ATOM 3952 C C   . LEU B 2 410 ? -78.337  -15.481 23.789  1.00 81.00 410 B 1 
ATOM 3953 O O   . LEU B 2 410 ? -79.427  -16.038 23.907  1.00 84.94 410 B 1 
ATOM 3954 C CB  . LEU B 2 410 ? -76.635  -16.309 22.108  1.00 81.27 410 B 1 
ATOM 3955 C CG  . LEU B 2 410 ? -76.604  -16.769 20.640  1.00 72.63 410 B 1 
ATOM 3956 C CD1 . LEU B 2 410 ? -75.284  -17.454 20.335  1.00 67.53 410 B 1 
ATOM 3957 C CD2 . LEU B 2 410 ? -77.743  -17.747 20.354  1.00 69.20 410 B 1 
ATOM 3958 N N   . PHE B 2 411 ? -77.666  -14.994 24.825  1.00 75.11 411 B 1 
ATOM 3959 C CA  . PHE B 2 411 ? -78.150  -15.119 26.203  1.00 80.44 411 B 1 
ATOM 3960 C C   . PHE B 2 411 ? -79.440  -14.316 26.434  1.00 80.16 411 B 1 
ATOM 3961 O O   . PHE B 2 411 ? -80.387  -14.823 27.035  1.00 85.06 411 B 1 
ATOM 3962 C CB  . PHE B 2 411 ? -77.047  -14.690 27.177  1.00 82.01 411 B 1 
ATOM 3963 C CG  . PHE B 2 411 ? -76.974  -15.576 28.400  1.00 74.25 411 B 1 
ATOM 3964 C CD1 . PHE B 2 411 ? -77.782  -15.340 29.522  1.00 68.61 411 B 1 
ATOM 3965 C CD2 . PHE B 2 411 ? -76.104  -16.679 28.398  1.00 68.86 411 B 1 
ATOM 3966 C CE1 . PHE B 2 411 ? -77.720  -16.197 30.630  1.00 64.06 411 B 1 
ATOM 3967 C CE2 . PHE B 2 411 ? -76.027  -17.529 29.504  1.00 63.53 411 B 1 
ATOM 3968 C CZ  . PHE B 2 411 ? -76.836  -17.289 30.616  1.00 68.63 411 B 1 
ATOM 3969 N N   . ILE B 2 412 ? -79.517  -13.095 25.895  1.00 86.11 412 B 1 
ATOM 3970 C CA  . ILE B 2 412 ? -80.726  -12.269 25.930  1.00 86.07 412 B 1 
ATOM 3971 C C   . ILE B 2 412 ? -81.854  -12.944 25.140  1.00 85.33 412 B 1 
ATOM 3972 O O   . ILE B 2 412 ? -82.981  -13.039 25.645  1.00 87.60 412 B 1 
ATOM 3973 C CB  . ILE B 2 412 ? -80.435  -10.843 25.419  1.00 88.11 412 B 1 
ATOM 3974 C CG1 . ILE B 2 412 ? -79.488  -10.092 26.398  1.00 84.15 412 B 1 
ATOM 3975 C CG2 . ILE B 2 412 ? -81.729  -10.032 25.242  1.00 82.92 412 B 1 
ATOM 3976 C CD1 . ILE B 2 412 ? -78.866  -8.823  25.801  1.00 71.71 412 B 1 
ATOM 3977 N N   . GLY B 2 413 ? -81.572  -13.483 23.948  1.00 76.58 413 B 1 
ATOM 3978 C CA  . GLY B 2 413 ? -82.538  -14.208 23.121  1.00 79.43 413 B 1 
ATOM 3979 C C   . GLY B 2 413 ? -83.117  -15.434 23.833  1.00 79.82 413 B 1 
ATOM 3980 O O   . GLY B 2 413 ? -84.338  -15.615 23.889  1.00 82.90 413 B 1 
ATOM 3981 N N   . LEU B 2 414 ? -82.261  -16.243 24.478  1.00 77.56 414 B 1 
ATOM 3982 C CA  . LEU B 2 414 ? -82.681  -17.381 25.304  1.00 79.87 414 B 1 
ATOM 3983 C C   . LEU B 2 414 ? -83.508  -16.934 26.507  1.00 80.19 414 B 1 
ATOM 3984 O O   . LEU B 2 414 ? -84.545  -17.538 26.790  1.00 81.66 414 B 1 
ATOM 3985 C CB  . LEU B 2 414 ? -81.434  -18.172 25.752  1.00 79.66 414 B 1 
ATOM 3986 C CG  . LEU B 2 414 ? -80.980  -19.214 24.706  1.00 73.57 414 B 1 
ATOM 3987 C CD1 . LEU B 2 414 ? -79.537  -19.637 24.953  1.00 67.06 414 B 1 
ATOM 3988 C CD2 . LEU B 2 414 ? -81.856  -20.465 24.773  1.00 69.53 414 B 1 
ATOM 3989 N N   . GLY B 2 415 ? -83.122  -15.866 27.185  1.00 80.32 415 B 1 
ATOM 3990 C CA  . GLY B 2 415 ? -83.861  -15.302 28.310  1.00 82.44 415 B 1 
ATOM 3991 C C   . GLY B 2 415 ? -85.279  -14.873 27.923  1.00 82.63 415 B 1 
ATOM 3992 O O   . GLY B 2 415 ? -86.244  -15.224 28.609  1.00 83.86 415 B 1 
ATOM 3993 N N   . ILE B 2 416 ? -85.403  -14.178 26.779  1.00 80.17 416 B 1 
ATOM 3994 C CA  . ILE B 2 416 ? -86.709  -13.786 26.234  1.00 81.74 416 B 1 
ATOM 3995 C C   . ILE B 2 416 ? -87.537  -15.026 25.896  1.00 82.04 416 B 1 
ATOM 3996 O O   . ILE B 2 416 ? -88.702  -15.108 26.287  1.00 84.57 416 B 1 
ATOM 3997 C CB  . ILE B 2 416 ? -86.545  -12.849 25.021  1.00 84.15 416 B 1 
ATOM 3998 C CG1 . ILE B 2 416 ? -85.943  -11.488 25.460  1.00 81.36 416 B 1 
ATOM 3999 C CG2 . ILE B 2 416 ? -87.895  -12.601 24.319  1.00 80.33 416 B 1 
ATOM 4000 C CD1 . ILE B 2 416 ? -85.435  -10.632 24.301  1.00 69.97 416 B 1 
ATOM 4001 N N   . PHE B 2 417 ? -86.970  -16.043 25.233  1.00 80.89 417 B 1 
ATOM 4002 C CA  . PHE B 2 417 ? -87.663  -17.284 24.875  1.00 82.28 417 B 1 
ATOM 4003 C C   . PHE B 2 417 ? -88.186  -18.027 26.111  1.00 83.04 417 B 1 
ATOM 4004 O O   . PHE B 2 417 ? -89.356  -18.424 26.140  1.00 85.08 417 B 1 
ATOM 4005 C CB  . PHE B 2 417 ? -86.723  -18.168 24.054  1.00 85.70 417 B 1 
ATOM 4006 C CG  . PHE B 2 417 ? -87.392  -19.416 23.528  1.00 86.17 417 B 1 
ATOM 4007 C CD1 . PHE B 2 417 ? -87.282  -20.632 24.220  1.00 76.63 417 B 1 
ATOM 4008 C CD2 . PHE B 2 417 ? -88.153  -19.362 22.348  1.00 78.98 417 B 1 
ATOM 4009 C CE1 . PHE B 2 417 ? -87.917  -21.783 23.725  1.00 74.55 417 B 1 
ATOM 4010 C CE2 . PHE B 2 417 ? -88.787  -20.499 21.854  1.00 76.73 417 B 1 
ATOM 4011 C CZ  . PHE B 2 417 ? -88.676  -21.724 22.535  1.00 78.25 417 B 1 
ATOM 4012 N N   . PHE B 2 418 ? -87.386  -18.169 27.168  1.00 80.05 418 B 1 
ATOM 4013 C CA  . PHE B 2 418 ? -87.817  -18.788 28.417  1.00 81.24 418 B 1 
ATOM 4014 C C   . PHE B 2 418 ? -88.908  -17.974 29.124  1.00 82.08 418 B 1 
ATOM 4015 O O   . PHE B 2 418 ? -89.880  -18.546 29.613  1.00 81.91 418 B 1 
ATOM 4016 C CB  . PHE B 2 418 ? -86.617  -19.032 29.341  1.00 82.78 418 B 1 
ATOM 4017 C CG  . PHE B 2 418 ? -85.977  -20.389 29.124  1.00 80.66 418 B 1 
ATOM 4018 C CD1 . PHE B 2 418 ? -86.594  -21.543 29.632  1.00 71.86 418 B 1 
ATOM 4019 C CD2 . PHE B 2 418 ? -84.773  -20.515 28.417  1.00 75.02 418 B 1 
ATOM 4020 C CE1 . PHE B 2 418 ? -86.023  -22.808 29.434  1.00 68.76 418 B 1 
ATOM 4021 C CE2 . PHE B 2 418 ? -84.191  -21.779 28.211  1.00 69.42 418 B 1 
ATOM 4022 C CZ  . PHE B 2 418 ? -84.813  -22.927 28.719  1.00 73.88 418 B 1 
ATOM 4023 N N   . CYS B 2 419 ? -88.813  -16.650 29.125  1.00 79.19 419 B 1 
ATOM 4024 C CA  . CYS B 2 419 ? -89.806  -15.768 29.738  1.00 81.21 419 B 1 
ATOM 4025 C C   . CYS B 2 419 ? -91.167  -15.863 29.035  1.00 81.36 419 B 1 
ATOM 4026 O O   . CYS B 2 419 ? -92.216  -15.987 29.690  1.00 81.37 419 B 1 
ATOM 4027 C CB  . CYS B 2 419 ? -89.248  -14.336 29.752  1.00 79.98 419 B 1 
ATOM 4028 S SG  . CYS B 2 419 ? -90.065  -13.374 31.056  1.00 69.22 419 B 1 
ATOM 4029 N N   . VAL B 2 420 ? -91.163  -15.886 27.686  1.00 81.23 420 B 1 
ATOM 4030 C CA  . VAL B 2 420 ? -92.381  -16.083 26.883  1.00 82.10 420 B 1 
ATOM 4031 C C   . VAL B 2 420 ? -92.987  -17.465 27.152  1.00 83.07 420 B 1 
ATOM 4032 O O   . VAL B 2 420 ? -94.197  -17.566 27.388  1.00 83.19 420 B 1 
ATOM 4033 C CB  . VAL B 2 420 ? -92.104  -15.868 25.383  1.00 82.84 420 B 1 
ATOM 4034 C CG1 . VAL B 2 420 ? -93.315  -16.217 24.507  1.00 75.65 420 B 1 
ATOM 4035 C CG2 . VAL B 2 420 ? -91.766  -14.405 25.103  1.00 78.34 420 B 1 
ATOM 4036 N N   . ARG B 2 421 ? -92.170  -18.513 27.206  1.00 78.88 421 B 1 
ATOM 4037 C CA  . ARG B 2 421 ? -92.637  -19.882 27.489  1.00 79.68 421 B 1 
ATOM 4038 C C   . ARG B 2 421 ? -93.232  -20.019 28.887  1.00 79.31 421 B 1 
ATOM 4039 O O   . ARG B 2 421 ? -94.271  -20.665 29.045  1.00 81.56 421 B 1 
ATOM 4040 C CB  . ARG B 2 421 ? -91.485  -20.868 27.248  1.00 79.66 421 B 1 
ATOM 4041 C CG  . ARG B 2 421 ? -91.993  -22.313 27.083  1.00 71.66 421 B 1 
ATOM 4042 C CD  . ARG B 2 421 ? -90.824  -23.264 26.735  1.00 70.62 421 B 1 
ATOM 4043 N NE  . ARG B 2 421 ? -91.296  -24.622 26.467  1.00 61.48 421 B 1 
ATOM 4044 C CZ  . ARG B 2 421 ? -90.542  -25.656 26.100  1.00 57.64 421 B 1 
ATOM 4045 N NH1 . ARG B 2 421 ? -89.246  -25.552 25.987  1.00 51.96 421 B 1 
ATOM 4046 N NH2 . ARG B 2 421 ? -91.076  -26.808 25.849  1.00 53.90 421 B 1 
ATOM 4047 N N   . CYS B 2 422 ? -92.665  -19.389 29.901  1.00 78.92 422 B 1 
ATOM 4048 C CA  . CYS B 2 422 ? -93.217  -19.332 31.256  1.00 80.20 422 B 1 
ATOM 4049 C C   . CYS B 2 422 ? -94.554  -18.585 31.297  1.00 81.20 422 B 1 
ATOM 4050 O O   . CYS B 2 422 ? -95.504  -19.085 31.907  1.00 80.29 422 B 1 
ATOM 4051 C CB  . CYS B 2 422 ? -92.201  -18.697 32.222  1.00 79.85 422 B 1 
ATOM 4052 S SG  . CYS B 2 422 ? -91.150  -20.003 32.910  1.00 71.09 422 B 1 
ATOM 4053 N N   . ARG B 2 423 ? -94.660  -17.428 30.617  1.00 76.23 423 B 1 
ATOM 4054 C CA  . ARG B 2 423 ? -95.939  -16.715 30.500  1.00 78.89 423 B 1 
ATOM 4055 C C   . ARG B 2 423 ? -97.006  -17.567 29.824  1.00 79.77 423 B 1 
ATOM 4056 O O   . ARG B 2 423 ? -98.155  -17.562 30.271  1.00 81.63 423 B 1 
ATOM 4057 C CB  . ARG B 2 423 ? -95.778  -15.381 29.749  1.00 79.33 423 B 1 
ATOM 4058 C CG  . ARG B 2 423 ? -95.481  -14.217 30.709  1.00 72.01 423 B 1 
ATOM 4059 C CD  . ARG B 2 423 ? -95.435  -12.891 29.930  1.00 70.85 423 B 1 
ATOM 4060 N NE  . ARG B 2 423 ? -95.311  -11.734 30.832  1.00 61.08 423 B 1 
ATOM 4061 C CZ  . ARG B 2 423 ? -95.238  -10.460 30.473  1.00 55.64 423 B 1 
ATOM 4062 N NH1 . ARG B 2 423 ? -95.265  -10.103 29.213  1.00 50.68 423 B 1 
ATOM 4063 N NH2 . ARG B 2 423 ? -95.149  -9.510  31.361  1.00 50.74 423 B 1 
ATOM 4064 N N   . HIS B 2 424 ? -96.660  -18.331 28.783  1.00 76.64 424 B 1 
ATOM 4065 C CA  . HIS B 2 424 ? -97.614  -19.214 28.093  1.00 77.92 424 B 1 
ATOM 4066 C C   . HIS B 2 424 ? -98.102  -20.343 28.993  1.00 78.67 424 B 1 
ATOM 4067 O O   . HIS B 2 424 ? -99.313  -20.590 29.061  1.00 79.86 424 B 1 
ATOM 4068 C CB  . HIS B 2 424 ? -96.999  -19.740 26.783  1.00 79.13 424 B 1 
ATOM 4069 C CG  . HIS B 2 424 ? -97.906  -19.493 25.603  1.00 74.54 424 B 1 
ATOM 4070 N ND1 . HIS B 2 424 ? -98.463  -18.288 25.247  1.00 61.86 424 B 1 
ATOM 4071 C CD2 . HIS B 2 424 ? -98.359  -20.414 24.683  1.00 63.50 424 B 1 
ATOM 4072 C CE1 . HIS B 2 424 ? -99.218  -18.489 24.146  1.00 61.88 424 B 1 
ATOM 4073 N NE2 . HIS B 2 424 ? -99.173  -19.760 23.787  1.00 63.41 424 B 1 
ATOM 4074 N N   . ARG B 2 425 ? -97.205  -20.995 29.760  1.00 76.84 425 B 1 
ATOM 4075 C CA  . ARG B 2 425 ? -97.589  -22.011 30.752  1.00 77.73 425 B 1 
ATOM 4076 C C   . ARG B 2 425 ? -98.486  -21.450 31.854  1.00 78.91 425 B 1 
ATOM 4077 O O   . ARG B 2 425 ? -99.465  -22.097 32.203  1.00 80.29 425 B 1 
ATOM 4078 C CB  . ARG B 2 425 ? -96.350  -22.674 31.370  1.00 78.83 425 B 1 
ATOM 4079 C CG  . ARG B 2 425 ? -95.821  -23.817 30.495  1.00 73.80 425 B 1 
ATOM 4080 C CD  . ARG B 2 425 ? -94.668  -24.543 31.220  1.00 72.78 425 B 1 
ATOM 4081 N NE  . ARG B 2 425 ? -94.249  -25.760 30.506  1.00 63.77 425 B 1 
ATOM 4082 C CZ  . ARG B 2 425 ? -93.318  -26.616 30.901  1.00 58.24 425 B 1 
ATOM 4083 N NH1 . ARG B 2 425 ? -92.624  -26.423 32.000  1.00 53.45 425 B 1 
ATOM 4084 N NH2 . ARG B 2 425 ? -93.058  -27.686 30.212  1.00 51.86 425 B 1 
ATOM 4085 N N   . ARG B 2 426 ? -98.195  -20.220 32.365  1.00 73.41 426 B 1 
ATOM 4086 C CA  . ARG B 2 426 ? -99.063  -19.567 33.363  1.00 75.63 426 B 1 
ATOM 4087 C C   . ARG B 2 426 ? -100.470 -19.324 32.827  1.00 76.40 426 B 1 
ATOM 4088 O O   . ARG B 2 426 ? -101.437 -19.718 33.472  1.00 79.85 426 B 1 
ATOM 4089 C CB  . ARG B 2 426 ? -98.434  -18.268 33.890  1.00 77.19 426 B 1 
ATOM 4090 C CG  . ARG B 2 426 ? -98.105  -18.376 35.393  1.00 70.42 426 B 1 
ATOM 4091 C CD  . ARG B 2 426 ? -97.539  -17.051 35.927  1.00 69.41 426 B 1 
ATOM 4092 N NE  . ARG B 2 426 ? -97.216  -17.152 37.349  1.00 60.41 426 B 1 
ATOM 4093 C CZ  . ARG B 2 426 ? -96.650  -16.204 38.088  1.00 54.02 426 B 1 
ATOM 4094 N NH1 . ARG B 2 426 ? -96.329  -15.040 37.588  1.00 50.32 426 B 1 
ATOM 4095 N NH2 . ARG B 2 426 ? -96.395  -16.406 39.354  1.00 49.01 426 B 1 
ATOM 4096 N N   . ARG B 2 427 ? -100.616 -18.786 31.599  1.00 75.33 427 B 1 
ATOM 4097 C CA  . ARG B 2 427 ? -101.929 -18.584 30.965  1.00 76.36 427 B 1 
ATOM 4098 C C   . ARG B 2 427 ? -102.684 -19.898 30.728  1.00 77.80 427 B 1 
ATOM 4099 O O   . ARG B 2 427 ? -103.911 -19.917 30.865  1.00 79.71 427 B 1 
ATOM 4100 C CB  . ARG B 2 427 ? -101.780 -17.836 29.637  1.00 77.37 427 B 1 
ATOM 4101 C CG  . ARG B 2 427 ? -101.656 -16.323 29.833  1.00 73.44 427 B 1 
ATOM 4102 C CD  . ARG B 2 427 ? -101.625 -15.628 28.467  1.00 72.42 427 B 1 
ATOM 4103 N NE  . ARG B 2 427 ? -101.673 -14.158 28.597  1.00 62.76 427 B 1 
ATOM 4104 C CZ  . ARG B 2 427 ? -101.673 -13.279 27.599  1.00 56.63 427 B 1 
ATOM 4105 N NH1 . ARG B 2 427 ? -101.603 -13.667 26.349  1.00 52.10 427 B 1 
ATOM 4106 N NH2 . ARG B 2 427 ? -101.756 -12.004 27.842  1.00 50.44 427 B 1 
ATOM 4107 N N   . GLN B 2 428 ? -102.013 -21.007 30.390  1.00 71.84 428 B 1 
ATOM 4108 C CA  . GLN B 2 428 ? -102.667 -22.321 30.283  1.00 72.43 428 B 1 
ATOM 4109 C C   . GLN B 2 428 ? -103.165 -22.833 31.647  1.00 71.78 428 B 1 
ATOM 4110 O O   . GLN B 2 428 ? -104.287 -23.332 31.714  1.00 78.42 428 B 1 
ATOM 4111 C CB  . GLN B 2 428 ? -101.740 -23.359 29.650  1.00 74.37 428 B 1 
ATOM 4112 C CG  . GLN B 2 428 ? -101.842 -23.362 28.117  1.00 66.22 428 B 1 
ATOM 4113 C CD  . GLN B 2 428 ? -101.037 -24.504 27.482  1.00 66.24 428 B 1 
ATOM 4114 O OE1 . GLN B 2 428 ? -100.142 -25.089 28.065  1.00 57.13 428 B 1 
ATOM 4115 N NE2 . GLN B 2 428 ? -101.337 -24.867 26.248  1.00 56.41 428 B 1 
ATOM 4116 N N   . ALA B 2 429 ? -102.382 -22.679 32.704  1.00 82.06 429 B 1 
ATOM 4117 C CA  . ALA B 2 429 ? -102.788 -23.083 34.052  1.00 83.61 429 B 1 
ATOM 4118 C C   . ALA B 2 429 ? -103.998 -22.278 34.548  1.00 84.56 429 B 1 
ATOM 4119 O O   . ALA B 2 429 ? -104.952 -22.862 35.075  1.00 85.15 429 B 1 
ATOM 4120 C CB  . ALA B 2 429 ? -101.585 -22.940 34.992  1.00 84.02 429 B 1 
ATOM 4121 N N   . GLU B 2 430 ? -104.039 -20.963 34.322  1.00 76.69 430 B 1 
ATOM 4122 C CA  . GLU B 2 430 ? -105.192 -20.105 34.643  1.00 76.44 430 B 1 
ATOM 4123 C C   . GLU B 2 430 ? -106.448 -20.519 33.867  1.00 76.53 430 B 1 
ATOM 4124 O O   . GLU B 2 430 ? -107.516 -20.689 34.470  1.00 78.61 430 B 1 
ATOM 4125 C CB  . GLU B 2 430 ? -104.863 -18.635 34.358  1.00 78.75 430 B 1 
ATOM 4126 C CG  . GLU B 2 430 ? -103.993 -18.013 35.457  1.00 71.61 430 B 1 
ATOM 4127 C CD  . GLU B 2 430 ? -103.535 -16.575 35.137  1.00 66.51 430 B 1 
ATOM 4128 O OE1 . GLU B 2 430 ? -102.966 -15.943 36.053  1.00 57.13 430 B 1 
ATOM 4129 O OE2 . GLU B 2 430 ? -103.701 -16.142 33.972  1.00 60.30 430 B 1 
ATOM 4130 N N   . ARG B 2 431 ? -106.350 -20.810 32.543  1.00 74.23 431 B 1 
ATOM 4131 C CA  . ARG B 2 431 ? -107.482 -21.317 31.753  1.00 76.44 431 B 1 
ATOM 4132 C C   . ARG B 2 431 ? -108.004 -22.652 32.276  1.00 77.47 431 B 1 
ATOM 4133 O O   . ARG B 2 431 ? -109.222 -22.817 32.384  1.00 80.50 431 B 1 
ATOM 4134 C CB  . ARG B 2 431 ? -107.124 -21.446 30.268  1.00 78.39 431 B 1 
ATOM 4135 C CG  . ARG B 2 431 ? -107.338 -20.135 29.505  1.00 71.94 431 B 1 
ATOM 4136 C CD  . ARG B 2 431 ? -107.062 -20.358 28.008  1.00 72.35 431 B 1 
ATOM 4137 N NE  . ARG B 2 431 ? -107.385 -19.158 27.213  1.00 61.35 431 B 1 
ATOM 4138 C CZ  . ARG B 2 431 ? -107.323 -19.056 25.893  1.00 55.75 431 B 1 
ATOM 4139 N NH1 . ARG B 2 431 ? -106.914 -20.052 25.151  1.00 50.67 431 B 1 
ATOM 4140 N NH2 . ARG B 2 431 ? -107.683 -17.957 25.296  1.00 48.28 431 B 1 
ATOM 4141 N N   . MET B 2 432 ? -107.103 -23.604 32.628  1.00 74.83 432 B 1 
ATOM 4142 C CA  . MET B 2 432 ? -107.541 -24.881 33.200  1.00 75.41 432 B 1 
ATOM 4143 C C   . MET B 2 432 ? -108.249 -24.695 34.541  1.00 75.80 432 B 1 
ATOM 4144 O O   . MET B 2 432 ? -109.238 -25.381 34.800  1.00 78.70 432 B 1 
ATOM 4145 C CB  . MET B 2 432 ? -106.370 -25.850 33.377  1.00 77.00 432 B 1 
ATOM 4146 C CG  . MET B 2 432 ? -106.101 -26.675 32.117  1.00 71.33 432 B 1 
ATOM 4147 S SD  . MET B 2 432 ? -105.073 -28.127 32.471  1.00 65.39 432 B 1 
ATOM 4148 C CE  . MET B 2 432 ? -105.044 -28.922 30.841  1.00 55.30 432 B 1 
ATOM 4149 N N   . SER B 2 433 ? -107.811 -23.795 35.412  1.00 79.20 433 B 1 
ATOM 4150 C CA  . SER B 2 433 ? -108.453 -23.483 36.693  1.00 80.20 433 B 1 
ATOM 4151 C C   . SER B 2 433 ? -109.858 -22.901 36.493  1.00 80.51 433 B 1 
ATOM 4152 O O   . SER B 2 433 ? -110.810 -23.324 37.154  1.00 81.32 433 B 1 
ATOM 4153 C CB  . SER B 2 433 ? -107.567 -22.518 37.490  1.00 83.00 433 B 1 
ATOM 4154 O OG  . SER B 2 433 ? -108.077 -22.403 38.804  1.00 71.34 433 B 1 
ATOM 4155 N N   . GLN B 2 434 ? -110.007 -22.012 35.520  1.00 74.24 434 B 1 
ATOM 4156 C CA  . GLN B 2 434 ? -111.298 -21.402 35.189  1.00 74.88 434 B 1 
ATOM 4157 C C   . GLN B 2 434 ? -112.298 -22.424 34.629  1.00 74.05 434 B 1 
ATOM 4158 O O   . GLN B 2 434 ? -113.463 -22.430 35.036  1.00 78.92 434 B 1 
ATOM 4159 C CB  . GLN B 2 434 ? -111.035 -20.246 34.212  1.00 77.59 434 B 1 
ATOM 4160 C CG  . GLN B 2 434 ? -112.029 -19.091 34.388  1.00 68.76 434 B 1 
ATOM 4161 C CD  . GLN B 2 434 ? -111.708 -17.896 33.494  1.00 67.25 434 B 1 
ATOM 4162 O OE1 . GLN B 2 434 ? -110.948 -17.975 32.550  1.00 58.22 434 B 1 
ATOM 4163 N NE2 . GLN B 2 434 ? -112.305 -16.748 33.735  1.00 56.59 434 B 1 
ATOM 4164 N N   . ILE B 2 435 ? -111.854 -23.353 33.755  1.00 82.02 435 B 1 
ATOM 4165 C CA  . ILE B 2 435 ? -112.685 -24.448 33.242  1.00 80.52 435 B 1 
ATOM 4166 C C   . ILE B 2 435 ? -113.142 -25.379 34.382  1.00 79.57 435 B 1 
ATOM 4167 O O   . ILE B 2 435 ? -114.328 -25.731 34.438  1.00 83.09 435 B 1 
ATOM 4168 C CB  . ILE B 2 435 ? -111.958 -25.219 32.125  1.00 83.88 435 B 1 
ATOM 4169 C CG1 . ILE B 2 435 ? -111.800 -24.339 30.867  1.00 81.36 435 B 1 
ATOM 4170 C CG2 . ILE B 2 435 ? -112.714 -26.514 31.749  1.00 79.66 435 B 1 
ATOM 4171 C CD1 . ILE B 2 435 ? -110.769 -24.874 29.857  1.00 70.14 435 B 1 
ATOM 4172 N N   . LYS B 2 436 ? -112.241 -25.724 35.329  1.00 76.62 436 B 1 
ATOM 4173 C CA  . LYS B 2 436 ? -112.628 -26.525 36.506  1.00 75.65 436 B 1 
ATOM 4174 C C   . LYS B 2 436 ? -113.704 -25.838 37.353  1.00 74.35 436 B 1 
ATOM 4175 O O   . LYS B 2 436 ? -114.634 -26.524 37.798  1.00 79.48 436 B 1 
ATOM 4176 C CB  . LYS B 2 436 ? -111.418 -26.869 37.378  1.00 80.31 436 B 1 
ATOM 4177 C CG  . LYS B 2 436 ? -110.808 -28.224 36.997  1.00 74.01 436 B 1 
ATOM 4178 C CD  . LYS B 2 436 ? -109.697 -28.620 37.980  1.00 70.98 436 B 1 
ATOM 4179 C CE  . LYS B 2 436 ? -109.179 -30.027 37.682  1.00 63.15 436 B 1 
ATOM 4180 N NZ  . LYS B 2 436 ? -108.136 -30.449 38.647  1.00 55.93 436 B 1 
ATOM 4181 N N   . ARG B 2 437 ? -113.622 -24.514 37.555  1.00 78.65 437 B 1 
ATOM 4182 C CA  . ARG B 2 437 ? -114.624 -23.741 38.308  1.00 77.98 437 B 1 
ATOM 4183 C C   . ARG B 2 437 ? -115.993 -23.763 37.621  1.00 77.13 437 B 1 
ATOM 4184 O O   . ARG B 2 437 ? -116.987 -24.101 38.264  1.00 79.14 437 B 1 
ATOM 4185 C CB  . ARG B 2 437 ? -114.125 -22.303 38.541  1.00 81.20 437 B 1 
ATOM 4186 C CG  . ARG B 2 437 ? -114.148 -21.943 40.034  1.00 72.88 437 B 1 
ATOM 4187 C CD  . ARG B 2 437 ? -113.673 -20.507 40.248  1.00 70.17 437 B 1 
ATOM 4188 N NE  . ARG B 2 437 ? -113.597 -20.186 41.690  1.00 62.69 437 B 1 
ATOM 4189 C CZ  . ARG B 2 437 ? -113.161 -19.049 42.205  1.00 55.49 437 B 1 
ATOM 4190 N NH1 . ARG B 2 437 ? -112.763 -18.052 41.445  1.00 52.33 437 B 1 
ATOM 4191 N NH2 . ARG B 2 437 ? -113.123 -18.872 43.492  1.00 51.59 437 B 1 
ATOM 4192 N N   . LEU B 2 438 ? -116.067 -23.529 36.318  1.00 77.92 438 B 1 
ATOM 4193 C CA  . LEU B 2 438 ? -117.320 -23.577 35.541  1.00 75.68 438 B 1 
ATOM 4194 C C   . LEU B 2 438 ? -117.963 -24.973 35.541  1.00 74.94 438 B 1 
ATOM 4195 O O   . LEU B 2 438 ? -119.197 -25.094 35.596  1.00 76.52 438 B 1 
ATOM 4196 C CB  . LEU B 2 438 ? -117.024 -23.124 34.099  1.00 78.77 438 B 1 
ATOM 4197 C CG  . LEU B 2 438 ? -116.895 -21.599 33.947  1.00 74.22 438 B 1 
ATOM 4198 C CD1 . LEU B 2 438 ? -116.225 -21.252 32.620  1.00 66.11 438 B 1 
ATOM 4199 C CD2 . LEU B 2 438 ? -118.259 -20.923 34.000  1.00 68.51 438 B 1 
ATOM 4200 N N   . LEU B 2 439 ? -117.159 -26.052 35.491  1.00 76.94 439 B 1 
ATOM 4201 C CA  . LEU B 2 439 ? -117.675 -27.422 35.564  1.00 74.66 439 B 1 
ATOM 4202 C C   . LEU B 2 439 ? -118.250 -27.780 36.943  1.00 73.14 439 B 1 
ATOM 4203 O O   . LEU B 2 439 ? -119.197 -28.571 37.010  1.00 74.14 439 B 1 
ATOM 4204 C CB  . LEU B 2 439 ? -116.567 -28.420 35.169  1.00 77.41 439 B 1 
ATOM 4205 C CG  . LEU B 2 439 ? -116.365 -28.547 33.646  1.00 73.82 439 B 1 
ATOM 4206 C CD1 . LEU B 2 439 ? -115.041 -29.249 33.350  1.00 65.80 439 B 1 
ATOM 4207 C CD2 . LEU B 2 439 ? -117.487 -29.359 33.002  1.00 68.45 439 B 1 
ATOM 4208 N N   . SER B 2 440 ? -117.708 -27.226 38.042  1.00 76.04 440 B 1 
ATOM 4209 C CA  . SER B 2 440 ? -118.255 -27.471 39.379  1.00 74.93 440 B 1 
ATOM 4210 C C   . SER B 2 440 ? -119.594 -26.765 39.609  1.00 72.95 440 B 1 
ATOM 4211 O O   . SER B 2 440 ? -120.494 -27.370 40.198  1.00 70.77 440 B 1 
ATOM 4212 C CB  . SER B 2 440 ? -117.259 -27.103 40.479  1.00 76.70 440 B 1 
ATOM 4213 O OG  . SER B 2 440 ? -116.917 -25.740 40.489  1.00 67.73 440 B 1 
ATOM 4214 N N   . GLU B 2 441 ? -119.784 -25.539 39.095  1.00 70.64 441 B 1 
ATOM 4215 C CA  . GLU B 2 441 ? -121.051 -24.805 39.227  1.00 70.78 441 B 1 
ATOM 4216 C C   . GLU B 2 441 ? -122.210 -25.408 38.418  1.00 67.59 441 B 1 
ATOM 4217 O O   . GLU B 2 441 ? -123.355 -25.430 38.881  1.00 64.63 441 B 1 
ATOM 4218 C CB  . GLU B 2 441 ? -120.845 -23.335 38.822  1.00 72.20 441 B 1 
ATOM 4219 C CG  . GLU B 2 441 ? -120.121 -22.538 39.905  1.00 68.66 441 B 1 
ATOM 4220 C CD  . GLU B 2 441 ? -119.870 -21.069 39.515  1.00 63.00 441 B 1 
ATOM 4221 O OE1 . GLU B 2 441 ? -119.490 -20.295 40.420  1.00 55.46 441 B 1 
ATOM 4222 O OE2 . GLU B 2 441 ? -120.004 -20.741 38.316  1.00 57.88 441 B 1 
ATOM 4223 N N   . LYS B 2 442 ? -121.995 -25.984 37.219  1.00 64.96 442 B 1 
ATOM 4224 C CA  . LYS B 2 442 ? -123.062 -26.569 36.391  1.00 64.83 442 B 1 
ATOM 4225 C C   . LYS B 2 442 ? -123.646 -27.884 36.917  1.00 61.97 442 B 1 
ATOM 4226 O O   . LYS B 2 442 ? -124.696 -28.300 36.421  1.00 59.98 442 B 1 
ATOM 4227 C CB  . LYS B 2 442 ? -122.612 -26.725 34.933  1.00 64.51 442 B 1 
ATOM 4228 C CG  . LYS B 2 442 ? -122.940 -25.476 34.114  1.00 62.23 442 B 1 
ATOM 4229 C CD  . LYS B 2 442 ? -122.729 -25.734 32.625  1.00 58.12 442 B 1 
ATOM 4230 C CE  . LYS B 2 442 ? -123.207 -24.535 31.813  1.00 53.54 442 B 1 
ATOM 4231 N NZ  . LYS B 2 442 ? -123.139 -24.774 30.358  1.00 48.01 442 B 1 
ATOM 4232 N N   . LYS B 2 443 ? -123.050 -28.610 37.898  1.00 57.16 443 B 1 
ATOM 4233 C CA  . LYS B 2 443 ? -123.535 -29.909 38.386  1.00 57.49 443 B 1 
ATOM 4234 C C   . LYS B 2 443 ? -124.808 -29.836 39.230  1.00 53.91 443 B 1 
ATOM 4235 O O   . LYS B 2 443 ? -125.424 -30.884 39.452  1.00 51.85 443 B 1 
ATOM 4236 C CB  . LYS B 2 443 ? -122.437 -30.673 39.124  1.00 56.81 443 B 1 
ATOM 4237 C CG  . LYS B 2 443 ? -121.609 -31.537 38.170  1.00 54.72 443 B 1 
ATOM 4238 C CD  . LYS B 2 443 ? -120.695 -32.471 38.946  1.00 52.01 443 B 1 
ATOM 4239 C CE  . LYS B 2 443 ? -119.980 -33.428 37.995  1.00 46.61 443 B 1 
ATOM 4240 N NZ  . LYS B 2 443 ? -119.203 -34.452 38.725  1.00 42.68 443 B 1 
ATOM 4241 N N   . THR B 2 444 ? -125.312 -28.674 39.737  1.00 48.69 444 B 1 
ATOM 4242 C CA  . THR B 2 444 ? -126.477 -28.540 40.622  1.00 50.86 444 B 1 
ATOM 4243 C C   . THR B 2 444 ? -127.827 -28.451 39.909  1.00 48.77 444 B 1 
ATOM 4244 O O   . THR B 2 444 ? -128.837 -28.196 40.571  1.00 46.24 444 B 1 
ATOM 4245 C CB  . THR B 2 444 ? -126.301 -27.366 41.597  1.00 49.26 444 B 1 
ATOM 4246 O OG1 . THR B 2 444 ? -125.733 -26.262 40.947  1.00 45.71 444 B 1 
ATOM 4247 C CG2 . THR B 2 444 ? -125.377 -27.746 42.748  1.00 45.81 444 B 1 
ATOM 4248 N N   . CYS B 2 445 ? -127.989 -28.723 38.614  1.00 45.98 445 B 1 
ATOM 4249 C CA  . CYS B 2 445 ? -129.291 -28.841 37.971  1.00 47.08 445 B 1 
ATOM 4250 C C   . CYS B 2 445 ? -129.980 -30.143 38.395  1.00 42.81 445 B 1 
ATOM 4251 O O   . CYS B 2 445 ? -129.769 -31.208 37.810  1.00 41.96 445 B 1 
ATOM 4252 C CB  . CYS B 2 445 ? -129.176 -28.716 36.444  1.00 48.36 445 B 1 
ATOM 4253 S SG  . CYS B 2 445 ? -128.959 -26.966 35.981  1.00 45.03 445 B 1 
ATOM 4254 N N   . GLN B 2 446 ? -130.818 -30.053 39.415  1.00 39.17 446 B 1 
ATOM 4255 C CA  . GLN B 2 446 ? -131.748 -31.092 39.837  1.00 42.85 446 B 1 
ATOM 4256 C C   . GLN B 2 446 ? -132.835 -31.248 38.762  1.00 40.59 446 B 1 
ATOM 4257 O O   . GLN B 2 446 ? -133.740 -30.423 38.660  1.00 39.98 446 B 1 
ATOM 4258 C CB  . GLN B 2 446 ? -132.395 -30.712 41.173  1.00 44.32 446 B 1 
ATOM 4259 C CG  . GLN B 2 446 ? -131.445 -30.797 42.382  1.00 42.17 446 B 1 
ATOM 4260 C CD  . GLN B 2 446 ? -132.141 -30.406 43.688  1.00 38.84 446 B 1 
ATOM 4261 O OE1 . GLN B 2 446 ? -133.185 -29.809 43.729  1.00 36.85 446 B 1 
ATOM 4262 N NE2 . GLN B 2 446 ? -131.556 -30.741 44.826  1.00 36.17 446 B 1 
ATOM 4263 N N   . CYS B 2 447 ? -132.871 -32.334 37.996  1.00 45.12 447 B 1 
ATOM 4264 C CA  . CYS B 2 447 ? -133.984 -32.714 37.128  1.00 47.16 447 B 1 
ATOM 4265 C C   . CYS B 2 447 ? -134.933 -33.628 37.922  1.00 42.44 447 B 1 
ATOM 4266 O O   . CYS B 2 447 ? -134.577 -34.781 38.181  1.00 40.37 447 B 1 
ATOM 4267 C CB  . CYS B 2 447 ? -133.465 -33.401 35.867  1.00 47.73 447 B 1 
ATOM 4268 S SG  . CYS B 2 447 ? -132.692 -32.185 34.762  1.00 44.21 447 B 1 
ATOM 4269 N N   . PRO B 2 448 ? -136.150 -33.167 38.336  1.00 36.67 448 B 1 
ATOM 4270 C CA  . PRO B 2 448 ? -137.022 -33.939 39.220  1.00 42.39 448 B 1 
ATOM 4271 C C   . PRO B 2 448 ? -137.883 -34.986 38.491  1.00 41.24 448 B 1 
ATOM 4272 O O   . PRO B 2 448 ? -138.115 -36.053 39.036  1.00 39.28 448 B 1 
ATOM 4273 C CB  . PRO B 2 448 ? -137.866 -32.892 39.941  1.00 41.00 448 B 1 
ATOM 4274 C CG  . PRO B 2 448 ? -137.986 -31.770 38.915  1.00 41.68 448 B 1 
ATOM 4275 C CD  . PRO B 2 448 ? -136.666 -31.841 38.147  1.00 45.92 448 B 1 
ATOM 4276 N N   . HIS B 2 449 ? -138.472 -34.683 37.310  1.00 38.08 449 B 1 
ATOM 4277 C CA  . HIS B 2 449 ? -139.690 -35.376 36.877  1.00 44.27 449 B 1 
ATOM 4278 C C   . HIS B 2 449 ? -139.497 -36.779 36.282  1.00 41.83 449 B 1 
ATOM 4279 O O   . HIS B 2 449 ? -138.891 -37.010 35.256  1.00 40.87 449 B 1 
ATOM 4280 C CB  . HIS B 2 449 ? -140.531 -34.463 35.969  1.00 43.30 449 B 1 
ATOM 4281 C CG  . HIS B 2 449 ? -141.530 -33.655 36.768  1.00 40.87 449 B 1 
ATOM 4282 N ND1 . HIS B 2 449 ? -142.605 -34.151 37.476  1.00 38.12 449 B 1 
ATOM 4283 C CD2 . HIS B 2 449 ? -141.538 -32.309 36.947  1.00 36.60 449 B 1 
ATOM 4284 C CE1 . HIS B 2 449 ? -143.240 -33.130 38.052  1.00 35.49 449 B 1 
ATOM 4285 N NE2 . HIS B 2 449 ? -142.616 -31.985 37.764  1.00 35.23 449 B 1 
ATOM 4286 N N   . ARG B 2 450 ? -140.218 -37.723 36.954  1.00 36.49 450 B 1 
ATOM 4287 C CA  . ARG B 2 450 ? -140.257 -39.190 36.861  1.00 42.48 450 B 1 
ATOM 4288 C C   . ARG B 2 450 ? -141.287 -39.678 35.825  1.00 39.06 450 B 1 
ATOM 4289 O O   . ARG B 2 450 ? -142.089 -40.539 36.160  1.00 37.34 450 B 1 
ATOM 4290 C CB  . ARG B 2 450 ? -140.554 -39.711 38.272  1.00 41.08 450 B 1 
ATOM 4291 C CG  . ARG B 2 450 ? -139.901 -41.027 38.655  1.00 38.16 450 B 1 
ATOM 4292 C CD  . ARG B 2 450 ? -140.430 -41.442 40.045  1.00 38.02 450 B 1 
ATOM 4293 N NE  . ARG B 2 450 ? -139.590 -42.465 40.669  1.00 34.14 450 B 1 
ATOM 4294 C CZ  . ARG B 2 450 ? -139.858 -43.115 41.789  1.00 33.82 450 B 1 
ATOM 4295 N NH1 . ARG B 2 450 ? -140.983 -42.943 42.439  1.00 31.46 450 B 1 
ATOM 4296 N NH2 . ARG B 2 450 ? -139.012 -43.975 42.287  1.00 32.39 450 B 1 
ATOM 4297 N N   . PHE B 2 451 ? -141.426 -39.090 34.635  1.00 29.96 451 B 1 
ATOM 4298 C CA  . PHE B 2 451 ? -142.490 -39.490 33.694  1.00 35.22 451 B 1 
ATOM 4299 C C   . PHE B 2 451 ? -142.330 -40.942 33.227  1.00 32.38 451 B 1 
ATOM 4300 O O   . PHE B 2 451 ? -141.409 -41.305 32.505  1.00 32.03 451 B 1 
ATOM 4301 C CB  . PHE B 2 451 ? -142.617 -38.494 32.537  1.00 35.21 451 B 1 
ATOM 4302 C CG  . PHE B 2 451 ? -143.674 -37.450 32.806  1.00 34.50 451 B 1 
ATOM 4303 C CD1 . PHE B 2 451 ? -145.039 -37.735 32.598  1.00 33.63 451 B 1 
ATOM 4304 C CD2 . PHE B 2 451 ? -143.315 -36.172 33.290  1.00 33.66 451 B 1 
ATOM 4305 C CE1 . PHE B 2 451 ? -146.023 -36.774 32.872  1.00 31.26 451 B 1 
ATOM 4306 C CE2 . PHE B 2 451 ? -144.305 -35.209 33.570  1.00 30.81 451 B 1 
ATOM 4307 C CZ  . PHE B 2 451 ? -145.660 -35.509 33.371  1.00 33.13 451 B 1 
ATOM 4308 N N   . GLN B 2 452 ? -143.329 -41.796 33.680  1.00 32.58 452 B 1 
ATOM 4309 C CA  . GLN B 2 452 ? -143.560 -43.180 33.260  1.00 34.89 452 B 1 
ATOM 4310 C C   . GLN B 2 452 ? -144.031 -43.194 31.801  1.00 31.81 452 B 1 
ATOM 4311 O O   . GLN B 2 452 ? -145.206 -42.967 31.530  1.00 31.72 452 B 1 
ATOM 4312 C CB  . GLN B 2 452 ? -144.649 -43.795 34.136  1.00 36.57 452 B 1 
ATOM 4313 C CG  . GLN B 2 452 ? -144.208 -44.167 35.560  1.00 34.74 452 B 1 
ATOM 4314 C CD  . GLN B 2 452 ? -145.393 -44.625 36.415  1.00 33.66 452 B 1 
ATOM 4315 O OE1 . GLN B 2 452 ? -146.492 -44.134 36.340  1.00 32.83 452 B 1 
ATOM 4316 N NE2 . GLN B 2 452 ? -145.193 -45.586 37.297  1.00 34.02 452 B 1 
ATOM 4317 N N   . LYS B 2 453 ? -143.188 -43.456 30.872  1.00 33.95 453 B 1 
ATOM 4318 C CA  . LYS B 2 453 ? -143.667 -43.856 29.548  1.00 40.57 453 B 1 
ATOM 4319 C C   . LYS B 2 453 ? -143.962 -45.349 29.577  1.00 37.07 453 B 1 
ATOM 4320 O O   . LYS B 2 453 ? -143.077 -46.172 29.772  1.00 35.43 453 B 1 
ATOM 4321 C CB  . LYS B 2 453 ? -142.725 -43.460 28.414  1.00 40.39 453 B 1 
ATOM 4322 C CG  . LYS B 2 453 ? -143.094 -42.073 27.855  1.00 38.11 453 B 1 
ATOM 4323 C CD  . LYS B 2 453 ? -142.323 -41.772 26.578  1.00 36.94 453 B 1 
ATOM 4324 C CE  . LYS B 2 453 ? -142.785 -40.438 25.970  1.00 32.55 453 B 1 
ATOM 4325 N NZ  . LYS B 2 453 ? -142.103 -40.145 24.691  1.00 30.94 453 B 1 
ATOM 4326 N N   . THR B 2 454 ? -145.255 -45.670 29.433  1.00 32.45 454 B 1 
ATOM 4327 C CA  . THR B 2 454 ? -145.824 -47.014 29.300  1.00 38.66 454 B 1 
ATOM 4328 C C   . THR B 2 454 ? -145.288 -47.701 28.048  1.00 36.55 454 B 1 
ATOM 4329 O O   . THR B 2 454 ? -145.439 -47.200 26.941  1.00 33.21 454 B 1 
ATOM 4330 C CB  . THR B 2 454 ? -147.349 -46.887 29.209  1.00 35.34 454 B 1 
ATOM 4331 O OG1 . THR B 2 454 ? -147.704 -45.746 28.430  1.00 32.99 454 B 1 
ATOM 4332 C CG2 . THR B 2 454 ? -147.978 -46.672 30.582  1.00 34.01 454 B 1 
ATOM 4333 N N   . CYS B 2 455 ? -144.735 -48.874 28.260  1.00 34.66 455 B 1 
ATOM 4334 C CA  . CYS B 2 455 ? -144.417 -49.807 27.188  1.00 36.35 455 B 1 
ATOM 4335 C C   . CYS B 2 455 ? -145.738 -50.415 26.690  1.00 32.77 455 B 1 
ATOM 4336 O O   . CYS B 2 455 ? -146.365 -51.196 27.411  1.00 31.19 455 B 1 
ATOM 4337 C CB  . CYS B 2 455 ? -143.507 -50.916 27.730  1.00 37.73 455 B 1 
ATOM 4338 S SG  . CYS B 2 455 ? -141.940 -50.235 28.311  1.00 35.12 455 B 1 
ATOM 4339 N N   . SER B 2 456 ? -146.169 -50.049 25.502  1.00 30.24 456 B 1 
ATOM 4340 C CA  . SER B 2 456 ? -147.263 -50.766 24.831  1.00 35.23 456 B 1 
ATOM 4341 C C   . SER B 2 456 ? -146.665 -51.910 24.005  1.00 32.65 456 B 1 
ATOM 4342 O O   . SER B 2 456 ? -145.800 -51.629 23.180  1.00 31.57 456 B 1 
ATOM 4343 C CB  . SER B 2 456 ? -148.073 -49.809 23.961  1.00 35.73 456 B 1 
ATOM 4344 O OG  . SER B 2 456 ? -149.337 -50.359 23.714  1.00 34.26 456 B 1 
ATOM 4345 N N   . PRO B 2 457 ? -147.052 -53.136 24.231  1.00 27.57 457 B 1 
ATOM 4346 C CA  . PRO B 2 457 ? -146.504 -54.313 23.571  1.00 33.75 457 B 1 
ATOM 4347 C C   . PRO B 2 457 ? -147.424 -54.715 22.394  1.00 34.40 457 B 1 
ATOM 4348 O O   . PRO B 2 457 ? -148.362 -55.487 22.612  1.00 32.78 457 B 1 
ATOM 4349 C CB  . PRO B 2 457 ? -146.476 -55.371 24.669  1.00 32.16 457 B 1 
ATOM 4350 C CG  . PRO B 2 457 ? -147.758 -55.047 25.463  1.00 32.93 457 B 1 
ATOM 4351 C CD  . PRO B 2 457 ? -147.957 -53.542 25.256  1.00 37.99 457 B 1 
ATOM 4352 N N   . ILE B 2 458 ? -147.194 -54.233 21.246  1.00 27.34 458 B 1 
ATOM 4353 C CA  . ILE B 2 458 ? -147.723 -54.870 20.029  1.00 30.02 458 B 1 
ATOM 4354 C C   . ILE B 2 458 ? -146.633 -54.786 18.974  1.00 27.18 458 B 1 
ATOM 4355 O O   . ILE B 2 458 ? -146.121 -53.683 18.748  1.00 22.83 458 B 1 
ATOM 4356 C CB  . ILE B 2 458 ? -149.065 -54.297 19.537  1.00 29.05 458 B 1 
ATOM 4357 C CG1 . ILE B 2 458 ? -150.158 -54.332 20.626  1.00 27.63 458 B 1 
ATOM 4358 C CG2 . ILE B 2 458 ? -149.534 -55.133 18.330  1.00 29.37 458 B 1 
ATOM 4359 C CD1 . ILE B 2 458 ? -151.538 -53.827 20.165  1.00 27.48 458 B 1 
ATOM 4360 O OXT . ILE B 2 458 ? -146.413 -55.895 18.395  1.00 29.10 458 B 1 
#
