# Supplementary material for: Modeling Human Protein Physical Interactions Involved in HIV Attachment In Silico
Source: Int J Mol Sci. 2025 Nov 20;26(22):11209. doi: 10.3390/ijms262211209 (PMC12652853; doi:10.3390/ijms262211209)
Supplement: Supplementary file 1 [file ijms-26-11209-s001.zip › Models/CCL25/ccl25_ccr2_model.cif]

# By using this file you agree to the legally binding terms of use found at alphafoldserver.com/output-terms
data_5e7fa1bbb9ffdc20
#
_entry.id 5e7fa1bbb9ffdc20
#
loop_
_atom_type.symbol
C 
N 
O 
S 
#
loop_
_audit_author.name
_audit_author.pdbx_ordinal
"Google DeepMind" 1 
"Isomorphic Labs" 2 
#
_audit_conform.dict_location https://raw.githubusercontent.com/ihmwg/ModelCIF/master/dist/mmcif_ma.dic
_audit_conform.dict_name     mmcif_ma.dic
_audit_conform.dict_version  1.4.5
#
loop_
_chem_comp.formula
_chem_comp.formula_weight
_chem_comp.id
_chem_comp.mon_nstd_flag
_chem_comp.name
_chem_comp.pdbx_smiles
_chem_comp.pdbx_synonyms
_chem_comp.type
"C3 H7 N O2"    89.093  ALA y ALANINE         C[C@H](N)C(O)=O                  ? "L-PEPTIDE LINKING" 
"C6 H15 N4 O2"  175.209 ARG y ARGININE        N[C@@H](CCCNC(N)=[NH2+])C(O)=O   ? "L-PEPTIDE LINKING" 
"C4 H8 N2 O3"   132.118 ASN y ASPARAGINE      N[C@@H](CC(N)=O)C(O)=O           ? "L-PEPTIDE LINKING" 
"C4 H7 N O4"    133.103 ASP y "ASPARTIC ACID" N[C@@H](CC(O)=O)C(O)=O           ? "L-PEPTIDE LINKING" 
"C3 H7 N O2 S"  121.158 CYS y CYSTEINE        N[C@@H](CS)C(O)=O                ? "L-PEPTIDE LINKING" 
"C5 H10 N2 O3"  146.144 GLN y GLUTAMINE       N[C@@H](CCC(N)=O)C(O)=O          ? "L-PEPTIDE LINKING" 
"C5 H9 N O4"    147.129 GLU y "GLUTAMIC ACID" N[C@@H](CCC(O)=O)C(O)=O          ? "L-PEPTIDE LINKING" 
"C2 H5 N O2"    75.067  GLY y GLYCINE         NCC(O)=O                         ? "PEPTIDE LINKING"   
"C6 H10 N3 O2"  156.162 HIS y HISTIDINE       N[C@@H](Cc1c[nH]c[nH+]1)C(O)=O   ? "L-PEPTIDE LINKING" 
"C6 H13 N O2"   131.173 ILE y ISOLEUCINE      CC[C@H](C)[C@H](N)C(O)=O         ? "L-PEPTIDE LINKING" 
"C6 H13 N O2"   131.173 LEU y LEUCINE         CC(C)C[C@H](N)C(O)=O             ? "L-PEPTIDE LINKING" 
"C6 H15 N2 O2"  147.195 LYS y LYSINE          N[C@@H](CCCC[NH3+])C(O)=O        ? "L-PEPTIDE LINKING" 
"C5 H11 N O2 S" 149.211 MET y METHIONINE      CSCC[C@H](N)C(O)=O               ? "L-PEPTIDE LINKING" 
"C9 H11 N O2"   165.189 PHE y PHENYLALANINE   N[C@@H](Cc1ccccc1)C(O)=O         ? "L-PEPTIDE LINKING" 
"C5 H9 N O2"    115.130 PRO y PROLINE         OC(=O)[C@@H]1CCCN1               ? "L-PEPTIDE LINKING" 
"C3 H7 N O3"    105.093 SER y SERINE          N[C@@H](CO)C(O)=O                ? "L-PEPTIDE LINKING" 
"C4 H9 N O3"    119.119 THR y THREONINE       C[C@@H](O)[C@H](N)C(O)=O         ? "L-PEPTIDE LINKING" 
"C11 H12 N2 O2" 204.225 TRP y TRYPTOPHAN      N[C@@H](Cc1c[nH]c2ccccc12)C(O)=O ? "L-PEPTIDE LINKING" 
"C9 H11 N O3"   181.189 TYR y TYROSINE        N[C@@H](Cc1ccc(O)cc1)C(O)=O      ? "L-PEPTIDE LINKING" 
"C5 H11 N O2"   117.146 VAL y VALINE          CC(C)[C@H](N)C(O)=O              ? "L-PEPTIDE LINKING" 
#
_citation.book_publisher          ?
_citation.country                 UK
_citation.id                      primary
_citation.journal_full            Nature
_citation.journal_id_ASTM         NATUAS
_citation.journal_id_CSD          0006
_citation.journal_id_ISSN         0028-0836
_citation.journal_volume          ?
_citation.page_first              ?
_citation.page_last               ?
_citation.pdbx_database_id_DOI    ?
_citation.pdbx_database_id_PubMed ?
_citation.title                   "Accurate structure prediction of biomolecular interactions with AlphaFold 3"
_citation.year                    2024
#
loop_
_citation_author.citation_id
_citation_author.name
_citation_author.ordinal
primary "Google DeepMind" 1 
primary "Isomorphic Labs" 2 
#
loop_
_entity.id
_entity.pdbx_description
_entity.type
1 . polymer 
2 . polymer 
#
loop_
_entity_poly.entity_id
_entity_poly.pdbx_strand_id
_entity_poly.type
1 A polypeptide(L) 
2 B polypeptide(L) 
#
loop_
_entity_poly_seq.entity_id
_entity_poly_seq.hetero
_entity_poly_seq.mon_id
_entity_poly_seq.num
1 n MET 1   
1 n ASN 2   
1 n LEU 3   
1 n TRP 4   
1 n LEU 5   
1 n LEU 6   
1 n ALA 7   
1 n CYS 8   
1 n LEU 9   
1 n VAL 10  
1 n ALA 11  
1 n GLY 12  
1 n PHE 13  
1 n LEU 14  
1 n GLY 15  
1 n ALA 16  
1 n TRP 17  
1 n ALA 18  
1 n PRO 19  
1 n ALA 20  
1 n VAL 21  
1 n HIS 22  
1 n THR 23  
1 n GLN 24  
1 n GLY 25  
1 n VAL 26  
1 n PHE 27  
1 n GLU 28  
1 n ASP 29  
1 n CYS 30  
1 n CYS 31  
1 n LEU 32  
1 n ALA 33  
1 n TYR 34  
1 n HIS 35  
1 n TYR 36  
1 n PRO 37  
1 n ILE 38  
1 n GLY 39  
1 n TRP 40  
1 n ALA 41  
1 n VAL 42  
1 n LEU 43  
1 n ARG 44  
1 n ARG 45  
1 n ALA 46  
1 n TRP 47  
1 n THR 48  
1 n TYR 49  
1 n ARG 50  
1 n ILE 51  
1 n GLN 52  
1 n GLU 53  
1 n VAL 54  
1 n SER 55  
1 n GLY 56  
1 n SER 57  
1 n CYS 58  
1 n ASN 59  
1 n LEU 60  
1 n PRO 61  
1 n ALA 62  
1 n ALA 63  
1 n ILE 64  
1 n PHE 65  
1 n TYR 66  
1 n LEU 67  
1 n PRO 68  
1 n LYS 69  
1 n ARG 70  
1 n HIS 71  
1 n ARG 72  
1 n LYS 73  
1 n VAL 74  
1 n CYS 75  
1 n GLY 76  
1 n ASN 77  
1 n PRO 78  
1 n LYS 79  
1 n SER 80  
1 n ARG 81  
1 n GLU 82  
1 n VAL 83  
1 n GLN 84  
1 n ARG 85  
1 n ALA 86  
1 n MET 87  
1 n LYS 88  
1 n LEU 89  
1 n LEU 90  
1 n ASP 91  
1 n ALA 92  
1 n ARG 93  
1 n ASN 94  
1 n LYS 95  
1 n VAL 96  
1 n PHE 97  
1 n ALA 98  
1 n LYS 99  
1 n LEU 100 
1 n HIS 101 
1 n HIS 102 
1 n ASN 103 
1 n THR 104 
1 n GLN 105 
1 n THR 106 
1 n PHE 107 
1 n GLN 108 
1 n GLY 109 
1 n PRO 110 
1 n HIS 111 
1 n ALA 112 
1 n VAL 113 
1 n LYS 114 
1 n LYS 115 
1 n LEU 116 
1 n SER 117 
1 n SER 118 
1 n GLY 119 
1 n ASN 120 
1 n SER 121 
1 n LYS 122 
1 n LEU 123 
1 n SER 124 
1 n SER 125 
1 n SER 126 
1 n LYS 127 
1 n PHE 128 
1 n SER 129 
1 n ASN 130 
1 n PRO 131 
1 n ILE 132 
1 n SER 133 
1 n SER 134 
1 n SER 135 
1 n LYS 136 
1 n ARG 137 
1 n ASN 138 
1 n VAL 139 
1 n SER 140 
1 n LEU 141 
1 n LEU 142 
1 n ILE 143 
1 n SER 144 
1 n ALA 145 
1 n ASN 146 
1 n SER 147 
1 n GLY 148 
1 n LEU 149 
2 n MET 1   
2 n LEU 2   
2 n SER 3   
2 n THR 4   
2 n SER 5   
2 n ARG 6   
2 n SER 7   
2 n ARG 8   
2 n PHE 9   
2 n ILE 10  
2 n ARG 11  
2 n ASN 12  
2 n THR 13  
2 n ASN 14  
2 n GLU 15  
2 n SER 16  
2 n GLY 17  
2 n GLU 18  
2 n GLU 19  
2 n VAL 20  
2 n THR 21  
2 n THR 22  
2 n PHE 23  
2 n PHE 24  
2 n ASP 25  
2 n TYR 26  
2 n ASP 27  
2 n TYR 28  
2 n GLY 29  
2 n ALA 30  
2 n PRO 31  
2 n CYS 32  
2 n HIS 33  
2 n LYS 34  
2 n PHE 35  
2 n ASP 36  
2 n VAL 37  
2 n LYS 38  
2 n GLN 39  
2 n ILE 40  
2 n GLY 41  
2 n ALA 42  
2 n GLN 43  
2 n LEU 44  
2 n LEU 45  
2 n PRO 46  
2 n PRO 47  
2 n LEU 48  
2 n TYR 49  
2 n SER 50  
2 n LEU 51  
2 n VAL 52  
2 n PHE 53  
2 n ILE 54  
2 n PHE 55  
2 n GLY 56  
2 n PHE 57  
2 n VAL 58  
2 n GLY 59  
2 n ASN 60  
2 n MET 61  
2 n LEU 62  
2 n VAL 63  
2 n VAL 64  
2 n LEU 65  
2 n ILE 66  
2 n LEU 67  
2 n ILE 68  
2 n ASN 69  
2 n CYS 70  
2 n LYS 71  
2 n LYS 72  
2 n LEU 73  
2 n LYS 74  
2 n CYS 75  
2 n LEU 76  
2 n THR 77  
2 n ASP 78  
2 n ILE 79  
2 n TYR 80  
2 n LEU 81  
2 n LEU 82  
2 n ASN 83  
2 n LEU 84  
2 n ALA 85  
2 n ILE 86  
2 n SER 87  
2 n ASP 88  
2 n LEU 89  
2 n LEU 90  
2 n PHE 91  
2 n LEU 92  
2 n ILE 93  
2 n THR 94  
2 n LEU 95  
2 n PRO 96  
2 n LEU 97  
2 n TRP 98  
2 n ALA 99  
2 n HIS 100 
2 n SER 101 
2 n ALA 102 
2 n ALA 103 
2 n ASN 104 
2 n GLU 105 
2 n TRP 106 
2 n VAL 107 
2 n PHE 108 
2 n GLY 109 
2 n ASN 110 
2 n ALA 111 
2 n MET 112 
2 n CYS 113 
2 n LYS 114 
2 n LEU 115 
2 n PHE 116 
2 n THR 117 
2 n GLY 118 
2 n LEU 119 
2 n TYR 120 
2 n HIS 121 
2 n ILE 122 
2 n GLY 123 
2 n TYR 124 
2 n PHE 125 
2 n GLY 126 
2 n GLY 127 
2 n ILE 128 
2 n PHE 129 
2 n PHE 130 
2 n ILE 131 
2 n ILE 132 
2 n LEU 133 
2 n LEU 134 
2 n THR 135 
2 n ILE 136 
2 n ASP 137 
2 n ARG 138 
2 n TYR 139 
2 n LEU 140 
2 n ALA 141 
2 n ILE 142 
2 n VAL 143 
2 n HIS 144 
2 n ALA 145 
2 n VAL 146 
2 n PHE 147 
2 n ALA 148 
2 n LEU 149 
2 n LYS 150 
2 n ALA 151 
2 n ARG 152 
2 n THR 153 
2 n VAL 154 
2 n THR 155 
2 n PHE 156 
2 n GLY 157 
2 n VAL 158 
2 n VAL 159 
2 n THR 160 
2 n SER 161 
2 n VAL 162 
2 n ILE 163 
2 n THR 164 
2 n TRP 165 
2 n LEU 166 
2 n VAL 167 
2 n ALA 168 
2 n VAL 169 
2 n PHE 170 
2 n ALA 171 
2 n SER 172 
2 n VAL 173 
2 n PRO 174 
2 n GLY 175 
2 n ILE 176 
2 n ILE 177 
2 n PHE 178 
2 n THR 179 
2 n LYS 180 
2 n CYS 181 
2 n GLN 182 
2 n LYS 183 
2 n GLU 184 
2 n ASP 185 
2 n SER 186 
2 n VAL 187 
2 n TYR 188 
2 n VAL 189 
2 n CYS 190 
2 n GLY 191 
2 n PRO 192 
2 n TYR 193 
2 n PHE 194 
2 n PRO 195 
2 n ARG 196 
2 n GLY 197 
2 n TRP 198 
2 n ASN 199 
2 n ASN 200 
2 n PHE 201 
2 n HIS 202 
2 n THR 203 
2 n ILE 204 
2 n MET 205 
2 n ARG 206 
2 n ASN 207 
2 n ILE 208 
2 n LEU 209 
2 n GLY 210 
2 n LEU 211 
2 n VAL 212 
2 n LEU 213 
2 n PRO 214 
2 n LEU 215 
2 n LEU 216 
2 n ILE 217 
2 n MET 218 
2 n VAL 219 
2 n ILE 220 
2 n CYS 221 
2 n TYR 222 
2 n SER 223 
2 n GLY 224 
2 n ILE 225 
2 n LEU 226 
2 n LYS 227 
2 n THR 228 
2 n LEU 229 
2 n LEU 230 
2 n ARG 231 
2 n CYS 232 
2 n ARG 233 
2 n ASN 234 
2 n GLU 235 
2 n LYS 236 
2 n LYS 237 
2 n ARG 238 
2 n HIS 239 
2 n ARG 240 
2 n ALA 241 
2 n VAL 242 
2 n ARG 243 
2 n VAL 244 
2 n ILE 245 
2 n PHE 246 
2 n THR 247 
2 n ILE 248 
2 n MET 249 
2 n ILE 250 
2 n VAL 251 
2 n TYR 252 
2 n PHE 253 
2 n LEU 254 
2 n PHE 255 
2 n TRP 256 
2 n THR 257 
2 n PRO 258 
2 n TYR 259 
2 n ASN 260 
2 n ILE 261 
2 n VAL 262 
2 n ILE 263 
2 n LEU 264 
2 n LEU 265 
2 n ASN 266 
2 n THR 267 
2 n PHE 268 
2 n GLN 269 
2 n GLU 270 
2 n PHE 271 
2 n PHE 272 
2 n GLY 273 
2 n LEU 274 
2 n SER 275 
2 n ASN 276 
2 n CYS 277 
2 n GLU 278 
2 n SER 279 
2 n THR 280 
2 n SER 281 
2 n GLN 282 
2 n LEU 283 
2 n ASP 284 
2 n GLN 285 
2 n ALA 286 
2 n THR 287 
2 n GLN 288 
2 n VAL 289 
2 n THR 290 
2 n GLU 291 
2 n THR 292 
2 n LEU 293 
2 n GLY 294 
2 n MET 295 
2 n THR 296 
2 n HIS 297 
2 n CYS 298 
2 n CYS 299 
2 n ILE 300 
2 n ASN 301 
2 n PRO 302 
2 n ILE 303 
2 n ILE 304 
2 n TYR 305 
2 n ALA 306 
2 n PHE 307 
2 n VAL 308 
2 n GLY 309 
2 n GLU 310 
2 n LYS 311 
2 n PHE 312 
2 n ARG 313 
2 n SER 314 
2 n LEU 315 
2 n PHE 316 
2 n HIS 317 
2 n ILE 318 
2 n ALA 319 
2 n LEU 320 
2 n GLY 321 
2 n CYS 322 
2 n ARG 323 
2 n ILE 324 
2 n ALA 325 
2 n PRO 326 
2 n LEU 327 
2 n GLN 328 
2 n LYS 329 
2 n PRO 330 
2 n VAL 331 
2 n CYS 332 
2 n GLY 333 
2 n GLY 334 
2 n PRO 335 
2 n GLY 336 
2 n VAL 337 
2 n ARG 338 
2 n PRO 339 
2 n GLY 340 
2 n LYS 341 
2 n ASN 342 
2 n VAL 343 
2 n LYS 344 
2 n VAL 345 
2 n THR 346 
2 n THR 347 
2 n GLN 348 
2 n GLY 349 
2 n LEU 350 
2 n LEU 351 
2 n ASP 352 
2 n GLY 353 
2 n ARG 354 
2 n GLY 355 
2 n LYS 356 
2 n GLY 357 
2 n LYS 358 
2 n SER 359 
2 n ILE 360 
2 n GLY 361 
2 n ARG 362 
2 n ALA 363 
2 n PRO 364 
2 n GLU 365 
2 n ALA 366 
2 n SER 367 
2 n LEU 368 
2 n GLN 369 
2 n ASP 370 
2 n LYS 371 
2 n GLU 372 
2 n GLY 373 
2 n ALA 374 
#
_ma_data.content_type "model coordinates"
_ma_data.id           1
_ma_data.name         Model
#
_ma_model_list.data_id          1
_ma_model_list.model_group_id   1
_ma_model_list.model_group_name "AlphaFold-beta-20231127 (fb0b9d13-0bdd-4522-ba5f-0ee1f426d085 @ 2025-03-04 02:03:52)"
_ma_model_list.model_id         1
_ma_model_list.model_name       "Top ranked model"
_ma_model_list.model_type       "Ab initio model"
_ma_model_list.ordinal_id       1
#
loop_
_ma_protocol_step.method_type
_ma_protocol_step.ordinal_id
_ma_protocol_step.protocol_id
_ma_protocol_step.step_id
"coevolution MSA" 1 1 1 
"template search" 2 1 2 
modeling          3 1 3 
#
loop_
_ma_qa_metric.id
_ma_qa_metric.mode
_ma_qa_metric.name
_ma_qa_metric.software_group_id
_ma_qa_metric.type
1 global pLDDT 1 pLDDT 
2 local  pLDDT 1 pLDDT 
#
_ma_qa_metric_global.metric_id    1
_ma_qa_metric_global.metric_value 67.43
_ma_qa_metric_global.model_id     1
_ma_qa_metric_global.ordinal_id   1
#
_ma_software_group.group_id    1
_ma_software_group.ordinal_id  1
_ma_software_group.software_id 1
#
loop_
_ma_target_entity.data_id
_ma_target_entity.entity_id
_ma_target_entity.origin
1 1 . 
1 2 . 
#
loop_
_ma_target_entity_instance.asym_id
_ma_target_entity_instance.details
_ma_target_entity_instance.entity_id
A . 1 
B . 2 
#
loop_
_pdbx_data_usage.details
_pdbx_data_usage.id
_pdbx_data_usage.type
_pdbx_data_usage.url
;NON-COMMERCIAL USE ONLY, BY USING THIS FILE YOU AGREE TO THE TERMS OF USE FOUND
AT alphafoldserver.com/output-terms.
;
1 license    ? 
;THE INFORMATION IS NOT INTENDED FOR, HAS NOT BEEN VALIDATED FOR, AND IS NOT
APPROVED FOR CLINICAL USE. IT SHOULD NOT BE USED FOR CLINICAL PURPOSE OR RELIED
ON FOR MEDICAL OR OTHER PROFESSIONAL ADVICE. IT IS THEORETICAL MODELLING ONLY
AND CAUTION SHOULD BE EXERCISED IN ITS USE. IT IS PROVIDED "AS-IS" WITHOUT ANY
WARRANTY OF ANY KIND, WHETHER EXPRESSED OR IMPLIED. NO WARRANTY IS GIVEN THAT
USE OF THE INFORMATION SHALL NOT INFRINGE THE RIGHTS OF ANY THIRD PARTY.
;
2 disclaimer ? 
#
loop_
_pdbx_poly_seq_scheme.asym_id
_pdbx_poly_seq_scheme.auth_seq_num
_pdbx_poly_seq_scheme.entity_id
_pdbx_poly_seq_scheme.hetero
_pdbx_poly_seq_scheme.mon_id
_pdbx_poly_seq_scheme.pdb_ins_code
_pdbx_poly_seq_scheme.pdb_seq_num
_pdbx_poly_seq_scheme.pdb_strand_id
_pdbx_poly_seq_scheme.seq_id
A 1   1 n MET . 1   A 1   
A 2   1 n ASN . 2   A 2   
A 3   1 n LEU . 3   A 3   
A 4   1 n TRP . 4   A 4   
A 5   1 n LEU . 5   A 5   
A 6   1 n LEU . 6   A 6   
A 7   1 n ALA . 7   A 7   
A 8   1 n CYS . 8   A 8   
A 9   1 n LEU . 9   A 9   
A 10  1 n VAL . 10  A 10  
A 11  1 n ALA . 11  A 11  
A 12  1 n GLY . 12  A 12  
A 13  1 n PHE . 13  A 13  
A 14  1 n LEU . 14  A 14  
A 15  1 n GLY . 15  A 15  
A 16  1 n ALA . 16  A 16  
A 17  1 n TRP . 17  A 17  
A 18  1 n ALA . 18  A 18  
A 19  1 n PRO . 19  A 19  
A 20  1 n ALA . 20  A 20  
A 21  1 n VAL . 21  A 21  
A 22  1 n HIS . 22  A 22  
A 23  1 n THR . 23  A 23  
A 24  1 n GLN . 24  A 24  
A 25  1 n GLY . 25  A 25  
A 26  1 n VAL . 26  A 26  
A 27  1 n PHE . 27  A 27  
A 28  1 n GLU . 28  A 28  
A 29  1 n ASP . 29  A 29  
A 30  1 n CYS . 30  A 30  
A 31  1 n CYS . 31  A 31  
A 32  1 n LEU . 32  A 32  
A 33  1 n ALA . 33  A 33  
A 34  1 n TYR . 34  A 34  
A 35  1 n HIS . 35  A 35  
A 36  1 n TYR . 36  A 36  
A 37  1 n PRO . 37  A 37  
A 38  1 n ILE . 38  A 38  
A 39  1 n GLY . 39  A 39  
A 40  1 n TRP . 40  A 40  
A 41  1 n ALA . 41  A 41  
A 42  1 n VAL . 42  A 42  
A 43  1 n LEU . 43  A 43  
A 44  1 n ARG . 44  A 44  
A 45  1 n ARG . 45  A 45  
A 46  1 n ALA . 46  A 46  
A 47  1 n TRP . 47  A 47  
A 48  1 n THR . 48  A 48  
A 49  1 n TYR . 49  A 49  
A 50  1 n ARG . 50  A 50  
A 51  1 n ILE . 51  A 51  
A 52  1 n GLN . 52  A 52  
A 53  1 n GLU . 53  A 53  
A 54  1 n VAL . 54  A 54  
A 55  1 n SER . 55  A 55  
A 56  1 n GLY . 56  A 56  
A 57  1 n SER . 57  A 57  
A 58  1 n CYS . 58  A 58  
A 59  1 n ASN . 59  A 59  
A 60  1 n LEU . 60  A 60  
A 61  1 n PRO . 61  A 61  
A 62  1 n ALA . 62  A 62  
A 63  1 n ALA . 63  A 63  
A 64  1 n ILE . 64  A 64  
A 65  1 n PHE . 65  A 65  
A 66  1 n TYR . 66  A 66  
A 67  1 n LEU . 67  A 67  
A 68  1 n PRO . 68  A 68  
A 69  1 n LYS . 69  A 69  
A 70  1 n ARG . 70  A 70  
A 71  1 n HIS . 71  A 71  
A 72  1 n ARG . 72  A 72  
A 73  1 n LYS . 73  A 73  
A 74  1 n VAL . 74  A 74  
A 75  1 n CYS . 75  A 75  
A 76  1 n GLY . 76  A 76  
A 77  1 n ASN . 77  A 77  
A 78  1 n PRO . 78  A 78  
A 79  1 n LYS . 79  A 79  
A 80  1 n SER . 80  A 80  
A 81  1 n ARG . 81  A 81  
A 82  1 n GLU . 82  A 82  
A 83  1 n VAL . 83  A 83  
A 84  1 n GLN . 84  A 84  
A 85  1 n ARG . 85  A 85  
A 86  1 n ALA . 86  A 86  
A 87  1 n MET . 87  A 87  
A 88  1 n LYS . 88  A 88  
A 89  1 n LEU . 89  A 89  
A 90  1 n LEU . 90  A 90  
A 91  1 n ASP . 91  A 91  
A 92  1 n ALA . 92  A 92  
A 93  1 n ARG . 93  A 93  
A 94  1 n ASN . 94  A 94  
A 95  1 n LYS . 95  A 95  
A 96  1 n VAL . 96  A 96  
A 97  1 n PHE . 97  A 97  
A 98  1 n ALA . 98  A 98  
A 99  1 n LYS . 99  A 99  
A 100 1 n LEU . 100 A 100 
A 101 1 n HIS . 101 A 101 
A 102 1 n HIS . 102 A 102 
A 103 1 n ASN . 103 A 103 
A 104 1 n THR . 104 A 104 
A 105 1 n GLN . 105 A 105 
A 106 1 n THR . 106 A 106 
A 107 1 n PHE . 107 A 107 
A 108 1 n GLN . 108 A 108 
A 109 1 n GLY . 109 A 109 
A 110 1 n PRO . 110 A 110 
A 111 1 n HIS . 111 A 111 
A 112 1 n ALA . 112 A 112 
A 113 1 n VAL . 113 A 113 
A 114 1 n LYS . 114 A 114 
A 115 1 n LYS . 115 A 115 
A 116 1 n LEU . 116 A 116 
A 117 1 n SER . 117 A 117 
A 118 1 n SER . 118 A 118 
A 119 1 n GLY . 119 A 119 
A 120 1 n ASN . 120 A 120 
A 121 1 n SER . 121 A 121 
A 122 1 n LYS . 122 A 122 
A 123 1 n LEU . 123 A 123 
A 124 1 n SER . 124 A 124 
A 125 1 n SER . 125 A 125 
A 126 1 n SER . 126 A 126 
A 127 1 n LYS . 127 A 127 
A 128 1 n PHE . 128 A 128 
A 129 1 n SER . 129 A 129 
A 130 1 n ASN . 130 A 130 
A 131 1 n PRO . 131 A 131 
A 132 1 n ILE . 132 A 132 
A 133 1 n SER . 133 A 133 
A 134 1 n SER . 134 A 134 
A 135 1 n SER . 135 A 135 
A 136 1 n LYS . 136 A 136 
A 137 1 n ARG . 137 A 137 
A 138 1 n ASN . 138 A 138 
A 139 1 n VAL . 139 A 139 
A 140 1 n SER . 140 A 140 
A 141 1 n LEU . 141 A 141 
A 142 1 n LEU . 142 A 142 
A 143 1 n ILE . 143 A 143 
A 144 1 n SER . 144 A 144 
A 145 1 n ALA . 145 A 145 
A 146 1 n ASN . 146 A 146 
A 147 1 n SER . 147 A 147 
A 148 1 n GLY . 148 A 148 
A 149 1 n LEU . 149 A 149 
B 1   2 n MET . 1   B 1   
B 2   2 n LEU . 2   B 2   
B 3   2 n SER . 3   B 3   
B 4   2 n THR . 4   B 4   
B 5   2 n SER . 5   B 5   
B 6   2 n ARG . 6   B 6   
B 7   2 n SER . 7   B 7   
B 8   2 n ARG . 8   B 8   
B 9   2 n PHE . 9   B 9   
B 10  2 n ILE . 10  B 10  
B 11  2 n ARG . 11  B 11  
B 12  2 n ASN . 12  B 12  
B 13  2 n THR . 13  B 13  
B 14  2 n ASN . 14  B 14  
B 15  2 n GLU . 15  B 15  
B 16  2 n SER . 16  B 16  
B 17  2 n GLY . 17  B 17  
B 18  2 n GLU . 18  B 18  
B 19  2 n GLU . 19  B 19  
B 20  2 n VAL . 20  B 20  
B 21  2 n THR . 21  B 21  
B 22  2 n THR . 22  B 22  
B 23  2 n PHE . 23  B 23  
B 24  2 n PHE . 24  B 24  
B 25  2 n ASP . 25  B 25  
B 26  2 n TYR . 26  B 26  
B 27  2 n ASP . 27  B 27  
B 28  2 n TYR . 28  B 28  
B 29  2 n GLY . 29  B 29  
B 30  2 n ALA . 30  B 30  
B 31  2 n PRO . 31  B 31  
B 32  2 n CYS . 32  B 32  
B 33  2 n HIS . 33  B 33  
B 34  2 n LYS . 34  B 34  
B 35  2 n PHE . 35  B 35  
B 36  2 n ASP . 36  B 36  
B 37  2 n VAL . 37  B 37  
B 38  2 n LYS . 38  B 38  
B 39  2 n GLN . 39  B 39  
B 40  2 n ILE . 40  B 40  
B 41  2 n GLY . 41  B 41  
B 42  2 n ALA . 42  B 42  
B 43  2 n GLN . 43  B 43  
B 44  2 n LEU . 44  B 44  
B 45  2 n LEU . 45  B 45  
B 46  2 n PRO . 46  B 46  
B 47  2 n PRO . 47  B 47  
B 48  2 n LEU . 48  B 48  
B 49  2 n TYR . 49  B 49  
B 50  2 n SER . 50  B 50  
B 51  2 n LEU . 51  B 51  
B 52  2 n VAL . 52  B 52  
B 53  2 n PHE . 53  B 53  
B 54  2 n ILE . 54  B 54  
B 55  2 n PHE . 55  B 55  
B 56  2 n GLY . 56  B 56  
B 57  2 n PHE . 57  B 57  
B 58  2 n VAL . 58  B 58  
B 59  2 n GLY . 59  B 59  
B 60  2 n ASN . 60  B 60  
B 61  2 n MET . 61  B 61  
B 62  2 n LEU . 62  B 62  
B 63  2 n VAL . 63  B 63  
B 64  2 n VAL . 64  B 64  
B 65  2 n LEU . 65  B 65  
B 66  2 n ILE . 66  B 66  
B 67  2 n LEU . 67  B 67  
B 68  2 n ILE . 68  B 68  
B 69  2 n ASN . 69  B 69  
B 70  2 n CYS . 70  B 70  
B 71  2 n LYS . 71  B 71  
B 72  2 n LYS . 72  B 72  
B 73  2 n LEU . 73  B 73  
B 74  2 n LYS . 74  B 74  
B 75  2 n CYS . 75  B 75  
B 76  2 n LEU . 76  B 76  
B 77  2 n THR . 77  B 77  
B 78  2 n ASP . 78  B 78  
B 79  2 n ILE . 79  B 79  
B 80  2 n TYR . 80  B 80  
B 81  2 n LEU . 81  B 81  
B 82  2 n LEU . 82  B 82  
B 83  2 n ASN . 83  B 83  
B 84  2 n LEU . 84  B 84  
B 85  2 n ALA . 85  B 85  
B 86  2 n ILE . 86  B 86  
B 87  2 n SER . 87  B 87  
B 88  2 n ASP . 88  B 88  
B 89  2 n LEU . 89  B 89  
B 90  2 n LEU . 90  B 90  
B 91  2 n PHE . 91  B 91  
B 92  2 n LEU . 92  B 92  
B 93  2 n ILE . 93  B 93  
B 94  2 n THR . 94  B 94  
B 95  2 n LEU . 95  B 95  
B 96  2 n PRO . 96  B 96  
B 97  2 n LEU . 97  B 97  
B 98  2 n TRP . 98  B 98  
B 99  2 n ALA . 99  B 99  
B 100 2 n HIS . 100 B 100 
B 101 2 n SER . 101 B 101 
B 102 2 n ALA . 102 B 102 
B 103 2 n ALA . 103 B 103 
B 104 2 n ASN . 104 B 104 
B 105 2 n GLU . 105 B 105 
B 106 2 n TRP . 106 B 106 
B 107 2 n VAL . 107 B 107 
B 108 2 n PHE . 108 B 108 
B 109 2 n GLY . 109 B 109 
B 110 2 n ASN . 110 B 110 
B 111 2 n ALA . 111 B 111 
B 112 2 n MET . 112 B 112 
B 113 2 n CYS . 113 B 113 
B 114 2 n LYS . 114 B 114 
B 115 2 n LEU . 115 B 115 
B 116 2 n PHE . 116 B 116 
B 117 2 n THR . 117 B 117 
B 118 2 n GLY . 118 B 118 
B 119 2 n LEU . 119 B 119 
B 120 2 n TYR . 120 B 120 
B 121 2 n HIS . 121 B 121 
B 122 2 n ILE . 122 B 122 
B 123 2 n GLY . 123 B 123 
B 124 2 n TYR . 124 B 124 
B 125 2 n PHE . 125 B 125 
B 126 2 n GLY . 126 B 126 
B 127 2 n GLY . 127 B 127 
B 128 2 n ILE . 128 B 128 
B 129 2 n PHE . 129 B 129 
B 130 2 n PHE . 130 B 130 
B 131 2 n ILE . 131 B 131 
B 132 2 n ILE . 132 B 132 
B 133 2 n LEU . 133 B 133 
B 134 2 n LEU . 134 B 134 
B 135 2 n THR . 135 B 135 
B 136 2 n ILE . 136 B 136 
B 137 2 n ASP . 137 B 137 
B 138 2 n ARG . 138 B 138 
B 139 2 n TYR . 139 B 139 
B 140 2 n LEU . 140 B 140 
B 141 2 n ALA . 141 B 141 
B 142 2 n ILE . 142 B 142 
B 143 2 n VAL . 143 B 143 
B 144 2 n HIS . 144 B 144 
B 145 2 n ALA . 145 B 145 
B 146 2 n VAL . 146 B 146 
B 147 2 n PHE . 147 B 147 
B 148 2 n ALA . 148 B 148 
B 149 2 n LEU . 149 B 149 
B 150 2 n LYS . 150 B 150 
B 151 2 n ALA . 151 B 151 
B 152 2 n ARG . 152 B 152 
B 153 2 n THR . 153 B 153 
B 154 2 n VAL . 154 B 154 
B 155 2 n THR . 155 B 155 
B 156 2 n PHE . 156 B 156 
B 157 2 n GLY . 157 B 157 
B 158 2 n VAL . 158 B 158 
B 159 2 n VAL . 159 B 159 
B 160 2 n THR . 160 B 160 
B 161 2 n SER . 161 B 161 
B 162 2 n VAL . 162 B 162 
B 163 2 n ILE . 163 B 163 
B 164 2 n THR . 164 B 164 
B 165 2 n TRP . 165 B 165 
B 166 2 n LEU . 166 B 166 
B 167 2 n VAL . 167 B 167 
B 168 2 n ALA . 168 B 168 
B 169 2 n VAL . 169 B 169 
B 170 2 n PHE . 170 B 170 
B 171 2 n ALA . 171 B 171 
B 172 2 n SER . 172 B 172 
B 173 2 n VAL . 173 B 173 
B 174 2 n PRO . 174 B 174 
B 175 2 n GLY . 175 B 175 
B 176 2 n ILE . 176 B 176 
B 177 2 n ILE . 177 B 177 
B 178 2 n PHE . 178 B 178 
B 179 2 n THR . 179 B 179 
B 180 2 n LYS . 180 B 180 
B 181 2 n CYS . 181 B 181 
B 182 2 n GLN . 182 B 182 
B 183 2 n LYS . 183 B 183 
B 184 2 n GLU . 184 B 184 
B 185 2 n ASP . 185 B 185 
B 186 2 n SER . 186 B 186 
B 187 2 n VAL . 187 B 187 
B 188 2 n TYR . 188 B 188 
B 189 2 n VAL . 189 B 189 
B 190 2 n CYS . 190 B 190 
B 191 2 n GLY . 191 B 191 
B 192 2 n PRO . 192 B 192 
B 193 2 n TYR . 193 B 193 
B 194 2 n PHE . 194 B 194 
B 195 2 n PRO . 195 B 195 
B 196 2 n ARG . 196 B 196 
B 197 2 n GLY . 197 B 197 
B 198 2 n TRP . 198 B 198 
B 199 2 n ASN . 199 B 199 
B 200 2 n ASN . 200 B 200 
B 201 2 n PHE . 201 B 201 
B 202 2 n HIS . 202 B 202 
B 203 2 n THR . 203 B 203 
B 204 2 n ILE . 204 B 204 
B 205 2 n MET . 205 B 205 
B 206 2 n ARG . 206 B 206 
B 207 2 n ASN . 207 B 207 
B 208 2 n ILE . 208 B 208 
B 209 2 n LEU . 209 B 209 
B 210 2 n GLY . 210 B 210 
B 211 2 n LEU . 211 B 211 
B 212 2 n VAL . 212 B 212 
B 213 2 n LEU . 213 B 213 
B 214 2 n PRO . 214 B 214 
B 215 2 n LEU . 215 B 215 
B 216 2 n LEU . 216 B 216 
B 217 2 n ILE . 217 B 217 
B 218 2 n MET . 218 B 218 
B 219 2 n VAL . 219 B 219 
B 220 2 n ILE . 220 B 220 
B 221 2 n CYS . 221 B 221 
B 222 2 n TYR . 222 B 222 
B 223 2 n SER . 223 B 223 
B 224 2 n GLY . 224 B 224 
B 225 2 n ILE . 225 B 225 
B 226 2 n LEU . 226 B 226 
B 227 2 n LYS . 227 B 227 
B 228 2 n THR . 228 B 228 
B 229 2 n LEU . 229 B 229 
B 230 2 n LEU . 230 B 230 
B 231 2 n ARG . 231 B 231 
B 232 2 n CYS . 232 B 232 
B 233 2 n ARG . 233 B 233 
B 234 2 n ASN . 234 B 234 
B 235 2 n GLU . 235 B 235 
B 236 2 n LYS . 236 B 236 
B 237 2 n LYS . 237 B 237 
B 238 2 n ARG . 238 B 238 
B 239 2 n HIS . 239 B 239 
B 240 2 n ARG . 240 B 240 
B 241 2 n ALA . 241 B 241 
B 242 2 n VAL . 242 B 242 
B 243 2 n ARG . 243 B 243 
B 244 2 n VAL . 244 B 244 
B 245 2 n ILE . 245 B 245 
B 246 2 n PHE . 246 B 246 
B 247 2 n THR . 247 B 247 
B 248 2 n ILE . 248 B 248 
B 249 2 n MET . 249 B 249 
B 250 2 n ILE . 250 B 250 
B 251 2 n VAL . 251 B 251 
B 252 2 n TYR . 252 B 252 
B 253 2 n PHE . 253 B 253 
B 254 2 n LEU . 254 B 254 
B 255 2 n PHE . 255 B 255 
B 256 2 n TRP . 256 B 256 
B 257 2 n THR . 257 B 257 
B 258 2 n PRO . 258 B 258 
B 259 2 n TYR . 259 B 259 
B 260 2 n ASN . 260 B 260 
B 261 2 n ILE . 261 B 261 
B 262 2 n VAL . 262 B 262 
B 263 2 n ILE . 263 B 263 
B 264 2 n LEU . 264 B 264 
B 265 2 n LEU . 265 B 265 
B 266 2 n ASN . 266 B 266 
B 267 2 n THR . 267 B 267 
B 268 2 n PHE . 268 B 268 
B 269 2 n GLN . 269 B 269 
B 270 2 n GLU . 270 B 270 
B 271 2 n PHE . 271 B 271 
B 272 2 n PHE . 272 B 272 
B 273 2 n GLY . 273 B 273 
B 274 2 n LEU . 274 B 274 
B 275 2 n SER . 275 B 275 
B 276 2 n ASN . 276 B 276 
B 277 2 n CYS . 277 B 277 
B 278 2 n GLU . 278 B 278 
B 279 2 n SER . 279 B 279 
B 280 2 n THR . 280 B 280 
B 281 2 n SER . 281 B 281 
B 282 2 n GLN . 282 B 282 
B 283 2 n LEU . 283 B 283 
B 284 2 n ASP . 284 B 284 
B 285 2 n GLN . 285 B 285 
B 286 2 n ALA . 286 B 286 
B 287 2 n THR . 287 B 287 
B 288 2 n GLN . 288 B 288 
B 289 2 n VAL . 289 B 289 
B 290 2 n THR . 290 B 290 
B 291 2 n GLU . 291 B 291 
B 292 2 n THR . 292 B 292 
B 293 2 n LEU . 293 B 293 
B 294 2 n GLY . 294 B 294 
B 295 2 n MET . 295 B 295 
B 296 2 n THR . 296 B 296 
B 297 2 n HIS . 297 B 297 
B 298 2 n CYS . 298 B 298 
B 299 2 n CYS . 299 B 299 
B 300 2 n ILE . 300 B 300 
B 301 2 n ASN . 301 B 301 
B 302 2 n PRO . 302 B 302 
B 303 2 n ILE . 303 B 303 
B 304 2 n ILE . 304 B 304 
B 305 2 n TYR . 305 B 305 
B 306 2 n ALA . 306 B 306 
B 307 2 n PHE . 307 B 307 
B 308 2 n VAL . 308 B 308 
B 309 2 n GLY . 309 B 309 
B 310 2 n GLU . 310 B 310 
B 311 2 n LYS . 311 B 311 
B 312 2 n PHE . 312 B 312 
B 313 2 n ARG . 313 B 313 
B 314 2 n SER . 314 B 314 
B 315 2 n LEU . 315 B 315 
B 316 2 n PHE . 316 B 316 
B 317 2 n HIS . 317 B 317 
B 318 2 n ILE . 318 B 318 
B 319 2 n ALA . 319 B 319 
B 320 2 n LEU . 320 B 320 
B 321 2 n GLY . 321 B 321 
B 322 2 n CYS . 322 B 322 
B 323 2 n ARG . 323 B 323 
B 324 2 n ILE . 324 B 324 
B 325 2 n ALA . 325 B 325 
B 326 2 n PRO . 326 B 326 
B 327 2 n LEU . 327 B 327 
B 328 2 n GLN . 328 B 328 
B 329 2 n LYS . 329 B 329 
B 330 2 n PRO . 330 B 330 
B 331 2 n VAL . 331 B 331 
B 332 2 n CYS . 332 B 332 
B 333 2 n GLY . 333 B 333 
B 334 2 n GLY . 334 B 334 
B 335 2 n PRO . 335 B 335 
B 336 2 n GLY . 336 B 336 
B 337 2 n VAL . 337 B 337 
B 338 2 n ARG . 338 B 338 
B 339 2 n PRO . 339 B 339 
B 340 2 n GLY . 340 B 340 
B 341 2 n LYS . 341 B 341 
B 342 2 n ASN . 342 B 342 
B 343 2 n VAL . 343 B 343 
B 344 2 n LYS . 344 B 344 
B 345 2 n VAL . 345 B 345 
B 346 2 n THR . 346 B 346 
B 347 2 n THR . 347 B 347 
B 348 2 n GLN . 348 B 348 
B 349 2 n GLY . 349 B 349 
B 350 2 n LEU . 350 B 350 
B 351 2 n LEU . 351 B 351 
B 352 2 n ASP . 352 B 352 
B 353 2 n GLY . 353 B 353 
B 354 2 n ARG . 354 B 354 
B 355 2 n GLY . 355 B 355 
B 356 2 n LYS . 356 B 356 
B 357 2 n GLY . 357 B 357 
B 358 2 n LYS . 358 B 358 
B 359 2 n SER . 359 B 359 
B 360 2 n ILE . 360 B 360 
B 361 2 n GLY . 361 B 361 
B 362 2 n ARG . 362 B 362 
B 363 2 n ALA . 363 B 363 
B 364 2 n PRO . 364 B 364 
B 365 2 n GLU . 365 B 365 
B 366 2 n ALA . 366 B 366 
B 367 2 n SER . 367 B 367 
B 368 2 n LEU . 368 B 368 
B 369 2 n GLN . 369 B 369 
B 370 2 n ASP . 370 B 370 
B 371 2 n LYS . 371 B 371 
B 372 2 n GLU . 372 B 372 
B 373 2 n GLY . 373 B 373 
B 374 2 n ALA . 374 B 374 
#
_software.classification other
_software.date           ?
_software.description    "Structure prediction"
_software.name           AlphaFold
_software.pdbx_ordinal   1
_software.type           package
_software.version        "AlphaFold-beta-20231127 (fb0b9d13-0bdd-4522-ba5f-0ee1f426d085 @ 2025-03-04 02:03:52)"
#
loop_
_struct_asym.entity_id
_struct_asym.id
1 A 
2 B 
#
loop_
_atom_site.group_PDB
_atom_site.id
_atom_site.type_symbol
_atom_site.label_atom_id
_atom_site.label_alt_id
_atom_site.label_comp_id
_atom_site.label_asym_id
_atom_site.label_entity_id
_atom_site.label_seq_id
_atom_site.pdbx_PDB_ins_code
_atom_site.Cartn_x
_atom_site.Cartn_y
_atom_site.Cartn_z
_atom_site.occupancy
_atom_site.B_iso_or_equiv
_atom_site.auth_seq_id
_atom_site.auth_asym_id
_atom_site.pdbx_PDB_model_num
ATOM 1    N N   . MET A 1 1   ? 26.092  -13.909 -11.580 1.00 37.72 1   A 1 
ATOM 2    C CA  . MET A 1 1   ? 25.265  -13.810 -10.357 1.00 38.96 1   A 1 
ATOM 3    C C   . MET A 1 1   ? 24.848  -15.234 -10.042 1.00 41.22 1   A 1 
ATOM 4    O O   . MET A 1 1   ? 24.166  -15.830 -10.869 1.00 39.88 1   A 1 
ATOM 5    C CB  . MET A 1 1   ? 24.085  -12.865 -10.600 1.00 39.89 1   A 1 
ATOM 6    C CG  . MET A 1 1   ? 23.480  -12.278 -9.318  1.00 37.76 1   A 1 
ATOM 7    S SD  . MET A 1 1   ? 22.288  -10.964 -9.721  1.00 34.85 1   A 1 
ATOM 8    C CE  . MET A 1 1   ? 21.769  -10.433 -8.071  1.00 27.70 1   A 1 
ATOM 9    N N   . ASN A 1 2   ? 25.361  -15.835 -8.966  1.00 50.12 2   A 1 
ATOM 10   C CA  . ASN A 1 2   ? 25.231  -17.273 -8.749  1.00 54.14 2   A 1 
ATOM 11   C C   . ASN A 1 2   ? 23.758  -17.635 -8.511  1.00 53.70 2   A 1 
ATOM 12   O O   . ASN A 1 2   ? 23.117  -17.064 -7.641  1.00 53.97 2   A 1 
ATOM 13   C CB  . ASN A 1 2   ? 26.129  -17.724 -7.580  1.00 52.39 2   A 1 
ATOM 14   C CG  . ASN A 1 2   ? 27.546  -18.041 -8.008  1.00 46.55 2   A 1 
ATOM 15   O OD1 . ASN A 1 2   ? 27.844  -18.179 -9.180  1.00 43.41 2   A 1 
ATOM 16   N ND2 . ASN A 1 2   ? 28.466  -18.175 -7.079  1.00 43.16 2   A 1 
ATOM 17   N N   . LEU A 1 3   ? 23.250  -18.602 -9.259  1.00 49.78 3   A 1 
ATOM 18   C CA  . LEU A 1 3   ? 21.911  -19.183 -9.080  1.00 53.07 3   A 1 
ATOM 19   C C   . LEU A 1 3   ? 21.676  -19.616 -7.623  1.00 54.44 3   A 1 
ATOM 20   O O   . LEU A 1 3   ? 20.564  -19.491 -7.130  1.00 54.52 3   A 1 
ATOM 21   C CB  . LEU A 1 3   ? 21.775  -20.394 -10.021 1.00 52.63 3   A 1 
ATOM 22   C CG  . LEU A 1 3   ? 21.185  -20.010 -11.391 1.00 48.99 3   A 1 
ATOM 23   C CD1 . LEU A 1 3   ? 21.742  -20.905 -12.499 1.00 45.89 3   A 1 
ATOM 24   C CD2 . LEU A 1 3   ? 19.660  -20.144 -11.376 1.00 49.12 3   A 1 
ATOM 25   N N   . TRP A 1 4   ? 22.732  -20.018 -6.936  1.00 56.73 4   A 1 
ATOM 26   C CA  . TRP A 1 4   ? 22.708  -20.327 -5.509  1.00 57.94 4   A 1 
ATOM 27   C C   . TRP A 1 4   ? 22.327  -19.132 -4.633  1.00 58.24 4   A 1 
ATOM 28   O O   . TRP A 1 4   ? 21.520  -19.293 -3.730  1.00 59.19 4   A 1 
ATOM 29   C CB  . TRP A 1 4   ? 24.070  -20.894 -5.094  1.00 57.00 4   A 1 
ATOM 30   C CG  . TRP A 1 4   ? 24.075  -22.381 -5.021  1.00 53.11 4   A 1 
ATOM 31   C CD1 . TRP A 1 4   ? 24.071  -23.237 -6.067  1.00 46.56 4   A 1 
ATOM 32   C CD2 . TRP A 1 4   ? 24.048  -23.190 -3.814  1.00 52.60 4   A 1 
ATOM 33   N NE1 . TRP A 1 4   ? 24.031  -24.540 -5.585  1.00 44.24 4   A 1 
ATOM 34   C CE2 . TRP A 1 4   ? 24.022  -24.556 -4.208  1.00 49.26 4   A 1 
ATOM 35   C CE3 . TRP A 1 4   ? 24.048  -22.895 -2.433  1.00 50.84 4   A 1 
ATOM 36   C CZ2 . TRP A 1 4   ? 23.988  -25.598 -3.259  1.00 50.87 4   A 1 
ATOM 37   C CZ3 . TRP A 1 4   ? 24.019  -23.932 -1.491  1.00 46.25 4   A 1 
ATOM 38   C CH2 . TRP A 1 4   ? 23.989  -25.274 -1.894  1.00 48.22 4   A 1 
ATOM 39   N N   . LEU A 1 5   ? 22.838  -17.933 -4.913  1.00 47.30 5   A 1 
ATOM 40   C CA  . LEU A 1 5   ? 22.467  -16.729 -4.157  1.00 48.81 5   A 1 
ATOM 41   C C   . LEU A 1 5   ? 20.996  -16.363 -4.376  1.00 49.27 5   A 1 
ATOM 42   O O   . LEU A 1 5   ? 20.320  -15.983 -3.431  1.00 52.46 5   A 1 
ATOM 43   C CB  . LEU A 1 5   ? 23.375  -15.558 -4.556  1.00 48.69 5   A 1 
ATOM 44   C CG  . LEU A 1 5   ? 24.648  -15.471 -3.701  1.00 44.46 5   A 1 
ATOM 45   C CD1 . LEU A 1 5   ? 25.709  -14.638 -4.409  1.00 41.83 5   A 1 
ATOM 46   C CD2 . LEU A 1 5   ? 24.351  -14.832 -2.343  1.00 47.29 5   A 1 
ATOM 47   N N   . LEU A 1 6   ? 20.499  -16.511 -5.607  1.00 46.06 6   A 1 
ATOM 48   C CA  . LEU A 1 6   ? 19.079  -16.351 -5.909  1.00 46.73 6   A 1 
ATOM 49   C C   . LEU A 1 6   ? 18.241  -17.419 -5.197  1.00 46.04 6   A 1 
ATOM 50   O O   . LEU A 1 6   ? 17.237  -17.080 -4.593  1.00 49.28 6   A 1 
ATOM 51   C CB  . LEU A 1 6   ? 18.867  -16.370 -7.432  1.00 47.63 6   A 1 
ATOM 52   C CG  . LEU A 1 6   ? 18.706  -14.955 -8.017  1.00 43.67 6   A 1 
ATOM 53   C CD1 . LEU A 1 6   ? 19.153  -14.915 -9.483  1.00 40.72 6   A 1 
ATOM 54   C CD2 . LEU A 1 6   ? 17.248  -14.506 -7.959  1.00 43.02 6   A 1 
ATOM 55   N N   . ALA A 1 7   ? 18.681  -18.677 -5.208  1.00 52.77 7   A 1 
ATOM 56   C CA  . ALA A 1 7   ? 18.002  -19.764 -4.514  1.00 53.95 7   A 1 
ATOM 57   C C   . ALA A 1 7   ? 18.009  -19.569 -2.990  1.00 53.05 7   A 1 
ATOM 58   O O   . ALA A 1 7   ? 16.981  -19.771 -2.360  1.00 55.98 7   A 1 
ATOM 59   C CB  . ALA A 1 7   ? 18.649  -21.094 -4.919  1.00 55.79 7   A 1 
ATOM 60   N N   . CYS A 1 8   ? 19.118  -19.098 -2.399  1.00 52.63 8   A 1 
ATOM 61   C CA  . CYS A 1 8   ? 19.190  -18.783 -0.977  1.00 54.34 8   A 1 
ATOM 62   C C   . CYS A 1 8   ? 18.307  -17.591 -0.593  1.00 52.78 8   A 1 
ATOM 63   O O   . CYS A 1 8   ? 17.664  -17.633 0.444   1.00 55.97 8   A 1 
ATOM 64   C CB  . CYS A 1 8   ? 20.644  -18.507 -0.575  1.00 55.04 8   A 1 
ATOM 65   S SG  . CYS A 1 8   ? 21.614  -20.041 -0.608  1.00 49.30 8   A 1 
ATOM 66   N N   . LEU A 1 9   ? 18.229  -16.544 -1.429  1.00 46.96 9   A 1 
ATOM 67   C CA  . LEU A 1 9   ? 17.309  -15.425 -1.213  1.00 48.80 9   A 1 
ATOM 68   C C   . LEU A 1 9   ? 15.852  -15.897 -1.291  1.00 47.63 9   A 1 
ATOM 69   O O   . LEU A 1 9   ? 15.065  -15.571 -0.412  1.00 49.66 9   A 1 
ATOM 70   C CB  . LEU A 1 9   ? 17.586  -14.307 -2.225  1.00 48.43 9   A 1 
ATOM 71   C CG  . LEU A 1 9   ? 18.785  -13.403 -1.847  1.00 44.06 9   A 1 
ATOM 72   C CD1 . LEU A 1 9   ? 19.209  -12.564 -3.050  1.00 40.54 9   A 1 
ATOM 73   C CD2 . LEU A 1 9   ? 18.426  -12.460 -0.706  1.00 43.97 9   A 1 
ATOM 74   N N   . VAL A 1 10  ? 15.518  -16.709 -2.287  1.00 48.70 10  A 1 
ATOM 75   C CA  . VAL A 1 10  ? 14.173  -17.287 -2.430  1.00 49.37 10  A 1 
ATOM 76   C C   . VAL A 1 10  ? 13.836  -18.199 -1.249  1.00 47.52 10  A 1 
ATOM 77   O O   . VAL A 1 10  ? 12.753  -18.079 -0.677  1.00 48.64 10  A 1 
ATOM 78   C CB  . VAL A 1 10  ? 14.049  -18.029 -3.770  1.00 49.82 10  A 1 
ATOM 79   C CG1 . VAL A 1 10  ? 12.770  -18.867 -3.883  1.00 44.77 10  A 1 
ATOM 80   C CG2 . VAL A 1 10  ? 14.047  -17.032 -4.938  1.00 45.54 10  A 1 
ATOM 81   N N   . ALA A 1 11  ? 14.759  -19.075 -0.830  1.00 49.07 11  A 1 
ATOM 82   C CA  . ALA A 1 11  ? 14.551  -19.976 0.304   1.00 50.81 11  A 1 
ATOM 83   C C   . ALA A 1 11  ? 14.435  -19.213 1.634   1.00 50.44 11  A 1 
ATOM 84   O O   . ALA A 1 11  ? 13.590  -19.553 2.460   1.00 50.53 11  A 1 
ATOM 85   C CB  . ALA A 1 11  ? 15.703  -20.990 0.333   1.00 51.08 11  A 1 
ATOM 86   N N   . GLY A 1 12  ? 15.233  -18.159 1.838   1.00 47.92 12  A 1 
ATOM 87   C CA  . GLY A 1 12  ? 15.147  -17.301 3.014   1.00 48.28 12  A 1 
ATOM 88   C C   . GLY A 1 12  ? 13.801  -16.578 3.123   1.00 48.25 12  A 1 
ATOM 89   O O   . GLY A 1 12  ? 13.255  -16.469 4.209   1.00 48.58 12  A 1 
ATOM 90   N N   . PHE A 1 13  ? 13.229  -16.141 1.991   1.00 47.03 13  A 1 
ATOM 91   C CA  . PHE A 1 13  ? 11.903  -15.530 1.964   1.00 48.65 13  A 1 
ATOM 92   C C   . PHE A 1 13  ? 10.770  -16.519 2.248   1.00 47.43 13  A 1 
ATOM 93   O O   . PHE A 1 13  ? 9.780   -16.130 2.864   1.00 47.04 13  A 1 
ATOM 94   C CB  . PHE A 1 13  ? 11.684  -14.786 0.638   1.00 46.90 13  A 1 
ATOM 95   C CG  . PHE A 1 13  ? 12.051  -13.326 0.738   1.00 44.37 13  A 1 
ATOM 96   C CD1 . PHE A 1 13  ? 11.198  -12.451 1.420   1.00 40.02 13  A 1 
ATOM 97   C CD2 . PHE A 1 13  ? 13.277  -12.859 0.237   1.00 40.60 13  A 1 
ATOM 98   C CE1 . PHE A 1 13  ? 11.597  -11.128 1.663   1.00 39.24 13  A 1 
ATOM 99   C CE2 . PHE A 1 13  ? 13.687  -11.533 0.487   1.00 38.19 13  A 1 
ATOM 100  C CZ  . PHE A 1 13  ? 12.855  -10.672 1.221   1.00 41.00 13  A 1 
ATOM 101  N N   . LEU A 1 14  ? 10.895  -17.773 1.832   1.00 46.18 14  A 1 
ATOM 102  C CA  . LEU A 1 14  ? 9.870   -18.791 2.064   1.00 48.57 14  A 1 
ATOM 103  C C   . LEU A 1 14  ? 9.755   -19.241 3.531   1.00 47.51 14  A 1 
ATOM 104  O O   . LEU A 1 14  ? 8.722   -19.783 3.903   1.00 45.85 14  A 1 
ATOM 105  C CB  . LEU A 1 14  ? 10.151  -19.997 1.141   1.00 46.75 14  A 1 
ATOM 106  C CG  . LEU A 1 14  ? 9.797   -19.767 -0.342  1.00 41.61 14  A 1 
ATOM 107  C CD1 . LEU A 1 14  ? 10.390  -20.898 -1.186  1.00 38.32 14  A 1 
ATOM 108  C CD2 . LEU A 1 14  ? 8.296   -19.734 -0.581  1.00 40.70 14  A 1 
ATOM 109  N N   . GLY A 1 15  ? 10.782  -19.030 4.358   1.00 40.87 15  A 1 
ATOM 110  C CA  . GLY A 1 15  ? 10.793  -19.539 5.735   1.00 42.90 15  A 1 
ATOM 111  C C   . GLY A 1 15  ? 9.995   -18.719 6.749   1.00 42.69 15  A 1 
ATOM 112  O O   . GLY A 1 15  ? 9.421   -19.288 7.669   1.00 41.18 15  A 1 
ATOM 113  N N   . ALA A 1 16  ? 9.963   -17.386 6.607   1.00 40.46 16  A 1 
ATOM 114  C CA  . ALA A 1 16  ? 9.381   -16.493 7.614   1.00 42.45 16  A 1 
ATOM 115  C C   . ALA A 1 16  ? 7.867   -16.243 7.432   1.00 43.18 16  A 1 
ATOM 116  O O   . ALA A 1 16  ? 7.408   -15.110 7.503   1.00 41.36 16  A 1 
ATOM 117  C CB  . ALA A 1 16  ? 10.226  -15.217 7.678   1.00 39.52 16  A 1 
ATOM 118  N N   . TRP A 1 17  ? 7.095   -17.278 7.166   1.00 39.41 17  A 1 
ATOM 119  C CA  . TRP A 1 17  ? 5.635   -17.215 6.960   1.00 40.72 17  A 1 
ATOM 120  C C   . TRP A 1 17  ? 4.867   -17.135 8.292   1.00 40.13 17  A 1 
ATOM 121  O O   . TRP A 1 17  ? 4.123   -18.037 8.653   1.00 38.09 17  A 1 
ATOM 122  C CB  . TRP A 1 17  ? 5.158   -18.398 6.118   1.00 38.44 17  A 1 
ATOM 123  C CG  . TRP A 1 17  ? 5.613   -18.441 4.699   1.00 35.08 17  A 1 
ATOM 124  C CD1 . TRP A 1 17  ? 6.880   -18.407 4.259   1.00 32.86 17  A 1 
ATOM 125  C CD2 . TRP A 1 17  ? 4.778   -18.603 3.502   1.00 33.84 17  A 1 
ATOM 126  N NE1 . TRP A 1 17  ? 6.907   -18.538 2.884   1.00 33.20 17  A 1 
ATOM 127  C CE2 . TRP A 1 17  ? 5.644   -18.677 2.384   1.00 33.72 17  A 1 
ATOM 128  C CE3 . TRP A 1 17  ? 3.402   -18.717 3.295   1.00 35.53 17  A 1 
ATOM 129  C CZ2 . TRP A 1 17  ? 5.149   -18.899 1.078   1.00 35.26 17  A 1 
ATOM 130  C CZ3 . TRP A 1 17  ? 2.905   -18.929 1.992   1.00 35.43 17  A 1 
ATOM 131  C CH2 . TRP A 1 17  ? 3.767   -19.018 0.898   1.00 35.74 17  A 1 
ATOM 132  N N   . ALA A 1 18  ? 5.044   -16.051 9.048   1.00 34.07 18  A 1 
ATOM 133  C CA  . ALA A 1 18  ? 4.156   -15.776 10.173  1.00 36.99 18  A 1 
ATOM 134  C C   . ALA A 1 18  ? 2.907   -14.996 9.694   1.00 37.73 18  A 1 
ATOM 135  O O   . ALA A 1 18  ? 3.019   -14.161 8.800   1.00 35.89 18  A 1 
ATOM 136  C CB  . ALA A 1 18  ? 4.952   -15.075 11.278  1.00 34.16 18  A 1 
ATOM 137  N N   . PRO A 1 19  ? 1.712   -15.260 10.248  1.00 31.32 19  A 1 
ATOM 138  C CA  . PRO A 1 19  ? 0.443   -14.961 9.582   1.00 32.83 19  A 1 
ATOM 139  C C   . PRO A 1 19  ? -0.183  -13.562 9.739   1.00 34.62 19  A 1 
ATOM 140  O O   . PRO A 1 19  ? -1.374  -13.442 9.513   1.00 33.28 19  A 1 
ATOM 141  C CB  . PRO A 1 19  ? -0.495  -16.067 10.086  1.00 29.84 19  A 1 
ATOM 142  C CG  . PRO A 1 19  ? 0.020   -16.332 11.495  1.00 28.29 19  A 1 
ATOM 143  C CD  . PRO A 1 19  ? 1.522   -16.180 11.319  1.00 31.02 19  A 1 
ATOM 144  N N   . ALA A 1 20  ? 0.490   -12.490 10.141  1.00 33.84 20  A 1 
ATOM 145  C CA  . ALA A 1 20  ? -0.172  -11.208 10.442  1.00 34.67 20  A 1 
ATOM 146  C C   . ALA A 1 20  ? -0.032  -10.098 9.364   1.00 36.40 20  A 1 
ATOM 147  O O   . ALA A 1 20  ? 0.716   -9.145  9.565   1.00 34.29 20  A 1 
ATOM 148  C CB  . ALA A 1 20  ? 0.253   -10.749 11.843  1.00 30.68 20  A 1 
ATOM 149  N N   . VAL A 1 21  ? -0.738  -10.170 8.243   1.00 37.85 21  A 1 
ATOM 150  C CA  . VAL A 1 21  ? -0.592  -9.169  7.159   1.00 37.42 21  A 1 
ATOM 151  C C   . VAL A 1 21  ? -1.128  -7.795  7.512   1.00 38.56 21  A 1 
ATOM 152  O O   . VAL A 1 21  ? -2.330  -7.565  7.568   1.00 36.29 21  A 1 
ATOM 153  C CB  . VAL A 1 21  ? -1.162  -9.625  5.798   1.00 33.77 21  A 1 
ATOM 154  C CG1 . VAL A 1 21  ? -1.509  -8.529  4.783   1.00 29.83 21  A 1 
ATOM 155  C CG2 . VAL A 1 21  ? -0.158  -10.521 5.104   1.00 30.64 21  A 1 
ATOM 156  N N   . HIS A 1 22  ? -0.207  -6.851  7.585   1.00 37.01 22  A 1 
ATOM 157  C CA  . HIS A 1 22  ? -0.486  -5.447  7.359   1.00 37.84 22  A 1 
ATOM 158  C C   . HIS A 1 22  ? 0.015   -5.047  5.966   1.00 39.63 22  A 1 
ATOM 159  O O   . HIS A 1 22  ? 1.198   -4.787  5.765   1.00 36.84 22  A 1 
ATOM 160  C CB  . HIS A 1 22  ? 0.140   -4.606  8.469   1.00 33.52 22  A 1 
ATOM 161  C CG  . HIS A 1 22  ? -0.631  -4.676  9.756   1.00 29.86 22  A 1 
ATOM 162  N ND1 . HIS A 1 22  ? -1.572  -3.759  10.163  1.00 27.17 22  A 1 
ATOM 163  C CD2 . HIS A 1 22  ? -0.502  -5.580  10.762  1.00 26.29 22  A 1 
ATOM 164  C CE1 . HIS A 1 22  ? -1.973  -4.110  11.398  1.00 24.58 22  A 1 
ATOM 165  N NE2 . HIS A 1 22  ? -1.358  -5.216  11.793  1.00 24.23 22  A 1 
ATOM 166  N N   . THR A 1 23  ? -0.892  -4.952  4.987   1.00 44.23 23  A 1 
ATOM 167  C CA  . THR A 1 23  ? -0.607  -4.268  3.718   1.00 43.89 23  A 1 
ATOM 168  C C   . THR A 1 23  ? -0.278  -2.795  3.954   1.00 46.93 23  A 1 
ATOM 169  O O   . THR A 1 23  ? -0.509  -2.276  5.037   1.00 44.06 23  A 1 
ATOM 170  C CB  . THR A 1 23  ? -1.802  -4.308  2.765   1.00 38.77 23  A 1 
ATOM 171  O OG1 . THR A 1 23  ? -3.023  -4.228  3.466   1.00 35.33 23  A 1 
ATOM 172  C CG2 . THR A 1 23  ? -1.791  -5.587  1.966   1.00 34.28 23  A 1 
ATOM 173  N N   . GLN A 1 24  ? 0.169   -2.088  2.920   1.00 50.12 24  A 1 
ATOM 174  C CA  . GLN A 1 24  ? 0.348   -0.627  2.953   1.00 49.37 24  A 1 
ATOM 175  C C   . GLN A 1 24  ? -0.919  0.128   3.389   1.00 50.44 24  A 1 
ATOM 176  O O   . GLN A 1 24  ? -0.819  1.213   3.949   1.00 46.99 24  A 1 
ATOM 177  C CB  . GLN A 1 24  ? 0.723   -0.105  1.560   1.00 46.07 24  A 1 
ATOM 178  C CG  . GLN A 1 24  ? 2.137   -0.484  1.119   1.00 42.38 24  A 1 
ATOM 179  C CD  . GLN A 1 24  ? 2.542   0.263   -0.149  1.00 38.85 24  A 1 
ATOM 180  O OE1 . GLN A 1 24  ? 1.754   0.778   -0.908  1.00 36.25 24  A 1 
ATOM 181  N NE2 . GLN A 1 24  ? 3.820   0.381   -0.398  1.00 34.81 24  A 1 
ATOM 182  N N   . GLY A 1 25  ? -2.094  -0.447  3.112   1.00 53.22 25  A 1 
ATOM 183  C CA  . GLY A 1 25  ? -3.346  0.059   3.641   1.00 52.50 25  A 1 
ATOM 184  C C   . GLY A 1 25  ? -3.456  -0.283  5.119   1.00 54.66 25  A 1 
ATOM 185  O O   . GLY A 1 25  ? -3.701  -1.429  5.487   1.00 51.40 25  A 1 
ATOM 186  N N   . VAL A 1 26  ? -3.303  0.741   5.971   1.00 56.68 26  A 1 
ATOM 187  C CA  . VAL A 1 26  ? -3.633  0.627   7.378   1.00 56.09 26  A 1 
ATOM 188  C C   . VAL A 1 26  ? -5.147  0.652   7.494   1.00 59.78 26  A 1 
ATOM 189  O O   . VAL A 1 26  ? -5.756  1.713   7.395   1.00 55.71 26  A 1 
ATOM 190  C CB  . VAL A 1 26  ? -3.040  1.765   8.202   1.00 49.10 26  A 1 
ATOM 191  C CG1 . VAL A 1 26  ? -3.188  1.415   9.687   1.00 43.87 26  A 1 
ATOM 192  C CG2 . VAL A 1 26  ? -1.571  2.015   7.873   1.00 43.33 26  A 1 
ATOM 193  N N   . PHE A 1 27  ? -5.764  -0.505  7.702   1.00 61.55 27  A 1 
ATOM 194  C CA  . PHE A 1 27  ? -7.191  -0.583  7.956   1.00 62.80 27  A 1 
ATOM 195  C C   . PHE A 1 27  ? -7.436  -0.569  9.451   1.00 66.87 27  A 1 
ATOM 196  O O   . PHE A 1 27  ? -7.228  -1.564  10.148  1.00 63.23 27  A 1 
ATOM 197  C CB  . PHE A 1 27  ? -7.801  -1.779  7.234   1.00 57.16 27  A 1 
ATOM 198  C CG  . PHE A 1 27  ? -7.564  -1.711  5.743   1.00 54.85 27  A 1 
ATOM 199  C CD1 . PHE A 1 27  ? -8.176  -0.710  4.972   1.00 50.77 27  A 1 
ATOM 200  C CD2 . PHE A 1 27  ? -6.627  -2.570  5.145   1.00 49.91 27  A 1 
ATOM 201  C CE1 . PHE A 1 27  ? -7.855  -0.563  3.620   1.00 45.16 27  A 1 
ATOM 202  C CE2 . PHE A 1 27  ? -6.305  -2.427  3.787   1.00 45.22 27  A 1 
ATOM 203  C CZ  . PHE A 1 27  ? -6.912  -1.412  3.021   1.00 45.49 27  A 1 
ATOM 204  N N   . GLU A 1 28  ? -7.865  0.588   9.960   1.00 67.50 28  A 1 
ATOM 205  C CA  . GLU A 1 28  ? -8.254  0.774   11.343  1.00 69.08 28  A 1 
ATOM 206  C C   . GLU A 1 28  ? -9.770  0.930   11.476  1.00 72.80 28  A 1 
ATOM 207  O O   . GLU A 1 28  ? -10.445 1.358   10.546  1.00 69.86 28  A 1 
ATOM 208  C CB  . GLU A 1 28  ? -7.597  2.009   11.945  1.00 63.27 28  A 1 
ATOM 209  C CG  . GLU A 1 28  ? -6.073  1.954   11.945  1.00 56.57 28  A 1 
ATOM 210  C CD  . GLU A 1 28  ? -5.597  2.932   13.016  1.00 52.58 28  A 1 
ATOM 211  O OE1 . GLU A 1 28  ? -5.010  2.440   14.002  1.00 47.92 28  A 1 
ATOM 212  O OE2 . GLU A 1 28  ? -5.916  4.138   12.972  1.00 47.81 28  A 1 
ATOM 213  N N   . ASP A 1 29  ? -10.262 0.665   12.676  1.00 75.07 29  A 1 
ATOM 214  C CA  . ASP A 1 29  ? -11.579 1.129   13.090  1.00 76.21 29  A 1 
ATOM 215  C C   . ASP A 1 29  ? -11.610 2.662   13.020  1.00 78.65 29  A 1 
ATOM 216  O O   . ASP A 1 29  ? -10.860 3.349   13.719  1.00 76.09 29  A 1 
ATOM 217  C CB  . ASP A 1 29  ? -11.902 0.653   14.502  1.00 72.97 29  A 1 
ATOM 218  C CG  . ASP A 1 29  ? -12.169 -0.843  14.625  1.00 68.76 29  A 1 
ATOM 219  O OD1 . ASP A 1 29  ? -12.276 -1.530  13.589  1.00 63.64 29  A 1 
ATOM 220  O OD2 . ASP A 1 29  ? -12.315 -1.286  15.796  1.00 64.30 29  A 1 
ATOM 221  N N   . CYS A 1 30  ? -12.478 3.206   12.172  1.00 81.92 30  A 1 
ATOM 222  C CA  . CYS A 1 30  ? -12.551 4.635   11.925  1.00 82.80 30  A 1 
ATOM 223  C C   . CYS A 1 30  ? -13.800 5.258   12.538  1.00 84.27 30  A 1 
ATOM 224  O O   . CYS A 1 30  ? -14.901 4.739   12.413  1.00 81.11 30  A 1 
ATOM 225  C CB  . CYS A 1 30  ? -12.509 4.922   10.421  1.00 80.25 30  A 1 
ATOM 226  S SG  . CYS A 1 30  ? -10.956 4.498   9.585   1.00 73.90 30  A 1 
ATOM 227  N N   . CYS A 1 31  ? -13.633 6.451   13.117  1.00 83.89 31  A 1 
ATOM 228  C CA  . CYS A 1 31  ? -14.757 7.334   13.386  1.00 83.93 31  A 1 
ATOM 229  C C   . CYS A 1 31  ? -15.223 7.971   12.074  1.00 84.27 31  A 1 
ATOM 230  O O   . CYS A 1 31  ? -14.482 8.740   11.465  1.00 81.96 31  A 1 
ATOM 231  C CB  . CYS A 1 31  ? -14.334 8.411   14.382  1.00 82.93 31  A 1 
ATOM 232  S SG  . CYS A 1 31  ? -13.935 7.793   16.035  1.00 79.52 31  A 1 
ATOM 233  N N   . LEU A 1 32  ? -16.459 7.681   11.678  1.00 83.21 32  A 1 
ATOM 234  C CA  . LEU A 1 32  ? -17.080 8.273   10.484  1.00 82.31 32  A 1 
ATOM 235  C C   . LEU A 1 32  ? -17.849 9.554   10.798  1.00 81.58 32  A 1 
ATOM 236  O O   . LEU A 1 32  ? -18.012 10.414  9.940   1.00 76.91 32  A 1 
ATOM 237  C CB  . LEU A 1 32  ? -18.024 7.235   9.842   1.00 80.67 32  A 1 
ATOM 238  C CG  . LEU A 1 32  ? -17.354 5.896   9.470   1.00 79.24 32  A 1 
ATOM 239  C CD1 . LEU A 1 32  ? -18.411 4.984   8.840   1.00 74.95 32  A 1 
ATOM 240  C CD2 . LEU A 1 32  ? -16.198 6.076   8.486   1.00 75.43 32  A 1 
ATOM 241  N N   . ALA A 1 33  ? -18.299 9.698   12.049  1.00 80.83 33  A 1 
ATOM 242  C CA  . ALA A 1 33  ? -19.004 10.867  12.554  1.00 80.01 33  A 1 
ATOM 243  C C   . ALA A 1 33  ? -18.589 11.156  14.001  1.00 80.97 33  A 1 
ATOM 244  O O   . ALA A 1 33  ? -18.046 10.300  14.705  1.00 77.91 33  A 1 
ATOM 245  C CB  . ALA A 1 33  ? -20.514 10.635  12.416  1.00 76.87 33  A 1 
ATOM 246  N N   . TYR A 1 34  ? -18.849 12.377  14.467  1.00 80.40 34  A 1 
ATOM 247  C CA  . TYR A 1 34  ? -18.678 12.734  15.866  1.00 80.14 34  A 1 
ATOM 248  C C   . TYR A 1 34  ? -19.947 12.428  16.647  1.00 79.01 34  A 1 
ATOM 249  O O   . TYR A 1 34  ? -21.032 12.825  16.229  1.00 74.95 34  A 1 
ATOM 250  C CB  . TYR A 1 34  ? -18.296 14.212  15.998  1.00 79.16 34  A 1 
ATOM 251  C CG  . TYR A 1 34  ? -17.050 14.606  15.234  1.00 79.01 34  A 1 
ATOM 252  C CD1 . TYR A 1 34  ? -15.844 13.904  15.421  1.00 76.18 34  A 1 
ATOM 253  C CD2 . TYR A 1 34  ? -17.087 15.675  14.319  1.00 77.08 34  A 1 
ATOM 254  C CE1 . TYR A 1 34  ? -14.688 14.264  14.707  1.00 75.53 34  A 1 
ATOM 255  C CE2 . TYR A 1 34  ? -15.938 16.049  13.601  1.00 75.62 34  A 1 
ATOM 256  C CZ  . TYR A 1 34  ? -14.734 15.340  13.799  1.00 77.76 34  A 1 
ATOM 257  O OH  . TYR A 1 34  ? -13.609 15.698  13.107  1.00 73.38 34  A 1 
ATOM 258  N N   . HIS A 1 35  ? -19.808 11.835  17.827  1.00 78.16 35  A 1 
ATOM 259  C CA  . HIS A 1 35  ? -20.903 11.782  18.785  1.00 74.79 35  A 1 
ATOM 260  C C   . HIS A 1 35  ? -21.191 13.205  19.281  1.00 74.17 35  A 1 
ATOM 261  O O   . HIS A 1 35  ? -20.305 13.874  19.827  1.00 69.69 35  A 1 
ATOM 262  C CB  . HIS A 1 35  ? -20.547 10.834  19.927  1.00 71.21 35  A 1 
ATOM 263  C CG  . HIS A 1 35  ? -21.714 10.563  20.843  1.00 67.60 35  A 1 
ATOM 264  N ND1 . HIS A 1 35  ? -22.326 11.471  21.670  1.00 58.50 35  A 1 
ATOM 265  C CD2 . HIS A 1 35  ? -22.371 9.371   20.999  1.00 60.32 35  A 1 
ATOM 266  C CE1 . HIS A 1 35  ? -23.336 10.847  22.305  1.00 56.07 35  A 1 
ATOM 267  N NE2 . HIS A 1 35  ? -23.382 9.565   21.929  1.00 56.30 35  A 1 
ATOM 268  N N   . TYR A 1 36  ? -22.407 13.680  19.081  1.00 68.30 36  A 1 
ATOM 269  C CA  . TYR A 1 36  ? -22.809 15.015  19.516  1.00 65.65 36  A 1 
ATOM 270  C C   . TYR A 1 36  ? -24.182 14.985  20.208  1.00 66.92 36  A 1 
ATOM 271  O O   . TYR A 1 36  ? -25.124 14.414  19.661  1.00 61.75 36  A 1 
ATOM 272  C CB  . TYR A 1 36  ? -22.841 15.972  18.319  1.00 59.01 36  A 1 
ATOM 273  C CG  . TYR A 1 36  ? -23.103 17.407  18.736  1.00 52.98 36  A 1 
ATOM 274  C CD1 . TYR A 1 36  ? -24.424 17.914  18.763  1.00 47.67 36  A 1 
ATOM 275  C CD2 . TYR A 1 36  ? -22.035 18.234  19.143  1.00 45.44 36  A 1 
ATOM 276  C CE1 . TYR A 1 36  ? -24.671 19.228  19.200  1.00 39.40 36  A 1 
ATOM 277  C CE2 . TYR A 1 36  ? -22.279 19.554  19.576  1.00 39.93 36  A 1 
ATOM 278  C CZ  . TYR A 1 36  ? -23.594 20.044  19.600  1.00 39.35 36  A 1 
ATOM 279  O OH  . TYR A 1 36  ? -23.831 21.328  20.028  1.00 34.47 36  A 1 
ATOM 280  N N   . PRO A 1 37  ? -24.320 15.656  21.370  1.00 67.26 37  A 1 
ATOM 281  C CA  . PRO A 1 37  ? -23.242 16.180  22.204  1.00 67.09 37  A 1 
ATOM 282  C C   . PRO A 1 37  ? -22.620 15.082  23.081  1.00 69.93 37  A 1 
ATOM 283  O O   . PRO A 1 37  ? -23.328 14.230  23.611  1.00 66.28 37  A 1 
ATOM 284  C CB  . PRO A 1 37  ? -23.909 17.269  23.044  1.00 60.41 37  A 1 
ATOM 285  C CG  . PRO A 1 37  ? -25.338 16.744  23.223  1.00 57.93 37  A 1 
ATOM 286  C CD  . PRO A 1 37  ? -25.613 15.972  21.939  1.00 60.78 37  A 1 
ATOM 287  N N   . ILE A 1 38  ? -21.307 15.119  23.319  1.00 69.54 38  A 1 
ATOM 288  C CA  . ILE A 1 38  ? -20.673 14.304  24.362  1.00 69.48 38  A 1 
ATOM 289  C C   . ILE A 1 38  ? -20.629 15.132  25.638  1.00 71.22 38  A 1 
ATOM 290  O O   . ILE A 1 38  ? -19.823 16.059  25.763  1.00 68.31 38  A 1 
ATOM 291  C CB  . ILE A 1 38  ? -19.271 13.791  23.981  1.00 65.79 38  A 1 
ATOM 292  C CG1 . ILE A 1 38  ? -19.215 13.202  22.567  1.00 61.07 38  A 1 
ATOM 293  C CG2 . ILE A 1 38  ? -18.850 12.723  25.018  1.00 59.75 38  A 1 
ATOM 294  C CD1 . ILE A 1 38  ? -17.801 12.765  22.148  1.00 57.19 38  A 1 
ATOM 295  N N   . GLY A 1 39  ? -21.489 14.808  26.598  1.00 72.71 39  A 1 
ATOM 296  C CA  . GLY A 1 39  ? -21.519 15.510  27.880  1.00 73.30 39  A 1 
ATOM 297  C C   . GLY A 1 39  ? -20.213 15.321  28.674  1.00 76.40 39  A 1 
ATOM 298  O O   . GLY A 1 39  ? -19.599 14.252  28.669  1.00 74.36 39  A 1 
ATOM 299  N N   . TRP A 1 40  ? -19.820 16.342  29.443  1.00 77.87 40  A 1 
ATOM 300  C CA  . TRP A 1 40  ? -18.652 16.277  30.327  1.00 78.68 40  A 1 
ATOM 301  C C   . TRP A 1 40  ? -18.703 15.100  31.308  1.00 79.84 40  A 1 
ATOM 302  O O   . TRP A 1 40  ? -17.667 14.494  31.612  1.00 76.69 40  A 1 
ATOM 303  C CB  . TRP A 1 40  ? -18.536 17.596  31.098  1.00 76.51 40  A 1 
ATOM 304  C CG  . TRP A 1 40  ? -17.396 17.636  32.064  1.00 76.03 40  A 1 
ATOM 305  C CD1 . TRP A 1 40  ? -17.490 17.681  33.414  1.00 69.78 40  A 1 
ATOM 306  C CD2 . TRP A 1 40  ? -15.965 17.586  31.768  1.00 74.35 40  A 1 
ATOM 307  N NE1 . TRP A 1 40  ? -16.217 17.675  33.978  1.00 68.25 40  A 1 
ATOM 308  C CE2 . TRP A 1 40  ? -15.251 17.606  33.007  1.00 72.31 40  A 1 
ATOM 309  C CE3 . TRP A 1 40  ? -15.213 17.523  30.576  1.00 69.44 40  A 1 
ATOM 310  C CZ2 . TRP A 1 40  ? -13.837 17.549  33.058  1.00 69.24 40  A 1 
ATOM 311  C CZ3 . TRP A 1 40  ? -13.810 17.469  30.633  1.00 66.75 40  A 1 
ATOM 312  C CH2 . TRP A 1 40  ? -13.123 17.477  31.857  1.00 67.17 40  A 1 
ATOM 313  N N   . ALA A 1 41  ? -19.896 14.721  31.780  1.00 78.56 41  A 1 
ATOM 314  C CA  . ALA A 1 41  ? -20.106 13.586  32.673  1.00 77.87 41  A 1 
ATOM 315  C C   . ALA A 1 41  ? -19.651 12.243  32.057  1.00 78.71 41  A 1 
ATOM 316  O O   . ALA A 1 41  ? -19.174 11.369  32.781  1.00 76.90 41  A 1 
ATOM 317  C CB  . ALA A 1 41  ? -21.594 13.546  33.044  1.00 76.39 41  A 1 
ATOM 318  N N   . VAL A 1 42  ? -19.761 12.092  30.736  1.00 79.72 42  A 1 
ATOM 319  C CA  . VAL A 1 42  ? -19.281 10.923  29.989  1.00 78.82 42  A 1 
ATOM 320  C C   . VAL A 1 42  ? -17.771 11.013  29.786  1.00 80.43 42  A 1 
ATOM 321  O O   . VAL A 1 42  ? -17.037 10.099  30.177  1.00 78.86 42  A 1 
ATOM 322  C CB  . VAL A 1 42  ? -20.029 10.787  28.647  1.00 76.07 42  A 1 
ATOM 323  C CG1 . VAL A 1 42  ? -19.531 9.579   27.848  1.00 69.41 42  A 1 
ATOM 324  C CG2 . VAL A 1 42  ? -21.537 10.631  28.874  1.00 70.13 42  A 1 
ATOM 325  N N   . LEU A 1 43  ? -17.280 12.137  29.262  1.00 79.83 43  A 1 
ATOM 326  C CA  . LEU A 1 43  ? -15.856 12.335  28.959  1.00 80.19 43  A 1 
ATOM 327  C C   . LEU A 1 43  ? -14.949 12.205  30.191  1.00 81.70 43  A 1 
ATOM 328  O O   . LEU A 1 43  ? -13.880 11.615  30.101  1.00 80.55 43  A 1 
ATOM 329  C CB  . LEU A 1 43  ? -15.663 13.711  28.303  1.00 78.73 43  A 1 
ATOM 330  C CG  . LEU A 1 43  ? -16.223 13.824  26.868  1.00 76.19 43  A 1 
ATOM 331  C CD1 . LEU A 1 43  ? -16.098 15.276  26.396  1.00 72.70 43  A 1 
ATOM 332  C CD2 . LEU A 1 43  ? -15.446 12.940  25.891  1.00 74.14 43  A 1 
ATOM 333  N N   . ARG A 1 44  ? -15.388 12.706  31.378  1.00 79.88 44  A 1 
ATOM 334  C CA  . ARG A 1 44  ? -14.599 12.589  32.617  1.00 79.62 44  A 1 
ATOM 335  C C   . ARG A 1 44  ? -14.417 11.142  33.093  1.00 80.34 44  A 1 
ATOM 336  O O   . ARG A 1 44  ? -13.517 10.892  33.888  1.00 78.42 44  A 1 
ATOM 337  C CB  . ARG A 1 44  ? -15.200 13.493  33.715  1.00 77.80 44  A 1 
ATOM 338  C CG  . ARG A 1 44  ? -16.163 12.758  34.670  1.00 71.65 44  A 1 
ATOM 339  C CD  . ARG A 1 44  ? -16.736 13.667  35.759  1.00 69.92 44  A 1 
ATOM 340  N NE  . ARG A 1 44  ? -17.334 12.868  36.850  1.00 62.68 44  A 1 
ATOM 341  C CZ  . ARG A 1 44  ? -17.865 13.325  37.972  1.00 56.66 44  A 1 
ATOM 342  N NH1 . ARG A 1 44  ? -17.967 14.598  38.213  1.00 53.01 44  A 1 
ATOM 343  N NH2 . ARG A 1 44  ? -18.310 12.504  38.889  1.00 50.00 44  A 1 
ATOM 344  N N   . ARG A 1 45  ? -15.296 10.216  32.649  1.00 82.75 45  A 1 
ATOM 345  C CA  . ARG A 1 45  ? -15.244 8.785   32.999  1.00 82.26 45  A 1 
ATOM 346  C C   . ARG A 1 45  ? -14.343 7.982   32.059  1.00 83.20 45  A 1 
ATOM 347  O O   . ARG A 1 45  ? -14.084 6.822   32.352  1.00 80.15 45  A 1 
ATOM 348  C CB  . ARG A 1 45  ? -16.658 8.183   33.027  1.00 79.43 45  A 1 
ATOM 349  C CG  . ARG A 1 45  ? -17.536 8.744   34.163  1.00 72.85 45  A 1 
ATOM 350  C CD  . ARG A 1 45  ? -18.931 8.099   34.133  1.00 66.95 45  A 1 
ATOM 351  N NE  . ARG A 1 45  ? -19.808 8.609   35.194  1.00 59.75 45  A 1 
ATOM 352  C CZ  . ARG A 1 45  ? -21.056 8.209   35.468  1.00 53.49 45  A 1 
ATOM 353  N NH1 . ARG A 1 45  ? -21.629 7.262   34.786  1.00 49.75 45  A 1 
ATOM 354  N NH2 . ARG A 1 45  ? -21.734 8.761   36.431  1.00 47.28 45  A 1 
ATOM 355  N N   . ALA A 1 46  ? -13.874 8.576   30.985  1.00 83.70 46  A 1 
ATOM 356  C CA  . ALA A 1 46  ? -12.923 7.922   30.099  1.00 84.15 46  A 1 
ATOM 357  C C   . ALA A 1 46  ? -11.610 7.626   30.857  1.00 85.03 46  A 1 
ATOM 358  O O   . ALA A 1 46  ? -11.116 8.445   31.630  1.00 83.41 46  A 1 
ATOM 359  C CB  . ALA A 1 46  ? -12.686 8.801   28.863  1.00 83.17 46  A 1 
ATOM 360  N N   . TRP A 1 47  ? -11.067 6.427   30.638  1.00 85.86 47  A 1 
ATOM 361  C CA  . TRP A 1 47  ? -9.796  6.007   31.243  1.00 84.85 47  A 1 
ATOM 362  C C   . TRP A 1 47  ? -8.590  6.341   30.363  1.00 85.58 47  A 1 
ATOM 363  O O   . TRP A 1 47  ? -7.505  6.612   30.869  1.00 80.83 47  A 1 
ATOM 364  C CB  . TRP A 1 47  ? -9.877  4.513   31.569  1.00 80.85 47  A 1 
ATOM 365  C CG  . TRP A 1 47  ? -10.027 3.599   30.383  1.00 76.00 47  A 1 
ATOM 366  C CD1 . TRP A 1 47  ? -11.185 3.275   29.778  1.00 63.76 47  A 1 
ATOM 367  C CD2 . TRP A 1 47  ? -8.971  2.877   29.670  1.00 69.74 47  A 1 
ATOM 368  N NE1 . TRP A 1 47  ? -10.928 2.389   28.727  1.00 60.13 47  A 1 
ATOM 369  C CE2 . TRP A 1 47  ? -9.585  2.115   28.641  1.00 65.13 47  A 1 
ATOM 370  C CE3 . TRP A 1 47  ? -7.573  2.775   29.820  1.00 57.17 47  A 1 
ATOM 371  C CZ2 . TRP A 1 47  ? -8.843  1.278   27.769  1.00 57.95 47  A 1 
ATOM 372  C CZ3 . TRP A 1 47  ? -6.836  1.942   28.960  1.00 55.92 47  A 1 
ATOM 373  C CH2 . TRP A 1 47  ? -7.464  1.206   27.954  1.00 56.54 47  A 1 
ATOM 374  N N   . THR A 1 48  ? -8.778  6.386   29.048  1.00 84.99 48  A 1 
ATOM 375  C CA  . THR A 1 48  ? -7.775  6.836   28.089  1.00 84.97 48  A 1 
ATOM 376  C C   . THR A 1 48  ? -8.450  7.410   26.851  1.00 85.81 48  A 1 
ATOM 377  O O   . THR A 1 48  ? -9.671  7.313   26.690  1.00 84.18 48  A 1 
ATOM 378  C CB  . THR A 1 48  ? -6.789  5.713   27.740  1.00 82.27 48  A 1 
ATOM 379  O OG1 . THR A 1 48  ? -5.674  6.245   27.058  1.00 72.98 48  A 1 
ATOM 380  C CG2 . THR A 1 48  ? -7.379  4.609   26.858  1.00 72.82 48  A 1 
ATOM 381  N N   . TYR A 1 49  ? -7.666  8.024   25.978  1.00 85.37 49  A 1 
ATOM 382  C CA  . TYR A 1 49  ? -8.093  8.428   24.648  1.00 85.81 49  A 1 
ATOM 383  C C   . TYR A 1 49  ? -7.001  8.122   23.621  1.00 85.64 49  A 1 
ATOM 384  O O   . TYR A 1 49  ? -5.821  8.007   23.957  1.00 84.13 49  A 1 
ATOM 385  C CB  . TYR A 1 49  ? -8.502  9.913   24.642  1.00 85.81 49  A 1 
ATOM 386  C CG  . TYR A 1 49  ? -7.336  10.881  24.617  1.00 86.71 49  A 1 
ATOM 387  C CD1 . TYR A 1 49  ? -6.639  11.228  25.803  1.00 84.78 49  A 1 
ATOM 388  C CD2 . TYR A 1 49  ? -6.915  11.447  23.397  1.00 85.72 49  A 1 
ATOM 389  C CE1 . TYR A 1 49  ? -5.549  12.097  25.763  1.00 85.32 49  A 1 
ATOM 390  C CE2 . TYR A 1 49  ? -5.824  12.324  23.340  1.00 85.44 49  A 1 
ATOM 391  C CZ  . TYR A 1 49  ? -5.137  12.648  24.523  1.00 85.56 49  A 1 
ATOM 392  O OH  . TYR A 1 49  ? -4.066  13.492  24.455  1.00 83.59 49  A 1 
ATOM 393  N N   . ARG A 1 50  ? -7.405  8.019   22.347  1.00 86.53 50  A 1 
ATOM 394  C CA  . ARG A 1 50  ? -6.530  7.923   21.178  1.00 85.31 50  A 1 
ATOM 395  C C   . ARG A 1 50  ? -6.911  9.024   20.197  1.00 86.22 50  A 1 
ATOM 396  O O   . ARG A 1 50  ? -8.081  9.356   20.064  1.00 84.96 50  A 1 
ATOM 397  C CB  . ARG A 1 50  ? -6.669  6.513   20.583  1.00 82.56 50  A 1 
ATOM 398  C CG  . ARG A 1 50  ? -5.828  6.328   19.315  1.00 75.10 50  A 1 
ATOM 399  C CD  . ARG A 1 50  ? -5.992  4.923   18.734  1.00 72.35 50  A 1 
ATOM 400  N NE  . ARG A 1 50  ? -5.304  4.872   17.440  1.00 66.83 50  A 1 
ATOM 401  C CZ  . ARG A 1 50  ? -5.432  3.993   16.479  1.00 61.80 50  A 1 
ATOM 402  N NH1 . ARG A 1 50  ? -6.110  2.877   16.594  1.00 58.84 50  A 1 
ATOM 403  N NH2 . ARG A 1 50  ? -4.878  4.246   15.359  1.00 55.44 50  A 1 
ATOM 404  N N   . ILE A 1 51  ? -5.932  9.602   19.491  1.00 86.38 51  A 1 
ATOM 405  C CA  . ILE A 1 51  ? -6.191  10.533  18.391  1.00 86.03 51  A 1 
ATOM 406  C C   . ILE A 1 51  ? -6.210  9.735   17.093  1.00 85.76 51  A 1 
ATOM 407  O O   . ILE A 1 51  ? -5.234  9.069   16.769  1.00 83.58 51  A 1 
ATOM 408  C CB  . ILE A 1 51  ? -5.185  11.698  18.378  1.00 85.16 51  A 1 
ATOM 409  C CG1 . ILE A 1 51  ? -5.322  12.509  19.683  1.00 78.37 51  A 1 
ATOM 410  C CG2 . ILE A 1 51  ? -5.408  12.586  17.141  1.00 76.45 51  A 1 
ATOM 411  C CD1 . ILE A 1 51  ? -4.341  13.683  19.807  1.00 69.40 51  A 1 
ATOM 412  N N   . GLN A 1 52  ? -7.310  9.835   16.343  1.00 85.98 52  A 1 
ATOM 413  C CA  . GLN A 1 52  ? -7.400  9.376   14.960  1.00 85.74 52  A 1 
ATOM 414  C C   . GLN A 1 52  ? -6.926  10.509  14.050  1.00 86.25 52  A 1 
ATOM 415  O O   . GLN A 1 52  ? -7.523  11.585  14.011  1.00 84.88 52  A 1 
ATOM 416  C CB  . GLN A 1 52  ? -8.847  8.953   14.659  1.00 84.28 52  A 1 
ATOM 417  C CG  . GLN A 1 52  ? -9.028  8.456   13.218  1.00 82.03 52  A 1 
ATOM 418  C CD  . GLN A 1 52  ? -10.490 8.040   12.977  1.00 82.86 52  A 1 
ATOM 419  O OE1 . GLN A 1 52  ? -11.006 7.129   13.588  1.00 78.70 52  A 1 
ATOM 420  N NE2 . GLN A 1 52  ? -11.193 8.723   12.103  1.00 77.76 52  A 1 
ATOM 421  N N   . GLU A 1 53  ? -5.839  10.276  13.321  1.00 84.60 53  A 1 
ATOM 422  C CA  . GLU A 1 53  ? -5.401  11.144  12.235  1.00 83.98 53  A 1 
ATOM 423  C C   . GLU A 1 53  ? -6.096  10.753  10.921  1.00 83.81 53  A 1 
ATOM 424  O O   . GLU A 1 53  ? -6.617  9.648   10.781  1.00 81.20 53  A 1 
ATOM 425  C CB  . GLU A 1 53  ? -3.864  11.098  12.112  1.00 81.96 53  A 1 
ATOM 426  C CG  . GLU A 1 53  ? -3.144  11.676  13.346  1.00 75.04 53  A 1 
ATOM 427  C CD  . GLU A 1 53  ? -1.613  11.657  13.206  1.00 73.21 53  A 1 
ATOM 428  O OE1 . GLU A 1 53  ? -0.891  11.677  14.233  1.00 68.00 53  A 1 
ATOM 429  O OE2 . GLU A 1 53  ? -1.066  11.610  12.078  1.00 69.10 53  A 1 
ATOM 430  N N   . VAL A 1 54  ? -6.100  11.670  9.938   1.00 84.83 54  A 1 
ATOM 431  C CA  . VAL A 1 54  ? -6.546  11.320  8.586   1.00 84.15 54  A 1 
ATOM 432  C C   . VAL A 1 54  ? -5.501  10.398  7.961   1.00 83.63 54  A 1 
ATOM 433  O O   . VAL A 1 54  ? -4.358  10.801  7.760   1.00 79.64 54  A 1 
ATOM 434  C CB  . VAL A 1 54  ? -6.765  12.571  7.720   1.00 82.47 54  A 1 
ATOM 435  C CG1 . VAL A 1 54  ? -7.216  12.202  6.308   1.00 75.98 54  A 1 
ATOM 436  C CG2 . VAL A 1 54  ? -7.841  13.474  8.324   1.00 78.13 54  A 1 
ATOM 437  N N   . SER A 1 55  ? -5.900  9.167   7.650   1.00 82.04 55  A 1 
ATOM 438  C CA  . SER A 1 55  ? -5.066  8.148   7.024   1.00 79.90 55  A 1 
ATOM 439  C C   . SER A 1 55  ? -5.624  7.756   5.659   1.00 79.79 55  A 1 
ATOM 440  O O   . SER A 1 55  ? -6.547  8.404   5.143   1.00 73.46 55  A 1 
ATOM 441  C CB  . SER A 1 55  ? -4.947  6.949   7.981   1.00 76.61 55  A 1 
ATOM 442  O OG  . SER A 1 55  ? -6.160  6.236   8.017   1.00 69.22 55  A 1 
ATOM 443  N N   . GLY A 1 56  ? -5.089  6.706   5.046   1.00 75.72 56  A 1 
ATOM 444  C CA  . GLY A 1 56  ? -5.641  6.162   3.810   1.00 74.38 56  A 1 
ATOM 445  C C   . GLY A 1 56  ? -7.061  5.590   3.963   1.00 76.00 56  A 1 
ATOM 446  O O   . GLY A 1 56  ? -7.816  5.559   2.984   1.00 71.52 56  A 1 
ATOM 447  N N   . SER A 1 57  ? -7.428  5.151   5.170   1.00 76.85 57  A 1 
ATOM 448  C CA  . SER A 1 57  ? -8.705  4.510   5.461   1.00 77.59 57  A 1 
ATOM 449  C C   . SER A 1 57  ? -9.661  5.369   6.293   1.00 79.81 57  A 1 
ATOM 450  O O   . SER A 1 57  ? -10.872 5.175   6.237   1.00 76.19 57  A 1 
ATOM 451  C CB  . SER A 1 57  ? -8.448  3.185   6.170   1.00 73.32 57  A 1 
ATOM 452  O OG  . SER A 1 57  ? -7.737  3.388   7.367   1.00 65.54 57  A 1 
ATOM 453  N N   . CYS A 1 58  ? -9.135  6.336   7.053   1.00 80.81 58  A 1 
ATOM 454  C CA  . CYS A 1 58  ? -9.909  7.208   7.917   1.00 81.91 58  A 1 
ATOM 455  C C   . CYS A 1 58  ? -9.839  8.662   7.419   1.00 82.79 58  A 1 
ATOM 456  O O   . CYS A 1 58  ? -8.791  9.305   7.496   1.00 80.25 58  A 1 
ATOM 457  C CB  . CYS A 1 58  ? -9.412  7.105   9.363   1.00 80.70 58  A 1 
ATOM 458  S SG  . CYS A 1 58  ? -9.444  5.459   10.139  1.00 77.60 58  A 1 
ATOM 459  N N   . ASN A 1 59  ? -10.967 9.210   6.963   1.00 82.77 59  A 1 
ATOM 460  C CA  . ASN A 1 59  ? -11.041 10.564  6.393   1.00 82.75 59  A 1 
ATOM 461  C C   . ASN A 1 59  ? -11.359 11.671  7.415   1.00 83.42 59  A 1 
ATOM 462  O O   . ASN A 1 59  ? -11.342 12.858  7.084   1.00 79.76 59  A 1 
ATOM 463  C CB  . ASN A 1 59  ? -12.038 10.541  5.233   1.00 80.07 59  A 1 
ATOM 464  C CG  . ASN A 1 59  ? -11.523 9.681   4.092   1.00 77.18 59  A 1 
ATOM 465  O OD1 . ASN A 1 59  ? -10.390 9.801   3.675   1.00 68.43 59  A 1 
ATOM 466  N ND2 . ASN A 1 59  ? -12.323 8.792   3.572   1.00 70.08 59  A 1 
ATOM 467  N N   . LEU A 1 60  ? -11.662 11.291  8.656   1.00 82.79 60  A 1 
ATOM 468  C CA  . LEU A 1 60  ? -12.104 12.208  9.697   1.00 83.80 60  A 1 
ATOM 469  C C   . LEU A 1 60  ? -11.087 12.264  10.841  1.00 85.21 60  A 1 
ATOM 470  O O   . LEU A 1 60  ? -10.837 11.243  11.478  1.00 83.63 60  A 1 
ATOM 471  C CB  . LEU A 1 60  ? -13.497 11.744  10.177  1.00 81.65 60  A 1 
ATOM 472  C CG  . LEU A 1 60  ? -14.189 12.749  11.119  1.00 78.90 60  A 1 
ATOM 473  C CD1 . LEU A 1 60  ? -14.641 14.005  10.364  1.00 74.34 60  A 1 
ATOM 474  C CD2 . LEU A 1 60  ? -15.412 12.095  11.753  1.00 74.54 60  A 1 
ATOM 475  N N   . PRO A 1 61  ? -10.520 13.442  11.184  1.00 85.06 61  A 1 
ATOM 476  C CA  . PRO A 1 61  ? -9.729  13.573  12.404  1.00 85.66 61  A 1 
ATOM 477  C C   . PRO A 1 61  ? -10.660 13.492  13.617  1.00 86.84 61  A 1 
ATOM 478  O O   . PRO A 1 61  ? -11.607 14.276  13.724  1.00 85.07 61  A 1 
ATOM 479  C CB  . PRO A 1 61  ? -9.035  14.929  12.286  1.00 84.01 61  A 1 
ATOM 480  C CG  . PRO A 1 61  ? -9.995  15.744  11.419  1.00 81.73 61  A 1 
ATOM 481  C CD  . PRO A 1 61  ? -10.632 14.708  10.492  1.00 84.59 61  A 1 
ATOM 482  N N   . ALA A 1 62  ? -10.381 12.588  14.554  1.00 86.69 62  A 1 
ATOM 483  C CA  . ALA A 1 62  ? -11.214 12.376  15.730  1.00 87.12 62  A 1 
ATOM 484  C C   . ALA A 1 62  ? -10.388 12.072  16.987  1.00 87.76 62  A 1 
ATOM 485  O O   . ALA A 1 62  ? -9.231  11.678  16.928  1.00 86.06 62  A 1 
ATOM 486  C CB  . ALA A 1 62  ? -12.235 11.269  15.426  1.00 85.93 62  A 1 
ATOM 487  N N   . ALA A 1 63  ? -11.005 12.269  18.155  1.00 87.67 63  A 1 
ATOM 488  C CA  . ALA A 1 63  ? -10.496 11.788  19.429  1.00 87.79 63  A 1 
ATOM 489  C C   . ALA A 1 63  ? -11.401 10.653  19.909  1.00 87.81 63  A 1 
ATOM 490  O O   . ALA A 1 63  ? -12.581 10.868  20.183  1.00 86.00 63  A 1 
ATOM 491  C CB  . ALA A 1 63  ? -10.427 12.959  20.417  1.00 87.24 63  A 1 
ATOM 492  N N   . ILE A 1 64  ? -10.854 9.455   20.015  1.00 87.56 64  A 1 
ATOM 493  C CA  . ILE A 1 64  ? -11.560 8.251   20.443  1.00 87.13 64  A 1 
ATOM 494  C C   . ILE A 1 64  ? -11.364 8.092   21.945  1.00 87.21 64  A 1 
ATOM 495  O O   . ILE A 1 64  ? -10.246 7.832   22.398  1.00 85.66 64  A 1 
ATOM 496  C CB  . ILE A 1 64  ? -11.080 7.004   19.673  1.00 85.82 64  A 1 
ATOM 497  C CG1 . ILE A 1 64  ? -11.155 7.223   18.143  1.00 82.46 64  A 1 
ATOM 498  C CG2 . ILE A 1 64  ? -11.918 5.787   20.109  1.00 81.91 64  A 1 
ATOM 499  C CD1 . ILE A 1 64  ? -10.613 6.060   17.305  1.00 77.55 64  A 1 
ATOM 500  N N   . PHE A 1 65  ? -12.422 8.255   22.721  1.00 87.20 65  A 1 
ATOM 501  C CA  . PHE A 1 65  ? -12.398 8.055   24.168  1.00 87.18 65  A 1 
ATOM 502  C C   . PHE A 1 65  ? -12.807 6.629   24.518  1.00 86.97 65  A 1 
ATOM 503  O O   . PHE A 1 65  ? -13.839 6.145   24.060  1.00 85.23 65  A 1 
ATOM 504  C CB  . PHE A 1 65  ? -13.312 9.067   24.860  1.00 87.30 65  A 1 
ATOM 505  C CG  . PHE A 1 65  ? -12.831 10.488  24.716  1.00 87.41 65  A 1 
ATOM 506  C CD1 . PHE A 1 65  ? -11.902 11.024  25.638  1.00 84.94 65  A 1 
ATOM 507  C CD2 . PHE A 1 65  ? -13.265 11.283  23.645  1.00 85.33 65  A 1 
ATOM 508  C CE1 . PHE A 1 65  ? -11.423 12.323  25.491  1.00 84.36 65  A 1 
ATOM 509  C CE2 . PHE A 1 65  ? -12.780 12.591  23.485  1.00 84.22 65  A 1 
ATOM 510  C CZ  . PHE A 1 65  ? -11.855 13.112  24.410  1.00 85.29 65  A 1 
ATOM 511  N N   . TYR A 1 66  ? -12.029 5.973   25.390  1.00 85.36 66  A 1 
ATOM 512  C CA  . TYR A 1 66  ? -12.317 4.637   25.893  1.00 84.38 66  A 1 
ATOM 513  C C   . TYR A 1 66  ? -13.044 4.753   27.234  1.00 83.93 66  A 1 
ATOM 514  O O   . TYR A 1 66  ? -12.495 5.262   28.217  1.00 81.04 66  A 1 
ATOM 515  C CB  . TYR A 1 66  ? -11.019 3.825   26.011  1.00 82.92 66  A 1 
ATOM 516  C CG  . TYR A 1 66  ? -10.339 3.539   24.686  1.00 80.88 66  A 1 
ATOM 517  C CD1 . TYR A 1 66  ? -10.402 2.255   24.125  1.00 75.84 66  A 1 
ATOM 518  C CD2 . TYR A 1 66  ? -9.626  4.550   24.016  1.00 75.58 66  A 1 
ATOM 519  C CE1 . TYR A 1 66  ? -9.757  1.980   22.903  1.00 73.52 66  A 1 
ATOM 520  C CE2 . TYR A 1 66  ? -8.985  4.291   22.792  1.00 73.16 66  A 1 
ATOM 521  C CZ  . TYR A 1 66  ? -9.054  3.000   22.238  1.00 74.28 66  A 1 
ATOM 522  O OH  . TYR A 1 66  ? -8.431  2.737   21.037  1.00 72.47 66  A 1 
ATOM 523  N N   . LEU A 1 67  ? -14.302 4.295   27.254  1.00 83.17 67  A 1 
ATOM 524  C CA  . LEU A 1 67  ? -15.153 4.317   28.441  1.00 82.04 67  A 1 
ATOM 525  C C   . LEU A 1 67  ? -15.051 2.982   29.202  1.00 81.65 67  A 1 
ATOM 526  O O   . LEU A 1 67  ? -14.958 1.932   28.581  1.00 77.72 67  A 1 
ATOM 527  C CB  . LEU A 1 67  ? -16.606 4.626   28.036  1.00 80.08 67  A 1 
ATOM 528  C CG  . LEU A 1 67  ? -16.813 5.973   27.320  1.00 77.74 67  A 1 
ATOM 529  C CD1 . LEU A 1 67  ? -18.300 6.131   26.970  1.00 72.05 67  A 1 
ATOM 530  C CD2 . LEU A 1 67  ? -16.407 7.159   28.185  1.00 72.50 67  A 1 
ATOM 531  N N   . PRO A 1 68  ? -15.134 3.005   30.538  1.00 82.11 68  A 1 
ATOM 532  C CA  . PRO A 1 68  ? -14.972 1.796   31.346  1.00 79.84 68  A 1 
ATOM 533  C C   . PRO A 1 68  ? -16.142 0.817   31.216  1.00 78.42 68  A 1 
ATOM 534  O O   . PRO A 1 68  ? -15.959 -0.394  31.304  1.00 71.16 68  A 1 
ATOM 535  C CB  . PRO A 1 68  ? -14.813 2.302   32.783  1.00 76.68 68  A 1 
ATOM 536  C CG  . PRO A 1 68  ? -15.538 3.649   32.779  1.00 74.56 68  A 1 
ATOM 537  C CD  . PRO A 1 68  ? -15.277 4.187   31.378  1.00 78.16 68  A 1 
ATOM 538  N N   . LYS A 1 69  ? -17.368 1.314   31.006  1.00 74.04 69  A 1 
ATOM 539  C CA  . LYS A 1 69  ? -18.559 0.455   30.875  1.00 71.42 69  A 1 
ATOM 540  C C   . LYS A 1 69  ? -18.607 -0.162  29.477  1.00 70.98 69  A 1 
ATOM 541  O O   . LYS A 1 69  ? -18.590 0.563   28.492  1.00 64.52 69  A 1 
ATOM 542  C CB  . LYS A 1 69  ? -19.850 1.212   31.206  1.00 65.25 69  A 1 
ATOM 543  C CG  . LYS A 1 69  ? -20.008 1.490   32.718  1.00 57.66 69  A 1 
ATOM 544  C CD  . LYS A 1 69  ? -21.422 2.005   33.044  1.00 52.96 69  A 1 
ATOM 545  C CE  . LYS A 1 69  ? -21.619 2.178   34.554  1.00 46.38 69  A 1 
ATOM 546  N NZ  . LYS A 1 69  ? -23.043 2.480   34.921  1.00 41.14 69  A 1 
ATOM 547  N N   . ARG A 1 70  ? -18.736 -1.501  29.403  1.00 69.60 70  A 1 
ATOM 548  C CA  . ARG A 1 70  ? -18.919 -2.296  28.167  1.00 68.72 70  A 1 
ATOM 549  C C   . ARG A 1 70  ? -17.859 -2.047  27.074  1.00 70.30 70  A 1 
ATOM 550  O O   . ARG A 1 70  ? -18.161 -2.215  25.900  1.00 64.84 70  A 1 
ATOM 551  C CB  . ARG A 1 70  ? -20.350 -2.118  27.606  1.00 62.16 70  A 1 
ATOM 552  C CG  . ARG A 1 70  ? -21.476 -2.637  28.520  1.00 55.17 70  A 1 
ATOM 553  C CD  . ARG A 1 70  ? -22.825 -2.439  27.811  1.00 50.78 70  A 1 
ATOM 554  N NE  . ARG A 1 70  ? -23.951 -3.074  28.510  1.00 44.57 70  A 1 
ATOM 555  C CZ  . ARG A 1 70  ? -25.225 -2.990  28.157  1.00 39.60 70  A 1 
ATOM 556  N NH1 . ARG A 1 70  ? -25.613 -2.262  27.148  1.00 36.54 70  A 1 
ATOM 557  N NH2 . ARG A 1 70  ? -26.136 -3.654  28.809  1.00 34.99 70  A 1 
ATOM 558  N N   . HIS A 1 71  ? -16.658 -1.648  27.455  1.00 72.31 71  A 1 
ATOM 559  C CA  . HIS A 1 71  ? -15.581 -1.349  26.508  1.00 72.03 71  A 1 
ATOM 560  C C   . HIS A 1 71  ? -15.979 -0.375  25.378  1.00 74.87 71  A 1 
ATOM 561  O O   . HIS A 1 71  ? -15.447 -0.431  24.274  1.00 70.93 71  A 1 
ATOM 562  C CB  . HIS A 1 71  ? -14.955 -2.644  25.971  1.00 66.62 71  A 1 
ATOM 563  C CG  . HIS A 1 71  ? -14.322 -3.470  27.053  1.00 59.83 71  A 1 
ATOM 564  N ND1 . HIS A 1 71  ? -13.102 -3.220  27.647  1.00 52.17 71  A 1 
ATOM 565  C CD2 . HIS A 1 71  ? -14.831 -4.589  27.660  1.00 51.70 71  A 1 
ATOM 566  C CE1 . HIS A 1 71  ? -12.880 -4.167  28.580  1.00 45.42 71  A 1 
ATOM 567  N NE2 . HIS A 1 71  ? -13.911 -5.008  28.608  1.00 46.09 71  A 1 
ATOM 568  N N   . ARG A 1 72  ? -16.913 0.537   25.648  1.00 77.29 72  A 1 
ATOM 569  C CA  . ARG A 1 72  ? -17.417 1.453   24.635  1.00 78.54 72  A 1 
ATOM 570  C C   . ARG A 1 72  ? -16.375 2.492   24.258  1.00 80.99 72  A 1 
ATOM 571  O O   . ARG A 1 72  ? -15.725 3.076   25.124  1.00 79.20 72  A 1 
ATOM 572  C CB  . ARG A 1 72  ? -18.717 2.119   25.080  1.00 73.70 72  A 1 
ATOM 573  C CG  . ARG A 1 72  ? -19.861 1.100   25.040  1.00 63.20 72  A 1 
ATOM 574  C CD  . ARG A 1 72  ? -21.180 1.817   25.314  1.00 59.01 72  A 1 
ATOM 575  N NE  . ARG A 1 72  ? -22.307 0.882   25.229  1.00 52.17 72  A 1 
ATOM 576  C CZ  . ARG A 1 72  ? -23.563 1.229   25.355  1.00 46.56 72  A 1 
ATOM 577  N NH1 . ARG A 1 72  ? -23.906 2.461   25.589  1.00 43.65 72  A 1 
ATOM 578  N NH2 . ARG A 1 72  ? -24.508 0.351   25.250  1.00 39.60 72  A 1 
ATOM 579  N N   . LYS A 1 73  ? -16.278 2.752   22.950  1.00 81.50 73  A 1 
ATOM 580  C CA  . LYS A 1 73  ? -15.460 3.804   22.357  1.00 82.01 73  A 1 
ATOM 581  C C   . LYS A 1 73  ? -16.391 4.906   21.861  1.00 82.99 73  A 1 
ATOM 582  O O   . LYS A 1 73  ? -17.443 4.608   21.299  1.00 81.02 73  A 1 
ATOM 583  C CB  . LYS A 1 73  ? -14.593 3.229   21.221  1.00 80.40 73  A 1 
ATOM 584  C CG  . LYS A 1 73  ? -13.616 2.106   21.637  1.00 76.90 73  A 1 
ATOM 585  C CD  . LYS A 1 73  ? -12.875 1.563   20.400  1.00 75.12 73  A 1 
ATOM 586  C CE  . LYS A 1 73  ? -11.972 0.356   20.681  1.00 68.78 73  A 1 
ATOM 587  N NZ  . LYS A 1 73  ? -11.343 -0.187  19.431  1.00 63.39 73  A 1 
ATOM 588  N N   . VAL A 1 74  ? -16.035 6.170   22.085  1.00 85.17 74  A 1 
ATOM 589  C CA  . VAL A 1 74  ? -16.830 7.323   21.644  1.00 85.75 74  A 1 
ATOM 590  C C   . VAL A 1 74  ? -15.966 8.284   20.853  1.00 86.63 74  A 1 
ATOM 591  O O   . VAL A 1 74  ? -14.882 8.678   21.310  1.00 85.16 74  A 1 
ATOM 592  C CB  . VAL A 1 74  ? -17.521 8.023   22.827  1.00 84.13 74  A 1 
ATOM 593  C CG1 . VAL A 1 74  ? -18.369 9.206   22.359  1.00 74.04 74  A 1 
ATOM 594  C CG2 . VAL A 1 74  ? -18.461 7.071   23.565  1.00 75.15 74  A 1 
ATOM 595  N N   . CYS A 1 75  ? -16.441 8.695   19.684  1.00 86.03 75  A 1 
ATOM 596  C CA  . CYS A 1 75  ? -15.758 9.586   18.754  1.00 86.02 75  A 1 
ATOM 597  C C   . CYS A 1 75  ? -16.090 11.046  19.048  1.00 86.27 75  A 1 
ATOM 598  O O   . CYS A 1 75  ? -17.225 11.489  18.874  1.00 83.35 75  A 1 
ATOM 599  C CB  . CYS A 1 75  ? -16.175 9.208   17.331  1.00 84.72 75  A 1 
ATOM 600  S SG  . CYS A 1 75  ? -15.727 7.509   16.879  1.00 81.27 75  A 1 
ATOM 601  N N   . GLY A 1 76  ? -15.092 11.822  19.468  1.00 85.90 76  A 1 
ATOM 602  C CA  . GLY A 1 76  ? -15.211 13.249  19.743  1.00 86.12 76  A 1 
ATOM 603  C C   . GLY A 1 76  ? -14.549 14.120  18.680  1.00 87.18 76  A 1 
ATOM 604  O O   . GLY A 1 76  ? -13.525 13.752  18.113  1.00 85.37 76  A 1 
ATOM 605  N N   . ASN A 1 77  ? -15.092 15.328  18.463  1.00 86.51 77  A 1 
ATOM 606  C CA  . ASN A 1 77  ? -14.444 16.325  17.609  1.00 86.66 77  A 1 
ATOM 607  C C   . ASN A 1 77  ? -13.214 16.922  18.322  1.00 87.35 77  A 1 
ATOM 608  O O   . ASN A 1 77  ? -13.396 17.606  19.336  1.00 85.61 77  A 1 
ATOM 609  C CB  . ASN A 1 77  ? -15.468 17.398  17.225  1.00 84.38 77  A 1 
ATOM 610  C CG  . ASN A 1 77  ? -14.920 18.470  16.289  1.00 82.24 77  A 1 
ATOM 611  O OD1 . ASN A 1 77  ? -13.734 18.635  16.068  1.00 74.39 77  A 1 
ATOM 612  N ND2 . ASN A 1 77  ? -15.799 19.261  15.714  1.00 76.51 77  A 1 
ATOM 613  N N   . PRO A 1 78  ? -11.977 16.781  17.793  1.00 86.36 78  A 1 
ATOM 614  C CA  . PRO A 1 78  ? -10.774 17.319  18.434  1.00 86.24 78  A 1 
ATOM 615  C C   . PRO A 1 78  ? -10.776 18.842  18.615  1.00 86.94 78  A 1 
ATOM 616  O O   . PRO A 1 78  ? -10.052 19.373  19.457  1.00 83.95 78  A 1 
ATOM 617  C CB  . PRO A 1 78  ? -9.613  16.897  17.524  1.00 84.45 78  A 1 
ATOM 618  C CG  . PRO A 1 78  ? -10.151 15.700  16.757  1.00 83.02 78  A 1 
ATOM 619  C CD  . PRO A 1 78  ? -11.630 16.008  16.603  1.00 85.43 78  A 1 
ATOM 620  N N   . LYS A 1 79  ? -11.595 19.563  17.845  1.00 85.70 79  A 1 
ATOM 621  C CA  . LYS A 1 79  ? -11.745 21.028  17.948  1.00 84.70 79  A 1 
ATOM 622  C C   . LYS A 1 79  ? -12.734 21.462  19.026  1.00 85.06 79  A 1 
ATOM 623  O O   . LYS A 1 79  ? -12.755 22.644  19.380  1.00 81.68 79  A 1 
ATOM 624  C CB  . LYS A 1 79  ? -12.140 21.610  16.587  1.00 83.18 79  A 1 
ATOM 625  C CG  . LYS A 1 79  ? -11.081 21.346  15.505  1.00 77.66 79  A 1 
ATOM 626  C CD  . LYS A 1 79  ? -11.457 22.080  14.206  1.00 71.71 79  A 1 
ATOM 627  C CE  . LYS A 1 79  ? -10.357 21.883  13.164  1.00 62.34 79  A 1 
ATOM 628  N NZ  . LYS A 1 79  ? -10.591 22.703  11.959  1.00 54.70 79  A 1 
ATOM 629  N N   . SER A 1 80  ? -13.553 20.550  19.561  1.00 85.64 80  A 1 
ATOM 630  C CA  . SER A 1 80  ? -14.500 20.874  20.620  1.00 85.25 80  A 1 
ATOM 631  C C   . SER A 1 80  ? -13.775 21.243  21.919  1.00 86.75 80  A 1 
ATOM 632  O O   . SER A 1 80  ? -12.860 20.548  22.353  1.00 85.11 80  A 1 
ATOM 633  C CB  . SER A 1 80  ? -15.470 19.715  20.863  1.00 82.72 80  A 1 
ATOM 634  O OG  . SER A 1 80  ? -16.237 19.959  22.029  1.00 72.80 80  A 1 
ATOM 635  N N   . ARG A 1 81  ? -14.227 22.322  22.580  1.00 84.64 81  A 1 
ATOM 636  C CA  . ARG A 1 81  ? -13.672 22.757  23.870  1.00 85.14 81  A 1 
ATOM 637  C C   . ARG A 1 81  ? -13.798 21.680  24.951  1.00 86.30 81  A 1 
ATOM 638  O O   . ARG A 1 81  ? -12.874 21.499  25.740  1.00 84.44 81  A 1 
ATOM 639  C CB  . ARG A 1 81  ? -14.364 24.041  24.356  1.00 83.47 81  A 1 
ATOM 640  C CG  . ARG A 1 81  ? -14.004 25.271  23.508  1.00 73.05 81  A 1 
ATOM 641  C CD  . ARG A 1 81  ? -14.659 26.518  24.115  1.00 66.80 81  A 1 
ATOM 642  N NE  . ARG A 1 81  ? -14.333 27.742  23.353  1.00 56.78 81  A 1 
ATOM 643  C CZ  . ARG A 1 81  ? -14.757 28.970  23.624  1.00 48.57 81  A 1 
ATOM 644  N NH1 . ARG A 1 81  ? -15.542 29.215  24.642  1.00 43.94 81  A 1 
ATOM 645  N NH2 . ARG A 1 81  ? -14.403 29.969  22.872  1.00 41.38 81  A 1 
ATOM 646  N N   . GLU A 1 82  ? -14.904 20.940  24.969  1.00 84.20 82  A 1 
ATOM 647  C CA  . GLU A 1 82  ? -15.126 19.869  25.947  1.00 84.10 82  A 1 
ATOM 648  C C   . GLU A 1 82  ? -14.186 18.692  25.705  1.00 85.94 82  A 1 
ATOM 649  O O   . GLU A 1 82  ? -13.558 18.201  26.645  1.00 84.62 82  A 1 
ATOM 650  C CB  . GLU A 1 82  ? -16.578 19.387  25.898  1.00 82.25 82  A 1 
ATOM 651  C CG  . GLU A 1 82  ? -17.552 20.494  26.310  1.00 74.31 82  A 1 
ATOM 652  C CD  . GLU A 1 82  ? -18.986 19.979  26.502  1.00 67.76 82  A 1 
ATOM 653  O OE1 . GLU A 1 82  ? -19.737 20.678  27.209  1.00 61.10 82  A 1 
ATOM 654  O OE2 . GLU A 1 82  ? -19.289 18.891  25.969  1.00 60.59 82  A 1 
ATOM 655  N N   . VAL A 1 83  ? -14.000 18.294  24.459  1.00 85.95 83  A 1 
ATOM 656  C CA  . VAL A 1 83  ? -13.059 17.241  24.061  1.00 86.81 83  A 1 
ATOM 657  C C   . VAL A 1 83  ? -11.620 17.644  24.397  1.00 88.20 83  A 1 
ATOM 658  O O   . VAL A 1 83  ? -10.899 16.866  25.023  1.00 87.27 83  A 1 
ATOM 659  C CB  . VAL A 1 83  ? -13.219 16.914  22.563  1.00 85.74 83  A 1 
ATOM 660  C CG1 . VAL A 1 83  ? -12.154 15.944  22.053  1.00 79.81 83  A 1 
ATOM 661  C CG2 . VAL A 1 83  ? -14.594 16.280  22.309  1.00 81.16 83  A 1 
ATOM 662  N N   . GLN A 1 84  ? -11.208 18.876  24.089  1.00 87.34 84  A 1 
ATOM 663  C CA  . GLN A 1 84  ? -9.877  19.375  24.453  1.00 87.82 84  A 1 
ATOM 664  C C   . GLN A 1 84  ? -9.658  19.413  25.969  1.00 88.37 84  A 1 
ATOM 665  O O   . GLN A 1 84  ? -8.566  19.099  26.449  1.00 87.23 84  A 1 
ATOM 666  C CB  . GLN A 1 84  ? -9.677  20.778  23.879  1.00 87.44 84  A 1 
ATOM 667  C CG  . GLN A 1 84  ? -9.507  20.782  22.346  1.00 83.76 84  A 1 
ATOM 668  C CD  . GLN A 1 84  ? -9.340  22.194  21.785  1.00 82.14 84  A 1 
ATOM 669  O OE1 . GLN A 1 84  ? -9.241  23.180  22.502  1.00 75.13 84  A 1 
ATOM 670  N NE2 . GLN A 1 84  ? -9.296  22.327  20.485  1.00 71.63 84  A 1 
ATOM 671  N N   . ARG A 1 85  ? -10.683 19.781  26.744  1.00 88.22 85  A 1 
ATOM 672  C CA  . ARG A 1 85  ? -10.632 19.748  28.213  1.00 88.35 85  A 1 
ATOM 673  C C   . ARG A 1 85  ? -10.471 18.316  28.728  1.00 88.76 85  A 1 
ATOM 674  O O   . ARG A 1 85  ? -9.660  18.092  29.632  1.00 86.96 85  A 1 
ATOM 675  C CB  . ARG A 1 85  ? -11.898 20.422  28.780  1.00 86.58 85  A 1 
ATOM 676  C CG  . ARG A 1 85  ? -11.855 20.541  30.313  1.00 77.20 85  A 1 
ATOM 677  C CD  . ARG A 1 85  ? -13.165 21.160  30.835  1.00 75.07 85  A 1 
ATOM 678  N NE  . ARG A 1 85  ? -13.173 21.268  32.303  1.00 67.77 85  A 1 
ATOM 679  C CZ  . ARG A 1 85  ? -14.205 21.634  33.049  1.00 63.05 85  A 1 
ATOM 680  N NH1 . ARG A 1 85  ? -15.347 21.964  32.514  1.00 58.82 85  A 1 
ATOM 681  N NH2 . ARG A 1 85  ? -14.092 21.677  34.344  1.00 53.41 85  A 1 
ATOM 682  N N   . ALA A 1 86  ? -11.183 17.347  28.148  1.00 87.85 86  A 1 
ATOM 683  C CA  . ALA A 1 86  ? -11.074 15.938  28.505  1.00 87.36 86  A 1 
ATOM 684  C C   . ALA A 1 86  ? -9.696  15.353  28.149  1.00 88.39 86  A 1 
ATOM 685  O O   . ALA A 1 86  ? -9.090  14.699  29.001  1.00 87.30 86  A 1 
ATOM 686  C CB  . ALA A 1 86  ? -12.207 15.168  27.828  1.00 86.29 86  A 1 
ATOM 687  N N   . MET A 1 87  ? -9.150  15.667  26.979  1.00 87.41 87  A 1 
ATOM 688  C CA  . MET A 1 87  ? -7.797  15.246  26.587  1.00 87.99 87  A 1 
ATOM 689  C C   . MET A 1 87  ? -6.748  15.774  27.573  1.00 88.58 87  A 1 
ATOM 690  O O   . MET A 1 87  ? -5.982  14.980  28.122  1.00 87.49 87  A 1 
ATOM 691  C CB  . MET A 1 87  ? -7.476  15.712  25.158  1.00 87.24 87  A 1 
ATOM 692  C CG  . MET A 1 87  ? -8.299  14.978  24.105  1.00 83.61 87  A 1 
ATOM 693  S SD  . MET A 1 87  ? -7.803  15.292  22.370  1.00 82.86 87  A 1 
ATOM 694  C CE  . MET A 1 87  ? -8.103  17.053  22.197  1.00 72.07 87  A 1 
ATOM 695  N N   . LYS A 1 88  ? -6.771  17.062  27.911  1.00 89.33 88  A 1 
ATOM 696  C CA  . LYS A 1 88  ? -5.858  17.643  28.906  1.00 89.60 88  A 1 
ATOM 697  C C   . LYS A 1 88  ? -5.964  16.979  30.278  1.00 89.82 88  A 1 
ATOM 698  O O   . LYS A 1 88  ? -4.956  16.788  30.953  1.00 88.26 88  A 1 
ATOM 699  C CB  . LYS A 1 88  ? -6.121  19.150  29.050  1.00 89.51 88  A 1 
ATOM 700  C CG  . LYS A 1 88  ? -5.607  19.951  27.844  1.00 79.47 88  A 1 
ATOM 701  C CD  . LYS A 1 88  ? -5.924  21.448  28.019  1.00 76.37 88  A 1 
ATOM 702  C CE  . LYS A 1 88  ? -5.421  22.222  26.799  1.00 65.03 88  A 1 
ATOM 703  N NZ  . LYS A 1 88  ? -5.625  23.683  26.946  1.00 56.24 88  A 1 
ATOM 704  N N   . LEU A 1 89  ? -7.176  16.627  30.709  1.00 88.13 89  A 1 
ATOM 705  C CA  . LEU A 1 89  ? -7.394  15.922  31.973  1.00 87.43 89  A 1 
ATOM 706  C C   . LEU A 1 89  ? -6.762  14.525  31.952  1.00 87.80 89  A 1 
ATOM 707  O O   . LEU A 1 89  ? -6.114  14.129  32.924  1.00 85.92 89  A 1 
ATOM 708  C CB  . LEU A 1 89  ? -8.912  15.848  32.244  1.00 86.14 89  A 1 
ATOM 709  C CG  . LEU A 1 89  ? -9.268  15.109  33.561  1.00 79.32 89  A 1 
ATOM 710  C CD1 . LEU A 1 89  ? -8.869  15.915  34.790  1.00 71.69 89  A 1 
ATOM 711  C CD2 . LEU A 1 89  ? -10.777 14.869  33.615  1.00 72.79 89  A 1 
ATOM 712  N N   . LEU A 1 90  ? -6.937  13.781  30.862  1.00 87.60 90  A 1 
ATOM 713  C CA  . LEU A 1 90  ? -6.381  12.439  30.698  1.00 86.92 90  A 1 
ATOM 714  C C   . LEU A 1 90  ? -4.850  12.474  30.586  1.00 87.35 90  A 1 
ATOM 715  O O   . LEU A 1 90  ? -4.189  11.691  31.261  1.00 85.02 90  A 1 
ATOM 716  C CB  . LEU A 1 90  ? -7.028  11.755  29.484  1.00 85.52 90  A 1 
ATOM 717  C CG  . LEU A 1 90  ? -8.502  11.375  29.715  1.00 83.18 90  A 1 
ATOM 718  C CD1 . LEU A 1 90  ? -9.139  10.936  28.400  1.00 76.87 90  A 1 
ATOM 719  C CD2 . LEU A 1 90  ? -8.643  10.220  30.720  1.00 79.25 90  A 1 
ATOM 720  N N   . ASP A 1 91  ? -4.278  13.431  29.866  1.00 87.70 91  A 1 
ATOM 721  C CA  . ASP A 1 91  ? -2.828  13.631  29.795  1.00 87.19 91  A 1 
ATOM 722  C C   . ASP A 1 91  ? -2.220  13.921  31.164  1.00 87.21 91  A 1 
ATOM 723  O O   . ASP A 1 91  ? -1.157  13.397  31.517  1.00 85.30 91  A 1 
ATOM 724  C CB  . ASP A 1 91  ? -2.498  14.814  28.875  1.00 85.86 91  A 1 
ATOM 725  C CG  . ASP A 1 91  ? -2.789  14.552  27.407  1.00 82.03 91  A 1 
ATOM 726  O OD1 . ASP A 1 91  ? -2.798  13.368  27.005  1.00 76.02 91  A 1 
ATOM 727  O OD2 . ASP A 1 91  ? -2.970  15.566  26.680  1.00 76.83 91  A 1 
ATOM 728  N N   . ALA A 1 92  ? -2.884  14.746  31.969  1.00 87.15 92  A 1 
ATOM 729  C CA  . ALA A 1 92  ? -2.453  15.037  33.324  1.00 86.63 92  A 1 
ATOM 730  C C   . ALA A 1 92  ? -2.495  13.779  34.213  1.00 86.14 92  A 1 
ATOM 731  O O   . ALA A 1 92  ? -1.517  13.495  34.906  1.00 83.58 92  A 1 
ATOM 732  C CB  . ALA A 1 92  ? -3.311  16.178  33.895  1.00 86.16 92  A 1 
ATOM 733  N N   . ARG A 1 93  ? -3.573  12.995  34.133  1.00 85.45 93  A 1 
ATOM 734  C CA  . ARG A 1 93  ? -3.688  11.721  34.868  1.00 84.07 93  A 1 
ATOM 735  C C   . ARG A 1 93  ? -2.612  10.727  34.438  1.00 83.80 93  A 1 
ATOM 736  O O   . ARG A 1 93  ? -1.916  10.188  35.298  1.00 80.43 93  A 1 
ATOM 737  C CB  . ARG A 1 93  ? -5.087  11.105  34.674  1.00 81.54 93  A 1 
ATOM 738  C CG  . ARG A 1 93  ? -6.168  11.855  35.471  1.00 73.22 93  A 1 
ATOM 739  C CD  . ARG A 1 93  ? -7.538  11.235  35.168  1.00 71.74 93  A 1 
ATOM 740  N NE  . ARG A 1 93  ? -8.624  11.875  35.935  1.00 65.90 93  A 1 
ATOM 741  C CZ  . ARG A 1 93  ? -9.908  11.560  35.876  1.00 61.98 93  A 1 
ATOM 742  N NH1 . ARG A 1 93  ? -10.331 10.607  35.091  1.00 58.69 93  A 1 
ATOM 743  N NH2 . ARG A 1 93  ? -10.774 12.191  36.602  1.00 53.81 93  A 1 
ATOM 744  N N   . ASN A 1 94  ? -2.390  10.544  33.149  1.00 82.78 94  A 1 
ATOM 745  C CA  . ASN A 1 94  ? -1.382  9.614   32.630  1.00 79.72 94  A 1 
ATOM 746  C C   . ASN A 1 94  ? 0.045   10.024  33.026  1.00 79.72 94  A 1 
ATOM 747  O O   . ASN A 1 94  ? 0.849   9.169   33.385  1.00 75.91 94  A 1 
ATOM 748  C CB  . ASN A 1 94  ? -1.544  9.504   31.101  1.00 75.64 94  A 1 
ATOM 749  C CG  . ASN A 1 94  ? -2.806  8.734   30.709  1.00 69.20 94  A 1 
ATOM 750  O OD1 . ASN A 1 94  ? -3.452  8.076   31.503  1.00 61.43 94  A 1 
ATOM 751  N ND2 . ASN A 1 94  ? -3.179  8.781   29.451  1.00 62.92 94  A 1 
ATOM 752  N N   . LYS A 1 95  ? 0.366   11.326  33.070  1.00 79.55 95  A 1 
ATOM 753  C CA  . LYS A 1 95  ? 1.651   11.816  33.594  1.00 80.21 95  A 1 
ATOM 754  C C   . LYS A 1 95  ? 1.843   11.503  35.075  1.00 80.36 95  A 1 
ATOM 755  O O   . LYS A 1 95  ? 2.958   11.181  35.488  1.00 77.39 95  A 1 
ATOM 756  C CB  . LYS A 1 95  ? 1.785   13.324  33.359  1.00 77.12 95  A 1 
ATOM 757  C CG  . LYS A 1 95  ? 2.120   13.642  31.894  1.00 68.59 95  A 1 
ATOM 758  C CD  . LYS A 1 95  ? 2.154   15.157  31.676  1.00 64.42 95  A 1 
ATOM 759  C CE  . LYS A 1 95  ? 2.434   15.442  30.196  1.00 54.79 95  A 1 
ATOM 760  N NZ  . LYS A 1 95  ? 2.472   16.897  29.898  1.00 49.16 95  A 1 
ATOM 761  N N   . VAL A 1 96  ? 0.794   11.604  35.885  1.00 80.06 96  A 1 
ATOM 762  C CA  . VAL A 1 96  ? 0.856   11.260  37.309  1.00 80.33 96  A 1 
ATOM 763  C C   . VAL A 1 96  ? 1.076   9.754   37.487  1.00 80.15 96  A 1 
ATOM 764  O O   . VAL A 1 96  ? 1.977   9.364   38.229  1.00 77.72 96  A 1 
ATOM 765  C CB  . VAL A 1 96  ? -0.398  11.740  38.066  1.00 78.17 96  A 1 
ATOM 766  C CG1 . VAL A 1 96  ? -0.416  11.263  39.524  1.00 69.82 96  A 1 
ATOM 767  C CG2 . VAL A 1 96  ? -0.445  13.272  38.098  1.00 71.99 96  A 1 
ATOM 768  N N   . PHE A 1 97  ? 0.345   8.914   36.763  1.00 79.60 97  A 1 
ATOM 769  C CA  . PHE A 1 97  ? 0.537   7.460   36.793  1.00 78.45 97  A 1 
ATOM 770  C C   . PHE A 1 97  ? 1.937   7.036   36.328  1.00 77.59 97  A 1 
ATOM 771  O O   . PHE A 1 97  ? 2.569   6.202   36.981  1.00 74.73 97  A 1 
ATOM 772  C CB  . PHE A 1 97  ? -0.544  6.762   35.954  1.00 73.73 97  A 1 
ATOM 773  C CG  . PHE A 1 97  ? -1.837  6.545   36.709  1.00 65.61 97  A 1 
ATOM 774  C CD1 . PHE A 1 97  ? -1.891  5.567   37.717  1.00 61.46 97  A 1 
ATOM 775  C CD2 . PHE A 1 97  ? -2.984  7.305   36.420  1.00 59.53 97  A 1 
ATOM 776  C CE1 . PHE A 1 97  ? -3.081  5.355   38.436  1.00 53.41 97  A 1 
ATOM 777  C CE2 . PHE A 1 97  ? -4.174  7.095   37.130  1.00 53.25 97  A 1 
ATOM 778  C CZ  . PHE A 1 97  ? -4.223  6.124   38.140  1.00 51.85 97  A 1 
ATOM 779  N N   . ALA A 1 98  ? 2.471   7.645   35.272  1.00 75.36 98  A 1 
ATOM 780  C CA  . ALA A 1 98  ? 3.825   7.365   34.800  1.00 76.30 98  A 1 
ATOM 781  C C   . ALA A 1 98  ? 4.890   7.729   35.846  1.00 75.24 98  A 1 
ATOM 782  O O   . ALA A 1 98  ? 5.816   6.952   36.088  1.00 72.97 98  A 1 
ATOM 783  C CB  . ALA A 1 98  ? 4.046   8.125   33.478  1.00 73.69 98  A 1 
ATOM 784  N N   . LYS A 1 99  ? 4.741   8.877   36.542  1.00 73.26 99  A 1 
ATOM 785  C CA  . LYS A 1 99  ? 5.641   9.259   37.647  1.00 73.96 99  A 1 
ATOM 786  C C   . LYS A 1 99  ? 5.555   8.297   38.827  1.00 73.58 99  A 1 
ATOM 787  O O   . LYS A 1 99  ? 6.583   7.947   39.395  1.00 73.13 99  A 1 
ATOM 788  C CB  . LYS A 1 99  ? 5.344   10.687  38.128  1.00 71.93 99  A 1 
ATOM 789  C CG  . LYS A 1 99  ? 5.938   11.748  37.199  1.00 64.09 99  A 1 
ATOM 790  C CD  . LYS A 1 99  ? 5.706   13.136  37.804  1.00 60.37 99  A 1 
ATOM 791  C CE  . LYS A 1 99  ? 6.372   14.215  36.952  1.00 52.72 99  A 1 
ATOM 792  N NZ  . LYS A 1 99  ? 6.329   15.548  37.631  1.00 45.71 99  A 1 
ATOM 793  N N   . LEU A 1 100 ? 4.359   7.858   39.197  1.00 74.64 100 A 1 
ATOM 794  C CA  . LEU A 1 100 ? 4.159   6.884   40.273  1.00 73.13 100 A 1 
ATOM 795  C C   . LEU A 1 100 ? 4.842   5.555   39.931  1.00 72.15 100 A 1 
ATOM 796  O O   . LEU A 1 100 ? 5.630   5.073   40.741  1.00 69.91 100 A 1 
ATOM 797  C CB  . LEU A 1 100 ? 2.659   6.696   40.542  1.00 72.21 100 A 1 
ATOM 798  C CG  . LEU A 1 100 ? 2.039   7.847   41.357  1.00 64.55 100 A 1 
ATOM 799  C CD1 . LEU A 1 100 ? 0.519   7.815   41.247  1.00 58.24 100 A 1 
ATOM 800  C CD2 . LEU A 1 100 ? 2.405   7.726   42.843  1.00 62.11 100 A 1 
ATOM 801  N N   . HIS A 1 101 ? 4.638   5.015   38.730  1.00 71.86 101 A 1 
ATOM 802  C CA  . HIS A 1 101 ? 5.318   3.789   38.293  1.00 70.97 101 A 1 
ATOM 803  C C   . HIS A 1 101 ? 6.840   3.931   38.255  1.00 67.53 101 A 1 
ATOM 804  O O   . HIS A 1 101 ? 7.547   3.018   38.679  1.00 65.57 101 A 1 
ATOM 805  C CB  . HIS A 1 101 ? 4.787   3.347   36.921  1.00 67.14 101 A 1 
ATOM 806  C CG  . HIS A 1 101 ? 3.647   2.378   37.051  1.00 61.05 101 A 1 
ATOM 807  N ND1 . HIS A 1 101 ? 3.757   1.068   37.457  1.00 53.59 101 A 1 
ATOM 808  C CD2 . HIS A 1 101 ? 2.317   2.611   36.824  1.00 54.33 101 A 1 
ATOM 809  C CE1 . HIS A 1 101 ? 2.525   0.521   37.467  1.00 50.61 101 A 1 
ATOM 810  N NE2 . HIS A 1 101 ? 1.628   1.438   37.085  1.00 51.22 101 A 1 
ATOM 811  N N   . HIS A 1 102 ? 7.351   5.078   37.817  1.00 69.17 102 A 1 
ATOM 812  C CA  . HIS A 1 102 ? 8.798   5.308   37.788  1.00 68.95 102 A 1 
ATOM 813  C C   . HIS A 1 102 ? 9.391   5.377   39.207  1.00 65.76 102 A 1 
ATOM 814  O O   . HIS A 1 102 ? 10.456  4.813   39.460  1.00 62.51 102 A 1 
ATOM 815  C CB  . HIS A 1 102 ? 9.109   6.556   36.960  1.00 65.67 102 A 1 
ATOM 816  C CG  . HIS A 1 102 ? 10.494  6.523   36.377  1.00 60.47 102 A 1 
ATOM 817  N ND1 . HIS A 1 102 ? 11.643  6.060   36.972  1.00 53.80 102 A 1 
ATOM 818  C CD2 . HIS A 1 102 ? 10.853  6.889   35.091  1.00 53.05 102 A 1 
ATOM 819  C CE1 . HIS A 1 102 ? 12.653  6.138   36.094  1.00 49.72 102 A 1 
ATOM 820  N NE2 . HIS A 1 102 ? 12.215  6.641   34.936  1.00 48.94 102 A 1 
ATOM 821  N N   . ASN A 1 103 ? 8.675   6.006   40.140  1.00 67.68 103 A 1 
ATOM 822  C CA  . ASN A 1 103 ? 9.112   6.056   41.539  1.00 68.88 103 A 1 
ATOM 823  C C   . ASN A 1 103 ? 9.027   4.681   42.233  1.00 65.45 103 A 1 
ATOM 824  O O   . ASN A 1 103 ? 9.887   4.366   43.049  1.00 61.78 103 A 1 
ATOM 825  C CB  . ASN A 1 103 ? 8.290   7.106   42.299  1.00 64.83 103 A 1 
ATOM 826  C CG  . ASN A 1 103 ? 8.770   8.542   42.072  1.00 59.06 103 A 1 
ATOM 827  O OD1 . ASN A 1 103 ? 9.750   8.819   41.412  1.00 53.17 103 A 1 
ATOM 828  N ND2 . ASN A 1 103 ? 8.092   9.498   42.646  1.00 52.48 103 A 1 
ATOM 829  N N   . THR A 1 104 ? 8.050   3.844   41.902  1.00 59.33 104 A 1 
ATOM 830  C CA  . THR A 1 104 ? 7.973   2.488   42.470  1.00 58.14 104 A 1 
ATOM 831  C C   . THR A 1 104 ? 9.090   1.582   41.963  1.00 55.85 104 A 1 
ATOM 832  O O   . THR A 1 104 ? 9.620   0.792   42.747  1.00 53.59 104 A 1 
ATOM 833  C CB  . THR A 1 104 ? 6.619   1.785   42.244  1.00 56.02 104 A 1 
ATOM 834  O OG1 . THR A 1 104 ? 5.690   2.553   41.536  1.00 50.54 104 A 1 
ATOM 835  C CG2 . THR A 1 104 ? 5.955   1.433   43.574  1.00 51.65 104 A 1 
ATOM 836  N N   . GLN A 1 105 ? 9.510   1.706   40.707  1.00 54.04 105 A 1 
ATOM 837  C CA  . GLN A 1 105 ? 10.651  0.938   40.191  1.00 53.19 105 A 1 
ATOM 838  C C   . GLN A 1 105 ? 11.984  1.383   40.814  1.00 48.32 105 A 1 
ATOM 839  O O   . GLN A 1 105 ? 12.831  0.540   41.089  1.00 47.26 105 A 1 
ATOM 840  C CB  . GLN A 1 105 ? 10.736  1.048   38.662  1.00 51.75 105 A 1 
ATOM 841  C CG  . GLN A 1 105 ? 9.730   0.122   37.969  1.00 47.42 105 A 1 
ATOM 842  C CD  . GLN A 1 105 ? 9.933   0.067   36.449  1.00 43.65 105 A 1 
ATOM 843  O OE1 . GLN A 1 105 ? 10.595  0.882   35.838  1.00 40.09 105 A 1 
ATOM 844  N NE2 . GLN A 1 105 ? 9.366   -0.911  35.784  1.00 38.65 105 A 1 
ATOM 845  N N   . THR A 1 106 ? 12.179  2.679   41.068  1.00 53.69 106 A 1 
ATOM 846  C CA  . THR A 1 106 ? 13.405  3.159   41.728  1.00 54.00 106 A 1 
ATOM 847  C C   . THR A 1 106 ? 13.501  2.729   43.192  1.00 52.77 106 A 1 
ATOM 848  O O   . THR A 1 106 ? 14.610  2.614   43.704  1.00 50.48 106 A 1 
ATOM 849  C CB  . THR A 1 106 ? 13.574  4.683   41.648  1.00 50.26 106 A 1 
ATOM 850  O OG1 . THR A 1 106 ? 12.350  5.370   41.573  1.00 44.36 106 A 1 
ATOM 851  C CG2 . THR A 1 106 ? 14.379  5.088   40.421  1.00 45.30 106 A 1 
ATOM 852  N N   . PHE A 1 107 ? 12.383  2.479   43.867  1.00 45.24 107 A 1 
ATOM 853  C CA  . PHE A 1 107 ? 12.391  1.989   45.249  1.00 46.49 107 A 1 
ATOM 854  C C   . PHE A 1 107 ? 12.756  0.505   45.394  1.00 44.41 107 A 1 
ATOM 855  O O   . PHE A 1 107 ? 13.156  0.089   46.478  1.00 44.41 107 A 1 
ATOM 856  C CB  . PHE A 1 107 ? 11.057  2.310   45.941  1.00 45.13 107 A 1 
ATOM 857  C CG  . PHE A 1 107 ? 11.237  3.232   47.119  1.00 44.84 107 A 1 
ATOM 858  C CD1 . PHE A 1 107 ? 11.532  2.711   48.395  1.00 41.35 107 A 1 
ATOM 859  C CD2 . PHE A 1 107 ? 11.131  4.618   46.946  1.00 43.14 107 A 1 
ATOM 860  C CE1 . PHE A 1 107 ? 11.706  3.568   49.486  1.00 35.82 107 A 1 
ATOM 861  C CE2 . PHE A 1 107 ? 11.309  5.490   48.036  1.00 35.54 107 A 1 
ATOM 862  C CZ  . PHE A 1 107 ? 11.603  4.966   49.307  1.00 38.70 107 A 1 
ATOM 863  N N   . GLN A 1 108 ? 12.679  -0.304  44.335  1.00 44.31 108 A 1 
ATOM 864  C CA  . GLN A 1 108 ? 13.370  -1.594  44.301  1.00 45.07 108 A 1 
ATOM 865  C C   . GLN A 1 108 ? 14.873  -1.351  44.114  1.00 42.15 108 A 1 
ATOM 866  O O   . GLN A 1 108 ? 15.486  -1.753  43.129  1.00 40.88 108 A 1 
ATOM 867  C CB  . GLN A 1 108 ? 12.781  -2.544  43.238  1.00 44.87 108 A 1 
ATOM 868  C CG  . GLN A 1 108 ? 11.423  -3.105  43.658  1.00 41.01 108 A 1 
ATOM 869  C CD  . GLN A 1 108 ? 10.925  -4.209  42.704  1.00 36.67 108 A 1 
ATOM 870  O OE1 . GLN A 1 108 ? 11.445  -4.444  41.628  1.00 35.34 108 A 1 
ATOM 871  N NE2 . GLN A 1 108 ? 9.888   -4.923  43.070  1.00 34.16 108 A 1 
ATOM 872  N N   . GLY A 1 109 ? 15.462  -0.654  45.070  1.00 45.38 109 A 1 
ATOM 873  C CA  . GLY A 1 109 ? 16.909  -0.581  45.212  1.00 45.79 109 A 1 
ATOM 874  C C   . GLY A 1 109 ? 17.472  -2.001  45.262  1.00 44.03 109 A 1 
ATOM 875  O O   . GLY A 1 109 ? 16.785  -2.921  45.707  1.00 41.29 109 A 1 
ATOM 876  N N   . PRO A 1 110 ? 18.718  -2.178  44.799  1.00 40.06 110 A 1 
ATOM 877  C CA  . PRO A 1 110 ? 19.355  -3.470  44.867  1.00 42.47 110 A 1 
ATOM 878  C C   . PRO A 1 110 ? 19.454  -3.839  46.348  1.00 41.65 110 A 1 
ATOM 879  O O   . PRO A 1 110 ? 20.306  -3.295  47.059  1.00 39.07 110 A 1 
ATOM 880  C CB  . PRO A 1 110 ? 20.716  -3.292  44.178  1.00 39.21 110 A 1 
ATOM 881  C CG  . PRO A 1 110 ? 21.017  -1.804  44.356  1.00 39.90 110 A 1 
ATOM 882  C CD  . PRO A 1 110 ? 19.629  -1.155  44.355  1.00 45.16 110 A 1 
ATOM 883  N N   . HIS A 1 111 ? 18.569  -4.704  46.827  1.00 39.74 111 A 1 
ATOM 884  C CA  . HIS A 1 111 ? 18.762  -5.368  48.100  1.00 44.52 111 A 1 
ATOM 885  C C   . HIS A 1 111 ? 20.066  -6.136  47.942  1.00 41.31 111 A 1 
ATOM 886  O O   . HIS A 1 111 ? 20.120  -7.187  47.316  1.00 39.69 111 A 1 
ATOM 887  C CB  . HIS A 1 111 ? 17.570  -6.266  48.465  1.00 42.54 111 A 1 
ATOM 888  C CG  . HIS A 1 111 ? 16.530  -5.551  49.285  1.00 39.60 111 A 1 
ATOM 889  N ND1 . HIS A 1 111 ? 16.627  -5.241  50.630  1.00 37.04 111 A 1 
ATOM 890  C CD2 . HIS A 1 111 ? 15.308  -5.100  48.867  1.00 36.89 111 A 1 
ATOM 891  C CE1 . HIS A 1 111 ? 15.500  -4.612  50.997  1.00 35.49 111 A 1 
ATOM 892  N NE2 . HIS A 1 111 ? 14.666  -4.498  49.957  1.00 36.08 111 A 1 
ATOM 893  N N   . ALA A 1 112 ? 21.137  -5.529  48.443  1.00 39.32 112 A 1 
ATOM 894  C CA  . ALA A 1 112 ? 22.422  -6.159  48.562  1.00 42.26 112 A 1 
ATOM 895  C C   . ALA A 1 112 ? 22.209  -7.345  49.494  1.00 39.75 112 A 1 
ATOM 896  O O   . ALA A 1 112 ? 22.250  -7.203  50.719  1.00 38.20 112 A 1 
ATOM 897  C CB  . ALA A 1 112 ? 23.453  -5.137  49.081  1.00 41.71 112 A 1 
ATOM 898  N N   . VAL A 1 113 ? 21.922  -8.494  48.911  1.00 39.71 113 A 1 
ATOM 899  C CA  . VAL A 1 113 ? 21.922  -9.774  49.607  1.00 40.26 113 A 1 
ATOM 900  C C   . VAL A 1 113 ? 23.366  -9.957  50.056  1.00 36.75 113 A 1 
ATOM 901  O O   . VAL A 1 113 ? 24.199  -10.465 49.305  1.00 35.29 113 A 1 
ATOM 902  C CB  . VAL A 1 113 ? 21.422  -10.931 48.724  1.00 39.73 113 A 1 
ATOM 903  C CG1 . VAL A 1 113 ? 21.450  -12.251 49.484  1.00 35.64 113 A 1 
ATOM 904  C CG2 . VAL A 1 113 ? 19.987  -10.677 48.252  1.00 39.98 113 A 1 
ATOM 905  N N   . LYS A 1 114 ? 23.671  -9.429  51.244  1.00 40.21 114 A 1 
ATOM 906  C CA  . LYS A 1 114 ? 24.914  -9.729  51.938  1.00 43.67 114 A 1 
ATOM 907  C C   . LYS A 1 114 ? 24.942  -11.243 52.020  1.00 39.77 114 A 1 
ATOM 908  O O   . LYS A 1 114 ? 24.167  -11.833 52.770  1.00 38.75 114 A 1 
ATOM 909  C CB  . LYS A 1 114 ? 24.956  -9.072  53.332  1.00 43.39 114 A 1 
ATOM 910  C CG  . LYS A 1 114 ? 26.015  -7.952  53.438  1.00 40.82 114 A 1 
ATOM 911  C CD  . LYS A 1 114 ? 26.030  -7.334  54.841  1.00 38.58 114 A 1 
ATOM 912  C CE  . LYS A 1 114 ? 27.131  -6.274  54.971  1.00 34.34 114 A 1 
ATOM 913  N NZ  . LYS A 1 114 ? 27.144  -5.617  56.307  1.00 31.26 114 A 1 
ATOM 914  N N   . LYS A 1 115 ? 25.828  -11.870 51.233  1.00 35.82 115 A 1 
ATOM 915  C CA  . LYS A 1 115 ? 26.212  -13.262 51.427  1.00 37.91 115 A 1 
ATOM 916  C C   . LYS A 1 115 ? 26.800  -13.342 52.824  1.00 34.50 115 A 1 
ATOM 917  O O   . LYS A 1 115 ? 27.987  -13.082 53.012  1.00 33.22 115 A 1 
ATOM 918  C CB  . LYS A 1 115 ? 27.237  -13.719 50.366  1.00 37.51 115 A 1 
ATOM 919  C CG  . LYS A 1 115 ? 26.589  -14.312 49.107  1.00 34.22 115 A 1 
ATOM 920  C CD  . LYS A 1 115 ? 27.677  -14.822 48.149  1.00 33.23 115 A 1 
ATOM 921  C CE  . LYS A 1 115 ? 27.071  -15.571 46.959  1.00 28.50 115 A 1 
ATOM 922  N NZ  . LYS A 1 115 ? 28.103  -16.059 46.009  1.00 25.98 115 A 1 
ATOM 923  N N   . LEU A 1 116 ? 25.949  -13.609 53.805  1.00 41.72 116 A 1 
ATOM 924  C CA  . LEU A 1 116 ? 26.399  -14.076 55.103  1.00 43.27 116 A 1 
ATOM 925  C C   . LEU A 1 116 ? 27.175  -15.352 54.808  1.00 39.54 116 A 1 
ATOM 926  O O   . LEU A 1 116 ? 26.600  -16.383 54.453  1.00 37.33 116 A 1 
ATOM 927  C CB  . LEU A 1 116 ? 25.187  -14.282 56.037  1.00 41.89 116 A 1 
ATOM 928  C CG  . LEU A 1 116 ? 24.946  -13.043 56.931  1.00 40.29 116 A 1 
ATOM 929  C CD1 . LEU A 1 116 ? 23.461  -12.858 57.232  1.00 40.09 116 A 1 
ATOM 930  C CD2 . LEU A 1 116 ? 25.695  -13.175 58.252  1.00 42.77 116 A 1 
ATOM 931  N N   . SER A 1 117 ? 28.502  -15.234 54.884  1.00 36.99 117 A 1 
ATOM 932  C CA  . SER A 1 117 ? 29.420  -16.360 54.862  1.00 38.98 117 A 1 
ATOM 933  C C   . SER A 1 117 ? 29.071  -17.212 56.078  1.00 35.40 117 A 1 
ATOM 934  O O   . SER A 1 117 ? 29.477  -16.884 57.186  1.00 33.25 117 A 1 
ATOM 935  C CB  . SER A 1 117 ? 30.862  -15.850 54.922  1.00 38.38 117 A 1 
ATOM 936  O OG  . SER A 1 117 ? 31.759  -16.915 55.001  1.00 36.19 117 A 1 
ATOM 937  N N   . SER A 1 118 ? 28.234  -18.215 55.866  1.00 34.85 118 A 1 
ATOM 938  C CA  . SER A 1 118 ? 27.884  -19.174 56.900  1.00 36.14 118 A 1 
ATOM 939  C C   . SER A 1 118 ? 29.163  -19.913 57.275  1.00 33.59 118 A 1 
ATOM 940  O O   . SER A 1 118 ? 29.603  -20.796 56.541  1.00 31.29 118 A 1 
ATOM 941  C CB  . SER A 1 118 ? 26.793  -20.129 56.407  1.00 35.16 118 A 1 
ATOM 942  O OG  . SER A 1 118 ? 27.167  -20.743 55.209  1.00 33.53 118 A 1 
ATOM 943  N N   . GLY A 1 119 ? 29.769  -19.491 58.394  1.00 37.37 119 A 1 
ATOM 944  C CA  . GLY A 1 119 ? 30.915  -20.176 58.971  1.00 39.05 119 A 1 
ATOM 945  C C   . GLY A 1 119 ? 30.525  -21.626 59.231  1.00 36.57 119 A 1 
ATOM 946  O O   . GLY A 1 119 ? 29.525  -21.905 59.884  1.00 32.49 119 A 1 
ATOM 947  N N   . ASN A 1 120 ? 31.323  -22.529 58.705  1.00 29.51 120 A 1 
ATOM 948  C CA  . ASN A 1 120 ? 31.148  -23.973 58.753  1.00 31.82 120 A 1 
ATOM 949  C C   . ASN A 1 120 ? 31.445  -24.509 60.172  1.00 28.99 120 A 1 
ATOM 950  O O   . ASN A 1 120 ? 32.402  -25.252 60.362  1.00 27.22 120 A 1 
ATOM 951  C CB  . ASN A 1 120 ? 32.046  -24.588 57.658  1.00 31.66 120 A 1 
ATOM 952  C CG  . ASN A 1 120 ? 31.326  -25.391 56.596  1.00 28.38 120 A 1 
ATOM 953  O OD1 . ASN A 1 120 ? 30.133  -25.570 56.602  1.00 29.52 120 A 1 
ATOM 954  N ND2 . ASN A 1 120 ? 32.053  -25.914 55.627  1.00 31.27 120 A 1 
ATOM 955  N N   . SER A 1 121 ? 30.695  -24.081 61.192  1.00 30.45 121 A 1 
ATOM 956  C CA  . SER A 1 121 ? 30.921  -24.561 62.555  1.00 31.67 121 A 1 
ATOM 957  C C   . SER A 1 121 ? 30.642  -26.062 62.619  1.00 29.09 121 A 1 
ATOM 958  O O   . SER A 1 121 ? 29.529  -26.521 62.350  1.00 27.54 121 A 1 
ATOM 959  C CB  . SER A 1 121 ? 30.116  -23.765 63.588  1.00 30.77 121 A 1 
ATOM 960  O OG  . SER A 1 121 ? 28.736  -23.820 63.325  1.00 30.36 121 A 1 
ATOM 961  N N   . LYS A 1 122 ? 31.687  -26.826 62.988  1.00 29.91 122 A 1 
ATOM 962  C CA  . LYS A 1 122 ? 31.781  -28.296 63.012  1.00 35.68 122 A 1 
ATOM 963  C C   . LYS A 1 122 ? 30.924  -28.981 64.096  1.00 32.31 122 A 1 
ATOM 964  O O   . LYS A 1 122 ? 31.380  -29.988 64.629  1.00 31.05 122 A 1 
ATOM 965  C CB  . LYS A 1 122 ? 33.255  -28.691 63.212  1.00 35.38 122 A 1 
ATOM 966  C CG  . LYS A 1 122 ? 34.121  -28.753 61.952  1.00 32.80 122 A 1 
ATOM 967  C CD  . LYS A 1 122 ? 35.508  -29.265 62.347  1.00 31.64 122 A 1 
ATOM 968  C CE  . LYS A 1 122 ? 36.395  -29.495 61.136  1.00 27.72 122 A 1 
ATOM 969  N NZ  . LYS A 1 122 ? 37.750  -29.989 61.509  1.00 25.59 122 A 1 
ATOM 970  N N   . LEU A 1 123 ? 29.784  -28.435 64.488  1.00 32.11 123 A 1 
ATOM 971  C CA  . LEU A 1 123 ? 29.097  -28.948 65.684  1.00 33.58 123 A 1 
ATOM 972  C C   . LEU A 1 123 ? 28.862  -30.464 65.601  1.00 30.43 123 A 1 
ATOM 973  O O   . LEU A 1 123 ? 28.450  -30.999 64.579  1.00 28.63 123 A 1 
ATOM 974  C CB  . LEU A 1 123 ? 27.835  -28.118 65.970  1.00 32.55 123 A 1 
ATOM 975  C CG  . LEU A 1 123 ? 28.069  -27.122 67.130  1.00 31.46 123 A 1 
ATOM 976  C CD1 . LEU A 1 123 ? 27.138  -25.910 67.013  1.00 32.30 123 A 1 
ATOM 977  C CD2 . LEU A 1 123 ? 27.826  -27.775 68.493  1.00 36.68 123 A 1 
ATOM 978  N N   . SER A 1 124 ? 29.229  -31.140 66.683  1.00 33.57 124 A 1 
ATOM 979  C CA  . SER A 1 124 ? 29.491  -32.573 66.747  1.00 36.09 124 A 1 
ATOM 980  C C   . SER A 1 124 ? 28.229  -33.456 66.774  1.00 33.20 124 A 1 
ATOM 981  O O   . SER A 1 124 ? 27.107  -33.005 66.961  1.00 31.65 124 A 1 
ATOM 982  C CB  . SER A 1 124 ? 30.396  -32.871 67.952  1.00 35.37 124 A 1 
ATOM 983  O OG  . SER A 1 124 ? 29.730  -32.565 69.162  1.00 33.65 124 A 1 
ATOM 984  N N   . SER A 1 125 ? 28.444  -34.750 66.599  1.00 29.81 125 A 1 
ATOM 985  C CA  . SER A 1 125 ? 27.514  -35.821 66.229  1.00 29.16 125 A 1 
ATOM 986  C C   . SER A 1 125 ? 26.718  -36.453 67.376  1.00 26.96 125 A 1 
ATOM 987  O O   . SER A 1 125 ? 26.622  -37.675 67.405  1.00 25.84 125 A 1 
ATOM 988  C CB  . SER A 1 125 ? 28.333  -36.905 65.526  1.00 28.98 125 A 1 
ATOM 989  O OG  . SER A 1 125 ? 29.245  -37.482 66.428  1.00 28.76 125 A 1 
ATOM 990  N N   . SER A 1 126 ? 26.222  -35.726 68.360  1.00 29.03 126 A 1 
ATOM 991  C CA  . SER A 1 126 ? 25.705  -36.390 69.564  1.00 30.57 126 A 1 
ATOM 992  C C   . SER A 1 126 ? 24.554  -37.351 69.267  1.00 27.45 126 A 1 
ATOM 993  O O   . SER A 1 126 ? 23.690  -37.110 68.428  1.00 26.70 126 A 1 
ATOM 994  C CB  . SER A 1 126 ? 25.363  -35.390 70.680  1.00 30.02 126 A 1 
ATOM 995  O OG  . SER A 1 126 ? 24.280  -34.574 70.315  1.00 30.84 126 A 1 
ATOM 996  N N   . LYS A 1 127 ? 24.572  -38.498 69.995  1.00 30.00 127 A 1 
ATOM 997  C CA  . LYS A 1 127 ? 24.001  -39.812 69.659  1.00 34.76 127 A 1 
ATOM 998  C C   . LYS A 1 127 ? 22.492  -40.009 69.871  1.00 30.85 127 A 1 
ATOM 999  O O   . LYS A 1 127 ? 22.087  -41.163 69.745  1.00 29.29 127 A 1 
ATOM 1000 C CB  . LYS A 1 127 ? 24.729  -40.854 70.520  1.00 33.92 127 A 1 
ATOM 1001 C CG  . LYS A 1 127 ? 25.903  -41.563 69.842  1.00 31.36 127 A 1 
ATOM 1002 C CD  . LYS A 1 127 ? 26.471  -42.620 70.793  1.00 30.46 127 A 1 
ATOM 1003 C CE  . LYS A 1 127 ? 27.581  -43.429 70.136  1.00 27.22 127 A 1 
ATOM 1004 N NZ  . LYS A 1 127 ? 28.126  -44.474 71.029  1.00 25.39 127 A 1 
ATOM 1005 N N   . PHE A 1 128 ? 21.704  -39.040 70.329  1.00 29.87 128 A 1 
ATOM 1006 C CA  . PHE A 1 128 ? 20.503  -39.396 71.091  1.00 31.24 128 A 1 
ATOM 1007 C C   . PHE A 1 128 ? 19.530  -40.312 70.338  1.00 27.96 128 A 1 
ATOM 1008 O O   . PHE A 1 128 ? 19.205  -40.113 69.177  1.00 26.15 128 A 1 
ATOM 1009 C CB  . PHE A 1 128 ? 19.844  -38.166 71.724  1.00 30.26 128 A 1 
ATOM 1010 C CG  . PHE A 1 128 ? 20.251  -37.996 73.173  1.00 30.37 128 A 1 
ATOM 1011 C CD1 . PHE A 1 128 ? 19.570  -38.691 74.190  1.00 30.00 128 A 1 
ATOM 1012 C CD2 . PHE A 1 128 ? 21.342  -37.174 73.512  1.00 33.96 128 A 1 
ATOM 1013 C CE1 . PHE A 1 128 ? 19.975  -38.564 75.527  1.00 30.30 128 A 1 
ATOM 1014 C CE2 . PHE A 1 128 ? 21.745  -37.055 74.849  1.00 30.70 128 A 1 
ATOM 1015 C CZ  . PHE A 1 128 ? 21.063  -37.742 75.868  1.00 33.88 128 A 1 
ATOM 1016 N N   . SER A 1 129 ? 19.058  -41.350 71.063  1.00 34.68 129 A 1 
ATOM 1017 C CA  . SER A 1 129 ? 18.650  -42.651 70.524  1.00 36.66 129 A 1 
ATOM 1018 C C   . SER A 1 129 ? 17.147  -42.924 70.450  1.00 32.40 129 A 1 
ATOM 1019 O O   . SER A 1 129 ? 16.760  -43.930 69.861  1.00 30.52 129 A 1 
ATOM 1020 C CB  . SER A 1 129 ? 19.253  -43.708 71.453  1.00 36.13 129 A 1 
ATOM 1021 O OG  . SER A 1 129 ? 18.890  -43.450 72.797  1.00 35.51 129 A 1 
ATOM 1022 N N   . ASN A 1 130 ? 16.323  -42.188 71.155  1.00 27.58 130 A 1 
ATOM 1023 C CA  . ASN A 1 130 ? 15.165  -42.790 71.838  1.00 31.32 130 A 1 
ATOM 1024 C C   . ASN A 1 130 ? 13.898  -43.057 70.964  1.00 28.41 130 A 1 
ATOM 1025 O O   . ASN A 1 130 ? 13.819  -42.596 69.834  1.00 26.44 130 A 1 
ATOM 1026 C CB  . ASN A 1 130 ? 14.909  -41.985 73.137  1.00 30.68 130 A 1 
ATOM 1027 C CG  . ASN A 1 130 ? 15.224  -42.758 74.416  1.00 27.34 130 A 1 
ATOM 1028 O OD1 . ASN A 1 130 ? 15.739  -43.858 74.414  1.00 28.37 130 A 1 
ATOM 1029 N ND2 . ASN A 1 130 ? 14.911  -42.192 75.560  1.00 31.15 130 A 1 
ATOM 1030 N N   . PRO A 1 131 ? 12.868  -43.818 71.507  1.00 28.02 131 A 1 
ATOM 1031 C CA  . PRO A 1 131 ? 12.345  -44.985 70.771  1.00 31.45 131 A 1 
ATOM 1032 C C   . PRO A 1 131 ? 10.876  -44.921 70.302  1.00 30.14 131 A 1 
ATOM 1033 O O   . PRO A 1 131 ? 10.352  -45.939 69.864  1.00 27.95 131 A 1 
ATOM 1034 C CB  . PRO A 1 131 ? 12.495  -46.094 71.829  1.00 29.52 131 A 1 
ATOM 1035 C CG  . PRO A 1 131 ? 12.086  -45.384 73.123  1.00 30.17 131 A 1 
ATOM 1036 C CD  . PRO A 1 131 ? 12.546  -43.946 72.878  1.00 35.89 131 A 1 
ATOM 1037 N N   . ILE A 1 132 ? 10.143  -43.838 70.510  1.00 31.58 132 A 1 
ATOM 1038 C CA  . ILE A 1 132 ? 8.732   -43.940 70.947  1.00 35.95 132 A 1 
ATOM 1039 C C   . ILE A 1 132 ? 7.715   -44.413 69.873  1.00 34.47 132 A 1 
ATOM 1040 O O   . ILE A 1 132 ? 7.919   -44.372 68.682  1.00 31.77 132 A 1 
ATOM 1041 C CB  . ILE A 1 132 ? 8.286   -42.673 71.735  1.00 34.08 132 A 1 
ATOM 1042 C CG1 . ILE A 1 132 ? 9.238   -42.403 72.927  1.00 32.98 132 A 1 
ATOM 1043 C CG2 . ILE A 1 132 ? 6.831   -42.788 72.256  1.00 35.91 132 A 1 
ATOM 1044 C CD1 . ILE A 1 132 ? 8.907   -41.148 73.753  1.00 35.28 132 A 1 
ATOM 1045 N N   . SER A 1 133 ? 6.579   -44.858 70.390  1.00 28.23 133 A 1 
ATOM 1046 C CA  . SER A 1 133 ? 5.568   -45.870 70.062  1.00 30.01 133 A 1 
ATOM 1047 C C   . SER A 1 133 ? 4.502   -45.539 68.984  1.00 27.98 133 A 1 
ATOM 1048 O O   . SER A 1 133 ? 4.584   -44.582 68.232  1.00 26.66 133 A 1 
ATOM 1049 C CB  . SER A 1 133 ? 4.914   -46.205 71.424  1.00 29.75 133 A 1 
ATOM 1050 O OG  . SER A 1 133 ? 3.928   -47.193 71.329  1.00 28.51 133 A 1 
ATOM 1051 N N   . SER A 1 134 ? 3.440   -46.343 68.949  1.00 26.22 134 A 1 
ATOM 1052 C CA  . SER A 1 134 ? 2.761   -47.014 67.832  1.00 26.67 134 A 1 
ATOM 1053 C C   . SER A 1 134 ? 1.401   -46.491 67.345  1.00 25.07 134 A 1 
ATOM 1054 O O   . SER A 1 134 ? 0.856   -47.082 66.414  1.00 23.68 134 A 1 
ATOM 1055 C CB  . SER A 1 134 ? 2.496   -48.449 68.317  1.00 26.21 134 A 1 
ATOM 1056 O OG  . SER A 1 134 ? 1.657   -48.445 69.460  1.00 25.98 134 A 1 
ATOM 1057 N N   . SER A 1 135 ? 0.713   -45.594 68.030  1.00 28.92 135 A 1 
ATOM 1058 C CA  . SER A 1 135 ? -0.759  -45.668 68.145  1.00 31.69 135 A 1 
ATOM 1059 C C   . SER A 1 135 ? -1.578  -45.589 66.839  1.00 29.18 135 A 1 
ATOM 1060 O O   . SER A 1 135 ? -1.318  -44.785 65.954  1.00 28.02 135 A 1 
ATOM 1061 C CB  . SER A 1 135 ? -1.284  -44.661 69.164  1.00 31.29 135 A 1 
ATOM 1062 O OG  . SER A 1 135 ? -2.623  -44.971 69.497  1.00 30.33 135 A 1 
ATOM 1063 N N   . LYS A 1 136 ? -2.664  -46.428 66.758  1.00 24.99 136 A 1 
ATOM 1064 C CA  . LYS A 1 136 ? -3.336  -46.987 65.569  1.00 28.91 136 A 1 
ATOM 1065 C C   . LYS A 1 136 ? -4.505  -46.216 64.930  1.00 26.46 136 A 1 
ATOM 1066 O O   . LYS A 1 136 ? -5.074  -46.766 63.990  1.00 25.57 136 A 1 
ATOM 1067 C CB  . LYS A 1 136 ? -3.902  -48.363 65.985  1.00 29.27 136 A 1 
ATOM 1068 C CG  . LYS A 1 136 ? -2.976  -49.566 65.767  1.00 27.88 136 A 1 
ATOM 1069 C CD  . LYS A 1 136 ? -3.723  -50.853 66.142  1.00 27.45 136 A 1 
ATOM 1070 C CE  . LYS A 1 136 ? -2.884  -52.095 65.839  1.00 25.44 136 A 1 
ATOM 1071 N NZ  . LYS A 1 136 ? -3.594  -53.363 66.187  1.00 24.97 136 A 1 
ATOM 1072 N N   . ARG A 1 137 ? -5.038  -45.097 65.467  1.00 30.75 137 A 1 
ATOM 1073 C CA  . ARG A 1 137 ? -6.487  -44.826 65.389  1.00 35.77 137 A 1 
ATOM 1074 C C   . ARG A 1 137 ? -7.057  -44.753 63.955  1.00 32.31 137 A 1 
ATOM 1075 O O   . ARG A 1 137 ? -6.947  -43.731 63.280  1.00 31.48 137 A 1 
ATOM 1076 C CB  . ARG A 1 137 ? -6.889  -43.614 66.232  1.00 36.21 137 A 1 
ATOM 1077 C CG  . ARG A 1 137 ? -7.051  -43.967 67.727  1.00 34.95 137 A 1 
ATOM 1078 C CD  . ARG A 1 137 ? -7.610  -42.778 68.513  1.00 34.86 137 A 1 
ATOM 1079 N NE  . ARG A 1 137 ? -7.837  -43.114 69.926  1.00 32.98 137 A 1 
ATOM 1080 C CZ  . ARG A 1 137 ? -8.331  -42.306 70.872  1.00 31.62 137 A 1 
ATOM 1081 N NH1 . ARG A 1 137 ? -8.664  -41.081 70.608  1.00 29.72 137 A 1 
ATOM 1082 N NH2 . ARG A 1 137 ? -8.497  -42.734 72.092  1.00 31.50 137 A 1 
ATOM 1083 N N   . ASN A 1 138 ? -7.778  -45.843 63.569  1.00 30.05 138 A 1 
ATOM 1084 C CA  . ASN A 1 138 ? -8.557  -46.062 62.337  1.00 33.04 138 A 1 
ATOM 1085 C C   . ASN A 1 138 ? -9.940  -45.364 62.373  1.00 29.51 138 A 1 
ATOM 1086 O O   . ASN A 1 138 ? -10.958 -46.040 62.430  1.00 28.03 138 A 1 
ATOM 1087 C CB  . ASN A 1 138 ? -8.753  -47.578 62.151  1.00 32.95 138 A 1 
ATOM 1088 C CG  . ASN A 1 138 ? -7.642  -48.301 61.428  1.00 29.25 138 A 1 
ATOM 1089 O OD1 . ASN A 1 138 ? -6.765  -47.732 60.822  1.00 30.11 138 A 1 
ATOM 1090 N ND2 . ASN A 1 138 ? -7.670  -49.618 61.437  1.00 32.36 138 A 1 
ATOM 1091 N N   . VAL A 1 139 ? -10.050 -44.044 62.373  1.00 28.02 139 A 1 
ATOM 1092 C CA  . VAL A 1 139 ? -11.381 -43.408 62.417  1.00 28.73 139 A 1 
ATOM 1093 C C   . VAL A 1 139 ? -12.081 -43.545 61.054  1.00 25.74 139 A 1 
ATOM 1094 O O   . VAL A 1 139 ? -11.630 -42.973 60.059  1.00 25.45 139 A 1 
ATOM 1095 C CB  . VAL A 1 139 ? -11.335 -41.957 62.912  1.00 29.45 139 A 1 
ATOM 1096 C CG1 . VAL A 1 139 ? -12.744 -41.378 63.067  1.00 27.71 139 A 1 
ATOM 1097 C CG2 . VAL A 1 139 ? -10.649 -41.864 64.289  1.00 35.48 139 A 1 
ATOM 1098 N N   . SER A 1 140 ? -13.205 -44.317 61.022  1.00 27.90 140 A 1 
ATOM 1099 C CA  . SER A 1 140 ? -13.900 -44.842 59.836  1.00 26.92 140 A 1 
ATOM 1100 C C   . SER A 1 140 ? -15.100 -44.005 59.359  1.00 24.05 140 A 1 
ATOM 1101 O O   . SER A 1 140 ? -16.155 -44.563 59.072  1.00 24.67 140 A 1 
ATOM 1102 C CB  . SER A 1 140 ? -14.356 -46.275 60.166  1.00 28.73 140 A 1 
ATOM 1103 O OG  . SER A 1 140 ? -15.290 -46.244 61.228  1.00 28.48 140 A 1 
ATOM 1104 N N   . LEU A 1 141 ? -15.050 -42.692 59.336  1.00 22.99 141 A 1 
ATOM 1105 C CA  . LEU A 1 141 ? -16.245 -41.841 59.251  1.00 23.90 141 A 1 
ATOM 1106 C C   . LEU A 1 141 ? -17.122 -42.132 58.019  1.00 21.97 141 A 1 
ATOM 1107 O O   . LEU A 1 141 ? -16.724 -41.949 56.868  1.00 22.05 141 A 1 
ATOM 1108 C CB  . LEU A 1 141 ? -15.858 -40.355 59.385  1.00 25.20 141 A 1 
ATOM 1109 C CG  . LEU A 1 141 ? -16.017 -39.843 60.829  1.00 24.64 141 A 1 
ATOM 1110 C CD1 . LEU A 1 141 ? -15.176 -38.584 61.053  1.00 27.68 141 A 1 
ATOM 1111 C CD2 . LEU A 1 141 ? -17.466 -39.512 61.154  1.00 31.79 141 A 1 
ATOM 1112 N N   . LEU A 1 142 ? -18.376 -42.561 58.332  1.00 26.74 142 A 1 
ATOM 1113 C CA  . LEU A 1 142 ? -19.479 -42.992 57.460  1.00 31.58 142 A 1 
ATOM 1114 C C   . LEU A 1 142 ? -20.199 -41.798 56.794  1.00 28.50 142 A 1 
ATOM 1115 O O   . LEU A 1 142 ? -21.295 -41.441 57.212  1.00 28.92 142 A 1 
ATOM 1116 C CB  . LEU A 1 142 ? -20.481 -43.773 58.353  1.00 32.32 142 A 1 
ATOM 1117 C CG  . LEU A 1 142 ? -20.161 -45.257 58.546  1.00 31.01 142 A 1 
ATOM 1118 C CD1 . LEU A 1 142 ? -20.726 -45.768 59.877  1.00 32.34 142 A 1 
ATOM 1119 C CD2 . LEU A 1 142 ? -20.810 -46.076 57.422  1.00 38.07 142 A 1 
ATOM 1120 N N   . ILE A 1 143 ? -19.659 -41.171 55.763  1.00 30.77 143 A 1 
ATOM 1121 C CA  . ILE A 1 143 ? -20.394 -40.085 55.088  1.00 35.44 143 A 1 
ATOM 1122 C C   . ILE A 1 143 ? -21.602 -40.669 54.339  1.00 33.69 143 A 1 
ATOM 1123 O O   . ILE A 1 143 ? -21.459 -41.421 53.378  1.00 31.79 143 A 1 
ATOM 1124 C CB  . ILE A 1 143 ? -19.475 -39.209 54.217  1.00 34.39 143 A 1 
ATOM 1125 C CG1 . ILE A 1 143 ? -18.375 -38.578 55.103  1.00 33.40 143 A 1 
ATOM 1126 C CG2 . ILE A 1 143 ? -20.294 -38.119 53.503  1.00 36.50 143 A 1 
ATOM 1127 C CD1 . ILE A 1 143 ? -17.334 -37.730 54.346  1.00 35.10 143 A 1 
ATOM 1128 N N   . SER A 1 144 ? -22.811 -40.318 54.814  1.00 25.89 144 A 1 
ATOM 1129 C CA  . SER A 1 144 ? -24.104 -40.840 54.365  1.00 29.53 144 A 1 
ATOM 1130 C C   . SER A 1 144 ? -24.536 -40.244 53.024  1.00 27.27 144 A 1 
ATOM 1131 O O   . SER A 1 144 ? -24.362 -39.055 52.761  1.00 27.38 144 A 1 
ATOM 1132 C CB  . SER A 1 144 ? -25.165 -40.567 55.436  1.00 30.24 144 A 1 
ATOM 1133 O OG  . SER A 1 144 ? -26.376 -41.209 55.120  1.00 29.21 144 A 1 
ATOM 1134 N N   . ALA A 1 145 ? -25.150 -41.092 52.174  1.00 32.00 145 A 1 
ATOM 1135 C CA  . ALA A 1 145 ? -25.630 -40.770 50.830  1.00 33.53 145 A 1 
ATOM 1136 C C   . ALA A 1 145 ? -27.037 -40.136 50.883  1.00 30.96 145 A 1 
ATOM 1137 O O   . ALA A 1 145 ? -28.029 -40.846 50.864  1.00 28.57 145 A 1 
ATOM 1138 C CB  . ALA A 1 145 ? -25.602 -42.061 50.006  1.00 33.00 145 A 1 
ATOM 1139 N N   . ASN A 1 146 ? -27.168 -38.833 50.933  1.00 26.22 146 A 1 
ATOM 1140 C CA  . ASN A 1 146 ? -28.481 -38.179 50.862  1.00 30.73 146 A 1 
ATOM 1141 C C   . ASN A 1 146 ? -29.084 -38.293 49.457  1.00 27.67 146 A 1 
ATOM 1142 O O   . ASN A 1 146 ? -28.593 -37.698 48.506  1.00 25.59 146 A 1 
ATOM 1143 C CB  . ASN A 1 146 ? -28.398 -36.720 51.361  1.00 29.60 146 A 1 
ATOM 1144 C CG  . ASN A 1 146 ? -28.918 -36.534 52.777  1.00 26.22 146 A 1 
ATOM 1145 O OD1 . ASN A 1 146 ? -29.487 -37.409 53.401  1.00 26.00 146 A 1 
ATOM 1146 N ND2 . ASN A 1 146 ? -28.773 -35.357 53.328  1.00 29.51 146 A 1 
ATOM 1147 N N   . SER A 1 147 ? -30.181 -39.039 49.325  1.00 22.13 147 A 1 
ATOM 1148 C CA  . SER A 1 147 ? -30.944 -39.380 48.122  1.00 25.33 147 A 1 
ATOM 1149 C C   . SER A 1 147 ? -32.113 -38.414 47.877  1.00 24.17 147 A 1 
ATOM 1150 O O   . SER A 1 147 ? -33.264 -38.829 47.920  1.00 22.47 147 A 1 
ATOM 1151 C CB  . SER A 1 147 ? -31.446 -40.826 48.271  1.00 24.13 147 A 1 
ATOM 1152 O OG  . SER A 1 147 ? -32.292 -40.933 49.391  1.00 22.84 147 A 1 
ATOM 1153 N N   . GLY A 1 148 ? -31.894 -37.134 47.724  1.00 22.25 148 A 1 
ATOM 1154 C CA  . GLY A 1 148 ? -32.980 -36.163 47.558  1.00 24.22 148 A 1 
ATOM 1155 C C   . GLY A 1 148 ? -33.868 -36.445 46.338  1.00 24.06 148 A 1 
ATOM 1156 O O   . GLY A 1 148 ? -33.383 -36.821 45.278  1.00 22.11 148 A 1 
ATOM 1157 N N   . LEU A 1 149 ? -35.186 -36.237 46.501  1.00 12.56 149 A 1 
ATOM 1158 C CA  . LEU A 1 149 ? -36.281 -36.217 45.525  1.00 11.97 149 A 1 
ATOM 1159 C C   . LEU A 1 149 ? -36.248 -34.960 44.649  1.00 11.86 149 A 1 
ATOM 1160 O O   . LEU A 1 149 ? -35.780 -33.912 45.148  1.00 9.51  149 A 1 
ATOM 1161 C CB  . LEU A 1 149 ? -37.621 -36.292 46.298  1.00 11.97 149 A 1 
ATOM 1162 C CG  . LEU A 1 149 ? -38.296 -37.675 46.263  1.00 11.55 149 A 1 
ATOM 1163 C CD1 . LEU A 1 149 ? -39.192 -37.862 47.485  1.00 12.63 149 A 1 
ATOM 1164 C CD2 . LEU A 1 149 ? -39.170 -37.814 45.024  1.00 15.58 149 A 1 
ATOM 1165 O OXT . LEU A 1 149 ? -36.759 -35.075 43.489  1.00 15.73 149 A 1 
ATOM 1166 N N   . MET B 2 1   ? -48.644 33.491  16.936  1.00 16.38 1   B 1 
ATOM 1167 C CA  . MET B 2 1   ? -48.221 33.141  18.311  1.00 19.49 1   B 1 
ATOM 1168 C C   . MET B 2 1   ? -47.525 31.791  18.261  1.00 20.65 1   B 1 
ATOM 1169 O O   . MET B 2 1   ? -48.193 30.770  18.242  1.00 19.61 1   B 1 
ATOM 1170 C CB  . MET B 2 1   ? -49.431 33.094  19.248  1.00 19.36 1   B 1 
ATOM 1171 C CG  . MET B 2 1   ? -49.886 34.494  19.689  1.00 16.93 1   B 1 
ATOM 1172 S SD  . MET B 2 1   ? -51.465 34.435  20.559  1.00 15.24 1   B 1 
ATOM 1173 C CE  . MET B 2 1   ? -51.408 35.987  21.485  1.00 12.60 1   B 1 
ATOM 1174 N N   . LEU B 2 2   ? -46.199 31.773  18.137  1.00 17.70 2   B 1 
ATOM 1175 C CA  . LEU B 2 2   ? -45.411 30.538  18.102  1.00 16.26 2   B 1 
ATOM 1176 C C   . LEU B 2 2   ? -45.360 29.980  19.527  1.00 16.07 2   B 1 
ATOM 1177 O O   . LEU B 2 2   ? -44.691 30.539  20.395  1.00 14.59 2   B 1 
ATOM 1178 C CB  . LEU B 2 2   ? -44.006 30.845  17.538  1.00 15.40 2   B 1 
ATOM 1179 C CG  . LEU B 2 2   ? -43.973 30.878  15.995  1.00 13.74 2   B 1 
ATOM 1180 C CD1 . LEU B 2 2   ? -42.811 31.734  15.500  1.00 13.15 2   B 1 
ATOM 1181 C CD2 . LEU B 2 2   ? -43.823 29.472  15.424  1.00 14.12 2   B 1 
ATOM 1182 N N   . SER B 2 3   ? -46.126 28.919  19.783  1.00 19.95 3   B 1 
ATOM 1183 C CA  . SER B 2 3   ? -46.176 28.270  21.095  1.00 19.34 3   B 1 
ATOM 1184 C C   . SER B 2 3   ? -44.812 27.644  21.376  1.00 19.33 3   B 1 
ATOM 1185 O O   . SER B 2 3   ? -44.467 26.595  20.844  1.00 18.07 3   B 1 
ATOM 1186 C CB  . SER B 2 3   ? -47.296 27.227  21.128  1.00 18.79 3   B 1 
ATOM 1187 O OG  . SER B 2 3   ? -47.381 26.663  22.411  1.00 16.50 3   B 1 
ATOM 1188 N N   . THR B 2 4   ? -44.033 28.316  22.214  1.00 21.44 4   B 1 
ATOM 1189 C CA  . THR B 2 4   ? -42.780 27.801  22.757  1.00 21.42 4   B 1 
ATOM 1190 C C   . THR B 2 4   ? -43.120 26.661  23.714  1.00 21.44 4   B 1 
ATOM 1191 O O   . THR B 2 4   ? -43.305 26.882  24.907  1.00 19.18 4   B 1 
ATOM 1192 C CB  . THR B 2 4   ? -41.984 28.904  23.478  1.00 19.61 4   B 1 
ATOM 1193 O OG1 . THR B 2 4   ? -42.824 29.684  24.290  1.00 17.53 4   B 1 
ATOM 1194 C CG2 . THR B 2 4   ? -41.301 29.840  22.496  1.00 17.37 4   B 1 
ATOM 1195 N N   . SER B 2 5   ? -43.239 25.445  23.179  1.00 19.97 5   B 1 
ATOM 1196 C CA  . SER B 2 5   ? -43.410 24.235  23.975  1.00 19.30 5   B 1 
ATOM 1197 C C   . SER B 2 5   ? -42.157 24.047  24.832  1.00 19.87 5   B 1 
ATOM 1198 O O   . SER B 2 5   ? -41.166 23.455  24.415  1.00 18.22 5   B 1 
ATOM 1199 C CB  . SER B 2 5   ? -43.676 23.023  23.068  1.00 18.26 5   B 1 
ATOM 1200 O OG  . SER B 2 5   ? -43.931 21.898  23.867  1.00 15.95 5   B 1 
ATOM 1201 N N   . ARG B 2 6   ? -42.176 24.646  26.033  1.00 21.62 6   B 1 
ATOM 1202 C CA  . ARG B 2 6   ? -41.199 24.404  27.088  1.00 20.43 6   B 1 
ATOM 1203 C C   . ARG B 2 6   ? -41.371 22.949  27.509  1.00 20.22 6   B 1 
ATOM 1204 O O   . ARG B 2 6   ? -42.193 22.666  28.372  1.00 18.59 6   B 1 
ATOM 1205 C CB  . ARG B 2 6   ? -41.410 25.347  28.284  1.00 20.04 6   B 1 
ATOM 1206 C CG  . ARG B 2 6   ? -40.867 26.767  28.060  1.00 17.37 6   B 1 
ATOM 1207 C CD  . ARG B 2 6   ? -41.059 27.598  29.342  1.00 16.16 6   B 1 
ATOM 1208 N NE  . ARG B 2 6   ? -40.446 28.927  29.238  1.00 15.24 6   B 1 
ATOM 1209 C CZ  . ARG B 2 6   ? -40.428 29.866  30.188  1.00 13.98 6   B 1 
ATOM 1210 N NH1 . ARG B 2 6   ? -40.998 29.680  31.342  1.00 13.19 6   B 1 
ATOM 1211 N NH2 . ARG B 2 6   ? -39.827 31.005  29.980  1.00 12.85 6   B 1 
ATOM 1212 N N   . SER B 2 7   ? -40.620 22.039  26.898  1.00 21.30 7   B 1 
ATOM 1213 C CA  . SER B 2 7   ? -40.485 20.680  27.391  1.00 19.28 7   B 1 
ATOM 1214 C C   . SER B 2 7   ? -39.973 20.761  28.831  1.00 19.46 7   B 1 
ATOM 1215 O O   . SER B 2 7   ? -38.824 21.123  29.084  1.00 18.34 7   B 1 
ATOM 1216 C CB  . SER B 2 7   ? -39.562 19.847  26.480  1.00 18.54 7   B 1 
ATOM 1217 O OG  . SER B 2 7   ? -38.352 20.514  26.244  1.00 16.75 7   B 1 
ATOM 1218 N N   . ARG B 2 8   ? -40.893 20.533  29.790  1.00 21.79 8   B 1 
ATOM 1219 C CA  . ARG B 2 8   ? -40.560 20.471  31.208  1.00 20.84 8   B 1 
ATOM 1220 C C   . ARG B 2 8   ? -39.617 19.284  31.378  1.00 20.25 8   B 1 
ATOM 1221 O O   . ARG B 2 8   ? -40.067 18.139  31.392  1.00 18.79 8   B 1 
ATOM 1222 C CB  . ARG B 2 8   ? -41.824 20.312  32.077  1.00 20.49 8   B 1 
ATOM 1223 C CG  . ARG B 2 8   ? -42.605 21.622  32.282  1.00 18.73 8   B 1 
ATOM 1224 C CD  . ARG B 2 8   ? -43.810 21.369  33.211  1.00 18.37 8   B 1 
ATOM 1225 N NE  . ARG B 2 8   ? -44.554 22.608  33.508  1.00 16.78 8   B 1 
ATOM 1226 C CZ  . ARG B 2 8   ? -45.659 22.716  34.247  1.00 15.78 8   B 1 
ATOM 1227 N NH1 . ARG B 2 8   ? -46.221 21.668  34.790  1.00 14.87 8   B 1 
ATOM 1228 N NH2 . ARG B 2 8   ? -46.221 23.869  34.448  1.00 14.19 8   B 1 
ATOM 1229 N N   . PHE B 2 9   ? -38.314 19.561  31.522  1.00 22.97 9   B 1 
ATOM 1230 C CA  . PHE B 2 9   ? -37.382 18.628  32.129  1.00 21.64 9   B 1 
ATOM 1231 C C   . PHE B 2 9   ? -37.857 18.391  33.570  1.00 21.13 9   B 1 
ATOM 1232 O O   . PHE B 2 9   ? -37.557 19.182  34.469  1.00 19.95 9   B 1 
ATOM 1233 C CB  . PHE B 2 9   ? -35.946 19.184  32.069  1.00 21.71 9   B 1 
ATOM 1234 C CG  . PHE B 2 9   ? -35.086 18.532  31.007  1.00 20.71 9   B 1 
ATOM 1235 C CD1 . PHE B 2 9   ? -34.244 17.463  31.357  1.00 20.63 9   B 1 
ATOM 1236 C CD2 . PHE B 2 9   ? -35.112 18.992  29.681  1.00 21.44 9   B 1 
ATOM 1237 C CE1 . PHE B 2 9   ? -33.427 16.853  30.388  1.00 19.92 9   B 1 
ATOM 1238 C CE2 . PHE B 2 9   ? -34.295 18.384  28.706  1.00 19.28 9   B 1 
ATOM 1239 C CZ  . PHE B 2 9   ? -33.453 17.319  29.058  1.00 19.87 9   B 1 
ATOM 1240 N N   . ILE B 2 10  ? -38.685 17.359  33.784  1.00 28.38 10  B 1 
ATOM 1241 C CA  . ILE B 2 10  ? -39.034 16.878  35.115  1.00 28.72 10  B 1 
ATOM 1242 C C   . ILE B 2 10  ? -37.735 16.303  35.677  1.00 28.48 10  B 1 
ATOM 1243 O O   . ILE B 2 10  ? -37.318 15.207  35.320  1.00 27.07 10  B 1 
ATOM 1244 C CB  . ILE B 2 10  ? -40.202 15.869  35.066  1.00 28.33 10  B 1 
ATOM 1245 C CG1 . ILE B 2 10  ? -41.466 16.525  34.462  1.00 25.78 10  B 1 
ATOM 1246 C CG2 . ILE B 2 10  ? -40.492 15.350  36.490  1.00 27.41 10  B 1 
ATOM 1247 C CD1 . ILE B 2 10  ? -42.663 15.578  34.282  1.00 25.47 10  B 1 
ATOM 1248 N N   . ARG B 2 11  ? -37.077 17.091  36.538  1.00 29.62 11  B 1 
ATOM 1249 C CA  . ARG B 2 11  ? -36.068 16.568  37.458  1.00 30.14 11  B 1 
ATOM 1250 C C   . ARG B 2 11  ? -36.797 15.654  38.440  1.00 29.00 11  B 1 
ATOM 1251 O O   . ARG B 2 11  ? -37.224 16.125  39.490  1.00 27.02 11  B 1 
ATOM 1252 C CB  . ARG B 2 11  ? -35.343 17.700  38.205  1.00 30.27 11  B 1 
ATOM 1253 C CG  . ARG B 2 11  ? -34.194 18.331  37.420  1.00 28.09 11  B 1 
ATOM 1254 C CD  . ARG B 2 11  ? -33.512 19.370  38.319  1.00 27.08 11  B 1 
ATOM 1255 N NE  . ARG B 2 11  ? -32.306 19.958  37.691  1.00 25.75 11  B 1 
ATOM 1256 C CZ  . ARG B 2 11  ? -31.564 20.918  38.187  1.00 23.59 11  B 1 
ATOM 1257 N NH1 . ARG B 2 11  ? -31.847 21.482  39.335  1.00 21.97 11  B 1 
ATOM 1258 N NH2 . ARG B 2 11  ? -30.502 21.333  37.553  1.00 21.29 11  B 1 
ATOM 1259 N N   . ASN B 2 12  ? -36.955 14.376  38.107  1.00 32.32 12  B 1 
ATOM 1260 C CA  . ASN B 2 12  ? -37.235 13.365  39.117  1.00 33.59 12  B 1 
ATOM 1261 C C   . ASN B 2 12  ? -35.943 13.177  39.927  1.00 31.60 12  B 1 
ATOM 1262 O O   . ASN B 2 12  ? -35.098 12.347  39.610  1.00 29.53 12  B 1 
ATOM 1263 C CB  . ASN B 2 12  ? -37.761 12.068  38.482  1.00 32.88 12  B 1 
ATOM 1264 C CG  . ASN B 2 12  ? -39.276 12.075  38.269  1.00 29.73 12  B 1 
ATOM 1265 O OD1 . ASN B 2 12  ? -39.997 12.973  38.670  1.00 28.79 12  B 1 
ATOM 1266 N ND2 . ASN B 2 12  ? -39.799 11.046  37.644  1.00 28.82 12  B 1 
ATOM 1267 N N   . THR B 2 13  ? -35.781 14.013  40.954  1.00 33.44 13  B 1 
ATOM 1268 C CA  . THR B 2 13  ? -34.844 13.802  42.041  1.00 35.93 13  B 1 
ATOM 1269 C C   . THR B 2 13  ? -35.380 12.663  42.888  1.00 35.07 13  B 1 
ATOM 1270 O O   . THR B 2 13  ? -36.115 12.906  43.847  1.00 32.27 13  B 1 
ATOM 1271 C CB  . THR B 2 13  ? -34.673 15.078  42.883  1.00 33.91 13  B 1 
ATOM 1272 O OG1 . THR B 2 13  ? -35.934 15.646  43.187  1.00 31.50 13  B 1 
ATOM 1273 C CG2 . THR B 2 13  ? -33.856 16.145  42.145  1.00 32.29 13  B 1 
ATOM 1274 N N   . ASN B 2 14  ? -35.080 11.422  42.539  1.00 32.44 14  B 1 
ATOM 1275 C CA  . ASN B 2 14  ? -35.182 10.344  43.513  1.00 35.15 14  B 1 
ATOM 1276 C C   . ASN B 2 14  ? -34.164 10.594  44.635  1.00 33.82 14  B 1 
ATOM 1277 O O   . ASN B 2 14  ? -33.093 11.146  44.375  1.00 31.97 14  B 1 
ATOM 1278 C CB  . ASN B 2 14  ? -35.011 8.970   42.838  1.00 34.72 14  B 1 
ATOM 1279 C CG  . ASN B 2 14  ? -36.309 8.421   42.265  1.00 31.35 14  B 1 
ATOM 1280 O OD1 . ASN B 2 14  ? -37.389 8.957   42.424  1.00 29.96 14  B 1 
ATOM 1281 N ND2 . ASN B 2 14  ? -36.252 7.298   41.587  1.00 30.16 14  B 1 
ATOM 1282 N N   . GLU B 2 15  ? -34.483 10.201  45.864  1.00 29.43 15  B 1 
ATOM 1283 C CA  . GLU B 2 15  ? -33.762 10.580  47.095  1.00 31.35 15  B 1 
ATOM 1284 C C   . GLU B 2 15  ? -32.260 10.245  47.089  1.00 30.83 15  B 1 
ATOM 1285 O O   . GLU B 2 15  ? -31.445 11.059  47.510  1.00 29.23 15  B 1 
ATOM 1286 C CB  . GLU B 2 15  ? -34.374 9.839   48.294  1.00 30.86 15  B 1 
ATOM 1287 C CG  . GLU B 2 15  ? -35.740 10.378  48.713  1.00 27.98 15  B 1 
ATOM 1288 C CD  . GLU B 2 15  ? -36.246 9.660   49.976  1.00 25.92 15  B 1 
ATOM 1289 O OE1 . GLU B 2 15  ? -36.933 10.330  50.776  1.00 23.24 15  B 1 
ATOM 1290 O OE2 . GLU B 2 15  ? -35.949 8.454   50.108  1.00 27.57 15  B 1 
ATOM 1291 N N   . SER B 2 16  ? -31.898 9.044   46.656  1.00 31.35 16  B 1 
ATOM 1292 C CA  . SER B 2 16  ? -30.493 8.701   46.457  1.00 34.43 16  B 1 
ATOM 1293 C C   . SER B 2 16  ? -29.972 9.516   45.277  1.00 34.47 16  B 1 
ATOM 1294 O O   . SER B 2 16  ? -30.208 9.154   44.120  1.00 33.18 16  B 1 
ATOM 1295 C CB  . SER B 2 16  ? -30.316 7.196   46.238  1.00 33.48 16  B 1 
ATOM 1296 O OG  . SER B 2 16  ? -31.076 6.751   45.144  1.00 30.03 16  B 1 
ATOM 1297 N N   . GLY B 2 17  ? -29.314 10.633  45.562  1.00 31.55 17  B 1 
ATOM 1298 C CA  . GLY B 2 17  ? -28.845 11.638  44.590  1.00 32.10 17  B 1 
ATOM 1299 C C   . GLY B 2 17  ? -27.788 11.165  43.585  1.00 33.07 17  B 1 
ATOM 1300 O O   . GLY B 2 17  ? -27.011 11.978  43.078  1.00 31.69 17  B 1 
ATOM 1301 N N   . GLU B 2 18  ? -27.744 9.875   43.277  1.00 32.30 18  B 1 
ATOM 1302 C CA  . GLU B 2 18  ? -27.140 9.384   42.058  1.00 33.44 18  B 1 
ATOM 1303 C C   . GLU B 2 18  ? -27.984 9.914   40.903  1.00 32.96 18  B 1 
ATOM 1304 O O   . GLU B 2 18  ? -29.061 9.401   40.609  1.00 31.82 18  B 1 
ATOM 1305 C CB  . GLU B 2 18  ? -27.023 7.857   42.042  1.00 34.01 18  B 1 
ATOM 1306 C CG  . GLU B 2 18  ? -25.947 7.351   43.013  1.00 30.52 18  B 1 
ATOM 1307 C CD  . GLU B 2 18  ? -25.547 5.890   42.764  1.00 28.88 18  B 1 
ATOM 1308 O OE1 . GLU B 2 18  ? -24.386 5.555   43.093  1.00 26.73 18  B 1 
ATOM 1309 O OE2 . GLU B 2 18  ? -26.362 5.129   42.206  1.00 30.19 18  B 1 
ATOM 1310 N N   . GLU B 2 19  ? -27.492 10.967  40.229  1.00 35.01 19  B 1 
ATOM 1311 C CA  . GLU B 2 19  ? -27.952 11.305  38.893  1.00 35.40 19  B 1 
ATOM 1312 C C   . GLU B 2 19  ? -27.815 10.041  38.046  1.00 34.51 19  B 1 
ATOM 1313 O O   . GLU B 2 19  ? -26.722 9.674   37.603  1.00 33.01 19  B 1 
ATOM 1314 C CB  . GLU B 2 19  ? -27.137 12.440  38.262  1.00 35.43 19  B 1 
ATOM 1315 C CG  . GLU B 2 19  ? -27.557 13.850  38.697  1.00 31.64 19  B 1 
ATOM 1316 C CD  . GLU B 2 19  ? -26.800 14.954  37.922  1.00 30.19 19  B 1 
ATOM 1317 O OE1 . GLU B 2 19  ? -27.321 16.100  37.862  1.00 28.12 19  B 1 
ATOM 1318 O OE2 . GLU B 2 19  ? -25.706 14.677  37.387  1.00 30.42 19  B 1 
ATOM 1319 N N   . VAL B 2 20  ? -28.956 9.357   37.829  1.00 36.73 20  B 1 
ATOM 1320 C CA  . VAL B 2 20  ? -29.093 8.309   36.826  1.00 37.28 20  B 1 
ATOM 1321 C C   . VAL B 2 20  ? -28.919 9.017   35.494  1.00 37.46 20  B 1 
ATOM 1322 O O   . VAL B 2 20  ? -29.879 9.437   34.849  1.00 36.83 20  B 1 
ATOM 1323 C CB  . VAL B 2 20  ? -30.439 7.565   36.932  1.00 36.31 20  B 1 
ATOM 1324 C CG1 . VAL B 2 20  ? -30.511 6.423   35.924  1.00 32.44 20  B 1 
ATOM 1325 C CG2 . VAL B 2 20  ? -30.629 6.960   38.325  1.00 33.60 20  B 1 
ATOM 1326 N N   . THR B 2 21  ? -27.654 9.265   35.115  1.00 39.55 21  B 1 
ATOM 1327 C CA  . THR B 2 21  ? -27.305 9.646   33.765  1.00 40.24 21  B 1 
ATOM 1328 C C   . THR B 2 21  ? -27.726 8.465   32.925  1.00 40.76 21  B 1 
ATOM 1329 O O   . THR B 2 21  ? -27.011 7.465   32.862  1.00 39.85 21  B 1 
ATOM 1330 C CB  . THR B 2 21  ? -25.806 9.974   33.594  1.00 38.58 21  B 1 
ATOM 1331 O OG1 . THR B 2 21  ? -24.965 9.119   34.325  1.00 36.41 21  B 1 
ATOM 1332 C CG2 . THR B 2 21  ? -25.497 11.395  34.039  1.00 36.17 21  B 1 
ATOM 1333 N N   . THR B 2 22  ? -28.946 8.557   32.360  1.00 37.58 22  B 1 
ATOM 1334 C CA  . THR B 2 22  ? -29.418 7.666   31.326  1.00 39.29 22  B 1 
ATOM 1335 C C   . THR B 2 22  ? -28.382 7.765   30.223  1.00 40.34 22  B 1 
ATOM 1336 O O   . THR B 2 22  ? -28.338 8.727   29.467  1.00 38.73 22  B 1 
ATOM 1337 C CB  . THR B 2 22  ? -30.817 8.064   30.821  1.00 36.68 22  B 1 
ATOM 1338 O OG1 . THR B 2 22  ? -30.936 9.465   30.731  1.00 34.45 22  B 1 
ATOM 1339 C CG2 . THR B 2 22  ? -31.912 7.586   31.782  1.00 34.26 22  B 1 
ATOM 1340 N N   . PHE B 2 23  ? -27.453 6.807   30.248  1.00 43.22 23  B 1 
ATOM 1341 C CA  . PHE B 2 23  ? -26.592 6.543   29.125  1.00 43.34 23  B 1 
ATOM 1342 C C   . PHE B 2 23  ? -27.551 6.189   27.996  1.00 43.87 23  B 1 
ATOM 1343 O O   . PHE B 2 23  ? -28.055 5.072   27.944  1.00 42.66 23  B 1 
ATOM 1344 C CB  . PHE B 2 23  ? -25.609 5.411   29.446  1.00 41.14 23  B 1 
ATOM 1345 C CG  . PHE B 2 23  ? -24.202 5.876   29.727  1.00 38.62 23  B 1 
ATOM 1346 C CD1 . PHE B 2 23  ? -23.249 5.855   28.696  1.00 36.61 23  B 1 
ATOM 1347 C CD2 . PHE B 2 23  ? -23.830 6.299   31.005  1.00 35.66 23  B 1 
ATOM 1348 C CE1 . PHE B 2 23  ? -21.926 6.239   28.946  1.00 32.58 23  B 1 
ATOM 1349 C CE2 . PHE B 2 23  ? -22.506 6.694   31.262  1.00 32.83 23  B 1 
ATOM 1350 C CZ  . PHE B 2 23  ? -21.545 6.662   30.231  1.00 33.10 23  B 1 
ATOM 1351 N N   . PHE B 2 24  ? -27.884 7.190   27.175  1.00 43.12 24  B 1 
ATOM 1352 C CA  . PHE B 2 24  ? -28.489 6.907   25.896  1.00 43.79 24  B 1 
ATOM 1353 C C   . PHE B 2 24  ? -27.459 6.059   25.161  1.00 44.85 24  B 1 
ATOM 1354 O O   . PHE B 2 24  ? -26.398 6.547   24.768  1.00 43.31 24  B 1 
ATOM 1355 C CB  . PHE B 2 24  ? -28.850 8.201   25.164  1.00 41.27 24  B 1 
ATOM 1356 C CG  . PHE B 2 24  ? -30.236 8.702   25.498  1.00 38.72 24  B 1 
ATOM 1357 C CD1 . PHE B 2 24  ? -31.344 8.235   24.758  1.00 35.87 24  B 1 
ATOM 1358 C CD2 . PHE B 2 24  ? -30.441 9.625   26.525  1.00 35.04 24  B 1 
ATOM 1359 C CE1 . PHE B 2 24  ? -32.631 8.698   25.034  1.00 32.58 24  B 1 
ATOM 1360 C CE2 . PHE B 2 24  ? -31.741 10.089  26.819  1.00 32.43 24  B 1 
ATOM 1361 C CZ  . PHE B 2 24  ? -32.834 9.625   26.067  1.00 32.19 24  B 1 
ATOM 1362 N N   . ASP B 2 25  ? -27.779 4.777   25.073  1.00 42.22 25  B 1 
ATOM 1363 C CA  . ASP B 2 25  ? -27.056 3.743   24.358  1.00 42.01 25  B 1 
ATOM 1364 C C   . ASP B 2 25  ? -27.160 3.958   22.833  1.00 42.57 25  B 1 
ATOM 1365 O O   . ASP B 2 25  ? -27.364 3.027   22.073  1.00 39.97 25  B 1 
ATOM 1366 C CB  . ASP B 2 25  ? -27.594 2.358   24.800  1.00 38.88 25  B 1 
ATOM 1367 C CG  . ASP B 2 25  ? -26.892 1.744   26.018  1.00 35.30 25  B 1 
ATOM 1368 O OD1 . ASP B 2 25  ? -26.071 2.422   26.665  1.00 32.72 25  B 1 
ATOM 1369 O OD2 . ASP B 2 25  ? -27.027 0.527   26.249  1.00 31.78 25  B 1 
ATOM 1370 N N   . TYR B 2 26  ? -27.079 5.216   22.402  1.00 43.82 26  B 1 
ATOM 1371 C CA  . TYR B 2 26  ? -26.949 5.503   20.993  1.00 43.97 26  B 1 
ATOM 1372 C C   . TYR B 2 26  ? -25.549 5.068   20.571  1.00 45.10 26  B 1 
ATOM 1373 O O   . TYR B 2 26  ? -24.558 5.716   20.907  1.00 43.34 26  B 1 
ATOM 1374 C CB  . TYR B 2 26  ? -27.243 6.971   20.699  1.00 40.83 26  B 1 
ATOM 1375 C CG  . TYR B 2 26  ? -28.720 7.283   20.622  1.00 37.58 26  B 1 
ATOM 1376 C CD1 . TYR B 2 26  ? -29.440 7.005   19.449  1.00 34.71 26  B 1 
ATOM 1377 C CD2 . TYR B 2 26  ? -29.396 7.833   21.723  1.00 33.92 26  B 1 
ATOM 1378 C CE1 . TYR B 2 26  ? -30.819 7.264   19.371  1.00 30.74 26  B 1 
ATOM 1379 C CE2 . TYR B 2 26  ? -30.778 8.091   21.654  1.00 30.32 26  B 1 
ATOM 1380 C CZ  . TYR B 2 26  ? -31.492 7.804   20.479  1.00 30.38 26  B 1 
ATOM 1381 O OH  . TYR B 2 26  ? -32.837 8.039   20.417  1.00 28.68 26  B 1 
ATOM 1382 N N   . ASP B 2 27  ? -25.484 3.981   19.803  1.00 52.58 27  B 1 
ATOM 1383 C CA  . ASP B 2 27  ? -24.292 3.548   19.062  1.00 52.98 27  B 1 
ATOM 1384 C C   . ASP B 2 27  ? -23.846 4.576   18.003  1.00 54.78 27  B 1 
ATOM 1385 O O   . ASP B 2 27  ? -22.824 4.406   17.335  1.00 51.26 27  B 1 
ATOM 1386 C CB  . ASP B 2 27  ? -24.564 2.181   18.402  1.00 48.57 27  B 1 
ATOM 1387 C CG  . ASP B 2 27  ? -24.557 1.006   19.390  1.00 44.61 27  B 1 
ATOM 1388 O OD1 . ASP B 2 27  ? -23.822 1.075   20.408  1.00 41.01 27  B 1 
ATOM 1389 O OD2 . ASP B 2 27  ? -25.285 0.041   19.120  1.00 39.56 27  B 1 
ATOM 1390 N N   . TYR B 2 28  ? -24.573 5.691   17.863  1.00 57.24 28  B 1 
ATOM 1391 C CA  . TYR B 2 28  ? -24.153 6.819   17.048  1.00 57.30 28  B 1 
ATOM 1392 C C   . TYR B 2 28  ? -22.848 7.416   17.580  1.00 60.24 28  B 1 
ATOM 1393 O O   . TYR B 2 28  ? -22.718 7.750   18.762  1.00 55.77 28  B 1 
ATOM 1394 C CB  . TYR B 2 28  ? -25.264 7.876   16.968  1.00 51.50 28  B 1 
ATOM 1395 C CG  . TYR B 2 28  ? -26.331 7.525   15.955  1.00 47.35 28  B 1 
ATOM 1396 C CD1 . TYR B 2 28  ? -26.174 7.920   14.618  1.00 42.90 28  B 1 
ATOM 1397 C CD2 . TYR B 2 28  ? -27.461 6.785   16.337  1.00 40.78 28  B 1 
ATOM 1398 C CE1 . TYR B 2 28  ? -27.146 7.578   13.662  1.00 35.78 28  B 1 
ATOM 1399 C CE2 . TYR B 2 28  ? -28.440 6.437   15.390  1.00 36.27 28  B 1 
ATOM 1400 C CZ  . TYR B 2 28  ? -28.282 6.834   14.046  1.00 35.58 28  B 1 
ATOM 1401 O OH  . TYR B 2 28  ? -29.224 6.496   13.112  1.00 31.90 28  B 1 
ATOM 1402 N N   . GLY B 2 29  ? -21.850 7.553   16.699  1.00 67.16 29  B 1 
ATOM 1403 C CA  . GLY B 2 29  ? -20.534 8.088   17.026  1.00 69.29 29  B 1 
ATOM 1404 C C   . GLY B 2 29  ? -19.612 7.110   17.752  1.00 74.40 29  B 1 
ATOM 1405 O O   . GLY B 2 29  ? -18.589 7.548   18.293  1.00 69.81 29  B 1 
ATOM 1406 N N   . ALA B 2 30  ? -19.916 5.801   17.753  1.00 73.71 30  B 1 
ATOM 1407 C CA  . ALA B 2 30  ? -18.919 4.766   17.971  1.00 76.26 30  B 1 
ATOM 1408 C C   . ALA B 2 30  ? -18.048 4.603   16.707  1.00 78.85 30  B 1 
ATOM 1409 O O   . ALA B 2 30  ? -18.520 4.884   15.605  1.00 75.37 30  B 1 
ATOM 1410 C CB  . ALA B 2 30  ? -19.616 3.459   18.364  1.00 72.03 30  B 1 
ATOM 1411 N N   . PRO B 2 31  ? -16.787 4.161   16.845  1.00 77.32 31  B 1 
ATOM 1412 C CA  . PRO B 2 31  ? -15.979 3.789   15.690  1.00 78.98 31  B 1 
ATOM 1413 C C   . PRO B 2 31  ? -16.658 2.665   14.905  1.00 80.86 31  B 1 
ATOM 1414 O O   . PRO B 2 31  ? -17.159 1.710   15.489  1.00 78.00 31  B 1 
ATOM 1415 C CB  . PRO B 2 31  ? -14.617 3.363   16.233  1.00 74.91 31  B 1 
ATOM 1416 C CG  . PRO B 2 31  ? -14.569 3.974   17.635  1.00 73.69 31  B 1 
ATOM 1417 C CD  . PRO B 2 31  ? -16.031 3.985   18.069  1.00 78.20 31  B 1 
ATOM 1418 N N   . CYS B 2 32  ? -16.626 2.774   13.579  1.00 80.50 32  B 1 
ATOM 1419 C CA  . CYS B 2 32  ? -17.027 1.688   12.702  1.00 79.92 32  B 1 
ATOM 1420 C C   . CYS B 2 32  ? -15.995 0.567   12.798  1.00 80.06 32  B 1 
ATOM 1421 O O   . CYS B 2 32  ? -14.833 0.774   12.436  1.00 76.52 32  B 1 
ATOM 1422 C CB  . CYS B 2 32  ? -17.147 2.229   11.278  1.00 78.15 32  B 1 
ATOM 1423 S SG  . CYS B 2 32  ? -17.341 0.956   10.006  1.00 72.45 32  B 1 
ATOM 1424 N N   . HIS B 2 33  ? -16.435 -0.603  13.282  1.00 77.48 33  B 1 
ATOM 1425 C CA  . HIS B 2 33  ? -15.611 -1.794  13.227  1.00 75.34 33  B 1 
ATOM 1426 C C   . HIS B 2 33  ? -15.567 -2.300  11.789  1.00 74.56 33  B 1 
ATOM 1427 O O   . HIS B 2 33  ? -16.583 -2.693  11.220  1.00 69.96 33  B 1 
ATOM 1428 C CB  . HIS B 2 33  ? -16.137 -2.853  14.201  1.00 71.66 33  B 1 
ATOM 1429 C CG  . HIS B 2 33  ? -15.190 -4.021  14.305  1.00 65.47 33  B 1 
ATOM 1430 N ND1 . HIS B 2 33  ? -13.852 -3.947  14.615  1.00 58.37 33  B 1 
ATOM 1431 C CD2 . HIS B 2 33  ? -15.468 -5.351  14.081  1.00 57.93 33  B 1 
ATOM 1432 C CE1 . HIS B 2 33  ? -13.338 -5.181  14.581  1.00 52.66 33  B 1 
ATOM 1433 N NE2 . HIS B 2 33  ? -14.295 -6.059  14.268  1.00 53.73 33  B 1 
ATOM 1434 N N   . LYS B 2 34  ? -14.379 -2.234  11.175  1.00 75.01 34  B 1 
ATOM 1435 C CA  . LYS B 2 34  ? -14.179 -2.652  9.795   1.00 73.45 34  B 1 
ATOM 1436 C C   . LYS B 2 34  ? -13.915 -4.150  9.742   1.00 72.30 34  B 1 
ATOM 1437 O O   . LYS B 2 34  ? -13.368 -4.732  10.679  1.00 67.77 34  B 1 
ATOM 1438 C CB  . LYS B 2 34  ? -13.051 -1.837  9.161   1.00 70.45 34  B 1 
ATOM 1439 C CG  . LYS B 2 34  ? -13.464 -0.361  9.012   1.00 69.21 34  B 1 
ATOM 1440 C CD  . LYS B 2 34  ? -12.360 0.417   8.310   1.00 68.36 34  B 1 
ATOM 1441 C CE  . LYS B 2 34  ? -12.809 1.842   7.987   1.00 64.65 34  B 1 
ATOM 1442 N NZ  . LYS B 2 34  ? -11.813 2.517   7.139   1.00 61.96 34  B 1 
ATOM 1443 N N   . PHE B 2 35  ? -14.289 -4.760  8.626   1.00 67.28 35  B 1 
ATOM 1444 C CA  . PHE B 2 35  ? -13.967 -6.158  8.391   1.00 65.47 35  B 1 
ATOM 1445 C C   . PHE B 2 35  ? -12.448 -6.356  8.455   1.00 67.45 35  B 1 
ATOM 1446 O O   . PHE B 2 35  ? -11.702 -5.552  7.879   1.00 61.36 35  B 1 
ATOM 1447 C CB  . PHE B 2 35  ? -14.538 -6.592  7.037   1.00 59.06 35  B 1 
ATOM 1448 C CG  . PHE B 2 35  ? -14.421 -8.079  6.806   1.00 54.70 35  B 1 
ATOM 1449 C CD1 . PHE B 2 35  ? -13.337 -8.598  6.073   1.00 48.96 35  B 1 
ATOM 1450 C CD2 . PHE B 2 35  ? -15.378 -8.953  7.337   1.00 47.72 35  B 1 
ATOM 1451 C CE1 . PHE B 2 35  ? -13.219 -9.985  5.872   1.00 41.49 35  B 1 
ATOM 1452 C CE2 . PHE B 2 35  ? -15.267 -10.339 7.135   1.00 42.04 35  B 1 
ATOM 1453 C CZ  . PHE B 2 35  ? -14.184 -10.857 6.404   1.00 40.81 35  B 1 
ATOM 1454 N N   . ASP B 2 36  ? -11.997 -7.401  9.144   1.00 67.98 36  B 1 
ATOM 1455 C CA  . ASP B 2 36  ? -10.572 -7.657  9.324   1.00 67.06 36  B 1 
ATOM 1456 C C   . ASP B 2 36  ? -9.943  -8.223  8.040   1.00 69.07 36  B 1 
ATOM 1457 O O   . ASP B 2 36  ? -9.670  -9.406  7.880   1.00 64.90 36  B 1 
ATOM 1458 C CB  . ASP B 2 36  ? -10.323 -8.519  10.565  1.00 60.74 36  B 1 
ATOM 1459 C CG  . ASP B 2 36  ? -8.838  -8.530  10.954  1.00 54.24 36  B 1 
ATOM 1460 O OD1 . ASP B 2 36  ? -8.037  -7.866  10.247  1.00 48.13 36  B 1 
ATOM 1461 O OD2 . ASP B 2 36  ? -8.506  -9.187  11.959  1.00 47.58 36  B 1 
ATOM 1462 N N   . VAL B 2 37  ? -9.717  -7.327  7.094   1.00 67.96 37  B 1 
ATOM 1463 C CA  . VAL B 2 37  ? -9.054  -7.626  5.822   1.00 67.98 37  B 1 
ATOM 1464 C C   . VAL B 2 37  ? -7.612  -8.071  6.050   1.00 69.97 37  B 1 
ATOM 1465 O O   . VAL B 2 37  ? -7.022  -8.736  5.201   1.00 67.29 37  B 1 
ATOM 1466 C CB  . VAL B 2 37  ? -9.089  -6.427  4.853   1.00 63.61 37  B 1 
ATOM 1467 C CG1 . VAL B 2 37  ? -9.009  -6.935  3.416   1.00 58.61 37  B 1 
ATOM 1468 C CG2 . VAL B 2 37  ? -10.346 -5.555  4.948   1.00 58.54 37  B 1 
ATOM 1469 N N   . LYS B 2 38  ? -7.044  -7.745  7.218   1.00 67.95 38  B 1 
ATOM 1470 C CA  . LYS B 2 38  ? -5.678  -8.103  7.593   1.00 68.72 38  B 1 
ATOM 1471 C C   . LYS B 2 38  ? -5.504  -9.612  7.602   1.00 71.05 38  B 1 
ATOM 1472 O O   . LYS B 2 38  ? -4.510  -10.102 7.079   1.00 69.65 38  B 1 
ATOM 1473 C CB  . LYS B 2 38  ? -5.313  -7.524  8.970   1.00 65.04 38  B 1 
ATOM 1474 C CG  . LYS B 2 38  ? -5.418  -6.000  9.047   1.00 59.47 38  B 1 
ATOM 1475 C CD  . LYS B 2 38  ? -5.063  -5.491  10.454  1.00 55.14 38  B 1 
ATOM 1476 C CE  . LYS B 2 38  ? -5.079  -3.968  10.488  1.00 49.15 38  B 1 
ATOM 1477 N NZ  . LYS B 2 38  ? -4.512  -3.429  11.743  1.00 44.47 38  B 1 
ATOM 1478 N N   . GLN B 2 39  ? -6.474  -10.369 8.110   1.00 69.77 39  B 1 
ATOM 1479 C CA  . GLN B 2 39  ? -6.365  -11.823 8.204   1.00 70.30 39  B 1 
ATOM 1480 C C   . GLN B 2 39  ? -6.334  -12.499 6.827   1.00 71.92 39  B 1 
ATOM 1481 O O   . GLN B 2 39  ? -5.528  -13.403 6.596   1.00 70.72 39  B 1 
ATOM 1482 C CB  . GLN B 2 39  ? -7.515  -12.353 9.069   1.00 66.66 39  B 1 
ATOM 1483 C CG  . GLN B 2 39  ? -7.281  -13.823 9.438   1.00 59.20 39  B 1 
ATOM 1484 C CD  . GLN B 2 39  ? -8.403  -14.402 10.319  1.00 54.22 39  B 1 
ATOM 1485 O OE1 . GLN B 2 39  ? -9.450  -13.826 10.519  1.00 48.25 39  B 1 
ATOM 1486 N NE2 . GLN B 2 39  ? -8.221  -15.583 10.855  1.00 45.75 39  B 1 
ATOM 1487 N N   . ILE B 2 40  ? -7.171  -12.047 5.886   1.00 70.84 40  B 1 
ATOM 1488 C CA  . ILE B 2 40  ? -7.184  -12.579 4.515   1.00 71.63 40  B 1 
ATOM 1489 C C   . ILE B 2 40  ? -5.883  -12.200 3.797   1.00 73.45 40  B 1 
ATOM 1490 O O   . ILE B 2 40  ? -5.228  -13.042 3.181   1.00 70.72 40  B 1 
ATOM 1491 C CB  . ILE B 2 40  ? -8.411  -12.074 3.725   1.00 68.43 40  B 1 
ATOM 1492 C CG1 . ILE B 2 40  ? -9.704  -12.566 4.407   1.00 62.30 40  B 1 
ATOM 1493 C CG2 . ILE B 2 40  ? -8.347  -12.548 2.266   1.00 59.37 40  B 1 
ATOM 1494 C CD1 . ILE B 2 40  ? -10.986 -12.008 3.776   1.00 55.60 40  B 1 
ATOM 1495 N N   . GLY B 2 41  ? -5.496  -10.936 3.925   1.00 71.84 41  B 1 
ATOM 1496 C CA  . GLY B 2 41  ? -4.202  -10.477 3.446   1.00 73.11 41  B 1 
ATOM 1497 C C   . GLY B 2 41  ? -3.102  -11.381 3.980   1.00 76.37 41  B 1 
ATOM 1498 O O   . GLY B 2 41  ? -2.259  -11.814 3.199   1.00 75.41 41  B 1 
ATOM 1499 N N   . ALA B 2 42  ? -3.179  -11.772 5.237   1.00 74.70 42  B 1 
ATOM 1500 C CA  . ALA B 2 42  ? -2.101  -12.447 5.967   1.00 75.45 42  B 1 
ATOM 1501 C C   . ALA B 2 42  ? -1.679  -13.775 5.386   1.00 77.70 42  B 1 
ATOM 1502 O O   . ALA B 2 42  ? -0.501  -14.141 5.414   1.00 75.86 42  B 1 
ATOM 1503 C CB  . ALA B 2 42  ? -2.410  -12.561 7.456   1.00 72.47 42  B 1 
ATOM 1504 N N   . GLN B 2 43  ? -2.633  -14.445 4.793   1.00 79.42 43  B 1 
ATOM 1505 C CA  . GLN B 2 43  ? -2.407  -15.739 4.170   1.00 80.98 43  B 1 
ATOM 1506 C C   . GLN B 2 43  ? -2.070  -15.616 2.679   1.00 83.08 43  B 1 
ATOM 1507 O O   . GLN B 2 43  ? -1.284  -16.404 2.157   1.00 82.50 43  B 1 
ATOM 1508 C CB  . GLN B 2 43  ? -3.649  -16.596 4.399   1.00 78.72 43  B 1 
ATOM 1509 C CG  . GLN B 2 43  ? -3.884  -16.849 5.906   1.00 70.45 43  B 1 
ATOM 1510 C CD  . GLN B 2 43  ? -5.113  -17.719 6.175   1.00 65.51 43  B 1 
ATOM 1511 O OE1 . GLN B 2 43  ? -5.830  -18.124 5.275   1.00 58.08 43  B 1 
ATOM 1512 N NE2 . GLN B 2 43  ? -5.384  -18.030 7.409   1.00 54.51 43  B 1 
ATOM 1513 N N   . LEU B 2 44  ? -2.642  -14.616 1.977   1.00 81.80 44  B 1 
ATOM 1514 C CA  . LEU B 2 44  ? -2.544  -14.520 0.520   1.00 83.67 44  B 1 
ATOM 1515 C C   . LEU B 2 44  ? -1.406  -13.621 0.020   1.00 85.33 44  B 1 
ATOM 1516 O O   . LEU B 2 44  ? -0.833  -13.892 -1.033  1.00 84.03 44  B 1 
ATOM 1517 C CB  . LEU B 2 44  ? -3.891  -14.028 -0.046  1.00 80.88 44  B 1 
ATOM 1518 C CG  . LEU B 2 44  ? -5.065  -15.008 0.153   1.00 70.14 44  B 1 
ATOM 1519 C CD1 . LEU B 2 44  ? -6.339  -14.372 -0.407  1.00 64.12 44  B 1 
ATOM 1520 C CD2 . LEU B 2 44  ? -4.841  -16.333 -0.569  1.00 62.89 44  B 1 
ATOM 1521 N N   . LEU B 2 45  ? -1.071  -12.544 0.741   1.00 82.91 45  B 1 
ATOM 1522 C CA  . LEU B 2 45  ? -0.149  -11.537 0.225   1.00 84.08 45  B 1 
ATOM 1523 C C   . LEU B 2 45  ? 1.323   -11.958 0.273   1.00 85.88 45  B 1 
ATOM 1524 O O   . LEU B 2 45  ? 2.006   -11.731 -0.724  1.00 85.71 45  B 1 
ATOM 1525 C CB  . LEU B 2 45  ? -0.396  -10.176 0.887   1.00 81.98 45  B 1 
ATOM 1526 C CG  . LEU B 2 45  ? -1.782  -9.592  0.552   1.00 79.42 45  B 1 
ATOM 1527 C CD1 . LEU B 2 45  ? -2.064  -8.376  1.391   1.00 73.53 45  B 1 
ATOM 1528 C CD2 . LEU B 2 45  ? -1.882  -9.173  -0.916  1.00 74.97 45  B 1 
ATOM 1529 N N   . PRO B 2 46  ? 1.839   -12.606 1.330   1.00 85.93 46  B 1 
ATOM 1530 C CA  . PRO B 2 46  ? 3.238   -13.035 1.351   1.00 86.61 46  B 1 
ATOM 1531 C C   . PRO B 2 46  ? 3.592   -13.993 0.210   1.00 88.46 46  B 1 
ATOM 1532 O O   . PRO B 2 46  ? 4.569   -13.730 -0.491  1.00 87.58 46  B 1 
ATOM 1533 C CB  . PRO B 2 46  ? 3.475   -13.640 2.738   1.00 84.47 46  B 1 
ATOM 1534 C CG  . PRO B 2 46  ? 2.359   -13.052 3.585   1.00 81.30 46  B 1 
ATOM 1535 C CD  . PRO B 2 46  ? 1.217   -12.868 2.606   1.00 83.56 46  B 1 
ATOM 1536 N N   . PRO B 2 47  ? 2.805   -15.052 -0.078  1.00 90.69 47  B 1 
ATOM 1537 C CA  . PRO B 2 47  ? 3.088   -15.909 -1.222  1.00 90.98 47  B 1 
ATOM 1538 C C   . PRO B 2 47  ? 2.955   -15.179 -2.553  1.00 91.67 47  B 1 
ATOM 1539 O O   . PRO B 2 47  ? 3.826   -15.313 -3.416  1.00 90.34 47  B 1 
ATOM 1540 C CB  . PRO B 2 47  ? 2.112   -17.082 -1.121  1.00 89.38 47  B 1 
ATOM 1541 C CG  . PRO B 2 47  ? 0.984   -16.585 -0.228  1.00 86.65 47  B 1 
ATOM 1542 C CD  . PRO B 2 47  ? 1.679   -15.575 0.674   1.00 89.76 47  B 1 
ATOM 1543 N N   . LEU B 2 48  ? 1.913   -14.351 -2.718  1.00 90.17 48  B 1 
ATOM 1544 C CA  . LEU B 2 48  ? 1.693   -13.595 -3.948  1.00 90.93 48  B 1 
ATOM 1545 C C   . LEU B 2 48  ? 2.843   -12.623 -4.224  1.00 91.40 48  B 1 
ATOM 1546 O O   . LEU B 2 48  ? 3.417   -12.650 -5.315  1.00 90.46 48  B 1 
ATOM 1547 C CB  . LEU B 2 48  ? 0.338   -12.876 -3.861  1.00 90.24 48  B 1 
ATOM 1548 C CG  . LEU B 2 48  ? 0.003   -12.025 -5.105  1.00 87.76 48  B 1 
ATOM 1549 C CD1 . LEU B 2 48  ? -0.110  -12.875 -6.370  1.00 82.44 48  B 1 
ATOM 1550 C CD2 . LEU B 2 48  ? -1.317  -11.302 -4.888  1.00 82.32 48  B 1 
ATOM 1551 N N   . TYR B 2 49  ? 3.225   -11.795 -3.242  1.00 91.23 49  B 1 
ATOM 1552 C CA  . TYR B 2 49  ? 4.315   -10.840 -3.402  1.00 91.55 49  B 1 
ATOM 1553 C C   . TYR B 2 49  ? 5.669   -11.523 -3.574  1.00 92.18 49  B 1 
ATOM 1554 O O   . TYR B 2 49  ? 6.493   -11.023 -4.347  1.00 91.34 49  B 1 
ATOM 1555 C CB  . TYR B 2 49  ? 4.337   -9.855  -2.226  1.00 90.34 49  B 1 
ATOM 1556 C CG  . TYR B 2 49  ? 3.173   -8.884  -2.122  1.00 89.23 49  B 1 
ATOM 1557 C CD1 . TYR B 2 49  ? 2.278   -8.661  -3.188  1.00 85.06 49  B 1 
ATOM 1558 C CD2 . TYR B 2 49  ? 3.007   -8.149  -0.934  1.00 85.35 49  B 1 
ATOM 1559 C CE1 . TYR B 2 49  ? 1.235   -7.740  -3.069  1.00 84.09 49  B 1 
ATOM 1560 C CE2 . TYR B 2 49  ? 1.969   -7.219  -0.805  1.00 83.93 49  B 1 
ATOM 1561 C CZ  . TYR B 2 49  ? 1.079   -7.013  -1.879  1.00 84.67 49  B 1 
ATOM 1562 O OH  . TYR B 2 49  ? 0.054   -6.097  -1.749  1.00 81.52 49  B 1 
ATOM 1563 N N   . SER B 2 50  ? 5.889   -12.668 -2.967  1.00 92.62 50  B 1 
ATOM 1564 C CA  . SER B 2 50  ? 7.109   -13.460 -3.186  1.00 92.50 50  B 1 
ATOM 1565 C C   . SER B 2 50  ? 7.187   -13.970 -4.625  1.00 93.10 50  B 1 
ATOM 1566 O O   . SER B 2 50  ? 8.224   -13.817 -5.273  1.00 91.83 50  B 1 
ATOM 1567 C CB  . SER B 2 50  ? 7.169   -14.642 -2.214  1.00 90.87 50  B 1 
ATOM 1568 O OG  . SER B 2 50  ? 7.197   -14.175 -0.879  1.00 76.41 50  B 1 
ATOM 1569 N N   . LEU B 2 51  ? 6.089   -14.499 -5.180  1.00 93.65 51  B 1 
ATOM 1570 C CA  . LEU B 2 51  ? 6.030   -14.933 -6.575  1.00 93.79 51  B 1 
ATOM 1571 C C   . LEU B 2 51  ? 6.230   -13.759 -7.544  1.00 94.23 51  B 1 
ATOM 1572 O O   . LEU B 2 51  ? 7.064   -13.836 -8.451  1.00 93.20 51  B 1 
ATOM 1573 C CB  . LEU B 2 51  ? 4.684   -15.630 -6.843  1.00 92.76 51  B 1 
ATOM 1574 C CG  . LEU B 2 51  ? 4.543   -17.019 -6.195  1.00 84.70 51  B 1 
ATOM 1575 C CD1 . LEU B 2 51  ? 3.107   -17.508 -6.366  1.00 78.53 51  B 1 
ATOM 1576 C CD2 . LEU B 2 51  ? 5.475   -18.051 -6.822  1.00 78.88 51  B 1 
ATOM 1577 N N   . VAL B 2 52  ? 5.527   -12.633 -7.325  1.00 94.14 52  B 1 
ATOM 1578 C CA  . VAL B 2 52  ? 5.669   -11.420 -8.138  1.00 94.49 52  B 1 
ATOM 1579 C C   . VAL B 2 52  ? 7.100   -10.896 -8.098  1.00 94.71 52  B 1 
ATOM 1580 O O   . VAL B 2 52  ? 7.642   -10.536 -9.136  1.00 93.67 52  B 1 
ATOM 1581 C CB  . VAL B 2 52  ? 4.665   -10.340 -7.693  1.00 93.70 52  B 1 
ATOM 1582 C CG1 . VAL B 2 52  ? 4.900   -8.994  -8.389  1.00 89.21 52  B 1 
ATOM 1583 C CG2 . VAL B 2 52  ? 3.236   -10.771 -8.025  1.00 89.90 52  B 1 
ATOM 1584 N N   . PHE B 2 53  ? 7.738   -10.904 -6.917  1.00 94.82 53  B 1 
ATOM 1585 C CA  . PHE B 2 53  ? 9.129   -10.504 -6.775  1.00 95.12 53  B 1 
ATOM 1586 C C   . PHE B 2 53  ? 10.063  -11.412 -7.578  1.00 95.24 53  B 1 
ATOM 1587 O O   . PHE B 2 53  ? 10.859  -10.906 -8.362  1.00 94.48 53  B 1 
ATOM 1588 C CB  . PHE B 2 53  ? 9.521   -10.482 -5.290  1.00 94.90 53  B 1 
ATOM 1589 C CG  . PHE B 2 53  ? 10.979  -10.158 -5.073  1.00 94.97 53  B 1 
ATOM 1590 C CD1 . PHE B 2 53  ? 11.908  -11.183 -4.816  1.00 92.92 53  B 1 
ATOM 1591 C CD2 . PHE B 2 53  ? 11.429  -8.836  -5.184  1.00 93.15 53  B 1 
ATOM 1592 C CE1 . PHE B 2 53  ? 13.272  -10.888 -4.657  1.00 92.35 53  B 1 
ATOM 1593 C CE2 . PHE B 2 53  ? 12.795  -8.526  -5.023  1.00 92.17 53  B 1 
ATOM 1594 C CZ  . PHE B 2 53  ? 13.709  -9.553  -4.763  1.00 92.50 53  B 1 
ATOM 1595 N N   . ILE B 2 54  ? 9.945   -12.726 -7.468  1.00 95.68 54  B 1 
ATOM 1596 C CA  . ILE B 2 54  ? 10.815  -13.676 -8.172  1.00 95.25 54  B 1 
ATOM 1597 C C   . ILE B 2 54  ? 10.665  -13.514 -9.689  1.00 95.24 54  B 1 
ATOM 1598 O O   . ILE B 2 54  ? 11.654  -13.278 -10.387 1.00 94.27 54  B 1 
ATOM 1599 C CB  . ILE B 2 54  ? 10.516  -15.128 -7.718  1.00 94.54 54  B 1 
ATOM 1600 C CG1 . ILE B 2 54  ? 10.911  -15.331 -6.237  1.00 89.83 54  B 1 
ATOM 1601 C CG2 . ILE B 2 54  ? 11.279  -16.138 -8.596  1.00 88.98 54  B 1 
ATOM 1602 C CD1 . ILE B 2 54  ? 10.236  -16.549 -5.603  1.00 81.90 54  B 1 
ATOM 1603 N N   . PHE B 2 55  ? 9.425   -13.603 -10.213 1.00 95.18 55  B 1 
ATOM 1604 C CA  . PHE B 2 55  ? 9.188   -13.512 -11.649 1.00 94.75 55  B 1 
ATOM 1605 C C   . PHE B 2 55  ? 9.498   -12.124 -12.204 1.00 94.67 55  B 1 
ATOM 1606 O O   . PHE B 2 55  ? 10.126  -12.001 -13.260 1.00 92.74 55  B 1 
ATOM 1607 C CB  . PHE B 2 55  ? 7.741   -13.912 -11.965 1.00 93.43 55  B 1 
ATOM 1608 C CG  . PHE B 2 55  ? 7.465   -15.396 -11.816 1.00 90.15 55  B 1 
ATOM 1609 C CD1 . PHE B 2 55  ? 8.123   -16.317 -12.653 1.00 83.11 55  B 1 
ATOM 1610 C CD2 . PHE B 2 55  ? 6.553   -15.868 -10.855 1.00 82.25 55  B 1 
ATOM 1611 C CE1 . PHE B 2 55  ? 7.881   -17.693 -12.519 1.00 79.22 55  B 1 
ATOM 1612 C CE2 . PHE B 2 55  ? 6.309   -17.244 -10.717 1.00 78.29 55  B 1 
ATOM 1613 C CZ  . PHE B 2 55  ? 6.981   -18.158 -11.547 1.00 79.49 55  B 1 
ATOM 1614 N N   . GLY B 2 56  ? 9.108   -11.067 -11.494 1.00 95.29 56  B 1 
ATOM 1615 C CA  . GLY B 2 56  ? 9.341   -9.692  -11.895 1.00 95.19 56  B 1 
ATOM 1616 C C   . GLY B 2 56  ? 10.822  -9.319  -11.879 1.00 95.55 56  B 1 
ATOM 1617 O O   . GLY B 2 56  ? 11.314  -8.715  -12.832 1.00 94.33 56  B 1 
ATOM 1618 N N   . PHE B 2 57  ? 11.570  -9.724  -10.846 1.00 96.11 57  B 1 
ATOM 1619 C CA  . PHE B 2 57  ? 12.998  -9.449  -10.745 1.00 95.83 57  B 1 
ATOM 1620 C C   . PHE B 2 57  ? 13.777  -10.173 -11.843 1.00 95.49 57  B 1 
ATOM 1621 O O   . PHE B 2 57  ? 14.537  -9.535  -12.580 1.00 94.31 57  B 1 
ATOM 1622 C CB  . PHE B 2 57  ? 13.503  -9.820  -9.348  1.00 95.55 57  B 1 
ATOM 1623 C CG  . PHE B 2 57  ? 14.941  -9.402  -9.106  1.00 94.44 57  B 1 
ATOM 1624 C CD1 . PHE B 2 57  ? 15.994  -10.304 -9.314  1.00 90.43 57  B 1 
ATOM 1625 C CD2 . PHE B 2 57  ? 15.222  -8.086  -8.700  1.00 90.52 57  B 1 
ATOM 1626 C CE1 . PHE B 2 57  ? 17.319  -9.899  -9.110  1.00 89.45 57  B 1 
ATOM 1627 C CE2 . PHE B 2 57  ? 16.552  -7.677  -8.493  1.00 89.29 57  B 1 
ATOM 1628 C CZ  . PHE B 2 57  ? 17.596  -8.584  -8.700  1.00 89.93 57  B 1 
ATOM 1629 N N   . VAL B 2 58  ? 13.545  -11.466 -12.042 1.00 95.29 58  B 1 
ATOM 1630 C CA  . VAL B 2 58  ? 14.200  -12.233 -13.112 1.00 94.64 58  B 1 
ATOM 1631 C C   . VAL B 2 58  ? 13.834  -11.674 -14.489 1.00 94.33 58  B 1 
ATOM 1632 O O   . VAL B 2 58  ? 14.722  -11.454 -15.319 1.00 93.12 58  B 1 
ATOM 1633 C CB  . VAL B 2 58  ? 13.851  -13.730 -13.003 1.00 93.70 58  B 1 
ATOM 1634 C CG1 . VAL B 2 58  ? 14.395  -14.539 -14.188 1.00 87.77 58  B 1 
ATOM 1635 C CG2 . VAL B 2 58  ? 14.456  -14.336 -11.731 1.00 87.75 58  B 1 
ATOM 1636 N N   . GLY B 2 59  ? 12.556  -11.386 -14.737 1.00 93.97 59  B 1 
ATOM 1637 C CA  . GLY B 2 59  ? 12.072  -10.849 -16.004 1.00 93.54 59  B 1 
ATOM 1638 C C   . GLY B 2 59  ? 12.664  -9.475  -16.337 1.00 93.66 59  B 1 
ATOM 1639 O O   . GLY B 2 59  ? 13.235  -9.298  -17.409 1.00 92.48 59  B 1 
ATOM 1640 N N   . ASN B 2 60  ? 12.596  -8.519  -15.412 1.00 94.96 60  B 1 
ATOM 1641 C CA  . ASN B 2 60  ? 13.121  -7.167  -15.629 1.00 94.52 60  B 1 
ATOM 1642 C C   . ASN B 2 60  ? 14.651  -7.145  -15.716 1.00 93.91 60  B 1 
ATOM 1643 O O   . ASN B 2 60  ? 15.202  -6.462  -16.577 1.00 92.48 60  B 1 
ATOM 1644 C CB  . ASN B 2 60  ? 12.583  -6.216  -14.547 1.00 94.58 60  B 1 
ATOM 1645 C CG  . ASN B 2 60  ? 11.160  -5.797  -14.855 1.00 93.54 60  B 1 
ATOM 1646 O OD1 . ASN B 2 60  ? 10.895  -5.140  -15.841 1.00 84.48 60  B 1 
ATOM 1647 N ND2 . ASN B 2 60  ? 10.207  -6.199  -14.047 1.00 85.67 60  B 1 
ATOM 1648 N N   . MET B 2 61  ? 15.356  -7.947  -14.913 1.00 94.95 61  B 1 
ATOM 1649 C CA  . MET B 2 61  ? 16.809  -8.086  -15.044 1.00 94.39 61  B 1 
ATOM 1650 C C   . MET B 2 61  ? 17.208  -8.650  -16.403 1.00 93.95 61  B 1 
ATOM 1651 O O   . MET B 2 61  ? 18.169  -8.176  -17.014 1.00 92.41 61  B 1 
ATOM 1652 C CB  . MET B 2 61  ? 17.367  -8.974  -13.918 1.00 94.00 61  B 1 
ATOM 1653 C CG  . MET B 2 61  ? 17.459  -8.222  -12.581 1.00 84.82 61  B 1 
ATOM 1654 S SD  . MET B 2 61  ? 18.526  -6.745  -12.578 1.00 82.16 61  B 1 
ATOM 1655 C CE  . MET B 2 61  ? 20.145  -7.475  -12.951 1.00 69.70 61  B 1 
ATOM 1656 N N   . LEU B 2 62  ? 16.459  -9.609  -16.939 1.00 92.55 62  B 1 
ATOM 1657 C CA  . LEU B 2 62  ? 16.706  -10.149 -18.271 1.00 91.58 62  B 1 
ATOM 1658 C C   . LEU B 2 62  ? 16.470  -9.096  -19.362 1.00 91.25 62  B 1 
ATOM 1659 O O   . LEU B 2 62  ? 17.275  -8.985  -20.293 1.00 89.52 62  B 1 
ATOM 1660 C CB  . LEU B 2 62  ? 15.843  -11.409 -18.448 1.00 90.18 62  B 1 
ATOM 1661 C CG  . LEU B 2 62  ? 16.150  -12.220 -19.719 1.00 81.13 62  B 1 
ATOM 1662 C CD1 . LEU B 2 62  ? 17.600  -12.700 -19.787 1.00 75.75 62  B 1 
ATOM 1663 C CD2 . LEU B 2 62  ? 15.263  -13.468 -19.733 1.00 75.32 62  B 1 
ATOM 1664 N N   . VAL B 2 63  ? 15.427  -8.255  -19.237 1.00 91.87 63  B 1 
ATOM 1665 C CA  . VAL B 2 63  ? 15.188  -7.120  -20.140 1.00 91.37 63  B 1 
ATOM 1666 C C   . VAL B 2 63  ? 16.350  -6.129  -20.095 1.00 91.03 63  B 1 
ATOM 1667 O O   . VAL B 2 63  ? 16.864  -5.753  -21.152 1.00 89.83 63  B 1 
ATOM 1668 C CB  . VAL B 2 63  ? 13.852  -6.416  -19.801 1.00 90.94 63  B 1 
ATOM 1669 C CG1 . VAL B 2 63  ? 13.666  -5.099  -20.560 1.00 87.15 63  B 1 
ATOM 1670 C CG2 . VAL B 2 63  ? 12.668  -7.316  -20.168 1.00 87.89 63  B 1 
ATOM 1671 N N   . VAL B 2 64  ? 16.823  -5.744  -18.897 1.00 92.95 64  B 1 
ATOM 1672 C CA  . VAL B 2 64  ? 17.967  -4.843  -18.717 1.00 92.52 64  B 1 
ATOM 1673 C C   . VAL B 2 64  ? 19.226  -5.422  -19.379 1.00 91.74 64  B 1 
ATOM 1674 O O   . VAL B 2 64  ? 19.887  -4.736  -20.161 1.00 89.81 64  B 1 
ATOM 1675 C CB  . VAL B 2 64  ? 18.202  -4.555  -17.221 1.00 92.49 64  B 1 
ATOM 1676 C CG1 . VAL B 2 64  ? 19.531  -3.833  -16.948 1.00 88.61 64  B 1 
ATOM 1677 C CG2 . VAL B 2 64  ? 17.088  -3.664  -16.658 1.00 89.11 64  B 1 
ATOM 1678 N N   . LEU B 2 65  ? 19.532  -6.699  -19.159 1.00 91.10 65  B 1 
ATOM 1679 C CA  . LEU B 2 65  ? 20.690  -7.368  -19.747 1.00 90.11 65  B 1 
ATOM 1680 C C   . LEU B 2 65  ? 20.615  -7.418  -21.278 1.00 89.32 65  B 1 
ATOM 1681 O O   . LEU B 2 65  ? 21.610  -7.153  -21.955 1.00 87.15 65  B 1 
ATOM 1682 C CB  . LEU B 2 65  ? 20.811  -8.789  -19.171 1.00 89.65 65  B 1 
ATOM 1683 C CG  . LEU B 2 65  ? 21.275  -8.842  -17.705 1.00 84.03 65  B 1 
ATOM 1684 C CD1 . LEU B 2 65  ? 21.156  -10.287 -17.190 1.00 78.07 65  B 1 
ATOM 1685 C CD2 . LEU B 2 65  ? 22.724  -8.390  -17.533 1.00 78.29 65  B 1 
ATOM 1686 N N   . ILE B 2 66  ? 19.442  -7.696  -21.857 1.00 88.69 66  B 1 
ATOM 1687 C CA  . ILE B 2 66  ? 19.234  -7.693  -23.309 1.00 87.59 66  B 1 
ATOM 1688 C C   . ILE B 2 66  ? 19.430  -6.291  -23.893 1.00 86.77 66  B 1 
ATOM 1689 O O   . ILE B 2 66  ? 20.089  -6.133  -24.923 1.00 84.75 66  B 1 
ATOM 1690 C CB  . ILE B 2 66  ? 17.844  -8.274  -23.645 1.00 86.61 66  B 1 
ATOM 1691 C CG1 . ILE B 2 66  ? 17.872  -9.801  -23.413 1.00 82.24 66  B 1 
ATOM 1692 C CG2 . ILE B 2 66  ? 17.424  -7.961  -25.088 1.00 81.92 66  B 1 
ATOM 1693 C CD1 . ILE B 2 66  ? 16.489  -10.434 -23.426 1.00 77.01 66  B 1 
ATOM 1694 N N   . LEU B 2 67  ? 18.882  -5.248  -23.239 1.00 88.81 67  B 1 
ATOM 1695 C CA  . LEU B 2 67  ? 19.000  -3.875  -23.721 1.00 88.23 67  B 1 
ATOM 1696 C C   . LEU B 2 67  ? 20.452  -3.375  -23.687 1.00 86.85 67  B 1 
ATOM 1697 O O   . LEU B 2 67  ? 20.898  -2.755  -24.650 1.00 83.40 67  B 1 
ATOM 1698 C CB  . LEU B 2 67  ? 18.079  -2.963  -22.893 1.00 87.89 67  B 1 
ATOM 1699 C CG  . LEU B 2 67  ? 16.583  -3.150  -23.199 1.00 87.12 67  B 1 
ATOM 1700 C CD1 . LEU B 2 67  ? 15.741  -2.371  -22.191 1.00 84.23 67  B 1 
ATOM 1701 C CD2 . LEU B 2 67  ? 16.223  -2.636  -24.598 1.00 84.31 67  B 1 
ATOM 1702 N N   . ILE B 2 68  ? 21.202  -3.686  -22.639 1.00 89.13 68  B 1 
ATOM 1703 C CA  . ILE B 2 68  ? 22.598  -3.270  -22.483 1.00 88.60 68  B 1 
ATOM 1704 C C   . ILE B 2 68  ? 23.526  -4.074  -23.403 1.00 86.81 68  B 1 
ATOM 1705 O O   . ILE B 2 68  ? 24.279  -3.498  -24.188 1.00 81.84 68  B 1 
ATOM 1706 C CB  . ILE B 2 68  ? 23.014  -3.335  -20.996 1.00 88.25 68  B 1 
ATOM 1707 C CG1 . ILE B 2 68  ? 22.209  -2.301  -20.180 1.00 83.18 68  B 1 
ATOM 1708 C CG2 . ILE B 2 68  ? 24.528  -3.085  -20.841 1.00 81.88 68  B 1 
ATOM 1709 C CD1 . ILE B 2 68  ? 22.439  -2.374  -18.667 1.00 78.21 68  B 1 
ATOM 1710 N N   . ASN B 2 69  ? 23.456  -5.407  -23.359 1.00 87.51 69  B 1 
ATOM 1711 C CA  . ASN B 2 69  ? 24.435  -6.267  -24.027 1.00 85.72 69  B 1 
ATOM 1712 C C   . ASN B 2 69  ? 24.125  -6.502  -25.503 1.00 83.75 69  B 1 
ATOM 1713 O O   . ASN B 2 69  ? 25.033  -6.477  -26.341 1.00 77.99 69  B 1 
ATOM 1714 C CB  . ASN B 2 69  ? 24.547  -7.595  -23.254 1.00 83.91 69  B 1 
ATOM 1715 C CG  . ASN B 2 69  ? 25.105  -7.408  -21.851 1.00 79.36 69  B 1 
ATOM 1716 O OD1 . ASN B 2 69  ? 25.866  -6.503  -21.576 1.00 69.90 69  B 1 
ATOM 1717 N ND2 . ASN B 2 69  ? 24.750  -8.272  -20.927 1.00 71.01 69  B 1 
ATOM 1718 N N   . CYS B 2 70  ? 22.843  -6.690  -25.859 1.00 81.79 70  B 1 
ATOM 1719 C CA  . CYS B 2 70  ? 22.446  -7.038  -27.225 1.00 78.93 70  B 1 
ATOM 1720 C C   . CYS B 2 70  ? 22.111  -5.805  -28.063 1.00 78.01 70  B 1 
ATOM 1721 O O   . CYS B 2 70  ? 22.577  -5.675  -29.189 1.00 72.61 70  B 1 
ATOM 1722 C CB  . CYS B 2 70  ? 21.267  -8.023  -27.196 1.00 75.40 70  B 1 
ATOM 1723 S SG  . CYS B 2 70  ? 21.713  -9.531  -26.278 1.00 66.79 70  B 1 
ATOM 1724 N N   . LYS B 2 71  ? 21.302  -4.881  -27.528 1.00 76.65 71  B 1 
ATOM 1725 C CA  . LYS B 2 71  ? 20.888  -3.676  -28.265 1.00 73.74 71  B 1 
ATOM 1726 C C   . LYS B 2 71  ? 21.859  -2.510  -28.132 1.00 73.78 71  B 1 
ATOM 1727 O O   . LYS B 2 71  ? 21.818  -1.603  -28.976 1.00 67.96 71  B 1 
ATOM 1728 C CB  . LYS B 2 71  ? 19.479  -3.265  -27.840 1.00 68.11 71  B 1 
ATOM 1729 C CG  . LYS B 2 71  ? 18.389  -4.223  -28.318 1.00 64.04 71  B 1 
ATOM 1730 C CD  . LYS B 2 71  ? 17.260  -3.359  -28.803 1.00 61.91 71  B 1 
ATOM 1731 C CE  . LYS B 2 71  ? 15.945  -4.006  -29.173 1.00 56.28 71  B 1 
ATOM 1732 N NZ  . LYS B 2 71  ? 15.008  -2.901  -29.438 1.00 52.77 71  B 1 
ATOM 1733 N N   . LYS B 2 72  ? 22.709  -2.501  -27.121 1.00 77.34 72  B 1 
ATOM 1734 C CA  . LYS B 2 72  ? 23.728  -1.474  -26.842 1.00 77.01 72  B 1 
ATOM 1735 C C   . LYS B 2 72  ? 23.155  -0.049  -26.770 1.00 77.20 72  B 1 
ATOM 1736 O O   . LYS B 2 72  ? 23.877  0.895   -27.059 1.00 71.00 72  B 1 
ATOM 1737 C CB  . LYS B 2 72  ? 24.909  -1.593  -27.818 1.00 71.91 72  B 1 
ATOM 1738 C CG  . LYS B 2 72  ? 25.557  -2.978  -27.831 1.00 66.96 72  B 1 
ATOM 1739 C CD  . LYS B 2 72  ? 26.844  -2.983  -28.675 1.00 61.75 72  B 1 
ATOM 1740 C CE  . LYS B 2 72  ? 27.488  -4.366  -28.610 1.00 54.35 72  B 1 
ATOM 1741 N NZ  . LYS B 2 72  ? 28.823  -4.415  -29.267 1.00 47.87 72  B 1 
ATOM 1742 N N   . LEU B 2 73  ? 21.889  0.120   -26.421 1.00 76.98 73  B 1 
ATOM 1743 C CA  . LEU B 2 73  ? 21.201  1.403   -26.218 1.00 77.44 73  B 1 
ATOM 1744 C C   . LEU B 2 73  ? 21.384  2.398   -27.378 1.00 79.18 73  B 1 
ATOM 1745 O O   . LEU B 2 73  ? 21.570  3.597   -27.185 1.00 74.17 73  B 1 
ATOM 1746 C CB  . LEU B 2 73  ? 21.601  1.995   -24.851 1.00 73.68 73  B 1 
ATOM 1747 C CG  . LEU B 2 73  ? 21.328  1.065   -23.650 1.00 73.02 73  B 1 
ATOM 1748 C CD1 . LEU B 2 73  ? 21.905  1.699   -22.384 1.00 68.53 73  B 1 
ATOM 1749 C CD2 . LEU B 2 73  ? 19.839  0.823   -23.452 1.00 71.18 73  B 1 
ATOM 1750 N N   . LYS B 2 74  ? 21.342  1.909   -28.627 1.00 78.34 74  B 1 
ATOM 1751 C CA  . LYS B 2 74  ? 21.606  2.722   -29.827 1.00 77.85 74  B 1 
ATOM 1752 C C   . LYS B 2 74  ? 20.446  3.620   -30.235 1.00 78.25 74  B 1 
ATOM 1753 O O   . LYS B 2 74  ? 20.628  4.472   -31.097 1.00 72.64 74  B 1 
ATOM 1754 C CB  . LYS B 2 74  ? 22.009  1.819   -30.994 1.00 74.01 74  B 1 
ATOM 1755 C CG  . LYS B 2 74  ? 23.371  1.163   -30.767 1.00 67.70 74  B 1 
ATOM 1756 C CD  . LYS B 2 74  ? 23.787  0.378   -32.019 1.00 61.87 74  B 1 
ATOM 1757 C CE  . LYS B 2 74  ? 25.183  -0.214  -31.833 1.00 53.76 74  B 1 
ATOM 1758 N NZ  . LYS B 2 74  ? 25.690  -0.834  -33.091 1.00 47.01 74  B 1 
ATOM 1759 N N   . CYS B 2 75  ? 19.252  3.420   -29.701 1.00 82.89 75  B 1 
ATOM 1760 C CA  . CYS B 2 75  ? 18.094  4.216   -30.062 1.00 83.37 75  B 1 
ATOM 1761 C C   . CYS B 2 75  ? 17.340  4.718   -28.830 1.00 85.40 75  B 1 
ATOM 1762 O O   . CYS B 2 75  ? 17.371  4.111   -27.762 1.00 83.21 75  B 1 
ATOM 1763 C CB  . CYS B 2 75  ? 17.203  3.447   -31.041 1.00 78.52 75  B 1 
ATOM 1764 S SG  . CYS B 2 75  ? 16.246  2.130   -30.248 1.00 68.20 75  B 1 
ATOM 1765 N N   . LEU B 2 76  ? 16.609  5.833   -29.016 1.00 84.10 76  B 1 
ATOM 1766 C CA  . LEU B 2 76  ? 15.819  6.494   -27.979 1.00 86.26 76  B 1 
ATOM 1767 C C   . LEU B 2 76  ? 14.838  5.542   -27.286 1.00 87.41 76  B 1 
ATOM 1768 O O   . LEU B 2 76  ? 14.720  5.546   -26.065 1.00 85.92 76  B 1 
ATOM 1769 C CB  . LEU B 2 76  ? 15.071  7.649   -28.669 1.00 84.57 76  B 1 
ATOM 1770 C CG  . LEU B 2 76  ? 14.256  8.526   -27.707 1.00 83.09 76  B 1 
ATOM 1771 C CD1 . LEU B 2 76  ? 15.174  9.247   -26.734 1.00 76.57 76  B 1 
ATOM 1772 C CD2 . LEU B 2 76  ? 13.490  9.581   -28.503 1.00 77.34 76  B 1 
ATOM 1773 N N   . THR B 2 77  ? 14.170  4.689   -28.058 1.00 87.21 77  B 1 
ATOM 1774 C CA  . THR B 2 77  ? 13.203  3.715   -27.523 1.00 87.31 77  B 1 
ATOM 1775 C C   . THR B 2 77  ? 13.863  2.725   -26.582 1.00 88.61 77  B 1 
ATOM 1776 O O   . THR B 2 77  ? 13.254  2.355   -25.584 1.00 87.86 77  B 1 
ATOM 1777 C CB  . THR B 2 77  ? 12.534  2.946   -28.659 1.00 85.28 77  B 1 
ATOM 1778 O OG1 . THR B 2 77  ? 12.037  3.852   -29.621 1.00 76.20 77  B 1 
ATOM 1779 C CG2 . THR B 2 77  ? 11.357  2.091   -28.200 1.00 74.55 77  B 1 
ATOM 1780 N N   . ASP B 2 78  ? 15.095  2.291   -26.840 1.00 88.47 78  B 1 
ATOM 1781 C CA  . ASP B 2 78  ? 15.796  1.348   -25.968 1.00 88.38 78  B 1 
ATOM 1782 C C   . ASP B 2 78  ? 16.183  2.003   -24.633 1.00 90.39 78  B 1 
ATOM 1783 O O   . ASP B 2 78  ? 16.155  1.342   -23.605 1.00 89.78 78  B 1 
ATOM 1784 C CB  . ASP B 2 78  ? 17.026  0.771   -26.692 1.00 86.11 78  B 1 
ATOM 1785 C CG  . ASP B 2 78  ? 16.705  -0.051  -27.949 1.00 81.98 78  B 1 
ATOM 1786 O OD1 . ASP B 2 78  ? 15.583  -0.596  -28.110 1.00 76.72 78  B 1 
ATOM 1787 O OD2 . ASP B 2 78  ? 17.605  -0.205  -28.807 1.00 77.01 78  B 1 
ATOM 1788 N N   . ILE B 2 79  ? 16.469  3.323   -24.626 1.00 90.47 79  B 1 
ATOM 1789 C CA  . ILE B 2 79  ? 16.717  4.095   -23.399 1.00 91.49 79  B 1 
ATOM 1790 C C   . ILE B 2 79  ? 15.448  4.186   -22.553 1.00 92.54 79  B 1 
ATOM 1791 O O   . ILE B 2 79  ? 15.501  3.947   -21.351 1.00 92.27 79  B 1 
ATOM 1792 C CB  . ILE B 2 79  ? 17.268  5.505   -23.725 1.00 90.75 79  B 1 
ATOM 1793 C CG1 . ILE B 2 79  ? 18.618  5.383   -24.459 1.00 85.66 79  B 1 
ATOM 1794 C CG2 . ILE B 2 79  ? 17.413  6.357   -22.454 1.00 84.80 79  B 1 
ATOM 1795 C CD1 . ILE B 2 79  ? 19.129  6.707   -25.008 1.00 76.00 79  B 1 
ATOM 1796 N N   . TYR B 2 80  ? 14.293  4.492   -23.155 1.00 92.23 80  B 1 
ATOM 1797 C CA  . TYR B 2 80  ? 13.032  4.555   -22.419 1.00 92.91 80  B 1 
ATOM 1798 C C   . TYR B 2 80  ? 12.577  3.180   -21.912 1.00 93.65 80  B 1 
ATOM 1799 O O   . TYR B 2 80  ? 12.108  3.078   -20.784 1.00 93.04 80  B 1 
ATOM 1800 C CB  . TYR B 2 80  ? 11.953  5.210   -23.276 1.00 92.70 80  B 1 
ATOM 1801 C CG  . TYR B 2 80  ? 12.187  6.662   -23.653 1.00 92.59 80  B 1 
ATOM 1802 C CD1 . TYR B 2 80  ? 13.027  7.508   -22.885 1.00 90.21 80  B 1 
ATOM 1803 C CD2 . TYR B 2 80  ? 11.506  7.200   -24.756 1.00 90.37 80  B 1 
ATOM 1804 C CE1 . TYR B 2 80  ? 13.178  8.862   -23.219 1.00 89.43 80  B 1 
ATOM 1805 C CE2 . TYR B 2 80  ? 11.647  8.554   -25.094 1.00 89.35 80  B 1 
ATOM 1806 C CZ  . TYR B 2 80  ? 12.481  9.385   -24.324 1.00 90.60 80  B 1 
ATOM 1807 O OH  . TYR B 2 80  ? 12.607  10.716  -24.643 1.00 88.83 80  B 1 
ATOM 1808 N N   . LEU B 2 81  ? 12.792  2.110   -22.683 1.00 92.22 81  B 1 
ATOM 1809 C CA  . LEU B 2 81  ? 12.516  0.746   -22.221 1.00 92.16 81  B 1 
ATOM 1810 C C   . LEU B 2 81  ? 13.443  0.320   -21.075 1.00 93.08 81  B 1 
ATOM 1811 O O   . LEU B 2 81  ? 12.989  -0.373  -20.171 1.00 92.60 81  B 1 
ATOM 1812 C CB  . LEU B 2 81  ? 12.665  -0.237  -23.393 1.00 90.93 81  B 1 
ATOM 1813 C CG  . LEU B 2 81  ? 11.541  -0.155  -24.444 1.00 87.81 81  B 1 
ATOM 1814 C CD1 . LEU B 2 81  ? 11.903  -1.047  -25.639 1.00 84.98 81  B 1 
ATOM 1815 C CD2 . LEU B 2 81  ? 10.197  -0.624  -23.897 1.00 84.61 81  B 1 
ATOM 1816 N N   . LEU B 2 82  ? 14.709  0.759   -21.081 1.00 93.14 82  B 1 
ATOM 1817 C CA  . LEU B 2 82  ? 15.625  0.528   -19.969 1.00 93.57 82  B 1 
ATOM 1818 C C   . LEU B 2 82  ? 15.135  1.229   -18.701 1.00 94.39 82  B 1 
ATOM 1819 O O   . LEU B 2 82  ? 15.072  0.597   -17.648 1.00 94.15 82  B 1 
ATOM 1820 C CB  . LEU B 2 82  ? 17.038  1.006   -20.349 1.00 93.06 82  B 1 
ATOM 1821 C CG  . LEU B 2 82  ? 18.069  0.855   -19.213 1.00 91.41 82  B 1 
ATOM 1822 C CD1 . LEU B 2 82  ? 18.355  -0.615  -18.906 1.00 87.57 82  B 1 
ATOM 1823 C CD2 . LEU B 2 82  ? 19.384  1.524   -19.603 1.00 87.28 82  B 1 
ATOM 1824 N N   . ASN B 2 83  ? 14.759  2.512   -18.793 1.00 94.58 83  B 1 
ATOM 1825 C CA  . ASN B 2 83  ? 14.270  3.263   -17.642 1.00 95.19 83  B 1 
ATOM 1826 C C   . ASN B 2 83  ? 12.940  2.715   -17.109 1.00 95.88 83  B 1 
ATOM 1827 O O   . ASN B 2 83  ? 12.754  2.674   -15.897 1.00 95.34 83  B 1 
ATOM 1828 C CB  . ASN B 2 83  ? 14.163  4.746   -18.006 1.00 94.98 83  B 1 
ATOM 1829 C CG  . ASN B 2 83  ? 15.518  5.415   -18.064 1.00 93.75 83  B 1 
ATOM 1830 O OD1 . ASN B 2 83  ? 16.172  5.656   -17.070 1.00 84.83 83  B 1 
ATOM 1831 N ND2 . ASN B 2 83  ? 15.989  5.750   -19.254 1.00 85.06 83  B 1 
ATOM 1832 N N   . LEU B 2 84  ? 12.065  2.222   -17.979 1.00 95.19 84  B 1 
ATOM 1833 C CA  . LEU B 2 84  ? 10.849  1.518   -17.570 1.00 95.31 84  B 1 
ATOM 1834 C C   . LEU B 2 84  ? 11.176  0.232   -16.797 1.00 95.60 84  B 1 
ATOM 1835 O O   . LEU B 2 84  ? 10.598  -0.009  -15.735 1.00 94.75 84  B 1 
ATOM 1836 C CB  . LEU B 2 84  ? 9.985   1.238   -18.811 1.00 95.12 84  B 1 
ATOM 1837 C CG  . LEU B 2 84  ? 8.684   0.463   -18.519 1.00 93.69 84  B 1 
ATOM 1838 C CD1 . LEU B 2 84  ? 7.765   1.207   -17.559 1.00 91.26 84  B 1 
ATOM 1839 C CD2 . LEU B 2 84  ? 7.917   0.244   -19.825 1.00 91.11 84  B 1 
ATOM 1840 N N   . ALA B 2 85  ? 12.134  -0.559  -17.248 1.00 95.53 85  B 1 
ATOM 1841 C CA  . ALA B 2 85  ? 12.565  -1.748  -16.512 1.00 95.17 85  B 1 
ATOM 1842 C C   . ALA B 2 85  ? 13.221  -1.391  -15.162 1.00 95.56 85  B 1 
ATOM 1843 O O   . ALA B 2 85  ? 13.039  -2.108  -14.180 1.00 94.54 85  B 1 
ATOM 1844 C CB  . ALA B 2 85  ? 13.506  -2.566  -17.400 1.00 94.22 85  B 1 
ATOM 1845 N N   . ILE B 2 86  ? 13.962  -0.270  -15.085 1.00 96.05 86  B 1 
ATOM 1846 C CA  . ILE B 2 86  ? 14.519  0.239   -13.828 1.00 96.01 86  B 1 
ATOM 1847 C C   . ILE B 2 86  ? 13.407  0.693   -12.881 1.00 96.17 86  B 1 
ATOM 1848 O O   . ILE B 2 86  ? 13.489  0.377   -11.696 1.00 95.35 86  B 1 
ATOM 1849 C CB  . ILE B 2 86  ? 15.555  1.357   -14.086 1.00 95.50 86  B 1 
ATOM 1850 C CG1 . ILE B 2 86  ? 16.806  0.787   -14.782 1.00 92.27 86  B 1 
ATOM 1851 C CG2 . ILE B 2 86  ? 15.977  2.060   -12.775 1.00 92.03 86  B 1 
ATOM 1852 C CD1 . ILE B 2 86  ? 17.735  1.852   -15.388 1.00 83.44 86  B 1 
ATOM 1853 N N   . SER B 2 87  ? 12.363  1.382   -13.364 1.00 96.67 87  B 1 
ATOM 1854 C CA  . SER B 2 87  ? 11.237  1.771   -12.511 1.00 96.54 87  B 1 
ATOM 1855 C C   . SER B 2 87  ? 10.492  0.552   -11.954 1.00 96.30 87  B 1 
ATOM 1856 O O   . SER B 2 87  ? 10.199  0.526   -10.760 1.00 94.97 87  B 1 
ATOM 1857 C CB  . SER B 2 87  ? 10.271  2.717   -13.229 1.00 95.71 87  B 1 
ATOM 1858 O OG  . SER B 2 87  ? 9.702   2.168   -14.383 1.00 79.21 87  B 1 
ATOM 1859 N N   . ASP B 2 88  ? 10.288  -0.482  -12.763 1.00 96.31 88  B 1 
ATOM 1860 C CA  . ASP B 2 88  ? 9.694   -1.738  -12.299 1.00 95.90 88  B 1 
ATOM 1861 C C   . ASP B 2 88  ? 10.584  -2.430  -11.254 1.00 95.90 88  B 1 
ATOM 1862 O O   . ASP B 2 88  ? 10.077  -2.925  -10.251 1.00 94.50 88  B 1 
ATOM 1863 C CB  . ASP B 2 88  ? 9.446   -2.683  -13.489 1.00 95.30 88  B 1 
ATOM 1864 C CG  . ASP B 2 88  ? 8.330   -2.249  -14.444 1.00 92.66 88  B 1 
ATOM 1865 O OD1 . ASP B 2 88  ? 7.403   -1.533  -14.018 1.00 87.53 88  B 1 
ATOM 1866 O OD2 . ASP B 2 88  ? 8.368   -2.691  -15.609 1.00 88.03 88  B 1 
ATOM 1867 N N   . LEU B 2 89  ? 11.914  -2.411  -11.416 1.00 96.45 89  B 1 
ATOM 1868 C CA  . LEU B 2 89  ? 12.854  -2.952  -10.433 1.00 96.22 89  B 1 
ATOM 1869 C C   . LEU B 2 89  ? 12.840  -2.170  -9.112  1.00 95.82 89  B 1 
ATOM 1870 O O   . LEU B 2 89  ? 12.848  -2.789  -8.054  1.00 94.41 89  B 1 
ATOM 1871 C CB  . LEU B 2 89  ? 14.281  -2.982  -11.019 1.00 95.74 89  B 1 
ATOM 1872 C CG  . LEU B 2 89  ? 14.512  -4.103  -12.048 1.00 93.61 89  B 1 
ATOM 1873 C CD1 . LEU B 2 89  ? 15.850  -3.873  -12.761 1.00 90.75 89  B 1 
ATOM 1874 C CD2 . LEU B 2 89  ? 14.549  -5.482  -11.397 1.00 91.08 89  B 1 
ATOM 1875 N N   . LEU B 2 90  ? 12.778  -0.826  -9.151  1.00 96.23 90  B 1 
ATOM 1876 C CA  . LEU B 2 90  ? 12.650  0.007   -7.949  1.00 95.69 90  B 1 
ATOM 1877 C C   . LEU B 2 90  ? 11.354  -0.296  -7.187  1.00 94.92 90  B 1 
ATOM 1878 O O   . LEU B 2 90  ? 11.361  -0.317  -5.965  1.00 92.65 90  B 1 
ATOM 1879 C CB  . LEU B 2 90  ? 12.673  1.501   -8.319  1.00 94.77 90  B 1 
ATOM 1880 C CG  . LEU B 2 90  ? 14.040  2.047   -8.782  1.00 90.01 90  B 1 
ATOM 1881 C CD1 . LEU B 2 90  ? 13.876  3.512   -9.184  1.00 85.63 90  B 1 
ATOM 1882 C CD2 . LEU B 2 90  ? 15.108  1.972   -7.693  1.00 86.06 90  B 1 
ATOM 1883 N N   . PHE B 2 91  ? 10.262  -0.561  -7.905  1.00 95.01 91  B 1 
ATOM 1884 C CA  . PHE B 2 91  ? 9.014   -0.977  -7.297  1.00 94.46 91  B 1 
ATOM 1885 C C   . PHE B 2 91  ? 9.139   -2.394  -6.699  1.00 94.09 91  B 1 
ATOM 1886 O O   . PHE B 2 91  ? 8.798   -2.616  -5.535  1.00 92.62 91  B 1 
ATOM 1887 C CB  . PHE B 2 91  ? 7.904   -0.887  -8.342  1.00 93.52 91  B 1 
ATOM 1888 C CG  . PHE B 2 91  ? 6.517   -0.955  -7.756  1.00 93.94 91  B 1 
ATOM 1889 C CD1 . PHE B 2 91  ? 5.948   -2.188  -7.395  1.00 91.67 91  B 1 
ATOM 1890 C CD2 . PHE B 2 91  ? 5.781   0.227   -7.582  1.00 91.48 91  B 1 
ATOM 1891 C CE1 . PHE B 2 91  ? 4.656   -2.246  -6.870  1.00 90.22 91  B 1 
ATOM 1892 C CE2 . PHE B 2 91  ? 4.477   0.176   -7.068  1.00 89.76 91  B 1 
ATOM 1893 C CZ  . PHE B 2 91  ? 3.911   -1.061  -6.709  1.00 90.55 91  B 1 
ATOM 1894 N N   . LEU B 2 92  ? 9.704   -3.341  -7.453  1.00 94.94 92  B 1 
ATOM 1895 C CA  . LEU B 2 92  ? 9.862   -4.746  -7.065  1.00 94.71 92  B 1 
ATOM 1896 C C   . LEU B 2 92  ? 10.663  -4.937  -5.780  1.00 94.32 92  B 1 
ATOM 1897 O O   . LEU B 2 92  ? 10.257  -5.734  -4.948  1.00 92.33 92  B 1 
ATOM 1898 C CB  . LEU B 2 92  ? 10.551  -5.504  -8.209  1.00 93.70 92  B 1 
ATOM 1899 C CG  . LEU B 2 92  ? 9.579   -5.964  -9.302  1.00 90.41 92  B 1 
ATOM 1900 C CD1 . LEU B 2 92  ? 10.346  -6.270  -10.579 1.00 86.84 92  B 1 
ATOM 1901 C CD2 . LEU B 2 92  ? 8.835   -7.222  -8.864  1.00 87.59 92  B 1 
ATOM 1902 N N   . ILE B 2 93  ? 11.758  -4.195  -5.569  1.00 94.89 93  B 1 
ATOM 1903 C CA  . ILE B 2 93  ? 12.584  -4.334  -4.362  1.00 93.84 93  B 1 
ATOM 1904 C C   . ILE B 2 93  ? 11.850  -3.940  -3.067  1.00 93.67 93  B 1 
ATOM 1905 O O   . ILE B 2 93  ? 12.333  -4.253  -1.990  1.00 91.47 93  B 1 
ATOM 1906 C CB  . ILE B 2 93  ? 13.912  -3.547  -4.471  1.00 92.19 93  B 1 
ATOM 1907 C CG1 . ILE B 2 93  ? 13.672  -2.037  -4.652  1.00 80.38 93  B 1 
ATOM 1908 C CG2 . ILE B 2 93  ? 14.781  -4.149  -5.599  1.00 75.83 93  B 1 
ATOM 1909 C CD1 . ILE B 2 93  ? 14.937  -1.181  -4.554  1.00 71.53 93  B 1 
ATOM 1910 N N   . THR B 2 94  ? 10.698  -3.285  -3.162  1.00 93.40 94  B 1 
ATOM 1911 C CA  . THR B 2 94  ? 9.860   -2.964  -1.999  1.00 92.55 94  B 1 
ATOM 1912 C C   . THR B 2 94  ? 8.964   -4.130  -1.588  1.00 92.08 94  B 1 
ATOM 1913 O O   . THR B 2 94  ? 8.677   -4.272  -0.398  1.00 89.68 94  B 1 
ATOM 1914 C CB  . THR B 2 94  ? 9.026   -1.699  -2.205  1.00 91.41 94  B 1 
ATOM 1915 O OG1 . THR B 2 94  ? 7.969   -1.882  -3.113  1.00 83.33 94  B 1 
ATOM 1916 C CG2 . THR B 2 94  ? 9.848   -0.510  -2.692  1.00 83.72 94  B 1 
ATOM 1917 N N   . LEU B 2 95  ? 8.581   -5.010  -2.517  1.00 92.51 95  B 1 
ATOM 1918 C CA  . LEU B 2 95  ? 7.643   -6.099  -2.277  1.00 92.11 95  B 1 
ATOM 1919 C C   . LEU B 2 95  ? 8.044   -7.039  -1.127  1.00 91.31 95  B 1 
ATOM 1920 O O   . LEU B 2 95  ? 7.155   -7.383  -0.347  1.00 89.15 95  B 1 
ATOM 1921 C CB  . LEU B 2 95  ? 7.414   -6.929  -3.549  1.00 91.54 95  B 1 
ATOM 1922 C CG  . LEU B 2 95  ? 6.714   -6.199  -4.706  1.00 89.36 95  B 1 
ATOM 1923 C CD1 . LEU B 2 95  ? 6.523   -7.182  -5.857  1.00 82.75 95  B 1 
ATOM 1924 C CD2 . LEU B 2 95  ? 5.332   -5.685  -4.310  1.00 82.72 95  B 1 
ATOM 1925 N N   . PRO B 2 96  ? 9.308   -7.424  -0.949  1.00 91.85 96  B 1 
ATOM 1926 C CA  . PRO B 2 96  ? 9.699   -8.267  0.182   1.00 91.17 96  B 1 
ATOM 1927 C C   . PRO B 2 96  ? 9.405   -7.652  1.549   1.00 90.26 96  B 1 
ATOM 1928 O O   . PRO B 2 96  ? 9.012   -8.358  2.474   1.00 87.43 96  B 1 
ATOM 1929 C CB  . PRO B 2 96  ? 11.198  -8.487  -0.005  1.00 90.28 96  B 1 
ATOM 1930 C CG  . PRO B 2 96  ? 11.398  -8.364  -1.504  1.00 89.26 96  B 1 
ATOM 1931 C CD  . PRO B 2 96  ? 10.430  -7.255  -1.851  1.00 92.15 96  B 1 
ATOM 1932 N N   . LEU B 2 97  ? 9.564   -6.327  1.694   1.00 90.31 97  B 1 
ATOM 1933 C CA  . LEU B 2 97  ? 9.259   -5.632  2.940   1.00 89.50 97  B 1 
ATOM 1934 C C   . LEU B 2 97  ? 7.759   -5.542  3.164   1.00 88.43 97  B 1 
ATOM 1935 O O   . LEU B 2 97  ? 7.305   -5.747  4.286   1.00 85.08 97  B 1 
ATOM 1936 C CB  . LEU B 2 97  ? 9.904   -4.243  2.977   1.00 88.61 97  B 1 
ATOM 1937 C CG  . LEU B 2 97  ? 11.370  -4.269  3.431   1.00 86.42 97  B 1 
ATOM 1938 C CD1 . LEU B 2 97  ? 12.319  -4.794  2.344   1.00 77.86 97  B 1 
ATOM 1939 C CD2 . LEU B 2 97  ? 11.818  -2.869  3.820   1.00 77.78 97  B 1 
ATOM 1940 N N   . TRP B 2 98  ? 6.975   -5.281  2.101   1.00 87.86 98  B 1 
ATOM 1941 C CA  . TRP B 2 98  ? 5.520   -5.320  2.187   1.00 86.68 98  B 1 
ATOM 1942 C C   . TRP B 2 98  ? 5.024   -6.729  2.504   1.00 85.94 98  B 1 
ATOM 1943 O O   . TRP B 2 98  ? 4.151   -6.881  3.341   1.00 84.12 98  B 1 
ATOM 1944 C CB  . TRP B 2 98  ? 4.879   -4.778  0.908   1.00 86.26 98  B 1 
ATOM 1945 C CG  . TRP B 2 98  ? 5.332   -3.407  0.487   1.00 86.17 98  B 1 
ATOM 1946 C CD1 . TRP B 2 98  ? 5.704   -3.071  -0.764  1.00 82.04 98  B 1 
ATOM 1947 C CD2 . TRP B 2 98  ? 5.504   -2.197  1.299   1.00 85.28 98  B 1 
ATOM 1948 N NE1 . TRP B 2 98  ? 6.101   -1.747  -0.794  1.00 81.68 98  B 1 
ATOM 1949 C CE2 . TRP B 2 98  ? 6.008   -1.178  0.452   1.00 83.85 98  B 1 
ATOM 1950 C CE3 . TRP B 2 98  ? 5.297   -1.881  2.655   1.00 81.99 98  B 1 
ATOM 1951 C CZ2 . TRP B 2 98  ? 6.316   0.120   0.930   1.00 82.22 98  B 1 
ATOM 1952 C CZ3 . TRP B 2 98  ? 5.600   -0.591  3.136   1.00 79.90 98  B 1 
ATOM 1953 C CH2 . TRP B 2 98  ? 6.113   0.395   2.286   1.00 80.63 98  B 1 
ATOM 1954 N N   . ALA B 2 99  ? 5.616   -7.760  1.922   1.00 88.15 99  B 1 
ATOM 1955 C CA  . ALA B 2 99  ? 5.291   -9.148  2.232   1.00 87.08 99  B 1 
ATOM 1956 C C   . ALA B 2 99  ? 5.605   -9.510  3.693   1.00 86.13 99  B 1 
ATOM 1957 O O   . ALA B 2 99  ? 4.806   -10.177 4.343   1.00 83.57 99  B 1 
ATOM 1958 C CB  . ALA B 2 99  ? 6.049   -10.064 1.269   1.00 87.07 99  B 1 
ATOM 1959 N N   . HIS B 2 100 ? 6.736   -9.047  4.238   1.00 87.68 100 B 1 
ATOM 1960 C CA  . HIS B 2 100 ? 7.080   -9.269  5.640   1.00 86.28 100 B 1 
ATOM 1961 C C   . HIS B 2 100 ? 6.186   -8.472  6.596   1.00 85.05 100 B 1 
ATOM 1962 O O   . HIS B 2 100 ? 5.687   -9.025  7.567   1.00 82.37 100 B 1 
ATOM 1963 C CB  . HIS B 2 100 ? 8.552   -8.938  5.870   1.00 85.82 100 B 1 
ATOM 1964 C CG  . HIS B 2 100 ? 8.978   -9.269  7.272   1.00 83.76 100 B 1 
ATOM 1965 N ND1 . HIS B 2 100 ? 9.157   -10.542 7.791   1.00 71.05 100 B 1 
ATOM 1966 C CD2 . HIS B 2 100 ? 9.193   -8.397  8.308   1.00 72.19 100 B 1 
ATOM 1967 C CE1 . HIS B 2 100 ? 9.475   -10.416 9.088   1.00 71.32 100 B 1 
ATOM 1968 N NE2 . HIS B 2 100 ? 9.506   -9.131  9.437   1.00 73.37 100 B 1 
ATOM 1969 N N   . SER B 2 101 ? 5.943   -7.192  6.297   1.00 84.85 101 B 1 
ATOM 1970 C CA  . SER B 2 101 ? 5.001   -6.360  7.048   1.00 83.14 101 B 1 
ATOM 1971 C C   . SER B 2 101 ? 3.573   -6.876  6.953   1.00 82.21 101 B 1 
ATOM 1972 O O   . SER B 2 101 ? 2.753   -6.602  7.823   1.00 78.76 101 B 1 
ATOM 1973 C CB  . SER B 2 101 ? 5.036   -4.937  6.503   1.00 81.69 101 B 1 
ATOM 1974 O OG  . SER B 2 101 ? 4.154   -4.102  7.224   1.00 69.82 101 B 1 
ATOM 1975 N N   . ALA B 2 102 ? 3.283   -7.582  5.882   1.00 81.98 102 B 1 
ATOM 1976 C CA  . ALA B 2 102 ? 2.052   -8.285  5.679   1.00 79.82 102 B 1 
ATOM 1977 C C   . ALA B 2 102 ? 2.019   -9.596  6.483   1.00 78.98 102 B 1 
ATOM 1978 O O   . ALA B 2 102 ? 0.962   -9.972  6.966   1.00 75.46 102 B 1 
ATOM 1979 C CB  . ALA B 2 102 ? 1.820   -8.433  4.163   1.00 78.26 102 B 1 
ATOM 1980 N N   . ALA B 2 103 ? 3.119   -10.278 6.703   1.00 80.44 103 B 1 
ATOM 1981 C CA  . ALA B 2 103 ? 3.134   -11.472 7.544   1.00 78.95 103 B 1 
ATOM 1982 C C   . ALA B 2 103 ? 3.183   -11.180 9.055   1.00 77.97 103 B 1 
ATOM 1983 O O   . ALA B 2 103 ? 2.835   -12.044 9.849   1.00 73.07 103 B 1 
ATOM 1984 C CB  . ALA B 2 103 ? 4.302   -12.347 7.101   1.00 77.73 103 B 1 
ATOM 1985 N N   . ASN B 2 104 ? 3.639   -9.984  9.453   1.00 77.96 104 B 1 
ATOM 1986 C CA  . ASN B 2 104 ? 3.864   -9.565  10.837  1.00 76.55 104 B 1 
ATOM 1987 C C   . ASN B 2 104 ? 3.552   -8.074  11.005  1.00 76.07 104 B 1 
ATOM 1988 O O   . ASN B 2 104 ? 2.827   -7.471  10.217  1.00 68.64 104 B 1 
ATOM 1989 C CB  . ASN B 2 104 ? 5.336   -9.879  11.194  1.00 72.96 104 B 1 
ATOM 1990 C CG  . ASN B 2 104 ? 5.638   -11.362 11.243  1.00 68.53 104 B 1 
ATOM 1991 O OD1 . ASN B 2 104 ? 5.110   -12.100 12.049  1.00 60.02 104 B 1 
ATOM 1992 N ND2 . ASN B 2 104 ? 6.546   -11.832 10.415  1.00 61.67 104 B 1 
ATOM 1993 N N   . GLU B 2 105 ? 4.140   -7.435  12.019  1.00 75.98 105 B 1 
ATOM 1994 C CA  . GLU B 2 105 ? 4.144   -5.986  12.162  1.00 76.72 105 B 1 
ATOM 1995 C C   . GLU B 2 105 ? 5.316   -5.340  11.398  1.00 77.89 105 B 1 
ATOM 1996 O O   . GLU B 2 105 ? 6.259   -6.001  10.962  1.00 74.43 105 B 1 
ATOM 1997 C CB  . GLU B 2 105 ? 4.104   -5.596  13.649  1.00 73.16 105 B 1 
ATOM 1998 C CG  . GLU B 2 105 ? 5.343   -6.002  14.457  1.00 66.46 105 B 1 
ATOM 1999 C CD  . GLU B 2 105 ? 5.272   -5.524  15.928  1.00 64.88 105 B 1 
ATOM 2000 O OE1 . GLU B 2 105 ? 6.051   -6.039  16.750  1.00 60.44 105 B 1 
ATOM 2001 O OE2 . GLU B 2 105 ? 4.465   -4.623  16.233  1.00 64.34 105 B 1 
ATOM 2002 N N   . TRP B 2 106 ? 5.261   -4.007  11.225  1.00 80.78 106 B 1 
ATOM 2003 C CA  . TRP B 2 106 ? 6.364   -3.258  10.638  1.00 82.50 106 B 1 
ATOM 2004 C C   . TRP B 2 106 ? 7.535   -3.147  11.623  1.00 83.08 106 B 1 
ATOM 2005 O O   . TRP B 2 106 ? 7.553   -2.296  12.508  1.00 80.56 106 B 1 
ATOM 2006 C CB  . TRP B 2 106 ? 5.879   -1.887  10.162  1.00 81.79 106 B 1 
ATOM 2007 C CG  . TRP B 2 106 ? 6.954   -1.120  9.456   1.00 83.26 106 B 1 
ATOM 2008 C CD1 . TRP B 2 106 ? 7.814   -0.249  10.025  1.00 80.44 106 B 1 
ATOM 2009 C CD2 . TRP B 2 106 ? 7.342   -1.208  8.050   1.00 84.22 106 B 1 
ATOM 2010 N NE1 . TRP B 2 106 ? 8.708   0.229   9.070   1.00 81.46 106 B 1 
ATOM 2011 C CE2 . TRP B 2 106 ? 8.452   -0.343  7.848   1.00 83.55 106 B 1 
ATOM 2012 C CE3 . TRP B 2 106 ? 6.857   -1.933  6.950   1.00 81.95 106 B 1 
ATOM 2013 C CZ2 . TRP B 2 106 ? 9.078   -0.209  6.586   1.00 81.99 106 B 1 
ATOM 2014 C CZ3 . TRP B 2 106 ? 7.475   -1.788  5.685   1.00 79.73 106 B 1 
ATOM 2015 C CH2 . TRP B 2 106 ? 8.572   -0.948  5.513   1.00 80.25 106 B 1 
ATOM 2016 N N   . VAL B 2 107 ? 8.565   -3.970  11.434  1.00 85.36 107 B 1 
ATOM 2017 C CA  . VAL B 2 107 ? 9.741   -4.045  12.319  1.00 85.50 107 B 1 
ATOM 2018 C C   . VAL B 2 107 ? 10.931  -3.199  11.857  1.00 85.72 107 B 1 
ATOM 2019 O O   . VAL B 2 107 ? 11.922  -3.075  12.574  1.00 80.79 107 B 1 
ATOM 2020 C CB  . VAL B 2 107 ? 10.160  -5.510  12.544  1.00 82.98 107 B 1 
ATOM 2021 C CG1 . VAL B 2 107 ? 9.030   -6.302  13.207  1.00 74.63 107 B 1 
ATOM 2022 C CG2 . VAL B 2 107 ? 10.564  -6.205  11.246  1.00 75.71 107 B 1 
ATOM 2023 N N   . PHE B 2 108 ? 10.869  -2.584  10.668  1.00 86.98 108 B 1 
ATOM 2024 C CA  . PHE B 2 108 ? 12.011  -1.905  10.035  1.00 87.39 108 B 1 
ATOM 2025 C C   . PHE B 2 108 ? 12.215  -0.455  10.487  1.00 87.33 108 B 1 
ATOM 2026 O O   . PHE B 2 108 ? 13.181  0.208   10.085  1.00 81.72 108 B 1 
ATOM 2027 C CB  . PHE B 2 108 ? 11.879  -2.022  8.515   1.00 85.93 108 B 1 
ATOM 2028 C CG  . PHE B 2 108 ? 11.692  -3.428  8.008   1.00 86.34 108 B 1 
ATOM 2029 C CD1 . PHE B 2 108 ? 12.780  -4.333  7.995   1.00 82.01 108 B 1 
ATOM 2030 C CD2 . PHE B 2 108 ? 10.428  -3.870  7.563   1.00 82.01 108 B 1 
ATOM 2031 C CE1 . PHE B 2 108 ? 12.600  -5.647  7.545   1.00 80.10 108 B 1 
ATOM 2032 C CE2 . PHE B 2 108 ? 10.254  -5.181  7.114   1.00 80.28 108 B 1 
ATOM 2033 C CZ  . PHE B 2 108 ? 11.338  -6.078  7.104   1.00 80.10 108 B 1 
ATOM 2034 N N   . GLY B 2 109 ? 11.324  0.082   11.306  1.00 86.29 109 B 1 
ATOM 2035 C CA  . GLY B 2 109 ? 11.378  1.446   11.822  1.00 86.80 109 B 1 
ATOM 2036 C C   . GLY B 2 109 ? 10.967  2.532   10.820  1.00 88.08 109 B 1 
ATOM 2037 O O   . GLY B 2 109 ? 10.717  2.309   9.637   1.00 85.35 109 B 1 
ATOM 2038 N N   . ASN B 2 110 ? 10.901  3.780   11.307  1.00 88.81 110 B 1 
ATOM 2039 C CA  . ASN B 2 110 ? 10.354  4.913   10.557  1.00 89.21 110 B 1 
ATOM 2040 C C   . ASN B 2 110 ? 11.221  5.345   9.356   1.00 90.21 110 B 1 
ATOM 2041 O O   . ASN B 2 110 ? 10.692  5.774   8.334   1.00 88.96 110 B 1 
ATOM 2042 C CB  . ASN B 2 110 ? 10.153  6.077   11.545  1.00 87.15 110 B 1 
ATOM 2043 C CG  . ASN B 2 110 ? 9.413   7.245   10.921  1.00 83.60 110 B 1 
ATOM 2044 O OD1 . ASN B 2 110 ? 8.420   7.114   10.235  1.00 74.27 110 B 1 
ATOM 2045 N ND2 . ASN B 2 110 ? 9.882   8.456   11.138  1.00 75.29 110 B 1 
ATOM 2046 N N   . ALA B 2 111 ? 12.567  5.249   9.460   1.00 91.74 111 B 1 
ATOM 2047 C CA  . ALA B 2 111 ? 13.463  5.617   8.366   1.00 92.27 111 B 1 
ATOM 2048 C C   . ALA B 2 111 ? 13.277  4.696   7.148   1.00 92.59 111 B 1 
ATOM 2049 O O   . ALA B 2 111 ? 13.113  5.175   6.030   1.00 90.96 111 B 1 
ATOM 2050 C CB  . ALA B 2 111 ? 14.907  5.595   8.895   1.00 91.72 111 B 1 
ATOM 2051 N N   . MET B 2 112 ? 13.221  3.386   7.384   1.00 91.92 112 B 1 
ATOM 2052 C CA  . MET B 2 112 ? 12.954  2.391   6.340   1.00 91.81 112 B 1 
ATOM 2053 C C   . MET B 2 112 ? 11.545  2.535   5.766   1.00 92.13 112 B 1 
ATOM 2054 O O   . MET B 2 112 ? 11.380  2.453   4.558   1.00 90.43 112 B 1 
ATOM 2055 C CB  . MET B 2 112 ? 13.172  0.977   6.899   1.00 90.69 112 B 1 
ATOM 2056 C CG  . MET B 2 112 ? 14.652  0.689   7.158   1.00 83.89 112 B 1 
ATOM 2057 S SD  . MET B 2 112 ? 15.690  0.603   5.661   1.00 78.21 112 B 1 
ATOM 2058 C CE  . MET B 2 112 ? 15.222  -1.032  5.056   1.00 67.42 112 B 1 
ATOM 2059 N N   . CYS B 2 113 ? 10.552  2.855   6.593   1.00 90.01 113 B 1 
ATOM 2060 C CA  . CYS B 2 113 ? 9.195   3.137   6.137   1.00 90.20 113 B 1 
ATOM 2061 C C   . CYS B 2 113 ? 9.168   4.273   5.110   1.00 91.05 113 B 1 
ATOM 2062 O O   . CYS B 2 113 ? 8.673   4.092   4.000   1.00 89.89 113 B 1 
ATOM 2063 C CB  . CYS B 2 113 ? 8.315   3.437   7.367   1.00 88.72 113 B 1 
ATOM 2064 S SG  . CYS B 2 113 ? 6.634   3.990   6.985   1.00 85.08 113 B 1 
ATOM 2065 N N   . LYS B 2 114 ? 9.801   5.418   5.414   1.00 91.57 114 B 1 
ATOM 2066 C CA  . LYS B 2 114 ? 9.897   6.550   4.481   1.00 92.22 114 B 1 
ATOM 2067 C C   . LYS B 2 114 ? 10.684  6.207   3.209   1.00 93.03 114 B 1 
ATOM 2068 O O   . LYS B 2 114 ? 10.256  6.568   2.118   1.00 91.89 114 B 1 
ATOM 2069 C CB  . LYS B 2 114 ? 10.523  7.758   5.184   1.00 91.33 114 B 1 
ATOM 2070 C CG  . LYS B 2 114 ? 9.553   8.396   6.182   1.00 86.86 114 B 1 
ATOM 2071 C CD  . LYS B 2 114 ? 10.195  9.619   6.862   1.00 85.15 114 B 1 
ATOM 2072 C CE  . LYS B 2 114 ? 9.192   10.346  7.759   1.00 83.04 114 B 1 
ATOM 2073 N NZ  . LYS B 2 114 ? 8.143   11.063  6.985   1.00 78.51 114 B 1 
ATOM 2074 N N   . LEU B 2 115 ? 11.813  5.508   3.337   1.00 93.45 115 B 1 
ATOM 2075 C CA  . LEU B 2 115 ? 12.650  5.129   2.204   1.00 93.85 115 B 1 
ATOM 2076 C C   . LEU B 2 115 ? 11.895  4.208   1.233   1.00 93.98 115 B 1 
ATOM 2077 O O   . LEU B 2 115 ? 11.844  4.487   0.038   1.00 93.19 115 B 1 
ATOM 2078 C CB  . LEU B 2 115 ? 13.930  4.460   2.731   1.00 93.72 115 B 1 
ATOM 2079 C CG  . LEU B 2 115 ? 14.879  3.942   1.620   1.00 90.58 115 B 1 
ATOM 2080 C CD1 . LEU B 2 115 ? 15.404  5.072   0.735   1.00 84.75 115 B 1 
ATOM 2081 C CD2 . LEU B 2 115 ? 16.069  3.224   2.255   1.00 85.09 115 B 1 
ATOM 2082 N N   . PHE B 2 116 ? 11.277  3.142   1.738   1.00 93.17 116 B 1 
ATOM 2083 C CA  . PHE B 2 116 ? 10.592  2.161   0.900   1.00 92.99 116 B 1 
ATOM 2084 C C   . PHE B 2 116 ? 9.284   2.702   0.325   1.00 92.58 116 B 1 
ATOM 2085 O O   . PHE B 2 116 ? 8.978   2.416   -0.827  1.00 90.87 116 B 1 
ATOM 2086 C CB  . PHE B 2 116 ? 10.418  0.846   1.664   1.00 92.35 116 B 1 
ATOM 2087 C CG  . PHE B 2 116 ? 11.653  -0.026  1.569   1.00 91.94 116 B 1 
ATOM 2088 C CD1 . PHE B 2 116 ? 11.686  -1.090  0.657   1.00 88.09 116 B 1 
ATOM 2089 C CD2 . PHE B 2 116 ? 12.797  0.262   2.333   1.00 88.01 116 B 1 
ATOM 2090 C CE1 . PHE B 2 116 ? 12.833  -1.875  0.516   1.00 86.87 116 B 1 
ATOM 2091 C CE2 . PHE B 2 116 ? 13.960  -0.515  2.192   1.00 86.65 116 B 1 
ATOM 2092 C CZ  . PHE B 2 116 ? 13.978  -1.591  1.285   1.00 87.41 116 B 1 
ATOM 2093 N N   . THR B 2 117 ? 8.577   3.577   1.044   1.00 93.05 117 B 1 
ATOM 2094 C CA  . THR B 2 117 ? 7.452   4.328   0.468   1.00 92.74 117 B 1 
ATOM 2095 C C   . THR B 2 117 ? 7.926   5.242   -0.661  1.00 93.15 117 B 1 
ATOM 2096 O O   . THR B 2 117 ? 7.275   5.330   -1.702  1.00 92.39 117 B 1 
ATOM 2097 C CB  . THR B 2 117 ? 6.745   5.161   1.537   1.00 91.37 117 B 1 
ATOM 2098 O OG1 . THR B 2 117 ? 6.269   4.330   2.565   1.00 80.46 117 B 1 
ATOM 2099 C CG2 . THR B 2 117 ? 5.535   5.905   0.971   1.00 79.18 117 B 1 
ATOM 2100 N N   . GLY B 2 118 ? 9.077   5.889   -0.501  1.00 93.75 118 B 1 
ATOM 2101 C CA  . GLY B 2 118 ? 9.705   6.677   -1.567  1.00 93.79 118 B 1 
ATOM 2102 C C   . GLY B 2 118 ? 10.002  5.842   -2.806  1.00 94.17 118 B 1 
ATOM 2103 O O   . GLY B 2 118 ? 9.592   6.213   -3.905  1.00 93.46 118 B 1 
ATOM 2104 N N   . LEU B 2 119 ? 10.643  4.689   -2.647  1.00 94.62 119 B 1 
ATOM 2105 C CA  . LEU B 2 119 ? 10.937  3.763   -3.747  1.00 94.72 119 B 1 
ATOM 2106 C C   . LEU B 2 119 ? 9.663   3.258   -4.439  1.00 94.58 119 B 1 
ATOM 2107 O O   . LEU B 2 119 ? 9.613   3.208   -5.666  1.00 93.24 119 B 1 
ATOM 2108 C CB  . LEU B 2 119 ? 11.776  2.588   -3.225  1.00 94.63 119 B 1 
ATOM 2109 C CG  . LEU B 2 119 ? 13.206  2.958   -2.770  1.00 91.79 119 B 1 
ATOM 2110 C CD1 . LEU B 2 119 ? 13.877  1.730   -2.154  1.00 87.48 119 B 1 
ATOM 2111 C CD2 . LEU B 2 119 ? 14.073  3.458   -3.925  1.00 87.76 119 B 1 
ATOM 2112 N N   . TYR B 2 120 ? 8.620   2.941   -3.657  1.00 93.69 120 B 1 
ATOM 2113 C CA  . TYR B 2 120 ? 7.312   2.551   -4.179  1.00 93.05 120 B 1 
ATOM 2114 C C   . TYR B 2 120 ? 6.715   3.644   -5.074  1.00 93.33 120 B 1 
ATOM 2115 O O   . TYR B 2 120 ? 6.354   3.388   -6.226  1.00 92.79 120 B 1 
ATOM 2116 C CB  . TYR B 2 120 ? 6.379   2.226   -2.994  1.00 91.77 120 B 1 
ATOM 2117 C CG  . TYR B 2 120 ? 4.925   2.016   -3.377  1.00 91.25 120 B 1 
ATOM 2118 C CD1 . TYR B 2 120 ? 4.027   3.107   -3.430  1.00 88.18 120 B 1 
ATOM 2119 C CD2 . TYR B 2 120 ? 4.464   0.726   -3.669  1.00 88.19 120 B 1 
ATOM 2120 C CE1 . TYR B 2 120 ? 2.688   2.902   -3.794  1.00 86.83 120 B 1 
ATOM 2121 C CE2 . TYR B 2 120 ? 3.113   0.515   -4.025  1.00 86.38 120 B 1 
ATOM 2122 C CZ  . TYR B 2 120 ? 2.234   1.608   -4.085  1.00 86.79 120 B 1 
ATOM 2123 O OH  . TYR B 2 120 ? 0.921   1.401   -4.430  1.00 84.24 120 B 1 
ATOM 2124 N N   . HIS B 2 121 ? 6.655   4.899   -4.593  1.00 93.86 121 B 1 
ATOM 2125 C CA  . HIS B 2 121 ? 6.096   6.008   -5.359  1.00 93.94 121 B 1 
ATOM 2126 C C   . HIS B 2 121 ? 6.962   6.387   -6.570  1.00 94.78 121 B 1 
ATOM 2127 O O   . HIS B 2 121 ? 6.420   6.607   -7.652  1.00 94.10 121 B 1 
ATOM 2128 C CB  . HIS B 2 121 ? 5.867   7.211   -4.439  1.00 92.97 121 B 1 
ATOM 2129 C CG  . HIS B 2 121 ? 4.636   7.078   -3.574  1.00 91.45 121 B 1 
ATOM 2130 N ND1 . HIS B 2 121 ? 3.333   7.038   -4.029  1.00 78.86 121 B 1 
ATOM 2131 C CD2 . HIS B 2 121 ? 4.577   6.993   -2.212  1.00 79.49 121 B 1 
ATOM 2132 C CE1 . HIS B 2 121 ? 2.525   6.933   -2.966  1.00 81.25 121 B 1 
ATOM 2133 N NE2 . HIS B 2 121 ? 3.235   6.908   -1.842  1.00 83.74 121 B 1 
ATOM 2134 N N   . ILE B 2 122 ? 8.289   6.415   -6.439  1.00 95.57 122 B 1 
ATOM 2135 C CA  . ILE B 2 122 ? 9.214   6.713   -7.547  1.00 96.11 122 B 1 
ATOM 2136 C C   . ILE B 2 122 ? 9.094   5.636   -8.640  1.00 96.19 122 B 1 
ATOM 2137 O O   . ILE B 2 122 ? 9.035   5.980   -9.818  1.00 95.38 122 B 1 
ATOM 2138 C CB  . ILE B 2 122 ? 10.660  6.862   -7.032  1.00 96.08 122 B 1 
ATOM 2139 C CG1 . ILE B 2 122 ? 10.802  8.127   -6.151  1.00 92.65 122 B 1 
ATOM 2140 C CG2 . ILE B 2 122 ? 11.665  6.943   -8.198  1.00 92.76 122 B 1 
ATOM 2141 C CD1 . ILE B 2 122 ? 12.093  8.159   -5.316  1.00 87.38 122 B 1 
ATOM 2142 N N   . GLY B 2 123 ? 9.029   4.366   -8.259  1.00 95.67 123 B 1 
ATOM 2143 C CA  . GLY B 2 123 ? 8.832   3.271   -9.200  1.00 95.47 123 B 1 
ATOM 2144 C C   . GLY B 2 123 ? 7.490   3.361   -9.934  1.00 95.66 123 B 1 
ATOM 2145 O O   . GLY B 2 123 ? 7.442   3.233   -11.159 1.00 94.80 123 B 1 
ATOM 2146 N N   . TYR B 2 124 ? 6.401   3.668   -9.217  1.00 95.07 124 B 1 
ATOM 2147 C CA  . TYR B 2 124 ? 5.066   3.851   -9.804  1.00 94.97 124 B 1 
ATOM 2148 C C   . TYR B 2 124 ? 5.017   5.038   -10.789 1.00 95.31 124 B 1 
ATOM 2149 O O   . TYR B 2 124 ? 4.652   4.864   -11.951 1.00 95.03 124 B 1 
ATOM 2150 C CB  . TYR B 2 124 ? 4.034   4.021   -8.681  1.00 94.51 124 B 1 
ATOM 2151 C CG  . TYR B 2 124 ? 2.662   4.424   -9.192  1.00 94.54 124 B 1 
ATOM 2152 C CD1 . TYR B 2 124 ? 2.201   5.750   -9.039  1.00 92.88 124 B 1 
ATOM 2153 C CD2 . TYR B 2 124 ? 1.861   3.486   -9.876  1.00 92.94 124 B 1 
ATOM 2154 C CE1 . TYR B 2 124 ? 0.955   6.128   -9.561  1.00 92.35 124 B 1 
ATOM 2155 C CE2 . TYR B 2 124 ? 0.609   3.870   -10.397 1.00 91.93 124 B 1 
ATOM 2156 C CZ  . TYR B 2 124 ? 0.167   5.189   -10.231 1.00 92.57 124 B 1 
ATOM 2157 O OH  . TYR B 2 124 ? -1.058  5.562   -10.751 1.00 91.22 124 B 1 
ATOM 2158 N N   . PHE B 2 125 ? 5.416   6.244   -10.344 1.00 95.64 125 B 1 
ATOM 2159 C CA  . PHE B 2 125 ? 5.380   7.438   -11.189 1.00 95.94 125 B 1 
ATOM 2160 C C   . PHE B 2 125 ? 6.402   7.371   -12.331 1.00 96.15 125 B 1 
ATOM 2161 O O   . PHE B 2 125 ? 6.075   7.716   -13.468 1.00 95.62 125 B 1 
ATOM 2162 C CB  . PHE B 2 125 ? 5.591   8.702   -10.342 1.00 95.62 125 B 1 
ATOM 2163 C CG  . PHE B 2 125 ? 4.406   9.096   -9.481  1.00 95.17 125 B 1 
ATOM 2164 C CD1 . PHE B 2 125 ? 3.166   9.379   -10.076 1.00 92.88 125 B 1 
ATOM 2165 C CD2 . PHE B 2 125 ? 4.540   9.202   -8.088  1.00 92.67 125 B 1 
ATOM 2166 C CE1 . PHE B 2 125 ? 2.059   9.754   -9.285  1.00 91.83 125 B 1 
ATOM 2167 C CE2 . PHE B 2 125 ? 3.444   9.577   -7.292  1.00 91.82 125 B 1 
ATOM 2168 C CZ  . PHE B 2 125 ? 2.198   9.850   -7.889  1.00 92.36 125 B 1 
ATOM 2169 N N   . GLY B 2 126 ? 7.603   6.864   -12.070 1.00 96.13 126 B 1 
ATOM 2170 C CA  . GLY B 2 126 ? 8.598   6.611   -13.106 1.00 96.29 126 B 1 
ATOM 2171 C C   . GLY B 2 126 ? 8.062   5.674   -14.186 1.00 96.54 126 B 1 
ATOM 2172 O O   . GLY B 2 126 ? 8.125   5.998   -15.372 1.00 95.73 126 B 1 
ATOM 2173 N N   . GLY B 2 127 ? 7.446   4.569   -13.789 1.00 96.16 127 B 1 
ATOM 2174 C CA  . GLY B 2 127 ? 6.840   3.604   -14.699 1.00 95.90 127 B 1 
ATOM 2175 C C   . GLY B 2 127 ? 5.840   4.238   -15.658 1.00 96.25 127 B 1 
ATOM 2176 O O   . GLY B 2 127 ? 6.012   4.169   -16.873 1.00 95.25 127 B 1 
ATOM 2177 N N   . ILE B 2 128 ? 4.834   4.955   -15.141 1.00 96.16 128 B 1 
ATOM 2178 C CA  . ILE B 2 128 ? 3.827   5.579   -16.004 1.00 96.00 128 B 1 
ATOM 2179 C C   . ILE B 2 128 ? 4.408   6.701   -16.876 1.00 96.20 128 B 1 
ATOM 2180 O O   . ILE B 2 128 ? 4.053   6.807   -18.050 1.00 95.62 128 B 1 
ATOM 2181 C CB  . ILE B 2 128 ? 2.581   6.029   -15.204 1.00 94.98 128 B 1 
ATOM 2182 C CG1 . ILE B 2 128 ? 1.459   6.550   -16.133 1.00 88.62 128 B 1 
ATOM 2183 C CG2 . ILE B 2 128 ? 2.890   7.096   -14.146 1.00 87.06 128 B 1 
ATOM 2184 C CD1 . ILE B 2 128 ? 1.038   5.583   -17.242 1.00 80.95 128 B 1 
ATOM 2185 N N   . PHE B 2 129 ? 5.361   7.498   -16.369 1.00 96.78 129 B 1 
ATOM 2186 C CA  . PHE B 2 129 ? 5.975   8.560   -17.160 1.00 96.88 129 B 1 
ATOM 2187 C C   . PHE B 2 129 ? 6.830   8.012   -18.305 1.00 96.52 129 B 1 
ATOM 2188 O O   . PHE B 2 129 ? 6.793   8.556   -19.411 1.00 95.40 129 B 1 
ATOM 2189 C CB  . PHE B 2 129 ? 6.791   9.492   -16.252 1.00 96.54 129 B 1 
ATOM 2190 C CG  . PHE B 2 129 ? 6.012   10.277  -15.205 1.00 96.32 129 B 1 
ATOM 2191 C CD1 . PHE B 2 129 ? 4.626   10.486  -15.298 1.00 93.43 129 B 1 
ATOM 2192 C CD2 . PHE B 2 129 ? 6.711   10.819  -14.111 1.00 93.48 129 B 1 
ATOM 2193 C CE1 . PHE B 2 129 ? 3.941   11.215  -14.307 1.00 92.63 129 B 1 
ATOM 2194 C CE2 . PHE B 2 129 ? 6.037   11.544  -13.119 1.00 92.65 129 B 1 
ATOM 2195 C CZ  . PHE B 2 129 ? 4.654   11.739  -13.210 1.00 93.47 129 B 1 
ATOM 2196 N N   . PHE B 2 130 ? 7.539   6.905   -18.114 1.00 96.72 130 B 1 
ATOM 2197 C CA  . PHE B 2 130 ? 8.262   6.257   -19.214 1.00 96.61 130 B 1 
ATOM 2198 C C   . PHE B 2 130 ? 7.333   5.578   -20.224 1.00 96.19 130 B 1 
ATOM 2199 O O   . PHE B 2 130 ? 7.620   5.616   -21.421 1.00 94.97 130 B 1 
ATOM 2200 C CB  . PHE B 2 130 ? 9.346   5.311   -18.669 1.00 96.27 130 B 1 
ATOM 2201 C CG  . PHE B 2 130 ? 10.562  6.048   -18.160 1.00 96.28 130 B 1 
ATOM 2202 C CD1 . PHE B 2 130 ? 11.359  6.793   -19.053 1.00 94.78 130 B 1 
ATOM 2203 C CD2 . PHE B 2 130 ? 10.883  6.054   -16.798 1.00 94.64 130 B 1 
ATOM 2204 C CE1 . PHE B 2 130 ? 12.443  7.552   -18.575 1.00 94.09 130 B 1 
ATOM 2205 C CE2 . PHE B 2 130 ? 11.963  6.811   -16.315 1.00 93.98 130 B 1 
ATOM 2206 C CZ  . PHE B 2 130 ? 12.730  7.569   -17.200 1.00 94.63 130 B 1 
ATOM 2207 N N   . ILE B 2 131 ? 6.172   5.062   -19.812 1.00 96.58 131 B 1 
ATOM 2208 C CA  . ILE B 2 131 ? 5.134   4.583   -20.744 1.00 96.14 131 B 1 
ATOM 2209 C C   . ILE B 2 131 ? 4.593   5.744   -21.594 1.00 95.71 131 B 1 
ATOM 2210 O O   . ILE B 2 131 ? 4.439   5.605   -22.814 1.00 94.51 131 B 1 
ATOM 2211 C CB  . ILE B 2 131 ? 4.006   3.852   -19.977 1.00 95.56 131 B 1 
ATOM 2212 C CG1 . ILE B 2 131 ? 4.537   2.531   -19.371 1.00 93.19 131 B 1 
ATOM 2213 C CG2 . ILE B 2 131 ? 2.819   3.550   -20.911 1.00 93.50 131 B 1 
ATOM 2214 C CD1 . ILE B 2 131 ? 3.593   1.891   -18.341 1.00 91.52 131 B 1 
ATOM 2215 N N   . ILE B 2 132 ? 4.354   6.915   -20.983 1.00 96.46 132 B 1 
ATOM 2216 C CA  . ILE B 2 132 ? 3.958   8.136   -21.689 1.00 95.97 132 B 1 
ATOM 2217 C C   . ILE B 2 132 ? 5.028   8.551   -22.703 1.00 95.21 132 B 1 
ATOM 2218 O O   . ILE B 2 132 ? 4.712   8.770   -23.874 1.00 93.97 132 B 1 
ATOM 2219 C CB  . ILE B 2 132 ? 3.646   9.259   -20.666 1.00 95.71 132 B 1 
ATOM 2220 C CG1 . ILE B 2 132 ? 2.300   8.983   -19.961 1.00 91.94 132 B 1 
ATOM 2221 C CG2 . ILE B 2 132 ? 3.638   10.640  -21.334 1.00 92.31 132 B 1 
ATOM 2222 C CD1 . ILE B 2 132 ? 2.057   9.869   -18.732 1.00 89.85 132 B 1 
ATOM 2223 N N   . LEU B 2 133 ? 6.310   8.602   -22.304 1.00 95.30 133 B 1 
ATOM 2224 C CA  . LEU B 2 133 ? 7.413   8.941   -23.208 1.00 94.68 133 B 1 
ATOM 2225 C C   . LEU B 2 133 ? 7.539   7.955   -24.375 1.00 93.88 133 B 1 
ATOM 2226 O O   . LEU B 2 133 ? 7.757   8.381   -25.512 1.00 92.06 133 B 1 
ATOM 2227 C CB  . LEU B 2 133 ? 8.728   8.983   -22.430 1.00 94.10 133 B 1 
ATOM 2228 C CG  . LEU B 2 133 ? 8.934   10.238  -21.555 1.00 91.28 133 B 1 
ATOM 2229 C CD1 . LEU B 2 133 ? 10.284  10.097  -20.864 1.00 86.99 133 B 1 
ATOM 2230 C CD2 . LEU B 2 133 ? 8.945   11.533  -22.368 1.00 86.78 133 B 1 
ATOM 2231 N N   . LEU B 2 134 ? 7.354   6.657   -24.144 1.00 94.27 134 B 1 
ATOM 2232 C CA  . LEU B 2 134 ? 7.322   5.644   -25.198 1.00 93.31 134 B 1 
ATOM 2233 C C   . LEU B 2 134 ? 6.179   5.882   -26.184 1.00 92.82 134 B 1 
ATOM 2234 O O   . LEU B 2 134 ? 6.374   5.757   -27.399 1.00 91.24 134 B 1 
ATOM 2235 C CB  . LEU B 2 134 ? 7.198   4.252   -24.561 1.00 92.58 134 B 1 
ATOM 2236 C CG  . LEU B 2 134 ? 8.516   3.718   -23.969 1.00 90.34 134 B 1 
ATOM 2237 C CD1 . LEU B 2 134 ? 8.230   2.519   -23.069 1.00 87.72 134 B 1 
ATOM 2238 C CD2 . LEU B 2 134 ? 9.467   3.276   -25.073 1.00 87.68 134 B 1 
ATOM 2239 N N   . THR B 2 135 ? 5.005   6.268   -25.693 1.00 94.26 135 B 1 
ATOM 2240 C CA  . THR B 2 135 ? 3.842   6.593   -26.525 1.00 93.84 135 B 1 
ATOM 2241 C C   . THR B 2 135 ? 4.093   7.837   -27.375 1.00 93.08 135 B 1 
ATOM 2242 O O   . THR B 2 135 ? 3.880   7.799   -28.590 1.00 91.31 135 B 1 
ATOM 2243 C CB  . THR B 2 135 ? 2.600   6.774   -25.644 1.00 93.71 135 B 1 
ATOM 2244 O OG1 . THR B 2 135 ? 2.352   5.556   -24.980 1.00 82.24 135 B 1 
ATOM 2245 C CG2 . THR B 2 135 ? 1.350   7.108   -26.452 1.00 82.50 135 B 1 
ATOM 2246 N N   . ILE B 2 136 ? 4.633   8.906   -26.785 1.00 93.22 136 B 1 
ATOM 2247 C CA  . ILE B 2 136 ? 5.013   10.138  -27.500 1.00 92.59 136 B 1 
ATOM 2248 C C   . ILE B 2 136 ? 6.102   9.844   -28.534 1.00 91.42 136 B 1 
ATOM 2249 O O   . ILE B 2 136 ? 5.998   10.286  -29.680 1.00 89.47 136 B 1 
ATOM 2250 C CB  . ILE B 2 136 ? 5.438   11.233  -26.496 1.00 92.46 136 B 1 
ATOM 2251 C CG1 . ILE B 2 136 ? 4.237   11.668  -25.623 1.00 90.07 136 B 1 
ATOM 2252 C CG2 . ILE B 2 136 ? 6.021   12.459  -27.227 1.00 90.07 136 B 1 
ATOM 2253 C CD1 . ILE B 2 136 ? 4.615   12.560  -24.432 1.00 85.86 136 B 1 
ATOM 2254 N N   . ASP B 2 137 ? 7.118   9.040   -28.215 1.00 91.74 137 B 1 
ATOM 2255 C CA  . ASP B 2 137 ? 8.177   8.646   -29.153 1.00 90.21 137 B 1 
ATOM 2256 C C   . ASP B 2 137 ? 7.610   7.906   -30.373 1.00 89.84 137 B 1 
ATOM 2257 O O   . ASP B 2 137 ? 8.029   8.158   -31.508 1.00 88.09 137 B 1 
ATOM 2258 C CB  . ASP B 2 137 ? 9.220   7.764   -28.441 1.00 88.79 137 B 1 
ATOM 2259 C CG  . ASP B 2 137 ? 10.299  7.287   -29.419 1.00 85.99 137 B 1 
ATOM 2260 O OD1 . ASP B 2 137 ? 10.998  8.134   -30.008 1.00 82.00 137 B 1 
ATOM 2261 O OD2 . ASP B 2 137 ? 10.429  6.068   -29.702 1.00 81.23 137 B 1 
ATOM 2262 N N   . ARG B 2 138 ? 6.627   7.018   -30.179 1.00 89.77 138 B 1 
ATOM 2263 C CA  . ARG B 2 138 ? 5.945   6.335   -31.291 1.00 88.97 138 B 1 
ATOM 2264 C C   . ARG B 2 138 ? 5.110   7.296   -32.120 1.00 89.41 138 B 1 
ATOM 2265 O O   . ARG B 2 138 ? 5.164   7.216   -33.348 1.00 87.38 138 B 1 
ATOM 2266 C CB  . ARG B 2 138 ? 5.060   5.197   -30.778 1.00 87.00 138 B 1 
ATOM 2267 C CG  . ARG B 2 138 ? 5.796   3.993   -30.184 1.00 80.17 138 B 1 
ATOM 2268 C CD  . ARG B 2 138 ? 6.804   3.347   -31.143 1.00 76.71 138 B 1 
ATOM 2269 N NE  . ARG B 2 138 ? 8.131   3.943   -31.017 1.00 73.80 138 B 1 
ATOM 2270 C CZ  . ARG B 2 138 ? 9.165   3.699   -31.823 1.00 69.72 138 B 1 
ATOM 2271 N NH1 . ARG B 2 138 ? 9.059   2.922   -32.859 1.00 62.02 138 B 1 
ATOM 2272 N NH2 . ARG B 2 138 ? 10.312  4.234   -31.581 1.00 63.75 138 B 1 
ATOM 2273 N N   . TYR B 2 139 ? 4.376   8.209   -31.482 1.00 89.34 139 B 1 
ATOM 2274 C CA  . TYR B 2 139 ? 3.597   9.235   -32.160 1.00 89.76 139 B 1 
ATOM 2275 C C   . TYR B 2 139 ? 4.486   10.113  -33.047 1.00 89.41 139 B 1 
ATOM 2276 O O   . TYR B 2 139 ? 4.254   10.197  -34.256 1.00 88.37 139 B 1 
ATOM 2277 C CB  . TYR B 2 139 ? 2.831   10.061  -31.122 1.00 90.38 139 B 1 
ATOM 2278 C CG  . TYR B 2 139 ? 2.117   11.250  -31.714 1.00 90.95 139 B 1 
ATOM 2279 C CD1 . TYR B 2 139 ? 2.702   12.535  -31.658 1.00 88.97 139 B 1 
ATOM 2280 C CD2 . TYR B 2 139 ? 0.872   11.084  -32.352 1.00 89.62 139 B 1 
ATOM 2281 C CE1 . TYR B 2 139 ? 2.050   13.634  -32.237 1.00 89.04 139 B 1 
ATOM 2282 C CE2 . TYR B 2 139 ? 0.215   12.183  -32.927 1.00 89.22 139 B 1 
ATOM 2283 C CZ  . TYR B 2 139 ? 0.805   13.457  -32.876 1.00 89.79 139 B 1 
ATOM 2284 O OH  . TYR B 2 139 ? 0.168   14.523  -33.451 1.00 88.59 139 B 1 
ATOM 2285 N N   . LEU B 2 140 ? 5.582   10.666  -32.508 1.00 89.20 140 B 1 
ATOM 2286 C CA  . LEU B 2 140 ? 6.513   11.497  -33.266 1.00 88.56 140 B 1 
ATOM 2287 C C   . LEU B 2 140 ? 7.175   10.728  -34.414 1.00 87.86 140 B 1 
ATOM 2288 O O   . LEU B 2 140 ? 7.265   11.235  -35.528 1.00 85.95 140 B 1 
ATOM 2289 C CB  . LEU B 2 140 ? 7.581   12.068  -32.311 1.00 88.04 140 B 1 
ATOM 2290 C CG  . LEU B 2 140 ? 7.060   13.091  -31.281 1.00 84.28 140 B 1 
ATOM 2291 C CD1 . LEU B 2 140 ? 8.221   13.517  -30.370 1.00 79.91 140 B 1 
ATOM 2292 C CD2 . LEU B 2 140 ? 6.485   14.347  -31.940 1.00 79.40 140 B 1 
ATOM 2293 N N   . ALA B 2 141 ? 7.577   9.477   -34.189 1.00 88.02 141 B 1 
ATOM 2294 C CA  . ALA B 2 141 ? 8.227   8.658   -35.215 1.00 86.89 141 B 1 
ATOM 2295 C C   . ALA B 2 141 ? 7.323   8.310   -36.412 1.00 86.55 141 B 1 
ATOM 2296 O O   . ALA B 2 141 ? 7.837   7.991   -37.485 1.00 83.95 141 B 1 
ATOM 2297 C CB  . ALA B 2 141 ? 8.738   7.373   -34.555 1.00 85.18 141 B 1 
ATOM 2298 N N   . ILE B 2 142 ? 6.005   8.321   -36.229 1.00 86.94 142 B 1 
ATOM 2299 C CA  . ILE B 2 142 ? 5.042   7.927   -37.270 1.00 86.65 142 B 1 
ATOM 2300 C C   . ILE B 2 142 ? 4.381   9.147   -37.898 1.00 86.46 142 B 1 
ATOM 2301 O O   . ILE B 2 142 ? 4.345   9.243   -39.120 1.00 84.01 142 B 1 
ATOM 2302 C CB  . ILE B 2 142 ? 4.013   6.928   -36.692 1.00 85.40 142 B 1 
ATOM 2303 C CG1 . ILE B 2 142 ? 4.749   5.615   -36.362 1.00 82.34 142 B 1 
ATOM 2304 C CG2 . ILE B 2 142 ? 2.855   6.673   -37.672 1.00 80.75 142 B 1 
ATOM 2305 C CD1 . ILE B 2 142 ? 3.893   4.611   -35.607 1.00 74.78 142 B 1 
ATOM 2306 N N   . VAL B 2 143 ? 3.877   10.069  -37.076 1.00 86.98 143 B 1 
ATOM 2307 C CA  . VAL B 2 143 ? 3.114   11.236  -37.540 1.00 86.87 143 B 1 
ATOM 2308 C C   . VAL B 2 143 ? 4.035   12.369  -37.972 1.00 85.96 143 B 1 
ATOM 2309 O O   . VAL B 2 143 ? 3.810   12.985  -39.007 1.00 81.49 143 B 1 
ATOM 2310 C CB  . VAL B 2 143 ? 2.115   11.702  -36.454 1.00 86.40 143 B 1 
ATOM 2311 C CG1 . VAL B 2 143 ? 1.255   12.864  -36.941 1.00 80.63 143 B 1 
ATOM 2312 C CG2 . VAL B 2 143 ? 1.171   10.558  -36.063 1.00 81.84 143 B 1 
ATOM 2313 N N   . HIS B 2 144 ? 5.120   12.611  -37.229 1.00 86.54 144 B 1 
ATOM 2314 C CA  . HIS B 2 144 ? 6.086   13.689  -37.479 1.00 85.47 144 B 1 
ATOM 2315 C C   . HIS B 2 144 ? 7.484   13.139  -37.798 1.00 84.53 144 B 1 
ATOM 2316 O O   . HIS B 2 144 ? 8.477   13.502  -37.167 1.00 78.62 144 B 1 
ATOM 2317 C CB  . HIS B 2 144 ? 6.072   14.679  -36.306 1.00 83.91 144 B 1 
ATOM 2318 C CG  . HIS B 2 144 ? 4.746   15.344  -36.107 1.00 81.97 144 B 1 
ATOM 2319 N ND1 . HIS B 2 144 ? 4.179   16.298  -36.937 1.00 70.93 144 B 1 
ATOM 2320 C CD2 . HIS B 2 144 ? 3.844   15.109  -35.099 1.00 71.20 144 B 1 
ATOM 2321 C CE1 . HIS B 2 144 ? 2.976   16.629  -36.431 1.00 72.73 144 B 1 
ATOM 2322 N NE2 . HIS B 2 144 ? 2.747   15.926  -35.318 1.00 73.38 144 B 1 
ATOM 2323 N N   . ALA B 2 145 ? 7.579   12.266  -38.814 1.00 79.63 145 B 1 
ATOM 2324 C CA  . ALA B 2 145 ? 8.807   11.532  -39.137 1.00 76.97 145 B 1 
ATOM 2325 C C   . ALA B 2 145 ? 10.045  12.429  -39.348 1.00 77.38 145 B 1 
ATOM 2326 O O   . ALA B 2 145 ? 11.130  12.108  -38.861 1.00 72.25 145 B 1 
ATOM 2327 C CB  . ALA B 2 145 ? 8.528   10.669  -40.372 1.00 71.56 145 B 1 
ATOM 2328 N N   . VAL B 2 146 ? 9.890   13.585  -40.016 1.00 75.43 146 B 1 
ATOM 2329 C CA  . VAL B 2 146 ? 10.995  14.523  -40.277 1.00 75.44 146 B 1 
ATOM 2330 C C   . VAL B 2 146 ? 11.521  15.142  -38.982 1.00 75.47 146 B 1 
ATOM 2331 O O   . VAL B 2 146 ? 12.736  15.186  -38.754 1.00 71.67 146 B 1 
ATOM 2332 C CB  . VAL B 2 146 ? 10.565  15.633  -41.256 1.00 72.08 146 B 1 
ATOM 2333 C CG1 . VAL B 2 146 ? 11.710  16.601  -41.556 1.00 64.09 146 B 1 
ATOM 2334 C CG2 . VAL B 2 146 ? 10.094  15.038  -42.584 1.00 65.90 146 B 1 
ATOM 2335 N N   . PHE B 2 147 ? 10.635  15.588  -38.095 1.00 77.54 147 B 1 
ATOM 2336 C CA  . PHE B 2 147 ? 11.016  16.102  -36.778 1.00 77.99 147 B 1 
ATOM 2337 C C   . PHE B 2 147 ? 11.656  15.006  -35.916 1.00 78.29 147 B 1 
ATOM 2338 O O   . PHE B 2 147 ? 12.699  15.224  -35.296 1.00 74.49 147 B 1 
ATOM 2339 C CB  . PHE B 2 147 ? 9.782   16.699  -36.089 1.00 74.52 147 B 1 
ATOM 2340 C CG  . PHE B 2 147 ? 10.073  17.210  -34.700 1.00 71.28 147 B 1 
ATOM 2341 C CD1 . PHE B 2 147 ? 9.738   16.444  -33.568 1.00 64.26 147 B 1 
ATOM 2342 C CD2 . PHE B 2 147 ? 10.716  18.456  -34.534 1.00 62.96 147 B 1 
ATOM 2343 C CE1 . PHE B 2 147 ? 10.038  16.919  -32.286 1.00 59.55 147 B 1 
ATOM 2344 C CE2 . PHE B 2 147 ? 11.010  18.932  -33.246 1.00 58.94 147 B 1 
ATOM 2345 C CZ  . PHE B 2 147 ? 10.663  18.159  -32.124 1.00 61.10 147 B 1 
ATOM 2346 N N   . ALA B 2 148 ? 11.100  13.809  -35.960 1.00 74.28 148 B 1 
ATOM 2347 C CA  . ALA B 2 148 ? 11.603  12.668  -35.206 1.00 71.57 148 B 1 
ATOM 2348 C C   . ALA B 2 148 ? 13.044  12.284  -35.589 1.00 73.77 148 B 1 
ATOM 2349 O O   . ALA B 2 148 ? 13.818  11.934  -34.701 1.00 71.84 148 B 1 
ATOM 2350 C CB  . ALA B 2 148 ? 10.645  11.497  -35.410 1.00 67.26 148 B 1 
ATOM 2351 N N   . LEU B 2 149 ? 13.432  12.393  -36.859 1.00 73.74 149 B 1 
ATOM 2352 C CA  . LEU B 2 149 ? 14.816  12.136  -37.289 1.00 73.99 149 B 1 
ATOM 2353 C C   . LEU B 2 149 ? 15.836  13.055  -36.600 1.00 76.09 149 B 1 
ATOM 2354 O O   . LEU B 2 149 ? 16.922  12.600  -36.257 1.00 73.08 149 B 1 
ATOM 2355 C CB  . LEU B 2 149 ? 14.916  12.297  -38.816 1.00 69.70 149 B 1 
ATOM 2356 C CG  . LEU B 2 149 ? 14.361  11.097  -39.601 1.00 62.15 149 B 1 
ATOM 2357 C CD1 . LEU B 2 149 ? 14.170  11.476  -41.077 1.00 57.34 149 B 1 
ATOM 2358 C CD2 . LEU B 2 149 ? 15.313  9.897   -39.544 1.00 57.53 149 B 1 
ATOM 2359 N N   . LYS B 2 150 ? 15.477  14.334  -36.357 1.00 73.90 150 B 1 
ATOM 2360 C CA  . LYS B 2 150 ? 16.344  15.300  -35.672 1.00 74.86 150 B 1 
ATOM 2361 C C   . LYS B 2 150 ? 16.294  15.151  -34.146 1.00 75.53 150 B 1 
ATOM 2362 O O   . LYS B 2 150 ? 17.322  15.245  -33.490 1.00 72.91 150 B 1 
ATOM 2363 C CB  . LYS B 2 150 ? 15.988  16.733  -36.101 1.00 72.97 150 B 1 
ATOM 2364 C CG  . LYS B 2 150 ? 16.261  16.994  -37.591 1.00 65.75 150 B 1 
ATOM 2365 C CD  . LYS B 2 150 ? 15.990  18.467  -37.946 1.00 61.69 150 B 1 
ATOM 2366 C CE  . LYS B 2 150 ? 16.298  18.745  -39.422 1.00 53.46 150 B 1 
ATOM 2367 N NZ  . LYS B 2 150 ? 16.118  20.175  -39.781 1.00 46.66 150 B 1 
ATOM 2368 N N   . ALA B 2 151 ? 15.114  14.914  -33.584 1.00 75.63 151 B 1 
ATOM 2369 C CA  . ALA B 2 151 ? 14.905  14.897  -32.139 1.00 75.13 151 B 1 
ATOM 2370 C C   . ALA B 2 151 ? 15.296  13.567  -31.469 1.00 77.51 151 B 1 
ATOM 2371 O O   . ALA B 2 151 ? 15.728  13.556  -30.327 1.00 73.44 151 B 1 
ATOM 2372 C CB  . ALA B 2 151 ? 13.440  15.248  -31.867 1.00 69.85 151 B 1 
ATOM 2373 N N   . ARG B 2 152 ? 15.138  12.431  -32.155 1.00 76.81 152 B 1 
ATOM 2374 C CA  . ARG B 2 152 ? 15.276  11.092  -31.550 1.00 76.52 152 B 1 
ATOM 2375 C C   . ARG B 2 152 ? 16.722  10.630  -31.425 1.00 77.06 152 B 1 
ATOM 2376 O O   . ARG B 2 152 ? 17.091  9.548   -31.901 1.00 75.30 152 B 1 
ATOM 2377 C CB  . ARG B 2 152 ? 14.375  10.075  -32.265 1.00 74.39 152 B 1 
ATOM 2378 C CG  . ARG B 2 152 ? 12.884  10.415  -32.099 1.00 69.70 152 B 1 
ATOM 2379 C CD  . ARG B 2 152 ? 12.008  9.459   -32.899 1.00 68.56 152 B 1 
ATOM 2380 N NE  . ARG B 2 152 ? 12.025  8.111   -32.307 1.00 66.92 152 B 1 
ATOM 2381 C CZ  . ARG B 2 152 ? 12.344  6.974   -32.891 1.00 64.26 152 B 1 
ATOM 2382 N NH1 . ARG B 2 152 ? 12.627  6.901   -34.159 1.00 60.34 152 B 1 
ATOM 2383 N NH2 . ARG B 2 152 ? 12.382  5.898   -32.175 1.00 60.20 152 B 1 
ATOM 2384 N N   . THR B 2 153 ? 17.554  11.434  -30.748 1.00 82.12 153 B 1 
ATOM 2385 C CA  . THR B 2 153 ? 18.957  11.135  -30.473 1.00 82.33 153 B 1 
ATOM 2386 C C   . THR B 2 153 ? 19.128  10.472  -29.101 1.00 84.00 153 B 1 
ATOM 2387 O O   . THR B 2 153 ? 18.272  10.593  -28.217 1.00 82.44 153 B 1 
ATOM 2388 C CB  . THR B 2 153 ? 19.837  12.384  -30.584 1.00 78.62 153 B 1 
ATOM 2389 O OG1 . THR B 2 153 ? 19.517  13.295  -29.564 1.00 70.11 153 B 1 
ATOM 2390 C CG2 . THR B 2 153 ? 19.685  13.094  -31.924 1.00 68.87 153 B 1 
ATOM 2391 N N   . VAL B 2 154 ? 20.259  9.792   -28.901 1.00 86.73 154 B 1 
ATOM 2392 C CA  . VAL B 2 154 ? 20.625  9.207   -27.596 1.00 87.04 154 B 1 
ATOM 2393 C C   . VAL B 2 154 ? 20.757  10.291  -26.523 1.00 88.80 154 B 1 
ATOM 2394 O O   . VAL B 2 154 ? 20.223  10.134  -25.431 1.00 88.16 154 B 1 
ATOM 2395 C CB  . VAL B 2 154 ? 21.921  8.386   -27.715 1.00 84.62 154 B 1 
ATOM 2396 C CG1 . VAL B 2 154 ? 22.421  7.877   -26.368 1.00 76.57 154 B 1 
ATOM 2397 C CG2 . VAL B 2 154 ? 21.699  7.177   -28.629 1.00 76.36 154 B 1 
ATOM 2398 N N   . THR B 2 155 ? 21.387  11.420  -26.855 1.00 87.90 155 B 1 
ATOM 2399 C CA  . THR B 2 155 ? 21.542  12.561  -25.938 1.00 88.64 155 B 1 
ATOM 2400 C C   . THR B 2 155 ? 20.196  13.109  -25.485 1.00 89.39 155 B 1 
ATOM 2401 O O   . THR B 2 155 ? 19.983  13.294  -24.288 1.00 88.43 155 B 1 
ATOM 2402 C CB  . THR B 2 155 ? 22.342  13.686  -26.612 1.00 87.64 155 B 1 
ATOM 2403 O OG1 . THR B 2 155 ? 23.491  13.152  -27.224 1.00 76.04 155 B 1 
ATOM 2404 C CG2 . THR B 2 155 ? 22.795  14.755  -25.618 1.00 73.07 155 B 1 
ATOM 2405 N N   . PHE B 2 156 ? 19.260  13.307  -26.423 1.00 89.63 156 B 1 
ATOM 2406 C CA  . PHE B 2 156 ? 17.906  13.731  -26.085 1.00 89.86 156 B 1 
ATOM 2407 C C   . PHE B 2 156 ? 17.203  12.719  -25.163 1.00 90.73 156 B 1 
ATOM 2408 O O   . PHE B 2 156 ? 16.548  13.106  -24.200 1.00 90.23 156 B 1 
ATOM 2409 C CB  . PHE B 2 156 ? 17.103  13.938  -27.371 1.00 88.68 156 B 1 
ATOM 2410 C CG  . PHE B 2 156 ? 15.704  14.457  -27.127 1.00 87.04 156 B 1 
ATOM 2411 C CD1 . PHE B 2 156 ? 14.614  13.577  -27.141 1.00 82.25 156 B 1 
ATOM 2412 C CD2 . PHE B 2 156 ? 15.496  15.816  -26.861 1.00 81.41 156 B 1 
ATOM 2413 C CE1 . PHE B 2 156 ? 13.312  14.054  -26.899 1.00 79.96 156 B 1 
ATOM 2414 C CE2 . PHE B 2 156 ? 14.200  16.302  -26.621 1.00 78.64 156 B 1 
ATOM 2415 C CZ  . PHE B 2 156 ? 13.105  15.423  -26.636 1.00 79.89 156 B 1 
ATOM 2416 N N   . GLY B 2 157 ? 17.399  11.427  -25.403 1.00 90.35 157 B 1 
ATOM 2417 C CA  . GLY B 2 157 ? 16.867  10.364  -24.559 1.00 90.71 157 B 1 
ATOM 2418 C C   . GLY B 2 157 ? 17.422  10.375  -23.140 1.00 92.36 157 B 1 
ATOM 2419 O O   . GLY B 2 157 ? 16.661  10.205  -22.193 1.00 91.48 157 B 1 
ATOM 2420 N N   . VAL B 2 158 ? 18.719  10.627  -22.961 1.00 92.14 158 B 1 
ATOM 2421 C CA  . VAL B 2 158 ? 19.339  10.739  -21.634 1.00 92.74 158 B 1 
ATOM 2422 C C   . VAL B 2 158 ? 18.808  11.966  -20.890 1.00 93.78 158 B 1 
ATOM 2423 O O   . VAL B 2 158 ? 18.360  11.831  -19.755 1.00 93.54 158 B 1 
ATOM 2424 C CB  . VAL B 2 158 ? 20.874  10.757  -21.735 1.00 91.79 158 B 1 
ATOM 2425 C CG1 . VAL B 2 158 ? 21.538  11.015  -20.384 1.00 86.45 158 B 1 
ATOM 2426 C CG2 . VAL B 2 158 ? 21.398  9.417   -22.255 1.00 86.27 158 B 1 
ATOM 2427 N N   . VAL B 2 159 ? 18.791  13.141  -21.536 1.00 93.77 159 B 1 
ATOM 2428 C CA  . VAL B 2 159 ? 18.305  14.384  -20.912 1.00 94.26 159 B 1 
ATOM 2429 C C   . VAL B 2 159 ? 16.840  14.264  -20.497 1.00 94.82 159 B 1 
ATOM 2430 O O   . VAL B 2 159 ? 16.498  14.554  -19.348 1.00 94.47 159 B 1 
ATOM 2431 C CB  . VAL B 2 159 ? 18.517  15.591  -21.856 1.00 93.57 159 B 1 
ATOM 2432 C CG1 . VAL B 2 159 ? 17.875  16.867  -21.317 1.00 87.93 159 B 1 
ATOM 2433 C CG2 . VAL B 2 159 ? 20.012  15.872  -22.033 1.00 87.65 159 B 1 
ATOM 2434 N N   . THR B 2 160 ? 15.968  13.780  -21.388 1.00 94.42 160 B 1 
ATOM 2435 C CA  . THR B 2 160 ? 14.548  13.586  -21.068 1.00 94.47 160 B 1 
ATOM 2436 C C   . THR B 2 160 ? 14.337  12.535  -19.977 1.00 95.29 160 B 1 
ATOM 2437 O O   . THR B 2 160 ? 13.457  12.715  -19.139 1.00 94.48 160 B 1 
ATOM 2438 C CB  . THR B 2 160 ? 13.717  13.207  -22.301 1.00 92.76 160 B 1 
ATOM 2439 O OG1 . THR B 2 160 ? 14.306  12.150  -23.014 1.00 81.16 160 B 1 
ATOM 2440 C CG2 . THR B 2 160 ? 13.573  14.385  -23.261 1.00 81.11 160 B 1 
ATOM 2441 N N   . SER B 2 161 ? 15.160  11.493  -19.914 1.00 94.81 161 B 1 
ATOM 2442 C CA  . SER B 2 161 ? 15.092  10.493  -18.844 1.00 95.20 161 B 1 
ATOM 2443 C C   . SER B 2 161 ? 15.457  11.090  -17.487 1.00 96.19 161 B 1 
ATOM 2444 O O   . SER B 2 161 ? 14.741  10.866  -16.513 1.00 95.15 161 B 1 
ATOM 2445 C CB  . SER B 2 161 ? 16.006  9.297   -19.134 1.00 93.95 161 B 1 
ATOM 2446 O OG  . SER B 2 161 ? 15.624  8.661   -20.344 1.00 82.64 161 B 1 
ATOM 2447 N N   . VAL B 2 162 ? 16.524  11.915  -17.407 1.00 96.79 162 B 1 
ATOM 2448 C CA  . VAL B 2 162 ? 16.912  12.606  -16.171 1.00 97.09 162 B 1 
ATOM 2449 C C   . VAL B 2 162 ? 15.800  13.538  -15.687 1.00 97.31 162 B 1 
ATOM 2450 O O   . VAL B 2 162 ? 15.412  13.476  -14.518 1.00 96.65 162 B 1 
ATOM 2451 C CB  . VAL B 2 162 ? 18.240  13.370  -16.346 1.00 96.45 162 B 1 
ATOM 2452 C CG1 . VAL B 2 162 ? 18.575  14.246  -15.137 1.00 91.95 162 B 1 
ATOM 2453 C CG2 . VAL B 2 162 ? 19.401  12.388  -16.524 1.00 92.08 162 B 1 
ATOM 2454 N N   . ILE B 2 163 ? 15.229  14.359  -16.587 1.00 97.04 163 B 1 
ATOM 2455 C CA  . ILE B 2 163 ? 14.110  15.242  -16.250 1.00 96.98 163 B 1 
ATOM 2456 C C   . ILE B 2 163 ? 12.917  14.427  -15.737 1.00 97.08 163 B 1 
ATOM 2457 O O   . ILE B 2 163 ? 12.312  14.774  -14.727 1.00 96.26 163 B 1 
ATOM 2458 C CB  . ILE B 2 163 ? 13.720  16.127  -17.455 1.00 96.24 163 B 1 
ATOM 2459 C CG1 . ILE B 2 163 ? 14.877  17.101  -17.784 1.00 92.65 163 B 1 
ATOM 2460 C CG2 . ILE B 2 163 ? 12.430  16.918  -17.186 1.00 92.05 163 B 1 
ATOM 2461 C CD1 . ILE B 2 163 ? 14.732  17.806  -19.150 1.00 83.98 163 B 1 
ATOM 2462 N N   . THR B 2 164 ? 12.599  13.310  -16.378 1.00 97.17 164 B 1 
ATOM 2463 C CA  . THR B 2 164 ? 11.483  12.440  -15.984 1.00 97.08 164 B 1 
ATOM 2464 C C   . THR B 2 164 ? 11.694  11.842  -14.597 1.00 97.14 164 B 1 
ATOM 2465 O O   . THR B 2 164 ? 10.749  11.821  -13.806 1.00 95.90 164 B 1 
ATOM 2466 C CB  . THR B 2 164 ? 11.268  11.335  -17.012 1.00 95.99 164 B 1 
ATOM 2467 O OG1 . THR B 2 164 ? 11.000  11.929  -18.261 1.00 88.28 164 B 1 
ATOM 2468 C CG2 . THR B 2 164 ? 10.073  10.445  -16.683 1.00 88.83 164 B 1 
ATOM 2469 N N   . TRP B 2 165 ? 12.907  11.419  -14.262 1.00 96.77 165 B 1 
ATOM 2470 C CA  . TRP B 2 165 ? 13.228  10.948  -12.911 1.00 96.96 165 B 1 
ATOM 2471 C C   . TRP B 2 165 ? 13.077  12.056  -11.863 1.00 96.90 165 B 1 
ATOM 2472 O O   . TRP B 2 165 ? 12.504  11.806  -10.805 1.00 95.61 165 B 1 
ATOM 2473 C CB  . TRP B 2 165 ? 14.632  10.353  -12.878 1.00 96.43 165 B 1 
ATOM 2474 C CG  . TRP B 2 165 ? 14.726  8.960   -13.424 1.00 95.91 165 B 1 
ATOM 2475 C CD1 . TRP B 2 165 ? 15.476  8.561   -14.480 1.00 93.61 165 B 1 
ATOM 2476 C CD2 . TRP B 2 165 ? 14.043  7.752   -12.944 1.00 95.10 165 B 1 
ATOM 2477 N NE1 . TRP B 2 165 ? 15.309  7.194   -14.681 1.00 92.59 165 B 1 
ATOM 2478 C CE2 . TRP B 2 165 ? 14.436  6.668   -13.762 1.00 94.30 165 B 1 
ATOM 2479 C CE3 . TRP B 2 165 ? 13.142  7.504   -11.892 1.00 93.61 165 B 1 
ATOM 2480 C CZ2 . TRP B 2 165 ? 13.942  5.356   -13.553 1.00 92.95 165 B 1 
ATOM 2481 C CZ3 . TRP B 2 165 ? 12.634  6.190   -11.680 1.00 92.12 165 B 1 
ATOM 2482 C CH2 . TRP B 2 165 ? 13.039  5.145   -12.506 1.00 91.82 165 B 1 
ATOM 2483 N N   . LEU B 2 166 ? 13.505  13.296  -12.157 1.00 97.52 166 B 1 
ATOM 2484 C CA  . LEU B 2 166 ? 13.311  14.435  -11.252 1.00 97.30 166 B 1 
ATOM 2485 C C   . LEU B 2 166 ? 11.821  14.717  -11.011 1.00 97.14 166 B 1 
ATOM 2486 O O   . LEU B 2 166 ? 11.417  14.916  -9.862  1.00 96.12 166 B 1 
ATOM 2487 C CB  . LEU B 2 166 ? 14.009  15.678  -11.821 1.00 97.15 166 B 1 
ATOM 2488 C CG  . LEU B 2 166 ? 15.550  15.607  -11.836 1.00 92.38 166 B 1 
ATOM 2489 C CD1 . LEU B 2 166 ? 16.109  16.821  -12.570 1.00 86.01 166 B 1 
ATOM 2490 C CD2 . LEU B 2 166 ? 16.143  15.568  -10.430 1.00 86.90 166 B 1 
ATOM 2491 N N   . VAL B 2 167 ? 10.993  14.678  -12.063 1.00 97.30 167 B 1 
ATOM 2492 C CA  . VAL B 2 167 ? 9.543   14.843  -11.938 1.00 96.87 167 B 1 
ATOM 2493 C C   . VAL B 2 167 ? 8.916   13.699  -11.131 1.00 96.41 167 B 1 
ATOM 2494 O O   . VAL B 2 167 ? 8.065   13.958  -10.274 1.00 95.17 167 B 1 
ATOM 2495 C CB  . VAL B 2 167 ? 8.880   14.981  -13.323 1.00 96.02 167 B 1 
ATOM 2496 C CG1 . VAL B 2 167 ? 7.356   15.087  -13.232 1.00 91.91 167 B 1 
ATOM 2497 C CG2 . VAL B 2 167 ? 9.355   16.251  -14.036 1.00 91.82 167 B 1 
ATOM 2498 N N   . ALA B 2 168 ? 9.359   12.461  -11.322 1.00 96.86 168 B 1 
ATOM 2499 C CA  . ALA B 2 168 ? 8.871   11.310  -10.555 1.00 96.40 168 B 1 
ATOM 2500 C C   . ALA B 2 168 ? 9.239   11.411  -9.065  1.00 96.06 168 B 1 
ATOM 2501 O O   . ALA B 2 168 ? 8.406   11.129  -8.199  1.00 94.45 168 B 1 
ATOM 2502 C CB  . ALA B 2 168 ? 9.431   10.028  -11.182 1.00 95.93 168 B 1 
ATOM 2503 N N   . VAL B 2 169 ? 10.462  11.865  -8.737  1.00 97.02 169 B 1 
ATOM 2504 C CA  . VAL B 2 169 ? 10.885  12.137  -7.356  1.00 96.62 169 B 1 
ATOM 2505 C C   . VAL B 2 169 ? 10.032  13.245  -6.748  1.00 96.25 169 B 1 
ATOM 2506 O O   . VAL B 2 169 ? 9.502   13.070  -5.650  1.00 95.00 169 B 1 
ATOM 2507 C CB  . VAL B 2 169 ? 12.385  12.481  -7.283  1.00 96.16 169 B 1 
ATOM 2508 C CG1 . VAL B 2 169 ? 12.803  12.980  -5.893  1.00 91.88 169 B 1 
ATOM 2509 C CG2 . VAL B 2 169 ? 13.239  11.248  -7.587  1.00 92.23 169 B 1 
ATOM 2510 N N   . PHE B 2 170 ? 9.823   14.360  -7.466  1.00 96.43 170 B 1 
ATOM 2511 C CA  . PHE B 2 170 ? 9.002   15.474  -6.986  1.00 95.96 170 B 1 
ATOM 2512 C C   . PHE B 2 170 ? 7.550   15.051  -6.725  1.00 95.39 170 B 1 
ATOM 2513 O O   . PHE B 2 170 ? 7.010   15.356  -5.664  1.00 93.35 170 B 1 
ATOM 2514 C CB  . PHE B 2 170 ? 9.074   16.624  -7.995  1.00 95.34 170 B 1 
ATOM 2515 C CG  . PHE B 2 170 ? 8.397   17.878  -7.493  1.00 90.43 170 B 1 
ATOM 2516 C CD1 . PHE B 2 170 ? 7.107   18.207  -7.932  1.00 82.98 170 B 1 
ATOM 2517 C CD2 . PHE B 2 170 ? 9.043   18.706  -6.560  1.00 81.72 170 B 1 
ATOM 2518 C CE1 . PHE B 2 170 ? 6.475   19.362  -7.449  1.00 79.51 170 B 1 
ATOM 2519 C CE2 . PHE B 2 170 ? 8.411   19.855  -6.066  1.00 79.36 170 B 1 
ATOM 2520 C CZ  . PHE B 2 170 ? 7.126   20.185  -6.513  1.00 80.08 170 B 1 
ATOM 2521 N N   . ALA B 2 171 ? 6.947   14.267  -7.618  1.00 95.27 171 B 1 
ATOM 2522 C CA  . ALA B 2 171 ? 5.613   13.709  -7.430  1.00 94.24 171 B 1 
ATOM 2523 C C   . ALA B 2 171 ? 5.519   12.740  -6.230  1.00 93.49 171 B 1 
ATOM 2524 O O   . ALA B 2 171 ? 4.453   12.573  -5.647  1.00 91.12 171 B 1 
ATOM 2525 C CB  . ALA B 2 171 ? 5.207   13.006  -8.732  1.00 93.55 171 B 1 
ATOM 2526 N N   . SER B 2 172 ? 6.640   12.143  -5.825  1.00 94.03 172 B 1 
ATOM 2527 C CA  . SER B 2 172 ? 6.704   11.215  -4.692  1.00 93.33 172 B 1 
ATOM 2528 C C   . SER B 2 172 ? 6.894   11.905  -3.331  1.00 92.74 172 B 1 
ATOM 2529 O O   . SER B 2 172 ? 6.632   11.298  -2.295  1.00 90.44 172 B 1 
ATOM 2530 C CB  . SER B 2 172 ? 7.825   10.197  -4.907  1.00 92.70 172 B 1 
ATOM 2531 O OG  . SER B 2 172 ? 7.680   9.572   -6.165  1.00 80.40 172 B 1 
ATOM 2532 N N   . VAL B 2 173 ? 7.330   13.179  -3.315  1.00 94.35 173 B 1 
ATOM 2533 C CA  . VAL B 2 173 ? 7.633   13.927  -2.080  1.00 93.97 173 B 1 
ATOM 2534 C C   . VAL B 2 173 ? 6.469   13.952  -1.077  1.00 93.17 173 B 1 
ATOM 2535 O O   . VAL B 2 173 ? 6.723   13.642  0.088   1.00 91.45 173 B 1 
ATOM 2536 C CB  . VAL B 2 173 ? 8.148   15.348  -2.404  1.00 93.29 173 B 1 
ATOM 2537 C CG1 . VAL B 2 173 ? 8.222   16.260  -1.178  1.00 87.07 173 B 1 
ATOM 2538 C CG2 . VAL B 2 173 ? 9.561   15.289  -2.981  1.00 87.36 173 B 1 
ATOM 2539 N N   . PRO B 2 174 ? 5.211   14.241  -1.461  1.00 91.57 174 B 1 
ATOM 2540 C CA  . PRO B 2 174 ? 4.094   14.211  -0.516  1.00 90.52 174 B 1 
ATOM 2541 C C   . PRO B 2 174 ? 3.922   12.841  0.149   1.00 90.03 174 B 1 
ATOM 2542 O O   . PRO B 2 174 ? 3.776   12.757  1.371   1.00 87.21 174 B 1 
ATOM 2543 C CB  . PRO B 2 174 ? 2.854   14.603  -1.330  1.00 88.86 174 B 1 
ATOM 2544 C CG  . PRO B 2 174 ? 3.424   15.417  -2.486  1.00 86.79 174 B 1 
ATOM 2545 C CD  . PRO B 2 174 ? 4.753   14.725  -2.749  1.00 90.16 174 B 1 
ATOM 2546 N N   . GLY B 2 175 ? 4.023   11.761  -0.616  1.00 89.96 175 B 1 
ATOM 2547 C CA  . GLY B 2 175 ? 3.955   10.397  -0.097  1.00 89.09 175 B 1 
ATOM 2548 C C   . GLY B 2 175 ? 5.059   10.096  0.919   1.00 89.51 175 B 1 
ATOM 2549 O O   . GLY B 2 175 ? 4.795   9.530   1.969   1.00 87.89 175 B 1 
ATOM 2550 N N   . ILE B 2 176 ? 6.290   10.561  0.672   1.00 90.92 176 B 1 
ATOM 2551 C CA  . ILE B 2 176 ? 7.433   10.365  1.582   1.00 91.12 176 B 1 
ATOM 2552 C C   . ILE B 2 176 ? 7.268   11.165  2.884   1.00 90.79 176 B 1 
ATOM 2553 O O   . ILE B 2 176 ? 7.554   10.658  3.973   1.00 89.15 176 B 1 
ATOM 2554 C CB  . ILE B 2 176 ? 8.755   10.739  0.872   1.00 90.93 176 B 1 
ATOM 2555 C CG1 . ILE B 2 176 ? 9.007   9.833   -0.358  1.00 87.22 176 B 1 
ATOM 2556 C CG2 . ILE B 2 176 ? 9.949   10.634  1.843   1.00 87.00 176 B 1 
ATOM 2557 C CD1 . ILE B 2 176 ? 10.089  10.356  -1.308  1.00 81.92 176 B 1 
ATOM 2558 N N   . ILE B 2 177 ? 6.826   12.426  2.784   1.00 91.76 177 B 1 
ATOM 2559 C CA  . ILE B 2 177 ? 6.692   13.318  3.947   1.00 91.26 177 B 1 
ATOM 2560 C C   . ILE B 2 177 ? 5.617   12.794  4.906   1.00 90.48 177 B 1 
ATOM 2561 O O   . ILE B 2 177 ? 5.870   12.695  6.112   1.00 88.26 177 B 1 
ATOM 2562 C CB  . ILE B 2 177 ? 6.416   14.770  3.500   1.00 90.61 177 B 1 
ATOM 2563 C CG1 . ILE B 2 177 ? 7.692   15.349  2.862   1.00 81.96 177 B 1 
ATOM 2564 C CG2 . ILE B 2 177 ? 5.979   15.651  4.685   1.00 79.61 177 B 1 
ATOM 2565 C CD1 . ILE B 2 177 ? 7.516   16.744  2.248   1.00 73.54 177 B 1 
ATOM 2566 N N   . PHE B 2 178 ? 4.454   12.445  4.368   1.00 89.39 178 B 1 
ATOM 2567 C CA  . PHE B 2 178 ? 3.276   12.100  5.163   1.00 88.53 178 B 1 
ATOM 2568 C C   . PHE B 2 178 ? 3.195   10.625  5.540   1.00 87.65 178 B 1 
ATOM 2569 O O   . PHE B 2 178 ? 2.327   10.263  6.328   1.00 84.76 178 B 1 
ATOM 2570 C CB  . PHE B 2 178 ? 2.021   12.598  4.440   1.00 87.72 178 B 1 
ATOM 2571 C CG  . PHE B 2 178 ? 1.992   14.097  4.229   1.00 87.25 178 B 1 
ATOM 2572 C CD1 . PHE B 2 178 ? 2.130   14.972  5.314   1.00 83.94 178 B 1 
ATOM 2573 C CD2 . PHE B 2 178 ? 1.865   14.628  2.932   1.00 84.24 178 B 1 
ATOM 2574 C CE1 . PHE B 2 178 ? 2.141   16.364  5.120   1.00 82.59 178 B 1 
ATOM 2575 C CE2 . PHE B 2 178 ? 1.869   16.014  2.729   1.00 82.44 178 B 1 
ATOM 2576 C CZ  . PHE B 2 178 ? 2.019   16.883  3.824   1.00 82.95 178 B 1 
ATOM 2577 N N   . THR B 2 179 ? 4.094   9.770   5.061   1.00 88.48 179 B 1 
ATOM 2578 C CA  . THR B 2 179 ? 4.183   8.389   5.532   1.00 88.49 179 B 1 
ATOM 2579 C C   . THR B 2 179 ? 5.069   8.294   6.765   1.00 88.40 179 B 1 
ATOM 2580 O O   . THR B 2 179 ? 6.175   8.836   6.800   1.00 86.28 179 B 1 
ATOM 2581 C CB  . THR B 2 179 ? 4.634   7.436   4.419   1.00 86.94 179 B 1 
ATOM 2582 O OG1 . THR B 2 179 ? 3.714   7.512   3.355   1.00 73.45 179 B 1 
ATOM 2583 C CG2 . THR B 2 179 ? 4.639   5.991   4.886   1.00 73.45 179 B 1 
ATOM 2584 N N   . LYS B 2 180 ? 4.593   7.597   7.802   1.00 85.97 180 B 1 
ATOM 2585 C CA  . LYS B 2 180 ? 5.332   7.335   9.038   1.00 85.39 180 B 1 
ATOM 2586 C C   . LYS B 2 180 ? 5.040   5.922   9.551   1.00 85.02 180 B 1 
ATOM 2587 O O   . LYS B 2 180 ? 4.014   5.334   9.219   1.00 81.98 180 B 1 
ATOM 2588 C CB  . LYS B 2 180 ? 5.037   8.431   10.089  1.00 82.85 180 B 1 
ATOM 2589 C CG  . LYS B 2 180 ? 3.554   8.537   10.495  1.00 75.84 180 B 1 
ATOM 2590 C CD  . LYS B 2 180 ? 3.288   9.674   11.510  1.00 75.32 180 B 1 
ATOM 2591 C CE  . LYS B 2 180 ? 1.785   9.724   11.841  1.00 66.49 180 B 1 
ATOM 2592 N NZ  . LYS B 2 180 ? 1.388   10.792  12.783  1.00 60.08 180 B 1 
ATOM 2593 N N   . CYS B 2 181 ? 5.949   5.402   10.367  1.00 85.51 181 B 1 
ATOM 2594 C CA  . CYS B 2 181 ? 5.689   4.231   11.184  1.00 84.72 181 B 1 
ATOM 2595 C C   . CYS B 2 181 ? 5.002   4.689   12.473  1.00 83.50 181 B 1 
ATOM 2596 O O   . CYS B 2 181 ? 5.557   5.512   13.206  1.00 78.43 181 B 1 
ATOM 2597 C CB  . CYS B 2 181 ? 7.007   3.505   11.444  1.00 82.53 181 B 1 
ATOM 2598 S SG  . CYS B 2 181 ? 6.741   2.035   12.469  1.00 74.11 181 B 1 
ATOM 2599 N N   . GLN B 2 182 ? 3.808   4.176   12.744  1.00 83.08 182 B 1 
ATOM 2600 C CA  . GLN B 2 182 ? 3.036   4.463   13.946  1.00 80.92 182 B 1 
ATOM 2601 C C   . GLN B 2 182 ? 2.587   3.162   14.605  1.00 80.43 182 B 1 
ATOM 2602 O O   . GLN B 2 182 ? 2.372   2.158   13.930  1.00 76.76 182 B 1 
ATOM 2603 C CB  . GLN B 2 182 ? 1.868   5.398   13.593  1.00 77.02 182 B 1 
ATOM 2604 C CG  . GLN B 2 182 ? 1.010   5.778   14.811  1.00 69.82 182 B 1 
ATOM 2605 C CD  . GLN B 2 182 ? 0.061   6.945   14.549  1.00 67.24 182 B 1 
ATOM 2606 O OE1 . GLN B 2 182 ? 0.456   7.967   14.034  1.00 61.44 182 B 1 
ATOM 2607 N NE2 . GLN B 2 182 ? -1.192  6.857   14.911  1.00 58.37 182 B 1 
ATOM 2608 N N   . LYS B 2 183 ? 2.461   3.184   15.925  1.00 77.98 183 B 1 
ATOM 2609 C CA  . LYS B 2 183 ? 1.890   2.074   16.670  1.00 76.34 183 B 1 
ATOM 2610 C C   . LYS B 2 183 ? 0.379   2.242   16.759  1.00 75.53 183 B 1 
ATOM 2611 O O   . LYS B 2 183 ? -0.097  3.213   17.345  1.00 70.99 183 B 1 
ATOM 2612 C CB  . LYS B 2 183 ? 2.565   1.963   18.045  1.00 73.85 183 B 1 
ATOM 2613 C CG  . LYS B 2 183 ? 2.229   0.630   18.709  1.00 68.22 183 B 1 
ATOM 2614 C CD  . LYS B 2 183 ? 3.009   0.458   20.019  1.00 65.45 183 B 1 
ATOM 2615 C CE  . LYS B 2 183 ? 2.759   -0.956  20.547  1.00 59.03 183 B 1 
ATOM 2616 N NZ  . LYS B 2 183 ? 3.573   -1.290  21.735  1.00 52.03 183 B 1 
ATOM 2617 N N   . GLU B 2 184 ? -0.353  1.291   16.198  1.00 72.81 184 B 1 
ATOM 2618 C CA  . GLU B 2 184 ? -1.804  1.278   16.134  1.00 70.30 184 B 1 
ATOM 2619 C C   . GLU B 2 184 ? -2.314  -0.017  16.758  1.00 69.94 184 B 1 
ATOM 2620 O O   . GLU B 2 184 ? -1.869  -1.095  16.382  1.00 65.16 184 B 1 
ATOM 2621 C CB  . GLU B 2 184 ? -2.264  1.399   14.679  1.00 66.60 184 B 1 
ATOM 2622 C CG  . GLU B 2 184 ? -1.857  2.739   14.076  1.00 60.37 184 B 1 
ATOM 2623 C CD  . GLU B 2 184 ? -2.376  2.945   12.649  1.00 56.92 184 B 1 
ATOM 2624 O OE1 . GLU B 2 184 ? -2.217  4.080   12.143  1.00 52.56 184 B 1 
ATOM 2625 O OE2 . GLU B 2 184 ? -2.917  1.983   12.066  1.00 51.95 184 B 1 
ATOM 2626 N N   . ASP B 2 185 ? -3.177  0.079   17.770  1.00 66.51 185 B 1 
ATOM 2627 C CA  . ASP B 2 185 ? -3.720  -1.052  18.526  1.00 65.70 185 B 1 
ATOM 2628 C C   . ASP B 2 185 ? -2.653  -2.105  18.921  1.00 67.56 185 B 1 
ATOM 2629 O O   . ASP B 2 185 ? -2.814  -3.311  18.767  1.00 63.81 185 B 1 
ATOM 2630 C CB  . ASP B 2 185 ? -4.971  -1.612  17.829  1.00 61.21 185 B 1 
ATOM 2631 C CG  . ASP B 2 185 ? -6.149  -0.619  17.838  1.00 57.01 185 B 1 
ATOM 2632 O OD1 . ASP B 2 185 ? -6.148  0.323   18.675  1.00 51.80 185 B 1 
ATOM 2633 O OD2 . ASP B 2 185 ? -7.075  -0.806  17.034  1.00 51.42 185 B 1 
ATOM 2634 N N   . SER B 2 186 ? -1.527  -1.607  19.446  1.00 69.63 186 B 1 
ATOM 2635 C CA  . SER B 2 186 ? -0.339  -2.378  19.849  1.00 70.63 186 B 1 
ATOM 2636 C C   . SER B 2 186 ? 0.538   -2.946  18.727  1.00 73.02 186 B 1 
ATOM 2637 O O   . SER B 2 186 ? 1.612   -3.458  19.053  1.00 70.12 186 B 1 
ATOM 2638 C CB  . SER B 2 186 ? -0.683  -3.462  20.881  1.00 66.51 186 B 1 
ATOM 2639 O OG  . SER B 2 186 ? -1.366  -2.884  21.979  1.00 58.80 186 B 1 
ATOM 2640 N N   . VAL B 2 187 ? 0.178   -2.763  17.462  1.00 76.11 187 B 1 
ATOM 2641 C CA  . VAL B 2 187 ? 0.940   -3.231  16.301  1.00 76.28 187 B 1 
ATOM 2642 C C   . VAL B 2 187 ? 1.596   -2.042  15.591  1.00 77.36 187 B 1 
ATOM 2643 O O   . VAL B 2 187 ? 0.985   -0.990  15.454  1.00 74.99 187 B 1 
ATOM 2644 C CB  . VAL B 2 187 ? 0.052   -4.037  15.347  1.00 73.28 187 B 1 
ATOM 2645 C CG1 . VAL B 2 187 ? 0.868   -4.660  14.221  1.00 65.99 187 B 1 
ATOM 2646 C CG2 . VAL B 2 187 ? -0.664  -5.181  16.075  1.00 66.41 187 B 1 
ATOM 2647 N N   . TYR B 2 188 ? 2.857   -2.172  15.150  1.00 79.81 188 B 1 
ATOM 2648 C CA  . TYR B 2 188 ? 3.519   -1.147  14.348  1.00 80.64 188 B 1 
ATOM 2649 C C   . TYR B 2 188 ? 3.112   -1.261  12.878  1.00 80.48 188 B 1 
ATOM 2650 O O   . TYR B 2 188 ? 3.244   -2.315  12.264  1.00 78.29 188 B 1 
ATOM 2651 C CB  . TYR B 2 188 ? 5.036   -1.212  14.502  1.00 80.48 188 B 1 
ATOM 2652 C CG  . TYR B 2 188 ? 5.529   -0.689  15.824  1.00 79.62 188 B 1 
ATOM 2653 C CD1 . TYR B 2 188 ? 5.681   0.696   16.021  1.00 76.01 188 B 1 
ATOM 2654 C CD2 . TYR B 2 188 ? 5.854   -1.579  16.865  1.00 76.60 188 B 1 
ATOM 2655 C CE1 . TYR B 2 188 ? 6.153   1.191   17.248  1.00 73.80 188 B 1 
ATOM 2656 C CE2 . TYR B 2 188 ? 6.323   -1.095  18.097  1.00 74.10 188 B 1 
ATOM 2657 C CZ  . TYR B 2 188 ? 6.474   0.294   18.286  1.00 74.08 188 B 1 
ATOM 2658 O OH  . TYR B 2 188 ? 6.930   0.769   19.480  1.00 69.81 188 B 1 
ATOM 2659 N N   . VAL B 2 189 ? 2.690   -0.141  12.303  1.00 81.77 189 B 1 
ATOM 2660 C CA  . VAL B 2 189 ? 2.276   -0.066  10.904  1.00 81.11 189 B 1 
ATOM 2661 C C   . VAL B 2 189 ? 2.997   1.074   10.203  1.00 81.86 189 B 1 
ATOM 2662 O O   . VAL B 2 189 ? 3.217   2.145   10.771  1.00 79.05 189 B 1 
ATOM 2663 C CB  . VAL B 2 189 ? 0.754   0.048   10.765  1.00 78.11 189 B 1 
ATOM 2664 C CG1 . VAL B 2 189 ? 0.397   -0.270  9.313   1.00 69.34 189 B 1 
ATOM 2665 C CG2 . VAL B 2 189 ? -0.008  -0.924  11.673  1.00 70.28 189 B 1 
ATOM 2666 N N   . CYS B 2 190 ? 3.393   0.851   8.953   1.00 83.91 190 B 1 
ATOM 2667 C CA  . CYS B 2 190 ? 3.915   1.875   8.054   1.00 84.40 190 B 1 
ATOM 2668 C C   . CYS B 2 190 ? 2.792   2.304   7.108   1.00 84.37 190 B 1 
ATOM 2669 O O   . CYS B 2 190 ? 2.401   1.536   6.232   1.00 81.44 190 B 1 
ATOM 2670 C CB  . CYS B 2 190 ? 5.116   1.316   7.292   1.00 83.99 190 B 1 
ATOM 2671 S SG  . CYS B 2 190 ? 5.770   2.448   6.029   1.00 81.80 190 B 1 
ATOM 2672 N N   . GLY B 2 191 ? 2.296   3.539   7.264   1.00 83.58 191 B 1 
ATOM 2673 C CA  . GLY B 2 191 ? 1.189   4.028   6.470   1.00 83.50 191 B 1 
ATOM 2674 C C   . GLY B 2 191 ? 1.181   5.550   6.300   1.00 84.94 191 B 1 
ATOM 2675 O O   . GLY B 2 191 ? 1.950   6.265   6.961   1.00 82.72 191 B 1 
ATOM 2676 N N   . PRO B 2 192 ? 0.336   6.065   5.388   1.00 84.62 192 B 1 
ATOM 2677 C CA  . PRO B 2 192 ? 0.158   7.488   5.174   1.00 84.54 192 B 1 
ATOM 2678 C C   . PRO B 2 192 ? -0.722  8.107   6.268   1.00 85.16 192 B 1 
ATOM 2679 O O   . PRO B 2 192 ? -1.827  7.639   6.527   1.00 82.67 192 B 1 
ATOM 2680 C CB  . PRO B 2 192 ? -0.470  7.594   3.786   1.00 81.98 192 B 1 
ATOM 2681 C CG  . PRO B 2 192 ? -1.292  6.308   3.676   1.00 79.51 192 B 1 
ATOM 2682 C CD  . PRO B 2 192 ? -0.481  5.294   4.469   1.00 82.28 192 B 1 
ATOM 2683 N N   . TYR B 2 193 ? -0.254  9.228   6.842   1.00 84.41 193 B 1 
ATOM 2684 C CA  . TYR B 2 193 ? -0.993  10.045  7.803   1.00 84.05 193 B 1 
ATOM 2685 C C   . TYR B 2 193 ? -0.956  11.507  7.357   1.00 83.76 193 B 1 
ATOM 2686 O O   . TYR B 2 193 ? 0.053   12.200  7.524   1.00 79.82 193 B 1 
ATOM 2687 C CB  . TYR B 2 193 ? -0.417  9.896   9.204   1.00 82.29 193 B 1 
ATOM 2688 C CG  . TYR B 2 193 ? -0.525  8.494   9.750   1.00 80.48 193 B 1 
ATOM 2689 C CD1 . TYR B 2 193 ? -1.702  8.052   10.389  1.00 77.37 193 B 1 
ATOM 2690 C CD2 . TYR B 2 193 ? 0.557   7.614   9.593   1.00 78.26 193 B 1 
ATOM 2691 C CE1 . TYR B 2 193 ? -1.800  6.740   10.865  1.00 74.98 193 B 1 
ATOM 2692 C CE2 . TYR B 2 193 ? 0.468   6.300   10.063  1.00 74.93 193 B 1 
ATOM 2693 C CZ  . TYR B 2 193 ? -0.714  5.862   10.692  1.00 75.67 193 B 1 
ATOM 2694 O OH  . TYR B 2 193 ? -0.792  4.575   11.129  1.00 70.49 193 B 1 
ATOM 2695 N N   . PHE B 2 194 ? -2.052  11.965  6.774   1.00 84.24 194 B 1 
ATOM 2696 C CA  . PHE B 2 194 ? -2.137  13.271  6.154   1.00 83.58 194 B 1 
ATOM 2697 C C   . PHE B 2 194 ? -2.769  14.307  7.095   1.00 83.51 194 B 1 
ATOM 2698 O O   . PHE B 2 194 ? -3.813  14.061  7.699   1.00 80.53 194 B 1 
ATOM 2699 C CB  . PHE B 2 194 ? -2.909  13.168  4.847   1.00 81.59 194 B 1 
ATOM 2700 C CG  . PHE B 2 194 ? -2.232  12.311  3.798   1.00 81.42 194 B 1 
ATOM 2701 C CD1 . PHE B 2 194 ? -1.124  12.808  3.082   1.00 77.96 194 B 1 
ATOM 2702 C CD2 . PHE B 2 194 ? -2.711  11.023  3.515   1.00 79.08 194 B 1 
ATOM 2703 C CE1 . PHE B 2 194 ? -0.516  12.027  2.096   1.00 76.58 194 B 1 
ATOM 2704 C CE2 . PHE B 2 194 ? -2.106  10.239  2.526   1.00 76.59 194 B 1 
ATOM 2705 C CZ  . PHE B 2 194 ? -1.000  10.737  1.811   1.00 76.82 194 B 1 
ATOM 2706 N N   . PRO B 2 195 ? -2.209  15.540  7.154   1.00 81.49 195 B 1 
ATOM 2707 C CA  . PRO B 2 195 ? -2.956  16.684  7.651   1.00 80.13 195 B 1 
ATOM 2708 C C   . PRO B 2 195 ? -4.212  16.920  6.806   1.00 80.82 195 B 1 
ATOM 2709 O O   . PRO B 2 195 ? -4.266  16.586  5.621   1.00 77.69 195 B 1 
ATOM 2710 C CB  . PRO B 2 195 ? -2.002  17.876  7.580   1.00 77.36 195 B 1 
ATOM 2711 C CG  . PRO B 2 195 ? -0.620  17.236  7.501   1.00 75.23 195 B 1 
ATOM 2712 C CD  . PRO B 2 195 ? -0.877  15.937  6.758   1.00 78.37 195 B 1 
ATOM 2713 N N   . ARG B 2 196 ? -5.224  17.556  7.396   1.00 72.36 196 B 1 
ATOM 2714 C CA  . ARG B 2 196 ? -6.487  17.833  6.705   1.00 70.69 196 B 1 
ATOM 2715 C C   . ARG B 2 196 ? -6.247  18.565  5.379   1.00 72.48 196 B 1 
ATOM 2716 O O   . ARG B 2 196 ? -5.557  19.577  5.337   1.00 66.66 196 B 1 
ATOM 2717 C CB  . ARG B 2 196 ? -7.423  18.628  7.643   1.00 64.37 196 B 1 
ATOM 2718 C CG  . ARG B 2 196 ? -8.835  18.761  7.055   1.00 56.34 196 B 1 
ATOM 2719 C CD  . ARG B 2 196 ? -9.782  19.464  8.028   1.00 51.99 196 B 1 
ATOM 2720 N NE  . ARG B 2 196 ? -11.147 19.540  7.480   1.00 46.36 196 B 1 
ATOM 2721 C CZ  . ARG B 2 196 ? -12.239 19.946  8.117   1.00 40.03 196 B 1 
ATOM 2722 N NH1 . ARG B 2 196 ? -12.194 20.381  9.341   1.00 37.01 196 B 1 
ATOM 2723 N NH2 . ARG B 2 196 ? -13.390 19.915  7.524   1.00 35.67 196 B 1 
ATOM 2724 N N   . GLY B 2 197 ? -6.855  18.060  4.306   1.00 80.59 197 B 1 
ATOM 2725 C CA  . GLY B 2 197 ? -6.746  18.602  2.952   1.00 82.45 197 B 1 
ATOM 2726 C C   . GLY B 2 197 ? -5.603  18.014  2.113   1.00 85.05 197 B 1 
ATOM 2727 O O   . GLY B 2 197 ? -5.750  17.900  0.899   1.00 82.32 197 B 1 
ATOM 2728 N N   . TRP B 2 198 ? -4.503  17.575  2.737   1.00 84.69 198 B 1 
ATOM 2729 C CA  . TRP B 2 198 ? -3.387  16.962  2.003   1.00 85.97 198 B 1 
ATOM 2730 C C   . TRP B 2 198 ? -3.726  15.577  1.447   1.00 86.83 198 B 1 
ATOM 2731 O O   . TRP B 2 198 ? -3.252  15.246  0.359   1.00 84.62 198 B 1 
ATOM 2732 C CB  . TRP B 2 198 ? -2.143  16.899  2.888   1.00 85.09 198 B 1 
ATOM 2733 C CG  . TRP B 2 198 ? -1.436  18.198  2.998   1.00 83.40 198 B 1 
ATOM 2734 C CD1 . TRP B 2 198 ? -1.566  19.113  3.985   1.00 76.93 198 B 1 
ATOM 2735 C CD2 . TRP B 2 198 ? -0.466  18.768  2.056   1.00 80.53 198 B 1 
ATOM 2736 N NE1 . TRP B 2 198 ? -0.744  20.198  3.737   1.00 75.35 198 B 1 
ATOM 2737 C CE2 . TRP B 2 198 ? -0.043  20.025  2.566   1.00 78.89 198 B 1 
ATOM 2738 C CE3 . TRP B 2 198 ? 0.093   18.316  0.843   1.00 73.85 198 B 1 
ATOM 2739 C CZ2 . TRP B 2 198 ? 0.909   20.830  1.897   1.00 75.00 198 B 1 
ATOM 2740 C CZ3 . TRP B 2 198 ? 1.043   19.118  0.171   1.00 72.57 198 B 1 
ATOM 2741 C CH2 . TRP B 2 198 ? 1.443   20.350  0.692   1.00 72.79 198 B 1 
ATOM 2742 N N   . ASN B 2 199 ? -4.574  14.807  2.109   1.00 86.10 199 B 1 
ATOM 2743 C CA  . ASN B 2 199 ? -5.059  13.541  1.561   1.00 86.70 199 B 1 
ATOM 2744 C C   . ASN B 2 199 ? -5.830  13.765  0.247   1.00 88.25 199 B 1 
ATOM 2745 O O   . ASN B 2 199 ? -5.523  13.141  -0.766  1.00 87.12 199 B 1 
ATOM 2746 C CB  . ASN B 2 199 ? -5.931  12.817  2.600   1.00 84.26 199 B 1 
ATOM 2747 C CG  . ASN B 2 199 ? -6.263  11.396  2.158   1.00 81.52 199 B 1 
ATOM 2748 O OD1 . ASN B 2 199 ? -5.542  10.773  1.406   1.00 71.79 199 B 1 
ATOM 2749 N ND2 . ASN B 2 199 ? -7.362  10.848  2.624   1.00 75.16 199 B 1 
ATOM 2750 N N   . ASN B 2 200 ? -6.741  14.738  0.236   1.00 88.31 200 B 1 
ATOM 2751 C CA  . ASN B 2 200 ? -7.513  15.101  -0.952  1.00 89.04 200 B 1 
ATOM 2752 C C   . ASN B 2 200 ? -6.592  15.541  -2.096  1.00 90.44 200 B 1 
ATOM 2753 O O   . ASN B 2 200 ? -6.742  15.088  -3.226  1.00 89.36 200 B 1 
ATOM 2754 C CB  . ASN B 2 200 ? -8.515  16.223  -0.609  1.00 87.47 200 B 1 
ATOM 2755 C CG  . ASN B 2 200 ? -9.526  15.862  0.465   1.00 84.63 200 B 1 
ATOM 2756 O OD1 . ASN B 2 200 ? -9.511  14.815  1.077   1.00 74.70 200 B 1 
ATOM 2757 N ND2 . ASN B 2 200 ? -10.442 16.756  0.755   1.00 77.30 200 B 1 
ATOM 2758 N N   . PHE B 2 201 ? -5.595  16.401  -1.798  1.00 89.34 201 B 1 
ATOM 2759 C CA  . PHE B 2 201 ? -4.604  16.832  -2.773  1.00 90.57 201 B 1 
ATOM 2760 C C   . PHE B 2 201 ? -3.801  15.651  -3.333  1.00 91.14 201 B 1 
ATOM 2761 O O   . PHE B 2 201 ? -3.654  15.529  -4.546  1.00 90.64 201 B 1 
ATOM 2762 C CB  . PHE B 2 201 ? -3.676  17.873  -2.140  1.00 90.51 201 B 1 
ATOM 2763 C CG  . PHE B 2 201 ? -2.535  18.279  -3.057  1.00 89.84 201 B 1 
ATOM 2764 C CD1 . PHE B 2 201 ? -1.261  17.688  -2.912  1.00 86.21 201 B 1 
ATOM 2765 C CD2 . PHE B 2 201 ? -2.759  19.201  -4.093  1.00 86.22 201 B 1 
ATOM 2766 C CE1 . PHE B 2 201 ? -0.221  18.028  -3.802  1.00 84.91 201 B 1 
ATOM 2767 C CE2 . PHE B 2 201 ? -1.718  19.540  -4.981  1.00 84.77 201 B 1 
ATOM 2768 C CZ  . PHE B 2 201 ? -0.451  18.953  -4.831  1.00 85.05 201 B 1 
ATOM 2769 N N   . HIS B 2 202 ? -3.310  14.766  -2.466  1.00 90.81 202 B 1 
ATOM 2770 C CA  . HIS B 2 202 ? -2.524  13.602  -2.876  1.00 90.79 202 B 1 
ATOM 2771 C C   . HIS B 2 202 ? -3.335  12.650  -3.767  1.00 91.41 202 B 1 
ATOM 2772 O O   . HIS B 2 202 ? -2.849  12.212  -4.811  1.00 90.86 202 B 1 
ATOM 2773 C CB  . HIS B 2 202 ? -2.001  12.883  -1.624  1.00 89.75 202 B 1 
ATOM 2774 C CG  . HIS B 2 202 ? -1.117  11.716  -1.951  1.00 87.79 202 B 1 
ATOM 2775 N ND1 . HIS B 2 202 ? -1.498  10.394  -1.997  1.00 74.91 202 B 1 
ATOM 2776 C CD2 . HIS B 2 202 ? 0.209   11.767  -2.298  1.00 76.66 202 B 1 
ATOM 2777 C CE1 . HIS B 2 202 ? -0.428  9.663   -2.349  1.00 78.33 202 B 1 
ATOM 2778 N NE2 . HIS B 2 202 ? 0.628   10.464  -2.544  1.00 81.20 202 B 1 
ATOM 2779 N N   . THR B 2 203 ? -4.592  12.394  -3.426  1.00 90.26 203 B 1 
ATOM 2780 C CA  . THR B 2 203 ? -5.496  11.561  -4.227  1.00 90.80 203 B 1 
ATOM 2781 C C   . THR B 2 203 ? -5.791  12.187  -5.591  1.00 91.80 203 B 1 
ATOM 2782 O O   . THR B 2 203 ? -5.709  11.502  -6.610  1.00 90.97 203 B 1 
ATOM 2783 C CB  . THR B 2 203 ? -6.800  11.294  -3.466  1.00 89.74 203 B 1 
ATOM 2784 O OG1 . THR B 2 203 ? -6.486  10.577  -2.290  1.00 79.37 203 B 1 
ATOM 2785 C CG2 . THR B 2 203 ? -7.781  10.440  -4.266  1.00 78.59 203 B 1 
ATOM 2786 N N   . ILE B 2 204 ? -6.081  13.497  -5.645  1.00 92.69 204 B 1 
ATOM 2787 C CA  . ILE B 2 204 ? -6.301  14.213  -6.911  1.00 93.67 204 B 1 
ATOM 2788 C C   . ILE B 2 204 ? -5.031  14.189  -7.769  1.00 94.21 204 B 1 
ATOM 2789 O O   . ILE B 2 204 ? -5.097  13.848  -8.948  1.00 93.71 204 B 1 
ATOM 2790 C CB  . ILE B 2 204 ? -6.797  15.657  -6.648  1.00 93.20 204 B 1 
ATOM 2791 C CG1 . ILE B 2 204 ? -8.232  15.620  -6.072  1.00 87.82 204 B 1 
ATOM 2792 C CG2 . ILE B 2 204 ? -6.764  16.501  -7.933  1.00 86.17 204 B 1 
ATOM 2793 C CD1 . ILE B 2 204 ? -8.697  16.967  -5.490  1.00 75.04 204 B 1 
ATOM 2794 N N   . MET B 2 205 ? -3.866  14.485  -7.181  1.00 93.36 205 B 1 
ATOM 2795 C CA  . MET B 2 205 ? -2.576  14.462  -7.875  1.00 93.45 205 B 1 
ATOM 2796 C C   . MET B 2 205 ? -2.289  13.078  -8.461  1.00 93.80 205 B 1 
ATOM 2797 O O   . MET B 2 205 ? -1.931  12.969  -9.631  1.00 93.04 205 B 1 
ATOM 2798 C CB  . MET B 2 205 ? -1.464  14.890  -6.902  1.00 92.53 205 B 1 
ATOM 2799 C CG  . MET B 2 205 ? -0.086  14.930  -7.573  1.00 84.51 205 B 1 
ATOM 2800 S SD  . MET B 2 205 ? 1.318   15.027  -6.430  1.00 79.67 205 B 1 
ATOM 2801 C CE  . MET B 2 205 ? 1.271   13.363  -5.722  1.00 69.62 205 B 1 
ATOM 2802 N N   . ARG B 2 206 ? -2.492  12.007  -7.683  1.00 93.35 206 B 1 
ATOM 2803 C CA  . ARG B 2 206 ? -2.296  10.633  -8.146  1.00 93.20 206 B 1 
ATOM 2804 C C   . ARG B 2 206 ? -3.235  10.280  -9.301  1.00 93.85 206 B 1 
ATOM 2805 O O   . ARG B 2 206 ? -2.797  9.664   -10.265 1.00 92.60 206 B 1 
ATOM 2806 C CB  . ARG B 2 206 ? -2.450  9.664   -6.962  1.00 91.67 206 B 1 
ATOM 2807 C CG  . ARG B 2 206 ? -2.071  8.231   -7.368  1.00 85.26 206 B 1 
ATOM 2808 C CD  . ARG B 2 206 ? -2.062  7.292   -6.156  1.00 80.85 206 B 1 
ATOM 2809 N NE  . ARG B 2 206 ? -1.634  5.933   -6.533  1.00 77.19 206 B 1 
ATOM 2810 C CZ  . ARG B 2 206 ? -0.971  5.065   -5.788  1.00 72.08 206 B 1 
ATOM 2811 N NH1 . ARG B 2 206 ? -0.647  5.310   -4.547  1.00 65.72 206 B 1 
ATOM 2812 N NH2 . ARG B 2 206 ? -0.613  3.920   -6.278  1.00 68.46 206 B 1 
ATOM 2813 N N   . ASN B 2 207 ? -4.494  10.721  -9.249  1.00 94.08 207 B 1 
ATOM 2814 C CA  . ASN B 2 207 ? -5.438  10.500  -10.336 1.00 94.56 207 B 1 
ATOM 2815 C C   . ASN B 2 207 ? -5.098  11.314  -11.597 1.00 95.22 207 B 1 
ATOM 2816 O O   . ASN B 2 207 ? -5.180  10.782  -12.701 1.00 93.63 207 B 1 
ATOM 2817 C CB  . ASN B 2 207 ? -6.868  10.785  -9.846  1.00 93.98 207 B 1 
ATOM 2818 C CG  . ASN B 2 207 ? -7.437  9.556   -9.167  1.00 92.15 207 B 1 
ATOM 2819 O OD1 . ASN B 2 207 ? -7.897  8.642   -9.826  1.00 81.59 207 B 1 
ATOM 2820 N ND2 . ASN B 2 207 ? -7.377  9.480   -7.857  1.00 82.15 207 B 1 
ATOM 2821 N N   . ILE B 2 208 ? -4.659  12.573  -11.454 1.00 96.18 208 B 1 
ATOM 2822 C CA  . ILE B 2 208 ? -4.240  13.385  -12.595 1.00 96.43 208 B 1 
ATOM 2823 C C   . ILE B 2 208 ? -3.009  12.769  -13.271 1.00 96.58 208 B 1 
ATOM 2824 O O   . ILE B 2 208 ? -3.026  12.531  -14.481 1.00 95.62 208 B 1 
ATOM 2825 C CB  . ILE B 2 208 ? -4.010  14.855  -12.179 1.00 96.12 208 B 1 
ATOM 2826 C CG1 . ILE B 2 208 ? -5.365  15.517  -11.836 1.00 91.86 208 B 1 
ATOM 2827 C CG2 . ILE B 2 208 ? -3.301  15.654  -13.298 1.00 91.24 208 B 1 
ATOM 2828 C CD1 . ILE B 2 208 ? -5.242  16.904  -11.196 1.00 81.88 208 B 1 
ATOM 2829 N N   . LEU B 2 209 ? -1.959  12.458  -12.505 1.00 95.36 209 B 1 
ATOM 2830 C CA  . LEU B 2 209 ? -0.694  11.968  -13.049 1.00 95.35 209 B 1 
ATOM 2831 C C   . LEU B 2 209 ? -0.745  10.504  -13.493 1.00 95.43 209 B 1 
ATOM 2832 O O   . LEU B 2 209 ? -0.082  10.132  -14.461 1.00 93.82 209 B 1 
ATOM 2833 C CB  . LEU B 2 209 ? 0.432   12.177  -12.013 1.00 94.72 209 B 1 
ATOM 2834 C CG  . LEU B 2 209 ? 0.729   13.643  -11.640 1.00 93.04 209 B 1 
ATOM 2835 C CD1 . LEU B 2 209 ? 1.861   13.675  -10.619 1.00 89.62 209 B 1 
ATOM 2836 C CD2 . LEU B 2 209 ? 1.139   14.479  -12.844 1.00 89.42 209 B 1 
ATOM 2837 N N   . GLY B 2 210 ? -1.514  9.676   -12.789 1.00 95.02 210 B 1 
ATOM 2838 C CA  . GLY B 2 210 ? -1.578  8.232   -13.010 1.00 94.67 210 B 1 
ATOM 2839 C C   . GLY B 2 210 ? -2.747  7.762   -13.875 1.00 95.18 210 B 1 
ATOM 2840 O O   . GLY B 2 210 ? -2.685  6.651   -14.407 1.00 92.81 210 B 1 
ATOM 2841 N N   . LEU B 2 211 ? -3.807  8.567   -14.043 1.00 94.90 211 B 1 
ATOM 2842 C CA  . LEU B 2 211 ? -4.982  8.190   -14.817 1.00 95.34 211 B 1 
ATOM 2843 C C   . LEU B 2 211 ? -5.322  9.203   -15.916 1.00 95.89 211 B 1 
ATOM 2844 O O   . LEU B 2 211 ? -5.307  8.848   -17.092 1.00 94.37 211 B 1 
ATOM 2845 C CB  . LEU B 2 211 ? -6.163  7.930   -13.849 1.00 93.96 211 B 1 
ATOM 2846 C CG  . LEU B 2 211 ? -7.471  7.488   -14.531 1.00 90.91 211 B 1 
ATOM 2847 C CD1 . LEU B 2 211 ? -7.304  6.155   -15.249 1.00 86.22 211 B 1 
ATOM 2848 C CD2 . LEU B 2 211 ? -8.567  7.341   -13.484 1.00 86.58 211 B 1 
ATOM 2849 N N   . VAL B 2 212 ? -5.598  10.470  -15.569 1.00 96.65 212 B 1 
ATOM 2850 C CA  . VAL B 2 212 ? -6.112  11.467  -16.528 1.00 96.78 212 B 1 
ATOM 2851 C C   . VAL B 2 212 ? -5.057  11.827  -17.576 1.00 96.91 212 B 1 
ATOM 2852 O O   . VAL B 2 212 ? -5.334  11.761  -18.776 1.00 96.02 212 B 1 
ATOM 2853 C CB  . VAL B 2 212 ? -6.617  12.729  -15.802 1.00 96.07 212 B 1 
ATOM 2854 C CG1 . VAL B 2 212 ? -7.140  13.780  -16.778 1.00 91.59 212 B 1 
ATOM 2855 C CG2 . VAL B 2 212 ? -7.744  12.383  -14.822 1.00 91.96 212 B 1 
ATOM 2856 N N   . LEU B 2 213 ? -3.836  12.161  -17.154 1.00 96.28 213 B 1 
ATOM 2857 C CA  . LEU B 2 213 ? -2.739  12.529  -18.052 1.00 96.27 213 B 1 
ATOM 2858 C C   . LEU B 2 213 ? -2.388  11.404  -19.051 1.00 96.43 213 B 1 
ATOM 2859 O O   . LEU B 2 213 ? -2.392  11.667  -20.258 1.00 95.68 213 B 1 
ATOM 2860 C CB  . LEU B 2 213 ? -1.541  13.004  -17.205 1.00 95.56 213 B 1 
ATOM 2861 C CG  . LEU B 2 213 ? -0.283  13.355  -18.014 1.00 91.24 213 B 1 
ATOM 2862 C CD1 . LEU B 2 213 ? -0.494  14.609  -18.866 1.00 86.55 213 B 1 
ATOM 2863 C CD2 . LEU B 2 213 ? 0.900   13.597  -17.072 1.00 86.50 213 B 1 
ATOM 2864 N N   . PRO B 2 214 ? -2.119  10.155  -18.611 1.00 96.48 214 B 1 
ATOM 2865 C CA  . PRO B 2 214 ? -1.829  9.077   -19.552 1.00 95.96 214 B 1 
ATOM 2866 C C   . PRO B 2 214 ? -3.020  8.749   -20.452 1.00 96.18 214 B 1 
ATOM 2867 O O   . PRO B 2 214 ? -2.806  8.462   -21.635 1.00 94.74 214 B 1 
ATOM 2868 C CB  . PRO B 2 214 ? -1.403  7.881   -18.695 1.00 94.63 214 B 1 
ATOM 2869 C CG  . PRO B 2 214 ? -2.000  8.161   -17.327 1.00 92.14 214 B 1 
ATOM 2870 C CD  . PRO B 2 214 ? -1.964  9.681   -17.247 1.00 95.43 214 B 1 
ATOM 2871 N N   . LEU B 2 215 ? -4.256  8.851   -19.982 1.00 96.39 215 B 1 
ATOM 2872 C CA  . LEU B 2 215 ? -5.442  8.615   -20.799 1.00 96.16 215 B 1 
ATOM 2873 C C   . LEU B 2 215 ? -5.574  9.650   -21.923 1.00 96.13 215 B 1 
ATOM 2874 O O   . LEU B 2 215 ? -5.774  9.270   -23.082 1.00 94.89 215 B 1 
ATOM 2875 C CB  . LEU B 2 215 ? -6.686  8.593   -19.888 1.00 95.19 215 B 1 
ATOM 2876 C CG  . LEU B 2 215 ? -7.983  8.199   -20.615 1.00 88.34 215 B 1 
ATOM 2877 C CD1 . LEU B 2 215 ? -7.967  6.743   -21.081 1.00 83.47 215 B 1 
ATOM 2878 C CD2 . LEU B 2 215 ? -9.169  8.375   -19.664 1.00 83.50 215 B 1 
ATOM 2879 N N   . LEU B 2 216 ? -5.391  10.942  -21.617 1.00 96.71 216 B 1 
ATOM 2880 C CA  . LEU B 2 216 ? -5.410  12.009  -22.623 1.00 96.67 216 B 1 
ATOM 2881 C C   . LEU B 2 216 ? -4.305  11.817  -23.669 1.00 96.50 216 B 1 
ATOM 2882 O O   . LEU B 2 216 ? -4.575  11.877  -24.870 1.00 95.18 216 B 1 
ATOM 2883 C CB  . LEU B 2 216 ? -5.254  13.375  -21.931 1.00 95.98 216 B 1 
ATOM 2884 C CG  . LEU B 2 216 ? -6.497  13.853  -21.149 1.00 85.49 216 B 1 
ATOM 2885 C CD1 . LEU B 2 216 ? -6.140  15.117  -20.377 1.00 79.73 216 B 1 
ATOM 2886 C CD2 . LEU B 2 216 ? -7.669  14.161  -22.077 1.00 80.34 216 B 1 
ATOM 2887 N N   . ILE B 2 217 ? -3.083  11.519  -23.228 1.00 96.47 217 B 1 
ATOM 2888 C CA  . ILE B 2 217 ? -1.953  11.271  -24.125 1.00 95.99 217 B 1 
ATOM 2889 C C   . ILE B 2 217 ? -2.206  10.039  -24.998 1.00 95.75 217 B 1 
ATOM 2890 O O   . ILE B 2 217 ? -1.918  10.073  -26.198 1.00 94.04 217 B 1 
ATOM 2891 C CB  . ILE B 2 217 ? -0.644  11.160  -23.311 1.00 95.25 217 B 1 
ATOM 2892 C CG1 . ILE B 2 217 ? -0.299  12.571  -22.767 1.00 91.28 217 B 1 
ATOM 2893 C CG2 . ILE B 2 217 ? 0.518   10.606  -24.157 1.00 91.14 217 B 1 
ATOM 2894 C CD1 . ILE B 2 217 ? 0.856   12.591  -21.770 1.00 80.20 217 B 1 
ATOM 2895 N N   . MET B 2 218 ? -2.783  8.983   -24.442 1.00 95.51 218 B 1 
ATOM 2896 C CA  . MET B 2 218 ? -3.150  7.790   -25.193 1.00 94.65 218 B 1 
ATOM 2897 C C   . MET B 2 218 ? -4.137  8.133   -26.303 1.00 94.91 218 B 1 
ATOM 2898 O O   . MET B 2 218 ? -3.873  7.829   -27.467 1.00 93.60 218 B 1 
ATOM 2899 C CB  . MET B 2 218 ? -3.728  6.723   -24.254 1.00 93.10 218 B 1 
ATOM 2900 C CG  . MET B 2 218 ? -3.969  5.410   -24.996 1.00 84.70 218 B 1 
ATOM 2901 S SD  . MET B 2 218 ? -4.748  4.076   -24.039 1.00 78.32 218 B 1 
ATOM 2902 C CE  . MET B 2 218 ? -6.414  4.746   -23.863 1.00 68.83 218 B 1 
ATOM 2903 N N   . VAL B 2 219 ? -5.247  8.804   -25.970 1.00 96.16 219 B 1 
ATOM 2904 C CA  . VAL B 2 219 ? -6.285  9.151   -26.939 1.00 95.74 219 B 1 
ATOM 2905 C C   . VAL B 2 219 ? -5.717  10.015  -28.066 1.00 95.39 219 B 1 
ATOM 2906 O O   . VAL B 2 219 ? -5.902  9.688   -29.242 1.00 93.90 219 B 1 
ATOM 2907 C CB  . VAL B 2 219 ? -7.480  9.828   -26.249 1.00 95.24 219 B 1 
ATOM 2908 C CG1 . VAL B 2 219 ? -8.504  10.370  -27.249 1.00 89.98 219 B 1 
ATOM 2909 C CG2 . VAL B 2 219 ? -8.220  8.823   -25.353 1.00 90.42 219 B 1 
ATOM 2910 N N   . ILE B 2 220 ? -4.966  11.072  -27.742 1.00 95.83 220 B 1 
ATOM 2911 C CA  . ILE B 2 220 ? -4.381  11.986  -28.737 1.00 95.23 220 B 1 
ATOM 2912 C C   . ILE B 2 220 ? -3.362  11.257  -29.621 1.00 94.64 220 B 1 
ATOM 2913 O O   . ILE B 2 220 ? -3.469  11.266  -30.853 1.00 92.95 220 B 1 
ATOM 2914 C CB  . ILE B 2 220 ? -3.772  13.216  -28.027 1.00 95.01 220 B 1 
ATOM 2915 C CG1 . ILE B 2 220 ? -4.874  14.056  -27.341 1.00 91.56 220 B 1 
ATOM 2916 C CG2 . ILE B 2 220 ? -2.985  14.093  -29.021 1.00 91.00 220 B 1 
ATOM 2917 C CD1 . ILE B 2 220 ? -4.341  15.079  -26.332 1.00 84.80 220 B 1 
ATOM 2918 N N   . CYS B 2 221 ? -2.379  10.584  -29.019 1.00 94.50 221 B 1 
ATOM 2919 C CA  . CYS B 2 221 ? -1.295  9.953   -29.751 1.00 93.88 221 B 1 
ATOM 2920 C C   . CYS B 2 221 ? -1.779  8.776   -30.608 1.00 93.29 221 B 1 
ATOM 2921 O O   . CYS B 2 221 ? -1.427  8.697   -31.785 1.00 91.25 221 B 1 
ATOM 2922 C CB  . CYS B 2 221 ? -0.195  9.498   -28.782 1.00 93.16 221 B 1 
ATOM 2923 S SG  . CYS B 2 221 ? 0.673   10.941  -28.089 1.00 88.73 221 B 1 
ATOM 2924 N N   . TYR B 2 222 ? -2.598  7.886   -30.066 1.00 93.99 222 B 1 
ATOM 2925 C CA  . TYR B 2 222 ? -3.074  6.728   -30.826 1.00 93.38 222 B 1 
ATOM 2926 C C   . TYR B 2 222 ? -4.102  7.103   -31.891 1.00 92.70 222 B 1 
ATOM 2927 O O   . TYR B 2 222 ? -4.085  6.485   -32.957 1.00 90.67 222 B 1 
ATOM 2928 C CB  . TYR B 2 222 ? -3.564  5.611   -29.902 1.00 92.17 222 B 1 
ATOM 2929 C CG  . TYR B 2 222 ? -2.428  4.876   -29.235 1.00 89.33 222 B 1 
ATOM 2930 C CD1 . TYR B 2 222 ? -1.586  4.025   -29.984 1.00 84.28 222 B 1 
ATOM 2931 C CD2 . TYR B 2 222 ? -2.159  5.057   -27.864 1.00 84.34 222 B 1 
ATOM 2932 C CE1 . TYR B 2 222 ? -0.496  3.376   -29.377 1.00 81.55 222 B 1 
ATOM 2933 C CE2 . TYR B 2 222 ? -1.074  4.415   -27.249 1.00 81.05 222 B 1 
ATOM 2934 C CZ  . TYR B 2 222 ? -0.247  3.586   -28.012 1.00 82.60 222 B 1 
ATOM 2935 O OH  . TYR B 2 222 ? 0.837   2.976   -27.415 1.00 79.70 222 B 1 
ATOM 2936 N N   . SER B 2 223 ? -4.909  8.152   -31.702 1.00 94.46 223 B 1 
ATOM 2937 C CA  . SER B 2 223 ? -5.767  8.674   -32.774 1.00 93.66 223 B 1 
ATOM 2938 C C   . SER B 2 223 ? -4.939  9.207   -33.949 1.00 92.88 223 B 1 
ATOM 2939 O O   . SER B 2 223 ? -5.203  8.873   -35.107 1.00 90.24 223 B 1 
ATOM 2940 C CB  . SER B 2 223 ? -6.688  9.791   -32.252 1.00 93.02 223 B 1 
ATOM 2941 O OG  . SER B 2 223 ? -7.528  9.291   -31.247 1.00 76.50 223 B 1 
ATOM 2942 N N   . GLY B 2 224 ? -3.880  9.980   -33.679 1.00 93.12 224 B 1 
ATOM 2943 C CA  . GLY B 2 224 ? -2.960  10.483  -34.704 1.00 92.08 224 B 1 
ATOM 2944 C C   . GLY B 2 224 ? -2.201  9.362   -35.423 1.00 91.70 224 B 1 
ATOM 2945 O O   . GLY B 2 224 ? -2.085  9.366   -36.656 1.00 89.38 224 B 1 
ATOM 2946 N N   . ILE B 2 225 ? -1.729  8.356   -34.685 1.00 90.42 225 B 1 
ATOM 2947 C CA  . ILE B 2 225 ? -1.085  7.166   -35.242 1.00 89.42 225 B 1 
ATOM 2948 C C   . ILE B 2 225 ? -2.060  6.415   -36.154 1.00 88.50 225 B 1 
ATOM 2949 O O   . ILE B 2 225 ? -1.721  6.170   -37.311 1.00 86.56 225 B 1 
ATOM 2950 C CB  . ILE B 2 225 ? -0.523  6.253   -34.118 1.00 88.45 225 B 1 
ATOM 2951 C CG1 . ILE B 2 225 ? 0.714   6.905   -33.466 1.00 84.55 225 B 1 
ATOM 2952 C CG2 . ILE B 2 225 ? -0.157  4.860   -34.660 1.00 84.56 225 B 1 
ATOM 2953 C CD1 . ILE B 2 225 ? 1.128   6.278   -32.127 1.00 81.40 225 B 1 
ATOM 2954 N N   . LEU B 2 226 ? -3.265  6.114   -35.675 1.00 89.58 226 B 1 
ATOM 2955 C CA  . LEU B 2 226 ? -4.269  5.371   -36.437 1.00 88.43 226 B 1 
ATOM 2956 C C   . LEU B 2 226 ? -4.608  6.090   -37.746 1.00 87.57 226 B 1 
ATOM 2957 O O   . LEU B 2 226 ? -4.571  5.475   -38.812 1.00 85.18 226 B 1 
ATOM 2958 C CB  . LEU B 2 226 ? -5.503  5.145   -35.556 1.00 87.15 226 B 1 
ATOM 2959 C CG  . LEU B 2 226 ? -6.614  4.298   -36.221 1.00 78.39 226 B 1 
ATOM 2960 C CD1 . LEU B 2 226 ? -6.141  2.869   -36.503 1.00 74.15 226 B 1 
ATOM 2961 C CD2 . LEU B 2 226 ? -7.826  4.237   -35.306 1.00 73.72 226 B 1 
ATOM 2962 N N   . LYS B 2 227 ? -4.839  7.413   -37.704 1.00 89.66 227 B 1 
ATOM 2963 C CA  . LYS B 2 227 ? -5.101  8.243   -38.894 1.00 89.49 227 B 1 
ATOM 2964 C C   . LYS B 2 227 ? -3.967  8.160   -39.921 1.00 88.59 227 B 1 
ATOM 2965 O O   . LYS B 2 227 ? -4.222  8.086   -41.122 1.00 85.73 227 B 1 
ATOM 2966 C CB  . LYS B 2 227 ? -5.351  9.689   -38.436 1.00 89.23 227 B 1 
ATOM 2967 C CG  . LYS B 2 227 ? -5.797  10.625  -39.575 1.00 79.79 227 B 1 
ATOM 2968 C CD  . LYS B 2 227 ? -6.096  12.030  -39.028 1.00 77.16 227 B 1 
ATOM 2969 C CE  . LYS B 2 227 ? -6.613  12.969  -40.124 1.00 66.72 227 B 1 
ATOM 2970 N NZ  . LYS B 2 227 ? -6.991  14.310  -39.578 1.00 59.69 227 B 1 
ATOM 2971 N N   . THR B 2 228 ? -2.718  8.164   -39.464 1.00 88.17 228 B 1 
ATOM 2972 C CA  . THR B 2 228 ? -1.538  8.061   -40.341 1.00 87.36 228 B 1 
ATOM 2973 C C   . THR B 2 228 ? -1.400  6.653   -40.934 1.00 86.96 228 B 1 
ATOM 2974 O O   . THR B 2 228 ? -1.151  6.509   -42.128 1.00 84.09 228 B 1 
ATOM 2975 C CB  . THR B 2 228 ? -0.264  8.457   -39.585 1.00 85.84 228 B 1 
ATOM 2976 O OG1 . THR B 2 228 ? -0.432  9.744   -39.039 1.00 75.95 228 B 1 
ATOM 2977 C CG2 . THR B 2 228 ? 0.959   8.513   -40.501 1.00 75.44 228 B 1 
ATOM 2978 N N   . LEU B 2 229 ? -1.615  5.619   -40.124 1.00 86.21 229 B 1 
ATOM 2979 C CA  . LEU B 2 229 ? -1.513  4.223   -40.550 1.00 84.20 229 B 1 
ATOM 2980 C C   . LEU B 2 229 ? -2.617  3.819   -41.539 1.00 83.18 229 B 1 
ATOM 2981 O O   . LEU B 2 229 ? -2.337  3.052   -42.463 1.00 80.12 229 B 1 
ATOM 2982 C CB  . LEU B 2 229 ? -1.549  3.307   -39.317 1.00 82.73 229 B 1 
ATOM 2983 C CG  . LEU B 2 229 ? -0.306  3.382   -38.405 1.00 78.40 229 B 1 
ATOM 2984 C CD1 . LEU B 2 229 ? -0.476  2.386   -37.254 1.00 74.24 229 B 1 
ATOM 2985 C CD2 . LEU B 2 229 ? 0.997   3.094   -39.126 1.00 75.03 229 B 1 
ATOM 2986 N N   . LEU B 2 230 ? -3.823  4.369   -41.394 1.00 84.24 230 B 1 
ATOM 2987 C CA  . LEU B 2 230 ? -4.914  4.153   -42.355 1.00 83.59 230 B 1 
ATOM 2988 C C   . LEU B 2 230 ? -4.602  4.756   -43.731 1.00 82.08 230 B 1 
ATOM 2989 O O   . LEU B 2 230 ? -5.007  4.191   -44.746 1.00 77.95 230 B 1 
ATOM 2990 C CB  . LEU B 2 230 ? -6.217  4.742   -41.784 1.00 83.00 230 B 1 
ATOM 2991 C CG  . LEU B 2 230 ? -6.822  3.931   -40.614 1.00 78.60 230 B 1 
ATOM 2992 C CD1 . LEU B 2 230 ? -7.981  4.717   -40.002 1.00 73.46 230 B 1 
ATOM 2993 C CD2 . LEU B 2 230 ? -7.345  2.565   -41.064 1.00 73.38 230 B 1 
ATOM 2994 N N   . ARG B 2 231 ? -3.848  5.872   -43.775 1.00 83.64 231 B 1 
ATOM 2995 C CA  . ARG B 2 231 ? -3.383  6.479   -45.030 1.00 83.04 231 B 1 
ATOM 2996 C C   . ARG B 2 231 ? -2.207  5.715   -45.651 1.00 81.56 231 B 1 
ATOM 2997 O O   . ARG B 2 231 ? -2.149  5.561   -46.869 1.00 75.17 231 B 1 
ATOM 2998 C CB  . ARG B 2 231 ? -3.011  7.955   -44.792 1.00 80.49 231 B 1 
ATOM 2999 C CG  . ARG B 2 231 ? -4.244  8.823   -44.495 1.00 71.36 231 B 1 
ATOM 3000 C CD  . ARG B 2 231 ? -3.805  10.257  -44.181 1.00 68.84 231 B 1 
ATOM 3001 N NE  . ARG B 2 231 ? -4.962  11.156  -43.989 1.00 61.91 231 B 1 
ATOM 3002 C CZ  . ARG B 2 231 ? -4.908  12.473  -43.833 1.00 57.32 231 B 1 
ATOM 3003 N NH1 . ARG B 2 231 ? -3.762  13.098  -43.740 1.00 53.99 231 B 1 
ATOM 3004 N NH2 . ARG B 2 231 ? -5.996  13.179  -43.780 1.00 49.87 231 B 1 
ATOM 3005 N N   . CYS B 2 232 ? -1.285  5.202   -44.844 1.00 79.83 232 B 1 
ATOM 3006 C CA  . CYS B 2 232 ? -0.049  4.548   -45.286 1.00 76.53 232 B 1 
ATOM 3007 C C   . CYS B 2 232 ? -0.090  3.031   -45.031 1.00 74.70 232 B 1 
ATOM 3008 O O   . CYS B 2 232 ? 0.489   2.527   -44.061 1.00 68.35 232 B 1 
ATOM 3009 C CB  . CYS B 2 232 ? 1.150   5.225   -44.596 1.00 73.31 232 B 1 
ATOM 3010 S SG  . CYS B 2 232 ? 1.296   6.965   -45.105 1.00 63.61 232 B 1 
ATOM 3011 N N   . ARG B 2 233 ? -0.756  2.264   -45.915 1.00 72.35 233 B 1 
ATOM 3012 C CA  . ARG B 2 233 ? -0.983  0.815   -45.742 1.00 70.13 233 B 1 
ATOM 3013 C C   . ARG B 2 233 ? 0.286   -0.054  -45.594 1.00 69.50 233 B 1 
ATOM 3014 O O   . ARG B 2 233 ? 0.216   -1.098  -44.939 1.00 63.26 233 B 1 
ATOM 3015 C CB  . ARG B 2 233 ? -1.842  0.267   -46.910 1.00 64.43 233 B 1 
ATOM 3016 C CG  . ARG B 2 233 ? -3.347  0.551   -46.743 1.00 57.80 233 B 1 
ATOM 3017 C CD  . ARG B 2 233 ? -4.155  -0.123  -47.867 1.00 54.19 233 B 1 
ATOM 3018 N NE  . ARG B 2 233 ? -5.614  -0.006  -47.659 1.00 48.20 233 B 1 
ATOM 3019 C CZ  . ARG B 2 233 ? -6.573  -0.477  -48.453 1.00 43.87 233 B 1 
ATOM 3020 N NH1 . ARG B 2 233 ? -6.291  -1.101  -49.569 1.00 41.08 233 B 1 
ATOM 3021 N NH2 . ARG B 2 233 ? -7.820  -0.330  -48.144 1.00 39.04 233 B 1 
ATOM 3022 N N   . ASN B 2 234 ? 1.420   0.312   -46.184 1.00 66.57 234 B 1 
ATOM 3023 C CA  . ASN B 2 234 ? 2.502   -0.659  -46.440 1.00 65.01 234 B 1 
ATOM 3024 C C   . ASN B 2 234 ? 3.543   -0.872  -45.321 1.00 66.17 234 B 1 
ATOM 3025 O O   . ASN B 2 234 ? 4.314   -1.836  -45.377 1.00 61.27 234 B 1 
ATOM 3026 C CB  . ASN B 2 234 ? 3.159   -0.336  -47.798 1.00 58.97 234 B 1 
ATOM 3027 C CG  . ASN B 2 234 ? 2.461   -1.022  -48.963 1.00 53.68 234 B 1 
ATOM 3028 O OD1 . ASN B 2 234 ? 1.622   -1.877  -48.806 1.00 48.79 234 B 1 
ATOM 3029 N ND2 . ASN B 2 234 ? 2.820   -0.670  -50.180 1.00 47.74 234 B 1 
ATOM 3030 N N   . GLU B 2 235 ? 3.631   -0.034  -44.297 1.00 64.05 235 B 1 
ATOM 3031 C CA  . GLU B 2 235 ? 4.739   -0.123  -43.328 1.00 62.42 235 B 1 
ATOM 3032 C C   . GLU B 2 235 ? 4.524   -1.129  -42.182 1.00 63.82 235 B 1 
ATOM 3033 O O   . GLU B 2 235 ? 4.555   -0.789  -40.995 1.00 58.91 235 B 1 
ATOM 3034 C CB  . GLU B 2 235 ? 5.140   1.265   -42.829 1.00 56.46 235 B 1 
ATOM 3035 C CG  . GLU B 2 235 ? 5.880   2.104   -43.873 1.00 51.82 235 B 1 
ATOM 3036 C CD  . GLU B 2 235 ? 6.665   3.238   -43.185 1.00 48.66 235 B 1 
ATOM 3037 O OE1 . GLU B 2 235 ? 7.562   3.837   -43.807 1.00 45.16 235 B 1 
ATOM 3038 O OE2 . GLU B 2 235 ? 6.447   3.466   -41.973 1.00 45.33 235 B 1 
ATOM 3039 N N   . LYS B 2 236 ? 4.401   -2.418  -42.507 1.00 60.35 236 B 1 
ATOM 3040 C CA  . LYS B 2 236 ? 4.189   -3.508  -41.526 1.00 59.42 236 B 1 
ATOM 3041 C C   . LYS B 2 236 ? 5.195   -3.515  -40.353 1.00 60.65 236 B 1 
ATOM 3042 O O   . LYS B 2 236 ? 4.821   -3.882  -39.234 1.00 57.29 236 B 1 
ATOM 3043 C CB  . LYS B 2 236 ? 4.209   -4.883  -42.226 1.00 55.04 236 B 1 
ATOM 3044 C CG  . LYS B 2 236 ? 2.988   -5.133  -43.129 1.00 50.21 236 B 1 
ATOM 3045 C CD  . LYS B 2 236 ? 3.022   -6.553  -43.737 1.00 47.29 236 B 1 
ATOM 3046 C CE  . LYS B 2 236 ? 1.785   -6.795  -44.624 1.00 42.56 236 B 1 
ATOM 3047 N NZ  . LYS B 2 236 ? 1.788   -8.130  -45.268 1.00 38.86 236 B 1 
ATOM 3048 N N   . LYS B 2 237 ? 6.464   -3.125  -40.555 1.00 60.41 237 B 1 
ATOM 3049 C CA  . LYS B 2 237 ? 7.489   -3.135  -39.496 1.00 59.26 237 B 1 
ATOM 3050 C C   . LYS B 2 237 ? 7.232   -2.080  -38.414 1.00 60.89 237 B 1 
ATOM 3051 O O   . LYS B 2 237 ? 7.454   -2.364  -37.238 1.00 57.33 237 B 1 
ATOM 3052 C CB  . LYS B 2 237 ? 8.896   -2.978  -40.091 1.00 54.61 237 B 1 
ATOM 3053 C CG  . LYS B 2 237 ? 9.402   -4.251  -40.782 1.00 49.29 237 B 1 
ATOM 3054 C CD  . LYS B 2 237 ? 10.833  -4.078  -41.319 1.00 46.36 237 B 1 
ATOM 3055 C CE  . LYS B 2 237 ? 11.337  -5.353  -42.016 1.00 41.09 237 B 1 
ATOM 3056 N NZ  . LYS B 2 237 ? 12.661  -5.177  -42.680 1.00 37.96 237 B 1 
ATOM 3057 N N   . ARG B 2 238 ? 6.745   -0.869  -38.765 1.00 62.43 238 B 1 
ATOM 3058 C CA  . ARG B 2 238 ? 6.427   0.188   -37.787 1.00 61.80 238 B 1 
ATOM 3059 C C   . ARG B 2 238 ? 5.231   -0.186  -36.912 1.00 64.50 238 B 1 
ATOM 3060 O O   . ARG B 2 238 ? 5.251   0.086   -35.716 1.00 60.84 238 B 1 
ATOM 3061 C CB  . ARG B 2 238 ? 6.210   1.536   -38.491 1.00 56.13 238 B 1 
ATOM 3062 C CG  . ARG B 2 238 ? 7.520   2.148   -39.006 1.00 50.27 238 B 1 
ATOM 3063 C CD  . ARG B 2 238 ? 7.272   3.557   -39.572 1.00 47.19 238 B 1 
ATOM 3064 N NE  . ARG B 2 238 ? 8.505   4.218   -40.067 1.00 42.95 238 B 1 
ATOM 3065 C CZ  . ARG B 2 238 ? 8.533   5.263   -40.865 1.00 39.52 238 B 1 
ATOM 3066 N NH1 . ARG B 2 238 ? 7.459   5.848   -41.301 1.00 37.30 238 B 1 
ATOM 3067 N NH2 . ARG B 2 238 ? 9.660   5.771   -41.267 1.00 35.34 238 B 1 
ATOM 3068 N N   . HIS B 2 239 ? 4.259   -0.920  -37.441 1.00 70.00 239 B 1 
ATOM 3069 C CA  . HIS B 2 239 ? 3.090   -1.398  -36.694 1.00 71.13 239 B 1 
ATOM 3070 C C   . HIS B 2 239 ? 3.445   -2.300  -35.507 1.00 76.09 239 B 1 
ATOM 3071 O O   . HIS B 2 239 ? 2.740   -2.272  -34.498 1.00 73.91 239 B 1 
ATOM 3072 C CB  . HIS B 2 239 ? 2.143   -2.157  -37.630 1.00 64.75 239 B 1 
ATOM 3073 C CG  . HIS B 2 239 ? 1.496   -1.304  -38.676 1.00 59.07 239 B 1 
ATOM 3074 N ND1 . HIS B 2 239 ? 0.222   -0.796  -38.629 1.00 52.78 239 B 1 
ATOM 3075 C CD2 . HIS B 2 239 ? 2.010   -0.950  -39.885 1.00 51.17 239 B 1 
ATOM 3076 C CE1 . HIS B 2 239 ? -0.016  -0.169  -39.795 1.00 46.98 239 B 1 
ATOM 3077 N NE2 . HIS B 2 239 ? 1.048   -0.234  -40.579 1.00 46.66 239 B 1 
ATOM 3078 N N   . ARG B 2 240 ? 4.512   -3.092  -35.574 1.00 75.92 240 B 1 
ATOM 3079 C CA  . ARG B 2 240 ? 4.893   -4.020  -34.498 1.00 78.08 240 B 1 
ATOM 3080 C C   . ARG B 2 240 ? 5.308   -3.292  -33.225 1.00 81.29 240 B 1 
ATOM 3081 O O   . ARG B 2 240 ? 4.825   -3.628  -32.153 1.00 78.98 240 B 1 
ATOM 3082 C CB  . ARG B 2 240 ? 6.013   -4.966  -34.960 1.00 73.13 240 B 1 
ATOM 3083 C CG  . ARG B 2 240 ? 5.512   -5.945  -36.035 1.00 62.81 240 B 1 
ATOM 3084 C CD  . ARG B 2 240 ? 6.678   -6.825  -36.517 1.00 58.79 240 B 1 
ATOM 3085 N NE  . ARG B 2 240 ? 6.232   -7.803  -37.511 1.00 51.39 240 B 1 
ATOM 3086 C CZ  . ARG B 2 240 ? 7.000   -8.731  -38.059 1.00 45.69 240 B 1 
ATOM 3087 N NH1 . ARG B 2 240 ? 8.288   -8.745  -37.891 1.00 41.93 240 B 1 
ATOM 3088 N NH2 . ARG B 2 240 ? 6.490   -9.685  -38.770 1.00 38.83 240 B 1 
ATOM 3089 N N   . ALA B 2 241 ? 6.149   -2.256  -33.344 1.00 78.30 241 B 1 
ATOM 3090 C CA  . ALA B 2 241 ? 6.566   -1.466  -32.188 1.00 79.82 241 B 1 
ATOM 3091 C C   . ALA B 2 241 ? 5.382   -0.715  -31.561 1.00 83.47 241 B 1 
ATOM 3092 O O   . ALA B 2 241 ? 5.251   -0.700  -30.348 1.00 82.24 241 B 1 
ATOM 3093 C CB  . ALA B 2 241 ? 7.675   -0.504  -32.617 1.00 75.86 241 B 1 
ATOM 3094 N N   . VAL B 2 242 ? 4.479   -0.150  -32.377 1.00 82.37 242 B 1 
ATOM 3095 C CA  . VAL B 2 242 ? 3.247   0.494   -31.895 1.00 84.85 242 B 1 
ATOM 3096 C C   . VAL B 2 242 ? 2.384   -0.485  -31.117 1.00 87.12 242 B 1 
ATOM 3097 O O   . VAL B 2 242 ? 1.919   -0.141  -30.047 1.00 86.87 242 B 1 
ATOM 3098 C CB  . VAL B 2 242 ? 2.438   1.102   -33.050 1.00 83.42 242 B 1 
ATOM 3099 C CG1 . VAL B 2 242 ? 1.116   1.712   -32.585 1.00 75.82 242 B 1 
ATOM 3100 C CG2 . VAL B 2 242 ? 3.246   2.211   -33.712 1.00 77.54 242 B 1 
ATOM 3101 N N   . ARG B 2 243 ? 2.213   -1.712  -31.614 1.00 86.41 243 B 1 
ATOM 3102 C CA  . ARG B 2 243 ? 1.428   -2.741  -30.939 1.00 87.50 243 B 1 
ATOM 3103 C C   . ARG B 2 243 ? 1.984   -3.069  -29.552 1.00 88.96 243 B 1 
ATOM 3104 O O   . ARG B 2 243 ? 1.212   -3.133  -28.611 1.00 87.59 243 B 1 
ATOM 3105 C CB  . ARG B 2 243 ? 1.349   -3.997  -31.830 1.00 84.73 243 B 1 
ATOM 3106 C CG  . ARG B 2 243 ? 0.334   -5.012  -31.297 1.00 73.76 243 B 1 
ATOM 3107 C CD  . ARG B 2 243 ? 0.335   -6.313  -32.123 1.00 71.89 243 B 1 
ATOM 3108 N NE  . ARG B 2 243 ? -0.054  -6.076  -33.522 1.00 63.95 243 B 1 
ATOM 3109 C CZ  . ARG B 2 243 ? 0.024   -6.957  -34.512 1.00 58.75 243 B 1 
ATOM 3110 N NH1 . ARG B 2 243 ? 0.490   -8.160  -34.316 1.00 54.89 243 B 1 
ATOM 3111 N NH2 . ARG B 2 243 ? -0.377  -6.657  -35.708 1.00 50.63 243 B 1 
ATOM 3112 N N   . VAL B 2 244 ? 3.308   -3.210  -29.407 1.00 88.08 244 B 1 
ATOM 3113 C CA  . VAL B 2 244 ? 3.945   -3.469  -28.105 1.00 89.08 244 B 1 
ATOM 3114 C C   . VAL B 2 244 ? 3.671   -2.332  -27.121 1.00 90.71 244 B 1 
ATOM 3115 O O   . VAL B 2 244 ? 3.202   -2.596  -26.017 1.00 90.52 244 B 1 
ATOM 3116 C CB  . VAL B 2 244 ? 5.454   -3.710  -28.243 1.00 87.50 244 B 1 
ATOM 3117 C CG1 . VAL B 2 244 ? 6.148   -3.896  -26.893 1.00 81.15 244 B 1 
ATOM 3118 C CG2 . VAL B 2 244 ? 5.742   -4.961  -29.071 1.00 81.98 244 B 1 
ATOM 3119 N N   . ILE B 2 245 ? 3.905   -1.068  -27.515 1.00 87.65 245 B 1 
ATOM 3120 C CA  . ILE B 2 245 ? 3.715   0.084   -26.629 1.00 88.41 245 B 1 
ATOM 3121 C C   . ILE B 2 245 ? 2.232   0.285   -26.291 1.00 89.81 245 B 1 
ATOM 3122 O O   . ILE B 2 245 ? 1.900   0.589   -25.148 1.00 89.73 245 B 1 
ATOM 3123 C CB  . ILE B 2 245 ? 4.347   1.363   -27.225 1.00 87.76 245 B 1 
ATOM 3124 C CG1 . ILE B 2 245 ? 5.852   1.210   -27.563 1.00 82.99 245 B 1 
ATOM 3125 C CG2 . ILE B 2 245 ? 4.168   2.562   -26.280 1.00 80.99 245 B 1 
ATOM 3126 C CD1 . ILE B 2 245 ? 6.752   0.685   -26.443 1.00 73.97 245 B 1 
ATOM 3127 N N   . PHE B 2 246 ? 1.329   0.051   -27.257 1.00 90.59 246 B 1 
ATOM 3128 C CA  . PHE B 2 246 ? -0.112  0.083   -27.010 1.00 91.42 246 B 1 
ATOM 3129 C C   . PHE B 2 246 ? -0.524  -0.975  -25.985 1.00 92.36 246 B 1 
ATOM 3130 O O   . PHE B 2 246 ? -1.216  -0.650  -25.028 1.00 91.93 246 B 1 
ATOM 3131 C CB  . PHE B 2 246 ? -0.859  -0.118  -28.330 1.00 91.11 246 B 1 
ATOM 3132 C CG  . PHE B 2 246 ? -2.364  -0.071  -28.180 1.00 90.13 246 B 1 
ATOM 3133 C CD1 . PHE B 2 246 ? -3.123  -1.257  -28.188 1.00 86.87 246 B 1 
ATOM 3134 C CD2 . PHE B 2 246 ? -3.015  1.165   -28.005 1.00 86.72 246 B 1 
ATOM 3135 C CE1 . PHE B 2 246 ? -4.514  -1.201  -28.032 1.00 85.79 246 B 1 
ATOM 3136 C CE2 . PHE B 2 246 ? -4.407  1.222   -27.844 1.00 84.68 246 B 1 
ATOM 3137 C CZ  . PHE B 2 246 ? -5.158  0.041   -27.861 1.00 86.33 246 B 1 
ATOM 3138 N N   . THR B 2 247 ? -0.052  -2.207  -26.115 1.00 92.66 247 B 1 
ATOM 3139 C CA  . THR B 2 247 ? -0.329  -3.277  -25.150 1.00 93.10 247 B 1 
ATOM 3140 C C   . THR B 2 247 ? 0.197   -2.922  -23.759 1.00 94.01 247 B 1 
ATOM 3141 O O   . THR B 2 247 ? -0.539  -3.103  -22.798 1.00 92.87 247 B 1 
ATOM 3142 C CB  . THR B 2 247 ? 0.255   -4.614  -25.613 1.00 91.83 247 B 1 
ATOM 3143 O OG1 . THR B 2 247 ? -0.252  -4.968  -26.884 1.00 81.63 247 B 1 
ATOM 3144 C CG2 . THR B 2 247 ? -0.109  -5.770  -24.685 1.00 81.63 247 B 1 
ATOM 3145 N N   . ILE B 2 248 ? 1.410   -2.361  -23.630 1.00 93.27 248 B 1 
ATOM 3146 C CA  . ILE B 2 248 ? 1.962   -1.923  -22.333 1.00 93.46 248 B 1 
ATOM 3147 C C   . ILE B 2 248 ? 1.031   -0.903  -21.670 1.00 93.90 248 B 1 
ATOM 3148 O O   . ILE B 2 248 ? 0.728   -1.025  -20.490 1.00 93.27 248 B 1 
ATOM 3149 C CB  . ILE B 2 248 ? 3.380   -1.336  -22.516 1.00 92.71 248 B 1 
ATOM 3150 C CG1 . ILE B 2 248 ? 4.380   -2.444  -22.904 1.00 87.72 248 B 1 
ATOM 3151 C CG2 . ILE B 2 248 ? 3.887   -0.637  -21.245 1.00 87.51 248 B 1 
ATOM 3152 C CD1 . ILE B 2 248 ? 5.673   -1.888  -23.504 1.00 82.38 248 B 1 
ATOM 3153 N N   . MET B 2 249 ? 0.550   0.090   -22.437 1.00 94.16 249 B 1 
ATOM 3154 C CA  . MET B 2 249 ? -0.303  1.140   -21.907 1.00 94.39 249 B 1 
ATOM 3155 C C   . MET B 2 249 ? -1.690  0.615   -21.501 1.00 95.08 249 B 1 
ATOM 3156 O O   . MET B 2 249 ? -2.169  0.941   -20.422 1.00 93.75 249 B 1 
ATOM 3157 C CB  . MET B 2 249 ? -0.404  2.265   -22.947 1.00 93.13 249 B 1 
ATOM 3158 C CG  . MET B 2 249 ? -0.932  3.545   -22.307 1.00 85.25 249 B 1 
ATOM 3159 S SD  . MET B 2 249 ? -0.645  4.994   -23.354 1.00 80.42 249 B 1 
ATOM 3160 C CE  . MET B 2 249 ? -0.660  6.283   -22.098 1.00 70.83 249 B 1 
ATOM 3161 N N   . ILE B 2 250 ? -2.316  -0.240  -22.318 1.00 95.65 250 B 1 
ATOM 3162 C CA  . ILE B 2 250 ? -3.599  -0.863  -21.987 1.00 95.59 250 B 1 
ATOM 3163 C C   . ILE B 2 250 ? -3.486  -1.727  -20.734 1.00 95.98 250 B 1 
ATOM 3164 O O   . ILE B 2 250 ? -4.331  -1.629  -19.848 1.00 95.13 250 B 1 
ATOM 3165 C CB  . ILE B 2 250 ? -4.143  -1.668  -23.186 1.00 94.32 250 B 1 
ATOM 3166 C CG1 . ILE B 2 250 ? -4.544  -0.756  -24.364 1.00 86.16 250 B 1 
ATOM 3167 C CG2 . ILE B 2 250 ? -5.321  -2.574  -22.797 1.00 85.81 250 B 1 
ATOM 3168 C CD1 . ILE B 2 250 ? -5.697  0.223   -24.089 1.00 75.01 250 B 1 
ATOM 3169 N N   . VAL B 2 251 ? -2.447  -2.539  -20.614 1.00 95.91 251 B 1 
ATOM 3170 C CA  . VAL B 2 251 ? -2.230  -3.389  -19.442 1.00 96.07 251 B 1 
ATOM 3171 C C   . VAL B 2 251 ? -1.980  -2.545  -18.193 1.00 96.10 251 B 1 
ATOM 3172 O O   . VAL B 2 251 ? -2.552  -2.847  -17.148 1.00 95.01 251 B 1 
ATOM 3173 C CB  . VAL B 2 251 ? -1.108  -4.404  -19.704 1.00 95.24 251 B 1 
ATOM 3174 C CG1 . VAL B 2 251 ? -0.731  -5.194  -18.453 1.00 90.82 251 B 1 
ATOM 3175 C CG2 . VAL B 2 251 ? -1.566  -5.419  -20.754 1.00 91.43 251 B 1 
ATOM 3176 N N   . TYR B 2 252 ? -1.237  -1.428  -18.284 1.00 96.06 252 B 1 
ATOM 3177 C CA  . TYR B 2 252 ? -1.110  -0.482  -17.171 1.00 96.01 252 B 1 
ATOM 3178 C C   . TYR B 2 252 ? -2.477  -0.005  -16.669 1.00 96.07 252 B 1 
ATOM 3179 O O   . TYR B 2 252 ? -2.740  -0.047  -15.468 1.00 95.53 252 B 1 
ATOM 3180 C CB  . TYR B 2 252 ? -0.244  0.712   -17.590 1.00 95.71 252 B 1 
ATOM 3181 C CG  . TYR B 2 252 ? -0.302  1.852   -16.597 1.00 95.69 252 B 1 
ATOM 3182 C CD1 . TYR B 2 252 ? -1.265  2.884   -16.738 1.00 94.34 252 B 1 
ATOM 3183 C CD2 . TYR B 2 252 ? 0.536   1.855   -15.466 1.00 94.48 252 B 1 
ATOM 3184 C CE1 . TYR B 2 252 ? -1.387  3.881   -15.770 1.00 93.65 252 B 1 
ATOM 3185 C CE2 . TYR B 2 252 ? 0.424   2.856   -14.494 1.00 93.44 252 B 1 
ATOM 3186 C CZ  . TYR B 2 252 ? -0.546  3.868   -14.649 1.00 93.87 252 B 1 
ATOM 3187 O OH  . TYR B 2 252 ? -0.681  4.838   -13.690 1.00 92.45 252 B 1 
ATOM 3188 N N   . PHE B 2 253 ? -3.391  0.401   -17.578 1.00 96.51 253 B 1 
ATOM 3189 C CA  . PHE B 2 253 ? -4.726  0.815   -17.180 1.00 96.43 253 B 1 
ATOM 3190 C C   . PHE B 2 253 ? -5.532  -0.325  -16.551 1.00 96.42 253 B 1 
ATOM 3191 O O   . PHE B 2 253 ? -6.150  -0.106  -15.520 1.00 95.07 253 B 1 
ATOM 3192 C CB  . PHE B 2 253 ? -5.496  1.418   -18.366 1.00 96.05 253 B 1 
ATOM 3193 C CG  . PHE B 2 253 ? -5.021  2.795   -18.766 1.00 95.91 253 B 1 
ATOM 3194 C CD1 . PHE B 2 253 ? -5.082  3.866   -17.849 1.00 93.16 253 B 1 
ATOM 3195 C CD2 . PHE B 2 253 ? -4.516  3.024   -20.055 1.00 93.02 253 B 1 
ATOM 3196 C CE1 . PHE B 2 253 ? -4.627  5.139   -18.207 1.00 91.90 253 B 1 
ATOM 3197 C CE2 . PHE B 2 253 ? -4.064  4.297   -20.416 1.00 92.02 253 B 1 
ATOM 3198 C CZ  . PHE B 2 253 ? -4.108  5.357   -19.495 1.00 93.17 253 B 1 
ATOM 3199 N N   . LEU B 2 254 ? -5.469  -1.539  -17.082 1.00 96.64 254 B 1 
ATOM 3200 C CA  . LEU B 2 254 ? -6.186  -2.684  -16.521 1.00 96.36 254 B 1 
ATOM 3201 C C   . LEU B 2 254 ? -5.782  -2.989  -15.072 1.00 96.26 254 B 1 
ATOM 3202 O O   . LEU B 2 254 ? -6.630  -3.379  -14.276 1.00 94.78 254 B 1 
ATOM 3203 C CB  . LEU B 2 254 ? -5.959  -3.922  -17.401 1.00 95.72 254 B 1 
ATOM 3204 C CG  . LEU B 2 254 ? -6.659  -3.870  -18.780 1.00 88.75 254 B 1 
ATOM 3205 C CD1 . LEU B 2 254 ? -6.227  -5.078  -19.610 1.00 83.30 254 B 1 
ATOM 3206 C CD2 . LEU B 2 254 ? -8.180  -3.883  -18.654 1.00 83.78 254 B 1 
ATOM 3207 N N   . PHE B 2 255 ? -4.513  -2.783  -14.708 1.00 96.18 255 B 1 
ATOM 3208 C CA  . PHE B 2 255 ? -4.001  -3.088  -13.369 1.00 96.14 255 B 1 
ATOM 3209 C C   . PHE B 2 255 ? -4.138  -1.918  -12.387 1.00 95.91 255 B 1 
ATOM 3210 O O   . PHE B 2 255 ? -4.454  -2.138  -11.218 1.00 94.23 255 B 1 
ATOM 3211 C CB  . PHE B 2 255 ? -2.548  -3.573  -13.489 1.00 95.48 255 B 1 
ATOM 3212 C CG  . PHE B 2 255 ? -2.415  -5.026  -13.893 1.00 95.54 255 B 1 
ATOM 3213 C CD1 . PHE B 2 255 ? -1.933  -5.973  -12.969 1.00 92.54 255 B 1 
ATOM 3214 C CD2 . PHE B 2 255 ? -2.780  -5.465  -15.178 1.00 92.32 255 B 1 
ATOM 3215 C CE1 . PHE B 2 255 ? -1.810  -7.324  -13.326 1.00 91.30 255 B 1 
ATOM 3216 C CE2 . PHE B 2 255 ? -2.669  -6.817  -15.540 1.00 91.41 255 B 1 
ATOM 3217 C CZ  . PHE B 2 255 ? -2.181  -7.747  -14.613 1.00 92.61 255 B 1 
ATOM 3218 N N   . TRP B 2 256 ? -3.931  -0.662  -12.832 1.00 95.47 256 B 1 
ATOM 3219 C CA  . TRP B 2 256 ? -3.887  0.501   -11.946 1.00 95.32 256 B 1 
ATOM 3220 C C   . TRP B 2 256 ? -5.167  1.354   -11.924 1.00 95.36 256 B 1 
ATOM 3221 O O   . TRP B 2 256 ? -5.401  2.061   -10.944 1.00 93.84 256 B 1 
ATOM 3222 C CB  . TRP B 2 256 ? -2.664  1.349   -12.283 1.00 94.83 256 B 1 
ATOM 3223 C CG  . TRP B 2 256 ? -1.372  0.807   -11.740 1.00 94.25 256 B 1 
ATOM 3224 C CD1 . TRP B 2 256 ? -0.335  0.327   -12.452 1.00 92.04 256 B 1 
ATOM 3225 C CD2 . TRP B 2 256 ? -0.965  0.721   -10.322 1.00 93.33 256 B 1 
ATOM 3226 N NE1 . TRP B 2 256 ? 0.690   -0.047  -11.601 1.00 91.14 256 B 1 
ATOM 3227 C CE2 . TRP B 2 256 ? 0.347   0.181   -10.287 1.00 92.44 256 B 1 
ATOM 3228 C CE3 . TRP B 2 256 ? -1.585  1.067   -9.108  1.00 91.35 256 B 1 
ATOM 3229 C CZ2 . TRP B 2 256 ? 1.039   -0.021  -9.061  1.00 90.60 256 B 1 
ATOM 3230 C CZ3 . TRP B 2 256 ? -0.901  0.860   -7.887  1.00 90.65 256 B 1 
ATOM 3231 C CH2 . TRP B 2 256 ? 0.387   0.322   -7.867  1.00 90.36 256 B 1 
ATOM 3232 N N   . THR B 2 257 ? -6.007  1.321   -12.963 1.00 96.73 257 B 1 
ATOM 3233 C CA  . THR B 2 257 ? -7.241  2.120   -12.996 1.00 96.55 257 B 1 
ATOM 3234 C C   . THR B 2 257 ? -8.218  1.747   -11.886 1.00 96.46 257 B 1 
ATOM 3235 O O   . THR B 2 257 ? -8.733  2.667   -11.256 1.00 95.28 257 B 1 
ATOM 3236 C CB  . THR B 2 257 ? -7.944  2.073   -14.364 1.00 95.72 257 B 1 
ATOM 3237 O OG1 . THR B 2 257 ? -7.073  2.563   -15.356 1.00 83.87 257 B 1 
ATOM 3238 C CG2 . THR B 2 257 ? -9.214  2.923   -14.440 1.00 83.77 257 B 1 
ATOM 3239 N N   . PRO B 2 258 ? -8.450  0.458   -11.571 1.00 95.62 258 B 1 
ATOM 3240 C CA  . PRO B 2 258 ? -9.319  0.084   -10.455 1.00 95.54 258 B 1 
ATOM 3241 C C   . PRO B 2 258 ? -8.880  0.722   -9.134  1.00 94.80 258 B 1 
ATOM 3242 O O   . PRO B 2 258 ? -9.698  1.334   -8.455  1.00 93.20 258 B 1 
ATOM 3243 C CB  . PRO B 2 258 ? -9.272  -1.446  -10.393 1.00 94.88 258 B 1 
ATOM 3244 C CG  . PRO B 2 258 ? -8.952  -1.843  -11.828 1.00 93.60 258 B 1 
ATOM 3245 C CD  . PRO B 2 258 ? -8.010  -0.736  -12.275 1.00 95.72 258 B 1 
ATOM 3246 N N   . TYR B 2 259 ? -7.587  0.694   -8.816  1.00 94.81 259 B 1 
ATOM 3247 C CA  . TYR B 2 259 ? -7.056  1.324   -7.607  1.00 94.07 259 B 1 
ATOM 3248 C C   . TYR B 2 259 ? -7.253  2.842   -7.605  1.00 93.86 259 B 1 
ATOM 3249 O O   . TYR B 2 259 ? -7.703  3.402   -6.607  1.00 93.00 259 B 1 
ATOM 3250 C CB  . TYR B 2 259 ? -5.576  0.985   -7.448  1.00 92.96 259 B 1 
ATOM 3251 C CG  . TYR B 2 259 ? -4.972  1.603   -6.205  1.00 92.37 259 B 1 
ATOM 3252 C CD1 . TYR B 2 259 ? -4.110  2.705   -6.296  1.00 89.82 259 B 1 
ATOM 3253 C CD2 . TYR B 2 259 ? -5.317  1.096   -4.940  1.00 89.94 259 B 1 
ATOM 3254 C CE1 . TYR B 2 259 ? -3.577  3.279   -5.130  1.00 88.89 259 B 1 
ATOM 3255 C CE2 . TYR B 2 259 ? -4.783  1.667   -3.769  1.00 88.46 259 B 1 
ATOM 3256 C CZ  . TYR B 2 259 ? -3.914  2.754   -3.875  1.00 89.00 259 B 1 
ATOM 3257 O OH  . TYR B 2 259 ? -3.381  3.304   -2.725  1.00 86.89 259 B 1 
ATOM 3258 N N   . ASN B 2 260 ? -6.963  3.523   -8.723  1.00 94.37 260 B 1 
ATOM 3259 C CA  . ASN B 2 260 ? -7.138  4.974   -8.816  1.00 93.99 260 B 1 
ATOM 3260 C C   . ASN B 2 260 ? -8.610  5.394   -8.634  1.00 93.74 260 B 1 
ATOM 3261 O O   . ASN B 2 260 ? -8.871  6.419   -8.007  1.00 92.37 260 B 1 
ATOM 3262 C CB  . ASN B 2 260 ? -6.590  5.483   -10.157 1.00 93.72 260 B 1 
ATOM 3263 C CG  . ASN B 2 260 ? -5.070  5.566   -10.162 1.00 91.44 260 B 1 
ATOM 3264 O OD1 . ASN B 2 260 ? -4.456  6.383   -9.499  1.00 78.20 260 B 1 
ATOM 3265 N ND2 . ASN B 2 260 ? -4.418  4.724   -10.927 1.00 78.85 260 B 1 
ATOM 3266 N N   . ILE B 2 261 ? -9.568  4.617   -9.134  1.00 95.15 261 B 1 
ATOM 3267 C CA  . ILE B 2 261 ? -10.994 4.872   -8.942  1.00 94.86 261 B 1 
ATOM 3268 C C   . ILE B 2 261 ? -11.400 4.618   -7.488  1.00 94.27 261 B 1 
ATOM 3269 O O   . ILE B 2 261 ? -12.036 5.472   -6.877  1.00 92.92 261 B 1 
ATOM 3270 C CB  . ILE B 2 261 ? -11.841 4.036   -9.930  1.00 94.85 261 B 1 
ATOM 3271 C CG1 . ILE B 2 261 ? -11.576 4.515   -11.380 1.00 92.40 261 B 1 
ATOM 3272 C CG2 . ILE B 2 261 ? -13.344 4.128   -9.602  1.00 91.82 261 B 1 
ATOM 3273 C CD1 . ILE B 2 261 ? -12.178 3.604   -12.456 1.00 82.53 261 B 1 
ATOM 3274 N N   . VAL B 2 262 ? -11.004 3.487   -6.904  1.00 93.22 262 B 1 
ATOM 3275 C CA  . VAL B 2 262 ? -11.386 3.132   -5.528  1.00 92.64 262 B 1 
ATOM 3276 C C   . VAL B 2 262 ? -10.800 4.116   -4.512  1.00 91.88 262 B 1 
ATOM 3277 O O   . VAL B 2 262 ? -11.530 4.561   -3.632  1.00 90.53 262 B 1 
ATOM 3278 C CB  . VAL B 2 262 ? -10.992 1.686   -5.205  1.00 92.02 262 B 1 
ATOM 3279 C CG1 . VAL B 2 262 ? -11.178 1.353   -3.722  1.00 86.48 262 B 1 
ATOM 3280 C CG2 . VAL B 2 262 ? -11.882 0.711   -5.992  1.00 86.60 262 B 1 
ATOM 3281 N N   . ILE B 2 263 ? -9.541  4.548   -4.650  1.00 92.11 263 B 1 
ATOM 3282 C CA  . ILE B 2 263 ? -8.952  5.541   -3.742  1.00 91.12 263 B 1 
ATOM 3283 C C   . ILE B 2 263 ? -9.629  6.913   -3.870  1.00 90.87 263 B 1 
ATOM 3284 O O   . ILE B 2 263 ? -9.741  7.634   -2.883  1.00 89.47 263 B 1 
ATOM 3285 C CB  . ILE B 2 263 ? -7.417  5.618   -3.919  1.00 89.43 263 B 1 
ATOM 3286 C CG1 . ILE B 2 263 ? -6.773  6.276   -2.682  1.00 76.94 263 B 1 
ATOM 3287 C CG2 . ILE B 2 263 ? -7.014  6.354   -5.215  1.00 73.85 263 B 1 
ATOM 3288 C CD1 . ILE B 2 263 ? -5.241  6.279   -2.691  1.00 71.77 263 B 1 
ATOM 3289 N N   . LEU B 2 264 ? -10.124 7.276   -5.059  1.00 92.30 264 B 1 
ATOM 3290 C CA  . LEU B 2 264 ? -10.911 8.487   -5.262  1.00 92.25 264 B 1 
ATOM 3291 C C   . LEU B 2 264 ? -12.257 8.388   -4.524  1.00 91.79 264 B 1 
ATOM 3292 O O   . LEU B 2 264 ? -12.602 9.303   -3.777  1.00 89.80 264 B 1 
ATOM 3293 C CB  . LEU B 2 264 ? -11.090 8.734   -6.767  1.00 91.93 264 B 1 
ATOM 3294 C CG  . LEU B 2 264 ? -11.751 10.092  -7.104  1.00 87.32 264 B 1 
ATOM 3295 C CD1 . LEU B 2 264 ? -10.785 11.252  -6.879  1.00 83.25 264 B 1 
ATOM 3296 C CD2 . LEU B 2 264 ? -12.181 10.105  -8.574  1.00 83.33 264 B 1 
ATOM 3297 N N   . LEU B 2 265 ? -12.970 7.269   -4.671  1.00 92.01 265 B 1 
ATOM 3298 C CA  . LEU B 2 265 ? -14.225 7.015   -3.969  1.00 91.59 265 B 1 
ATOM 3299 C C   . LEU B 2 265 ? -14.034 6.983   -2.449  1.00 90.46 265 B 1 
ATOM 3300 O O   . LEU B 2 265 ? -14.821 7.580   -1.729  1.00 88.12 265 B 1 
ATOM 3301 C CB  . LEU B 2 265 ? -14.829 5.683   -4.445  1.00 91.72 265 B 1 
ATOM 3302 C CG  . LEU B 2 265 ? -15.315 5.665   -5.912  1.00 89.21 265 B 1 
ATOM 3303 C CD1 . LEU B 2 265 ? -15.755 4.250   -6.282  1.00 85.28 265 B 1 
ATOM 3304 C CD2 . LEU B 2 265 ? -16.490 6.610   -6.149  1.00 85.42 265 B 1 
ATOM 3305 N N   . ASN B 2 266 ? -12.959 6.359   -1.957  1.00 89.74 266 B 1 
ATOM 3306 C CA  . ASN B 2 266 ? -12.670 6.284   -0.523  1.00 88.35 266 B 1 
ATOM 3307 C C   . ASN B 2 266 ? -12.337 7.664   0.063   1.00 87.73 266 B 1 
ATOM 3308 O O   . ASN B 2 266 ? -12.889 8.071   1.074   1.00 84.59 266 B 1 
ATOM 3309 C CB  . ASN B 2 266 ? -11.560 5.242   -0.286  1.00 86.41 266 B 1 
ATOM 3310 C CG  . ASN B 2 266 ? -11.445 4.829   1.176   1.00 82.92 266 B 1 
ATOM 3311 O OD1 . ASN B 2 266 ? -12.123 5.329   2.047   1.00 72.75 266 B 1 
ATOM 3312 N ND2 . ASN B 2 266 ? -10.594 3.867   1.492   1.00 73.81 266 B 1 
ATOM 3313 N N   . THR B 2 267 ? -11.471 8.441   -0.607  1.00 88.83 267 B 1 
ATOM 3314 C CA  . THR B 2 267 ? -11.082 9.778   -0.126  1.00 88.18 267 B 1 
ATOM 3315 C C   . THR B 2 267 ? -12.247 10.767  -0.126  1.00 87.38 267 B 1 
ATOM 3316 O O   . THR B 2 267 ? -12.339 11.613  0.764   1.00 84.54 267 B 1 
ATOM 3317 C CB  . THR B 2 267 ? -9.935  10.351  -0.971  1.00 87.48 267 B 1 
ATOM 3318 O OG1 . THR B 2 267 ? -8.827  9.474   -0.960  1.00 77.28 267 B 1 
ATOM 3319 C CG2 . THR B 2 267 ? -9.429  11.694  -0.441  1.00 76.44 267 B 1 
ATOM 3320 N N   . PHE B 2 268 ? -13.139 10.671  -1.101  1.00 88.43 268 B 1 
ATOM 3321 C CA  . PHE B 2 268 ? -14.292 11.554  -1.253  1.00 88.65 268 B 1 
ATOM 3322 C C   . PHE B 2 268 ? -15.614 10.859  -0.922  1.00 87.81 268 B 1 
ATOM 3323 O O   . PHE B 2 268 ? -16.660 11.255  -1.437  1.00 83.54 268 B 1 
ATOM 3324 C CB  . PHE B 2 268 ? -14.264 12.194  -2.646  1.00 88.53 268 B 1 
ATOM 3325 C CG  . PHE B 2 268 ? -13.071 13.094  -2.886  1.00 88.82 268 B 1 
ATOM 3326 C CD1 . PHE B 2 268 ? -13.048 14.394  -2.344  1.00 86.17 268 B 1 
ATOM 3327 C CD2 . PHE B 2 268 ? -11.971 12.638  -3.625  1.00 86.25 268 B 1 
ATOM 3328 C CE1 . PHE B 2 268 ? -11.944 15.231  -2.546  1.00 85.02 268 B 1 
ATOM 3329 C CE2 . PHE B 2 268 ? -10.856 13.471  -3.834  1.00 85.27 268 B 1 
ATOM 3330 C CZ  . PHE B 2 268 ? -10.844 14.770  -3.298  1.00 85.72 268 B 1 
ATOM 3331 N N   . GLN B 2 269 ? -15.610 9.856   -0.035  1.00 85.06 269 B 1 
ATOM 3332 C CA  . GLN B 2 269 ? -16.791 9.054   0.288   1.00 84.01 269 B 1 
ATOM 3333 C C   . GLN B 2 269 ? -17.983 9.886   0.792   1.00 83.95 269 B 1 
ATOM 3334 O O   . GLN B 2 269 ? -19.128 9.563   0.479   1.00 79.50 269 B 1 
ATOM 3335 C CB  . GLN B 2 269 ? -16.425 7.953   1.291   1.00 80.63 269 B 1 
ATOM 3336 C CG  . GLN B 2 269 ? -15.931 8.485   2.651   1.00 74.66 269 B 1 
ATOM 3337 C CD  . GLN B 2 269 ? -15.566 7.385   3.637   1.00 73.95 269 B 1 
ATOM 3338 O OE1 . GLN B 2 269 ? -15.963 6.240   3.523   1.00 67.99 269 B 1 
ATOM 3339 N NE2 . GLN B 2 269 ? -14.814 7.684   4.669   1.00 66.00 269 B 1 
ATOM 3340 N N   . GLU B 2 270 ? -17.721 10.988  1.508   1.00 81.67 270 B 1 
ATOM 3341 C CA  . GLU B 2 270 ? -18.767 11.909  1.966   1.00 81.06 270 B 1 
ATOM 3342 C C   . GLU B 2 270 ? -19.461 12.598  0.782   1.00 81.89 270 B 1 
ATOM 3343 O O   . GLU B 2 270 ? -20.686 12.669  0.736   1.00 79.26 270 B 1 
ATOM 3344 C CB  . GLU B 2 270 ? -18.138 12.938  2.925   1.00 77.82 270 B 1 
ATOM 3345 C CG  . GLU B 2 270 ? -19.187 13.821  3.630   1.00 68.26 270 B 1 
ATOM 3346 C CD  . GLU B 2 270 ? -18.562 14.845  4.601   1.00 63.41 270 B 1 
ATOM 3347 O OE1 . GLU B 2 270 ? -19.333 15.600  5.229   1.00 56.35 270 B 1 
ATOM 3348 O OE2 . GLU B 2 270 ? -17.317 14.900  4.710   1.00 57.75 270 B 1 
ATOM 3349 N N   . PHE B 2 271 ? -18.697 13.044  -0.227  1.00 85.25 271 B 1 
ATOM 3350 C CA  . PHE B 2 271 ? -19.230 13.659  -1.439  1.00 86.05 271 B 1 
ATOM 3351 C C   . PHE B 2 271 ? -20.067 12.669  -2.269  1.00 86.07 271 B 1 
ATOM 3352 O O   . PHE B 2 271 ? -21.070 13.052  -2.870  1.00 82.81 271 B 1 
ATOM 3353 C CB  . PHE B 2 271 ? -18.071 14.220  -2.270  1.00 84.84 271 B 1 
ATOM 3354 C CG  . PHE B 2 271 ? -18.511 14.850  -3.568  1.00 82.34 271 B 1 
ATOM 3355 C CD1 . PHE B 2 271 ? -18.453 14.129  -4.773  1.00 77.43 271 B 1 
ATOM 3356 C CD2 . PHE B 2 271 ? -19.030 16.165  -3.577  1.00 77.13 271 B 1 
ATOM 3357 C CE1 . PHE B 2 271 ? -18.894 14.701  -5.965  1.00 75.00 271 B 1 
ATOM 3358 C CE2 . PHE B 2 271 ? -19.478 16.743  -4.774  1.00 74.15 271 B 1 
ATOM 3359 C CZ  . PHE B 2 271 ? -19.414 16.014  -5.969  1.00 73.81 271 B 1 
ATOM 3360 N N   . PHE B 2 272 ? -19.678 11.391  -2.278  1.00 86.58 272 B 1 
ATOM 3361 C CA  . PHE B 2 272 ? -20.397 10.334  -2.989  1.00 87.27 272 B 1 
ATOM 3362 C C   . PHE B 2 272 ? -21.539 9.696   -2.163  1.00 86.69 272 B 1 
ATOM 3363 O O   . PHE B 2 272 ? -22.189 8.776   -2.650  1.00 81.64 272 B 1 
ATOM 3364 C CB  . PHE B 2 272 ? -19.398 9.293   -3.496  1.00 86.75 272 B 1 
ATOM 3365 C CG  . PHE B 2 272 ? -18.456 9.814   -4.565  1.00 87.47 272 B 1 
ATOM 3366 C CD1 . PHE B 2 272 ? -18.960 10.198  -5.818  1.00 83.85 272 B 1 
ATOM 3367 C CD2 . PHE B 2 272 ? -17.083 9.924   -4.313  1.00 83.89 272 B 1 
ATOM 3368 C CE1 . PHE B 2 272 ? -18.096 10.694  -6.812  1.00 82.88 272 B 1 
ATOM 3369 C CE2 . PHE B 2 272 ? -16.210 10.422  -5.301  1.00 82.57 272 B 1 
ATOM 3370 C CZ  . PHE B 2 272 ? -16.727 10.811  -6.547  1.00 83.77 272 B 1 
ATOM 3371 N N   . GLY B 2 273 ? -21.787 10.149  -0.929  1.00 83.71 273 B 1 
ATOM 3372 C CA  . GLY B 2 273 ? -22.812 9.583   -0.047  1.00 83.69 273 B 1 
ATOM 3373 C C   . GLY B 2 273 ? -22.499 8.167   0.459   1.00 83.95 273 B 1 
ATOM 3374 O O   . GLY B 2 273 ? -23.407 7.420   0.799   1.00 79.62 273 B 1 
ATOM 3375 N N   . LEU B 2 274 ? -21.212 7.798   0.521   1.00 83.25 274 B 1 
ATOM 3376 C CA  . LEU B 2 274 ? -20.729 6.466   0.921   1.00 83.51 274 B 1 
ATOM 3377 C C   . LEU B 2 274 ? -20.165 6.440   2.352   1.00 83.27 274 B 1 
ATOM 3378 O O   . LEU B 2 274 ? -19.460 5.508   2.727   1.00 78.36 274 B 1 
ATOM 3379 C CB  . LEU B 2 274 ? -19.702 5.967   -0.115  1.00 81.11 274 B 1 
ATOM 3380 C CG  . LEU B 2 274 ? -20.240 5.819   -1.550  1.00 78.60 274 B 1 
ATOM 3381 C CD1 . LEU B 2 274 ? -19.095 5.441   -2.486  1.00 74.30 274 B 1 
ATOM 3382 C CD2 . LEU B 2 274 ? -21.321 4.741   -1.647  1.00 75.35 274 B 1 
ATOM 3383 N N   . SER B 2 275 ? -20.463 7.455   3.174   1.00 80.81 275 B 1 
ATOM 3384 C CA  . SER B 2 275 ? -19.918 7.618   4.526   1.00 80.58 275 B 1 
ATOM 3385 C C   . SER B 2 275 ? -20.638 6.789   5.609   1.00 81.20 275 B 1 
ATOM 3386 O O   . SER B 2 275 ? -20.748 7.225   6.755   1.00 75.56 275 B 1 
ATOM 3387 C CB  . SER B 2 275 ? -19.878 9.109   4.880   1.00 75.99 275 B 1 
ATOM 3388 O OG  . SER B 2 275 ? -21.188 9.645   4.872   1.00 67.00 275 B 1 
ATOM 3389 N N   . ASN B 2 276 ? -21.156 5.604   5.278   1.00 83.94 276 B 1 
ATOM 3390 C CA  . ASN B 2 276 ? -21.705 4.654   6.250   1.00 83.71 276 B 1 
ATOM 3391 C C   . ASN B 2 276 ? -20.695 3.536   6.542   1.00 84.67 276 B 1 
ATOM 3392 O O   . ASN B 2 276 ? -19.738 3.323   5.791   1.00 81.58 276 B 1 
ATOM 3393 C CB  . ASN B 2 276 ? -23.085 4.159   5.780   1.00 80.53 276 B 1 
ATOM 3394 C CG  . ASN B 2 276 ? -22.988 3.269   4.564   1.00 74.58 276 B 1 
ATOM 3395 O OD1 . ASN B 2 276 ? -22.413 2.199   4.616   1.00 63.45 276 B 1 
ATOM 3396 N ND2 . ASN B 2 276 ? -23.523 3.680   3.435   1.00 68.48 276 B 1 
ATOM 3397 N N   . CYS B 2 277 ? -20.894 2.814   7.655   1.00 82.19 277 B 1 
ATOM 3398 C CA  . CYS B 2 277 ? -19.934 1.813   8.110   1.00 82.73 277 B 1 
ATOM 3399 C C   . CYS B 2 277 ? -19.755 0.663   7.108   1.00 83.88 277 B 1 
ATOM 3400 O O   . CYS B 2 277 ? -18.633 0.245   6.842   1.00 81.42 277 B 1 
ATOM 3401 C CB  . CYS B 2 277 ? -20.373 1.284   9.481   1.00 80.89 277 B 1 
ATOM 3402 S SG  . CYS B 2 277 ? -19.178 0.172   10.286  1.00 76.12 277 B 1 
ATOM 3403 N N   . GLU B 2 278 ? -20.855 0.190   6.502   1.00 84.26 278 B 1 
ATOM 3404 C CA  . GLU B 2 278 ? -20.831 -0.900  5.529   1.00 84.41 278 B 1 
ATOM 3405 C C   . GLU B 2 278 ? -20.083 -0.492  4.252   1.00 85.01 278 B 1 
ATOM 3406 O O   . GLU B 2 278 ? -19.102 -1.131  3.881   1.00 83.42 278 B 1 
ATOM 3407 C CB  . GLU B 2 278 ? -22.271 -1.328  5.235   1.00 83.20 278 B 1 
ATOM 3408 C CG  . GLU B 2 278 ? -22.313 -2.576  4.341   1.00 72.30 278 B 1 
ATOM 3409 C CD  . GLU B 2 278 ? -23.739 -3.018  3.985   1.00 65.14 278 B 1 
ATOM 3410 O OE1 . GLU B 2 278 ? -23.841 -3.981  3.188   1.00 58.08 278 B 1 
ATOM 3411 O OE2 . GLU B 2 278 ? -24.701 -2.398  4.478   1.00 58.23 278 B 1 
ATOM 3412 N N   . SER B 2 279 ? -20.462 0.637   3.641   1.00 85.96 279 B 1 
ATOM 3413 C CA  . SER B 2 279 ? -19.799 1.145   2.446   1.00 86.15 279 B 1 
ATOM 3414 C C   . SER B 2 279 ? -18.319 1.466   2.686   1.00 86.89 279 B 1 
ATOM 3415 O O   . SER B 2 279 ? -17.485 1.179   1.840   1.00 85.19 279 B 1 
ATOM 3416 C CB  . SER B 2 279 ? -20.486 2.418   1.925   1.00 85.04 279 B 1 
ATOM 3417 O OG  . SER B 2 279 ? -21.834 2.161   1.595   1.00 73.42 279 B 1 
ATOM 3418 N N   . THR B 2 280 ? -17.977 2.007   3.868   1.00 85.31 280 B 1 
ATOM 3419 C CA  . THR B 2 280 ? -16.574 2.287   4.216   1.00 85.02 280 B 1 
ATOM 3420 C C   . THR B 2 280 ? -15.774 0.999   4.369   1.00 85.30 280 B 1 
ATOM 3421 O O   . THR B 2 280 ? -14.643 0.927   3.890   1.00 83.93 280 B 1 
ATOM 3422 C CB  . THR B 2 280 ? -16.472 3.125   5.497   1.00 84.17 280 B 1 
ATOM 3423 O OG1 . THR B 2 280 ? -17.253 4.300   5.405   1.00 72.25 280 B 1 
ATOM 3424 C CG2 . THR B 2 280 ? -15.046 3.603   5.758   1.00 71.55 280 B 1 
ATOM 3425 N N   . SER B 2 281 ? -16.340 -0.040  4.981   1.00 85.29 281 B 1 
ATOM 3426 C CA  . SER B 2 281 ? -15.699 -1.356  5.089   1.00 84.53 281 B 1 
ATOM 3427 C C   . SER B 2 281 ? -15.505 -2.009  3.713   1.00 85.20 281 B 1 
ATOM 3428 O O   . SER B 2 281 ? -14.431 -2.545  3.432   1.00 83.90 281 B 1 
ATOM 3429 C CB  . SER B 2 281 ? -16.541 -2.264  5.995   1.00 82.98 281 B 1 
ATOM 3430 O OG  . SER B 2 281 ? -15.862 -3.488  6.228   1.00 70.49 281 B 1 
ATOM 3431 N N   . GLN B 2 282 ? -16.494 -1.912  2.821   1.00 86.48 282 B 1 
ATOM 3432 C CA  . GLN B 2 282 ? -16.392 -2.406  1.448   1.00 86.70 282 B 1 
ATOM 3433 C C   . GLN B 2 282 ? -15.339 -1.638  0.636   1.00 87.03 282 B 1 
ATOM 3434 O O   . GLN B 2 282 ? -14.570 -2.243  -0.117  1.00 86.07 282 B 1 
ATOM 3435 C CB  . GLN B 2 282 ? -17.758 -2.304  0.754   1.00 86.42 282 B 1 
ATOM 3436 C CG  . GLN B 2 282 ? -18.796 -3.299  1.300   1.00 82.13 282 B 1 
ATOM 3437 C CD  . GLN B 2 282 ? -20.179 -3.108  0.651   1.00 78.40 282 B 1 
ATOM 3438 O OE1 . GLN B 2 282 ? -20.364 -2.298  -0.240  1.00 72.73 282 B 1 
ATOM 3439 N NE2 . GLN B 2 282 ? -21.175 -3.843  1.077   1.00 69.45 282 B 1 
ATOM 3440 N N   . LEU B 2 283 ? -15.259 -0.310  0.803   1.00 87.57 283 B 1 
ATOM 3441 C CA  . LEU B 2 283 ? -14.240 0.513   0.155   1.00 87.75 283 B 1 
ATOM 3442 C C   . LEU B 2 283 ? -12.824 0.178   0.629   1.00 87.61 283 B 1 
ATOM 3443 O O   . LEU B 2 283 ? -11.904 0.150   -0.186  1.00 86.41 283 B 1 
ATOM 3444 C CB  . LEU B 2 283 ? -14.539 2.002   0.392   1.00 87.40 283 B 1 
ATOM 3445 C CG  . LEU B 2 283 ? -15.674 2.567   -0.485  1.00 83.71 283 B 1 
ATOM 3446 C CD1 . LEU B 2 283 ? -16.019 3.973   -0.009  1.00 80.55 283 B 1 
ATOM 3447 C CD2 . LEU B 2 283 ? -15.264 2.650   -1.957  1.00 81.50 283 B 1 
ATOM 3448 N N   . ASP B 2 284 ? -12.641 -0.133  1.913   1.00 86.33 284 B 1 
ATOM 3449 C CA  . ASP B 2 284 ? -11.354 -0.594  2.437   1.00 85.67 284 B 1 
ATOM 3450 C C   . ASP B 2 284 ? -10.948 -1.942  1.829   1.00 86.26 284 B 1 
ATOM 3451 O O   . ASP B 2 284 ? -9.833  -2.085  1.324   1.00 85.00 284 B 1 
ATOM 3452 C CB  . ASP B 2 284 ? -11.435 -0.687  3.966   1.00 83.96 284 B 1 
ATOM 3453 C CG  . ASP B 2 284 ? -11.138 0.624   4.699   1.00 79.20 284 B 1 
ATOM 3454 O OD1 . ASP B 2 284 ? -11.333 1.735   4.165   1.00 72.16 284 B 1 
ATOM 3455 O OD2 . ASP B 2 284 ? -10.708 0.534   5.872   1.00 73.59 284 B 1 
ATOM 3456 N N   . GLN B 2 285 ? -11.869 -2.905  1.761   1.00 85.02 285 B 1 
ATOM 3457 C CA  . GLN B 2 285 ? -11.626 -4.187  1.104   1.00 85.00 285 B 1 
ATOM 3458 C C   . GLN B 2 285 ? -11.274 -3.998  -0.379  1.00 86.19 285 B 1 
ATOM 3459 O O   . GLN B 2 285 ? -10.280 -4.542  -0.865  1.00 85.43 285 B 1 
ATOM 3460 C CB  . GLN B 2 285 ? -12.871 -5.089  1.218   1.00 83.67 285 B 1 
ATOM 3461 C CG  . GLN B 2 285 ? -13.125 -5.557  2.650   1.00 75.38 285 B 1 
ATOM 3462 C CD  . GLN B 2 285 ? -14.447 -6.339  2.783   1.00 71.60 285 B 1 
ATOM 3463 O OE1 . GLN B 2 285 ? -14.898 -6.994  1.864   1.00 66.01 285 B 1 
ATOM 3464 N NE2 . GLN B 2 285 ? -15.091 -6.287  3.913   1.00 62.54 285 B 1 
ATOM 3465 N N   . ALA B 2 286 ? -12.038 -3.163  -1.091  1.00 87.54 286 B 1 
ATOM 3466 C CA  . ALA B 2 286 ? -11.778 -2.846  -2.487  1.00 88.59 286 B 1 
ATOM 3467 C C   . ALA B 2 286 ? -10.415 -2.160  -2.676  1.00 89.29 286 B 1 
ATOM 3468 O O   . ALA B 2 286 ? -9.695  -2.489  -3.612  1.00 88.43 286 B 1 
ATOM 3469 C CB  . ALA B 2 286 ? -12.938 -1.984  -3.010  1.00 88.39 286 B 1 
ATOM 3470 N N   . THR B 2 287 ? -10.036 -1.259  -1.768  1.00 88.56 287 B 1 
ATOM 3471 C CA  . THR B 2 287 ? -8.727  -0.597  -1.781  1.00 88.42 287 B 1 
ATOM 3472 C C   . THR B 2 287 ? -7.611  -1.619  -1.683  1.00 88.62 287 B 1 
ATOM 3473 O O   . THR B 2 287 ? -6.709  -1.612  -2.519  1.00 87.66 287 B 1 
ATOM 3474 C CB  . THR B 2 287 ? -8.605  0.451   -0.660  1.00 87.72 287 B 1 
ATOM 3475 O OG1 . THR B 2 287 ? -9.603  1.436   -0.809  1.00 78.11 287 B 1 
ATOM 3476 C CG2 . THR B 2 287 ? -7.265  1.193   -0.688  1.00 76.66 287 B 1 
ATOM 3477 N N   . GLN B 2 288 ? -7.679  -2.554  -0.741  1.00 86.18 288 B 1 
ATOM 3478 C CA  . GLN B 2 288 ? -6.645  -3.576  -0.569  1.00 85.73 288 B 1 
ATOM 3479 C C   . GLN B 2 288 ? -6.542  -4.515  -1.775  1.00 86.92 288 B 1 
ATOM 3480 O O   . GLN B 2 288 ? -5.439  -4.796  -2.257  1.00 86.04 288 B 1 
ATOM 3481 C CB  . GLN B 2 288 ? -6.919  -4.355  0.720   1.00 83.28 288 B 1 
ATOM 3482 C CG  . GLN B 2 288 ? -5.825  -5.385  1.016   1.00 73.85 288 B 1 
ATOM 3483 C CD  . GLN B 2 288 ? -5.839  -5.865  2.467   1.00 68.72 288 B 1 
ATOM 3484 O OE1 . GLN B 2 288 ? -6.357  -5.224  3.363   1.00 62.06 288 B 1 
ATOM 3485 N NE2 . GLN B 2 288 ? -5.259  -6.993  2.778   1.00 58.97 288 B 1 
ATOM 3486 N N   . VAL B 2 289 ? -7.674  -4.991  -2.297  1.00 87.83 289 B 1 
ATOM 3487 C CA  . VAL B 2 289 ? -7.691  -5.890  -3.456  1.00 88.62 289 B 1 
ATOM 3488 C C   . VAL B 2 289 ? -7.147  -5.190  -4.701  1.00 90.04 289 B 1 
ATOM 3489 O O   . VAL B 2 289 ? -6.322  -5.752  -5.424  1.00 89.92 289 B 1 
ATOM 3490 C CB  . VAL B 2 289 ? -9.119  -6.422  -3.694  1.00 87.59 289 B 1 
ATOM 3491 C CG1 . VAL B 2 289 ? -9.228  -7.218  -4.999  1.00 82.09 289 B 1 
ATOM 3492 C CG2 . VAL B 2 289 ? -9.547  -7.359  -2.558  1.00 81.60 289 B 1 
ATOM 3493 N N   . THR B 2 290 ? -7.556  -3.943  -4.946  1.00 90.82 290 B 1 
ATOM 3494 C CA  . THR B 2 290 ? -7.133  -3.191  -6.129  1.00 91.82 290 B 1 
ATOM 3495 C C   . THR B 2 290 ? -5.686  -2.704  -6.030  1.00 92.02 290 B 1 
ATOM 3496 O O   . THR B 2 290 ? -4.984  -2.721  -7.039  1.00 90.82 290 B 1 
ATOM 3497 C CB  . THR B 2 290 ? -8.066  -2.013  -6.429  1.00 91.55 290 B 1 
ATOM 3498 O OG1 . THR B 2 290 ? -8.176  -1.145  -5.326  1.00 83.73 290 B 1 
ATOM 3499 C CG2 . THR B 2 290 ? -9.472  -2.476  -6.822  1.00 84.83 290 B 1 
ATOM 3500 N N   . GLU B 2 291 ? -5.207  -2.357  -4.836  1.00 90.41 291 B 1 
ATOM 3501 C CA  . GLU B 2 291 ? -3.790  -2.079  -4.617  1.00 90.22 291 B 1 
ATOM 3502 C C   . GLU B 2 291 ? -2.942  -3.328  -4.876  1.00 90.75 291 B 1 
ATOM 3503 O O   . GLU B 2 291 ? -1.966  -3.262  -5.621  1.00 89.97 291 B 1 
ATOM 3504 C CB  . GLU B 2 291 ? -3.551  -1.529  -3.201  1.00 88.56 291 B 1 
ATOM 3505 C CG  . GLU B 2 291 ? -2.070  -1.176  -3.002  1.00 84.68 291 B 1 
ATOM 3506 C CD  . GLU B 2 291 ? -1.795  -0.369  -1.738  1.00 82.63 291 B 1 
ATOM 3507 O OE1 . GLU B 2 291 ? -0.862  0.475   -1.793  1.00 77.22 291 B 1 
ATOM 3508 O OE2 . GLU B 2 291 ? -2.489  -0.569  -0.727  1.00 79.04 291 B 1 
ATOM 3509 N N   . THR B 2 292 ? -3.363  -4.472  -4.356  1.00 90.59 292 B 1 
ATOM 3510 C CA  . THR B 2 292 ? -2.694  -5.758  -4.598  1.00 90.37 292 B 1 
ATOM 3511 C C   . THR B 2 292 ? -2.615  -6.062  -6.094  1.00 91.22 292 B 1 
ATOM 3512 O O   . THR B 2 292 ? -1.543  -6.407  -6.592  1.00 90.25 292 B 1 
ATOM 3513 C CB  . THR B 2 292 ? -3.419  -6.891  -3.865  1.00 88.73 292 B 1 
ATOM 3514 O OG1 . THR B 2 292 ? -3.463  -6.631  -2.483  1.00 79.73 292 B 1 
ATOM 3515 C CG2 . THR B 2 292 ? -2.716  -8.236  -4.043  1.00 78.12 292 B 1 
ATOM 3516 N N   . LEU B 2 293 ? -3.703  -5.857  -6.836  1.00 92.41 293 B 1 
ATOM 3517 C CA  . LEU B 2 293 ? -3.712  -6.003  -8.288  1.00 93.28 293 B 1 
ATOM 3518 C C   . LEU B 2 293 ? -2.698  -5.059  -8.956  1.00 93.54 293 B 1 
ATOM 3519 O O   . LEU B 2 293 ? -1.897  -5.496  -9.779  1.00 92.73 293 B 1 
ATOM 3520 C CB  . LEU B 2 293 ? -5.145  -5.763  -8.805  1.00 92.92 293 B 1 
ATOM 3521 C CG  . LEU B 2 293 ? -5.280  -5.874  -10.342 1.00 89.19 293 B 1 
ATOM 3522 C CD1 . LEU B 2 293 ? -5.025  -7.297  -10.830 1.00 85.61 293 B 1 
ATOM 3523 C CD2 . LEU B 2 293 ? -6.681  -5.456  -10.778 1.00 86.36 293 B 1 
ATOM 3524 N N   . GLY B 2 294 ? -2.674  -3.788  -8.573  1.00 93.59 294 B 1 
ATOM 3525 C CA  . GLY B 2 294 ? -1.713  -2.815  -9.081  1.00 93.58 294 B 1 
ATOM 3526 C C   . GLY B 2 294 ? -0.259  -3.212  -8.795  1.00 93.86 294 B 1 
ATOM 3527 O O   . GLY B 2 294 ? 0.595   -3.125  -9.675  1.00 92.76 294 B 1 
ATOM 3528 N N   . MET B 2 295 ? 0.019   -3.733  -7.598  1.00 93.22 295 B 1 
ATOM 3529 C CA  . MET B 2 295 ? 1.353   -4.180  -7.204  1.00 92.52 295 B 1 
ATOM 3530 C C   . MET B 2 295 ? 1.855   -5.370  -8.033  1.00 92.75 295 B 1 
ATOM 3531 O O   . MET B 2 295 ? 3.061   -5.508  -8.234  1.00 91.01 295 B 1 
ATOM 3532 C CB  . MET B 2 295 ? 1.374   -4.510  -5.707  1.00 90.86 295 B 1 
ATOM 3533 C CG  . MET B 2 295 ? 1.225   -3.245  -4.849  1.00 87.17 295 B 1 
ATOM 3534 S SD  . MET B 2 295 ? 1.224   -3.526  -3.055  1.00 82.15 295 B 1 
ATOM 3535 C CE  . MET B 2 295 ? 2.989   -3.786  -2.772  1.00 74.19 295 B 1 
ATOM 3536 N N   . THR B 2 296 ? 0.963   -6.191  -8.586  1.00 94.32 296 B 1 
ATOM 3537 C CA  . THR B 2 296 ? 1.377   -7.274  -9.492  1.00 94.29 296 B 1 
ATOM 3538 C C   . THR B 2 296 ? 1.804   -6.777  -10.875 1.00 94.64 296 B 1 
ATOM 3539 O O   . THR B 2 296 ? 2.510   -7.493  -11.588 1.00 92.63 296 B 1 
ATOM 3540 C CB  . THR B 2 296 ? 0.316   -8.377  -9.635  1.00 92.77 296 B 1 
ATOM 3541 O OG1 . THR B 2 296 ? -0.824  -7.943  -10.307 1.00 81.33 296 B 1 
ATOM 3542 C CG2 . THR B 2 296 ? -0.110  -8.994  -8.305  1.00 80.28 296 B 1 
ATOM 3543 N N   . HIS B 2 297 ? 1.452   -5.539  -11.272 1.00 94.31 297 B 1 
ATOM 3544 C CA  . HIS B 2 297 ? 1.750   -5.013  -12.610 1.00 94.71 297 B 1 
ATOM 3545 C C   . HIS B 2 297 ? 3.248   -4.978  -12.927 1.00 94.68 297 B 1 
ATOM 3546 O O   . HIS B 2 297 ? 3.655   -5.222  -14.071 1.00 93.21 297 B 1 
ATOM 3547 C CB  . HIS B 2 297 ? 1.144   -3.613  -12.749 1.00 94.28 297 B 1 
ATOM 3548 C CG  . HIS B 2 297 ? 1.496   -2.935  -14.043 1.00 94.68 297 B 1 
ATOM 3549 N ND1 . HIS B 2 297 ? 2.452   -1.951  -14.208 1.00 83.18 297 B 1 
ATOM 3550 C CD2 . HIS B 2 297 ? 0.995   -3.221  -15.299 1.00 85.55 297 B 1 
ATOM 3551 C CE1 . HIS B 2 297 ? 2.522   -1.651  -15.514 1.00 87.95 297 B 1 
ATOM 3552 N NE2 . HIS B 2 297 ? 1.650   -2.403  -16.198 1.00 89.71 297 B 1 
ATOM 3553 N N   . CYS B 2 298 ? 4.112   -4.745  -11.925 1.00 94.03 298 B 1 
ATOM 3554 C CA  . CYS B 2 298 ? 5.557   -4.620  -12.094 1.00 93.32 298 B 1 
ATOM 3555 C C   . CYS B 2 298 ? 6.251   -5.876  -12.661 1.00 93.78 298 B 1 
ATOM 3556 O O   . CYS B 2 298 ? 7.372   -5.781  -13.149 1.00 90.49 298 B 1 
ATOM 3557 C CB  . CYS B 2 298 ? 6.165   -4.203  -10.748 1.00 90.97 298 B 1 
ATOM 3558 S SG  . CYS B 2 298 ? 5.907   -5.490  -9.485  1.00 84.03 298 B 1 
ATOM 3559 N N   . CYS B 2 299 ? 5.596   -7.047  -12.654 1.00 94.32 299 B 1 
ATOM 3560 C CA  . CYS B 2 299 ? 6.134   -8.257  -13.280 1.00 94.00 299 B 1 
ATOM 3561 C C   . CYS B 2 299 ? 5.606   -8.516  -14.703 1.00 94.49 299 B 1 
ATOM 3562 O O   . CYS B 2 299 ? 6.091   -9.418  -15.387 1.00 91.32 299 B 1 
ATOM 3563 C CB  . CYS B 2 299 ? 5.925   -9.453  -12.331 1.00 91.52 299 B 1 
ATOM 3564 S SG  . CYS B 2 299 ? 4.216   -10.079 -12.380 1.00 84.47 299 B 1 
ATOM 3565 N N   . ILE B 2 300 ? 4.631   -7.727  -15.182 1.00 94.81 300 B 1 
ATOM 3566 C CA  . ILE B 2 300 ? 3.900   -8.018  -16.420 1.00 94.77 300 B 1 
ATOM 3567 C C   . ILE B 2 300 ? 4.628   -7.511  -17.671 1.00 94.52 300 B 1 
ATOM 3568 O O   . ILE B 2 300 ? 4.603   -8.173  -18.711 1.00 92.59 300 B 1 
ATOM 3569 C CB  . ILE B 2 300 ? 2.461   -7.468  -16.328 1.00 93.25 300 B 1 
ATOM 3570 C CG1 . ILE B 2 300 ? 1.666   -8.037  -15.120 1.00 86.04 300 B 1 
ATOM 3571 C CG2 . ILE B 2 300 ? 1.676   -7.736  -17.620 1.00 86.21 300 B 1 
ATOM 3572 C CD1 . ILE B 2 300 ? 1.455   -9.560  -15.124 1.00 78.28 300 B 1 
ATOM 3573 N N   . ASN B 2 301 ? 5.317   -6.367  -17.597 1.00 92.11 301 B 1 
ATOM 3574 C CA  . ASN B 2 301 ? 6.010   -5.787  -18.753 1.00 91.22 301 B 1 
ATOM 3575 C C   . ASN B 2 301 ? 6.975   -6.761  -19.467 1.00 90.82 301 B 1 
ATOM 3576 O O   . ASN B 2 301 ? 6.886   -6.880  -20.698 1.00 88.41 301 B 1 
ATOM 3577 C CB  . ASN B 2 301 ? 6.702   -4.470  -18.341 1.00 89.76 301 B 1 
ATOM 3578 C CG  . ASN B 2 301 ? 5.726   -3.313  -18.156 1.00 88.03 301 B 1 
ATOM 3579 O OD1 . ASN B 2 301 ? 4.702   -3.239  -18.800 1.00 79.23 301 B 1 
ATOM 3580 N ND2 . ASN B 2 301 ? 6.048   -2.379  -17.295 1.00 79.50 301 B 1 
ATOM 3581 N N   . PRO B 2 302 ? 7.834   -7.539  -18.778 1.00 92.31 302 B 1 
ATOM 3582 C CA  . PRO B 2 302 ? 8.668   -8.561  -19.417 1.00 91.25 302 B 1 
ATOM 3583 C C   . PRO B 2 302 ? 7.869   -9.623  -20.179 1.00 90.83 302 B 1 
ATOM 3584 O O   . PRO B 2 302 ? 8.283   -10.049 -21.262 1.00 87.77 302 B 1 
ATOM 3585 C CB  . PRO B 2 302 ? 9.464   -9.198  -18.276 1.00 89.39 302 B 1 
ATOM 3586 C CG  . PRO B 2 302 ? 9.524   -8.096  -17.231 1.00 88.95 302 B 1 
ATOM 3587 C CD  . PRO B 2 302 ? 8.173   -7.410  -17.371 1.00 92.05 302 B 1 
ATOM 3588 N N   . ILE B 2 303 ? 6.703   -10.018 -19.664 1.00 92.25 303 B 1 
ATOM 3589 C CA  . ILE B 2 303 ? 5.813   -10.996 -20.296 1.00 91.41 303 B 1 
ATOM 3590 C C   . ILE B 2 303 ? 5.268   -10.421 -21.607 1.00 91.06 303 B 1 
ATOM 3591 O O   . ILE B 2 303 ? 5.305   -11.083 -22.651 1.00 89.08 303 B 1 
ATOM 3592 C CB  . ILE B 2 303 ? 4.684   -11.426 -19.326 1.00 90.55 303 B 1 
ATOM 3593 C CG1 . ILE B 2 303 ? 5.274   -12.006 -18.016 1.00 86.08 303 B 1 
ATOM 3594 C CG2 . ILE B 2 303 ? 3.752   -12.445 -19.999 1.00 85.43 303 B 1 
ATOM 3595 C CD1 . ILE B 2 303 ? 4.225   -12.351 -16.943 1.00 78.62 303 B 1 
ATOM 3596 N N   . ILE B 2 304 ? 4.848   -9.147  -21.617 1.00 91.29 304 B 1 
ATOM 3597 C CA  . ILE B 2 304 ? 4.396   -8.461  -22.832 1.00 90.80 304 B 1 
ATOM 3598 C C   . ILE B 2 304 ? 5.509   -8.454  -23.896 1.00 89.87 304 B 1 
ATOM 3599 O O   . ILE B 2 304 ? 5.246   -8.755  -25.066 1.00 86.75 304 B 1 
ATOM 3600 C CB  . ILE B 2 304 ? 3.921   -7.018  -22.522 1.00 90.44 304 B 1 
ATOM 3601 C CG1 . ILE B 2 304 ? 2.718   -7.035  -21.555 1.00 86.65 304 B 1 
ATOM 3602 C CG2 . ILE B 2 304 ? 3.540   -6.284  -23.825 1.00 86.83 304 B 1 
ATOM 3603 C CD1 . ILE B 2 304 ? 2.365   -5.650  -20.994 1.00 83.55 304 B 1 
ATOM 3604 N N   . TYR B 2 305 ? 6.760   -8.170  -23.513 1.00 88.48 305 B 1 
ATOM 3605 C CA  . TYR B 2 305 ? 7.879   -8.199  -24.457 1.00 86.55 305 B 1 
ATOM 3606 C C   . TYR B 2 305 ? 8.119   -9.603  -25.030 1.00 85.56 305 B 1 
ATOM 3607 O O   . TYR B 2 305 ? 8.396   -9.723  -26.228 1.00 82.44 305 B 1 
ATOM 3608 C CB  . TYR B 2 305 ? 9.161   -7.683  -23.786 1.00 84.80 305 B 1 
ATOM 3609 C CG  . TYR B 2 305 ? 9.085   -6.292  -23.196 1.00 84.09 305 B 1 
ATOM 3610 C CD1 . TYR B 2 305 ? 8.446   -5.239  -23.884 1.00 79.17 305 B 1 
ATOM 3611 C CD2 . TYR B 2 305 ? 9.669   -6.038  -21.937 1.00 79.54 305 B 1 
ATOM 3612 C CE1 . TYR B 2 305 ? 8.369   -3.959  -23.310 1.00 77.66 305 B 1 
ATOM 3613 C CE2 . TYR B 2 305 ? 9.603   -4.762  -21.360 1.00 76.91 305 B 1 
ATOM 3614 C CZ  . TYR B 2 305 ? 8.945   -3.731  -22.049 1.00 78.46 305 B 1 
ATOM 3615 O OH  . TYR B 2 305 ? 8.856   -2.481  -21.473 1.00 74.51 305 B 1 
ATOM 3616 N N   . ALA B 2 306 ? 7.976   -10.651 -24.222 1.00 85.67 306 B 1 
ATOM 3617 C CA  . ALA B 2 306 ? 8.168   -12.026 -24.667 1.00 83.30 306 B 1 
ATOM 3618 C C   . ALA B 2 306 ? 7.094   -12.490 -25.668 1.00 82.83 306 B 1 
ATOM 3619 O O   . ALA B 2 306 ? 7.409   -13.159 -26.645 1.00 79.53 306 B 1 
ATOM 3620 C CB  . ALA B 2 306 ? 8.218   -12.933 -23.434 1.00 81.69 306 B 1 
ATOM 3621 N N   . PHE B 2 307 ? 5.815   -12.093 -25.462 1.00 84.47 307 B 1 
ATOM 3622 C CA  . PHE B 2 307 ? 4.703   -12.527 -26.307 1.00 83.37 307 B 1 
ATOM 3623 C C   . PHE B 2 307 ? 4.450   -11.616 -27.517 1.00 81.76 307 B 1 
ATOM 3624 O O   . PHE B 2 307 ? 4.238   -12.103 -28.633 1.00 77.28 307 B 1 
ATOM 3625 C CB  . PHE B 2 307 ? 3.447   -12.689 -25.449 1.00 82.31 307 B 1 
ATOM 3626 C CG  . PHE B 2 307 ? 3.462   -13.933 -24.587 1.00 79.09 307 B 1 
ATOM 3627 C CD1 . PHE B 2 307 ? 3.266   -15.196 -25.174 1.00 73.81 307 B 1 
ATOM 3628 C CD2 . PHE B 2 307 ? 3.697   -13.854 -23.206 1.00 73.36 307 B 1 
ATOM 3629 C CE1 . PHE B 2 307 ? 3.294   -16.360 -24.392 1.00 70.09 307 B 1 
ATOM 3630 C CE2 . PHE B 2 307 ? 3.724   -15.017 -22.416 1.00 68.93 307 B 1 
ATOM 3631 C CZ  . PHE B 2 307 ? 3.531   -16.271 -23.012 1.00 69.81 307 B 1 
ATOM 3632 N N   . VAL B 2 308 ? 4.461   -10.295 -27.317 1.00 81.39 308 B 1 
ATOM 3633 C CA  . VAL B 2 308 ? 4.073   -9.316  -28.348 1.00 78.64 308 B 1 
ATOM 3634 C C   . VAL B 2 308 ? 5.294   -8.775  -29.108 1.00 77.20 308 B 1 
ATOM 3635 O O   . VAL B 2 308 ? 5.208   -8.417  -30.285 1.00 71.22 308 B 1 
ATOM 3636 C CB  . VAL B 2 308 ? 3.231   -8.175  -27.736 1.00 76.54 308 B 1 
ATOM 3637 C CG1 . VAL B 2 308 ? 2.634   -7.279  -28.818 1.00 69.82 308 B 1 
ATOM 3638 C CG2 . VAL B 2 308 ? 2.069   -8.707  -26.890 1.00 72.38 308 B 1 
ATOM 3639 N N   . GLY B 2 309 ? 6.443   -8.691  -28.456 1.00 75.60 309 B 1 
ATOM 3640 C CA  . GLY B 2 309 ? 7.679   -8.157  -29.005 1.00 72.42 309 B 1 
ATOM 3641 C C   . GLY B 2 309 ? 8.494   -9.205  -29.750 1.00 73.77 309 B 1 
ATOM 3642 O O   . GLY B 2 309 ? 9.446   -9.745  -29.197 1.00 69.79 309 B 1 
ATOM 3643 N N   . GLU B 2 310 ? 8.230   -9.433  -31.054 1.00 68.53 310 B 1 
ATOM 3644 C CA  . GLU B 2 310 ? 8.989   -10.414 -31.861 1.00 68.00 310 B 1 
ATOM 3645 C C   . GLU B 2 310 ? 10.518  -10.254 -31.759 1.00 69.78 310 B 1 
ATOM 3646 O O   . GLU B 2 310 ? 11.239  -11.244 -31.641 1.00 65.14 310 B 1 
ATOM 3647 C CB  . GLU B 2 310 ? 8.638   -10.264 -33.349 1.00 61.65 310 B 1 
ATOM 3648 C CG  . GLU B 2 310 ? 7.240   -10.739 -33.742 1.00 55.26 310 B 1 
ATOM 3649 C CD  . GLU B 2 310 ? 7.040   -10.580 -35.254 1.00 51.04 310 B 1 
ATOM 3650 O OE1 . GLU B 2 310 ? 5.899   -10.632 -35.759 1.00 45.33 310 B 1 
ATOM 3651 O OE2 . GLU B 2 310 ? 8.026   -10.312 -35.985 1.00 47.99 310 B 1 
ATOM 3652 N N   . LYS B 2 311 ? 11.034  -9.013  -31.770 1.00 68.29 311 B 1 
ATOM 3653 C CA  . LYS B 2 311 ? 12.469  -8.754  -31.607 1.00 67.51 311 B 1 
ATOM 3654 C C   . LYS B 2 311 ? 12.963  -9.107  -30.209 1.00 69.55 311 B 1 
ATOM 3655 O O   . LYS B 2 311 ? 14.096  -9.550  -30.077 1.00 65.66 311 B 1 
ATOM 3656 C CB  . LYS B 2 311 ? 12.816  -7.286  -31.895 1.00 61.39 311 B 1 
ATOM 3657 C CG  . LYS B 2 311 ? 12.785  -6.946  -33.385 1.00 55.14 311 B 1 
ATOM 3658 C CD  . LYS B 2 311 ? 13.382  -5.545  -33.597 1.00 51.64 311 B 1 
ATOM 3659 C CE  . LYS B 2 311 ? 13.448  -5.203  -35.086 1.00 45.66 311 B 1 
ATOM 3660 N NZ  . LYS B 2 311 ? 14.142  -3.909  -35.327 1.00 42.33 311 B 1 
ATOM 3661 N N   . PHE B 2 312 ? 12.157  -8.880  -29.196 1.00 70.20 312 B 1 
ATOM 3662 C CA  . PHE B 2 312 ? 12.500  -9.306  -27.849 1.00 70.70 312 B 1 
ATOM 3663 C C   . PHE B 2 312 ? 12.425  -10.821 -27.753 1.00 72.65 312 B 1 
ATOM 3664 O O   . PHE B 2 312 ? 13.357  -11.418 -27.240 1.00 70.51 312 B 1 
ATOM 3665 C CB  . PHE B 2 312 ? 11.619  -8.624  -26.806 1.00 67.85 312 B 1 
ATOM 3666 C CG  . PHE B 2 312 ? 12.213  -7.334  -26.301 1.00 65.77 312 B 1 
ATOM 3667 C CD1 . PHE B 2 312 ? 13.146  -7.359  -25.245 1.00 61.95 312 B 1 
ATOM 3668 C CD2 . PHE B 2 312 ? 11.851  -6.104  -26.877 1.00 61.58 312 B 1 
ATOM 3669 C CE1 . PHE B 2 312 ? 13.695  -6.163  -24.746 1.00 58.46 312 B 1 
ATOM 3670 C CE2 . PHE B 2 312 ? 12.396  -4.905  -26.385 1.00 57.70 312 B 1 
ATOM 3671 C CZ  . PHE B 2 312 ? 13.307  -4.937  -25.315 1.00 59.23 312 B 1 
ATOM 3672 N N   . ARG B 2 313 ? 11.410  -11.442 -28.344 1.00 69.22 313 B 1 
ATOM 3673 C CA  . ARG B 2 313 ? 11.275  -12.907 -28.367 1.00 69.05 313 B 1 
ATOM 3674 C C   . ARG B 2 313 ? 12.498  -13.587 -28.986 1.00 70.18 313 B 1 
ATOM 3675 O O   . ARG B 2 313 ? 13.021  -14.525 -28.397 1.00 68.76 313 B 1 
ATOM 3676 C CB  . ARG B 2 313 ? 9.977   -13.271 -29.095 1.00 66.30 313 B 1 
ATOM 3677 C CG  . ARG B 2 313 ? 9.635   -14.756 -28.928 1.00 62.03 313 B 1 
ATOM 3678 C CD  . ARG B 2 313 ? 8.306   -15.078 -29.614 1.00 60.18 313 B 1 
ATOM 3679 N NE  . ARG B 2 313 ? 7.962   -16.495 -29.468 1.00 55.60 313 B 1 
ATOM 3680 C CZ  . ARG B 2 313 ? 6.871   -17.090 -29.924 1.00 49.98 313 B 1 
ATOM 3681 N NH1 . ARG B 2 313 ? 5.968   -16.424 -30.595 1.00 47.94 313 B 1 
ATOM 3682 N NH2 . ARG B 2 313 ? 6.682   -18.350 -29.708 1.00 44.67 313 B 1 
ATOM 3683 N N   . SER B 2 314 ? 13.004  -13.092 -30.117 1.00 70.38 314 B 1 
ATOM 3684 C CA  . SER B 2 314 ? 14.246  -13.624 -30.710 1.00 69.95 314 B 1 
ATOM 3685 C C   . SER B 2 314 ? 15.463  -13.400 -29.815 1.00 71.50 314 B 1 
ATOM 3686 O O   . SER B 2 314 ? 16.262  -14.312 -29.638 1.00 69.47 314 B 1 
ATOM 3687 C CB  . SER B 2 314 ? 14.486  -13.049 -32.104 1.00 65.90 314 B 1 
ATOM 3688 O OG  . SER B 2 314 ? 14.708  -11.662 -32.076 1.00 57.93 314 B 1 
ATOM 3689 N N   . LEU B 2 315 ? 15.580  -12.223 -29.190 1.00 65.92 315 B 1 
ATOM 3690 C CA  . LEU B 2 315 ? 16.672  -11.940 -28.262 1.00 63.48 315 B 1 
ATOM 3691 C C   . LEU B 2 315 ? 16.576  -12.753 -26.969 1.00 64.66 315 B 1 
ATOM 3692 O O   . LEU B 2 315 ? 17.606  -13.171 -26.458 1.00 63.54 315 B 1 
ATOM 3693 C CB  . LEU B 2 315 ? 16.718  -10.434 -27.963 1.00 60.26 315 B 1 
ATOM 3694 C CG  . LEU B 2 315 ? 17.168  -9.567  -29.150 1.00 56.75 315 B 1 
ATOM 3695 C CD1 . LEU B 2 315 ? 16.927  -8.092  -28.831 1.00 54.19 315 B 1 
ATOM 3696 C CD2 . LEU B 2 315 ? 18.648  -9.744  -29.469 1.00 56.29 315 B 1 
ATOM 3697 N N   . PHE B 2 316 ? 15.360  -13.021 -26.454 1.00 64.89 316 B 1 
ATOM 3698 C CA  . PHE B 2 316 ? 15.143  -13.937 -25.339 1.00 63.95 316 B 1 
ATOM 3699 C C   . PHE B 2 316 ? 15.615  -15.348 -25.688 1.00 65.17 316 B 1 
ATOM 3700 O O   . PHE B 2 316 ? 16.361  -15.952 -24.916 1.00 65.19 316 B 1 
ATOM 3701 C CB  . PHE B 2 316 ? 13.661  -13.947 -24.927 1.00 62.52 316 B 1 
ATOM 3702 C CG  . PHE B 2 316 ? 13.254  -12.891 -23.913 1.00 61.80 316 B 1 
ATOM 3703 C CD1 . PHE B 2 316 ? 13.611  -13.047 -22.569 1.00 57.07 316 B 1 
ATOM 3704 C CD2 . PHE B 2 316 ? 12.498  -11.770 -24.292 1.00 57.29 316 B 1 
ATOM 3705 C CE1 . PHE B 2 316 ? 13.240  -12.074 -21.618 1.00 52.38 316 B 1 
ATOM 3706 C CE2 . PHE B 2 316 ? 12.128  -10.796 -23.338 1.00 52.27 316 B 1 
ATOM 3707 C CZ  . PHE B 2 316 ? 12.498  -10.946 -21.998 1.00 53.28 316 B 1 
ATOM 3708 N N   . HIS B 2 317 ? 15.252  -15.858 -26.867 1.00 67.07 317 B 1 
ATOM 3709 C CA  . HIS B 2 317 ? 15.747  -17.152 -27.333 1.00 65.83 317 B 1 
ATOM 3710 C C   . HIS B 2 317 ? 17.273  -17.183 -27.473 1.00 65.05 317 B 1 
ATOM 3711 O O   . HIS B 2 317 ? 17.899  -18.158 -27.061 1.00 64.86 317 B 1 
ATOM 3712 C CB  . HIS B 2 317 ? 15.086  -17.533 -28.663 1.00 63.81 317 B 1 
ATOM 3713 C CG  . HIS B 2 317 ? 13.733  -18.147 -28.479 1.00 60.28 317 B 1 
ATOM 3714 N ND1 . HIS B 2 317 ? 13.489  -19.393 -27.921 1.00 53.25 317 B 1 
ATOM 3715 C CD2 . HIS B 2 317 ? 12.525  -17.633 -28.824 1.00 54.72 317 B 1 
ATOM 3716 C CE1 . HIS B 2 317 ? 12.168  -19.598 -27.939 1.00 51.29 317 B 1 
ATOM 3717 N NE2 . HIS B 2 317 ? 11.539  -18.564 -28.477 1.00 50.29 317 B 1 
ATOM 3718 N N   . ILE B 2 318 ? 17.889  -16.117 -27.995 1.00 65.06 318 B 1 
ATOM 3719 C CA  . ILE B 2 318 ? 19.347  -16.009 -28.093 1.00 63.69 318 B 1 
ATOM 3720 C C   . ILE B 2 318 ? 19.978  -15.946 -26.697 1.00 63.09 318 B 1 
ATOM 3721 O O   . ILE B 2 318 ? 20.910  -16.703 -26.429 1.00 60.59 318 B 1 
ATOM 3722 C CB  . ILE B 2 318 ? 19.743  -14.809 -28.980 1.00 60.72 318 B 1 
ATOM 3723 C CG1 . ILE B 2 318 ? 19.323  -15.055 -30.452 1.00 56.66 318 B 1 
ATOM 3724 C CG2 . ILE B 2 318 ? 21.261  -14.544 -28.932 1.00 55.74 318 B 1 
ATOM 3725 C CD1 . ILE B 2 318 ? 19.304  -13.771 -31.309 1.00 51.96 318 B 1 
ATOM 3726 N N   . ALA B 2 319 ? 19.471  -15.107 -25.795 1.00 65.19 319 B 1 
ATOM 3727 C CA  . ALA B 2 319 ? 20.032  -14.960 -24.454 1.00 62.85 319 B 1 
ATOM 3728 C C   . ALA B 2 319 ? 19.927  -16.246 -23.612 1.00 61.59 319 B 1 
ATOM 3729 O O   . ALA B 2 319 ? 20.861  -16.579 -22.880 1.00 59.96 319 B 1 
ATOM 3730 C CB  . ALA B 2 319 ? 19.343  -13.783 -23.758 1.00 61.16 319 B 1 
ATOM 3731 N N   . LEU B 2 320 ? 18.817  -16.975 -23.749 1.00 63.02 320 B 1 
ATOM 3732 C CA  . LEU B 2 320 ? 18.625  -18.267 -23.095 1.00 60.60 320 B 1 
ATOM 3733 C C   . LEU B 2 320 ? 19.421  -19.382 -23.794 1.00 58.22 320 B 1 
ATOM 3734 O O   . LEU B 2 320 ? 20.073  -20.186 -23.124 1.00 54.07 320 B 1 
ATOM 3735 C CB  . LEU B 2 320 ? 17.119  -18.596 -23.061 1.00 57.86 320 B 1 
ATOM 3736 C CG  . LEU B 2 320 ? 16.307  -17.701 -22.093 1.00 54.77 320 B 1 
ATOM 3737 C CD1 . LEU B 2 320 ? 14.807  -17.850 -22.368 1.00 51.27 320 B 1 
ATOM 3738 C CD2 . LEU B 2 320 ? 16.557  -18.070 -20.632 1.00 51.76 320 B 1 
ATOM 3739 N N   . GLY B 2 321 ? 19.402  -19.414 -25.114 1.00 57.71 321 B 1 
ATOM 3740 C CA  . GLY B 2 321 ? 20.060  -20.445 -25.918 1.00 55.62 321 B 1 
ATOM 3741 C C   . GLY B 2 321 ? 21.580  -20.313 -25.983 1.00 54.13 321 B 1 
ATOM 3742 O O   . GLY B 2 321 ? 22.295  -21.313 -25.902 1.00 50.75 321 B 1 
ATOM 3743 N N   . CYS B 2 322 ? 22.138  -19.090 -26.068 1.00 49.19 322 B 1 
ATOM 3744 C CA  . CYS B 2 322 ? 23.587  -18.868 -26.168 1.00 46.86 322 B 1 
ATOM 3745 C C   . CYS B 2 322 ? 24.360  -19.294 -24.915 1.00 45.64 322 B 1 
ATOM 3746 O O   . CYS B 2 322 ? 25.564  -19.501 -25.010 1.00 43.74 322 B 1 
ATOM 3747 C CB  . CYS B 2 322 ? 23.902  -17.395 -26.471 1.00 45.00 322 B 1 
ATOM 3748 S SG  . CYS B 2 322 ? 23.617  -17.025 -28.226 1.00 40.32 322 B 1 
ATOM 3749 N N   . ARG B 2 323 ? 23.721  -19.424 -23.755 1.00 48.54 323 B 1 
ATOM 3750 C CA  . ARG B 2 323 ? 24.394  -19.996 -22.577 1.00 48.77 323 B 1 
ATOM 3751 C C   . ARG B 2 323 ? 24.534  -21.520 -22.651 1.00 47.59 323 B 1 
ATOM 3752 O O   . ARG B 2 323 ? 25.400  -22.048 -21.954 1.00 45.40 323 B 1 
ATOM 3753 C CB  . ARG B 2 323 ? 23.683  -19.591 -21.281 1.00 45.92 323 B 1 
ATOM 3754 C CG  . ARG B 2 323 ? 24.231  -18.274 -20.734 1.00 41.87 323 B 1 
ATOM 3755 C CD  . ARG B 2 323 ? 23.712  -18.059 -19.303 1.00 39.57 323 B 1 
ATOM 3756 N NE  . ARG B 2 323 ? 24.291  -16.854 -18.688 1.00 36.01 323 B 1 
ATOM 3757 C CZ  . ARG B 2 323 ? 24.092  -16.456 -17.439 1.00 32.87 323 B 1 
ATOM 3758 N NH1 . ARG B 2 323 ? 23.336  -17.117 -16.615 1.00 30.61 323 B 1 
ATOM 3759 N NH2 . ARG B 2 323 ? 24.666  -15.366 -16.997 1.00 30.22 323 B 1 
ATOM 3760 N N   . ILE B 2 324 ? 23.689  -22.205 -23.439 1.00 37.44 324 B 1 
ATOM 3761 C CA  . ILE B 2 324 ? 23.722  -23.666 -23.543 1.00 36.68 324 B 1 
ATOM 3762 C C   . ILE B 2 324 ? 24.714  -24.124 -24.609 1.00 35.66 324 B 1 
ATOM 3763 O O   . ILE B 2 324 ? 25.254  -25.222 -24.502 1.00 33.72 324 B 1 
ATOM 3764 C CB  . ILE B 2 324 ? 22.302  -24.235 -23.794 1.00 35.15 324 B 1 
ATOM 3765 C CG1 . ILE B 2 324 ? 21.303  -23.746 -22.716 1.00 32.85 324 B 1 
ATOM 3766 C CG2 . ILE B 2 324 ? 22.334  -25.780 -23.807 1.00 34.07 324 B 1 
ATOM 3767 C CD1 . ILE B 2 324 ? 19.848  -24.135 -22.988 1.00 32.28 324 B 1 
ATOM 3768 N N   . ALA B 2 325 ? 24.974  -23.289 -25.627 1.00 34.62 325 B 1 
ATOM 3769 C CA  . ALA B 2 325 ? 26.026  -23.612 -26.581 1.00 35.45 325 B 1 
ATOM 3770 C C   . ALA B 2 325 ? 27.342  -23.773 -25.786 1.00 34.70 325 B 1 
ATOM 3771 O O   . ALA B 2 325 ? 27.798  -22.801 -25.187 1.00 33.17 325 B 1 
ATOM 3772 C CB  . ALA B 2 325 ? 26.129  -22.516 -27.647 1.00 34.68 325 B 1 
ATOM 3773 N N   . PRO B 2 326 ? 27.926  -24.986 -25.719 1.00 32.17 326 B 1 
ATOM 3774 C CA  . PRO B 2 326 ? 29.184  -25.159 -25.032 1.00 33.19 326 B 1 
ATOM 3775 C C   . PRO B 2 326 ? 30.195  -24.223 -25.697 1.00 32.57 326 B 1 
ATOM 3776 O O   . PRO B 2 326 ? 30.134  -23.949 -26.895 1.00 31.39 326 B 1 
ATOM 3777 C CB  . PRO B 2 326 ? 29.546  -26.646 -25.161 1.00 32.55 326 B 1 
ATOM 3778 C CG  . PRO B 2 326 ? 28.778  -27.085 -26.403 1.00 32.64 326 B 1 
ATOM 3779 C CD  . PRO B 2 326 ? 27.538  -26.205 -26.404 1.00 36.01 326 B 1 
ATOM 3780 N N   . LEU B 2 327 ? 31.165  -23.767 -24.915 1.00 30.55 327 B 1 
ATOM 3781 C CA  . LEU B 2 327 ? 32.437  -23.277 -25.430 1.00 29.09 327 B 1 
ATOM 3782 C C   . LEU B 2 327 ? 33.110  -24.433 -26.193 1.00 27.65 327 B 1 
ATOM 3783 O O   . LEU B 2 327 ? 34.020  -25.074 -25.687 1.00 26.55 327 B 1 
ATOM 3784 C CB  . LEU B 2 327 ? 33.305  -22.776 -24.244 1.00 28.46 327 B 1 
ATOM 3785 C CG  . LEU B 2 327 ? 33.027  -21.323 -23.830 1.00 26.37 327 B 1 
ATOM 3786 C CD1 . LEU B 2 327 ? 33.318  -21.119 -22.345 1.00 26.18 327 B 1 
ATOM 3787 C CD2 . LEU B 2 327 ? 33.939  -20.364 -24.615 1.00 27.87 327 B 1 
ATOM 3788 N N   . GLN B 2 328 ? 32.635  -24.733 -27.404 1.00 29.56 328 B 1 
ATOM 3789 C CA  . GLN B 2 328 ? 33.472  -25.398 -28.379 1.00 28.79 328 B 1 
ATOM 3790 C C   . GLN B 2 328 ? 34.668  -24.471 -28.525 1.00 28.06 328 B 1 
ATOM 3791 O O   . GLN B 2 328 ? 34.540  -23.341 -29.000 1.00 26.88 328 B 1 
ATOM 3792 C CB  . GLN B 2 328 ? 32.761  -25.627 -29.715 1.00 28.20 328 B 1 
ATOM 3793 C CG  . GLN B 2 328 ? 31.882  -26.890 -29.676 1.00 25.57 328 B 1 
ATOM 3794 C CD  . GLN B 2 328 ? 31.346  -27.287 -31.055 1.00 24.25 328 B 1 
ATOM 3795 O OE1 . GLN B 2 328 ? 31.343  -26.528 -32.001 1.00 23.43 328 B 1 
ATOM 3796 N NE2 . GLN B 2 328 ? 30.876  -28.506 -31.212 1.00 22.34 328 B 1 
ATOM 3797 N N   . LYS B 2 329 ? 35.820  -24.918 -28.001 1.00 27.31 329 B 1 
ATOM 3798 C CA  . LYS B 2 329 ? 37.091  -24.244 -28.211 1.00 28.58 329 B 1 
ATOM 3799 C C   . LYS B 2 329 ? 37.158  -23.969 -29.706 1.00 27.30 329 B 1 
ATOM 3800 O O   . LYS B 2 329 ? 37.004  -24.929 -30.469 1.00 25.93 329 B 1 
ATOM 3801 C CB  . LYS B 2 329 ? 38.275  -25.132 -27.797 1.00 28.24 329 B 1 
ATOM 3802 C CG  . LYS B 2 329 ? 38.477  -25.193 -26.276 1.00 25.45 329 B 1 
ATOM 3803 C CD  . LYS B 2 329 ? 39.702  -26.052 -25.941 1.00 23.83 329 B 1 
ATOM 3804 C CE  . LYS B 2 329 ? 39.967  -26.057 -24.425 1.00 21.00 329 B 1 
ATOM 3805 N NZ  . LYS B 2 329 ? 41.137  -26.902 -24.070 1.00 18.38 329 B 1 
ATOM 3806 N N   . PRO B 2 330 ? 37.306  -22.719 -30.145 1.00 23.93 330 B 1 
ATOM 3807 C CA  . PRO B 2 330 ? 37.586  -22.478 -31.537 1.00 23.75 330 B 1 
ATOM 3808 C C   . PRO B 2 330 ? 38.866  -23.264 -31.810 1.00 23.51 330 B 1 
ATOM 3809 O O   . PRO B 2 330 ? 39.927  -22.917 -31.286 1.00 22.67 330 B 1 
ATOM 3810 C CB  . PRO B 2 330 ? 37.723  -20.958 -31.684 1.00 22.69 330 B 1 
ATOM 3811 C CG  . PRO B 2 330 ? 38.135  -20.493 -30.288 1.00 22.70 330 B 1 
ATOM 3812 C CD  . PRO B 2 330 ? 37.464  -21.503 -29.354 1.00 24.62 330 B 1 
ATOM 3813 N N   . VAL B 2 331 ? 38.725  -24.376 -32.522 1.00 24.85 331 B 1 
ATOM 3814 C CA  . VAL B 2 331 ? 39.887  -25.052 -33.056 1.00 24.96 331 B 1 
ATOM 3815 C C   . VAL B 2 331 ? 40.462  -24.027 -34.014 1.00 24.27 331 B 1 
ATOM 3816 O O   . VAL B 2 331 ? 39.934  -23.817 -35.099 1.00 23.04 331 B 1 
ATOM 3817 C CB  . VAL B 2 331 ? 39.530  -26.382 -33.736 1.00 24.01 331 B 1 
ATOM 3818 C CG1 . VAL B 2 331 ? 40.770  -27.049 -34.319 1.00 21.02 331 B 1 
ATOM 3819 C CG2 . VAL B 2 331 ? 38.902  -27.354 -32.724 1.00 22.87 331 B 1 
ATOM 3820 N N   . CYS B 2 332 ? 41.487  -23.321 -33.555 1.00 24.71 332 B 1 
ATOM 3821 C CA  . CYS B 2 332 ? 42.322  -22.450 -34.370 1.00 24.61 332 B 1 
ATOM 3822 C C   . CYS B 2 332 ? 43.139  -23.312 -35.338 1.00 24.15 332 B 1 
ATOM 3823 O O   . CYS B 2 332 ? 44.354  -23.190 -35.419 1.00 22.82 332 B 1 
ATOM 3824 C CB  . CYS B 2 332 ? 43.222  -21.581 -33.465 1.00 23.84 332 B 1 
ATOM 3825 S SG  . CYS B 2 332 ? 42.257  -20.435 -32.445 1.00 21.30 332 B 1 
ATOM 3826 N N   . GLY B 2 333 ? 42.470  -24.216 -36.056 1.00 23.31 333 B 1 
ATOM 3827 C CA  . GLY B 2 333 ? 42.975  -24.737 -37.300 1.00 21.70 333 B 1 
ATOM 3828 C C   . GLY B 2 333 ? 43.032  -23.540 -38.228 1.00 22.35 333 B 1 
ATOM 3829 O O   . GLY B 2 333 ? 42.039  -23.217 -38.866 1.00 20.60 333 B 1 
ATOM 3830 N N   . GLY B 2 334 ? 44.155  -22.828 -38.212 1.00 23.62 334 B 1 
ATOM 3831 C CA  . GLY B 2 334 ? 44.425  -21.757 -39.151 1.00 22.64 334 B 1 
ATOM 3832 C C   . GLY B 2 334 ? 44.833  -22.375 -40.490 1.00 22.67 334 B 1 
ATOM 3833 O O   . GLY B 2 334 ? 46.029  -22.428 -40.756 1.00 20.77 334 B 1 
ATOM 3834 N N   . PRO B 2 335 ? 43.889  -22.894 -41.323 1.00 24.65 335 B 1 
ATOM 3835 C CA  . PRO B 2 335 ? 44.255  -23.270 -42.668 1.00 25.08 335 B 1 
ATOM 3836 C C   . PRO B 2 335 ? 44.796  -21.999 -43.320 1.00 24.90 335 B 1 
ATOM 3837 O O   . PRO B 2 335 ? 44.152  -20.948 -43.287 1.00 23.69 335 B 1 
ATOM 3838 C CB  . PRO B 2 335 ? 42.982  -23.811 -43.322 1.00 23.82 335 B 1 
ATOM 3839 C CG  . PRO B 2 335 ? 41.861  -23.099 -42.573 1.00 24.05 335 B 1 
ATOM 3840 C CD  . PRO B 2 335 ? 42.449  -22.888 -41.164 1.00 26.98 335 B 1 
ATOM 3841 N N   . GLY B 2 336 ? 45.998  -22.083 -43.846 1.00 24.07 336 B 1 
ATOM 3842 C CA  . GLY B 2 336 ? 46.647  -20.983 -44.541 1.00 23.75 336 B 1 
ATOM 3843 C C   . GLY B 2 336 ? 45.802  -20.615 -45.745 1.00 23.71 336 B 1 
ATOM 3844 O O   . GLY B 2 336 ? 45.918  -21.230 -46.800 1.00 22.07 336 B 1 
ATOM 3845 N N   . VAL B 2 337 ? 44.922  -19.636 -45.565 1.00 23.55 337 B 1 
ATOM 3846 C CA  . VAL B 2 337 ? 44.118  -19.079 -46.647 1.00 25.10 337 B 1 
ATOM 3847 C C   . VAL B 2 337 ? 45.126  -18.466 -47.612 1.00 24.38 337 B 1 
ATOM 3848 O O   . VAL B 2 337 ? 45.649  -17.385 -47.367 1.00 22.89 337 B 1 
ATOM 3849 C CB  . VAL B 2 337 ? 43.092  -18.058 -46.138 1.00 24.23 337 B 1 
ATOM 3850 C CG1 . VAL B 2 337 ? 42.283  -17.448 -47.288 1.00 21.34 337 B 1 
ATOM 3851 C CG2 . VAL B 2 337 ? 42.101  -18.720 -45.170 1.00 23.50 337 B 1 
ATOM 3852 N N   . ARG B 2 338 ? 45.453  -19.209 -48.670 1.00 29.52 338 B 1 
ATOM 3853 C CA  . ARG B 2 338 ? 46.346  -18.724 -49.719 1.00 31.81 338 B 1 
ATOM 3854 C C   . ARG B 2 338 ? 45.781  -17.405 -50.228 1.00 30.06 338 B 1 
ATOM 3855 O O   . ARG B 2 338 ? 44.586  -17.373 -50.543 1.00 28.36 338 B 1 
ATOM 3856 C CB  . ARG B 2 338 ? 46.499  -19.729 -50.868 1.00 31.71 338 B 1 
ATOM 3857 C CG  . ARG B 2 338 ? 47.447  -20.883 -50.523 1.00 28.89 338 B 1 
ATOM 3858 C CD  . ARG B 2 338 ? 47.645  -21.785 -51.745 1.00 26.59 338 B 1 
ATOM 3859 N NE  . ARG B 2 338 ? 48.602  -22.878 -51.485 1.00 24.91 338 B 1 
ATOM 3860 C CZ  . ARG B 2 338 ? 49.029  -23.784 -52.359 1.00 22.20 338 B 1 
ATOM 3861 N NH1 . ARG B 2 338 ? 48.620  -23.802 -53.600 1.00 21.34 338 B 1 
ATOM 3862 N NH2 . ARG B 2 338 ? 49.892  -24.708 -52.006 1.00 21.31 338 B 1 
ATOM 3863 N N   . PRO B 2 339 ? 46.573  -16.329 -50.318 1.00 29.79 339 B 1 
ATOM 3864 C CA  . PRO B 2 339 ? 46.122  -15.049 -50.837 1.00 29.50 339 B 1 
ATOM 3865 C C   . PRO B 2 339 ? 45.694  -15.268 -52.289 1.00 28.69 339 B 1 
ATOM 3866 O O   . PRO B 2 339 ? 46.524  -15.446 -53.180 1.00 27.45 339 B 1 
ATOM 3867 C CB  . PRO B 2 339 ? 47.296  -14.077 -50.647 1.00 29.26 339 B 1 
ATOM 3868 C CG  . PRO B 2 339 ? 48.528  -14.986 -50.641 1.00 29.58 339 B 1 
ATOM 3869 C CD  . PRO B 2 339 ? 48.006  -16.285 -50.014 1.00 33.31 339 B 1 
ATOM 3870 N N   . GLY B 2 340 ? 44.392  -15.374 -52.512 1.00 30.63 340 B 1 
ATOM 3871 C CA  . GLY B 2 340 ? 43.805  -15.566 -53.829 1.00 30.73 340 B 1 
ATOM 3872 C C   . GLY B 2 340 ? 44.214  -14.429 -54.761 1.00 29.89 340 B 1 
ATOM 3873 O O   . GLY B 2 340 ? 44.346  -13.278 -54.339 1.00 28.02 340 B 1 
ATOM 3874 N N   . LYS B 2 341 ? 44.441  -14.784 -56.029 1.00 29.10 341 B 1 
ATOM 3875 C CA  . LYS B 2 341 ? 44.967  -13.864 -57.037 1.00 31.22 341 B 1 
ATOM 3876 C C   . LYS B 2 341 ? 44.111  -12.598 -57.137 1.00 29.29 341 B 1 
ATOM 3877 O O   . LYS B 2 341 ? 42.893  -12.671 -57.246 1.00 27.66 341 B 1 
ATOM 3878 C CB  . LYS B 2 341 ? 45.040  -14.560 -58.407 1.00 31.20 341 B 1 
ATOM 3879 C CG  . LYS B 2 341 ? 46.180  -15.588 -58.502 1.00 29.09 341 B 1 
ATOM 3880 C CD  . LYS B 2 341 ? 46.192  -16.257 -59.885 1.00 26.91 341 B 1 
ATOM 3881 C CE  . LYS B 2 341 ? 47.399  -17.194 -60.043 1.00 24.20 341 B 1 
ATOM 3882 N NZ  . LYS B 2 341 ? 47.421  -17.875 -61.372 1.00 22.24 341 B 1 
ATOM 3883 N N   . ASN B 2 342 ? 44.776  -11.441 -57.193 1.00 28.86 342 B 1 
ATOM 3884 C CA  . ASN B 2 342 ? 44.221  -10.139 -57.561 1.00 30.51 342 B 1 
ATOM 3885 C C   . ASN B 2 342 ? 43.611  -10.221 -58.968 1.00 27.99 342 B 1 
ATOM 3886 O O   . ASN B 2 342 ? 44.283  -9.936  -59.955 1.00 26.81 342 B 1 
ATOM 3887 C CB  . ASN B 2 342 ? 45.352  -9.081  -57.528 1.00 30.85 342 B 1 
ATOM 3888 C CG  . ASN B 2 342 ? 45.596  -8.479  -56.162 1.00 26.47 342 B 1 
ATOM 3889 O OD1 . ASN B 2 342 ? 44.713  -8.380  -55.333 1.00 26.01 342 B 1 
ATOM 3890 N ND2 . ASN B 2 342 ? 46.790  -8.015  -55.888 1.00 26.84 342 B 1 
ATOM 3891 N N   . VAL B 2 343 ? 42.356  -10.624 -59.089 1.00 25.17 343 B 1 
ATOM 3892 C CA  . VAL B 2 343 ? 41.629  -10.501 -60.346 1.00 24.10 343 B 1 
ATOM 3893 C C   . VAL B 2 343 ? 41.425  -9.007  -60.569 1.00 22.51 343 B 1 
ATOM 3894 O O   . VAL B 2 343 ? 40.579  -8.378  -59.939 1.00 21.74 343 B 1 
ATOM 3895 C CB  . VAL B 2 343 ? 40.310  -11.288 -60.347 1.00 25.10 343 B 1 
ATOM 3896 C CG1 . VAL B 2 343 ? 39.588  -11.156 -61.681 1.00 23.42 343 B 1 
ATOM 3897 C CG2 . VAL B 2 343 ? 40.571  -12.780 -60.098 1.00 28.01 343 B 1 
ATOM 3898 N N   . LYS B 2 344 ? 42.263  -8.428  -61.444 1.00 28.58 344 B 1 
ATOM 3899 C CA  . LYS B 2 344 ? 42.105  -7.070  -61.973 1.00 29.12 344 B 1 
ATOM 3900 C C   . LYS B 2 344 ? 40.795  -7.035  -62.759 1.00 26.10 344 B 1 
ATOM 3901 O O   . LYS B 2 344 ? 40.798  -7.261  -63.964 1.00 25.68 344 B 1 
ATOM 3902 C CB  . LYS B 2 344 ? 43.285  -6.678  -62.876 1.00 31.06 344 B 1 
ATOM 3903 C CG  . LYS B 2 344 ? 44.566  -6.260  -62.139 1.00 28.85 344 B 1 
ATOM 3904 C CD  . LYS B 2 344 ? 45.618  -5.828  -63.163 1.00 27.79 344 B 1 
ATOM 3905 C CE  . LYS B 2 344 ? 46.886  -5.273  -62.488 1.00 24.61 344 B 1 
ATOM 3906 N NZ  . LYS B 2 344 ? 47.901  -4.834  -63.474 1.00 22.41 344 B 1 
ATOM 3907 N N   . VAL B 2 345 ? 39.680  -6.780  -62.101 1.00 27.80 345 B 1 
ATOM 3908 C CA  . VAL B 2 345 ? 38.426  -6.509  -62.800 1.00 26.37 345 B 1 
ATOM 3909 C C   . VAL B 2 345 ? 38.610  -5.168  -63.497 1.00 24.32 345 B 1 
ATOM 3910 O O   . VAL B 2 345 ? 38.610  -4.111  -62.867 1.00 23.16 345 B 1 
ATOM 3911 C CB  . VAL B 2 345 ? 37.209  -6.536  -61.864 1.00 27.11 345 B 1 
ATOM 3912 C CG1 . VAL B 2 345 ? 35.918  -6.273  -62.635 1.00 25.06 345 B 1 
ATOM 3913 C CG2 . VAL B 2 345 ? 37.074  -7.904  -61.185 1.00 29.77 345 B 1 
ATOM 3914 N N   . THR B 2 346 ? 38.863  -5.212  -64.824 1.00 30.77 346 B 1 
ATOM 3915 C CA  . THR B 2 346 ? 38.977  -4.056  -65.707 1.00 31.34 346 B 1 
ATOM 3916 C C   . THR B 2 346 ? 37.618  -3.357  -65.787 1.00 28.68 346 B 1 
ATOM 3917 O O   . THR B 2 346 ? 36.748  -3.760  -66.555 1.00 27.78 346 B 1 
ATOM 3918 C CB  . THR B 2 346 ? 39.468  -4.483  -67.097 1.00 30.68 346 B 1 
ATOM 3919 O OG1 . THR B 2 346 ? 39.001  -5.777  -67.418 1.00 29.03 346 B 1 
ATOM 3920 C CG2 . THR B 2 346 ? 41.000  -4.547  -67.152 1.00 30.74 346 B 1 
ATOM 3921 N N   . THR B 2 347 ? 37.439  -2.302  -65.017 1.00 29.61 347 B 1 
ATOM 3922 C CA  . THR B 2 347 ? 36.226  -1.468  -64.936 1.00 29.86 347 B 1 
ATOM 3923 C C   . THR B 2 347 ? 36.024  -0.546  -66.148 1.00 28.04 347 B 1 
ATOM 3924 O O   . THR B 2 347 ? 35.679  0.619   -65.992 1.00 26.66 347 B 1 
ATOM 3925 C CB  . THR B 2 347 ? 36.244  -0.629  -63.648 1.00 29.22 347 B 1 
ATOM 3926 O OG1 . THR B 2 347 ? 37.550  -0.236  -63.316 1.00 27.85 347 B 1 
ATOM 3927 C CG2 . THR B 2 347 ? 35.693  -1.404  -62.455 1.00 30.73 347 B 1 
ATOM 3928 N N   . GLN B 2 348 ? 36.296  -1.039  -67.360 1.00 29.50 348 B 1 
ATOM 3929 C CA  . GLN B 2 348 ? 36.511  -0.159  -68.509 1.00 26.39 348 B 1 
ATOM 3930 C C   . GLN B 2 348 ? 35.228  0.459   -69.092 1.00 23.81 348 B 1 
ATOM 3931 O O   . GLN B 2 348 ? 35.129  1.680   -69.183 1.00 23.84 348 B 1 
ATOM 3932 C CB  . GLN B 2 348 ? 37.325  -0.942  -69.557 1.00 28.09 348 B 1 
ATOM 3933 C CG  . GLN B 2 348 ? 38.233  -0.027  -70.401 1.00 28.02 348 B 1 
ATOM 3934 C CD  . GLN B 2 348 ? 39.131  -0.823  -71.355 1.00 27.08 348 B 1 
ATOM 3935 O OE1 . GLN B 2 348 ? 38.993  -2.006  -71.574 1.00 28.54 348 B 1 
ATOM 3936 N NE2 . GLN B 2 348 ? 40.106  -0.181  -71.980 1.00 29.17 348 B 1 
ATOM 3937 N N   . GLY B 2 349 ? 34.271  -0.363  -69.555 1.00 29.41 349 B 1 
ATOM 3938 C CA  . GLY B 2 349 ? 33.613  0.004   -70.808 1.00 27.00 349 B 1 
ATOM 3939 C C   . GLY B 2 349 ? 32.401  0.934   -70.822 1.00 25.50 349 B 1 
ATOM 3940 O O   . GLY B 2 349 ? 32.180  1.578   -71.843 1.00 24.70 349 B 1 
ATOM 3941 N N   . LEU B 2 350 ? 31.565  0.983   -69.819 1.00 21.07 350 B 1 
ATOM 3942 C CA  . LEU B 2 350 ? 30.182  1.468   -69.957 1.00 21.18 350 B 1 
ATOM 3943 C C   . LEU B 2 350 ? 30.053  3.003   -69.971 1.00 19.89 350 B 1 
ATOM 3944 O O   . LEU B 2 350 ? 29.297  3.584   -69.195 1.00 19.34 350 B 1 
ATOM 3945 C CB  . LEU B 2 350 ? 29.298  0.768   -68.900 1.00 21.57 350 B 1 
ATOM 3946 C CG  . LEU B 2 350 ? 28.672  -0.540  -69.425 1.00 20.70 350 B 1 
ATOM 3947 C CD1 . LEU B 2 350 ? 28.361  -1.492  -68.272 1.00 22.77 350 B 1 
ATOM 3948 C CD2 . LEU B 2 350 ? 27.378  -0.270  -70.187 1.00 28.36 350 B 1 
ATOM 3949 N N   . LEU B 2 351 ? 30.806  3.679   -70.857 1.00 21.81 351 B 1 
ATOM 3950 C CA  . LEU B 2 351 ? 30.807  5.141   -71.030 1.00 24.61 351 B 1 
ATOM 3951 C C   . LEU B 2 351 ? 29.575  5.691   -71.761 1.00 22.76 351 B 1 
ATOM 3952 O O   . LEU B 2 351 ? 29.008  6.690   -71.343 1.00 21.72 351 B 1 
ATOM 3953 C CB  . LEU B 2 351 ? 32.080  5.537   -71.815 1.00 24.95 351 B 1 
ATOM 3954 C CG  . LEU B 2 351 ? 33.311  5.789   -70.938 1.00 23.66 351 B 1 
ATOM 3955 C CD1 . LEU B 2 351 ? 34.577  5.790   -71.804 1.00 23.62 351 B 1 
ATOM 3956 C CD2 . LEU B 2 351 ? 33.233  7.142   -70.231 1.00 32.37 351 B 1 
ATOM 3957 N N   . ASP B 2 352 ? 29.202  5.111   -72.920 1.00 27.90 352 B 1 
ATOM 3958 C CA  . ASP B 2 352 ? 28.774  5.924   -74.070 1.00 29.68 352 B 1 
ATOM 3959 C C   . ASP B 2 352 ? 27.335  6.466   -74.075 1.00 26.70 352 B 1 
ATOM 3960 O O   . ASP B 2 352 ? 27.039  7.377   -74.848 1.00 25.87 352 B 1 
ATOM 3961 C CB  . ASP B 2 352 ? 28.981  5.108   -75.351 1.00 29.81 352 B 1 
ATOM 3962 C CG  . ASP B 2 352 ? 30.353  5.305   -75.994 1.00 27.30 352 B 1 
ATOM 3963 O OD1 . ASP B 2 352 ? 31.007  6.331   -75.705 1.00 27.77 352 B 1 
ATOM 3964 O OD2 . ASP B 2 352 ? 30.705  4.434   -76.820 1.00 30.32 352 B 1 
ATOM 3965 N N   . GLY B 2 353 ? 26.405  5.890   -73.349 1.00 25.97 353 B 1 
ATOM 3966 C CA  . GLY B 2 353 ? 24.991  6.005   -73.701 1.00 26.09 353 B 1 
ATOM 3967 C C   . GLY B 2 353 ? 24.429  7.433   -73.720 1.00 25.30 353 B 1 
ATOM 3968 O O   . GLY B 2 353 ? 23.934  7.936   -72.712 1.00 22.86 353 B 1 
ATOM 3969 N N   . ARG B 2 354 ? 24.413  8.075   -74.930 1.00 25.37 354 B 1 
ATOM 3970 C CA  . ARG B 2 354 ? 23.968  9.446   -75.276 1.00 28.41 354 B 1 
ATOM 3971 C C   . ARG B 2 354 ? 22.445  9.695   -75.140 1.00 26.22 354 B 1 
ATOM 3972 O O   . ARG B 2 354 ? 21.874  10.337  -76.015 1.00 24.62 354 B 1 
ATOM 3973 C CB  . ARG B 2 354 ? 24.376  9.746   -76.732 1.00 28.67 354 B 1 
ATOM 3974 C CG  . ARG B 2 354 ? 25.848  10.099  -76.969 1.00 27.15 354 B 1 
ATOM 3975 C CD  . ARG B 2 354 ? 25.996  10.447  -78.449 1.00 25.72 354 B 1 
ATOM 3976 N NE  . ARG B 2 354 ? 27.343  10.939  -78.776 1.00 24.30 354 B 1 
ATOM 3977 C CZ  . ARG B 2 354 ? 27.750  11.370  -79.965 1.00 23.97 354 B 1 
ATOM 3978 N NH1 . ARG B 2 354 ? 26.954  11.379  -80.990 1.00 22.39 354 B 1 
ATOM 3979 N NH2 . ARG B 2 354 ? 28.965  11.788  -80.130 1.00 24.68 354 B 1 
ATOM 3980 N N   . GLY B 2 355 ? 21.752  9.189   -74.122 1.00 21.49 355 B 1 
ATOM 3981 C CA  . GLY B 2 355 ? 20.288  9.207   -74.076 1.00 20.88 355 B 1 
ATOM 3982 C C   . GLY B 2 355 ? 19.676  10.576  -74.408 1.00 20.71 355 B 1 
ATOM 3983 O O   . GLY B 2 355 ? 19.922  11.567  -73.722 1.00 18.96 355 B 1 
ATOM 3984 N N   . LYS B 2 356 ? 18.868  10.635  -75.508 1.00 25.06 356 B 1 
ATOM 3985 C CA  . LYS B 2 356 ? 18.317  11.859  -76.110 1.00 28.20 356 B 1 
ATOM 3986 C C   . LYS B 2 356 ? 17.388  12.594  -75.135 1.00 25.61 356 B 1 
ATOM 3987 O O   . LYS B 2 356 ? 16.387  12.038  -74.692 1.00 24.24 356 B 1 
ATOM 3988 C CB  . LYS B 2 356 ? 17.556  11.509  -77.395 1.00 29.53 356 B 1 
ATOM 3989 C CG  . LYS B 2 356 ? 18.475  11.106  -78.553 1.00 27.77 356 B 1 
ATOM 3990 C CD  . LYS B 2 356 ? 17.665  10.746  -79.812 1.00 25.98 356 B 1 
ATOM 3991 C CE  . LYS B 2 356 ? 18.591  10.468  -81.001 1.00 24.23 356 B 1 
ATOM 3992 N NZ  . LYS B 2 356 ? 17.847  10.076  -82.225 1.00 23.29 356 B 1 
ATOM 3993 N N   . GLY B 2 357 ? 17.676  13.877  -74.898 1.00 21.31 357 B 1 
ATOM 3994 C CA  . GLY B 2 357 ? 16.824  14.812  -74.162 1.00 20.68 357 B 1 
ATOM 3995 C C   . GLY B 2 357 ? 15.535  15.100  -74.922 1.00 19.93 357 B 1 
ATOM 3996 O O   . GLY B 2 357 ? 15.504  15.997  -75.746 1.00 18.90 357 B 1 
ATOM 3997 N N   . LYS B 2 358 ? 14.471  14.341  -74.679 1.00 23.15 358 B 1 
ATOM 3998 C CA  . LYS B 2 358 ? 13.169  14.638  -75.280 1.00 24.35 358 B 1 
ATOM 3999 C C   . LYS B 2 358 ? 12.645  15.966  -74.723 1.00 22.22 358 B 1 
ATOM 4000 O O   . LYS B 2 358 ? 12.415  16.116  -73.531 1.00 21.26 358 B 1 
ATOM 4001 C CB  . LYS B 2 358 ? 12.156  13.501  -75.086 1.00 25.47 358 B 1 
ATOM 4002 C CG  . LYS B 2 358 ? 12.217  12.465  -76.220 1.00 24.51 358 B 1 
ATOM 4003 C CD  . LYS B 2 358 ? 11.067  11.451  -76.088 1.00 23.74 358 B 1 
ATOM 4004 C CE  . LYS B 2 358 ? 11.026  10.497  -77.295 1.00 22.41 358 B 1 
ATOM 4005 N NZ  . LYS B 2 358 ? 9.886   9.545   -77.210 1.00 21.40 358 B 1 
ATOM 4006 N N   . SER B 2 359 ? 12.417  16.906  -75.670 1.00 23.09 359 B 1 
ATOM 4007 C CA  . SER B 2 359 ? 11.814  18.232  -75.507 1.00 23.67 359 B 1 
ATOM 4008 C C   . SER B 2 359 ? 10.323  18.109  -75.163 1.00 21.75 359 B 1 
ATOM 4009 O O   . SER B 2 359 ? 9.484   18.215  -76.046 1.00 21.46 359 B 1 
ATOM 4010 C CB  . SER B 2 359 ? 12.021  18.988  -76.828 1.00 24.42 359 B 1 
ATOM 4011 O OG  . SER B 2 359 ? 11.243  20.150  -76.921 1.00 23.79 359 B 1 
ATOM 4012 N N   . ILE B 2 360 ? 9.973   17.838  -73.928 1.00 24.54 360 B 1 
ATOM 4013 C CA  . ILE B 2 360 ? 8.552   17.827  -73.546 1.00 26.38 360 B 1 
ATOM 4014 C C   . ILE B 2 360 ? 8.037   19.271  -73.628 1.00 24.56 360 B 1 
ATOM 4015 O O   . ILE B 2 360 ? 8.612   20.189  -73.041 1.00 23.60 360 B 1 
ATOM 4016 C CB  . ILE B 2 360 ? 8.322   17.131  -72.194 1.00 26.31 360 B 1 
ATOM 4017 C CG1 . ILE B 2 360 ? 8.773   15.652  -72.289 1.00 26.70 360 B 1 
ATOM 4018 C CG2 . ILE B 2 360 ? 6.833   17.212  -71.796 1.00 31.08 360 B 1 
ATOM 4019 C CD1 . ILE B 2 360 ? 8.658   14.850  -70.984 1.00 31.70 360 B 1 
ATOM 4020 N N   . GLY B 2 361 ? 6.998   19.480  -74.434 1.00 25.48 361 B 1 
ATOM 4021 C CA  . GLY B 2 361 ? 6.533   20.773  -74.908 1.00 25.97 361 B 1 
ATOM 4022 C C   . GLY B 2 361 ? 5.853   21.653  -73.855 1.00 24.86 361 B 1 
ATOM 4023 O O   . GLY B 2 361 ? 5.426   21.199  -72.793 1.00 24.00 361 B 1 
ATOM 4024 N N   . ARG B 2 362 ? 5.713   22.954  -74.229 1.00 22.20 362 B 1 
ATOM 4025 C CA  . ARG B 2 362 ? 5.009   24.008  -73.494 1.00 25.26 362 B 1 
ATOM 4026 C C   . ARG B 2 362 ? 3.521   23.645  -73.380 1.00 22.84 362 B 1 
ATOM 4027 O O   . ARG B 2 362 ? 2.815   23.679  -74.376 1.00 22.43 362 B 1 
ATOM 4028 C CB  . ARG B 2 362 ? 5.135   25.346  -74.245 1.00 27.17 362 B 1 
ATOM 4029 C CG  . ARG B 2 362 ? 6.521   26.018  -74.145 1.00 26.33 362 B 1 
ATOM 4030 C CD  . ARG B 2 362 ? 6.520   27.303  -74.970 1.00 26.78 362 B 1 
ATOM 4031 N NE  . ARG B 2 362 ? 7.752   28.089  -74.781 1.00 25.57 362 B 1 
ATOM 4032 C CZ  . ARG B 2 362 ? 8.067   29.229  -75.391 1.00 24.80 362 B 1 
ATOM 4033 N NH1 . ARG B 2 362 ? 7.288   29.757  -76.296 1.00 23.24 362 B 1 
ATOM 4034 N NH2 . ARG B 2 362 ? 9.165   29.863  -75.097 1.00 23.90 362 B 1 
ATOM 4035 N N   . ALA B 2 363 ? 3.049   23.317  -72.191 1.00 25.02 363 B 1 
ATOM 4036 C CA  . ALA B 2 363 ? 1.609   23.272  -71.947 1.00 24.46 363 B 1 
ATOM 4037 C C   . ALA B 2 363 ? 1.033   24.698  -72.073 1.00 22.31 363 B 1 
ATOM 4038 O O   . ALA B 2 363 ? 1.647   25.637  -71.548 1.00 22.59 363 B 1 
ATOM 4039 C CB  . ALA B 2 363 ? 1.345   22.644  -70.578 1.00 26.56 363 B 1 
ATOM 4040 N N   . PRO B 2 364 ? -0.082  24.929  -72.831 1.00 24.46 364 B 1 
ATOM 4041 C CA  . PRO B 2 364 ? -0.539  26.252  -73.228 1.00 27.97 364 B 1 
ATOM 4042 C C   . PRO B 2 364 ? -1.175  27.031  -72.072 1.00 27.15 364 B 1 
ATOM 4043 O O   . PRO B 2 364 ? -1.716  26.468  -71.119 1.00 26.13 364 B 1 
ATOM 4044 C CB  . PRO B 2 364 ? -1.514  26.008  -74.384 1.00 27.83 364 B 1 
ATOM 4045 C CG  . PRO B 2 364 ? -2.076  24.620  -74.085 1.00 29.11 364 B 1 
ATOM 4046 C CD  . PRO B 2 364 ? -0.890  23.896  -73.450 1.00 35.00 364 B 1 
ATOM 4047 N N   . GLU B 2 365 ? -1.157  28.374  -72.225 1.00 27.51 365 B 1 
ATOM 4048 C CA  . GLU B 2 365 ? -1.783  29.394  -71.371 1.00 26.39 365 B 1 
ATOM 4049 C C   . GLU B 2 365 ? -3.323  29.334  -71.451 1.00 22.98 365 B 1 
ATOM 4050 O O   . GLU B 2 365 ? -3.950  30.121  -72.143 1.00 23.23 365 B 1 
ATOM 4051 C CB  . GLU B 2 365 ? -1.309  30.797  -71.814 1.00 29.49 365 B 1 
ATOM 4052 C CG  . GLU B 2 365 ? 0.168   31.102  -71.550 1.00 30.04 365 B 1 
ATOM 4053 C CD  . GLU B 2 365 ? 0.618   32.461  -72.127 1.00 31.58 365 B 1 
ATOM 4054 O OE1 . GLU B 2 365 ? 1.517   33.075  -71.518 1.00 30.40 365 B 1 
ATOM 4055 O OE2 . GLU B 2 365 ? 0.110   32.834  -73.205 1.00 37.02 365 B 1 
ATOM 4056 N N   . ALA B 2 366 ? -3.955  28.379  -70.796 1.00 26.33 366 B 1 
ATOM 4057 C CA  . ALA B 2 366 ? -5.414  28.326  -70.805 1.00 24.46 366 B 1 
ATOM 4058 C C   . ALA B 2 366 ? -5.992  29.625  -70.212 1.00 22.47 366 B 1 
ATOM 4059 O O   . ALA B 2 366 ? -5.833  29.913  -69.024 1.00 22.28 366 B 1 
ATOM 4060 C CB  . ALA B 2 366 ? -5.879  27.067  -70.075 1.00 26.47 366 B 1 
ATOM 4061 N N   . SER B 2 367 ? -6.670  30.414  -71.102 1.00 28.26 367 B 1 
ATOM 4062 C CA  . SER B 2 367 ? -7.258  31.718  -70.820 1.00 28.83 367 B 1 
ATOM 4063 C C   . SER B 2 367 ? -8.373  31.602  -69.780 1.00 25.93 367 B 1 
ATOM 4064 O O   . SER B 2 367 ? -9.411  30.991  -70.035 1.00 26.72 367 B 1 
ATOM 4065 C CB  . SER B 2 367 ? -7.819  32.304  -72.129 1.00 30.73 367 B 1 
ATOM 4066 O OG  . SER B 2 367 ? -8.706  31.394  -72.734 1.00 29.46 367 B 1 
ATOM 4067 N N   . LEU B 2 368 ? -8.179  32.232  -68.615 1.00 20.01 368 B 1 
ATOM 4068 C CA  . LEU B 2 368 ? -9.213  32.468  -67.607 1.00 20.78 368 B 1 
ATOM 4069 C C   . LEU B 2 368 ? -10.259 33.423  -68.201 1.00 18.94 368 B 1 
ATOM 4070 O O   . LEU B 2 368 ? -10.103 34.636  -68.146 1.00 19.00 368 B 1 
ATOM 4071 C CB  . LEU B 2 368 ? -8.553  33.044  -66.340 1.00 22.87 368 B 1 
ATOM 4072 C CG  . LEU B 2 368 ? -8.114  31.960  -65.335 1.00 23.48 368 B 1 
ATOM 4073 C CD1 . LEU B 2 368 ? -6.724  32.234  -64.778 1.00 26.31 368 B 1 
ATOM 4074 C CD2 . LEU B 2 368 ? -9.093  31.875  -64.174 1.00 33.71 368 B 1 
ATOM 4075 N N   . GLN B 2 369 ? -11.313 32.881  -68.834 1.00 25.44 369 B 1 
ATOM 4076 C CA  . GLN B 2 369 ? -12.399 33.683  -69.406 1.00 27.89 369 B 1 
ATOM 4077 C C   . GLN B 2 369 ? -13.283 34.319  -68.326 1.00 24.78 369 B 1 
ATOM 4078 O O   . GLN B 2 369 ? -13.478 33.785  -67.244 1.00 25.11 369 B 1 
ATOM 4079 C CB  . GLN B 2 369 ? -13.242 32.847  -70.387 1.00 30.06 369 B 1 
ATOM 4080 C CG  . GLN B 2 369 ? -12.855 33.095  -71.849 1.00 30.77 369 B 1 
ATOM 4081 C CD  . GLN B 2 369 ? -13.773 32.381  -72.845 1.00 28.29 369 B 1 
ATOM 4082 O OE1 . GLN B 2 369 ? -14.509 31.460  -72.532 1.00 30.81 369 B 1 
ATOM 4083 N NE2 . GLN B 2 369 ? -13.771 32.777  -74.096 1.00 32.80 369 B 1 
ATOM 4084 N N   . ASP B 2 370 ? -13.887 35.461  -68.734 1.00 27.24 370 B 1 
ATOM 4085 C CA  . ASP B 2 370 ? -14.541 36.523  -67.968 1.00 29.46 370 B 1 
ATOM 4086 C C   . ASP B 2 370 ? -15.947 36.243  -67.396 1.00 25.17 370 B 1 
ATOM 4087 O O   . ASP B 2 370 ? -16.642 37.217  -67.123 1.00 24.23 370 B 1 
ATOM 4088 C CB  . ASP B 2 370 ? -14.705 37.715  -68.923 1.00 29.48 370 B 1 
ATOM 4089 C CG  . ASP B 2 370 ? -13.449 38.545  -69.099 1.00 27.48 370 B 1 
ATOM 4090 O OD1 . ASP B 2 370 ? -12.757 38.780  -68.084 1.00 28.71 370 B 1 
ATOM 4091 O OD2 . ASP B 2 370 ? -13.180 38.926  -70.259 1.00 31.49 370 B 1 
ATOM 4092 N N   . LYS B 2 371 ? -16.464 35.033  -67.315 1.00 16.60 371 B 1 
ATOM 4093 C CA  . LYS B 2 371 ? -17.924 34.852  -67.271 1.00 22.19 371 B 1 
ATOM 4094 C C   . LYS B 2 371 ? -18.620 35.773  -66.258 1.00 19.45 371 B 1 
ATOM 4095 O O   . LYS B 2 371 ? -18.531 35.564  -65.048 1.00 18.66 371 B 1 
ATOM 4096 C CB  . LYS B 2 371 ? -18.339 33.390  -67.087 1.00 23.02 371 B 1 
ATOM 4097 C CG  . LYS B 2 371 ? -18.478 32.703  -68.447 1.00 23.19 371 B 1 
ATOM 4098 C CD  . LYS B 2 371 ? -19.248 31.395  -68.312 1.00 22.59 371 B 1 
ATOM 4099 C CE  . LYS B 2 371 ? -19.527 30.782  -69.697 1.00 21.89 371 B 1 
ATOM 4100 N NZ  . LYS B 2 371 ? -20.396 29.605  -69.611 1.00 23.20 371 B 1 
ATOM 4101 N N   . GLU B 2 372 ? -19.357 36.778  -66.845 1.00 24.68 372 B 1 
ATOM 4102 C CA  . GLU B 2 372 ? -19.957 37.934  -66.159 1.00 28.42 372 B 1 
ATOM 4103 C C   . GLU B 2 372 ? -21.176 37.623  -65.269 1.00 24.07 372 B 1 
ATOM 4104 O O   . GLU B 2 372 ? -21.270 38.172  -64.180 1.00 24.10 372 B 1 
ATOM 4105 C CB  . GLU B 2 372 ? -20.473 38.926  -67.230 1.00 31.93 372 B 1 
ATOM 4106 C CG  . GLU B 2 372 ? -19.423 39.667  -68.066 1.00 33.43 372 B 1 
ATOM 4107 C CD  . GLU B 2 372 ? -20.103 40.592  -69.092 1.00 32.32 372 B 1 
ATOM 4108 O OE1 . GLU B 2 372 ? -19.637 41.741  -69.268 1.00 32.57 372 B 1 
ATOM 4109 O OE2 . GLU B 2 372 ? -21.107 40.148  -69.705 1.00 40.13 372 B 1 
ATOM 4110 N N   . GLY B 2 373 ? -22.219 36.915  -65.822 1.00 23.66 373 B 1 
ATOM 4111 C CA  . GLY B 2 373 ? -23.465 37.670  -65.927 1.00 25.50 373 B 1 
ATOM 4112 C C   . GLY B 2 373 ? -24.456 37.685  -64.763 1.00 23.08 373 B 1 
ATOM 4113 O O   . GLY B 2 373 ? -24.503 38.644  -64.001 1.00 21.13 373 B 1 
ATOM 4114 N N   . ALA B 2 374 ? -25.389 36.686  -64.703 1.00 9.53  374 B 1 
ATOM 4115 C CA  . ALA B 2 374 ? -26.682 36.858  -64.030 1.00 12.59 374 B 1 
ATOM 4116 C C   . ALA B 2 374 ? -26.671 36.561  -62.524 1.00 12.58 374 B 1 
ATOM 4117 O O   . ALA B 2 374 ? -25.950 35.642  -62.098 1.00 9.46  374 B 1 
ATOM 4118 C CB  . ALA B 2 374 ? -27.732 36.004  -64.757 1.00 14.22 374 B 1 
ATOM 4119 O OXT . ALA B 2 374 ? -27.442 37.269  -61.808 1.00 13.36 374 B 1 
#
