# Supplementary material for: Modeling Human Protein Physical Interactions Involved in HIV Attachment In Silico
Source: Int J Mol Sci. 2025 Nov 20;26(22):11209. doi: 10.3390/ijms262211209 (PMC12652853; doi:10.3390/ijms262211209)
Supplement: Supplementary file 1 [file ijms-26-11209-s001.zip › Models/CCL25/ccl25_ccr5_model.cif]

# By using this file you agree to the legally binding terms of use found at alphafoldserver.com/output-terms
data_1609606389f4a488
#
_entry.id 1609606389f4a488
#
loop_
_atom_type.symbol
C 
N 
O 
S 
#
loop_
_audit_author.name
_audit_author.pdbx_ordinal
"Google DeepMind" 1 
"Isomorphic Labs" 2 
#
_audit_conform.dict_location https://raw.githubusercontent.com/ihmwg/ModelCIF/master/dist/mmcif_ma.dic
_audit_conform.dict_name     mmcif_ma.dic
_audit_conform.dict_version  1.4.5
#
loop_
_chem_comp.formula
_chem_comp.formula_weight
_chem_comp.id
_chem_comp.mon_nstd_flag
_chem_comp.name
_chem_comp.pdbx_smiles
_chem_comp.pdbx_synonyms
_chem_comp.type
"C3 H7 N O2"    89.093  ALA y ALANINE         C[C@H](N)C(O)=O                  ? "L-PEPTIDE LINKING" 
"C6 H15 N4 O2"  175.209 ARG y ARGININE        N[C@@H](CCCNC(N)=[NH2+])C(O)=O   ? "L-PEPTIDE LINKING" 
"C4 H8 N2 O3"   132.118 ASN y ASPARAGINE      N[C@@H](CC(N)=O)C(O)=O           ? "L-PEPTIDE LINKING" 
"C4 H7 N O4"    133.103 ASP y "ASPARTIC ACID" N[C@@H](CC(O)=O)C(O)=O           ? "L-PEPTIDE LINKING" 
"C3 H7 N O2 S"  121.158 CYS y CYSTEINE        N[C@@H](CS)C(O)=O                ? "L-PEPTIDE LINKING" 
"C5 H10 N2 O3"  146.144 GLN y GLUTAMINE       N[C@@H](CCC(N)=O)C(O)=O          ? "L-PEPTIDE LINKING" 
"C5 H9 N O4"    147.129 GLU y "GLUTAMIC ACID" N[C@@H](CCC(O)=O)C(O)=O          ? "L-PEPTIDE LINKING" 
"C2 H5 N O2"    75.067  GLY y GLYCINE         NCC(O)=O                         ? "PEPTIDE LINKING"   
"C6 H10 N3 O2"  156.162 HIS y HISTIDINE       N[C@@H](Cc1c[nH]c[nH+]1)C(O)=O   ? "L-PEPTIDE LINKING" 
"C6 H13 N O2"   131.173 ILE y ISOLEUCINE      CC[C@H](C)[C@H](N)C(O)=O         ? "L-PEPTIDE LINKING" 
"C6 H13 N O2"   131.173 LEU y LEUCINE         CC(C)C[C@H](N)C(O)=O             ? "L-PEPTIDE LINKING" 
"C6 H15 N2 O2"  147.195 LYS y LYSINE          N[C@@H](CCCC[NH3+])C(O)=O        ? "L-PEPTIDE LINKING" 
"C5 H11 N O2 S" 149.211 MET y METHIONINE      CSCC[C@H](N)C(O)=O               ? "L-PEPTIDE LINKING" 
"C9 H11 N O2"   165.189 PHE y PHENYLALANINE   N[C@@H](Cc1ccccc1)C(O)=O         ? "L-PEPTIDE LINKING" 
"C5 H9 N O2"    115.130 PRO y PROLINE         OC(=O)[C@@H]1CCCN1               ? "L-PEPTIDE LINKING" 
"C3 H7 N O3"    105.093 SER y SERINE          N[C@@H](CO)C(O)=O                ? "L-PEPTIDE LINKING" 
"C4 H9 N O3"    119.119 THR y THREONINE       C[C@@H](O)[C@H](N)C(O)=O         ? "L-PEPTIDE LINKING" 
"C11 H12 N2 O2" 204.225 TRP y TRYPTOPHAN      N[C@@H](Cc1c[nH]c2ccccc12)C(O)=O ? "L-PEPTIDE LINKING" 
"C9 H11 N O3"   181.189 TYR y TYROSINE        N[C@@H](Cc1ccc(O)cc1)C(O)=O      ? "L-PEPTIDE LINKING" 
"C5 H11 N O2"   117.146 VAL y VALINE          CC(C)[C@H](N)C(O)=O              ? "L-PEPTIDE LINKING" 
#
_citation.book_publisher          ?
_citation.country                 UK
_citation.id                      primary
_citation.journal_full            Nature
_citation.journal_id_ASTM         NATUAS
_citation.journal_id_CSD          0006
_citation.journal_id_ISSN         0028-0836
_citation.journal_volume          ?
_citation.page_first              ?
_citation.page_last               ?
_citation.pdbx_database_id_DOI    ?
_citation.pdbx_database_id_PubMed ?
_citation.title                   "Accurate structure prediction of biomolecular interactions with AlphaFold 3"
_citation.year                    2024
#
loop_
_citation_author.citation_id
_citation_author.name
_citation_author.ordinal
primary "Google DeepMind" 1 
primary "Isomorphic Labs" 2 
#
loop_
_entity.id
_entity.pdbx_description
_entity.type
1 . polymer 
2 . polymer 
#
loop_
_entity_poly.entity_id
_entity_poly.pdbx_strand_id
_entity_poly.type
1 A polypeptide(L) 
2 B polypeptide(L) 
#
loop_
_entity_poly_seq.entity_id
_entity_poly_seq.hetero
_entity_poly_seq.mon_id
_entity_poly_seq.num
1 n MET 1   
1 n ASN 2   
1 n LEU 3   
1 n TRP 4   
1 n LEU 5   
1 n LEU 6   
1 n ALA 7   
1 n CYS 8   
1 n LEU 9   
1 n VAL 10  
1 n ALA 11  
1 n GLY 12  
1 n PHE 13  
1 n LEU 14  
1 n GLY 15  
1 n ALA 16  
1 n TRP 17  
1 n ALA 18  
1 n PRO 19  
1 n ALA 20  
1 n VAL 21  
1 n HIS 22  
1 n THR 23  
1 n GLN 24  
1 n GLY 25  
1 n VAL 26  
1 n PHE 27  
1 n GLU 28  
1 n ASP 29  
1 n CYS 30  
1 n CYS 31  
1 n LEU 32  
1 n ALA 33  
1 n TYR 34  
1 n HIS 35  
1 n TYR 36  
1 n PRO 37  
1 n ILE 38  
1 n GLY 39  
1 n TRP 40  
1 n ALA 41  
1 n VAL 42  
1 n LEU 43  
1 n ARG 44  
1 n ARG 45  
1 n ALA 46  
1 n TRP 47  
1 n THR 48  
1 n TYR 49  
1 n ARG 50  
1 n ILE 51  
1 n GLN 52  
1 n GLU 53  
1 n VAL 54  
1 n SER 55  
1 n GLY 56  
1 n SER 57  
1 n CYS 58  
1 n ASN 59  
1 n LEU 60  
1 n PRO 61  
1 n ALA 62  
1 n ALA 63  
1 n ILE 64  
1 n PHE 65  
1 n TYR 66  
1 n LEU 67  
1 n PRO 68  
1 n LYS 69  
1 n ARG 70  
1 n HIS 71  
1 n ARG 72  
1 n LYS 73  
1 n VAL 74  
1 n CYS 75  
1 n GLY 76  
1 n ASN 77  
1 n PRO 78  
1 n LYS 79  
1 n SER 80  
1 n ARG 81  
1 n GLU 82  
1 n VAL 83  
1 n GLN 84  
1 n ARG 85  
1 n ALA 86  
1 n MET 87  
1 n LYS 88  
1 n LEU 89  
1 n LEU 90  
1 n ASP 91  
1 n ALA 92  
1 n ARG 93  
1 n ASN 94  
1 n LYS 95  
1 n VAL 96  
1 n PHE 97  
1 n ALA 98  
1 n LYS 99  
1 n LEU 100 
1 n HIS 101 
1 n HIS 102 
1 n ASN 103 
1 n THR 104 
1 n GLN 105 
1 n THR 106 
1 n PHE 107 
1 n GLN 108 
1 n GLY 109 
1 n PRO 110 
1 n HIS 111 
1 n ALA 112 
1 n VAL 113 
1 n LYS 114 
1 n LYS 115 
1 n LEU 116 
1 n SER 117 
1 n SER 118 
1 n GLY 119 
1 n ASN 120 
1 n SER 121 
1 n LYS 122 
1 n LEU 123 
1 n SER 124 
1 n SER 125 
1 n SER 126 
1 n LYS 127 
1 n PHE 128 
1 n SER 129 
1 n ASN 130 
1 n PRO 131 
1 n ILE 132 
1 n SER 133 
1 n SER 134 
1 n SER 135 
1 n LYS 136 
1 n ARG 137 
1 n ASN 138 
1 n VAL 139 
1 n SER 140 
1 n LEU 141 
1 n LEU 142 
1 n ILE 143 
1 n SER 144 
1 n ALA 145 
1 n ASN 146 
1 n SER 147 
1 n GLY 148 
1 n LEU 149 
2 n MET 1   
2 n ASP 2   
2 n TYR 3   
2 n GLN 4   
2 n VAL 5   
2 n SER 6   
2 n SER 7   
2 n PRO 8   
2 n ILE 9   
2 n TYR 10  
2 n ASP 11  
2 n ILE 12  
2 n ASN 13  
2 n TYR 14  
2 n TYR 15  
2 n THR 16  
2 n SER 17  
2 n GLU 18  
2 n PRO 19  
2 n CYS 20  
2 n GLN 21  
2 n LYS 22  
2 n ILE 23  
2 n ASN 24  
2 n VAL 25  
2 n LYS 26  
2 n GLN 27  
2 n ILE 28  
2 n ALA 29  
2 n ALA 30  
2 n ARG 31  
2 n LEU 32  
2 n LEU 33  
2 n PRO 34  
2 n PRO 35  
2 n LEU 36  
2 n TYR 37  
2 n SER 38  
2 n LEU 39  
2 n VAL 40  
2 n PHE 41  
2 n ILE 42  
2 n PHE 43  
2 n GLY 44  
2 n PHE 45  
2 n VAL 46  
2 n GLY 47  
2 n ASN 48  
2 n MET 49  
2 n LEU 50  
2 n VAL 51  
2 n ILE 52  
2 n LEU 53  
2 n ILE 54  
2 n LEU 55  
2 n ILE 56  
2 n ASN 57  
2 n CYS 58  
2 n LYS 59  
2 n ARG 60  
2 n LEU 61  
2 n LYS 62  
2 n SER 63  
2 n MET 64  
2 n THR 65  
2 n ASP 66  
2 n ILE 67  
2 n TYR 68  
2 n LEU 69  
2 n LEU 70  
2 n ASN 71  
2 n LEU 72  
2 n ALA 73  
2 n ILE 74  
2 n SER 75  
2 n ASP 76  
2 n LEU 77  
2 n PHE 78  
2 n PHE 79  
2 n LEU 80  
2 n LEU 81  
2 n THR 82  
2 n VAL 83  
2 n PRO 84  
2 n PHE 85  
2 n TRP 86  
2 n ALA 87  
2 n HIS 88  
2 n TYR 89  
2 n ALA 90  
2 n ALA 91  
2 n ALA 92  
2 n GLN 93  
2 n TRP 94  
2 n ASP 95  
2 n PHE 96  
2 n GLY 97  
2 n ASN 98  
2 n THR 99  
2 n MET 100 
2 n CYS 101 
2 n GLN 102 
2 n LEU 103 
2 n LEU 104 
2 n THR 105 
2 n GLY 106 
2 n LEU 107 
2 n TYR 108 
2 n PHE 109 
2 n ILE 110 
2 n GLY 111 
2 n PHE 112 
2 n PHE 113 
2 n SER 114 
2 n GLY 115 
2 n ILE 116 
2 n PHE 117 
2 n PHE 118 
2 n ILE 119 
2 n ILE 120 
2 n LEU 121 
2 n LEU 122 
2 n THR 123 
2 n ILE 124 
2 n ASP 125 
2 n ARG 126 
2 n TYR 127 
2 n LEU 128 
2 n ALA 129 
2 n VAL 130 
2 n VAL 131 
2 n HIS 132 
2 n ALA 133 
2 n VAL 134 
2 n PHE 135 
2 n ALA 136 
2 n LEU 137 
2 n LYS 138 
2 n ALA 139 
2 n ARG 140 
2 n THR 141 
2 n VAL 142 
2 n THR 143 
2 n PHE 144 
2 n GLY 145 
2 n VAL 146 
2 n VAL 147 
2 n THR 148 
2 n SER 149 
2 n VAL 150 
2 n ILE 151 
2 n THR 152 
2 n TRP 153 
2 n VAL 154 
2 n VAL 155 
2 n ALA 156 
2 n VAL 157 
2 n PHE 158 
2 n ALA 159 
2 n SER 160 
2 n LEU 161 
2 n PRO 162 
2 n GLY 163 
2 n ILE 164 
2 n ILE 165 
2 n PHE 166 
2 n THR 167 
2 n ARG 168 
2 n SER 169 
2 n GLN 170 
2 n LYS 171 
2 n GLU 172 
2 n GLY 173 
2 n LEU 174 
2 n HIS 175 
2 n TYR 176 
2 n THR 177 
2 n CYS 178 
2 n SER 179 
2 n SER 180 
2 n HIS 181 
2 n PHE 182 
2 n PRO 183 
2 n TYR 184 
2 n SER 185 
2 n GLN 186 
2 n TYR 187 
2 n GLN 188 
2 n PHE 189 
2 n TRP 190 
2 n LYS 191 
2 n ASN 192 
2 n PHE 193 
2 n GLN 194 
2 n THR 195 
2 n LEU 196 
2 n LYS 197 
2 n ILE 198 
2 n VAL 199 
2 n ILE 200 
2 n LEU 201 
2 n GLY 202 
2 n LEU 203 
2 n VAL 204 
2 n LEU 205 
2 n PRO 206 
2 n LEU 207 
2 n LEU 208 
2 n VAL 209 
2 n MET 210 
2 n VAL 211 
2 n ILE 212 
2 n CYS 213 
2 n TYR 214 
2 n SER 215 
2 n GLY 216 
2 n ILE 217 
2 n LEU 218 
2 n LYS 219 
2 n THR 220 
2 n LEU 221 
2 n LEU 222 
2 n ARG 223 
2 n CYS 224 
2 n ARG 225 
2 n ASN 226 
2 n GLU 227 
2 n LYS 228 
2 n LYS 229 
2 n ARG 230 
2 n HIS 231 
2 n ARG 232 
2 n ALA 233 
2 n VAL 234 
2 n ARG 235 
2 n LEU 236 
2 n ILE 237 
2 n PHE 238 
2 n THR 239 
2 n ILE 240 
2 n MET 241 
2 n ILE 242 
2 n VAL 243 
2 n TYR 244 
2 n PHE 245 
2 n LEU 246 
2 n PHE 247 
2 n TRP 248 
2 n ALA 249 
2 n PRO 250 
2 n TYR 251 
2 n ASN 252 
2 n ILE 253 
2 n VAL 254 
2 n LEU 255 
2 n LEU 256 
2 n LEU 257 
2 n ASN 258 
2 n THR 259 
2 n PHE 260 
2 n GLN 261 
2 n GLU 262 
2 n PHE 263 
2 n PHE 264 
2 n GLY 265 
2 n LEU 266 
2 n ASN 267 
2 n ASN 268 
2 n CYS 269 
2 n SER 270 
2 n SER 271 
2 n SER 272 
2 n ASN 273 
2 n ARG 274 
2 n LEU 275 
2 n ASP 276 
2 n GLN 277 
2 n ALA 278 
2 n MET 279 
2 n GLN 280 
2 n VAL 281 
2 n THR 282 
2 n GLU 283 
2 n THR 284 
2 n LEU 285 
2 n GLY 286 
2 n MET 287 
2 n THR 288 
2 n HIS 289 
2 n CYS 290 
2 n CYS 291 
2 n ILE 292 
2 n ASN 293 
2 n PRO 294 
2 n ILE 295 
2 n ILE 296 
2 n TYR 297 
2 n ALA 298 
2 n PHE 299 
2 n VAL 300 
2 n GLY 301 
2 n GLU 302 
2 n LYS 303 
2 n PHE 304 
2 n ARG 305 
2 n ASN 306 
2 n TYR 307 
2 n LEU 308 
2 n LEU 309 
2 n VAL 310 
2 n PHE 311 
2 n PHE 312 
2 n GLN 313 
2 n LYS 314 
2 n HIS 315 
2 n ILE 316 
2 n ALA 317 
2 n LYS 318 
2 n ARG 319 
2 n PHE 320 
2 n CYS 321 
2 n LYS 322 
2 n CYS 323 
2 n CYS 324 
2 n SER 325 
2 n ILE 326 
2 n PHE 327 
2 n GLN 328 
2 n GLN 329 
2 n GLU 330 
2 n ALA 331 
2 n PRO 332 
2 n GLU 333 
2 n ARG 334 
2 n ALA 335 
2 n SER 336 
2 n SER 337 
2 n VAL 338 
2 n TYR 339 
2 n THR 340 
2 n ARG 341 
2 n SER 342 
2 n THR 343 
2 n GLY 344 
2 n GLU 345 
2 n GLN 346 
2 n GLU 347 
2 n ILE 348 
2 n SER 349 
2 n VAL 350 
2 n GLY 351 
2 n LEU 352 
#
_ma_data.content_type "model coordinates"
_ma_data.id           1
_ma_data.name         Model
#
_ma_model_list.data_id          1
_ma_model_list.model_group_id   1
_ma_model_list.model_group_name "AlphaFold-beta-20231127 (fb0b9d13-0bdd-4522-ba5f-0ee1f426d085 @ 2025-03-04 02:06:40)"
_ma_model_list.model_id         1
_ma_model_list.model_name       "Top ranked model"
_ma_model_list.model_type       "Ab initio model"
_ma_model_list.ordinal_id       1
#
loop_
_ma_protocol_step.method_type
_ma_protocol_step.ordinal_id
_ma_protocol_step.protocol_id
_ma_protocol_step.step_id
"coevolution MSA" 1 1 1 
"template search" 2 1 2 
modeling          3 1 3 
#
loop_
_ma_qa_metric.id
_ma_qa_metric.mode
_ma_qa_metric.name
_ma_qa_metric.software_group_id
_ma_qa_metric.type
1 global pLDDT 1 pLDDT 
2 local  pLDDT 1 pLDDT 
#
_ma_qa_metric_global.metric_id    1
_ma_qa_metric_global.metric_value 71.99
_ma_qa_metric_global.model_id     1
_ma_qa_metric_global.ordinal_id   1
#
_ma_software_group.group_id    1
_ma_software_group.ordinal_id  1
_ma_software_group.software_id 1
#
loop_
_ma_target_entity.data_id
_ma_target_entity.entity_id
_ma_target_entity.origin
1 1 . 
1 2 . 
#
loop_
_ma_target_entity_instance.asym_id
_ma_target_entity_instance.details
_ma_target_entity_instance.entity_id
A . 1 
B . 2 
#
loop_
_pdbx_data_usage.details
_pdbx_data_usage.id
_pdbx_data_usage.type
_pdbx_data_usage.url
;NON-COMMERCIAL USE ONLY, BY USING THIS FILE YOU AGREE TO THE TERMS OF USE FOUND
AT alphafoldserver.com/output-terms.
;
1 license    ? 
;THE INFORMATION IS NOT INTENDED FOR, HAS NOT BEEN VALIDATED FOR, AND IS NOT
APPROVED FOR CLINICAL USE. IT SHOULD NOT BE USED FOR CLINICAL PURPOSE OR RELIED
ON FOR MEDICAL OR OTHER PROFESSIONAL ADVICE. IT IS THEORETICAL MODELLING ONLY
AND CAUTION SHOULD BE EXERCISED IN ITS USE. IT IS PROVIDED "AS-IS" WITHOUT ANY
WARRANTY OF ANY KIND, WHETHER EXPRESSED OR IMPLIED. NO WARRANTY IS GIVEN THAT
USE OF THE INFORMATION SHALL NOT INFRINGE THE RIGHTS OF ANY THIRD PARTY.
;
2 disclaimer ? 
#
loop_
_pdbx_poly_seq_scheme.asym_id
_pdbx_poly_seq_scheme.auth_seq_num
_pdbx_poly_seq_scheme.entity_id
_pdbx_poly_seq_scheme.hetero
_pdbx_poly_seq_scheme.mon_id
_pdbx_poly_seq_scheme.pdb_ins_code
_pdbx_poly_seq_scheme.pdb_seq_num
_pdbx_poly_seq_scheme.pdb_strand_id
_pdbx_poly_seq_scheme.seq_id
A 1   1 n MET . 1   A 1   
A 2   1 n ASN . 2   A 2   
A 3   1 n LEU . 3   A 3   
A 4   1 n TRP . 4   A 4   
A 5   1 n LEU . 5   A 5   
A 6   1 n LEU . 6   A 6   
A 7   1 n ALA . 7   A 7   
A 8   1 n CYS . 8   A 8   
A 9   1 n LEU . 9   A 9   
A 10  1 n VAL . 10  A 10  
A 11  1 n ALA . 11  A 11  
A 12  1 n GLY . 12  A 12  
A 13  1 n PHE . 13  A 13  
A 14  1 n LEU . 14  A 14  
A 15  1 n GLY . 15  A 15  
A 16  1 n ALA . 16  A 16  
A 17  1 n TRP . 17  A 17  
A 18  1 n ALA . 18  A 18  
A 19  1 n PRO . 19  A 19  
A 20  1 n ALA . 20  A 20  
A 21  1 n VAL . 21  A 21  
A 22  1 n HIS . 22  A 22  
A 23  1 n THR . 23  A 23  
A 24  1 n GLN . 24  A 24  
A 25  1 n GLY . 25  A 25  
A 26  1 n VAL . 26  A 26  
A 27  1 n PHE . 27  A 27  
A 28  1 n GLU . 28  A 28  
A 29  1 n ASP . 29  A 29  
A 30  1 n CYS . 30  A 30  
A 31  1 n CYS . 31  A 31  
A 32  1 n LEU . 32  A 32  
A 33  1 n ALA . 33  A 33  
A 34  1 n TYR . 34  A 34  
A 35  1 n HIS . 35  A 35  
A 36  1 n TYR . 36  A 36  
A 37  1 n PRO . 37  A 37  
A 38  1 n ILE . 38  A 38  
A 39  1 n GLY . 39  A 39  
A 40  1 n TRP . 40  A 40  
A 41  1 n ALA . 41  A 41  
A 42  1 n VAL . 42  A 42  
A 43  1 n LEU . 43  A 43  
A 44  1 n ARG . 44  A 44  
A 45  1 n ARG . 45  A 45  
A 46  1 n ALA . 46  A 46  
A 47  1 n TRP . 47  A 47  
A 48  1 n THR . 48  A 48  
A 49  1 n TYR . 49  A 49  
A 50  1 n ARG . 50  A 50  
A 51  1 n ILE . 51  A 51  
A 52  1 n GLN . 52  A 52  
A 53  1 n GLU . 53  A 53  
A 54  1 n VAL . 54  A 54  
A 55  1 n SER . 55  A 55  
A 56  1 n GLY . 56  A 56  
A 57  1 n SER . 57  A 57  
A 58  1 n CYS . 58  A 58  
A 59  1 n ASN . 59  A 59  
A 60  1 n LEU . 60  A 60  
A 61  1 n PRO . 61  A 61  
A 62  1 n ALA . 62  A 62  
A 63  1 n ALA . 63  A 63  
A 64  1 n ILE . 64  A 64  
A 65  1 n PHE . 65  A 65  
A 66  1 n TYR . 66  A 66  
A 67  1 n LEU . 67  A 67  
A 68  1 n PRO . 68  A 68  
A 69  1 n LYS . 69  A 69  
A 70  1 n ARG . 70  A 70  
A 71  1 n HIS . 71  A 71  
A 72  1 n ARG . 72  A 72  
A 73  1 n LYS . 73  A 73  
A 74  1 n VAL . 74  A 74  
A 75  1 n CYS . 75  A 75  
A 76  1 n GLY . 76  A 76  
A 77  1 n ASN . 77  A 77  
A 78  1 n PRO . 78  A 78  
A 79  1 n LYS . 79  A 79  
A 80  1 n SER . 80  A 80  
A 81  1 n ARG . 81  A 81  
A 82  1 n GLU . 82  A 82  
A 83  1 n VAL . 83  A 83  
A 84  1 n GLN . 84  A 84  
A 85  1 n ARG . 85  A 85  
A 86  1 n ALA . 86  A 86  
A 87  1 n MET . 87  A 87  
A 88  1 n LYS . 88  A 88  
A 89  1 n LEU . 89  A 89  
A 90  1 n LEU . 90  A 90  
A 91  1 n ASP . 91  A 91  
A 92  1 n ALA . 92  A 92  
A 93  1 n ARG . 93  A 93  
A 94  1 n ASN . 94  A 94  
A 95  1 n LYS . 95  A 95  
A 96  1 n VAL . 96  A 96  
A 97  1 n PHE . 97  A 97  
A 98  1 n ALA . 98  A 98  
A 99  1 n LYS . 99  A 99  
A 100 1 n LEU . 100 A 100 
A 101 1 n HIS . 101 A 101 
A 102 1 n HIS . 102 A 102 
A 103 1 n ASN . 103 A 103 
A 104 1 n THR . 104 A 104 
A 105 1 n GLN . 105 A 105 
A 106 1 n THR . 106 A 106 
A 107 1 n PHE . 107 A 107 
A 108 1 n GLN . 108 A 108 
A 109 1 n GLY . 109 A 109 
A 110 1 n PRO . 110 A 110 
A 111 1 n HIS . 111 A 111 
A 112 1 n ALA . 112 A 112 
A 113 1 n VAL . 113 A 113 
A 114 1 n LYS . 114 A 114 
A 115 1 n LYS . 115 A 115 
A 116 1 n LEU . 116 A 116 
A 117 1 n SER . 117 A 117 
A 118 1 n SER . 118 A 118 
A 119 1 n GLY . 119 A 119 
A 120 1 n ASN . 120 A 120 
A 121 1 n SER . 121 A 121 
A 122 1 n LYS . 122 A 122 
A 123 1 n LEU . 123 A 123 
A 124 1 n SER . 124 A 124 
A 125 1 n SER . 125 A 125 
A 126 1 n SER . 126 A 126 
A 127 1 n LYS . 127 A 127 
A 128 1 n PHE . 128 A 128 
A 129 1 n SER . 129 A 129 
A 130 1 n ASN . 130 A 130 
A 131 1 n PRO . 131 A 131 
A 132 1 n ILE . 132 A 132 
A 133 1 n SER . 133 A 133 
A 134 1 n SER . 134 A 134 
A 135 1 n SER . 135 A 135 
A 136 1 n LYS . 136 A 136 
A 137 1 n ARG . 137 A 137 
A 138 1 n ASN . 138 A 138 
A 139 1 n VAL . 139 A 139 
A 140 1 n SER . 140 A 140 
A 141 1 n LEU . 141 A 141 
A 142 1 n LEU . 142 A 142 
A 143 1 n ILE . 143 A 143 
A 144 1 n SER . 144 A 144 
A 145 1 n ALA . 145 A 145 
A 146 1 n ASN . 146 A 146 
A 147 1 n SER . 147 A 147 
A 148 1 n GLY . 148 A 148 
A 149 1 n LEU . 149 A 149 
B 1   2 n MET . 1   B 1   
B 2   2 n ASP . 2   B 2   
B 3   2 n TYR . 3   B 3   
B 4   2 n GLN . 4   B 4   
B 5   2 n VAL . 5   B 5   
B 6   2 n SER . 6   B 6   
B 7   2 n SER . 7   B 7   
B 8   2 n PRO . 8   B 8   
B 9   2 n ILE . 9   B 9   
B 10  2 n TYR . 10  B 10  
B 11  2 n ASP . 11  B 11  
B 12  2 n ILE . 12  B 12  
B 13  2 n ASN . 13  B 13  
B 14  2 n TYR . 14  B 14  
B 15  2 n TYR . 15  B 15  
B 16  2 n THR . 16  B 16  
B 17  2 n SER . 17  B 17  
B 18  2 n GLU . 18  B 18  
B 19  2 n PRO . 19  B 19  
B 20  2 n CYS . 20  B 20  
B 21  2 n GLN . 21  B 21  
B 22  2 n LYS . 22  B 22  
B 23  2 n ILE . 23  B 23  
B 24  2 n ASN . 24  B 24  
B 25  2 n VAL . 25  B 25  
B 26  2 n LYS . 26  B 26  
B 27  2 n GLN . 27  B 27  
B 28  2 n ILE . 28  B 28  
B 29  2 n ALA . 29  B 29  
B 30  2 n ALA . 30  B 30  
B 31  2 n ARG . 31  B 31  
B 32  2 n LEU . 32  B 32  
B 33  2 n LEU . 33  B 33  
B 34  2 n PRO . 34  B 34  
B 35  2 n PRO . 35  B 35  
B 36  2 n LEU . 36  B 36  
B 37  2 n TYR . 37  B 37  
B 38  2 n SER . 38  B 38  
B 39  2 n LEU . 39  B 39  
B 40  2 n VAL . 40  B 40  
B 41  2 n PHE . 41  B 41  
B 42  2 n ILE . 42  B 42  
B 43  2 n PHE . 43  B 43  
B 44  2 n GLY . 44  B 44  
B 45  2 n PHE . 45  B 45  
B 46  2 n VAL . 46  B 46  
B 47  2 n GLY . 47  B 47  
B 48  2 n ASN . 48  B 48  
B 49  2 n MET . 49  B 49  
B 50  2 n LEU . 50  B 50  
B 51  2 n VAL . 51  B 51  
B 52  2 n ILE . 52  B 52  
B 53  2 n LEU . 53  B 53  
B 54  2 n ILE . 54  B 54  
B 55  2 n LEU . 55  B 55  
B 56  2 n ILE . 56  B 56  
B 57  2 n ASN . 57  B 57  
B 58  2 n CYS . 58  B 58  
B 59  2 n LYS . 59  B 59  
B 60  2 n ARG . 60  B 60  
B 61  2 n LEU . 61  B 61  
B 62  2 n LYS . 62  B 62  
B 63  2 n SER . 63  B 63  
B 64  2 n MET . 64  B 64  
B 65  2 n THR . 65  B 65  
B 66  2 n ASP . 66  B 66  
B 67  2 n ILE . 67  B 67  
B 68  2 n TYR . 68  B 68  
B 69  2 n LEU . 69  B 69  
B 70  2 n LEU . 70  B 70  
B 71  2 n ASN . 71  B 71  
B 72  2 n LEU . 72  B 72  
B 73  2 n ALA . 73  B 73  
B 74  2 n ILE . 74  B 74  
B 75  2 n SER . 75  B 75  
B 76  2 n ASP . 76  B 76  
B 77  2 n LEU . 77  B 77  
B 78  2 n PHE . 78  B 78  
B 79  2 n PHE . 79  B 79  
B 80  2 n LEU . 80  B 80  
B 81  2 n LEU . 81  B 81  
B 82  2 n THR . 82  B 82  
B 83  2 n VAL . 83  B 83  
B 84  2 n PRO . 84  B 84  
B 85  2 n PHE . 85  B 85  
B 86  2 n TRP . 86  B 86  
B 87  2 n ALA . 87  B 87  
B 88  2 n HIS . 88  B 88  
B 89  2 n TYR . 89  B 89  
B 90  2 n ALA . 90  B 90  
B 91  2 n ALA . 91  B 91  
B 92  2 n ALA . 92  B 92  
B 93  2 n GLN . 93  B 93  
B 94  2 n TRP . 94  B 94  
B 95  2 n ASP . 95  B 95  
B 96  2 n PHE . 96  B 96  
B 97  2 n GLY . 97  B 97  
B 98  2 n ASN . 98  B 98  
B 99  2 n THR . 99  B 99  
B 100 2 n MET . 100 B 100 
B 101 2 n CYS . 101 B 101 
B 102 2 n GLN . 102 B 102 
B 103 2 n LEU . 103 B 103 
B 104 2 n LEU . 104 B 104 
B 105 2 n THR . 105 B 105 
B 106 2 n GLY . 106 B 106 
B 107 2 n LEU . 107 B 107 
B 108 2 n TYR . 108 B 108 
B 109 2 n PHE . 109 B 109 
B 110 2 n ILE . 110 B 110 
B 111 2 n GLY . 111 B 111 
B 112 2 n PHE . 112 B 112 
B 113 2 n PHE . 113 B 113 
B 114 2 n SER . 114 B 114 
B 115 2 n GLY . 115 B 115 
B 116 2 n ILE . 116 B 116 
B 117 2 n PHE . 117 B 117 
B 118 2 n PHE . 118 B 118 
B 119 2 n ILE . 119 B 119 
B 120 2 n ILE . 120 B 120 
B 121 2 n LEU . 121 B 121 
B 122 2 n LEU . 122 B 122 
B 123 2 n THR . 123 B 123 
B 124 2 n ILE . 124 B 124 
B 125 2 n ASP . 125 B 125 
B 126 2 n ARG . 126 B 126 
B 127 2 n TYR . 127 B 127 
B 128 2 n LEU . 128 B 128 
B 129 2 n ALA . 129 B 129 
B 130 2 n VAL . 130 B 130 
B 131 2 n VAL . 131 B 131 
B 132 2 n HIS . 132 B 132 
B 133 2 n ALA . 133 B 133 
B 134 2 n VAL . 134 B 134 
B 135 2 n PHE . 135 B 135 
B 136 2 n ALA . 136 B 136 
B 137 2 n LEU . 137 B 137 
B 138 2 n LYS . 138 B 138 
B 139 2 n ALA . 139 B 139 
B 140 2 n ARG . 140 B 140 
B 141 2 n THR . 141 B 141 
B 142 2 n VAL . 142 B 142 
B 143 2 n THR . 143 B 143 
B 144 2 n PHE . 144 B 144 
B 145 2 n GLY . 145 B 145 
B 146 2 n VAL . 146 B 146 
B 147 2 n VAL . 147 B 147 
B 148 2 n THR . 148 B 148 
B 149 2 n SER . 149 B 149 
B 150 2 n VAL . 150 B 150 
B 151 2 n ILE . 151 B 151 
B 152 2 n THR . 152 B 152 
B 153 2 n TRP . 153 B 153 
B 154 2 n VAL . 154 B 154 
B 155 2 n VAL . 155 B 155 
B 156 2 n ALA . 156 B 156 
B 157 2 n VAL . 157 B 157 
B 158 2 n PHE . 158 B 158 
B 159 2 n ALA . 159 B 159 
B 160 2 n SER . 160 B 160 
B 161 2 n LEU . 161 B 161 
B 162 2 n PRO . 162 B 162 
B 163 2 n GLY . 163 B 163 
B 164 2 n ILE . 164 B 164 
B 165 2 n ILE . 165 B 165 
B 166 2 n PHE . 166 B 166 
B 167 2 n THR . 167 B 167 
B 168 2 n ARG . 168 B 168 
B 169 2 n SER . 169 B 169 
B 170 2 n GLN . 170 B 170 
B 171 2 n LYS . 171 B 171 
B 172 2 n GLU . 172 B 172 
B 173 2 n GLY . 173 B 173 
B 174 2 n LEU . 174 B 174 
B 175 2 n HIS . 175 B 175 
B 176 2 n TYR . 176 B 176 
B 177 2 n THR . 177 B 177 
B 178 2 n CYS . 178 B 178 
B 179 2 n SER . 179 B 179 
B 180 2 n SER . 180 B 180 
B 181 2 n HIS . 181 B 181 
B 182 2 n PHE . 182 B 182 
B 183 2 n PRO . 183 B 183 
B 184 2 n TYR . 184 B 184 
B 185 2 n SER . 185 B 185 
B 186 2 n GLN . 186 B 186 
B 187 2 n TYR . 187 B 187 
B 188 2 n GLN . 188 B 188 
B 189 2 n PHE . 189 B 189 
B 190 2 n TRP . 190 B 190 
B 191 2 n LYS . 191 B 191 
B 192 2 n ASN . 192 B 192 
B 193 2 n PHE . 193 B 193 
B 194 2 n GLN . 194 B 194 
B 195 2 n THR . 195 B 195 
B 196 2 n LEU . 196 B 196 
B 197 2 n LYS . 197 B 197 
B 198 2 n ILE . 198 B 198 
B 199 2 n VAL . 199 B 199 
B 200 2 n ILE . 200 B 200 
B 201 2 n LEU . 201 B 201 
B 202 2 n GLY . 202 B 202 
B 203 2 n LEU . 203 B 203 
B 204 2 n VAL . 204 B 204 
B 205 2 n LEU . 205 B 205 
B 206 2 n PRO . 206 B 206 
B 207 2 n LEU . 207 B 207 
B 208 2 n LEU . 208 B 208 
B 209 2 n VAL . 209 B 209 
B 210 2 n MET . 210 B 210 
B 211 2 n VAL . 211 B 211 
B 212 2 n ILE . 212 B 212 
B 213 2 n CYS . 213 B 213 
B 214 2 n TYR . 214 B 214 
B 215 2 n SER . 215 B 215 
B 216 2 n GLY . 216 B 216 
B 217 2 n ILE . 217 B 217 
B 218 2 n LEU . 218 B 218 
B 219 2 n LYS . 219 B 219 
B 220 2 n THR . 220 B 220 
B 221 2 n LEU . 221 B 221 
B 222 2 n LEU . 222 B 222 
B 223 2 n ARG . 223 B 223 
B 224 2 n CYS . 224 B 224 
B 225 2 n ARG . 225 B 225 
B 226 2 n ASN . 226 B 226 
B 227 2 n GLU . 227 B 227 
B 228 2 n LYS . 228 B 228 
B 229 2 n LYS . 229 B 229 
B 230 2 n ARG . 230 B 230 
B 231 2 n HIS . 231 B 231 
B 232 2 n ARG . 232 B 232 
B 233 2 n ALA . 233 B 233 
B 234 2 n VAL . 234 B 234 
B 235 2 n ARG . 235 B 235 
B 236 2 n LEU . 236 B 236 
B 237 2 n ILE . 237 B 237 
B 238 2 n PHE . 238 B 238 
B 239 2 n THR . 239 B 239 
B 240 2 n ILE . 240 B 240 
B 241 2 n MET . 241 B 241 
B 242 2 n ILE . 242 B 242 
B 243 2 n VAL . 243 B 243 
B 244 2 n TYR . 244 B 244 
B 245 2 n PHE . 245 B 245 
B 246 2 n LEU . 246 B 246 
B 247 2 n PHE . 247 B 247 
B 248 2 n TRP . 248 B 248 
B 249 2 n ALA . 249 B 249 
B 250 2 n PRO . 250 B 250 
B 251 2 n TYR . 251 B 251 
B 252 2 n ASN . 252 B 252 
B 253 2 n ILE . 253 B 253 
B 254 2 n VAL . 254 B 254 
B 255 2 n LEU . 255 B 255 
B 256 2 n LEU . 256 B 256 
B 257 2 n LEU . 257 B 257 
B 258 2 n ASN . 258 B 258 
B 259 2 n THR . 259 B 259 
B 260 2 n PHE . 260 B 260 
B 261 2 n GLN . 261 B 261 
B 262 2 n GLU . 262 B 262 
B 263 2 n PHE . 263 B 263 
B 264 2 n PHE . 264 B 264 
B 265 2 n GLY . 265 B 265 
B 266 2 n LEU . 266 B 266 
B 267 2 n ASN . 267 B 267 
B 268 2 n ASN . 268 B 268 
B 269 2 n CYS . 269 B 269 
B 270 2 n SER . 270 B 270 
B 271 2 n SER . 271 B 271 
B 272 2 n SER . 272 B 272 
B 273 2 n ASN . 273 B 273 
B 274 2 n ARG . 274 B 274 
B 275 2 n LEU . 275 B 275 
B 276 2 n ASP . 276 B 276 
B 277 2 n GLN . 277 B 277 
B 278 2 n ALA . 278 B 278 
B 279 2 n MET . 279 B 279 
B 280 2 n GLN . 280 B 280 
B 281 2 n VAL . 281 B 281 
B 282 2 n THR . 282 B 282 
B 283 2 n GLU . 283 B 283 
B 284 2 n THR . 284 B 284 
B 285 2 n LEU . 285 B 285 
B 286 2 n GLY . 286 B 286 
B 287 2 n MET . 287 B 287 
B 288 2 n THR . 288 B 288 
B 289 2 n HIS . 289 B 289 
B 290 2 n CYS . 290 B 290 
B 291 2 n CYS . 291 B 291 
B 292 2 n ILE . 292 B 292 
B 293 2 n ASN . 293 B 293 
B 294 2 n PRO . 294 B 294 
B 295 2 n ILE . 295 B 295 
B 296 2 n ILE . 296 B 296 
B 297 2 n TYR . 297 B 297 
B 298 2 n ALA . 298 B 298 
B 299 2 n PHE . 299 B 299 
B 300 2 n VAL . 300 B 300 
B 301 2 n GLY . 301 B 301 
B 302 2 n GLU . 302 B 302 
B 303 2 n LYS . 303 B 303 
B 304 2 n PHE . 304 B 304 
B 305 2 n ARG . 305 B 305 
B 306 2 n ASN . 306 B 306 
B 307 2 n TYR . 307 B 307 
B 308 2 n LEU . 308 B 308 
B 309 2 n LEU . 309 B 309 
B 310 2 n VAL . 310 B 310 
B 311 2 n PHE . 311 B 311 
B 312 2 n PHE . 312 B 312 
B 313 2 n GLN . 313 B 313 
B 314 2 n LYS . 314 B 314 
B 315 2 n HIS . 315 B 315 
B 316 2 n ILE . 316 B 316 
B 317 2 n ALA . 317 B 317 
B 318 2 n LYS . 318 B 318 
B 319 2 n ARG . 319 B 319 
B 320 2 n PHE . 320 B 320 
B 321 2 n CYS . 321 B 321 
B 322 2 n LYS . 322 B 322 
B 323 2 n CYS . 323 B 323 
B 324 2 n CYS . 324 B 324 
B 325 2 n SER . 325 B 325 
B 326 2 n ILE . 326 B 326 
B 327 2 n PHE . 327 B 327 
B 328 2 n GLN . 328 B 328 
B 329 2 n GLN . 329 B 329 
B 330 2 n GLU . 330 B 330 
B 331 2 n ALA . 331 B 331 
B 332 2 n PRO . 332 B 332 
B 333 2 n GLU . 333 B 333 
B 334 2 n ARG . 334 B 334 
B 335 2 n ALA . 335 B 335 
B 336 2 n SER . 336 B 336 
B 337 2 n SER . 337 B 337 
B 338 2 n VAL . 338 B 338 
B 339 2 n TYR . 339 B 339 
B 340 2 n THR . 340 B 340 
B 341 2 n ARG . 341 B 341 
B 342 2 n SER . 342 B 342 
B 343 2 n THR . 343 B 343 
B 344 2 n GLY . 344 B 344 
B 345 2 n GLU . 345 B 345 
B 346 2 n GLN . 346 B 346 
B 347 2 n GLU . 347 B 347 
B 348 2 n ILE . 348 B 348 
B 349 2 n SER . 349 B 349 
B 350 2 n VAL . 350 B 350 
B 351 2 n GLY . 351 B 351 
B 352 2 n LEU . 352 B 352 
#
_software.classification other
_software.date           ?
_software.description    "Structure prediction"
_software.name           AlphaFold
_software.pdbx_ordinal   1
_software.type           package
_software.version        "AlphaFold-beta-20231127 (fb0b9d13-0bdd-4522-ba5f-0ee1f426d085 @ 2025-03-04 02:06:40)"
#
loop_
_struct_asym.entity_id
_struct_asym.id
1 A 
2 B 
#
loop_
_atom_site.group_PDB
_atom_site.id
_atom_site.type_symbol
_atom_site.label_atom_id
_atom_site.label_alt_id
_atom_site.label_comp_id
_atom_site.label_asym_id
_atom_site.label_entity_id
_atom_site.label_seq_id
_atom_site.pdbx_PDB_ins_code
_atom_site.Cartn_x
_atom_site.Cartn_y
_atom_site.Cartn_z
_atom_site.occupancy
_atom_site.B_iso_or_equiv
_atom_site.auth_seq_id
_atom_site.auth_asym_id
_atom_site.pdbx_PDB_model_num
ATOM 1    N N   . MET A 1 1   ? -3.720  -19.212 -23.232 1.00 37.14 1   A 1 
ATOM 2    C CA  . MET A 1 1   ? -3.858  -17.742 -23.107 1.00 39.89 1   A 1 
ATOM 3    C C   . MET A 1 1   ? -2.780  -17.098 -23.953 1.00 42.32 1   A 1 
ATOM 4    O O   . MET A 1 1   ? -1.634  -17.516 -23.863 1.00 41.18 1   A 1 
ATOM 5    C CB  . MET A 1 1   ? -3.748  -17.293 -21.640 1.00 41.22 1   A 1 
ATOM 6    C CG  . MET A 1 1   ? -5.137  -17.081 -21.017 1.00 38.73 1   A 1 
ATOM 7    S SD  . MET A 1 1   ? -5.127  -16.972 -19.213 1.00 35.72 1   A 1 
ATOM 8    C CE  . MET A 1 1   ? -4.607  -15.255 -18.958 1.00 29.32 1   A 1 
ATOM 9    N N   . ASN A 1 2   ? -3.130  -16.145 -24.830 1.00 47.00 2   A 1 
ATOM 10   C CA  . ASN A 1 2   ? -2.141  -15.478 -25.670 1.00 50.51 2   A 1 
ATOM 11   C C   . ASN A 1 2   ? -1.242  -14.609 -24.772 1.00 50.51 2   A 1 
ATOM 12   O O   . ASN A 1 2   ? -1.709  -13.624 -24.214 1.00 50.74 2   A 1 
ATOM 13   C CB  . ASN A 1 2   ? -2.844  -14.657 -26.772 1.00 49.46 2   A 1 
ATOM 14   C CG  . ASN A 1 2   ? -2.931  -15.375 -28.102 1.00 43.87 2   A 1 
ATOM 15   O OD1 . ASN A 1 2   ? -2.137  -16.252 -28.410 1.00 41.09 2   A 1 
ATOM 16   N ND2 . ASN A 1 2   ? -3.867  -15.015 -28.941 1.00 41.07 2   A 1 
ATOM 17   N N   . LEU A 1 3   ? 0.034   -14.960 -24.673 1.00 47.77 3   A 1 
ATOM 18   C CA  . LEU A 1 3   ? 1.064   -14.155 -23.989 1.00 50.19 3   A 1 
ATOM 19   C C   . LEU A 1 3   ? 1.078   -12.712 -24.490 1.00 51.14 3   A 1 
ATOM 20   O O   . LEU A 1 3   ? 1.352   -11.796 -23.726 1.00 52.00 3   A 1 
ATOM 21   C CB  . LEU A 1 3   ? 2.435   -14.818 -24.236 1.00 49.97 3   A 1 
ATOM 22   C CG  . LEU A 1 3   ? 2.804   -15.829 -23.134 1.00 46.03 3   A 1 
ATOM 23   C CD1 . LEU A 1 3   ? 3.603   -16.999 -23.705 1.00 43.17 3   A 1 
ATOM 24   C CD2 . LEU A 1 3   ? 3.648   -15.158 -22.052 1.00 45.41 3   A 1 
ATOM 25   N N   . TRP A 1 4   ? 0.703   -12.498 -25.760 1.00 51.91 4   A 1 
ATOM 26   C CA  . TRP A 1 4   ? 0.549   -11.179 -26.359 1.00 52.14 4   A 1 
ATOM 27   C C   . TRP A 1 4   ? -0.553  -10.343 -25.697 1.00 52.11 4   A 1 
ATOM 28   O O   . TRP A 1 4   ? -0.332  -9.178  -25.412 1.00 53.74 4   A 1 
ATOM 29   C CB  . TRP A 1 4   ? 0.308   -11.335 -27.862 1.00 51.99 4   A 1 
ATOM 30   C CG  . TRP A 1 4   ? 1.373   -10.725 -28.693 1.00 48.68 4   A 1 
ATOM 31   C CD1 . TRP A 1 4   ? 2.654   -11.161 -28.808 1.00 43.03 4   A 1 
ATOM 32   C CD2 . TRP A 1 4   ? 1.272   -9.527  -29.529 1.00 48.47 4   A 1 
ATOM 33   N NE1 . TRP A 1 4   ? 3.345   -10.310 -29.657 1.00 41.04 4   A 1 
ATOM 34   C CE2 . TRP A 1 4   ? 2.545   -9.300  -30.130 1.00 45.51 4   A 1 
ATOM 35   C CE3 . TRP A 1 4   ? 0.231   -8.631  -29.833 1.00 47.71 4   A 1 
ATOM 36   C CZ2 . TRP A 1 4   ? 2.772   -8.216  -31.006 1.00 47.24 4   A 1 
ATOM 37   C CZ3 . TRP A 1 4   ? 0.459   -7.555  -30.707 1.00 43.27 4   A 1 
ATOM 38   C CH2 . TRP A 1 4   ? 1.719   -7.339  -31.289 1.00 45.20 4   A 1 
ATOM 39   N N   . LEU A 1 5   ? -1.705  -10.938 -25.370 1.00 42.42 5   A 1 
ATOM 40   C CA  . LEU A 1 5   ? -2.781  -10.244 -24.647 1.00 43.32 5   A 1 
ATOM 41   C C   . LEU A 1 5   ? -2.344  -9.841  -23.241 1.00 42.87 5   A 1 
ATOM 42   O O   . LEU A 1 5   ? -2.674  -8.752  -22.788 1.00 45.29 5   A 1 
ATOM 43   C CB  . LEU A 1 5   ? -4.021  -11.150 -24.575 1.00 43.60 5   A 1 
ATOM 44   C CG  . LEU A 1 5   ? -4.984  -10.939 -25.754 1.00 38.60 5   A 1 
ATOM 45   C CD1 . LEU A 1 5   ? -5.895  -12.154 -25.936 1.00 36.97 5   A 1 
ATOM 46   C CD2 . LEU A 1 5   ? -5.861  -9.709  -25.523 1.00 42.11 5   A 1 
ATOM 47   N N   . LEU A 1 6   ? -1.579  -10.692 -22.570 1.00 44.25 6   A 1 
ATOM 48   C CA  . LEU A 1 6   ? -1.005  -10.396 -21.264 1.00 44.01 6   A 1 
ATOM 49   C C   . LEU A 1 6   ? 0.016   -9.252  -21.341 1.00 42.04 6   A 1 
ATOM 50   O O   . LEU A 1 6   ? -0.037  -8.340  -20.533 1.00 44.93 6   A 1 
ATOM 51   C CB  . LEU A 1 6   ? -0.396  -11.689 -20.689 1.00 45.59 6   A 1 
ATOM 52   C CG  . LEU A 1 6   ? -1.202  -12.213 -19.481 1.00 41.33 6   A 1 
ATOM 53   C CD1 . LEU A 1 6   ? -1.053  -13.733 -19.345 1.00 39.09 6   A 1 
ATOM 54   C CD2 . LEU A 1 6   ? -0.710  -11.551 -18.210 1.00 41.00 6   A 1 
ATOM 55   N N   . ALA A 1 7   ? 0.891   -9.272  -22.352 1.00 47.98 7   A 1 
ATOM 56   C CA  . ALA A 1 7   ? 1.846   -8.198  -22.589 1.00 47.96 7   A 1 
ATOM 57   C C   . ALA A 1 7   ? 1.145   -6.883  -22.958 1.00 46.96 7   A 1 
ATOM 58   O O   . ALA A 1 7   ? 1.521   -5.837  -22.434 1.00 50.06 7   A 1 
ATOM 59   C CB  . ALA A 1 7   ? 2.833   -8.647  -23.675 1.00 50.70 7   A 1 
ATOM 60   N N   . CYS A 1 8   ? 0.089   -6.919  -23.779 1.00 45.21 8   A 1 
ATOM 61   C CA  . CYS A 1 8   ? -0.705  -5.740  -24.113 1.00 46.63 8   A 1 
ATOM 62   C C   . CYS A 1 8   ? -1.480  -5.177  -22.916 1.00 44.56 8   A 1 
ATOM 63   O O   . CYS A 1 8   ? -1.545  -3.971  -22.768 1.00 47.88 8   A 1 
ATOM 64   C CB  . CYS A 1 8   ? -1.677  -6.072  -25.253 1.00 48.43 8   A 1 
ATOM 65   S SG  . CYS A 1 8   ? -0.773  -6.310  -26.813 1.00 43.46 8   A 1 
ATOM 66   N N   . LEU A 1 9   ? -2.030  -6.025  -22.029 1.00 41.98 9   A 1 
ATOM 67   C CA  . LEU A 1 9   ? -2.681  -5.577  -20.794 1.00 43.40 9   A 1 
ATOM 68   C C   . LEU A 1 9   ? -1.680  -4.909  -19.852 1.00 41.20 9   A 1 
ATOM 69   O O   . LEU A 1 9   ? -1.973  -3.852  -19.304 1.00 42.19 9   A 1 
ATOM 70   C CB  . LEU A 1 9   ? -3.378  -6.763  -20.110 1.00 43.68 9   A 1 
ATOM 71   C CG  . LEU A 1 9   ? -4.783  -7.063  -20.677 1.00 39.04 9   A 1 
ATOM 72   C CD1 . LEU A 1 9   ? -5.240  -8.454  -20.227 1.00 36.47 9   A 1 
ATOM 73   C CD2 . LEU A 1 9   ? -5.807  -6.045  -20.189 1.00 39.57 9   A 1 
ATOM 74   N N   . VAL A 1 10  ? -0.488  -5.491  -19.690 1.00 45.11 10  A 1 
ATOM 75   C CA  . VAL A 1 10  ? 0.571   -4.917  -18.859 1.00 45.17 10  A 1 
ATOM 76   C C   . VAL A 1 10  ? 1.091   -3.604  -19.454 1.00 42.72 10  A 1 
ATOM 77   O O   . VAL A 1 10  ? 1.251   -2.625  -18.730 1.00 43.61 10  A 1 
ATOM 78   C CB  . VAL A 1 10  ? 1.700   -5.940  -18.644 1.00 46.26 10  A 1 
ATOM 79   C CG1 . VAL A 1 10  ? 2.914   -5.336  -17.944 1.00 41.25 10  A 1 
ATOM 80   C CG2 . VAL A 1 10  ? 1.219   -7.107  -17.769 1.00 42.20 10  A 1 
ATOM 81   N N   . ALA A 1 11  ? 1.300   -3.540  -20.774 1.00 43.59 11  A 1 
ATOM 82   C CA  . ALA A 1 11  ? 1.727   -2.320  -21.456 1.00 45.43 11  A 1 
ATOM 83   C C   . ALA A 1 11  ? 0.651   -1.222  -21.426 1.00 44.84 11  A 1 
ATOM 84   O O   . ALA A 1 11  ? 0.970   -0.055  -21.209 1.00 45.95 11  A 1 
ATOM 85   C CB  . ALA A 1 11  ? 2.131   -2.678  -22.889 1.00 46.63 11  A 1 
ATOM 86   N N   . GLY A 1 12  ? -0.628  -1.586  -21.589 1.00 40.40 12  A 1 
ATOM 87   C CA  . GLY A 1 12  ? -1.752  -0.658  -21.484 1.00 41.38 12  A 1 
ATOM 88   C C   . GLY A 1 12  ? -1.879  -0.037  -20.100 1.00 41.67 12  A 1 
ATOM 89   O O   . GLY A 1 12  ? -2.113  1.162   -19.983 1.00 41.64 12  A 1 
ATOM 90   N N   . PHE A 1 13  ? -1.647  -0.822  -19.041 1.00 40.41 13  A 1 
ATOM 91   C CA  . PHE A 1 13  ? -1.623  -0.308  -17.672 1.00 42.89 13  A 1 
ATOM 92   C C   . PHE A 1 13  ? -0.458  0.651   -17.419 1.00 42.00 13  A 1 
ATOM 93   O O   . PHE A 1 13  ? -0.616  1.595   -16.661 1.00 41.23 13  A 1 
ATOM 94   C CB  . PHE A 1 13  ? -1.615  -1.460  -16.662 1.00 41.43 13  A 1 
ATOM 95   C CG  . PHE A 1 13  ? -2.957  -1.663  -15.977 1.00 38.10 13  A 1 
ATOM 96   C CD1 . PHE A 1 13  ? -3.282  -0.917  -14.829 1.00 34.52 13  A 1 
ATOM 97   C CD2 . PHE A 1 13  ? -3.894  -2.577  -16.488 1.00 35.17 13  A 1 
ATOM 98   C CE1 . PHE A 1 13  ? -4.528  -1.083  -14.197 1.00 33.62 13  A 1 
ATOM 99   C CE2 . PHE A 1 13  ? -5.138  -2.746  -15.860 1.00 33.21 13  A 1 
ATOM 100  C CZ  . PHE A 1 13  ? -5.463  -2.001  -14.712 1.00 35.23 13  A 1 
ATOM 101  N N   . LEU A 1 14  ? 0.702   0.444   -18.039 1.00 41.55 14  A 1 
ATOM 102  C CA  . LEU A 1 14  ? 1.859   1.327   -17.863 1.00 45.06 14  A 1 
ATOM 103  C C   . LEU A 1 14  ? 1.693   2.681   -18.581 1.00 44.20 14  A 1 
ATOM 104  O O   . LEU A 1 14  ? 2.195   3.685   -18.084 1.00 42.81 14  A 1 
ATOM 105  C CB  . LEU A 1 14  ? 3.130   0.610   -18.347 1.00 43.69 14  A 1 
ATOM 106  C CG  . LEU A 1 14  ? 3.675   -0.451  -17.371 1.00 38.15 14  A 1 
ATOM 107  C CD1 . LEU A 1 14  ? 4.728   -1.298  -18.084 1.00 35.63 14  A 1 
ATOM 108  C CD2 . LEU A 1 14  ? 4.321   0.185   -16.147 1.00 37.82 14  A 1 
ATOM 109  N N   . GLY A 1 15  ? 1.026   2.719   -19.741 1.00 35.48 15  A 1 
ATOM 110  C CA  . GLY A 1 15  ? 0.965   3.928   -20.566 1.00 37.94 15  A 1 
ATOM 111  C C   . GLY A 1 15  ? -0.031  4.985   -20.093 1.00 38.35 15  A 1 
ATOM 112  O O   . GLY A 1 15  ? 0.275   6.174   -20.127 1.00 37.22 15  A 1 
ATOM 113  N N   . ALA A 1 16  ? -1.232  4.569   -19.679 1.00 30.67 16  A 1 
ATOM 114  C CA  . ALA A 1 16  ? -2.332  5.505   -19.425 1.00 33.16 16  A 1 
ATOM 115  C C   . ALA A 1 16  ? -2.255  6.258   -18.085 1.00 34.27 16  A 1 
ATOM 116  O O   . ALA A 1 16  ? -3.081  7.129   -17.830 1.00 32.41 16  A 1 
ATOM 117  C CB  . ALA A 1 16  ? -3.651  4.739   -19.571 1.00 30.45 16  A 1 
ATOM 118  N N   . TRP A 1 17  ? -1.300  5.920   -17.236 1.00 34.41 17  A 1 
ATOM 119  C CA  . TRP A 1 17  ? -1.117  6.597   -15.947 1.00 35.50 17  A 1 
ATOM 120  C C   . TRP A 1 17  ? -0.409  7.940   -16.168 1.00 34.94 17  A 1 
ATOM 121  O O   . TRP A 1 17  ? 0.753   8.112   -15.816 1.00 32.90 17  A 1 
ATOM 122  C CB  . TRP A 1 17  ? -0.437  5.683   -14.926 1.00 33.72 17  A 1 
ATOM 123  C CG  . TRP A 1 17  ? -1.259  4.507   -14.481 1.00 30.64 17  A 1 
ATOM 124  C CD1 . TRP A 1 17  ? -1.879  3.622   -15.277 1.00 28.64 17  A 1 
ATOM 125  C CD2 . TRP A 1 17  ? -1.562  4.077   -13.116 1.00 29.26 17  A 1 
ATOM 126  N NE1 . TRP A 1 17  ? -2.547  2.688   -14.522 1.00 28.55 17  A 1 
ATOM 127  C CE2 . TRP A 1 17  ? -2.373  2.919   -13.193 1.00 29.81 17  A 1 
ATOM 128  C CE3 . TRP A 1 17  ? -1.198  4.559   -11.852 1.00 31.28 17  A 1 
ATOM 129  C CZ2 . TRP A 1 17  ? -2.802  2.237   -12.037 1.00 31.79 17  A 1 
ATOM 130  C CZ3 . TRP A 1 17  ? -1.624  3.870   -10.691 1.00 31.45 17  A 1 
ATOM 131  C CH2 . TRP A 1 17  ? -2.420  2.732   -10.792 1.00 31.53 17  A 1 
ATOM 132  N N   . ALA A 1 18  ? -1.124  8.883   -16.794 1.00 27.88 18  A 1 
ATOM 133  C CA  . ALA A 1 18  ? -0.728  10.270  -16.729 1.00 30.79 18  A 1 
ATOM 134  C C   . ALA A 1 18  ? -0.582  10.625  -15.242 1.00 32.33 18  A 1 
ATOM 135  O O   . ALA A 1 18  ? -1.538  10.438  -14.484 1.00 30.01 18  A 1 
ATOM 136  C CB  . ALA A 1 18  ? -1.770  11.140  -17.436 1.00 27.88 18  A 1 
ATOM 137  N N   . PRO A 1 19  ? 0.597   11.096  -14.803 1.00 27.43 19  A 1 
ATOM 138  C CA  . PRO A 1 19  ? 0.826   11.406  -13.413 1.00 28.84 19  A 1 
ATOM 139  C C   . PRO A 1 19  ? 0.081   12.697  -13.064 1.00 30.24 19  A 1 
ATOM 140  O O   . PRO A 1 19  ? 0.673   13.771  -12.985 1.00 28.53 19  A 1 
ATOM 141  C CB  . PRO A 1 19  ? 2.351   11.494  -13.283 1.00 26.71 19  A 1 
ATOM 142  C CG  . PRO A 1 19  ? 2.788   12.008  -14.649 1.00 25.67 19  A 1 
ATOM 143  C CD  . PRO A 1 19  ? 1.781   11.367  -15.595 1.00 28.71 19  A 1 
ATOM 144  N N   . ALA A 1 20  ? -1.229  12.603  -12.845 1.00 28.02 20  A 1 
ATOM 145  C CA  . ALA A 1 20  ? -1.909  13.545  -11.983 1.00 28.09 20  A 1 
ATOM 146  C C   . ALA A 1 20  ? -1.392  13.277  -10.562 1.00 30.04 20  A 1 
ATOM 147  O O   . ALA A 1 20  ? -2.049  12.628  -9.756  1.00 27.34 20  A 1 
ATOM 148  C CB  . ALA A 1 20  ? -3.428  13.377  -12.132 1.00 24.70 20  A 1 
ATOM 149  N N   . VAL A 1 21  ? -0.154  13.714  -10.313 1.00 26.08 21  A 1 
ATOM 150  C CA  . VAL A 1 21  ? 0.529   13.588  -9.029  1.00 23.90 21  A 1 
ATOM 151  C C   . VAL A 1 21  ? -0.150  14.544  -8.049  1.00 25.85 21  A 1 
ATOM 152  O O   . VAL A 1 21  ? 0.396   15.566  -7.656  1.00 23.65 21  A 1 
ATOM 153  C CB  . VAL A 1 21  ? 2.056   13.831  -9.128  1.00 21.38 21  A 1 
ATOM 154  C CG1 . VAL A 1 21  ? 2.778   13.487  -7.820  1.00 17.67 21  A 1 
ATOM 155  C CG2 . VAL A 1 21  ? 2.715   12.972  -10.216 1.00 19.45 21  A 1 
ATOM 156  N N   . HIS A 1 22  ? -1.392  14.224  -7.671  1.00 28.41 22  A 1 
ATOM 157  C CA  . HIS A 1 22  ? -1.895  14.721  -6.420  1.00 28.44 22  A 1 
ATOM 158  C C   . HIS A 1 22  ? -1.039  14.056  -5.348  1.00 30.24 22  A 1 
ATOM 159  O O   . HIS A 1 22  ? -1.058  12.846  -5.172  1.00 28.02 22  A 1 
ATOM 160  C CB  . HIS A 1 22  ? -3.398  14.454  -6.278  1.00 24.74 22  A 1 
ATOM 161  C CG  . HIS A 1 22  ? -4.199  15.492  -7.013  1.00 21.02 22  A 1 
ATOM 162  N ND1 . HIS A 1 22  ? -4.326  16.815  -6.640  1.00 18.66 22  A 1 
ATOM 163  C CD2 . HIS A 1 22  ? -4.910  15.345  -8.175  1.00 17.60 22  A 1 
ATOM 164  C CE1 . HIS A 1 22  ? -5.094  17.433  -7.557  1.00 16.88 22  A 1 
ATOM 165  N NE2 . HIS A 1 22  ? -5.459  16.576  -8.504  1.00 17.15 22  A 1 
ATOM 166  N N   . THR A 1 23  ? -0.239  14.865  -4.652  1.00 29.32 23  A 1 
ATOM 167  C CA  . THR A 1 23  ? 0.794   14.479  -3.671  1.00 28.88 23  A 1 
ATOM 168  C C   . THR A 1 23  ? 0.270   13.774  -2.418  1.00 31.53 23  A 1 
ATOM 169  O O   . THR A 1 23  ? 0.870   13.860  -1.350  1.00 30.39 23  A 1 
ATOM 170  C CB  . THR A 1 23  ? 1.581   15.735  -3.252  1.00 24.89 23  A 1 
ATOM 171  O OG1 . THR A 1 23  ? 0.686   16.750  -2.843  1.00 23.28 23  A 1 
ATOM 172  C CG2 . THR A 1 23  ? 2.434   16.300  -4.378  1.00 23.45 23  A 1 
ATOM 173  N N   . GLN A 1 24  ? -0.867  13.123  -2.491  1.00 37.60 24  A 1 
ATOM 174  C CA  . GLN A 1 24  ? -1.564  12.531  -1.370  1.00 36.95 24  A 1 
ATOM 175  C C   . GLN A 1 24  ? -1.151  11.078  -1.226  1.00 39.14 24  A 1 
ATOM 176  O O   . GLN A 1 24  ? -1.743  10.169  -1.798  1.00 36.46 24  A 1 
ATOM 177  C CB  . GLN A 1 24  ? -3.071  12.738  -1.505  1.00 32.27 24  A 1 
ATOM 178  C CG  . GLN A 1 24  ? -3.350  14.234  -1.615  1.00 28.01 24  A 1 
ATOM 179  C CD  . GLN A 1 24  ? -4.409  14.730  -0.678  1.00 25.01 24  A 1 
ATOM 180  O OE1 . GLN A 1 24  ? -5.163  13.985  -0.097  1.00 23.16 24  A 1 
ATOM 181  N NE2 . GLN A 1 24  ? -4.494  16.031  -0.473  1.00 22.75 24  A 1 
ATOM 182  N N   . GLY A 1 25  ? -0.078  10.891  -0.462  1.00 42.43 25  A 1 
ATOM 183  C CA  . GLY A 1 25  ? 0.360   9.563   -0.078  1.00 41.73 25  A 1 
ATOM 184  C C   . GLY A 1 25  ? -0.592  8.894   0.912   1.00 44.65 25  A 1 
ATOM 185  O O   . GLY A 1 25  ? -1.498  9.513   1.466   1.00 41.07 25  A 1 
ATOM 186  N N   . VAL A 1 26  ? -0.318  7.620   1.168   1.00 60.48 26  A 1 
ATOM 187  C CA  . VAL A 1 26  ? -1.097  6.699   2.015   1.00 60.77 26  A 1 
ATOM 188  C C   . VAL A 1 26  ? -1.222  7.168   3.471   1.00 65.89 26  A 1 
ATOM 189  O O   . VAL A 1 26  ? -2.142  6.771   4.178   1.00 61.47 26  A 1 
ATOM 190  C CB  . VAL A 1 26  ? -0.440  5.305   1.968   1.00 52.28 26  A 1 
ATOM 191  C CG1 . VAL A 1 26  ? -1.253  4.224   2.678   1.00 45.12 26  A 1 
ATOM 192  C CG2 . VAL A 1 26  ? -0.206  4.828   0.529   1.00 44.38 26  A 1 
ATOM 193  N N   . PHE A 1 27  ? -0.296  8.021   3.935   1.00 70.98 27  A 1 
ATOM 194  C CA  . PHE A 1 27  ? -0.218  8.401   5.337   1.00 73.62 27  A 1 
ATOM 195  C C   . PHE A 1 27  ? -1.014  9.665   5.649   1.00 77.18 27  A 1 
ATOM 196  O O   . PHE A 1 27  ? -0.858  10.716  5.028   1.00 74.36 27  A 1 
ATOM 197  C CB  . PHE A 1 27  ? 1.237   8.513   5.780   1.00 68.86 27  A 1 
ATOM 198  C CG  . PHE A 1 27  ? 1.921   7.175   5.754   1.00 66.97 27  A 1 
ATOM 199  C CD1 . PHE A 1 27  ? 1.743   6.260   6.809   1.00 62.34 27  A 1 
ATOM 200  C CD2 . PHE A 1 27  ? 2.659   6.781   4.624   1.00 62.44 27  A 1 
ATOM 201  C CE1 . PHE A 1 27  ? 2.298   4.974   6.739   1.00 56.93 27  A 1 
ATOM 202  C CE2 . PHE A 1 27  ? 3.213   5.492   4.560   1.00 56.36 27  A 1 
ATOM 203  C CZ  . PHE A 1 27  ? 3.030   4.587   5.613   1.00 57.36 27  A 1 
ATOM 204  N N   . GLU A 1 28  ? -1.855  9.562   6.695   1.00 75.70 28  A 1 
ATOM 205  C CA  . GLU A 1 28  ? -2.676  10.644  7.204   1.00 77.07 28  A 1 
ATOM 206  C C   . GLU A 1 28  ? -1.865  11.596  8.108   1.00 79.43 28  A 1 
ATOM 207  O O   . GLU A 1 28  ? -0.935  11.183  8.800   1.00 77.00 28  A 1 
ATOM 208  C CB  . GLU A 1 28  ? -3.856  10.061  7.991   1.00 73.04 28  A 1 
ATOM 209  C CG  . GLU A 1 28  ? -4.800  9.213   7.129   1.00 65.78 28  A 1 
ATOM 210  C CD  . GLU A 1 28  ? -5.816  8.452   7.985   1.00 62.30 28  A 1 
ATOM 211  O OE1 . GLU A 1 28  ? -6.258  7.368   7.539   1.00 57.40 28  A 1 
ATOM 212  O OE2 . GLU A 1 28  ? -6.112  8.888   9.113   1.00 56.60 28  A 1 
ATOM 213  N N   . ASP A 1 29  ? -2.262  12.869  8.138   1.00 80.47 29  A 1 
ATOM 214  C CA  . ASP A 1 29  ? -1.743  13.812  9.125   1.00 81.43 29  A 1 
ATOM 215  C C   . ASP A 1 29  ? -2.380  13.498  10.480  1.00 83.16 29  A 1 
ATOM 216  O O   . ASP A 1 29  ? -3.600  13.613  10.647  1.00 80.79 29  A 1 
ATOM 217  C CB  . ASP A 1 29  ? -2.001  15.266  8.698   1.00 79.06 29  A 1 
ATOM 218  C CG  . ASP A 1 29  ? -1.371  15.643  7.353   1.00 75.29 29  A 1 
ATOM 219  O OD1 . ASP A 1 29  ? -0.397  14.990  6.912   1.00 70.35 29  A 1 
ATOM 220  O OD2 . ASP A 1 29  ? -1.891  16.559  6.700   1.00 71.26 29  A 1 
ATOM 221  N N   . CYS A 1 30  ? -1.575  13.119  11.464  1.00 85.02 30  A 1 
ATOM 222  C CA  . CYS A 1 30  ? -2.055  12.650  12.756  1.00 85.52 30  A 1 
ATOM 223  C C   . CYS A 1 30  ? -1.764  13.640  13.881  1.00 86.49 30  A 1 
ATOM 224  O O   . CYS A 1 30  ? -0.670  14.200  13.970  1.00 83.19 30  A 1 
ATOM 225  C CB  . CYS A 1 30  ? -1.445  11.282  13.079  1.00 83.07 30  A 1 
ATOM 226  S SG  . CYS A 1 30  ? -1.832  9.971   11.890  1.00 76.67 30  A 1 
ATOM 227  N N   . CYS A 1 31  ? -2.726  13.795  14.794  1.00 86.35 31  A 1 
ATOM 228  C CA  . CYS A 1 31  ? -2.461  14.371  16.105  1.00 86.40 31  A 1 
ATOM 229  C C   . CYS A 1 31  ? -1.689  13.351  16.951  1.00 86.47 31  A 1 
ATOM 230  O O   . CYS A 1 31  ? -2.185  12.253  17.187  1.00 84.09 31  A 1 
ATOM 231  C CB  . CYS A 1 31  ? -3.783  14.731  16.786  1.00 85.51 31  A 1 
ATOM 232  S SG  . CYS A 1 31  ? -4.701  16.080  15.993  1.00 82.13 31  A 1 
ATOM 233  N N   . LEU A 1 32  ? -0.500  13.729  17.408  1.00 85.80 32  A 1 
ATOM 234  C CA  . LEU A 1 32  ? 0.342   12.887  18.265  1.00 85.13 32  A 1 
ATOM 235  C C   . LEU A 1 32  ? 0.157   13.189  19.751  1.00 84.26 32  A 1 
ATOM 236  O O   . LEU A 1 32  ? 0.413   12.333  20.595  1.00 79.20 32  A 1 
ATOM 237  C CB  . LEU A 1 32  ? 1.815   13.072  17.863  1.00 83.78 32  A 1 
ATOM 238  C CG  . LEU A 1 32  ? 2.139   12.731  16.398  1.00 82.89 32  A 1 
ATOM 239  C CD1 . LEU A 1 32  ? 3.616   13.006  16.144  1.00 78.97 32  A 1 
ATOM 240  C CD2 . LEU A 1 32  ? 1.853   11.274  16.054  1.00 78.69 32  A 1 
ATOM 241  N N   . ALA A 1 33  ? -0.327  14.402  20.070  1.00 82.92 33  A 1 
ATOM 242  C CA  . ALA A 1 33  ? -0.625  14.849  21.417  1.00 82.24 33  A 1 
ATOM 243  C C   . ALA A 1 33  ? -1.839  15.782  21.407  1.00 83.29 33  A 1 
ATOM 244  O O   . ALA A 1 33  ? -2.217  16.344  20.375  1.00 80.62 33  A 1 
ATOM 245  C CB  . ALA A 1 33  ? 0.622   15.532  22.004  1.00 79.24 33  A 1 
ATOM 246  N N   . TYR A 1 34  ? -2.463  15.976  22.577  1.00 82.14 34  A 1 
ATOM 247  C CA  . TYR A 1 34  ? -3.523  16.963  22.758  1.00 82.34 34  A 1 
ATOM 248  C C   . TYR A 1 34  ? -2.927  18.298  23.170  1.00 81.51 34  A 1 
ATOM 249  O O   . TYR A 1 34  ? -2.083  18.355  24.059  1.00 77.09 34  A 1 
ATOM 250  C CB  . TYR A 1 34  ? -4.531  16.466  23.803  1.00 81.44 34  A 1 
ATOM 251  C CG  . TYR A 1 34  ? -5.132  15.115  23.495  1.00 82.28 34  A 1 
ATOM 252  C CD1 . TYR A 1 34  ? -5.742  14.866  22.248  1.00 79.59 34  A 1 
ATOM 253  C CD2 . TYR A 1 34  ? -5.090  14.085  24.457  1.00 80.33 34  A 1 
ATOM 254  C CE1 . TYR A 1 34  ? -6.304  13.614  21.968  1.00 78.57 34  A 1 
ATOM 255  C CE2 . TYR A 1 34  ? -5.651  12.832  24.185  1.00 78.56 34  A 1 
ATOM 256  C CZ  . TYR A 1 34  ? -6.267  12.590  22.942  1.00 80.27 34  A 1 
ATOM 257  O OH  . TYR A 1 34  ? -6.820  11.377  22.674  1.00 76.68 34  A 1 
ATOM 258  N N   . HIS A 1 35  ? -3.433  19.397  22.599  1.00 79.37 35  A 1 
ATOM 259  C CA  . HIS A 1 35  ? -3.185  20.719  23.154  1.00 75.78 35  A 1 
ATOM 260  C C   . HIS A 1 35  ? -3.951  20.833  24.473  1.00 75.18 35  A 1 
ATOM 261  O O   . HIS A 1 35  ? -5.183  20.786  24.485  1.00 70.02 35  A 1 
ATOM 262  C CB  . HIS A 1 35  ? -3.593  21.801  22.146  1.00 72.11 35  A 1 
ATOM 263  C CG  . HIS A 1 35  ? -3.119  23.186  22.488  1.00 69.29 35  A 1 
ATOM 264  N ND1 . HIS A 1 35  ? -2.700  24.124  21.562  1.00 60.06 35  A 1 
ATOM 265  C CD2 . HIS A 1 35  ? -3.008  23.792  23.704  1.00 61.14 35  A 1 
ATOM 266  C CE1 . HIS A 1 35  ? -2.347  25.240  22.218  1.00 58.16 35  A 1 
ATOM 267  N NE2 . HIS A 1 35  ? -2.528  25.075  23.521  1.00 58.06 35  A 1 
ATOM 268  N N   . TYR A 1 36  ? -3.247  20.967  25.579  1.00 70.03 36  A 1 
ATOM 269  C CA  . TYR A 1 36  ? -3.865  21.077  26.892  1.00 67.36 36  A 1 
ATOM 270  C C   . TYR A 1 36  ? -3.307  22.284  27.671  1.00 68.82 36  A 1 
ATOM 271  O O   . TYR A 1 36  ? -2.094  22.449  27.735  1.00 63.51 36  A 1 
ATOM 272  C CB  . TYR A 1 36  ? -3.645  19.780  27.686  1.00 60.40 36  A 1 
ATOM 273  C CG  . TYR A 1 36  ? -4.460  19.735  28.960  1.00 53.82 36  A 1 
ATOM 274  C CD1 . TYR A 1 36  ? -3.912  20.185  30.178  1.00 47.99 36  A 1 
ATOM 275  C CD2 . TYR A 1 36  ? -5.789  19.278  28.925  1.00 45.57 36  A 1 
ATOM 276  C CE1 . TYR A 1 36  ? -4.686  20.174  31.348  1.00 39.69 36  A 1 
ATOM 277  C CE2 . TYR A 1 36  ? -6.573  19.269  30.088  1.00 40.11 36  A 1 
ATOM 278  C CZ  . TYR A 1 36  ? -6.023  19.709  31.307  1.00 39.20 36  A 1 
ATOM 279  O OH  . TYR A 1 36  ? -6.791  19.700  32.451  1.00 34.64 36  A 1 
ATOM 280  N N   . PRO A 1 37  ? -4.179  23.099  28.294  1.00 69.28 37  A 1 
ATOM 281  C CA  . PRO A 1 37  ? -5.623  23.145  28.083  1.00 68.99 37  A 1 
ATOM 282  C C   . PRO A 1 37  ? -5.992  23.952  26.833  1.00 71.83 37  A 1 
ATOM 283  O O   . PRO A 1 37  ? -5.422  25.007  26.573  1.00 67.95 37  A 1 
ATOM 284  C CB  . PRO A 1 37  ? -6.165  23.790  29.363  1.00 62.07 37  A 1 
ATOM 285  C CG  . PRO A 1 37  ? -5.041  24.742  29.787  1.00 58.83 37  A 1 
ATOM 286  C CD  . PRO A 1 37  ? -3.769  24.037  29.318  1.00 61.94 37  A 1 
ATOM 287  N N   . ILE A 1 38  ? -6.997  23.527  26.064  1.00 70.23 38  A 1 
ATOM 288  C CA  . ILE A 1 38  ? -7.599  24.363  25.019  1.00 70.08 38  A 1 
ATOM 289  C C   . ILE A 1 38  ? -8.713  25.181  25.659  1.00 71.73 38  A 1 
ATOM 290  O O   . ILE A 1 38  ? -9.778  24.655  25.994  1.00 68.63 38  A 1 
ATOM 291  C CB  . ILE A 1 38  ? -8.128  23.570  23.808  1.00 66.30 38  A 1 
ATOM 292  C CG1 . ILE A 1 38  ? -7.110  22.540  23.283  1.00 61.66 38  A 1 
ATOM 293  C CG2 . ILE A 1 38  ? -8.495  24.577  22.695  1.00 60.66 38  A 1 
ATOM 294  C CD1 . ILE A 1 38  ? -7.663  21.701  22.123  1.00 58.16 38  A 1 
ATOM 295  N N   . GLY A 1 39  ? -8.505  26.486  25.815  1.00 74.71 39  A 1 
ATOM 296  C CA  . GLY A 1 39  ? -9.524  27.371  26.369  1.00 75.32 39  A 1 
ATOM 297  C C   . GLY A 1 39  ? -10.776 27.441  25.482  1.00 78.13 39  A 1 
ATOM 298  O O   . GLY A 1 39  ? -10.701 27.514  24.254  1.00 75.69 39  A 1 
ATOM 299  N N   . TRP A 1 40  ? -11.955 27.540  26.108  1.00 78.69 40  A 1 
ATOM 300  C CA  . TRP A 1 40  ? -13.242 27.733  25.419  1.00 79.37 40  A 1 
ATOM 301  C C   . TRP A 1 40  ? -13.228 28.913  24.437  1.00 80.53 40  A 1 
ATOM 302  O O   . TRP A 1 40  ? -13.852 28.868  23.376  1.00 76.98 40  A 1 
ATOM 303  C CB  . TRP A 1 40  ? -14.335 27.947  26.474  1.00 77.15 40  A 1 
ATOM 304  C CG  . TRP A 1 40  ? -15.690 28.211  25.903  1.00 76.96 40  A 1 
ATOM 305  C CD1 . TRP A 1 40  ? -16.390 29.362  26.009  1.00 70.01 40  A 1 
ATOM 306  C CD2 . TRP A 1 40  ? -16.515 27.315  25.101  1.00 74.88 40  A 1 
ATOM 307  N NE1 . TRP A 1 40  ? -17.605 29.236  25.336  1.00 67.76 40  A 1 
ATOM 308  C CE2 . TRP A 1 40  ? -17.711 27.996  24.763  1.00 72.11 40  A 1 
ATOM 309  C CE3 . TRP A 1 40  ? -16.349 25.991  24.640  1.00 69.54 40  A 1 
ATOM 310  C CZ2 . TRP A 1 40  ? -18.728 27.387  23.980  1.00 69.26 40  A 1 
ATOM 311  C CZ3 . TRP A 1 40  ? -17.358 25.383  23.856  1.00 65.98 40  A 1 
ATOM 312  C CH2 . TRP A 1 40  ? -18.527 26.079  23.533  1.00 66.85 40  A 1 
ATOM 313  N N   . ALA A 1 41  ? -12.480 29.994  24.755  1.00 79.95 41  A 1 
ATOM 314  C CA  . ALA A 1 41  ? -12.317 31.162  23.896  1.00 79.47 41  A 1 
ATOM 315  C C   . ALA A 1 41  ? -11.694 30.845  22.524  1.00 80.10 41  A 1 
ATOM 316  O O   . ALA A 1 41  ? -11.986 31.540  21.550  1.00 77.78 41  A 1 
ATOM 317  C CB  . ALA A 1 41  ? -11.470 32.192  24.657  1.00 78.00 41  A 1 
ATOM 318  N N   . VAL A 1 42  ? -10.861 29.811  22.432  1.00 81.12 42  A 1 
ATOM 319  C CA  . VAL A 1 42  ? -10.272 29.323  21.182  1.00 80.11 42  A 1 
ATOM 320  C C   . VAL A 1 42  ? -11.260 28.404  20.465  1.00 81.41 42  A 1 
ATOM 321  O O   . VAL A 1 42  ? -11.589 28.651  19.307  1.00 79.64 42  A 1 
ATOM 322  C CB  . VAL A 1 42  ? -8.918  28.621  21.441  1.00 77.14 42  A 1 
ATOM 323  C CG1 . VAL A 1 42  ? -8.297  28.099  20.144  1.00 70.48 42  A 1 
ATOM 324  C CG2 . VAL A 1 42  ? -7.920  29.589  22.086  1.00 71.56 42  A 1 
ATOM 325  N N   . LEU A 1 43  ? -11.822 27.414  21.172  1.00 80.64 43  A 1 
ATOM 326  C CA  . LEU A 1 43  ? -12.735 26.421  20.594  1.00 81.19 43  A 1 
ATOM 327  C C   . LEU A 1 43  ? -14.001 27.056  19.991  1.00 82.60 43  A 1 
ATOM 328  O O   . LEU A 1 43  ? -14.412 26.665  18.901  1.00 81.41 43  A 1 
ATOM 329  C CB  . LEU A 1 43  ? -13.115 25.395  21.672  1.00 79.73 43  A 1 
ATOM 330  C CG  . LEU A 1 43  ? -11.958 24.481  22.129  1.00 77.40 43  A 1 
ATOM 331  C CD1 . LEU A 1 43  ? -12.442 23.589  23.268  1.00 74.46 43  A 1 
ATOM 332  C CD2 . LEU A 1 43  ? -11.461 23.587  20.997  1.00 75.56 43  A 1 
ATOM 333  N N   . ARG A 1 44  ? -14.579 28.081  20.629  1.00 81.06 44  A 1 
ATOM 334  C CA  . ARG A 1 44  ? -15.769 28.776  20.097  1.00 80.61 44  A 1 
ATOM 335  C C   . ARG A 1 44  ? -15.535 29.513  18.770  1.00 81.31 44  A 1 
ATOM 336  O O   . ARG A 1 44  ? -16.498 29.892  18.119  1.00 79.12 44  A 1 
ATOM 337  C CB  . ARG A 1 44  ? -16.339 29.731  21.163  1.00 78.53 44  A 1 
ATOM 338  C CG  . ARG A 1 44  ? -15.518 31.031  21.321  1.00 72.41 44  A 1 
ATOM 339  C CD  . ARG A 1 44  ? -16.095 31.947  22.402  1.00 70.64 44  A 1 
ATOM 340  N NE  . ARG A 1 44  ? -15.347 33.220  22.487  1.00 63.56 44  A 1 
ATOM 341  C CZ  . ARG A 1 44  ? -15.745 34.344  23.076  1.00 57.64 44  A 1 
ATOM 342  N NH1 . ARG A 1 44  ? -16.893 34.418  23.689  1.00 53.83 44  A 1 
ATOM 343  N NH2 . ARG A 1 44  ? -14.987 35.407  23.065  1.00 50.62 44  A 1 
ATOM 344  N N   . ARG A 1 45  ? -14.270 29.777  18.409  1.00 83.86 45  A 1 
ATOM 345  C CA  . ARG A 1 45  ? -13.879 30.446  17.154  1.00 83.45 45  A 1 
ATOM 346  C C   . ARG A 1 45  ? -13.656 29.454  16.010  1.00 84.53 45  A 1 
ATOM 347  O O   . ARG A 1 45  ? -13.484 29.903  14.881  1.00 81.53 45  A 1 
ATOM 348  C CB  . ARG A 1 45  ? -12.614 31.300  17.362  1.00 80.72 45  A 1 
ATOM 349  C CG  . ARG A 1 45  ? -12.830 32.471  18.325  1.00 73.66 45  A 1 
ATOM 350  C CD  . ARG A 1 45  ? -11.515 33.253  18.474  1.00 67.53 45  A 1 
ATOM 351  N NE  . ARG A 1 45  ? -11.659 34.392  19.398  1.00 60.05 45  A 1 
ATOM 352  C CZ  . ARG A 1 45  ? -10.714 35.271  19.727  1.00 53.56 45  A 1 
ATOM 353  N NH1 . ARG A 1 45  ? -9.511  35.202  19.212  1.00 49.51 45  A 1 
ATOM 354  N NH2 . ARG A 1 45  ? -10.963 36.222  20.569  1.00 46.91 45  A 1 
ATOM 355  N N   . ALA A 1 46  ? -13.648 28.169  16.290  1.00 84.62 46  A 1 
ATOM 356  C CA  . ALA A 1 46  ? -13.565 27.162  15.252  1.00 85.06 46  A 1 
ATOM 357  C C   . ALA A 1 46  ? -14.804 27.247  14.342  1.00 85.70 46  A 1 
ATOM 358  O O   . ALA A 1 46  ? -15.928 27.449  14.809  1.00 84.15 46  A 1 
ATOM 359  C CB  . ALA A 1 46  ? -13.397 25.777  15.892  1.00 84.35 46  A 1 
ATOM 360  N N   . TRP A 1 47  ? -14.603 27.101  13.035  1.00 86.85 47  A 1 
ATOM 361  C CA  . TRP A 1 47  ? -15.685 27.092  12.044  1.00 85.67 47  A 1 
ATOM 362  C C   . TRP A 1 47  ? -16.165 25.672  11.727  1.00 86.15 47  A 1 
ATOM 363  O O   . TRP A 1 47  ? -17.334 25.472  11.398  1.00 81.78 47  A 1 
ATOM 364  C CB  . TRP A 1 47  ? -15.214 27.841  10.795  1.00 81.80 47  A 1 
ATOM 365  C CG  . TRP A 1 47  ? -14.075 27.196  10.054  1.00 77.26 47  A 1 
ATOM 366  C CD1 . TRP A 1 47  ? -12.767 27.261  10.391  1.00 64.35 47  A 1 
ATOM 367  C CD2 . TRP A 1 47  ? -14.140 26.384  8.828   1.00 70.43 47  A 1 
ATOM 368  N NE1 . TRP A 1 47  ? -12.008 26.538  9.460   1.00 60.34 47  A 1 
ATOM 369  C CE2 . TRP A 1 47  ? -12.812 25.999  8.486   1.00 65.34 47  A 1 
ATOM 370  C CE3 . TRP A 1 47  ? -15.195 25.973  7.994   1.00 57.52 47  A 1 
ATOM 371  C CZ2 . TRP A 1 47  ? -12.533 25.227  7.337   1.00 58.66 47  A 1 
ATOM 372  C CZ3 . TRP A 1 47  ? -14.911 25.199  6.848   1.00 56.20 47  A 1 
ATOM 373  C CH2 . TRP A 1 47  ? -13.599 24.836  6.523   1.00 56.77 47  A 1 
ATOM 374  N N   . THR A 1 48  ? -15.295 24.677  11.878  1.00 85.96 48  A 1 
ATOM 375  C CA  . THR A 1 48  ? -15.639 23.266  11.769  1.00 85.95 48  A 1 
ATOM 376  C C   . THR A 1 48  ? -14.682 22.423  12.610  1.00 86.94 48  A 1 
ATOM 377  O O   . THR A 1 48  ? -13.680 22.934  13.125  1.00 85.43 48  A 1 
ATOM 378  C CB  . THR A 1 48  ? -15.659 22.812  10.292  1.00 83.18 48  A 1 
ATOM 379  O OG1 . THR A 1 48  ? -16.272 21.543  10.185  1.00 73.47 48  A 1 
ATOM 380  C CG2 . THR A 1 48  ? -14.280 22.717  9.652   1.00 73.17 48  A 1 
ATOM 381  N N   . TYR A 1 49  ? -14.978 21.140  12.746  1.00 86.35 49  A 1 
ATOM 382  C CA  . TYR A 1 49  ? -14.079 20.148  13.324  1.00 87.13 49  A 1 
ATOM 383  C C   . TYR A 1 49  ? -14.125 18.855  12.521  1.00 86.73 49  A 1 
ATOM 384  O O   . TYR A 1 49  ? -15.083 18.567  11.803  1.00 85.28 49  A 1 
ATOM 385  C CB  . TYR A 1 49  ? -14.420 19.930  14.809  1.00 87.32 49  A 1 
ATOM 386  C CG  . TYR A 1 49  ? -15.672 19.103  15.056  1.00 88.44 49  A 1 
ATOM 387  C CD1 . TYR A 1 49  ? -16.959 19.683  14.987  1.00 86.75 49  A 1 
ATOM 388  C CD2 . TYR A 1 49  ? -15.555 17.734  15.332  1.00 87.65 49  A 1 
ATOM 389  C CE1 . TYR A 1 49  ? -18.101 18.909  15.186  1.00 87.37 49  A 1 
ATOM 390  C CE2 . TYR A 1 49  ? -16.695 16.943  15.536  1.00 87.43 49  A 1 
ATOM 391  C CZ  . TYR A 1 49  ? -17.973 17.524  15.462  1.00 87.61 49  A 1 
ATOM 392  O OH  . TYR A 1 49  ? -19.079 16.741  15.655  1.00 86.08 49  A 1 
ATOM 393  N N   . ARG A 1 50  ? -13.064 18.031  12.641  1.00 87.64 50  A 1 
ATOM 394  C CA  . ARG A 1 50  ? -12.970 16.659  12.156  1.00 86.61 50  A 1 
ATOM 395  C C   . ARG A 1 50  ? -12.636 15.753  13.335  1.00 87.63 50  A 1 
ATOM 396  O O   . ARG A 1 50  ? -11.859 16.130  14.197  1.00 86.33 50  A 1 
ATOM 397  C CB  . ARG A 1 50  ? -11.907 16.588  11.036  1.00 83.98 50  A 1 
ATOM 398  C CG  . ARG A 1 50  ? -11.573 15.148  10.600  1.00 77.05 50  A 1 
ATOM 399  C CD  . ARG A 1 50  ? -10.448 15.095  9.560   1.00 74.29 50  A 1 
ATOM 400  N NE  . ARG A 1 50  ? -9.913  13.719  9.448   1.00 68.82 50  A 1 
ATOM 401  C CZ  . ARG A 1 50  ? -8.842  13.322  8.794   1.00 63.98 50  A 1 
ATOM 402  N NH1 . ARG A 1 50  ? -8.102  14.132  8.083   1.00 60.22 50  A 1 
ATOM 403  N NH2 . ARG A 1 50  ? -8.467  12.089  8.844   1.00 57.58 50  A 1 
ATOM 404  N N   . ILE A 1 51  ? -13.207 14.542  13.371  1.00 87.39 51  A 1 
ATOM 405  C CA  . ILE A 1 51  ? -12.807 13.512  14.324  1.00 87.14 51  A 1 
ATOM 406  C C   . ILE A 1 51  ? -11.697 12.684  13.683  1.00 86.96 51  A 1 
ATOM 407  O O   . ILE A 1 51  ? -11.870 12.160  12.585  1.00 84.98 51  A 1 
ATOM 408  C CB  . ILE A 1 51  ? -14.013 12.657  14.772  1.00 86.09 51  A 1 
ATOM 409  C CG1 . ILE A 1 51  ? -15.069 13.556  15.461  1.00 79.46 51  A 1 
ATOM 410  C CG2 . ILE A 1 51  ? -13.546 11.534  15.717  1.00 77.25 51  A 1 
ATOM 411  C CD1 . ILE A 1 51  ? -16.351 12.826  15.858  1.00 69.75 51  A 1 
ATOM 412  N N   . GLN A 1 52  ? -10.550 12.578  14.365  1.00 87.08 52  A 1 
ATOM 413  C CA  . GLN A 1 52  ? -9.513  11.613  14.052  1.00 87.03 52  A 1 
ATOM 414  C C   . GLN A 1 52  ? -9.825  10.336  14.835  1.00 87.66 52  A 1 
ATOM 415  O O   . GLN A 1 52  ? -9.748  10.319  16.063  1.00 86.33 52  A 1 
ATOM 416  C CB  . GLN A 1 52  ? -8.139  12.192  14.417  1.00 85.66 52  A 1 
ATOM 417  C CG  . GLN A 1 52  ? -6.985  11.207  14.136  1.00 83.63 52  A 1 
ATOM 418  C CD  . GLN A 1 52  ? -5.644  11.831  14.533  1.00 84.24 52  A 1 
ATOM 419  O OE1 . GLN A 1 52  ? -5.205  12.818  13.972  1.00 79.84 52  A 1 
ATOM 420  N NE2 . GLN A 1 52  ? -4.974  11.289  15.522  1.00 78.89 52  A 1 
ATOM 421  N N   . GLU A 1 53  ? -10.178 9.271   14.124  1.00 85.72 53  A 1 
ATOM 422  C CA  . GLU A 1 53  ? -10.253 7.936   14.705  1.00 85.38 53  A 1 
ATOM 423  C C   . GLU A 1 53  ? -8.856  7.305   14.749  1.00 85.50 53  A 1 
ATOM 424  O O   . GLU A 1 53  ? -7.944  7.696   14.021  1.00 83.15 53  A 1 
ATOM 425  C CB  . GLU A 1 53  ? -11.258 7.071   13.934  1.00 83.20 53  A 1 
ATOM 426  C CG  . GLU A 1 53  ? -12.693 7.575   14.127  1.00 76.47 53  A 1 
ATOM 427  C CD  . GLU A 1 53  ? -13.741 6.750   13.349  1.00 75.02 53  A 1 
ATOM 428  O OE1 . GLU A 1 53  ? -14.888 7.207   13.207  1.00 69.88 53  A 1 
ATOM 429  O OE2 . GLU A 1 53  ? -13.424 5.673   12.812  1.00 71.25 53  A 1 
ATOM 430  N N   . VAL A 1 54  ? -8.683  6.305   15.619  1.00 86.53 54  A 1 
ATOM 431  C CA  . VAL A 1 54  ? -7.467  5.497   15.598  1.00 86.37 54  A 1 
ATOM 432  C C   . VAL A 1 54  ? -7.471  4.664   14.326  1.00 85.70 54  A 1 
ATOM 433  O O   . VAL A 1 54  ? -8.378  3.861   14.107  1.00 82.65 54  A 1 
ATOM 434  C CB  . VAL A 1 54  ? -7.342  4.630   16.850  1.00 85.31 54  A 1 
ATOM 435  C CG1 . VAL A 1 54  ? -6.114  3.725   16.810  1.00 79.93 54  A 1 
ATOM 436  C CG2 . VAL A 1 54  ? -7.207  5.543   18.079  1.00 81.82 54  A 1 
ATOM 437  N N   . SER A 1 55  ? -6.442  4.837   13.505  1.00 84.31 55  A 1 
ATOM 438  C CA  . SER A 1 55  ? -6.251  4.151   12.232  1.00 82.52 55  A 1 
ATOM 439  C C   . SER A 1 55  ? -4.936  3.370   12.223  1.00 82.96 55  A 1 
ATOM 440  O O   . SER A 1 55  ? -4.271  3.222   13.262  1.00 78.39 55  A 1 
ATOM 441  C CB  . SER A 1 55  ? -6.338  5.185   11.094  1.00 79.48 55  A 1 
ATOM 442  O OG  . SER A 1 55  ? -5.201  6.023   11.090  1.00 72.56 55  A 1 
ATOM 443  N N   . GLY A 1 56  ? -4.542  2.834   11.075  1.00 80.04 56  A 1 
ATOM 444  C CA  . GLY A 1 56  ? -3.222  2.225   10.914  1.00 79.29 56  A 1 
ATOM 445  C C   . GLY A 1 56  ? -2.083  3.200   11.231  1.00 80.71 56  A 1 
ATOM 446  O O   . GLY A 1 56  ? -1.156  2.852   11.969  1.00 77.24 56  A 1 
ATOM 447  N N   . SER A 1 57  ? -2.196  4.444   10.743  1.00 80.78 57  A 1 
ATOM 448  C CA  . SER A 1 57  ? -1.174  5.485   10.889  1.00 80.96 57  A 1 
ATOM 449  C C   . SER A 1 57  ? -1.318  6.313   12.177  1.00 82.90 57  A 1 
ATOM 450  O O   . SER A 1 57  ? -0.314  6.714   12.759  1.00 79.57 57  A 1 
ATOM 451  C CB  . SER A 1 57  ? -1.220  6.405   9.668   1.00 77.22 57  A 1 
ATOM 452  O OG  . SER A 1 57  ? -2.514  6.945   9.521   1.00 69.13 57  A 1 
ATOM 453  N N   . CYS A 1 58  ? -2.553  6.547   12.656  1.00 83.00 58  A 1 
ATOM 454  C CA  . CYS A 1 58  ? -2.829  7.390   13.810  1.00 84.24 58  A 1 
ATOM 455  C C   . CYS A 1 58  ? -3.138  6.550   15.062  1.00 85.17 58  A 1 
ATOM 456  O O   . CYS A 1 58  ? -4.087  5.769   15.086  1.00 82.95 58  A 1 
ATOM 457  C CB  . CYS A 1 58  ? -3.978  8.351   13.490  1.00 83.27 58  A 1 
ATOM 458  S SG  . CYS A 1 58  ? -3.706  9.486   12.086  1.00 80.53 58  A 1 
ATOM 459  N N   . ASN A 1 59  ? -2.361  6.740   16.135  1.00 85.19 59  A 1 
ATOM 460  C CA  . ASN A 1 59  ? -2.500  5.988   17.387  1.00 85.37 59  A 1 
ATOM 461  C C   . ASN A 1 59  ? -3.419  6.644   18.419  1.00 86.10 59  A 1 
ATOM 462  O O   . ASN A 1 59  ? -3.802  5.999   19.397  1.00 82.83 59  A 1 
ATOM 463  C CB  . ASN A 1 59  ? -1.105  5.729   17.972  1.00 82.99 59  A 1 
ATOM 464  C CG  . ASN A 1 59  ? -0.281  4.778   17.128  1.00 81.55 59  A 1 
ATOM 465  O OD1 . ASN A 1 59  ? -0.786  3.976   16.364  1.00 73.79 59  A 1 
ATOM 466  N ND2 . ASN A 1 59  ? 1.019   4.815   17.244  1.00 74.56 59  A 1 
ATOM 467  N N   . LEU A 1 60  ? -3.782  7.911   18.211  1.00 85.36 60  A 1 
ATOM 468  C CA  . LEU A 1 60  ? -4.497  8.724   19.187  1.00 86.22 60  A 1 
ATOM 469  C C   . LEU A 1 60  ? -5.850  9.175   18.626  1.00 87.51 60  A 1 
ATOM 470  O O   . LEU A 1 60  ? -5.882  9.807   17.572  1.00 85.81 60  A 1 
ATOM 471  C CB  . LEU A 1 60  ? -3.584  9.915   19.537  1.00 83.69 60  A 1 
ATOM 472  C CG  . LEU A 1 60  ? -4.056  10.731  20.752  1.00 80.92 60  A 1 
ATOM 473  C CD1 . LEU A 1 60  ? -3.865  9.953   22.056  1.00 76.04 60  A 1 
ATOM 474  C CD2 . LEU A 1 60  ? -3.244  12.023  20.832  1.00 75.87 60  A 1 
ATOM 475  N N   . PRO A 1 61  ? -6.996  8.920   19.320  1.00 87.36 61  A 1 
ATOM 476  C CA  . PRO A 1 61  ? -8.262  9.533   18.945  1.00 87.96 61  A 1 
ATOM 477  C C   . PRO A 1 61  ? -8.221  11.025  19.284  1.00 88.80 61  A 1 
ATOM 478  O O   . PRO A 1 61  ? -7.878  11.393  20.411  1.00 87.14 61  A 1 
ATOM 479  C CB  . PRO A 1 61  ? -9.323  8.779   19.747  1.00 86.38 61  A 1 
ATOM 480  C CG  . PRO A 1 61  ? -8.574  8.354   21.009  1.00 83.82 61  A 1 
ATOM 481  C CD  . PRO A 1 61  ? -7.142  8.130   20.525  1.00 87.08 61  A 1 
ATOM 482  N N   . ALA A 1 62  ? -8.594  11.890  18.340  1.00 88.46 62  A 1 
ATOM 483  C CA  . ALA A 1 62  ? -8.559  13.333  18.552  1.00 88.70 62  A 1 
ATOM 484  C C   . ALA A 1 62  ? -9.719  14.045  17.840  1.00 89.17 62  A 1 
ATOM 485  O O   . ALA A 1 62  ? -10.289 13.568  16.868  1.00 87.27 62  A 1 
ATOM 486  C CB  . ALA A 1 62  ? -7.191  13.877  18.111  1.00 87.63 62  A 1 
ATOM 487  N N   . ALA A 1 63  ? -10.060 15.241  18.333  1.00 88.95 63  A 1 
ATOM 488  C CA  . ALA A 1 63  ? -10.932 16.180  17.642  1.00 89.15 63  A 1 
ATOM 489  C C   . ALA A 1 63  ? -10.068 17.320  17.087  1.00 89.32 63  A 1 
ATOM 490  O O   . ALA A 1 63  ? -9.488  18.089  17.859  1.00 87.44 63  A 1 
ATOM 491  C CB  . ALA A 1 63  ? -12.022 16.653  18.598  1.00 88.58 63  A 1 
ATOM 492  N N   . ILE A 1 64  ? -9.988  17.438  15.773  1.00 89.29 64  A 1 
ATOM 493  C CA  . ILE A 1 64  ? -9.201  18.457  15.081  1.00 89.04 64  A 1 
ATOM 494  C C   . ILE A 1 64  ? -10.113 19.642  14.779  1.00 88.91 64  A 1 
ATOM 495  O O   . ILE A 1 64  ? -10.986 19.550  13.918  1.00 87.43 64  A 1 
ATOM 496  C CB  . ILE A 1 64  ? -8.551  17.898  13.801  1.00 87.94 64  A 1 
ATOM 497  C CG1 . ILE A 1 64  ? -7.709  16.635  14.104  1.00 84.80 64  A 1 
ATOM 498  C CG2 . ILE A 1 64  ? -7.694  18.987  13.139  1.00 84.38 64  A 1 
ATOM 499  C CD1 . ILE A 1 64  ? -7.119  15.944  12.862  1.00 80.14 64  A 1 
ATOM 500  N N   . PHE A 1 65  ? -9.921  20.752  15.467  1.00 88.64 65  A 1 
ATOM 501  C CA  . PHE A 1 65  ? -10.671 21.986  15.236  1.00 88.68 65  A 1 
ATOM 502  C C   . PHE A 1 65  ? -9.965  22.865  14.210  1.00 88.27 65  A 1 
ATOM 503  O O   . PHE A 1 65  ? -8.768  23.130  14.330  1.00 86.45 65  A 1 
ATOM 504  C CB  . PHE A 1 65  ? -10.864 22.738  16.555  1.00 88.82 65  A 1 
ATOM 505  C CG  . PHE A 1 65  ? -11.761 22.000  17.527  1.00 88.98 65  A 1 
ATOM 506  C CD1 . PHE A 1 65  ? -13.156 22.182  17.479  1.00 86.96 65  A 1 
ATOM 507  C CD2 . PHE A 1 65  ? -11.217 21.105  18.460  1.00 87.31 65  A 1 
ATOM 508  C CE1 . PHE A 1 65  ? -13.995 21.481  18.356  1.00 86.48 65  A 1 
ATOM 509  C CE2 . PHE A 1 65  ? -12.049 20.398  19.333  1.00 86.26 65  A 1 
ATOM 510  C CZ  . PHE A 1 65  ? -13.443 20.582  19.281  1.00 87.36 65  A 1 
ATOM 511  N N   . TYR A 1 66  ? -10.721 23.379  13.230  1.00 86.85 66  A 1 
ATOM 512  C CA  . TYR A 1 66  ? -10.222 24.292  12.212  1.00 85.98 66  A 1 
ATOM 513  C C   . TYR A 1 66  ? -10.488 25.732  12.647  1.00 85.52 66  A 1 
ATOM 514  O O   . TYR A 1 66  ? -11.638 26.156  12.798  1.00 82.72 66  A 1 
ATOM 515  C CB  . TYR A 1 66  ? -10.875 23.981  10.854  1.00 84.53 66  A 1 
ATOM 516  C CG  . TYR A 1 66  ? -10.500 22.629  10.271  1.00 82.49 66  A 1 
ATOM 517  C CD1 . TYR A 1 66  ? -9.613  22.550  9.182   1.00 77.39 66  A 1 
ATOM 518  C CD2 . TYR A 1 66  ? -11.034 21.439  10.805  1.00 77.13 66  A 1 
ATOM 519  C CE1 . TYR A 1 66  ? -9.268  21.316  8.625   1.00 75.04 66  A 1 
ATOM 520  C CE2 . TYR A 1 66  ? -10.681 20.195  10.265  1.00 74.64 66  A 1 
ATOM 521  C CZ  . TYR A 1 66  ? -9.801  20.136  9.173   1.00 76.09 66  A 1 
ATOM 522  O OH  . TYR A 1 66  ? -9.457  18.915  8.633   1.00 74.35 66  A 1 
ATOM 523  N N   . LEU A 1 67  ? -9.411  26.488  12.863  1.00 84.68 67  A 1 
ATOM 524  C CA  . LEU A 1 67  ? -9.466  27.875  13.302  1.00 83.60 67  A 1 
ATOM 525  C C   . LEU A 1 67  ? -9.414  28.834  12.101  1.00 83.26 67  A 1 
ATOM 526  O O   . LEU A 1 67  ? -8.738  28.552  11.122  1.00 79.18 67  A 1 
ATOM 527  C CB  . LEU A 1 67  ? -8.317  28.155  14.293  1.00 81.78 67  A 1 
ATOM 528  C CG  . LEU A 1 67  ? -8.332  27.305  15.571  1.00 79.62 67  A 1 
ATOM 529  C CD1 . LEU A 1 67  ? -7.138  27.716  16.445  1.00 74.51 67  A 1 
ATOM 530  C CD2 . LEU A 1 67  ? -9.599  27.510  16.398  1.00 74.72 67  A 1 
ATOM 531  N N   . PRO A 1 68  ? -10.077 30.001  12.184  1.00 83.31 68  A 1 
ATOM 532  C CA  . PRO A 1 68  ? -10.168 30.933  11.055  1.00 81.11 68  A 1 
ATOM 533  C C   . PRO A 1 68  ? -8.844  31.616  10.704  1.00 79.62 68  A 1 
ATOM 534  O O   . PRO A 1 68  ? -8.607  31.961  9.551   1.00 71.76 68  A 1 
ATOM 535  C CB  . PRO A 1 68  ? -11.238 31.949  11.472  1.00 77.86 68  A 1 
ATOM 536  C CG  . PRO A 1 68  ? -11.196 31.924  13.004  1.00 75.69 68  A 1 
ATOM 537  C CD  . PRO A 1 68  ? -10.863 30.473  13.314  1.00 79.48 68  A 1 
ATOM 538  N N   . LYS A 1 69  ? -7.956  31.848  11.681  1.00 76.24 69  A 1 
ATOM 539  C CA  . LYS A 1 69  ? -6.667  32.515  11.437  1.00 73.62 69  A 1 
ATOM 540  C C   . LYS A 1 69  ? -5.649  31.536  10.857  1.00 73.06 69  A 1 
ATOM 541  O O   . LYS A 1 69  ? -5.323  30.553  11.513  1.00 66.38 69  A 1 
ATOM 542  C CB  . LYS A 1 69  ? -6.125  33.192  12.708  1.00 67.33 69  A 1 
ATOM 543  C CG  . LYS A 1 69  ? -6.897  34.479  13.076  1.00 59.39 69  A 1 
ATOM 544  C CD  . LYS A 1 69  ? -6.174  35.238  14.196  1.00 54.86 69  A 1 
ATOM 545  C CE  . LYS A 1 69  ? -6.863  36.577  14.502  1.00 47.93 69  A 1 
ATOM 546  N NZ  . LYS A 1 69  ? -6.086  37.413  15.458  1.00 42.55 69  A 1 
ATOM 547  N N   . ARG A 1 70  ? -5.094  31.856  9.670   1.00 71.93 70  A 1 
ATOM 548  C CA  . ARG A 1 70  ? -3.988  31.143  8.995   1.00 71.12 70  A 1 
ATOM 549  C C   . ARG A 1 70  ? -4.218  29.623  8.830   1.00 73.00 70  A 1 
ATOM 550  O O   . ARG A 1 70  ? -3.260  28.865  8.870   1.00 67.39 70  A 1 
ATOM 551  C CB  . ARG A 1 70  ? -2.634  31.422  9.687   1.00 64.23 70  A 1 
ATOM 552  C CG  . ARG A 1 70  ? -2.181  32.892  9.651   1.00 56.44 70  A 1 
ATOM 553  C CD  . ARG A 1 70  ? -0.780  33.007  10.266  1.00 51.27 70  A 1 
ATOM 554  N NE  . ARG A 1 70  ? -0.230  34.378  10.177  1.00 44.14 70  A 1 
ATOM 555  C CZ  . ARG A 1 70  ? 0.956   34.774  10.616  1.00 38.49 70  A 1 
ATOM 556  N NH1 . ARG A 1 70  ? 1.768   33.946  11.219  1.00 35.05 70  A 1 
ATOM 557  N NH2 . ARG A 1 70  ? 1.346   36.005  10.454  1.00 33.05 70  A 1 
ATOM 558  N N   . HIS A 1 71  ? -5.470  29.212  8.666   1.00 74.83 71  A 1 
ATOM 559  C CA  . HIS A 1 71  ? -5.823  27.791  8.529   1.00 74.62 71  A 1 
ATOM 560  C C   . HIS A 1 71  ? -5.254  26.875  9.632   1.00 77.38 71  A 1 
ATOM 561  O O   . HIS A 1 71  ? -5.055  25.684  9.409   1.00 73.10 71  A 1 
ATOM 562  C CB  . HIS A 1 71  ? -5.488  27.290  7.109   1.00 69.10 71  A 1 
ATOM 563  C CG  . HIS A 1 71  ? -6.262  28.008  6.048   1.00 61.53 71  A 1 
ATOM 564  N ND1 . HIS A 1 71  ? -7.579  27.785  5.717   1.00 53.46 71  A 1 
ATOM 565  C CD2 . HIS A 1 71  ? -5.820  29.014  5.230   1.00 52.88 71  A 1 
ATOM 566  C CE1 . HIS A 1 71  ? -7.921  28.626  4.730   1.00 46.15 71  A 1 
ATOM 567  N NE2 . HIS A 1 71  ? -6.875  29.389  4.411   1.00 47.00 71  A 1 
ATOM 568  N N   . ARG A 1 72  ? -5.013  27.409  10.830  1.00 80.59 72  A 1 
ATOM 569  C CA  . ARG A 1 72  ? -4.488  26.631  11.954  1.00 81.30 72  A 1 
ATOM 570  C C   . ARG A 1 72  ? -5.477  25.557  12.384  1.00 83.68 72  A 1 
ATOM 571  O O   . ARG A 1 72  ? -6.680  25.797  12.451  1.00 81.65 72  A 1 
ATOM 572  C CB  . ARG A 1 72  ? -4.115  27.528  13.136  1.00 76.34 72  A 1 
ATOM 573  C CG  . ARG A 1 72  ? -2.789  28.255  12.866  1.00 65.38 72  A 1 
ATOM 574  C CD  . ARG A 1 72  ? -2.331  28.977  14.120  1.00 60.50 72  A 1 
ATOM 575  N NE  . ARG A 1 72  ? -0.966  29.516  13.942  1.00 53.57 72  A 1 
ATOM 576  C CZ  . ARG A 1 72  ? -0.215  30.071  14.877  1.00 47.41 72  A 1 
ATOM 577  N NH1 . ARG A 1 72  ? -0.664  30.280  16.089  1.00 44.12 72  A 1 
ATOM 578  N NH2 . ARG A 1 72  ? 1.014   30.409  14.606  1.00 40.18 72  A 1 
ATOM 579  N N   . LYS A 1 73  ? -4.941  24.377  12.704  1.00 83.44 73  A 1 
ATOM 580  C CA  . LYS A 1 73  ? -5.667  23.234  13.245  1.00 84.22 73  A 1 
ATOM 581  C C   . LYS A 1 73  ? -5.200  23.005  14.676  1.00 85.07 73  A 1 
ATOM 582  O O   . LYS A 1 73  ? -4.027  23.171  14.968  1.00 83.06 73  A 1 
ATOM 583  C CB  . LYS A 1 73  ? -5.440  21.995  12.367  1.00 82.83 73  A 1 
ATOM 584  C CG  . LYS A 1 73  ? -5.889  22.174  10.905  1.00 79.40 73  A 1 
ATOM 585  C CD  . LYS A 1 73  ? -5.495  20.938  10.087  1.00 77.95 73  A 1 
ATOM 586  C CE  . LYS A 1 73  ? -5.778  21.124  8.595   1.00 71.04 73  A 1 
ATOM 587  N NZ  . LYS A 1 73  ? -5.294  19.961  7.801   1.00 65.26 73  A 1 
ATOM 588  N N   . VAL A 1 74  ? -6.119  22.624  15.561  1.00 86.65 74  A 1 
ATOM 589  C CA  . VAL A 1 74  ? -5.787  22.338  16.964  1.00 87.16 74  A 1 
ATOM 590  C C   . VAL A 1 74  ? -6.334  20.975  17.341  1.00 88.04 74  A 1 
ATOM 591  O O   . VAL A 1 74  ? -7.511  20.696  17.119  1.00 86.72 74  A 1 
ATOM 592  C CB  . VAL A 1 74  ? -6.294  23.443  17.906  1.00 85.45 74  A 1 
ATOM 593  C CG1 . VAL A 1 74  ? -5.993  23.116  19.367  1.00 74.92 74  A 1 
ATOM 594  C CG2 . VAL A 1 74  ? -5.596  24.772  17.607  1.00 76.02 74  A 1 
ATOM 595  N N   . CYS A 1 75  ? -5.492  20.138  17.941  1.00 87.44 75  A 1 
ATOM 596  C CA  . CYS A 1 75  ? -5.817  18.793  18.390  1.00 87.60 75  A 1 
ATOM 597  C C   . CYS A 1 75  ? -6.391  18.817  19.806  1.00 87.88 75  A 1 
ATOM 598  O O   . CYS A 1 75  ? -5.689  19.147  20.761  1.00 85.13 75  A 1 
ATOM 599  C CB  . CYS A 1 75  ? -4.549  17.935  18.328  1.00 86.47 75  A 1 
ATOM 600  S SG  . CYS A 1 75  ? -3.853  17.802  16.660  1.00 83.13 75  A 1 
ATOM 601  N N   . GLY A 1 76  ? -7.663  18.449  19.959  1.00 87.11 76  A 1 
ATOM 602  C CA  . GLY A 1 76  ? -8.352  18.363  21.242  1.00 87.44 76  A 1 
ATOM 603  C C   . GLY A 1 76  ? -8.606  16.924  21.683  1.00 88.19 76  A 1 
ATOM 604  O O   . GLY A 1 76  ? -8.835  16.045  20.852  1.00 86.61 76  A 1 
ATOM 605  N N   . ASN A 1 77  ? -8.642  16.691  23.010  1.00 88.10 77  A 1 
ATOM 606  C CA  . ASN A 1 77  ? -9.049  15.401  23.568  1.00 88.17 77  A 1 
ATOM 607  C C   . ASN A 1 77  ? -10.575 15.221  23.449  1.00 88.76 77  A 1 
ATOM 608  O O   . ASN A 1 77  ? -11.313 15.984  24.075  1.00 87.22 77  A 1 
ATOM 609  C CB  . ASN A 1 77  ? -8.569  15.319  25.028  1.00 86.18 77  A 1 
ATOM 610  C CG  . ASN A 1 77  ? -8.878  13.992  25.699  1.00 84.57 77  A 1 
ATOM 611  O OD1 . ASN A 1 77  ? -9.654  13.171  25.237  1.00 77.17 77  A 1 
ATOM 612  N ND2 . ASN A 1 77  ? -8.278  13.736  26.842  1.00 78.67 77  A 1 
ATOM 613  N N   . PRO A 1 78  ? -11.088 14.199  22.736  1.00 88.18 78  A 1 
ATOM 614  C CA  . PRO A 1 78  ? -12.530 13.966  22.594  1.00 88.03 78  A 1 
ATOM 615  C C   . PRO A 1 78  ? -13.260 13.714  23.920  1.00 88.40 78  A 1 
ATOM 616  O O   . PRO A 1 78  ? -14.467 13.934  24.006  1.00 85.84 78  A 1 
ATOM 617  C CB  . PRO A 1 78  ? -12.649 12.734  21.682  1.00 86.58 78  A 1 
ATOM 618  C CG  . PRO A 1 78  ? -11.330 12.694  20.920  1.00 84.86 78  A 1 
ATOM 619  C CD  . PRO A 1 78  ? -10.335 13.242  21.935  1.00 87.53 78  A 1 
ATOM 620  N N   . LYS A 1 79  ? -12.553 13.268  24.968  1.00 87.43 79  A 1 
ATOM 621  C CA  . LYS A 1 79  ? -13.118 13.044  26.310  1.00 86.80 79  A 1 
ATOM 622  C C   . LYS A 1 79  ? -13.256 14.334  27.126  1.00 87.25 79  A 1 
ATOM 623  O O   . LYS A 1 79  ? -13.988 14.343  28.119  1.00 84.39 79  A 1 
ATOM 624  C CB  . LYS A 1 79  ? -12.276 12.005  27.076  1.00 85.48 79  A 1 
ATOM 625  C CG  . LYS A 1 79  ? -12.262 10.619  26.403  1.00 79.47 79  A 1 
ATOM 626  C CD  . LYS A 1 79  ? -11.459 9.604   27.245  1.00 73.58 79  A 1 
ATOM 627  C CE  . LYS A 1 79  ? -11.463 8.222   26.580  1.00 63.88 79  A 1 
ATOM 628  N NZ  . LYS A 1 79  ? -10.673 7.220   27.340  1.00 56.25 79  A 1 
ATOM 629  N N   . SER A 1 80  ? -12.608 15.427  26.739  1.00 86.81 80  A 1 
ATOM 630  C CA  . SER A 1 80  ? -12.697 16.704  27.452  1.00 86.87 80  A 1 
ATOM 631  C C   . SER A 1 80  ? -14.105 17.301  27.349  1.00 88.29 80  A 1 
ATOM 632  O O   . SER A 1 80  ? -14.678 17.402  26.266  1.00 86.87 80  A 1 
ATOM 633  C CB  . SER A 1 80  ? -11.654 17.696  26.927  1.00 84.44 80  A 1 
ATOM 634  O OG  . SER A 1 80  ? -11.882 18.975  27.487  1.00 74.47 80  A 1 
ATOM 635  N N   . ARG A 1 81  ? -14.646 17.759  28.492  1.00 87.24 81  A 1 
ATOM 636  C CA  . ARG A 1 81  ? -15.964 18.426  28.545  1.00 87.54 81  A 1 
ATOM 637  C C   . ARG A 1 81  ? -16.016 19.670  27.658  1.00 88.70 81  A 1 
ATOM 638  O O   . ARG A 1 81  ? -17.034 19.918  27.015  1.00 86.96 81  A 1 
ATOM 639  C CB  . ARG A 1 81  ? -16.320 18.817  29.988  1.00 86.13 81  A 1 
ATOM 640  C CG  . ARG A 1 81  ? -16.630 17.589  30.879  1.00 74.50 81  A 1 
ATOM 641  C CD  . ARG A 1 81  ? -17.078 18.065  32.270  1.00 68.00 81  A 1 
ATOM 642  N NE  . ARG A 1 81  ? -17.408 16.942  33.157  1.00 57.89 81  A 1 
ATOM 643  C CZ  . ARG A 1 81  ? -17.822 17.026  34.420  1.00 49.23 81  A 1 
ATOM 644  N NH1 . ARG A 1 81  ? -17.977 18.181  35.011  1.00 44.41 81  A 1 
ATOM 645  N NH2 . ARG A 1 81  ? -18.078 15.952  35.109  1.00 41.78 81  A 1 
ATOM 646  N N   . GLU A 1 82  ? -14.938 20.440  27.576  1.00 85.82 82  A 1 
ATOM 647  C CA  . GLU A 1 82  ? -14.872 21.635  26.743  1.00 85.71 82  A 1 
ATOM 648  C C   . GLU A 1 82  ? -14.888 21.292  25.251  1.00 87.42 82  A 1 
ATOM 649  O O   . GLU A 1 82  ? -15.632 21.912  24.481  1.00 86.13 82  A 1 
ATOM 650  C CB  . GLU A 1 82  ? -13.616 22.452  27.053  1.00 83.79 82  A 1 
ATOM 651  C CG  . GLU A 1 82  ? -13.609 22.977  28.494  1.00 75.24 82  A 1 
ATOM 652  C CD  . GLU A 1 82  ? -12.503 24.019  28.718  1.00 67.74 82  A 1 
ATOM 653  O OE1 . GLU A 1 82  ? -12.714 24.871  29.610  1.00 61.09 82  A 1 
ATOM 654  O OE2 . GLU A 1 82  ? -11.502 23.996  27.968  1.00 60.54 82  A 1 
ATOM 655  N N   . VAL A 1 83  ? -14.158 20.268  24.852  1.00 87.68 83  A 1 
ATOM 656  C CA  . VAL A 1 83  ? -14.135 19.756  23.479  1.00 88.52 83  A 1 
ATOM 657  C C   . VAL A 1 83  ? -15.512 19.221  23.086  1.00 89.72 83  A 1 
ATOM 658  O O   . VAL A 1 83  ? -16.042 19.628  22.052  1.00 88.93 83  A 1 
ATOM 659  C CB  . VAL A 1 83  ? -13.040 18.691  23.308  1.00 87.55 83  A 1 
ATOM 660  C CG1 . VAL A 1 83  ? -13.104 17.993  21.951  1.00 82.37 83  A 1 
ATOM 661  C CG2 . VAL A 1 83  ? -11.653 19.336  23.449  1.00 83.46 83  A 1 
ATOM 662  N N   . GLN A 1 84  ? -16.160 18.414  23.926  1.00 89.04 84  A 1 
ATOM 663  C CA  . GLN A 1 84  ? -17.514 17.912  23.670  1.00 89.31 84  A 1 
ATOM 664  C C   . GLN A 1 84  ? -18.543 19.046  23.556  1.00 89.96 84  A 1 
ATOM 665  O O   . GLN A 1 84  ? -19.442 18.994  22.701  1.00 88.96 84  A 1 
ATOM 666  C CB  . GLN A 1 84  ? -17.939 16.962  24.795  1.00 88.57 84  A 1 
ATOM 667  C CG  . GLN A 1 84  ? -17.178 15.632  24.771  1.00 84.76 84  A 1 
ATOM 668  C CD  . GLN A 1 84  ? -17.606 14.704  25.920  1.00 82.69 84  A 1 
ATOM 669  O OE1 . GLN A 1 84  ? -18.495 15.005  26.701  1.00 75.54 84  A 1 
ATOM 670  N NE2 . GLN A 1 84  ? -16.985 13.547  26.040  1.00 71.70 84  A 1 
ATOM 671  N N   . ARG A 1 85  ? -18.432 20.085  24.389  1.00 89.92 85  A 1 
ATOM 672  C CA  . ARG A 1 85  ? -19.289 21.270  24.305  1.00 90.07 85  A 1 
ATOM 673  C C   . ARG A 1 85  ? -19.072 22.025  22.993  1.00 90.48 85  A 1 
ATOM 674  O O   . ARG A 1 85  ? -20.051 22.447  22.376  1.00 88.80 85  A 1 
ATOM 675  C CB  . ARG A 1 85  ? -19.034 22.163  25.535  1.00 88.49 85  A 1 
ATOM 676  C CG  . ARG A 1 85  ? -20.017 23.346  25.611  1.00 78.58 85  A 1 
ATOM 677  C CD  . ARG A 1 85  ? -19.708 24.225  26.825  1.00 76.13 85  A 1 
ATOM 678  N NE  . ARG A 1 85  ? -20.637 25.361  26.932  1.00 67.87 85  A 1 
ATOM 679  C CZ  . ARG A 1 85  ? -20.593 26.325  27.840  1.00 62.75 85  A 1 
ATOM 680  N NH1 . ARG A 1 85  ? -19.668 26.355  28.770  1.00 58.18 85  A 1 
ATOM 681  N NH2 . ARG A 1 85  ? -21.473 27.276  27.834  1.00 52.81 85  A 1 
ATOM 682  N N   . ALA A 1 86  ? -17.833 22.171  22.543  1.00 89.26 86  A 1 
ATOM 683  C CA  . ALA A 1 86  ? -17.497 22.810  21.274  1.00 88.78 86  A 1 
ATOM 684  C C   . ALA A 1 86  ? -18.014 22.009  20.069  1.00 89.68 86  A 1 
ATOM 685  O O   . ALA A 1 86  ? -18.622 22.601  19.178  1.00 88.58 86  A 1 
ATOM 686  C CB  . ALA A 1 86  ? -15.990 23.022  21.207  1.00 87.85 86  A 1 
ATOM 687  N N   . MET A 1 87  ? -17.886 20.684  20.076  1.00 89.34 87  A 1 
ATOM 688  C CA  . MET A 1 87  ? -18.434 19.799  19.037  1.00 89.65 87  A 1 
ATOM 689  C C   . MET A 1 87  ? -19.949 19.957  18.927  1.00 90.26 87  A 1 
ATOM 690  O O   . MET A 1 87  ? -20.452 20.279  17.848  1.00 89.13 87  A 1 
ATOM 691  C CB  . MET A 1 87  ? -18.069 18.344  19.338  1.00 88.74 87  A 1 
ATOM 692  C CG  . MET A 1 87  ? -16.573 18.050  19.144  1.00 85.35 87  A 1 
ATOM 693  S SD  . MET A 1 87  ? -16.052 16.420  19.776  1.00 84.26 87  A 1 
ATOM 694  C CE  . MET A 1 87  ? -16.987 15.326  18.689  1.00 73.41 87  A 1 
ATOM 695  N N   . LYS A 1 88  ? -20.690 19.872  20.043  1.00 91.01 88  A 1 
ATOM 696  C CA  . LYS A 1 88  ? -22.149 20.081  20.061  1.00 91.43 88  A 1 
ATOM 697  C C   . LYS A 1 88  ? -22.558 21.456  19.524  1.00 91.64 88  A 1 
ATOM 698  O O   . LYS A 1 88  ? -23.558 21.569  18.815  1.00 90.10 88  A 1 
ATOM 699  C CB  . LYS A 1 88  ? -22.696 19.898  21.488  1.00 91.27 88  A 1 
ATOM 700  C CG  . LYS A 1 88  ? -22.709 18.422  21.920  1.00 80.66 88  A 1 
ATOM 701  C CD  . LYS A 1 88  ? -23.250 18.285  23.357  1.00 77.30 88  A 1 
ATOM 702  C CE  . LYS A 1 88  ? -23.248 16.814  23.769  1.00 66.12 88  A 1 
ATOM 703  N NZ  . LYS A 1 88  ? -23.824 16.592  25.123  1.00 57.60 88  A 1 
ATOM 704  N N   . LEU A 1 89  ? -21.806 22.512  19.846  1.00 89.52 89  A 1 
ATOM 705  C CA  . LEU A 1 89  ? -22.064 23.862  19.341  1.00 88.84 89  A 1 
ATOM 706  C C   . LEU A 1 89  ? -21.889 23.938  17.819  1.00 89.22 89  A 1 
ATOM 707  O O   . LEU A 1 89  ? -22.714 24.546  17.137  1.00 87.40 89  A 1 
ATOM 708  C CB  . LEU A 1 89  ? -21.120 24.847  20.061  1.00 87.57 89  A 1 
ATOM 709  C CG  . LEU A 1 89  ? -21.312 26.317  19.617  1.00 81.33 89  A 1 
ATOM 710  C CD1 . LEU A 1 89  ? -22.616 26.906  20.152  1.00 73.93 89  A 1 
ATOM 711  C CD2 . LEU A 1 89  ? -20.150 27.170  20.128  1.00 74.81 89  A 1 
ATOM 712  N N   . LEU A 1 90  ? -20.829 23.338  17.284  1.00 88.82 90  A 1 
ATOM 713  C CA  . LEU A 1 90  ? -20.543 23.318  15.848  1.00 88.34 90  A 1 
ATOM 714  C C   . LEU A 1 90  ? -21.561 22.474  15.085  1.00 88.69 90  A 1 
ATOM 715  O O   . LEU A 1 90  ? -22.071 22.936  14.062  1.00 86.51 90  A 1 
ATOM 716  C CB  . LEU A 1 90  ? -19.101 22.819  15.615  1.00 87.07 90  A 1 
ATOM 717  C CG  . LEU A 1 90  ? -18.020 23.835  16.049  1.00 85.16 90  A 1 
ATOM 718  C CD1 . LEU A 1 90  ? -16.642 23.176  15.994  1.00 79.54 90  A 1 
ATOM 719  C CD2 . LEU A 1 90  ? -18.000 25.073  15.158  1.00 81.05 90  A 1 
ATOM 720  N N   . ASP A 1 91  ? -21.973 21.322  15.609  1.00 89.21 91  A 1 
ATOM 721  C CA  . ASP A 1 91  ? -23.025 20.489  15.021  1.00 88.75 91  A 1 
ATOM 722  C C   . ASP A 1 91  ? -24.363 21.227  14.946  1.00 88.93 91  A 1 
ATOM 723  O O   . ASP A 1 91  ? -25.060 21.163  13.930  1.00 87.24 91  A 1 
ATOM 724  C CB  . ASP A 1 91  ? -23.219 19.217  15.852  1.00 87.48 91  A 1 
ATOM 725  C CG  . ASP A 1 91  ? -22.054 18.235  15.746  1.00 83.74 91  A 1 
ATOM 726  O OD1 . ASP A 1 91  ? -21.350 18.285  14.715  1.00 78.28 91  A 1 
ATOM 727  O OD2 . ASP A 1 91  ? -21.907 17.432  16.698  1.00 78.89 91  A 1 
ATOM 728  N N   . ALA A 1 92  ? -24.729 21.946  15.992  1.00 88.96 92  A 1 
ATOM 729  C CA  . ALA A 1 92  ? -25.939 22.753  16.004  1.00 88.60 92  A 1 
ATOM 730  C C   . ALA A 1 92  ? -25.887 23.877  14.956  1.00 88.20 92  A 1 
ATOM 731  O O   . ALA A 1 92  ? -26.845 24.044  14.188  1.00 85.76 92  A 1 
ATOM 732  C CB  . ALA A 1 92  ? -26.159 23.296  17.425  1.00 88.33 92  A 1 
ATOM 733  N N   . ARG A 1 93  ? -24.762 24.600  14.860  1.00 86.86 93  A 1 
ATOM 734  C CA  . ARG A 1 93  ? -24.577 25.650  13.848  1.00 85.27 93  A 1 
ATOM 735  C C   . ARG A 1 93  ? -24.634 25.083  12.430  1.00 84.93 93  A 1 
ATOM 736  O O   . ARG A 1 93  ? -25.395 25.600  11.606  1.00 81.87 93  A 1 
ATOM 737  C CB  . ARG A 1 93  ? -23.243 26.385  14.071  1.00 82.92 93  A 1 
ATOM 738  C CG  . ARG A 1 93  ? -23.308 27.344  15.266  1.00 74.63 93  A 1 
ATOM 739  C CD  . ARG A 1 93  ? -21.938 28.005  15.467  1.00 73.83 93  A 1 
ATOM 740  N NE  . ARG A 1 93  ? -21.954 28.991  16.563  1.00 67.68 93  A 1 
ATOM 741  C CZ  . ARG A 1 93  ? -20.928 29.724  16.969  1.00 64.29 93  A 1 
ATOM 742  N NH1 . ARG A 1 93  ? -19.756 29.621  16.403  1.00 60.17 93  A 1 
ATOM 743  N NH2 . ARG A 1 93  ? -21.067 30.571  17.941  1.00 55.42 93  A 1 
ATOM 744  N N   . ASN A 1 94  ? -23.944 24.007  12.156  1.00 84.05 94  A 1 
ATOM 745  C CA  . ASN A 1 94  ? -23.902 23.395  10.823  1.00 80.82 94  A 1 
ATOM 746  C C   . ASN A 1 94  ? -25.264 22.834  10.399  1.00 80.83 94  A 1 
ATOM 747  O O   . ASN A 1 94  ? -25.648 22.977  9.239   1.00 76.52 94  A 1 
ATOM 748  C CB  . ASN A 1 94  ? -22.793 22.328  10.795  1.00 76.74 94  A 1 
ATOM 749  C CG  . ASN A 1 94  ? -21.389 22.939  10.844  1.00 70.57 94  A 1 
ATOM 750  O OD1 . ASN A 1 94  ? -21.184 24.125  10.675  1.00 62.43 94  A 1 
ATOM 751  N ND2 . ASN A 1 94  ? -20.380 22.124  11.067  1.00 63.64 94  A 1 
ATOM 752  N N   . LYS A 1 95  ? -26.068 22.273  11.325  1.00 81.45 95  A 1 
ATOM 753  C CA  . LYS A 1 95  ? -27.454 21.858  11.045  1.00 82.42 95  A 1 
ATOM 754  C C   . LYS A 1 95  ? -28.354 23.032  10.675  1.00 82.66 95  A 1 
ATOM 755  O O   . LYS A 1 95  ? -29.207 22.885  9.794   1.00 79.15 95  A 1 
ATOM 756  C CB  . LYS A 1 95  ? -28.049 21.107  12.244  1.00 79.52 95  A 1 
ATOM 757  C CG  . LYS A 1 95  ? -27.542 19.661  12.321  1.00 70.34 95  A 1 
ATOM 758  C CD  . LYS A 1 95  ? -28.100 18.960  13.570  1.00 66.05 95  A 1 
ATOM 759  C CE  . LYS A 1 95  ? -27.544 17.535  13.643  1.00 56.20 95  A 1 
ATOM 760  N NZ  . LYS A 1 95  ? -28.034 16.794  14.835  1.00 50.48 95  A 1 
ATOM 761  N N   . VAL A 1 96  ? -28.209 24.182  11.312  1.00 80.88 96  A 1 
ATOM 762  C CA  . VAL A 1 96  ? -28.984 25.389  10.985  1.00 81.20 96  A 1 
ATOM 763  C C   . VAL A 1 96  ? -28.617 25.898  9.591   1.00 80.75 96  A 1 
ATOM 764  O O   . VAL A 1 96  ? -29.508 26.137  8.780   1.00 77.87 96  A 1 
ATOM 765  C CB  . VAL A 1 96  ? -28.813 26.481  12.060  1.00 79.49 96  A 1 
ATOM 766  C CG1 . VAL A 1 96  ? -29.495 27.799  11.663  1.00 71.76 96  A 1 
ATOM 767  C CG2 . VAL A 1 96  ? -29.440 26.035  13.387  1.00 73.93 96  A 1 
ATOM 768  N N   . PHE A 1 97  ? -27.321 25.980  9.260   1.00 80.44 97  A 1 
ATOM 769  C CA  . PHE A 1 97  ? -26.868 26.380  7.922   1.00 78.97 97  A 1 
ATOM 770  C C   . PHE A 1 97  ? -27.332 25.414  6.824   1.00 78.46 97  A 1 
ATOM 771  O O   . PHE A 1 97  ? -27.792 25.864  5.775   1.00 75.76 97  A 1 
ATOM 772  C CB  . PHE A 1 97  ? -25.345 26.533  7.914   1.00 74.32 97  A 1 
ATOM 773  C CG  . PHE A 1 97  ? -24.879 27.879  8.438   1.00 66.39 97  A 1 
ATOM 774  C CD1 . PHE A 1 97  ? -25.039 29.024  7.640   1.00 62.16 97  A 1 
ATOM 775  C CD2 . PHE A 1 97  ? -24.280 27.993  9.703   1.00 60.06 97  A 1 
ATOM 776  C CE1 . PHE A 1 97  ? -24.625 30.277  8.114   1.00 54.46 97  A 1 
ATOM 777  C CE2 . PHE A 1 97  ? -23.865 29.252  10.182  1.00 54.06 97  A 1 
ATOM 778  C CZ  . PHE A 1 97  ? -24.039 30.392  9.385   1.00 53.15 97  A 1 
ATOM 779  N N   . ALA A 1 98  ? -27.300 24.107  7.060   1.00 75.17 98  A 1 
ATOM 780  C CA  . ALA A 1 98  ? -27.785 23.109  6.102   1.00 77.03 98  A 1 
ATOM 781  C C   . ALA A 1 98  ? -29.290 23.255  5.829   1.00 76.40 98  A 1 
ATOM 782  O O   . ALA A 1 98  ? -29.714 23.201  4.670   1.00 74.43 98  A 1 
ATOM 783  C CB  . ALA A 1 98  ? -27.431 21.714  6.626   1.00 74.40 98  A 1 
ATOM 784  N N   . LYS A 1 99  ? -30.111 23.504  6.862   1.00 74.16 99  A 1 
ATOM 785  C CA  . LYS A 1 99  ? -31.557 23.754  6.700   1.00 75.06 99  A 1 
ATOM 786  C C   . LYS A 1 99  ? -31.843 25.033  5.910   1.00 74.77 99  A 1 
ATOM 787  O O   . LYS A 1 99  ? -32.735 25.027  5.065   1.00 74.19 99  A 1 
ATOM 788  C CB  . LYS A 1 99  ? -32.261 23.818  8.060   1.00 73.30 99  A 1 
ATOM 789  C CG  . LYS A 1 99  ? -32.485 22.421  8.663   1.00 65.35 99  A 1 
ATOM 790  C CD  . LYS A 1 99  ? -33.292 22.548  9.961   1.00 61.96 99  A 1 
ATOM 791  C CE  . LYS A 1 99  ? -33.617 21.173  10.540  1.00 54.01 99  A 1 
ATOM 792  N NZ  . LYS A 1 99  ? -34.568 21.262  11.687  1.00 47.02 99  A 1 
ATOM 793  N N   . LEU A 1 100 ? -31.089 26.089  6.142   1.00 75.52 100 A 1 
ATOM 794  C CA  . LEU A 1 100 ? -31.229 27.347  5.397   1.00 73.72 100 A 1 
ATOM 795  C C   . LEU A 1 100 ? -30.934 27.153  3.905   1.00 72.88 100 A 1 
ATOM 796  O O   . LEU A 1 100 ? -31.721 27.603  3.076   1.00 70.53 100 A 1 
ATOM 797  C CB  . LEU A 1 100 ? -30.295 28.411  6.025   1.00 73.04 100 A 1 
ATOM 798  C CG  . LEU A 1 100 ? -30.935 29.117  7.228   1.00 64.77 100 A 1 
ATOM 799  C CD1 . LEU A 1 100 ? -29.862 29.683  8.163   1.00 59.15 100 A 1 
ATOM 800  C CD2 . LEU A 1 100 ? -31.819 30.289  6.767   1.00 62.67 100 A 1 
ATOM 801  N N   . HIS A 1 101 ? -29.878 26.431  3.554   1.00 70.35 101 A 1 
ATOM 802  C CA  . HIS A 1 101 ? -29.555 26.131  2.153   1.00 69.58 101 A 1 
ATOM 803  C C   . HIS A 1 101 ? -30.574 25.208  1.476   1.00 66.63 101 A 1 
ATOM 804  O O   . HIS A 1 101 ? -30.836 25.368  0.284   1.00 65.00 101 A 1 
ATOM 805  C CB  . HIS A 1 101 ? -28.140 25.553  2.053   1.00 66.37 101 A 1 
ATOM 806  C CG  . HIS A 1 101 ? -27.089 26.631  1.949   1.00 60.41 101 A 1 
ATOM 807  N ND1 . HIS A 1 101 ? -26.877 27.418  0.845   1.00 53.35 101 A 1 
ATOM 808  C CD2 . HIS A 1 101 ? -26.196 27.027  2.903   1.00 53.66 101 A 1 
ATOM 809  C CE1 . HIS A 1 101 ? -25.868 28.271  1.126   1.00 49.67 101 A 1 
ATOM 810  N NE2 . HIS A 1 101 ? -25.430 28.064  2.373   1.00 50.14 101 A 1 
ATOM 811  N N   . HIS A 1 102 ? -31.173 24.271  2.208   1.00 68.35 102 A 1 
ATOM 812  C CA  . HIS A 1 102 ? -32.168 23.364  1.622   1.00 68.38 102 A 1 
ATOM 813  C C   . HIS A 1 102 ? -33.489 24.083  1.311   1.00 65.47 102 A 1 
ATOM 814  O O   . HIS A 1 102 ? -34.076 23.861  0.248   1.00 62.40 102 A 1 
ATOM 815  C CB  . HIS A 1 102 ? -32.354 22.143  2.537   1.00 65.25 102 A 1 
ATOM 816  C CG  . HIS A 1 102 ? -32.657 20.887  1.776   1.00 59.95 102 A 1 
ATOM 817  N ND1 . HIS A 1 102 ? -31.957 20.393  0.694   1.00 53.79 102 A 1 
ATOM 818  C CD2 . HIS A 1 102 ? -33.672 19.986  2.016   1.00 52.48 102 A 1 
ATOM 819  C CE1 . HIS A 1 102 ? -32.525 19.242  0.309   1.00 49.74 102 A 1 
ATOM 820  N NE2 . HIS A 1 102 ? -33.571 18.955  1.085   1.00 48.88 102 A 1 
ATOM 821  N N   . ASN A 1 103 ? -33.912 24.992  2.176   1.00 65.87 103 A 1 
ATOM 822  C CA  . ASN A 1 103 ? -35.121 25.789  1.935   1.00 67.59 103 A 1 
ATOM 823  C C   . ASN A 1 103 ? -34.976 26.767  0.756   1.00 64.05 103 A 1 
ATOM 824  O O   . ASN A 1 103 ? -35.978 27.076  0.107   1.00 60.54 103 A 1 
ATOM 825  C CB  . ASN A 1 103 ? -35.511 26.546  3.217   1.00 64.15 103 A 1 
ATOM 826  C CG  . ASN A 1 103 ? -36.351 25.719  4.173   1.00 58.73 103 A 1 
ATOM 827  O OD1 . ASN A 1 103 ? -36.741 24.593  3.930   1.00 53.00 103 A 1 
ATOM 828  N ND2 . ASN A 1 103 ? -36.702 26.274  5.318   1.00 52.26 103 A 1 
ATOM 829  N N   . THR A 1 104 ? -33.779 27.240  0.438   1.00 57.71 104 A 1 
ATOM 830  C CA  . THR A 1 104 ? -33.582 28.097  -0.745  1.00 57.23 104 A 1 
ATOM 831  C C   . THR A 1 104 ? -33.683 27.337  -2.066  1.00 55.46 104 A 1 
ATOM 832  O O   . THR A 1 104 ? -34.119 27.916  -3.052  1.00 52.23 104 A 1 
ATOM 833  C CB  . THR A 1 104 ? -32.256 28.889  -0.700  1.00 55.27 104 A 1 
ATOM 834  O OG1 . THR A 1 104 ? -31.268 28.239  0.049   1.00 49.57 104 A 1 
ATOM 835  C CG2 . THR A 1 104 ? -32.464 30.255  -0.067  1.00 49.71 104 A 1 
ATOM 836  N N   . GLN A 1 105 ? -33.350 26.052  -2.113  1.00 49.94 105 A 1 
ATOM 837  C CA  . GLN A 1 105 ? -33.483 25.252  -3.340  1.00 50.05 105 A 1 
ATOM 838  C C   . GLN A 1 105 ? -34.939 24.854  -3.639  1.00 46.40 105 A 1 
ATOM 839  O O   . GLN A 1 105 ? -35.328 24.821  -4.804  1.00 45.27 105 A 1 
ATOM 840  C CB  . GLN A 1 105 ? -32.598 24.001  -3.280  1.00 48.79 105 A 1 
ATOM 841  C CG  . GLN A 1 105 ? -31.124 24.332  -3.549  1.00 44.96 105 A 1 
ATOM 842  C CD  . GLN A 1 105 ? -30.253 23.080  -3.696  1.00 41.25 105 A 1 
ATOM 843  O OE1 . GLN A 1 105 ? -30.600 21.984  -3.297  1.00 38.32 105 A 1 
ATOM 844  N NE2 . GLN A 1 105 ? -29.079 23.199  -4.274  1.00 37.03 105 A 1 
ATOM 845  N N   . THR A 1 106 ? -35.767 24.575  -2.624  1.00 51.48 106 A 1 
ATOM 846  C CA  . THR A 1 106 ? -37.166 24.184  -2.847  1.00 52.44 106 A 1 
ATOM 847  C C   . THR A 1 106 ? -38.036 25.319  -3.395  1.00 51.35 106 A 1 
ATOM 848  O O   . THR A 1 106 ? -39.045 25.041  -4.041  1.00 48.71 106 A 1 
ATOM 849  C CB  . THR A 1 106 ? -37.820 23.632  -1.572  1.00 48.87 106 A 1 
ATOM 850  O OG1 . THR A 1 106 ? -37.419 24.353  -0.437  1.00 43.05 106 A 1 
ATOM 851  C CG2 . THR A 1 106 ? -37.442 22.171  -1.335  1.00 44.16 106 A 1 
ATOM 852  N N   . PHE A 1 107 ? -37.671 26.573  -3.177  1.00 43.24 107 A 1 
ATOM 853  C CA  . PHE A 1 107 ? -38.427 27.711  -3.712  1.00 43.88 107 A 1 
ATOM 854  C C   . PHE A 1 107 ? -38.234 27.962  -5.210  1.00 42.31 107 A 1 
ATOM 855  O O   . PHE A 1 107 ? -39.031 28.686  -5.806  1.00 41.93 107 A 1 
ATOM 856  C CB  . PHE A 1 107 ? -38.151 28.972  -2.880  1.00 42.31 107 A 1 
ATOM 857  C CG  . PHE A 1 107 ? -39.289 29.294  -1.935  1.00 42.54 107 A 1 
ATOM 858  C CD1 . PHE A 1 107 ? -40.401 30.024  -2.389  1.00 39.26 107 A 1 
ATOM 859  C CD2 . PHE A 1 107 ? -39.253 28.846  -0.601  1.00 41.42 107 A 1 
ATOM 860  C CE1 . PHE A 1 107 ? -41.461 30.316  -1.523  1.00 34.99 107 A 1 
ATOM 861  C CE2 . PHE A 1 107 ? -40.313 29.127  0.271   1.00 34.75 107 A 1 
ATOM 862  C CZ  . PHE A 1 107 ? -41.423 29.863  -0.184  1.00 38.40 107 A 1 
ATOM 863  N N   . GLN A 1 108 ? -37.226 27.362  -5.863  1.00 40.94 108 A 1 
ATOM 864  C CA  . GLN A 1 108 ? -37.180 27.303  -7.325  1.00 41.98 108 A 1 
ATOM 865  C C   . GLN A 1 108 ? -38.168 26.242  -7.847  1.00 39.55 108 A 1 
ATOM 866  O O   . GLN A 1 108 ? -37.815 25.354  -8.617  1.00 38.25 108 A 1 
ATOM 867  C CB  . GLN A 1 108 ? -35.755 27.114  -7.858  1.00 41.81 108 A 1 
ATOM 868  C CG  . GLN A 1 108 ? -34.894 28.372  -7.682  1.00 38.06 108 A 1 
ATOM 869  C CD  . GLN A 1 108 ? -33.542 28.257  -8.393  1.00 34.16 108 A 1 
ATOM 870  O OE1 . GLN A 1 108 ? -33.103 27.208  -8.831  1.00 33.08 108 A 1 
ATOM 871  N NE2 . GLN A 1 108 ? -32.811 29.345  -8.541  1.00 32.10 108 A 1 
ATOM 872  N N   . GLY A 1 109 ? -39.429 26.332  -7.408  1.00 42.59 109 A 1 
ATOM 873  C CA  . GLY A 1 109 ? -40.528 25.656  -8.081  1.00 42.96 109 A 1 
ATOM 874  C C   . GLY A 1 109 ? -40.548 26.089  -9.551  1.00 41.50 109 A 1 
ATOM 875  O O   . GLY A 1 109 ? -40.120 27.201  -9.874  1.00 38.47 109 A 1 
ATOM 876  N N   . PRO A 1 110 ? -41.056 25.216  -10.458 1.00 36.48 110 A 1 
ATOM 877  C CA  . PRO A 1 110 ? -41.147 25.542  -11.867 1.00 39.06 110 A 1 
ATOM 878  C C   . PRO A 1 110 ? -42.182 26.670  -12.016 1.00 38.99 110 A 1 
ATOM 879  O O   . PRO A 1 110 ? -43.372 26.409  -12.125 1.00 36.59 110 A 1 
ATOM 880  C CB  . PRO A 1 110 ? -41.554 24.231  -12.560 1.00 35.83 110 A 1 
ATOM 881  C CG  . PRO A 1 110 ? -42.329 23.488  -11.473 1.00 36.22 110 A 1 
ATOM 882  C CD  . PRO A 1 110 ? -41.653 23.931  -10.170 1.00 41.61 110 A 1 
ATOM 883  N N   . HIS A 1 111 ? -41.729 27.916  -11.973 1.00 38.81 111 A 1 
ATOM 884  C CA  . HIS A 1 111 ? -42.553 29.035  -12.391 1.00 42.74 111 A 1 
ATOM 885  C C   . HIS A 1 111 ? -42.909 28.752  -13.849 1.00 39.70 111 A 1 
ATOM 886  O O   . HIS A 1 111 ? -42.068 28.843  -14.743 1.00 37.94 111 A 1 
ATOM 887  C CB  . HIS A 1 111 ? -41.848 30.380  -12.185 1.00 41.16 111 A 1 
ATOM 888  C CG  . HIS A 1 111 ? -42.166 31.002  -10.850 1.00 37.83 111 A 1 
ATOM 889  N ND1 . HIS A 1 111 ? -43.354 31.613  -10.506 1.00 35.64 111 A 1 
ATOM 890  C CD2 . HIS A 1 111 ? -41.354 31.061  -9.748  1.00 34.82 111 A 1 
ATOM 891  C CE1 . HIS A 1 111 ? -43.260 32.035  -9.225  1.00 33.50 111 A 1 
ATOM 892  N NE2 . HIS A 1 111 ? -42.061 31.710  -8.729  1.00 33.87 111 A 1 
ATOM 893  N N   . ALA A 1 112 ? -44.161 28.334  -14.050 1.00 38.42 112 A 1 
ATOM 894  C CA  . ALA A 1 112 ? -44.742 28.156  -15.363 1.00 40.28 112 A 1 
ATOM 895  C C   . ALA A 1 112 ? -44.688 29.529  -16.032 1.00 38.39 112 A 1 
ATOM 896  O O   . ALA A 1 112 ? -45.553 30.381  -15.802 1.00 36.92 112 A 1 
ATOM 897  C CB  . ALA A 1 112 ? -46.168 27.604  -15.212 1.00 39.77 112 A 1 
ATOM 898  N N   . VAL A 1 113 ? -43.648 29.734  -16.821 1.00 40.20 113 A 1 
ATOM 899  C CA  . VAL A 1 113 ? -43.526 30.912  -17.675 1.00 39.98 113 A 1 
ATOM 900  C C   . VAL A 1 113 ? -44.660 30.791  -18.682 1.00 36.37 113 A 1 
ATOM 901  O O   . VAL A 1 113 ? -44.522 30.142  -19.719 1.00 34.70 113 A 1 
ATOM 902  C CB  . VAL A 1 113 ? -42.137 30.997  -18.354 1.00 39.73 113 A 1 
ATOM 903  C CG1 . VAL A 1 113 ? -42.032 32.238  -19.237 1.00 35.52 113 A 1 
ATOM 904  C CG2 . VAL A 1 113 ? -41.018 31.061  -17.305 1.00 40.09 113 A 1 
ATOM 905  N N   . LYS A 1 114 ? -45.845 31.330  -18.318 1.00 40.94 114 A 1 
ATOM 906  C CA  . LYS A 1 114 ? -46.936 31.509  -19.263 1.00 43.78 114 A 1 
ATOM 907  C C   . LYS A 1 114 ? -46.329 32.269  -20.437 1.00 40.06 114 A 1 
ATOM 908  O O   . LYS A 1 114 ? -45.857 33.396  -20.260 1.00 38.61 114 A 1 
ATOM 909  C CB  . LYS A 1 114 ? -48.126 32.273  -18.649 1.00 43.32 114 A 1 
ATOM 910  C CG  . LYS A 1 114 ? -49.118 31.342  -17.912 1.00 40.45 114 A 1 
ATOM 911  C CD  . LYS A 1 114 ? -50.334 32.133  -17.391 1.00 38.48 114 A 1 
ATOM 912  C CE  . LYS A 1 114 ? -51.380 31.197  -16.785 1.00 34.12 114 A 1 
ATOM 913  N NZ  . LYS A 1 114 ? -52.570 31.921  -16.245 1.00 31.14 114 A 1 
ATOM 914  N N   . LYS A 1 115 ? -46.333 31.642  -21.613 1.00 38.12 115 A 1 
ATOM 915  C CA  . LYS A 1 115 ? -46.050 32.299  -22.888 1.00 39.92 115 A 1 
ATOM 916  C C   . LYS A 1 115 ? -47.119 33.381  -23.078 1.00 36.40 115 A 1 
ATOM 917  O O   . LYS A 1 115 ? -48.148 33.128  -23.692 1.00 34.86 115 A 1 
ATOM 918  C CB  . LYS A 1 115 ? -46.082 31.293  -24.054 1.00 39.40 115 A 1 
ATOM 919  C CG  . LYS A 1 115 ? -44.786 30.485  -24.237 1.00 35.73 115 A 1 
ATOM 920  C CD  . LYS A 1 115 ? -44.923 29.572  -25.465 1.00 34.70 115 A 1 
ATOM 921  C CE  . LYS A 1 115 ? -43.610 28.848  -25.792 1.00 29.96 115 A 1 
ATOM 922  N NZ  . LYS A 1 115 ? -43.733 27.946  -26.964 1.00 27.51 115 A 1 
ATOM 923  N N   . LEU A 1 116 ? -46.906 34.545  -22.507 1.00 40.10 116 A 1 
ATOM 924  C CA  . LEU A 1 116 ? -47.627 35.733  -22.905 1.00 41.25 116 A 1 
ATOM 925  C C   . LEU A 1 116 ? -47.309 35.924  -24.383 1.00 37.52 116 A 1 
ATOM 926  O O   . LEU A 1 116 ? -46.170 36.217  -24.754 1.00 35.20 116 A 1 
ATOM 927  C CB  . LEU A 1 116 ? -47.221 36.922  -22.013 1.00 39.77 116 A 1 
ATOM 928  C CG  . LEU A 1 116 ? -48.202 37.117  -20.838 1.00 37.97 116 A 1 
ATOM 929  C CD1 . LEU A 1 116 ? -47.484 37.594  -19.573 1.00 38.48 116 A 1 
ATOM 930  C CD2 . LEU A 1 116 ? -49.278 38.145  -21.203 1.00 41.30 116 A 1 
ATOM 931  N N   . SER A 1 117 ? -48.313 35.652  -25.220 1.00 37.37 117 A 1 
ATOM 932  C CA  . SER A 1 117 ? -48.277 35.904  -26.655 1.00 38.96 117 A 1 
ATOM 933  C C   . SER A 1 117 ? -48.176 37.414  -26.854 1.00 35.30 117 A 1 
ATOM 934  O O   . SER A 1 117 ? -49.187 38.094  -26.974 1.00 33.23 117 A 1 
ATOM 935  C CB  . SER A 1 117 ? -49.533 35.327  -27.306 1.00 38.54 117 A 1 
ATOM 936  O OG  . SER A 1 117 ? -50.693 35.843  -26.691 1.00 36.23 117 A 1 
ATOM 937  N N   . SER A 1 118 ? -46.939 37.938  -26.786 1.00 35.59 118 A 1 
ATOM 938  C CA  . SER A 1 118 ? -46.696 39.357  -27.015 1.00 36.94 118 A 1 
ATOM 939  C C   . SER A 1 118 ? -47.161 39.704  -28.422 1.00 34.26 118 A 1 
ATOM 940  O O   . SER A 1 118 ? -46.634 39.175  -29.403 1.00 31.79 118 A 1 
ATOM 941  C CB  . SER A 1 118 ? -45.216 39.698  -26.805 1.00 36.10 118 A 1 
ATOM 942  O OG  . SER A 1 118 ? -44.399 38.880  -27.609 1.00 34.21 118 A 1 
ATOM 943  N N   . GLY A 1 119 ? -48.196 40.550  -28.506 1.00 35.59 119 A 1 
ATOM 944  C CA  . GLY A 1 119 ? -48.760 41.010  -29.765 1.00 36.65 119 A 1 
ATOM 945  C C   . GLY A 1 119 ? -47.712 41.734  -30.614 1.00 34.15 119 A 1 
ATOM 946  O O   . GLY A 1 119 ? -46.798 42.383  -30.113 1.00 30.38 119 A 1 
ATOM 947  N N   . ASN A 1 120 ? -47.900 41.642  -31.912 1.00 31.51 120 A 1 
ATOM 948  C CA  . ASN A 1 120 ? -46.987 42.031  -32.990 1.00 34.50 120 A 1 
ATOM 949  C C   . ASN A 1 120 ? -46.883 43.558  -33.211 1.00 31.38 120 A 1 
ATOM 950  O O   . ASN A 1 120 ? -46.879 44.001  -34.354 1.00 29.95 120 A 1 
ATOM 951  C CB  . ASN A 1 120 ? -47.462 41.283  -34.255 1.00 34.48 120 A 1 
ATOM 952  C CG  . ASN A 1 120 ? -46.451 40.337  -34.872 1.00 30.60 120 A 1 
ATOM 953  O OD1 . ASN A 1 120 ? -45.324 40.197  -34.445 1.00 31.59 120 A 1 
ATOM 954  N ND2 . ASN A 1 120 ? -46.831 39.635  -35.915 1.00 33.44 120 A 1 
ATOM 955  N N   . SER A 1 121 ? -46.881 44.401  -32.178 1.00 30.77 121 A 1 
ATOM 956  C CA  . SER A 1 121 ? -46.951 45.851  -32.370 1.00 31.45 121 A 1 
ATOM 957  C C   . SER A 1 121 ? -45.748 46.355  -33.174 1.00 28.75 121 A 1 
ATOM 958  O O   . SER A 1 121 ? -44.603 46.306  -32.720 1.00 27.45 121 A 1 
ATOM 959  C CB  . SER A 1 121 ? -47.118 46.594  -31.041 1.00 30.86 121 A 1 
ATOM 960  O OG  . SER A 1 121 ? -46.042 46.334  -30.176 1.00 30.19 121 A 1 
ATOM 961  N N   . LYS A 1 122 ? -46.047 46.860  -34.398 1.00 31.42 122 A 1 
ATOM 962  C CA  . LYS A 1 122 ? -45.120 47.330  -35.442 1.00 37.16 122 A 1 
ATOM 963  C C   . LYS A 1 122 ? -44.424 48.666  -35.100 1.00 33.94 122 A 1 
ATOM 964  O O   . LYS A 1 122 ? -44.456 49.572  -35.917 1.00 32.89 122 A 1 
ATOM 965  C CB  . LYS A 1 122 ? -45.897 47.505  -36.763 1.00 37.04 122 A 1 
ATOM 966  C CG  . LYS A 1 122 ? -46.310 46.223  -37.495 1.00 34.19 122 A 1 
ATOM 967  C CD  . LYS A 1 122 ? -47.017 46.630  -38.792 1.00 33.00 122 A 1 
ATOM 968  C CE  . LYS A 1 122 ? -47.329 45.425  -39.687 1.00 28.81 122 A 1 
ATOM 969  N NZ  . LYS A 1 122 ? -48.029 45.818  -40.938 1.00 26.50 122 A 1 
ATOM 970  N N   . LEU A 1 123 ? -43.844 48.824  -33.900 1.00 30.44 123 A 1 
ATOM 971  C CA  . LEU A 1 123 ? -43.302 50.136  -33.526 1.00 31.49 123 A 1 
ATOM 972  C C   . LEU A 1 123 ? -42.236 50.615  -34.521 1.00 28.40 123 A 1 
ATOM 973  O O   . LEU A 1 123 ? -41.322 49.879  -34.902 1.00 27.05 123 A 1 
ATOM 974  C CB  . LEU A 1 123 ? -42.850 50.129  -32.052 1.00 30.82 123 A 1 
ATOM 975  C CG  . LEU A 1 123 ? -43.900 50.817  -31.147 1.00 29.60 123 A 1 
ATOM 976  C CD1 . LEU A 1 123 ? -43.866 50.248  -29.734 1.00 31.15 123 A 1 
ATOM 977  C CD2 . LEU A 1 123 ? -43.662 52.330  -31.056 1.00 35.41 123 A 1 
ATOM 978  N N   . SER A 1 124 ? -42.421 51.863  -34.971 1.00 32.98 124 A 1 
ATOM 979  C CA  . SER A 1 124 ? -41.763 52.494  -36.113 1.00 34.87 124 A 1 
ATOM 980  C C   . SER A 1 124 ? -40.275 52.804  -35.855 1.00 31.91 124 A 1 
ATOM 981  O O   . SER A 1 124 ? -39.856 53.123  -34.755 1.00 30.59 124 A 1 
ATOM 982  C CB  . SER A 1 124 ? -42.528 53.775  -36.467 1.00 34.93 124 A 1 
ATOM 983  O OG  . SER A 1 124 ? -41.982 54.397  -37.599 1.00 33.34 124 A 1 
ATOM 984  N N   . SER A 1 125 ? -39.473 52.744  -36.927 1.00 29.61 125 A 1 
ATOM 985  C CA  . SER A 1 125 ? -38.011 52.757  -36.960 1.00 28.95 125 A 1 
ATOM 986  C C   . SER A 1 125 ? -37.368 54.157  -36.946 1.00 26.79 125 A 1 
ATOM 987  O O   . SER A 1 125 ? -36.504 54.419  -37.791 1.00 25.75 125 A 1 
ATOM 988  C CB  . SER A 1 125 ? -37.558 51.980  -38.198 1.00 29.02 125 A 1 
ATOM 989  O OG  . SER A 1 125 ? -37.956 52.652  -39.375 1.00 28.72 125 A 1 
ATOM 990  N N   . SER A 1 126 ? -37.790 55.101  -36.105 1.00 29.50 126 A 1 
ATOM 991  C CA  . SER A 1 126 ? -37.340 56.492  -36.241 1.00 30.56 126 A 1 
ATOM 992  C C   . SER A 1 126 ? -35.815 56.641  -36.184 1.00 27.66 126 A 1 
ATOM 993  O O   . SER A 1 126 ? -35.140 56.166  -35.267 1.00 26.79 126 A 1 
ATOM 994  C CB  . SER A 1 126 ? -38.040 57.423  -35.242 1.00 29.98 126 A 1 
ATOM 995  O OG  . SER A 1 126 ? -37.685 57.107  -33.923 1.00 30.61 126 A 1 
ATOM 996  N N   . LYS A 1 127 ? -35.267 57.333  -37.206 1.00 30.73 127 A 1 
ATOM 997  C CA  . LYS A 1 127 ? -33.870 57.411  -37.658 1.00 35.35 127 A 1 
ATOM 998  C C   . LYS A 1 127 ? -32.970 58.372  -36.867 1.00 31.47 127 A 1 
ATOM 999  O O   . LYS A 1 127 ? -32.086 58.947  -37.512 1.00 29.63 127 A 1 
ATOM 1000 C CB  . LYS A 1 127 ? -33.871 57.826  -39.134 1.00 34.92 127 A 1 
ATOM 1001 C CG  . LYS A 1 127 ? -33.908 56.686  -40.154 1.00 32.13 127 A 1 
ATOM 1002 C CD  . LYS A 1 127 ? -33.808 57.280  -41.555 1.00 31.18 127 A 1 
ATOM 1003 C CE  . LYS A 1 127 ? -33.738 56.197  -42.618 1.00 27.90 127 A 1 
ATOM 1004 N NZ  . LYS A 1 127 ? -33.631 56.762  -43.986 1.00 25.88 127 A 1 
ATOM 1005 N N   . PHE A 1 128 ? -33.170 58.650  -35.569 1.00 29.15 128 A 1 
ATOM 1006 C CA  . PHE A 1 128 ? -32.475 59.786  -34.950 1.00 29.92 128 A 1 
ATOM 1007 C C   . PHE A 1 128 ? -30.951 59.709  -35.125 1.00 26.68 128 A 1 
ATOM 1008 O O   . PHE A 1 128 ? -30.274 58.837  -34.584 1.00 25.03 128 A 1 
ATOM 1009 C CB  . PHE A 1 128 ? -32.921 59.991  -33.498 1.00 29.38 128 A 1 
ATOM 1010 C CG  . PHE A 1 128 ? -34.119 60.898  -33.389 1.00 29.45 128 A 1 
ATOM 1011 C CD1 . PHE A 1 128 ? -33.959 62.297  -33.405 1.00 29.43 128 A 1 
ATOM 1012 C CD2 . PHE A 1 128 ? -35.422 60.360  -33.302 1.00 33.13 128 A 1 
ATOM 1013 C CE1 . PHE A 1 128 ? -35.082 63.144  -33.329 1.00 29.46 128 A 1 
ATOM 1014 C CE2 . PHE A 1 128 ? -36.547 61.202  -33.225 1.00 29.98 128 A 1 
ATOM 1015 C CZ  . PHE A 1 128 ? -36.370 62.594  -33.234 1.00 33.19 128 A 1 
ATOM 1016 N N   . SER A 1 129 ? -30.424 60.657  -35.927 1.00 33.59 129 A 1 
ATOM 1017 C CA  . SER A 1 129 ? -29.119 60.620  -36.608 1.00 35.69 129 A 1 
ATOM 1018 C C   . SER A 1 129 ? -28.006 61.388  -35.893 1.00 31.80 129 A 1 
ATOM 1019 O O   . SER A 1 129 ? -27.077 61.825  -36.560 1.00 30.04 129 A 1 
ATOM 1020 C CB  . SER A 1 129 ? -29.318 61.199  -38.013 1.00 35.22 129 A 1 
ATOM 1021 O OG  . SER A 1 129 ? -29.821 62.510  -37.926 1.00 34.46 129 A 1 
ATOM 1022 N N   . ASN A 1 130 ? -28.122 61.681  -34.588 1.00 29.39 130 A 1 
ATOM 1023 C CA  . ASN A 1 130 ? -27.397 62.812  -33.993 1.00 33.13 130 A 1 
ATOM 1024 C C   . ASN A 1 130 ? -25.869 62.749  -34.203 1.00 30.10 130 A 1 
ATOM 1025 O O   . ASN A 1 130 ? -25.218 61.755  -33.870 1.00 28.14 130 A 1 
ATOM 1026 C CB  . ASN A 1 130 ? -27.791 63.017  -32.519 1.00 32.25 130 A 1 
ATOM 1027 C CG  . ASN A 1 130 ? -28.900 64.040  -32.338 1.00 28.59 130 A 1 
ATOM 1028 O OD1 . ASN A 1 130 ? -29.323 64.717  -33.247 1.00 29.65 130 A 1 
ATOM 1029 N ND2 . ASN A 1 130 ? -29.392 64.202  -31.132 1.00 32.04 130 A 1 
ATOM 1030 N N   . PRO A 1 131 ? -25.279 63.864  -34.747 1.00 29.01 131 A 1 
ATOM 1031 C CA  . PRO A 1 131 ? -23.951 63.890  -35.346 1.00 32.35 131 A 1 
ATOM 1032 C C   . PRO A 1 131 ? -22.870 64.251  -34.314 1.00 31.42 131 A 1 
ATOM 1033 O O   . PRO A 1 131 ? -22.359 65.372  -34.322 1.00 29.30 131 A 1 
ATOM 1034 C CB  . PRO A 1 131 ? -24.096 64.933  -36.466 1.00 30.47 131 A 1 
ATOM 1035 C CG  . PRO A 1 131 ? -25.025 65.970  -35.832 1.00 30.99 131 A 1 
ATOM 1036 C CD  . PRO A 1 131 ? -25.976 65.095  -35.005 1.00 36.86 131 A 1 
ATOM 1037 N N   . ILE A 1 132 ? -22.527 63.368  -33.365 1.00 32.67 132 A 1 
ATOM 1038 C CA  . ILE A 1 132 ? -21.588 63.734  -32.290 1.00 36.18 132 A 1 
ATOM 1039 C C   . ILE A 1 132 ? -20.246 64.191  -32.879 1.00 34.37 132 A 1 
ATOM 1040 O O   . ILE A 1 132 ? -19.564 63.458  -33.596 1.00 31.79 132 A 1 
ATOM 1041 C CB  . ILE A 1 132 ? -21.466 62.628  -31.220 1.00 34.63 132 A 1 
ATOM 1042 C CG1 . ILE A 1 132 ? -22.842 62.384  -30.565 1.00 32.97 132 A 1 
ATOM 1043 C CG2 . ILE A 1 132 ? -20.417 63.019  -30.154 1.00 36.15 132 A 1 
ATOM 1044 C CD1 . ILE A 1 132 ? -22.875 61.221  -29.542 1.00 35.27 132 A 1 
ATOM 1045 N N   . SER A 1 133 ? -19.870 65.440  -32.559 1.00 29.02 133 A 1 
ATOM 1046 C CA  . SER A 1 133 ? -18.765 66.213  -33.134 1.00 30.63 133 A 1 
ATOM 1047 C C   . SER A 1 133 ? -17.378 65.700  -32.714 1.00 28.37 133 A 1 
ATOM 1048 O O   . SER A 1 133 ? -17.146 65.284  -31.582 1.00 27.03 133 A 1 
ATOM 1049 C CB  . SER A 1 133 ? -18.938 67.676  -32.727 1.00 30.63 133 A 1 
ATOM 1050 O OG  . SER A 1 133 ? -17.905 68.476  -33.237 1.00 28.87 133 A 1 
ATOM 1051 N N   . SER A 1 134 ? -16.418 65.791  -33.644 1.00 27.33 134 A 1 
ATOM 1052 C CA  . SER A 1 134 ? -15.116 65.113  -33.673 1.00 27.68 134 A 1 
ATOM 1053 C C   . SER A 1 134 ? -13.940 65.851  -33.013 1.00 25.85 134 A 1 
ATOM 1054 O O   . SER A 1 134 ? -12.819 65.721  -33.493 1.00 24.45 134 A 1 
ATOM 1055 C CB  . SER A 1 134 ? -14.777 64.827  -35.136 1.00 27.38 134 A 1 
ATOM 1056 O OG  . SER A 1 134 ? -14.616 66.033  -35.845 1.00 26.95 134 A 1 
ATOM 1057 N N   . SER A 1 135 ? -14.145 66.719  -32.019 1.00 30.90 135 A 1 
ATOM 1058 C CA  . SER A 1 135 ? -13.164 67.758  -31.656 1.00 33.17 135 A 1 
ATOM 1059 C C   . SER A 1 135 ? -11.738 67.236  -31.407 1.00 30.26 135 A 1 
ATOM 1060 O O   . SER A 1 135 ? -11.470 66.467  -30.485 1.00 29.04 135 A 1 
ATOM 1061 C CB  . SER A 1 135 ? -13.653 68.590  -30.474 1.00 32.97 135 A 1 
ATOM 1062 O OG  . SER A 1 135 ? -12.817 69.726  -30.313 1.00 31.83 135 A 1 
ATOM 1063 N N   . LYS A 1 136 ? -10.799 67.722  -32.227 1.00 27.56 136 A 1 
ATOM 1064 C CA  . LYS A 1 136 ? -9.449  67.222  -32.552 1.00 31.32 136 A 1 
ATOM 1065 C C   . LYS A 1 136 ? -8.326  67.652  -31.589 1.00 28.59 136 A 1 
ATOM 1066 O O   . LYS A 1 136 ? -7.203  67.782  -32.066 1.00 27.56 136 A 1 
ATOM 1067 C CB  . LYS A 1 136 ? -9.108  67.701  -33.980 1.00 31.80 136 A 1 
ATOM 1068 C CG  . LYS A 1 136 ? -9.272  66.659  -35.087 1.00 29.94 136 A 1 
ATOM 1069 C CD  . LYS A 1 136 ? -8.794  67.246  -36.409 1.00 29.28 136 A 1 
ATOM 1070 C CE  . LYS A 1 136 ? -8.920  66.234  -37.556 1.00 26.80 136 A 1 
ATOM 1071 N NZ  . LYS A 1 136 ? -8.408  66.771  -38.842 1.00 26.13 136 A 1 
ATOM 1072 N N   . ARG A 1 137 ? -8.554  67.986  -30.303 1.00 30.55 137 A 1 
ATOM 1073 C CA  . ARG A 1 137 ? -7.586  68.792  -29.535 1.00 35.35 137 A 1 
ATOM 1074 C C   . ARG A 1 137 ? -6.149  68.266  -29.641 1.00 32.04 137 A 1 
ATOM 1075 O O   . ARG A 1 137 ? -5.803  67.231  -29.081 1.00 30.76 137 A 1 
ATOM 1076 C CB  . ARG A 1 137 ? -8.020  68.993  -28.075 1.00 35.63 137 A 1 
ATOM 1077 C CG  . ARG A 1 137 ? -9.034  70.150  -27.923 1.00 34.04 137 A 1 
ATOM 1078 C CD  . ARG A 1 137 ? -9.291  70.462  -26.446 1.00 34.09 137 A 1 
ATOM 1079 N NE  . ARG A 1 137 ? -10.201 71.619  -26.288 1.00 32.02 137 A 1 
ATOM 1080 C CZ  . ARG A 1 137 ? -10.580 72.193  -25.144 1.00 30.82 137 A 1 
ATOM 1081 N NH1 . ARG A 1 137 ? -10.164 71.744  -23.992 1.00 28.87 137 A 1 
ATOM 1082 N NH2 . ARG A 1 137 ? -11.375 73.214  -25.138 1.00 30.29 137 A 1 
ATOM 1083 N N   . ASN A 1 138 ? -5.327  69.051  -30.362 1.00 29.99 138 A 1 
ATOM 1084 C CA  . ASN A 1 138 ? -3.887  68.890  -30.583 1.00 33.00 138 A 1 
ATOM 1085 C C   . ASN A 1 138 ? -3.104  69.152  -29.281 1.00 29.94 138 A 1 
ATOM 1086 O O   . ASN A 1 138 ? -2.638  70.261  -29.058 1.00 28.19 138 A 1 
ATOM 1087 C CB  . ASN A 1 138 ? -3.446  69.905  -31.665 1.00 32.85 138 A 1 
ATOM 1088 C CG  . ASN A 1 138 ? -3.758  69.509  -33.090 1.00 28.74 138 A 1 
ATOM 1089 O OD1 . ASN A 1 138 ? -3.953  68.363  -33.428 1.00 29.41 138 A 1 
ATOM 1090 N ND2 . ASN A 1 138 ? -3.780  70.457  -33.998 1.00 31.10 138 A 1 
ATOM 1091 N N   . VAL A 1 139 ? -2.951  68.186  -28.415 1.00 25.83 139 A 1 
ATOM 1092 C CA  . VAL A 1 139 ? -2.075  68.338  -27.242 1.00 25.62 139 A 1 
ATOM 1093 C C   . VAL A 1 139 ? -0.623  68.317  -27.728 1.00 23.23 139 A 1 
ATOM 1094 O O   . VAL A 1 139 ? -0.089  67.272  -28.085 1.00 22.74 139 A 1 
ATOM 1095 C CB  . VAL A 1 139 ? -2.358  67.295  -26.155 1.00 26.07 139 A 1 
ATOM 1096 C CG1 . VAL A 1 139 ? -1.486  67.545  -24.918 1.00 24.50 139 A 1 
ATOM 1097 C CG2 . VAL A 1 139 ? -3.826  67.356  -25.711 1.00 31.97 139 A 1 
ATOM 1098 N N   . SER A 1 140 ? 0.007   69.520  -27.781 1.00 26.91 140 A 1 
ATOM 1099 C CA  . SER A 1 140 ? 1.393   69.711  -28.213 1.00 26.02 140 A 1 
ATOM 1100 C C   . SER A 1 140 ? 2.360   69.123  -27.184 1.00 23.75 140 A 1 
ATOM 1101 O O   . SER A 1 140 ? 2.495   69.629  -26.074 1.00 23.99 140 A 1 
ATOM 1102 C CB  . SER A 1 140 ? 1.655   71.209  -28.409 1.00 27.25 140 A 1 
ATOM 1103 O OG  . SER A 1 140 ? 1.295   71.934  -27.249 1.00 26.80 140 A 1 
ATOM 1104 N N   . LEU A 1 141 ? 3.069   68.080  -27.600 1.00 21.76 141 A 1 
ATOM 1105 C CA  . LEU A 1 141 ? 4.175   67.452  -26.868 1.00 22.00 141 A 1 
ATOM 1106 C C   . LEU A 1 141 ? 5.379   68.414  -26.832 1.00 20.89 141 A 1 
ATOM 1107 O O   . LEU A 1 141 ? 6.263   68.355  -27.684 1.00 20.37 141 A 1 
ATOM 1108 C CB  . LEU A 1 141 ? 4.520   66.114  -27.557 1.00 22.36 141 A 1 
ATOM 1109 C CG  . LEU A 1 141 ? 3.809   64.907  -26.926 1.00 21.36 141 A 1 
ATOM 1110 C CD1 . LEU A 1 141 ? 3.254   63.963  -27.993 1.00 23.92 141 A 1 
ATOM 1111 C CD2 . LEU A 1 141 ? 4.781   64.117  -26.047 1.00 26.71 141 A 1 
ATOM 1112 N N   . LEU A 1 142 ? 5.433   69.347  -25.838 1.00 24.13 142 A 1 
ATOM 1113 C CA  . LEU A 1 142 ? 6.605   70.192  -25.604 1.00 28.09 142 A 1 
ATOM 1114 C C   . LEU A 1 142 ? 7.765   69.324  -25.101 1.00 26.13 142 A 1 
ATOM 1115 O O   . LEU A 1 142 ? 7.850   68.955  -23.936 1.00 25.67 142 A 1 
ATOM 1116 C CB  . LEU A 1 142 ? 6.251   71.343  -24.635 1.00 27.63 142 A 1 
ATOM 1117 C CG  . LEU A 1 142 ? 5.762   72.607  -25.359 1.00 26.04 142 A 1 
ATOM 1118 C CD1 . LEU A 1 142 ? 4.996   73.525  -24.399 1.00 27.58 142 A 1 
ATOM 1119 C CD2 . LEU A 1 142 ? 6.939   73.417  -25.938 1.00 32.30 142 A 1 
ATOM 1120 N N   . ILE A 1 143 ? 8.700   69.044  -26.045 1.00 27.48 143 A 1 
ATOM 1121 C CA  . ILE A 1 143 ? 9.960   68.322  -25.840 1.00 31.21 143 A 1 
ATOM 1122 C C   . ILE A 1 143 ? 10.961  69.281  -25.172 1.00 30.07 143 A 1 
ATOM 1123 O O   . ILE A 1 143 ? 11.869  69.789  -25.826 1.00 28.02 143 A 1 
ATOM 1124 C CB  . ILE A 1 143 ? 10.482  67.759  -27.186 1.00 29.91 143 A 1 
ATOM 1125 C CG1 . ILE A 1 143 ? 9.409   66.915  -27.914 1.00 28.26 143 A 1 
ATOM 1126 C CG2 . ILE A 1 143 ? 11.764  66.931  -26.992 1.00 30.91 143 A 1 
ATOM 1127 C CD1 . ILE A 1 143 ? 9.769   66.552  -29.364 1.00 29.52 143 A 1 
ATOM 1128 N N   . SER A 1 144 ? 10.782  69.621  -23.887 1.00 26.99 144 A 1 
ATOM 1129 C CA  . SER A 1 144 ? 11.739  70.499  -23.207 1.00 30.94 144 A 1 
ATOM 1130 C C   . SER A 1 144 ? 13.085  69.791  -23.041 1.00 29.27 144 A 1 
ATOM 1131 O O   . SER A 1 144 ? 13.166  68.712  -22.451 1.00 28.32 144 A 1 
ATOM 1132 C CB  . SER A 1 144 ? 11.191  70.985  -21.859 1.00 30.61 144 A 1 
ATOM 1133 O OG  . SER A 1 144 ? 12.075  71.926  -21.304 1.00 28.84 144 A 1 
ATOM 1134 N N   . ALA A 1 145 ? 14.153  70.413  -23.574 1.00 28.80 145 A 1 
ATOM 1135 C CA  . ALA A 1 145 ? 15.465  69.830  -23.841 1.00 30.23 145 A 1 
ATOM 1136 C C   . ALA A 1 145 ? 16.468  69.976  -22.681 1.00 28.87 145 A 1 
ATOM 1137 O O   . ALA A 1 145 ? 17.653  70.123  -22.968 1.00 26.06 145 A 1 
ATOM 1138 C CB  . ALA A 1 145 ? 15.992  70.479  -25.129 1.00 28.72 145 A 1 
ATOM 1139 N N   . ASN A 1 146 ? 16.058  70.076  -21.421 1.00 24.31 146 A 1 
ATOM 1140 C CA  . ASN A 1 146 ? 16.926  70.616  -20.373 1.00 27.84 146 A 1 
ATOM 1141 C C   . ASN A 1 146 ? 18.279  69.881  -20.268 1.00 25.96 146 A 1 
ATOM 1142 O O   . ASN A 1 146 ? 18.355  68.665  -20.170 1.00 23.91 146 A 1 
ATOM 1143 C CB  . ASN A 1 146 ? 16.181  70.711  -19.026 1.00 26.44 146 A 1 
ATOM 1144 C CG  . ASN A 1 146 ? 15.755  72.129  -18.691 1.00 22.92 146 A 1 
ATOM 1145 O OD1 . ASN A 1 146 ? 15.990  73.088  -19.406 1.00 22.54 146 A 1 
ATOM 1146 N ND2 . ASN A 1 146 ? 15.119  72.324  -17.554 1.00 25.55 146 A 1 
ATOM 1147 N N   . SER A 1 147 ? 19.357  70.698  -20.281 1.00 22.21 147 A 1 
ATOM 1148 C CA  . SER A 1 147 ? 20.720  70.341  -20.688 1.00 24.93 147 A 1 
ATOM 1149 C C   . SER A 1 147 ? 21.727  70.097  -19.563 1.00 24.48 147 A 1 
ATOM 1150 O O   . SER A 1 147 ? 22.870  69.777  -19.865 1.00 22.53 147 A 1 
ATOM 1151 C CB  . SER A 1 147 ? 21.242  71.531  -21.510 1.00 23.23 147 A 1 
ATOM 1152 O OG  . SER A 1 147 ? 21.088  72.731  -20.772 1.00 21.26 147 A 1 
ATOM 1153 N N   . GLY A 1 148 ? 21.395  70.455  -18.322 1.00 22.18 148 A 1 
ATOM 1154 C CA  . GLY A 1 148 ? 22.374  70.978  -17.359 1.00 23.52 148 A 1 
ATOM 1155 C C   . GLY A 1 148 ? 23.498  70.042  -16.892 1.00 23.75 148 A 1 
ATOM 1156 O O   . GLY A 1 148 ? 23.495  68.844  -17.119 1.00 21.59 148 A 1 
ATOM 1157 N N   . LEU A 1 149 ? 24.456  70.670  -16.218 1.00 15.46 149 A 1 
ATOM 1158 C CA  . LEU A 1 149 ? 25.713  70.183  -15.626 1.00 13.78 149 A 1 
ATOM 1159 C C   . LEU A 1 149 ? 25.541  69.099  -14.544 1.00 13.37 149 A 1 
ATOM 1160 O O   . LEU A 1 149 ? 24.536  69.144  -13.808 1.00 10.94 149 A 1 
ATOM 1161 C CB  . LEU A 1 149 ? 26.422  71.406  -14.988 1.00 13.77 149 A 1 
ATOM 1162 C CG  . LEU A 1 149 ? 27.292  72.211  -15.967 1.00 13.70 149 A 1 
ATOM 1163 C CD1 . LEU A 1 149 ? 27.423  73.658  -15.500 1.00 14.91 149 A 1 
ATOM 1164 C CD2 . LEU A 1 149 ? 28.702  71.620  -16.036 1.00 17.60 149 A 1 
ATOM 1165 O OXT . LEU A 1 149 ? 26.517  68.283  -14.477 1.00 18.04 149 A 1 
ATOM 1166 N N   . MET B 2 1   ? 30.657  43.152  34.062  1.00 22.03 1   B 1 
ATOM 1167 C CA  . MET B 2 1   ? 30.463  41.844  33.392  1.00 25.78 1   B 1 
ATOM 1168 C C   . MET B 2 1   ? 28.982  41.522  33.490  1.00 26.89 1   B 1 
ATOM 1169 O O   . MET B 2 1   ? 28.570  40.868  34.427  1.00 25.53 1   B 1 
ATOM 1170 C CB  . MET B 2 1   ? 31.301  40.734  34.048  1.00 26.81 1   B 1 
ATOM 1171 C CG  . MET B 2 1   ? 32.769  40.774  33.624  1.00 24.50 1   B 1 
ATOM 1172 S SD  . MET B 2 1   ? 33.762  39.532  34.507  1.00 23.46 1   B 1 
ATOM 1173 C CE  . MET B 2 1   ? 35.311  39.590  33.572  1.00 19.43 1   B 1 
ATOM 1174 N N   . ASP B 2 2   ? 28.181  42.095  32.578  1.00 29.18 2   B 1 
ATOM 1175 C CA  . ASP B 2 2   ? 26.729  41.919  32.604  1.00 30.14 2   B 1 
ATOM 1176 C C   . ASP B 2 2   ? 26.404  40.507  32.124  1.00 27.72 2   B 1 
ATOM 1177 O O   . ASP B 2 2   ? 26.521  40.189  30.940  1.00 26.32 2   B 1 
ATOM 1178 C CB  . ASP B 2 2   ? 26.054  43.010  31.767  1.00 29.09 2   B 1 
ATOM 1179 C CG  . ASP B 2 2   ? 26.221  44.393  32.410  1.00 25.53 2   B 1 
ATOM 1180 O OD1 . ASP B 2 2   ? 26.270  44.431  33.663  1.00 25.62 2   B 1 
ATOM 1181 O OD2 . ASP B 2 2   ? 26.396  45.355  31.649  1.00 25.79 2   B 1 
ATOM 1182 N N   . TYR B 2 3   ? 26.044  39.642  33.081  1.00 25.47 3   B 1 
ATOM 1183 C CA  . TYR B 2 3   ? 25.467  38.349  32.780  1.00 25.64 3   B 1 
ATOM 1184 C C   . TYR B 2 3   ? 24.107  38.606  32.121  1.00 24.54 3   B 1 
ATOM 1185 O O   . TYR B 2 3   ? 23.083  38.698  32.793  1.00 23.59 3   B 1 
ATOM 1186 C CB  . TYR B 2 3   ? 25.348  37.511  34.057  1.00 26.02 3   B 1 
ATOM 1187 C CG  . TYR B 2 3   ? 26.639  36.828  34.486  1.00 24.98 3   B 1 
ATOM 1188 C CD1 . TYR B 2 3   ? 26.891  35.506  34.070  1.00 24.03 3   B 1 
ATOM 1189 C CD2 . TYR B 2 3   ? 27.570  37.493  35.301  1.00 23.70 3   B 1 
ATOM 1190 C CE1 . TYR B 2 3   ? 28.070  34.851  34.473  1.00 21.95 3   B 1 
ATOM 1191 C CE2 . TYR B 2 3   ? 28.749  36.849  35.698  1.00 22.80 3   B 1 
ATOM 1192 C CZ  . TYR B 2 3   ? 28.999  35.523  35.289  1.00 25.35 3   B 1 
ATOM 1193 O OH  . TYR B 2 3   ? 30.140  34.895  35.692  1.00 27.38 3   B 1 
ATOM 1194 N N   . GLN B 2 4   ? 24.097  38.767  30.789  1.00 27.57 4   B 1 
ATOM 1195 C CA  . GLN B 2 4   ? 22.882  38.623  30.003  1.00 27.65 4   B 1 
ATOM 1196 C C   . GLN B 2 4   ? 22.392  37.198  30.228  1.00 26.58 4   B 1 
ATOM 1197 O O   . GLN B 2 4   ? 22.858  36.248  29.601  1.00 25.83 4   B 1 
ATOM 1198 C CB  . GLN B 2 4   ? 23.126  38.916  28.512  1.00 28.57 4   B 1 
ATOM 1199 C CG  . GLN B 2 4   ? 23.142  40.426  28.204  1.00 26.23 4   B 1 
ATOM 1200 C CD  . GLN B 2 4   ? 23.214  40.713  26.694  1.00 24.58 4   B 1 
ATOM 1201 O OE1 . GLN B 2 4   ? 23.564  39.886  25.880  1.00 24.55 4   B 1 
ATOM 1202 N NE2 . GLN B 2 4   ? 22.870  41.918  26.275  1.00 25.02 4   B 1 
ATOM 1203 N N   . VAL B 2 5   ? 21.475  37.071  31.193  1.00 28.52 5   B 1 
ATOM 1204 C CA  . VAL B 2 5   ? 20.671  35.873  31.378  1.00 29.86 5   B 1 
ATOM 1205 C C   . VAL B 2 5   ? 19.824  35.782  30.117  1.00 29.04 5   B 1 
ATOM 1206 O O   . VAL B 2 5   ? 18.751  36.366  30.034  1.00 27.67 5   B 1 
ATOM 1207 C CB  . VAL B 2 5   ? 19.810  35.953  32.660  1.00 29.84 5   B 1 
ATOM 1208 C CG1 . VAL B 2 5   ? 18.988  34.680  32.869  1.00 26.27 5   B 1 
ATOM 1209 C CG2 . VAL B 2 5   ? 20.693  36.146  33.901  1.00 28.80 5   B 1 
ATOM 1210 N N   . SER B 2 6   ? 20.348  35.116  29.091  1.00 29.68 6   B 1 
ATOM 1211 C CA  . SER B 2 6   ? 19.582  34.691  27.933  1.00 29.87 6   B 1 
ATOM 1212 C C   . SER B 2 6   ? 18.512  33.756  28.476  1.00 28.80 6   B 1 
ATOM 1213 O O   . SER B 2 6   ? 18.775  32.576  28.703  1.00 27.77 6   B 1 
ATOM 1214 C CB  . SER B 2 6   ? 20.487  34.012  26.899  1.00 29.38 6   B 1 
ATOM 1215 O OG  . SER B 2 6   ? 21.212  32.949  27.474  1.00 26.98 6   B 1 
ATOM 1216 N N   . SER B 2 7   ? 17.335  34.321  28.798  1.00 27.89 7   B 1 
ATOM 1217 C CA  . SER B 2 7   ? 16.172  33.533  29.172  1.00 27.83 7   B 1 
ATOM 1218 C C   . SER B 2 7   ? 16.017  32.494  28.075  1.00 27.43 7   B 1 
ATOM 1219 O O   . SER B 2 7   ? 15.897  32.900  26.915  1.00 25.95 7   B 1 
ATOM 1220 C CB  . SER B 2 7   ? 14.917  34.410  29.278  1.00 27.01 7   B 1 
ATOM 1221 O OG  . SER B 2 7   ? 14.716  35.146  28.098  1.00 24.75 7   B 1 
ATOM 1222 N N   . PRO B 2 8   ? 16.103  31.188  28.390  1.00 25.28 8   B 1 
ATOM 1223 C CA  . PRO B 2 8   ? 15.873  30.185  27.381  1.00 26.08 8   B 1 
ATOM 1224 C C   . PRO B 2 8   ? 14.451  30.448  26.897  1.00 26.72 8   B 1 
ATOM 1225 O O   . PRO B 2 8   ? 13.493  30.286  27.650  1.00 25.10 8   B 1 
ATOM 1226 C CB  . PRO B 2 8   ? 16.063  28.829  28.080  1.00 24.62 8   B 1 
ATOM 1227 C CG  . PRO B 2 8   ? 15.786  29.139  29.540  1.00 24.88 8   B 1 
ATOM 1228 C CD  . PRO B 2 8   ? 16.223  30.596  29.702  1.00 28.36 8   B 1 
ATOM 1229 N N   . ILE B 2 9   ? 14.345  30.997  25.681  1.00 26.90 9   B 1 
ATOM 1230 C CA  . ILE B 2 9   ? 13.077  31.063  24.978  1.00 26.01 9   B 1 
ATOM 1231 C C   . ILE B 2 9   ? 12.682  29.600  24.922  1.00 26.55 9   B 1 
ATOM 1232 O O   . ILE B 2 9   ? 13.294  28.822  24.194  1.00 25.60 9   B 1 
ATOM 1233 C CB  . ILE B 2 9   ? 13.218  31.719  23.592  1.00 24.87 9   B 1 
ATOM 1234 C CG1 . ILE B 2 9   ? 13.681  33.192  23.739  1.00 22.57 9   B 1 
ATOM 1235 C CG2 . ILE B 2 9   ? 11.874  31.641  22.833  1.00 24.37 9   B 1 
ATOM 1236 C CD1 . ILE B 2 9   ? 14.022  33.880  22.406  1.00 21.91 9   B 1 
ATOM 1237 N N   . TYR B 2 10  ? 11.756  29.216  25.820  1.00 27.56 10  B 1 
ATOM 1238 C CA  . TYR B 2 10  ? 11.056  27.961  25.698  1.00 26.96 10  B 1 
ATOM 1239 C C   . TYR B 2 10  ? 10.464  28.027  24.296  1.00 27.11 10  B 1 
ATOM 1240 O O   . TYR B 2 10  ? 9.480   28.730  24.071  1.00 25.46 10  B 1 
ATOM 1241 C CB  . TYR B 2 10  ? 9.977   27.824  26.780  1.00 25.54 10  B 1 
ATOM 1242 C CG  . TYR B 2 10  ? 10.497  27.423  28.145  1.00 23.76 10  B 1 
ATOM 1243 C CD1 . TYR B 2 10  ? 10.531  26.062  28.508  1.00 21.76 10  B 1 
ATOM 1244 C CD2 . TYR B 2 10  ? 10.943  28.392  29.060  1.00 21.47 10  B 1 
ATOM 1245 C CE1 . TYR B 2 10  ? 10.992  25.676  29.770  1.00 20.23 10  B 1 
ATOM 1246 C CE2 . TYR B 2 10  ? 11.417  28.012  30.330  1.00 20.66 10  B 1 
ATOM 1247 C CZ  . TYR B 2 10  ? 11.438  26.654  30.690  1.00 20.78 10  B 1 
ATOM 1248 O OH  . TYR B 2 10  ? 11.890  26.284  31.931  1.00 20.48 10  B 1 
ATOM 1249 N N   . ASP B 2 11  ? 11.122  27.372  23.348  1.00 30.74 11  B 1 
ATOM 1250 C CA  . ASP B 2 11  ? 10.533  26.976  22.089  1.00 31.11 11  B 1 
ATOM 1251 C C   . ASP B 2 11  ? 9.331   26.140  22.487  1.00 31.62 11  B 1 
ATOM 1252 O O   . ASP B 2 11  ? 9.419   24.931  22.714  1.00 29.47 11  B 1 
ATOM 1253 C CB  . ASP B 2 11  ? 11.532  26.183  21.220  1.00 28.74 11  B 1 
ATOM 1254 C CG  . ASP B 2 11  ? 12.258  27.027  20.161  1.00 25.50 11  B 1 
ATOM 1255 O OD1 . ASP B 2 11  ? 11.664  28.032  19.712  1.00 23.82 11  B 1 
ATOM 1256 O OD2 . ASP B 2 11  ? 13.361  26.606  19.763  1.00 23.07 11  B 1 
ATOM 1257 N N   . ILE B 2 12  ? 8.216   26.849  22.735  1.00 36.08 12  B 1 
ATOM 1258 C CA  . ILE B 2 12  ? 6.923   26.243  22.936  1.00 36.01 12  B 1 
ATOM 1259 C C   . ILE B 2 12  ? 6.757   25.469  21.654  1.00 37.20 12  B 1 
ATOM 1260 O O   . ILE B 2 12  ? 6.627   26.062  20.581  1.00 35.43 12  B 1 
ATOM 1261 C CB  . ILE B 2 12  ? 5.810   27.287  23.142  1.00 33.36 12  B 1 
ATOM 1262 C CG1 . ILE B 2 12  ? 6.060   28.116  24.424  1.00 30.17 12  B 1 
ATOM 1263 C CG2 . ILE B 2 12  ? 4.445   26.564  23.224  1.00 30.27 12  B 1 
ATOM 1264 C CD1 . ILE B 2 12  ? 5.095   29.302  24.592  1.00 27.98 12  B 1 
ATOM 1265 N N   . ASN B 2 13  ? 6.863   24.166  21.790  1.00 45.04 13  B 1 
ATOM 1266 C CA  . ASN B 2 13  ? 6.916   23.251  20.673  1.00 45.35 13  B 1 
ATOM 1267 C C   . ASN B 2 13  ? 5.497   23.207  20.074  1.00 46.23 13  B 1 
ATOM 1268 O O   . ASN B 2 13  ? 4.718   22.290  20.314  1.00 43.89 13  B 1 
ATOM 1269 C CB  . ASN B 2 13  ? 7.490   21.908  21.190  1.00 42.20 13  B 1 
ATOM 1270 C CG  . ASN B 2 13  ? 8.527   21.267  20.276  1.00 38.31 13  B 1 
ATOM 1271 O OD1 . ASN B 2 13  ? 8.693   21.611  19.129  1.00 35.76 13  B 1 
ATOM 1272 N ND2 . ASN B 2 13  ? 9.245   20.287  20.780  1.00 34.17 13  B 1 
ATOM 1273 N N   . TYR B 2 14  ? 5.115   24.277  19.347  1.00 46.92 14  B 1 
ATOM 1274 C CA  . TYR B 2 14  ? 3.793   24.499  18.754  1.00 46.90 14  B 1 
ATOM 1275 C C   . TYR B 2 14  ? 3.389   23.320  17.876  1.00 48.38 14  B 1 
ATOM 1276 O O   . TYR B 2 14  ? 2.203   23.040  17.723  1.00 46.15 14  B 1 
ATOM 1277 C CB  . TYR B 2 14  ? 3.810   25.798  17.922  1.00 43.54 14  B 1 
ATOM 1278 C CG  . TYR B 2 14  ? 3.592   27.076  18.711  1.00 41.21 14  B 1 
ATOM 1279 C CD1 . TYR B 2 14  ? 2.292   27.502  19.015  1.00 38.79 14  B 1 
ATOM 1280 C CD2 . TYR B 2 14  ? 4.693   27.847  19.127  1.00 37.65 14  B 1 
ATOM 1281 C CE1 . TYR B 2 14  ? 2.081   28.696  19.727  1.00 34.45 14  B 1 
ATOM 1282 C CE2 . TYR B 2 14  ? 4.488   29.044  19.845  1.00 33.80 14  B 1 
ATOM 1283 C CZ  . TYR B 2 14  ? 3.177   29.472  20.146  1.00 33.78 14  B 1 
ATOM 1284 O OH  . TYR B 2 14  ? 2.990   30.628  20.841  1.00 31.53 14  B 1 
ATOM 1285 N N   . TYR B 2 15  ? 4.369   22.565  17.387  1.00 47.27 15  B 1 
ATOM 1286 C CA  . TYR B 2 15  ? 4.196   21.318  16.648  1.00 47.43 15  B 1 
ATOM 1287 C C   . TYR B 2 15  ? 3.430   20.232  17.415  1.00 50.09 15  B 1 
ATOM 1288 O O   . TYR B 2 15  ? 2.837   19.361  16.787  1.00 47.29 15  B 1 
ATOM 1289 C CB  . TYR B 2 15  ? 5.575   20.790  16.254  1.00 42.88 15  B 1 
ATOM 1290 C CG  . TYR B 2 15  ? 6.289   21.655  15.241  1.00 40.16 15  B 1 
ATOM 1291 C CD1 . TYR B 2 15  ? 5.930   21.579  13.882  1.00 37.15 15  B 1 
ATOM 1292 C CD2 . TYR B 2 15  ? 7.306   22.545  15.636  1.00 35.57 15  B 1 
ATOM 1293 C CE1 . TYR B 2 15  ? 6.574   22.372  12.930  1.00 32.47 15  B 1 
ATOM 1294 C CE2 . TYR B 2 15  ? 7.957   23.355  14.684  1.00 32.71 15  B 1 
ATOM 1295 C CZ  . TYR B 2 15  ? 7.597   23.263  13.324  1.00 32.18 15  B 1 
ATOM 1296 O OH  . TYR B 2 15  ? 8.222   24.049  12.394  1.00 29.27 15  B 1 
ATOM 1297 N N   . THR B 2 16  ? 3.378   20.257  18.752  1.00 56.46 16  B 1 
ATOM 1298 C CA  . THR B 2 16  ? 2.612   19.283  19.542  1.00 57.16 16  B 1 
ATOM 1299 C C   . THR B 2 16  ? 1.113   19.568  19.552  1.00 62.16 16  B 1 
ATOM 1300 O O   . THR B 2 16  ? 0.320   18.662  19.804  1.00 57.49 16  B 1 
ATOM 1301 C CB  . THR B 2 16  ? 3.116   19.194  20.986  1.00 50.09 16  B 1 
ATOM 1302 O OG1 . THR B 2 16  ? 3.088   20.459  21.601  1.00 44.76 16  B 1 
ATOM 1303 C CG2 . THR B 2 16  ? 4.546   18.655  21.071  1.00 42.28 16  B 1 
ATOM 1304 N N   . SER B 2 17  ? 0.700   20.810  19.259  1.00 69.53 17  B 1 
ATOM 1305 C CA  . SER B 2 17  ? -0.704  21.221  19.300  1.00 72.44 17  B 1 
ATOM 1306 C C   . SER B 2 17  ? -1.435  21.104  17.961  1.00 78.62 17  B 1 
ATOM 1307 O O   . SER B 2 17  ? -2.663  21.064  17.938  1.00 74.81 17  B 1 
ATOM 1308 C CB  . SER B 2 17  ? -0.811  22.650  19.826  1.00 62.31 17  B 1 
ATOM 1309 O OG  . SER B 2 17  ? -0.290  23.606  18.924  1.00 53.03 17  B 1 
ATOM 1310 N N   . GLU B 2 18  ? -0.695  21.062  16.862  1.00 76.21 18  B 1 
ATOM 1311 C CA  . GLU B 2 18  ? -1.207  20.884  15.507  1.00 79.21 18  B 1 
ATOM 1312 C C   . GLU B 2 18  ? -0.971  19.444  15.034  1.00 81.65 18  B 1 
ATOM 1313 O O   . GLU B 2 18  ? -0.050  18.779  15.516  1.00 79.06 18  B 1 
ATOM 1314 C CB  . GLU B 2 18  ? -0.600  21.933  14.559  1.00 75.31 18  B 1 
ATOM 1315 C CG  . GLU B 2 18  ? -1.019  23.365  14.935  1.00 67.13 18  B 1 
ATOM 1316 C CD  . GLU B 2 18  ? -0.652  24.448  13.904  1.00 64.12 18  B 1 
ATOM 1317 O OE1 . GLU B 2 18  ? -1.016  25.639  14.158  1.00 58.03 18  B 1 
ATOM 1318 O OE2 . GLU B 2 18  ? -0.075  24.138  12.855  1.00 59.55 18  B 1 
ATOM 1319 N N   . PRO B 2 19  ? -1.773  18.931  14.086  1.00 82.97 19  B 1 
ATOM 1320 C CA  . PRO B 2 19  ? -1.492  17.641  13.486  1.00 83.25 19  B 1 
ATOM 1321 C C   . PRO B 2 19  ? -0.106  17.623  12.851  1.00 84.50 19  B 1 
ATOM 1322 O O   . PRO B 2 19  ? 0.270   18.557  12.134  1.00 81.86 19  B 1 
ATOM 1323 C CB  . PRO B 2 19  ? -2.594  17.397  12.444  1.00 79.86 19  B 1 
ATOM 1324 C CG  . PRO B 2 19  ? -3.713  18.339  12.875  1.00 79.01 19  B 1 
ATOM 1325 C CD  . PRO B 2 19  ? -2.978  19.502  13.532  1.00 83.26 19  B 1 
ATOM 1326 N N   . CYS B 2 20  ? 0.647   16.544  13.066  1.00 84.38 20  B 1 
ATOM 1327 C CA  . CYS B 2 20  ? 1.942   16.342  12.435  1.00 84.30 20  B 1 
ATOM 1328 C C   . CYS B 2 20  ? 1.756   16.223  10.919  1.00 84.48 20  B 1 
ATOM 1329 O O   . CYS B 2 20  ? 1.175   15.247  10.437  1.00 80.82 20  B 1 
ATOM 1330 C CB  . CYS B 2 20  ? 2.603   15.101  13.032  1.00 82.74 20  B 1 
ATOM 1331 S SG  . CYS B 2 20  ? 4.194   14.662  12.276  1.00 77.87 20  B 1 
ATOM 1332 N N   . GLN B 2 21  ? 2.246   17.212  10.165  1.00 82.26 21  B 1 
ATOM 1333 C CA  . GLN B 2 21  ? 2.130   17.234  8.711   1.00 81.21 21  B 1 
ATOM 1334 C C   . GLN B 2 21  ? 3.165   16.299  8.083   1.00 81.50 21  B 1 
ATOM 1335 O O   . GLN B 2 21  ? 4.369   16.502  8.215   1.00 78.42 21  B 1 
ATOM 1336 C CB  . GLN B 2 21  ? 2.279   18.655  8.167   1.00 77.46 21  B 1 
ATOM 1337 C CG  . GLN B 2 21  ? 1.124   19.565  8.618   1.00 70.62 21  B 1 
ATOM 1338 C CD  . GLN B 2 21  ? 1.173   20.953  7.970   1.00 66.19 21  B 1 
ATOM 1339 O OE1 . GLN B 2 21  ? 2.037   21.285  7.181   1.00 60.65 21  B 1 
ATOM 1340 N NE2 . GLN B 2 21  ? 0.219   21.813  8.276   1.00 56.86 21  B 1 
ATOM 1341 N N   . LYS B 2 22  ? 2.688   15.297  7.344   1.00 81.24 22  B 1 
ATOM 1342 C CA  . LYS B 2 22  ? 3.518   14.276  6.692   1.00 81.85 22  B 1 
ATOM 1343 C C   . LYS B 2 22  ? 3.736   14.565  5.196   1.00 82.77 22  B 1 
ATOM 1344 O O   . LYS B 2 22  ? 3.780   13.660  4.386   1.00 79.65 22  B 1 
ATOM 1345 C CB  . LYS B 2 22  ? 2.933   12.884  6.995   1.00 79.01 22  B 1 
ATOM 1346 C CG  . LYS B 2 22  ? 2.908   12.590  8.507   1.00 79.06 22  B 1 
ATOM 1347 C CD  . LYS B 2 22  ? 2.314   11.213  8.785   1.00 75.89 22  B 1 
ATOM 1348 C CE  . LYS B 2 22  ? 2.317   10.901  10.286  1.00 72.73 22  B 1 
ATOM 1349 N NZ  . LYS B 2 22  ? 1.868   9.520   10.564  1.00 67.30 22  B 1 
ATOM 1350 N N   . ILE B 2 23  ? 3.868   15.844  4.820   1.00 80.88 23  B 1 
ATOM 1351 C CA  . ILE B 2 23  ? 3.962   16.282  3.420   1.00 80.31 23  B 1 
ATOM 1352 C C   . ILE B 2 23  ? 5.138   15.610  2.695   1.00 81.77 23  B 1 
ATOM 1353 O O   . ILE B 2 23  ? 4.953   15.059  1.619   1.00 78.14 23  B 1 
ATOM 1354 C CB  . ILE B 2 23  ? 4.071   17.825  3.341   1.00 76.90 23  B 1 
ATOM 1355 C CG1 . ILE B 2 23  ? 2.810   18.491  3.942   1.00 69.51 23  B 1 
ATOM 1356 C CG2 . ILE B 2 23  ? 4.276   18.283  1.879   1.00 66.16 23  B 1 
ATOM 1357 C CD1 . ILE B 2 23  ? 2.938   20.001  4.142   1.00 61.92 23  B 1 
ATOM 1358 N N   . ASN B 2 24  ? 6.325   15.589  3.306   1.00 81.93 24  B 1 
ATOM 1359 C CA  . ASN B 2 24  ? 7.506   14.977  2.704   1.00 82.57 24  B 1 
ATOM 1360 C C   . ASN B 2 24  ? 7.323   13.464  2.512   1.00 84.02 24  B 1 
ATOM 1361 O O   . ASN B 2 24  ? 7.666   12.930  1.456   1.00 81.59 24  B 1 
ATOM 1362 C CB  . ASN B 2 24  ? 8.741   15.272  3.574   1.00 79.45 24  B 1 
ATOM 1363 C CG  . ASN B 2 24  ? 9.120   16.744  3.583   1.00 72.13 24  B 1 
ATOM 1364 O OD1 . ASN B 2 24  ? 8.658   17.550  2.800   1.00 63.08 24  B 1 
ATOM 1365 N ND2 . ASN B 2 24  ? 9.993   17.142  4.482   1.00 64.15 24  B 1 
ATOM 1366 N N   . VAL B 2 25  ? 6.731   12.789  3.490   1.00 82.55 25  B 1 
ATOM 1367 C CA  . VAL B 2 25  ? 6.438   11.346  3.422   1.00 83.00 25  B 1 
ATOM 1368 C C   . VAL B 2 25  ? 5.488   11.049  2.262   1.00 83.70 25  B 1 
ATOM 1369 O O   . VAL B 2 25  ? 5.766   10.166  1.449   1.00 82.12 25  B 1 
ATOM 1370 C CB  . VAL B 2 25  ? 5.834   10.844  4.749   1.00 81.33 25  B 1 
ATOM 1371 C CG1 . VAL B 2 25  ? 5.570   9.336   4.715   1.00 75.93 25  B 1 
ATOM 1372 C CG2 . VAL B 2 25  ? 6.764   11.138  5.927   1.00 77.41 25  B 1 
ATOM 1373 N N   . LYS B 2 26  ? 4.412   11.837  2.132   1.00 84.15 26  B 1 
ATOM 1374 C CA  . LYS B 2 26  ? 3.431   11.719  1.049   1.00 83.40 26  B 1 
ATOM 1375 C C   . LYS B 2 26  ? 4.058   11.972  -0.326  1.00 84.38 26  B 1 
ATOM 1376 O O   . LYS B 2 26  ? 3.823   11.212  -1.254  1.00 83.26 26  B 1 
ATOM 1377 C CB  . LYS B 2 26  ? 2.257   12.687  1.302   1.00 81.53 26  B 1 
ATOM 1378 C CG  . LYS B 2 26  ? 1.392   12.268  2.511   1.00 73.01 26  B 1 
ATOM 1379 C CD  . LYS B 2 26  ? 0.300   13.305  2.822   1.00 69.35 26  B 1 
ATOM 1380 C CE  . LYS B 2 26  ? -0.511  12.850  4.043   1.00 61.75 26  B 1 
ATOM 1381 N NZ  . LYS B 2 26  ? -1.479  13.881  4.527   1.00 55.64 26  B 1 
ATOM 1382 N N   . GLN B 2 27  ? 4.897   12.991  -0.468  1.00 83.68 27  B 1 
ATOM 1383 C CA  . GLN B 2 27  ? 5.572   13.311  -1.733  1.00 84.02 27  B 1 
ATOM 1384 C C   . GLN B 2 27  ? 6.571   12.228  -2.156  1.00 84.73 27  B 1 
ATOM 1385 O O   . GLN B 2 27  ? 6.636   11.875  -3.330  1.00 83.74 27  B 1 
ATOM 1386 C CB  . GLN B 2 27  ? 6.306   14.648  -1.615  1.00 83.16 27  B 1 
ATOM 1387 C CG  . GLN B 2 27  ? 5.349   15.846  -1.628  1.00 75.40 27  B 1 
ATOM 1388 C CD  . GLN B 2 27  ? 6.095   17.191  -1.491  1.00 70.44 27  B 1 
ATOM 1389 O OE1 . GLN B 2 27  ? 7.297   17.248  -1.329  1.00 63.03 27  B 1 
ATOM 1390 N NE2 . GLN B 2 27  ? 5.403   18.300  -1.564  1.00 59.87 27  B 1 
ATOM 1391 N N   . ILE B 2 28  ? 7.351   11.690  -1.203  1.00 84.60 28  B 1 
ATOM 1392 C CA  . ILE B 2 28  ? 8.284   10.597  -1.470  1.00 84.48 28  B 1 
ATOM 1393 C C   . ILE B 2 28  ? 7.511   9.338   -1.875  1.00 84.95 28  B 1 
ATOM 1394 O O   . ILE B 2 28  ? 7.852   8.721   -2.882  1.00 83.34 28  B 1 
ATOM 1395 C CB  . ILE B 2 28  ? 9.205   10.365  -0.254  1.00 83.42 28  B 1 
ATOM 1396 C CG1 . ILE B 2 28  ? 10.166  11.564  -0.080  1.00 77.20 28  B 1 
ATOM 1397 C CG2 . ILE B 2 28  ? 10.017  9.067   -0.404  1.00 74.61 28  B 1 
ATOM 1398 C CD1 . ILE B 2 28  ? 10.891  11.599  1.278   1.00 69.08 28  B 1 
ATOM 1399 N N   . ALA B 2 29  ? 6.436   9.008   -1.153  1.00 84.78 29  B 1 
ATOM 1400 C CA  . ALA B 2 29  ? 5.564   7.892   -1.485  1.00 84.12 29  B 1 
ATOM 1401 C C   . ALA B 2 29  ? 4.983   8.011   -2.898  1.00 84.88 29  B 1 
ATOM 1402 O O   . ALA B 2 29  ? 5.140   7.096   -3.703  1.00 83.69 29  B 1 
ATOM 1403 C CB  . ALA B 2 29  ? 4.434   7.810   -0.451  1.00 82.31 29  B 1 
ATOM 1404 N N   . ALA B 2 30  ? 4.407   9.169   -3.238  1.00 84.59 30  B 1 
ATOM 1405 C CA  . ALA B 2 30  ? 3.795   9.410   -4.544  1.00 84.65 30  B 1 
ATOM 1406 C C   . ALA B 2 30  ? 4.784   9.286   -5.713  1.00 85.68 30  B 1 
ATOM 1407 O O   . ALA B 2 30  ? 4.389   8.945   -6.820  1.00 83.80 30  B 1 
ATOM 1408 C CB  . ALA B 2 30  ? 3.144   10.799  -4.518  1.00 83.21 30  B 1 
ATOM 1409 N N   . ARG B 2 31  ? 6.075   9.539   -5.484  1.00 88.69 31  B 1 
ATOM 1410 C CA  . ARG B 2 31  ? 7.114   9.421   -6.518  1.00 89.05 31  B 1 
ATOM 1411 C C   . ARG B 2 31  ? 7.756   8.032   -6.591  1.00 89.79 31  B 1 
ATOM 1412 O O   . ARG B 2 31  ? 8.069   7.570   -7.683  1.00 87.55 31  B 1 
ATOM 1413 C CB  . ARG B 2 31  ? 8.199   10.486  -6.299  1.00 87.88 31  B 1 
ATOM 1414 C CG  . ARG B 2 31  ? 7.686   11.902  -6.616  1.00 78.70 31  B 1 
ATOM 1415 C CD  . ARG B 2 31  ? 8.805   12.923  -6.405  1.00 74.00 31  B 1 
ATOM 1416 N NE  . ARG B 2 31  ? 8.350   14.300  -6.692  1.00 65.39 31  B 1 
ATOM 1417 C CZ  . ARG B 2 31  ? 9.107   15.376  -6.712  1.00 57.80 31  B 1 
ATOM 1418 N NH1 . ARG B 2 31  ? 10.388  15.332  -6.476  1.00 51.73 31  B 1 
ATOM 1419 N NH2 . ARG B 2 31  ? 8.579   16.545  -6.967  1.00 49.26 31  B 1 
ATOM 1420 N N   . LEU B 2 32  ? 7.986   7.390   -5.443  1.00 87.22 32  B 1 
ATOM 1421 C CA  . LEU B 2 32  ? 8.742   6.139   -5.370  1.00 87.59 32  B 1 
ATOM 1422 C C   . LEU B 2 32  ? 7.862   4.884   -5.368  1.00 88.60 32  B 1 
ATOM 1423 O O   . LEU B 2 32  ? 8.248   3.889   -5.972  1.00 87.12 32  B 1 
ATOM 1424 C CB  . LEU B 2 32  ? 9.659   6.142   -4.128  1.00 85.08 32  B 1 
ATOM 1425 C CG  . LEU B 2 32  ? 10.839  7.128   -4.206  1.00 74.44 32  B 1 
ATOM 1426 C CD1 . LEU B 2 32  ? 11.608  7.102   -2.885  1.00 69.28 32  B 1 
ATOM 1427 C CD2 . LEU B 2 32  ? 11.820  6.768   -5.324  1.00 68.22 32  B 1 
ATOM 1428 N N   . LEU B 2 33  ? 6.697   4.907   -4.708  1.00 85.91 33  B 1 
ATOM 1429 C CA  . LEU B 2 33  ? 5.884   3.701   -4.579  1.00 86.96 33  B 1 
ATOM 1430 C C   . LEU B 2 33  ? 5.258   3.245   -5.903  1.00 88.47 33  B 1 
ATOM 1431 O O   . LEU B 2 33  ? 5.336   2.051   -6.174  1.00 88.25 33  B 1 
ATOM 1432 C CB  . LEU B 2 33  ? 4.820   3.846   -3.475  1.00 85.58 33  B 1 
ATOM 1433 C CG  . LEU B 2 33  ? 5.352   4.054   -2.049  1.00 83.33 33  B 1 
ATOM 1434 C CD1 . LEU B 2 33  ? 4.178   4.118   -1.080  1.00 78.54 33  B 1 
ATOM 1435 C CD2 . LEU B 2 33  ? 6.282   2.931   -1.592  1.00 79.75 33  B 1 
ATOM 1436 N N   . PRO B 2 34  ? 4.707   4.116   -6.775  1.00 88.53 34  B 1 
ATOM 1437 C CA  . PRO B 2 34  ? 4.086   3.663   -8.023  1.00 89.62 34  B 1 
ATOM 1438 C C   . PRO B 2 34  ? 5.032   2.880   -8.948  1.00 91.18 34  B 1 
ATOM 1439 O O   . PRO B 2 34  ? 4.659   1.786   -9.371  1.00 90.58 34  B 1 
ATOM 1440 C CB  . PRO B 2 34  ? 3.501   4.914   -8.681  1.00 88.16 34  B 1 
ATOM 1441 C CG  . PRO B 2 34  ? 3.300   5.865   -7.508  1.00 85.52 34  B 1 
ATOM 1442 C CD  . PRO B 2 34  ? 4.449   5.531   -6.581  1.00 87.74 34  B 1 
ATOM 1443 N N   . PRO B 2 35  ? 6.260   3.348   -9.255  1.00 92.26 35  B 1 
ATOM 1444 C CA  . PRO B 2 35  ? 7.175   2.564   -10.081 1.00 92.45 35  B 1 
ATOM 1445 C C   . PRO B 2 35  ? 7.641   1.276   -9.394  1.00 92.98 35  B 1 
ATOM 1446 O O   . PRO B 2 35  ? 7.705   0.235   -10.046 1.00 91.69 35  B 1 
ATOM 1447 C CB  . PRO B 2 35  ? 8.344   3.509   -10.409 1.00 91.39 35  B 1 
ATOM 1448 C CG  . PRO B 2 35  ? 8.323   4.530   -9.273  1.00 88.61 35  B 1 
ATOM 1449 C CD  . PRO B 2 35  ? 6.843   4.644   -8.954  1.00 91.81 35  B 1 
ATOM 1450 N N   . LEU B 2 36  ? 7.903   1.296   -8.087  1.00 91.07 36  B 1 
ATOM 1451 C CA  . LEU B 2 36  ? 8.298   0.100   -7.342  1.00 90.92 36  B 1 
ATOM 1452 C C   . LEU B 2 36  ? 7.186   -0.952  -7.324  1.00 91.32 36  B 1 
ATOM 1453 O O   . LEU B 2 36  ? 7.436   -2.119  -7.629  1.00 90.26 36  B 1 
ATOM 1454 C CB  . LEU B 2 36  ? 8.702   0.479   -5.902  1.00 89.40 36  B 1 
ATOM 1455 C CG  . LEU B 2 36  ? 10.045  1.221   -5.787  1.00 81.22 36  B 1 
ATOM 1456 C CD1 . LEU B 2 36  ? 10.247  1.697   -4.349  1.00 76.83 36  B 1 
ATOM 1457 C CD2 . LEU B 2 36  ? 11.228  0.330   -6.165  1.00 77.17 36  B 1 
ATOM 1458 N N   . TYR B 2 37  ? 5.943   -0.546  -7.035  1.00 91.40 37  B 1 
ATOM 1459 C CA  . TYR B 2 37  ? 4.795   -1.443  -7.040  1.00 91.68 37  B 1 
ATOM 1460 C C   . TYR B 2 37  ? 4.495   -1.978  -8.442  1.00 92.15 37  B 1 
ATOM 1461 O O   . TYR B 2 37  ? 4.157   -3.153  -8.584  1.00 91.26 37  B 1 
ATOM 1462 C CB  . TYR B 2 37  ? 3.572   -0.726  -6.458  1.00 90.36 37  B 1 
ATOM 1463 C CG  . TYR B 2 37  ? 3.565   -0.463  -4.958  1.00 89.06 37  B 1 
ATOM 1464 C CD1 . TYR B 2 37  ? 4.623   -0.857  -4.118  1.00 84.47 37  B 1 
ATOM 1465 C CD2 . TYR B 2 37  ? 2.438   0.164   -4.384  1.00 84.75 37  B 1 
ATOM 1466 C CE1 . TYR B 2 37  ? 4.563   -0.633  -2.732  1.00 83.23 37  B 1 
ATOM 1467 C CE2 . TYR B 2 37  ? 2.367   0.387   -3.003  1.00 83.28 37  B 1 
ATOM 1468 C CZ  . TYR B 2 37  ? 3.430   -0.016  -2.180  1.00 83.98 37  B 1 
ATOM 1469 O OH  . TYR B 2 37  ? 3.356   0.201   -0.819  1.00 80.64 37  B 1 
ATOM 1470 N N   . SER B 2 38  ? 4.706   -1.184  -9.487  1.00 93.04 38  B 1 
ATOM 1471 C CA  . SER B 2 38  ? 4.560   -1.645  -10.866 1.00 93.31 38  B 1 
ATOM 1472 C C   . SER B 2 38  ? 5.581   -2.738  -11.217 1.00 93.73 38  B 1 
ATOM 1473 O O   . SER B 2 38  ? 5.216   -3.754  -11.808 1.00 92.43 38  B 1 
ATOM 1474 C CB  . SER B 2 38  ? 4.700   -0.477  -11.849 1.00 92.41 38  B 1 
ATOM 1475 O OG  . SER B 2 38  ? 3.711   0.502   -11.600 1.00 76.79 38  B 1 
ATOM 1476 N N   . LEU B 2 39  ? 6.836   -2.576  -10.795 1.00 93.77 39  B 1 
ATOM 1477 C CA  . LEU B 2 39  ? 7.867   -3.606  -10.980 1.00 93.85 39  B 1 
ATOM 1478 C C   . LEU B 2 39  ? 7.531   -4.891  -10.213 1.00 94.22 39  B 1 
ATOM 1479 O O   . LEU B 2 39  ? 7.557   -5.977  -10.798 1.00 93.12 39  B 1 
ATOM 1480 C CB  . LEU B 2 39  ? 9.239   -3.058  -10.550 1.00 93.00 39  B 1 
ATOM 1481 C CG  . LEU B 2 39  ? 9.826   -1.986  -11.475 1.00 87.27 39  B 1 
ATOM 1482 C CD1 . LEU B 2 39  ? 11.080  -1.393  -10.833 1.00 81.79 39  B 1 
ATOM 1483 C CD2 . LEU B 2 39  ? 10.208  -2.545  -12.847 1.00 81.66 39  B 1 
ATOM 1484 N N   . VAL B 2 40  ? 7.142   -4.775  -8.933  1.00 93.63 40  B 1 
ATOM 1485 C CA  . VAL B 2 40  ? 6.717   -5.920  -8.109  1.00 93.47 40  B 1 
ATOM 1486 C C   . VAL B 2 40  ? 5.552   -6.647  -8.768  1.00 93.81 40  B 1 
ATOM 1487 O O   . VAL B 2 40  ? 5.587   -7.872  -8.898  1.00 92.99 40  B 1 
ATOM 1488 C CB  . VAL B 2 40  ? 6.362   -5.466  -6.679  1.00 92.39 40  B 1 
ATOM 1489 C CG1 . VAL B 2 40  ? 5.690   -6.567  -5.851  1.00 88.09 40  B 1 
ATOM 1490 C CG2 . VAL B 2 40  ? 7.619   -5.040  -5.918  1.00 88.63 40  B 1 
ATOM 1491 N N   . PHE B 2 41  ? 4.548   -5.912  -9.252  1.00 94.10 41  B 1 
ATOM 1492 C CA  . PHE B 2 41  ? 3.402   -6.489  -9.935  1.00 94.60 41  B 1 
ATOM 1493 C C   . PHE B 2 41  ? 3.816   -7.262  -11.191 1.00 94.83 41  B 1 
ATOM 1494 O O   . PHE B 2 41  ? 3.461   -8.424  -11.334 1.00 94.24 41  B 1 
ATOM 1495 C CB  . PHE B 2 41  ? 2.384   -5.397  -10.270 1.00 94.39 41  B 1 
ATOM 1496 C CG  . PHE B 2 41  ? 1.183   -5.923  -11.023 1.00 94.57 41  B 1 
ATOM 1497 C CD1 . PHE B 2 41  ? 1.087   -5.737  -12.418 1.00 92.60 41  B 1 
ATOM 1498 C CD2 . PHE B 2 41  ? 0.192   -6.642  -10.350 1.00 92.79 41  B 1 
ATOM 1499 C CE1 . PHE B 2 41  ? -0.017  -6.266  -13.124 1.00 92.06 41  B 1 
ATOM 1500 C CE2 . PHE B 2 41  ? -0.910  -7.173  -11.049 1.00 91.86 41  B 1 
ATOM 1501 C CZ  . PHE B 2 41  ? -1.012  -6.979  -12.433 1.00 92.46 41  B 1 
ATOM 1502 N N   . ILE B 2 42  ? 4.613   -6.669  -12.078 1.00 95.45 42  B 1 
ATOM 1503 C CA  . ILE B 2 42  ? 5.020   -7.300  -13.339 1.00 95.36 42  B 1 
ATOM 1504 C C   . ILE B 2 42  ? 5.821   -8.583  -13.072 1.00 95.33 42  B 1 
ATOM 1505 O O   . ILE B 2 42  ? 5.463   -9.646  -13.576 1.00 94.51 42  B 1 
ATOM 1506 C CB  . ILE B 2 42  ? 5.811   -6.305  -14.218 1.00 94.76 42  B 1 
ATOM 1507 C CG1 . ILE B 2 42  ? 4.893   -5.154  -14.700 1.00 89.57 42  B 1 
ATOM 1508 C CG2 . ILE B 2 42  ? 6.429   -7.010  -15.440 1.00 88.65 42  B 1 
ATOM 1509 C CD1 . ILE B 2 42  ? 5.674   -3.933  -15.204 1.00 80.96 42  B 1 
ATOM 1510 N N   . PHE B 2 43  ? 6.889   -8.497  -12.260 1.00 95.27 43  B 1 
ATOM 1511 C CA  . PHE B 2 43  ? 7.743   -9.644  -11.997 1.00 95.09 43  B 1 
ATOM 1512 C C   . PHE B 2 43  ? 7.028   -10.736 -11.205 1.00 94.86 43  B 1 
ATOM 1513 O O   . PHE B 2 43  ? 7.130   -11.918 -11.561 1.00 92.93 43  B 1 
ATOM 1514 C CB  . PHE B 2 43  ? 9.022   -9.193  -11.283 1.00 94.12 43  B 1 
ATOM 1515 C CG  . PHE B 2 43  ? 10.013  -8.476  -12.179 1.00 92.06 43  B 1 
ATOM 1516 C CD1 . PHE B 2 43  ? 10.646  -9.172  -13.221 1.00 85.98 43  B 1 
ATOM 1517 C CD2 . PHE B 2 43  ? 10.305  -7.119  -11.980 1.00 85.52 43  B 1 
ATOM 1518 C CE1 . PHE B 2 43  ? 11.556  -8.513  -14.061 1.00 83.58 43  B 1 
ATOM 1519 C CE2 . PHE B 2 43  ? 11.214  -6.460  -12.822 1.00 83.48 43  B 1 
ATOM 1520 C CZ  . PHE B 2 43  ? 11.838  -7.152  -13.865 1.00 84.81 43  B 1 
ATOM 1521 N N   . GLY B 2 44  ? 6.260   -10.372 -10.186 1.00 95.15 44  B 1 
ATOM 1522 C CA  . GLY B 2 44  ? 5.494   -11.308 -9.381  1.00 94.95 44  B 1 
ATOM 1523 C C   . GLY B 2 44  ? 4.394   -11.997 -10.180 1.00 95.36 44  B 1 
ATOM 1524 O O   . GLY B 2 44  ? 4.260   -13.223 -10.129 1.00 94.39 44  B 1 
ATOM 1525 N N   . PHE B 2 45  ? 3.649   -11.246 -10.998 1.00 95.90 45  B 1 
ATOM 1526 C CA  . PHE B 2 45  ? 2.576   -11.792 -11.820 1.00 95.82 45  B 1 
ATOM 1527 C C   . PHE B 2 45  ? 3.117   -12.763 -12.871 1.00 95.59 45  B 1 
ATOM 1528 O O   . PHE B 2 45  ? 2.635   -13.891 -12.980 1.00 94.55 45  B 1 
ATOM 1529 C CB  . PHE B 2 45  ? 1.781   -10.647 -12.460 1.00 95.64 45  B 1 
ATOM 1530 C CG  . PHE B 2 45  ? 0.537   -11.111 -13.174 1.00 94.66 45  B 1 
ATOM 1531 C CD1 . PHE B 2 45  ? 0.558   -11.358 -14.552 1.00 90.49 45  B 1 
ATOM 1532 C CD2 . PHE B 2 45  ? -0.646  -11.317 -12.448 1.00 90.69 45  B 1 
ATOM 1533 C CE1 . PHE B 2 45  ? -0.603  -11.814 -15.200 1.00 89.66 45  B 1 
ATOM 1534 C CE2 . PHE B 2 45  ? -1.816  -11.773 -13.095 1.00 89.72 45  B 1 
ATOM 1535 C CZ  . PHE B 2 45  ? -1.787  -12.024 -14.467 1.00 90.40 45  B 1 
ATOM 1536 N N   . VAL B 2 46  ? 4.161   -12.387 -13.604 1.00 95.36 46  B 1 
ATOM 1537 C CA  . VAL B 2 46  ? 4.798   -13.268 -14.596 1.00 94.94 46  B 1 
ATOM 1538 C C   . VAL B 2 46  ? 5.361   -14.519 -13.931 1.00 94.72 46  B 1 
ATOM 1539 O O   . VAL B 2 46  ? 5.114   -15.630 -14.407 1.00 93.74 46  B 1 
ATOM 1540 C CB  . VAL B 2 46  ? 5.873   -12.512 -15.398 1.00 93.83 46  B 1 
ATOM 1541 C CG1 . VAL B 2 46  ? 6.676   -13.434 -16.312 1.00 88.22 46  B 1 
ATOM 1542 C CG2 . VAL B 2 46  ? 5.232   -11.446 -16.294 1.00 88.39 46  B 1 
ATOM 1543 N N   . GLY B 2 47  ? 6.082   -14.378 -12.814 1.00 94.16 47  B 1 
ATOM 1544 C CA  . GLY B 2 47  ? 6.676   -15.497 -12.084 1.00 93.83 47  B 1 
ATOM 1545 C C   . GLY B 2 47  ? 5.632   -16.500 -11.579 1.00 94.16 47  B 1 
ATOM 1546 O O   . GLY B 2 47  ? 5.744   -17.695 -11.856 1.00 93.04 47  B 1 
ATOM 1547 N N   . ASN B 2 48  ? 4.585   -16.023 -10.908 1.00 94.85 48  B 1 
ATOM 1548 C CA  . ASN B 2 48  ? 3.530   -16.880 -10.366 1.00 94.73 48  B 1 
ATOM 1549 C C   . ASN B 2 48  ? 2.661   -17.510 -11.467 1.00 94.40 48  B 1 
ATOM 1550 O O   . ASN B 2 48  ? 2.339   -18.696 -11.389 1.00 92.90 48  B 1 
ATOM 1551 C CB  . ASN B 2 48  ? 2.707   -16.084 -9.337  1.00 94.67 48  B 1 
ATOM 1552 C CG  . ASN B 2 48  ? 3.475   -15.934 -8.030  1.00 93.93 48  B 1 
ATOM 1553 O OD1 . ASN B 2 48  ? 3.767   -16.919 -7.367  1.00 85.44 48  B 1 
ATOM 1554 N ND2 . ASN B 2 48  ? 3.865   -14.740 -7.663  1.00 86.51 48  B 1 
ATOM 1555 N N   . MET B 2 49  ? 2.354   -16.778 -12.547 1.00 95.49 49  B 1 
ATOM 1556 C CA  . MET B 2 49  ? 1.653   -17.350 -13.699 1.00 95.16 49  B 1 
ATOM 1557 C C   . MET B 2 49  ? 2.458   -18.462 -14.382 1.00 94.97 49  B 1 
ATOM 1558 O O   . MET B 2 49  ? 1.890   -19.492 -14.745 1.00 93.53 49  B 1 
ATOM 1559 C CB  . MET B 2 49  ? 1.297   -16.252 -14.711 1.00 94.72 49  B 1 
ATOM 1560 C CG  . MET B 2 49  ? 0.090   -15.419 -14.253 1.00 87.04 49  B 1 
ATOM 1561 S SD  . MET B 2 49  ? -1.470  -16.345 -14.040 1.00 84.75 49  B 1 
ATOM 1562 C CE  . MET B 2 49  ? -1.812  -16.866 -15.733 1.00 72.14 49  B 1 
ATOM 1563 N N   . LEU B 2 50  ? 3.781   -18.312 -14.508 1.00 93.39 50  B 1 
ATOM 1564 C CA  . LEU B 2 50  ? 4.646   -19.372 -15.025 1.00 92.67 50  B 1 
ATOM 1565 C C   . LEU B 2 50  ? 4.616   -20.616 -14.137 1.00 92.56 50  B 1 
ATOM 1566 O O   . LEU B 2 50  ? 4.498   -21.735 -14.652 1.00 90.94 50  B 1 
ATOM 1567 C CB  . LEU B 2 50  ? 6.091   -18.855 -15.173 1.00 91.09 50  B 1 
ATOM 1568 C CG  . LEU B 2 50  ? 6.321   -17.948 -16.394 1.00 82.48 50  B 1 
ATOM 1569 C CD1 . LEU B 2 50  ? 7.713   -17.310 -16.298 1.00 78.49 50  B 1 
ATOM 1570 C CD2 . LEU B 2 50  ? 6.246   -18.726 -17.713 1.00 77.85 50  B 1 
ATOM 1571 N N   . VAL B 2 51  ? 4.664   -20.462 -12.811 1.00 93.36 51  B 1 
ATOM 1572 C CA  . VAL B 2 51  ? 4.554   -21.577 -11.863 1.00 93.21 51  B 1 
ATOM 1573 C C   . VAL B 2 51  ? 3.229   -22.318 -12.049 1.00 93.07 51  B 1 
ATOM 1574 O O   . VAL B 2 51  ? 3.238   -23.538 -12.213 1.00 91.76 51  B 1 
ATOM 1575 C CB  . VAL B 2 51  ? 4.734   -21.108 -10.408 1.00 92.86 51  B 1 
ATOM 1576 C CG1 . VAL B 2 51  ? 4.403   -22.197 -9.380  1.00 89.08 51  B 1 
ATOM 1577 C CG2 . VAL B 2 51  ? 6.187   -20.697 -10.168 1.00 89.70 51  B 1 
ATOM 1578 N N   . ILE B 2 52  ? 2.104   -21.599 -12.101 1.00 93.93 52  B 1 
ATOM 1579 C CA  . ILE B 2 52  ? 0.772   -22.189 -12.291 1.00 93.73 52  B 1 
ATOM 1580 C C   . ILE B 2 52  ? 0.690   -22.945 -13.620 1.00 93.07 52  B 1 
ATOM 1581 O O   . ILE B 2 52  ? 0.254   -24.101 -13.651 1.00 91.35 52  B 1 
ATOM 1582 C CB  . ILE B 2 52  ? -0.321  -21.104 -12.173 1.00 93.67 52  B 1 
ATOM 1583 C CG1 . ILE B 2 52  ? -0.395  -20.612 -10.707 1.00 91.14 52  B 1 
ATOM 1584 C CG2 . ILE B 2 52  ? -1.698  -21.629 -12.627 1.00 91.20 52  B 1 
ATOM 1585 C CD1 . ILE B 2 52  ? -1.300  -19.394 -10.508 1.00 87.77 52  B 1 
ATOM 1586 N N   . LEU B 2 53  ? 1.144   -22.342 -14.717 1.00 92.31 53  B 1 
ATOM 1587 C CA  . LEU B 2 53  ? 1.118   -22.967 -16.036 1.00 91.44 53  B 1 
ATOM 1588 C C   . LEU B 2 53  ? 1.945   -24.256 -16.086 1.00 90.86 53  B 1 
ATOM 1589 O O   . LEU B 2 53  ? 1.496   -25.251 -16.655 1.00 88.67 53  B 1 
ATOM 1590 C CB  . LEU B 2 53  ? 1.619   -21.961 -17.093 1.00 90.63 53  B 1 
ATOM 1591 C CG  . LEU B 2 53  ? 0.631   -20.820 -17.411 1.00 85.40 53  B 1 
ATOM 1592 C CD1 . LEU B 2 53  ? 1.330   -19.783 -18.290 1.00 80.45 53  B 1 
ATOM 1593 C CD2 . LEU B 2 53  ? -0.608  -21.323 -18.151 1.00 80.20 53  B 1 
ATOM 1594 N N   . ILE B 2 54  ? 3.123   -24.279 -15.459 1.00 91.17 54  B 1 
ATOM 1595 C CA  . ILE B 2 54  ? 3.971   -25.481 -15.394 1.00 90.57 54  B 1 
ATOM 1596 C C   . ILE B 2 54  ? 3.334   -26.559 -14.515 1.00 89.86 54  B 1 
ATOM 1597 O O   . ILE B 2 54  ? 3.322   -27.731 -14.897 1.00 87.88 54  B 1 
ATOM 1598 C CB  . ILE B 2 54  ? 5.392   -25.114 -14.917 1.00 89.93 54  B 1 
ATOM 1599 C CG1 . ILE B 2 54  ? 6.093   -24.256 -15.989 1.00 85.77 54  B 1 
ATOM 1600 C CG2 . ILE B 2 54  ? 6.228   -26.377 -14.628 1.00 85.13 54  B 1 
ATOM 1601 C CD1 . ILE B 2 54  ? 7.317   -23.528 -15.451 1.00 76.80 54  B 1 
ATOM 1602 N N   . LEU B 2 55  ? 2.772   -26.194 -13.356 1.00 90.91 55  B 1 
ATOM 1603 C CA  . LEU B 2 55  ? 2.120   -27.142 -12.456 1.00 90.31 55  B 1 
ATOM 1604 C C   . LEU B 2 55  ? 0.916   -27.817 -13.119 1.00 89.28 55  B 1 
ATOM 1605 O O   . LEU B 2 55  ? 0.783   -29.034 -13.031 1.00 86.29 55  B 1 
ATOM 1606 C CB  . LEU B 2 55  ? 1.705   -26.430 -11.161 1.00 90.12 55  B 1 
ATOM 1607 C CG  . LEU B 2 55  ? 2.881   -26.131 -10.206 1.00 88.94 55  B 1 
ATOM 1608 C CD1 . LEU B 2 55  ? 2.403   -25.234 -9.071  1.00 86.22 55  B 1 
ATOM 1609 C CD2 . LEU B 2 55  ? 3.444   -27.413 -9.589  1.00 86.34 55  B 1 
ATOM 1610 N N   . ILE B 2 56  ? 0.078   -27.062 -13.824 1.00 90.93 56  B 1 
ATOM 1611 C CA  . ILE B 2 56  ? -1.125  -27.584 -14.486 1.00 90.23 56  B 1 
ATOM 1612 C C   . ILE B 2 56  ? -0.768  -28.376 -15.752 1.00 88.72 56  B 1 
ATOM 1613 O O   . ILE B 2 56  ? -1.204  -29.517 -15.912 1.00 84.88 56  B 1 
ATOM 1614 C CB  . ILE B 2 56  ? -2.128  -26.437 -14.758 1.00 89.66 56  B 1 
ATOM 1615 C CG1 . ILE B 2 56  ? -2.621  -25.850 -13.416 1.00 84.16 56  B 1 
ATOM 1616 C CG2 . ILE B 2 56  ? -3.313  -26.940 -15.600 1.00 82.42 56  B 1 
ATOM 1617 C CD1 . ILE B 2 56  ? -3.518  -24.610 -13.559 1.00 77.67 56  B 1 
ATOM 1618 N N   . ASN B 2 57  ? 0.048   -27.814 -16.646 1.00 89.03 57  B 1 
ATOM 1619 C CA  . ASN B 2 57  ? 0.280   -28.397 -17.974 1.00 87.04 57  B 1 
ATOM 1620 C C   . ASN B 2 57  ? 1.377   -29.467 -18.001 1.00 85.86 57  B 1 
ATOM 1621 O O   . ASN B 2 57  ? 1.293   -30.408 -18.793 1.00 80.53 57  B 1 
ATOM 1622 C CB  . ASN B 2 57  ? 0.599   -27.273 -18.978 1.00 84.77 57  B 1 
ATOM 1623 C CG  . ASN B 2 57  ? -0.581  -26.350 -19.207 1.00 79.69 57  B 1 
ATOM 1624 O OD1 . ASN B 2 57  ? -1.723  -26.749 -19.251 1.00 69.95 57  B 1 
ATOM 1625 N ND2 . ASN B 2 57  ? -0.333  -25.068 -19.392 1.00 69.94 57  B 1 
ATOM 1626 N N   . CYS B 2 58  ? 2.413   -29.346 -17.150 1.00 85.78 58  B 1 
ATOM 1627 C CA  . CYS B 2 58  ? 3.578   -30.227 -17.187 1.00 83.44 58  B 1 
ATOM 1628 C C   . CYS B 2 58  ? 3.566   -31.242 -16.042 1.00 82.83 58  B 1 
ATOM 1629 O O   . CYS B 2 58  ? 3.638   -32.443 -16.293 1.00 77.09 58  B 1 
ATOM 1630 C CB  . CYS B 2 58  ? 4.875   -29.393 -17.194 1.00 80.24 58  B 1 
ATOM 1631 S SG  . CYS B 2 58  ? 4.905   -28.243 -18.601 1.00 72.92 58  B 1 
ATOM 1632 N N   . LYS B 2 59  ? 3.461   -30.776 -14.783 1.00 82.44 59  B 1 
ATOM 1633 C CA  . LYS B 2 59  ? 3.490   -31.672 -13.615 1.00 80.71 59  B 1 
ATOM 1634 C C   . LYS B 2 59  ? 2.153   -32.361 -13.332 1.00 80.41 59  B 1 
ATOM 1635 O O   . LYS B 2 59  ? 2.164   -33.434 -12.732 1.00 74.74 59  B 1 
ATOM 1636 C CB  . LYS B 2 59  ? 3.965   -30.915 -12.374 1.00 77.34 59  B 1 
ATOM 1637 C CG  . LYS B 2 59  ? 5.492   -30.781 -12.310 1.00 73.26 59  B 1 
ATOM 1638 C CD  . LYS B 2 59  ? 5.865   -30.226 -10.941 1.00 70.68 59  B 1 
ATOM 1639 C CE  . LYS B 2 59  ? 7.249   -30.632 -10.447 1.00 66.01 59  B 1 
ATOM 1640 N NZ  . LYS B 2 59  ? 7.304   -30.456 -8.977  1.00 60.43 59  B 1 
ATOM 1641 N N   . ARG B 2 60  ? 1.033   -31.787 -13.757 1.00 84.17 60  B 1 
ATOM 1642 C CA  . ARG B 2 60  ? -0.332  -32.310 -13.565 1.00 85.17 60  B 1 
ATOM 1643 C C   . ARG B 2 60  ? -0.690  -32.604 -12.098 1.00 85.54 60  B 1 
ATOM 1644 O O   . ARG B 2 60  ? -1.454  -33.521 -11.842 1.00 78.67 60  B 1 
ATOM 1645 C CB  . ARG B 2 60  ? -0.598  -33.522 -14.472 1.00 79.94 60  B 1 
ATOM 1646 C CG  . ARG B 2 60  ? -0.390  -33.246 -15.971 1.00 72.65 60  B 1 
ATOM 1647 C CD  . ARG B 2 60  ? -0.810  -34.489 -16.768 1.00 66.79 60  B 1 
ATOM 1648 N NE  . ARG B 2 60  ? -0.684  -34.291 -18.218 1.00 58.75 60  B 1 
ATOM 1649 C CZ  . ARG B 2 60  ? -1.036  -35.150 -19.161 1.00 51.69 60  B 1 
ATOM 1650 N NH1 . ARG B 2 60  ? -1.529  -36.316 -18.866 1.00 47.04 60  B 1 
ATOM 1651 N NH2 . ARG B 2 60  ? -0.901  -34.847 -20.415 1.00 45.74 60  B 1 
ATOM 1652 N N   . LEU B 2 61  ? -0.140  -31.840 -11.139 1.00 83.95 61  B 1 
ATOM 1653 C CA  . LEU B 2 61  ? -0.465  -31.884 -9.703  1.00 85.07 61  B 1 
ATOM 1654 C C   . LEU B 2 61  ? -0.396  -33.301 -9.097  1.00 85.49 61  B 1 
ATOM 1655 O O   . LEU B 2 61  ? -1.306  -33.762 -8.410  1.00 80.45 61  B 1 
ATOM 1656 C CB  . LEU B 2 61  ? -1.825  -31.199 -9.458  1.00 82.62 61  B 1 
ATOM 1657 C CG  . LEU B 2 61  ? -1.920  -29.738 -9.950  1.00 82.41 61  B 1 
ATOM 1658 C CD1 . LEU B 2 61  ? -3.358  -29.242 -9.822  1.00 77.46 61  B 1 
ATOM 1659 C CD2 . LEU B 2 61  ? -1.003  -28.821 -9.160  1.00 79.39 61  B 1 
ATOM 1660 N N   . LYS B 2 62  ? 0.704   -34.022 -9.360  1.00 85.44 62  B 1 
ATOM 1661 C CA  . LYS B 2 62  ? 0.862   -35.425 -8.944  1.00 85.15 62  B 1 
ATOM 1662 C C   . LYS B 2 62  ? 1.285   -35.595 -7.481  1.00 85.68 62  B 1 
ATOM 1663 O O   . LYS B 2 62  ? 1.241   -36.713 -6.975  1.00 80.01 62  B 1 
ATOM 1664 C CB  . LYS B 2 62  ? 1.859   -36.138 -9.868  1.00 81.66 62  B 1 
ATOM 1665 C CG  . LYS B 2 62  ? 1.331   -36.258 -11.301 1.00 75.53 62  B 1 
ATOM 1666 C CD  . LYS B 2 62  ? 2.327   -37.041 -12.165 1.00 68.57 62  B 1 
ATOM 1667 C CE  . LYS B 2 62  ? 1.798   -37.194 -13.589 1.00 59.60 62  B 1 
ATOM 1668 N NZ  . LYS B 2 62  ? 2.705   -38.027 -14.428 1.00 52.05 62  B 1 
ATOM 1669 N N   . SER B 2 63  ? 1.744   -34.546 -6.817  1.00 87.20 63  B 1 
ATOM 1670 C CA  . SER B 2 63  ? 2.245   -34.606 -5.447  1.00 87.76 63  B 1 
ATOM 1671 C C   . SER B 2 63  ? 1.585   -33.560 -4.552  1.00 89.11 63  B 1 
ATOM 1672 O O   . SER B 2 63  ? 1.100   -32.533 -5.019  1.00 87.05 63  B 1 
ATOM 1673 C CB  . SER B 2 63  ? 3.769   -34.465 -5.427  1.00 84.03 63  B 1 
ATOM 1674 O OG  . SER B 2 63  ? 4.173   -33.147 -5.713  1.00 74.17 63  B 1 
ATOM 1675 N N   . MET B 2 64  ? 1.607   -33.817 -3.232  1.00 89.02 64  B 1 
ATOM 1676 C CA  . MET B 2 64  ? 1.180   -32.863 -2.206  1.00 90.47 64  B 1 
ATOM 1677 C C   . MET B 2 64  ? 1.952   -31.542 -2.292  1.00 91.12 64  B 1 
ATOM 1678 O O   . MET B 2 64  ? 1.364   -30.467 -2.191  1.00 89.23 64  B 1 
ATOM 1679 C CB  . MET B 2 64  ? 1.384   -33.549 -0.855  1.00 88.46 64  B 1 
ATOM 1680 C CG  . MET B 2 64  ? 0.990   -32.714 0.356   1.00 83.32 64  B 1 
ATOM 1681 S SD  . MET B 2 64  ? 1.210   -33.707 1.858   1.00 81.44 64  B 1 
ATOM 1682 C CE  . MET B 2 64  ? 0.955   -32.480 3.137   1.00 74.51 64  B 1 
ATOM 1683 N N   . THR B 2 65  ? 3.262   -31.619 -2.572  1.00 90.59 65  B 1 
ATOM 1684 C CA  . THR B 2 65  ? 4.109   -30.440 -2.783  1.00 90.49 65  B 1 
ATOM 1685 C C   . THR B 2 65  ? 3.627   -29.592 -3.963  1.00 91.45 65  B 1 
ATOM 1686 O O   . THR B 2 65  ? 3.637   -28.370 -3.876  1.00 90.56 65  B 1 
ATOM 1687 C CB  . THR B 2 65  ? 5.563   -30.846 -3.049  1.00 88.58 65  B 1 
ATOM 1688 O OG1 . THR B 2 65  ? 5.985   -31.864 -2.172  1.00 80.11 65  B 1 
ATOM 1689 C CG2 . THR B 2 65  ? 6.533   -29.680 -2.900  1.00 79.19 65  B 1 
ATOM 1690 N N   . ASP B 2 66  ? 3.172   -30.214 -5.059  1.00 91.55 66  B 1 
ATOM 1691 C CA  . ASP B 2 66  ? 2.663   -29.487 -6.225  1.00 91.56 66  B 1 
ATOM 1692 C C   . ASP B 2 66  ? 1.361   -28.736 -5.898  1.00 92.76 66  B 1 
ATOM 1693 O O   . ASP B 2 66  ? 1.154   -27.630 -6.390  1.00 92.02 66  B 1 
ATOM 1694 C CB  . ASP B 2 66  ? 2.440   -30.433 -7.408  1.00 89.95 66  B 1 
ATOM 1695 C CG  . ASP B 2 66  ? 3.705   -31.141 -7.914  1.00 86.81 66  B 1 
ATOM 1696 O OD1 . ASP B 2 66  ? 4.821   -30.576 -7.870  1.00 82.80 66  B 1 
ATOM 1697 O OD2 . ASP B 2 66  ? 3.572   -32.287 -8.391  1.00 83.22 66  B 1 
ATOM 1698 N N   . ILE B 2 67  ? 0.500   -29.296 -5.022  1.00 93.06 67  B 1 
ATOM 1699 C CA  . ILE B 2 67  ? -0.718  -28.631 -4.549  1.00 93.68 67  B 1 
ATOM 1700 C C   . ILE B 2 67  ? -0.378  -27.425 -3.691  1.00 94.30 67  B 1 
ATOM 1701 O O   . ILE B 2 67  ? -0.955  -26.356 -3.884  1.00 93.75 67  B 1 
ATOM 1702 C CB  . ILE B 2 67  ? -1.623  -29.623 -3.782  1.00 93.02 67  B 1 
ATOM 1703 C CG1 . ILE B 2 67  ? -2.096  -30.723 -4.753  1.00 88.03 67  B 1 
ATOM 1704 C CG2 . ILE B 2 67  ? -2.827  -28.915 -3.142  1.00 87.34 67  B 1 
ATOM 1705 C CD1 . ILE B 2 67  ? -2.829  -31.855 -4.054  1.00 76.90 67  B 1 
ATOM 1706 N N   . TYR B 2 68  ? 0.581   -27.551 -2.757  1.00 94.22 68  B 1 
ATOM 1707 C CA  . TYR B 2 68  ? 1.007   -26.423 -1.930  1.00 94.61 68  B 1 
ATOM 1708 C C   . TYR B 2 68  ? 1.679   -25.326 -2.747  1.00 94.87 68  B 1 
ATOM 1709 O O   . TYR B 2 68  ? 1.398   -24.153 -2.514  1.00 94.01 68  B 1 
ATOM 1710 C CB  . TYR B 2 68  ? 1.903   -26.918 -0.799  1.00 94.57 68  B 1 
ATOM 1711 C CG  . TYR B 2 68  ? 1.245   -27.810 0.235   1.00 94.73 68  B 1 
ATOM 1712 C CD1 . TYR B 2 68  ? -0.154  -27.825 0.424   1.00 92.80 68  B 1 
ATOM 1713 C CD2 . TYR B 2 68  ? 2.058   -28.599 1.067   1.00 92.86 68  B 1 
ATOM 1714 C CE1 . TYR B 2 68  ? -0.732  -28.597 1.440   1.00 92.27 68  B 1 
ATOM 1715 C CE2 . TYR B 2 68  ? 1.489   -29.371 2.089   1.00 92.28 68  B 1 
ATOM 1716 C CZ  . TYR B 2 68  ? 0.095   -29.365 2.280   1.00 93.51 68  B 1 
ATOM 1717 O OH  . TYR B 2 68  ? -0.467  -30.094 3.295   1.00 92.11 68  B 1 
ATOM 1718 N N   . LEU B 2 69  ? 2.490   -25.677 -3.752  1.00 93.92 69  B 1 
ATOM 1719 C CA  . LEU B 2 69  ? 3.081   -24.700 -4.669  1.00 93.78 69  B 1 
ATOM 1720 C C   . LEU B 2 69  ? 2.019   -23.986 -5.512  1.00 94.45 69  B 1 
ATOM 1721 O O   . LEU B 2 69  ? 2.140   -22.782 -5.728  1.00 93.82 69  B 1 
ATOM 1722 C CB  . LEU B 2 69  ? 4.088   -25.395 -5.590  1.00 92.70 69  B 1 
ATOM 1723 C CG  . LEU B 2 69  ? 5.410   -25.792 -4.915  1.00 86.70 69  B 1 
ATOM 1724 C CD1 . LEU B 2 69  ? 6.247   -26.636 -5.893  1.00 83.30 69  B 1 
ATOM 1725 C CD2 . LEU B 2 69  ? 6.238   -24.572 -4.524  1.00 83.07 69  B 1 
ATOM 1726 N N   . LEU B 2 70  ? 0.971   -24.689 -5.966  1.00 94.71 70  B 1 
ATOM 1727 C CA  . LEU B 2 70  ? -0.143  -24.078 -6.684  1.00 95.06 70  B 1 
ATOM 1728 C C   . LEU B 2 70  ? -0.884  -23.076 -5.797  1.00 95.58 70  B 1 
ATOM 1729 O O   . LEU B 2 70  ? -1.122  -21.947 -6.224  1.00 95.22 70  B 1 
ATOM 1730 C CB  . LEU B 2 70  ? -1.088  -25.174 -7.197  1.00 94.76 70  B 1 
ATOM 1731 C CG  . LEU B 2 70  ? -2.315  -24.629 -7.971  1.00 93.43 70  B 1 
ATOM 1732 C CD1 . LEU B 2 70  ? -1.903  -23.990 -9.294  1.00 89.98 70  B 1 
ATOM 1733 C CD2 . LEU B 2 70  ? -3.287  -25.760 -8.265  1.00 89.85 70  B 1 
ATOM 1734 N N   . ASN B 2 71  ? -1.232  -23.474 -4.564  1.00 95.69 71  B 1 
ATOM 1735 C CA  . ASN B 2 71  ? -1.945  -22.607 -3.634  1.00 95.96 71  B 1 
ATOM 1736 C C   . ASN B 2 71  ? -1.107  -21.403 -3.189  1.00 96.29 71  B 1 
ATOM 1737 O O   . ASN B 2 71  ? -1.648  -20.310 -3.091  1.00 95.65 71  B 1 
ATOM 1738 C CB  . ASN B 2 71  ? -2.434  -23.426 -2.439  1.00 95.86 71  B 1 
ATOM 1739 C CG  . ASN B 2 71  ? -3.628  -24.291 -2.795  1.00 94.69 71  B 1 
ATOM 1740 O OD1 . ASN B 2 71  ? -4.725  -23.820 -3.018  1.00 85.88 71  B 1 
ATOM 1741 N ND2 . ASN B 2 71  ? -3.447  -25.590 -2.867  1.00 86.31 71  B 1 
ATOM 1742 N N   . LEU B 2 72  ? 0.210   -21.562 -3.005  1.00 95.98 72  B 1 
ATOM 1743 C CA  . LEU B 2 72  ? 1.124   -20.450 -2.749  1.00 96.00 72  B 1 
ATOM 1744 C C   . LEU B 2 72  ? 1.111   -19.455 -3.911  1.00 96.23 72  B 1 
ATOM 1745 O O   . LEU B 2 72  ? 0.946   -18.264 -3.688  1.00 95.52 72  B 1 
ATOM 1746 C CB  . LEU B 2 72  ? 2.537   -20.998 -2.481  1.00 95.64 72  B 1 
ATOM 1747 C CG  . LEU B 2 72  ? 3.595   -19.900 -2.238  1.00 94.61 72  B 1 
ATOM 1748 C CD1 . LEU B 2 72  ? 3.283   -19.060 -0.998  1.00 92.50 72  B 1 
ATOM 1749 C CD2 . LEU B 2 72  ? 4.973   -20.548 -2.030  1.00 92.21 72  B 1 
ATOM 1750 N N   . ALA B 2 73  ? 1.203   -19.928 -5.154  1.00 96.13 73  B 1 
ATOM 1751 C CA  . ALA B 2 73  ? 1.159   -19.055 -6.325  1.00 95.98 73  B 1 
ATOM 1752 C C   . ALA B 2 73  ? -0.196  -18.342 -6.476  1.00 96.08 73  B 1 
ATOM 1753 O O   . ALA B 2 73  ? -0.236  -17.175 -6.871  1.00 95.04 73  B 1 
ATOM 1754 C CB  . ALA B 2 73  ? 1.503   -19.888 -7.561  1.00 95.30 73  B 1 
ATOM 1755 N N   . ILE B 2 74  ? -1.326  -19.000 -6.126  1.00 96.58 74  B 1 
ATOM 1756 C CA  . ILE B 2 74  ? -2.648  -18.360 -6.095  1.00 96.62 74  B 1 
ATOM 1757 C C   . ILE B 2 74  ? -2.710  -17.289 -5.000  1.00 96.56 74  B 1 
ATOM 1758 O O   . ILE B 2 74  ? -3.233  -16.202 -5.237  1.00 95.62 74  B 1 
ATOM 1759 C CB  . ILE B 2 74  ? -3.763  -19.415 -5.929  1.00 96.22 74  B 1 
ATOM 1760 C CG1 . ILE B 2 74  ? -3.856  -20.318 -7.182  1.00 93.70 74  B 1 
ATOM 1761 C CG2 . ILE B 2 74  ? -5.133  -18.754 -5.683  1.00 93.71 74  B 1 
ATOM 1762 C CD1 . ILE B 2 74  ? -4.681  -21.585 -6.970  1.00 87.58 74  B 1 
ATOM 1763 N N   . SER B 2 75  ? -2.150  -17.559 -3.817  1.00 96.98 75  B 1 
ATOM 1764 C CA  . SER B 2 75  ? -2.065  -16.586 -2.719  1.00 96.60 75  B 1 
ATOM 1765 C C   . SER B 2 75  ? -1.269  -15.348 -3.118  1.00 96.32 75  B 1 
ATOM 1766 O O   . SER B 2 75  ? -1.736  -14.222 -2.936  1.00 94.60 75  B 1 
ATOM 1767 C CB  . SER B 2 75  ? -1.401  -17.206 -1.481  1.00 95.63 75  B 1 
ATOM 1768 O OG  . SER B 2 75  ? -2.100  -18.344 -1.046  1.00 77.28 75  B 1 
ATOM 1769 N N   . ASP B 2 76  ? -0.110  -15.544 -3.745  1.00 96.44 76  B 1 
ATOM 1770 C CA  . ASP B 2 76  ? 0.719   -14.463 -4.261  1.00 95.70 76  B 1 
ATOM 1771 C C   . ASP B 2 76  ? -0.018  -13.664 -5.337  1.00 95.64 76  B 1 
ATOM 1772 O O   . ASP B 2 76  ? 0.062   -12.440 -5.351  1.00 94.12 76  B 1 
ATOM 1773 C CB  . ASP B 2 76  ? 2.021   -15.029 -4.848  1.00 94.90 76  B 1 
ATOM 1774 C CG  . ASP B 2 76  ? 3.038   -15.541 -3.829  1.00 91.96 76  B 1 
ATOM 1775 O OD1 . ASP B 2 76  ? 2.944   -15.217 -2.630  1.00 87.49 76  B 1 
ATOM 1776 O OD2 . ASP B 2 76  ? 3.991   -16.231 -4.278  1.00 87.59 76  B 1 
ATOM 1777 N N   . LEU B 2 77  ? -0.809  -14.309 -6.216  1.00 96.20 77  B 1 
ATOM 1778 C CA  . LEU B 2 77  ? -1.629  -13.614 -7.204  1.00 95.98 77  B 1 
ATOM 1779 C C   . LEU B 2 77  ? -2.734  -12.772 -6.570  1.00 95.54 77  B 1 
ATOM 1780 O O   . LEU B 2 77  ? -2.944  -11.648 -7.006  1.00 93.91 77  B 1 
ATOM 1781 C CB  . LEU B 2 77  ? -2.230  -14.600 -8.210  1.00 95.33 77  B 1 
ATOM 1782 C CG  . LEU B 2 77  ? -1.230  -15.126 -9.252  1.00 91.91 77  B 1 
ATOM 1783 C CD1 . LEU B 2 77  ? -1.959  -16.142 -10.132 1.00 88.47 77  B 1 
ATOM 1784 C CD2 . LEU B 2 77  ? -0.688  -14.041 -10.163 1.00 88.95 77  B 1 
ATOM 1785 N N   . PHE B 2 78  ? -3.430  -13.268 -5.527  1.00 95.67 78  B 1 
ATOM 1786 C CA  . PHE B 2 78  ? -4.430  -12.479 -4.808  1.00 95.23 78  B 1 
ATOM 1787 C C   . PHE B 2 78  ? -3.816  -11.224 -4.192  1.00 94.57 78  B 1 
ATOM 1788 O O   . PHE B 2 78  ? -4.384  -10.137 -4.313  1.00 92.25 78  B 1 
ATOM 1789 C CB  . PHE B 2 78  ? -5.112  -13.324 -3.724  1.00 94.67 78  B 1 
ATOM 1790 C CG  . PHE B 2 78  ? -6.134  -14.327 -4.193  1.00 94.34 78  B 1 
ATOM 1791 C CD1 . PHE B 2 78  ? -6.489  -14.480 -5.549  1.00 89.57 78  B 1 
ATOM 1792 C CD2 . PHE B 2 78  ? -6.796  -15.117 -3.229  1.00 89.26 78  B 1 
ATOM 1793 C CE1 . PHE B 2 78  ? -7.487  -15.394 -5.928  1.00 87.98 78  B 1 
ATOM 1794 C CE2 . PHE B 2 78  ? -7.791  -16.029 -3.604  1.00 88.70 78  B 1 
ATOM 1795 C CZ  . PHE B 2 78  ? -8.138  -16.169 -4.956  1.00 89.99 78  B 1 
ATOM 1796 N N   . PHE B 2 79  ? -2.643  -11.358 -3.586  1.00 93.37 79  B 1 
ATOM 1797 C CA  . PHE B 2 79  ? -1.889  -10.229 -3.069  1.00 92.55 79  B 1 
ATOM 1798 C C   . PHE B 2 79  ? -1.495  -9.263  -4.195  1.00 92.58 79  B 1 
ATOM 1799 O O   . PHE B 2 79  ? -1.814  -8.073  -4.133  1.00 91.57 79  B 1 
ATOM 1800 C CB  . PHE B 2 79  ? -0.670  -10.786 -2.320  1.00 90.92 79  B 1 
ATOM 1801 C CG  . PHE B 2 79  ? 0.165   -9.710  -1.685  1.00 90.17 79  B 1 
ATOM 1802 C CD1 . PHE B 2 79  ? 1.253   -9.141  -2.375  1.00 86.27 79  B 1 
ATOM 1803 C CD2 . PHE B 2 79  ? -0.140  -9.268  -0.387  1.00 85.60 79  B 1 
ATOM 1804 C CE1 . PHE B 2 79  ? 2.030   -8.145  -1.772  1.00 83.25 79  B 1 
ATOM 1805 C CE2 . PHE B 2 79  ? 0.631   -8.278  0.225   1.00 82.09 79  B 1 
ATOM 1806 C CZ  . PHE B 2 79  ? 1.718   -7.720  -0.467  1.00 82.77 79  B 1 
ATOM 1807 N N   . LEU B 2 80  ? -0.910  -9.768  -5.289  1.00 94.05 80  B 1 
ATOM 1808 C CA  . LEU B 2 80  ? -0.431  -8.973  -6.420  1.00 93.99 80  B 1 
ATOM 1809 C C   . LEU B 2 80  ? -1.546  -8.236  -7.156  1.00 93.68 80  B 1 
ATOM 1810 O O   . LEU B 2 80  ? -1.327  -7.104  -7.574  1.00 92.35 80  B 1 
ATOM 1811 C CB  . LEU B 2 80  ? 0.319   -9.877  -7.397  1.00 93.45 80  B 1 
ATOM 1812 C CG  . LEU B 2 80  ? 1.719   -10.276 -6.917  1.00 91.35 80  B 1 
ATOM 1813 C CD1 . LEU B 2 80  ? 2.234   -11.421 -7.781  1.00 89.50 80  B 1 
ATOM 1814 C CD2 . LEU B 2 80  ? 2.696   -9.105  -7.005  1.00 89.40 80  B 1 
ATOM 1815 N N   . LEU B 2 81  ? -2.749  -8.805  -7.279  1.00 94.39 81  B 1 
ATOM 1816 C CA  . LEU B 2 81  ? -3.890  -8.145  -7.919  1.00 93.94 81  B 1 
ATOM 1817 C C   . LEU B 2 81  ? -4.315  -6.850  -7.205  1.00 93.43 81  B 1 
ATOM 1818 O O   . LEU B 2 81  ? -4.926  -5.991  -7.832  1.00 91.41 81  B 1 
ATOM 1819 C CB  . LEU B 2 81  ? -5.082  -9.123  -7.970  1.00 93.31 81  B 1 
ATOM 1820 C CG  . LEU B 2 81  ? -4.958  -10.206 -9.061  1.00 86.29 81  B 1 
ATOM 1821 C CD1 . LEU B 2 81  ? -6.077  -11.237 -8.877  1.00 80.32 81  B 1 
ATOM 1822 C CD2 . LEU B 2 81  ? -5.061  -9.630  -10.469 1.00 80.72 81  B 1 
ATOM 1823 N N   . THR B 2 82  ? -3.974  -6.690  -5.928  1.00 93.06 82  B 1 
ATOM 1824 C CA  . THR B 2 82  ? -4.268  -5.472  -5.165  1.00 92.35 82  B 1 
ATOM 1825 C C   . THR B 2 82  ? -3.204  -4.385  -5.349  1.00 92.12 82  B 1 
ATOM 1826 O O   . THR B 2 82  ? -3.521  -3.199  -5.252  1.00 90.34 82  B 1 
ATOM 1827 C CB  . THR B 2 82  ? -4.484  -5.764  -3.682  1.00 91.14 82  B 1 
ATOM 1828 O OG1 . THR B 2 82  ? -3.291  -6.092  -3.009  1.00 84.51 82  B 1 
ATOM 1829 C CG2 . THR B 2 82  ? -5.475  -6.894  -3.441  1.00 84.79 82  B 1 
ATOM 1830 N N   . VAL B 2 83  ? -1.974  -4.758  -5.680  1.00 92.82 83  B 1 
ATOM 1831 C CA  . VAL B 2 83  ? -0.818  -3.853  -5.739  1.00 92.31 83  B 1 
ATOM 1832 C C   . VAL B 2 83  ? -1.016  -2.658  -6.693  1.00 91.96 83  B 1 
ATOM 1833 O O   . VAL B 2 83  ? -0.692  -1.541  -6.281  1.00 90.71 83  B 1 
ATOM 1834 C CB  . VAL B 2 83  ? 0.476   -4.632  -6.056  1.00 91.70 83  B 1 
ATOM 1835 C CG1 . VAL B 2 83  ? 1.686   -3.718  -6.268  1.00 87.33 83  B 1 
ATOM 1836 C CG2 . VAL B 2 83  ? 0.823   -5.588  -4.915  1.00 87.85 83  B 1 
ATOM 1837 N N   . PRO B 2 84  ? -1.594  -2.801  -7.907  1.00 92.29 84  B 1 
ATOM 1838 C CA  . PRO B 2 84  ? -1.853  -1.655  -8.784  1.00 91.83 84  B 1 
ATOM 1839 C C   . PRO B 2 84  ? -2.785  -0.603  -8.170  1.00 91.39 84  B 1 
ATOM 1840 O O   . PRO B 2 84  ? -2.602  0.587   -8.402  1.00 88.92 84  B 1 
ATOM 1841 C CB  . PRO B 2 84  ? -2.468  -2.249  -10.056 1.00 90.96 84  B 1 
ATOM 1842 C CG  . PRO B 2 84  ? -1.949  -3.681  -10.077 1.00 89.59 84  B 1 
ATOM 1843 C CD  . PRO B 2 84  ? -1.923  -4.040  -8.602  1.00 92.59 84  B 1 
ATOM 1844 N N   . PHE B 2 85  ? -3.762  -1.029  -7.358  1.00 92.09 85  B 1 
ATOM 1845 C CA  . PHE B 2 85  ? -4.681  -0.120  -6.684  1.00 91.97 85  B 1 
ATOM 1846 C C   . PHE B 2 85  ? -3.985  0.659   -5.573  1.00 91.06 85  B 1 
ATOM 1847 O O   . PHE B 2 85  ? -4.194  1.859   -5.440  1.00 88.94 85  B 1 
ATOM 1848 C CB  . PHE B 2 85  ? -5.885  -0.904  -6.142  1.00 92.06 85  B 1 
ATOM 1849 C CG  . PHE B 2 85  ? -6.699  -1.609  -7.202  1.00 92.42 85  B 1 
ATOM 1850 C CD1 . PHE B 2 85  ? -7.808  -0.964  -7.804  1.00 90.35 85  B 1 
ATOM 1851 C CD2 . PHE B 2 85  ? -6.371  -2.915  -7.608  1.00 90.63 85  B 1 
ATOM 1852 C CE1 . PHE B 2 85  ? -8.572  -1.617  -8.769  1.00 89.83 85  B 1 
ATOM 1853 C CE2 . PHE B 2 85  ? -7.141  -3.575  -8.580  1.00 89.88 85  B 1 
ATOM 1854 C CZ  . PHE B 2 85  ? -8.241  -2.921  -9.153  1.00 90.54 85  B 1 
ATOM 1855 N N   . TRP B 2 86  ? -3.086  0.002   -4.818  1.00 90.13 86  B 1 
ATOM 1856 C CA  . TRP B 2 86  ? -2.239  0.678   -3.831  1.00 89.07 86  B 1 
ATOM 1857 C C   . TRP B 2 86  ? -1.251  1.635   -4.494  1.00 88.69 86  B 1 
ATOM 1858 O O   . TRP B 2 86  ? -0.993  2.714   -3.947  1.00 87.00 86  B 1 
ATOM 1859 C CB  . TRP B 2 86  ? -1.496  -0.352  -2.969  1.00 88.43 86  B 1 
ATOM 1860 C CG  . TRP B 2 86  ? -2.368  -1.383  -2.309  1.00 88.06 86  B 1 
ATOM 1861 C CD1 . TRP B 2 86  ? -2.190  -2.719  -2.381  1.00 84.60 86  B 1 
ATOM 1862 C CD2 . TRP B 2 86  ? -3.579  -1.182  -1.510  1.00 87.41 86  B 1 
ATOM 1863 N NE1 . TRP B 2 86  ? -3.201  -3.358  -1.698  1.00 83.92 86  B 1 
ATOM 1864 C CE2 . TRP B 2 86  ? -4.081  -2.462  -1.161  1.00 85.85 86  B 1 
ATOM 1865 C CE3 . TRP B 2 86  ? -4.293  -0.053  -1.068  1.00 83.93 86  B 1 
ATOM 1866 C CZ2 . TRP B 2 86  ? -5.270  -2.628  -0.413  1.00 84.20 86  B 1 
ATOM 1867 C CZ3 . TRP B 2 86  ? -5.480  -0.211  -0.318  1.00 81.94 86  B 1 
ATOM 1868 C CH2 . TRP B 2 86  ? -5.964  -1.484  -0.002  1.00 82.69 86  B 1 
ATOM 1869 N N   . ALA B 2 87  ? -0.739  1.311   -5.677  1.00 89.98 87  B 1 
ATOM 1870 C CA  . ALA B 2 87  ? 0.116   2.201   -6.456  1.00 89.28 87  B 1 
ATOM 1871 C C   . ALA B 2 87  ? -0.625  3.479   -6.877  1.00 88.90 87  B 1 
ATOM 1872 O O   . ALA B 2 87  ? -0.094  4.581   -6.708  1.00 86.79 87  B 1 
ATOM 1873 C CB  . ALA B 2 87  ? 0.663   1.438   -7.668  1.00 89.05 87  B 1 
ATOM 1874 N N   . HIS B 2 88  ? -1.871  3.359   -7.364  1.00 90.27 88  B 1 
ATOM 1875 C CA  . HIS B 2 88  ? -2.718  4.512   -7.679  1.00 89.71 88  B 1 
ATOM 1876 C C   . HIS B 2 88  ? -3.033  5.346   -6.437  1.00 89.32 88  B 1 
ATOM 1877 O O   . HIS B 2 88  ? -2.899  6.568   -6.460  1.00 87.50 88  B 1 
ATOM 1878 C CB  . HIS B 2 88  ? -4.009  4.058   -8.350  1.00 89.73 88  B 1 
ATOM 1879 C CG  . HIS B 2 88  ? -4.860  5.215   -8.786  1.00 89.02 88  B 1 
ATOM 1880 N ND1 . HIS B 2 88  ? -4.608  6.052   -9.861  1.00 77.59 88  B 1 
ATOM 1881 C CD2 . HIS B 2 88  ? -6.010  5.666   -8.183  1.00 78.27 88  B 1 
ATOM 1882 C CE1 . HIS B 2 88  ? -5.576  6.978   -9.901  1.00 78.94 88  B 1 
ATOM 1883 N NE2 . HIS B 2 88  ? -6.443  6.772   -8.903  1.00 81.13 88  B 1 
ATOM 1884 N N   . TYR B 2 89  ? -3.381  4.687   -5.331  1.00 88.86 89  B 1 
ATOM 1885 C CA  . TYR B 2 89  ? -3.664  5.360   -4.072  1.00 88.30 89  B 1 
ATOM 1886 C C   . TYR B 2 89  ? -2.451  6.121   -3.522  1.00 87.53 89  B 1 
ATOM 1887 O O   . TYR B 2 89  ? -2.593  7.239   -3.022  1.00 85.57 89  B 1 
ATOM 1888 C CB  . TYR B 2 89  ? -4.185  4.326   -3.063  1.00 87.39 89  B 1 
ATOM 1889 C CG  . TYR B 2 89  ? -4.543  4.895   -1.713  1.00 87.57 89  B 1 
ATOM 1890 C CD1 . TYR B 2 89  ? -4.172  4.227   -0.534  1.00 84.33 89  B 1 
ATOM 1891 C CD2 . TYR B 2 89  ? -5.258  6.108   -1.613  1.00 85.53 89  B 1 
ATOM 1892 C CE1 . TYR B 2 89  ? -4.503  4.750   0.721   1.00 84.99 89  B 1 
ATOM 1893 C CE2 . TYR B 2 89  ? -5.583  6.652   -0.357  1.00 84.70 89  B 1 
ATOM 1894 C CZ  . TYR B 2 89  ? -5.206  5.971   0.813   1.00 85.22 89  B 1 
ATOM 1895 O OH  . TYR B 2 89  ? -5.513  6.506   2.031   1.00 82.89 89  B 1 
ATOM 1896 N N   . ALA B 2 90  ? -1.240  5.575   -3.665  1.00 87.07 90  B 1 
ATOM 1897 C CA  . ALA B 2 90  ? -0.017  6.275   -3.287  1.00 85.45 90  B 1 
ATOM 1898 C C   . ALA B 2 90  ? 0.268   7.503   -4.172  1.00 84.94 90  B 1 
ATOM 1899 O O   . ALA B 2 90  ? 0.771   8.510   -3.675  1.00 82.51 90  B 1 
ATOM 1900 C CB  . ALA B 2 90  ? 1.150   5.276   -3.332  1.00 84.31 90  B 1 
ATOM 1901 N N   . ALA B 2 91  ? -0.061  7.425   -5.473  1.00 86.50 91  B 1 
ATOM 1902 C CA  . ALA B 2 91  ? 0.164   8.507   -6.419  1.00 85.71 91  B 1 
ATOM 1903 C C   . ALA B 2 91  ? -0.869  9.644   -6.308  1.00 85.12 91  B 1 
ATOM 1904 O O   . ALA B 2 91  ? -0.523  10.810  -6.504  1.00 81.18 91  B 1 
ATOM 1905 C CB  . ALA B 2 91  ? 0.162   7.925   -7.837  1.00 84.84 91  B 1 
ATOM 1906 N N   . ALA B 2 92  ? -2.133  9.302   -6.005  1.00 84.69 92  B 1 
ATOM 1907 C CA  . ALA B 2 92  ? -3.250  10.235  -6.010  1.00 83.27 92  B 1 
ATOM 1908 C C   . ALA B 2 92  ? -4.082  10.122  -4.720  1.00 82.86 92  B 1 
ATOM 1909 O O   . ALA B 2 92  ? -3.662  10.540  -3.648  1.00 75.34 92  B 1 
ATOM 1910 C CB  . ALA B 2 92  ? -4.050  10.023  -7.308  1.00 79.90 92  B 1 
ATOM 1911 N N   . GLN B 2 93  ? -5.292  9.564   -4.836  1.00 82.20 93  B 1 
ATOM 1912 C CA  . GLN B 2 93  ? -6.254  9.349   -3.762  1.00 82.36 93  B 1 
ATOM 1913 C C   . GLN B 2 93  ? -7.003  8.038   -4.002  1.00 83.14 93  B 1 
ATOM 1914 O O   . GLN B 2 93  ? -6.819  7.380   -5.033  1.00 80.22 93  B 1 
ATOM 1915 C CB  . GLN B 2 93  ? -7.207  10.564  -3.652  1.00 79.17 93  B 1 
ATOM 1916 C CG  . GLN B 2 93  ? -8.035  10.776  -4.930  1.00 74.37 93  B 1 
ATOM 1917 C CD  . GLN B 2 93  ? -9.076  11.895  -4.821  1.00 74.36 93  B 1 
ATOM 1918 O OE1 . GLN B 2 93  ? -9.187  12.603  -3.831  1.00 69.06 93  B 1 
ATOM 1919 N NE2 . GLN B 2 93  ? -9.864  12.069  -5.849  1.00 67.83 93  B 1 
ATOM 1920 N N   . TRP B 2 94  ? -7.872  7.650   -3.066  1.00 84.40 94  B 1 
ATOM 1921 C CA  . TRP B 2 94  ? -8.705  6.466   -3.246  1.00 85.96 94  B 1 
ATOM 1922 C C   . TRP B 2 94  ? -9.956  6.779   -4.075  1.00 86.39 94  B 1 
ATOM 1923 O O   . TRP B 2 94  ? -10.959 7.256   -3.543  1.00 83.57 94  B 1 
ATOM 1924 C CB  . TRP B 2 94  ? -9.048  5.873   -1.882  1.00 85.60 94  B 1 
ATOM 1925 C CG  . TRP B 2 94  ? -9.702  4.539   -2.032  1.00 87.33 94  B 1 
ATOM 1926 C CD1 . TRP B 2 94  ? -11.034 4.306   -2.015  1.00 85.23 94  B 1 
ATOM 1927 C CD2 . TRP B 2 94  ? -9.059  3.276   -2.313  1.00 88.40 94  B 1 
ATOM 1928 N NE1 . TRP B 2 94  ? -11.269 2.962   -2.264  1.00 85.84 94  B 1 
ATOM 1929 C CE2 . TRP B 2 94  ? -10.074 2.294   -2.463  1.00 87.53 94  B 1 
ATOM 1930 C CE3 . TRP B 2 94  ? -7.719  2.864   -2.472  1.00 86.04 94  B 1 
ATOM 1931 C CZ2 . TRP B 2 94  ? -9.785  0.949   -2.768  1.00 86.18 94  B 1 
ATOM 1932 C CZ3 . TRP B 2 94  ? -7.422  1.521   -2.769  1.00 84.52 94  B 1 
ATOM 1933 C CH2 . TRP B 2 94  ? -8.439  0.580   -2.924  1.00 84.96 94  B 1 
ATOM 1934 N N   . ASP B 2 95  ? -9.929  6.450   -5.373  1.00 88.59 95  B 1 
ATOM 1935 C CA  . ASP B 2 95  ? -11.019 6.736   -6.313  1.00 88.62 95  B 1 
ATOM 1936 C C   . ASP B 2 95  ? -11.981 5.546   -6.546  1.00 89.23 95  B 1 
ATOM 1937 O O   . ASP B 2 95  ? -12.950 5.657   -7.295  1.00 85.15 95  B 1 
ATOM 1938 C CB  . ASP B 2 95  ? -10.424 7.260   -7.633  1.00 86.14 95  B 1 
ATOM 1939 C CG  . ASP B 2 95  ? -9.712  8.600   -7.441  1.00 82.42 95  B 1 
ATOM 1940 O OD1 . ASP B 2 95  ? -10.319 9.499   -6.812  1.00 74.43 95  B 1 
ATOM 1941 O OD2 . ASP B 2 95  ? -8.562  8.736   -7.901  1.00 77.13 95  B 1 
ATOM 1942 N N   . PHE B 2 96  ? -11.754 4.401   -5.888  1.00 89.70 96  B 1 
ATOM 1943 C CA  . PHE B 2 96  ? -12.471 3.145   -6.170  1.00 90.36 96  B 1 
ATOM 1944 C C   . PHE B 2 96  ? -13.717 2.916   -5.282  1.00 90.33 96  B 1 
ATOM 1945 O O   . PHE B 2 96  ? -14.424 1.917   -5.442  1.00 85.13 96  B 1 
ATOM 1946 C CB  . PHE B 2 96  ? -11.488 1.981   -6.088  1.00 89.09 96  B 1 
ATOM 1947 C CG  . PHE B 2 96  ? -10.235 2.168   -6.915  1.00 89.83 96  B 1 
ATOM 1948 C CD1 . PHE B 2 96  ? -10.282 2.074   -8.323  1.00 85.89 96  B 1 
ATOM 1949 C CD2 . PHE B 2 96  ? -9.008  2.483   -6.287  1.00 85.82 96  B 1 
ATOM 1950 C CE1 . PHE B 2 96  ? -9.127  2.279   -9.087  1.00 83.92 96  B 1 
ATOM 1951 C CE2 . PHE B 2 96  ? -7.849  2.691   -7.051  1.00 83.97 96  B 1 
ATOM 1952 C CZ  . PHE B 2 96  ? -7.909  2.592   -8.453  1.00 84.06 96  B 1 
ATOM 1953 N N   . GLY B 2 97  ? -14.001 3.809   -4.347  1.00 88.99 97  B 1 
ATOM 1954 C CA  . GLY B 2 97  ? -15.133 3.713   -3.435  1.00 89.30 97  B 1 
ATOM 1955 C C   . GLY B 2 97  ? -14.963 2.705   -2.286  1.00 90.39 97  B 1 
ATOM 1956 O O   . GLY B 2 97  ? -13.968 1.978   -2.178  1.00 88.22 97  B 1 
ATOM 1957 N N   . ASN B 2 98  ? -15.962 2.657   -1.388  1.00 90.83 98  B 1 
ATOM 1958 C CA  . ASN B 2 98  ? -15.885 1.873   -0.148  1.00 91.05 98  B 1 
ATOM 1959 C C   . ASN B 2 98  ? -15.914 0.356   -0.378  1.00 91.95 98  B 1 
ATOM 1960 O O   . ASN B 2 98  ? -15.157 -0.379  0.252   1.00 90.85 98  B 1 
ATOM 1961 C CB  . ASN B 2 98  ? -17.030 2.318   0.777   1.00 89.37 98  B 1 
ATOM 1962 C CG  . ASN B 2 98  ? -16.905 1.664   2.151   1.00 86.37 98  B 1 
ATOM 1963 O OD1 . ASN B 2 98  ? -15.892 1.766   2.809   1.00 77.53 98  B 1 
ATOM 1964 N ND2 . ASN B 2 98  ? -17.915 0.971   2.602   1.00 78.03 98  B 1 
ATOM 1965 N N   . THR B 2 99  ? -16.751 -0.136  -1.307  1.00 93.74 99  B 1 
ATOM 1966 C CA  . THR B 2 99  ? -16.863 -1.568  -1.595  1.00 94.00 99  B 1 
ATOM 1967 C C   . THR B 2 99  ? -15.553 -2.135  -2.136  1.00 94.16 99  B 1 
ATOM 1968 O O   . THR B 2 99  ? -15.096 -3.176  -1.674  1.00 92.85 99  B 1 
ATOM 1969 C CB  . THR B 2 99  ? -17.987 -1.838  -2.605  1.00 93.24 99  B 1 
ATOM 1970 O OG1 . THR B 2 99  ? -19.163 -1.177  -2.187  1.00 82.92 99  B 1 
ATOM 1971 C CG2 . THR B 2 99  ? -18.316 -3.319  -2.742  1.00 80.33 99  B 1 
ATOM 1972 N N   . MET B 2 100 ? -14.909 -1.422  -3.062  1.00 93.21 100 B 1 
ATOM 1973 C CA  . MET B 2 100 ? -13.596 -1.818  -3.582  1.00 93.15 100 B 1 
ATOM 1974 C C   . MET B 2 100 ? -12.508 -1.724  -2.512  1.00 93.19 100 B 1 
ATOM 1975 O O   . MET B 2 100 ? -11.651 -2.603  -2.455  1.00 91.75 100 B 1 
ATOM 1976 C CB  . MET B 2 100 ? -13.223 -0.978  -4.803  1.00 92.20 100 B 1 
ATOM 1977 C CG  . MET B 2 100 ? -14.028 -1.372  -6.046  1.00 84.87 100 B 1 
ATOM 1978 S SD  . MET B 2 100 ? -13.777 -3.083  -6.611  1.00 80.69 100 B 1 
ATOM 1979 C CE  . MET B 2 100 ? -12.088 -2.980  -7.241  1.00 69.87 100 B 1 
ATOM 1980 N N   . CYS B 2 101 ? -12.563 -0.738  -1.627  1.00 91.21 101 B 1 
ATOM 1981 C CA  . CYS B 2 101 ? -11.638 -0.621  -0.497  1.00 91.15 101 B 1 
ATOM 1982 C C   . CYS B 2 101 ? -11.691 -1.858  0.404   1.00 91.60 101 B 1 
ATOM 1983 O O   . CYS B 2 101 ? -10.658 -2.475  0.678   1.00 90.41 101 B 1 
ATOM 1984 C CB  . CYS B 2 101 ? -11.960 0.677   0.268   1.00 89.66 101 B 1 
ATOM 1985 S SG  . CYS B 2 101 ? -11.027 0.941   1.797   1.00 85.52 101 B 1 
ATOM 1986 N N   . GLN B 2 102 ? -12.899 -2.302  0.798   1.00 91.74 102 B 1 
ATOM 1987 C CA  . GLN B 2 102 ? -13.085 -3.499  1.617   1.00 92.20 102 B 1 
ATOM 1988 C C   . GLN B 2 102 ? -12.686 -4.782  0.871   1.00 92.77 102 B 1 
ATOM 1989 O O   . GLN B 2 102 ? -11.996 -5.631  1.437   1.00 91.98 102 B 1 
ATOM 1990 C CB  . GLN B 2 102 ? -14.546 -3.583  2.076   1.00 91.95 102 B 1 
ATOM 1991 C CG  . GLN B 2 102 ? -14.863 -2.505  3.125   1.00 88.95 102 B 1 
ATOM 1992 C CD  . GLN B 2 102 ? -16.313 -2.549  3.612   1.00 87.53 102 B 1 
ATOM 1993 O OE1 . GLN B 2 102 ? -17.222 -3.012  2.942   1.00 80.86 102 B 1 
ATOM 1994 N NE2 . GLN B 2 102 ? -16.578 -2.049  4.787   1.00 77.36 102 B 1 
ATOM 1995 N N   . LEU B 2 103 ? -13.059 -4.920  -0.407  1.00 93.44 103 B 1 
ATOM 1996 C CA  . LEU B 2 103 ? -12.734 -6.087  -1.220  1.00 93.55 103 B 1 
ATOM 1997 C C   . LEU B 2 103 ? -11.220 -6.238  -1.416  1.00 93.51 103 B 1 
ATOM 1998 O O   . LEU B 2 103 ? -10.673 -7.320  -1.195  1.00 92.72 103 B 1 
ATOM 1999 C CB  . LEU B 2 103 ? -13.462 -5.974  -2.574  1.00 93.21 103 B 1 
ATOM 2000 C CG  . LEU B 2 103 ? -13.214 -7.174  -3.521  1.00 84.98 103 B 1 
ATOM 2001 C CD1 . LEU B 2 103 ? -13.840 -8.459  -2.983  1.00 78.36 103 B 1 
ATOM 2002 C CD2 . LEU B 2 103 ? -13.823 -6.878  -4.893  1.00 78.24 103 B 1 
ATOM 2003 N N   . LEU B 2 104 ? -10.535 -5.167  -1.803  1.00 92.75 104 B 1 
ATOM 2004 C CA  . LEU B 2 104 ? -9.093  -5.181  -2.062  1.00 92.53 104 B 1 
ATOM 2005 C C   . LEU B 2 104 ? -8.297  -5.372  -0.778  1.00 92.34 104 B 1 
ATOM 2006 O O   . LEU B 2 104 ? -7.331  -6.138  -0.770  1.00 91.47 104 B 1 
ATOM 2007 C CB  . LEU B 2 104 ? -8.683  -3.887  -2.784  1.00 92.33 104 B 1 
ATOM 2008 C CG  . LEU B 2 104 ? -9.227  -3.790  -4.219  1.00 90.56 104 B 1 
ATOM 2009 C CD1 . LEU B 2 104 ? -8.998  -2.380  -4.747  1.00 88.08 104 B 1 
ATOM 2010 C CD2 . LEU B 2 104 ? -8.535  -4.773  -5.173  1.00 87.85 104 B 1 
ATOM 2011 N N   . THR B 2 105 ? -8.725  -4.773  0.338   1.00 93.01 105 B 1 
ATOM 2012 C CA  . THR B 2 105 ? -8.122  -5.031  1.646   1.00 92.66 105 B 1 
ATOM 2013 C C   . THR B 2 105 ? -8.318  -6.487  2.062   1.00 92.94 105 B 1 
ATOM 2014 O O   . THR B 2 105 ? -7.401  -7.119  2.582   1.00 92.40 105 B 1 
ATOM 2015 C CB  . THR B 2 105 ? -8.709  -4.109  2.716   1.00 91.56 105 B 1 
ATOM 2016 O OG1 . THR B 2 105 ? -8.535  -2.759  2.348   1.00 82.78 105 B 1 
ATOM 2017 C CG2 . THR B 2 105 ? -8.027  -4.295  4.071   1.00 81.73 105 B 1 
ATOM 2018 N N   . GLY B 2 106 ? -9.490  -7.059  1.794   1.00 93.38 106 B 1 
ATOM 2019 C CA  . GLY B 2 106 ? -9.757  -8.477  2.007   1.00 93.39 106 B 1 
ATOM 2020 C C   . GLY B 2 106 ? -8.822  -9.376  1.201   1.00 93.46 106 B 1 
ATOM 2021 O O   . GLY B 2 106 ? -8.167  -10.243 1.778   1.00 92.81 106 B 1 
ATOM 2022 N N   . LEU B 2 107 ? -8.692  -9.128  -0.104  1.00 94.11 107 B 1 
ATOM 2023 C CA  . LEU B 2 107 ? -7.778  -9.878  -0.972  1.00 93.92 107 B 1 
ATOM 2024 C C   . LEU B 2 107 ? -6.315  -9.734  -0.538  1.00 93.57 107 B 1 
ATOM 2025 O O   . LEU B 2 107 ? -5.597  -10.725 -0.524  1.00 92.11 107 B 1 
ATOM 2026 C CB  . LEU B 2 107 ? -7.946  -9.401  -2.431  1.00 93.44 107 B 1 
ATOM 2027 C CG  . LEU B 2 107 ? -9.248  -9.856  -3.113  1.00 87.51 107 B 1 
ATOM 2028 C CD1 . LEU B 2 107 ? -9.362  -9.196  -4.490  1.00 82.95 107 B 1 
ATOM 2029 C CD2 . LEU B 2 107 ? -9.289  -11.374 -3.311  1.00 83.40 107 B 1 
ATOM 2030 N N   . TYR B 2 108 ? -5.899  -8.530  -0.134  1.00 93.22 108 B 1 
ATOM 2031 C CA  . TYR B 2 108 ? -4.560  -8.274  0.395   1.00 92.57 108 B 1 
ATOM 2032 C C   . TYR B 2 108 ? -4.279  -9.148  1.628   1.00 92.87 108 B 1 
ATOM 2033 O O   . TYR B 2 108 ? -3.309  -9.902  1.629   1.00 92.36 108 B 1 
ATOM 2034 C CB  . TYR B 2 108 ? -4.415  -6.781  0.727   1.00 91.22 108 B 1 
ATOM 2035 C CG  . TYR B 2 108 ? -3.097  -6.414  1.375   1.00 90.31 108 B 1 
ATOM 2036 C CD1 . TYR B 2 108 ? -2.916  -6.536  2.765   1.00 87.38 108 B 1 
ATOM 2037 C CD2 . TYR B 2 108 ? -2.035  -5.948  0.585   1.00 87.36 108 B 1 
ATOM 2038 C CE1 . TYR B 2 108 ? -1.688  -6.197  3.362   1.00 85.87 108 B 1 
ATOM 2039 C CE2 . TYR B 2 108 ? -0.804  -5.601  1.174   1.00 85.22 108 B 1 
ATOM 2040 C CZ  . TYR B 2 108 ? -0.631  -5.726  2.561   1.00 85.55 108 B 1 
ATOM 2041 O OH  . TYR B 2 108 ? 0.565   -5.383  3.138   1.00 82.93 108 B 1 
ATOM 2042 N N   . PHE B 2 109 ? -5.160  -9.123  2.644   1.00 93.09 109 B 1 
ATOM 2043 C CA  . PHE B 2 109 ? -4.947  -9.907  3.854   1.00 93.53 109 B 1 
ATOM 2044 C C   . PHE B 2 109 ? -5.091  -11.411 3.626   1.00 94.01 109 B 1 
ATOM 2045 O O   . PHE B 2 109 ? -4.312  -12.181 4.183   1.00 93.74 109 B 1 
ATOM 2046 C CB  . PHE B 2 109 ? -5.893  -9.440  4.967   1.00 92.98 109 B 1 
ATOM 2047 C CG  . PHE B 2 109 ? -5.465  -8.169  5.667   1.00 91.95 109 B 1 
ATOM 2048 C CD1 . PHE B 2 109 ? -4.212  -8.108  6.319   1.00 89.11 109 B 1 
ATOM 2049 C CD2 . PHE B 2 109 ? -6.311  -7.049  5.704   1.00 89.12 109 B 1 
ATOM 2050 C CE1 . PHE B 2 109 ? -3.807  -6.938  6.987   1.00 88.08 109 B 1 
ATOM 2051 C CE2 . PHE B 2 109 ? -5.913  -5.876  6.371   1.00 87.59 109 B 1 
ATOM 2052 C CZ  . PHE B 2 109 ? -4.657  -5.825  7.003   1.00 88.36 109 B 1 
ATOM 2053 N N   . ILE B 2 110 ? -6.040  -11.858 2.794   1.00 95.24 110 B 1 
ATOM 2054 C CA  . ILE B 2 110 ? -6.193  -13.273 2.454   1.00 95.65 110 B 1 
ATOM 2055 C C   . ILE B 2 110 ? -4.938  -13.782 1.748   1.00 95.51 110 B 1 
ATOM 2056 O O   . ILE B 2 110 ? -4.402  -14.817 2.149   1.00 94.82 110 B 1 
ATOM 2057 C CB  . ILE B 2 110 ? -7.474  -13.524 1.627   1.00 95.86 110 B 1 
ATOM 2058 C CG1 . ILE B 2 110 ? -8.738  -13.293 2.493   1.00 93.05 110 B 1 
ATOM 2059 C CG2 . ILE B 2 110 ? -7.501  -14.955 1.058   1.00 92.98 110 B 1 
ATOM 2060 C CD1 . ILE B 2 110 ? -10.026 -13.170 1.682   1.00 87.67 110 B 1 
ATOM 2061 N N   . GLY B 2 111 ? -4.433  -13.046 0.756   1.00 95.00 111 B 1 
ATOM 2062 C CA  . GLY B 2 111 ? -3.197  -13.390 0.059   1.00 94.53 111 B 1 
ATOM 2063 C C   . GLY B 2 111 ? -1.977  -13.407 0.984   1.00 94.39 111 B 1 
ATOM 2064 O O   . GLY B 2 111 ? -1.193  -14.363 0.960   1.00 93.28 111 B 1 
ATOM 2065 N N   . PHE B 2 112 ? -1.858  -12.418 1.871   1.00 93.46 112 B 1 
ATOM 2066 C CA  . PHE B 2 112 ? -0.789  -12.325 2.864   1.00 93.13 112 B 1 
ATOM 2067 C C   . PHE B 2 112 ? -0.784  -13.518 3.835   1.00 93.67 112 B 1 
ATOM 2068 O O   . PHE B 2 112 ? 0.205   -14.235 3.928   1.00 93.43 112 B 1 
ATOM 2069 C CB  . PHE B 2 112 ? -0.932  -10.989 3.617   1.00 92.36 112 B 1 
ATOM 2070 C CG  . PHE B 2 112 ? 0.054   -10.809 4.745   1.00 91.62 112 B 1 
ATOM 2071 C CD1 . PHE B 2 112 ? -0.313  -11.085 6.074   1.00 89.18 112 B 1 
ATOM 2072 C CD2 . PHE B 2 112 ? 1.359   -10.352 4.478   1.00 88.78 112 B 1 
ATOM 2073 C CE1 . PHE B 2 112 ? 0.607   -10.908 7.124   1.00 87.94 112 B 1 
ATOM 2074 C CE2 . PHE B 2 112 ? 2.283   -10.174 5.523   1.00 86.98 112 B 1 
ATOM 2075 C CZ  . PHE B 2 112 ? 1.900   -10.448 6.838   1.00 87.28 112 B 1 
ATOM 2076 N N   . PHE B 2 113 ? -1.912  -13.772 4.529   1.00 94.40 113 B 1 
ATOM 2077 C CA  . PHE B 2 113 ? -1.980  -14.853 5.512   1.00 95.04 113 B 1 
ATOM 2078 C C   . PHE B 2 113 ? -1.904  -16.239 4.856   1.00 95.47 113 B 1 
ATOM 2079 O O   . PHE B 2 113 ? -1.170  -17.101 5.346   1.00 95.19 113 B 1 
ATOM 2080 C CB  . PHE B 2 113 ? -3.254  -14.737 6.362   1.00 94.93 113 B 1 
ATOM 2081 C CG  . PHE B 2 113 ? -3.246  -13.598 7.361   1.00 94.53 113 B 1 
ATOM 2082 C CD1 . PHE B 2 113 ? -2.228  -13.509 8.327   1.00 92.79 113 B 1 
ATOM 2083 C CD2 . PHE B 2 113 ? -4.256  -12.615 7.337   1.00 92.52 113 B 1 
ATOM 2084 C CE1 . PHE B 2 113 ? -2.195  -12.444 9.244   1.00 91.81 113 B 1 
ATOM 2085 C CE2 . PHE B 2 113 ? -4.232  -11.551 8.253   1.00 91.73 113 B 1 
ATOM 2086 C CZ  . PHE B 2 113 ? -3.198  -11.455 9.201   1.00 92.11 113 B 1 
ATOM 2087 N N   . SER B 2 114 ? -2.605  -16.466 3.742   1.00 96.19 114 B 1 
ATOM 2088 C CA  . SER B 2 114 ? -2.549  -17.749 3.049   1.00 96.33 114 B 1 
ATOM 2089 C C   . SER B 2 114 ? -1.149  -18.031 2.506   1.00 96.44 114 B 1 
ATOM 2090 O O   . SER B 2 114 ? -0.652  -19.143 2.697   1.00 95.71 114 B 1 
ATOM 2091 C CB  . SER B 2 114 ? -3.598  -17.839 1.943   1.00 95.81 114 B 1 
ATOM 2092 O OG  . SER B 2 114 ? -3.387  -16.871 0.949   1.00 87.81 114 B 1 
ATOM 2093 N N   . GLY B 2 115 ? -0.461  -17.042 1.943   1.00 95.83 115 B 1 
ATOM 2094 C CA  . GLY B 2 115 ? 0.916   -17.178 1.484   1.00 95.47 115 B 1 
ATOM 2095 C C   . GLY B 2 115 ? 1.867   -17.633 2.596   1.00 95.53 115 B 1 
ATOM 2096 O O   . GLY B 2 115 ? 2.593   -18.608 2.439   1.00 94.64 115 B 1 
ATOM 2097 N N   . ILE B 2 116 ? 1.779   -17.004 3.775   1.00 95.08 116 B 1 
ATOM 2098 C CA  . ILE B 2 116 ? 2.568   -17.403 4.950   1.00 94.41 116 B 1 
ATOM 2099 C C   . ILE B 2 116 ? 2.228   -18.837 5.386   1.00 95.04 116 B 1 
ATOM 2100 O O   . ILE B 2 116 ? 3.129   -19.640 5.638   1.00 94.51 116 B 1 
ATOM 2101 C CB  . ILE B 2 116 ? 2.345   -16.395 6.101   1.00 92.99 116 B 1 
ATOM 2102 C CG1 . ILE B 2 116 ? 2.980   -15.041 5.721   1.00 87.72 116 B 1 
ATOM 2103 C CG2 . ILE B 2 116 ? 2.942   -16.914 7.425   1.00 87.06 116 B 1 
ATOM 2104 C CD1 . ILE B 2 116 ? 2.508   -13.891 6.607   1.00 79.78 116 B 1 
ATOM 2105 N N   . PHE B 2 117 ? 0.938   -19.196 5.455   1.00 96.07 117 B 1 
ATOM 2106 C CA  . PHE B 2 117 ? 0.522   -20.532 5.858   1.00 96.38 117 B 1 
ATOM 2107 C C   . PHE B 2 117 ? 0.956   -21.606 4.858   1.00 96.23 117 B 1 
ATOM 2108 O O   . PHE B 2 117 ? 1.381   -22.686 5.268   1.00 95.44 117 B 1 
ATOM 2109 C CB  . PHE B 2 117 ? -0.994  -20.569 6.083   1.00 96.22 117 B 1 
ATOM 2110 C CG  . PHE B 2 117 ? -1.541  -19.664 7.177   1.00 95.99 117 B 1 
ATOM 2111 C CD1 . PHE B 2 117 ? -0.758  -19.259 8.272   1.00 93.37 117 B 1 
ATOM 2112 C CD2 . PHE B 2 117 ? -2.883  -19.231 7.091   1.00 93.42 117 B 1 
ATOM 2113 C CE1 . PHE B 2 117 ? -1.302  -18.423 9.264   1.00 92.69 117 B 1 
ATOM 2114 C CE2 . PHE B 2 117 ? -3.426  -18.400 8.082   1.00 92.66 117 B 1 
ATOM 2115 C CZ  . PHE B 2 117 ? -2.633  -17.993 9.163   1.00 93.21 117 B 1 
ATOM 2116 N N   . PHE B 2 118 ? 0.947   -21.324 3.547   1.00 96.43 118 B 1 
ATOM 2117 C CA  . PHE B 2 118 ? 1.473   -22.257 2.550   1.00 96.33 118 B 1 
ATOM 2118 C C   . PHE B 2 118 ? 3.000   -22.392 2.602   1.00 95.85 118 B 1 
ATOM 2119 O O   . PHE B 2 118 ? 3.508   -23.494 2.414   1.00 94.74 118 B 1 
ATOM 2120 C CB  . PHE B 2 118 ? 0.968   -21.892 1.147   1.00 96.34 118 B 1 
ATOM 2121 C CG  . PHE B 2 118 ? -0.488  -22.255 0.919   1.00 96.51 118 B 1 
ATOM 2122 C CD1 . PHE B 2 118 ? -0.906  -23.592 1.025   1.00 95.41 118 B 1 
ATOM 2123 C CD2 . PHE B 2 118 ? -1.439  -21.256 0.658   1.00 95.21 118 B 1 
ATOM 2124 C CE1 . PHE B 2 118 ? -2.265  -23.932 0.907   1.00 94.86 118 B 1 
ATOM 2125 C CE2 . PHE B 2 118 ? -2.801  -21.580 0.542   1.00 94.74 118 B 1 
ATOM 2126 C CZ  . PHE B 2 118 ? -3.218  -22.921 0.683   1.00 95.34 118 B 1 
ATOM 2127 N N   . ILE B 2 119 ? 3.743   -21.335 2.959   1.00 95.79 119 B 1 
ATOM 2128 C CA  . ILE B 2 119 ? 5.182   -21.434 3.235   1.00 95.23 119 B 1 
ATOM 2129 C C   . ILE B 2 119 ? 5.450   -22.349 4.445   1.00 95.02 119 B 1 
ATOM 2130 O O   . ILE B 2 119 ? 6.346   -23.195 4.397   1.00 94.08 119 B 1 
ATOM 2131 C CB  . ILE B 2 119 ? 5.798   -20.027 3.431   1.00 94.45 119 B 1 
ATOM 2132 C CG1 . ILE B 2 119 ? 5.831   -19.285 2.072   1.00 91.77 119 B 1 
ATOM 2133 C CG2 . ILE B 2 119 ? 7.217   -20.102 4.026   1.00 92.20 119 B 1 
ATOM 2134 C CD1 . ILE B 2 119 ? 6.108   -17.782 2.196   1.00 87.72 119 B 1 
ATOM 2135 N N   . ILE B 2 120 ? 4.642   -22.220 5.517   1.00 95.86 120 B 1 
ATOM 2136 C CA  . ILE B 2 120 ? 4.707   -23.109 6.683   1.00 95.69 120 B 1 
ATOM 2137 C C   . ILE B 2 120 ? 4.408   -24.561 6.272   1.00 95.31 120 B 1 
ATOM 2138 O O   . ILE B 2 120 ? 5.186   -25.460 6.589   1.00 94.31 120 B 1 
ATOM 2139 C CB  . ILE B 2 120 ? 3.753   -22.610 7.801   1.00 95.40 120 B 1 
ATOM 2140 C CG1 . ILE B 2 120 ? 4.305   -21.301 8.413   1.00 92.70 120 B 1 
ATOM 2141 C CG2 . ILE B 2 120 ? 3.556   -23.670 8.891   1.00 93.15 120 B 1 
ATOM 2142 C CD1 . ILE B 2 120 ? 3.297   -20.571 9.315   1.00 90.23 120 B 1 
ATOM 2143 N N   . LEU B 2 121 ? 3.331   -24.800 5.512   1.00 95.61 121 B 1 
ATOM 2144 C CA  . LEU B 2 121 ? 2.969   -26.139 5.032   1.00 95.37 121 B 1 
ATOM 2145 C C   . LEU B 2 121 ? 4.050   -26.747 4.136   1.00 94.65 121 B 1 
ATOM 2146 O O   . LEU B 2 121 ? 4.375   -27.927 4.304   1.00 93.10 121 B 1 
ATOM 2147 C CB  . LEU B 2 121 ? 1.638   -26.077 4.277   1.00 95.14 121 B 1 
ATOM 2148 C CG  . LEU B 2 121 ? 0.391   -25.928 5.178   1.00 93.11 121 B 1 
ATOM 2149 C CD1 . LEU B 2 121 ? -0.829  -25.800 4.277   1.00 90.25 121 B 1 
ATOM 2150 C CD2 . LEU B 2 121 ? 0.180   -27.131 6.096   1.00 90.11 121 B 1 
ATOM 2151 N N   . LEU B 2 122 ? 4.677   -25.973 3.248   1.00 94.26 122 B 1 
ATOM 2152 C CA  . LEU B 2 122 ? 5.814   -26.428 2.430   1.00 93.34 122 B 1 
ATOM 2153 C C   . LEU B 2 122 ? 7.026   -26.794 3.288   1.00 93.01 122 B 1 
ATOM 2154 O O   . LEU B 2 122 ? 7.731   -27.762 2.992   1.00 91.54 122 B 1 
ATOM 2155 C CB  . LEU B 2 122 ? 6.197   -25.328 1.427   1.00 92.68 122 B 1 
ATOM 2156 C CG  . LEU B 2 122 ? 5.255   -25.250 0.206   1.00 90.06 122 B 1 
ATOM 2157 C CD1 . LEU B 2 122 ? 5.522   -23.965 -0.571  1.00 88.00 122 B 1 
ATOM 2158 C CD2 . LEU B 2 122 ? 5.470   -26.430 -0.745  1.00 87.63 122 B 1 
ATOM 2159 N N   . THR B 2 123 ? 7.264   -26.057 4.371   1.00 93.96 123 B 1 
ATOM 2160 C CA  . THR B 2 123 ? 8.350   -26.343 5.315   1.00 93.53 123 B 1 
ATOM 2161 C C   . THR B 2 123 ? 8.094   -27.645 6.073   1.00 93.26 123 B 1 
ATOM 2162 O O   . THR B 2 123 ? 8.985   -28.499 6.160   1.00 91.51 123 B 1 
ATOM 2163 C CB  . THR B 2 123 ? 8.545   -25.167 6.285   1.00 93.06 123 B 1 
ATOM 2164 O OG1 . THR B 2 123 ? 8.811   -23.993 5.552   1.00 83.90 123 B 1 
ATOM 2165 C CG2 . THR B 2 123 ? 9.728   -25.384 7.227   1.00 83.93 123 B 1 
ATOM 2166 N N   . ILE B 2 124 ? 6.867   -27.860 6.561   1.00 94.24 124 B 1 
ATOM 2167 C CA  . ILE B 2 124 ? 6.438   -29.106 7.220   1.00 94.08 124 B 1 
ATOM 2168 C C   . ILE B 2 124 ? 6.487   -30.281 6.229   1.00 93.33 124 B 1 
ATOM 2169 O O   . ILE B 2 124 ? 6.976   -31.353 6.572   1.00 91.61 124 B 1 
ATOM 2170 C CB  . ILE B 2 124 ? 5.037   -28.934 7.847   1.00 93.99 124 B 1 
ATOM 2171 C CG1 . ILE B 2 124 ? 5.077   -27.892 8.987   1.00 91.84 124 B 1 
ATOM 2172 C CG2 . ILE B 2 124 ? 4.505   -30.281 8.393   1.00 91.94 124 B 1 
ATOM 2173 C CD1 . ILE B 2 124 ? 3.688   -27.442 9.472   1.00 88.56 124 B 1 
ATOM 2174 N N   . ASP B 2 125 ? 6.045   -30.093 4.982   1.00 92.91 125 B 1 
ATOM 2175 C CA  . ASP B 2 125 ? 6.077   -31.114 3.935   1.00 91.91 125 B 1 
ATOM 2176 C C   . ASP B 2 125 ? 7.512   -31.597 3.647   1.00 91.50 125 B 1 
ATOM 2177 O O   . ASP B 2 125 ? 7.768   -32.805 3.567   1.00 89.67 125 B 1 
ATOM 2178 C CB  . ASP B 2 125 ? 5.413   -30.571 2.660   1.00 90.90 125 B 1 
ATOM 2179 C CG  . ASP B 2 125 ? 5.369   -31.635 1.558   1.00 88.81 125 B 1 
ATOM 2180 O OD1 . ASP B 2 125 ? 4.785   -32.707 1.806   1.00 84.44 125 B 1 
ATOM 2181 O OD2 . ASP B 2 125 ? 5.960   -31.460 0.476   1.00 84.46 125 B 1 
ATOM 2182 N N   . ARG B 2 126 ? 8.471   -30.670 3.590   1.00 91.09 126 B 1 
ATOM 2183 C CA  . ARG B 2 126 ? 9.910   -30.990 3.456   1.00 90.07 126 B 1 
ATOM 2184 C C   . ARG B 2 126 ? 10.447  -31.727 4.677   1.00 90.11 126 B 1 
ATOM 2185 O O   . ARG B 2 126 ? 11.174  -32.711 4.516   1.00 87.77 126 B 1 
ATOM 2186 C CB  . ARG B 2 126 ? 10.709  -29.702 3.243   1.00 88.02 126 B 1 
ATOM 2187 C CG  . ARG B 2 126 ? 10.506  -29.155 1.828   1.00 80.53 126 B 1 
ATOM 2188 C CD  . ARG B 2 126 ? 11.168  -27.782 1.720   1.00 76.44 126 B 1 
ATOM 2189 N NE  . ARG B 2 126 ? 11.024  -27.251 0.355   1.00 71.72 126 B 1 
ATOM 2190 C CZ  . ARG B 2 126 ? 11.460  -26.092 -0.085  1.00 66.47 126 B 1 
ATOM 2191 N NH1 . ARG B 2 126 ? 12.053  -25.238 0.704   1.00 61.98 126 B 1 
ATOM 2192 N NH2 . ARG B 2 126 ? 11.299  -25.784 -1.330  1.00 60.69 126 B 1 
ATOM 2193 N N   . TYR B 2 127 ? 10.067  -31.285 5.879   1.00 90.33 127 B 1 
ATOM 2194 C CA  . TYR B 2 127 ? 10.461  -31.947 7.112   1.00 91.26 127 B 1 
ATOM 2195 C C   . TYR B 2 127 ? 9.977   -33.405 7.145   1.00 91.02 127 B 1 
ATOM 2196 O O   . TYR B 2 127 ? 10.784  -34.313 7.359   1.00 90.02 127 B 1 
ATOM 2197 C CB  . TYR B 2 127 ? 9.936   -31.157 8.317   1.00 91.96 127 B 1 
ATOM 2198 C CG  . TYR B 2 127 ? 10.164  -31.847 9.641   1.00 92.59 127 B 1 
ATOM 2199 C CD1 . TYR B 2 127 ? 9.137   -32.618 10.235  1.00 90.74 127 B 1 
ATOM 2200 C CD2 . TYR B 2 127 ? 11.417  -31.755 10.278  1.00 91.32 127 B 1 
ATOM 2201 C CE1 . TYR B 2 127 ? 9.362   -33.279 11.453  1.00 90.77 127 B 1 
ATOM 2202 C CE2 . TYR B 2 127 ? 11.652  -32.415 11.497  1.00 91.01 127 B 1 
ATOM 2203 C CZ  . TYR B 2 127 ? 10.621  -33.177 12.078  1.00 91.68 127 B 1 
ATOM 2204 O OH  . TYR B 2 127 ? 10.848  -33.835 13.263  1.00 90.60 127 B 1 
ATOM 2205 N N   . LEU B 2 128 ? 8.698   -33.645 6.832   1.00 91.42 128 B 1 
ATOM 2206 C CA  . LEU B 2 128 ? 8.145   -35.000 6.771   1.00 91.27 128 B 1 
ATOM 2207 C C   . LEU B 2 128 ? 8.851   -35.848 5.708   1.00 90.66 128 B 1 
ATOM 2208 O O   . LEU B 2 128 ? 9.216   -36.995 5.979   1.00 88.85 128 B 1 
ATOM 2209 C CB  . LEU B 2 128 ? 6.634   -34.928 6.500   1.00 91.26 128 B 1 
ATOM 2210 C CG  . LEU B 2 128 ? 5.782   -34.362 7.660   1.00 86.43 128 B 1 
ATOM 2211 C CD1 . LEU B 2 128 ? 4.323   -34.254 7.208   1.00 81.67 128 B 1 
ATOM 2212 C CD2 . LEU B 2 128 ? 5.833   -35.262 8.903   1.00 81.48 128 B 1 
ATOM 2213 N N   . ALA B 2 129 ? 9.112   -35.290 4.526   1.00 90.07 129 B 1 
ATOM 2214 C CA  . ALA B 2 129 ? 9.770   -36.011 3.445   1.00 88.15 129 B 1 
ATOM 2215 C C   . ALA B 2 129 ? 11.204  -36.463 3.783   1.00 87.56 129 B 1 
ATOM 2216 O O   . ALA B 2 129 ? 11.636  -37.515 3.324   1.00 84.34 129 B 1 
ATOM 2217 C CB  . ALA B 2 129 ? 9.787   -35.116 2.202   1.00 86.04 129 B 1 
ATOM 2218 N N   . VAL B 2 130 ? 11.941  -35.677 4.565   1.00 88.57 130 B 1 
ATOM 2219 C CA  . VAL B 2 130 ? 13.358  -35.947 4.870   1.00 87.49 130 B 1 
ATOM 2220 C C   . VAL B 2 130 ? 13.523  -36.721 6.178   1.00 88.01 130 B 1 
ATOM 2221 O O   . VAL B 2 130 ? 14.286  -37.683 6.224   1.00 85.88 130 B 1 
ATOM 2222 C CB  . VAL B 2 130 ? 14.159  -34.633 4.892   1.00 85.49 130 B 1 
ATOM 2223 C CG1 . VAL B 2 130 ? 15.619  -34.852 5.294   1.00 80.83 130 B 1 
ATOM 2224 C CG2 . VAL B 2 130 ? 14.172  -33.974 3.499   1.00 81.77 130 B 1 
ATOM 2225 N N   . VAL B 2 131 ? 12.818  -36.303 7.247   1.00 89.35 131 B 1 
ATOM 2226 C CA  . VAL B 2 131 ? 13.015  -36.861 8.596   1.00 90.18 131 B 1 
ATOM 2227 C C   . VAL B 2 131 ? 12.162  -38.108 8.826   1.00 90.10 131 B 1 
ATOM 2228 O O   . VAL B 2 131 ? 12.634  -39.078 9.416   1.00 86.60 131 B 1 
ATOM 2229 C CB  . VAL B 2 131 ? 12.749  -35.793 9.679   1.00 89.63 131 B 1 
ATOM 2230 C CG1 . VAL B 2 131 ? 12.990  -36.334 11.097  1.00 83.94 131 B 1 
ATOM 2231 C CG2 . VAL B 2 131 ? 13.676  -34.581 9.485   1.00 85.07 131 B 1 
ATOM 2232 N N   . HIS B 2 132 ? 10.921  -38.102 8.327   1.00 91.50 132 B 1 
ATOM 2233 C CA  . HIS B 2 132 ? 9.957   -39.188 8.514   1.00 91.78 132 B 1 
ATOM 2234 C C   . HIS B 2 132 ? 9.567   -39.841 7.179   1.00 91.64 132 B 1 
ATOM 2235 O O   . HIS B 2 132 ? 8.386   -40.011 6.882   1.00 87.07 132 B 1 
ATOM 2236 C CB  . HIS B 2 132 ? 8.747   -38.681 9.312   1.00 90.62 132 B 1 
ATOM 2237 C CG  . HIS B 2 132 ? 9.101   -38.220 10.695  1.00 89.63 132 B 1 
ATOM 2238 N ND1 . HIS B 2 132 ? 9.482   -39.032 11.756  1.00 77.04 132 B 1 
ATOM 2239 C CD2 . HIS B 2 132 ? 9.122   -36.928 11.157  1.00 78.30 132 B 1 
ATOM 2240 C CE1 . HIS B 2 132 ? 9.713   -38.242 12.813  1.00 80.31 132 B 1 
ATOM 2241 N NE2 . HIS B 2 132 ? 9.505   -36.955 12.486  1.00 81.95 132 B 1 
ATOM 2242 N N   . ALA B 2 133 ? 10.555  -40.226 6.375   1.00 87.30 133 B 1 
ATOM 2243 C CA  . ALA B 2 133 ? 10.355  -40.720 5.011   1.00 85.78 133 B 1 
ATOM 2244 C C   . ALA B 2 133 ? 9.312   -41.858 4.895   1.00 86.16 133 B 1 
ATOM 2245 O O   . ALA B 2 133 ? 8.424   -41.801 4.044   1.00 82.20 133 B 1 
ATOM 2246 C CB  . ALA B 2 133 ? 11.718  -41.168 4.460   1.00 82.29 133 B 1 
ATOM 2247 N N   . VAL B 2 134 ? 9.340   -42.852 5.804   1.00 87.92 134 B 1 
ATOM 2248 C CA  . VAL B 2 134 ? 8.380   -43.975 5.794   1.00 88.30 134 B 1 
ATOM 2249 C C   . VAL B 2 134 ? 6.956   -43.501 6.108   1.00 88.58 134 B 1 
ATOM 2250 O O   . VAL B 2 134 ? 6.002   -43.890 5.431   1.00 85.29 134 B 1 
ATOM 2251 C CB  . VAL B 2 134 ? 8.801   -45.069 6.798   1.00 86.54 134 B 1 
ATOM 2252 C CG1 . VAL B 2 134 ? 7.836   -46.260 6.778   1.00 79.19 134 B 1 
ATOM 2253 C CG2 . VAL B 2 134 ? 10.205  -45.595 6.481   1.00 79.85 134 B 1 
ATOM 2254 N N   . PHE B 2 135 ? 6.780   -42.626 7.114   1.00 90.11 135 B 1 
ATOM 2255 C CA  . PHE B 2 135 ? 5.483   -42.041 7.442   1.00 90.47 135 B 1 
ATOM 2256 C C   . PHE B 2 135 ? 4.988   -41.120 6.318   1.00 90.25 135 B 1 
ATOM 2257 O O   . PHE B 2 135 ? 3.812   -41.141 5.960   1.00 87.05 135 B 1 
ATOM 2258 C CB  . PHE B 2 135 ? 5.591   -41.282 8.775   1.00 88.90 135 B 1 
ATOM 2259 C CG  . PHE B 2 135 ? 4.308   -40.606 9.180   1.00 87.74 135 B 1 
ATOM 2260 C CD1 . PHE B 2 135 ? 4.134   -39.219 9.009   1.00 81.22 135 B 1 
ATOM 2261 C CD2 . PHE B 2 135 ? 3.248   -41.370 9.724   1.00 81.38 135 B 1 
ATOM 2262 C CE1 . PHE B 2 135 ? 2.935   -38.597 9.379   1.00 79.94 135 B 1 
ATOM 2263 C CE2 . PHE B 2 135 ? 2.043   -40.749 10.095  1.00 78.96 135 B 1 
ATOM 2264 C CZ  . PHE B 2 135 ? 1.894   -39.365 9.927   1.00 80.57 135 B 1 
ATOM 2265 N N   . ALA B 2 136 ? 5.903   -40.378 5.699   1.00 88.48 136 B 1 
ATOM 2266 C CA  . ALA B 2 136 ? 5.606   -39.468 4.603   1.00 86.67 136 B 1 
ATOM 2267 C C   . ALA B 2 136 ? 5.000   -40.179 3.386   1.00 86.77 136 B 1 
ATOM 2268 O O   . ALA B 2 136 ? 4.109   -39.615 2.757   1.00 84.07 136 B 1 
ATOM 2269 C CB  . ALA B 2 136 ? 6.882   -38.717 4.234   1.00 83.96 136 B 1 
ATOM 2270 N N   . LEU B 2 137 ? 5.385   -41.427 3.093   1.00 86.94 137 B 1 
ATOM 2271 C CA  . LEU B 2 137 ? 4.782   -42.206 1.997   1.00 86.48 137 B 1 
ATOM 2272 C C   . LEU B 2 137 ? 3.270   -42.414 2.182   1.00 86.98 137 B 1 
ATOM 2273 O O   . LEU B 2 137 ? 2.531   -42.426 1.198   1.00 84.42 137 B 1 
ATOM 2274 C CB  . LEU B 2 137 ? 5.477   -43.579 1.898   1.00 84.61 137 B 1 
ATOM 2275 C CG  . LEU B 2 137 ? 6.926   -43.513 1.359   1.00 77.19 137 B 1 
ATOM 2276 C CD1 . LEU B 2 137 ? 7.585   -44.884 1.523   1.00 70.33 137 B 1 
ATOM 2277 C CD2 . LEU B 2 137 ? 6.968   -43.132 -0.111  1.00 71.05 137 B 1 
ATOM 2278 N N   . LYS B 2 138 ? 2.791   -42.554 3.440   1.00 89.00 138 B 1 
ATOM 2279 C CA  . LYS B 2 138 ? 1.361   -42.698 3.754   1.00 89.18 138 B 1 
ATOM 2280 C C   . LYS B 2 138 ? 0.661   -41.344 3.935   1.00 89.02 138 B 1 
ATOM 2281 O O   . LYS B 2 138 ? -0.487  -41.195 3.527   1.00 85.20 138 B 1 
ATOM 2282 C CB  . LYS B 2 138 ? 1.175   -43.588 4.995   1.00 87.68 138 B 1 
ATOM 2283 C CG  . LYS B 2 138 ? 1.621   -45.047 4.763   1.00 78.02 138 B 1 
ATOM 2284 C CD  . LYS B 2 138 ? 1.294   -45.914 5.986   1.00 72.59 138 B 1 
ATOM 2285 C CE  . LYS B 2 138 ? 1.704   -47.373 5.744   1.00 61.96 138 B 1 
ATOM 2286 N NZ  . LYS B 2 138 ? 1.353   -48.272 6.884   1.00 53.95 138 B 1 
ATOM 2287 N N   . ALA B 2 139 ? 1.328   -40.364 4.531   1.00 88.71 139 B 1 
ATOM 2288 C CA  . ALA B 2 139 ? 0.744   -39.078 4.890   1.00 88.10 139 B 1 
ATOM 2289 C C   . ALA B 2 139 ? 0.714   -38.063 3.728   1.00 88.93 139 B 1 
ATOM 2290 O O   . ALA B 2 139 ? -0.226  -37.278 3.619   1.00 85.68 139 B 1 
ATOM 2291 C CB  . ALA B 2 139 ? 1.512   -38.522 6.093   1.00 85.06 139 B 1 
ATOM 2292 N N   . ARG B 2 140 ? 1.719   -38.079 2.848   1.00 87.41 140 B 1 
ATOM 2293 C CA  . ARG B 2 140 ? 1.868   -37.089 1.760   1.00 87.41 140 B 1 
ATOM 2294 C C   . ARG B 2 140 ? 1.043   -37.451 0.521   1.00 87.56 140 B 1 
ATOM 2295 O O   . ARG B 2 140 ? 1.564   -37.567 -0.592  1.00 84.79 140 B 1 
ATOM 2296 C CB  . ARG B 2 140 ? 3.347   -36.836 1.432   1.00 85.61 140 B 1 
ATOM 2297 C CG  . ARG B 2 140 ? 4.123   -36.226 2.603   1.00 80.97 140 B 1 
ATOM 2298 C CD  . ARG B 2 140 ? 5.611   -36.085 2.252   1.00 80.80 140 B 1 
ATOM 2299 N NE  . ARG B 2 140 ? 5.852   -35.034 1.260   1.00 78.56 140 B 1 
ATOM 2300 C CZ  . ARG B 2 140 ? 6.717   -35.037 0.261   1.00 77.25 140 B 1 
ATOM 2301 N NH1 . ARG B 2 140 ? 7.496   -36.057 0.023   1.00 70.54 140 B 1 
ATOM 2302 N NH2 . ARG B 2 140 ? 6.810   -34.002 -0.512  1.00 70.97 140 B 1 
ATOM 2303 N N   . THR B 2 141 ? -0.265  -37.655 0.716   1.00 90.23 141 B 1 
ATOM 2304 C CA  . THR B 2 141 ? -1.201  -37.947 -0.366  1.00 90.41 141 B 1 
ATOM 2305 C C   . THR B 2 141 ? -1.779  -36.661 -0.967  1.00 91.04 141 B 1 
ATOM 2306 O O   . THR B 2 141 ? -1.882  -35.627 -0.302  1.00 88.61 141 B 1 
ATOM 2307 C CB  . THR B 2 141 ? -2.326  -38.882 0.090   1.00 87.89 141 B 1 
ATOM 2308 O OG1 . THR B 2 141 ? -3.139  -38.254 1.048   1.00 77.21 141 B 1 
ATOM 2309 C CG2 . THR B 2 141 ? -1.802  -40.188 0.685   1.00 75.80 141 B 1 
ATOM 2310 N N   . VAL B 2 142 ? -2.201  -36.719 -2.229  1.00 91.72 142 B 1 
ATOM 2311 C CA  . VAL B 2 142 ? -2.871  -35.601 -2.926  1.00 91.93 142 B 1 
ATOM 2312 C C   . VAL B 2 142 ? -4.150  -35.190 -2.184  1.00 92.93 142 B 1 
ATOM 2313 O O   . VAL B 2 142 ? -4.369  -34.003 -1.963  1.00 91.94 142 B 1 
ATOM 2314 C CB  . VAL B 2 142 ? -3.178  -35.991 -4.382  1.00 90.16 142 B 1 
ATOM 2315 C CG1 . VAL B 2 142 ? -4.041  -34.976 -5.119  1.00 81.91 142 B 1 
ATOM 2316 C CG2 . VAL B 2 142 ? -1.866  -36.154 -5.171  1.00 82.03 142 B 1 
ATOM 2317 N N   . THR B 2 143 ? -4.947  -36.163 -1.724  1.00 92.70 143 B 1 
ATOM 2318 C CA  . THR B 2 143 ? -6.182  -35.907 -0.967  1.00 93.14 143 B 1 
ATOM 2319 C C   . THR B 2 143 ? -5.909  -35.153 0.326   1.00 93.56 143 B 1 
ATOM 2320 O O   . THR B 2 143 ? -6.575  -34.153 0.605   1.00 92.29 143 B 1 
ATOM 2321 C CB  . THR B 2 143 ? -6.894  -37.231 -0.638  1.00 92.09 143 B 1 
ATOM 2322 O OG1 . THR B 2 143 ? -6.949  -38.045 -1.788  1.00 79.17 143 B 1 
ATOM 2323 C CG2 . THR B 2 143 ? -8.322  -37.017 -0.151  1.00 75.30 143 B 1 
ATOM 2324 N N   . PHE B 2 144 ? -4.892  -35.554 1.090   1.00 93.74 144 B 1 
ATOM 2325 C CA  . PHE B 2 144 ? -4.503  -34.854 2.314   1.00 93.59 144 B 1 
ATOM 2326 C C   . PHE B 2 144 ? -4.001  -33.432 2.014   1.00 93.90 144 B 1 
ATOM 2327 O O   . PHE B 2 144 ? -4.346  -32.492 2.729   1.00 92.87 144 B 1 
ATOM 2328 C CB  . PHE B 2 144 ? -3.454  -35.676 3.062   1.00 92.12 144 B 1 
ATOM 2329 C CG  . PHE B 2 144 ? -3.182  -35.154 4.456   1.00 85.83 144 B 1 
ATOM 2330 C CD1 . PHE B 2 144 ? -2.029  -34.389 4.724   1.00 78.63 144 B 1 
ATOM 2331 C CD2 . PHE B 2 144 ? -4.091  -35.426 5.493   1.00 76.78 144 B 1 
ATOM 2332 C CE1 . PHE B 2 144 ? -1.789  -33.907 6.018   1.00 73.83 144 B 1 
ATOM 2333 C CE2 . PHE B 2 144 ? -3.849  -34.943 6.789   1.00 72.18 144 B 1 
ATOM 2334 C CZ  . PHE B 2 144 ? -2.696  -34.179 7.049   1.00 72.73 144 B 1 
ATOM 2335 N N   . GLY B 2 145 ? -3.270  -33.242 0.910   1.00 93.45 145 B 1 
ATOM 2336 C CA  . GLY B 2 145 ? -2.845  -31.929 0.428   1.00 93.72 145 B 1 
ATOM 2337 C C   . GLY B 2 145 ? -4.015  -31.008 0.069   1.00 94.97 145 B 1 
ATOM 2338 O O   . GLY B 2 145 ? -3.998  -29.838 0.427   1.00 93.99 145 B 1 
ATOM 2339 N N   . VAL B 2 146 ? -5.065  -31.541 -0.577  1.00 95.10 146 B 1 
ATOM 2340 C CA  . VAL B 2 146 ? -6.275  -30.765 -0.899  1.00 95.52 146 B 1 
ATOM 2341 C C   . VAL B 2 146 ? -7.030  -30.373 0.376   1.00 96.06 146 B 1 
ATOM 2342 O O   . VAL B 2 146 ? -7.347  -29.204 0.553   1.00 95.52 146 B 1 
ATOM 2343 C CB  . VAL B 2 146 ? -7.193  -31.522 -1.875  1.00 94.74 146 B 1 
ATOM 2344 C CG1 . VAL B 2 146 ? -8.524  -30.808 -2.096  1.00 89.63 146 B 1 
ATOM 2345 C CG2 . VAL B 2 146 ? -6.525  -31.658 -3.247  1.00 89.53 146 B 1 
ATOM 2346 N N   . VAL B 2 147 ? -7.270  -31.317 1.293   1.00 96.08 147 B 1 
ATOM 2347 C CA  . VAL B 2 147 ? -7.992  -31.057 2.548   1.00 96.38 147 B 1 
ATOM 2348 C C   . VAL B 2 147 ? -7.264  -30.005 3.392   1.00 96.54 147 B 1 
ATOM 2349 O O   . VAL B 2 147 ? -7.883  -29.030 3.829   1.00 96.11 147 B 1 
ATOM 2350 C CB  . VAL B 2 147 ? -8.203  -32.359 3.343   1.00 95.77 147 B 1 
ATOM 2351 C CG1 . VAL B 2 147 ? -8.782  -32.112 4.737   1.00 90.85 147 B 1 
ATOM 2352 C CG2 . VAL B 2 147 ? -9.186  -33.275 2.606   1.00 90.50 147 B 1 
ATOM 2353 N N   . THR B 2 148 ? -5.954  -30.160 3.584   1.00 96.33 148 B 1 
ATOM 2354 C CA  . THR B 2 148 ? -5.153  -29.181 4.333   1.00 96.27 148 B 1 
ATOM 2355 C C   . THR B 2 148 ? -5.117  -27.812 3.655   1.00 96.55 148 B 1 
ATOM 2356 O O   . THR B 2 148 ? -5.173  -26.804 4.347   1.00 95.59 148 B 1 
ATOM 2357 C CB  . THR B 2 148 ? -3.715  -29.662 4.562   1.00 94.80 148 B 1 
ATOM 2358 O OG1 . THR B 2 148 ? -3.141  -30.144 3.367   1.00 82.70 148 B 1 
ATOM 2359 C CG2 . THR B 2 148 ? -3.655  -30.791 5.583   1.00 82.60 148 B 1 
ATOM 2360 N N   . SER B 2 149 ? -5.120  -27.744 2.326   1.00 96.12 149 B 1 
ATOM 2361 C CA  . SER B 2 149 ? -5.205  -26.482 1.588   1.00 96.31 149 B 1 
ATOM 2362 C C   . SER B 2 149 ? -6.542  -25.783 1.811   1.00 96.87 149 B 1 
ATOM 2363 O O   . SER B 2 149 ? -6.564  -24.594 2.100   1.00 95.82 149 B 1 
ATOM 2364 C CB  . SER B 2 149 ? -4.979  -26.691 0.092   1.00 95.25 149 B 1 
ATOM 2365 O OG  . SER B 2 149 ? -3.698  -27.258 -0.147  1.00 84.47 149 B 1 
ATOM 2366 N N   . VAL B 2 150 ? -7.668  -26.514 1.756   1.00 97.57 150 B 1 
ATOM 2367 C CA  . VAL B 2 150 ? -9.007  -25.949 2.026   1.00 97.56 150 B 1 
ATOM 2368 C C   . VAL B 2 150 ? -9.089  -25.393 3.448   1.00 97.60 150 B 1 
ATOM 2369 O O   . VAL B 2 150 ? -9.513  -24.259 3.638   1.00 96.99 150 B 1 
ATOM 2370 C CB  . VAL B 2 150 ? -10.110 -26.989 1.771   1.00 97.02 150 B 1 
ATOM 2371 C CG1 . VAL B 2 150 ? -11.489 -26.499 2.224   1.00 93.06 150 B 1 
ATOM 2372 C CG2 . VAL B 2 150 ? -10.219 -27.306 0.273   1.00 93.16 150 B 1 
ATOM 2373 N N   . ILE B 2 151 ? -8.627  -26.161 4.450   1.00 97.64 151 B 1 
ATOM 2374 C CA  . ILE B 2 151 ? -8.574  -25.697 5.846   1.00 97.48 151 B 1 
ATOM 2375 C C   . ILE B 2 151 ? -7.734  -24.425 5.957   1.00 97.46 151 B 1 
ATOM 2376 O O   . ILE B 2 151 ? -8.146  -23.465 6.603   1.00 96.57 151 B 1 
ATOM 2377 C CB  . ILE B 2 151 ? -8.059  -26.822 6.778   1.00 96.90 151 B 1 
ATOM 2378 C CG1 . ILE B 2 151 ? -9.067  -27.992 6.816   1.00 94.12 151 B 1 
ATOM 2379 C CG2 . ILE B 2 151 ? -7.815  -26.295 8.201   1.00 93.89 151 B 1 
ATOM 2380 C CD1 . ILE B 2 151 ? -8.507  -29.278 7.437   1.00 87.66 151 B 1 
ATOM 2381 N N   . THR B 2 152 ? -6.584  -24.384 5.298   1.00 97.35 152 B 1 
ATOM 2382 C CA  . THR B 2 152 ? -5.681  -23.222 5.309   1.00 97.07 152 B 1 
ATOM 2383 C C   . THR B 2 152 ? -6.341  -21.974 4.730   1.00 97.12 152 B 1 
ATOM 2384 O O   . THR B 2 152 ? -6.235  -20.905 5.324   1.00 96.08 152 B 1 
ATOM 2385 C CB  . THR B 2 152 ? -4.386  -23.529 4.556   1.00 95.85 152 B 1 
ATOM 2386 O OG1 . THR B 2 152 ? -3.753  -24.627 5.170   1.00 88.65 152 B 1 
ATOM 2387 C CG2 . THR B 2 152 ? -3.391  -22.378 4.593   1.00 89.07 152 B 1 
ATOM 2388 N N   . TRP B 2 153 ? -7.070  -22.105 3.611   1.00 97.21 153 B 1 
ATOM 2389 C CA  . TRP B 2 153 ? -7.835  -20.996 3.033   1.00 97.43 153 B 1 
ATOM 2390 C C   . TRP B 2 153 ? -8.923  -20.489 3.981   1.00 97.49 153 B 1 
ATOM 2391 O O   . TRP B 2 153 ? -9.041  -19.280 4.177   1.00 96.35 153 B 1 
ATOM 2392 C CB  . TRP B 2 153 ? -8.448  -21.425 1.699   1.00 97.00 153 B 1 
ATOM 2393 C CG  . TRP B 2 153 ? -7.491  -21.401 0.548   1.00 96.62 153 B 1 
ATOM 2394 C CD1 . TRP B 2 153 ? -7.041  -22.481 -0.135  1.00 94.36 153 B 1 
ATOM 2395 C CD2 . TRP B 2 153 ? -6.853  -20.245 -0.060  1.00 95.87 153 B 1 
ATOM 2396 N NE1 . TRP B 2 153 ? -6.163  -22.063 -1.133  1.00 93.65 153 B 1 
ATOM 2397 C CE2 . TRP B 2 153 ? -6.021  -20.700 -1.120  1.00 95.23 153 B 1 
ATOM 2398 C CE3 . TRP B 2 153 ? -6.907  -18.846 0.187   1.00 94.52 153 B 1 
ATOM 2399 C CZ2 . TRP B 2 153 ? -5.266  -19.807 -1.909  1.00 93.97 153 B 1 
ATOM 2400 C CZ3 . TRP B 2 153 ? -6.146  -17.957 -0.603  1.00 93.08 153 B 1 
ATOM 2401 C CH2 . TRP B 2 153 ? -5.336  -18.444 -1.635  1.00 92.85 153 B 1 
ATOM 2402 N N   . VAL B 2 154 ? -9.673  -21.389 4.643   1.00 98.01 154 B 1 
ATOM 2403 C CA  . VAL B 2 154 ? -10.691 -21.013 5.629   1.00 97.81 154 B 1 
ATOM 2404 C C   . VAL B 2 154 ? -10.056 -20.252 6.796   1.00 97.67 154 B 1 
ATOM 2405 O O   . VAL B 2 154 ? -10.524 -19.170 7.149   1.00 96.77 154 B 1 
ATOM 2406 C CB  . VAL B 2 154 ? -11.470 -22.253 6.106   1.00 97.52 154 B 1 
ATOM 2407 C CG1 . VAL B 2 154 ? -12.429 -21.937 7.252   1.00 94.53 154 B 1 
ATOM 2408 C CG2 . VAL B 2 154 ? -12.316 -22.832 4.964   1.00 94.62 154 B 1 
ATOM 2409 N N   . VAL B 2 155 ? -8.946  -20.741 7.350   1.00 97.50 155 B 1 
ATOM 2410 C CA  . VAL B 2 155 ? -8.217  -20.066 8.434   1.00 96.95 155 B 1 
ATOM 2411 C C   . VAL B 2 155 ? -7.689  -18.697 7.994   1.00 96.69 155 B 1 
ATOM 2412 O O   . VAL B 2 155 ? -7.811  -17.735 8.742   1.00 95.52 155 B 1 
ATOM 2413 C CB  . VAL B 2 155 ? -7.074  -20.959 8.960   1.00 96.25 155 B 1 
ATOM 2414 C CG1 . VAL B 2 155 ? -6.214  -20.250 10.006  1.00 92.77 155 B 1 
ATOM 2415 C CG2 . VAL B 2 155 ? -7.635  -22.219 9.640   1.00 93.08 155 B 1 
ATOM 2416 N N   . ALA B 2 156 ? -7.173  -18.571 6.769   1.00 96.99 156 B 1 
ATOM 2417 C CA  . ALA B 2 156 ? -6.702  -17.298 6.227   1.00 96.64 156 B 1 
ATOM 2418 C C   . ALA B 2 156 ? -7.837  -16.270 6.066   1.00 96.36 156 B 1 
ATOM 2419 O O   . ALA B 2 156 ? -7.658  -15.098 6.402   1.00 95.00 156 B 1 
ATOM 2420 C CB  . ALA B 2 156 ? -5.996  -17.562 4.894   1.00 96.06 156 B 1 
ATOM 2421 N N   . VAL B 2 157 ? -9.038  -16.704 5.630   1.00 97.30 157 B 1 
ATOM 2422 C CA  . VAL B 2 157 ? -10.230 -15.857 5.556   1.00 97.01 157 B 1 
ATOM 2423 C C   . VAL B 2 157 ? -10.629 -15.372 6.953   1.00 96.67 157 B 1 
ATOM 2424 O O   . VAL B 2 157 ? -10.783 -14.169 7.151   1.00 95.61 157 B 1 
ATOM 2425 C CB  . VAL B 2 157 ? -11.390 -16.566 4.840   1.00 96.59 157 B 1 
ATOM 2426 C CG1 . VAL B 2 157 ? -12.704 -15.783 4.942   1.00 93.00 157 B 1 
ATOM 2427 C CG2 . VAL B 2 157 ? -11.088 -16.739 3.351   1.00 93.45 157 B 1 
ATOM 2428 N N   . PHE B 2 158 ? -10.718 -16.276 7.942   1.00 96.71 158 B 1 
ATOM 2429 C CA  . PHE B 2 158 ? -11.029 -15.890 9.326   1.00 96.48 158 B 1 
ATOM 2430 C C   . PHE B 2 158 ? -9.989  -14.940 9.921   1.00 95.85 158 B 1 
ATOM 2431 O O   . PHE B 2 158 ? -10.355 -13.950 10.565  1.00 93.97 158 B 1 
ATOM 2432 C CB  . PHE B 2 158 ? -11.191 -17.139 10.201  1.00 96.08 158 B 1 
ATOM 2433 C CG  . PHE B 2 158 ? -12.556 -17.771 10.105  1.00 94.56 158 B 1 
ATOM 2434 C CD1 . PHE B 2 158 ? -13.681 -17.101 10.615  1.00 88.53 158 B 1 
ATOM 2435 C CD2 . PHE B 2 158 ? -12.727 -19.039 9.517   1.00 88.25 158 B 1 
ATOM 2436 C CE1 . PHE B 2 158 ? -14.954 -17.680 10.530  1.00 87.27 158 B 1 
ATOM 2437 C CE2 . PHE B 2 158 ? -13.998 -19.623 9.429   1.00 87.87 158 B 1 
ATOM 2438 C CZ  . PHE B 2 158 ? -15.117 -18.943 9.929   1.00 89.50 158 B 1 
ATOM 2439 N N   . ALA B 2 159 ? -8.703  -15.161 9.681   1.00 95.38 159 B 1 
ATOM 2440 C CA  . ALA B 2 159 ? -7.642  -14.261 10.117  1.00 94.43 159 B 1 
ATOM 2441 C C   . ALA B 2 159 ? -7.755  -12.871 9.472   1.00 93.76 159 B 1 
ATOM 2442 O O   . ALA B 2 159 ? -7.363  -11.869 10.088  1.00 91.43 159 B 1 
ATOM 2443 C CB  . ALA B 2 159 ? -6.284  -14.913 9.805   1.00 93.40 159 B 1 
ATOM 2444 N N   . SER B 2 160 ? -8.331  -12.785 8.271   1.00 93.87 160 B 1 
ATOM 2445 C CA  . SER B 2 160 ? -8.489  -11.538 7.511   1.00 93.33 160 B 1 
ATOM 2446 C C   . SER B 2 160 ? -9.735  -10.737 7.889   1.00 92.94 160 B 1 
ATOM 2447 O O   . SER B 2 160 ? -9.740  -9.520  7.695   1.00 91.00 160 B 1 
ATOM 2448 C CB  . SER B 2 160 ? -8.502  -11.837 6.017   1.00 92.80 160 B 1 
ATOM 2449 O OG  . SER B 2 160 ? -7.355  -12.581 5.663   1.00 81.34 160 B 1 
ATOM 2450 N N   . LEU B 2 161 ? -10.778 -11.369 8.457   1.00 94.02 161 B 1 
ATOM 2451 C CA  . LEU B 2 161 ? -12.054 -10.718 8.781   1.00 93.86 161 B 1 
ATOM 2452 C C   . LEU B 2 161 ? -11.919 -9.409  9.574   1.00 93.38 161 B 1 
ATOM 2453 O O   . LEU B 2 161 ? -12.522 -8.418  9.152   1.00 91.84 161 B 1 
ATOM 2454 C CB  . LEU B 2 161 ? -12.998 -11.679 9.523   1.00 93.33 161 B 1 
ATOM 2455 C CG  . LEU B 2 161 ? -13.657 -12.771 8.658   1.00 89.47 161 B 1 
ATOM 2456 C CD1 . LEU B 2 161 ? -14.473 -13.695 9.561   1.00 85.22 161 B 1 
ATOM 2457 C CD2 . LEU B 2 161 ? -14.595 -12.185 7.600   1.00 85.30 161 B 1 
ATOM 2458 N N   . PRO B 2 162 ? -11.122 -9.317  10.655  1.00 91.94 162 B 1 
ATOM 2459 C CA  . PRO B 2 162 ? -10.972 -8.049  11.378  1.00 91.01 162 B 1 
ATOM 2460 C C   . PRO B 2 162 ? -10.400 -6.936  10.500  1.00 90.59 162 B 1 
ATOM 2461 O O   . PRO B 2 162 ? -10.842 -5.792  10.585  1.00 88.07 162 B 1 
ATOM 2462 C CB  . PRO B 2 162 ? -10.062 -8.361  12.567  1.00 89.60 162 B 1 
ATOM 2463 C CG  . PRO B 2 162 ? -10.204 -9.863  12.768  1.00 87.75 162 B 1 
ATOM 2464 C CD  . PRO B 2 162 ? -10.406 -10.370 11.346  1.00 90.90 162 B 1 
ATOM 2465 N N   . GLY B 2 163 ? -9.466  -7.252  9.607   1.00 90.55 163 B 1 
ATOM 2466 C CA  . GLY B 2 163 ? -8.910  -6.297  8.658   1.00 89.86 163 B 1 
ATOM 2467 C C   . GLY B 2 163 ? -9.962  -5.755  7.689   1.00 90.33 163 B 1 
ATOM 2468 O O   . GLY B 2 163 ? -9.994  -4.555  7.444   1.00 88.80 163 B 1 
ATOM 2469 N N   . ILE B 2 164 ? -10.858 -6.613  7.202   1.00 91.12 164 B 1 
ATOM 2470 C CA  . ILE B 2 164 ? -11.945 -6.237  6.292   1.00 91.20 164 B 1 
ATOM 2471 C C   . ILE B 2 164 ? -12.985 -5.374  7.011   1.00 90.85 164 B 1 
ATOM 2472 O O   . ILE B 2 164 ? -13.373 -4.323  6.503   1.00 89.47 164 B 1 
ATOM 2473 C CB  . ILE B 2 164 ? -12.604 -7.501  5.678   1.00 91.18 164 B 1 
ATOM 2474 C CG1 . ILE B 2 164 ? -11.565 -8.353  4.912   1.00 87.59 164 B 1 
ATOM 2475 C CG2 . ILE B 2 164 ? -13.755 -7.101  4.742   1.00 86.95 164 B 1 
ATOM 2476 C CD1 . ILE B 2 164 ? -12.060 -9.754  4.530   1.00 82.39 164 B 1 
ATOM 2477 N N   . ILE B 2 165 ? -13.428 -5.793  8.210   1.00 92.07 165 B 1 
ATOM 2478 C CA  . ILE B 2 165 ? -14.483 -5.120  8.979   1.00 91.38 165 B 1 
ATOM 2479 C C   . ILE B 2 165 ? -14.066 -3.701  9.387   1.00 90.56 165 B 1 
ATOM 2480 O O   . ILE B 2 165 ? -14.880 -2.778  9.330   1.00 88.57 165 B 1 
ATOM 2481 C CB  . ILE B 2 165 ? -14.875 -5.974  10.211  1.00 90.68 165 B 1 
ATOM 2482 C CG1 . ILE B 2 165 ? -15.563 -7.279  9.757   1.00 84.14 165 B 1 
ATOM 2483 C CG2 . ILE B 2 165 ? -15.801 -5.200  11.169  1.00 82.09 165 B 1 
ATOM 2484 C CD1 . ILE B 2 165 ? -15.658 -8.343  10.864  1.00 76.64 165 B 1 
ATOM 2485 N N   . PHE B 2 166 ? -12.810 -3.522  9.801   1.00 90.57 166 B 1 
ATOM 2486 C CA  . PHE B 2 166 ? -12.323 -2.219  10.251  1.00 89.82 166 B 1 
ATOM 2487 C C   . PHE B 2 166 ? -11.882 -1.298  9.111   1.00 88.66 166 B 1 
ATOM 2488 O O   . PHE B 2 166 ? -11.626 -0.128  9.357   1.00 85.97 166 B 1 
ATOM 2489 C CB  . PHE B 2 166 ? -11.198 -2.410  11.277  1.00 89.58 166 B 1 
ATOM 2490 C CG  . PHE B 2 166 ? -11.618 -3.157  12.526  1.00 89.67 166 B 1 
ATOM 2491 C CD1 . PHE B 2 166 ? -12.837 -2.875  13.170  1.00 86.96 166 B 1 
ATOM 2492 C CD2 . PHE B 2 166 ? -10.786 -4.168  13.065  1.00 87.02 166 B 1 
ATOM 2493 C CE1 . PHE B 2 166 ? -13.239 -3.595  14.300  1.00 85.85 166 B 1 
ATOM 2494 C CE2 . PHE B 2 166 ? -11.182 -4.891  14.191  1.00 85.82 166 B 1 
ATOM 2495 C CZ  . PHE B 2 166 ? -12.412 -4.610  14.802  1.00 86.37 166 B 1 
ATOM 2496 N N   . THR B 2 167 ? -11.796 -1.789  7.875   1.00 89.72 167 B 1 
ATOM 2497 C CA  . THR B 2 167 ? -11.391 -0.970  6.738   1.00 89.64 167 B 1 
ATOM 2498 C C   . THR B 2 167 ? -12.597 -0.300  6.096   1.00 89.40 167 B 1 
ATOM 2499 O O   . THR B 2 167 ? -13.605 -0.935  5.800   1.00 87.69 167 B 1 
ATOM 2500 C CB  . THR B 2 167 ? -10.600 -1.779  5.712   1.00 88.66 167 B 1 
ATOM 2501 O OG1 . THR B 2 167 ? -9.418  -2.241  6.329   1.00 74.39 167 B 1 
ATOM 2502 C CG2 . THR B 2 167 ? -10.164 -0.921  4.535   1.00 74.22 167 B 1 
ATOM 2503 N N   . ARG B 2 168 ? -12.488 0.997   5.854   1.00 88.16 168 B 1 
ATOM 2504 C CA  . ARG B 2 168 ? -13.487 1.777   5.119   1.00 87.27 168 B 1 
ATOM 2505 C C   . ARG B 2 168 ? -12.832 2.878   4.298   1.00 87.19 168 B 1 
ATOM 2506 O O   . ARG B 2 168 ? -11.747 3.362   4.634   1.00 84.50 168 B 1 
ATOM 2507 C CB  . ARG B 2 168 ? -14.557 2.314   6.091   1.00 84.32 168 B 1 
ATOM 2508 C CG  . ARG B 2 168 ? -14.033 3.383   7.061   1.00 76.46 168 B 1 
ATOM 2509 C CD  . ARG B 2 168 ? -15.112 3.790   8.067   1.00 75.35 168 B 1 
ATOM 2510 N NE  . ARG B 2 168 ? -14.735 5.017   8.784   1.00 69.81 168 B 1 
ATOM 2511 C CZ  . ARG B 2 168 ? -14.987 5.355   10.036  1.00 63.83 168 B 1 
ATOM 2512 N NH1 . ARG B 2 168 ? -15.651 4.607   10.867  1.00 59.83 168 B 1 
ATOM 2513 N NH2 . ARG B 2 168 ? -14.553 6.488   10.482  1.00 56.55 168 B 1 
ATOM 2514 N N   . SER B 2 169 ? -13.524 3.302   3.240   1.00 86.63 169 B 1 
ATOM 2515 C CA  . SER B 2 169 ? -13.204 4.537   2.536   1.00 86.45 169 B 1 
ATOM 2516 C C   . SER B 2 169 ? -13.943 5.698   3.182   1.00 85.98 169 B 1 
ATOM 2517 O O   . SER B 2 169 ? -15.133 5.590   3.490   1.00 82.64 169 B 1 
ATOM 2518 C CB  . SER B 2 169 ? -13.542 4.425   1.052   1.00 85.25 169 B 1 
ATOM 2519 O OG  . SER B 2 169 ? -13.145 5.595   0.376   1.00 75.94 169 B 1 
ATOM 2520 N N   . GLN B 2 170 ? -13.257 6.820   3.380   1.00 84.77 170 B 1 
ATOM 2521 C CA  . GLN B 2 170 ? -13.853 8.050   3.881   1.00 82.97 170 B 1 
ATOM 2522 C C   . GLN B 2 170 ? -13.264 9.270   3.181   1.00 82.84 170 B 1 
ATOM 2523 O O   . GLN B 2 170 ? -12.170 9.223   2.626   1.00 79.92 170 B 1 
ATOM 2524 C CB  . GLN B 2 170 ? -13.716 8.129   5.411   1.00 79.00 170 B 1 
ATOM 2525 C CG  . GLN B 2 170 ? -12.267 8.254   5.914   1.00 72.45 170 B 1 
ATOM 2526 C CD  . GLN B 2 170 ? -12.181 8.347   7.442   1.00 71.15 170 B 1 
ATOM 2527 O OE1 . GLN B 2 170 ? -13.146 8.093   8.157   1.00 65.17 170 B 1 
ATOM 2528 N NE2 . GLN B 2 170 ? -11.059 8.725   7.985   1.00 62.91 170 B 1 
ATOM 2529 N N   . LYS B 2 171 ? -14.012 10.386  3.210   1.00 80.19 171 B 1 
ATOM 2530 C CA  . LYS B 2 171 ? -13.531 11.655  2.697   1.00 78.73 171 B 1 
ATOM 2531 C C   . LYS B 2 171 ? -12.805 12.424  3.793   1.00 78.04 171 B 1 
ATOM 2532 O O   . LYS B 2 171 ? -13.398 12.784  4.804   1.00 73.43 171 B 1 
ATOM 2533 C CB  . LYS B 2 171 ? -14.703 12.442  2.088   1.00 76.24 171 B 1 
ATOM 2534 C CG  . LYS B 2 171 ? -14.194 13.669  1.325   1.00 70.19 171 B 1 
ATOM 2535 C CD  . LYS B 2 171 ? -15.339 14.384  0.605   1.00 66.92 171 B 1 
ATOM 2536 C CE  . LYS B 2 171 ? -14.765 15.536  -0.216  1.00 58.79 171 B 1 
ATOM 2537 N NZ  . LYS B 2 171 ? -15.786 16.175  -1.063  1.00 50.38 171 B 1 
ATOM 2538 N N   . GLU B 2 172 ? -11.539 12.724  3.553   1.00 75.97 172 B 1 
ATOM 2539 C CA  . GLU B 2 172 ? -10.696 13.511  4.440   1.00 73.02 172 B 1 
ATOM 2540 C C   . GLU B 2 172 ? -10.364 14.854  3.792   1.00 71.65 172 B 1 
ATOM 2541 O O   . GLU B 2 172 ? -9.534  14.956  2.890   1.00 66.14 172 B 1 
ATOM 2542 C CB  . GLU B 2 172 ? -9.431  12.750  4.816   1.00 69.89 172 B 1 
ATOM 2543 C CG  . GLU B 2 172 ? -9.751  11.446  5.542   1.00 64.09 172 B 1 
ATOM 2544 C CD  . GLU B 2 172 ? -8.594  10.950  6.387   1.00 60.64 172 B 1 
ATOM 2545 O OE1 . GLU B 2 172 ? -8.835  9.977   7.134   1.00 56.14 172 B 1 
ATOM 2546 O OE2 . GLU B 2 172 ? -7.538  11.625  6.432   1.00 56.27 172 B 1 
ATOM 2547 N N   . GLY B 2 173 ? -11.052 15.898  4.224   1.00 69.09 173 B 1 
ATOM 2548 C CA  . GLY B 2 173 ? -10.989 17.188  3.566   1.00 67.64 173 B 1 
ATOM 2549 C C   . GLY B 2 173 ? -11.516 17.094  2.122   1.00 69.47 173 B 1 
ATOM 2550 O O   . GLY B 2 173 ? -12.711 16.886  1.911   1.00 65.29 173 B 1 
ATOM 2551 N N   . LEU B 2 174 ? -10.623 17.260  1.143   1.00 71.59 174 B 1 
ATOM 2552 C CA  . LEU B 2 174 ? -10.961 17.189  -0.283  1.00 72.49 174 B 1 
ATOM 2553 C C   . LEU B 2 174 ? -10.700 15.813  -0.906  1.00 74.94 174 B 1 
ATOM 2554 O O   . LEU B 2 174 ? -11.135 15.578  -2.024  1.00 70.78 174 B 1 
ATOM 2555 C CB  . LEU B 2 174 ? -10.189 18.298  -1.037  1.00 68.13 174 B 1 
ATOM 2556 C CG  . LEU B 2 174 ? -10.621 19.732  -0.652  1.00 61.42 174 B 1 
ATOM 2557 C CD1 . LEU B 2 174 ? -9.687  20.748  -1.311  1.00 54.36 174 B 1 
ATOM 2558 C CD2 . LEU B 2 174 ? -12.056 20.034  -1.099  1.00 54.87 174 B 1 
ATOM 2559 N N   . HIS B 2 175 ? -10.039 14.911  -0.187  1.00 79.32 175 B 1 
ATOM 2560 C CA  . HIS B 2 175 ? -9.518  13.657  -0.726  1.00 79.35 175 B 1 
ATOM 2561 C C   . HIS B 2 175 ? -10.203 12.450  -0.100  1.00 80.97 175 B 1 
ATOM 2562 O O   . HIS B 2 175 ? -10.692 12.509  1.032   1.00 78.18 175 B 1 
ATOM 2563 C CB  . HIS B 2 175 ? -8.007  13.613  -0.539  1.00 75.61 175 B 1 
ATOM 2564 C CG  . HIS B 2 175 ? -7.384  14.797  -1.212  1.00 68.63 175 B 1 
ATOM 2565 N ND1 . HIS B 2 175 ? -6.975  14.882  -2.531  1.00 59.14 175 B 1 
ATOM 2566 C CD2 . HIS B 2 175 ? -7.225  16.052  -0.678  1.00 60.03 175 B 1 
ATOM 2567 C CE1 . HIS B 2 175 ? -6.557  16.139  -2.756  1.00 54.06 175 B 1 
ATOM 2568 N NE2 . HIS B 2 175 ? -6.711  16.886  -1.666  1.00 55.39 175 B 1 
ATOM 2569 N N   . TYR B 2 176 ? -10.254 11.362  -0.850  1.00 81.95 176 B 1 
ATOM 2570 C CA  . TYR B 2 176 ? -10.764 10.079  -0.375  1.00 83.14 176 B 1 
ATOM 2571 C C   . TYR B 2 176 ? -9.603  9.195   0.071   1.00 83.25 176 B 1 
ATOM 2572 O O   . TYR B 2 176 ? -8.603  9.058   -0.633  1.00 81.37 176 B 1 
ATOM 2573 C CB  . TYR B 2 176 ? -11.620 9.426   -1.454  1.00 82.88 176 B 1 
ATOM 2574 C CG  . TYR B 2 176 ? -12.915 10.157  -1.712  1.00 81.84 176 B 1 
ATOM 2575 C CD1 . TYR B 2 176 ? -14.052 9.898   -0.920  1.00 78.33 176 B 1 
ATOM 2576 C CD2 . TYR B 2 176 ? -12.995 11.112  -2.750  1.00 78.44 176 B 1 
ATOM 2577 C CE1 . TYR B 2 176 ? -15.256 10.576  -1.163  1.00 75.47 176 B 1 
ATOM 2578 C CE2 . TYR B 2 176 ? -14.193 11.796  -2.995  1.00 75.28 176 B 1 
ATOM 2579 C CZ  . TYR B 2 176 ? -15.329 11.523  -2.202  1.00 76.18 176 B 1 
ATOM 2580 O OH  . TYR B 2 176 ? -16.505 12.194  -2.435  1.00 71.37 176 B 1 
ATOM 2581 N N   . THR B 2 177 ? -9.775  8.581   1.240   1.00 85.15 177 B 1 
ATOM 2582 C CA  . THR B 2 177 ? -8.812  7.641   1.823   1.00 84.80 177 B 1 
ATOM 2583 C C   . THR B 2 177 ? -9.425  6.247   1.931   1.00 85.74 177 B 1 
ATOM 2584 O O   . THR B 2 177 ? -10.646 6.090   1.954   1.00 83.70 177 B 1 
ATOM 2585 C CB  . THR B 2 177 ? -8.297  8.135   3.189   1.00 82.31 177 B 1 
ATOM 2586 O OG1 . THR B 2 177 ? -9.352  8.275   4.114   1.00 73.45 177 B 1 
ATOM 2587 C CG2 . THR B 2 177 ? -7.593  9.481   3.065   1.00 74.07 177 B 1 
ATOM 2588 N N   . CYS B 2 178 ? -8.585  5.229   1.959   1.00 85.96 178 B 1 
ATOM 2589 C CA  . CYS B 2 178 ? -8.940  3.853   2.285   1.00 86.67 178 B 1 
ATOM 2590 C C   . CYS B 2 178 ? -7.962  3.380   3.357   1.00 86.49 178 B 1 
ATOM 2591 O O   . CYS B 2 178 ? -6.792  3.138   3.071   1.00 83.85 178 B 1 
ATOM 2592 C CB  . CYS B 2 178 ? -8.881  2.980   1.018   1.00 86.37 178 B 1 
ATOM 2593 S SG  . CYS B 2 178 ? -9.110  1.204   1.327   1.00 84.69 178 B 1 
ATOM 2594 N N   . SER B 2 179 ? -8.433  3.280   4.604   1.00 86.56 179 B 1 
ATOM 2595 C CA  . SER B 2 179 ? -7.594  2.920   5.743   1.00 86.09 179 B 1 
ATOM 2596 C C   . SER B 2 179 ? -8.395  2.150   6.786   1.00 86.74 179 B 1 
ATOM 2597 O O   . SER B 2 179 ? -9.629  2.097   6.762   1.00 84.15 179 B 1 
ATOM 2598 C CB  . SER B 2 179 ? -6.928  4.180   6.336   1.00 83.08 179 B 1 
ATOM 2599 O OG  . SER B 2 179 ? -7.889  5.105   6.800   1.00 74.45 179 B 1 
ATOM 2600 N N   . SER B 2 180 ? -7.691  1.496   7.708   1.00 86.49 180 B 1 
ATOM 2601 C CA  . SER B 2 180 ? -8.300  0.821   8.843   1.00 86.27 180 B 1 
ATOM 2602 C C   . SER B 2 180 ? -8.681  1.837   9.917   1.00 86.73 180 B 1 
ATOM 2603 O O   . SER B 2 180 ? -7.838  2.642   10.307  1.00 84.51 180 B 1 
ATOM 2604 C CB  . SER B 2 180 ? -7.366  -0.244  9.417   1.00 84.27 180 B 1 
ATOM 2605 O OG  . SER B 2 180 ? -6.140  0.318   9.842   1.00 72.60 180 B 1 
ATOM 2606 N N   . HIS B 2 181 ? -9.913  1.744   10.425  1.00 87.12 181 B 1 
ATOM 2607 C CA  . HIS B 2 181 ? -10.434 2.583   11.501  1.00 86.82 181 B 1 
ATOM 2608 C C   . HIS B 2 181 ? -10.966 1.709   12.627  1.00 87.58 181 B 1 
ATOM 2609 O O   . HIS B 2 181 ? -11.905 0.940   12.447  1.00 84.51 181 B 1 
ATOM 2610 C CB  . HIS B 2 181 ? -11.522 3.508   10.952  1.00 84.82 181 B 1 
ATOM 2611 C CG  . HIS B 2 181 ? -10.983 4.496   9.959   1.00 82.60 181 B 1 
ATOM 2612 N ND1 . HIS B 2 181 ? -10.281 5.653   10.249  1.00 71.13 181 B 1 
ATOM 2613 C CD2 . HIS B 2 181 ? -11.027 4.377   8.591   1.00 72.61 181 B 1 
ATOM 2614 C CE1 . HIS B 2 181 ? -9.913  6.206   9.082   1.00 71.11 181 B 1 
ATOM 2615 N NE2 . HIS B 2 181 ? -10.355 5.463   8.064   1.00 73.63 181 B 1 
ATOM 2616 N N   . PHE B 2 182 ? -10.382 1.836   13.811  1.00 86.70 182 B 1 
ATOM 2617 C CA  . PHE B 2 182 ? -10.761 1.038   14.970  1.00 87.50 182 B 1 
ATOM 2618 C C   . PHE B 2 182 ? -11.875 1.719   15.771  1.00 87.15 182 B 1 
ATOM 2619 O O   . PHE B 2 182 ? -11.873 2.942   15.930  1.00 83.89 182 B 1 
ATOM 2620 C CB  . PHE B 2 182 ? -9.528  0.744   15.829  1.00 86.90 182 B 1 
ATOM 2621 C CG  . PHE B 2 182 ? -8.447  -0.011  15.085  1.00 87.94 182 B 1 
ATOM 2622 C CD1 . PHE B 2 182 ? -8.595  -1.391  14.815  1.00 85.64 182 B 1 
ATOM 2623 C CD2 . PHE B 2 182 ? -7.312  0.665   14.605  1.00 85.98 182 B 1 
ATOM 2624 C CE1 . PHE B 2 182 ? -7.614  -2.078  14.090  1.00 84.47 182 B 1 
ATOM 2625 C CE2 . PHE B 2 182 ? -6.331  -0.022  13.875  1.00 84.43 182 B 1 
ATOM 2626 C CZ  . PHE B 2 182 ? -6.476  -1.398  13.612  1.00 84.78 182 B 1 
ATOM 2627 N N   . PRO B 2 183 ? -12.848 0.948   16.330  1.00 86.59 183 B 1 
ATOM 2628 C CA  . PRO B 2 183 ? -13.954 1.509   17.082  1.00 86.02 183 B 1 
ATOM 2629 C C   . PRO B 2 183 ? -13.452 2.230   18.338  1.00 86.37 183 B 1 
ATOM 2630 O O   . PRO B 2 183 ? -12.628 1.708   19.089  1.00 83.07 183 B 1 
ATOM 2631 C CB  . PRO B 2 183 ? -14.868 0.327   17.407  1.00 83.19 183 B 1 
ATOM 2632 C CG  . PRO B 2 183 ? -13.921 -0.878  17.391  1.00 79.81 183 B 1 
ATOM 2633 C CD  . PRO B 2 183 ? -12.914 -0.499  16.303  1.00 83.36 183 B 1 
ATOM 2634 N N   . TYR B 2 184 ? -14.028 3.398   18.611  1.00 84.35 184 B 1 
ATOM 2635 C CA  . TYR B 2 184 ? -13.586 4.280   19.696  1.00 83.14 184 B 1 
ATOM 2636 C C   . TYR B 2 184 ? -13.600 3.622   21.090  1.00 83.76 184 B 1 
ATOM 2637 O O   . TYR B 2 184 ? -12.777 3.947   21.942  1.00 78.84 184 B 1 
ATOM 2638 C CB  . TYR B 2 184 ? -14.490 5.523   19.700  1.00 78.87 184 B 1 
ATOM 2639 C CG  . TYR B 2 184 ? -14.072 6.557   20.712  1.00 75.50 184 B 1 
ATOM 2640 C CD1 . TYR B 2 184 ? -14.748 6.674   21.949  1.00 69.74 184 B 1 
ATOM 2641 C CD2 . TYR B 2 184 ? -12.975 7.398   20.445  1.00 69.17 184 B 1 
ATOM 2642 C CE1 . TYR B 2 184 ? -14.345 7.623   22.898  1.00 63.44 184 B 1 
ATOM 2643 C CE2 . TYR B 2 184 ? -12.559 8.349   21.389  1.00 63.75 184 B 1 
ATOM 2644 C CZ  . TYR B 2 184 ? -13.246 8.457   22.618  1.00 63.27 184 B 1 
ATOM 2645 O OH  . TYR B 2 184 ? -12.842 9.389   23.533  1.00 57.98 184 B 1 
ATOM 2646 N N   . SER B 2 185 ? -14.520 2.676   21.331  1.00 82.69 185 B 1 
ATOM 2647 C CA  . SER B 2 185 ? -14.667 2.016   22.627  1.00 82.07 185 B 1 
ATOM 2648 C C   . SER B 2 185 ? -13.484 1.117   22.997  1.00 83.06 185 B 1 
ATOM 2649 O O   . SER B 2 185 ? -13.132 1.025   24.170  1.00 77.56 185 B 1 
ATOM 2650 C CB  . SER B 2 185 ? -15.959 1.188   22.637  1.00 78.31 185 B 1 
ATOM 2651 O OG  . SER B 2 185 ? -15.994 0.296   21.534  1.00 68.46 185 B 1 
ATOM 2652 N N   . GLN B 2 186 ? -12.861 0.461   22.013  1.00 86.06 186 B 1 
ATOM 2653 C CA  . GLN B 2 186 ? -11.818 -0.547  22.230  1.00 87.24 186 B 1 
ATOM 2654 C C   . GLN B 2 186 ? -10.652 -0.401  21.244  1.00 88.32 186 B 1 
ATOM 2655 O O   . GLN B 2 186 ? -10.022 -1.383  20.856  1.00 85.35 186 B 1 
ATOM 2656 C CB  . GLN B 2 186 ? -12.436 -1.956  22.183  1.00 84.23 186 B 1 
ATOM 2657 C CG  . GLN B 2 186 ? -13.410 -2.223  23.338  1.00 77.05 186 B 1 
ATOM 2658 C CD  . GLN B 2 186 ? -13.947 -3.656  23.338  1.00 70.78 186 B 1 
ATOM 2659 O OE1 . GLN B 2 186 ? -13.768 -4.420  22.404  1.00 62.72 186 B 1 
ATOM 2660 N NE2 . GLN B 2 186 ? -14.627 -4.068  24.376  1.00 60.30 186 B 1 
ATOM 2661 N N   . TYR B 2 187 ? -10.343 0.838   20.825  1.00 85.92 187 B 1 
ATOM 2662 C CA  . TYR B 2 187 ? -9.328  1.085   19.793  1.00 85.89 187 B 1 
ATOM 2663 C C   . TYR B 2 187 ? -7.944  0.525   20.148  1.00 86.89 187 B 1 
ATOM 2664 O O   . TYR B 2 187 ? -7.291  -0.051  19.282  1.00 85.44 187 B 1 
ATOM 2665 C CB  . TYR B 2 187 ? -9.246  2.591   19.496  1.00 83.43 187 B 1 
ATOM 2666 C CG  . TYR B 2 187 ? -8.686  3.436   20.632  1.00 81.89 187 B 1 
ATOM 2667 C CD1 . TYR B 2 187 ? -9.549  4.023   21.580  1.00 77.52 187 B 1 
ATOM 2668 C CD2 . TYR B 2 187 ? -7.302  3.642   20.746  1.00 78.96 187 B 1 
ATOM 2669 C CE1 . TYR B 2 187 ? -9.031  4.805   22.628  1.00 74.74 187 B 1 
ATOM 2670 C CE2 . TYR B 2 187 ? -6.773  4.409   21.793  1.00 74.40 187 B 1 
ATOM 2671 C CZ  . TYR B 2 187 ? -7.639  4.998   22.736  1.00 73.77 187 B 1 
ATOM 2672 O OH  . TYR B 2 187 ? -7.126  5.753   23.759  1.00 69.70 187 B 1 
ATOM 2673 N N   . GLN B 2 188 ? -7.512  0.639   21.396  1.00 86.65 188 B 1 
ATOM 2674 C CA  . GLN B 2 188 ? -6.222  0.112   21.851  1.00 86.67 188 B 1 
ATOM 2675 C C   . GLN B 2 188 ? -6.186  -1.409  21.737  1.00 88.36 188 B 1 
ATOM 2676 O O   . GLN B 2 188 ? -5.250  -1.958  21.160  1.00 87.16 188 B 1 
ATOM 2677 C CB  . GLN B 2 188 ? -5.940  0.526   23.302  1.00 84.15 188 B 1 
ATOM 2678 C CG  . GLN B 2 188 ? -5.537  2.006   23.420  1.00 74.58 188 B 1 
ATOM 2679 C CD  . GLN B 2 188 ? -5.270  2.432   24.868  1.00 69.62 188 B 1 
ATOM 2680 O OE1 . GLN B 2 188 ? -5.637  1.767   25.823  1.00 61.95 188 B 1 
ATOM 2681 N NE2 . GLN B 2 188 ? -4.652  3.573   25.078  1.00 58.96 188 B 1 
ATOM 2682 N N   . PHE B 2 189 ? -7.239  -2.091  22.203  1.00 90.01 189 B 1 
ATOM 2683 C CA  . PHE B 2 189 ? -7.329  -3.545  22.131  1.00 91.09 189 B 1 
ATOM 2684 C C   . PHE B 2 189 ? -7.261  -4.026  20.674  1.00 91.23 189 B 1 
ATOM 2685 O O   . PHE B 2 189 ? -6.423  -4.860  20.350  1.00 90.47 189 B 1 
ATOM 2686 C CB  . PHE B 2 189 ? -8.617  -4.022  22.808  1.00 91.00 189 B 1 
ATOM 2687 C CG  . PHE B 2 189 ? -8.839  -5.509  22.638  1.00 91.03 189 B 1 
ATOM 2688 C CD1 . PHE B 2 189 ? -9.692  -5.995  21.623  1.00 88.54 189 B 1 
ATOM 2689 C CD2 . PHE B 2 189 ? -8.153  -6.430  23.456  1.00 88.91 189 B 1 
ATOM 2690 C CE1 . PHE B 2 189 ? -9.851  -7.373  21.427  1.00 88.42 189 B 1 
ATOM 2691 C CE2 . PHE B 2 189 ? -8.310  -7.808  23.261  1.00 87.63 189 B 1 
ATOM 2692 C CZ  . PHE B 2 189 ? -9.162  -8.282  22.252  1.00 87.73 189 B 1 
ATOM 2693 N N   . TRP B 2 190 ? -8.095  -3.464  19.779  1.00 89.90 190 B 1 
ATOM 2694 C CA  . TRP B 2 190 ? -8.151  -3.908  18.388  1.00 90.20 190 B 1 
ATOM 2695 C C   . TRP B 2 190 ? -6.877  -3.595  17.605  1.00 90.33 190 B 1 
ATOM 2696 O O   . TRP B 2 190 ? -6.417  -4.437  16.833  1.00 88.82 190 B 1 
ATOM 2697 C CB  . TRP B 2 190 ? -9.373  -3.312  17.703  1.00 90.06 190 B 1 
ATOM 2698 C CG  . TRP B 2 190 ? -10.661 -3.965  18.099  1.00 88.57 190 B 1 
ATOM 2699 C CD1 . TRP B 2 190 ? -11.680 -3.380  18.757  1.00 84.74 190 B 1 
ATOM 2700 C CD2 . TRP B 2 190 ? -11.069 -5.351  17.862  1.00 86.93 190 B 1 
ATOM 2701 N NE1 . TRP B 2 190 ? -12.714 -4.297  18.933  1.00 82.98 190 B 1 
ATOM 2702 C CE2 . TRP B 2 190 ? -12.366 -5.518  18.398  1.00 85.64 190 B 1 
ATOM 2703 C CE3 . TRP B 2 190 ? -10.465 -6.463  17.230  1.00 81.90 190 B 1 
ATOM 2704 C CZ2 . TRP B 2 190 ? -13.066 -6.742  18.319  1.00 83.09 190 B 1 
ATOM 2705 C CZ3 . TRP B 2 190 ? -11.154 -7.691  17.160  1.00 81.62 190 B 1 
ATOM 2706 C CH2 . TRP B 2 190 ? -12.434 -7.826  17.693  1.00 81.82 190 B 1 
ATOM 2707 N N   . LYS B 2 191 ? -6.273  -2.421  17.813  1.00 89.57 191 B 1 
ATOM 2708 C CA  . LYS B 2 191 ? -5.013  -2.071  17.159  1.00 89.85 191 B 1 
ATOM 2709 C C   . LYS B 2 191 ? -3.878  -2.994  17.618  1.00 90.30 191 B 1 
ATOM 2710 O O   . LYS B 2 191 ? -3.196  -3.572  16.782  1.00 89.51 191 B 1 
ATOM 2711 C CB  . LYS B 2 191 ? -4.693  -0.583  17.371  1.00 88.52 191 B 1 
ATOM 2712 C CG  . LYS B 2 191 ? -3.445  -0.190  16.579  1.00 86.33 191 B 1 
ATOM 2713 C CD  . LYS B 2 191 ? -3.289  1.323   16.400  1.00 83.91 191 B 1 
ATOM 2714 C CE  . LYS B 2 191 ? -2.059  1.548   15.505  1.00 80.96 191 B 1 
ATOM 2715 N NZ  . LYS B 2 191 ? -2.009  2.899   14.902  1.00 76.17 191 B 1 
ATOM 2716 N N   . ASN B 2 192 ? -3.748  -3.188  18.931  1.00 91.03 192 B 1 
ATOM 2717 C CA  . ASN B 2 192 ? -2.739  -4.085  19.496  1.00 91.45 192 B 1 
ATOM 2718 C C   . ASN B 2 192 ? -2.974  -5.532  19.056  1.00 92.00 192 B 1 
ATOM 2719 O O   . ASN B 2 192 ? -2.028  -6.205  18.653  1.00 91.01 192 B 1 
ATOM 2720 C CB  . ASN B 2 192 ? -2.733  -3.960  21.027  1.00 90.62 192 B 1 
ATOM 2721 C CG  . ASN B 2 192 ? -2.267  -2.610  21.526  1.00 88.44 192 B 1 
ATOM 2722 O OD1 . ASN B 2 192 ? -1.843  -1.736  20.789  1.00 79.36 192 B 1 
ATOM 2723 N ND2 . ASN B 2 192 ? -2.320  -2.392  22.820  1.00 81.52 192 B 1 
ATOM 2724 N N   . PHE B 2 193 ? -4.231  -5.998  19.041  1.00 92.04 193 B 1 
ATOM 2725 C CA  . PHE B 2 193 ? -4.594  -7.326  18.565  1.00 92.86 193 B 1 
ATOM 2726 C C   . PHE B 2 193 ? -4.209  -7.534  17.098  1.00 92.93 193 B 1 
ATOM 2727 O O   . PHE B 2 193 ? -3.599  -8.547  16.767  1.00 92.33 193 B 1 
ATOM 2728 C CB  . PHE B 2 193 ? -6.097  -7.560  18.769  1.00 92.96 193 B 1 
ATOM 2729 C CG  . PHE B 2 193 ? -6.581  -8.891  18.227  1.00 93.11 193 B 1 
ATOM 2730 C CD1 . PHE B 2 193 ? -7.180  -8.972  16.953  1.00 90.82 193 B 1 
ATOM 2731 C CD2 . PHE B 2 193 ? -6.381  -10.063 18.973  1.00 91.00 193 B 1 
ATOM 2732 C CE1 . PHE B 2 193 ? -7.584  -10.214 16.440  1.00 90.50 193 B 1 
ATOM 2733 C CE2 . PHE B 2 193 ? -6.793  -11.309 18.462  1.00 90.44 193 B 1 
ATOM 2734 C CZ  . PHE B 2 193 ? -7.390  -11.383 17.200  1.00 90.77 193 B 1 
ATOM 2735 N N   . GLN B 2 194 ? -4.503  -6.574  16.219  1.00 91.63 194 B 1 
ATOM 2736 C CA  . GLN B 2 194 ? -4.122  -6.672  14.809  1.00 91.71 194 B 1 
ATOM 2737 C C   . GLN B 2 194 ? -2.608  -6.706  14.621  1.00 92.29 194 B 1 
ATOM 2738 O O   . GLN B 2 194 ? -2.101  -7.573  13.906  1.00 91.54 194 B 1 
ATOM 2739 C CB  . GLN B 2 194 ? -4.718  -5.505  14.005  1.00 90.77 194 B 1 
ATOM 2740 C CG  . GLN B 2 194 ? -6.213  -5.667  13.699  1.00 82.80 194 B 1 
ATOM 2741 C CD  . GLN B 2 194 ? -6.532  -6.728  12.644  1.00 82.88 194 B 1 
ATOM 2742 O OE1 . GLN B 2 194 ? -5.779  -7.630  12.324  1.00 76.06 194 B 1 
ATOM 2743 N NE2 . GLN B 2 194 ? -7.696  -6.658  12.062  1.00 72.66 194 B 1 
ATOM 2744 N N   . THR B 2 195 ? -1.879  -5.823  15.284  1.00 91.54 195 B 1 
ATOM 2745 C CA  . THR B 2 195 ? -0.417  -5.793  15.206  1.00 91.71 195 B 1 
ATOM 2746 C C   . THR B 2 195 ? 0.195   -7.089  15.713  1.00 92.36 195 B 1 
ATOM 2747 O O   . THR B 2 195 ? 0.994   -7.705  15.011  1.00 91.63 195 B 1 
ATOM 2748 C CB  . THR B 2 195 ? 0.141   -4.591  15.983  1.00 90.68 195 B 1 
ATOM 2749 O OG1 . THR B 2 195 ? -0.342  -3.409  15.390  1.00 80.87 195 B 1 
ATOM 2750 C CG2 . THR B 2 195 ? 1.667   -4.543  15.959  1.00 79.84 195 B 1 
ATOM 2751 N N   . LEU B 2 196 ? -0.224  -7.563  16.896  1.00 93.08 196 B 1 
ATOM 2752 C CA  . LEU B 2 196 ? 0.282   -8.812  17.462  1.00 93.70 196 B 1 
ATOM 2753 C C   . LEU B 2 196 ? -0.076  -10.017 16.589  1.00 94.20 196 B 1 
ATOM 2754 O O   . LEU B 2 196 ? 0.766   -10.874 16.383  1.00 93.37 196 B 1 
ATOM 2755 C CB  . LEU B 2 196 ? -0.263  -8.998  18.891  1.00 93.47 196 B 1 
ATOM 2756 C CG  . LEU B 2 196 ? 0.337   -8.027  19.924  1.00 88.78 196 B 1 
ATOM 2757 C CD1 . LEU B 2 196 ? -0.396  -8.204  21.261  1.00 84.31 196 B 1 
ATOM 2758 C CD2 . LEU B 2 196 ? 1.829   -8.269  20.156  1.00 84.84 196 B 1 
ATOM 2759 N N   . LYS B 2 197 ? -1.287  -10.059 16.019  1.00 94.26 197 B 1 
ATOM 2760 C CA  . LYS B 2 197 ? -1.689  -11.111 15.079  1.00 94.20 197 B 1 
ATOM 2761 C C   . LYS B 2 197 ? -0.771  -11.158 13.862  1.00 94.34 197 B 1 
ATOM 2762 O O   . LYS B 2 197 ? -0.310  -12.243 13.506  1.00 93.56 197 B 1 
ATOM 2763 C CB  . LYS B 2 197 ? -3.159  -10.891 14.673  1.00 93.31 197 B 1 
ATOM 2764 C CG  . LYS B 2 197 ? -3.688  -11.997 13.746  1.00 89.78 197 B 1 
ATOM 2765 C CD  . LYS B 2 197 ? -5.092  -11.669 13.211  1.00 87.91 197 B 1 
ATOM 2766 C CE  . LYS B 2 197 ? -5.010  -10.518 12.205  1.00 81.39 197 B 1 
ATOM 2767 N NZ  . LYS B 2 197 ? -6.328  -10.217 11.588  1.00 76.92 197 B 1 
ATOM 2768 N N   . ILE B 2 198 ? -0.481  -10.006 13.242  1.00 93.36 198 B 1 
ATOM 2769 C CA  . ILE B 2 198 ? 0.415   -9.937  12.079  1.00 93.01 198 B 1 
ATOM 2770 C C   . ILE B 2 198 ? 1.827   -10.381 12.468  1.00 93.20 198 B 1 
ATOM 2771 O O   . ILE B 2 198 ? 2.407   -11.215 11.780  1.00 92.49 198 B 1 
ATOM 2772 C CB  . ILE B 2 198 ? 0.398   -8.521  11.455  1.00 92.19 198 B 1 
ATOM 2773 C CG1 . ILE B 2 198 ? -0.983  -8.247  10.808  1.00 89.72 198 B 1 
ATOM 2774 C CG2 . ILE B 2 198 ? 1.511   -8.371  10.400  1.00 89.72 198 B 1 
ATOM 2775 C CD1 . ILE B 2 198 ? -1.229  -6.766  10.466  1.00 84.17 198 B 1 
ATOM 2776 N N   . VAL B 2 199 ? 2.368   -9.898  13.581  1.00 94.20 199 B 1 
ATOM 2777 C CA  . VAL B 2 199 ? 3.721   -10.249 14.024  1.00 94.31 199 B 1 
ATOM 2778 C C   . VAL B 2 199 ? 3.839   -11.731 14.402  1.00 94.35 199 B 1 
ATOM 2779 O O   . VAL B 2 199 ? 4.793   -12.392 14.001  1.00 93.47 199 B 1 
ATOM 2780 C CB  . VAL B 2 199 ? 4.165   -9.345  15.188  1.00 94.00 199 B 1 
ATOM 2781 C CG1 . VAL B 2 199 ? 5.511   -9.772  15.776  1.00 90.32 199 B 1 
ATOM 2782 C CG2 . VAL B 2 199 ? 4.309   -7.899  14.703  1.00 90.52 199 B 1 
ATOM 2783 N N   . ILE B 2 200 ? 2.852   -12.279 15.128  1.00 95.60 200 B 1 
ATOM 2784 C CA  . ILE B 2 200 ? 2.869   -13.695 15.527  1.00 95.83 200 B 1 
ATOM 2785 C C   . ILE B 2 200 ? 2.739   -14.595 14.298  1.00 95.67 200 B 1 
ATOM 2786 O O   . ILE B 2 200 ? 3.552   -15.504 14.121  1.00 94.46 200 B 1 
ATOM 2787 C CB  . ILE B 2 200 ? 1.774   -13.982 16.590  1.00 95.72 200 B 1 
ATOM 2788 C CG1 . ILE B 2 200 ? 2.147   -13.284 17.918  1.00 92.42 200 B 1 
ATOM 2789 C CG2 . ILE B 2 200 ? 1.611   -15.498 16.824  1.00 91.76 200 B 1 
ATOM 2790 C CD1 . ILE B 2 200 ? 0.993   -13.231 18.930  1.00 83.27 200 B 1 
ATOM 2791 N N   . LEU B 2 201 ? 1.749   -14.343 13.423  1.00 94.39 201 B 1 
ATOM 2792 C CA  . LEU B 2 201 ? 1.509   -15.187 12.251  1.00 93.98 201 B 1 
ATOM 2793 C C   . LEU B 2 201 ? 2.524   -14.956 11.129  1.00 93.50 201 B 1 
ATOM 2794 O O   . LEU B 2 201 ? 2.853   -15.895 10.414  1.00 91.85 201 B 1 
ATOM 2795 C CB  . LEU B 2 201 ? 0.075   -14.979 11.735  1.00 93.26 201 B 1 
ATOM 2796 C CG  . LEU B 2 201 ? -1.044  -15.360 12.733  1.00 90.79 201 B 1 
ATOM 2797 C CD1 . LEU B 2 201 ? -2.403  -15.121 12.076  1.00 87.73 201 B 1 
ATOM 2798 C CD2 . LEU B 2 201 ? -0.977  -16.827 13.151  1.00 87.88 201 B 1 
ATOM 2799 N N   . GLY B 2 202 ? 3.026   -13.727 10.978  1.00 93.11 202 B 1 
ATOM 2800 C CA  . GLY B 2 202 ? 3.915   -13.322 9.891   1.00 91.86 202 B 1 
ATOM 2801 C C   . GLY B 2 202 ? 5.408   -13.450 10.188  1.00 92.25 202 B 1 
ATOM 2802 O O   . GLY B 2 202 ? 6.203   -13.546 9.252   1.00 89.41 202 B 1 
ATOM 2803 N N   . LEU B 2 203 ? 5.810   -13.478 11.469  1.00 93.21 203 B 1 
ATOM 2804 C CA  . LEU B 2 203 ? 7.211   -13.584 11.842  1.00 93.73 203 B 1 
ATOM 2805 C C   . LEU B 2 203 ? 7.472   -14.736 12.825  1.00 94.57 203 B 1 
ATOM 2806 O O   . LEU B 2 203 ? 8.235   -15.648 12.501  1.00 93.56 203 B 1 
ATOM 2807 C CB  . LEU B 2 203 ? 7.707   -12.225 12.381  1.00 92.38 203 B 1 
ATOM 2808 C CG  . LEU B 2 203 ? 9.223   -12.176 12.644  1.00 89.51 203 B 1 
ATOM 2809 C CD1 . LEU B 2 203 ? 10.019  -12.238 11.330  1.00 85.32 203 B 1 
ATOM 2810 C CD2 . LEU B 2 203 ? 9.586   -10.881 13.369  1.00 85.36 203 B 1 
ATOM 2811 N N   . VAL B 2 204 ? 6.849   -14.715 14.005  1.00 95.49 204 B 1 
ATOM 2812 C CA  . VAL B 2 204 ? 7.193   -15.640 15.099  1.00 95.86 204 B 1 
ATOM 2813 C C   . VAL B 2 204 ? 6.866   -17.087 14.738  1.00 96.11 204 B 1 
ATOM 2814 O O   . VAL B 2 204 ? 7.728   -17.961 14.856  1.00 95.29 204 B 1 
ATOM 2815 C CB  . VAL B 2 204 ? 6.497   -15.238 16.411  1.00 95.30 204 B 1 
ATOM 2816 C CG1 . VAL B 2 204 ? 6.856   -16.172 17.564  1.00 91.46 204 B 1 
ATOM 2817 C CG2 . VAL B 2 204 ? 6.869   -13.811 16.824  1.00 91.90 204 B 1 
ATOM 2818 N N   . LEU B 2 205 ? 5.638   -17.362 14.267  1.00 95.55 205 B 1 
ATOM 2819 C CA  . LEU B 2 205 ? 5.203   -18.710 13.922  1.00 95.86 205 B 1 
ATOM 2820 C C   . LEU B 2 205 ? 6.002   -19.312 12.747  1.00 96.14 205 B 1 
ATOM 2821 O O   . LEU B 2 205 ? 6.521   -20.424 12.908  1.00 95.55 205 B 1 
ATOM 2822 C CB  . LEU B 2 205 ? 3.676   -18.713 13.708  1.00 95.26 205 B 1 
ATOM 2823 C CG  . LEU B 2 205 ? 3.079   -20.062 13.283  1.00 90.89 205 B 1 
ATOM 2824 C CD1 . LEU B 2 205 ? 3.145   -21.074 14.428  1.00 86.52 205 B 1 
ATOM 2825 C CD2 . LEU B 2 205 ? 1.620   -19.890 12.870  1.00 86.53 205 B 1 
ATOM 2826 N N   . PRO B 2 206 ? 6.195   -18.620 11.598  1.00 95.97 206 B 1 
ATOM 2827 C CA  . PRO B 2 206 ? 7.028   -19.136 10.515  1.00 95.37 206 B 1 
ATOM 2828 C C   . PRO B 2 206 ? 8.473   -19.390 10.935  1.00 95.65 206 B 1 
ATOM 2829 O O   . PRO B 2 206 ? 9.034   -20.431 10.595  1.00 94.31 206 B 1 
ATOM 2830 C CB  . PRO B 2 206 ? 6.963   -18.089 9.399   1.00 93.82 206 B 1 
ATOM 2831 C CG  . PRO B 2 206 ? 5.667   -17.350 9.675   1.00 90.87 206 B 1 
ATOM 2832 C CD  . PRO B 2 206 ? 5.572   -17.370 11.191  1.00 94.39 206 B 1 
ATOM 2833 N N   . LEU B 2 207 ? 9.070   -18.481 11.712  1.00 95.05 207 B 1 
ATOM 2834 C CA  . LEU B 2 207 ? 10.438  -18.625 12.202  1.00 94.36 207 B 1 
ATOM 2835 C C   . LEU B 2 207 ? 10.587  -19.838 13.116  1.00 94.84 207 B 1 
ATOM 2836 O O   . LEU B 2 207 ? 11.512  -20.629 12.939  1.00 93.64 207 B 1 
ATOM 2837 C CB  . LEU B 2 207 ? 10.861  -17.327 12.915  1.00 92.60 207 B 1 
ATOM 2838 C CG  . LEU B 2 207 ? 12.100  -16.672 12.273  1.00 81.62 207 B 1 
ATOM 2839 C CD1 . LEU B 2 207 ? 12.074  -15.168 12.525  1.00 75.99 207 B 1 
ATOM 2840 C CD2 . LEU B 2 207 ? 13.387  -17.234 12.868  1.00 76.10 207 B 1 
ATOM 2841 N N   . LEU B 2 208 ? 9.644   -20.037 14.064  1.00 95.82 208 B 1 
ATOM 2842 C CA  . LEU B 2 208 ? 9.637   -21.189 14.955  1.00 96.01 208 B 1 
ATOM 2843 C C   . LEU B 2 208 ? 9.544   -22.499 14.165  1.00 96.28 208 B 1 
ATOM 2844 O O   . LEU B 2 208 ? 10.348  -23.415 14.379  1.00 95.16 208 B 1 
ATOM 2845 C CB  . LEU B 2 208 ? 8.470   -21.022 15.947  1.00 95.59 208 B 1 
ATOM 2846 C CG  . LEU B 2 208 ? 8.404   -22.129 17.021  1.00 85.44 208 B 1 
ATOM 2847 C CD1 . LEU B 2 208 ? 9.595   -22.051 17.983  1.00 79.56 208 B 1 
ATOM 2848 C CD2 . LEU B 2 208 ? 7.116   -21.994 17.812  1.00 80.15 208 B 1 
ATOM 2849 N N   . VAL B 2 209 ? 8.602   -22.573 13.206  1.00 96.46 209 B 1 
ATOM 2850 C CA  . VAL B 2 209 ? 8.435   -23.756 12.356  1.00 96.38 209 B 1 
ATOM 2851 C C   . VAL B 2 209 ? 9.680   -24.011 11.505  1.00 96.18 209 B 1 
ATOM 2852 O O   . VAL B 2 209 ? 10.147  -25.145 11.422  1.00 94.65 209 B 1 
ATOM 2853 C CB  . VAL B 2 209 ? 7.174   -23.634 11.479  1.00 95.70 209 B 1 
ATOM 2854 C CG1 . VAL B 2 209 ? 7.060   -24.769 10.454  1.00 92.02 209 B 1 
ATOM 2855 C CG2 . VAL B 2 209 ? 5.913   -23.683 12.348  1.00 92.57 209 B 1 
ATOM 2856 N N   . MET B 2 210 ? 10.264  -22.968 10.907  1.00 95.70 210 B 1 
ATOM 2857 C CA  . MET B 2 210 ? 11.485  -23.087 10.114  1.00 95.18 210 B 1 
ATOM 2858 C C   . MET B 2 210 ? 12.659  -23.587 10.954  1.00 95.21 210 B 1 
ATOM 2859 O O   . MET B 2 210 ? 13.342  -24.522 10.534  1.00 93.97 210 B 1 
ATOM 2860 C CB  . MET B 2 210 ? 11.848  -21.760 9.451   1.00 94.17 210 B 1 
ATOM 2861 C CG  . MET B 2 210 ? 10.952  -21.431 8.260   1.00 89.64 210 B 1 
ATOM 2862 S SD  . MET B 2 210 ? 11.466  -19.942 7.354   1.00 87.71 210 B 1 
ATOM 2863 C CE  . MET B 2 210 ? 10.044  -19.749 6.258   1.00 79.01 210 B 1 
ATOM 2864 N N   . VAL B 2 211 ? 12.878  -23.028 12.153  1.00 95.85 211 B 1 
ATOM 2865 C CA  . VAL B 2 211 ? 13.974  -23.453 13.040  1.00 95.43 211 B 1 
ATOM 2866 C C   . VAL B 2 211 ? 13.811  -24.922 13.443  1.00 95.29 211 B 1 
ATOM 2867 O O   . VAL B 2 211 ? 14.761  -25.704 13.302  1.00 93.81 211 B 1 
ATOM 2868 C CB  . VAL B 2 211 ? 14.082  -22.528 14.269  1.00 94.67 211 B 1 
ATOM 2869 C CG1 . VAL B 2 211 ? 15.042  -23.067 15.327  1.00 89.68 211 B 1 
ATOM 2870 C CG2 . VAL B 2 211 ? 14.608  -21.149 13.845  1.00 90.14 211 B 1 
ATOM 2871 N N   . ILE B 2 212 ? 12.606  -25.339 13.876  1.00 95.80 212 B 1 
ATOM 2872 C CA  . ILE B 2 212 ? 12.340  -26.725 14.288  1.00 95.62 212 B 1 
ATOM 2873 C C   . ILE B 2 212 ? 12.497  -27.690 13.096  1.00 95.04 212 B 1 
ATOM 2874 O O   . ILE B 2 212 ? 13.229  -28.683 13.182  1.00 93.55 212 B 1 
ATOM 2875 C CB  . ILE B 2 212 ? 10.943  -26.836 14.946  1.00 95.56 212 B 1 
ATOM 2876 C CG1 . ILE B 2 212 ? 10.924  -26.049 16.278  1.00 92.71 212 B 1 
ATOM 2877 C CG2 . ILE B 2 212 ? 10.563  -28.312 15.197  1.00 92.18 212 B 1 
ATOM 2878 C CD1 . ILE B 2 212 ? 9.509   -25.848 16.849  1.00 86.09 212 B 1 
ATOM 2879 N N   . CYS B 2 213 ? 11.851  -27.391 11.970  1.00 94.81 213 B 1 
ATOM 2880 C CA  . CYS B 2 213 ? 11.876  -28.273 10.814  1.00 94.48 213 B 1 
ATOM 2881 C C   . CYS B 2 213 ? 13.271  -28.345 10.166  1.00 93.79 213 B 1 
ATOM 2882 O O   . CYS B 2 213 ? 13.748  -29.438 9.869   1.00 91.70 213 B 1 
ATOM 2883 C CB  . CYS B 2 213 ? 10.813  -27.826 9.799   1.00 93.81 213 B 1 
ATOM 2884 S SG  . CYS B 2 213 ? 9.139   -28.128 10.457  1.00 89.94 213 B 1 
ATOM 2885 N N   . TYR B 2 214 ? 13.939  -27.214 9.971   1.00 93.48 214 B 1 
ATOM 2886 C CA  . TYR B 2 214 ? 15.250  -27.211 9.332   1.00 92.87 214 B 1 
ATOM 2887 C C   . TYR B 2 214 ? 16.361  -27.755 10.224  1.00 92.44 214 B 1 
ATOM 2888 O O   . TYR B 2 214 ? 17.245  -28.427 9.701   1.00 90.84 214 B 1 
ATOM 2889 C CB  . TYR B 2 214 ? 15.584  -25.821 8.773   1.00 91.72 214 B 1 
ATOM 2890 C CG  . TYR B 2 214 ? 14.724  -25.369 7.599   1.00 89.33 214 B 1 
ATOM 2891 C CD1 . TYR B 2 214 ? 14.401  -26.263 6.554   1.00 84.17 214 B 1 
ATOM 2892 C CD2 . TYR B 2 214 ? 14.261  -24.046 7.526   1.00 84.13 214 B 1 
ATOM 2893 C CE1 . TYR B 2 214 ? 13.629  -25.840 5.465   1.00 81.63 214 B 1 
ATOM 2894 C CE2 . TYR B 2 214 ? 13.493  -23.613 6.439   1.00 81.14 214 B 1 
ATOM 2895 C CZ  . TYR B 2 214 ? 13.167  -24.513 5.410   1.00 83.09 214 B 1 
ATOM 2896 O OH  . TYR B 2 214 ? 12.406  -24.102 4.344   1.00 79.72 214 B 1 
ATOM 2897 N N   . SER B 2 215 ? 16.289  -27.592 11.560  1.00 94.37 215 B 1 
ATOM 2898 C CA  . SER B 2 215 ? 17.229  -28.277 12.456  1.00 93.85 215 B 1 
ATOM 2899 C C   . SER B 2 215 ? 17.088  -29.802 12.375  1.00 93.48 215 B 1 
ATOM 2900 O O   . SER B 2 215 ? 18.097  -30.507 12.254  1.00 91.44 215 B 1 
ATOM 2901 C CB  . SER B 2 215 ? 17.078  -27.792 13.901  1.00 92.91 215 B 1 
ATOM 2902 O OG  . SER B 2 215 ? 15.788  -28.064 14.397  1.00 76.02 215 B 1 
ATOM 2903 N N   . GLY B 2 216 ? 15.859  -30.322 12.323  1.00 93.72 216 B 1 
ATOM 2904 C CA  . GLY B 2 216 ? 15.597  -31.744 12.100  1.00 93.09 216 B 1 
ATOM 2905 C C   . GLY B 2 216 ? 16.113  -32.237 10.746  1.00 92.82 216 B 1 
ATOM 2906 O O   . GLY B 2 216 ? 16.782  -33.280 10.669  1.00 90.74 216 B 1 
ATOM 2907 N N   . ILE B 2 217 ? 15.890  -31.479 9.674   1.00 90.80 217 B 1 
ATOM 2908 C CA  . ILE B 2 217 ? 16.395  -31.794 8.334   1.00 89.94 217 B 1 
ATOM 2909 C C   . ILE B 2 217 ? 17.930  -31.813 8.326   1.00 89.23 217 B 1 
ATOM 2910 O O   . ILE B 2 217 ? 18.515  -32.766 7.821   1.00 87.40 217 B 1 
ATOM 2911 C CB  . ILE B 2 217 ? 15.836  -30.810 7.281   1.00 89.08 217 B 1 
ATOM 2912 C CG1 . ILE B 2 217 ? 14.324  -31.037 7.071   1.00 85.35 217 B 1 
ATOM 2913 C CG2 . ILE B 2 217 ? 16.562  -30.969 5.940   1.00 85.57 217 B 1 
ATOM 2914 C CD1 . ILE B 2 217 ? 13.611  -29.908 6.319   1.00 82.31 217 B 1 
ATOM 2915 N N   . LEU B 2 218 ? 18.585  -30.810 8.917   1.00 91.19 218 B 1 
ATOM 2916 C CA  . LEU B 2 218 ? 20.047  -30.739 9.006   1.00 90.33 218 B 1 
ATOM 2917 C C   . LEU B 2 218 ? 20.616  -31.950 9.745   1.00 89.79 218 B 1 
ATOM 2918 O O   . LEU B 2 218 ? 21.541  -32.586 9.245   1.00 87.72 218 B 1 
ATOM 2919 C CB  . LEU B 2 218 ? 20.461  -29.427 9.701   1.00 89.29 218 B 1 
ATOM 2920 C CG  . LEU B 2 218 ? 20.333  -28.174 8.810   1.00 83.38 218 B 1 
ATOM 2921 C CD1 . LEU B 2 218 ? 20.519  -26.910 9.657   1.00 78.72 218 B 1 
ATOM 2922 C CD2 . LEU B 2 218 ? 21.379  -28.156 7.709   1.00 79.22 218 B 1 
ATOM 2923 N N   . LYS B 2 219 ? 20.018  -32.331 10.890  1.00 91.25 219 B 1 
ATOM 2924 C CA  . LYS B 2 219 ? 20.427  -33.518 11.651  1.00 90.98 219 B 1 
ATOM 2925 C C   . LYS B 2 219 ? 20.340  -34.805 10.812  1.00 90.07 219 B 1 
ATOM 2926 O O   . LYS B 2 219 ? 21.214  -35.662 10.920  1.00 87.33 219 B 1 
ATOM 2927 C CB  . LYS B 2 219 ? 19.574  -33.613 12.929  1.00 90.66 219 B 1 
ATOM 2928 C CG  . LYS B 2 219 ? 20.037  -34.730 13.882  1.00 80.52 219 B 1 
ATOM 2929 C CD  . LYS B 2 219 ? 19.193  -34.735 15.165  1.00 77.48 219 B 1 
ATOM 2930 C CE  . LYS B 2 219 ? 19.674  -35.820 16.140  1.00 66.75 219 B 1 
ATOM 2931 N NZ  . LYS B 2 219 ? 18.914  -35.789 17.419  1.00 59.96 219 B 1 
ATOM 2932 N N   . THR B 2 220 ? 19.319  -34.934 9.972   1.00 89.68 220 B 1 
ATOM 2933 C CA  . THR B 2 220 ? 19.159  -36.093 9.072   1.00 88.98 220 B 1 
ATOM 2934 C C   . THR B 2 220 ? 20.135  -36.030 7.895   1.00 88.39 220 B 1 
ATOM 2935 O O   . THR B 2 220 ? 20.769  -37.039 7.568   1.00 85.16 220 B 1 
ATOM 2936 C CB  . THR B 2 220 ? 17.709  -36.191 8.575   1.00 87.76 220 B 1 
ATOM 2937 O OG1 . THR B 2 220 ? 16.843  -36.235 9.690   1.00 78.33 220 B 1 
ATOM 2938 C CG2 . THR B 2 220 ? 17.458  -37.466 7.776   1.00 77.91 220 B 1 
ATOM 2939 N N   . LEU B 2 221 ? 20.353  -34.854 7.295   1.00 87.83 221 B 1 
ATOM 2940 C CA  . LEU B 2 221 ? 21.279  -34.652 6.183   1.00 86.13 221 B 1 
ATOM 2941 C C   . LEU B 2 221 ? 22.743  -34.918 6.564   1.00 85.05 221 B 1 
ATOM 2942 O O   . LEU B 2 221 ? 23.493  -35.420 5.733   1.00 81.61 221 B 1 
ATOM 2943 C CB  . LEU B 2 221 ? 21.152  -33.218 5.642   1.00 84.48 221 B 1 
ATOM 2944 C CG  . LEU B 2 221 ? 19.887  -32.956 4.799   1.00 80.18 221 B 1 
ATOM 2945 C CD1 . LEU B 2 221 ? 19.838  -31.464 4.459   1.00 76.25 221 B 1 
ATOM 2946 C CD2 . LEU B 2 221 ? 19.891  -33.741 3.480   1.00 76.94 221 B 1 
ATOM 2947 N N   . LEU B 2 222 ? 23.134  -34.631 7.809   1.00 85.22 222 B 1 
ATOM 2948 C CA  . LEU B 2 222 ? 24.482  -34.939 8.308   1.00 84.35 222 B 1 
ATOM 2949 C C   . LEU B 2 222 ? 24.802  -36.439 8.277   1.00 83.56 222 B 1 
ATOM 2950 O O   . LEU B 2 222 ? 25.968  -36.809 8.193   1.00 78.71 222 B 1 
ATOM 2951 C CB  . LEU B 2 222 ? 24.643  -34.371 9.729   1.00 82.59 222 B 1 
ATOM 2952 C CG  . LEU B 2 222 ? 24.790  -32.833 9.778   1.00 77.39 222 B 1 
ATOM 2953 C CD1 . LEU B 2 222 ? 24.690  -32.355 11.232  1.00 71.31 222 B 1 
ATOM 2954 C CD2 . LEU B 2 222 ? 26.124  -32.356 9.205   1.00 71.22 222 B 1 
ATOM 2955 N N   . ARG B 2 223 ? 23.768  -37.307 8.310   1.00 84.22 223 B 1 
ATOM 2956 C CA  . ARG B 2 223 ? 23.917  -38.768 8.201   1.00 83.92 223 B 1 
ATOM 2957 C C   . ARG B 2 223 ? 24.007  -39.260 6.749   1.00 83.07 223 B 1 
ATOM 2958 O O   . ARG B 2 223 ? 24.353  -40.416 6.517   1.00 76.79 223 B 1 
ATOM 2959 C CB  . ARG B 2 223 ? 22.753  -39.465 8.932   1.00 81.28 223 B 1 
ATOM 2960 C CG  . ARG B 2 223 ? 22.695  -39.115 10.426  1.00 73.79 223 B 1 
ATOM 2961 C CD  . ARG B 2 223 ? 21.490  -39.801 11.075  1.00 70.58 223 B 1 
ATOM 2962 N NE  . ARG B 2 223 ? 21.425  -39.541 12.529  1.00 64.58 223 B 1 
ATOM 2963 C CZ  . ARG B 2 223 ? 20.518  -40.033 13.366  1.00 60.32 223 B 1 
ATOM 2964 N NH1 . ARG B 2 223 ? 19.535  -40.780 12.942  1.00 56.71 223 B 1 
ATOM 2965 N NH2 . ARG B 2 223 ? 20.596  -39.783 14.638  1.00 52.45 223 B 1 
ATOM 2966 N N   . CYS B 2 224 ? 23.713  -38.414 5.759   1.00 79.81 224 B 1 
ATOM 2967 C CA  . CYS B 2 224 ? 23.798  -38.785 4.348   1.00 77.43 224 B 1 
ATOM 2968 C C   . CYS B 2 224 ? 25.253  -38.842 3.875   1.00 77.41 224 B 1 
ATOM 2969 O O   . CYS B 2 224 ? 26.001  -37.874 4.004   1.00 71.69 224 B 1 
ATOM 2970 C CB  . CYS B 2 224 ? 22.990  -37.800 3.491   1.00 73.04 224 B 1 
ATOM 2971 S SG  . CYS B 2 224 ? 21.215  -38.131 3.671   1.00 63.18 224 B 1 
ATOM 2972 N N   . ARG B 2 225 ? 25.648  -39.975 3.242   1.00 78.18 225 B 1 
ATOM 2973 C CA  . ARG B 2 225 ? 27.004  -40.169 2.690   1.00 79.31 225 B 1 
ATOM 2974 C C   . ARG B 2 225 ? 27.302  -39.279 1.475   1.00 80.63 225 B 1 
ATOM 2975 O O   . ARG B 2 225 ? 28.456  -38.952 1.227   1.00 75.68 225 B 1 
ATOM 2976 C CB  . ARG B 2 225 ? 27.229  -41.650 2.320   1.00 73.62 225 B 1 
ATOM 2977 C CG  . ARG B 2 225 ? 27.328  -42.571 3.550   1.00 65.35 225 B 1 
ATOM 2978 C CD  . ARG B 2 225 ? 27.681  -44.001 3.114   1.00 59.99 225 B 1 
ATOM 2979 N NE  . ARG B 2 225 ? 27.863  -44.896 4.260   1.00 52.07 225 B 1 
ATOM 2980 C CZ  . ARG B 2 225 ? 28.183  -46.190 4.216   1.00 46.55 225 B 1 
ATOM 2981 N NH1 . ARG B 2 225 ? 28.356  -46.816 3.082   1.00 42.47 225 B 1 
ATOM 2982 N NH2 . ARG B 2 225 ? 28.339  -46.881 5.304   1.00 40.45 225 B 1 
ATOM 2983 N N   . ASN B 2 226 ? 26.284  -38.870 0.693   1.00 79.75 226 B 1 
ATOM 2984 C CA  . ASN B 2 226 ? 26.499  -38.088 -0.525  1.00 81.13 226 B 1 
ATOM 2985 C C   . ASN B 2 226 ? 26.719  -36.594 -0.201  1.00 82.56 226 B 1 
ATOM 2986 O O   . ASN B 2 226 ? 25.770  -35.815 -0.105  1.00 77.81 226 B 1 
ATOM 2987 C CB  . ASN B 2 226 ? 25.353  -38.343 -1.512  1.00 75.69 226 B 1 
ATOM 2988 C CG  . ASN B 2 226 ? 25.654  -37.787 -2.902  1.00 69.05 226 B 1 
ATOM 2989 O OD1 . ASN B 2 226 ? 26.311  -36.780 -3.085  1.00 61.51 226 B 1 
ATOM 2990 N ND2 . ASN B 2 226 ? 25.177  -38.448 -3.941  1.00 62.85 226 B 1 
ATOM 2991 N N   . GLU B 2 227 ? 27.973  -36.196 -0.084  1.00 80.08 227 B 1 
ATOM 2992 C CA  . GLU B 2 227 ? 28.362  -34.840 0.297   1.00 81.44 227 B 1 
ATOM 2993 C C   . GLU B 2 227 ? 27.860  -33.761 -0.670  1.00 82.21 227 B 1 
ATOM 2994 O O   . GLU B 2 227 ? 27.394  -32.715 -0.234  1.00 78.99 227 B 1 
ATOM 2995 C CB  . GLU B 2 227 ? 29.876  -34.721 0.411   1.00 77.45 227 B 1 
ATOM 2996 C CG  . GLU B 2 227 ? 30.467  -35.684 1.446   1.00 67.02 227 B 1 
ATOM 2997 C CD  . GLU B 2 227 ? 31.787  -35.143 1.982   1.00 62.40 227 B 1 
ATOM 2998 O OE1 . GLU B 2 227 ? 31.853  -35.038 3.227   1.00 56.60 227 B 1 
ATOM 2999 O OE2 . GLU B 2 227 ? 32.617  -34.741 1.143   1.00 59.18 227 B 1 
ATOM 3000 N N   . LYS B 2 228 ? 27.880  -34.006 -1.984  1.00 80.85 228 B 1 
ATOM 3001 C CA  . LYS B 2 228 ? 27.420  -33.031 -2.984  1.00 81.83 228 B 1 
ATOM 3002 C C   . LYS B 2 228 ? 25.921  -32.735 -2.825  1.00 82.49 228 B 1 
ATOM 3003 O O   . LYS B 2 228 ? 25.526  -31.571 -2.814  1.00 80.14 228 B 1 
ATOM 3004 C CB  . LYS B 2 228 ? 27.738  -33.502 -4.413  1.00 80.16 228 B 1 
ATOM 3005 C CG  . LYS B 2 228 ? 29.244  -33.472 -4.737  1.00 70.49 228 B 1 
ATOM 3006 C CD  . LYS B 2 228 ? 29.514  -33.846 -6.214  1.00 66.13 228 B 1 
ATOM 3007 C CE  . LYS B 2 228 ? 31.013  -33.784 -6.519  1.00 57.82 228 B 1 
ATOM 3008 N NZ  . LYS B 2 228 ? 31.338  -34.169 -7.928  1.00 50.94 228 B 1 
ATOM 3009 N N   . LYS B 2 229 ? 25.084  -33.771 -2.662  1.00 79.82 229 B 1 
ATOM 3010 C CA  . LYS B 2 229 ? 23.640  -33.611 -2.409  1.00 79.09 229 B 1 
ATOM 3011 C C   . LYS B 2 229 ? 23.407  -32.907 -1.064  1.00 80.69 229 B 1 
ATOM 3012 O O   . LYS B 2 229 ? 22.599  -31.980 -0.995  1.00 78.39 229 B 1 
ATOM 3013 C CB  . LYS B 2 229 ? 22.882  -34.965 -2.510  1.00 75.29 229 B 1 
ATOM 3014 C CG  . LYS B 2 229 ? 22.751  -35.521 -3.960  1.00 66.26 229 B 1 
ATOM 3015 C CD  . LYS B 2 229 ? 21.818  -36.764 -4.089  1.00 62.10 229 B 1 
ATOM 3016 C CE  . LYS B 2 229 ? 21.692  -37.263 -5.547  1.00 54.64 229 B 1 
ATOM 3017 N NZ  . LYS B 2 229 ? 20.755  -38.431 -5.770  1.00 49.94 229 B 1 
ATOM 3018 N N   . ARG B 2 230 ? 24.171  -33.259 -0.014  1.00 79.74 230 B 1 
ATOM 3019 C CA  . ARG B 2 230 ? 24.120  -32.646 1.321   1.00 80.50 230 B 1 
ATOM 3020 C C   . ARG B 2 230 ? 24.418  -31.151 1.262   1.00 82.10 230 B 1 
ATOM 3021 O O   . ARG B 2 230 ? 23.588  -30.359 1.695   1.00 80.14 230 B 1 
ATOM 3022 C CB  . ARG B 2 230 ? 25.087  -33.391 2.266   1.00 77.38 230 B 1 
ATOM 3023 C CG  . ARG B 2 230 ? 25.060  -32.834 3.706   1.00 70.85 230 B 1 
ATOM 3024 C CD  . ARG B 2 230 ? 26.005  -33.633 4.636   1.00 69.60 230 B 1 
ATOM 3025 N NE  . ARG B 2 230 ? 27.426  -33.420 4.308   1.00 64.42 230 B 1 
ATOM 3026 C CZ  . ARG B 2 230 ? 28.453  -34.115 4.791   1.00 58.98 230 B 1 
ATOM 3027 N NH1 . ARG B 2 230 ? 28.286  -35.090 5.634   1.00 55.38 230 B 1 
ATOM 3028 N NH2 . ARG B 2 230 ? 29.670  -33.846 4.422   1.00 50.88 230 B 1 
ATOM 3029 N N   . HIS B 2 231 ? 25.545  -30.733 0.681   1.00 85.23 231 B 1 
ATOM 3030 C CA  . HIS B 2 231 ? 25.926  -29.321 0.597   1.00 85.53 231 B 1 
ATOM 3031 C C   . HIS B 2 231 ? 24.902  -28.481 -0.172  1.00 85.97 231 B 1 
ATOM 3032 O O   . HIS B 2 231 ? 24.554  -27.383 0.263   1.00 84.01 231 B 1 
ATOM 3033 C CB  . HIS B 2 231 ? 27.311  -29.177 -0.037  1.00 84.34 231 B 1 
ATOM 3034 C CG  . HIS B 2 231 ? 28.426  -29.434 0.944   1.00 76.05 231 B 1 
ATOM 3035 N ND1 . HIS B 2 231 ? 28.731  -28.659 2.042   1.00 65.00 231 B 1 
ATOM 3036 C CD2 . HIS B 2 231 ? 29.314  -30.475 0.924   1.00 65.69 231 B 1 
ATOM 3037 C CE1 . HIS B 2 231 ? 29.775  -29.224 2.669   1.00 61.57 231 B 1 
ATOM 3038 N NE2 . HIS B 2 231 ? 30.156  -30.324 2.021   1.00 63.47 231 B 1 
ATOM 3039 N N   . ARG B 2 232 ? 24.364  -29.007 -1.281  1.00 84.62 232 B 1 
ATOM 3040 C CA  . ARG B 2 232 ? 23.325  -28.318 -2.059  1.00 84.68 232 B 1 
ATOM 3041 C C   . ARG B 2 232 ? 22.045  -28.117 -1.238  1.00 85.06 232 B 1 
ATOM 3042 O O   . ARG B 2 232 ? 21.487  -27.017 -1.253  1.00 82.41 232 B 1 
ATOM 3043 C CB  . ARG B 2 232 ? 23.063  -29.093 -3.365  1.00 81.80 232 B 1 
ATOM 3044 C CG  . ARG B 2 232 ? 22.129  -28.332 -4.329  1.00 70.62 232 B 1 
ATOM 3045 C CD  . ARG B 2 232 ? 21.945  -29.130 -5.629  1.00 67.16 232 B 1 
ATOM 3046 N NE  . ARG B 2 232 ? 21.059  -28.439 -6.604  1.00 59.19 232 B 1 
ATOM 3047 C CZ  . ARG B 2 232 ? 20.675  -28.926 -7.778  1.00 53.86 232 B 1 
ATOM 3048 N NH1 . ARG B 2 232 ? 21.060  -30.086 -8.239  1.00 50.36 232 B 1 
ATOM 3049 N NH2 . ARG B 2 232 ? 19.853  -28.258 -8.540  1.00 45.86 232 B 1 
ATOM 3050 N N   . ALA B 2 233 ? 21.600  -29.130 -0.499  1.00 83.62 233 B 1 
ATOM 3051 C CA  . ALA B 2 233 ? 20.412  -29.062 0.349   1.00 83.24 233 B 1 
ATOM 3052 C C   . ALA B 2 233 ? 20.595  -28.092 1.529   1.00 85.58 233 B 1 
ATOM 3053 O O   . ALA B 2 233 ? 19.742  -27.241 1.762   1.00 84.20 233 B 1 
ATOM 3054 C CB  . ALA B 2 233 ? 20.077  -30.480 0.823   1.00 80.42 233 B 1 
ATOM 3055 N N   . VAL B 2 234 ? 21.743  -28.147 2.217   1.00 84.99 234 B 1 
ATOM 3056 C CA  . VAL B 2 234 ? 22.087  -27.234 3.315   1.00 86.09 234 B 1 
ATOM 3057 C C   . VAL B 2 234 ? 22.098  -25.786 2.828   1.00 87.54 234 B 1 
ATOM 3058 O O   . VAL B 2 234 ? 21.448  -24.930 3.423   1.00 87.10 234 B 1 
ATOM 3059 C CB  . VAL B 2 234 ? 23.440  -27.621 3.943   1.00 85.18 234 B 1 
ATOM 3060 C CG1 . VAL B 2 234 ? 23.941  -26.591 4.955   1.00 78.98 234 B 1 
ATOM 3061 C CG2 . VAL B 2 234 ? 23.333  -28.966 4.680   1.00 80.04 234 B 1 
ATOM 3062 N N   . ARG B 2 235 ? 22.759  -25.510 1.707   1.00 87.37 235 B 1 
ATOM 3063 C CA  . ARG B 2 235 ? 22.806  -24.162 1.122   1.00 88.16 235 B 1 
ATOM 3064 C C   . ARG B 2 235 ? 21.408  -23.634 0.793   1.00 88.43 235 B 1 
ATOM 3065 O O   . ARG B 2 235 ? 21.127  -22.473 1.069   1.00 86.77 235 B 1 
ATOM 3066 C CB  . ARG B 2 235 ? 23.723  -24.172 -0.114  1.00 86.55 235 B 1 
ATOM 3067 C CG  . ARG B 2 235 ? 23.964  -22.757 -0.663  1.00 74.80 235 B 1 
ATOM 3068 C CD  . ARG B 2 235 ? 24.941  -22.789 -1.841  1.00 72.67 235 B 1 
ATOM 3069 N NE  . ARG B 2 235 ? 25.217  -21.431 -2.353  1.00 64.41 235 B 1 
ATOM 3070 C CZ  . ARG B 2 235 ? 26.078  -21.098 -3.313  1.00 58.08 235 B 1 
ATOM 3071 N NH1 . ARG B 2 235 ? 26.776  -22.003 -3.939  1.00 53.20 235 B 1 
ATOM 3072 N NH2 . ARG B 2 235 ? 26.250  -19.854 -3.649  1.00 49.43 235 B 1 
ATOM 3073 N N   . LEU B 2 236 ? 20.527  -24.474 0.246   1.00 86.73 236 B 1 
ATOM 3074 C CA  . LEU B 2 236 ? 19.158  -24.076 -0.062  1.00 87.00 236 B 1 
ATOM 3075 C C   . LEU B 2 236 ? 18.355  -23.732 1.197   1.00 88.60 236 B 1 
ATOM 3076 O O   . LEU B 2 236 ? 17.666  -22.717 1.214   1.00 87.73 236 B 1 
ATOM 3077 C CB  . LEU B 2 236 ? 18.487  -25.200 -0.872  1.00 85.25 236 B 1 
ATOM 3078 C CG  . LEU B 2 236 ? 17.032  -24.872 -1.273  1.00 79.13 236 B 1 
ATOM 3079 C CD1 . LEU B 2 236 ? 16.947  -23.632 -2.170  1.00 73.23 236 B 1 
ATOM 3080 C CD2 . LEU B 2 236 ? 16.444  -26.057 -2.037  1.00 73.62 236 B 1 
ATOM 3081 N N   . ILE B 2 237 ? 18.471  -24.533 2.265   1.00 86.95 237 B 1 
ATOM 3082 C CA  . ILE B 2 237 ? 17.803  -24.291 3.551   1.00 87.21 237 B 1 
ATOM 3083 C C   . ILE B 2 237 ? 18.215  -22.933 4.131   1.00 88.42 237 B 1 
ATOM 3084 O O   . ILE B 2 237 ? 17.344  -22.125 4.454   1.00 87.79 237 B 1 
ATOM 3085 C CB  . ILE B 2 237 ? 18.108  -25.453 4.526   1.00 85.93 237 B 1 
ATOM 3086 C CG1 . ILE B 2 237 ? 17.317  -26.703 4.093   1.00 80.84 237 B 1 
ATOM 3087 C CG2 . ILE B 2 237 ? 17.777  -25.079 5.985   1.00 79.40 237 B 1 
ATOM 3088 C CD1 . ILE B 2 237 ? 17.826  -27.993 4.729   1.00 74.26 237 B 1 
ATOM 3089 N N   . PHE B 2 238 ? 19.528  -22.651 4.204   1.00 89.78 238 B 1 
ATOM 3090 C CA  . PHE B 2 238 ? 20.012  -21.362 4.681   1.00 90.41 238 B 1 
ATOM 3091 C C   . PHE B 2 238 ? 19.531  -20.208 3.803   1.00 91.25 238 B 1 
ATOM 3092 O O   . PHE B 2 238 ? 19.112  -19.182 4.331   1.00 89.56 238 B 1 
ATOM 3093 C CB  . PHE B 2 238 ? 21.535  -21.372 4.793   1.00 88.98 238 B 1 
ATOM 3094 C CG  . PHE B 2 238 ? 22.036  -22.024 6.061   1.00 85.49 238 B 1 
ATOM 3095 C CD1 . PHE B 2 238 ? 21.816  -21.396 7.303   1.00 79.55 238 B 1 
ATOM 3096 C CD2 . PHE B 2 238 ? 22.723  -23.247 6.015   1.00 78.25 238 B 1 
ATOM 3097 C CE1 . PHE B 2 238 ? 22.266  -21.995 8.486   1.00 76.24 238 B 1 
ATOM 3098 C CE2 . PHE B 2 238 ? 23.183  -23.849 7.198   1.00 75.10 238 B 1 
ATOM 3099 C CZ  . PHE B 2 238 ? 22.952  -23.231 8.433   1.00 76.83 238 B 1 
ATOM 3100 N N   . THR B 2 239 ? 19.508  -20.374 2.479   1.00 91.49 239 B 1 
ATOM 3101 C CA  . THR B 2 239 ? 18.996  -19.341 1.564   1.00 91.51 239 B 1 
ATOM 3102 C C   . THR B 2 239 ? 17.525  -19.030 1.846   1.00 92.23 239 B 1 
ATOM 3103 O O   . THR B 2 239 ? 17.175  -17.858 1.946   1.00 90.56 239 B 1 
ATOM 3104 C CB  . THR B 2 239 ? 19.174  -19.752 0.095   1.00 89.89 239 B 1 
ATOM 3105 O OG1 . THR B 2 239 ? 20.534  -20.001 -0.187  1.00 79.97 239 B 1 
ATOM 3106 C CG2 . THR B 2 239 ? 18.735  -18.660 -0.878  1.00 78.96 239 B 1 
ATOM 3107 N N   . ILE B 2 240 ? 16.669  -20.039 2.033   1.00 91.09 240 B 1 
ATOM 3108 C CA  . ILE B 2 240 ? 15.239  -19.844 2.338   1.00 90.69 240 B 1 
ATOM 3109 C C   . ILE B 2 240 ? 15.057  -19.075 3.652   1.00 91.12 240 B 1 
ATOM 3110 O O   . ILE B 2 240 ? 14.299  -18.110 3.684   1.00 89.96 240 B 1 
ATOM 3111 C CB  . ILE B 2 240 ? 14.506  -21.200 2.380   1.00 89.76 240 B 1 
ATOM 3112 C CG1 . ILE B 2 240 ? 14.421  -21.814 0.961   1.00 85.94 240 B 1 
ATOM 3113 C CG2 . ILE B 2 240 ? 13.092  -21.077 2.972   1.00 85.95 240 B 1 
ATOM 3114 C CD1 . ILE B 2 240 ? 14.113  -23.312 0.976   1.00 81.11 240 B 1 
ATOM 3115 N N   . MET B 2 241 ? 15.763  -19.471 4.719   1.00 91.85 241 B 1 
ATOM 3116 C CA  . MET B 2 241 ? 15.668  -18.821 6.028   1.00 91.66 241 B 1 
ATOM 3117 C C   . MET B 2 241 ? 16.160  -17.371 5.981   1.00 92.49 241 B 1 
ATOM 3118 O O   . MET B 2 241 ? 15.475  -16.484 6.473   1.00 91.01 241 B 1 
ATOM 3119 C CB  . MET B 2 241 ? 16.476  -19.595 7.074   1.00 90.36 241 B 1 
ATOM 3120 C CG  . MET B 2 241 ? 15.835  -20.931 7.436   1.00 80.48 241 B 1 
ATOM 3121 S SD  . MET B 2 241 ? 16.729  -21.851 8.723   1.00 77.02 241 B 1 
ATOM 3122 C CE  . MET B 2 241 ? 16.394  -20.815 10.170  1.00 67.15 241 B 1 
ATOM 3123 N N   . ILE B 2 242 ? 17.327  -17.125 5.372   1.00 93.65 242 B 1 
ATOM 3124 C CA  . ILE B 2 242 ? 17.915  -15.786 5.271   1.00 93.68 242 B 1 
ATOM 3125 C C   . ILE B 2 242 ? 16.998  -14.863 4.474   1.00 93.65 242 B 1 
ATOM 3126 O O   . ILE B 2 242 ? 16.725  -13.759 4.921   1.00 92.54 242 B 1 
ATOM 3127 C CB  . ILE B 2 242 ? 19.335  -15.848 4.660   1.00 92.92 242 B 1 
ATOM 3128 C CG1 . ILE B 2 242 ? 20.318  -16.516 5.659   1.00 87.53 242 B 1 
ATOM 3129 C CG2 . ILE B 2 242 ? 19.846  -14.445 4.284   1.00 86.84 242 B 1 
ATOM 3130 C CD1 . ILE B 2 242 ? 21.650  -16.934 5.019   1.00 79.40 242 B 1 
ATOM 3131 N N   . VAL B 2 243 ? 16.488  -15.309 3.333   1.00 93.81 243 B 1 
ATOM 3132 C CA  . VAL B 2 243 ? 15.594  -14.499 2.498   1.00 93.47 243 B 1 
ATOM 3133 C C   . VAL B 2 243 ? 14.301  -14.187 3.239   1.00 93.31 243 B 1 
ATOM 3134 O O   . VAL B 2 243 ? 13.909  -13.030 3.299   1.00 91.88 243 B 1 
ATOM 3135 C CB  . VAL B 2 243 ? 15.329  -15.174 1.137   1.00 92.28 243 B 1 
ATOM 3136 C CG1 . VAL B 2 243 ? 14.236  -14.447 0.355   1.00 87.38 243 B 1 
ATOM 3137 C CG2 . VAL B 2 243 ? 16.598  -15.158 0.282   1.00 88.17 243 B 1 
ATOM 3138 N N   . TYR B 2 244 ? 13.655  -15.178 3.873   1.00 93.29 244 B 1 
ATOM 3139 C CA  . TYR B 2 244 ? 12.438  -14.931 4.645   1.00 93.11 244 B 1 
ATOM 3140 C C   . TYR B 2 244 ? 12.664  -13.890 5.745   1.00 92.78 244 B 1 
ATOM 3141 O O   . TYR B 2 244 ? 11.894  -12.937 5.878   1.00 91.35 244 B 1 
ATOM 3142 C CB  . TYR B 2 244 ? 11.923  -16.251 5.241   1.00 92.64 244 B 1 
ATOM 3143 C CG  . TYR B 2 244 ? 10.551  -16.090 5.859   1.00 93.17 244 B 1 
ATOM 3144 C CD1 . TYR B 2 244 ? 10.396  -15.677 7.199   1.00 91.31 244 B 1 
ATOM 3145 C CD2 . TYR B 2 244 ? 9.401   -16.277 5.061   1.00 91.01 244 B 1 
ATOM 3146 C CE1 . TYR B 2 244 ? 9.116   -15.448 7.737   1.00 89.80 244 B 1 
ATOM 3147 C CE2 . TYR B 2 244 ? 8.121   -16.053 5.586   1.00 89.52 244 B 1 
ATOM 3148 C CZ  . TYR B 2 244 ? 7.983   -15.630 6.921   1.00 90.63 244 B 1 
ATOM 3149 O OH  . TYR B 2 244 ? 6.731   -15.383 7.422   1.00 89.20 244 B 1 
ATOM 3150 N N   . PHE B 2 245 ? 13.740  -14.036 6.519   1.00 93.11 245 B 1 
ATOM 3151 C CA  . PHE B 2 245 ? 14.070  -13.112 7.592   1.00 92.60 245 B 1 
ATOM 3152 C C   . PHE B 2 245 ? 14.390  -11.710 7.067   1.00 93.10 245 B 1 
ATOM 3153 O O   . PHE B 2 245 ? 13.879  -10.731 7.587   1.00 91.40 245 B 1 
ATOM 3154 C CB  . PHE B 2 245 ? 15.229  -13.682 8.414   1.00 90.86 245 B 1 
ATOM 3155 C CG  . PHE B 2 245 ? 15.453  -12.935 9.705   1.00 82.72 245 B 1 
ATOM 3156 C CD1 . PHE B 2 245 ? 16.431  -11.922 9.789   1.00 75.54 245 B 1 
ATOM 3157 C CD2 . PHE B 2 245 ? 14.673  -13.236 10.830  1.00 73.92 245 B 1 
ATOM 3158 C CE1 . PHE B 2 245 ? 16.617  -11.223 11.001  1.00 66.19 245 B 1 
ATOM 3159 C CE2 . PHE B 2 245 ? 14.858  -12.543 12.035  1.00 63.96 245 B 1 
ATOM 3160 C CZ  . PHE B 2 245 ? 15.831  -11.532 12.125  1.00 64.46 245 B 1 
ATOM 3161 N N   . LEU B 2 246 ? 15.181  -11.590 5.995   1.00 93.81 246 B 1 
ATOM 3162 C CA  . LEU B 2 246 ? 15.614  -10.311 5.431   1.00 94.05 246 B 1 
ATOM 3163 C C   . LEU B 2 246 ? 14.449  -9.504  4.840   1.00 94.17 246 B 1 
ATOM 3164 O O   . LEU B 2 246 ? 14.470  -8.275  4.901   1.00 92.53 246 B 1 
ATOM 3165 C CB  . LEU B 2 246 ? 16.726  -10.596 4.407   1.00 92.87 246 B 1 
ATOM 3166 C CG  . LEU B 2 246 ? 17.420  -9.341  3.846   1.00 83.13 246 B 1 
ATOM 3167 C CD1 . LEU B 2 246 ? 18.918  -9.617  3.647   1.00 77.71 246 B 1 
ATOM 3168 C CD2 . LEU B 2 246 ? 16.858  -8.911  2.489   1.00 77.79 246 B 1 
ATOM 3169 N N   . PHE B 2 247 ? 13.419  -10.164 4.300   1.00 93.36 247 B 1 
ATOM 3170 C CA  . PHE B 2 247 ? 12.275  -9.494  3.688   1.00 93.32 247 B 1 
ATOM 3171 C C   . PHE B 2 247 ? 11.146  -9.181  4.683   1.00 92.90 247 B 1 
ATOM 3172 O O   . PHE B 2 247 ? 10.532  -8.125  4.587   1.00 90.36 247 B 1 
ATOM 3173 C CB  . PHE B 2 247 ? 11.787  -10.312 2.481   1.00 92.37 247 B 1 
ATOM 3174 C CG  . PHE B 2 247 ? 12.639  -10.107 1.234   1.00 92.20 247 B 1 
ATOM 3175 C CD1 . PHE B 2 247 ? 12.156  -9.325  0.173   1.00 87.46 247 B 1 
ATOM 3176 C CD2 . PHE B 2 247 ? 13.922  -10.656 1.138   1.00 87.38 247 B 1 
ATOM 3177 C CE1 . PHE B 2 247 ? 12.956  -9.089  -0.953  1.00 85.51 247 B 1 
ATOM 3178 C CE2 . PHE B 2 247 ? 14.730  -10.421 0.013   1.00 85.68 247 B 1 
ATOM 3179 C CZ  . PHE B 2 247 ? 14.248  -9.630  -1.034  1.00 86.75 247 B 1 
ATOM 3180 N N   . TRP B 2 248 ? 10.885  -10.062 5.669   1.00 93.31 248 B 1 
ATOM 3181 C CA  . TRP B 2 248 ? 9.750   -9.912  6.585   1.00 93.15 248 B 1 
ATOM 3182 C C   . TRP B 2 248 ? 10.103  -9.350  7.965   1.00 93.58 248 B 1 
ATOM 3183 O O   . TRP B 2 248 ? 9.262   -8.680  8.573   1.00 91.99 248 B 1 
ATOM 3184 C CB  . TRP B 2 248 ? 9.012   -11.246 6.707   1.00 91.77 248 B 1 
ATOM 3185 C CG  . TRP B 2 248 ? 8.172   -11.582 5.508   1.00 89.64 248 B 1 
ATOM 3186 C CD1 . TRP B 2 248 ? 8.371   -12.603 4.651   1.00 85.24 248 B 1 
ATOM 3187 C CD2 . TRP B 2 248 ? 6.977   -10.876 5.021   1.00 87.30 248 B 1 
ATOM 3188 N NE1 . TRP B 2 248 ? 7.389   -12.596 3.673   1.00 82.94 248 B 1 
ATOM 3189 C CE2 . TRP B 2 248 ? 6.522   -11.546 3.856   1.00 85.42 248 B 1 
ATOM 3190 C CE3 . TRP B 2 248 ? 6.266   -9.746  5.468   1.00 81.25 248 B 1 
ATOM 3191 C CZ2 . TRP B 2 248 ? 5.392   -11.096 3.127   1.00 81.69 248 B 1 
ATOM 3192 C CZ3 . TRP B 2 248 ? 5.143   -9.297  4.742   1.00 80.87 248 B 1 
ATOM 3193 C CH2 . TRP B 2 248 ? 4.716   -9.959  3.588   1.00 81.16 248 B 1 
ATOM 3194 N N   . ALA B 2 249 ? 11.303  -9.580  8.504   1.00 94.47 249 B 1 
ATOM 3195 C CA  . ALA B 2 249 ? 11.646  -9.088  9.832   1.00 94.68 249 B 1 
ATOM 3196 C C   . ALA B 2 249 ? 11.640  -7.553  9.934   1.00 95.11 249 B 1 
ATOM 3197 O O   . ALA B 2 249 ? 11.048  -7.049  10.885  1.00 94.10 249 B 1 
ATOM 3198 C CB  . ALA B 2 249 ? 12.957  -9.695  10.342  1.00 93.81 249 B 1 
ATOM 3199 N N   . PRO B 2 250 ? 12.186  -6.782  8.963   1.00 94.09 250 B 1 
ATOM 3200 C CA  . PRO B 2 250 ? 12.154  -5.324  9.031   1.00 94.10 250 B 1 
ATOM 3201 C C   . PRO B 2 250 ? 10.738  -4.772  9.114   1.00 93.64 250 B 1 
ATOM 3202 O O   . PRO B 2 250 ? 10.467  -3.925  9.961   1.00 92.20 250 B 1 
ATOM 3203 C CB  . PRO B 2 250 ? 12.883  -4.837  7.775   1.00 93.30 250 B 1 
ATOM 3204 C CG  . PRO B 2 250 ? 13.797  -5.995  7.421   1.00 91.69 250 B 1 
ATOM 3205 C CD  . PRO B 2 250 ? 12.962  -7.204  7.808   1.00 93.90 250 B 1 
ATOM 3206 N N   . TYR B 2 251 ? 9.797   -5.285  8.311   1.00 93.31 251 B 1 
ATOM 3207 C CA  . TYR B 2 251 ? 8.396   -4.868  8.337   1.00 92.45 251 B 1 
ATOM 3208 C C   . TYR B 2 251 ? 7.757   -5.096  9.708   1.00 92.35 251 B 1 
ATOM 3209 O O   . TYR B 2 251 ? 7.182   -4.175  10.286  1.00 91.74 251 B 1 
ATOM 3210 C CB  . TYR B 2 251 ? 7.610   -5.610  7.249   1.00 91.47 251 B 1 
ATOM 3211 C CG  . TYR B 2 251 ? 6.129   -5.306  7.281   1.00 90.64 251 B 1 
ATOM 3212 C CD1 . TYR B 2 251 ? 5.203   -6.254  7.782   1.00 87.97 251 B 1 
ATOM 3213 C CD2 . TYR B 2 251 ? 5.653   -4.051  6.845   1.00 87.94 251 B 1 
ATOM 3214 C CE1 . TYR B 2 251 ? 3.843   -5.963  7.829   1.00 86.72 251 B 1 
ATOM 3215 C CE2 . TYR B 2 251 ? 4.287   -3.753  6.896   1.00 86.12 251 B 1 
ATOM 3216 C CZ  . TYR B 2 251 ? 3.378   -4.704  7.385   1.00 86.70 251 B 1 
ATOM 3217 O OH  . TYR B 2 251 ? 2.046   -4.415  7.435   1.00 84.72 251 B 1 
ATOM 3218 N N   . ASN B 2 252 ? 7.909   -6.288  10.283  1.00 93.27 252 B 1 
ATOM 3219 C CA  . ASN B 2 252 ? 7.337   -6.623  11.582  1.00 92.97 252 B 1 
ATOM 3220 C C   . ASN B 2 252 ? 7.942   -5.793  12.727  1.00 93.10 252 B 1 
ATOM 3221 O O   . ASN B 2 252 ? 7.223   -5.382  13.632  1.00 92.18 252 B 1 
ATOM 3222 C CB  . ASN B 2 252 ? 7.507   -8.125  11.830  1.00 92.46 252 B 1 
ATOM 3223 C CG  . ASN B 2 252 ? 6.512   -8.941  11.023  1.00 90.42 252 B 1 
ATOM 3224 O OD1 . ASN B 2 252 ? 5.362   -9.100  11.390  1.00 79.67 252 B 1 
ATOM 3225 N ND2 . ASN B 2 252 ? 6.924   -9.508  9.911   1.00 79.86 252 B 1 
ATOM 3226 N N   . ILE B 2 253 ? 9.247   -5.507  12.683  1.00 94.29 253 B 1 
ATOM 3227 C CA  . ILE B 2 253 ? 9.917   -4.656  13.670  1.00 94.07 253 B 1 
ATOM 3228 C C   . ILE B 2 253 ? 9.374   -3.219  13.588  1.00 93.76 253 B 1 
ATOM 3229 O O   . ILE B 2 253 ? 8.991   -2.650  14.604  1.00 92.58 253 B 1 
ATOM 3230 C CB  . ILE B 2 253 ? 11.455  -4.701  13.487  1.00 93.78 253 B 1 
ATOM 3231 C CG1 . ILE B 2 253 ? 11.990  -6.109  13.859  1.00 90.97 253 B 1 
ATOM 3232 C CG2 . ILE B 2 253 ? 12.158  -3.634  14.342  1.00 90.37 253 B 1 
ATOM 3233 C CD1 . ILE B 2 253 ? 13.422  -6.369  13.363  1.00 81.93 253 B 1 
ATOM 3234 N N   . VAL B 2 254 ? 9.295   -2.642  12.386  1.00 92.92 254 B 1 
ATOM 3235 C CA  . VAL B 2 254 ? 8.785   -1.275  12.203  1.00 92.35 254 B 1 
ATOM 3236 C C   . VAL B 2 254 ? 7.304   -1.179  12.565  1.00 91.63 254 B 1 
ATOM 3237 O O   . VAL B 2 254 ? 6.892   -0.204  13.187  1.00 90.57 254 B 1 
ATOM 3238 C CB  . VAL B 2 254 ? 9.064   -0.769  10.779  1.00 91.89 254 B 1 
ATOM 3239 C CG1 . VAL B 2 254 ? 8.443   0.609   10.543  1.00 87.86 254 B 1 
ATOM 3240 C CG2 . VAL B 2 254 ? 10.572  -0.618  10.549  1.00 88.04 254 B 1 
ATOM 3241 N N   . LEU B 2 255 ? 6.495   -2.209  12.280  1.00 92.01 255 B 1 
ATOM 3242 C CA  . LEU B 2 255 ? 5.094   -2.280  12.680  1.00 91.60 255 B 1 
ATOM 3243 C C   . LEU B 2 255 ? 4.929   -2.262  14.211  1.00 91.48 255 B 1 
ATOM 3244 O O   . LEU B 2 255 ? 4.057   -1.554  14.731  1.00 90.44 255 B 1 
ATOM 3245 C CB  . LEU B 2 255 ? 4.473   -3.550  12.057  1.00 90.98 255 B 1 
ATOM 3246 C CG  . LEU B 2 255 ? 2.977   -3.735  12.365  1.00 87.35 255 B 1 
ATOM 3247 C CD1 . LEU B 2 255 ? 2.112   -2.637  11.754  1.00 83.98 255 B 1 
ATOM 3248 C CD2 . LEU B 2 255 ? 2.513   -5.079  11.806  1.00 84.24 255 B 1 
ATOM 3249 N N   . LEU B 2 256 ? 5.771   -2.987  14.945  1.00 92.38 256 B 1 
ATOM 3250 C CA  . LEU B 2 256 ? 5.803   -2.945  16.410  1.00 92.42 256 B 1 
ATOM 3251 C C   . LEU B 2 256 ? 6.207   -1.558  16.920  1.00 92.07 256 B 1 
ATOM 3252 O O   . LEU B 2 256 ? 5.510   -1.007  17.773  1.00 90.35 256 B 1 
ATOM 3253 C CB  . LEU B 2 256 ? 6.767   -4.011  16.959  1.00 92.14 256 B 1 
ATOM 3254 C CG  . LEU B 2 256 ? 6.231   -5.459  16.896  1.00 87.62 256 B 1 
ATOM 3255 C CD1 . LEU B 2 256 ? 7.361   -6.430  17.235  1.00 85.14 256 B 1 
ATOM 3256 C CD2 . LEU B 2 256 ? 5.090   -5.677  17.890  1.00 85.56 256 B 1 
ATOM 3257 N N   . LEU B 2 257 ? 7.265   -0.961  16.367  1.00 92.20 257 B 1 
ATOM 3258 C CA  . LEU B 2 257 ? 7.716   0.381   16.748  1.00 91.87 257 B 1 
ATOM 3259 C C   . LEU B 2 257 ? 6.641   1.444   16.488  1.00 90.85 257 B 1 
ATOM 3260 O O   . LEU B 2 257 ? 6.428   2.322   17.320  1.00 88.74 257 B 1 
ATOM 3261 C CB  . LEU B 2 257 ? 9.002   0.736   15.984  1.00 91.86 257 B 1 
ATOM 3262 C CG  . LEU B 2 257 ? 10.254  -0.074  16.373  1.00 89.56 257 B 1 
ATOM 3263 C CD1 . LEU B 2 257 ? 11.405  0.291   15.426  1.00 85.92 257 B 1 
ATOM 3264 C CD2 . LEU B 2 257 ? 10.704  0.209   17.802  1.00 86.15 257 B 1 
ATOM 3265 N N   . ASN B 2 258 ? 5.906   1.347   15.367  1.00 91.11 258 B 1 
ATOM 3266 C CA  . ASN B 2 258 ? 4.829   2.276   15.040  1.00 89.79 258 B 1 
ATOM 3267 C C   . ASN B 2 258 ? 3.627   2.112   15.985  1.00 89.51 258 B 1 
ATOM 3268 O O   . ASN B 2 258 ? 3.094   3.089   16.505  1.00 87.44 258 B 1 
ATOM 3269 C CB  . ASN B 2 258 ? 4.450   2.080   13.564  1.00 88.13 258 B 1 
ATOM 3270 C CG  . ASN B 2 258 ? 3.500   3.153   13.052  1.00 83.23 258 B 1 
ATOM 3271 O OD1 . ASN B 2 258 ? 3.137   4.102   13.720  1.00 72.78 258 B 1 
ATOM 3272 N ND2 . ASN B 2 258 ? 3.063   3.042   11.822  1.00 73.38 258 B 1 
ATOM 3273 N N   . THR B 2 259 ? 3.203   0.879   16.259  1.00 89.92 259 B 1 
ATOM 3274 C CA  . THR B 2 259 ? 2.054   0.626   17.149  1.00 89.56 259 B 1 
ATOM 3275 C C   . THR B 2 259 ? 2.342   1.022   18.593  1.00 88.95 259 B 1 
ATOM 3276 O O   . THR B 2 259 ? 1.485   1.612   19.247  1.00 86.58 259 B 1 
ATOM 3277 C CB  . THR B 2 259 ? 1.615   -0.840  17.088  1.00 88.92 259 B 1 
ATOM 3278 O OG1 . THR B 2 259 ? 1.304   -1.171  15.752  1.00 78.58 259 B 1 
ATOM 3279 C CG2 . THR B 2 259 ? 0.364   -1.103  17.922  1.00 77.96 259 B 1 
ATOM 3280 N N   . PHE B 2 260 ? 3.541   0.748   19.069  1.00 90.10 260 B 1 
ATOM 3281 C CA  . PHE B 2 260 ? 3.971   1.020   20.440  1.00 90.25 260 B 1 
ATOM 3282 C C   . PHE B 2 260 ? 4.898   2.239   20.532  1.00 89.34 260 B 1 
ATOM 3283 O O   . PHE B 2 260 ? 5.743   2.309   21.419  1.00 84.94 260 B 1 
ATOM 3284 C CB  . PHE B 2 260 ? 4.566   -0.255  21.050  1.00 90.15 260 B 1 
ATOM 3285 C CG  . PHE B 2 260 ? 3.601   -1.420  21.102  1.00 90.30 260 B 1 
ATOM 3286 C CD1 . PHE B 2 260 ? 2.546   -1.427  22.036  1.00 86.71 260 B 1 
ATOM 3287 C CD2 . PHE B 2 260 ? 3.738   -2.500  20.218  1.00 86.74 260 B 1 
ATOM 3288 C CE1 . PHE B 2 260 ? 1.645   -2.504  22.091  1.00 85.45 260 B 1 
ATOM 3289 C CE2 . PHE B 2 260 ? 2.841   -3.585  20.261  1.00 85.76 260 B 1 
ATOM 3290 C CZ  . PHE B 2 260 ? 1.799   -3.580  21.202  1.00 86.38 260 B 1 
ATOM 3291 N N   . GLN B 2 261 ? 4.753   3.229   19.637  1.00 86.75 261 B 1 
ATOM 3292 C CA  . GLN B 2 261 ? 5.644   4.381   19.565  1.00 85.61 261 B 1 
ATOM 3293 C C   . GLN B 2 261 ? 5.721   5.195   20.863  1.00 85.26 261 B 1 
ATOM 3294 O O   . GLN B 2 261 ? 6.764   5.756   21.169  1.00 81.28 261 B 1 
ATOM 3295 C CB  . GLN B 2 261 ? 5.256   5.288   18.382  1.00 82.49 261 B 1 
ATOM 3296 C CG  . GLN B 2 261 ? 3.886   5.972   18.548  1.00 76.99 261 B 1 
ATOM 3297 C CD  . GLN B 2 261 ? 3.498   6.891   17.386  1.00 75.65 261 B 1 
ATOM 3298 O OE1 . GLN B 2 261 ? 4.251   7.139   16.462  1.00 70.30 261 B 1 
ATOM 3299 N NE2 . GLN B 2 261 ? 2.316   7.444   17.403  1.00 67.39 261 B 1 
ATOM 3300 N N   . GLU B 2 262 ? 4.634   5.236   21.648  1.00 84.86 262 B 1 
ATOM 3301 C CA  . GLU B 2 262 ? 4.606   5.901   22.950  1.00 83.99 262 B 1 
ATOM 3302 C C   . GLU B 2 262 ? 5.501   5.183   23.964  1.00 84.59 262 B 1 
ATOM 3303 O O   . GLU B 2 262 ? 6.304   5.816   24.646  1.00 81.06 262 B 1 
ATOM 3304 C CB  . GLU B 2 262 ? 3.152   5.982   23.435  1.00 80.51 262 B 1 
ATOM 3305 C CG  . GLU B 2 262 ? 3.003   6.824   24.711  1.00 70.64 262 B 1 
ATOM 3306 C CD  . GLU B 2 262 ? 1.533   6.992   25.161  1.00 65.85 262 B 1 
ATOM 3307 O OE1 . GLU B 2 262 ? 1.318   7.731   26.144  1.00 59.13 262 B 1 
ATOM 3308 O OE2 . GLU B 2 262 ? 0.638   6.398   24.523  1.00 60.71 262 B 1 
ATOM 3309 N N   . PHE B 2 263 ? 5.440   3.838   24.003  1.00 88.09 263 B 1 
ATOM 3310 C CA  . PHE B 2 263 ? 6.286   3.021   24.869  1.00 88.79 263 B 1 
ATOM 3311 C C   . PHE B 2 263 ? 7.781   3.164   24.533  1.00 88.57 263 B 1 
ATOM 3312 O O   . PHE B 2 263 ? 8.626   3.185   25.429  1.00 85.03 263 B 1 
ATOM 3313 C CB  . PHE B 2 263 ? 5.848   1.553   24.745  1.00 87.60 263 B 1 
ATOM 3314 C CG  . PHE B 2 263 ? 6.655   0.613   25.616  1.00 85.37 263 B 1 
ATOM 3315 C CD1 . PHE B 2 263 ? 7.725   -0.121  25.064  1.00 80.27 263 B 1 
ATOM 3316 C CD2 . PHE B 2 263 ? 6.366   0.493   26.984  1.00 79.99 263 B 1 
ATOM 3317 C CE1 . PHE B 2 263 ? 8.492   -0.967  25.881  1.00 77.98 263 B 1 
ATOM 3318 C CE2 . PHE B 2 263 ? 7.136   -0.347  27.804  1.00 77.22 263 B 1 
ATOM 3319 C CZ  . PHE B 2 263 ? 8.201   -1.081  27.251  1.00 76.47 263 B 1 
ATOM 3320 N N   . PHE B 2 264 ? 8.104   3.340   23.241  1.00 87.65 264 B 1 
ATOM 3321 C CA  . PHE B 2 264 ? 9.483   3.543   22.788  1.00 88.37 264 B 1 
ATOM 3322 C C   . PHE B 2 264 ? 9.928   5.017   22.785  1.00 87.57 264 B 1 
ATOM 3323 O O   . PHE B 2 264 ? 11.029  5.319   22.320  1.00 81.93 264 B 1 
ATOM 3324 C CB  . PHE B 2 264 ? 9.651   2.887   21.411  1.00 87.71 264 B 1 
ATOM 3325 C CG  . PHE B 2 264 ? 9.532   1.377   21.432  1.00 88.55 264 B 1 
ATOM 3326 C CD1 . PHE B 2 264 ? 10.482  0.598   22.109  1.00 84.77 264 B 1 
ATOM 3327 C CD2 . PHE B 2 264 ? 8.454   0.735   20.788  1.00 84.90 264 B 1 
ATOM 3328 C CE1 . PHE B 2 264 ? 10.367  -0.804  22.147  1.00 83.81 264 B 1 
ATOM 3329 C CE2 . PHE B 2 264 ? 8.334   -0.660  20.830  1.00 83.57 264 B 1 
ATOM 3330 C CZ  . PHE B 2 264 ? 9.292   -1.435  21.509  1.00 84.46 264 B 1 
ATOM 3331 N N   . GLY B 2 265 ? 9.099   5.969   23.247  1.00 83.83 265 B 1 
ATOM 3332 C CA  . GLY B 2 265 ? 9.413   7.401   23.240  1.00 83.35 265 B 1 
ATOM 3333 C C   . GLY B 2 265 ? 9.542   8.006   21.838  1.00 83.55 265 B 1 
ATOM 3334 O O   . GLY B 2 265 ? 10.239  9.006   21.646  1.00 79.17 265 B 1 
ATOM 3335 N N   . LEU B 2 266 ? 8.864   7.425   20.831  1.00 82.93 266 B 1 
ATOM 3336 C CA  . LEU B 2 266 ? 8.903   7.851   19.423  1.00 83.01 266 B 1 
ATOM 3337 C C   . LEU B 2 266 ? 7.677   8.683   19.015  1.00 82.90 266 B 1 
ATOM 3338 O O   . LEU B 2 266 ? 7.426   8.880   17.828  1.00 78.19 266 B 1 
ATOM 3339 C CB  . LEU B 2 266 ? 9.094   6.607   18.529  1.00 80.44 266 B 1 
ATOM 3340 C CG  . LEU B 2 266 ? 10.400  5.817   18.775  1.00 78.23 266 B 1 
ATOM 3341 C CD1 . LEU B 2 266 ? 10.402  4.574   17.896  1.00 74.42 266 B 1 
ATOM 3342 C CD2 . LEU B 2 266 ? 11.645  6.634   18.457  1.00 75.36 266 B 1 
ATOM 3343 N N   . ASN B 2 267 ? 6.915   9.186   19.978  1.00 83.20 267 B 1 
ATOM 3344 C CA  . ASN B 2 267 ? 5.674   9.946   19.795  1.00 82.35 267 B 1 
ATOM 3345 C C   . ASN B 2 267 ? 5.892   11.432  19.430  1.00 82.98 267 B 1 
ATOM 3346 O O   . ASN B 2 267 ? 5.068   12.289  19.752  1.00 77.90 267 B 1 
ATOM 3347 C CB  . ASN B 2 267 ? 4.794   9.758   21.047  1.00 77.54 267 B 1 
ATOM 3348 C CG  . ASN B 2 267 ? 5.417   10.317  22.315  1.00 71.96 267 B 1 
ATOM 3349 O OD1 . ASN B 2 267 ? 6.611   10.528  22.434  1.00 60.67 267 B 1 
ATOM 3350 N ND2 . ASN B 2 267 ? 4.610   10.541  23.334  1.00 66.53 267 B 1 
ATOM 3351 N N   . ASN B 2 268 ? 6.983   11.780  18.753  1.00 85.19 268 B 1 
ATOM 3352 C CA  . ASN B 2 268 ? 7.236   13.110  18.221  1.00 85.10 268 B 1 
ATOM 3353 C C   . ASN B 2 268 ? 7.094   13.133  16.691  1.00 86.31 268 B 1 
ATOM 3354 O O   . ASN B 2 268 ? 7.213   12.099  16.018  1.00 83.70 268 B 1 
ATOM 3355 C CB  . ASN B 2 268 ? 8.606   13.625  18.721  1.00 81.54 268 B 1 
ATOM 3356 C CG  . ASN B 2 268 ? 9.754   12.833  18.135  1.00 75.62 268 B 1 
ATOM 3357 O OD1 . ASN B 2 268 ? 10.073  12.961  16.964  1.00 65.00 268 B 1 
ATOM 3358 N ND2 . ASN B 2 268 ? 10.393  11.993  18.924  1.00 69.92 268 B 1 
ATOM 3359 N N   . CYS B 2 269 ? 6.867   14.320  16.115  1.00 84.36 269 B 1 
ATOM 3360 C CA  . CYS B 2 269 ? 6.584   14.445  14.684  1.00 85.02 269 B 1 
ATOM 3361 C C   . CYS B 2 269 ? 7.749   13.989  13.791  1.00 86.18 269 B 1 
ATOM 3362 O O   . CYS B 2 269 ? 7.525   13.370  12.749  1.00 83.47 269 B 1 
ATOM 3363 C CB  . CYS B 2 269 ? 6.176   15.897  14.388  1.00 83.32 269 B 1 
ATOM 3364 S SG  . CYS B 2 269 ? 5.526   16.188  12.715  1.00 78.21 269 B 1 
ATOM 3365 N N   . SER B 2 270 ? 9.000   14.223  14.193  1.00 86.58 270 B 1 
ATOM 3366 C CA  . SER B 2 270 ? 10.193  13.781  13.459  1.00 86.46 270 B 1 
ATOM 3367 C C   . SER B 2 270 ? 10.306  12.250  13.440  1.00 87.24 270 B 1 
ATOM 3368 O O   . SER B 2 270 ? 10.453  11.653  12.372  1.00 85.44 270 B 1 
ATOM 3369 C CB  . SER B 2 270 ? 11.446  14.408  14.069  1.00 84.98 270 B 1 
ATOM 3370 O OG  . SER B 2 270 ? 12.599  14.017  13.347  1.00 72.44 270 B 1 
ATOM 3371 N N   . SER B 2 271 ? 10.165  11.612  14.600  1.00 87.92 271 B 1 
ATOM 3372 C CA  . SER B 2 271 ? 10.185  10.150  14.709  1.00 88.39 271 B 1 
ATOM 3373 C C   . SER B 2 271 ? 8.994   9.509   13.998  1.00 88.95 271 B 1 
ATOM 3374 O O   . SER B 2 271 ? 9.184   8.524   13.299  1.00 87.42 271 B 1 
ATOM 3375 C CB  . SER B 2 271 ? 10.206  9.715   16.173  1.00 87.24 271 B 1 
ATOM 3376 O OG  . SER B 2 271 ? 11.371  10.216  16.807  1.00 76.10 271 B 1 
ATOM 3377 N N   . SER B 2 272 ? 7.799   10.098  14.082  1.00 87.76 272 B 1 
ATOM 3378 C CA  . SER B 2 272 ? 6.615   9.619   13.363  1.00 87.31 272 B 1 
ATOM 3379 C C   . SER B 2 272 ? 6.815   9.666   11.844  1.00 87.79 272 B 1 
ATOM 3380 O O   . SER B 2 272 ? 6.509   8.689   11.163  1.00 86.25 272 B 1 
ATOM 3381 C CB  . SER B 2 272 ? 5.380   10.428  13.762  1.00 86.23 272 B 1 
ATOM 3382 O OG  . SER B 2 272 ? 4.213   9.894   13.169  1.00 76.36 272 B 1 
ATOM 3383 N N   . ASN B 2 273 ? 7.390   10.736  11.298  1.00 88.75 273 B 1 
ATOM 3384 C CA  . ASN B 2 273 ? 7.715   10.825  9.877   1.00 88.29 273 B 1 
ATOM 3385 C C   . ASN B 2 273 ? 8.748   9.770   9.441   1.00 88.56 273 B 1 
ATOM 3386 O O   . ASN B 2 273 ? 8.598   9.156   8.386   1.00 86.97 273 B 1 
ATOM 3387 C CB  . ASN B 2 273 ? 8.231   12.245  9.562   1.00 86.82 273 B 1 
ATOM 3388 C CG  . ASN B 2 273 ? 7.118   13.271  9.438   1.00 81.92 273 B 1 
ATOM 3389 O OD1 . ASN B 2 273 ? 6.064   13.020  8.902   1.00 70.78 273 B 1 
ATOM 3390 N ND2 . ASN B 2 273 ? 7.339   14.487  9.881   1.00 72.00 273 B 1 
ATOM 3391 N N   . ARG B 2 274 ? 9.782   9.525   10.260  1.00 89.73 274 B 1 
ATOM 3392 C CA  . ARG B 2 274 ? 10.781  8.485   9.986   1.00 89.73 274 B 1 
ATOM 3393 C C   . ARG B 2 274 ? 10.178  7.082   10.048  1.00 90.16 274 B 1 
ATOM 3394 O O   . ARG B 2 274 ? 10.508  6.253   9.205   1.00 88.53 274 B 1 
ATOM 3395 C CB  . ARG B 2 274 ? 11.953  8.590   10.973  1.00 89.15 274 B 1 
ATOM 3396 C CG  . ARG B 2 274 ? 12.813  9.836   10.727  1.00 82.63 274 B 1 
ATOM 3397 C CD  . ARG B 2 274 ? 13.925  9.886   11.765  1.00 77.51 274 B 1 
ATOM 3398 N NE  . ARG B 2 274 ? 14.769  11.088  11.619  1.00 69.78 274 B 1 
ATOM 3399 C CZ  . ARG B 2 274 ? 15.850  11.386  12.338  1.00 62.65 274 B 1 
ATOM 3400 N NH1 . ARG B 2 274 ? 16.279  10.592  13.269  1.00 56.24 274 B 1 
ATOM 3401 N NH2 . ARG B 2 274 ? 16.500  12.495  12.119  1.00 53.82 274 B 1 
ATOM 3402 N N   . LEU B 2 275 ? 9.280   6.830   11.009  1.00 89.06 275 B 1 
ATOM 3403 C CA  . LEU B 2 275 ? 8.574   5.555   11.119  1.00 89.23 275 B 1 
ATOM 3404 C C   . LEU B 2 275 ? 7.668   5.309   9.915   1.00 89.18 275 B 1 
ATOM 3405 O O   . LEU B 2 275 ? 7.678   4.207   9.380   1.00 87.84 275 B 1 
ATOM 3406 C CB  . LEU B 2 275 ? 7.743   5.523   12.417  1.00 88.73 275 B 1 
ATOM 3407 C CG  . LEU B 2 275 ? 8.575   5.232   13.679  1.00 83.54 275 B 1 
ATOM 3408 C CD1 . LEU B 2 275 ? 7.698   5.442   14.914  1.00 80.37 275 B 1 
ATOM 3409 C CD2 . LEU B 2 275 ? 9.092   3.796   13.696  1.00 81.33 275 B 1 
ATOM 3410 N N   . ASP B 2 276 ? 6.951   6.321   9.425   1.00 89.01 276 B 1 
ATOM 3411 C CA  . ASP B 2 276 ? 6.119   6.179   8.230   1.00 88.37 276 B 1 
ATOM 3412 C C   . ASP B 2 276 ? 6.952   5.891   6.974   1.00 88.58 276 B 1 
ATOM 3413 O O   . ASP B 2 276 ? 6.595   5.034   6.169   1.00 87.06 276 B 1 
ATOM 3414 C CB  . ASP B 2 276 ? 5.318   7.455   8.012   1.00 86.87 276 B 1 
ATOM 3415 C CG  . ASP B 2 276 ? 4.213   7.712   9.023   1.00 83.38 276 B 1 
ATOM 3416 O OD1 . ASP B 2 276 ? 3.791   6.850   9.814   1.00 77.11 276 B 1 
ATOM 3417 O OD2 . ASP B 2 276 ? 3.705   8.850   8.964   1.00 78.04 276 B 1 
ATOM 3418 N N   . GLN B 2 277 ? 8.090   6.568   6.804   1.00 88.21 277 B 1 
ATOM 3419 C CA  . GLN B 2 277 ? 9.024   6.261   5.719   1.00 88.20 277 B 1 
ATOM 3420 C C   . GLN B 2 277 ? 9.571   4.835   5.835   1.00 88.87 277 B 1 
ATOM 3421 O O   . GLN B 2 277 ? 9.639   4.110   4.837   1.00 87.78 277 B 1 
ATOM 3422 C CB  . GLN B 2 277 ? 10.192  7.260   5.724   1.00 87.28 277 B 1 
ATOM 3423 C CG  . GLN B 2 277 ? 9.765   8.643   5.219   1.00 79.10 277 B 1 
ATOM 3424 C CD  . GLN B 2 277 ? 10.883  9.686   5.317   1.00 74.87 277 B 1 
ATOM 3425 O OE1 . GLN B 2 277 ? 11.907  9.504   5.944   1.00 68.92 277 B 1 
ATOM 3426 N NE2 . GLN B 2 277 ? 10.723  10.832  4.687   1.00 65.23 277 B 1 
ATOM 3427 N N   . ALA B 2 278 ? 9.926   4.414   7.039   1.00 89.20 278 B 1 
ATOM 3428 C CA  . ALA B 2 278 ? 10.383  3.053   7.286   1.00 89.86 278 B 1 
ATOM 3429 C C   . ALA B 2 278 ? 9.285   2.022   6.993   1.00 90.11 278 B 1 
ATOM 3430 O O   . ALA B 2 278 ? 9.576   1.009   6.357   1.00 88.93 278 B 1 
ATOM 3431 C CB  . ALA B 2 278 ? 10.915  2.956   8.722   1.00 89.91 278 B 1 
ATOM 3432 N N   . MET B 2 279 ? 8.025   2.298   7.360   1.00 89.25 279 B 1 
ATOM 3433 C CA  . MET B 2 279 ? 6.875   1.459   7.022   1.00 88.96 279 B 1 
ATOM 3434 C C   . MET B 2 279 ? 6.732   1.297   5.512   1.00 88.77 279 B 1 
ATOM 3435 O O   . MET B 2 279 ? 6.663   0.165   5.032   1.00 87.47 279 B 1 
ATOM 3436 C CB  . MET B 2 279 ? 5.575   2.028   7.614   1.00 88.29 279 B 1 
ATOM 3437 C CG  . MET B 2 279 ? 5.402   1.693   9.101   1.00 80.97 279 B 1 
ATOM 3438 S SD  . MET B 2 279 ? 5.185   -0.068  9.505   1.00 77.61 279 B 1 
ATOM 3439 C CE  . MET B 2 279 ? 3.618   -0.409  8.664   1.00 67.94 279 B 1 
ATOM 3440 N N   . GLN B 2 280 ? 6.780   2.386   4.727   1.00 88.04 280 B 1 
ATOM 3441 C CA  . GLN B 2 280 ? 6.690   2.331   3.265   1.00 87.27 280 B 1 
ATOM 3442 C C   . GLN B 2 280 ? 7.781   1.454   2.650   1.00 87.96 280 B 1 
ATOM 3443 O O   . GLN B 2 280 ? 7.507   0.592   1.813   1.00 86.63 280 B 1 
ATOM 3444 C CB  . GLN B 2 280 ? 6.812   3.745   2.676   1.00 85.15 280 B 1 
ATOM 3445 C CG  . GLN B 2 280 ? 5.576   4.605   2.917   1.00 78.48 280 B 1 
ATOM 3446 C CD  . GLN B 2 280 ? 5.760   6.055   2.456   1.00 75.17 280 B 1 
ATOM 3447 O OE1 . GLN B 2 280 ? 6.817   6.488   2.048   1.00 69.94 280 B 1 
ATOM 3448 N NE2 . GLN B 2 280 ? 4.725   6.860   2.510   1.00 66.58 280 B 1 
ATOM 3449 N N   . VAL B 2 281 ? 9.033   1.661   3.066   1.00 88.62 281 B 1 
ATOM 3450 C CA  . VAL B 2 281 ? 10.169  0.918   2.524   1.00 88.94 281 B 1 
ATOM 3451 C C   . VAL B 2 281 ? 10.089  -0.558  2.909   1.00 90.04 281 B 1 
ATOM 3452 O O   . VAL B 2 281 ? 10.275  -1.437  2.067   1.00 89.61 281 B 1 
ATOM 3453 C CB  . VAL B 2 281 ? 11.498  1.539   2.990   1.00 88.16 281 B 1 
ATOM 3454 C CG1 . VAL B 2 281 ? 12.716  0.712   2.566   1.00 83.29 281 B 1 
ATOM 3455 C CG2 . VAL B 2 281 ? 11.678  2.948   2.391   1.00 82.99 281 B 1 
ATOM 3456 N N   . THR B 2 282 ? 9.785   -0.859  4.176   1.00 90.20 282 B 1 
ATOM 3457 C CA  . THR B 2 282 ? 9.752   -2.233  4.679   1.00 90.70 282 B 1 
ATOM 3458 C C   . THR B 2 282 ? 8.531   -3.014  4.191   1.00 90.30 282 B 1 
ATOM 3459 O O   . THR B 2 282 ? 8.656   -4.201  3.914   1.00 88.87 282 B 1 
ATOM 3460 C CB  . THR B 2 282 ? 9.823   -2.289  6.211   1.00 90.71 282 B 1 
ATOM 3461 O OG1 . THR B 2 282 ? 8.809   -1.524  6.803   1.00 84.73 282 B 1 
ATOM 3462 C CG2 . THR B 2 282 ? 11.172  -1.779  6.731   1.00 85.51 282 B 1 
ATOM 3463 N N   . GLU B 2 283 ? 7.394   -2.360  4.002   1.00 89.63 283 B 1 
ATOM 3464 C CA  . GLU B 2 283 ? 6.224   -2.963  3.374   1.00 89.00 283 B 1 
ATOM 3465 C C   . GLU B 2 283 ? 6.511   -3.299  1.906   1.00 89.49 283 B 1 
ATOM 3466 O O   . GLU B 2 283 ? 6.259   -4.417  1.470   1.00 88.11 283 B 1 
ATOM 3467 C CB  . GLU B 2 283 ? 5.014   -2.031  3.524   1.00 86.94 283 B 1 
ATOM 3468 C CG  . GLU B 2 283 ? 3.734   -2.661  2.968   1.00 80.37 283 B 1 
ATOM 3469 C CD  . GLU B 2 283 ? 2.466   -1.854  3.280   1.00 76.61 283 B 1 
ATOM 3470 O OE1 . GLU B 2 283 ? 1.374   -2.467  3.193   1.00 71.48 283 B 1 
ATOM 3471 O OE2 . GLU B 2 283 ? 2.576   -0.657  3.598   1.00 73.26 283 B 1 
ATOM 3472 N N   . THR B 2 284 ? 7.139   -2.382  1.161   1.00 89.49 284 B 1 
ATOM 3473 C CA  . THR B 2 284 ? 7.567   -2.635  -0.222  1.00 89.38 284 B 1 
ATOM 3474 C C   . THR B 2 284 ? 8.561   -3.804  -0.302  1.00 90.22 284 B 1 
ATOM 3475 O O   . THR B 2 284 ? 8.467   -4.649  -1.193  1.00 89.12 284 B 1 
ATOM 3476 C CB  . THR B 2 284 ? 8.203   -1.380  -0.840  1.00 88.01 284 B 1 
ATOM 3477 O OG1 . THR B 2 284 ? 7.337   -0.275  -0.739  1.00 80.68 284 B 1 
ATOM 3478 C CG2 . THR B 2 284 ? 8.502   -1.569  -2.323  1.00 79.57 284 B 1 
ATOM 3479 N N   . LEU B 2 285 ? 9.490   -3.884  0.652   1.00 90.92 285 B 1 
ATOM 3480 C CA  . LEU B 2 285 ? 10.421  -5.007  0.756   1.00 91.45 285 B 1 
ATOM 3481 C C   . LEU B 2 285 ? 9.674   -6.326  1.003   1.00 91.63 285 B 1 
ATOM 3482 O O   . LEU B 2 285 ? 9.943   -7.323  0.329   1.00 90.30 285 B 1 
ATOM 3483 C CB  . LEU B 2 285 ? 11.439  -4.691  1.859   1.00 90.79 285 B 1 
ATOM 3484 C CG  . LEU B 2 285 ? 12.583  -5.725  1.961   1.00 86.24 285 B 1 
ATOM 3485 C CD1 . LEU B 2 285 ? 13.510  -5.656  0.746   1.00 82.92 285 B 1 
ATOM 3486 C CD2 . LEU B 2 285 ? 13.406  -5.458  3.215   1.00 83.21 285 B 1 
ATOM 3487 N N   . GLY B 2 286 ? 8.695   -6.329  1.908   1.00 90.97 286 B 1 
ATOM 3488 C CA  . GLY B 2 286 ? 7.817   -7.472  2.156   1.00 90.56 286 B 1 
ATOM 3489 C C   . GLY B 2 286 ? 7.041   -7.898  0.904   1.00 90.97 286 B 1 
ATOM 3490 O O   . GLY B 2 286 ? 7.040   -9.076  0.544   1.00 89.74 286 B 1 
ATOM 3491 N N   . MET B 2 287 ? 6.457   -6.946  0.171   1.00 90.51 287 B 1 
ATOM 3492 C CA  . MET B 2 287 ? 5.768   -7.198  -1.099  1.00 89.91 287 B 1 
ATOM 3493 C C   . MET B 2 287 ? 6.692   -7.850  -2.136  1.00 90.35 287 B 1 
ATOM 3494 O O   . MET B 2 287 ? 6.266   -8.713  -2.891  1.00 88.65 287 B 1 
ATOM 3495 C CB  . MET B 2 287 ? 5.208   -5.891  -1.678  1.00 87.72 287 B 1 
ATOM 3496 C CG  . MET B 2 287 ? 4.040   -5.319  -0.880  1.00 81.63 287 B 1 
ATOM 3497 S SD  . MET B 2 287 ? 3.327   -3.837  -1.662  1.00 75.32 287 B 1 
ATOM 3498 C CE  . MET B 2 287 ? 2.040   -3.442  -0.450  1.00 68.03 287 B 1 
ATOM 3499 N N   . THR B 2 288 ? 7.963   -7.478  -2.149  1.00 92.21 288 B 1 
ATOM 3500 C CA  . THR B 2 288 ? 8.942   -8.071  -3.080  1.00 92.36 288 B 1 
ATOM 3501 C C   . THR B 2 288 ? 9.176   -9.568  -2.819  1.00 92.71 288 B 1 
ATOM 3502 O O   . THR B 2 288 ? 9.526   -10.305 -3.735  1.00 90.34 288 B 1 
ATOM 3503 C CB  . THR B 2 288 ? 10.270  -7.296  -3.023  1.00 90.91 288 B 1 
ATOM 3504 O OG1 . THR B 2 288 ? 10.041  -5.914  -3.209  1.00 80.24 288 B 1 
ATOM 3505 C CG2 . THR B 2 288 ? 11.240  -7.701  -4.132  1.00 79.07 288 B 1 
ATOM 3506 N N   . HIS B 2 289 ? 8.910   -10.055 -1.596  1.00 92.03 289 B 1 
ATOM 3507 C CA  . HIS B 2 289 ? 9.048   -11.482 -1.284  1.00 92.04 289 B 1 
ATOM 3508 C C   . HIS B 2 289 ? 8.124   -12.363 -2.142  1.00 91.96 289 B 1 
ATOM 3509 O O   . HIS B 2 289 ? 8.535   -13.459 -2.545  1.00 90.75 289 B 1 
ATOM 3510 C CB  . HIS B 2 289 ? 8.792   -11.702 0.212   1.00 91.11 289 B 1 
ATOM 3511 C CG  . HIS B 2 289 ? 9.098   -13.102 0.654   1.00 89.73 289 B 1 
ATOM 3512 N ND1 . HIS B 2 289 ? 8.199   -14.133 0.785   1.00 76.74 289 B 1 
ATOM 3513 C CD2 . HIS B 2 289 ? 10.331  -13.626 1.005   1.00 78.05 289 B 1 
ATOM 3514 C CE1 . HIS B 2 289 ? 8.866   -15.234 1.203   1.00 78.42 289 B 1 
ATOM 3515 N NE2 . HIS B 2 289 ? 10.159  -14.950 1.343   1.00 80.15 289 B 1 
ATOM 3516 N N   . CYS B 2 290 ? 6.921   -11.881 -2.534  1.00 91.23 290 B 1 
ATOM 3517 C CA  . CYS B 2 290 ? 6.025   -12.645 -3.408  1.00 90.92 290 B 1 
ATOM 3518 C C   . CYS B 2 290 ? 6.583   -12.851 -4.826  1.00 91.78 290 B 1 
ATOM 3519 O O   . CYS B 2 290 ? 6.269   -13.839 -5.485  1.00 88.54 290 B 1 
ATOM 3520 C CB  . CYS B 2 290 ? 4.626   -11.991 -3.417  1.00 87.80 290 B 1 
ATOM 3521 S SG  . CYS B 2 290 ? 4.562   -10.532 -4.506  1.00 75.69 290 B 1 
ATOM 3522 N N   . CYS B 2 291 ? 7.502   -11.981 -5.285  1.00 91.63 291 B 1 
ATOM 3523 C CA  . CYS B 2 291 ? 8.216   -12.155 -6.546  1.00 91.12 291 B 1 
ATOM 3524 C C   . CYS B 2 291 ? 9.326   -13.209 -6.448  1.00 92.08 291 B 1 
ATOM 3525 O O   . CYS B 2 291 ? 9.735   -13.788 -7.448  1.00 89.11 291 B 1 
ATOM 3526 C CB  . CYS B 2 291 ? 8.842   -10.816 -6.971  1.00 88.41 291 B 1 
ATOM 3527 S SG  . CYS B 2 291 ? 7.593   -9.500  -7.057  1.00 82.96 291 B 1 
ATOM 3528 N N   . ILE B 2 292 ? 9.837   -13.442 -5.238  1.00 92.82 292 B 1 
ATOM 3529 C CA  . ILE B 2 292 ? 10.955  -14.353 -4.970  1.00 92.65 292 B 1 
ATOM 3530 C C   . ILE B 2 292 ? 10.460  -15.772 -4.679  1.00 93.04 292 B 1 
ATOM 3531 O O   . ILE B 2 292 ? 11.145  -16.742 -5.002  1.00 91.08 292 B 1 
ATOM 3532 C CB  . ILE B 2 292 ? 11.831  -13.776 -3.841  1.00 90.23 292 B 1 
ATOM 3533 C CG1 . ILE B 2 292 ? 12.434  -12.418 -4.284  1.00 81.93 292 B 1 
ATOM 3534 C CG2 . ILE B 2 292 ? 12.964  -14.736 -3.461  1.00 80.19 292 B 1 
ATOM 3535 C CD1 . ILE B 2 292 ? 13.194  -11.693 -3.183  1.00 72.93 292 B 1 
ATOM 3536 N N   . ASN B 2 293 ? 9.240   -15.925 -4.124  1.00 91.62 293 B 1 
ATOM 3537 C CA  . ASN B 2 293 ? 8.620   -17.219 -3.856  1.00 91.21 293 B 1 
ATOM 3538 C C   . ASN B 2 293 ? 8.692   -18.196 -5.049  1.00 91.00 293 B 1 
ATOM 3539 O O   . ASN B 2 293 ? 9.185   -19.314 -4.864  1.00 88.93 293 B 1 
ATOM 3540 C CB  . ASN B 2 293 ? 7.162   -17.025 -3.381  1.00 89.71 293 B 1 
ATOM 3541 C CG  . ASN B 2 293 ? 7.038   -16.563 -1.944  1.00 88.22 293 B 1 
ATOM 3542 O OD1 . ASN B 2 293 ? 7.934   -16.718 -1.146  1.00 80.07 293 B 1 
ATOM 3543 N ND2 . ASN B 2 293 ? 5.892   -16.024 -1.583  1.00 80.25 293 B 1 
ATOM 3544 N N   . PRO B 2 294 ? 8.317   -17.811 -6.299  1.00 92.22 294 B 1 
ATOM 3545 C CA  . PRO B 2 294 ? 8.466   -18.687 -7.461  1.00 91.48 294 B 1 
ATOM 3546 C C   . PRO B 2 294 ? 9.895   -19.184 -7.677  1.00 91.11 294 B 1 
ATOM 3547 O O   . PRO B 2 294 ? 10.111  -20.345 -7.998  1.00 87.91 294 B 1 
ATOM 3548 C CB  . PRO B 2 294 ? 8.004   -17.843 -8.655  1.00 89.67 294 B 1 
ATOM 3549 C CG  . PRO B 2 294 ? 7.028   -16.854 -8.042  1.00 88.40 294 B 1 
ATOM 3550 C CD  . PRO B 2 294 ? 7.646   -16.584 -6.675  1.00 91.72 294 B 1 
ATOM 3551 N N   . ILE B 2 295 ? 10.885  -18.308 -7.464  1.00 92.95 295 B 1 
ATOM 3552 C CA  . ILE B 2 295 ? 12.295  -18.630 -7.676  1.00 92.03 295 B 1 
ATOM 3553 C C   . ILE B 2 295 ? 12.777  -19.627 -6.625  1.00 91.76 295 B 1 
ATOM 3554 O O   . ILE B 2 295 ? 13.325  -20.674 -6.958  1.00 89.65 295 B 1 
ATOM 3555 C CB  . ILE B 2 295 ? 13.155  -17.345 -7.700  1.00 90.75 295 B 1 
ATOM 3556 C CG1 . ILE B 2 295 ? 12.642  -16.358 -8.785  1.00 85.19 295 B 1 
ATOM 3557 C CG2 . ILE B 2 295 ? 14.632  -17.695 -7.939  1.00 84.06 295 B 1 
ATOM 3558 C CD1 . ILE B 2 295 ? 13.354  -15.000 -8.792  1.00 76.69 295 B 1 
ATOM 3559 N N   . ILE B 2 296 ? 12.526  -19.333 -5.340  1.00 91.25 296 B 1 
ATOM 3560 C CA  . ILE B 2 296 ? 13.057  -20.120 -4.219  1.00 90.11 296 B 1 
ATOM 3561 C C   . ILE B 2 296 ? 12.329  -21.457 -4.039  1.00 89.67 296 B 1 
ATOM 3562 O O   . ILE B 2 296 ? 12.959  -22.465 -3.728  1.00 85.82 296 B 1 
ATOM 3563 C CB  . ILE B 2 296 ? 13.034  -19.271 -2.930  1.00 87.60 296 B 1 
ATOM 3564 C CG1 . ILE B 2 296 ? 14.047  -18.113 -3.080  1.00 77.51 296 B 1 
ATOM 3565 C CG2 . ILE B 2 296 ? 13.368  -20.120 -1.696  1.00 74.42 296 B 1 
ATOM 3566 C CD1 . ILE B 2 296 ? 14.231  -17.291 -1.813  1.00 72.81 296 B 1 
ATOM 3567 N N   . TYR B 2 297 ? 11.000  -21.484 -4.215  1.00 89.05 297 B 1 
ATOM 3568 C CA  . TYR B 2 297 ? 10.208  -22.682 -3.939  1.00 88.29 297 B 1 
ATOM 3569 C C   . TYR B 2 297 ? 9.976   -23.561 -5.168  1.00 86.95 297 B 1 
ATOM 3570 O O   . TYR B 2 297 ? 9.835   -24.779 -5.014  1.00 82.63 297 B 1 
ATOM 3571 C CB  . TYR B 2 297 ? 8.901   -22.296 -3.235  1.00 87.65 297 B 1 
ATOM 3572 C CG  . TYR B 2 297 ? 9.118   -21.774 -1.828  1.00 88.07 297 B 1 
ATOM 3573 C CD1 . TYR B 2 297 ? 9.381   -22.678 -0.775  1.00 84.10 297 B 1 
ATOM 3574 C CD2 . TYR B 2 297 ? 9.087   -20.396 -1.553  1.00 84.25 297 B 1 
ATOM 3575 C CE1 . TYR B 2 297 ? 9.621   -22.206 0.531   1.00 82.94 297 B 1 
ATOM 3576 C CE2 . TYR B 2 297 ? 9.324   -19.918 -0.249  1.00 82.73 297 B 1 
ATOM 3577 C CZ  . TYR B 2 297 ? 9.599   -20.831 0.788   1.00 85.02 297 B 1 
ATOM 3578 O OH  . TYR B 2 297 ? 9.860   -20.361 2.055   1.00 82.68 297 B 1 
ATOM 3579 N N   . ALA B 2 298 ? 9.984   -22.995 -6.381  1.00 88.08 298 B 1 
ATOM 3580 C CA  . ALA B 2 298 ? 9.751   -23.745 -7.610  1.00 87.14 298 B 1 
ATOM 3581 C C   . ALA B 2 298 ? 11.003  -23.866 -8.494  1.00 87.22 298 B 1 
ATOM 3582 O O   . ALA B 2 298 ? 11.500  -24.976 -8.704  1.00 83.70 298 B 1 
ATOM 3583 C CB  . ALA B 2 298 ? 8.542   -23.157 -8.339  1.00 85.16 298 B 1 
ATOM 3584 N N   . PHE B 2 299 ? 11.556  -22.762 -9.000  1.00 87.69 299 B 1 
ATOM 3585 C CA  . PHE B 2 299 ? 12.603  -22.799 -10.028 1.00 87.16 299 B 1 
ATOM 3586 C C   . PHE B 2 299 ? 13.977  -23.283 -9.549  1.00 86.66 299 B 1 
ATOM 3587 O O   . PHE B 2 299 ? 14.787  -23.722 -10.361 1.00 83.39 299 B 1 
ATOM 3588 C CB  . PHE B 2 299 ? 12.732  -21.413 -10.698 1.00 86.18 299 B 1 
ATOM 3589 C CG  . PHE B 2 299 ? 11.475  -20.913 -11.369 1.00 83.46 299 B 1 
ATOM 3590 C CD1 . PHE B 2 299 ? 10.781  -21.727 -12.282 1.00 77.40 299 B 1 
ATOM 3591 C CD2 . PHE B 2 299 ? 10.982  -19.625 -11.090 1.00 77.26 299 B 1 
ATOM 3592 C CE1 . PHE B 2 299 ? 9.603   -21.273 -12.894 1.00 74.14 299 B 1 
ATOM 3593 C CE2 . PHE B 2 299 ? 9.807   -19.165 -11.699 1.00 73.13 299 B 1 
ATOM 3594 C CZ  . PHE B 2 299 ? 9.109   -19.992 -12.595 1.00 74.33 299 B 1 
ATOM 3595 N N   . VAL B 2 300 ? 14.254  -23.266 -8.244  1.00 86.45 300 B 1 
ATOM 3596 C CA  . VAL B 2 300 ? 15.476  -23.883 -7.701  1.00 84.20 300 B 1 
ATOM 3597 C C   . VAL B 2 300 ? 15.477  -25.403 -7.896  1.00 83.21 300 B 1 
ATOM 3598 O O   . VAL B 2 300 ? 16.550  -25.999 -8.079  1.00 77.56 300 B 1 
ATOM 3599 C CB  . VAL B 2 300 ? 15.651  -23.481 -6.225  1.00 81.86 300 B 1 
ATOM 3600 C CG1 . VAL B 2 300 ? 16.751  -24.281 -5.525  1.00 72.33 300 B 1 
ATOM 3601 C CG2 . VAL B 2 300 ? 16.061  -22.009 -6.129  1.00 73.13 300 B 1 
ATOM 3602 N N   . GLY B 2 301 ? 14.303  -26.031 -7.914  1.00 81.60 301 B 1 
ATOM 3603 C CA  . GLY B 2 301 ? 14.157  -27.455 -8.157  1.00 80.21 301 B 1 
ATOM 3604 C C   . GLY B 2 301 ? 14.589  -27.842 -9.578  1.00 82.09 301 B 1 
ATOM 3605 O O   . GLY B 2 301 ? 14.124  -27.288 -10.568 1.00 79.62 301 B 1 
ATOM 3606 N N   . GLU B 2 302 ? 15.452  -28.848 -9.688  1.00 77.51 302 B 1 
ATOM 3607 C CA  . GLU B 2 302 ? 15.992  -29.299 -10.974 1.00 79.14 302 B 1 
ATOM 3608 C C   . GLU B 2 302 ? 14.885  -29.802 -11.917 1.00 81.38 302 B 1 
ATOM 3609 O O   . GLU B 2 302 ? 14.809  -29.382 -13.072 1.00 78.36 302 B 1 
ATOM 3610 C CB  . GLU B 2 302 ? 17.026  -30.376 -10.686 1.00 74.53 302 B 1 
ATOM 3611 C CG  . GLU B 2 302 ? 17.834  -30.765 -11.923 1.00 64.60 302 B 1 
ATOM 3612 C CD  . GLU B 2 302 ? 19.072  -31.600 -11.546 1.00 59.51 302 B 1 
ATOM 3613 O OE1 . GLU B 2 302 ? 19.632  -32.217 -12.466 1.00 52.22 302 B 1 
ATOM 3614 O OE2 . GLU B 2 302 ? 19.470  -31.543 -10.349 1.00 55.66 302 B 1 
ATOM 3615 N N   . LYS B 2 303 ? 13.945  -30.613 -11.382 1.00 78.77 303 B 1 
ATOM 3616 C CA  . LYS B 2 303 ? 12.774  -31.070 -12.133 1.00 79.74 303 B 1 
ATOM 3617 C C   . LYS B 2 303 ? 11.939  -29.893 -12.657 1.00 82.38 303 B 1 
ATOM 3618 O O   . LYS B 2 303 ? 11.503  -29.915 -13.802 1.00 80.33 303 B 1 
ATOM 3619 C CB  . LYS B 2 303 ? 11.896  -32.006 -11.274 1.00 75.62 303 B 1 
ATOM 3620 C CG  . LYS B 2 303 ? 12.583  -33.346 -10.947 1.00 66.68 303 B 1 
ATOM 3621 C CD  . LYS B 2 303 ? 11.655  -34.308 -10.190 1.00 61.49 303 B 1 
ATOM 3622 C CE  . LYS B 2 303 ? 12.382  -35.629 -9.899  1.00 52.41 303 B 1 
ATOM 3623 N NZ  . LYS B 2 303 ? 11.561  -36.620 -9.158  1.00 47.02 303 B 1 
ATOM 3624 N N   . PHE B 2 304 ? 11.766  -28.844 -11.847 1.00 82.71 304 B 1 
ATOM 3625 C CA  . PHE B 2 304 ? 10.983  -27.672 -12.248 1.00 84.41 304 B 1 
ATOM 3626 C C   . PHE B 2 304 ? 11.668  -26.864 -13.351 1.00 85.55 304 B 1 
ATOM 3627 O O   . PHE B 2 304 ? 11.010  -26.449 -14.298 1.00 83.50 304 B 1 
ATOM 3628 C CB  . PHE B 2 304 ? 10.687  -26.812 -11.016 1.00 82.98 304 B 1 
ATOM 3629 C CG  . PHE B 2 304 ? 9.282   -26.253 -11.030 1.00 81.49 304 B 1 
ATOM 3630 C CD1 . PHE B 2 304 ? 8.959   -25.119 -11.785 1.00 77.58 304 B 1 
ATOM 3631 C CD2 . PHE B 2 304 ? 8.280   -26.889 -10.272 1.00 78.13 304 B 1 
ATOM 3632 C CE1 . PHE B 2 304 ? 7.644   -24.615 -11.784 1.00 76.27 304 B 1 
ATOM 3633 C CE2 . PHE B 2 304 ? 6.965   -26.386 -10.263 1.00 75.63 304 B 1 
ATOM 3634 C CZ  . PHE B 2 304 ? 6.660   -25.248 -11.014 1.00 76.94 304 B 1 
ATOM 3635 N N   . ARG B 2 305 ? 13.001  -26.707 -13.283 1.00 84.22 305 B 1 
ATOM 3636 C CA  . ARG B 2 305 ? 13.792  -26.074 -14.354 1.00 85.55 305 B 1 
ATOM 3637 C C   . ARG B 2 305 ? 13.726  -26.864 -15.661 1.00 86.65 305 B 1 
ATOM 3638 O O   . ARG B 2 305 ? 13.562  -26.259 -16.718 1.00 85.35 305 B 1 
ATOM 3639 C CB  . ARG B 2 305 ? 15.245  -25.875 -13.909 1.00 83.52 305 B 1 
ATOM 3640 C CG  . ARG B 2 305 ? 15.350  -24.779 -12.832 1.00 78.39 305 B 1 
ATOM 3641 C CD  . ARG B 2 305 ? 16.810  -24.453 -12.509 1.00 77.77 305 B 1 
ATOM 3642 N NE  . ARG B 2 305 ? 17.467  -25.549 -11.776 1.00 71.74 305 B 1 
ATOM 3643 C CZ  . ARG B 2 305 ? 18.778  -25.682 -11.591 1.00 67.37 305 B 1 
ATOM 3644 N NH1 . ARG B 2 305 ? 19.614  -24.802 -12.058 1.00 61.56 305 B 1 
ATOM 3645 N NH2 . ARG B 2 305 ? 19.251  -26.697 -10.947 1.00 59.36 305 B 1 
ATOM 3646 N N   . ASN B 2 306 ? 13.767  -28.184 -15.591 1.00 85.46 306 B 1 
ATOM 3647 C CA  . ASN B 2 306 ? 13.615  -29.022 -16.780 1.00 85.48 306 B 1 
ATOM 3648 C C   . ASN B 2 306 ? 12.225  -28.855 -17.410 1.00 85.38 306 B 1 
ATOM 3649 O O   . ASN B 2 306 ? 12.113  -28.680 -18.616 1.00 83.58 306 B 1 
ATOM 3650 C CB  . ASN B 2 306 ? 13.922  -30.480 -16.422 1.00 84.65 306 B 1 
ATOM 3651 C CG  . ASN B 2 306 ? 15.400  -30.696 -16.088 1.00 78.63 306 B 1 
ATOM 3652 O OD1 . ASN B 2 306 ? 16.240  -29.840 -16.265 1.00 69.05 306 B 1 
ATOM 3653 N ND2 . ASN B 2 306 ? 15.748  -31.870 -15.586 1.00 70.18 306 B 1 
ATOM 3654 N N   . TYR B 2 307 ? 11.152  -28.828 -16.594 1.00 84.41 307 B 1 
ATOM 3655 C CA  . TYR B 2 307 ? 9.808   -28.535 -17.103 1.00 83.31 307 B 1 
ATOM 3656 C C   . TYR B 2 307 ? 9.693   -27.122 -17.697 1.00 83.75 307 B 1 
ATOM 3657 O O   . TYR B 2 307 ? 9.018   -26.962 -18.710 1.00 82.22 307 B 1 
ATOM 3658 C CB  . TYR B 2 307 ? 8.762   -28.717 -15.996 1.00 82.37 307 B 1 
ATOM 3659 C CG  . TYR B 2 307 ? 8.457   -30.160 -15.657 1.00 80.37 307 B 1 
ATOM 3660 C CD1 . TYR B 2 307 ? 7.945   -31.032 -16.637 1.00 74.62 307 B 1 
ATOM 3661 C CD2 . TYR B 2 307 ? 8.670   -30.645 -14.349 1.00 75.95 307 B 1 
ATOM 3662 C CE1 . TYR B 2 307 ? 7.666   -32.373 -16.325 1.00 72.80 307 B 1 
ATOM 3663 C CE2 . TYR B 2 307 ? 8.393   -31.984 -14.027 1.00 72.22 307 B 1 
ATOM 3664 C CZ  . TYR B 2 307 ? 7.894   -32.846 -15.017 1.00 72.79 307 B 1 
ATOM 3665 O OH  . TYR B 2 307 ? 7.637   -34.153 -14.716 1.00 68.42 307 B 1 
ATOM 3666 N N   . LEU B 2 308 ? 10.366  -26.119 -17.108 1.00 84.51 308 B 1 
ATOM 3667 C CA  . LEU B 2 308 ? 10.416  -24.760 -17.652 1.00 83.55 308 B 1 
ATOM 3668 C C   . LEU B 2 308 ? 11.071  -24.752 -19.038 1.00 83.86 308 B 1 
ATOM 3669 O O   . LEU B 2 308 ? 10.497  -24.215 -19.981 1.00 82.82 308 B 1 
ATOM 3670 C CB  . LEU B 2 308 ? 11.154  -23.836 -16.659 1.00 82.70 308 B 1 
ATOM 3671 C CG  . LEU B 2 308 ? 11.173  -22.349 -17.079 1.00 79.09 308 B 1 
ATOM 3672 C CD1 . LEU B 2 308 ? 9.805   -21.693 -16.917 1.00 73.67 308 B 1 
ATOM 3673 C CD2 . LEU B 2 308 ? 12.169  -21.574 -16.213 1.00 75.13 308 B 1 
ATOM 3674 N N   . LEU B 2 309 ? 12.227  -25.415 -19.194 1.00 85.40 309 B 1 
ATOM 3675 C CA  . LEU B 2 309 ? 12.919  -25.530 -20.478 1.00 84.52 309 B 1 
ATOM 3676 C C   . LEU B 2 309 ? 12.047  -26.219 -21.538 1.00 83.67 309 B 1 
ATOM 3677 O O   . LEU B 2 309 ? 11.894  -25.694 -22.639 1.00 81.89 309 B 1 
ATOM 3678 C CB  . LEU B 2 309 ? 14.242  -26.298 -20.282 1.00 84.18 309 B 1 
ATOM 3679 C CG  . LEU B 2 309 ? 15.336  -25.480 -19.594 1.00 75.46 309 B 1 
ATOM 3680 C CD1 . LEU B 2 309 ? 16.476  -26.400 -19.143 1.00 68.49 309 B 1 
ATOM 3681 C CD2 . LEU B 2 309 ? 15.928  -24.426 -20.532 1.00 69.69 309 B 1 
ATOM 3682 N N   . VAL B 2 310 ? 11.409  -27.341 -21.187 1.00 85.30 310 B 1 
ATOM 3683 C CA  . VAL B 2 310 ? 10.496  -28.056 -22.091 1.00 84.09 310 B 1 
ATOM 3684 C C   . VAL B 2 310 ? 9.287   -27.186 -22.463 1.00 83.14 310 B 1 
ATOM 3685 O O   . VAL B 2 310 ? 8.871   -27.171 -23.620 1.00 80.99 310 B 1 
ATOM 3686 C CB  . VAL B 2 310 ? 10.039  -29.384 -21.462 1.00 82.80 310 B 1 
ATOM 3687 C CG1 . VAL B 2 310 ? 8.952   -30.093 -22.288 1.00 75.96 310 B 1 
ATOM 3688 C CG2 . VAL B 2 310 ? 11.218  -30.359 -21.336 1.00 76.50 310 B 1 
ATOM 3689 N N   . PHE B 2 311 ? 8.729   -26.433 -21.500 1.00 83.63 311 B 1 
ATOM 3690 C CA  . PHE B 2 311 ? 7.615   -25.521 -21.747 1.00 82.21 311 B 1 
ATOM 3691 C C   . PHE B 2 311 ? 8.010   -24.391 -22.713 1.00 81.99 311 B 1 
ATOM 3692 O O   . PHE B 2 311 ? 7.305   -24.143 -23.686 1.00 79.88 311 B 1 
ATOM 3693 C CB  . PHE B 2 311 ? 7.098   -24.973 -20.407 1.00 80.78 311 B 1 
ATOM 3694 C CG  . PHE B 2 311 ? 5.882   -24.088 -20.554 1.00 81.28 311 B 1 
ATOM 3695 C CD1 . PHE B 2 311 ? 6.024   -22.690 -20.698 1.00 76.29 311 B 1 
ATOM 3696 C CD2 . PHE B 2 311 ? 4.596   -24.653 -20.561 1.00 76.57 311 B 1 
ATOM 3697 C CE1 . PHE B 2 311 ? 4.893   -21.877 -20.849 1.00 75.12 311 B 1 
ATOM 3698 C CE2 . PHE B 2 311 ? 3.460   -23.836 -20.709 1.00 75.01 311 B 1 
ATOM 3699 C CZ  . PHE B 2 311 ? 3.609   -22.453 -20.853 1.00 75.09 311 B 1 
ATOM 3700 N N   . PHE B 2 312 ? 9.183   -23.762 -22.488 1.00 83.61 312 B 1 
ATOM 3701 C CA  . PHE B 2 312 ? 9.715   -22.730 -23.377 1.00 82.54 312 B 1 
ATOM 3702 C C   . PHE B 2 312 ? 10.004  -23.280 -24.779 1.00 81.99 312 B 1 
ATOM 3703 O O   . PHE B 2 312 ? 9.573   -22.686 -25.769 1.00 79.57 312 B 1 
ATOM 3704 C CB  . PHE B 2 312 ? 10.972  -22.096 -22.762 1.00 80.58 312 B 1 
ATOM 3705 C CG  . PHE B 2 312 ? 10.668  -20.858 -21.944 1.00 73.14 312 B 1 
ATOM 3706 C CD1 . PHE B 2 312 ? 10.643  -19.601 -22.572 1.00 66.65 312 B 1 
ATOM 3707 C CD2 . PHE B 2 312 ? 10.414  -20.935 -20.572 1.00 64.41 312 B 1 
ATOM 3708 C CE1 . PHE B 2 312 ? 10.358  -18.440 -21.830 1.00 60.21 312 B 1 
ATOM 3709 C CE2 . PHE B 2 312 ? 10.127  -19.773 -19.825 1.00 59.54 312 B 1 
ATOM 3710 C CZ  . PHE B 2 312 ? 10.103  -18.522 -20.459 1.00 57.73 312 B 1 
ATOM 3711 N N   . GLN B 2 313 ? 10.636  -24.447 -24.887 1.00 82.37 313 B 1 
ATOM 3712 C CA  . GLN B 2 313 ? 10.879  -25.099 -26.175 1.00 81.27 313 B 1 
ATOM 3713 C C   . GLN B 2 313 ? 9.558   -25.415 -26.893 1.00 79.91 313 B 1 
ATOM 3714 O O   . GLN B 2 313 ? 9.413   -25.132 -28.085 1.00 76.71 313 B 1 
ATOM 3715 C CB  . GLN B 2 313 ? 11.699  -26.373 -25.974 1.00 80.06 313 B 1 
ATOM 3716 C CG  . GLN B 2 313 ? 13.182  -26.075 -25.684 1.00 73.47 313 B 1 
ATOM 3717 C CD  . GLN B 2 313 ? 13.981  -27.356 -25.392 1.00 68.52 313 B 1 
ATOM 3718 O OE1 . GLN B 2 313 ? 13.431  -28.432 -25.215 1.00 62.67 313 B 1 
ATOM 3719 N NE2 . GLN B 2 313 ? 15.283  -27.280 -25.327 1.00 59.63 313 B 1 
ATOM 3720 N N   . LYS B 2 314 ? 8.548   -25.935 -26.185 1.00 80.89 314 B 1 
ATOM 3721 C CA  . LYS B 2 314 ? 7.268   -26.313 -26.799 1.00 79.73 314 B 1 
ATOM 3722 C C   . LYS B 2 314 ? 6.436   -25.110 -27.251 1.00 78.68 314 B 1 
ATOM 3723 O O   . LYS B 2 314 ? 5.759   -25.203 -28.276 1.00 73.86 314 B 1 
ATOM 3724 C CB  . LYS B 2 314 ? 6.498   -27.220 -25.819 1.00 76.30 314 B 1 
ATOM 3725 C CG  . LYS B 2 314 ? 5.264   -27.862 -26.469 1.00 68.18 314 B 1 
ATOM 3726 C CD  . LYS B 2 314 ? 4.590   -28.824 -25.482 1.00 64.44 314 B 1 
ATOM 3727 C CE  . LYS B 2 314 ? 3.357   -29.490 -26.110 1.00 56.05 314 B 1 
ATOM 3728 N NZ  . LYS B 2 314 ? 2.670   -30.396 -25.161 1.00 50.91 314 B 1 
ATOM 3729 N N   . HIS B 2 315 ? 6.432   -24.018 -26.500 1.00 79.29 315 B 1 
ATOM 3730 C CA  . HIS B 2 315 ? 5.566   -22.870 -26.783 1.00 76.84 315 B 1 
ATOM 3731 C C   . HIS B 2 315 ? 6.264   -21.711 -27.499 1.00 75.31 315 B 1 
ATOM 3732 O O   . HIS B 2 315 ? 5.672   -21.115 -28.393 1.00 70.67 315 B 1 
ATOM 3733 C CB  . HIS B 2 315 ? 4.886   -22.411 -25.480 1.00 73.59 315 B 1 
ATOM 3734 C CG  . HIS B 2 315 ? 3.801   -23.363 -25.045 1.00 70.91 315 B 1 
ATOM 3735 N ND1 . HIS B 2 315 ? 2.531   -23.429 -25.581 1.00 61.60 315 B 1 
ATOM 3736 C CD2 . HIS B 2 315 ? 3.881   -24.355 -24.103 1.00 62.50 315 B 1 
ATOM 3737 C CE1 . HIS B 2 315 ? 1.867   -24.421 -24.972 1.00 61.21 315 B 1 
ATOM 3738 N NE2 . HIS B 2 315 ? 2.661   -25.019 -24.064 1.00 61.52 315 B 1 
ATOM 3739 N N   . ILE B 2 316 ? 7.514   -21.408 -27.138 1.00 72.07 316 B 1 
ATOM 3740 C CA  . ILE B 2 316 ? 8.274   -20.300 -27.722 1.00 70.65 316 B 1 
ATOM 3741 C C   . ILE B 2 316 ? 9.101   -20.805 -28.894 1.00 69.99 316 B 1 
ATOM 3742 O O   . ILE B 2 316 ? 8.945   -20.287 -30.002 1.00 66.10 316 B 1 
ATOM 3743 C CB  . ILE B 2 316 ? 9.101   -19.541 -26.659 1.00 66.26 316 B 1 
ATOM 3744 C CG1 . ILE B 2 316 ? 8.125   -18.969 -25.608 1.00 60.72 316 B 1 
ATOM 3745 C CG2 . ILE B 2 316 ? 9.948   -18.433 -27.308 1.00 58.65 316 B 1 
ATOM 3746 C CD1 . ILE B 2 316 ? 8.769   -18.111 -24.526 1.00 55.01 316 B 1 
ATOM 3747 N N   . ALA B 2 317 ? 9.915   -21.861 -28.716 1.00 69.21 317 B 1 
ATOM 3748 C CA  . ALA B 2 317 ? 10.714  -22.364 -29.827 1.00 68.86 317 B 1 
ATOM 3749 C C   . ALA B 2 317 ? 9.835   -22.914 -30.954 1.00 68.64 317 B 1 
ATOM 3750 O O   . ALA B 2 317 ? 10.153  -22.660 -32.098 1.00 65.95 317 B 1 
ATOM 3751 C CB  . ALA B 2 317 ? 11.786  -23.370 -29.378 1.00 66.06 317 B 1 
ATOM 3752 N N   . LYS B 2 318 ? 8.668   -23.532 -30.711 1.00 69.20 318 B 1 
ATOM 3753 C CA  . LYS B 2 318 ? 7.751   -23.885 -31.816 1.00 68.58 318 B 1 
ATOM 3754 C C   . LYS B 2 318 ? 7.234   -22.672 -32.591 1.00 68.06 318 B 1 
ATOM 3755 O O   . LYS B 2 318 ? 7.007   -22.808 -33.788 1.00 64.72 318 B 1 
ATOM 3756 C CB  . LYS B 2 318 ? 6.557   -24.729 -31.357 1.00 64.65 318 B 1 
ATOM 3757 C CG  . LYS B 2 318 ? 6.892   -26.221 -31.278 1.00 58.75 318 B 1 
ATOM 3758 C CD  . LYS B 2 318 ? 5.622   -27.060 -31.092 1.00 54.79 318 B 1 
ATOM 3759 C CE  . LYS B 2 318 ? 5.977   -28.552 -31.173 1.00 47.54 318 B 1 
ATOM 3760 N NZ  . LYS B 2 318 ? 4.788   -29.417 -31.275 1.00 43.12 318 B 1 
ATOM 3761 N N   . ARG B 2 319 ? 7.006   -21.540 -31.943 1.00 66.96 319 B 1 
ATOM 3762 C CA  . ARG B 2 319 ? 6.587   -20.322 -32.663 1.00 66.43 319 B 1 
ATOM 3763 C C   . ARG B 2 319 ? 7.739   -19.723 -33.463 1.00 66.12 319 B 1 
ATOM 3764 O O   . ARG B 2 319 ? 7.524   -19.372 -34.613 1.00 62.93 319 B 1 
ATOM 3765 C CB  . ARG B 2 319 ? 5.973   -19.273 -31.712 1.00 62.37 319 B 1 
ATOM 3766 C CG  . ARG B 2 319 ? 4.489   -19.551 -31.436 1.00 56.68 319 B 1 
ATOM 3767 C CD  . ARG B 2 319 ? 3.888   -18.389 -30.633 1.00 53.67 319 B 1 
ATOM 3768 N NE  . ARG B 2 319 ? 2.429   -18.535 -30.451 1.00 48.68 319 B 1 
ATOM 3769 C CZ  . ARG B 2 319 ? 1.630   -17.665 -29.851 1.00 44.38 319 B 1 
ATOM 3770 N NH1 . ARG B 2 319 ? 2.097   -16.574 -29.309 1.00 41.01 319 B 1 
ATOM 3771 N NH2 . ARG B 2 319 ? 0.351   -17.874 -29.781 1.00 40.74 319 B 1 
ATOM 3772 N N   . PHE B 2 320 ? 8.950   -19.672 -32.898 1.00 59.88 320 B 1 
ATOM 3773 C CA  . PHE B 2 320 ? 10.141  -19.204 -33.604 1.00 59.14 320 B 1 
ATOM 3774 C C   . PHE B 2 320 ? 10.629  -20.206 -34.660 1.00 57.60 320 B 1 
ATOM 3775 O O   . PHE B 2 320 ? 10.931  -19.805 -35.786 1.00 56.04 320 B 1 
ATOM 3776 C CB  . PHE B 2 320 ? 11.239  -18.842 -32.599 1.00 56.99 320 B 1 
ATOM 3777 C CG  . PHE B 2 320 ? 11.138  -17.415 -32.095 1.00 53.83 320 B 1 
ATOM 3778 C CD1 . PHE B 2 320 ? 11.692  -16.371 -32.861 1.00 49.51 320 B 1 
ATOM 3779 C CD2 . PHE B 2 320 ? 10.481  -17.119 -30.895 1.00 49.04 320 B 1 
ATOM 3780 C CE1 . PHE B 2 320 ? 11.600  -15.041 -32.414 1.00 43.99 320 B 1 
ATOM 3781 C CE2 . PHE B 2 320 ? 10.383  -15.792 -30.441 1.00 43.65 320 B 1 
ATOM 3782 C CZ  . PHE B 2 320 ? 10.948  -14.747 -31.206 1.00 44.86 320 B 1 
ATOM 3783 N N   . CYS B 2 321 ? 10.637  -21.520 -34.369 1.00 54.17 321 B 1 
ATOM 3784 C CA  . CYS B 2 321 ? 11.030  -22.557 -35.324 1.00 52.04 321 B 1 
ATOM 3785 C C   . CYS B 2 321 ? 10.025  -22.748 -36.453 1.00 49.80 321 B 1 
ATOM 3786 O O   . CYS B 2 321 ? 10.431  -23.237 -37.496 1.00 48.58 321 B 1 
ATOM 3787 C CB  . CYS B 2 321 ? 11.282  -23.908 -34.638 1.00 51.28 321 B 1 
ATOM 3788 S SG  . CYS B 2 321 ? 12.916  -23.954 -33.853 1.00 45.66 321 B 1 
ATOM 3789 N N   . LYS B 2 322 ? 8.761   -22.345 -36.325 1.00 55.30 322 B 1 
ATOM 3790 C CA  . LYS B 2 322 ? 7.907   -22.253 -37.512 1.00 56.27 322 B 1 
ATOM 3791 C C   . LYS B 2 322 ? 8.428   -21.222 -38.515 1.00 55.48 322 B 1 
ATOM 3792 O O   . LYS B 2 322 ? 8.231   -21.428 -39.705 1.00 53.31 322 B 1 
ATOM 3793 C CB  . LYS B 2 322 ? 6.444   -21.969 -37.153 1.00 54.55 322 B 1 
ATOM 3794 C CG  . LYS B 2 322 ? 5.661   -23.268 -36.969 1.00 50.38 322 B 1 
ATOM 3795 C CD  . LYS B 2 322 ? 4.161   -22.963 -36.859 1.00 46.86 322 B 1 
ATOM 3796 C CE  . LYS B 2 322 ? 3.347   -24.266 -36.840 1.00 40.48 322 B 1 
ATOM 3797 N NZ  . LYS B 2 322 ? 1.898   -24.024 -37.039 1.00 36.00 322 B 1 
ATOM 3798 N N   . CYS B 2 323 ? 9.131   -20.173 -38.063 1.00 50.58 323 B 1 
ATOM 3799 C CA  . CYS B 2 323 ? 9.851   -19.269 -38.961 1.00 50.37 323 B 1 
ATOM 3800 C C   . CYS B 2 323 ? 11.194  -19.853 -39.434 1.00 49.33 323 B 1 
ATOM 3801 O O   . CYS B 2 323 ? 11.635  -19.535 -40.534 1.00 47.18 323 B 1 
ATOM 3802 C CB  . CYS B 2 323 ? 10.070  -17.914 -38.268 1.00 49.69 323 B 1 
ATOM 3803 S SG  . CYS B 2 323 ? 8.480   -17.068 -38.029 1.00 43.74 323 B 1 
ATOM 3804 N N   . CYS B 2 324 ? 11.839  -20.737 -38.636 1.00 45.62 324 B 1 
ATOM 3805 C CA  . CYS B 2 324 ? 13.117  -21.380 -38.968 1.00 44.09 324 B 1 
ATOM 3806 C C   . CYS B 2 324 ? 12.957  -22.828 -39.467 1.00 42.05 324 B 1 
ATOM 3807 O O   . CYS B 2 324 ? 13.911  -23.593 -39.420 1.00 40.87 324 B 1 
ATOM 3808 C CB  . CYS B 2 324 ? 14.061  -21.300 -37.752 1.00 43.89 324 B 1 
ATOM 3809 S SG  . CYS B 2 324 ? 14.515  -19.570 -37.402 1.00 39.12 324 B 1 
ATOM 3810 N N   . SER B 2 325 ? 11.780  -23.231 -39.948 1.00 46.41 325 B 1 
ATOM 3811 C CA  . SER B 2 325 ? 11.479  -24.611 -40.340 1.00 47.46 325 B 1 
ATOM 3812 C C   . SER B 2 325 ? 12.274  -25.130 -41.553 1.00 45.90 325 B 1 
ATOM 3813 O O   . SER B 2 325 ? 12.150  -26.302 -41.882 1.00 44.82 325 B 1 
ATOM 3814 C CB  . SER B 2 325 ? 9.985   -24.761 -40.620 1.00 45.19 325 B 1 
ATOM 3815 O OG  . SER B 2 325 ? 9.575   -23.903 -41.662 1.00 42.26 325 B 1 
ATOM 3816 N N   . ILE B 2 326 ? 13.081  -24.287 -42.193 1.00 40.74 326 B 1 
ATOM 3817 C CA  . ILE B 2 326 ? 13.884  -24.673 -43.366 1.00 41.78 326 B 1 
ATOM 3818 C C   . ILE B 2 326 ? 14.938  -25.733 -42.988 1.00 40.35 326 B 1 
ATOM 3819 O O   . ILE B 2 326 ? 15.120  -26.690 -43.724 1.00 38.62 326 B 1 
ATOM 3820 C CB  . ILE B 2 326 ? 14.534  -23.426 -44.019 1.00 40.53 326 B 1 
ATOM 3821 C CG1 . ILE B 2 326 ? 13.459  -22.385 -44.411 1.00 38.78 326 B 1 
ATOM 3822 C CG2 . ILE B 2 326 ? 15.349  -23.847 -45.255 1.00 39.88 326 B 1 
ATOM 3823 C CD1 . ILE B 2 326 ? 14.029  -21.057 -44.955 1.00 37.22 326 B 1 
ATOM 3824 N N   . PHE B 2 327 ? 15.622  -25.599 -41.847 1.00 36.41 327 B 1 
ATOM 3825 C CA  . PHE B 2 327 ? 16.741  -26.480 -41.480 1.00 36.29 327 B 1 
ATOM 3826 C C   . PHE B 2 327 ? 16.333  -27.735 -40.678 1.00 34.53 327 B 1 
ATOM 3827 O O   . PHE B 2 327 ? 17.096  -28.220 -39.841 1.00 33.76 327 B 1 
ATOM 3828 C CB  . PHE B 2 327 ? 17.856  -25.669 -40.809 1.00 35.82 327 B 1 
ATOM 3829 C CG  . PHE B 2 327 ? 18.753  -24.932 -41.787 1.00 35.09 327 B 1 
ATOM 3830 C CD1 . PHE B 2 327 ? 19.790  -25.635 -42.437 1.00 33.68 327 B 1 
ATOM 3831 C CD2 . PHE B 2 327 ? 18.572  -23.575 -42.033 1.00 34.47 327 B 1 
ATOM 3832 C CE1 . PHE B 2 327 ? 20.643  -24.962 -43.321 1.00 32.19 327 B 1 
ATOM 3833 C CE2 . PHE B 2 327 ? 19.421  -22.889 -42.919 1.00 31.18 327 B 1 
ATOM 3834 C CZ  . PHE B 2 327 ? 20.464  -23.583 -43.566 1.00 33.33 327 B 1 
ATOM 3835 N N   . GLN B 2 328 ? 15.143  -28.302 -40.889 1.00 40.30 328 B 1 
ATOM 3836 C CA  . GLN B 2 328 ? 14.862  -29.671 -40.443 1.00 39.94 328 B 1 
ATOM 3837 C C   . GLN B 2 328 ? 15.590  -30.661 -41.366 1.00 37.42 328 B 1 
ATOM 3838 O O   . GLN B 2 328 ? 15.010  -31.188 -42.307 1.00 36.43 328 B 1 
ATOM 3839 C CB  . GLN B 2 328 ? 13.355  -29.953 -40.344 1.00 39.74 328 B 1 
ATOM 3840 C CG  . GLN B 2 328 ? 12.788  -29.516 -38.988 1.00 37.99 328 B 1 
ATOM 3841 C CD  . GLN B 2 328 ? 11.328  -29.938 -38.777 1.00 36.14 328 B 1 
ATOM 3842 O OE1 . GLN B 2 328 ? 10.528  -30.065 -39.685 1.00 34.96 328 B 1 
ATOM 3843 N NE2 . GLN B 2 328 ? 10.918  -30.151 -37.556 1.00 34.05 328 B 1 
ATOM 3844 N N   . GLN B 2 329 ? 16.885  -30.918 -41.088 1.00 33.46 329 B 1 
ATOM 3845 C CA  . GLN B 2 329 ? 17.548  -32.095 -41.635 1.00 34.67 329 B 1 
ATOM 3846 C C   . GLN B 2 329 ? 16.886  -33.352 -41.051 1.00 33.03 329 B 1 
ATOM 3847 O O   . GLN B 2 329 ? 16.779  -33.518 -39.835 1.00 31.94 329 B 1 
ATOM 3848 C CB  . GLN B 2 329 ? 19.053  -32.080 -41.354 1.00 33.93 329 B 1 
ATOM 3849 C CG  . GLN B 2 329 ? 19.854  -31.542 -42.555 1.00 31.92 329 B 1 
ATOM 3850 C CD  . GLN B 2 329 ? 21.376  -31.577 -42.327 1.00 30.29 329 B 1 
ATOM 3851 O OE1 . GLN B 2 329 ? 21.871  -31.639 -41.222 1.00 29.19 329 B 1 
ATOM 3852 N NE2 . GLN B 2 329 ? 22.164  -31.517 -43.377 1.00 29.57 329 B 1 
ATOM 3853 N N   . GLU B 2 330 ? 16.466  -34.261 -41.943 1.00 33.93 330 B 1 
ATOM 3854 C CA  . GLU B 2 330 ? 15.944  -35.597 -41.662 1.00 35.44 330 B 1 
ATOM 3855 C C   . GLU B 2 330 ? 17.045  -36.492 -41.063 1.00 32.88 330 B 1 
ATOM 3856 O O   . GLU B 2 330 ? 17.732  -37.226 -41.770 1.00 31.31 330 B 1 
ATOM 3857 C CB  . GLU B 2 330 ? 15.418  -36.228 -42.962 1.00 35.89 330 B 1 
ATOM 3858 C CG  . GLU B 2 330 ? 14.175  -35.546 -43.554 1.00 33.16 330 B 1 
ATOM 3859 C CD  . GLU B 2 330 ? 13.715  -36.195 -44.870 1.00 32.18 330 B 1 
ATOM 3860 O OE1 . GLU B 2 330 ? 12.488  -36.150 -45.127 1.00 29.14 330 B 1 
ATOM 3861 O OE2 . GLU B 2 330 ? 14.577  -36.708 -45.609 1.00 32.57 330 B 1 
ATOM 3862 N N   . ALA B 2 331 ? 17.245  -36.455 -39.734 1.00 35.48 331 B 1 
ATOM 3863 C CA  . ALA B 2 331 ? 18.093  -37.462 -39.101 1.00 36.05 331 B 1 
ATOM 3864 C C   . ALA B 2 331 ? 17.399  -38.839 -39.196 1.00 34.02 331 B 1 
ATOM 3865 O O   . ALA B 2 331 ? 16.243  -38.951 -38.781 1.00 32.94 331 B 1 
ATOM 3866 C CB  . ALA B 2 331 ? 18.404  -37.040 -37.665 1.00 35.51 331 B 1 
ATOM 3867 N N   . PRO B 2 332 ? 18.071  -39.912 -39.725 1.00 30.85 332 B 1 
ATOM 3868 C CA  . PRO B 2 332 ? 17.408  -41.168 -40.062 1.00 33.57 332 B 1 
ATOM 3869 C C   . PRO B 2 332 ? 16.956  -41.955 -38.827 1.00 32.67 332 B 1 
ATOM 3870 O O   . PRO B 2 332 ? 17.614  -41.966 -37.786 1.00 31.57 332 B 1 
ATOM 3871 C CB  . PRO B 2 332 ? 18.416  -41.941 -40.937 1.00 31.81 332 B 1 
ATOM 3872 C CG  . PRO B 2 332 ? 19.774  -41.391 -40.492 1.00 31.74 332 B 1 
ATOM 3873 C CD  . PRO B 2 332 ? 19.457  -39.931 -40.151 1.00 36.97 332 B 1 
ATOM 3874 N N   . GLU B 2 333 ? 15.870  -42.712 -38.973 1.00 32.55 333 B 1 
ATOM 3875 C CA  . GLU B 2 333 ? 15.127  -43.519 -37.991 1.00 34.45 333 B 1 
ATOM 3876 C C   . GLU B 2 333 ? 15.857  -44.764 -37.416 1.00 31.94 333 B 1 
ATOM 3877 O O   . GLU B 2 333 ? 15.238  -45.817 -37.271 1.00 31.18 333 B 1 
ATOM 3878 C CB  . GLU B 2 333 ? 13.816  -44.018 -38.643 1.00 35.09 333 B 1 
ATOM 3879 C CG  . GLU B 2 333 ? 12.680  -42.996 -38.741 1.00 32.80 333 B 1 
ATOM 3880 C CD  . GLU B 2 333 ? 11.379  -43.661 -39.217 1.00 31.82 333 B 1 
ATOM 3881 O OE1 . GLU B 2 333 ? 10.310  -43.204 -38.769 1.00 29.03 333 B 1 
ATOM 3882 O OE2 . GLU B 2 333 ? 11.460  -44.631 -40.013 1.00 31.76 333 B 1 
ATOM 3883 N N   . ARG B 2 334 ? 17.142  -44.761 -37.083 1.00 29.17 334 B 1 
ATOM 3884 C CA  . ARG B 2 334 ? 17.778  -46.003 -36.611 1.00 31.20 334 B 1 
ATOM 3885 C C   . ARG B 2 334 ? 17.045  -46.584 -35.388 1.00 28.78 334 B 1 
ATOM 3886 O O   . ARG B 2 334 ? 17.167  -46.102 -34.269 1.00 28.10 334 B 1 
ATOM 3887 C CB  . ARG B 2 334 ? 19.285  -45.844 -36.374 1.00 31.82 334 B 1 
ATOM 3888 C CG  . ARG B 2 334 ? 20.072  -46.105 -37.666 1.00 29.60 334 B 1 
ATOM 3889 C CD  . ARG B 2 334 ? 21.572  -46.158 -37.386 1.00 29.76 334 B 1 
ATOM 3890 N NE  . ARG B 2 334 ? 22.337  -46.472 -38.606 1.00 27.50 334 B 1 
ATOM 3891 C CZ  . ARG B 2 334 ? 23.657  -46.637 -38.691 1.00 26.46 334 B 1 
ATOM 3892 N NH1 . ARG B 2 334 ? 24.429  -46.529 -37.648 1.00 24.41 334 B 1 
ATOM 3893 N NH2 . ARG B 2 334 ? 24.220  -46.915 -39.840 1.00 23.67 334 B 1 
ATOM 3894 N N   . ALA B 2 335 ? 16.340  -47.688 -35.642 1.00 31.90 335 B 1 
ATOM 3895 C CA  . ALA B 2 335 ? 15.387  -48.400 -34.797 1.00 33.55 335 B 1 
ATOM 3896 C C   . ALA B 2 335 ? 16.018  -49.261 -33.684 1.00 31.05 335 B 1 
ATOM 3897 O O   . ALA B 2 335 ? 15.488  -50.327 -33.383 1.00 30.70 335 B 1 
ATOM 3898 C CB  . ALA B 2 335 ? 14.530  -49.258 -35.745 1.00 34.00 335 B 1 
ATOM 3899 N N   . SER B 2 336 ? 17.159  -48.930 -33.088 1.00 31.32 336 B 1 
ATOM 3900 C CA  . SER B 2 336 ? 17.828  -49.847 -32.146 1.00 30.94 336 B 1 
ATOM 3901 C C   . SER B 2 336 ? 16.964  -50.115 -30.916 1.00 28.26 336 B 1 
ATOM 3902 O O   . SER B 2 336 ? 16.857  -49.284 -30.007 1.00 27.99 336 B 1 
ATOM 3903 C CB  . SER B 2 336 ? 19.224  -49.341 -31.778 1.00 31.71 336 B 1 
ATOM 3904 O OG  . SER B 2 336 ? 19.156  -48.076 -31.185 1.00 30.51 336 B 1 
ATOM 3905 N N   . SER B 2 337 ? 16.370  -51.308 -30.890 1.00 29.42 337 B 1 
ATOM 3906 C CA  . SER B 2 337 ? 15.337  -51.795 -29.967 1.00 30.71 337 B 1 
ATOM 3907 C C   . SER B 2 337 ? 15.845  -52.212 -28.585 1.00 27.81 337 B 1 
ATOM 3908 O O   . SER B 2 337 ? 15.289  -53.136 -27.991 1.00 27.41 337 B 1 
ATOM 3909 C CB  . SER B 2 337 ? 14.634  -52.976 -30.647 1.00 31.45 337 B 1 
ATOM 3910 O OG  . SER B 2 337 ? 15.558  -54.026 -30.848 1.00 30.16 337 B 1 
ATOM 3911 N N   . VAL B 2 338 ? 16.948  -51.665 -28.076 1.00 28.41 338 B 1 
ATOM 3912 C CA  . VAL B 2 338 ? 17.599  -52.212 -26.885 1.00 31.76 338 B 1 
ATOM 3913 C C   . VAL B 2 338 ? 16.652  -52.118 -25.687 1.00 29.05 338 B 1 
ATOM 3914 O O   . VAL B 2 338 ? 16.458  -51.063 -25.095 1.00 27.97 338 B 1 
ATOM 3915 C CB  . VAL B 2 338 ? 18.976  -51.583 -26.609 1.00 31.75 338 B 1 
ATOM 3916 C CG1 . VAL B 2 338 ? 19.664  -52.267 -25.426 1.00 28.79 338 B 1 
ATOM 3917 C CG2 . VAL B 2 338 ? 19.902  -51.736 -27.820 1.00 33.17 338 B 1 
ATOM 3918 N N   . TYR B 2 339 ? 16.090  -53.282 -25.319 1.00 29.57 339 B 1 
ATOM 3919 C CA  . TYR B 2 339 ? 15.291  -53.574 -24.127 1.00 29.47 339 B 1 
ATOM 3920 C C   . TYR B 2 339 ? 16.130  -53.431 -22.845 1.00 26.39 339 B 1 
ATOM 3921 O O   . TYR B 2 339 ? 16.338  -54.390 -22.105 1.00 25.89 339 B 1 
ATOM 3922 C CB  . TYR B 2 339 ? 14.719  -54.995 -24.246 1.00 30.42 339 B 1 
ATOM 3923 C CG  . TYR B 2 339 ? 13.300  -55.110 -24.780 1.00 30.76 339 B 1 
ATOM 3924 C CD1 . TYR B 2 339 ? 12.231  -55.189 -23.871 1.00 31.80 339 B 1 
ATOM 3925 C CD2 . TYR B 2 339 ? 13.056  -55.193 -26.162 1.00 31.67 339 B 1 
ATOM 3926 C CE1 . TYR B 2 339 ? 10.921  -55.374 -24.343 1.00 28.40 339 B 1 
ATOM 3927 C CE2 . TYR B 2 339 ? 11.742  -55.367 -26.633 1.00 28.61 339 B 1 
ATOM 3928 C CZ  . TYR B 2 339 ? 10.663  -55.469 -25.726 1.00 30.28 339 B 1 
ATOM 3929 O OH  . TYR B 2 339 ? 9.397   -55.653 -26.189 1.00 31.94 339 B 1 
ATOM 3930 N N   . THR B 2 340 ? 16.651  -52.241 -22.530 1.00 30.83 340 B 1 
ATOM 3931 C CA  . THR B 2 340 ? 17.333  -52.000 -21.260 1.00 33.03 340 B 1 
ATOM 3932 C C   . THR B 2 340 ? 16.298  -52.084 -20.149 1.00 31.07 340 B 1 
ATOM 3933 O O   . THR B 2 340 ? 15.434  -51.222 -20.011 1.00 29.96 340 B 1 
ATOM 3934 C CB  . THR B 2 340 ? 18.107  -50.666 -21.222 1.00 32.40 340 B 1 
ATOM 3935 O OG1 . THR B 2 340 ? 17.875  -49.869 -22.355 1.00 30.58 340 B 1 
ATOM 3936 C CG2 . THR B 2 340 ? 19.610  -50.930 -21.169 1.00 32.40 340 B 1 
ATOM 3937 N N   . ARG B 2 341 ? 16.365  -53.195 -19.356 1.00 28.79 341 B 1 
ATOM 3938 C CA  . ARG B 2 341 ? 15.562  -53.380 -18.143 1.00 31.16 341 B 1 
ATOM 3939 C C   . ARG B 2 341 ? 15.817  -52.184 -17.230 1.00 28.95 341 B 1 
ATOM 3940 O O   . ARG B 2 341 ? 16.860  -52.105 -16.589 1.00 28.93 341 B 1 
ATOM 3941 C CB  . ARG B 2 341 ? 15.941  -54.695 -17.420 1.00 31.57 341 B 1 
ATOM 3942 C CG  . ARG B 2 341 ? 15.147  -55.914 -17.909 1.00 30.26 341 B 1 
ATOM 3943 C CD  . ARG B 2 341 ? 15.583  -57.161 -17.107 1.00 32.09 341 B 1 
ATOM 3944 N NE  . ARG B 2 341 ? 14.701  -58.322 -17.361 1.00 29.05 341 B 1 
ATOM 3945 C CZ  . ARG B 2 341 ? 14.866  -59.549 -16.887 1.00 28.13 341 B 1 
ATOM 3946 N NH1 . ARG B 2 341 ? 15.899  -59.877 -16.147 1.00 25.28 341 B 1 
ATOM 3947 N NH2 . ARG B 2 341 ? 14.003  -60.482 -17.136 1.00 24.72 341 B 1 
ATOM 3948 N N   . SER B 2 342 ? 14.866  -51.244 -17.175 1.00 29.08 342 B 1 
ATOM 3949 C CA  . SER B 2 342 ? 14.884  -50.138 -16.220 1.00 30.86 342 B 1 
ATOM 3950 C C   . SER B 2 342 ? 14.654  -50.708 -14.828 1.00 28.38 342 B 1 
ATOM 3951 O O   . SER B 2 342 ? 13.513  -50.858 -14.399 1.00 27.52 342 B 1 
ATOM 3952 C CB  . SER B 2 342 ? 13.819  -49.098 -16.590 1.00 30.74 342 B 1 
ATOM 3953 O OG  . SER B 2 342 ? 12.531  -49.661 -16.578 1.00 28.84 342 B 1 
ATOM 3954 N N   . THR B 2 343 ? 15.740  -51.091 -14.120 1.00 28.09 343 B 1 
ATOM 3955 C CA  . THR B 2 343 ? 15.693  -51.306 -12.680 1.00 28.77 343 B 1 
ATOM 3956 C C   . THR B 2 343 ? 15.195  -49.999 -12.067 1.00 27.50 343 B 1 
ATOM 3957 O O   . THR B 2 343 ? 15.864  -48.974 -12.111 1.00 26.07 343 B 1 
ATOM 3958 C CB  . THR B 2 343 ? 17.060  -51.709 -12.108 1.00 26.80 343 B 1 
ATOM 3959 O OG1 . THR B 2 343 ? 18.106  -51.107 -12.827 1.00 24.64 343 B 1 
ATOM 3960 C CG2 . THR B 2 343 ? 17.259  -53.226 -12.226 1.00 26.22 343 B 1 
ATOM 3961 N N   . GLY B 2 344 ? 13.956  -50.040 -11.581 1.00 28.93 344 B 1 
ATOM 3962 C CA  . GLY B 2 344 ? 13.261  -48.904 -11.000 1.00 29.65 344 B 1 
ATOM 3963 C C   . GLY B 2 344 ? 13.805  -48.582 -9.609  1.00 29.05 344 B 1 
ATOM 3964 O O   . GLY B 2 344 ? 13.078  -48.727 -8.644  1.00 27.23 344 B 1 
ATOM 3965 N N   . GLU B 2 345 ? 15.067  -48.155 -9.519  1.00 28.45 345 B 1 
ATOM 3966 C CA  . GLU B 2 345 ? 15.523  -47.433 -8.342  1.00 28.29 345 B 1 
ATOM 3967 C C   . GLU B 2 345 ? 14.640  -46.199 -8.216  1.00 26.64 345 B 1 
ATOM 3968 O O   . GLU B 2 345 ? 14.761  -45.221 -8.955  1.00 26.19 345 B 1 
ATOM 3969 C CB  . GLU B 2 345 ? 17.016  -47.076 -8.417  1.00 28.93 345 B 1 
ATOM 3970 C CG  . GLU B 2 345 ? 17.910  -48.290 -8.115  1.00 26.75 345 B 1 
ATOM 3971 C CD  . GLU B 2 345 ? 19.388  -47.909 -7.931  1.00 26.92 345 B 1 
ATOM 3972 O OE1 . GLU B 2 345 ? 20.108  -48.688 -7.263  1.00 24.77 345 B 1 
ATOM 3973 O OE2 . GLU B 2 345 ? 19.792  -46.832 -8.440  1.00 28.97 345 B 1 
ATOM 3974 N N   . GLN B 2 346 ? 13.675  -46.297 -7.285  1.00 30.58 346 B 1 
ATOM 3975 C CA  . GLN B 2 346 ? 12.918  -45.148 -6.817  1.00 30.53 346 B 1 
ATOM 3976 C C   . GLN B 2 346 ? 13.918  -44.220 -6.126  1.00 29.01 346 B 1 
ATOM 3977 O O   . GLN B 2 346 ? 14.084  -44.264 -4.915  1.00 28.30 346 B 1 
ATOM 3978 C CB  . GLN B 2 346 ? 11.800  -45.580 -5.862  1.00 30.67 346 B 1 
ATOM 3979 C CG  . GLN B 2 346 ? 10.578  -46.183 -6.567  1.00 28.01 346 B 1 
ATOM 3980 C CD  . GLN B 2 346 ? 9.441   -46.509 -5.589  1.00 27.19 346 B 1 
ATOM 3981 O OE1 . GLN B 2 346 ? 9.607   -46.629 -4.393  1.00 26.93 346 B 1 
ATOM 3982 N NE2 . GLN B 2 346 ? 8.227   -46.661 -6.066  1.00 27.42 346 B 1 
ATOM 3983 N N   . GLU B 2 347 ? 14.619  -43.396 -6.908  1.00 32.98 347 B 1 
ATOM 3984 C CA  . GLU B 2 347 ? 15.320  -42.255 -6.347  1.00 33.12 347 B 1 
ATOM 3985 C C   . GLU B 2 347 ? 14.282  -41.468 -5.552  1.00 31.17 347 B 1 
ATOM 3986 O O   . GLU B 2 347 ? 13.337  -40.896 -6.108  1.00 30.43 347 B 1 
ATOM 3987 C CB  . GLU B 2 347 ? 15.976  -41.363 -7.415  1.00 33.52 347 B 1 
ATOM 3988 C CG  . GLU B 2 347 ? 17.377  -41.816 -7.864  1.00 30.52 347 B 1 
ATOM 3989 C CD  . GLU B 2 347 ? 18.166  -40.628 -8.442  1.00 29.49 347 B 1 
ATOM 3990 O OE1 . GLU B 2 347 ? 19.295  -40.356 -7.948  1.00 27.46 347 B 1 
ATOM 3991 O OE2 . GLU B 2 347 ? 17.596  -39.875 -9.256  1.00 30.26 347 B 1 
ATOM 3992 N N   . ILE B 2 348 ? 14.451  -41.499 -4.212  1.00 37.21 348 B 1 
ATOM 3993 C CA  . ILE B 2 348 ? 13.747  -40.615 -3.293  1.00 38.57 348 B 1 
ATOM 3994 C C   . ILE B 2 348 ? 14.183  -39.207 -3.688  1.00 36.50 348 B 1 
ATOM 3995 O O   . ILE B 2 348 ? 15.150  -38.660 -3.176  1.00 35.62 348 B 1 
ATOM 3996 C CB  . ILE B 2 348 ? 14.067  -40.963 -1.819  1.00 37.75 348 B 1 
ATOM 3997 C CG1 . ILE B 2 348 ? 13.687  -42.429 -1.491  1.00 35.23 348 B 1 
ATOM 3998 C CG2 . ILE B 2 348 ? 13.324  -39.993 -0.875  1.00 36.47 348 B 1 
ATOM 3999 C CD1 . ILE B 2 348 ? 14.142  -42.890 -0.104  1.00 34.97 348 B 1 
ATOM 4000 N N   . SER B 2 349 ? 13.514  -38.651 -4.701  1.00 40.23 349 B 1 
ATOM 4001 C CA  . SER B 2 349 ? 13.731  -37.275 -5.101  1.00 39.99 349 B 1 
ATOM 4002 C C   . SER B 2 349 ? 13.205  -36.426 -3.962  1.00 36.97 349 B 1 
ATOM 4003 O O   . SER B 2 349 ? 11.996  -36.197 -3.867  1.00 35.87 349 B 1 
ATOM 4004 C CB  . SER B 2 349 ? 13.076  -36.959 -6.447  1.00 39.95 349 B 1 
ATOM 4005 O OG  . SER B 2 349 ? 11.674  -36.956 -6.428  1.00 37.35 349 B 1 
ATOM 4006 N N   . VAL B 2 350 ? 14.123  -36.051 -3.079  1.00 41.53 350 B 1 
ATOM 4007 C CA  . VAL B 2 350 ? 13.871  -35.058 -2.042  1.00 42.07 350 B 1 
ATOM 4008 C C   . VAL B 2 350 ? 13.405  -33.822 -2.802  1.00 39.98 350 B 1 
ATOM 4009 O O   . VAL B 2 350 ? 14.188  -33.189 -3.502  1.00 38.15 350 B 1 
ATOM 4010 C CB  . VAL B 2 350 ? 15.128  -34.789 -1.202  1.00 40.88 350 B 1 
ATOM 4011 C CG1 . VAL B 2 350 ? 14.821  -33.822 -0.071  1.00 38.73 350 B 1 
ATOM 4012 C CG2 . VAL B 2 350 ? 15.658  -36.096 -0.573  1.00 40.15 350 B 1 
ATOM 4013 N N   . GLY B 2 351 ? 12.109  -33.559 -2.751  1.00 47.62 351 B 1 
ATOM 4014 C CA  . GLY B 2 351 ? 11.481  -32.398 -3.358  1.00 46.75 351 B 1 
ATOM 4015 C C   . GLY B 2 351 ? 11.844  -31.149 -2.559  1.00 44.66 351 B 1 
ATOM 4016 O O   . GLY B 2 351 ? 11.004  -30.605 -1.850  1.00 41.64 351 B 1 
ATOM 4017 N N   . LEU B 2 352 ? 13.119  -30.799 -2.621  1.00 45.54 352 B 1 
ATOM 4018 C CA  . LEU B 2 352 ? 13.632  -29.508 -2.199  1.00 39.23 352 B 1 
ATOM 4019 C C   . LEU B 2 352 ? 13.322  -28.465 -3.270  1.00 35.05 352 B 1 
ATOM 4020 O O   . LEU B 2 352 ? 13.476  -28.774 -4.479  1.00 29.97 352 B 1 
ATOM 4021 C CB  . LEU B 2 352 ? 15.138  -29.596 -1.886  1.00 37.50 352 B 1 
ATOM 4022 C CG  . LEU B 2 352 ? 15.449  -30.160 -0.488  1.00 36.65 352 B 1 
ATOM 4023 C CD1 . LEU B 2 352 ? 16.930  -30.466 -0.391  1.00 37.57 352 B 1 
ATOM 4024 C CD2 . LEU B 2 352 ? 15.105  -29.167 0.628   1.00 38.08 352 B 1 
ATOM 4025 O OXT . LEU B 2 352 ? 12.956  -27.328 -2.811  1.00 37.35 352 B 1 
#
