# Supplementary material for: Modeling Human Protein Physical Interactions Involved in HIV Attachment In Silico
Source: Int J Mol Sci. 2025 Nov 20;26(22):11209. doi: 10.3390/ijms262211209 (PMC12652853; doi:10.3390/ijms262211209)
Supplement: Supplementary file 1 [file ijms-26-11209-s001.zip › Models/CCL25/ccl25_cd4_model.cif]

# By using this file you agree to the legally binding terms of use found at alphafoldserver.com/output-terms
data_4ef33c36672965fc
#
_entry.id 4ef33c36672965fc
#
loop_
_atom_type.symbol
C 
N 
O 
S 
#
loop_
_audit_author.name
_audit_author.pdbx_ordinal
"Google DeepMind" 1 
"Isomorphic Labs" 2 
#
_audit_conform.dict_location https://raw.githubusercontent.com/ihmwg/ModelCIF/master/dist/mmcif_ma.dic
_audit_conform.dict_name     mmcif_ma.dic
_audit_conform.dict_version  1.4.5
#
loop_
_chem_comp.formula
_chem_comp.formula_weight
_chem_comp.id
_chem_comp.mon_nstd_flag
_chem_comp.name
_chem_comp.pdbx_smiles
_chem_comp.pdbx_synonyms
_chem_comp.type
"C3 H7 N O2"    89.093  ALA y ALANINE         C[C@H](N)C(O)=O                  ? "L-PEPTIDE LINKING" 
"C6 H15 N4 O2"  175.209 ARG y ARGININE        N[C@@H](CCCNC(N)=[NH2+])C(O)=O   ? "L-PEPTIDE LINKING" 
"C4 H8 N2 O3"   132.118 ASN y ASPARAGINE      N[C@@H](CC(N)=O)C(O)=O           ? "L-PEPTIDE LINKING" 
"C4 H7 N O4"    133.103 ASP y "ASPARTIC ACID" N[C@@H](CC(O)=O)C(O)=O           ? "L-PEPTIDE LINKING" 
"C3 H7 N O2 S"  121.158 CYS y CYSTEINE        N[C@@H](CS)C(O)=O                ? "L-PEPTIDE LINKING" 
"C5 H10 N2 O3"  146.144 GLN y GLUTAMINE       N[C@@H](CCC(N)=O)C(O)=O          ? "L-PEPTIDE LINKING" 
"C5 H9 N O4"    147.129 GLU y "GLUTAMIC ACID" N[C@@H](CCC(O)=O)C(O)=O          ? "L-PEPTIDE LINKING" 
"C2 H5 N O2"    75.067  GLY y GLYCINE         NCC(O)=O                         ? "PEPTIDE LINKING"   
"C6 H10 N3 O2"  156.162 HIS y HISTIDINE       N[C@@H](Cc1c[nH]c[nH+]1)C(O)=O   ? "L-PEPTIDE LINKING" 
"C6 H13 N O2"   131.173 ILE y ISOLEUCINE      CC[C@H](C)[C@H](N)C(O)=O         ? "L-PEPTIDE LINKING" 
"C6 H13 N O2"   131.173 LEU y LEUCINE         CC(C)C[C@H](N)C(O)=O             ? "L-PEPTIDE LINKING" 
"C6 H15 N2 O2"  147.195 LYS y LYSINE          N[C@@H](CCCC[NH3+])C(O)=O        ? "L-PEPTIDE LINKING" 
"C5 H11 N O2 S" 149.211 MET y METHIONINE      CSCC[C@H](N)C(O)=O               ? "L-PEPTIDE LINKING" 
"C9 H11 N O2"   165.189 PHE y PHENYLALANINE   N[C@@H](Cc1ccccc1)C(O)=O         ? "L-PEPTIDE LINKING" 
"C5 H9 N O2"    115.130 PRO y PROLINE         OC(=O)[C@@H]1CCCN1               ? "L-PEPTIDE LINKING" 
"C3 H7 N O3"    105.093 SER y SERINE          N[C@@H](CO)C(O)=O                ? "L-PEPTIDE LINKING" 
"C4 H9 N O3"    119.119 THR y THREONINE       C[C@@H](O)[C@H](N)C(O)=O         ? "L-PEPTIDE LINKING" 
"C11 H12 N2 O2" 204.225 TRP y TRYPTOPHAN      N[C@@H](Cc1c[nH]c2ccccc12)C(O)=O ? "L-PEPTIDE LINKING" 
"C9 H11 N O3"   181.189 TYR y TYROSINE        N[C@@H](Cc1ccc(O)cc1)C(O)=O      ? "L-PEPTIDE LINKING" 
"C5 H11 N O2"   117.146 VAL y VALINE          CC(C)[C@H](N)C(O)=O              ? "L-PEPTIDE LINKING" 
#
_citation.book_publisher          ?
_citation.country                 UK
_citation.id                      primary
_citation.journal_full            Nature
_citation.journal_id_ASTM         NATUAS
_citation.journal_id_CSD          0006
_citation.journal_id_ISSN         0028-0836
_citation.journal_volume          ?
_citation.page_first              ?
_citation.page_last               ?
_citation.pdbx_database_id_DOI    ?
_citation.pdbx_database_id_PubMed ?
_citation.title                   "Accurate structure prediction of biomolecular interactions with AlphaFold 3"
_citation.year                    2024
#
loop_
_citation_author.citation_id
_citation_author.name
_citation_author.ordinal
primary "Google DeepMind" 1 
primary "Isomorphic Labs" 2 
#
loop_
_entity.id
_entity.pdbx_description
_entity.type
1 . polymer 
2 . polymer 
#
loop_
_entity_poly.entity_id
_entity_poly.pdbx_strand_id
_entity_poly.type
1 A polypeptide(L) 
2 B polypeptide(L) 
#
loop_
_entity_poly_seq.entity_id
_entity_poly_seq.hetero
_entity_poly_seq.mon_id
_entity_poly_seq.num
1 n MET 1   
1 n ASN 2   
1 n LEU 3   
1 n TRP 4   
1 n LEU 5   
1 n LEU 6   
1 n ALA 7   
1 n CYS 8   
1 n LEU 9   
1 n VAL 10  
1 n ALA 11  
1 n GLY 12  
1 n PHE 13  
1 n LEU 14  
1 n GLY 15  
1 n ALA 16  
1 n TRP 17  
1 n ALA 18  
1 n PRO 19  
1 n ALA 20  
1 n VAL 21  
1 n HIS 22  
1 n THR 23  
1 n GLN 24  
1 n GLY 25  
1 n VAL 26  
1 n PHE 27  
1 n GLU 28  
1 n ASP 29  
1 n CYS 30  
1 n CYS 31  
1 n LEU 32  
1 n ALA 33  
1 n TYR 34  
1 n HIS 35  
1 n TYR 36  
1 n PRO 37  
1 n ILE 38  
1 n GLY 39  
1 n TRP 40  
1 n ALA 41  
1 n VAL 42  
1 n LEU 43  
1 n ARG 44  
1 n ARG 45  
1 n ALA 46  
1 n TRP 47  
1 n THR 48  
1 n TYR 49  
1 n ARG 50  
1 n ILE 51  
1 n GLN 52  
1 n GLU 53  
1 n VAL 54  
1 n SER 55  
1 n GLY 56  
1 n SER 57  
1 n CYS 58  
1 n ASN 59  
1 n LEU 60  
1 n PRO 61  
1 n ALA 62  
1 n ALA 63  
1 n ILE 64  
1 n PHE 65  
1 n TYR 66  
1 n LEU 67  
1 n PRO 68  
1 n LYS 69  
1 n ARG 70  
1 n HIS 71  
1 n ARG 72  
1 n LYS 73  
1 n VAL 74  
1 n CYS 75  
1 n GLY 76  
1 n ASN 77  
1 n PRO 78  
1 n LYS 79  
1 n SER 80  
1 n ARG 81  
1 n GLU 82  
1 n VAL 83  
1 n GLN 84  
1 n ARG 85  
1 n ALA 86  
1 n MET 87  
1 n LYS 88  
1 n LEU 89  
1 n LEU 90  
1 n ASP 91  
1 n ALA 92  
1 n ARG 93  
1 n ASN 94  
1 n LYS 95  
1 n VAL 96  
1 n PHE 97  
1 n ALA 98  
1 n LYS 99  
1 n LEU 100 
1 n HIS 101 
1 n HIS 102 
1 n ASN 103 
1 n THR 104 
1 n GLN 105 
1 n THR 106 
1 n PHE 107 
1 n GLN 108 
1 n GLY 109 
1 n PRO 110 
1 n HIS 111 
1 n ALA 112 
1 n VAL 113 
1 n LYS 114 
1 n LYS 115 
1 n LEU 116 
1 n SER 117 
1 n SER 118 
1 n GLY 119 
1 n ASN 120 
1 n SER 121 
1 n LYS 122 
1 n LEU 123 
1 n SER 124 
1 n SER 125 
1 n SER 126 
1 n LYS 127 
1 n PHE 128 
1 n SER 129 
1 n ASN 130 
1 n PRO 131 
1 n ILE 132 
1 n SER 133 
1 n SER 134 
1 n SER 135 
1 n LYS 136 
1 n ARG 137 
1 n ASN 138 
1 n VAL 139 
1 n SER 140 
1 n LEU 141 
1 n LEU 142 
1 n ILE 143 
1 n SER 144 
1 n ALA 145 
1 n ASN 146 
1 n SER 147 
1 n GLY 148 
1 n LEU 149 
2 n MET 1   
2 n ASN 2   
2 n ARG 3   
2 n GLY 4   
2 n VAL 5   
2 n PRO 6   
2 n PHE 7   
2 n ARG 8   
2 n HIS 9   
2 n LEU 10  
2 n LEU 11  
2 n LEU 12  
2 n VAL 13  
2 n LEU 14  
2 n GLN 15  
2 n LEU 16  
2 n ALA 17  
2 n LEU 18  
2 n LEU 19  
2 n PRO 20  
2 n ALA 21  
2 n ALA 22  
2 n THR 23  
2 n GLN 24  
2 n GLY 25  
2 n LYS 26  
2 n LYS 27  
2 n VAL 28  
2 n VAL 29  
2 n LEU 30  
2 n GLY 31  
2 n LYS 32  
2 n LYS 33  
2 n GLY 34  
2 n ASP 35  
2 n THR 36  
2 n VAL 37  
2 n GLU 38  
2 n LEU 39  
2 n THR 40  
2 n CYS 41  
2 n THR 42  
2 n ALA 43  
2 n SER 44  
2 n GLN 45  
2 n LYS 46  
2 n LYS 47  
2 n SER 48  
2 n ILE 49  
2 n GLN 50  
2 n PHE 51  
2 n HIS 52  
2 n TRP 53  
2 n LYS 54  
2 n ASN 55  
2 n SER 56  
2 n ASN 57  
2 n GLN 58  
2 n ILE 59  
2 n LYS 60  
2 n ILE 61  
2 n LEU 62  
2 n GLY 63  
2 n ASN 64  
2 n GLN 65  
2 n GLY 66  
2 n SER 67  
2 n PHE 68  
2 n LEU 69  
2 n THR 70  
2 n LYS 71  
2 n GLY 72  
2 n PRO 73  
2 n SER 74  
2 n LYS 75  
2 n LEU 76  
2 n ASN 77  
2 n ASP 78  
2 n ARG 79  
2 n ALA 80  
2 n ASP 81  
2 n SER 82  
2 n ARG 83  
2 n ARG 84  
2 n SER 85  
2 n LEU 86  
2 n TRP 87  
2 n ASP 88  
2 n GLN 89  
2 n GLY 90  
2 n ASN 91  
2 n PHE 92  
2 n PRO 93  
2 n LEU 94  
2 n ILE 95  
2 n ILE 96  
2 n LYS 97  
2 n ASN 98  
2 n LEU 99  
2 n LYS 100 
2 n ILE 101 
2 n GLU 102 
2 n ASP 103 
2 n SER 104 
2 n ASP 105 
2 n THR 106 
2 n TYR 107 
2 n ILE 108 
2 n CYS 109 
2 n GLU 110 
2 n VAL 111 
2 n GLU 112 
2 n ASP 113 
2 n GLN 114 
2 n LYS 115 
2 n GLU 116 
2 n GLU 117 
2 n VAL 118 
2 n GLN 119 
2 n LEU 120 
2 n LEU 121 
2 n VAL 122 
2 n PHE 123 
2 n GLY 124 
2 n LEU 125 
2 n THR 126 
2 n ALA 127 
2 n ASN 128 
2 n SER 129 
2 n ASP 130 
2 n THR 131 
2 n HIS 132 
2 n LEU 133 
2 n LEU 134 
2 n GLN 135 
2 n GLY 136 
2 n GLN 137 
2 n SER 138 
2 n LEU 139 
2 n THR 140 
2 n LEU 141 
2 n THR 142 
2 n LEU 143 
2 n GLU 144 
2 n SER 145 
2 n PRO 146 
2 n PRO 147 
2 n GLY 148 
2 n SER 149 
2 n SER 150 
2 n PRO 151 
2 n SER 152 
2 n VAL 153 
2 n GLN 154 
2 n CYS 155 
2 n ARG 156 
2 n SER 157 
2 n PRO 158 
2 n ARG 159 
2 n GLY 160 
2 n LYS 161 
2 n ASN 162 
2 n ILE 163 
2 n GLN 164 
2 n GLY 165 
2 n GLY 166 
2 n LYS 167 
2 n THR 168 
2 n LEU 169 
2 n SER 170 
2 n VAL 171 
2 n SER 172 
2 n GLN 173 
2 n LEU 174 
2 n GLU 175 
2 n LEU 176 
2 n GLN 177 
2 n ASP 178 
2 n SER 179 
2 n GLY 180 
2 n THR 181 
2 n TRP 182 
2 n THR 183 
2 n CYS 184 
2 n THR 185 
2 n VAL 186 
2 n LEU 187 
2 n GLN 188 
2 n ASN 189 
2 n GLN 190 
2 n LYS 191 
2 n LYS 192 
2 n VAL 193 
2 n GLU 194 
2 n PHE 195 
2 n LYS 196 
2 n ILE 197 
2 n ASP 198 
2 n ILE 199 
2 n VAL 200 
2 n VAL 201 
2 n LEU 202 
2 n ALA 203 
2 n PHE 204 
2 n GLN 205 
2 n LYS 206 
2 n ALA 207 
2 n SER 208 
2 n SER 209 
2 n ILE 210 
2 n VAL 211 
2 n TYR 212 
2 n LYS 213 
2 n LYS 214 
2 n GLU 215 
2 n GLY 216 
2 n GLU 217 
2 n GLN 218 
2 n VAL 219 
2 n GLU 220 
2 n PHE 221 
2 n SER 222 
2 n PHE 223 
2 n PRO 224 
2 n LEU 225 
2 n ALA 226 
2 n PHE 227 
2 n THR 228 
2 n VAL 229 
2 n GLU 230 
2 n LYS 231 
2 n LEU 232 
2 n THR 233 
2 n GLY 234 
2 n SER 235 
2 n GLY 236 
2 n GLU 237 
2 n LEU 238 
2 n TRP 239 
2 n TRP 240 
2 n GLN 241 
2 n ALA 242 
2 n GLU 243 
2 n ARG 244 
2 n ALA 245 
2 n SER 246 
2 n SER 247 
2 n SER 248 
2 n LYS 249 
2 n SER 250 
2 n TRP 251 
2 n ILE 252 
2 n THR 253 
2 n PHE 254 
2 n ASP 255 
2 n LEU 256 
2 n LYS 257 
2 n ASN 258 
2 n LYS 259 
2 n GLU 260 
2 n VAL 261 
2 n SER 262 
2 n VAL 263 
2 n LYS 264 
2 n ARG 265 
2 n VAL 266 
2 n THR 267 
2 n GLN 268 
2 n ASP 269 
2 n PRO 270 
2 n LYS 271 
2 n LEU 272 
2 n GLN 273 
2 n MET 274 
2 n GLY 275 
2 n LYS 276 
2 n LYS 277 
2 n LEU 278 
2 n PRO 279 
2 n LEU 280 
2 n HIS 281 
2 n LEU 282 
2 n THR 283 
2 n LEU 284 
2 n PRO 285 
2 n GLN 286 
2 n ALA 287 
2 n LEU 288 
2 n PRO 289 
2 n GLN 290 
2 n TYR 291 
2 n ALA 292 
2 n GLY 293 
2 n SER 294 
2 n GLY 295 
2 n ASN 296 
2 n LEU 297 
2 n THR 298 
2 n LEU 299 
2 n ALA 300 
2 n LEU 301 
2 n GLU 302 
2 n ALA 303 
2 n LYS 304 
2 n THR 305 
2 n GLY 306 
2 n LYS 307 
2 n LEU 308 
2 n HIS 309 
2 n GLN 310 
2 n GLU 311 
2 n VAL 312 
2 n ASN 313 
2 n LEU 314 
2 n VAL 315 
2 n VAL 316 
2 n MET 317 
2 n ARG 318 
2 n ALA 319 
2 n THR 320 
2 n GLN 321 
2 n LEU 322 
2 n GLN 323 
2 n LYS 324 
2 n ASN 325 
2 n LEU 326 
2 n THR 327 
2 n CYS 328 
2 n GLU 329 
2 n VAL 330 
2 n TRP 331 
2 n GLY 332 
2 n PRO 333 
2 n THR 334 
2 n SER 335 
2 n PRO 336 
2 n LYS 337 
2 n LEU 338 
2 n MET 339 
2 n LEU 340 
2 n SER 341 
2 n LEU 342 
2 n LYS 343 
2 n LEU 344 
2 n GLU 345 
2 n ASN 346 
2 n LYS 347 
2 n GLU 348 
2 n ALA 349 
2 n LYS 350 
2 n VAL 351 
2 n SER 352 
2 n LYS 353 
2 n ARG 354 
2 n GLU 355 
2 n LYS 356 
2 n ALA 357 
2 n VAL 358 
2 n TRP 359 
2 n VAL 360 
2 n LEU 361 
2 n ASN 362 
2 n PRO 363 
2 n GLU 364 
2 n ALA 365 
2 n GLY 366 
2 n MET 367 
2 n TRP 368 
2 n GLN 369 
2 n CYS 370 
2 n LEU 371 
2 n LEU 372 
2 n SER 373 
2 n ASP 374 
2 n SER 375 
2 n GLY 376 
2 n GLN 377 
2 n VAL 378 
2 n LEU 379 
2 n LEU 380 
2 n GLU 381 
2 n SER 382 
2 n ASN 383 
2 n ILE 384 
2 n LYS 385 
2 n VAL 386 
2 n LEU 387 
2 n PRO 388 
2 n THR 389 
2 n TRP 390 
2 n SER 391 
2 n THR 392 
2 n PRO 393 
2 n VAL 394 
2 n GLN 395 
2 n PRO 396 
2 n MET 397 
2 n ALA 398 
2 n LEU 399 
2 n ILE 400 
2 n VAL 401 
2 n LEU 402 
2 n GLY 403 
2 n GLY 404 
2 n VAL 405 
2 n ALA 406 
2 n GLY 407 
2 n LEU 408 
2 n LEU 409 
2 n LEU 410 
2 n PHE 411 
2 n ILE 412 
2 n GLY 413 
2 n LEU 414 
2 n GLY 415 
2 n ILE 416 
2 n PHE 417 
2 n PHE 418 
2 n CYS 419 
2 n VAL 420 
2 n ARG 421 
2 n CYS 422 
2 n ARG 423 
2 n HIS 424 
2 n ARG 425 
2 n ARG 426 
2 n ARG 427 
2 n GLN 428 
2 n ALA 429 
2 n GLU 430 
2 n ARG 431 
2 n MET 432 
2 n SER 433 
2 n GLN 434 
2 n ILE 435 
2 n LYS 436 
2 n ARG 437 
2 n LEU 438 
2 n LEU 439 
2 n SER 440 
2 n GLU 441 
2 n LYS 442 
2 n LYS 443 
2 n THR 444 
2 n CYS 445 
2 n GLN 446 
2 n CYS 447 
2 n PRO 448 
2 n HIS 449 
2 n ARG 450 
2 n PHE 451 
2 n GLN 452 
2 n LYS 453 
2 n THR 454 
2 n CYS 455 
2 n SER 456 
2 n PRO 457 
2 n ILE 458 
#
_ma_data.content_type "model coordinates"
_ma_data.id           1
_ma_data.name         Model
#
_ma_model_list.data_id          1
_ma_model_list.model_group_id   1
_ma_model_list.model_group_name "AlphaFold-beta-20231127 (fb0b9d13-0bdd-4522-ba5f-0ee1f426d085 @ 2025-03-04 02:04:42)"
_ma_model_list.model_id         1
_ma_model_list.model_name       "Top ranked model"
_ma_model_list.model_type       "Ab initio model"
_ma_model_list.ordinal_id       1
#
loop_
_ma_protocol_step.method_type
_ma_protocol_step.ordinal_id
_ma_protocol_step.protocol_id
_ma_protocol_step.step_id
"coevolution MSA" 1 1 1 
"template search" 2 1 2 
modeling          3 1 3 
#
loop_
_ma_qa_metric.id
_ma_qa_metric.mode
_ma_qa_metric.name
_ma_qa_metric.software_group_id
_ma_qa_metric.type
1 global pLDDT 1 pLDDT 
2 local  pLDDT 1 pLDDT 
#
_ma_qa_metric_global.metric_id    1
_ma_qa_metric_global.metric_value 73.34
_ma_qa_metric_global.model_id     1
_ma_qa_metric_global.ordinal_id   1
#
_ma_software_group.group_id    1
_ma_software_group.ordinal_id  1
_ma_software_group.software_id 1
#
loop_
_ma_target_entity.data_id
_ma_target_entity.entity_id
_ma_target_entity.origin
1 1 . 
1 2 . 
#
loop_
_ma_target_entity_instance.asym_id
_ma_target_entity_instance.details
_ma_target_entity_instance.entity_id
A . 1 
B . 2 
#
loop_
_pdbx_data_usage.details
_pdbx_data_usage.id
_pdbx_data_usage.type
_pdbx_data_usage.url
;NON-COMMERCIAL USE ONLY, BY USING THIS FILE YOU AGREE TO THE TERMS OF USE FOUND
AT alphafoldserver.com/output-terms.
;
1 license    ? 
;THE INFORMATION IS NOT INTENDED FOR, HAS NOT BEEN VALIDATED FOR, AND IS NOT
APPROVED FOR CLINICAL USE. IT SHOULD NOT BE USED FOR CLINICAL PURPOSE OR RELIED
ON FOR MEDICAL OR OTHER PROFESSIONAL ADVICE. IT IS THEORETICAL MODELLING ONLY
AND CAUTION SHOULD BE EXERCISED IN ITS USE. IT IS PROVIDED "AS-IS" WITHOUT ANY
WARRANTY OF ANY KIND, WHETHER EXPRESSED OR IMPLIED. NO WARRANTY IS GIVEN THAT
USE OF THE INFORMATION SHALL NOT INFRINGE THE RIGHTS OF ANY THIRD PARTY.
;
2 disclaimer ? 
#
loop_
_pdbx_poly_seq_scheme.asym_id
_pdbx_poly_seq_scheme.auth_seq_num
_pdbx_poly_seq_scheme.entity_id
_pdbx_poly_seq_scheme.hetero
_pdbx_poly_seq_scheme.mon_id
_pdbx_poly_seq_scheme.pdb_ins_code
_pdbx_poly_seq_scheme.pdb_seq_num
_pdbx_poly_seq_scheme.pdb_strand_id
_pdbx_poly_seq_scheme.seq_id
A 1   1 n MET . 1   A 1   
A 2   1 n ASN . 2   A 2   
A 3   1 n LEU . 3   A 3   
A 4   1 n TRP . 4   A 4   
A 5   1 n LEU . 5   A 5   
A 6   1 n LEU . 6   A 6   
A 7   1 n ALA . 7   A 7   
A 8   1 n CYS . 8   A 8   
A 9   1 n LEU . 9   A 9   
A 10  1 n VAL . 10  A 10  
A 11  1 n ALA . 11  A 11  
A 12  1 n GLY . 12  A 12  
A 13  1 n PHE . 13  A 13  
A 14  1 n LEU . 14  A 14  
A 15  1 n GLY . 15  A 15  
A 16  1 n ALA . 16  A 16  
A 17  1 n TRP . 17  A 17  
A 18  1 n ALA . 18  A 18  
A 19  1 n PRO . 19  A 19  
A 20  1 n ALA . 20  A 20  
A 21  1 n VAL . 21  A 21  
A 22  1 n HIS . 22  A 22  
A 23  1 n THR . 23  A 23  
A 24  1 n GLN . 24  A 24  
A 25  1 n GLY . 25  A 25  
A 26  1 n VAL . 26  A 26  
A 27  1 n PHE . 27  A 27  
A 28  1 n GLU . 28  A 28  
A 29  1 n ASP . 29  A 29  
A 30  1 n CYS . 30  A 30  
A 31  1 n CYS . 31  A 31  
A 32  1 n LEU . 32  A 32  
A 33  1 n ALA . 33  A 33  
A 34  1 n TYR . 34  A 34  
A 35  1 n HIS . 35  A 35  
A 36  1 n TYR . 36  A 36  
A 37  1 n PRO . 37  A 37  
A 38  1 n ILE . 38  A 38  
A 39  1 n GLY . 39  A 39  
A 40  1 n TRP . 40  A 40  
A 41  1 n ALA . 41  A 41  
A 42  1 n VAL . 42  A 42  
A 43  1 n LEU . 43  A 43  
A 44  1 n ARG . 44  A 44  
A 45  1 n ARG . 45  A 45  
A 46  1 n ALA . 46  A 46  
A 47  1 n TRP . 47  A 47  
A 48  1 n THR . 48  A 48  
A 49  1 n TYR . 49  A 49  
A 50  1 n ARG . 50  A 50  
A 51  1 n ILE . 51  A 51  
A 52  1 n GLN . 52  A 52  
A 53  1 n GLU . 53  A 53  
A 54  1 n VAL . 54  A 54  
A 55  1 n SER . 55  A 55  
A 56  1 n GLY . 56  A 56  
A 57  1 n SER . 57  A 57  
A 58  1 n CYS . 58  A 58  
A 59  1 n ASN . 59  A 59  
A 60  1 n LEU . 60  A 60  
A 61  1 n PRO . 61  A 61  
A 62  1 n ALA . 62  A 62  
A 63  1 n ALA . 63  A 63  
A 64  1 n ILE . 64  A 64  
A 65  1 n PHE . 65  A 65  
A 66  1 n TYR . 66  A 66  
A 67  1 n LEU . 67  A 67  
A 68  1 n PRO . 68  A 68  
A 69  1 n LYS . 69  A 69  
A 70  1 n ARG . 70  A 70  
A 71  1 n HIS . 71  A 71  
A 72  1 n ARG . 72  A 72  
A 73  1 n LYS . 73  A 73  
A 74  1 n VAL . 74  A 74  
A 75  1 n CYS . 75  A 75  
A 76  1 n GLY . 76  A 76  
A 77  1 n ASN . 77  A 77  
A 78  1 n PRO . 78  A 78  
A 79  1 n LYS . 79  A 79  
A 80  1 n SER . 80  A 80  
A 81  1 n ARG . 81  A 81  
A 82  1 n GLU . 82  A 82  
A 83  1 n VAL . 83  A 83  
A 84  1 n GLN . 84  A 84  
A 85  1 n ARG . 85  A 85  
A 86  1 n ALA . 86  A 86  
A 87  1 n MET . 87  A 87  
A 88  1 n LYS . 88  A 88  
A 89  1 n LEU . 89  A 89  
A 90  1 n LEU . 90  A 90  
A 91  1 n ASP . 91  A 91  
A 92  1 n ALA . 92  A 92  
A 93  1 n ARG . 93  A 93  
A 94  1 n ASN . 94  A 94  
A 95  1 n LYS . 95  A 95  
A 96  1 n VAL . 96  A 96  
A 97  1 n PHE . 97  A 97  
A 98  1 n ALA . 98  A 98  
A 99  1 n LYS . 99  A 99  
A 100 1 n LEU . 100 A 100 
A 101 1 n HIS . 101 A 101 
A 102 1 n HIS . 102 A 102 
A 103 1 n ASN . 103 A 103 
A 104 1 n THR . 104 A 104 
A 105 1 n GLN . 105 A 105 
A 106 1 n THR . 106 A 106 
A 107 1 n PHE . 107 A 107 
A 108 1 n GLN . 108 A 108 
A 109 1 n GLY . 109 A 109 
A 110 1 n PRO . 110 A 110 
A 111 1 n HIS . 111 A 111 
A 112 1 n ALA . 112 A 112 
A 113 1 n VAL . 113 A 113 
A 114 1 n LYS . 114 A 114 
A 115 1 n LYS . 115 A 115 
A 116 1 n LEU . 116 A 116 
A 117 1 n SER . 117 A 117 
A 118 1 n SER . 118 A 118 
A 119 1 n GLY . 119 A 119 
A 120 1 n ASN . 120 A 120 
A 121 1 n SER . 121 A 121 
A 122 1 n LYS . 122 A 122 
A 123 1 n LEU . 123 A 123 
A 124 1 n SER . 124 A 124 
A 125 1 n SER . 125 A 125 
A 126 1 n SER . 126 A 126 
A 127 1 n LYS . 127 A 127 
A 128 1 n PHE . 128 A 128 
A 129 1 n SER . 129 A 129 
A 130 1 n ASN . 130 A 130 
A 131 1 n PRO . 131 A 131 
A 132 1 n ILE . 132 A 132 
A 133 1 n SER . 133 A 133 
A 134 1 n SER . 134 A 134 
A 135 1 n SER . 135 A 135 
A 136 1 n LYS . 136 A 136 
A 137 1 n ARG . 137 A 137 
A 138 1 n ASN . 138 A 138 
A 139 1 n VAL . 139 A 139 
A 140 1 n SER . 140 A 140 
A 141 1 n LEU . 141 A 141 
A 142 1 n LEU . 142 A 142 
A 143 1 n ILE . 143 A 143 
A 144 1 n SER . 144 A 144 
A 145 1 n ALA . 145 A 145 
A 146 1 n ASN . 146 A 146 
A 147 1 n SER . 147 A 147 
A 148 1 n GLY . 148 A 148 
A 149 1 n LEU . 149 A 149 
B 1   2 n MET . 1   B 1   
B 2   2 n ASN . 2   B 2   
B 3   2 n ARG . 3   B 3   
B 4   2 n GLY . 4   B 4   
B 5   2 n VAL . 5   B 5   
B 6   2 n PRO . 6   B 6   
B 7   2 n PHE . 7   B 7   
B 8   2 n ARG . 8   B 8   
B 9   2 n HIS . 9   B 9   
B 10  2 n LEU . 10  B 10  
B 11  2 n LEU . 11  B 11  
B 12  2 n LEU . 12  B 12  
B 13  2 n VAL . 13  B 13  
B 14  2 n LEU . 14  B 14  
B 15  2 n GLN . 15  B 15  
B 16  2 n LEU . 16  B 16  
B 17  2 n ALA . 17  B 17  
B 18  2 n LEU . 18  B 18  
B 19  2 n LEU . 19  B 19  
B 20  2 n PRO . 20  B 20  
B 21  2 n ALA . 21  B 21  
B 22  2 n ALA . 22  B 22  
B 23  2 n THR . 23  B 23  
B 24  2 n GLN . 24  B 24  
B 25  2 n GLY . 25  B 25  
B 26  2 n LYS . 26  B 26  
B 27  2 n LYS . 27  B 27  
B 28  2 n VAL . 28  B 28  
B 29  2 n VAL . 29  B 29  
B 30  2 n LEU . 30  B 30  
B 31  2 n GLY . 31  B 31  
B 32  2 n LYS . 32  B 32  
B 33  2 n LYS . 33  B 33  
B 34  2 n GLY . 34  B 34  
B 35  2 n ASP . 35  B 35  
B 36  2 n THR . 36  B 36  
B 37  2 n VAL . 37  B 37  
B 38  2 n GLU . 38  B 38  
B 39  2 n LEU . 39  B 39  
B 40  2 n THR . 40  B 40  
B 41  2 n CYS . 41  B 41  
B 42  2 n THR . 42  B 42  
B 43  2 n ALA . 43  B 43  
B 44  2 n SER . 44  B 44  
B 45  2 n GLN . 45  B 45  
B 46  2 n LYS . 46  B 46  
B 47  2 n LYS . 47  B 47  
B 48  2 n SER . 48  B 48  
B 49  2 n ILE . 49  B 49  
B 50  2 n GLN . 50  B 50  
B 51  2 n PHE . 51  B 51  
B 52  2 n HIS . 52  B 52  
B 53  2 n TRP . 53  B 53  
B 54  2 n LYS . 54  B 54  
B 55  2 n ASN . 55  B 55  
B 56  2 n SER . 56  B 56  
B 57  2 n ASN . 57  B 57  
B 58  2 n GLN . 58  B 58  
B 59  2 n ILE . 59  B 59  
B 60  2 n LYS . 60  B 60  
B 61  2 n ILE . 61  B 61  
B 62  2 n LEU . 62  B 62  
B 63  2 n GLY . 63  B 63  
B 64  2 n ASN . 64  B 64  
B 65  2 n GLN . 65  B 65  
B 66  2 n GLY . 66  B 66  
B 67  2 n SER . 67  B 67  
B 68  2 n PHE . 68  B 68  
B 69  2 n LEU . 69  B 69  
B 70  2 n THR . 70  B 70  
B 71  2 n LYS . 71  B 71  
B 72  2 n GLY . 72  B 72  
B 73  2 n PRO . 73  B 73  
B 74  2 n SER . 74  B 74  
B 75  2 n LYS . 75  B 75  
B 76  2 n LEU . 76  B 76  
B 77  2 n ASN . 77  B 77  
B 78  2 n ASP . 78  B 78  
B 79  2 n ARG . 79  B 79  
B 80  2 n ALA . 80  B 80  
B 81  2 n ASP . 81  B 81  
B 82  2 n SER . 82  B 82  
B 83  2 n ARG . 83  B 83  
B 84  2 n ARG . 84  B 84  
B 85  2 n SER . 85  B 85  
B 86  2 n LEU . 86  B 86  
B 87  2 n TRP . 87  B 87  
B 88  2 n ASP . 88  B 88  
B 89  2 n GLN . 89  B 89  
B 90  2 n GLY . 90  B 90  
B 91  2 n ASN . 91  B 91  
B 92  2 n PHE . 92  B 92  
B 93  2 n PRO . 93  B 93  
B 94  2 n LEU . 94  B 94  
B 95  2 n ILE . 95  B 95  
B 96  2 n ILE . 96  B 96  
B 97  2 n LYS . 97  B 97  
B 98  2 n ASN . 98  B 98  
B 99  2 n LEU . 99  B 99  
B 100 2 n LYS . 100 B 100 
B 101 2 n ILE . 101 B 101 
B 102 2 n GLU . 102 B 102 
B 103 2 n ASP . 103 B 103 
B 104 2 n SER . 104 B 104 
B 105 2 n ASP . 105 B 105 
B 106 2 n THR . 106 B 106 
B 107 2 n TYR . 107 B 107 
B 108 2 n ILE . 108 B 108 
B 109 2 n CYS . 109 B 109 
B 110 2 n GLU . 110 B 110 
B 111 2 n VAL . 111 B 111 
B 112 2 n GLU . 112 B 112 
B 113 2 n ASP . 113 B 113 
B 114 2 n GLN . 114 B 114 
B 115 2 n LYS . 115 B 115 
B 116 2 n GLU . 116 B 116 
B 117 2 n GLU . 117 B 117 
B 118 2 n VAL . 118 B 118 
B 119 2 n GLN . 119 B 119 
B 120 2 n LEU . 120 B 120 
B 121 2 n LEU . 121 B 121 
B 122 2 n VAL . 122 B 122 
B 123 2 n PHE . 123 B 123 
B 124 2 n GLY . 124 B 124 
B 125 2 n LEU . 125 B 125 
B 126 2 n THR . 126 B 126 
B 127 2 n ALA . 127 B 127 
B 128 2 n ASN . 128 B 128 
B 129 2 n SER . 129 B 129 
B 130 2 n ASP . 130 B 130 
B 131 2 n THR . 131 B 131 
B 132 2 n HIS . 132 B 132 
B 133 2 n LEU . 133 B 133 
B 134 2 n LEU . 134 B 134 
B 135 2 n GLN . 135 B 135 
B 136 2 n GLY . 136 B 136 
B 137 2 n GLN . 137 B 137 
B 138 2 n SER . 138 B 138 
B 139 2 n LEU . 139 B 139 
B 140 2 n THR . 140 B 140 
B 141 2 n LEU . 141 B 141 
B 142 2 n THR . 142 B 142 
B 143 2 n LEU . 143 B 143 
B 144 2 n GLU . 144 B 144 
B 145 2 n SER . 145 B 145 
B 146 2 n PRO . 146 B 146 
B 147 2 n PRO . 147 B 147 
B 148 2 n GLY . 148 B 148 
B 149 2 n SER . 149 B 149 
B 150 2 n SER . 150 B 150 
B 151 2 n PRO . 151 B 151 
B 152 2 n SER . 152 B 152 
B 153 2 n VAL . 153 B 153 
B 154 2 n GLN . 154 B 154 
B 155 2 n CYS . 155 B 155 
B 156 2 n ARG . 156 B 156 
B 157 2 n SER . 157 B 157 
B 158 2 n PRO . 158 B 158 
B 159 2 n ARG . 159 B 159 
B 160 2 n GLY . 160 B 160 
B 161 2 n LYS . 161 B 161 
B 162 2 n ASN . 162 B 162 
B 163 2 n ILE . 163 B 163 
B 164 2 n GLN . 164 B 164 
B 165 2 n GLY . 165 B 165 
B 166 2 n GLY . 166 B 166 
B 167 2 n LYS . 167 B 167 
B 168 2 n THR . 168 B 168 
B 169 2 n LEU . 169 B 169 
B 170 2 n SER . 170 B 170 
B 171 2 n VAL . 171 B 171 
B 172 2 n SER . 172 B 172 
B 173 2 n GLN . 173 B 173 
B 174 2 n LEU . 174 B 174 
B 175 2 n GLU . 175 B 175 
B 176 2 n LEU . 176 B 176 
B 177 2 n GLN . 177 B 177 
B 178 2 n ASP . 178 B 178 
B 179 2 n SER . 179 B 179 
B 180 2 n GLY . 180 B 180 
B 181 2 n THR . 181 B 181 
B 182 2 n TRP . 182 B 182 
B 183 2 n THR . 183 B 183 
B 184 2 n CYS . 184 B 184 
B 185 2 n THR . 185 B 185 
B 186 2 n VAL . 186 B 186 
B 187 2 n LEU . 187 B 187 
B 188 2 n GLN . 188 B 188 
B 189 2 n ASN . 189 B 189 
B 190 2 n GLN . 190 B 190 
B 191 2 n LYS . 191 B 191 
B 192 2 n LYS . 192 B 192 
B 193 2 n VAL . 193 B 193 
B 194 2 n GLU . 194 B 194 
B 195 2 n PHE . 195 B 195 
B 196 2 n LYS . 196 B 196 
B 197 2 n ILE . 197 B 197 
B 198 2 n ASP . 198 B 198 
B 199 2 n ILE . 199 B 199 
B 200 2 n VAL . 200 B 200 
B 201 2 n VAL . 201 B 201 
B 202 2 n LEU . 202 B 202 
B 203 2 n ALA . 203 B 203 
B 204 2 n PHE . 204 B 204 
B 205 2 n GLN . 205 B 205 
B 206 2 n LYS . 206 B 206 
B 207 2 n ALA . 207 B 207 
B 208 2 n SER . 208 B 208 
B 209 2 n SER . 209 B 209 
B 210 2 n ILE . 210 B 210 
B 211 2 n VAL . 211 B 211 
B 212 2 n TYR . 212 B 212 
B 213 2 n LYS . 213 B 213 
B 214 2 n LYS . 214 B 214 
B 215 2 n GLU . 215 B 215 
B 216 2 n GLY . 216 B 216 
B 217 2 n GLU . 217 B 217 
B 218 2 n GLN . 218 B 218 
B 219 2 n VAL . 219 B 219 
B 220 2 n GLU . 220 B 220 
B 221 2 n PHE . 221 B 221 
B 222 2 n SER . 222 B 222 
B 223 2 n PHE . 223 B 223 
B 224 2 n PRO . 224 B 224 
B 225 2 n LEU . 225 B 225 
B 226 2 n ALA . 226 B 226 
B 227 2 n PHE . 227 B 227 
B 228 2 n THR . 228 B 228 
B 229 2 n VAL . 229 B 229 
B 230 2 n GLU . 230 B 230 
B 231 2 n LYS . 231 B 231 
B 232 2 n LEU . 232 B 232 
B 233 2 n THR . 233 B 233 
B 234 2 n GLY . 234 B 234 
B 235 2 n SER . 235 B 235 
B 236 2 n GLY . 236 B 236 
B 237 2 n GLU . 237 B 237 
B 238 2 n LEU . 238 B 238 
B 239 2 n TRP . 239 B 239 
B 240 2 n TRP . 240 B 240 
B 241 2 n GLN . 241 B 241 
B 242 2 n ALA . 242 B 242 
B 243 2 n GLU . 243 B 243 
B 244 2 n ARG . 244 B 244 
B 245 2 n ALA . 245 B 245 
B 246 2 n SER . 246 B 246 
B 247 2 n SER . 247 B 247 
B 248 2 n SER . 248 B 248 
B 249 2 n LYS . 249 B 249 
B 250 2 n SER . 250 B 250 
B 251 2 n TRP . 251 B 251 
B 252 2 n ILE . 252 B 252 
B 253 2 n THR . 253 B 253 
B 254 2 n PHE . 254 B 254 
B 255 2 n ASP . 255 B 255 
B 256 2 n LEU . 256 B 256 
B 257 2 n LYS . 257 B 257 
B 258 2 n ASN . 258 B 258 
B 259 2 n LYS . 259 B 259 
B 260 2 n GLU . 260 B 260 
B 261 2 n VAL . 261 B 261 
B 262 2 n SER . 262 B 262 
B 263 2 n VAL . 263 B 263 
B 264 2 n LYS . 264 B 264 
B 265 2 n ARG . 265 B 265 
B 266 2 n VAL . 266 B 266 
B 267 2 n THR . 267 B 267 
B 268 2 n GLN . 268 B 268 
B 269 2 n ASP . 269 B 269 
B 270 2 n PRO . 270 B 270 
B 271 2 n LYS . 271 B 271 
B 272 2 n LEU . 272 B 272 
B 273 2 n GLN . 273 B 273 
B 274 2 n MET . 274 B 274 
B 275 2 n GLY . 275 B 275 
B 276 2 n LYS . 276 B 276 
B 277 2 n LYS . 277 B 277 
B 278 2 n LEU . 278 B 278 
B 279 2 n PRO . 279 B 279 
B 280 2 n LEU . 280 B 280 
B 281 2 n HIS . 281 B 281 
B 282 2 n LEU . 282 B 282 
B 283 2 n THR . 283 B 283 
B 284 2 n LEU . 284 B 284 
B 285 2 n PRO . 285 B 285 
B 286 2 n GLN . 286 B 286 
B 287 2 n ALA . 287 B 287 
B 288 2 n LEU . 288 B 288 
B 289 2 n PRO . 289 B 289 
B 290 2 n GLN . 290 B 290 
B 291 2 n TYR . 291 B 291 
B 292 2 n ALA . 292 B 292 
B 293 2 n GLY . 293 B 293 
B 294 2 n SER . 294 B 294 
B 295 2 n GLY . 295 B 295 
B 296 2 n ASN . 296 B 296 
B 297 2 n LEU . 297 B 297 
B 298 2 n THR . 298 B 298 
B 299 2 n LEU . 299 B 299 
B 300 2 n ALA . 300 B 300 
B 301 2 n LEU . 301 B 301 
B 302 2 n GLU . 302 B 302 
B 303 2 n ALA . 303 B 303 
B 304 2 n LYS . 304 B 304 
B 305 2 n THR . 305 B 305 
B 306 2 n GLY . 306 B 306 
B 307 2 n LYS . 307 B 307 
B 308 2 n LEU . 308 B 308 
B 309 2 n HIS . 309 B 309 
B 310 2 n GLN . 310 B 310 
B 311 2 n GLU . 311 B 311 
B 312 2 n VAL . 312 B 312 
B 313 2 n ASN . 313 B 313 
B 314 2 n LEU . 314 B 314 
B 315 2 n VAL . 315 B 315 
B 316 2 n VAL . 316 B 316 
B 317 2 n MET . 317 B 317 
B 318 2 n ARG . 318 B 318 
B 319 2 n ALA . 319 B 319 
B 320 2 n THR . 320 B 320 
B 321 2 n GLN . 321 B 321 
B 322 2 n LEU . 322 B 322 
B 323 2 n GLN . 323 B 323 
B 324 2 n LYS . 324 B 324 
B 325 2 n ASN . 325 B 325 
B 326 2 n LEU . 326 B 326 
B 327 2 n THR . 327 B 327 
B 328 2 n CYS . 328 B 328 
B 329 2 n GLU . 329 B 329 
B 330 2 n VAL . 330 B 330 
B 331 2 n TRP . 331 B 331 
B 332 2 n GLY . 332 B 332 
B 333 2 n PRO . 333 B 333 
B 334 2 n THR . 334 B 334 
B 335 2 n SER . 335 B 335 
B 336 2 n PRO . 336 B 336 
B 337 2 n LYS . 337 B 337 
B 338 2 n LEU . 338 B 338 
B 339 2 n MET . 339 B 339 
B 340 2 n LEU . 340 B 340 
B 341 2 n SER . 341 B 341 
B 342 2 n LEU . 342 B 342 
B 343 2 n LYS . 343 B 343 
B 344 2 n LEU . 344 B 344 
B 345 2 n GLU . 345 B 345 
B 346 2 n ASN . 346 B 346 
B 347 2 n LYS . 347 B 347 
B 348 2 n GLU . 348 B 348 
B 349 2 n ALA . 349 B 349 
B 350 2 n LYS . 350 B 350 
B 351 2 n VAL . 351 B 351 
B 352 2 n SER . 352 B 352 
B 353 2 n LYS . 353 B 353 
B 354 2 n ARG . 354 B 354 
B 355 2 n GLU . 355 B 355 
B 356 2 n LYS . 356 B 356 
B 357 2 n ALA . 357 B 357 
B 358 2 n VAL . 358 B 358 
B 359 2 n TRP . 359 B 359 
B 360 2 n VAL . 360 B 360 
B 361 2 n LEU . 361 B 361 
B 362 2 n ASN . 362 B 362 
B 363 2 n PRO . 363 B 363 
B 364 2 n GLU . 364 B 364 
B 365 2 n ALA . 365 B 365 
B 366 2 n GLY . 366 B 366 
B 367 2 n MET . 367 B 367 
B 368 2 n TRP . 368 B 368 
B 369 2 n GLN . 369 B 369 
B 370 2 n CYS . 370 B 370 
B 371 2 n LEU . 371 B 371 
B 372 2 n LEU . 372 B 372 
B 373 2 n SER . 373 B 373 
B 374 2 n ASP . 374 B 374 
B 375 2 n SER . 375 B 375 
B 376 2 n GLY . 376 B 376 
B 377 2 n GLN . 377 B 377 
B 378 2 n VAL . 378 B 378 
B 379 2 n LEU . 379 B 379 
B 380 2 n LEU . 380 B 380 
B 381 2 n GLU . 381 B 381 
B 382 2 n SER . 382 B 382 
B 383 2 n ASN . 383 B 383 
B 384 2 n ILE . 384 B 384 
B 385 2 n LYS . 385 B 385 
B 386 2 n VAL . 386 B 386 
B 387 2 n LEU . 387 B 387 
B 388 2 n PRO . 388 B 388 
B 389 2 n THR . 389 B 389 
B 390 2 n TRP . 390 B 390 
B 391 2 n SER . 391 B 391 
B 392 2 n THR . 392 B 392 
B 393 2 n PRO . 393 B 393 
B 394 2 n VAL . 394 B 394 
B 395 2 n GLN . 395 B 395 
B 396 2 n PRO . 396 B 396 
B 397 2 n MET . 397 B 397 
B 398 2 n ALA . 398 B 398 
B 399 2 n LEU . 399 B 399 
B 400 2 n ILE . 400 B 400 
B 401 2 n VAL . 401 B 401 
B 402 2 n LEU . 402 B 402 
B 403 2 n GLY . 403 B 403 
B 404 2 n GLY . 404 B 404 
B 405 2 n VAL . 405 B 405 
B 406 2 n ALA . 406 B 406 
B 407 2 n GLY . 407 B 407 
B 408 2 n LEU . 408 B 408 
B 409 2 n LEU . 409 B 409 
B 410 2 n LEU . 410 B 410 
B 411 2 n PHE . 411 B 411 
B 412 2 n ILE . 412 B 412 
B 413 2 n GLY . 413 B 413 
B 414 2 n LEU . 414 B 414 
B 415 2 n GLY . 415 B 415 
B 416 2 n ILE . 416 B 416 
B 417 2 n PHE . 417 B 417 
B 418 2 n PHE . 418 B 418 
B 419 2 n CYS . 419 B 419 
B 420 2 n VAL . 420 B 420 
B 421 2 n ARG . 421 B 421 
B 422 2 n CYS . 422 B 422 
B 423 2 n ARG . 423 B 423 
B 424 2 n HIS . 424 B 424 
B 425 2 n ARG . 425 B 425 
B 426 2 n ARG . 426 B 426 
B 427 2 n ARG . 427 B 427 
B 428 2 n GLN . 428 B 428 
B 429 2 n ALA . 429 B 429 
B 430 2 n GLU . 430 B 430 
B 431 2 n ARG . 431 B 431 
B 432 2 n MET . 432 B 432 
B 433 2 n SER . 433 B 433 
B 434 2 n GLN . 434 B 434 
B 435 2 n ILE . 435 B 435 
B 436 2 n LYS . 436 B 436 
B 437 2 n ARG . 437 B 437 
B 438 2 n LEU . 438 B 438 
B 439 2 n LEU . 439 B 439 
B 440 2 n SER . 440 B 440 
B 441 2 n GLU . 441 B 441 
B 442 2 n LYS . 442 B 442 
B 443 2 n LYS . 443 B 443 
B 444 2 n THR . 444 B 444 
B 445 2 n CYS . 445 B 445 
B 446 2 n GLN . 446 B 446 
B 447 2 n CYS . 447 B 447 
B 448 2 n PRO . 448 B 448 
B 449 2 n HIS . 449 B 449 
B 450 2 n ARG . 450 B 450 
B 451 2 n PHE . 451 B 451 
B 452 2 n GLN . 452 B 452 
B 453 2 n LYS . 453 B 453 
B 454 2 n THR . 454 B 454 
B 455 2 n CYS . 455 B 455 
B 456 2 n SER . 456 B 456 
B 457 2 n PRO . 457 B 457 
B 458 2 n ILE . 458 B 458 
#
_software.classification other
_software.date           ?
_software.description    "Structure prediction"
_software.name           AlphaFold
_software.pdbx_ordinal   1
_software.type           package
_software.version        "AlphaFold-beta-20231127 (fb0b9d13-0bdd-4522-ba5f-0ee1f426d085 @ 2025-03-04 02:04:42)"
#
loop_
_struct_asym.entity_id
_struct_asym.id
1 A 
2 B 
#
loop_
_atom_site.group_PDB
_atom_site.id
_atom_site.type_symbol
_atom_site.label_atom_id
_atom_site.label_alt_id
_atom_site.label_comp_id
_atom_site.label_asym_id
_atom_site.label_entity_id
_atom_site.label_seq_id
_atom_site.pdbx_PDB_ins_code
_atom_site.Cartn_x
_atom_site.Cartn_y
_atom_site.Cartn_z
_atom_site.occupancy
_atom_site.B_iso_or_equiv
_atom_site.auth_seq_id
_atom_site.auth_asym_id
_atom_site.pdbx_PDB_model_num
ATOM 1    N N   . MET A 1 1   ? 46.892  -54.320 56.892   1.00 44.33 1   A 1 
ATOM 2    C CA  . MET A 1 1   ? 46.005  -53.431 56.109   1.00 51.37 1   A 1 
ATOM 3    C C   . MET A 1 1   ? 44.626  -53.508 56.741   1.00 52.02 1   A 1 
ATOM 4    O O   . MET A 1 1   ? 44.105  -54.601 56.882   1.00 50.12 1   A 1 
ATOM 5    C CB  . MET A 1 1   ? 45.960  -53.835 54.635   1.00 49.70 1   A 1 
ATOM 6    C CG  . MET A 1 1   ? 47.103  -53.207 53.850   1.00 46.34 1   A 1 
ATOM 7    S SD  . MET A 1 1   ? 47.258  -53.901 52.178   1.00 44.30 1   A 1 
ATOM 8    C CE  . MET A 1 1   ? 47.743  -52.437 51.242   1.00 35.81 1   A 1 
ATOM 9    N N   . ASN A 1 2   ? 44.092  -52.394 57.203   1.00 64.30 2   A 1 
ATOM 10   C CA  . ASN A 1 2   ? 42.913  -52.384 58.070   1.00 69.00 2   A 1 
ATOM 11   C C   . ASN A 1 2   ? 41.648  -52.724 57.274   1.00 68.30 2   A 1 
ATOM 12   O O   . ASN A 1 2   ? 41.129  -51.889 56.537   1.00 66.75 2   A 1 
ATOM 13   C CB  . ASN A 1 2   ? 42.816  -51.015 58.776   1.00 64.41 2   A 1 
ATOM 14   C CG  . ASN A 1 2   ? 43.777  -50.885 59.944   1.00 58.35 2   A 1 
ATOM 15   O OD1 . ASN A 1 2   ? 44.280  -51.869 60.474   1.00 52.22 2   A 1 
ATOM 16   N ND2 . ASN A 1 2   ? 44.079  -49.684 60.377   1.00 53.46 2   A 1 
ATOM 17   N N   . LEU A 1 3   ? 41.150  -53.936 57.484   1.00 65.39 3   A 1 
ATOM 18   C CA  . LEU A 1 3   ? 39.868  -54.414 56.936   1.00 72.95 3   A 1 
ATOM 19   C C   . LEU A 1 3   ? 38.700  -53.484 57.282   1.00 73.03 3   A 1 
ATOM 20   O O   . LEU A 1 3   ? 37.699  -53.449 56.571   1.00 72.03 3   A 1 
ATOM 21   C CB  . LEU A 1 3   ? 39.607  -55.817 57.490   1.00 72.25 3   A 1 
ATOM 22   C CG  . LEU A 1 3   ? 40.177  -56.933 56.590   1.00 66.68 3   A 1 
ATOM 23   C CD1 . LEU A 1 3   ? 40.751  -58.081 57.411   1.00 60.07 3   A 1 
ATOM 24   C CD2 . LEU A 1 3   ? 39.094  -57.478 55.673   1.00 64.91 3   A 1 
ATOM 25   N N   . TRP A 1 4   ? 38.860  -52.706 58.328   1.00 67.61 4   A 1 
ATOM 26   C CA  . TRP A 1 4   ? 37.821  -51.794 58.810   1.00 70.41 4   A 1 
ATOM 27   C C   . TRP A 1 4   ? 37.492  -50.663 57.833   1.00 68.12 4   A 1 
ATOM 28   O O   . TRP A 1 4   ? 36.335  -50.268 57.701   1.00 69.63 4   A 1 
ATOM 29   C CB  . TRP A 1 4   ? 38.227  -51.272 60.185   1.00 70.45 4   A 1 
ATOM 30   C CG  . TRP A 1 4   ? 37.153  -51.295 61.208   1.00 63.83 4   A 1 
ATOM 31   C CD1 . TRP A 1 4   ? 36.384  -52.361 61.536   1.00 54.57 4   A 1 
ATOM 32   C CD2 . TRP A 1 4   ? 36.727  -50.201 62.091   1.00 63.24 4   A 1 
ATOM 33   N NE1 . TRP A 1 4   ? 35.512  -51.993 62.548   1.00 53.39 4   A 1 
ATOM 34   C CE2 . TRP A 1 4   ? 35.694  -50.688 62.930   1.00 61.18 4   A 1 
ATOM 35   C CE3 . TRP A 1 4   ? 37.135  -48.866 62.251   1.00 58.76 4   A 1 
ATOM 36   C CZ2 . TRP A 1 4   ? 35.050  -49.882 63.893   1.00 60.36 4   A 1 
ATOM 37   C CZ3 . TRP A 1 4   ? 36.505  -48.052 63.223   1.00 52.60 4   A 1 
ATOM 38   C CH2 . TRP A 1 4   ? 35.471  -48.556 64.031   1.00 54.39 4   A 1 
ATOM 39   N N   . LEU A 1 5   ? 38.502  -50.189 57.077   1.00 49.84 5   A 1 
ATOM 40   C CA  . LEU A 1 5   ? 38.293  -49.134 56.075   1.00 57.64 5   A 1 
ATOM 41   C C   . LEU A 1 5   ? 37.433  -49.601 54.895   1.00 56.86 5   A 1 
ATOM 42   O O   . LEU A 1 5   ? 36.656  -48.812 54.347   1.00 62.36 5   A 1 
ATOM 43   C CB  . LEU A 1 5   ? 39.662  -48.626 55.591   1.00 59.03 5   A 1 
ATOM 44   C CG  . LEU A 1 5   ? 40.213  -47.470 56.455   1.00 55.20 5   A 1 
ATOM 45   C CD1 . LEU A 1 5   ? 41.712  -47.319 56.262   1.00 51.05 5   A 1 
ATOM 46   C CD2 . LEU A 1 5   ? 39.540  -46.145 56.079   1.00 58.39 5   A 1 
ATOM 47   N N   . LEU A 1 6   ? 37.566  -50.901 54.536   1.00 53.58 6   A 1 
ATOM 48   C CA  . LEU A 1 6   ? 36.750  -51.468 53.461   1.00 59.81 6   A 1 
ATOM 49   C C   . LEU A 1 6   ? 35.277  -51.582 53.865   1.00 56.84 6   A 1 
ATOM 50   O O   . LEU A 1 6   ? 34.404  -51.300 53.048   1.00 62.95 6   A 1 
ATOM 51   C CB  . LEU A 1 6   ? 37.338  -52.822 53.031   1.00 61.25 6   A 1 
ATOM 52   C CG  . LEU A 1 6   ? 38.130  -52.724 51.721   1.00 56.28 6   A 1 
ATOM 53   C CD1 . LEU A 1 6   ? 39.158  -53.849 51.625   1.00 52.37 6   A 1 
ATOM 54   C CD2 . LEU A 1 6   ? 37.193  -52.822 50.514   1.00 56.15 6   A 1 
ATOM 55   N N   . ALA A 1 7   ? 35.003  -51.931 55.120   1.00 63.29 7   A 1 
ATOM 56   C CA  . ALA A 1 7   ? 33.635  -52.038 55.610   1.00 69.99 7   A 1 
ATOM 57   C C   . ALA A 1 7   ? 32.902  -50.694 55.595   1.00 67.76 7   A 1 
ATOM 58   O O   . ALA A 1 7   ? 31.738  -50.626 55.192   1.00 72.56 7   A 1 
ATOM 59   C CB  . ALA A 1 7   ? 33.667  -52.654 57.009   1.00 72.97 7   A 1 
ATOM 60   N N   . CYS A 1 8   ? 33.595  -49.608 55.972   1.00 52.01 8   A 1 
ATOM 61   C CA  . CYS A 1 8   ? 32.997  -48.274 55.950   1.00 60.44 8   A 1 
ATOM 62   C C   . CYS A 1 8   ? 32.648  -47.802 54.531   1.00 58.67 8   A 1 
ATOM 63   O O   . CYS A 1 8   ? 31.616  -47.166 54.334   1.00 62.99 8   A 1 
ATOM 64   C CB  . CYS A 1 8   ? 33.940  -47.276 56.633   1.00 62.91 8   A 1 
ATOM 65   S SG  . CYS A 1 8   ? 33.964  -47.581 58.430   1.00 57.28 8   A 1 
ATOM 66   N N   . LEU A 1 9   ? 33.469  -48.110 53.530   1.00 50.96 9   A 1 
ATOM 67   C CA  . LEU A 1 9   ? 33.204  -47.729 52.139   1.00 57.24 9   A 1 
ATOM 68   C C   . LEU A 1 9   ? 31.983  -48.449 51.561   1.00 54.81 9   A 1 
ATOM 69   O O   . LEU A 1 9   ? 31.165  -47.818 50.878   1.00 60.46 9   A 1 
ATOM 70   C CB  . LEU A 1 9   ? 34.453  -47.974 51.293   1.00 57.82 9   A 1 
ATOM 71   C CG  . LEU A 1 9   ? 35.387  -46.752 51.241   1.00 54.07 9   A 1 
ATOM 72   C CD1 . LEU A 1 9   ? 36.775  -47.164 50.759   1.00 50.18 9   A 1 
ATOM 73   C CD2 . LEU A 1 9   ? 34.848  -45.688 50.289   1.00 56.39 9   A 1 
ATOM 74   N N   . VAL A 1 10  ? 31.811  -49.747 51.864   1.00 55.91 10  A 1 
ATOM 75   C CA  . VAL A 1 10  ? 30.645  -50.500 51.371   1.00 60.75 10  A 1 
ATOM 76   C C   . VAL A 1 10  ? 29.349  -50.022 52.025   1.00 57.53 10  A 1 
ATOM 77   O O   . VAL A 1 10  ? 28.332  -49.885 51.347   1.00 61.97 10  A 1 
ATOM 78   C CB  . VAL A 1 10  ? 30.847  -52.015 51.548   1.00 62.91 10  A 1 
ATOM 79   C CG1 . VAL A 1 10  ? 29.640  -52.824 51.060   1.00 55.98 10  A 1 
ATOM 80   C CG2 . VAL A 1 10  ? 32.059  -52.504 50.747   1.00 60.00 10  A 1 
ATOM 81   N N   . ALA A 1 11  ? 29.398  -49.702 53.329   1.00 59.35 11  A 1 
ATOM 82   C CA  . ALA A 1 11  ? 28.230  -49.164 54.025   1.00 64.73 11  A 1 
ATOM 83   C C   . ALA A 1 11  ? 27.784  -47.806 53.458   1.00 62.24 11  A 1 
ATOM 84   O O   . ALA A 1 11  ? 26.592  -47.547 53.335   1.00 63.57 11  A 1 
ATOM 85   C CB  . ALA A 1 11  ? 28.547  -49.081 55.524   1.00 66.20 11  A 1 
ATOM 86   N N   . GLY A 1 12  ? 28.729  -46.953 53.069   1.00 56.32 12  A 1 
ATOM 87   C CA  . GLY A 1 12  ? 28.435  -45.657 52.461   1.00 59.37 12  A 1 
ATOM 88   C C   . GLY A 1 12  ? 27.700  -45.766 51.121   1.00 57.57 12  A 1 
ATOM 89   O O   . GLY A 1 12  ? 26.775  -44.999 50.853   1.00 59.01 12  A 1 
ATOM 90   N N   . PHE A 1 13  ? 28.073  -46.747 50.296   1.00 47.73 13  A 1 
ATOM 91   C CA  . PHE A 1 13  ? 27.435  -46.933 48.990   1.00 54.05 13  A 1 
ATOM 92   C C   . PHE A 1 13  ? 26.004  -47.475 49.076   1.00 52.10 13  A 1 
ATOM 93   O O   . PHE A 1 13  ? 25.159  -47.086 48.263   1.00 53.96 13  A 1 
ATOM 94   C CB  . PHE A 1 13  ? 28.303  -47.815 48.091   1.00 53.52 13  A 1 
ATOM 95   C CG  . PHE A 1 13  ? 29.172  -47.013 47.148   1.00 53.00 13  A 1 
ATOM 96   C CD1 . PHE A 1 13  ? 28.648  -46.581 45.917   1.00 48.53 13  A 1 
ATOM 97   C CD2 . PHE A 1 13  ? 30.486  -46.678 47.495   1.00 53.98 13  A 1 
ATOM 98   C CE1 . PHE A 1 13  ? 29.439  -45.822 45.038   1.00 49.62 13  A 1 
ATOM 99   C CE2 . PHE A 1 13  ? 31.280  -45.916 46.628   1.00 50.55 13  A 1 
ATOM 100  C CZ  . PHE A 1 13  ? 30.757  -45.489 45.395   1.00 58.04 13  A 1 
ATOM 101  N N   . LEU A 1 14  ? 25.723  -48.330 50.061   1.00 55.58 14  A 1 
ATOM 102  C CA  . LEU A 1 14  ? 24.362  -48.869 50.234   1.00 61.08 14  A 1 
ATOM 103  C C   . LEU A 1 14  ? 23.362  -47.813 50.702   1.00 58.33 14  A 1 
ATOM 104  O O   . LEU A 1 14  ? 22.186  -47.888 50.351   1.00 58.55 14  A 1 
ATOM 105  C CB  . LEU A 1 14  ? 24.398  -50.061 51.202   1.00 61.32 14  A 1 
ATOM 106  C CG  . LEU A 1 14  ? 24.867  -51.366 50.538   1.00 57.43 14  A 1 
ATOM 107  C CD1 . LEU A 1 14  ? 25.218  -52.404 51.597   1.00 51.64 14  A 1 
ATOM 108  C CD2 . LEU A 1 14  ? 23.777  -51.961 49.637   1.00 59.91 14  A 1 
ATOM 109  N N   . GLY A 1 15  ? 23.817  -46.818 51.463   1.00 48.08 15  A 1 
ATOM 110  C CA  . GLY A 1 15  ? 22.945  -45.744 51.937   1.00 51.70 15  A 1 
ATOM 111  C C   . GLY A 1 15  ? 22.447  -44.800 50.843   1.00 50.95 15  A 1 
ATOM 112  O O   . GLY A 1 15  ? 21.383  -44.200 50.977   1.00 51.03 15  A 1 
ATOM 113  N N   . ALA A 1 16  ? 23.200  -44.661 49.761   1.00 44.28 16  A 1 
ATOM 114  C CA  . ALA A 1 16  ? 22.857  -43.734 48.681   1.00 49.06 16  A 1 
ATOM 115  C C   . ALA A 1 16  ? 21.710  -44.218 47.786   1.00 48.66 16  A 1 
ATOM 116  O O   . ALA A 1 16  ? 21.087  -43.423 47.092   1.00 47.93 16  A 1 
ATOM 117  C CB  . ALA A 1 16  ? 24.108  -43.435 47.861   1.00 46.79 16  A 1 
ATOM 118  N N   . TRP A 1 17  ? 21.427  -45.515 47.796   1.00 50.31 17  A 1 
ATOM 119  C CA  . TRP A 1 17  ? 20.226  -46.076 47.179   1.00 52.13 17  A 1 
ATOM 120  C C   . TRP A 1 17  ? 19.009  -45.923 48.097   1.00 49.30 17  A 1 
ATOM 121  O O   . TRP A 1 17  ? 18.155  -46.795 48.154   1.00 48.34 17  A 1 
ATOM 122  C CB  . TRP A 1 17  ? 20.444  -47.521 46.731   1.00 49.81 17  A 1 
ATOM 123  C CG  . TRP A 1 17  ? 21.298  -47.713 45.513   1.00 45.37 17  A 1 
ATOM 124  C CD1 . TRP A 1 17  ? 22.367  -46.985 45.146   1.00 40.71 17  A 1 
ATOM 125  C CD2 . TRP A 1 17  ? 21.143  -48.742 44.476   1.00 44.73 17  A 1 
ATOM 126  N NE1 . TRP A 1 17  ? 22.900  -47.477 43.961   1.00 40.66 17  A 1 
ATOM 127  C CE2 . TRP A 1 17  ? 22.176  -48.552 43.519   1.00 43.33 17  A 1 
ATOM 128  C CE3 . TRP A 1 17  ? 20.232  -49.789 44.273   1.00 45.07 17  A 1 
ATOM 129  C CZ2 . TRP A 1 17  ? 22.299  -49.397 42.386   1.00 45.49 17  A 1 
ATOM 130  C CZ3 . TRP A 1 17  ? 20.349  -50.637 43.144   1.00 43.18 17  A 1 
ATOM 131  C CH2 . TRP A 1 17  ? 21.375  -50.437 42.211   1.00 43.54 17  A 1 
ATOM 132  N N   . ALA A 1 18  ? 18.939  -44.813 48.820   1.00 40.46 18  A 1 
ATOM 133  C CA  . ALA A 1 18  ? 17.632  -44.391 49.268   1.00 45.69 18  A 1 
ATOM 134  C C   . ALA A 1 18  ? 16.804  -44.294 47.988   1.00 44.30 18  A 1 
ATOM 135  O O   . ALA A 1 18  ? 17.167  -43.504 47.108   1.00 43.43 18  A 1 
ATOM 136  C CB  . ALA A 1 18  ? 17.730  -43.051 50.003   1.00 44.01 18  A 1 
ATOM 137  N N   . PRO A 1 19  ? 15.769  -45.145 47.826   1.00 36.70 19  A 1 
ATOM 138  C CA  . PRO A 1 19  ? 14.906  -44.982 46.683   1.00 41.43 19  A 1 
ATOM 139  C C   . PRO A 1 19  ? 14.463  -43.529 46.773   1.00 41.02 19  A 1 
ATOM 140  O O   . PRO A 1 19  ? 13.925  -43.112 47.796   1.00 40.04 19  A 1 
ATOM 141  C CB  . PRO A 1 19  ? 13.755  -45.984 46.869   1.00 40.48 19  A 1 
ATOM 142  C CG  . PRO A 1 19  ? 13.724  -46.212 48.372   1.00 37.71 19  A 1 
ATOM 143  C CD  . PRO A 1 19  ? 15.181  -46.033 48.791   1.00 39.51 19  A 1 
ATOM 144  N N   . ALA A 1 20  ? 14.811  -42.759 45.754   1.00 32.73 20  A 1 
ATOM 145  C CA  . ALA A 1 20  ? 14.235  -41.449 45.623   1.00 36.77 20  A 1 
ATOM 146  C C   . ALA A 1 20  ? 12.745  -41.738 45.644   1.00 36.13 20  A 1 
ATOM 147  O O   . ALA A 1 20  ? 12.207  -42.275 44.683   1.00 34.33 20  A 1 
ATOM 148  C CB  . ALA A 1 20  ? 14.703  -40.788 44.319   1.00 35.01 20  A 1 
ATOM 149  N N   . VAL A 1 21  ? 12.146  -41.518 46.826   1.00 30.37 21  A 1 
ATOM 150  C CA  . VAL A 1 21  ? 10.714  -41.515 46.952   1.00 33.04 21  A 1 
ATOM 151  C C   . VAL A 1 21  ? 10.355  -40.435 45.961   1.00 32.79 21  A 1 
ATOM 152  O O   . VAL A 1 21  ? 10.498  -39.248 46.232   1.00 30.26 21  A 1 
ATOM 153  C CB  . VAL A 1 21  ? 10.234  -41.187 48.376   1.00 30.87 21  A 1 
ATOM 154  C CG1 . VAL A 1 21  ? 8.708   -41.152 48.446   1.00 25.51 21  A 1 
ATOM 155  C CG2 . VAL A 1 21  ? 10.723  -42.250 49.369   1.00 27.77 21  A 1 
ATOM 156  N N   . HIS A 1 22  ? 10.052  -40.907 44.749   1.00 29.44 22  A 1 
ATOM 157  C CA  . HIS A 1 22  ? 9.274   -40.124 43.845   1.00 32.20 22  A 1 
ATOM 158  C C   . HIS A 1 22  ? 8.022   -39.870 44.662   1.00 31.23 22  A 1 
ATOM 159  O O   . HIS A 1 22  ? 7.097   -40.673 44.707   1.00 28.89 22  A 1 
ATOM 160  C CB  . HIS A 1 22  ? 9.002   -40.879 42.533   1.00 30.47 22  A 1 
ATOM 161  C CG  . HIS A 1 22  ? 10.194  -40.932 41.601   1.00 27.69 22  A 1 
ATOM 162  N ND1 . HIS A 1 22  ? 11.500  -41.164 41.932   1.00 25.54 22  A 1 
ATOM 163  C CD2 . HIS A 1 22  ? 10.172  -40.764 40.238   1.00 25.09 22  A 1 
ATOM 164  C CE1 . HIS A 1 22  ? 12.236  -41.137 40.817   1.00 24.67 22  A 1 
ATOM 165  N NE2 . HIS A 1 22  ? 11.467  -40.899 39.767   1.00 25.10 22  A 1 
ATOM 166  N N   . THR A 1 23  ? 8.077   -38.787 45.433   1.00 24.74 23  A 1 
ATOM 167  C CA  . THR A 1 23  ? 6.886   -38.028 45.667   1.00 27.97 23  A 1 
ATOM 168  C C   . THR A 1 23  ? 6.420   -37.773 44.248   1.00 28.61 23  A 1 
ATOM 169  O O   . THR A 1 23  ? 6.834   -36.816 43.593   1.00 25.89 23  A 1 
ATOM 170  C CB  . THR A 1 23  ? 7.158   -36.729 46.438   1.00 24.74 23  A 1 
ATOM 171  O OG1 . THR A 1 23  ? 8.222   -35.988 45.879   1.00 21.72 23  A 1 
ATOM 172  C CG2 . THR A 1 23  ? 7.538   -37.009 47.895   1.00 21.71 23  A 1 
ATOM 173  N N   . GLN A 1 24  ? 5.648   -38.738 43.738   1.00 30.10 24  A 1 
ATOM 174  C CA  . GLN A 1 24  ? 4.693   -38.490 42.696   1.00 29.98 24  A 1 
ATOM 175  C C   . GLN A 1 24  ? 3.866   -37.367 43.300   1.00 29.94 24  A 1 
ATOM 176  O O   . GLN A 1 24  ? 2.938   -37.606 44.070   1.00 28.02 24  A 1 
ATOM 177  C CB  . GLN A 1 24  ? 3.831   -39.731 42.427   1.00 28.00 24  A 1 
ATOM 178  C CG  . GLN A 1 24  ? 4.583   -40.831 41.648   1.00 25.11 24  A 1 
ATOM 179  C CD  . GLN A 1 24  ? 3.680   -42.020 41.304   1.00 23.62 24  A 1 
ATOM 180  O OE1 . GLN A 1 24  ? 2.585   -42.188 41.818   1.00 22.28 24  A 1 
ATOM 181  N NE2 . GLN A 1 24  ? 4.106   -42.886 40.415   1.00 22.66 24  A 1 
ATOM 182  N N   . GLY A 1 25  ? 4.373   -36.148 43.109   1.00 29.60 25  A 1 
ATOM 183  C CA  . GLY A 1 25  ? 3.634   -34.956 43.432   1.00 30.24 25  A 1 
ATOM 184  C C   . GLY A 1 25  ? 2.348   -35.214 42.707   1.00 30.87 25  A 1 
ATOM 185  O O   . GLY A 1 25  ? 2.375   -35.316 41.481   1.00 28.48 25  A 1 
ATOM 186  N N   . VAL A 1 26  ? 1.300   -35.517 43.493   1.00 33.08 26  A 1 
ATOM 187  C CA  . VAL A 1 26  ? 0.019   -35.913 42.934   1.00 33.56 26  A 1 
ATOM 188  C C   . VAL A 1 26  ? -0.300  -34.792 41.978   1.00 34.26 26  A 1 
ATOM 189  O O   . VAL A 1 26  ? -0.544  -33.676 42.414   1.00 32.30 26  A 1 
ATOM 190  C CB  . VAL A 1 26  ? -1.049  -36.067 44.033   1.00 31.48 26  A 1 
ATOM 191  C CG1 . VAL A 1 26  ? -2.426  -36.379 43.439   1.00 27.73 26  A 1 
ATOM 192  C CG2 . VAL A 1 26  ? -0.674  -37.212 44.990   1.00 28.25 26  A 1 
ATOM 193  N N   . PHE A 1 27  ? -0.131  -35.072 40.687   1.00 39.29 27  A 1 
ATOM 194  C CA  . PHE A 1 27  ? -0.411  -34.092 39.663   1.00 39.81 27  A 1 
ATOM 195  C C   . PHE A 1 27  ? -1.901  -33.890 39.755   1.00 41.59 27  A 1 
ATOM 196  O O   . PHE A 1 27  ? -2.688  -34.660 39.205   1.00 39.72 27  A 1 
ATOM 197  C CB  . PHE A 1 27  ? 0.043   -34.583 38.284   1.00 37.06 27  A 1 
ATOM 198  C CG  . PHE A 1 27  ? 1.479   -34.272 37.944   1.00 33.44 27  A 1 
ATOM 199  C CD1 . PHE A 1 27  ? 1.786   -33.105 37.234   1.00 29.80 27  A 1 
ATOM 200  C CD2 . PHE A 1 27  ? 2.501   -35.168 38.291   1.00 29.51 27  A 1 
ATOM 201  C CE1 . PHE A 1 27  ? 3.115   -32.853 36.856   1.00 28.02 27  A 1 
ATOM 202  C CE2 . PHE A 1 27  ? 3.828   -34.910 37.916   1.00 27.72 27  A 1 
ATOM 203  C CZ  . PHE A 1 27  ? 4.139   -33.757 37.186   1.00 26.67 27  A 1 
ATOM 204  N N   . GLU A 1 28  ? -2.277  -32.954 40.616   1.00 45.31 28  A 1 
ATOM 205  C CA  . GLU A 1 28  ? -3.663  -32.640 40.834   1.00 46.28 28  A 1 
ATOM 206  C C   . GLU A 1 28  ? -4.177  -32.181 39.494   1.00 48.21 28  A 1 
ATOM 207  O O   . GLU A 1 28  ? -3.795  -31.134 38.979   1.00 46.22 28  A 1 
ATOM 208  C CB  . GLU A 1 28  ? -3.856  -31.593 41.923   1.00 43.68 28  A 1 
ATOM 209  C CG  . GLU A 1 28  ? -3.508  -32.159 43.299   1.00 39.49 28  A 1 
ATOM 210  C CD  . GLU A 1 28  ? -4.052  -31.315 44.451   1.00 35.71 28  A 1 
ATOM 211  O OE1 . GLU A 1 28  ? -4.330  -31.936 45.499   1.00 32.97 28  A 1 
ATOM 212  O OE2 . GLU A 1 28  ? -4.312  -30.111 44.270   1.00 33.21 28  A 1 
ATOM 213  N N   . ASP A 1 29  ? -4.989  -33.055 38.905   1.00 54.96 29  A 1 
ATOM 214  C CA  . ASP A 1 29  ? -5.616  -32.749 37.640   1.00 57.01 29  A 1 
ATOM 215  C C   . ASP A 1 29  ? -6.541  -31.566 37.868   1.00 61.49 29  A 1 
ATOM 216  O O   . ASP A 1 29  ? -7.693  -31.723 38.284   1.00 59.64 29  A 1 
ATOM 217  C CB  . ASP A 1 29  ? -6.392  -33.953 37.114   1.00 53.26 29  A 1 
ATOM 218  C CG  . ASP A 1 29  ? -5.505  -35.084 36.613   1.00 48.37 29  A 1 
ATOM 219  O OD1 . ASP A 1 29  ? -4.667  -34.817 35.739   1.00 43.87 29  A 1 
ATOM 220  O OD2 . ASP A 1 29  ? -5.776  -36.225 37.032   1.00 43.24 29  A 1 
ATOM 221  N N   . CYS A 1 30  ? -6.000  -30.388 37.645   1.00 65.81 30  A 1 
ATOM 222  C CA  . CYS A 1 30  ? -6.753  -29.167 37.735   1.00 68.13 30  A 1 
ATOM 223  C C   . CYS A 1 30  ? -7.812  -29.162 36.643   1.00 69.89 30  A 1 
ATOM 224  O O   . CYS A 1 30  ? -7.523  -29.304 35.457   1.00 67.88 30  A 1 
ATOM 225  C CB  . CYS A 1 30  ? -5.834  -27.945 37.614   1.00 66.65 30  A 1 
ATOM 226  S SG  . CYS A 1 30  ? -4.574  -27.745 38.899   1.00 62.05 30  A 1 
ATOM 227  N N   . CYS A 1 31  ? -9.043  -28.951 37.051   1.00 74.19 31  A 1 
ATOM 228  C CA  . CYS A 1 31  ? -10.082 -28.575 36.120   1.00 74.24 31  A 1 
ATOM 229  C C   . CYS A 1 31  ? -9.844  -27.137 35.680   1.00 71.95 31  A 1 
ATOM 230  O O   . CYS A 1 31  ? -9.753  -26.240 36.505   1.00 69.81 31  A 1 
ATOM 231  C CB  . CYS A 1 31  ? -11.441 -28.725 36.781   1.00 75.07 31  A 1 
ATOM 232  S SG  . CYS A 1 31  ? -11.941 -30.462 37.003   1.00 73.82 31  A 1 
ATOM 233  N N   . LEU A 1 32  ? -9.768  -26.923 34.362   1.00 72.81 32  A 1 
ATOM 234  C CA  . LEU A 1 32  ? -9.450  -25.628 33.770   1.00 70.62 32  A 1 
ATOM 235  C C   . LEU A 1 32  ? -10.602 -25.041 32.987   1.00 71.16 32  A 1 
ATOM 236  O O   . LEU A 1 32  ? -10.688 -23.848 32.750   1.00 68.13 32  A 1 
ATOM 237  C CB  . LEU A 1 32  ? -8.271  -25.829 32.853   1.00 66.68 32  A 1 
ATOM 238  C CG  . LEU A 1 32  ? -7.115  -26.429 33.653   1.00 61.99 32  A 1 
ATOM 239  C CD1 . LEU A 1 32  ? -6.255  -27.219 32.701   1.00 56.30 32  A 1 
ATOM 240  C CD2 . LEU A 1 32  ? -6.452  -25.346 34.498   1.00 54.55 32  A 1 
ATOM 241  N N   . ALA A 1 33  ? -11.513 -25.950 32.633   1.00 76.72 33  A 1 
ATOM 242  C CA  . ALA A 1 33  ? -12.790 -25.603 32.061   1.00 77.33 33  A 1 
ATOM 243  C C   . ALA A 1 33  ? -13.860 -26.483 32.723   1.00 79.29 33  A 1 
ATOM 244  O O   . ALA A 1 33  ? -13.594 -27.610 33.141   1.00 77.40 33  A 1 
ATOM 245  C CB  . ALA A 1 33  ? -12.726 -25.785 30.549   1.00 73.42 33  A 1 
ATOM 246  N N   . TYR A 1 34  ? -15.070 -25.951 32.804   1.00 81.24 34  A 1 
ATOM 247  C CA  . TYR A 1 34  ? -16.217 -26.742 33.213   1.00 82.31 34  A 1 
ATOM 248  C C   . TYR A 1 34  ? -16.738 -27.532 32.015   1.00 81.00 34  A 1 
ATOM 249  O O   . TYR A 1 34  ? -16.875 -26.988 30.922   1.00 77.84 34  A 1 
ATOM 250  C CB  . TYR A 1 34  ? -17.296 -25.842 33.806   1.00 83.14 34  A 1 
ATOM 251  C CG  . TYR A 1 34  ? -16.806 -25.002 34.965   1.00 82.76 34  A 1 
ATOM 252  C CD1 . TYR A 1 34  ? -16.222 -25.605 36.093   1.00 76.17 34  A 1 
ATOM 253  C CD2 . TYR A 1 34  ? -16.907 -23.593 34.921   1.00 76.69 34  A 1 
ATOM 254  C CE1 . TYR A 1 34  ? -15.752 -24.832 37.162   1.00 75.87 34  A 1 
ATOM 255  C CE2 . TYR A 1 34  ? -16.452 -22.811 35.986   1.00 75.59 34  A 1 
ATOM 256  C CZ  . TYR A 1 34  ? -15.873 -23.427 37.105   1.00 82.81 34  A 1 
ATOM 257  O OH  . TYR A 1 34  ? -15.431 -22.669 38.157   1.00 80.91 34  A 1 
ATOM 258  N N   . HIS A 1 35  ? -17.056 -28.805 32.219   1.00 81.75 35  A 1 
ATOM 259  C CA  . HIS A 1 35  ? -17.806 -29.540 31.213   1.00 79.17 35  A 1 
ATOM 260  C C   . HIS A 1 35  ? -19.229 -28.993 31.175   1.00 77.27 35  A 1 
ATOM 261  O O   . HIS A 1 35  ? -19.910 -28.962 32.200   1.00 73.36 35  A 1 
ATOM 262  C CB  . HIS A 1 35  ? -17.775 -31.041 31.515   1.00 77.41 35  A 1 
ATOM 263  C CG  . HIS A 1 35  ? -16.418 -31.653 31.331   1.00 74.85 35  A 1 
ATOM 264  N ND1 . HIS A 1 35  ? -15.377 -31.596 32.221   1.00 64.41 35  A 1 
ATOM 265  C CD2 . HIS A 1 35  ? -15.967 -32.365 30.250   1.00 65.69 35  A 1 
ATOM 266  C CE1 . HIS A 1 35  ? -14.323 -32.252 31.696   1.00 64.59 35  A 1 
ATOM 267  N NE2 . HIS A 1 35  ? -14.647 -32.740 30.497   1.00 65.65 35  A 1 
ATOM 268  N N   . TYR A 1 36  ? -19.671 -28.555 29.999   1.00 74.42 36  A 1 
ATOM 269  C CA  . TYR A 1 36  ? -21.023 -28.032 29.810   1.00 72.59 36  A 1 
ATOM 270  C C   . TYR A 1 36  ? -21.651 -28.629 28.543   1.00 73.94 36  A 1 
ATOM 271  O O   . TYR A 1 36  ? -20.968 -28.722 27.522   1.00 68.78 36  A 1 
ATOM 272  C CB  . TYR A 1 36  ? -20.984 -26.497 29.733   1.00 66.17 36  A 1 
ATOM 273  C CG  . TYR A 1 36  ? -22.367 -25.884 29.745   1.00 59.37 36  A 1 
ATOM 274  C CD1 . TYR A 1 36  ? -23.039 -25.595 28.534   1.00 52.55 36  A 1 
ATOM 275  C CD2 . TYR A 1 36  ? -23.018 -25.631 30.971   1.00 49.97 36  A 1 
ATOM 276  C CE1 . TYR A 1 36  ? -24.343 -25.068 28.549   1.00 43.76 36  A 1 
ATOM 277  C CE2 . TYR A 1 36  ? -24.319 -25.099 30.995   1.00 44.41 36  A 1 
ATOM 278  C CZ  . TYR A 1 36  ? -24.979 -24.821 29.783   1.00 44.54 36  A 1 
ATOM 279  O OH  . TYR A 1 36  ? -26.256 -24.317 29.806   1.00 39.93 36  A 1 
ATOM 280  N N   . PRO A 1 37  ? -22.923 -29.022 28.584   1.00 77.09 37  A 1 
ATOM 281  C CA  . PRO A 1 37  ? -23.771 -29.161 29.761   1.00 77.35 37  A 1 
ATOM 282  C C   . PRO A 1 37  ? -23.495 -30.467 30.515   1.00 79.90 37  A 1 
ATOM 283  O O   . PRO A 1 37  ? -23.420 -31.541 29.919   1.00 76.68 37  A 1 
ATOM 284  C CB  . PRO A 1 37  ? -25.200 -29.099 29.205   1.00 72.67 37  A 1 
ATOM 285  C CG  . PRO A 1 37  ? -25.067 -29.707 27.811   1.00 68.06 37  A 1 
ATOM 286  C CD  . PRO A 1 37  ? -23.659 -29.319 27.372   1.00 71.25 37  A 1 
ATOM 287  N N   . ILE A 1 38  ? -23.385 -30.414 31.835   1.00 79.23 38  A 1 
ATOM 288  C CA  . ILE A 1 38  ? -23.334 -31.613 32.675   1.00 79.76 38  A 1 
ATOM 289  C C   . ILE A 1 38  ? -24.755 -31.901 33.155   1.00 80.54 38  A 1 
ATOM 290  O O   . ILE A 1 38  ? -25.227 -31.340 34.145   1.00 77.26 38  A 1 
ATOM 291  C CB  . ILE A 1 38  ? -22.351 -31.484 33.854   1.00 77.82 38  A 1 
ATOM 292  C CG1 . ILE A 1 38  ? -20.960 -30.985 33.404   1.00 70.93 38  A 1 
ATOM 293  C CG2 . ILE A 1 38  ? -22.213 -32.860 34.539   1.00 68.92 38  A 1 
ATOM 294  C CD1 . ILE A 1 38  ? -20.032 -30.674 34.591   1.00 65.34 38  A 1 
ATOM 295  N N   . GLY A 1 39  ? -25.435 -32.785 32.449   1.00 83.63 39  A 1 
ATOM 296  C CA  . GLY A 1 39  ? -26.781 -33.187 32.838   1.00 84.10 39  A 1 
ATOM 297  C C   . GLY A 1 39  ? -26.795 -33.940 34.181   1.00 86.30 39  A 1 
ATOM 298  O O   . GLY A 1 39  ? -25.889 -34.710 34.510   1.00 84.05 39  A 1 
ATOM 299  N N   . TRP A 1 40  ? -27.895 -33.788 34.935   1.00 88.15 40  A 1 
ATOM 300  C CA  . TRP A 1 40  ? -28.134 -34.502 36.189   1.00 88.95 40  A 1 
ATOM 301  C C   . TRP A 1 40  ? -27.939 -36.018 36.069   1.00 89.43 40  A 1 
ATOM 302  O O   . TRP A 1 40  ? -27.430 -36.673 36.976   1.00 86.83 40  A 1 
ATOM 303  C CB  . TRP A 1 40  ? -29.560 -34.203 36.657   1.00 87.51 40  A 1 
ATOM 304  C CG  . TRP A 1 40  ? -29.966 -34.933 37.901   1.00 86.85 40  A 1 
ATOM 305  C CD1 . TRP A 1 40  ? -30.928 -35.879 37.996   1.00 79.68 40  A 1 
ATOM 306  C CD2 . TRP A 1 40  ? -29.404 -34.798 39.241   1.00 83.50 40  A 1 
ATOM 307  N NE1 . TRP A 1 40  ? -31.011 -36.333 39.312   1.00 78.80 40  A 1 
ATOM 308  C CE2 . TRP A 1 40  ? -30.087 -35.698 40.108   1.00 82.05 40  A 1 
ATOM 309  C CE3 . TRP A 1 40  ? -28.382 -33.999 39.800   1.00 80.20 40  A 1 
ATOM 310  C CZ2 . TRP A 1 40  ? -29.783 -35.797 41.476   1.00 81.74 40  A 1 
ATOM 311  C CZ3 . TRP A 1 40  ? -28.074 -34.100 41.171   1.00 77.88 40  A 1 
ATOM 312  C CH2 . TRP A 1 40  ? -28.768 -34.991 41.999   1.00 78.60 40  A 1 
ATOM 313  N N   . ALA A 1 41  ? -28.296 -36.601 34.918   1.00 88.87 41  A 1 
ATOM 314  C CA  . ALA A 1 41  ? -28.138 -38.020 34.630   1.00 88.47 41  A 1 
ATOM 315  C C   . ALA A 1 41  ? -26.676 -38.507 34.674   1.00 88.62 41  A 1 
ATOM 316  O O   . ALA A 1 41  ? -26.435 -39.687 34.959   1.00 86.38 41  A 1 
ATOM 317  C CB  . ALA A 1 41  ? -28.753 -38.295 33.251   1.00 87.85 41  A 1 
ATOM 318  N N   . VAL A 1 42  ? -25.719 -37.632 34.389   1.00 87.91 42  A 1 
ATOM 319  C CA  . VAL A 1 42  ? -24.285 -37.921 34.479   1.00 87.40 42  A 1 
ATOM 320  C C   . VAL A 1 42  ? -23.810 -37.731 35.919   1.00 88.50 42  A 1 
ATOM 321  O O   . VAL A 1 42  ? -23.230 -38.649 36.496   1.00 87.12 42  A 1 
ATOM 322  C CB  . VAL A 1 42  ? -23.473 -37.043 33.495   1.00 85.57 42  A 1 
ATOM 323  C CG1 . VAL A 1 42  ? -21.971 -37.341 33.582   1.00 77.15 42  A 1 
ATOM 324  C CG2 . VAL A 1 42  ? -23.919 -37.306 32.050   1.00 77.00 42  A 1 
ATOM 325  N N   . LEU A 1 43  ? -24.137 -36.596 36.536   1.00 88.90 43  A 1 
ATOM 326  C CA  . LEU A 1 43  ? -23.697 -36.254 37.889   1.00 88.99 43  A 1 
ATOM 327  C C   . LEU A 1 43  ? -24.175 -37.265 38.954   1.00 89.23 43  A 1 
ATOM 328  O O   . LEU A 1 43  ? -23.390 -37.670 39.809   1.00 87.40 43  A 1 
ATOM 329  C CB  . LEU A 1 43  ? -24.174 -34.837 38.236   1.00 88.16 43  A 1 
ATOM 330  C CG  . LEU A 1 43  ? -23.495 -33.713 37.425   1.00 86.37 43  A 1 
ATOM 331  C CD1 . LEU A 1 43  ? -24.162 -32.371 37.757   1.00 78.52 43  A 1 
ATOM 332  C CD2 . LEU A 1 43  ? -21.998 -33.600 37.739   1.00 78.69 43  A 1 
ATOM 333  N N   . ARG A 1 44  ? -25.420 -37.756 38.856   1.00 89.18 44  A 1 
ATOM 334  C CA  . ARG A 1 44  ? -25.950 -38.770 39.787   1.00 88.80 44  A 1 
ATOM 335  C C   . ARG A 1 44  ? -25.216 -40.116 39.746   1.00 88.71 44  A 1 
ATOM 336  O O   . ARG A 1 44  ? -25.399 -40.926 40.644   1.00 86.54 44  A 1 
ATOM 337  C CB  . ARG A 1 44  ? -27.458 -38.958 39.557   1.00 87.44 44  A 1 
ATOM 338  C CG  . ARG A 1 44  ? -27.790 -39.791 38.301   1.00 81.41 44  A 1 
ATOM 339  C CD  . ARG A 1 44  ? -29.292 -39.922 38.076   1.00 80.47 44  A 1 
ATOM 340  N NE  . ARG A 1 44  ? -29.593 -40.798 36.922   1.00 75.16 44  A 1 
ATOM 341  C CZ  . ARG A 1 44  ? -30.781 -41.295 36.598   1.00 71.04 44  A 1 
ATOM 342  N NH1 . ARG A 1 44  ? -31.851 -41.033 37.303   1.00 64.56 44  A 1 
ATOM 343  N NH2 . ARG A 1 44  ? -30.911 -42.068 35.560   1.00 65.79 44  A 1 
ATOM 344  N N   . ARG A 1 45  ? -24.460 -40.376 38.677   1.00 88.69 45  A 1 
ATOM 345  C CA  . ARG A 1 45  ? -23.665 -41.605 38.513   1.00 88.07 45  A 1 
ATOM 346  C C   . ARG A 1 45  ? -22.271 -41.493 39.125   1.00 88.22 45  A 1 
ATOM 347  O O   . ARG A 1 45  ? -21.564 -42.498 39.156   1.00 84.67 45  A 1 
ATOM 348  C CB  . ARG A 1 45  ? -23.555 -41.981 37.033   1.00 86.03 45  A 1 
ATOM 349  C CG  . ARG A 1 45  ? -24.899 -42.361 36.398   1.00 79.98 45  A 1 
ATOM 350  C CD  . ARG A 1 45  ? -24.691 -42.675 34.913   1.00 75.13 45  A 1 
ATOM 351  N NE  . ARG A 1 45  ? -25.956 -43.012 34.242   1.00 68.36 45  A 1 
ATOM 352  C CZ  . ARG A 1 45  ? -26.100 -43.398 32.980   1.00 62.64 45  A 1 
ATOM 353  N NH1 . ARG A 1 45  ? -25.075 -43.519 32.178   1.00 58.21 45  A 1 
ATOM 354  N NH2 . ARG A 1 45  ? -27.278 -43.649 32.493   1.00 56.63 45  A 1 
ATOM 355  N N   . ALA A 1 46  ? -21.866 -40.308 39.558   1.00 88.40 46  A 1 
ATOM 356  C CA  . ALA A 1 46  ? -20.602 -40.130 40.255   1.00 88.27 46  A 1 
ATOM 357  C C   . ALA A 1 46  ? -20.630 -40.893 41.588   1.00 88.22 46  A 1 
ATOM 358  O O   . ALA A 1 46  ? -21.645 -40.911 42.289   1.00 86.07 46  A 1 
ATOM 359  C CB  . ALA A 1 46  ? -20.327 -38.636 40.435   1.00 88.10 46  A 1 
ATOM 360  N N   . TRP A 1 47  ? -19.516 -41.544 41.919   1.00 87.05 47  A 1 
ATOM 361  C CA  . TRP A 1 47  ? -19.355 -42.263 43.186   1.00 85.16 47  A 1 
ATOM 362  C C   . TRP A 1 47  ? -18.803 -41.361 44.291   1.00 84.66 47  A 1 
ATOM 363  O O   . TRP A 1 47  ? -19.165 -41.527 45.452   1.00 79.76 47  A 1 
ATOM 364  C CB  . TRP A 1 47  ? -18.480 -43.495 42.960   1.00 81.81 47  A 1 
ATOM 365  C CG  . TRP A 1 47  ? -17.065 -43.216 42.546   1.00 78.56 47  A 1 
ATOM 366  C CD1 . TRP A 1 47  ? -16.631 -42.949 41.289   1.00 68.29 47  A 1 
ATOM 367  C CD2 . TRP A 1 47  ? -15.870 -43.179 43.398   1.00 73.93 47  A 1 
ATOM 368  N NE1 . TRP A 1 47  ? -15.248 -42.749 41.293   1.00 66.01 47  A 1 
ATOM 369  C CE2 . TRP A 1 47  ? -14.739 -42.891 42.567   1.00 70.07 47  A 1 
ATOM 370  C CE3 . TRP A 1 47  ? -15.638 -43.382 44.766   1.00 66.36 47  A 1 
ATOM 371  C CZ2 . TRP A 1 47  ? -13.428 -42.807 43.074   1.00 67.18 47  A 1 
ATOM 372  C CZ3 . TRP A 1 47  ? -14.343 -43.299 45.282   1.00 65.41 47  A 1 
ATOM 373  C CH2 . TRP A 1 47  ? -13.238 -43.013 44.446   1.00 65.04 47  A 1 
ATOM 374  N N   . THR A 1 48  ? -17.989 -40.391 43.918   1.00 86.99 48  A 1 
ATOM 375  C CA  . THR A 1 48  ? -17.484 -39.365 44.835   1.00 87.38 48  A 1 
ATOM 376  C C   . THR A 1 48  ? -17.207 -38.076 44.063   1.00 87.63 48  A 1 
ATOM 377  O O   . THR A 1 48  ? -17.220 -38.061 42.831   1.00 86.12 48  A 1 
ATOM 378  C CB  . THR A 1 48  ? -16.238 -39.860 45.596   1.00 84.77 48  A 1 
ATOM 379  O OG1 . THR A 1 48  ? -15.921 -38.957 46.643   1.00 73.11 48  A 1 
ATOM 380  C CG2 . THR A 1 48  ? -14.992 -40.006 44.724   1.00 73.40 48  A 1 
ATOM 381  N N   . TYR A 1 49  ? -16.956 -37.007 44.767   1.00 85.46 49  A 1 
ATOM 382  C CA  . TYR A 1 49  ? -16.459 -35.762 44.207   1.00 86.04 49  A 1 
ATOM 383  C C   . TYR A 1 49  ? -15.327 -35.206 45.071   1.00 85.01 49  A 1 
ATOM 384  O O   . TYR A 1 49  ? -15.225 -35.507 46.266   1.00 82.73 49  A 1 
ATOM 385  C CB  . TYR A 1 49  ? -17.598 -34.753 44.014   1.00 86.28 49  A 1 
ATOM 386  C CG  . TYR A 1 49  ? -18.058 -34.068 45.282   1.00 85.04 49  A 1 
ATOM 387  C CD1 . TYR A 1 49  ? -18.951 -34.701 46.172   1.00 76.97 49  A 1 
ATOM 388  C CD2 . TYR A 1 49  ? -17.560 -32.787 45.603   1.00 77.68 49  A 1 
ATOM 389  C CE1 . TYR A 1 49  ? -19.337 -34.077 47.358   1.00 78.40 49  A 1 
ATOM 390  C CE2 . TYR A 1 49  ? -17.935 -32.151 46.797   1.00 78.11 49  A 1 
ATOM 391  C CZ  . TYR A 1 49  ? -18.820 -32.799 47.678   1.00 85.01 49  A 1 
ATOM 392  O OH  . TYR A 1 49  ? -19.167 -32.182 48.841   1.00 83.53 49  A 1 
ATOM 393  N N   . ARG A 1 50  ? -14.497 -34.363 44.465   1.00 85.12 50  A 1 
ATOM 394  C CA  . ARG A 1 50  ? -13.485 -33.550 45.134   1.00 84.73 50  A 1 
ATOM 395  C C   . ARG A 1 50  ? -13.715 -32.088 44.771   1.00 85.32 50  A 1 
ATOM 396  O O   . ARG A 1 50  ? -13.997 -31.783 43.621   1.00 83.36 50  A 1 
ATOM 397  C CB  . ARG A 1 50  ? -12.087 -34.054 44.744   1.00 81.23 50  A 1 
ATOM 398  C CG  . ARG A 1 50  ? -10.980 -33.325 45.529   1.00 72.43 50  A 1 
ATOM 399  C CD  . ARG A 1 50  ? -9.587  -33.846 45.185   1.00 69.46 50  A 1 
ATOM 400  N NE  . ARG A 1 50  ? -8.594  -33.151 45.997   1.00 62.29 50  A 1 
ATOM 401  C CZ  . ARG A 1 50  ? -7.286  -33.078 45.825   1.00 56.68 50  A 1 
ATOM 402  N NH1 . ARG A 1 50  ? -6.655  -33.741 44.894   1.00 53.59 50  A 1 
ATOM 403  N NH2 . ARG A 1 50  ? -6.577  -32.312 46.595   1.00 52.57 50  A 1 
ATOM 404  N N   . ILE A 1 51  ? -13.588 -31.202 45.744   1.00 84.47 51  A 1 
ATOM 405  C CA  . ILE A 1 51  ? -13.589 -29.766 45.491   1.00 83.44 51  A 1 
ATOM 406  C C   . ILE A 1 51  ? -12.160 -29.361 45.167   1.00 82.25 51  A 1 
ATOM 407  O O   . ILE A 1 51  ? -11.240 -29.637 45.919   1.00 79.21 51  A 1 
ATOM 408  C CB  . ILE A 1 51  ? -14.181 -28.974 46.670   1.00 82.03 51  A 1 
ATOM 409  C CG1 . ILE A 1 51  ? -15.637 -29.420 46.920   1.00 76.98 51  A 1 
ATOM 410  C CG2 . ILE A 1 51  ? -14.120 -27.466 46.366   1.00 74.43 51  A 1 
ATOM 411  C CD1 . ILE A 1 51  ? -16.287 -28.769 48.160   1.00 66.76 51  A 1 
ATOM 412  N N   . GLN A 1 52  ? -11.998 -28.725 44.013   1.00 79.29 52  A 1 
ATOM 413  C CA  . GLN A 1 52  ? -10.783 -28.033 43.653   1.00 79.20 52  A 1 
ATOM 414  C C   . GLN A 1 52  ? -10.938 -26.577 44.088   1.00 79.49 52  A 1 
ATOM 415  O O   . GLN A 1 52  ? -11.771 -25.845 43.547   1.00 78.62 52  A 1 
ATOM 416  C CB  . GLN A 1 52  ? -10.573 -28.166 42.146   1.00 78.38 52  A 1 
ATOM 417  C CG  . GLN A 1 52  ? -9.323  -27.416 41.660   1.00 75.82 52  A 1 
ATOM 418  C CD  . GLN A 1 52  ? -9.173  -27.578 40.149   1.00 75.91 52  A 1 
ATOM 419  O OE1 . GLN A 1 52  ? -9.155  -28.675 39.615   1.00 70.96 52  A 1 
ATOM 420  N NE2 . GLN A 1 52  ? -9.074  -26.495 39.417   1.00 69.33 52  A 1 
ATOM 421  N N   . GLU A 1 53  ? -10.133 -26.189 45.068   1.00 75.64 53  A 1 
ATOM 422  C CA  . GLU A 1 53  ? -10.010 -24.797 45.461   1.00 74.96 53  A 1 
ATOM 423  C C   . GLU A 1 53  ? -9.023  -24.064 44.552   1.00 75.04 53  A 1 
ATOM 424  O O   . GLU A 1 53  ? -8.188  -24.668 43.871   1.00 71.72 53  A 1 
ATOM 425  C CB  . GLU A 1 53  ? -9.629  -24.691 46.942   1.00 71.67 53  A 1 
ATOM 426  C CG  . GLU A 1 53  ? -10.749 -25.253 47.824   1.00 64.58 53  A 1 
ATOM 427  C CD  . GLU A 1 53  ? -10.522 -25.065 49.319   1.00 60.31 53  A 1 
ATOM 428  O OE1 . GLU A 1 53  ? -11.465 -25.405 50.068   1.00 52.86 53  A 1 
ATOM 429  O OE2 . GLU A 1 53  ? -9.437  -24.595 49.707   1.00 53.82 53  A 1 
ATOM 430  N N   . VAL A 1 54  ? -9.138  -22.745 44.514   1.00 72.54 54  A 1 
ATOM 431  C CA  . VAL A 1 54  ? -8.168  -21.914 43.810   1.00 71.37 54  A 1 
ATOM 432  C C   . VAL A 1 54  ? -6.854  -21.987 44.572   1.00 68.72 54  A 1 
ATOM 433  O O   . VAL A 1 54  ? -6.726  -21.462 45.673   1.00 64.06 54  A 1 
ATOM 434  C CB  . VAL A 1 54  ? -8.658  -20.470 43.662   1.00 70.02 54  A 1 
ATOM 435  C CG1 . VAL A 1 54  ? -7.637  -19.616 42.911   1.00 63.48 54  A 1 
ATOM 436  C CG2 . VAL A 1 54  ? -9.973  -20.420 42.867   1.00 62.81 54  A 1 
ATOM 437  N N   . SER A 1 55  ? -5.874  -22.652 43.979   1.00 64.24 55  A 1 
ATOM 438  C CA  . SER A 1 55  ? -4.510  -22.745 44.480   1.00 61.90 55  A 1 
ATOM 439  C C   . SER A 1 55  ? -3.548  -22.149 43.453   1.00 61.68 55  A 1 
ATOM 440  O O   . SER A 1 55  ? -3.936  -21.846 42.325   1.00 56.19 55  A 1 
ATOM 441  C CB  . SER A 1 55  ? -4.181  -24.209 44.802   1.00 57.76 55  A 1 
ATOM 442  O OG  . SER A 1 55  ? -4.121  -24.960 43.611   1.00 52.46 55  A 1 
ATOM 443  N N   . GLY A 1 56  ? -2.276  -22.006 43.825   1.00 56.71 56  A 1 
ATOM 444  C CA  . GLY A 1 56  ? -1.263  -21.539 42.869   1.00 55.79 56  A 1 
ATOM 445  C C   . GLY A 1 56  ? -1.164  -22.408 41.606   1.00 56.84 56  A 1 
ATOM 446  O O   . GLY A 1 56  ? -0.795  -21.916 40.540   1.00 52.80 56  A 1 
ATOM 447  N N   . SER A 1 57  ? -1.534  -23.696 41.699   1.00 57.16 57  A 1 
ATOM 448  C CA  . SER A 1 57  ? -1.543  -24.622 40.569   1.00 57.58 57  A 1 
ATOM 449  C C   . SER A 1 57  ? -2.864  -24.637 39.791   1.00 60.54 57  A 1 
ATOM 450  O O   . SER A 1 57  ? -2.856  -24.975 38.603   1.00 57.00 57  A 1 
ATOM 451  C CB  . SER A 1 57  ? -1.206  -26.033 41.065   1.00 53.14 57  A 1 
ATOM 452  O OG  . SER A 1 57  ? -2.098  -26.426 42.075   1.00 48.47 57  A 1 
ATOM 453  N N   . CYS A 1 58  ? -3.992  -24.292 40.413   1.00 62.81 58  A 1 
ATOM 454  C CA  . CYS A 1 58  ? -5.324  -24.366 39.817   1.00 64.10 58  A 1 
ATOM 455  C C   . CYS A 1 58  ? -6.113  -23.062 40.066   1.00 63.08 58  A 1 
ATOM 456  O O   . CYS A 1 58  ? -6.610  -22.842 41.163   1.00 60.79 58  A 1 
ATOM 457  C CB  . CYS A 1 58  ? -6.106  -25.555 40.398   1.00 64.83 58  A 1 
ATOM 458  S SG  . CYS A 1 58  ? -5.362  -27.215 40.442   1.00 61.57 58  A 1 
ATOM 459  N N   . ASN A 1 59  ? -6.294  -22.221 39.050   1.00 69.45 59  A 1 
ATOM 460  C CA  . ASN A 1 59  ? -6.994  -20.930 39.194   1.00 69.15 59  A 1 
ATOM 461  C C   . ASN A 1 59  ? -8.529  -21.012 39.087   1.00 70.71 59  A 1 
ATOM 462  O O   . ASN A 1 59  ? -9.210  -19.998 39.228   1.00 67.47 59  A 1 
ATOM 463  C CB  . ASN A 1 59  ? -6.438  -19.927 38.172   1.00 64.06 59  A 1 
ATOM 464  C CG  . ASN A 1 59  ? -5.050  -19.432 38.501   1.00 56.42 59  A 1 
ATOM 465  O OD1 . ASN A 1 59  ? -4.504  -19.659 39.554   1.00 47.95 59  A 1 
ATOM 466  N ND2 . ASN A 1 59  ? -4.425  -18.717 37.581   1.00 46.61 59  A 1 
ATOM 467  N N   . LEU A 1 60  ? -9.078  -22.195 38.814   1.00 75.15 60  A 1 
ATOM 468  C CA  . LEU A 1 60  ? -10.515 -22.365 38.638   1.00 76.52 60  A 1 
ATOM 469  C C   . LEU A 1 60  ? -11.102 -23.145 39.821   1.00 78.51 60  A 1 
ATOM 470  O O   . LEU A 1 60  ? -10.739 -24.310 40.003   1.00 77.58 60  A 1 
ATOM 471  C CB  . LEU A 1 60  ? -10.768 -23.077 37.299   1.00 74.28 60  A 1 
ATOM 472  C CG  . LEU A 1 60  ? -12.246 -23.071 36.871   1.00 70.36 60  A 1 
ATOM 473  C CD1 . LEU A 1 60  ? -12.666 -21.689 36.379   1.00 64.28 60  A 1 
ATOM 474  C CD2 . LEU A 1 60  ? -12.473 -24.080 35.756   1.00 63.65 60  A 1 
ATOM 475  N N   . PRO A 1 61  ? -12.035 -22.580 40.589   1.00 81.05 61  A 1 
ATOM 476  C CA  . PRO A 1 61  ? -12.765 -23.364 41.570   1.00 82.48 61  A 1 
ATOM 477  C C   . PRO A 1 61  ? -13.667 -24.356 40.833   1.00 83.63 61  A 1 
ATOM 478  O O   . PRO A 1 61  ? -14.514 -23.956 40.031   1.00 82.75 61  A 1 
ATOM 479  C CB  . PRO A 1 61  ? -13.545 -22.344 42.394   1.00 81.57 61  A 1 
ATOM 480  C CG  . PRO A 1 61  ? -13.761 -21.181 41.431   1.00 76.54 61  A 1 
ATOM 481  C CD  . PRO A 1 61  ? -12.525 -21.211 40.529   1.00 78.98 61  A 1 
ATOM 482  N N   . ALA A 1 62  ? -13.508 -25.645 41.076   1.00 84.76 62  A 1 
ATOM 483  C CA  . ALA A 1 62  ? -14.265 -26.679 40.391   1.00 84.91 62  A 1 
ATOM 484  C C   . ALA A 1 62  ? -14.651 -27.828 41.331   1.00 85.26 62  A 1 
ATOM 485  O O   . ALA A 1 62  ? -13.962 -28.135 42.299   1.00 83.74 62  A 1 
ATOM 486  C CB  . ALA A 1 62  ? -13.469 -27.171 39.172   1.00 84.00 62  A 1 
ATOM 487  N N   . ALA A 1 63  ? -15.760 -28.495 41.017   1.00 87.18 63  A 1 
ATOM 488  C CA  . ALA A 1 63  ? -16.120 -29.768 41.618   1.00 87.48 63  A 1 
ATOM 489  C C   . ALA A 1 63  ? -15.782 -30.885 40.625   1.00 87.54 63  A 1 
ATOM 490  O O   . ALA A 1 63  ? -16.378 -30.975 39.551   1.00 85.79 63  A 1 
ATOM 491  C CB  . ALA A 1 63  ? -17.599 -29.730 42.005   1.00 87.60 63  A 1 
ATOM 492  N N   . ILE A 1 64  ? -14.825 -31.729 40.990   1.00 87.38 64  A 1 
ATOM 493  C CA  . ILE A 1 64  ? -14.376 -32.856 40.172   1.00 86.91 64  A 1 
ATOM 494  C C   . ILE A 1 64  ? -15.179 -34.090 40.581   1.00 87.31 64  A 1 
ATOM 495  O O   . ILE A 1 64  ? -14.972 -34.637 41.659   1.00 85.97 64  A 1 
ATOM 496  C CB  . ILE A 1 64  ? -12.861 -33.093 40.327   1.00 85.59 64  A 1 
ATOM 497  C CG1 . ILE A 1 64  ? -12.054 -31.805 40.076   1.00 82.80 64  A 1 
ATOM 498  C CG2 . ILE A 1 64  ? -12.431 -34.225 39.367   1.00 81.18 64  A 1 
ATOM 499  C CD1 . ILE A 1 64  ? -10.543 -31.942 40.285   1.00 76.22 64  A 1 
ATOM 500  N N   . PHE A 1 65  ? -16.085 -34.528 39.714   1.00 88.51 65  A 1 
ATOM 501  C CA  . PHE A 1 65  ? -16.868 -35.734 39.925   1.00 88.77 65  A 1 
ATOM 502  C C   . PHE A 1 65  ? -16.169 -36.945 39.318   1.00 88.38 65  A 1 
ATOM 503  O O   . PHE A 1 65  ? -15.800 -36.932 38.142   1.00 86.69 65  A 1 
ATOM 504  C CB  . PHE A 1 65  ? -18.267 -35.561 39.339   1.00 89.29 65  A 1 
ATOM 505  C CG  . PHE A 1 65  ? -19.082 -34.492 40.020   1.00 88.99 65  A 1 
ATOM 506  C CD1 . PHE A 1 65  ? -19.874 -34.811 41.142   1.00 79.21 65  A 1 
ATOM 507  C CD2 . PHE A 1 65  ? -19.029 -33.160 39.574   1.00 80.29 65  A 1 
ATOM 508  C CE1 . PHE A 1 65  ? -20.612 -33.825 41.806   1.00 80.04 65  A 1 
ATOM 509  C CE2 . PHE A 1 65  ? -19.755 -32.160 40.239   1.00 79.98 65  A 1 
ATOM 510  C CZ  . PHE A 1 65  ? -20.550 -32.496 41.353   1.00 87.64 65  A 1 
ATOM 511  N N   . TYR A 1 66  ? -16.034 -38.009 40.090   1.00 86.95 66  A 1 
ATOM 512  C CA  . TYR A 1 66  ? -15.447 -39.275 39.660   1.00 86.15 66  A 1 
ATOM 513  C C   . TYR A 1 66  ? -16.549 -40.242 39.237   1.00 86.32 66  A 1 
ATOM 514  O O   . TYR A 1 66  ? -17.404 -40.647 40.042   1.00 84.19 66  A 1 
ATOM 515  C CB  . TYR A 1 66  ? -14.559 -39.848 40.770   1.00 84.72 66  A 1 
ATOM 516  C CG  . TYR A 1 66  ? -13.374 -38.982 41.115   1.00 81.08 66  A 1 
ATOM 517  C CD1 . TYR A 1 66  ? -12.105 -39.257 40.559   1.00 70.40 66  A 1 
ATOM 518  C CD2 . TYR A 1 66  ? -13.502 -37.881 41.993   1.00 69.67 66  A 1 
ATOM 519  C CE1 . TYR A 1 66  ? -10.991 -38.463 40.884   1.00 68.99 66  A 1 
ATOM 520  C CE2 . TYR A 1 66  ? -12.402 -37.082 42.315   1.00 68.17 66  A 1 
ATOM 521  C CZ  . TYR A 1 66  ? -11.141 -37.374 41.755   1.00 75.99 66  A 1 
ATOM 522  O OH  . TYR A 1 66  ? -10.060 -36.591 42.070   1.00 74.87 66  A 1 
ATOM 523  N N   . LEU A 1 67  ? -16.540 -40.635 37.957   1.00 85.89 67  A 1 
ATOM 524  C CA  . LEU A 1 67  ? -17.494 -41.584 37.389   1.00 85.33 67  A 1 
ATOM 525  C C   . LEU A 1 67  ? -16.945 -43.024 37.462   1.00 84.68 67  A 1 
ATOM 526  O O   . LEU A 1 67  ? -15.763 -43.232 37.192   1.00 80.48 67  A 1 
ATOM 527  C CB  . LEU A 1 67  ? -17.821 -41.185 35.934   1.00 84.19 67  A 1 
ATOM 528  C CG  . LEU A 1 67  ? -18.528 -39.827 35.786   1.00 82.01 67  A 1 
ATOM 529  C CD1 . LEU A 1 67  ? -18.619 -39.468 34.295   1.00 73.53 67  A 1 
ATOM 530  C CD2 . LEU A 1 67  ? -19.958 -39.866 36.338   1.00 73.27 67  A 1 
ATOM 531  N N   . PRO A 1 68  ? -17.784 -44.027 37.743   1.00 84.93 68  A 1 
ATOM 532  C CA  . PRO A 1 68  ? -17.310 -45.361 38.105   1.00 82.11 68  A 1 
ATOM 533  C C   . PRO A 1 68  ? -16.599 -46.125 36.996   1.00 80.11 68  A 1 
ATOM 534  O O   . PRO A 1 68  ? -15.550 -46.725 37.236   1.00 73.66 68  A 1 
ATOM 535  C CB  . PRO A 1 68  ? -18.560 -46.108 38.607   1.00 79.92 68  A 1 
ATOM 536  C CG  . PRO A 1 68  ? -19.730 -45.356 37.969   1.00 77.05 68  A 1 
ATOM 537  C CD  . PRO A 1 68  ? -19.223 -43.923 37.905   1.00 80.78 68  A 1 
ATOM 538  N N   . LYS A 1 69  ? -17.136 -46.141 35.769   1.00 76.10 69  A 1 
ATOM 539  C CA  . LYS A 1 69  ? -16.688 -47.101 34.740   1.00 73.34 69  A 1 
ATOM 540  C C   . LYS A 1 69  ? -15.257 -46.903 34.238   1.00 71.19 69  A 1 
ATOM 541  O O   . LYS A 1 69  ? -14.517 -47.869 34.133   1.00 64.59 69  A 1 
ATOM 542  C CB  . LYS A 1 69  ? -17.654 -47.132 33.543   1.00 68.66 69  A 1 
ATOM 543  C CG  . LYS A 1 69  ? -18.946 -47.915 33.833   1.00 61.18 69  A 1 
ATOM 544  C CD  . LYS A 1 69  ? -19.720 -48.172 32.532   1.00 57.42 69  A 1 
ATOM 545  C CE  . LYS A 1 69  ? -20.934 -49.067 32.798   1.00 50.73 69  A 1 
ATOM 546  N NZ  . LYS A 1 69  ? -21.604 -49.518 31.542   1.00 44.69 69  A 1 
ATOM 547  N N   . ARG A 1 70  ? -14.897 -45.702 33.807   1.00 68.21 70  A 1 
ATOM 548  C CA  . ARG A 1 70  ? -13.626 -45.432 33.109   1.00 67.74 70  A 1 
ATOM 549  C C   . ARG A 1 70  ? -12.753 -44.414 33.840   1.00 68.24 70  A 1 
ATOM 550  O O   . ARG A 1 70  ? -12.031 -43.675 33.180   1.00 63.02 70  A 1 
ATOM 551  C CB  . ARG A 1 70  ? -13.868 -45.014 31.640   1.00 62.43 70  A 1 
ATOM 552  C CG  . ARG A 1 70  ? -14.382 -46.145 30.734   1.00 55.69 70  A 1 
ATOM 553  C CD  . ARG A 1 70  ? -14.340 -45.677 29.271   1.00 52.24 70  A 1 
ATOM 554  N NE  . ARG A 1 70  ? -14.838 -46.702 28.332   1.00 45.42 70  A 1 
ATOM 555  C CZ  . ARG A 1 70  ? -14.870 -46.609 27.012   1.00 41.56 70  A 1 
ATOM 556  N NH1 . ARG A 1 70  ? -14.444 -45.539 26.383   1.00 38.73 70  A 1 
ATOM 557  N NH2 . ARG A 1 70  ? -15.326 -47.584 26.278   1.00 37.04 70  A 1 
ATOM 558  N N   . HIS A 1 71  ? -12.855 -44.335 35.152   1.00 71.92 71  A 1 
ATOM 559  C CA  . HIS A 1 71  ? -12.171 -43.304 35.944   1.00 71.70 71  A 1 
ATOM 560  C C   . HIS A 1 71  ? -12.302 -41.898 35.336   1.00 73.45 71  A 1 
ATOM 561  O O   . HIS A 1 71  ? -11.411 -41.060 35.427   1.00 69.47 71  A 1 
ATOM 562  C CB  . HIS A 1 71  ? -10.716 -43.713 36.229   1.00 67.71 71  A 1 
ATOM 563  C CG  . HIS A 1 71  ? -10.636 -44.953 37.066   1.00 61.68 71  A 1 
ATOM 564  N ND1 . HIS A 1 71  ? -10.884 -45.036 38.420   1.00 54.53 71  A 1 
ATOM 565  C CD2 . HIS A 1 71  ? -10.352 -46.231 36.643   1.00 54.03 71  A 1 
ATOM 566  C CE1 . HIS A 1 71  ? -10.735 -46.327 38.793   1.00 50.05 71  A 1 
ATOM 567  N NE2 . HIS A 1 71  ? -10.423 -47.070 37.749   1.00 51.32 71  A 1 
ATOM 568  N N   . ARG A 1 72  ? -13.431 -41.639 34.664   1.00 77.97 72  A 1 
ATOM 569  C CA  . ARG A 1 72  ? -13.672 -40.354 34.015   1.00 80.23 72  A 1 
ATOM 570  C C   . ARG A 1 72  ? -13.947 -39.310 35.084   1.00 81.89 72  A 1 
ATOM 571  O O   . ARG A 1 72  ? -14.877 -39.470 35.869   1.00 80.00 72  A 1 
ATOM 572  C CB  . ARG A 1 72  ? -14.824 -40.431 33.018   1.00 76.48 72  A 1 
ATOM 573  C CG  . ARG A 1 72  ? -14.407 -41.201 31.754   1.00 66.15 72  A 1 
ATOM 574  C CD  . ARG A 1 72  ? -15.559 -41.205 30.750   1.00 63.70 72  A 1 
ATOM 575  N NE  . ARG A 1 72  ? -15.141 -41.806 29.468   1.00 55.24 72  A 1 
ATOM 576  C CZ  . ARG A 1 72  ? -15.888 -41.940 28.382   1.00 50.18 72  A 1 
ATOM 577  N NH1 . ARG A 1 72  ? -17.140 -41.591 28.367   1.00 47.13 72  A 1 
ATOM 578  N NH2 . ARG A 1 72  ? -15.377 -42.447 27.297   1.00 43.29 72  A 1 
ATOM 579  N N   . LYS A 1 73  ? -13.147 -38.239 35.042   1.00 82.40 73  A 1 
ATOM 580  C CA  . LYS A 1 73  ? -13.386 -37.042 35.843   1.00 82.74 73  A 1 
ATOM 581  C C   . LYS A 1 73  ? -14.217 -36.064 35.020   1.00 83.47 73  A 1 
ATOM 582  O O   . LYS A 1 73  ? -13.961 -35.869 33.835   1.00 81.40 73  A 1 
ATOM 583  C CB  . LYS A 1 73  ? -12.055 -36.437 36.330   1.00 80.28 73  A 1 
ATOM 584  C CG  . LYS A 1 73  ? -11.233 -37.419 37.196   1.00 72.82 73  A 1 
ATOM 585  C CD  . LYS A 1 73  ? -9.888  -36.800 37.624   1.00 69.69 73  A 1 
ATOM 586  C CE  . LYS A 1 73  ? -8.956  -37.822 38.285   1.00 61.46 73  A 1 
ATOM 587  N NZ  . LYS A 1 73  ? -7.568  -37.291 38.465   1.00 55.76 73  A 1 
ATOM 588  N N   . VAL A 1 74  ? -15.228 -35.492 35.677   1.00 86.57 74  A 1 
ATOM 589  C CA  . VAL A 1 74  ? -16.073 -34.459 35.080   1.00 87.08 74  A 1 
ATOM 590  C C   . VAL A 1 74  ? -15.948 -33.204 35.925   1.00 87.71 74  A 1 
ATOM 591  O O   . VAL A 1 74  ? -16.209 -33.244 37.126   1.00 86.41 74  A 1 
ATOM 592  C CB  . VAL A 1 74  ? -17.531 -34.924 34.965   1.00 86.03 74  A 1 
ATOM 593  C CG1 . VAL A 1 74  ? -18.415 -33.837 34.366   1.00 75.31 74  A 1 
ATOM 594  C CG2 . VAL A 1 74  ? -17.643 -36.148 34.055   1.00 75.04 74  A 1 
ATOM 595  N N   . CYS A 1 75  ? -15.547 -32.110 35.290   1.00 86.34 75  A 1 
ATOM 596  C CA  . CYS A 1 75  ? -15.336 -30.828 35.943   1.00 85.63 75  A 1 
ATOM 597  C C   . CYS A 1 75  ? -16.630 -30.014 35.926   1.00 86.25 75  A 1 
ATOM 598  O O   . CYS A 1 75  ? -17.069 -29.571 34.863   1.00 83.81 75  A 1 
ATOM 599  C CB  . CYS A 1 75  ? -14.196 -30.093 35.235   1.00 84.18 75  A 1 
ATOM 600  S SG  . CYS A 1 75  ? -12.624 -31.007 35.250   1.00 79.16 75  A 1 
ATOM 601  N N   . GLY A 1 76  ? -17.236 -29.826 37.095   1.00 87.84 76  A 1 
ATOM 602  C CA  . GLY A 1 76  ? -18.452 -29.056 37.273   1.00 87.70 76  A 1 
ATOM 603  C C   . GLY A 1 76  ? -18.179 -27.686 37.894   1.00 88.15 76  A 1 
ATOM 604  O O   . GLY A 1 76  ? -17.304 -27.553 38.740   1.00 86.96 76  A 1 
ATOM 605  N N   . ASN A 1 77  ? -18.971 -26.696 37.513   1.00 88.51 77  A 1 
ATOM 606  C CA  . ASN A 1 77  ? -18.933 -25.388 38.166   1.00 88.99 77  A 1 
ATOM 607  C C   . ASN A 1 77  ? -19.587 -25.479 39.561   1.00 89.39 77  A 1 
ATOM 608  O O   . ASN A 1 77  ? -20.784 -25.755 39.622   1.00 88.57 77  A 1 
ATOM 609  C CB  . ASN A 1 77  ? -19.634 -24.362 37.266   1.00 87.80 77  A 1 
ATOM 610  C CG  . ASN A 1 77  ? -19.610 -22.942 37.825   1.00 86.30 77  A 1 
ATOM 611  O OD1 . ASN A 1 77  ? -19.250 -22.674 38.955   1.00 77.57 77  A 1 
ATOM 612  N ND2 . ASN A 1 77  ? -20.008 -21.973 37.023   1.00 77.74 77  A 1 
ATOM 613  N N   . PRO A 1 78  ? -18.878 -25.177 40.660   1.00 87.15 78  A 1 
ATOM 614  C CA  . PRO A 1 78  ? -19.442 -25.234 42.011   1.00 86.93 78  A 1 
ATOM 615  C C   . PRO A 1 78  ? -20.651 -24.320 42.213   1.00 88.04 78  A 1 
ATOM 616  O O   . PRO A 1 78  ? -21.494 -24.582 43.073   1.00 86.14 78  A 1 
ATOM 617  C CB  . PRO A 1 78  ? -18.303 -24.811 42.943   1.00 85.55 78  A 1 
ATOM 618  C CG  . PRO A 1 78  ? -17.046 -25.106 42.155   1.00 82.20 78  A 1 
ATOM 619  C CD  . PRO A 1 78  ? -17.464 -24.838 40.719   1.00 84.57 78  A 1 
ATOM 620  N N   . LYS A 1 79  ? -20.774 -23.249 41.412   1.00 87.12 79  A 1 
ATOM 621  C CA  . LYS A 1 79  ? -21.906 -22.314 41.468   1.00 86.72 79  A 1 
ATOM 622  C C   . LYS A 1 79  ? -23.157 -22.831 40.731   1.00 87.17 79  A 1 
ATOM 623  O O   . LYS A 1 79  ? -24.239 -22.278 40.899   1.00 84.69 79  A 1 
ATOM 624  C CB  . LYS A 1 79  ? -21.484 -20.934 40.937   1.00 85.58 79  A 1 
ATOM 625  C CG  . LYS A 1 79  ? -20.347 -20.299 41.764   1.00 80.30 79  A 1 
ATOM 626  C CD  . LYS A 1 79  ? -20.010 -18.882 41.263   1.00 75.35 79  A 1 
ATOM 627  C CE  . LYS A 1 79  ? -18.898 -18.263 42.125   1.00 65.58 79  A 1 
ATOM 628  N NZ  . LYS A 1 79  ? -18.550 -16.884 41.714   1.00 58.64 79  A 1 
ATOM 629  N N   . SER A 1 80  ? -23.031 -23.872 39.923   1.00 88.50 80  A 1 
ATOM 630  C CA  . SER A 1 80  ? -24.168 -24.453 39.207   1.00 87.99 80  A 1 
ATOM 631  C C   . SER A 1 80  ? -25.122 -25.162 40.171   1.00 89.08 80  A 1 
ATOM 632  O O   . SER A 1 80  ? -24.701 -25.979 40.991   1.00 87.81 80  A 1 
ATOM 633  C CB  . SER A 1 80  ? -23.698 -25.415 38.116   1.00 85.99 80  A 1 
ATOM 634  O OG  . SER A 1 80  ? -24.801 -26.095 37.555   1.00 75.61 80  A 1 
ATOM 635  N N   . ARG A 1 81  ? -26.435 -24.917 40.024   1.00 88.90 81  A 1 
ATOM 636  C CA  . ARG A 1 81  ? -27.471 -25.572 40.835   1.00 89.33 81  A 1 
ATOM 637  C C   . ARG A 1 81  ? -27.433 -27.096 40.715   1.00 90.20 81  A 1 
ATOM 638  O O   . ARG A 1 81  ? -27.613 -27.795 41.710   1.00 88.70 81  A 1 
ATOM 639  C CB  . ARG A 1 81  ? -28.867 -25.063 40.435   1.00 88.34 81  A 1 
ATOM 640  C CG  . ARG A 1 81  ? -29.121 -23.608 40.873   1.00 76.89 81  A 1 
ATOM 641  C CD  . ARG A 1 81  ? -30.565 -23.212 40.539   1.00 72.02 81  A 1 
ATOM 642  N NE  . ARG A 1 81  ? -30.878 -21.840 40.965   1.00 60.99 81  A 1 
ATOM 643  C CZ  . ARG A 1 81  ? -32.035 -21.203 40.808   1.00 53.47 81  A 1 
ATOM 644  N NH1 . ARG A 1 81  ? -33.055 -21.783 40.223   1.00 48.50 81  A 1 
ATOM 645  N NH2 . ARG A 1 81  ? -32.182 -19.976 41.225   1.00 46.27 81  A 1 
ATOM 646  N N   . GLU A 1 82  ? -27.172 -27.613 39.506   1.00 88.43 82  A 1 
ATOM 647  C CA  . GLU A 1 82  ? -27.094 -29.057 39.290   1.00 88.32 82  A 1 
ATOM 648  C C   . GLU A 1 82  ? -25.874 -29.676 39.982   1.00 89.60 82  A 1 
ATOM 649  O O   . GLU A 1 82  ? -25.987 -30.724 40.614   1.00 88.13 82  A 1 
ATOM 650  C CB  . GLU A 1 82  ? -27.047 -29.393 37.796   1.00 87.16 82  A 1 
ATOM 651  C CG  . GLU A 1 82  ? -28.335 -28.986 37.067   1.00 78.90 82  A 1 
ATOM 652  C CD  . GLU A 1 82  ? -28.413 -29.583 35.653   1.00 70.96 82  A 1 
ATOM 653  O OE1 . GLU A 1 82  ? -29.555 -29.767 35.184   1.00 61.69 82  A 1 
ATOM 654  O OE2 . GLU A 1 82  ? -27.344 -29.891 35.084   1.00 61.61 82  A 1 
ATOM 655  N N   . VAL A 1 83  ? -24.737 -29.002 39.922   1.00 89.77 83  A 1 
ATOM 656  C CA  . VAL A 1 83  ? -23.500 -29.412 40.594   1.00 89.94 83  A 1 
ATOM 657  C C   . VAL A 1 83  ? -23.680 -29.387 42.109   1.00 90.61 83  A 1 
ATOM 658  O O   . VAL A 1 83  ? -23.398 -30.383 42.763   1.00 89.72 83  A 1 
ATOM 659  C CB  . VAL A 1 83  ? -22.317 -28.535 40.137   1.00 89.51 83  A 1 
ATOM 660  C CG1 . VAL A 1 83  ? -21.042 -28.834 40.932   1.00 82.16 83  A 1 
ATOM 661  C CG2 . VAL A 1 83  ? -22.020 -28.787 38.657   1.00 81.16 83  A 1 
ATOM 662  N N   . GLN A 1 84  ? -24.250 -28.321 42.670   1.00 89.22 84  A 1 
ATOM 663  C CA  . GLN A 1 84  ? -24.544 -28.238 44.105   1.00 89.33 84  A 1 
ATOM 664  C C   . GLN A 1 84  ? -25.508 -29.338 44.568   1.00 89.87 84  A 1 
ATOM 665  O O   . GLN A 1 84  ? -25.330 -29.925 45.635   1.00 88.76 84  A 1 
ATOM 666  C CB  . GLN A 1 84  ? -25.146 -26.870 44.432   1.00 88.73 84  A 1 
ATOM 667  C CG  . GLN A 1 84  ? -24.125 -25.732 44.345   1.00 84.98 84  A 1 
ATOM 668  C CD  . GLN A 1 84  ? -24.758 -24.370 44.621   1.00 83.40 84  A 1 
ATOM 669  O OE1 . GLN A 1 84  ? -25.939 -24.256 44.935   1.00 74.95 84  A 1 
ATOM 670  N NE2 . GLN A 1 84  ? -23.999 -23.307 44.526   1.00 70.77 84  A 1 
ATOM 671  N N   . ARG A 1 85  ? -26.521 -29.644 43.763   1.00 91.32 85  A 1 
ATOM 672  C CA  . ARG A 1 85  ? -27.448 -30.747 44.047   1.00 91.99 85  A 1 
ATOM 673  C C   . ARG A 1 85  ? -26.736 -32.097 44.045   1.00 91.96 85  A 1 
ATOM 674  O O   . ARG A 1 85  ? -26.993 -32.924 44.919   1.00 90.39 85  A 1 
ATOM 675  C CB  . ARG A 1 85  ? -28.610 -30.703 43.039   1.00 90.76 85  A 1 
ATOM 676  C CG  . ARG A 1 85  ? -29.706 -31.714 43.383   1.00 83.89 85  A 1 
ATOM 677  C CD  . ARG A 1 85  ? -30.839 -31.652 42.350   1.00 82.09 85  A 1 
ATOM 678  N NE  . ARG A 1 85  ? -31.909 -32.600 42.672   1.00 73.88 85  A 1 
ATOM 679  C CZ  . ARG A 1 85  ? -33.004 -32.818 41.952   1.00 69.82 85  A 1 
ATOM 680  N NH1 . ARG A 1 85  ? -33.215 -32.177 40.825   1.00 63.68 85  A 1 
ATOM 681  N NH2 . ARG A 1 85  ? -33.893 -33.675 42.351   1.00 61.14 85  A 1 
ATOM 682  N N   . ALA A 1 86  ? -25.825 -32.320 43.084   1.00 91.06 86  A 1 
ATOM 683  C CA  . ALA A 1 86  ? -25.032 -33.533 43.004   1.00 90.19 86  A 1 
ATOM 684  C C   . ALA A 1 86  ? -24.062 -33.667 44.187   1.00 90.36 86  A 1 
ATOM 685  O O   . ALA A 1 86  ? -23.977 -34.749 44.773   1.00 89.03 86  A 1 
ATOM 686  C CB  . ALA A 1 86  ? -24.296 -33.565 41.660   1.00 89.75 86  A 1 
ATOM 687  N N   . MET A 1 87  ? -23.408 -32.579 44.600   1.00 89.04 87  A 1 
ATOM 688  C CA  . MET A 1 87  ? -22.548 -32.539 45.785   1.00 88.59 87  A 1 
ATOM 689  C C   . MET A 1 87  ? -23.327 -32.926 47.042   1.00 88.69 87  A 1 
ATOM 690  O O   . MET A 1 87  ? -22.953 -33.891 47.713   1.00 87.15 87  A 1 
ATOM 691  C CB  . MET A 1 87  ? -21.920 -31.154 45.939   1.00 87.88 87  A 1 
ATOM 692  C CG  . MET A 1 87  ? -20.869 -30.860 44.861   1.00 85.50 87  A 1 
ATOM 693  S SD  . MET A 1 87  ? -20.342 -29.121 44.788   1.00 83.50 87  A 1 
ATOM 694  C CE  . MET A 1 87  ? -19.521 -28.955 46.388   1.00 72.55 87  A 1 
ATOM 695  N N   . LYS A 1 88  ? -24.492 -32.294 47.278   1.00 88.90 88  A 1 
ATOM 696  C CA  . LYS A 1 88  ? -25.358 -32.635 48.421   1.00 89.31 88  A 1 
ATOM 697  C C   . LYS A 1 88  ? -25.796 -34.102 48.422   1.00 89.21 88  A 1 
ATOM 698  O O   . LYS A 1 88  ? -25.846 -34.736 49.471   1.00 87.40 88  A 1 
ATOM 699  C CB  . LYS A 1 88  ? -26.593 -31.728 48.441   1.00 89.21 88  A 1 
ATOM 700  C CG  . LYS A 1 88  ? -26.255 -30.290 48.878   1.00 80.88 88  A 1 
ATOM 701  C CD  . LYS A 1 88  ? -27.516 -29.416 48.896   1.00 78.73 88  A 1 
ATOM 702  C CE  . LYS A 1 88  ? -27.140 -27.998 49.331   1.00 67.58 88  A 1 
ATOM 703  N NZ  . LYS A 1 88  ? -28.324 -27.106 49.470   1.00 59.99 88  A 1 
ATOM 704  N N   . LEU A 1 89  ? -26.117 -34.657 47.252   1.00 90.43 89  A 1 
ATOM 705  C CA  . LEU A 1 89  ? -26.485 -36.064 47.118   1.00 89.83 89  A 1 
ATOM 706  C C   . LEU A 1 89  ? -25.317 -36.992 47.488   1.00 89.90 89  A 1 
ATOM 707  O O   . LEU A 1 89  ? -25.520 -37.998 48.172   1.00 87.65 89  A 1 
ATOM 708  C CB  . LEU A 1 89  ? -26.958 -36.330 45.680   1.00 88.91 89  A 1 
ATOM 709  C CG  . LEU A 1 89  ? -27.445 -37.779 45.450   1.00 82.37 89  A 1 
ATOM 710  C CD1 . LEU A 1 89  ? -28.849 -37.990 46.028   1.00 72.01 89  A 1 
ATOM 711  C CD2 . LEU A 1 89  ? -27.483 -38.094 43.964   1.00 72.02 89  A 1 
ATOM 712  N N   . LEU A 1 90  ? -24.106 -36.679 47.020   1.00 88.92 90  A 1 
ATOM 713  C CA  . LEU A 1 90  ? -22.905 -37.467 47.294   1.00 87.93 90  A 1 
ATOM 714  C C   . LEU A 1 90  ? -22.480 -37.350 48.754   1.00 87.76 90  A 1 
ATOM 715  O O   . LEU A 1 90  ? -22.159 -38.364 49.357   1.00 84.90 90  A 1 
ATOM 716  C CB  . LEU A 1 90  ? -21.782 -37.046 46.334   1.00 87.07 90  A 1 
ATOM 717  C CG  . LEU A 1 90  ? -22.012 -37.515 44.884   1.00 85.71 90  A 1 
ATOM 718  C CD1 . LEU A 1 90  ? -21.002 -36.854 43.951   1.00 75.52 90  A 1 
ATOM 719  C CD2 . LEU A 1 90  ? -21.860 -39.032 44.740   1.00 76.36 90  A 1 
ATOM 720  N N   . ASP A 1 91  ? -22.594 -36.170 49.360   1.00 85.71 91  A 1 
ATOM 721  C CA  . ASP A 1 91  ? -22.337 -35.980 50.791   1.00 84.59 91  A 1 
ATOM 722  C C   . ASP A 1 91  ? -23.278 -36.820 51.658   1.00 84.44 91  A 1 
ATOM 723  O O   . ASP A 1 91  ? -22.850 -37.472 52.607   1.00 82.37 91  A 1 
ATOM 724  C CB  . ASP A 1 91  ? -22.522 -34.500 51.170   1.00 82.98 91  A 1 
ATOM 725  C CG  . ASP A 1 91  ? -21.432 -33.605 50.604   1.00 79.13 91  A 1 
ATOM 726  O OD1 . ASP A 1 91  ? -20.315 -34.128 50.398   1.00 71.20 91  A 1 
ATOM 727  O OD2 . ASP A 1 91  ? -21.734 -32.410 50.393   1.00 70.90 91  A 1 
ATOM 728  N N   . ALA A 1 92  ? -24.565 -36.856 51.300   1.00 86.26 92  A 1 
ATOM 729  C CA  . ALA A 1 92  ? -25.540 -37.685 51.996   1.00 86.60 92  A 1 
ATOM 730  C C   . ALA A 1 92  ? -25.208 -39.182 51.854   1.00 86.04 92  A 1 
ATOM 731  O O   . ALA A 1 92  ? -25.223 -39.916 52.845   1.00 82.88 92  A 1 
ATOM 732  C CB  . ALA A 1 92  ? -26.936 -37.352 51.475   1.00 86.55 92  A 1 
ATOM 733  N N   . ARG A 1 93  ? -24.853 -39.626 50.635   1.00 86.85 93  A 1 
ATOM 734  C CA  . ARG A 1 93  ? -24.453 -41.022 50.396   1.00 85.97 93  A 1 
ATOM 735  C C   . ARG A 1 93  ? -23.178 -41.394 51.138   1.00 85.20 93  A 1 
ATOM 736  O O   . ARG A 1 93  ? -23.144 -42.453 51.764   1.00 81.71 93  A 1 
ATOM 737  C CB  . ARG A 1 93  ? -24.273 -41.280 48.896   1.00 84.47 93  A 1 
ATOM 738  C CG  . ARG A 1 93  ? -25.618 -41.422 48.181   1.00 76.86 93  A 1 
ATOM 739  C CD  . ARG A 1 93  ? -25.359 -41.652 46.691   1.00 76.67 93  A 1 
ATOM 740  N NE  . ARG A 1 93  ? -26.616 -41.864 45.951   1.00 70.32 93  A 1 
ATOM 741  C CZ  . ARG A 1 93  ? -26.725 -42.110 44.653   1.00 67.22 93  A 1 
ATOM 742  N NH1 . ARG A 1 93  ? -25.664 -42.177 43.889   1.00 62.97 93  A 1 
ATOM 743  N NH2 . ARG A 1 93  ? -27.886 -42.279 44.113   1.00 60.03 93  A 1 
ATOM 744  N N   . ASN A 1 94  ? -22.177 -40.549 51.138   1.00 83.05 94  A 1 
ATOM 745  C CA  . ASN A 1 94  ? -20.906 -40.800 51.809   1.00 80.20 94  A 1 
ATOM 746  C C   . ASN A 1 94  ? -21.060 -40.795 53.335   1.00 79.33 94  A 1 
ATOM 747  O O   . ASN A 1 94  ? -20.471 -41.643 54.003   1.00 74.79 94  A 1 
ATOM 748  C CB  . ASN A 1 94  ? -19.854 -39.787 51.327   1.00 77.28 94  A 1 
ATOM 749  C CG  . ASN A 1 94  ? -19.393 -40.060 49.906   1.00 70.55 94  A 1 
ATOM 750  O OD1 . ASN A 1 94  ? -19.687 -41.069 49.291   1.00 61.68 94  A 1 
ATOM 751  N ND2 . ASN A 1 94  ? -18.629 -39.156 49.333   1.00 62.06 94  A 1 
ATOM 752  N N   . LYS A 1 95  ? -21.918 -39.938 53.902   1.00 78.65 95  A 1 
ATOM 753  C CA  . LYS A 1 95  ? -22.269 -40.001 55.330   1.00 80.02 95  A 1 
ATOM 754  C C   . LYS A 1 95  ? -22.950 -41.316 55.706   1.00 78.99 95  A 1 
ATOM 755  O O   . LYS A 1 95  ? -22.654 -41.867 56.764   1.00 75.78 95  A 1 
ATOM 756  C CB  . LYS A 1 95  ? -23.164 -38.822 55.721   1.00 78.40 95  A 1 
ATOM 757  C CG  . LYS A 1 95  ? -22.347 -37.530 55.907   1.00 69.57 95  A 1 
ATOM 758  C CD  . LYS A 1 95  ? -23.266 -36.363 56.294   1.00 66.56 95  A 1 
ATOM 759  C CE  . LYS A 1 95  ? -22.427 -35.096 56.463   1.00 56.89 95  A 1 
ATOM 760  N NZ  . LYS A 1 95  ? -23.219 -33.906 56.852   1.00 51.21 95  A 1 
ATOM 761  N N   . VAL A 1 96  ? -23.844 -41.829 54.882   1.00 77.98 96  A 1 
ATOM 762  C CA  . VAL A 1 96  ? -24.491 -43.131 55.111   1.00 77.70 96  A 1 
ATOM 763  C C   . VAL A 1 96  ? -23.459 -44.251 55.025   1.00 76.27 96  A 1 
ATOM 764  O O   . VAL A 1 96  ? -23.427 -45.114 55.902   1.00 72.60 96  A 1 
ATOM 765  C CB  . VAL A 1 96  ? -25.660 -43.362 54.139   1.00 76.96 96  A 1 
ATOM 766  C CG1 . VAL A 1 96  ? -26.253 -44.770 54.267   1.00 68.15 96  A 1 
ATOM 767  C CG2 . VAL A 1 96  ? -26.795 -42.373 54.423   1.00 69.32 96  A 1 
ATOM 768  N N   . PHE A 1 97  ? -22.545 -44.215 54.038   1.00 70.30 97  A 1 
ATOM 769  C CA  . PHE A 1 97  ? -21.487 -45.211 53.898   1.00 69.67 97  A 1 
ATOM 770  C C   . PHE A 1 97  ? -20.493 -45.184 55.062   1.00 66.87 97  A 1 
ATOM 771  O O   . PHE A 1 97  ? -20.122 -46.242 55.571   1.00 66.61 97  A 1 
ATOM 772  C CB  . PHE A 1 97  ? -20.764 -45.017 52.554   1.00 67.68 97  A 1 
ATOM 773  C CG  . PHE A 1 97  ? -20.859 -46.227 51.665   1.00 61.65 97  A 1 
ATOM 774  C CD1 . PHE A 1 97  ? -19.947 -47.289 51.816   1.00 58.45 97  A 1 
ATOM 775  C CD2 . PHE A 1 97  ? -21.878 -46.328 50.709   1.00 56.07 97  A 1 
ATOM 776  C CE1 . PHE A 1 97  ? -20.045 -48.427 51.004   1.00 50.60 97  A 1 
ATOM 777  C CE2 . PHE A 1 97  ? -21.982 -47.472 49.894   1.00 50.42 97  A 1 
ATOM 778  C CZ  . PHE A 1 97  ? -21.065 -48.525 50.035   1.00 51.44 97  A 1 
ATOM 779  N N   . ALA A 1 98  ? -20.113 -44.001 55.535   1.00 67.15 98  A 1 
ATOM 780  C CA  . ALA A 1 98  ? -19.237 -43.855 56.694   1.00 66.04 98  A 1 
ATOM 781  C C   . ALA A 1 98  ? -19.888 -44.420 57.971   1.00 62.92 98  A 1 
ATOM 782  O O   . ALA A 1 98  ? -19.234 -45.135 58.731   1.00 62.54 98  A 1 
ATOM 783  C CB  . ALA A 1 98  ? -18.879 -42.368 56.862   1.00 65.93 98  A 1 
ATOM 784  N N   . LYS A 1 99  ? -21.191 -44.171 58.164   1.00 64.75 99  A 1 
ATOM 785  C CA  . LYS A 1 99  ? -21.934 -44.782 59.276   1.00 64.99 99  A 1 
ATOM 786  C C   . LYS A 1 99  ? -22.006 -46.307 59.157   1.00 61.08 99  A 1 
ATOM 787  O O   . LYS A 1 99  ? -21.860 -46.988 60.174   1.00 62.77 99  A 1 
ATOM 788  C CB  . LYS A 1 99  ? -23.344 -44.203 59.380   1.00 67.28 99  A 1 
ATOM 789  C CG  . LYS A 1 99  ? -23.358 -42.847 60.093   1.00 60.49 99  A 1 
ATOM 790  C CD  . LYS A 1 99  ? -24.810 -42.388 60.316   1.00 57.97 99  A 1 
ATOM 791  C CE  . LYS A 1 99  ? -24.847 -41.101 61.142   1.00 50.79 99  A 1 
ATOM 792  N NZ  . LYS A 1 99  ? -26.236 -40.736 61.541   1.00 44.17 99  A 1 
ATOM 793  N N   . LEU A 1 100 ? -22.202 -46.840 57.968   1.00 58.73 100 A 1 
ATOM 794  C CA  . LEU A 1 100 ? -22.211 -48.295 57.753   1.00 56.52 100 A 1 
ATOM 795  C C   . LEU A 1 100 ? -20.839 -48.912 58.043   1.00 54.55 100 A 1 
ATOM 796  O O   . LEU A 1 100 ? -20.785 -49.937 58.715   1.00 54.20 100 A 1 
ATOM 797  C CB  . LEU A 1 100 ? -22.674 -48.635 56.322   1.00 58.88 100 A 1 
ATOM 798  C CG  . LEU A 1 100 ? -24.100 -49.221 56.292   1.00 52.06 100 A 1 
ATOM 799  C CD1 . LEU A 1 100 ? -25.062 -48.294 55.535   1.00 48.40 100 A 1 
ATOM 800  C CD2 . LEU A 1 100 ? -24.114 -50.582 55.624   1.00 52.96 100 A 1 
ATOM 801  N N   . HIS A 1 101 ? -19.746 -48.300 57.599   1.00 51.59 101 A 1 
ATOM 802  C CA  . HIS A 1 101 ? -18.397 -48.782 57.896   1.00 51.48 101 A 1 
ATOM 803  C C   . HIS A 1 101 ? -18.057 -48.706 59.380   1.00 47.43 101 A 1 
ATOM 804  O O   . HIS A 1 101 ? -17.463 -49.644 59.910   1.00 49.46 101 A 1 
ATOM 805  C CB  . HIS A 1 101 ? -17.361 -48.029 57.051   1.00 51.06 101 A 1 
ATOM 806  C CG  . HIS A 1 101 ? -16.979 -48.810 55.822   1.00 47.81 101 A 1 
ATOM 807  N ND1 . HIS A 1 101 ? -16.168 -49.917 55.806   1.00 43.77 101 A 1 
ATOM 808  C CD2 . HIS A 1 101 ? -17.380 -48.600 54.534   1.00 43.50 101 A 1 
ATOM 809  C CE1 . HIS A 1 101 ? -16.080 -50.358 54.533   1.00 41.06 101 A 1 
ATOM 810  N NE2 . HIS A 1 101 ? -16.809 -49.585 53.732   1.00 41.06 101 A 1 
ATOM 811  N N   . HIS A 1 102 ? -18.477 -47.659 60.094   1.00 47.96 102 A 1 
ATOM 812  C CA  . HIS A 1 102 ? -18.269 -47.564 61.535   1.00 46.25 102 A 1 
ATOM 813  C C   . HIS A 1 102 ? -19.041 -48.644 62.300   1.00 42.89 102 A 1 
ATOM 814  O O   . HIS A 1 102 ? -18.492 -49.258 63.217   1.00 42.35 102 A 1 
ATOM 815  C CB  . HIS A 1 102 ? -18.606 -46.154 62.034   1.00 45.52 102 A 1 
ATOM 816  C CG  . HIS A 1 102 ? -17.413 -45.480 62.647   1.00 43.39 102 A 1 
ATOM 817  N ND1 . HIS A 1 102 ? -16.596 -46.007 63.621   1.00 39.75 102 A 1 
ATOM 818  C CD2 . HIS A 1 102 ? -16.903 -44.249 62.344   1.00 39.88 102 A 1 
ATOM 819  C CE1 . HIS A 1 102 ? -15.624 -45.117 63.891   1.00 39.20 102 A 1 
ATOM 820  N NE2 . HIS A 1 102 ? -15.774 -44.031 63.140   1.00 37.53 102 A 1 
ATOM 821  N N   . ASN A 1 103 ? -20.271 -48.931 61.901   1.00 52.99 103 A 1 
ATOM 822  C CA  . ASN A 1 103 ? -21.063 -49.983 62.551   1.00 55.59 103 A 1 
ATOM 823  C C   . ASN A 1 103 ? -20.552 -51.398 62.253   1.00 50.38 103 A 1 
ATOM 824  O O   . ASN A 1 103 ? -20.738 -52.290 63.073   1.00 48.97 103 A 1 
ATOM 825  C CB  . ASN A 1 103 ? -22.540 -49.843 62.157   1.00 54.54 103 A 1 
ATOM 826  C CG  . ASN A 1 103 ? -23.324 -48.896 63.059   1.00 49.88 103 A 1 
ATOM 827  O OD1 . ASN A 1 103 ? -22.858 -48.347 64.036   1.00 47.68 103 A 1 
ATOM 828  N ND2 . ASN A 1 103 ? -24.595 -48.691 62.766   1.00 46.77 103 A 1 
ATOM 829  N N   . THR A 1 104 ? -19.902 -51.637 61.110   1.00 44.53 104 A 1 
ATOM 830  C CA  . THR A 1 104 ? -19.336 -52.967 60.816   1.00 45.34 104 A 1 
ATOM 831  C C   . THR A 1 104 ? -18.031 -53.235 61.561   1.00 43.96 104 A 1 
ATOM 832  O O   . THR A 1 104 ? -17.777 -54.391 61.890   1.00 42.10 104 A 1 
ATOM 833  C CB  . THR A 1 104 ? -19.133 -53.212 59.312   1.00 43.91 104 A 1 
ATOM 834  O OG1 . THR A 1 104 ? -18.786 -52.042 58.616   1.00 39.63 104 A 1 
ATOM 835  C CG2 . THR A 1 104 ? -20.408 -53.745 58.664   1.00 42.09 104 A 1 
ATOM 836  N N   . GLN A 1 105 ? -17.237 -52.216 61.890   1.00 39.01 105 A 1 
ATOM 837  C CA  . GLN A 1 105 ? -16.020 -52.415 62.690   1.00 39.89 105 A 1 
ATOM 838  C C   . GLN A 1 105 ? -16.317 -52.741 64.162   1.00 37.01 105 A 1 
ATOM 839  O O   . GLN A 1 105 ? -15.614 -53.570 64.743   1.00 36.47 105 A 1 
ATOM 840  C CB  . GLN A 1 105 ? -15.100 -51.196 62.597   1.00 39.69 105 A 1 
ATOM 841  C CG  . GLN A 1 105 ? -14.289 -51.202 61.301   1.00 37.14 105 A 1 
ATOM 842  C CD  . GLN A 1 105 ? -13.195 -50.123 61.283   1.00 34.30 105 A 1 
ATOM 843  O OE1 . GLN A 1 105 ? -13.172 -49.189 62.063   1.00 31.22 105 A 1 
ATOM 844  N NE2 . GLN A 1 105 ? -12.235 -50.212 60.384   1.00 32.66 105 A 1 
ATOM 845  N N   . THR A 1 106 ? -17.343 -52.163 64.761   1.00 41.89 106 A 1 
ATOM 846  C CA  . THR A 1 106 ? -17.682 -52.457 66.166   1.00 43.72 106 A 1 
ATOM 847  C C   . THR A 1 106 ? -18.215 -53.878 66.380   1.00 42.56 106 A 1 
ATOM 848  O O   . THR A 1 106 ? -18.110 -54.399 67.486   1.00 40.49 106 A 1 
ATOM 849  C CB  . THR A 1 106 ? -18.701 -51.459 66.727   1.00 40.45 106 A 1 
ATOM 850  O OG1 . THR A 1 106 ? -19.697 -51.140 65.788   1.00 36.48 106 A 1 
ATOM 851  C CG2 . THR A 1 106 ? -18.030 -50.146 67.128   1.00 38.37 106 A 1 
ATOM 852  N N   . PHE A 1 107 ? -18.755 -54.533 65.371   1.00 36.31 107 A 1 
ATOM 853  C CA  . PHE A 1 107 ? -19.291 -55.902 65.468   1.00 38.99 107 A 1 
ATOM 854  C C   . PHE A 1 107 ? -18.257 -57.010 65.201   1.00 37.51 107 A 1 
ATOM 855  O O   . PHE A 1 107 ? -18.615 -58.190 65.225   1.00 37.15 107 A 1 
ATOM 856  C CB  . PHE A 1 107 ? -20.564 -56.040 64.629   1.00 36.55 107 A 1 
ATOM 857  C CG  . PHE A 1 107 ? -21.810 -56.154 65.477   1.00 37.09 107 A 1 
ATOM 858  C CD1 . PHE A 1 107 ? -22.218 -57.405 65.969   1.00 35.38 107 A 1 
ATOM 859  C CD2 . PHE A 1 107 ? -22.547 -54.999 65.802   1.00 37.31 107 A 1 
ATOM 860  C CE1 . PHE A 1 107 ? -23.370 -57.505 66.769   1.00 31.67 107 A 1 
ATOM 861  C CE2 . PHE A 1 107 ? -23.692 -55.103 66.604   1.00 31.28 107 A 1 
ATOM 862  C CZ  . PHE A 1 107 ? -24.115 -56.350 67.083   1.00 33.65 107 A 1 
ATOM 863  N N   . GLN A 1 108 ? -16.979 -56.689 64.976   1.00 39.52 108 A 1 
ATOM 864  C CA  . GLN A 1 108 ? -15.919 -57.699 64.971   1.00 40.37 108 A 1 
ATOM 865  C C   . GLN A 1 108 ? -15.511 -58.090 66.402   1.00 37.18 108 A 1 
ATOM 866  O O   . GLN A 1 108 ? -14.342 -58.152 66.754   1.00 36.47 108 A 1 
ATOM 867  C CB  . GLN A 1 108 ? -14.717 -57.266 64.119   1.00 40.50 108 A 1 
ATOM 868  C CG  . GLN A 1 108 ? -15.003 -57.315 62.617   1.00 38.76 108 A 1 
ATOM 869  C CD  . GLN A 1 108 ? -13.747 -57.094 61.770   1.00 35.79 108 A 1 
ATOM 870  O OE1 . GLN A 1 108 ? -12.673 -56.747 62.225   1.00 34.01 108 A 1 
ATOM 871  N NE2 . GLN A 1 108 ? -13.819 -57.314 60.464   1.00 34.07 108 A 1 
ATOM 872  N N   . GLY A 1 109 ? -16.489 -58.407 67.226   1.00 39.76 109 A 1 
ATOM 873  C CA  . GLY A 1 109 ? -16.251 -59.302 68.349   1.00 41.27 109 A 1 
ATOM 874  C C   . GLY A 1 109 ? -15.793 -60.665 67.819   1.00 39.51 109 A 1 
ATOM 875  O O   . GLY A 1 109 ? -16.169 -61.043 66.708   1.00 37.08 109 A 1 
ATOM 876  N N   . PRO A 1 110 ? -14.998 -61.439 68.630   1.00 33.78 110 A 1 
ATOM 877  C CA  . PRO A 1 110 ? -14.467 -62.737 68.222   1.00 36.87 110 A 1 
ATOM 878  C C   . PRO A 1 110 ? -15.588 -63.791 68.181   1.00 36.69 110 A 1 
ATOM 879  O O   . PRO A 1 110 ? -15.613 -64.724 68.968   1.00 34.72 110 A 1 
ATOM 880  C CB  . PRO A 1 110 ? -13.360 -63.041 69.243   1.00 33.51 110 A 1 
ATOM 881  C CG  . PRO A 1 110 ? -13.883 -62.377 70.513   1.00 34.13 110 A 1 
ATOM 882  C CD  . PRO A 1 110 ? -14.602 -61.129 69.982   1.00 40.04 110 A 1 
ATOM 883  N N   . HIS A 1 111 ? -16.577 -63.572 67.290   1.00 36.11 111 A 1 
ATOM 884  C CA  . HIS A 1 111 ? -17.628 -64.552 67.123   1.00 40.44 111 A 1 
ATOM 885  C C   . HIS A 1 111 ? -17.028 -65.812 66.509   1.00 37.23 111 A 1 
ATOM 886  O O   . HIS A 1 111 ? -16.540 -65.821 65.380   1.00 35.58 111 A 1 
ATOM 887  C CB  . HIS A 1 111 ? -18.816 -64.000 66.345   1.00 38.83 111 A 1 
ATOM 888  C CG  . HIS A 1 111 ? -19.805 -63.323 67.264   1.00 36.65 111 A 1 
ATOM 889  N ND1 . HIS A 1 111 ? -20.599 -63.947 68.206   1.00 35.62 111 A 1 
ATOM 890  C CD2 . HIS A 1 111 ? -20.065 -61.987 67.369   1.00 35.13 111 A 1 
ATOM 891  C CE1 . HIS A 1 111 ? -21.308 -63.015 68.857   1.00 34.29 111 A 1 
ATOM 892  N NE2 . HIS A 1 111 ? -21.013 -61.806 68.380   1.00 33.81 111 A 1 
ATOM 893  N N   . ALA A 1 112 ? -17.076 -66.922 67.303   1.00 35.50 112 A 1 
ATOM 894  C CA  . ALA A 1 112 ? -16.702 -68.251 66.873   1.00 38.86 112 A 1 
ATOM 895  C C   . ALA A 1 112 ? -17.395 -68.561 65.541   1.00 36.16 112 A 1 
ATOM 896  O O   . ALA A 1 112 ? -18.620 -68.478 65.418   1.00 35.41 112 A 1 
ATOM 897  C CB  . ALA A 1 112 ? -17.088 -69.250 67.966   1.00 39.02 112 A 1 
ATOM 898  N N   . VAL A 1 113 ? -16.586 -68.928 64.561   1.00 35.74 113 A 1 
ATOM 899  C CA  . VAL A 1 113 ? -17.030 -69.294 63.209   1.00 36.47 113 A 1 
ATOM 900  C C   . VAL A 1 113 ? -17.828 -70.597 63.286   1.00 33.35 113 A 1 
ATOM 901  O O   . VAL A 1 113 ? -17.312 -71.671 62.984   1.00 32.32 113 A 1 
ATOM 902  C CB  . VAL A 1 113 ? -15.832 -69.396 62.239   1.00 36.18 113 A 1 
ATOM 903  C CG1 . VAL A 1 113 ? -16.266 -69.657 60.798   1.00 33.21 113 A 1 
ATOM 904  C CG2 . VAL A 1 113 ? -14.986 -68.107 62.242   1.00 38.85 113 A 1 
ATOM 905  N N   . LYS A 1 114 ? -19.076 -70.535 63.771   1.00 33.31 114 A 1 
ATOM 906  C CA  . LYS A 1 114 ? -19.978 -71.678 63.647   1.00 37.26 114 A 1 
ATOM 907  C C   . LYS A 1 114 ? -20.219 -71.929 62.160   1.00 33.89 114 A 1 
ATOM 908  O O   . LYS A 1 114 ? -20.625 -71.046 61.412   1.00 32.77 114 A 1 
ATOM 909  C CB  . LYS A 1 114 ? -21.292 -71.487 64.419   1.00 37.20 114 A 1 
ATOM 910  C CG  . LYS A 1 114 ? -21.201 -72.128 65.820   1.00 35.40 114 A 1 
ATOM 911  C CD  . LYS A 1 114 ? -22.550 -72.079 66.550   1.00 33.83 114 A 1 
ATOM 912  C CE  . LYS A 1 114 ? -22.454 -72.811 67.890   1.00 29.76 114 A 1 
ATOM 913  N NZ  . LYS A 1 114 ? -23.729 -72.778 68.657   1.00 28.23 114 A 1 
ATOM 914  N N   . LYS A 1 115 ? -19.955 -73.155 61.793   1.00 30.72 115 A 1 
ATOM 915  C CA  . LYS A 1 115 ? -20.014 -73.723 60.445   1.00 33.93 115 A 1 
ATOM 916  C C   . LYS A 1 115 ? -21.482 -73.780 59.978   1.00 31.34 115 A 1 
ATOM 917  O O   . LYS A 1 115 ? -22.078 -74.841 59.971   1.00 30.30 115 A 1 
ATOM 918  C CB  . LYS A 1 115 ? -19.332 -75.097 60.531   1.00 33.42 115 A 1 
ATOM 919  C CG  . LYS A 1 115 ? -18.739 -75.625 59.224   1.00 31.18 115 A 1 
ATOM 920  C CD  . LYS A 1 115 ? -18.071 -76.995 59.489   1.00 30.78 115 A 1 
ATOM 921  C CE  . LYS A 1 115 ? -17.249 -77.473 58.303   1.00 26.38 115 A 1 
ATOM 922  N NZ  . LYS A 1 115 ? -16.612 -78.784 58.549   1.00 25.19 115 A 1 
ATOM 923  N N   . LEU A 1 116 ? -22.071 -72.632 59.698   1.00 33.21 116 A 1 
ATOM 924  C CA  . LEU A 1 116 ? -23.458 -72.572 59.243   1.00 35.45 116 A 1 
ATOM 925  C C   . LEU A 1 116 ? -23.594 -73.303 57.908   1.00 31.90 116 A 1 
ATOM 926  O O   . LEU A 1 116 ? -22.857 -73.057 56.955   1.00 29.72 116 A 1 
ATOM 927  C CB  . LEU A 1 116 ? -23.948 -71.112 59.194   1.00 33.77 116 A 1 
ATOM 928  C CG  . LEU A 1 116 ? -24.789 -70.760 60.443   1.00 32.94 116 A 1 
ATOM 929  C CD1 . LEU A 1 116 ? -24.586 -69.305 60.856   1.00 34.12 116 A 1 
ATOM 930  C CD2 . LEU A 1 116 ? -26.277 -70.993 60.181   1.00 37.01 116 A 1 
ATOM 931  N N   . SER A 1 117 ? -24.499 -74.270 57.901   1.00 32.38 117 A 1 
ATOM 932  C CA  . SER A 1 117 ? -24.737 -75.198 56.796   1.00 34.69 117 A 1 
ATOM 933  C C   . SER A 1 117 ? -25.287 -74.480 55.564   1.00 31.64 117 A 1 
ATOM 934  O O   . SER A 1 117 ? -26.030 -73.508 55.647   1.00 30.19 117 A 1 
ATOM 935  C CB  . SER A 1 117 ? -25.690 -76.304 57.261   1.00 34.26 117 A 1 
ATOM 936  O OG  . SER A 1 117 ? -26.856 -75.749 57.833   1.00 33.24 117 A 1 
ATOM 937  N N   . SER A 1 118 ? -24.937 -75.023 54.419   1.00 32.88 118 A 1 
ATOM 938  C CA  . SER A 1 118 ? -25.271 -74.526 53.077   1.00 35.02 118 A 1 
ATOM 939  C C   . SER A 1 118 ? -26.745 -74.726 52.707   1.00 32.69 118 A 1 
ATOM 940  O O   . SER A 1 118 ? -27.061 -75.455 51.771   1.00 30.55 118 A 1 
ATOM 941  C CB  . SER A 1 118 ? -24.344 -75.229 52.072   1.00 34.17 118 A 1 
ATOM 942  O OG  . SER A 1 118 ? -24.505 -76.624 52.172   1.00 33.56 118 A 1 
ATOM 943  N N   . GLY A 1 119 ? -27.660 -74.154 53.471   1.00 34.89 119 A 1 
ATOM 944  C CA  . GLY A 1 119 ? -29.083 -74.243 53.150   1.00 37.06 119 A 1 
ATOM 945  C C   . GLY A 1 119 ? -29.369 -73.693 51.750   1.00 34.99 119 A 1 
ATOM 946  O O   . GLY A 1 119 ? -29.256 -72.495 51.508   1.00 31.55 119 A 1 
ATOM 947  N N   . ASN A 1 120 ? -29.775 -74.564 50.831   1.00 27.42 120 A 1 
ATOM 948  C CA  . ASN A 1 120 ? -30.159 -74.280 49.443   1.00 31.01 120 A 1 
ATOM 949  C C   . ASN A 1 120 ? -31.495 -73.502 49.371   1.00 29.99 120 A 1 
ATOM 950  O O   . ASN A 1 120 ? -32.499 -74.024 48.891   1.00 28.50 120 A 1 
ATOM 951  C CB  . ASN A 1 120 ? -30.249 -75.619 48.671   1.00 29.87 120 A 1 
ATOM 952  C CG  . ASN A 1 120 ? -29.028 -75.977 47.860   1.00 26.35 120 A 1 
ATOM 953  O OD1 . ASN A 1 120 ? -28.150 -75.178 47.599   1.00 26.75 120 A 1 
ATOM 954  N ND2 . ASN A 1 120 ? -28.951 -77.198 47.378   1.00 28.32 120 A 1 
ATOM 955  N N   . SER A 1 121 ? -31.554 -72.288 49.857   1.00 32.15 121 A 1 
ATOM 956  C CA  . SER A 1 121 ? -32.777 -71.486 49.749   1.00 34.46 121 A 1 
ATOM 957  C C   . SER A 1 121 ? -33.043 -71.126 48.286   1.00 32.55 121 A 1 
ATOM 958  O O   . SER A 1 121 ? -32.425 -70.220 47.721   1.00 30.78 121 A 1 
ATOM 959  C CB  . SER A 1 121 ? -32.711 -70.260 50.666   1.00 33.04 121 A 1 
ATOM 960  O OG  . SER A 1 121 ? -31.588 -69.453 50.367   1.00 32.43 121 A 1 
ATOM 961  N N   . LYS A 1 122 ? -33.979 -71.860 47.687   1.00 28.10 122 A 1 
ATOM 962  C CA  . LYS A 1 122 ? -34.526 -71.592 46.349   1.00 33.66 122 A 1 
ATOM 963  C C   . LYS A 1 122 ? -35.256 -70.241 46.360   1.00 30.81 122 A 1 
ATOM 964  O O   . LYS A 1 122 ? -36.446 -70.190 46.656   1.00 30.26 122 A 1 
ATOM 965  C CB  . LYS A 1 122 ? -35.491 -72.703 45.935   1.00 34.13 122 A 1 
ATOM 966  C CG  . LYS A 1 122 ? -34.808 -74.029 45.545   1.00 32.01 122 A 1 
ATOM 967  C CD  . LYS A 1 122 ? -35.866 -75.072 45.151   1.00 31.33 122 A 1 
ATOM 968  C CE  . LYS A 1 122 ? -35.209 -76.363 44.657   1.00 27.43 122 A 1 
ATOM 969  N NZ  . LYS A 1 122 ? -36.205 -77.408 44.316   1.00 26.27 122 A 1 
ATOM 970  N N   . LEU A 1 123 ? -34.545 -69.176 46.067   1.00 28.44 123 A 1 
ATOM 971  C CA  . LEU A 1 123 ? -35.164 -67.862 45.911   1.00 29.48 123 A 1 
ATOM 972  C C   . LEU A 1 123 ? -36.119 -67.879 44.707   1.00 27.13 123 A 1 
ATOM 973  O O   . LEU A 1 123 ? -35.703 -68.061 43.559   1.00 25.56 123 A 1 
ATOM 974  C CB  . LEU A 1 123 ? -34.079 -66.767 45.842   1.00 28.24 123 A 1 
ATOM 975  C CG  . LEU A 1 123 ? -33.969 -65.998 47.183   1.00 27.21 123 A 1 
ATOM 976  C CD1 . LEU A 1 123 ? -32.512 -65.668 47.510   1.00 28.33 123 A 1 
ATOM 977  C CD2 . LEU A 1 123 ? -34.761 -64.701 47.121   1.00 31.74 123 A 1 
ATOM 978  N N   . SER A 1 124 ? -37.400 -67.742 45.000   1.00 32.17 124 A 1 
ATOM 979  C CA  . SER A 1 124 ? -38.476 -67.774 44.021   1.00 33.97 124 A 1 
ATOM 980  C C   . SER A 1 124 ? -38.385 -66.582 43.061   1.00 31.70 124 A 1 
ATOM 981  O O   . SER A 1 124 ? -38.299 -65.426 43.473   1.00 30.59 124 A 1 
ATOM 982  C CB  . SER A 1 124 ? -39.825 -67.792 44.744   1.00 33.38 124 A 1 
ATOM 983  O OG  . SER A 1 124 ? -40.880 -67.908 43.822   1.00 32.27 124 A 1 
ATOM 984  N N   . SER A 1 125 ? -38.421 -66.859 41.777   1.00 26.41 125 A 1 
ATOM 985  C CA  . SER A 1 125 ? -38.383 -65.869 40.694   1.00 25.56 125 A 1 
ATOM 986  C C   . SER A 1 125 ? -39.739 -65.169 40.552   1.00 24.69 125 A 1 
ATOM 987  O O   . SER A 1 125 ? -40.529 -65.517 39.675   1.00 23.39 125 A 1 
ATOM 988  C CB  . SER A 1 125 ? -37.958 -66.556 39.392   1.00 24.61 125 A 1 
ATOM 989  O OG  . SER A 1 125 ? -38.868 -67.568 39.031   1.00 24.60 125 A 1 
ATOM 990  N N   . SER A 1 126 ? -40.042 -64.213 41.398   1.00 28.42 126 A 1 
ATOM 991  C CA  . SER A 1 126 ? -41.284 -63.443 41.267   1.00 30.15 126 A 1 
ATOM 992  C C   . SER A 1 126 ? -41.295 -62.676 39.947   1.00 28.58 126 A 1 
ATOM 993  O O   . SER A 1 126 ? -40.488 -61.769 39.713   1.00 27.07 126 A 1 
ATOM 994  C CB  . SER A 1 126 ? -41.501 -62.523 42.478   1.00 28.68 126 A 1 
ATOM 995  O OG  . SER A 1 126 ? -40.416 -61.648 42.653   1.00 28.90 126 A 1 
ATOM 996  N N   . LYS A 1 127 ? -42.224 -63.049 39.071   1.00 26.11 127 A 1 
ATOM 997  C CA  . LYS A 1 127 ? -42.494 -62.393 37.791   1.00 30.27 127 A 1 
ATOM 998  C C   . LYS A 1 127 ? -43.036 -60.983 38.052   1.00 27.49 127 A 1 
ATOM 999  O O   . LYS A 1 127 ? -44.227 -60.822 38.290   1.00 26.15 127 A 1 
ATOM 1000 C CB  . LYS A 1 127 ? -43.509 -63.204 36.977   1.00 30.06 127 A 1 
ATOM 1001 C CG  . LYS A 1 127 ? -42.934 -64.463 36.308   1.00 28.17 127 A 1 
ATOM 1002 C CD  . LYS A 1 127 ? -44.042 -65.206 35.530   1.00 27.48 127 A 1 
ATOM 1003 C CE  . LYS A 1 127 ? -43.477 -66.396 34.746   1.00 24.73 127 A 1 
ATOM 1004 N NZ  . LYS A 1 127 ? -44.534 -67.136 34.022   1.00 23.85 127 A 1 
ATOM 1005 N N   . PHE A 1 128 ? -42.187 -59.982 37.990   1.00 26.16 128 A 1 
ATOM 1006 C CA  . PHE A 1 128 ? -42.653 -58.604 37.944   1.00 27.03 128 A 1 
ATOM 1007 C C   . PHE A 1 128 ? -43.382 -58.362 36.616   1.00 25.55 128 A 1 
ATOM 1008 O O   . PHE A 1 128 ? -42.764 -58.244 35.552   1.00 23.50 128 A 1 
ATOM 1009 C CB  . PHE A 1 128 ? -41.496 -57.626 38.172   1.00 25.20 128 A 1 
ATOM 1010 C CG  . PHE A 1 128 ? -41.315 -57.260 39.634   1.00 24.42 128 A 1 
ATOM 1011 C CD1 . PHE A 1 128 ? -42.000 -56.154 40.172   1.00 23.96 128 A 1 
ATOM 1012 C CD2 . PHE A 1 128 ? -40.479 -58.028 40.462   1.00 26.38 128 A 1 
ATOM 1013 C CE1 . PHE A 1 128 ? -41.848 -55.826 41.528   1.00 23.86 128 A 1 
ATOM 1014 C CE2 . PHE A 1 128 ? -40.329 -57.699 41.822   1.00 23.82 128 A 1 
ATOM 1015 C CZ  . PHE A 1 128 ? -41.015 -56.595 42.353   1.00 24.71 128 A 1 
ATOM 1016 N N   . SER A 1 129 ? -44.725 -58.360 36.675   1.00 30.46 129 A 1 
ATOM 1017 C CA  . SER A 1 129 ? -45.577 -57.992 35.539   1.00 32.45 129 A 1 
ATOM 1018 C C   . SER A 1 129 ? -45.405 -56.506 35.227   1.00 30.01 129 A 1 
ATOM 1019 O O   . SER A 1 129 ? -45.622 -55.654 36.083   1.00 28.48 129 A 1 
ATOM 1020 C CB  . SER A 1 129 ? -47.034 -58.328 35.856   1.00 31.68 129 A 1 
ATOM 1021 O OG  . SER A 1 129 ? -47.429 -57.773 37.089   1.00 31.43 129 A 1 
ATOM 1022 N N   . ASN A 1 130 ? -45.027 -56.192 33.990   1.00 24.26 130 A 1 
ATOM 1023 C CA  . ASN A 1 130 ? -44.920 -54.831 33.462   1.00 26.10 130 A 1 
ATOM 1024 C C   . ASN A 1 130 ? -46.323 -54.264 33.166   1.00 25.40 130 A 1 
ATOM 1025 O O   . ASN A 1 130 ? -46.882 -54.643 32.130   1.00 22.99 130 A 1 
ATOM 1026 C CB  . ASN A 1 130 ? -44.074 -54.864 32.171   1.00 24.68 130 A 1 
ATOM 1027 C CG  . ASN A 1 130 ? -42.591 -54.625 32.370   1.00 21.42 130 A 1 
ATOM 1028 O OD1 . ASN A 1 130 ? -42.138 -54.078 33.351   1.00 21.38 130 A 1 
ATOM 1029 N ND2 . ASN A 1 130 ? -41.783 -55.006 31.406   1.00 23.43 130 A 1 
ATOM 1030 N N   . PRO A 1 131 ? -46.921 -53.377 33.967   1.00 29.11 131 A 1 
ATOM 1031 C CA  . PRO A 1 131 ? -48.157 -52.720 33.575   1.00 32.29 131 A 1 
ATOM 1032 C C   . PRO A 1 131 ? -47.829 -51.619 32.556   1.00 32.01 131 A 1 
ATOM 1033 O O   . PRO A 1 131 ? -47.485 -50.487 32.909   1.00 29.44 131 A 1 
ATOM 1034 C CB  . PRO A 1 131 ? -48.768 -52.218 34.886   1.00 29.64 131 A 1 
ATOM 1035 C CG  . PRO A 1 131 ? -47.546 -51.925 35.755   1.00 29.79 131 A 1 
ATOM 1036 C CD  . PRO A 1 131 ? -46.479 -52.908 35.253   1.00 34.16 131 A 1 
ATOM 1037 N N   . ILE A 1 132 ? -47.934 -51.963 31.281   1.00 25.37 132 A 1 
ATOM 1038 C CA  . ILE A 1 132 ? -47.818 -51.009 30.166   1.00 28.99 132 A 1 
ATOM 1039 C C   . ILE A 1 132 ? -49.119 -50.191 30.088   1.00 28.67 132 A 1 
ATOM 1040 O O   . ILE A 1 132 ? -49.988 -50.458 29.268   1.00 26.17 132 A 1 
ATOM 1041 C CB  . ILE A 1 132 ? -47.487 -51.744 28.847   1.00 26.85 132 A 1 
ATOM 1042 C CG1 . ILE A 1 132 ? -46.232 -52.644 28.986   1.00 25.21 132 A 1 
ATOM 1043 C CG2 . ILE A 1 132 ? -47.281 -50.729 27.706   1.00 27.53 132 A 1 
ATOM 1044 C CD1 . ILE A 1 132 ? -45.976 -53.557 27.779   1.00 26.41 132 A 1 
ATOM 1045 N N   . SER A 1 133 ? -49.284 -49.212 30.967   1.00 26.50 133 A 1 
ATOM 1046 C CA  . SER A 1 133 ? -50.435 -48.310 30.887   1.00 28.72 133 A 1 
ATOM 1047 C C   . SER A 1 133 ? -50.213 -47.275 29.781   1.00 27.69 133 A 1 
ATOM 1048 O O   . SER A 1 133 ? -49.499 -46.288 29.941   1.00 25.81 133 A 1 
ATOM 1049 C CB  . SER A 1 133 ? -50.721 -47.653 32.234   1.00 27.55 133 A 1 
ATOM 1050 O OG  . SER A 1 133 ? -51.883 -46.869 32.144   1.00 26.28 133 A 1 
ATOM 1051 N N   . SER A 1 134 ? -50.837 -47.510 28.633   1.00 25.92 134 A 1 
ATOM 1052 C CA  . SER A 1 134 ? -50.755 -46.702 27.413   1.00 27.09 134 A 1 
ATOM 1053 C C   . SER A 1 134 ? -51.683 -45.477 27.455   1.00 26.09 134 A 1 
ATOM 1054 O O   . SER A 1 134 ? -52.573 -45.344 26.619   1.00 24.44 134 A 1 
ATOM 1055 C CB  . SER A 1 134 ? -51.036 -47.593 26.195   1.00 26.10 134 A 1 
ATOM 1056 O OG  . SER A 1 134 ? -52.356 -48.080 26.223   1.00 25.68 134 A 1 
ATOM 1057 N N   . SER A 1 135 ? -51.523 -44.588 28.425   1.00 34.01 135 A 1 
ATOM 1058 C CA  . SER A 1 135 ? -52.361 -43.383 28.480   1.00 38.28 135 A 1 
ATOM 1059 C C   . SER A 1 135 ? -52.036 -42.423 27.330   1.00 35.67 135 A 1 
ATOM 1060 O O   . SER A 1 135 ? -51.162 -41.567 27.427   1.00 33.77 135 A 1 
ATOM 1061 C CB  . SER A 1 135 ? -52.247 -42.706 29.845   1.00 36.86 135 A 1 
ATOM 1062 O OG  . SER A 1 135 ? -53.178 -41.652 29.940   1.00 35.62 135 A 1 
ATOM 1063 N N   . LYS A 1 136 ? -52.780 -42.545 26.225   1.00 25.26 136 A 1 
ATOM 1064 C CA  . LYS A 1 136 ? -52.795 -41.631 25.078   1.00 29.00 136 A 1 
ATOM 1065 C C   . LYS A 1 136 ? -53.454 -40.298 25.471   1.00 26.55 136 A 1 
ATOM 1066 O O   . LYS A 1 136 ? -54.626 -40.082 25.174   1.00 25.71 136 A 1 
ATOM 1067 C CB  . LYS A 1 136 ? -53.549 -42.263 23.892   1.00 29.69 136 A 1 
ATOM 1068 C CG  . LYS A 1 136 ? -52.818 -43.389 23.155   1.00 28.23 136 A 1 
ATOM 1069 C CD  . LYS A 1 136 ? -53.674 -43.865 21.970   1.00 27.85 136 A 1 
ATOM 1070 C CE  . LYS A 1 136 ? -52.957 -44.918 21.120   1.00 25.38 136 A 1 
ATOM 1071 N NZ  . LYS A 1 136 ? -53.794 -45.367 19.986   1.00 25.18 136 A 1 
ATOM 1072 N N   . ARG A 1 137 ? -52.754 -39.397 26.141   1.00 33.68 137 A 1 
ATOM 1073 C CA  . ARG A 1 137 ? -53.258 -38.030 26.295   1.00 37.67 137 A 1 
ATOM 1074 C C   . ARG A 1 137 ? -53.093 -37.268 24.987   1.00 34.30 137 A 1 
ATOM 1075 O O   . ARG A 1 137 ? -51.998 -36.831 24.652   1.00 32.52 137 A 1 
ATOM 1076 C CB  . ARG A 1 137 ? -52.621 -37.306 27.493   1.00 36.93 137 A 1 
ATOM 1077 C CG  . ARG A 1 137 ? -53.321 -37.677 28.810   1.00 35.56 137 A 1 
ATOM 1078 C CD  . ARG A 1 137 ? -52.800 -36.818 29.970   1.00 34.78 137 A 1 
ATOM 1079 N NE  . ARG A 1 137 ? -53.538 -37.092 31.217   1.00 32.98 137 A 1 
ATOM 1080 C CZ  . ARG A 1 137 ? -53.392 -36.463 32.378   1.00 30.61 137 A 1 
ATOM 1081 N NH1 . ARG A 1 137 ? -52.515 -35.502 32.532   1.00 29.18 137 A 1 
ATOM 1082 N NH2 . ARG A 1 137 ? -54.118 -36.778 33.398   1.00 29.89 137 A 1 
ATOM 1083 N N   . ASN A 1 138 ? -54.212 -37.120 24.261   1.00 27.25 138 A 1 
ATOM 1084 C CA  . ASN A 1 138 ? -54.355 -36.227 23.114   1.00 30.23 138 A 1 
ATOM 1085 C C   . ASN A 1 138 ? -54.236 -34.768 23.581   1.00 27.74 138 A 1 
ATOM 1086 O O   . ASN A 1 138 ? -55.218 -34.166 23.999   1.00 26.05 138 A 1 
ATOM 1087 C CB  . ASN A 1 138 ? -55.713 -36.478 22.435   1.00 29.86 138 A 1 
ATOM 1088 C CG  . ASN A 1 138 ? -55.752 -37.709 21.540   1.00 26.39 138 A 1 
ATOM 1089 O OD1 . ASN A 1 138 ? -54.743 -38.271 21.167   1.00 26.95 138 A 1 
ATOM 1090 N ND2 . ASN A 1 138 ? -56.928 -38.137 21.152   1.00 28.48 138 A 1 
ATOM 1091 N N   . VAL A 1 139 ? -53.038 -34.187 23.532   1.00 27.74 139 A 1 
ATOM 1092 C CA  . VAL A 1 139 ? -52.857 -32.753 23.758   1.00 28.44 139 A 1 
ATOM 1093 C C   . VAL A 1 139 ? -53.193 -32.025 22.452   1.00 26.31 139 A 1 
ATOM 1094 O O   . VAL A 1 139 ? -52.365 -31.941 21.549   1.00 25.79 139 A 1 
ATOM 1095 C CB  . VAL A 1 139 ? -51.450 -32.424 24.289   1.00 27.76 139 A 1 
ATOM 1096 C CG1 . VAL A 1 139 ? -51.299 -30.928 24.573   1.00 25.73 139 A 1 
ATOM 1097 C CG2 . VAL A 1 139 ? -51.176 -33.174 25.602   1.00 32.50 139 A 1 
ATOM 1098 N N   . SER A 1 140 ? -54.431 -31.548 22.338   1.00 27.34 140 A 1 
ATOM 1099 C CA  . SER A 1 140 ? -54.873 -30.698 21.229   1.00 27.02 140 A 1 
ATOM 1100 C C   . SER A 1 140 ? -54.247 -29.305 21.367   1.00 25.19 140 A 1 
ATOM 1101 O O   . SER A 1 140 ? -54.689 -28.490 22.177   1.00 25.14 140 A 1 
ATOM 1102 C CB  . SER A 1 140 ? -56.405 -30.617 21.224   1.00 27.90 140 A 1 
ATOM 1103 O OG  . SER A 1 140 ? -56.887 -30.261 22.504   1.00 27.57 140 A 1 
ATOM 1104 N N   . LEU A 1 141 ? -53.215 -29.040 20.576   1.00 24.76 141 A 1 
ATOM 1105 C CA  . LEU A 1 141 ? -52.616 -27.707 20.452   1.00 26.00 141 A 1 
ATOM 1106 C C   . LEU A 1 141 ? -53.588 -26.789 19.705   1.00 24.49 141 A 1 
ATOM 1107 O O   . LEU A 1 141 ? -53.708 -26.845 18.486   1.00 24.12 141 A 1 
ATOM 1108 C CB  . LEU A 1 141 ? -51.248 -27.827 19.746   1.00 26.32 141 A 1 
ATOM 1109 C CG  . LEU A 1 141 ? -50.082 -28.081 20.724   1.00 25.22 141 A 1 
ATOM 1110 C CD1 . LEU A 1 141 ? -48.916 -28.761 20.022   1.00 27.61 141 A 1 
ATOM 1111 C CD2 . LEU A 1 141 ? -49.584 -26.769 21.336   1.00 30.61 141 A 1 
ATOM 1112 N N   . LEU A 1 142 ? -54.313 -25.937 20.453   1.00 30.43 142 A 1 
ATOM 1113 C CA  . LEU A 1 142 ? -55.096 -24.833 19.903   1.00 35.56 142 A 1 
ATOM 1114 C C   . LEU A 1 142 ? -54.139 -23.789 19.300   1.00 32.44 142 A 1 
ATOM 1115 O O   . LEU A 1 142 ? -53.530 -22.999 20.015   1.00 32.13 142 A 1 
ATOM 1116 C CB  . LEU A 1 142 ? -55.983 -24.234 21.007   1.00 35.12 142 A 1 
ATOM 1117 C CG  . LEU A 1 142 ? -57.346 -24.946 21.145   1.00 33.56 142 A 1 
ATOM 1118 C CD1 . LEU A 1 142 ? -57.924 -24.742 22.541   1.00 34.07 142 A 1 
ATOM 1119 C CD2 . LEU A 1 142 ? -58.341 -24.395 20.121   1.00 38.90 142 A 1 
ATOM 1120 N N   . ILE A 1 143 ? -54.019 -23.810 17.972   1.00 32.59 143 A 1 
ATOM 1121 C CA  . ILE A 1 143 ? -53.322 -22.775 17.207   1.00 37.60 143 A 1 
ATOM 1122 C C   . ILE A 1 143 ? -54.243 -21.549 17.163   1.00 35.27 143 A 1 
ATOM 1123 O O   . ILE A 1 143 ? -55.186 -21.499 16.383   1.00 33.28 143 A 1 
ATOM 1124 C CB  . ILE A 1 143 ? -52.942 -23.296 15.805   1.00 36.48 143 A 1 
ATOM 1125 C CG1 . ILE A 1 143 ? -52.031 -24.546 15.926   1.00 35.14 143 A 1 
ATOM 1126 C CG2 . ILE A 1 143 ? -52.245 -22.194 14.995   1.00 38.11 143 A 1 
ATOM 1127 C CD1 . ILE A 1 143 ? -51.765 -25.277 14.591   1.00 34.64 143 A 1 
ATOM 1128 N N   . SER A 1 144 ? -53.982 -20.572 18.035   1.00 30.56 144 A 1 
ATOM 1129 C CA  . SER A 1 144 ? -54.683 -19.288 17.991   1.00 34.43 144 A 1 
ATOM 1130 C C   . SER A 1 144 ? -54.214 -18.497 16.775   1.00 32.36 144 A 1 
ATOM 1131 O O   . SER A 1 144 ? -53.063 -18.072 16.701   1.00 31.57 144 A 1 
ATOM 1132 C CB  . SER A 1 144 ? -54.450 -18.508 19.279   1.00 33.84 144 A 1 
ATOM 1133 O OG  . SER A 1 144 ? -55.228 -17.336 19.293   1.00 32.12 144 A 1 
ATOM 1134 N N   . ALA A 1 145 ? -55.112 -18.315 15.804   1.00 35.83 145 A 1 
ATOM 1135 C CA  . ALA A 1 145 ? -54.895 -17.482 14.629   1.00 39.20 145 A 1 
ATOM 1136 C C   . ALA A 1 145 ? -54.959 -16.004 15.049   1.00 35.98 145 A 1 
ATOM 1137 O O   . ALA A 1 145 ? -56.044 -15.458 15.230   1.00 33.00 145 A 1 
ATOM 1138 C CB  . ALA A 1 145 ? -55.952 -17.842 13.579   1.00 37.99 145 A 1 
ATOM 1139 N N   . ASN A 1 146 ? -53.814 -15.364 15.216   1.00 30.12 146 A 1 
ATOM 1140 C CA  . ASN A 1 146 ? -53.779 -13.913 15.360   1.00 33.21 146 A 1 
ATOM 1141 C C   . ASN A 1 146 ? -54.149 -13.268 14.021   1.00 30.48 146 A 1 
ATOM 1142 O O   . ASN A 1 146 ? -53.475 -13.477 13.009   1.00 28.03 146 A 1 
ATOM 1143 C CB  . ASN A 1 146 ? -52.415 -13.433 15.887   1.00 31.80 146 A 1 
ATOM 1144 C CG  . ASN A 1 146 ? -52.426 -13.072 17.366   1.00 28.09 146 A 1 
ATOM 1145 O OD1 . ASN A 1 146 ? -53.431 -13.097 18.048   1.00 27.44 146 A 1 
ATOM 1146 N ND2 . ASN A 1 146 ? -51.290 -12.713 17.913   1.00 30.09 146 A 1 
ATOM 1147 N N   . SER A 1 147 ? -55.235 -12.494 14.028   1.00 30.01 147 A 1 
ATOM 1148 C CA  . SER A 1 147 ? -55.715 -11.694 12.904   1.00 32.83 147 A 1 
ATOM 1149 C C   . SER A 1 147 ? -54.729 -10.574 12.590   1.00 30.96 147 A 1 
ATOM 1150 O O   . SER A 1 147 ? -54.298 -9.853  13.493   1.00 28.71 147 A 1 
ATOM 1151 C CB  . SER A 1 147 ? -57.084 -11.107 13.255   1.00 31.64 147 A 1 
ATOM 1152 O OG  . SER A 1 147 ? -57.036 -10.500 14.530   1.00 29.93 147 A 1 
ATOM 1153 N N   . GLY A 1 148 ? -54.419 -10.405 11.313   1.00 31.29 148 A 1 
ATOM 1154 C CA  . GLY A 1 148 ? -53.743 -9.207  10.824   1.00 33.30 148 A 1 
ATOM 1155 C C   . GLY A 1 148 ? -54.702 -8.014  10.851   1.00 32.69 148 A 1 
ATOM 1156 O O   . GLY A 1 148 ? -55.670 -7.988  10.097   1.00 29.76 148 A 1 
ATOM 1157 N N   . LEU A 1 149 ? -54.403 -7.059  11.731   1.00 26.98 149 A 1 
ATOM 1158 C CA  . LEU A 1 149 ? -54.674 -5.636  11.556   1.00 26.05 149 A 1 
ATOM 1159 C C   . LEU A 1 149 ? -53.443 -5.003  10.897   1.00 23.39 149 A 1 
ATOM 1160 O O   . LEU A 1 149 ? -52.315 -5.438  11.217   1.00 19.46 149 A 1 
ATOM 1161 C CB  . LEU A 1 149 ? -55.028 -4.978  12.910   1.00 25.86 149 A 1 
ATOM 1162 C CG  . LEU A 1 149 ? -56.534 -4.764  13.097   1.00 24.84 149 A 1 
ATOM 1163 C CD1 . LEU A 1 149 ? -56.849 -4.517  14.573   1.00 25.36 149 A 1 
ATOM 1164 C CD2 . LEU A 1 149 ? -57.014 -3.548  12.306   1.00 29.96 149 A 1 
ATOM 1165 O OXT . LEU A 1 149 ? -53.686 -4.070  10.083   1.00 29.15 149 A 1 
ATOM 1166 N N   . MET B 2 1   ? 55.171  -63.438 46.695   1.00 38.18 1   B 1 
ATOM 1167 C CA  . MET B 2 1   ? 55.261  -62.407 45.642   1.00 45.47 1   B 1 
ATOM 1168 C C   . MET B 2 1   ? 53.877  -61.791 45.430   1.00 44.88 1   B 1 
ATOM 1169 O O   . MET B 2 1   ? 53.093  -62.332 44.666   1.00 41.61 1   B 1 
ATOM 1170 C CB  . MET B 2 1   ? 55.782  -63.009 44.330   1.00 43.27 1   B 1 
ATOM 1171 C CG  . MET B 2 1   ? 57.294  -63.256 44.359   1.00 39.95 1   B 1 
ATOM 1172 S SD  . MET B 2 1   ? 57.845  -64.261 42.966   1.00 36.26 1   B 1 
ATOM 1173 C CE  . MET B 2 1   ? 59.284  -63.337 42.397   1.00 33.46 1   B 1 
ATOM 1174 N N   . ASN B 2 2   ? 53.577  -60.754 46.161   1.00 36.86 2   B 1 
ATOM 1175 C CA  . ASN B 2 2   ? 52.300  -60.044 46.024   1.00 43.86 2   B 1 
ATOM 1176 C C   . ASN B 2 2   ? 52.310  -59.229 44.724   1.00 42.04 2   B 1 
ATOM 1177 O O   . ASN B 2 2   ? 52.959  -58.188 44.652   1.00 40.43 2   B 1 
ATOM 1178 C CB  . ASN B 2 2   ? 52.044  -59.164 47.267   1.00 42.13 2   B 1 
ATOM 1179 C CG  . ASN B 2 2   ? 51.345  -59.909 48.389   1.00 37.48 2   B 1 
ATOM 1180 O OD1 . ASN B 2 2   ? 50.860  -61.012 48.224   1.00 35.07 2   B 1 
ATOM 1181 N ND2 . ASN B 2 2   ? 51.274  -59.334 49.562   1.00 36.47 2   B 1 
ATOM 1182 N N   . ARG B 2 3   ? 51.653  -59.725 43.699   1.00 45.58 3   B 1 
ATOM 1183 C CA  . ARG B 2 3   ? 51.445  -58.953 42.470   1.00 51.42 3   B 1 
ATOM 1184 C C   . ARG B 2 3   ? 50.519  -57.789 42.799   1.00 49.72 3   B 1 
ATOM 1185 O O   . ARG B 2 3   ? 49.311  -57.957 42.871   1.00 47.30 3   B 1 
ATOM 1186 C CB  . ARG B 2 3   ? 50.878  -59.837 41.346   1.00 49.25 3   B 1 
ATOM 1187 C CG  . ARG B 2 3   ? 51.952  -60.724 40.701   1.00 44.49 3   B 1 
ATOM 1188 C CD  . ARG B 2 3   ? 51.349  -61.525 39.529   1.00 41.44 3   B 1 
ATOM 1189 N NE  . ARG B 2 3   ? 52.387  -62.271 38.785   1.00 37.17 3   B 1 
ATOM 1190 C CZ  . ARG B 2 3   ? 52.182  -63.095 37.757   1.00 34.34 3   B 1 
ATOM 1191 N NH1 . ARG B 2 3   ? 50.981  -63.352 37.320   1.00 33.40 3   B 1 
ATOM 1192 N NH2 . ARG B 2 3   ? 53.186  -63.667 37.152   1.00 34.38 3   B 1 
ATOM 1193 N N   . GLY B 2 4   ? 51.109  -56.624 43.046   1.00 43.42 4   B 1 
ATOM 1194 C CA  . GLY B 2 4   ? 50.365  -55.379 43.202   1.00 48.44 4   B 1 
ATOM 1195 C C   . GLY B 2 4   ? 49.589  -55.102 41.924   1.00 48.19 4   B 1 
ATOM 1196 O O   . GLY B 2 4   ? 50.180  -54.820 40.893   1.00 47.57 4   B 1 
ATOM 1197 N N   . VAL B 2 5   ? 48.300  -55.246 42.006   1.00 39.88 5   B 1 
ATOM 1198 C CA  . VAL B 2 5   ? 47.429  -54.877 40.889   1.00 46.28 5   B 1 
ATOM 1199 C C   . VAL B 2 5   ? 47.611  -53.374 40.647   1.00 45.06 5   B 1 
ATOM 1200 O O   . VAL B 2 5   ? 47.483  -52.602 41.596   1.00 43.61 5   B 1 
ATOM 1201 C CB  . VAL B 2 5   ? 45.961  -55.226 41.171   1.00 44.62 5   B 1 
ATOM 1202 C CG1 . VAL B 2 5   ? 45.069  -54.906 39.969   1.00 40.07 5   B 1 
ATOM 1203 C CG2 . VAL B 2 5   ? 45.800  -56.724 41.500   1.00 44.16 5   B 1 
ATOM 1204 N N   . PRO B 2 6   ? 48.002  -52.966 39.460   1.00 42.25 6   B 1 
ATOM 1205 C CA  . PRO B 2 6   ? 48.416  -51.588 39.241   1.00 50.62 6   B 1 
ATOM 1206 C C   . PRO B 2 6   ? 47.230  -50.641 39.462   1.00 52.45 6   B 1 
ATOM 1207 O O   . PRO B 2 6   ? 46.208  -50.715 38.768   1.00 52.29 6   B 1 
ATOM 1208 C CB  . PRO B 2 6   ? 48.975  -51.545 37.814   1.00 47.62 6   B 1 
ATOM 1209 C CG  . PRO B 2 6   ? 48.275  -52.706 37.111   1.00 46.80 6   B 1 
ATOM 1210 C CD  . PRO B 2 6   ? 48.100  -53.726 38.228   1.00 51.05 6   B 1 
ATOM 1211 N N   . PHE B 2 7   ? 47.441  -49.724 40.387   1.00 41.78 7   B 1 
ATOM 1212 C CA  . PHE B 2 7   ? 46.468  -48.684 40.779   1.00 47.01 7   B 1 
ATOM 1213 C C   . PHE B 2 7   ? 45.976  -47.813 39.592   1.00 46.75 7   B 1 
ATOM 1214 O O   . PHE B 2 7   ? 44.956  -47.139 39.681   1.00 49.88 7   B 1 
ATOM 1215 C CB  . PHE B 2 7   ? 47.144  -47.828 41.862   1.00 47.49 7   B 1 
ATOM 1216 C CG  . PHE B 2 7   ? 46.218  -47.276 42.923   1.00 47.20 7   B 1 
ATOM 1217 C CD1 . PHE B 2 7   ? 45.691  -45.979 42.809   1.00 44.70 7   B 1 
ATOM 1218 C CD2 . PHE B 2 7   ? 45.907  -48.060 44.055   1.00 45.97 7   B 1 
ATOM 1219 C CE1 . PHE B 2 7   ? 44.864  -45.467 43.832   1.00 38.75 7   B 1 
ATOM 1220 C CE2 . PHE B 2 7   ? 45.090  -47.550 45.068   1.00 39.15 7   B 1 
ATOM 1221 C CZ  . PHE B 2 7   ? 44.559  -46.246 44.968   1.00 42.87 7   B 1 
ATOM 1222 N N   . ARG B 2 8   ? 46.706  -47.882 38.468   1.00 40.04 8   B 1 
ATOM 1223 C CA  . ARG B 2 8   ? 46.387  -47.102 37.257   1.00 45.18 8   B 1 
ATOM 1224 C C   . ARG B 2 8   ? 45.006  -47.412 36.662   1.00 43.50 8   B 1 
ATOM 1225 O O   . ARG B 2 8   ? 44.394  -46.499 36.113   1.00 47.11 8   B 1 
ATOM 1226 C CB  . ARG B 2 8   ? 47.460  -47.300 36.190   1.00 46.00 8   B 1 
ATOM 1227 C CG  . ARG B 2 8   ? 48.604  -46.282 36.311   1.00 42.04 8   B 1 
ATOM 1228 C CD  . ARG B 2 8   ? 49.574  -46.430 35.142   1.00 41.67 8   B 1 
ATOM 1229 N NE  . ARG B 2 8   ? 50.580  -45.336 35.119   1.00 37.51 8   B 1 
ATOM 1230 C CZ  . ARG B 2 8   ? 51.553  -45.191 34.236   1.00 33.72 8   B 1 
ATOM 1231 N NH1 . ARG B 2 8   ? 51.752  -46.048 33.274   1.00 31.84 8   B 1 
ATOM 1232 N NH2 . ARG B 2 8   ? 52.358  -44.159 34.300   1.00 32.91 8   B 1 
ATOM 1233 N N   . HIS B 2 9   ? 44.531  -48.650 36.746   1.00 42.08 9   B 1 
ATOM 1234 C CA  . HIS B 2 9   ? 43.245  -48.972 36.131   1.00 47.48 9   B 1 
ATOM 1235 C C   . HIS B 2 9   ? 42.051  -48.363 36.868   1.00 46.00 9   B 1 
ATOM 1236 O O   . HIS B 2 9   ? 41.036  -48.049 36.229   1.00 50.88 9   B 1 
ATOM 1237 C CB  . HIS B 2 9   ? 43.103  -50.493 35.969   1.00 47.79 9   B 1 
ATOM 1238 C CG  . HIS B 2 9   ? 43.890  -51.006 34.795   1.00 45.84 9   B 1 
ATOM 1239 N ND1 . HIS B 2 9   ? 43.672  -50.687 33.477   1.00 39.63 9   B 1 
ATOM 1240 C CD2 . HIS B 2 9   ? 44.962  -51.854 34.822   1.00 44.91 9   B 1 
ATOM 1241 C CE1 . HIS B 2 9   ? 44.592  -51.315 32.728   1.00 43.61 9   B 1 
ATOM 1242 N NE2 . HIS B 2 9   ? 45.407  -52.034 33.512   1.00 46.42 9   B 1 
ATOM 1243 N N   . LEU B 2 10  ? 42.178  -48.147 38.188   1.00 35.57 10  B 1 
ATOM 1244 C CA  . LEU B 2 10  ? 41.088  -47.571 38.983   1.00 39.40 10  B 1 
ATOM 1245 C C   . LEU B 2 10  ? 40.835  -46.093 38.654   1.00 37.13 10  B 1 
ATOM 1246 O O   . LEU B 2 10  ? 39.684  -45.657 38.631   1.00 41.00 10  B 1 
ATOM 1247 C CB  . LEU B 2 10  ? 41.397  -47.813 40.475   1.00 41.83 10  B 1 
ATOM 1248 C CG  . LEU B 2 10  ? 40.362  -48.756 41.132   1.00 39.71 10  B 1 
ATOM 1249 C CD1 . LEU B 2 10  ? 41.019  -49.630 42.191   1.00 39.35 10  B 1 
ATOM 1250 C CD2 . LEU B 2 10  ? 39.232  -47.967 41.761   1.00 45.55 10  B 1 
ATOM 1251 N N   . LEU B 2 11  ? 41.888  -45.344 38.323   1.00 38.46 11  B 1 
ATOM 1252 C CA  . LEU B 2 11  ? 41.759  -43.933 37.923   1.00 43.20 11  B 1 
ATOM 1253 C C   . LEU B 2 11  ? 41.033  -43.763 36.580   1.00 41.99 11  B 1 
ATOM 1254 O O   . LEU B 2 11  ? 40.281  -42.802 36.412   1.00 44.88 11  B 1 
ATOM 1255 C CB  . LEU B 2 11  ? 43.150  -43.281 37.896   1.00 44.36 11  B 1 
ATOM 1256 C CG  . LEU B 2 11  ? 43.507  -42.604 39.232   1.00 40.36 11  B 1 
ATOM 1257 C CD1 . LEU B 2 11  ? 45.015  -42.400 39.327   1.00 38.64 11  B 1 
ATOM 1258 C CD2 . LEU B 2 11  ? 42.823  -41.247 39.356   1.00 44.21 11  B 1 
ATOM 1259 N N   . LEU B 2 12  ? 41.233  -44.689 35.643   1.00 39.44 12  B 1 
ATOM 1260 C CA  . LEU B 2 12  ? 40.570  -44.629 34.335   1.00 43.01 12  B 1 
ATOM 1261 C C   . LEU B 2 12  ? 39.055  -44.840 34.433   1.00 41.06 12  B 1 
ATOM 1262 O O   . LEU B 2 12  ? 38.300  -44.172 33.728   1.00 43.23 12  B 1 
ATOM 1263 C CB  . LEU B 2 12  ? 41.225  -45.657 33.386   1.00 43.76 12  B 1 
ATOM 1264 C CG  . LEU B 2 12  ? 42.234  -45.007 32.439   1.00 39.84 12  B 1 
ATOM 1265 C CD1 . LEU B 2 12  ? 43.257  -46.030 31.950   1.00 38.42 12  B 1 
ATOM 1266 C CD2 . LEU B 2 12  ? 41.528  -44.412 31.225   1.00 43.75 12  B 1 
ATOM 1267 N N   . VAL B 2 13  ? 38.615  -45.717 35.339   1.00 42.27 13  B 1 
ATOM 1268 C CA  . VAL B 2 13  ? 37.172  -45.967 35.518   1.00 45.57 13  B 1 
ATOM 1269 C C   . VAL B 2 13  ? 36.479  -44.756 36.155   1.00 43.81 13  B 1 
ATOM 1270 O O   . VAL B 2 13  ? 35.367  -44.417 35.759   1.00 46.69 13  B 1 
ATOM 1271 C CB  . VAL B 2 13  ? 36.920  -47.251 36.325   1.00 46.11 13  B 1 
ATOM 1272 C CG1 . VAL B 2 13  ? 35.415  -47.557 36.465   1.00 41.54 13  B 1 
ATOM 1273 C CG2 . VAL B 2 13  ? 37.560  -48.469 35.644   1.00 46.74 13  B 1 
ATOM 1274 N N   . LEU B 2 14  ? 37.156  -44.066 37.089   1.00 40.70 14  B 1 
ATOM 1275 C CA  . LEU B 2 14  ? 36.580  -42.880 37.719   1.00 42.93 14  B 1 
ATOM 1276 C C   . LEU B 2 14  ? 36.432  -41.701 36.737   1.00 41.18 14  B 1 
ATOM 1277 O O   . LEU B 2 14  ? 35.477  -40.931 36.849   1.00 43.14 14  B 1 
ATOM 1278 C CB  . LEU B 2 14  ? 37.407  -42.472 38.955   1.00 44.20 14  B 1 
ATOM 1279 C CG  . LEU B 2 14  ? 36.498  -42.190 40.175   1.00 40.69 14  B 1 
ATOM 1280 C CD1 . LEU B 2 14  ? 36.547  -43.374 41.145   1.00 38.55 14  B 1 
ATOM 1281 C CD2 . LEU B 2 14  ? 36.937  -40.940 40.928   1.00 43.73 14  B 1 
ATOM 1282 N N   . GLN B 2 15  ? 37.352  -41.570 35.782   1.00 42.36 15  B 1 
ATOM 1283 C CA  . GLN B 2 15  ? 37.244  -40.509 34.766   1.00 45.34 15  B 1 
ATOM 1284 C C   . GLN B 2 15  ? 36.076  -40.737 33.798   1.00 42.38 15  B 1 
ATOM 1285 O O   . GLN B 2 15  ? 35.478  -39.771 33.333   1.00 45.79 15  B 1 
ATOM 1286 C CB  . GLN B 2 15  ? 38.552  -40.352 33.994   1.00 46.07 15  B 1 
ATOM 1287 C CG  . GLN B 2 15  ? 39.627  -39.629 34.822   1.00 44.44 15  B 1 
ATOM 1288 C CD  . GLN B 2 15  ? 40.444  -38.618 34.023   1.00 40.08 15  B 1 
ATOM 1289 O OE1 . GLN B 2 15  ? 40.524  -38.596 32.811   1.00 38.36 15  B 1 
ATOM 1290 N NE2 . GLN B 2 15  ? 41.083  -37.682 34.702   1.00 41.71 15  B 1 
ATOM 1291 N N   . LEU B 2 16  ? 35.732  -41.978 33.514   1.00 41.48 16  B 1 
ATOM 1292 C CA  . LEU B 2 16  ? 34.577  -42.290 32.657   1.00 45.66 16  B 1 
ATOM 1293 C C   . LEU B 2 16  ? 33.237  -41.949 33.309   1.00 44.12 16  B 1 
ATOM 1294 O O   . LEU B 2 16  ? 32.290  -41.616 32.601   1.00 43.88 16  B 1 
ATOM 1295 C CB  . LEU B 2 16  ? 34.637  -43.777 32.249   1.00 44.71 16  B 1 
ATOM 1296 C CG  . LEU B 2 16  ? 35.427  -43.991 30.952   1.00 39.34 16  B 1 
ATOM 1297 C CD1 . LEU B 2 16  ? 35.899  -45.435 30.850   1.00 36.65 16  B 1 
ATOM 1298 C CD2 . LEU B 2 16  ? 34.552  -43.696 29.727   1.00 40.47 16  B 1 
ATOM 1299 N N   . ALA B 2 17  ? 33.153  -41.990 34.641   1.00 38.12 17  B 1 
ATOM 1300 C CA  . ALA B 2 17  ? 31.923  -41.602 35.342   1.00 43.71 17  B 1 
ATOM 1301 C C   . ALA B 2 17  ? 31.672  -40.083 35.322   1.00 43.29 17  B 1 
ATOM 1302 O O   . ALA B 2 17  ? 30.526  -39.644 35.400   1.00 43.31 17  B 1 
ATOM 1303 C CB  . ALA B 2 17  ? 31.988  -42.139 36.775   1.00 42.92 17  B 1 
ATOM 1304 N N   . LEU B 2 18  ? 32.726  -39.295 35.209   1.00 39.04 18  B 1 
ATOM 1305 C CA  . LEU B 2 18  ? 32.647  -37.850 34.992   1.00 44.04 18  B 1 
ATOM 1306 C C   . LEU B 2 18  ? 32.450  -37.499 33.513   1.00 42.74 18  B 1 
ATOM 1307 O O   . LEU B 2 18  ? 32.858  -36.421 33.078   1.00 41.99 18  B 1 
ATOM 1308 C CB  . LEU B 2 18  ? 33.880  -37.151 35.594   1.00 42.74 18  B 1 
ATOM 1309 C CG  . LEU B 2 18  ? 33.804  -36.951 37.112   1.00 38.01 18  B 1 
ATOM 1310 C CD1 . LEU B 2 18  ? 35.188  -36.575 37.639   1.00 35.59 18  B 1 
ATOM 1311 C CD2 . LEU B 2 18  ? 32.834  -35.823 37.488   1.00 40.24 18  B 1 
ATOM 1312 N N   . LEU B 2 19  ? 31.856  -38.393 32.722   1.00 41.83 19  B 1 
ATOM 1313 C CA  . LEU B 2 19  ? 31.298  -37.952 31.453   1.00 45.08 19  B 1 
ATOM 1314 C C   . LEU B 2 19  ? 30.336  -36.818 31.806   1.00 42.55 19  B 1 
ATOM 1315 O O   . LEU B 2 19  ? 29.380  -37.068 32.554   1.00 40.51 19  B 1 
ATOM 1316 C CB  . LEU B 2 19  ? 30.576  -39.090 30.719   1.00 42.43 19  B 1 
ATOM 1317 C CG  . LEU B 2 19  ? 31.535  -39.981 29.902   1.00 37.03 19  B 1 
ATOM 1318 C CD1 . LEU B 2 19  ? 30.803  -41.245 29.433   1.00 34.88 19  B 1 
ATOM 1319 C CD2 . LEU B 2 19  ? 32.064  -39.256 28.651   1.00 37.19 19  B 1 
ATOM 1320 N N   . PRO B 2 20  ? 30.624  -35.585 31.391   1.00 36.37 20  B 1 
ATOM 1321 C CA  . PRO B 2 20  ? 29.722  -34.500 31.667   1.00 40.17 20  B 1 
ATOM 1322 C C   . PRO B 2 20  ? 28.380  -34.970 31.139   1.00 40.34 20  B 1 
ATOM 1323 O O   . PRO B 2 20  ? 28.295  -35.395 29.985   1.00 39.47 20  B 1 
ATOM 1324 C CB  . PRO B 2 20  ? 30.281  -33.275 30.925   1.00 38.38 20  B 1 
ATOM 1325 C CG  . PRO B 2 20  ? 31.117  -33.892 29.812   1.00 35.59 20  B 1 
ATOM 1326 C CD  . PRO B 2 20  ? 31.610  -35.204 30.417   1.00 36.56 20  B 1 
ATOM 1327 N N   . ALA B 2 21  ? 27.369  -34.976 32.012   1.00 37.36 21  B 1 
ATOM 1328 C CA  . ALA B 2 21  ? 26.007  -35.164 31.544   1.00 40.40 21  B 1 
ATOM 1329 C C   . ALA B 2 21  ? 25.865  -34.160 30.407   1.00 39.66 21  B 1 
ATOM 1330 O O   . ALA B 2 21  ? 25.946  -32.954 30.650   1.00 37.32 21  B 1 
ATOM 1331 C CB  . ALA B 2 21  ? 25.031  -34.896 32.693   1.00 38.28 21  B 1 
ATOM 1332 N N   . ALA B 2 22  ? 25.817  -34.665 29.182   1.00 36.77 22  B 1 
ATOM 1333 C CA  . ALA B 2 22  ? 25.750  -33.808 28.019   1.00 38.95 22  B 1 
ATOM 1334 C C   . ALA B 2 22  ? 24.488  -32.993 28.249   1.00 38.62 22  B 1 
ATOM 1335 O O   . ALA B 2 22  ? 23.390  -33.545 28.208   1.00 36.15 22  B 1 
ATOM 1336 C CB  . ALA B 2 22  ? 25.693  -34.651 26.739   1.00 36.35 22  B 1 
ATOM 1337 N N   . THR B 2 23  ? 24.669  -31.739 28.628   1.00 39.98 23  B 1 
ATOM 1338 C CA  . THR B 2 23  ? 23.562  -30.822 28.804   1.00 41.00 23  B 1 
ATOM 1339 C C   . THR B 2 23  ? 22.903  -30.797 27.444   1.00 41.14 23  B 1 
ATOM 1340 O O   . THR B 2 23  ? 23.447  -30.191 26.516   1.00 38.06 23  B 1 
ATOM 1341 C CB  . THR B 2 23  ? 24.027  -29.424 29.236   1.00 37.81 23  B 1 
ATOM 1342 O OG1 . THR B 2 23  ? 25.185  -29.027 28.523   1.00 33.91 23  B 1 
ATOM 1343 C CG2 . THR B 2 23  ? 24.386  -29.375 30.717   1.00 32.84 23  B 1 
ATOM 1344 N N   . GLN B 2 24  ? 21.821  -31.577 27.299   1.00 47.91 24  B 1 
ATOM 1345 C CA  . GLN B 2 24  ? 21.064  -31.573 26.061   1.00 48.48 24  B 1 
ATOM 1346 C C   . GLN B 2 24  ? 20.706  -30.115 25.824   1.00 48.71 24  B 1 
ATOM 1347 O O   . GLN B 2 24  ? 20.000  -29.508 26.633   1.00 46.67 24  B 1 
ATOM 1348 C CB  . GLN B 2 24  ? 19.815  -32.455 26.159   1.00 46.71 24  B 1 
ATOM 1349 C CG  . GLN B 2 24  ? 20.104  -33.934 25.854   1.00 42.66 24  B 1 
ATOM 1350 C CD  . GLN B 2 24  ? 18.826  -34.764 25.779   1.00 39.52 24  B 1 
ATOM 1351 O OE1 . GLN B 2 24  ? 17.758  -34.341 26.159   1.00 36.30 24  B 1 
ATOM 1352 N NE2 . GLN B 2 24  ? 18.887  -35.970 25.264   1.00 36.33 24  B 1 
ATOM 1353 N N   . GLY B 2 25  ? 21.321  -29.512 24.816   1.00 54.43 25  B 1 
ATOM 1354 C CA  . GLY B 2 25  ? 21.269  -28.081 24.597   1.00 56.45 25  B 1 
ATOM 1355 C C   . GLY B 2 25  ? 19.804  -27.673 24.549   1.00 60.89 25  B 1 
ATOM 1356 O O   . GLY B 2 25  ? 19.033  -28.213 23.755   1.00 58.12 25  B 1 
ATOM 1357 N N   . LYS B 2 26  ? 19.423  -26.748 25.433   1.00 72.39 26  B 1 
ATOM 1358 C CA  . LYS B 2 26  ? 18.042  -26.307 25.606   1.00 78.21 26  B 1 
ATOM 1359 C C   . LYS B 2 26  ? 17.458  -25.944 24.251   1.00 83.08 26  B 1 
ATOM 1360 O O   . LYS B 2 26  ? 17.986  -25.072 23.546   1.00 80.50 26  B 1 
ATOM 1361 C CB  . LYS B 2 26  ? 18.034  -25.142 26.597   1.00 70.38 26  B 1 
ATOM 1362 C CG  . LYS B 2 26  ? 16.623  -24.749 27.020   1.00 61.90 26  B 1 
ATOM 1363 C CD  . LYS B 2 26  ? 16.714  -23.684 28.117   1.00 59.87 26  B 1 
ATOM 1364 C CE  . LYS B 2 26  ? 15.352  -23.429 28.715   1.00 52.09 26  B 1 
ATOM 1365 N NZ  . LYS B 2 26  ? 15.442  -22.673 29.975   1.00 47.13 26  B 1 
ATOM 1366 N N   . LYS B 2 27  ? 16.398  -26.621 23.859   1.00 86.60 27  B 1 
ATOM 1367 C CA  . LYS B 2 27  ? 15.778  -26.406 22.556   1.00 90.20 27  B 1 
ATOM 1368 C C   . LYS B 2 27  ? 15.202  -24.998 22.519   1.00 92.45 27  B 1 
ATOM 1369 O O   . LYS B 2 27  ? 14.374  -24.654 23.349   1.00 90.85 27  B 1 
ATOM 1370 C CB  . LYS B 2 27  ? 14.738  -27.507 22.337   1.00 86.66 27  B 1 
ATOM 1371 C CG  . LYS B 2 27  ? 14.081  -27.527 20.948   1.00 77.38 27  B 1 
ATOM 1372 C CD  . LYS B 2 27  ? 13.108  -28.719 20.961   1.00 76.22 27  B 1 
ATOM 1373 C CE  . LYS B 2 27  ? 12.355  -28.989 19.679   1.00 65.26 27  B 1 
ATOM 1374 N NZ  . LYS B 2 27  ? 11.504  -30.193 19.889   1.00 58.95 27  B 1 
ATOM 1375 N N   . VAL B 2 28  ? 15.655  -24.203 21.573   1.00 92.80 28  B 1 
ATOM 1376 C CA  . VAL B 2 28  ? 15.166  -22.834 21.389   1.00 93.13 28  B 1 
ATOM 1377 C C   . VAL B 2 28  ? 14.277  -22.771 20.154   1.00 93.51 28  B 1 
ATOM 1378 O O   . VAL B 2 28  ? 14.673  -23.211 19.066   1.00 91.63 28  B 1 
ATOM 1379 C CB  . VAL B 2 28  ? 16.311  -21.803 21.325   1.00 91.60 28  B 1 
ATOM 1380 C CG1 . VAL B 2 28  ? 15.769  -20.374 21.210   1.00 85.89 28  B 1 
ATOM 1381 C CG2 . VAL B 2 28  ? 17.191  -21.870 22.578   1.00 86.44 28  B 1 
ATOM 1382 N N   . VAL B 2 29  ? 13.094  -22.219 20.328   1.00 93.99 29  B 1 
ATOM 1383 C CA  . VAL B 2 29  ? 12.126  -21.952 19.262   1.00 94.33 29  B 1 
ATOM 1384 C C   . VAL B 2 29  ? 11.853  -20.456 19.230   1.00 94.82 29  B 1 
ATOM 1385 O O   . VAL B 2 29  ? 11.620  -19.831 20.259   1.00 93.67 29  B 1 
ATOM 1386 C CB  . VAL B 2 29  ? 10.836  -22.760 19.464   1.00 93.71 29  B 1 
ATOM 1387 C CG1 . VAL B 2 29  ? 9.811   -22.473 18.358   1.00 89.22 29  B 1 
ATOM 1388 C CG2 . VAL B 2 29  ? 11.126  -24.265 19.442   1.00 89.71 29  B 1 
ATOM 1389 N N   . LEU B 2 30  ? 11.911  -19.860 18.031   1.00 94.94 30  B 1 
ATOM 1390 C CA  . LEU B 2 30  ? 11.556  -18.463 17.818   1.00 95.09 30  B 1 
ATOM 1391 C C   . LEU B 2 30  ? 10.157  -18.381 17.215   1.00 95.33 30  B 1 
ATOM 1392 O O   . LEU B 2 30  ? 9.828   -19.144 16.308   1.00 93.80 30  B 1 
ATOM 1393 C CB  . LEU B 2 30  ? 12.595  -17.750 16.939   1.00 93.71 30  B 1 
ATOM 1394 C CG  . LEU B 2 30  ? 14.060  -17.861 17.393   1.00 92.47 30  B 1 
ATOM 1395 C CD1 . LEU B 2 30  ? 14.942  -16.982 16.504   1.00 87.59 30  B 1 
ATOM 1396 C CD2 . LEU B 2 30  ? 14.271  -17.425 18.841   1.00 87.64 30  B 1 
ATOM 1397 N N   . GLY B 2 31  ? 9.353   -17.435 17.709   1.00 94.85 31  B 1 
ATOM 1398 C CA  . GLY B 2 31  ? 8.019   -17.146 17.209   1.00 94.73 31  B 1 
ATOM 1399 C C   . GLY B 2 31  ? 7.860   -15.668 16.869   1.00 95.27 31  B 1 
ATOM 1400 O O   . GLY B 2 31  ? 8.598   -14.817 17.367   1.00 94.00 31  B 1 
ATOM 1401 N N   . LYS B 2 32  ? 6.881   -15.358 16.026   1.00 95.68 32  B 1 
ATOM 1402 C CA  . LYS B 2 32  ? 6.494   -13.985 15.723   1.00 95.92 32  B 1 
ATOM 1403 C C   . LYS B 2 32  ? 5.234   -13.618 16.494   1.00 95.95 32  B 1 
ATOM 1404 O O   . LYS B 2 32  ? 4.332   -14.436 16.646   1.00 94.61 32  B 1 
ATOM 1405 C CB  . LYS B 2 32  ? 6.252   -13.790 14.229   1.00 94.41 32  B 1 
ATOM 1406 C CG  . LYS B 2 32  ? 7.430   -14.201 13.345   1.00 90.93 32  B 1 
ATOM 1407 C CD  . LYS B 2 32  ? 7.057   -13.885 11.904   1.00 90.79 32  B 1 
ATOM 1408 C CE  . LYS B 2 32  ? 7.931   -14.627 10.914   1.00 84.86 32  B 1 
ATOM 1409 N NZ  . LYS B 2 32  ? 7.418   -14.421 9.542    1.00 81.90 32  B 1 
ATOM 1410 N N   . LYS B 2 33  ? 5.142   -12.371 16.931   1.00 95.40 33  B 1 
ATOM 1411 C CA  . LYS B 2 33  ? 3.927   -11.815 17.527   1.00 95.69 33  B 1 
ATOM 1412 C C   . LYS B 2 33  ? 2.754   -11.960 16.560   1.00 95.30 33  B 1 
ATOM 1413 O O   . LYS B 2 33  ? 2.871   -11.615 15.393   1.00 93.19 33  B 1 
ATOM 1414 C CB  . LYS B 2 33  ? 4.208   -10.344 17.885   1.00 94.82 33  B 1 
ATOM 1415 C CG  . LYS B 2 33  ? 3.049   -9.649  18.606   1.00 92.99 33  B 1 
ATOM 1416 C CD  . LYS B 2 33  ? 3.471   -8.202  18.914   1.00 91.42 33  B 1 
ATOM 1417 C CE  . LYS B 2 33  ? 2.409   -7.388  19.651   1.00 84.99 33  B 1 
ATOM 1418 N NZ  . LYS B 2 33  ? 2.922   -6.023  19.933   1.00 79.33 33  B 1 
ATOM 1419 N N   . GLY B 2 34  ? 1.632   -12.455 17.059   1.00 94.67 34  B 1 
ATOM 1420 C CA  . GLY B 2 34  ? 0.424   -12.720 16.270   1.00 94.16 34  B 1 
ATOM 1421 C C   . GLY B 2 34  ? 0.381   -14.091 15.588   1.00 94.72 34  B 1 
ATOM 1422 O O   . GLY B 2 34  ? -0.718  -14.608 15.355   1.00 91.70 34  B 1 
ATOM 1423 N N   . ASP B 2 35  ? 1.526   -14.719 15.338   1.00 94.70 35  B 1 
ATOM 1424 C CA  . ASP B 2 35  ? 1.584   -16.023 14.684   1.00 94.69 35  B 1 
ATOM 1425 C C   . ASP B 2 35  ? 1.218   -17.186 15.623   1.00 95.22 35  B 1 
ATOM 1426 O O   . ASP B 2 35  ? 0.958   -17.030 16.812   1.00 93.50 35  B 1 
ATOM 1427 C CB  . ASP B 2 35  ? 2.979   -16.235 14.041   1.00 92.83 35  B 1 
ATOM 1428 C CG  . ASP B 2 35  ? 3.183   -15.555 12.686   1.00 88.80 35  B 1 
ATOM 1429 O OD1 . ASP B 2 35  ? 2.245   -14.900 12.198   1.00 84.38 35  B 1 
ATOM 1430 O OD2 . ASP B 2 35  ? 4.281   -15.742 12.113   1.00 83.87 35  B 1 
ATOM 1431 N N   . THR B 2 36  ? 1.190   -18.395 15.066   1.00 95.07 36  B 1 
ATOM 1432 C CA  . THR B 2 36  ? 1.019   -19.647 15.808   1.00 95.22 36  B 1 
ATOM 1433 C C   . THR B 2 36  ? 2.343   -20.402 15.853   1.00 95.34 36  B 1 
ATOM 1434 O O   . THR B 2 36  ? 3.014   -20.519 14.839   1.00 93.47 36  B 1 
ATOM 1435 C CB  . THR B 2 36  ? -0.088  -20.508 15.189   1.00 93.73 36  B 1 
ATOM 1436 O OG1 . THR B 2 36  ? -1.303  -19.786 15.195   1.00 82.83 36  B 1 
ATOM 1437 C CG2 . THR B 2 36  ? -0.343  -21.814 15.950   1.00 82.27 36  B 1 
ATOM 1438 N N   . VAL B 2 37  ? 2.690   -20.953 17.013   1.00 95.74 37  B 1 
ATOM 1439 C CA  . VAL B 2 37  ? 3.856   -21.817 17.185   1.00 95.68 37  B 1 
ATOM 1440 C C   . VAL B 2 37  ? 3.437   -23.183 17.701   1.00 95.91 37  B 1 
ATOM 1441 O O   . VAL B 2 37  ? 2.461   -23.312 18.441   1.00 95.10 37  B 1 
ATOM 1442 C CB  . VAL B 2 37  ? 4.918   -21.144 18.073   1.00 94.56 37  B 1 
ATOM 1443 C CG1 . VAL B 2 37  ? 4.535   -21.134 19.560   1.00 86.11 37  B 1 
ATOM 1444 C CG2 . VAL B 2 37  ? 6.275   -21.805 17.913   1.00 86.98 37  B 1 
ATOM 1445 N N   . GLU B 2 38  ? 4.179   -24.221 17.308   1.00 95.76 38  B 1 
ATOM 1446 C CA  . GLU B 2 38  ? 4.003   -25.583 17.771   1.00 95.59 38  B 1 
ATOM 1447 C C   . GLU B 2 38  ? 5.281   -26.056 18.459   1.00 95.31 38  B 1 
ATOM 1448 O O   . GLU B 2 38  ? 6.335   -26.166 17.843   1.00 93.15 38  B 1 
ATOM 1449 C CB  . GLU B 2 38  ? 3.592   -26.459 16.576   1.00 94.04 38  B 1 
ATOM 1450 C CG  . GLU B 2 38  ? 3.287   -27.917 16.960   1.00 86.96 38  B 1 
ATOM 1451 C CD  . GLU B 2 38  ? 2.621   -28.692 15.815   1.00 87.48 38  B 1 
ATOM 1452 O OE1 . GLU B 2 38  ? 2.301   -29.885 15.984   1.00 79.94 38  B 1 
ATOM 1453 O OE2 . GLU B 2 38  ? 2.318   -28.118 14.742   1.00 81.76 38  B 1 
ATOM 1454 N N   . LEU B 2 39  ? 5.182   -26.301 19.759   1.00 95.12 39  B 1 
ATOM 1455 C CA  . LEU B 2 39  ? 6.263   -26.854 20.558   1.00 95.02 39  B 1 
ATOM 1456 C C   . LEU B 2 39  ? 6.101   -28.374 20.587   1.00 94.94 39  B 1 
ATOM 1457 O O   . LEU B 2 39  ? 5.073   -28.884 21.040   1.00 93.39 39  B 1 
ATOM 1458 C CB  . LEU B 2 39  ? 6.273   -26.261 21.978   1.00 95.14 39  B 1 
ATOM 1459 C CG  . LEU B 2 39  ? 6.260   -24.725 22.057   1.00 94.40 39  B 1 
ATOM 1460 C CD1 . LEU B 2 39  ? 6.332   -24.283 23.519   1.00 90.32 39  B 1 
ATOM 1461 C CD2 . LEU B 2 39  ? 7.434   -24.088 21.308   1.00 90.05 39  B 1 
ATOM 1462 N N   . THR B 2 40  ? 7.088   -29.081 20.085   1.00 94.49 40  B 1 
ATOM 1463 C CA  . THR B 2 40  ? 7.044   -30.544 19.991   1.00 93.72 40  B 1 
ATOM 1464 C C   . THR B 2 40  ? 7.478   -31.200 21.298   1.00 93.49 40  B 1 
ATOM 1465 O O   . THR B 2 40  ? 8.471   -30.778 21.884   1.00 91.08 40  B 1 
ATOM 1466 C CB  . THR B 2 40  ? 7.914   -31.043 18.832   1.00 92.02 40  B 1 
ATOM 1467 O OG1 . THR B 2 40  ? 9.220   -30.518 18.915   1.00 81.29 40  B 1 
ATOM 1468 C CG2 . THR B 2 40  ? 7.356   -30.583 17.491   1.00 79.82 40  B 1 
ATOM 1469 N N   . CYS B 2 41  ? 6.761   -32.244 21.705   1.00 92.44 41  B 1 
ATOM 1470 C CA  . CYS B 2 41  ? 7.142   -33.138 22.790   1.00 92.10 41  B 1 
ATOM 1471 C C   . CYS B 2 41  ? 6.830   -34.563 22.354   1.00 92.44 41  B 1 
ATOM 1472 O O   . CYS B 2 41  ? 5.729   -34.832 21.870   1.00 90.29 41  B 1 
ATOM 1473 C CB  . CYS B 2 41  ? 6.380   -32.750 24.052   1.00 90.99 41  B 1 
ATOM 1474 S SG  . CYS B 2 41  ? 6.799   -33.779 25.492   1.00 88.74 41  B 1 
ATOM 1475 N N   . THR B 2 42  ? 7.801   -35.462 22.503   1.00 91.40 42  B 1 
ATOM 1476 C CA  . THR B 2 42  ? 7.701   -36.842 22.026   1.00 90.79 42  B 1 
ATOM 1477 C C   . THR B 2 42  ? 7.995   -37.811 23.154   1.00 90.57 42  B 1 
ATOM 1478 O O   . THR B 2 42  ? 9.005   -37.665 23.837   1.00 87.06 42  B 1 
ATOM 1479 C CB  . THR B 2 42  ? 8.651   -37.100 20.851   1.00 88.49 42  B 1 
ATOM 1480 O OG1 . THR B 2 42  ? 9.976   -36.735 21.163   1.00 76.03 42  B 1 
ATOM 1481 C CG2 . THR B 2 42  ? 8.254   -36.306 19.601   1.00 74.51 42  B 1 
ATOM 1482 N N   . ALA B 2 43  ? 7.144   -38.824 23.308   1.00 89.31 43  B 1 
ATOM 1483 C CA  . ALA B 2 43  ? 7.388   -39.933 24.207   1.00 88.60 43  B 1 
ATOM 1484 C C   . ALA B 2 43  ? 8.174   -41.052 23.503   1.00 88.67 43  B 1 
ATOM 1485 O O   . ALA B 2 43  ? 8.114   -41.201 22.283   1.00 85.11 43  B 1 
ATOM 1486 C CB  . ALA B 2 43  ? 6.046   -40.441 24.729   1.00 85.72 43  B 1 
ATOM 1487 N N   . SER B 2 44  ? 8.846   -41.879 24.296   1.00 88.54 44  B 1 
ATOM 1488 C CA  . SER B 2 44  ? 9.539   -43.069 23.795   1.00 87.21 44  B 1 
ATOM 1489 C C   . SER B 2 44  ? 8.558   -44.122 23.268   1.00 87.30 44  B 1 
ATOM 1490 O O   . SER B 2 44  ? 8.803   -44.763 22.243   1.00 83.34 44  B 1 
ATOM 1491 C CB  . SER B 2 44  ? 10.394  -43.643 24.920   1.00 84.85 44  B 1 
ATOM 1492 O OG  . SER B 2 44  ? 9.615   -44.195 25.952   1.00 75.29 44  B 1 
ATOM 1493 N N   . GLN B 2 45  ? 7.406   -44.268 23.930   1.00 86.27 45  B 1 
ATOM 1494 C CA  . GLN B 2 45  ? 6.354   -45.188 23.532   1.00 85.96 45  B 1 
ATOM 1495 C C   . GLN B 2 45  ? 5.361   -44.510 22.586   1.00 86.61 45  B 1 
ATOM 1496 O O   . GLN B 2 45  ? 4.810   -43.456 22.879   1.00 83.03 45  B 1 
ATOM 1497 C CB  . GLN B 2 45  ? 5.623   -45.748 24.754   1.00 82.33 45  B 1 
ATOM 1498 C CG  . GLN B 2 45  ? 6.565   -46.517 25.695   1.00 75.51 45  B 1 
ATOM 1499 C CD  . GLN B 2 45  ? 5.820   -47.171 26.857   1.00 70.82 45  B 1 
ATOM 1500 O OE1 . GLN B 2 45  ? 4.622   -47.420 26.817   1.00 64.31 45  B 1 
ATOM 1501 N NE2 . GLN B 2 45  ? 6.506   -47.475 27.926   1.00 61.24 45  B 1 
ATOM 1502 N N   . LYS B 2 46  ? 5.059   -45.166 21.468   1.00 87.60 46  B 1 
ATOM 1503 C CA  . LYS B 2 46  ? 4.040   -44.721 20.507   1.00 87.95 46  B 1 
ATOM 1504 C C   . LYS B 2 46  ? 2.627   -45.052 21.004   1.00 87.98 46  B 1 
ATOM 1505 O O   . LYS B 2 46  ? 1.903   -45.834 20.387   1.00 82.06 46  B 1 
ATOM 1506 C CB  . LYS B 2 46  ? 4.316   -45.298 19.114   1.00 85.26 46  B 1 
ATOM 1507 C CG  . LYS B 2 46  ? 5.631   -44.794 18.531   1.00 78.78 46  B 1 
ATOM 1508 C CD  . LYS B 2 46  ? 5.796   -45.318 17.097   1.00 70.59 46  B 1 
ATOM 1509 C CE  . LYS B 2 46  ? 7.121   -44.833 16.519   1.00 62.79 46  B 1 
ATOM 1510 N NZ  . LYS B 2 46  ? 7.316   -45.296 15.127   1.00 54.63 46  B 1 
ATOM 1511 N N   . LYS B 2 47  ? 2.248   -44.513 22.163   1.00 86.30 47  B 1 
ATOM 1512 C CA  . LYS B 2 47  ? 0.938   -44.714 22.790   1.00 86.72 47  B 1 
ATOM 1513 C C   . LYS B 2 47  ? 0.426   -43.399 23.362   1.00 87.19 47  B 1 
ATOM 1514 O O   . LYS B 2 47  ? 1.203   -42.496 23.651   1.00 82.84 47  B 1 
ATOM 1515 C CB  . LYS B 2 47  ? 1.034   -45.790 23.882   1.00 82.93 47  B 1 
ATOM 1516 C CG  . LYS B 2 47  ? 1.334   -47.196 23.327   1.00 74.84 47  B 1 
ATOM 1517 C CD  . LYS B 2 47  ? 1.408   -48.228 24.453   1.00 72.08 47  B 1 
ATOM 1518 C CE  . LYS B 2 47  ? 1.784   -49.601 23.895   1.00 61.71 47  B 1 
ATOM 1519 N NZ  . LYS B 2 47  ? 2.040   -50.576 24.975   1.00 54.50 47  B 1 
ATOM 1520 N N   . SER B 2 48  ? -0.865  -43.309 23.559   1.00 86.28 48  B 1 
ATOM 1521 C CA  . SER B 2 48  ? -1.477  -42.189 24.271   1.00 85.35 48  B 1 
ATOM 1522 C C   . SER B 2 48  ? -1.223  -42.342 25.769   1.00 85.95 48  B 1 
ATOM 1523 O O   . SER B 2 48  ? -1.904  -43.122 26.441   1.00 81.85 48  B 1 
ATOM 1524 C CB  . SER B 2 48  ? -2.969  -42.110 23.956   1.00 81.33 48  B 1 
ATOM 1525 O OG  . SER B 2 48  ? -3.545  -40.960 24.545   1.00 72.73 48  B 1 
ATOM 1526 N N   . ILE B 2 49  ? -0.251  -41.618 26.276   1.00 87.85 49  B 1 
ATOM 1527 C CA  . ILE B 2 49  ? 0.179   -41.641 27.676   1.00 88.17 49  B 1 
ATOM 1528 C C   . ILE B 2 49  ? -0.202  -40.319 28.334   1.00 88.98 49  B 1 
ATOM 1529 O O   . ILE B 2 49  ? -0.517  -39.332 27.655   1.00 86.17 49  B 1 
ATOM 1530 C CB  . ILE B 2 49  ? 1.692   -41.940 27.799   1.00 85.30 49  B 1 
ATOM 1531 C CG1 . ILE B 2 49  ? 2.227   -42.829 26.662   1.00 73.92 49  B 1 
ATOM 1532 C CG2 . ILE B 2 49  ? 1.955   -42.656 29.151   1.00 72.11 49  B 1 
ATOM 1533 C CD1 . ILE B 2 49  ? 3.737   -42.994 26.680   1.00 69.95 49  B 1 
ATOM 1534 N N   . GLN B 2 50  ? -0.186  -40.272 29.661   1.00 88.72 50  B 1 
ATOM 1535 C CA  . GLN B 2 50  ? -0.375  -39.026 30.390   1.00 89.34 50  B 1 
ATOM 1536 C C   . GLN B 2 50  ? 0.818   -38.100 30.148   1.00 90.07 50  B 1 
ATOM 1537 O O   . GLN B 2 50  ? 1.970   -38.500 30.287   1.00 87.93 50  B 1 
ATOM 1538 C CB  . GLN B 2 50  ? -0.606  -39.322 31.870   1.00 86.34 50  B 1 
ATOM 1539 C CG  . GLN B 2 50  ? -1.103  -38.083 32.631   1.00 78.38 50  B 1 
ATOM 1540 C CD  . GLN B 2 50  ? -1.532  -38.410 34.073   1.00 75.03 50  B 1 
ATOM 1541 O OE1 . GLN B 2 50  ? -1.393  -39.515 34.553   1.00 67.58 50  B 1 
ATOM 1542 N NE2 . GLN B 2 50  ? -2.094  -37.473 34.796   1.00 64.21 50  B 1 
ATOM 1543 N N   . PHE B 2 51  ? 0.524   -36.853 29.775   1.00 90.16 51  B 1 
ATOM 1544 C CA  . PHE B 2 51  ? 1.524   -35.806 29.607   1.00 91.19 51  B 1 
ATOM 1545 C C   . PHE B 2 51  ? 1.053   -34.508 30.248   1.00 91.34 51  B 1 
ATOM 1546 O O   . PHE B 2 51  ? -0.148  -34.253 30.375   1.00 90.01 51  B 1 
ATOM 1547 C CB  . PHE B 2 51  ? 1.855   -35.606 28.116   1.00 90.54 51  B 1 
ATOM 1548 C CG  . PHE B 2 51  ? 0.804   -34.865 27.318   1.00 91.00 51  B 1 
ATOM 1549 C CD1 . PHE B 2 51  ? -0.282  -35.561 26.742   1.00 88.85 51  B 1 
ATOM 1550 C CD2 . PHE B 2 51  ? 0.885   -33.467 27.145   1.00 89.53 51  B 1 
ATOM 1551 C CE1 . PHE B 2 51  ? -1.256  -34.876 26.008   1.00 88.74 51  B 1 
ATOM 1552 C CE2 . PHE B 2 51  ? -0.096  -32.780 26.409   1.00 88.76 51  B 1 
ATOM 1553 C CZ  . PHE B 2 51  ? -1.166  -33.487 25.840   1.00 88.97 51  B 1 
ATOM 1554 N N   . HIS B 2 52  ? 2.011   -33.677 30.627   1.00 91.45 52  B 1 
ATOM 1555 C CA  . HIS B 2 52  ? 1.759   -32.352 31.161   1.00 91.33 52  B 1 
ATOM 1556 C C   . HIS B 2 52  ? 2.723   -31.342 30.569   1.00 92.30 52  B 1 
ATOM 1557 O O   . HIS B 2 52  ? 3.932   -31.543 30.572   1.00 90.69 52  B 1 
ATOM 1558 C CB  . HIS B 2 52  ? 1.856   -32.375 32.692   1.00 88.40 52  B 1 
ATOM 1559 C CG  . HIS B 2 52  ? 0.796   -33.243 33.323   1.00 83.48 52  B 1 
ATOM 1560 N ND1 . HIS B 2 52  ? -0.563  -33.040 33.257   1.00 69.69 52  B 1 
ATOM 1561 C CD2 . HIS B 2 52  ? 0.991   -34.407 34.012   1.00 70.53 52  B 1 
ATOM 1562 C CE1 . HIS B 2 52  ? -1.163  -34.069 33.877   1.00 65.64 52  B 1 
ATOM 1563 N NE2 . HIS B 2 52  ? -0.255  -34.913 34.355   1.00 68.27 52  B 1 
ATOM 1564 N N   . TRP B 2 53  ? 2.204   -30.226 30.096   1.00 92.71 53  B 1 
ATOM 1565 C CA  . TRP B 2 53  ? 2.969   -29.035 29.770   1.00 93.72 53  B 1 
ATOM 1566 C C   . TRP B 2 53  ? 2.847   -28.027 30.913   1.00 93.85 53  B 1 
ATOM 1567 O O   . TRP B 2 53  ? 1.733   -27.730 31.358   1.00 91.89 53  B 1 
ATOM 1568 C CB  . TRP B 2 53  ? 2.484   -28.438 28.455   1.00 94.14 53  B 1 
ATOM 1569 C CG  . TRP B 2 53  ? 3.015   -29.127 27.239   1.00 94.35 53  B 1 
ATOM 1570 C CD1 . TRP B 2 53  ? 2.388   -30.083 26.518   1.00 92.73 53  B 1 
ATOM 1571 C CD2 . TRP B 2 53  ? 4.292   -28.882 26.567   1.00 94.37 53  B 1 
ATOM 1572 N NE1 . TRP B 2 53  ? 3.173   -30.440 25.438   1.00 93.28 53  B 1 
ATOM 1573 C CE2 . TRP B 2 53  ? 4.351   -29.716 25.423   1.00 94.20 53  B 1 
ATOM 1574 C CE3 . TRP B 2 53  ? 5.377   -28.014 26.822   1.00 93.93 53  B 1 
ATOM 1575 C CZ2 . TRP B 2 53  ? 5.453   -29.693 24.531   1.00 94.00 53  B 1 
ATOM 1576 C CZ3 . TRP B 2 53  ? 6.479   -27.995 25.940   1.00 93.27 53  B 1 
ATOM 1577 C CH2 . TRP B 2 53  ? 6.509   -28.817 24.813   1.00 93.20 53  B 1 
ATOM 1578 N N   . LYS B 2 54  ? 3.973   -27.504 31.356   1.00 92.89 54  B 1 
ATOM 1579 C CA  . LYS B 2 54  ? 4.085   -26.475 32.395   1.00 92.76 54  B 1 
ATOM 1580 C C   . LYS B 2 54  ? 4.917   -25.302 31.894   1.00 93.03 54  B 1 
ATOM 1581 O O   . LYS B 2 54  ? 5.678   -25.436 30.937   1.00 92.23 54  B 1 
ATOM 1582 C CB  . LYS B 2 54  ? 4.710   -27.085 33.657   1.00 90.76 54  B 1 
ATOM 1583 C CG  . LYS B 2 54  ? 3.855   -28.183 34.309   1.00 83.11 54  B 1 
ATOM 1584 C CD  . LYS B 2 54  ? 4.625   -28.760 35.483   1.00 82.88 54  B 1 
ATOM 1585 C CE  . LYS B 2 54  ? 3.850   -29.836 36.222   1.00 71.05 54  B 1 
ATOM 1586 N NZ  . LYS B 2 54  ? 4.723   -30.501 37.222   1.00 65.03 54  B 1 
ATOM 1587 N N   . ASN B 2 55  ? 4.781   -24.145 32.542   1.00 93.11 55  B 1 
ATOM 1588 C CA  . ASN B 2 55  ? 5.684   -23.020 32.355   1.00 92.66 55  B 1 
ATOM 1589 C C   . ASN B 2 55  ? 6.865   -23.077 33.348   1.00 92.70 55  B 1 
ATOM 1590 O O   . ASN B 2 55  ? 6.936   -23.985 34.179   1.00 91.16 55  B 1 
ATOM 1591 C CB  . ASN B 2 55  ? 4.874   -21.707 32.395   1.00 90.65 55  B 1 
ATOM 1592 C CG  . ASN B 2 55  ? 4.300   -21.345 33.757   1.00 89.97 55  B 1 
ATOM 1593 O OD1 . ASN B 2 55  ? 4.517   -21.985 34.766   1.00 80.26 55  B 1 
ATOM 1594 N ND2 . ASN B 2 55  ? 3.551   -20.271 33.808   1.00 81.63 55  B 1 
ATOM 1595 N N   . SER B 2 56  ? 7.760   -22.098 33.267   1.00 93.09 56  B 1 
ATOM 1596 C CA  . SER B 2 56  ? 8.903   -21.970 34.182   1.00 92.27 56  B 1 
ATOM 1597 C C   . SER B 2 56  ? 8.504   -21.906 35.664   1.00 92.00 56  B 1 
ATOM 1598 O O   . SER B 2 56  ? 9.232   -22.419 36.517   1.00 87.99 56  B 1 
ATOM 1599 C CB  . SER B 2 56  ? 9.699   -20.711 33.833   1.00 90.75 56  B 1 
ATOM 1600 O OG  . SER B 2 56  ? 8.868   -19.565 33.887   1.00 85.13 56  B 1 
ATOM 1601 N N   . ASN B 2 57  ? 7.323   -21.365 35.966   1.00 91.22 57  B 1 
ATOM 1602 C CA  . ASN B 2 57  ? 6.782   -21.255 37.323   1.00 90.62 57  B 1 
ATOM 1603 C C   . ASN B 2 57  ? 6.054   -22.528 37.796   1.00 90.72 57  B 1 
ATOM 1604 O O   . ASN B 2 57  ? 5.286   -22.485 38.760   1.00 87.24 57  B 1 
ATOM 1605 C CB  . ASN B 2 57  ? 5.866   -20.018 37.402   1.00 89.39 57  B 1 
ATOM 1606 C CG  . ASN B 2 57  ? 6.611   -18.714 37.176   1.00 85.48 57  B 1 
ATOM 1607 O OD1 . ASN B 2 57  ? 7.796   -18.591 37.399   1.00 76.02 57  B 1 
ATOM 1608 N ND2 . ASN B 2 57  ? 5.926   -17.683 36.737   1.00 75.36 57  B 1 
ATOM 1609 N N   . GLN B 2 58  ? 6.227   -23.656 37.109   1.00 88.89 58  B 1 
ATOM 1610 C CA  . GLN B 2 58  ? 5.568   -24.938 37.386   1.00 88.98 58  B 1 
ATOM 1611 C C   . GLN B 2 58  ? 4.029   -24.900 37.273   1.00 89.74 58  B 1 
ATOM 1612 O O   . GLN B 2 58  ? 3.352   -25.841 37.693   1.00 85.94 58  B 1 
ATOM 1613 C CB  . GLN B 2 58  ? 6.063   -25.524 38.722   1.00 86.62 58  B 1 
ATOM 1614 C CG  . GLN B 2 58  ? 7.583   -25.777 38.756   1.00 82.09 58  B 1 
ATOM 1615 C CD  . GLN B 2 58  ? 8.013   -26.881 37.785   1.00 77.41 58  B 1 
ATOM 1616 O OE1 . GLN B 2 58  ? 7.270   -27.815 37.483   1.00 69.89 58  B 1 
ATOM 1617 N NE2 . GLN B 2 58  ? 9.209   -26.830 37.268   1.00 66.62 58  B 1 
ATOM 1618 N N   . ILE B 2 59  ? 3.461   -23.863 36.692   1.00 88.63 59  B 1 
ATOM 1619 C CA  . ILE B 2 59  ? 2.021   -23.754 36.459   1.00 88.90 59  B 1 
ATOM 1620 C C   . ILE B 2 59  ? 1.644   -24.627 35.271   1.00 89.46 59  B 1 
ATOM 1621 O O   . ILE B 2 59  ? 2.179   -24.466 34.173   1.00 87.63 59  B 1 
ATOM 1622 C CB  . ILE B 2 59  ? 1.581   -22.291 36.272   1.00 87.76 59  B 1 
ATOM 1623 C CG1 . ILE B 2 59  ? 1.974   -21.439 37.496   1.00 83.49 59  B 1 
ATOM 1624 C CG2 . ILE B 2 59  ? 0.069   -22.214 36.015   1.00 82.60 59  B 1 
ATOM 1625 C CD1 . ILE B 2 59  ? 1.671   -19.940 37.360   1.00 73.68 59  B 1 
ATOM 1626 N N   . LYS B 2 60  ? 0.682   -25.522 35.462   1.00 89.13 60  B 1 
ATOM 1627 C CA  . LYS B 2 60  ? 0.171   -26.381 34.391   1.00 89.19 60  B 1 
ATOM 1628 C C   . LYS B 2 60  ? -0.506  -25.531 33.312   1.00 88.98 60  B 1 
ATOM 1629 O O   . LYS B 2 60  ? -1.356  -24.706 33.614   1.00 86.93 60  B 1 
ATOM 1630 C CB  . LYS B 2 60  ? -0.750  -27.452 34.990   1.00 86.61 60  B 1 
ATOM 1631 C CG  . LYS B 2 60  ? -1.262  -28.475 33.968   1.00 78.19 60  B 1 
ATOM 1632 C CD  . LYS B 2 60  ? -2.064  -29.583 34.683   1.00 73.68 60  B 1 
ATOM 1633 C CE  . LYS B 2 60  ? -2.626  -30.631 33.725   1.00 63.11 60  B 1 
ATOM 1634 N NZ  . LYS B 2 60  ? -3.320  -31.718 34.445   1.00 56.25 60  B 1 
ATOM 1635 N N   . ILE B 2 61  ? -0.144  -25.773 32.071   1.00 90.75 61  B 1 
ATOM 1636 C CA  . ILE B 2 61  ? -0.760  -25.130 30.907   1.00 90.54 61  B 1 
ATOM 1637 C C   . ILE B 2 61  ? -1.769  -26.072 30.269   1.00 89.91 61  B 1 
ATOM 1638 O O   . ILE B 2 61  ? -2.921  -25.710 30.033   1.00 86.47 61  B 1 
ATOM 1639 C CB  . ILE B 2 61  ? 0.323   -24.739 29.871   1.00 90.62 61  B 1 
ATOM 1640 C CG1 . ILE B 2 61  ? 1.345   -23.754 30.489   1.00 87.65 61  B 1 
ATOM 1641 C CG2 . ILE B 2 61  ? -0.310  -24.134 28.610   1.00 87.58 61  B 1 
ATOM 1642 C CD1 . ILE B 2 61  ? 2.604   -23.638 29.650   1.00 83.19 61  B 1 
ATOM 1643 N N   . LEU B 2 62  ? -1.336  -27.301 30.009   1.00 89.66 62  B 1 
ATOM 1644 C CA  . LEU B 2 62  ? -2.089  -28.281 29.247   1.00 89.45 62  B 1 
ATOM 1645 C C   . LEU B 2 62  ? -1.669  -29.688 29.670   1.00 90.53 62  B 1 
ATOM 1646 O O   . LEU B 2 62  ? -0.534  -29.923 30.061   1.00 88.82 62  B 1 
ATOM 1647 C CB  . LEU B 2 62  ? -1.851  -27.974 27.759   1.00 86.06 62  B 1 
ATOM 1648 C CG  . LEU B 2 62  ? -2.763  -28.734 26.782   1.00 84.77 62  B 1 
ATOM 1649 C CD1 . LEU B 2 62  ? -3.155  -27.836 25.617   1.00 77.62 62  B 1 
ATOM 1650 C CD2 . LEU B 2 62  ? -2.055  -29.962 26.230   1.00 78.04 62  B 1 
ATOM 1651 N N   . GLY B 2 63  ? -2.605  -30.610 29.592   1.00 88.40 63  B 1 
ATOM 1652 C CA  . GLY B 2 63  ? -2.344  -32.022 29.792   1.00 87.69 63  B 1 
ATOM 1653 C C   . GLY B 2 63  ? -3.491  -32.867 29.264   1.00 88.22 63  B 1 
ATOM 1654 O O   . GLY B 2 63  ? -4.430  -32.359 28.647   1.00 85.31 63  B 1 
ATOM 1655 N N   . ASN B 2 64  ? -3.428  -34.152 29.521   1.00 85.96 64  B 1 
ATOM 1656 C CA  . ASN B 2 64  ? -4.511  -35.067 29.197   1.00 85.19 64  B 1 
ATOM 1657 C C   . ASN B 2 64  ? -4.946  -35.877 30.407   1.00 84.39 64  B 1 
ATOM 1658 O O   . ASN B 2 64  ? -4.202  -36.073 31.370   1.00 80.86 64  B 1 
ATOM 1659 C CB  . ASN B 2 64  ? -4.135  -35.942 27.984   1.00 82.51 64  B 1 
ATOM 1660 C CG  . ASN B 2 64  ? -2.984  -36.902 28.235   1.00 83.82 64  B 1 
ATOM 1661 O OD1 . ASN B 2 64  ? -2.251  -36.789 29.184   1.00 76.70 64  B 1 
ATOM 1662 N ND2 . ASN B 2 64  ? -2.797  -37.868 27.360   1.00 77.95 64  B 1 
ATOM 1663 N N   . GLN B 2 65  ? -6.173  -36.383 30.333   1.00 79.56 65  B 1 
ATOM 1664 C CA  . GLN B 2 65  ? -6.664  -37.416 31.210   1.00 78.38 65  B 1 
ATOM 1665 C C   . GLN B 2 65  ? -7.407  -38.457 30.369   1.00 78.59 65  B 1 
ATOM 1666 O O   . GLN B 2 65  ? -8.560  -38.273 29.976   1.00 72.54 65  B 1 
ATOM 1667 C CB  . GLN B 2 65  ? -7.524  -36.799 32.310   1.00 74.02 65  B 1 
ATOM 1668 C CG  . GLN B 2 65  ? -7.821  -37.876 33.343   1.00 65.45 65  B 1 
ATOM 1669 C CD  . GLN B 2 65  ? -8.619  -37.396 34.529   1.00 61.54 65  B 1 
ATOM 1670 O OE1 . GLN B 2 65  ? -9.070  -36.276 34.639   1.00 56.19 65  B 1 
ATOM 1671 N NE2 . GLN B 2 65  ? -8.820  -38.291 35.464   1.00 54.07 65  B 1 
ATOM 1672 N N   . GLY B 2 66  ? -6.711  -39.545 30.039   1.00 74.17 66  B 1 
ATOM 1673 C CA  . GLY B 2 66  ? -7.162  -40.465 29.012   1.00 71.74 66  B 1 
ATOM 1674 C C   . GLY B 2 66  ? -7.306  -39.738 27.675   1.00 73.31 66  B 1 
ATOM 1675 O O   . GLY B 2 66  ? -6.352  -39.163 27.175   1.00 67.41 66  B 1 
ATOM 1676 N N   . SER B 2 67  ? -8.514  -39.739 27.108   1.00 70.14 67  B 1 
ATOM 1677 C CA  . SER B 2 67  ? -8.794  -39.042 25.848   1.00 68.26 67  B 1 
ATOM 1678 C C   . SER B 2 67  ? -9.190  -37.563 26.013   1.00 70.09 67  B 1 
ATOM 1679 O O   . SER B 2 67  ? -9.442  -36.883 25.017   1.00 65.61 67  B 1 
ATOM 1680 C CB  . SER B 2 67  ? -9.879  -39.800 25.069   1.00 64.43 67  B 1 
ATOM 1681 O OG  . SER B 2 67  ? -11.058 -39.922 25.827   1.00 58.29 67  B 1 
ATOM 1682 N N   . PHE B 2 68  ? -9.291  -37.072 27.241   1.00 76.37 68  B 1 
ATOM 1683 C CA  . PHE B 2 68  ? -9.714  -35.697 27.510   1.00 77.18 68  B 1 
ATOM 1684 C C   . PHE B 2 68  ? -8.514  -34.767 27.620   1.00 78.74 68  B 1 
ATOM 1685 O O   . PHE B 2 68  ? -7.564  -35.041 28.351   1.00 75.51 68  B 1 
ATOM 1686 C CB  . PHE B 2 68  ? -10.577 -35.624 28.772   1.00 71.45 68  B 1 
ATOM 1687 C CG  . PHE B 2 68  ? -11.924 -36.283 28.597   1.00 63.71 68  B 1 
ATOM 1688 C CD1 . PHE B 2 68  ? -12.969 -35.600 27.950   1.00 56.70 68  B 1 
ATOM 1689 C CD2 . PHE B 2 68  ? -12.141 -37.591 29.059   1.00 55.15 68  B 1 
ATOM 1690 C CE1 . PHE B 2 68  ? -14.210 -36.209 27.760   1.00 50.63 68  B 1 
ATOM 1691 C CE2 . PHE B 2 68  ? -13.385 -38.208 28.872   1.00 51.50 68  B 1 
ATOM 1692 C CZ  . PHE B 2 68  ? -14.416 -37.512 28.221   1.00 51.22 68  B 1 
ATOM 1693 N N   . LEU B 2 69  ? -8.598  -33.626 26.922   1.00 79.40 69  B 1 
ATOM 1694 C CA  . LEU B 2 69  ? -7.664  -32.529 27.083   1.00 80.43 69  B 1 
ATOM 1695 C C   . LEU B 2 69  ? -8.023  -31.740 28.348   1.00 81.33 69  B 1 
ATOM 1696 O O   . LEU B 2 69  ? -9.136  -31.236 28.462   1.00 78.63 69  B 1 
ATOM 1697 C CB  . LEU B 2 69  ? -7.740  -31.649 25.827   1.00 78.43 69  B 1 
ATOM 1698 C CG  . LEU B 2 69  ? -6.667  -30.542 25.787   1.00 75.07 69  B 1 
ATOM 1699 C CD1 . LEU B 2 69  ? -5.289  -31.141 25.514   1.00 68.74 69  B 1 
ATOM 1700 C CD2 . LEU B 2 69  ? -6.979  -29.555 24.663   1.00 69.60 69  B 1 
ATOM 1701 N N   . THR B 2 70  ? -7.081  -31.631 29.264   1.00 82.86 70  B 1 
ATOM 1702 C CA  . THR B 2 70  ? -7.166  -30.772 30.442   1.00 82.38 70  B 1 
ATOM 1703 C C   . THR B 2 70  ? -6.289  -29.553 30.211   1.00 83.20 70  B 1 
ATOM 1704 O O   . THR B 2 70  ? -5.173  -29.689 29.709   1.00 80.68 70  B 1 
ATOM 1705 C CB  . THR B 2 70  ? -6.762  -31.511 31.722   1.00 78.83 70  B 1 
ATOM 1706 O OG1 . THR B 2 70  ? -5.463  -32.035 31.633   1.00 69.97 70  B 1 
ATOM 1707 C CG2 . THR B 2 70  ? -7.695  -32.686 32.007   1.00 69.49 70  B 1 
ATOM 1708 N N   . LYS B 2 71  ? -6.758  -28.367 30.561   1.00 82.69 71  B 1 
ATOM 1709 C CA  . LYS B 2 71  ? -5.964  -27.136 30.486   1.00 82.96 71  B 1 
ATOM 1710 C C   . LYS B 2 71  ? -5.562  -26.678 31.891   1.00 81.85 71  B 1 
ATOM 1711 O O   . LYS B 2 71  ? -6.167  -27.125 32.862   1.00 78.37 71  B 1 
ATOM 1712 C CB  . LYS B 2 71  ? -6.711  -26.073 29.688   1.00 80.61 71  B 1 
ATOM 1713 C CG  . LYS B 2 71  ? -6.854  -26.424 28.194   1.00 78.39 71  B 1 
ATOM 1714 C CD  . LYS B 2 71  ? -7.467  -25.245 27.440   1.00 77.47 71  B 1 
ATOM 1715 C CE  . LYS B 2 71  ? -7.557  -25.493 25.948   1.00 71.28 71  B 1 
ATOM 1716 N NZ  . LYS B 2 71  ? -7.964  -24.259 25.226   1.00 67.51 71  B 1 
ATOM 1717 N N   . GLY B 2 72  ? -4.529  -25.854 32.013   1.00 83.58 72  B 1 
ATOM 1718 C CA  . GLY B 2 72  ? -4.040  -25.296 33.273   1.00 81.71 72  B 1 
ATOM 1719 C C   . GLY B 2 72  ? -4.525  -23.868 33.500   1.00 83.00 72  B 1 
ATOM 1720 O O   . GLY B 2 72  ? -5.065  -23.236 32.599   1.00 79.86 72  B 1 
ATOM 1721 N N   . PRO B 2 73  ? -4.306  -23.336 34.709   1.00 80.35 73  B 1 
ATOM 1722 C CA  . PRO B 2 73  ? -4.722  -21.988 35.079   1.00 79.74 73  B 1 
ATOM 1723 C C   . PRO B 2 73  ? -3.814  -20.895 34.501   1.00 81.57 73  B 1 
ATOM 1724 O O   . PRO B 2 73  ? -3.813  -19.757 34.963   1.00 76.06 73  B 1 
ATOM 1725 C CB  . PRO B 2 73  ? -4.697  -22.020 36.608   1.00 78.31 73  B 1 
ATOM 1726 C CG  . PRO B 2 73  ? -3.531  -22.942 36.910   1.00 76.17 73  B 1 
ATOM 1727 C CD  . PRO B 2 73  ? -3.642  -23.987 35.806   1.00 79.22 73  B 1 
ATOM 1728 N N   . SER B 2 74  ? -3.002  -21.230 33.526   1.00 84.23 74  B 1 
ATOM 1729 C CA  . SER B 2 74  ? -2.078  -20.290 32.911   1.00 84.80 74  B 1 
ATOM 1730 C C   . SER B 2 74  ? -2.815  -19.224 32.098   1.00 85.17 74  B 1 
ATOM 1731 O O   . SER B 2 74  ? -3.918  -19.442 31.600   1.00 82.34 74  B 1 
ATOM 1732 C CB  . SER B 2 74  ? -1.077  -21.042 32.042   1.00 83.92 74  B 1 
ATOM 1733 O OG  . SER B 2 74  ? -1.688  -21.506 30.857   1.00 80.59 74  B 1 
ATOM 1734 N N   . LYS B 2 75  ? -2.147  -18.088 31.858   1.00 87.41 75  B 1 
ATOM 1735 C CA  . LYS B 2 75  ? -2.637  -17.037 30.954   1.00 87.66 75  B 1 
ATOM 1736 C C   . LYS B 2 75  ? -2.853  -17.517 29.510   1.00 88.92 75  B 1 
ATOM 1737 O O   . LYS B 2 75  ? -3.510  -16.852 28.726   1.00 84.60 75  B 1 
ATOM 1738 C CB  . LYS B 2 75  ? -1.659  -15.849 30.947   1.00 84.06 75  B 1 
ATOM 1739 C CG  . LYS B 2 75  ? -1.532  -15.113 32.298   1.00 73.62 75  B 1 
ATOM 1740 C CD  . LYS B 2 75  ? -0.602  -13.908 32.127   1.00 68.11 75  B 1 
ATOM 1741 C CE  . LYS B 2 75  ? -0.425  -13.102 33.418   1.00 57.23 75  B 1 
ATOM 1742 N NZ  . LYS B 2 75  ? 0.462   -11.926 33.197   1.00 49.71 75  B 1 
ATOM 1743 N N   . LEU B 2 76  ? -2.293  -18.667 29.159   1.00 88.39 76  B 1 
ATOM 1744 C CA  . LEU B 2 76  ? -2.398  -19.276 27.839   1.00 89.13 76  B 1 
ATOM 1745 C C   . LEU B 2 76  ? -3.662  -20.117 27.643   1.00 89.23 76  B 1 
ATOM 1746 O O   . LEU B 2 76  ? -3.851  -20.636 26.550   1.00 84.76 76  B 1 
ATOM 1747 C CB  . LEU B 2 76  ? -1.142  -20.126 27.570   1.00 87.79 76  B 1 
ATOM 1748 C CG  . LEU B 2 76  ? 0.168   -19.326 27.534   1.00 87.88 76  B 1 
ATOM 1749 C CD1 . LEU B 2 76  ? 1.338   -20.301 27.375   1.00 82.34 76  B 1 
ATOM 1750 C CD2 . LEU B 2 76  ? 0.196   -18.342 26.358   1.00 83.13 76  B 1 
ATOM 1751 N N   . ASN B 2 77  ? -4.514  -20.256 28.648   1.00 86.80 77  B 1 
ATOM 1752 C CA  . ASN B 2 77  ? -5.633  -21.197 28.641   1.00 85.86 77  B 1 
ATOM 1753 C C   . ASN B 2 77  ? -6.481  -21.130 27.360   1.00 86.89 77  B 1 
ATOM 1754 O O   . ASN B 2 77  ? -6.735  -22.155 26.724   1.00 81.46 77  B 1 
ATOM 1755 C CB  . ASN B 2 77  ? -6.468  -20.953 29.911   1.00 80.80 77  B 1 
ATOM 1756 C CG  . ASN B 2 77  ? -7.529  -22.019 30.135   1.00 75.17 77  B 1 
ATOM 1757 O OD1 . ASN B 2 77  ? -7.647  -22.991 29.439   1.00 62.10 77  B 1 
ATOM 1758 N ND2 . ASN B 2 77  ? -8.345  -21.859 31.156   1.00 65.18 77  B 1 
ATOM 1759 N N   . ASP B 2 78  ? -6.840  -19.937 26.925   1.00 84.96 78  B 1 
ATOM 1760 C CA  . ASP B 2 78  ? -7.692  -19.742 25.742   1.00 85.00 78  B 1 
ATOM 1761 C C   . ASP B 2 78  ? -6.943  -19.916 24.414   1.00 87.01 78  B 1 
ATOM 1762 O O   . ASP B 2 78  ? -7.539  -20.168 23.368   1.00 82.21 78  B 1 
ATOM 1763 C CB  . ASP B 2 78  ? -8.333  -18.356 25.806   1.00 80.69 78  B 1 
ATOM 1764 C CG  . ASP B 2 78  ? -9.153  -18.157 27.076   1.00 70.84 78  B 1 
ATOM 1765 O OD1 . ASP B 2 78  ? -9.729  -19.155 27.563   1.00 61.75 78  B 1 
ATOM 1766 O OD2 . ASP B 2 78  ? -9.162  -17.006 27.562   1.00 62.46 78  B 1 
ATOM 1767 N N   . ARG B 2 79  ? -5.613  -19.790 24.435   1.00 90.67 79  B 1 
ATOM 1768 C CA  . ARG B 2 79  ? -4.752  -19.800 23.242   1.00 91.72 79  B 1 
ATOM 1769 C C   . ARG B 2 79  ? -3.945  -21.087 23.086   1.00 92.44 79  B 1 
ATOM 1770 O O   . ARG B 2 79  ? -3.434  -21.344 21.994   1.00 90.31 79  B 1 
ATOM 1771 C CB  . ARG B 2 79  ? -3.828  -18.572 23.270   1.00 90.00 79  B 1 
ATOM 1772 C CG  . ARG B 2 79  ? -4.634  -17.263 23.209   1.00 87.30 79  B 1 
ATOM 1773 C CD  . ARG B 2 79  ? -3.728  -16.028 23.067   1.00 87.76 79  B 1 
ATOM 1774 N NE  . ARG B 2 79  ? -2.921  -15.790 24.274   1.00 86.86 79  B 1 
ATOM 1775 C CZ  . ARG B 2 79  ? -1.597  -15.728 24.356   1.00 89.70 79  B 1 
ATOM 1776 N NH1 . ARG B 2 79  ? -0.824  -15.912 23.327   1.00 79.32 79  B 1 
ATOM 1777 N NH2 . ARG B 2 79  ? -1.021  -15.476 25.488   1.00 82.07 79  B 1 
ATOM 1778 N N   . ALA B 2 80  ? -3.838  -21.888 24.143   1.00 90.86 80  B 1 
ATOM 1779 C CA  . ALA B 2 80  ? -3.140  -23.166 24.134   1.00 90.43 80  B 1 
ATOM 1780 C C   . ALA B 2 80  ? -4.059  -24.296 23.672   1.00 89.79 80  B 1 
ATOM 1781 O O   . ALA B 2 80  ? -5.210  -24.405 24.096   1.00 86.20 80  B 1 
ATOM 1782 C CB  . ALA B 2 80  ? -2.553  -23.435 25.518   1.00 89.41 80  B 1 
ATOM 1783 N N   . ASP B 2 81  ? -3.524  -25.168 22.825   1.00 90.19 81  B 1 
ATOM 1784 C CA  . ASP B 2 81  ? -4.198  -26.364 22.341   1.00 89.94 81  B 1 
ATOM 1785 C C   . ASP B 2 81  ? -3.181  -27.485 22.063   1.00 90.46 81  B 1 
ATOM 1786 O O   . ASP B 2 81  ? -1.969  -27.279 22.159   1.00 89.37 81  B 1 
ATOM 1787 C CB  . ASP B 2 81  ? -5.036  -25.998 21.095   1.00 87.35 81  B 1 
ATOM 1788 C CG  . ASP B 2 81  ? -6.260  -26.883 20.884   1.00 82.25 81  B 1 
ATOM 1789 O OD1 . ASP B 2 81  ? -6.354  -27.950 21.533   1.00 76.87 81  B 1 
ATOM 1790 O OD2 . ASP B 2 81  ? -7.120  -26.470 20.073   1.00 73.68 81  B 1 
ATOM 1791 N N   . SER B 2 82  ? -3.656  -28.682 21.730   1.00 88.74 82  B 1 
ATOM 1792 C CA  . SER B 2 82  ? -2.814  -29.802 21.300   1.00 88.72 82  B 1 
ATOM 1793 C C   . SER B 2 82  ? -3.494  -30.579 20.175   1.00 88.59 82  B 1 
ATOM 1794 O O   . SER B 2 82  ? -4.724  -30.616 20.066   1.00 85.78 82  B 1 
ATOM 1795 C CB  . SER B 2 82  ? -2.505  -30.723 22.477   1.00 87.97 82  B 1 
ATOM 1796 O OG  . SER B 2 82  ? -1.562  -31.704 22.101   1.00 83.73 82  B 1 
ATOM 1797 N N   . ARG B 2 83  ? -2.697  -31.241 19.349   1.00 85.56 83  B 1 
ATOM 1798 C CA  . ARG B 2 83  ? -3.202  -32.099 18.270   1.00 85.71 83  B 1 
ATOM 1799 C C   . ARG B 2 83  ? -3.522  -33.486 18.811   1.00 85.71 83  B 1 
ATOM 1800 O O   . ARG B 2 83  ? -2.672  -34.368 18.801   1.00 83.59 83  B 1 
ATOM 1801 C CB  . ARG B 2 83  ? -2.201  -32.171 17.119   1.00 83.67 83  B 1 
ATOM 1802 C CG  . ARG B 2 83  ? -2.027  -30.818 16.422   1.00 79.35 83  B 1 
ATOM 1803 C CD  . ARG B 2 83  ? -1.138  -30.994 15.198   1.00 78.87 83  B 1 
ATOM 1804 N NE  . ARG B 2 83  ? -0.853  -29.698 14.574   1.00 75.82 83  B 1 
ATOM 1805 C CZ  . ARG B 2 83  ? -0.033  -29.487 13.565   1.00 71.50 83  B 1 
ATOM 1806 N NH1 . ARG B 2 83  ? 0.530   -30.468 12.917   1.00 64.23 83  B 1 
ATOM 1807 N NH2 . ARG B 2 83  ? 0.260   -28.281 13.216   1.00 66.17 83  B 1 
ATOM 1808 N N   . ARG B 2 84  ? -4.769  -33.709 19.226   1.00 83.88 84  B 1 
ATOM 1809 C CA  . ARG B 2 84  ? -5.243  -34.995 19.776   1.00 82.76 84  B 1 
ATOM 1810 C C   . ARG B 2 84  ? -5.005  -36.184 18.841   1.00 84.32 84  B 1 
ATOM 1811 O O   . ARG B 2 84  ? -4.723  -37.271 19.322   1.00 81.01 84  B 1 
ATOM 1812 C CB  . ARG B 2 84  ? -6.735  -34.923 20.126   1.00 78.29 84  B 1 
ATOM 1813 C CG  . ARG B 2 84  ? -7.034  -33.858 21.183   1.00 68.57 84  B 1 
ATOM 1814 C CD  . ARG B 2 84  ? -8.515  -33.898 21.551   1.00 64.56 84  B 1 
ATOM 1815 N NE  . ARG B 2 84  ? -8.876  -32.761 22.397   1.00 58.04 84  B 1 
ATOM 1816 C CZ  . ARG B 2 84  ? -10.073 -32.506 22.887   1.00 51.08 84  B 1 
ATOM 1817 N NH1 . ARG B 2 84  ? -11.085 -33.313 22.694   1.00 48.07 84  B 1 
ATOM 1818 N NH2 . ARG B 2 84  ? -10.270 -31.414 23.568   1.00 45.41 84  B 1 
ATOM 1819 N N   . SER B 2 85  ? -5.053  -35.969 17.536   1.00 81.35 85  B 1 
ATOM 1820 C CA  . SER B 2 85  ? -4.791  -37.008 16.530   1.00 79.98 85  B 1 
ATOM 1821 C C   . SER B 2 85  ? -3.368  -37.570 16.571   1.00 80.62 85  B 1 
ATOM 1822 O O   . SER B 2 85  ? -3.141  -38.670 16.080   1.00 77.38 85  B 1 
ATOM 1823 C CB  . SER B 2 85  ? -5.053  -36.435 15.134   1.00 79.57 85  B 1 
ATOM 1824 O OG  . SER B 2 85  ? -4.302  -35.255 14.926   1.00 73.66 85  B 1 
ATOM 1825 N N   . LEU B 2 86  ? -2.421  -36.833 17.150   1.00 87.73 86  B 1 
ATOM 1826 C CA  . LEU B 2 86  ? -1.027  -37.259 17.257   1.00 88.15 86  B 1 
ATOM 1827 C C   . LEU B 2 86  ? -0.714  -37.981 18.576   1.00 88.52 86  B 1 
ATOM 1828 O O   . LEU B 2 86  ? 0.376   -38.524 18.716   1.00 86.17 86  B 1 
ATOM 1829 C CB  . LEU B 2 86  ? -0.102  -36.047 17.067   1.00 87.14 86  B 1 
ATOM 1830 C CG  . LEU B 2 86  ? -0.210  -35.341 15.697   1.00 84.48 86  B 1 
ATOM 1831 C CD1 . LEU B 2 86  ? 0.764   -34.162 15.663   1.00 79.52 86  B 1 
ATOM 1832 C CD2 . LEU B 2 86  ? 0.118   -36.268 14.531   1.00 80.37 86  B 1 
ATOM 1833 N N   . TRP B 2 87  ? -1.642  -37.987 19.542   1.00 88.96 87  B 1 
ATOM 1834 C CA  . TRP B 2 87  ? -1.406  -38.590 20.857   1.00 88.86 87  B 1 
ATOM 1835 C C   . TRP B 2 87  ? -1.200  -40.099 20.769   1.00 88.22 87  B 1 
ATOM 1836 O O   . TRP B 2 87  ? -0.307  -40.626 21.425   1.00 84.75 87  B 1 
ATOM 1837 C CB  . TRP B 2 87  ? -2.562  -38.265 21.809   1.00 88.12 87  B 1 
ATOM 1838 C CG  . TRP B 2 87  ? -2.754  -36.835 22.183   1.00 87.69 87  B 1 
ATOM 1839 C CD1 . TRP B 2 87  ? -1.995  -35.782 21.797   1.00 84.16 87  B 1 
ATOM 1840 C CD2 . TRP B 2 87  ? -3.779  -36.274 23.058   1.00 88.06 87  B 1 
ATOM 1841 N NE1 . TRP B 2 87  ? -2.478  -34.618 22.370   1.00 85.11 87  B 1 
ATOM 1842 C CE2 . TRP B 2 87  ? -3.578  -34.876 23.152   1.00 87.08 87  B 1 
ATOM 1843 C CE3 . TRP B 2 87  ? -4.860  -36.837 23.788   1.00 85.74 87  B 1 
ATOM 1844 C CZ2 . TRP B 2 87  ? -4.399  -34.043 23.937   1.00 85.54 87  B 1 
ATOM 1845 C CZ3 . TRP B 2 87  ? -5.678  -36.011 24.564   1.00 84.36 87  B 1 
ATOM 1846 C CH2 . TRP B 2 87  ? -5.456  -34.634 24.644   1.00 84.52 87  B 1 
ATOM 1847 N N   . ASP B 2 88  ? -1.922  -40.780 19.900   1.00 88.79 88  B 1 
ATOM 1848 C CA  . ASP B 2 88  ? -1.778  -42.229 19.689   1.00 87.66 88  B 1 
ATOM 1849 C C   . ASP B 2 88  ? -0.406  -42.601 19.081   1.00 88.25 88  B 1 
ATOM 1850 O O   . ASP B 2 88  ? 0.028   -43.750 19.168   1.00 84.62 88  B 1 
ATOM 1851 C CB  . ASP B 2 88  ? -2.914  -42.723 18.786   1.00 85.25 88  B 1 
ATOM 1852 C CG  . ASP B 2 88  ? -4.310  -42.515 19.393   1.00 78.22 88  B 1 
ATOM 1853 O OD1 . ASP B 2 88  ? -4.434  -42.519 20.641   1.00 70.01 88  B 1 
ATOM 1854 O OD2 . ASP B 2 88  ? -5.259  -42.336 18.601   1.00 70.04 88  B 1 
ATOM 1855 N N   . GLN B 2 89  ? 0.298   -41.631 18.499   1.00 90.28 89  B 1 
ATOM 1856 C CA  . GLN B 2 89  ? 1.653   -41.772 17.952   1.00 90.21 89  B 1 
ATOM 1857 C C   . GLN B 2 89  ? 2.746   -41.410 18.967   1.00 90.65 89  B 1 
ATOM 1858 O O   . GLN B 2 89  ? 3.925   -41.477 18.636   1.00 87.08 89  B 1 
ATOM 1859 C CB  . GLN B 2 89  ? 1.782   -40.948 16.672   1.00 88.82 89  B 1 
ATOM 1860 C CG  . GLN B 2 89  ? 0.776   -41.367 15.590   1.00 83.45 89  B 1 
ATOM 1861 C CD  . GLN B 2 89  ? 0.928   -40.561 14.297   1.00 77.44 89  B 1 
ATOM 1862 O OE1 . GLN B 2 89  ? 1.827   -39.761 14.111   1.00 68.93 89  B 1 
ATOM 1863 N NE2 . GLN B 2 89  ? 0.047   -40.755 13.344   1.00 66.64 89  B 1 
ATOM 1864 N N   . GLY B 2 90  ? 2.373   -41.030 20.192   1.00 90.77 90  B 1 
ATOM 1865 C CA  . GLY B 2 90  ? 3.302   -40.581 21.228   1.00 90.67 90  B 1 
ATOM 1866 C C   . GLY B 2 90  ? 3.790   -39.142 21.044   1.00 91.45 90  B 1 
ATOM 1867 O O   . GLY B 2 90  ? 4.808   -38.762 21.623   1.00 88.61 90  B 1 
ATOM 1868 N N   . ASN B 2 91  ? 3.087   -38.343 20.267   1.00 92.03 91  B 1 
ATOM 1869 C CA  . ASN B 2 91  ? 3.390   -36.929 20.054   1.00 92.30 91  B 1 
ATOM 1870 C C   . ASN B 2 91  ? 2.382   -36.052 20.799   1.00 92.50 91  B 1 
ATOM 1871 O O   . ASN B 2 91  ? 1.179   -36.114 20.545   1.00 90.32 91  B 1 
ATOM 1872 C CB  . ASN B 2 91  ? 3.395   -36.629 18.548   1.00 90.61 91  B 1 
ATOM 1873 C CG  . ASN B 2 91  ? 4.570   -37.251 17.807   1.00 81.87 91  B 1 
ATOM 1874 O OD1 . ASN B 2 91  ? 5.608   -37.523 18.355   1.00 72.46 91  B 1 
ATOM 1875 N ND2 . ASN B 2 91  ? 4.441   -37.471 16.518   1.00 71.69 91  B 1 
ATOM 1876 N N   . PHE B 2 92  ? 2.884   -35.182 21.668   1.00 92.91 92  B 1 
ATOM 1877 C CA  . PHE B 2 92  ? 2.089   -34.331 22.553   1.00 93.09 92  B 1 
ATOM 1878 C C   . PHE B 2 92  ? 2.431   -32.845 22.358   1.00 93.23 92  B 1 
ATOM 1879 O O   . PHE B 2 92  ? 2.944   -32.198 23.274   1.00 91.31 92  B 1 
ATOM 1880 C CB  . PHE B 2 92  ? 2.282   -34.810 23.997   1.00 92.30 92  B 1 
ATOM 1881 C CG  . PHE B 2 92  ? 2.003   -36.280 24.183   1.00 92.11 92  B 1 
ATOM 1882 C CD1 . PHE B 2 92  ? 0.681   -36.768 24.144   1.00 88.62 92  B 1 
ATOM 1883 C CD2 . PHE B 2 92  ? 3.063   -37.184 24.363   1.00 89.35 92  B 1 
ATOM 1884 C CE1 . PHE B 2 92  ? 0.423   -38.135 24.287   1.00 87.97 92  B 1 
ATOM 1885 C CE2 . PHE B 2 92  ? 2.815   -38.549 24.507   1.00 87.93 92  B 1 
ATOM 1886 C CZ  . PHE B 2 92  ? 1.494   -39.025 24.466   1.00 88.77 92  B 1 
ATOM 1887 N N   . PRO B 2 93  ? 2.187   -32.274 21.165   1.00 94.09 93  B 1 
ATOM 1888 C CA  . PRO B 2 93  ? 2.577   -30.904 20.883   1.00 94.12 93  B 1 
ATOM 1889 C C   . PRO B 2 93  ? 1.752   -29.902 21.694   1.00 94.32 93  B 1 
ATOM 1890 O O   . PRO B 2 93  ? 0.546   -30.065 21.874   1.00 92.84 93  B 1 
ATOM 1891 C CB  . PRO B 2 93  ? 2.374   -30.731 19.381   1.00 92.86 93  B 1 
ATOM 1892 C CG  . PRO B 2 93  ? 1.244   -31.707 19.059   1.00 90.36 93  B 1 
ATOM 1893 C CD  . PRO B 2 93  ? 1.513   -32.862 20.013   1.00 92.87 93  B 1 
ATOM 1894 N N   . LEU B 2 94  ? 2.400   -28.829 22.113   1.00 94.05 94  B 1 
ATOM 1895 C CA  . LEU B 2 94  ? 1.748   -27.629 22.622   1.00 94.60 94  B 1 
ATOM 1896 C C   . LEU B 2 94  ? 1.666   -26.602 21.497   1.00 95.27 94  B 1 
ATOM 1897 O O   . LEU B 2 94  ? 2.695   -26.136 21.002   1.00 94.32 94  B 1 
ATOM 1898 C CB  . LEU B 2 94  ? 2.527   -27.109 23.846   1.00 94.50 94  B 1 
ATOM 1899 C CG  . LEU B 2 94  ? 2.064   -25.746 24.380   1.00 94.36 94  B 1 
ATOM 1900 C CD1 . LEU B 2 94  ? 0.622   -25.779 24.894   1.00 90.88 94  B 1 
ATOM 1901 C CD2 . LEU B 2 94  ? 2.960   -25.305 25.544   1.00 90.96 94  B 1 
ATOM 1902 N N   . ILE B 2 95  ? 0.457   -26.234 21.116   1.00 95.05 95  B 1 
ATOM 1903 C CA  . ILE B 2 95  ? 0.186   -25.220 20.106   1.00 94.88 95  B 1 
ATOM 1904 C C   . ILE B 2 95  ? -0.248  -23.950 20.816   1.00 94.88 95  B 1 
ATOM 1905 O O   . ILE B 2 95  ? -1.207  -23.971 21.573   1.00 93.75 95  B 1 
ATOM 1906 C CB  . ILE B 2 95  ? -0.879  -25.703 19.097   1.00 93.94 95  B 1 
ATOM 1907 C CG1 . ILE B 2 95  ? -0.447  -27.030 18.432   1.00 89.21 95  B 1 
ATOM 1908 C CG2 . ILE B 2 95  ? -1.133  -24.620 18.040   1.00 89.65 95  B 1 
ATOM 1909 C CD1 . ILE B 2 95  ? -1.542  -27.666 17.566   1.00 83.00 95  B 1 
ATOM 1910 N N   . ILE B 2 96  ? 0.425   -22.833 20.548   1.00 95.07 96  B 1 
ATOM 1911 C CA  . ILE B 2 96  ? 0.055   -21.515 21.073   1.00 95.02 96  B 1 
ATOM 1912 C C   . ILE B 2 96  ? -0.323  -20.625 19.895   1.00 95.19 96  B 1 
ATOM 1913 O O   . ILE B 2 96  ? 0.491   -20.396 18.998   1.00 93.99 96  B 1 
ATOM 1914 C CB  . ILE B 2 96  ? 1.181   -20.902 21.935   1.00 94.87 96  B 1 
ATOM 1915 C CG1 . ILE B 2 96  ? 1.658   -21.875 23.034   1.00 92.91 96  B 1 
ATOM 1916 C CG2 . ILE B 2 96  ? 0.686   -19.578 22.552   1.00 92.91 96  B 1 
ATOM 1917 C CD1 . ILE B 2 96  ? 2.883   -21.382 23.818   1.00 90.88 96  B 1 
ATOM 1918 N N   . LYS B 2 97  ? -1.562  -20.131 19.906   1.00 93.94 97  B 1 
ATOM 1919 C CA  . LYS B 2 97  ? -2.111  -19.233 18.884   1.00 93.99 97  B 1 
ATOM 1920 C C   . LYS B 2 97  ? -2.000  -17.782 19.327   1.00 93.82 97  B 1 
ATOM 1921 O O   . LYS B 2 97  ? -2.023  -17.496 20.525   1.00 91.93 97  B 1 
ATOM 1922 C CB  . LYS B 2 97  ? -3.573  -19.608 18.589   1.00 91.00 97  B 1 
ATOM 1923 C CG  . LYS B 2 97  ? -3.704  -21.023 18.008   1.00 78.46 97  B 1 
ATOM 1924 C CD  . LYS B 2 97  ? -5.174  -21.422 17.795   1.00 76.88 97  B 1 
ATOM 1925 C CE  . LYS B 2 97  ? -5.224  -22.870 17.308   1.00 62.22 97  B 1 
ATOM 1926 N NZ  . LYS B 2 97  ? -6.605  -23.421 17.291   1.00 55.54 97  B 1 
ATOM 1927 N N   . ASN B 2 98  ? -1.936  -16.864 18.359   1.00 95.33 98  B 1 
ATOM 1928 C CA  . ASN B 2 98  ? -1.885  -15.421 18.582   1.00 95.41 98  B 1 
ATOM 1929 C C   . ASN B 2 98  ? -0.811  -15.034 19.623   1.00 95.22 98  B 1 
ATOM 1930 O O   . ASN B 2 98  ? -1.114  -14.502 20.695   1.00 92.43 98  B 1 
ATOM 1931 C CB  . ASN B 2 98  ? -3.309  -14.916 18.903   1.00 94.13 98  B 1 
ATOM 1932 C CG  . ASN B 2 98  ? -3.406  -13.408 18.893   1.00 88.99 98  B 1 
ATOM 1933 O OD1 . ASN B 2 98  ? -2.558  -12.686 18.381   1.00 80.64 98  B 1 
ATOM 1934 N ND2 . ASN B 2 98  ? -4.458  -12.854 19.446   1.00 77.98 98  B 1 
ATOM 1935 N N   . LEU B 2 99  ? 0.428   -15.369 19.295   1.00 95.27 99  B 1 
ATOM 1936 C CA  . LEU B 2 99  ? 1.570   -15.189 20.181   1.00 95.40 99  B 1 
ATOM 1937 C C   . LEU B 2 99  ? 1.711   -13.738 20.650   1.00 95.40 99  B 1 
ATOM 1938 O O   . LEU B 2 99  ? 1.577   -12.783 19.882   1.00 94.23 99  B 1 
ATOM 1939 C CB  . LEU B 2 99  ? 2.855   -15.637 19.473   1.00 94.83 99  B 1 
ATOM 1940 C CG  . LEU B 2 99  ? 3.047   -17.166 19.420   1.00 93.65 99  B 1 
ATOM 1941 C CD1 . LEU B 2 99  ? 4.216   -17.482 18.489   1.00 90.96 99  B 1 
ATOM 1942 C CD2 . LEU B 2 99  ? 3.340   -17.750 20.794   1.00 90.82 99  B 1 
ATOM 1943 N N   . LYS B 2 100 ? 2.041   -13.584 21.935   1.00 95.67 100 B 1 
ATOM 1944 C CA  . LYS B 2 100 ? 2.412   -12.323 22.565   1.00 95.30 100 B 1 
ATOM 1945 C C   . LYS B 2 100 ? 3.868   -12.385 23.007   1.00 95.13 100 B 1 
ATOM 1946 O O   . LYS B 2 100 ? 4.401   -13.458 23.250   1.00 93.62 100 B 1 
ATOM 1947 C CB  . LYS B 2 100 ? 1.485   -12.023 23.745   1.00 94.07 100 B 1 
ATOM 1948 C CG  . LYS B 2 100 ? 0.014   -11.917 23.329   1.00 90.77 100 B 1 
ATOM 1949 C CD  . LYS B 2 100 ? -0.846  -11.570 24.552   1.00 88.65 100 B 1 
ATOM 1950 C CE  . LYS B 2 100 ? -2.317  -11.453 24.151   1.00 80.32 100 B 1 
ATOM 1951 N NZ  . LYS B 2 100 ? -3.147  -11.048 25.314   1.00 70.81 100 B 1 
ATOM 1952 N N   . ILE B 2 101 ? 4.497   -11.221 23.147   1.00 95.94 101 B 1 
ATOM 1953 C CA  . ILE B 2 101 ? 5.881   -11.145 23.641   1.00 95.53 101 B 1 
ATOM 1954 C C   . ILE B 2 101 ? 5.986   -11.712 25.053   1.00 95.23 101 B 1 
ATOM 1955 O O   . ILE B 2 101 ? 6.937   -12.414 25.376   1.00 93.31 101 B 1 
ATOM 1956 C CB  . ILE B 2 101 ? 6.394   -9.692  23.569   1.00 94.39 101 B 1 
ATOM 1957 C CG1 . ILE B 2 101 ? 6.357   -9.211  22.101   1.00 90.82 101 B 1 
ATOM 1958 C CG2 . ILE B 2 101 ? 7.824   -9.571  24.134   1.00 90.82 101 B 1 
ATOM 1959 C CD1 . ILE B 2 101 ? 6.516   -7.699  21.973   1.00 81.21 101 B 1 
ATOM 1960 N N   . GLU B 2 102 ? 4.940   -11.510 25.884   1.00 94.55 102 B 1 
ATOM 1961 C CA  . GLU B 2 102 ? 4.801   -12.052 27.242   1.00 94.07 102 B 1 
ATOM 1962 C C   . GLU B 2 102 ? 4.738   -13.588 27.300   1.00 94.18 102 B 1 
ATOM 1963 O O   . GLU B 2 102 ? 4.932   -14.159 28.365   1.00 91.65 102 B 1 
ATOM 1964 C CB  . GLU B 2 102 ? 3.507   -11.521 27.865   1.00 92.14 102 B 1 
ATOM 1965 C CG  . GLU B 2 102 ? 3.430   -9.996  28.011   1.00 81.55 102 B 1 
ATOM 1966 C CD  . GLU B 2 102 ? 2.046   -9.525  28.489   1.00 76.00 102 B 1 
ATOM 1967 O OE1 . GLU B 2 102 ? 1.711   -8.355  28.207   1.00 67.34 102 B 1 
ATOM 1968 O OE2 . GLU B 2 102 ? 1.298   -10.330 29.092   1.00 68.77 102 B 1 
ATOM 1969 N N   . ASP B 2 103 ? 4.474   -14.251 26.181   1.00 94.70 103 B 1 
ATOM 1970 C CA  . ASP B 2 103 ? 4.483   -15.709 26.111   1.00 94.74 103 B 1 
ATOM 1971 C C   . ASP B 2 103 ? 5.908   -16.272 26.021   1.00 94.96 103 B 1 
ATOM 1972 O O   . ASP B 2 103 ? 6.090   -17.486 26.002   1.00 93.09 103 B 1 
ATOM 1973 C CB  . ASP B 2 103 ? 3.652   -16.208 24.912   1.00 94.13 103 B 1 
ATOM 1974 C CG  . ASP B 2 103 ? 2.203   -15.719 24.864   1.00 93.43 103 B 1 
ATOM 1975 O OD1 . ASP B 2 103 ? 1.567   -15.407 25.893   1.00 89.53 103 B 1 
ATOM 1976 O OD2 . ASP B 2 103 ? 1.624   -15.700 23.748   1.00 89.38 103 B 1 
ATOM 1977 N N   . SER B 2 104 ? 6.914   -15.414 25.935   1.00 95.63 104 B 1 
ATOM 1978 C CA  . SER B 2 104 ? 8.317   -15.821 25.921   1.00 95.42 104 B 1 
ATOM 1979 C C   . SER B 2 104 ? 8.699   -16.386 27.285   1.00 94.84 104 B 1 
ATOM 1980 O O   . SER B 2 104 ? 8.831   -15.652 28.260   1.00 92.48 104 B 1 
ATOM 1981 C CB  . SER B 2 104 ? 9.240   -14.661 25.568   1.00 94.86 104 B 1 
ATOM 1982 O OG  . SER B 2 104 ? 8.848   -14.080 24.348   1.00 88.72 104 B 1 
ATOM 1983 N N   . ASP B 2 105 ? 8.870   -17.707 27.350   1.00 94.56 105 B 1 
ATOM 1984 C CA  . ASP B 2 105 ? 9.158   -18.435 28.577   1.00 94.52 105 B 1 
ATOM 1985 C C   . ASP B 2 105 ? 9.843   -19.776 28.254   1.00 94.99 105 B 1 
ATOM 1986 O O   . ASP B 2 105 ? 9.968   -20.191 27.100   1.00 93.62 105 B 1 
ATOM 1987 C CB  . ASP B 2 105 ? 7.839   -18.642 29.349   1.00 93.19 105 B 1 
ATOM 1988 C CG  . ASP B 2 105 ? 8.023   -18.970 30.828   1.00 92.08 105 B 1 
ATOM 1989 O OD1 . ASP B 2 105 ? 9.177   -19.030 31.304   1.00 87.28 105 B 1 
ATOM 1990 O OD2 . ASP B 2 105 ? 7.003   -19.201 31.518   1.00 86.97 105 B 1 
ATOM 1991 N N   . THR B 2 106 ? 10.290  -20.480 29.292   1.00 94.70 106 B 1 
ATOM 1992 C CA  . THR B 2 106 ? 10.725  -21.867 29.199   1.00 94.83 106 B 1 
ATOM 1993 C C   . THR B 2 106 ? 9.553   -22.782 29.512   1.00 95.11 106 B 1 
ATOM 1994 O O   . THR B 2 106 ? 9.092   -22.842 30.643   1.00 93.46 106 B 1 
ATOM 1995 C CB  . THR B 2 106 ? 11.884  -22.146 30.143   1.00 93.56 106 B 1 
ATOM 1996 O OG1 . THR B 2 106 ? 12.952  -21.277 29.812   1.00 85.84 106 B 1 
ATOM 1997 C CG2 . THR B 2 106 ? 12.370  -23.589 30.010   1.00 84.21 106 B 1 
ATOM 1998 N N   . TYR B 2 107 ? 9.111   -23.526 28.519   1.00 94.94 107 B 1 
ATOM 1999 C CA  . TYR B 2 107 ? 8.056   -24.523 28.639   1.00 95.22 107 B 1 
ATOM 2000 C C   . TYR B 2 107 ? 8.656   -25.901 28.916   1.00 95.04 107 B 1 
ATOM 2001 O O   . TYR B 2 107 ? 9.640   -26.291 28.279   1.00 93.16 107 B 1 
ATOM 2002 C CB  . TYR B 2 107 ? 7.209   -24.514 27.372   1.00 95.31 107 B 1 
ATOM 2003 C CG  . TYR B 2 107 ? 6.481   -23.200 27.176   1.00 95.78 107 B 1 
ATOM 2004 C CD1 . TYR B 2 107 ? 5.264   -22.967 27.839   1.00 93.12 107 B 1 
ATOM 2005 C CD2 . TYR B 2 107 ? 7.042   -22.173 26.390   1.00 93.08 107 B 1 
ATOM 2006 C CE1 . TYR B 2 107 ? 4.604   -21.738 27.723   1.00 92.15 107 B 1 
ATOM 2007 C CE2 . TYR B 2 107 ? 6.392   -20.931 26.272   1.00 92.19 107 B 1 
ATOM 2008 C CZ  . TYR B 2 107 ? 5.173   -20.709 26.940   1.00 93.94 107 B 1 
ATOM 2009 O OH  . TYR B 2 107 ? 4.541   -19.496 26.845   1.00 93.07 107 B 1 
ATOM 2010 N N   . ILE B 2 108 ? 8.066   -26.628 29.844   1.00 94.86 108 B 1 
ATOM 2011 C CA  . ILE B 2 108 ? 8.510   -27.942 30.288   1.00 94.67 108 B 1 
ATOM 2012 C C   . ILE B 2 108 ? 7.419   -28.947 29.929   1.00 94.51 108 B 1 
ATOM 2013 O O   . ILE B 2 108 ? 6.283   -28.813 30.366   1.00 93.24 108 B 1 
ATOM 2014 C CB  . ILE B 2 108 ? 8.820   -27.941 31.802   1.00 93.75 108 B 1 
ATOM 2015 C CG1 . ILE B 2 108 ? 9.813   -26.810 32.180   1.00 88.91 108 B 1 
ATOM 2016 C CG2 . ILE B 2 108 ? 9.369   -29.313 32.213   1.00 88.83 108 B 1 
ATOM 2017 C CD1 . ILE B 2 108 ? 9.978   -26.607 33.697   1.00 80.30 108 B 1 
ATOM 2018 N N   . CYS B 2 109 ? 7.774   -29.946 29.131   1.00 93.54 109 B 1 
ATOM 2019 C CA  . CYS B 2 109 ? 6.926   -31.098 28.862   1.00 93.25 109 B 1 
ATOM 2020 C C   . CYS B 2 109 ? 7.348   -32.259 29.755   1.00 93.21 109 B 1 
ATOM 2021 O O   . CYS B 2 109 ? 8.510   -32.657 29.728   1.00 91.30 109 B 1 
ATOM 2022 C CB  . CYS B 2 109 ? 7.019   -31.458 27.380   1.00 91.95 109 B 1 
ATOM 2023 S SG  . CYS B 2 109 ? 5.869   -32.787 26.929   1.00 87.39 109 B 1 
ATOM 2024 N N   . GLU B 2 110 ? 6.422   -32.806 30.532   1.00 91.67 110 B 1 
ATOM 2025 C CA  . GLU B 2 110 ? 6.630   -33.975 31.382   1.00 91.22 110 B 1 
ATOM 2026 C C   . GLU B 2 110 ? 5.842   -35.156 30.809   1.00 90.97 110 B 1 
ATOM 2027 O O   . GLU B 2 110 ? 4.609   -35.121 30.745   1.00 88.59 110 B 1 
ATOM 2028 C CB  . GLU B 2 110 ? 6.231   -33.675 32.837   1.00 89.42 110 B 1 
ATOM 2029 C CG  . GLU B 2 110 ? 7.060   -32.542 33.464   1.00 83.42 110 B 1 
ATOM 2030 C CD  . GLU B 2 110 ? 6.701   -32.231 34.929   1.00 83.91 110 B 1 
ATOM 2031 O OE1 . GLU B 2 110 ? 7.396   -31.404 35.569   1.00 76.86 110 B 1 
ATOM 2032 O OE2 . GLU B 2 110 ? 5.690   -32.739 35.445   1.00 78.91 110 B 1 
ATOM 2033 N N   . VAL B 2 111 ? 6.560   -36.211 30.378   1.00 90.37 111 B 1 
ATOM 2034 C CA  . VAL B 2 111 ? 6.010   -37.436 29.793   1.00 89.71 111 B 1 
ATOM 2035 C C   . VAL B 2 111 ? 6.887   -38.612 30.209   1.00 88.45 111 B 1 
ATOM 2036 O O   . VAL B 2 111 ? 8.105   -38.520 30.068   1.00 83.04 111 B 1 
ATOM 2037 C CB  . VAL B 2 111 ? 5.969   -37.369 28.253   1.00 87.86 111 B 1 
ATOM 2038 C CG1 . VAL B 2 111 ? 5.361   -38.639 27.658   1.00 76.76 111 B 1 
ATOM 2039 C CG2 . VAL B 2 111 ? 5.130   -36.206 27.736   1.00 78.85 111 B 1 
ATOM 2040 N N   . GLU B 2 112 ? 6.305   -39.707 30.685   1.00 85.93 112 B 1 
ATOM 2041 C CA  . GLU B 2 112 ? 7.052   -40.920 31.069   1.00 83.89 112 B 1 
ATOM 2042 C C   . GLU B 2 112 ? 8.248   -40.644 32.001   1.00 83.25 112 B 1 
ATOM 2043 O O   . GLU B 2 112 ? 9.350   -41.128 31.767   1.00 75.68 112 B 1 
ATOM 2044 C CB  . GLU B 2 112 ? 7.505   -41.729 29.834   1.00 79.41 112 B 1 
ATOM 2045 C CG  . GLU B 2 112 ? 6.354   -42.284 28.995   1.00 71.87 112 B 1 
ATOM 2046 C CD  . GLU B 2 112 ? 6.866   -43.150 27.829   1.00 69.04 112 B 1 
ATOM 2047 O OE1 . GLU B 2 112 ? 6.189   -44.145 27.505   1.00 63.19 112 B 1 
ATOM 2048 O OE2 . GLU B 2 112 ? 7.902   -42.834 27.216   1.00 67.02 112 B 1 
ATOM 2049 N N   . ASP B 2 113 ? 8.057   -39.823 33.028   1.00 84.58 113 B 1 
ATOM 2050 C CA  . ASP B 2 113 ? 9.114   -39.380 33.945   1.00 84.25 113 B 1 
ATOM 2051 C C   . ASP B 2 113 ? 10.291  -38.628 33.283   1.00 85.73 113 B 1 
ATOM 2052 O O   . ASP B 2 113 ? 11.262  -38.263 33.944   1.00 81.16 113 B 1 
ATOM 2053 C CB  . ASP B 2 113 ? 9.562   -40.534 34.861   1.00 81.36 113 B 1 
ATOM 2054 C CG  . ASP B 2 113 ? 8.393   -41.132 35.653   1.00 71.52 113 B 1 
ATOM 2055 O OD1 . ASP B 2 113 ? 7.548   -40.336 36.128   1.00 61.75 113 B 1 
ATOM 2056 O OD2 . ASP B 2 113 ? 8.348   -42.367 35.785   1.00 62.01 113 B 1 
ATOM 2057 N N   . GLN B 2 114 ? 10.204  -38.333 31.999   1.00 87.01 114 B 1 
ATOM 2058 C CA  . GLN B 2 114 ? 11.143  -37.490 31.274   1.00 86.65 114 B 1 
ATOM 2059 C C   . GLN B 2 114 ? 10.646  -36.047 31.231   1.00 87.92 114 B 1 
ATOM 2060 O O   . GLN B 2 114 ? 9.453   -35.776 31.135   1.00 85.29 114 B 1 
ATOM 2061 C CB  . GLN B 2 114 ? 11.388  -38.028 29.863   1.00 82.57 114 B 1 
ATOM 2062 C CG  . GLN B 2 114 ? 11.983  -39.448 29.895   1.00 72.58 114 B 1 
ATOM 2063 C CD  . GLN B 2 114 ? 12.369  -39.973 28.513   1.00 68.21 114 B 1 
ATOM 2064 O OE1 . GLN B 2 114 ? 12.327  -39.286 27.506   1.00 60.64 114 B 1 
ATOM 2065 N NE2 . GLN B 2 114 ? 12.774  -41.219 28.433   1.00 57.42 114 B 1 
ATOM 2066 N N   . LYS B 2 115 ? 11.589  -35.100 31.258   1.00 88.79 115 B 1 
ATOM 2067 C CA  . LYS B 2 115 ? 11.330  -33.670 31.141   1.00 89.34 115 B 1 
ATOM 2068 C C   . LYS B 2 115 ? 12.048  -33.119 29.917   1.00 89.33 115 B 1 
ATOM 2069 O O   . LYS B 2 115 ? 13.273  -33.180 29.841   1.00 86.59 115 B 1 
ATOM 2070 C CB  . LYS B 2 115 ? 11.750  -32.921 32.418   1.00 85.96 115 B 1 
ATOM 2071 C CG  . LYS B 2 115 ? 10.943  -33.388 33.632   1.00 77.42 115 B 1 
ATOM 2072 C CD  . LYS B 2 115 ? 11.250  -32.546 34.873   1.00 77.20 115 B 1 
ATOM 2073 C CE  . LYS B 2 115 ? 10.416  -33.081 36.030   1.00 66.86 115 B 1 
ATOM 2074 N NZ  . LYS B 2 115 ? 10.565  -32.250 37.234   1.00 60.90 115 B 1 
ATOM 2075 N N   . GLU B 2 116 ? 11.304  -32.564 28.982   1.00 90.52 116 B 1 
ATOM 2076 C CA  . GLU B 2 116 ? 11.844  -31.838 27.842   1.00 90.47 116 B 1 
ATOM 2077 C C   . GLU B 2 116 ? 11.600  -30.336 28.039   1.00 91.83 116 B 1 
ATOM 2078 O O   . GLU B 2 116 ? 10.465  -29.895 28.195   1.00 90.19 116 B 1 
ATOM 2079 C CB  . GLU B 2 116 ? 11.242  -32.360 26.521   1.00 87.23 116 B 1 
ATOM 2080 C CG  . GLU B 2 116 ? 11.958  -31.768 25.281   1.00 77.68 116 B 1 
ATOM 2081 C CD  . GLU B 2 116 ? 11.371  -32.203 23.915   1.00 75.41 116 B 1 
ATOM 2082 O OE1 . GLU B 2 116 ? 11.795  -31.628 22.883   1.00 67.41 116 B 1 
ATOM 2083 O OE2 . GLU B 2 116 ? 10.485  -33.081 23.891   1.00 69.22 116 B 1 
ATOM 2084 N N   . GLU B 2 117 ? 12.675  -29.543 28.033   1.00 92.53 117 B 1 
ATOM 2085 C CA  . GLU B 2 117 ? 12.591  -28.097 28.136   1.00 92.81 117 B 1 
ATOM 2086 C C   . GLU B 2 117 ? 12.701  -27.431 26.765   1.00 92.93 117 B 1 
ATOM 2087 O O   . GLU B 2 117 ? 13.639  -27.673 26.005   1.00 90.54 117 B 1 
ATOM 2088 C CB  . GLU B 2 117 ? 13.661  -27.521 29.073   1.00 90.18 117 B 1 
ATOM 2089 C CG  . GLU B 2 117 ? 13.478  -27.945 30.531   1.00 83.10 117 B 1 
ATOM 2090 C CD  . GLU B 2 117 ? 14.363  -27.143 31.501   1.00 83.30 117 B 1 
ATOM 2091 O OE1 . GLU B 2 117 ? 14.328  -27.472 32.714   1.00 76.02 117 B 1 
ATOM 2092 O OE2 . GLU B 2 117 ? 15.014  -26.170 31.048   1.00 78.28 117 B 1 
ATOM 2093 N N   . VAL B 2 118 ? 11.776  -26.530 26.476   1.00 94.29 118 B 1 
ATOM 2094 C CA  . VAL B 2 118 ? 11.748  -25.737 25.247   1.00 94.43 118 B 1 
ATOM 2095 C C   . VAL B 2 118 ? 11.650  -24.258 25.603   1.00 94.81 118 B 1 
ATOM 2096 O O   . VAL B 2 118 ? 10.659  -23.818 26.181   1.00 93.57 118 B 1 
ATOM 2097 C CB  . VAL B 2 118 ? 10.591  -26.159 24.325   1.00 93.13 118 B 1 
ATOM 2098 C CG1 . VAL B 2 118 ? 10.691  -25.428 22.986   1.00 85.40 118 B 1 
ATOM 2099 C CG2 . VAL B 2 118 ? 10.594  -27.665 24.044   1.00 86.36 118 B 1 
ATOM 2100 N N   . GLN B 2 119 ? 12.663  -23.480 25.228   1.00 95.28 119 B 1 
ATOM 2101 C CA  . GLN B 2 119 ? 12.603  -22.029 25.359   1.00 95.07 119 B 1 
ATOM 2102 C C   . GLN B 2 119 ? 11.914  -21.425 24.140   1.00 95.26 119 B 1 
ATOM 2103 O O   . GLN B 2 119 ? 12.393  -21.570 23.016   1.00 94.14 119 B 1 
ATOM 2104 C CB  . GLN B 2 119 ? 14.013  -21.466 25.565   1.00 93.99 119 B 1 
ATOM 2105 C CG  . GLN B 2 119 ? 13.983  -19.969 25.897   1.00 91.53 119 B 1 
ATOM 2106 C CD  . GLN B 2 119 ? 15.382  -19.414 26.219   1.00 90.26 119 B 1 
ATOM 2107 O OE1 . GLN B 2 119 ? 16.405  -20.053 26.036   1.00 83.93 119 B 1 
ATOM 2108 N NE2 . GLN B 2 119 ? 15.455  -18.200 26.708   1.00 80.96 119 B 1 
ATOM 2109 N N   . LEU B 2 120 ? 10.812  -20.699 24.357   1.00 95.04 120 B 1 
ATOM 2110 C CA  . LEU B 2 120 ? 10.141  -19.908 23.341   1.00 95.45 120 B 1 
ATOM 2111 C C   . LEU B 2 120 ? 10.554  -18.439 23.501   1.00 95.54 120 B 1 
ATOM 2112 O O   . LEU B 2 120 ? 10.445  -17.877 24.586   1.00 94.42 120 B 1 
ATOM 2113 C CB  . LEU B 2 120 ? 8.627   -20.110 23.472   1.00 95.37 120 B 1 
ATOM 2114 C CG  . LEU B 2 120 ? 7.780   -19.274 22.501   1.00 95.28 120 B 1 
ATOM 2115 C CD1 . LEU B 2 120 ? 8.019   -19.669 21.042   1.00 92.01 120 B 1 
ATOM 2116 C CD2 . LEU B 2 120 ? 6.296   -19.472 22.802   1.00 92.21 120 B 1 
ATOM 2117 N N   . LEU B 2 121 ? 11.003  -17.818 22.408   1.00 95.61 121 B 1 
ATOM 2118 C CA  . LEU B 2 121 ? 11.278  -16.390 22.323   1.00 95.44 121 B 1 
ATOM 2119 C C   . LEU B 2 121 ? 10.405  -15.785 21.229   1.00 95.77 121 B 1 
ATOM 2120 O O   . LEU B 2 121 ? 10.508  -16.175 20.063   1.00 94.56 121 B 1 
ATOM 2121 C CB  . LEU B 2 121 ? 12.770  -16.150 22.038   1.00 94.70 121 B 1 
ATOM 2122 C CG  . LEU B 2 121 ? 13.750  -16.652 23.136   1.00 93.48 121 B 1 
ATOM 2123 C CD1 . LEU B 2 121 ? 15.176  -16.482 22.650   1.00 89.60 121 B 1 
ATOM 2124 C CD2 . LEU B 2 121 ? 13.586  -15.885 24.440   1.00 89.24 121 B 1 
ATOM 2125 N N   . VAL B 2 122 ? 9.542   -14.846 21.607   1.00 95.90 122 B 1 
ATOM 2126 C CA  . VAL B 2 122 ? 8.599   -14.189 20.693   1.00 96.19 122 B 1 
ATOM 2127 C C   . VAL B 2 122 ? 9.079   -12.780 20.395   1.00 95.92 122 B 1 
ATOM 2128 O O   . VAL B 2 122 ? 9.292   -11.982 21.298   1.00 94.64 122 B 1 
ATOM 2129 C CB  . VAL B 2 122 ? 7.168   -14.185 21.256   1.00 95.73 122 B 1 
ATOM 2130 C CG1 . VAL B 2 122 ? 6.177   -13.612 20.232   1.00 93.11 122 B 1 
ATOM 2131 C CG2 . VAL B 2 122 ? 6.702   -15.598 21.620   1.00 92.98 122 B 1 
ATOM 2132 N N   . PHE B 2 123 ? 9.211   -12.464 19.121   1.00 95.86 123 B 1 
ATOM 2133 C CA  . PHE B 2 123 ? 9.624   -11.159 18.622   1.00 95.77 123 B 1 
ATOM 2134 C C   . PHE B 2 123 ? 8.498   -10.493 17.834   1.00 95.61 123 B 1 
ATOM 2135 O O   . PHE B 2 123 ? 7.723   -11.148 17.136   1.00 94.33 123 B 1 
ATOM 2136 C CB  . PHE B 2 123 ? 10.889  -11.305 17.774   1.00 95.32 123 B 1 
ATOM 2137 C CG  . PHE B 2 123 ? 12.076  -11.831 18.550   1.00 95.48 123 B 1 
ATOM 2138 C CD1 . PHE B 2 123 ? 12.853  -10.954 19.329   1.00 92.82 123 B 1 
ATOM 2139 C CD2 . PHE B 2 123 ? 12.393  -13.194 18.514   1.00 92.68 123 B 1 
ATOM 2140 C CE1 . PHE B 2 123 ? 13.938  -11.430 20.065   1.00 91.64 123 B 1 
ATOM 2141 C CE2 . PHE B 2 123 ? 13.486  -13.680 19.253   1.00 91.88 123 B 1 
ATOM 2142 C CZ  . PHE B 2 123 ? 14.257  -12.799 20.030   1.00 93.01 123 B 1 
ATOM 2143 N N   . GLY B 2 124 ? 8.427   -9.165  17.911   1.00 94.84 124 B 1 
ATOM 2144 C CA  . GLY B 2 124 ? 7.573   -8.328  17.083   1.00 94.48 124 B 1 
ATOM 2145 C C   . GLY B 2 124 ? 8.413   -7.270  16.370   1.00 94.47 124 B 1 
ATOM 2146 O O   . GLY B 2 124 ? 9.369   -6.764  16.938   1.00 92.34 124 B 1 
ATOM 2147 N N   . LEU B 2 125 ? 8.063   -6.935  15.132   1.00 93.33 125 B 1 
ATOM 2148 C CA  . LEU B 2 125 ? 8.702   -5.844  14.405   1.00 92.95 125 B 1 
ATOM 2149 C C   . LEU B 2 125 ? 7.630   -4.856  13.964   1.00 92.68 125 B 1 
ATOM 2150 O O   . LEU B 2 125 ? 6.674   -5.231  13.293   1.00 90.69 125 B 1 
ATOM 2151 C CB  . LEU B 2 125 ? 9.506   -6.413  13.232   1.00 91.70 125 B 1 
ATOM 2152 C CG  . LEU B 2 125 ? 10.410  -5.370  12.548   1.00 90.53 125 B 1 
ATOM 2153 C CD1 . LEU B 2 125 ? 11.590  -4.957  13.418   1.00 86.30 125 B 1 
ATOM 2154 C CD2 . LEU B 2 125 ? 10.998  -5.973  11.263   1.00 85.36 125 B 1 
ATOM 2155 N N   . THR B 2 126 ? 7.792   -3.592  14.354   1.00 91.71 126 B 1 
ATOM 2156 C CA  . THR B 2 126 ? 6.843   -2.520  14.077   1.00 90.70 126 B 1 
ATOM 2157 C C   . THR B 2 126 ? 7.548   -1.336  13.440   1.00 90.85 126 B 1 
ATOM 2158 O O   . THR B 2 126 ? 8.696   -1.033  13.754   1.00 88.86 126 B 1 
ATOM 2159 C CB  . THR B 2 126 ? 6.082   -2.088  15.347   1.00 88.54 126 B 1 
ATOM 2160 O OG1 . THR B 2 126 ? 6.959   -1.808  16.409   1.00 75.73 126 B 1 
ATOM 2161 C CG2 . THR B 2 126 ? 5.136   -3.188  15.828   1.00 73.21 126 B 1 
ATOM 2162 N N   . ALA B 2 127 ? 6.866   -0.670  12.508   1.00 89.61 127 B 1 
ATOM 2163 C CA  . ALA B 2 127 ? 7.282   0.625   11.999   1.00 87.88 127 B 1 
ATOM 2164 C C   . ALA B 2 127 ? 6.634   1.712   12.867   1.00 85.99 127 B 1 
ATOM 2165 O O   . ALA B 2 127 ? 5.419   1.703   13.047   1.00 79.25 127 B 1 
ATOM 2166 C CB  . ALA B 2 127 ? 6.890   0.743   10.520   1.00 85.13 127 B 1 
ATOM 2167 N N   . ASN B 2 128 ? 7.435   2.636   13.405   1.00 83.00 128 B 1 
ATOM 2168 C CA  . ASN B 2 128 ? 6.920   3.729   14.238   1.00 79.40 128 B 1 
ATOM 2169 C C   . ASN B 2 128 ? 6.201   4.802   13.419   1.00 80.07 128 B 1 
ATOM 2170 O O   . ASN B 2 128 ? 5.394   5.560   13.952   1.00 71.86 128 B 1 
ATOM 2171 C CB  . ASN B 2 128 ? 8.079   4.372   15.016   1.00 71.98 128 B 1 
ATOM 2172 C CG  . ASN B 2 128 ? 8.624   3.494   16.130   1.00 64.67 128 B 1 
ATOM 2173 O OD1 . ASN B 2 128 ? 8.177   2.400   16.403   1.00 52.94 128 B 1 
ATOM 2174 N ND2 . ASN B 2 128 ? 9.637   3.978   16.816   1.00 59.09 128 B 1 
ATOM 2175 N N   . SER B 2 129 ? 6.526   4.915   12.149   1.00 78.96 129 B 1 
ATOM 2176 C CA  . SER B 2 129 ? 5.895   5.821   11.204   1.00 74.83 129 B 1 
ATOM 2177 C C   . SER B 2 129 ? 4.710   5.152   10.509   1.00 75.12 129 B 1 
ATOM 2178 O O   . SER B 2 129 ? 4.601   3.928   10.464   1.00 64.68 129 B 1 
ATOM 2179 C CB  . SER B 2 129 ? 6.925   6.304   10.176   1.00 66.51 129 B 1 
ATOM 2180 O OG  . SER B 2 129 ? 7.556   5.202   9.550    1.00 60.41 129 B 1 
ATOM 2181 N N   . ASP B 2 130 ? 3.861   5.979   9.894    1.00 75.36 130 B 1 
ATOM 2182 C CA  . ASP B 2 130 ? 2.818   5.481   9.006    1.00 74.21 130 B 1 
ATOM 2183 C C   . ASP B 2 130 ? 3.399   4.572   7.911    1.00 76.29 130 B 1 
ATOM 2184 O O   . ASP B 2 130 ? 4.524   4.749   7.452    1.00 69.64 130 B 1 
ATOM 2185 C CB  . ASP B 2 130 ? 2.112   6.653   8.328    1.00 66.73 130 B 1 
ATOM 2186 C CG  . ASP B 2 130 ? 1.167   7.433   9.224    1.00 60.21 130 B 1 
ATOM 2187 O OD1 . ASP B 2 130 ? 0.709   6.886   10.239   1.00 53.53 130 B 1 
ATOM 2188 O OD2 . ASP B 2 130 ? 0.852   8.571   8.799    1.00 54.39 130 B 1 
ATOM 2189 N N   . THR B 2 131 ? 2.585   3.652   7.416    1.00 75.63 131 B 1 
ATOM 2190 C CA  . THR B 2 131 ? 2.955   2.758   6.305    1.00 75.92 131 B 1 
ATOM 2191 C C   . THR B 2 131 ? 3.210   3.498   4.991    1.00 79.31 131 B 1 
ATOM 2192 O O   . THR B 2 131 ? 3.913   2.990   4.119    1.00 77.09 131 B 1 
ATOM 2193 C CB  . THR B 2 131 ? 1.843   1.727   6.077    1.00 70.06 131 B 1 
ATOM 2194 O OG1 . THR B 2 131 ? 0.594   2.368   5.925    1.00 62.09 131 B 1 
ATOM 2195 C CG2 . THR B 2 131 ? 1.719   0.755   7.247    1.00 58.01 131 B 1 
ATOM 2196 N N   . HIS B 2 132 ? 2.639   4.707   4.851    1.00 81.67 132 B 1 
ATOM 2197 C CA  . HIS B 2 132 ? 2.790   5.579   3.693    1.00 82.44 132 B 1 
ATOM 2198 C C   . HIS B 2 132 ? 3.686   6.761   4.064    1.00 83.14 132 B 1 
ATOM 2199 O O   . HIS B 2 132 ? 3.274   7.633   4.831    1.00 81.30 132 B 1 
ATOM 2200 C CB  . HIS B 2 132 ? 1.415   6.049   3.214    1.00 80.85 132 B 1 
ATOM 2201 C CG  . HIS B 2 132 ? 0.502   4.937   2.784    1.00 78.85 132 B 1 
ATOM 2202 N ND1 . HIS B 2 132 ? -0.169  4.076   3.618    1.00 67.46 132 B 1 
ATOM 2203 C CD2 . HIS B 2 132 ? 0.176   4.579   1.497    1.00 69.49 132 B 1 
ATOM 2204 C CE1 . HIS B 2 132 ? -0.870  3.218   2.865    1.00 67.51 132 B 1 
ATOM 2205 N NE2 . HIS B 2 132 ? -0.692  3.496   1.568    1.00 68.52 132 B 1 
ATOM 2206 N N   . LEU B 2 133 ? 4.885   6.801   3.497    1.00 85.88 133 B 1 
ATOM 2207 C CA  . LEU B 2 133 ? 5.911   7.796   3.770    1.00 86.94 133 B 1 
ATOM 2208 C C   . LEU B 2 133 ? 6.204   8.621   2.519    1.00 87.50 133 B 1 
ATOM 2209 O O   . LEU B 2 133 ? 6.188   8.093   1.412    1.00 86.12 133 B 1 
ATOM 2210 C CB  . LEU B 2 133 ? 7.169   7.080   4.283    1.00 85.81 133 B 1 
ATOM 2211 C CG  . LEU B 2 133 ? 6.979   6.429   5.667    1.00 84.70 133 B 1 
ATOM 2212 C CD1 . LEU B 2 133 ? 8.130   5.487   5.958    1.00 78.17 133 B 1 
ATOM 2213 C CD2 . LEU B 2 133 ? 6.917   7.487   6.764    1.00 77.62 133 B 1 
ATOM 2214 N N   . LEU B 2 134 ? 6.485   9.915   2.686    1.00 87.32 134 B 1 
ATOM 2215 C CA  . LEU B 2 134 ? 6.914   10.757  1.572    1.00 87.66 134 B 1 
ATOM 2216 C C   . LEU B 2 134 ? 8.370   10.452  1.218    1.00 87.93 134 B 1 
ATOM 2217 O O   . LEU B 2 134 ? 9.174   10.090  2.079    1.00 86.58 134 B 1 
ATOM 2218 C CB  . LEU B 2 134 ? 6.719   12.248  1.910    1.00 86.31 134 B 1 
ATOM 2219 C CG  . LEU B 2 134 ? 5.274   12.661  2.240    1.00 84.00 134 B 1 
ATOM 2220 C CD1 . LEU B 2 134 ? 5.229   14.150  2.580    1.00 77.44 134 B 1 
ATOM 2221 C CD2 . LEU B 2 134 ? 4.321   12.433  1.079    1.00 77.05 134 B 1 
ATOM 2222 N N   . GLN B 2 135 ? 8.719   10.650  -0.046   1.00 87.02 135 B 1 
ATOM 2223 C CA  . GLN B 2 135 ? 10.114  10.634  -0.473   1.00 87.13 135 B 1 
ATOM 2224 C C   . GLN B 2 135 ? 10.950  11.606  0.377    1.00 86.77 135 B 1 
ATOM 2225 O O   . GLN B 2 135 ? 10.527  12.726  0.650    1.00 84.01 135 B 1 
ATOM 2226 C CB  . GLN B 2 135 ? 10.173  10.991  -1.963   1.00 86.48 135 B 1 
ATOM 2227 C CG  . GLN B 2 135 ? 11.596  10.902  -2.529   1.00 84.40 135 B 1 
ATOM 2228 C CD  . GLN B 2 135 ? 11.663  11.180  -4.027   1.00 83.04 135 B 1 
ATOM 2229 O OE1 . GLN B 2 135 ? 10.678  11.460  -4.683   1.00 77.26 135 B 1 
ATOM 2230 N NE2 . GLN B 2 135 ? 12.819  11.099  -4.623   1.00 74.72 135 B 1 
ATOM 2231 N N   . GLY B 2 136 ? 12.122  11.157  0.806    1.00 87.04 136 B 1 
ATOM 2232 C CA  . GLY B 2 136 ? 13.026  11.918  1.672    1.00 85.90 136 B 1 
ATOM 2233 C C   . GLY B 2 136 ? 12.749  11.772  3.174    1.00 86.43 136 B 1 
ATOM 2234 O O   . GLY B 2 136 ? 13.618  12.119  3.977    1.00 83.14 136 B 1 
ATOM 2235 N N   . GLN B 2 137 ? 11.609  11.234  3.592    1.00 86.48 137 B 1 
ATOM 2236 C CA  . GLN B 2 137 ? 11.338  10.960  5.007    1.00 86.12 137 B 1 
ATOM 2237 C C   . GLN B 2 137 ? 12.180  9.790   5.536    1.00 86.53 137 B 1 
ATOM 2238 O O   . GLN B 2 137 ? 12.746  8.998   4.788    1.00 85.93 137 B 1 
ATOM 2239 C CB  . GLN B 2 137 ? 9.841   10.713  5.249    1.00 84.46 137 B 1 
ATOM 2240 C CG  . GLN B 2 137 ? 9.021   12.009  5.107    1.00 80.22 137 B 1 
ATOM 2241 C CD  . GLN B 2 137 ? 7.560   11.827  5.528    1.00 77.90 137 B 1 
ATOM 2242 O OE1 . GLN B 2 137 ? 6.954   10.784  5.370    1.00 71.08 137 B 1 
ATOM 2243 N NE2 . GLN B 2 137 ? 6.942   12.844  6.082    1.00 67.61 137 B 1 
ATOM 2244 N N   . SER B 2 138 ? 12.244  9.688   6.873    1.00 87.44 138 B 1 
ATOM 2245 C CA  . SER B 2 138 ? 12.950  8.607   7.560    1.00 87.52 138 B 1 
ATOM 2246 C C   . SER B 2 138 ? 11.986  7.526   8.025    1.00 88.01 138 B 1 
ATOM 2247 O O   . SER B 2 138 ? 10.935  7.814   8.590    1.00 86.18 138 B 1 
ATOM 2248 C CB  . SER B 2 138 ? 13.760  9.153   8.739    1.00 85.53 138 B 1 
ATOM 2249 O OG  . SER B 2 138 ? 14.713  10.100  8.281    1.00 72.63 138 B 1 
ATOM 2250 N N   . LEU B 2 139 ? 12.368  6.272   7.824    1.00 88.55 139 B 1 
ATOM 2251 C CA  . LEU B 2 139 ? 11.682  5.094   8.346    1.00 88.99 139 B 1 
ATOM 2252 C C   . LEU B 2 139 ? 12.404  4.620   9.608    1.00 89.66 139 B 1 
ATOM 2253 O O   . LEU B 2 139 ? 13.607  4.384   9.578    1.00 88.58 139 B 1 
ATOM 2254 C CB  . LEU B 2 139 ? 11.669  4.012   7.256    1.00 88.03 139 B 1 
ATOM 2255 C CG  . LEU B 2 139 ? 11.157  2.627   7.704    1.00 88.24 139 B 1 
ATOM 2256 C CD1 . LEU B 2 139 ? 9.692   2.662   8.090    1.00 84.20 139 B 1 
ATOM 2257 C CD2 . LEU B 2 139 ? 11.345  1.622   6.569    1.00 84.18 139 B 1 
ATOM 2258 N N   . THR B 2 140 ? 11.656  4.415   10.700   1.00 90.19 140 B 1 
ATOM 2259 C CA  . THR B 2 140 ? 12.185  3.820   11.929   1.00 90.00 140 B 1 
ATOM 2260 C C   . THR B 2 140 ? 11.480  2.495   12.198   1.00 90.30 140 B 1 
ATOM 2261 O O   . THR B 2 140 ? 10.263  2.450   12.386   1.00 89.11 140 B 1 
ATOM 2262 C CB  . THR B 2 140 ? 12.060  4.775   13.125   1.00 88.75 140 B 1 
ATOM 2263 O OG1 . THR B 2 140 ? 12.667  6.002   12.811   1.00 77.21 140 B 1 
ATOM 2264 C CG2 . THR B 2 140 ? 12.773  4.234   14.356   1.00 75.34 140 B 1 
ATOM 2265 N N   . LEU B 2 141 ? 12.255  1.421   12.232   1.00 91.31 141 B 1 
ATOM 2266 C CA  . LEU B 2 141 ? 11.803  0.078   12.567   1.00 91.24 141 B 1 
ATOM 2267 C C   . LEU B 2 141 ? 12.224  -0.251  13.999   1.00 91.86 141 B 1 
ATOM 2268 O O   . LEU B 2 141 ? 13.399  -0.132  14.340   1.00 90.85 141 B 1 
ATOM 2269 C CB  . LEU B 2 141 ? 12.385  -0.935  11.570   1.00 90.60 141 B 1 
ATOM 2270 C CG  . LEU B 2 141 ? 11.958  -0.725  10.106   1.00 89.04 141 B 1 
ATOM 2271 C CD1 . LEU B 2 141 ? 12.711  -1.699  9.198    1.00 85.68 141 B 1 
ATOM 2272 C CD2 . LEU B 2 141 ? 10.462  -0.961  9.916    1.00 84.91 141 B 1 
ATOM 2273 N N   . THR B 2 142 ? 11.277  -0.677  14.831   1.00 92.15 142 B 1 
ATOM 2274 C CA  . THR B 2 142 ? 11.515  -1.047  16.226   1.00 92.11 142 B 1 
ATOM 2275 C C   . THR B 2 142 ? 11.222  -2.527  16.429   1.00 92.50 142 B 1 
ATOM 2276 O O   . THR B 2 142 ? 10.143  -3.015  16.104   1.00 91.38 142 B 1 
ATOM 2277 C CB  . THR B 2 142 ? 10.691  -0.184  17.186   1.00 90.89 142 B 1 
ATOM 2278 O OG1 . THR B 2 142 ? 10.983  1.180   16.943   1.00 81.26 142 B 1 
ATOM 2279 C CG2 . THR B 2 142 ? 11.032  -0.444  18.646   1.00 79.28 142 B 1 
ATOM 2280 N N   . LEU B 2 143 ? 12.196  -3.246  16.967   1.00 92.77 143 B 1 
ATOM 2281 C CA  . LEU B 2 143 ? 12.055  -4.631  17.378   1.00 93.19 143 B 1 
ATOM 2282 C C   . LEU B 2 143 ? 11.568  -4.701  18.828   1.00 93.39 143 B 1 
ATOM 2283 O O   . LEU B 2 143 ? 12.272  -4.307  19.762   1.00 92.23 143 B 1 
ATOM 2284 C CB  . LEU B 2 143 ? 13.388  -5.362  17.186   1.00 92.64 143 B 1 
ATOM 2285 C CG  . LEU B 2 143 ? 13.282  -6.873  17.477   1.00 91.28 143 B 1 
ATOM 2286 C CD1 . LEU B 2 143 ? 12.558  -7.613  16.355   1.00 88.11 143 B 1 
ATOM 2287 C CD2 . LEU B 2 143 ? 14.676  -7.471  17.617   1.00 87.75 143 B 1 
ATOM 2288 N N   . GLU B 2 144 ? 10.394  -5.276  19.025   1.00 93.23 144 B 1 
ATOM 2289 C CA  . GLU B 2 144 ? 9.904   -5.716  20.320   1.00 93.17 144 B 1 
ATOM 2290 C C   . GLU B 2 144 ? 10.518  -7.085  20.627   1.00 93.50 144 B 1 
ATOM 2291 O O   . GLU B 2 144 ? 10.328  -8.044  19.882   1.00 92.19 144 B 1 
ATOM 2292 C CB  . GLU B 2 144 ? 8.373   -5.771  20.316   1.00 91.77 144 B 1 
ATOM 2293 C CG  . GLU B 2 144 ? 7.685   -4.427  20.046   1.00 83.87 144 B 1 
ATOM 2294 C CD  . GLU B 2 144 ? 6.135   -4.562  20.028   1.00 82.11 144 B 1 
ATOM 2295 O OE1 . GLU B 2 144 ? 5.424   -3.576  20.268   1.00 74.18 144 B 1 
ATOM 2296 O OE2 . GLU B 2 144 ? 5.609   -5.665  19.757   1.00 76.16 144 B 1 
ATOM 2297 N N   . SER B 2 145 ? 11.283  -7.166  21.713   1.00 93.85 145 B 1 
ATOM 2298 C CA  . SER B 2 145 ? 12.003  -8.377  22.108   1.00 93.59 145 B 1 
ATOM 2299 C C   . SER B 2 145 ? 11.720  -8.729  23.569   1.00 94.07 145 B 1 
ATOM 2300 O O   . SER B 2 145 ? 11.580  -7.815  24.384   1.00 91.76 145 B 1 
ATOM 2301 C CB  . SER B 2 145 ? 13.508  -8.193  21.886   1.00 90.61 145 B 1 
ATOM 2302 O OG  . SER B 2 145 ? 14.027  -7.147  22.683   1.00 81.00 145 B 1 
ATOM 2303 N N   . PRO B 2 146 ? 11.716  -10.020 23.938   1.00 93.99 146 B 1 
ATOM 2304 C CA  . PRO B 2 146 ? 11.573  -10.423 25.326   1.00 93.32 146 B 1 
ATOM 2305 C C   . PRO B 2 146 ? 12.752  -9.925  26.178   1.00 93.09 146 B 1 
ATOM 2306 O O   . PRO B 2 146 ? 13.865  -9.763  25.676   1.00 89.41 146 B 1 
ATOM 2307 C CB  . PRO B 2 146 ? 11.468  -11.951 25.302   1.00 91.33 146 B 1 
ATOM 2308 C CG  . PRO B 2 146 ? 12.176  -12.344 24.015   1.00 89.87 146 B 1 
ATOM 2309 C CD  . PRO B 2 146 ? 11.895  -11.169 23.083   1.00 92.97 146 B 1 
ATOM 2310 N N   . PRO B 2 147 ? 12.532  -9.701  27.493   1.00 92.06 147 B 1 
ATOM 2311 C CA  . PRO B 2 147 ? 13.594  -9.287  28.396   1.00 90.59 147 B 1 
ATOM 2312 C C   . PRO B 2 147 ? 14.720  -10.329 28.432   1.00 89.55 147 B 1 
ATOM 2313 O O   . PRO B 2 147 ? 14.484  -11.531 28.329   1.00 82.17 147 B 1 
ATOM 2314 C CB  . PRO B 2 147 ? 12.918  -9.088  29.761   1.00 88.66 147 B 1 
ATOM 2315 C CG  . PRO B 2 147 ? 11.693  -9.998  29.686   1.00 86.56 147 B 1 
ATOM 2316 C CD  . PRO B 2 147 ? 11.292  -9.917  28.214   1.00 90.21 147 B 1 
ATOM 2317 N N   . GLY B 2 148 ? 15.967  -9.860  28.545   1.00 87.56 148 B 1 
ATOM 2318 C CA  . GLY B 2 148 ? 17.153  -10.715 28.578   1.00 86.23 148 B 1 
ATOM 2319 C C   . GLY B 2 148 ? 17.610  -11.258 27.216   1.00 87.07 148 B 1 
ATOM 2320 O O   . GLY B 2 148 ? 18.661  -11.891 27.140   1.00 82.21 148 B 1 
ATOM 2321 N N   . SER B 2 149 ? 16.884  -10.996 26.138   1.00 88.44 149 B 1 
ATOM 2322 C CA  . SER B 2 149 ? 17.330  -11.349 24.789   1.00 88.60 149 B 1 
ATOM 2323 C C   . SER B 2 149 ? 18.261  -10.285 24.197   1.00 88.67 149 B 1 
ATOM 2324 O O   . SER B 2 149 ? 18.101  -9.086  24.433   1.00 84.35 149 B 1 
ATOM 2325 C CB  . SER B 2 149 ? 16.136  -11.633 23.873   1.00 86.72 149 B 1 
ATOM 2326 O OG  . SER B 2 149 ? 15.400  -10.458 23.617   1.00 82.46 149 B 1 
ATOM 2327 N N   . SER B 2 150 ? 19.220  -10.735 23.389   1.00 88.65 150 B 1 
ATOM 2328 C CA  . SER B 2 150 ? 20.163  -9.886  22.656   1.00 88.32 150 B 1 
ATOM 2329 C C   . SER B 2 150 ? 20.103  -10.165 21.144   1.00 89.14 150 B 1 
ATOM 2330 O O   . SER B 2 150 ? 21.071  -10.669 20.566   1.00 85.27 150 B 1 
ATOM 2331 C CB  . SER B 2 150 ? 21.579  -10.054 23.230   1.00 84.88 150 B 1 
ATOM 2332 O OG  . SER B 2 150 ? 21.981  -11.412 23.183   1.00 73.92 150 B 1 
ATOM 2333 N N   . PRO B 2 151 ? 18.965  -9.912  20.498   1.00 90.40 151 B 1 
ATOM 2334 C CA  . PRO B 2 151 ? 18.820  -10.190 19.080   1.00 90.63 151 B 1 
ATOM 2335 C C   . PRO B 2 151 ? 19.621  -9.196  18.229   1.00 90.75 151 B 1 
ATOM 2336 O O   . PRO B 2 151 ? 19.746  -8.017  18.564   1.00 88.27 151 B 1 
ATOM 2337 C CB  . PRO B 2 151 ? 17.322  -10.083 18.805   1.00 89.04 151 B 1 
ATOM 2338 C CG  . PRO B 2 151 ? 16.879  -9.014  19.802   1.00 87.56 151 B 1 
ATOM 2339 C CD  . PRO B 2 151 ? 17.758  -9.297  21.016   1.00 89.95 151 B 1 
ATOM 2340 N N   . SER B 2 152 ? 20.102  -9.668  17.096   1.00 91.18 152 B 1 
ATOM 2341 C CA  . SER B 2 152 ? 20.593  -8.811  16.018   1.00 91.19 152 B 1 
ATOM 2342 C C   . SER B 2 152 ? 19.583  -8.798  14.874   1.00 91.94 152 B 1 
ATOM 2343 O O   . SER B 2 152 ? 18.991  -9.825  14.544   1.00 90.16 152 B 1 
ATOM 2344 C CB  . SER B 2 152 ? 21.987  -9.257  15.548   1.00 88.63 152 B 1 
ATOM 2345 O OG  . SER B 2 152 ? 21.962  -10.559 14.998   1.00 76.87 152 B 1 
ATOM 2346 N N   . VAL B 2 153 ? 19.380  -7.627  14.267   1.00 92.64 153 B 1 
ATOM 2347 C CA  . VAL B 2 153 ? 18.426  -7.446  13.175   1.00 92.98 153 B 1 
ATOM 2348 C C   . VAL B 2 153 ? 19.162  -7.011  11.923   1.00 93.28 153 B 1 
ATOM 2349 O O   . VAL B 2 153 ? 19.984  -6.100  11.955   1.00 91.79 153 B 1 
ATOM 2350 C CB  . VAL B 2 153 ? 17.305  -6.455  13.530   1.00 91.48 153 B 1 
ATOM 2351 C CG1 . VAL B 2 153 ? 16.197  -6.488  12.475   1.00 85.04 153 B 1 
ATOM 2352 C CG2 . VAL B 2 153 ? 16.675  -6.784  14.883   1.00 86.02 153 B 1 
ATOM 2353 N N   . GLN B 2 154 ? 18.846  -7.656  10.808   1.00 93.60 154 B 1 
ATOM 2354 C CA  . GLN B 2 154 ? 19.313  -7.290  9.476    1.00 93.32 154 B 1 
ATOM 2355 C C   . GLN B 2 154 ? 18.100  -7.106  8.578    1.00 93.73 154 B 1 
ATOM 2356 O O   . GLN B 2 154 ? 17.343  -8.051  8.369    1.00 92.45 154 B 1 
ATOM 2357 C CB  . GLN B 2 154 ? 20.243  -8.375  8.925    1.00 91.14 154 B 1 
ATOM 2358 C CG  . GLN B 2 154 ? 21.567  -8.439  9.696    1.00 77.76 154 B 1 
ATOM 2359 C CD  . GLN B 2 154 ? 22.524  -9.514  9.159    1.00 75.89 154 B 1 
ATOM 2360 O OE1 . GLN B 2 154 ? 22.210  -10.286 8.274    1.00 68.99 154 B 1 
ATOM 2361 N NE2 . GLN B 2 154 ? 23.712  -9.601  9.692    1.00 64.31 154 B 1 
ATOM 2362 N N   . CYS B 2 155 ? 17.920  -5.896  8.047    1.00 92.96 155 B 1 
ATOM 2363 C CA  . CYS B 2 155 ? 16.860  -5.590  7.104    1.00 92.82 155 B 1 
ATOM 2364 C C   . CYS B 2 155 ? 17.428  -5.404  5.701    1.00 93.01 155 B 1 
ATOM 2365 O O   . CYS B 2 155 ? 18.437  -4.722  5.515    1.00 91.17 155 B 1 
ATOM 2366 C CB  . CYS B 2 155 ? 16.057  -4.370  7.556    1.00 91.56 155 B 1 
ATOM 2367 S SG  . CYS B 2 155 ? 15.069  -4.661  9.052    1.00 88.77 155 B 1 
ATOM 2368 N N   . ARG B 2 156 ? 16.767  -5.998  4.725    1.00 93.56 156 B 1 
ATOM 2369 C CA  . ARG B 2 156 ? 17.053  -5.848  3.307    1.00 93.73 156 B 1 
ATOM 2370 C C   . ARG B 2 156 ? 15.932  -5.068  2.642    1.00 93.79 156 B 1 
ATOM 2371 O O   . ARG B 2 156 ? 14.779  -5.480  2.705    1.00 92.34 156 B 1 
ATOM 2372 C CB  . ARG B 2 156 ? 17.265  -7.239  2.692    1.00 92.80 156 B 1 
ATOM 2373 C CG  . ARG B 2 156 ? 17.741  -7.136  1.237    1.00 84.26 156 B 1 
ATOM 2374 C CD  . ARG B 2 156 ? 18.008  -8.535  0.668    1.00 82.04 156 B 1 
ATOM 2375 N NE  . ARG B 2 156 ? 18.492  -8.444  -0.711   1.00 69.84 156 B 1 
ATOM 2376 C CZ  . ARG B 2 156 ? 18.837  -9.456  -1.489   1.00 62.12 156 B 1 
ATOM 2377 N NH1 . ARG B 2 156 ? 18.771  -10.691 -1.066   1.00 54.97 156 B 1 
ATOM 2378 N NH2 . ARG B 2 156 ? 19.262  -9.232  -2.698   1.00 51.40 156 B 1 
ATOM 2379 N N   . SER B 2 157 ? 16.294  -3.957  1.996    1.00 93.08 157 B 1 
ATOM 2380 C CA  . SER B 2 157 ? 15.349  -3.162  1.210    1.00 92.90 157 B 1 
ATOM 2381 C C   . SER B 2 157 ? 14.968  -3.883  -0.096   1.00 93.65 157 B 1 
ATOM 2382 O O   . SER B 2 157 ? 15.704  -4.775  -0.540   1.00 92.69 157 B 1 
ATOM 2383 C CB  . SER B 2 157 ? 15.931  -1.772  0.931    1.00 91.05 157 B 1 
ATOM 2384 O OG  . SER B 2 157 ? 16.903  -1.790  -0.094   1.00 85.16 157 B 1 
ATOM 2385 N N   . PRO B 2 158 ? 13.885  -3.468  -0.774   1.00 93.28 158 B 1 
ATOM 2386 C CA  . PRO B 2 158 ? 13.504  -4.018  -2.080   1.00 93.05 158 B 1 
ATOM 2387 C C   . PRO B 2 158 ? 14.627  -3.927  -3.128   1.00 92.80 158 B 1 
ATOM 2388 O O   . PRO B 2 158 ? 14.838  -4.868  -3.893   1.00 88.14 158 B 1 
ATOM 2389 C CB  . PRO B 2 158 ? 12.273  -3.216  -2.509   1.00 91.37 158 B 1 
ATOM 2390 C CG  . PRO B 2 158 ? 11.679  -2.751  -1.187   1.00 89.52 158 B 1 
ATOM 2391 C CD  . PRO B 2 158 ? 12.895  -2.521  -0.308   1.00 92.49 158 B 1 
ATOM 2392 N N   . ARG B 2 159 ? 15.403  -2.846  -3.110   1.00 91.16 159 B 1 
ATOM 2393 C CA  . ARG B 2 159 ? 16.572  -2.670  -4.000   1.00 89.99 159 B 1 
ATOM 2394 C C   . ARG B 2 159 ? 17.821  -3.471  -3.579   1.00 90.09 159 B 1 
ATOM 2395 O O   . ARG B 2 159 ? 18.860  -3.371  -4.222   1.00 84.94 159 B 1 
ATOM 2396 C CB  . ARG B 2 159 ? 16.883  -1.172  -4.179   1.00 86.01 159 B 1 
ATOM 2397 C CG  . ARG B 2 159 ? 17.331  -0.469  -2.890   1.00 78.55 159 B 1 
ATOM 2398 C CD  . ARG B 2 159 ? 17.796  0.962   -3.167   1.00 76.96 159 B 1 
ATOM 2399 N NE  . ARG B 2 159 ? 18.084  1.694   -1.916   1.00 71.12 159 B 1 
ATOM 2400 C CZ  . ARG B 2 159 ? 18.448  2.953   -1.812   1.00 66.66 159 B 1 
ATOM 2401 N NH1 . ARG B 2 159 ? 18.763  3.680   -2.849   1.00 62.55 159 B 1 
ATOM 2402 N NH2 . ARG B 2 159 ? 18.477  3.524   -0.653   1.00 58.15 159 B 1 
ATOM 2403 N N   . GLY B 2 160 ? 17.752  -4.228  -2.489   1.00 90.46 160 B 1 
ATOM 2404 C CA  . GLY B 2 160 ? 18.857  -5.054  -2.001   1.00 90.08 160 B 1 
ATOM 2405 C C   . GLY B 2 160 ? 19.839  -4.359  -1.058   1.00 90.13 160 B 1 
ATOM 2406 O O   . GLY B 2 160 ? 20.835  -4.982  -0.681   1.00 86.03 160 B 1 
ATOM 2407 N N   . LYS B 2 161 ? 19.582  -3.120  -0.632   1.00 89.40 161 B 1 
ATOM 2408 C CA  . LYS B 2 161 ? 20.395  -2.435  0.387    1.00 88.50 161 B 1 
ATOM 2409 C C   . LYS B 2 161 ? 20.205  -3.128  1.735    1.00 89.89 161 B 1 
ATOM 2410 O O   . LYS B 2 161 ? 19.082  -3.243  2.215    1.00 88.07 161 B 1 
ATOM 2411 C CB  . LYS B 2 161 ? 20.022  -0.949  0.442    1.00 84.92 161 B 1 
ATOM 2412 C CG  . LYS B 2 161 ? 20.916  -0.127  1.398    1.00 73.82 161 B 1 
ATOM 2413 C CD  . LYS B 2 161 ? 20.498  1.349   1.397    1.00 70.57 161 B 1 
ATOM 2414 C CE  . LYS B 2 161 ? 21.375  2.191   2.344    1.00 60.96 161 B 1 
ATOM 2415 N NZ  . LYS B 2 161 ? 20.953  3.616   2.382    1.00 54.78 161 B 1 
ATOM 2416 N N   . ASN B 2 162 ? 21.311  -3.557  2.353    1.00 90.61 162 B 1 
ATOM 2417 C CA  . ASN B 2 162 ? 21.308  -4.185  3.664    1.00 90.75 162 B 1 
ATOM 2418 C C   . ASN B 2 162 ? 21.586  -3.143  4.750    1.00 90.49 162 B 1 
ATOM 2419 O O   . ASN B 2 162 ? 22.499  -2.331  4.626    1.00 87.79 162 B 1 
ATOM 2420 C CB  . ASN B 2 162 ? 22.320  -5.328  3.707    1.00 88.59 162 B 1 
ATOM 2421 C CG  . ASN B 2 162 ? 21.923  -6.505  2.832    1.00 80.44 162 B 1 
ATOM 2422 O OD1 . ASN B 2 162 ? 20.776  -6.760  2.535    1.00 70.55 162 B 1 
ATOM 2423 N ND2 . ASN B 2 162 ? 22.893  -7.283  2.402    1.00 70.45 162 B 1 
ATOM 2424 N N   . ILE B 2 163 ? 20.804  -3.191  5.828    1.00 91.24 163 B 1 
ATOM 2425 C CA  . ILE B 2 163 ? 20.932  -2.329  6.997    1.00 90.33 163 B 1 
ATOM 2426 C C   . ILE B 2 163 ? 20.939  -3.227  8.218    1.00 91.26 163 B 1 
ATOM 2427 O O   . ILE B 2 163 ? 20.083  -4.093  8.364    1.00 89.90 163 B 1 
ATOM 2428 C CB  . ILE B 2 163 ? 19.787  -1.295  7.051    1.00 87.66 163 B 1 
ATOM 2429 C CG1 . ILE B 2 163 ? 19.746  -0.480  5.743    1.00 75.10 163 B 1 
ATOM 2430 C CG2 . ILE B 2 163 ? 19.967  -0.360  8.269    1.00 72.09 163 B 1 
ATOM 2431 C CD1 . ILE B 2 163 ? 18.487  0.383   5.614    1.00 68.04 163 B 1 
ATOM 2432 N N   . GLN B 2 164 ? 21.917  -3.024  9.104    1.00 90.44 164 B 1 
ATOM 2433 C CA  . GLN B 2 164 ? 22.068  -3.810  10.320   1.00 89.72 164 B 1 
ATOM 2434 C C   . GLN B 2 164 ? 21.917  -2.903  11.538   1.00 88.78 164 B 1 
ATOM 2435 O O   . GLN B 2 164 ? 22.396  -1.773  11.551   1.00 83.44 164 B 1 
ATOM 2436 C CB  . GLN B 2 164 ? 23.408  -4.551  10.272   1.00 86.86 164 B 1 
ATOM 2437 C CG  . GLN B 2 164 ? 23.572  -5.531  11.449   1.00 77.18 164 B 1 
ATOM 2438 C CD  . GLN B 2 164 ? 24.831  -6.405  11.329   1.00 73.52 164 B 1 
ATOM 2439 O OE1 . GLN B 2 164 ? 25.596  -6.317  10.389   1.00 65.70 164 B 1 
ATOM 2440 N NE2 . GLN B 2 164 ? 25.071  -7.279  12.277   1.00 61.05 164 B 1 
ATOM 2441 N N   . GLY B 2 165 ? 21.275  -3.422  12.582   1.00 88.27 165 B 1 
ATOM 2442 C CA  . GLY B 2 165 ? 21.116  -2.710  13.837   1.00 86.86 165 B 1 
ATOM 2443 C C   . GLY B 2 165 ? 20.742  -3.646  14.982   1.00 87.15 165 B 1 
ATOM 2444 O O   . GLY B 2 165 ? 20.706  -4.872  14.843   1.00 81.91 165 B 1 
ATOM 2445 N N   . GLY B 2 166 ? 20.475  -3.044  16.142   1.00 85.10 166 B 1 
ATOM 2446 C CA  . GLY B 2 166 ? 19.960  -3.732  17.320   1.00 84.72 166 B 1 
ATOM 2447 C C   . GLY B 2 166 ? 18.430  -3.679  17.376   1.00 86.42 166 B 1 
ATOM 2448 O O   . GLY B 2 166 ? 17.750  -4.045  16.429   1.00 82.02 166 B 1 
ATOM 2449 N N   . LYS B 2 167 ? 17.892  -3.169  18.504   1.00 87.71 167 B 1 
ATOM 2450 C CA  . LYS B 2 167 ? 16.438  -3.049  18.703   1.00 88.33 167 B 1 
ATOM 2451 C C   . LYS B 2 167 ? 15.775  -1.965  17.841   1.00 89.44 167 B 1 
ATOM 2452 O O   . LYS B 2 167 ? 14.564  -1.999  17.664   1.00 86.65 167 B 1 
ATOM 2453 C CB  . LYS B 2 167 ? 16.143  -2.785  20.189   1.00 85.37 167 B 1 
ATOM 2454 C CG  . LYS B 2 167 ? 16.520  -3.975  21.080   1.00 79.25 167 B 1 
ATOM 2455 C CD  . LYS B 2 167 ? 16.082  -3.727  22.531   1.00 74.38 167 B 1 
ATOM 2456 C CE  . LYS B 2 167 ? 16.418  -4.944  23.389   1.00 65.93 167 B 1 
ATOM 2457 N NZ  . LYS B 2 167 ? 15.926  -4.800  24.776   1.00 57.94 167 B 1 
ATOM 2458 N N   . THR B 2 168 ? 16.551  -0.995  17.347   1.00 89.96 168 B 1 
ATOM 2459 C CA  . THR B 2 168 ? 16.046  0.108   16.531   1.00 89.96 168 B 1 
ATOM 2460 C C   . THR B 2 168 ? 16.901  0.237   15.274   1.00 89.98 168 B 1 
ATOM 2461 O O   . THR B 2 168 ? 18.128  0.285   15.360   1.00 87.01 168 B 1 
ATOM 2462 C CB  . THR B 2 168 ? 16.021  1.431   17.306   1.00 87.83 168 B 1 
ATOM 2463 O OG1 . THR B 2 168 ? 15.385  1.250   18.548   1.00 75.29 168 B 1 
ATOM 2464 C CG2 . THR B 2 168 ? 15.257  2.524   16.559   1.00 73.50 168 B 1 
ATOM 2465 N N   . LEU B 2 169 ? 16.242  0.290   14.126   1.00 89.96 169 B 1 
ATOM 2466 C CA  . LEU B 2 169 ? 16.844  0.518   12.819   1.00 89.64 169 B 1 
ATOM 2467 C C   . LEU B 2 169 ? 16.244  1.794   12.243   1.00 89.81 169 B 1 
ATOM 2468 O O   . LEU B 2 169 ? 15.031  1.936   12.199   1.00 87.99 169 B 1 
ATOM 2469 C CB  . LEU B 2 169 ? 16.532  -0.676  11.907   1.00 87.97 169 B 1 
ATOM 2470 C CG  . LEU B 2 169 ? 17.305  -1.936  12.306   1.00 84.54 169 B 1 
ATOM 2471 C CD1 . LEU B 2 169 ? 16.454  -3.172  12.059   1.00 76.83 169 B 1 
ATOM 2472 C CD2 . LEU B 2 169 ? 18.580  -2.067  11.471   1.00 76.05 169 B 1 
ATOM 2473 N N   . SER B 2 170 ? 17.095  2.706   11.786   1.00 89.47 170 B 1 
ATOM 2474 C CA  . SER B 2 170 ? 16.671  3.933   11.125   1.00 88.57 170 B 1 
ATOM 2475 C C   . SER B 2 170 ? 17.201  3.962   9.694    1.00 88.93 170 B 1 
ATOM 2476 O O   . SER B 2 170 ? 18.378  3.693   9.441    1.00 86.40 170 B 1 
ATOM 2477 C CB  . SER B 2 170 ? 17.120  5.161   11.916   1.00 85.67 170 B 1 
ATOM 2478 O OG  . SER B 2 170 ? 16.583  6.325   11.325   1.00 72.12 170 B 1 
ATOM 2479 N N   . VAL B 2 171 ? 16.315  4.280   8.759    1.00 87.88 171 B 1 
ATOM 2480 C CA  . VAL B 2 171 ? 16.623  4.473   7.343    1.00 87.20 171 B 1 
ATOM 2481 C C   . VAL B 2 171 ? 16.285  5.916   7.014    1.00 87.90 171 B 1 
ATOM 2482 O O   . VAL B 2 171 ? 15.115  6.289   6.983    1.00 86.64 171 B 1 
ATOM 2483 C CB  . VAL B 2 171 ? 15.815  3.522   6.455    1.00 85.67 171 B 1 
ATOM 2484 C CG1 . VAL B 2 171 ? 16.303  3.618   5.010    1.00 79.48 171 B 1 
ATOM 2485 C CG2 . VAL B 2 171 ? 15.925  2.070   6.925    1.00 79.95 171 B 1 
ATOM 2486 N N   . SER B 2 172 ? 17.308  6.728   6.795    1.00 86.56 172 B 1 
ATOM 2487 C CA  . SER B 2 172 ? 17.147  8.123   6.391    1.00 85.62 172 B 1 
ATOM 2488 C C   . SER B 2 172 ? 16.908  8.235   4.889    1.00 85.62 172 B 1 
ATOM 2489 O O   . SER B 2 172 ? 17.462  7.441   4.123    1.00 80.31 172 B 1 
ATOM 2490 C CB  . SER B 2 172 ? 18.378  8.934   6.798    1.00 82.21 172 B 1 
ATOM 2491 O OG  . SER B 2 172 ? 19.553  8.353   6.279    1.00 73.33 172 B 1 
ATOM 2492 N N   . GLN B 2 173 ? 16.170  9.265   4.486    1.00 86.65 173 B 1 
ATOM 2493 C CA  . GLN B 2 173 ? 15.986  9.663   3.085    1.00 87.53 173 B 1 
ATOM 2494 C C   . GLN B 2 173 ? 15.514  8.514   2.184    1.00 88.41 173 B 1 
ATOM 2495 O O   . GLN B 2 173 ? 16.223  8.041   1.304    1.00 85.55 173 B 1 
ATOM 2496 C CB  . GLN B 2 173 ? 17.255  10.338  2.544    1.00 84.75 173 B 1 
ATOM 2497 C CG  . GLN B 2 173 ? 17.595  11.652  3.267    1.00 76.82 173 B 1 
ATOM 2498 C CD  . GLN B 2 173 ? 18.832  12.324  2.685    1.00 72.10 173 B 1 
ATOM 2499 O OE1 . GLN B 2 173 ? 19.580  11.778  1.902    1.00 63.64 173 B 1 
ATOM 2500 N NE2 . GLN B 2 173 ? 19.107  13.553  3.070    1.00 59.98 173 B 1 
ATOM 2501 N N   . LEU B 2 174 ? 14.283  8.065   2.418    1.00 88.07 174 B 1 
ATOM 2502 C CA  . LEU B 2 174 ? 13.656  7.058   1.574    1.00 88.89 174 B 1 
ATOM 2503 C C   . LEU B 2 174 ? 13.554  7.540   0.122    1.00 89.45 174 B 1 
ATOM 2504 O O   . LEU B 2 174 ? 13.069  8.636   -0.164   1.00 87.64 174 B 1 
ATOM 2505 C CB  . LEU B 2 174 ? 12.265  6.700   2.114    1.00 87.71 174 B 1 
ATOM 2506 C CG  . LEU B 2 174 ? 12.286  5.842   3.390    1.00 86.00 174 B 1 
ATOM 2507 C CD1 . LEU B 2 174 ? 10.871  5.763   3.930    1.00 82.47 174 B 1 
ATOM 2508 C CD2 . LEU B 2 174 ? 12.774  4.422   3.121    1.00 81.82 174 B 1 
ATOM 2509 N N   . GLU B 2 175 ? 13.963  6.682   -0.794   1.00 88.33 175 B 1 
ATOM 2510 C CA  . GLU B 2 175 ? 13.835  6.878   -2.225   1.00 88.52 175 B 1 
ATOM 2511 C C   . GLU B 2 175 ? 12.662  6.067   -2.781   1.00 89.52 175 B 1 
ATOM 2512 O O   . GLU B 2 175 ? 12.199  5.102   -2.173   1.00 88.19 175 B 1 
ATOM 2513 C CB  . GLU B 2 175 ? 15.144  6.481   -2.922   1.00 87.04 175 B 1 
ATOM 2514 C CG  . GLU B 2 175 ? 16.313  7.415   -2.582   1.00 80.70 175 B 1 
ATOM 2515 C CD  . GLU B 2 175 ? 17.648  6.920   -3.165   1.00 74.82 175 B 1 
ATOM 2516 O OE1 . GLU B 2 175 ? 18.698  7.438   -2.740   1.00 65.76 175 B 1 
ATOM 2517 O OE2 . GLU B 2 175 ? 17.645  5.968   -3.980   1.00 65.56 175 B 1 
ATOM 2518 N N   . LEU B 2 176 ? 12.212  6.409   -3.990   1.00 89.50 176 B 1 
ATOM 2519 C CA  . LEU B 2 176 ? 11.152  5.648   -4.673   1.00 90.04 176 B 1 
ATOM 2520 C C   . LEU B 2 176 ? 11.511  4.158   -4.836   1.00 90.53 176 B 1 
ATOM 2521 O O   . LEU B 2 176 ? 10.644  3.301   -4.744   1.00 88.21 176 B 1 
ATOM 2522 C CB  . LEU B 2 176 ? 10.879  6.317   -6.032   1.00 88.58 176 B 1 
ATOM 2523 C CG  . LEU B 2 176 ? 9.761   5.634   -6.847   1.00 84.91 176 B 1 
ATOM 2524 C CD1 . LEU B 2 176 ? 8.427   5.663   -6.123   1.00 79.02 176 B 1 
ATOM 2525 C CD2 . LEU B 2 176 ? 9.597   6.348   -8.192   1.00 79.92 176 B 1 
ATOM 2526 N N   . GLN B 2 177 ? 12.796  3.852   -5.029   1.00 90.91 177 B 1 
ATOM 2527 C CA  . GLN B 2 177 ? 13.309  2.484   -5.165   1.00 90.89 177 B 1 
ATOM 2528 C C   . GLN B 2 177 ? 13.235  1.672   -3.861   1.00 91.26 177 B 1 
ATOM 2529 O O   . GLN B 2 177 ? 13.355  0.450   -3.897   1.00 89.59 177 B 1 
ATOM 2530 C CB  . GLN B 2 177 ? 14.766  2.545   -5.632   1.00 89.99 177 B 1 
ATOM 2531 C CG  . GLN B 2 177 ? 14.943  3.258   -6.980   1.00 84.57 177 B 1 
ATOM 2532 C CD  . GLN B 2 177 ? 16.415  3.311   -7.414   1.00 78.28 177 B 1 
ATOM 2533 O OE1 . GLN B 2 177 ? 17.299  2.746   -6.794   1.00 68.30 177 B 1 
ATOM 2534 N NE2 . GLN B 2 177 ? 16.720  3.992   -8.486   1.00 65.58 177 B 1 
ATOM 2535 N N   . ASP B 2 178 ? 13.037  2.331   -2.717   1.00 90.66 178 B 1 
ATOM 2536 C CA  . ASP B 2 178 ? 12.837  1.687   -1.418   1.00 90.36 178 B 1 
ATOM 2537 C C   . ASP B 2 178 ? 11.366  1.308   -1.173   1.00 90.67 178 B 1 
ATOM 2538 O O   . ASP B 2 178 ? 11.059  0.666   -0.162   1.00 88.82 178 B 1 
ATOM 2539 C CB  . ASP B 2 178 ? 13.377  2.596   -0.293   1.00 89.31 178 B 1 
ATOM 2540 C CG  . ASP B 2 178 ? 14.886  2.830   -0.377   1.00 88.33 178 B 1 
ATOM 2541 O OD1 . ASP B 2 178 ? 15.632  1.850   -0.588   1.00 83.99 178 B 1 
ATOM 2542 O OD2 . ASP B 2 178 ? 15.354  3.972   -0.193   1.00 84.00 178 B 1 
ATOM 2543 N N   . SER B 2 179 ? 10.454  1.675   -2.079   1.00 90.67 179 B 1 
ATOM 2544 C CA  . SER B 2 179 ? 9.049   1.282   -2.024   1.00 90.56 179 B 1 
ATOM 2545 C C   . SER B 2 179 ? 8.888   -0.210  -2.323   1.00 91.24 179 B 1 
ATOM 2546 O O   . SER B 2 179 ? 9.394   -0.705  -3.330   1.00 89.28 179 B 1 
ATOM 2547 C CB  . SER B 2 179 ? 8.218   2.098   -3.013   1.00 88.92 179 B 1 
ATOM 2548 O OG  . SER B 2 179 ? 6.844   1.987   -2.730   1.00 82.56 179 B 1 
ATOM 2549 N N   . GLY B 2 180 ? 8.160   -0.920  -1.457   1.00 90.61 180 B 1 
ATOM 2550 C CA  . GLY B 2 180 ? 7.880   -2.343  -1.591   1.00 91.07 180 B 1 
ATOM 2551 C C   . GLY B 2 180 ? 8.119   -3.124  -0.303   1.00 91.92 180 B 1 
ATOM 2552 O O   . GLY B 2 180 ? 8.132   -2.570  0.796    1.00 90.55 180 B 1 
ATOM 2553 N N   . THR B 2 181 ? 8.310   -4.434  -0.436   1.00 92.71 181 B 1 
ATOM 2554 C CA  . THR B 2 181 ? 8.472   -5.342  0.694    1.00 93.29 181 B 1 
ATOM 2555 C C   . THR B 2 181 ? 9.903   -5.322  1.224    1.00 93.27 181 B 1 
ATOM 2556 O O   . THR B 2 181 ? 10.835  -5.776  0.566    1.00 91.63 181 B 1 
ATOM 2557 C CB  . THR B 2 181 ? 8.061   -6.767  0.323    1.00 92.50 181 B 1 
ATOM 2558 O OG1 . THR B 2 181 ? 6.802   -6.781  -0.307   1.00 82.79 181 B 1 
ATOM 2559 C CG2 . THR B 2 181 ? 7.980   -7.670  1.550    1.00 80.80 181 B 1 
ATOM 2560 N N   . TRP B 2 182 ? 10.056  -4.864  2.459    1.00 93.18 182 B 1 
ATOM 2561 C CA  . TRP B 2 182 ? 11.277  -4.992  3.241    1.00 93.17 182 B 1 
ATOM 2562 C C   . TRP B 2 182 ? 11.313  -6.337  3.946    1.00 93.79 182 B 1 
ATOM 2563 O O   . TRP B 2 182 ? 10.333  -6.744  4.586    1.00 92.73 182 B 1 
ATOM 2564 C CB  . TRP B 2 182 ? 11.381  -3.838  4.236    1.00 92.46 182 B 1 
ATOM 2565 C CG  . TRP B 2 182 ? 11.724  -2.517  3.628    1.00 91.88 182 B 1 
ATOM 2566 C CD1 . TRP B 2 182 ? 10.942  -1.803  2.796    1.00 89.27 182 B 1 
ATOM 2567 C CD2 . TRP B 2 182 ? 12.960  -1.757  3.783    1.00 90.99 182 B 1 
ATOM 2568 N NE1 . TRP B 2 182 ? 11.607  -0.636  2.416    1.00 89.39 182 B 1 
ATOM 2569 C CE2 . TRP B 2 182 ? 12.847  -0.569  3.003    1.00 90.05 182 B 1 
ATOM 2570 C CE3 . TRP B 2 182 ? 14.157  -1.963  4.505    1.00 89.96 182 B 1 
ATOM 2571 C CZ2 . TRP B 2 182 ? 13.890  0.380   2.938    1.00 89.09 182 B 1 
ATOM 2572 C CZ3 . TRP B 2 182 ? 15.193  -1.013  4.448    1.00 88.28 182 B 1 
ATOM 2573 C CH2 . TRP B 2 182 ? 15.061  0.138   3.669    1.00 88.17 182 B 1 
ATOM 2574 N N   . THR B 2 183 ? 12.442  -7.019  3.890    1.00 94.20 183 B 1 
ATOM 2575 C CA  . THR B 2 183 ? 12.656  -8.307  4.563    1.00 94.56 183 B 1 
ATOM 2576 C C   . THR B 2 183 ? 13.639  -8.115  5.710    1.00 94.37 183 B 1 
ATOM 2577 O O   . THR B 2 183 ? 14.810  -7.829  5.478    1.00 92.80 183 B 1 
ATOM 2578 C CB  . THR B 2 183 ? 13.159  -9.368  3.581    1.00 93.89 183 B 1 
ATOM 2579 O OG1 . THR B 2 183 ? 12.245  -9.508  2.520    1.00 82.62 183 B 1 
ATOM 2580 C CG2 . THR B 2 183 ? 13.278  -10.735 4.239    1.00 80.25 183 B 1 
ATOM 2581 N N   . CYS B 2 184 ? 13.175  -8.290  6.954    1.00 94.40 184 B 1 
ATOM 2582 C CA  . CYS B 2 184 ? 13.997  -8.170  8.149    1.00 94.04 184 B 1 
ATOM 2583 C C   . CYS B 2 184 ? 14.202  -9.538  8.796    1.00 94.62 184 B 1 
ATOM 2584 O O   . CYS B 2 184 ? 13.241  -10.226 9.131    1.00 93.35 184 B 1 
ATOM 2585 C CB  . CYS B 2 184 ? 13.362  -7.180  9.127    1.00 92.66 184 B 1 
ATOM 2586 S SG  . CYS B 2 184 ? 13.343  -5.464  8.512    1.00 89.69 184 B 1 
ATOM 2587 N N   . THR B 2 185 ? 15.449  -9.926  9.000    1.00 94.51 185 B 1 
ATOM 2588 C CA  . THR B 2 185 ? 15.827  -11.174 9.653    1.00 94.59 185 B 1 
ATOM 2589 C C   . THR B 2 185 ? 16.324  -10.885 11.060   1.00 94.35 185 B 1 
ATOM 2590 O O   . THR B 2 185 ? 17.299  -10.158 11.244   1.00 92.63 185 B 1 
ATOM 2591 C CB  . THR B 2 185 ? 16.885  -11.924 8.849    1.00 93.56 185 B 1 
ATOM 2592 O OG1 . THR B 2 185 ? 16.469  -12.095 7.518    1.00 82.10 185 B 1 
ATOM 2593 C CG2 . THR B 2 185 ? 17.136  -13.328 9.408    1.00 80.58 185 B 1 
ATOM 2594 N N   . VAL B 2 186 ? 15.668  -11.484 12.059   1.00 94.44 186 B 1 
ATOM 2595 C CA  . VAL B 2 186 ? 16.094  -11.477 13.461   1.00 94.16 186 B 1 
ATOM 2596 C C   . VAL B 2 186 ? 16.906  -12.737 13.721   1.00 94.19 186 B 1 
ATOM 2597 O O   . VAL B 2 186 ? 16.445  -13.848 13.450   1.00 92.83 186 B 1 
ATOM 2598 C CB  . VAL B 2 186 ? 14.894  -11.379 14.407   1.00 93.40 186 B 1 
ATOM 2599 C CG1 . VAL B 2 186 ? 15.336  -11.341 15.876   1.00 89.52 186 B 1 
ATOM 2600 C CG2 . VAL B 2 186 ? 14.069  -10.115 14.124   1.00 90.04 186 B 1 
ATOM 2601 N N   . LEU B 2 187 ? 18.110  -12.574 14.267   1.00 92.34 187 B 1 
ATOM 2602 C CA  . LEU B 2 187 ? 19.041  -13.631 14.639   1.00 91.31 187 B 1 
ATOM 2603 C C   . LEU B 2 187 ? 19.172  -13.686 16.161   1.00 90.79 187 B 1 
ATOM 2604 O O   . LEU B 2 187 ? 19.563  -12.710 16.794   1.00 88.69 187 B 1 
ATOM 2605 C CB  . LEU B 2 187 ? 20.405  -13.355 13.969   1.00 89.86 187 B 1 
ATOM 2606 C CG  . LEU B 2 187 ? 20.417  -13.688 12.471   1.00 79.76 187 B 1 
ATOM 2607 C CD1 . LEU B 2 187 ? 21.394  -12.808 11.696   1.00 72.13 187 B 1 
ATOM 2608 C CD2 . LEU B 2 187 ? 20.846  -15.145 12.266   1.00 72.44 187 B 1 
ATOM 2609 N N   . GLN B 2 188 ? 18.874  -14.854 16.745   1.00 91.02 188 B 1 
ATOM 2610 C CA  . GLN B 2 188 ? 19.034  -15.150 18.168   1.00 90.56 188 B 1 
ATOM 2611 C C   . GLN B 2 188 ? 19.426  -16.617 18.342   1.00 89.94 188 B 1 
ATOM 2612 O O   . GLN B 2 188 ? 18.752  -17.500 17.804   1.00 85.78 188 B 1 
ATOM 2613 C CB  . GLN B 2 188 ? 17.713  -14.831 18.895   1.00 89.09 188 B 1 
ATOM 2614 C CG  . GLN B 2 188 ? 17.760  -15.097 20.410   1.00 86.85 188 B 1 
ATOM 2615 C CD  . GLN B 2 188 ? 18.620  -14.099 21.182   1.00 86.99 188 B 1 
ATOM 2616 O OE1 . GLN B 2 188 ? 18.784  -12.959 20.799   1.00 80.70 188 B 1 
ATOM 2617 N NE2 . GLN B 2 188 ? 19.158  -14.486 22.306   1.00 77.33 188 B 1 
ATOM 2618 N N   . ASN B 2 189 ? 20.519  -16.906 19.060   1.00 86.34 189 B 1 
ATOM 2619 C CA  . ASN B 2 189 ? 20.985  -18.271 19.329   1.00 85.96 189 B 1 
ATOM 2620 C C   . ASN B 2 189 ? 21.049  -19.158 18.067   1.00 86.42 189 B 1 
ATOM 2621 O O   . ASN B 2 189 ? 20.524  -20.265 18.040   1.00 79.75 189 B 1 
ATOM 2622 C CB  . ASN B 2 189 ? 20.140  -18.900 20.462   1.00 81.83 189 B 1 
ATOM 2623 C CG  . ASN B 2 189 ? 20.273  -18.180 21.794   1.00 77.60 189 B 1 
ATOM 2624 O OD1 . ASN B 2 189 ? 21.069  -17.277 21.977   1.00 65.93 189 B 1 
ATOM 2625 N ND2 . ASN B 2 189 ? 19.486  -18.563 22.779   1.00 66.97 189 B 1 
ATOM 2626 N N   . GLN B 2 190 ? 21.652  -18.651 17.001   1.00 88.56 190 B 1 
ATOM 2627 C CA  . GLN B 2 190 ? 21.749  -19.308 15.680   1.00 89.32 190 B 1 
ATOM 2628 C C   . GLN B 2 190 ? 20.400  -19.628 14.999   1.00 89.93 190 B 1 
ATOM 2629 O O   . GLN B 2 190 ? 20.377  -20.192 13.902   1.00 86.45 190 B 1 
ATOM 2630 C CB  . GLN B 2 190 ? 22.628  -20.563 15.761   1.00 87.52 190 B 1 
ATOM 2631 C CG  . GLN B 2 190 ? 24.031  -20.311 16.356   1.00 80.06 190 B 1 
ATOM 2632 C CD  . GLN B 2 190 ? 24.852  -21.603 16.426   1.00 71.41 190 B 1 
ATOM 2633 O OE1 . GLN B 2 190 ? 24.364  -22.690 16.130   1.00 62.53 190 B 1 
ATOM 2634 N NE2 . GLN B 2 190 ? 26.095  -21.543 16.805   1.00 59.96 190 B 1 
ATOM 2635 N N   . LYS B 2 191 ? 19.269  -19.263 15.606   1.00 89.64 191 B 1 
ATOM 2636 C CA  . LYS B 2 191 ? 17.949  -19.353 14.988   1.00 90.88 191 B 1 
ATOM 2637 C C   . LYS B 2 191 ? 17.607  -18.051 14.282   1.00 92.19 191 B 1 
ATOM 2638 O O   . LYS B 2 191 ? 18.071  -16.979 14.672   1.00 89.83 191 B 1 
ATOM 2639 C CB  . LYS B 2 191 ? 16.887  -19.726 16.037   1.00 88.54 191 B 1 
ATOM 2640 C CG  . LYS B 2 191 ? 17.137  -21.070 16.757   1.00 85.23 191 B 1 
ATOM 2641 C CD  . LYS B 2 191 ? 17.025  -22.282 15.814   1.00 80.58 191 B 1 
ATOM 2642 C CE  . LYS B 2 191 ? 17.151  -23.561 16.645   1.00 76.53 191 B 1 
ATOM 2643 N NZ  . LYS B 2 191 ? 16.910  -24.792 15.849   1.00 67.77 191 B 1 
ATOM 2644 N N   . LYS B 2 192 ? 16.795  -18.167 13.232   1.00 92.81 192 B 1 
ATOM 2645 C CA  . LYS B 2 192 ? 16.384  -17.044 12.385   1.00 93.54 192 B 1 
ATOM 2646 C C   . LYS B 2 192 ? 14.866  -16.953 12.332   1.00 93.97 192 B 1 
ATOM 2647 O O   . LYS B 2 192 ? 14.191  -17.969 12.181   1.00 91.68 192 B 1 
ATOM 2648 C CB  . LYS B 2 192 ? 16.979  -17.172 10.969   1.00 90.39 192 B 1 
ATOM 2649 C CG  . LYS B 2 192 ? 18.512  -17.223 10.975   1.00 78.69 192 B 1 
ATOM 2650 C CD  . LYS B 2 192 ? 19.101  -17.193 9.558    1.00 80.64 192 B 1 
ATOM 2651 C CE  . LYS B 2 192 ? 20.630  -17.270 9.619    1.00 68.06 192 B 1 
ATOM 2652 N NZ  . LYS B 2 192 ? 21.253  -17.199 8.277    1.00 61.98 192 B 1 
ATOM 2653 N N   . VAL B 2 193 ? 14.365  -15.730 12.420   1.00 94.09 193 B 1 
ATOM 2654 C CA  . VAL B 2 193 ? 12.967  -15.411 12.134   1.00 94.04 193 B 1 
ATOM 2655 C C   . VAL B 2 193 ? 12.927  -14.260 11.141   1.00 94.65 193 B 1 
ATOM 2656 O O   . VAL B 2 193 ? 13.628  -13.273 11.315   1.00 93.40 193 B 1 
ATOM 2657 C CB  . VAL B 2 193 ? 12.187  -15.077 13.419   1.00 92.01 193 B 1 
ATOM 2658 C CG1 . VAL B 2 193 ? 10.849  -14.394 13.154   1.00 81.63 193 B 1 
ATOM 2659 C CG2 . VAL B 2 193 ? 11.859  -16.374 14.149   1.00 82.59 193 B 1 
ATOM 2660 N N   . GLU B 2 194 ? 12.109  -14.405 10.103   1.00 94.69 194 B 1 
ATOM 2661 C CA  . GLU B 2 194 ? 11.982  -13.418 9.036    1.00 95.17 194 B 1 
ATOM 2662 C C   . GLU B 2 194 ? 10.660  -12.664 9.145    1.00 94.91 194 B 1 
ATOM 2663 O O   . GLU B 2 194 ? 9.587   -13.273 9.204    1.00 93.08 194 B 1 
ATOM 2664 C CB  . GLU B 2 194 ? 12.110  -14.127 7.681    1.00 93.32 194 B 1 
ATOM 2665 C CG  . GLU B 2 194 ? 12.204  -13.141 6.514    1.00 85.45 194 B 1 
ATOM 2666 C CD  . GLU B 2 194 ? 12.189  -13.889 5.176    1.00 84.75 194 B 1 
ATOM 2667 O OE1 . GLU B 2 194 ? 11.310  -13.575 4.353    1.00 77.62 194 B 1 
ATOM 2668 O OE2 . GLU B 2 194 ? 13.026  -14.792 5.007    1.00 79.22 194 B 1 
ATOM 2669 N N   . PHE B 2 195 ? 10.722  -11.339 9.134    1.00 95.06 195 B 1 
ATOM 2670 C CA  . PHE B 2 195 ? 9.583   -10.437 9.056    1.00 94.98 195 B 1 
ATOM 2671 C C   . PHE B 2 195 ? 9.552   -9.781  7.681    1.00 94.99 195 B 1 
ATOM 2672 O O   . PHE B 2 195 ? 10.588  -9.394  7.153    1.00 93.33 195 B 1 
ATOM 2673 C CB  . PHE B 2 195 ? 9.667   -9.382  10.159   1.00 94.49 195 B 1 
ATOM 2674 C CG  . PHE B 2 195 ? 9.546   -9.950  11.553   1.00 95.31 195 B 1 
ATOM 2675 C CD1 . PHE B 2 195 ? 8.295   -10.001 12.189   1.00 92.90 195 B 1 
ATOM 2676 C CD2 . PHE B 2 195 ? 10.680  -10.422 12.236   1.00 93.09 195 B 1 
ATOM 2677 C CE1 . PHE B 2 195 ? 8.176   -10.499 13.489   1.00 92.15 195 B 1 
ATOM 2678 C CE2 . PHE B 2 195 ? 10.564  -10.933 13.537   1.00 92.44 195 B 1 
ATOM 2679 C CZ  . PHE B 2 195 ? 9.314   -10.971 14.167   1.00 93.36 195 B 1 
ATOM 2680 N N   . LYS B 2 196 ? 8.348   -9.624  7.118    1.00 94.16 196 B 1 
ATOM 2681 C CA  . LYS B 2 196 ? 8.105   -8.863  5.896    1.00 93.99 196 B 1 
ATOM 2682 C C   . LYS B 2 196 ? 7.252   -7.652  6.249    1.00 93.47 196 B 1 
ATOM 2683 O O   . LYS B 2 196 ? 6.249   -7.806  6.945    1.00 91.22 196 B 1 
ATOM 2684 C CB  . LYS B 2 196 ? 7.448   -9.742  4.827    1.00 93.43 196 B 1 
ATOM 2685 C CG  . LYS B 2 196 ? 8.412   -10.845 4.363    1.00 90.61 196 B 1 
ATOM 2686 C CD  . LYS B 2 196 ? 7.814   -11.655 3.215    1.00 85.47 196 B 1 
ATOM 2687 C CE  . LYS B 2 196 ? 8.833   -12.714 2.787    1.00 79.11 196 B 1 
ATOM 2688 N NZ  . LYS B 2 196 ? 8.379   -13.491 1.618    1.00 69.67 196 B 1 
ATOM 2689 N N   . ILE B 2 197 ? 7.679   -6.470  5.816    1.00 92.07 197 B 1 
ATOM 2690 C CA  . ILE B 2 197 ? 6.972   -5.210  6.045    1.00 91.23 197 B 1 
ATOM 2691 C C   . ILE B 2 197 ? 6.849   -4.500  4.710    1.00 91.52 197 B 1 
ATOM 2692 O O   . ILE B 2 197 ? 7.866   -4.232  4.062    1.00 90.19 197 B 1 
ATOM 2693 C CB  . ILE B 2 197 ? 7.699   -4.324  7.078    1.00 89.35 197 B 1 
ATOM 2694 C CG1 . ILE B 2 197 ? 7.897   -5.088  8.414    1.00 76.57 197 B 1 
ATOM 2695 C CG2 . ILE B 2 197 ? 6.911   -3.028  7.310    1.00 75.65 197 B 1 
ATOM 2696 C CD1 . ILE B 2 197 ? 8.612   -4.264  9.486    1.00 71.98 197 B 1 
ATOM 2697 N N   . ASP B 2 198 ? 5.631   -4.175  4.308    1.00 90.83 198 B 1 
ATOM 2698 C CA  . ASP B 2 198 ? 5.379   -3.413  3.095    1.00 90.23 198 B 1 
ATOM 2699 C C   . ASP B 2 198 ? 5.438   -1.918  3.400    1.00 90.00 198 B 1 
ATOM 2700 O O   . ASP B 2 198 ? 4.688   -1.404  4.226    1.00 87.95 198 B 1 
ATOM 2701 C CB  . ASP B 2 198 ? 4.040   -3.834  2.473    1.00 89.11 198 B 1 
ATOM 2702 C CG  . ASP B 2 198 ? 4.067   -5.291  2.001    1.00 83.32 198 B 1 
ATOM 2703 O OD1 . ASP B 2 198 ? 5.125   -5.723  1.474    1.00 76.52 198 B 1 
ATOM 2704 O OD2 . ASP B 2 198 ? 3.054   -5.987  2.180    1.00 76.42 198 B 1 
ATOM 2705 N N   . ILE B 2 199 ? 6.351   -1.227  2.732    1.00 89.18 199 B 1 
ATOM 2706 C CA  . ILE B 2 199 ? 6.540   0.216   2.826    1.00 89.10 199 B 1 
ATOM 2707 C C   . ILE B 2 199 ? 6.167   0.842   1.489    1.00 89.12 199 B 1 
ATOM 2708 O O   . ILE B 2 199 ? 6.679   0.456   0.447    1.00 87.85 199 B 1 
ATOM 2709 C CB  . ILE B 2 199 ? 7.985   0.561   3.244    1.00 88.26 199 B 1 
ATOM 2710 C CG1 . ILE B 2 199 ? 8.391   -0.070  4.601    1.00 85.03 199 B 1 
ATOM 2711 C CG2 . ILE B 2 199 ? 8.200   2.078   3.280    1.00 84.30 199 B 1 
ATOM 2712 C CD1 . ILE B 2 199 ? 7.548   0.363   5.810    1.00 76.85 199 B 1 
ATOM 2713 N N   . VAL B 2 200 ? 5.282   1.837   1.531    1.00 88.68 200 B 1 
ATOM 2714 C CA  . VAL B 2 200 ? 4.896   2.608   0.352    1.00 87.85 200 B 1 
ATOM 2715 C C   . VAL B 2 200 ? 5.550   3.978   0.426    1.00 88.21 200 B 1 
ATOM 2716 O O   . VAL B 2 200 ? 5.258   4.764   1.326    1.00 87.44 200 B 1 
ATOM 2717 C CB  . VAL B 2 200 ? 3.363   2.705   0.221    1.00 86.02 200 B 1 
ATOM 2718 C CG1 . VAL B 2 200 ? 2.968   3.457   -1.050   1.00 80.11 200 B 1 
ATOM 2719 C CG2 . VAL B 2 200 ? 2.720   1.311   0.169    1.00 80.40 200 B 1 
ATOM 2720 N N   . VAL B 2 201 ? 6.423   4.266   -0.532   1.00 88.08 201 B 1 
ATOM 2721 C CA  . VAL B 2 201 ? 7.038   5.586   -0.686   1.00 89.02 201 B 1 
ATOM 2722 C C   . VAL B 2 201 ? 6.205   6.411   -1.664   1.00 89.02 201 B 1 
ATOM 2723 O O   . VAL B 2 201 ? 6.039   6.052   -2.828   1.00 87.20 201 B 1 
ATOM 2724 C CB  . VAL B 2 201 ? 8.511   5.498   -1.115   1.00 88.54 201 B 1 
ATOM 2725 C CG1 . VAL B 2 201 ? 9.138   6.889   -1.198   1.00 84.97 201 B 1 
ATOM 2726 C CG2 . VAL B 2 201 ? 9.320   4.675   -0.104   1.00 85.78 201 B 1 
ATOM 2727 N N   . LEU B 2 202 ? 5.668   7.523   -1.176   1.00 88.92 202 B 1 
ATOM 2728 C CA  . LEU B 2 202 ? 4.871   8.468   -1.941   1.00 88.28 202 B 1 
ATOM 2729 C C   . LEU B 2 202 ? 5.806   9.431   -2.673   1.00 88.51 202 B 1 
ATOM 2730 O O   . LEU B 2 202 ? 6.520   10.207  -2.041   1.00 87.19 202 B 1 
ATOM 2731 C CB  . LEU B 2 202 ? 3.903   9.205   -1.003   1.00 86.78 202 B 1 
ATOM 2732 C CG  . LEU B 2 202 ? 3.017   8.323   -0.101   1.00 85.16 202 B 1 
ATOM 2733 C CD1 . LEU B 2 202 ? 2.139   9.215   0.782    1.00 80.87 202 B 1 
ATOM 2734 C CD2 . LEU B 2 202 ? 2.113   7.401   -0.903   1.00 80.90 202 B 1 
ATOM 2735 N N   . ALA B 2 203 ? 5.784   9.389   -3.999   1.00 88.90 203 B 1 
ATOM 2736 C CA  . ALA B 2 203 ? 6.613   10.228  -4.849   1.00 89.26 203 B 1 
ATOM 2737 C C   . ALA B 2 203 ? 5.945   10.470  -6.212   1.00 89.65 203 B 1 
ATOM 2738 O O   . ALA B 2 203 ? 5.018   9.756   -6.602   1.00 87.56 203 B 1 
ATOM 2739 C CB  . ALA B 2 203 ? 7.983   9.557   -5.010   1.00 87.48 203 B 1 
ATOM 2740 N N   . PHE B 2 204 ? 6.441   11.456  -6.964   1.00 90.49 204 B 1 
ATOM 2741 C CA  . PHE B 2 204 ? 6.210   11.520  -8.401   1.00 90.72 204 B 1 
ATOM 2742 C C   . PHE B 2 204 ? 7.039   10.445  -9.118   1.00 90.09 204 B 1 
ATOM 2743 O O   . PHE B 2 204 ? 8.122   10.086  -8.670   1.00 87.35 204 B 1 
ATOM 2744 C CB  . PHE B 2 204 ? 6.539   12.915  -8.921   1.00 90.90 204 B 1 
ATOM 2745 C CG  . PHE B 2 204 ? 5.550   13.970  -8.480   1.00 92.23 204 B 1 
ATOM 2746 C CD1 . PHE B 2 204 ? 4.262   14.020  -9.055   1.00 89.49 204 B 1 
ATOM 2747 C CD2 . PHE B 2 204 ? 5.898   14.921  -7.504   1.00 89.84 204 B 1 
ATOM 2748 C CE1 . PHE B 2 204 ? 3.340   15.000  -8.668   1.00 89.21 204 B 1 
ATOM 2749 C CE2 . PHE B 2 204 ? 4.975   15.906  -7.108   1.00 89.36 204 B 1 
ATOM 2750 C CZ  . PHE B 2 204 ? 3.694   15.946  -7.693   1.00 90.85 204 B 1 
ATOM 2751 N N   . GLN B 2 205 ? 6.563   9.944   -10.257  1.00 90.29 205 B 1 
ATOM 2752 C CA  . GLN B 2 205 ? 7.316   8.979   -11.062  1.00 89.45 205 B 1 
ATOM 2753 C C   . GLN B 2 205 ? 8.612   9.575   -11.630  1.00 88.93 205 B 1 
ATOM 2754 O O   . GLN B 2 205 ? 9.582   8.855   -11.851  1.00 86.69 205 B 1 
ATOM 2755 C CB  . GLN B 2 205 ? 6.462   8.479   -12.237  1.00 87.92 205 B 1 
ATOM 2756 C CG  . GLN B 2 205 ? 5.314   7.570   -11.800  1.00 83.67 205 B 1 
ATOM 2757 C CD  . GLN B 2 205 ? 4.498   7.051   -12.983  1.00 82.64 205 B 1 
ATOM 2758 O OE1 . GLN B 2 205 ? 4.817   7.270   -14.146  1.00 75.68 205 B 1 
ATOM 2759 N NE2 . GLN B 2 205 ? 3.428   6.344   -12.737  1.00 74.00 205 B 1 
ATOM 2760 N N   . LYS B 2 206 ? 8.609   10.885  -11.902  1.00 88.55 206 B 1 
ATOM 2761 C CA  . LYS B 2 206 ? 9.744   11.621  -12.454  1.00 88.23 206 B 1 
ATOM 2762 C C   . LYS B 2 206 ? 10.109  12.762  -11.516  1.00 88.67 206 B 1 
ATOM 2763 O O   . LYS B 2 206 ? 9.239   13.502  -11.085  1.00 85.34 206 B 1 
ATOM 2764 C CB  . LYS B 2 206 ? 9.406   12.139  -13.856  1.00 85.09 206 B 1 
ATOM 2765 C CG  . LYS B 2 206 ? 9.124   11.001  -14.849  1.00 79.30 206 B 1 
ATOM 2766 C CD  . LYS B 2 206 ? 8.849   11.563  -16.253  1.00 74.87 206 B 1 
ATOM 2767 C CE  . LYS B 2 206 ? 8.561   10.425  -17.229  1.00 65.46 206 B 1 
ATOM 2768 N NZ  . LYS B 2 206 ? 8.297   10.934  -18.594  1.00 56.84 206 B 1 
ATOM 2769 N N   . ALA B 2 207 ? 11.395  12.931  -11.247  1.00 87.31 207 B 1 
ATOM 2770 C CA  . ALA B 2 207 ? 11.897  14.069  -10.488  1.00 87.12 207 B 1 
ATOM 2771 C C   . ALA B 2 207 ? 11.917  15.356  -11.328  1.00 88.85 207 B 1 
ATOM 2772 O O   . ALA B 2 207 ? 11.592  16.431  -10.831  1.00 84.49 207 B 1 
ATOM 2773 C CB  . ALA B 2 207 ? 13.294  13.729  -9.969   1.00 83.58 207 B 1 
ATOM 2774 N N   . SER B 2 208 ? 12.256  15.239  -12.626  1.00 89.61 208 B 1 
ATOM 2775 C CA  . SER B 2 208 ? 12.284  16.334  -13.588  1.00 90.10 208 B 1 
ATOM 2776 C C   . SER B 2 208 ? 11.729  15.871  -14.935  1.00 90.75 208 B 1 
ATOM 2777 O O   . SER B 2 208 ? 11.872  14.709  -15.328  1.00 87.29 208 B 1 
ATOM 2778 C CB  . SER B 2 208 ? 13.710  16.884  -13.722  1.00 87.29 208 B 1 
ATOM 2779 O OG  . SER B 2 208 ? 13.740  17.976  -14.613  1.00 79.08 208 B 1 
ATOM 2780 N N   . SER B 2 209 ? 11.069  16.794  -15.649  1.00 91.38 209 B 1 
ATOM 2781 C CA  . SER B 2 209 ? 10.596  16.585  -17.013  1.00 91.19 209 B 1 
ATOM 2782 C C   . SER B 2 209 ? 10.903  17.811  -17.873  1.00 92.42 209 B 1 
ATOM 2783 O O   . SER B 2 209 ? 10.822  18.946  -17.408  1.00 90.48 209 B 1 
ATOM 2784 C CB  . SER B 2 209 ? 9.104   16.246  -17.038  1.00 88.08 209 B 1 
ATOM 2785 O OG  . SER B 2 209 ? 8.310   17.283  -16.508  1.00 78.18 209 B 1 
ATOM 2786 N N   . ILE B 2 210 ? 11.256  17.579  -19.145  1.00 92.24 210 B 1 
ATOM 2787 C CA  . ILE B 2 210 ? 11.534  18.625  -20.126  1.00 92.65 210 B 1 
ATOM 2788 C C   . ILE B 2 210 ? 10.584  18.428  -21.302  1.00 93.01 210 B 1 
ATOM 2789 O O   . ILE B 2 210 ? 10.466  17.319  -21.828  1.00 91.02 210 B 1 
ATOM 2790 C CB  . ILE B 2 210 ? 13.013  18.638  -20.560  1.00 91.02 210 B 1 
ATOM 2791 C CG1 . ILE B 2 210 ? 13.962  18.670  -19.342  1.00 82.92 210 B 1 
ATOM 2792 C CG2 . ILE B 2 210 ? 13.257  19.842  -21.488  1.00 83.01 210 B 1 
ATOM 2793 C CD1 . ILE B 2 210 ? 15.457  18.677  -19.676  1.00 77.65 210 B 1 
ATOM 2794 N N   . VAL B 2 211 ? 9.911   19.507  -21.701  1.00 92.84 211 B 1 
ATOM 2795 C CA  . VAL B 2 211 ? 9.035   19.537  -22.872  1.00 93.07 211 B 1 
ATOM 2796 C C   . VAL B 2 211 ? 9.631   20.483  -23.902  1.00 93.52 211 B 1 
ATOM 2797 O O   . VAL B 2 211 ? 9.893   21.651  -23.619  1.00 92.12 211 B 1 
ATOM 2798 C CB  . VAL B 2 211 ? 7.599   19.933  -22.490  1.00 92.21 211 B 1 
ATOM 2799 C CG1 . VAL B 2 211 ? 6.681   19.863  -23.714  1.00 87.02 211 B 1 
ATOM 2800 C CG2 . VAL B 2 211 ? 7.023   18.993  -21.427  1.00 87.16 211 B 1 
ATOM 2801 N N   . TYR B 2 212 ? 9.839   19.974  -25.113  1.00 93.75 212 B 1 
ATOM 2802 C CA  . TYR B 2 212 ? 10.335  20.732  -26.254  1.00 93.49 212 B 1 
ATOM 2803 C C   . TYR B 2 212 ? 9.171   21.007  -27.210  1.00 93.58 212 B 1 
ATOM 2804 O O   . TYR B 2 212 ? 8.502   20.067  -27.642  1.00 91.71 212 B 1 
ATOM 2805 C CB  . TYR B 2 212 ? 11.448  19.952  -26.954  1.00 92.65 212 B 1 
ATOM 2806 C CG  . TYR B 2 212 ? 12.654  19.678  -26.086  1.00 92.72 212 B 1 
ATOM 2807 C CD1 . TYR B 2 212 ? 13.688  20.625  -26.001  1.00 88.72 212 B 1 
ATOM 2808 C CD2 . TYR B 2 212 ? 12.747  18.481  -25.353  1.00 89.58 212 B 1 
ATOM 2809 C CE1 . TYR B 2 212 ? 14.810  20.382  -25.192  1.00 88.53 212 B 1 
ATOM 2810 C CE2 . TYR B 2 212 ? 13.859  18.228  -24.539  1.00 88.71 212 B 1 
ATOM 2811 C CZ  . TYR B 2 212 ? 14.893  19.187  -24.460  1.00 90.33 212 B 1 
ATOM 2812 O OH  . TYR B 2 212 ? 15.983  18.946  -23.661  1.00 88.33 212 B 1 
ATOM 2813 N N   . LYS B 2 213 ? 8.916   22.289  -27.520  1.00 93.58 213 B 1 
ATOM 2814 C CA  . LYS B 2 213 ? 7.815   22.705  -28.395  1.00 94.16 213 B 1 
ATOM 2815 C C   . LYS B 2 213 ? 8.228   23.861  -29.306  1.00 94.21 213 B 1 
ATOM 2816 O O   . LYS B 2 213 ? 9.093   24.664  -28.956  1.00 92.81 213 B 1 
ATOM 2817 C CB  . LYS B 2 213 ? 6.584   23.084  -27.547  1.00 93.39 213 B 1 
ATOM 2818 C CG  . LYS B 2 213 ? 5.847   21.870  -26.950  1.00 91.35 213 B 1 
ATOM 2819 C CD  . LYS B 2 213 ? 5.207   21.013  -28.045  1.00 89.98 213 B 1 
ATOM 2820 C CE  . LYS B 2 213 ? 4.354   19.890  -27.480  1.00 86.96 213 B 1 
ATOM 2821 N NZ  . LYS B 2 213 ? 3.549   19.270  -28.565  1.00 81.28 213 B 1 
ATOM 2822 N N   . LYS B 2 214 ? 7.582   23.956  -30.474  1.00 93.38 214 B 1 
ATOM 2823 C CA  . LYS B 2 214 ? 7.706   25.108  -31.359  1.00 93.13 214 B 1 
ATOM 2824 C C   . LYS B 2 214 ? 6.794   26.232  -30.881  1.00 93.12 214 B 1 
ATOM 2825 O O   . LYS B 2 214 ? 5.787   25.987  -30.218  1.00 91.17 214 B 1 
ATOM 2826 C CB  . LYS B 2 214 ? 7.374   24.723  -32.804  1.00 91.07 214 B 1 
ATOM 2827 C CG  . LYS B 2 214 ? 8.238   23.576  -33.323  1.00 85.14 214 B 1 
ATOM 2828 C CD  . LYS B 2 214 ? 7.805   23.199  -34.738  1.00 84.08 214 B 1 
ATOM 2829 C CE  . LYS B 2 214 ? 8.232   21.772  -35.021  1.00 74.65 214 B 1 
ATOM 2830 N NZ  . LYS B 2 214 ? 7.765   21.315  -36.348  1.00 69.34 214 B 1 
ATOM 2831 N N   . GLU B 2 215 ? 7.117   27.466  -31.263  1.00 91.88 215 B 1 
ATOM 2832 C CA  . GLU B 2 215 ? 6.234   28.612  -31.050  1.00 91.43 215 B 1 
ATOM 2833 C C   . GLU B 2 215 ? 4.841   28.343  -31.645  1.00 91.05 215 B 1 
ATOM 2834 O O   . GLU B 2 215 ? 4.707   27.871  -32.770  1.00 87.12 215 B 1 
ATOM 2835 C CB  . GLU B 2 215 ? 6.881   29.873  -31.653  1.00 89.45 215 B 1 
ATOM 2836 C CG  . GLU B 2 215 ? 6.078   31.158  -31.384  1.00 87.20 215 B 1 
ATOM 2837 C CD  . GLU B 2 215 ? 6.796   32.434  -31.874  1.00 86.99 215 B 1 
ATOM 2838 O OE1 . GLU B 2 215 ? 6.660   33.508  -31.241  1.00 79.17 215 B 1 
ATOM 2839 O OE2 . GLU B 2 215 ? 7.528   32.389  -32.889  1.00 81.30 215 B 1 
ATOM 2840 N N   . GLY B 2 216 ? 3.804   28.632  -30.868  1.00 92.09 216 B 1 
ATOM 2841 C CA  . GLY B 2 216 ? 2.406   28.441  -31.242  1.00 91.50 216 B 1 
ATOM 2842 C C   . GLY B 2 216 ? 1.833   27.049  -30.962  1.00 92.54 216 B 1 
ATOM 2843 O O   . GLY B 2 216 ? 0.608   26.905  -30.927  1.00 88.81 216 B 1 
ATOM 2844 N N   . GLU B 2 217 ? 2.648   26.025  -30.715  1.00 92.68 217 B 1 
ATOM 2845 C CA  . GLU B 2 217 ? 2.152   24.689  -30.395  1.00 92.67 217 B 1 
ATOM 2846 C C   . GLU B 2 217 ? 1.529   24.615  -28.993  1.00 92.92 217 B 1 
ATOM 2847 O O   . GLU B 2 217 ? 1.943   25.302  -28.058  1.00 90.52 217 B 1 
ATOM 2848 C CB  . GLU B 2 217 ? 3.251   23.620  -30.526  1.00 90.83 217 B 1 
ATOM 2849 C CG  . GLU B 2 217 ? 3.705   23.405  -31.977  1.00 85.97 217 B 1 
ATOM 2850 C CD  . GLU B 2 217 ? 4.689   22.228  -32.105  1.00 85.71 217 B 1 
ATOM 2851 O OE1 . GLU B 2 217 ? 4.785   21.640  -33.211  1.00 77.66 217 B 1 
ATOM 2852 O OE2 . GLU B 2 217 ? 5.372   21.881  -31.115  1.00 79.84 217 B 1 
ATOM 2853 N N   . GLN B 2 218 ? 0.549   23.727  -28.836  1.00 93.27 218 B 1 
ATOM 2854 C CA  . GLN B 2 218 ? -0.010  23.416  -27.526  1.00 94.09 218 B 1 
ATOM 2855 C C   . GLN B 2 218 ? 0.988   22.598  -26.698  1.00 93.82 218 B 1 
ATOM 2856 O O   . GLN B 2 218 ? 1.576   21.625  -27.183  1.00 91.13 218 B 1 
ATOM 2857 C CB  . GLN B 2 218 ? -1.348  22.690  -27.700  1.00 92.55 218 B 1 
ATOM 2858 C CG  . GLN B 2 218 ? -2.044  22.404  -26.355  1.00 89.50 218 B 1 
ATOM 2859 C CD  . GLN B 2 218 ? -3.415  21.752  -26.539  1.00 87.97 218 B 1 
ATOM 2860 O OE1 . GLN B 2 218 ? -4.006  21.751  -27.600  1.00 80.27 218 B 1 
ATOM 2861 N NE2 . GLN B 2 218 ? -3.976  21.166  -25.506  1.00 77.40 218 B 1 
ATOM 2862 N N   . VAL B 2 219 ? 1.149   22.978  -25.428  1.00 94.35 219 B 1 
ATOM 2863 C CA  . VAL B 2 219 ? 2.020   22.302  -24.471  1.00 94.08 219 B 1 
ATOM 2864 C C   . VAL B 2 219 ? 1.182   21.567  -23.451  1.00 94.27 219 B 1 
ATOM 2865 O O   . VAL B 2 219 ? 0.245   22.136  -22.895  1.00 92.54 219 B 1 
ATOM 2866 C CB  . VAL B 2 219 ? 2.946   23.294  -23.748  1.00 92.90 219 B 1 
ATOM 2867 C CG1 . VAL B 2 219 ? 3.994   22.567  -22.914  1.00 88.53 219 B 1 
ATOM 2868 C CG2 . VAL B 2 219 ? 3.679   24.207  -24.734  1.00 89.17 219 B 1 
ATOM 2869 N N   . GLU B 2 220 ? 1.530   20.318  -23.177  1.00 93.65 220 B 1 
ATOM 2870 C CA  . GLU B 2 220 ? 0.914   19.524  -22.134  1.00 93.15 220 B 1 
ATOM 2871 C C   . GLU B 2 220 ? 1.983   19.058  -21.148  1.00 93.01 220 B 1 
ATOM 2872 O O   . GLU B 2 220 ? 2.969   18.425  -21.520  1.00 91.03 220 B 1 
ATOM 2873 C CB  . GLU B 2 220 ? 0.136   18.365  -22.761  1.00 91.53 220 B 1 
ATOM 2874 C CG  . GLU B 2 220 ? -0.733  17.649  -21.727  1.00 78.80 220 B 1 
ATOM 2875 C CD  . GLU B 2 220 ? -1.645  16.570  -22.334  1.00 73.73 220 B 1 
ATOM 2876 O OE1 . GLU B 2 220 ? -2.407  15.979  -21.549  1.00 64.41 220 B 1 
ATOM 2877 O OE2 . GLU B 2 220 ? -1.580  16.349  -23.570  1.00 65.16 220 B 1 
ATOM 2878 N N   . PHE B 2 221 ? 1.783   19.384  -19.876  1.00 93.31 221 B 1 
ATOM 2879 C CA  . PHE B 2 221 ? 2.598   18.914  -18.777  1.00 92.71 221 B 1 
ATOM 2880 C C   . PHE B 2 221 ? 1.848   17.817  -18.032  1.00 92.79 221 B 1 
ATOM 2881 O O   . PHE B 2 221 ? 0.682   17.983  -17.672  1.00 90.82 221 B 1 
ATOM 2882 C CB  . PHE B 2 221 ? 2.939   20.066  -17.830  1.00 92.31 221 B 1 
ATOM 2883 C CG  . PHE B 2 221 ? 3.630   21.238  -18.485  1.00 93.08 221 B 1 
ATOM 2884 C CD1 . PHE B 2 221 ? 4.951   21.106  -18.953  1.00 89.31 221 B 1 
ATOM 2885 C CD2 . PHE B 2 221 ? 2.979   22.475  -18.604  1.00 89.58 221 B 1 
ATOM 2886 C CE1 . PHE B 2 221 ? 5.617   22.198  -19.526  1.00 88.47 221 B 1 
ATOM 2887 C CE2 . PHE B 2 221 ? 3.643   23.578  -19.173  1.00 88.75 221 B 1 
ATOM 2888 C CZ  . PHE B 2 221 ? 4.963   23.440  -19.624  1.00 90.29 221 B 1 
ATOM 2889 N N   . SER B 2 222 ? 2.524   16.708  -17.748  1.00 92.54 222 B 1 
ATOM 2890 C CA  . SER B 2 222 ? 2.005   15.599  -16.969  1.00 91.84 222 B 1 
ATOM 2891 C C   . SER B 2 222 ? 2.830   15.377  -15.705  1.00 92.11 222 B 1 
ATOM 2892 O O   . SER B 2 222 ? 4.060   15.412  -15.738  1.00 89.82 222 B 1 
ATOM 2893 C CB  . SER B 2 222 ? 1.902   14.331  -17.821  1.00 89.28 222 B 1 
ATOM 2894 O OG  . SER B 2 222 ? 3.169   13.907  -18.284  1.00 75.63 222 B 1 
ATOM 2895 N N   . PHE B 2 223 ? 2.133   15.112  -14.595  1.00 92.20 223 B 1 
ATOM 2896 C CA  . PHE B 2 223 ? 2.717   14.881  -13.280  1.00 92.02 223 B 1 
ATOM 2897 C C   . PHE B 2 223 ? 2.211   13.553  -12.707  1.00 91.52 223 B 1 
ATOM 2898 O O   . PHE B 2 223 ? 1.388   13.536  -11.785  1.00 88.32 223 B 1 
ATOM 2899 C CB  . PHE B 2 223 ? 2.399   16.072  -12.369  1.00 91.56 223 B 1 
ATOM 2900 C CG  . PHE B 2 223 ? 2.783   17.416  -12.943  1.00 92.77 223 B 1 
ATOM 2901 C CD1 . PHE B 2 223 ? 4.061   17.941  -12.709  1.00 89.83 223 B 1 
ATOM 2902 C CD2 . PHE B 2 223 ? 1.863   18.152  -13.701  1.00 90.86 223 B 1 
ATOM 2903 C CE1 . PHE B 2 223 ? 4.409   19.199  -13.205  1.00 89.59 223 B 1 
ATOM 2904 C CE2 . PHE B 2 223 ? 2.206   19.411  -14.210  1.00 89.76 223 B 1 
ATOM 2905 C CZ  . PHE B 2 223 ? 3.478   19.943  -13.961  1.00 90.70 223 B 1 
ATOM 2906 N N   . PRO B 2 224 ? 2.627   12.409  -13.273  1.00 90.88 224 B 1 
ATOM 2907 C CA  . PRO B 2 224 ? 2.163   11.111  -12.825  1.00 90.14 224 B 1 
ATOM 2908 C C   . PRO B 2 224 ? 2.717   10.786  -11.433  1.00 90.10 224 B 1 
ATOM 2909 O O   . PRO B 2 224 ? 3.922   10.883  -11.185  1.00 87.79 224 B 1 
ATOM 2910 C CB  . PRO B 2 224 ? 2.626   10.130  -13.899  1.00 87.94 224 B 1 
ATOM 2911 C CG  . PRO B 2 224 ? 3.878   10.788  -14.469  1.00 86.16 224 B 1 
ATOM 2912 C CD  . PRO B 2 224 ? 3.551   12.270  -14.391  1.00 89.31 224 B 1 
ATOM 2913 N N   . LEU B 2 225 ? 1.827   10.360  -10.535  1.00 88.75 225 B 1 
ATOM 2914 C CA  . LEU B 2 225 ? 2.190   9.873   -9.211   1.00 87.74 225 B 1 
ATOM 2915 C C   . LEU B 2 225 ? 2.646   8.414   -9.295   1.00 86.76 225 B 1 
ATOM 2916 O O   . LEU B 2 225 ? 2.080   7.620   -10.043  1.00 82.92 225 B 1 
ATOM 2917 C CB  . LEU B 2 225 ? 1.000   10.034  -8.245   1.00 86.21 225 B 1 
ATOM 2918 C CG  . LEU B 2 225 ? 0.576   11.501  -8.010   1.00 85.60 225 B 1 
ATOM 2919 C CD1 . LEU B 2 225 ? -0.732  11.547  -7.216   1.00 81.34 225 B 1 
ATOM 2920 C CD2 . LEU B 2 225 ? 1.635   12.274  -7.228   1.00 81.31 225 B 1 
ATOM 2921 N N   . ALA B 2 226 ? 3.641   8.039   -8.491   1.00 84.11 226 B 1 
ATOM 2922 C CA  . ALA B 2 226 ? 4.162   6.674   -8.421   1.00 81.39 226 B 1 
ATOM 2923 C C   . ALA B 2 226 ? 3.316   5.728   -7.555   1.00 80.85 226 B 1 
ATOM 2924 O O   . ALA B 2 226 ? 3.667   4.564   -7.371   1.00 74.41 226 B 1 
ATOM 2925 C CB  . ALA B 2 226 ? 5.611   6.746   -7.939   1.00 78.22 226 B 1 
ATOM 2926 N N   . PHE B 2 227 ? 2.202   6.211   -7.000   1.00 81.66 227 B 1 
ATOM 2927 C CA  . PHE B 2 227 ? 1.361   5.479   -6.053   1.00 79.22 227 B 1 
ATOM 2928 C C   . PHE B 2 227 ? -0.127  5.734   -6.324   1.00 78.71 227 B 1 
ATOM 2929 O O   . PHE B 2 227 ? -0.525  6.776   -6.847   1.00 75.27 227 B 1 
ATOM 2930 C CB  . PHE B 2 227 ? 1.743   5.872   -4.620   1.00 76.70 227 B 1 
ATOM 2931 C CG  . PHE B 2 227 ? 1.499   7.329   -4.290   1.00 78.23 227 B 1 
ATOM 2932 C CD1 . PHE B 2 227 ? 2.452   8.319   -4.627   1.00 73.90 227 B 1 
ATOM 2933 C CD2 . PHE B 2 227 ? 0.313   7.728   -3.652   1.00 75.02 227 B 1 
ATOM 2934 C CE1 . PHE B 2 227 ? 2.219   9.665   -4.329   1.00 69.80 227 B 1 
ATOM 2935 C CE2 . PHE B 2 227 ? 0.071   9.078   -3.348   1.00 71.02 227 B 1 
ATOM 2936 C CZ  . PHE B 2 227 ? 1.026   10.053  -3.683   1.00 73.74 227 B 1 
ATOM 2937 N N   . THR B 2 228 ? -0.957  4.787   -5.906   1.00 76.43 228 B 1 
ATOM 2938 C CA  . THR B 2 228 ? -2.410  4.883   -5.978   1.00 74.06 228 B 1 
ATOM 2939 C C   . THR B 2 228 ? -2.992  4.742   -4.582   1.00 73.21 228 B 1 
ATOM 2940 O O   . THR B 2 228 ? -2.938  3.673   -3.986   1.00 68.57 228 B 1 
ATOM 2941 C CB  . THR B 2 228 ? -3.004  3.822   -6.921   1.00 68.52 228 B 1 
ATOM 2942 O OG1 . THR B 2 228 ? -2.560  2.535   -6.579   1.00 60.02 228 B 1 
ATOM 2943 C CG2 . THR B 2 228 ? -2.610  4.085   -8.375   1.00 57.98 228 B 1 
ATOM 2944 N N   . VAL B 2 229 ? -3.569  5.836   -4.071   1.00 74.92 229 B 1 
ATOM 2945 C CA  . VAL B 2 229 ? -4.282  5.842   -2.787   1.00 72.77 229 B 1 
ATOM 2946 C C   . VAL B 2 229 ? -5.731  6.249   -3.051   1.00 74.13 229 B 1 
ATOM 2947 O O   . VAL B 2 229 ? -5.979  7.159   -3.845   1.00 68.61 229 B 1 
ATOM 2948 C CB  . VAL B 2 229 ? -3.601  6.757   -1.756   1.00 65.54 229 B 1 
ATOM 2949 C CG1 . VAL B 2 229 ? -4.277  6.650   -0.393   1.00 58.54 229 B 1 
ATOM 2950 C CG2 . VAL B 2 229 ? -2.129  6.397   -1.563   1.00 59.13 229 B 1 
ATOM 2951 N N   . GLU B 2 230 ? -6.692  5.587   -2.417   1.00 68.66 230 B 1 
ATOM 2952 C CA  . GLU B 2 230 ? -8.111  5.874   -2.647   1.00 68.60 230 B 1 
ATOM 2953 C C   . GLU B 2 230 ? -8.510  7.272   -2.154   1.00 70.73 230 B 1 
ATOM 2954 O O   . GLU B 2 230 ? -9.041  8.073   -2.921   1.00 65.86 230 B 1 
ATOM 2955 C CB  . GLU B 2 230 ? -8.990  4.825   -1.974   1.00 62.08 230 B 1 
ATOM 2956 C CG  . GLU B 2 230 ? -8.906  3.464   -2.668   1.00 54.39 230 B 1 
ATOM 2957 C CD  . GLU B 2 230 ? -9.929  2.467   -2.121   1.00 46.57 230 B 1 
ATOM 2958 O OE1 . GLU B 2 230 ? -10.194 1.483   -2.842   1.00 40.18 230 B 1 
ATOM 2959 O OE2 . GLU B 2 230 ? -10.444 2.716   -1.010   1.00 41.72 230 B 1 
ATOM 2960 N N   . LYS B 2 231 ? -8.225  7.549   -0.891   1.00 75.67 231 B 1 
ATOM 2961 C CA  . LYS B 2 231 ? -8.501  8.825   -0.235   1.00 75.76 231 B 1 
ATOM 2962 C C   . LYS B 2 231 ? -7.245  9.690   -0.237   1.00 76.88 231 B 1 
ATOM 2963 O O   . LYS B 2 231 ? -6.554  9.805   0.766    1.00 71.60 231 B 1 
ATOM 2964 C CB  . LYS B 2 231 ? -9.054  8.594   1.177    1.00 69.75 231 B 1 
ATOM 2965 C CG  . LYS B 2 231 ? -10.417 7.903   1.158    1.00 61.89 231 B 1 
ATOM 2966 C CD  . LYS B 2 231 ? -10.948 7.744   2.597    1.00 55.39 231 B 1 
ATOM 2967 C CE  . LYS B 2 231 ? -12.289 7.025   2.598    1.00 48.13 231 B 1 
ATOM 2968 N NZ  . LYS B 2 231 ? -12.787 6.810   3.974    1.00 41.29 231 B 1 
ATOM 2969 N N   . LEU B 2 232 ? -6.937  10.274  -1.394   1.00 77.24 232 B 1 
ATOM 2970 C CA  . LEU B 2 232 ? -5.831  11.212  -1.525   1.00 77.89 232 B 1 
ATOM 2971 C C   . LEU B 2 232 ? -6.373  12.643  -1.426   1.00 80.49 232 B 1 
ATOM 2972 O O   . LEU B 2 232 ? -7.056  13.100  -2.339   1.00 78.28 232 B 1 
ATOM 2973 C CB  . LEU B 2 232 ? -5.096  10.938  -2.844   1.00 73.62 232 B 1 
ATOM 2974 C CG  . LEU B 2 232 ? -3.740  11.661  -2.934   1.00 69.54 232 B 1 
ATOM 2975 C CD1 . LEU B 2 232 ? -2.714  11.064  -1.974   1.00 64.47 232 B 1 
ATOM 2976 C CD2 . LEU B 2 232 ? -3.181  11.521  -4.351   1.00 65.60 232 B 1 
ATOM 2977 N N   . THR B 2 233 ? -6.051  13.324  -0.324   1.00 82.83 233 B 1 
ATOM 2978 C CA  . THR B 2 233 ? -6.406  14.722  -0.096   1.00 83.95 233 B 1 
ATOM 2979 C C   . THR B 2 233 ? -5.134  15.545  0.058    1.00 85.34 233 B 1 
ATOM 2980 O O   . THR B 2 233 ? -4.196  15.126  0.729    1.00 81.91 233 B 1 
ATOM 2981 C CB  . THR B 2 233 ? -7.322  14.906  1.123    1.00 80.20 233 B 1 
ATOM 2982 O OG1 . THR B 2 233 ? -8.358  13.946  1.123    1.00 71.10 233 B 1 
ATOM 2983 C CG2 . THR B 2 233 ? -7.994  16.276  1.102    1.00 69.38 233 B 1 
ATOM 2984 N N   . GLY B 2 234 ? -5.095  16.704  -0.579   1.00 87.62 234 B 1 
ATOM 2985 C CA  . GLY B 2 234 ? -3.940  17.579  -0.506   1.00 88.73 234 B 1 
ATOM 2986 C C   . GLY B 2 234 ? -4.137  18.886  -1.256   1.00 90.79 234 B 1 
ATOM 2987 O O   . GLY B 2 234 ? -5.200  19.167  -1.801   1.00 89.08 234 B 1 
ATOM 2988 N N   . SER B 2 235 ? -3.086  19.685  -1.287   1.00 90.64 235 B 1 
ATOM 2989 C CA  . SER B 2 235 ? -3.051  20.944  -2.027   1.00 91.26 235 B 1 
ATOM 2990 C C   . SER B 2 235 ? -1.751  21.048  -2.805   1.00 91.62 235 B 1 
ATOM 2991 O O   . SER B 2 235 ? -0.694  20.649  -2.320   1.00 88.61 235 B 1 
ATOM 2992 C CB  . SER B 2 235 ? -3.219  22.128  -1.070   1.00 88.77 235 B 1 
ATOM 2993 O OG  . SER B 2 235 ? -2.181  22.154  -0.110   1.00 76.77 235 B 1 
ATOM 2994 N N   . GLY B 2 236 ? -1.825  21.604  -4.012   1.00 91.55 236 B 1 
ATOM 2995 C CA  . GLY B 2 236 ? -0.681  21.753  -4.879   1.00 91.80 236 B 1 
ATOM 2996 C C   . GLY B 2 236 ? -0.536  23.171  -5.417   1.00 93.07 236 B 1 
ATOM 2997 O O   . GLY B 2 236 ? -1.505  23.934  -5.490   1.00 91.30 236 B 1 
ATOM 2998 N N   . GLU B 2 237 ? 0.683   23.508  -5.801   1.00 92.72 237 B 1 
ATOM 2999 C CA  . GLU B 2 237 ? 1.027   24.796  -6.387   1.00 93.01 237 B 1 
ATOM 3000 C C   . GLU B 2 237 ? 2.155   24.624  -7.401   1.00 93.01 237 B 1 
ATOM 3001 O O   . GLU B 2 237 ? 3.129   23.917  -7.148   1.00 91.01 237 B 1 
ATOM 3002 C CB  . GLU B 2 237 ? 1.390   25.776  -5.262   1.00 90.83 237 B 1 
ATOM 3003 C CG  . GLU B 2 237 ? 1.828   27.147  -5.775   1.00 83.28 237 B 1 
ATOM 3004 C CD  . GLU B 2 237 ? 1.924   28.198  -4.661   1.00 84.44 237 B 1 
ATOM 3005 O OE1 . GLU B 2 237 ? 1.661   29.378  -4.972   1.00 75.98 237 B 1 
ATOM 3006 O OE2 . GLU B 2 237 ? 2.242   27.834  -3.512   1.00 78.86 237 B 1 
ATOM 3007 N N   . LEU B 2 238 ? 2.023   25.276  -8.558   1.00 92.06 238 B 1 
ATOM 3008 C CA  . LEU B 2 238 ? 3.084   25.386  -9.547   1.00 92.01 238 B 1 
ATOM 3009 C C   . LEU B 2 238 ? 3.680   26.796  -9.493   1.00 91.97 238 B 1 
ATOM 3010 O O   . LEU B 2 238 ? 3.016   27.774  -9.831   1.00 90.10 238 B 1 
ATOM 3011 C CB  . LEU B 2 238 ? 2.548   25.030  -10.936  1.00 91.84 238 B 1 
ATOM 3012 C CG  . LEU B 2 238 ? 3.593   25.167  -12.065  1.00 92.28 238 B 1 
ATOM 3013 C CD1 . LEU B 2 238 ? 4.734   24.164  -11.932  1.00 87.15 238 B 1 
ATOM 3014 C CD2 . LEU B 2 238 ? 2.930   24.927  -13.421  1.00 87.23 238 B 1 
ATOM 3015 N N   . TRP B 2 239 ? 4.942   26.871  -9.114   1.00 91.74 239 B 1 
ATOM 3016 C CA  . TRP B 2 239 ? 5.773   28.058  -9.268   1.00 91.12 239 B 1 
ATOM 3017 C C   . TRP B 2 239 ? 6.521   27.998  -10.594  1.00 91.03 239 B 1 
ATOM 3018 O O   . TRP B 2 239 ? 7.050   26.947  -10.958  1.00 88.85 239 B 1 
ATOM 3019 C CB  . TRP B 2 239 ? 6.725   28.185  -8.089   1.00 88.89 239 B 1 
ATOM 3020 C CG  . TRP B 2 239 ? 6.043   28.695  -6.864   1.00 83.73 239 B 1 
ATOM 3021 C CD1 . TRP B 2 239 ? 5.304   27.956  -5.998   1.00 73.24 239 B 1 
ATOM 3022 C CD2 . TRP B 2 239 ? 5.984   30.074  -6.375   1.00 78.48 239 B 1 
ATOM 3023 N NE1 . TRP B 2 239 ? 4.792   28.782  -5.012   1.00 68.83 239 B 1 
ATOM 3024 C CE2 . TRP B 2 239 ? 5.185   30.095  -5.204   1.00 74.21 239 B 1 
ATOM 3025 C CE3 . TRP B 2 239 ? 6.531   31.298  -6.820   1.00 68.01 239 B 1 
ATOM 3026 C CZ2 . TRP B 2 239 ? 4.921   31.291  -4.495   1.00 70.85 239 B 1 
ATOM 3027 C CZ3 . TRP B 2 239 ? 6.280   32.492  -6.121   1.00 64.68 239 B 1 
ATOM 3028 C CH2 . TRP B 2 239 ? 5.481   32.490  -4.973   1.00 66.32 239 B 1 
ATOM 3029 N N   . TRP B 2 240 ? 6.609   29.130  -11.316  1.00 91.87 240 B 1 
ATOM 3030 C CA  . TRP B 2 240 ? 7.270   29.226  -12.610  1.00 92.00 240 B 1 
ATOM 3031 C C   . TRP B 2 240 ? 8.276   30.368  -12.649  1.00 91.82 240 B 1 
ATOM 3032 O O   . TRP B 2 240 ? 7.961   31.505  -12.306  1.00 89.22 240 B 1 
ATOM 3033 C CB  . TRP B 2 240 ? 6.229   29.383  -13.708  1.00 91.64 240 B 1 
ATOM 3034 C CG  . TRP B 2 240 ? 6.786   29.105  -15.065  1.00 92.48 240 B 1 
ATOM 3035 C CD1 . TRP B 2 240 ? 7.309   30.017  -15.922  1.00 89.28 240 B 1 
ATOM 3036 C CD2 . TRP B 2 240 ? 6.908   27.807  -15.724  1.00 91.98 240 B 1 
ATOM 3037 N NE1 . TRP B 2 240 ? 7.740   29.370  -17.072  1.00 89.55 240 B 1 
ATOM 3038 C CE2 . TRP B 2 240 ? 7.509   28.012  -16.985  1.00 91.61 240 B 1 
ATOM 3039 C CE3 . TRP B 2 240 ? 6.565   26.493  -15.363  1.00 90.80 240 B 1 
ATOM 3040 C CZ2 . TRP B 2 240 ? 7.773   26.946  -17.877  1.00 90.51 240 B 1 
ATOM 3041 C CZ3 . TRP B 2 240 ? 6.824   25.434  -16.240  1.00 88.15 240 B 1 
ATOM 3042 C CH2 . TRP B 2 240 ? 7.419   25.655  -17.478  1.00 88.60 240 B 1 
ATOM 3043 N N   . GLN B 2 241 ? 9.474   30.057  -13.111  1.00 90.55 241 B 1 
ATOM 3044 C CA  . GLN B 2 241 ? 10.549  30.997  -13.388  1.00 90.26 241 B 1 
ATOM 3045 C C   . GLN B 2 241 ? 10.782  31.038  -14.898  1.00 90.06 241 B 1 
ATOM 3046 O O   . GLN B 2 241 ? 11.472  30.182  -15.449  1.00 88.07 241 B 1 
ATOM 3047 C CB  . GLN B 2 241 ? 11.799  30.568  -12.600  1.00 89.30 241 B 1 
ATOM 3048 C CG  . GLN B 2 241 ? 13.000  31.506  -12.816  1.00 84.84 241 B 1 
ATOM 3049 C CD  . GLN B 2 241 ? 12.720  32.927  -12.327  1.00 81.48 241 B 1 
ATOM 3050 O OE1 . GLN B 2 241 ? 12.322  33.145  -11.198  1.00 72.88 241 B 1 
ATOM 3051 N NE2 . GLN B 2 241 ? 12.907  33.921  -13.159  1.00 69.52 241 B 1 
ATOM 3052 N N   . ALA B 2 242 ? 10.204  32.036  -15.564  1.00 90.39 242 B 1 
ATOM 3053 C CA  . ALA B 2 242 ? 10.475  32.255  -16.981  1.00 89.53 242 B 1 
ATOM 3054 C C   . ALA B 2 242 ? 11.895  32.816  -17.167  1.00 89.28 242 B 1 
ATOM 3055 O O   . ALA B 2 242 ? 12.348  33.634  -16.371  1.00 86.11 242 B 1 
ATOM 3056 C CB  . ALA B 2 242 ? 9.399   33.176  -17.567  1.00 87.54 242 B 1 
ATOM 3057 N N   . GLU B 2 243 ? 12.572  32.429  -18.258  1.00 88.97 243 B 1 
ATOM 3058 C CA  . GLU B 2 243 ? 13.947  32.860  -18.539  1.00 87.02 243 B 1 
ATOM 3059 C C   . GLU B 2 243 ? 14.082  34.392  -18.644  1.00 85.82 243 B 1 
ATOM 3060 O O   . GLU B 2 243 ? 15.067  34.977  -18.183  1.00 79.60 243 B 1 
ATOM 3061 C CB  . GLU B 2 243 ? 14.408  32.187  -19.846  1.00 83.64 243 B 1 
ATOM 3062 C CG  . GLU B 2 243 ? 15.874  32.499  -20.204  1.00 79.11 243 B 1 
ATOM 3063 C CD  . GLU B 2 243 ? 16.392  31.697  -21.416  1.00 78.19 243 B 1 
ATOM 3064 O OE1 . GLU B 2 243 ? 17.531  31.946  -21.854  1.00 71.44 243 B 1 
ATOM 3065 O OE2 . GLU B 2 243 ? 15.703  30.782  -21.890  1.00 74.76 243 B 1 
ATOM 3066 N N   . ARG B 2 244 ? 13.062  35.071  -19.212  1.00 82.38 244 B 1 
ATOM 3067 C CA  . ARG B 2 244 ? 13.044  36.536  -19.364  1.00 80.64 244 B 1 
ATOM 3068 C C   . ARG B 2 244 ? 12.522  37.286  -18.136  1.00 80.89 244 B 1 
ATOM 3069 O O   . ARG B 2 244 ? 12.524  38.517  -18.141  1.00 74.74 244 B 1 
ATOM 3070 C CB  . ARG B 2 244 ? 12.234  36.911  -20.610  1.00 76.28 244 B 1 
ATOM 3071 C CG  . ARG B 2 244 ? 12.921  36.476  -21.915  1.00 70.65 244 B 1 
ATOM 3072 C CD  . ARG B 2 244 ? 12.118  36.994  -23.110  1.00 66.92 244 B 1 
ATOM 3073 N NE  . ARG B 2 244 ? 12.807  36.755  -24.391  1.00 60.89 244 B 1 
ATOM 3074 C CZ  . ARG B 2 244 ? 12.422  37.183  -25.584  1.00 54.54 244 B 1 
ATOM 3075 N NH1 . ARG B 2 244 ? 11.306  37.837  -25.751  1.00 52.18 244 B 1 
ATOM 3076 N NH2 . ARG B 2 244 ? 13.155  36.950  -26.634  1.00 48.96 244 B 1 
ATOM 3077 N N   . ALA B 2 245 ? 12.018  36.582  -17.122  1.00 80.62 245 B 1 
ATOM 3078 C CA  . ALA B 2 245 ? 11.478  37.209  -15.926  1.00 80.88 245 B 1 
ATOM 3079 C C   . ALA B 2 245 ? 12.543  37.271  -14.815  1.00 81.09 245 B 1 
ATOM 3080 O O   . ALA B 2 245 ? 13.289  36.325  -14.605  1.00 75.73 245 B 1 
ATOM 3081 C CB  . ALA B 2 245 ? 10.221  36.460  -15.476  1.00 77.24 245 B 1 
ATOM 3082 N N   . SER B 2 246 ? 12.554  38.380  -14.075  1.00 79.61 246 B 1 
ATOM 3083 C CA  . SER B 2 246 ? 13.473  38.575  -12.950  1.00 80.24 246 B 1 
ATOM 3084 C C   . SER B 2 246 ? 13.071  37.800  -11.692  1.00 80.96 246 B 1 
ATOM 3085 O O   . SER B 2 246 ? 13.903  37.547  -10.827  1.00 74.19 246 B 1 
ATOM 3086 C CB  . SER B 2 246 ? 13.539  40.067  -12.614  1.00 76.19 246 B 1 
ATOM 3087 O OG  . SER B 2 246 ? 12.231  40.578  -12.395  1.00 67.53 246 B 1 
ATOM 3088 N N   . SER B 2 247 ? 11.788  37.423  -11.566  1.00 79.20 247 B 1 
ATOM 3089 C CA  . SER B 2 247 ? 11.253  36.747  -10.384  1.00 80.15 247 B 1 
ATOM 3090 C C   . SER B 2 247 ? 10.334  35.590  -10.767  1.00 80.55 247 B 1 
ATOM 3091 O O   . SER B 2 247 ? 9.648   35.630  -11.792  1.00 76.22 247 B 1 
ATOM 3092 C CB  . SER B 2 247 ? 10.528  37.739  -9.475   1.00 76.13 247 B 1 
ATOM 3093 O OG  . SER B 2 247 ? 9.449   38.361  -10.142  1.00 68.01 247 B 1 
ATOM 3094 N N   . SER B 2 248 ? 10.277  34.578  -9.912   1.00 84.03 248 B 1 
ATOM 3095 C CA  . SER B 2 248 ? 9.319   33.490  -10.030  1.00 83.67 248 B 1 
ATOM 3096 C C   . SER B 2 248 ? 7.906   33.964  -9.692   1.00 84.56 248 B 1 
ATOM 3097 O O   . SER B 2 248 ? 7.700   34.847  -8.854   1.00 80.37 248 B 1 
ATOM 3098 C CB  . SER B 2 248 ? 9.731   32.293  -9.168   1.00 79.48 248 B 1 
ATOM 3099 O OG  . SER B 2 248 ? 9.827   32.656  -7.804   1.00 71.04 248 B 1 
ATOM 3100 N N   . LYS B 2 249 ? 6.896   33.359  -10.337  1.00 84.14 249 B 1 
ATOM 3101 C CA  . LYS B 2 249 ? 5.483   33.639  -10.114  1.00 84.81 249 B 1 
ATOM 3102 C C   . LYS B 2 249 ? 4.721   32.337  -9.887   1.00 86.37 249 B 1 
ATOM 3103 O O   . LYS B 2 249 ? 5.021   31.325  -10.508  1.00 81.80 249 B 1 
ATOM 3104 C CB  . LYS B 2 249 ? 4.895   34.427  -11.294  1.00 79.39 249 B 1 
ATOM 3105 C CG  . LYS B 2 249 ? 5.509   35.835  -11.419  1.00 69.89 249 B 1 
ATOM 3106 C CD  . LYS B 2 249 ? 4.864   36.605  -12.573  1.00 67.19 249 B 1 
ATOM 3107 C CE  . LYS B 2 249 ? 5.500   37.987  -12.704  1.00 56.40 249 B 1 
ATOM 3108 N NZ  . LYS B 2 249 ? 4.930   38.753  -13.842  1.00 50.00 249 B 1 
ATOM 3109 N N   . SER B 2 250 ? 3.714   32.407  -9.022   1.00 83.50 250 B 1 
ATOM 3110 C CA  . SER B 2 250 ? 2.756   31.309  -8.886   1.00 83.12 250 B 1 
ATOM 3111 C C   . SER B 2 250 ? 1.821   31.305  -10.094  1.00 83.95 250 B 1 
ATOM 3112 O O   . SER B 2 250 ? 1.099   32.279  -10.322  1.00 78.67 250 B 1 
ATOM 3113 C CB  . SER B 2 250 ? 1.978   31.453  -7.581   1.00 79.45 250 B 1 
ATOM 3114 O OG  . SER B 2 250 ? 1.098   30.363  -7.402   1.00 76.05 250 B 1 
ATOM 3115 N N   . TRP B 2 251 ? 1.854   30.240  -10.889  1.00 87.03 251 B 1 
ATOM 3116 C CA  . TRP B 2 251 ? 1.003   30.076  -12.066  1.00 86.37 251 B 1 
ATOM 3117 C C   . TRP B 2 251 ? -0.363  29.506  -11.720  1.00 86.03 251 B 1 
ATOM 3118 O O   . TRP B 2 251 ? -1.378  29.976  -12.224  1.00 83.49 251 B 1 
ATOM 3119 C CB  . TRP B 2 251 ? 1.725   29.196  -13.097  1.00 85.07 251 B 1 
ATOM 3120 C CG  . TRP B 2 251 ? 2.627   29.912  -14.045  1.00 81.91 251 B 1 
ATOM 3121 C CD1 . TRP B 2 251 ? 3.069   31.194  -13.942  1.00 76.65 251 B 1 
ATOM 3122 C CD2 . TRP B 2 251 ? 3.163   29.407  -15.311  1.00 81.62 251 B 1 
ATOM 3123 N NE1 . TRP B 2 251 ? 3.825   31.523  -15.053  1.00 75.13 251 B 1 
ATOM 3124 C CE2 . TRP B 2 251 ? 3.903   30.458  -15.921  1.00 81.25 251 B 1 
ATOM 3125 C CE3 . TRP B 2 251 ? 3.077   28.178  -15.990  1.00 78.56 251 B 1 
ATOM 3126 C CZ2 . TRP B 2 251 ? 4.513   30.299  -17.189  1.00 77.45 251 B 1 
ATOM 3127 C CZ3 . TRP B 2 251 ? 3.687   28.018  -17.241  1.00 77.77 251 B 1 
ATOM 3128 C CH2 . TRP B 2 251 ? 4.393   29.067  -17.834  1.00 77.15 251 B 1 
ATOM 3129 N N   . ILE B 2 252 ? -0.410  28.494  -10.862  1.00 88.43 252 B 1 
ATOM 3130 C CA  . ILE B 2 252 ? -1.645  27.827  -10.494  1.00 90.34 252 B 1 
ATOM 3131 C C   . ILE B 2 252 ? -1.563  27.271  -9.070   1.00 91.13 252 B 1 
ATOM 3132 O O   . ILE B 2 252 ? -0.532  26.751  -8.659   1.00 89.88 252 B 1 
ATOM 3133 C CB  . ILE B 2 252 ? -2.014  26.757  -11.546  1.00 88.14 252 B 1 
ATOM 3134 C CG1 . ILE B 2 252 ? -3.454  26.271  -11.374  1.00 79.88 252 B 1 
ATOM 3135 C CG2 . ILE B 2 252 ? -1.025  25.576  -11.543  1.00 79.61 252 B 1 
ATOM 3136 C CD1 . ILE B 2 252 ? -3.981  25.501  -12.590  1.00 74.89 252 B 1 
ATOM 3137 N N   . THR B 2 253 ? -2.686  27.376  -8.350   1.00 92.25 253 B 1 
ATOM 3138 C CA  . THR B 2 253 ? -2.905  26.668  -7.084   1.00 92.30 253 B 1 
ATOM 3139 C C   . THR B 2 253 ? -4.163  25.813  -7.206   1.00 92.25 253 B 1 
ATOM 3140 O O   . THR B 2 253 ? -5.158  26.237  -7.794   1.00 90.22 253 B 1 
ATOM 3141 C CB  . THR B 2 253 ? -3.014  27.611  -5.878   1.00 91.21 253 B 1 
ATOM 3142 O OG1 . THR B 2 253 ? -4.054  28.545  -6.038   1.00 79.07 253 B 1 
ATOM 3143 C CG2 . THR B 2 253 ? -1.742  28.419  -5.659   1.00 78.68 253 B 1 
ATOM 3144 N N   . PHE B 2 254 ? -4.118  24.604  -6.667   1.00 93.78 254 B 1 
ATOM 3145 C CA  . PHE B 2 254 ? -5.208  23.647  -6.760   1.00 93.70 254 B 1 
ATOM 3146 C C   . PHE B 2 254 ? -5.339  22.800  -5.494   1.00 93.77 254 B 1 
ATOM 3147 O O   . PHE B 2 254 ? -4.371  22.611  -4.755   1.00 92.53 254 B 1 
ATOM 3148 C CB  . PHE B 2 254 ? -5.016  22.758  -7.997   1.00 92.89 254 B 1 
ATOM 3149 C CG  . PHE B 2 254 ? -3.783  21.878  -7.972   1.00 93.72 254 B 1 
ATOM 3150 C CD1 . PHE B 2 254 ? -2.554  22.353  -8.458   1.00 91.09 254 B 1 
ATOM 3151 C CD2 . PHE B 2 254 ? -3.850  20.571  -7.452   1.00 91.23 254 B 1 
ATOM 3152 C CE1 . PHE B 2 254 ? -1.408  21.545  -8.439   1.00 90.12 254 B 1 
ATOM 3153 C CE2 . PHE B 2 254 ? -2.706  19.752  -7.426   1.00 90.24 254 B 1 
ATOM 3154 C CZ  . PHE B 2 254 ? -1.484  20.238  -7.922   1.00 90.85 254 B 1 
ATOM 3155 N N   . ASP B 2 255 ? -6.537  22.264  -5.278   1.00 92.74 255 B 1 
ATOM 3156 C CA  . ASP B 2 255 ? -6.802  21.245  -4.273   1.00 92.37 255 B 1 
ATOM 3157 C C   . ASP B 2 255 ? -7.038  19.901  -4.943   1.00 92.11 255 B 1 
ATOM 3158 O O   . ASP B 2 255 ? -7.630  19.799  -6.014   1.00 90.17 255 B 1 
ATOM 3159 C CB  . ASP B 2 255 ? -8.010  21.612  -3.410   1.00 90.48 255 B 1 
ATOM 3160 C CG  . ASP B 2 255 ? -7.748  22.735  -2.414   1.00 87.07 255 B 1 
ATOM 3161 O OD1 . ASP B 2 255 ? -6.594  23.033  -2.054   1.00 80.41 255 B 1 
ATOM 3162 O OD2 . ASP B 2 255 ? -8.741  23.345  -1.963   1.00 80.97 255 B 1 
ATOM 3163 N N   . LEU B 2 256 ? -6.612  18.864  -4.255   1.00 90.64 256 B 1 
ATOM 3164 C CA  . LEU B 2 256 ? -6.837  17.480  -4.618   1.00 89.60 256 B 1 
ATOM 3165 C C   . LEU B 2 256 ? -7.683  16.827  -3.523   1.00 89.33 256 B 1 
ATOM 3166 O O   . LEU B 2 256 ? -7.275  16.812  -2.368   1.00 86.61 256 B 1 
ATOM 3167 C CB  . LEU B 2 256 ? -5.469  16.810  -4.777   1.00 87.29 256 B 1 
ATOM 3168 C CG  . LEU B 2 256 ? -5.543  15.324  -5.156   1.00 84.54 256 B 1 
ATOM 3169 C CD1 . LEU B 2 256 ? -6.110  15.114  -6.560   1.00 77.79 256 B 1 
ATOM 3170 C CD2 . LEU B 2 256 ? -4.138  14.731  -5.111   1.00 77.69 256 B 1 
ATOM 3171 N N   . LYS B 2 257 ? -8.846  16.274  -3.887   1.00 88.92 257 B 1 
ATOM 3172 C CA  . LYS B 2 257 ? -9.720  15.554  -2.964   1.00 88.62 257 B 1 
ATOM 3173 C C   . LYS B 2 257 ? -10.306 14.337  -3.654   1.00 87.84 257 B 1 
ATOM 3174 O O   . LYS B 2 257 ? -10.965 14.465  -4.671   1.00 83.18 257 B 1 
ATOM 3175 C CB  . LYS B 2 257 ? -10.804 16.511  -2.448   1.00 86.16 257 B 1 
ATOM 3176 C CG  . LYS B 2 257 ? -11.635 15.888  -1.328   1.00 76.05 257 B 1 
ATOM 3177 C CD  . LYS B 2 257 ? -12.634 16.907  -0.760   1.00 72.49 257 B 1 
ATOM 3178 C CE  . LYS B 2 257 ? -13.419 16.299  0.396    1.00 62.03 257 B 1 
ATOM 3179 N NZ  . LYS B 2 257 ? -14.359 17.286  0.994    1.00 54.28 257 B 1 
ATOM 3180 N N   . ASN B 2 258 ? -10.076 13.148  -3.095   1.00 86.55 258 B 1 
ATOM 3181 C CA  . ASN B 2 258 ? -10.590 11.878  -3.626   1.00 84.63 258 B 1 
ATOM 3182 C C   . ASN B 2 258 ? -10.345 11.685  -5.138   1.00 84.13 258 B 1 
ATOM 3183 O O   . ASN B 2 258 ? -11.238 11.291  -5.887   1.00 78.24 258 B 1 
ATOM 3184 C CB  . ASN B 2 258 ? -12.071 11.721  -3.231   1.00 80.93 258 B 1 
ATOM 3185 C CG  . ASN B 2 258 ? -12.303 11.641  -1.729   1.00 74.58 258 B 1 
ATOM 3186 O OD1 . ASN B 2 258 ? -11.412 11.414  -0.924   1.00 65.00 258 B 1 
ATOM 3187 N ND2 . ASN B 2 258 ? -13.537 11.805  -1.312   1.00 64.96 258 B 1 
ATOM 3188 N N   . LYS B 2 259 ? -9.132  11.966  -5.596   1.00 84.63 259 B 1 
ATOM 3189 C CA  . LYS B 2 259 ? -8.713  11.909  -7.009   1.00 84.31 259 B 1 
ATOM 3190 C C   . LYS B 2 259 ? -9.336  12.982  -7.925   1.00 85.96 259 B 1 
ATOM 3191 O O   . LYS B 2 259 ? -9.060  12.971  -9.121   1.00 82.20 259 B 1 
ATOM 3192 C CB  . LYS B 2 259 ? -8.891  10.492  -7.604   1.00 80.58 259 B 1 
ATOM 3193 C CG  . LYS B 2 259 ? -8.306  9.353   -6.749   1.00 75.15 259 B 1 
ATOM 3194 C CD  . LYS B 2 259 ? -8.634  7.992   -7.370   1.00 69.25 259 B 1 
ATOM 3195 C CE  . LYS B 2 259 ? -8.023  6.884   -6.498   1.00 62.23 259 B 1 
ATOM 3196 N NZ  . LYS B 2 259 ? -8.391  5.525   -6.958   1.00 56.02 259 B 1 
ATOM 3197 N N   . GLU B 2 260 ? -10.125 13.891  -7.394   1.00 86.34 260 B 1 
ATOM 3198 C CA  . GLU B 2 260 ? -10.649 15.049  -8.105   1.00 88.16 260 B 1 
ATOM 3199 C C   . GLU B 2 260 ? -9.786  16.281  -7.837   1.00 88.93 260 B 1 
ATOM 3200 O O   . GLU B 2 260 ? -9.391  16.547  -6.700   1.00 86.82 260 B 1 
ATOM 3201 C CB  . GLU B 2 260 ? -12.114 15.317  -7.754   1.00 86.52 260 B 1 
ATOM 3202 C CG  . GLU B 2 260 ? -13.021 14.147  -8.162   1.00 77.83 260 B 1 
ATOM 3203 C CD  . GLU B 2 260 ? -14.509 14.441  -7.995   1.00 73.27 260 B 1 
ATOM 3204 O OE1 . GLU B 2 260 ? -15.306 13.637  -8.526   1.00 64.16 260 B 1 
ATOM 3205 O OE2 . GLU B 2 260 ? -14.862 15.466  -7.366   1.00 65.45 260 B 1 
ATOM 3206 N N   . VAL B 2 261 ? -9.515  17.022  -8.896   1.00 90.14 261 B 1 
ATOM 3207 C CA  . VAL B 2 261 ? -8.696  18.229  -8.864   1.00 90.86 261 B 1 
ATOM 3208 C C   . VAL B 2 261 ? -9.607  19.436  -9.029   1.00 91.33 261 B 1 
ATOM 3209 O O   . VAL B 2 261 ? -10.354 19.543  -10.007  1.00 88.84 261 B 1 
ATOM 3210 C CB  . VAL B 2 261 ? -7.615  18.199  -9.951   1.00 89.35 261 B 1 
ATOM 3211 C CG1 . VAL B 2 261 ? -6.698  19.412  -9.832   1.00 85.04 261 B 1 
ATOM 3212 C CG2 . VAL B 2 261 ? -6.750  16.939  -9.858   1.00 85.84 261 B 1 
ATOM 3213 N N   . SER B 2 262 ? -9.522  20.380  -8.087   1.00 91.22 262 B 1 
ATOM 3214 C CA  . SER B 2 262 ? -10.228 21.651  -8.135   1.00 91.46 262 B 1 
ATOM 3215 C C   . SER B 2 262 ? -9.223  22.798  -8.129   1.00 91.79 262 B 1 
ATOM 3216 O O   . SER B 2 262 ? -8.343  22.866  -7.283   1.00 88.95 262 B 1 
ATOM 3217 C CB  . SER B 2 262 ? -11.234 21.764  -6.986   1.00 89.11 262 B 1 
ATOM 3218 O OG  . SER B 2 262 ? -10.612 21.673  -5.728   1.00 75.21 262 B 1 
ATOM 3219 N N   . VAL B 2 263 ? -9.362  23.708  -9.092   1.00 91.43 263 B 1 
ATOM 3220 C CA  . VAL B 2 263 ? -8.469  24.848  -9.193   1.00 91.34 263 B 1 
ATOM 3221 C C   . VAL B 2 263 ? -8.921  25.953  -8.244   1.00 91.25 263 B 1 
ATOM 3222 O O   . VAL B 2 263 ? -10.068 26.384  -8.312   1.00 88.72 263 B 1 
ATOM 3223 C CB  . VAL B 2 263 ? -8.394  25.361  -10.636  1.00 89.63 263 B 1 
ATOM 3224 C CG1 . VAL B 2 263 ? -7.444  26.539  -10.684  1.00 84.28 263 B 1 
ATOM 3225 C CG2 . VAL B 2 263 ? -7.874  24.284  -11.591  1.00 85.22 263 B 1 
ATOM 3226 N N   . LYS B 2 264 ? -8.030  26.421  -7.366   1.00 91.68 264 B 1 
ATOM 3227 C CA  . LYS B 2 264 ? -8.282  27.556  -6.462   1.00 90.65 264 B 1 
ATOM 3228 C C   . LYS B 2 264 ? -7.985  28.892  -7.125   1.00 90.39 264 B 1 
ATOM 3229 O O   . LYS B 2 264 ? -8.792  29.812  -7.079   1.00 85.76 264 B 1 
ATOM 3230 C CB  . LYS B 2 264 ? -7.411  27.409  -5.205   1.00 88.38 264 B 1 
ATOM 3231 C CG  . LYS B 2 264 ? -8.051  26.497  -4.162   1.00 80.54 264 B 1 
ATOM 3232 C CD  . LYS B 2 264 ? -7.132  26.378  -2.944   1.00 77.63 264 B 1 
ATOM 3233 C CE  . LYS B 2 264 ? -7.928  25.920  -1.730   1.00 67.69 264 B 1 
ATOM 3234 N NZ  . LYS B 2 264 ? -7.066  25.290  -0.704   1.00 60.09 264 B 1 
ATOM 3235 N N   . ARG B 2 265 ? -6.796  29.012  -7.715   1.00 89.62 265 B 1 
ATOM 3236 C CA  . ARG B 2 265 ? -6.317  30.234  -8.337   1.00 89.38 265 B 1 
ATOM 3237 C C   . ARG B 2 265 ? -5.499  29.904  -9.581   1.00 89.35 265 B 1 
ATOM 3238 O O   . ARG B 2 265 ? -4.676  28.994  -9.550   1.00 85.33 265 B 1 
ATOM 3239 C CB  . ARG B 2 265 ? -5.501  31.036  -7.307   1.00 86.38 265 B 1 
ATOM 3240 C CG  . ARG B 2 265 ? -5.071  32.403  -7.825   1.00 73.31 265 B 1 
ATOM 3241 C CD  . ARG B 2 265 ? -4.278  33.166  -6.761   1.00 69.86 265 B 1 
ATOM 3242 N NE  . ARG B 2 265 ? -3.828  34.470  -7.251   1.00 57.61 265 B 1 
ATOM 3243 C CZ  . ARG B 2 265 ? -3.140  35.365  -6.567   1.00 49.17 265 B 1 
ATOM 3244 N NH1 . ARG B 2 265 ? -2.787  35.146  -5.333   1.00 45.31 265 B 1 
ATOM 3245 N NH2 . ARG B 2 265 ? -2.798  36.489  -7.129   1.00 41.87 265 B 1 
ATOM 3246 N N   . VAL B 2 266 ? -5.720  30.681  -10.643  1.00 85.73 266 B 1 
ATOM 3247 C CA  . VAL B 2 266 ? -4.945  30.612  -11.891  1.00 84.57 266 B 1 
ATOM 3248 C C   . VAL B 2 266 ? -4.483  32.025  -12.237  1.00 84.14 266 B 1 
ATOM 3249 O O   . VAL B 2 266 ? -5.219  32.984  -12.016  1.00 79.45 266 B 1 
ATOM 3250 C CB  . VAL B 2 266 ? -5.773  30.009  -13.036  1.00 80.77 266 B 1 
ATOM 3251 C CG1 . VAL B 2 266 ? -5.045  30.001  -14.371  1.00 72.54 266 B 1 
ATOM 3252 C CG2 . VAL B 2 266 ? -6.124  28.568  -12.761  1.00 73.40 266 B 1 
ATOM 3253 N N   . THR B 2 267 ? -3.286  32.152  -12.782  1.00 83.44 267 B 1 
ATOM 3254 C CA  . THR B 2 267 ? -2.829  33.395  -13.399  1.00 81.19 267 B 1 
ATOM 3255 C C   . THR B 2 267 ? -3.642  33.710  -14.658  1.00 81.51 267 B 1 
ATOM 3256 O O   . THR B 2 267 ? -4.100  32.813  -15.365  1.00 77.49 267 B 1 
ATOM 3257 C CB  . THR B 2 267 ? -1.341  33.340  -13.764  1.00 76.95 267 B 1 
ATOM 3258 O OG1 . THR B 2 267 ? -1.061  32.163  -14.472  1.00 69.17 267 B 1 
ATOM 3259 C CG2 . THR B 2 267 ? -0.470  33.367  -12.507  1.00 69.01 267 B 1 
ATOM 3260 N N   . GLN B 2 268 ? -3.821  34.996  -14.961  1.00 80.68 268 B 1 
ATOM 3261 C CA  . GLN B 2 268 ? -4.517  35.415  -16.186  1.00 80.26 268 B 1 
ATOM 3262 C C   . GLN B 2 268 ? -3.681  35.177  -17.447  1.00 81.39 268 B 1 
ATOM 3263 O O   . GLN B 2 268 ? -4.237  34.846  -18.499  1.00 74.67 268 B 1 
ATOM 3264 C CB  . GLN B 2 268 ? -4.886  36.894  -16.089  1.00 75.25 268 B 1 
ATOM 3265 C CG  . GLN B 2 268 ? -5.954  37.175  -15.014  1.00 67.53 268 B 1 
ATOM 3266 C CD  . GLN B 2 268 ? -6.426  38.632  -15.032  1.00 58.03 268 B 1 
ATOM 3267 O OE1 . GLN B 2 268 ? -5.914  39.467  -15.741  1.00 50.24 268 B 1 
ATOM 3268 N NE2 . GLN B 2 268 ? -7.417  38.977  -14.247  1.00 49.30 268 B 1 
ATOM 3269 N N   . ASP B 2 269 ? -2.383  35.349  -17.336  1.00 82.63 269 B 1 
ATOM 3270 C CA  . ASP B 2 269 ? -1.408  35.076  -18.384  1.00 82.59 269 B 1 
ATOM 3271 C C   . ASP B 2 269 ? -0.244  34.262  -17.803  1.00 82.26 269 B 1 
ATOM 3272 O O   . ASP B 2 269 ? 0.439   34.757  -16.898  1.00 73.98 269 B 1 
ATOM 3273 C CB  . ASP B 2 269 ? -0.925  36.399  -19.000  1.00 77.17 269 B 1 
ATOM 3274 C CG  . ASP B 2 269 ? 0.021   36.170  -20.180  1.00 74.70 269 B 1 
ATOM 3275 O OD1 . ASP B 2 269 ? -0.161  35.162  -20.896  1.00 68.78 269 B 1 
ATOM 3276 O OD2 . ASP B 2 269 ? 0.936   36.993  -20.371  1.00 68.00 269 B 1 
ATOM 3277 N N   . PRO B 2 270 ? -0.012  33.014  -18.278  1.00 84.73 270 B 1 
ATOM 3278 C CA  . PRO B 2 270 ? -0.742  32.293  -19.326  1.00 84.84 270 B 1 
ATOM 3279 C C   . PRO B 2 270 ? -2.114  31.760  -18.881  1.00 86.04 270 B 1 
ATOM 3280 O O   . PRO B 2 270 ? -2.341  31.472  -17.712  1.00 81.49 270 B 1 
ATOM 3281 C CB  . PRO B 2 270 ? 0.196   31.145  -19.715  1.00 81.38 270 B 1 
ATOM 3282 C CG  . PRO B 2 270 ? 0.938   30.852  -18.422  1.00 78.63 270 B 1 
ATOM 3283 C CD  . PRO B 2 270 ? 1.093   32.223  -17.780  1.00 80.27 270 B 1 
ATOM 3284 N N   . LYS B 2 271 ? -3.040  31.551  -19.839  1.00 87.00 271 B 1 
ATOM 3285 C CA  . LYS B 2 271 ? -4.358  30.943  -19.614  1.00 87.87 271 B 1 
ATOM 3286 C C   . LYS B 2 271 ? -4.243  29.418  -19.466  1.00 89.02 271 B 1 
ATOM 3287 O O   . LYS B 2 271 ? -4.681  28.666  -20.336  1.00 84.51 271 B 1 
ATOM 3288 C CB  . LYS B 2 271 ? -5.345  31.325  -20.720  1.00 83.95 271 B 1 
ATOM 3289 C CG  . LYS B 2 271 ? -5.716  32.807  -20.690  1.00 75.41 271 B 1 
ATOM 3290 C CD  . LYS B 2 271 ? -6.761  33.109  -21.771  1.00 68.56 271 B 1 
ATOM 3291 C CE  . LYS B 2 271 ? -7.125  34.588  -21.742  1.00 58.25 271 B 1 
ATOM 3292 N NZ  . LYS B 2 271 ? -8.119  34.931  -22.788  1.00 50.19 271 B 1 
ATOM 3293 N N   . LEU B 2 272 ? -3.653  28.975  -18.367  1.00 88.81 272 B 1 
ATOM 3294 C CA  . LEU B 2 272 ? -3.478  27.559  -18.073  1.00 88.99 272 B 1 
ATOM 3295 C C   . LEU B 2 272 ? -4.824  26.875  -17.829  1.00 89.76 272 B 1 
ATOM 3296 O O   . LEU B 2 272 ? -5.714  27.414  -17.175  1.00 87.17 272 B 1 
ATOM 3297 C CB  . LEU B 2 272 ? -2.567  27.388  -16.855  1.00 86.57 272 B 1 
ATOM 3298 C CG  . LEU B 2 272 ? -1.094  27.710  -17.148  1.00 83.69 272 B 1 
ATOM 3299 C CD1 . LEU B 2 272 ? -0.354  27.965  -15.841  1.00 77.29 272 B 1 
ATOM 3300 C CD2 . LEU B 2 272 ? -0.399  26.558  -17.873  1.00 77.53 272 B 1 
ATOM 3301 N N   . GLN B 2 273 ? -4.956  25.642  -18.301  1.00 89.76 273 B 1 
ATOM 3302 C CA  . GLN B 2 273 ? -6.071  24.755  -18.000  1.00 89.82 273 B 1 
ATOM 3303 C C   . GLN B 2 273 ? -5.554  23.531  -17.257  1.00 90.08 273 B 1 
ATOM 3304 O O   . GLN B 2 273 ? -4.516  22.973  -17.617  1.00 88.41 273 B 1 
ATOM 3305 C CB  . GLN B 2 273 ? -6.805  24.361  -19.281  1.00 88.18 273 B 1 
ATOM 3306 C CG  . GLN B 2 273 ? -7.461  25.573  -19.961  1.00 79.39 273 B 1 
ATOM 3307 C CD  . GLN B 2 273 ? -8.272  25.194  -21.209  1.00 75.61 273 B 1 
ATOM 3308 O OE1 . GLN B 2 273 ? -8.344  24.053  -21.621  1.00 65.88 273 B 1 
ATOM 3309 N NE2 . GLN B 2 273 ? -8.920  26.141  -21.838  1.00 63.00 273 B 1 
ATOM 3310 N N   . MET B 2 274 ? -6.282  23.107  -16.223  1.00 90.25 274 B 1 
ATOM 3311 C CA  . MET B 2 274 ? -5.943  21.923  -15.445  1.00 90.71 274 B 1 
ATOM 3312 C C   . MET B 2 274 ? -7.016  20.852  -15.601  1.00 91.23 274 B 1 
ATOM 3313 O O   . MET B 2 274 ? -8.215  21.147  -15.548  1.00 89.02 274 B 1 
ATOM 3314 C CB  . MET B 2 274 ? -5.710  22.320  -13.982  1.00 89.11 274 B 1 
ATOM 3315 C CG  . MET B 2 274 ? -4.974  21.205  -13.227  1.00 86.52 274 B 1 
ATOM 3316 S SD  . MET B 2 274 ? -4.356  21.715  -11.607  1.00 85.55 274 B 1 
ATOM 3317 C CE  . MET B 2 274 ? -3.234  20.351  -11.287  1.00 76.87 274 B 1 
ATOM 3318 N N   . GLY B 2 275 ? -6.597  19.606  -15.784  1.00 89.95 275 B 1 
ATOM 3319 C CA  . GLY B 2 275 ? -7.493  18.457  -15.811  1.00 89.58 275 B 1 
ATOM 3320 C C   . GLY B 2 275 ? -8.180  18.252  -14.459  1.00 90.16 275 B 1 
ATOM 3321 O O   . GLY B 2 275 ? -7.579  18.429  -13.408  1.00 87.67 275 B 1 
ATOM 3322 N N   . LYS B 2 276 ? -9.459  17.832  -14.489  1.00 90.27 276 B 1 
ATOM 3323 C CA  . LYS B 2 276 ? -10.275 17.618  -13.278  1.00 89.81 276 B 1 
ATOM 3324 C C   . LYS B 2 276 ? -10.015 16.277  -12.580  1.00 89.26 276 B 1 
ATOM 3325 O O   . LYS B 2 276 ? -10.585 16.027  -11.521  1.00 84.36 276 B 1 
ATOM 3326 C CB  . LYS B 2 276 ? -11.770 17.750  -13.608  1.00 87.53 276 B 1 
ATOM 3327 C CG  . LYS B 2 276 ? -12.148 19.169  -14.070  1.00 80.59 276 B 1 
ATOM 3328 C CD  . LYS B 2 276 ? -13.667 19.268  -14.266  1.00 73.58 276 B 1 
ATOM 3329 C CE  . LYS B 2 276 ? -14.051 20.678  -14.704  1.00 62.87 276 B 1 
ATOM 3330 N NZ  . LYS B 2 276 ? -15.516 20.843  -14.871  1.00 53.53 276 B 1 
ATOM 3331 N N   . LYS B 2 277 ? -9.237  15.382  -13.190  1.00 88.04 277 B 1 
ATOM 3332 C CA  . LYS B 2 277 ? -8.984  14.023  -12.694  1.00 86.83 277 B 1 
ATOM 3333 C C   . LYS B 2 277 ? -7.486  13.738  -12.661  1.00 86.64 277 B 1 
ATOM 3334 O O   . LYS B 2 277 ? -6.709  14.349  -13.390  1.00 81.81 277 B 1 
ATOM 3335 C CB  . LYS B 2 277 ? -9.730  12.988  -13.555  1.00 83.59 277 B 1 
ATOM 3336 C CG  . LYS B 2 277 ? -11.259 13.106  -13.423  1.00 77.67 277 B 1 
ATOM 3337 C CD  . LYS B 2 277 ? -11.968 11.968  -14.171  1.00 70.12 277 B 1 
ATOM 3338 C CE  . LYS B 2 277 ? -13.479 12.093  -14.000  1.00 60.70 277 B 1 
ATOM 3339 N NZ  . LYS B 2 277 ? -14.217 10.984  -14.671  1.00 52.95 277 B 1 
ATOM 3340 N N   . LEU B 2 278 ? -7.120  12.770  -11.838  1.00 86.97 278 B 1 
ATOM 3341 C CA  . LEU B 2 278 ? -5.777  12.214  -11.877  1.00 84.86 278 B 1 
ATOM 3342 C C   . LEU B 2 278 ? -5.577  11.354  -13.142  1.00 83.26 278 B 1 
ATOM 3343 O O   . LEU B 2 278 ? -6.520  10.694  -13.568  1.00 76.69 278 B 1 
ATOM 3344 C CB  . LEU B 2 278 ? -5.509  11.385  -10.609  1.00 81.90 278 B 1 
ATOM 3345 C CG  . LEU B 2 278 ? -5.395  12.207  -9.319   1.00 80.40 278 B 1 
ATOM 3346 C CD1 . LEU B 2 278 ? -5.236  11.261  -8.125   1.00 75.28 278 B 1 
ATOM 3347 C CD2 . LEU B 2 278 ? -4.192  13.154  -9.333   1.00 76.15 278 B 1 
ATOM 3348 N N   . PRO B 2 279 ? -4.345  11.300  -13.694  1.00 85.68 279 B 1 
ATOM 3349 C CA  . PRO B 2 279 ? -3.137  12.007  -13.267  1.00 85.86 279 B 1 
ATOM 3350 C C   . PRO B 2 279 ? -3.228  13.530  -13.496  1.00 87.89 279 B 1 
ATOM 3351 O O   . PRO B 2 279 ? -4.044  13.999  -14.279  1.00 85.31 279 B 1 
ATOM 3352 C CB  . PRO B 2 279 ? -1.996  11.361  -14.055  1.00 82.03 279 B 1 
ATOM 3353 C CG  . PRO B 2 279 ? -2.676  10.887  -15.334  1.00 77.85 279 B 1 
ATOM 3354 C CD  . PRO B 2 279 ? -4.075  10.482  -14.862  1.00 80.60 279 B 1 
ATOM 3355 N N   . LEU B 2 280 ? -2.409  14.294  -12.796  1.00 87.91 280 B 1 
ATOM 3356 C CA  . LEU B 2 280 ? -2.380  15.747  -12.918  1.00 88.81 280 B 1 
ATOM 3357 C C   . LEU B 2 280 ? -1.892  16.141  -14.319  1.00 89.98 280 B 1 
ATOM 3358 O O   . LEU B 2 280 ? -0.783  15.789  -14.707  1.00 88.27 280 B 1 
ATOM 3359 C CB  . LEU B 2 280 ? -1.457  16.352  -11.842  1.00 87.40 280 B 1 
ATOM 3360 C CG  . LEU B 2 280 ? -1.862  16.083  -10.385  1.00 85.97 280 B 1 
ATOM 3361 C CD1 . LEU B 2 280 ? -0.773  16.574  -9.429   1.00 81.37 280 B 1 
ATOM 3362 C CD2 . LEU B 2 280 ? -3.171  16.778  -10.011  1.00 81.84 280 B 1 
ATOM 3363 N N   . HIS B 2 281 ? -2.723  16.891  -15.046  1.00 91.34 281 B 1 
ATOM 3364 C CA  . HIS B 2 281 ? -2.408  17.418  -16.365  1.00 91.29 281 B 1 
ATOM 3365 C C   . HIS B 2 281 ? -2.610  18.930  -16.388  1.00 91.94 281 B 1 
ATOM 3366 O O   . HIS B 2 281 ? -3.639  19.437  -15.953  1.00 89.59 281 B 1 
ATOM 3367 C CB  . HIS B 2 281 ? -3.283  16.752  -17.433  1.00 88.13 281 B 1 
ATOM 3368 C CG  . HIS B 2 281 ? -2.951  15.300  -17.630  1.00 82.48 281 B 1 
ATOM 3369 N ND1 . HIS B 2 281 ? -1.884  14.800  -18.344  1.00 68.17 281 B 1 
ATOM 3370 C CD2 . HIS B 2 281 ? -3.641  14.216  -17.158  1.00 69.30 281 B 1 
ATOM 3371 C CE1 . HIS B 2 281 ? -1.950  13.460  -18.311  1.00 63.53 281 B 1 
ATOM 3372 N NE2 . HIS B 2 281 ? -2.992  13.058  -17.597  1.00 66.59 281 B 1 
ATOM 3373 N N   . LEU B 2 282 ? -1.615  19.646  -16.917  1.00 91.46 282 B 1 
ATOM 3374 C CA  . LEU B 2 282 ? -1.652  21.086  -17.154  1.00 91.21 282 B 1 
ATOM 3375 C C   . LEU B 2 282 ? -1.463  21.347  -18.639  1.00 91.97 282 B 1 
ATOM 3376 O O   . LEU B 2 282 ? -0.485  20.906  -19.227  1.00 90.50 282 B 1 
ATOM 3377 C CB  . LEU B 2 282 ? -0.560  21.777  -16.319  1.00 89.70 282 B 1 
ATOM 3378 C CG  . LEU B 2 282 ? -1.034  22.125  -14.904  1.00 84.62 282 B 1 
ATOM 3379 C CD1 . LEU B 2 282 ? 0.166   22.379  -13.988  1.00 79.40 282 B 1 
ATOM 3380 C CD2 . LEU B 2 282 ? -1.891  23.389  -14.918  1.00 79.61 282 B 1 
ATOM 3381 N N   . THR B 2 283 ? -2.387  22.102  -19.230  1.00 92.45 283 B 1 
ATOM 3382 C CA  . THR B 2 283 ? -2.358  22.455  -20.644  1.00 92.22 283 B 1 
ATOM 3383 C C   . THR B 2 283 ? -2.098  23.948  -20.799  1.00 91.91 283 B 1 
ATOM 3384 O O   . THR B 2 283 ? -2.835  24.776  -20.269  1.00 89.76 283 B 1 
ATOM 3385 C CB  . THR B 2 283 ? -3.663  22.042  -21.345  1.00 91.32 283 B 1 
ATOM 3386 O OG1 . THR B 2 283 ? -4.003  20.721  -21.021  1.00 79.42 283 B 1 
ATOM 3387 C CG2 . THR B 2 283 ? -3.525  22.119  -22.852  1.00 77.98 283 B 1 
ATOM 3388 N N   . LEU B 2 284 ? -1.045  24.276  -21.540  1.00 91.92 284 B 1 
ATOM 3389 C CA  . LEU B 2 284 ? -0.742  25.625  -21.999  1.00 91.62 284 B 1 
ATOM 3390 C C   . LEU B 2 284 ? -1.185  25.733  -23.465  1.00 92.20 284 B 1 
ATOM 3391 O O   . LEU B 2 284 ? -0.686  24.972  -24.292  1.00 90.95 284 B 1 
ATOM 3392 C CB  . LEU B 2 284 ? 0.765   25.868  -21.816  1.00 90.19 284 B 1 
ATOM 3393 C CG  . LEU B 2 284 ? 1.236   27.257  -22.273  1.00 87.96 284 B 1 
ATOM 3394 C CD1 . LEU B 2 284 ? 0.682   28.357  -21.393  1.00 81.71 284 B 1 
ATOM 3395 C CD2 . LEU B 2 284 ? 2.760   27.332  -22.211  1.00 82.24 284 B 1 
ATOM 3396 N N   . PRO B 2 285 ? -2.102  26.667  -23.823  1.00 92.99 285 B 1 
ATOM 3397 C CA  . PRO B 2 285 ? -2.686  26.708  -25.161  1.00 92.14 285 B 1 
ATOM 3398 C C   . PRO B 2 285 ? -1.663  27.002  -26.261  1.00 92.59 285 B 1 
ATOM 3399 O O   . PRO B 2 285 ? -1.778  26.450  -27.355  1.00 89.29 285 B 1 
ATOM 3400 C CB  . PRO B 2 285 ? -3.783  27.774  -25.090  1.00 90.45 285 B 1 
ATOM 3401 C CG  . PRO B 2 285 ? -3.384  28.643  -23.901  1.00 87.66 285 B 1 
ATOM 3402 C CD  . PRO B 2 285 ? -2.702  27.656  -22.956  1.00 91.08 285 B 1 
ATOM 3403 N N   . GLN B 2 286 ? -0.689  27.855  -25.991  1.00 92.02 286 B 1 
ATOM 3404 C CA  . GLN B 2 286 ? 0.353   28.225  -26.947  1.00 91.82 286 B 1 
ATOM 3405 C C   . GLN B 2 286 ? 1.713   28.340  -26.269  1.00 92.20 286 B 1 
ATOM 3406 O O   . GLN B 2 286 ? 1.856   29.050  -25.278  1.00 89.29 286 B 1 
ATOM 3407 C CB  . GLN B 2 286 ? -0.004  29.542  -27.645  1.00 88.92 286 B 1 
ATOM 3408 C CG  . GLN B 2 286 ? -1.224  29.411  -28.563  1.00 80.58 286 B 1 
ATOM 3409 C CD  . GLN B 2 286 ? -1.568  30.700  -29.301  1.00 80.43 286 B 1 
ATOM 3410 O OE1 . GLN B 2 286 ? -1.019  31.763  -29.073  1.00 71.32 286 B 1 
ATOM 3411 N NE2 . GLN B 2 286 ? -2.516  30.654  -30.208  1.00 68.95 286 B 1 
ATOM 3412 N N   . ALA B 2 287 ? 2.711   27.677  -26.828  1.00 91.77 287 B 1 
ATOM 3413 C CA  . ALA B 2 287 ? 4.093   27.853  -26.441  1.00 91.60 287 B 1 
ATOM 3414 C C   . ALA B 2 287 ? 4.600   29.197  -26.987  1.00 91.70 287 B 1 
ATOM 3415 O O   . ALA B 2 287 ? 4.733   29.371  -28.197  1.00 89.02 287 B 1 
ATOM 3416 C CB  . ALA B 2 287 ? 4.916   26.679  -26.982  1.00 90.53 287 B 1 
ATOM 3417 N N   . LEU B 2 288 ? 4.882   30.152  -26.107  1.00 92.07 288 B 1 
ATOM 3418 C CA  . LEU B 2 288 ? 5.483   31.435  -26.466  1.00 91.60 288 B 1 
ATOM 3419 C C   . LEU B 2 288 ? 6.863   31.567  -25.817  1.00 91.84 288 B 1 
ATOM 3420 O O   . LEU B 2 288 ? 7.067   31.054  -24.710  1.00 90.66 288 B 1 
ATOM 3421 C CB  . LEU B 2 288 ? 4.550   32.589  -26.064  1.00 90.70 288 B 1 
ATOM 3422 C CG  . LEU B 2 288 ? 3.191   32.621  -26.789  1.00 88.74 288 B 1 
ATOM 3423 C CD1 . LEU B 2 288 ? 2.360   33.784  -26.273  1.00 83.63 288 B 1 
ATOM 3424 C CD2 . LEU B 2 288 ? 3.349   32.796  -28.301  1.00 84.06 288 B 1 
ATOM 3425 N N   . PRO B 2 289 ? 7.797   32.316  -26.441  1.00 91.77 289 B 1 
ATOM 3426 C CA  . PRO B 2 289 ? 9.135   32.531  -25.878  1.00 90.60 289 B 1 
ATOM 3427 C C   . PRO B 2 289 ? 9.139   33.107  -24.461  1.00 90.96 289 B 1 
ATOM 3428 O O   . PRO B 2 289 ? 10.021  32.800  -23.665  1.00 88.69 289 B 1 
ATOM 3429 C CB  . PRO B 2 289 ? 9.820   33.494  -26.853  1.00 89.12 289 B 1 
ATOM 3430 C CG  . PRO B 2 289 ? 9.144   33.199  -28.183  1.00 88.26 289 B 1 
ATOM 3431 C CD  . PRO B 2 289 ? 7.708   32.889  -27.776  1.00 91.01 289 B 1 
ATOM 3432 N N   . GLN B 2 290 ? 8.125   33.913  -24.116  1.00 91.69 290 B 1 
ATOM 3433 C CA  . GLN B 2 290 ? 7.962   34.493  -22.780  1.00 90.69 290 B 1 
ATOM 3434 C C   . GLN B 2 290 ? 7.585   33.479  -21.687  1.00 91.04 290 B 1 
ATOM 3435 O O   . GLN B 2 290 ? 7.750   33.781  -20.511  1.00 89.03 290 B 1 
ATOM 3436 C CB  . GLN B 2 290 ? 6.936   35.637  -22.857  1.00 88.98 290 B 1 
ATOM 3437 C CG  . GLN B 2 290 ? 5.494   35.174  -23.126  1.00 81.54 290 B 1 
ATOM 3438 C CD  . GLN B 2 290 ? 4.563   36.330  -23.492  1.00 80.87 290 B 1 
ATOM 3439 O OE1 . GLN B 2 290 ? 4.995   37.348  -24.000  1.00 71.87 290 B 1 
ATOM 3440 N NE2 . GLN B 2 290 ? 3.277   36.208  -23.285  1.00 70.21 290 B 1 
ATOM 3441 N N   . TYR B 2 291 ? 7.076   32.290  -22.065  1.00 91.67 291 B 1 
ATOM 3442 C CA  . TYR B 2 291 ? 6.733   31.214  -21.143  1.00 91.74 291 B 1 
ATOM 3443 C C   . TYR B 2 291 ? 7.854   30.170  -21.008  1.00 92.13 291 B 1 
ATOM 3444 O O   . TYR B 2 291 ? 7.776   29.325  -20.120  1.00 90.15 291 B 1 
ATOM 3445 C CB  . TYR B 2 291 ? 5.425   30.537  -21.587  1.00 91.64 291 B 1 
ATOM 3446 C CG  . TYR B 2 291 ? 4.242   31.461  -21.804  1.00 91.94 291 B 1 
ATOM 3447 C CD1 . TYR B 2 291 ? 4.026   32.590  -20.992  1.00 87.88 291 B 1 
ATOM 3448 C CD2 . TYR B 2 291 ? 3.322   31.164  -22.834  1.00 88.03 291 B 1 
ATOM 3449 C CE1 . TYR B 2 291 ? 2.921   33.431  -21.216  1.00 87.00 291 B 1 
ATOM 3450 C CE2 . TYR B 2 291 ? 2.222   32.000  -23.059  1.00 86.88 291 B 1 
ATOM 3451 C CZ  . TYR B 2 291 ? 2.024   33.140  -22.258  1.00 88.44 291 B 1 
ATOM 3452 O OH  . TYR B 2 291 ? 0.953   33.967  -22.499  1.00 86.73 291 B 1 
ATOM 3453 N N   . ALA B 2 292 ? 8.871   30.223  -21.860  1.00 91.84 292 B 1 
ATOM 3454 C CA  . ALA B 2 292 ? 10.003  29.321  -21.756  1.00 91.95 292 B 1 
ATOM 3455 C C   . ALA B 2 292 ? 10.753  29.550  -20.435  1.00 91.72 292 B 1 
ATOM 3456 O O   . ALA B 2 292 ? 11.013  30.682  -20.035  1.00 88.97 292 B 1 
ATOM 3457 C CB  . ALA B 2 292 ? 10.916  29.514  -22.963  1.00 91.53 292 B 1 
ATOM 3458 N N   . GLY B 2 293 ? 11.082  28.457  -19.760  1.00 92.15 293 B 1 
ATOM 3459 C CA  . GLY B 2 293 ? 11.705  28.516  -18.452  1.00 92.09 293 B 1 
ATOM 3460 C C   . GLY B 2 293 ? 11.565  27.213  -17.681  1.00 92.81 293 B 1 
ATOM 3461 O O   . GLY B 2 293 ? 11.342  26.147  -18.257  1.00 91.27 293 B 1 
ATOM 3462 N N   . SER B 2 294 ? 11.694  27.325  -16.369  1.00 92.81 294 B 1 
ATOM 3463 C CA  . SER B 2 294 ? 11.576  26.209  -15.439  1.00 92.39 294 B 1 
ATOM 3464 C C   . SER B 2 294 ? 10.514  26.478  -14.388  1.00 92.04 294 B 1 
ATOM 3465 O O   . SER B 2 294 ? 10.234  27.614  -14.015  1.00 88.92 294 B 1 
ATOM 3466 C CB  . SER B 2 294 ? 12.931  25.887  -14.803  1.00 90.38 294 B 1 
ATOM 3467 O OG  . SER B 2 294 ? 13.456  27.000  -14.113  1.00 77.31 294 B 1 
ATOM 3468 N N   . GLY B 2 295 ? 9.901   25.412  -13.898  1.00 92.66 295 B 1 
ATOM 3469 C CA  . GLY B 2 295 ? 8.908   25.459  -12.843  1.00 92.09 295 B 1 
ATOM 3470 C C   . GLY B 2 295 ? 9.069   24.308  -11.867  1.00 92.85 295 B 1 
ATOM 3471 O O   . GLY B 2 295 ? 9.687   23.287  -12.170  1.00 91.24 295 B 1 
ATOM 3472 N N   . ASN B 2 296 ? 8.490   24.473  -10.685  1.00 92.14 296 B 1 
ATOM 3473 C CA  . ASN B 2 296 ? 8.459   23.444  -9.665   1.00 91.87 296 B 1 
ATOM 3474 C C   . ASN B 2 296 ? 7.017   23.244  -9.190   1.00 91.85 296 B 1 
ATOM 3475 O O   . ASN B 2 296 ? 6.405   24.145  -8.610   1.00 90.23 296 B 1 
ATOM 3476 C CB  . ASN B 2 296 ? 9.427   23.817  -8.537   1.00 89.85 296 B 1 
ATOM 3477 C CG  . ASN B 2 296 ? 9.705   22.658  -7.595   1.00 81.53 296 B 1 
ATOM 3478 O OD1 . ASN B 2 296 ? 9.117   21.594  -7.660   1.00 71.61 296 B 1 
ATOM 3479 N ND2 . ASN B 2 296 ? 10.627  22.829  -6.677   1.00 71.06 296 B 1 
ATOM 3480 N N   . LEU B 2 297 ? 6.467   22.056  -9.448   1.00 92.53 297 B 1 
ATOM 3481 C CA  . LEU B 2 297 ? 5.195   21.627  -8.897   1.00 92.57 297 B 1 
ATOM 3482 C C   . LEU B 2 297 ? 5.435   21.052  -7.509   1.00 92.48 297 B 1 
ATOM 3483 O O   . LEU B 2 297 ? 6.134   20.048  -7.360   1.00 90.98 297 B 1 
ATOM 3484 C CB  . LEU B 2 297 ? 4.510   20.618  -9.822   1.00 92.32 297 B 1 
ATOM 3485 C CG  . LEU B 2 297 ? 3.081   20.266  -9.349   1.00 92.46 297 B 1 
ATOM 3486 C CD1 . LEU B 2 297 ? 2.101   21.393  -9.658   1.00 86.03 297 B 1 
ATOM 3487 C CD2 . LEU B 2 297 ? 2.578   19.002  -10.038  1.00 85.97 297 B 1 
ATOM 3488 N N   . THR B 2 298 ? 4.791   21.649  -6.510   1.00 92.98 298 B 1 
ATOM 3489 C CA  . THR B 2 298 ? 4.777   21.147  -5.138   1.00 92.40 298 B 1 
ATOM 3490 C C   . THR B 2 298 ? 3.411   20.574  -4.811   1.00 92.12 298 B 1 
ATOM 3491 O O   . THR B 2 298 ? 2.386   21.157  -5.151   1.00 90.28 298 B 1 
ATOM 3492 C CB  . THR B 2 298 ? 5.202   22.218  -4.127   1.00 91.29 298 B 1 
ATOM 3493 O OG1 . THR B 2 298 ? 4.346   23.331  -4.128   1.00 77.58 298 B 1 
ATOM 3494 C CG2 . THR B 2 298 ? 6.605   22.739  -4.406   1.00 77.11 298 B 1 
ATOM 3495 N N   . LEU B 2 299 ? 3.371   19.423  -4.143   1.00 91.72 299 B 1 
ATOM 3496 C CA  . LEU B 2 299 ? 2.147   18.779  -3.675   1.00 90.93 299 B 1 
ATOM 3497 C C   . LEU B 2 299 ? 2.286   18.442  -2.190   1.00 90.59 299 B 1 
ATOM 3498 O O   . LEU B 2 299 ? 3.115   17.625  -1.803   1.00 88.82 299 B 1 
ATOM 3499 C CB  . LEU B 2 299 ? 1.860   17.543  -4.545   1.00 90.07 299 B 1 
ATOM 3500 C CG  . LEU B 2 299 ? 0.586   16.768  -4.166   1.00 88.62 299 B 1 
ATOM 3501 C CD1 . LEU B 2 299 ? -0.679  17.565  -4.468   1.00 83.76 299 B 1 
ATOM 3502 C CD2 . LEU B 2 299 ? 0.521   15.468  -4.966   1.00 83.78 299 B 1 
ATOM 3503 N N   . ALA B 2 300 ? 1.460   19.081  -1.362   1.00 90.93 300 B 1 
ATOM 3504 C CA  . ALA B 2 300 ? 1.334   18.777  0.055    1.00 90.41 300 B 1 
ATOM 3505 C C   . ALA B 2 300 ? 0.152   17.827  0.257    1.00 89.89 300 B 1 
ATOM 3506 O O   . ALA B 2 300 ? -0.955  18.112  -0.186   1.00 87.31 300 B 1 
ATOM 3507 C CB  . ALA B 2 300 ? 1.167   20.090  0.832    1.00 89.17 300 B 1 
ATOM 3508 N N   . LEU B 2 301 ? 0.392   16.698  0.929    1.00 88.69 301 B 1 
ATOM 3509 C CA  . LEU B 2 301 ? -0.649  15.731  1.258    1.00 87.07 301 B 1 
ATOM 3510 C C   . LEU B 2 301 ? -1.137  15.940  2.692    1.00 85.80 301 B 1 
ATOM 3511 O O   . LEU B 2 301 ? -0.344  16.265  3.577    1.00 82.07 301 B 1 
ATOM 3512 C CB  . LEU B 2 301 ? -0.124  14.298  1.046    1.00 85.38 301 B 1 
ATOM 3513 C CG  . LEU B 2 301 ? 0.288   13.985  -0.398   1.00 83.78 301 B 1 
ATOM 3514 C CD1 . LEU B 2 301 ? 0.849   12.567  -0.478   1.00 79.91 301 B 1 
ATOM 3515 C CD2 . LEU B 2 301 ? -0.889  14.095  -1.374   1.00 79.97 301 B 1 
ATOM 3516 N N   . GLU B 2 302 ? -2.434  15.750  2.914    1.00 82.67 302 B 1 
ATOM 3517 C CA  . GLU B 2 302 ? -3.028  15.861  4.242    1.00 80.79 302 B 1 
ATOM 3518 C C   . GLU B 2 302 ? -2.451  14.803  5.191    1.00 78.22 302 B 1 
ATOM 3519 O O   . GLU B 2 302 ? -2.132  13.689  4.792    1.00 70.68 302 B 1 
ATOM 3520 C CB  . GLU B 2 302 ? -4.555  15.774  4.120    1.00 76.71 302 B 1 
ATOM 3521 C CG  . GLU B 2 302 ? -5.261  16.204  5.407    1.00 68.65 302 B 1 
ATOM 3522 C CD  . GLU B 2 302 ? -6.796  16.187  5.279    1.00 62.85 302 B 1 
ATOM 3523 O OE1 . GLU B 2 302 ? -7.459  16.666  6.213    1.00 55.64 302 B 1 
ATOM 3524 O OE2 . GLU B 2 302 ? -7.306  15.694  4.244    1.00 58.52 302 B 1 
ATOM 3525 N N   . ALA B 2 303 ? -2.297  15.185  6.474    1.00 75.54 303 B 1 
ATOM 3526 C CA  . ALA B 2 303 ? -1.712  14.353  7.526    1.00 73.66 303 B 1 
ATOM 3527 C C   . ALA B 2 303 ? -0.279  13.845  7.263    1.00 74.95 303 B 1 
ATOM 3528 O O   . ALA B 2 303 ? 0.204   12.962  7.968    1.00 69.15 303 B 1 
ATOM 3529 C CB  . ALA B 2 303 ? -2.701  13.241  7.907    1.00 67.83 303 B 1 
ATOM 3530 N N   . LYS B 2 304 ? 0.431   14.415  6.290    1.00 77.82 304 B 1 
ATOM 3531 C CA  . LYS B 2 304 ? 1.841   14.125  6.027    1.00 77.57 304 B 1 
ATOM 3532 C C   . LYS B 2 304 ? 2.705   15.364  6.234    1.00 78.08 304 B 1 
ATOM 3533 O O   . LYS B 2 304 ? 2.359   16.469  5.820    1.00 74.72 304 B 1 
ATOM 3534 C CB  . LYS B 2 304 ? 2.030   13.529  4.624    1.00 73.98 304 B 1 
ATOM 3535 C CG  . LYS B 2 304 ? 1.255   12.222  4.380    1.00 72.61 304 B 1 
ATOM 3536 C CD  . LYS B 2 304 ? 1.691   11.089  5.316    1.00 70.62 304 B 1 
ATOM 3537 C CE  . LYS B 2 304 ? 0.832   9.840   5.090    1.00 66.60 304 B 1 
ATOM 3538 N NZ  . LYS B 2 304 ? 1.139   8.784   6.074    1.00 62.74 304 B 1 
ATOM 3539 N N   . THR B 2 305 ? 3.860   15.155  6.845    1.00 77.54 305 B 1 
ATOM 3540 C CA  . THR B 2 305 ? 4.872   16.194  6.985    1.00 74.56 305 B 1 
ATOM 3541 C C   . THR B 2 305 ? 5.737   16.253  5.738    1.00 73.66 305 B 1 
ATOM 3542 O O   . THR B 2 305 ? 6.281   15.244  5.304    1.00 64.32 305 B 1 
ATOM 3543 C CB  . THR B 2 305 ? 5.725   15.973  8.244    1.00 68.99 305 B 1 
ATOM 3544 O OG1 . THR B 2 305 ? 6.198   14.658  8.301    1.00 61.43 305 B 1 
ATOM 3545 C CG2 . THR B 2 305 ? 4.922   16.226  9.511    1.00 59.18 305 B 1 
ATOM 3546 N N   . GLY B 2 306 ? 5.892   17.446  5.173    1.00 79.92 306 B 1 
ATOM 3547 C CA  . GLY B 2 306 ? 6.683   17.657  3.966    1.00 79.76 306 B 1 
ATOM 3548 C C   . GLY B 2 306 ? 5.827   17.794  2.706    1.00 82.50 306 B 1 
ATOM 3549 O O   . GLY B 2 306 ? 4.599   17.822  2.754    1.00 79.61 306 B 1 
ATOM 3550 N N   . LYS B 2 307 ? 6.502   17.950  1.562    1.00 85.55 307 B 1 
ATOM 3551 C CA  . LYS B 2 307 ? 5.879   18.150  0.257    1.00 87.39 307 B 1 
ATOM 3552 C C   . LYS B 2 307 ? 6.593   17.302  -0.790   1.00 87.88 307 B 1 
ATOM 3553 O O   . LYS B 2 307 ? 7.803   17.095  -0.708   1.00 85.72 307 B 1 
ATOM 3554 C CB  . LYS B 2 307 ? 5.914   19.635  -0.148   1.00 85.17 307 B 1 
ATOM 3555 C CG  . LYS B 2 307 ? 5.138   20.560  0.806    1.00 81.59 307 B 1 
ATOM 3556 C CD  . LYS B 2 307 ? 5.173   22.004  0.310    1.00 80.01 307 B 1 
ATOM 3557 C CE  . LYS B 2 307 ? 4.439   22.938  1.271    1.00 71.59 307 B 1 
ATOM 3558 N NZ  . LYS B 2 307 ? 4.490   24.351  0.809    1.00 63.66 307 B 1 
ATOM 3559 N N   . LEU B 2 308 ? 5.845   16.852  -1.781   1.00 89.13 308 B 1 
ATOM 3560 C CA  . LEU B 2 308 ? 6.401   16.256  -2.983   1.00 89.71 308 B 1 
ATOM 3561 C C   . LEU B 2 308 ? 6.793   17.354  -3.964   1.00 90.77 308 B 1 
ATOM 3562 O O   . LEU B 2 308 ? 6.104   18.376  -4.045   1.00 89.32 308 B 1 
ATOM 3563 C CB  . LEU B 2 308 ? 5.392   15.288  -3.612   1.00 87.92 308 B 1 
ATOM 3564 C CG  . LEU B 2 308 ? 4.968   14.130  -2.702   1.00 85.83 308 B 1 
ATOM 3565 C CD1 . LEU B 2 308 ? 3.941   13.257  -3.414   1.00 80.07 308 B 1 
ATOM 3566 C CD2 . LEU B 2 308 ? 6.160   13.251  -2.316   1.00 79.99 308 B 1 
ATOM 3567 N N   . HIS B 2 309 ? 7.858   17.138  -4.714   1.00 90.00 309 B 1 
ATOM 3568 C CA  . HIS B 2 309 ? 8.393   18.080  -5.681   1.00 89.66 309 B 1 
ATOM 3569 C C   . HIS B 2 309 ? 8.616   17.390  -7.024   1.00 89.98 309 B 1 
ATOM 3570 O O   . HIS B 2 309 ? 9.173   16.292  -7.076   1.00 87.98 309 B 1 
ATOM 3571 C CB  . HIS B 2 309 ? 9.694   18.691  -5.147   1.00 87.35 309 B 1 
ATOM 3572 C CG  . HIS B 2 309 ? 9.510   19.457  -3.860   1.00 81.55 309 B 1 
ATOM 3573 N ND1 . HIS B 2 309 ? 9.216   20.796  -3.747   1.00 69.13 309 B 1 
ATOM 3574 C CD2 . HIS B 2 309 ? 9.576   18.966  -2.585   1.00 70.07 309 B 1 
ATOM 3575 C CE1 . HIS B 2 309 ? 9.111   21.102  -2.440   1.00 66.93 309 B 1 
ATOM 3576 N NE2 . HIS B 2 309 ? 9.325   20.016  -1.698   1.00 69.06 309 B 1 
ATOM 3577 N N   . GLN B 2 310 ? 8.205   18.050  -8.113   1.00 91.65 310 B 1 
ATOM 3578 C CA  . GLN B 2 310 ? 8.593   17.692  -9.475   1.00 92.12 310 B 1 
ATOM 3579 C C   . GLN B 2 310 ? 8.989   18.957  -10.228  1.00 92.74 310 B 1 
ATOM 3580 O O   . GLN B 2 310 ? 8.202   19.898  -10.338  1.00 92.03 310 B 1 
ATOM 3581 C CB  . GLN B 2 310 ? 7.465   16.919  -10.174  1.00 91.41 310 B 1 
ATOM 3582 C CG  . GLN B 2 310 ? 7.851   16.549  -11.613  1.00 88.49 310 B 1 
ATOM 3583 C CD  . GLN B 2 310 ? 6.799   15.715  -12.358  1.00 87.19 310 B 1 
ATOM 3584 O OE1 . GLN B 2 310 ? 6.027   14.968  -11.795  1.00 80.43 310 B 1 
ATOM 3585 N NE2 . GLN B 2 310 ? 6.762   15.810  -13.663  1.00 76.74 310 B 1 
ATOM 3586 N N   . GLU B 2 311 ? 10.210  18.956  -10.781  1.00 92.33 311 B 1 
ATOM 3587 C CA  . GLU B 2 311 ? 10.680  20.008  -11.662  1.00 92.78 311 B 1 
ATOM 3588 C C   . GLU B 2 311 ? 10.117  19.826  -13.072  1.00 92.61 311 B 1 
ATOM 3589 O O   . GLU B 2 311 ? 9.993   18.706  -13.578  1.00 90.87 311 B 1 
ATOM 3590 C CB  . GLU B 2 311 ? 12.208  20.026  -11.666  1.00 91.53 311 B 1 
ATOM 3591 C CG  . GLU B 2 311 ? 12.777  21.304  -12.298  1.00 84.67 311 B 1 
ATOM 3592 C CD  . GLU B 2 311 ? 14.284  21.194  -12.565  1.00 80.87 311 B 1 
ATOM 3593 O OE1 . GLU B 2 311 ? 14.731  21.851  -13.533  1.00 72.07 311 B 1 
ATOM 3594 O OE2 . GLU B 2 311 ? 14.957  20.410  -11.872  1.00 74.64 311 B 1 
ATOM 3595 N N   . VAL B 2 312 ? 9.770   20.937  -13.720  1.00 93.25 312 B 1 
ATOM 3596 C CA  . VAL B 2 312 ? 9.243   20.960  -15.082  1.00 93.15 312 B 1 
ATOM 3597 C C   . VAL B 2 312 ? 9.944   22.045  -15.873  1.00 93.50 312 B 1 
ATOM 3598 O O   . VAL B 2 312 ? 10.024  23.186  -15.427  1.00 91.80 312 B 1 
ATOM 3599 C CB  . VAL B 2 312 ? 7.731   21.203  -15.100  1.00 90.96 312 B 1 
ATOM 3600 C CG1 . VAL B 2 312 ? 7.167   20.974  -16.502  1.00 79.50 312 B 1 
ATOM 3601 C CG2 . VAL B 2 312 ? 7.012   20.264  -14.140  1.00 80.64 312 B 1 
ATOM 3602 N N   . ASN B 2 313 ? 10.397  21.707  -17.074  1.00 94.02 313 B 1 
ATOM 3603 C CA  . ASN B 2 313 ? 11.125  22.601  -17.944  1.00 94.00 313 B 1 
ATOM 3604 C C   . ASN B 2 313 ? 10.404  22.717  -19.296  1.00 94.25 313 B 1 
ATOM 3605 O O   . ASN B 2 313 ? 9.981   21.713  -19.867  1.00 92.46 313 B 1 
ATOM 3606 C CB  . ASN B 2 313 ? 12.566  22.074  -18.057  1.00 92.97 313 B 1 
ATOM 3607 C CG  . ASN B 2 313 ? 13.302  22.140  -16.726  1.00 92.15 313 B 1 
ATOM 3608 O OD1 . ASN B 2 313 ? 13.340  23.165  -16.083  1.00 82.76 313 B 1 
ATOM 3609 N ND2 . ASN B 2 313 ? 13.897  21.061  -16.263  1.00 82.54 313 B 1 
ATOM 3610 N N   . LEU B 2 314 ? 10.276  23.933  -19.811  1.00 93.36 314 B 1 
ATOM 3611 C CA  . LEU B 2 314 ? 9.731   24.225  -21.130  1.00 93.81 314 B 1 
ATOM 3612 C C   . LEU B 2 314 ? 10.791  24.911  -21.985  1.00 94.09 314 B 1 
ATOM 3613 O O   . LEU B 2 314 ? 11.248  26.006  -21.657  1.00 92.19 314 B 1 
ATOM 3614 C CB  . LEU B 2 314 ? 8.463   25.082  -20.996  1.00 93.45 314 B 1 
ATOM 3615 C CG  . LEU B 2 314 ? 7.839   25.504  -22.344  1.00 93.77 314 B 1 
ATOM 3616 C CD1 . LEU B 2 314 ? 7.360   24.307  -23.158  1.00 89.51 314 B 1 
ATOM 3617 C CD2 . LEU B 2 314 ? 6.648   26.425  -22.100  1.00 89.55 314 B 1 
ATOM 3618 N N   . VAL B 2 315 ? 11.122  24.291  -23.114  1.00 93.69 315 B 1 
ATOM 3619 C CA  . VAL B 2 315 ? 11.989  24.848  -24.143  1.00 93.39 315 B 1 
ATOM 3620 C C   . VAL B 2 315 ? 11.141  25.179  -25.364  1.00 93.43 315 B 1 
ATOM 3621 O O   . VAL B 2 315 ? 10.417  24.325  -25.873  1.00 92.04 315 B 1 
ATOM 3622 C CB  . VAL B 2 315 ? 13.130  23.872  -24.491  1.00 92.49 315 B 1 
ATOM 3623 C CG1 . VAL B 2 315 ? 14.024  24.427  -25.599  1.00 88.10 315 B 1 
ATOM 3624 C CG2 . VAL B 2 315 ? 14.006  23.608  -23.262  1.00 88.61 315 B 1 
ATOM 3625 N N   . VAL B 2 316 ? 11.217  26.430  -25.824  1.00 93.21 316 B 1 
ATOM 3626 C CA  . VAL B 2 316 ? 10.473  26.928  -26.988  1.00 93.31 316 B 1 
ATOM 3627 C C   . VAL B 2 316 ? 11.453  27.306  -28.085  1.00 93.05 316 B 1 
ATOM 3628 O O   . VAL B 2 316 ? 12.378  28.075  -27.853  1.00 91.50 316 B 1 
ATOM 3629 C CB  . VAL B 2 316 ? 9.559   28.109  -26.617  1.00 92.64 316 B 1 
ATOM 3630 C CG1 . VAL B 2 316 ? 8.730   28.565  -27.821  1.00 87.03 316 B 1 
ATOM 3631 C CG2 . VAL B 2 316 ? 8.581   27.729  -25.498  1.00 88.05 316 B 1 
ATOM 3632 N N   . MET B 2 317 ? 11.231  26.794  -29.292  1.00 92.82 317 B 1 
ATOM 3633 C CA  . MET B 2 317 ? 11.991  27.136  -30.483  1.00 92.62 317 B 1 
ATOM 3634 C C   . MET B 2 317 ? 11.140  27.978  -31.428  1.00 92.40 317 B 1 
ATOM 3635 O O   . MET B 2 317 ? 9.999   27.634  -31.723  1.00 91.19 317 B 1 
ATOM 3636 C CB  . MET B 2 317 ? 12.495  25.867  -31.168  1.00 91.41 317 B 1 
ATOM 3637 C CG  . MET B 2 317 ? 13.449  26.172  -32.337  1.00 89.08 317 B 1 
ATOM 3638 S SD  . MET B 2 317 ? 14.163  24.679  -33.092  1.00 88.16 317 B 1 
ATOM 3639 C CE  . MET B 2 317 ? 12.727  24.055  -33.981  1.00 78.18 317 B 1 
ATOM 3640 N N   . ARG B 2 318 ? 11.712  29.065  -31.941  1.00 92.38 318 B 1 
ATOM 3641 C CA  . ARG B 2 318 ? 11.116  29.940  -32.942  1.00 92.23 318 B 1 
ATOM 3642 C C   . ARG B 2 318 ? 12.038  30.061  -34.135  1.00 91.95 318 B 1 
ATOM 3643 O O   . ARG B 2 318 ? 13.196  30.426  -33.987  1.00 89.77 318 B 1 
ATOM 3644 C CB  . ARG B 2 318 ? 10.828  31.294  -32.279  1.00 90.45 318 B 1 
ATOM 3645 C CG  . ARG B 2 318 ? 10.384  32.352  -33.291  1.00 87.28 318 B 1 
ATOM 3646 C CD  . ARG B 2 318 ? 9.994   33.620  -32.534  1.00 85.78 318 B 1 
ATOM 3647 N NE  . ARG B 2 318 ? 9.882   34.777  -33.429  1.00 77.25 318 B 1 
ATOM 3648 C CZ  . ARG B 2 318 ? 9.356   35.931  -33.083  1.00 72.91 318 B 1 
ATOM 3649 N NH1 . ARG B 2 318 ? 8.835   36.103  -31.901  1.00 67.54 318 B 1 
ATOM 3650 N NH2 . ARG B 2 318 ? 9.358   36.932  -33.923  1.00 61.96 318 B 1 
ATOM 3651 N N   . ALA B 2 319 ? 11.501  29.812  -35.323  1.00 90.96 319 B 1 
ATOM 3652 C CA  . ALA B 2 319 ? 12.202  30.002  -36.567  1.00 89.94 319 B 1 
ATOM 3653 C C   . ALA B 2 319 ? 11.452  31.041  -37.404  1.00 90.22 319 B 1 
ATOM 3654 O O   . ALA B 2 319 ? 10.269  30.886  -37.686  1.00 87.61 319 B 1 
ATOM 3655 C CB  . ALA B 2 319 ? 12.369  28.639  -37.237  1.00 88.00 319 B 1 
ATOM 3656 N N   . THR B 2 320 ? 12.138  32.149  -37.787  1.00 90.16 320 B 1 
ATOM 3657 C CA  . THR B 2 320 ? 11.535  33.278  -38.507  1.00 89.32 320 B 1 
ATOM 3658 C C   . THR B 2 320 ? 12.451  33.770  -39.612  1.00 89.34 320 B 1 
ATOM 3659 O O   . THR B 2 320 ? 13.668  33.804  -39.467  1.00 86.72 320 B 1 
ATOM 3660 C CB  . THR B 2 320 ? 11.180  34.452  -37.580  1.00 87.14 320 B 1 
ATOM 3661 O OG1 . THR B 2 320 ? 12.267  34.833  -36.765  1.00 75.39 320 B 1 
ATOM 3662 C CG2 . THR B 2 320 ? 10.019  34.118  -36.647  1.00 74.77 320 B 1 
ATOM 3663 N N   . GLN B 2 321 ? 11.838  34.205  -40.718  1.00 87.97 321 B 1 
ATOM 3664 C CA  . GLN B 2 321 ? 12.538  34.931  -41.766  1.00 86.46 321 B 1 
ATOM 3665 C C   . GLN B 2 321 ? 12.156  36.410  -41.683  1.00 85.33 321 B 1 
ATOM 3666 O O   . GLN B 2 321 ? 10.997  36.770  -41.882  1.00 81.89 321 B 1 
ATOM 3667 C CB  . GLN B 2 321 ? 12.210  34.312  -43.134  1.00 84.66 321 B 1 
ATOM 3668 C CG  . GLN B 2 321 ? 13.043  34.966  -44.243  1.00 80.51 321 B 1 
ATOM 3669 C CD  . GLN B 2 321 ? 12.699  34.438  -45.639  1.00 78.08 321 B 1 
ATOM 3670 O OE1 . GLN B 2 321 ? 11.882  33.568  -45.829  1.00 71.70 321 B 1 
ATOM 3671 N NE2 . GLN B 2 321 ? 13.310  34.996  -46.666  1.00 68.34 321 B 1 
ATOM 3672 N N   . LEU B 2 322 ? 13.129  37.263  -41.412  1.00 86.26 322 B 1 
ATOM 3673 C CA  . LEU B 2 322 ? 12.986  38.715  -41.404  1.00 84.70 322 B 1 
ATOM 3674 C C   . LEU B 2 322 ? 13.815  39.296  -42.549  1.00 84.33 322 B 1 
ATOM 3675 O O   . LEU B 2 322 ? 15.044  39.306  -42.494  1.00 79.91 322 B 1 
ATOM 3676 C CB  . LEU B 2 322 ? 13.392  39.257  -40.012  1.00 81.82 322 B 1 
ATOM 3677 C CG  . LEU B 2 322 ? 12.171  39.671  -39.168  1.00 72.05 322 B 1 
ATOM 3678 C CD1 . LEU B 2 322 ? 12.314  39.207  -37.727  1.00 64.85 322 B 1 
ATOM 3679 C CD2 . LEU B 2 322 ? 11.993  41.189  -39.181  1.00 64.23 322 B 1 
ATOM 3680 N N   . GLN B 2 323 ? 13.139  39.786  -43.604  1.00 84.35 323 B 1 
ATOM 3681 C CA  . GLN B 2 323 ? 13.758  40.305  -44.831  1.00 83.08 323 B 1 
ATOM 3682 C C   . GLN B 2 323 ? 14.745  39.291  -45.439  1.00 82.57 323 B 1 
ATOM 3683 O O   . GLN B 2 323 ? 14.336  38.233  -45.924  1.00 75.52 323 B 1 
ATOM 3684 C CB  . GLN B 2 323 ? 14.396  41.683  -44.573  1.00 79.35 323 B 1 
ATOM 3685 C CG  . GLN B 2 323 ? 13.422  42.743  -44.062  1.00 72.59 323 B 1 
ATOM 3686 C CD  . GLN B 2 323 ? 14.131  44.092  -43.817  1.00 66.07 323 B 1 
ATOM 3687 O OE1 . GLN B 2 323 ? 15.336  44.219  -43.923  1.00 59.07 323 B 1 
ATOM 3688 N NE2 . GLN B 2 323 ? 13.413  45.126  -43.490  1.00 56.17 323 B 1 
ATOM 3689 N N   . LYS B 2 324 ? 16.035  39.588  -45.381  1.00 84.41 324 B 1 
ATOM 3690 C CA  . LYS B 2 324 ? 17.136  38.776  -45.915  1.00 84.73 324 B 1 
ATOM 3691 C C   . LYS B 2 324 ? 17.826  37.916  -44.846  1.00 86.91 324 B 1 
ATOM 3692 O O   . LYS B 2 324 ? 18.845  37.304  -45.149  1.00 82.31 324 B 1 
ATOM 3693 C CB  . LYS B 2 324 ? 18.147  39.675  -46.626  1.00 80.51 324 B 1 
ATOM 3694 C CG  . LYS B 2 324 ? 17.566  40.356  -47.869  1.00 73.94 324 B 1 
ATOM 3695 C CD  . LYS B 2 324 ? 18.672  41.110  -48.622  1.00 66.65 324 B 1 
ATOM 3696 C CE  . LYS B 2 324 ? 18.112  41.752  -49.886  1.00 58.38 324 B 1 
ATOM 3697 N NZ  . LYS B 2 324 ? 19.177  42.412  -50.672  1.00 50.14 324 B 1 
ATOM 3698 N N   . ASN B 2 325 ? 17.301  37.888  -43.614  1.00 86.74 325 B 1 
ATOM 3699 C CA  . ASN B 2 325 ? 17.883  37.137  -42.507  1.00 86.84 325 B 1 
ATOM 3700 C C   . ASN B 2 325 ? 16.944  36.021  -42.087  1.00 87.80 325 B 1 
ATOM 3701 O O   . ASN B 2 325 ? 15.804  36.271  -41.696  1.00 84.86 325 B 1 
ATOM 3702 C CB  . ASN B 2 325 ? 18.224  38.086  -41.348  1.00 83.68 325 B 1 
ATOM 3703 C CG  . ASN B 2 325 ? 19.338  39.065  -41.681  1.00 74.35 325 B 1 
ATOM 3704 O OD1 . ASN B 2 325 ? 19.993  39.004  -42.698  1.00 64.69 325 B 1 
ATOM 3705 N ND2 . ASN B 2 325 ? 19.590  40.012  -40.804  1.00 64.56 325 B 1 
ATOM 3706 N N   . LEU B 2 326 ? 17.435  34.788  -42.124  1.00 88.04 326 B 1 
ATOM 3707 C CA  . LEU B 2 326 ? 16.784  33.640  -41.527  1.00 88.19 326 B 1 
ATOM 3708 C C   . LEU B 2 326 ? 17.371  33.446  -40.125  1.00 88.65 326 B 1 
ATOM 3709 O O   . LEU B 2 326 ? 18.571  33.225  -39.995  1.00 86.34 326 B 1 
ATOM 3710 C CB  . LEU B 2 326 ? 16.996  32.417  -42.432  1.00 87.01 326 B 1 
ATOM 3711 C CG  . LEU B 2 326 ? 16.339  31.131  -41.914  1.00 84.73 326 B 1 
ATOM 3712 C CD1 . LEU B 2 326 ? 14.816  31.229  -41.951  1.00 77.93 326 B 1 
ATOM 3713 C CD2 . LEU B 2 326 ? 16.760  29.955  -42.793  1.00 78.56 326 B 1 
ATOM 3714 N N   . THR B 2 327 ? 16.527  33.527  -39.094  1.00 90.16 327 B 1 
ATOM 3715 C CA  . THR B 2 327 ? 16.930  33.365  -37.701  1.00 89.61 327 B 1 
ATOM 3716 C C   . THR B 2 327 ? 16.200  32.192  -37.080  1.00 89.87 327 B 1 
ATOM 3717 O O   . THR B 2 327 ? 15.002  32.006  -37.301  1.00 87.82 327 B 1 
ATOM 3718 C CB  . THR B 2 327 ? 16.686  34.642  -36.875  1.00 87.88 327 B 1 
ATOM 3719 O OG1 . THR B 2 327 ? 15.338  35.046  -36.940  1.00 74.63 327 B 1 
ATOM 3720 C CG2 . THR B 2 327 ? 17.531  35.810  -37.379  1.00 74.22 327 B 1 
ATOM 3721 N N   . CYS B 2 328 ? 16.915  31.399  -36.289  1.00 89.90 328 B 1 
ATOM 3722 C CA  . CYS B 2 328 ? 16.332  30.378  -35.426  1.00 89.58 328 B 1 
ATOM 3723 C C   . CYS B 2 328 ? 16.825  30.599  -34.005  1.00 90.35 328 B 1 
ATOM 3724 O O   . CYS B 2 328 ? 18.030  30.688  -33.763  1.00 88.07 328 B 1 
ATOM 3725 C CB  . CYS B 2 328 ? 16.668  28.993  -35.966  1.00 87.61 328 B 1 
ATOM 3726 S SG  . CYS B 2 328 ? 15.697  27.693  -35.173  1.00 81.20 328 B 1 
ATOM 3727 N N   . GLU B 2 329 ? 15.878  30.717  -33.062  1.00 91.16 329 B 1 
ATOM 3728 C CA  . GLU B 2 329 ? 16.137  31.052  -31.671  1.00 91.20 329 B 1 
ATOM 3729 C C   . GLU B 2 329 ? 15.488  30.014  -30.753  1.00 91.75 329 B 1 
ATOM 3730 O O   . GLU B 2 329 ? 14.397  29.502  -31.039  1.00 90.10 329 B 1 
ATOM 3731 C CB  . GLU B 2 329 ? 15.627  32.460  -31.345  1.00 88.90 329 B 1 
ATOM 3732 C CG  . GLU B 2 329 ? 16.302  33.572  -32.160  1.00 80.48 329 B 1 
ATOM 3733 C CD  . GLU B 2 329 ? 15.763  34.983  -31.824  1.00 80.40 329 B 1 
ATOM 3734 O OE1 . GLU B 2 329 ? 16.471  35.965  -32.121  1.00 71.38 329 B 1 
ATOM 3735 O OE2 . GLU B 2 329 ? 14.632  35.092  -31.293  1.00 73.14 329 B 1 
ATOM 3736 N N   . VAL B 2 330 ? 16.147  29.706  -29.645  1.00 91.69 330 B 1 
ATOM 3737 C CA  . VAL B 2 330 ? 15.670  28.790  -28.614  1.00 91.78 330 B 1 
ATOM 3738 C C   . VAL B 2 330 ? 15.700  29.493  -27.267  1.00 91.43 330 B 1 
ATOM 3739 O O   . VAL B 2 330 ? 16.710  30.102  -26.890  1.00 88.58 330 B 1 
ATOM 3740 C CB  . VAL B 2 330 ? 16.490  27.493  -28.583  1.00 90.12 330 B 1 
ATOM 3741 C CG1 . VAL B 2 330 ? 16.034  26.559  -27.459  1.00 80.59 330 B 1 
ATOM 3742 C CG2 . VAL B 2 330 ? 16.325  26.722  -29.893  1.00 81.08 330 B 1 
ATOM 3743 N N   . TRP B 2 331 ? 14.600  29.382  -26.533  1.00 93.05 331 B 1 
ATOM 3744 C CA  . TRP B 2 331 ? 14.471  29.881  -25.171  1.00 92.39 331 B 1 
ATOM 3745 C C   . TRP B 2 331 ? 14.151  28.752  -24.202  1.00 92.49 331 B 1 
ATOM 3746 O O   . TRP B 2 331 ? 13.571  27.735  -24.573  1.00 89.00 331 B 1 
ATOM 3747 C CB  . TRP B 2 331 ? 13.404  30.965  -25.097  1.00 90.94 331 B 1 
ATOM 3748 C CG  . TRP B 2 331 ? 13.688  32.157  -25.943  1.00 89.92 331 B 1 
ATOM 3749 C CD1 . TRP B 2 331 ? 14.444  33.218  -25.600  1.00 80.62 331 B 1 
ATOM 3750 C CD2 . TRP B 2 331 ? 13.214  32.411  -27.293  1.00 85.36 331 B 1 
ATOM 3751 N NE1 . TRP B 2 331 ? 14.457  34.133  -26.637  1.00 78.84 331 B 1 
ATOM 3752 C CE2 . TRP B 2 331 ? 13.699  33.694  -27.690  1.00 82.86 331 B 1 
ATOM 3753 C CE3 . TRP B 2 331 ? 12.405  31.704  -28.192  1.00 77.22 331 B 1 
ATOM 3754 C CZ2 . TRP B 2 331 ? 13.367  34.259  -28.936  1.00 79.51 331 B 1 
ATOM 3755 C CZ3 . TRP B 2 331 ? 12.085  32.267  -29.439  1.00 69.58 331 B 1 
ATOM 3756 C CH2 . TRP B 2 331 ? 12.555  33.523  -29.798  1.00 72.13 331 B 1 
ATOM 3757 N N   . GLY B 2 332 ? 14.520  28.961  -22.940  1.00 91.40 332 B 1 
ATOM 3758 C CA  . GLY B 2 332 ? 14.346  27.996  -21.861  1.00 91.14 332 B 1 
ATOM 3759 C C   . GLY B 2 332 ? 15.659  27.337  -21.419  1.00 91.32 332 B 1 
ATOM 3760 O O   . GLY B 2 332 ? 16.732  27.661  -21.938  1.00 87.59 332 B 1 
ATOM 3761 N N   . PRO B 2 333 ? 15.573  26.433  -20.438  1.00 91.69 333 B 1 
ATOM 3762 C CA  . PRO B 2 333 ? 16.746  25.758  -19.906  1.00 89.90 333 B 1 
ATOM 3763 C C   . PRO B 2 333 ? 17.299  24.773  -20.931  1.00 88.33 333 B 1 
ATOM 3764 O O   . PRO B 2 333 ? 16.699  23.741  -21.232  1.00 81.08 333 B 1 
ATOM 3765 C CB  . PRO B 2 333 ? 16.254  25.079  -18.618  1.00 87.69 333 B 1 
ATOM 3766 C CG  . PRO B 2 333 ? 14.777  24.822  -18.895  1.00 86.90 333 B 1 
ATOM 3767 C CD  . PRO B 2 333 ? 14.365  26.007  -19.766  1.00 90.67 333 B 1 
ATOM 3768 N N   . THR B 2 334 ? 18.452  25.091  -21.487  1.00 88.13 334 B 1 
ATOM 3769 C CA  . THR B 2 334 ? 19.131  24.243  -22.469  1.00 85.81 334 B 1 
ATOM 3770 C C   . THR B 2 334 ? 20.388  23.642  -21.868  1.00 86.13 334 B 1 
ATOM 3771 O O   . THR B 2 334 ? 21.171  24.330  -21.214  1.00 81.59 334 B 1 
ATOM 3772 C CB  . THR B 2 334 ? 19.443  25.000  -23.767  1.00 81.99 334 B 1 
ATOM 3773 O OG1 . THR B 2 334 ? 20.204  26.161  -23.511  1.00 75.94 334 B 1 
ATOM 3774 C CG2 . THR B 2 334 ? 18.178  25.420  -24.496  1.00 74.01 334 B 1 
ATOM 3775 N N   . SER B 2 335 ? 20.604  22.353  -22.117  1.00 85.76 335 B 1 
ATOM 3776 C CA  . SER B 2 335 ? 21.870  21.698  -21.807  1.00 84.71 335 B 1 
ATOM 3777 C C   . SER B 2 335 ? 22.992  22.276  -22.687  1.00 85.85 335 B 1 
ATOM 3778 O O   . SER B 2 335 ? 22.761  22.514  -23.874  1.00 82.88 335 B 1 
ATOM 3779 C CB  . SER B 2 335 ? 21.727  20.194  -22.047  1.00 80.21 335 B 1 
ATOM 3780 O OG  . SER B 2 335 ? 22.973  19.517  -21.982  1.00 72.20 335 B 1 
ATOM 3781 N N   . PRO B 2 336 ? 24.231  22.433  -22.183  1.00 85.00 336 B 1 
ATOM 3782 C CA  . PRO B 2 336 ? 25.370  22.864  -23.000  1.00 84.26 336 B 1 
ATOM 3783 C C   . PRO B 2 336 ? 25.723  21.888  -24.136  1.00 85.33 336 B 1 
ATOM 3784 O O   . PRO B 2 336 ? 26.535  22.207  -25.007  1.00 81.62 336 B 1 
ATOM 3785 C CB  . PRO B 2 336 ? 26.519  23.027  -22.007  1.00 82.12 336 B 1 
ATOM 3786 C CG  . PRO B 2 336 ? 26.154  22.083  -20.865  1.00 79.83 336 B 1 
ATOM 3787 C CD  . PRO B 2 336 ? 24.633  22.173  -20.822  1.00 82.30 336 B 1 
ATOM 3788 N N   . LYS B 2 337 ? 25.138  20.694  -24.148  1.00 85.51 337 B 1 
ATOM 3789 C CA  . LYS B 2 337 ? 25.303  19.707  -25.222  1.00 85.29 337 B 1 
ATOM 3790 C C   . LYS B 2 337 ? 24.339  19.927  -26.393  1.00 86.22 337 B 1 
ATOM 3791 O O   . LYS B 2 337 ? 24.544  19.321  -27.438  1.00 81.93 337 B 1 
ATOM 3792 C CB  . LYS B 2 337 ? 25.120  18.288  -24.661  1.00 81.77 337 B 1 
ATOM 3793 C CG  . LYS B 2 337 ? 26.180  17.921  -23.612  1.00 75.59 337 B 1 
ATOM 3794 C CD  . LYS B 2 337 ? 25.961  16.480  -23.163  1.00 69.55 337 B 1 
ATOM 3795 C CE  . LYS B 2 337 ? 26.995  16.060  -22.115  1.00 61.47 337 B 1 
ATOM 3796 N NZ  . LYS B 2 337 ? 26.761  14.667  -21.676  1.00 53.77 337 B 1 
ATOM 3797 N N   . LEU B 2 338 ? 23.313  20.775  -26.230  1.00 87.52 338 B 1 
ATOM 3798 C CA  . LEU B 2 338 ? 22.347  21.057  -27.277  1.00 87.03 338 B 1 
ATOM 3799 C C   . LEU B 2 338 ? 23.023  21.804  -28.428  1.00 88.46 338 B 1 
ATOM 3800 O O   . LEU B 2 338 ? 23.767  22.764  -28.228  1.00 86.86 338 B 1 
ATOM 3801 C CB  . LEU B 2 338 ? 21.154  21.851  -26.722  1.00 83.56 338 B 1 
ATOM 3802 C CG  . LEU B 2 338 ? 20.215  20.978  -25.870  1.00 75.87 338 B 1 
ATOM 3803 C CD1 . LEU B 2 338 ? 19.250  21.844  -25.066  1.00 69.22 338 B 1 
ATOM 3804 C CD2 . LEU B 2 338 ? 19.367  20.060  -26.734  1.00 68.93 338 B 1 
ATOM 3805 N N   . MET B 2 339 ? 22.735  21.367  -29.654  1.00 89.49 339 B 1 
ATOM 3806 C CA  . MET B 2 339 ? 23.220  21.958  -30.888  1.00 89.87 339 B 1 
ATOM 3807 C C   . MET B 2 339 ? 22.030  22.449  -31.709  1.00 90.67 339 B 1 
ATOM 3808 O O   . MET B 2 339 ? 21.089  21.699  -31.971  1.00 88.73 339 B 1 
ATOM 3809 C CB  . MET B 2 339 ? 24.069  20.929  -31.646  1.00 87.63 339 B 1 
ATOM 3810 C CG  . MET B 2 339 ? 24.766  21.547  -32.856  1.00 77.64 339 B 1 
ATOM 3811 S SD  . MET B 2 339 ? 25.868  20.421  -33.775  1.00 74.05 339 B 1 
ATOM 3812 C CE  . MET B 2 339 ? 27.175  20.141  -32.576  1.00 62.33 339 B 1 
ATOM 3813 N N   . LEU B 2 340 ? 22.090  23.715  -32.114  1.00 89.22 340 B 1 
ATOM 3814 C CA  . LEU B 2 340 ? 21.123  24.334  -33.014  1.00 89.69 340 B 1 
ATOM 3815 C C   . LEU B 2 340 ? 21.743  24.452  -34.408  1.00 89.95 340 B 1 
ATOM 3816 O O   . LEU B 2 340 ? 22.825  25.007  -34.567  1.00 87.74 340 B 1 
ATOM 3817 C CB  . LEU B 2 340 ? 20.710  25.694  -32.420  1.00 88.59 340 B 1 
ATOM 3818 C CG  . LEU B 2 340 ? 19.459  26.296  -33.078  1.00 87.61 340 B 1 
ATOM 3819 C CD1 . LEU B 2 340 ? 18.202  25.487  -32.762  1.00 81.27 340 B 1 
ATOM 3820 C CD2 . LEU B 2 340 ? 19.240  27.712  -32.543  1.00 81.90 340 B 1 
ATOM 3821 N N   . SER B 2 341 ? 21.057  23.912  -35.417  1.00 90.07 341 B 1 
ATOM 3822 C CA  . SER B 2 341 ? 21.550  23.906  -36.790  1.00 89.26 341 B 1 
ATOM 3823 C C   . SER B 2 341 ? 20.493  24.384  -37.785  1.00 89.36 341 B 1 
ATOM 3824 O O   . SER B 2 341 ? 19.312  24.093  -37.646  1.00 87.26 341 B 1 
ATOM 3825 C CB  . SER B 2 341 ? 22.109  22.529  -37.158  1.00 87.12 341 B 1 
ATOM 3826 O OG  . SER B 2 341 ? 21.122  21.518  -37.106  1.00 73.71 341 B 1 
ATOM 3827 N N   . LEU B 2 342 ? 20.931  25.135  -38.801  1.00 89.08 342 B 1 
ATOM 3828 C CA  . LEU B 2 342 ? 20.146  25.548  -39.958  1.00 88.41 342 B 1 
ATOM 3829 C C   . LEU B 2 342 ? 20.702  24.871  -41.197  1.00 88.09 342 B 1 
ATOM 3830 O O   . LEU B 2 342 ? 21.873  25.054  -41.543  1.00 85.74 342 B 1 
ATOM 3831 C CB  . LEU B 2 342 ? 20.163  27.080  -40.088  1.00 87.49 342 B 1 
ATOM 3832 C CG  . LEU B 2 342 ? 19.125  27.788  -39.205  1.00 84.87 342 B 1 
ATOM 3833 C CD1 . LEU B 2 342 ? 19.425  29.286  -39.130  1.00 79.19 342 B 1 
ATOM 3834 C CD2 . LEU B 2 342 ? 17.709  27.628  -39.773  1.00 81.81 342 B 1 
ATOM 3835 N N   . LYS B 2 343 ? 19.868  24.110  -41.893  1.00 89.19 343 B 1 
ATOM 3836 C CA  . LYS B 2 343 ? 20.227  23.439  -43.139  1.00 88.50 343 B 1 
ATOM 3837 C C   . LYS B 2 343 ? 19.157  23.653  -44.200  1.00 88.34 343 B 1 
ATOM 3838 O O   . LYS B 2 343 ? 17.977  23.768  -43.888  1.00 86.18 343 B 1 
ATOM 3839 C CB  . LYS B 2 343 ? 20.538  21.948  -42.895  1.00 85.04 343 B 1 
ATOM 3840 C CG  . LYS B 2 343 ? 19.323  21.103  -42.495  1.00 77.14 343 B 1 
ATOM 3841 C CD  . LYS B 2 343 ? 19.670  19.608  -42.451  1.00 77.10 343 B 1 
ATOM 3842 C CE  . LYS B 2 343 ? 18.398  18.791  -42.319  1.00 67.48 343 B 1 
ATOM 3843 N NZ  . LYS B 2 343 ? 18.618  17.342  -42.549  1.00 62.22 343 B 1 
ATOM 3844 N N   . LEU B 2 344 ? 19.583  23.720  -45.459  1.00 87.00 344 B 1 
ATOM 3845 C CA  . LEU B 2 344 ? 18.669  23.587  -46.581  1.00 85.56 344 B 1 
ATOM 3846 C C   . LEU B 2 344 ? 18.281  22.110  -46.730  1.00 84.80 344 B 1 
ATOM 3847 O O   . LEU B 2 344 ? 19.073  21.224  -46.414  1.00 79.06 344 B 1 
ATOM 3848 C CB  . LEU B 2 344 ? 19.340  24.142  -47.849  1.00 82.39 344 B 1 
ATOM 3849 C CG  . LEU B 2 344 ? 18.321  24.697  -48.865  1.00 78.96 344 B 1 
ATOM 3850 C CD1 . LEU B 2 344 ? 17.912  26.119  -48.519  1.00 70.86 344 B 1 
ATOM 3851 C CD2 . LEU B 2 344 ? 18.924  24.745  -50.263  1.00 72.76 344 B 1 
ATOM 3852 N N   . GLU B 2 345 ? 17.075  21.851  -47.207  1.00 84.08 345 B 1 
ATOM 3853 C CA  . GLU B 2 345 ? 16.644  20.494  -47.513  1.00 81.74 345 B 1 
ATOM 3854 C C   . GLU B 2 345 ? 17.615  19.824  -48.502  1.00 80.89 345 B 1 
ATOM 3855 O O   . GLU B 2 345 ? 18.092  20.449  -49.451  1.00 73.47 345 B 1 
ATOM 3856 C CB  . GLU B 2 345 ? 15.212  20.534  -48.047  1.00 76.81 345 B 1 
ATOM 3857 C CG  . GLU B 2 345 ? 14.549  19.153  -48.076  1.00 68.38 345 B 1 
ATOM 3858 C CD  . GLU B 2 345 ? 13.083  19.213  -48.521  1.00 63.37 345 B 1 
ATOM 3859 O OE1 . GLU B 2 345 ? 12.392  18.189  -48.322  1.00 57.37 345 B 1 
ATOM 3860 O OE2 . GLU B 2 345 ? 12.656  20.258  -49.047  1.00 59.76 345 B 1 
ATOM 3861 N N   . ASN B 2 346 ? 17.944  18.559  -48.248  1.00 80.81 346 B 1 
ATOM 3862 C CA  . ASN B 2 346 ? 18.892  17.760  -49.037  1.00 80.04 346 B 1 
ATOM 3863 C C   . ASN B 2 346 ? 20.326  18.316  -49.138  1.00 80.35 346 B 1 
ATOM 3864 O O   . ASN B 2 346 ? 21.114  17.816  -49.942  1.00 74.44 346 B 1 
ATOM 3865 C CB  . ASN B 2 346 ? 18.280  17.416  -50.401  1.00 75.06 346 B 1 
ATOM 3866 C CG  . ASN B 2 346 ? 16.945  16.700  -50.273  1.00 68.42 346 B 1 
ATOM 3867 O OD1 . ASN B 2 346 ? 16.686  16.006  -49.310  1.00 59.90 346 B 1 
ATOM 3868 N ND2 . ASN B 2 346 ? 16.067  16.860  -51.236  1.00 59.15 346 B 1 
ATOM 3869 N N   . LYS B 2 347 ? 20.697  19.315  -48.324  1.00 82.04 347 B 1 
ATOM 3870 C CA  . LYS B 2 347 ? 22.070  19.820  -48.230  1.00 81.71 347 B 1 
ATOM 3871 C C   . LYS B 2 347 ? 22.614  19.651  -46.813  1.00 81.66 347 B 1 
ATOM 3872 O O   . LYS B 2 347 ? 21.876  19.412  -45.859  1.00 75.15 347 B 1 
ATOM 3873 C CB  . LYS B 2 347 ? 22.151  21.282  -48.713  1.00 77.08 347 B 1 
ATOM 3874 C CG  . LYS B 2 347 ? 21.871  21.444  -50.216  1.00 73.29 347 B 1 
ATOM 3875 C CD  . LYS B 2 347 ? 22.178  22.885  -50.674  1.00 67.89 347 B 1 
ATOM 3876 C CE  . LYS B 2 347 ? 21.899  23.100  -52.155  1.00 60.90 347 B 1 
ATOM 3877 N NZ  . LYS B 2 347 ? 22.167  24.500  -52.573  1.00 54.35 347 B 1 
ATOM 3878 N N   . GLU B 2 348 ? 23.934  19.806  -46.703  1.00 79.85 348 B 1 
ATOM 3879 C CA  . GLU B 2 348 ? 24.591  19.846  -45.399  1.00 80.81 348 B 1 
ATOM 3880 C C   . GLU B 2 348 ? 24.185  21.092  -44.597  1.00 80.57 348 B 1 
ATOM 3881 O O   . GLU B 2 348 ? 23.704  22.091  -45.130  1.00 74.75 348 B 1 
ATOM 3882 C CB  . GLU B 2 348 ? 26.114  19.770  -45.561  1.00 75.26 348 B 1 
ATOM 3883 C CG  . GLU B 2 348 ? 26.558  18.415  -46.128  1.00 64.68 348 B 1 
ATOM 3884 C CD  . GLU B 2 348 ? 28.085  18.255  -46.159  1.00 57.88 348 B 1 
ATOM 3885 O OE1 . GLU B 2 348 ? 28.527  17.105  -46.415  1.00 49.35 348 B 1 
ATOM 3886 O OE2 . GLU B 2 348 ? 28.795  19.251  -45.923  1.00 52.56 348 B 1 
ATOM 3887 N N   . ALA B 2 349 ? 24.396  21.019  -43.288  1.00 78.00 349 B 1 
ATOM 3888 C CA  . ALA B 2 349 ? 24.099  22.130  -42.402  1.00 76.69 349 B 1 
ATOM 3889 C C   . ALA B 2 349 ? 25.006  23.328  -42.708  1.00 78.87 349 B 1 
ATOM 3890 O O   . ALA B 2 349 ? 26.222  23.243  -42.572  1.00 73.94 349 B 1 
ATOM 3891 C CB  . ALA B 2 349 ? 24.235  21.655  -40.950  1.00 70.93 349 B 1 
ATOM 3892 N N   . LYS B 2 350 ? 24.385  24.467  -43.043  1.00 81.03 350 B 1 
ATOM 3893 C CA  . LYS B 2 350 ? 25.117  25.703  -43.344  1.00 81.40 350 B 1 
ATOM 3894 C C   . LYS B 2 350 ? 25.702  26.327  -42.073  1.00 83.87 350 B 1 
ATOM 3895 O O   . LYS B 2 350 ? 26.793  26.890  -42.100  1.00 79.64 350 B 1 
ATOM 3896 C CB  . LYS B 2 350 ? 24.180  26.660  -44.094  1.00 77.00 350 B 1 
ATOM 3897 C CG  . LYS B 2 350 ? 24.930  27.845  -44.731  1.00 70.85 350 B 1 
ATOM 3898 C CD  . LYS B 2 350 ? 24.014  28.605  -45.694  1.00 66.18 350 B 1 
ATOM 3899 C CE  . LYS B 2 350 ? 24.761  29.687  -46.460  1.00 58.04 350 B 1 
ATOM 3900 N NZ  . LYS B 2 350 ? 23.970  30.205  -47.615  1.00 51.43 350 B 1 
ATOM 3901 N N   . VAL B 2 351 ? 24.968  26.227  -40.970  1.00 82.83 351 B 1 
ATOM 3902 C CA  . VAL B 2 351 ? 25.391  26.688  -39.642  1.00 83.47 351 B 1 
ATOM 3903 C C   . VAL B 2 351 ? 25.003  25.637  -38.613  1.00 84.27 351 B 1 
ATOM 3904 O O   . VAL B 2 351 ? 23.866  25.163  -38.607  1.00 81.01 351 B 1 
ATOM 3905 C CB  . VAL B 2 351 ? 24.778  28.058  -39.290  1.00 80.93 351 B 1 
ATOM 3906 C CG1 . VAL B 2 351 ? 25.254  28.558  -37.924  1.00 69.21 351 B 1 
ATOM 3907 C CG2 . VAL B 2 351 ? 25.176  29.131  -40.312  1.00 70.88 351 B 1 
ATOM 3908 N N   . SER B 2 352 ? 25.944  25.286  -37.728  1.00 86.53 352 B 1 
ATOM 3909 C CA  . SER B 2 352 ? 25.706  24.417  -36.575  1.00 85.34 352 B 1 
ATOM 3910 C C   . SER B 2 352 ? 26.518  24.947  -35.397  1.00 85.44 352 B 1 
ATOM 3911 O O   . SER B 2 352 ? 27.743  25.000  -35.461  1.00 81.63 352 B 1 
ATOM 3912 C CB  . SER B 2 352 ? 26.096  22.969  -36.867  1.00 82.35 352 B 1 
ATOM 3913 O OG  . SER B 2 352 ? 25.225  22.421  -37.823  1.00 72.97 352 B 1 
ATOM 3914 N N   . LYS B 2 353 ? 25.822  25.360  -34.327  1.00 86.69 353 B 1 
ATOM 3915 C CA  . LYS B 2 353 ? 26.456  25.945  -33.147  1.00 86.30 353 B 1 
ATOM 3916 C C   . LYS B 2 353 ? 25.790  25.456  -31.858  1.00 86.68 353 B 1 
ATOM 3917 O O   . LYS B 2 353 ? 24.612  25.120  -31.844  1.00 84.28 353 B 1 
ATOM 3918 C CB  . LYS B 2 353 ? 26.393  27.476  -33.220  1.00 83.60 353 B 1 
ATOM 3919 C CG  . LYS B 2 353 ? 27.248  28.114  -34.329  1.00 78.98 353 B 1 
ATOM 3920 C CD  . LYS B 2 353 ? 27.156  29.630  -34.123  1.00 74.78 353 B 1 
ATOM 3921 C CE  . LYS B 2 353 ? 28.062  30.517  -34.928  1.00 66.20 353 B 1 
ATOM 3922 N NZ  . LYS B 2 353 ? 27.999  31.876  -34.319  1.00 57.64 353 B 1 
ATOM 3923 N N   . ARG B 2 354 ? 26.533  25.506  -30.775  1.00 88.74 354 B 1 
ATOM 3924 C CA  . ARG B 2 354 ? 26.036  25.270  -29.415  1.00 87.97 354 B 1 
ATOM 3925 C C   . ARG B 2 354 ? 25.576  26.583  -28.767  1.00 87.75 354 B 1 
ATOM 3926 O O   . ARG B 2 354 ? 25.990  26.921  -27.656  1.00 83.13 354 B 1 
ATOM 3927 C CB  . ARG B 2 354 ? 27.084  24.538  -28.570  1.00 86.86 354 B 1 
ATOM 3928 C CG  . ARG B 2 354 ? 27.370  23.130  -29.096  1.00 82.84 354 B 1 
ATOM 3929 C CD  . ARG B 2 354 ? 28.359  22.432  -28.157  1.00 78.64 354 B 1 
ATOM 3930 N NE  . ARG B 2 354 ? 28.685  21.084  -28.624  1.00 71.31 354 B 1 
ATOM 3931 C CZ  . ARG B 2 354 ? 29.572  20.261  -28.076  1.00 63.74 354 B 1 
ATOM 3932 N NH1 . ARG B 2 354 ? 30.251  20.620  -27.029  1.00 58.34 354 B 1 
ATOM 3933 N NH2 . ARG B 2 354 ? 29.770  19.088  -28.580  1.00 56.70 354 B 1 
ATOM 3934 N N   . GLU B 2 355 ? 24.776  27.329  -29.478  1.00 85.89 355 B 1 
ATOM 3935 C CA  . GLU B 2 355 ? 24.253  28.621  -29.064  1.00 85.84 355 B 1 
ATOM 3936 C C   . GLU B 2 355 ? 22.720  28.592  -29.103  1.00 86.51 355 B 1 
ATOM 3937 O O   . GLU B 2 355 ? 22.117  27.782  -29.810  1.00 83.19 355 B 1 
ATOM 3938 C CB  . GLU B 2 355 ? 24.822  29.744  -29.967  1.00 82.67 355 B 1 
ATOM 3939 C CG  . GLU B 2 355 ? 26.318  30.026  -29.723  1.00 77.68 355 B 1 
ATOM 3940 C CD  . GLU B 2 355 ? 26.948  31.014  -30.740  1.00 72.56 355 B 1 
ATOM 3941 O OE1 . GLU B 2 355 ? 28.189  31.103  -30.795  1.00 63.86 355 B 1 
ATOM 3942 O OE2 . GLU B 2 355 ? 26.239  31.619  -31.559  1.00 65.87 355 B 1 
ATOM 3943 N N   . LYS B 2 356 ? 22.063  29.481  -28.340  1.00 86.91 356 B 1 
ATOM 3944 C CA  . LYS B 2 356 ? 20.599  29.608  -28.323  1.00 87.44 356 B 1 
ATOM 3945 C C   . LYS B 2 356 ? 20.025  30.352  -29.541  1.00 87.95 356 B 1 
ATOM 3946 O O   . LYS B 2 356 ? 18.816  30.392  -29.704  1.00 84.21 356 B 1 
ATOM 3947 C CB  . LYS B 2 356 ? 20.132  30.275  -27.020  1.00 85.28 356 B 1 
ATOM 3948 C CG  . LYS B 2 356 ? 20.330  29.391  -25.777  1.00 86.14 356 B 1 
ATOM 3949 C CD  . LYS B 2 356 ? 19.580  30.014  -24.586  1.00 83.27 356 B 1 
ATOM 3950 C CE  . LYS B 2 356 ? 19.587  29.101  -23.364  1.00 78.00 356 B 1 
ATOM 3951 N NZ  . LYS B 2 356 ? 18.649  29.584  -22.331  1.00 71.11 356 B 1 
ATOM 3952 N N   . ALA B 2 357 ? 20.882  30.963  -30.371  1.00 88.50 357 B 1 
ATOM 3953 C CA  . ALA B 2 357 ? 20.475  31.671  -31.571  1.00 88.64 357 B 1 
ATOM 3954 C C   . ALA B 2 357 ? 21.464  31.401  -32.711  1.00 89.01 357 B 1 
ATOM 3955 O O   . ALA B 2 357 ? 22.681  31.486  -32.534  1.00 85.84 357 B 1 
ATOM 3956 C CB  . ALA B 2 357 ? 20.358  33.169  -31.263  1.00 86.31 357 B 1 
ATOM 3957 N N   . VAL B 2 358 ? 20.919  31.108  -33.898  1.00 89.22 358 B 1 
ATOM 3958 C CA  . VAL B 2 358 ? 21.681  30.989  -35.140  1.00 88.97 358 B 1 
ATOM 3959 C C   . VAL B 2 358 ? 20.981  31.779  -36.235  1.00 89.05 358 B 1 
ATOM 3960 O O   . VAL B 2 358 ? 19.758  31.877  -36.273  1.00 86.51 358 B 1 
ATOM 3961 C CB  . VAL B 2 358 ? 21.916  29.530  -35.575  1.00 87.14 358 B 1 
ATOM 3962 C CG1 . VAL B 2 358 ? 22.823  28.801  -34.578  1.00 77.05 358 B 1 
ATOM 3963 C CG2 . VAL B 2 358 ? 20.632  28.731  -35.754  1.00 78.55 358 B 1 
ATOM 3964 N N   . TRP B 2 359 ? 21.766  32.345  -37.159  1.00 89.98 359 B 1 
ATOM 3965 C CA  . TRP B 2 359 ? 21.247  33.116  -38.275  1.00 88.71 359 B 1 
ATOM 3966 C C   . TRP B 2 359 ? 22.010  32.816  -39.562  1.00 88.94 359 B 1 
ATOM 3967 O O   . TRP B 2 359 ? 23.194  32.484  -39.557  1.00 85.82 359 B 1 
ATOM 3968 C CB  . TRP B 2 359 ? 21.257  34.615  -37.943  1.00 85.08 359 B 1 
ATOM 3969 C CG  . TRP B 2 359 ? 22.602  35.164  -37.573  1.00 80.14 359 B 1 
ATOM 3970 C CD1 . TRP B 2 359 ? 23.526  35.640  -38.422  1.00 71.67 359 B 1 
ATOM 3971 C CD2 . TRP B 2 359 ? 23.190  35.251  -36.235  1.00 75.36 359 B 1 
ATOM 3972 N NE1 . TRP B 2 359 ? 24.664  36.019  -37.713  1.00 65.11 359 B 1 
ATOM 3973 C CE2 . TRP B 2 359 ? 24.494  35.794  -36.369  1.00 69.05 359 B 1 
ATOM 3974 C CE3 . TRP B 2 359 ? 22.737  34.919  -34.943  1.00 63.45 359 B 1 
ATOM 3975 C CZ2 . TRP B 2 359 ? 25.337  35.997  -35.245  1.00 65.12 359 B 1 
ATOM 3976 C CZ3 . TRP B 2 359 ? 23.573  35.121  -33.824  1.00 62.22 359 B 1 
ATOM 3977 C CH2 . TRP B 2 359 ? 24.869  35.647  -33.978  1.00 62.65 359 B 1 
ATOM 3978 N N   . VAL B 2 360 ? 21.309  32.969  -40.695  1.00 86.41 360 B 1 
ATOM 3979 C CA  . VAL B 2 360 ? 21.854  32.874  -42.049  1.00 86.08 360 B 1 
ATOM 3980 C C   . VAL B 2 360 ? 21.478  34.147  -42.798  1.00 86.08 360 B 1 
ATOM 3981 O O   . VAL B 2 360 ? 20.307  34.479  -42.941  1.00 84.23 360 B 1 
ATOM 3982 C CB  . VAL B 2 360 ? 21.372  31.613  -42.771  1.00 84.27 360 B 1 
ATOM 3983 C CG1 . VAL B 2 360 ? 21.857  31.563  -44.222  1.00 75.92 360 B 1 
ATOM 3984 C CG2 . VAL B 2 360 ? 21.895  30.348  -42.080  1.00 77.38 360 B 1 
ATOM 3985 N N   . LEU B 2 361 ? 22.489  34.874  -43.292  1.00 87.58 361 B 1 
ATOM 3986 C CA  . LEU B 2 361 ? 22.336  36.045  -44.147  1.00 86.78 361 B 1 
ATOM 3987 C C   . LEU B 2 361 ? 22.118  35.615  -45.595  1.00 86.51 361 B 1 
ATOM 3988 O O   . LEU B 2 361 ? 22.827  34.732  -46.083  1.00 83.35 361 B 1 
ATOM 3989 C CB  . LEU B 2 361 ? 23.598  36.930  -44.014  1.00 84.66 361 B 1 
ATOM 3990 C CG  . LEU B 2 361 ? 23.563  37.812  -42.759  1.00 75.52 361 B 1 
ATOM 3991 C CD1 . LEU B 2 361 ? 24.978  38.104  -42.249  1.00 66.96 361 B 1 
ATOM 3992 C CD2 . LEU B 2 361 ? 22.891  39.148  -43.061  1.00 67.78 361 B 1 
ATOM 3993 N N   . ASN B 2 362 ? 21.176  36.269  -46.281  1.00 85.44 362 B 1 
ATOM 3994 C CA  . ASN B 2 362 ? 20.814  36.005  -47.670  1.00 85.33 362 B 1 
ATOM 3995 C C   . ASN B 2 362 ? 20.578  34.501  -47.940  1.00 85.66 362 B 1 
ATOM 3996 O O   . ASN B 2 362 ? 21.312  33.896  -48.718  1.00 81.31 362 B 1 
ATOM 3997 C CB  . ASN B 2 362 ? 21.857  36.628  -48.615  1.00 83.17 362 B 1 
ATOM 3998 C CG  . ASN B 2 362 ? 21.941  38.135  -48.522  1.00 79.09 362 B 1 
ATOM 3999 O OD1 . ASN B 2 362 ? 20.965  38.844  -48.357  1.00 69.83 362 B 1 
ATOM 4000 N ND2 . ASN B 2 362 ? 23.130  38.686  -48.658  1.00 69.21 362 B 1 
ATOM 4001 N N   . PRO B 2 363 ? 19.585  33.875  -47.264  1.00 86.18 363 B 1 
ATOM 4002 C CA  . PRO B 2 363 ? 19.315  32.457  -47.453  1.00 85.65 363 B 1 
ATOM 4003 C C   . PRO B 2 363 ? 18.898  32.176  -48.896  1.00 85.69 363 B 1 
ATOM 4004 O O   . PRO B 2 363 ? 18.119  32.925  -49.496  1.00 82.23 363 B 1 
ATOM 4005 C CB  . PRO B 2 363 ? 18.205  32.123  -46.451  1.00 83.24 363 B 1 
ATOM 4006 C CG  . PRO B 2 363 ? 17.463  33.450  -46.291  1.00 81.65 363 B 1 
ATOM 4007 C CD  . PRO B 2 363 ? 18.580  34.480  -46.413  1.00 84.95 363 B 1 
ATOM 4008 N N   . GLU B 2 364 ? 19.397  31.083  -49.446  1.00 86.43 364 B 1 
ATOM 4009 C CA  . GLU B 2 364 ? 18.977  30.579  -50.752  1.00 85.98 364 B 1 
ATOM 4010 C C   . GLU B 2 364 ? 17.483  30.235  -50.748  1.00 86.19 364 B 1 
ATOM 4011 O O   . GLU B 2 364 ? 16.922  29.828  -49.727  1.00 83.68 364 B 1 
ATOM 4012 C CB  . GLU B 2 364 ? 19.815  29.350  -51.139  1.00 83.34 364 B 1 
ATOM 4013 C CG  . GLU B 2 364 ? 21.284  29.703  -51.430  1.00 73.55 364 B 1 
ATOM 4014 C CD  . GLU B 2 364 ? 22.197  28.466  -51.588  1.00 70.28 364 B 1 
ATOM 4015 O OE1 . GLU B 2 364 ? 23.426  28.631  -51.464  1.00 61.62 364 B 1 
ATOM 4016 O OE2 . GLU B 2 364 ? 21.684  27.339  -51.773  1.00 63.12 364 B 1 
ATOM 4017 N N   . ALA B 2 365 ? 16.819  30.377  -51.897  1.00 86.86 365 B 1 
ATOM 4018 C CA  . ALA B 2 365 ? 15.437  29.966  -52.026  1.00 86.44 365 B 1 
ATOM 4019 C C   . ALA B 2 365 ? 15.309  28.445  -51.859  1.00 86.79 365 B 1 
ATOM 4020 O O   . ALA B 2 365 ? 16.104  27.687  -52.408  1.00 82.73 365 B 1 
ATOM 4021 C CB  . ALA B 2 365 ? 14.888  30.443  -53.374  1.00 84.24 365 B 1 
ATOM 4022 N N   . GLY B 2 366 ? 14.307  28.015  -51.094  1.00 86.64 366 B 1 
ATOM 4023 C CA  . GLY B 2 366 ? 14.082  26.603  -50.824  1.00 86.56 366 B 1 
ATOM 4024 C C   . GLY B 2 366 ? 13.452  26.360  -49.452  1.00 87.82 366 B 1 
ATOM 4025 O O   . GLY B 2 366 ? 13.080  27.291  -48.738  1.00 85.05 366 B 1 
ATOM 4026 N N   . MET B 2 367 ? 13.332  25.074  -49.065  1.00 87.63 367 B 1 
ATOM 4027 C CA  . MET B 2 367 ? 12.902  24.668  -47.731  1.00 88.36 367 B 1 
ATOM 4028 C C   . MET B 2 367 ? 14.105  24.626  -46.795  1.00 88.70 367 B 1 
ATOM 4029 O O   . MET B 2 367 ? 15.041  23.856  -47.007  1.00 86.05 367 B 1 
ATOM 4030 C CB  . MET B 2 367 ? 12.193  23.303  -47.789  1.00 86.58 367 B 1 
ATOM 4031 C CG  . MET B 2 367 ? 10.798  23.392  -48.406  1.00 78.70 367 B 1 
ATOM 4032 S SD  . MET B 2 367 ? 9.572   24.355  -47.456  1.00 74.55 367 B 1 
ATOM 4033 C CE  . MET B 2 367 ? 9.367   23.284  -46.031  1.00 63.32 367 B 1 
ATOM 4034 N N   . TRP B 2 368 ? 14.067  25.442  -45.759  1.00 89.71 368 B 1 
ATOM 4035 C CA  . TRP B 2 368 ? 15.063  25.442  -44.699  1.00 89.97 368 B 1 
ATOM 4036 C C   . TRP B 2 368 ? 14.525  24.699  -43.482  1.00 90.11 368 B 1 
ATOM 4037 O O   . TRP B 2 368 ? 13.371  24.883  -43.094  1.00 87.71 368 B 1 
ATOM 4038 C CB  . TRP B 2 368 ? 15.459  26.867  -44.344  1.00 89.51 368 B 1 
ATOM 4039 C CG  . TRP B 2 368 ? 16.383  27.497  -45.333  1.00 89.12 368 B 1 
ATOM 4040 C CD1 . TRP B 2 368 ? 16.024  28.051  -46.517  1.00 84.90 368 B 1 
ATOM 4041 C CD2 . TRP B 2 368 ? 17.841  27.628  -45.246  1.00 88.68 368 B 1 
ATOM 4042 N NE1 . TRP B 2 368 ? 17.155  28.519  -47.176  1.00 86.43 368 B 1 
ATOM 4043 C CE2 . TRP B 2 368 ? 18.294  28.284  -46.428  1.00 87.79 368 B 1 
ATOM 4044 C CE3 . TRP B 2 368 ? 18.796  27.259  -44.292  1.00 87.29 368 B 1 
ATOM 4045 C CZ2 . TRP B 2 368 ? 19.658  28.560  -46.654  1.00 87.36 368 B 1 
ATOM 4046 C CZ3 . TRP B 2 368 ? 20.169  27.541  -44.505  1.00 84.87 368 B 1 
ATOM 4047 C CH2 . TRP B 2 368 ? 20.579  28.172  -45.678  1.00 85.11 368 B 1 
ATOM 4048 N N   . GLN B 2 369 ? 15.371  23.902  -42.873  1.00 90.03 369 B 1 
ATOM 4049 C CA  . GLN B 2 369 ? 15.089  23.195  -41.631  1.00 89.73 369 B 1 
ATOM 4050 C C   . GLN B 2 369 ? 15.956  23.764  -40.516  1.00 89.88 369 B 1 
ATOM 4051 O O   . GLN B 2 369 ? 17.179  23.797  -40.633  1.00 88.13 369 B 1 
ATOM 4052 C CB  . GLN B 2 369 ? 15.317  21.689  -41.811  1.00 87.78 369 B 1 
ATOM 4053 C CG  . GLN B 2 369 ? 14.376  21.066  -42.856  1.00 78.64 369 B 1 
ATOM 4054 C CD  . GLN B 2 369 ? 14.557  19.553  -42.965  1.00 79.45 369 B 1 
ATOM 4055 O OE1 . GLN B 2 369 ? 15.645  19.023  -42.792  1.00 72.28 369 B 1 
ATOM 4056 N NE2 . GLN B 2 369 ? 13.519  18.807  -43.240  1.00 69.81 369 B 1 
ATOM 4057 N N   . CYS B 2 370 ? 15.302  24.182  -39.417  1.00 89.65 370 B 1 
ATOM 4058 C CA  . CYS B 2 370 ? 15.980  24.430  -38.155  1.00 89.69 370 B 1 
ATOM 4059 C C   . CYS B 2 370 ? 15.839  23.186  -37.271  1.00 90.33 370 B 1 
ATOM 4060 O O   . CYS B 2 370 ? 14.724  22.746  -36.996  1.00 88.44 370 B 1 
ATOM 4061 C CB  . CYS B 2 370 ? 15.412  25.679  -37.464  1.00 88.23 370 B 1 
ATOM 4062 S SG  . CYS B 2 370 ? 16.372  26.049  -35.970  1.00 82.77 370 B 1 
ATOM 4063 N N   . LEU B 2 371 ? 16.966  22.632  -36.836  1.00 90.73 371 B 1 
ATOM 4064 C CA  . LEU B 2 371 ? 17.043  21.421  -36.034  1.00 90.44 371 B 1 
ATOM 4065 C C   . LEU B 2 371 ? 17.676  21.731  -34.681  1.00 90.71 371 B 1 
ATOM 4066 O O   . LEU B 2 371 ? 18.810  22.206  -34.619  1.00 89.08 371 B 1 
ATOM 4067 C CB  . LEU B 2 371 ? 17.853  20.346  -36.776  1.00 88.91 371 B 1 
ATOM 4068 C CG  . LEU B 2 371 ? 17.253  19.892  -38.121  1.00 84.81 371 B 1 
ATOM 4069 C CD1 . LEU B 2 371 ? 18.236  18.934  -38.797  1.00 78.28 371 B 1 
ATOM 4070 C CD2 . LEU B 2 371 ? 15.928  19.164  -37.945  1.00 78.71 371 B 1 
ATOM 4071 N N   . LEU B 2 372 ? 16.944  21.414  -33.607  1.00 90.71 372 B 1 
ATOM 4072 C CA  . LEU B 2 372 ? 17.495  21.339  -32.259  1.00 90.56 372 B 1 
ATOM 4073 C C   . LEU B 2 372 ? 17.813  19.873  -31.955  1.00 90.54 372 B 1 
ATOM 4074 O O   . LEU B 2 372 ? 16.914  19.028  -31.982  1.00 88.85 372 B 1 
ATOM 4075 C CB  . LEU B 2 372 ? 16.480  21.924  -31.265  1.00 90.27 372 B 1 
ATOM 4076 C CG  . LEU B 2 372 ? 17.001  21.967  -29.814  1.00 90.46 372 B 1 
ATOM 4077 C CD1 . LEU B 2 372 ? 18.141  22.974  -29.657  1.00 84.96 372 B 1 
ATOM 4078 C CD2 . LEU B 2 372 ? 15.865  22.365  -28.873  1.00 85.11 372 B 1 
ATOM 4079 N N   . SER B 2 373 ? 19.073  19.583  -31.670  1.00 91.13 373 B 1 
ATOM 4080 C CA  . SER B 2 373 ? 19.525  18.224  -31.383  1.00 89.96 373 B 1 
ATOM 4081 C C   . SER B 2 373 ? 20.336  18.150  -30.089  1.00 89.56 373 B 1 
ATOM 4082 O O   . SER B 2 373 ? 21.044  19.094  -29.725  1.00 87.14 373 B 1 
ATOM 4083 C CB  . SER B 2 373 ? 20.305  17.653  -32.580  1.00 87.59 373 B 1 
ATOM 4084 O OG  . SER B 2 373 ? 21.446  18.435  -32.887  1.00 75.37 373 B 1 
ATOM 4085 N N   . ASP B 2 374 ? 20.235  17.023  -29.386  1.00 88.30 374 B 1 
ATOM 4086 C CA  . ASP B 2 374 ? 21.066  16.683  -28.241  1.00 86.59 374 B 1 
ATOM 4087 C C   . ASP B 2 374 ? 21.808  15.379  -28.542  1.00 85.58 374 B 1 
ATOM 4088 O O   . ASP B 2 374 ? 21.188  14.356  -28.826  1.00 79.93 374 B 1 
ATOM 4089 C CB  . ASP B 2 374 ? 20.240  16.569  -26.960  1.00 83.37 374 B 1 
ATOM 4090 C CG  . ASP B 2 374 ? 21.103  16.451  -25.690  1.00 82.15 374 B 1 
ATOM 4091 O OD1 . ASP B 2 374 ? 22.348  16.375  -25.803  1.00 74.84 374 B 1 
ATOM 4092 O OD2 . ASP B 2 374 ? 20.530  16.448  -24.580  1.00 75.55 374 B 1 
ATOM 4093 N N   . SER B 2 375 ? 23.147  15.435  -28.514  1.00 85.97 375 B 1 
ATOM 4094 C CA  . SER B 2 375 ? 24.004  14.266  -28.732  1.00 85.19 375 B 1 
ATOM 4095 C C   . SER B 2 375 ? 23.679  13.463  -30.018  1.00 85.02 375 B 1 
ATOM 4096 O O   . SER B 2 375 ? 23.824  12.245  -30.045  1.00 78.10 375 B 1 
ATOM 4097 C CB  . SER B 2 375 ? 24.013  13.381  -27.475  1.00 82.29 375 B 1 
ATOM 4098 O OG  . SER B 2 375 ? 24.367  14.151  -26.333  1.00 74.29 375 B 1 
ATOM 4099 N N   . GLY B 2 376 ? 23.220  14.142  -31.058  1.00 83.79 376 B 1 
ATOM 4100 C CA  . GLY B 2 376 ? 22.838  13.545  -32.345  1.00 83.51 376 B 1 
ATOM 4101 C C   . GLY B 2 376 ? 21.358  13.172  -32.479  1.00 85.17 376 B 1 
ATOM 4102 O O   . GLY B 2 376 ? 20.891  12.934  -33.590  1.00 80.75 376 B 1 
ATOM 4103 N N   . GLN B 2 377 ? 20.591  13.182  -31.404  1.00 86.49 377 B 1 
ATOM 4104 C CA  . GLN B 2 377 ? 19.152  12.951  -31.448  1.00 87.64 377 B 1 
ATOM 4105 C C   . GLN B 2 377 ? 18.407  14.272  -31.683  1.00 88.36 377 B 1 
ATOM 4106 O O   . GLN B 2 377 ? 18.577  15.224  -30.927  1.00 86.24 377 B 1 
ATOM 4107 C CB  . GLN B 2 377 ? 18.704  12.250  -30.164  1.00 85.24 377 B 1 
ATOM 4108 C CG  . GLN B 2 377 ? 17.231  11.819  -30.251  1.00 76.02 377 B 1 
ATOM 4109 C CD  . GLN B 2 377 ? 16.771  11.006  -29.032  1.00 71.02 377 B 1 
ATOM 4110 O OE1 . GLN B 2 377 ? 17.485  10.779  -28.078  1.00 62.12 377 B 1 
ATOM 4111 N NE2 . GLN B 2 377 ? 15.551  10.517  -29.039  1.00 60.26 377 B 1 
ATOM 4112 N N   . VAL B 2 378 ? 17.559  14.335  -32.717  1.00 88.49 378 B 1 
ATOM 4113 C CA  . VAL B 2 378 ? 16.735  15.513  -33.019  1.00 88.34 378 B 1 
ATOM 4114 C C   . VAL B 2 378 ? 15.572  15.591  -32.027  1.00 88.76 378 B 1 
ATOM 4115 O O   . VAL B 2 378 ? 14.787  14.665  -31.916  1.00 86.28 378 B 1 
ATOM 4116 C CB  . VAL B 2 378 ? 16.233  15.491  -34.472  1.00 85.99 378 B 1 
ATOM 4117 C CG1 . VAL B 2 378 ? 15.393  16.731  -34.793  1.00 79.06 378 B 1 
ATOM 4118 C CG2 . VAL B 2 378 ? 17.414  15.459  -35.460  1.00 80.02 378 B 1 
ATOM 4119 N N   . LEU B 2 379 ? 15.460  16.721  -31.317  1.00 90.31 379 B 1 
ATOM 4120 C CA  . LEU B 2 379 ? 14.402  17.001  -30.350  1.00 89.33 379 B 1 
ATOM 4121 C C   . LEU B 2 379 ? 13.280  17.842  -30.964  1.00 89.87 379 B 1 
ATOM 4122 O O   . LEU B 2 379 ? 12.104  17.630  -30.678  1.00 87.37 379 B 1 
ATOM 4123 C CB  . LEU B 2 379 ? 15.010  17.751  -29.154  1.00 88.04 379 B 1 
ATOM 4124 C CG  . LEU B 2 379 ? 16.083  16.968  -28.375  1.00 86.95 379 B 1 
ATOM 4125 C CD1 . LEU B 2 379 ? 16.720  17.894  -27.333  1.00 81.51 379 B 1 
ATOM 4126 C CD2 . LEU B 2 379 ? 15.483  15.761  -27.647  1.00 82.05 379 B 1 
ATOM 4127 N N   . LEU B 2 380 ? 13.644  18.823  -31.794  1.00 89.76 380 B 1 
ATOM 4128 C CA  . LEU B 2 380 ? 12.714  19.708  -32.496  1.00 89.57 380 B 1 
ATOM 4129 C C   . LEU B 2 380 ? 13.182  19.958  -33.923  1.00 90.47 380 B 1 
ATOM 4130 O O   . LEU B 2 380 ? 14.360  20.199  -34.176  1.00 89.04 380 B 1 
ATOM 4131 C CB  . LEU B 2 380 ? 12.603  21.052  -31.748  1.00 87.58 380 B 1 
ATOM 4132 C CG  . LEU B 2 380 ? 11.701  21.028  -30.505  1.00 85.78 380 B 1 
ATOM 4133 C CD1 . LEU B 2 380 ? 11.848  22.367  -29.778  1.00 81.20 380 B 1 
ATOM 4134 C CD2 . LEU B 2 380 ? 10.232  20.837  -30.878  1.00 82.61 380 B 1 
ATOM 4135 N N   . GLU B 2 381 ? 12.215  19.979  -34.849  1.00 90.13 381 B 1 
ATOM 4136 C CA  . GLU B 2 381 ? 12.419  20.308  -36.252  1.00 89.85 381 B 1 
ATOM 4137 C C   . GLU B 2 381 ? 11.398  21.358  -36.678  1.00 89.83 381 B 1 
ATOM 4138 O O   . GLU B 2 381 ? 10.193  21.141  -36.546  1.00 87.12 381 B 1 
ATOM 4139 C CB  . GLU B 2 381 ? 12.290  19.036  -37.098  1.00 87.33 381 B 1 
ATOM 4140 C CG  . GLU B 2 381 ? 12.482  19.332  -38.594  1.00 78.64 381 B 1 
ATOM 4141 C CD  . GLU B 2 381 ? 12.326  18.088  -39.480  1.00 76.04 381 B 1 
ATOM 4142 O OE1 . GLU B 2 381 ? 12.223  18.289  -40.710  1.00 66.76 381 B 1 
ATOM 4143 O OE2 . GLU B 2 381 ? 12.320  16.961  -38.947  1.00 68.62 381 B 1 
ATOM 4144 N N   . SER B 2 382 ? 11.849  22.504  -37.213  1.00 89.57 382 B 1 
ATOM 4145 C CA  . SER B 2 382 ? 10.987  23.538  -37.773  1.00 89.00 382 B 1 
ATOM 4146 C C   . SER B 2 382 ? 11.359  23.810  -39.222  1.00 90.09 382 B 1 
ATOM 4147 O O   . SER B 2 382 ? 12.521  24.060  -39.531  1.00 88.07 382 B 1 
ATOM 4148 C CB  . SER B 2 382 ? 11.066  24.813  -36.945  1.00 87.10 382 B 1 
ATOM 4149 O OG  . SER B 2 382 ? 10.098  25.744  -37.407  1.00 78.26 382 B 1 
ATOM 4150 N N   . ASN B 2 383 ? 10.352  23.809  -40.115  1.00 90.41 383 B 1 
ATOM 4151 C CA  . ASN B 2 383 ? 10.516  23.992  -41.545  1.00 90.10 383 B 1 
ATOM 4152 C C   . ASN B 2 383 ? 10.040  25.384  -41.954  1.00 90.14 383 B 1 
ATOM 4153 O O   . ASN B 2 383 ? 8.928   25.789  -41.616  1.00 86.94 383 B 1 
ATOM 4154 C CB  . ASN B 2 383 ? 9.787   22.855  -42.289  1.00 88.14 383 B 1 
ATOM 4155 C CG  . ASN B 2 383 ? 10.417  21.502  -42.007  1.00 84.83 383 B 1 
ATOM 4156 O OD1 . ASN B 2 383 ? 11.529  21.403  -41.535  1.00 74.39 383 B 1 
ATOM 4157 N ND2 . ASN B 2 383 ? 9.737   20.405  -42.276  1.00 74.15 383 B 1 
ATOM 4158 N N   . ILE B 2 384 ? 10.870  26.120  -42.703  1.00 89.51 384 B 1 
ATOM 4159 C CA  . ILE B 2 384 ? 10.559  27.458  -43.228  1.00 89.30 384 B 1 
ATOM 4160 C C   . ILE B 2 384 ? 10.829  27.470  -44.721  1.00 89.73 384 B 1 
ATOM 4161 O O   . ILE B 2 384 ? 11.928  27.154  -45.175  1.00 87.38 384 B 1 
ATOM 4162 C CB  . ILE B 2 384 ? 11.372  28.561  -42.522  1.00 87.40 384 B 1 
ATOM 4163 C CG1 . ILE B 2 384 ? 11.119  28.535  -41.007  1.00 75.18 384 B 1 
ATOM 4164 C CG2 . ILE B 2 384 ? 11.008  29.940  -43.099  1.00 75.19 384 B 1 
ATOM 4165 C CD1 . ILE B 2 384 ? 12.033  29.517  -40.264  1.00 69.35 384 B 1 
ATOM 4166 N N   . LYS B 2 385 ? 9.837   27.905  -45.498  1.00 88.37 385 B 1 
ATOM 4167 C CA  . LYS B 2 385 ? 9.994   28.108  -46.936  1.00 88.28 385 B 1 
ATOM 4168 C C   . LYS B 2 385 ? 10.519  29.514  -47.196  1.00 87.81 385 B 1 
ATOM 4169 O O   . LYS B 2 385 ? 9.792   30.490  -47.034  1.00 85.00 385 B 1 
ATOM 4170 C CB  . LYS B 2 385 ? 8.663   27.821  -47.635  1.00 86.74 385 B 1 
ATOM 4171 C CG  . LYS B 2 385 ? 8.831   27.808  -49.158  1.00 80.52 385 B 1 
ATOM 4172 C CD  . LYS B 2 385 ? 7.526   27.367  -49.826  1.00 76.64 385 B 1 
ATOM 4173 C CE  . LYS B 2 385 ? 7.722   27.266  -51.338  1.00 65.09 385 B 1 
ATOM 4174 N NZ  . LYS B 2 385 ? 6.504   26.740  -52.014  1.00 56.53 385 B 1 
ATOM 4175 N N   . VAL B 2 386 ? 11.762  29.617  -47.665  1.00 86.63 386 B 1 
ATOM 4176 C CA  . VAL B 2 386 ? 12.338  30.869  -48.158  1.00 85.85 386 B 1 
ATOM 4177 C C   . VAL B 2 386 ? 11.913  31.046  -49.607  1.00 85.22 386 B 1 
ATOM 4178 O O   . VAL B 2 386 ? 12.246  30.241  -50.469  1.00 82.19 386 B 1 
ATOM 4179 C CB  . VAL B 2 386 ? 13.865  30.890  -47.989  1.00 84.07 386 B 1 
ATOM 4180 C CG1 . VAL B 2 386 ? 14.469  32.178  -48.548  1.00 77.50 386 B 1 
ATOM 4181 C CG2 . VAL B 2 386 ? 14.232  30.793  -46.503  1.00 79.53 386 B 1 
ATOM 4182 N N   . LEU B 2 387 ? 11.133  32.104  -49.867  1.00 86.57 387 B 1 
ATOM 4183 C CA  . LEU B 2 387 ? 10.754  32.462  -51.225  1.00 84.47 387 B 1 
ATOM 4184 C C   . LEU B 2 387 ? 11.931  33.145  -51.920  1.00 82.71 387 B 1 
ATOM 4185 O O   . LEU B 2 387 ? 12.657  33.913  -51.278  1.00 77.45 387 B 1 
ATOM 4186 C CB  . LEU B 2 387 ? 9.505   33.358  -51.202  1.00 81.35 387 B 1 
ATOM 4187 C CG  . LEU B 2 387 ? 8.232   32.630  -50.735  1.00 74.18 387 B 1 
ATOM 4188 C CD1 . LEU B 2 387 ? 7.102   33.638  -50.520  1.00 67.28 387 B 1 
ATOM 4189 C CD2 . LEU B 2 387 ? 7.743   31.604  -51.768  1.00 66.12 387 B 1 
ATOM 4190 N N   . PRO B 2 388 ? 12.123  32.913  -53.226  1.00 82.07 388 B 1 
ATOM 4191 C CA  . PRO B 2 388 ? 13.101  33.678  -53.973  1.00 80.51 388 B 1 
ATOM 4192 C C   . PRO B 2 388 ? 12.724  35.149  -53.848  1.00 79.30 388 B 1 
ATOM 4193 O O   . PRO B 2 388 ? 11.570  35.536  -54.073  1.00 72.86 388 B 1 
ATOM 4194 C CB  . PRO B 2 388 ? 13.030  33.157  -55.407  1.00 76.95 388 B 1 
ATOM 4195 C CG  . PRO B 2 388 ? 11.630  32.565  -55.519  1.00 74.62 388 B 1 
ATOM 4196 C CD  . PRO B 2 388 ? 11.330  32.070  -54.106  1.00 77.80 388 B 1 
ATOM 4197 N N   . THR B 2 389 ? 13.680  35.990  -53.494  1.00 75.65 389 B 1 
ATOM 4198 C CA  . THR B 2 389 ? 13.539  37.428  -53.640  1.00 73.15 389 B 1 
ATOM 4199 C C   . THR B 2 389 ? 13.486  37.695  -55.141  1.00 71.28 389 B 1 
ATOM 4200 O O   . THR B 2 389 ? 14.510  37.860  -55.790  1.00 63.33 389 B 1 
ATOM 4201 C CB  . THR B 2 389 ? 14.699  38.196  -52.989  1.00 67.05 389 B 1 
ATOM 4202 O OG1 . THR B 2 389 ? 15.943  37.613  -53.306  1.00 59.23 389 B 1 
ATOM 4203 C CG2 . THR B 2 389 ? 14.576  38.221  -51.472  1.00 57.28 389 B 1 
ATOM 4204 N N   . TRP B 2 390 ? 12.255  37.682  -55.703  1.00 66.98 390 B 1 
ATOM 4205 C CA  . TRP B 2 390 ? 12.038  38.265  -57.010  1.00 64.34 390 B 1 
ATOM 4206 C C   . TRP B 2 390 ? 12.521  39.702  -56.867  1.00 61.79 390 B 1 
ATOM 4207 O O   . TRP B 2 390 ? 11.945  40.476  -56.101  1.00 56.42 390 B 1 
ATOM 4208 C CB  . TRP B 2 390 ? 10.567  38.176  -57.422  1.00 60.35 390 B 1 
ATOM 4209 C CG  . TRP B 2 390 ? 10.089  36.801  -57.782  1.00 56.48 390 B 1 
ATOM 4210 C CD1 . TRP B 2 390 ? 10.758  35.643  -57.659  1.00 50.18 390 B 1 
ATOM 4211 C CD2 . TRP B 2 390 ? 8.801   36.444  -58.371  1.00 50.95 390 B 1 
ATOM 4212 N NE1 . TRP B 2 390 ? 9.982   34.592  -58.120  1.00 44.09 390 B 1 
ATOM 4213 C CE2 . TRP B 2 390 ? 8.778   35.046  -58.574  1.00 47.19 390 B 1 
ATOM 4214 C CE3 . TRP B 2 390 ? 7.659   37.174  -58.761  1.00 46.99 390 B 1 
ATOM 4215 C CZ2 . TRP B 2 390 ? 7.679   34.388  -59.133  1.00 46.51 390 B 1 
ATOM 4216 C CZ3 . TRP B 2 390 ? 6.550   36.524  -59.317  1.00 47.44 390 B 1 
ATOM 4217 C CH2 . TRP B 2 390 ? 6.563   35.139  -59.504  1.00 46.57 390 B 1 
ATOM 4218 N N   . SER B 2 391 ? 13.637  40.037  -57.514  1.00 60.46 391 B 1 
ATOM 4219 C CA  . SER B 2 391 ? 14.031  41.423  -57.724  1.00 59.00 391 B 1 
ATOM 4220 C C   . SER B 2 391 ? 12.793  42.071  -58.312  1.00 57.74 391 B 1 
ATOM 4221 O O   . SER B 2 391 ? 12.382  41.681  -59.407  1.00 54.21 391 B 1 
ATOM 4222 C CB  . SER B 2 391 ? 15.213  41.511  -58.693  1.00 54.58 391 B 1 
ATOM 4223 O OG  . SER B 2 391 ? 14.965  40.768  -59.867  1.00 51.11 391 B 1 
ATOM 4224 N N   . THR B 2 392 ? 12.119  42.938  -57.571  1.00 56.56 392 B 1 
ATOM 4225 C CA  . THR B 2 392 ? 10.877  43.567  -58.005  1.00 57.26 392 B 1 
ATOM 4226 C C   . THR B 2 392 ? 11.198  44.191  -59.352  1.00 56.82 392 B 1 
ATOM 4227 O O   . THR B 2 392 ? 12.060  45.078  -59.397  1.00 53.34 392 B 1 
ATOM 4228 C CB  . THR B 2 392 ? 10.408  44.639  -57.024  1.00 52.67 392 B 1 
ATOM 4229 O OG1 . THR B 2 392 ? 11.499  45.338  -56.470  1.00 47.73 392 B 1 
ATOM 4230 C CG2 . THR B 2 392 ? 9.632   44.036  -55.864  1.00 46.78 392 B 1 
ATOM 4231 N N   . PRO B 2 393 ? 10.654  43.684  -60.480  1.00 55.16 393 B 1 
ATOM 4232 C CA  . PRO B 2 393 ? 11.021  44.231  -61.763  1.00 55.87 393 B 1 
ATOM 4233 C C   . PRO B 2 393 ? 10.596  45.691  -61.704  1.00 56.08 393 B 1 
ATOM 4234 O O   . PRO B 2 393 ? 9.429   45.986  -61.429  1.00 54.23 393 B 1 
ATOM 4235 C CB  . PRO B 2 393 ? 10.283  43.382  -62.806  1.00 51.95 393 B 1 
ATOM 4236 C CG  . PRO B 2 393 ? 9.116   42.783  -62.034  1.00 50.62 393 B 1 
ATOM 4237 C CD  . PRO B 2 393 ? 9.644   42.660  -60.619  1.00 51.92 393 B 1 
ATOM 4238 N N   . VAL B 2 394 ? 11.533  46.630  -61.919  1.00 53.13 394 B 1 
ATOM 4239 C CA  . VAL B 2 394 ? 11.291  48.082  -61.923  1.00 53.83 394 B 1 
ATOM 4240 C C   . VAL B 2 394 ? 10.337  48.455  -63.066  1.00 52.71 394 B 1 
ATOM 4241 O O   . VAL B 2 394 ? 9.868   49.582  -63.182  1.00 50.65 394 B 1 
ATOM 4242 C CB  . VAL B 2 394 ? 12.630  48.841  -61.991  1.00 49.95 394 B 1 
ATOM 4243 C CG1 . VAL B 2 394 ? 12.477  50.330  -61.754  1.00 44.27 394 B 1 
ATOM 4244 C CG2 . VAL B 2 394 ? 13.632  48.322  -60.949  1.00 46.20 394 B 1 
ATOM 4245 N N   . GLN B 2 395 ? 9.991   47.519  -63.922  1.00 52.69 395 B 1 
ATOM 4246 C CA  . GLN B 2 395 ? 9.089   47.611  -65.056  1.00 54.13 395 B 1 
ATOM 4247 C C   . GLN B 2 395 ? 7.722   48.251  -64.760  1.00 53.65 395 B 1 
ATOM 4248 O O   . GLN B 2 395 ? 7.326   49.057  -65.592  1.00 55.33 395 B 1 
ATOM 4249 C CB  . GLN B 2 395 ? 8.860   46.232  -65.681  1.00 51.16 395 B 1 
ATOM 4250 C CG  . GLN B 2 395 ? 10.127  45.606  -66.280  1.00 46.40 395 B 1 
ATOM 4251 C CD  . GLN B 2 395 ? 9.834   44.324  -67.048  1.00 43.44 395 B 1 
ATOM 4252 O OE1 . GLN B 2 395 ? 8.767   43.740  -66.968  1.00 39.61 395 B 1 
ATOM 4253 N NE2 . GLN B 2 395 ? 10.777  43.831  -67.828  1.00 38.22 395 B 1 
ATOM 4254 N N   . PRO B 2 396 ? 6.949   47.977  -63.725  1.00 59.46 396 B 1 
ATOM 4255 C CA  . PRO B 2 396 ? 5.603   48.540  -63.636  1.00 63.73 396 B 1 
ATOM 4256 C C   . PRO B 2 396 ? 5.639   50.052  -63.440  1.00 66.63 396 B 1 
ATOM 4257 O O   . PRO B 2 396 ? 4.869   50.748  -64.092  1.00 66.40 396 B 1 
ATOM 4258 C CB  . PRO B 2 396 ? 4.893   47.802  -62.493  1.00 59.85 396 B 1 
ATOM 4259 C CG  . PRO B 2 396 ? 6.039   47.292  -61.630  1.00 58.74 396 B 1 
ATOM 4260 C CD  . PRO B 2 396 ? 7.148   47.040  -62.655  1.00 60.94 396 B 1 
ATOM 4261 N N   . MET B 2 397 ? 6.553   50.603  -62.643  1.00 64.09 397 B 1 
ATOM 4262 C CA  . MET B 2 397 ? 6.716   52.060  -62.555  1.00 66.76 397 B 1 
ATOM 4263 C C   . MET B 2 397 ? 7.225   52.642  -63.867  1.00 67.72 397 B 1 
ATOM 4264 O O   . MET B 2 397 ? 6.708   53.663  -64.311  1.00 68.93 397 B 1 
ATOM 4265 C CB  . MET B 2 397 ? 7.653   52.464  -61.412  1.00 62.70 397 B 1 
ATOM 4266 C CG  . MET B 2 397 ? 6.908   52.613  -60.088  1.00 56.80 397 B 1 
ATOM 4267 S SD  . MET B 2 397 ? 7.816   53.623  -58.896  1.00 54.21 397 B 1 
ATOM 4268 C CE  . MET B 2 397 ? 6.614   53.697  -57.559  1.00 44.68 397 B 1 
ATOM 4269 N N   . ALA B 2 398 ? 8.180   51.968  -64.502  1.00 63.03 398 B 1 
ATOM 4270 C CA  . ALA B 2 398 ? 8.667   52.405  -65.803  1.00 67.12 398 B 1 
ATOM 4271 C C   . ALA B 2 398 ? 7.551   52.364  -66.855  1.00 68.12 398 B 1 
ATOM 4272 O O   . ALA B 2 398 ? 7.410   53.301  -67.631  1.00 71.99 398 B 1 
ATOM 4273 C CB  . ALA B 2 398 ? 9.874   51.547  -66.205  1.00 66.55 398 B 1 
ATOM 4274 N N   . LEU B 2 399 ? 6.691   51.344  -66.862  1.00 65.82 399 B 1 
ATOM 4275 C CA  . LEU B 2 399 ? 5.520   51.233  -67.732  1.00 70.10 399 B 1 
ATOM 4276 C C   . LEU B 2 399 ? 4.470   52.305  -67.445  1.00 72.13 399 B 1 
ATOM 4277 O O   . LEU B 2 399 ? 3.920   52.864  -68.388  1.00 75.36 399 B 1 
ATOM 4278 C CB  . LEU B 2 399 ? 4.897   49.836  -67.605  1.00 68.24 399 B 1 
ATOM 4279 C CG  . LEU B 2 399 ? 5.611   48.764  -68.439  1.00 62.60 399 B 1 
ATOM 4280 C CD1 . LEU B 2 399 ? 5.197   47.363  -67.973  1.00 57.88 399 B 1 
ATOM 4281 C CD2 . LEU B 2 399 ? 5.248   48.886  -69.921  1.00 61.27 399 B 1 
ATOM 4282 N N   . ILE B 2 400 ? 4.203   52.662  -66.192  1.00 78.89 400 B 1 
ATOM 4283 C CA  . ILE B 2 400 ? 3.271   53.739  -65.830  1.00 81.45 400 B 1 
ATOM 4284 C C   . ILE B 2 400 ? 3.829   55.087  -66.292  1.00 82.81 400 B 1 
ATOM 4285 O O   . ILE B 2 400 ? 3.086   55.873  -66.877  1.00 85.18 400 B 1 
ATOM 4286 C CB  . ILE B 2 400 ? 2.963   53.729  -64.318  1.00 81.54 400 B 1 
ATOM 4287 C CG1 . ILE B 2 400 ? 2.144   52.474  -63.949  1.00 76.52 400 B 1 
ATOM 4288 C CG2 . ILE B 2 400 ? 2.177   54.981  -63.903  1.00 76.06 400 B 1 
ATOM 4289 C CD1 . ILE B 2 400 ? 2.112   52.180  -62.446  1.00 65.60 400 B 1 
ATOM 4290 N N   . VAL B 2 401 ? 5.127   55.354  -66.081  1.00 79.70 401 B 1 
ATOM 4291 C CA  . VAL B 2 401 ? 5.758   56.599  -66.537  1.00 82.26 401 B 1 
ATOM 4292 C C   . VAL B 2 401 ? 5.784   56.679  -68.063  1.00 83.63 401 B 1 
ATOM 4293 O O   . VAL B 2 401 ? 5.372   57.696  -68.619  1.00 85.94 401 B 1 
ATOM 4294 C CB  . VAL B 2 401 ? 7.164   56.770  -65.939  1.00 81.87 401 B 1 
ATOM 4295 C CG1 . VAL B 2 401 ? 7.892   57.991  -66.500  1.00 71.92 401 B 1 
ATOM 4296 C CG2 . VAL B 2 401 ? 7.085   56.960  -64.421  1.00 75.36 401 B 1 
ATOM 4297 N N   . LEU B 2 402 ? 6.166   55.614  -68.752  1.00 72.31 402 B 1 
ATOM 4298 C CA  . LEU B 2 402 ? 6.152   55.554  -70.220  1.00 76.25 402 B 1 
ATOM 4299 C C   . LEU B 2 402 ? 4.734   55.692  -70.781  1.00 77.51 402 B 1 
ATOM 4300 O O   . LEU B 2 402 ? 4.523   56.449  -71.727  1.00 80.96 402 B 1 
ATOM 4301 C CB  . LEU B 2 402 ? 6.789   54.240  -70.700  1.00 74.53 402 B 1 
ATOM 4302 C CG  . LEU B 2 402 ? 8.326   54.235  -70.660  1.00 68.59 402 B 1 
ATOM 4303 C CD1 . LEU B 2 402 ? 8.851   52.815  -70.791  1.00 62.05 402 B 1 
ATOM 4304 C CD2 . LEU B 2 402 ? 8.902   55.067  -71.806  1.00 65.22 402 B 1 
ATOM 4305 N N   . GLY B 2 403 ? 3.742   55.046  -70.194  1.00 75.55 403 B 1 
ATOM 4306 C CA  . GLY B 2 403 ? 2.335   55.175  -70.547  1.00 78.27 403 B 1 
ATOM 4307 C C   . GLY B 2 403 ? 1.812   56.591  -70.327  1.00 79.20 403 B 1 
ATOM 4308 O O   . GLY B 2 403 ? 1.117   57.137  -71.184  1.00 80.07 403 B 1 
ATOM 4309 N N   . GLY B 2 404 ? 2.195   57.234  -69.235  1.00 79.41 404 B 1 
ATOM 4310 C CA  . GLY B 2 404 ? 1.885   58.634  -68.944  1.00 82.42 404 B 1 
ATOM 4311 C C   . GLY B 2 404 ? 2.473   59.594  -69.972  1.00 84.31 404 B 1 
ATOM 4312 O O   . GLY B 2 404 ? 1.755   60.445  -70.509  1.00 85.59 404 B 1 
ATOM 4313 N N   . VAL B 2 405 ? 3.751   59.442  -70.305  1.00 85.91 405 B 1 
ATOM 4314 C CA  . VAL B 2 405 ? 4.427   60.262  -71.324  1.00 87.90 405 B 1 
ATOM 4315 C C   . VAL B 2 405 ? 3.822   60.037  -72.714  1.00 88.79 405 B 1 
ATOM 4316 O O   . VAL B 2 405 ? 3.537   61.005  -73.423  1.00 89.99 405 B 1 
ATOM 4317 C CB  . VAL B 2 405 ? 5.948   60.001  -71.329  1.00 87.47 405 B 1 
ATOM 4318 C CG1 . VAL B 2 405 ? 6.665   60.735  -72.461  1.00 77.07 405 B 1 
ATOM 4319 C CG2 . VAL B 2 405 ? 6.589   60.483  -70.019  1.00 77.89 405 B 1 
ATOM 4320 N N   . ALA B 2 406 ? 3.531   58.782  -73.104  1.00 80.98 406 B 1 
ATOM 4321 C CA  . ALA B 2 406 ? 2.881   58.462  -74.374  1.00 84.94 406 B 1 
ATOM 4322 C C   . ALA B 2 406 ? 1.465   59.046  -74.456  1.00 86.04 406 B 1 
ATOM 4323 O O   . ALA B 2 406 ? 1.081   59.619  -75.473  1.00 85.83 406 B 1 
ATOM 4324 C CB  . ALA B 2 406 ? 2.880   56.935  -74.557  1.00 84.50 406 B 1 
ATOM 4325 N N   . GLY B 2 407 ? 0.693   58.983  -73.364  1.00 80.35 407 B 1 
ATOM 4326 C CA  . GLY B 2 407 ? -0.622  59.598  -73.244  1.00 85.08 407 B 1 
ATOM 4327 C C   . GLY B 2 407 ? -0.571  61.119  -73.388  1.00 86.17 407 B 1 
ATOM 4328 O O   . GLY B 2 407 ? -1.372  61.702  -74.119  1.00 87.20 407 B 1 
ATOM 4329 N N   . LEU B 2 408 ? 0.407   61.756  -72.745  1.00 81.48 408 B 1 
ATOM 4330 C CA  . LEU B 2 408 ? 0.608   63.203  -72.838  1.00 84.78 408 B 1 
ATOM 4331 C C   . LEU B 2 408 ? 0.971   63.638  -74.266  1.00 85.06 408 B 1 
ATOM 4332 O O   . LEU B 2 408 ? 0.397   64.599  -74.783  1.00 88.80 408 B 1 
ATOM 4333 C CB  . LEU B 2 408 ? 1.686   63.627  -71.824  1.00 86.68 408 B 1 
ATOM 4334 C CG  . LEU B 2 408 ? 1.544   65.107  -71.403  1.00 75.60 408 B 1 
ATOM 4335 C CD1 . LEU B 2 408 ? 1.096   65.222  -69.965  1.00 68.96 408 B 1 
ATOM 4336 C CD2 . LEU B 2 408 ? 2.867   65.861  -71.558  1.00 71.29 408 B 1 
ATOM 4337 N N   . LEU B 2 409 ? 1.860   62.904  -74.949  1.00 83.59 409 B 1 
ATOM 4338 C CA  . LEU B 2 409 ? 2.218   63.152  -76.348  1.00 86.52 409 B 1 
ATOM 4339 C C   . LEU B 2 409 ? 1.025   62.968  -77.291  1.00 87.89 409 B 1 
ATOM 4340 O O   . LEU B 2 409 ? 0.796   63.811  -78.157  1.00 90.39 409 B 1 
ATOM 4341 C CB  . LEU B 2 409 ? 3.371   62.224  -76.758  1.00 87.81 409 B 1 
ATOM 4342 C CG  . LEU B 2 409 ? 4.751   62.620  -76.189  1.00 83.42 409 B 1 
ATOM 4343 C CD1 . LEU B 2 409 ? 5.769   61.513  -76.466  1.00 74.40 409 B 1 
ATOM 4344 C CD2 . LEU B 2 409 ? 5.268   63.916  -76.822  1.00 78.79 409 B 1 
ATOM 4345 N N   . LEU B 2 410 ? 0.201   61.953  -77.096  1.00 83.20 410 B 1 
ATOM 4346 C CA  . LEU B 2 410 ? -1.046  61.759  -77.845  1.00 85.86 410 B 1 
ATOM 4347 C C   . LEU B 2 410 ? -2.030  62.904  -77.632  1.00 86.83 410 B 1 
ATOM 4348 O O   . LEU B 2 410 ? -2.630  63.387  -78.593  1.00 88.99 410 B 1 
ATOM 4349 C CB  . LEU B 2 410 ? -1.683  60.414  -77.458  1.00 86.28 410 B 1 
ATOM 4350 C CG  . LEU B 2 410 ? -1.181  59.226  -78.297  1.00 75.13 410 B 1 
ATOM 4351 C CD1 . LEU B 2 410 ? -1.570  57.907  -77.628  1.00 69.19 410 B 1 
ATOM 4352 C CD2 . LEU B 2 410 ? -1.793  59.252  -79.700  1.00 70.17 410 B 1 
ATOM 4353 N N   . PHE B 2 411 ? -2.173  63.391  -76.414  1.00 80.61 411 B 1 
ATOM 4354 C CA  . PHE B 2 411 ? -3.060  64.502  -76.090  1.00 84.63 411 B 1 
ATOM 4355 C C   . PHE B 2 411 ? -2.599  65.808  -76.745  1.00 84.96 411 B 1 
ATOM 4356 O O   . PHE B 2 411 ? -3.415  66.528  -77.329  1.00 88.45 411 B 1 
ATOM 4357 C CB  . PHE B 2 411 ? -3.172  64.640  -74.564  1.00 85.92 411 B 1 
ATOM 4358 C CG  . PHE B 2 411 ? -4.409  65.387  -74.128  1.00 77.40 411 B 1 
ATOM 4359 C CD1 . PHE B 2 411 ? -4.409  66.783  -73.994  1.00 70.38 411 B 1 
ATOM 4360 C CD2 . PHE B 2 411 ? -5.590  64.667  -73.871  1.00 70.48 411 B 1 
ATOM 4361 C CE1 . PHE B 2 411 ? -5.577  67.454  -73.608  1.00 65.03 411 B 1 
ATOM 4362 C CE2 . PHE B 2 411 ? -6.754  65.334  -73.489  1.00 65.01 411 B 1 
ATOM 4363 C CZ  . PHE B 2 411 ? -6.751  66.729  -73.355  1.00 68.94 411 B 1 
ATOM 4364 N N   . ILE B 2 412 ? -1.304  66.098  -76.712  1.00 90.70 412 B 1 
ATOM 4365 C CA  . ILE B 2 412 ? -0.710  67.247  -77.406  1.00 90.16 412 B 1 
ATOM 4366 C C   . ILE B 2 412 ? -0.910  67.117  -78.923  1.00 89.80 412 B 1 
ATOM 4367 O O   . ILE B 2 412 ? -1.348  68.079  -79.565  1.00 91.47 412 B 1 
ATOM 4368 C CB  . ILE B 2 412 ? 0.778   67.405  -77.035  1.00 91.74 412 B 1 
ATOM 4369 C CG1 . ILE B 2 412 ? 0.939   67.792  -75.541  1.00 86.77 412 B 1 
ATOM 4370 C CG2 . ILE B 2 412 ? 1.463   68.471  -77.906  1.00 85.17 412 B 1 
ATOM 4371 C CD1 . ILE B 2 412 ? 2.358   67.618  -75.000  1.00 73.99 412 B 1 
ATOM 4372 N N   . GLY B 2 413 ? -0.687  65.938  -79.500  1.00 84.37 413 B 1 
ATOM 4373 C CA  . GLY B 2 413 ? -0.893  65.669  -80.927  1.00 85.60 413 B 1 
ATOM 4374 C C   . GLY B 2 413 ? -2.340  65.893  -81.367  1.00 86.30 413 B 1 
ATOM 4375 O O   . GLY B 2 413 ? -2.598  66.591  -82.354  1.00 88.20 413 B 1 
ATOM 4376 N N   . LEU B 2 414 ? -3.310  65.402  -80.600  1.00 84.35 414 B 1 
ATOM 4377 C CA  . LEU B 2 414 ? -4.738  65.643  -80.824  1.00 85.95 414 B 1 
ATOM 4378 C C   . LEU B 2 414 ? -5.090  67.125  -80.697  1.00 86.88 414 B 1 
ATOM 4379 O O   . LEU B 2 414 ? -5.802  67.659  -81.555  1.00 87.63 414 B 1 
ATOM 4380 C CB  . LEU B 2 414 ? -5.562  64.805  -79.829  1.00 85.72 414 B 1 
ATOM 4381 C CG  . LEU B 2 414 ? -5.752  63.341  -80.275  1.00 78.15 414 B 1 
ATOM 4382 C CD1 . LEU B 2 414 ? -6.217  62.469  -79.110  1.00 70.77 414 B 1 
ATOM 4383 C CD2 . LEU B 2 414 ? -6.805  63.238  -81.391  1.00 72.20 414 B 1 
ATOM 4384 N N   . GLY B 2 415 ? -4.552  67.833  -79.724  1.00 84.24 415 B 1 
ATOM 4385 C CA  . GLY B 2 415 ? -4.739  69.272  -79.542  1.00 85.84 415 B 1 
ATOM 4386 C C   . GLY B 2 415 ? -4.272  70.080  -80.754  1.00 86.32 415 B 1 
ATOM 4387 O O   . GLY B 2 415 ? -5.019  70.924  -81.266  1.00 87.43 415 B 1 
ATOM 4388 N N   . ILE B 2 416 ? -3.080  69.764  -81.251  1.00 87.89 416 B 1 
ATOM 4389 C CA  . ILE B 2 416 ? -2.534  70.392  -82.464  1.00 88.30 416 B 1 
ATOM 4390 C C   . ILE B 2 416 ? -3.424  70.097  -83.673  1.00 89.02 416 B 1 
ATOM 4391 O O   . ILE B 2 416 ? -3.777  71.017  -84.414  1.00 90.06 416 B 1 
ATOM 4392 C CB  . ILE B 2 416 ? -1.072  69.954  -82.704  1.00 89.87 416 B 1 
ATOM 4393 C CG1 . ILE B 2 416 ? -0.156  70.489  -81.579  1.00 85.39 416 B 1 
ATOM 4394 C CG2 . ILE B 2 416 ? -0.561  70.457  -84.061  1.00 83.34 416 B 1 
ATOM 4395 C CD1 . ILE B 2 416 ? 1.236   69.825  -81.543  1.00 72.68 416 B 1 
ATOM 4396 N N   . PHE B 2 417 ? -3.856  68.843  -83.854  1.00 88.98 417 B 1 
ATOM 4397 C CA  . PHE B 2 417 ? -4.733  68.446  -84.960  1.00 89.59 417 B 1 
ATOM 4398 C C   . PHE B 2 417 ? -6.074  69.203  -84.933  1.00 90.13 417 B 1 
ATOM 4399 O O   . PHE B 2 417 ? -6.503  69.732  -85.958  1.00 90.77 417 B 1 
ATOM 4400 C CB  . PHE B 2 417 ? -4.963  66.934  -84.899  1.00 91.57 417 B 1 
ATOM 4401 C CG  . PHE B 2 417 ? -5.809  66.409  -86.043  1.00 89.62 417 B 1 
ATOM 4402 C CD1 . PHE B 2 417 ? -7.183  66.198  -85.871  1.00 79.90 417 B 1 
ATOM 4403 C CD2 . PHE B 2 417 ? -5.225  66.159  -87.293  1.00 81.80 417 B 1 
ATOM 4404 C CE1 . PHE B 2 417 ? -7.968  65.724  -86.936  1.00 78.71 417 B 1 
ATOM 4405 C CE2 . PHE B 2 417 ? -5.998  65.687  -88.360  1.00 80.69 417 B 1 
ATOM 4406 C CZ  . PHE B 2 417 ? -7.371  65.471  -88.188  1.00 82.55 417 B 1 
ATOM 4407 N N   . PHE B 2 418 ? -6.720  69.354  -83.786  1.00 86.07 418 B 1 
ATOM 4408 C CA  . PHE B 2 418 ? -7.959  70.119  -83.648  1.00 87.11 418 B 1 
ATOM 4409 C C   . PHE B 2 418 ? -7.742  71.618  -83.909  1.00 87.88 418 B 1 
ATOM 4410 O O   . PHE B 2 418 ? -8.542  72.225  -84.624  1.00 87.88 418 B 1 
ATOM 4411 C CB  . PHE B 2 418 ? -8.595  69.885  -82.274  1.00 88.98 418 B 1 
ATOM 4412 C CG  . PHE B 2 418 ? -9.449  68.637  -82.215  1.00 86.59 418 B 1 
ATOM 4413 C CD1 . PHE B 2 418 ? -10.670 68.585  -82.919  1.00 77.66 418 B 1 
ATOM 4414 C CD2 . PHE B 2 418 ? -9.058  67.519  -81.461  1.00 79.57 418 B 1 
ATOM 4415 C CE1 . PHE B 2 418 ? -11.465 67.433  -82.873  1.00 74.19 418 B 1 
ATOM 4416 C CE2 . PHE B 2 418 ? -9.847  66.361  -81.413  1.00 75.51 418 B 1 
ATOM 4417 C CZ  . PHE B 2 418 ? -11.054 66.327  -82.120  1.00 78.40 418 B 1 
ATOM 4418 N N   . CYS B 2 419 ? -6.645  72.220  -83.426  1.00 84.95 419 B 1 
ATOM 4419 C CA  . CYS B 2 419 ? -6.300  73.615  -83.703  1.00 86.62 419 B 1 
ATOM 4420 C C   . CYS B 2 419 ? -6.103  73.875  -85.202  1.00 87.46 419 B 1 
ATOM 4421 O O   . CYS B 2 419 ? -6.647  74.848  -85.739  1.00 88.08 419 B 1 
ATOM 4422 C CB  . CYS B 2 419 ? -5.047  74.014  -82.919  1.00 86.75 419 B 1 
ATOM 4423 S SG  . CYS B 2 419 ? -5.503  74.532  -81.241  1.00 73.42 419 B 1 
ATOM 4424 N N   . VAL B 2 420 ? -5.380  72.993  -85.900  1.00 88.10 420 B 1 
ATOM 4425 C CA  . VAL B 2 420 ? -5.175  73.109  -87.356  1.00 87.94 420 B 1 
ATOM 4426 C C   . VAL B 2 420 ? -6.505  72.985  -88.102  1.00 89.27 420 B 1 
ATOM 4427 O O   . VAL B 2 420 ? -6.801  73.812  -88.967  1.00 89.44 420 B 1 
ATOM 4428 C CB  . VAL B 2 420 ? -4.152  72.078  -87.856  1.00 88.79 420 B 1 
ATOM 4429 C CG1 . VAL B 2 420 ? -4.020  72.080  -89.378  1.00 80.57 420 B 1 
ATOM 4430 C CG2 . VAL B 2 420 ? -2.753  72.398  -87.298  1.00 81.28 420 B 1 
ATOM 4431 N N   . ARG B 2 421 ? -7.359  72.063  -87.723  1.00 85.48 421 B 1 
ATOM 4432 C CA  . ARG B 2 421 ? -8.682  71.870  -88.336  1.00 85.48 421 B 1 
ATOM 4433 C C   . ARG B 2 421 ? -9.611  73.066  -88.098  1.00 85.64 421 B 1 
ATOM 4434 O O   . ARG B 2 421 ? -10.289 73.500  -89.028  1.00 87.38 421 B 1 
ATOM 4435 C CB  . ARG B 2 421 ? -9.292  70.551  -87.823  1.00 86.22 421 B 1 
ATOM 4436 C CG  . ARG B 2 421 ? -10.487 70.097  -88.679  1.00 76.56 421 B 1 
ATOM 4437 C CD  . ARG B 2 421 ? -10.994 68.720  -88.215  1.00 73.41 421 B 1 
ATOM 4438 N NE  . ARG B 2 421 ? -12.090 68.234  -89.073  1.00 64.48 421 B 1 
ATOM 4439 C CZ  . ARG B 2 421 ? -12.639 67.029  -89.017  1.00 60.14 421 B 1 
ATOM 4440 N NH1 . ARG B 2 421 ? -12.280 66.136  -88.127  1.00 54.86 421 B 1 
ATOM 4441 N NH2 . ARG B 2 421 ? -13.584 66.678  -89.841  1.00 55.68 421 B 1 
ATOM 4442 N N   . CYS B 2 422 ? -9.637  73.643  -86.916  1.00 83.51 422 B 1 
ATOM 4443 C CA  . CYS B 2 422 ? -10.382 74.866  -86.603  1.00 85.01 422 B 1 
ATOM 4444 C C   . CYS B 2 422 ? -9.872  76.057  -87.420  1.00 86.21 422 B 1 
ATOM 4445 O O   . CYS B 2 422 ? -10.679 76.810  -87.976  1.00 86.13 422 B 1 
ATOM 4446 C CB  . CYS B 2 422 ? -10.311 75.163  -85.096  1.00 86.07 422 B 1 
ATOM 4447 S SG  . CYS B 2 422 ? -11.536 74.161  -84.228  1.00 75.75 422 B 1 
ATOM 4448 N N   . ARG B 2 423 ? -8.546  76.219  -87.537  1.00 83.72 423 B 1 
ATOM 4449 C CA  . ARG B 2 423 ? -7.938  77.288  -88.346  1.00 84.66 423 B 1 
ATOM 4450 C C   . ARG B 2 423 ? -8.306  77.168  -89.823  1.00 85.75 423 B 1 
ATOM 4451 O O   . ARG B 2 423 ? -8.627  78.176  -90.451  1.00 87.54 423 B 1 
ATOM 4452 C CB  . ARG B 2 423 ? -6.422  77.293  -88.117  1.00 86.14 423 B 1 
ATOM 4453 C CG  . ARG B 2 423 ? -5.777  78.635  -88.524  1.00 75.96 423 B 1 
ATOM 4454 C CD  . ARG B 2 423 ? -4.266  78.621  -88.202  1.00 73.66 423 B 1 
ATOM 4455 N NE  . ARG B 2 423 ? -3.653  79.935  -88.420  1.00 64.00 423 B 1 
ATOM 4456 C CZ  . ARG B 2 423 ? -2.379  80.245  -88.227  1.00 58.28 423 B 1 
ATOM 4457 N NH1 . ARG B 2 423 ? -1.500  79.351  -87.841  1.00 53.65 423 B 1 
ATOM 4458 N NH2 . ARG B 2 423 ? -1.957  81.460  -88.407  1.00 52.40 423 B 1 
ATOM 4459 N N   . HIS B 2 424 ? -8.346  75.943  -90.372  1.00 83.21 424 B 1 
ATOM 4460 C CA  . HIS B 2 424 ? -8.802  75.693  -91.740  1.00 83.52 424 B 1 
ATOM 4461 C C   . HIS B 2 424 ? -10.282 76.048  -91.932  1.00 84.35 424 B 1 
ATOM 4462 O O   . HIS B 2 424 ? -10.612 76.765  -92.878  1.00 85.95 424 B 1 
ATOM 4463 C CB  . HIS B 2 424 ? -8.526  74.240  -92.150  1.00 85.67 424 B 1 
ATOM 4464 C CG  . HIS B 2 424 ? -7.460  74.173  -93.210  1.00 79.48 424 B 1 
ATOM 4465 N ND1 . HIS B 2 424 ? -7.627  74.501  -94.534  1.00 64.80 424 B 1 
ATOM 4466 C CD2 . HIS B 2 424 ? -6.144  73.831  -93.057  1.00 66.28 424 B 1 
ATOM 4467 C CE1 . HIS B 2 424 ? -6.443  74.354  -95.152  1.00 65.23 424 B 1 
ATOM 4468 N NE2 . HIS B 2 424 ? -5.518  73.956  -94.284  1.00 67.73 424 B 1 
ATOM 4469 N N   . ARG B 2 425 ? -11.190 75.651  -91.012  1.00 81.20 425 B 1 
ATOM 4470 C CA  . ARG B 2 425 ? -12.613 76.019  -91.057  1.00 81.32 425 B 1 
ATOM 4471 C C   . ARG B 2 425 ? -12.817 77.537  -90.994  1.00 82.72 425 B 1 
ATOM 4472 O O   . ARG B 2 425 ? -13.637 78.065  -91.740  1.00 83.60 425 B 1 
ATOM 4473 C CB  . ARG B 2 425 ? -13.401 75.339  -89.931  1.00 83.63 425 B 1 
ATOM 4474 C CG  . ARG B 2 425 ? -13.775 73.890  -90.281  1.00 78.92 425 B 1 
ATOM 4475 C CD  . ARG B 2 425 ? -14.656 73.285  -89.169  1.00 76.38 425 B 1 
ATOM 4476 N NE  . ARG B 2 425 ? -15.173 71.966  -89.545  1.00 67.43 425 B 1 
ATOM 4477 C CZ  . ARG B 2 425 ? -15.985 71.211  -88.811  1.00 61.13 425 B 1 
ATOM 4478 N NH1 . ARG B 2 425 ? -16.380 71.585  -87.617  1.00 56.55 425 B 1 
ATOM 4479 N NH2 . ARG B 2 425 ? -16.426 70.065  -89.257  1.00 53.64 425 B 1 
ATOM 4480 N N   . ARG B 2 426 ? -12.047 78.256  -90.160  1.00 77.81 426 B 1 
ATOM 4481 C CA  . ARG B 2 426 ? -12.130 79.722  -90.040  1.00 78.81 426 B 1 
ATOM 4482 C C   . ARG B 2 426 ? -11.739 80.433  -91.343  1.00 79.74 426 B 1 
ATOM 4483 O O   . ARG B 2 426 ? -12.505 81.260  -91.821  1.00 83.83 426 B 1 
ATOM 4484 C CB  . ARG B 2 426 ? -11.301 80.192  -88.832  1.00 82.53 426 B 1 
ATOM 4485 C CG  . ARG B 2 426 ? -11.939 81.406  -88.138  1.00 75.78 426 B 1 
ATOM 4486 C CD  . ARG B 2 426 ? -11.115 81.821  -86.910  1.00 73.84 426 B 1 
ATOM 4487 N NE  . ARG B 2 426 ? -11.842 82.775  -86.077  1.00 64.37 426 B 1 
ATOM 4488 C CZ  . ARG B 2 426 ? -11.416 83.281  -84.922  1.00 56.93 426 B 1 
ATOM 4489 N NH1 . ARG B 2 426 ? -10.229 83.005  -84.446  1.00 53.29 426 B 1 
ATOM 4490 N NH2 . ARG B 2 426 ? -12.175 84.082  -84.229  1.00 51.33 426 B 1 
ATOM 4491 N N   . ARG B 2 427 ? -10.624 80.035  -91.975  1.00 78.92 427 B 1 
ATOM 4492 C CA  . ARG B 2 427 ? -10.210 80.568  -93.292  1.00 78.86 427 B 1 
ATOM 4493 C C   . ARG B 2 427 ? -11.243 80.288  -94.393  1.00 80.41 427 B 1 
ATOM 4494 O O   . ARG B 2 427 ? -11.434 81.140  -95.270  1.00 82.47 427 B 1 
ATOM 4495 C CB  . ARG B 2 427 ? -8.857  79.971  -93.716  1.00 81.66 427 B 1 
ATOM 4496 C CG  . ARG B 2 427 ? -7.676  80.635  -93.012  1.00 78.12 427 B 1 
ATOM 4497 C CD  . ARG B 2 427 ? -6.350  80.017  -93.527  1.00 76.11 427 B 1 
ATOM 4498 N NE  . ARG B 2 427 ? -5.189  80.717  -92.987  1.00 66.85 427 B 1 
ATOM 4499 C CZ  . ARG B 2 427 ? -3.914  80.438  -93.260  1.00 60.34 427 B 1 
ATOM 4500 N NH1 . ARG B 2 427 ? -3.590  79.446  -94.050  1.00 55.84 427 B 1 
ATOM 4501 N NH2 . ARG B 2 427 ? -2.962  81.145  -92.749  1.00 53.56 427 B 1 
ATOM 4502 N N   . GLN B 2 428 ? -11.916 79.143  -94.346  1.00 74.11 428 B 1 
ATOM 4503 C CA  . GLN B 2 428 ? -12.952 78.816  -95.326  1.00 72.81 428 B 1 
ATOM 4504 C C   . GLN B 2 428 ? -14.211 79.673  -95.128  1.00 72.46 428 B 1 
ATOM 4505 O O   . GLN B 2 428 ? -14.771 80.165  -96.104  1.00 78.70 428 B 1 
ATOM 4506 C CB  . GLN B 2 428 ? -13.247 77.307  -95.237  1.00 75.84 428 B 1 
ATOM 4507 C CG  . GLN B 2 428 ? -13.961 76.790  -96.498  1.00 67.21 428 B 1 
ATOM 4508 C CD  . GLN B 2 428 ? -14.147 75.268  -96.492  1.00 66.66 428 B 1 
ATOM 4509 O OE1 . GLN B 2 428 ? -13.934 74.582  -95.503  1.00 58.32 428 B 1 
ATOM 4510 N NE2 . GLN B 2 428 ? -14.583 74.680  -97.585  1.00 56.65 428 B 1 
ATOM 4511 N N   . ALA B 2 429 ? -14.625 79.949  -93.889  1.00 82.96 429 B 1 
ATOM 4512 C CA  . ALA B 2 429 ? -15.734 80.846  -93.555  1.00 84.21 429 B 1 
ATOM 4513 C C   . ALA B 2 429 ? -15.452 82.304  -93.971  1.00 85.28 429 B 1 
ATOM 4514 O O   . ALA B 2 429 ? -16.325 82.953  -94.563  1.00 86.30 429 B 1 
ATOM 4515 C CB  . ALA B 2 429 ? -16.029 80.725  -92.058  1.00 85.25 429 B 1 
ATOM 4516 N N   . GLU B 2 430 ? -14.219 82.812  -93.751  1.00 80.67 430 B 1 
ATOM 4517 C CA  . GLU B 2 430 ? -13.801 84.149  -94.193  1.00 79.53 430 B 1 
ATOM 4518 C C   . GLU B 2 430 ? -13.858 84.318  -95.725  1.00 79.50 430 B 1 
ATOM 4519 O O   . GLU B 2 430 ? -14.415 85.302  -96.217  1.00 82.27 430 B 1 
ATOM 4520 C CB  . GLU B 2 430 ? -12.382 84.456  -93.687  1.00 83.13 430 B 1 
ATOM 4521 C CG  . GLU B 2 430 ? -12.360 84.827  -92.196  1.00 76.23 430 B 1 
ATOM 4522 C CD  . GLU B 2 430 ? -10.938 84.965  -91.608  1.00 69.48 430 B 1 
ATOM 4523 O OE1 . GLU B 2 430 ? -10.846 85.326  -90.412  1.00 60.15 430 B 1 
ATOM 4524 O OE2 . GLU B 2 430 ? -9.964  84.654  -92.331  1.00 63.35 430 B 1 
ATOM 4525 N N   . ARG B 2 431 ? -13.393 83.306  -96.468  1.00 74.62 431 B 1 
ATOM 4526 C CA  . ARG B 2 431 ? -13.532 83.319  -97.936  1.00 75.62 431 B 1 
ATOM 4527 C C   . ARG B 2 431 ? -14.999 83.341  -98.374  1.00 75.86 431 B 1 
ATOM 4528 O O   . ARG B 2 431 ? -15.349 84.127  -99.264  1.00 80.11 431 B 1 
ATOM 4529 C CB  . ARG B 2 431 ? -12.821 82.113  -98.571  1.00 78.95 431 B 1 
ATOM 4530 C CG  . ARG B 2 431 ? -11.300 82.338  -98.693  1.00 72.47 431 B 1 
ATOM 4531 C CD  . ARG B 2 431 ? -10.660 81.131  -99.392  1.00 73.19 431 B 1 
ATOM 4532 N NE  . ARG B 2 431 ? -9.218  81.347  -99.612  1.00 61.95 431 B 1 
ATOM 4533 C CZ  . ARG B 2 431 ? -8.398  80.522  -100.253 1.00 57.06 431 B 1 
ATOM 4534 N NH1 . ARG B 2 431 ? -8.808  79.392  -100.761 1.00 51.69 431 B 1 
ATOM 4535 N NH2 . ARG B 2 431 ? -7.141  80.821  -100.409 1.00 49.09 431 B 1 
ATOM 4536 N N   . MET B 2 432 ? -15.907 82.581  -97.778  1.00 72.13 432 B 1 
ATOM 4537 C CA  . MET B 2 432 ? -17.341 82.612  -98.089  1.00 71.50 432 B 1 
ATOM 4538 C C   . MET B 2 432 ? -17.974 83.970  -97.767  1.00 71.03 432 B 1 
ATOM 4539 O O   . MET B 2 432 ? -18.838 84.425  -98.517  1.00 75.64 432 B 1 
ATOM 4540 C CB  . MET B 2 432 ? -18.099 81.505  -97.340  1.00 75.03 432 B 1 
ATOM 4541 C CG  . MET B 2 432 ? -18.149 80.204  -98.142  1.00 70.35 432 B 1 
ATOM 4542 S SD  . MET B 2 432 ? -19.389 79.049  -97.497  1.00 64.52 432 B 1 
ATOM 4543 C CE  . MET B 2 432 ? -19.375 77.780  -98.800  1.00 54.50 432 B 1 
ATOM 4544 N N   . SER B 2 433 ? -17.583 84.643  -96.672  1.00 80.33 433 B 1 
ATOM 4545 C CA  . SER B 2 433 ? -18.117 85.959  -96.317  1.00 80.93 433 B 1 
ATOM 4546 C C   . SER B 2 433 ? -17.692 87.055  -97.295  1.00 81.40 433 B 1 
ATOM 4547 O O   . SER B 2 433 ? -18.532 87.890  -97.667  1.00 83.37 433 B 1 
ATOM 4548 C CB  . SER B 2 433 ? -17.751 86.332  -94.872  1.00 84.26 433 B 1 
ATOM 4549 O OG  . SER B 2 433 ? -16.410 86.743  -94.758  1.00 72.27 433 B 1 
ATOM 4550 N N   . GLN B 2 434 ? -16.449 87.037  -97.800  1.00 77.93 434 B 1 
ATOM 4551 C CA  . GLN B 2 434 ? -15.991 87.959  -98.850  1.00 77.66 434 B 1 
ATOM 4552 C C   . GLN B 2 434 ? -16.776 87.783  -100.157 1.00 76.29 434 B 1 
ATOM 4553 O O   . GLN B 2 434 ? -17.226 88.782  -100.728 1.00 81.06 434 B 1 
ATOM 4554 C CB  . GLN B 2 434 ? -14.491 87.765  -99.120  1.00 80.76 434 B 1 
ATOM 4555 C CG  . GLN B 2 434 ? -13.609 88.526  -98.131  1.00 71.08 434 B 1 
ATOM 4556 C CD  . GLN B 2 434 ? -12.114 88.422  -98.466  1.00 69.43 434 B 1 
ATOM 4557 O OE1 . GLN B 2 434 ? -11.663 87.543  -99.170  1.00 60.50 434 B 1 
ATOM 4558 N NE2 . GLN B 2 434 ? -11.304 89.333  -97.967  1.00 59.06 434 B 1 
ATOM 4559 N N   . ILE B 2 435 ? -17.026 86.531  -100.575 1.00 81.20 435 B 1 
ATOM 4560 C CA  . ILE B 2 435 ? -17.830 86.256  -101.777 1.00 78.20 435 B 1 
ATOM 4561 C C   . ILE B 2 435 ? -19.253 86.800  -101.619 1.00 77.39 435 B 1 
ATOM 4562 O O   . ILE B 2 435 ? -19.778 87.447  -102.524 1.00 81.89 435 B 1 
ATOM 4563 C CB  . ILE B 2 435 ? -17.815 84.754  -102.111 1.00 81.59 435 B 1 
ATOM 4564 C CG1 . ILE B 2 435 ? -16.396 84.310  -102.526 1.00 79.09 435 B 1 
ATOM 4565 C CG2 . ILE B 2 435 ? -18.805 84.416  -103.233 1.00 77.72 435 B 1 
ATOM 4566 C CD1 . ILE B 2 435 ? -16.195 82.771  -102.535 1.00 69.11 435 B 1 
ATOM 4567 N N   . LYS B 2 436 ? -19.927 86.619  -100.435 1.00 78.62 436 B 1 
ATOM 4568 C CA  . LYS B 2 436 ? -21.257 87.185  -100.162 1.00 77.35 436 B 1 
ATOM 4569 C C   . LYS B 2 436 ? -21.275 88.717  -100.209 1.00 76.27 436 B 1 
ATOM 4570 O O   . LYS B 2 436 ? -22.224 89.273  -100.758 1.00 82.09 436 B 1 
ATOM 4571 C CB  . LYS B 2 436 ? -21.814 86.694  -98.818  1.00 81.86 436 B 1 
ATOM 4572 C CG  . LYS B 2 436 ? -22.577 85.364  -98.951  1.00 76.01 436 B 1 
ATOM 4573 C CD  . LYS B 2 436 ? -23.242 84.995  -97.623  1.00 72.97 436 B 1 
ATOM 4574 C CE  . LYS B 2 436 ? -24.102 83.737  -97.774  1.00 64.74 436 B 1 
ATOM 4575 N NZ  . LYS B 2 436 ? -24.799 83.382  -96.501  1.00 57.58 436 B 1 
ATOM 4576 N N   . ARG B 2 437 ? -20.249 89.425  -99.672  1.00 76.38 437 B 1 
ATOM 4577 C CA  . ARG B 2 437 ? -20.154 90.899  -99.749  1.00 75.67 437 B 1 
ATOM 4578 C C   . ARG B 2 437 ? -20.101 91.401  -101.183 1.00 74.41 437 B 1 
ATOM 4579 O O   . ARG B 2 437 ? -20.916 92.251  -101.543 1.00 78.72 437 B 1 
ATOM 4580 C CB  . ARG B 2 437 ? -18.951 91.429  -98.948  1.00 80.35 437 B 1 
ATOM 4581 C CG  . ARG B 2 437 ? -19.334 91.828  -97.522  1.00 73.19 437 B 1 
ATOM 4582 C CD  . ARG B 2 437 ? -18.137 92.487  -96.818  1.00 71.76 437 B 1 
ATOM 4583 N NE  . ARG B 2 437 ? -18.500 92.946  -95.473  1.00 63.37 437 B 1 
ATOM 4584 C CZ  . ARG B 2 437 ? -17.681 93.536  -94.609  1.00 56.21 437 B 1 
ATOM 4585 N NH1 . ARG B 2 437 ? -16.430 93.785  -94.911  1.00 53.26 437 B 1 
ATOM 4586 N NH2 . ARG B 2 437 ? -18.103 93.908  -93.442  1.00 52.44 437 B 1 
ATOM 4587 N N   . LEU B 2 438 ? -19.230 90.829  -102.031 1.00 78.12 438 B 1 
ATOM 4588 C CA  . LEU B 2 438 ? -19.108 91.200  -103.451 1.00 75.36 438 B 1 
ATOM 4589 C C   . LEU B 2 438 ? -20.417 90.999  -104.237 1.00 74.94 438 B 1 
ATOM 4590 O O   . LEU B 2 438 ? -20.743 91.807  -105.114 1.00 77.41 438 B 1 
ATOM 4591 C CB  . LEU B 2 438 ? -17.974 90.383  -104.081 1.00 78.43 438 B 1 
ATOM 4592 C CG  . LEU B 2 438 ? -16.561 90.853  -103.676 1.00 75.10 438 B 1 
ATOM 4593 C CD1 . LEU B 2 438 ? -15.523 89.782  -104.000 1.00 66.74 438 B 1 
ATOM 4594 C CD2 . LEU B 2 438 ? -16.173 92.131  -104.419 1.00 69.08 438 B 1 
ATOM 4595 N N   . LEU B 2 439 ? -21.208 89.962  -103.906 1.00 75.40 439 B 1 
ATOM 4596 C CA  . LEU B 2 439 ? -22.511 89.724  -104.529 1.00 72.06 439 B 1 
ATOM 4597 C C   . LEU B 2 439 ? -23.593 90.721  -104.074 1.00 69.91 439 B 1 
ATOM 4598 O O   . LEU B 2 439 ? -24.474 91.061  -104.865 1.00 72.11 439 B 1 
ATOM 4599 C CB  . LEU B 2 439 ? -22.963 88.286  -104.253 1.00 74.60 439 B 1 
ATOM 4600 C CG  . LEU B 2 439 ? -22.266 87.240  -105.155 1.00 70.63 439 B 1 
ATOM 4601 C CD1 . LEU B 2 439 ? -22.488 85.830  -104.611 1.00 63.50 439 B 1 
ATOM 4602 C CD2 . LEU B 2 439 ? -22.826 87.274  -106.586 1.00 65.81 439 B 1 
ATOM 4603 N N   . SER B 2 440 ? -23.582 91.228  -102.834 1.00 75.00 440 B 1 
ATOM 4604 C CA  . SER B 2 440 ? -24.597 92.163  -102.327 1.00 73.60 440 B 1 
ATOM 4605 C C   . SER B 2 440 ? -24.439 93.589  -102.865 1.00 71.18 440 B 1 
ATOM 4606 O O   . SER B 2 440 ? -25.461 94.237  -103.130 1.00 70.72 440 B 1 
ATOM 4607 C CB  . SER B 2 440 ? -24.619 92.172  -100.792 1.00 74.79 440 B 1 
ATOM 4608 O OG  . SER B 2 440 ? -23.403 92.618  -100.234 1.00 65.91 440 B 1 
ATOM 4609 N N   . GLU B 2 441 ? -23.206 94.065  -103.076 1.00 71.90 441 B 1 
ATOM 4610 C CA  . GLU B 2 441 ? -22.962 95.429  -103.590 1.00 71.55 441 B 1 
ATOM 4611 C C   . GLU B 2 441 ? -23.522 95.675  -105.003 1.00 68.38 441 B 1 
ATOM 4612 O O   . GLU B 2 441 ? -23.901 96.805  -105.331 1.00 65.03 441 B 1 
ATOM 4613 C CB  . GLU B 2 441 ? -21.452 95.719  -103.576 1.00 73.22 441 B 1 
ATOM 4614 C CG  . GLU B 2 441 ? -20.941 96.038  -102.169 1.00 69.49 441 B 1 
ATOM 4615 C CD  . GLU B 2 441 ? -19.426 96.300  -102.084 1.00 63.37 441 B 1 
ATOM 4616 O OE1 . GLU B 2 441 ? -18.991 96.819  -101.044 1.00 55.15 441 B 1 
ATOM 4617 O OE2 . GLU B 2 441 ? -18.712 95.947  -103.048 1.00 57.96 441 B 1 
ATOM 4618 N N   . LYS B 2 442 ? -23.651 94.676  -105.882 1.00 67.75 442 B 1 
ATOM 4619 C CA  . LYS B 2 442 ? -24.182 94.820  -107.251 1.00 66.83 442 B 1 
ATOM 4620 C C   . LYS B 2 442 ? -25.702 95.036  -107.341 1.00 64.88 442 B 1 
ATOM 4621 O O   . LYS B 2 442 ? -26.163 95.399  -108.426 1.00 61.07 442 B 1 
ATOM 4622 C CB  . LYS B 2 442 ? -23.761 93.626  -108.112 1.00 65.53 442 B 1 
ATOM 4623 C CG  . LYS B 2 442 ? -22.377 93.832  -108.743 1.00 62.85 442 B 1 
ATOM 4624 C CD  . LYS B 2 442 ? -22.087 92.748  -109.789 1.00 58.58 442 B 1 
ATOM 4625 C CE  . LYS B 2 442 ? -20.777 93.046  -110.512 1.00 53.15 442 B 1 
ATOM 4626 N NZ  . LYS B 2 442 ? -20.499 92.092  -111.599 1.00 47.17 442 B 1 
ATOM 4627 N N   . LYS B 2 443 ? -26.582 94.822  -106.370 1.00 58.66 443 B 1 
ATOM 4628 C CA  . LYS B 2 443 ? -28.040 94.677  -106.562 1.00 57.89 443 B 1 
ATOM 4629 C C   . LYS B 2 443 ? -28.866 95.948  -106.513 1.00 54.81 443 B 1 
ATOM 4630 O O   . LYS B 2 443 ? -29.757 96.084  -107.361 1.00 51.88 443 B 1 
ATOM 4631 C CB  . LYS B 2 443 ? -28.622 93.637  -105.600 1.00 56.49 443 B 1 
ATOM 4632 C CG  . LYS B 2 443 ? -28.610 92.227  -106.208 1.00 53.71 443 B 1 
ATOM 4633 C CD  . LYS B 2 443 ? -29.471 91.286  -105.385 1.00 50.76 443 B 1 
ATOM 4634 C CE  . LYS B 2 443 ? -29.585 89.918  -106.051 1.00 44.91 443 B 1 
ATOM 4635 N NZ  . LYS B 2 443 ? -30.558 89.032  -105.370 1.00 40.80 443 B 1 
ATOM 4636 N N   . THR B 2 444 ? -28.781 96.898  -105.570 1.00 48.65 444 B 1 
ATOM 4637 C CA  . THR B 2 444 ? -29.891 97.800  -105.204 1.00 50.36 444 B 1 
ATOM 4638 C C   . THR B 2 444 ? -29.814 99.202  -105.814 1.00 48.85 444 B 1 
ATOM 4639 O O   . THR B 2 444 ? -29.834 100.194 -105.088 1.00 46.94 444 B 1 
ATOM 4640 C CB  . THR B 2 444 ? -30.104 97.855  -103.681 1.00 48.84 444 B 1 
ATOM 4641 O OG1 . THR B 2 444 ? -28.883 98.103  -103.027 1.00 45.37 444 B 1 
ATOM 4642 C CG2 . THR B 2 444 ? -30.656 96.535  -103.136 1.00 45.10 444 B 1 
ATOM 4643 N N   . CYS B 2 445 ? -29.819 99.314  -107.170 1.00 48.29 445 B 1 
ATOM 4644 C CA  . CYS B 2 445 ? -30.165 100.555 -107.878 1.00 49.17 445 B 1 
ATOM 4645 C C   . CYS B 2 445 ? -31.703 100.691 -107.964 1.00 45.52 445 B 1 
ATOM 4646 O O   . CYS B 2 445 ? -32.329 100.270 -108.933 1.00 44.08 445 B 1 
ATOM 4647 C CB  . CYS B 2 445 ? -29.515 100.560 -109.271 1.00 49.81 445 B 1 
ATOM 4648 S SG  . CYS B 2 445 ? -27.713 100.697 -109.145 1.00 46.15 445 B 1 
ATOM 4649 N N   . GLN B 2 446 ? -32.392 101.253 -106.899 1.00 44.97 446 B 1 
ATOM 4650 C CA  . GLN B 2 446 ? -33.831 101.523 -106.932 1.00 48.09 446 B 1 
ATOM 4651 C C   . GLN B 2 446 ? -34.110 102.882 -107.595 1.00 45.39 446 B 1 
ATOM 4652 O O   . GLN B 2 446 ? -33.582 103.914 -107.180 1.00 44.91 446 B 1 
ATOM 4653 C CB  . GLN B 2 446 ? -34.451 101.457 -105.528 1.00 48.94 446 B 1 
ATOM 4654 C CG  . GLN B 2 446 ? -34.713 100.016 -105.069 1.00 46.31 446 B 1 
ATOM 4655 C CD  . GLN B 2 446 ? -35.442 99.941  -103.723 1.00 43.20 446 B 1 
ATOM 4656 O OE1 . GLN B 2 446 ? -35.454 100.855 -102.936 1.00 40.46 446 B 1 
ATOM 4657 N NE2 . GLN B 2 446 ? -36.064 98.822  -103.408 1.00 39.61 446 B 1 
ATOM 4658 N N   . CYS B 2 447 ? -34.992 102.894 -108.592 1.00 49.10 447 B 1 
ATOM 4659 C CA  . CYS B 2 447 ? -35.446 104.087 -109.321 1.00 50.68 447 B 1 
ATOM 4660 C C   . CYS B 2 447 ? -36.535 104.840 -108.522 1.00 46.41 447 B 1 
ATOM 4661 O O   . CYS B 2 447 ? -37.459 104.204 -108.025 1.00 43.80 447 B 1 
ATOM 4662 C CB  . CYS B 2 447 ? -35.991 103.648 -110.680 1.00 50.35 447 B 1 
ATOM 4663 S SG  . CYS B 2 447 ? -34.688 102.896 -111.699 1.00 46.45 447 B 1 
ATOM 4664 N N   . PRO B 2 448 ? -36.539 106.250 -108.460 1.00 40.57 448 B 1 
ATOM 4665 C CA  . PRO B 2 448 ? -37.538 107.025 -107.733 1.00 44.77 448 B 1 
ATOM 4666 C C   . PRO B 2 448 ? -38.814 107.252 -108.599 1.00 43.74 448 B 1 
ATOM 4667 O O   . PRO B 2 448 ? -38.787 108.070 -109.526 1.00 41.59 448 B 1 
ATOM 4668 C CB  . PRO B 2 448 ? -36.827 108.318 -107.355 1.00 43.05 448 B 1 
ATOM 4669 C CG  . PRO B 2 448 ? -35.813 108.521 -108.498 1.00 43.64 448 B 1 
ATOM 4670 C CD  . PRO B 2 448 ? -35.473 107.098 -108.953 1.00 47.84 448 B 1 
ATOM 4671 N N   . HIS B 2 449 ? -39.989 106.580 -108.315 1.00 40.17 449 B 1 
ATOM 4672 C CA  . HIS B 2 449 ? -41.282 106.792 -108.991 1.00 44.46 449 B 1 
ATOM 4673 C C   . HIS B 2 449 ? -42.014 108.053 -108.469 1.00 41.74 449 B 1 
ATOM 4674 O O   . HIS B 2 449 ? -42.264 108.203 -107.273 1.00 41.06 449 B 1 
ATOM 4675 C CB  . HIS B 2 449 ? -42.170 105.543 -108.872 1.00 44.07 449 B 1 
ATOM 4676 C CG  . HIS B 2 449 ? -42.066 104.633 -110.076 1.00 41.92 449 B 1 
ATOM 4677 N ND1 . HIS B 2 449 ? -42.691 104.825 -111.285 1.00 38.96 449 B 1 
ATOM 4678 C CD2 . HIS B 2 449 ? -41.355 103.480 -110.185 1.00 37.63 449 B 1 
ATOM 4679 C CE1 . HIS B 2 449 ? -42.389 103.797 -112.110 1.00 36.18 449 B 1 
ATOM 4680 N NE2 . HIS B 2 449 ? -41.555 102.953 -111.462 1.00 35.72 449 B 1 
ATOM 4681 N N   . ARG B 2 450 ? -42.444 108.972 -109.361 1.00 37.97 450 B 1 
ATOM 4682 C CA  . ARG B 2 450 ? -42.926 110.354 -109.120 1.00 41.69 450 B 1 
ATOM 4683 C C   . ARG B 2 450 ? -44.465 110.530 -109.103 1.00 38.46 450 B 1 
ATOM 4684 O O   . ARG B 2 450 ? -44.908 111.676 -109.095 1.00 37.11 450 B 1 
ATOM 4685 C CB  . ARG B 2 450 ? -42.274 111.242 -110.189 1.00 40.50 450 B 1 
ATOM 4686 C CG  . ARG B 2 450 ? -41.901 112.659 -109.757 1.00 37.43 450 B 1 
ATOM 4687 C CD  . ARG B 2 450 ? -41.381 113.469 -110.962 1.00 37.33 450 B 1 
ATOM 4688 N NE  . ARG B 2 450 ? -40.772 114.737 -110.560 1.00 33.42 450 B 1 
ATOM 4689 C CZ  . ARG B 2 450 ? -40.372 115.712 -111.362 1.00 33.17 450 B 1 
ATOM 4690 N NH1 . ARG B 2 450 ? -40.528 115.659 -112.654 1.00 30.22 450 B 1 
ATOM 4691 N NH2 . ARG B 2 450 ? -39.807 116.791 -110.892 1.00 30.12 450 B 1 
ATOM 4692 N N   . PHE B 2 451 ? -45.354 109.581 -109.246 1.00 32.48 451 B 1 
ATOM 4693 C CA  . PHE B 2 451 ? -46.641 109.578 -109.978 1.00 36.64 451 B 1 
ATOM 4694 C C   . PHE B 2 451 ? -47.864 110.310 -109.385 1.00 34.36 451 B 1 
ATOM 4695 O O   . PHE B 2 451 ? -48.534 111.000 -110.150 1.00 33.90 451 B 1 
ATOM 4696 C CB  . PHE B 2 451 ? -47.026 108.133 -110.311 1.00 36.35 451 B 1 
ATOM 4697 C CG  . PHE B 2 451 ? -46.828 107.791 -111.762 1.00 35.48 451 B 1 
ATOM 4698 C CD1 . PHE B 2 451 ? -47.728 108.261 -112.755 1.00 34.37 451 B 1 
ATOM 4699 C CD2 . PHE B 2 451 ? -45.724 107.005 -112.169 1.00 34.11 451 B 1 
ATOM 4700 C CE1 . PHE B 2 451 ? -47.528 107.948 -114.110 1.00 31.06 451 B 1 
ATOM 4701 C CE2 . PHE B 2 451 ? -45.523 106.693 -113.525 1.00 30.52 451 B 1 
ATOM 4702 C CZ  . PHE B 2 451 ? -46.428 107.168 -114.486 1.00 32.18 451 B 1 
ATOM 4703 N N   . GLN B 2 452 ? -48.377 110.147 -108.197 1.00 33.45 452 B 1 
ATOM 4704 C CA  . GLN B 2 452 ? -49.814 110.257 -107.887 1.00 35.18 452 B 1 
ATOM 4705 C C   . GLN B 2 452 ? -50.353 111.702 -107.874 1.00 32.23 452 B 1 
ATOM 4706 O O   . GLN B 2 452 ? -49.941 112.530 -107.063 1.00 32.30 452 B 1 
ATOM 4707 C CB  . GLN B 2 452 ? -50.160 109.526 -106.583 1.00 37.13 452 B 1 
ATOM 4708 C CG  . GLN B 2 452 ? -50.348 108.008 -106.806 1.00 35.30 452 B 1 
ATOM 4709 C CD  . GLN B 2 452 ? -50.724 107.255 -105.529 1.00 33.88 452 B 1 
ATOM 4710 O OE1 . GLN B 2 452 ? -50.525 107.704 -104.434 1.00 32.94 452 B 1 
ATOM 4711 N NE2 . GLN B 2 452 ? -51.271 106.053 -105.654 1.00 34.20 452 B 1 
ATOM 4712 N N   . LYS B 2 453 ? -51.310 111.979 -108.803 1.00 36.18 453 B 1 
ATOM 4713 C CA  . LYS B 2 453 ? -51.936 113.293 -109.053 1.00 40.26 453 B 1 
ATOM 4714 C C   . LYS B 2 453 ? -53.207 113.571 -108.223 1.00 36.89 453 B 1 
ATOM 4715 O O   . LYS B 2 453 ? -53.082 114.308 -107.246 1.00 34.85 453 B 1 
ATOM 4716 C CB  . LYS B 2 453 ? -52.229 113.438 -110.563 1.00 39.92 453 B 1 
ATOM 4717 C CG  . LYS B 2 453 ? -51.113 114.036 -111.412 1.00 37.10 453 B 1 
ATOM 4718 C CD  . LYS B 2 453 ? -51.666 114.321 -112.817 1.00 35.09 453 B 1 
ATOM 4719 C CE  . LYS B 2 453 ? -50.669 115.066 -113.715 1.00 30.61 453 B 1 
ATOM 4720 N NZ  . LYS B 2 453 ? -51.240 115.387 -115.024 1.00 28.46 453 B 1 
ATOM 4721 N N   . THR B 2 454 ? -54.493 113.162 -108.674 1.00 34.95 454 B 1 
ATOM 4722 C CA  . THR B 2 454 ? -55.464 114.014 -109.389 1.00 37.26 454 B 1 
ATOM 4723 C C   . THR B 2 454 ? -56.772 114.384 -108.643 1.00 34.46 454 B 1 
ATOM 4724 O O   . THR B 2 454 ? -56.881 115.535 -108.209 1.00 31.42 454 B 1 
ATOM 4725 C CB  . THR B 2 454 ? -55.892 113.403 -110.740 1.00 34.63 454 B 1 
ATOM 4726 O OG1 . THR B 2 454 ? -55.709 112.001 -110.732 1.00 32.10 454 B 1 
ATOM 4727 C CG2 . THR B 2 454 ? -55.135 113.991 -111.923 1.00 32.55 454 B 1 
ATOM 4728 N N   . CYS B 2 455 ? -57.833 113.611 -108.674 1.00 33.57 455 B 1 
ATOM 4729 C CA  . CYS B 2 455 ? -59.224 114.086 -108.905 1.00 36.39 455 B 1 
ATOM 4730 C C   . CYS B 2 455 ? -60.036 114.448 -107.659 1.00 33.29 455 B 1 
ATOM 4731 O O   . CYS B 2 455 ? -60.115 113.697 -106.709 1.00 31.83 455 B 1 
ATOM 4732 C CB  . CYS B 2 455 ? -59.955 113.011 -109.717 1.00 37.22 455 B 1 
ATOM 4733 S SG  . CYS B 2 455 ? -59.241 112.891 -111.388 1.00 34.42 455 B 1 
ATOM 4734 N N   . SER B 2 456 ? -60.742 115.545 -107.707 1.00 32.02 456 B 1 
ATOM 4735 C CA  . SER B 2 456 ? -61.862 115.997 -106.848 1.00 35.51 456 B 1 
ATOM 4736 C C   . SER B 2 456 ? -63.218 115.713 -107.544 1.00 33.07 456 B 1 
ATOM 4737 O O   . SER B 2 456 ? -63.369 116.139 -108.687 1.00 31.93 456 B 1 
ATOM 4738 C CB  . SER B 2 456 ? -61.735 117.499 -106.619 1.00 35.46 456 B 1 
ATOM 4739 O OG  . SER B 2 456 ? -61.549 118.182 -107.846 1.00 34.00 456 B 1 
ATOM 4740 N N   . PRO B 2 457 ? -64.249 115.076 -106.950 1.00 26.89 457 B 1 
ATOM 4741 C CA  . PRO B 2 457 ? -65.636 115.039 -107.461 1.00 32.07 457 B 1 
ATOM 4742 C C   . PRO B 2 457 ? -66.490 116.211 -106.911 1.00 32.51 457 B 1 
ATOM 4743 O O   . PRO B 2 457 ? -66.172 116.806 -105.883 1.00 30.66 457 B 1 
ATOM 4744 C CB  . PRO B 2 457 ? -66.140 113.665 -107.062 1.00 30.22 457 B 1 
ATOM 4745 C CG  . PRO B 2 457 ? -65.409 113.398 -105.763 1.00 30.87 457 B 1 
ATOM 4746 C CD  . PRO B 2 457 ? -64.103 114.221 -105.843 1.00 35.93 457 B 1 
ATOM 4747 N N   . ILE B 2 458 ? -67.581 116.472 -107.632 1.00 26.92 458 B 1 
ATOM 4748 C CA  . ILE B 2 458 ? -68.710 117.392 -107.347 1.00 26.60 458 B 1 
ATOM 4749 C C   . ILE B 2 458 ? -69.619 116.759 -106.312 1.00 24.16 458 B 1 
ATOM 4750 O O   . ILE B 2 458 ? -69.778 115.516 -106.340 1.00 20.56 458 B 1 
ATOM 4751 C CB  . ILE B 2 458 ? -69.462 117.670 -108.667 1.00 25.83 458 B 1 
ATOM 4752 C CG1 . ILE B 2 458 ? -68.558 118.386 -109.691 1.00 24.60 458 B 1 
ATOM 4753 C CG2 . ILE B 2 458 ? -70.722 118.522 -108.419 1.00 26.14 458 B 1 
ATOM 4754 C CD1 . ILE B 2 458 ? -69.137 118.451 -111.113 1.00 24.14 458 B 1 
ATOM 4755 O OXT . ILE B 2 458 ? -70.256 117.604 -105.572 1.00 25.69 458 B 1 
#
