# Supplementary material for: Modeling Human Protein Physical Interactions Involved in HIV Attachment In Silico
Source: Int J Mol Sci. 2025 Nov 20;26(22):11209. doi: 10.3390/ijms262211209 (PMC12652853; doi:10.3390/ijms262211209)
Supplement: Supplementary file 1 [file ijms-26-11209-s001.zip › Models/CCL27/ccl27_ccr5_model.cif]

# By using this file you agree to the legally binding terms of use found at alphafoldserver.com/output-terms
data_5a054d0291ec5ff6
#
_entry.id 5a054d0291ec5ff6
#
loop_
_atom_type.symbol
C 
N 
O 
S 
#
loop_
_audit_author.name
_audit_author.pdbx_ordinal
"Google DeepMind" 1 
"Isomorphic Labs" 2 
#
_audit_conform.dict_location https://raw.githubusercontent.com/ihmwg/ModelCIF/master/dist/mmcif_ma.dic
_audit_conform.dict_name     mmcif_ma.dic
_audit_conform.dict_version  1.4.5
#
loop_
_chem_comp.formula
_chem_comp.formula_weight
_chem_comp.id
_chem_comp.mon_nstd_flag
_chem_comp.name
_chem_comp.pdbx_smiles
_chem_comp.pdbx_synonyms
_chem_comp.type
"C3 H7 N O2"    89.093  ALA y ALANINE         C[C@H](N)C(O)=O                  ? "L-PEPTIDE LINKING" 
"C6 H15 N4 O2"  175.209 ARG y ARGININE        N[C@@H](CCCNC(N)=[NH2+])C(O)=O   ? "L-PEPTIDE LINKING" 
"C4 H8 N2 O3"   132.118 ASN y ASPARAGINE      N[C@@H](CC(N)=O)C(O)=O           ? "L-PEPTIDE LINKING" 
"C4 H7 N O4"    133.103 ASP y "ASPARTIC ACID" N[C@@H](CC(O)=O)C(O)=O           ? "L-PEPTIDE LINKING" 
"C3 H7 N O2 S"  121.158 CYS y CYSTEINE        N[C@@H](CS)C(O)=O                ? "L-PEPTIDE LINKING" 
"C5 H10 N2 O3"  146.144 GLN y GLUTAMINE       N[C@@H](CCC(N)=O)C(O)=O          ? "L-PEPTIDE LINKING" 
"C5 H9 N O4"    147.129 GLU y "GLUTAMIC ACID" N[C@@H](CCC(O)=O)C(O)=O          ? "L-PEPTIDE LINKING" 
"C2 H5 N O2"    75.067  GLY y GLYCINE         NCC(O)=O                         ? "PEPTIDE LINKING"   
"C6 H10 N3 O2"  156.162 HIS y HISTIDINE       N[C@@H](Cc1c[nH]c[nH+]1)C(O)=O   ? "L-PEPTIDE LINKING" 
"C6 H13 N O2"   131.173 ILE y ISOLEUCINE      CC[C@H](C)[C@H](N)C(O)=O         ? "L-PEPTIDE LINKING" 
"C6 H13 N O2"   131.173 LEU y LEUCINE         CC(C)C[C@H](N)C(O)=O             ? "L-PEPTIDE LINKING" 
"C6 H15 N2 O2"  147.195 LYS y LYSINE          N[C@@H](CCCC[NH3+])C(O)=O        ? "L-PEPTIDE LINKING" 
"C5 H11 N O2 S" 149.211 MET y METHIONINE      CSCC[C@H](N)C(O)=O               ? "L-PEPTIDE LINKING" 
"C9 H11 N O2"   165.189 PHE y PHENYLALANINE   N[C@@H](Cc1ccccc1)C(O)=O         ? "L-PEPTIDE LINKING" 
"C5 H9 N O2"    115.130 PRO y PROLINE         OC(=O)[C@@H]1CCCN1               ? "L-PEPTIDE LINKING" 
"C3 H7 N O3"    105.093 SER y SERINE          N[C@@H](CO)C(O)=O                ? "L-PEPTIDE LINKING" 
"C4 H9 N O3"    119.119 THR y THREONINE       C[C@@H](O)[C@H](N)C(O)=O         ? "L-PEPTIDE LINKING" 
"C11 H12 N2 O2" 204.225 TRP y TRYPTOPHAN      N[C@@H](Cc1c[nH]c2ccccc12)C(O)=O ? "L-PEPTIDE LINKING" 
"C9 H11 N O3"   181.189 TYR y TYROSINE        N[C@@H](Cc1ccc(O)cc1)C(O)=O      ? "L-PEPTIDE LINKING" 
"C5 H11 N O2"   117.146 VAL y VALINE          CC(C)[C@H](N)C(O)=O              ? "L-PEPTIDE LINKING" 
#
_citation.book_publisher          ?
_citation.country                 UK
_citation.id                      primary
_citation.journal_full            Nature
_citation.journal_id_ASTM         NATUAS
_citation.journal_id_CSD          0006
_citation.journal_id_ISSN         0028-0836
_citation.journal_volume          630
_citation.page_first              493
_citation.page_last               500
_citation.pdbx_database_id_DOI    10.1038/s41586-024-07487-w
_citation.pdbx_database_id_PubMed 38718835
_citation.title                   "Accurate structure prediction of biomolecular interactions with AlphaFold 3"
_citation.year                    2024
#
loop_
_citation_author.citation_id
_citation_author.name
_citation_author.ordinal
primary "Google DeepMind" 1 
primary "Isomorphic Labs" 2 
#
loop_
_entity.id
_entity.pdbx_description
_entity.type
1 . polymer 
2 . polymer 
#
loop_
_entity_poly.entity_id
_entity_poly.pdbx_strand_id
_entity_poly.type
1 A polypeptide(L) 
2 B polypeptide(L) 
#
loop_
_entity_poly_seq.entity_id
_entity_poly_seq.hetero
_entity_poly_seq.mon_id
_entity_poly_seq.num
1 n MET 1   
1 n LYS 2   
1 n GLY 3   
1 n PRO 4   
1 n PRO 5   
1 n THR 6   
1 n PHE 7   
1 n CYS 8   
1 n SER 9   
1 n LEU 10  
1 n LEU 11  
1 n LEU 12  
1 n LEU 13  
1 n SER 14  
1 n LEU 15  
1 n LEU 16  
1 n LEU 17  
1 n SER 18  
1 n PRO 19  
1 n ASP 20  
1 n PRO 21  
1 n THR 22  
1 n ALA 23  
1 n ALA 24  
1 n PHE 25  
1 n LEU 26  
1 n LEU 27  
1 n PRO 28  
1 n PRO 29  
1 n SER 30  
1 n THR 31  
1 n ALA 32  
1 n CYS 33  
1 n CYS 34  
1 n THR 35  
1 n GLN 36  
1 n LEU 37  
1 n TYR 38  
1 n ARG 39  
1 n LYS 40  
1 n PRO 41  
1 n LEU 42  
1 n SER 43  
1 n ASP 44  
1 n LYS 45  
1 n LEU 46  
1 n LEU 47  
1 n ARG 48  
1 n LYS 49  
1 n VAL 50  
1 n ILE 51  
1 n GLN 52  
1 n VAL 53  
1 n GLU 54  
1 n LEU 55  
1 n GLN 56  
1 n GLU 57  
1 n ALA 58  
1 n ASP 59  
1 n GLY 60  
1 n ASP 61  
1 n CYS 62  
1 n HIS 63  
1 n LEU 64  
1 n GLN 65  
1 n ALA 66  
1 n PHE 67  
1 n VAL 68  
1 n LEU 69  
1 n HIS 70  
1 n LEU 71  
1 n ALA 72  
1 n GLN 73  
1 n ARG 74  
1 n SER 75  
1 n ILE 76  
1 n CYS 77  
1 n ILE 78  
1 n HIS 79  
1 n PRO 80  
1 n GLN 81  
1 n ASN 82  
1 n PRO 83  
1 n SER 84  
1 n LEU 85  
1 n SER 86  
1 n GLN 87  
1 n TRP 88  
1 n PHE 89  
1 n GLU 90  
1 n HIS 91  
1 n GLN 92  
1 n GLU 93  
1 n ARG 94  
1 n LYS 95  
1 n LEU 96  
1 n HIS 97  
1 n GLY 98  
1 n THR 99  
1 n LEU 100 
1 n PRO 101 
1 n LYS 102 
1 n LEU 103 
1 n ASN 104 
1 n PHE 105 
1 n GLY 106 
1 n MET 107 
1 n LEU 108 
1 n ARG 109 
1 n LYS 110 
1 n MET 111 
1 n GLY 112 
2 n MET 1   
2 n ASP 2   
2 n TYR 3   
2 n GLN 4   
2 n VAL 5   
2 n SER 6   
2 n SER 7   
2 n PRO 8   
2 n ILE 9   
2 n TYR 10  
2 n ASP 11  
2 n ILE 12  
2 n ASN 13  
2 n TYR 14  
2 n TYR 15  
2 n THR 16  
2 n SER 17  
2 n GLU 18  
2 n PRO 19  
2 n CYS 20  
2 n GLN 21  
2 n LYS 22  
2 n ILE 23  
2 n ASN 24  
2 n VAL 25  
2 n LYS 26  
2 n GLN 27  
2 n ILE 28  
2 n ALA 29  
2 n ALA 30  
2 n ARG 31  
2 n LEU 32  
2 n LEU 33  
2 n PRO 34  
2 n PRO 35  
2 n LEU 36  
2 n TYR 37  
2 n SER 38  
2 n LEU 39  
2 n VAL 40  
2 n PHE 41  
2 n ILE 42  
2 n PHE 43  
2 n GLY 44  
2 n PHE 45  
2 n VAL 46  
2 n GLY 47  
2 n ASN 48  
2 n MET 49  
2 n LEU 50  
2 n VAL 51  
2 n ILE 52  
2 n LEU 53  
2 n ILE 54  
2 n LEU 55  
2 n ILE 56  
2 n ASN 57  
2 n CYS 58  
2 n LYS 59  
2 n ARG 60  
2 n LEU 61  
2 n LYS 62  
2 n SER 63  
2 n MET 64  
2 n THR 65  
2 n ASP 66  
2 n ILE 67  
2 n TYR 68  
2 n LEU 69  
2 n LEU 70  
2 n ASN 71  
2 n LEU 72  
2 n ALA 73  
2 n ILE 74  
2 n SER 75  
2 n ASP 76  
2 n LEU 77  
2 n PHE 78  
2 n PHE 79  
2 n LEU 80  
2 n LEU 81  
2 n THR 82  
2 n VAL 83  
2 n PRO 84  
2 n PHE 85  
2 n TRP 86  
2 n ALA 87  
2 n HIS 88  
2 n TYR 89  
2 n ALA 90  
2 n ALA 91  
2 n ALA 92  
2 n GLN 93  
2 n TRP 94  
2 n ASP 95  
2 n PHE 96  
2 n GLY 97  
2 n ASN 98  
2 n THR 99  
2 n MET 100 
2 n CYS 101 
2 n GLN 102 
2 n LEU 103 
2 n LEU 104 
2 n THR 105 
2 n GLY 106 
2 n LEU 107 
2 n TYR 108 
2 n PHE 109 
2 n ILE 110 
2 n GLY 111 
2 n PHE 112 
2 n PHE 113 
2 n SER 114 
2 n GLY 115 
2 n ILE 116 
2 n PHE 117 
2 n PHE 118 
2 n ILE 119 
2 n ILE 120 
2 n LEU 121 
2 n LEU 122 
2 n THR 123 
2 n ILE 124 
2 n ASP 125 
2 n ARG 126 
2 n TYR 127 
2 n LEU 128 
2 n ALA 129 
2 n VAL 130 
2 n VAL 131 
2 n HIS 132 
2 n ALA 133 
2 n VAL 134 
2 n PHE 135 
2 n ALA 136 
2 n LEU 137 
2 n LYS 138 
2 n ALA 139 
2 n ARG 140 
2 n THR 141 
2 n VAL 142 
2 n THR 143 
2 n PHE 144 
2 n GLY 145 
2 n VAL 146 
2 n VAL 147 
2 n THR 148 
2 n SER 149 
2 n VAL 150 
2 n ILE 151 
2 n THR 152 
2 n TRP 153 
2 n VAL 154 
2 n VAL 155 
2 n ALA 156 
2 n VAL 157 
2 n PHE 158 
2 n ALA 159 
2 n SER 160 
2 n LEU 161 
2 n PRO 162 
2 n GLY 163 
2 n ILE 164 
2 n ILE 165 
2 n PHE 166 
2 n THR 167 
2 n ARG 168 
2 n SER 169 
2 n GLN 170 
2 n LYS 171 
2 n GLU 172 
2 n GLY 173 
2 n LEU 174 
2 n HIS 175 
2 n TYR 176 
2 n THR 177 
2 n CYS 178 
2 n SER 179 
2 n SER 180 
2 n HIS 181 
2 n PHE 182 
2 n PRO 183 
2 n TYR 184 
2 n SER 185 
2 n GLN 186 
2 n TYR 187 
2 n GLN 188 
2 n PHE 189 
2 n TRP 190 
2 n LYS 191 
2 n ASN 192 
2 n PHE 193 
2 n GLN 194 
2 n THR 195 
2 n LEU 196 
2 n LYS 197 
2 n ILE 198 
2 n VAL 199 
2 n ILE 200 
2 n LEU 201 
2 n GLY 202 
2 n LEU 203 
2 n VAL 204 
2 n LEU 205 
2 n PRO 206 
2 n LEU 207 
2 n LEU 208 
2 n VAL 209 
2 n MET 210 
2 n VAL 211 
2 n ILE 212 
2 n CYS 213 
2 n TYR 214 
2 n SER 215 
2 n GLY 216 
2 n ILE 217 
2 n LEU 218 
2 n LYS 219 
2 n THR 220 
2 n LEU 221 
2 n LEU 222 
2 n ARG 223 
2 n CYS 224 
2 n ARG 225 
2 n ASN 226 
2 n GLU 227 
2 n LYS 228 
2 n LYS 229 
2 n ARG 230 
2 n HIS 231 
2 n ARG 232 
2 n ALA 233 
2 n VAL 234 
2 n ARG 235 
2 n LEU 236 
2 n ILE 237 
2 n PHE 238 
2 n THR 239 
2 n ILE 240 
2 n MET 241 
2 n ILE 242 
2 n VAL 243 
2 n TYR 244 
2 n PHE 245 
2 n LEU 246 
2 n PHE 247 
2 n TRP 248 
2 n ALA 249 
2 n PRO 250 
2 n TYR 251 
2 n ASN 252 
2 n ILE 253 
2 n VAL 254 
2 n LEU 255 
2 n LEU 256 
2 n LEU 257 
2 n ASN 258 
2 n THR 259 
2 n PHE 260 
2 n GLN 261 
2 n GLU 262 
2 n PHE 263 
2 n PHE 264 
2 n GLY 265 
2 n LEU 266 
2 n ASN 267 
2 n ASN 268 
2 n CYS 269 
2 n SER 270 
2 n SER 271 
2 n SER 272 
2 n ASN 273 
2 n ARG 274 
2 n LEU 275 
2 n ASP 276 
2 n GLN 277 
2 n ALA 278 
2 n MET 279 
2 n GLN 280 
2 n VAL 281 
2 n THR 282 
2 n GLU 283 
2 n THR 284 
2 n LEU 285 
2 n GLY 286 
2 n MET 287 
2 n THR 288 
2 n HIS 289 
2 n CYS 290 
2 n CYS 291 
2 n ILE 292 
2 n ASN 293 
2 n PRO 294 
2 n ILE 295 
2 n ILE 296 
2 n TYR 297 
2 n ALA 298 
2 n PHE 299 
2 n VAL 300 
2 n GLY 301 
2 n GLU 302 
2 n LYS 303 
2 n PHE 304 
2 n ARG 305 
2 n ASN 306 
2 n TYR 307 
2 n LEU 308 
2 n LEU 309 
2 n VAL 310 
2 n PHE 311 
2 n PHE 312 
2 n GLN 313 
2 n LYS 314 
2 n HIS 315 
2 n ILE 316 
2 n ALA 317 
2 n LYS 318 
2 n ARG 319 
2 n PHE 320 
2 n CYS 321 
2 n LYS 322 
2 n CYS 323 
2 n CYS 324 
2 n SER 325 
2 n ILE 326 
2 n PHE 327 
2 n GLN 328 
2 n GLN 329 
2 n GLU 330 
2 n ALA 331 
2 n PRO 332 
2 n GLU 333 
2 n ARG 334 
2 n ALA 335 
2 n SER 336 
2 n SER 337 
2 n VAL 338 
2 n TYR 339 
2 n THR 340 
2 n ARG 341 
2 n SER 342 
2 n THR 343 
2 n GLY 344 
2 n GLU 345 
2 n GLN 346 
2 n GLU 347 
2 n ILE 348 
2 n SER 349 
2 n VAL 350 
2 n GLY 351 
2 n LEU 352 
#
_ma_data.content_type "model coordinates"
_ma_data.id           1
_ma_data.name         Model
#
_ma_model_list.data_id          1
_ma_model_list.model_group_id   1
_ma_model_list.model_group_name "AlphaFold-beta-20231127 (2b86f29d-618d-47cf-8aef-20020b1102eb @ 2025-03-05 01:31:48)"
_ma_model_list.model_id         1
_ma_model_list.model_name       "Top ranked model"
_ma_model_list.model_type       "Ab initio model"
_ma_model_list.ordinal_id       1
#
loop_
_ma_protocol_step.method_type
_ma_protocol_step.ordinal_id
_ma_protocol_step.protocol_id
_ma_protocol_step.step_id
"coevolution MSA" 1 1 1 
"template search" 2 1 2 
modeling          3 1 3 
#
loop_
_ma_qa_metric.id
_ma_qa_metric.mode
_ma_qa_metric.name
_ma_qa_metric.software_group_id
_ma_qa_metric.type
1 global pLDDT 1 pLDDT 
2 local  pLDDT 1 pLDDT 
#
_ma_qa_metric_global.metric_id    1
_ma_qa_metric_global.metric_value 74.38
_ma_qa_metric_global.model_id     1
_ma_qa_metric_global.ordinal_id   1
#
_ma_software_group.group_id    1
_ma_software_group.ordinal_id  1
_ma_software_group.software_id 1
#
loop_
_ma_target_entity.data_id
_ma_target_entity.entity_id
_ma_target_entity.origin
1 1 . 
1 2 . 
#
loop_
_ma_target_entity_instance.asym_id
_ma_target_entity_instance.details
_ma_target_entity_instance.entity_id
A . 1 
B . 2 
#
loop_
_pdbx_data_usage.details
_pdbx_data_usage.id
_pdbx_data_usage.type
_pdbx_data_usage.url
;NON-COMMERCIAL USE ONLY, BY USING THIS FILE YOU AGREE TO THE TERMS OF USE FOUND
AT alphafoldserver.com/output-terms.
;
1 license    ? 
;THE INFORMATION IS NOT INTENDED FOR, HAS NOT BEEN VALIDATED FOR, AND IS NOT
APPROVED FOR CLINICAL USE. IT SHOULD NOT BE USED FOR CLINICAL PURPOSE OR RELIED
ON FOR MEDICAL OR OTHER PROFESSIONAL ADVICE. IT IS THEORETICAL MODELLING ONLY
AND CAUTION SHOULD BE EXERCISED IN ITS USE. IT IS PROVIDED "AS-IS" WITHOUT ANY
WARRANTY OF ANY KIND, WHETHER EXPRESSED OR IMPLIED. NO WARRANTY IS GIVEN THAT
USE OF THE INFORMATION SHALL NOT INFRINGE THE RIGHTS OF ANY THIRD PARTY.
;
2 disclaimer ? 
#
loop_
_pdbx_poly_seq_scheme.asym_id
_pdbx_poly_seq_scheme.auth_seq_num
_pdbx_poly_seq_scheme.entity_id
_pdbx_poly_seq_scheme.hetero
_pdbx_poly_seq_scheme.mon_id
_pdbx_poly_seq_scheme.pdb_ins_code
_pdbx_poly_seq_scheme.pdb_seq_num
_pdbx_poly_seq_scheme.pdb_strand_id
_pdbx_poly_seq_scheme.seq_id
A 1   1 n MET . 1   A 1   
A 2   1 n LYS . 2   A 2   
A 3   1 n GLY . 3   A 3   
A 4   1 n PRO . 4   A 4   
A 5   1 n PRO . 5   A 5   
A 6   1 n THR . 6   A 6   
A 7   1 n PHE . 7   A 7   
A 8   1 n CYS . 8   A 8   
A 9   1 n SER . 9   A 9   
A 10  1 n LEU . 10  A 10  
A 11  1 n LEU . 11  A 11  
A 12  1 n LEU . 12  A 12  
A 13  1 n LEU . 13  A 13  
A 14  1 n SER . 14  A 14  
A 15  1 n LEU . 15  A 15  
A 16  1 n LEU . 16  A 16  
A 17  1 n LEU . 17  A 17  
A 18  1 n SER . 18  A 18  
A 19  1 n PRO . 19  A 19  
A 20  1 n ASP . 20  A 20  
A 21  1 n PRO . 21  A 21  
A 22  1 n THR . 22  A 22  
A 23  1 n ALA . 23  A 23  
A 24  1 n ALA . 24  A 24  
A 25  1 n PHE . 25  A 25  
A 26  1 n LEU . 26  A 26  
A 27  1 n LEU . 27  A 27  
A 28  1 n PRO . 28  A 28  
A 29  1 n PRO . 29  A 29  
A 30  1 n SER . 30  A 30  
A 31  1 n THR . 31  A 31  
A 32  1 n ALA . 32  A 32  
A 33  1 n CYS . 33  A 33  
A 34  1 n CYS . 34  A 34  
A 35  1 n THR . 35  A 35  
A 36  1 n GLN . 36  A 36  
A 37  1 n LEU . 37  A 37  
A 38  1 n TYR . 38  A 38  
A 39  1 n ARG . 39  A 39  
A 40  1 n LYS . 40  A 40  
A 41  1 n PRO . 41  A 41  
A 42  1 n LEU . 42  A 42  
A 43  1 n SER . 43  A 43  
A 44  1 n ASP . 44  A 44  
A 45  1 n LYS . 45  A 45  
A 46  1 n LEU . 46  A 46  
A 47  1 n LEU . 47  A 47  
A 48  1 n ARG . 48  A 48  
A 49  1 n LYS . 49  A 49  
A 50  1 n VAL . 50  A 50  
A 51  1 n ILE . 51  A 51  
A 52  1 n GLN . 52  A 52  
A 53  1 n VAL . 53  A 53  
A 54  1 n GLU . 54  A 54  
A 55  1 n LEU . 55  A 55  
A 56  1 n GLN . 56  A 56  
A 57  1 n GLU . 57  A 57  
A 58  1 n ALA . 58  A 58  
A 59  1 n ASP . 59  A 59  
A 60  1 n GLY . 60  A 60  
A 61  1 n ASP . 61  A 61  
A 62  1 n CYS . 62  A 62  
A 63  1 n HIS . 63  A 63  
A 64  1 n LEU . 64  A 64  
A 65  1 n GLN . 65  A 65  
A 66  1 n ALA . 66  A 66  
A 67  1 n PHE . 67  A 67  
A 68  1 n VAL . 68  A 68  
A 69  1 n LEU . 69  A 69  
A 70  1 n HIS . 70  A 70  
A 71  1 n LEU . 71  A 71  
A 72  1 n ALA . 72  A 72  
A 73  1 n GLN . 73  A 73  
A 74  1 n ARG . 74  A 74  
A 75  1 n SER . 75  A 75  
A 76  1 n ILE . 76  A 76  
A 77  1 n CYS . 77  A 77  
A 78  1 n ILE . 78  A 78  
A 79  1 n HIS . 79  A 79  
A 80  1 n PRO . 80  A 80  
A 81  1 n GLN . 81  A 81  
A 82  1 n ASN . 82  A 82  
A 83  1 n PRO . 83  A 83  
A 84  1 n SER . 84  A 84  
A 85  1 n LEU . 85  A 85  
A 86  1 n SER . 86  A 86  
A 87  1 n GLN . 87  A 87  
A 88  1 n TRP . 88  A 88  
A 89  1 n PHE . 89  A 89  
A 90  1 n GLU . 90  A 90  
A 91  1 n HIS . 91  A 91  
A 92  1 n GLN . 92  A 92  
A 93  1 n GLU . 93  A 93  
A 94  1 n ARG . 94  A 94  
A 95  1 n LYS . 95  A 95  
A 96  1 n LEU . 96  A 96  
A 97  1 n HIS . 97  A 97  
A 98  1 n GLY . 98  A 98  
A 99  1 n THR . 99  A 99  
A 100 1 n LEU . 100 A 100 
A 101 1 n PRO . 101 A 101 
A 102 1 n LYS . 102 A 102 
A 103 1 n LEU . 103 A 103 
A 104 1 n ASN . 104 A 104 
A 105 1 n PHE . 105 A 105 
A 106 1 n GLY . 106 A 106 
A 107 1 n MET . 107 A 107 
A 108 1 n LEU . 108 A 108 
A 109 1 n ARG . 109 A 109 
A 110 1 n LYS . 110 A 110 
A 111 1 n MET . 111 A 111 
A 112 1 n GLY . 112 A 112 
B 1   2 n MET . 1   B 1   
B 2   2 n ASP . 2   B 2   
B 3   2 n TYR . 3   B 3   
B 4   2 n GLN . 4   B 4   
B 5   2 n VAL . 5   B 5   
B 6   2 n SER . 6   B 6   
B 7   2 n SER . 7   B 7   
B 8   2 n PRO . 8   B 8   
B 9   2 n ILE . 9   B 9   
B 10  2 n TYR . 10  B 10  
B 11  2 n ASP . 11  B 11  
B 12  2 n ILE . 12  B 12  
B 13  2 n ASN . 13  B 13  
B 14  2 n TYR . 14  B 14  
B 15  2 n TYR . 15  B 15  
B 16  2 n THR . 16  B 16  
B 17  2 n SER . 17  B 17  
B 18  2 n GLU . 18  B 18  
B 19  2 n PRO . 19  B 19  
B 20  2 n CYS . 20  B 20  
B 21  2 n GLN . 21  B 21  
B 22  2 n LYS . 22  B 22  
B 23  2 n ILE . 23  B 23  
B 24  2 n ASN . 24  B 24  
B 25  2 n VAL . 25  B 25  
B 26  2 n LYS . 26  B 26  
B 27  2 n GLN . 27  B 27  
B 28  2 n ILE . 28  B 28  
B 29  2 n ALA . 29  B 29  
B 30  2 n ALA . 30  B 30  
B 31  2 n ARG . 31  B 31  
B 32  2 n LEU . 32  B 32  
B 33  2 n LEU . 33  B 33  
B 34  2 n PRO . 34  B 34  
B 35  2 n PRO . 35  B 35  
B 36  2 n LEU . 36  B 36  
B 37  2 n TYR . 37  B 37  
B 38  2 n SER . 38  B 38  
B 39  2 n LEU . 39  B 39  
B 40  2 n VAL . 40  B 40  
B 41  2 n PHE . 41  B 41  
B 42  2 n ILE . 42  B 42  
B 43  2 n PHE . 43  B 43  
B 44  2 n GLY . 44  B 44  
B 45  2 n PHE . 45  B 45  
B 46  2 n VAL . 46  B 46  
B 47  2 n GLY . 47  B 47  
B 48  2 n ASN . 48  B 48  
B 49  2 n MET . 49  B 49  
B 50  2 n LEU . 50  B 50  
B 51  2 n VAL . 51  B 51  
B 52  2 n ILE . 52  B 52  
B 53  2 n LEU . 53  B 53  
B 54  2 n ILE . 54  B 54  
B 55  2 n LEU . 55  B 55  
B 56  2 n ILE . 56  B 56  
B 57  2 n ASN . 57  B 57  
B 58  2 n CYS . 58  B 58  
B 59  2 n LYS . 59  B 59  
B 60  2 n ARG . 60  B 60  
B 61  2 n LEU . 61  B 61  
B 62  2 n LYS . 62  B 62  
B 63  2 n SER . 63  B 63  
B 64  2 n MET . 64  B 64  
B 65  2 n THR . 65  B 65  
B 66  2 n ASP . 66  B 66  
B 67  2 n ILE . 67  B 67  
B 68  2 n TYR . 68  B 68  
B 69  2 n LEU . 69  B 69  
B 70  2 n LEU . 70  B 70  
B 71  2 n ASN . 71  B 71  
B 72  2 n LEU . 72  B 72  
B 73  2 n ALA . 73  B 73  
B 74  2 n ILE . 74  B 74  
B 75  2 n SER . 75  B 75  
B 76  2 n ASP . 76  B 76  
B 77  2 n LEU . 77  B 77  
B 78  2 n PHE . 78  B 78  
B 79  2 n PHE . 79  B 79  
B 80  2 n LEU . 80  B 80  
B 81  2 n LEU . 81  B 81  
B 82  2 n THR . 82  B 82  
B 83  2 n VAL . 83  B 83  
B 84  2 n PRO . 84  B 84  
B 85  2 n PHE . 85  B 85  
B 86  2 n TRP . 86  B 86  
B 87  2 n ALA . 87  B 87  
B 88  2 n HIS . 88  B 88  
B 89  2 n TYR . 89  B 89  
B 90  2 n ALA . 90  B 90  
B 91  2 n ALA . 91  B 91  
B 92  2 n ALA . 92  B 92  
B 93  2 n GLN . 93  B 93  
B 94  2 n TRP . 94  B 94  
B 95  2 n ASP . 95  B 95  
B 96  2 n PHE . 96  B 96  
B 97  2 n GLY . 97  B 97  
B 98  2 n ASN . 98  B 98  
B 99  2 n THR . 99  B 99  
B 100 2 n MET . 100 B 100 
B 101 2 n CYS . 101 B 101 
B 102 2 n GLN . 102 B 102 
B 103 2 n LEU . 103 B 103 
B 104 2 n LEU . 104 B 104 
B 105 2 n THR . 105 B 105 
B 106 2 n GLY . 106 B 106 
B 107 2 n LEU . 107 B 107 
B 108 2 n TYR . 108 B 108 
B 109 2 n PHE . 109 B 109 
B 110 2 n ILE . 110 B 110 
B 111 2 n GLY . 111 B 111 
B 112 2 n PHE . 112 B 112 
B 113 2 n PHE . 113 B 113 
B 114 2 n SER . 114 B 114 
B 115 2 n GLY . 115 B 115 
B 116 2 n ILE . 116 B 116 
B 117 2 n PHE . 117 B 117 
B 118 2 n PHE . 118 B 118 
B 119 2 n ILE . 119 B 119 
B 120 2 n ILE . 120 B 120 
B 121 2 n LEU . 121 B 121 
B 122 2 n LEU . 122 B 122 
B 123 2 n THR . 123 B 123 
B 124 2 n ILE . 124 B 124 
B 125 2 n ASP . 125 B 125 
B 126 2 n ARG . 126 B 126 
B 127 2 n TYR . 127 B 127 
B 128 2 n LEU . 128 B 128 
B 129 2 n ALA . 129 B 129 
B 130 2 n VAL . 130 B 130 
B 131 2 n VAL . 131 B 131 
B 132 2 n HIS . 132 B 132 
B 133 2 n ALA . 133 B 133 
B 134 2 n VAL . 134 B 134 
B 135 2 n PHE . 135 B 135 
B 136 2 n ALA . 136 B 136 
B 137 2 n LEU . 137 B 137 
B 138 2 n LYS . 138 B 138 
B 139 2 n ALA . 139 B 139 
B 140 2 n ARG . 140 B 140 
B 141 2 n THR . 141 B 141 
B 142 2 n VAL . 142 B 142 
B 143 2 n THR . 143 B 143 
B 144 2 n PHE . 144 B 144 
B 145 2 n GLY . 145 B 145 
B 146 2 n VAL . 146 B 146 
B 147 2 n VAL . 147 B 147 
B 148 2 n THR . 148 B 148 
B 149 2 n SER . 149 B 149 
B 150 2 n VAL . 150 B 150 
B 151 2 n ILE . 151 B 151 
B 152 2 n THR . 152 B 152 
B 153 2 n TRP . 153 B 153 
B 154 2 n VAL . 154 B 154 
B 155 2 n VAL . 155 B 155 
B 156 2 n ALA . 156 B 156 
B 157 2 n VAL . 157 B 157 
B 158 2 n PHE . 158 B 158 
B 159 2 n ALA . 159 B 159 
B 160 2 n SER . 160 B 160 
B 161 2 n LEU . 161 B 161 
B 162 2 n PRO . 162 B 162 
B 163 2 n GLY . 163 B 163 
B 164 2 n ILE . 164 B 164 
B 165 2 n ILE . 165 B 165 
B 166 2 n PHE . 166 B 166 
B 167 2 n THR . 167 B 167 
B 168 2 n ARG . 168 B 168 
B 169 2 n SER . 169 B 169 
B 170 2 n GLN . 170 B 170 
B 171 2 n LYS . 171 B 171 
B 172 2 n GLU . 172 B 172 
B 173 2 n GLY . 173 B 173 
B 174 2 n LEU . 174 B 174 
B 175 2 n HIS . 175 B 175 
B 176 2 n TYR . 176 B 176 
B 177 2 n THR . 177 B 177 
B 178 2 n CYS . 178 B 178 
B 179 2 n SER . 179 B 179 
B 180 2 n SER . 180 B 180 
B 181 2 n HIS . 181 B 181 
B 182 2 n PHE . 182 B 182 
B 183 2 n PRO . 183 B 183 
B 184 2 n TYR . 184 B 184 
B 185 2 n SER . 185 B 185 
B 186 2 n GLN . 186 B 186 
B 187 2 n TYR . 187 B 187 
B 188 2 n GLN . 188 B 188 
B 189 2 n PHE . 189 B 189 
B 190 2 n TRP . 190 B 190 
B 191 2 n LYS . 191 B 191 
B 192 2 n ASN . 192 B 192 
B 193 2 n PHE . 193 B 193 
B 194 2 n GLN . 194 B 194 
B 195 2 n THR . 195 B 195 
B 196 2 n LEU . 196 B 196 
B 197 2 n LYS . 197 B 197 
B 198 2 n ILE . 198 B 198 
B 199 2 n VAL . 199 B 199 
B 200 2 n ILE . 200 B 200 
B 201 2 n LEU . 201 B 201 
B 202 2 n GLY . 202 B 202 
B 203 2 n LEU . 203 B 203 
B 204 2 n VAL . 204 B 204 
B 205 2 n LEU . 205 B 205 
B 206 2 n PRO . 206 B 206 
B 207 2 n LEU . 207 B 207 
B 208 2 n LEU . 208 B 208 
B 209 2 n VAL . 209 B 209 
B 210 2 n MET . 210 B 210 
B 211 2 n VAL . 211 B 211 
B 212 2 n ILE . 212 B 212 
B 213 2 n CYS . 213 B 213 
B 214 2 n TYR . 214 B 214 
B 215 2 n SER . 215 B 215 
B 216 2 n GLY . 216 B 216 
B 217 2 n ILE . 217 B 217 
B 218 2 n LEU . 218 B 218 
B 219 2 n LYS . 219 B 219 
B 220 2 n THR . 220 B 220 
B 221 2 n LEU . 221 B 221 
B 222 2 n LEU . 222 B 222 
B 223 2 n ARG . 223 B 223 
B 224 2 n CYS . 224 B 224 
B 225 2 n ARG . 225 B 225 
B 226 2 n ASN . 226 B 226 
B 227 2 n GLU . 227 B 227 
B 228 2 n LYS . 228 B 228 
B 229 2 n LYS . 229 B 229 
B 230 2 n ARG . 230 B 230 
B 231 2 n HIS . 231 B 231 
B 232 2 n ARG . 232 B 232 
B 233 2 n ALA . 233 B 233 
B 234 2 n VAL . 234 B 234 
B 235 2 n ARG . 235 B 235 
B 236 2 n LEU . 236 B 236 
B 237 2 n ILE . 237 B 237 
B 238 2 n PHE . 238 B 238 
B 239 2 n THR . 239 B 239 
B 240 2 n ILE . 240 B 240 
B 241 2 n MET . 241 B 241 
B 242 2 n ILE . 242 B 242 
B 243 2 n VAL . 243 B 243 
B 244 2 n TYR . 244 B 244 
B 245 2 n PHE . 245 B 245 
B 246 2 n LEU . 246 B 246 
B 247 2 n PHE . 247 B 247 
B 248 2 n TRP . 248 B 248 
B 249 2 n ALA . 249 B 249 
B 250 2 n PRO . 250 B 250 
B 251 2 n TYR . 251 B 251 
B 252 2 n ASN . 252 B 252 
B 253 2 n ILE . 253 B 253 
B 254 2 n VAL . 254 B 254 
B 255 2 n LEU . 255 B 255 
B 256 2 n LEU . 256 B 256 
B 257 2 n LEU . 257 B 257 
B 258 2 n ASN . 258 B 258 
B 259 2 n THR . 259 B 259 
B 260 2 n PHE . 260 B 260 
B 261 2 n GLN . 261 B 261 
B 262 2 n GLU . 262 B 262 
B 263 2 n PHE . 263 B 263 
B 264 2 n PHE . 264 B 264 
B 265 2 n GLY . 265 B 265 
B 266 2 n LEU . 266 B 266 
B 267 2 n ASN . 267 B 267 
B 268 2 n ASN . 268 B 268 
B 269 2 n CYS . 269 B 269 
B 270 2 n SER . 270 B 270 
B 271 2 n SER . 271 B 271 
B 272 2 n SER . 272 B 272 
B 273 2 n ASN . 273 B 273 
B 274 2 n ARG . 274 B 274 
B 275 2 n LEU . 275 B 275 
B 276 2 n ASP . 276 B 276 
B 277 2 n GLN . 277 B 277 
B 278 2 n ALA . 278 B 278 
B 279 2 n MET . 279 B 279 
B 280 2 n GLN . 280 B 280 
B 281 2 n VAL . 281 B 281 
B 282 2 n THR . 282 B 282 
B 283 2 n GLU . 283 B 283 
B 284 2 n THR . 284 B 284 
B 285 2 n LEU . 285 B 285 
B 286 2 n GLY . 286 B 286 
B 287 2 n MET . 287 B 287 
B 288 2 n THR . 288 B 288 
B 289 2 n HIS . 289 B 289 
B 290 2 n CYS . 290 B 290 
B 291 2 n CYS . 291 B 291 
B 292 2 n ILE . 292 B 292 
B 293 2 n ASN . 293 B 293 
B 294 2 n PRO . 294 B 294 
B 295 2 n ILE . 295 B 295 
B 296 2 n ILE . 296 B 296 
B 297 2 n TYR . 297 B 297 
B 298 2 n ALA . 298 B 298 
B 299 2 n PHE . 299 B 299 
B 300 2 n VAL . 300 B 300 
B 301 2 n GLY . 301 B 301 
B 302 2 n GLU . 302 B 302 
B 303 2 n LYS . 303 B 303 
B 304 2 n PHE . 304 B 304 
B 305 2 n ARG . 305 B 305 
B 306 2 n ASN . 306 B 306 
B 307 2 n TYR . 307 B 307 
B 308 2 n LEU . 308 B 308 
B 309 2 n LEU . 309 B 309 
B 310 2 n VAL . 310 B 310 
B 311 2 n PHE . 311 B 311 
B 312 2 n PHE . 312 B 312 
B 313 2 n GLN . 313 B 313 
B 314 2 n LYS . 314 B 314 
B 315 2 n HIS . 315 B 315 
B 316 2 n ILE . 316 B 316 
B 317 2 n ALA . 317 B 317 
B 318 2 n LYS . 318 B 318 
B 319 2 n ARG . 319 B 319 
B 320 2 n PHE . 320 B 320 
B 321 2 n CYS . 321 B 321 
B 322 2 n LYS . 322 B 322 
B 323 2 n CYS . 323 B 323 
B 324 2 n CYS . 324 B 324 
B 325 2 n SER . 325 B 325 
B 326 2 n ILE . 326 B 326 
B 327 2 n PHE . 327 B 327 
B 328 2 n GLN . 328 B 328 
B 329 2 n GLN . 329 B 329 
B 330 2 n GLU . 330 B 330 
B 331 2 n ALA . 331 B 331 
B 332 2 n PRO . 332 B 332 
B 333 2 n GLU . 333 B 333 
B 334 2 n ARG . 334 B 334 
B 335 2 n ALA . 335 B 335 
B 336 2 n SER . 336 B 336 
B 337 2 n SER . 337 B 337 
B 338 2 n VAL . 338 B 338 
B 339 2 n TYR . 339 B 339 
B 340 2 n THR . 340 B 340 
B 341 2 n ARG . 341 B 341 
B 342 2 n SER . 342 B 342 
B 343 2 n THR . 343 B 343 
B 344 2 n GLY . 344 B 344 
B 345 2 n GLU . 345 B 345 
B 346 2 n GLN . 346 B 346 
B 347 2 n GLU . 347 B 347 
B 348 2 n ILE . 348 B 348 
B 349 2 n SER . 349 B 349 
B 350 2 n VAL . 350 B 350 
B 351 2 n GLY . 351 B 351 
B 352 2 n LEU . 352 B 352 
#
_software.classification other
_software.date           ?
_software.description    "Structure prediction"
_software.name           AlphaFold
_software.pdbx_ordinal   1
_software.type           package
_software.version        "AlphaFold-beta-20231127 (2b86f29d-618d-47cf-8aef-20020b1102eb @ 2025-03-05 01:31:48)"
#
loop_
_struct_asym.entity_id
_struct_asym.id
1 A 
2 B 
#
loop_
_atom_site.group_PDB
_atom_site.id
_atom_site.type_symbol
_atom_site.label_atom_id
_atom_site.label_alt_id
_atom_site.label_comp_id
_atom_site.label_asym_id
_atom_site.label_entity_id
_atom_site.label_seq_id
_atom_site.pdbx_PDB_ins_code
_atom_site.Cartn_x
_atom_site.Cartn_y
_atom_site.Cartn_z
_atom_site.occupancy
_atom_site.B_iso_or_equiv
_atom_site.auth_seq_id
_atom_site.auth_asym_id
_atom_site.pdbx_PDB_model_num
ATOM 1    N N   . MET A 1 1   ? 28.347  20.663  38.953  1.00 22.61 1   A 1 
ATOM 2    C CA  . MET A 1 1   ? 28.727  19.651  37.952  1.00 28.65 1   A 1 
ATOM 3    C C   . MET A 1 1   ? 27.453  18.927  37.501  1.00 31.15 1   A 1 
ATOM 4    O O   . MET A 1 1   ? 27.024  18.007  38.176  1.00 30.40 1   A 1 
ATOM 5    C CB  . MET A 1 1   ? 29.724  18.658  38.557  1.00 27.22 1   A 1 
ATOM 6    C CG  . MET A 1 1   ? 31.129  19.265  38.732  1.00 24.55 1   A 1 
ATOM 7    S SD  . MET A 1 1   ? 32.175  18.261  39.812  1.00 22.56 1   A 1 
ATOM 8    C CE  . MET A 1 1   ? 33.828  18.716  39.220  1.00 20.63 1   A 1 
ATOM 9    N N   . LYS A 1 2   ? 26.773  19.431  36.449  1.00 27.49 2   A 1 
ATOM 10   C CA  . LYS A 1 2   ? 25.541  18.803  35.944  1.00 34.55 2   A 1 
ATOM 11   C C   . LYS A 1 2   ? 25.942  17.682  34.988  1.00 34.12 2   A 1 
ATOM 12   O O   . LYS A 1 2   ? 26.639  17.958  34.017  1.00 32.61 2   A 1 
ATOM 13   C CB  . LYS A 1 2   ? 24.629  19.837  35.267  1.00 33.83 2   A 1 
ATOM 14   C CG  . LYS A 1 2   ? 23.887  20.719  36.283  1.00 30.30 2   A 1 
ATOM 15   C CD  . LYS A 1 2   ? 22.927  21.693  35.578  1.00 27.84 2   A 1 
ATOM 16   C CE  . LYS A 1 2   ? 22.128  22.498  36.611  1.00 24.65 2   A 1 
ATOM 17   N NZ  . LYS A 1 2   ? 21.205  23.478  35.985  1.00 22.01 2   A 1 
ATOM 18   N N   . GLY A 1 3   ? 25.575  16.448  35.294  1.00 28.29 3   A 1 
ATOM 19   C CA  . GLY A 1 3   ? 25.924  15.274  34.489  1.00 31.63 3   A 1 
ATOM 20   C C   . GLY A 1 3   ? 25.326  15.359  33.077  1.00 32.54 3   A 1 
ATOM 21   O O   . GLY A 1 3   ? 24.280  15.976  32.895  1.00 30.13 3   A 1 
ATOM 22   N N   . PRO A 1 4   ? 26.006  14.779  32.081  1.00 26.07 4   A 1 
ATOM 23   C CA  . PRO A 1 4   ? 25.548  14.827  30.695  1.00 29.57 4   A 1 
ATOM 24   C C   . PRO A 1 4   ? 24.220  14.068  30.547  1.00 31.14 4   A 1 
ATOM 25   O O   . PRO A 1 4   ? 23.972  13.107  31.282  1.00 29.22 4   A 1 
ATOM 26   C CB  . PRO A 1 4   ? 26.679  14.219  29.866  1.00 28.51 4   A 1 
ATOM 27   C CG  . PRO A 1 4   ? 27.356  13.261  30.847  1.00 27.34 4   A 1 
ATOM 28   C CD  . PRO A 1 4   ? 27.187  13.954  32.200  1.00 31.04 4   A 1 
ATOM 29   N N   . PRO A 1 5   ? 23.339  14.465  29.614  1.00 26.98 5   A 1 
ATOM 30   C CA  . PRO A 1 5   ? 22.037  13.832  29.448  1.00 31.29 5   A 1 
ATOM 31   C C   . PRO A 1 5   ? 22.209  12.391  28.950  1.00 33.33 5   A 1 
ATOM 32   O O   . PRO A 1 5   ? 22.669  12.158  27.832  1.00 32.59 5   A 1 
ATOM 33   C CB  . PRO A 1 5   ? 21.275  14.734  28.466  1.00 30.32 5   A 1 
ATOM 34   C CG  . PRO A 1 5   ? 22.385  15.381  27.641  1.00 29.05 5   A 1 
ATOM 35   C CD  . PRO A 1 5   ? 23.538  15.517  28.641  1.00 32.55 5   A 1 
ATOM 36   N N   . THR A 1 6   ? 21.795  11.444  29.762  1.00 27.62 6   A 1 
ATOM 37   C CA  . THR A 1 6   ? 21.903  9.998   29.516  1.00 30.60 6   A 1 
ATOM 38   C C   . THR A 1 6   ? 21.042  9.469   28.359  1.00 31.72 6   A 1 
ATOM 39   O O   . THR A 1 6   ? 21.109  8.287   28.040  1.00 30.61 6   A 1 
ATOM 40   C CB  . THR A 1 6   ? 21.507  9.235   30.790  1.00 28.66 6   A 1 
ATOM 41   O OG1 . THR A 1 6   ? 20.349  9.814   31.354  1.00 25.25 6   A 1 
ATOM 42   C CG2 . THR A 1 6   ? 22.599  9.308   31.859  1.00 25.32 6   A 1 
ATOM 43   N N   . PHE A 1 7   ? 20.256  10.314  27.716  1.00 28.34 7   A 1 
ATOM 44   C CA  . PHE A 1 7   ? 19.273  9.884   26.718  1.00 31.24 7   A 1 
ATOM 45   C C   . PHE A 1 7   ? 19.889  9.296   25.446  1.00 31.77 7   A 1 
ATOM 46   O O   . PHE A 1 7   ? 19.284  8.422   24.831  1.00 31.04 7   A 1 
ATOM 47   C CB  . PHE A 1 7   ? 18.332  11.054  26.390  1.00 31.20 7   A 1 
ATOM 48   C CG  . PHE A 1 7   ? 16.905  10.784  26.805  1.00 28.41 7   A 1 
ATOM 49   C CD1 . PHE A 1 7   ? 16.019  10.123  25.934  1.00 26.48 7   A 1 
ATOM 50   C CD2 . PHE A 1 7   ? 16.462  11.180  28.079  1.00 27.04 7   A 1 
ATOM 51   C CE1 . PHE A 1 7   ? 14.702  9.860   26.338  1.00 24.88 7   A 1 
ATOM 52   C CE2 . PHE A 1 7   ? 15.136  10.913  28.484  1.00 25.23 7   A 1 
ATOM 53   C CZ  . PHE A 1 7   ? 14.255  10.261  27.610  1.00 27.63 7   A 1 
ATOM 54   N N   . CYS A 1 8   ? 21.091  9.746   25.034  1.00 28.81 8   A 1 
ATOM 55   C CA  . CYS A 1 8   ? 21.734  9.198   23.835  1.00 29.94 8   A 1 
ATOM 56   C C   . CYS A 1 8   ? 22.239  7.757   24.024  1.00 30.19 8   A 1 
ATOM 57   O O   . CYS A 1 8   ? 22.355  7.028   23.049  1.00 31.58 8   A 1 
ATOM 58   C CB  . CYS A 1 8   ? 22.890  10.110  23.386  1.00 31.31 8   A 1 
ATOM 59   S SG  . CYS A 1 8   ? 22.265  11.558  22.499  1.00 27.07 8   A 1 
ATOM 60   N N   . SER A 1 9   ? 22.545  7.349   25.264  1.00 27.80 9   A 1 
ATOM 61   C CA  . SER A 1 9   ? 23.105  6.025   25.536  1.00 28.59 9   A 1 
ATOM 62   C C   . SER A 1 9   ? 22.105  4.890   25.297  1.00 28.02 9   A 1 
ATOM 63   O O   . SER A 1 9   ? 22.509  3.807   24.908  1.00 28.62 9   A 1 
ATOM 64   C CB  . SER A 1 9   ? 23.619  5.950   26.978  1.00 28.60 9   A 1 
ATOM 65   O OG  . SER A 1 9   ? 24.476  7.038   27.245  1.00 26.27 9   A 1 
ATOM 66   N N   . LEU A 1 10  ? 20.810  5.134   25.491  1.00 27.79 10  A 1 
ATOM 67   C CA  . LEU A 1 10  ? 19.778  4.103   25.346  1.00 28.83 10  A 1 
ATOM 68   C C   . LEU A 1 10  ? 19.581  3.636   23.898  1.00 27.76 10  A 1 
ATOM 69   O O   . LEU A 1 10  ? 19.329  2.460   23.669  1.00 27.67 10  A 1 
ATOM 70   C CB  . LEU A 1 10  ? 18.457  4.621   25.949  1.00 29.61 10  A 1 
ATOM 71   C CG  . LEU A 1 10  ? 18.268  4.188   27.411  1.00 25.71 10  A 1 
ATOM 72   C CD1 . LEU A 1 10  ? 17.302  5.119   28.132  1.00 25.22 10  A 1 
ATOM 73   C CD2 . LEU A 1 10  ? 17.723  2.764   27.495  1.00 27.02 10  A 1 
ATOM 74   N N   . LEU A 1 11  ? 19.743  4.536   22.926  1.00 29.15 11  A 1 
ATOM 75   C CA  . LEU A 1 11  ? 19.614  4.182   21.506  1.00 30.10 11  A 1 
ATOM 76   C C   . LEU A 1 11  ? 20.773  3.313   20.997  1.00 29.07 11  A 1 
ATOM 77   O O   . LEU A 1 11  ? 20.571  2.493   20.102  1.00 28.97 11  A 1 
ATOM 78   C CB  . LEU A 1 11  ? 19.477  5.467   20.668  1.00 30.98 11  A 1 
ATOM 79   C CG  . LEU A 1 11  ? 18.015  5.884   20.422  1.00 27.15 11  A 1 
ATOM 80   C CD1 . LEU A 1 11  ? 17.953  7.345   20.003  1.00 26.65 11  A 1 
ATOM 81   C CD2 . LEU A 1 11  ? 17.376  5.042   19.329  1.00 28.29 11  A 1 
ATOM 82   N N   . LEU A 1 12  ? 21.966  3.479   21.556  1.00 26.05 12  A 1 
ATOM 83   C CA  . LEU A 1 12  ? 23.114  2.649   21.202  1.00 26.74 12  A 1 
ATOM 84   C C   . LEU A 1 12  ? 23.032  1.250   21.820  1.00 25.87 12  A 1 
ATOM 85   O O   . LEU A 1 12  ? 23.489  0.289   21.208  1.00 25.48 12  A 1 
ATOM 86   C CB  . LEU A 1 12  ? 24.413  3.367   21.598  1.00 27.16 12  A 1 
ATOM 87   C CG  . LEU A 1 12  ? 25.006  4.199   20.453  1.00 23.42 12  A 1 
ATOM 88   C CD1 . LEU A 1 12  ? 25.942  5.281   21.001  1.00 22.67 12  A 1 
ATOM 89   C CD2 . LEU A 1 12  ? 25.804  3.325   19.497  1.00 24.03 12  A 1 
ATOM 90   N N   . LEU A 1 13  ? 22.445  1.136   23.006  1.00 27.32 13  A 1 
ATOM 91   C CA  . LEU A 1 13  ? 22.359  -0.147  23.710  1.00 26.95 13  A 1 
ATOM 92   C C   . LEU A 1 13  ? 21.444  -1.156  23.007  1.00 25.70 13  A 1 
ATOM 93   O O   . LEU A 1 13  ? 21.713  -2.350  23.042  1.00 25.63 13  A 1 
ATOM 94   C CB  . LEU A 1 13  ? 21.929  0.070   25.171  1.00 27.71 13  A 1 
ATOM 95   C CG  . LEU A 1 13  ? 22.912  -0.579  26.166  1.00 24.10 13  A 1 
ATOM 96   C CD1 . LEU A 1 13  ? 23.635  0.504   26.981  1.00 22.87 13  A 1 
ATOM 97   C CD2 . LEU A 1 13  ? 22.205  -1.511  27.135  1.00 24.39 13  A 1 
ATOM 98   N N   . SER A 1 14  ? 20.382  -0.680  22.329  1.00 30.47 14  A 1 
ATOM 99   C CA  . SER A 1 14  ? 19.477  -1.563  21.596  1.00 32.15 14  A 1 
ATOM 100  C C   . SER A 1 14  ? 20.115  -2.219  20.366  1.00 31.85 14  A 1 
ATOM 101  O O   . SER A 1 14  ? 19.667  -3.270  19.941  1.00 31.92 14  A 1 
ATOM 102  C CB  . SER A 1 14  ? 18.212  -0.812  21.177  1.00 31.23 14  A 1 
ATOM 103  O OG  . SER A 1 14  ? 18.520  0.354   20.443  1.00 28.62 14  A 1 
ATOM 104  N N   . LEU A 1 15  ? 21.177  -1.621  19.809  1.00 29.78 15  A 1 
ATOM 105  C CA  . LEU A 1 15  ? 21.950  -2.225  18.715  1.00 31.84 15  A 1 
ATOM 106  C C   . LEU A 1 15  ? 22.867  -3.364  19.189  1.00 31.26 15  A 1 
ATOM 107  O O   . LEU A 1 15  ? 23.187  -4.249  18.403  1.00 30.37 15  A 1 
ATOM 108  C CB  . LEU A 1 15  ? 22.777  -1.137  18.012  1.00 31.07 15  A 1 
ATOM 109  C CG  . LEU A 1 15  ? 21.994  -0.386  16.927  1.00 27.07 15  A 1 
ATOM 110  C CD1 . LEU A 1 15  ? 22.707  0.924   16.568  1.00 26.59 15  A 1 
ATOM 111  C CD2 . LEU A 1 15  ? 21.891  -1.213  15.645  1.00 28.84 15  A 1 
ATOM 112  N N   . LEU A 1 16  ? 23.312  -3.311  20.463  1.00 27.29 16  A 1 
ATOM 113  C CA  . LEU A 1 16  ? 24.237  -4.290  21.038  1.00 29.60 16  A 1 
ATOM 114  C C   . LEU A 1 16  ? 23.541  -5.491  21.693  1.00 29.08 16  A 1 
ATOM 115  O O   . LEU A 1 16  ? 24.236  -6.361  22.221  1.00 27.31 16  A 1 
ATOM 116  C CB  . LEU A 1 16  ? 25.182  -3.600  22.035  1.00 27.55 16  A 1 
ATOM 117  C CG  . LEU A 1 16  ? 26.362  -2.878  21.370  1.00 23.87 16  A 1 
ATOM 118  C CD1 . LEU A 1 16  ? 27.081  -2.020  22.407  1.00 22.64 16  A 1 
ATOM 119  C CD2 . LEU A 1 16  ? 27.379  -3.849  20.783  1.00 25.14 16  A 1 
ATOM 120  N N   . LEU A 1 17  ? 22.214  -5.548  21.637  1.00 27.83 17  A 1 
ATOM 121  C CA  . LEU A 1 17  ? 21.534  -6.813  21.882  1.00 30.16 17  A 1 
ATOM 122  C C   . LEU A 1 17  ? 21.868  -7.734  20.710  1.00 29.82 17  A 1 
ATOM 123  O O   . LEU A 1 17  ? 21.110  -7.858  19.751  1.00 27.93 17  A 1 
ATOM 124  C CB  . LEU A 1 17  ? 20.026  -6.599  22.074  1.00 28.25 17  A 1 
ATOM 125  C CG  . LEU A 1 17  ? 19.659  -6.006  23.451  1.00 24.78 17  A 1 
ATOM 126  C CD1 . LEU A 1 17  ? 18.206  -5.538  23.448  1.00 23.43 17  A 1 
ATOM 127  C CD2 . LEU A 1 17  ? 19.820  -7.026  24.573  1.00 25.40 17  A 1 
ATOM 128  N N   . SER A 1 18  ? 23.054  -8.334  20.781  1.00 30.30 18  A 1 
ATOM 129  C CA  . SER A 1 18  ? 23.421  -9.477  19.972  1.00 32.87 18  A 1 
ATOM 130  C C   . SER A 1 18  ? 22.327  -10.518 20.206  1.00 32.15 18  A 1 
ATOM 131  O O   . SER A 1 18  ? 22.185  -10.960 21.348  1.00 30.51 18  A 1 
ATOM 132  C CB  . SER A 1 18  ? 24.788  -10.025 20.388  1.00 30.32 18  A 1 
ATOM 133  O OG  . SER A 1 18  ? 24.860  -10.212 21.783  1.00 27.58 18  A 1 
ATOM 134  N N   . PRO A 1 19  ? 21.520  -10.854 19.182  1.00 29.62 19  A 1 
ATOM 135  C CA  . PRO A 1 19  ? 20.585  -11.941 19.339  1.00 32.05 19  A 1 
ATOM 136  C C   . PRO A 1 19  ? 21.412  -13.173 19.697  1.00 33.08 19  A 1 
ATOM 137  O O   . PRO A 1 19  ? 22.370  -13.495 18.980  1.00 31.42 19  A 1 
ATOM 138  C CB  . PRO A 1 19  ? 19.853  -12.062 17.994  1.00 30.17 19  A 1 
ATOM 139  C CG  . PRO A 1 19  ? 20.833  -11.457 16.992  1.00 29.96 19  A 1 
ATOM 140  C CD  . PRO A 1 19  ? 21.583  -10.403 17.802  1.00 32.69 19  A 1 
ATOM 141  N N   . ASP A 1 20  ? 21.113  -13.783 20.833  1.00 27.12 20  A 1 
ATOM 142  C CA  . ASP A 1 20  ? 21.797  -15.001 21.246  1.00 29.65 20  A 1 
ATOM 143  C C   . ASP A 1 20  ? 21.664  -16.016 20.107  1.00 29.16 20  A 1 
ATOM 144  O O   . ASP A 1 20  ? 20.536  -16.319 19.693  1.00 26.86 20  A 1 
ATOM 145  C CB  . ASP A 1 20  ? 21.223  -15.518 22.568  1.00 27.22 20  A 1 
ATOM 146  C CG  . ASP A 1 20  ? 22.250  -15.563 23.711  1.00 22.66 20  A 1 
ATOM 147  O OD1 . ASP A 1 20  ? 23.445  -15.776 23.395  1.00 22.22 20  A 1 
ATOM 148  O OD2 . ASP A 1 20  ? 21.822  -15.430 24.861  1.00 22.25 20  A 1 
ATOM 149  N N   . PRO A 1 21  ? 22.765  -16.534 19.547  1.00 22.21 21  A 1 
ATOM 150  C CA  . PRO A 1 21  ? 22.705  -17.365 18.344  1.00 23.54 21  A 1 
ATOM 151  C C   . PRO A 1 21  ? 21.987  -18.689 18.578  1.00 24.83 21  A 1 
ATOM 152  O O   . PRO A 1 21  ? 21.518  -19.318 17.639  1.00 23.25 21  A 1 
ATOM 153  C CB  . PRO A 1 21  ? 24.169  -17.573 17.934  1.00 21.52 21  A 1 
ATOM 154  C CG  . PRO A 1 21  ? 24.933  -17.399 19.239  1.00 21.26 21  A 1 
ATOM 155  C CD  . PRO A 1 21  ? 24.122  -16.358 19.994  1.00 24.64 21  A 1 
ATOM 156  N N   . THR A 1 22  ? 21.909  -19.107 19.847  1.00 23.34 22  A 1 
ATOM 157  C CA  . THR A 1 22  ? 21.237  -20.325 20.299  1.00 25.05 22  A 1 
ATOM 158  C C   . THR A 1 22  ? 19.734  -20.178 20.478  1.00 25.42 22  A 1 
ATOM 159  O O   . THR A 1 22  ? 19.072  -21.196 20.692  1.00 23.73 22  A 1 
ATOM 160  C CB  . THR A 1 22  ? 21.812  -20.807 21.627  1.00 22.44 22  A 1 
ATOM 161  O OG1 . THR A 1 22  ? 21.845  -19.745 22.545  1.00 19.77 22  A 1 
ATOM 162  C CG2 . THR A 1 22  ? 23.237  -21.329 21.473  1.00 20.45 22  A 1 
ATOM 163  N N   . ALA A 1 23  ? 19.191  -18.981 20.380  1.00 25.08 23  A 1 
ATOM 164  C CA  . ALA A 1 23  ? 17.768  -18.837 20.167  1.00 24.27 23  A 1 
ATOM 165  C C   . ALA A 1 23  ? 17.465  -19.423 18.784  1.00 25.33 23  A 1 
ATOM 166  O O   . ALA A 1 23  ? 17.371  -18.723 17.783  1.00 24.07 23  A 1 
ATOM 167  C CB  . ALA A 1 23  ? 17.334  -17.379 20.333  1.00 22.90 23  A 1 
ATOM 168  N N   . ALA A 1 24  ? 17.354  -20.751 18.759  1.00 25.21 24  A 1 
ATOM 169  C CA  . ALA A 1 24  ? 16.678  -21.458 17.706  1.00 23.24 24  A 1 
ATOM 170  C C   . ALA A 1 24  ? 15.293  -20.825 17.682  1.00 25.09 24  A 1 
ATOM 171  O O   . ALA A 1 24  ? 14.434  -21.153 18.501  1.00 23.86 24  A 1 
ATOM 172  C CB  . ALA A 1 24  ? 16.652  -22.960 18.027  1.00 21.23 24  A 1 
ATOM 173  N N   . PHE A 1 25  ? 15.117  -19.842 16.802  1.00 22.17 25  A 1 
ATOM 174  C CA  . PHE A 1 25  ? 13.815  -19.366 16.419  1.00 21.73 25  A 1 
ATOM 175  C C   . PHE A 1 25  ? 13.092  -20.613 15.932  1.00 22.51 25  A 1 
ATOM 176  O O   . PHE A 1 25  ? 13.261  -21.039 14.789  1.00 21.59 25  A 1 
ATOM 177  C CB  . PHE A 1 25  ? 13.920  -18.274 15.357  1.00 20.20 25  A 1 
ATOM 178  C CG  . PHE A 1 25  ? 14.135  -16.881 15.907  1.00 18.17 25  A 1 
ATOM 179  C CD1 . PHE A 1 25  ? 13.029  -16.062 16.187  1.00 17.05 25  A 1 
ATOM 180  C CD2 . PHE A 1 25  ? 15.429  -16.394 16.154  1.00 16.36 25  A 1 
ATOM 181  C CE1 . PHE A 1 25  ? 13.210  -14.760 16.690  1.00 15.63 25  A 1 
ATOM 182  C CE2 . PHE A 1 25  ? 15.614  -15.093 16.662  1.00 16.19 25  A 1 
ATOM 183  C CZ  . PHE A 1 25  ? 14.507  -14.273 16.934  1.00 15.76 25  A 1 
ATOM 184  N N   . LEU A 1 26  ? 12.364  -21.227 16.845  1.00 25.39 26  A 1 
ATOM 185  C CA  . LEU A 1 26  ? 11.328  -22.198 16.573  1.00 23.29 26  A 1 
ATOM 186  C C   . LEU A 1 26  ? 10.266  -21.424 15.802  1.00 24.27 26  A 1 
ATOM 187  O O   . LEU A 1 26  ? 9.237   -21.052 16.337  1.00 22.94 26  A 1 
ATOM 188  C CB  . LEU A 1 26  ? 10.796  -22.780 17.897  1.00 20.77 26  A 1 
ATOM 189  C CG  . LEU A 1 26  ? 11.643  -23.931 18.469  1.00 17.96 26  A 1 
ATOM 190  C CD1 . LEU A 1 26  ? 11.376  -24.098 19.962  1.00 16.64 26  A 1 
ATOM 191  C CD2 . LEU A 1 26  ? 11.284  -25.260 17.794  1.00 17.26 26  A 1 
ATOM 192  N N   . LEU A 1 27  ? 10.603  -21.121 14.553  1.00 31.52 27  A 1 
ATOM 193  C CA  . LEU A 1 27  ? 9.614   -20.687 13.596  1.00 31.35 27  A 1 
ATOM 194  C C   . LEU A 1 27  ? 8.542   -21.773 13.601  1.00 32.75 27  A 1 
ATOM 195  O O   . LEU A 1 27  ? 8.889   -22.958 13.635  1.00 30.67 27  A 1 
ATOM 196  C CB  . LEU A 1 27  ? 10.281  -20.512 12.218  1.00 27.82 27  A 1 
ATOM 197  C CG  . LEU A 1 27  ? 10.949  -19.132 12.080  1.00 24.35 27  A 1 
ATOM 198  C CD1 . LEU A 1 27  ? 12.090  -19.185 11.058  1.00 22.14 27  A 1 
ATOM 199  C CD2 . LEU A 1 27  ? 9.949   -18.071 11.604  1.00 22.89 27  A 1 
ATOM 200  N N   . PRO A 1 28  ? 7.266   -21.393 13.660  1.00 33.52 28  A 1 
ATOM 201  C CA  . PRO A 1 28  ? 6.196   -22.363 13.759  1.00 33.43 28  A 1 
ATOM 202  C C   . PRO A 1 28  ? 6.280   -23.376 12.614  1.00 34.68 28  A 1 
ATOM 203  O O   . PRO A 1 28  ? 6.885   -23.082 11.575  1.00 33.27 28  A 1 
ATOM 204  C CB  . PRO A 1 28  ? 4.902   -21.550 13.729  1.00 31.40 28  A 1 
ATOM 205  C CG  . PRO A 1 28  ? 5.306   -20.221 13.102  1.00 30.78 28  A 1 
ATOM 206  C CD  . PRO A 1 28  ? 6.765   -20.064 13.507  1.00 32.45 28  A 1 
ATOM 207  N N   . PRO A 1 29  ? 5.663   -24.556 12.755  1.00 40.36 29  A 1 
ATOM 208  C CA  . PRO A 1 29  ? 5.628   -25.555 11.685  1.00 40.31 29  A 1 
ATOM 209  C C   . PRO A 1 29  ? 5.043   -25.041 10.366  1.00 42.54 29  A 1 
ATOM 210  O O   . PRO A 1 29  ? 5.313   -25.629 9.324   1.00 41.07 29  A 1 
ATOM 211  C CB  . PRO A 1 29  ? 4.843   -26.731 12.263  1.00 37.33 29  A 1 
ATOM 212  C CG  . PRO A 1 29  ? 4.043   -26.129 13.409  1.00 36.69 29  A 1 
ATOM 213  C CD  . PRO A 1 29  ? 4.951   -25.013 13.908  1.00 38.25 29  A 1 
ATOM 214  N N   . SER A 1 30  ? 4.367   -23.891 10.345  1.00 51.92 30  A 1 
ATOM 215  C CA  . SER A 1 30  ? 3.971   -23.139 9.138   1.00 52.60 30  A 1 
ATOM 216  C C   . SER A 1 30  ? 5.147   -22.573 8.325   1.00 56.10 30  A 1 
ATOM 217  O O   . SER A 1 30  ? 4.991   -21.722 7.454   1.00 54.13 30  A 1 
ATOM 218  C CB  . SER A 1 30  ? 3.000   -22.019 9.508   1.00 47.79 30  A 1 
ATOM 219  O OG  . SER A 1 30  ? 3.658   -21.012 10.237  1.00 43.46 30  A 1 
ATOM 220  N N   . THR A 1 31  ? 6.357   -23.035 8.588   1.00 64.69 31  A 1 
ATOM 221  C CA  . THR A 1 31  ? 7.555   -22.779 7.785   1.00 67.04 31  A 1 
ATOM 222  C C   . THR A 1 31  ? 7.545   -23.485 6.433   1.00 73.20 31  A 1 
ATOM 223  O O   . THR A 1 31  ? 8.394   -23.189 5.601   1.00 70.50 31  A 1 
ATOM 224  C CB  . THR A 1 31  ? 8.822   -23.213 8.525   1.00 60.26 31  A 1 
ATOM 225  O OG1 . THR A 1 31  ? 8.698   -24.523 9.015   1.00 53.36 31  A 1 
ATOM 226  C CG2 . THR A 1 31  ? 9.105   -22.281 9.703   1.00 50.18 31  A 1 
ATOM 227  N N   . ALA A 1 32  ? 6.612   -24.401 6.226   1.00 76.82 32  A 1 
ATOM 228  C CA  . ALA A 1 32  ? 6.411   -25.069 4.960   1.00 79.47 32  A 1 
ATOM 229  C C   . ALA A 1 32  ? 5.060   -24.645 4.369   1.00 81.95 32  A 1 
ATOM 230  O O   . ALA A 1 32  ? 4.029   -24.775 5.016   1.00 79.93 32  A 1 
ATOM 231  C CB  . ALA A 1 32  ? 6.523   -26.577 5.166   1.00 76.92 32  A 1 
ATOM 232  N N   . CYS A 1 33  ? 5.086   -24.161 3.132   1.00 84.27 33  A 1 
ATOM 233  C CA  . CYS A 1 33  ? 3.895   -23.746 2.410   1.00 84.51 33  A 1 
ATOM 234  C C   . CYS A 1 33  ? 3.757   -24.531 1.109   1.00 85.60 33  A 1 
ATOM 235  O O   . CYS A 1 33  ? 4.718   -24.715 0.363   1.00 82.47 33  A 1 
ATOM 236  C CB  . CYS A 1 33  ? 3.931   -22.244 2.132   1.00 81.68 33  A 1 
ATOM 237  S SG  . CYS A 1 33  ? 3.786   -21.178 3.591   1.00 76.21 33  A 1 
ATOM 238  N N   . CYS A 1 34  ? 2.539   -24.949 0.810   1.00 84.78 34  A 1 
ATOM 239  C CA  . CYS A 1 34  ? 2.215   -25.510 -0.489  1.00 84.66 34  A 1 
ATOM 240  C C   . CYS A 1 34  ? 2.275   -24.416 -1.557  1.00 84.65 34  A 1 
ATOM 241  O O   . CYS A 1 34  ? 1.530   -23.442 -1.497  1.00 82.00 34  A 1 
ATOM 242  C CB  . CYS A 1 34  ? 0.833   -26.152 -0.427  1.00 83.75 34  A 1 
ATOM 243  S SG  . CYS A 1 34  ? 0.801   -27.686 0.537   1.00 80.70 34  A 1 
ATOM 244  N N   . THR A 1 35  ? 3.154   -24.595 -2.532  1.00 84.65 35  A 1 
ATOM 245  C CA  . THR A 1 35  ? 3.327   -23.665 -3.651  1.00 83.44 35  A 1 
ATOM 246  C C   . THR A 1 35  ? 2.873   -24.260 -4.974  1.00 83.00 35  A 1 
ATOM 247  O O   . THR A 1 35  ? 2.380   -23.550 -5.836  1.00 79.45 35  A 1 
ATOM 248  C CB  . THR A 1 35  ? 4.782   -23.207 -3.771  1.00 81.78 35  A 1 
ATOM 249  O OG1 . THR A 1 35  ? 5.640   -24.319 -3.947  1.00 74.98 35  A 1 
ATOM 250  C CG2 . THR A 1 35  ? 5.245   -22.466 -2.527  1.00 74.52 35  A 1 
ATOM 251  N N   . GLN A 1 36  ? 3.002   -25.572 -5.112  1.00 82.96 36  A 1 
ATOM 252  C CA  . GLN A 1 36  ? 2.505   -26.321 -6.259  1.00 83.28 36  A 1 
ATOM 253  C C   . GLN A 1 36  ? 1.400   -27.271 -5.799  1.00 84.22 36  A 1 
ATOM 254  O O   . GLN A 1 36  ? 1.587   -28.050 -4.867  1.00 82.47 36  A 1 
ATOM 255  C CB  . GLN A 1 36  ? 3.643   -27.093 -6.940  1.00 80.83 36  A 1 
ATOM 256  C CG  . GLN A 1 36  ? 4.610   -26.134 -7.629  1.00 75.06 36  A 1 
ATOM 257  C CD  . GLN A 1 36  ? 5.680   -26.866 -8.460  1.00 72.17 36  A 1 
ATOM 258  O OE1 . GLN A 1 36  ? 5.998   -28.013 -8.254  1.00 66.46 36  A 1 
ATOM 259  N NE2 . GLN A 1 36  ? 6.253   -26.216 -9.445  1.00 63.29 36  A 1 
ATOM 260  N N   . LEU A 1 37  ? 0.244   -27.196 -6.474  1.00 83.65 37  A 1 
ATOM 261  C CA  . LEU A 1 37  ? -0.934  -27.972 -6.123  1.00 83.58 37  A 1 
ATOM 262  C C   . LEU A 1 37  ? -1.137  -29.095 -7.130  1.00 84.14 37  A 1 
ATOM 263  O O   . LEU A 1 37  ? -1.194  -28.869 -8.342  1.00 82.15 37  A 1 
ATOM 264  C CB  . LEU A 1 37  ? -2.158  -27.047 -6.034  1.00 81.30 37  A 1 
ATOM 265  C CG  . LEU A 1 37  ? -2.002  -25.856 -5.068  1.00 79.32 37  A 1 
ATOM 266  C CD1 . LEU A 1 37  ? -3.309  -25.064 -5.014  1.00 74.16 37  A 1 
ATOM 267  C CD2 . LEU A 1 37  ? -1.635  -26.294 -3.647  1.00 74.73 37  A 1 
ATOM 268  N N   . TYR A 1 38  ? -1.279  -30.325 -6.623  1.00 84.38 38  A 1 
ATOM 269  C CA  . TYR A 1 38  ? -1.571  -31.483 -7.448  1.00 84.42 38  A 1 
ATOM 270  C C   . TYR A 1 38  ? -3.041  -31.472 -7.882  1.00 84.45 38  A 1 
ATOM 271  O O   . TYR A 1 38  ? -3.947  -31.536 -7.052  1.00 83.36 38  A 1 
ATOM 272  C CB  . TYR A 1 38  ? -1.194  -32.753 -6.691  1.00 84.31 38  A 1 
ATOM 273  C CG  . TYR A 1 38  ? -1.181  -33.973 -7.579  1.00 84.07 38  A 1 
ATOM 274  C CD1 . TYR A 1 38  ? -2.271  -34.861 -7.598  1.00 79.68 38  A 1 
ATOM 275  C CD2 . TYR A 1 38  ? -0.062  -34.231 -8.401  1.00 80.10 38  A 1 
ATOM 276  C CE1 . TYR A 1 38  ? -2.242  -36.000 -8.416  1.00 78.20 38  A 1 
ATOM 277  C CE2 . TYR A 1 38  ? -0.024  -35.364 -9.223  1.00 77.88 38  A 1 
ATOM 278  C CZ  . TYR A 1 38  ? -1.115  -36.252 -9.230  1.00 80.57 38  A 1 
ATOM 279  O OH  . TYR A 1 38  ? -1.082  -37.369 -10.030 1.00 77.59 38  A 1 
ATOM 280  N N   . ARG A 1 39  ? -3.286  -31.382 -9.187  1.00 85.02 39  A 1 
ATOM 281  C CA  . ARG A 1 39  ? -4.636  -31.286 -9.765  1.00 83.65 39  A 1 
ATOM 282  C C   . ARG A 1 39  ? -5.135  -32.592 -10.387 1.00 84.25 39  A 1 
ATOM 283  O O   . ARG A 1 39  ? -6.313  -32.699 -10.708 1.00 80.64 39  A 1 
ATOM 284  C CB  . ARG A 1 39  ? -4.678  -30.149 -10.805 1.00 80.73 39  A 1 
ATOM 285  C CG  . ARG A 1 39  ? -4.406  -28.753 -10.209 1.00 75.29 39  A 1 
ATOM 286  C CD  . ARG A 1 39  ? -4.553  -27.677 -11.298 1.00 71.44 39  A 1 
ATOM 287  N NE  . ARG A 1 39  ? -4.362  -26.293 -10.780 1.00 66.91 39  A 1 
ATOM 288  C CZ  . ARG A 1 39  ? -4.860  -25.178 -11.310 1.00 60.71 39  A 1 
ATOM 289  N NH1 . ARG A 1 39  ? -5.584  -25.184 -12.384 1.00 56.14 39  A 1 
ATOM 290  N NH2 . ARG A 1 39  ? -4.626  -24.033 -10.766 1.00 55.99 39  A 1 
ATOM 291  N N   . LYS A 1 40  ? -4.254  -33.576 -10.576 1.00 85.50 40  A 1 
ATOM 292  C CA  . LYS A 1 40  ? -4.623  -34.850 -11.198 1.00 85.22 40  A 1 
ATOM 293  C C   . LYS A 1 40  ? -5.411  -35.720 -10.215 1.00 86.43 40  A 1 
ATOM 294  O O   . LYS A 1 40  ? -5.277  -35.543 -8.999  1.00 84.71 40  A 1 
ATOM 295  C CB  . LYS A 1 40  ? -3.381  -35.576 -11.735 1.00 83.10 40  A 1 
ATOM 296  C CG  . LYS A 1 40  ? -2.683  -34.811 -12.871 1.00 76.54 40  A 1 
ATOM 297  C CD  . LYS A 1 40  ? -1.503  -35.635 -13.409 1.00 69.56 40  A 1 
ATOM 298  C CE  . LYS A 1 40  ? -0.770  -34.871 -14.518 1.00 60.94 40  A 1 
ATOM 299  N NZ  . LYS A 1 40  ? 0.430   -35.614 -15.000 1.00 52.25 40  A 1 
ATOM 300  N N   . PRO A 1 41  ? -6.210  -36.677 -10.706 1.00 84.08 41  A 1 
ATOM 301  C CA  . PRO A 1 41  ? -6.916  -37.608 -9.835  1.00 84.12 41  A 1 
ATOM 302  C C   . PRO A 1 41  ? -5.944  -38.385 -8.939  1.00 84.60 41  A 1 
ATOM 303  O O   . PRO A 1 41  ? -4.861  -38.796 -9.363  1.00 82.83 41  A 1 
ATOM 304  C CB  . PRO A 1 41  ? -7.730  -38.515 -10.766 1.00 82.61 41  A 1 
ATOM 305  C CG  . PRO A 1 41  ? -7.017  -38.390 -12.120 1.00 80.50 41  A 1 
ATOM 306  C CD  . PRO A 1 41  ? -6.482  -36.968 -12.095 1.00 83.71 41  A 1 
ATOM 307  N N   . LEU A 1 42  ? -6.346  -38.564 -7.679  1.00 84.64 42  A 1 
ATOM 308  C CA  . LEU A 1 42  ? -5.592  -39.293 -6.670  1.00 84.44 42  A 1 
ATOM 309  C C   . LEU A 1 42  ? -5.928  -40.777 -6.745  1.00 84.89 42  A 1 
ATOM 310  O O   . LEU A 1 42  ? -7.095  -41.150 -6.867  1.00 82.54 42  A 1 
ATOM 311  C CB  . LEU A 1 42  ? -5.896  -38.724 -5.283  1.00 82.84 42  A 1 
ATOM 312  C CG  . LEU A 1 42  ? -5.502  -37.239 -5.125  1.00 80.86 42  A 1 
ATOM 313  C CD1 . LEU A 1 42  ? -6.110  -36.699 -3.832  1.00 75.48 42  A 1 
ATOM 314  C CD2 . LEU A 1 42  ? -3.990  -37.057 -5.088  1.00 76.56 42  A 1 
ATOM 315  N N   . SER A 1 43  ? -4.922  -41.618 -6.624  1.00 84.83 43  A 1 
ATOM 316  C CA  . SER A 1 43  ? -5.137  -43.063 -6.592  1.00 84.69 43  A 1 
ATOM 317  C C   . SER A 1 43  ? -5.652  -43.512 -5.220  1.00 85.59 43  A 1 
ATOM 318  O O   . SER A 1 43  ? -5.155  -43.074 -4.182  1.00 83.35 43  A 1 
ATOM 319  C CB  . SER A 1 43  ? -3.874  -43.818 -6.997  1.00 82.38 43  A 1 
ATOM 320  O OG  . SER A 1 43  ? -2.869  -43.747 -6.009  1.00 74.50 43  A 1 
ATOM 321  N N   . ASP A 1 44  ? -6.547  -44.489 -5.191  1.00 83.95 44  A 1 
ATOM 322  C CA  . ASP A 1 44  ? -7.019  -45.087 -3.937  1.00 83.50 44  A 1 
ATOM 323  C C   . ASP A 1 44  ? -5.892  -45.703 -3.096  1.00 83.71 44  A 1 
ATOM 324  O O   . ASP A 1 44  ? -6.000  -45.848 -1.873  1.00 81.62 44  A 1 
ATOM 325  C CB  . ASP A 1 44  ? -8.010  -46.218 -4.238  1.00 81.51 44  A 1 
ATOM 326  C CG  . ASP A 1 44  ? -9.288  -45.747 -4.922  1.00 74.57 44  A 1 
ATOM 327  O OD1 . ASP A 1 44  ? -9.648  -44.572 -4.710  1.00 66.00 44  A 1 
ATOM 328  O OD2 . ASP A 1 44  ? -9.853  -46.587 -5.648  1.00 65.22 44  A 1 
ATOM 329  N N   . LYS A 1 45  ? -4.794  -46.095 -3.737  1.00 84.28 45  A 1 
ATOM 330  C CA  . LYS A 1 45  ? -3.605  -46.608 -3.048  1.00 84.49 45  A 1 
ATOM 331  C C   . LYS A 1 45  ? -2.914  -45.516 -2.253  1.00 84.97 45  A 1 
ATOM 332  O O   . LYS A 1 45  ? -2.413  -45.799 -1.168  1.00 82.41 45  A 1 
ATOM 333  C CB  . LYS A 1 45  ? -2.663  -47.258 -4.080  1.00 83.49 45  A 1 
ATOM 334  C CG  . LYS A 1 45  ? -1.512  -48.043 -3.414  1.00 73.96 45  A 1 
ATOM 335  C CD  . LYS A 1 45  ? -0.622  -48.709 -4.470  1.00 66.93 45  A 1 
ATOM 336  C CE  . LYS A 1 45  ? 0.509   -49.528 -3.827  1.00 56.31 45  A 1 
ATOM 337  N NZ  . LYS A 1 45  ? 1.400   -50.156 -4.835  1.00 48.16 45  A 1 
ATOM 338  N N   . LEU A 1 46  ? -2.893  -44.283 -2.765  1.00 83.42 46  A 1 
ATOM 339  C CA  . LEU A 1 46  ? -2.332  -43.129 -2.077  1.00 83.13 46  A 1 
ATOM 340  C C   . LEU A 1 46  ? -3.264  -42.668 -0.951  1.00 83.70 46  A 1 
ATOM 341  O O   . LEU A 1 46  ? -2.813  -42.515 0.175   1.00 82.11 46  A 1 
ATOM 342  C CB  . LEU A 1 46  ? -2.034  -42.028 -3.103  1.00 81.58 46  A 1 
ATOM 343  C CG  . LEU A 1 46  ? -1.312  -40.808 -2.467  1.00 77.99 46  A 1 
ATOM 344  C CD1 . LEU A 1 46  ? -0.214  -40.332 -3.391  1.00 71.02 46  A 1 
ATOM 345  C CD2 . LEU A 1 46  ? -2.278  -39.635 -2.230  1.00 70.56 46  A 1 
ATOM 346  N N   . LEU A 1 47  ? -4.562  -42.548 -1.211  1.00 82.12 47  A 1 
ATOM 347  C CA  . LEU A 1 47  ? -5.559  -42.129 -0.225  1.00 81.95 47  A 1 
ATOM 348  C C   . LEU A 1 47  ? -5.614  -43.063 0.994   1.00 82.06 47  A 1 
ATOM 349  O O   . LEU A 1 47  ? -5.781  -42.598 2.117   1.00 80.58 47  A 1 
ATOM 350  C CB  . LEU A 1 47  ? -6.934  -42.027 -0.907  1.00 81.64 47  A 1 
ATOM 351  C CG  . LEU A 1 47  ? -7.055  -40.869 -1.919  1.00 79.46 47  A 1 
ATOM 352  C CD1 . LEU A 1 47  ? -8.371  -40.989 -2.696  1.00 73.78 47  A 1 
ATOM 353  C CD2 . LEU A 1 47  ? -7.036  -39.500 -1.221  1.00 74.62 47  A 1 
ATOM 354  N N   . ARG A 1 48  ? -5.390  -44.368 0.800   1.00 83.40 48  A 1 
ATOM 355  C CA  . ARG A 1 48  ? -5.282  -45.338 1.912   1.00 83.40 48  A 1 
ATOM 356  C C   . ARG A 1 48  ? -4.042  -45.163 2.788   1.00 83.24 48  A 1 
ATOM 357  O O   . ARG A 1 48  ? -4.018  -45.708 3.876   1.00 80.57 48  A 1 
ATOM 358  C CB  . ARG A 1 48  ? -5.351  -46.765 1.357   1.00 82.46 48  A 1 
ATOM 359  C CG  . ARG A 1 48  ? -6.806  -47.178 1.123   1.00 74.89 48  A 1 
ATOM 360  C CD  . ARG A 1 48  ? -6.904  -48.639 0.650   1.00 70.00 48  A 1 
ATOM 361  N NE  . ARG A 1 48  ? -6.765  -48.747 -0.806  1.00 61.00 48  A 1 
ATOM 362  C CZ  . ARG A 1 48  ? -6.903  -49.870 -1.508  1.00 52.97 48  A 1 
ATOM 363  N NH1 . ARG A 1 48  ? -7.051  -51.032 -0.927  1.00 48.52 48  A 1 
ATOM 364  N NH2 . ARG A 1 48  ? -6.913  -49.830 -2.808  1.00 46.67 48  A 1 
ATOM 365  N N   . LYS A 1 49  ? -2.994  -44.465 2.312   1.00 84.83 49  A 1 
ATOM 366  C CA  . LYS A 1 49  ? -1.758  -44.195 3.060   1.00 84.32 49  A 1 
ATOM 367  C C   . LYS A 1 49  ? -1.782  -42.852 3.790   1.00 84.77 49  A 1 
ATOM 368  O O   . LYS A 1 49  ? -0.810  -42.535 4.472   1.00 82.01 49  A 1 
ATOM 369  C CB  . LYS A 1 49  ? -0.546  -44.263 2.124   1.00 83.42 49  A 1 
ATOM 370  C CG  . LYS A 1 49  ? -0.241  -45.665 1.571   1.00 78.72 49  A 1 
ATOM 371  C CD  . LYS A 1 49  ? 0.998   -45.553 0.673   1.00 72.76 49  A 1 
ATOM 372  C CE  . LYS A 1 49  ? 1.474   -46.901 0.141   1.00 65.64 49  A 1 
ATOM 373  N NZ  . LYS A 1 49  ? 2.780   -46.738 -0.568  1.00 58.40 49  A 1 
ATOM 374  N N   . VAL A 1 50  ? -2.843  -42.067 3.645   1.00 84.14 50  A 1 
ATOM 375  C CA  . VAL A 1 50  ? -2.992  -40.779 4.312   1.00 83.47 50  A 1 
ATOM 376  C C   . VAL A 1 50  ? -3.212  -41.002 5.806   1.00 83.51 50  A 1 
ATOM 377  O O   . VAL A 1 50  ? -4.146  -41.698 6.206   1.00 81.92 50  A 1 
ATOM 378  C CB  . VAL A 1 50  ? -4.151  -39.958 3.704   1.00 82.51 50  A 1 
ATOM 379  C CG1 . VAL A 1 50  ? -4.342  -38.623 4.427   1.00 76.72 50  A 1 
ATOM 380  C CG2 . VAL A 1 50  ? -3.870  -39.646 2.233   1.00 77.88 50  A 1 
ATOM 381  N N   . ILE A 1 51  ? -2.349  -40.400 6.620   1.00 84.08 51  A 1 
ATOM 382  C CA  . ILE A 1 51  ? -2.407  -40.446 8.090   1.00 83.37 51  A 1 
ATOM 383  C C   . ILE A 1 51  ? -3.209  -39.261 8.621   1.00 82.95 51  A 1 
ATOM 384  O O   . ILE A 1 51  ? -4.050  -39.414 9.504   1.00 79.59 51  A 1 
ATOM 385  C CB  . ILE A 1 51  ? -0.972  -40.451 8.672   1.00 82.38 51  A 1 
ATOM 386  C CG1 . ILE A 1 51  ? -0.164  -41.660 8.143   1.00 76.37 51  A 1 
ATOM 387  C CG2 . ILE A 1 51  ? -1.015  -40.461 10.208  1.00 74.54 51  A 1 
ATOM 388  C CD1 . ILE A 1 51  ? 1.326   -41.603 8.495   1.00 70.93 51  A 1 
ATOM 389  N N   . GLN A 1 52  ? -2.946  -38.064 8.089   1.00 84.70 52  A 1 
ATOM 390  C CA  . GLN A 1 52  ? -3.582  -36.829 8.506   1.00 84.02 52  A 1 
ATOM 391  C C   . GLN A 1 52  ? -3.844  -35.943 7.286   1.00 84.21 52  A 1 
ATOM 392  O O   . GLN A 1 52  ? -3.063  -35.925 6.343   1.00 82.11 52  A 1 
ATOM 393  C CB  . GLN A 1 52  ? -2.705  -36.147 9.561   1.00 80.57 52  A 1 
ATOM 394  C CG  . GLN A 1 52  ? -3.316  -34.844 10.109  1.00 71.50 52  A 1 
ATOM 395  C CD  . GLN A 1 52  ? -2.465  -34.213 11.224  1.00 66.71 52  A 1 
ATOM 396  O OE1 . GLN A 1 52  ? -1.576  -34.829 11.777  1.00 58.46 52  A 1 
ATOM 397  N NE2 . GLN A 1 52  ? -2.731  -32.980 11.584  1.00 55.18 52  A 1 
ATOM 398  N N   . VAL A 1 53  ? -4.945  -35.207 7.347   1.00 84.75 53  A 1 
ATOM 399  C CA  . VAL A 1 53  ? -5.276  -34.165 6.373   1.00 83.58 53  A 1 
ATOM 400  C C   . VAL A 1 53  ? -5.272  -32.839 7.100   1.00 83.08 53  A 1 
ATOM 401  O O   . VAL A 1 53  ? -5.939  -32.694 8.124   1.00 81.08 53  A 1 
ATOM 402  C CB  . VAL A 1 53  ? -6.624  -34.408 5.692   1.00 82.49 53  A 1 
ATOM 403  C CG1 . VAL A 1 53  ? -6.882  -33.361 4.599   1.00 75.56 53  A 1 
ATOM 404  C CG2 . VAL A 1 53  ? -6.672  -35.793 5.051   1.00 76.11 53  A 1 
ATOM 405  N N   . GLU A 1 54  ? -4.542  -31.870 6.557   1.00 83.09 54  A 1 
ATOM 406  C CA  . GLU A 1 54  ? -4.476  -30.512 7.066   1.00 82.09 54  A 1 
ATOM 407  C C   . GLU A 1 54  ? -4.935  -29.543 5.980   1.00 82.42 54  A 1 
ATOM 408  O O   . GLU A 1 54  ? -4.639  -29.725 4.799   1.00 81.37 54  A 1 
ATOM 409  C CB  . GLU A 1 54  ? -3.056  -30.239 7.569   1.00 79.30 54  A 1 
ATOM 410  C CG  . GLU A 1 54  ? -2.932  -28.922 8.339   1.00 70.96 54  A 1 
ATOM 411  C CD  . GLU A 1 54  ? -1.565  -28.793 9.039   1.00 69.03 54  A 1 
ATOM 412  O OE1 . GLU A 1 54  ? -1.441  -27.885 9.892   1.00 62.30 54  A 1 
ATOM 413  O OE2 . GLU A 1 54  ? -0.667  -29.618 8.768   1.00 62.46 54  A 1 
ATOM 414  N N   . LEU A 1 55  ? -5.700  -28.531 6.361   1.00 81.41 55  A 1 
ATOM 415  C CA  . LEU A 1 55  ? -6.071  -27.450 5.465   1.00 79.64 55  A 1 
ATOM 416  C C   . LEU A 1 55  ? -5.052  -26.328 5.641   1.00 79.54 55  A 1 
ATOM 417  O O   . LEU A 1 55  ? -5.032  -25.675 6.686   1.00 77.14 55  A 1 
ATOM 418  C CB  . LEU A 1 55  ? -7.499  -27.005 5.781   1.00 77.15 55  A 1 
ATOM 419  C CG  . LEU A 1 55  ? -7.979  -25.836 4.889   1.00 71.49 55  A 1 
ATOM 420  C CD1 . LEU A 1 55  ? -8.146  -26.253 3.434   1.00 66.50 55  A 1 
ATOM 421  C CD2 . LEU A 1 55  ? -9.326  -25.327 5.398   1.00 65.88 55  A 1 
ATOM 422  N N   . GLN A 1 56  ? -4.243  -26.092 4.619   1.00 78.95 56  A 1 
ATOM 423  C CA  . GLN A 1 56  ? -3.471  -24.868 4.526   1.00 78.07 56  A 1 
ATOM 424  C C   . GLN A 1 56  ? -4.424  -23.750 4.126   1.00 76.83 56  A 1 
ATOM 425  O O   . GLN A 1 56  ? -4.898  -23.707 2.977   1.00 74.61 56  A 1 
ATOM 426  C CB  . GLN A 1 56  ? -2.327  -25.053 3.523   1.00 77.23 56  A 1 
ATOM 427  C CG  . GLN A 1 56  ? -1.408  -23.825 3.499   1.00 76.12 56  A 1 
ATOM 428  C CD  . GLN A 1 56  ? -0.325  -23.969 2.429   1.00 76.70 56  A 1 
ATOM 429  O OE1 . GLN A 1 56  ? 0.609   -24.746 2.535   1.00 73.33 56  A 1 
ATOM 430  N NE2 . GLN A 1 56  ? -0.427  -23.225 1.356   1.00 72.74 56  A 1 
ATOM 431  N N   . GLU A 1 57  ? -4.705  -22.841 5.060   1.00 74.61 57  A 1 
ATOM 432  C CA  . GLU A 1 57  ? -5.348  -21.588 4.706   1.00 71.81 57  A 1 
ATOM 433  C C   . GLU A 1 57  ? -4.356  -20.701 3.949   1.00 70.99 57  A 1 
ATOM 434  O O   . GLU A 1 57  ? -3.136  -20.773 4.129   1.00 66.32 57  A 1 
ATOM 435  C CB  . GLU A 1 57  ? -5.984  -20.901 5.922   1.00 68.21 57  A 1 
ATOM 436  C CG  . GLU A 1 57  ? -7.113  -21.762 6.506   1.00 61.72 57  A 1 
ATOM 437  C CD  . GLU A 1 57  ? -8.104  -21.016 7.420   1.00 59.00 57  A 1 
ATOM 438  O OE1 . GLU A 1 57  ? -9.186  -21.593 7.666   1.00 53.56 57  A 1 
ATOM 439  O OE2 . GLU A 1 57  ? -7.848  -19.873 7.840   1.00 51.71 57  A 1 
ATOM 440  N N   . ALA A 1 58  ? -4.882  -19.902 3.023   1.00 69.61 58  A 1 
ATOM 441  C CA  . ALA A 1 58  ? -4.075  -18.983 2.254   1.00 66.97 58  A 1 
ATOM 442  C C   . ALA A 1 58  ? -3.929  -17.668 3.018   1.00 66.40 58  A 1 
ATOM 443  O O   . ALA A 1 58  ? -4.412  -16.608 2.620   1.00 61.88 58  A 1 
ATOM 444  C CB  . ALA A 1 58  ? -4.666  -18.886 0.857   1.00 63.46 58  A 1 
ATOM 445  N N   . ASP A 1 59  ? -3.254  -17.770 4.140   1.00 66.07 59  A 1 
ATOM 446  C CA  . ASP A 1 59  ? -2.949  -16.669 5.034   1.00 63.79 59  A 1 
ATOM 447  C C   . ASP A 1 59  ? -1.695  -15.932 4.546   1.00 65.51 59  A 1 
ATOM 448  O O   . ASP A 1 59  ? -1.093  -16.287 3.534   1.00 60.10 59  A 1 
ATOM 449  C CB  . ASP A 1 59  ? -2.859  -17.229 6.461   1.00 58.20 59  A 1 
ATOM 450  C CG  . ASP A 1 59  ? -4.186  -17.821 6.920   1.00 53.20 59  A 1 
ATOM 451  O OD1 . ASP A 1 59  ? -5.238  -17.446 6.349   1.00 47.85 59  A 1 
ATOM 452  O OD2 . ASP A 1 59  ? -4.184  -18.610 7.885   1.00 47.78 59  A 1 
ATOM 453  N N   . GLY A 1 60  ? -1.305  -14.870 5.236   1.00 63.76 60  A 1 
ATOM 454  C CA  . GLY A 1 60  ? -0.170  -14.050 4.805   1.00 62.65 60  A 1 
ATOM 455  C C   . GLY A 1 60  ? 1.127   -14.830 4.574   1.00 65.34 60  A 1 
ATOM 456  O O   . GLY A 1 60  ? 1.905   -14.490 3.671   1.00 62.48 60  A 1 
ATOM 457  N N   . ASP A 1 61  ? 1.336   -15.904 5.344   1.00 68.21 61  A 1 
ATOM 458  C CA  . ASP A 1 61  ? 2.528   -16.746 5.245   1.00 68.16 61  A 1 
ATOM 459  C C   . ASP A 1 61  ? 2.505   -17.692 4.035   1.00 70.88 61  A 1 
ATOM 460  O O   . ASP A 1 61  ? 3.527   -17.906 3.384   1.00 68.06 61  A 1 
ATOM 461  C CB  . ASP A 1 61  ? 2.649   -17.548 6.543   1.00 63.90 61  A 1 
ATOM 462  C CG  . ASP A 1 61  ? 3.283   -16.770 7.691   1.00 60.43 61  A 1 
ATOM 463  O OD1 . ASP A 1 61  ? 3.514   -15.544 7.562   1.00 55.60 61  A 1 
ATOM 464  O OD2 . ASP A 1 61  ? 3.712   -17.445 8.654   1.00 54.61 61  A 1 
ATOM 465  N N   . CYS A 1 62  ? 1.341   -18.253 3.724   1.00 73.34 62  A 1 
ATOM 466  C CA  . CYS A 1 62  ? 1.165   -19.191 2.628   1.00 74.17 62  A 1 
ATOM 467  C C   . CYS A 1 62  ? 0.165   -18.627 1.609   1.00 74.24 62  A 1 
ATOM 468  O O   . CYS A 1 62  ? -1.026  -18.484 1.869   1.00 71.46 62  A 1 
ATOM 469  C CB  . CYS A 1 62  ? 0.734   -20.553 3.168   1.00 74.24 62  A 1 
ATOM 470  S SG  . CYS A 1 62  ? 1.961   -21.380 4.233   1.00 73.31 62  A 1 
ATOM 471  N N   . HIS A 1 63  ? 0.651   -18.350 0.406   1.00 73.23 63  A 1 
ATOM 472  C CA  . HIS A 1 63  ? -0.143  -17.640 -0.601  1.00 72.38 63  A 1 
ATOM 473  C C   . HIS A 1 63  ? -1.247  -18.457 -1.275  1.00 74.46 63  A 1 
ATOM 474  O O   . HIS A 1 63  ? -2.026  -17.886 -2.041  1.00 71.85 63  A 1 
ATOM 475  C CB  . HIS A 1 63  ? 0.793   -17.082 -1.668  1.00 68.63 63  A 1 
ATOM 476  C CG  . HIS A 1 63  ? 1.765   -16.096 -1.113  1.00 64.77 63  A 1 
ATOM 477  N ND1 . HIS A 1 63  ? 1.445   -14.924 -0.444  1.00 56.91 63  A 1 
ATOM 478  C CD2 . HIS A 1 63  ? 3.132   -16.196 -1.143  1.00 56.73 63  A 1 
ATOM 479  C CE1 . HIS A 1 63  ? 2.591   -14.346 -0.073  1.00 52.70 63  A 1 
ATOM 480  N NE2 . HIS A 1 63  ? 3.628   -15.086 -0.495  1.00 53.08 63  A 1 
ATOM 481  N N   . LEU A 1 64  ? -1.288  -19.771 -1.070  1.00 75.19 64  A 1 
ATOM 482  C CA  . LEU A 1 64  ? -2.217  -20.663 -1.739  1.00 75.90 64  A 1 
ATOM 483  C C   . LEU A 1 64  ? -2.993  -21.465 -0.711  1.00 77.10 64  A 1 
ATOM 484  O O   . LEU A 1 64  ? -2.436  -21.961 0.257   1.00 75.98 64  A 1 
ATOM 485  C CB  . LEU A 1 64  ? -1.466  -21.605 -2.693  1.00 74.48 64  A 1 
ATOM 486  C CG  . LEU A 1 64  ? -0.876  -20.898 -3.932  1.00 71.68 64  A 1 
ATOM 487  C CD1 . LEU A 1 64  ? 0.010   -21.881 -4.693  1.00 67.03 64  A 1 
ATOM 488  C CD2 . LEU A 1 64  ? -1.954  -20.400 -4.896  1.00 67.01 64  A 1 
ATOM 489  N N   . GLN A 1 65  ? -4.279  -21.632 -0.975  1.00 78.33 65  A 1 
ATOM 490  C CA  . GLN A 1 65  ? -5.101  -22.558 -0.235  1.00 78.51 65  A 1 
ATOM 491  C C   . GLN A 1 65  ? -4.914  -23.960 -0.806  1.00 80.28 65  A 1 
ATOM 492  O O   . GLN A 1 65  ? -4.990  -24.162 -2.016  1.00 79.54 65  A 1 
ATOM 493  C CB  . GLN A 1 65  ? -6.548  -22.088 -0.308  1.00 75.88 65  A 1 
ATOM 494  C CG  . GLN A 1 65  ? -7.410  -22.826 0.705   1.00 69.65 65  A 1 
ATOM 495  C CD  . GLN A 1 65  ? -8.725  -22.097 0.869   1.00 67.48 65  A 1 
ATOM 496  O OE1 . GLN A 1 65  ? -9.293  -21.576 -0.085  1.00 61.53 65  A 1 
ATOM 497  N NE2 . GLN A 1 65  ? -9.227  -22.009 2.068   1.00 59.01 65  A 1 
ATOM 498  N N   . ALA A 1 66  ? -4.654  -24.920 0.077   1.00 81.58 66  A 1 
ATOM 499  C CA  . ALA A 1 66  ? -4.401  -26.291 -0.320  1.00 82.97 66  A 1 
ATOM 500  C C   . ALA A 1 66  ? -4.793  -27.268 0.786   1.00 83.74 66  A 1 
ATOM 501  O O   . ALA A 1 66  ? -4.745  -26.941 1.970   1.00 82.33 66  A 1 
ATOM 502  C CB  . ALA A 1 66  ? -2.909  -26.441 -0.654  1.00 82.42 66  A 1 
ATOM 503  N N   . PHE A 1 67  ? -5.124  -28.493 0.406   1.00 85.19 67  A 1 
ATOM 504  C CA  . PHE A 1 67  ? -5.141  -29.605 1.339   1.00 85.95 67  A 1 
ATOM 505  C C   . PHE A 1 67  ? -3.764  -30.257 1.361   1.00 86.89 67  A 1 
ATOM 506  O O   . PHE A 1 67  ? -3.244  -30.646 0.316   1.00 85.85 67  A 1 
ATOM 507  C CB  . PHE A 1 67  ? -6.239  -30.596 0.980   1.00 85.29 67  A 1 
ATOM 508  C CG  . PHE A 1 67  ? -7.620  -30.069 1.302   1.00 83.97 67  A 1 
ATOM 509  C CD1 . PHE A 1 67  ? -8.056  -30.037 2.636   1.00 79.80 67  A 1 
ATOM 510  C CD2 . PHE A 1 67  ? -8.456  -29.595 0.275   1.00 79.51 67  A 1 
ATOM 511  C CE1 . PHE A 1 67  ? -9.331  -29.538 2.939   1.00 76.88 67  A 1 
ATOM 512  C CE2 . PHE A 1 67  ? -9.730  -29.098 0.580   1.00 76.55 67  A 1 
ATOM 513  C CZ  . PHE A 1 67  ? -10.170 -29.067 1.914   1.00 77.34 67  A 1 
ATOM 514  N N   . VAL A 1 68  ? -3.196  -30.405 2.546   1.00 86.45 68  A 1 
ATOM 515  C CA  . VAL A 1 68  ? -1.942  -31.113 2.771   1.00 85.92 68  A 1 
ATOM 516  C C   . VAL A 1 68  ? -2.281  -32.519 3.237   1.00 85.98 68  A 1 
ATOM 517  O O   . VAL A 1 68  ? -2.848  -32.710 4.307   1.00 84.53 68  A 1 
ATOM 518  C CB  . VAL A 1 68  ? -1.043  -30.386 3.785   1.00 84.74 68  A 1 
ATOM 519  C CG1 . VAL A 1 68  ? 0.346   -31.019 3.783   1.00 78.18 68  A 1 
ATOM 520  C CG2 . VAL A 1 68  ? -0.879  -28.897 3.440   1.00 78.97 68  A 1 
ATOM 521  N N   . LEU A 1 69  ? -1.954  -33.508 2.420   1.00 86.59 69  A 1 
ATOM 522  C CA  . LEU A 1 69  ? -2.060  -34.907 2.814   1.00 86.26 69  A 1 
ATOM 523  C C   . LEU A 1 69  ? -0.740  -35.353 3.424   1.00 86.00 69  A 1 
ATOM 524  O O   . LEU A 1 69  ? 0.258   -35.477 2.708   1.00 84.38 69  A 1 
ATOM 525  C CB  . LEU A 1 69  ? -2.425  -35.784 1.603   1.00 85.92 69  A 1 
ATOM 526  C CG  . LEU A 1 69  ? -3.779  -35.484 0.937   1.00 83.34 69  A 1 
ATOM 527  C CD1 . LEU A 1 69  ? -4.059  -36.593 -0.091  1.00 78.58 69  A 1 
ATOM 528  C CD2 . LEU A 1 69  ? -4.947  -35.465 1.913   1.00 79.20 69  A 1 
ATOM 529  N N   . HIS A 1 70  ? -0.735  -35.622 4.728   1.00 85.33 70  A 1 
ATOM 530  C CA  . HIS A 1 70  ? 0.416   -36.177 5.422   1.00 84.08 70  A 1 
ATOM 531  C C   . HIS A 1 70  ? 0.426   -37.699 5.278   1.00 83.82 70  A 1 
ATOM 532  O O   . HIS A 1 70  ? -0.466  -38.411 5.725   1.00 81.58 70  A 1 
ATOM 533  C CB  . HIS A 1 70  ? 0.435   -35.722 6.881   1.00 82.96 70  A 1 
ATOM 534  C CG  . HIS A 1 70  ? 0.593   -34.233 7.022   1.00 80.60 70  A 1 
ATOM 535  N ND1 . HIS A 1 70  ? 1.757   -33.515 6.836   1.00 71.80 70  A 1 
ATOM 536  C CD2 . HIS A 1 70  ? -0.393  -33.340 7.332   1.00 73.38 70  A 1 
ATOM 537  C CE1 . HIS A 1 70  ? 1.479   -32.215 7.041   1.00 73.76 70  A 1 
ATOM 538  N NE2 . HIS A 1 70  ? 0.184   -32.077 7.341   1.00 74.50 70  A 1 
ATOM 539  N N   . LEU A 1 71  ? 1.476   -38.196 4.632   1.00 83.37 71  A 1 
ATOM 540  C CA  . LEU A 1 71  ? 1.834   -39.602 4.517   1.00 82.81 71  A 1 
ATOM 541  C C   . LEU A 1 71  ? 2.976   -39.912 5.491   1.00 82.63 71  A 1 
ATOM 542  O O   . LEU A 1 71  ? 3.591   -39.009 6.044   1.00 79.74 71  A 1 
ATOM 543  C CB  . LEU A 1 71  ? 2.232   -39.897 3.051   1.00 81.47 71  A 1 
ATOM 544  C CG  . LEU A 1 71  ? 1.099   -39.682 2.037   1.00 79.44 71  A 1 
ATOM 545  C CD1 . LEU A 1 71  ? 1.680   -39.510 0.634   1.00 71.64 71  A 1 
ATOM 546  C CD2 . LEU A 1 71  ? 0.168   -40.891 1.974   1.00 72.06 71  A 1 
ATOM 547  N N   . ALA A 1 72  ? 3.316   -41.187 5.662   1.00 83.17 72  A 1 
ATOM 548  C CA  . ALA A 1 72  ? 4.339   -41.607 6.619   1.00 82.90 72  A 1 
ATOM 549  C C   . ALA A 1 72  ? 5.731   -40.969 6.406   1.00 82.86 72  A 1 
ATOM 550  O O   . ALA A 1 72  ? 6.449   -40.740 7.372   1.00 78.01 72  A 1 
ATOM 551  C CB  . ALA A 1 72  ? 4.435   -43.130 6.571   1.00 81.87 72  A 1 
ATOM 552  N N   . GLN A 1 73  ? 6.120   -40.719 5.148   1.00 81.87 73  A 1 
ATOM 553  C CA  . GLN A 1 73  ? 7.457   -40.201 4.805   1.00 82.16 73  A 1 
ATOM 554  C C   . GLN A 1 73  ? 7.443   -38.857 4.077   1.00 82.74 73  A 1 
ATOM 555  O O   . GLN A 1 73  ? 8.506   -38.276 3.862   1.00 78.65 73  A 1 
ATOM 556  C CB  . GLN A 1 73  ? 8.209   -41.232 3.959   1.00 79.06 73  A 1 
ATOM 557  C CG  . GLN A 1 73  ? 8.547   -42.510 4.751   1.00 71.48 73  A 1 
ATOM 558  C CD  . GLN A 1 73  ? 9.446   -43.461 3.953   1.00 62.97 73  A 1 
ATOM 559  O OE1 . GLN A 1 73  ? 9.655   -43.333 2.761   1.00 55.85 73  A 1 
ATOM 560  N NE2 . GLN A 1 73  ? 10.001  -44.460 4.587   1.00 52.28 73  A 1 
ATOM 561  N N   . ARG A 1 74  ? 6.284   -38.366 3.650   1.00 82.66 74  A 1 
ATOM 562  C CA  . ARG A 1 74  ? 6.170   -37.143 2.856   1.00 83.22 74  A 1 
ATOM 563  C C   . ARG A 1 74  ? 4.784   -36.543 3.006   1.00 84.96 74  A 1 
ATOM 564  O O   . ARG A 1 74  ? 3.834   -37.233 3.368   1.00 82.47 74  A 1 
ATOM 565  C CB  . ARG A 1 74  ? 6.513   -37.423 1.375   1.00 79.23 74  A 1 
ATOM 566  C CG  . ARG A 1 74  ? 5.528   -38.396 0.729   1.00 69.85 74  A 1 
ATOM 567  C CD  . ARG A 1 74  ? 5.883   -38.614 -0.752  1.00 66.44 74  A 1 
ATOM 568  N NE  . ARG A 1 74  ? 4.903   -39.488 -1.359  1.00 59.60 74  A 1 
ATOM 569  C CZ  . ARG A 1 74  ? 5.006   -40.121 -2.515  1.00 53.83 74  A 1 
ATOM 570  N NH1 . ARG A 1 74  ? 6.003   -39.936 -3.328  1.00 51.27 74  A 1 
ATOM 571  N NH2 . ARG A 1 74  ? 4.095   -40.978 -2.840  1.00 46.29 74  A 1 
ATOM 572  N N   . SER A 1 75  ? 4.669   -35.271 2.643   1.00 85.37 75  A 1 
ATOM 573  C CA  . SER A 1 75  ? 3.398   -34.565 2.554   1.00 85.72 75  A 1 
ATOM 574  C C   . SER A 1 75  ? 3.137   -34.152 1.110   1.00 86.52 75  A 1 
ATOM 575  O O   . SER A 1 75  ? 4.067   -33.851 0.374   1.00 84.32 75  A 1 
ATOM 576  C CB  . SER A 1 75  ? 3.387   -33.351 3.489   1.00 84.05 75  A 1 
ATOM 577  O OG  . SER A 1 75  ? 3.672   -33.760 4.805   1.00 77.00 75  A 1 
ATOM 578  N N   . ILE A 1 76  ? 1.876   -34.178 0.693   1.00 87.39 76  A 1 
ATOM 579  C CA  . ILE A 1 76  ? 1.481   -33.847 -0.675  1.00 87.75 76  A 1 
ATOM 580  C C   . ILE A 1 76  ? 0.446   -32.731 -0.638  1.00 87.81 76  A 1 
ATOM 581  O O   . ILE A 1 76  ? -0.579  -32.842 0.030   1.00 86.35 76  A 1 
ATOM 582  C CB  . ILE A 1 76  ? 0.967   -35.082 -1.440  1.00 86.62 76  A 1 
ATOM 583  C CG1 . ILE A 1 76  ? 2.023   -36.214 -1.420  1.00 77.26 76  A 1 
ATOM 584  C CG2 . ILE A 1 76  ? 0.624   -34.701 -2.893  1.00 75.81 76  A 1 
ATOM 585  C CD1 . ILE A 1 76  ? 1.564   -37.498 -2.111  1.00 72.31 76  A 1 
ATOM 586  N N   . CYS A 1 77  ? 0.694   -31.678 -1.409  1.00 88.70 77  A 1 
ATOM 587  C CA  . CYS A 1 77  ? -0.174  -30.530 -1.572  1.00 88.33 77  A 1 
ATOM 588  C C   . CYS A 1 77  ? -1.183  -30.776 -2.689  1.00 88.66 77  A 1 
ATOM 589  O O   . CYS A 1 77  ? -0.803  -30.955 -3.846  1.00 86.50 77  A 1 
ATOM 590  C CB  . CYS A 1 77  ? 0.700   -29.323 -1.902  1.00 86.95 77  A 1 
ATOM 591  S SG  . CYS A 1 77  ? 1.892   -28.920 -0.601  1.00 83.25 77  A 1 
ATOM 592  N N   . ILE A 1 78  ? -2.469  -30.751 -2.364  1.00 87.76 78  A 1 
ATOM 593  C CA  . ILE A 1 78  ? -3.546  -31.049 -3.305  1.00 87.52 78  A 1 
ATOM 594  C C   . ILE A 1 78  ? -4.417  -29.813 -3.487  1.00 86.82 78  A 1 
ATOM 595  O O   . ILE A 1 78  ? -4.718  -29.097 -2.540  1.00 85.39 78  A 1 
ATOM 596  C CB  . ILE A 1 78  ? -4.345  -32.287 -2.855  1.00 87.40 78  A 1 
ATOM 597  C CG1 . ILE A 1 78  ? -3.375  -33.471 -2.684  1.00 82.40 78  A 1 
ATOM 598  C CG2 . ILE A 1 78  ? -5.442  -32.633 -3.875  1.00 81.13 78  A 1 
ATOM 599  C CD1 . ILE A 1 78  ? -4.037  -34.750 -2.219  1.00 74.85 78  A 1 
ATOM 600  N N   . HIS A 1 79  ? -4.843  -29.582 -4.727  1.00 86.54 79  A 1 
ATOM 601  C CA  . HIS A 1 79  ? -5.765  -28.501 -5.042  1.00 84.81 79  A 1 
ATOM 602  C C   . HIS A 1 79  ? -7.099  -28.710 -4.305  1.00 84.73 79  A 1 
ATOM 603  O O   . HIS A 1 79  ? -7.651  -29.812 -4.351  1.00 83.81 79  A 1 
ATOM 604  C CB  . HIS A 1 79  ? -5.971  -28.432 -6.561  1.00 83.56 79  A 1 
ATOM 605  C CG  . HIS A 1 79  ? -6.662  -27.165 -6.971  1.00 80.84 79  A 1 
ATOM 606  N ND1 . HIS A 1 79  ? -8.017  -26.952 -7.053  1.00 69.76 79  A 1 
ATOM 607  C CD2 . HIS A 1 79  ? -6.063  -25.967 -7.271  1.00 71.29 79  A 1 
ATOM 608  C CE1 . HIS A 1 79  ? -8.225  -25.661 -7.387  1.00 69.55 79  A 1 
ATOM 609  N NE2 . HIS A 1 79  ? -7.062  -25.032 -7.532  1.00 70.89 79  A 1 
ATOM 610  N N   . PRO A 1 80  ? -7.672  -27.673 -3.655  1.00 83.85 80  A 1 
ATOM 611  C CA  . PRO A 1 80  ? -8.882  -27.823 -2.845  1.00 82.19 80  A 1 
ATOM 612  C C   . PRO A 1 80  ? -10.102 -28.292 -3.634  1.00 82.53 80  A 1 
ATOM 613  O O   . PRO A 1 80  ? -10.964 -28.979 -3.089  1.00 79.47 80  A 1 
ATOM 614  C CB  . PRO A 1 80  ? -9.101  -26.450 -2.196  1.00 79.75 80  A 1 
ATOM 615  C CG  . PRO A 1 80  ? -8.295  -25.470 -3.048  1.00 77.10 80  A 1 
ATOM 616  C CD  . PRO A 1 80  ? -7.144  -26.324 -3.548  1.00 79.06 80  A 1 
ATOM 617  N N   . GLN A 1 81  ? -10.165 -28.002 -4.927  1.00 82.20 81  A 1 
ATOM 618  C CA  . GLN A 1 81  ? -11.221 -28.463 -5.837  1.00 81.56 81  A 1 
ATOM 619  C C   . GLN A 1 81  ? -10.905 -29.812 -6.511  1.00 83.65 81  A 1 
ATOM 620  O O   . GLN A 1 81  ? -11.468 -30.127 -7.561  1.00 81.93 81  A 1 
ATOM 621  C CB  . GLN A 1 81  ? -11.532 -27.376 -6.875  1.00 78.10 81  A 1 
ATOM 622  C CG  . GLN A 1 81  ? -11.976 -26.037 -6.263  1.00 71.92 81  A 1 
ATOM 623  C CD  . GLN A 1 81  ? -12.204 -24.964 -7.336  1.00 66.87 81  A 1 
ATOM 624  O OE1 . GLN A 1 81  ? -11.841 -25.108 -8.490  1.00 60.11 81  A 1 
ATOM 625  N NE2 . GLN A 1 81  ? -12.779 -23.851 -6.988  1.00 56.92 81  A 1 
ATOM 626  N N   . ASN A 1 82  ? -9.977  -30.596 -5.977  1.00 83.08 82  A 1 
ATOM 627  C CA  . ASN A 1 82  ? -9.675  -31.904 -6.556  1.00 83.75 82  A 1 
ATOM 628  C C   . ASN A 1 82  ? -10.870 -32.860 -6.372  1.00 84.31 82  A 1 
ATOM 629  O O   . ASN A 1 82  ? -11.205 -33.187 -5.230  1.00 82.70 82  A 1 
ATOM 630  C CB  . ASN A 1 82  ? -8.376  -32.446 -5.956  1.00 83.12 82  A 1 
ATOM 631  C CG  . ASN A 1 82  ? -7.895  -33.693 -6.685  1.00 83.51 82  A 1 
ATOM 632  O OD1 . ASN A 1 82  ? -8.627  -34.633 -6.944  1.00 74.85 82  A 1 
ATOM 633  N ND2 . ASN A 1 82  ? -6.630  -33.733 -7.054  1.00 77.11 82  A 1 
ATOM 634  N N   . PRO A 1 83  ? -11.494 -33.362 -7.453  1.00 84.80 83  A 1 
ATOM 635  C CA  . PRO A 1 83  ? -12.706 -34.183 -7.357  1.00 84.20 83  A 1 
ATOM 636  C C   . PRO A 1 83  ? -12.468 -35.518 -6.656  1.00 85.00 83  A 1 
ATOM 637  O O   . PRO A 1 83  ? -13.358 -36.017 -5.969  1.00 82.35 83  A 1 
ATOM 638  C CB  . PRO A 1 83  ? -13.179 -34.358 -8.804  1.00 82.94 83  A 1 
ATOM 639  C CG  . PRO A 1 83  ? -11.899 -34.203 -9.631  1.00 79.77 83  A 1 
ATOM 640  C CD  . PRO A 1 83  ? -11.115 -33.163 -8.838  1.00 82.63 83  A 1 
ATOM 641  N N   . SER A 1 84  ? -11.275 -36.101 -6.767  1.00 85.87 84  A 1 
ATOM 642  C CA  . SER A 1 84  ? -10.944 -37.333 -6.045  1.00 84.97 84  A 1 
ATOM 643  C C   . SER A 1 84  ? -10.876 -37.108 -4.535  1.00 85.87 84  A 1 
ATOM 644  O O   . SER A 1 84  ? -11.226 -37.994 -3.762  1.00 83.52 84  A 1 
ATOM 645  C CB  . SER A 1 84  ? -9.601  -37.893 -6.513  1.00 83.27 84  A 1 
ATOM 646  O OG  . SER A 1 84  ? -9.587  -38.068 -7.916  1.00 75.42 84  A 1 
ATOM 647  N N   . LEU A 1 85  ? -10.449 -35.917 -4.116  1.00 85.29 85  A 1 
ATOM 648  C CA  . LEU A 1 85  ? -10.369 -35.555 -2.710  1.00 84.37 85  A 1 
ATOM 649  C C   . LEU A 1 85  ? -11.766 -35.293 -2.131  1.00 84.41 85  A 1 
ATOM 650  O O   . LEU A 1 85  ? -12.055 -35.793 -1.043  1.00 82.11 85  A 1 
ATOM 651  C CB  . LEU A 1 85  ? -9.449  -34.337 -2.554  1.00 82.64 85  A 1 
ATOM 652  C CG  . LEU A 1 85  ? -9.040  -34.085 -1.092  1.00 78.26 85  A 1 
ATOM 653  C CD1 . LEU A 1 85  ? -8.024  -35.113 -0.605  1.00 72.77 85  A 1 
ATOM 654  C CD2 . LEU A 1 85  ? -8.421  -32.699 -0.964  1.00 73.33 85  A 1 
ATOM 655  N N   . SER A 1 86  ? -12.644 -34.585 -2.840  1.00 84.63 86  A 1 
ATOM 656  C CA  . SER A 1 86  ? -14.014 -34.344 -2.391  1.00 83.06 86  A 1 
ATOM 657  C C   . SER A 1 86  ? -14.806 -35.641 -2.248  1.00 83.46 86  A 1 
ATOM 658  O O   . SER A 1 86  ? -15.404 -35.880 -1.200  1.00 81.59 86  A 1 
ATOM 659  C CB  . SER A 1 86  ? -14.738 -33.359 -3.317  1.00 81.05 86  A 1 
ATOM 660  O OG  . SER A 1 86  ? -14.791 -33.826 -4.644  1.00 69.41 86  A 1 
ATOM 661  N N   . GLN A 1 87  ? -14.716 -36.533 -3.224  1.00 84.81 87  A 1 
ATOM 662  C CA  . GLN A 1 87  ? -15.331 -37.860 -3.147  1.00 84.29 87  A 1 
ATOM 663  C C   . GLN A 1 87  ? -14.773 -38.679 -1.974  1.00 84.13 87  A 1 
ATOM 664  O O   . GLN A 1 87  ? -15.528 -39.356 -1.268  1.00 82.28 87  A 1 
ATOM 665  C CB  . GLN A 1 87  ? -15.079 -38.625 -4.446  1.00 83.50 87  A 1 
ATOM 666  C CG  . GLN A 1 87  ? -15.952 -38.097 -5.596  1.00 73.89 87  A 1 
ATOM 667  C CD  . GLN A 1 87  ? -15.673 -38.828 -6.917  1.00 68.98 87  A 1 
ATOM 668  O OE1 . GLN A 1 87  ? -14.791 -39.663 -7.044  1.00 60.60 87  A 1 
ATOM 669  N NE2 . GLN A 1 87  ? -16.425 -38.533 -7.944  1.00 58.20 87  A 1 
ATOM 670  N N   . TRP A 1 88  ? -13.458 -38.606 -1.735  1.00 85.51 88  A 1 
ATOM 671  C CA  . TRP A 1 88  ? -12.838 -39.293 -0.611  1.00 84.32 88  A 1 
ATOM 672  C C   . TRP A 1 88  ? -13.310 -38.735 0.727   1.00 83.87 88  A 1 
ATOM 673  O O   . TRP A 1 88  ? -13.611 -39.519 1.624   1.00 81.73 88  A 1 
ATOM 674  C CB  . TRP A 1 88  ? -11.321 -39.237 -0.733  1.00 83.86 88  A 1 
ATOM 675  C CG  . TRP A 1 88  ? -10.598 -39.988 0.336   1.00 82.46 88  A 1 
ATOM 676  C CD1 . TRP A 1 88  ? -10.440 -41.329 0.381   1.00 77.04 88  A 1 
ATOM 677  C CD2 . TRP A 1 88  ? -9.915  -39.459 1.517   1.00 81.24 88  A 1 
ATOM 678  N NE1 . TRP A 1 88  ? -9.681  -41.675 1.493   1.00 77.81 88  A 1 
ATOM 679  C CE2 . TRP A 1 88  ? -9.329  -40.555 2.205   1.00 80.19 88  A 1 
ATOM 680  C CE3 . TRP A 1 88  ? -9.712  -38.161 2.039   1.00 77.41 88  A 1 
ATOM 681  C CZ2 . TRP A 1 88  ? -8.541  -40.373 3.365   1.00 77.62 88  A 1 
ATOM 682  C CZ3 . TRP A 1 88  ? -8.938  -37.980 3.202   1.00 75.07 88  A 1 
ATOM 683  C CH2 . TRP A 1 88  ? -8.358  -39.076 3.850   1.00 75.44 88  A 1 
ATOM 684  N N   . PHE A 1 89  ? -13.461 -37.416 0.874   1.00 84.68 89  A 1 
ATOM 685  C CA  . PHE A 1 89  ? -14.015 -36.796 2.073   1.00 82.63 89  A 1 
ATOM 686  C C   . PHE A 1 89  ? -15.455 -37.233 2.339   1.00 81.82 89  A 1 
ATOM 687  O O   . PHE A 1 89  ? -15.740 -37.658 3.453   1.00 79.25 89  A 1 
ATOM 688  C CB  . PHE A 1 89  ? -13.933 -35.264 2.000   1.00 80.88 89  A 1 
ATOM 689  C CG  . PHE A 1 89  ? -12.579 -34.688 2.325   1.00 78.18 89  A 1 
ATOM 690  C CD1 . PHE A 1 89  ? -11.941 -35.012 3.541   1.00 73.68 89  A 1 
ATOM 691  C CD2 . PHE A 1 89  ? -11.959 -33.774 1.448   1.00 73.60 89  A 1 
ATOM 692  C CE1 . PHE A 1 89  ? -10.698 -34.442 3.870   1.00 71.19 89  A 1 
ATOM 693  C CE2 . PHE A 1 89  ? -10.717 -33.201 1.776   1.00 71.06 89  A 1 
ATOM 694  C CZ  . PHE A 1 89  ? -10.085 -33.537 2.988   1.00 71.82 89  A 1 
ATOM 695  N N   . GLU A 1 90  ? -16.329 -37.230 1.344   1.00 81.40 90  A 1 
ATOM 696  C CA  . GLU A 1 90  ? -17.697 -37.731 1.499   1.00 80.03 90  A 1 
ATOM 697  C C   . GLU A 1 90  ? -17.731 -39.200 1.934   1.00 78.63 90  A 1 
ATOM 698  O O   . GLU A 1 90  ? -18.517 -39.610 2.790   1.00 76.49 90  A 1 
ATOM 699  C CB  . GLU A 1 90  ? -18.458 -37.615 0.174   1.00 78.83 90  A 1 
ATOM 700  C CG  . GLU A 1 90  ? -18.836 -36.176 -0.198  1.00 70.14 90  A 1 
ATOM 701  C CD  . GLU A 1 90  ? -19.623 -36.120 -1.516  1.00 64.05 90  A 1 
ATOM 702  O OE1 . GLU A 1 90  ? -19.868 -34.996 -1.988  1.00 57.26 90  A 1 
ATOM 703  O OE2 . GLU A 1 90  ? -19.998 -37.194 -2.042  1.00 58.32 90  A 1 
ATOM 704  N N   . HIS A 1 91  ? -16.837 -40.010 1.365   1.00 82.40 91  A 1 
ATOM 705  C CA  . HIS A 1 91  ? -16.749 -41.420 1.720   1.00 80.71 91  A 1 
ATOM 706  C C   . HIS A 1 91  ? -16.215 -41.630 3.141   1.00 79.94 91  A 1 
ATOM 707  O O   . HIS A 1 91  ? -16.667 -42.537 3.843   1.00 76.24 91  A 1 
ATOM 708  C CB  . HIS A 1 91  ? -15.902 -42.168 0.689   1.00 78.67 91  A 1 
ATOM 709  C CG  . HIS A 1 91  ? -16.599 -43.383 0.154   1.00 71.96 91  A 1 
ATOM 710  N ND1 . HIS A 1 91  ? -17.433 -44.221 0.868   1.00 61.19 91  A 1 
ATOM 711  C CD2 . HIS A 1 91  ? -16.592 -43.852 -1.134  1.00 61.31 91  A 1 
ATOM 712  C CE1 . HIS A 1 91  ? -17.893 -45.151 0.028   1.00 57.12 91  A 1 
ATOM 713  N NE2 . HIS A 1 91  ? -17.408 -44.968 -1.190  1.00 57.41 91  A 1 
ATOM 714  N N   . GLN A 1 92  ? -15.247 -40.814 3.564   1.00 78.39 92  A 1 
ATOM 715  C CA  . GLN A 1 92  ? -14.710 -40.827 4.917   1.00 76.40 92  A 1 
ATOM 716  C C   . GLN A 1 92  ? -15.748 -40.312 5.902   1.00 74.61 92  A 1 
ATOM 717  O O   . GLN A 1 92  ? -15.966 -40.986 6.900   1.00 71.21 92  A 1 
ATOM 718  C CB  . GLN A 1 92  ? -13.411 -40.017 5.009   1.00 74.75 92  A 1 
ATOM 719  C CG  . GLN A 1 92  ? -12.210 -40.711 4.336   1.00 70.85 92  A 1 
ATOM 720  C CD  . GLN A 1 92  ? -11.743 -41.997 5.027   1.00 66.95 92  A 1 
ATOM 721  O OE1 . GLN A 1 92  ? -12.153 -42.384 6.107   1.00 62.04 92  A 1 
ATOM 722  N NE2 . GLN A 1 92  ? -10.846 -42.720 4.406   1.00 59.50 92  A 1 
ATOM 723  N N   . GLU A 1 93  ? -16.460 -39.216 5.623   1.00 74.83 93  A 1 
ATOM 724  C CA  . GLU A 1 93  ? -17.474 -38.655 6.520   1.00 73.58 93  A 1 
ATOM 725  C C   . GLU A 1 93  ? -18.580 -39.683 6.809   1.00 71.84 93  A 1 
ATOM 726  O O   . GLU A 1 93  ? -18.952 -39.891 7.968   1.00 67.84 93  A 1 
ATOM 727  C CB  . GLU A 1 93  ? -18.022 -37.354 5.919   1.00 69.88 93  A 1 
ATOM 728  C CG  . GLU A 1 93  ? -18.821 -36.533 6.947   1.00 61.88 93  A 1 
ATOM 729  C CD  . GLU A 1 93  ? -19.259 -35.153 6.424   1.00 57.02 93  A 1 
ATOM 730  O OE1 . GLU A 1 93  ? -19.525 -34.276 7.280   1.00 52.39 93  A 1 
ATOM 731  O OE2 . GLU A 1 93  ? -19.335 -34.981 5.194   1.00 53.46 93  A 1 
ATOM 732  N N   . ARG A 1 94  ? -19.024 -40.439 5.795   1.00 73.24 94  A 1 
ATOM 733  C CA  . ARG A 1 94  ? -19.968 -41.554 5.975   1.00 71.87 94  A 1 
ATOM 734  C C   . ARG A 1 94  ? -19.404 -42.690 6.840   1.00 69.84 94  A 1 
ATOM 735  O O   . ARG A 1 94  ? -20.153 -43.306 7.583   1.00 66.95 94  A 1 
ATOM 736  C CB  . ARG A 1 94  ? -20.413 -42.115 4.618   1.00 70.52 94  A 1 
ATOM 737  C CG  . ARG A 1 94  ? -21.338 -41.149 3.872   1.00 64.85 94  A 1 
ATOM 738  C CD  . ARG A 1 94  ? -21.735 -41.763 2.520   1.00 60.58 94  A 1 
ATOM 739  N NE  . ARG A 1 94  ? -22.398 -40.788 1.659   1.00 53.79 94  A 1 
ATOM 740  C CZ  . ARG A 1 94  ? -22.967 -41.021 0.489   1.00 47.51 94  A 1 
ATOM 741  N NH1 . ARG A 1 94  ? -23.071 -42.225 0.010   1.00 43.83 94  A 1 
ATOM 742  N NH2 . ARG A 1 94  ? -23.419 -40.026 -0.233  1.00 42.21 94  A 1 
ATOM 743  N N   . LYS A 1 95  ? -18.101 -42.989 6.741   1.00 70.30 95  A 1 
ATOM 744  C CA  . LYS A 1 95  ? -17.449 -44.003 7.581   1.00 69.05 95  A 1 
ATOM 745  C C   . LYS A 1 95  ? -17.132 -43.486 8.979   1.00 66.38 95  A 1 
ATOM 746  O O   . LYS A 1 95  ? -17.199 -44.245 9.941   1.00 63.92 95  A 1 
ATOM 747  C CB  . LYS A 1 95  ? -16.168 -44.521 6.916   1.00 67.40 95  A 1 
ATOM 748  C CG  . LYS A 1 95  ? -16.454 -45.557 5.827   1.00 61.24 95  A 1 
ATOM 749  C CD  . LYS A 1 95  ? -15.118 -46.089 5.276   1.00 56.65 95  A 1 
ATOM 750  C CE  . LYS A 1 95  ? -15.361 -47.195 4.263   1.00 50.45 95  A 1 
ATOM 751  N NZ  . LYS A 1 95  ? -14.083 -47.709 3.719   1.00 45.82 95  A 1 
ATOM 752  N N   . LEU A 1 96  ? -16.789 -42.219 9.112   1.00 61.71 96  A 1 
ATOM 753  C CA  . LEU A 1 96  ? -16.340 -41.539 10.330  1.00 58.54 96  A 1 
ATOM 754  C C   . LEU A 1 96  ? -17.464 -41.274 11.320  1.00 57.56 96  A 1 
ATOM 755  O O   . LEU A 1 96  ? -17.179 -41.091 12.500  1.00 53.67 96  A 1 
ATOM 756  C CB  . LEU A 1 96  ? -15.663 -40.204 9.974   1.00 55.42 96  A 1 
ATOM 757  C CG  . LEU A 1 96  ? -14.136 -40.289 9.994   1.00 51.73 96  A 1 
ATOM 758  C CD1 . LEU A 1 96  ? -13.501 -40.039 8.643   1.00 48.73 96  A 1 
ATOM 759  C CD2 . LEU A 1 96  ? -13.580 -39.257 10.979  1.00 48.72 96  A 1 
ATOM 760  N N   . HIS A 1 97  ? -18.715 -41.287 10.888  1.00 55.27 97  A 1 
ATOM 761  C CA  . HIS A 1 97  ? -19.851 -41.311 11.809  1.00 54.05 97  A 1 
ATOM 762  C C   . HIS A 1 97  ? -19.808 -42.479 12.810  1.00 51.50 97  A 1 
ATOM 763  O O   . HIS A 1 97  ? -20.512 -42.422 13.823  1.00 48.59 97  A 1 
ATOM 764  C CB  . HIS A 1 97  ? -21.163 -41.299 11.015  1.00 53.07 97  A 1 
ATOM 765  C CG  . HIS A 1 97  ? -21.689 -39.916 10.779  1.00 49.98 97  A 1 
ATOM 766  N ND1 . HIS A 1 97  ? -22.048 -39.018 11.767  1.00 45.23 97  A 1 
ATOM 767  C CD2 . HIS A 1 97  ? -21.919 -39.282 9.583   1.00 43.63 97  A 1 
ATOM 768  C CE1 . HIS A 1 97  ? -22.472 -37.882 11.184  1.00 41.27 97  A 1 
ATOM 769  N NE2 . HIS A 1 97  ? -22.413 -38.015 9.857   1.00 40.65 97  A 1 
ATOM 770  N N   . GLY A 1 98  ? -18.968 -43.477 12.612  1.00 46.45 98  A 1 
ATOM 771  C CA  . GLY A 1 98  ? -18.680 -44.526 13.577  1.00 44.67 98  A 1 
ATOM 772  C C   . GLY A 1 98  ? -17.572 -44.176 14.576  1.00 44.96 98  A 1 
ATOM 773  O O   . GLY A 1 98  ? -17.850 -43.813 15.703  1.00 42.18 98  A 1 
ATOM 774  N N   . THR A 1 99  ? -16.293 -44.329 14.205  1.00 40.78 99  A 1 
ATOM 775  C CA  . THR A 1 99  ? -15.195 -44.502 15.173  1.00 40.47 99  A 1 
ATOM 776  C C   . THR A 1 99  ? -14.077 -43.466 15.175  1.00 41.14 99  A 1 
ATOM 777  O O   . THR A 1 99  ? -13.322 -43.421 16.147  1.00 39.02 99  A 1 
ATOM 778  C CB  . THR A 1 99  ? -14.522 -45.874 14.999  1.00 37.66 99  A 1 
ATOM 779  O OG1 . THR A 1 99  ? -14.462 -46.230 13.647  1.00 34.44 99  A 1 
ATOM 780  C CG2 . THR A 1 99  ? -15.260 -46.984 15.735  1.00 33.61 99  A 1 
ATOM 781  N N   . LEU A 1 100 ? -13.883 -42.690 14.118  1.00 42.93 100 A 1 
ATOM 782  C CA  . LEU A 1 100 ? -12.652 -41.895 13.981  1.00 42.53 100 A 1 
ATOM 783  C C   . LEU A 1 100 ? -12.647 -40.640 14.874  1.00 42.41 100 A 1 
ATOM 784  O O   . LEU A 1 100 ? -13.697 -40.079 15.173  1.00 40.86 100 A 1 
ATOM 785  C CB  . LEU A 1 100 ? -12.381 -41.608 12.499  1.00 40.58 100 A 1 
ATOM 786  C CG  . LEU A 1 100 ? -11.310 -42.542 11.911  1.00 37.44 100 A 1 
ATOM 787  C CD1 . LEU A 1 100 ? -11.630 -42.926 10.464  1.00 35.81 100 A 1 
ATOM 788  C CD2 . LEU A 1 100 ? -9.932  -41.884 11.915  1.00 36.10 100 A 1 
ATOM 789  N N   . PRO A 1 101 ? -11.469 -40.190 15.346  1.00 36.14 101 A 1 
ATOM 790  C CA  . PRO A 1 101 ? -11.330 -39.112 16.322  1.00 36.02 101 A 1 
ATOM 791  C C   . PRO A 1 101 ? -11.747 -37.745 15.760  1.00 36.71 101 A 1 
ATOM 792  O O   . PRO A 1 101 ? -12.014 -37.577 14.579  1.00 35.13 101 A 1 
ATOM 793  C CB  . PRO A 1 101 ? -9.863  -39.162 16.756  1.00 34.04 101 A 1 
ATOM 794  C CG  . PRO A 1 101 ? -9.155  -39.744 15.544  1.00 33.41 101 A 1 
ATOM 795  C CD  . PRO A 1 101 ? -10.180 -40.726 14.984  1.00 35.39 101 A 1 
ATOM 796  N N   . LYS A 1 102 ? -11.747 -36.724 16.653  1.00 36.52 102 A 1 
ATOM 797  C CA  . LYS A 1 102 ? -12.113 -35.318 16.416  1.00 36.17 102 A 1 
ATOM 798  C C   . LYS A 1 102 ? -11.192 -34.599 15.409  1.00 36.80 102 A 1 
ATOM 799  O O   . LYS A 1 102 ? -10.576 -33.587 15.756  1.00 34.77 102 A 1 
ATOM 800  C CB  . LYS A 1 102 ? -12.101 -34.534 17.744  1.00 33.49 102 A 1 
ATOM 801  C CG  . LYS A 1 102 ? -13.154 -34.921 18.785  1.00 29.78 102 A 1 
ATOM 802  C CD  . LYS A 1 102 ? -12.923 -34.059 20.036  1.00 27.77 102 A 1 
ATOM 803  C CE  . LYS A 1 102 ? -13.988 -34.315 21.102  1.00 24.63 102 A 1 
ATOM 804  N NZ  . LYS A 1 102 ? -13.728 -33.553 22.345  1.00 21.68 102 A 1 
ATOM 805  N N   . LEU A 1 103 ? -11.095 -35.060 14.178  1.00 44.05 103 A 1 
ATOM 806  C CA  . LEU A 1 103 ? -10.756 -34.168 13.084  1.00 43.62 103 A 1 
ATOM 807  C C   . LEU A 1 103 ? -11.879 -33.135 13.041  1.00 43.70 103 A 1 
ATOM 808  O O   . LEU A 1 103 ? -13.045 -33.487 12.889  1.00 42.29 103 A 1 
ATOM 809  C CB  . LEU A 1 103 ? -10.590 -34.948 11.770  1.00 41.23 103 A 1 
ATOM 810  C CG  . LEU A 1 103 ? -9.115  -35.339 11.523  1.00 38.19 103 A 1 
ATOM 811  C CD1 . LEU A 1 103 ? -9.024  -36.559 10.620  1.00 36.94 103 A 1 
ATOM 812  C CD2 . LEU A 1 103 ? -8.353  -34.187 10.859  1.00 36.77 103 A 1 
ATOM 813  N N   . ASN A 1 104 ? -11.535 -31.874 13.272  1.00 41.66 104 A 1 
ATOM 814  C CA  . ASN A 1 104 ? -12.480 -30.772 13.313  1.00 41.81 104 A 1 
ATOM 815  C C   . ASN A 1 104 ? -12.948 -30.463 11.875  1.00 42.37 104 A 1 
ATOM 816  O O   . ASN A 1 104 ? -12.599 -29.435 11.307  1.00 39.85 104 A 1 
ATOM 817  C CB  . ASN A 1 104 ? -11.843 -29.571 14.050  1.00 38.90 104 A 1 
ATOM 818  C CG  . ASN A 1 104 ? -12.456 -29.214 15.395  1.00 34.72 104 A 1 
ATOM 819  O OD1 . ASN A 1 104 ? -13.539 -29.627 15.757  1.00 32.03 104 A 1 
ATOM 820  N ND2 . ASN A 1 104 ? -11.777 -28.398 16.173  1.00 31.01 104 A 1 
ATOM 821  N N   . PHE A 1 105 ? -13.775 -31.320 11.312  1.00 45.43 105 A 1 
ATOM 822  C CA  . PHE A 1 105 ? -14.475 -31.143 10.038  1.00 45.46 105 A 1 
ATOM 823  C C   . PHE A 1 105 ? -15.392 -29.908 10.033  1.00 45.71 105 A 1 
ATOM 824  O O   . PHE A 1 105 ? -15.942 -29.549 8.994   1.00 44.81 105 A 1 
ATOM 825  C CB  . PHE A 1 105 ? -15.281 -32.404 9.710   1.00 43.66 105 A 1 
ATOM 826  C CG  . PHE A 1 105 ? -14.470 -33.535 9.121   1.00 41.33 105 A 1 
ATOM 827  C CD1 . PHE A 1 105 ? -14.201 -33.552 7.745   1.00 39.19 105 A 1 
ATOM 828  C CD2 . PHE A 1 105 ? -13.994 -34.577 9.933   1.00 38.06 105 A 1 
ATOM 829  C CE1 . PHE A 1 105 ? -13.465 -34.603 7.177   1.00 35.24 105 A 1 
ATOM 830  C CE2 . PHE A 1 105 ? -13.256 -35.633 9.368   1.00 34.40 105 A 1 
ATOM 831  C CZ  . PHE A 1 105 ? -12.983 -35.646 7.980   1.00 35.57 105 A 1 
ATOM 832  N N   . GLY A 1 106 ? -15.514 -29.197 11.153  1.00 42.83 106 A 1 
ATOM 833  C CA  . GLY A 1 106 ? -16.238 -27.938 11.245  1.00 41.90 106 A 1 
ATOM 834  C C   . GLY A 1 106 ? -15.773 -26.868 10.254  1.00 42.64 106 A 1 
ATOM 835  O O   . GLY A 1 106 ? -16.579 -26.024 9.867   1.00 40.99 106 A 1 
ATOM 836  N N   . MET A 1 107 ? -14.520 -26.933 9.807   1.00 46.26 107 A 1 
ATOM 837  C CA  . MET A 1 107 ? -14.049 -26.036 8.745   1.00 46.21 107 A 1 
ATOM 838  C C   . MET A 1 107 ? -14.649 -26.385 7.377   1.00 46.49 107 A 1 
ATOM 839  O O   . MET A 1 107 ? -15.056 -25.479 6.657   1.00 44.94 107 A 1 
ATOM 840  C CB  . MET A 1 107 ? -12.521 -26.039 8.663   1.00 44.45 107 A 1 
ATOM 841  C CG  . MET A 1 107 ? -11.919 -24.884 9.469   1.00 41.27 107 A 1 
ATOM 842  S SD  . MET A 1 107 ? -10.126 -24.812 9.320   1.00 39.19 107 A 1 
ATOM 843  C CE  . MET A 1 107 ? -9.805  -23.167 10.011  1.00 36.71 107 A 1 
ATOM 844  N N   . LEU A 1 108 ? -14.772 -27.668 7.036   1.00 50.10 108 A 1 
ATOM 845  C CA  . LEU A 1 108 ? -15.335 -28.110 5.754   1.00 49.02 108 A 1 
ATOM 846  C C   . LEU A 1 108 ? -16.790 -27.685 5.582   1.00 47.92 108 A 1 
ATOM 847  O O   . LEU A 1 108 ? -17.189 -27.261 4.499   1.00 46.25 108 A 1 
ATOM 848  C CB  . LEU A 1 108 ? -15.201 -29.635 5.631   1.00 46.99 108 A 1 
ATOM 849  C CG  . LEU A 1 108 ? -13.881 -30.042 4.953   1.00 44.41 108 A 1 
ATOM 850  C CD1 . LEU A 1 108 ? -13.479 -31.447 5.382   1.00 42.70 108 A 1 
ATOM 851  C CD2 . LEU A 1 108 ? -14.018 -30.024 3.434   1.00 42.27 108 A 1 
ATOM 852  N N   . ARG A 1 109 ? -17.580 -27.702 6.672   1.00 43.71 109 A 1 
ATOM 853  C CA  . ARG A 1 109 ? -18.992 -27.289 6.625   1.00 43.70 109 A 1 
ATOM 854  C C   . ARG A 1 109 ? -19.186 -25.791 6.377   1.00 43.20 109 A 1 
ATOM 855  O O   . ARG A 1 109 ? -20.282 -25.393 6.015   1.00 40.87 109 A 1 
ATOM 856  C CB  . ARG A 1 109 ? -19.699 -27.745 7.904   1.00 41.89 109 A 1 
ATOM 857  C CG  . ARG A 1 109 ? -21.106 -28.262 7.613   1.00 38.58 109 A 1 
ATOM 858  C CD  . ARG A 1 109 ? -21.797 -28.658 8.903   1.00 35.94 109 A 1 
ATOM 859  N NE  . ARG A 1 109 ? -22.975 -29.491 8.637   1.00 33.77 109 A 1 
ATOM 860  C CZ  . ARG A 1 109 ? -23.851 -29.922 9.530   1.00 29.73 109 A 1 
ATOM 861  N NH1 . ARG A 1 109 ? -23.792 -29.574 10.787  1.00 28.35 109 A 1 
ATOM 862  N NH2 . ARG A 1 109 ? -24.804 -30.727 9.167   1.00 27.85 109 A 1 
ATOM 863  N N   . LYS A 1 110 ? -18.171 -24.960 6.597   1.00 43.23 110 A 1 
ATOM 864  C CA  . LYS A 1 110 ? -18.201 -23.532 6.236   1.00 42.49 110 A 1 
ATOM 865  C C   . LYS A 1 110 ? -17.842 -23.283 4.770   1.00 41.38 110 A 1 
ATOM 866  O O   . LYS A 1 110 ? -17.969 -22.147 4.325   1.00 39.21 110 A 1 
ATOM 867  C CB  . LYS A 1 110 ? -17.288 -22.710 7.147   1.00 40.90 110 A 1 
ATOM 868  C CG  . LYS A 1 110 ? -17.947 -22.331 8.476   1.00 37.49 110 A 1 
ATOM 869  C CD  . LYS A 1 110 ? -17.023 -21.384 9.226   1.00 35.37 110 A 1 
ATOM 870  C CE  . LYS A 1 110 ? -17.656 -20.885 10.527  1.00 32.36 110 A 1 
ATOM 871  N NZ  . LYS A 1 110 ? -16.740 -19.978 11.247  1.00 29.46 110 A 1 
ATOM 872  N N   . MET A 1 111 ? -17.377 -24.296 4.044   1.00 47.29 111 A 1 
ATOM 873  C CA  . MET A 1 111 ? -17.070 -24.182 2.619   1.00 45.98 111 A 1 
ATOM 874  C C   . MET A 1 111 ? -18.268 -24.447 1.712   1.00 44.57 111 A 1 
ATOM 875  O O   . MET A 1 111 ? -18.241 -24.029 0.547   1.00 42.05 111 A 1 
ATOM 876  C CB  . MET A 1 111 ? -15.948 -25.149 2.227   1.00 44.36 111 A 1 
ATOM 877  C CG  . MET A 1 111 ? -14.623 -24.857 2.921   1.00 41.71 111 A 1 
ATOM 878  S SD  . MET A 1 111 ? -13.309 -25.878 2.198   1.00 40.28 111 A 1 
ATOM 879  C CE  . MET A 1 111 ? -12.025 -25.630 3.436   1.00 38.03 111 A 1 
ATOM 880  N N   . GLY A 1 112 ? -19.283 -25.141 2.222   1.00 39.42 112 A 1 
ATOM 881  C CA  . GLY A 1 112 ? -20.540 -25.396 1.531   1.00 36.54 112 A 1 
ATOM 882  C C   . GLY A 1 112 ? -21.499 -24.223 1.606   1.00 34.56 112 A 1 
ATOM 883  O O   . GLY A 1 112 ? -21.503 -23.526 2.641   1.00 30.74 112 A 1 
ATOM 884  O OXT . GLY A 1 112 ? -22.241 -24.045 0.598   1.00 34.97 112 A 1 
ATOM 885  N N   . MET B 2 1   ? 6.128   -67.625 -3.736  1.00 21.75 1   B 1 
ATOM 886  C CA  . MET B 2 1   ? 5.778   -66.404 -2.975  1.00 24.65 1   B 1 
ATOM 887  C C   . MET B 2 1   ? 6.317   -65.237 -3.761  1.00 26.27 1   B 1 
ATOM 888  O O   . MET B 2 1   ? 7.468   -64.881 -3.590  1.00 25.06 1   B 1 
ATOM 889  C CB  . MET B 2 1   ? 6.379   -66.421 -1.552  1.00 25.24 1   B 1 
ATOM 890  C CG  . MET B 2 1   ? 5.537   -67.221 -0.568  1.00 23.54 1   B 1 
ATOM 891  S SD  . MET B 2 1   ? 6.337   -67.360 1.063   1.00 23.00 1   B 1 
ATOM 892  C CE  . MET B 2 1   ? 4.958   -67.875 2.088   1.00 19.43 1   B 1 
ATOM 893  N N   . ASP B 2 2   ? 5.528   -64.708 -4.694  1.00 32.56 2   B 1 
ATOM 894  C CA  . ASP B 2 2   ? 5.973   -63.644 -5.588  1.00 33.74 2   B 1 
ATOM 895  C C   . ASP B 2 2   ? 6.034   -62.340 -4.802  1.00 31.31 2   B 1 
ATOM 896  O O   . ASP B 2 2   ? 5.008   -61.737 -4.466  1.00 29.85 2   B 1 
ATOM 897  C CB  . ASP B 2 2   ? 5.056   -63.547 -6.807  1.00 32.76 2   B 1 
ATOM 898  C CG  . ASP B 2 2   ? 5.224   -64.749 -7.730  1.00 29.45 2   B 1 
ATOM 899  O OD1 . ASP B 2 2   ? 6.360   -65.269 -7.777  1.00 29.57 2   B 1 
ATOM 900  O OD2 . ASP B 2 2   ? 4.212   -65.171 -8.304  1.00 29.33 2   B 1 
ATOM 901  N N   . TYR B 2 3   ? 7.260   -61.920 -4.468  1.00 29.79 3   B 1 
ATOM 902  C CA  . TYR B 2 3   ? 7.535   -60.592 -3.975  1.00 30.64 3   B 1 
ATOM 903  C C   . TYR B 2 3   ? 7.222   -59.611 -5.109  1.00 29.81 3   B 1 
ATOM 904  O O   . TYR B 2 3   ? 8.103   -59.265 -5.893  1.00 29.08 3   B 1 
ATOM 905  C CB  . TYR B 2 3   ? 8.986   -60.489 -3.491  1.00 30.63 3   B 1 
ATOM 906  C CG  . TYR B 2 3   ? 9.252   -61.088 -2.115  1.00 29.41 3   B 1 
ATOM 907  C CD1 . TYR B 2 3   ? 9.179   -60.261 -0.977  1.00 27.81 3   B 1 
ATOM 908  C CD2 . TYR B 2 3   ? 9.575   -62.449 -1.975  1.00 26.73 3   B 1 
ATOM 909  C CE1 . TYR B 2 3   ? 9.443   -60.798 0.301   1.00 24.18 3   B 1 
ATOM 910  C CE2 . TYR B 2 3   ? 9.829   -62.987 -0.702  1.00 24.94 3   B 1 
ATOM 911  C CZ  . TYR B 2 3   ? 9.765   -62.155 0.429   1.00 27.51 3   B 1 
ATOM 912  O OH  . TYR B 2 3   ? 10.020  -62.677 1.663   1.00 28.95 3   B 1 
ATOM 913  N N   . GLN B 2 4   ? 5.961   -59.172 -5.220  1.00 32.76 4   B 1 
ATOM 914  C CA  . GLN B 2 4   ? 5.595   -58.029 -6.049  1.00 34.35 4   B 1 
ATOM 915  C C   . GLN B 2 4   ? 6.298   -56.801 -5.468  1.00 33.47 4   B 1 
ATOM 916  O O   . GLN B 2 4   ? 5.781   -56.131 -4.572  1.00 32.64 4   B 1 
ATOM 917  C CB  . GLN B 2 4   ? 4.075   -57.839 -6.118  1.00 35.25 4   B 1 
ATOM 918  C CG  . GLN B 2 4   ? 3.401   -58.758 -7.144  1.00 32.48 4   B 1 
ATOM 919  C CD  . GLN B 2 4   ? 1.921   -58.420 -7.361  1.00 30.64 4   B 1 
ATOM 920  O OE1 . GLN B 2 4   ? 1.292   -57.682 -6.634  1.00 29.41 4   B 1 
ATOM 921  N NE2 . GLN B 2 4   ? 1.309   -58.949 -8.400  1.00 29.63 4   B 1 
ATOM 922  N N   . VAL B 2 5   ? 7.494   -56.557 -5.980  1.00 34.22 5   B 1 
ATOM 923  C CA  . VAL B 2 5   ? 8.238   -55.320 -5.794  1.00 36.49 5   B 1 
ATOM 924  C C   . VAL B 2 5   ? 7.337   -54.226 -6.357  1.00 36.52 5   B 1 
ATOM 925  O O   . VAL B 2 5   ? 7.269   -54.033 -7.564  1.00 34.88 5   B 1 
ATOM 926  C CB  . VAL B 2 5   ? 9.598   -55.377 -6.508  1.00 35.62 5   B 1 
ATOM 927  C CG1 . VAL B 2 5   ? 10.398  -54.095 -6.295  1.00 31.73 5   B 1 
ATOM 928  C CG2 . VAL B 2 5   ? 10.447  -56.548 -6.001  1.00 33.86 5   B 1 
ATOM 929  N N   . SER B 2 6   ? 6.556   -53.573 -5.476  1.00 39.97 6   B 1 
ATOM 930  C CA  . SER B 2 6   ? 5.682   -52.479 -5.878  1.00 40.87 6   B 1 
ATOM 931  C C   . SER B 2 6   ? 6.558   -51.391 -6.487  1.00 40.50 6   B 1 
ATOM 932  O O   . SER B 2 6   ? 7.342   -50.774 -5.766  1.00 38.95 6   B 1 
ATOM 933  C CB  . SER B 2 6   ? 4.882   -51.959 -4.686  1.00 40.00 6   B 1 
ATOM 934  O OG  . SER B 2 6   ? 5.728   -51.542 -3.636  1.00 36.98 6   B 1 
ATOM 935  N N   . SER B 2 7   ? 6.485   -51.218 -7.812  1.00 36.86 7   B 1 
ATOM 936  C CA  . SER B 2 7   ? 7.411   -50.374 -8.550  1.00 37.72 7   B 1 
ATOM 937  C C   . SER B 2 7   ? 7.353   -48.941 -8.009  1.00 38.00 7   B 1 
ATOM 938  O O   . SER B 2 7   ? 6.263   -48.374 -7.909  1.00 35.97 7   B 1 
ATOM 939  C CB  . SER B 2 7   ? 7.093   -50.417 -10.049 1.00 36.39 7   B 1 
ATOM 940  O OG  . SER B 2 7   ? 5.777   -49.967 -10.296 1.00 33.27 7   B 1 
ATOM 941  N N   . PRO B 2 8   ? 8.509   -48.308 -7.700  1.00 37.39 8   B 1 
ATOM 942  C CA  . PRO B 2 8   ? 8.570   -46.972 -7.115  1.00 38.79 8   B 1 
ATOM 943  C C   . PRO B 2 8   ? 8.093   -45.874 -8.069  1.00 39.44 8   B 1 
ATOM 944  O O   . PRO B 2 8   ? 8.036   -44.710 -7.694  1.00 38.15 8   B 1 
ATOM 945  C CB  . PRO B 2 8   ? 10.039  -46.804 -6.694  1.00 37.19 8   B 1 
ATOM 946  C CG  . PRO B 2 8   ? 10.803  -47.715 -7.648  1.00 37.53 8   B 1 
ATOM 947  C CD  . PRO B 2 8   ? 9.833   -48.875 -7.857  1.00 40.75 8   B 1 
ATOM 948  N N   . ILE B 2 9   ? 7.713   -46.228 -9.289  1.00 35.54 9   B 1 
ATOM 949  C CA  . ILE B 2 9   ? 7.378   -45.312 -10.389 1.00 35.10 9   B 1 
ATOM 950  C C   . ILE B 2 9   ? 6.211   -44.377 -10.030 1.00 35.99 9   B 1 
ATOM 951  O O   . ILE B 2 9   ? 6.252   -43.194 -10.357 1.00 34.78 9   B 1 
ATOM 952  C CB  . ILE B 2 9   ? 7.074   -46.124 -11.666 1.00 33.10 9   B 1 
ATOM 953  C CG1 . ILE B 2 9   ? 8.274   -47.021 -12.056 1.00 30.50 9   B 1 
ATOM 954  C CG2 . ILE B 2 9   ? 6.717   -45.180 -12.829 1.00 31.82 9   B 1 
ATOM 955  C CD1 . ILE B 2 9   ? 7.982   -48.001 -13.206 1.00 28.88 9   B 1 
ATOM 956  N N   . TYR B 2 10  ? 5.162   -44.881 -9.347  1.00 41.85 10  B 1 
ATOM 957  C CA  . TYR B 2 10  ? 3.989   -44.067 -9.022  1.00 43.06 10  B 1 
ATOM 958  C C   . TYR B 2 10  ? 4.287   -42.951 -8.023  1.00 43.70 10  B 1 
ATOM 959  O O   . TYR B 2 10  ? 3.554   -41.958 -7.985  1.00 42.10 10  B 1 
ATOM 960  C CB  . TYR B 2 10  ? 2.859   -44.969 -8.504  1.00 40.81 10  B 1 
ATOM 961  C CG  . TYR B 2 10  ? 2.138   -45.700 -9.607  1.00 38.69 10  B 1 
ATOM 962  C CD1 . TYR B 2 10  ? 1.148   -45.041 -10.354 1.00 35.83 10  B 1 
ATOM 963  C CD2 . TYR B 2 10  ? 2.463   -47.036 -9.913  1.00 35.15 10  B 1 
ATOM 964  C CE1 . TYR B 2 10  ? 0.479   -45.709 -11.396 1.00 32.33 10  B 1 
ATOM 965  C CE2 . TYR B 2 10  ? 1.805   -47.708 -10.954 1.00 32.24 10  B 1 
ATOM 966  C CZ  . TYR B 2 10  ? 0.809   -47.040 -11.686 1.00 32.01 10  B 1 
ATOM 967  O OH  . TYR B 2 10  ? 0.166   -47.699 -12.711 1.00 30.41 10  B 1 
ATOM 968  N N   . ASP B 2 11  ? 5.360   -43.081 -7.245  1.00 46.90 11  B 1 
ATOM 969  C CA  . ASP B 2 11  ? 5.730   -42.109 -6.228  1.00 47.01 11  B 1 
ATOM 970  C C   . ASP B 2 11  ? 6.384   -40.853 -6.820  1.00 46.54 11  B 1 
ATOM 971  O O   . ASP B 2 11  ? 6.240   -39.771 -6.257  1.00 44.09 11  B 1 
ATOM 972  C CB  . ASP B 2 11  ? 6.592   -42.802 -5.164  1.00 44.44 11  B 1 
ATOM 973  C CG  . ASP B 2 11  ? 5.764   -43.541 -4.105  1.00 40.97 11  B 1 
ATOM 974  O OD1 . ASP B 2 11  ? 4.578   -43.191 -3.925  1.00 38.34 11  B 1 
ATOM 975  O OD2 . ASP B 2 11  ? 6.323   -44.392 -3.397  1.00 37.38 11  B 1 
ATOM 976  N N   . ILE B 2 12  ? 7.018   -40.955 -7.974  1.00 43.99 12  B 1 
ATOM 977  C CA  . ILE B 2 12  ? 7.836   -39.891 -8.561  1.00 43.94 12  B 1 
ATOM 978  C C   . ILE B 2 12  ? 7.021   -38.628 -8.883  1.00 46.10 12  B 1 
ATOM 979  O O   . ILE B 2 12  ? 7.474   -37.512 -8.638  1.00 43.34 12  B 1 
ATOM 980  C CB  . ILE B 2 12  ? 8.579   -40.422 -9.817  1.00 39.11 12  B 1 
ATOM 981  C CG1 . ILE B 2 12  ? 9.460   -41.647 -9.464  1.00 34.95 12  B 1 
ATOM 982  C CG2 . ILE B 2 12  ? 9.450   -39.322 -10.447 1.00 34.70 12  B 1 
ATOM 983  C CD1 . ILE B 2 12  ? 10.087  -42.343 -10.677 1.00 30.93 12  B 1 
ATOM 984  N N   . ASN B 2 13  ? 5.793   -38.776 -9.380  1.00 58.12 13  B 1 
ATOM 985  C CA  . ASN B 2 13  ? 4.999   -37.637 -9.857  1.00 59.08 13  B 1 
ATOM 986  C C   . ASN B 2 13  ? 4.449   -36.728 -8.752  1.00 60.80 13  B 1 
ATOM 987  O O   . ASN B 2 13  ? 3.960   -35.638 -9.057  1.00 57.40 13  B 1 
ATOM 988  C CB  . ASN B 2 13  ? 3.868   -38.156 -10.761 1.00 53.79 13  B 1 
ATOM 989  C CG  . ASN B 2 13  ? 4.248   -38.204 -12.240 1.00 48.12 13  B 1 
ATOM 990  O OD1 . ASN B 2 13  ? 5.087   -37.480 -12.731 1.00 43.73 13  B 1 
ATOM 991  N ND2 . ASN B 2 13  ? 3.593   -39.031 -13.017 1.00 41.82 13  B 1 
ATOM 992  N N   . TYR B 2 14  ? 4.495   -37.151 -7.482  1.00 61.71 14  B 1 
ATOM 993  C CA  . TYR B 2 14  ? 4.009   -36.344 -6.362  1.00 61.50 14  B 1 
ATOM 994  C C   . TYR B 2 14  ? 5.086   -35.448 -5.742  1.00 62.55 14  B 1 
ATOM 995  O O   . TYR B 2 14  ? 4.738   -34.507 -5.041  1.00 59.24 14  B 1 
ATOM 996  C CB  . TYR B 2 14  ? 3.361   -37.248 -5.313  1.00 59.00 14  B 1 
ATOM 997  C CG  . TYR B 2 14  ? 2.151   -38.002 -5.811  1.00 58.07 14  B 1 
ATOM 998  C CD1 . TYR B 2 14  ? 0.915   -37.348 -5.966  1.00 54.52 14  B 1 
ATOM 999  C CD2 . TYR B 2 14  ? 2.240   -39.373 -6.110  1.00 54.42 14  B 1 
ATOM 1000 C CE1 . TYR B 2 14  ? -0.208  -38.051 -6.421  1.00 49.97 14  B 1 
ATOM 1001 C CE2 . TYR B 2 14  ? 1.117   -40.084 -6.564  1.00 50.81 14  B 1 
ATOM 1002 C CZ  . TYR B 2 14  ? -0.106  -39.418 -6.712  1.00 51.02 14  B 1 
ATOM 1003 O OH  . TYR B 2 14  ? -1.206  -40.115 -7.153  1.00 45.97 14  B 1 
ATOM 1004 N N   . TYR B 2 15  ? 6.385   -35.689 -6.020  1.00 63.17 15  B 1 
ATOM 1005 C CA  . TYR B 2 15  ? 7.488   -34.906 -5.446  1.00 62.70 15  B 1 
ATOM 1006 C C   . TYR B 2 15  ? 7.415   -33.418 -5.796  1.00 65.09 15  B 1 
ATOM 1007 O O   . TYR B 2 15  ? 7.772   -32.568 -4.983  1.00 61.70 15  B 1 
ATOM 1008 C CB  . TYR B 2 15  ? 8.833   -35.474 -5.916  1.00 57.14 15  B 1 
ATOM 1009 C CG  . TYR B 2 15  ? 9.249   -36.723 -5.184  1.00 53.36 15  B 1 
ATOM 1010 C CD1 . TYR B 2 15  ? 9.843   -36.621 -3.912  1.00 48.15 15  B 1 
ATOM 1011 C CD2 . TYR B 2 15  ? 9.052   -37.993 -5.755  1.00 45.66 15  B 1 
ATOM 1012 C CE1 . TYR B 2 15  ? 10.233  -37.779 -3.219  1.00 40.43 15  B 1 
ATOM 1013 C CE2 . TYR B 2 15  ? 9.433   -39.156 -5.067  1.00 41.54 15  B 1 
ATOM 1014 C CZ  . TYR B 2 15  ? 10.016  -39.045 -3.791  1.00 40.82 15  B 1 
ATOM 1015 O OH  . TYR B 2 15  ? 10.374  -40.176 -3.107  1.00 35.50 15  B 1 
ATOM 1016 N N   . THR B 2 16  ? 6.886   -33.058 -6.963  1.00 69.87 16  B 1 
ATOM 1017 C CA  . THR B 2 16  ? 6.724   -31.661 -7.358  1.00 70.65 16  B 1 
ATOM 1018 C C   . THR B 2 16  ? 5.669   -30.918 -6.530  1.00 74.18 16  B 1 
ATOM 1019 O O   . THR B 2 16  ? 5.692   -29.690 -6.492  1.00 68.57 16  B 1 
ATOM 1020 C CB  . THR B 2 16  ? 6.343   -31.543 -8.840  1.00 63.70 16  B 1 
ATOM 1021 O OG1 . THR B 2 16  ? 5.212   -32.331 -9.125  1.00 56.95 16  B 1 
ATOM 1022 C CG2 . THR B 2 16  ? 7.476   -32.020 -9.744  1.00 54.74 16  B 1 
ATOM 1023 N N   . SER B 2 17  ? 4.771   -31.642 -5.877  1.00 77.03 17  B 1 
ATOM 1024 C CA  . SER B 2 17  ? 3.685   -31.092 -5.066  1.00 79.30 17  B 1 
ATOM 1025 C C   . SER B 2 17  ? 3.948   -31.211 -3.564  1.00 82.84 17  B 1 
ATOM 1026 O O   . SER B 2 17  ? 3.009   -31.205 -2.777  1.00 79.61 17  B 1 
ATOM 1027 C CB  . SER B 2 17  ? 2.349   -31.729 -5.457  1.00 73.94 17  B 1 
ATOM 1028 O OG  . SER B 2 17  ? 2.095   -31.536 -6.840  1.00 66.11 17  B 1 
ATOM 1029 N N   . GLU B 2 18  ? 5.211   -31.345 -3.145  1.00 79.94 18  B 1 
ATOM 1030 C CA  . GLU B 2 18  ? 5.564   -31.316 -1.727  1.00 81.43 18  B 1 
ATOM 1031 C C   . GLU B 2 18  ? 5.567   -29.878 -1.185  1.00 82.68 18  B 1 
ATOM 1032 O O   . GLU B 2 18  ? 5.812   -28.928 -1.940  1.00 79.75 18  B 1 
ATOM 1033 C CB  . GLU B 2 18  ? 6.906   -32.020 -1.482  1.00 78.15 18  B 1 
ATOM 1034 C CG  . GLU B 2 18  ? 6.770   -33.532 -1.686  1.00 70.72 18  B 1 
ATOM 1035 C CD  . GLU B 2 18  ? 8.055   -34.329 -1.416  1.00 67.22 18  B 1 
ATOM 1036 O OE1 . GLU B 2 18  ? 7.980   -35.573 -1.546  1.00 60.86 18  B 1 
ATOM 1037 O OE2 . GLU B 2 18  ? 9.089   -33.720 -1.092  1.00 63.34 18  B 1 
ATOM 1038 N N   . PRO B 2 19  ? 5.292   -29.685 0.128   1.00 82.96 19  B 1 
ATOM 1039 C CA  . PRO B 2 19  ? 5.396   -28.376 0.758   1.00 83.48 19  B 1 
ATOM 1040 C C   . PRO B 2 19  ? 6.793   -27.782 0.606   1.00 84.60 19  B 1 
ATOM 1041 O O   . PRO B 2 19  ? 7.808   -28.433 0.847   1.00 82.18 19  B 1 
ATOM 1042 C CB  . PRO B 2 19  ? 5.018   -28.581 2.227   1.00 79.94 19  B 1 
ATOM 1043 C CG  . PRO B 2 19  ? 4.184   -29.858 2.214   1.00 77.65 19  B 1 
ATOM 1044 C CD  . PRO B 2 19  ? 4.808   -30.661 1.080   1.00 81.36 19  B 1 
ATOM 1045 N N   . CYS B 2 20  ? 6.847   -26.505 0.245   1.00 84.59 20  B 1 
ATOM 1046 C CA  . CYS B 2 20  ? 8.083   -25.760 0.113   1.00 84.10 20  B 1 
ATOM 1047 C C   . CYS B 2 20  ? 8.521   -25.208 1.468   1.00 84.56 20  B 1 
ATOM 1048 O O   . CYS B 2 20  ? 7.783   -24.447 2.096   1.00 81.22 20  B 1 
ATOM 1049 C CB  . CYS B 2 20  ? 7.861   -24.645 -0.916  1.00 82.15 20  B 1 
ATOM 1050 S SG  . CYS B 2 20  ? 9.289   -23.546 -1.134  1.00 77.60 20  B 1 
ATOM 1051 N N   . GLN B 2 21  ? 9.733   -25.521 1.898   1.00 83.25 21  B 1 
ATOM 1052 C CA  . GLN B 2 21  ? 10.286  -24.972 3.133   1.00 82.70 21  B 1 
ATOM 1053 C C   . GLN B 2 21  ? 10.730  -23.523 2.938   1.00 83.80 21  B 1 
ATOM 1054 O O   . GLN B 2 21  ? 11.580  -23.217 2.104   1.00 81.49 21  B 1 
ATOM 1055 C CB  . GLN B 2 21  ? 11.441  -25.829 3.648   1.00 79.98 21  B 1 
ATOM 1056 C CG  . GLN B 2 21  ? 10.979  -27.231 4.080   1.00 73.61 21  B 1 
ATOM 1057 C CD  . GLN B 2 21  ? 12.065  -28.008 4.830   1.00 66.67 21  B 1 
ATOM 1058 O OE1 . GLN B 2 21  ? 13.159  -27.532 5.074   1.00 61.09 21  B 1 
ATOM 1059 N NE2 . GLN B 2 21  ? 11.776  -29.217 5.241   1.00 56.66 21  B 1 
ATOM 1060 N N   . LYS B 2 22  ? 10.182  -22.608 3.763   1.00 83.24 22  B 1 
ATOM 1061 C CA  . LYS B 2 22  ? 10.451  -21.169 3.749   1.00 83.27 22  B 1 
ATOM 1062 C C   . LYS B 2 22  ? 11.247  -20.678 4.969   1.00 83.39 22  B 1 
ATOM 1063 O O   . LYS B 2 22  ? 11.364  -19.482 5.192   1.00 80.97 22  B 1 
ATOM 1064 C CB  . LYS B 2 22  ? 9.144   -20.388 3.550   1.00 80.78 22  B 1 
ATOM 1065 C CG  . LYS B 2 22  ? 8.453   -20.738 2.219   1.00 79.35 22  B 1 
ATOM 1066 C CD  . LYS B 2 22  ? 7.382   -19.713 1.857   1.00 77.53 22  B 1 
ATOM 1067 C CE  . LYS B 2 22  ? 6.811   -20.009 0.473   1.00 75.72 22  B 1 
ATOM 1068 N NZ  . LYS B 2 22  ? 6.056   -18.870 -0.078  1.00 71.81 22  B 1 
ATOM 1069 N N   . ILE B 2 23  ? 11.838  -21.588 5.751   1.00 82.07 23  B 1 
ATOM 1070 C CA  . ILE B 2 23  ? 12.592  -21.282 6.974   1.00 80.74 23  B 1 
ATOM 1071 C C   . ILE B 2 23  ? 13.672  -20.231 6.707   1.00 82.06 23  B 1 
ATOM 1072 O O   . ILE B 2 23  ? 13.755  -19.230 7.419   1.00 79.48 23  B 1 
ATOM 1073 C CB  . ILE B 2 23  ? 13.204  -22.567 7.567   1.00 77.60 23  B 1 
ATOM 1074 C CG1 . ILE B 2 23  ? 12.099  -23.569 7.956   1.00 69.12 23  B 1 
ATOM 1075 C CG2 . ILE B 2 23  ? 14.089  -22.245 8.781   1.00 66.38 23  B 1 
ATOM 1076 C CD1 . ILE B 2 23  ? 12.605  -24.983 8.283   1.00 61.54 23  B 1 
ATOM 1077 N N   . ASN B 2 24  ? 14.458  -20.401 5.646   1.00 83.24 24  B 1 
ATOM 1078 C CA  . ASN B 2 24  ? 15.539  -19.483 5.301   1.00 83.67 24  B 1 
ATOM 1079 C C   . ASN B 2 24  ? 15.018  -18.074 4.979   1.00 85.12 24  B 1 
ATOM 1080 O O   . ASN B 2 24  ? 15.617  -17.084 5.383   1.00 83.01 24  B 1 
ATOM 1081 C CB  . ASN B 2 24  ? 16.333  -20.052 4.125   1.00 80.81 24  B 1 
ATOM 1082 C CG  . ASN B 2 24  ? 17.105  -21.319 4.485   1.00 72.95 24  B 1 
ATOM 1083 O OD1 . ASN B 2 24  ? 17.305  -21.662 5.628   1.00 63.83 24  B 1 
ATOM 1084 N ND2 . ASN B 2 24  ? 17.561  -22.058 3.493   1.00 64.90 24  B 1 
ATOM 1085 N N   . VAL B 2 25  ? 13.885  -17.965 4.284   1.00 84.29 25  B 1 
ATOM 1086 C CA  . VAL B 2 25  ? 13.256  -16.677 3.942   1.00 84.00 25  B 1 
ATOM 1087 C C   . VAL B 2 25  ? 12.850  -15.939 5.210   1.00 84.54 25  B 1 
ATOM 1088 O O   . VAL B 2 25  ? 13.196  -14.771 5.374   1.00 83.14 25  B 1 
ATOM 1089 C CB  . VAL B 2 25  ? 12.042  -16.871 3.020   1.00 82.38 25  B 1 
ATOM 1090 C CG1 . VAL B 2 25  ? 11.392  -15.541 2.649   1.00 76.40 25  B 1 
ATOM 1091 C CG2 . VAL B 2 25  ? 12.443  -17.581 1.719   1.00 78.11 25  B 1 
ATOM 1092 N N   . LYS B 2 26  ? 12.190  -16.622 6.147   1.00 85.38 26  B 1 
ATOM 1093 C CA  . LYS B 2 26  ? 11.768  -16.041 7.427   1.00 84.44 26  B 1 
ATOM 1094 C C   . LYS B 2 26  ? 12.956  -15.645 8.305   1.00 86.09 26  B 1 
ATOM 1095 O O   . LYS B 2 26  ? 12.956  -14.558 8.878   1.00 84.74 26  B 1 
ATOM 1096 C CB  . LYS B 2 26  ? 10.823  -16.996 8.171   1.00 81.20 26  B 1 
ATOM 1097 C CG  . LYS B 2 26  ? 9.453   -17.177 7.482   1.00 70.44 26  B 1 
ATOM 1098 C CD  . LYS B 2 26  ? 8.475   -17.935 8.394   1.00 64.08 26  B 1 
ATOM 1099 C CE  . LYS B 2 26  ? 7.077   -18.042 7.777   1.00 55.64 26  B 1 
ATOM 1100 N NZ  . LYS B 2 26  ? 6.058   -18.608 8.723   1.00 50.00 26  B 1 
ATOM 1101 N N   . GLN B 2 27  ? 14.008  -16.455 8.382   1.00 84.97 27  B 1 
ATOM 1102 C CA  . GLN B 2 27  ? 15.209  -16.138 9.160   1.00 85.62 27  B 1 
ATOM 1103 C C   . GLN B 2 27  ? 15.969  -14.927 8.603   1.00 87.13 27  B 1 
ATOM 1104 O O   . GLN B 2 27  ? 16.448  -14.096 9.370   1.00 86.36 27  B 1 
ATOM 1105 C CB  . GLN B 2 27  ? 16.155  -17.338 9.179   1.00 84.13 27  B 1 
ATOM 1106 C CG  . GLN B 2 27  ? 15.671  -18.462 10.121  1.00 76.43 27  B 1 
ATOM 1107 C CD  . GLN B 2 27  ? 16.635  -19.654 10.127  1.00 71.78 27  B 1 
ATOM 1108 O OE1 . GLN B 2 27  ? 17.593  -19.725 9.375   1.00 64.84 27  B 1 
ATOM 1109 N NE2 . GLN B 2 27  ? 16.417  -20.618 10.986  1.00 61.59 27  B 1 
ATOM 1110 N N   . ILE B 2 28  ? 16.081  -14.807 7.279   1.00 87.30 28  B 1 
ATOM 1111 C CA  . ILE B 2 28  ? 16.699  -13.642 6.644   1.00 87.89 28  B 1 
ATOM 1112 C C   . ILE B 2 28  ? 15.859  -12.392 6.916   1.00 88.47 28  B 1 
ATOM 1113 O O   . ILE B 2 28  ? 16.410  -11.372 7.312   1.00 87.38 28  B 1 
ATOM 1114 C CB  . ILE B 2 28  ? 16.922  -13.884 5.133   1.00 87.24 28  B 1 
ATOM 1115 C CG1 . ILE B 2 28  ? 18.011  -14.964 4.930   1.00 81.78 28  B 1 
ATOM 1116 C CG2 . ILE B 2 28  ? 17.327  -12.590 4.415   1.00 80.18 28  B 1 
ATOM 1117 C CD1 . ILE B 2 28  ? 18.055  -15.537 3.504   1.00 73.75 28  B 1 
ATOM 1118 N N   . ALA B 2 29  ? 14.531  -12.481 6.776   1.00 88.97 29  B 1 
ATOM 1119 C CA  . ALA B 2 29  ? 13.619  -11.388 7.085   1.00 88.54 29  B 1 
ATOM 1120 C C   . ALA B 2 29  ? 13.750  -10.910 8.535   1.00 89.45 29  B 1 
ATOM 1121 O O   . ALA B 2 29  ? 13.946  -9.718  8.770   1.00 88.64 29  B 1 
ATOM 1122 C CB  . ALA B 2 29  ? 12.190  -11.839 6.789   1.00 86.71 29  B 1 
ATOM 1123 N N   . ALA B 2 30  ? 13.768  -11.829 9.502   1.00 88.89 30  B 1 
ATOM 1124 C CA  . ALA B 2 30  ? 13.899  -11.522 10.920  1.00 88.99 30  B 1 
ATOM 1125 C C   . ALA B 2 30  ? 15.209  -10.793 11.274  1.00 90.08 30  B 1 
ATOM 1126 O O   . ALA B 2 30  ? 15.258  -10.039 12.241  1.00 88.16 30  B 1 
ATOM 1127 C CB  . ALA B 2 30  ? 13.774  -12.828 11.710  1.00 87.25 30  B 1 
ATOM 1128 N N   . ARG B 2 31  ? 16.275  -10.991 10.496  1.00 92.15 31  B 1 
ATOM 1129 C CA  . ARG B 2 31  ? 17.568  -10.308 10.691  1.00 92.66 31  B 1 
ATOM 1130 C C   . ARG B 2 31  ? 17.685  -8.997  9.910   1.00 93.55 31  B 1 
ATOM 1131 O O   . ARG B 2 31  ? 18.326  -8.062  10.383  1.00 91.62 31  B 1 
ATOM 1132 C CB  . ARG B 2 31  ? 18.714  -11.253 10.314  1.00 91.58 31  B 1 
ATOM 1133 C CG  . ARG B 2 31  ? 18.836  -12.433 11.306  1.00 82.11 31  B 1 
ATOM 1134 C CD  . ARG B 2 31  ? 19.985  -13.353 10.890  1.00 76.55 31  B 1 
ATOM 1135 N NE  . ARG B 2 31  ? 20.084  -14.516 11.790  1.00 67.07 31  B 1 
ATOM 1136 C CZ  . ARG B 2 31  ? 21.002  -15.476 11.729  1.00 59.35 31  B 1 
ATOM 1137 N NH1 . ARG B 2 31  ? 21.956  -15.455 10.832  1.00 52.93 31  B 1 
ATOM 1138 N NH2 . ARG B 2 31  ? 20.968  -16.468 12.571  1.00 50.67 31  B 1 
ATOM 1139 N N   . LEU B 2 32  ? 17.107  -8.938  8.707   1.00 91.51 32  B 1 
ATOM 1140 C CA  . LEU B 2 32  ? 17.286  -7.821  7.783   1.00 91.88 32  B 1 
ATOM 1141 C C   . LEU B 2 32  ? 16.218  -6.729  7.945   1.00 93.11 32  B 1 
ATOM 1142 O O   . LEU B 2 32  ? 16.547  -5.546  7.893   1.00 91.78 32  B 1 
ATOM 1143 C CB  . LEU B 2 32  ? 17.305  -8.375  6.349   1.00 89.57 32  B 1 
ATOM 1144 C CG  . LEU B 2 32  ? 17.668  -7.323  5.275   1.00 78.98 32  B 1 
ATOM 1145 C CD1 . LEU B 2 32  ? 19.144  -6.937  5.338   1.00 73.28 32  B 1 
ATOM 1146 C CD2 . LEU B 2 32  ? 17.379  -7.883  3.887   1.00 72.64 32  B 1 
ATOM 1147 N N   . LEU B 2 33  ? 14.946  -7.105  8.120   1.00 90.82 33  B 1 
ATOM 1148 C CA  . LEU B 2 33  ? 13.842  -6.147  8.108   1.00 92.06 33  B 1 
ATOM 1149 C C   . LEU B 2 33  ? 13.826  -5.219  9.333   1.00 93.36 33  B 1 
ATOM 1150 O O   . LEU B 2 33  ? 13.659  -4.020  9.121   1.00 92.87 33  B 1 
ATOM 1151 C CB  . LEU B 2 33  ? 12.489  -6.852  7.924   1.00 90.74 33  B 1 
ATOM 1152 C CG  . LEU B 2 33  ? 12.299  -7.601  6.594   1.00 88.52 33  B 1 
ATOM 1153 C CD1 . LEU B 2 33  ? 10.899  -8.213  6.559   1.00 84.23 33  B 1 
ATOM 1154 C CD2 . LEU B 2 33  ? 12.454  -6.693  5.372   1.00 84.44 33  B 1 
ATOM 1155 N N   . PRO B 2 34  ? 14.057  -5.669  10.581  1.00 93.42 34  B 1 
ATOM 1156 C CA  . PRO B 2 34  ? 13.989  -4.781  11.745  1.00 94.10 34  B 1 
ATOM 1157 C C   . PRO B 2 34  ? 14.951  -3.586  11.695  1.00 94.97 34  B 1 
ATOM 1158 O O   . PRO B 2 34  ? 14.499  -2.461  11.917  1.00 94.44 34  B 1 
ATOM 1159 C CB  . PRO B 2 34  ? 14.218  -5.676  12.965  1.00 93.04 34  B 1 
ATOM 1160 C CG  . PRO B 2 34  ? 13.803  -7.058  12.472  1.00 90.79 34  B 1 
ATOM 1161 C CD  . PRO B 2 34  ? 14.203  -7.039  11.001  1.00 92.96 34  B 1 
ATOM 1162 N N   . PRO B 2 35  ? 16.248  -3.747  11.356  1.00 95.69 35  B 1 
ATOM 1163 C CA  . PRO B 2 35  ? 17.139  -2.596  11.226  1.00 95.79 35  B 1 
ATOM 1164 C C   . PRO B 2 35  ? 16.757  -1.680  10.060  1.00 95.97 35  B 1 
ATOM 1165 O O   . PRO B 2 35  ? 16.789  -0.462  10.214  1.00 94.83 35  B 1 
ATOM 1166 C CB  . PRO B 2 35  ? 18.554  -3.182  11.071  1.00 94.85 35  B 1 
ATOM 1167 C CG  . PRO B 2 35  ? 18.316  -4.586  10.530  1.00 92.36 35  B 1 
ATOM 1168 C CD  . PRO B 2 35  ? 16.998  -4.978  11.176  1.00 95.32 35  B 1 
ATOM 1169 N N   . LEU B 2 36  ? 16.315  -2.218  8.918   1.00 95.05 36  B 1 
ATOM 1170 C CA  . LEU B 2 36  ? 15.866  -1.414  7.786   1.00 94.80 36  B 1 
ATOM 1171 C C   . LEU B 2 36  ? 14.613  -0.599  8.126   1.00 94.90 36  B 1 
ATOM 1172 O O   . LEU B 2 36  ? 14.581  0.607   7.879   1.00 93.81 36  B 1 
ATOM 1173 C CB  . LEU B 2 36  ? 15.601  -2.318  6.564   1.00 93.70 36  B 1 
ATOM 1174 C CG  . LEU B 2 36  ? 16.860  -2.909  5.905   1.00 87.94 36  B 1 
ATOM 1175 C CD1 . LEU B 2 36  ? 16.435  -3.853  4.783   1.00 84.01 36  B 1 
ATOM 1176 C CD2 . LEU B 2 36  ? 17.765  -1.828  5.306   1.00 84.28 36  B 1 
ATOM 1177 N N   . TYR B 2 37  ? 13.618  -1.225  8.744   1.00 95.24 37  B 1 
ATOM 1178 C CA  . TYR B 2 37  ? 12.390  -0.552  9.172   1.00 95.16 37  B 1 
ATOM 1179 C C   . TYR B 2 37  ? 12.672  0.502   10.245  1.00 95.29 37  B 1 
ATOM 1180 O O   . TYR B 2 37  ? 12.088  1.583   10.204  1.00 94.14 37  B 1 
ATOM 1181 C CB  . TYR B 2 37  ? 11.384  -1.593  9.667   1.00 94.19 37  B 1 
ATOM 1182 C CG  . TYR B 2 37  ? 10.720  -2.474  8.622   1.00 93.47 37  B 1 
ATOM 1183 C CD1 . TYR B 2 37  ? 11.017  -2.371  7.245   1.00 89.19 37  B 1 
ATOM 1184 C CD2 . TYR B 2 37  ? 9.747   -3.401  9.044   1.00 89.11 37  B 1 
ATOM 1185 C CE1 . TYR B 2 37  ? 10.349  -3.170  6.301   1.00 88.35 37  B 1 
ATOM 1186 C CE2 . TYR B 2 37  ? 9.076   -4.202  8.105   1.00 88.15 37  B 1 
ATOM 1187 C CZ  . TYR B 2 37  ? 9.377   -4.082  6.741   1.00 89.46 37  B 1 
ATOM 1188 O OH  . TYR B 2 37  ? 8.705   -4.862  5.822   1.00 86.85 37  B 1 
ATOM 1189 N N   . SER B 2 38  ? 13.609  0.260   11.146  1.00 96.10 38  B 1 
ATOM 1190 C CA  . SER B 2 38  ? 14.029  1.242   12.147  1.00 96.20 38  B 1 
ATOM 1191 C C   . SER B 2 38  ? 14.649  2.487   11.504  1.00 96.31 38  B 1 
ATOM 1192 O O   . SER B 2 38  ? 14.323  3.612   11.884  1.00 95.29 38  B 1 
ATOM 1193 C CB  . SER B 2 38  ? 15.020  0.627   13.133  1.00 95.57 38  B 1 
ATOM 1194 O OG  . SER B 2 38  ? 14.426  -0.475  13.799  1.00 81.11 38  B 1 
ATOM 1195 N N   . LEU B 2 39  ? 15.499  2.314   10.486  1.00 96.08 39  B 1 
ATOM 1196 C CA  . LEU B 2 39  ? 16.070  3.428   9.724   1.00 96.09 39  B 1 
ATOM 1197 C C   . LEU B 2 39  ? 14.983  4.218   8.983   1.00 96.14 39  B 1 
ATOM 1198 O O   . LEU B 2 39  ? 14.936  5.445   9.096   1.00 95.03 39  B 1 
ATOM 1199 C CB  . LEU B 2 39  ? 17.129  2.902   8.743   1.00 95.37 39  B 1 
ATOM 1200 C CG  . LEU B 2 39  ? 18.432  2.410   9.397   1.00 89.98 39  B 1 
ATOM 1201 C CD1 . LEU B 2 39  ? 19.311  1.743   8.338   1.00 84.18 39  B 1 
ATOM 1202 C CD2 . LEU B 2 39  ? 19.227  3.547   10.035  1.00 84.21 39  B 1 
ATOM 1203 N N   . VAL B 2 40  ? 14.075  3.527   8.288   1.00 96.01 40  B 1 
ATOM 1204 C CA  . VAL B 2 40  ? 12.942  4.160   7.594   1.00 95.75 40  B 1 
ATOM 1205 C C   . VAL B 2 40  ? 12.102  4.978   8.571   1.00 96.00 40  B 1 
ATOM 1206 O O   . VAL B 2 40  ? 11.805  6.141   8.296   1.00 95.26 40  B 1 
ATOM 1207 C CB  . VAL B 2 40  ? 12.074  3.106   6.877   1.00 94.74 40  B 1 
ATOM 1208 C CG1 . VAL B 2 40  ? 10.770  3.687   6.314   1.00 90.77 40  B 1 
ATOM 1209 C CG2 . VAL B 2 40  ? 12.838  2.493   5.701   1.00 91.37 40  B 1 
ATOM 1210 N N   . PHE B 2 41  ? 11.776  4.417   9.735   1.00 96.43 41  B 1 
ATOM 1211 C CA  . PHE B 2 41  ? 11.006  5.112   10.760  1.00 96.73 41  B 1 
ATOM 1212 C C   . PHE B 2 41  ? 11.719  6.377   11.243  1.00 96.84 41  B 1 
ATOM 1213 O O   . PHE B 2 41  ? 11.122  7.449   11.214  1.00 96.37 41  B 1 
ATOM 1214 C CB  . PHE B 2 41  ? 10.715  4.163   11.929  1.00 96.63 41  B 1 
ATOM 1215 C CG  . PHE B 2 41  ? 9.977   4.843   13.053  1.00 96.75 41  B 1 
ATOM 1216 C CD1 . PHE B 2 41  ? 10.656  5.251   14.224  1.00 95.17 41  B 1 
ATOM 1217 C CD2 . PHE B 2 41  ? 8.608   5.131   12.924  1.00 95.26 41  B 1 
ATOM 1218 C CE1 . PHE B 2 41  ? 9.967   5.922   15.251  1.00 94.71 41  B 1 
ATOM 1219 C CE2 . PHE B 2 41  ? 7.914   5.803   13.945  1.00 94.63 41  B 1 
ATOM 1220 C CZ  . PHE B 2 41  ? 8.601   6.191   15.104  1.00 95.06 41  B 1 
ATOM 1221 N N   . ILE B 2 42  ? 12.991  6.304   11.616  1.00 96.96 42  B 1 
ATOM 1222 C CA  . ILE B 2 42  ? 13.736  7.447   12.151  1.00 96.89 42  B 1 
ATOM 1223 C C   . ILE B 2 42  ? 13.827  8.574   11.116  1.00 96.61 42  B 1 
ATOM 1224 O O   . ILE B 2 42  ? 13.453  9.715   11.411  1.00 95.90 42  B 1 
ATOM 1225 C CB  . ILE B 2 42  ? 15.135  7.006   12.651  1.00 96.42 42  B 1 
ATOM 1226 C CG1 . ILE B 2 42  ? 15.006  6.091   13.891  1.00 92.44 42  B 1 
ATOM 1227 C CG2 . ILE B 2 42  ? 16.019  8.225   12.990  1.00 91.71 42  B 1 
ATOM 1228 C CD1 . ILE B 2 42  ? 16.282  5.305   14.215  1.00 84.09 42  B 1 
ATOM 1229 N N   . PHE B 2 43  ? 14.287  8.271   9.892   1.00 96.79 43  B 1 
ATOM 1230 C CA  . PHE B 2 43  ? 14.458  9.297   8.862   1.00 96.38 43  B 1 
ATOM 1231 C C   . PHE B 2 43  ? 13.123  9.859   8.376   1.00 96.09 43  B 1 
ATOM 1232 O O   . PHE B 2 43  ? 12.985  11.084  8.241   1.00 94.31 43  B 1 
ATOM 1233 C CB  . PHE B 2 43  ? 15.282  8.734   7.699   1.00 95.71 43  B 1 
ATOM 1234 C CG  . PHE B 2 43  ? 16.755  8.589   8.002   1.00 93.77 43  B 1 
ATOM 1235 C CD1 . PHE B 2 43  ? 17.549  9.730   8.211   1.00 87.87 43  B 1 
ATOM 1236 C CD2 . PHE B 2 43  ? 17.356  7.319   8.077   1.00 87.31 43  B 1 
ATOM 1237 C CE1 . PHE B 2 43  ? 18.918  9.609   8.506   1.00 85.68 43  B 1 
ATOM 1238 C CE2 . PHE B 2 43  ? 18.723  7.194   8.368   1.00 85.42 43  B 1 
ATOM 1239 C CZ  . PHE B 2 43  ? 19.501  8.335   8.591   1.00 87.18 43  B 1 
ATOM 1240 N N   . GLY B 2 44  ? 12.125  9.011   8.162   1.00 96.55 44  B 1 
ATOM 1241 C CA  . GLY B 2 44  ? 10.803  9.423   7.728   1.00 96.35 44  B 1 
ATOM 1242 C C   . GLY B 2 44  ? 10.077  10.256  8.770   1.00 96.58 44  B 1 
ATOM 1243 O O   . GLY B 2 44  ? 9.539   11.319  8.454   1.00 95.66 44  B 1 
ATOM 1244 N N   . PHE B 2 45  ? 10.119  9.842   10.043  1.00 97.02 45  B 1 
ATOM 1245 C CA  . PHE B 2 45  ? 9.475   10.566  11.138  1.00 96.84 45  B 1 
ATOM 1246 C C   . PHE B 2 45  ? 10.094  11.949  11.333  1.00 96.57 45  B 1 
ATOM 1247 O O   . PHE B 2 45  ? 9.377   12.952  11.359  1.00 95.64 45  B 1 
ATOM 1248 C CB  . PHE B 2 45  ? 9.551   9.733   12.424  1.00 96.77 45  B 1 
ATOM 1249 C CG  . PHE B 2 45  ? 8.752   10.318  13.564  1.00 96.03 45  B 1 
ATOM 1250 C CD1 . PHE B 2 45  ? 9.357   11.151  14.520  1.00 92.46 45  B 1 
ATOM 1251 C CD2 . PHE B 2 45  ? 7.371   10.040  13.659  1.00 92.51 45  B 1 
ATOM 1252 C CE1 . PHE B 2 45  ? 8.597   11.701  15.565  1.00 91.64 45  B 1 
ATOM 1253 C CE2 . PHE B 2 45  ? 6.608   10.591  14.703  1.00 91.64 45  B 1 
ATOM 1254 C CZ  . PHE B 2 45  ? 7.219   11.420  15.652  1.00 92.25 45  B 1 
ATOM 1255 N N   . VAL B 2 46  ? 11.422  12.050  11.384  1.00 96.38 46  B 1 
ATOM 1256 C CA  . VAL B 2 46  ? 12.115  13.340  11.511  1.00 95.82 46  B 1 
ATOM 1257 C C   . VAL B 2 46  ? 11.817  14.246  10.312  1.00 95.51 46  B 1 
ATOM 1258 O O   . VAL B 2 46  ? 11.477  15.415  10.500  1.00 94.38 46  B 1 
ATOM 1259 C CB  . VAL B 2 46  ? 13.631  13.132  11.702  1.00 95.07 46  B 1 
ATOM 1260 C CG1 . VAL B 2 46  ? 14.414  14.446  11.658  1.00 90.09 46  B 1 
ATOM 1261 C CG2 . VAL B 2 46  ? 13.917  12.482  13.065  1.00 90.35 46  B 1 
ATOM 1262 N N   . GLY B 2 47  ? 11.896  13.726  9.092   1.00 95.35 47  B 1 
ATOM 1263 C CA  . GLY B 2 47  ? 11.635  14.485  7.869   1.00 94.84 47  B 1 
ATOM 1264 C C   . GLY B 2 47  ? 10.215  15.047  7.806   1.00 94.95 47  B 1 
ATOM 1265 O O   . GLY B 2 47  ? 10.034  16.250  7.608   1.00 93.88 47  B 1 
ATOM 1266 N N   . ASN B 2 48  ? 9.212   14.214  8.036   1.00 95.56 48  B 1 
ATOM 1267 C CA  . ASN B 2 48  ? 7.808   14.621  7.993   1.00 95.41 48  B 1 
ATOM 1268 C C   . ASN B 2 48  ? 7.429   15.553  9.155   1.00 95.01 48  B 1 
ATOM 1269 O O   . ASN B 2 48  ? 6.731   16.546  8.940   1.00 93.58 48  B 1 
ATOM 1270 C CB  . ASN B 2 48  ? 6.921   13.367  7.903   1.00 95.42 48  B 1 
ATOM 1271 C CG  . ASN B 2 48  ? 6.954   12.790  6.500   1.00 94.74 48  B 1 
ATOM 1272 O OD1 . ASN B 2 48  ? 6.523   13.427  5.552   1.00 86.46 48  B 1 
ATOM 1273 N ND2 . ASN B 2 48  ? 7.501   11.611  6.314   1.00 87.27 48  B 1 
ATOM 1274 N N   . MET B 2 49  ? 7.945   15.317  10.364  1.00 96.25 49  B 1 
ATOM 1275 C CA  . MET B 2 49  ? 7.749   16.234  11.491  1.00 95.96 49  B 1 
ATOM 1276 C C   . MET B 2 49  ? 8.339   17.620  11.220  1.00 95.69 49  B 1 
ATOM 1277 O O   . MET B 2 49  ? 7.699   18.626  11.522  1.00 94.41 49  B 1 
ATOM 1278 C CB  . MET B 2 49  ? 8.342   15.644  12.777  1.00 95.73 49  B 1 
ATOM 1279 C CG  . MET B 2 49  ? 7.440   14.567  13.384  1.00 88.19 49  B 1 
ATOM 1280 S SD  . MET B 2 49  ? 5.778   15.128  13.876  1.00 86.07 49  B 1 
ATOM 1281 C CE  . MET B 2 49  ? 6.168   16.278  15.213  1.00 73.17 49  B 1 
ATOM 1282 N N   . LEU B 2 50  ? 9.513   17.701  10.591  1.00 94.16 50  B 1 
ATOM 1283 C CA  . LEU B 2 50  ? 10.093  18.981  10.188  1.00 93.28 50  B 1 
ATOM 1284 C C   . LEU B 2 50  ? 9.213   19.719  9.177   1.00 93.07 50  B 1 
ATOM 1285 O O   . LEU B 2 50  ? 9.006   20.927  9.312   1.00 91.38 50  B 1 
ATOM 1286 C CB  . LEU B 2 50  ? 11.503  18.762  9.607   1.00 91.86 50  B 1 
ATOM 1287 C CG  . LEU B 2 50  ? 12.592  18.481  10.656  1.00 83.46 50  B 1 
ATOM 1288 C CD1 . LEU B 2 50  ? 13.884  18.063  9.940   1.00 80.06 50  B 1 
ATOM 1289 C CD2 . LEU B 2 50  ? 12.892  19.718  11.510  1.00 79.49 50  B 1 
ATOM 1290 N N   . VAL B 2 51  ? 8.648   19.004  8.191   1.00 93.89 51  B 1 
ATOM 1291 C CA  . VAL B 2 51  ? 7.715   19.598  7.222   1.00 93.64 51  B 1 
ATOM 1292 C C   . VAL B 2 51  ? 6.491   20.172  7.930   1.00 93.29 51  B 1 
ATOM 1293 O O   . VAL B 2 51  ? 6.166   21.343  7.709   1.00 92.14 51  B 1 
ATOM 1294 C CB  . VAL B 2 51  ? 7.307   18.578  6.137   1.00 93.13 51  B 1 
ATOM 1295 C CG1 . VAL B 2 51  ? 6.174   19.091  5.234   1.00 89.52 51  B 1 
ATOM 1296 C CG2 . VAL B 2 51  ? 8.499   18.279  5.229   1.00 90.16 51  B 1 
ATOM 1297 N N   . ILE B 2 52  ? 5.857   19.412  8.820   1.00 94.34 52  B 1 
ATOM 1298 C CA  . ILE B 2 52  ? 4.675   19.851  9.568   1.00 94.30 52  B 1 
ATOM 1299 C C   . ILE B 2 52  ? 4.988   21.082  10.422  1.00 93.68 52  B 1 
ATOM 1300 O O   . ILE B 2 52  ? 4.269   22.082  10.356  1.00 92.18 52  B 1 
ATOM 1301 C CB  . ILE B 2 52  ? 4.110   18.684  10.417  1.00 94.45 52  B 1 
ATOM 1302 C CG1 . ILE B 2 52  ? 3.523   17.617  9.480   1.00 92.12 52  B 1 
ATOM 1303 C CG2 . ILE B 2 52  ? 3.041   19.176  11.419  1.00 92.18 52  B 1 
ATOM 1304 C CD1 . ILE B 2 52  ? 3.096   16.333  10.192  1.00 88.99 52  B 1 
ATOM 1305 N N   . LEU B 2 53  ? 6.088   21.062  11.173  1.00 92.93 53  B 1 
ATOM 1306 C CA  . LEU B 2 53  ? 6.493   22.175  12.024  1.00 92.00 53  B 1 
ATOM 1307 C C   . LEU B 2 53  ? 6.726   23.460  11.223  1.00 91.38 53  B 1 
ATOM 1308 O O   . LEU B 2 53  ? 6.296   24.534  11.636  1.00 89.09 53  B 1 
ATOM 1309 C CB  . LEU B 2 53  ? 7.759   21.789  12.805  1.00 91.42 53  B 1 
ATOM 1310 C CG  . LEU B 2 53  ? 7.521   20.769  13.943  1.00 86.38 53  B 1 
ATOM 1311 C CD1 . LEU B 2 53  ? 8.873   20.302  14.485  1.00 81.54 53  B 1 
ATOM 1312 C CD2 . LEU B 2 53  ? 6.723   21.369  15.097  1.00 81.20 53  B 1 
ATOM 1313 N N   . ILE B 2 54  ? 7.358   23.369  10.053  1.00 91.59 54  B 1 
ATOM 1314 C CA  . ILE B 2 54  ? 7.601   24.531  9.184   1.00 90.89 54  B 1 
ATOM 1315 C C   . ILE B 2 54  ? 6.292   25.037  8.566   1.00 90.07 54  B 1 
ATOM 1316 O O   . ILE B 2 54  ? 6.068   26.251  8.526   1.00 87.87 54  B 1 
ATOM 1317 C CB  . ILE B 2 54  ? 8.651   24.191  8.115   1.00 90.15 54  B 1 
ATOM 1318 C CG1 . ILE B 2 54  ? 10.017  23.997  8.801   1.00 86.20 54  B 1 
ATOM 1319 C CG2 . ILE B 2 54  ? 8.750   25.298  7.049   1.00 85.64 54  B 1 
ATOM 1320 C CD1 . ILE B 2 54  ? 11.039  23.309  7.902   1.00 77.45 54  B 1 
ATOM 1321 N N   . LEU B 2 55  ? 5.415   24.139  8.109   1.00 90.80 55  B 1 
ATOM 1322 C CA  . LEU B 2 55  ? 4.136   24.519  7.513   1.00 90.34 55  B 1 
ATOM 1323 C C   . LEU B 2 55  ? 3.236   25.235  8.524   1.00 89.55 55  B 1 
ATOM 1324 O O   . LEU B 2 55  ? 2.667   26.272  8.187   1.00 86.62 55  B 1 
ATOM 1325 C CB  . LEU B 2 55  ? 3.441   23.276  6.944   1.00 89.98 55  B 1 
ATOM 1326 C CG  . LEU B 2 55  ? 4.051   22.765  5.620   1.00 88.45 55  B 1 
ATOM 1327 C CD1 . LEU B 2 55  ? 3.414   21.429  5.248   1.00 85.87 55  B 1 
ATOM 1328 C CD2 . LEU B 2 55  ? 3.808   23.742  4.466   1.00 85.93 55  B 1 
ATOM 1329 N N   . ILE B 2 56  ? 3.148   24.749  9.749   1.00 90.91 56  B 1 
ATOM 1330 C CA  . ILE B 2 56  ? 2.300   25.331  10.793  1.00 90.54 56  B 1 
ATOM 1331 C C   . ILE B 2 56  ? 2.915   26.621  11.356  1.00 89.04 56  B 1 
ATOM 1332 O O   . ILE B 2 56  ? 2.251   27.660  11.390  1.00 84.96 56  B 1 
ATOM 1333 C CB  . ILE B 2 56  ? 2.000   24.283  11.887  1.00 90.23 56  B 1 
ATOM 1334 C CG1 . ILE B 2 56  ? 1.174   23.119  11.287  1.00 85.25 56  B 1 
ATOM 1335 C CG2 . ILE B 2 56  ? 1.246   24.924  13.068  1.00 83.72 56  B 1 
ATOM 1336 C CD1 . ILE B 2 56  ? 0.915   21.960  12.251  1.00 78.53 56  B 1 
ATOM 1337 N N   . ASN B 2 57  ? 4.183   26.585  11.763  1.00 88.51 57  B 1 
ATOM 1338 C CA  . ASN B 2 57  ? 4.793   27.697  12.497  1.00 86.42 57  B 1 
ATOM 1339 C C   . ASN B 2 57  ? 5.318   28.818  11.599  1.00 84.68 57  B 1 
ATOM 1340 O O   . ASN B 2 57  ? 5.294   29.984  11.995  1.00 78.69 57  B 1 
ATOM 1341 C CB  . ASN B 2 57  ? 5.910   27.156  13.401  1.00 84.50 57  B 1 
ATOM 1342 C CG  . ASN B 2 57  ? 5.379   26.248  14.491  1.00 79.65 57  B 1 
ATOM 1343 O OD1 . ASN B 2 57  ? 4.338   26.480  15.066  1.00 70.12 57  B 1 
ATOM 1344 N ND2 . ASN B 2 57  ? 6.099   25.202  14.818  1.00 69.56 57  B 1 
ATOM 1345 N N   . CYS B 2 58  ? 5.809   28.496  10.385  1.00 84.66 58  B 1 
ATOM 1346 C CA  . CYS B 2 58  ? 6.458   29.470  9.512   1.00 81.91 58  B 1 
ATOM 1347 C C   . CYS B 2 58  ? 5.556   29.911  8.362   1.00 80.91 58  B 1 
ATOM 1348 O O   . CYS B 2 58  ? 5.342   31.106  8.170   1.00 75.02 58  B 1 
ATOM 1349 C CB  . CYS B 2 58  ? 7.794   28.914  8.995   1.00 78.58 58  B 1 
ATOM 1350 S SG  . CYS B 2 58  ? 8.898   28.474  10.381  1.00 72.08 58  B 1 
ATOM 1351 N N   . LYS B 2 59  ? 5.003   28.952  7.579   1.00 79.74 59  B 1 
ATOM 1352 C CA  . LYS B 2 59  ? 4.165   29.277  6.422   1.00 77.72 59  B 1 
ATOM 1353 C C   . LYS B 2 59  ? 2.719   29.602  6.782   1.00 77.62 59  B 1 
ATOM 1354 O O   . LYS B 2 59  ? 2.077   30.334  6.031   1.00 72.02 59  B 1 
ATOM 1355 C CB  . LYS B 2 59  ? 4.215   28.146  5.392   1.00 73.12 59  B 1 
ATOM 1356 C CG  . LYS B 2 59  ? 5.464   28.186  4.501   1.00 68.47 59  B 1 
ATOM 1357 C CD  . LYS B 2 59  ? 5.263   27.173  3.385   1.00 66.06 59  B 1 
ATOM 1358 C CE  . LYS B 2 59  ? 6.064   27.417  2.126   1.00 60.67 59  B 1 
ATOM 1359 N NZ  . LYS B 2 59  ? 5.440   26.675  1.007   1.00 55.94 59  B 1 
ATOM 1360 N N   . ARG B 2 60  ? 2.205   29.086  7.893   1.00 81.96 60  B 1 
ATOM 1361 C CA  . ARG B 2 60  ? 0.824   29.278  8.378   1.00 83.47 60  B 1 
ATOM 1362 C C   . ARG B 2 60  ? -0.260  28.889  7.359   1.00 83.93 60  B 1 
ATOM 1363 O O   . ARG B 2 60  ? -1.316  29.507  7.338   1.00 76.72 60  B 1 
ATOM 1364 C CB  . ARG B 2 60  ? 0.615   30.707  8.911   1.00 77.54 60  B 1 
ATOM 1365 C CG  . ARG B 2 60  ? 1.564   31.094  10.056  1.00 69.60 60  B 1 
ATOM 1366 C CD  . ARG B 2 60  ? 1.139   32.463  10.600  1.00 64.78 60  B 1 
ATOM 1367 N NE  . ARG B 2 60  ? 1.956   32.879  11.744  1.00 56.79 60  B 1 
ATOM 1368 C CZ  . ARG B 2 60  ? 1.754   33.948  12.504  1.00 50.28 60  B 1 
ATOM 1369 N NH1 . ARG B 2 60  ? 0.781   34.778  12.269  1.00 45.89 60  B 1 
ATOM 1370 N NH2 . ARG B 2 60  ? 2.531   34.190  13.517  1.00 44.63 60  B 1 
ATOM 1371 N N   . LEU B 2 61  ? -0.006  27.896  6.521   1.00 82.46 61  B 1 
ATOM 1372 C CA  . LEU B 2 61  ? -0.974  27.294  5.592   1.00 83.98 61  B 1 
ATOM 1373 C C   . LEU B 2 61  ? -1.686  28.323  4.692   1.00 84.57 61  B 1 
ATOM 1374 O O   . LEU B 2 61  ? -2.913  28.361  4.597   1.00 79.25 61  B 1 
ATOM 1375 C CB  . LEU B 2 61  ? -1.959  26.396  6.368   1.00 81.51 61  B 1 
ATOM 1376 C CG  . LEU B 2 61  ? -1.305  25.309  7.237   1.00 81.58 61  B 1 
ATOM 1377 C CD1 . LEU B 2 61  ? -2.369  24.597  8.072   1.00 76.58 61  B 1 
ATOM 1378 C CD2 . LEU B 2 61  ? -0.574  24.272  6.383   1.00 78.64 61  B 1 
ATOM 1379 N N   . LYS B 2 62  ? -0.913  29.200  4.043   1.00 84.04 62  B 1 
ATOM 1380 C CA  . LYS B 2 62  ? -1.451  30.311  3.248   1.00 83.89 62  B 1 
ATOM 1381 C C   . LYS B 2 62  ? -1.910  29.910  1.853   1.00 84.37 62  B 1 
ATOM 1382 O O   . LYS B 2 62  ? -2.609  30.685  1.205   1.00 78.64 62  B 1 
ATOM 1383 C CB  . LYS B 2 62  ? -0.413  31.440  3.160   1.00 80.23 62  B 1 
ATOM 1384 C CG  . LYS B 2 62  ? -0.138  32.082  4.518   1.00 73.81 62  B 1 
ATOM 1385 C CD  . LYS B 2 62  ? 0.846   33.250  4.368   1.00 66.60 62  B 1 
ATOM 1386 C CE  . LYS B 2 62  ? 1.109   33.900  5.711   1.00 57.85 62  B 1 
ATOM 1387 N NZ  . LYS B 2 62  ? 1.996   35.084  5.592   1.00 50.42 62  B 1 
ATOM 1388 N N   . SER B 2 63  ? -1.499  28.757  1.356   1.00 86.44 63  B 1 
ATOM 1389 C CA  . SER B 2 63  ? -1.811  28.298  0.003   1.00 87.18 63  B 1 
ATOM 1390 C C   . SER B 2 63  ? -2.424  26.900  0.002   1.00 88.64 63  B 1 
ATOM 1391 O O   . SER B 2 63  ? -2.239  26.121  0.931   1.00 86.60 63  B 1 
ATOM 1392 C CB  . SER B 2 63  ? -0.566  28.347  -0.881  1.00 83.23 63  B 1 
ATOM 1393 O OG  . SER B 2 63  ? 0.363   27.345  -0.527  1.00 73.51 63  B 1 
ATOM 1394 N N   . MET B 2 64  ? -3.123  26.556  -1.091  1.00 88.03 64  B 1 
ATOM 1395 C CA  . MET B 2 64  ? -3.645  25.211  -1.311  1.00 89.85 64  B 1 
ATOM 1396 C C   . MET B 2 64  ? -2.523  24.158  -1.338  1.00 90.52 64  B 1 
ATOM 1397 O O   . MET B 2 64  ? -2.669  23.085  -0.764  1.00 88.74 64  B 1 
ATOM 1398 C CB  . MET B 2 64  ? -4.429  25.212  -2.632  1.00 87.88 64  B 1 
ATOM 1399 C CG  . MET B 2 64  ? -5.248  23.934  -2.803  1.00 83.37 64  B 1 
ATOM 1400 S SD  . MET B 2 64  ? -6.355  23.989  -4.239  1.00 81.40 64  B 1 
ATOM 1401 C CE  . MET B 2 64  ? -5.189  23.596  -5.556  1.00 74.50 64  B 1 
ATOM 1402 N N   . THR B 2 65  ? -1.379  24.512  -1.927  1.00 90.16 65  B 1 
ATOM 1403 C CA  . THR B 2 65  ? -0.180  23.656  -1.929  1.00 90.07 65  B 1 
ATOM 1404 C C   . THR B 2 65  ? 0.304   23.349  -0.510  1.00 91.17 65  B 1 
ATOM 1405 O O   . THR B 2 65  ? 0.699   22.222  -0.239  1.00 90.36 65  B 1 
ATOM 1406 C CB  . THR B 2 65  ? 0.970   24.315  -2.692  1.00 88.08 65  B 1 
ATOM 1407 O OG1 . THR B 2 65  ? 0.540   24.870  -3.908  1.00 79.32 65  B 1 
ATOM 1408 C CG2 . THR B 2 65  ? 2.097   23.345  -3.011  1.00 78.43 65  B 1 
ATOM 1409 N N   . ASP B 2 66  ? 0.243   24.308  0.413   1.00 91.08 66  B 1 
ATOM 1410 C CA  . ASP B 2 66  ? 0.646   24.088  1.805   1.00 91.25 66  B 1 
ATOM 1411 C C   . ASP B 2 66  ? -0.313  23.127  2.523   1.00 92.69 66  B 1 
ATOM 1412 O O   . ASP B 2 66  ? 0.139   22.312  3.320   1.00 91.98 66  B 1 
ATOM 1413 C CB  . ASP B 2 66  ? 0.740   25.419  2.561   1.00 89.57 66  B 1 
ATOM 1414 C CG  . ASP B 2 66  ? 1.759   26.420  2.008   1.00 86.52 66  B 1 
ATOM 1415 O OD1 . ASP B 2 66  ? 2.839   26.031  1.505   1.00 82.62 66  B 1 
ATOM 1416 O OD2 . ASP B 2 66  ? 1.497   27.646  2.116   1.00 82.64 66  B 1 
ATOM 1417 N N   . ILE B 2 67  ? -1.621  23.175  2.209   1.00 92.77 67  B 1 
ATOM 1418 C CA  . ILE B 2 67  ? -2.607  22.217  2.725   1.00 93.59 67  B 1 
ATOM 1419 C C   . ILE B 2 67  ? -2.294  20.803  2.228   1.00 94.33 67  B 1 
ATOM 1420 O O   . ILE B 2 67  ? -2.283  19.864  3.021   1.00 93.96 67  B 1 
ATOM 1421 C CB  . ILE B 2 67  ? -4.048  22.632  2.343   1.00 93.12 67  B 1 
ATOM 1422 C CG1 . ILE B 2 67  ? -4.455  24.019  2.901   1.00 88.36 67  B 1 
ATOM 1423 C CG2 . ILE B 2 67  ? -5.075  21.575  2.774   1.00 88.02 67  B 1 
ATOM 1424 C CD1 . ILE B 2 67  ? -4.547  24.111  4.425   1.00 78.21 67  B 1 
ATOM 1425 N N   . TYR B 2 68  ? -2.007  20.631  0.937   1.00 94.04 68  B 1 
ATOM 1426 C CA  . TYR B 2 68  ? -1.676  19.315  0.389   1.00 94.73 68  B 1 
ATOM 1427 C C   . TYR B 2 68  ? -0.347  18.771  0.914   1.00 95.16 68  B 1 
ATOM 1428 O O   . TYR B 2 68  ? -0.271  17.589  1.243   1.00 94.42 68  B 1 
ATOM 1429 C CB  . TYR B 2 68  ? -1.688  19.362  -1.138  1.00 94.67 68  B 1 
ATOM 1430 C CG  . TYR B 2 68  ? -3.026  19.659  -1.784  1.00 94.76 68  B 1 
ATOM 1431 C CD1 . TYR B 2 68  ? -4.246  19.407  -1.124  1.00 92.67 68  B 1 
ATOM 1432 C CD2 . TYR B 2 68  ? -3.052  20.148  -3.106  1.00 92.67 68  B 1 
ATOM 1433 C CE1 . TYR B 2 68  ? -5.475  19.640  -1.767  1.00 92.06 68  B 1 
ATOM 1434 C CE2 . TYR B 2 68  ? -4.266  20.377  -3.754  1.00 92.01 68  B 1 
ATOM 1435 C CZ  . TYR B 2 68  ? -5.480  20.122  -3.090  1.00 93.54 68  B 1 
ATOM 1436 O OH  . TYR B 2 68  ? -6.673  20.331  -3.726  1.00 92.24 68  B 1 
ATOM 1437 N N   . LEU B 2 69  ? 0.662   19.615  1.089   1.00 94.01 69  B 1 
ATOM 1438 C CA  . LEU B 2 69  ? 1.928   19.217  1.708   1.00 93.98 69  B 1 
ATOM 1439 C C   . LEU B 2 69  ? 1.752   18.794  3.166   1.00 94.77 69  B 1 
ATOM 1440 O O   . LEU B 2 69  ? 2.389   17.838  3.593   1.00 94.29 69  B 1 
ATOM 1441 C CB  . LEU B 2 69  ? 2.938   20.371  1.625   1.00 92.83 69  B 1 
ATOM 1442 C CG  . LEU B 2 69  ? 3.539   20.605  0.226   1.00 86.83 69  B 1 
ATOM 1443 C CD1 . LEU B 2 69  ? 4.367   21.893  0.241   1.00 83.44 69  B 1 
ATOM 1444 C CD2 . LEU B 2 69  ? 4.453   19.460  -0.197  1.00 83.04 69  B 1 
ATOM 1445 N N   . LEU B 2 70  ? 0.888   19.492  3.930   1.00 94.80 70  B 1 
ATOM 1446 C CA  . LEU B 2 70  ? 0.576   19.109  5.297   1.00 95.35 70  B 1 
ATOM 1447 C C   . LEU B 2 70  ? -0.100  17.738  5.346   1.00 95.96 70  B 1 
ATOM 1448 O O   . LEU B 2 70  ? 0.326   16.882  6.117   1.00 95.66 70  B 1 
ATOM 1449 C CB  . LEU B 2 70  ? -0.315  20.186  5.939   1.00 95.02 70  B 1 
ATOM 1450 C CG  . LEU B 2 70  ? -0.725  19.863  7.396   1.00 93.81 70  B 1 
ATOM 1451 C CD1 . LEU B 2 70  ? 0.480   19.903  8.342   1.00 91.01 70  B 1 
ATOM 1452 C CD2 . LEU B 2 70  ? -1.747  20.880  7.888   1.00 90.65 70  B 1 
ATOM 1453 N N   . ASN B 2 71  ? -1.122  17.518  4.509   1.00 95.98 71  B 1 
ATOM 1454 C CA  . ASN B 2 71  ? -1.842  16.247  4.481   1.00 96.47 71  B 1 
ATOM 1455 C C   . ASN B 2 71  ? -0.967  15.095  3.990   1.00 96.77 71  B 1 
ATOM 1456 O O   . ASN B 2 71  ? -1.069  14.004  4.546   1.00 96.26 71  B 1 
ATOM 1457 C CB  . ASN B 2 71  ? -3.113  16.393  3.639   1.00 96.28 71  B 1 
ATOM 1458 C CG  . ASN B 2 71  ? -4.191  17.176  4.365   1.00 95.14 71  B 1 
ATOM 1459 O OD1 . ASN B 2 71  ? -4.802  16.707  5.302   1.00 86.58 71  B 1 
ATOM 1460 N ND2 . ASN B 2 71  ? -4.446  18.392  3.952   1.00 86.62 71  B 1 
ATOM 1461 N N   . LEU B 2 72  ? -0.064  15.325  3.032   1.00 96.38 72  B 1 
ATOM 1462 C CA  . LEU B 2 72  ? 0.929   14.339  2.616   1.00 96.41 72  B 1 
ATOM 1463 C C   . LEU B 2 72  ? 1.853   13.956  3.779   1.00 96.73 72  B 1 
ATOM 1464 O O   . LEU B 2 72  ? 2.065   12.779  4.030   1.00 96.12 72  B 1 
ATOM 1465 C CB  . LEU B 2 72  ? 1.725   14.881  1.418   1.00 96.09 72  B 1 
ATOM 1466 C CG  . LEU B 2 72  ? 2.850   13.942  0.937   1.00 95.15 72  B 1 
ATOM 1467 C CD1 . LEU B 2 72  ? 2.314   12.600  0.438   1.00 93.25 72  B 1 
ATOM 1468 C CD2 . LEU B 2 72  ? 3.616   14.595  -0.216  1.00 92.97 72  B 1 
ATOM 1469 N N   . ALA B 2 73  ? 2.351   14.927  4.532   1.00 96.62 73  B 1 
ATOM 1470 C CA  . ALA B 2 73  ? 3.194   14.636  5.686   1.00 96.45 73  B 1 
ATOM 1471 C C   . ALA B 2 73  ? 2.437   13.886  6.793   1.00 96.75 73  B 1 
ATOM 1472 O O   . ALA B 2 73  ? 3.002   13.015  7.448   1.00 95.90 73  B 1 
ATOM 1473 C CB  . ALA B 2 73  ? 3.800   15.946  6.189   1.00 95.85 73  B 1 
ATOM 1474 N N   . ILE B 2 74  ? 1.141   14.189  7.005   1.00 97.18 74  B 1 
ATOM 1475 C CA  . ILE B 2 74  ? 0.290   13.450  7.951   1.00 97.24 74  B 1 
ATOM 1476 C C   . ILE B 2 74  ? 0.061   12.014  7.470   1.00 97.27 74  B 1 
ATOM 1477 O O   . ILE B 2 74  ? 0.143   11.094  8.277   1.00 96.65 74  B 1 
ATOM 1478 C CB  . ILE B 2 74  ? -1.043  14.191  8.186   1.00 96.93 74  B 1 
ATOM 1479 C CG1 . ILE B 2 74  ? -0.797  15.522  8.937   1.00 94.81 74  B 1 
ATOM 1480 C CG2 . ILE B 2 74  ? -2.028  13.329  8.998   1.00 94.89 74  B 1 
ATOM 1481 C CD1 . ILE B 2 74  ? -1.997  16.473  8.914   1.00 88.89 74  B 1 
ATOM 1482 N N   . SER B 2 75  ? -0.192  11.793  6.172   1.00 97.45 75  B 1 
ATOM 1483 C CA  . SER B 2 75  ? -0.363  10.447  5.625   1.00 97.24 75  B 1 
ATOM 1484 C C   . SER B 2 75  ? 0.907   9.614   5.747   1.00 97.01 75  B 1 
ATOM 1485 O O   . SER B 2 75  ? 0.841   8.461   6.179   1.00 95.74 75  B 1 
ATOM 1486 C CB  . SER B 2 75  ? -0.848  10.494  4.170   1.00 96.24 75  B 1 
ATOM 1487 O OG  . SER B 2 75  ? 0.078   11.059  3.289   1.00 78.23 75  B 1 
ATOM 1488 N N   . ASP B 2 76  ? 2.063   10.208  5.482   1.00 97.03 76  B 1 
ATOM 1489 C CA  . ASP B 2 76  ? 3.356   9.559   5.682   1.00 96.52 76  B 1 
ATOM 1490 C C   . ASP B 2 76  ? 3.586   9.212   7.155   1.00 96.61 76  B 1 
ATOM 1491 O O   . ASP B 2 76  ? 4.070   8.132   7.461   1.00 95.46 76  B 1 
ATOM 1492 C CB  . ASP B 2 76  ? 4.488   10.472  5.180   1.00 95.66 76  B 1 
ATOM 1493 C CG  . ASP B 2 76  ? 4.620   10.587  3.664   1.00 92.83 76  B 1 
ATOM 1494 O OD1 . ASP B 2 76  ? 4.075   9.746   2.925   1.00 88.34 76  B 1 
ATOM 1495 O OD2 . ASP B 2 76  ? 5.354   11.502  3.227   1.00 88.14 76  B 1 
ATOM 1496 N N   . LEU B 2 77  ? 3.183   10.081  8.100   1.00 97.01 77  B 1 
ATOM 1497 C CA  . LEU B 2 77  ? 3.265   9.776   9.528   1.00 96.89 77  B 1 
ATOM 1498 C C   . LEU B 2 77  ? 2.349   8.626   9.937   1.00 96.71 77  B 1 
ATOM 1499 O O   . LEU B 2 77  ? 2.784   7.783   10.708  1.00 95.44 77  B 1 
ATOM 1500 C CB  . LEU B 2 77  ? 2.953   11.016  10.371  1.00 96.24 77  B 1 
ATOM 1501 C CG  . LEU B 2 77  ? 4.088   12.054  10.418  1.00 92.58 77  B 1 
ATOM 1502 C CD1 . LEU B 2 77  ? 3.619   13.218  11.282  1.00 89.52 77  B 1 
ATOM 1503 C CD2 . LEU B 2 77  ? 5.369   11.516  11.049  1.00 89.78 77  B 1 
ATOM 1504 N N   . PHE B 2 78  ? 1.117   8.544   9.418   1.00 97.18 78  B 1 
ATOM 1505 C CA  . PHE B 2 78  ? 0.229   7.414   9.687   1.00 96.91 78  B 1 
ATOM 1506 C C   . PHE B 2 78  ? 0.838   6.094   9.230   1.00 96.58 78  B 1 
ATOM 1507 O O   . PHE B 2 78  ? 0.818   5.116   9.970   1.00 94.72 78  B 1 
ATOM 1508 C CB  . PHE B 2 78  ? -1.136  7.627   9.017   1.00 96.42 78  B 1 
ATOM 1509 C CG  . PHE B 2 78  ? -2.089  8.588   9.702   1.00 95.99 78  B 1 
ATOM 1510 C CD1 . PHE B 2 78  ? -1.742  9.315   10.853  1.00 91.87 78  B 1 
ATOM 1511 C CD2 . PHE B 2 78  ? -3.398  8.711   9.189   1.00 91.08 78  B 1 
ATOM 1512 C CE1 . PHE B 2 78  ? -2.670  10.153  11.478  1.00 89.99 78  B 1 
ATOM 1513 C CE2 . PHE B 2 78  ? -4.330  9.544   9.817   1.00 90.45 78  B 1 
ATOM 1514 C CZ  . PHE B 2 78  ? -3.973  10.267  10.960  1.00 91.95 78  B 1 
ATOM 1515 N N   . PHE B 2 79  ? 1.431   6.088   8.045   1.00 95.75 79  B 1 
ATOM 1516 C CA  . PHE B 2 79  ? 2.166   4.942   7.529   1.00 95.15 79  B 1 
ATOM 1517 C C   . PHE B 2 79  ? 3.359   4.601   8.435   1.00 95.26 79  B 1 
ATOM 1518 O O   . PHE B 2 79  ? 3.483   3.470   8.913   1.00 94.29 79  B 1 
ATOM 1519 C CB  . PHE B 2 79  ? 2.575   5.259   6.091   1.00 93.80 79  B 1 
ATOM 1520 C CG  . PHE B 2 79  ? 3.296   4.123   5.428   1.00 93.20 79  B 1 
ATOM 1521 C CD1 . PHE B 2 79  ? 4.700   4.037   5.472   1.00 89.30 79  B 1 
ATOM 1522 C CD2 . PHE B 2 79  ? 2.554   3.141   4.740   1.00 88.45 79  B 1 
ATOM 1523 C CE1 . PHE B 2 79  ? 5.365   2.981   4.817   1.00 86.40 79  B 1 
ATOM 1524 C CE2 . PHE B 2 79  ? 3.215   2.095   4.093   1.00 85.24 79  B 1 
ATOM 1525 C CZ  . PHE B 2 79  ? 4.616   2.012   4.127   1.00 86.19 79  B 1 
ATOM 1526 N N   . LEU B 2 80  ? 4.197   5.595   8.766   1.00 96.18 80  B 1 
ATOM 1527 C CA  . LEU B 2 80  ? 5.406   5.421   9.567   1.00 96.15 80  B 1 
ATOM 1528 C C   . LEU B 2 80  ? 5.129   4.952   11.002  1.00 96.18 80  B 1 
ATOM 1529 O O   . LEU B 2 80  ? 5.910   4.167   11.520  1.00 94.92 80  B 1 
ATOM 1530 C CB  . LEU B 2 80  ? 6.184   6.733   9.606   1.00 95.50 80  B 1 
ATOM 1531 C CG  . LEU B 2 80  ? 6.918   7.046   8.291   1.00 93.51 80  B 1 
ATOM 1532 C CD1 . LEU B 2 80  ? 7.356   8.502   8.308   1.00 91.66 80  B 1 
ATOM 1533 C CD2 . LEU B 2 80  ? 8.148   6.155   8.111   1.00 91.38 80  B 1 
ATOM 1534 N N   . LEU B 2 81  ? 4.026   5.378   11.622  1.00 96.58 81  B 1 
ATOM 1535 C CA  . LEU B 2 81  ? 3.654   4.941   12.975  1.00 96.24 81  B 1 
ATOM 1536 C C   . LEU B 2 81  ? 3.413   3.430   13.064  1.00 96.00 81  B 1 
ATOM 1537 O O   . LEU B 2 81  ? 3.537   2.868   14.157  1.00 94.17 81  B 1 
ATOM 1538 C CB  . LEU B 2 81  ? 2.394   5.700   13.425  1.00 95.49 81  B 1 
ATOM 1539 C CG  . LEU B 2 81  ? 2.659   7.153   13.863  1.00 89.03 81  B 1 
ATOM 1540 C CD1 . LEU B 2 81  ? 1.321   7.870   14.084  1.00 82.77 81  B 1 
ATOM 1541 C CD2 . LEU B 2 81  ? 3.462   7.237   15.154  1.00 83.02 81  B 1 
ATOM 1542 N N   . THR B 2 82  ? 3.118   2.766   11.959  1.00 95.65 82  B 1 
ATOM 1543 C CA  . THR B 2 82  ? 2.921   1.312   11.928  1.00 95.19 82  B 1 
ATOM 1544 C C   . THR B 2 82  ? 4.232   0.542   11.766  1.00 95.20 82  B 1 
ATOM 1545 O O   . THR B 2 82  ? 4.341   -0.583  12.248  1.00 93.62 82  B 1 
ATOM 1546 C CB  . THR B 2 82  ? 1.924   0.900   10.838  1.00 93.81 82  B 1 
ATOM 1547 O OG1 . THR B 2 82  ? 2.449   1.035   9.539   1.00 87.52 82  B 1 
ATOM 1548 C CG2 . THR B 2 82  ? 0.620   1.697   10.900  1.00 88.03 82  B 1 
ATOM 1549 N N   . VAL B 2 83  ? 5.248   1.152   11.177  1.00 95.50 83  B 1 
ATOM 1550 C CA  . VAL B 2 83  ? 6.514   0.502   10.809  1.00 95.14 83  B 1 
ATOM 1551 C C   . VAL B 2 83  ? 7.239   -0.158  11.999  1.00 94.96 83  B 1 
ATOM 1552 O O   . VAL B 2 83  ? 7.693   -1.291  11.832  1.00 93.81 83  B 1 
ATOM 1553 C CB  . VAL B 2 83  ? 7.436   1.480   10.050  1.00 94.18 83  B 1 
ATOM 1554 C CG1 . VAL B 2 83  ? 8.821   0.892   9.763   1.00 89.69 83  B 1 
ATOM 1555 C CG2 . VAL B 2 83  ? 6.819   1.872   8.701   1.00 90.46 83  B 1 
ATOM 1556 N N   . PRO B 2 84  ? 7.320   0.446   13.201  1.00 95.28 84  B 1 
ATOM 1557 C CA  . PRO B 2 84  ? 7.938   -0.215  14.357  1.00 95.14 84  B 1 
ATOM 1558 C C   . PRO B 2 84  ? 7.259   -1.522  14.766  1.00 94.95 84  B 1 
ATOM 1559 O O   . PRO B 2 84  ? 7.926   -2.451  15.202  1.00 93.01 84  B 1 
ATOM 1560 C CB  . PRO B 2 84  ? 7.882   0.814   15.492  1.00 94.36 84  B 1 
ATOM 1561 C CG  . PRO B 2 84  ? 7.808   2.143   14.776  1.00 92.82 84  B 1 
ATOM 1562 C CD  . PRO B 2 84  ? 6.976   1.808   13.542  1.00 95.42 84  B 1 
ATOM 1563 N N   . PHE B 2 85  ? 5.930   -1.599  14.611  1.00 95.05 85  B 1 
ATOM 1564 C CA  . PHE B 2 85  ? 5.169   -2.806  14.923  1.00 94.86 85  B 1 
ATOM 1565 C C   . PHE B 2 85  ? 5.435   -3.909  13.899  1.00 94.07 85  B 1 
ATOM 1566 O O   . PHE B 2 85  ? 5.633   -5.058  14.285  1.00 92.02 85  B 1 
ATOM 1567 C CB  . PHE B 2 85  ? 3.680   -2.470  15.007  1.00 94.72 85  B 1 
ATOM 1568 C CG  . PHE B 2 85  ? 3.320   -1.463  16.070  1.00 95.11 85  B 1 
ATOM 1569 C CD1 . PHE B 2 85  ? 2.958   -1.890  17.365  1.00 92.92 85  B 1 
ATOM 1570 C CD2 . PHE B 2 85  ? 3.334   -0.085  15.788  1.00 93.09 85  B 1 
ATOM 1571 C CE1 . PHE B 2 85  ? 2.609   -0.964  18.351  1.00 92.23 85  B 1 
ATOM 1572 C CE2 . PHE B 2 85  ? 2.982   0.850   16.777  1.00 92.34 85  B 1 
ATOM 1573 C CZ  . PHE B 2 85  ? 2.617   0.406   18.054  1.00 93.20 85  B 1 
ATOM 1574 N N   . TRP B 2 86  ? 5.542   -3.561  12.619  1.00 93.33 86  B 1 
ATOM 1575 C CA  . TRP B 2 86  ? 5.952   -4.501  11.574  1.00 92.15 86  B 1 
ATOM 1576 C C   . TRP B 2 86  ? 7.394   -4.970  11.758  1.00 91.79 86  B 1 
ATOM 1577 O O   . TRP B 2 86  ? 7.699   -6.129  11.498  1.00 89.87 86  B 1 
ATOM 1578 C CB  . TRP B 2 86  ? 5.763   -3.873  10.188  1.00 91.18 86  B 1 
ATOM 1579 C CG  . TRP B 2 86  ? 4.381   -3.361  9.900   1.00 90.52 86  B 1 
ATOM 1580 C CD1 . TRP B 2 86  ? 4.086   -2.122  9.469   1.00 86.74 86  B 1 
ATOM 1581 C CD2 . TRP B 2 86  ? 3.097   -4.050  10.048  1.00 89.48 86  B 1 
ATOM 1582 N NE1 . TRP B 2 86  ? 2.721   -1.982  9.345   1.00 85.73 86  B 1 
ATOM 1583 C CE2 . TRP B 2 86  ? 2.075   -3.129  9.702   1.00 87.94 86  B 1 
ATOM 1584 C CE3 . TRP B 2 86  ? 2.714   -5.348  10.441  1.00 86.01 86  B 1 
ATOM 1585 C CZ2 . TRP B 2 86  ? 0.706   -3.473  9.766   1.00 86.25 86  B 1 
ATOM 1586 C CZ3 . TRP B 2 86  ? 1.342   -5.697  10.508  1.00 84.44 86  B 1 
ATOM 1587 C CH2 . TRP B 2 86  ? 0.353   -4.765  10.181  1.00 84.98 86  B 1 
ATOM 1588 N N   . ALA B 2 87  ? 8.281   -4.106  12.247  1.00 92.35 87  B 1 
ATOM 1589 C CA  . ALA B 2 87  ? 9.650   -4.479  12.575  1.00 92.16 87  B 1 
ATOM 1590 C C   . ALA B 2 87  ? 9.705   -5.520  13.702  1.00 92.13 87  B 1 
ATOM 1591 O O   . ALA B 2 87  ? 10.422  -6.515  13.584  1.00 90.54 87  B 1 
ATOM 1592 C CB  . ALA B 2 87  ? 10.437  -3.215  12.950  1.00 92.19 87  B 1 
ATOM 1593 N N   . HIS B 2 88  ? 8.911   -5.328  14.776  1.00 92.77 88  B 1 
ATOM 1594 C CA  . HIS B 2 88  ? 8.793   -6.314  15.851  1.00 92.33 88  B 1 
ATOM 1595 C C   . HIS B 2 88  ? 8.186   -7.624  15.351  1.00 91.52 88  B 1 
ATOM 1596 O O   . HIS B 2 88  ? 8.726   -8.696  15.628  1.00 89.76 88  B 1 
ATOM 1597 C CB  . HIS B 2 88  ? 7.963   -5.725  16.996  1.00 92.49 88  B 1 
ATOM 1598 C CG  . HIS B 2 88  ? 7.887   -6.663  18.174  1.00 91.82 88  B 1 
ATOM 1599 N ND1 . HIS B 2 88  ? 8.883   -6.854  19.121  1.00 80.82 88  B 1 
ATOM 1600 C CD2 . HIS B 2 88  ? 6.860   -7.517  18.465  1.00 81.26 88  B 1 
ATOM 1601 C CE1 . HIS B 2 88  ? 8.461   -7.805  19.962  1.00 82.99 88  B 1 
ATOM 1602 N NE2 . HIS B 2 88  ? 7.237   -8.224  19.594  1.00 84.78 88  B 1 
ATOM 1603 N N   . TYR B 2 89  ? 7.127   -7.553  14.550  1.00 91.95 89  B 1 
ATOM 1604 C CA  . TYR B 2 89  ? 6.482   -8.727  13.966  1.00 90.44 89  B 1 
ATOM 1605 C C   . TYR B 2 89  ? 7.429   -9.532  13.065  1.00 89.61 89  B 1 
ATOM 1606 O O   . TYR B 2 89  ? 7.461   -10.756 13.139  1.00 87.50 89  B 1 
ATOM 1607 C CB  . TYR B 2 89  ? 5.234   -8.280  13.199  1.00 88.67 89  B 1 
ATOM 1608 C CG  . TYR B 2 89  ? 4.470   -9.410  12.548  1.00 88.17 89  B 1 
ATOM 1609 C CD1 . TYR B 2 89  ? 4.069   -9.326  11.191  1.00 84.80 89  B 1 
ATOM 1610 C CD2 . TYR B 2 89  ? 4.151   -10.576 13.279  1.00 85.30 89  B 1 
ATOM 1611 C CE1 . TYR B 2 89  ? 3.377   -10.375 10.590  1.00 84.78 89  B 1 
ATOM 1612 C CE2 . TYR B 2 89  ? 3.463   -11.637 12.671  1.00 84.07 89  B 1 
ATOM 1613 C CZ  . TYR B 2 89  ? 3.072   -11.534 11.323  1.00 84.85 89  B 1 
ATOM 1614 O OH  . TYR B 2 89  ? 2.409   -12.571 10.729  1.00 82.12 89  B 1 
ATOM 1615 N N   . ALA B 2 90  ? 8.258   -8.860  12.262  1.00 88.97 90  B 1 
ATOM 1616 C CA  . ALA B 2 90  ? 9.248   -9.534  11.427  1.00 87.77 90  B 1 
ATOM 1617 C C   . ALA B 2 90  ? 10.355  -10.217 12.249  1.00 87.63 90  B 1 
ATOM 1618 O O   . ALA B 2 90  ? 10.885  -11.245 11.824  1.00 85.46 90  B 1 
ATOM 1619 C CB  . ALA B 2 90  ? 9.841   -8.506  10.459  1.00 86.88 90  B 1 
ATOM 1620 N N   . ALA B 2 91  ? 10.705  -9.658  13.414  1.00 88.62 91  B 1 
ATOM 1621 C CA  . ALA B 2 91  ? 11.734  -10.209 14.287  1.00 88.33 91  B 1 
ATOM 1622 C C   . ALA B 2 91  ? 11.244  -11.375 15.154  1.00 87.50 91  B 1 
ATOM 1623 O O   . ALA B 2 91  ? 12.033  -12.266 15.481  1.00 83.71 91  B 1 
ATOM 1624 C CB  . ALA B 2 91  ? 12.280  -9.081  15.172  1.00 88.05 91  B 1 
ATOM 1625 N N   . ALA B 2 92  ? 9.963   -11.362 15.543  1.00 86.08 92  B 1 
ATOM 1626 C CA  . ALA B 2 92  ? 9.392   -12.321 16.475  1.00 84.96 92  B 1 
ATOM 1627 C C   . ALA B 2 92  ? 8.008   -12.800 16.000  1.00 84.28 92  B 1 
ATOM 1628 O O   . ALA B 2 92  ? 7.893   -13.519 15.008  1.00 77.05 92  B 1 
ATOM 1629 C CB  . ALA B 2 92  ? 9.403   -11.692 17.885  1.00 82.20 92  B 1 
ATOM 1630 N N   . GLN B 2 93  ? 6.960   -12.398 16.709  1.00 83.32 93  B 1 
ATOM 1631 C CA  . GLN B 2 93  ? 5.565   -12.743 16.442  1.00 83.89 93  B 1 
ATOM 1632 C C   . GLN B 2 93  ? 4.670   -11.525 16.702  1.00 84.91 93  B 1 
ATOM 1633 O O   . GLN B 2 93  ? 5.127   -10.479 17.164  1.00 82.08 93  B 1 
ATOM 1634 C CB  . GLN B 2 93  ? 5.159   -13.960 17.299  1.00 80.45 93  B 1 
ATOM 1635 C CG  . GLN B 2 93  ? 5.233   -13.681 18.806  1.00 75.61 93  B 1 
ATOM 1636 C CD  . GLN B 2 93  ? 4.742   -14.831 19.677  1.00 76.50 93  B 1 
ATOM 1637 O OE1 . GLN B 2 93  ? 4.364   -15.906 19.225  1.00 70.20 93  B 1 
ATOM 1638 N NE2 . GLN B 2 93  ? 4.729   -14.625 20.975  1.00 69.33 93  B 1 
ATOM 1639 N N   . TRP B 2 94  ? 3.380   -11.654 16.407  1.00 85.90 94  B 1 
ATOM 1640 C CA  . TRP B 2 94  ? 2.414   -10.597 16.662  1.00 87.99 94  B 1 
ATOM 1641 C C   . TRP B 2 94  ? 1.925   -10.622 18.118  1.00 88.49 94  B 1 
ATOM 1642 O O   . TRP B 2 94  ? 0.965   -11.312 18.458  1.00 86.06 94  B 1 
ATOM 1643 C CB  . TRP B 2 94  ? 1.264   -10.696 15.669  1.00 88.16 94  B 1 
ATOM 1644 C CG  . TRP B 2 94  ? 0.381   -9.501  15.751  1.00 89.74 94  B 1 
ATOM 1645 C CD1 . TRP B 2 94  ? -0.779  -9.407  16.450  1.00 87.97 94  B 1 
ATOM 1646 C CD2 . TRP B 2 94  ? 0.629   -8.180  15.193  1.00 90.39 94  B 1 
ATOM 1647 N NE1 . TRP B 2 94  ? -1.272  -8.115  16.358  1.00 88.37 94  B 1 
ATOM 1648 C CE2 . TRP B 2 94  ? -0.430  -7.329  15.601  1.00 89.74 94  B 1 
ATOM 1649 C CE3 . TRP B 2 94  ? 1.654   -7.630  14.389  1.00 88.57 94  B 1 
ATOM 1650 C CZ2 . TRP B 2 94  ? -0.462  -5.967  15.236  1.00 88.78 94  B 1 
ATOM 1651 C CZ3 . TRP B 2 94  ? 1.613   -6.289  14.022  1.00 87.51 94  B 1 
ATOM 1652 C CH2 . TRP B 2 94  ? 0.574   -5.456  14.446  1.00 87.76 94  B 1 
ATOM 1653 N N   . ASP B 2 95  ? 2.532   -9.803  18.977  1.00 89.96 95  B 1 
ATOM 1654 C CA  . ASP B 2 95  ? 2.222   -9.751  20.411  1.00 90.44 95  B 1 
ATOM 1655 C C   . ASP B 2 95  ? 1.163   -8.693  20.798  1.00 91.14 95  B 1 
ATOM 1656 O O   . ASP B 2 95  ? 0.795   -8.564  21.960  1.00 87.42 95  B 1 
ATOM 1657 C CB  . ASP B 2 95  ? 3.527   -9.548  21.198  1.00 87.93 95  B 1 
ATOM 1658 C CG  . ASP B 2 95  ? 4.485   -10.724 21.018  1.00 84.80 95  B 1 
ATOM 1659 O OD1 . ASP B 2 95  ? 4.035   -11.881 21.207  1.00 76.53 95  B 1 
ATOM 1660 O OD2 . ASP B 2 95  ? 5.668   -10.476 20.693  1.00 78.97 95  B 1 
ATOM 1661 N N   . PHE B 2 96  ? 0.647   -7.926  19.820  1.00 91.91 96  B 1 
ATOM 1662 C CA  . PHE B 2 96  ? -0.197  -6.755  20.088  1.00 92.87 96  B 1 
ATOM 1663 C C   . PHE B 2 96  ? -1.711  -7.054  20.094  1.00 92.84 96  B 1 
ATOM 1664 O O   . PHE B 2 96  ? -2.524  -6.165  20.350  1.00 87.65 96  B 1 
ATOM 1665 C CB  . PHE B 2 96  ? 0.168   -5.643  19.103  1.00 91.85 96  B 1 
ATOM 1666 C CG  . PHE B 2 96  ? 1.646   -5.318  19.042  1.00 92.85 96  B 1 
ATOM 1667 C CD1 . PHE B 2 96  ? 2.265   -4.635  20.102  1.00 88.99 96  B 1 
ATOM 1668 C CD2 . PHE B 2 96  ? 2.418   -5.743  17.944  1.00 88.82 96  B 1 
ATOM 1669 C CE1 . PHE B 2 96  ? 3.644   -4.378  20.063  1.00 87.45 96  B 1 
ATOM 1670 C CE2 . PHE B 2 96  ? 3.796   -5.493  17.909  1.00 87.58 96  B 1 
ATOM 1671 C CZ  . PHE B 2 96  ? 4.415   -4.807  18.969  1.00 88.58 96  B 1 
ATOM 1672 N N   . GLY B 2 97  ? -2.110  -8.278  19.815  1.00 90.88 97  B 1 
ATOM 1673 C CA  . GLY B 2 97  ? -3.506  -8.711  19.774  1.00 91.20 97  B 1 
ATOM 1674 C C   . GLY B 2 97  ? -4.279  -8.285  18.521  1.00 92.07 97  B 1 
ATOM 1675 O O   . GLY B 2 97  ? -3.826  -7.514  17.675  1.00 89.85 97  B 1 
ATOM 1676 N N   . ASN B 2 98  ? -5.512  -8.796  18.402  1.00 92.70 98  B 1 
ATOM 1677 C CA  . ASN B 2 98  ? -6.332  -8.647  17.197  1.00 92.79 98  B 1 
ATOM 1678 C C   . ASN B 2 98  ? -6.766  -7.199  16.917  1.00 93.49 98  B 1 
ATOM 1679 O O   . ASN B 2 98  ? -6.703  -6.739  15.784  1.00 92.32 98  B 1 
ATOM 1680 C CB  . ASN B 2 98  ? -7.560  -9.569  17.321  1.00 90.74 98  B 1 
ATOM 1681 C CG  . ASN B 2 98  ? -8.393  -9.569  16.051  1.00 87.51 98  B 1 
ATOM 1682 O OD1 . ASN B 2 98  ? -7.900  -9.732  14.960  1.00 78.93 98  B 1 
ATOM 1683 N ND2 . ASN B 2 98  ? -9.688  -9.365  16.159  1.00 78.74 98  B 1 
ATOM 1684 N N   . THR B 2 99  ? -7.185  -6.446  17.953  1.00 94.62 99  B 1 
ATOM 1685 C CA  . THR B 2 99  ? -7.624  -5.053  17.790  1.00 94.90 99  B 1 
ATOM 1686 C C   . THR B 2 99  ? -6.497  -4.173  17.266  1.00 95.25 99  B 1 
ATOM 1687 O O   . THR B 2 99  ? -6.709  -3.363  16.370  1.00 94.08 99  B 1 
ATOM 1688 C CB  . THR B 2 99  ? -8.132  -4.492  19.121  1.00 94.27 99  B 1 
ATOM 1689 O OG1 . THR B 2 99  ? -9.077  -5.367  19.686  1.00 84.68 99  B 1 
ATOM 1690 C CG2 . THR B 2 99  ? -8.812  -3.131  18.970  1.00 82.57 99  B 1 
ATOM 1691 N N   . MET B 2 100 ? -5.282  -4.363  17.793  1.00 95.11 100 B 1 
ATOM 1692 C CA  . MET B 2 100 ? -4.123  -3.605  17.346  1.00 95.27 100 B 1 
ATOM 1693 C C   . MET B 2 100 ? -3.697  -4.009  15.934  1.00 95.27 100 B 1 
ATOM 1694 O O   . MET B 2 100 ? -3.356  -3.141  15.138  1.00 93.82 100 B 1 
ATOM 1695 C CB  . MET B 2 100 ? -2.984  -3.769  18.361  1.00 94.42 100 B 1 
ATOM 1696 C CG  . MET B 2 100 ? -1.895  -2.709  18.172  1.00 87.75 100 B 1 
ATOM 1697 S SD  . MET B 2 100 ? -2.422  -0.992  18.434  1.00 84.19 100 B 1 
ATOM 1698 C CE  . MET B 2 100 ? -2.561  -0.962  20.230  1.00 73.13 100 B 1 
ATOM 1699 N N   . CYS B 2 101 ? -3.817  -5.284  15.580  1.00 93.40 101 B 1 
ATOM 1700 C CA  . CYS B 2 101 ? -3.585  -5.779  14.215  1.00 93.08 101 B 1 
ATOM 1701 C C   . CYS B 2 101 ? -4.496  -5.076  13.209  1.00 93.70 101 B 1 
ATOM 1702 O O   . CYS B 2 101 ? -4.015  -4.489  12.239  1.00 92.49 101 B 1 
ATOM 1703 C CB  . CYS B 2 101 ? -3.764  -7.306  14.208  1.00 90.89 101 B 1 
ATOM 1704 S SG  . CYS B 2 101 ? -3.752  -8.096  12.587  1.00 86.59 101 B 1 
ATOM 1705 N N   . GLN B 2 102 ? -5.809  -5.015  13.481  1.00 94.32 102 B 1 
ATOM 1706 C CA  . GLN B 2 102 ? -6.773  -4.332  12.614  1.00 94.70 102 B 1 
ATOM 1707 C C   . GLN B 2 102 ? -6.522  -2.820  12.539  1.00 95.39 102 B 1 
ATOM 1708 O O   . GLN B 2 102 ? -6.576  -2.234  11.452  1.00 94.58 102 B 1 
ATOM 1709 C CB  . GLN B 2 102 ? -8.193  -4.598  13.113  1.00 94.06 102 B 1 
ATOM 1710 C CG  . GLN B 2 102 ? -8.617  -6.055  12.865  1.00 90.27 102 B 1 
ATOM 1711 C CD  . GLN B 2 102 ? -10.034 -6.354  13.343  1.00 88.08 102 B 1 
ATOM 1712 O OE1 . GLN B 2 102 ? -10.584 -5.736  14.237  1.00 80.59 102 B 1 
ATOM 1713 N NE2 . GLN B 2 102 ? -10.673 -7.343  12.765  1.00 76.68 102 B 1 
ATOM 1714 N N   . LEU B 2 103 ? -6.221  -2.180  13.670  1.00 95.50 103 B 1 
ATOM 1715 C CA  . LEU B 2 103 ? -5.968  -0.735  13.729  1.00 95.78 103 B 1 
ATOM 1716 C C   . LEU B 2 103 ? -4.696  -0.352  12.970  1.00 95.80 103 B 1 
ATOM 1717 O O   . LEU B 2 103 ? -4.717  0.589   12.176  1.00 95.14 103 B 1 
ATOM 1718 C CB  . LEU B 2 103 ? -5.958  -0.302  15.204  1.00 95.44 103 B 1 
ATOM 1719 C CG  . LEU B 2 103 ? -5.832  1.226   15.397  1.00 87.60 103 B 1 
ATOM 1720 C CD1 . LEU B 2 103 ? -6.631  1.665   16.627  1.00 80.64 103 B 1 
ATOM 1721 C CD2 . LEU B 2 103 ? -4.379  1.669   15.625  1.00 80.54 103 B 1 
ATOM 1722 N N   . LEU B 2 104 ? -3.609  -1.086  13.171  1.00 95.37 104 B 1 
ATOM 1723 C CA  . LEU B 2 104 ? -2.336  -0.809  12.507  1.00 95.22 104 B 1 
ATOM 1724 C C   . LEU B 2 104 ? -2.393  -1.123  11.013  1.00 95.04 104 B 1 
ATOM 1725 O O   . LEU B 2 104 ? -1.909  -0.327  10.217  1.00 94.02 104 B 1 
ATOM 1726 C CB  . LEU B 2 104 ? -1.206  -1.597  13.191  1.00 94.93 104 B 1 
ATOM 1727 C CG  . LEU B 2 104 ? -0.879  -1.089  14.602  1.00 93.40 104 B 1 
ATOM 1728 C CD1 . LEU B 2 104 ? 0.113   -2.051  15.244  1.00 90.69 104 B 1 
ATOM 1729 C CD2 . LEU B 2 104 ? -0.250  0.306   14.606  1.00 90.19 104 B 1 
ATOM 1730 N N   . THR B 2 105 ? -3.051  -2.201  10.608  1.00 95.60 105 B 1 
ATOM 1731 C CA  . THR B 2 105 ? -3.303  -2.479  9.189   1.00 95.07 105 B 1 
ATOM 1732 C C   . THR B 2 105 ? -4.161  -1.387  8.559   1.00 95.20 105 B 1 
ATOM 1733 O O   . THR B 2 105 ? -3.892  -0.944  7.442   1.00 94.54 105 B 1 
ATOM 1734 C CB  . THR B 2 105 ? -3.976  -3.843  9.009   1.00 93.75 105 B 1 
ATOM 1735 O OG1 . THR B 2 105 ? -3.177  -4.857  9.568   1.00 85.93 105 B 1 
ATOM 1736 C CG2 . THR B 2 105 ? -4.173  -4.191  7.536   1.00 85.03 105 B 1 
ATOM 1737 N N   . GLY B 2 106 ? -5.166  -0.890  9.281   1.00 96.25 106 B 1 
ATOM 1738 C CA  . GLY B 2 106 ? -5.962  0.256   8.863   1.00 96.26 106 B 1 
ATOM 1739 C C   . GLY B 2 106 ? -5.123  1.514   8.643   1.00 96.46 106 B 1 
ATOM 1740 O O   . GLY B 2 106 ? -5.187  2.106   7.565   1.00 95.76 106 B 1 
ATOM 1741 N N   . LEU B 2 107 ? -4.296  1.886   9.619   1.00 96.24 107 B 1 
ATOM 1742 C CA  . LEU B 2 107 ? -3.390  3.033   9.513   1.00 96.21 107 B 1 
ATOM 1743 C C   . LEU B 2 107 ? -2.382  2.871   8.375   1.00 95.99 107 B 1 
ATOM 1744 O O   . LEU B 2 107 ? -2.144  3.836   7.649   1.00 94.60 107 B 1 
ATOM 1745 C CB  . LEU B 2 107 ? -2.647  3.230   10.844  1.00 95.62 107 B 1 
ATOM 1746 C CG  . LEU B 2 107 ? -3.488  3.852   11.977  1.00 89.45 107 B 1 
ATOM 1747 C CD1 . LEU B 2 107 ? -2.660  3.882   13.256  1.00 84.07 107 B 1 
ATOM 1748 C CD2 . LEU B 2 107 ? -3.906  5.286   11.660  1.00 84.40 107 B 1 
ATOM 1749 N N   . TYR B 2 108 ? -1.843  1.662   8.176   1.00 95.93 108 B 1 
ATOM 1750 C CA  . TYR B 2 108 ? -0.932  1.352   7.075   1.00 95.36 108 B 1 
ATOM 1751 C C   . TYR B 2 108 ? -1.600  1.623   5.724   1.00 95.38 108 B 1 
ATOM 1752 O O   . TYR B 2 108 ? -1.089  2.421   4.935   1.00 94.67 108 B 1 
ATOM 1753 C CB  . TYR B 2 108 ? -0.475  -0.107  7.189   1.00 94.39 108 B 1 
ATOM 1754 C CG  . TYR B 2 108 ? 0.366   -0.575  6.020   1.00 93.39 108 B 1 
ATOM 1755 C CD1 . TYR B 2 108 ? -0.231  -1.140  4.877   1.00 90.52 108 B 1 
ATOM 1756 C CD2 . TYR B 2 108 ? 1.770   -0.454  6.065   1.00 90.21 108 B 1 
ATOM 1757 C CE1 . TYR B 2 108 ? 0.554   -1.569  3.791   1.00 89.11 108 B 1 
ATOM 1758 C CE2 . TYR B 2 108 ? 2.566   -0.887  4.987   1.00 88.47 108 B 1 
ATOM 1759 C CZ  . TYR B 2 108 ? 1.959   -1.445  3.847   1.00 88.84 108 B 1 
ATOM 1760 O OH  . TYR B 2 108 ? 2.728   -1.868  2.799   1.00 86.58 108 B 1 
ATOM 1761 N N   . PHE B 2 109 ? -2.785  1.049   5.472   1.00 95.68 109 B 1 
ATOM 1762 C CA  . PHE B 2 109 ? -3.473  1.246   4.199   1.00 95.81 109 B 1 
ATOM 1763 C C   . PHE B 2 109 ? -3.994  2.674   4.014   1.00 96.24 109 B 1 
ATOM 1764 O O   . PHE B 2 109 ? -3.889  3.217   2.919   1.00 95.66 109 B 1 
ATOM 1765 C CB  . PHE B 2 109 ? -4.616  0.236   4.056   1.00 95.09 109 B 1 
ATOM 1766 C CG  . PHE B 2 109 ? -4.180  -1.165  3.672   1.00 93.78 109 B 1 
ATOM 1767 C CD1 . PHE B 2 109 ? -3.451  -1.381  2.491   1.00 90.46 109 B 1 
ATOM 1768 C CD2 . PHE B 2 109 ? -4.517  -2.260  4.481   1.00 90.29 109 B 1 
ATOM 1769 C CE1 . PHE B 2 109 ? -3.049  -2.669  2.120   1.00 89.30 109 B 1 
ATOM 1770 C CE2 . PHE B 2 109 ? -4.114  -3.552  4.121   1.00 88.72 109 B 1 
ATOM 1771 C CZ  . PHE B 2 109 ? -3.374  -3.764  2.943   1.00 89.80 109 B 1 
ATOM 1772 N N   . ILE B 2 110 ? -4.527  3.316   5.060   1.00 96.72 110 B 1 
ATOM 1773 C CA  . ILE B 2 110 ? -4.988  4.705   4.984   1.00 97.15 110 B 1 
ATOM 1774 C C   . ILE B 2 110 ? -3.810  5.632   4.665   1.00 97.14 110 B 1 
ATOM 1775 O O   . ILE B 2 110 ? -3.928  6.464   3.774   1.00 96.51 110 B 1 
ATOM 1776 C CB  . ILE B 2 110 ? -5.725  5.128   6.279   1.00 97.18 110 B 1 
ATOM 1777 C CG1 . ILE B 2 110 ? -7.072  4.383   6.402   1.00 94.52 110 B 1 
ATOM 1778 C CG2 . ILE B 2 110 ? -5.980  6.651   6.307   1.00 94.54 110 B 1 
ATOM 1779 C CD1 . ILE B 2 110 ? -7.703  4.470   7.794   1.00 89.54 110 B 1 
ATOM 1780 N N   . GLY B 2 111 ? -2.682  5.462   5.345   1.00 96.62 111 B 1 
ATOM 1781 C CA  . GLY B 2 111 ? -1.457  6.223   5.082   1.00 96.24 111 B 1 
ATOM 1782 C C   . GLY B 2 111 ? -0.929  6.006   3.663   1.00 96.17 111 B 1 
ATOM 1783 O O   . GLY B 2 111 ? -0.644  6.974   2.958   1.00 95.19 111 B 1 
ATOM 1784 N N   . PHE B 2 112 ? -0.891  4.752   3.203   1.00 95.55 112 B 1 
ATOM 1785 C CA  . PHE B 2 112 ? -0.469  4.388   1.856   1.00 95.24 112 B 1 
ATOM 1786 C C   . PHE B 2 112 ? -1.343  5.037   0.770   1.00 95.68 112 B 1 
ATOM 1787 O O   . PHE B 2 112 ? -0.845  5.782   -0.070  1.00 95.22 112 B 1 
ATOM 1788 C CB  . PHE B 2 112 ? -0.483  2.856   1.736   1.00 94.70 112 B 1 
ATOM 1789 C CG  . PHE B 2 112 ? -0.181  2.343   0.348   1.00 94.19 112 B 1 
ATOM 1790 C CD1 . PHE B 2 112 ? -1.221  1.939   -0.509  1.00 91.95 112 B 1 
ATOM 1791 C CD2 . PHE B 2 112 ? 1.152   2.254   -0.107  1.00 91.60 112 B 1 
ATOM 1792 C CE1 . PHE B 2 112 ? -0.942  1.464   -1.797  1.00 90.97 112 B 1 
ATOM 1793 C CE2 . PHE B 2 112 ? 1.433   1.776   -1.393  1.00 90.27 112 B 1 
ATOM 1794 C CZ  . PHE B 2 112 ? 0.389   1.382   -2.234  1.00 90.63 112 B 1 
ATOM 1795 N N   . PHE B 2 113 ? -2.668  4.821   0.810   1.00 96.04 113 B 1 
ATOM 1796 C CA  . PHE B 2 113 ? -3.570  5.356   -0.210  1.00 96.54 113 B 1 
ATOM 1797 C C   . PHE B 2 113 ? -3.684  6.879   -0.147  1.00 96.88 113 B 1 
ATOM 1798 O O   . PHE B 2 113 ? -3.641  7.534   -1.184  1.00 96.45 113 B 1 
ATOM 1799 C CB  . PHE B 2 113 ? -4.955  4.702   -0.105  1.00 96.44 113 B 1 
ATOM 1800 C CG  . PHE B 2 113 ? -5.015  3.251   -0.548  1.00 96.10 113 B 1 
ATOM 1801 C CD1 . PHE B 2 113 ? -4.607  2.892   -1.845  1.00 94.33 113 B 1 
ATOM 1802 C CD2 . PHE B 2 113 ? -5.477  2.259   0.326   1.00 93.99 113 B 1 
ATOM 1803 C CE1 . PHE B 2 113 ? -4.640  1.554   -2.260  1.00 93.33 113 B 1 
ATOM 1804 C CE2 . PHE B 2 113 ? -5.510  0.920   -0.082  1.00 93.25 113 B 1 
ATOM 1805 C CZ  . PHE B 2 113 ? -5.088  0.558   -1.375  1.00 93.78 113 B 1 
ATOM 1806 N N   . SER B 2 114 ? -3.800  7.466   1.047   1.00 97.08 114 B 1 
ATOM 1807 C CA  . SER B 2 114 ? -3.878  8.917   1.180   1.00 97.14 114 B 1 
ATOM 1808 C C   . SER B 2 114 ? -2.599  9.603   0.709   1.00 97.23 114 B 1 
ATOM 1809 O O   . SER B 2 114 ? -2.687  10.575  -0.035  1.00 96.54 114 B 1 
ATOM 1810 C CB  . SER B 2 114 ? -4.228  9.343   2.604   1.00 96.61 114 B 1 
ATOM 1811 O OG  . SER B 2 114 ? -3.256  8.930   3.525   1.00 89.01 114 B 1 
ATOM 1812 N N   . GLY B 2 115 ? -1.428  9.058   1.023   1.00 96.80 115 B 1 
ATOM 1813 C CA  . GLY B 2 115 ? -0.148  9.574   0.540   1.00 96.47 115 B 1 
ATOM 1814 C C   . GLY B 2 115 ? -0.080  9.632   -0.980  1.00 96.42 115 B 1 
ATOM 1815 O O   . GLY B 2 115 ? 0.230   10.673  -1.564  1.00 95.56 115 B 1 
ATOM 1816 N N   . ILE B 2 116 ? -0.478  8.547   -1.648  1.00 96.09 116 B 1 
ATOM 1817 C CA  . ILE B 2 116 ? -0.543  8.496   -3.112  1.00 95.54 116 B 1 
ATOM 1818 C C   . ILE B 2 116 ? -1.543  9.531   -3.664  1.00 96.04 116 B 1 
ATOM 1819 O O   . ILE B 2 116 ? -1.231  10.252  -4.611  1.00 95.57 116 B 1 
ATOM 1820 C CB  . ILE B 2 116 ? -0.898  7.067   -3.565  1.00 94.27 116 B 1 
ATOM 1821 C CG1 . ILE B 2 116 ? 0.295   6.134   -3.255  1.00 89.02 116 B 1 
ATOM 1822 C CG2 . ILE B 2 116 ? -1.239  7.014   -5.060  1.00 88.30 116 B 1 
ATOM 1823 C CD1 . ILE B 2 116 ? -0.084  4.659   -3.311  1.00 80.97 116 B 1 
ATOM 1824 N N   . PHE B 2 117 ? -2.735  9.635   -3.064  1.00 97.07 117 B 1 
ATOM 1825 C CA  . PHE B 2 117 ? -3.742  10.591  -3.516  1.00 97.36 117 B 1 
ATOM 1826 C C   . PHE B 2 117 ? -3.306  12.041  -3.303  1.00 97.21 117 B 1 
ATOM 1827 O O   . PHE B 2 117 ? -3.561  12.886  -4.164  1.00 96.42 117 B 1 
ATOM 1828 C CB  . PHE B 2 117 ? -5.084  10.303  -2.823  1.00 97.29 117 B 1 
ATOM 1829 C CG  . PHE B 2 117 ? -5.708  8.958   -3.100  1.00 97.10 117 B 1 
ATOM 1830 C CD1 . PHE B 2 117 ? -5.410  8.208   -4.257  1.00 94.85 117 B 1 
ATOM 1831 C CD2 . PHE B 2 117 ? -6.632  8.432   -2.175  1.00 94.69 117 B 1 
ATOM 1832 C CE1 . PHE B 2 117 ? -6.014  6.956   -4.478  1.00 94.06 117 B 1 
ATOM 1833 C CE2 . PHE B 2 117 ? -7.238  7.190   -2.391  1.00 94.02 117 B 1 
ATOM 1834 C CZ  . PHE B 2 117 ? -6.926  6.440   -3.545  1.00 94.75 117 B 1 
ATOM 1835 N N   . PHE B 2 118 ? -2.591  12.360  -2.219  1.00 97.24 118 B 1 
ATOM 1836 C CA  . PHE B 2 118 ? -2.029  13.696  -2.028  1.00 97.12 118 B 1 
ATOM 1837 C C   . PHE B 2 118 ? -0.883  14.009  -2.997  1.00 96.58 118 B 1 
ATOM 1838 O O   . PHE B 2 118 ? -0.782  15.151  -3.453  1.00 95.46 118 B 1 
ATOM 1839 C CB  . PHE B 2 118 ? -1.624  13.914  -0.562  1.00 97.07 118 B 1 
ATOM 1840 C CG  . PHE B 2 118 ? -2.809  14.148  0.352   1.00 97.23 118 B 1 
ATOM 1841 C CD1 . PHE B 2 118 ? -3.662  15.241  0.134   1.00 96.31 118 B 1 
ATOM 1842 C CD2 . PHE B 2 118 ? -3.097  13.247  1.388   1.00 96.06 118 B 1 
ATOM 1843 C CE1 . PHE B 2 118 ? -4.811  15.413  0.920   1.00 95.75 118 B 1 
ATOM 1844 C CE2 . PHE B 2 118 ? -4.248  13.417  2.181   1.00 95.61 118 B 1 
ATOM 1845 C CZ  . PHE B 2 118 ? -5.108  14.496  1.936   1.00 96.14 118 B 1 
ATOM 1846 N N   . ILE B 2 119 ? -0.084  13.015  -3.404  1.00 96.65 119 B 1 
ATOM 1847 C CA  . ILE B 2 119 ? 0.898   13.181  -4.487  1.00 96.04 119 B 1 
ATOM 1848 C C   . ILE B 2 119 ? 0.200   13.505  -5.815  1.00 95.72 119 B 1 
ATOM 1849 O O   . ILE B 2 119 ? 0.636   14.399  -6.547  1.00 94.60 119 B 1 
ATOM 1850 C CB  . ILE B 2 119 ? 1.790   11.928  -4.597  1.00 95.40 119 B 1 
ATOM 1851 C CG1 . ILE B 2 119 ? 2.745   11.860  -3.379  1.00 92.76 119 B 1 
ATOM 1852 C CG2 . ILE B 2 119 ? 2.613   11.925  -5.902  1.00 93.07 119 B 1 
ATOM 1853 C CD1 . ILE B 2 119 ? 3.443   10.505  -3.216  1.00 88.56 119 B 1 
ATOM 1854 N N   . ILE B 2 120 ? -0.921  12.826  -6.119  1.00 96.67 120 B 1 
ATOM 1855 C CA  . ILE B 2 120 ? -1.756  13.124  -7.289  1.00 96.48 120 B 1 
ATOM 1856 C C   . ILE B 2 120 ? -2.305  14.547  -7.205  1.00 96.03 120 B 1 
ATOM 1857 O O   . ILE B 2 120 ? -2.164  15.316  -8.157  1.00 95.09 120 B 1 
ATOM 1858 C CB  . ILE B 2 120 ? -2.879  12.066  -7.437  1.00 96.32 120 B 1 
ATOM 1859 C CG1 . ILE B 2 120 ? -2.272  10.707  -7.849  1.00 93.76 120 B 1 
ATOM 1860 C CG2 . ILE B 2 120 ? -3.936  12.509  -8.458  1.00 94.09 120 B 1 
ATOM 1861 C CD1 . ILE B 2 120 ? -3.260  9.535   -7.746  1.00 91.28 120 B 1 
ATOM 1862 N N   . LEU B 2 121 ? -2.878  14.958  -6.063  1.00 96.20 121 B 1 
ATOM 1863 C CA  . LEU B 2 121 ? -3.393  16.316  -5.860  1.00 95.99 121 B 1 
ATOM 1864 C C   . LEU B 2 121 ? -2.310  17.383  -5.998  1.00 95.06 121 B 1 
ATOM 1865 O O   . LEU B 2 121 ? -2.550  18.401  -6.655  1.00 93.55 121 B 1 
ATOM 1866 C CB  . LEU B 2 121 ? -4.067  16.430  -4.482  1.00 95.85 121 B 1 
ATOM 1867 C CG  . LEU B 2 121 ? -5.451  15.771  -4.374  1.00 94.15 121 B 1 
ATOM 1868 C CD1 . LEU B 2 121 ? -5.958  15.985  -2.948  1.00 91.32 121 B 1 
ATOM 1869 C CD2 . LEU B 2 121 ? -6.483  16.392  -5.325  1.00 91.00 121 B 1 
ATOM 1870 N N   . LEU B 2 122 ? -1.104  17.157  -5.469  1.00 94.79 122 B 1 
ATOM 1871 C CA  . LEU B 2 122 ? 0.030   18.061  -5.657  1.00 93.63 122 B 1 
ATOM 1872 C C   . LEU B 2 122 ? 0.446   18.181  -7.122  1.00 93.21 122 B 1 
ATOM 1873 O O   . LEU B 2 122 ? 0.815   19.260  -7.583  1.00 91.69 122 B 1 
ATOM 1874 C CB  . LEU B 2 122 ? 1.225   17.562  -4.827  1.00 92.93 122 B 1 
ATOM 1875 C CG  . LEU B 2 122 ? 1.116   17.898  -3.326  1.00 90.63 122 B 1 
ATOM 1876 C CD1 . LEU B 2 122 ? 2.176   17.126  -2.543  1.00 88.44 122 B 1 
ATOM 1877 C CD2 . LEU B 2 122 ? 1.342   19.392  -3.073  1.00 88.01 122 B 1 
ATOM 1878 N N   . THR B 2 123 ? 0.356   17.090  -7.872  1.00 94.36 123 B 1 
ATOM 1879 C CA  . THR B 2 123 ? 0.655   17.082  -9.312  1.00 94.04 123 B 1 
ATOM 1880 C C   . THR B 2 123 ? -0.386  17.890  -10.094 1.00 93.75 123 B 1 
ATOM 1881 O O   . THR B 2 123 ? -0.018  18.727  -10.921 1.00 92.19 123 B 1 
ATOM 1882 C CB  . THR B 2 123 ? 0.743   15.645  -9.827  1.00 93.72 123 B 1 
ATOM 1883 O OG1 . THR B 2 123 ? 1.741   14.943  -9.105  1.00 84.77 123 B 1 
ATOM 1884 C CG2 . THR B 2 123 ? 1.134   15.579  -11.302 1.00 85.09 123 B 1 
ATOM 1885 N N   . ILE B 2 124 ? -1.675  17.716  -9.781  1.00 94.54 124 B 1 
ATOM 1886 C CA  . ILE B 2 124 ? -2.773  18.491  -10.377 1.00 94.35 124 B 1 
ATOM 1887 C C   . ILE B 2 124 ? -2.677  19.969  -9.974  1.00 93.74 124 B 1 
ATOM 1888 O O   . ILE B 2 124 ? -2.846  20.841  -10.817 1.00 92.16 124 B 1 
ATOM 1889 C CB  . ILE B 2 124 ? -4.139  17.876  -9.982  1.00 94.46 124 B 1 
ATOM 1890 C CG1 . ILE B 2 124 ? -4.286  16.454  -10.579 1.00 92.38 124 B 1 
ATOM 1891 C CG2 . ILE B 2 124 ? -5.302  18.763  -10.462 1.00 92.39 124 B 1 
ATOM 1892 C CD1 . ILE B 2 124 ? -5.473  15.659  -10.013 1.00 88.96 124 B 1 
ATOM 1893 N N   . ASP B 2 125 ? -2.353  20.274  -8.715  1.00 93.02 125 B 1 
ATOM 1894 C CA  . ASP B 2 125 ? -2.170  21.641  -8.226  1.00 91.80 125 B 1 
ATOM 1895 C C   . ASP B 2 125 ? -1.061  22.383  -8.999  1.00 91.34 125 B 1 
ATOM 1896 O O   . ASP B 2 125 ? -1.263  23.515  -9.454  1.00 89.52 125 B 1 
ATOM 1897 C CB  . ASP B 2 125 ? -1.858  21.618  -6.721  1.00 90.71 125 B 1 
ATOM 1898 C CG  . ASP B 2 125 ? -1.689  23.040  -6.167  1.00 88.44 125 B 1 
ATOM 1899 O OD1 . ASP B 2 125 ? -2.628  23.838  -6.291  1.00 84.23 125 B 1 
ATOM 1900 O OD2 . ASP B 2 125 ? -0.600  23.398  -5.659  1.00 83.92 125 B 1 
ATOM 1901 N N   . ARG B 2 126 ? 0.062   21.717  -9.248  1.00 91.15 126 B 1 
ATOM 1902 C CA  . ARG B 2 126 ? 1.154   22.244  -10.074 1.00 90.16 126 B 1 
ATOM 1903 C C   . ARG B 2 126 ? 0.730   22.436  -11.526 1.00 90.23 126 B 1 
ATOM 1904 O O   . ARG B 2 126 ? 1.056   23.461  -12.124 1.00 87.77 126 B 1 
ATOM 1905 C CB  . ARG B 2 126 ? 2.365   21.310  -10.018 1.00 88.15 126 B 1 
ATOM 1906 C CG  . ARG B 2 126 ? 3.087   21.440  -8.682  1.00 79.98 126 B 1 
ATOM 1907 C CD  . ARG B 2 126 ? 4.203   20.401  -8.618  1.00 76.21 126 B 1 
ATOM 1908 N NE  . ARG B 2 126 ? 4.957   20.529  -7.369  1.00 71.01 126 B 1 
ATOM 1909 C CZ  . ARG B 2 126 ? 5.911   19.712  -6.943  1.00 65.68 126 B 1 
ATOM 1910 N NH1 . ARG B 2 126 ? 6.248   18.657  -7.631  1.00 61.02 126 B 1 
ATOM 1911 N NH2 . ARG B 2 126 ? 6.525   19.954  -5.831  1.00 59.58 126 B 1 
ATOM 1912 N N   . TYR B 2 127 ? -0.010  21.481  -12.074 1.00 90.92 127 B 1 
ATOM 1913 C CA  . TYR B 2 127 ? -0.542  21.594  -13.433 1.00 91.95 127 B 1 
ATOM 1914 C C   . TYR B 2 127 ? -1.442  22.826  -13.575 1.00 91.72 127 B 1 
ATOM 1915 O O   . TYR B 2 127 ? -1.221  23.644  -14.470 1.00 90.68 127 B 1 
ATOM 1916 C CB  . TYR B 2 127 ? -1.275  20.301  -13.808 1.00 92.69 127 B 1 
ATOM 1917 C CG  . TYR B 2 127 ? -1.985  20.390  -15.133 1.00 93.25 127 B 1 
ATOM 1918 C CD1 . TYR B 2 127 ? -3.354  20.721  -15.206 1.00 91.16 127 B 1 
ATOM 1919 C CD2 . TYR B 2 127 ? -1.271  20.181  -16.338 1.00 91.67 127 B 1 
ATOM 1920 C CE1 . TYR B 2 127 ? -4.000  20.839  -16.445 1.00 91.28 127 B 1 
ATOM 1921 C CE2 . TYR B 2 127 ? -1.903  20.292  -17.578 1.00 91.47 127 B 1 
ATOM 1922 C CZ  . TYR B 2 127 ? -3.268  20.628  -17.623 1.00 92.38 127 B 1 
ATOM 1923 O OH  . TYR B 2 127 ? -3.895  20.756  -18.845 1.00 91.23 127 B 1 
ATOM 1924 N N   . LEU B 2 128 ? -2.385  23.024  -12.650 1.00 91.33 128 B 1 
ATOM 1925 C CA  . LEU B 2 128 ? -3.266  24.192  -12.656 1.00 91.18 128 B 1 
ATOM 1926 C C   . LEU B 2 128 ? -2.472  25.498  -12.506 1.00 90.48 128 B 1 
ATOM 1927 O O   . LEU B 2 128 ? -2.700  26.443  -13.255 1.00 88.74 128 B 1 
ATOM 1928 C CB  . LEU B 2 128 ? -4.313  24.055  -11.541 1.00 91.06 128 B 1 
ATOM 1929 C CG  . LEU B 2 128 ? -5.361  22.951  -11.771 1.00 86.39 128 B 1 
ATOM 1930 C CD1 . LEU B 2 128 ? -6.268  22.847  -10.538 1.00 81.76 128 B 1 
ATOM 1931 C CD2 . LEU B 2 128 ? -6.251  23.231  -12.981 1.00 81.43 128 B 1 
ATOM 1932 N N   . ALA B 2 129 ? -1.503  25.537  -11.590 1.00 89.68 129 B 1 
ATOM 1933 C CA  . ALA B 2 129 ? -0.693  26.728  -11.346 1.00 87.77 129 B 1 
ATOM 1934 C C   . ALA B 2 129 ? 0.138   27.166  -12.565 1.00 87.28 129 B 1 
ATOM 1935 O O   . ALA B 2 129 ? 0.337   28.360  -12.770 1.00 84.12 129 B 1 
ATOM 1936 C CB  . ALA B 2 129 ? 0.229   26.449  -10.154 1.00 85.51 129 B 1 
ATOM 1937 N N   . VAL B 2 130 ? 0.625   26.209  -13.362 1.00 88.26 130 B 1 
ATOM 1938 C CA  . VAL B 2 130 ? 1.516   26.499  -14.490 1.00 87.48 130 B 1 
ATOM 1939 C C   . VAL B 2 130 ? 0.756   26.654  -15.802 1.00 88.02 130 B 1 
ATOM 1940 O O   . VAL B 2 130 ? 1.026   27.585  -16.567 1.00 85.97 130 B 1 
ATOM 1941 C CB  . VAL B 2 130 ? 2.612   25.419  -14.598 1.00 85.53 130 B 1 
ATOM 1942 C CG1 . VAL B 2 130 ? 3.512   25.631  -15.815 1.00 80.70 130 B 1 
ATOM 1943 C CG2 . VAL B 2 130 ? 3.520   25.439  -13.359 1.00 81.75 130 B 1 
ATOM 1944 N N   . VAL B 2 131 ? -0.190  25.751  -16.094 1.00 89.38 131 B 1 
ATOM 1945 C CA  . VAL B 2 131 ? -0.883  25.699  -17.391 1.00 90.39 131 B 1 
ATOM 1946 C C   . VAL B 2 131 ? -2.094  26.628  -17.416 1.00 90.21 131 B 1 
ATOM 1947 O O   . VAL B 2 131 ? -2.327  27.297  -18.419 1.00 86.91 131 B 1 
ATOM 1948 C CB  . VAL B 2 131 ? -1.277  24.256  -17.762 1.00 89.77 131 B 1 
ATOM 1949 C CG1 . VAL B 2 131 ? -1.953  24.180  -19.132 1.00 83.55 131 B 1 
ATOM 1950 C CG2 . VAL B 2 131 ? -0.037  23.353  -17.809 1.00 84.79 131 B 1 
ATOM 1951 N N   . HIS B 2 132 ? -2.834  26.702  -16.310 1.00 90.50 132 B 1 
ATOM 1952 C CA  . HIS B 2 132 ? -4.046  27.499  -16.180 1.00 90.67 132 B 1 
ATOM 1953 C C   . HIS B 2 132 ? -3.899  28.596  -15.120 1.00 90.40 132 B 1 
ATOM 1954 O O   . HIS B 2 132 ? -4.761  28.754  -14.256 1.00 85.87 132 B 1 
ATOM 1955 C CB  . HIS B 2 132 ? -5.255  26.579  -15.935 1.00 89.61 132 B 1 
ATOM 1956 C CG  . HIS B 2 132 ? -5.508  25.617  -17.062 1.00 88.59 132 B 1 
ATOM 1957 N ND1 . HIS B 2 132 ? -6.023  25.947  -18.301 1.00 75.98 132 B 1 
ATOM 1958 C CD2 . HIS B 2 132 ? -5.260  24.273  -17.075 1.00 77.05 132 B 1 
ATOM 1959 C CE1 . HIS B 2 132 ? -6.091  24.816  -19.026 1.00 79.78 132 B 1 
ATOM 1960 N NE2 . HIS B 2 132 ? -5.639  23.784  -18.318 1.00 80.93 132 B 1 
ATOM 1961 N N   . ALA B 2 133 ? -2.821  29.390  -15.183 1.00 86.54 133 B 1 
ATOM 1962 C CA  . ALA B 2 133 ? -2.460  30.364  -14.152 1.00 84.66 133 B 1 
ATOM 1963 C C   . ALA B 2 133 ? -3.604  31.326  -13.762 1.00 84.95 133 B 1 
ATOM 1964 O O   . ALA B 2 133 ? -3.869  31.529  -12.583 1.00 80.87 133 B 1 
ATOM 1965 C CB  . ALA B 2 133 ? -1.232  31.139  -14.646 1.00 81.12 133 B 1 
ATOM 1966 N N   . VAL B 2 134 ? -4.355  31.856  -14.741 1.00 85.63 134 B 1 
ATOM 1967 C CA  . VAL B 2 134 ? -5.480  32.777  -14.479 1.00 86.63 134 B 1 
ATOM 1968 C C   . VAL B 2 134 ? -6.630  32.071  -13.755 1.00 86.87 134 B 1 
ATOM 1969 O O   . VAL B 2 134 ? -7.214  32.621  -12.810 1.00 83.87 134 B 1 
ATOM 1970 C CB  . VAL B 2 134 ? -5.997  33.404  -15.790 1.00 84.71 134 B 1 
ATOM 1971 C CG1 . VAL B 2 134 ? -7.142  34.393  -15.538 1.00 76.45 134 B 1 
ATOM 1972 C CG2 . VAL B 2 134 ? -4.874  34.162  -16.517 1.00 77.46 134 B 1 
ATOM 1973 N N   . PHE B 2 135 ? -6.965  30.847  -14.152 1.00 88.73 135 B 1 
ATOM 1974 C CA  . PHE B 2 135 ? -7.974  30.031  -13.472 1.00 89.28 135 B 1 
ATOM 1975 C C   . PHE B 2 135 ? -7.487  29.619  -12.072 1.00 88.99 135 B 1 
ATOM 1976 O O   . PHE B 2 135 ? -8.247  29.692  -11.108 1.00 85.67 135 B 1 
ATOM 1977 C CB  . PHE B 2 135 ? -8.310  28.809  -14.331 1.00 87.64 135 B 1 
ATOM 1978 C CG  . PHE B 2 135 ? -9.296  27.867  -13.676 1.00 86.10 135 B 1 
ATOM 1979 C CD1 . PHE B 2 135 ? -8.850  26.675  -13.080 1.00 79.33 135 B 1 
ATOM 1980 C CD2 . PHE B 2 135 ? -10.662 28.198  -13.631 1.00 79.42 135 B 1 
ATOM 1981 C CE1 . PHE B 2 135 ? -9.768  25.812  -12.460 1.00 78.33 135 B 1 
ATOM 1982 C CE2 . PHE B 2 135 ? -11.579 27.339  -13.017 1.00 76.85 135 B 1 
ATOM 1983 C CZ  . PHE B 2 135 ? -11.130 26.143  -12.429 1.00 78.57 135 B 1 
ATOM 1984 N N   . ALA B 2 136 ? -6.217  29.278  -11.962 1.00 86.06 136 B 1 
ATOM 1985 C CA  . ALA B 2 136 ? -5.600  28.880  -10.705 1.00 83.48 136 B 1 
ATOM 1986 C C   . ALA B 2 136 ? -5.675  29.969  -9.632  1.00 83.68 136 B 1 
ATOM 1987 O O   . ALA B 2 136 ? -5.946  29.647  -8.485  1.00 81.39 136 B 1 
ATOM 1988 C CB  . ALA B 2 136 ? -4.154  28.468  -10.982 1.00 80.72 136 B 1 
ATOM 1989 N N   . LEU B 2 137 ? -5.557  31.256  -9.989  1.00 84.64 137 B 1 
ATOM 1990 C CA  . LEU B 2 137 ? -5.713  32.372  -9.045  1.00 84.38 137 B 1 
ATOM 1991 C C   . LEU B 2 137 ? -7.083  32.384  -8.349  1.00 85.35 137 B 1 
ATOM 1992 O O   . LEU B 2 137 ? -7.169  32.744  -7.179  1.00 82.92 137 B 1 
ATOM 1993 C CB  . LEU B 2 137 ? -5.505  33.705  -9.792  1.00 82.22 137 B 1 
ATOM 1994 C CG  . LEU B 2 137 ? -4.043  34.003  -10.152 1.00 74.00 137 B 1 
ATOM 1995 C CD1 . LEU B 2 137 ? -3.977  35.180  -11.124 1.00 67.26 137 B 1 
ATOM 1996 C CD2 . LEU B 2 137 ? -3.216  34.358  -8.918  1.00 68.28 137 B 1 
ATOM 1997 N N   . LYS B 2 138 ? -8.152  31.950  -9.043  1.00 87.13 138 B 1 
ATOM 1998 C CA  . LYS B 2 138 ? -9.505  31.863  -8.477  1.00 87.55 138 B 1 
ATOM 1999 C C   . LYS B 2 138 ? -9.778  30.505  -7.809  1.00 87.50 138 B 1 
ATOM 2000 O O   . LYS B 2 138 ? -10.469 30.460  -6.805  1.00 84.11 138 B 1 
ATOM 2001 C CB  . LYS B 2 138 ? -10.554 32.159  -9.562  1.00 86.29 138 B 1 
ATOM 2002 C CG  . LYS B 2 138 ? -10.483 33.607  -10.072 1.00 76.42 138 B 1 
ATOM 2003 C CD  . LYS B 2 138 ? -11.626 33.884  -11.063 1.00 70.72 138 B 1 
ATOM 2004 C CE  . LYS B 2 138 ? -11.580 35.335  -11.548 1.00 60.89 138 B 1 
ATOM 2005 N NZ  . LYS B 2 138 ? -12.710 35.661  -12.463 1.00 52.64 138 B 1 
ATOM 2006 N N   . ALA B 2 139 ? -9.255  29.423  -8.375  1.00 87.04 139 B 1 
ATOM 2007 C CA  . ALA B 2 139 ? -9.550  28.059  -7.939  1.00 86.74 139 B 1 
ATOM 2008 C C   . ALA B 2 139 ? -8.669  27.578  -6.771  1.00 87.61 139 B 1 
ATOM 2009 O O   . ALA B 2 139 ? -9.124  26.801  -5.936  1.00 84.05 139 B 1 
ATOM 2010 C CB  . ALA B 2 139 ? -9.424  27.132  -9.150  1.00 83.40 139 B 1 
ATOM 2011 N N   . ARG B 2 140 ? -7.417  28.039  -6.689  1.00 84.51 140 B 1 
ATOM 2012 C CA  . ARG B 2 140 ? -6.437  27.569  -5.694  1.00 84.44 140 B 1 
ATOM 2013 C C   . ARG B 2 140 ? -6.594  28.277  -4.348  1.00 84.59 140 B 1 
ATOM 2014 O O   . ARG B 2 140 ? -5.676  28.920  -3.836  1.00 82.39 140 B 1 
ATOM 2015 C CB  . ARG B 2 140 ? -5.000  27.658  -6.238  1.00 82.54 140 B 1 
ATOM 2016 C CG  . ARG B 2 140 ? -4.766  26.714  -7.428  1.00 77.85 140 B 1 
ATOM 2017 C CD  . ARG B 2 140 ? -3.364  26.899  -8.011  1.00 77.50 140 B 1 
ATOM 2018 N NE  . ARG B 2 140 ? -2.321  26.405  -7.110  1.00 75.47 140 B 1 
ATOM 2019 C CZ  . ARG B 2 140 ? -1.162  26.979  -6.819  1.00 73.67 140 B 1 
ATOM 2020 N NH1 . ARG B 2 140 ? -0.798  28.121  -7.331  1.00 67.64 140 B 1 
ATOM 2021 N NH2 . ARG B 2 140 ? -0.352  26.388  -6.001  1.00 68.03 140 B 1 
ATOM 2022 N N   . THR B 2 141 ? -7.787  28.168  -3.766  1.00 88.92 141 B 1 
ATOM 2023 C CA  . THR B 2 141 ? -8.096  28.724  -2.447  1.00 89.44 141 B 1 
ATOM 2024 C C   . THR B 2 141 ? -7.819  27.713  -1.340  1.00 90.22 141 B 1 
ATOM 2025 O O   . THR B 2 141 ? -7.898  26.502  -1.543  1.00 88.06 141 B 1 
ATOM 2026 C CB  . THR B 2 141 ? -9.540  29.228  -2.364  1.00 86.81 141 B 1 
ATOM 2027 O OG1 . THR B 2 141 ? -10.449 28.167  -2.476  1.00 76.88 141 B 1 
ATOM 2028 C CG2 . THR B 2 141 ? -9.858  30.248  -3.451  1.00 75.52 141 B 1 
ATOM 2029 N N   . VAL B 2 142 ? -7.524  28.199  -0.127  1.00 90.91 142 B 1 
ATOM 2030 C CA  . VAL B 2 142 ? -7.327  27.339  1.057   1.00 91.34 142 B 1 
ATOM 2031 C C   . VAL B 2 142 ? -8.585  26.515  1.347   1.00 92.40 142 B 1 
ATOM 2032 O O   . VAL B 2 142 ? -8.481  25.324  1.607   1.00 91.61 142 B 1 
ATOM 2033 C CB  . VAL B 2 142 ? -6.935  28.184  2.289   1.00 89.41 142 B 1 
ATOM 2034 C CG1 . VAL B 2 142 ? -6.806  27.343  3.555   1.00 80.89 142 B 1 
ATOM 2035 C CG2 . VAL B 2 142 ? -5.591  28.882  2.051   1.00 81.25 142 B 1 
ATOM 2036 N N   . THR B 2 143 ? -9.773  27.114  1.218   1.00 92.30 143 B 1 
ATOM 2037 C CA  . THR B 2 143 ? -11.057 26.419  1.414   1.00 93.00 143 B 1 
ATOM 2038 C C   . THR B 2 143 ? -11.221 25.253  0.448   1.00 93.45 143 B 1 
ATOM 2039 O O   . THR B 2 143 ? -11.571 24.152  0.870   1.00 92.52 143 B 1 
ATOM 2040 C CB  . THR B 2 143 ? -12.233 27.391  1.242   1.00 92.14 143 B 1 
ATOM 2041 O OG1 . THR B 2 143 ? -11.986 28.571  1.970   1.00 80.17 143 B 1 
ATOM 2042 C CG2 . THR B 2 143 ? -13.547 26.797  1.737   1.00 76.53 143 B 1 
ATOM 2043 N N   . PHE B 2 144 ? -10.915 25.454  -0.839  1.00 93.70 144 B 1 
ATOM 2044 C CA  . PHE B 2 144 ? -10.961 24.380  -1.825  1.00 93.69 144 B 1 
ATOM 2045 C C   . PHE B 2 144 ? -9.942  23.275  -1.519  1.00 94.21 144 B 1 
ATOM 2046 O O   . PHE B 2 144 ? -10.253 22.097  -1.620  1.00 93.27 144 B 1 
ATOM 2047 C CB  . PHE B 2 144 ? -10.757 24.963  -3.226  1.00 92.20 144 B 1 
ATOM 2048 C CG  . PHE B 2 144 ? -11.016 23.962  -4.330  1.00 85.34 144 B 1 
ATOM 2049 C CD1 . PHE B 2 144 ? -9.949  23.311  -4.971  1.00 77.77 144 B 1 
ATOM 2050 C CD2 . PHE B 2 144 ? -12.343 23.662  -4.703  1.00 75.60 144 B 1 
ATOM 2051 C CE1 . PHE B 2 144 ? -10.195 22.369  -5.981  1.00 72.24 144 B 1 
ATOM 2052 C CE2 . PHE B 2 144 ? -12.584 22.719  -5.723  1.00 70.44 144 B 1 
ATOM 2053 C CZ  . PHE B 2 144 ? -11.515 22.076  -6.357  1.00 70.07 144 B 1 
ATOM 2054 N N   . GLY B 2 145 ? -8.749  23.651  -1.059  1.00 93.49 145 B 1 
ATOM 2055 C CA  . GLY B 2 145 ? -7.732  22.713  -0.590  1.00 93.81 145 B 1 
ATOM 2056 C C   . GLY B 2 145 ? -8.185  21.875  0.611   1.00 95.15 145 B 1 
ATOM 2057 O O   . GLY B 2 145 ? -7.960  20.669  0.631   1.00 94.31 145 B 1 
ATOM 2058 N N   . VAL B 2 146 ? -8.882  22.478  1.580   1.00 95.20 146 B 1 
ATOM 2059 C CA  . VAL B 2 146 ? -9.430  21.753  2.736   1.00 95.72 146 B 1 
ATOM 2060 C C   . VAL B 2 146 ? -10.532 20.788  2.303   1.00 96.45 146 B 1 
ATOM 2061 O O   . VAL B 2 146 ? -10.485 19.614  2.673   1.00 95.97 146 B 1 
ATOM 2062 C CB  . VAL B 2 146 ? -9.932  22.728  3.820   1.00 94.98 146 B 1 
ATOM 2063 C CG1 . VAL B 2 146 ? -10.653 22.007  4.964   1.00 90.21 146 B 1 
ATOM 2064 C CG2 . VAL B 2 146 ? -8.754  23.492  4.442   1.00 89.91 146 B 1 
ATOM 2065 N N   . VAL B 2 147 ? -11.496 21.232  1.484   1.00 96.07 147 B 1 
ATOM 2066 C CA  . VAL B 2 147 ? -12.600 20.379  1.008   1.00 96.49 147 B 1 
ATOM 2067 C C   . VAL B 2 147 ? -12.076 19.178  0.223   1.00 96.83 147 B 1 
ATOM 2068 O O   . VAL B 2 147 ? -12.448 18.039  0.507   1.00 96.46 147 B 1 
ATOM 2069 C CB  . VAL B 2 147 ? -13.606 21.200  0.173   1.00 95.94 147 B 1 
ATOM 2070 C CG1 . VAL B 2 147 ? -14.663 20.321  -0.498  1.00 90.78 147 B 1 
ATOM 2071 C CG2 . VAL B 2 147 ? -14.352 22.205  1.061   1.00 90.28 147 B 1 
ATOM 2072 N N   . THR B 2 148 ? -11.169 19.403  -0.730  1.00 96.62 148 B 1 
ATOM 2073 C CA  . THR B 2 148 ? -10.561 18.317  -1.500  1.00 96.68 148 B 1 
ATOM 2074 C C   . THR B 2 148 ? -9.731  17.372  -0.637  1.00 97.09 148 B 1 
ATOM 2075 O O   . THR B 2 148 ? -9.765  16.162  -0.864  1.00 96.26 148 B 1 
ATOM 2076 C CB  . THR B 2 148 ? -9.692  18.843  -2.652  1.00 95.27 148 B 1 
ATOM 2077 O OG1 . THR B 2 148 ? -8.801  19.833  -2.197  1.00 83.95 148 B 1 
ATOM 2078 C CG2 . THR B 2 148 ? -10.530 19.463  -3.762  1.00 84.01 148 B 1 
ATOM 2079 N N   . SER B 2 149 ? -9.070  17.875  0.403   1.00 96.60 149 B 1 
ATOM 2080 C CA  . SER B 2 149 ? -8.340  17.037  1.355   1.00 96.93 149 B 1 
ATOM 2081 C C   . SER B 2 149 ? -9.277  16.135  2.157   1.00 97.48 149 B 1 
ATOM 2082 O O   . SER B 2 149 ? -9.020  14.940  2.269   1.00 96.72 149 B 1 
ATOM 2083 C CB  . SER B 2 149 ? -7.506  17.883  2.319   1.00 95.91 149 B 1 
ATOM 2084 O OG  . SER B 2 149 ? -6.562  18.665  1.604   1.00 86.55 149 B 1 
ATOM 2085 N N   . VAL B 2 150 ? -10.410 16.665  2.654   1.00 97.85 150 B 1 
ATOM 2086 C CA  . VAL B 2 150 ? -11.412 15.869  3.374   1.00 97.97 150 B 1 
ATOM 2087 C C   . VAL B 2 150 ? -11.972 14.761  2.480   1.00 98.00 150 B 1 
ATOM 2088 O O   . VAL B 2 150 ? -12.004 13.602  2.895   1.00 97.53 150 B 1 
ATOM 2089 C CB  . VAL B 2 150 ? -12.541 16.757  3.929   1.00 97.45 150 B 1 
ATOM 2090 C CG1 . VAL B 2 150 ? -13.696 15.938  4.518   1.00 93.65 150 B 1 
ATOM 2091 C CG2 . VAL B 2 150 ? -12.018 17.664  5.050   1.00 93.76 150 B 1 
ATOM 2092 N N   . ILE B 2 151 ? -12.346 15.086  1.236   1.00 97.93 151 B 1 
ATOM 2093 C CA  . ILE B 2 151 ? -12.820 14.082  0.267   1.00 97.89 151 B 1 
ATOM 2094 C C   . ILE B 2 151 ? -11.748 13.013  0.036   1.00 97.87 151 B 1 
ATOM 2095 O O   . ILE B 2 151 ? -12.057 11.820  0.045   1.00 97.22 151 B 1 
ATOM 2096 C CB  . ILE B 2 151 ? -13.252 14.764  -1.050  1.00 97.40 151 B 1 
ATOM 2097 C CG1 . ILE B 2 151 ? -14.487 15.664  -0.813  1.00 94.42 151 B 1 
ATOM 2098 C CG2 . ILE B 2 151 ? -13.562 13.719  -2.141  1.00 94.10 151 B 1 
ATOM 2099 C CD1 . ILE B 2 151 ? -14.790 16.628  -1.976  1.00 87.22 151 B 1 
ATOM 2100 N N   . THR B 2 152 ? -10.494 13.403  -0.106  1.00 97.95 152 B 1 
ATOM 2101 C CA  . THR B 2 152 ? -9.376  12.480  -0.320  1.00 97.79 152 B 1 
ATOM 2102 C C   . THR B 2 152 ? -9.185  11.523  0.854   1.00 97.81 152 B 1 
ATOM 2103 O O   . THR B 2 152 ? -9.016  10.329  0.627   1.00 96.96 152 B 1 
ATOM 2104 C CB  . THR B 2 152 ? -8.082  13.251  -0.580  1.00 96.69 152 B 1 
ATOM 2105 O OG1 . THR B 2 152 ? -8.264  14.050  -1.728  1.00 90.31 152 B 1 
ATOM 2106 C CG2 . THR B 2 152 ? -6.892  12.343  -0.859  1.00 90.75 152 B 1 
ATOM 2107 N N   . TRP B 2 153 ? -9.281  12.016  2.094   1.00 97.84 153 B 1 
ATOM 2108 C CA  . TRP B 2 153 ? -9.231  11.169  3.291   1.00 97.92 153 B 1 
ATOM 2109 C C   . TRP B 2 153 ? -10.386 10.164  3.328   1.00 97.96 153 B 1 
ATOM 2110 O O   . TRP B 2 153 ? -10.160 8.988   3.583   1.00 97.04 153 B 1 
ATOM 2111 C CB  . TRP B 2 153 ? -9.228  12.035  4.549   1.00 97.55 153 B 1 
ATOM 2112 C CG  . TRP B 2 153 ? -7.889  12.627  4.880   1.00 97.25 153 B 1 
ATOM 2113 C CD1 . TRP B 2 153 ? -7.564  13.930  4.838   1.00 95.42 153 B 1 
ATOM 2114 C CD2 . TRP B 2 153 ? -6.681  11.924  5.296   1.00 96.73 153 B 1 
ATOM 2115 N NE1 . TRP B 2 153 ? -6.234  14.099  5.222   1.00 94.86 153 B 1 
ATOM 2116 C CE2 . TRP B 2 153 ? -5.659  12.885  5.504   1.00 96.21 153 B 1 
ATOM 2117 C CE3 . TRP B 2 153 ? -6.366  10.561  5.525   1.00 95.60 153 B 1 
ATOM 2118 C CZ2 . TRP B 2 153 ? -4.358  12.510  5.923   1.00 95.06 153 B 1 
ATOM 2119 C CZ3 . TRP B 2 153 ? -5.065  10.193  5.944   1.00 94.31 153 B 1 
ATOM 2120 C CH2 . TRP B 2 153 ? -4.087  11.160  6.135   1.00 94.13 153 B 1 
ATOM 2121 N N   . VAL B 2 154 ? -11.610 10.591  3.004   1.00 98.30 154 B 1 
ATOM 2122 C CA  . VAL B 2 154 ? -12.772 9.699   2.935   1.00 98.23 154 B 1 
ATOM 2123 C C   . VAL B 2 154 ? -12.557 8.603   1.887   1.00 98.06 154 B 1 
ATOM 2124 O O   . VAL B 2 154 ? -12.735 7.425   2.187   1.00 97.31 154 B 1 
ATOM 2125 C CB  . VAL B 2 154 ? -14.064 10.504  2.672   1.00 97.89 154 B 1 
ATOM 2126 C CG1 . VAL B 2 154 ? -15.271 9.603   2.430   1.00 94.82 154 B 1 
ATOM 2127 C CG2 . VAL B 2 154 ? -14.399 11.396  3.877   1.00 94.85 154 B 1 
ATOM 2128 N N   . VAL B 2 155 ? -12.092 8.954   0.690   1.00 98.01 155 B 1 
ATOM 2129 C CA  . VAL B 2 155 ? -11.789 7.984   -0.376  1.00 97.66 155 B 1 
ATOM 2130 C C   . VAL B 2 155 ? -10.684 7.011   0.046   1.00 97.48 155 B 1 
ATOM 2131 O O   . VAL B 2 155 ? -10.806 5.811   -0.194  1.00 96.43 155 B 1 
ATOM 2132 C CB  . VAL B 2 155 ? -11.430 8.702   -1.690  1.00 97.01 155 B 1 
ATOM 2133 C CG1 . VAL B 2 155 ? -10.999 7.731   -2.786  1.00 93.39 155 B 1 
ATOM 2134 C CG2 . VAL B 2 155 ? -12.639 9.471   -2.241  1.00 93.66 155 B 1 
ATOM 2135 N N   . ALA B 2 156 ? -9.642  7.490   0.722   1.00 97.79 156 B 1 
ATOM 2136 C CA  . ALA B 2 156 ? -8.565  6.638   1.228   1.00 97.34 156 B 1 
ATOM 2137 C C   . ALA B 2 156 ? -9.052  5.642   2.291   1.00 97.26 156 B 1 
ATOM 2138 O O   . ALA B 2 156 ? -8.672  4.467   2.257   1.00 96.04 156 B 1 
ATOM 2139 C CB  . ALA B 2 156 ? -7.443  7.533   1.775   1.00 96.85 156 B 1 
ATOM 2140 N N   . VAL B 2 157 ? -9.952  6.068   3.191   1.00 97.80 157 B 1 
ATOM 2141 C CA  . VAL B 2 157 ? -10.594 5.179   4.178   1.00 97.62 157 B 1 
ATOM 2142 C C   . VAL B 2 157 ? -11.418 4.109   3.464   1.00 97.45 157 B 1 
ATOM 2143 O O   . VAL B 2 157 ? -11.230 2.925   3.742   1.00 96.44 157 B 1 
ATOM 2144 C CB  . VAL B 2 157 ? -11.436 5.974   5.187   1.00 97.19 157 B 1 
ATOM 2145 C CG1 . VAL B 2 157 ? -12.278 5.062   6.091   1.00 93.79 157 B 1 
ATOM 2146 C CG2 . VAL B 2 157 ? -10.541 6.808   6.114   1.00 94.14 157 B 1 
ATOM 2147 N N   . PHE B 2 158 ? -12.269 4.480   2.498   1.00 97.42 158 B 1 
ATOM 2148 C CA  . PHE B 2 158 ? -13.049 3.511   1.722   1.00 97.28 158 B 1 
ATOM 2149 C C   . PHE B 2 158 ? -12.168 2.528   0.943   1.00 96.89 158 B 1 
ATOM 2150 O O   . PHE B 2 158 ? -12.442 1.323   0.944   1.00 95.23 158 B 1 
ATOM 2151 C CB  . PHE B 2 158 ? -14.009 4.237   0.773   1.00 96.92 158 B 1 
ATOM 2152 C CG  . PHE B 2 158 ? -15.311 4.656   1.431   1.00 95.03 158 B 1 
ATOM 2153 C CD1 . PHE B 2 158 ? -16.232 3.687   1.830   1.00 88.43 158 B 1 
ATOM 2154 C CD2 . PHE B 2 158 ? -15.603 6.016   1.636   1.00 87.88 158 B 1 
ATOM 2155 C CE1 . PHE B 2 158 ? -17.441 4.056   2.439   1.00 87.19 158 B 1 
ATOM 2156 C CE2 . PHE B 2 158 ? -16.804 6.394   2.252   1.00 87.44 158 B 1 
ATOM 2157 C CZ  . PHE B 2 158 ? -17.722 5.419   2.655   1.00 89.25 158 B 1 
ATOM 2158 N N   . ALA B 2 159 ? -11.086 2.993   0.330   1.00 96.77 159 B 1 
ATOM 2159 C CA  . ALA B 2 159 ? -10.136 2.123   -0.357  1.00 96.03 159 B 1 
ATOM 2160 C C   . ALA B 2 159 ? -9.448  1.137   0.603   1.00 95.48 159 B 1 
ATOM 2161 O O   . ALA B 2 159 ? -9.087  0.031   0.191   1.00 93.25 159 B 1 
ATOM 2162 C CB  . ALA B 2 159 ? -9.111  3.003   -1.077  1.00 95.38 159 B 1 
ATOM 2163 N N   . SER B 2 160 ? -9.315  1.501   1.874   1.00 96.08 160 B 1 
ATOM 2164 C CA  . SER B 2 160 ? -8.656  0.689   2.905   1.00 95.51 160 B 1 
ATOM 2165 C C   . SER B 2 160 ? -9.589  -0.315  3.602   1.00 95.03 160 B 1 
ATOM 2166 O O   . SER B 2 160 ? -9.093  -1.295  4.149   1.00 92.94 160 B 1 
ATOM 2167 C CB  . SER B 2 160 ? -8.011  1.595   3.952   1.00 94.90 160 B 1 
ATOM 2168 O OG  . SER B 2 160 ? -7.181  2.540   3.316   1.00 85.09 160 B 1 
ATOM 2169 N N   . LEU B 2 161 ? -10.912 -0.116  3.552   1.00 95.50 161 B 1 
ATOM 2170 C CA  . LEU B 2 161 ? -11.890 -0.953  4.250   1.00 95.26 161 B 1 
ATOM 2171 C C   . LEU B 2 161 ? -11.720 -2.467  4.021   1.00 94.69 161 B 1 
ATOM 2172 O O   . LEU B 2 161 ? -11.691 -3.190  5.008   1.00 92.92 161 B 1 
ATOM 2173 C CB  . LEU B 2 161 ? -13.332 -0.542  3.912   1.00 94.61 161 B 1 
ATOM 2174 C CG  . LEU B 2 161 ? -13.849 0.735   4.605   1.00 90.73 161 B 1 
ATOM 2175 C CD1 . LEU B 2 161 ? -15.255 1.049   4.088   1.00 86.22 161 B 1 
ATOM 2176 C CD2 . LEU B 2 161 ? -13.919 0.587   6.119   1.00 85.87 161 B 1 
ATOM 2177 N N   . PRO B 2 162 ? -11.549 -2.969  2.786   1.00 93.34 162 B 1 
ATOM 2178 C CA  . PRO B 2 162 ? -11.360 -4.410  2.580   1.00 92.30 162 B 1 
ATOM 2179 C C   . PRO B 2 162 ? -10.114 -4.942  3.294   1.00 91.65 162 B 1 
ATOM 2180 O O   . PRO B 2 162 ? -10.161 -6.011  3.891   1.00 88.97 162 B 1 
ATOM 2181 C CB  . PRO B 2 162 ? -11.275 -4.600  1.061   1.00 90.77 162 B 1 
ATOM 2182 C CG  . PRO B 2 162 ? -11.988 -3.384  0.495   1.00 88.79 162 B 1 
ATOM 2183 C CD  . PRO B 2 162 ? -11.641 -2.291  1.503   1.00 92.06 162 B 1 
ATOM 2184 N N   . GLY B 2 163 ? -9.029  -4.187  3.303   1.00 91.89 163 B 1 
ATOM 2185 C CA  . GLY B 2 163 ? -7.812  -4.544  4.029   1.00 90.95 163 B 1 
ATOM 2186 C C   . GLY B 2 163 ? -8.047  -4.652  5.541   1.00 91.61 163 B 1 
ATOM 2187 O O   . GLY B 2 163 ? -7.572  -5.600  6.148   1.00 89.54 163 B 1 
ATOM 2188 N N   . ILE B 2 164 ? -8.827  -3.737  6.118   1.00 93.33 164 B 1 
ATOM 2189 C CA  . ILE B 2 164 ? -9.141  -3.724  7.550   1.00 93.54 164 B 1 
ATOM 2190 C C   . ILE B 2 164 ? -10.073 -4.880  7.932   1.00 93.36 164 B 1 
ATOM 2191 O O   . ILE B 2 164 ? -9.828  -5.571  8.910   1.00 91.74 164 B 1 
ATOM 2192 C CB  . ILE B 2 164 ? -9.755  -2.361  7.954   1.00 93.11 164 B 1 
ATOM 2193 C CG1 . ILE B 2 164 ? -8.794  -1.195  7.638   1.00 88.69 164 B 1 
ATOM 2194 C CG2 . ILE B 2 164 ? -10.115 -2.356  9.454   1.00 88.31 164 B 1 
ATOM 2195 C CD1 . ILE B 2 164 ? -9.442  0.194   7.724   1.00 84.22 164 B 1 
ATOM 2196 N N   . ILE B 2 165 ? -11.144 -5.102  7.155   1.00 94.05 165 B 1 
ATOM 2197 C CA  . ILE B 2 165 ? -12.185 -6.093  7.450   1.00 93.27 165 B 1 
ATOM 2198 C C   . ILE B 2 165 ? -11.625 -7.518  7.421   1.00 92.16 165 B 1 
ATOM 2199 O O   . ILE B 2 165 ? -11.990 -8.344  8.257   1.00 89.85 165 B 1 
ATOM 2200 C CB  . ILE B 2 165 ? -13.374 -5.927  6.480   1.00 92.54 165 B 1 
ATOM 2201 C CG1 . ILE B 2 165 ? -14.106 -4.594  6.749   1.00 84.99 165 B 1 
ATOM 2202 C CG2 . ILE B 2 165 ? -14.375 -7.092  6.593   1.00 82.59 165 B 1 
ATOM 2203 C CD1 . ILE B 2 165 ? -15.067 -4.175  5.628   1.00 77.36 165 B 1 
ATOM 2204 N N   . PHE B 2 166 ? -10.750 -7.808  6.461   1.00 91.05 166 B 1 
ATOM 2205 C CA  . PHE B 2 166 ? -10.204 -9.146  6.284   1.00 90.20 166 B 1 
ATOM 2206 C C   . PHE B 2 166 ? -8.943  -9.409  7.107   1.00 88.95 166 B 1 
ATOM 2207 O O   . PHE B 2 166 ? -8.505  -10.555 7.171   1.00 86.16 166 B 1 
ATOM 2208 C CB  . PHE B 2 166 ? -9.972  -9.414  4.792   1.00 89.83 166 B 1 
ATOM 2209 C CG  . PHE B 2 166 ? -11.235 -9.403  3.958   1.00 89.70 166 B 1 
ATOM 2210 C CD1 . PHE B 2 166 ? -12.327 -10.218 4.312   1.00 87.11 166 B 1 
ATOM 2211 C CD2 . PHE B 2 166 ? -11.336 -8.573  2.829   1.00 87.11 166 B 1 
ATOM 2212 C CE1 . PHE B 2 166 ? -13.513 -10.191 3.563   1.00 86.01 166 B 1 
ATOM 2213 C CE2 . PHE B 2 166 ? -12.515 -8.540  2.076   1.00 85.86 166 B 1 
ATOM 2214 C CZ  . PHE B 2 166 ? -13.611 -9.345  2.446   1.00 86.69 166 B 1 
ATOM 2215 N N   . THR B 2 167 ? -8.366  -8.404  7.749   1.00 89.71 167 B 1 
ATOM 2216 C CA  . THR B 2 167 ? -7.186  -8.604  8.586   1.00 90.24 167 B 1 
ATOM 2217 C C   . THR B 2 167 ? -7.585  -9.090  9.974   1.00 90.22 167 B 1 
ATOM 2218 O O   . THR B 2 167 ? -8.442  -8.508  10.639  1.00 88.57 167 B 1 
ATOM 2219 C CB  . THR B 2 167 ? -6.331  -7.346  8.669   1.00 89.18 167 B 1 
ATOM 2220 O OG1 . THR B 2 167 ? -5.848  -7.053  7.379   1.00 75.39 167 B 1 
ATOM 2221 C CG2 . THR B 2 167 ? -5.101  -7.553  9.544   1.00 74.75 167 B 1 
ATOM 2222 N N   . ARG B 2 168 ? -6.927  -10.144 10.439  1.00 88.48 168 B 1 
ATOM 2223 C CA  . ARG B 2 168 ? -7.094  -10.697 11.778  1.00 87.47 168 B 1 
ATOM 2224 C C   . ARG B 2 168 ? -5.752  -11.155 12.336  1.00 87.47 168 B 1 
ATOM 2225 O O   . ARG B 2 168 ? -4.859  -11.538 11.590  1.00 84.05 168 B 1 
ATOM 2226 C CB  . ARG B 2 168 ? -8.109  -11.855 11.771  1.00 83.74 168 B 1 
ATOM 2227 C CG  . ARG B 2 168 ? -9.500  -11.376 11.351  1.00 74.46 168 B 1 
ATOM 2228 C CD  . ARG B 2 168 ? -10.528 -12.490 11.446  1.00 71.73 168 B 1 
ATOM 2229 N NE  . ARG B 2 168 ? -11.854 -12.010 11.012  1.00 64.43 168 B 1 
ATOM 2230 C CZ  . ARG B 2 168 ? -12.959 -12.726 10.930  1.00 57.03 168 B 1 
ATOM 2231 N NH1 . ARG B 2 168 ? -12.979 -13.993 11.265  1.00 54.11 168 B 1 
ATOM 2232 N NH2 . ARG B 2 168 ? -14.062 -12.184 10.507  1.00 50.18 168 B 1 
ATOM 2233 N N   . SER B 2 169 ? -5.648  -11.130 13.662  1.00 85.54 169 B 1 
ATOM 2234 C CA  . SER B 2 169 ? -4.616  -11.866 14.365  1.00 85.46 169 B 1 
ATOM 2235 C C   . SER B 2 169 ? -5.142  -13.254 14.691  1.00 84.48 169 B 1 
ATOM 2236 O O   . SER B 2 169 ? -6.258  -13.384 15.213  1.00 81.26 169 B 1 
ATOM 2237 C CB  . SER B 2 169 ? -4.172  -11.134 15.625  1.00 84.99 169 B 1 
ATOM 2238 O OG  . SER B 2 169 ? -3.126  -11.826 16.261  1.00 76.53 169 B 1 
ATOM 2239 N N   . GLN B 2 170 ? -4.354  -14.278 14.424  1.00 83.48 170 B 1 
ATOM 2240 C CA  . GLN B 2 170 ? -4.659  -15.656 14.774  1.00 80.78 170 B 1 
ATOM 2241 C C   . GLN B 2 170 ? -3.427  -16.350 15.343  1.00 80.92 170 B 1 
ATOM 2242 O O   . GLN B 2 170 ? -2.299  -15.877 15.203  1.00 77.74 170 B 1 
ATOM 2243 C CB  . GLN B 2 170 ? -5.245  -16.398 13.571  1.00 75.65 170 B 1 
ATOM 2244 C CG  . GLN B 2 170 ? -4.246  -16.651 12.429  1.00 67.99 170 B 1 
ATOM 2245 C CD  . GLN B 2 170 ? -4.908  -17.379 11.257  1.00 65.77 170 B 1 
ATOM 2246 O OE1 . GLN B 2 170 ? -6.125  -17.465 11.180  1.00 60.28 170 B 1 
ATOM 2247 N NE2 . GLN B 2 170 ? -4.145  -17.893 10.330  1.00 57.87 170 B 1 
ATOM 2248 N N   . LYS B 2 171 ? -3.665  -17.460 16.024  1.00 77.47 171 B 1 
ATOM 2249 C CA  . LYS B 2 171 ? -2.597  -18.304 16.527  1.00 75.54 171 B 1 
ATOM 2250 C C   . LYS B 2 171 ? -2.348  -19.436 15.540  1.00 73.94 171 B 1 
ATOM 2251 O O   . LYS B 2 171 ? -3.183  -20.321 15.398  1.00 68.91 171 B 1 
ATOM 2252 C CB  . LYS B 2 171 ? -2.948  -18.799 17.939  1.00 73.71 171 B 1 
ATOM 2253 C CG  . LYS B 2 171 ? -1.744  -19.509 18.565  1.00 68.00 171 B 1 
ATOM 2254 C CD  . LYS B 2 171 ? -2.051  -19.956 20.000  1.00 66.02 171 B 1 
ATOM 2255 C CE  . LYS B 2 171 ? -0.791  -20.603 20.574  1.00 58.40 171 B 1 
ATOM 2256 N NZ  . LYS B 2 171 ? -0.965  -20.984 21.977  1.00 51.15 171 B 1 
ATOM 2257 N N   . GLU B 2 172 ? -1.179  -19.430 14.923  1.00 71.98 172 B 1 
ATOM 2258 C CA  . GLU B 2 172 ? -0.710  -20.476 14.024  1.00 69.40 172 B 1 
ATOM 2259 C C   . GLU B 2 172 ? 0.325   -21.345 14.748  1.00 68.76 172 B 1 
ATOM 2260 O O   . GLU B 2 172 ? 1.458   -20.936 14.998  1.00 64.18 172 B 1 
ATOM 2261 C CB  . GLU B 2 172 ? -0.132  -19.866 12.745  1.00 66.08 172 B 1 
ATOM 2262 C CG  . GLU B 2 172 ? -1.230  -19.319 11.836  1.00 60.92 172 B 1 
ATOM 2263 C CD  . GLU B 2 172 ? -0.662  -18.625 10.587  1.00 59.01 172 B 1 
ATOM 2264 O OE1 . GLU B 2 172 ? -1.377  -17.753 10.053  1.00 54.64 172 B 1 
ATOM 2265 O OE2 . GLU B 2 172 ? 0.508   -18.902 10.221  1.00 55.03 172 B 1 
ATOM 2266 N N   . GLY B 2 173 ? -0.088  -22.518 15.160  1.00 65.76 173 B 1 
ATOM 2267 C CA  . GLY B 2 173 ? 0.726   -23.388 15.999  1.00 64.70 173 B 1 
ATOM 2268 C C   . GLY B 2 173 ? 1.075   -22.718 17.335  1.00 66.68 173 B 1 
ATOM 2269 O O   . GLY B 2 173 ? 0.213   -22.556 18.202  1.00 63.13 173 B 1 
ATOM 2270 N N   . LEU B 2 174 ? 2.344   -22.347 17.514  1.00 69.58 174 B 1 
ATOM 2271 C CA  . LEU B 2 174 ? 2.849   -21.708 18.729  1.00 70.59 174 B 1 
ATOM 2272 C C   . LEU B 2 174 ? 2.960   -20.181 18.619  1.00 73.20 174 B 1 
ATOM 2273 O O   . LEU B 2 174 ? 3.151   -19.526 19.642  1.00 69.54 174 B 1 
ATOM 2274 C CB  . LEU B 2 174 ? 4.208   -22.334 19.104  1.00 66.13 174 B 1 
ATOM 2275 C CG  . LEU B 2 174 ? 4.120   -23.812 19.537  1.00 59.55 174 B 1 
ATOM 2276 C CD1 . LEU B 2 174 ? 5.528   -24.374 19.709  1.00 53.11 174 B 1 
ATOM 2277 C CD2 . LEU B 2 174 ? 3.377   -23.978 20.865  1.00 52.79 174 B 1 
ATOM 2278 N N   . HIS B 2 175 ? 2.818   -19.612 17.422  1.00 77.44 175 B 1 
ATOM 2279 C CA  . HIS B 2 175 ? 3.054   -18.198 17.147  1.00 77.49 175 B 1 
ATOM 2280 C C   . HIS B 2 175 ? 1.760   -17.473 16.811  1.00 79.36 175 B 1 
ATOM 2281 O O   . HIS B 2 175 ? 0.806   -18.052 16.304  1.00 76.97 175 B 1 
ATOM 2282 C CB  . HIS B 2 175 ? 4.090   -18.049 16.033  1.00 73.56 175 B 1 
ATOM 2283 C CG  . HIS B 2 175 ? 5.428   -18.578 16.461  1.00 67.30 175 B 1 
ATOM 2284 N ND1 . HIS B 2 175 ? 6.479   -17.849 16.979  1.00 58.19 175 B 1 
ATOM 2285 C CD2 . HIS B 2 175 ? 5.802   -19.892 16.491  1.00 59.19 175 B 1 
ATOM 2286 C CE1 . HIS B 2 175 ? 7.456   -18.715 17.289  1.00 54.24 175 B 1 
ATOM 2287 N NE2 . HIS B 2 175 ? 7.088   -19.960 17.016  1.00 55.67 175 B 1 
ATOM 2288 N N   . TYR B 2 176 ? 1.729   -16.166 17.105  1.00 80.05 176 B 1 
ATOM 2289 C CA  . TYR B 2 176 ? 0.654   -15.281 16.703  1.00 81.31 176 B 1 
ATOM 2290 C C   . TYR B 2 176 ? 1.033   -14.552 15.419  1.00 81.18 176 B 1 
ATOM 2291 O O   . TYR B 2 176 ? 2.126   -13.986 15.317  1.00 79.30 176 B 1 
ATOM 2292 C CB  . TYR B 2 176 ? 0.300   -14.313 17.829  1.00 81.88 176 B 1 
ATOM 2293 C CG  . TYR B 2 176 ? -0.360  -14.978 19.007  1.00 81.50 176 B 1 
ATOM 2294 C CD1 . TYR B 2 176 ? -1.754  -15.178 19.019  1.00 78.51 176 B 1 
ATOM 2295 C CD2 . TYR B 2 176 ? 0.408   -15.414 20.106  1.00 78.75 176 B 1 
ATOM 2296 C CE1 . TYR B 2 176 ? -2.383  -15.785 20.120  1.00 76.52 176 B 1 
ATOM 2297 C CE2 . TYR B 2 176 ? -0.213  -16.027 21.209  1.00 76.69 176 B 1 
ATOM 2298 C CZ  . TYR B 2 176 ? -1.607  -16.209 21.209  1.00 77.78 176 B 1 
ATOM 2299 O OH  . TYR B 2 176 ? -2.216  -16.809 22.280  1.00 73.49 176 B 1 
ATOM 2300 N N   . THR B 2 177 ? 0.110   -14.527 14.465  1.00 83.48 177 B 1 
ATOM 2301 C CA  . THR B 2 177 ? 0.261   -13.838 13.184  1.00 82.71 177 B 1 
ATOM 2302 C C   . THR B 2 177 ? -0.753  -12.700 13.071  1.00 84.11 177 B 1 
ATOM 2303 O O   . THR B 2 177 ? -1.766  -12.666 13.772  1.00 82.51 177 B 1 
ATOM 2304 C CB  . THR B 2 177 ? 0.152   -14.812 12.005  1.00 79.29 177 B 1 
ATOM 2305 O OG1 . THR B 2 177 ? -1.115  -15.416 11.990  1.00 71.74 177 B 1 
ATOM 2306 C CG2 . THR B 2 177 ? 1.218   -15.897 12.079  1.00 71.73 177 B 1 
ATOM 2307 N N   . CYS B 2 178 ? -0.455  -11.727 12.216  1.00 84.85 178 B 1 
ATOM 2308 C CA  . CYS B 2 178 ? -1.369  -10.671 11.802  1.00 85.65 178 B 1 
ATOM 2309 C C   . CYS B 2 178 ? -1.330  -10.615 10.272  1.00 85.06 178 B 1 
ATOM 2310 O O   . CYS B 2 178 ? -0.372  -10.116 9.693   1.00 82.50 178 B 1 
ATOM 2311 C CB  . CYS B 2 178 ? -0.965  -9.338  12.443  1.00 86.19 178 B 1 
ATOM 2312 S SG  . CYS B 2 178 ? -1.927  -7.914  11.868  1.00 86.07 178 B 1 
ATOM 2313 N N   . SER B 2 179 ? -2.366  -11.154 9.635   1.00 84.95 179 B 1 
ATOM 2314 C CA  . SER B 2 179 ? -2.415  -11.322 8.193   1.00 83.95 179 B 1 
ATOM 2315 C C   . SER B 2 179 ? -3.842  -11.169 7.668   1.00 84.44 179 B 1 
ATOM 2316 O O   . SER B 2 179 ? -4.808  -11.061 8.427   1.00 81.67 179 B 1 
ATOM 2317 C CB  . SER B 2 179 ? -1.804  -12.672 7.804   1.00 80.78 179 B 1 
ATOM 2318 O OG  . SER B 2 179 ? -2.515  -13.735 8.404   1.00 72.63 179 B 1 
ATOM 2319 N N   . SER B 2 180 ? -3.982  -11.096 6.352   1.00 83.96 180 B 1 
ATOM 2320 C CA  . SER B 2 180 ? -5.275  -11.010 5.698   1.00 83.06 180 B 1 
ATOM 2321 C C   . SER B 2 180 ? -5.871  -12.391 5.470   1.00 82.71 180 B 1 
ATOM 2322 O O   . SER B 2 180 ? -5.287  -13.190 4.738   1.00 79.65 180 B 1 
ATOM 2323 C CB  . SER B 2 180 ? -5.156  -10.257 4.368   1.00 81.61 180 B 1 
ATOM 2324 O OG  . SER B 2 180 ? -4.288  -10.927 3.485   1.00 72.12 180 B 1 
ATOM 2325 N N   . HIS B 2 181 ? -7.078  -12.616 6.011   1.00 82.60 181 B 1 
ATOM 2326 C CA  . HIS B 2 181 ? -7.843  -13.850 5.882   1.00 81.54 181 B 1 
ATOM 2327 C C   . HIS B 2 181 ? -9.087  -13.603 5.041   1.00 82.38 181 B 1 
ATOM 2328 O O   . HIS B 2 181 ? -10.073 -13.010 5.494   1.00 79.58 181 B 1 
ATOM 2329 C CB  . HIS B 2 181 ? -8.216  -14.372 7.271   1.00 79.51 181 B 1 
ATOM 2330 C CG  . HIS B 2 181 ? -6.999  -14.688 8.088   1.00 76.06 181 B 1 
ATOM 2331 N ND1 . HIS B 2 181 ? -6.239  -15.831 7.990   1.00 67.00 181 B 1 
ATOM 2332 C CD2 . HIS B 2 181 ? -6.373  -13.857 8.982   1.00 68.44 181 B 1 
ATOM 2333 C CE1 . HIS B 2 181 ? -5.179  -15.686 8.801   1.00 66.51 181 B 1 
ATOM 2334 N NE2 . HIS B 2 181 ? -5.229  -14.500 9.420   1.00 67.93 181 B 1 
ATOM 2335 N N   . PHE B 2 182 ? -9.058  -14.028 3.788   1.00 80.22 182 B 1 
ATOM 2336 C CA  . PHE B 2 182 ? -10.202 -13.912 2.901   1.00 80.64 182 B 1 
ATOM 2337 C C   . PHE B 2 182 ? -11.142 -15.119 3.051   1.00 80.19 182 B 1 
ATOM 2338 O O   . PHE B 2 182 ? -10.687 -16.217 3.336   1.00 77.91 182 B 1 
ATOM 2339 C CB  . PHE B 2 182 ? -9.737  -13.719 1.453   1.00 81.38 182 B 1 
ATOM 2340 C CG  . PHE B 2 182 ? -8.840  -12.519 1.245   1.00 82.37 182 B 1 
ATOM 2341 C CD1 . PHE B 2 182 ? -9.280  -11.226 1.586   1.00 80.82 182 B 1 
ATOM 2342 C CD2 . PHE B 2 182 ? -7.537  -12.685 0.738   1.00 81.69 182 B 1 
ATOM 2343 C CE1 . PHE B 2 182 ? -8.430  -10.115 1.435   1.00 80.23 182 B 1 
ATOM 2344 C CE2 . PHE B 2 182 ? -6.684  -11.578 0.576   1.00 80.40 182 B 1 
ATOM 2345 C CZ  . PHE B 2 182 ? -7.133  -10.293 0.936   1.00 80.62 182 B 1 
ATOM 2346 N N   . PRO B 2 183 ? -12.459 -14.950 2.794   1.00 79.66 183 B 1 
ATOM 2347 C CA  . PRO B 2 183 ? -13.395 -16.068 2.803   1.00 79.34 183 B 1 
ATOM 2348 C C   . PRO B 2 183 ? -12.956 -17.169 1.829   1.00 78.59 183 B 1 
ATOM 2349 O O   . PRO B 2 183 ? -12.634 -16.875 0.679   1.00 75.57 183 B 1 
ATOM 2350 C CB  . PRO B 2 183 ? -14.753 -15.484 2.400   1.00 79.10 183 B 1 
ATOM 2351 C CG  . PRO B 2 183 ? -14.626 -13.999 2.746   1.00 77.20 183 B 1 
ATOM 2352 C CD  . PRO B 2 183 ? -13.152 -13.707 2.504   1.00 79.85 183 B 1 
ATOM 2353 N N   . TYR B 2 184 ? -13.022 -18.424 2.272   1.00 74.57 184 B 1 
ATOM 2354 C CA  . TYR B 2 184 ? -12.547 -19.579 1.501   1.00 72.31 184 B 1 
ATOM 2355 C C   . TYR B 2 184 ? -13.084 -19.620 0.064   1.00 73.68 184 B 1 
ATOM 2356 O O   . TYR B 2 184 ? -12.320 -19.718 -0.892  1.00 70.54 184 B 1 
ATOM 2357 C CB  . TYR B 2 184 ? -12.946 -20.870 2.247   1.00 67.97 184 B 1 
ATOM 2358 C CG  . TYR B 2 184 ? -12.479 -22.127 1.553   1.00 62.14 184 B 1 
ATOM 2359 C CD1 . TYR B 2 184 ? -13.261 -22.764 0.573   1.00 57.59 184 B 1 
ATOM 2360 C CD2 . TYR B 2 184 ? -11.222 -22.677 1.873   1.00 56.61 184 B 1 
ATOM 2361 C CE1 . TYR B 2 184 ? -12.779 -23.910 -0.108  1.00 50.14 184 B 1 
ATOM 2362 C CE2 . TYR B 2 184 ? -10.736 -23.817 1.203   1.00 50.87 184 B 1 
ATOM 2363 C CZ  . TYR B 2 184 ? -11.512 -24.414 0.210   1.00 50.54 184 B 1 
ATOM 2364 O OH  . TYR B 2 184 ? -11.010 -25.500 -0.471  1.00 44.52 184 B 1 
ATOM 2365 N N   . SER B 2 185 ? -14.407 -19.482 -0.091  1.00 74.07 185 B 1 
ATOM 2366 C CA  . SER B 2 185 ? -15.082 -19.573 -1.391  1.00 74.37 185 B 1 
ATOM 2367 C C   . SER B 2 185 ? -14.750 -18.427 -2.345  1.00 75.95 185 B 1 
ATOM 2368 O O   . SER B 2 185 ? -14.895 -18.554 -3.555  1.00 73.17 185 B 1 
ATOM 2369 C CB  . SER B 2 185 ? -16.604 -19.619 -1.157  1.00 71.35 185 B 1 
ATOM 2370 O OG  . SER B 2 185 ? -17.023 -18.499 -0.393  1.00 63.24 185 B 1 
ATOM 2371 N N   . GLN B 2 186 ? -14.293 -17.294 -1.800  1.00 78.45 186 B 1 
ATOM 2372 C CA  . GLN B 2 186 ? -13.994 -16.073 -2.556  1.00 79.82 186 B 1 
ATOM 2373 C C   . GLN B 2 186 ? -12.531 -15.648 -2.426  1.00 80.12 186 B 1 
ATOM 2374 O O   . GLN B 2 186 ? -12.178 -14.527 -2.791  1.00 78.38 186 B 1 
ATOM 2375 C CB  . GLN B 2 186 ? -14.958 -14.954 -2.120  1.00 79.73 186 B 1 
ATOM 2376 C CG  . GLN B 2 186 ? -16.425 -15.288 -2.407  1.00 75.77 186 B 1 
ATOM 2377 C CD  . GLN B 2 186 ? -17.373 -14.145 -2.018  1.00 72.35 186 B 1 
ATOM 2378 O OE1 . GLN B 2 186 ? -16.985 -13.123 -1.475  1.00 67.85 186 B 1 
ATOM 2379 N NE2 . GLN B 2 186 ? -18.647 -14.299 -2.279  1.00 64.79 186 B 1 
ATOM 2380 N N   . TYR B 2 187 ? -11.669 -16.537 -1.922  1.00 80.14 187 B 1 
ATOM 2381 C CA  . TYR B 2 187 ? -10.274 -16.207 -1.628  1.00 79.35 187 B 1 
ATOM 2382 C C   . TYR B 2 187 ? -9.548  -15.627 -2.839  1.00 81.27 187 B 1 
ATOM 2383 O O   . TYR B 2 187 ? -9.004  -14.521 -2.783  1.00 80.62 187 B 1 
ATOM 2384 C CB  . TYR B 2 187 ? -9.541  -17.450 -1.120  1.00 76.53 187 B 1 
ATOM 2385 C CG  . TYR B 2 187 ? -8.088  -17.139 -0.861  1.00 73.31 187 B 1 
ATOM 2386 C CD1 . TYR B 2 187 ? -7.125  -17.314 -1.874  1.00 68.57 187 B 1 
ATOM 2387 C CD2 . TYR B 2 187 ? -7.724  -16.536 0.356   1.00 67.50 187 B 1 
ATOM 2388 C CE1 . TYR B 2 187 ? -5.802  -16.892 -1.674  1.00 63.91 187 B 1 
ATOM 2389 C CE2 . TYR B 2 187 ? -6.402  -16.116 0.564   1.00 62.90 187 B 1 
ATOM 2390 C CZ  . TYR B 2 187 ? -5.450  -16.288 -0.456  1.00 64.10 187 B 1 
ATOM 2391 O OH  . TYR B 2 187 ? -4.167  -15.870 -0.251  1.00 59.80 187 B 1 
ATOM 2392 N N   . GLN B 2 188 ? -9.594  -16.349 -3.956  1.00 79.98 188 B 1 
ATOM 2393 C CA  . GLN B 2 188 ? -8.886  -15.933 -5.160  1.00 80.47 188 B 1 
ATOM 2394 C C   . GLN B 2 188 ? -9.424  -14.613 -5.718  1.00 83.17 188 B 1 
ATOM 2395 O O   . GLN B 2 188 ? -8.652  -13.771 -6.177  1.00 82.75 188 B 1 
ATOM 2396 C CB  . GLN B 2 188 ? -8.962  -17.063 -6.208  1.00 77.48 188 B 1 
ATOM 2397 C CG  . GLN B 2 188 ? -7.990  -16.828 -7.381  1.00 69.43 188 B 1 
ATOM 2398 C CD  . GLN B 2 188 ? -6.514  -16.826 -6.933  1.00 63.91 188 B 1 
ATOM 2399 O OE1 . GLN B 2 188 ? -6.134  -17.505 -5.994  1.00 58.48 188 B 1 
ATOM 2400 N NE2 . GLN B 2 188 ? -5.651  -16.075 -7.565  1.00 55.16 188 B 1 
ATOM 2401 N N   . PHE B 2 189 ? -10.740 -14.389 -5.623  1.00 86.04 189 B 1 
ATOM 2402 C CA  . PHE B 2 189 ? -11.356 -13.134 -6.043  1.00 88.18 189 B 1 
ATOM 2403 C C   . PHE B 2 189 ? -10.835 -11.956 -5.204  1.00 88.84 189 B 1 
ATOM 2404 O O   . PHE B 2 189 ? -10.339 -10.985 -5.766  1.00 88.96 189 B 1 
ATOM 2405 C CB  . PHE B 2 189 ? -12.883 -13.245 -5.965  1.00 88.85 189 B 1 
ATOM 2406 C CG  . PHE B 2 189 ? -13.581 -11.927 -6.206  1.00 89.63 189 B 1 
ATOM 2407 C CD1 . PHE B 2 189 ? -13.984 -11.114 -5.121  1.00 87.67 189 B 1 
ATOM 2408 C CD2 . PHE B 2 189 ? -13.785 -11.460 -7.523  1.00 88.03 189 B 1 
ATOM 2409 C CE1 . PHE B 2 189 ? -14.585 -9.863  -5.351  1.00 87.93 189 B 1 
ATOM 2410 C CE2 . PHE B 2 189 ? -14.382 -10.208 -7.757  1.00 87.31 189 B 1 
ATOM 2411 C CZ  . PHE B 2 189 ? -14.785 -9.411  -6.670  1.00 87.60 189 B 1 
ATOM 2412 N N   . TRP B 2 190 ? -10.898 -12.063 -3.864  1.00 88.22 190 B 1 
ATOM 2413 C CA  . TRP B 2 190 ? -10.474 -10.986 -2.976  1.00 89.11 190 B 1 
ATOM 2414 C C   . TRP B 2 190 ? -8.971  -10.713 -3.065  1.00 89.33 190 B 1 
ATOM 2415 O O   . TRP B 2 190 ? -8.568  -9.550  -3.095  1.00 88.60 190 B 1 
ATOM 2416 C CB  . TRP B 2 190 ? -10.881 -11.299 -1.542  1.00 89.55 190 B 1 
ATOM 2417 C CG  . TRP B 2 190 ? -12.318 -10.994 -1.259  1.00 88.82 190 B 1 
ATOM 2418 C CD1 . TRP B 2 190 ? -13.285 -11.890 -0.986  1.00 86.28 190 B 1 
ATOM 2419 C CD2 . TRP B 2 190 ? -12.956 -9.676  -1.227  1.00 88.13 190 B 1 
ATOM 2420 N NE1 . TRP B 2 190 ? -14.491 -11.235 -0.777  1.00 84.87 190 B 1 
ATOM 2421 C CE2 . TRP B 2 190 ? -14.328 -9.873  -0.918  1.00 87.18 190 B 1 
ATOM 2422 C CE3 . TRP B 2 190 ? -12.504 -8.359  -1.424  1.00 84.54 190 B 1 
ATOM 2423 C CZ2 . TRP B 2 190 ? -15.233 -8.793  -0.799  1.00 85.96 190 B 1 
ATOM 2424 C CZ3 . TRP B 2 190 ? -13.406 -7.276  -1.312  1.00 84.42 190 B 1 
ATOM 2425 C CH2 . TRP B 2 190 ? -14.749 -7.496  -1.005  1.00 84.51 190 B 1 
ATOM 2426 N N   . LYS B 2 191 ? -8.161  -11.763 -3.162  1.00 87.47 191 B 1 
ATOM 2427 C CA  . LYS B 2 191 ? -6.715  -11.613 -3.335  1.00 87.05 191 B 1 
ATOM 2428 C C   . LYS B 2 191 ? -6.382  -10.882 -4.634  1.00 88.73 191 B 1 
ATOM 2429 O O   . LYS B 2 191 ? -5.655  -9.884  -4.605  1.00 88.34 191 B 1 
ATOM 2430 C CB  . LYS B 2 191 ? -6.067  -13.006 -3.275  1.00 84.75 191 B 1 
ATOM 2431 C CG  . LYS B 2 191 ? -4.537  -12.903 -3.272  1.00 79.27 191 B 1 
ATOM 2432 C CD  . LYS B 2 191 ? -3.927  -14.308 -3.103  1.00 74.55 191 B 1 
ATOM 2433 C CE  . LYS B 2 191 ? -2.402  -14.229 -3.057  1.00 67.42 191 B 1 
ATOM 2434 N NZ  . LYS B 2 191 ? -1.819  -15.566 -2.846  1.00 62.08 191 B 1 
ATOM 2435 N N   . ASN B 2 192 ? -6.973  -11.297 -5.744  1.00 89.11 192 B 1 
ATOM 2436 C CA  . ASN B 2 192 ? -6.789  -10.641 -7.033  1.00 90.35 192 B 1 
ATOM 2437 C C   . ASN B 2 192 ? -7.315  -9.204  -7.012  1.00 92.04 192 B 1 
ATOM 2438 O O   . ASN B 2 192 ? -6.641  -8.296  -7.496  1.00 91.85 192 B 1 
ATOM 2439 C CB  . ASN B 2 192 ? -7.499  -11.461 -8.126  1.00 89.20 192 B 1 
ATOM 2440 C CG  . ASN B 2 192 ? -6.852  -12.813 -8.407  1.00 86.60 192 B 1 
ATOM 2441 O OD1 . ASN B 2 192 ? -5.835  -13.195 -7.865  1.00 78.31 192 B 1 
ATOM 2442 N ND2 . ASN B 2 192 ? -7.442  -13.585 -9.299  1.00 79.74 192 B 1 
ATOM 2443 N N   . PHE B 2 193 ? -8.486  -8.966  -6.401  1.00 92.32 193 B 1 
ATOM 2444 C CA  . PHE B 2 193 ? -9.070  -7.638  -6.262  1.00 93.75 193 B 1 
ATOM 2445 C C   . PHE B 2 193 ? -8.166  -6.694  -5.459  1.00 94.12 193 B 1 
ATOM 2446 O O   . PHE B 2 193 ? -7.908  -5.577  -5.899  1.00 93.92 193 B 1 
ATOM 2447 C CB  . PHE B 2 193 ? -10.452 -7.746  -5.614  1.00 94.22 193 B 1 
ATOM 2448 C CG  . PHE B 2 193 ? -11.115 -6.399  -5.377  1.00 94.33 193 B 1 
ATOM 2449 C CD1 . PHE B 2 193 ? -11.039 -5.778  -4.117  1.00 91.99 193 B 1 
ATOM 2450 C CD2 . PHE B 2 193 ? -11.758 -5.740  -6.433  1.00 92.12 193 B 1 
ATOM 2451 C CE1 . PHE B 2 193 ? -11.611 -4.514  -3.914  1.00 91.75 193 B 1 
ATOM 2452 C CE2 . PHE B 2 193 ? -12.339 -4.473  -6.239  1.00 91.72 193 B 1 
ATOM 2453 C CZ  . PHE B 2 193 ? -12.268 -3.858  -4.976  1.00 92.18 193 B 1 
ATOM 2454 N N   . GLN B 2 194 ? -7.639  -7.143  -4.319  1.00 92.63 194 B 1 
ATOM 2455 C CA  . GLN B 2 194 ? -6.724  -6.333  -3.511  1.00 92.50 194 B 1 
ATOM 2456 C C   . GLN B 2 194 ? -5.433  -6.011  -4.262  1.00 93.15 194 B 1 
ATOM 2457 O O   . GLN B 2 194 ? -5.025  -4.848  -4.302  1.00 92.55 194 B 1 
ATOM 2458 C CB  . GLN B 2 194 ? -6.400  -7.049  -2.187  1.00 91.32 194 B 1 
ATOM 2459 C CG  . GLN B 2 194 ? -7.545  -7.027  -1.169  1.00 83.89 194 B 1 
ATOM 2460 C CD  . GLN B 2 194 ? -7.755  -5.683  -0.477  1.00 82.63 194 B 1 
ATOM 2461 O OE1 . GLN B 2 194 ? -7.534  -4.603  -0.988  1.00 75.04 194 B 1 
ATOM 2462 N NE2 . GLN B 2 194 ? -8.219  -5.705  0.755   1.00 71.50 194 B 1 
ATOM 2463 N N   . THR B 2 195 ? -4.827  -6.997  -4.904  1.00 92.63 195 B 1 
ATOM 2464 C CA  . THR B 2 195 ? -3.613  -6.788  -5.700  1.00 92.92 195 B 1 
ATOM 2465 C C   . THR B 2 195 ? -3.854  -5.808  -6.839  1.00 94.09 195 B 1 
ATOM 2466 O O   . THR B 2 195 ? -3.119  -4.824  -6.971  1.00 93.59 195 B 1 
ATOM 2467 C CB  . THR B 2 195 ? -3.093  -8.122  -6.248  1.00 91.26 195 B 1 
ATOM 2468 O OG1 . THR B 2 195 ? -2.712  -8.937  -5.162  1.00 81.67 195 B 1 
ATOM 2469 C CG2 . THR B 2 195 ? -1.863  -7.945  -7.144  1.00 79.94 195 B 1 
ATOM 2470 N N   . LEU B 2 196 ? -4.919  -5.989  -7.619  1.00 94.75 196 B 1 
ATOM 2471 C CA  . LEU B 2 196 ? -5.250  -5.085  -8.716  1.00 95.83 196 B 1 
ATOM 2472 C C   . LEU B 2 196 ? -5.573  -3.675  -8.217  1.00 96.33 196 B 1 
ATOM 2473 O O   . LEU B 2 196 ? -5.125  -2.706  -8.818  1.00 95.64 196 B 1 
ATOM 2474 C CB  . LEU B 2 196 ? -6.425  -5.652  -9.529  1.00 95.52 196 B 1 
ATOM 2475 C CG  . LEU B 2 196 ? -6.073  -6.892  -10.371 1.00 90.80 196 B 1 
ATOM 2476 C CD1 . LEU B 2 196 ? -7.354  -7.438  -11.014 1.00 85.79 196 B 1 
ATOM 2477 C CD2 . LEU B 2 196 ? -5.077  -6.578  -11.489 1.00 86.05 196 B 1 
ATOM 2478 N N   . LYS B 2 197 ? -6.287  -3.539  -7.091  1.00 96.27 197 B 1 
ATOM 2479 C CA  . LYS B 2 197 ? -6.567  -2.246  -6.468  1.00 96.22 197 B 1 
ATOM 2480 C C   . LYS B 2 197 ? -5.276  -1.515  -6.093  1.00 96.30 197 B 1 
ATOM 2481 O O   . LYS B 2 197 ? -5.141  -0.336  -6.413  1.00 95.56 197 B 1 
ATOM 2482 C CB  . LYS B 2 197 ? -7.468  -2.469  -5.244  1.00 95.17 197 B 1 
ATOM 2483 C CG  . LYS B 2 197 ? -7.884  -1.131  -4.570  1.00 91.59 197 B 1 
ATOM 2484 C CD  . LYS B 2 197 ? -8.679  -1.380  -3.276  1.00 89.72 197 B 1 
ATOM 2485 C CE  . LYS B 2 197 ? -7.754  -1.947  -2.200  1.00 82.77 197 B 1 
ATOM 2486 N NZ  . LYS B 2 197 ? -8.453  -2.112  -0.902  1.00 78.39 197 B 1 
ATOM 2487 N N   . ILE B 2 198 ? -4.327  -2.199  -5.439  1.00 95.67 198 B 1 
ATOM 2488 C CA  . ILE B 2 198 ? -3.041  -1.620  -5.057  1.00 95.30 198 B 1 
ATOM 2489 C C   . ILE B 2 198 ? -2.257  -1.194  -6.302  1.00 95.52 198 B 1 
ATOM 2490 O O   . ILE B 2 198 ? -1.786  -0.067  -6.363  1.00 94.58 198 B 1 
ATOM 2491 C CB  . ILE B 2 198 ? -2.235  -2.594  -4.168  1.00 94.23 198 B 1 
ATOM 2492 C CG1 . ILE B 2 198 ? -2.913  -2.738  -2.786  1.00 91.72 198 B 1 
ATOM 2493 C CG2 . ILE B 2 198 ? -0.780  -2.119  -3.988  1.00 91.94 198 B 1 
ATOM 2494 C CD1 . ILE B 2 198 ? -2.413  -3.932  -1.963  1.00 85.78 198 B 1 
ATOM 2495 N N   . VAL B 2 199 ? -2.175  -2.034  -7.320  1.00 96.30 199 B 1 
ATOM 2496 C CA  . VAL B 2 199 ? -1.427  -1.726  -8.545  1.00 96.41 199 B 1 
ATOM 2497 C C   . VAL B 2 199 ? -2.064  -0.575  -9.332  1.00 96.47 199 B 1 
ATOM 2498 O O   . VAL B 2 199 ? -1.359  0.329   -9.787  1.00 95.35 199 B 1 
ATOM 2499 C CB  . VAL B 2 199 ? -1.271  -2.982  -9.417  1.00 95.97 199 B 1 
ATOM 2500 C CG1 . VAL B 2 199 ? -0.617  -2.673  -10.771 1.00 92.15 199 B 1 
ATOM 2501 C CG2 . VAL B 2 199 ? -0.392  -4.013  -8.706  1.00 92.48 199 B 1 
ATOM 2502 N N   . ILE B 2 200 ? -3.397  -0.567  -9.467  1.00 96.92 200 B 1 
ATOM 2503 C CA  . ILE B 2 200 ? -4.096  0.496   -10.196 1.00 97.13 200 B 1 
ATOM 2504 C C   . ILE B 2 200 ? -3.976  1.823   -9.459  1.00 96.86 200 B 1 
ATOM 2505 O O   . ILE B 2 200 ? -3.573  2.822   -10.059 1.00 95.97 200 B 1 
ATOM 2506 C CB  . ILE B 2 200 ? -5.569  0.101   -10.464 1.00 97.03 200 B 1 
ATOM 2507 C CG1 . ILE B 2 200 ? -5.624  -1.064  -11.482 1.00 94.09 200 B 1 
ATOM 2508 C CG2 . ILE B 2 200 ? -6.377  1.300   -11.003 1.00 93.50 200 B 1 
ATOM 2509 C CD1 . ILE B 2 200 ? -7.002  -1.741  -11.575 1.00 84.95 200 B 1 
ATOM 2510 N N   . LEU B 2 201 ? -4.286  1.856   -8.156  1.00 96.19 201 B 1 
ATOM 2511 C CA  . LEU B 2 201 ? -4.261  3.094   -7.371  1.00 95.79 201 B 1 
ATOM 2512 C C   . LEU B 2 201 ? -2.846  3.538   -7.009  1.00 95.34 201 B 1 
ATOM 2513 O O   . LEU B 2 201 ? -2.596  4.737   -6.912  1.00 93.57 201 B 1 
ATOM 2514 C CB  . LEU B 2 201 ? -5.121  2.933   -6.102  1.00 95.34 201 B 1 
ATOM 2515 C CG  . LEU B 2 201 ? -6.618  2.653   -6.352  1.00 93.56 201 B 1 
ATOM 2516 C CD1 . LEU B 2 201 ? -7.341  2.556   -5.016  1.00 90.74 201 B 1 
ATOM 2517 C CD2 . LEU B 2 201 ? -7.298  3.759   -7.172  1.00 90.49 201 B 1 
ATOM 2518 N N   . GLY B 2 202 ? -1.925  2.592   -6.827  1.00 95.10 202 B 1 
ATOM 2519 C CA  . GLY B 2 202 ? -0.569  2.845   -6.362  1.00 94.08 202 B 1 
ATOM 2520 C C   . GLY B 2 202 ? 0.464   3.047   -7.470  1.00 94.25 202 B 1 
ATOM 2521 O O   . GLY B 2 202 ? 1.494   3.668   -7.218  1.00 91.60 202 B 1 
ATOM 2522 N N   . LEU B 2 203 ? 0.213   2.556   -8.685  1.00 94.72 203 B 1 
ATOM 2523 C CA  . LEU B 2 203 ? 1.156   2.691   -9.790  1.00 95.02 203 B 1 
ATOM 2524 C C   . LEU B 2 203 ? 0.520   3.302   -11.042 1.00 95.69 203 B 1 
ATOM 2525 O O   . LEU B 2 203 ? 0.967   4.344   -11.514 1.00 94.55 203 B 1 
ATOM 2526 C CB  . LEU B 2 203 ? 1.807   1.321   -10.075 1.00 93.95 203 B 1 
ATOM 2527 C CG  . LEU B 2 203 ? 2.957   1.390   -11.105 1.00 91.72 203 B 1 
ATOM 2528 C CD1 . LEU B 2 203 ? 4.180   2.098   -10.514 1.00 87.71 203 B 1 
ATOM 2529 C CD2 . LEU B 2 203 ? 3.362   -0.015  -11.532 1.00 87.67 203 B 1 
ATOM 2530 N N   . VAL B 2 204 ? -0.531  2.680   -11.574 1.00 96.66 204 B 1 
ATOM 2531 C CA  . VAL B 2 204 ? -1.092  3.057   -12.876 1.00 96.87 204 B 1 
ATOM 2532 C C   . VAL B 2 204 ? -1.713  4.456   -12.832 1.00 97.03 204 B 1 
ATOM 2533 O O   . VAL B 2 204 ? -1.378  5.301   -13.663 1.00 96.19 204 B 1 
ATOM 2534 C CB  . VAL B 2 204 ? -2.126  2.022   -13.365 1.00 96.44 204 B 1 
ATOM 2535 C CG1 . VAL B 2 204 ? -2.707  2.390   -14.730 1.00 92.85 204 B 1 
ATOM 2536 C CG2 . VAL B 2 204 ? -1.494  0.630   -13.482 1.00 93.26 204 B 1 
ATOM 2537 N N   . LEU B 2 205 ? -2.585  4.736   -11.857 1.00 96.76 205 B 1 
ATOM 2538 C CA  . LEU B 2 205 ? -3.257  6.022   -11.735 1.00 96.89 205 B 1 
ATOM 2539 C C   . LEU B 2 205 ? -2.278  7.183   -11.471 1.00 96.91 205 B 1 
ATOM 2540 O O   . LEU B 2 205 ? -2.339  8.170   -12.215 1.00 96.25 205 B 1 
ATOM 2541 C CB  . LEU B 2 205 ? -4.388  5.908   -10.682 1.00 96.43 205 B 1 
ATOM 2542 C CG  . LEU B 2 205 ? -5.152  7.214   -10.408 1.00 92.37 205 B 1 
ATOM 2543 C CD1 . LEU B 2 205 ? -5.994  7.629   -11.618 1.00 87.87 205 B 1 
ATOM 2544 C CD2 . LEU B 2 205 ? -6.076  7.039   -9.211  1.00 87.81 205 B 1 
ATOM 2545 N N   . PRO B 2 206 ? -1.338  7.099   -10.507 1.00 96.89 206 B 1 
ATOM 2546 C CA  . PRO B 2 206 ? -0.354  8.150   -10.295 1.00 96.38 206 B 1 
ATOM 2547 C C   . PRO B 2 206 ? 0.519   8.415   -11.514 1.00 96.37 206 B 1 
ATOM 2548 O O   . PRO B 2 206 ? 0.712   9.576   -11.883 1.00 94.87 206 B 1 
ATOM 2549 C CB  . PRO B 2 206 ? 0.502   7.706   -9.107  1.00 94.85 206 B 1 
ATOM 2550 C CG  . PRO B 2 206 ? -0.408  6.747   -8.356  1.00 92.02 206 B 1 
ATOM 2551 C CD  . PRO B 2 206 ? -1.208  6.088   -9.469  1.00 95.46 206 B 1 
ATOM 2552 N N   . LEU B 2 207 ? 1.011   7.367   -12.180 1.00 95.76 207 B 1 
ATOM 2553 C CA  . LEU B 2 207 ? 1.833   7.526   -13.377 1.00 95.17 207 B 1 
ATOM 2554 C C   . LEU B 2 207 ? 1.056   8.162   -14.523 1.00 95.54 207 B 1 
ATOM 2555 O O   . LEU B 2 207 ? 1.576   9.058   -15.184 1.00 94.25 207 B 1 
ATOM 2556 C CB  . LEU B 2 207 ? 2.416   6.174   -13.811 1.00 93.67 207 B 1 
ATOM 2557 C CG  . LEU B 2 207 ? 3.574   5.651   -12.927 1.00 83.52 207 B 1 
ATOM 2558 C CD1 . LEU B 2 207 ? 4.004   4.274   -13.449 1.00 78.79 207 B 1 
ATOM 2559 C CD2 . LEU B 2 207 ? 4.799   6.566   -12.963 1.00 79.57 207 B 1 
ATOM 2560 N N   . LEU B 2 208 ? -0.204  7.760   -14.738 1.00 96.61 208 B 1 
ATOM 2561 C CA  . LEU B 2 208 ? -1.056  8.355   -15.758 1.00 96.91 208 B 1 
ATOM 2562 C C   . LEU B 2 208 ? -1.263  9.855   -15.512 1.00 96.87 208 B 1 
ATOM 2563 O O   . LEU B 2 208 ? -1.055  10.674  -16.411 1.00 95.83 208 B 1 
ATOM 2564 C CB  . LEU B 2 208 ? -2.400  7.595   -15.774 1.00 96.57 208 B 1 
ATOM 2565 C CG  . LEU B 2 208 ? -3.300  8.020   -16.956 1.00 88.32 208 B 1 
ATOM 2566 C CD1 . LEU B 2 208 ? -3.329  6.940   -18.031 1.00 81.93 208 B 1 
ATOM 2567 C CD2 . LEU B 2 208 ? -4.732  8.278   -16.488 1.00 82.48 208 B 1 
ATOM 2568 N N   . VAL B 2 209 ? -1.608  10.229  -14.262 1.00 97.28 209 B 1 
ATOM 2569 C CA  . VAL B 2 209 ? -1.786  11.639  -13.876 1.00 97.15 209 B 1 
ATOM 2570 C C   . VAL B 2 209 ? -0.483  12.413  -14.012 1.00 96.86 209 B 1 
ATOM 2571 O O   . VAL B 2 209 ? -0.484  13.523  -14.556 1.00 95.46 209 B 1 
ATOM 2572 C CB  . VAL B 2 209 ? -2.357  11.751  -12.451 1.00 96.50 209 B 1 
ATOM 2573 C CG1 . VAL B 2 209 ? -2.417  13.204  -11.969 1.00 93.01 209 B 1 
ATOM 2574 C CG2 . VAL B 2 209 ? -3.792  11.208  -12.401 1.00 93.46 209 B 1 
ATOM 2575 N N   . MET B 2 210 ? 0.641   11.842  -13.575 1.00 96.13 210 B 1 
ATOM 2576 C CA  . MET B 2 210 ? 1.951   12.477  -13.709 1.00 95.59 210 B 1 
ATOM 2577 C C   . MET B 2 210 ? 2.323   12.711  -15.173 1.00 95.62 210 B 1 
ATOM 2578 O O   . MET B 2 210 ? 2.729   13.818  -15.519 1.00 94.36 210 B 1 
ATOM 2579 C CB  . MET B 2 210 ? 3.040   11.643  -13.027 1.00 94.61 210 B 1 
ATOM 2580 C CG  . MET B 2 210 ? 2.998   11.765  -11.503 1.00 90.43 210 B 1 
ATOM 2581 S SD  . MET B 2 210 ? 4.358   10.891  -10.692 1.00 88.65 210 B 1 
ATOM 2582 C CE  . MET B 2 210 ? 3.841   11.076  -8.975  1.00 80.10 210 B 1 
ATOM 2583 N N   . VAL B 2 211 ? 2.147   11.717  -16.054 1.00 96.57 211 B 1 
ATOM 2584 C CA  . VAL B 2 211 ? 2.458   11.857  -17.484 1.00 96.10 211 B 1 
ATOM 2585 C C   . VAL B 2 211 ? 1.602   12.947  -18.125 1.00 96.09 211 B 1 
ATOM 2586 O O   . VAL B 2 211 ? 2.137   13.837  -18.779 1.00 94.74 211 B 1 
ATOM 2587 C CB  . VAL B 2 211 ? 2.315   10.513  -18.213 1.00 95.57 211 B 1 
ATOM 2588 C CG1 . VAL B 2 211 ? 2.392   10.659  -19.740 1.00 90.39 211 B 1 
ATOM 2589 C CG2 . VAL B 2 211 ? 3.442   9.561   -17.804 1.00 90.85 211 B 1 
ATOM 2590 N N   . ILE B 2 212 ? 0.280   12.944  -17.878 1.00 96.53 212 B 1 
ATOM 2591 C CA  . ILE B 2 212 ? -0.627  13.945  -18.441 1.00 96.30 212 B 1 
ATOM 2592 C C   . ILE B 2 212 ? -0.303  15.344  -17.913 1.00 95.81 212 B 1 
ATOM 2593 O O   . ILE B 2 212 ? -0.087  16.282  -18.692 1.00 94.44 212 B 1 
ATOM 2594 C CB  . ILE B 2 212 ? -2.101  13.546  -18.170 1.00 96.22 212 B 1 
ATOM 2595 C CG1 . ILE B 2 212 ? -2.455  12.252  -18.939 1.00 93.42 212 B 1 
ATOM 2596 C CG2 . ILE B 2 212 ? -3.069  14.679  -18.573 1.00 92.80 212 B 1 
ATOM 2597 C CD1 . ILE B 2 212 ? -3.789  11.627  -18.517 1.00 85.62 212 B 1 
ATOM 2598 N N   . CYS B 2 213 ? -0.214  15.513  -16.598 1.00 95.52 213 B 1 
ATOM 2599 C CA  . CYS B 2 213 ? 0.022   16.813  -15.984 1.00 95.16 213 B 1 
ATOM 2600 C C   . CYS B 2 213 ? 1.421   17.359  -16.308 1.00 94.56 213 B 1 
ATOM 2601 O O   . CYS B 2 213 ? 1.554   18.520  -16.690 1.00 92.81 213 B 1 
ATOM 2602 C CB  . CYS B 2 213 ? -0.210  16.724  -14.471 1.00 94.55 213 B 1 
ATOM 2603 S SG  . CYS B 2 213 ? -1.971  16.457  -14.119 1.00 91.38 213 B 1 
ATOM 2604 N N   . TYR B 2 214 ? 2.461   16.541  -16.189 1.00 93.96 214 B 1 
ATOM 2605 C CA  . TYR B 2 214 ? 3.820   16.998  -16.457 1.00 93.66 214 B 1 
ATOM 2606 C C   . TYR B 2 214 ? 4.097   17.231  -17.942 1.00 93.03 214 B 1 
ATOM 2607 O O   . TYR B 2 214 ? 4.837   18.164  -18.247 1.00 91.47 214 B 1 
ATOM 2608 C CB  . TYR B 2 214 ? 4.856   16.070  -15.811 1.00 92.61 214 B 1 
ATOM 2609 C CG  . TYR B 2 214 ? 4.890   16.102  -14.298 1.00 90.22 214 B 1 
ATOM 2610 C CD1 . TYR B 2 214 ? 4.815   17.319  -13.583 1.00 84.82 214 B 1 
ATOM 2611 C CD2 . TYR B 2 214 ? 5.036   14.901  -13.567 1.00 84.73 214 B 1 
ATOM 2612 C CE1 . TYR B 2 214 ? 4.876   17.348  -12.178 1.00 82.70 214 B 1 
ATOM 2613 C CE2 . TYR B 2 214 ? 5.102   14.919  -12.160 1.00 82.21 214 B 1 
ATOM 2614 C CZ  . TYR B 2 214 ? 5.018   16.143  -11.471 1.00 84.48 214 B 1 
ATOM 2615 O OH  . TYR B 2 214 ? 5.076   16.165  -10.099 1.00 81.48 214 B 1 
ATOM 2616 N N   . SER B 2 215 ? 3.451   16.512  -18.856 1.00 95.46 215 B 1 
ATOM 2617 C CA  . SER B 2 215 ? 3.549   16.843  -20.286 1.00 94.98 215 B 1 
ATOM 2618 C C   . SER B 2 215 ? 2.972   18.230  -20.584 1.00 94.37 215 B 1 
ATOM 2619 O O   . SER B 2 215 ? 3.615   19.038  -21.267 1.00 92.48 215 B 1 
ATOM 2620 C CB  . SER B 2 215 ? 2.887   15.771  -21.148 1.00 94.12 215 B 1 
ATOM 2621 O OG  . SER B 2 215 ? 1.487   15.757  -20.982 1.00 77.75 215 B 1 
ATOM 2622 N N   . GLY B 2 216 ? 1.822   18.568  -19.987 1.00 94.74 216 B 1 
ATOM 2623 C CA  . GLY B 2 216 ? 1.236   19.903  -20.079 1.00 93.86 216 B 1 
ATOM 2624 C C   . GLY B 2 216 ? 2.126   20.996  -19.460 1.00 93.53 216 B 1 
ATOM 2625 O O   . GLY B 2 216 ? 2.360   22.040  -20.078 1.00 91.56 216 B 1 
ATOM 2626 N N   . ILE B 2 217 ? 2.694   20.740  -18.292 1.00 91.80 217 B 1 
ATOM 2627 C CA  . ILE B 2 217 ? 3.640   21.647  -17.632 1.00 90.73 217 B 1 
ATOM 2628 C C   . ILE B 2 217 ? 4.882   21.863  -18.497 1.00 90.02 217 B 1 
ATOM 2629 O O   . ILE B 2 217 ? 5.276   23.010  -18.723 1.00 88.27 217 B 1 
ATOM 2630 C CB  . ILE B 2 217 ? 4.023   21.131  -16.225 1.00 89.89 217 B 1 
ATOM 2631 C CG1 . ILE B 2 217 ? 2.817   21.208  -15.260 1.00 86.23 217 B 1 
ATOM 2632 C CG2 . ILE B 2 217 ? 5.185   21.946  -15.637 1.00 86.44 217 B 1 
ATOM 2633 C CD1 . ILE B 2 217 ? 3.001   20.421  -13.959 1.00 83.23 217 B 1 
ATOM 2634 N N   . LEU B 2 218 ? 5.481   20.798  -19.036 1.00 92.28 218 B 1 
ATOM 2635 C CA  . LEU B 2 218 ? 6.649   20.879  -19.903 1.00 91.52 218 B 1 
ATOM 2636 C C   . LEU B 2 218 ? 6.364   21.712  -21.148 1.00 90.99 218 B 1 
ATOM 2637 O O   . LEU B 2 218 ? 7.136   22.612  -21.470 1.00 88.99 218 B 1 
ATOM 2638 C CB  . LEU B 2 218 ? 7.112   19.460  -20.296 1.00 90.55 218 B 1 
ATOM 2639 C CG  . LEU B 2 218 ? 7.846   18.703  -19.172 1.00 83.84 218 B 1 
ATOM 2640 C CD1 . LEU B 2 218 ? 8.046   17.235  -19.581 1.00 79.10 218 B 1 
ATOM 2641 C CD2 . LEU B 2 218 ? 9.217   19.299  -18.890 1.00 79.29 218 B 1 
ATOM 2642 N N   . LYS B 2 219 ? 5.213   21.499  -21.803 1.00 92.28 219 B 1 
ATOM 2643 C CA  . LYS B 2 219 ? 4.790   22.290  -22.971 1.00 92.08 219 B 1 
ATOM 2644 C C   . LYS B 2 219 ? 4.685   23.783  -22.648 1.00 91.07 219 B 1 
ATOM 2645 O O   . LYS B 2 219 ? 5.062   24.616  -23.474 1.00 88.45 219 B 1 
ATOM 2646 C CB  . LYS B 2 219 ? 3.460   21.721  -23.492 1.00 91.76 219 B 1 
ATOM 2647 C CG  . LYS B 2 219 ? 3.020   22.351  -24.827 1.00 81.73 219 B 1 
ATOM 2648 C CD  . LYS B 2 219 ? 1.718   21.690  -25.329 1.00 78.59 219 B 1 
ATOM 2649 C CE  . LYS B 2 219 ? 1.290   22.269  -26.683 1.00 67.81 219 B 1 
ATOM 2650 N NZ  . LYS B 2 219 ? 0.075   21.584  -27.207 1.00 60.76 219 B 1 
ATOM 2651 N N   . THR B 2 220 ? 4.195   24.137  -21.461 1.00 90.28 220 B 1 
ATOM 2652 C CA  . THR B 2 220 ? 4.098   25.535  -21.010 1.00 89.55 220 B 1 
ATOM 2653 C C   . THR B 2 220 ? 5.470   26.106  -20.625 1.00 88.96 220 B 1 
ATOM 2654 O O   . THR B 2 220 ? 5.806   27.224  -21.020 1.00 85.95 220 B 1 
ATOM 2655 C CB  . THR B 2 220 ? 3.107   25.656  -19.847 1.00 88.38 220 B 1 
ATOM 2656 O OG1 . THR B 2 220 ? 1.862   25.124  -20.252 1.00 79.40 220 B 1 
ATOM 2657 C CG2 . THR B 2 220 ? 2.857   27.112  -19.452 1.00 79.12 220 B 1 
ATOM 2658 N N   . LEU B 2 221 ? 6.306   25.327  -19.922 1.00 88.52 221 B 1 
ATOM 2659 C CA  . LEU B 2 221 ? 7.650   25.735  -19.525 1.00 86.83 221 B 1 
ATOM 2660 C C   . LEU B 2 221 ? 8.592   25.963  -20.715 1.00 85.89 221 B 1 
ATOM 2661 O O   . LEU B 2 221 ? 9.428   26.861  -20.656 1.00 82.82 221 B 1 
ATOM 2662 C CB  . LEU B 2 221 ? 8.268   24.675  -18.594 1.00 85.29 221 B 1 
ATOM 2663 C CG  . LEU B 2 221 ? 7.719   24.672  -17.157 1.00 81.03 221 B 1 
ATOM 2664 C CD1 . LEU B 2 221 ? 8.340   23.492  -16.403 1.00 76.76 221 B 1 
ATOM 2665 C CD2 . LEU B 2 221 ? 8.062   25.955  -16.399 1.00 77.51 221 B 1 
ATOM 2666 N N   . LEU B 2 222 ? 8.439   25.206  -21.807 1.00 86.11 222 B 1 
ATOM 2667 C CA  . LEU B 2 222 ? 9.220   25.397  -23.032 1.00 85.58 222 B 1 
ATOM 2668 C C   . LEU B 2 222 ? 9.003   26.777  -23.666 1.00 85.06 222 B 1 
ATOM 2669 O O   . LEU B 2 222 ? 9.896   27.281  -24.344 1.00 80.64 222 B 1 
ATOM 2670 C CB  . LEU B 2 222 ? 8.882   24.279  -24.035 1.00 84.02 222 B 1 
ATOM 2671 C CG  . LEU B 2 222 ? 9.503   22.912  -23.678 1.00 78.51 222 B 1 
ATOM 2672 C CD1 . LEU B 2 222 ? 8.902   21.826  -24.584 1.00 72.12 222 B 1 
ATOM 2673 C CD2 . LEU B 2 222 ? 11.020  22.896  -23.856 1.00 72.26 222 B 1 
ATOM 2674 N N   . ARG B 2 223 ? 7.850   27.415  -23.403 1.00 85.12 223 B 1 
ATOM 2675 C CA  . ARG B 2 223 ? 7.546   28.788  -23.849 1.00 84.94 223 B 1 
ATOM 2676 C C   . ARG B 2 223 ? 8.142   29.862  -22.924 1.00 83.86 223 B 1 
ATOM 2677 O O   . ARG B 2 223 ? 8.148   31.036  -23.282 1.00 77.56 223 B 1 
ATOM 2678 C CB  . ARG B 2 223 ? 6.020   28.971  -23.974 1.00 82.05 223 B 1 
ATOM 2679 C CG  . ARG B 2 223 ? 5.393   28.015  -24.995 1.00 73.70 223 B 1 
ATOM 2680 C CD  . ARG B 2 223 ? 3.872   28.215  -25.027 1.00 70.76 223 B 1 
ATOM 2681 N NE  . ARG B 2 223 ? 3.228   27.341  -26.028 1.00 64.88 223 B 1 
ATOM 2682 C CZ  . ARG B 2 223 ? 1.923   27.306  -26.310 1.00 60.81 223 B 1 
ATOM 2683 N NH1 . ARG B 2 223 ? 1.062   28.044  -25.657 1.00 57.00 223 B 1 
ATOM 2684 N NH2 . ARG B 2 223 ? 1.478   26.529  -27.252 1.00 52.83 223 B 1 
ATOM 2685 N N   . CYS B 2 224 ? 8.626   29.486  -21.750 1.00 80.51 224 B 1 
ATOM 2686 C CA  . CYS B 2 224 ? 9.211   30.418  -20.796 1.00 77.84 224 B 1 
ATOM 2687 C C   . CYS B 2 224 ? 10.608  30.866  -21.271 1.00 77.80 224 B 1 
ATOM 2688 O O   . CYS B 2 224 ? 11.483  30.040  -21.533 1.00 72.40 224 B 1 
ATOM 2689 C CB  . CYS B 2 224 ? 9.251   29.771  -19.411 1.00 73.31 224 B 1 
ATOM 2690 S SG  . CYS B 2 224 ? 9.664   31.029  -18.165 1.00 63.29 224 B 1 
ATOM 2691 N N   . ARG B 2 225 ? 10.841  32.193  -21.344 1.00 78.47 225 B 1 
ATOM 2692 C CA  . ARG B 2 225 ? 12.123  32.769  -21.795 1.00 80.02 225 B 1 
ATOM 2693 C C   . ARG B 2 225 ? 13.265  32.562  -20.792 1.00 81.01 225 B 1 
ATOM 2694 O O   . ARG B 2 225 ? 14.421  32.556  -21.188 1.00 75.84 225 B 1 
ATOM 2695 C CB  . ARG B 2 225 ? 11.963  34.271  -22.100 1.00 74.54 225 B 1 
ATOM 2696 C CG  . ARG B 2 225 ? 11.129  34.539  -23.373 1.00 65.50 225 B 1 
ATOM 2697 C CD  . ARG B 2 225 ? 11.138  36.038  -23.693 1.00 60.07 225 B 1 
ATOM 2698 N NE  . ARG B 2 225 ? 10.415  36.338  -24.946 1.00 51.76 225 B 1 
ATOM 2699 C CZ  . ARG B 2 225 ? 10.281  37.542  -25.510 1.00 46.66 225 B 1 
ATOM 2700 N NH1 . ARG B 2 225 ? 10.784  38.618  -24.973 1.00 42.58 225 B 1 
ATOM 2701 N NH2 . ARG B 2 225 ? 9.633   37.671  -26.625 1.00 40.72 225 B 1 
ATOM 2702 N N   . ASN B 2 226 ? 12.969  32.399  -19.496 1.00 79.96 226 B 1 
ATOM 2703 C CA  . ASN B 2 226 ? 14.006  32.256  -18.473 1.00 82.14 226 B 1 
ATOM 2704 C C   . ASN B 2 226 ? 14.577  30.831  -18.458 1.00 83.36 226 B 1 
ATOM 2705 O O   . ASN B 2 226 ? 14.058  29.936  -17.788 1.00 78.47 226 B 1 
ATOM 2706 C CB  . ASN B 2 226 ? 13.474  32.725  -17.118 1.00 76.74 226 B 1 
ATOM 2707 C CG  . ASN B 2 226 ? 14.594  32.871  -16.093 1.00 69.87 226 B 1 
ATOM 2708 O OD1 . ASN B 2 226 ? 15.563  32.137  -16.060 1.00 62.33 226 B 1 
ATOM 2709 N ND2 . ASN B 2 226 ? 14.478  33.836  -15.203 1.00 63.20 226 B 1 
ATOM 2710 N N   . GLU B 2 227 ? 15.678  30.646  -19.154 1.00 80.87 227 B 1 
ATOM 2711 C CA  . GLU B 2 227 ? 16.284  29.341  -19.388 1.00 82.62 227 B 1 
ATOM 2712 C C   . GLU B 2 227 ? 16.763  28.650  -18.100 1.00 83.12 227 B 1 
ATOM 2713 O O   . GLU B 2 227 ? 16.541  27.449  -17.920 1.00 79.78 227 B 1 
ATOM 2714 C CB  . GLU B 2 227 ? 17.430  29.537  -20.388 1.00 78.39 227 B 1 
ATOM 2715 C CG  . GLU B 2 227 ? 17.972  28.195  -20.847 1.00 67.27 227 B 1 
ATOM 2716 C CD  . GLU B 2 227 ? 18.865  28.326  -22.076 1.00 62.42 227 B 1 
ATOM 2717 O OE1 . GLU B 2 227 ? 18.778  27.395  -22.897 1.00 56.23 227 B 1 
ATOM 2718 O OE2 . GLU B 2 227 ? 19.571  29.353  -22.169 1.00 59.65 227 B 1 
ATOM 2719 N N   . LYS B 2 228 ? 17.335  29.397  -17.142 1.00 80.85 228 B 1 
ATOM 2720 C CA  . LYS B 2 228 ? 17.786  28.832  -15.859 1.00 82.23 228 B 1 
ATOM 2721 C C   . LYS B 2 228 ? 16.617  28.307  -15.023 1.00 82.68 228 B 1 
ATOM 2722 O O   . LYS B 2 228 ? 16.690  27.188  -14.506 1.00 80.53 228 B 1 
ATOM 2723 C CB  . LYS B 2 228 ? 18.605  29.857  -15.058 1.00 80.14 228 B 1 
ATOM 2724 C CG  . LYS B 2 228 ? 20.009  30.109  -15.647 1.00 70.28 228 B 1 
ATOM 2725 C CD  . LYS B 2 228 ? 20.838  31.044  -14.750 1.00 65.28 228 B 1 
ATOM 2726 C CE  . LYS B 2 228 ? 22.239  31.250  -15.343 1.00 56.72 228 B 1 
ATOM 2727 N NZ  . LYS B 2 228 ? 23.085  32.170  -14.531 1.00 49.85 228 B 1 
ATOM 2728 N N   . LYS B 2 229 ? 15.521  29.072  -14.920 1.00 79.61 229 B 1 
ATOM 2729 C CA  . LYS B 2 229 ? 14.303  28.635  -14.217 1.00 79.18 229 B 1 
ATOM 2730 C C   . LYS B 2 229 ? 13.677  27.427  -14.913 1.00 80.78 229 B 1 
ATOM 2731 O O   . LYS B 2 229 ? 13.322  26.464  -14.244 1.00 78.57 229 B 1 
ATOM 2732 C CB  . LYS B 2 229 ? 13.282  29.782  -14.071 1.00 74.93 229 B 1 
ATOM 2733 C CG  . LYS B 2 229 ? 13.683  30.858  -13.044 1.00 65.82 229 B 1 
ATOM 2734 C CD  . LYS B 2 229 ? 12.551  31.882  -12.828 1.00 61.21 229 B 1 
ATOM 2735 C CE  . LYS B 2 229 ? 12.909  32.983  -11.801 1.00 53.93 229 B 1 
ATOM 2736 N NZ  . LYS B 2 229 ? 11.814  33.967  -11.596 1.00 49.29 229 B 1 
ATOM 2737 N N   . ARG B 2 230 ? 13.627  27.429  -16.251 1.00 79.43 230 B 1 
ATOM 2738 C CA  . ARG B 2 230 ? 13.122  26.324  -17.072 1.00 80.54 230 B 1 
ATOM 2739 C C   . ARG B 2 230 ? 13.889  25.030  -16.807 1.00 82.33 230 B 1 
ATOM 2740 O O   . ARG B 2 230 ? 13.269  24.043  -16.432 1.00 80.88 230 B 1 
ATOM 2741 C CB  . ARG B 2 230 ? 13.179  26.729  -18.561 1.00 77.28 230 B 1 
ATOM 2742 C CG  . ARG B 2 230 ? 12.586  25.654  -19.482 1.00 71.18 230 B 1 
ATOM 2743 C CD  . ARG B 2 230 ? 12.656  26.068  -20.961 1.00 70.15 230 B 1 
ATOM 2744 N NE  . ARG B 2 230 ? 14.033  26.031  -21.495 1.00 64.66 230 B 1 
ATOM 2745 C CZ  . ARG B 2 230 ? 14.402  26.416  -22.712 1.00 58.88 230 B 1 
ATOM 2746 N NH1 . ARG B 2 230 ? 13.554  26.910  -23.563 1.00 54.95 230 B 1 
ATOM 2747 N NH2 . ARG B 2 230 ? 15.641  26.307  -23.100 1.00 50.74 230 B 1 
ATOM 2748 N N   . HIS B 2 231 ? 15.221  25.043  -16.933 1.00 84.23 231 B 1 
ATOM 2749 C CA  . HIS B 2 231 ? 16.048  23.849  -16.712 1.00 85.34 231 B 1 
ATOM 2750 C C   . HIS B 2 231 ? 15.868  23.263  -15.318 1.00 85.75 231 B 1 
ATOM 2751 O O   . HIS B 2 231 ? 15.729  22.047  -15.166 1.00 83.76 231 B 1 
ATOM 2752 C CB  . HIS B 2 231 ? 17.527  24.189  -16.958 1.00 83.98 231 B 1 
ATOM 2753 C CG  . HIS B 2 231 ? 17.907  24.047  -18.405 1.00 75.87 231 B 1 
ATOM 2754 N ND1 . HIS B 2 231 ? 17.756  24.981  -19.398 1.00 64.62 231 B 1 
ATOM 2755 C CD2 . HIS B 2 231 ? 18.431  22.927  -18.993 1.00 65.62 231 B 1 
ATOM 2756 C CE1 . HIS B 2 231 ? 18.187  24.447  -20.552 1.00 61.89 231 B 1 
ATOM 2757 N NE2 . HIS B 2 231 ? 18.601  23.192  -20.349 1.00 63.55 231 B 1 
ATOM 2758 N N   . ARG B 2 232 ? 15.810  24.103  -14.292 1.00 85.31 232 B 1 
ATOM 2759 C CA  . ARG B 2 232 ? 15.611  23.644  -12.916 1.00 85.47 232 B 1 
ATOM 2760 C C   . ARG B 2 232 ? 14.238  23.009  -12.715 1.00 85.75 232 B 1 
ATOM 2761 O O   . ARG B 2 232 ? 14.157  21.950  -12.093 1.00 82.97 232 B 1 
ATOM 2762 C CB  . ARG B 2 232 ? 15.838  24.819  -11.953 1.00 82.43 232 B 1 
ATOM 2763 C CG  . ARG B 2 232 ? 15.921  24.339  -10.498 1.00 71.01 232 B 1 
ATOM 2764 C CD  . ARG B 2 232 ? 16.205  25.541  -9.604  1.00 67.47 232 B 1 
ATOM 2765 N NE  . ARG B 2 232 ? 16.440  25.152  -8.201  1.00 59.45 232 B 1 
ATOM 2766 C CZ  . ARG B 2 232 ? 16.804  25.993  -7.249  1.00 54.40 232 B 1 
ATOM 2767 N NH1 . ARG B 2 232 ? 16.998  27.261  -7.493  1.00 50.78 232 B 1 
ATOM 2768 N NH2 . ARG B 2 232 ? 16.978  25.592  -6.036  1.00 46.51 232 B 1 
ATOM 2769 N N   . ALA B 2 233 ? 13.175  23.605  -13.260 1.00 83.91 233 B 1 
ATOM 2770 C CA  . ALA B 2 233 ? 11.824  23.072  -13.183 1.00 83.71 233 B 1 
ATOM 2771 C C   . ALA B 2 233 ? 11.689  21.744  -13.939 1.00 86.06 233 B 1 
ATOM 2772 O O   . ALA B 2 233 ? 11.165  20.774  -13.391 1.00 84.71 233 B 1 
ATOM 2773 C CB  . ALA B 2 233 ? 10.850  24.131  -13.711 1.00 80.92 233 B 1 
ATOM 2774 N N   . VAL B 2 234 ? 12.249  21.647  -15.146 1.00 85.56 234 B 1 
ATOM 2775 C CA  . VAL B 2 234 ? 12.271  20.415  -15.944 1.00 86.85 234 B 1 
ATOM 2776 C C   . VAL B 2 234 ? 13.002  19.303  -15.189 1.00 88.54 234 B 1 
ATOM 2777 O O   . VAL B 2 234 ? 12.478  18.203  -15.050 1.00 88.11 234 B 1 
ATOM 2778 C CB  . VAL B 2 234 ? 12.908  20.667  -17.328 1.00 85.72 234 B 1 
ATOM 2779 C CG1 . VAL B 2 234 ? 13.147  19.377  -18.114 1.00 79.00 234 B 1 
ATOM 2780 C CG2 . VAL B 2 234 ? 12.011  21.570  -18.182 1.00 80.33 234 B 1 
ATOM 2781 N N   . ARG B 2 235 ? 14.182  19.599  -14.638 1.00 87.26 235 B 1 
ATOM 2782 C CA  . ARG B 2 235 ? 14.956  18.621  -13.857 1.00 88.57 235 B 1 
ATOM 2783 C C   . ARG B 2 235 ? 14.173  18.125  -12.643 1.00 88.70 235 B 1 
ATOM 2784 O O   . ARG B 2 235 ? 14.168  16.929  -12.397 1.00 86.97 235 B 1 
ATOM 2785 C CB  . ARG B 2 235 ? 16.304  19.240  -13.463 1.00 86.77 235 B 1 
ATOM 2786 C CG  . ARG B 2 235 ? 17.310  18.166  -13.003 1.00 74.87 235 B 1 
ATOM 2787 C CD  . ARG B 2 235 ? 18.654  18.812  -12.649 1.00 72.83 235 B 1 
ATOM 2788 N NE  . ARG B 2 235 ? 19.754  17.837  -12.670 1.00 64.70 235 B 1 
ATOM 2789 C CZ  . ARG B 2 235 ? 21.054  18.098  -12.534 1.00 58.26 235 B 1 
ATOM 2790 N NH1 . ARG B 2 235 ? 21.488  19.306  -12.275 1.00 53.37 235 B 1 
ATOM 2791 N NH2 . ARG B 2 235 ? 21.937  17.155  -12.675 1.00 49.54 235 B 1 
ATOM 2792 N N   . LEU B 2 236 ? 13.486  19.019  -11.932 1.00 87.54 236 B 1 
ATOM 2793 C CA  . LEU B 2 236 ? 12.664  18.645  -10.787 1.00 87.91 236 B 1 
ATOM 2794 C C   . LEU B 2 236 ? 11.512  17.704  -11.181 1.00 89.41 236 B 1 
ATOM 2795 O O   . LEU B 2 236 ? 11.291  16.709  -10.501 1.00 88.56 236 B 1 
ATOM 2796 C CB  . LEU B 2 236 ? 12.138  19.920  -10.110 1.00 86.26 236 B 1 
ATOM 2797 C CG  . LEU B 2 236 ? 11.216  19.648  -8.900  1.00 81.32 236 B 1 
ATOM 2798 C CD1 . LEU B 2 236 ? 11.931  18.857  -7.803  1.00 75.40 236 B 1 
ATOM 2799 C CD2 . LEU B 2 236 ? 10.735  20.979  -8.317  1.00 75.83 236 B 1 
ATOM 2800 N N   . ILE B 2 237 ? 10.815  17.997  -12.279 1.00 87.57 237 B 1 
ATOM 2801 C CA  . ILE B 2 237 ? 9.716   17.163  -12.794 1.00 87.93 237 B 1 
ATOM 2802 C C   . ILE B 2 237 ? 10.209  15.753  -13.100 1.00 89.20 237 B 1 
ATOM 2803 O O   . ILE B 2 237 ? 9.629   14.782  -12.605 1.00 88.66 237 B 1 
ATOM 2804 C CB  . ILE B 2 237 ? 9.075   17.839  -14.029 1.00 86.58 237 B 1 
ATOM 2805 C CG1 . ILE B 2 237 ? 8.252   19.068  -13.578 1.00 81.20 237 B 1 
ATOM 2806 C CG2 . ILE B 2 237 ? 8.196   16.859  -14.823 1.00 79.81 237 B 1 
ATOM 2807 C CD1 . ILE B 2 237 ? 7.911   20.021  -14.722 1.00 74.44 237 B 1 
ATOM 2808 N N   . PHE B 2 238 ? 11.310  15.620  -13.852 1.00 90.59 238 B 1 
ATOM 2809 C CA  . PHE B 2 238 ? 11.888  14.317  -14.139 1.00 91.54 238 B 1 
ATOM 2810 C C   . PHE B 2 238 ? 12.352  13.597  -12.876 1.00 92.49 238 B 1 
ATOM 2811 O O   . PHE B 2 238 ? 12.093  12.407  -12.737 1.00 90.84 238 B 1 
ATOM 2812 C CB  . PHE B 2 238 ? 13.035  14.448  -15.146 1.00 89.94 238 B 1 
ATOM 2813 C CG  . PHE B 2 238 ? 12.571  14.582  -16.576 1.00 86.00 238 B 1 
ATOM 2814 C CD1 . PHE B 2 238 ? 11.919  13.497  -17.205 1.00 80.23 238 B 1 
ATOM 2815 C CD2 . PHE B 2 238 ? 12.779  15.766  -17.299 1.00 78.80 238 B 1 
ATOM 2816 C CE1 . PHE B 2 238 ? 11.482  13.607  -18.533 1.00 77.55 238 B 1 
ATOM 2817 C CE2 . PHE B 2 238 ? 12.344  15.883  -18.627 1.00 76.07 238 B 1 
ATOM 2818 C CZ  . PHE B 2 238 ? 11.693  14.799  -19.241 1.00 78.45 238 B 1 
ATOM 2819 N N   . THR B 2 239 ? 12.955  14.295  -11.919 1.00 92.68 239 B 1 
ATOM 2820 C CA  . THR B 2 239 ? 13.356  13.693  -10.642 1.00 92.84 239 B 1 
ATOM 2821 C C   . THR B 2 239 ? 12.152  13.116  -9.897  1.00 93.40 239 B 1 
ATOM 2822 O O   . THR B 2 239 ? 12.229  11.983  -9.445  1.00 91.99 239 B 1 
ATOM 2823 C CB  . THR B 2 239 ? 14.099  14.695  -9.753  1.00 91.35 239 B 1 
ATOM 2824 O OG1 . THR B 2 239 ? 15.274  15.148  -10.390 1.00 82.23 239 B 1 
ATOM 2825 C CG2 . THR B 2 239 ? 14.556  14.093  -8.425  1.00 81.29 239 B 1 
ATOM 2826 N N   . ILE B 2 240 ? 11.039  13.843  -9.808  1.00 92.16 240 B 1 
ATOM 2827 C CA  . ILE B 2 240 ? 9.830   13.370  -9.127  1.00 91.85 240 B 1 
ATOM 2828 C C   . ILE B 2 240 ? 9.284   12.102  -9.787  1.00 92.52 240 B 1 
ATOM 2829 O O   . ILE B 2 240 ? 9.008   11.130  -9.095  1.00 91.54 240 B 1 
ATOM 2830 C CB  . ILE B 2 240 ? 8.764   14.490  -9.078  1.00 90.92 240 B 1 
ATOM 2831 C CG1 . ILE B 2 240 ? 9.210   15.590  -8.084  1.00 87.22 240 B 1 
ATOM 2832 C CG2 . ILE B 2 240 ? 7.379   13.955  -8.674  1.00 87.30 240 B 1 
ATOM 2833 C CD1 . ILE B 2 240 ? 8.439   16.899  -8.248  1.00 82.50 240 B 1 
ATOM 2834 N N   . MET B 2 241 ? 9.165   12.087  -11.124 1.00 92.39 241 B 1 
ATOM 2835 C CA  . MET B 2 241 ? 8.665   10.922  -11.868 1.00 92.47 241 B 1 
ATOM 2836 C C   . MET B 2 241 ? 9.596   9.716   -11.731 1.00 93.35 241 B 1 
ATOM 2837 O O   . MET B 2 241 ? 9.128   8.614   -11.469 1.00 92.27 241 B 1 
ATOM 2838 C CB  . MET B 2 241 ? 8.492   11.274  -13.349 1.00 91.15 241 B 1 
ATOM 2839 C CG  . MET B 2 241 ? 7.349   12.254  -13.587 1.00 81.12 241 B 1 
ATOM 2840 S SD  . MET B 2 241 ? 7.068   12.631  -15.342 1.00 77.43 241 B 1 
ATOM 2841 C CE  . MET B 2 241 ? 6.380   11.045  -15.904 1.00 67.31 241 B 1 
ATOM 2842 N N   . ILE B 2 242 ? 10.906  9.911   -11.896 1.00 94.65 242 B 1 
ATOM 2843 C CA  . ILE B 2 242 ? 11.903  8.840   -11.802 1.00 94.75 242 B 1 
ATOM 2844 C C   . ILE B 2 242 ? 11.928  8.258   -10.395 1.00 94.95 242 B 1 
ATOM 2845 O O   . ILE B 2 242 ? 11.914  7.044   -10.248 1.00 93.94 242 B 1 
ATOM 2846 C CB  . ILE B 2 242 ? 13.299  9.348   -12.244 1.00 94.11 242 B 1 
ATOM 2847 C CG1 . ILE B 2 242 ? 13.313  9.624   -13.763 1.00 88.54 242 B 1 
ATOM 2848 C CG2 . ILE B 2 242 ? 14.405  8.345   -11.884 1.00 87.95 242 B 1 
ATOM 2849 C CD1 . ILE B 2 242 ? 14.529  10.434  -14.229 1.00 80.19 242 B 1 
ATOM 2850 N N   . VAL B 2 243 ? 11.924  9.092   -9.361  1.00 95.24 243 B 1 
ATOM 2851 C CA  . VAL B 2 243 ? 11.897  8.644   -7.962  1.00 95.19 243 B 1 
ATOM 2852 C C   . VAL B 2 243 ? 10.624  7.839   -7.690  1.00 95.21 243 B 1 
ATOM 2853 O O   . VAL B 2 243 ? 10.724  6.714   -7.217  1.00 93.97 243 B 1 
ATOM 2854 C CB  . VAL B 2 243 ? 12.054  9.833   -6.996  1.00 94.04 243 B 1 
ATOM 2855 C CG1 . VAL B 2 243 ? 11.766  9.453   -5.540  1.00 89.58 243 B 1 
ATOM 2856 C CG2 . VAL B 2 243 ? 13.495  10.360  -7.042  1.00 90.38 243 B 1 
ATOM 2857 N N   . TYR B 2 244 ? 9.452   8.345   -8.063  1.00 94.85 244 B 1 
ATOM 2858 C CA  . TYR B 2 244 ? 8.206   7.608   -7.876  1.00 94.91 244 B 1 
ATOM 2859 C C   . TYR B 2 244 ? 8.248   6.231   -8.552  1.00 94.88 244 B 1 
ATOM 2860 O O   . TYR B 2 244 ? 7.915   5.219   -7.938  1.00 93.72 244 B 1 
ATOM 2861 C CB  . TYR B 2 244 ? 7.029   8.433   -8.409  1.00 94.51 244 B 1 
ATOM 2862 C CG  . TYR B 2 244 ? 5.691   7.855   -7.980  1.00 95.06 244 B 1 
ATOM 2863 C CD1 . TYR B 2 244 ? 5.058   6.847   -8.736  1.00 93.57 244 B 1 
ATOM 2864 C CD2 . TYR B 2 244 ? 5.117   8.273   -6.774  1.00 93.14 244 B 1 
ATOM 2865 C CE1 . TYR B 2 244 ? 3.870   6.255   -8.282  1.00 92.25 244 B 1 
ATOM 2866 C CE2 . TYR B 2 244 ? 3.933   7.696   -6.306  1.00 91.90 244 B 1 
ATOM 2867 C CZ  . TYR B 2 244 ? 3.316   6.675   -7.059  1.00 92.92 244 B 1 
ATOM 2868 O OH  . TYR B 2 244 ? 2.177   6.084   -6.581  1.00 91.45 244 B 1 
ATOM 2869 N N   . PHE B 2 245 ? 8.712   6.174   -9.799  1.00 94.62 245 B 1 
ATOM 2870 C CA  . PHE B 2 245 ? 8.827   4.930   -10.546 1.00 94.53 245 B 1 
ATOM 2871 C C   . PHE B 2 245 ? 9.841   3.968   -9.908  1.00 94.92 245 B 1 
ATOM 2872 O O   . PHE B 2 245 ? 9.517   2.808   -9.700  1.00 93.64 245 B 1 
ATOM 2873 C CB  . PHE B 2 245 ? 9.187   5.239   -11.996 1.00 93.45 245 B 1 
ATOM 2874 C CG  . PHE B 2 245 ? 9.172   4.013   -12.885 1.00 86.70 245 B 1 
ATOM 2875 C CD1 . PHE B 2 245 ? 10.357  3.303   -13.143 1.00 80.94 245 B 1 
ATOM 2876 C CD2 . PHE B 2 245 ? 7.960   3.565   -13.438 1.00 80.46 245 B 1 
ATOM 2877 C CE1 . PHE B 2 245 ? 10.334  2.146   -13.947 1.00 74.78 245 B 1 
ATOM 2878 C CE2 . PHE B 2 245 ? 7.930   2.414   -14.238 1.00 72.98 245 B 1 
ATOM 2879 C CZ  . PHE B 2 245 ? 9.114   1.703   -14.494 1.00 73.99 245 B 1 
ATOM 2880 N N   . LEU B 2 246 ? 11.031  4.427   -9.534  1.00 95.61 246 B 1 
ATOM 2881 C CA  . LEU B 2 246 ? 12.080  3.583   -8.956  1.00 95.76 246 B 1 
ATOM 2882 C C   . LEU B 2 246 ? 11.702  2.990   -7.596  1.00 95.85 246 B 1 
ATOM 2883 O O   . LEU B 2 246 ? 12.159  1.899   -7.274  1.00 94.43 246 B 1 
ATOM 2884 C CB  . LEU B 2 246 ? 13.382  4.384   -8.803  1.00 94.82 246 B 1 
ATOM 2885 C CG  . LEU B 2 246 ? 14.138  4.657   -10.116 1.00 84.18 246 B 1 
ATOM 2886 C CD1 . LEU B 2 246 ? 15.365  5.524   -9.811  1.00 78.69 246 B 1 
ATOM 2887 C CD2 . LEU B 2 246 ? 14.620  3.378   -10.801 1.00 78.95 246 B 1 
ATOM 2888 N N   . PHE B 2 247 ? 10.883  3.683   -6.796  1.00 95.47 247 B 1 
ATOM 2889 C CA  . PHE B 2 247 ? 10.519  3.224   -5.457  1.00 95.42 247 B 1 
ATOM 2890 C C   . PHE B 2 247 ? 9.254   2.364   -5.458  1.00 95.10 247 B 1 
ATOM 2891 O O   . PHE B 2 247 ? 9.195   1.377   -4.719  1.00 92.94 247 B 1 
ATOM 2892 C CB  . PHE B 2 247 ? 10.425  4.430   -4.514  1.00 94.61 247 B 1 
ATOM 2893 C CG  . PHE B 2 247 ? 11.788  4.925   -4.049  1.00 94.43 247 B 1 
ATOM 2894 C CD1 . PHE B 2 247 ? 12.248  4.625   -2.756  1.00 90.41 247 B 1 
ATOM 2895 C CD2 . PHE B 2 247 ? 12.636  5.639   -4.916  1.00 89.99 247 B 1 
ATOM 2896 C CE1 . PHE B 2 247 ? 13.519  5.039   -2.348  1.00 88.40 247 B 1 
ATOM 2897 C CE2 . PHE B 2 247 ? 13.919  6.048   -4.510  1.00 88.45 247 B 1 
ATOM 2898 C CZ  . PHE B 2 247 ? 14.359  5.749   -3.223  1.00 89.78 247 B 1 
ATOM 2899 N N   . TRP B 2 248 ? 8.260   2.666   -6.304  1.00 95.31 248 B 1 
ATOM 2900 C CA  . TRP B 2 248 ? 6.983   1.954   -6.317  1.00 95.15 248 B 1 
ATOM 2901 C C   . TRP B 2 248 ? 6.827   0.914   -7.421  1.00 95.38 248 B 1 
ATOM 2902 O O   . TRP B 2 248 ? 6.115   -0.073  -7.222  1.00 93.97 248 B 1 
ATOM 2903 C CB  . TRP B 2 248 ? 5.837   2.974   -6.336  1.00 94.30 248 B 1 
ATOM 2904 C CG  . TRP B 2 248 ? 5.609   3.665   -5.020  1.00 92.83 248 B 1 
ATOM 2905 C CD1 . TRP B 2 248 ? 5.752   4.977   -4.781  1.00 90.00 248 B 1 
ATOM 2906 C CD2 . TRP B 2 248 ? 5.200   3.058   -3.750  1.00 91.02 248 B 1 
ATOM 2907 N NE1 . TRP B 2 248 ? 5.450   5.245   -3.449  1.00 88.10 248 B 1 
ATOM 2908 C CE2 . TRP B 2 248 ? 5.123   4.095   -2.785  1.00 89.82 248 B 1 
ATOM 2909 C CE3 . TRP B 2 248 ? 4.900   1.743   -3.343  1.00 87.54 248 B 1 
ATOM 2910 C CZ2 . TRP B 2 248 ? 4.771   3.834   -1.434  1.00 87.07 248 B 1 
ATOM 2911 C CZ3 . TRP B 2 248 ? 4.549   1.486   -2.002  1.00 86.84 248 B 1 
ATOM 2912 C CH2 . TRP B 2 248 ? 4.488   2.512   -1.060  1.00 86.70 248 B 1 
ATOM 2913 N N   . ALA B 2 249 ? 7.460   1.061   -8.589  1.00 96.07 249 B 1 
ATOM 2914 C CA  . ALA B 2 249 ? 7.300   0.089   -9.665  1.00 96.19 249 B 1 
ATOM 2915 C C   . ALA B 2 249 ? 7.826   -1.311  -9.293  1.00 96.54 249 B 1 
ATOM 2916 O O   . ALA B 2 249 ? 7.089   -2.270  -9.546  1.00 95.58 249 B 1 
ATOM 2917 C CB  . ALA B 2 249 ? 7.881   0.602   -10.982 1.00 95.25 249 B 1 
ATOM 2918 N N   . PRO B 2 250 ? 8.996   -1.472  -8.652  1.00 95.99 250 B 1 
ATOM 2919 C CA  . PRO B 2 250 ? 9.467   -2.791  -8.247  1.00 96.14 250 B 1 
ATOM 2920 C C   . PRO B 2 250 ? 8.484   -3.513  -7.331  1.00 95.93 250 B 1 
ATOM 2921 O O   . PRO B 2 250 ? 8.160   -4.669  -7.593  1.00 94.58 250 B 1 
ATOM 2922 C CB  . PRO B 2 250 ? 10.816  -2.557  -7.563  1.00 95.39 250 B 1 
ATOM 2923 C CG  . PRO B 2 250 ? 11.301  -1.251  -8.172  1.00 93.86 250 B 1 
ATOM 2924 C CD  . PRO B 2 250 ? 10.007  -0.470  -8.343  1.00 95.86 250 B 1 
ATOM 2925 N N   . TYR B 2 251 ? 7.935   -2.833  -6.321  1.00 96.14 251 B 1 
ATOM 2926 C CA  . TYR B 2 251 ? 6.934   -3.398  -5.415  1.00 95.37 251 B 1 
ATOM 2927 C C   . TYR B 2 251 ? 5.701   -3.883  -6.176  1.00 95.06 251 B 1 
ATOM 2928 O O   . TYR B 2 251 ? 5.306   -5.032  -6.034  1.00 94.09 251 B 1 
ATOM 2929 C CB  . TYR B 2 251 ? 6.547   -2.362  -4.361  1.00 94.55 251 B 1 
ATOM 2930 C CG  . TYR B 2 251 ? 5.425   -2.833  -3.456  1.00 93.67 251 B 1 
ATOM 2931 C CD1 . TYR B 2 251 ? 4.119   -2.311  -3.597  1.00 90.91 251 B 1 
ATOM 2932 C CD2 . TYR B 2 251 ? 5.660   -3.837  -2.485  1.00 90.84 251 B 1 
ATOM 2933 C CE1 . TYR B 2 251 ? 3.078   -2.770  -2.771  1.00 89.82 251 B 1 
ATOM 2934 C CE2 . TYR B 2 251 ? 4.622   -4.298  -1.661  1.00 89.18 251 B 1 
ATOM 2935 C CZ  . TYR B 2 251 ? 3.339   -3.754  -1.807  1.00 89.72 251 B 1 
ATOM 2936 O OH  . TYR B 2 251 ? 2.327   -4.205  -0.996  1.00 87.85 251 B 1 
ATOM 2937 N N   . ASN B 2 252 ? 5.119   -3.047  -7.033  1.00 95.76 252 B 1 
ATOM 2938 C CA  . ASN B 2 252 ? 3.913   -3.395  -7.779  1.00 95.28 252 B 1 
ATOM 2939 C C   . ASN B 2 252 ? 4.146   -4.534  -8.790  1.00 95.11 252 B 1 
ATOM 2940 O O   . ASN B 2 252 ? 3.279   -5.386  -8.955  1.00 93.84 252 B 1 
ATOM 2941 C CB  . ASN B 2 252 ? 3.381   -2.133  -8.475  1.00 94.58 252 B 1 
ATOM 2942 C CG  . ASN B 2 252 ? 2.669   -1.196  -7.505  1.00 92.66 252 B 1 
ATOM 2943 O OD1 . ASN B 2 252 ? 1.503   -1.363  -7.200  1.00 81.69 252 B 1 
ATOM 2944 N ND2 . ASN B 2 252 ? 3.338   -0.179  -7.017  1.00 82.01 252 B 1 
ATOM 2945 N N   . ILE B 2 253 ? 5.306   -4.581  -9.431  1.00 96.07 253 B 1 
ATOM 2946 C CA  . ILE B 2 253 ? 5.668   -5.669  -10.345 1.00 95.89 253 B 1 
ATOM 2947 C C   . ILE B 2 253 ? 5.803   -6.981  -9.574  1.00 95.46 253 B 1 
ATOM 2948 O O   . ILE B 2 253 ? 5.217   -7.988  -9.972  1.00 94.29 253 B 1 
ATOM 2949 C CB  . ILE B 2 253 ? 6.955   -5.322  -11.134 1.00 95.46 253 B 1 
ATOM 2950 C CG1 . ILE B 2 253 ? 6.686   -4.159  -12.115 1.00 92.39 253 B 1 
ATOM 2951 C CG2 . ILE B 2 253 ? 7.482   -6.548  -11.902 1.00 91.72 253 B 1 
ATOM 2952 C CD1 . ILE B 2 253 ? 7.959   -3.507  -12.669 1.00 82.80 253 B 1 
ATOM 2953 N N   . VAL B 2 254 ? 6.541   -6.984  -8.464  1.00 95.04 254 B 1 
ATOM 2954 C CA  . VAL B 2 254 ? 6.728   -8.193  -7.651  1.00 94.27 254 B 1 
ATOM 2955 C C   . VAL B 2 254 ? 5.407   -8.646  -7.031  1.00 93.21 254 B 1 
ATOM 2956 O O   . VAL B 2 254 ? 5.127   -9.838  -7.033  1.00 92.05 254 B 1 
ATOM 2957 C CB  . VAL B 2 254 ? 7.820   -7.990  -6.593  1.00 93.84 254 B 1 
ATOM 2958 C CG1 . VAL B 2 254 ? 7.936   -9.194  -5.666  1.00 89.55 254 B 1 
ATOM 2959 C CG2 . VAL B 2 254 ? 9.185   -7.815  -7.269  1.00 89.98 254 B 1 
ATOM 2960 N N   . LEU B 2 255 ? 4.544   -7.722  -6.593  1.00 93.52 255 B 1 
ATOM 2961 C CA  . LEU B 2 255 ? 3.209   -8.021  -6.087  1.00 92.63 255 B 1 
ATOM 2962 C C   . LEU B 2 255 ? 2.340   -8.726  -7.144  1.00 92.06 255 B 1 
ATOM 2963 O O   . LEU B 2 255 ? 1.675   -9.712  -6.836  1.00 90.81 255 B 1 
ATOM 2964 C CB  . LEU B 2 255 ? 2.564   -6.718  -5.594  1.00 91.86 255 B 1 
ATOM 2965 C CG  . LEU B 2 255 ? 1.147   -6.883  -5.015  1.00 89.67 255 B 1 
ATOM 2966 C CD1 . LEU B 2 255 ? 1.125   -7.740  -3.748  1.00 86.45 255 B 1 
ATOM 2967 C CD2 . LEU B 2 255 ? 0.575   -5.510  -4.681  1.00 86.29 255 B 1 
ATOM 2968 N N   . LEU B 2 256 ? 2.376   -8.263  -8.389  1.00 93.25 256 B 1 
ATOM 2969 C CA  . LEU B 2 256 ? 1.684   -8.924  -9.494  1.00 93.21 256 B 1 
ATOM 2970 C C   . LEU B 2 256 ? 2.253   -10.325 -9.756  1.00 92.77 256 B 1 
ATOM 2971 O O   . LEU B 2 256 ? 1.484   -11.282 -9.839  1.00 91.01 256 B 1 
ATOM 2972 C CB  . LEU B 2 256 ? 1.788   -8.073  -10.778 1.00 92.77 256 B 1 
ATOM 2973 C CG  . LEU B 2 256 ? 0.832   -6.861  -10.821 1.00 87.09 256 B 1 
ATOM 2974 C CD1 . LEU B 2 256 ? 1.208   -5.975  -12.015 1.00 85.15 256 B 1 
ATOM 2975 C CD2 . LEU B 2 256 ? -0.624  -7.294  -10.982 1.00 85.34 256 B 1 
ATOM 2976 N N   . LEU B 2 257 ? 3.569   -10.460 -9.828  1.00 92.94 257 B 1 
ATOM 2977 C CA  . LEU B 2 257 ? 4.221   -11.752 -10.043 1.00 92.39 257 B 1 
ATOM 2978 C C   . LEU B 2 257 ? 3.918   -12.741 -8.912  1.00 90.88 257 B 1 
ATOM 2979 O O   . LEU B 2 257 ? 3.667   -13.912 -9.182  1.00 88.54 257 B 1 
ATOM 2980 C CB  . LEU B 2 257 ? 5.735   -11.554 -10.181 1.00 92.72 257 B 1 
ATOM 2981 C CG  . LEU B 2 257 ? 6.194   -10.811 -11.449 1.00 90.96 257 B 1 
ATOM 2982 C CD1 . LEU B 2 257 ? 7.706   -10.571 -11.375 1.00 88.01 257 B 1 
ATOM 2983 C CD2 . LEU B 2 257 ? 5.897   -11.599 -12.722 1.00 88.14 257 B 1 
ATOM 2984 N N   . ASN B 2 258 ? 3.879   -12.264 -7.658  1.00 90.30 258 B 1 
ATOM 2985 C CA  . ASN B 2 258 ? 3.587   -13.102 -6.504  1.00 88.38 258 B 1 
ATOM 2986 C C   . ASN B 2 258 ? 2.118   -13.545 -6.469  1.00 87.44 258 B 1 
ATOM 2987 O O   . ASN B 2 258 ? 1.812   -14.716 -6.267  1.00 84.64 258 B 1 
ATOM 2988 C CB  . ASN B 2 258 ? 3.992   -12.334 -5.231  1.00 86.09 258 B 1 
ATOM 2989 C CG  . ASN B 2 258 ? 4.108   -13.253 -4.024  1.00 82.49 258 B 1 
ATOM 2990 O OD1 . ASN B 2 258 ? 4.222   -14.454 -4.133  1.00 73.06 258 B 1 
ATOM 2991 N ND2 . ASN B 2 258 ? 4.113   -12.702 -2.838  1.00 73.48 258 B 1 
ATOM 2992 N N   . THR B 2 259 ? 1.185   -12.633 -6.723  1.00 88.12 259 B 1 
ATOM 2993 C CA  . THR B 2 259 ? -0.249  -12.959 -6.746  1.00 87.08 259 B 1 
ATOM 2994 C C   . THR B 2 259 ? -0.611  -13.891 -7.901  1.00 86.59 259 B 1 
ATOM 2995 O O   . THR B 2 259 ? -1.412  -14.809 -7.719  1.00 84.47 259 B 1 
ATOM 2996 C CB  . THR B 2 259 ? -1.103  -11.693 -6.818  1.00 86.15 259 B 1 
ATOM 2997 O OG1 . THR B 2 259 ? -0.798  -10.868 -5.716  1.00 77.81 259 B 1 
ATOM 2998 C CG2 . THR B 2 259 ? -2.596  -11.998 -6.747  1.00 76.89 259 B 1 
ATOM 2999 N N   . PHE B 2 260 ? -0.019  -13.676 -9.063  1.00 87.73 260 B 1 
ATOM 3000 C CA  . PHE B 2 260 ? -0.272  -14.460 -10.267 1.00 87.87 260 B 1 
ATOM 3001 C C   . PHE B 2 260 ? 0.851   -15.461 -10.568 1.00 86.83 260 B 1 
ATOM 3002 O O   . PHE B 2 260 ? 1.066   -15.822 -11.722 1.00 83.05 260 B 1 
ATOM 3003 C CB  . PHE B 2 260 ? -0.590  -13.518 -11.436 1.00 88.49 260 B 1 
ATOM 3004 C CG  . PHE B 2 260 ? -1.815  -12.655 -11.222 1.00 88.95 260 B 1 
ATOM 3005 C CD1 . PHE B 2 260 ? -3.100  -13.215 -11.326 1.00 86.52 260 B 1 
ATOM 3006 C CD2 . PHE B 2 260 ? -1.679  -11.294 -10.907 1.00 86.55 260 B 1 
ATOM 3007 C CE1 . PHE B 2 260 ? -4.240  -12.421 -11.124 1.00 85.56 260 B 1 
ATOM 3008 C CE2 . PHE B 2 260 ? -2.814  -10.493 -10.704 1.00 85.86 260 B 1 
ATOM 3009 C CZ  . PHE B 2 260 ? -4.099  -11.054 -10.809 1.00 86.52 260 B 1 
ATOM 3010 N N   . GLN B 2 261 ? 1.555   -15.950 -9.537  1.00 83.96 261 B 1 
ATOM 3011 C CA  . GLN B 2 261 ? 2.710   -16.836 -9.701  1.00 82.23 261 B 1 
ATOM 3012 C C   . GLN B 2 261 ? 2.399   -18.102 -10.508 1.00 81.85 261 B 1 
ATOM 3013 O O   . GLN B 2 261 ? 3.242   -18.576 -11.261 1.00 78.70 261 B 1 
ATOM 3014 C CB  . GLN B 2 261 ? 3.306   -17.188 -8.331  1.00 78.76 261 B 1 
ATOM 3015 C CG  . GLN B 2 261 ? 2.351   -17.981 -7.418  1.00 73.40 261 B 1 
ATOM 3016 C CD  . GLN B 2 261 ? 2.946   -18.293 -6.048  1.00 72.59 261 B 1 
ATOM 3017 O OE1 . GLN B 2 261 ? 4.146   -18.319 -5.840  1.00 67.36 261 B 1 
ATOM 3018 N NE2 . GLN B 2 261 ? 2.127   -18.563 -5.067  1.00 65.55 261 B 1 
ATOM 3019 N N   . GLU B 2 262 ? 1.179   -18.623 -10.376 1.00 80.25 262 B 1 
ATOM 3020 C CA  . GLU B 2 262 ? 0.749   -19.800 -11.129 1.00 79.17 262 B 1 
ATOM 3021 C C   . GLU B 2 262 ? 0.615   -19.496 -12.631 1.00 79.87 262 B 1 
ATOM 3022 O O   . GLU B 2 262 ? 1.067   -20.286 -13.460 1.00 77.32 262 B 1 
ATOM 3023 C CB  . GLU B 2 262 ? -0.563  -20.330 -10.527 1.00 75.18 262 B 1 
ATOM 3024 C CG  . GLU B 2 262 ? -0.928  -21.705 -11.102 1.00 67.05 262 B 1 
ATOM 3025 C CD  . GLU B 2 262 ? -2.139  -22.365 -10.417 1.00 64.13 262 B 1 
ATOM 3026 O OE1 . GLU B 2 262 ? -2.178  -23.616 -10.380 1.00 58.46 262 B 1 
ATOM 3027 O OE2 . GLU B 2 262 ? -3.080  -21.667 -10.001 1.00 59.43 262 B 1 
ATOM 3028 N N   . PHE B 2 263 ? 0.061   -18.332 -12.981 1.00 84.35 263 B 1 
ATOM 3029 C CA  . PHE B 2 263 ? -0.060  -17.891 -14.369 1.00 85.79 263 B 1 
ATOM 3030 C C   . PHE B 2 263 ? 1.308   -17.660 -15.031 1.00 85.78 263 B 1 
ATOM 3031 O O   . PHE B 2 263 ? 1.500   -17.998 -16.193 1.00 83.10 263 B 1 
ATOM 3032 C CB  . PHE B 2 263 ? -0.911  -16.611 -14.408 1.00 85.01 263 B 1 
ATOM 3033 C CG  . PHE B 2 263 ? -1.100  -16.065 -15.805 1.00 83.74 263 B 1 
ATOM 3034 C CD1 . PHE B 2 263 ? -0.285  -15.021 -16.282 1.00 79.29 263 B 1 
ATOM 3035 C CD2 . PHE B 2 263 ? -2.067  -16.624 -16.656 1.00 79.04 263 B 1 
ATOM 3036 C CE1 . PHE B 2 263 ? -0.437  -14.542 -17.590 1.00 77.52 263 B 1 
ATOM 3037 C CE2 . PHE B 2 263 ? -2.223  -16.151 -17.965 1.00 76.72 263 B 1 
ATOM 3038 C CZ  . PHE B 2 263 ? -1.413  -15.105 -18.437 1.00 76.41 263 B 1 
ATOM 3039 N N   . PHE B 2 264 ? 2.277   -17.149 -14.265 1.00 85.97 264 B 1 
ATOM 3040 C CA  . PHE B 2 264 ? 3.626   -16.905 -14.747 1.00 87.07 264 B 1 
ATOM 3041 C C   . PHE B 2 264 ? 4.556   -18.135 -14.650 1.00 86.05 264 B 1 
ATOM 3042 O O   . PHE B 2 264 ? 5.740   -18.031 -14.987 1.00 81.25 264 B 1 
ATOM 3043 C CB  . PHE B 2 264 ? 4.210   -15.677 -14.042 1.00 86.99 264 B 1 
ATOM 3044 C CG  . PHE B 2 264 ? 3.517   -14.381 -14.398 1.00 88.03 264 B 1 
ATOM 3045 C CD1 . PHE B 2 264 ? 3.599   -13.869 -15.703 1.00 84.88 264 B 1 
ATOM 3046 C CD2 . PHE B 2 264 ? 2.772   -13.668 -13.431 1.00 84.72 264 B 1 
ATOM 3047 C CE1 . PHE B 2 264 ? 2.955   -12.673 -16.045 1.00 83.99 264 B 1 
ATOM 3048 C CE2 . PHE B 2 264 ? 2.121   -12.475 -13.773 1.00 83.54 264 B 1 
ATOM 3049 C CZ  . PHE B 2 264 ? 2.206   -11.977 -15.081 1.00 84.65 264 B 1 
ATOM 3050 N N   . GLY B 2 265 ? 4.074   -19.274 -14.162 1.00 83.02 265 B 1 
ATOM 3051 C CA  . GLY B 2 265 ? 4.888   -20.478 -13.968 1.00 82.17 265 B 1 
ATOM 3052 C C   . GLY B 2 265 ? 5.977   -20.329 -12.899 1.00 82.27 265 B 1 
ATOM 3053 O O   . GLY B 2 265 ? 6.991   -21.019 -12.934 1.00 78.39 265 B 1 
ATOM 3054 N N   . LEU B 2 266 ? 5.772   -19.421 -11.926 1.00 82.03 266 B 1 
ATOM 3055 C CA  . LEU B 2 266 ? 6.713   -19.112 -10.844 1.00 82.10 266 B 1 
ATOM 3056 C C   . LEU B 2 266 ? 6.342   -19.796 -9.519  1.00 81.91 266 B 1 
ATOM 3057 O O   . LEU B 2 266 ? 6.832   -19.420 -8.455  1.00 77.46 266 B 1 
ATOM 3058 C CB  . LEU B 2 266 ? 6.832   -17.584 -10.684 1.00 80.08 266 B 1 
ATOM 3059 C CG  . LEU B 2 266 ? 7.386   -16.845 -11.916 1.00 78.31 266 B 1 
ATOM 3060 C CD1 . LEU B 2 266 ? 7.349   -15.345 -11.666 1.00 75.36 266 B 1 
ATOM 3061 C CD2 . LEU B 2 266 ? 8.826   -17.245 -12.226 1.00 75.80 266 B 1 
ATOM 3062 N N   . ASN B 2 267 ? 5.499   -20.803 -9.573  1.00 81.90 267 B 1 
ATOM 3063 C CA  . ASN B 2 267 ? 4.982   -21.522 -8.407  1.00 80.45 267 B 1 
ATOM 3064 C C   . ASN B 2 267 ? 5.931   -22.603 -7.864  1.00 81.05 267 B 1 
ATOM 3065 O O   . ASN B 2 267 ? 5.626   -23.227 -6.859  1.00 75.99 267 B 1 
ATOM 3066 C CB  . ASN B 2 267 ? 3.590   -22.079 -8.754  1.00 75.51 267 B 1 
ATOM 3067 C CG  . ASN B 2 267 ? 3.586   -23.084 -9.899  1.00 72.32 267 B 1 
ATOM 3068 O OD1 . ASN B 2 267 ? 4.513   -23.214 -10.678 1.00 62.09 267 B 1 
ATOM 3069 N ND2 . ASN B 2 267 ? 2.503   -23.808 -10.042 1.00 69.16 267 B 1 
ATOM 3070 N N   . ASN B 2 268 ? 7.087   -22.849 -8.496  1.00 84.06 268 B 1 
ATOM 3071 C CA  . ASN B 2 268 ? 8.081   -23.759 -7.948  1.00 84.01 268 B 1 
ATOM 3072 C C   . ASN B 2 268 ? 8.688   -23.193 -6.650  1.00 85.34 268 B 1 
ATOM 3073 O O   . ASN B 2 268 ? 8.764   -21.981 -6.458  1.00 82.70 268 B 1 
ATOM 3074 C CB  . ASN B 2 268 ? 9.134   -24.124 -9.013  1.00 80.93 268 B 1 
ATOM 3075 C CG  . ASN B 2 268 ? 10.044  -22.963 -9.350  1.00 74.90 268 B 1 
ATOM 3076 O OD1 . ASN B 2 268 ? 10.876  -22.555 -8.558  1.00 64.61 268 B 1 
ATOM 3077 N ND2 . ASN B 2 268 ? 9.940   -22.416 -10.538 1.00 69.19 268 B 1 
ATOM 3078 N N   . CYS B 2 269 ? 9.168   -24.072 -5.767  1.00 84.16 269 B 1 
ATOM 3079 C CA  . CYS B 2 269 ? 9.657   -23.684 -4.446  1.00 84.60 269 B 1 
ATOM 3080 C C   . CYS B 2 269 ? 10.778  -22.633 -4.501  1.00 85.79 269 B 1 
ATOM 3081 O O   . CYS B 2 269 ? 10.753  -21.656 -3.746  1.00 83.18 269 B 1 
ATOM 3082 C CB  . CYS B 2 269 ? 10.111  -24.955 -3.717  1.00 82.81 269 B 1 
ATOM 3083 S SG  . CYS B 2 269 ? 10.712  -24.686 -2.027  1.00 78.45 269 B 1 
ATOM 3084 N N   . SER B 2 270 ? 11.740  -22.780 -5.415  1.00 86.38 270 B 1 
ATOM 3085 C CA  . SER B 2 270 ? 12.848  -21.828 -5.565  1.00 86.35 270 B 1 
ATOM 3086 C C   . SER B 2 270 ? 12.363  -20.446 -6.021  1.00 87.22 270 B 1 
ATOM 3087 O O   . SER B 2 270 ? 12.751  -19.435 -5.446  1.00 85.51 270 B 1 
ATOM 3088 C CB  . SER B 2 270 ? 13.878  -22.381 -6.548  1.00 84.94 270 B 1 
ATOM 3089 O OG  . SER B 2 270 ? 14.971  -21.490 -6.700  1.00 72.69 270 B 1 
ATOM 3090 N N   . SER B 2 271 ? 11.486  -20.389 -7.024  1.00 87.83 271 B 1 
ATOM 3091 C CA  . SER B 2 271 ? 10.908  -19.142 -7.511  1.00 87.98 271 B 1 
ATOM 3092 C C   . SER B 2 271 ? 9.995   -18.497 -6.469  1.00 88.58 271 B 1 
ATOM 3093 O O   . SER B 2 271 ? 10.090  -17.288 -6.271  1.00 87.15 271 B 1 
ATOM 3094 C CB  . SER B 2 271 ? 10.134  -19.361 -8.805  1.00 87.04 271 B 1 
ATOM 3095 O OG  . SER B 2 271 ? 11.005  -19.800 -9.835  1.00 75.95 271 B 1 
ATOM 3096 N N   . SER B 2 272 ? 9.189   -19.274 -5.753  1.00 86.89 272 B 1 
ATOM 3097 C CA  . SER B 2 272 ? 8.341   -18.760 -4.675  1.00 86.04 272 B 1 
ATOM 3098 C C   . SER B 2 272 ? 9.167   -18.135 -3.553  1.00 86.67 272 B 1 
ATOM 3099 O O   . SER B 2 272 ? 8.872   -17.021 -3.127  1.00 85.31 272 B 1 
ATOM 3100 C CB  . SER B 2 272 ? 7.449   -19.877 -4.128  1.00 84.52 272 B 1 
ATOM 3101 O OG  . SER B 2 272 ? 6.545   -19.367 -3.178  1.00 76.37 272 B 1 
ATOM 3102 N N   . ASN B 2 273 ? 10.251  -18.773 -3.114  1.00 88.06 273 B 1 
ATOM 3103 C CA  . ASN B 2 273 ? 11.140  -18.215 -2.099  1.00 88.06 273 B 1 
ATOM 3104 C C   . ASN B 2 273 ? 11.829  -16.926 -2.571  1.00 88.78 273 B 1 
ATOM 3105 O O   . ASN B 2 273 ? 11.963  -15.973 -1.802  1.00 87.72 273 B 1 
ATOM 3106 C CB  . ASN B 2 273 ? 12.185  -19.273 -1.696  1.00 87.02 273 B 1 
ATOM 3107 C CG  . ASN B 2 273 ? 11.601  -20.374 -0.828  1.00 84.46 273 B 1 
ATOM 3108 O OD1 . ASN B 2 273 ? 10.496  -20.309 -0.342  1.00 75.92 273 B 1 
ATOM 3109 N ND2 . ASN B 2 273 ? 12.360  -21.427 -0.571  1.00 77.42 273 B 1 
ATOM 3110 N N   . ARG B 2 274 ? 12.242  -16.860 -3.841  1.00 90.30 274 B 1 
ATOM 3111 C CA  . ARG B 2 274 ? 12.803  -15.634 -4.424  1.00 90.71 274 B 1 
ATOM 3112 C C   . ARG B 2 274 ? 11.770  -14.516 -4.508  1.00 91.49 274 B 1 
ATOM 3113 O O   . ARG B 2 274 ? 12.123  -13.368 -4.264  1.00 90.09 274 B 1 
ATOM 3114 C CB  . ARG B 2 274 ? 13.374  -15.916 -5.822  1.00 90.16 274 B 1 
ATOM 3115 C CG  . ARG B 2 274 ? 14.667  -16.725 -5.765  1.00 82.57 274 B 1 
ATOM 3116 C CD  . ARG B 2 274 ? 15.124  -17.026 -7.200  1.00 78.05 274 B 1 
ATOM 3117 N NE  . ARG B 2 274 ? 16.323  -17.874 -7.220  1.00 70.27 274 B 1 
ATOM 3118 C CZ  . ARG B 2 274 ? 16.973  -18.263 -8.302  1.00 62.95 274 B 1 
ATOM 3119 N NH1 . ARG B 2 274 ? 16.605  -17.894 -9.501  1.00 56.43 274 B 1 
ATOM 3120 N NH2 . ARG B 2 274 ? 18.009  -19.044 -8.202  1.00 54.13 274 B 1 
ATOM 3121 N N   . LEU B 2 275 ? 10.514  -14.833 -4.824  1.00 89.45 275 B 1 
ATOM 3122 C CA  . LEU B 2 275 ? 9.421   -13.870 -4.844  1.00 89.50 275 B 1 
ATOM 3123 C C   . LEU B 2 275 ? 9.117   -13.335 -3.448  1.00 89.55 275 B 1 
ATOM 3124 O O   . LEU B 2 275 ? 8.973   -12.127 -3.302  1.00 88.45 275 B 1 
ATOM 3125 C CB  . LEU B 2 275 ? 8.164   -14.492 -5.470  1.00 88.77 275 B 1 
ATOM 3126 C CG  . LEU B 2 275 ? 8.213   -14.596 -7.002  1.00 83.49 275 B 1 
ATOM 3127 C CD1 . LEU B 2 275 ? 7.019   -15.419 -7.489  1.00 80.35 275 B 1 
ATOM 3128 C CD2 . LEU B 2 275 ? 8.153   -13.228 -7.678  1.00 81.63 275 B 1 
ATOM 3129 N N   . ASP B 2 276 ? 9.108   -14.170 -2.415  1.00 88.93 276 B 1 
ATOM 3130 C CA  . ASP B 2 276 ? 8.909   -13.725 -1.031  1.00 88.28 276 B 1 
ATOM 3131 C C   . ASP B 2 276 ? 10.030  -12.779 -0.573  1.00 89.26 276 B 1 
ATOM 3132 O O   . ASP B 2 276 ? 9.774   -11.726 -0.006  1.00 88.36 276 B 1 
ATOM 3133 C CB  . ASP B 2 276 ? 8.835   -14.933 -0.087  1.00 86.39 276 B 1 
ATOM 3134 C CG  . ASP B 2 276 ? 7.646   -15.861 -0.309  1.00 82.45 276 B 1 
ATOM 3135 O OD1 . ASP B 2 276 ? 6.605   -15.466 -0.866  1.00 77.88 276 B 1 
ATOM 3136 O OD2 . ASP B 2 276 ? 7.759   -17.036 0.107   1.00 77.51 276 B 1 
ATOM 3137 N N   . GLN B 2 277 ? 11.288  -13.110 -0.880  1.00 88.93 277 B 1 
ATOM 3138 C CA  . GLN B 2 277 ? 12.422  -12.222 -0.604  1.00 89.71 277 B 1 
ATOM 3139 C C   . GLN B 2 277 ? 12.329  -10.916 -1.392  1.00 90.65 277 B 1 
ATOM 3140 O O   . GLN B 2 277 ? 12.582  -9.834  -0.852  1.00 89.82 277 B 1 
ATOM 3141 C CB  . GLN B 2 277 ? 13.744  -12.931 -0.951  1.00 89.11 277 B 1 
ATOM 3142 C CG  . GLN B 2 277 ? 14.083  -14.030 0.065   1.00 82.54 277 B 1 
ATOM 3143 C CD  . GLN B 2 277 ? 15.358  -14.802 -0.297  1.00 79.79 277 B 1 
ATOM 3144 O OE1 . GLN B 2 277 ? 15.872  -14.751 -1.400  1.00 73.71 277 B 1 
ATOM 3145 N NE2 . GLN B 2 277 ? 15.911  -15.548 0.634   1.00 69.73 277 B 1 
ATOM 3146 N N   . ALA B 2 278 ? 11.945  -10.981 -2.656  1.00 92.52 278 B 1 
ATOM 3147 C CA  . ALA B 2 278 ? 11.758  -9.806  -3.490  1.00 93.26 278 B 1 
ATOM 3148 C C   . ALA B 2 278 ? 10.620  -8.918  -2.963  1.00 93.52 278 B 1 
ATOM 3149 O O   . ALA B 2 278 ? 10.784  -7.699  -2.938  1.00 92.16 278 B 1 
ATOM 3150 C CB  . ALA B 2 278 ? 11.535  -10.240 -4.935  1.00 93.08 278 B 1 
ATOM 3151 N N   . MET B 2 279 ? 9.525   -9.507  -2.478  1.00 91.59 279 B 1 
ATOM 3152 C CA  . MET B 2 279 ? 8.431   -8.775  -1.822  1.00 90.67 279 B 1 
ATOM 3153 C C   . MET B 2 279 ? 8.949   -7.994  -0.623  1.00 90.65 279 B 1 
ATOM 3154 O O   . MET B 2 279 ? 8.756   -6.779  -0.576  1.00 89.74 279 B 1 
ATOM 3155 C CB  . MET B 2 279 ? 7.312   -9.733  -1.391  1.00 89.29 279 B 1 
ATOM 3156 C CG  . MET B 2 279 ? 6.352   -10.068 -2.540  1.00 81.44 279 B 1 
ATOM 3157 S SD  . MET B 2 279 ? 5.399   -8.673  -3.217  1.00 79.66 279 B 1 
ATOM 3158 C CE  . MET B 2 279 ? 4.484   -8.152  -1.749  1.00 69.56 279 B 1 
ATOM 3159 N N   . GLN B 2 280 ? 9.675   -8.627  0.290   1.00 90.51 280 B 1 
ATOM 3160 C CA  . GLN B 2 280 ? 10.220  -7.974  1.480   1.00 89.88 280 B 1 
ATOM 3161 C C   . GLN B 2 280 ? 11.146  -6.799  1.135   1.00 90.46 280 B 1 
ATOM 3162 O O   . GLN B 2 280 ? 11.031  -5.708  1.689   1.00 89.34 280 B 1 
ATOM 3163 C CB  . GLN B 2 280 ? 10.987  -9.018  2.308   1.00 88.08 280 B 1 
ATOM 3164 C CG  . GLN B 2 280 ? 10.061  -10.067 2.949   1.00 84.21 280 B 1 
ATOM 3165 C CD  . GLN B 2 280 ? 10.820  -11.263 3.521   1.00 81.54 280 B 1 
ATOM 3166 O OE1 . GLN B 2 280 ? 12.031  -11.367 3.449   1.00 77.43 280 B 1 
ATOM 3167 N NE2 . GLN B 2 280 ? 10.123  -12.209 4.106   1.00 73.58 280 B 1 
ATOM 3168 N N   . VAL B 2 281 ? 12.052  -6.995  0.173   1.00 92.41 281 B 1 
ATOM 3169 C CA  . VAL B 2 281 ? 12.994  -5.944  -0.245  1.00 92.94 281 B 1 
ATOM 3170 C C   . VAL B 2 281 ? 12.270  -4.801  -0.949  1.00 93.73 281 B 1 
ATOM 3171 O O   . VAL B 2 281 ? 12.538  -3.627  -0.677  1.00 93.00 281 B 1 
ATOM 3172 C CB  . VAL B 2 281 ? 14.099  -6.537  -1.143  1.00 92.00 281 B 1 
ATOM 3173 C CG1 . VAL B 2 281 ? 15.020  -5.460  -1.723  1.00 86.69 281 B 1 
ATOM 3174 C CG2 . VAL B 2 281 ? 14.983  -7.505  -0.341  1.00 86.56 281 B 1 
ATOM 3175 N N   . THR B 2 282 ? 11.345  -5.107  -1.859  1.00 93.90 282 B 1 
ATOM 3176 C CA  . THR B 2 282 ? 10.637  -4.091  -2.643  1.00 94.24 282 B 1 
ATOM 3177 C C   . THR B 2 282 ? 9.581   -3.346  -1.826  1.00 93.91 282 B 1 
ATOM 3178 O O   . THR B 2 282 ? 9.395   -2.156  -2.046  1.00 92.32 282 B 1 
ATOM 3179 C CB  . THR B 2 282 ? 9.991   -4.671  -3.904  1.00 93.63 282 B 1 
ATOM 3180 O OG1 . THR B 2 282 ? 9.138   -5.740  -3.614  1.00 86.96 282 B 1 
ATOM 3181 C CG2 . THR B 2 282 ? 11.044  -5.160  -4.902  1.00 87.78 282 B 1 
ATOM 3182 N N   . GLU B 2 283 ? 8.965   -3.997  -0.847  1.00 92.80 283 B 1 
ATOM 3183 C CA  . GLU B 2 283 ? 8.104   -3.336  0.129   1.00 91.93 283 B 1 
ATOM 3184 C C   . GLU B 2 283 ? 8.907   -2.354  0.977   1.00 92.18 283 B 1 
ATOM 3185 O O   . GLU B 2 283 ? 8.532   -1.186  1.089   1.00 90.69 283 B 1 
ATOM 3186 C CB  . GLU B 2 283 ? 7.405   -4.392  0.993   1.00 90.08 283 B 1 
ATOM 3187 C CG  . GLU B 2 283 ? 6.431   -3.739  1.977   1.00 83.35 283 B 1 
ATOM 3188 C CD  . GLU B 2 283 ? 5.561   -4.757  2.721   1.00 78.15 283 B 1 
ATOM 3189 O OE1 . GLU B 2 283 ? 4.493   -4.321  3.220   1.00 71.95 283 B 1 
ATOM 3190 O OE2 . GLU B 2 283 ? 5.940   -5.941  2.787   1.00 73.67 283 B 1 
ATOM 3191 N N   . THR B 2 284 ? 10.067  -2.762  1.477   1.00 93.16 284 B 1 
ATOM 3192 C CA  . THR B 2 284 ? 10.979  -1.871  2.199   1.00 93.38 284 B 1 
ATOM 3193 C C   . THR B 2 284 ? 11.397  -0.682  1.328   1.00 94.02 284 B 1 
ATOM 3194 O O   . THR B 2 284 ? 11.388  0.456   1.785   1.00 92.81 284 B 1 
ATOM 3195 C CB  . THR B 2 284 ? 12.240  -2.618  2.665   1.00 92.47 284 B 1 
ATOM 3196 O OG1 . THR B 2 284 ? 11.907  -3.761  3.406   1.00 85.28 284 B 1 
ATOM 3197 C CG2 . THR B 2 284 ? 13.103  -1.741  3.572   1.00 85.12 284 B 1 
ATOM 3198 N N   . LEU B 2 285 ? 11.712  -0.921  0.054   1.00 94.32 285 B 1 
ATOM 3199 C CA  . LEU B 2 285 ? 12.024  0.140   -0.898  1.00 94.55 285 B 1 
ATOM 3200 C C   . LEU B 2 285 ? 10.838  1.106   -1.056  1.00 94.64 285 B 1 
ATOM 3201 O O   . LEU B 2 285 ? 11.029  2.321   -0.985  1.00 93.32 285 B 1 
ATOM 3202 C CB  . LEU B 2 285 ? 12.449  -0.492  -2.236  1.00 93.77 285 B 1 
ATOM 3203 C CG  . LEU B 2 285 ? 12.920  0.541   -3.279  1.00 89.28 285 B 1 
ATOM 3204 C CD1 . LEU B 2 285 ? 14.239  1.202   -2.871  1.00 86.04 285 B 1 
ATOM 3205 C CD2 . LEU B 2 285 ? 13.131  -0.139  -4.629  1.00 86.11 285 B 1 
ATOM 3206 N N   . GLY B 2 286 ? 9.618   0.593   -1.203  1.00 94.29 286 B 1 
ATOM 3207 C CA  . GLY B 2 286 ? 8.398   1.399   -1.230  1.00 93.66 286 B 1 
ATOM 3208 C C   . GLY B 2 286 ? 8.231   2.246   0.035   1.00 94.08 286 B 1 
ATOM 3209 O O   . GLY B 2 286 ? 8.008   3.452   -0.054  1.00 92.70 286 B 1 
ATOM 3210 N N   . MET B 2 287 ? 8.432   1.659   1.221   1.00 93.50 287 B 1 
ATOM 3211 C CA  . MET B 2 287 ? 8.387   2.369   2.497   1.00 92.93 287 B 1 
ATOM 3212 C C   . MET B 2 287 ? 9.384   3.536   2.552   1.00 93.25 287 B 1 
ATOM 3213 O O   . MET B 2 287 ? 9.058   4.596   3.084   1.00 91.55 287 B 1 
ATOM 3214 C CB  . MET B 2 287 ? 8.680   1.412   3.664   1.00 91.05 287 B 1 
ATOM 3215 C CG  . MET B 2 287 ? 7.583   0.373   3.901   1.00 85.23 287 B 1 
ATOM 3216 S SD  . MET B 2 287 ? 7.943   -0.685  5.327   1.00 80.10 287 B 1 
ATOM 3217 C CE  . MET B 2 287 ? 6.502   -1.754  5.279   1.00 71.96 287 B 1 
ATOM 3218 N N   . THR B 2 288 ? 10.569  3.403   1.961   1.00 94.61 288 B 1 
ATOM 3219 C CA  . THR B 2 288 ? 11.542  4.510   1.944   1.00 94.67 288 B 1 
ATOM 3220 C C   . THR B 2 288 ? 11.079  5.719   1.127   1.00 94.94 288 B 1 
ATOM 3221 O O   . THR B 2 288 ? 11.592  6.821   1.338   1.00 92.90 288 B 1 
ATOM 3222 C CB  . THR B 2 288 ? 12.940  4.091   1.469   1.00 93.36 288 B 1 
ATOM 3223 O OG1 . THR B 2 288 ? 12.956  3.687   0.135   1.00 82.50 288 B 1 
ATOM 3224 C CG2 . THR B 2 288 ? 13.585  2.987   2.298   1.00 81.69 288 B 1 
ATOM 3225 N N   . HIS B 2 289 ? 10.084  5.579   0.255   1.00 94.01 289 B 1 
ATOM 3226 C CA  . HIS B 2 289 ? 9.550   6.712   -0.504  1.00 93.93 289 B 1 
ATOM 3227 C C   . HIS B 2 289 ? 8.942   7.781   0.417   1.00 93.49 289 B 1 
ATOM 3228 O O   . HIS B 2 289 ? 9.123   8.979   0.164   1.00 92.22 289 B 1 
ATOM 3229 C CB  . HIS B 2 289 ? 8.525   6.213   -1.527  1.00 93.01 289 B 1 
ATOM 3230 C CG  . HIS B 2 289 ? 8.046   7.300   -2.440  1.00 91.67 289 B 1 
ATOM 3231 N ND1 . HIS B 2 289 ? 6.911   8.059   -2.275  1.00 78.69 289 B 1 
ATOM 3232 C CD2 . HIS B 2 289 ? 8.647   7.759   -3.598  1.00 79.91 289 B 1 
ATOM 3233 C CE1 . HIS B 2 289 ? 6.834   8.936   -3.299  1.00 80.70 289 B 1 
ATOM 3234 N NE2 . HIS B 2 289 ? 7.870   8.775   -4.112  1.00 82.23 289 B 1 
ATOM 3235 N N   . CYS B 2 290 ? 8.318   7.393   1.552   1.00 92.91 290 B 1 
ATOM 3236 C CA  . CYS B 2 290 ? 7.786   8.352   2.522   1.00 92.13 290 B 1 
ATOM 3237 C C   . CYS B 2 290 ? 8.878   9.189   3.214   1.00 92.98 290 B 1 
ATOM 3238 O O   . CYS B 2 290 ? 8.634   10.323  3.622   1.00 89.77 290 B 1 
ATOM 3239 C CB  . CYS B 2 290 ? 6.883   7.620   3.529   1.00 89.07 290 B 1 
ATOM 3240 S SG  . CYS B 2 290 ? 7.862   6.699   4.758   1.00 77.81 290 B 1 
ATOM 3241 N N   . CYS B 2 291 ? 10.123  8.687   3.267   1.00 92.80 291 B 1 
ATOM 3242 C CA  . CYS B 2 291 ? 11.268  9.451   3.752   1.00 92.30 291 B 1 
ATOM 3243 C C   . CYS B 2 291 ? 11.762  10.480  2.727   1.00 93.19 291 B 1 
ATOM 3244 O O   . CYS B 2 291 ? 12.413  11.456  3.080   1.00 90.36 291 B 1 
ATOM 3245 C CB  . CYS B 2 291 ? 12.424  8.491   4.081   1.00 90.29 291 B 1 
ATOM 3246 S SG  . CYS B 2 291 ? 11.901  7.184   5.226   1.00 86.27 291 B 1 
ATOM 3247 N N   . ILE B 2 292 ? 11.480  10.249  1.447   1.00 94.11 292 B 1 
ATOM 3248 C CA  . ILE B 2 292 ? 11.935  11.085  0.336   1.00 93.95 292 B 1 
ATOM 3249 C C   . ILE B 2 292 ? 10.913  12.173  0.002   1.00 94.12 292 B 1 
ATOM 3250 O O   . ILE B 2 292 ? 11.310  13.272  -0.402  1.00 92.01 292 B 1 
ATOM 3251 C CB  . ILE B 2 292 ? 12.283  10.197  -0.878  1.00 91.76 292 B 1 
ATOM 3252 C CG1 . ILE B 2 292 ? 13.466  9.279   -0.490  1.00 84.11 292 B 1 
ATOM 3253 C CG2 . ILE B 2 292 ? 12.643  11.033  -2.114  1.00 82.79 292 B 1 
ATOM 3254 C CD1 . ILE B 2 292 ? 13.809  8.263   -1.565  1.00 74.36 292 B 1 
ATOM 3255 N N   . ASN B 2 293 ? 9.623   11.936  0.233   1.00 93.13 293 B 1 
ATOM 3256 C CA  . ASN B 2 293 ? 8.546   12.912  0.026   1.00 92.62 293 B 1 
ATOM 3257 C C   . ASN B 2 293 ? 8.870   14.305  0.614   1.00 92.24 293 B 1 
ATOM 3258 O O   . ASN B 2 293 ? 8.809   15.283  -0.140  1.00 90.12 293 B 1 
ATOM 3259 C CB  . ASN B 2 293 ? 7.219   12.364  0.580   1.00 91.36 293 B 1 
ATOM 3260 C CG  . ASN B 2 293 ? 6.571   11.335  -0.320  1.00 89.85 293 B 1 
ATOM 3261 O OD1 . ASN B 2 293 ? 6.836   11.254  -1.500  1.00 82.04 293 B 1 
ATOM 3262 N ND2 . ASN B 2 293 ? 5.657   10.548  0.219   1.00 82.10 293 B 1 
ATOM 3263 N N   . PRO B 2 294 ? 9.309   14.445  1.888   1.00 92.83 294 B 1 
ATOM 3264 C CA  . PRO B 2 294 ? 9.730   15.729  2.434   1.00 92.07 294 B 1 
ATOM 3265 C C   . PRO B 2 294 ? 10.805  16.432  1.605   1.00 91.61 294 B 1 
ATOM 3266 O O   . PRO B 2 294 ? 10.767  17.644  1.414   1.00 88.28 294 B 1 
ATOM 3267 C CB  . PRO B 2 294 ? 10.259  15.415  3.839   1.00 90.42 294 B 1 
ATOM 3268 C CG  . PRO B 2 294 ? 9.495   14.166  4.235   1.00 89.57 294 B 1 
ATOM 3269 C CD  . PRO B 2 294 ? 9.365   13.421  2.914   1.00 92.65 294 B 1 
ATOM 3270 N N   . ILE B 2 295 ? 11.760  15.669  1.068   1.00 93.45 295 B 1 
ATOM 3271 C CA  . ILE B 2 295 ? 12.892  16.200  0.317   1.00 92.62 295 B 1 
ATOM 3272 C C   . ILE B 2 295 ? 12.430  16.715  -1.049  1.00 92.16 295 B 1 
ATOM 3273 O O   . ILE B 2 295 ? 12.686  17.870  -1.399  1.00 90.04 295 B 1 
ATOM 3274 C CB  . ILE B 2 295 ? 14.023  15.153  0.199   1.00 91.66 295 B 1 
ATOM 3275 C CG1 . ILE B 2 295 ? 14.462  14.649  1.598   1.00 86.81 295 B 1 
ATOM 3276 C CG2 . ILE B 2 295 ? 15.218  15.745  -0.571  1.00 85.97 295 B 1 
ATOM 3277 C CD1 . ILE B 2 295 ? 15.498  13.515  1.570   1.00 78.72 295 B 1 
ATOM 3278 N N   . ILE B 2 296 ? 11.712  15.889  -1.812  1.00 92.16 296 B 1 
ATOM 3279 C CA  . ILE B 2 296 ? 11.358  16.201  -3.203  1.00 91.04 296 B 1 
ATOM 3280 C C   . ILE B 2 296 ? 10.151  17.140  -3.339  1.00 90.37 296 B 1 
ATOM 3281 O O   . ILE B 2 296 ? 10.073  17.880  -4.318  1.00 86.45 296 B 1 
ATOM 3282 C CB  . ILE B 2 296 ? 11.172  14.921  -4.050  1.00 88.71 296 B 1 
ATOM 3283 C CG1 . ILE B 2 296 ? 10.041  14.023  -3.520  1.00 78.86 296 B 1 
ATOM 3284 C CG2 . ILE B 2 296 ? 12.511  14.177  -4.157  1.00 76.38 296 B 1 
ATOM 3285 C CD1 . ILE B 2 296 ? 9.719   12.819  -4.415  1.00 74.59 296 B 1 
ATOM 3286 N N   . TYR B 2 297 ? 9.224   17.146  -2.373  1.00 89.35 297 B 1 
ATOM 3287 C CA  . TYR B 2 297 ? 8.028   17.996  -2.433  1.00 88.38 297 B 1 
ATOM 3288 C C   . TYR B 2 297 ? 8.155   19.278  -1.612  1.00 86.76 297 B 1 
ATOM 3289 O O   . TYR B 2 297 ? 7.616   20.306  -2.030  1.00 82.39 297 B 1 
ATOM 3290 C CB  . TYR B 2 297 ? 6.779   17.190  -2.048  1.00 87.90 297 B 1 
ATOM 3291 C CG  . TYR B 2 297 ? 6.381   16.174  -3.094  1.00 88.47 297 B 1 
ATOM 3292 C CD1 . TYR B 2 297 ? 5.661   16.575  -4.241  1.00 84.44 297 B 1 
ATOM 3293 C CD2 . TYR B 2 297 ? 6.745   14.820  -2.952  1.00 84.47 297 B 1 
ATOM 3294 C CE1 . TYR B 2 297 ? 5.315   15.646  -5.236  1.00 83.35 297 B 1 
ATOM 3295 C CE2 . TYR B 2 297 ? 6.404   13.877  -3.945  1.00 83.03 297 B 1 
ATOM 3296 C CZ  . TYR B 2 297 ? 5.696   14.297  -5.088  1.00 85.89 297 B 1 
ATOM 3297 O OH  . TYR B 2 297 ? 5.388   13.388  -6.072  1.00 83.72 297 B 1 
ATOM 3298 N N   . ALA B 2 298 ? 8.879   19.264  -0.485  1.00 87.28 298 B 1 
ATOM 3299 C CA  . ALA B 2 298 ? 9.017   20.427  0.374   1.00 86.31 298 B 1 
ATOM 3300 C C   . ALA B 2 298 ? 10.407  21.082  0.294   1.00 86.84 298 B 1 
ATOM 3301 O O   . ALA B 2 298 ? 10.524  22.238  -0.129  1.00 83.40 298 B 1 
ATOM 3302 C CB  . ALA B 2 298 ? 8.598   20.062  1.807   1.00 84.24 298 B 1 
ATOM 3303 N N   . PHE B 2 299 ? 11.476  20.368  0.643   1.00 86.29 299 B 1 
ATOM 3304 C CA  . PHE B 2 299 ? 12.816  20.965  0.804   1.00 86.25 299 B 1 
ATOM 3305 C C   . PHE B 2 299 ? 13.487  21.406  -0.500  1.00 85.56 299 B 1 
ATOM 3306 O O   . PHE B 2 299 ? 14.390  22.245  -0.471  1.00 82.34 299 B 1 
ATOM 3307 C CB  . PHE B 2 299 ? 13.737  19.996  1.564   1.00 85.24 299 B 1 
ATOM 3308 C CG  . PHE B 2 299 ? 13.262  19.599  2.947   1.00 82.41 299 B 1 
ATOM 3309 C CD1 . PHE B 2 299 ? 12.731  20.554  3.834   1.00 76.72 299 B 1 
ATOM 3310 C CD2 . PHE B 2 299 ? 13.362  18.260  3.377   1.00 76.76 299 B 1 
ATOM 3311 C CE1 . PHE B 2 299 ? 12.281  20.178  5.105   1.00 74.06 299 B 1 
ATOM 3312 C CE2 . PHE B 2 299 ? 12.919  17.878  4.650   1.00 72.74 299 B 1 
ATOM 3313 C CZ  . PHE B 2 299 ? 12.371  18.838  5.507   1.00 74.43 299 B 1 
ATOM 3314 N N   . VAL B 2 300 ? 13.055  20.918  -1.658  1.00 85.45 300 B 1 
ATOM 3315 C CA  . VAL B 2 300 ? 13.546  21.415  -2.950  1.00 82.94 300 B 1 
ATOM 3316 C C   . VAL B 2 300 ? 13.146  22.873  -3.187  1.00 81.80 300 B 1 
ATOM 3317 O O   . VAL B 2 300 ? 13.893  23.622  -3.823  1.00 75.89 300 B 1 
ATOM 3318 C CB  . VAL B 2 300 ? 13.081  20.487  -4.083  1.00 80.20 300 B 1 
ATOM 3319 C CG1 . VAL B 2 300 ? 13.341  21.085  -5.471  1.00 70.67 300 B 1 
ATOM 3320 C CG2 . VAL B 2 300 ? 13.854  19.174  -4.030  1.00 71.57 300 B 1 
ATOM 3321 N N   . GLY B 2 301 ? 12.005  23.307  -2.651  1.00 80.11 301 B 1 
ATOM 3322 C CA  . GLY B 2 301 ? 11.537  24.684  -2.763  1.00 78.42 301 B 1 
ATOM 3323 C C   . GLY B 2 301 ? 12.459  25.675  -2.050  1.00 80.27 301 B 1 
ATOM 3324 O O   . GLY B 2 301 ? 12.775  25.517  -0.877  1.00 77.66 301 B 1 
ATOM 3325 N N   . GLU B 2 302 ? 12.875  26.748  -2.737  1.00 75.60 302 B 1 
ATOM 3326 C CA  . GLU B 2 302 ? 13.776  27.744  -2.148  1.00 77.93 302 B 1 
ATOM 3327 C C   . GLU B 2 302 ? 13.194  28.402  -0.892  1.00 80.08 302 B 1 
ATOM 3328 O O   . GLU B 2 302 ? 13.866  28.488  0.128   1.00 76.79 302 B 1 
ATOM 3329 C CB  . GLU B 2 302 ? 14.116  28.840  -3.159  1.00 73.23 302 B 1 
ATOM 3330 C CG  . GLU B 2 302 ? 15.002  28.297  -4.275  1.00 63.33 302 B 1 
ATOM 3331 C CD  . GLU B 2 302 ? 15.532  29.382  -5.206  1.00 58.27 302 B 1 
ATOM 3332 O OE1 . GLU B 2 302 ? 16.604  29.113  -5.801  1.00 50.74 302 B 1 
ATOM 3333 O OE2 . GLU B 2 302 ? 14.866  30.415  -5.359  1.00 55.06 302 B 1 
ATOM 3334 N N   . LYS B 2 303 ? 11.906  28.802  -0.952  1.00 78.29 303 B 1 
ATOM 3335 C CA  . LYS B 2 303 ? 11.209  29.387  0.198   1.00 79.34 303 B 1 
ATOM 3336 C C   . LYS B 2 303 ? 11.195  28.416  1.383   1.00 81.98 303 B 1 
ATOM 3337 O O   . LYS B 2 303 ? 11.460  28.829  2.506   1.00 79.66 303 B 1 
ATOM 3338 C CB  . LYS B 2 303 ? 9.782   29.806  -0.171  1.00 74.44 303 B 1 
ATOM 3339 C CG  . LYS B 2 303 ? 9.749   30.974  -1.175  1.00 65.10 303 B 1 
ATOM 3340 C CD  . LYS B 2 303 ? 8.312   31.469  -1.430  1.00 59.75 303 B 1 
ATOM 3341 C CE  . LYS B 2 303 ? 8.313   32.592  -2.470  1.00 50.92 303 B 1 
ATOM 3342 N NZ  . LYS B 2 303 ? 6.947   33.053  -2.834  1.00 45.84 303 B 1 
ATOM 3343 N N   . PHE B 2 304 ? 10.945  27.131  1.126   1.00 80.64 304 B 1 
ATOM 3344 C CA  . PHE B 2 304 ? 10.900  26.129  2.186   1.00 82.70 304 B 1 
ATOM 3345 C C   . PHE B 2 304 ? 12.278  25.897  2.823   1.00 84.26 304 B 1 
ATOM 3346 O O   . PHE B 2 304 ? 12.382  25.854  4.045   1.00 82.15 304 B 1 
ATOM 3347 C CB  . PHE B 2 304 ? 10.315  24.828  1.637   1.00 81.01 304 B 1 
ATOM 3348 C CG  . PHE B 2 304 ? 9.677   23.979  2.709   1.00 79.17 304 B 1 
ATOM 3349 C CD1 . PHE B 2 304 ? 10.457  23.174  3.551   1.00 75.21 304 B 1 
ATOM 3350 C CD2 . PHE B 2 304 ? 8.281   24.018  2.888   1.00 75.86 304 B 1 
ATOM 3351 C CE1 . PHE B 2 304 ? 9.855   22.408  4.558   1.00 74.26 304 B 1 
ATOM 3352 C CE2 . PHE B 2 304 ? 7.673   23.243  3.891   1.00 73.35 304 B 1 
ATOM 3353 C CZ  . PHE B 2 304 ? 8.457   22.437  4.727   1.00 74.83 304 B 1 
ATOM 3354 N N   . ARG B 2 305 ? 13.348  25.856  2.012   1.00 82.41 305 B 1 
ATOM 3355 C CA  . ARG B 2 305 ? 14.723  25.781  2.527   1.00 84.38 305 B 1 
ATOM 3356 C C   . ARG B 2 305 ? 15.099  27.005  3.361   1.00 85.48 305 B 1 
ATOM 3357 O O   . ARG B 2 305 ? 15.712  26.851  4.410   1.00 84.48 305 B 1 
ATOM 3358 C CB  . ARG B 2 305 ? 15.720  25.596  1.378   1.00 82.29 305 B 1 
ATOM 3359 C CG  . ARG B 2 305 ? 15.567  24.217  0.719   1.00 77.83 305 B 1 
ATOM 3360 C CD  . ARG B 2 305 ? 16.675  23.962  -0.302  1.00 77.30 305 B 1 
ATOM 3361 N NE  . ARG B 2 305 ? 16.609  24.909  -1.422  1.00 71.80 305 B 1 
ATOM 3362 C CZ  . ARG B 2 305 ? 17.556  25.077  -2.342  1.00 67.39 305 B 1 
ATOM 3363 N NH1 . ARG B 2 305 ? 18.635  24.348  -2.350  1.00 61.58 305 B 1 
ATOM 3364 N NH2 . ARG B 2 305 ? 17.431  25.984  -3.261  1.00 59.88 305 B 1 
ATOM 3365 N N   . ASN B 2 306 ? 14.683  28.192  2.947   1.00 84.89 306 B 1 
ATOM 3366 C CA  . ASN B 2 306 ? 14.914  29.403  3.727   1.00 85.18 306 B 1 
ATOM 3367 C C   . ASN B 2 306 ? 14.176  29.347  5.072   1.00 85.06 306 B 1 
ATOM 3368 O O   . ASN B 2 306 ? 14.767  29.662  6.098   1.00 83.41 306 B 1 
ATOM 3369 C CB  . ASN B 2 306 ? 14.509  30.633  2.899   1.00 84.39 306 B 1 
ATOM 3370 C CG  . ASN B 2 306 ? 15.446  30.883  1.724   1.00 78.30 306 B 1 
ATOM 3371 O OD1 . ASN B 2 306 ? 16.495  30.288  1.577   1.00 68.82 306 B 1 
ATOM 3372 N ND2 . ASN B 2 306 ? 15.082  31.803  0.851   1.00 69.47 306 B 1 
ATOM 3373 N N   . TYR B 2 307 ? 12.915  28.887  5.088   1.00 84.90 307 B 1 
ATOM 3374 C CA  . TYR B 2 307 ? 12.190  28.667  6.345   1.00 83.81 307 B 1 
ATOM 3375 C C   . TYR B 2 307 ? 12.854  27.605  7.226   1.00 83.97 307 B 1 
ATOM 3376 O O   . TYR B 2 307 ? 12.919  27.803  8.433   1.00 82.40 307 B 1 
ATOM 3377 C CB  . TYR B 2 307 ? 10.733  28.287  6.071   1.00 82.65 307 B 1 
ATOM 3378 C CG  . TYR B 2 307 ? 9.853   29.443  5.653   1.00 80.33 307 B 1 
ATOM 3379 C CD1 . TYR B 2 307 ? 9.656   30.543  6.520   1.00 74.71 307 B 1 
ATOM 3380 C CD2 . TYR B 2 307 ? 9.201   29.429  4.405   1.00 76.15 307 B 1 
ATOM 3381 C CE1 . TYR B 2 307 ? 8.844   31.614  6.138   1.00 72.94 307 B 1 
ATOM 3382 C CE2 . TYR B 2 307 ? 8.382   30.502  4.016   1.00 72.23 307 B 1 
ATOM 3383 C CZ  . TYR B 2 307 ? 8.207   31.596  4.884   1.00 73.37 307 B 1 
ATOM 3384 O OH  . TYR B 2 307 ? 7.420   32.647  4.502   1.00 68.92 307 B 1 
ATOM 3385 N N   . LEU B 2 308 ? 13.390  26.534  6.636   1.00 83.92 308 B 1 
ATOM 3386 C CA  . LEU B 2 308 ? 14.131  25.511  7.368   1.00 83.37 308 B 1 
ATOM 3387 C C   . LEU B 2 308 ? 15.386  26.099  8.028   1.00 83.86 308 B 1 
ATOM 3388 O O   . LEU B 2 308 ? 15.593  25.908  9.225   1.00 82.59 308 B 1 
ATOM 3389 C CB  . LEU B 2 308 ? 14.487  24.355  6.408   1.00 82.40 308 B 1 
ATOM 3390 C CG  . LEU B 2 308 ? 15.204  23.167  7.081   1.00 79.20 308 B 1 
ATOM 3391 C CD1 . LEU B 2 308 ? 14.265  22.381  7.999   1.00 73.87 308 B 1 
ATOM 3392 C CD2 . LEU B 2 308 ? 15.730  22.200  6.026   1.00 75.29 308 B 1 
ATOM 3393 N N   . LEU B 2 309 ? 16.171  26.889  7.287   1.00 84.04 309 B 1 
ATOM 3394 C CA  . LEU B 2 309 ? 17.355  27.564  7.813   1.00 84.11 309 B 1 
ATOM 3395 C C   . LEU B 2 309 ? 16.997  28.521  8.954   1.00 83.36 309 B 1 
ATOM 3396 O O   . LEU B 2 309 ? 17.616  28.464  10.015  1.00 81.98 309 B 1 
ATOM 3397 C CB  . LEU B 2 309 ? 18.066  28.318  6.674   1.00 83.85 309 B 1 
ATOM 3398 C CG  . LEU B 2 309 ? 18.829  27.401  5.699   1.00 75.49 309 B 1 
ATOM 3399 C CD1 . LEU B 2 309 ? 19.227  28.195  4.455   1.00 68.61 309 B 1 
ATOM 3400 C CD2 . LEU B 2 309 ? 20.094  26.831  6.330   1.00 69.81 309 B 1 
ATOM 3401 N N   . VAL B 2 310 ? 15.964  29.347  8.772   1.00 85.72 310 B 1 
ATOM 3402 C CA  . VAL B 2 310 ? 15.497  30.275  9.814   1.00 84.86 310 B 1 
ATOM 3403 C C   . VAL B 2 310 ? 14.972  29.520  11.037  1.00 83.93 310 B 1 
ATOM 3404 O O   . VAL B 2 310 ? 15.222  29.927  12.172  1.00 81.80 310 B 1 
ATOM 3405 C CB  . VAL B 2 310 ? 14.417  31.219  9.256   1.00 83.37 310 B 1 
ATOM 3406 C CG1 . VAL B 2 310 ? 13.767  32.089  10.342  1.00 76.94 310 B 1 
ATOM 3407 C CG2 . VAL B 2 310 ? 15.023  32.177  8.215   1.00 77.72 310 B 1 
ATOM 3408 N N   . PHE B 2 311 ? 14.253  28.412  10.833  1.00 83.72 311 B 1 
ATOM 3409 C CA  . PHE B 2 311 ? 13.751  27.568  11.915  1.00 82.43 311 B 1 
ATOM 3410 C C   . PHE B 2 311 ? 14.904  26.947  12.712  1.00 82.45 311 B 1 
ATOM 3411 O O   . PHE B 2 311 ? 14.934  27.074  13.932  1.00 80.33 311 B 1 
ATOM 3412 C CB  . PHE B 2 311 ? 12.821  26.502  11.335  1.00 80.99 311 B 1 
ATOM 3413 C CG  . PHE B 2 311 ? 12.187  25.618  12.386  1.00 81.63 311 B 1 
ATOM 3414 C CD1 . PHE B 2 311 ? 12.792  24.402  12.760  1.00 77.16 311 B 1 
ATOM 3415 C CD2 . PHE B 2 311 ? 10.979  26.007  12.992  1.00 76.96 311 B 1 
ATOM 3416 C CE1 . PHE B 2 311 ? 12.194  23.587  13.726  1.00 75.85 311 B 1 
ATOM 3417 C CE2 . PHE B 2 311 ? 10.378  25.188  13.959  1.00 75.43 311 B 1 
ATOM 3418 C CZ  . PHE B 2 311 ? 10.984  23.979  14.328  1.00 75.60 311 B 1 
ATOM 3419 N N   . PHE B 2 312 ? 15.885  26.355  12.012  1.00 82.14 312 B 1 
ATOM 3420 C CA  . PHE B 2 312 ? 17.081  25.823  12.660  1.00 81.52 312 B 1 
ATOM 3421 C C   . PHE B 2 312 ? 17.876  26.919  13.370  1.00 81.07 312 B 1 
ATOM 3422 O O   . PHE B 2 312 ? 18.211  26.742  14.535  1.00 78.56 312 B 1 
ATOM 3423 C CB  . PHE B 2 312 ? 17.965  25.078  11.651  1.00 79.53 312 B 1 
ATOM 3424 C CG  . PHE B 2 312 ? 17.630  23.609  11.559  1.00 72.82 312 B 1 
ATOM 3425 C CD1 . PHE B 2 312 ? 18.015  22.736  12.589  1.00 66.58 312 B 1 
ATOM 3426 C CD2 . PHE B 2 312 ? 16.920  23.104  10.458  1.00 64.66 312 B 1 
ATOM 3427 C CE1 . PHE B 2 312 ? 17.698  21.362  12.523  1.00 60.76 312 B 1 
ATOM 3428 C CE2 . PHE B 2 312 ? 16.597  21.734  10.386  1.00 59.54 312 B 1 
ATOM 3429 C CZ  . PHE B 2 312 ? 16.989  20.859  11.420  1.00 58.69 312 B 1 
ATOM 3430 N N   . GLN B 2 313 ? 18.104  28.058  12.737  1.00 81.75 313 B 1 
ATOM 3431 C CA  . GLN B 2 313 ? 18.782  29.189  13.370  1.00 81.46 313 B 1 
ATOM 3432 C C   . GLN B 2 313 ? 18.040  29.652  14.618  1.00 80.14 313 B 1 
ATOM 3433 O O   . GLN B 2 313 ? 18.668  29.816  15.657  1.00 76.74 313 B 1 
ATOM 3434 C CB  . GLN B 2 313 ? 18.934  30.347  12.382  1.00 80.36 313 B 1 
ATOM 3435 C CG  . GLN B 2 313 ? 20.057  30.109  11.368  1.00 74.43 313 B 1 
ATOM 3436 C CD  . GLN B 2 313 ? 20.125  31.204  10.306  1.00 70.24 313 B 1 
ATOM 3437 O OE1 . GLN B 2 313 ? 19.256  32.055  10.192  1.00 64.70 313 B 1 
ATOM 3438 N NE2 . GLN B 2 313 ? 21.156  31.231  9.490   1.00 61.67 313 B 1 
ATOM 3439 N N   . LYS B 2 314 ? 16.705  29.798  14.586  1.00 81.25 314 B 1 
ATOM 3440 C CA  . LYS B 2 314 ? 15.932  30.198  15.768  1.00 80.34 314 B 1 
ATOM 3441 C C   . LYS B 2 314 ? 15.964  29.159  16.881  1.00 79.55 314 B 1 
ATOM 3442 O O   . LYS B 2 314 ? 16.072  29.536  18.051  1.00 74.65 314 B 1 
ATOM 3443 C CB  . LYS B 2 314 ? 14.475  30.516  15.389  1.00 76.64 314 B 1 
ATOM 3444 C CG  . LYS B 2 314 ? 14.345  31.900  14.742  1.00 68.16 314 B 1 
ATOM 3445 C CD  . LYS B 2 314 ? 12.873  32.212  14.451  1.00 64.42 314 B 1 
ATOM 3446 C CE  . LYS B 2 314 ? 12.760  33.622  13.869  1.00 55.65 314 B 1 
ATOM 3447 N NZ  . LYS B 2 314 ? 11.351  34.026  13.635  1.00 50.35 314 B 1 
ATOM 3448 N N   . HIS B 2 315 ? 15.843  27.868  16.554  1.00 78.58 315 B 1 
ATOM 3449 C CA  . HIS B 2 315 ? 15.851  26.814  17.572  1.00 76.64 315 B 1 
ATOM 3450 C C   . HIS B 2 315 ? 17.247  26.529  18.121  1.00 74.82 315 B 1 
ATOM 3451 O O   . HIS B 2 315 ? 17.399  26.386  19.340  1.00 69.80 315 B 1 
ATOM 3452 C CB  . HIS B 2 315 ? 15.172  25.550  17.040  1.00 73.33 315 B 1 
ATOM 3453 C CG  . HIS B 2 315 ? 13.683  25.621  17.207  1.00 70.98 315 B 1 
ATOM 3454 N ND1 . HIS B 2 315 ? 12.988  25.335  18.374  1.00 61.81 315 B 1 
ATOM 3455 C CD2 . HIS B 2 315 ? 12.760  26.055  16.302  1.00 62.74 315 B 1 
ATOM 3456 C CE1 . HIS B 2 315 ? 11.685  25.567  18.161  1.00 61.55 315 B 1 
ATOM 3457 N NE2 . HIS B 2 315 ? 11.507  26.025  16.917  1.00 61.64 315 B 1 
ATOM 3458 N N   . ILE B 2 316 ? 18.264  26.496  17.250  1.00 72.47 316 B 1 
ATOM 3459 C CA  . ILE B 2 316 ? 19.667  26.393  17.637  1.00 71.38 316 B 1 
ATOM 3460 C C   . ILE B 2 316 ? 20.048  27.642  18.426  1.00 70.55 316 B 1 
ATOM 3461 O O   . ILE B 2 316 ? 20.519  27.506  19.547  1.00 66.21 316 B 1 
ATOM 3462 C CB  . ILE B 2 316 ? 20.573  26.160  16.407  1.00 67.05 316 B 1 
ATOM 3463 C CG1 . ILE B 2 316 ? 20.282  24.770  15.787  1.00 61.09 316 B 1 
ATOM 3464 C CG2 . ILE B 2 316 ? 22.066  26.253  16.776  1.00 59.18 316 B 1 
ATOM 3465 C CD1 . ILE B 2 316 ? 20.965  24.531  14.442  1.00 55.35 316 B 1 
ATOM 3466 N N   . ALA B 2 317 ? 19.736  28.851  17.938  1.00 70.31 317 B 1 
ATOM 3467 C CA  . ALA B 2 317 ? 19.979  30.095  18.654  1.00 70.55 317 B 1 
ATOM 3468 C C   . ALA B 2 317 ? 19.252  30.097  19.988  1.00 70.11 317 B 1 
ATOM 3469 O O   . ALA B 2 317 ? 19.893  30.314  21.003  1.00 66.72 317 B 1 
ATOM 3470 C CB  . ALA B 2 317 ? 19.625  31.321  17.805  1.00 67.05 317 B 1 
ATOM 3471 N N   . LYS B 2 318 ? 17.968  29.745  20.088  1.00 70.80 318 B 1 
ATOM 3472 C CA  . LYS B 2 318 ? 17.300  29.672  21.398  1.00 70.17 318 B 1 
ATOM 3473 C C   . LYS B 2 318 ? 17.950  28.673  22.355  1.00 69.89 318 B 1 
ATOM 3474 O O   . LYS B 2 318 ? 17.945  28.917  23.559  1.00 65.80 318 B 1 
ATOM 3475 C CB  . LYS B 2 318 ? 15.808  29.335  21.261  1.00 65.74 318 B 1 
ATOM 3476 C CG  . LYS B 2 318 ? 14.949  30.595  21.073  1.00 59.50 318 B 1 
ATOM 3477 C CD  . LYS B 2 318 ? 13.463  30.206  21.072  1.00 55.64 318 B 1 
ATOM 3478 C CE  . LYS B 2 318 ? 12.587  31.460  21.031  1.00 47.87 318 B 1 
ATOM 3479 N NZ  . LYS B 2 318 ? 11.141  31.133  21.125  1.00 43.62 318 B 1 
ATOM 3480 N N   . ARG B 2 319 ? 18.458  27.553  21.846  1.00 68.36 319 B 1 
ATOM 3481 C CA  . ARG B 2 319 ? 19.070  26.513  22.689  1.00 68.13 319 B 1 
ATOM 3482 C C   . ARG B 2 319 ? 20.519  26.844  23.044  1.00 67.61 319 B 1 
ATOM 3483 O O   . ARG B 2 319 ? 20.904  26.650  24.188  1.00 64.26 319 B 1 
ATOM 3484 C CB  . ARG B 2 319 ? 18.910  25.150  22.000  1.00 64.41 319 B 1 
ATOM 3485 C CG  . ARG B 2 319 ? 18.693  24.008  23.006  1.00 58.21 319 B 1 
ATOM 3486 C CD  . ARG B 2 319 ? 18.427  22.694  22.263  1.00 55.33 319 B 1 
ATOM 3487 N NE  . ARG B 2 319 ? 17.984  21.616  23.170  1.00 50.44 319 B 1 
ATOM 3488 C CZ  . ARG B 2 319 ? 17.611  20.395  22.822  1.00 46.01 319 B 1 
ATOM 3489 N NH1 . ARG B 2 319 ? 17.629  20.007  21.578  1.00 42.47 319 B 1 
ATOM 3490 N NH2 . ARG B 2 319 ? 17.207  19.526  23.716  1.00 42.27 319 B 1 
ATOM 3491 N N   . PHE B 2 320 ? 21.300  27.385  22.096  1.00 61.36 320 B 1 
ATOM 3492 C CA  . PHE B 2 320 ? 22.692  27.795  22.297  1.00 60.64 320 B 1 
ATOM 3493 C C   . PHE B 2 320 ? 22.830  29.198  22.897  1.00 59.11 320 B 1 
ATOM 3494 O O   . PHE B 2 320 ? 23.677  29.388  23.763  1.00 57.06 320 B 1 
ATOM 3495 C CB  . PHE B 2 320 ? 23.479  27.668  20.987  1.00 58.61 320 B 1 
ATOM 3496 C CG  . PHE B 2 320 ? 24.013  26.273  20.730  1.00 55.29 320 B 1 
ATOM 3497 C CD1 . PHE B 2 320 ? 25.273  25.904  21.230  1.00 51.04 320 B 1 
ATOM 3498 C CD2 . PHE B 2 320 ? 23.268  25.344  19.983  1.00 50.97 320 B 1 
ATOM 3499 C CE1 . PHE B 2 320 ? 25.790  24.617  20.980  1.00 45.89 320 B 1 
ATOM 3500 C CE2 . PHE B 2 320 ? 23.780  24.052  19.736  1.00 45.29 320 B 1 
ATOM 3501 C CZ  . PHE B 2 320 ? 25.043  23.688  20.229  1.00 46.95 320 B 1 
ATOM 3502 N N   . CYS B 2 321 ? 21.983  30.185  22.529  1.00 59.29 321 B 1 
ATOM 3503 C CA  . CYS B 2 321 ? 22.022  31.534  23.106  1.00 57.81 321 B 1 
ATOM 3504 C C   . CYS B 2 321 ? 21.530  31.575  24.548  1.00 55.94 321 B 1 
ATOM 3505 O O   . CYS B 2 321 ? 21.871  32.511  25.256  1.00 54.06 321 B 1 
ATOM 3506 C CB  . CYS B 2 321 ? 21.240  32.566  22.284  1.00 56.10 321 B 1 
ATOM 3507 S SG  . CYS B 2 321 ? 22.042  32.884  20.683  1.00 48.80 321 B 1 
ATOM 3508 N N   . LYS B 2 322 ? 20.803  30.573  25.029  1.00 57.61 322 B 1 
ATOM 3509 C CA  . LYS B 2 322 ? 20.633  30.426  26.481  1.00 58.88 322 B 1 
ATOM 3510 C C   . LYS B 2 322 ? 21.960  30.112  27.190  1.00 57.86 322 B 1 
ATOM 3511 O O   . LYS B 2 322 ? 22.067  30.400  28.372  1.00 55.69 322 B 1 
ATOM 3512 C CB  . LYS B 2 322 ? 19.580  29.372  26.831  1.00 57.18 322 B 1 
ATOM 3513 C CG  . LYS B 2 322 ? 18.198  30.011  27.028  1.00 52.35 322 B 1 
ATOM 3514 C CD  . LYS B 2 322 ? 17.228  28.987  27.623  1.00 48.94 322 B 1 
ATOM 3515 C CE  . LYS B 2 322 ? 15.891  29.656  27.967  1.00 42.17 322 B 1 
ATOM 3516 N NZ  . LYS B 2 322 ? 14.999  28.764  28.749  1.00 37.68 322 B 1 
ATOM 3517 N N   . CYS B 2 323 ? 22.939  29.533  26.487  1.00 53.37 323 B 1 
ATOM 3518 C CA  . CYS B 2 323 ? 24.279  29.272  27.008  1.00 53.58 323 B 1 
ATOM 3519 C C   . CYS B 2 323 ? 25.273  30.378  26.622  1.00 52.63 323 B 1 
ATOM 3520 O O   . CYS B 2 323 ? 26.100  30.759  27.446  1.00 50.53 323 B 1 
ATOM 3521 C CB  . CYS B 2 323 ? 24.776  27.905  26.519  1.00 52.93 323 B 1 
ATOM 3522 S SG  . CYS B 2 323 ? 23.845  26.573  27.326  1.00 45.91 323 B 1 
ATOM 3523 N N   . CYS B 2 324 ? 25.201  30.898  25.388  1.00 49.80 324 B 1 
ATOM 3524 C CA  . CYS B 2 324 ? 26.089  31.942  24.882  1.00 48.57 324 B 1 
ATOM 3525 C C   . CYS B 2 324 ? 25.299  33.239  24.689  1.00 46.46 324 B 1 
ATOM 3526 O O   . CYS B 2 324 ? 24.821  33.526  23.591  1.00 45.51 324 B 1 
ATOM 3527 C CB  . CYS B 2 324 ? 26.763  31.464  23.594  1.00 48.18 324 B 1 
ATOM 3528 S SG  . CYS B 2 324 ? 27.948  30.123  23.945  1.00 42.76 324 B 1 
ATOM 3529 N N   . SER B 2 325 ? 25.190  34.052  25.723  1.00 46.90 325 B 1 
ATOM 3530 C CA  . SER B 2 325 ? 24.554  35.378  25.672  1.00 48.69 325 B 1 
ATOM 3531 C C   . SER B 2 325 ? 25.269  36.380  24.759  1.00 47.82 325 B 1 
ATOM 3532 O O   . SER B 2 325 ? 24.702  37.414  24.423  1.00 46.68 325 B 1 
ATOM 3533 C CB  . SER B 2 325 ? 24.501  35.959  27.089  1.00 46.14 325 B 1 
ATOM 3534 O OG  . SER B 2 325 ? 25.798  35.973  27.654  1.00 42.98 325 B 1 
ATOM 3535 N N   . ILE B 2 326 ? 26.523  36.107  24.387  1.00 44.51 326 B 1 
ATOM 3536 C CA  . ILE B 2 326 ? 27.461  37.100  23.829  1.00 45.37 326 B 1 
ATOM 3537 C C   . ILE B 2 326 ? 27.070  37.584  22.431  1.00 44.17 326 B 1 
ATOM 3538 O O   . ILE B 2 326 ? 27.111  38.777  22.164  1.00 42.23 326 B 1 
ATOM 3539 C CB  . ILE B 2 326 ? 28.902  36.538  23.844  1.00 44.00 326 B 1 
ATOM 3540 C CG1 . ILE B 2 326 ? 29.320  36.095  25.270  1.00 41.85 326 B 1 
ATOM 3541 C CG2 . ILE B 2 326 ? 29.897  37.587  23.310  1.00 42.25 326 B 1 
ATOM 3542 C CD1 . ILE B 2 326 ? 30.674  35.369  25.343  1.00 39.36 326 B 1 
ATOM 3543 N N   . PHE B 2 327 ? 26.731  36.690  21.497  1.00 41.20 327 B 1 
ATOM 3544 C CA  . PHE B 2 327 ? 26.611  37.051  20.074  1.00 41.08 327 B 1 
ATOM 3545 C C   . PHE B 2 327 ? 25.255  37.657  19.666  1.00 39.43 327 B 1 
ATOM 3546 O O   . PHE B 2 327 ? 24.881  37.602  18.493  1.00 38.98 327 B 1 
ATOM 3547 C CB  . PHE B 2 327 ? 27.063  35.886  19.187  1.00 40.38 327 B 1 
ATOM 3548 C CG  . PHE B 2 327 ? 28.559  35.768  19.039  1.00 39.55 327 B 1 
ATOM 3549 C CD1 . PHE B 2 327 ? 29.246  36.590  18.120  1.00 37.63 327 B 1 
ATOM 3550 C CD2 . PHE B 2 327 ? 29.284  34.832  19.803  1.00 37.77 327 B 1 
ATOM 3551 C CE1 . PHE B 2 327 ? 30.633  36.471  17.966  1.00 35.22 327 B 1 
ATOM 3552 C CE2 . PHE B 2 327 ? 30.682  34.714  19.647  1.00 34.19 327 B 1 
ATOM 3553 C CZ  . PHE B 2 327 ? 31.351  35.533  18.732  1.00 36.28 327 B 1 
ATOM 3554 N N   . GLN B 2 328 ? 24.509  38.267  20.573  1.00 43.01 328 B 1 
ATOM 3555 C CA  . GLN B 2 328 ? 23.487  39.250  20.215  1.00 43.23 328 B 1 
ATOM 3556 C C   . GLN B 2 328 ? 24.163  40.574  19.825  1.00 41.14 328 B 1 
ATOM 3557 O O   . GLN B 2 328 ? 23.967  41.597  20.470  1.00 40.22 328 B 1 
ATOM 3558 C CB  . GLN B 2 328 ? 22.444  39.423  21.331  1.00 42.78 328 B 1 
ATOM 3559 C CG  . GLN B 2 328 ? 21.309  38.397  21.238  1.00 40.92 328 B 1 
ATOM 3560 C CD  . GLN B 2 328 ? 20.188  38.678  22.232  1.00 38.94 328 B 1 
ATOM 3561 O OE1 . GLN B 2 328 ? 20.336  39.292  23.270  1.00 37.62 328 B 1 
ATOM 3562 N NE2 . GLN B 2 328 ? 18.986  38.217  21.957  1.00 36.46 328 B 1 
ATOM 3563 N N   . GLN B 2 329 ? 25.004  40.562  18.773  1.00 36.45 329 B 1 
ATOM 3564 C CA  . GLN B 2 329 ? 25.316  41.821  18.121  1.00 38.36 329 B 1 
ATOM 3565 C C   . GLN B 2 329 ? 24.035  42.324  17.457  1.00 36.80 329 B 1 
ATOM 3566 O O   . GLN B 2 329 ? 23.412  41.632  16.653  1.00 36.00 329 B 1 
ATOM 3567 C CB  . GLN B 2 329 ? 26.479  41.695  17.125  1.00 37.54 329 B 1 
ATOM 3568 C CG  . GLN B 2 329 ? 27.809  42.095  17.790  1.00 35.43 329 B 1 
ATOM 3569 C CD  . GLN B 2 329 ? 28.988  42.094  16.825  1.00 33.75 329 B 1 
ATOM 3570 O OE1 . GLN B 2 329 ? 28.969  41.519  15.754  1.00 32.14 329 B 1 
ATOM 3571 N NE2 . GLN B 2 329 ? 30.078  42.740  17.175  1.00 32.91 329 B 1 
ATOM 3572 N N   . GLU B 2 330 ? 23.656  43.559  17.816  1.00 36.34 330 B 1 
ATOM 3573 C CA  . GLU B 2 330 ? 22.638  44.377  17.179  1.00 37.63 330 B 1 
ATOM 3574 C C   . GLU B 2 330 ? 23.009  44.560  15.699  1.00 34.87 330 B 1 
ATOM 3575 O O   . GLU B 2 330 ? 23.759  45.467  15.330  1.00 33.37 330 B 1 
ATOM 3576 C CB  . GLU B 2 330 ? 22.565  45.746  17.868  1.00 37.93 330 B 1 
ATOM 3577 C CG  . GLU B 2 330 ? 22.041  45.693  19.306  1.00 34.92 330 B 1 
ATOM 3578 C CD  . GLU B 2 330 ? 22.053  47.075  19.989  1.00 33.80 330 B 1 
ATOM 3579 O OE1 . GLU B 2 330 ? 21.204  47.276  20.881  1.00 30.79 330 B 1 
ATOM 3580 O OE2 . GLU B 2 330 ? 22.924  47.897  19.628  1.00 34.39 330 B 1 
ATOM 3581 N N   . ALA B 2 331 ? 22.507  43.670  14.823  1.00 36.99 331 B 1 
ATOM 3582 C CA  . ALA B 2 331 ? 22.484  43.998  13.408  1.00 37.59 331 B 1 
ATOM 3583 C C   . ALA B 2 331 ? 21.539  45.199  13.275  1.00 35.70 331 B 1 
ATOM 3584 O O   . ALA B 2 331 ? 20.359  45.048  13.592  1.00 34.99 331 B 1 
ATOM 3585 C CB  . ALA B 2 331 ? 22.029  42.778  12.604  1.00 37.11 331 B 1 
ATOM 3586 N N   . PRO B 2 332 ? 22.037  46.398  12.875  1.00 31.65 332 B 1 
ATOM 3587 C CA  . PRO B 2 332 ? 21.207  47.587  12.867  1.00 34.37 332 B 1 
ATOM 3588 C C   . PRO B 2 332 ? 20.044  47.349  11.918  1.00 33.78 332 B 1 
ATOM 3589 O O   . PRO B 2 332 ? 20.225  46.881  10.788  1.00 33.27 332 B 1 
ATOM 3590 C CB  . PRO B 2 332 ? 22.125  48.739  12.439  1.00 32.78 332 B 1 
ATOM 3591 C CG  . PRO B 2 332 ? 23.255  48.042  11.685  1.00 33.21 332 B 1 
ATOM 3592 C CD  . PRO B 2 332 ? 23.364  46.684  12.385  1.00 38.94 332 B 1 
ATOM 3593 N N   . GLU B 2 333 ? 18.837  47.718  12.366  1.00 30.97 333 B 1 
ATOM 3594 C CA  . GLU B 2 333 ? 17.648  47.818  11.520  1.00 32.87 333 B 1 
ATOM 3595 C C   . GLU B 2 333 ? 17.896  48.902  10.463  1.00 30.73 333 B 1 
ATOM 3596 O O   . GLU B 2 333 ? 17.477  50.046  10.589  1.00 30.01 333 B 1 
ATOM 3597 C CB  . GLU B 2 333 ? 16.394  48.153  12.350  1.00 33.43 333 B 1 
ATOM 3598 C CG  . GLU B 2 333 ? 15.837  46.984  13.169  1.00 30.96 333 B 1 
ATOM 3599 C CD  . GLU B 2 333 ? 14.498  47.328  13.843  1.00 29.88 333 B 1 
ATOM 3600 O OE1 . GLU B 2 333 ? 13.692  46.383  14.035  1.00 26.83 333 B 1 
ATOM 3601 O OE2 . GLU B 2 333 ? 14.275  48.519  14.149  1.00 30.74 333 B 1 
ATOM 3602 N N   . ARG B 2 334 ? 18.613  48.547  9.377   1.00 30.09 334 B 1 
ATOM 3603 C CA  . ARG B 2 334 ? 18.547  49.373  8.179   1.00 32.41 334 B 1 
ATOM 3604 C C   . ARG B 2 334 ? 17.107  49.266  7.680   1.00 30.59 334 B 1 
ATOM 3605 O O   . ARG B 2 334 ? 16.735  48.276  7.066   1.00 29.77 334 B 1 
ATOM 3606 C CB  . ARG B 2 334 ? 19.581  48.976  7.117   1.00 32.60 334 B 1 
ATOM 3607 C CG  . ARG B 2 334 ? 20.930  49.647  7.402   1.00 29.96 334 B 1 
ATOM 3608 C CD  . ARG B 2 334 ? 21.906  49.401  6.248   1.00 29.77 334 B 1 
ATOM 3609 N NE  . ARG B 2 334 ? 23.195  50.089  6.471   1.00 27.46 334 B 1 
ATOM 3610 C CZ  . ARG B 2 334 ? 24.233  50.129  5.638   1.00 25.98 334 B 1 
ATOM 3611 N NH1 . ARG B 2 334 ? 24.195  49.527  4.485   1.00 24.37 334 B 1 
ATOM 3612 N NH2 . ARG B 2 334 ? 25.315  50.786  5.964   1.00 24.26 334 B 1 
ATOM 3613 N N   . ALA B 2 335 ? 16.351  50.337  7.948   1.00 31.43 335 B 1 
ATOM 3614 C CA  . ALA B 2 335 ? 15.045  50.642  7.379   1.00 33.07 335 B 1 
ATOM 3615 C C   . ALA B 2 335 ? 15.160  50.861  5.853   1.00 31.39 335 B 1 
ATOM 3616 O O   . ALA B 2 335 ? 14.914  51.936  5.336   1.00 31.06 335 B 1 
ATOM 3617 C CB  . ALA B 2 335 ? 14.486  51.870  8.119   1.00 33.20 335 B 1 
ATOM 3618 N N   . SER B 2 336 ? 15.631  49.847  5.115   1.00 32.32 336 B 1 
ATOM 3619 C CA  . SER B 2 336 ? 15.688  49.906  3.671   1.00 32.12 336 B 1 
ATOM 3620 C C   . SER B 2 336 ? 14.267  50.019  3.131   1.00 30.19 336 B 1 
ATOM 3621 O O   . SER B 2 336 ? 13.354  49.334  3.593   1.00 30.09 336 B 1 
ATOM 3622 C CB  . SER B 2 336 ? 16.436  48.714  3.078   1.00 32.37 336 B 1 
ATOM 3623 O OG  . SER B 2 336 ? 15.850  47.494  3.459   1.00 30.94 336 B 1 
ATOM 3624 N N   . SER B 2 337 ? 14.108  50.929  2.174   1.00 30.92 337 B 1 
ATOM 3625 C CA  . SER B 2 337 ? 12.831  51.342  1.615   1.00 32.72 337 B 1 
ATOM 3626 C C   . SER B 2 337 ? 11.989  50.148  1.173   1.00 30.42 337 B 1 
ATOM 3627 O O   . SER B 2 337 ? 12.459  49.228  0.495   1.00 30.29 337 B 1 
ATOM 3628 C CB  . SER B 2 337 ? 13.067  52.302  0.447   1.00 33.04 337 B 1 
ATOM 3629 O OG  . SER B 2 337 ? 13.998  51.749  -0.467  1.00 31.35 337 B 1 
ATOM 3630 N N   . VAL B 2 338 ? 10.711  50.218  1.541   1.00 31.52 338 B 1 
ATOM 3631 C CA  . VAL B 2 338 ? 9.648   49.293  1.146   1.00 35.15 338 B 1 
ATOM 3632 C C   . VAL B 2 338 ? 9.346   49.509  -0.341  1.00 33.39 338 B 1 
ATOM 3633 O O   . VAL B 2 338 ? 8.339   50.094  -0.713  1.00 32.22 338 B 1 
ATOM 3634 C CB  . VAL B 2 338 ? 8.390   49.489  2.033   1.00 34.66 338 B 1 
ATOM 3635 C CG1 . VAL B 2 338 ? 7.310   48.442  1.765   1.00 31.51 338 B 1 
ATOM 3636 C CG2 . VAL B 2 338 ? 8.739   49.410  3.527   1.00 35.41 338 B 1 
ATOM 3637 N N   . TYR B 2 339 ? 10.276  49.101  -1.234  1.00 32.35 339 B 1 
ATOM 3638 C CA  . TYR B 2 339 ? 9.926   48.986  -2.635  1.00 32.45 339 B 1 
ATOM 3639 C C   . TYR B 2 339 ? 8.864   47.892  -2.736  1.00 29.57 339 B 1 
ATOM 3640 O O   . TYR B 2 339 ? 9.132   46.713  -2.507  1.00 29.62 339 B 1 
ATOM 3641 C CB  . TYR B 2 339 ? 11.153  48.732  -3.516  1.00 33.10 339 B 1 
ATOM 3642 C CG  . TYR B 2 339 ? 11.673  50.007  -4.160  1.00 32.87 339 B 1 
ATOM 3643 C CD1 . TYR B 2 339 ? 11.142  50.442  -5.391  1.00 33.24 339 B 1 
ATOM 3644 C CD2 . TYR B 2 339 ? 12.674  50.768  -3.522  1.00 32.49 339 B 1 
ATOM 3645 C CE1 . TYR B 2 339 ? 11.614  51.637  -5.977  1.00 30.10 339 B 1 
ATOM 3646 C CE2 . TYR B 2 339 ? 13.136  51.961  -4.107  1.00 30.09 339 B 1 
ATOM 3647 C CZ  . TYR B 2 339 ? 12.610  52.395  -5.340  1.00 31.64 339 B 1 
ATOM 3648 O OH  . TYR B 2 339 ? 13.067  53.557  -5.913  1.00 32.45 339 B 1 
ATOM 3649 N N   . THR B 2 340 ? 7.660   48.327  -3.077  1.00 32.32 340 B 1 
ATOM 3650 C CA  . THR B 2 340 ? 6.510   47.504  -3.437  1.00 35.00 340 B 1 
ATOM 3651 C C   . THR B 2 340 ? 6.817   46.720  -4.721  1.00 33.58 340 B 1 
ATOM 3652 O O   . THR B 2 340 ? 6.329   47.046  -5.801  1.00 32.37 340 B 1 
ATOM 3653 C CB  . THR B 2 340 ? 5.268   48.393  -3.637  1.00 33.97 340 B 1 
ATOM 3654 O OG1 . THR B 2 340 ? 5.617   49.582  -4.299  1.00 31.80 340 B 1 
ATOM 3655 C CG2 . THR B 2 340 ? 4.630   48.799  -2.300  1.00 32.85 340 B 1 
ATOM 3656 N N   . ARG B 2 341 ? 7.681   45.698  -4.620  1.00 34.57 341 B 1 
ATOM 3657 C CA  . ARG B 2 341 ? 7.875   44.764  -5.727  1.00 37.57 341 B 1 
ATOM 3658 C C   . ARG B 2 341 ? 6.538   44.092  -6.017  1.00 36.15 341 B 1 
ATOM 3659 O O   . ARG B 2 341 ? 5.881   43.607  -5.099  1.00 36.02 341 B 1 
ATOM 3660 C CB  . ARG B 2 341 ? 8.970   43.728  -5.426  1.00 36.88 341 B 1 
ATOM 3661 C CG  . ARG B 2 341 ? 10.340  44.226  -5.918  1.00 35.17 341 B 1 
ATOM 3662 C CD  . ARG B 2 341 ? 11.400  43.137  -5.732  1.00 36.10 341 B 1 
ATOM 3663 N NE  . ARG B 2 341 ? 12.686  43.540  -6.332  1.00 32.56 341 B 1 
ATOM 3664 C CZ  . ARG B 2 341 ? 13.819  42.839  -6.313  1.00 31.40 341 B 1 
ATOM 3665 N NH1 . ARG B 2 341 ? 13.894  41.687  -5.710  1.00 28.85 341 B 1 
ATOM 3666 N NH2 . ARG B 2 341 ? 14.886  43.300  -6.905  1.00 28.19 341 B 1 
ATOM 3667 N N   . SER B 2 342 ? 6.154   44.104  -7.290  1.00 33.17 342 B 1 
ATOM 3668 C CA  . SER B 2 342 ? 4.872   43.602  -7.764  1.00 35.08 342 B 1 
ATOM 3669 C C   . SER B 2 342 ? 4.644   42.161  -7.317  1.00 33.18 342 B 1 
ATOM 3670 O O   . SER B 2 342 ? 5.505   41.289  -7.460  1.00 32.12 342 B 1 
ATOM 3671 C CB  . SER B 2 342 ? 4.773   43.729  -9.296  1.00 34.24 342 B 1 
ATOM 3672 O OG  . SER B 2 342 ? 5.773   42.964  -9.922  1.00 31.89 342 B 1 
ATOM 3673 N N   . THR B 2 343 ? 3.451   41.906  -6.769  1.00 35.39 343 B 1 
ATOM 3674 C CA  . THR B 2 343 ? 3.023   40.632  -6.174  1.00 36.57 343 B 1 
ATOM 3675 C C   . THR B 2 343 ? 3.017   39.459  -7.152  1.00 35.42 343 B 1 
ATOM 3676 O O   . THR B 2 343 ? 3.147   38.322  -6.720  1.00 33.74 343 B 1 
ATOM 3677 C CB  . THR B 2 343 ? 1.601   40.805  -5.611  1.00 34.15 343 B 1 
ATOM 3678 O OG1 . THR B 2 343 ? 0.838   41.638  -6.468  1.00 31.38 343 B 1 
ATOM 3679 C CG2 . THR B 2 343 ? 1.613   41.483  -4.237  1.00 32.76 343 B 1 
ATOM 3680 N N   . GLY B 2 344 ? 2.934   39.714  -8.461  1.00 38.33 344 B 1 
ATOM 3681 C CA  . GLY B 2 344 ? 2.748   38.673  -9.477  1.00 40.18 344 B 1 
ATOM 3682 C C   . GLY B 2 344 ? 3.916   37.683  -9.626  1.00 39.25 344 B 1 
ATOM 3683 O O   . GLY B 2 344 ? 3.681   36.494  -9.812  1.00 37.63 344 B 1 
ATOM 3684 N N   . GLU B 2 345 ? 5.181   38.132  -9.515  1.00 39.77 345 B 1 
ATOM 3685 C CA  . GLU B 2 345 ? 6.320   37.214  -9.694  1.00 40.35 345 B 1 
ATOM 3686 C C   . GLU B 2 345 ? 6.507   36.233  -8.523  1.00 38.33 345 B 1 
ATOM 3687 O O   . GLU B 2 345 ? 7.114   35.172  -8.677  1.00 37.55 345 B 1 
ATOM 3688 C CB  . GLU B 2 345 ? 7.626   37.983  -9.887  1.00 39.74 345 B 1 
ATOM 3689 C CG  . GLU B 2 345 ? 7.826   38.542  -11.300 1.00 36.71 345 B 1 
ATOM 3690 C CD  . GLU B 2 345 ? 9.310   38.815  -11.580 1.00 36.40 345 B 1 
ATOM 3691 O OE1 . GLU B 2 345 ? 9.725   38.607  -12.738 1.00 33.59 345 B 1 
ATOM 3692 O OE2 . GLU B 2 345 ? 10.045  39.142  -10.622 1.00 36.60 345 B 1 
ATOM 3693 N N   . GLN B 2 346 ? 6.005   36.567  -7.337  1.00 36.68 346 B 1 
ATOM 3694 C CA  . GLN B 2 346 ? 6.237   35.740  -6.156  1.00 37.70 346 B 1 
ATOM 3695 C C   . GLN B 2 346 ? 5.482   34.413  -6.203  1.00 36.51 346 B 1 
ATOM 3696 O O   . GLN B 2 346 ? 6.021   33.414  -5.728  1.00 35.83 346 B 1 
ATOM 3697 C CB  . GLN B 2 346 ? 5.892   36.498  -4.877  1.00 37.23 346 B 1 
ATOM 3698 C CG  . GLN B 2 346 ? 6.957   37.524  -4.488  1.00 34.06 346 B 1 
ATOM 3699 C CD  . GLN B 2 346 ? 6.810   37.990  -3.030  1.00 33.22 346 B 1 
ATOM 3700 O OE1 . GLN B 2 346 ? 5.927   37.571  -2.298  1.00 32.14 346 B 1 
ATOM 3701 N NE2 . GLN B 2 346 ? 7.700   38.824  -2.548  1.00 32.57 346 B 1 
ATOM 3702 N N   . GLU B 2 347 ? 4.269   34.377  -6.757  1.00 42.89 347 B 1 
ATOM 3703 C CA  . GLU B 2 347 ? 3.397   33.201  -6.644  1.00 43.44 347 B 1 
ATOM 3704 C C   . GLU B 2 347 ? 3.866   32.009  -7.480  1.00 41.49 347 B 1 
ATOM 3705 O O   . GLU B 2 347 ? 3.789   30.876  -7.016  1.00 40.02 347 B 1 
ATOM 3706 C CB  . GLU B 2 347 ? 1.956   33.557  -6.988  1.00 42.48 347 B 1 
ATOM 3707 C CG  . GLU B 2 347 ? 1.285   34.352  -5.861  1.00 38.92 347 B 1 
ATOM 3708 C CD  . GLU B 2 347 ? -0.243  34.381  -6.007  1.00 37.53 347 B 1 
ATOM 3709 O OE1 . GLU B 2 347 ? -0.899  34.434  -4.950  1.00 35.02 347 B 1 
ATOM 3710 O OE2 . GLU B 2 347 ? -0.709  34.304  -7.160  1.00 37.25 347 B 1 
ATOM 3711 N N   . ILE B 2 348 ? 4.440   32.256  -8.672  1.00 45.91 348 B 1 
ATOM 3712 C CA  . ILE B 2 348 ? 4.892   31.175  -9.562  1.00 47.46 348 B 1 
ATOM 3713 C C   . ILE B 2 348 ? 5.964   30.296  -8.892  1.00 45.80 348 B 1 
ATOM 3714 O O   . ILE B 2 348 ? 5.993   29.078  -9.075  1.00 44.32 348 B 1 
ATOM 3715 C CB  . ILE B 2 348 ? 5.389   31.756  -10.911 1.00 45.86 348 B 1 
ATOM 3716 C CG1 . ILE B 2 348 ? 4.273   32.580  -11.599 1.00 43.22 348 B 1 
ATOM 3717 C CG2 . ILE B 2 348 ? 5.879   30.629  -11.844 1.00 44.21 348 B 1 
ATOM 3718 C CD1 . ILE B 2 348 ? 4.709   33.301  -12.876 1.00 41.92 348 B 1 
ATOM 3719 N N   . SER B 2 349 ? 6.828   30.900  -8.058  1.00 46.70 349 B 1 
ATOM 3720 C CA  . SER B 2 349 ? 7.880   30.156  -7.345  1.00 47.05 349 B 1 
ATOM 3721 C C   . SER B 2 349 ? 7.376   29.283  -6.187  1.00 45.28 349 B 1 
ATOM 3722 O O   . SER B 2 349 ? 8.142   28.478  -5.666  1.00 43.41 349 B 1 
ATOM 3723 C CB  . SER B 2 349 ? 8.963   31.106  -6.836  1.00 45.71 349 B 1 
ATOM 3724 O OG  . SER B 2 349 ? 8.557   31.776  -5.665  1.00 42.30 349 B 1 
ATOM 3725 N N   . VAL B 2 350 ? 6.128   29.484  -5.746  1.00 44.43 350 B 1 
ATOM 3726 C CA  . VAL B 2 350 ? 5.536   28.717  -4.627  1.00 44.99 350 B 1 
ATOM 3727 C C   . VAL B 2 350 ? 4.901   27.429  -5.123  1.00 43.95 350 B 1 
ATOM 3728 O O   . VAL B 2 350 ? 4.892   26.437  -4.400  1.00 41.67 350 B 1 
ATOM 3729 C CB  . VAL B 2 350 ? 4.486   29.533  -3.849  1.00 42.84 350 B 1 
ATOM 3730 C CG1 . VAL B 2 350 ? 4.056   28.816  -2.570  1.00 40.38 350 B 1 
ATOM 3731 C CG2 . VAL B 2 350 ? 5.011   30.904  -3.415  1.00 41.10 350 B 1 
ATOM 3732 N N   . GLY B 2 351 ? 4.363   27.451  -6.348  1.00 49.91 351 B 1 
ATOM 3733 C CA  . GLY B 2 351 ? 3.674   26.296  -6.925  1.00 49.76 351 B 1 
ATOM 3734 C C   . GLY B 2 351 ? 4.597   25.197  -7.469  1.00 48.87 351 B 1 
ATOM 3735 O O   . GLY B 2 351 ? 4.140   24.064  -7.627  1.00 46.12 351 B 1 
ATOM 3736 N N   . LEU B 2 352 ? 5.856   25.537  -7.742  1.00 51.51 352 B 1 
ATOM 3737 C CA  . LEU B 2 352 ? 6.866   24.594  -8.223  1.00 47.61 352 B 1 
ATOM 3738 C C   . LEU B 2 352 ? 7.679   23.993  -7.075  1.00 43.27 352 B 1 
ATOM 3739 O O   . LEU B 2 352 ? 8.141   24.761  -6.198  1.00 38.84 352 B 1 
ATOM 3740 C CB  . LEU B 2 352 ? 7.766   25.255  -9.283  1.00 45.21 352 B 1 
ATOM 3741 C CG  . LEU B 2 352 ? 7.154   25.238  -10.706 1.00 44.04 352 B 1 
ATOM 3742 C CD1 . LEU B 2 352 ? 7.907   26.219  -11.596 1.00 43.26 352 B 1 
ATOM 3743 C CD2 . LEU B 2 352 ? 7.239   23.856  -11.341 1.00 42.23 352 B 1 
ATOM 3744 O OXT . LEU B 2 352 ? 7.820   22.734  -7.121  1.00 41.84 352 B 1 
#
