# Supplementary material for: Modeling Human Protein Physical Interactions Involved in HIV Attachment In Silico
Source: Int J Mol Sci. 2025 Nov 20;26(22):11209. doi: 10.3390/ijms262211209 (PMC12652853; doi:10.3390/ijms262211209)
Supplement: Supplementary file 1 [file ijms-26-11209-s001.zip › Models/CCL27/ccl27_cd4_model.cif]

# By using this file you agree to the legally binding terms of use found at alphafoldserver.com/output-terms
data_2ddffcd9cff8fbbf
#
_entry.id 2ddffcd9cff8fbbf
#
loop_
_atom_type.symbol
C 
N 
O 
S 
#
loop_
_audit_author.name
_audit_author.pdbx_ordinal
"Google DeepMind" 1 
"Isomorphic Labs" 2 
#
_audit_conform.dict_location https://raw.githubusercontent.com/ihmwg/ModelCIF/master/dist/mmcif_ma.dic
_audit_conform.dict_name     mmcif_ma.dic
_audit_conform.dict_version  1.4.5
#
loop_
_chem_comp.formula
_chem_comp.formula_weight
_chem_comp.id
_chem_comp.mon_nstd_flag
_chem_comp.name
_chem_comp.pdbx_smiles
_chem_comp.pdbx_synonyms
_chem_comp.type
"C3 H7 N O2"    89.093  ALA y ALANINE         C[C@H](N)C(O)=O                  ? "L-PEPTIDE LINKING" 
"C6 H15 N4 O2"  175.209 ARG y ARGININE        N[C@@H](CCCNC(N)=[NH2+])C(O)=O   ? "L-PEPTIDE LINKING" 
"C4 H8 N2 O3"   132.118 ASN y ASPARAGINE      N[C@@H](CC(N)=O)C(O)=O           ? "L-PEPTIDE LINKING" 
"C4 H7 N O4"    133.103 ASP y "ASPARTIC ACID" N[C@@H](CC(O)=O)C(O)=O           ? "L-PEPTIDE LINKING" 
"C3 H7 N O2 S"  121.158 CYS y CYSTEINE        N[C@@H](CS)C(O)=O                ? "L-PEPTIDE LINKING" 
"C5 H10 N2 O3"  146.144 GLN y GLUTAMINE       N[C@@H](CCC(N)=O)C(O)=O          ? "L-PEPTIDE LINKING" 
"C5 H9 N O4"    147.129 GLU y "GLUTAMIC ACID" N[C@@H](CCC(O)=O)C(O)=O          ? "L-PEPTIDE LINKING" 
"C2 H5 N O2"    75.067  GLY y GLYCINE         NCC(O)=O                         ? "PEPTIDE LINKING"   
"C6 H10 N3 O2"  156.162 HIS y HISTIDINE       N[C@@H](Cc1c[nH]c[nH+]1)C(O)=O   ? "L-PEPTIDE LINKING" 
"C6 H13 N O2"   131.173 ILE y ISOLEUCINE      CC[C@H](C)[C@H](N)C(O)=O         ? "L-PEPTIDE LINKING" 
"C6 H13 N O2"   131.173 LEU y LEUCINE         CC(C)C[C@H](N)C(O)=O             ? "L-PEPTIDE LINKING" 
"C6 H15 N2 O2"  147.195 LYS y LYSINE          N[C@@H](CCCC[NH3+])C(O)=O        ? "L-PEPTIDE LINKING" 
"C5 H11 N O2 S" 149.211 MET y METHIONINE      CSCC[C@H](N)C(O)=O               ? "L-PEPTIDE LINKING" 
"C9 H11 N O2"   165.189 PHE y PHENYLALANINE   N[C@@H](Cc1ccccc1)C(O)=O         ? "L-PEPTIDE LINKING" 
"C5 H9 N O2"    115.130 PRO y PROLINE         OC(=O)[C@@H]1CCCN1               ? "L-PEPTIDE LINKING" 
"C3 H7 N O3"    105.093 SER y SERINE          N[C@@H](CO)C(O)=O                ? "L-PEPTIDE LINKING" 
"C4 H9 N O3"    119.119 THR y THREONINE       C[C@@H](O)[C@H](N)C(O)=O         ? "L-PEPTIDE LINKING" 
"C11 H12 N2 O2" 204.225 TRP y TRYPTOPHAN      N[C@@H](Cc1c[nH]c2ccccc12)C(O)=O ? "L-PEPTIDE LINKING" 
"C9 H11 N O3"   181.189 TYR y TYROSINE        N[C@@H](Cc1ccc(O)cc1)C(O)=O      ? "L-PEPTIDE LINKING" 
"C5 H11 N O2"   117.146 VAL y VALINE          CC(C)[C@H](N)C(O)=O              ? "L-PEPTIDE LINKING" 
#
_citation.book_publisher          ?
_citation.country                 UK
_citation.id                      primary
_citation.journal_full            Nature
_citation.journal_id_ASTM         NATUAS
_citation.journal_id_CSD          0006
_citation.journal_id_ISSN         0028-0836
_citation.journal_volume          630
_citation.page_first              493
_citation.page_last               500
_citation.pdbx_database_id_DOI    10.1038/s41586-024-07487-w
_citation.pdbx_database_id_PubMed 38718835
_citation.title                   "Accurate structure prediction of biomolecular interactions with AlphaFold 3"
_citation.year                    2024
#
loop_
_citation_author.citation_id
_citation_author.name
_citation_author.ordinal
primary "Google DeepMind" 1 
primary "Isomorphic Labs" 2 
#
loop_
_entity.id
_entity.pdbx_description
_entity.type
1 . polymer 
2 . polymer 
#
loop_
_entity_poly.entity_id
_entity_poly.pdbx_strand_id
_entity_poly.type
1 A polypeptide(L) 
2 B polypeptide(L) 
#
loop_
_entity_poly_seq.entity_id
_entity_poly_seq.hetero
_entity_poly_seq.mon_id
_entity_poly_seq.num
1 n MET 1   
1 n LYS 2   
1 n GLY 3   
1 n PRO 4   
1 n PRO 5   
1 n THR 6   
1 n PHE 7   
1 n CYS 8   
1 n SER 9   
1 n LEU 10  
1 n LEU 11  
1 n LEU 12  
1 n LEU 13  
1 n SER 14  
1 n LEU 15  
1 n LEU 16  
1 n LEU 17  
1 n SER 18  
1 n PRO 19  
1 n ASP 20  
1 n PRO 21  
1 n THR 22  
1 n ALA 23  
1 n ALA 24  
1 n PHE 25  
1 n LEU 26  
1 n LEU 27  
1 n PRO 28  
1 n PRO 29  
1 n SER 30  
1 n THR 31  
1 n ALA 32  
1 n CYS 33  
1 n CYS 34  
1 n THR 35  
1 n GLN 36  
1 n LEU 37  
1 n TYR 38  
1 n ARG 39  
1 n LYS 40  
1 n PRO 41  
1 n LEU 42  
1 n SER 43  
1 n ASP 44  
1 n LYS 45  
1 n LEU 46  
1 n LEU 47  
1 n ARG 48  
1 n LYS 49  
1 n VAL 50  
1 n ILE 51  
1 n GLN 52  
1 n VAL 53  
1 n GLU 54  
1 n LEU 55  
1 n GLN 56  
1 n GLU 57  
1 n ALA 58  
1 n ASP 59  
1 n GLY 60  
1 n ASP 61  
1 n CYS 62  
1 n HIS 63  
1 n LEU 64  
1 n GLN 65  
1 n ALA 66  
1 n PHE 67  
1 n VAL 68  
1 n LEU 69  
1 n HIS 70  
1 n LEU 71  
1 n ALA 72  
1 n GLN 73  
1 n ARG 74  
1 n SER 75  
1 n ILE 76  
1 n CYS 77  
1 n ILE 78  
1 n HIS 79  
1 n PRO 80  
1 n GLN 81  
1 n ASN 82  
1 n PRO 83  
1 n SER 84  
1 n LEU 85  
1 n SER 86  
1 n GLN 87  
1 n TRP 88  
1 n PHE 89  
1 n GLU 90  
1 n HIS 91  
1 n GLN 92  
1 n GLU 93  
1 n ARG 94  
1 n LYS 95  
1 n LEU 96  
1 n HIS 97  
1 n GLY 98  
1 n THR 99  
1 n LEU 100 
1 n PRO 101 
1 n LYS 102 
1 n LEU 103 
1 n ASN 104 
1 n PHE 105 
1 n GLY 106 
1 n MET 107 
1 n LEU 108 
1 n ARG 109 
1 n LYS 110 
1 n MET 111 
1 n GLY 112 
2 n MET 1   
2 n ASN 2   
2 n ARG 3   
2 n GLY 4   
2 n VAL 5   
2 n PRO 6   
2 n PHE 7   
2 n ARG 8   
2 n HIS 9   
2 n LEU 10  
2 n LEU 11  
2 n LEU 12  
2 n VAL 13  
2 n LEU 14  
2 n GLN 15  
2 n LEU 16  
2 n ALA 17  
2 n LEU 18  
2 n LEU 19  
2 n PRO 20  
2 n ALA 21  
2 n ALA 22  
2 n THR 23  
2 n GLN 24  
2 n GLY 25  
2 n LYS 26  
2 n LYS 27  
2 n VAL 28  
2 n VAL 29  
2 n LEU 30  
2 n GLY 31  
2 n LYS 32  
2 n LYS 33  
2 n GLY 34  
2 n ASP 35  
2 n THR 36  
2 n VAL 37  
2 n GLU 38  
2 n LEU 39  
2 n THR 40  
2 n CYS 41  
2 n THR 42  
2 n ALA 43  
2 n SER 44  
2 n GLN 45  
2 n LYS 46  
2 n LYS 47  
2 n SER 48  
2 n ILE 49  
2 n GLN 50  
2 n PHE 51  
2 n HIS 52  
2 n TRP 53  
2 n LYS 54  
2 n ASN 55  
2 n SER 56  
2 n ASN 57  
2 n GLN 58  
2 n ILE 59  
2 n LYS 60  
2 n ILE 61  
2 n LEU 62  
2 n GLY 63  
2 n ASN 64  
2 n GLN 65  
2 n GLY 66  
2 n SER 67  
2 n PHE 68  
2 n LEU 69  
2 n THR 70  
2 n LYS 71  
2 n GLY 72  
2 n PRO 73  
2 n SER 74  
2 n LYS 75  
2 n LEU 76  
2 n ASN 77  
2 n ASP 78  
2 n ARG 79  
2 n ALA 80  
2 n ASP 81  
2 n SER 82  
2 n ARG 83  
2 n ARG 84  
2 n SER 85  
2 n LEU 86  
2 n TRP 87  
2 n ASP 88  
2 n GLN 89  
2 n GLY 90  
2 n ASN 91  
2 n PHE 92  
2 n PRO 93  
2 n LEU 94  
2 n ILE 95  
2 n ILE 96  
2 n LYS 97  
2 n ASN 98  
2 n LEU 99  
2 n LYS 100 
2 n ILE 101 
2 n GLU 102 
2 n ASP 103 
2 n SER 104 
2 n ASP 105 
2 n THR 106 
2 n TYR 107 
2 n ILE 108 
2 n CYS 109 
2 n GLU 110 
2 n VAL 111 
2 n GLU 112 
2 n ASP 113 
2 n GLN 114 
2 n LYS 115 
2 n GLU 116 
2 n GLU 117 
2 n VAL 118 
2 n GLN 119 
2 n LEU 120 
2 n LEU 121 
2 n VAL 122 
2 n PHE 123 
2 n GLY 124 
2 n LEU 125 
2 n THR 126 
2 n ALA 127 
2 n ASN 128 
2 n SER 129 
2 n ASP 130 
2 n THR 131 
2 n HIS 132 
2 n LEU 133 
2 n LEU 134 
2 n GLN 135 
2 n GLY 136 
2 n GLN 137 
2 n SER 138 
2 n LEU 139 
2 n THR 140 
2 n LEU 141 
2 n THR 142 
2 n LEU 143 
2 n GLU 144 
2 n SER 145 
2 n PRO 146 
2 n PRO 147 
2 n GLY 148 
2 n SER 149 
2 n SER 150 
2 n PRO 151 
2 n SER 152 
2 n VAL 153 
2 n GLN 154 
2 n CYS 155 
2 n ARG 156 
2 n SER 157 
2 n PRO 158 
2 n ARG 159 
2 n GLY 160 
2 n LYS 161 
2 n ASN 162 
2 n ILE 163 
2 n GLN 164 
2 n GLY 165 
2 n GLY 166 
2 n LYS 167 
2 n THR 168 
2 n LEU 169 
2 n SER 170 
2 n VAL 171 
2 n SER 172 
2 n GLN 173 
2 n LEU 174 
2 n GLU 175 
2 n LEU 176 
2 n GLN 177 
2 n ASP 178 
2 n SER 179 
2 n GLY 180 
2 n THR 181 
2 n TRP 182 
2 n THR 183 
2 n CYS 184 
2 n THR 185 
2 n VAL 186 
2 n LEU 187 
2 n GLN 188 
2 n ASN 189 
2 n GLN 190 
2 n LYS 191 
2 n LYS 192 
2 n VAL 193 
2 n GLU 194 
2 n PHE 195 
2 n LYS 196 
2 n ILE 197 
2 n ASP 198 
2 n ILE 199 
2 n VAL 200 
2 n VAL 201 
2 n LEU 202 
2 n ALA 203 
2 n PHE 204 
2 n GLN 205 
2 n LYS 206 
2 n ALA 207 
2 n SER 208 
2 n SER 209 
2 n ILE 210 
2 n VAL 211 
2 n TYR 212 
2 n LYS 213 
2 n LYS 214 
2 n GLU 215 
2 n GLY 216 
2 n GLU 217 
2 n GLN 218 
2 n VAL 219 
2 n GLU 220 
2 n PHE 221 
2 n SER 222 
2 n PHE 223 
2 n PRO 224 
2 n LEU 225 
2 n ALA 226 
2 n PHE 227 
2 n THR 228 
2 n VAL 229 
2 n GLU 230 
2 n LYS 231 
2 n LEU 232 
2 n THR 233 
2 n GLY 234 
2 n SER 235 
2 n GLY 236 
2 n GLU 237 
2 n LEU 238 
2 n TRP 239 
2 n TRP 240 
2 n GLN 241 
2 n ALA 242 
2 n GLU 243 
2 n ARG 244 
2 n ALA 245 
2 n SER 246 
2 n SER 247 
2 n SER 248 
2 n LYS 249 
2 n SER 250 
2 n TRP 251 
2 n ILE 252 
2 n THR 253 
2 n PHE 254 
2 n ASP 255 
2 n LEU 256 
2 n LYS 257 
2 n ASN 258 
2 n LYS 259 
2 n GLU 260 
2 n VAL 261 
2 n SER 262 
2 n VAL 263 
2 n LYS 264 
2 n ARG 265 
2 n VAL 266 
2 n THR 267 
2 n GLN 268 
2 n ASP 269 
2 n PRO 270 
2 n LYS 271 
2 n LEU 272 
2 n GLN 273 
2 n MET 274 
2 n GLY 275 
2 n LYS 276 
2 n LYS 277 
2 n LEU 278 
2 n PRO 279 
2 n LEU 280 
2 n HIS 281 
2 n LEU 282 
2 n THR 283 
2 n LEU 284 
2 n PRO 285 
2 n GLN 286 
2 n ALA 287 
2 n LEU 288 
2 n PRO 289 
2 n GLN 290 
2 n TYR 291 
2 n ALA 292 
2 n GLY 293 
2 n SER 294 
2 n GLY 295 
2 n ASN 296 
2 n LEU 297 
2 n THR 298 
2 n LEU 299 
2 n ALA 300 
2 n LEU 301 
2 n GLU 302 
2 n ALA 303 
2 n LYS 304 
2 n THR 305 
2 n GLY 306 
2 n LYS 307 
2 n LEU 308 
2 n HIS 309 
2 n GLN 310 
2 n GLU 311 
2 n VAL 312 
2 n ASN 313 
2 n LEU 314 
2 n VAL 315 
2 n VAL 316 
2 n MET 317 
2 n ARG 318 
2 n ALA 319 
2 n THR 320 
2 n GLN 321 
2 n LEU 322 
2 n GLN 323 
2 n LYS 324 
2 n ASN 325 
2 n LEU 326 
2 n THR 327 
2 n CYS 328 
2 n GLU 329 
2 n VAL 330 
2 n TRP 331 
2 n GLY 332 
2 n PRO 333 
2 n THR 334 
2 n SER 335 
2 n PRO 336 
2 n LYS 337 
2 n LEU 338 
2 n MET 339 
2 n LEU 340 
2 n SER 341 
2 n LEU 342 
2 n LYS 343 
2 n LEU 344 
2 n GLU 345 
2 n ASN 346 
2 n LYS 347 
2 n GLU 348 
2 n ALA 349 
2 n LYS 350 
2 n VAL 351 
2 n SER 352 
2 n LYS 353 
2 n ARG 354 
2 n GLU 355 
2 n LYS 356 
2 n ALA 357 
2 n VAL 358 
2 n TRP 359 
2 n VAL 360 
2 n LEU 361 
2 n ASN 362 
2 n PRO 363 
2 n GLU 364 
2 n ALA 365 
2 n GLY 366 
2 n MET 367 
2 n TRP 368 
2 n GLN 369 
2 n CYS 370 
2 n LEU 371 
2 n LEU 372 
2 n SER 373 
2 n ASP 374 
2 n SER 375 
2 n GLY 376 
2 n GLN 377 
2 n VAL 378 
2 n LEU 379 
2 n LEU 380 
2 n GLU 381 
2 n SER 382 
2 n ASN 383 
2 n ILE 384 
2 n LYS 385 
2 n VAL 386 
2 n LEU 387 
2 n PRO 388 
2 n THR 389 
2 n TRP 390 
2 n SER 391 
2 n THR 392 
2 n PRO 393 
2 n VAL 394 
2 n GLN 395 
2 n PRO 396 
2 n MET 397 
2 n ALA 398 
2 n LEU 399 
2 n ILE 400 
2 n VAL 401 
2 n LEU 402 
2 n GLY 403 
2 n GLY 404 
2 n VAL 405 
2 n ALA 406 
2 n GLY 407 
2 n LEU 408 
2 n LEU 409 
2 n LEU 410 
2 n PHE 411 
2 n ILE 412 
2 n GLY 413 
2 n LEU 414 
2 n GLY 415 
2 n ILE 416 
2 n PHE 417 
2 n PHE 418 
2 n CYS 419 
2 n VAL 420 
2 n ARG 421 
2 n CYS 422 
2 n ARG 423 
2 n HIS 424 
2 n ARG 425 
2 n ARG 426 
2 n ARG 427 
2 n GLN 428 
2 n ALA 429 
2 n GLU 430 
2 n ARG 431 
2 n MET 432 
2 n SER 433 
2 n GLN 434 
2 n ILE 435 
2 n LYS 436 
2 n ARG 437 
2 n LEU 438 
2 n LEU 439 
2 n SER 440 
2 n GLU 441 
2 n LYS 442 
2 n LYS 443 
2 n THR 444 
2 n CYS 445 
2 n GLN 446 
2 n CYS 447 
2 n PRO 448 
2 n HIS 449 
2 n ARG 450 
2 n PHE 451 
2 n GLN 452 
2 n LYS 453 
2 n THR 454 
2 n CYS 455 
2 n SER 456 
2 n PRO 457 
2 n ILE 458 
#
_ma_data.content_type "model coordinates"
_ma_data.id           1
_ma_data.name         Model
#
_ma_model_list.data_id          1
_ma_model_list.model_group_id   1
_ma_model_list.model_group_name "AlphaFold-beta-20231127 (2b86f29d-618d-47cf-8aef-20020b1102eb @ 2025-03-05 01:33:47)"
_ma_model_list.model_id         1
_ma_model_list.model_name       "Top ranked model"
_ma_model_list.model_type       "Ab initio model"
_ma_model_list.ordinal_id       1
#
loop_
_ma_protocol_step.method_type
_ma_protocol_step.ordinal_id
_ma_protocol_step.protocol_id
_ma_protocol_step.step_id
"coevolution MSA" 1 1 1 
"template search" 2 1 2 
modeling          3 1 3 
#
loop_
_ma_qa_metric.id
_ma_qa_metric.mode
_ma_qa_metric.name
_ma_qa_metric.software_group_id
_ma_qa_metric.type
1 global pLDDT 1 pLDDT 
2 local  pLDDT 1 pLDDT 
#
_ma_qa_metric_global.metric_id    1
_ma_qa_metric_global.metric_value 75.56
_ma_qa_metric_global.model_id     1
_ma_qa_metric_global.ordinal_id   1
#
_ma_software_group.group_id    1
_ma_software_group.ordinal_id  1
_ma_software_group.software_id 1
#
loop_
_ma_target_entity.data_id
_ma_target_entity.entity_id
_ma_target_entity.origin
1 1 . 
1 2 . 
#
loop_
_ma_target_entity_instance.asym_id
_ma_target_entity_instance.details
_ma_target_entity_instance.entity_id
A . 1 
B . 2 
#
loop_
_pdbx_data_usage.details
_pdbx_data_usage.id
_pdbx_data_usage.type
_pdbx_data_usage.url
;NON-COMMERCIAL USE ONLY, BY USING THIS FILE YOU AGREE TO THE TERMS OF USE FOUND
AT alphafoldserver.com/output-terms.
;
1 license    ? 
;THE INFORMATION IS NOT INTENDED FOR, HAS NOT BEEN VALIDATED FOR, AND IS NOT
APPROVED FOR CLINICAL USE. IT SHOULD NOT BE USED FOR CLINICAL PURPOSE OR RELIED
ON FOR MEDICAL OR OTHER PROFESSIONAL ADVICE. IT IS THEORETICAL MODELLING ONLY
AND CAUTION SHOULD BE EXERCISED IN ITS USE. IT IS PROVIDED "AS-IS" WITHOUT ANY
WARRANTY OF ANY KIND, WHETHER EXPRESSED OR IMPLIED. NO WARRANTY IS GIVEN THAT
USE OF THE INFORMATION SHALL NOT INFRINGE THE RIGHTS OF ANY THIRD PARTY.
;
2 disclaimer ? 
#
loop_
_pdbx_poly_seq_scheme.asym_id
_pdbx_poly_seq_scheme.auth_seq_num
_pdbx_poly_seq_scheme.entity_id
_pdbx_poly_seq_scheme.hetero
_pdbx_poly_seq_scheme.mon_id
_pdbx_poly_seq_scheme.pdb_ins_code
_pdbx_poly_seq_scheme.pdb_seq_num
_pdbx_poly_seq_scheme.pdb_strand_id
_pdbx_poly_seq_scheme.seq_id
A 1   1 n MET . 1   A 1   
A 2   1 n LYS . 2   A 2   
A 3   1 n GLY . 3   A 3   
A 4   1 n PRO . 4   A 4   
A 5   1 n PRO . 5   A 5   
A 6   1 n THR . 6   A 6   
A 7   1 n PHE . 7   A 7   
A 8   1 n CYS . 8   A 8   
A 9   1 n SER . 9   A 9   
A 10  1 n LEU . 10  A 10  
A 11  1 n LEU . 11  A 11  
A 12  1 n LEU . 12  A 12  
A 13  1 n LEU . 13  A 13  
A 14  1 n SER . 14  A 14  
A 15  1 n LEU . 15  A 15  
A 16  1 n LEU . 16  A 16  
A 17  1 n LEU . 17  A 17  
A 18  1 n SER . 18  A 18  
A 19  1 n PRO . 19  A 19  
A 20  1 n ASP . 20  A 20  
A 21  1 n PRO . 21  A 21  
A 22  1 n THR . 22  A 22  
A 23  1 n ALA . 23  A 23  
A 24  1 n ALA . 24  A 24  
A 25  1 n PHE . 25  A 25  
A 26  1 n LEU . 26  A 26  
A 27  1 n LEU . 27  A 27  
A 28  1 n PRO . 28  A 28  
A 29  1 n PRO . 29  A 29  
A 30  1 n SER . 30  A 30  
A 31  1 n THR . 31  A 31  
A 32  1 n ALA . 32  A 32  
A 33  1 n CYS . 33  A 33  
A 34  1 n CYS . 34  A 34  
A 35  1 n THR . 35  A 35  
A 36  1 n GLN . 36  A 36  
A 37  1 n LEU . 37  A 37  
A 38  1 n TYR . 38  A 38  
A 39  1 n ARG . 39  A 39  
A 40  1 n LYS . 40  A 40  
A 41  1 n PRO . 41  A 41  
A 42  1 n LEU . 42  A 42  
A 43  1 n SER . 43  A 43  
A 44  1 n ASP . 44  A 44  
A 45  1 n LYS . 45  A 45  
A 46  1 n LEU . 46  A 46  
A 47  1 n LEU . 47  A 47  
A 48  1 n ARG . 48  A 48  
A 49  1 n LYS . 49  A 49  
A 50  1 n VAL . 50  A 50  
A 51  1 n ILE . 51  A 51  
A 52  1 n GLN . 52  A 52  
A 53  1 n VAL . 53  A 53  
A 54  1 n GLU . 54  A 54  
A 55  1 n LEU . 55  A 55  
A 56  1 n GLN . 56  A 56  
A 57  1 n GLU . 57  A 57  
A 58  1 n ALA . 58  A 58  
A 59  1 n ASP . 59  A 59  
A 60  1 n GLY . 60  A 60  
A 61  1 n ASP . 61  A 61  
A 62  1 n CYS . 62  A 62  
A 63  1 n HIS . 63  A 63  
A 64  1 n LEU . 64  A 64  
A 65  1 n GLN . 65  A 65  
A 66  1 n ALA . 66  A 66  
A 67  1 n PHE . 67  A 67  
A 68  1 n VAL . 68  A 68  
A 69  1 n LEU . 69  A 69  
A 70  1 n HIS . 70  A 70  
A 71  1 n LEU . 71  A 71  
A 72  1 n ALA . 72  A 72  
A 73  1 n GLN . 73  A 73  
A 74  1 n ARG . 74  A 74  
A 75  1 n SER . 75  A 75  
A 76  1 n ILE . 76  A 76  
A 77  1 n CYS . 77  A 77  
A 78  1 n ILE . 78  A 78  
A 79  1 n HIS . 79  A 79  
A 80  1 n PRO . 80  A 80  
A 81  1 n GLN . 81  A 81  
A 82  1 n ASN . 82  A 82  
A 83  1 n PRO . 83  A 83  
A 84  1 n SER . 84  A 84  
A 85  1 n LEU . 85  A 85  
A 86  1 n SER . 86  A 86  
A 87  1 n GLN . 87  A 87  
A 88  1 n TRP . 88  A 88  
A 89  1 n PHE . 89  A 89  
A 90  1 n GLU . 90  A 90  
A 91  1 n HIS . 91  A 91  
A 92  1 n GLN . 92  A 92  
A 93  1 n GLU . 93  A 93  
A 94  1 n ARG . 94  A 94  
A 95  1 n LYS . 95  A 95  
A 96  1 n LEU . 96  A 96  
A 97  1 n HIS . 97  A 97  
A 98  1 n GLY . 98  A 98  
A 99  1 n THR . 99  A 99  
A 100 1 n LEU . 100 A 100 
A 101 1 n PRO . 101 A 101 
A 102 1 n LYS . 102 A 102 
A 103 1 n LEU . 103 A 103 
A 104 1 n ASN . 104 A 104 
A 105 1 n PHE . 105 A 105 
A 106 1 n GLY . 106 A 106 
A 107 1 n MET . 107 A 107 
A 108 1 n LEU . 108 A 108 
A 109 1 n ARG . 109 A 109 
A 110 1 n LYS . 110 A 110 
A 111 1 n MET . 111 A 111 
A 112 1 n GLY . 112 A 112 
B 1   2 n MET . 1   B 1   
B 2   2 n ASN . 2   B 2   
B 3   2 n ARG . 3   B 3   
B 4   2 n GLY . 4   B 4   
B 5   2 n VAL . 5   B 5   
B 6   2 n PRO . 6   B 6   
B 7   2 n PHE . 7   B 7   
B 8   2 n ARG . 8   B 8   
B 9   2 n HIS . 9   B 9   
B 10  2 n LEU . 10  B 10  
B 11  2 n LEU . 11  B 11  
B 12  2 n LEU . 12  B 12  
B 13  2 n VAL . 13  B 13  
B 14  2 n LEU . 14  B 14  
B 15  2 n GLN . 15  B 15  
B 16  2 n LEU . 16  B 16  
B 17  2 n ALA . 17  B 17  
B 18  2 n LEU . 18  B 18  
B 19  2 n LEU . 19  B 19  
B 20  2 n PRO . 20  B 20  
B 21  2 n ALA . 21  B 21  
B 22  2 n ALA . 22  B 22  
B 23  2 n THR . 23  B 23  
B 24  2 n GLN . 24  B 24  
B 25  2 n GLY . 25  B 25  
B 26  2 n LYS . 26  B 26  
B 27  2 n LYS . 27  B 27  
B 28  2 n VAL . 28  B 28  
B 29  2 n VAL . 29  B 29  
B 30  2 n LEU . 30  B 30  
B 31  2 n GLY . 31  B 31  
B 32  2 n LYS . 32  B 32  
B 33  2 n LYS . 33  B 33  
B 34  2 n GLY . 34  B 34  
B 35  2 n ASP . 35  B 35  
B 36  2 n THR . 36  B 36  
B 37  2 n VAL . 37  B 37  
B 38  2 n GLU . 38  B 38  
B 39  2 n LEU . 39  B 39  
B 40  2 n THR . 40  B 40  
B 41  2 n CYS . 41  B 41  
B 42  2 n THR . 42  B 42  
B 43  2 n ALA . 43  B 43  
B 44  2 n SER . 44  B 44  
B 45  2 n GLN . 45  B 45  
B 46  2 n LYS . 46  B 46  
B 47  2 n LYS . 47  B 47  
B 48  2 n SER . 48  B 48  
B 49  2 n ILE . 49  B 49  
B 50  2 n GLN . 50  B 50  
B 51  2 n PHE . 51  B 51  
B 52  2 n HIS . 52  B 52  
B 53  2 n TRP . 53  B 53  
B 54  2 n LYS . 54  B 54  
B 55  2 n ASN . 55  B 55  
B 56  2 n SER . 56  B 56  
B 57  2 n ASN . 57  B 57  
B 58  2 n GLN . 58  B 58  
B 59  2 n ILE . 59  B 59  
B 60  2 n LYS . 60  B 60  
B 61  2 n ILE . 61  B 61  
B 62  2 n LEU . 62  B 62  
B 63  2 n GLY . 63  B 63  
B 64  2 n ASN . 64  B 64  
B 65  2 n GLN . 65  B 65  
B 66  2 n GLY . 66  B 66  
B 67  2 n SER . 67  B 67  
B 68  2 n PHE . 68  B 68  
B 69  2 n LEU . 69  B 69  
B 70  2 n THR . 70  B 70  
B 71  2 n LYS . 71  B 71  
B 72  2 n GLY . 72  B 72  
B 73  2 n PRO . 73  B 73  
B 74  2 n SER . 74  B 74  
B 75  2 n LYS . 75  B 75  
B 76  2 n LEU . 76  B 76  
B 77  2 n ASN . 77  B 77  
B 78  2 n ASP . 78  B 78  
B 79  2 n ARG . 79  B 79  
B 80  2 n ALA . 80  B 80  
B 81  2 n ASP . 81  B 81  
B 82  2 n SER . 82  B 82  
B 83  2 n ARG . 83  B 83  
B 84  2 n ARG . 84  B 84  
B 85  2 n SER . 85  B 85  
B 86  2 n LEU . 86  B 86  
B 87  2 n TRP . 87  B 87  
B 88  2 n ASP . 88  B 88  
B 89  2 n GLN . 89  B 89  
B 90  2 n GLY . 90  B 90  
B 91  2 n ASN . 91  B 91  
B 92  2 n PHE . 92  B 92  
B 93  2 n PRO . 93  B 93  
B 94  2 n LEU . 94  B 94  
B 95  2 n ILE . 95  B 95  
B 96  2 n ILE . 96  B 96  
B 97  2 n LYS . 97  B 97  
B 98  2 n ASN . 98  B 98  
B 99  2 n LEU . 99  B 99  
B 100 2 n LYS . 100 B 100 
B 101 2 n ILE . 101 B 101 
B 102 2 n GLU . 102 B 102 
B 103 2 n ASP . 103 B 103 
B 104 2 n SER . 104 B 104 
B 105 2 n ASP . 105 B 105 
B 106 2 n THR . 106 B 106 
B 107 2 n TYR . 107 B 107 
B 108 2 n ILE . 108 B 108 
B 109 2 n CYS . 109 B 109 
B 110 2 n GLU . 110 B 110 
B 111 2 n VAL . 111 B 111 
B 112 2 n GLU . 112 B 112 
B 113 2 n ASP . 113 B 113 
B 114 2 n GLN . 114 B 114 
B 115 2 n LYS . 115 B 115 
B 116 2 n GLU . 116 B 116 
B 117 2 n GLU . 117 B 117 
B 118 2 n VAL . 118 B 118 
B 119 2 n GLN . 119 B 119 
B 120 2 n LEU . 120 B 120 
B 121 2 n LEU . 121 B 121 
B 122 2 n VAL . 122 B 122 
B 123 2 n PHE . 123 B 123 
B 124 2 n GLY . 124 B 124 
B 125 2 n LEU . 125 B 125 
B 126 2 n THR . 126 B 126 
B 127 2 n ALA . 127 B 127 
B 128 2 n ASN . 128 B 128 
B 129 2 n SER . 129 B 129 
B 130 2 n ASP . 130 B 130 
B 131 2 n THR . 131 B 131 
B 132 2 n HIS . 132 B 132 
B 133 2 n LEU . 133 B 133 
B 134 2 n LEU . 134 B 134 
B 135 2 n GLN . 135 B 135 
B 136 2 n GLY . 136 B 136 
B 137 2 n GLN . 137 B 137 
B 138 2 n SER . 138 B 138 
B 139 2 n LEU . 139 B 139 
B 140 2 n THR . 140 B 140 
B 141 2 n LEU . 141 B 141 
B 142 2 n THR . 142 B 142 
B 143 2 n LEU . 143 B 143 
B 144 2 n GLU . 144 B 144 
B 145 2 n SER . 145 B 145 
B 146 2 n PRO . 146 B 146 
B 147 2 n PRO . 147 B 147 
B 148 2 n GLY . 148 B 148 
B 149 2 n SER . 149 B 149 
B 150 2 n SER . 150 B 150 
B 151 2 n PRO . 151 B 151 
B 152 2 n SER . 152 B 152 
B 153 2 n VAL . 153 B 153 
B 154 2 n GLN . 154 B 154 
B 155 2 n CYS . 155 B 155 
B 156 2 n ARG . 156 B 156 
B 157 2 n SER . 157 B 157 
B 158 2 n PRO . 158 B 158 
B 159 2 n ARG . 159 B 159 
B 160 2 n GLY . 160 B 160 
B 161 2 n LYS . 161 B 161 
B 162 2 n ASN . 162 B 162 
B 163 2 n ILE . 163 B 163 
B 164 2 n GLN . 164 B 164 
B 165 2 n GLY . 165 B 165 
B 166 2 n GLY . 166 B 166 
B 167 2 n LYS . 167 B 167 
B 168 2 n THR . 168 B 168 
B 169 2 n LEU . 169 B 169 
B 170 2 n SER . 170 B 170 
B 171 2 n VAL . 171 B 171 
B 172 2 n SER . 172 B 172 
B 173 2 n GLN . 173 B 173 
B 174 2 n LEU . 174 B 174 
B 175 2 n GLU . 175 B 175 
B 176 2 n LEU . 176 B 176 
B 177 2 n GLN . 177 B 177 
B 178 2 n ASP . 178 B 178 
B 179 2 n SER . 179 B 179 
B 180 2 n GLY . 180 B 180 
B 181 2 n THR . 181 B 181 
B 182 2 n TRP . 182 B 182 
B 183 2 n THR . 183 B 183 
B 184 2 n CYS . 184 B 184 
B 185 2 n THR . 185 B 185 
B 186 2 n VAL . 186 B 186 
B 187 2 n LEU . 187 B 187 
B 188 2 n GLN . 188 B 188 
B 189 2 n ASN . 189 B 189 
B 190 2 n GLN . 190 B 190 
B 191 2 n LYS . 191 B 191 
B 192 2 n LYS . 192 B 192 
B 193 2 n VAL . 193 B 193 
B 194 2 n GLU . 194 B 194 
B 195 2 n PHE . 195 B 195 
B 196 2 n LYS . 196 B 196 
B 197 2 n ILE . 197 B 197 
B 198 2 n ASP . 198 B 198 
B 199 2 n ILE . 199 B 199 
B 200 2 n VAL . 200 B 200 
B 201 2 n VAL . 201 B 201 
B 202 2 n LEU . 202 B 202 
B 203 2 n ALA . 203 B 203 
B 204 2 n PHE . 204 B 204 
B 205 2 n GLN . 205 B 205 
B 206 2 n LYS . 206 B 206 
B 207 2 n ALA . 207 B 207 
B 208 2 n SER . 208 B 208 
B 209 2 n SER . 209 B 209 
B 210 2 n ILE . 210 B 210 
B 211 2 n VAL . 211 B 211 
B 212 2 n TYR . 212 B 212 
B 213 2 n LYS . 213 B 213 
B 214 2 n LYS . 214 B 214 
B 215 2 n GLU . 215 B 215 
B 216 2 n GLY . 216 B 216 
B 217 2 n GLU . 217 B 217 
B 218 2 n GLN . 218 B 218 
B 219 2 n VAL . 219 B 219 
B 220 2 n GLU . 220 B 220 
B 221 2 n PHE . 221 B 221 
B 222 2 n SER . 222 B 222 
B 223 2 n PHE . 223 B 223 
B 224 2 n PRO . 224 B 224 
B 225 2 n LEU . 225 B 225 
B 226 2 n ALA . 226 B 226 
B 227 2 n PHE . 227 B 227 
B 228 2 n THR . 228 B 228 
B 229 2 n VAL . 229 B 229 
B 230 2 n GLU . 230 B 230 
B 231 2 n LYS . 231 B 231 
B 232 2 n LEU . 232 B 232 
B 233 2 n THR . 233 B 233 
B 234 2 n GLY . 234 B 234 
B 235 2 n SER . 235 B 235 
B 236 2 n GLY . 236 B 236 
B 237 2 n GLU . 237 B 237 
B 238 2 n LEU . 238 B 238 
B 239 2 n TRP . 239 B 239 
B 240 2 n TRP . 240 B 240 
B 241 2 n GLN . 241 B 241 
B 242 2 n ALA . 242 B 242 
B 243 2 n GLU . 243 B 243 
B 244 2 n ARG . 244 B 244 
B 245 2 n ALA . 245 B 245 
B 246 2 n SER . 246 B 246 
B 247 2 n SER . 247 B 247 
B 248 2 n SER . 248 B 248 
B 249 2 n LYS . 249 B 249 
B 250 2 n SER . 250 B 250 
B 251 2 n TRP . 251 B 251 
B 252 2 n ILE . 252 B 252 
B 253 2 n THR . 253 B 253 
B 254 2 n PHE . 254 B 254 
B 255 2 n ASP . 255 B 255 
B 256 2 n LEU . 256 B 256 
B 257 2 n LYS . 257 B 257 
B 258 2 n ASN . 258 B 258 
B 259 2 n LYS . 259 B 259 
B 260 2 n GLU . 260 B 260 
B 261 2 n VAL . 261 B 261 
B 262 2 n SER . 262 B 262 
B 263 2 n VAL . 263 B 263 
B 264 2 n LYS . 264 B 264 
B 265 2 n ARG . 265 B 265 
B 266 2 n VAL . 266 B 266 
B 267 2 n THR . 267 B 267 
B 268 2 n GLN . 268 B 268 
B 269 2 n ASP . 269 B 269 
B 270 2 n PRO . 270 B 270 
B 271 2 n LYS . 271 B 271 
B 272 2 n LEU . 272 B 272 
B 273 2 n GLN . 273 B 273 
B 274 2 n MET . 274 B 274 
B 275 2 n GLY . 275 B 275 
B 276 2 n LYS . 276 B 276 
B 277 2 n LYS . 277 B 277 
B 278 2 n LEU . 278 B 278 
B 279 2 n PRO . 279 B 279 
B 280 2 n LEU . 280 B 280 
B 281 2 n HIS . 281 B 281 
B 282 2 n LEU . 282 B 282 
B 283 2 n THR . 283 B 283 
B 284 2 n LEU . 284 B 284 
B 285 2 n PRO . 285 B 285 
B 286 2 n GLN . 286 B 286 
B 287 2 n ALA . 287 B 287 
B 288 2 n LEU . 288 B 288 
B 289 2 n PRO . 289 B 289 
B 290 2 n GLN . 290 B 290 
B 291 2 n TYR . 291 B 291 
B 292 2 n ALA . 292 B 292 
B 293 2 n GLY . 293 B 293 
B 294 2 n SER . 294 B 294 
B 295 2 n GLY . 295 B 295 
B 296 2 n ASN . 296 B 296 
B 297 2 n LEU . 297 B 297 
B 298 2 n THR . 298 B 298 
B 299 2 n LEU . 299 B 299 
B 300 2 n ALA . 300 B 300 
B 301 2 n LEU . 301 B 301 
B 302 2 n GLU . 302 B 302 
B 303 2 n ALA . 303 B 303 
B 304 2 n LYS . 304 B 304 
B 305 2 n THR . 305 B 305 
B 306 2 n GLY . 306 B 306 
B 307 2 n LYS . 307 B 307 
B 308 2 n LEU . 308 B 308 
B 309 2 n HIS . 309 B 309 
B 310 2 n GLN . 310 B 310 
B 311 2 n GLU . 311 B 311 
B 312 2 n VAL . 312 B 312 
B 313 2 n ASN . 313 B 313 
B 314 2 n LEU . 314 B 314 
B 315 2 n VAL . 315 B 315 
B 316 2 n VAL . 316 B 316 
B 317 2 n MET . 317 B 317 
B 318 2 n ARG . 318 B 318 
B 319 2 n ALA . 319 B 319 
B 320 2 n THR . 320 B 320 
B 321 2 n GLN . 321 B 321 
B 322 2 n LEU . 322 B 322 
B 323 2 n GLN . 323 B 323 
B 324 2 n LYS . 324 B 324 
B 325 2 n ASN . 325 B 325 
B 326 2 n LEU . 326 B 326 
B 327 2 n THR . 327 B 327 
B 328 2 n CYS . 328 B 328 
B 329 2 n GLU . 329 B 329 
B 330 2 n VAL . 330 B 330 
B 331 2 n TRP . 331 B 331 
B 332 2 n GLY . 332 B 332 
B 333 2 n PRO . 333 B 333 
B 334 2 n THR . 334 B 334 
B 335 2 n SER . 335 B 335 
B 336 2 n PRO . 336 B 336 
B 337 2 n LYS . 337 B 337 
B 338 2 n LEU . 338 B 338 
B 339 2 n MET . 339 B 339 
B 340 2 n LEU . 340 B 340 
B 341 2 n SER . 341 B 341 
B 342 2 n LEU . 342 B 342 
B 343 2 n LYS . 343 B 343 
B 344 2 n LEU . 344 B 344 
B 345 2 n GLU . 345 B 345 
B 346 2 n ASN . 346 B 346 
B 347 2 n LYS . 347 B 347 
B 348 2 n GLU . 348 B 348 
B 349 2 n ALA . 349 B 349 
B 350 2 n LYS . 350 B 350 
B 351 2 n VAL . 351 B 351 
B 352 2 n SER . 352 B 352 
B 353 2 n LYS . 353 B 353 
B 354 2 n ARG . 354 B 354 
B 355 2 n GLU . 355 B 355 
B 356 2 n LYS . 356 B 356 
B 357 2 n ALA . 357 B 357 
B 358 2 n VAL . 358 B 358 
B 359 2 n TRP . 359 B 359 
B 360 2 n VAL . 360 B 360 
B 361 2 n LEU . 361 B 361 
B 362 2 n ASN . 362 B 362 
B 363 2 n PRO . 363 B 363 
B 364 2 n GLU . 364 B 364 
B 365 2 n ALA . 365 B 365 
B 366 2 n GLY . 366 B 366 
B 367 2 n MET . 367 B 367 
B 368 2 n TRP . 368 B 368 
B 369 2 n GLN . 369 B 369 
B 370 2 n CYS . 370 B 370 
B 371 2 n LEU . 371 B 371 
B 372 2 n LEU . 372 B 372 
B 373 2 n SER . 373 B 373 
B 374 2 n ASP . 374 B 374 
B 375 2 n SER . 375 B 375 
B 376 2 n GLY . 376 B 376 
B 377 2 n GLN . 377 B 377 
B 378 2 n VAL . 378 B 378 
B 379 2 n LEU . 379 B 379 
B 380 2 n LEU . 380 B 380 
B 381 2 n GLU . 381 B 381 
B 382 2 n SER . 382 B 382 
B 383 2 n ASN . 383 B 383 
B 384 2 n ILE . 384 B 384 
B 385 2 n LYS . 385 B 385 
B 386 2 n VAL . 386 B 386 
B 387 2 n LEU . 387 B 387 
B 388 2 n PRO . 388 B 388 
B 389 2 n THR . 389 B 389 
B 390 2 n TRP . 390 B 390 
B 391 2 n SER . 391 B 391 
B 392 2 n THR . 392 B 392 
B 393 2 n PRO . 393 B 393 
B 394 2 n VAL . 394 B 394 
B 395 2 n GLN . 395 B 395 
B 396 2 n PRO . 396 B 396 
B 397 2 n MET . 397 B 397 
B 398 2 n ALA . 398 B 398 
B 399 2 n LEU . 399 B 399 
B 400 2 n ILE . 400 B 400 
B 401 2 n VAL . 401 B 401 
B 402 2 n LEU . 402 B 402 
B 403 2 n GLY . 403 B 403 
B 404 2 n GLY . 404 B 404 
B 405 2 n VAL . 405 B 405 
B 406 2 n ALA . 406 B 406 
B 407 2 n GLY . 407 B 407 
B 408 2 n LEU . 408 B 408 
B 409 2 n LEU . 409 B 409 
B 410 2 n LEU . 410 B 410 
B 411 2 n PHE . 411 B 411 
B 412 2 n ILE . 412 B 412 
B 413 2 n GLY . 413 B 413 
B 414 2 n LEU . 414 B 414 
B 415 2 n GLY . 415 B 415 
B 416 2 n ILE . 416 B 416 
B 417 2 n PHE . 417 B 417 
B 418 2 n PHE . 418 B 418 
B 419 2 n CYS . 419 B 419 
B 420 2 n VAL . 420 B 420 
B 421 2 n ARG . 421 B 421 
B 422 2 n CYS . 422 B 422 
B 423 2 n ARG . 423 B 423 
B 424 2 n HIS . 424 B 424 
B 425 2 n ARG . 425 B 425 
B 426 2 n ARG . 426 B 426 
B 427 2 n ARG . 427 B 427 
B 428 2 n GLN . 428 B 428 
B 429 2 n ALA . 429 B 429 
B 430 2 n GLU . 430 B 430 
B 431 2 n ARG . 431 B 431 
B 432 2 n MET . 432 B 432 
B 433 2 n SER . 433 B 433 
B 434 2 n GLN . 434 B 434 
B 435 2 n ILE . 435 B 435 
B 436 2 n LYS . 436 B 436 
B 437 2 n ARG . 437 B 437 
B 438 2 n LEU . 438 B 438 
B 439 2 n LEU . 439 B 439 
B 440 2 n SER . 440 B 440 
B 441 2 n GLU . 441 B 441 
B 442 2 n LYS . 442 B 442 
B 443 2 n LYS . 443 B 443 
B 444 2 n THR . 444 B 444 
B 445 2 n CYS . 445 B 445 
B 446 2 n GLN . 446 B 446 
B 447 2 n CYS . 447 B 447 
B 448 2 n PRO . 448 B 448 
B 449 2 n HIS . 449 B 449 
B 450 2 n ARG . 450 B 450 
B 451 2 n PHE . 451 B 451 
B 452 2 n GLN . 452 B 452 
B 453 2 n LYS . 453 B 453 
B 454 2 n THR . 454 B 454 
B 455 2 n CYS . 455 B 455 
B 456 2 n SER . 456 B 456 
B 457 2 n PRO . 457 B 457 
B 458 2 n ILE . 458 B 458 
#
_software.classification other
_software.date           ?
_software.description    "Structure prediction"
_software.name           AlphaFold
_software.pdbx_ordinal   1
_software.type           package
_software.version        "AlphaFold-beta-20231127 (2b86f29d-618d-47cf-8aef-20020b1102eb @ 2025-03-05 01:33:47)"
#
loop_
_struct_asym.entity_id
_struct_asym.id
1 A 
2 B 
#
loop_
_atom_site.group_PDB
_atom_site.id
_atom_site.type_symbol
_atom_site.label_atom_id
_atom_site.label_alt_id
_atom_site.label_comp_id
_atom_site.label_asym_id
_atom_site.label_entity_id
_atom_site.label_seq_id
_atom_site.pdbx_PDB_ins_code
_atom_site.Cartn_x
_atom_site.Cartn_y
_atom_site.Cartn_z
_atom_site.occupancy
_atom_site.B_iso_or_equiv
_atom_site.auth_seq_id
_atom_site.auth_asym_id
_atom_site.pdbx_PDB_model_num
ATOM 1    N N   . MET A 1 1   ? 53.634  86.682   -32.197 1.00 27.90 1   A 1 
ATOM 2    C CA  . MET A 1 1   ? 52.634  86.304   -33.201 1.00 34.39 1   A 1 
ATOM 3    C C   . MET A 1 1   ? 51.844  85.108   -32.673 1.00 35.37 1   A 1 
ATOM 4    O O   . MET A 1 1   ? 52.439  84.098   -32.348 1.00 33.83 1   A 1 
ATOM 5    C CB  . MET A 1 1   ? 53.306  85.969   -34.522 1.00 32.64 1   A 1 
ATOM 6    C CG  . MET A 1 1   ? 53.685  87.248   -35.292 1.00 28.93 1   A 1 
ATOM 7    S SD  . MET A 1 1   ? 54.782  86.945   -36.682 1.00 26.12 1   A 1 
ATOM 8    C CE  . MET A 1 1   ? 54.227  88.208   -37.842 1.00 24.26 1   A 1 
ATOM 9    N N   . LYS A 1 2   ? 50.533  85.288   -32.468 1.00 29.18 2   A 1 
ATOM 10   C CA  . LYS A 1 2   ? 49.643  84.276   -31.887 1.00 38.07 2   A 1 
ATOM 11   C C   . LYS A 1 2   ? 49.299  83.264   -32.986 1.00 36.31 2   A 1 
ATOM 12   O O   . LYS A 1 2   ? 48.568  83.617   -33.899 1.00 34.50 2   A 1 
ATOM 13   C CB  . LYS A 1 2   ? 48.371  84.947   -31.336 1.00 37.02 2   A 1 
ATOM 14   C CG  . LYS A 1 2   ? 48.590  85.800   -30.073 1.00 32.81 2   A 1 
ATOM 15   C CD  . LYS A 1 2   ? 47.279  86.480   -29.621 1.00 30.16 2   A 1 
ATOM 16   C CE  . LYS A 1 2   ? 47.473  87.240   -28.299 1.00 27.56 2   A 1 
ATOM 17   N NZ  . LYS A 1 2   ? 46.242  87.940   -27.863 1.00 24.94 2   A 1 
ATOM 18   N N   . GLY A 1 3   ? 49.853  82.060   -32.912 1.00 35.67 3   A 1 
ATOM 19   C CA  . GLY A 1 3   ? 49.554  81.009   -33.879 1.00 42.11 3   A 1 
ATOM 20   C C   . GLY A 1 3   ? 48.080  80.591   -33.795 1.00 42.31 3   A 1 
ATOM 21   O O   . GLY A 1 3   ? 47.584  80.404   -32.691 1.00 40.56 3   A 1 
ATOM 22   N N   . PRO A 1 4   ? 47.374  80.496   -34.938 1.00 33.49 4   A 1 
ATOM 23   C CA  . PRO A 1 4   ? 45.953  80.204   -34.930 1.00 39.08 4   A 1 
ATOM 24   C C   . PRO A 1 4   ? 45.712  78.749   -34.509 1.00 40.53 4   A 1 
ATOM 25   O O   . PRO A 1 4   ? 46.377  77.848   -35.040 1.00 38.33 4   A 1 
ATOM 26   C CB  . PRO A 1 4   ? 45.469  80.496   -36.361 1.00 37.06 4   A 1 
ATOM 27   C CG  . PRO A 1 4   ? 46.701  80.213   -37.214 1.00 35.33 4   A 1 
ATOM 28   C CD  . PRO A 1 4   ? 47.870  80.598   -36.297 1.00 38.68 4   A 1 
ATOM 29   N N   . PRO A 1 5   ? 44.784  78.466   -33.556 1.00 31.38 5   A 1 
ATOM 30   C CA  . PRO A 1 5   ? 44.503  77.103   -33.136 1.00 39.29 5   A 1 
ATOM 31   C C   . PRO A 1 5   ? 43.767  76.372   -34.266 1.00 41.81 5   A 1 
ATOM 32   O O   . PRO A 1 5   ? 42.685  76.780   -34.679 1.00 40.77 5   A 1 
ATOM 33   C CB  . PRO A 1 5   ? 43.667  77.233   -31.853 1.00 37.14 5   A 1 
ATOM 34   C CG  . PRO A 1 5   ? 42.933  78.557   -32.039 1.00 35.25 5   A 1 
ATOM 35   C CD  . PRO A 1 5   ? 43.914  79.408   -32.860 1.00 38.66 5   A 1 
ATOM 36   N N   . THR A 1 6   ? 44.363  75.324   -34.772 1.00 37.42 6   A 1 
ATOM 37   C CA  . THR A 1 6   ? 43.768  74.463   -35.795 1.00 43.33 6   A 1 
ATOM 38   C C   . THR A 1 6   ? 42.555  73.728   -35.220 1.00 44.21 6   A 1 
ATOM 39   O O   . THR A 1 6   ? 42.689  72.730   -34.520 1.00 43.36 6   A 1 
ATOM 40   C CB  . THR A 1 6   ? 44.795  73.462   -36.335 1.00 40.19 6   A 1 
ATOM 41   O OG1 . THR A 1 6   ? 45.543  72.908   -35.275 1.00 35.38 6   A 1 
ATOM 42   C CG2 . THR A 1 6   ? 45.785  74.131   -37.271 1.00 36.20 6   A 1 
ATOM 43   N N   . PHE A 1 7   ? 41.389  74.283   -35.499 1.00 33.21 7   A 1 
ATOM 44   C CA  . PHE A 1 7   ? 40.112  73.680   -35.109 1.00 38.53 7   A 1 
ATOM 45   C C   . PHE A 1 7   ? 39.893  72.421   -35.959 1.00 38.49 7   A 1 
ATOM 46   O O   . PHE A 1 7   ? 39.490  72.496   -37.110 1.00 37.84 7   A 1 
ATOM 47   C CB  . PHE A 1 7   ? 38.993  74.723   -35.247 1.00 36.64 7   A 1 
ATOM 48   C CG  . PHE A 1 7   ? 38.051  74.778   -34.069 1.00 33.80 7   A 1 
ATOM 49   C CD1 . PHE A 1 7   ? 36.844  74.070   -34.061 1.00 32.61 7   A 1 
ATOM 50   C CD2 . PHE A 1 7   ? 38.394  75.580   -32.955 1.00 33.28 7   A 1 
ATOM 51   C CE1 . PHE A 1 7   ? 35.984  74.170   -32.957 1.00 30.08 7   A 1 
ATOM 52   C CE2 . PHE A 1 7   ? 37.535  75.668   -31.856 1.00 30.84 7   A 1 
ATOM 53   C CZ  . PHE A 1 7   ? 36.327  74.972   -31.860 1.00 33.08 7   A 1 
ATOM 54   N N   . CYS A 1 8   ? 40.216  71.258   -35.402 1.00 36.70 8   A 1 
ATOM 55   C CA  . CYS A 1 8   ? 40.022  69.976   -36.081 1.00 43.52 8   A 1 
ATOM 56   C C   . CYS A 1 8   ? 38.522  69.666   -36.113 1.00 43.77 8   A 1 
ATOM 57   O O   . CYS A 1 8   ? 37.947  69.213   -35.127 1.00 43.64 8   A 1 
ATOM 58   C CB  . CYS A 1 8   ? 40.859  68.896   -35.372 1.00 42.40 8   A 1 
ATOM 59   S SG  . CYS A 1 8   ? 41.194  67.522   -36.496 1.00 35.56 8   A 1 
ATOM 60   N N   . SER A 1 9   ? 37.874  69.981   -37.220 1.00 41.10 9   A 1 
ATOM 61   C CA  . SER A 1 9   ? 36.458  69.726   -37.456 1.00 45.68 9   A 1 
ATOM 62   C C   . SER A 1 9   ? 36.242  68.222   -37.636 1.00 43.20 9   A 1 
ATOM 63   O O   . SER A 1 9   ? 36.333  67.690   -38.738 1.00 44.96 9   A 1 
ATOM 64   C CB  . SER A 1 9   ? 35.969  70.526   -38.667 1.00 44.78 9   A 1 
ATOM 65   O OG  . SER A 1 9   ? 36.855  70.386   -39.757 1.00 40.90 9   A 1 
ATOM 66   N N   . LEU A 1 10  ? 35.953  67.550   -36.540 1.00 37.97 10  A 1 
ATOM 67   C CA  . LEU A 1 10  ? 35.455  66.174   -36.543 1.00 42.61 10  A 1 
ATOM 68   C C   . LEU A 1 10  ? 34.072  66.175   -37.207 1.00 39.48 10  A 1 
ATOM 69   O O   . LEU A 1 10  ? 33.049  66.391   -36.562 1.00 39.80 10  A 1 
ATOM 70   C CB  . LEU A 1 10  ? 35.425  65.628   -35.103 1.00 42.21 10  A 1 
ATOM 71   C CG  . LEU A 1 10  ? 36.711  64.870   -34.721 1.00 36.87 10  A 1 
ATOM 72   C CD1 . LEU A 1 10  ? 36.923  64.863   -33.217 1.00 35.38 10  A 1 
ATOM 73   C CD2 . LEU A 1 10  ? 36.649  63.422   -35.207 1.00 39.20 10  A 1 
ATOM 74   N N   . LEU A 1 11  ? 34.063  65.954   -38.515 1.00 38.29 11  A 1 
ATOM 75   C CA  . LEU A 1 11  ? 32.851  65.678   -39.283 1.00 43.60 11  A 1 
ATOM 76   C C   . LEU A 1 11  ? 32.281  64.340   -38.791 1.00 40.38 11  A 1 
ATOM 77   O O   . LEU A 1 11  ? 32.686  63.270   -39.224 1.00 40.18 11  A 1 
ATOM 78   C CB  . LEU A 1 11  ? 33.179  65.656   -40.789 1.00 42.66 11  A 1 
ATOM 79   C CG  . LEU A 1 11  ? 32.999  67.017   -41.477 1.00 38.13 11  A 1 
ATOM 80   C CD1 . LEU A 1 11  ? 33.802  67.081   -42.777 1.00 36.00 11  A 1 
ATOM 81   C CD2 . LEU A 1 11  ? 31.533  67.264   -41.806 1.00 39.65 11  A 1 
ATOM 82   N N   . LEU A 1 12  ? 31.332  64.443   -37.861 1.00 40.87 12  A 1 
ATOM 83   C CA  . LEU A 1 12  ? 30.437  63.347   -37.512 1.00 46.03 12  A 1 
ATOM 84   C C   . LEU A 1 12  ? 29.613  63.008   -38.759 1.00 42.67 12  A 1 
ATOM 85   O O   . LEU A 1 12  ? 28.594  63.631   -39.037 1.00 42.56 12  A 1 
ATOM 86   C CB  . LEU A 1 12  ? 29.559  63.758   -36.318 1.00 45.11 12  A 1 
ATOM 87   C CG  . LEU A 1 12  ? 30.151  63.337   -34.958 1.00 39.38 12  A 1 
ATOM 88   C CD1 . LEU A 1 12  ? 29.621  64.225   -33.836 1.00 36.26 12  A 1 
ATOM 89   C CD2 . LEU A 1 12  ? 29.784  61.891   -34.641 1.00 40.02 12  A 1 
ATOM 90   N N   . LEU A 1 13  ? 30.086  62.022   -39.505 1.00 40.53 13  A 1 
ATOM 91   C CA  . LEU A 1 13  ? 29.316  61.333   -40.528 1.00 43.78 13  A 1 
ATOM 92   C C   . LEU A 1 13  ? 28.159  60.615   -39.826 1.00 39.90 13  A 1 
ATOM 93   O O   . LEU A 1 13  ? 28.239  59.438   -39.488 1.00 40.70 13  A 1 
ATOM 94   C CB  . LEU A 1 13  ? 30.232  60.374   -41.314 1.00 43.89 13  A 1 
ATOM 95   C CG  . LEU A 1 13  ? 30.742  60.968   -42.633 1.00 38.12 13  A 1 
ATOM 96   C CD1 . LEU A 1 13  ? 32.084  60.356   -43.030 1.00 35.81 13  A 1 
ATOM 97   C CD2 . LEU A 1 13  ? 29.750  60.701   -43.752 1.00 39.24 13  A 1 
ATOM 98   N N   . SER A 1 14  ? 27.061  61.320   -39.563 1.00 38.76 14  A 1 
ATOM 99   C CA  . SER A 1 14  ? 25.769  60.730   -39.255 1.00 42.09 14  A 1 
ATOM 100  C C   . SER A 1 14  ? 25.277  60.019   -40.512 1.00 39.39 14  A 1 
ATOM 101  O O   . SER A 1 14  ? 24.577  60.593   -41.339 1.00 40.87 14  A 1 
ATOM 102  C CB  . SER A 1 14  ? 24.780  61.804   -38.767 1.00 41.76 14  A 1 
ATOM 103  O OG  . SER A 1 14  ? 24.708  62.876   -39.678 1.00 39.36 14  A 1 
ATOM 104  N N   . LEU A 1 15  ? 25.714  58.782   -40.680 1.00 39.67 15  A 1 
ATOM 105  C CA  . LEU A 1 15  ? 25.110  57.862   -41.625 1.00 45.00 15  A 1 
ATOM 106  C C   . LEU A 1 15  ? 23.640  57.749   -41.236 1.00 42.65 15  A 1 
ATOM 107  O O   . LEU A 1 15  ? 23.275  57.025   -40.308 1.00 42.55 15  A 1 
ATOM 108  C CB  . LEU A 1 15  ? 25.832  56.505   -41.597 1.00 43.70 15  A 1 
ATOM 109  C CG  . LEU A 1 15  ? 27.003  56.427   -42.602 1.00 38.90 15  A 1 
ATOM 110  C CD1 . LEU A 1 15  ? 27.969  55.302   -42.216 1.00 36.62 15  A 1 
ATOM 111  C CD2 . LEU A 1 15  ? 26.494  56.148   -44.011 1.00 40.87 15  A 1 
ATOM 112  N N   . LEU A 1 16  ? 22.811  58.519   -41.926 1.00 49.15 16  A 1 
ATOM 113  C CA  . LEU A 1 16  ? 21.380  58.327   -41.987 1.00 52.40 16  A 1 
ATOM 114  C C   . LEU A 1 16  ? 21.161  56.948   -42.617 1.00 48.58 16  A 1 
ATOM 115  O O   . LEU A 1 16  ? 20.974  56.820   -43.823 1.00 46.80 16  A 1 
ATOM 116  C CB  . LEU A 1 16  ? 20.726  59.445   -42.814 1.00 50.16 16  A 1 
ATOM 117  C CG  . LEU A 1 16  ? 20.556  60.773   -42.062 1.00 46.14 16  A 1 
ATOM 118  C CD1 . LEU A 1 16  ? 20.299  61.914   -43.051 1.00 41.56 16  A 1 
ATOM 119  C CD2 . LEU A 1 16  ? 19.383  60.715   -41.089 1.00 47.97 16  A 1 
ATOM 120  N N   . LEU A 1 17  ? 21.218  55.902   -41.778 1.00 47.13 17  A 1 
ATOM 121  C CA  . LEU A 1 17  ? 20.600  54.631   -42.076 1.00 49.39 17  A 1 
ATOM 122  C C   . LEU A 1 17  ? 19.109  54.923   -42.209 1.00 45.73 17  A 1 
ATOM 123  O O   . LEU A 1 17  ? 18.367  54.853   -41.229 1.00 43.40 17  A 1 
ATOM 124  C CB  . LEU A 1 17  ? 20.904  53.613   -40.967 1.00 46.97 17  A 1 
ATOM 125  C CG  . LEU A 1 17  ? 22.302  52.970   -41.083 1.00 41.84 17  A 1 
ATOM 126  C CD1 . LEU A 1 17  ? 22.691  52.307   -39.763 1.00 39.11 17  A 1 
ATOM 127  C CD2 . LEU A 1 17  ? 22.327  51.901   -42.169 1.00 43.34 17  A 1 
ATOM 128  N N   . SER A 1 18  ? 18.684  55.333   -43.401 1.00 45.23 18  A 1 
ATOM 129  C CA  . SER A 1 18  ? 17.279  55.386   -43.740 1.00 47.97 18  A 1 
ATOM 130  C C   . SER A 1 18  ? 16.741  53.977   -43.556 1.00 44.08 18  A 1 
ATOM 131  O O   . SER A 1 18  ? 17.169  53.089   -44.303 1.00 43.14 18  A 1 
ATOM 132  C CB  . SER A 1 18  ? 17.081  55.867   -45.181 1.00 45.88 18  A 1 
ATOM 133  O OG  . SER A 1 18  ? 17.861  55.108   -46.072 1.00 42.58 18  A 1 
ATOM 134  N N   . PRO A 1 19  ? 15.896  53.708   -42.537 1.00 46.01 19  A 1 
ATOM 135  C CA  . PRO A 1 19  ? 15.312  52.396   -42.394 1.00 49.29 19  A 1 
ATOM 136  C C   . PRO A 1 19  ? 14.533  52.143   -43.683 1.00 48.27 19  A 1 
ATOM 137  O O   . PRO A 1 19  ? 13.671  52.939   -44.049 1.00 46.21 19  A 1 
ATOM 138  C CB  . PRO A 1 19  ? 14.431  52.460   -41.139 1.00 47.30 19  A 1 
ATOM 139  C CG  . PRO A 1 19  ? 14.081  53.937   -41.007 1.00 46.30 19  A 1 
ATOM 140  C CD  . PRO A 1 19  ? 15.306  54.651   -41.598 1.00 46.88 19  A 1 
ATOM 141  N N   . ASP A 1 20  ? 14.882  51.092   -44.404 1.00 43.81 20  A 1 
ATOM 142  C CA  . ASP A 1 20  ? 14.216  50.761   -45.652 1.00 47.65 20  A 1 
ATOM 143  C C   . ASP A 1 20  ? 12.717  50.575   -45.346 1.00 46.27 20  A 1 
ATOM 144  O O   . ASP A 1 20  ? 12.362  49.690   -44.561 1.00 44.94 20  A 1 
ATOM 145  C CB  . ASP A 1 20  ? 14.878  49.523   -46.282 1.00 45.16 20  A 1 
ATOM 146  C CG  . ASP A 1 20  ? 14.475  49.282   -47.734 1.00 39.76 20  A 1 
ATOM 147  O OD1 . ASP A 1 20  ? 13.488  49.902   -48.199 1.00 37.71 20  A 1 
ATOM 148  O OD2 . ASP A 1 20  ? 15.121  48.450   -48.380 1.00 37.88 20  A 1 
ATOM 149  N N   . PRO A 1 21  ? 11.805  51.406   -45.886 1.00 41.61 21  A 1 
ATOM 150  C CA  . PRO A 1 21  ? 10.387  51.388   -45.520 1.00 44.94 21  A 1 
ATOM 151  C C   . PRO A 1 21  ? 9.697   50.092   -45.938 1.00 45.22 21  A 1 
ATOM 152  O O   . PRO A 1 21  ? 8.582   49.814   -45.505 1.00 43.51 21  A 1 
ATOM 153  C CB  . PRO A 1 21  ? 9.783   52.609   -46.209 1.00 43.25 21  A 1 
ATOM 154  C CG  . PRO A 1 21  ? 10.699  52.833   -47.408 1.00 42.05 21  A 1 
ATOM 155  C CD  . PRO A 1 21  ? 12.065  52.420   -46.883 1.00 44.15 21  A 1 
ATOM 156  N N   . THR A 1 22  ? 10.345  49.292   -46.756 1.00 41.72 22  A 1 
ATOM 157  C CA  . THR A 1 22  ? 9.889   47.958   -47.152 1.00 44.18 22  A 1 
ATOM 158  C C   . THR A 1 22  ? 10.213  46.871   -46.139 1.00 43.83 22  A 1 
ATOM 159  O O   . THR A 1 22  ? 9.780   45.735   -46.339 1.00 42.36 22  A 1 
ATOM 160  C CB  . THR A 1 22  ? 10.460  47.541   -48.509 1.00 41.36 22  A 1 
ATOM 161  O OG1 . THR A 1 22  ? 11.855  47.522   -48.496 1.00 37.65 22  A 1 
ATOM 162  C CG2 . THR A 1 22  ? 10.002  48.460   -49.630 1.00 39.08 22  A 1 
ATOM 163  N N   . ALA A 1 23  ? 10.905  47.183   -45.036 1.00 42.67 23  A 1 
ATOM 164  C CA  . ALA A 1 23  ? 10.996  46.300   -43.888 1.00 45.47 23  A 1 
ATOM 165  C C   . ALA A 1 23  ? 9.592   46.169   -43.271 1.00 44.53 23  A 1 
ATOM 166  O O   . ALA A 1 23  ? 9.265   46.778   -42.265 1.00 43.90 23  A 1 
ATOM 167  C CB  . ALA A 1 23  ? 12.056  46.813   -42.905 1.00 44.60 23  A 1 
ATOM 168  N N   . ALA A 1 24  ? 8.741   45.407   -43.963 1.00 48.34 24  A 1 
ATOM 169  C CA  . ALA A 1 24  ? 7.479   44.972   -43.414 1.00 49.34 24  A 1 
ATOM 170  C C   . ALA A 1 24  ? 7.823   44.329   -42.075 1.00 48.65 24  A 1 
ATOM 171  O O   . ALA A 1 24  ? 8.544   43.331   -42.046 1.00 46.71 24  A 1 
ATOM 172  C CB  . ALA A 1 24  ? 6.807   43.982   -44.376 1.00 46.64 24  A 1 
ATOM 173  N N   . PHE A 1 25  ? 7.363   44.937   -40.963 1.00 45.89 25  A 1 
ATOM 174  C CA  . PHE A 1 25  ? 7.570   44.414   -39.624 1.00 47.31 25  A 1 
ATOM 175  C C   . PHE A 1 25  ? 6.957   43.017   -39.586 1.00 47.43 25  A 1 
ATOM 176  O O   . PHE A 1 25  ? 5.744   42.849   -39.455 1.00 45.95 25  A 1 
ATOM 177  C CB  . PHE A 1 25  ? 6.988   45.364   -38.574 1.00 44.58 25  A 1 
ATOM 178  C CG  . PHE A 1 25  ? 8.037   46.176   -37.838 1.00 41.64 25  A 1 
ATOM 179  C CD1 . PHE A 1 25  ? 8.459   45.770   -36.567 1.00 39.02 25  A 1 
ATOM 180  C CD2 . PHE A 1 25  ? 8.590   47.323   -38.427 1.00 37.35 25  A 1 
ATOM 181  C CE1 . PHE A 1 25  ? 9.421   46.528   -35.871 1.00 34.83 25  A 1 
ATOM 182  C CE2 . PHE A 1 25  ? 9.550   48.070   -37.729 1.00 34.97 25  A 1 
ATOM 183  C CZ  . PHE A 1 25  ? 9.969   47.684   -36.448 1.00 34.47 25  A 1 
ATOM 184  N N   . LEU A 1 26  ? 7.804   42.029   -39.828 1.00 51.49 26  A 1 
ATOM 185  C CA  . LEU A 1 26  ? 7.491   40.635   -39.638 1.00 52.18 26  A 1 
ATOM 186  C C   . LEU A 1 26  ? 7.313   40.461   -38.142 1.00 51.15 26  A 1 
ATOM 187  O O   . LEU A 1 26  ? 8.268   40.205   -37.420 1.00 48.71 26  A 1 
ATOM 188  C CB  . LEU A 1 26  ? 8.626   39.766   -40.206 1.00 48.92 26  A 1 
ATOM 189  C CG  . LEU A 1 26  ? 8.546   39.559   -41.726 1.00 44.44 26  A 1 
ATOM 190  C CD1 . LEU A 1 26  ? 9.891   39.106   -42.285 1.00 41.00 26  A 1 
ATOM 191  C CD2 . LEU A 1 26  ? 7.528   38.476   -42.069 1.00 42.06 26  A 1 
ATOM 192  N N   . LEU A 1 27  ? 6.070   40.668   -37.690 1.00 52.31 27  A 1 
ATOM 193  C CA  . LEU A 1 27  ? 5.743   40.229   -36.349 1.00 51.77 27  A 1 
ATOM 194  C C   . LEU A 1 27  ? 5.976   38.722   -36.313 1.00 50.29 27  A 1 
ATOM 195  O O   . LEU A 1 27  ? 5.443   38.010   -37.173 1.00 47.35 27  A 1 
ATOM 196  C CB  . LEU A 1 27  ? 4.295   40.576   -35.997 1.00 48.56 27  A 1 
ATOM 197  C CG  . LEU A 1 27  ? 4.095   42.047   -35.614 1.00 45.41 27  A 1 
ATOM 198  C CD1 . LEU A 1 27  ? 2.592   42.279   -35.446 1.00 42.50 27  A 1 
ATOM 199  C CD2 . LEU A 1 27  ? 4.762   42.420   -34.303 1.00 43.89 27  A 1 
ATOM 200  N N   . PRO A 1 28  ? 6.770   38.220   -35.357 1.00 45.94 28  A 1 
ATOM 201  C CA  . PRO A 1 28  ? 6.750   36.803   -35.074 1.00 46.13 28  A 1 
ATOM 202  C C   . PRO A 1 28  ? 5.303   36.385   -34.790 1.00 45.65 28  A 1 
ATOM 203  O O   . PRO A 1 28  ? 4.504   37.208   -34.331 1.00 43.62 28  A 1 
ATOM 204  C CB  . PRO A 1 28  ? 7.700   36.606   -33.883 1.00 44.55 28  A 1 
ATOM 205  C CG  . PRO A 1 28  ? 7.708   37.966   -33.199 1.00 43.00 28  A 1 
ATOM 206  C CD  . PRO A 1 28  ? 7.486   38.952   -34.333 1.00 43.53 28  A 1 
ATOM 207  N N   . PRO A 1 29  ? 4.917   35.140   -35.052 1.00 44.05 29  A 1 
ATOM 208  C CA  . PRO A 1 29  ? 3.541   34.676   -34.845 1.00 43.84 29  A 1 
ATOM 209  C C   . PRO A 1 29  ? 3.071   34.759   -33.390 1.00 43.72 29  A 1 
ATOM 210  O O   . PRO A 1 29  ? 1.888   34.605   -33.115 1.00 41.81 29  A 1 
ATOM 211  C CB  . PRO A 1 29  ? 3.532   33.241   -35.377 1.00 41.75 29  A 1 
ATOM 212  C CG  . PRO A 1 29  ? 4.992   32.803   -35.265 1.00 40.50 29  A 1 
ATOM 213  C CD  . PRO A 1 29  ? 5.768   34.085   -35.532 1.00 41.29 29  A 1 
ATOM 214  N N   . SER A 1 30  ? 3.995   35.023   -32.458 1.00 43.44 30  A 1 
ATOM 215  C CA  . SER A 1 30  ? 3.711   35.296   -31.057 1.00 43.62 30  A 1 
ATOM 216  C C   . SER A 1 30  ? 3.014   36.650   -30.854 1.00 44.02 30  A 1 
ATOM 217  O O   . SER A 1 30  ? 2.905   37.462   -31.773 1.00 41.41 30  A 1 
ATOM 218  C CB  . SER A 1 30  ? 5.011   35.218   -30.249 1.00 41.01 30  A 1 
ATOM 219  O OG  . SER A 1 30  ? 5.927   36.216   -30.643 1.00 37.35 30  A 1 
ATOM 220  N N   . THR A 1 31  ? 2.602   36.920   -29.613 1.00 49.37 31  A 1 
ATOM 221  C CA  . THR A 1 31  ? 1.828   38.065   -29.100 1.00 50.11 31  A 1 
ATOM 222  C C   . THR A 1 31  ? 2.516   39.443   -29.209 1.00 52.84 31  A 1 
ATOM 223  O O   . THR A 1 31  ? 2.340   40.301   -28.345 1.00 50.10 31  A 1 
ATOM 224  C CB  . THR A 1 31  ? 1.505   37.798   -27.623 1.00 46.46 31  A 1 
ATOM 225  O OG1 . THR A 1 31  ? 2.702   37.514   -26.925 1.00 42.62 31  A 1 
ATOM 226  C CG2 . THR A 1 31  ? 0.581   36.603   -27.433 1.00 39.75 31  A 1 
ATOM 227  N N   . ALA A 1 32  ? 3.329   39.687   -30.209 1.00 64.40 32  A 1 
ATOM 228  C CA  . ALA A 1 32  ? 3.980   40.969   -30.393 1.00 66.85 32  A 1 
ATOM 229  C C   . ALA A 1 32  ? 2.977   42.004   -30.933 1.00 71.69 32  A 1 
ATOM 230  O O   . ALA A 1 32  ? 2.253   41.744   -31.892 1.00 67.30 32  A 1 
ATOM 231  C CB  . ALA A 1 32  ? 5.200   40.795   -31.306 1.00 60.55 32  A 1 
ATOM 232  N N   . CYS A 1 33  ? 2.958   43.193   -30.318 1.00 70.77 33  A 1 
ATOM 233  C CA  . CYS A 1 33  ? 2.085   44.281   -30.737 1.00 73.23 33  A 1 
ATOM 234  C C   . CYS A 1 33  ? 2.545   44.912   -32.056 1.00 74.72 33  A 1 
ATOM 235  O O   . CYS A 1 33  ? 3.730   45.170   -32.270 1.00 71.87 33  A 1 
ATOM 236  C CB  . CYS A 1 33  ? 2.022   45.340   -29.636 1.00 71.02 33  A 1 
ATOM 237  S SG  . CYS A 1 33  ? 1.300   44.738   -28.089 1.00 66.39 33  A 1 
ATOM 238  N N   . CYS A 1 34  ? 1.584   45.224   -32.904 1.00 77.38 34  A 1 
ATOM 239  C CA  . CYS A 1 34  ? 1.839   46.026   -34.086 1.00 77.57 34  A 1 
ATOM 240  C C   . CYS A 1 34  ? 2.224   47.449   -33.672 1.00 76.16 34  A 1 
ATOM 241  O O   . CYS A 1 34  ? 1.414   48.174   -33.103 1.00 73.01 34  A 1 
ATOM 242  C CB  . CYS A 1 34  ? 0.597   46.052   -34.976 1.00 77.80 34  A 1 
ATOM 243  S SG  . CYS A 1 34  ? 0.179   44.459   -35.733 1.00 76.29 34  A 1 
ATOM 244  N N   . THR A 1 35  ? 3.432   47.874   -34.020 1.00 80.78 35  A 1 
ATOM 245  C CA  . THR A 1 35  ? 3.918   49.244   -33.792 1.00 79.00 35  A 1 
ATOM 246  C C   . THR A 1 35  ? 3.844   50.108   -35.045 1.00 79.82 35  A 1 
ATOM 247  O O   . THR A 1 35  ? 3.818   51.329   -34.966 1.00 75.89 35  A 1 
ATOM 248  C CB  . THR A 1 35  ? 5.359   49.218   -33.279 1.00 75.01 35  A 1 
ATOM 249  O OG1 . THR A 1 35  ? 6.161   48.489   -34.176 1.00 68.21 35  A 1 
ATOM 250  C CG2 . THR A 1 35  ? 5.468   48.542   -31.913 1.00 64.94 35  A 1 
ATOM 251  N N   . GLN A 1 36  ? 3.778   49.462   -36.208 1.00 81.58 36  A 1 
ATOM 252  C CA  . GLN A 1 36  ? 3.608   50.120   -37.503 1.00 82.26 36  A 1 
ATOM 253  C C   . GLN A 1 36  ? 2.449   49.493   -38.268 1.00 83.32 36  A 1 
ATOM 254  O O   . GLN A 1 36  ? 2.272   48.274   -38.277 1.00 80.99 36  A 1 
ATOM 255  C CB  . GLN A 1 36  ? 4.902   50.050   -38.320 1.00 78.94 36  A 1 
ATOM 256  C CG  . GLN A 1 36  ? 6.045   50.860   -37.686 1.00 70.51 36  A 1 
ATOM 257  C CD  . GLN A 1 36  ? 7.283   50.910   -38.586 1.00 66.15 36  A 1 
ATOM 258  O OE1 . GLN A 1 36  ? 7.311   50.383   -39.679 1.00 58.63 36  A 1 
ATOM 259  N NE2 . GLN A 1 36  ? 8.338   51.559   -38.158 1.00 54.68 36  A 1 
ATOM 260  N N   . LEU A 1 37  ? 1.651   50.337   -38.922 1.00 84.68 37  A 1 
ATOM 261  C CA  . LEU A 1 37  ? 0.442   49.930   -39.628 1.00 85.96 37  A 1 
ATOM 262  C C   . LEU A 1 37  ? 0.591   50.184   -41.128 1.00 86.91 37  A 1 
ATOM 263  O O   . LEU A 1 37  ? 0.853   51.302   -41.561 1.00 84.22 37  A 1 
ATOM 264  C CB  . LEU A 1 37  ? -0.765  50.683   -39.043 1.00 83.56 37  A 1 
ATOM 265  C CG  . LEU A 1 37  ? -0.994  50.467   -37.533 1.00 80.33 37  A 1 
ATOM 266  C CD1 . LEU A 1 37  ? -2.208  51.280   -37.082 1.00 71.11 37  A 1 
ATOM 267  C CD2 . LEU A 1 37  ? -1.230  48.998   -37.183 1.00 72.44 37  A 1 
ATOM 268  N N   . TYR A 1 38  ? 0.368   49.148   -41.914 1.00 87.17 38  A 1 
ATOM 269  C CA  . TYR A 1 38  ? 0.360   49.256   -43.365 1.00 87.50 38  A 1 
ATOM 270  C C   . TYR A 1 38  ? -0.955  49.886   -43.837 1.00 88.08 38  A 1 
ATOM 271  O O   . TYR A 1 38  ? -2.037  49.346   -43.618 1.00 86.49 38  A 1 
ATOM 272  C CB  . TYR A 1 38  ? 0.589   47.875   -43.980 1.00 87.14 38  A 1 
ATOM 273  C CG  . TYR A 1 38  ? 0.882   47.937   -45.461 1.00 85.00 38  A 1 
ATOM 274  C CD1 . TYR A 1 38  ? -0.120  47.635   -46.413 1.00 74.25 38  A 1 
ATOM 275  C CD2 . TYR A 1 38  ? 2.169   48.287   -45.903 1.00 73.19 38  A 1 
ATOM 276  C CE1 . TYR A 1 38  ? 0.168   47.676   -47.784 1.00 72.31 38  A 1 
ATOM 277  C CE2 . TYR A 1 38  ? 2.471   48.328   -47.275 1.00 72.47 38  A 1 
ATOM 278  C CZ  . TYR A 1 38  ? 1.469   48.019   -48.206 1.00 81.08 38  A 1 
ATOM 279  O OH  . TYR A 1 38  ? 1.760   48.060   -49.547 1.00 78.90 38  A 1 
ATOM 280  N N   . ARG A 1 39  ? -0.875  51.049   -44.493 1.00 89.13 39  A 1 
ATOM 281  C CA  . ARG A 1 39  ? -2.042  51.813   -44.970 1.00 89.75 39  A 1 
ATOM 282  C C   . ARG A 1 39  ? -2.295  51.685   -46.472 1.00 90.35 39  A 1 
ATOM 283  O O   . ARG A 1 39  ? -3.337  52.099   -46.952 1.00 87.26 39  A 1 
ATOM 284  C CB  . ARG A 1 39  ? -1.912  53.282   -44.563 1.00 87.75 39  A 1 
ATOM 285  C CG  . ARG A 1 39  ? -1.879  53.480   -43.037 1.00 81.74 39  A 1 
ATOM 286  C CD  . ARG A 1 39  ? -1.903  54.970   -42.691 1.00 78.64 39  A 1 
ATOM 287  N NE  . ARG A 1 39  ? -1.863  55.189   -41.228 1.00 71.37 39  A 1 
ATOM 288  C CZ  . ARG A 1 39  ? -2.113  56.331   -40.595 1.00 64.94 39  A 1 
ATOM 289  N NH1 . ARG A 1 39  ? -2.405  57.426   -41.232 1.00 57.84 39  A 1 
ATOM 290  N NH2 . ARG A 1 39  ? -2.056  56.374   -39.300 1.00 59.14 39  A 1 
ATOM 291  N N   . LYS A 1 40  ? -1.346  51.132   -47.224 1.00 90.14 40  A 1 
ATOM 292  C CA  . LYS A 1 40  ? -1.465  51.003   -48.675 1.00 90.41 40  A 1 
ATOM 293  C C   . LYS A 1 40  ? -2.471  49.915   -49.060 1.00 90.84 40  A 1 
ATOM 294  O O   . LYS A 1 40  ? -2.684  48.980   -48.281 1.00 89.15 40  A 1 
ATOM 295  C CB  . LYS A 1 40  ? -0.086  50.748   -49.302 1.00 89.08 40  A 1 
ATOM 296  C CG  . LYS A 1 40  ? 0.880   51.928   -49.130 1.00 83.40 40  A 1 
ATOM 297  C CD  . LYS A 1 40  ? 2.203   51.664   -49.857 1.00 76.68 40  A 1 
ATOM 298  C CE  . LYS A 1 40  ? 3.166   52.829   -49.665 1.00 66.87 40  A 1 
ATOM 299  N NZ  . LYS A 1 40  ? 4.497   52.593   -50.315 1.00 57.84 40  A 1 
ATOM 300  N N   . PRO A 1 41  ? -3.085  50.008   -50.261 1.00 90.89 41  A 1 
ATOM 301  C CA  . PRO A 1 41  ? -4.016  48.984   -50.728 1.00 90.84 41  A 1 
ATOM 302  C C   . PRO A 1 41  ? -3.354  47.607   -50.776 1.00 91.23 41  A 1 
ATOM 303  O O   . PRO A 1 41  ? -2.193  47.453   -51.149 1.00 89.24 41  A 1 
ATOM 304  C CB  . PRO A 1 41  ? -4.499  49.456   -52.098 1.00 89.61 41  A 1 
ATOM 305  C CG  . PRO A 1 41  ? -3.403  50.409   -52.572 1.00 86.13 41  A 1 
ATOM 306  C CD  . PRO A 1 41  ? -2.903  51.028   -51.271 1.00 88.35 41  A 1 
ATOM 307  N N   . LEU A 1 42  ? -4.125  46.595   -50.376 1.00 91.14 42  A 1 
ATOM 308  C CA  . LEU A 1 42  ? -3.698  45.203   -50.362 1.00 90.94 42  A 1 
ATOM 309  C C   . LEU A 1 42  ? -4.095  44.535   -51.673 1.00 91.26 42  A 1 
ATOM 310  O O   . LEU A 1 42  ? -5.211  44.720   -52.164 1.00 89.36 42  A 1 
ATOM 311  C CB  . LEU A 1 42  ? -4.333  44.493   -49.157 1.00 89.70 42  A 1 
ATOM 312  C CG  . LEU A 1 42  ? -3.908  45.065   -47.798 1.00 87.81 42  A 1 
ATOM 313  C CD1 . LEU A 1 42  ? -4.808  44.493   -46.709 1.00 76.73 42  A 1 
ATOM 314  C CD2 . LEU A 1 42  ? -2.455  44.727   -47.471 1.00 77.38 42  A 1 
ATOM 315  N N   . SER A 1 43  ? -3.200  43.720   -52.207 1.00 91.84 43  A 1 
ATOM 316  C CA  . SER A 1 43  ? -3.509  42.957   -53.417 1.00 91.96 43  A 1 
ATOM 317  C C   . SER A 1 43  ? -4.407  41.753   -53.102 1.00 91.98 43  A 1 
ATOM 318  O O   . SER A 1 43  ? -4.195  41.049   -52.111 1.00 90.15 43  A 1 
ATOM 319  C CB  . SER A 1 43  ? -2.227  42.530   -54.134 1.00 90.66 43  A 1 
ATOM 320  O OG  . SER A 1 43  ? -1.516  41.543   -53.424 1.00 81.46 43  A 1 
ATOM 321  N N   . ASP A 1 44  ? -5.336  41.418   -53.997 1.00 90.75 44  A 1 
ATOM 322  C CA  . ASP A 1 44  ? -6.172  40.213   -53.871 1.00 90.34 44  A 1 
ATOM 323  C C   . ASP A 1 44  ? -5.345  38.932   -53.740 1.00 90.42 44  A 1 
ATOM 324  O O   . ASP A 1 44  ? -5.714  37.991   -53.042 1.00 88.15 44  A 1 
ATOM 325  C CB  . ASP A 1 44  ? -7.055  40.061   -55.118 1.00 88.45 44  A 1 
ATOM 326  C CG  . ASP A 1 44  ? -8.158  41.109   -55.209 1.00 79.89 44  A 1 
ATOM 327  O OD1 . ASP A 1 44  ? -8.508  41.668   -54.154 1.00 69.98 44  A 1 
ATOM 328  O OD2 . ASP A 1 44  ? -8.631  41.293   -56.349 1.00 68.32 44  A 1 
ATOM 329  N N   . LYS A 1 45  ? -4.179  38.884   -54.366 1.00 90.09 45  A 1 
ATOM 330  C CA  . LYS A 1 45  ? -3.248  37.760   -54.285 1.00 90.76 45  A 1 
ATOM 331  C C   . LYS A 1 45  ? -2.718  37.568   -52.864 1.00 90.87 45  A 1 
ATOM 332  O O   . LYS A 1 45  ? -2.462  36.428   -52.467 1.00 88.24 45  A 1 
ATOM 333  C CB  . LYS A 1 45  ? -2.113  37.971   -55.285 1.00 90.54 45  A 1 
ATOM 334  C CG  . LYS A 1 45  ? -1.219  36.729   -55.443 1.00 80.01 45  A 1 
ATOM 335  C CD  . LYS A 1 45  ? -0.137  36.959   -56.509 1.00 75.84 45  A 1 
ATOM 336  C CE  . LYS A 1 45  ? 0.716   35.714   -56.715 1.00 63.17 45  A 1 
ATOM 337  N NZ  . LYS A 1 45  ? 1.744   35.912   -57.787 1.00 55.82 45  A 1 
ATOM 338  N N   . LEU A 1 46  ? -2.535  38.651   -52.118 1.00 90.22 46  A 1 
ATOM 339  C CA  . LEU A 1 46  ? -2.106  38.610   -50.728 1.00 89.90 46  A 1 
ATOM 340  C C   . LEU A 1 46  ? -3.286  38.214   -49.823 1.00 90.52 46  A 1 
ATOM 341  O O   . LEU A 1 46  ? -3.134  37.304   -49.017 1.00 88.59 46  A 1 
ATOM 342  C CB  . LEU A 1 46  ? -1.463  39.954   -50.358 1.00 89.01 46  A 1 
ATOM 343  C CG  . LEU A 1 46  ? -0.859  39.987   -48.940 1.00 85.59 46  A 1 
ATOM 344  C CD1 . LEU A 1 46  ? 0.410   40.836   -48.949 1.00 73.35 46  A 1 
ATOM 345  C CD2 . LEU A 1 46  ? -1.823  40.594   -47.916 1.00 72.16 46  A 1 
ATOM 346  N N   . LEU A 1 47  ? -4.462  38.814   -50.027 1.00 89.80 47  A 1 
ATOM 347  C CA  . LEU A 1 47  ? -5.662  38.527   -49.242 1.00 89.25 47  A 1 
ATOM 348  C C   . LEU A 1 47  ? -6.106  37.061   -49.350 1.00 88.76 47  A 1 
ATOM 349  O O   . LEU A 1 47  ? -6.492  36.455   -48.350 1.00 86.78 47  A 1 
ATOM 350  C CB  . LEU A 1 47  ? -6.788  39.478   -49.667 1.00 89.11 47  A 1 
ATOM 351  C CG  . LEU A 1 47  ? -6.544  40.944   -49.264 1.00 87.78 47  A 1 
ATOM 352  C CD1 . LEU A 1 47  ? -7.577  41.856   -49.933 1.00 77.66 47  A 1 
ATOM 353  C CD2 . LEU A 1 47  ? -6.660  41.133   -47.746 1.00 77.62 47  A 1 
ATOM 354  N N   . ARG A 1 48  ? -5.963  36.425   -50.513 1.00 86.71 48  A 1 
ATOM 355  C CA  . ARG A 1 48  ? -6.235  34.986   -50.698 1.00 86.72 48  A 1 
ATOM 356  C C   . ARG A 1 48  ? -5.294  34.059   -49.924 1.00 86.10 48  A 1 
ATOM 357  O O   . ARG A 1 48  ? -5.620  32.886   -49.767 1.00 83.69 48  A 1 
ATOM 358  C CB  . ARG A 1 48  ? -6.164  34.627   -52.186 1.00 86.18 48  A 1 
ATOM 359  C CG  . ARG A 1 48  ? -7.369  35.144   -52.967 1.00 77.75 48  A 1 
ATOM 360  C CD  . ARG A 1 48  ? -7.207  34.782   -54.445 1.00 75.19 48  A 1 
ATOM 361  N NE  . ARG A 1 48  ? -8.229  35.425   -55.280 1.00 64.99 48  A 1 
ATOM 362  C CZ  . ARG A 1 48  ? -8.487  35.163   -56.553 1.00 57.91 48  A 1 
ATOM 363  N NH1 . ARG A 1 48  ? -7.858  34.217   -57.201 1.00 52.72 48  A 1 
ATOM 364  N NH2 . ARG A 1 48  ? -9.367  35.868   -57.193 1.00 51.80 48  A 1 
ATOM 365  N N   . LYS A 1 49  ? -4.139  34.543   -49.467 1.00 86.61 49  A 1 
ATOM 366  C CA  . LYS A 1 49  ? -3.162  33.770   -48.691 1.00 86.22 49  A 1 
ATOM 367  C C   . LYS A 1 49  ? -3.338  33.920   -47.179 1.00 86.19 49  A 1 
ATOM 368  O O   . LYS A 1 49  ? -2.579  33.309   -46.425 1.00 83.64 49  A 1 
ATOM 369  C CB  . LYS A 1 49  ? -1.738  34.149   -49.100 1.00 86.21 49  A 1 
ATOM 370  C CG  . LYS A 1 49  ? -1.384  33.733   -50.533 1.00 83.37 49  A 1 
ATOM 371  C CD  . LYS A 1 49  ? 0.064   34.130   -50.811 1.00 79.61 49  A 1 
ATOM 372  C CE  . LYS A 1 49  ? 0.513   33.660   -52.189 1.00 70.95 49  A 1 
ATOM 373  N NZ  . LYS A 1 49  ? 1.982   33.792   -52.337 1.00 63.85 49  A 1 
ATOM 374  N N   . VAL A 1 50  ? -4.291  34.745   -46.743 1.00 85.63 50  A 1 
ATOM 375  C CA  . VAL A 1 50  ? -4.580  34.955   -45.329 1.00 84.97 50  A 1 
ATOM 376  C C   . VAL A 1 50  ? -5.226  33.695   -44.756 1.00 84.14 50  A 1 
ATOM 377  O O   . VAL A 1 50  ? -6.256  33.241   -45.249 1.00 81.62 50  A 1 
ATOM 378  C CB  . VAL A 1 50  ? -5.457  36.194   -45.109 1.00 84.84 50  A 1 
ATOM 379  C CG1 . VAL A 1 50  ? -5.797  36.393   -43.635 1.00 77.45 50  A 1 
ATOM 380  C CG2 . VAL A 1 50  ? -4.733  37.456   -45.585 1.00 76.62 50  A 1 
ATOM 381  N N   . ILE A 1 51  ? -4.608  33.153   -43.707 1.00 82.46 51  A 1 
ATOM 382  C CA  . ILE A 1 51  ? -5.072  31.960   -42.985 1.00 81.59 51  A 1 
ATOM 383  C C   . ILE A 1 51  ? -5.924  32.369   -41.779 1.00 81.49 51  A 1 
ATOM 384  O O   . ILE A 1 51  ? -6.946  31.746   -41.488 1.00 77.32 51  A 1 
ATOM 385  C CB  . ILE A 1 51  ? -3.861  31.110   -42.539 1.00 79.59 51  A 1 
ATOM 386  C CG1 . ILE A 1 51  ? -2.964  30.718   -43.752 1.00 73.11 51  A 1 
ATOM 387  C CG2 . ILE A 1 51  ? -4.326  29.851   -41.791 1.00 69.92 51  A 1 
ATOM 388  C CD1 . ILE A 1 51  ? -1.626  30.109   -43.336 1.00 63.68 51  A 1 
ATOM 389  N N   . GLN A 1 52  ? -5.489  33.408   -41.057 1.00 82.24 52  A 1 
ATOM 390  C CA  . GLN A 1 52  ? -6.130  33.893   -39.844 1.00 82.74 52  A 1 
ATOM 391  C C   . GLN A 1 52  ? -6.074  35.417   -39.801 1.00 83.00 52  A 1 
ATOM 392  O O   . GLN A 1 52  ? -5.098  36.023   -40.238 1.00 80.77 52  A 1 
ATOM 393  C CB  . GLN A 1 52  ? -5.442  33.236   -38.636 1.00 78.51 52  A 1 
ATOM 394  C CG  . GLN A 1 52  ? -6.070  33.629   -37.292 1.00 69.78 52  A 1 
ATOM 395  C CD  . GLN A 1 52  ? -5.435  32.896   -36.106 1.00 64.94 52  A 1 
ATOM 396  O OE1 . GLN A 1 52  ? -4.736  31.906   -36.228 1.00 56.40 52  A 1 
ATOM 397  N NE2 . GLN A 1 52  ? -5.674  33.361   -34.898 1.00 52.97 52  A 1 
ATOM 398  N N   . VAL A 1 53  ? -7.125  36.016   -39.258 1.00 81.96 53  A 1 
ATOM 399  C CA  . VAL A 1 53  ? -7.200  37.453   -38.981 1.00 81.58 53  A 1 
ATOM 400  C C   . VAL A 1 53  ? -7.277  37.639   -37.480 1.00 80.59 53  A 1 
ATOM 401  O O   . VAL A 1 53  ? -8.066  36.965   -36.813 1.00 77.79 53  A 1 
ATOM 402  C CB  . VAL A 1 53  ? -8.403  38.103   -39.679 1.00 80.80 53  A 1 
ATOM 403  C CG1 . VAL A 1 53  ? -8.420  39.622   -39.461 1.00 73.16 53  A 1 
ATOM 404  C CG2 . VAL A 1 53  ? -8.378  37.845   -41.187 1.00 72.88 53  A 1 
ATOM 405  N N   . GLU A 1 54  ? -6.474  38.543   -36.960 1.00 81.39 54  A 1 
ATOM 406  C CA  . GLU A 1 54  ? -6.461  38.899   -35.550 1.00 81.15 54  A 1 
ATOM 407  C C   . GLU A 1 54  ? -6.683  40.402   -35.419 1.00 81.71 54  A 1 
ATOM 408  O O   . GLU A 1 54  ? -6.092  41.185   -36.151 1.00 80.32 54  A 1 
ATOM 409  C CB  . GLU A 1 54  ? -5.134  38.434   -34.951 1.00 77.82 54  A 1 
ATOM 410  C CG  . GLU A 1 54  ? -5.009  38.710   -33.453 1.00 68.81 54  A 1 
ATOM 411  C CD  . GLU A 1 54  ? -3.728  38.104   -32.865 1.00 64.41 54  A 1 
ATOM 412  O OE1 . GLU A 1 54  ? -3.460  38.369   -31.682 1.00 56.90 54  A 1 
ATOM 413  O OE2 . GLU A 1 54  ? -3.034  37.331   -33.566 1.00 57.00 54  A 1 
ATOM 414  N N   . LEU A 1 55  ? -7.559  40.813   -34.508 1.00 80.44 55  A 1 
ATOM 415  C CA  . LEU A 1 55  ? -7.773  42.212   -34.183 1.00 79.74 55  A 1 
ATOM 416  C C   . LEU A 1 55  ? -6.976  42.542   -32.926 1.00 79.40 55  A 1 
ATOM 417  O O   . LEU A 1 55  ? -7.310  42.064   -31.835 1.00 76.39 55  A 1 
ATOM 418  C CB  . LEU A 1 55  ? -9.272  42.484   -34.015 1.00 77.82 55  A 1 
ATOM 419  C CG  . LEU A 1 55  ? -9.587  43.958   -33.674 1.00 73.07 55  A 1 
ATOM 420  C CD1 . LEU A 1 55  ? -9.215  44.910   -34.807 1.00 65.39 55  A 1 
ATOM 421  C CD2 . LEU A 1 55  ? -11.084 44.119   -33.429 1.00 65.82 55  A 1 
ATOM 422  N N   . GLN A 1 56  ? -5.965  43.359   -33.074 1.00 77.29 56  A 1 
ATOM 423  C CA  . GLN A 1 56  ? -5.278  43.991   -31.966 1.00 77.76 56  A 1 
ATOM 424  C C   . GLN A 1 56  ? -6.097  45.207   -31.521 1.00 77.52 56  A 1 
ATOM 425  O O   . GLN A 1 56  ? -6.316  46.125   -32.309 1.00 77.01 56  A 1 
ATOM 426  C CB  . GLN A 1 56  ? -3.866  44.377   -32.423 1.00 77.39 56  A 1 
ATOM 427  C CG  . GLN A 1 56  ? -3.047  45.025   -31.308 1.00 75.94 56  A 1 
ATOM 428  C CD  . GLN A 1 56  ? -1.648  45.413   -31.798 1.00 75.60 56  A 1 
ATOM 429  O OE1 . GLN A 1 56  ? -0.870  44.597   -32.245 1.00 71.86 56  A 1 
ATOM 430  N NE2 . GLN A 1 56  ? -1.309  46.675   -31.737 1.00 70.18 56  A 1 
ATOM 431  N N   . GLU A 1 57  ? -6.524  45.207   -30.261 1.00 75.04 57  A 1 
ATOM 432  C CA  . GLU A 1 57  ? -7.172  46.363   -29.625 1.00 75.22 57  A 1 
ATOM 433  C C   . GLU A 1 57  ? -6.113  47.291   -28.999 1.00 75.97 57  A 1 
ATOM 434  O O   . GLU A 1 57  ? -5.002  46.858   -28.687 1.00 72.21 57  A 1 
ATOM 435  C CB  . GLU A 1 57  ? -8.188  45.879   -28.583 1.00 71.98 57  A 1 
ATOM 436  C CG  . GLU A 1 57  ? -9.384  45.103   -29.171 1.00 65.40 57  A 1 
ATOM 437  C CD  . GLU A 1 57  ? -10.586 45.952   -29.616 1.00 61.23 57  A 1 
ATOM 438  O OE1 . GLU A 1 57  ? -11.544 45.340   -30.160 1.00 54.52 57  A 1 
ATOM 439  O OE2 . GLU A 1 57  ? -10.567 47.181   -29.438 1.00 53.35 57  A 1 
ATOM 440  N N   . ALA A 1 58  ? -6.460  48.551   -28.791 1.00 74.13 58  A 1 
ATOM 441  C CA  . ALA A 1 58  ? -5.585  49.544   -28.165 1.00 74.06 58  A 1 
ATOM 442  C C   . ALA A 1 58  ? -5.726  49.597   -26.626 1.00 72.23 58  A 1 
ATOM 443  O O   . ALA A 1 58  ? -5.258  50.532   -25.985 1.00 68.00 58  A 1 
ATOM 444  C CB  . ALA A 1 58  ? -5.848  50.902   -28.826 1.00 73.58 58  A 1 
ATOM 445  N N   . ASP A 1 59  ? -6.366  48.595   -26.026 1.00 65.98 59  A 1 
ATOM 446  C CA  . ASP A 1 59  ? -6.932  48.667   -24.678 1.00 63.87 59  A 1 
ATOM 447  C C   . ASP A 1 59  ? -5.980  48.188   -23.561 1.00 63.82 59  A 1 
ATOM 448  O O   . ASP A 1 59  ? -6.375  48.106   -22.396 1.00 57.21 59  A 1 
ATOM 449  C CB  . ASP A 1 59  ? -8.251  47.873   -24.640 1.00 59.33 59  A 1 
ATOM 450  C CG  . ASP A 1 59  ? -9.320  48.325   -25.640 1.00 53.76 59  A 1 
ATOM 451  O OD1 . ASP A 1 59  ? -9.161  49.416   -26.234 1.00 46.92 59  A 1 
ATOM 452  O OD2 . ASP A 1 59  ? -10.283 47.542   -25.824 1.00 47.87 59  A 1 
ATOM 453  N N   . GLY A 1 60  ? -4.726  47.848   -23.881 1.00 60.89 60  A 1 
ATOM 454  C CA  . GLY A 1 60  ? -3.826  47.298   -22.862 1.00 58.85 60  A 1 
ATOM 455  C C   . GLY A 1 60  ? -2.367  47.190   -23.295 1.00 59.81 60  A 1 
ATOM 456  O O   . GLY A 1 60  ? -1.671  48.191   -23.408 1.00 55.24 60  A 1 
ATOM 457  N N   . ASP A 1 61  ? -1.908  45.978   -23.550 1.00 60.63 61  A 1 
ATOM 458  C CA  . ASP A 1 61  ? -0.495  45.706   -23.869 1.00 61.15 61  A 1 
ATOM 459  C C   . ASP A 1 61  ? -0.039  46.356   -25.185 1.00 65.09 61  A 1 
ATOM 460  O O   . ASP A 1 61  ? 1.156   46.571   -25.408 1.00 60.42 61  A 1 
ATOM 461  C CB  . ASP A 1 61  ? -0.271  44.182   -23.928 1.00 55.47 61  A 1 
ATOM 462  C CG  . ASP A 1 61  ? -0.415  43.439   -22.591 1.00 49.57 61  A 1 
ATOM 463  O OD1 . ASP A 1 61  ? -0.262  44.068   -21.522 1.00 43.39 61  A 1 
ATOM 464  O OD2 . ASP A 1 61  ? -0.647  42.206   -22.624 1.00 42.04 61  A 1 
ATOM 465  N N   . CYS A 1 62  ? -0.978  46.686   -26.058 1.00 64.83 62  A 1 
ATOM 466  C CA  . CYS A 1 62  ? -0.732  47.340   -27.330 1.00 67.49 62  A 1 
ATOM 467  C C   . CYS A 1 62  ? -1.420  48.708   -27.379 1.00 67.54 62  A 1 
ATOM 468  O O   . CYS A 1 62  ? -2.581  48.843   -27.011 1.00 65.47 62  A 1 
ATOM 469  C CB  . CYS A 1 62  ? -1.214  46.436   -28.473 1.00 67.75 62  A 1 
ATOM 470  S SG  . CYS A 1 62  ? -0.495  44.770   -28.486 1.00 65.93 62  A 1 
ATOM 471  N N   . HIS A 1 63  ? -0.719  49.709   -27.885 1.00 76.02 63  A 1 
ATOM 472  C CA  . HIS A 1 63  ? -1.236  51.076   -27.952 1.00 76.48 63  A 1 
ATOM 473  C C   . HIS A 1 63  ? -1.934  51.424   -29.267 1.00 78.35 63  A 1 
ATOM 474  O O   . HIS A 1 63  ? -2.441  52.534   -29.426 1.00 75.17 63  A 1 
ATOM 475  C CB  . HIS A 1 63  ? -0.100  52.056   -27.671 1.00 72.01 63  A 1 
ATOM 476  C CG  . HIS A 1 63  ? 0.463   51.912   -26.286 1.00 64.97 63  A 1 
ATOM 477  N ND1 . HIS A 1 63  ? -0.237  52.057   -25.103 1.00 54.72 63  A 1 
ATOM 478  C CD2 . HIS A 1 63  ? 1.759   51.617   -25.939 1.00 53.19 63  A 1 
ATOM 479  C CE1 . HIS A 1 63  ? 0.605   51.849   -24.089 1.00 48.22 63  A 1 
ATOM 480  N NE2 . HIS A 1 63  ? 1.837   51.591   -24.549 1.00 49.75 63  A 1 
ATOM 481  N N   . LEU A 1 64  ? -1.934  50.512   -30.228 1.00 76.95 64  A 1 
ATOM 482  C CA  . LEU A 1 64  ? -2.501  50.741   -31.549 1.00 78.43 64  A 1 
ATOM 483  C C   . LEU A 1 64  ? -3.549  49.688   -31.859 1.00 79.40 64  A 1 
ATOM 484  O O   . LEU A 1 64  ? -3.294  48.494   -31.719 1.00 77.67 64  A 1 
ATOM 485  C CB  . LEU A 1 64  ? -1.387  50.729   -32.614 1.00 75.95 64  A 1 
ATOM 486  C CG  . LEU A 1 64  ? -0.397  51.910   -32.528 1.00 71.73 64  A 1 
ATOM 487  C CD1 . LEU A 1 64  ? 0.740   51.682   -33.521 1.00 64.97 64  A 1 
ATOM 488  C CD2 . LEU A 1 64  ? -1.055  53.244   -32.854 1.00 64.51 64  A 1 
ATOM 489  N N   . GLN A 1 65  ? -4.706  50.124   -32.360 1.00 81.83 65  A 1 
ATOM 490  C CA  . GLN A 1 65  ? -5.659  49.211   -32.972 1.00 83.53 65  A 1 
ATOM 491  C C   . GLN A 1 65  ? -5.163  48.819   -34.361 1.00 83.85 65  A 1 
ATOM 492  O O   . GLN A 1 65  ? -4.803  49.674   -35.176 1.00 82.67 65  A 1 
ATOM 493  C CB  . GLN A 1 65  ? -7.054  49.845   -32.991 1.00 82.38 65  A 1 
ATOM 494  C CG  . GLN A 1 65  ? -8.124  48.785   -33.264 1.00 78.17 65  A 1 
ATOM 495  C CD  . GLN A 1 65  ? -9.531  49.378   -33.315 1.00 76.50 65  A 1 
ATOM 496  O OE1 . GLN A 1 65  ? -9.740  50.465   -33.824 1.00 68.34 65  A 1 
ATOM 497  N NE2 . GLN A 1 65  ? -10.523 48.675   -32.838 1.00 65.92 65  A 1 
ATOM 498  N N   . ALA A 1 66  ? -5.126  47.522   -34.640 1.00 83.76 66  A 1 
ATOM 499  C CA  . ALA A 1 66  ? -4.651  46.984   -35.903 1.00 84.18 66  A 1 
ATOM 500  C C   . ALA A 1 66  ? -5.314  45.650   -36.244 1.00 84.10 66  A 1 
ATOM 501  O O   . ALA A 1 66  ? -5.626  44.852   -35.359 1.00 82.30 66  A 1 
ATOM 502  C CB  . ALA A 1 66  ? -3.134  46.814   -35.835 1.00 83.59 66  A 1 
ATOM 503  N N   . PHE A 1 67  ? -5.460  45.369   -37.535 1.00 85.68 67  A 1 
ATOM 504  C CA  . PHE A 1 67  ? -5.700  44.007   -37.990 1.00 86.09 67  A 1 
ATOM 505  C C   . PHE A 1 67  ? -4.369  43.336   -38.302 1.00 86.96 67  A 1 
ATOM 506  O O   . PHE A 1 67  ? -3.597  43.822   -39.128 1.00 85.48 67  A 1 
ATOM 507  C CB  . PHE A 1 67  ? -6.635  43.988   -39.195 1.00 85.40 67  A 1 
ATOM 508  C CG  . PHE A 1 67  ? -8.070  44.215   -38.811 1.00 83.30 67  A 1 
ATOM 509  C CD1 . PHE A 1 67  ? -8.766  43.212   -38.123 1.00 74.48 67  A 1 
ATOM 510  C CD2 . PHE A 1 67  ? -8.701  45.430   -39.093 1.00 73.63 67  A 1 
ATOM 511  C CE1 . PHE A 1 67  ? -10.085 43.441   -37.699 1.00 71.19 67  A 1 
ATOM 512  C CE2 . PHE A 1 67  ? -10.019 45.663   -38.674 1.00 70.91 67  A 1 
ATOM 513  C CZ  . PHE A 1 67  ? -10.705 44.670   -37.970 1.00 76.70 67  A 1 
ATOM 514  N N   . VAL A 1 68  ? -4.137  42.199   -37.676 1.00 84.89 68  A 1 
ATOM 515  C CA  . VAL A 1 68  ? -2.991  41.342   -37.958 1.00 84.70 68  A 1 
ATOM 516  C C   . VAL A 1 68  ? -3.452  40.249   -38.914 1.00 84.89 68  A 1 
ATOM 517  O O   . VAL A 1 68  ? -4.277  39.402   -38.568 1.00 83.42 68  A 1 
ATOM 518  C CB  . VAL A 1 68  ? -2.375  40.758   -36.679 1.00 83.75 68  A 1 
ATOM 519  C CG1 . VAL A 1 68  ? -1.057  40.057   -37.008 1.00 75.11 68  A 1 
ATOM 520  C CG2 . VAL A 1 68  ? -2.095  41.849   -35.636 1.00 74.21 68  A 1 
ATOM 521  N N   . LEU A 1 69  ? -2.943  40.268   -40.129 1.00 86.55 69  A 1 
ATOM 522  C CA  . LEU A 1 69  ? -3.180  39.207   -41.097 1.00 86.39 69  A 1 
ATOM 523  C C   . LEU A 1 69  ? -2.063  38.181   -40.987 1.00 85.83 69  A 1 
ATOM 524  O O   . LEU A 1 69  ? -0.922  38.467   -41.341 1.00 84.16 69  A 1 
ATOM 525  C CB  . LEU A 1 69  ? -3.278  39.780   -42.520 1.00 86.72 69  A 1 
ATOM 526  C CG  . LEU A 1 69  ? -4.406  40.800   -42.748 1.00 84.42 69  A 1 
ATOM 527  C CD1 . LEU A 1 69  ? -4.452  41.148   -44.241 1.00 73.50 69  A 1 
ATOM 528  C CD2 . LEU A 1 69  ? -5.781  40.268   -42.363 1.00 75.07 69  A 1 
ATOM 529  N N   . HIS A 1 70  ? -2.406  36.977   -40.532 1.00 83.70 70  A 1 
ATOM 530  C CA  . HIS A 1 70  ? -1.481  35.854   -40.469 1.00 82.85 70  A 1 
ATOM 531  C C   . HIS A 1 70  ? -1.465  35.108   -41.800 1.00 83.40 70  A 1 
ATOM 532  O O   . HIS A 1 70  ? -2.463  34.541   -42.249 1.00 81.80 70  A 1 
ATOM 533  C CB  . HIS A 1 70  ? -1.831  34.938   -39.292 1.00 81.22 70  A 1 
ATOM 534  C CG  . HIS A 1 70  ? -1.674  35.610   -37.962 1.00 79.14 70  A 1 
ATOM 535  N ND1 . HIS A 1 70  ? -0.486  35.853   -37.302 1.00 69.08 70  A 1 
ATOM 536  C CD2 . HIS A 1 70  ? -2.686  36.122   -37.187 1.00 70.66 70  A 1 
ATOM 537  C CE1 . HIS A 1 70  ? -0.777  36.482   -36.149 1.00 70.42 70  A 1 
ATOM 538  N NE2 . HIS A 1 70  ? -2.102  36.659   -36.062 1.00 70.80 70  A 1 
ATOM 539  N N   . LEU A 1 71  ? -0.305  35.117   -42.440 1.00 82.69 71  A 1 
ATOM 540  C CA  . LEU A 1 71  ? 0.047   34.300   -43.605 1.00 83.13 71  A 1 
ATOM 541  C C   . LEU A 1 71  ? 0.919   33.133   -43.138 1.00 82.24 71  A 1 
ATOM 542  O O   . LEU A 1 71  ? 1.439   33.134   -42.031 1.00 78.86 71  A 1 
ATOM 543  C CB  . LEU A 1 71  ? 0.764   35.176   -44.641 1.00 82.93 71  A 1 
ATOM 544  C CG  . LEU A 1 71  ? -0.113  36.311   -45.201 1.00 81.91 71  A 1 
ATOM 545  C CD1 . LEU A 1 71  ? 0.610   37.648   -45.114 1.00 70.80 71  A 1 
ATOM 546  C CD2 . LEU A 1 71  ? -0.440  36.076   -46.680 1.00 71.27 71  A 1 
ATOM 547  N N   . ALA A 1 72  ? 1.139   32.143   -44.015 1.00 81.69 72  A 1 
ATOM 548  C CA  . ALA A 1 72  ? 1.883   30.933   -43.672 1.00 81.94 72  A 1 
ATOM 549  C C   . ALA A 1 72  ? 3.297   31.186   -43.100 1.00 81.89 72  A 1 
ATOM 550  O O   . ALA A 1 72  ? 3.776   30.407   -42.276 1.00 76.90 72  A 1 
ATOM 551  C CB  . ALA A 1 72  ? 1.961   30.056   -44.919 1.00 80.97 72  A 1 
ATOM 552  N N   . GLN A 1 73  ? 3.975   32.254   -43.559 1.00 78.65 73  A 1 
ATOM 553  C CA  . GLN A 1 73  ? 5.364   32.548   -43.161 1.00 79.65 73  A 1 
ATOM 554  C C   . GLN A 1 73  ? 5.546   33.899   -42.461 1.00 79.60 73  A 1 
ATOM 555  O O   . GLN A 1 73  ? 6.637   34.174   -41.964 1.00 74.28 73  A 1 
ATOM 556  C CB  . GLN A 1 73  ? 6.271   32.493   -44.391 1.00 78.02 73  A 1 
ATOM 557  C CG  . GLN A 1 73  ? 6.388   31.079   -44.982 1.00 71.59 73  A 1 
ATOM 558  C CD  . GLN A 1 73  ? 7.387   31.022   -46.140 1.00 65.31 73  A 1 
ATOM 559  O OE1 . GLN A 1 73  ? 7.864   32.025   -46.639 1.00 56.93 73  A 1 
ATOM 560  N NE2 . GLN A 1 73  ? 7.719   29.848   -46.621 1.00 54.49 73  A 1 
ATOM 561  N N   . ARG A 1 74  ? 4.530   34.751   -42.456 1.00 80.85 74  A 1 
ATOM 562  C CA  . ARG A 1 74  ? 4.645   36.110   -41.934 1.00 82.92 74  A 1 
ATOM 563  C C   . ARG A 1 74  ? 3.296   36.643   -41.493 1.00 83.06 74  A 1 
ATOM 564  O O   . ARG A 1 74  ? 2.263   36.243   -42.036 1.00 79.74 74  A 1 
ATOM 565  C CB  . ARG A 1 74  ? 5.303   37.043   -42.970 1.00 80.12 74  A 1 
ATOM 566  C CG  . ARG A 1 74  ? 4.488   37.203   -44.266 1.00 73.39 74  A 1 
ATOM 567  C CD  . ARG A 1 74  ? 5.197   38.164   -45.229 1.00 71.51 74  A 1 
ATOM 568  N NE  . ARG A 1 74  ? 4.438   38.355   -46.464 1.00 64.11 74  A 1 
ATOM 569  C CZ  . ARG A 1 74  ? 4.734   39.207   -47.445 1.00 61.07 74  A 1 
ATOM 570  N NH1 . ARG A 1 74  ? 5.794   39.963   -47.383 1.00 55.73 74  A 1 
ATOM 571  N NH2 . ARG A 1 74  ? 3.967   39.293   -48.484 1.00 56.70 74  A 1 
ATOM 572  N N   . SER A 1 75  ? 3.326   37.602   -40.576 1.00 83.48 75  A 1 
ATOM 573  C CA  . SER A 1 75  ? 2.160   38.378   -40.166 1.00 83.82 75  A 1 
ATOM 574  C C   . SER A 1 75  ? 2.330   39.821   -40.624 1.00 84.71 75  A 1 
ATOM 575  O O   . SER A 1 75  ? 3.438   40.350   -40.621 1.00 81.79 75  A 1 
ATOM 576  C CB  . SER A 1 75  ? 1.958   38.285   -38.657 1.00 81.34 75  A 1 
ATOM 577  O OG  . SER A 1 75  ? 1.891   36.928   -38.275 1.00 72.92 75  A 1 
ATOM 578  N N   . ILE A 1 76  ? 1.247   40.458   -41.056 1.00 86.07 76  A 1 
ATOM 579  C CA  . ILE A 1 76  ? 1.256   41.829   -41.562 1.00 86.85 76  A 1 
ATOM 580  C C   . ILE A 1 76  ? 0.274   42.648   -40.740 1.00 87.13 76  A 1 
ATOM 581  O O   . ILE A 1 76  ? -0.897  42.318   -40.659 1.00 85.48 76  A 1 
ATOM 582  C CB  . ILE A 1 76  ? 0.922   41.894   -43.068 1.00 85.90 76  A 1 
ATOM 583  C CG1 . ILE A 1 76  ? 1.803   40.925   -43.880 1.00 78.24 76  A 1 
ATOM 584  C CG2 . ILE A 1 76  ? 1.099   43.335   -43.569 1.00 76.20 76  A 1 
ATOM 585  C CD1 . ILE A 1 76  ? 1.471   40.905   -45.386 1.00 72.19 76  A 1 
ATOM 586  N N   . CYS A 1 77  ? 0.760   43.736   -40.158 1.00 87.24 77  A 1 
ATOM 587  C CA  . CYS A 1 77  ? -0.042  44.695   -39.416 1.00 87.22 77  A 1 
ATOM 588  C C   . CYS A 1 77  ? -0.689  45.694   -40.369 1.00 88.26 77  A 1 
ATOM 589  O O   . CYS A 1 77  ? 0.015   46.410   -41.082 1.00 85.99 77  A 1 
ATOM 590  C CB  . CYS A 1 77  ? 0.867   45.415   -38.416 1.00 85.87 77  A 1 
ATOM 591  S SG  . CYS A 1 77  ? 1.684   44.296   -37.251 1.00 81.09 77  A 1 
ATOM 592  N N   . ILE A 1 78  ? -2.006  45.751   -40.382 1.00 88.85 78  A 1 
ATOM 593  C CA  . ILE A 1 78  ? -2.782  46.586   -41.296 1.00 89.20 78  A 1 
ATOM 594  C C   . ILE A 1 78  ? -3.628  47.569   -40.496 1.00 89.13 78  A 1 
ATOM 595  O O   . ILE A 1 78  ? -4.201  47.223   -39.465 1.00 87.62 78  A 1 
ATOM 596  C CB  . ILE A 1 78  ? -3.619  45.723   -42.251 1.00 88.99 78  A 1 
ATOM 597  C CG1 . ILE A 1 78  ? -2.692  44.736   -42.992 1.00 83.35 78  A 1 
ATOM 598  C CG2 . ILE A 1 78  ? -4.377  46.604   -43.254 1.00 81.90 78  A 1 
ATOM 599  C CD1 . ILE A 1 78  ? -3.423  43.771   -43.909 1.00 75.70 78  A 1 
ATOM 600  N N   . HIS A 1 79  ? -3.732  48.797   -40.967 1.00 89.60 79  A 1 
ATOM 601  C CA  . HIS A 1 79  ? -4.586  49.810   -40.367 1.00 89.63 79  A 1 
ATOM 602  C C   . HIS A 1 79  ? -6.062  49.380   -40.410 1.00 89.54 79  A 1 
ATOM 603  O O   . HIS A 1 79  ? -6.507  48.908   -41.463 1.00 89.03 79  A 1 
ATOM 604  C CB  . HIS A 1 79  ? -4.369  51.138   -41.100 1.00 89.36 79  A 1 
ATOM 605  C CG  . HIS A 1 79  ? -4.962  52.293   -40.360 1.00 88.03 79  A 1 
ATOM 606  N ND1 . HIS A 1 79  ? -6.213  52.827   -40.524 1.00 74.85 79  A 1 
ATOM 607  C CD2 . HIS A 1 79  ? -4.369  53.000   -39.336 1.00 77.09 79  A 1 
ATOM 608  C CE1 . HIS A 1 79  ? -6.378  53.818   -39.626 1.00 77.59 79  A 1 
ATOM 609  N NE2 . HIS A 1 79  ? -5.278  53.952   -38.894 1.00 80.13 79  A 1 
ATOM 610  N N   . PRO A 1 80  ? -6.845  49.550   -39.327 1.00 87.65 80  A 1 
ATOM 611  C CA  . PRO A 1 80  ? -8.240  49.090   -39.264 1.00 86.56 80  A 1 
ATOM 612  C C   . PRO A 1 80  ? -9.122  49.645   -40.384 1.00 86.92 80  A 1 
ATOM 613  O O   . PRO A 1 80  ? -9.975  48.942   -40.921 1.00 84.36 80  A 1 
ATOM 614  C CB  . PRO A 1 80  ? -8.757  49.550   -37.897 1.00 85.01 80  A 1 
ATOM 615  C CG  . PRO A 1 80  ? -7.500  49.640   -37.047 1.00 81.92 80  A 1 
ATOM 616  C CD  . PRO A 1 80  ? -6.430  50.072   -38.036 1.00 84.68 80  A 1 
ATOM 617  N N   . GLN A 1 81  ? -8.873  50.897   -40.800 1.00 87.51 81  A 1 
ATOM 618  C CA  . GLN A 1 81  ? -9.597  51.594   -41.874 1.00 87.95 81  A 1 
ATOM 619  C C   . GLN A 1 81  ? -9.034  51.316   -43.278 1.00 88.85 81  A 1 
ATOM 620  O O   . GLN A 1 81  ? -9.280  52.077   -44.210 1.00 86.58 81  A 1 
ATOM 621  C CB  . GLN A 1 81  ? -9.576  53.096   -41.592 1.00 86.21 81  A 1 
ATOM 622  C CG  . GLN A 1 81  ? -10.181 53.472   -40.243 1.00 80.63 81  A 1 
ATOM 623  C CD  . GLN A 1 81  ? -9.838  54.913   -39.852 1.00 74.45 81  A 1 
ATOM 624  O OE1 . GLN A 1 81  ? -9.077  55.601   -40.503 1.00 65.01 81  A 1 
ATOM 625  N NE2 . GLN A 1 81  ? -10.353 55.383   -38.758 1.00 61.74 81  A 1 
ATOM 626  N N   . ASN A 1 82  ? -8.247  50.280   -43.458 1.00 88.46 82  A 1 
ATOM 627  C CA  . ASN A 1 82  ? -7.723  49.983   -44.788 1.00 89.29 82  A 1 
ATOM 628  C C   . ASN A 1 82  ? -8.875  49.626   -45.750 1.00 89.21 82  A 1 
ATOM 629  O O   . ASN A 1 82  ? -9.551  48.615   -45.531 1.00 88.01 82  A 1 
ATOM 630  C CB  . ASN A 1 82  ? -6.664  48.883   -44.688 1.00 89.54 82  A 1 
ATOM 631  C CG  . ASN A 1 82  ? -5.932  48.697   -46.012 1.00 89.92 82  A 1 
ATOM 632  O OD1 . ASN A 1 82  ? -6.513  48.436   -47.044 1.00 80.04 82  A 1 
ATOM 633  N ND2 . ASN A 1 82  ? -4.634  48.855   -46.008 1.00 80.69 82  A 1 
ATOM 634  N N   . PRO A 1 83  ? -9.101  50.395   -46.836 1.00 90.20 83  A 1 
ATOM 635  C CA  . PRO A 1 83  ? -10.263 50.207   -47.711 1.00 89.52 83  A 1 
ATOM 636  C C   . PRO A 1 83  ? -10.244 48.864   -48.434 1.00 90.30 83  A 1 
ATOM 637  O O   . PRO A 1 83  ? -11.296 48.268   -48.660 1.00 88.32 83  A 1 
ATOM 638  C CB  . PRO A 1 83  ? -10.231 51.396   -48.679 1.00 88.71 83  A 1 
ATOM 639  C CG  . PRO A 1 83  ? -8.763  51.798   -48.709 1.00 85.12 83  A 1 
ATOM 640  C CD  . PRO A 1 83  ? -8.302  51.521   -47.287 1.00 87.56 83  A 1 
ATOM 641  N N   . SER A 1 84  ? -9.073  48.320   -48.748 1.00 90.59 84  A 1 
ATOM 642  C CA  . SER A 1 84  ? -8.965  46.986   -49.344 1.00 89.75 84  A 1 
ATOM 643  C C   . SER A 1 84  ? -9.375  45.892   -48.358 1.00 89.66 84  A 1 
ATOM 644  O O   . SER A 1 84  ? -9.966  44.891   -48.754 1.00 87.41 84  A 1 
ATOM 645  C CB  . SER A 1 84  ? -7.533  46.712   -49.809 1.00 89.29 84  A 1 
ATOM 646  O OG  . SER A 1 84  ? -7.084  47.726   -50.692 1.00 81.27 84  A 1 
ATOM 647  N N   . LEU A 1 85  ? -9.095  46.095   -47.073 1.00 88.69 85  A 1 
ATOM 648  C CA  . LEU A 1 85  ? -9.457  45.149   -46.026 1.00 87.37 85  A 1 
ATOM 649  C C   . LEU A 1 85  ? -10.963 45.193   -45.740 1.00 87.12 85  A 1 
ATOM 650  O O   . LEU A 1 85  ? -11.585 44.136   -45.656 1.00 84.95 85  A 1 
ATOM 651  C CB  . LEU A 1 85  ? -8.621  45.456   -44.773 1.00 86.10 85  A 1 
ATOM 652  C CG  . LEU A 1 85  ? -8.740  44.384   -43.676 1.00 81.60 85  A 1 
ATOM 653  C CD1 . LEU A 1 85  ? -8.106  43.055   -44.102 1.00 69.71 85  A 1 
ATOM 654  C CD2 . LEU A 1 85  ? -8.031  44.855   -42.413 1.00 70.03 85  A 1 
ATOM 655  N N   . SER A 1 86  ? -11.565 46.369   -45.646 1.00 86.21 86  A 1 
ATOM 656  C CA  . SER A 1 86  ? -13.010 46.502   -45.439 1.00 85.75 86  A 1 
ATOM 657  C C   . SER A 1 86  ? -13.810 45.903   -46.596 1.00 86.19 86  A 1 
ATOM 658  O O   . SER A 1 86  ? -14.727 45.117   -46.359 1.00 84.59 86  A 1 
ATOM 659  C CB  . SER A 1 86  ? -13.408 47.959   -45.188 1.00 84.82 86  A 1 
ATOM 660  O OG  . SER A 1 86  ? -13.156 48.769   -46.310 1.00 72.16 86  A 1 
ATOM 661  N N   . GLN A 1 87  ? -13.416 46.171   -47.839 1.00 87.83 87  A 1 
ATOM 662  C CA  . GLN A 1 87  ? -14.038 45.551   -49.017 1.00 87.68 87  A 1 
ATOM 663  C C   . GLN A 1 87  ? -13.893 44.030   -49.011 1.00 87.71 87  A 1 
ATOM 664  O O   . GLN A 1 87  ? -14.830 43.313   -49.383 1.00 85.84 87  A 1 
ATOM 665  C CB  . GLN A 1 87  ? -13.399 46.102   -50.291 1.00 87.47 87  A 1 
ATOM 666  C CG  . GLN A 1 87  ? -13.901 47.513   -50.630 1.00 77.76 87  A 1 
ATOM 667  C CD  . GLN A 1 87  ? -13.280 48.042   -51.918 1.00 74.19 87  A 1 
ATOM 668  O OE1 . GLN A 1 87  ? -12.430 47.431   -52.559 1.00 65.16 87  A 1 
ATOM 669  N NE2 . GLN A 1 87  ? -13.684 49.207   -52.371 1.00 62.94 87  A 1 
ATOM 670  N N   . TRP A 1 88  ? -12.743 43.528   -48.587 1.00 88.04 88  A 1 
ATOM 671  C CA  . TRP A 1 88  ? -12.519 42.093   -48.497 1.00 87.04 88  A 1 
ATOM 672  C C   . TRP A 1 88  ? -13.404 41.431   -47.440 1.00 86.85 88  A 1 
ATOM 673  O O   . TRP A 1 88  ? -14.007 40.400   -47.729 1.00 84.47 88  A 1 
ATOM 674  C CB  . TRP A 1 88  ? -11.042 41.829   -48.240 1.00 86.54 88  A 1 
ATOM 675  C CG  . TRP A 1 88  ? -10.697 40.378   -48.169 1.00 86.05 88  A 1 
ATOM 676  C CD1 . TRP A 1 88  ? -10.720 39.510   -49.200 1.00 80.01 88  A 1 
ATOM 677  C CD2 . TRP A 1 88  ? -10.238 39.625   -47.012 1.00 83.41 88  A 1 
ATOM 678  N NE1 . TRP A 1 88  ? -10.277 38.269   -48.766 1.00 80.60 88  A 1 
ATOM 679  C CE2 . TRP A 1 88  ? -9.945  38.300   -47.437 1.00 82.80 88  A 1 
ATOM 680  C CE3 . TRP A 1 88  ? -9.993  39.952   -45.655 1.00 82.04 88  A 1 
ATOM 681  C CZ2 . TRP A 1 88  ? -9.396  37.335   -46.575 1.00 81.99 88  A 1 
ATOM 682  C CZ3 . TRP A 1 88  ? -9.463  38.986   -44.785 1.00 79.81 88  A 1 
ATOM 683  C CH2 . TRP A 1 88  ? -9.157  37.697   -45.247 1.00 79.87 88  A 1 
ATOM 684  N N   . PHE A 1 89  ? -13.578 42.047   -46.272 1.00 84.38 89  A 1 
ATOM 685  C CA  . PHE A 1 89  ? -14.505 41.562   -45.252 1.00 83.13 89  A 1 
ATOM 686  C C   . PHE A 1 89  ? -15.962 41.575   -45.744 1.00 82.01 89  A 1 
ATOM 687  O O   . PHE A 1 89  ? -16.630 40.549   -45.649 1.00 79.66 89  A 1 
ATOM 688  C CB  . PHE A 1 89  ? -14.363 42.376   -43.962 1.00 82.45 89  A 1 
ATOM 689  C CG  . PHE A 1 89  ? -13.116 42.087   -43.143 1.00 81.04 89  A 1 
ATOM 690  C CD1 . PHE A 1 89  ? -12.755 40.767   -42.838 1.00 73.47 89  A 1 
ATOM 691  C CD2 . PHE A 1 89  ? -12.354 43.145   -42.629 1.00 73.83 89  A 1 
ATOM 692  C CE1 . PHE A 1 89  ? -11.624 40.499   -42.036 1.00 71.89 89  A 1 
ATOM 693  C CE2 . PHE A 1 89  ? -11.233 42.886   -41.832 1.00 71.83 89  A 1 
ATOM 694  C CZ  . PHE A 1 89  ? -10.863 41.565   -41.531 1.00 76.99 89  A 1 
ATOM 695  N N   . GLU A 1 90  ? -16.426 42.651   -46.371 1.00 82.30 90  A 1 
ATOM 696  C CA  . GLU A 1 90  ? -17.770 42.713   -46.965 1.00 81.71 90  A 1 
ATOM 697  C C   . GLU A 1 90  ? -17.978 41.643   -48.048 1.00 81.02 90  A 1 
ATOM 698  O O   . GLU A 1 90  ? -19.084 41.120   -48.223 1.00 79.13 90  A 1 
ATOM 699  C CB  . GLU A 1 90  ? -18.012 44.085   -47.617 1.00 80.80 90  A 1 
ATOM 700  C CG  . GLU A 1 90  ? -18.269 45.240   -46.645 1.00 71.94 90  A 1 
ATOM 701  C CD  . GLU A 1 90  ? -18.601 46.552   -47.383 1.00 66.80 90  A 1 
ATOM 702  O OE1 . GLU A 1 90  ? -18.670 47.613   -46.718 1.00 59.09 90  A 1 
ATOM 703  O OE2 . GLU A 1 90  ? -18.841 46.518   -48.604 1.00 59.91 90  A 1 
ATOM 704  N N   . HIS A 1 91  ? -16.940 41.303   -48.807 1.00 83.22 91  A 1 
ATOM 705  C CA  . HIS A 1 91  ? -17.022 40.264   -49.825 1.00 82.24 91  A 1 
ATOM 706  C C   . HIS A 1 91  ? -17.098 38.864   -49.208 1.00 81.41 91  A 1 
ATOM 707  O O   . HIS A 1 91  ? -17.874 38.025   -49.681 1.00 78.36 91  A 1 
ATOM 708  C CB  . HIS A 1 91  ? -15.847 40.387   -50.791 1.00 81.03 91  A 1 
ATOM 709  C CG  . HIS A 1 91  ? -16.043 39.548   -52.020 1.00 75.55 91  A 1 
ATOM 710  N ND1 . HIS A 1 91  ? -16.862 39.860   -53.084 1.00 63.91 91  A 1 
ATOM 711  C CD2 . HIS A 1 91  ? -15.499 38.328   -52.293 1.00 64.81 91  A 1 
ATOM 712  C CE1 . HIS A 1 91  ? -16.799 38.853   -53.973 1.00 62.95 91  A 1 
ATOM 713  N NE2 . HIS A 1 91  ? -15.986 37.901   -53.530 1.00 63.44 91  A 1 
ATOM 714  N N   . GLN A 1 92  ? -16.333 38.600   -48.139 1.00 80.09 92  A 1 
ATOM 715  C CA  . GLN A 1 92  ? -16.383 37.340   -47.410 1.00 78.13 92  A 1 
ATOM 716  C C   . GLN A 1 92  ? -17.719 37.156   -46.688 1.00 75.13 92  A 1 
ATOM 717  O O   . GLN A 1 92  ? -18.312 36.080   -46.755 1.00 71.49 92  A 1 
ATOM 718  C CB  . GLN A 1 92  ? -15.219 37.258   -46.406 1.00 77.54 92  A 1 
ATOM 719  C CG  . GLN A 1 92  ? -13.847 37.107   -47.076 1.00 74.64 92  A 1 
ATOM 720  C CD  . GLN A 1 92  ? -13.672 35.802   -47.871 1.00 72.72 92  A 1 
ATOM 721  O OE1 . GLN A 1 92  ? -14.409 34.836   -47.750 1.00 66.36 92  A 1 
ATOM 722  N NE2 . GLN A 1 92  ? -12.684 35.742   -48.724 1.00 63.47 92  A 1 
ATOM 723  N N   . GLU A 1 93  ? -18.251 38.229   -46.094 1.00 75.24 93  A 1 
ATOM 724  C CA  . GLU A 1 93  ? -19.558 38.206   -45.444 1.00 73.69 93  A 1 
ATOM 725  C C   . GLU A 1 93  ? -20.691 37.955   -46.450 1.00 71.63 93  A 1 
ATOM 726  O O   . GLU A 1 93  ? -21.552 37.100   -46.223 1.00 67.70 93  A 1 
ATOM 727  C CB  . GLU A 1 93  ? -19.757 39.526   -44.710 1.00 70.76 93  A 1 
ATOM 728  C CG  . GLU A 1 93  ? -20.966 39.424   -43.792 1.00 62.91 93  A 1 
ATOM 729  C CD  . GLU A 1 93  ? -21.300 40.751   -43.110 1.00 58.48 93  A 1 
ATOM 730  O OE1 . GLU A 1 93  ? -22.046 40.696   -42.110 1.00 53.33 93  A 1 
ATOM 731  O OE2 . GLU A 1 93  ? -20.849 41.808   -43.600 1.00 53.96 93  A 1 
ATOM 732  N N   . ARG A 1 94  ? -20.667 38.614   -47.619 1.00 74.24 94  A 1 
ATOM 733  C CA  . ARG A 1 94  ? -21.620 38.337   -48.705 1.00 73.78 94  A 1 
ATOM 734  C C   . ARG A 1 94  ? -21.550 36.897   -49.202 1.00 70.83 94  A 1 
ATOM 735  O O   . ARG A 1 94  ? -22.590 36.330   -49.531 1.00 68.06 94  A 1 
ATOM 736  C CB  . ARG A 1 94  ? -21.411 39.315   -49.872 1.00 73.69 94  A 1 
ATOM 737  C CG  . ARG A 1 94  ? -22.183 40.619   -49.631 1.00 68.81 94  A 1 
ATOM 738  C CD  . ARG A 1 94  ? -22.051 41.557   -50.831 1.00 66.61 94  A 1 
ATOM 739  N NE  . ARG A 1 94  ? -20.995 42.561   -50.649 1.00 58.83 94  A 1 
ATOM 740  C CZ  . ARG A 1 94  ? -20.701 43.546   -51.472 1.00 53.46 94  A 1 
ATOM 741  N NH1 . ARG A 1 94  ? -21.259 43.651   -52.648 1.00 49.48 94  A 1 
ATOM 742  N NH2 . ARG A 1 94  ? -19.841 44.467   -51.123 1.00 48.44 94  A 1 
ATOM 743  N N   . LYS A 1 95  ? -20.373 36.279   -49.233 1.00 72.03 95  A 1 
ATOM 744  C CA  . LYS A 1 95  ? -20.224 34.859   -49.580 1.00 70.95 95  A 1 
ATOM 745  C C   . LYS A 1 95  ? -20.868 33.931   -48.552 1.00 67.16 95  A 1 
ATOM 746  O O   . LYS A 1 95  ? -21.430 32.921   -48.944 1.00 64.58 95  A 1 
ATOM 747  C CB  . LYS A 1 95  ? -18.749 34.484   -49.749 1.00 70.13 95  A 1 
ATOM 748  C CG  . LYS A 1 95  ? -18.320 34.563   -51.212 1.00 64.78 95  A 1 
ATOM 749  C CD  . LYS A 1 95  ? -16.898 34.043   -51.335 1.00 61.75 95  A 1 
ATOM 750  C CE  . LYS A 1 95  ? -16.501 33.934   -52.809 1.00 54.77 95  A 1 
ATOM 751  N NZ  . LYS A 1 95  ? -15.134 33.409   -52.945 1.00 50.44 95  A 1 
ATOM 752  N N   . LEU A 1 96  ? -20.786 34.261   -47.268 1.00 65.70 96  A 1 
ATOM 753  C CA  . LEU A 1 96  ? -21.404 33.483   -46.190 1.00 62.52 96  A 1 
ATOM 754  C C   . LEU A 1 96  ? -22.920 33.646   -46.156 1.00 60.96 96  A 1 
ATOM 755  O O   . LEU A 1 96  ? -23.639 32.653   -46.037 1.00 56.43 96  A 1 
ATOM 756  C CB  . LEU A 1 96  ? -20.805 33.922   -44.848 1.00 59.67 96  A 1 
ATOM 757  C CG  . LEU A 1 96  ? -19.459 33.248   -44.554 1.00 54.95 96  A 1 
ATOM 758  C CD1 . LEU A 1 96  ? -18.730 34.064   -43.499 1.00 50.67 96  A 1 
ATOM 759  C CD2 . LEU A 1 96  ? -19.649 31.825   -44.014 1.00 51.56 96  A 1 
ATOM 760  N N   . HIS A 1 97  ? -23.422 34.872   -46.236 1.00 58.57 97  A 1 
ATOM 761  C CA  . HIS A 1 97  ? -24.841 35.181   -46.047 1.00 57.08 97  A 1 
ATOM 762  C C   . HIS A 1 97  ? -25.668 35.197   -47.330 1.00 53.54 97  A 1 
ATOM 763  O O   . HIS A 1 97  ? -26.873 35.422   -47.249 1.00 49.90 97  A 1 
ATOM 764  C CB  . HIS A 1 97  ? -24.984 36.468   -45.243 1.00 56.17 97  A 1 
ATOM 765  C CG  . HIS A 1 97  ? -24.552 36.300   -43.809 1.00 53.09 97  A 1 
ATOM 766  N ND1 . HIS A 1 97  ? -25.038 35.365   -42.927 1.00 48.49 97  A 1 
ATOM 767  C CD2 . HIS A 1 97  ? -23.605 37.026   -43.153 1.00 47.07 97  A 1 
ATOM 768  C CE1 . HIS A 1 97  ? -24.393 35.527   -41.760 1.00 44.69 97  A 1 
ATOM 769  N NE2 . HIS A 1 97  ? -23.523 36.527   -41.859 1.00 44.28 97  A 1 
ATOM 770  N N   . GLY A 1 98  ? -25.092 34.958   -48.489 1.00 54.77 98  A 1 
ATOM 771  C CA  . GLY A 1 98  ? -25.756 34.783   -49.784 1.00 53.07 98  A 1 
ATOM 772  C C   . GLY A 1 98  ? -26.830 35.814   -50.119 1.00 51.76 98  A 1 
ATOM 773  O O   . GLY A 1 98  ? -26.618 36.720   -50.927 1.00 48.33 98  A 1 
ATOM 774  N N   . THR A 1 99  ? -28.014 35.693   -49.499 1.00 47.65 99  A 1 
ATOM 775  C CA  . THR A 1 99  ? -29.227 36.482   -49.759 1.00 46.88 99  A 1 
ATOM 776  C C   . THR A 1 99  ? -29.533 37.580   -48.741 1.00 46.24 99  A 1 
ATOM 777  O O   . THR A 1 99  ? -30.368 38.429   -49.027 1.00 43.27 99  A 1 
ATOM 778  C CB  . THR A 1 99  ? -30.457 35.564   -49.826 1.00 43.68 99  A 1 
ATOM 779  O OG1 . THR A 1 99  ? -30.341 34.494   -48.909 1.00 39.77 99  A 1 
ATOM 780  C CG2 . THR A 1 99  ? -30.650 34.954   -51.208 1.00 39.00 99  A 1 
ATOM 781  N N   . LEU A 1 100 ? -28.950 37.561   -47.544 1.00 39.54 100 A 1 
ATOM 782  C CA  . LEU A 1 100 ? -29.428 38.429   -46.457 1.00 37.31 100 A 1 
ATOM 783  C C   . LEU A 1 100 ? -28.866 39.859   -46.524 1.00 36.41 100 A 1 
ATOM 784  O O   . LEU A 1 100 ? -27.765 40.075   -47.016 1.00 34.89 100 A 1 
ATOM 785  C CB  . LEU A 1 100 ? -29.247 37.714   -45.100 1.00 35.30 100 A 1 
ATOM 786  C CG  . LEU A 1 100 ? -30.561 37.044   -44.670 1.00 32.10 100 A 1 
ATOM 787  C CD1 . LEU A 1 100 ? -30.310 35.692   -44.006 1.00 30.97 100 A 1 
ATOM 788  C CD2 . LEU A 1 100 ? -31.345 37.912   -43.681 1.00 32.84 100 A 1 
ATOM 789  N N   . PRO A 1 101 ? -29.665 40.849   -46.074 1.00 37.23 101 A 1 
ATOM 790  C CA  . PRO A 1 101 ? -29.438 42.267   -46.324 1.00 37.11 101 A 1 
ATOM 791  C C   . PRO A 1 101 ? -28.279 42.851   -45.500 1.00 37.20 101 A 1 
ATOM 792  O O   . PRO A 1 101 ? -27.622 42.177   -44.720 1.00 35.77 101 A 1 
ATOM 793  C CB  . PRO A 1 101 ? -30.787 42.929   -46.015 1.00 35.38 101 A 1 
ATOM 794  C CG  . PRO A 1 101 ? -31.368 42.037   -44.932 1.00 35.16 101 A 1 
ATOM 795  C CD  . PRO A 1 101 ? -30.906 40.655   -45.349 1.00 37.82 101 A 1 
ATOM 796  N N   . LYS A 1 102 ? -28.093 44.167   -45.657 1.00 39.63 102 A 1 
ATOM 797  C CA  . LYS A 1 102 ? -27.116 45.044   -44.999 1.00 39.49 102 A 1 
ATOM 798  C C   . LYS A 1 102 ? -27.087 44.853   -43.468 1.00 39.20 102 A 1 
ATOM 799  O O   . LYS A 1 102 ? -27.746 45.610   -42.751 1.00 37.47 102 A 1 
ATOM 800  C CB  . LYS A 1 102 ? -27.481 46.507   -45.299 1.00 37.40 102 A 1 
ATOM 801  C CG  . LYS A 1 102 ? -27.362 46.947   -46.763 1.00 33.91 102 A 1 
ATOM 802  C CD  . LYS A 1 102 ? -27.924 48.367   -46.907 1.00 31.51 102 A 1 
ATOM 803  C CE  . LYS A 1 102 ? -27.789 48.873   -48.344 1.00 28.13 102 A 1 
ATOM 804  N NZ  . LYS A 1 102 ? -28.443 50.190   -48.539 1.00 24.86 102 A 1 
ATOM 805  N N   . LEU A 1 103 ? -26.315 43.917   -42.978 1.00 33.95 103 A 1 
ATOM 806  C CA  . LEU A 1 103 ? -25.838 44.016   -41.599 1.00 32.50 103 A 1 
ATOM 807  C C   . LEU A 1 103 ? -24.936 45.243   -41.539 1.00 32.72 103 A 1 
ATOM 808  O O   . LEU A 1 103 ? -23.986 45.384   -42.305 1.00 31.24 103 A 1 
ATOM 809  C CB  . LEU A 1 103 ? -25.150 42.706   -41.166 1.00 30.01 103 A 1 
ATOM 810  C CG  . LEU A 1 103 ? -26.137 41.787   -40.416 1.00 26.98 103 A 1 
ATOM 811  C CD1 . LEU A 1 103 ? -25.723 40.323   -40.526 1.00 25.71 103 A 1 
ATOM 812  C CD2 . LEU A 1 103 ? -26.216 42.151   -38.928 1.00 26.72 103 A 1 
ATOM 813  N N   . ASN A 1 104 ? -25.328 46.190   -40.687 1.00 35.37 104 A 1 
ATOM 814  C CA  . ASN A 1 104 ? -24.664 47.470   -40.529 1.00 35.62 104 A 1 
ATOM 815  C C   . ASN A 1 104 ? -23.289 47.267   -39.877 1.00 36.37 104 A 1 
ATOM 816  O O   . ASN A 1 104 ? -23.119 47.500   -38.688 1.00 34.47 104 A 1 
ATOM 817  C CB  . ASN A 1 104 ? -25.559 48.421   -39.697 1.00 33.11 104 A 1 
ATOM 818  C CG  . ASN A 1 104 ? -26.495 49.303   -40.501 1.00 29.24 104 A 1 
ATOM 819  O OD1 . ASN A 1 104 ? -26.260 49.639   -41.646 1.00 27.23 104 A 1 
ATOM 820  N ND2 . ASN A 1 104 ? -27.566 49.757   -39.899 1.00 26.57 104 A 1 
ATOM 821  N N   . PHE A 1 105 ? -22.279 46.958   -40.667 1.00 42.13 105 A 1 
ATOM 822  C CA  . PHE A 1 105 ? -20.869 47.198   -40.344 1.00 42.35 105 A 1 
ATOM 823  C C   . PHE A 1 105 ? -20.546 48.709   -40.304 1.00 42.33 105 A 1 
ATOM 824  O O   . PHE A 1 105 ? -19.451 49.156   -40.634 1.00 41.59 105 A 1 
ATOM 825  C CB  . PHE A 1 105 ? -19.962 46.421   -41.313 1.00 41.19 105 A 1 
ATOM 826  C CG  . PHE A 1 105 ? -19.756 44.986   -40.909 1.00 39.14 105 A 1 
ATOM 827  C CD1 . PHE A 1 105 ? -18.750 44.668   -39.981 1.00 37.33 105 A 1 
ATOM 828  C CD2 . PHE A 1 105 ? -20.552 43.975   -41.432 1.00 36.73 105 A 1 
ATOM 829  C CE1 . PHE A 1 105 ? -18.534 43.344   -39.576 1.00 34.19 105 A 1 
ATOM 830  C CE2 . PHE A 1 105 ? -20.349 42.640   -41.031 1.00 33.11 105 A 1 
ATOM 831  C CZ  . PHE A 1 105 ? -19.337 42.324   -40.098 1.00 33.86 105 A 1 
ATOM 832  N N   . GLY A 1 106 ? -21.518 49.541   -39.909 1.00 39.60 106 A 1 
ATOM 833  C CA  . GLY A 1 106 ? -21.410 50.989   -39.879 1.00 39.20 106 A 1 
ATOM 834  C C   . GLY A 1 106 ? -20.316 51.501   -38.949 1.00 39.61 106 A 1 
ATOM 835  O O   . GLY A 1 106 ? -19.699 52.521   -39.254 1.00 38.26 106 A 1 
ATOM 836  N N   . MET A 1 107 ? -20.033 50.807   -37.847 1.00 38.38 107 A 1 
ATOM 837  C CA  . MET A 1 107 ? -19.000 51.268   -36.916 1.00 38.72 107 A 1 
ATOM 838  C C   . MET A 1 107 ? -17.589 51.165   -37.500 1.00 39.27 107 A 1 
ATOM 839  O O   . MET A 1 107 ? -16.793 52.091   -37.325 1.00 37.88 107 A 1 
ATOM 840  C CB  . MET A 1 107 ? -19.095 50.514   -35.581 1.00 38.05 107 A 1 
ATOM 841  C CG  . MET A 1 107 ? -19.622 51.435   -34.478 1.00 35.54 107 A 1 
ATOM 842  S SD  . MET A 1 107 ? -19.624 50.666   -32.846 1.00 33.06 107 A 1 
ATOM 843  C CE  . MET A 1 107 ? -20.207 52.031   -31.829 1.00 30.68 107 A 1 
ATOM 844  N N   . LEU A 1 108 ? -17.278 50.111   -38.238 1.00 45.71 108 A 1 
ATOM 845  C CA  . LEU A 1 108 ? -15.979 49.987   -38.908 1.00 45.31 108 A 1 
ATOM 846  C C   . LEU A 1 108 ? -15.817 50.954   -40.091 1.00 44.40 108 A 1 
ATOM 847  O O   . LEU A 1 108 ? -14.694 51.308   -40.425 1.00 42.87 108 A 1 
ATOM 848  C CB  . LEU A 1 108 ? -15.762 48.531   -39.347 1.00 43.89 108 A 1 
ATOM 849  C CG  . LEU A 1 108 ? -15.134 47.671   -38.229 1.00 40.77 108 A 1 
ATOM 850  C CD1 . LEU A 1 108 ? -15.398 46.186   -38.495 1.00 39.75 108 A 1 
ATOM 851  C CD2 . LEU A 1 108 ? -13.616 47.875   -38.150 1.00 40.44 108 A 1 
ATOM 852  N N   . ARG A 1 109 ? -16.924 51.432   -40.680 1.00 43.54 109 A 1 
ATOM 853  C CA  . ARG A 1 109 ? -16.869 52.489   -41.707 1.00 43.90 109 A 1 
ATOM 854  C C   . ARG A 1 109 ? -16.504 53.862   -41.152 1.00 43.32 109 A 1 
ATOM 855  O O   . ARG A 1 109 ? -15.898 54.634   -41.875 1.00 41.08 109 A 1 
ATOM 856  C CB  . ARG A 1 109 ? -18.190 52.598   -42.471 1.00 42.61 109 A 1 
ATOM 857  C CG  . ARG A 1 109 ? -18.201 51.749   -43.733 1.00 39.62 109 A 1 
ATOM 858  C CD  . ARG A 1 109 ? -19.451 52.064   -44.561 1.00 37.08 109 A 1 
ATOM 859  N NE  . ARG A 1 109 ? -19.506 51.238   -45.772 1.00 35.05 109 A 1 
ATOM 860  C CZ  . ARG A 1 109 ? -20.322 51.376   -46.802 1.00 31.80 109 A 1 
ATOM 861  N NH1 . ARG A 1 109 ? -21.208 52.328   -46.840 1.00 30.75 109 A 1 
ATOM 862  N NH2 . ARG A 1 109 ? -20.234 50.546   -47.793 1.00 29.55 109 A 1 
ATOM 863  N N   . LYS A 1 110 ? -16.927 54.200   -39.927 1.00 41.12 110 A 1 
ATOM 864  C CA  . LYS A 1 110 ? -16.780 55.573   -39.410 1.00 41.36 110 A 1 
ATOM 865  C C   . LYS A 1 110 ? -15.366 55.954   -39.004 1.00 40.67 110 A 1 
ATOM 866  O O   . LYS A 1 110 ? -15.114 57.145   -38.848 1.00 38.60 110 A 1 
ATOM 867  C CB  . LYS A 1 110 ? -17.739 55.829   -38.243 1.00 39.63 110 A 1 
ATOM 868  C CG  . LYS A 1 110 ? -19.027 56.515   -38.697 1.00 36.25 110 A 1 
ATOM 869  C CD  . LYS A 1 110 ? -19.819 56.958   -37.470 1.00 33.82 110 A 1 
ATOM 870  C CE  . LYS A 1 110 ? -21.076 57.722   -37.877 1.00 30.47 110 A 1 
ATOM 871  N NZ  . LYS A 1 110 ? -21.812 58.240   -36.703 1.00 27.86 110 A 1 
ATOM 872  N N   . MET A 1 111 ? -14.452 55.012   -38.838 1.00 43.37 111 A 1 
ATOM 873  C CA  . MET A 1 111 ? -13.041 55.346   -38.618 1.00 42.58 111 A 1 
ATOM 874  C C   . MET A 1 111 ? -12.289 55.619   -39.943 1.00 40.86 111 A 1 
ATOM 875  O O   . MET A 1 111 ? -11.066 55.612   -39.957 1.00 38.31 111 A 1 
ATOM 876  C CB  . MET A 1 111 ? -12.346 54.301   -37.744 1.00 41.41 111 A 1 
ATOM 877  C CG  . MET A 1 111 ? -12.699 54.445   -36.252 1.00 39.38 111 A 1 
ATOM 878  S SD  . MET A 1 111 ? -11.528 53.523   -35.220 1.00 37.52 111 A 1 
ATOM 879  C CE  . MET A 1 111 ? -12.106 53.929   -33.576 1.00 35.60 111 A 1 
ATOM 880  N N   . GLY A 1 112 ? -13.001 55.851   -41.034 1.00 40.32 112 A 1 
ATOM 881  C CA  . GLY A 1 112 ? -12.469 56.443   -42.263 1.00 37.72 112 A 1 
ATOM 882  C C   . GLY A 1 112 ? -12.364 57.955   -42.144 1.00 35.55 112 A 1 
ATOM 883  O O   . GLY A 1 112 ? -13.248 58.567   -41.514 1.00 31.41 112 A 1 
ATOM 884  O OXT . GLY A 1 112 ? -11.373 58.491   -42.707 1.00 35.26 112 A 1 
ATOM 885  N N   . MET B 2 1   ? -72.193 66.447   4.370   1.00 36.05 1   B 1 
ATOM 886  C CA  . MET B 2 1   ? -71.310 65.327   4.781   1.00 42.15 1   B 1 
ATOM 887  C C   . MET B 2 1   ? -70.595 64.804   3.543   1.00 42.32 1   B 1 
ATOM 888  O O   . MET B 2 1   ? -71.113 63.932   2.866   1.00 39.54 1   B 1 
ATOM 889  C CB  . MET B 2 1   ? -72.111 64.220   5.480   1.00 39.60 1   B 1 
ATOM 890  C CG  . MET B 2 1   ? -72.613 64.660   6.868   1.00 35.55 1   B 1 
ATOM 891  S SD  . MET B 2 1   ? -73.889 63.565   7.545   1.00 32.99 1   B 1 
ATOM 892  C CE  . MET B 2 1   ? -72.945 62.620   8.760   1.00 30.78 1   B 1 
ATOM 893  N N   . ASN B 2 2   ? -69.482 65.432   3.166   1.00 34.26 2   B 1 
ATOM 894  C CA  . ASN B 2 2   ? -68.752 65.068   1.944   1.00 40.48 2   B 1 
ATOM 895  C C   . ASN B 2 2   ? -68.014 63.728   2.155   1.00 38.74 2   B 1 
ATOM 896  O O   . ASN B 2 2   ? -67.160 63.622   3.033   1.00 37.27 2   B 1 
ATOM 897  C CB  . ASN B 2 2   ? -67.811 66.216   1.521   1.00 38.64 2   B 1 
ATOM 898  C CG  . ASN B 2 2   ? -68.461 67.161   0.524   1.00 33.63 2   B 1 
ATOM 899  O OD1 . ASN B 2 2   ? -69.521 66.904   -0.027  1.00 31.74 2   B 1 
ATOM 900  N ND2 . ASN B 2 2   ? -67.852 68.291   0.257   1.00 33.07 2   B 1 
ATOM 901  N N   . ARG B 2 3   ? -68.392 62.727   1.383   1.00 42.88 3   B 1 
ATOM 902  C CA  . ARG B 2 3   ? -67.746 61.411   1.391   1.00 48.03 3   B 1 
ATOM 903  C C   . ARG B 2 3   ? -66.320 61.562   0.840   1.00 46.10 3   B 1 
ATOM 904  O O   . ARG B 2 3   ? -66.133 61.646   -0.367  1.00 43.97 3   B 1 
ATOM 905  C CB  . ARG B 2 3   ? -68.554 60.411   0.557   1.00 45.87 3   B 1 
ATOM 906  C CG  . ARG B 2 3   ? -69.827 59.898   1.271   1.00 41.04 3   B 1 
ATOM 907  C CD  . ARG B 2 3   ? -70.569 58.895   0.365   1.00 38.21 3   B 1 
ATOM 908  N NE  . ARG B 2 3   ? -71.687 58.237   1.074   1.00 34.60 3   B 1 
ATOM 909  C CZ  . ARG B 2 3   ? -72.558 57.392   0.549   1.00 31.92 3   B 1 
ATOM 910  N NH1 . ARG B 2 3   ? -72.523 57.069   -0.710  1.00 31.13 3   B 1 
ATOM 911  N NH2 . ARG B 2 3   ? -73.487 56.848   1.283   1.00 32.14 3   B 1 
ATOM 912  N N   . GLY B 2 4   ? -65.348 61.621   1.737   1.00 38.84 4   B 1 
ATOM 913  C CA  . GLY B 2 4   ? -63.938 61.571   1.351   1.00 43.70 4   B 1 
ATOM 914  C C   . GLY B 2 4   ? -63.648 60.246   0.650   1.00 43.29 4   B 1 
ATOM 915  O O   . GLY B 2 4   ? -63.753 59.188   1.261   1.00 42.61 4   B 1 
ATOM 916  N N   . VAL B 2 5   ? -63.364 60.328   -0.629  1.00 35.86 5   B 1 
ATOM 917  C CA  . VAL B 2 5   ? -63.013 59.142   -1.423  1.00 41.36 5   B 1 
ATOM 918  C C   . VAL B 2 5   ? -61.690 58.586   -0.884  1.00 40.65 5   B 1 
ATOM 919  O O   . VAL B 2 5   ? -60.718 59.335   -0.817  1.00 39.63 5   B 1 
ATOM 920  C CB  . VAL B 2 5   ? -62.917 59.476   -2.920  1.00 39.67 5   B 1 
ATOM 921  C CG1 . VAL B 2 5   ? -62.614 58.234   -3.763  1.00 34.95 5   B 1 
ATOM 922  C CG2 . VAL B 2 5   ? -64.232 60.078   -3.435  1.00 38.76 5   B 1 
ATOM 923  N N   . PRO B 2 6   ? -61.629 57.344   -0.452  1.00 35.55 6   B 1 
ATOM 924  C CA  . PRO B 2 6   ? -60.444 56.833   0.209   1.00 42.71 6   B 1 
ATOM 925  C C   . PRO B 2 6   ? -59.303 56.682   -0.793  1.00 44.65 6   B 1 
ATOM 926  O O   . PRO B 2 6   ? -59.344 55.839   -1.694  1.00 44.90 6   B 1 
ATOM 927  C CB  . PRO B 2 6   ? -60.871 55.497   0.846   1.00 39.96 6   B 1 
ATOM 928  C CG  . PRO B 2 6   ? -62.002 55.016   -0.060  1.00 38.07 6   B 1 
ATOM 929  C CD  . PRO B 2 6   ? -62.664 56.315   -0.515  1.00 41.75 6   B 1 
ATOM 930  N N   . PHE B 2 7   ? -58.285 57.480   -0.593  1.00 36.88 7   B 1 
ATOM 931  C CA  . PHE B 2 7   ? -57.060 57.527   -1.417  1.00 41.31 7   B 1 
ATOM 932  C C   . PHE B 2 7   ? -56.220 56.227   -1.346  1.00 41.19 7   B 1 
ATOM 933  O O   . PHE B 2 7   ? -55.075 56.182   -1.782  1.00 43.30 7   B 1 
ATOM 934  C CB  . PHE B 2 7   ? -56.253 58.763   -0.984  1.00 41.00 7   B 1 
ATOM 935  C CG  . PHE B 2 7   ? -55.528 59.485   -2.101  1.00 40.45 7   B 1 
ATOM 936  C CD1 . PHE B 2 7   ? -54.170 59.225   -2.375  1.00 38.88 7   B 1 
ATOM 937  C CD2 . PHE B 2 7   ? -56.215 60.467   -2.858  1.00 39.82 7   B 1 
ATOM 938  C CE1 . PHE B 2 7   ? -53.512 59.935   -3.383  1.00 34.38 7   B 1 
ATOM 939  C CE2 . PHE B 2 7   ? -55.548 61.168   -3.864  1.00 34.48 7   B 1 
ATOM 940  C CZ  . PHE B 2 7   ? -54.192 60.913   -4.135  1.00 37.71 7   B 1 
ATOM 941  N N   . ARG B 2 8   ? -56.786 55.154   -0.759  1.00 38.80 8   B 1 
ATOM 942  C CA  . ARG B 2 8   ? -56.046 53.913   -0.478  1.00 42.78 8   B 1 
ATOM 943  C C   . ARG B 2 8   ? -55.604 53.151   -1.729  1.00 41.74 8   B 1 
ATOM 944  O O   . ARG B 2 8   ? -54.558 52.509   -1.684  1.00 43.76 8   B 1 
ATOM 945  C CB  . ARG B 2 8   ? -56.881 52.984   0.420   1.00 42.55 8   B 1 
ATOM 946  C CG  . ARG B 2 8   ? -56.560 53.163   1.910   1.00 37.57 8   B 1 
ATOM 947  C CD  . ARG B 2 8   ? -57.291 52.111   2.746   1.00 36.42 8   B 1 
ATOM 948  N NE  . ARG B 2 8   ? -56.856 52.144   4.156   1.00 33.18 8   B 1 
ATOM 949  C CZ  . ARG B 2 8   ? -57.289 51.340   5.129   1.00 29.93 8   B 1 
ATOM 950  N NH1 . ARG B 2 8   ? -58.202 50.433   4.924   1.00 28.38 8   B 1 
ATOM 951  N NH2 . ARG B 2 8   ? -56.801 51.444   6.333   1.00 28.86 8   B 1 
ATOM 952  N N   . HIS B 2 9   ? -56.409 53.203   -2.797  1.00 39.39 9   B 1 
ATOM 953  C CA  . HIS B 2 9   ? -56.169 52.252   -3.888  1.00 43.56 9   B 1 
ATOM 954  C C   . HIS B 2 9   ? -54.952 52.577   -4.760  1.00 42.44 9   B 1 
ATOM 955  O O   . HIS B 2 9   ? -54.398 51.660   -5.369  1.00 45.99 9   B 1 
ATOM 956  C CB  . HIS B 2 9   ? -57.436 52.094   -4.732  1.00 42.62 9   B 1 
ATOM 957  C CG  . HIS B 2 9   ? -58.414 51.137   -4.094  1.00 39.31 9   B 1 
ATOM 958  N ND1 . HIS B 2 9   ? -58.226 49.791   -3.924  1.00 35.73 9   B 1 
ATOM 959  C CD2 . HIS B 2 9   ? -59.632 51.440   -3.568  1.00 38.42 9   B 1 
ATOM 960  C CE1 . HIS B 2 9   ? -59.299 49.282   -3.304  1.00 37.36 9   B 1 
ATOM 961  N NE2 . HIS B 2 9   ? -60.184 50.257   -3.049  1.00 39.54 9   B 1 
ATOM 962  N N   . LEU B 2 10  ? -54.524 53.846   -4.827  1.00 36.46 10  B 1 
ATOM 963  C CA  . LEU B 2 10  ? -53.459 54.227   -5.765  1.00 39.40 10  B 1 
ATOM 964  C C   . LEU B 2 10  ? -52.075 53.677   -5.381  1.00 36.92 10  B 1 
ATOM 965  O O   . LEU B 2 10  ? -51.229 53.473   -6.247  1.00 38.72 10  B 1 
ATOM 966  C CB  . LEU B 2 10  ? -53.421 55.757   -5.937  1.00 40.25 10  B 1 
ATOM 967  C CG  . LEU B 2 10  ? -53.601 56.187   -7.415  1.00 36.81 10  B 1 
ATOM 968  C CD1 . LEU B 2 10  ? -54.956 56.868   -7.621  1.00 36.05 10  B 1 
ATOM 969  C CD2 . LEU B 2 10  ? -52.499 57.134   -7.873  1.00 40.45 10  B 1 
ATOM 970  N N   . LEU B 2 11  ? -51.852 53.434   -4.090  1.00 39.56 11  B 1 
ATOM 971  C CA  . LEU B 2 11  ? -50.532 52.977   -3.611  1.00 44.04 11  B 1 
ATOM 972  C C   . LEU B 2 11  ? -50.188 51.548   -4.045  1.00 42.46 11  B 1 
ATOM 973  O O   . LEU B 2 11  ? -49.005 51.216   -4.139  1.00 43.64 11  B 1 
ATOM 974  C CB  . LEU B 2 11  ? -50.483 53.122   -2.078  1.00 43.51 11  B 1 
ATOM 975  C CG  . LEU B 2 11  ? -49.855 54.459   -1.637  1.00 38.58 11  B 1 
ATOM 976  C CD1 . LEU B 2 11  ? -50.254 54.777   -0.202  1.00 36.28 11  B 1 
ATOM 977  C CD2 . LEU B 2 11  ? -48.330 54.407   -1.721  1.00 39.58 11  B 1 
ATOM 978  N N   . LEU B 2 12  ? -51.198 50.716   -4.295  1.00 39.90 12  B 1 
ATOM 979  C CA  . LEU B 2 12  ? -50.956 49.302   -4.616  1.00 43.22 12  B 1 
ATOM 980  C C   . LEU B 2 12  ? -50.317 49.102   -5.996  1.00 41.48 12  B 1 
ATOM 981  O O   . LEU B 2 12  ? -49.543 48.157   -6.175  1.00 41.95 12  B 1 
ATOM 982  C CB  . LEU B 2 12  ? -52.285 48.525   -4.492  1.00 42.23 12  B 1 
ATOM 983  C CG  . LEU B 2 12  ? -52.342 47.670   -3.213  1.00 37.36 12  B 1 
ATOM 984  C CD1 . LEU B 2 12  ? -53.788 47.442   -2.781  1.00 35.28 12  B 1 
ATOM 985  C CD2 . LEU B 2 12  ? -51.683 46.310   -3.429  1.00 38.44 12  B 1 
ATOM 986  N N   . VAL B 2 13  ? -50.625 49.968   -6.957  1.00 43.37 13  B 1 
ATOM 987  C CA  . VAL B 2 13  ? -50.150 49.788   -8.344  1.00 46.55 13  B 1 
ATOM 988  C C   . VAL B 2 13  ? -48.644 50.035   -8.460  1.00 45.04 13  B 1 
ATOM 989  O O   . VAL B 2 13  ? -47.973 49.359   -9.241  1.00 46.14 13  B 1 
ATOM 990  C CB  . VAL B 2 13  ? -50.943 50.672   -9.333  1.00 45.58 13  B 1 
ATOM 991  C CG1 . VAL B 2 13  ? -50.553 50.397   -10.793 1.00 40.41 13  B 1 
ATOM 992  C CG2 . VAL B 2 13  ? -52.454 50.428   -9.218  1.00 43.38 13  B 1 
ATOM 993  N N   . LEU B 2 14  ? -48.116 50.988   -7.655  1.00 44.42 14  B 1 
ATOM 994  C CA  . LEU B 2 14  ? -46.701 51.350   -7.771  1.00 47.12 14  B 1 
ATOM 995  C C   . LEU B 2 14  ? -45.745 50.236   -7.299  1.00 45.05 14  B 1 
ATOM 996  O O   . LEU B 2 14  ? -44.596 50.193   -7.735  1.00 45.59 14  B 1 
ATOM 997  C CB  . LEU B 2 14  ? -46.416 52.667   -7.029  1.00 46.85 14  B 1 
ATOM 998  C CG  . LEU B 2 14  ? -45.571 53.640   -7.888  1.00 42.06 14  B 1 
ATOM 999  C CD1 . LEU B 2 14  ? -46.497 54.639   -8.595  1.00 38.91 14  B 1 
ATOM 1000 C CD2 . LEU B 2 14  ? -44.568 54.426   -7.055  1.00 42.44 14  B 1 
ATOM 1001 N N   . GLN B 2 15  ? -46.203 49.349   -6.413  1.00 41.19 15  B 1 
ATOM 1002 C CA  . GLN B 2 15  ? -45.344 48.265   -5.910  1.00 44.42 15  B 1 
ATOM 1003 C C   . GLN B 2 15  ? -45.015 47.211   -6.979  1.00 42.09 15  B 1 
ATOM 1004 O O   . GLN B 2 15  ? -43.960 46.587   -6.896  1.00 44.10 15  B 1 
ATOM 1005 C CB  . GLN B 2 15  ? -45.975 47.585   -4.697  1.00 44.37 15  B 1 
ATOM 1006 C CG  . GLN B 2 15  ? -45.834 48.419   -3.420  1.00 41.53 15  B 1 
ATOM 1007 C CD  . GLN B 2 15  ? -46.147 47.621   -2.153  1.00 37.02 15  B 1 
ATOM 1008 O OE1 . GLN B 2 15  ? -46.791 46.587   -2.143  1.00 35.62 15  B 1 
ATOM 1009 N NE2 . GLN B 2 15  ? -45.693 48.075   -1.003  1.00 37.89 15  B 1 
ATOM 1010 N N   . LEU B 2 16  ? -45.885 47.012   -7.954  1.00 41.47 16  B 1 
ATOM 1011 C CA  . LEU B 2 16  ? -45.683 45.990   -8.985  1.00 45.38 16  B 1 
ATOM 1012 C C   . LEU B 2 16  ? -44.560 46.327   -9.966  1.00 43.51 16  B 1 
ATOM 1013 O O   . LEU B 2 16  ? -43.959 45.414   -10.538 1.00 42.51 16  B 1 
ATOM 1014 C CB  . LEU B 2 16  ? -47.016 45.754   -9.721  1.00 43.91 16  B 1 
ATOM 1015 C CG  . LEU B 2 16  ? -47.770 44.530   -9.168  1.00 37.90 16  B 1 
ATOM 1016 C CD1 . LEU B 2 16  ? -49.272 44.682   -9.373  1.00 34.92 16  B 1 
ATOM 1017 C CD2 . LEU B 2 16  ? -47.317 43.249   -9.873  1.00 37.38 16  B 1 
ATOM 1018 N N   . ALA B 2 17  ? -44.266 47.610   -10.171 1.00 39.04 17  B 1 
ATOM 1019 C CA  . ALA B 2 17  ? -43.239 48.014   -11.140 1.00 44.10 17  B 1 
ATOM 1020 C C   . ALA B 2 17  ? -41.807 47.760   -10.656 1.00 43.66 17  B 1 
ATOM 1021 O O   . ALA B 2 17  ? -40.897 47.618   -11.472 1.00 43.04 17  B 1 
ATOM 1022 C CB  . ALA B 2 17  ? -43.459 49.486   -11.501 1.00 42.41 17  B 1 
ATOM 1023 N N   . LEU B 2 18  ? -41.596 47.703   -9.340  1.00 39.13 18  B 1 
ATOM 1024 C CA  . LEU B 2 18  ? -40.347 47.210   -8.762  1.00 43.53 18  B 1 
ATOM 1025 C C   . LEU B 2 18  ? -40.322 45.679   -8.794  1.00 42.33 18  B 1 
ATOM 1026 O O   . LEU B 2 18  ? -40.012 45.029   -7.789  1.00 41.13 18  B 1 
ATOM 1027 C CB  . LEU B 2 18  ? -40.131 47.789   -7.352  1.00 41.67 18  B 1 
ATOM 1028 C CG  . LEU B 2 18  ? -39.609 49.237   -7.351  1.00 36.66 18  B 1 
ATOM 1029 C CD1 . LEU B 2 18  ? -39.807 49.851   -5.959  1.00 34.41 18  B 1 
ATOM 1030 C CD2 . LEU B 2 18  ? -38.114 49.300   -7.677  1.00 37.32 18  B 1 
ATOM 1031 N N   . LEU B 2 19  ? -40.678 45.076   -9.933  1.00 41.22 19  B 1 
ATOM 1032 C CA  . LEU B 2 19  ? -40.152 43.753   -10.228 1.00 44.36 19  B 1 
ATOM 1033 C C   . LEU B 2 19  ? -38.642 43.925   -10.129 1.00 42.15 19  B 1 
ATOM 1034 O O   . LEU B 2 19  ? -38.087 44.734   -10.882 1.00 39.92 19  B 1 
ATOM 1035 C CB  . LEU B 2 19  ? -40.572 43.291   -11.629 1.00 41.64 19  B 1 
ATOM 1036 C CG  . LEU B 2 19  ? -41.967 42.639   -11.658 1.00 36.14 19  B 1 
ATOM 1037 C CD1 . LEU B 2 19  ? -42.469 42.522   -13.099 1.00 33.95 19  B 1 
ATOM 1038 C CD2 . LEU B 2 19  ? -41.947 41.230   -11.048 1.00 35.63 19  B 1 
ATOM 1039 N N   . PRO B 2 20  ? -37.975 43.276   -9.158  1.00 36.75 20  B 1 
ATOM 1040 C CA  . PRO B 2 20  ? -36.534 43.348   -9.100  1.00 40.28 20  B 1 
ATOM 1041 C C   . PRO B 2 20  ? -36.086 42.906   -10.486 1.00 40.50 20  B 1 
ATOM 1042 O O   . PRO B 2 20  ? -36.482 41.825   -10.936 1.00 39.89 20  B 1 
ATOM 1043 C CB  . PRO B 2 20  ? -36.110 42.380   -7.981  1.00 38.73 20  B 1 
ATOM 1044 C CG  . PRO B 2 20  ? -37.277 41.402   -7.890  1.00 36.22 20  B 1 
ATOM 1045 C CD  . PRO B 2 20  ? -38.485 42.244   -8.295  1.00 37.21 20  B 1 
ATOM 1046 N N   . ALA B 2 21  ? -35.373 43.800   -11.184 1.00 35.49 21  B 1 
ATOM 1047 C CA  . ALA B 2 21  ? -34.703 43.389   -12.400 1.00 38.40 21  B 1 
ATOM 1048 C C   . ALA B 2 21  ? -33.976 42.121   -11.988 1.00 38.07 21  B 1 
ATOM 1049 O O   . ALA B 2 21  ? -33.123 42.178   -11.096 1.00 35.88 21  B 1 
ATOM 1050 C CB  . ALA B 2 21  ? -33.746 44.494   -12.862 1.00 36.08 21  B 1 
ATOM 1051 N N   . ALA B 2 22  ? -34.436 40.989   -12.495 1.00 36.46 22  B 1 
ATOM 1052 C CA  . ALA B 2 22  ? -33.866 39.715   -12.127 1.00 38.79 22  B 1 
ATOM 1053 C C   . ALA B 2 22  ? -32.417 39.841   -12.557 1.00 38.64 22  B 1 
ATOM 1054 O O   . ALA B 2 22  ? -32.128 39.802   -13.754 1.00 36.50 22  B 1 
ATOM 1055 C CB  . ALA B 2 22  ? -34.614 38.578   -12.837 1.00 36.12 22  B 1 
ATOM 1056 N N   . THR B 2 23  ? -31.540 40.132   -11.601 1.00 39.09 23  B 1 
ATOM 1057 C CA  . THR B 2 23  ? -30.110 40.141   -11.828 1.00 40.24 23  B 1 
ATOM 1058 C C   . THR B 2 23  ? -29.839 38.737   -12.312 1.00 40.43 23  B 1 
ATOM 1059 O O   . THR B 2 23  ? -29.899 37.801   -11.521 1.00 37.53 23  B 1 
ATOM 1060 C CB  . THR B 2 23  ? -29.326 40.451   -10.542 1.00 36.99 23  B 1 
ATOM 1061 O OG1 . THR B 2 23  ? -29.886 39.803   -9.423  1.00 33.19 23  B 1 
ATOM 1062 C CG2 . THR B 2 23  ? -29.324 41.951   -10.232 1.00 32.27 23  B 1 
ATOM 1063 N N   . GLN B 2 24  ? -29.742 38.582   -13.635 1.00 47.82 24  B 1 
ATOM 1064 C CA  . GLN B 2 24  ? -29.418 37.296   -14.231 1.00 48.65 24  B 1 
ATOM 1065 C C   . GLN B 2 24  ? -28.142 36.856   -13.542 1.00 49.14 24  B 1 
ATOM 1066 O O   . GLN B 2 24  ? -27.095 37.485   -13.699 1.00 47.00 24  B 1 
ATOM 1067 C CB  . GLN B 2 24  ? -29.235 37.407   -15.747 1.00 46.95 24  B 1 
ATOM 1068 C CG  . GLN B 2 24  ? -30.562 37.289   -16.523 1.00 42.83 24  B 1 
ATOM 1069 C CD  . GLN B 2 24  ? -30.325 37.252   -18.034 1.00 39.49 24  B 1 
ATOM 1070 O OE1 . GLN B 2 24  ? -29.258 37.534   -18.528 1.00 36.32 24  B 1 
ATOM 1071 N NE2 . GLN B 2 24  ? -31.311 36.879   -18.821 1.00 36.24 24  B 1 
ATOM 1072 N N   . GLY B 2 25  ? -28.265 35.925   -12.617 1.00 56.63 25  B 1 
ATOM 1073 C CA  . GLY B 2 25  ? -27.233 35.623   -11.649 1.00 58.48 25  B 1 
ATOM 1074 C C   . GLY B 2 25  ? -25.975 35.249   -12.415 1.00 62.49 25  B 1 
ATOM 1075 O O   . GLY B 2 25  ? -26.011 34.338   -13.240 1.00 59.32 25  B 1 
ATOM 1076 N N   . LYS B 2 26  ? -24.895 35.971   -12.150 1.00 73.39 26  B 1 
ATOM 1077 C CA  . LYS B 2 26  ? -23.618 35.825   -12.837 1.00 79.20 26  B 1 
ATOM 1078 C C   . LYS B 2 26  ? -23.247 34.350   -12.910 1.00 83.55 26  B 1 
ATOM 1079 O O   . LYS B 2 26  ? -23.074 33.693   -11.878 1.00 80.90 26  B 1 
ATOM 1080 C CB  . LYS B 2 26  ? -22.577 36.672   -12.105 1.00 71.03 26  B 1 
ATOM 1081 C CG  . LYS B 2 26  ? -21.250 36.764   -12.852 1.00 62.56 26  B 1 
ATOM 1082 C CD  . LYS B 2 26  ? -20.360 37.814   -12.166 1.00 60.64 26  B 1 
ATOM 1083 C CE  . LYS B 2 26  ? -19.141 38.093   -13.014 1.00 52.38 26  B 1 
ATOM 1084 N NZ  . LYS B 2 26  ? -18.595 39.445   -12.783 1.00 47.49 26  B 1 
ATOM 1085 N N   . LYS B 2 27  ? -23.158 33.811   -14.115 1.00 87.03 27  B 1 
ATOM 1086 C CA  . LYS B 2 27  ? -22.895 32.387   -14.305 1.00 90.43 27  B 1 
ATOM 1087 C C   . LYS B 2 27  ? -21.499 32.084   -13.797 1.00 92.48 27  B 1 
ATOM 1088 O O   . LYS B 2 27  ? -20.539 32.694   -14.242 1.00 90.79 27  B 1 
ATOM 1089 C CB  . LYS B 2 27  ? -23.101 32.045   -15.783 1.00 87.01 27  B 1 
ATOM 1090 C CG  . LYS B 2 27  ? -22.973 30.547   -16.102 1.00 77.93 27  B 1 
ATOM 1091 C CD  . LYS B 2 27  ? -23.242 30.363   -17.595 1.00 76.31 27  B 1 
ATOM 1092 C CE  . LYS B 2 27  ? -23.155 28.913   -18.060 1.00 64.93 27  B 1 
ATOM 1093 N NZ  . LYS B 2 27  ? -23.460 28.834   -19.509 1.00 58.41 27  B 1 
ATOM 1094 N N   . VAL B 2 28  ? -21.381 31.150   -12.868 1.00 92.63 28  B 1 
ATOM 1095 C CA  . VAL B 2 28  ? -20.086 30.714   -12.337 1.00 92.90 28  B 1 
ATOM 1096 C C   . VAL B 2 28  ? -19.738 29.351   -12.924 1.00 93.11 28  B 1 
ATOM 1097 O O   . VAL B 2 28  ? -20.544 28.417   -12.871 1.00 91.33 28  B 1 
ATOM 1098 C CB  . VAL B 2 28  ? -20.054 30.707   -10.798 1.00 91.40 28  B 1 
ATOM 1099 C CG1 . VAL B 2 28  ? -18.670 30.320   -10.271 1.00 85.95 28  B 1 
ATOM 1100 C CG2 . VAL B 2 28  ? -20.404 32.089   -10.225 1.00 86.43 28  B 1 
ATOM 1101 N N   . VAL B 2 29  ? -18.533 29.244   -13.466 1.00 93.36 29  B 1 
ATOM 1102 C CA  . VAL B 2 29  ? -17.946 28.000   -13.972 1.00 93.74 29  B 1 
ATOM 1103 C C   . VAL B 2 29  ? -16.665 27.725   -13.194 1.00 94.12 29  B 1 
ATOM 1104 O O   . VAL B 2 29  ? -15.842 28.609   -13.003 1.00 92.94 29  B 1 
ATOM 1105 C CB  . VAL B 2 29  ? -17.687 28.088   -15.488 1.00 92.98 29  B 1 
ATOM 1106 C CG1 . VAL B 2 29  ? -17.052 26.809   -16.031 1.00 88.47 29  B 1 
ATOM 1107 C CG2 . VAL B 2 29  ? -18.997 28.313   -16.255 1.00 89.13 29  B 1 
ATOM 1108 N N   . LEU B 2 30  ? -16.509 26.489   -12.716 1.00 94.73 30  B 1 
ATOM 1109 C CA  . LEU B 2 30  ? -15.282 26.048   -12.068 1.00 94.88 30  B 1 
ATOM 1110 C C   . LEU B 2 30  ? -14.455 25.228   -13.059 1.00 95.11 30  B 1 
ATOM 1111 O O   . LEU B 2 30  ? -15.001 24.349   -13.736 1.00 93.58 30  B 1 
ATOM 1112 C CB  . LEU B 2 30  ? -15.581 25.247   -10.789 1.00 93.63 30  B 1 
ATOM 1113 C CG  . LEU B 2 30  ? -16.491 25.940   -9.754  1.00 92.42 30  B 1 
ATOM 1114 C CD1 . LEU B 2 30  ? -16.544 25.094   -8.478  1.00 87.65 30  B 1 
ATOM 1115 C CD2 . LEU B 2 30  ? -16.020 27.336   -9.374  1.00 87.71 30  B 1 
ATOM 1116 N N   . GLY B 2 31  ? -13.145 25.491   -13.115 1.00 94.69 31  B 1 
ATOM 1117 C CA  . GLY B 2 31  ? -12.186 24.757   -13.924 1.00 94.51 31  B 1 
ATOM 1118 C C   . GLY B 2 31  ? -11.069 24.175   -13.060 1.00 95.16 31  B 1 
ATOM 1119 O O   . GLY B 2 31  ? -10.815 24.639   -11.953 1.00 93.77 31  B 1 
ATOM 1120 N N   . LYS B 2 32  ? -10.401 23.153   -13.585 1.00 95.57 32  B 1 
ATOM 1121 C CA  . LYS B 2 32  ? -9.208  22.578   -12.979 1.00 95.83 32  B 1 
ATOM 1122 C C   . LYS B 2 32  ? -7.963  23.042   -13.729 1.00 95.99 32  B 1 
ATOM 1123 O O   . LYS B 2 32  ? -7.968  23.113   -14.952 1.00 94.64 32  B 1 
ATOM 1124 C CB  . LYS B 2 32  ? -9.303  21.051   -12.968 1.00 94.48 32  B 1 
ATOM 1125 C CG  . LYS B 2 32  ? -10.387 20.551   -11.988 1.00 91.39 32  B 1 
ATOM 1126 C CD  . LYS B 2 32  ? -10.485 19.019   -11.973 1.00 90.70 32  B 1 
ATOM 1127 C CE  . LYS B 2 32  ? -11.281 18.521   -13.175 1.00 85.01 32  B 1 
ATOM 1128 N NZ  . LYS B 2 32  ? -10.979 17.103   -13.469 1.00 81.72 32  B 1 
ATOM 1129 N N   . LYS B 2 33  ? -6.901  23.342   -12.998 1.00 95.70 33  B 1 
ATOM 1130 C CA  . LYS B 2 33  ? -5.594  23.680   -13.575 1.00 95.89 33  B 1 
ATOM 1131 C C   . LYS B 2 33  ? -5.128  22.588   -14.535 1.00 95.62 33  B 1 
ATOM 1132 O O   . LYS B 2 33  ? -5.189  21.408   -14.203 1.00 93.57 33  B 1 
ATOM 1133 C CB  . LYS B 2 33  ? -4.600  23.894   -12.415 1.00 94.96 33  B 1 
ATOM 1134 C CG  . LYS B 2 33  ? -3.195  24.312   -12.875 1.00 93.04 33  B 1 
ATOM 1135 C CD  . LYS B 2 33  ? -2.312  24.521   -11.635 1.00 91.48 33  B 1 
ATOM 1136 C CE  . LYS B 2 33  ? -0.884  24.949   -11.963 1.00 84.87 33  B 1 
ATOM 1137 N NZ  . LYS B 2 33  ? -0.113  25.158   -10.723 1.00 79.51 33  B 1 
ATOM 1138 N N   . GLY B 2 34  ? -4.673  22.983   -15.716 1.00 95.28 34  B 1 
ATOM 1139 C CA  . GLY B 2 34  ? -4.244  22.081   -16.791 1.00 94.76 34  B 1 
ATOM 1140 C C   . GLY B 2 34  ? -5.370  21.550   -17.684 1.00 95.32 34  B 1 
ATOM 1141 O O   . GLY B 2 34  ? -5.099  21.174   -18.827 1.00 92.64 34  B 1 
ATOM 1142 N N   . ASP B 2 35  ? -6.623  21.567   -17.227 1.00 95.14 35  B 1 
ATOM 1143 C CA  . ASP B 2 35  ? -7.759  21.102   -18.014 1.00 95.16 35  B 1 
ATOM 1144 C C   . ASP B 2 35  ? -8.178  22.122   -19.088 1.00 95.91 35  B 1 
ATOM 1145 O O   . ASP B 2 35  ? -7.682  23.244   -19.180 1.00 94.22 35  B 1 
ATOM 1146 C CB  . ASP B 2 35  ? -8.949  20.730   -17.097 1.00 93.31 35  B 1 
ATOM 1147 C CG  . ASP B 2 35  ? -8.880  19.336   -16.461 1.00 89.39 35  B 1 
ATOM 1148 O OD1 . ASP B 2 35  ? -7.850  18.652   -16.576 1.00 84.35 35  B 1 
ATOM 1149 O OD2 . ASP B 2 35  ? -9.905  18.923   -15.869 1.00 84.19 35  B 1 
ATOM 1150 N N   . THR B 2 36  ? -9.141  21.717   -19.923 1.00 95.55 36  B 1 
ATOM 1151 C CA  . THR B 2 36  ? -9.817  22.595   -20.878 1.00 95.91 36  B 1 
ATOM 1152 C C   . THR B 2 36  ? -11.212 22.930   -20.360 1.00 95.93 36  B 1 
ATOM 1153 O O   . THR B 2 36  ? -11.918 22.053   -19.880 1.00 93.85 36  B 1 
ATOM 1154 C CB  . THR B 2 36  ? -9.887  21.947   -22.267 1.00 94.61 36  B 1 
ATOM 1155 O OG1 . THR B 2 36  ? -8.581  21.668   -22.719 1.00 84.38 36  B 1 
ATOM 1156 C CG2 . THR B 2 36  ? -10.543 22.840   -23.326 1.00 83.77 36  B 1 
ATOM 1157 N N   . VAL B 2 37  ? -11.616 24.188   -20.479 1.00 96.00 37  B 1 
ATOM 1158 C CA  . VAL B 2 37  ? -12.979 24.631   -20.161 1.00 96.08 37  B 1 
ATOM 1159 C C   . VAL B 2 37  ? -13.629 25.249   -21.387 1.00 96.34 37  B 1 
ATOM 1160 O O   . VAL B 2 37  ? -12.957 25.861   -22.227 1.00 95.48 37  B 1 
ATOM 1161 C CB  . VAL B 2 37  ? -12.975 25.580   -18.950 1.00 94.73 37  B 1 
ATOM 1162 C CG1 . VAL B 2 37  ? -12.426 26.969   -19.266 1.00 86.80 37  B 1 
ATOM 1163 C CG2 . VAL B 2 37  ? -14.371 25.711   -18.351 1.00 87.66 37  B 1 
ATOM 1164 N N   . GLU B 2 38  ? -14.946 25.095   -21.495 1.00 95.99 38  B 1 
ATOM 1165 C CA  . GLU B 2 38  ? -15.765 25.694   -22.537 1.00 95.78 38  B 1 
ATOM 1166 C C   . GLU B 2 38  ? -16.805 26.610   -21.881 1.00 95.53 38  B 1 
ATOM 1167 O O   . GLU B 2 38  ? -17.679 26.165   -21.147 1.00 93.26 38  B 1 
ATOM 1168 C CB  . GLU B 2 38  ? -16.369 24.576   -23.393 1.00 94.23 38  B 1 
ATOM 1169 C CG  . GLU B 2 38  ? -17.151 25.090   -24.601 1.00 87.79 38  B 1 
ATOM 1170 C CD  . GLU B 2 38  ? -17.474 23.964   -25.608 1.00 88.56 38  B 1 
ATOM 1171 O OE1 . GLU B 2 38  ? -18.230 24.195   -26.570 1.00 81.32 38  B 1 
ATOM 1172 O OE2 . GLU B 2 38  ? -16.921 22.843   -25.506 1.00 83.21 38  B 1 
ATOM 1173 N N   . LEU B 2 39  ? -16.670 27.907   -22.141 1.00 95.52 39  B 1 
ATOM 1174 C CA  . LEU B 2 39  ? -17.622 28.918   -21.703 1.00 95.52 39  B 1 
ATOM 1175 C C   . LEU B 2 39  ? -18.638 29.118   -22.816 1.00 95.42 39  B 1 
ATOM 1176 O O   . LEU B 2 39  ? -18.280 29.474   -23.937 1.00 93.94 39  B 1 
ATOM 1177 C CB  . LEU B 2 39  ? -16.906 30.229   -21.331 1.00 95.50 39  B 1 
ATOM 1178 C CG  . LEU B 2 39  ? -15.728 30.102   -20.349 1.00 94.60 39  B 1 
ATOM 1179 C CD1 . LEU B 2 39  ? -15.164 31.487   -20.029 1.00 90.31 39  B 1 
ATOM 1180 C CD2 . LEU B 2 39  ? -16.143 29.441   -19.032 1.00 90.12 39  B 1 
ATOM 1181 N N   . THR B 2 40  ? -19.900 28.858   -22.520 1.00 95.07 40  B 1 
ATOM 1182 C CA  . THR B 2 40  ? -20.969 28.947   -23.512 1.00 94.52 40  B 1 
ATOM 1183 C C   . THR B 2 40  ? -21.493 30.372   -23.625 1.00 94.38 40  B 1 
ATOM 1184 O O   . THR B 2 40  ? -21.750 31.003   -22.598 1.00 91.89 40  B 1 
ATOM 1185 C CB  . THR B 2 40  ? -22.124 28.008   -23.157 1.00 92.64 40  B 1 
ATOM 1186 O OG1 . THR B 2 40  ? -22.574 28.256   -21.849 1.00 81.69 40  B 1 
ATOM 1187 C CG2 . THR B 2 40  ? -21.682 26.542   -23.208 1.00 79.62 40  B 1 
ATOM 1188 N N   . CYS B 2 41  ? -21.728 30.825   -24.857 1.00 93.04 41  B 1 
ATOM 1189 C CA  . CYS B 2 41  ? -22.448 32.052   -25.186 1.00 92.94 41  B 1 
ATOM 1190 C C   . CYS B 2 41  ? -23.414 31.745   -26.330 1.00 93.13 41  B 1 
ATOM 1191 O O   . CYS B 2 41  ? -23.034 31.075   -27.292 1.00 91.03 41  B 1 
ATOM 1192 C CB  . CYS B 2 41  ? -21.447 33.133   -25.570 1.00 91.86 41  B 1 
ATOM 1193 S SG  . CYS B 2 41  ? -22.219 34.725   -25.938 1.00 90.09 41  B 1 
ATOM 1194 N N   . THR B 2 42  ? -24.660 32.164   -26.186 1.00 93.00 42  B 1 
ATOM 1195 C CA  . THR B 2 42  ? -25.729 31.831   -27.131 1.00 92.49 42  B 1 
ATOM 1196 C C   . THR B 2 42  ? -26.463 33.088   -27.575 1.00 92.18 42  B 1 
ATOM 1197 O O   . THR B 2 42  ? -26.927 33.853   -26.741 1.00 88.70 42  B 1 
ATOM 1198 C CB  . THR B 2 42  ? -26.733 30.846   -26.531 1.00 90.12 42  B 1 
ATOM 1199 O OG1 . THR B 2 42  ? -27.185 31.246   -25.256 1.00 77.37 42  B 1 
ATOM 1200 C CG2 . THR B 2 42  ? -26.128 29.453   -26.358 1.00 75.54 42  B 1 
ATOM 1201 N N   . ALA B 2 43  ? -26.616 33.262   -28.890 1.00 91.12 43  B 1 
ATOM 1202 C CA  . ALA B 2 43  ? -27.447 34.306   -29.455 1.00 90.34 43  B 1 
ATOM 1203 C C   . ALA B 2 43  ? -28.914 33.876   -29.527 1.00 90.26 43  B 1 
ATOM 1204 O O   . ALA B 2 43  ? -29.233 32.688   -29.630 1.00 87.09 43  B 1 
ATOM 1205 C CB  . ALA B 2 43  ? -26.902 34.679   -30.833 1.00 87.75 43  B 1 
ATOM 1206 N N   . SER B 2 44  ? -29.818 34.848   -29.542 1.00 90.81 44  B 1 
ATOM 1207 C CA  . SER B 2 44  ? -31.246 34.618   -29.749 1.00 89.80 44  B 1 
ATOM 1208 C C   . SER B 2 44  ? -31.545 34.092   -31.160 1.00 89.73 44  B 1 
ATOM 1209 O O   . SER B 2 44  ? -32.385 33.212   -31.353 1.00 84.85 44  B 1 
ATOM 1210 C CB  . SER B 2 44  ? -31.997 35.919   -29.474 1.00 87.51 44  B 1 
ATOM 1211 O OG  . SER B 2 44  ? -31.766 36.887   -30.477 1.00 77.17 44  B 1 
ATOM 1212 N N   . GLN B 2 45  ? -30.795 34.585   -32.147 1.00 87.86 45  B 1 
ATOM 1213 C CA  . GLN B 2 45  ? -30.901 34.153   -33.533 1.00 87.08 45  B 1 
ATOM 1214 C C   . GLN B 2 45  ? -29.961 32.979   -33.814 1.00 87.51 45  B 1 
ATOM 1215 O O   . GLN B 2 45  ? -28.759 33.056   -33.584 1.00 83.76 45  B 1 
ATOM 1216 C CB  . GLN B 2 45  ? -30.617 35.310   -34.485 1.00 83.68 45  B 1 
ATOM 1217 C CG  . GLN B 2 45  ? -31.607 36.470   -34.310 1.00 76.85 45  B 1 
ATOM 1218 C CD  . GLN B 2 45  ? -31.443 37.552   -35.384 1.00 71.71 45  B 1 
ATOM 1219 O OE1 . GLN B 2 45  ? -30.810 37.376   -36.404 1.00 64.90 45  B 1 
ATOM 1220 N NE2 . GLN B 2 45  ? -32.050 38.698   -35.183 1.00 62.10 45  B 1 
ATOM 1221 N N   . LYS B 2 46  ? -30.483 31.892   -34.381 1.00 88.80 46  B 1 
ATOM 1222 C CA  . LYS B 2 46  ? -29.699 30.722   -34.795 1.00 89.06 46  B 1 
ATOM 1223 C C   . LYS B 2 46  ? -28.965 30.972   -36.124 1.00 89.07 46  B 1 
ATOM 1224 O O   . LYS B 2 46  ? -29.244 30.317   -37.127 1.00 83.13 46  B 1 
ATOM 1225 C CB  . LYS B 2 46  ? -30.579 29.469   -34.863 1.00 86.40 46  B 1 
ATOM 1226 C CG  . LYS B 2 46  ? -31.135 29.077   -33.505 1.00 79.88 46  B 1 
ATOM 1227 C CD  . LYS B 2 46  ? -31.884 27.747   -33.614 1.00 70.42 46  B 1 
ATOM 1228 C CE  . LYS B 2 46  ? -32.443 27.350   -32.258 1.00 62.65 46  B 1 
ATOM 1229 N NZ  . LYS B 2 46  ? -33.109 26.032   -32.311 1.00 54.01 46  B 1 
ATOM 1230 N N   . LYS B 2 47  ? -28.090 31.962   -36.144 1.00 87.21 47  B 1 
ATOM 1231 C CA  . LYS B 2 47  ? -27.290 32.337   -37.315 1.00 87.64 47  B 1 
ATOM 1232 C C   . LYS B 2 47  ? -25.877 32.713   -36.890 1.00 88.26 47  B 1 
ATOM 1233 O O   . LYS B 2 47  ? -25.645 33.046   -35.729 1.00 84.39 47  B 1 
ATOM 1234 C CB  . LYS B 2 47  ? -27.949 33.511   -38.059 1.00 83.93 47  B 1 
ATOM 1235 C CG  . LYS B 2 47  ? -29.282 33.123   -38.715 1.00 75.27 47  B 1 
ATOM 1236 C CD  . LYS B 2 47  ? -29.853 34.299   -39.499 1.00 72.17 47  B 1 
ATOM 1237 C CE  . LYS B 2 47  ? -31.187 33.918   -40.128 1.00 61.23 47  B 1 
ATOM 1238 N NZ  . LYS B 2 47  ? -31.805 35.084   -40.789 1.00 54.04 47  B 1 
ATOM 1239 N N   . SER B 2 48  ? -24.946 32.702   -37.817 1.00 87.56 48  B 1 
ATOM 1240 C CA  . SER B 2 48  ? -23.608 33.234   -37.606 1.00 87.08 48  B 1 
ATOM 1241 C C   . SER B 2 48  ? -23.675 34.759   -37.569 1.00 87.68 48  B 1 
ATOM 1242 O O   . SER B 2 48  ? -23.872 35.398   -38.596 1.00 84.01 48  B 1 
ATOM 1243 C CB  . SER B 2 48  ? -22.659 32.750   -38.702 1.00 83.65 48  B 1 
ATOM 1244 O OG  . SER B 2 48  ? -21.333 33.127   -38.402 1.00 75.05 48  B 1 
ATOM 1245 N N   . ILE B 2 49  ? -23.549 35.322   -36.375 1.00 88.87 49  B 1 
ATOM 1246 C CA  . ILE B 2 49  ? -23.573 36.765   -36.118 1.00 89.06 49  B 1 
ATOM 1247 C C   . ILE B 2 49  ? -22.203 37.171   -35.576 1.00 89.88 49  B 1 
ATOM 1248 O O   . ILE B 2 49  ? -21.409 36.323   -35.151 1.00 87.38 49  B 1 
ATOM 1249 C CB  . ILE B 2 49  ? -24.745 37.136   -35.173 1.00 86.41 49  B 1 
ATOM 1250 C CG1 . ILE B 2 49  ? -26.075 36.535   -35.680 1.00 75.02 49  B 1 
ATOM 1251 C CG2 . ILE B 2 49  ? -24.909 38.664   -35.047 1.00 73.92 49  B 1 
ATOM 1252 C CD1 . ILE B 2 49  ? -27.243 36.723   -34.723 1.00 70.76 49  B 1 
ATOM 1253 N N   . GLN B 2 50  ? -21.893 38.462   -35.599 1.00 89.21 50  B 1 
ATOM 1254 C CA  . GLN B 2 50  ? -20.684 38.964   -34.971 1.00 89.83 50  B 1 
ATOM 1255 C C   . GLN B 2 50  ? -20.768 38.816   -33.447 1.00 90.57 50  B 1 
ATOM 1256 O O   . GLN B 2 50  ? -21.764 39.187   -32.834 1.00 88.90 50  B 1 
ATOM 1257 C CB  . GLN B 2 50  ? -20.444 40.418   -35.396 1.00 87.02 50  B 1 
ATOM 1258 C CG  . GLN B 2 50  ? -19.032 40.885   -34.992 1.00 80.14 50  B 1 
ATOM 1259 C CD  . GLN B 2 50  ? -18.691 42.274   -35.545 1.00 77.09 50  B 1 
ATOM 1260 O OE1 . GLN B 2 50  ? -19.510 42.992   -36.081 1.00 69.32 50  B 1 
ATOM 1261 N NE2 . GLN B 2 50  ? -17.460 42.692   -35.430 1.00 66.09 50  B 1 
ATOM 1262 N N   . PHE B 2 51  ? -19.703 38.255   -32.846 1.00 91.39 51  B 1 
ATOM 1263 C CA  . PHE B 2 51  ? -19.563 38.139   -31.403 1.00 92.36 51  B 1 
ATOM 1264 C C   . PHE B 2 51  ? -18.162 38.539   -30.964 1.00 92.50 51  B 1 
ATOM 1265 O O   . PHE B 2 51  ? -17.198 38.426   -31.727 1.00 91.50 51  B 1 
ATOM 1266 C CB  . PHE B 2 51  ? -19.915 36.720   -30.931 1.00 91.91 51  B 1 
ATOM 1267 C CG  . PHE B 2 51  ? -18.843 35.682   -31.215 1.00 92.29 51  B 1 
ATOM 1268 C CD1 . PHE B 2 51  ? -18.781 35.046   -32.473 1.00 90.15 51  B 1 
ATOM 1269 C CD2 . PHE B 2 51  ? -17.890 35.354   -30.237 1.00 90.66 51  B 1 
ATOM 1270 C CE1 . PHE B 2 51  ? -17.777 34.100   -32.744 1.00 90.08 51  B 1 
ATOM 1271 C CE2 . PHE B 2 51  ? -16.884 34.404   -30.504 1.00 89.87 51  B 1 
ATOM 1272 C CZ  . PHE B 2 51  ? -16.827 33.781   -31.762 1.00 90.60 51  B 1 
ATOM 1273 N N   . HIS B 2 52  ? -18.044 38.971   -29.717 1.00 92.25 52  B 1 
ATOM 1274 C CA  . HIS B 2 52  ? -16.772 39.278   -29.089 1.00 91.94 52  B 1 
ATOM 1275 C C   . HIS B 2 52  ? -16.733 38.720   -27.672 1.00 92.83 52  B 1 
ATOM 1276 O O   . HIS B 2 52  ? -17.649 38.937   -26.885 1.00 91.39 52  B 1 
ATOM 1277 C CB  . HIS B 2 52  ? -16.542 40.790   -29.091 1.00 89.11 52  B 1 
ATOM 1278 C CG  . HIS B 2 52  ? -16.444 41.367   -30.483 1.00 84.03 52  B 1 
ATOM 1279 N ND1 . HIS B 2 52  ? -15.620 40.912   -31.483 1.00 70.06 52  B 1 
ATOM 1280 C CD2 . HIS B 2 52  ? -17.187 42.387   -31.026 1.00 70.79 52  B 1 
ATOM 1281 C CE1 . HIS B 2 52  ? -15.869 41.627   -32.594 1.00 66.04 52  B 1 
ATOM 1282 N NE2 . HIS B 2 52  ? -16.812 42.538   -32.354 1.00 68.09 52  B 1 
ATOM 1283 N N   . TRP B 2 53  ? -15.663 38.030   -27.327 1.00 93.53 53  B 1 
ATOM 1284 C CA  . TRP B 2 53  ? -15.318 37.686   -25.958 1.00 94.63 53  B 1 
ATOM 1285 C C   . TRP B 2 53  ? -14.261 38.650   -25.443 1.00 94.68 53  B 1 
ATOM 1286 O O   . TRP B 2 53  ? -13.229 38.838   -26.101 1.00 92.76 53  B 1 
ATOM 1287 C CB  . TRP B 2 53  ? -14.844 36.246   -25.869 1.00 94.97 53  B 1 
ATOM 1288 C CG  . TRP B 2 53  ? -15.941 35.235   -25.863 1.00 95.18 53  B 1 
ATOM 1289 C CD1 . TRP B 2 53  ? -16.411 34.548   -26.930 1.00 93.49 53  B 1 
ATOM 1290 C CD2 . TRP B 2 53  ? -16.704 34.761   -24.701 1.00 94.95 53  B 1 
ATOM 1291 N NE1 . TRP B 2 53  ? -17.391 33.663   -26.515 1.00 93.93 53  B 1 
ATOM 1292 C CE2 . TRP B 2 53  ? -17.597 33.754   -25.155 1.00 94.83 53  B 1 
ATOM 1293 C CE3 . TRP B 2 53  ? -16.691 35.077   -23.332 1.00 94.63 53  B 1 
ATOM 1294 C CZ2 . TRP B 2 53  ? -18.444 33.061   -24.262 1.00 94.66 53  B 1 
ATOM 1295 C CZ3 . TRP B 2 53  ? -17.543 34.386   -22.441 1.00 93.79 53  B 1 
ATOM 1296 C CH2 . TRP B 2 53  ? -18.402 33.395   -22.908 1.00 93.74 53  B 1 
ATOM 1297 N N   . LYS B 2 54  ? -14.504 39.247   -24.275 1.00 93.88 54  B 1 
ATOM 1298 C CA  . LYS B 2 54  ? -13.595 40.154   -23.582 1.00 93.66 54  B 1 
ATOM 1299 C C   . LYS B 2 54  ? -13.334 39.651   -22.164 1.00 93.84 54  B 1 
ATOM 1300 O O   . LYS B 2 54  ? -14.121 38.875   -21.615 1.00 92.87 54  B 1 
ATOM 1301 C CB  . LYS B 2 54  ? -14.173 41.574   -23.570 1.00 91.85 54  B 1 
ATOM 1302 C CG  . LYS B 2 54  ? -14.323 42.168   -24.984 1.00 84.92 54  B 1 
ATOM 1303 C CD  . LYS B 2 54  ? -14.937 43.566   -24.920 1.00 84.27 54  B 1 
ATOM 1304 C CE  . LYS B 2 54  ? -15.070 44.156   -26.315 1.00 72.42 54  B 1 
ATOM 1305 N NZ  . LYS B 2 54  ? -15.827 45.429   -26.295 1.00 65.95 54  B 1 
ATOM 1306 N N   . ASN B 2 55  ? -12.229 40.083   -21.560 1.00 94.41 55  B 1 
ATOM 1307 C CA  . ASN B 2 55  ? -11.965 39.883   -20.139 1.00 93.99 55  B 1 
ATOM 1308 C C   . ASN B 2 55  ? -12.549 41.036   -19.294 1.00 94.04 55  B 1 
ATOM 1309 O O   . ASN B 2 55  ? -13.146 41.972   -19.839 1.00 92.35 55  B 1 
ATOM 1310 C CB  . ASN B 2 55  ? -10.459 39.629   -19.939 1.00 91.95 55  B 1 
ATOM 1311 C CG  . ASN B 2 55  ? -9.563  40.837   -20.174 1.00 91.43 55  B 1 
ATOM 1312 O OD1 . ASN B 2 55  ? -9.996  41.953   -20.360 1.00 82.30 55  B 1 
ATOM 1313 N ND2 . ASN B 2 55  ? -8.270  40.626   -20.138 1.00 83.17 55  B 1 
ATOM 1314 N N   . SER B 2 56  ? -12.366 40.987   -17.981 1.00 94.08 56  B 1 
ATOM 1315 C CA  . SER B 2 56  ? -12.832 42.033   -17.060 1.00 93.36 56  B 1 
ATOM 1316 C C   . SER B 2 56  ? -12.237 43.419   -17.344 1.00 93.23 56  B 1 
ATOM 1317 O O   . SER B 2 56  ? -12.887 44.428   -17.076 1.00 89.48 56  B 1 
ATOM 1318 C CB  . SER B 2 56  ? -12.499 41.638   -15.619 1.00 91.84 56  B 1 
ATOM 1319 O OG  . SER B 2 56  ? -11.109 41.437   -15.452 1.00 86.79 56  B 1 
ATOM 1320 N N   . ASN B 2 57  ? -11.049 43.475   -17.944 1.00 92.30 57  B 1 
ATOM 1321 C CA  . ASN B 2 57  ? -10.358 44.708   -18.325 1.00 91.84 57  B 1 
ATOM 1322 C C   . ASN B 2 57  ? -10.774 45.226   -19.714 1.00 92.03 57  B 1 
ATOM 1323 O O   . ASN B 2 57  ? -10.094 46.084   -20.275 1.00 88.79 57  B 1 
ATOM 1324 C CB  . ASN B 2 57  ? -8.838  44.478   -18.240 1.00 90.52 57  B 1 
ATOM 1325 C CG  . ASN B 2 57  ? -8.346  44.184   -16.836 1.00 86.73 57  B 1 
ATOM 1326 O OD1 . ASN B 2 57  ? -8.961  44.502   -15.838 1.00 77.31 57  B 1 
ATOM 1327 N ND2 . ASN B 2 57  ? -7.198  43.567   -16.709 1.00 76.61 57  B 1 
ATOM 1328 N N   . GLN B 2 58  ? -11.855 44.695   -20.289 1.00 89.79 58  B 1 
ATOM 1329 C CA  . GLN B 2 58  ? -12.337 45.015   -21.637 1.00 90.05 58  B 1 
ATOM 1330 C C   . GLN B 2 58  ? -11.366 44.657   -22.772 1.00 90.74 58  B 1 
ATOM 1331 O O   . GLN B 2 58  ? -11.603 45.039   -23.917 1.00 87.22 58  B 1 
ATOM 1332 C CB  . GLN B 2 58  ? -12.828 46.476   -21.717 1.00 87.91 58  B 1 
ATOM 1333 C CG  . GLN B 2 58  ? -13.957 46.813   -20.720 1.00 83.43 58  B 1 
ATOM 1334 C CD  . GLN B 2 58  ? -15.263 46.088   -21.038 1.00 78.28 58  B 1 
ATOM 1335 O OE1 . GLN B 2 58  ? -15.581 45.746   -22.171 1.00 70.16 58  B 1 
ATOM 1336 N NE2 . GLN B 2 58  ? -16.090 45.839   -20.048 1.00 67.41 58  B 1 
ATOM 1337 N N   . ILE B 2 59  ? -10.316 43.906   -22.501 1.00 90.10 59  B 1 
ATOM 1338 C CA  . ILE B 2 59  ? -9.370  43.448   -23.534 1.00 90.33 59  B 1 
ATOM 1339 C C   . ILE B 2 59  ? -10.029 42.322   -24.327 1.00 90.97 59  B 1 
ATOM 1340 O O   . ILE B 2 59  ? -10.464 41.315   -23.762 1.00 89.32 59  B 1 
ATOM 1341 C CB  . ILE B 2 59  ? -8.027  43.009   -22.931 1.00 89.13 59  B 1 
ATOM 1342 C CG1 . ILE B 2 59  ? -7.383  44.171   -22.144 1.00 85.06 59  B 1 
ATOM 1343 C CG2 . ILE B 2 59  ? -7.083  42.510   -24.033 1.00 83.74 59  B 1 
ATOM 1344 C CD1 . ILE B 2 59  ? -6.109  43.791   -21.382 1.00 74.47 59  B 1 
ATOM 1345 N N   . LYS B 2 60  ? -10.066 42.465   -25.644 1.00 91.24 60  B 1 
ATOM 1346 C CA  . LYS B 2 60  ? -10.621 41.449   -26.532 1.00 91.38 60  B 1 
ATOM 1347 C C   . LYS B 2 60  ? -9.756  40.186   -26.517 1.00 91.17 60  B 1 
ATOM 1348 O O   . LYS B 2 60  ? -8.551  40.247   -26.721 1.00 89.44 60  B 1 
ATOM 1349 C CB  . LYS B 2 60  ? -10.781 42.034   -27.926 1.00 89.47 60  B 1 
ATOM 1350 C CG  . LYS B 2 60  ? -11.456 41.054   -28.896 1.00 80.28 60  B 1 
ATOM 1351 C CD  . LYS B 2 60  ? -11.713 41.791   -30.203 1.00 75.40 60  B 1 
ATOM 1352 C CE  . LYS B 2 60  ? -12.361 40.882   -31.241 1.00 63.65 60  B 1 
ATOM 1353 N NZ  . LYS B 2 60  ? -12.668 41.666   -32.455 1.00 56.88 60  B 1 
ATOM 1354 N N   . ILE B 2 61  ? -10.403 39.047   -26.337 1.00 92.28 61  B 1 
ATOM 1355 C CA  . ILE B 2 61  ? -9.763  37.727   -26.380 1.00 92.14 61  B 1 
ATOM 1356 C C   . ILE B 2 61  ? -9.906  37.149   -27.780 1.00 92.00 61  B 1 
ATOM 1357 O O   . ILE B 2 61  ? -8.913  36.816   -28.427 1.00 89.26 61  B 1 
ATOM 1358 C CB  . ILE B 2 61  ? -10.377 36.792   -25.316 1.00 92.03 61  B 1 
ATOM 1359 C CG1 . ILE B 2 61  ? -10.233 37.377   -23.892 1.00 88.97 61  B 1 
ATOM 1360 C CG2 . ILE B 2 61  ? -9.710  35.405   -25.396 1.00 89.18 61  B 1 
ATOM 1361 C CD1 . ILE B 2 61  ? -11.145 36.683   -22.888 1.00 85.21 61  B 1 
ATOM 1362 N N   . LEU B 2 62  ? -11.136 37.011   -28.236 1.00 91.59 62  B 1 
ATOM 1363 C CA  . LEU B 2 62  ? -11.446 36.544   -29.580 1.00 91.35 62  B 1 
ATOM 1364 C C   . LEU B 2 62  ? -12.816 37.049   -30.042 1.00 92.31 62  B 1 
ATOM 1365 O O   . LEU B 2 62  ? -13.627 37.547   -29.270 1.00 90.89 62  B 1 
ATOM 1366 C CB  . LEU B 2 62  ? -11.280 35.008   -29.661 1.00 88.38 62  B 1 
ATOM 1367 C CG  . LEU B 2 62  ? -12.245 34.140   -28.828 1.00 87.40 62  B 1 
ATOM 1368 C CD1 . LEU B 2 62  ? -13.610 33.960   -29.473 1.00 81.54 62  B 1 
ATOM 1369 C CD2 . LEU B 2 62  ? -11.635 32.747   -28.679 1.00 81.56 62  B 1 
ATOM 1370 N N   . GLY B 2 63  ? -13.050 36.905   -31.332 1.00 90.64 63  B 1 
ATOM 1371 C CA  . GLY B 2 63  ? -14.320 37.186   -31.972 1.00 89.88 63  B 1 
ATOM 1372 C C   . GLY B 2 63  ? -14.331 36.639   -33.389 1.00 90.40 63  B 1 
ATOM 1373 O O   . GLY B 2 63  ? -13.511 35.790   -33.752 1.00 88.15 63  B 1 
ATOM 1374 N N   . ASN B 2 64  ? -15.246 37.140   -34.192 1.00 89.67 64  B 1 
ATOM 1375 C CA  . ASN B 2 64  ? -15.305 36.792   -35.600 1.00 88.85 64  B 1 
ATOM 1376 C C   . ASN B 2 64  ? -15.475 38.031   -36.484 1.00 88.27 64  B 1 
ATOM 1377 O O   . ASN B 2 64  ? -15.985 39.067   -36.061 1.00 85.16 64  B 1 
ATOM 1378 C CB  . ASN B 2 64  ? -16.393 35.728   -35.843 1.00 86.28 64  B 1 
ATOM 1379 C CG  . ASN B 2 64  ? -17.813 36.199   -35.565 1.00 87.71 64  B 1 
ATOM 1380 O OD1 . ASN B 2 64  ? -18.051 37.163   -34.883 1.00 80.85 64  B 1 
ATOM 1381 N ND2 . ASN B 2 64  ? -18.797 35.497   -36.086 1.00 81.53 64  B 1 
ATOM 1382 N N   . GLN B 2 65  ? -15.060 37.889   -37.733 1.00 84.67 65  B 1 
ATOM 1383 C CA  . GLN B 2 65  ? -15.428 38.770   -38.840 1.00 83.66 65  B 1 
ATOM 1384 C C   . GLN B 2 65  ? -15.782 37.894   -40.033 1.00 83.76 65  B 1 
ATOM 1385 O O   . GLN B 2 65  ? -14.912 37.271   -40.643 1.00 78.60 65  B 1 
ATOM 1386 C CB  . GLN B 2 65  ? -14.308 39.752   -39.169 1.00 80.22 65  B 1 
ATOM 1387 C CG  . GLN B 2 65  ? -14.255 40.910   -38.177 1.00 71.19 65  B 1 
ATOM 1388 C CD  . GLN B 2 65  ? -13.349 42.040   -38.667 1.00 66.94 65  B 1 
ATOM 1389 O OE1 . GLN B 2 65  ? -12.586 41.889   -39.592 1.00 60.28 65  B 1 
ATOM 1390 N NE2 . GLN B 2 65  ? -13.432 43.213   -38.085 1.00 57.69 65  B 1 
ATOM 1391 N N   . GLY B 2 66  ? -17.077 37.786   -40.308 1.00 82.07 66  B 1 
ATOM 1392 C CA  . GLY B 2 66  ? -17.582 36.806   -41.250 1.00 80.20 66  B 1 
ATOM 1393 C C   . GLY B 2 66  ? -17.238 35.378   -40.808 1.00 81.74 66  B 1 
ATOM 1394 O O   . GLY B 2 66  ? -17.558 34.969   -39.698 1.00 76.80 66  B 1 
ATOM 1395 N N   . SER B 2 67  ? -16.555 34.615   -41.670 1.00 80.74 67  B 1 
ATOM 1396 C CA  . SER B 2 67  ? -16.103 33.250   -41.362 1.00 80.26 67  B 1 
ATOM 1397 C C   . SER B 2 67  ? -14.765 33.184   -40.621 1.00 81.85 67  B 1 
ATOM 1398 O O   . SER B 2 67  ? -14.351 32.094   -40.208 1.00 76.84 67  B 1 
ATOM 1399 C CB  . SER B 2 67  ? -16.004 32.414   -42.639 1.00 77.00 67  B 1 
ATOM 1400 O OG  . SER B 2 67  ? -15.182 33.031   -43.599 1.00 68.86 67  B 1 
ATOM 1401 N N   . PHE B 2 68  ? -14.080 34.305   -40.472 1.00 84.57 68  B 1 
ATOM 1402 C CA  . PHE B 2 68  ? -12.743 34.337   -39.892 1.00 85.38 68  B 1 
ATOM 1403 C C   . PHE B 2 68  ? -12.813 34.507   -38.375 1.00 86.52 68  B 1 
ATOM 1404 O O   . PHE B 2 68  ? -13.479 35.398   -37.865 1.00 83.18 68  B 1 
ATOM 1405 C CB  . PHE B 2 68  ? -11.895 35.435   -40.538 1.00 81.03 68  B 1 
ATOM 1406 C CG  . PHE B 2 68  ? -11.631 35.186   -42.007 1.00 73.56 68  B 1 
ATOM 1407 C CD1 . PHE B 2 68  ? -10.627 34.289   -42.401 1.00 66.43 68  B 1 
ATOM 1408 C CD2 . PHE B 2 68  ? -12.416 35.813   -42.986 1.00 65.50 68  B 1 
ATOM 1409 C CE1 . PHE B 2 68  ? -10.411 34.016   -43.750 1.00 60.83 68  B 1 
ATOM 1410 C CE2 . PHE B 2 68  ? -12.209 35.537   -44.341 1.00 60.73 68  B 1 
ATOM 1411 C CZ  . PHE B 2 68  ? -11.204 34.635   -44.720 1.00 61.12 68  B 1 
ATOM 1412 N N   . LEU B 2 69  ? -12.057 33.665   -37.666 1.00 85.11 69  B 1 
ATOM 1413 C CA  . LEU B 2 69  ? -11.801 33.870   -36.241 1.00 86.41 69  B 1 
ATOM 1414 C C   . LEU B 2 69  ? -10.794 35.012   -36.087 1.00 87.02 69  B 1 
ATOM 1415 O O   . LEU B 2 69  ? -9.688  34.938   -36.626 1.00 84.46 69  B 1 
ATOM 1416 C CB  . LEU B 2 69  ? -11.275 32.562   -35.637 1.00 85.19 69  B 1 
ATOM 1417 C CG  . LEU B 2 69  ? -11.030 32.625   -34.107 1.00 83.36 69  B 1 
ATOM 1418 C CD1 . LEU B 2 69  ? -12.338 32.704   -33.330 1.00 76.82 69  B 1 
ATOM 1419 C CD2 . LEU B 2 69  ? -10.300 31.362   -33.644 1.00 77.28 69  B 1 
ATOM 1420 N N   . THR B 2 70  ? -11.180 36.038   -35.339 1.00 88.55 70  B 1 
ATOM 1421 C CA  . THR B 2 70  ? -10.288 37.127   -34.937 1.00 87.89 70  B 1 
ATOM 1422 C C   . THR B 2 70  ? -9.849  36.906   -33.499 1.00 88.10 70  B 1 
ATOM 1423 O O   . THR B 2 70  ? -10.665 36.524   -32.659 1.00 85.70 70  B 1 
ATOM 1424 C CB  . THR B 2 70  ? -10.943 38.503   -35.109 1.00 85.23 70  B 1 
ATOM 1425 O OG1 . THR B 2 70  ? -12.110 38.636   -34.335 1.00 75.37 70  B 1 
ATOM 1426 C CG2 . THR B 2 70  ? -11.339 38.758   -36.560 1.00 76.12 70  B 1 
ATOM 1427 N N   . LYS B 2 71  ? -8.575  37.140   -33.191 1.00 88.38 71  B 1 
ATOM 1428 C CA  . LYS B 2 71  ? -8.052  37.117   -31.823 1.00 88.48 71  B 1 
ATOM 1429 C C   . LYS B 2 71  ? -7.602  38.516   -31.414 1.00 87.59 71  B 1 
ATOM 1430 O O   . LYS B 2 71  ? -7.266  39.326   -32.267 1.00 84.50 71  B 1 
ATOM 1431 C CB  . LYS B 2 71  ? -6.931  36.086   -31.697 1.00 86.33 71  B 1 
ATOM 1432 C CG  . LYS B 2 71  ? -7.429  34.639   -31.850 1.00 84.47 71  B 1 
ATOM 1433 C CD  . LYS B 2 71  ? -6.287  33.682   -31.481 1.00 82.69 71  B 1 
ATOM 1434 C CE  . LYS B 2 71  ? -6.699  32.227   -31.513 1.00 77.62 71  B 1 
ATOM 1435 N NZ  . LYS B 2 71  ? -5.607  31.383   -30.947 1.00 73.05 71  B 1 
ATOM 1436 N N   . GLY B 2 72  ? -7.622  38.786   -30.121 1.00 88.89 72  B 1 
ATOM 1437 C CA  . GLY B 2 72  ? -7.154  40.033   -29.550 1.00 87.60 72  B 1 
ATOM 1438 C C   . GLY B 2 72  ? -5.804  39.884   -28.836 1.00 88.10 72  B 1 
ATOM 1439 O O   . GLY B 2 72  ? -5.290  38.768   -28.717 1.00 85.19 72  B 1 
ATOM 1440 N N   . PRO B 2 73  ? -5.249  40.983   -28.309 1.00 86.45 73  B 1 
ATOM 1441 C CA  . PRO B 2 73  ? -3.923  41.001   -27.691 1.00 85.80 73  B 1 
ATOM 1442 C C   . PRO B 2 73  ? -3.899  40.432   -26.264 1.00 86.85 73  B 1 
ATOM 1443 O O   . PRO B 2 73  ? -3.005  40.728   -25.479 1.00 82.22 73  B 1 
ATOM 1444 C CB  . PRO B 2 73  ? -3.519  42.481   -27.754 1.00 83.91 73  B 1 
ATOM 1445 C CG  . PRO B 2 73  ? -4.847  43.196   -27.548 1.00 81.36 73  B 1 
ATOM 1446 C CD  . PRO B 2 73  ? -5.825  42.314   -28.329 1.00 84.67 73  B 1 
ATOM 1447 N N   . SER B 2 74  ? -4.871  39.635   -25.878 1.00 88.41 74  B 1 
ATOM 1448 C CA  . SER B 2 74  ? -4.959  39.088   -24.521 1.00 88.82 74  B 1 
ATOM 1449 C C   . SER B 2 74  ? -3.889  38.024   -24.268 1.00 88.75 74  B 1 
ATOM 1450 O O   . SER B 2 74  ? -3.437  37.326   -25.185 1.00 85.93 74  B 1 
ATOM 1451 C CB  . SER B 2 74  ? -6.356  38.526   -24.259 1.00 88.04 74  B 1 
ATOM 1452 O OG  . SER B 2 74  ? -6.537  37.273   -24.893 1.00 84.52 74  B 1 
ATOM 1453 N N   . LYS B 2 75  ? -3.563  37.794   -22.982 1.00 91.00 75  B 1 
ATOM 1454 C CA  . LYS B 2 75  ? -2.654  36.712   -22.556 1.00 90.37 75  B 1 
ATOM 1455 C C   . LYS B 2 75  ? -3.148  35.311   -22.910 1.00 91.14 75  B 1 
ATOM 1456 O O   . LYS B 2 75  ? -2.389  34.349   -22.837 1.00 87.27 75  B 1 
ATOM 1457 C CB  . LYS B 2 75  ? -2.396  36.821   -21.046 1.00 87.02 75  B 1 
ATOM 1458 C CG  . LYS B 2 75  ? -1.675  38.131   -20.683 1.00 76.06 75  B 1 
ATOM 1459 C CD  . LYS B 2 75  ? -1.396  38.205   -19.179 1.00 70.23 75  B 1 
ATOM 1460 C CE  . LYS B 2 75  ? -0.692  39.529   -18.907 1.00 58.77 75  B 1 
ATOM 1461 N NZ  . LYS B 2 75  ? -0.416  39.743   -17.460 1.00 50.97 75  B 1 
ATOM 1462 N N   . LEU B 2 76  ? -4.418  35.173   -23.267 1.00 90.37 76  B 1 
ATOM 1463 C CA  . LEU B 2 76  ? -5.034  33.913   -23.653 1.00 90.93 76  B 1 
ATOM 1464 C C   . LEU B 2 76  ? -4.871  33.588   -25.139 1.00 90.73 76  B 1 
ATOM 1465 O O   . LEU B 2 76  ? -5.320  32.522   -25.550 1.00 86.57 76  B 1 
ATOM 1466 C CB  . LEU B 2 76  ? -6.518  33.928   -23.262 1.00 89.69 76  B 1 
ATOM 1467 C CG  . LEU B 2 76  ? -6.763  33.961   -21.745 1.00 89.33 76  B 1 
ATOM 1468 C CD1 . LEU B 2 76  ? -8.267  34.098   -21.492 1.00 83.89 76  B 1 
ATOM 1469 C CD2 . LEU B 2 76  ? -6.290  32.676   -21.064 1.00 84.27 76  B 1 
ATOM 1470 N N   . ASN B 2 77  ? -4.255  34.451   -25.939 1.00 89.80 77  B 1 
ATOM 1471 C CA  . ASN B 2 77  ? -4.253  34.362   -27.395 1.00 88.47 77  B 1 
ATOM 1472 C C   . ASN B 2 77  ? -3.907  32.955   -27.924 1.00 89.08 77  B 1 
ATOM 1473 O O   . ASN B 2 77  ? -4.671  32.381   -28.707 1.00 84.02 77  B 1 
ATOM 1474 C CB  . ASN B 2 77  ? -3.310  35.457   -27.936 1.00 83.82 77  B 1 
ATOM 1475 C CG  . ASN B 2 77  ? -3.476  35.687   -29.423 1.00 78.67 77  B 1 
ATOM 1476 O OD1 . ASN B 2 77  ? -4.183  34.996   -30.116 1.00 65.89 77  B 1 
ATOM 1477 N ND2 . ASN B 2 77  ? -2.827  36.692   -29.957 1.00 68.22 77  B 1 
ATOM 1478 N N   . ASP B 2 78  ? -2.854  32.355   -27.432 1.00 89.05 78  B 1 
ATOM 1479 C CA  . ASP B 2 78  ? -2.399  31.027   -27.874 1.00 88.93 78  B 1 
ATOM 1480 C C   . ASP B 2 78  ? -3.270  29.866   -27.350 1.00 90.70 78  B 1 
ATOM 1481 O O   . ASP B 2 78  ? -3.240  28.756   -27.887 1.00 86.86 78  B 1 
ATOM 1482 C CB  . ASP B 2 78  ? -0.948  30.817   -27.418 1.00 84.94 78  B 1 
ATOM 1483 C CG  . ASP B 2 78  ? 0.009   31.872   -27.968 1.00 74.56 78  B 1 
ATOM 1484 O OD1 . ASP B 2 78  ? -0.221  32.354   -29.097 1.00 64.68 78  B 1 
ATOM 1485 O OD2 . ASP B 2 78  ? 0.969   32.193   -27.233 1.00 65.59 78  B 1 
ATOM 1486 N N   . ARG B 2 79  ? -4.038  30.095   -26.285 1.00 92.88 79  B 1 
ATOM 1487 C CA  . ARG B 2 79  ? -4.821  29.068   -25.577 1.00 93.60 79  B 1 
ATOM 1488 C C   . ARG B 2 79  ? -6.326  29.202   -25.793 1.00 94.24 79  B 1 
ATOM 1489 O O   . ARG B 2 79  ? -7.066  28.260   -25.484 1.00 92.42 79  B 1 
ATOM 1490 C CB  . ARG B 2 79  ? -4.469  29.088   -24.086 1.00 92.06 79  B 1 
ATOM 1491 C CG  . ARG B 2 79  ? -2.994  28.735   -23.847 1.00 89.54 79  B 1 
ATOM 1492 C CD  . ARG B 2 79  ? -2.656  28.592   -22.351 1.00 89.74 79  B 1 
ATOM 1493 N NE  . ARG B 2 79  ? -2.773  29.860   -21.633 1.00 88.54 79  B 1 
ATOM 1494 C CZ  . ARG B 2 79  ? -3.581  30.147   -20.617 1.00 91.50 79  B 1 
ATOM 1495 N NH1 . ARG B 2 79  ? -4.441  29.300   -20.145 1.00 80.79 79  B 1 
ATOM 1496 N NH2 . ARG B 2 79  ? -3.538  31.313   -20.055 1.00 83.76 79  B 1 
ATOM 1497 N N   . ALA B 2 80  ? -6.772  30.333   -26.311 1.00 92.95 80  B 1 
ATOM 1498 C CA  . ALA B 2 80  ? -8.164  30.604   -26.606 1.00 92.82 80  B 1 
ATOM 1499 C C   . ALA B 2 80  ? -8.533  30.159   -28.021 1.00 92.59 80  B 1 
ATOM 1500 O O   . ALA B 2 80  ? -7.799  30.381   -28.979 1.00 89.52 80  B 1 
ATOM 1501 C CB  . ALA B 2 80  ? -8.451  32.096   -26.378 1.00 91.66 80  B 1 
ATOM 1502 N N   . ASP B 2 81  ? -9.700  29.547   -28.144 1.00 93.35 81  B 1 
ATOM 1503 C CA  . ASP B 2 81  ? -10.251 29.077   -29.405 1.00 93.10 81  B 1 
ATOM 1504 C C   . ASP B 2 81  ? -11.791 29.105   -29.363 1.00 93.45 81  B 1 
ATOM 1505 O O   . ASP B 2 81  ? -12.391 29.355   -28.315 1.00 92.23 81  B 1 
ATOM 1506 C CB  . ASP B 2 81  ? -9.695  27.668   -29.676 1.00 90.92 81  B 1 
ATOM 1507 C CG  . ASP B 2 81  ? -9.664  27.255   -31.144 1.00 86.06 81  B 1 
ATOM 1508 O OD1 . ASP B 2 81  ? -10.213 27.988   -31.990 1.00 80.87 81  B 1 
ATOM 1509 O OD2 . ASP B 2 81  ? -9.073  26.171   -31.392 1.00 78.14 81  B 1 
ATOM 1510 N N   . SER B 2 82  ? -12.448 28.856   -30.491 1.00 92.00 82  B 1 
ATOM 1511 C CA  . SER B 2 82  ? -13.897 28.708   -30.576 1.00 91.90 82  B 1 
ATOM 1512 C C   . SER B 2 82  ? -14.263 27.603   -31.563 1.00 91.76 82  B 1 
ATOM 1513 O O   . SER B 2 82  ? -13.508 27.276   -32.478 1.00 89.07 82  B 1 
ATOM 1514 C CB  . SER B 2 82  ? -14.550 30.036   -30.968 1.00 91.29 82  B 1 
ATOM 1515 O OG  . SER B 2 82  ? -15.952 29.937   -30.857 1.00 87.44 82  B 1 
ATOM 1516 N N   . ARG B 2 83  ? -15.451 27.025   -31.391 1.00 91.18 83  B 1 
ATOM 1517 C CA  . ARG B 2 83  ? -15.961 25.988   -32.293 1.00 90.83 83  B 1 
ATOM 1518 C C   . ARG B 2 83  ? -16.717 26.631   -33.454 1.00 90.64 83  B 1 
ATOM 1519 O O   . ARG B 2 83  ? -17.928 26.818   -33.367 1.00 87.93 83  B 1 
ATOM 1520 C CB  . ARG B 2 83  ? -16.843 24.991   -31.545 1.00 88.71 83  B 1 
ATOM 1521 C CG  . ARG B 2 83  ? -16.087 24.222   -30.458 1.00 83.28 83  B 1 
ATOM 1522 C CD  . ARG B 2 83  ? -17.009 23.138   -29.902 1.00 82.02 83  B 1 
ATOM 1523 N NE  . ARG B 2 83  ? -16.450 22.537   -28.700 1.00 78.91 83  B 1 
ATOM 1524 C CZ  . ARG B 2 83  ? -16.689 21.332   -28.214 1.00 74.19 83  B 1 
ATOM 1525 N NH1 . ARG B 2 83  ? -17.411 20.462   -28.856 1.00 65.70 83  B 1 
ATOM 1526 N NH2 . ARG B 2 83  ? -16.218 21.001   -27.055 1.00 68.61 83  B 1 
ATOM 1527 N N   . ARG B 2 84  ? -16.023 26.902   -34.567 1.00 88.96 84  B 1 
ATOM 1528 C CA  . ARG B 2 84  ? -16.612 27.518   -35.772 1.00 88.08 84  B 1 
ATOM 1529 C C   . ARG B 2 84  ? -17.839 26.765   -36.300 1.00 88.81 84  B 1 
ATOM 1530 O O   . ARG B 2 84  ? -18.774 27.393   -36.771 1.00 86.13 84  B 1 
ATOM 1531 C CB  . ARG B 2 84  ? -15.572 27.629   -36.889 1.00 84.78 84  B 1 
ATOM 1532 C CG  . ARG B 2 84  ? -14.375 28.504   -36.503 1.00 75.97 84  B 1 
ATOM 1533 C CD  . ARG B 2 84  ? -13.448 28.667   -37.703 1.00 73.29 84  B 1 
ATOM 1534 N NE  . ARG B 2 84  ? -12.196 29.320   -37.327 1.00 65.22 84  B 1 
ATOM 1535 C CZ  . ARG B 2 84  ? -11.183 29.602   -38.141 1.00 58.30 84  B 1 
ATOM 1536 N NH1 . ARG B 2 84  ? -11.247 29.359   -39.426 1.00 53.87 84  B 1 
ATOM 1537 N NH2 . ARG B 2 84  ? -10.101 30.112   -37.664 1.00 50.38 84  B 1 
ATOM 1538 N N   . SER B 2 85  ? -17.879 25.454   -36.162 1.00 88.28 85  B 1 
ATOM 1539 C CA  . SER B 2 85  ? -19.009 24.619   -36.586 1.00 87.55 85  B 1 
ATOM 1540 C C   . SER B 2 85  ? -20.323 24.910   -35.847 1.00 88.20 85  B 1 
ATOM 1541 O O   . SER B 2 85  ? -21.378 24.519   -36.318 1.00 85.08 85  B 1 
ATOM 1542 C CB  . SER B 2 85  ? -18.657 23.147   -36.392 1.00 86.95 85  B 1 
ATOM 1543 O OG  . SER B 2 85  ? -18.286 22.887   -35.052 1.00 80.19 85  B 1 
ATOM 1544 N N   . LEU B 2 86  ? -20.253 25.567   -34.676 1.00 90.32 86  B 1 
ATOM 1545 C CA  . LEU B 2 86  ? -21.433 25.921   -33.887 1.00 90.85 86  B 1 
ATOM 1546 C C   . LEU B 2 86  ? -21.936 27.344   -34.154 1.00 91.10 86  B 1 
ATOM 1547 O O   . LEU B 2 86  ? -23.015 27.692   -33.680 1.00 88.68 86  B 1 
ATOM 1548 C CB  . LEU B 2 86  ? -21.136 25.717   -32.388 1.00 89.88 86  B 1 
ATOM 1549 C CG  . LEU B 2 86  ? -20.773 24.282   -31.970 1.00 87.74 86  B 1 
ATOM 1550 C CD1 . LEU B 2 86  ? -20.531 24.235   -30.455 1.00 82.54 86  B 1 
ATOM 1551 C CD2 . LEU B 2 86  ? -21.870 23.271   -32.300 1.00 83.29 86  B 1 
ATOM 1552 N N   . TRP B 2 87  ? -21.186 28.163   -34.893 1.00 90.78 87  B 1 
ATOM 1553 C CA  . TRP B 2 87  ? -21.550 29.559   -35.149 1.00 90.68 87  B 1 
ATOM 1554 C C   . TRP B 2 87  ? -22.839 29.672   -35.968 1.00 89.91 87  B 1 
ATOM 1555 O O   . TRP B 2 87  ? -23.698 30.485   -35.636 1.00 86.76 87  B 1 
ATOM 1556 C CB  . TRP B 2 87  ? -20.400 30.291   -35.851 1.00 90.16 87  B 1 
ATOM 1557 C CG  . TRP B 2 87  ? -19.119 30.436   -35.090 1.00 90.11 87  B 1 
ATOM 1558 C CD1 . TRP B 2 87  ? -18.871 30.052   -33.822 1.00 86.57 87  B 1 
ATOM 1559 C CD2 . TRP B 2 87  ? -17.873 31.047   -35.564 1.00 90.20 87  B 1 
ATOM 1560 N NE1 . TRP B 2 87  ? -17.569 30.381   -33.470 1.00 87.58 87  B 1 
ATOM 1561 C CE2 . TRP B 2 87  ? -16.927 30.995   -34.514 1.00 89.45 87  B 1 
ATOM 1562 C CE3 . TRP B 2 87  ? -17.487 31.645   -36.782 1.00 88.39 87  B 1 
ATOM 1563 C CZ2 . TRP B 2 87  ? -15.630 31.519   -34.652 1.00 88.17 87  B 1 
ATOM 1564 C CZ3 . TRP B 2 87  ? -16.189 32.163   -36.924 1.00 86.78 87  B 1 
ATOM 1565 C CH2 . TRP B 2 87  ? -15.273 32.102   -35.875 1.00 87.03 87  B 1 
ATOM 1566 N N   . ASP B 2 88  ? -23.034 28.795   -36.931 1.00 90.26 88  B 1 
ATOM 1567 C CA  . ASP B 2 88  ? -24.259 28.755   -37.747 1.00 89.38 88  B 1 
ATOM 1568 C C   . ASP B 2 88  ? -25.520 28.412   -36.932 1.00 89.87 88  B 1 
ATOM 1569 O O   . ASP B 2 88  ? -26.648 28.693   -37.341 1.00 86.15 88  B 1 
ATOM 1570 C CB  . ASP B 2 88  ? -24.080 27.730   -38.873 1.00 87.07 88  B 1 
ATOM 1571 C CG  . ASP B 2 88  ? -22.909 28.039   -39.808 1.00 79.68 88  B 1 
ATOM 1572 O OD1 . ASP B 2 88  ? -22.552 29.225   -39.941 1.00 71.38 88  B 1 
ATOM 1573 O OD2 . ASP B 2 88  ? -22.357 27.062   -40.360 1.00 70.72 88  B 1 
ATOM 1574 N N   . GLN B 2 89  ? -25.327 27.830   -35.727 1.00 91.45 89  B 1 
ATOM 1575 C CA  . GLN B 2 89  ? -26.396 27.504   -34.774 1.00 91.33 89  B 1 
ATOM 1576 C C   . GLN B 2 89  ? -26.630 28.625   -33.743 1.00 91.89 89  B 1 
ATOM 1577 O O   . GLN B 2 89  ? -27.489 28.471   -32.873 1.00 88.57 89  B 1 
ATOM 1578 C CB  . GLN B 2 89  ? -26.091 26.169   -34.096 1.00 89.98 89  B 1 
ATOM 1579 C CG  . GLN B 2 89  ? -25.943 25.011   -35.100 1.00 84.69 89  B 1 
ATOM 1580 C CD  . GLN B 2 89  ? -25.667 23.671   -34.427 1.00 78.11 89  B 1 
ATOM 1581 O OE1 . GLN B 2 89  ? -25.754 23.509   -33.223 1.00 68.88 89  B 1 
ATOM 1582 N NE2 . GLN B 2 89  ? -25.331 22.659   -35.190 1.00 66.65 89  B 1 
ATOM 1583 N N   . GLY B 2 90  ? -25.884 29.722   -33.816 1.00 91.96 90  B 1 
ATOM 1584 C CA  . GLY B 2 90  ? -25.931 30.828   -32.857 1.00 91.87 90  B 1 
ATOM 1585 C C   . GLY B 2 90  ? -25.191 30.537   -31.546 1.00 92.68 90  B 1 
ATOM 1586 O O   . GLY B 2 90  ? -25.463 31.180   -30.540 1.00 89.90 90  B 1 
ATOM 1587 N N   . ASN B 2 91  ? -24.266 29.588   -31.549 1.00 93.01 91  B 1 
ATOM 1588 C CA  . ASN B 2 91  ? -23.446 29.243   -30.394 1.00 93.40 91  B 1 
ATOM 1589 C C   . ASN B 2 91  ? -22.002 29.719   -30.615 1.00 93.71 91  B 1 
ATOM 1590 O O   . ASN B 2 91  ? -21.335 29.290   -31.554 1.00 91.41 91  B 1 
ATOM 1591 C CB  . ASN B 2 91  ? -23.495 27.732   -30.162 1.00 91.72 91  B 1 
ATOM 1592 C CG  . ASN B 2 91  ? -24.856 27.239   -29.686 1.00 83.76 91  B 1 
ATOM 1593 O OD1 . ASN B 2 91  ? -25.580 27.899   -28.980 1.00 73.76 91  B 1 
ATOM 1594 N ND2 . ASN B 2 91  ? -25.218 26.028   -30.026 1.00 72.66 91  B 1 
ATOM 1595 N N   . PHE B 2 92  ? -21.508 30.551   -29.699 1.00 93.81 92  B 1 
ATOM 1596 C CA  . PHE B 2 92  ? -20.201 31.205   -29.784 1.00 94.09 92  B 1 
ATOM 1597 C C   . PHE B 2 92  ? -19.336 30.883   -28.557 1.00 94.20 92  B 1 
ATOM 1598 O O   . PHE B 2 92  ? -19.034 31.763   -27.757 1.00 92.22 92  B 1 
ATOM 1599 C CB  . PHE B 2 92  ? -20.416 32.708   -29.991 1.00 93.31 92  B 1 
ATOM 1600 C CG  . PHE B 2 92  ? -21.314 33.029   -31.153 1.00 93.09 92  B 1 
ATOM 1601 C CD1 . PHE B 2 92  ? -20.871 32.834   -32.470 1.00 89.21 92  B 1 
ATOM 1602 C CD2 . PHE B 2 92  ? -22.623 33.488   -30.930 1.00 89.97 92  B 1 
ATOM 1603 C CE1 . PHE B 2 92  ? -21.714 33.095   -33.557 1.00 88.56 92  B 1 
ATOM 1604 C CE2 . PHE B 2 92  ? -23.470 33.762   -32.007 1.00 88.50 92  B 1 
ATOM 1605 C CZ  . PHE B 2 92  ? -23.017 33.559   -33.323 1.00 89.78 92  B 1 
ATOM 1606 N N   . PRO B 2 93  ? -18.946 29.607   -28.348 1.00 95.08 93  B 1 
ATOM 1607 C CA  . PRO B 2 93  ? -18.211 29.212   -27.160 1.00 95.10 93  B 1 
ATOM 1608 C C   . PRO B 2 93  ? -16.788 29.787   -27.149 1.00 95.43 93  B 1 
ATOM 1609 O O   . PRO B 2 93  ? -16.116 29.830   -28.180 1.00 93.98 93  B 1 
ATOM 1610 C CB  . PRO B 2 93  ? -18.215 27.690   -27.173 1.00 93.75 93  B 1 
ATOM 1611 C CG  . PRO B 2 93  ? -18.281 27.344   -28.661 1.00 91.33 93  B 1 
ATOM 1612 C CD  . PRO B 2 93  ? -19.157 28.459   -29.229 1.00 93.76 93  B 1 
ATOM 1613 N N   . LEU B 2 94  ? -16.310 30.149   -25.968 1.00 95.25 94  B 1 
ATOM 1614 C CA  . LEU B 2 94  ? -14.904 30.398   -25.686 1.00 95.74 94  B 1 
ATOM 1615 C C   . LEU B 2 94  ? -14.301 29.141   -25.057 1.00 96.18 94  B 1 
ATOM 1616 O O   . LEU B 2 94  ? -14.712 28.726   -23.974 1.00 95.09 94  B 1 
ATOM 1617 C CB  . LEU B 2 94  ? -14.772 31.635   -24.778 1.00 95.52 94  B 1 
ATOM 1618 C CG  . LEU B 2 94  ? -13.369 31.890   -24.216 1.00 95.32 94  B 1 
ATOM 1619 C CD1 . LEU B 2 94  ? -12.336 32.156   -25.311 1.00 91.70 94  B 1 
ATOM 1620 C CD2 . LEU B 2 94  ? -13.385 33.118   -23.292 1.00 91.74 94  B 1 
ATOM 1621 N N   . ILE B 2 95  ? -13.323 28.561   -25.727 1.00 95.99 95  B 1 
ATOM 1622 C CA  . ILE B 2 95  ? -12.585 27.399   -25.250 1.00 95.89 95  B 1 
ATOM 1623 C C   . ILE B 2 95  ? -11.220 27.871   -24.772 1.00 95.75 95  B 1 
ATOM 1624 O O   . ILE B 2 95  ? -10.484 28.480   -25.540 1.00 94.49 95  B 1 
ATOM 1625 C CB  . ILE B 2 95  ? -12.467 26.329   -26.350 1.00 94.77 95  B 1 
ATOM 1626 C CG1 . ILE B 2 95  ? -13.869 25.889   -26.850 1.00 89.57 95  B 1 
ATOM 1627 C CG2 . ILE B 2 95  ? -11.678 25.118   -25.827 1.00 90.09 95  B 1 
ATOM 1628 C CD1 . ILE B 2 95  ? -13.819 24.983   -28.087 1.00 83.48 95  B 1 
ATOM 1629 N N   . ILE B 2 96  ? -10.858 27.561   -23.522 1.00 95.89 96  B 1 
ATOM 1630 C CA  . ILE B 2 96  ? -9.536  27.849   -22.971 1.00 95.83 96  B 1 
ATOM 1631 C C   . ILE B 2 96  ? -8.857  26.527   -22.636 1.00 95.88 96  B 1 
ATOM 1632 O O   . ILE B 2 96  ? -9.379  25.737   -21.850 1.00 94.48 96  B 1 
ATOM 1633 C CB  . ILE B 2 96  ? -9.613  28.787   -21.752 1.00 95.55 96  B 1 
ATOM 1634 C CG1 . ILE B 2 96  ? -10.438 30.062   -22.061 1.00 93.41 96  B 1 
ATOM 1635 C CG2 . ILE B 2 96  ? -8.191  29.153   -21.306 1.00 93.51 96  B 1 
ATOM 1636 C CD1 . ILE B 2 96  ? -10.681 30.956   -20.834 1.00 91.18 96  B 1 
ATOM 1637 N N   . LYS B 2 97  ? -7.688  26.284   -23.245 1.00 95.92 97  B 1 
ATOM 1638 C CA  . LYS B 2 97  ? -6.861  25.088   -23.051 1.00 95.78 97  B 1 
ATOM 1639 C C   . LYS B 2 97  ? -5.765  25.359   -22.023 1.00 95.62 97  B 1 
ATOM 1640 O O   . LYS B 2 97  ? -5.337  26.494   -21.864 1.00 93.94 97  B 1 
ATOM 1641 C CB  . LYS B 2 97  ? -6.267  24.639   -24.399 1.00 93.37 97  B 1 
ATOM 1642 C CG  . LYS B 2 97  ? -7.350  24.221   -25.417 1.00 80.03 97  B 1 
ATOM 1643 C CD  . LYS B 2 97  ? -6.775  23.937   -26.807 1.00 78.40 97  B 1 
ATOM 1644 C CE  . LYS B 2 97  ? -7.918  23.656   -27.783 1.00 62.52 97  B 1 
ATOM 1645 N NZ  . LYS B 2 97  ? -7.520  23.733   -29.217 1.00 55.77 97  B 1 
ATOM 1646 N N   . ASN B 2 98  ? -5.289  24.296   -21.362 1.00 96.51 98  B 1 
ATOM 1647 C CA  . ASN B 2 98  ? -4.216  24.361   -20.362 1.00 96.53 98  B 1 
ATOM 1648 C C   . ASN B 2 98  ? -4.448  25.473   -19.328 1.00 96.31 98  B 1 
ATOM 1649 O O   . ASN B 2 98  ? -3.628  26.391   -19.183 1.00 93.77 98  B 1 
ATOM 1650 C CB  . ASN B 2 98  ? -2.849  24.451   -21.059 1.00 95.24 98  B 1 
ATOM 1651 C CG  . ASN B 2 98  ? -2.472  23.191   -21.818 1.00 90.21 98  B 1 
ATOM 1652 O OD1 . ASN B 2 98  ? -3.000  22.119   -21.612 1.00 81.27 98  B 1 
ATOM 1653 N ND2 . ASN B 2 98  ? -1.512  23.289   -22.706 1.00 78.92 98  B 1 
ATOM 1654 N N   . LEU B 2 99  ? -5.584  25.397   -18.642 1.00 95.87 99  B 1 
ATOM 1655 C CA  . LEU B 2 99  ? -6.004  26.394   -17.671 1.00 95.92 99  B 1 
ATOM 1656 C C   . LEU B 2 99  ? -4.922  26.666   -16.625 1.00 95.82 99  B 1 
ATOM 1657 O O   . LEU B 2 99  ? -4.309  25.755   -16.060 1.00 94.54 99  B 1 
ATOM 1658 C CB  . LEU B 2 99  ? -7.296  25.943   -16.980 1.00 95.29 99  B 1 
ATOM 1659 C CG  . LEU B 2 99  ? -8.567  26.141   -17.820 1.00 94.02 99  B 1 
ATOM 1660 C CD1 . LEU B 2 99  ? -9.728  25.441   -17.119 1.00 91.18 99  B 1 
ATOM 1661 C CD2 . LEU B 2 99  ? -8.917  27.614   -17.993 1.00 91.11 99  B 1 
ATOM 1662 N N   . LYS B 2 100 ? -4.735  27.942   -16.331 1.00 96.36 100 B 1 
ATOM 1663 C CA  . LYS B 2 100 ? -3.908  28.432   -15.239 1.00 96.00 100 B 1 
ATOM 1664 C C   . LYS B 2 100 ? -4.793  29.106   -14.197 1.00 95.81 100 B 1 
ATOM 1665 O O   . LYS B 2 100 ? -5.891  29.549   -14.495 1.00 94.21 100 B 1 
ATOM 1666 C CB  . LYS B 2 100 ? -2.863  29.415   -15.767 1.00 94.87 100 B 1 
ATOM 1667 C CG  . LYS B 2 100 ? -1.930  28.823   -16.850 1.00 91.54 100 B 1 
ATOM 1668 C CD  . LYS B 2 100 ? -0.981  29.951   -17.242 1.00 89.36 100 B 1 
ATOM 1669 C CE  . LYS B 2 100 ? 0.048   29.610   -18.305 1.00 81.03 100 B 1 
ATOM 1670 N NZ  . LYS B 2 100 ? 0.860   30.832   -18.558 1.00 71.37 100 B 1 
ATOM 1671 N N   . ILE B 2 101 ? -4.299  29.206   -12.963 1.00 96.13 101 B 1 
ATOM 1672 C CA  . ILE B 2 101 ? -5.040  29.874   -11.882 1.00 95.70 101 B 1 
ATOM 1673 C C   . ILE B 2 101 ? -5.242  31.361   -12.199 1.00 95.51 101 B 1 
ATOM 1674 O O   . ILE B 2 101 ? -6.302  31.902   -11.920 1.00 93.50 101 B 1 
ATOM 1675 C CB  . ILE B 2 101 ? -4.328  29.668   -10.533 1.00 94.58 101 B 1 
ATOM 1676 C CG1 . ILE B 2 101 ? -4.281  28.154   -10.225 1.00 90.93 101 B 1 
ATOM 1677 C CG2 . ILE B 2 101 ? -5.031  30.422   -9.391  1.00 90.99 101 B 1 
ATOM 1678 C CD1 . ILE B 2 101 ? -3.346  27.814   -9.077  1.00 81.17 101 B 1 
ATOM 1679 N N   . GLU B 2 102 ? -4.261  31.990   -12.872 1.00 95.26 102 B 1 
ATOM 1680 C CA  . GLU B 2 102 ? -4.316  33.380   -13.345 1.00 94.79 102 B 1 
ATOM 1681 C C   . GLU B 2 102 ? -5.383  33.630   -14.425 1.00 94.89 102 B 1 
ATOM 1682 O O   . GLU B 2 102 ? -5.753  34.771   -14.648 1.00 92.52 102 B 1 
ATOM 1683 C CB  . GLU B 2 102 ? -2.907  33.792   -13.847 1.00 93.10 102 B 1 
ATOM 1684 C CG  . GLU B 2 102 ? -2.448  33.035   -15.111 1.00 82.36 102 B 1 
ATOM 1685 C CD  . GLU B 2 102 ? -0.962  33.212   -15.488 1.00 77.47 102 B 1 
ATOM 1686 O OE1 . GLU B 2 102 ? -0.593  32.825   -16.631 1.00 68.74 102 B 1 
ATOM 1687 O OE2 . GLU B 2 102 ? -0.176  33.638   -14.637 1.00 70.59 102 B 1 
ATOM 1688 N N   . ASP B 2 103 ? -5.921  32.585   -15.046 1.00 95.24 103 B 1 
ATOM 1689 C CA  . ASP B 2 103 ? -7.030  32.706   -15.991 1.00 95.11 103 B 1 
ATOM 1690 C C   . ASP B 2 103 ? -8.372  32.902   -15.273 1.00 95.25 103 B 1 
ATOM 1691 O O   . ASP B 2 103 ? -9.402  33.047   -15.927 1.00 93.45 103 B 1 
ATOM 1692 C CB  . ASP B 2 103 ? -7.117  31.472   -16.903 1.00 94.66 103 B 1 
ATOM 1693 C CG  . ASP B 2 103 ? -5.847  31.125   -17.679 1.00 94.08 103 B 1 
ATOM 1694 O OD1 . ASP B 2 103 ? -4.988  31.983   -17.975 1.00 90.30 103 B 1 
ATOM 1695 O OD2 . ASP B 2 103 ? -5.704  29.941   -18.082 1.00 90.24 103 B 1 
ATOM 1696 N N   . SER B 2 104 ? -8.386  32.860   -13.930 1.00 95.80 104 B 1 
ATOM 1697 C CA  . SER B 2 104 ? -9.592  33.107   -13.150 1.00 95.63 104 B 1 
ATOM 1698 C C   . SER B 2 104 ? -9.993  34.567   -13.263 1.00 95.04 104 B 1 
ATOM 1699 O O   . SER B 2 104 ? -9.354  35.447   -12.689 1.00 92.44 104 B 1 
ATOM 1700 C CB  . SER B 2 104 ? -9.392  32.742   -11.678 1.00 94.95 104 B 1 
ATOM 1701 O OG  . SER B 2 104 ? -8.957  31.399   -11.558 1.00 89.25 104 B 1 
ATOM 1702 N N   . ASP B 2 105 ? -11.069 34.814   -14.005 1.00 94.69 105 B 1 
ATOM 1703 C CA  . ASP B 2 105 ? -11.549 36.157   -14.314 1.00 94.70 105 B 1 
ATOM 1704 C C   . ASP B 2 105 ? -13.051 36.125   -14.651 1.00 95.16 105 B 1 
ATOM 1705 O O   . ASP B 2 105 ? -13.677 35.065   -14.757 1.00 93.78 105 B 1 
ATOM 1706 C CB  . ASP B 2 105 ? -10.713 36.723   -15.485 1.00 93.54 105 B 1 
ATOM 1707 C CG  . ASP B 2 105 ? -10.779 38.250   -15.626 1.00 92.73 105 B 1 
ATOM 1708 O OD1 . ASP B 2 105 ? -11.452 38.899   -14.804 1.00 87.89 105 B 1 
ATOM 1709 O OD2 . ASP B 2 105 ? -10.179 38.777   -16.578 1.00 87.76 105 B 1 
ATOM 1710 N N   . THR B 2 106 ? -13.644 37.305   -14.824 1.00 95.01 106 B 1 
ATOM 1711 C CA  . THR B 2 106 ? -14.971 37.453   -15.398 1.00 95.13 106 B 1 
ATOM 1712 C C   . THR B 2 106 ? -14.856 37.706   -16.890 1.00 95.52 106 B 1 
ATOM 1713 O O   . THR B 2 106 ? -14.415 38.767   -17.313 1.00 93.78 106 B 1 
ATOM 1714 C CB  . THR B 2 106 ? -15.744 38.582   -14.730 1.00 93.95 106 B 1 
ATOM 1715 O OG1 . THR B 2 106 ? -15.854 38.299   -13.340 1.00 86.59 106 B 1 
ATOM 1716 C CG2 . THR B 2 106 ? -17.149 38.704   -15.308 1.00 84.88 106 B 1 
ATOM 1717 N N   . TYR B 2 107 ? -15.310 36.753   -17.683 1.00 95.24 107 B 1 
ATOM 1718 C CA  . TYR B 2 107 ? -15.365 36.848   -19.129 1.00 95.60 107 B 1 
ATOM 1719 C C   . TYR B 2 107 ? -16.724 37.371   -19.577 1.00 95.60 107 B 1 
ATOM 1720 O O   . TYR B 2 107 ? -17.760 36.956   -19.056 1.00 93.95 107 B 1 
ATOM 1721 C CB  . TYR B 2 107 ? -15.057 35.483   -19.736 1.00 95.65 107 B 1 
ATOM 1722 C CG  . TYR B 2 107 ? -13.650 35.019   -19.416 1.00 96.03 107 B 1 
ATOM 1723 C CD1 . TYR B 2 107 ? -12.565 35.478   -20.186 1.00 93.11 107 B 1 
ATOM 1724 C CD2 . TYR B 2 107 ? -13.400 34.186   -18.303 1.00 93.02 107 B 1 
ATOM 1725 C CE1 . TYR B 2 107 ? -11.248 35.107   -19.867 1.00 92.18 107 B 1 
ATOM 1726 C CE2 . TYR B 2 107 ? -12.082 33.811   -17.974 1.00 92.04 107 B 1 
ATOM 1727 C CZ  . TYR B 2 107 ? -11.016 34.278   -18.759 1.00 94.20 107 B 1 
ATOM 1728 O OH  . TYR B 2 107 ? -9.725  33.934   -18.436 1.00 93.32 107 B 1 
ATOM 1729 N N   . ILE B 2 108 ? -16.716 38.273   -20.540 1.00 95.56 108 B 1 
ATOM 1730 C CA  . ILE B 2 108 ? -17.899 38.942   -21.065 1.00 95.58 108 B 1 
ATOM 1731 C C   . ILE B 2 108 ? -18.038 38.537   -22.526 1.00 95.54 108 B 1 
ATOM 1732 O O   . ILE B 2 108 ? -17.137 38.774   -23.333 1.00 94.26 108 B 1 
ATOM 1733 C CB  . ILE B 2 108 ? -17.787 40.472   -20.893 1.00 94.77 108 B 1 
ATOM 1734 C CG1 . ILE B 2 108 ? -17.487 40.865   -19.422 1.00 90.14 108 B 1 
ATOM 1735 C CG2 . ILE B 2 108 ? -19.084 41.141   -21.378 1.00 89.83 108 B 1 
ATOM 1736 C CD1 . ILE B 2 108 ? -17.111 42.347   -19.229 1.00 80.35 108 B 1 
ATOM 1737 N N   . CYS B 2 109 ? -19.173 37.928   -22.867 1.00 94.50 109 B 1 
ATOM 1738 C CA  . CYS B 2 109 ? -19.552 37.680   -24.249 1.00 94.45 109 B 1 
ATOM 1739 C C   . CYS B 2 109 ? -20.483 38.797   -24.716 1.00 94.40 109 B 1 
ATOM 1740 O O   . CYS B 2 109 ? -21.563 38.967   -24.157 1.00 92.52 109 B 1 
ATOM 1741 C CB  . CYS B 2 109 ? -20.210 36.311   -24.359 1.00 93.28 109 B 1 
ATOM 1742 S SG  . CYS B 2 109 ? -20.593 35.863   -26.080 1.00 89.90 109 B 1 
ATOM 1743 N N   . GLU B 2 110 ? -20.070 39.545   -25.728 1.00 93.68 110 B 1 
ATOM 1744 C CA  . GLU B 2 110 ? -20.896 40.528   -26.418 1.00 93.21 110 B 1 
ATOM 1745 C C   . GLU B 2 110 ? -21.404 39.896   -27.715 1.00 92.97 110 B 1 
ATOM 1746 O O   . GLU B 2 110 ? -20.620 39.562   -28.603 1.00 90.75 110 B 1 
ATOM 1747 C CB  . GLU B 2 110 ? -20.103 41.818   -26.681 1.00 91.61 110 B 1 
ATOM 1748 C CG  . GLU B 2 110 ? -19.621 42.486   -25.382 1.00 85.43 110 B 1 
ATOM 1749 C CD  . GLU B 2 110 ? -18.883 43.829   -25.581 1.00 85.37 110 B 1 
ATOM 1750 O OE1 . GLU B 2 110 ? -18.728 44.573   -24.581 1.00 78.76 110 B 1 
ATOM 1751 O OE2 . GLU B 2 110 ? -18.423 44.136   -26.691 1.00 80.62 110 B 1 
ATOM 1752 N N   . VAL B 2 111 ? -22.719 39.702   -27.803 1.00 92.28 111 B 1 
ATOM 1753 C CA  . VAL B 2 111 ? -23.391 39.156   -28.979 1.00 91.64 111 B 1 
ATOM 1754 C C   . VAL B 2 111 ? -24.717 39.883   -29.170 1.00 90.28 111 B 1 
ATOM 1755 O O   . VAL B 2 111 ? -25.461 40.067   -28.207 1.00 85.09 111 B 1 
ATOM 1756 C CB  . VAL B 2 111 ? -23.552 37.624   -28.867 1.00 90.03 111 B 1 
ATOM 1757 C CG1 . VAL B 2 111 ? -24.482 37.163   -27.746 1.00 78.74 111 B 1 
ATOM 1758 C CG2 . VAL B 2 111 ? -24.027 37.030   -30.191 1.00 80.97 111 B 1 
ATOM 1759 N N   . GLU B 2 112 ? -25.007 40.299   -30.397 1.00 88.70 112 B 1 
ATOM 1760 C CA  . GLU B 2 112 ? -26.119 41.207   -30.668 1.00 86.69 112 B 1 
ATOM 1761 C C   . GLU B 2 112 ? -26.003 42.471   -29.784 1.00 86.17 112 B 1 
ATOM 1762 O O   . GLU B 2 112 ? -24.916 43.037   -29.651 1.00 79.21 112 B 1 
ATOM 1763 C CB  . GLU B 2 112 ? -27.476 40.461   -30.566 1.00 82.40 112 B 1 
ATOM 1764 C CG  . GLU B 2 112 ? -27.564 39.205   -31.461 1.00 74.24 112 B 1 
ATOM 1765 C CD  . GLU B 2 112 ? -28.845 38.369   -31.242 1.00 71.48 112 B 1 
ATOM 1766 O OE1 . GLU B 2 112 ? -29.303 37.720   -32.206 1.00 65.89 112 B 1 
ATOM 1767 O OE2 . GLU B 2 112 ? -29.363 38.294   -30.113 1.00 69.33 112 B 1 
ATOM 1768 N N   . ASP B 2 113 ? -27.080 42.865   -29.112 1.00 88.88 113 B 1 
ATOM 1769 C CA  . ASP B 2 113 ? -27.106 43.952   -28.128 1.00 88.85 113 B 1 
ATOM 1770 C C   . ASP B 2 113 ? -27.069 43.427   -26.680 1.00 89.52 113 B 1 
ATOM 1771 O O   . ASP B 2 113 ? -27.442 44.121   -25.728 1.00 85.05 113 B 1 
ATOM 1772 C CB  . ASP B 2 113 ? -28.321 44.853   -28.390 1.00 86.54 113 B 1 
ATOM 1773 C CG  . ASP B 2 113 ? -28.268 45.556   -29.741 1.00 77.11 113 B 1 
ATOM 1774 O OD1 . ASP B 2 113 ? -27.177 46.009   -30.135 1.00 67.12 113 B 1 
ATOM 1775 O OD2 . ASP B 2 113 ? -29.348 45.666   -30.379 1.00 67.38 113 B 1 
ATOM 1776 N N   . GLN B 2 114 ? -26.656 42.174   -26.478 1.00 90.42 114 B 1 
ATOM 1777 C CA  . GLN B 2 114 ? -26.638 41.519   -25.178 1.00 89.97 114 B 1 
ATOM 1778 C C   . GLN B 2 114 ? -25.211 41.296   -24.691 1.00 91.14 114 B 1 
ATOM 1779 O O   . GLN B 2 114 ? -24.276 41.071   -25.468 1.00 89.06 114 B 1 
ATOM 1780 C CB  . GLN B 2 114 ? -27.434 40.205   -25.208 1.00 86.64 114 B 1 
ATOM 1781 C CG  . GLN B 2 114 ? -28.904 40.437   -25.576 1.00 76.25 114 B 1 
ATOM 1782 C CD  . GLN B 2 114 ? -29.774 39.185   -25.437 1.00 69.84 114 B 1 
ATOM 1783 O OE1 . GLN B 2 114 ? -29.369 38.135   -24.967 1.00 61.65 114 B 1 
ATOM 1784 N NE2 . GLN B 2 114 ? -31.027 39.260   -25.817 1.00 58.36 114 B 1 
ATOM 1785 N N   . LYS B 2 115 ? -25.050 41.332   -23.358 1.00 91.86 115 B 1 
ATOM 1786 C CA  . LYS B 2 115 ? -23.803 41.011   -22.665 1.00 92.13 115 B 1 
ATOM 1787 C C   . LYS B 2 115 ? -24.052 39.876   -21.693 1.00 92.12 115 B 1 
ATOM 1788 O O   . LYS B 2 115 ? -24.814 40.034   -20.736 1.00 89.08 115 B 1 
ATOM 1789 C CB  . LYS B 2 115 ? -23.218 42.236   -21.958 1.00 89.48 115 B 1 
ATOM 1790 C CG  . LYS B 2 115 ? -22.881 43.363   -22.945 1.00 82.05 115 B 1 
ATOM 1791 C CD  . LYS B 2 115 ? -22.059 44.457   -22.274 1.00 80.82 115 B 1 
ATOM 1792 C CE  . LYS B 2 115 ? -21.787 45.557   -23.301 1.00 71.35 115 B 1 
ATOM 1793 N NZ  . LYS B 2 115 ? -20.612 46.378   -22.942 1.00 64.29 115 B 1 
ATOM 1794 N N   . GLU B 2 116 ? -23.406 38.753   -21.909 1.00 92.72 116 B 1 
ATOM 1795 C CA  . GLU B 2 116 ? -23.408 37.627   -20.983 1.00 92.47 116 B 1 
ATOM 1796 C C   . GLU B 2 116 ? -22.100 37.599   -20.202 1.00 93.60 116 B 1 
ATOM 1797 O O   . GLU B 2 116 ? -21.014 37.537   -20.770 1.00 92.11 116 B 1 
ATOM 1798 C CB  . GLU B 2 116 ? -23.628 36.298   -21.709 1.00 89.50 116 B 1 
ATOM 1799 C CG  . GLU B 2 116 ? -25.023 36.157   -22.331 1.00 79.09 116 B 1 
ATOM 1800 C CD  . GLU B 2 116 ? -25.299 34.745   -22.881 1.00 75.84 116 B 1 
ATOM 1801 O OE1 . GLU B 2 116 ? -26.391 34.539   -23.446 1.00 68.80 116 B 1 
ATOM 1802 O OE2 . GLU B 2 116 ? -24.445 33.842   -22.700 1.00 70.18 116 B 1 
ATOM 1803 N N   . GLU B 2 117 ? -22.184 37.614   -18.857 1.00 93.94 117 B 1 
ATOM 1804 C CA  . GLU B 2 117 ? -21.027 37.505   -17.976 1.00 94.00 117 B 1 
ATOM 1805 C C   . GLU B 2 117 ? -20.875 36.089   -17.428 1.00 94.11 117 B 1 
ATOM 1806 O O   . GLU B 2 117 ? -21.805 35.508   -16.865 1.00 91.86 117 B 1 
ATOM 1807 C CB  . GLU B 2 117 ? -21.092 38.511   -16.831 1.00 92.00 117 B 1 
ATOM 1808 C CG  . GLU B 2 117 ? -20.962 39.962   -17.289 1.00 85.06 117 B 1 
ATOM 1809 C CD  . GLU B 2 117 ? -20.743 40.938   -16.120 1.00 85.09 117 B 1 
ATOM 1810 O OE1 . GLU B 2 117 ? -20.823 42.170   -16.360 1.00 77.99 117 B 1 
ATOM 1811 O OE2 . GLU B 2 117 ? -20.452 40.471   -14.993 1.00 80.38 117 B 1 
ATOM 1812 N N   . VAL B 2 118 ? -19.672 35.554   -17.527 1.00 94.89 118 B 1 
ATOM 1813 C CA  . VAL B 2 118 ? -19.307 34.251   -16.980 1.00 94.94 118 B 1 
ATOM 1814 C C   . VAL B 2 118 ? -18.064 34.397   -16.111 1.00 95.13 118 B 1 
ATOM 1815 O O   . VAL B 2 118 ? -16.986 34.719   -16.603 1.00 93.64 118 B 1 
ATOM 1816 C CB  . VAL B 2 118 ? -19.079 33.213   -18.093 1.00 93.66 118 B 1 
ATOM 1817 C CG1 . VAL B 2 118 ? -18.855 31.828   -17.483 1.00 86.39 118 B 1 
ATOM 1818 C CG2 . VAL B 2 118 ? -20.275 33.114   -19.052 1.00 87.09 118 B 1 
ATOM 1819 N N   . GLN B 2 119 ? -18.195 34.121   -14.810 1.00 95.26 119 B 1 
ATOM 1820 C CA  . GLN B 2 119 ? -17.053 34.055   -13.913 1.00 95.08 119 B 1 
ATOM 1821 C C   . GLN B 2 119 ? -16.408 32.674   -13.987 1.00 95.25 119 B 1 
ATOM 1822 O O   . GLN B 2 119 ? -17.049 31.673   -13.652 1.00 94.13 119 B 1 
ATOM 1823 C CB  . GLN B 2 119 ? -17.483 34.422   -12.489 1.00 94.03 119 B 1 
ATOM 1824 C CG  . GLN B 2 119 ? -16.282 34.575   -11.557 1.00 91.78 119 B 1 
ATOM 1825 C CD  . GLN B 2 119 ? -16.687 35.000   -10.136 1.00 90.40 119 B 1 
ATOM 1826 O OE1 . GLN B 2 119 ? -17.833 34.919   -9.722  1.00 84.06 119 B 1 
ATOM 1827 N NE2 . GLN B 2 119 ? -15.749 35.468   -9.346  1.00 81.30 119 B 1 
ATOM 1828 N N   . LEU B 2 120 ? -15.137 32.607   -14.380 1.00 94.82 120 B 1 
ATOM 1829 C CA  . LEU B 2 120 ? -14.322 31.400   -14.333 1.00 95.49 120 B 1 
ATOM 1830 C C   . LEU B 2 120 ? -13.463 31.427   -13.068 1.00 95.41 120 B 1 
ATOM 1831 O O   . LEU B 2 120 ? -12.764 32.402   -12.810 1.00 94.15 120 B 1 
ATOM 1832 C CB  . LEU B 2 120 ? -13.488 31.312   -15.617 1.00 95.27 120 B 1 
ATOM 1833 C CG  . LEU B 2 120 ? -12.523 30.111   -15.677 1.00 95.26 120 B 1 
ATOM 1834 C CD1 . LEU B 2 120 ? -13.271 28.775   -15.684 1.00 91.97 120 B 1 
ATOM 1835 C CD2 . LEU B 2 120 ? -11.677 30.187   -16.944 1.00 91.98 120 B 1 
ATOM 1836 N N   . LEU B 2 121 ? -13.500 30.354   -12.284 1.00 95.21 121 B 1 
ATOM 1837 C CA  . LEU B 2 121 ? -12.626 30.140   -11.139 1.00 95.03 121 B 1 
ATOM 1838 C C   . LEU B 2 121 ? -11.850 28.847   -11.362 1.00 95.37 121 B 1 
ATOM 1839 O O   . LEU B 2 121 ? -12.446 27.773   -11.452 1.00 94.01 121 B 1 
ATOM 1840 C CB  . LEU B 2 121 ? -13.448 30.084   -9.845  1.00 94.35 121 B 1 
ATOM 1841 C CG  . LEU B 2 121 ? -14.205 31.381   -9.480  1.00 93.13 121 B 1 
ATOM 1842 C CD1 . LEU B 2 121 ? -15.088 31.130   -8.261  1.00 88.96 121 B 1 
ATOM 1843 C CD2 . LEU B 2 121 ? -13.256 32.532   -9.157  1.00 88.69 121 B 1 
ATOM 1844 N N   . VAL B 2 122 ? -10.527 28.947   -11.448 1.00 95.60 122 B 1 
ATOM 1845 C CA  . VAL B 2 122 ? -9.636  27.811   -11.705 1.00 95.89 122 B 1 
ATOM 1846 C C   . VAL B 2 122 ? -8.955  27.396   -10.411 1.00 95.60 122 B 1 
ATOM 1847 O O   . VAL B 2 122 ? -8.305  28.206   -9.753  1.00 94.42 122 B 1 
ATOM 1848 C CB  . VAL B 2 122 ? -8.600  28.129   -12.805 1.00 95.45 122 B 1 
ATOM 1849 C CG1 . VAL B 2 122 ? -7.771  26.889   -13.143 1.00 92.45 122 B 1 
ATOM 1850 C CG2 . VAL B 2 122 ? -9.281  28.612   -14.083 1.00 92.51 122 B 1 
ATOM 1851 N N   . PHE B 2 123 ? -9.075  26.129   -10.058 1.00 95.55 123 B 1 
ATOM 1852 C CA  . PHE B 2 123 ? -8.470  25.534   -8.878  1.00 95.58 123 B 1 
ATOM 1853 C C   . PHE B 2 123 ? -7.447  24.467   -9.260  1.00 95.40 123 B 1 
ATOM 1854 O O   . PHE B 2 123 ? -7.606  23.742   -10.243 1.00 94.08 123 B 1 
ATOM 1855 C CB  . PHE B 2 123 ? -9.562  24.953   -7.975  1.00 95.12 123 B 1 
ATOM 1856 C CG  . PHE B 2 123 ? -10.522 25.985   -7.438  1.00 95.24 123 B 1 
ATOM 1857 C CD1 . PHE B 2 123 ? -10.188 26.731   -6.295  1.00 92.38 123 B 1 
ATOM 1858 C CD2 . PHE B 2 123 ? -11.750 26.227   -8.078  1.00 92.30 123 B 1 
ATOM 1859 C CE1 . PHE B 2 123 ? -11.063 27.707   -5.797  1.00 91.22 123 B 1 
ATOM 1860 C CE2 . PHE B 2 123 ? -12.630 27.205   -7.588  1.00 91.46 123 B 1 
ATOM 1861 C CZ  . PHE B 2 123 ? -12.281 27.939   -6.447  1.00 92.75 123 B 1 
ATOM 1862 N N   . GLY B 2 124 ? -6.389  24.341   -8.456  1.00 94.90 124 B 1 
ATOM 1863 C CA  . GLY B 2 124 ? -5.425  23.258   -8.519  1.00 94.66 124 B 1 
ATOM 1864 C C   . GLY B 2 124 ? -5.365  22.535   -7.183  1.00 94.59 124 B 1 
ATOM 1865 O O   . GLY B 2 124 ? -5.407  23.168   -6.139  1.00 92.46 124 B 1 
ATOM 1866 N N   . LEU B 2 125 ? -5.265  21.212   -7.196  1.00 93.23 125 B 1 
ATOM 1867 C CA  . LEU B 2 125 ? -5.044  20.426   -5.982  1.00 92.96 125 B 1 
ATOM 1868 C C   . LEU B 2 125 ? -3.767  19.618   -6.158  1.00 92.68 125 B 1 
ATOM 1869 O O   . LEU B 2 125 ? -3.649  18.825   -7.090  1.00 90.75 125 B 1 
ATOM 1870 C CB  . LEU B 2 125 ? -6.265  19.550   -5.701  1.00 91.84 125 B 1 
ATOM 1871 C CG  . LEU B 2 125 ? -6.198  18.846   -4.323  1.00 90.72 125 B 1 
ATOM 1872 C CD1 . LEU B 2 125 ? -6.384  19.816   -3.164  1.00 86.28 125 B 1 
ATOM 1873 C CD2 . LEU B 2 125 ? -7.322  17.814   -4.226  1.00 85.43 125 B 1 
ATOM 1874 N N   . THR B 2 126 ? -2.808  19.822   -5.253  1.00 92.02 126 B 1 
ATOM 1875 C CA  . THR B 2 126 ? -1.500  19.179   -5.293  1.00 91.13 126 B 1 
ATOM 1876 C C   . THR B 2 126 ? -1.205  18.488   -3.968  1.00 91.15 126 B 1 
ATOM 1877 O O   . THR B 2 126 ? -1.608  18.950   -2.905  1.00 89.35 126 B 1 
ATOM 1878 C CB  . THR B 2 126 ? -0.385  20.180   -5.653  1.00 88.98 126 B 1 
ATOM 1879 O OG1 . THR B 2 126 ? -0.402  21.298   -4.805  1.00 75.70 126 B 1 
ATOM 1880 C CG2 . THR B 2 126 ? -0.539  20.698   -7.081  1.00 73.41 126 B 1 
ATOM 1881 N N   . ALA B 2 127 ? -0.518  17.354   -4.032  1.00 89.63 127 B 1 
ATOM 1882 C CA  . ALA B 2 127 ? 0.084   16.726   -2.870  1.00 88.06 127 B 1 
ATOM 1883 C C   . ALA B 2 127 ? 1.494   17.287   -2.686  1.00 86.56 127 B 1 
ATOM 1884 O O   . ALA B 2 127 ? 2.295   17.236   -3.617  1.00 80.71 127 B 1 
ATOM 1885 C CB  . ALA B 2 127 ? 0.069   15.202   -3.048  1.00 85.63 127 B 1 
ATOM 1886 N N   . ASN B 2 128 ? 1.809   17.825   -1.505  1.00 83.41 128 B 1 
ATOM 1887 C CA  . ASN B 2 128 ? 3.143   18.369   -1.220  1.00 80.44 128 B 1 
ATOM 1888 C C   . ASN B 2 128 ? 4.197   17.270   -1.081  1.00 81.06 128 B 1 
ATOM 1889 O O   . ASN B 2 128 ? 5.377   17.497   -1.319  1.00 73.14 128 B 1 
ATOM 1890 C CB  . ASN B 2 128 ? 3.092   19.195   0.077   1.00 72.72 128 B 1 
ATOM 1891 C CG  . ASN B 2 128 ? 2.343   20.503   -0.072  1.00 64.10 128 B 1 
ATOM 1892 O OD1 . ASN B 2 128 ? 1.851   20.883   -1.116  1.00 51.86 128 B 1 
ATOM 1893 N ND2 . ASN B 2 128 ? 2.232   21.254   1.011   1.00 57.94 128 B 1 
ATOM 1894 N N   . SER B 2 129 ? 3.776   16.089   -0.646  1.00 79.55 129 B 1 
ATOM 1895 C CA  . SER B 2 129 ? 4.592   14.884   -0.581  1.00 76.32 129 B 1 
ATOM 1896 C C   . SER B 2 129 ? 4.440   14.067   -1.867  1.00 77.03 129 B 1 
ATOM 1897 O O   . SER B 2 129 ? 3.512   14.245   -2.645  1.00 66.75 129 B 1 
ATOM 1898 C CB  . SER B 2 129 ? 4.220   14.062   0.650   1.00 68.22 129 B 1 
ATOM 1899 O OG  . SER B 2 129 ? 2.837   13.796   0.685   1.00 61.13 129 B 1 
ATOM 1900 N N   . ASP B 2 130 ? 5.351   13.120   -2.050  1.00 76.57 130 B 1 
ATOM 1901 C CA  . ASP B 2 130 ? 5.209   12.118   -3.098  1.00 76.34 130 B 1 
ATOM 1902 C C   . ASP B 2 130 ? 3.881   11.346   -2.944  1.00 78.88 130 B 1 
ATOM 1903 O O   . ASP B 2 130 ? 3.390   11.144   -1.832  1.00 73.09 130 B 1 
ATOM 1904 C CB  . ASP B 2 130 ? 6.435   11.200   -3.040  1.00 68.77 130 B 1 
ATOM 1905 C CG  . ASP B 2 130 ? 6.650   10.318   -4.272  1.00 61.74 130 B 1 
ATOM 1906 O OD1 . ASP B 2 130 ? 5.724   10.165   -5.081  1.00 54.41 130 B 1 
ATOM 1907 O OD2 . ASP B 2 130 ? 7.742   9.712    -4.350  1.00 55.43 130 B 1 
ATOM 1908 N N   . THR B 2 131 ? 3.312   10.900   -4.043  1.00 78.40 131 B 1 
ATOM 1909 C CA  . THR B 2 131 ? 2.091   10.077   -4.051  1.00 79.62 131 B 1 
ATOM 1910 C C   . THR B 2 131 ? 2.326   8.664    -3.532  1.00 82.92 131 B 1 
ATOM 1911 O O   . THR B 2 131 ? 1.373   7.981    -3.160  1.00 80.47 131 B 1 
ATOM 1912 C CB  . THR B 2 131 ? 1.498   10.011   -5.463  1.00 74.53 131 B 1 
ATOM 1913 O OG1 . THR B 2 131 ? 2.465   9.552    -6.386  1.00 68.75 131 B 1 
ATOM 1914 C CG2 . THR B 2 131 ? 1.002   11.375   -5.943  1.00 65.73 131 B 1 
ATOM 1915 N N   . HIS B 2 132 ? 3.587   8.221    -3.466  1.00 83.77 132 B 1 
ATOM 1916 C CA  . HIS B 2 132 ? 3.997   6.961    -2.875  1.00 84.34 132 B 1 
ATOM 1917 C C   . HIS B 2 132 ? 4.539   7.209    -1.468  1.00 84.80 132 B 1 
ATOM 1918 O O   . HIS B 2 132 ? 5.680   7.663    -1.304  1.00 82.93 132 B 1 
ATOM 1919 C CB  . HIS B 2 132 ? 5.035   6.266    -3.763  1.00 82.84 132 B 1 
ATOM 1920 C CG  . HIS B 2 132 ? 4.513   5.886    -5.123  1.00 80.88 132 B 1 
ATOM 1921 N ND1 . HIS B 2 132 ? 4.208   6.762    -6.143  1.00 69.73 132 B 1 
ATOM 1922 C CD2 . HIS B 2 132 ? 4.244   4.627    -5.580  1.00 71.34 132 B 1 
ATOM 1923 C CE1 . HIS B 2 132 ? 3.758   6.044    -7.183  1.00 70.38 132 B 1 
ATOM 1924 N NE2 . HIS B 2 132 ? 3.773   4.740    -6.887  1.00 71.48 132 B 1 
ATOM 1925 N N   . LEU B 2 133 ? 3.744   6.916    -0.453  1.00 86.76 133 B 1 
ATOM 1926 C CA  . LEU B 2 133 ? 4.010   7.199    0.952   1.00 87.70 133 B 1 
ATOM 1927 C C   . LEU B 2 133 ? 4.148   5.910    1.753   1.00 88.24 133 B 1 
ATOM 1928 O O   . LEU B 2 133 ? 3.478   4.922    1.468   1.00 86.80 133 B 1 
ATOM 1929 C CB  . LEU B 2 133 ? 2.882   8.092    1.495   1.00 86.65 133 B 1 
ATOM 1930 C CG  . LEU B 2 133 ? 2.840   9.489    0.859   1.00 85.62 133 B 1 
ATOM 1931 C CD1 . LEU B 2 133 ? 1.553   10.194   1.230   1.00 79.00 133 B 1 
ATOM 1932 C CD2 . LEU B 2 133 ? 4.020   10.349   1.310   1.00 78.34 133 B 1 
ATOM 1933 N N   . LEU B 2 134 ? 5.013   5.921    2.768   1.00 88.40 134 B 1 
ATOM 1934 C CA  . LEU B 2 134 ? 5.118   4.803    3.690   1.00 88.65 134 B 1 
ATOM 1935 C C   . LEU B 2 134 ? 3.937   4.799    4.666   1.00 88.81 134 B 1 
ATOM 1936 O O   . LEU B 2 134 ? 3.401   5.855    5.017   1.00 87.57 134 B 1 
ATOM 1937 C CB  . LEU B 2 134 ? 6.463   4.852    4.443   1.00 87.30 134 B 1 
ATOM 1938 C CG  . LEU B 2 134 ? 7.710   4.822    3.538   1.00 84.81 134 B 1 
ATOM 1939 C CD1 . LEU B 2 134 ? 8.973   4.983    4.380   1.00 77.89 134 B 1 
ATOM 1940 C CD2 . LEU B 2 134 ? 7.844   3.525    2.769   1.00 77.32 134 B 1 
ATOM 1941 N N   . GLN B 2 135 ? 3.563   3.624    5.147   1.00 88.01 135 B 1 
ATOM 1942 C CA  . GLN B 2 135 ? 2.594   3.500    6.230   1.00 88.01 135 B 1 
ATOM 1943 C C   . GLN B 2 135 ? 3.033   4.340    7.442   1.00 87.68 135 B 1 
ATOM 1944 O O   . GLN B 2 135 ? 4.202   4.344    7.818   1.00 85.26 135 B 1 
ATOM 1945 C CB  . GLN B 2 135 ? 2.440   2.015    6.587   1.00 87.26 135 B 1 
ATOM 1946 C CG  . GLN B 2 135 ? 1.370   1.789    7.670   1.00 84.94 135 B 1 
ATOM 1947 C CD  . GLN B 2 135 ? 1.143   0.307    7.988   1.00 83.30 135 B 1 
ATOM 1948 O OE1 . GLN B 2 135 ? 1.760   -0.584   7.431   1.00 77.50 135 B 1 
ATOM 1949 N NE2 . GLN B 2 135 ? 0.240   -0.003   8.883   1.00 74.79 135 B 1 
ATOM 1950 N N   . GLY B 2 136 ? 2.085   5.049    8.042   1.00 87.50 136 B 1 
ATOM 1951 C CA  . GLY B 2 136 ? 2.320   5.951    9.168   1.00 86.60 136 B 1 
ATOM 1952 C C   . GLY B 2 136 ? 2.743   7.373    8.783   1.00 87.12 136 B 1 
ATOM 1953 O O   . GLY B 2 136 ? 2.680   8.268    9.630   1.00 84.13 136 B 1 
ATOM 1954 N N   . GLN B 2 137 ? 3.129   7.630    7.535   1.00 87.36 137 B 1 
ATOM 1955 C CA  . GLN B 2 137 ? 3.438   8.985    7.078   1.00 87.23 137 B 1 
ATOM 1956 C C   . GLN B 2 137 ? 2.179   9.851    6.938   1.00 87.63 137 B 1 
ATOM 1957 O O   . GLN B 2 137 ? 1.051   9.359    6.888   1.00 87.05 137 B 1 
ATOM 1958 C CB  . GLN B 2 137 ? 4.238   8.956    5.755   1.00 85.79 137 B 1 
ATOM 1959 C CG  . GLN B 2 137 ? 5.669   8.442    5.974   1.00 81.76 137 B 1 
ATOM 1960 C CD  . GLN B 2 137 ? 6.528   8.595    4.709   1.00 79.70 137 B 1 
ATOM 1961 O OE1 . GLN B 2 137 ? 6.096   8.387    3.597   1.00 72.98 137 B 1 
ATOM 1962 N NE2 . GLN B 2 137 ? 7.781   8.972    4.851   1.00 69.55 137 B 1 
ATOM 1963 N N   . SER B 2 138 ? 2.398   11.173   6.866   1.00 88.42 138 B 1 
ATOM 1964 C CA  . SER B 2 138 ? 1.324   12.146   6.673   1.00 88.61 138 B 1 
ATOM 1965 C C   . SER B 2 138 ? 1.233   12.584   5.216   1.00 89.00 138 B 1 
ATOM 1966 O O   . SER B 2 138 ? 2.240   12.882   4.579   1.00 87.16 138 B 1 
ATOM 1967 C CB  . SER B 2 138 ? 1.525   13.365   7.585   1.00 86.58 138 B 1 
ATOM 1968 O OG  . SER B 2 138 ? 1.543   12.956   8.942   1.00 73.08 138 B 1 
ATOM 1969 N N   . LEU B 2 139 ? 0.011   12.664   4.703   1.00 89.25 139 B 1 
ATOM 1970 C CA  . LEU B 2 139 ? -0.313  13.243   3.403   1.00 89.49 139 B 1 
ATOM 1971 C C   . LEU B 2 139 ? -0.792  14.676   3.610   1.00 90.18 139 B 1 
ATOM 1972 O O   . LEU B 2 139 ? -1.752  14.909   4.341   1.00 88.98 139 B 1 
ATOM 1973 C CB  . LEU B 2 139 ? -1.385  12.362   2.738   1.00 88.65 139 B 1 
ATOM 1974 C CG  . LEU B 2 139 ? -2.005  12.950   1.450   1.00 88.92 139 B 1 
ATOM 1975 C CD1 . LEU B 2 139 ? -0.983  13.067   0.331   1.00 84.92 139 B 1 
ATOM 1976 C CD2 . LEU B 2 139 ? -3.152  12.044   0.980   1.00 84.74 139 B 1 
ATOM 1977 N N   . THR B 2 140 ? -0.164  15.644   2.930   1.00 90.57 140 B 1 
ATOM 1978 C CA  . THR B 2 140 ? -0.614  17.037   2.919   1.00 90.42 140 B 1 
ATOM 1979 C C   . THR B 2 140 ? -1.086  17.417   1.523   1.00 90.81 140 B 1 
ATOM 1980 O O   . THR B 2 140 ? -0.306  17.406   0.571   1.00 89.46 140 B 1 
ATOM 1981 C CB  . THR B 2 140 ? 0.479   17.995   3.418   1.00 89.15 140 B 1 
ATOM 1982 O OG1 . THR B 2 140 ? 0.930   17.571   4.685   1.00 78.14 140 B 1 
ATOM 1983 C CG2 . THR B 2 140 ? -0.055  19.417   3.583   1.00 76.46 140 B 1 
ATOM 1984 N N   . LEU B 2 141 ? -2.365  17.756   1.410   1.00 90.93 141 B 1 
ATOM 1985 C CA  . LEU B 2 141 ? -2.983  18.254   0.195   1.00 90.93 141 B 1 
ATOM 1986 C C   . LEU B 2 141 ? -3.107  19.776   0.283   1.00 91.46 141 B 1 
ATOM 1987 O O   . LEU B 2 141 ? -3.604  20.302   1.274   1.00 90.40 141 B 1 
ATOM 1988 C CB  . LEU B 2 141 ? -4.359  17.592   -0.006  1.00 90.39 141 B 1 
ATOM 1989 C CG  . LEU B 2 141 ? -4.316  16.057   -0.141  1.00 88.97 141 B 1 
ATOM 1990 C CD1 . LEU B 2 141 ? -5.737  15.496   -0.209  1.00 85.58 141 B 1 
ATOM 1991 C CD2 . LEU B 2 141 ? -3.573  15.624   -1.396  1.00 84.84 141 B 1 
ATOM 1992 N N   . THR B 2 142 ? -2.671  20.470   -0.764  1.00 92.08 142 B 1 
ATOM 1993 C CA  . THR B 2 142 ? -2.729  21.929   -0.867  1.00 92.13 142 B 1 
ATOM 1994 C C   . THR B 2 142 ? -3.606  22.327   -2.045  1.00 92.50 142 B 1 
ATOM 1995 O O   . THR B 2 142 ? -3.387  21.888   -3.175  1.00 91.45 142 B 1 
ATOM 1996 C CB  . THR B 2 142 ? -1.332  22.544   -0.976  1.00 90.90 142 B 1 
ATOM 1997 O OG1 . THR B 2 142 ? -0.557  22.128   0.128   1.00 82.23 142 B 1 
ATOM 1998 C CG2 . THR B 2 142 ? -1.356  24.064   -0.941  1.00 80.45 142 B 1 
ATOM 1999 N N   . LEU B 2 143 ? -4.602  23.158   -1.775  1.00 92.57 143 B 1 
ATOM 2000 C CA  . LEU B 2 143 ? -5.455  23.757   -2.779  1.00 92.97 143 B 1 
ATOM 2001 C C   . LEU B 2 143 ? -4.870  25.099   -3.228  1.00 93.15 143 B 1 
ATOM 2002 O O   . LEU B 2 143 ? -4.807  26.061   -2.460  1.00 91.99 143 B 1 
ATOM 2003 C CB  . LEU B 2 143 ? -6.879  23.900   -2.219  1.00 92.43 143 B 1 
ATOM 2004 C CG  . LEU B 2 143 ? -7.887  24.401   -3.268  1.00 91.08 143 B 1 
ATOM 2005 C CD1 . LEU B 2 143 ? -8.238  23.316   -4.282  1.00 87.77 143 B 1 
ATOM 2006 C CD2 . LEU B 2 143 ? -9.167  24.833   -2.570  1.00 87.42 143 B 1 
ATOM 2007 N N   . GLU B 2 144 ? -4.509  25.182   -4.505  1.00 93.23 144 B 1 
ATOM 2008 C CA  . GLU B 2 144 ? -4.236  26.431   -5.189  1.00 93.28 144 B 1 
ATOM 2009 C C   . GLU B 2 144 ? -5.573  27.040   -5.633  1.00 93.72 144 B 1 
ATOM 2010 O O   . GLU B 2 144 ? -6.356  26.404   -6.336  1.00 92.53 144 B 1 
ATOM 2011 C CB  . GLU B 2 144 ? -3.305  26.201   -6.391  1.00 91.88 144 B 1 
ATOM 2012 C CG  . GLU B 2 144 ? -1.936  25.617   -6.010  1.00 83.94 144 B 1 
ATOM 2013 C CD  . GLU B 2 144 ? -1.026  25.424   -7.256  1.00 82.25 144 B 1 
ATOM 2014 O OE1 . GLU B 2 144 ? 0.205   25.510   -7.131  1.00 74.38 144 B 1 
ATOM 2015 O OE2 . GLU B 2 144 ? -1.546  25.181   -8.371  1.00 76.73 144 B 1 
ATOM 2016 N N   . SER B 2 145 ? -5.846  28.262   -5.185  1.00 93.67 145 B 1 
ATOM 2017 C CA  . SER B 2 145 ? -7.116  28.950   -5.421  1.00 93.59 145 B 1 
ATOM 2018 C C   . SER B 2 145 ? -6.889  30.367   -5.930  1.00 94.18 145 B 1 
ATOM 2019 O O   . SER B 2 145 ? -5.931  31.009   -5.493  1.00 91.83 145 B 1 
ATOM 2020 C CB  . SER B 2 145 ? -7.938  28.982   -4.126  1.00 90.55 145 B 1 
ATOM 2021 O OG  . SER B 2 145 ? -7.245  29.679   -3.106  1.00 80.98 145 B 1 
ATOM 2022 N N   . PRO B 2 146 ? -7.788  30.904   -6.778  1.00 93.88 146 B 1 
ATOM 2023 C CA  . PRO B 2 146 ? -7.695  32.281   -7.232  1.00 93.40 146 B 1 
ATOM 2024 C C   . PRO B 2 146 ? -7.843  33.272   -6.064  1.00 93.17 146 B 1 
ATOM 2025 O O   . PRO B 2 146 ? -8.484  32.966   -5.056  1.00 89.85 146 B 1 
ATOM 2026 C CB  . PRO B 2 146 ? -8.797  32.444   -8.284  1.00 91.46 146 B 1 
ATOM 2027 C CG  . PRO B 2 146 ? -9.818  31.370   -7.919  1.00 89.80 146 B 1 
ATOM 2028 C CD  . PRO B 2 146 ? -8.960  30.255   -7.328  1.00 93.00 146 B 1 
ATOM 2029 N N   . PRO B 2 147 ? -7.272  34.488   -6.192  1.00 92.18 147 B 1 
ATOM 2030 C CA  . PRO B 2 147 ? -7.411  35.520   -5.175  1.00 90.77 147 B 1 
ATOM 2031 C C   . PRO B 2 147 ? -8.884  35.870   -4.945  1.00 89.88 147 B 1 
ATOM 2032 O O   . PRO B 2 147 ? -9.699  35.843   -5.861  1.00 82.91 147 B 1 
ATOM 2033 C CB  . PRO B 2 147 ? -6.580  36.708   -5.690  1.00 88.85 147 B 1 
ATOM 2034 C CG  . PRO B 2 147 ? -6.559  36.507   -7.205  1.00 86.74 147 B 1 
ATOM 2035 C CD  . PRO B 2 147 ? -6.545  34.985   -7.350  1.00 90.25 147 B 1 
ATOM 2036 N N   . GLY B 2 148 ? -9.239  36.168   -3.688  1.00 87.75 148 B 1 
ATOM 2037 C CA  . GLY B 2 148 ? -10.609 36.508   -3.293  1.00 86.54 148 B 1 
ATOM 2038 C C   . GLY B 2 148 ? -11.580 35.324   -3.185  1.00 87.36 148 B 1 
ATOM 2039 O O   . GLY B 2 148 ? -12.703 35.499   -2.719  1.00 82.46 148 B 1 
ATOM 2040 N N   . SER B 2 149 ? -11.169 34.111   -3.548  1.00 88.54 149 B 1 
ATOM 2041 C CA  . SER B 2 149 ? -11.996 32.914   -3.352  1.00 88.70 149 B 1 
ATOM 2042 C C   . SER B 2 149 ? -11.892 32.380   -1.919  1.00 88.77 149 B 1 
ATOM 2043 O O   . SER B 2 149 ? -10.843 32.437   -1.277  1.00 84.50 149 B 1 
ATOM 2044 C CB  . SER B 2 149 ? -11.647 31.839   -4.392  1.00 86.72 149 B 1 
ATOM 2045 O OG  . SER B 2 149 ? -10.351 31.326   -4.167  1.00 82.95 149 B 1 
ATOM 2046 N N   . SER B 2 150 ? -12.997 31.799   -1.428  1.00 88.99 150 B 1 
ATOM 2047 C CA  . SER B 2 150 ? -13.090 31.144   -0.124  1.00 88.42 150 B 1 
ATOM 2048 C C   . SER B 2 150 ? -13.587 29.691   -0.270  1.00 89.24 150 B 1 
ATOM 2049 O O   . SER B 2 150 ? -14.685 29.361   0.197   1.00 85.08 150 B 1 
ATOM 2050 C CB  . SER B 2 150 ? -13.968 31.977   0.825   1.00 84.96 150 B 1 
ATOM 2051 O OG  . SER B 2 150 ? -15.251 32.185   0.272   1.00 74.07 150 B 1 
ATOM 2052 N N   . PRO B 2 151 ? -12.829 28.828   -0.946  1.00 90.12 151 B 1 
ATOM 2053 C CA  . PRO B 2 151 ? -13.260 27.453   -1.178  1.00 90.42 151 B 1 
ATOM 2054 C C   . PRO B 2 151 ? -13.192 26.625   0.110   1.00 90.55 151 B 1 
ATOM 2055 O O   . PRO B 2 151 ? -12.324 26.821   0.962   1.00 87.93 151 B 1 
ATOM 2056 C CB  . PRO B 2 151 ? -12.320 26.921   -2.250  1.00 88.79 151 B 1 
ATOM 2057 C CG  . PRO B 2 151 ? -11.018 27.662   -1.939  1.00 87.47 151 B 1 
ATOM 2058 C CD  . PRO B 2 151 ? -11.504 29.035   -1.499  1.00 89.91 151 B 1 
ATOM 2059 N N   . SER B 2 152 ? -14.062 25.639   0.203   1.00 91.15 152 B 1 
ATOM 2060 C CA  . SER B 2 152 ? -13.950 24.551   1.169   1.00 90.98 152 B 1 
ATOM 2061 C C   . SER B 2 152 ? -13.631 23.246   0.448   1.00 91.70 152 B 1 
ATOM 2062 O O   . SER B 2 152 ? -14.112 23.006   -0.664  1.00 89.91 152 B 1 
ATOM 2063 C CB  . SER B 2 152 ? -15.202 24.444   2.038   1.00 88.35 152 B 1 
ATOM 2064 O OG  . SER B 2 152 ? -16.349 24.139   1.263   1.00 76.49 152 B 1 
ATOM 2065 N N   . VAL B 2 153 ? -12.815 22.395   1.081   1.00 92.00 153 B 1 
ATOM 2066 C CA  . VAL B 2 153 ? -12.386 21.119   0.517   1.00 92.35 153 B 1 
ATOM 2067 C C   . VAL B 2 153 ? -12.909 19.985   1.382   1.00 92.76 153 B 1 
ATOM 2068 O O   . VAL B 2 153 ? -12.768 20.003   2.602   1.00 91.21 153 B 1 
ATOM 2069 C CB  . VAL B 2 153 ? -10.856 21.041   0.360   1.00 90.92 153 B 1 
ATOM 2070 C CG1 . VAL B 2 153 ? -10.451 19.771   -0.401  1.00 84.63 153 B 1 
ATOM 2071 C CG2 . VAL B 2 153 ? -10.311 22.238   -0.415  1.00 85.60 153 B 1 
ATOM 2072 N N   . GLN B 2 154 ? -13.494 18.991   0.746   1.00 93.14 154 B 1 
ATOM 2073 C CA  . GLN B 2 154 ? -13.913 17.752   1.375   1.00 92.90 154 B 1 
ATOM 2074 C C   . GLN B 2 154 ? -13.270 16.592   0.616   1.00 93.22 154 B 1 
ATOM 2075 O O   . GLN B 2 154 ? -13.554 16.407   -0.564  1.00 91.85 154 B 1 
ATOM 2076 C CB  . GLN B 2 154 ? -15.445 17.628   1.357   1.00 90.62 154 B 1 
ATOM 2077 C CG  . GLN B 2 154 ? -16.121 18.721   2.190   1.00 77.52 154 B 1 
ATOM 2078 C CD  . GLN B 2 154 ? -17.644 18.564   2.262   1.00 75.40 154 B 1 
ATOM 2079 O OE1 . GLN B 2 154 ? -18.252 17.755   1.592   1.00 68.00 154 B 1 
ATOM 2080 N NE2 . GLN B 2 154 ? -18.304 19.336   3.091   1.00 63.68 154 B 1 
ATOM 2081 N N   . CYS B 2 155 ? -12.409 15.837   1.289   1.00 92.69 155 B 1 
ATOM 2082 C CA  . CYS B 2 155 ? -11.773 14.664   0.706   1.00 92.53 155 B 1 
ATOM 2083 C C   . CYS B 2 155 ? -12.369 13.394   1.292   1.00 92.80 155 B 1 
ATOM 2084 O O   . CYS B 2 155 ? -12.527 13.270   2.507   1.00 90.82 155 B 1 
ATOM 2085 C CB  . CYS B 2 155 ? -10.256 14.722   0.891   1.00 91.29 155 B 1 
ATOM 2086 S SG  . CYS B 2 155 ? -9.452  16.056   -0.049  1.00 88.84 155 B 1 
ATOM 2087 N N   . ARG B 2 156 ? -12.664 12.441   0.422   1.00 93.56 156 B 1 
ATOM 2088 C CA  . ARG B 2 156 ? -13.089 11.095   0.781   1.00 93.80 156 B 1 
ATOM 2089 C C   . ARG B 2 156 ? -11.955 10.121   0.496   1.00 93.86 156 B 1 
ATOM 2090 O O   . ARG B 2 156 ? -11.503 10.019   -0.645  1.00 92.53 156 B 1 
ATOM 2091 C CB  . ARG B 2 156 ? -14.382 10.757   0.019   1.00 93.01 156 B 1 
ATOM 2092 C CG  . ARG B 2 156 ? -14.959 9.422    0.484   1.00 84.63 156 B 1 
ATOM 2093 C CD  . ARG B 2 156 ? -16.280 9.135    -0.237  1.00 82.21 156 B 1 
ATOM 2094 N NE  . ARG B 2 156 ? -16.858 7.872    0.212   1.00 69.54 156 B 1 
ATOM 2095 C CZ  . ARG B 2 156 ? -17.994 7.333    -0.206  1.00 61.01 156 B 1 
ATOM 2096 N NH1 . ARG B 2 156 ? -18.724 7.918    -1.107  1.00 53.76 156 B 1 
ATOM 2097 N NH2 . ARG B 2 156 ? -18.398 6.202    0.288   1.00 50.26 156 B 1 
ATOM 2098 N N   . SER B 2 157 ? -11.528 9.407    1.531   1.00 93.25 157 B 1 
ATOM 2099 C CA  . SER B 2 157 ? -10.530 8.347    1.392   1.00 93.32 157 B 1 
ATOM 2100 C C   . SER B 2 157 ? -11.122 7.112    0.694   1.00 93.99 157 B 1 
ATOM 2101 O O   . SER B 2 157 ? -12.353 6.947    0.673   1.00 93.14 157 B 1 
ATOM 2102 C CB  . SER B 2 157 ? -9.955  7.981    2.766   1.00 91.46 157 B 1 
ATOM 2103 O OG  . SER B 2 157 ? -10.854 7.222    3.538   1.00 85.89 157 B 1 
ATOM 2104 N N   . PRO B 2 158 ? -10.295 6.201    0.174   1.00 93.69 158 B 1 
ATOM 2105 C CA  . PRO B 2 158 ? -10.758 4.944    -0.417  1.00 93.45 158 B 1 
ATOM 2106 C C   . PRO B 2 158 ? -11.643 4.114    0.525   1.00 93.22 158 B 1 
ATOM 2107 O O   . PRO B 2 158 ? -12.641 3.538    0.103   1.00 89.24 158 B 1 
ATOM 2108 C CB  . PRO B 2 158 ? -9.484  4.184    -0.801  1.00 91.88 158 B 1 
ATOM 2109 C CG  . PRO B 2 158 ? -8.453  5.289    -1.004  1.00 89.85 158 B 1 
ATOM 2110 C CD  . PRO B 2 158 ? -8.854  6.331    0.025   1.00 92.84 158 B 1 
ATOM 2111 N N   . ARG B 2 159 ? -11.351 4.124    1.827   1.00 91.57 159 B 1 
ATOM 2112 C CA  . ARG B 2 159 ? -12.166 3.462    2.868   1.00 90.37 159 B 1 
ATOM 2113 C C   . ARG B 2 159 ? -13.466 4.196    3.222   1.00 90.47 159 B 1 
ATOM 2114 O O   . ARG B 2 159 ? -14.204 3.769    4.103   1.00 85.28 159 B 1 
ATOM 2115 C CB  . ARG B 2 159 ? -11.307 3.157    4.109   1.00 86.38 159 B 1 
ATOM 2116 C CG  . ARG B 2 159 ? -10.774 4.406    4.824   1.00 78.63 159 B 1 
ATOM 2117 C CD  . ARG B 2 159 ? -9.991  4.021    6.084   1.00 77.19 159 B 1 
ATOM 2118 N NE  . ARG B 2 159 ? -9.314  5.188    6.692   1.00 71.18 159 B 1 
ATOM 2119 C CZ  . ARG B 2 159 ? -8.516  5.166    7.752   1.00 66.68 159 B 1 
ATOM 2120 N NH1 . ARG B 2 159 ? -8.376  4.106    8.489   1.00 62.38 159 B 1 
ATOM 2121 N NH2 . ARG B 2 159 ? -7.833  6.218    8.072   1.00 57.92 159 B 1 
ATOM 2122 N N   . GLY B 2 160 ? -13.745 5.327    2.575   1.00 91.05 160 B 1 
ATOM 2123 C CA  . GLY B 2 160 ? -14.967 6.106    2.777   1.00 90.66 160 B 1 
ATOM 2124 C C   . GLY B 2 160 ? -14.930 7.105    3.935   1.00 90.73 160 B 1 
ATOM 2125 O O   . GLY B 2 160 ? -15.954 7.747    4.193   1.00 86.61 160 B 1 
ATOM 2126 N N   . LYS B 2 161 ? -13.798 7.295    4.602   1.00 89.93 161 B 1 
ATOM 2127 C CA  . LYS B 2 161 ? -13.634 8.319    5.644   1.00 89.00 161 B 1 
ATOM 2128 C C   . LYS B 2 161 ? -13.628 9.701    5.001   1.00 90.15 161 B 1 
ATOM 2129 O O   . LYS B 2 161 ? -12.808 9.972    4.128   1.00 88.49 161 B 1 
ATOM 2130 C CB  . LYS B 2 161 ? -12.359 8.046    6.458   1.00 85.27 161 B 1 
ATOM 2131 C CG  . LYS B 2 161 ? -12.206 8.989    7.667   1.00 73.58 161 B 1 
ATOM 2132 C CD  . LYS B 2 161 ? -10.930 8.663    8.463   1.00 69.83 161 B 1 
ATOM 2133 C CE  . LYS B 2 161 ? -10.775 9.601    9.664   1.00 59.54 161 B 1 
ATOM 2134 N NZ  . LYS B 2 161 ? -9.526  9.338    10.431  1.00 53.56 161 B 1 
ATOM 2135 N N   . ASN B 2 162 ? -14.522 10.572   5.457   1.00 90.80 162 B 1 
ATOM 2136 C CA  . ASN B 2 162 ? -14.587 11.960   5.010   1.00 90.98 162 B 1 
ATOM 2137 C C   . ASN B 2 162 ? -13.712 12.845   5.902   1.00 90.68 162 B 1 
ATOM 2138 O O   . ASN B 2 162 ? -13.784 12.763   7.131   1.00 87.99 162 B 1 
ATOM 2139 C CB  . ASN B 2 162 ? -16.039 12.440   4.989   1.00 88.74 162 B 1 
ATOM 2140 C CG  . ASN B 2 162 ? -16.880 11.755   3.916   1.00 80.61 162 B 1 
ATOM 2141 O OD1 . ASN B 2 162 ? -16.403 11.268   2.912   1.00 70.64 162 B 1 
ATOM 2142 N ND2 . ASN B 2 162 ? -18.185 11.718   4.102   1.00 70.13 162 B 1 
ATOM 2143 N N   . ILE B 2 163 ? -12.913 13.700   5.274   1.00 91.14 163 B 1 
ATOM 2144 C CA  . ILE B 2 163 ? -12.037 14.664   5.933   1.00 90.34 163 B 1 
ATOM 2145 C C   . ILE B 2 163 ? -12.322 16.026   5.318   1.00 91.17 163 B 1 
ATOM 2146 O O   . ILE B 2 163 ? -12.410 16.151   4.098   1.00 89.73 163 B 1 
ATOM 2147 C CB  . ILE B 2 163 ? -10.555 14.250   5.812   1.00 87.80 163 B 1 
ATOM 2148 C CG1 . ILE B 2 163 ? -10.345 12.776   6.265   1.00 75.68 163 B 1 
ATOM 2149 C CG2 . ILE B 2 163 ? -9.695  15.194   6.670   1.00 72.53 163 B 1 
ATOM 2150 C CD1 . ILE B 2 163 ? -8.928  12.258   6.049   1.00 67.83 163 B 1 
ATOM 2151 N N   . GLN B 2 164 ? -12.491 17.032   6.161   1.00 90.30 164 B 1 
ATOM 2152 C CA  . GLN B 2 164 ? -12.801 18.393   5.736   1.00 89.52 164 B 1 
ATOM 2153 C C   . GLN B 2 164 ? -11.665 19.332   6.114   1.00 88.99 164 B 1 
ATOM 2154 O O   . GLN B 2 164 ? -11.026 19.163   7.155   1.00 83.88 164 B 1 
ATOM 2155 C CB  . GLN B 2 164 ? -14.138 18.854   6.343   1.00 86.57 164 B 1 
ATOM 2156 C CG  . GLN B 2 164 ? -15.317 17.999   5.847   1.00 76.92 164 B 1 
ATOM 2157 C CD  . GLN B 2 164 ? -16.673 18.491   6.348   1.00 72.94 164 B 1 
ATOM 2158 O OE1 . GLN B 2 164 ? -16.790 19.385   7.160   1.00 64.89 164 B 1 
ATOM 2159 N NE2 . GLN B 2 164 ? -17.760 17.922   5.879   1.00 60.26 164 B 1 
ATOM 2160 N N   . GLY B 2 165 ? -11.421 20.330   5.275   1.00 88.39 165 B 1 
ATOM 2161 C CA  . GLY B 2 165 ? -10.406 21.341   5.507   1.00 87.27 165 B 1 
ATOM 2162 C C   . GLY B 2 165 ? -10.637 22.594   4.668   1.00 87.69 165 B 1 
ATOM 2163 O O   . GLY B 2 165 ? -11.603 22.703   3.914   1.00 83.02 165 B 1 
ATOM 2164 N N   . GLY B 2 166 ? -9.734  23.553   4.827   1.00 85.60 166 B 1 
ATOM 2165 C CA  . GLY B 2 166 ? -9.680  24.752   3.998   1.00 85.20 166 B 1 
ATOM 2166 C C   . GLY B 2 166 ? -8.737  24.578   2.807   1.00 86.81 166 B 1 
ATOM 2167 O O   . GLY B 2 166 ? -8.788  23.582   2.098   1.00 82.84 166 B 1 
ATOM 2168 N N   . LYS B 2 167 ? -7.829  25.559   2.621   1.00 87.81 167 B 1 
ATOM 2169 C CA  . LYS B 2 167 ? -6.823  25.520   1.547   1.00 88.43 167 B 1 
ATOM 2170 C C   . LYS B 2 167 ? -5.740  24.446   1.747   1.00 89.41 167 B 1 
ATOM 2171 O O   . LYS B 2 167 ? -5.050  24.098   0.799   1.00 86.71 167 B 1 
ATOM 2172 C CB  . LYS B 2 167 ? -6.162  26.897   1.389   1.00 85.60 167 B 1 
ATOM 2173 C CG  . LYS B 2 167 ? -7.150  27.968   0.915   1.00 79.23 167 B 1 
ATOM 2174 C CD  . LYS B 2 167 ? -6.414  29.276   0.591   1.00 74.17 167 B 1 
ATOM 2175 C CE  . LYS B 2 167 ? -7.405  30.322   0.080   1.00 65.34 167 B 1 
ATOM 2176 N NZ  . LYS B 2 167 ? -6.737  31.530   -0.449  1.00 57.42 167 B 1 
ATOM 2177 N N   . THR B 2 168 ? -5.576  23.957   2.976   1.00 90.36 168 B 1 
ATOM 2178 C CA  . THR B 2 168 ? -4.639  22.896   3.317   1.00 90.48 168 B 1 
ATOM 2179 C C   . THR B 2 168 ? -5.371  21.802   4.081   1.00 90.55 168 B 1 
ATOM 2180 O O   . THR B 2 168 ? -6.148  22.075   4.998   1.00 87.68 168 B 1 
ATOM 2181 C CB  . THR B 2 168 ? -3.435  23.399   4.138   1.00 88.25 168 B 1 
ATOM 2182 O OG1 . THR B 2 168 ? -3.871  24.147   5.251   1.00 76.05 168 B 1 
ATOM 2183 C CG2 . THR B 2 168 ? -2.526  24.300   3.319   1.00 74.09 168 B 1 
ATOM 2184 N N   . LEU B 2 169 ? -5.131  20.559   3.692   1.00 89.85 169 B 1 
ATOM 2185 C CA  . LEU B 2 169 ? -5.685  19.379   4.335   1.00 89.50 169 B 1 
ATOM 2186 C C   . LEU B 2 169 ? -4.541  18.430   4.665   1.00 89.74 169 B 1 
ATOM 2187 O O   . LEU B 2 169 ? -3.789  18.037   3.779   1.00 87.95 169 B 1 
ATOM 2188 C CB  . LEU B 2 169 ? -6.692  18.743   3.363   1.00 87.79 169 B 1 
ATOM 2189 C CG  . LEU B 2 169 ? -7.451  17.572   4.001   1.00 83.20 169 B 1 
ATOM 2190 C CD1 . LEU B 2 169 ? -8.602  18.076   4.855   1.00 75.42 169 B 1 
ATOM 2191 C CD2 . LEU B 2 169 ? -8.017  16.673   2.906   1.00 74.41 169 B 1 
ATOM 2192 N N   . SER B 2 170 ? -4.416  18.062   5.936   1.00 89.75 170 B 1 
ATOM 2193 C CA  . SER B 2 170 ? -3.419  17.091   6.385   1.00 89.06 170 B 1 
ATOM 2194 C C   . SER B 2 170 ? -4.098  15.826   6.886   1.00 89.42 170 B 1 
ATOM 2195 O O   . SER B 2 170 ? -5.025  15.881   7.697   1.00 87.07 170 B 1 
ATOM 2196 C CB  . SER B 2 170 ? -2.498  17.702   7.444   1.00 86.23 170 B 1 
ATOM 2197 O OG  . SER B 2 170 ? -1.449  16.801   7.739   1.00 72.28 170 B 1 
ATOM 2198 N N   . VAL B 2 171 ? -3.646  14.687   6.398   1.00 88.28 171 B 1 
ATOM 2199 C CA  . VAL B 2 171 ? -4.066  13.357   6.830   1.00 87.64 171 B 1 
ATOM 2200 C C   . VAL B 2 171 ? -2.866  12.699   7.489   1.00 88.54 171 B 1 
ATOM 2201 O O   . VAL B 2 171 ? -1.892  12.369   6.816   1.00 87.39 171 B 1 
ATOM 2202 C CB  . VAL B 2 171 ? -4.580  12.517   5.653   1.00 86.03 171 B 1 
ATOM 2203 C CG1 . VAL B 2 171 ? -5.136  11.179   6.159   1.00 80.20 171 B 1 
ATOM 2204 C CG2 . VAL B 2 171 ? -5.683  13.247   4.879   1.00 80.59 171 B 1 
ATOM 2205 N N   . SER B 2 172 ? -2.926  12.543   8.801   1.00 87.56 172 B 1 
ATOM 2206 C CA  . SER B 2 172 ? -1.873  11.891   9.572   1.00 86.82 172 B 1 
ATOM 2207 C C   . SER B 2 172 ? -2.025  10.368   9.567   1.00 86.90 172 B 1 
ATOM 2208 O O   . SER B 2 172 ? -3.151  9.873    9.498   1.00 81.56 172 B 1 
ATOM 2209 C CB  . SER B 2 172 ? -1.868  12.416   11.014  1.00 83.50 172 B 1 
ATOM 2210 O OG  . SER B 2 172 ? -3.133  12.238   11.615  1.00 73.53 172 B 1 
ATOM 2211 N N   . GLN B 2 173 ? -0.912  9.664    9.726   1.00 87.36 173 B 1 
ATOM 2212 C CA  . GLN B 2 173 ? -0.865  8.224    9.958   1.00 88.14 173 B 1 
ATOM 2213 C C   . GLN B 2 173 ? -1.645  7.418    8.907   1.00 89.12 173 B 1 
ATOM 2214 O O   . GLN B 2 173 ? -2.618  6.731    9.201   1.00 86.43 173 B 1 
ATOM 2215 C CB  . GLN B 2 173 ? -1.310  7.892    11.389  1.00 85.37 173 B 1 
ATOM 2216 C CG  . GLN B 2 173 ? -0.388  8.492    12.468  1.00 77.36 173 B 1 
ATOM 2217 C CD  . GLN B 2 173 ? -0.829  8.120    13.889  1.00 72.53 173 B 1 
ATOM 2218 O OE1 . GLN B 2 173 ? -1.904  7.617    14.129  1.00 63.94 173 B 1 
ATOM 2219 N NE2 . GLN B 2 173 ? -0.003  8.376    14.877  1.00 60.13 173 B 1 
ATOM 2220 N N   . LEU B 2 174 ? -1.189  7.504    7.663   1.00 88.46 174 B 1 
ATOM 2221 C CA  . LEU B 2 174 ? -1.763  6.716    6.584   1.00 89.36 174 B 1 
ATOM 2222 C C   . LEU B 2 174 ? -1.669  5.215    6.885   1.00 89.87 174 B 1 
ATOM 2223 O O   . LEU B 2 174 ? -0.606  4.686    7.218   1.00 88.15 174 B 1 
ATOM 2224 C CB  . LEU B 2 174 ? -1.056  7.034    5.258   1.00 88.47 174 B 1 
ATOM 2225 C CG  . LEU B 2 174 ? -1.393  8.419    4.677   1.00 86.83 174 B 1 
ATOM 2226 C CD1 . LEU B 2 174 ? -0.489  8.665    3.476   1.00 83.23 174 B 1 
ATOM 2227 C CD2 . LEU B 2 174 ? -2.836  8.518    4.195   1.00 82.51 174 B 1 
ATOM 2228 N N   . GLU B 2 175 ? -2.782  4.526    6.697   1.00 89.23 175 B 1 
ATOM 2229 C CA  . GLU B 2 175 ? -2.884  3.081    6.809   1.00 89.44 175 B 1 
ATOM 2230 C C   . GLU B 2 175 ? -2.929  2.432    5.425   1.00 90.21 175 B 1 
ATOM 2231 O O   . GLU B 2 175 ? -3.226  3.070    4.419   1.00 88.99 175 B 1 
ATOM 2232 C CB  . GLU B 2 175 ? -4.135  2.715    7.619   1.00 87.95 175 B 1 
ATOM 2233 C CG  . GLU B 2 175 ? -4.060  3.163    9.085   1.00 81.44 175 B 1 
ATOM 2234 C CD  . GLU B 2 175 ? -5.357  2.867    9.869   1.00 75.27 175 B 1 
ATOM 2235 O OE1 . GLU B 2 175 ? -5.426  3.283    11.040  1.00 66.36 175 B 1 
ATOM 2236 O OE2 . GLU B 2 175 ? -6.297  2.276    9.289   1.00 65.97 175 B 1 
ATOM 2237 N N   . LEU B 2 176 ? -2.709  1.121    5.366   1.00 90.52 176 B 1 
ATOM 2238 C CA  . LEU B 2 176 ? -2.812  0.369    4.118   1.00 90.93 176 B 1 
ATOM 2239 C C   . LEU B 2 176 ? -4.193  0.525    3.446   1.00 91.24 176 B 1 
ATOM 2240 O O   . LEU B 2 176 ? -4.288  0.569    2.220   1.00 89.17 176 B 1 
ATOM 2241 C CB  . LEU B 2 176 ? -2.501  -1.112   4.410   1.00 89.46 176 B 1 
ATOM 2242 C CG  . LEU B 2 176 ? -2.546  -2.021   3.168   1.00 85.28 176 B 1 
ATOM 2243 C CD1 . LEU B 2 176 ? -1.526  -1.601   2.124   1.00 79.74 176 B 1 
ATOM 2244 C CD2 . LEU B 2 176 ? -2.252  -3.468   3.582   1.00 80.51 176 B 1 
ATOM 2245 N N   . GLN B 2 177 ? -5.248  0.671    4.238   1.00 91.34 177 B 1 
ATOM 2246 C CA  . GLN B 2 177 ? -6.625  0.872    3.767   1.00 91.27 177 B 1 
ATOM 2247 C C   . GLN B 2 177 ? -6.852  2.252    3.123   1.00 91.56 177 B 1 
ATOM 2248 O O   . GLN B 2 177 ? -7.861  2.445    2.451   1.00 89.92 177 B 1 
ATOM 2249 C CB  . GLN B 2 177 ? -7.586  0.711    4.951   1.00 90.28 177 B 1 
ATOM 2250 C CG  . GLN B 2 177 ? -7.495  -0.661   5.633   1.00 84.57 177 B 1 
ATOM 2251 C CD  . GLN B 2 177 ? -8.457  -0.775   6.822   1.00 78.34 177 B 1 
ATOM 2252 O OE1 . GLN B 2 177 ? -9.306  0.065    7.077   1.00 68.16 177 B 1 
ATOM 2253 N NE2 . GLN B 2 177 ? -8.355  -1.830   7.608   1.00 65.07 177 B 1 
ATOM 2254 N N   . ASP B 2 178 ? -5.925  3.197    3.308   1.00 91.25 178 B 1 
ATOM 2255 C CA  . ASP B 2 178 ? -5.951  4.513    2.675   1.00 91.08 178 B 1 
ATOM 2256 C C   . ASP B 2 178 ? -5.287  4.512    1.295   1.00 91.36 178 B 1 
ATOM 2257 O O   . ASP B 2 178 ? -5.310  5.534    0.597   1.00 89.67 178 B 1 
ATOM 2258 C CB  . ASP B 2 178 ? -5.305  5.554    3.609   1.00 90.14 178 B 1 
ATOM 2259 C CG  . ASP B 2 178 ? -6.061  5.738    4.925   1.00 88.98 178 B 1 
ATOM 2260 O OD1 . ASP B 2 178 ? -7.307  5.869    4.889   1.00 84.96 178 B 1 
ATOM 2261 O OD2 . ASP B 2 178 ? -5.442  5.789    6.006   1.00 84.78 178 B 1 
ATOM 2262 N N   . SER B 2 179 ? -4.700  3.391    0.866   1.00 91.18 179 B 1 
ATOM 2263 C CA  . SER B 2 179 ? -4.129  3.221    -0.468  1.00 91.28 179 B 1 
ATOM 2264 C C   . SER B 2 179 ? -5.234  3.164    -1.527  1.00 91.90 179 B 1 
ATOM 2265 O O   . SER B 2 179 ? -6.192  2.397    -1.393  1.00 90.24 179 B 1 
ATOM 2266 C CB  . SER B 2 179 ? -3.284  1.950    -0.537  1.00 89.66 179 B 1 
ATOM 2267 O OG  . SER B 2 179 ? -2.443  1.970    -1.663  1.00 83.36 179 B 1 
ATOM 2268 N N   . GLY B 2 180 ? -5.092  3.965    -2.586  1.00 91.64 180 B 1 
ATOM 2269 C CA  . GLY B 2 180 ? -6.031  4.033    -3.693  1.00 92.15 180 B 1 
ATOM 2270 C C   . GLY B 2 180 ? -6.411  5.467    -4.069  1.00 92.93 180 B 1 
ATOM 2271 O O   . GLY B 2 180 ? -5.713  6.428    -3.739  1.00 91.57 180 B 1 
ATOM 2272 N N   . THR B 2 181 ? -7.531  5.615    -4.772  1.00 93.44 181 B 1 
ATOM 2273 C CA  . THR B 2 181 ? -7.996  6.909    -5.272  1.00 93.97 181 B 1 
ATOM 2274 C C   . THR B 2 181 ? -8.708  7.706    -4.183  1.00 93.85 181 B 1 
ATOM 2275 O O   . THR B 2 181 ? -9.790  7.341    -3.725  1.00 92.31 181 B 1 
ATOM 2276 C CB  . THR B 2 181 ? -8.910  6.729    -6.492  1.00 93.25 181 B 1 
ATOM 2277 O OG1 . THR B 2 181 ? -8.331  5.865    -7.436  1.00 84.19 181 B 1 
ATOM 2278 C CG2 . THR B 2 181 ? -9.191  8.063    -7.187  1.00 82.81 181 B 1 
ATOM 2279 N N   . TRP B 2 182 ? -8.125  8.839    -3.821  1.00 93.29 182 B 1 
ATOM 2280 C CA  . TRP B 2 182 ? -8.760  9.859    -2.993  1.00 93.26 182 B 1 
ATOM 2281 C C   . TRP B 2 182 ? -9.592  10.785   -3.875  1.00 93.87 182 B 1 
ATOM 2282 O O   . TRP B 2 182 ? -9.112  11.296   -4.884  1.00 92.67 182 B 1 
ATOM 2283 C CB  . TRP B 2 182 ? -7.701  10.639   -2.223  1.00 92.57 182 B 1 
ATOM 2284 C CG  . TRP B 2 182 ? -7.081  9.887    -1.085  1.00 92.01 182 B 1 
ATOM 2285 C CD1 . TRP B 2 182 ? -6.267  8.808    -1.202  1.00 89.44 182 B 1 
ATOM 2286 C CD2 . TRP B 2 182 ? -7.254  10.113   0.343   1.00 91.04 182 B 1 
ATOM 2287 N NE1 . TRP B 2 182 ? -5.920  8.358    0.066   1.00 89.58 182 B 1 
ATOM 2288 C CE2 . TRP B 2 182 ? -6.502  9.131    1.042   1.00 90.23 182 B 1 
ATOM 2289 C CE3 . TRP B 2 182 ? -7.972  11.067   1.105   1.00 90.14 182 B 1 
ATOM 2290 C CZ2 . TRP B 2 182 ? -6.474  9.076    2.453   1.00 89.29 182 B 1 
ATOM 2291 C CZ3 . TRP B 2 182 ? -7.937  11.018   2.508   1.00 88.40 182 B 1 
ATOM 2292 C CH2 . TRP B 2 182 ? -7.206  10.033   3.170   1.00 88.31 182 B 1 
ATOM 2293 N N   . THR B 2 183 ? -10.827 11.044   -3.469  1.00 94.20 183 B 1 
ATOM 2294 C CA  . THR B 2 183 ? -11.741 11.947   -4.179  1.00 94.55 183 B 1 
ATOM 2295 C C   . THR B 2 183 ? -11.933 13.202   -3.343  1.00 94.36 183 B 1 
ATOM 2296 O O   . THR B 2 183 ? -12.531 13.153   -2.273  1.00 92.73 183 B 1 
ATOM 2297 C CB  . THR B 2 183 ? -13.080 11.259   -4.456  1.00 93.87 183 B 1 
ATOM 2298 O OG1 . THR B 2 183 ? -12.874 10.065   -5.179  1.00 83.25 183 B 1 
ATOM 2299 C CG2 . THR B 2 183 ? -13.989 12.139   -5.303  1.00 80.96 183 B 1 
ATOM 2300 N N   . CYS B 2 184 ? -11.442 14.345   -3.840  1.00 94.12 184 B 1 
ATOM 2301 C CA  . CYS B 2 184 ? -11.562 15.632   -3.182  1.00 93.71 184 B 1 
ATOM 2302 C C   . CYS B 2 184 ? -12.527 16.532   -3.949  1.00 94.22 184 B 1 
ATOM 2303 O O   . CYS B 2 184 ? -12.337 16.810   -5.126  1.00 92.84 184 B 1 
ATOM 2304 C CB  . CYS B 2 184 ? -10.186 16.282   -3.034  1.00 92.35 184 B 1 
ATOM 2305 S SG  . CYS B 2 184 ? -9.079  15.388   -1.905  1.00 89.64 184 B 1 
ATOM 2306 N N   . THR B 2 185 ? -13.554 17.011   -3.262  1.00 94.21 185 B 1 
ATOM 2307 C CA  . THR B 2 185 ? -14.535 17.940   -3.809  1.00 94.16 185 B 1 
ATOM 2308 C C   . THR B 2 185 ? -14.248 19.338   -3.281  1.00 94.07 185 B 1 
ATOM 2309 O O   . THR B 2 185 ? -14.267 19.568   -2.075  1.00 92.25 185 B 1 
ATOM 2310 C CB  . THR B 2 185 ? -15.963 17.517   -3.466  1.00 93.12 185 B 1 
ATOM 2311 O OG1 . THR B 2 185 ? -16.184 16.170   -3.823  1.00 82.11 185 B 1 
ATOM 2312 C CG2 . THR B 2 185 ? -16.999 18.347   -4.221  1.00 80.52 185 B 1 
ATOM 2313 N N   . VAL B 2 186 ? -14.022 20.290   -4.198  1.00 94.03 186 B 1 
ATOM 2314 C CA  . VAL B 2 186 ? -13.919 21.713   -3.894  1.00 93.78 186 B 1 
ATOM 2315 C C   . VAL B 2 186 ? -15.296 22.342   -4.074  1.00 93.89 186 B 1 
ATOM 2316 O O   . VAL B 2 186 ? -15.921 22.186   -5.126  1.00 92.47 186 B 1 
ATOM 2317 C CB  . VAL B 2 186 ? -12.863 22.411   -4.763  1.00 92.98 186 B 1 
ATOM 2318 C CG1 . VAL B 2 186 ? -12.756 23.901   -4.440  1.00 89.20 186 B 1 
ATOM 2319 C CG2 . VAL B 2 186 ? -11.487 21.767   -4.565  1.00 89.79 186 B 1 
ATOM 2320 N N   . LEU B 2 187 ? -15.764 23.046   -3.041  1.00 91.83 187 B 1 
ATOM 2321 C CA  . LEU B 2 187 ? -17.037 23.743   -2.999  1.00 90.93 187 B 1 
ATOM 2322 C C   . LEU B 2 187 ? -16.789 25.256   -3.018  1.00 90.49 187 B 1 
ATOM 2323 O O   . LEU B 2 187 ? -16.123 25.787   -2.135  1.00 88.33 187 B 1 
ATOM 2324 C CB  . LEU B 2 187 ? -17.787 23.327   -1.719  1.00 89.24 187 B 1 
ATOM 2325 C CG  . LEU B 2 187 ? -18.287 21.868   -1.734  1.00 79.22 187 B 1 
ATOM 2326 C CD1 . LEU B 2 187 ? -18.456 21.322   -0.320  1.00 71.58 187 B 1 
ATOM 2327 C CD2 . LEU B 2 187 ? -19.649 21.793   -2.421  1.00 71.67 187 B 1 
ATOM 2328 N N   . GLN B 2 188 ? -17.360 25.941   -4.020  1.00 90.53 188 B 1 
ATOM 2329 C CA  . GLN B 2 188 ? -17.313 27.394   -4.161  1.00 90.06 188 B 1 
ATOM 2330 C C   . GLN B 2 188 ? -18.617 27.880   -4.797  1.00 89.10 188 B 1 
ATOM 2331 O O   . GLN B 2 188 ? -19.009 27.386   -5.855  1.00 84.61 188 B 1 
ATOM 2332 C CB  . GLN B 2 188 ? -16.091 27.773   -5.025  1.00 88.47 188 B 1 
ATOM 2333 C CG  . GLN B 2 188 ? -15.951 29.280   -5.271  1.00 86.57 188 B 1 
ATOM 2334 C CD  . GLN B 2 188 ? -15.632 30.084   -4.010  1.00 86.93 188 B 1 
ATOM 2335 O OE1 . GLN B 2 188 ? -14.972 29.614   -3.097  1.00 80.58 188 B 1 
ATOM 2336 N NE2 . GLN B 2 188 ? -16.059 31.320   -3.932  1.00 77.47 188 B 1 
ATOM 2337 N N   . ASN B 2 189 ? -19.307 28.836   -4.162  1.00 86.10 189 B 1 
ATOM 2338 C CA  . ASN B 2 189 ? -20.551 29.429   -4.676  1.00 85.77 189 B 1 
ATOM 2339 C C   . ASN B 2 189 ? -21.584 28.376   -5.138  1.00 86.13 189 B 1 
ATOM 2340 O O   . ASN B 2 189 ? -22.107 28.436   -6.247  1.00 79.76 189 B 1 
ATOM 2341 C CB  . ASN B 2 189 ? -20.224 30.467   -5.769  1.00 81.55 189 B 1 
ATOM 2342 C CG  . ASN B 2 189 ? -19.428 31.660   -5.257  1.00 77.21 189 B 1 
ATOM 2343 O OD1 . ASN B 2 189 ? -19.212 31.833   -4.074  1.00 66.06 189 B 1 
ATOM 2344 N ND2 . ASN B 2 189 ? -18.966 32.512   -6.142  1.00 67.01 189 B 1 
ATOM 2345 N N   . GLN B 2 190 ? -21.844 27.370   -4.306  1.00 87.88 190 B 1 
ATOM 2346 C CA  . GLN B 2 190 ? -22.733 26.231   -4.598  1.00 88.61 190 B 1 
ATOM 2347 C C   . GLN B 2 190 ? -22.316 25.363   -5.806  1.00 89.32 190 B 1 
ATOM 2348 O O   . GLN B 2 190 ? -22.994 24.379   -6.121  1.00 85.72 190 B 1 
ATOM 2349 C CB  . GLN B 2 190 ? -24.195 26.689   -4.729  1.00 86.66 190 B 1 
ATOM 2350 C CG  . GLN B 2 190 ? -24.715 27.507   -3.522  1.00 79.40 190 B 1 
ATOM 2351 C CD  . GLN B 2 190 ? -26.168 27.932   -3.725  1.00 70.61 190 B 1 
ATOM 2352 O OE1 . GLN B 2 190 ? -26.778 27.698   -4.760  1.00 61.82 190 B 1 
ATOM 2353 N NE2 . GLN B 2 190 ? -26.786 28.554   -2.749  1.00 59.48 190 B 1 
ATOM 2354 N N   . LYS B 2 191 ? -21.207 25.677   -6.473  1.00 89.00 191 B 1 
ATOM 2355 C CA  . LYS B 2 191 ? -20.619 24.840   -7.516  1.00 90.15 191 B 1 
ATOM 2356 C C   . LYS B 2 191 ? -19.610 23.879   -6.906  1.00 91.37 191 B 1 
ATOM 2357 O O   . LYS B 2 191 ? -19.020 24.154   -5.864  1.00 88.87 191 B 1 
ATOM 2358 C CB  . LYS B 2 191 ? -19.999 25.708   -8.617  1.00 87.73 191 B 1 
ATOM 2359 C CG  . LYS B 2 191 ? -21.004 26.630   -9.340  1.00 84.30 191 B 1 
ATOM 2360 C CD  . LYS B 2 191 ? -22.037 25.856   -10.164 1.00 79.54 191 B 1 
ATOM 2361 C CE  . LYS B 2 191 ? -22.895 26.862   -10.939 1.00 75.16 191 B 1 
ATOM 2362 N NZ  . LYS B 2 191 ? -23.797 26.212   -11.913 1.00 66.53 191 B 1 
ATOM 2363 N N   . LYS B 2 192 ? -19.435 22.753   -7.570  1.00 92.51 192 B 1 
ATOM 2364 C CA  . LYS B 2 192 ? -18.529 21.689   -7.147  1.00 93.12 192 B 1 
ATOM 2365 C C   . LYS B 2 192 ? -17.575 21.343   -8.281  1.00 93.57 192 B 1 
ATOM 2366 O O   . LYS B 2 192 ? -18.005 21.217   -9.422  1.00 91.09 192 B 1 
ATOM 2367 C CB  . LYS B 2 192 ? -19.312 20.446   -6.689  1.00 90.14 192 B 1 
ATOM 2368 C CG  . LYS B 2 192 ? -20.291 20.753   -5.541  1.00 78.85 192 B 1 
ATOM 2369 C CD  . LYS B 2 192 ? -20.931 19.489   -4.970  1.00 80.34 192 B 1 
ATOM 2370 C CE  . LYS B 2 192 ? -21.900 19.867   -3.850  1.00 67.45 192 B 1 
ATOM 2371 N NZ  . LYS B 2 192 ? -22.505 18.682   -3.191  1.00 60.82 192 B 1 
ATOM 2372 N N   . VAL B 2 193 ? -16.304 21.152   -7.939  1.00 93.76 193 B 1 
ATOM 2373 C CA  . VAL B 2 193 ? -15.324 20.540   -8.834  1.00 93.74 193 B 1 
ATOM 2374 C C   . VAL B 2 193 ? -14.629 19.403   -8.093  1.00 94.27 193 B 1 
ATOM 2375 O O   . VAL B 2 193 ? -14.310 19.523   -6.912  1.00 92.97 193 B 1 
ATOM 2376 C CB  . VAL B 2 193 ? -14.353 21.583   -9.416  1.00 91.74 193 B 1 
ATOM 2377 C CG1 . VAL B 2 193 ? -13.443 22.240   -8.385  1.00 81.80 193 B 1 
ATOM 2378 C CG2 . VAL B 2 193 ? -13.497 20.969   -10.523 1.00 82.76 193 B 1 
ATOM 2379 N N   . GLU B 2 194 ? -14.472 18.274   -8.774  1.00 94.78 194 B 1 
ATOM 2380 C CA  . GLU B 2 194 ? -13.931 17.059   -8.190  1.00 95.17 194 B 1 
ATOM 2381 C C   . GLU B 2 194 ? -12.513 16.786   -8.714  1.00 94.91 194 B 1 
ATOM 2382 O O   . GLU B 2 194 ? -12.272 16.769   -9.922  1.00 92.90 194 B 1 
ATOM 2383 C CB  . GLU B 2 194 ? -14.874 15.887   -8.484  1.00 93.37 194 B 1 
ATOM 2384 C CG  . GLU B 2 194 ? -14.493 14.621   -7.701  1.00 86.18 194 B 1 
ATOM 2385 C CD  . GLU B 2 194 ? -15.432 13.456   -8.049  1.00 85.03 194 B 1 
ATOM 2386 O OE1 . GLU B 2 194 ? -14.927 12.448   -8.575  1.00 78.45 194 B 1 
ATOM 2387 O OE2 . GLU B 2 194 ? -16.646 13.596   -7.807  1.00 79.73 194 B 1 
ATOM 2388 N N   . PHE B 2 195 ? -11.592 16.549   -7.792  1.00 94.68 195 B 1 
ATOM 2389 C CA  . PHE B 2 195 ? -10.237 16.099   -8.064  1.00 94.45 195 B 1 
ATOM 2390 C C   . PHE B 2 195 ? -10.083 14.658   -7.601  1.00 94.57 195 B 1 
ATOM 2391 O O   . PHE B 2 195 ? -10.569 14.286   -6.537  1.00 92.96 195 B 1 
ATOM 2392 C CB  . PHE B 2 195 ? -9.233  17.004   -7.351  1.00 94.12 195 B 1 
ATOM 2393 C CG  . PHE B 2 195 ? -9.224  18.434   -7.858  1.00 94.93 195 B 1 
ATOM 2394 C CD1 . PHE B 2 195 ? -8.302  18.816   -8.847  1.00 92.45 195 B 1 
ATOM 2395 C CD2 . PHE B 2 195 ? -10.107 19.383   -7.332  1.00 92.64 195 B 1 
ATOM 2396 C CE1 . PHE B 2 195 ? -8.256  20.139   -9.300  1.00 91.70 195 B 1 
ATOM 2397 C CE2 . PHE B 2 195 ? -10.073 20.712   -7.785  1.00 92.01 195 B 1 
ATOM 2398 C CZ  . PHE B 2 195 ? -9.141  21.090   -8.765  1.00 92.99 195 B 1 
ATOM 2399 N N   . LYS B 2 196 ? -9.376  13.853   -8.393  1.00 94.09 196 B 1 
ATOM 2400 C CA  . LYS B 2 196 ? -8.977  12.494   -8.032  1.00 94.05 196 B 1 
ATOM 2401 C C   . LYS B 2 196 ? -7.462  12.452   -7.926  1.00 93.55 196 B 1 
ATOM 2402 O O   . LYS B 2 196 ? -6.775  12.942   -8.825  1.00 91.42 196 B 1 
ATOM 2403 C CB  . LYS B 2 196 ? -9.516  11.488   -9.042  1.00 93.49 196 B 1 
ATOM 2404 C CG  . LYS B 2 196 ? -11.053 11.423   -8.982  1.00 90.52 196 B 1 
ATOM 2405 C CD  . LYS B 2 196 ? -11.600 10.331   -9.904  1.00 85.51 196 B 1 
ATOM 2406 C CE  . LYS B 2 196 ? -13.118 10.313   -9.766  1.00 79.09 196 B 1 
ATOM 2407 N NZ  . LYS B 2 196 ? -13.738 9.237    -10.569 1.00 69.27 196 B 1 
ATOM 2408 N N   . ILE B 2 197 ? -6.960  11.908   -6.822  1.00 92.79 197 B 1 
ATOM 2409 C CA  . ILE B 2 197 ? -5.527  11.757   -6.565  1.00 92.02 197 B 1 
ATOM 2410 C C   . ILE B 2 197 ? -5.295  10.314   -6.148  1.00 92.24 197 B 1 
ATOM 2411 O O   . ILE B 2 197 ? -5.854  9.866    -5.152  1.00 90.97 197 B 1 
ATOM 2412 C CB  . ILE B 2 197 ? -5.022  12.746   -5.494  1.00 90.22 197 B 1 
ATOM 2413 C CG1 . ILE B 2 197 ? -5.348  14.208   -5.898  1.00 77.25 197 B 1 
ATOM 2414 C CG2 . ILE B 2 197 ? -3.513  12.565   -5.282  1.00 76.44 197 B 1 
ATOM 2415 C CD1 . ILE B 2 197 ? -4.893  15.251   -4.873  1.00 72.52 197 B 1 
ATOM 2416 N N   . ASP B 2 198 ? -4.456  9.604    -6.891  1.00 91.64 198 B 1 
ATOM 2417 C CA  . ASP B 2 198 ? -4.077  8.238    -6.562  1.00 91.23 198 B 1 
ATOM 2418 C C   . ASP B 2 198 ? -2.920  8.253    -5.569  1.00 90.92 198 B 1 
ATOM 2419 O O   . ASP B 2 198 ? -1.846  8.783    -5.852  1.00 88.76 198 B 1 
ATOM 2420 C CB  . ASP B 2 198 ? -3.759  7.448    -7.837  1.00 90.18 198 B 1 
ATOM 2421 C CG  . ASP B 2 198 ? -4.999  7.272    -8.713  1.00 85.04 198 B 1 
ATOM 2422 O OD1 . ASP B 2 198 ? -6.096  7.032    -8.154  1.00 77.94 198 B 1 
ATOM 2423 O OD2 . ASP B 2 198 ? -4.871  7.390    -9.952  1.00 78.05 198 B 1 
ATOM 2424 N N   . ILE B 2 199 ? -3.152  7.687    -4.389  1.00 90.37 199 B 1 
ATOM 2425 C CA  . ILE B 2 199 ? -2.175  7.554    -3.319  1.00 90.22 199 B 1 
ATOM 2426 C C   . ILE B 2 199 ? -1.836  6.079    -3.156  1.00 90.24 199 B 1 
ATOM 2427 O O   . ILE B 2 199 ? -2.721  5.243    -2.997  1.00 88.97 199 B 1 
ATOM 2428 C CB  . ILE B 2 199 ? -2.689  8.185    -2.005  1.00 89.56 199 B 1 
ATOM 2429 C CG1 . ILE B 2 199 ? -3.044  9.685    -2.150  1.00 86.57 199 B 1 
ATOM 2430 C CG2 . ILE B 2 199 ? -1.681  7.988    -0.868  1.00 86.20 199 B 1 
ATOM 2431 C CD1 . ILE B 2 199 ? -1.890  10.602   -2.580  1.00 78.88 199 B 1 
ATOM 2432 N N   . VAL B 2 200 ? -0.545  5.765    -3.153  1.00 89.56 200 B 1 
ATOM 2433 C CA  . VAL B 2 200 ? -0.050  4.422    -2.893  1.00 88.98 200 B 1 
ATOM 2434 C C   . VAL B 2 200 ? 0.591   4.397    -1.515  1.00 89.42 200 B 1 
ATOM 2435 O O   . VAL B 2 200 ? 1.604   5.055    -1.286  1.00 88.62 200 B 1 
ATOM 2436 C CB  . VAL B 2 200 ? 0.918   3.942    -3.988  1.00 87.21 200 B 1 
ATOM 2437 C CG1 . VAL B 2 200 ? 1.382   2.510    -3.728  1.00 81.90 200 B 1 
ATOM 2438 C CG2 . VAL B 2 200 ? 0.250   3.978    -5.370  1.00 82.07 200 B 1 
ATOM 2439 N N   . VAL B 2 201 ? 0.014   3.627    -0.599  1.00 89.25 201 B 1 
ATOM 2440 C CA  . VAL B 2 201 ? 0.591   3.395    0.730   1.00 90.02 201 B 1 
ATOM 2441 C C   . VAL B 2 201 ? 1.471   2.157    0.673   1.00 90.20 201 B 1 
ATOM 2442 O O   . VAL B 2 201 ? 1.009   1.043    0.431   1.00 88.52 201 B 1 
ATOM 2443 C CB  . VAL B 2 201 ? -0.483  3.294    1.822   1.00 89.63 201 B 1 
ATOM 2444 C CG1 . VAL B 2 201 ? 0.162   3.121    3.197   1.00 86.49 201 B 1 
ATOM 2445 C CG2 . VAL B 2 201 ? -1.342  4.563    1.863   1.00 87.10 201 B 1 
ATOM 2446 N N   . LEU B 2 202 ? 2.767   2.358    0.892   1.00 89.80 202 B 1 
ATOM 2447 C CA  . LEU B 2 202 ? 3.775   1.323    0.896   1.00 89.39 202 B 1 
ATOM 2448 C C   . LEU B 2 202 ? 3.809   0.663    2.278   1.00 89.72 202 B 1 
ATOM 2449 O O   . LEU B 2 202 ? 4.158   1.299    3.267   1.00 88.51 202 B 1 
ATOM 2450 C CB  . LEU B 2 202 ? 5.136   1.932    0.515   1.00 87.97 202 B 1 
ATOM 2451 C CG  . LEU B 2 202 ? 5.174   2.745    -0.790  1.00 86.40 202 B 1 
ATOM 2452 C CD1 . LEU B 2 202 ? 6.583   3.309    -1.012  1.00 82.33 202 B 1 
ATOM 2453 C CD2 . LEU B 2 202 ? 4.797   1.911    -2.011  1.00 82.27 202 B 1 
ATOM 2454 N N   . ALA B 2 203 ? 3.452   -0.620   2.335   1.00 89.81 203 B 1 
ATOM 2455 C CA  . ALA B 2 203 ? 3.402   -1.396   3.564   1.00 90.28 203 B 1 
ATOM 2456 C C   . ALA B 2 203 ? 3.640   -2.889   3.293   1.00 90.78 203 B 1 
ATOM 2457 O O   . ALA B 2 203 ? 3.543   -3.358   2.154   1.00 89.02 203 B 1 
ATOM 2458 C CB  . ALA B 2 203 ? 2.040   -1.164   4.236   1.00 88.68 203 B 1 
ATOM 2459 N N   . PHE B 2 204 ? 3.921   -3.658   4.351   1.00 91.05 204 B 1 
ATOM 2460 C CA  . PHE B 2 204 ? 3.752   -5.105   4.319   1.00 91.51 204 B 1 
ATOM 2461 C C   . PHE B 2 204 ? 2.263   -5.461   4.386   1.00 90.85 204 B 1 
ATOM 2462 O O   . PHE B 2 204 ? 1.467   -4.738   4.978   1.00 88.43 204 B 1 
ATOM 2463 C CB  . PHE B 2 204 ? 4.539   -5.738   5.459   1.00 91.82 204 B 1 
ATOM 2464 C CG  . PHE B 2 204 ? 6.044   -5.668   5.281   1.00 92.94 204 B 1 
ATOM 2465 C CD1 . PHE B 2 204 ? 6.675   -6.496   4.333   1.00 90.25 204 B 1 
ATOM 2466 C CD2 . PHE B 2 204 ? 6.816   -4.793   6.056   1.00 90.36 204 B 1 
ATOM 2467 C CE1 . PHE B 2 204 ? 8.068   -6.447   4.155   1.00 89.86 204 B 1 
ATOM 2468 C CE2 . PHE B 2 204 ? 8.216   -4.745   5.882   1.00 89.92 204 B 1 
ATOM 2469 C CZ  . PHE B 2 204 ? 8.841   -5.576   4.936   1.00 91.53 204 B 1 
ATOM 2470 N N   . GLN B 2 205 ? 1.869   -6.608   3.829   1.00 91.08 205 B 1 
ATOM 2471 C CA  . GLN B 2 205 ? 0.480   -7.080   3.901   1.00 90.09 205 B 1 
ATOM 2472 C C   . GLN B 2 205 ? 0.057   -7.423   5.340   1.00 89.40 205 B 1 
ATOM 2473 O O   . GLN B 2 205 ? -1.118  -7.323   5.679   1.00 87.08 205 B 1 
ATOM 2474 C CB  . GLN B 2 205 ? 0.298   -8.331   3.031   1.00 88.63 205 B 1 
ATOM 2475 C CG  . GLN B 2 205 ? 0.392   -8.048   1.532   1.00 84.62 205 B 1 
ATOM 2476 C CD  . GLN B 2 205 ? 0.176   -9.302   0.679   1.00 83.87 205 B 1 
ATOM 2477 O OE1 . GLN B 2 205 ? -0.181  -10.362  1.163   1.00 77.33 205 B 1 
ATOM 2478 N NE2 . GLN B 2 205 ? 0.384   -9.217   -0.607  1.00 75.62 205 B 1 
ATOM 2479 N N   . LYS B 2 206 ? 1.012   -7.850   6.168   1.00 89.18 206 B 1 
ATOM 2480 C CA  . LYS B 2 206 ? 0.789   -8.211   7.566   1.00 88.72 206 B 1 
ATOM 2481 C C   . LYS B 2 206 ? 1.672   -7.350   8.461   1.00 89.15 206 B 1 
ATOM 2482 O O   . LYS B 2 206 ? 2.869   -7.243   8.229   1.00 86.10 206 B 1 
ATOM 2483 C CB  . LYS B 2 206 ? 1.076   -9.706   7.783   1.00 85.53 206 B 1 
ATOM 2484 C CG  . LYS B 2 206 ? 0.125   -10.610  6.985   1.00 79.80 206 B 1 
ATOM 2485 C CD  . LYS B 2 206 ? 0.409   -12.092  7.277   1.00 74.72 206 B 1 
ATOM 2486 C CE  . LYS B 2 206 ? -0.530  -12.982  6.474   1.00 64.96 206 B 1 
ATOM 2487 N NZ  . LYS B 2 206 ? -0.290  -14.417  6.746   1.00 55.98 206 B 1 
ATOM 2488 N N   . ALA B 2 207 ? 1.087   -6.782   9.515   1.00 87.70 207 B 1 
ATOM 2489 C CA  . ALA B 2 207 ? 1.835   -6.052   10.527  1.00 87.54 207 B 1 
ATOM 2490 C C   . ALA B 2 207 ? 2.618   -6.995   11.458  1.00 89.19 207 B 1 
ATOM 2491 O O   . ALA B 2 207 ? 3.763   -6.717   11.806  1.00 85.23 207 B 1 
ATOM 2492 C CB  . ALA B 2 207 ? 0.855   -5.182   11.322  1.00 83.99 207 B 1 
ATOM 2493 N N   . SER B 2 208 ? 2.013   -8.143   11.822  1.00 89.81 208 B 1 
ATOM 2494 C CA  . SER B 2 208 ? 2.614   -9.172   12.661  1.00 90.40 208 B 1 
ATOM 2495 C C   . SER B 2 208 ? 2.240   -10.562  12.142  1.00 90.98 208 B 1 
ATOM 2496 O O   . SER B 2 208 ? 1.151   -10.775  11.587  1.00 87.18 208 B 1 
ATOM 2497 C CB  . SER B 2 208 ? 2.199   -8.976   14.125  1.00 87.63 208 B 1 
ATOM 2498 O OG  . SER B 2 208 ? 2.814   -9.946   14.948  1.00 79.46 208 B 1 
ATOM 2499 N N   . SER B 2 209 ? 3.149   -11.516  12.302  1.00 91.58 209 B 1 
ATOM 2500 C CA  . SER B 2 209 ? 2.916   -12.928  12.000  1.00 91.27 209 B 1 
ATOM 2501 C C   . SER B 2 209 ? 3.510   -13.811  13.099  1.00 92.43 209 B 1 
ATOM 2502 O O   . SER B 2 209 ? 4.567   -13.511  13.646  1.00 90.51 209 B 1 
ATOM 2503 C CB  . SER B 2 209 ? 3.467   -13.294  10.626  1.00 88.18 209 B 1 
ATOM 2504 O OG  . SER B 2 209 ? 4.861   -13.071  10.526  1.00 78.94 209 B 1 
ATOM 2505 N N   . ILE B 2 210 ? 2.830   -14.926  13.407  1.00 92.04 210 B 1 
ATOM 2506 C CA  . ILE B 2 210 ? 3.267   -15.909  14.389  1.00 92.56 210 B 1 
ATOM 2507 C C   . ILE B 2 210 ? 3.378   -17.258  13.689  1.00 92.82 210 B 1 
ATOM 2508 O O   . ILE B 2 210 ? 2.456   -17.675  12.987  1.00 91.06 210 B 1 
ATOM 2509 C CB  . ILE B 2 210 ? 2.330   -15.967  15.621  1.00 91.04 210 B 1 
ATOM 2510 C CG1 . ILE B 2 210 ? 2.107   -14.551  16.216  1.00 83.94 210 B 1 
ATOM 2511 C CG2 . ILE B 2 210 ? 2.922   -16.931  16.661  1.00 83.87 210 B 1 
ATOM 2512 C CD1 . ILE B 2 210 ? 1.185   -14.504  17.443  1.00 78.51 210 B 1 
ATOM 2513 N N   . VAL B 2 211 ? 4.510   -17.922  13.877  1.00 93.11 211 B 1 
ATOM 2514 C CA  . VAL B 2 211 ? 4.762   -19.272  13.373  1.00 93.39 211 B 1 
ATOM 2515 C C   . VAL B 2 211 ? 4.911   -20.211  14.562  1.00 93.84 211 B 1 
ATOM 2516 O O   . VAL B 2 211 ? 5.746   -19.994  15.440  1.00 92.48 211 B 1 
ATOM 2517 C CB  . VAL B 2 211 ? 5.992   -19.310  12.441  1.00 92.37 211 B 1 
ATOM 2518 C CG1 . VAL B 2 211 ? 6.169   -20.707  11.846  1.00 87.26 211 B 1 
ATOM 2519 C CG2 . VAL B 2 211 ? 5.842   -18.330  11.275  1.00 87.68 211 B 1 
ATOM 2520 N N   . TYR B 2 212 ? 4.108   -21.272  14.585  1.00 93.66 212 B 1 
ATOM 2521 C CA  . TYR B 2 212 ? 4.142   -22.327  15.591  1.00 93.39 212 B 1 
ATOM 2522 C C   . TYR B 2 212 ? 4.789   -23.566  14.981  1.00 93.68 212 B 1 
ATOM 2523 O O   . TYR B 2 212 ? 4.329   -24.057  13.950  1.00 91.95 212 B 1 
ATOM 2524 C CB  . TYR B 2 212 ? 2.723   -22.628  16.079  1.00 92.55 212 B 1 
ATOM 2525 C CG  . TYR B 2 212 ? 2.031   -21.456  16.744  1.00 92.66 212 B 1 
ATOM 2526 C CD1 . TYR B 2 212 ? 2.201   -21.218  18.115  1.00 89.00 212 B 1 
ATOM 2527 C CD2 . TYR B 2 212 ? 1.213   -20.590  15.986  1.00 89.78 212 B 1 
ATOM 2528 C CE1 . TYR B 2 212 ? 1.565   -20.135  18.737  1.00 88.80 212 B 1 
ATOM 2529 C CE2 . TYR B 2 212 ? 0.581   -19.496  16.595  1.00 88.93 212 B 1 
ATOM 2530 C CZ  . TYR B 2 212 ? 0.757   -19.273  17.977  1.00 90.47 212 B 1 
ATOM 2531 O OH  . TYR B 2 212 ? 0.149   -18.202  18.577  1.00 88.43 212 B 1 
ATOM 2532 N N   . LYS B 2 213 ? 5.872   -24.068  15.594  1.00 93.68 213 B 1 
ATOM 2533 C CA  . LYS B 2 213 ? 6.614   -25.233  15.111  1.00 94.37 213 B 1 
ATOM 2534 C C   . LYS B 2 213 ? 7.059   -26.136  16.261  1.00 94.43 213 B 1 
ATOM 2535 O O   . LYS B 2 213 ? 7.304   -25.675  17.370  1.00 93.09 213 B 1 
ATOM 2536 C CB  . LYS B 2 213 ? 7.826   -24.781  14.269  1.00 93.62 213 B 1 
ATOM 2537 C CG  . LYS B 2 213 ? 7.447   -24.218  12.887  1.00 91.80 213 B 1 
ATOM 2538 C CD  . LYS B 2 213 ? 6.851   -25.290  11.964  1.00 90.62 213 B 1 
ATOM 2539 C CE  . LYS B 2 213 ? 6.580   -24.739  10.566  1.00 87.68 213 B 1 
ATOM 2540 N NZ  . LYS B 2 213 ? 6.244   -25.839  9.624   1.00 82.52 213 B 1 
ATOM 2541 N N   . LYS B 2 214 ? 7.178   -27.437  15.975  1.00 93.65 214 B 1 
ATOM 2542 C CA  . LYS B 2 214 ? 7.814   -28.390  16.870  1.00 93.61 214 B 1 
ATOM 2543 C C   . LYS B 2 214 ? 9.336   -28.295  16.758  1.00 93.74 214 B 1 
ATOM 2544 O O   . LYS B 2 214 ? 9.860   -27.895  15.721  1.00 91.92 214 B 1 
ATOM 2545 C CB  . LYS B 2 214 ? 7.314   -29.804  16.572  1.00 91.80 214 B 1 
ATOM 2546 C CG  . LYS B 2 214 ? 5.822   -29.952  16.922  1.00 85.84 214 B 1 
ATOM 2547 C CD  . LYS B 2 214 ? 5.263   -31.331  16.565  1.00 85.08 214 B 1 
ATOM 2548 C CE  . LYS B 2 214 ? 5.090   -31.471  15.054  1.00 75.60 214 B 1 
ATOM 2549 N NZ  . LYS B 2 214 ? 4.392   -32.716  14.688  1.00 70.40 214 B 1 
ATOM 2550 N N   . GLU B 2 215 ? 10.041  -28.684  17.806  1.00 92.87 215 B 1 
ATOM 2551 C CA  . GLU B 2 215 ? 11.491  -28.824  17.776  1.00 92.53 215 B 1 
ATOM 2552 C C   . GLU B 2 215 ? 11.924  -29.735  16.616  1.00 92.09 215 B 1 
ATOM 2553 O O   . GLU B 2 215 ? 11.357  -30.800  16.393  1.00 88.69 215 B 1 
ATOM 2554 C CB  . GLU B 2 215 ? 11.980  -29.353  19.137  1.00 90.69 215 B 1 
ATOM 2555 C CG  . GLU B 2 215 ? 13.511  -29.450  19.223  1.00 88.41 215 B 1 
ATOM 2556 C CD  . GLU B 2 215 ? 13.990  -29.803  20.655  1.00 88.32 215 B 1 
ATOM 2557 O OE1 . GLU B 2 215 ? 14.980  -29.205  21.121  1.00 80.60 215 B 1 
ATOM 2558 O OE2 . GLU B 2 215 ? 13.352  -30.643  21.315  1.00 82.75 215 B 1 
ATOM 2559 N N   . GLY B 2 216 ? 12.927  -29.286  15.850  1.00 93.08 216 B 1 
ATOM 2560 C CA  . GLY B 2 216 ? 13.464  -29.984  14.687  1.00 92.44 216 B 1 
ATOM 2561 C C   . GLY B 2 216 ? 12.768  -29.682  13.358  1.00 93.24 216 B 1 
ATOM 2562 O O   . GLY B 2 216 ? 13.356  -29.943  12.309  1.00 89.81 216 B 1 
ATOM 2563 N N   . GLU B 2 217 ? 11.566  -29.108  13.348  1.00 93.09 217 B 1 
ATOM 2564 C CA  . GLU B 2 217 ? 10.867  -28.762  12.101  1.00 93.06 217 B 1 
ATOM 2565 C C   . GLU B 2 217 ? 11.501  -27.555  11.398  1.00 93.14 217 B 1 
ATOM 2566 O O   . GLU B 2 217 ? 12.027  -26.642  12.029  1.00 90.81 217 B 1 
ATOM 2567 C CB  . GLU B 2 217 ? 9.369   -28.512  12.337  1.00 91.25 217 B 1 
ATOM 2568 C CG  . GLU B 2 217 ? 8.622   -29.786  12.738  1.00 86.56 217 B 1 
ATOM 2569 C CD  . GLU B 2 217 ? 7.104   -29.568  12.851  1.00 87.35 217 B 1 
ATOM 2570 O OE1 . GLU B 2 217 ? 6.341   -30.530  12.579  1.00 79.26 217 B 1 
ATOM 2571 O OE2 . GLU B 2 217 ? 6.674   -28.460  13.245  1.00 81.84 217 B 1 
ATOM 2572 N N   . GLN B 2 218 ? 11.403  -27.523  10.061  1.00 93.95 218 B 1 
ATOM 2573 C CA  . GLN B 2 218 ? 11.799  -26.357  9.277   1.00 94.65 218 B 1 
ATOM 2574 C C   . GLN B 2 218 ? 10.804  -25.212  9.477   1.00 94.30 218 B 1 
ATOM 2575 O O   . GLN B 2 218 ? 9.585   -25.406  9.431   1.00 91.84 218 B 1 
ATOM 2576 C CB  . GLN B 2 218 ? 11.942  -26.751  7.807   1.00 93.34 218 B 1 
ATOM 2577 C CG  . GLN B 2 218 ? 12.410  -25.580  6.919   1.00 90.41 218 B 1 
ATOM 2578 C CD  . GLN B 2 218 ? 12.672  -26.013  5.465   1.00 88.69 218 B 1 
ATOM 2579 O OE1 . GLN B 2 218 ? 13.005  -27.145  5.192   1.00 81.13 218 B 1 
ATOM 2580 N NE2 . GLN B 2 218 ? 12.541  -25.132  4.507   1.00 78.18 218 B 1 
ATOM 2581 N N   . VAL B 2 219 ? 11.330  -23.997  9.661   1.00 94.87 219 B 1 
ATOM 2582 C CA  . VAL B 2 219 ? 10.549  -22.771  9.822   1.00 94.56 219 B 1 
ATOM 2583 C C   . VAL B 2 219 ? 10.686  -21.919  8.577   1.00 94.59 219 B 1 
ATOM 2584 O O   . VAL B 2 219 ? 11.798  -21.698  8.084   1.00 92.98 219 B 1 
ATOM 2585 C CB  . VAL B 2 219 ? 10.994  -21.969  11.054  1.00 93.42 219 B 1 
ATOM 2586 C CG1 . VAL B 2 219 ? 10.043  -20.810  11.332  1.00 89.18 219 B 1 
ATOM 2587 C CG2 . VAL B 2 219 ? 11.070  -22.834  12.309  1.00 89.93 219 B 1 
ATOM 2588 N N   . GLU B 2 220 ? 9.563   -21.403  8.086   1.00 94.05 220 B 1 
ATOM 2589 C CA  . GLU B 2 220 ? 9.505   -20.478  6.966   1.00 93.59 220 B 1 
ATOM 2590 C C   . GLU B 2 220 ? 8.831   -19.183  7.403   1.00 93.42 220 B 1 
ATOM 2591 O O   . GLU B 2 220 ? 7.709   -19.186  7.910   1.00 91.45 220 B 1 
ATOM 2592 C CB  . GLU B 2 220 ? 8.777   -21.103  5.777   1.00 92.02 220 B 1 
ATOM 2593 C CG  . GLU B 2 220 ? 9.492   -22.370  5.286   1.00 79.91 220 B 1 
ATOM 2594 C CD  . GLU B 2 220 ? 8.942   -22.928  3.973   1.00 74.71 220 B 1 
ATOM 2595 O OE1 . GLU B 2 220 ? 9.654   -23.783  3.403   1.00 65.26 220 B 1 
ATOM 2596 O OE2 . GLU B 2 220 ? 7.831   -22.518  3.569   1.00 66.22 220 B 1 
ATOM 2597 N N   . PHE B 2 221 ? 9.522   -18.070  7.189   1.00 93.52 221 B 1 
ATOM 2598 C CA  . PHE B 2 221 ? 8.991   -16.732  7.386   1.00 92.93 221 B 1 
ATOM 2599 C C   . PHE B 2 221 ? 8.766   -16.080  6.032   1.00 92.98 221 B 1 
ATOM 2600 O O   . PHE B 2 221 ? 9.665   -16.060  5.194   1.00 91.22 221 B 1 
ATOM 2601 C CB  . PHE B 2 221 ? 9.940   -15.897  8.244   1.00 92.43 221 B 1 
ATOM 2602 C CG  . PHE B 2 221 ? 10.258  -16.485  9.599   1.00 93.22 221 B 1 
ATOM 2603 C CD1 . PHE B 2 221 ? 9.280   -16.493  10.605  1.00 89.57 221 B 1 
ATOM 2604 C CD2 . PHE B 2 221 ? 11.538  -16.984  9.873   1.00 89.62 221 B 1 
ATOM 2605 C CE1 . PHE B 2 221 ? 9.575   -16.990  11.881  1.00 88.62 221 B 1 
ATOM 2606 C CE2 . PHE B 2 221 ? 11.849  -17.483  11.152  1.00 88.80 221 B 1 
ATOM 2607 C CZ  . PHE B 2 221 ? 10.866  -17.479  12.154  1.00 90.41 221 B 1 
ATOM 2608 N N   . SER B 2 222 ? 7.586   -15.504  5.821   1.00 93.20 222 B 1 
ATOM 2609 C CA  . SER B 2 222 ? 7.239   -14.763  4.622   1.00 92.60 222 B 1 
ATOM 2610 C C   . SER B 2 222 ? 6.876   -13.317  4.959   1.00 92.93 222 B 1 
ATOM 2611 O O   . SER B 2 222 ? 6.163   -13.052  5.931   1.00 90.74 222 B 1 
ATOM 2612 C CB  . SER B 2 222 ? 6.131   -15.463  3.834   1.00 90.23 222 B 1 
ATOM 2613 O OG  . SER B 2 222 ? 4.928   -15.527  4.575   1.00 77.24 222 B 1 
ATOM 2614 N N   . PHE B 2 223 ? 7.353   -12.389  4.126   1.00 92.84 223 B 1 
ATOM 2615 C CA  . PHE B 2 223 ? 7.159   -10.950  4.275   1.00 92.84 223 B 1 
ATOM 2616 C C   . PHE B 2 223 ? 6.606   -10.356  2.975   1.00 92.40 223 B 1 
ATOM 2617 O O   . PHE B 2 223 ? 7.307   -9.654   2.255   1.00 89.76 223 B 1 
ATOM 2618 C CB  . PHE B 2 223 ? 8.490   -10.309  4.696   1.00 92.45 223 B 1 
ATOM 2619 C CG  . PHE B 2 223 ? 9.129   -10.927  5.909   1.00 93.34 223 B 1 
ATOM 2620 C CD1 . PHE B 2 223 ? 8.812   -10.472  7.196   1.00 90.60 223 B 1 
ATOM 2621 C CD2 . PHE B 2 223 ? 10.067  -11.971  5.765   1.00 91.34 223 B 1 
ATOM 2622 C CE1 . PHE B 2 223 ? 9.426   -11.024  8.323   1.00 90.17 223 B 1 
ATOM 2623 C CE2 . PHE B 2 223 ? 10.682  -12.534  6.888   1.00 90.38 223 B 1 
ATOM 2624 C CZ  . PHE B 2 223 ? 10.365  -12.061  8.167   1.00 91.31 223 B 1 
ATOM 2625 N N   . PRO B 2 224 ? 5.348   -10.690  2.604   1.00 91.37 224 B 1 
ATOM 2626 C CA  . PRO B 2 224 ? 4.753   -10.199  1.379   1.00 90.94 224 B 1 
ATOM 2627 C C   . PRO B 2 224 ? 4.499   -8.687   1.462   1.00 91.04 224 B 1 
ATOM 2628 O O   . PRO B 2 224 ? 3.928   -8.188   2.431   1.00 88.95 224 B 1 
ATOM 2629 C CB  . PRO B 2 224 ? 3.465   -11.015  1.202   1.00 88.85 224 B 1 
ATOM 2630 C CG  . PRO B 2 224 ? 3.076   -11.375  2.631   1.00 86.83 224 B 1 
ATOM 2631 C CD  . PRO B 2 224 ? 4.418   -11.560  3.314   1.00 89.83 224 B 1 
ATOM 2632 N N   . LEU B 2 225 ? 4.895   -7.969   0.404   1.00 89.18 225 B 1 
ATOM 2633 C CA  . LEU B 2 225 ? 4.622   -6.545   0.244   1.00 88.21 225 B 1 
ATOM 2634 C C   . LEU B 2 225 ? 3.197   -6.337   -0.281  1.00 87.25 225 B 1 
ATOM 2635 O O   . LEU B 2 225 ? 2.724   -7.100   -1.121  1.00 83.54 225 B 1 
ATOM 2636 C CB  . LEU B 2 225 ? 5.672   -5.921   -0.696  1.00 86.88 225 B 1 
ATOM 2637 C CG  . LEU B 2 225 ? 7.114   -5.957   -0.156  1.00 86.42 225 B 1 
ATOM 2638 C CD1 . LEU B 2 225 ? 8.096   -5.521   -1.240  1.00 82.48 225 B 1 
ATOM 2639 C CD2 . LEU B 2 225 ? 7.296   -5.040   1.051   1.00 82.22 225 B 1 
ATOM 2640 N N   . ALA B 2 226 ? 2.530   -5.276   0.174   1.00 85.21 226 B 1 
ATOM 2641 C CA  . ALA B 2 226 ? 1.189   -4.906   -0.262  1.00 82.65 226 B 1 
ATOM 2642 C C   . ALA B 2 226 ? 1.156   -4.128   -1.597  1.00 82.35 226 B 1 
ATOM 2643 O O   . ALA B 2 226 ? 0.091   -3.730   -2.060  1.00 76.49 226 B 1 
ATOM 2644 C CB  . ALA B 2 226 ? 0.518   -4.132   0.864   1.00 79.70 226 B 1 
ATOM 2645 N N   . PHE B 2 227 ? 2.313   -3.894   -2.214  1.00 81.85 227 B 1 
ATOM 2646 C CA  . PHE B 2 227 ? 2.468   -3.092   -3.424  1.00 79.84 227 B 1 
ATOM 2647 C C   . PHE B 2 227 ? 3.461   -3.732   -4.388  1.00 79.34 227 B 1 
ATOM 2648 O O   . PHE B 2 227 ? 4.360   -4.483   -4.001  1.00 76.30 227 B 1 
ATOM 2649 C CB  . PHE B 2 227 ? 2.889   -1.667   -3.043  1.00 77.50 227 B 1 
ATOM 2650 C CG  . PHE B 2 227 ? 4.238   -1.585   -2.368  1.00 79.13 227 B 1 
ATOM 2651 C CD1 . PHE B 2 227 ? 4.374   -1.813   -0.981  1.00 74.60 227 B 1 
ATOM 2652 C CD2 . PHE B 2 227 ? 5.395   -1.288   -3.121  1.00 75.85 227 B 1 
ATOM 2653 C CE1 . PHE B 2 227 ? 5.628   -1.748   -0.364  1.00 71.46 227 B 1 
ATOM 2654 C CE2 . PHE B 2 227 ? 6.656   -1.220   -2.499  1.00 72.08 227 B 1 
ATOM 2655 C CZ  . PHE B 2 227 ? 6.767   -1.445   -1.123  1.00 75.10 227 B 1 
ATOM 2656 N N   . THR B 2 228 ? 3.327   -3.392   -5.663  1.00 77.03 228 B 1 
ATOM 2657 C CA  . THR B 2 228 ? 4.236   -3.817   -6.724  1.00 74.79 228 B 1 
ATOM 2658 C C   . THR B 2 228 ? 4.823   -2.590   -7.400  1.00 73.81 228 B 1 
ATOM 2659 O O   . THR B 2 228 ? 4.097   -1.787   -7.977  1.00 68.79 228 B 1 
ATOM 2660 C CB  . THR B 2 228 ? 3.530   -4.713   -7.751  1.00 69.34 228 B 1 
ATOM 2661 O OG1 . THR B 2 228 ? 2.371   -4.104   -8.241  1.00 60.41 228 B 1 
ATOM 2662 C CG2 . THR B 2 228 ? 3.134   -6.060   -7.140  1.00 58.00 228 B 1 
ATOM 2663 N N   . VAL B 2 229 ? 6.151   -2.458   -7.343  1.00 74.70 229 B 1 
ATOM 2664 C CA  . VAL B 2 229 ? 6.889   -1.411   -8.047  1.00 72.39 229 B 1 
ATOM 2665 C C   . VAL B 2 229 ? 7.945   -2.086   -8.916  1.00 73.94 229 B 1 
ATOM 2666 O O   . VAL B 2 229 ? 8.582   -3.040   -8.477  1.00 68.49 229 B 1 
ATOM 2667 C CB  . VAL B 2 229 ? 7.511   -0.398   -7.070  1.00 65.21 229 B 1 
ATOM 2668 C CG1 . VAL B 2 229 ? 8.183   0.756    -7.827  1.00 57.80 229 B 1 
ATOM 2669 C CG2 . VAL B 2 229 ? 6.464   0.218    -6.139  1.00 57.78 229 B 1 
ATOM 2670 N N   . GLU B 2 230 ? 8.124   -1.637   -10.156 1.00 67.95 230 B 1 
ATOM 2671 C CA  . GLU B 2 230 ? 9.083   -2.256   -11.076 1.00 68.20 230 B 1 
ATOM 2672 C C   . GLU B 2 230 ? 10.523  -2.104   -10.596 1.00 70.23 230 B 1 
ATOM 2673 O O   . GLU B 2 230 ? 11.235  -3.095   -10.422 1.00 65.27 230 B 1 
ATOM 2674 C CB  . GLU B 2 230 ? 8.949   -1.665   -12.480 1.00 61.87 230 B 1 
ATOM 2675 C CG  . GLU B 2 230 ? 7.650   -2.089   -13.161 1.00 53.94 230 B 1 
ATOM 2676 C CD  . GLU B 2 230 ? 7.609   -1.677   -14.630 1.00 45.71 230 B 1 
ATOM 2677 O OE1 . GLU B 2 230 ? 6.788   -2.276   -15.360 1.00 39.15 230 B 1 
ATOM 2678 O OE2 . GLU B 2 230 ? 8.414   -0.798   -15.010 1.00 41.29 230 B 1 
ATOM 2679 N N   . LYS B 2 231 ? 10.936  -0.869   -10.332 1.00 75.58 231 B 1 
ATOM 2680 C CA  . LYS B 2 231 ? 12.247  -0.503   -9.811  1.00 75.88 231 B 1 
ATOM 2681 C C   . LYS B 2 231 ? 12.161  -0.303   -8.305  1.00 76.88 231 B 1 
ATOM 2682 O O   . LYS B 2 231 ? 12.081  0.821    -7.822  1.00 71.66 231 B 1 
ATOM 2683 C CB  . LYS B 2 231 ? 12.795  0.723    -10.544 1.00 69.86 231 B 1 
ATOM 2684 C CG  . LYS B 2 231 ? 13.071  0.455    -12.026 1.00 62.15 231 B 1 
ATOM 2685 C CD  . LYS B 2 231 ? 13.651  1.707    -12.688 1.00 55.13 231 B 1 
ATOM 2686 C CE  . LYS B 2 231 ? 13.888  1.466    -14.169 1.00 47.92 231 B 1 
ATOM 2687 N NZ  . LYS B 2 231 ? 14.379  2.689    -14.852 1.00 41.16 231 B 1 
ATOM 2688 N N   . LEU B 2 232 ? 12.145  -1.413   -7.560  1.00 77.32 232 B 1 
ATOM 2689 C CA  . LEU B 2 232 ? 12.159  -1.377   -6.102  1.00 77.99 232 B 1 
ATOM 2690 C C   . LEU B 2 232 ? 13.594  -1.592   -5.616  1.00 80.35 232 B 1 
ATOM 2691 O O   . LEU B 2 232 ? 14.120  -2.698   -5.729  1.00 78.11 232 B 1 
ATOM 2692 C CB  . LEU B 2 232 ? 11.178  -2.427   -5.565  1.00 73.88 232 B 1 
ATOM 2693 C CG  . LEU B 2 232 ? 10.939  -2.300   -4.053  1.00 69.99 232 B 1 
ATOM 2694 C CD1 . LEU B 2 232 ? 10.180  -1.024   -3.701  1.00 64.72 232 B 1 
ATOM 2695 C CD2 . LEU B 2 232 ? 10.087  -3.483   -3.580  1.00 66.08 232 B 1 
ATOM 2696 N N   . THR B 2 233 ? 14.205  -0.532   -5.073  1.00 83.74 233 B 1 
ATOM 2697 C CA  . THR B 2 233 ? 15.543  -0.566   -4.488  1.00 84.88 233 B 1 
ATOM 2698 C C   . THR B 2 233 ? 15.460  -0.217   -3.016  1.00 86.21 233 B 1 
ATOM 2699 O O   . THR B 2 233 ? 14.738  0.690    -2.618  1.00 82.86 233 B 1 
ATOM 2700 C CB  . THR B 2 233 ? 16.518  0.374    -5.217  1.00 81.21 233 B 1 
ATOM 2701 O OG1 . THR B 2 233 ? 16.424  0.206    -6.618  1.00 71.63 233 B 1 
ATOM 2702 C CG2 . THR B 2 233 ? 17.965  0.074    -4.841  1.00 70.03 233 B 1 
ATOM 2703 N N   . GLY B 2 234 ? 16.177  -0.962   -2.185  1.00 88.20 234 B 1 
ATOM 2704 C CA  . GLY B 2 234 ? 16.185  -0.730   -0.751  1.00 89.11 234 B 1 
ATOM 2705 C C   . GLY B 2 234 ? 17.160  -1.637   -0.012  1.00 91.09 234 B 1 
ATOM 2706 O O   . GLY B 2 234 ? 17.876  -2.438   -0.600  1.00 89.59 234 B 1 
ATOM 2707 N N   . SER B 2 235 ? 17.164  -1.500   1.305   1.00 91.74 235 B 1 
ATOM 2708 C CA  . SER B 2 235 ? 17.958  -2.335   2.203   1.00 92.26 235 B 1 
ATOM 2709 C C   . SER B 2 235 ? 17.108  -2.766   3.388   1.00 92.60 235 B 1 
ATOM 2710 O O   . SER B 2 235 ? 16.314  -1.979   3.903   1.00 90.10 235 B 1 
ATOM 2711 C CB  . SER B 2 235 ? 19.210  -1.590   2.666   1.00 89.74 235 B 1 
ATOM 2712 O OG  . SER B 2 235 ? 18.877  -0.418   3.365   1.00 77.04 235 B 1 
ATOM 2713 N N   . GLY B 2 236 ? 17.289  -4.008   3.818   1.00 91.57 236 B 1 
ATOM 2714 C CA  . GLY B 2 236 ? 16.528  -4.572   4.910   1.00 91.93 236 B 1 
ATOM 2715 C C   . GLY B 2 236 ? 17.404  -5.257   5.949   1.00 93.19 236 B 1 
ATOM 2716 O O   . GLY B 2 236 ? 18.541  -5.653   5.678   1.00 91.57 236 B 1 
ATOM 2717 N N   . GLU B 2 237 ? 16.856  -5.387   7.140   1.00 92.62 237 B 1 
ATOM 2718 C CA  . GLU B 2 237 ? 17.504  -6.043   8.273   1.00 93.01 237 B 1 
ATOM 2719 C C   . GLU B 2 237 ? 16.456  -6.705   9.160   1.00 93.01 237 B 1 
ATOM 2720 O O   . GLU B 2 237 ? 15.415  -6.118   9.458   1.00 91.42 237 B 1 
ATOM 2721 C CB  . GLU B 2 237 ? 18.347  -5.006   9.029   1.00 90.73 237 B 1 
ATOM 2722 C CG  . GLU B 2 237 ? 19.047  -5.587   10.269  1.00 84.15 237 B 1 
ATOM 2723 C CD  . GLU B 2 237 ? 20.120  -4.647   10.827  1.00 85.38 237 B 1 
ATOM 2724 O OE1 . GLU B 2 237 ? 21.157  -5.181   11.296  1.00 76.92 237 B 1 
ATOM 2725 O OE2 . GLU B 2 237 ? 19.931  -3.413   10.782  1.00 79.96 237 B 1 
ATOM 2726 N N   . LEU B 2 238 ? 16.737  -7.940   9.600   1.00 92.36 238 B 1 
ATOM 2727 C CA  . LEU B 2 238 ? 15.959  -8.633   10.617  1.00 92.34 238 B 1 
ATOM 2728 C C   . LEU B 2 238 ? 16.722  -8.604   11.940  1.00 92.29 238 B 1 
ATOM 2729 O O   . LEU B 2 238 ? 17.776  -9.224   12.074  1.00 90.41 238 B 1 
ATOM 2730 C CB  . LEU B 2 238 ? 15.641  -10.063  10.155  1.00 92.12 238 B 1 
ATOM 2731 C CG  . LEU B 2 238 ? 14.883  -10.905  11.196  1.00 92.42 238 B 1 
ATOM 2732 C CD1 . LEU B 2 238 ? 13.481  -10.362  11.486  1.00 87.83 238 B 1 
ATOM 2733 C CD2 . LEU B 2 238 ? 14.715  -12.336  10.683  1.00 87.49 238 B 1 
ATOM 2734 N N   . TRP B 2 239 ? 16.146  -7.923   12.925  1.00 92.02 239 B 1 
ATOM 2735 C CA  . TRP B 2 239 ? 16.555  -8.007   14.322  1.00 91.50 239 B 1 
ATOM 2736 C C   . TRP B 2 239 ? 15.745  -9.076   15.033  1.00 91.41 239 B 1 
ATOM 2737 O O   . TRP B 2 239 ? 14.525  -9.137   14.869  1.00 89.31 239 B 1 
ATOM 2738 C CB  . TRP B 2 239 ? 16.388  -6.648   14.992  1.00 89.28 239 B 1 
ATOM 2739 C CG  . TRP B 2 239 ? 17.450  -5.676   14.578  1.00 83.23 239 B 1 
ATOM 2740 C CD1 . TRP B 2 239 ? 17.424  -4.905   13.466  1.00 72.84 239 B 1 
ATOM 2741 C CD2 . TRP B 2 239 ? 18.726  -5.401   15.247  1.00 77.56 239 B 1 
ATOM 2742 N NE1 . TRP B 2 239 ? 18.599  -4.165   13.395  1.00 67.91 239 B 1 
ATOM 2743 C CE2 . TRP B 2 239 ? 19.422  -4.436   14.468  1.00 72.84 239 B 1 
ATOM 2744 C CE3 . TRP B 2 239 ? 19.334  -5.871   16.426  1.00 67.55 239 B 1 
ATOM 2745 C CZ2 . TRP B 2 239 ? 20.705  -3.959   14.840  1.00 69.80 239 B 1 
ATOM 2746 C CZ3 . TRP B 2 239 ? 20.607  -5.393   16.802  1.00 63.89 239 B 1 
ATOM 2747 C CH2 . TRP B 2 239 ? 21.286  -4.457   16.018  1.00 65.23 239 B 1 
ATOM 2748 N N   . TRP B 2 240 ? 16.400  -9.896   15.864  1.00 91.06 240 B 1 
ATOM 2749 C CA  . TRP B 2 240 ? 15.770  -10.985  16.603  1.00 91.51 240 B 1 
ATOM 2750 C C   . TRP B 2 240 ? 16.077  -10.912  18.087  1.00 91.20 240 B 1 
ATOM 2751 O O   . TRP B 2 240 ? 17.242  -10.821  18.496  1.00 88.42 240 B 1 
ATOM 2752 C CB  . TRP B 2 240 ? 16.212  -12.319  16.022  1.00 91.19 240 B 1 
ATOM 2753 C CG  . TRP B 2 240 ? 15.364  -13.457  16.475  1.00 91.97 240 B 1 
ATOM 2754 C CD1 . TRP B 2 240 ? 15.617  -14.285  17.516  1.00 89.09 240 B 1 
ATOM 2755 C CD2 . TRP B 2 240 ? 14.085  -13.890  15.918  1.00 91.63 240 B 1 
ATOM 2756 N NE1 . TRP B 2 240 ? 14.589  -15.206  17.637  1.00 89.51 240 B 1 
ATOM 2757 C CE2 . TRP B 2 240 ? 13.627  -14.997  16.677  1.00 91.44 240 B 1 
ATOM 2758 C CE3 . TRP B 2 240 ? 13.286  -13.441  14.855  1.00 90.80 240 B 1 
ATOM 2759 C CZ2 . TRP B 2 240 ? 12.411  -15.644  16.387  1.00 90.66 240 B 1 
ATOM 2760 C CZ3 . TRP B 2 240 ? 12.077  -14.085  14.566  1.00 88.56 240 B 1 
ATOM 2761 C CH2 . TRP B 2 240 ? 11.633  -15.172  15.325  1.00 88.93 240 B 1 
ATOM 2762 N N   . GLN B 2 241 ? 15.039  -10.989  18.905  1.00 90.49 241 B 1 
ATOM 2763 C CA  . GLN B 2 241 ? 15.096  -11.102  20.349  1.00 90.59 241 B 1 
ATOM 2764 C C   . GLN B 2 241 ? 14.626  -12.505  20.746  1.00 90.36 241 B 1 
ATOM 2765 O O   . GLN B 2 241 ? 13.426  -12.763  20.844  1.00 87.95 241 B 1 
ATOM 2766 C CB  . GLN B 2 241 ? 14.237  -9.989   20.978  1.00 89.49 241 B 1 
ATOM 2767 C CG  . GLN B 2 241 ? 14.223  -10.027  22.510  1.00 85.15 241 B 1 
ATOM 2768 C CD  . GLN B 2 241 ? 15.611  -9.817   23.121  1.00 82.06 241 B 1 
ATOM 2769 O OE1 . GLN B 2 241 ? 16.320  -8.879   22.780  1.00 73.45 241 B 1 
ATOM 2770 N NE2 . GLN B 2 241 ? 16.043  -10.668  24.019  1.00 69.97 241 B 1 
ATOM 2771 N N   . ALA B 2 242 ? 15.576  -13.404  20.976  1.00 90.66 242 B 1 
ATOM 2772 C CA  . ALA B 2 242 ? 15.251  -14.717  21.504  1.00 90.04 242 B 1 
ATOM 2773 C C   . ALA B 2 242 ? 14.826  -14.611  22.981  1.00 89.87 242 B 1 
ATOM 2774 O O   . ALA B 2 242 ? 15.416  -13.841  23.733  1.00 86.93 242 B 1 
ATOM 2775 C CB  . ALA B 2 242 ? 16.450  -15.653  21.313  1.00 87.84 242 B 1 
ATOM 2776 N N   . GLU B 2 243 ? 13.858  -15.427  23.404  1.00 88.78 243 B 1 
ATOM 2777 C CA  . GLU B 2 243 ? 13.337  -15.412  24.785  1.00 87.12 243 B 1 
ATOM 2778 C C   . GLU B 2 243 ? 14.429  -15.700  25.828  1.00 86.02 243 B 1 
ATOM 2779 O O   . GLU B 2 243 ? 14.439  -15.118  26.913  1.00 79.74 243 B 1 
ATOM 2780 C CB  . GLU B 2 243 ? 12.196  -16.440  24.884  1.00 83.70 243 B 1 
ATOM 2781 C CG  . GLU B 2 243 ? 11.505  -16.443  26.256  1.00 79.38 243 B 1 
ATOM 2782 C CD  . GLU B 2 243 ? 10.244  -17.350  26.303  1.00 79.41 243 B 1 
ATOM 2783 O OE1 . GLU B 2 243 ? 9.665   -17.525  27.396  1.00 72.43 243 B 1 
ATOM 2784 O OE2 . GLU B 2 243 ? 9.800   -17.843  25.254  1.00 76.13 243 B 1 
ATOM 2785 N N   . ARG B 2 244 ? 15.385  -16.575  25.487  1.00 82.89 244 B 1 
ATOM 2786 C CA  . ARG B 2 244 ? 16.506  -16.938  26.369  1.00 81.32 244 B 1 
ATOM 2787 C C   . ARG B 2 244 ? 17.701  -15.974  26.298  1.00 80.96 244 B 1 
ATOM 2788 O O   . ARG B 2 244 ? 18.657  -16.151  27.052  1.00 74.80 244 B 1 
ATOM 2789 C CB  . ARG B 2 244 ? 16.959  -18.371  26.059  1.00 77.30 244 B 1 
ATOM 2790 C CG  . ARG B 2 244 ? 15.905  -19.417  26.444  1.00 71.82 244 B 1 
ATOM 2791 C CD  . ARG B 2 244 ? 16.458  -20.827  26.195  1.00 68.46 244 B 1 
ATOM 2792 N NE  . ARG B 2 244 ? 15.581  -21.871  26.734  1.00 62.48 244 B 1 
ATOM 2793 C CZ  . ARG B 2 244 ? 15.860  -23.168  26.811  1.00 56.30 244 B 1 
ATOM 2794 N NH1 . ARG B 2 244 ? 16.951  -23.663  26.293  1.00 53.78 244 B 1 
ATOM 2795 N NH2 . ARG B 2 244 ? 15.047  -23.974  27.409  1.00 50.33 244 B 1 
ATOM 2796 N N   . ALA B 2 245 ? 17.693  -15.011  25.375  1.00 82.04 245 B 1 
ATOM 2797 C CA  . ALA B 2 245 ? 18.787  -14.065  25.202  1.00 82.06 245 B 1 
ATOM 2798 C C   . ALA B 2 245 ? 18.489  -12.750  25.942  1.00 82.28 245 B 1 
ATOM 2799 O O   . ALA B 2 245 ? 17.361  -12.261  25.939  1.00 77.35 245 B 1 
ATOM 2800 C CB  . ALA B 2 245 ? 19.045  -13.843  23.713  1.00 78.19 245 B 1 
ATOM 2801 N N   . SER B 2 246 ? 19.529  -12.146  26.513  1.00 79.84 246 B 1 
ATOM 2802 C CA  . SER B 2 246 ? 19.423  -10.863  27.214  1.00 80.62 246 B 1 
ATOM 2803 C C   . SER B 2 246 ? 19.317  -9.657   26.273  1.00 81.35 246 B 1 
ATOM 2804 O O   . SER B 2 246 ? 18.829  -8.608   26.674  1.00 74.10 246 B 1 
ATOM 2805 C CB  . SER B 2 246 ? 20.647  -10.684  28.117  1.00 76.61 246 B 1 
ATOM 2806 O OG  . SER B 2 246 ? 21.840  -10.833  27.356  1.00 67.82 246 B 1 
ATOM 2807 N N   . SER B 2 247 ? 19.790  -9.790   25.014  1.00 79.81 247 B 1 
ATOM 2808 C CA  . SER B 2 247 ? 19.819  -8.706   24.041  1.00 80.96 247 B 1 
ATOM 2809 C C   . SER B 2 247 ? 19.403  -9.180   22.656  1.00 81.27 247 B 1 
ATOM 2810 O O   . SER B 2 247 ? 19.609  -10.340  22.288  1.00 76.31 247 B 1 
ATOM 2811 C CB  . SER B 2 247 ? 21.211  -8.058   23.993  1.00 76.61 247 B 1 
ATOM 2812 O OG  . SER B 2 247 ? 22.200  -8.995   23.626  1.00 68.64 247 B 1 
ATOM 2813 N N   . SER B 2 248 ? 18.845  -8.262   21.868  1.00 83.94 248 B 1 
ATOM 2814 C CA  . SER B 2 248 ? 18.542  -8.505   20.469  1.00 84.09 248 B 1 
ATOM 2815 C C   . SER B 2 248 ? 19.814  -8.573   19.627  1.00 84.49 248 B 1 
ATOM 2816 O O   . SER B 2 248 ? 20.824  -7.926   19.918  1.00 79.20 248 B 1 
ATOM 2817 C CB  . SER B 2 248 ? 17.573  -7.456   19.921  1.00 79.44 248 B 1 
ATOM 2818 O OG  . SER B 2 248 ? 18.098  -6.157   20.049  1.00 70.78 248 B 1 
ATOM 2819 N N   . LYS B 2 249 ? 19.771  -9.364   18.545  1.00 84.01 249 B 1 
ATOM 2820 C CA  . LYS B 2 249 ? 20.863  -9.510   17.584  1.00 85.02 249 B 1 
ATOM 2821 C C   . LYS B 2 249 ? 20.331  -9.349   16.169  1.00 85.98 249 B 1 
ATOM 2822 O O   . LYS B 2 249 ? 19.224  -9.770   15.862  1.00 82.25 249 B 1 
ATOM 2823 C CB  . LYS B 2 249 ? 21.557  -10.868  17.775  1.00 79.85 249 B 1 
ATOM 2824 C CG  . LYS B 2 249 ? 22.277  -10.976  19.126  1.00 70.76 249 B 1 
ATOM 2825 C CD  . LYS B 2 249 ? 23.018  -12.311  19.250  1.00 67.99 249 B 1 
ATOM 2826 C CE  . LYS B 2 249 ? 23.705  -12.418  20.606  1.00 56.78 249 B 1 
ATOM 2827 N NZ  . LYS B 2 249 ? 24.395  -13.726  20.780  1.00 50.58 249 B 1 
ATOM 2828 N N   . SER B 2 250 ? 21.179  -8.792   15.307  1.00 84.02 250 B 1 
ATOM 2829 C CA  . SER B 2 250 ? 20.908  -8.786   13.874  1.00 84.10 250 B 1 
ATOM 2830 C C   . SER B 2 250 ? 21.140  -10.188  13.317  1.00 84.98 250 B 1 
ATOM 2831 O O   . SER B 2 250 ? 22.253  -10.712  13.397  1.00 79.61 250 B 1 
ATOM 2832 C CB  . SER B 2 250 ? 21.790  -7.761   13.170  1.00 80.38 250 B 1 
ATOM 2833 O OG  . SER B 2 250 ? 21.476  -7.707   11.807  1.00 76.42 250 B 1 
ATOM 2834 N N   . TRP B 2 251 ? 20.091  -10.812  12.779  1.00 86.10 251 B 1 
ATOM 2835 C CA  . TRP B 2 251 ? 20.163  -12.134  12.171  1.00 85.86 251 B 1 
ATOM 2836 C C   . TRP B 2 251 ? 20.602  -12.074  10.711  1.00 85.52 251 B 1 
ATOM 2837 O O   . TRP B 2 251 ? 21.424  -12.876  10.280  1.00 82.82 251 B 1 
ATOM 2838 C CB  . TRP B 2 251 ? 18.808  -12.834  12.307  1.00 84.94 251 B 1 
ATOM 2839 C CG  . TRP B 2 251 ? 18.600  -13.619  13.561  1.00 81.97 251 B 1 
ATOM 2840 C CD1 . TRP B 2 251 ? 19.379  -13.597  14.667  1.00 77.52 251 B 1 
ATOM 2841 C CD2 . TRP B 2 251 ? 17.570  -14.617  13.816  1.00 81.93 251 B 1 
ATOM 2842 N NE1 . TRP B 2 251 ? 18.915  -14.527  15.594  1.00 76.47 251 B 1 
ATOM 2843 C CE2 . TRP B 2 251 ? 17.804  -15.179  15.090  1.00 81.90 251 B 1 
ATOM 2844 C CE3 . TRP B 2 251 ? 16.472  -15.107  13.066  1.00 79.65 251 B 1 
ATOM 2845 C CZ2 . TRP B 2 251 ? 17.004  -16.217  15.610  1.00 78.36 251 B 1 
ATOM 2846 C CZ3 . TRP B 2 251 ? 15.667  -16.127  13.584  1.00 78.69 251 B 1 
ATOM 2847 C CH2 . TRP B 2 251 ? 15.933  -16.688  14.836  1.00 78.23 251 B 1 
ATOM 2848 N N   . ILE B 2 252 ? 20.075  -11.128  9.960   1.00 88.31 252 B 1 
ATOM 2849 C CA  . ILE B 2 252 ? 20.371  -10.998  8.541   1.00 90.21 252 B 1 
ATOM 2850 C C   . ILE B 2 252 ? 20.255  -9.546   8.094   1.00 91.01 252 B 1 
ATOM 2851 O O   . ILE B 2 252 ? 19.347  -8.824   8.518   1.00 89.93 252 B 1 
ATOM 2852 C CB  . ILE B 2 252 ? 19.486  -11.955  7.724   1.00 88.44 252 B 1 
ATOM 2853 C CG1 . ILE B 2 252 ? 19.950  -12.053  6.260   1.00 80.44 252 B 1 
ATOM 2854 C CG2 . ILE B 2 252 ? 17.985  -11.587  7.804   1.00 80.44 252 B 1 
ATOM 2855 C CD1 . ILE B 2 252 ? 19.353  -13.260  5.518   1.00 76.17 252 B 1 
ATOM 2856 N N   . THR B 2 253 ? 21.161  -9.128   7.204   1.00 92.28 253 B 1 
ATOM 2857 C CA  . THR B 2 253 ? 21.071  -7.876   6.446   1.00 92.50 253 B 1 
ATOM 2858 C C   . THR B 2 253 ? 21.103  -8.190   4.959   1.00 92.47 253 B 1 
ATOM 2859 O O   . THR B 2 253 ? 21.858  -9.056   4.520   1.00 90.75 253 B 1 
ATOM 2860 C CB  . THR B 2 253 ? 22.174  -6.874   6.814   1.00 91.26 253 B 1 
ATOM 2861 O OG1 . THR B 2 253 ? 23.456  -7.409   6.591   1.00 78.20 253 B 1 
ATOM 2862 C CG2 . THR B 2 253 ? 22.127  -6.460   8.274   1.00 78.52 253 B 1 
ATOM 2863 N N   . PHE B 2 254 ? 20.265  -7.501   4.184   1.00 93.76 254 B 1 
ATOM 2864 C CA  . PHE B 2 254 ? 20.129  -7.745   2.757   1.00 93.91 254 B 1 
ATOM 2865 C C   . PHE B 2 254 ? 19.864  -6.446   1.985   1.00 93.97 254 B 1 
ATOM 2866 O O   . PHE B 2 254 ? 19.345  -5.473   2.531   1.00 92.85 254 B 1 
ATOM 2867 C CB  . PHE B 2 254 ? 19.015  -8.771   2.509   1.00 93.28 254 B 1 
ATOM 2868 C CG  . PHE B 2 254 ? 17.622  -8.326   2.932   1.00 94.00 254 B 1 
ATOM 2869 C CD1 . PHE B 2 254 ? 17.171  -8.555   4.249   1.00 91.53 254 B 1 
ATOM 2870 C CD2 . PHE B 2 254 ? 16.772  -7.684   2.022   1.00 91.67 254 B 1 
ATOM 2871 C CE1 . PHE B 2 254 ? 15.895  -8.149   4.642   1.00 90.88 254 B 1 
ATOM 2872 C CE2 . PHE B 2 254 ? 15.490  -7.273   2.408   1.00 90.85 254 B 1 
ATOM 2873 C CZ  . PHE B 2 254 ? 15.050  -7.499   3.721   1.00 91.58 254 B 1 
ATOM 2874 N N   . ASP B 2 255 ? 20.190  -6.473   0.693   1.00 93.34 255 B 1 
ATOM 2875 C CA  . ASP B 2 255 ? 19.788  -5.449   -0.258  1.00 92.98 255 B 1 
ATOM 2876 C C   . ASP B 2 255 ? 18.713  -5.992   -1.185  1.00 92.80 255 B 1 
ATOM 2877 O O   . ASP B 2 255 ? 18.712  -7.161   -1.564  1.00 91.19 255 B 1 
ATOM 2878 C CB  . ASP B 2 255 ? 20.979  -4.954   -1.082  1.00 91.11 255 B 1 
ATOM 2879 C CG  . ASP B 2 255 ? 21.955  -4.096   -0.295  1.00 87.26 255 B 1 
ATOM 2880 O OD1 . ASP B 2 255 ? 21.592  -3.445   0.706   1.00 81.34 255 B 1 
ATOM 2881 O OD2 . ASP B 2 255 ? 23.137  -4.048   -0.698  1.00 81.41 255 B 1 
ATOM 2882 N N   . LEU B 2 256 ? 17.827  -5.110   -1.577  1.00 90.63 256 B 1 
ATOM 2883 C CA  . LEU B 2 256 ? 16.800  -5.348   -2.571  1.00 89.90 256 B 1 
ATOM 2884 C C   . LEU B 2 256 ? 17.061  -4.411   -3.749  1.00 89.51 256 B 1 
ATOM 2885 O O   . LEU B 2 256 ? 17.076  -3.196   -3.578  1.00 87.02 256 B 1 
ATOM 2886 C CB  . LEU B 2 256 ? 15.438  -5.101   -1.904  1.00 87.98 256 B 1 
ATOM 2887 C CG  . LEU B 2 256 ? 14.237  -5.290   -2.851  1.00 85.80 256 B 1 
ATOM 2888 C CD1 . LEU B 2 256 ? 14.078  -6.740   -3.293  1.00 79.62 256 B 1 
ATOM 2889 C CD2 . LEU B 2 256 ? 12.967  -4.870   -2.120  1.00 79.19 256 B 1 
ATOM 2890 N N   . LYS B 2 257 ? 17.239  -4.972   -4.953  1.00 89.92 257 B 1 
ATOM 2891 C CA  . LYS B 2 257 ? 17.428  -4.204   -6.179  1.00 89.41 257 B 1 
ATOM 2892 C C   . LYS B 2 257 ? 16.658  -4.853   -7.317  1.00 88.60 257 B 1 
ATOM 2893 O O   . LYS B 2 257 ? 16.893  -6.017   -7.626  1.00 84.69 257 B 1 
ATOM 2894 C CB  . LYS B 2 257 ? 18.931  -4.090   -6.476  1.00 87.03 257 B 1 
ATOM 2895 C CG  . LYS B 2 257 ? 19.215  -3.122   -7.628  1.00 76.92 257 B 1 
ATOM 2896 C CD  . LYS B 2 257 ? 20.720  -2.937   -7.827  1.00 73.07 257 B 1 
ATOM 2897 C CE  . LYS B 2 257 ? 20.989  -1.919   -8.940  1.00 62.15 257 B 1 
ATOM 2898 N NZ  . LYS B 2 257 ? 22.443  -1.676   -9.130  1.00 54.39 257 B 1 
ATOM 2899 N N   . ASN B 2 258 ? 15.738  -4.115   -7.940  1.00 87.05 258 B 1 
ATOM 2900 C CA  . ASN B 2 258 ? 14.921  -4.597   -9.061  1.00 85.10 258 B 1 
ATOM 2901 C C   . ASN B 2 258 ? 14.252  -5.965   -8.799  1.00 84.63 258 B 1 
ATOM 2902 O O   . ASN B 2 258 ? 14.294  -6.868   -9.629  1.00 79.03 258 B 1 
ATOM 2903 C CB  . ASN B 2 258 ? 15.751  -4.567   -10.357 1.00 81.57 258 B 1 
ATOM 2904 C CG  . ASN B 2 258 ? 16.199  -3.176   -10.760 1.00 74.59 258 B 1 
ATOM 2905 O OD1 . ASN B 2 258 ? 15.702  -2.158   -10.313 1.00 65.19 258 B 1 
ATOM 2906 N ND2 . ASN B 2 258 ? 17.160  -3.093   -11.663 1.00 64.92 258 B 1 
ATOM 2907 N N   . LYS B 2 259 ? 13.647  -6.129   -7.626  1.00 85.40 259 B 1 
ATOM 2908 C CA  . LYS B 2 259 ? 13.000  -7.373   -7.155  1.00 85.22 259 B 1 
ATOM 2909 C C   . LYS B 2 259 ? 13.965  -8.539   -6.869  1.00 86.77 259 B 1 
ATOM 2910 O O   . LYS B 2 259 ? 13.495  -9.620   -6.509  1.00 83.33 259 B 1 
ATOM 2911 C CB  . LYS B 2 259 ? 11.854  -7.808   -8.100  1.00 81.69 259 B 1 
ATOM 2912 C CG  . LYS B 2 259 ? 10.840  -6.708   -8.441  1.00 76.17 259 B 1 
ATOM 2913 C CD  . LYS B 2 259 ? 9.830   -7.199   -9.493  1.00 70.26 259 B 1 
ATOM 2914 C CE  . LYS B 2 259 ? 8.834   -6.083   -9.800  1.00 63.10 259 B 1 
ATOM 2915 N NZ  . LYS B 2 259 ? 7.921   -6.416   -10.926 1.00 56.78 259 B 1 
ATOM 2916 N N   . GLU B 2 260 ? 15.255  -8.340   -6.987  1.00 87.60 260 B 1 
ATOM 2917 C CA  . GLU B 2 260 ? 16.276  -9.310   -6.605  1.00 89.18 260 B 1 
ATOM 2918 C C   . GLU B 2 260 ? 16.819  -8.993   -5.213  1.00 89.94 260 B 1 
ATOM 2919 O O   . GLU B 2 260 ? 17.117  -7.843   -4.883  1.00 87.87 260 B 1 
ATOM 2920 C CB  . GLU B 2 260 ? 17.404  -9.374   -7.628  1.00 87.57 260 B 1 
ATOM 2921 C CG  . GLU B 2 260 ? 16.898  -9.854   -8.998  1.00 78.31 260 B 1 
ATOM 2922 C CD  . GLU B 2 260 ? 18.021  -10.167  -9.987  1.00 73.93 260 B 1 
ATOM 2923 O OE1 . GLU B 2 260 ? 17.701  -10.822  -11.009 1.00 65.30 260 B 1 
ATOM 2924 O OE2 . GLU B 2 260 ? 19.182  -9.793   -9.730  1.00 66.38 260 B 1 
ATOM 2925 N N   . VAL B 2 261 ? 16.944  -10.031  -4.401  1.00 91.00 261 B 1 
ATOM 2926 C CA  . VAL B 2 261 ? 17.430  -9.958   -3.030  1.00 91.66 261 B 1 
ATOM 2927 C C   . VAL B 2 261 ? 18.855  -10.482  -2.983  1.00 92.00 261 B 1 
ATOM 2928 O O   . VAL B 2 261 ? 19.130  -11.614  -3.379  1.00 89.94 261 B 1 
ATOM 2929 C CB  . VAL B 2 261 ? 16.515  -10.734  -2.074  1.00 90.52 261 B 1 
ATOM 2930 C CG1 . VAL B 2 261 ? 16.966  -10.542  -0.630  1.00 86.46 261 B 1 
ATOM 2931 C CG2 . VAL B 2 261 ? 15.056  -10.286  -2.177  1.00 87.11 261 B 1 
ATOM 2932 N N   . SER B 2 262 ? 19.766  -9.673   -2.446  1.00 92.50 262 B 1 
ATOM 2933 C CA  . SER B 2 262 ? 21.150  -10.048  -2.201  1.00 92.56 262 B 1 
ATOM 2934 C C   . SER B 2 262 ? 21.460  -9.940   -0.712  1.00 93.09 262 B 1 
ATOM 2935 O O   . SER B 2 262 ? 21.219  -8.918   -0.084  1.00 90.62 262 B 1 
ATOM 2936 C CB  . SER B 2 262 ? 22.101  -9.200   -3.045  1.00 90.19 262 B 1 
ATOM 2937 O OG  . SER B 2 262 ? 21.991  -7.828   -2.758  1.00 75.98 262 B 1 
ATOM 2938 N N   . VAL B 2 263 ? 21.979  -11.018  -0.136  1.00 92.24 263 B 1 
ATOM 2939 C CA  . VAL B 2 263 ? 22.319  -11.048  1.282   1.00 92.10 263 B 1 
ATOM 2940 C C   . VAL B 2 263 ? 23.686  -10.394  1.494   1.00 91.98 263 B 1 
ATOM 2941 O O   . VAL B 2 263 ? 24.665  -10.823  0.901   1.00 89.52 263 B 1 
ATOM 2942 C CB  . VAL B 2 263 ? 22.302  -12.479  1.820   1.00 90.52 263 B 1 
ATOM 2943 C CG1 . VAL B 2 263 ? 22.647  -12.452  3.294   1.00 85.01 263 B 1 
ATOM 2944 C CG2 . VAL B 2 263 ? 20.923  -13.127  1.660   1.00 86.06 263 B 1 
ATOM 2945 N N   . LYS B 2 264 ? 23.751  -9.382   2.352   1.00 92.05 264 B 1 
ATOM 2946 C CA  . LYS B 2 264 ? 25.004  -8.717   2.750   1.00 90.98 264 B 1 
ATOM 2947 C C   . LYS B 2 264 ? 25.704  -9.442   3.887   1.00 90.46 264 B 1 
ATOM 2948 O O   . LYS B 2 264 ? 26.906  -9.676   3.841   1.00 86.93 264 B 1 
ATOM 2949 C CB  . LYS B 2 264 ? 24.711  -7.277   3.182   1.00 89.03 264 B 1 
ATOM 2950 C CG  . LYS B 2 264 ? 24.579  -6.329   1.992   1.00 81.31 264 B 1 
ATOM 2951 C CD  . LYS B 2 264 ? 24.266  -4.914   2.499   1.00 77.83 264 B 1 
ATOM 2952 C CE  . LYS B 2 264 ? 24.641  -3.888   1.454   1.00 67.56 264 B 1 
ATOM 2953 N NZ  . LYS B 2 264 ? 23.917  -2.609   1.646   1.00 60.23 264 B 1 
ATOM 2954 N N   . ARG B 2 265 ? 24.939  -9.761   4.938   1.00 88.90 265 B 1 
ATOM 2955 C CA  . ARG B 2 265 ? 25.460  -10.392  6.148   1.00 88.98 265 B 1 
ATOM 2956 C C   . ARG B 2 265 ? 24.414  -11.338  6.728   1.00 89.25 265 B 1 
ATOM 2957 O O   . ARG B 2 265 ? 23.242  -10.987  6.801   1.00 85.55 265 B 1 
ATOM 2958 C CB  . ARG B 2 265 ? 25.871  -9.299   7.148   1.00 85.62 265 B 1 
ATOM 2959 C CG  . ARG B 2 265 ? 26.577  -9.862   8.381   1.00 71.81 265 B 1 
ATOM 2960 C CD  . ARG B 2 265 ? 26.983  -8.726   9.330   1.00 68.42 265 B 1 
ATOM 2961 N NE  . ARG B 2 265 ? 27.671  -9.239   10.507  1.00 56.09 265 B 1 
ATOM 2962 C CZ  . ARG B 2 265 ? 28.175  -8.515   11.490  1.00 47.71 265 B 1 
ATOM 2963 N NH1 . ARG B 2 265 ? 28.099  -7.212   11.490  1.00 43.78 265 B 1 
ATOM 2964 N NH2 . ARG B 2 265 ? 28.773  -9.093   12.502  1.00 40.20 265 B 1 
ATOM 2965 N N   . VAL B 2 266 ? 24.870  -12.517  7.162   1.00 85.82 266 B 1 
ATOM 2966 C CA  . VAL B 2 266 ? 24.043  -13.517  7.860   1.00 84.39 266 B 1 
ATOM 2967 C C   . VAL B 2 266 ? 24.769  -13.938  9.129   1.00 83.92 266 B 1 
ATOM 2968 O O   . VAL B 2 266 ? 25.996  -14.067  9.125   1.00 79.11 266 B 1 
ATOM 2969 C CB  . VAL B 2 266 ? 23.764  -14.724  6.943   1.00 80.69 266 B 1 
ATOM 2970 C CG1 . VAL B 2 266 ? 22.967  -15.833  7.637   1.00 72.58 266 B 1 
ATOM 2971 C CG2 . VAL B 2 266 ? 22.935  -14.324  5.741   1.00 74.34 266 B 1 
ATOM 2972 N N   . THR B 2 267 ? 24.026  -14.158  10.197  1.00 82.31 267 B 1 
ATOM 2973 C CA  . THR B 2 267 ? 24.548  -14.826  11.395  1.00 80.58 267 B 1 
ATOM 2974 C C   . THR B 2 267 ? 24.899  -16.289  11.082  1.00 81.12 267 B 1 
ATOM 2975 O O   . THR B 2 267 ? 24.243  -16.948  10.284  1.00 77.97 267 B 1 
ATOM 2976 C CB  . THR B 2 267 ? 23.541  -14.787  12.543  1.00 76.92 267 B 1 
ATOM 2977 O OG1 . THR B 2 267 ? 22.270  -15.183  12.107  1.00 69.11 267 B 1 
ATOM 2978 C CG2 . THR B 2 267 ? 23.440  -13.380  13.122  1.00 69.56 267 B 1 
ATOM 2979 N N   . GLN B 2 268 ? 25.961  -16.806  11.729  1.00 80.95 268 B 1 
ATOM 2980 C CA  . GLN B 2 268 ? 26.350  -18.209  11.561  1.00 80.97 268 B 1 
ATOM 2981 C C   . GLN B 2 268 ? 25.422  -19.172  12.306  1.00 82.76 268 B 1 
ATOM 2982 O O   . GLN B 2 268 ? 25.199  -20.296  11.850  1.00 77.19 268 B 1 
ATOM 2983 C CB  . GLN B 2 268 ? 27.791  -18.410  12.035  1.00 75.99 268 B 1 
ATOM 2984 C CG  . GLN B 2 268 ? 28.813  -17.688  11.141  1.00 67.96 268 B 1 
ATOM 2985 C CD  . GLN B 2 268 ? 30.254  -18.055  11.498  1.00 58.91 268 B 1 
ATOM 2986 O OE1 . GLN B 2 268 ? 30.534  -18.742  12.453  1.00 50.99 268 B 1 
ATOM 2987 N NE2 . GLN B 2 268 ? 31.229  -17.607  10.729  1.00 50.31 268 B 1 
ATOM 2988 N N   . ASP B 2 269 ? 24.908  -18.741  13.441  1.00 82.90 269 B 1 
ATOM 2989 C CA  . ASP B 2 269 ? 23.918  -19.464  14.225  1.00 83.38 269 B 1 
ATOM 2990 C C   . ASP B 2 269 ? 22.745  -18.522  14.551  1.00 83.38 269 B 1 
ATOM 2991 O O   . ASP B 2 269 ? 22.948  -17.536  15.267  1.00 76.10 269 B 1 
ATOM 2992 C CB  . ASP B 2 269 ? 24.562  -20.025  15.500  1.00 78.58 269 B 1 
ATOM 2993 C CG  . ASP B 2 269 ? 23.592  -20.877  16.317  1.00 76.51 269 B 1 
ATOM 2994 O OD1 . ASP B 2 269 ? 22.666  -21.459  15.721  1.00 70.64 269 B 1 
ATOM 2995 O OD2 . ASP B 2 269 ? 23.769  -20.950  17.546  1.00 70.38 269 B 1 
ATOM 2996 N N   . PRO B 2 270 ? 21.525  -18.781  14.013  1.00 84.34 270 B 1 
ATOM 2997 C CA  . PRO B 2 270 ? 21.129  -19.893  13.149  1.00 84.61 270 B 1 
ATOM 2998 C C   . PRO B 2 270 ? 21.641  -19.781  11.700  1.00 85.64 270 B 1 
ATOM 2999 O O   . PRO B 2 270 ? 21.898  -18.692  11.199  1.00 80.89 270 B 1 
ATOM 3000 C CB  . PRO B 2 270 ? 19.607  -19.889  13.194  1.00 81.28 270 B 1 
ATOM 3001 C CG  . PRO B 2 270 ? 19.267  -18.417  13.412  1.00 78.99 270 B 1 
ATOM 3002 C CD  . PRO B 2 270 ? 20.396  -17.923  14.305  1.00 80.79 270 B 1 
ATOM 3003 N N   . LYS B 2 271 ? 21.710  -20.906  10.981  1.00 87.44 271 B 1 
ATOM 3004 C CA  . LYS B 2 271 ? 22.055  -20.962  9.543   1.00 88.16 271 B 1 
ATOM 3005 C C   . LYS B 2 271 ? 20.857  -20.543  8.675   1.00 89.23 271 B 1 
ATOM 3006 O O   . LYS B 2 271 ? 20.270  -21.367  7.971   1.00 85.18 271 B 1 
ATOM 3007 C CB  . LYS B 2 271 ? 22.576  -22.350  9.149   1.00 84.68 271 B 1 
ATOM 3008 C CG  . LYS B 2 271 ? 23.942  -22.664  9.760   1.00 75.91 271 B 1 
ATOM 3009 C CD  . LYS B 2 271 ? 24.448  -24.019  9.242   1.00 68.51 271 B 1 
ATOM 3010 C CE  . LYS B 2 271 ? 25.816  -24.334  9.844   1.00 57.67 271 B 1 
ATOM 3011 N NZ  . LYS B 2 271 ? 26.329  -25.641  9.373   1.00 49.49 271 B 1 
ATOM 3012 N N   . LEU B 2 272 ? 20.502  -19.274  8.735   1.00 88.40 272 B 1 
ATOM 3013 C CA  . LEU B 2 272 ? 19.406  -18.714  7.961   1.00 88.65 272 B 1 
ATOM 3014 C C   . LEU B 2 272 ? 19.718  -18.716  6.467   1.00 89.45 272 B 1 
ATOM 3015 O O   . LEU B 2 272 ? 20.836  -18.407  6.040   1.00 87.01 272 B 1 
ATOM 3016 C CB  . LEU B 2 272 ? 19.117  -17.282  8.441   1.00 86.39 272 B 1 
ATOM 3017 C CG  . LEU B 2 272 ? 18.321  -17.254  9.756   1.00 83.77 272 B 1 
ATOM 3018 C CD1 . LEU B 2 272 ? 18.552  -15.922  10.472  1.00 77.83 272 B 1 
ATOM 3019 C CD2 . LEU B 2 272 ? 16.821  -17.399  9.497   1.00 78.18 272 B 1 
ATOM 3020 N N   . GLN B 2 273 ? 18.713  -19.009  5.647   1.00 90.77 273 B 1 
ATOM 3021 C CA  . GLN B 2 273 ? 18.759  -18.847  4.203   1.00 90.61 273 B 1 
ATOM 3022 C C   . GLN B 2 273 ? 17.671  -17.870  3.761   1.00 90.85 273 B 1 
ATOM 3023 O O   . GLN B 2 273 ? 16.563  -17.882  4.296   1.00 89.26 273 B 1 
ATOM 3024 C CB  . GLN B 2 273 ? 18.609  -20.201  3.494   1.00 89.04 273 B 1 
ATOM 3025 C CG  . GLN B 2 273 ? 19.730  -21.183  3.854   1.00 80.23 273 B 1 
ATOM 3026 C CD  . GLN B 2 273 ? 19.606  -22.522  3.116   1.00 75.81 273 B 1 
ATOM 3027 O OE1 . GLN B 2 273 ? 18.696  -22.761  2.338   1.00 66.15 273 B 1 
ATOM 3028 N NE2 . GLN B 2 273 ? 20.523  -23.436  3.329   1.00 63.00 273 B 1 
ATOM 3029 N N   . MET B 2 274 ? 17.989  -17.018  2.781   1.00 90.85 274 B 1 
ATOM 3030 C CA  . MET B 2 274 ? 17.053  -16.051  2.219   1.00 91.43 274 B 1 
ATOM 3031 C C   . MET B 2 274 ? 16.819  -16.335  0.742   1.00 91.82 274 B 1 
ATOM 3032 O O   . MET B 2 274 ? 17.762  -16.598  -0.010  1.00 89.69 274 B 1 
ATOM 3033 C CB  . MET B 2 274 ? 17.576  -14.629  2.467   1.00 90.02 274 B 1 
ATOM 3034 C CG  . MET B 2 274 ? 16.476  -13.592  2.219   1.00 87.83 274 B 1 
ATOM 3035 S SD  . MET B 2 274 ? 16.908  -11.928  2.793   1.00 87.09 274 B 1 
ATOM 3036 C CE  . MET B 2 274 ? 15.272  -11.164  2.722   1.00 79.17 274 B 1 
ATOM 3037 N N   . GLY B 2 275 ? 15.557  -16.272  0.315   1.00 90.55 275 B 1 
ATOM 3038 C CA  . GLY B 2 275 ? 15.180  -16.374  -1.087  1.00 90.29 275 B 1 
ATOM 3039 C C   . GLY B 2 275 ? 15.741  -15.205  -1.909  1.00 90.99 275 B 1 
ATOM 3040 O O   . GLY B 2 275 ? 15.786  -14.069  -1.443  1.00 88.55 275 B 1 
ATOM 3041 N N   . LYS B 2 276 ? 16.146  -15.491  -3.166  1.00 91.36 276 B 1 
ATOM 3042 C CA  . LYS B 2 276 ? 16.736  -14.489  -4.069  1.00 90.90 276 B 1 
ATOM 3043 C C   . LYS B 2 276 ? 15.713  -13.587  -4.770  1.00 90.39 276 B 1 
ATOM 3044 O O   . LYS B 2 276 ? 16.101  -12.645  -5.453  1.00 85.92 276 B 1 
ATOM 3045 C CB  . LYS B 2 276 ? 17.608  -15.180  -5.127  1.00 88.76 276 B 1 
ATOM 3046 C CG  . LYS B 2 276 ? 18.828  -15.890  -4.519  1.00 80.87 276 B 1 
ATOM 3047 C CD  . LYS B 2 276 ? 19.724  -16.442  -5.635  1.00 74.07 276 B 1 
ATOM 3048 C CE  . LYS B 2 276 ? 20.950  -17.127  -5.034  1.00 63.18 276 B 1 
ATOM 3049 N NZ  . LYS B 2 276 ? 21.876  -17.644  -6.075  1.00 53.72 276 B 1 
ATOM 3050 N N   . LYS B 2 277 ? 14.409  -13.899  -4.662  1.00 89.00 277 B 1 
ATOM 3051 C CA  . LYS B 2 277 ? 13.325  -13.193  -5.350  1.00 88.03 277 B 1 
ATOM 3052 C C   . LYS B 2 277 ? 12.239  -12.797  -4.362  1.00 87.92 277 B 1 
ATOM 3053 O O   . LYS B 2 277 ? 12.107  -13.389  -3.295  1.00 83.61 277 B 1 
ATOM 3054 C CB  . LYS B 2 277 ? 12.761  -14.050  -6.498  1.00 85.23 277 B 1 
ATOM 3055 C CG  . LYS B 2 277 ? 13.786  -14.259  -7.626  1.00 79.72 277 B 1 
ATOM 3056 C CD  . LYS B 2 277 ? 13.153  -14.965  -8.827  1.00 71.32 277 B 1 
ATOM 3057 C CE  . LYS B 2 277 ? 14.184  -15.119  -9.942  1.00 61.79 277 B 1 
ATOM 3058 N NZ  . LYS B 2 277 ? 13.608  -15.729  -11.174 1.00 53.67 277 B 1 
ATOM 3059 N N   . LEU B 2 278 ? 11.444  -11.818  -4.766  1.00 87.77 278 B 1 
ATOM 3060 C CA  . LEU B 2 278 ? 10.227  -11.485  -4.037  1.00 86.26 278 B 1 
ATOM 3061 C C   . LEU B 2 278 ? 9.166   -12.586  -4.213  1.00 84.95 278 B 1 
ATOM 3062 O O   . LEU B 2 278 ? 9.104   -13.196  -5.281  1.00 78.91 278 B 1 
ATOM 3063 C CB  . LEU B 2 278 ? 9.695   -10.114  -4.510  1.00 83.45 278 B 1 
ATOM 3064 C CG  . LEU B 2 278 ? 10.587  -8.914   -4.143  1.00 82.31 278 B 1 
ATOM 3065 C CD1 . LEU B 2 278 ? 9.978   -7.633   -4.729  1.00 77.47 278 B 1 
ATOM 3066 C CD2 . LEU B 2 278 ? 10.726  -8.726   -2.632  1.00 77.92 278 B 1 
ATOM 3067 N N   . PRO B 2 279 ? 8.296   -12.818  -3.200  1.00 86.47 279 B 1 
ATOM 3068 C CA  . PRO B 2 279 ? 8.246   -12.150  -1.898  1.00 86.77 279 B 1 
ATOM 3069 C C   . PRO B 2 279 ? 9.451   -12.495  -1.012  1.00 88.59 279 B 1 
ATOM 3070 O O   . PRO B 2 279 ? 10.058  -13.556  -1.166  1.00 86.22 279 B 1 
ATOM 3071 C CB  . PRO B 2 279 ? 6.929   -12.612  -1.268  1.00 83.24 279 B 1 
ATOM 3072 C CG  . PRO B 2 279 ? 6.729   -14.001  -1.864  1.00 79.23 279 B 1 
ATOM 3073 C CD  . PRO B 2 279 ? 7.283   -13.855  -3.277  1.00 81.92 279 B 1 
ATOM 3074 N N   . LEU B 2 280 ? 9.794   -11.619  -0.094  1.00 88.63 280 B 1 
ATOM 3075 C CA  . LEU B 2 280 ? 10.861  -11.860  0.871   1.00 89.42 280 B 1 
ATOM 3076 C C   . LEU B 2 280 ? 10.534  -13.118  1.685   1.00 90.37 280 B 1 
ATOM 3077 O O   . LEU B 2 280 ? 9.475   -13.201  2.306   1.00 88.95 280 B 1 
ATOM 3078 C CB  . LEU B 2 280 ? 11.039  -10.656  1.811   1.00 88.37 280 B 1 
ATOM 3079 C CG  . LEU B 2 280 ? 11.432  -9.326   1.141   1.00 86.97 280 B 1 
ATOM 3080 C CD1 . LEU B 2 280 ? 11.439  -8.204   2.176   1.00 82.82 280 B 1 
ATOM 3081 C CD2 . LEU B 2 280 ? 12.807  -9.393   0.493   1.00 83.17 280 B 1 
ATOM 3082 N N   . HIS B 2 281 ? 11.437  -14.076  1.673   1.00 91.60 281 B 1 
ATOM 3083 C CA  . HIS B 2 281 ? 11.272  -15.368  2.324   1.00 91.49 281 B 1 
ATOM 3084 C C   . HIS B 2 281 ? 12.572  -15.769  3.029   1.00 92.10 281 B 1 
ATOM 3085 O O   . HIS B 2 281 ? 13.654  -15.692  2.452   1.00 90.10 281 B 1 
ATOM 3086 C CB  . HIS B 2 281 ? 10.813  -16.390  1.274   1.00 88.61 281 B 1 
ATOM 3087 C CG  . HIS B 2 281 ? 11.004  -17.817  1.700   1.00 83.66 281 B 1 
ATOM 3088 N ND1 . HIS B 2 281 ? 12.078  -18.594  1.340   1.00 69.41 281 B 1 
ATOM 3089 C CD2 . HIS B 2 281 ? 10.173  -18.582  2.462   1.00 70.51 281 B 1 
ATOM 3090 C CE1 . HIS B 2 281 ? 11.891  -19.806  1.861   1.00 65.52 281 B 1 
ATOM 3091 N NE2 . HIS B 2 281 ? 10.744  -19.835  2.550   1.00 68.48 281 B 1 
ATOM 3092 N N   . LEU B 2 282 ? 12.450  -16.165  4.286   1.00 91.45 282 B 1 
ATOM 3093 C CA  . LEU B 2 282 ? 13.524  -16.634  5.140   1.00 91.20 282 B 1 
ATOM 3094 C C   . LEU B 2 282 ? 13.228  -18.049  5.604   1.00 91.97 282 B 1 
ATOM 3095 O O   . LEU B 2 282 ? 12.134  -18.331  6.084   1.00 90.63 282 B 1 
ATOM 3096 C CB  . LEU B 2 282 ? 13.678  -15.688  6.346   1.00 89.64 282 B 1 
ATOM 3097 C CG  . LEU B 2 282 ? 14.473  -14.414  6.025   1.00 84.53 282 B 1 
ATOM 3098 C CD1 . LEU B 2 282 ? 14.228  -13.349  7.095   1.00 79.84 282 B 1 
ATOM 3099 C CD2 . LEU B 2 282 ? 15.968  -14.699  5.984   1.00 79.97 282 B 1 
ATOM 3100 N N   . THR B 2 283 ? 14.221  -18.939  5.500   1.00 92.88 283 B 1 
ATOM 3101 C CA  . THR B 2 283 ? 14.159  -20.316  5.989   1.00 92.73 283 B 1 
ATOM 3102 C C   . THR B 2 283 ? 15.118  -20.515  7.150   1.00 92.44 283 B 1 
ATOM 3103 O O   . THR B 2 283 ? 16.301  -20.189  7.064   1.00 90.45 283 B 1 
ATOM 3104 C CB  . THR B 2 283 ? 14.419  -21.345  4.886   1.00 91.94 283 B 1 
ATOM 3105 O OG1 . THR B 2 283 ? 15.529  -20.991  4.092   1.00 80.17 283 B 1 
ATOM 3106 C CG2 . THR B 2 283 ? 13.238  -21.470  3.944   1.00 78.86 283 B 1 
ATOM 3107 N N   . LEU B 2 284 ? 14.597  -21.069  8.228   1.00 92.12 284 B 1 
ATOM 3108 C CA  . LEU B 2 284 ? 15.362  -21.585  9.352   1.00 91.73 284 B 1 
ATOM 3109 C C   . LEU B 2 284 ? 15.325  -23.116  9.281   1.00 92.40 284 B 1 
ATOM 3110 O O   . LEU B 2 284 ? 14.237  -23.682  9.353   1.00 91.21 284 B 1 
ATOM 3111 C CB  . LEU B 2 284 ? 14.741  -21.037  10.649  1.00 90.24 284 B 1 
ATOM 3112 C CG  . LEU B 2 284 ? 15.433  -21.531  11.933  1.00 87.67 284 B 1 
ATOM 3113 C CD1 . LEU B 2 284 ? 16.844  -20.995  12.047  1.00 81.59 284 B 1 
ATOM 3114 C CD2 . LEU B 2 284 ? 14.655  -21.065  13.159  1.00 82.09 284 B 1 
ATOM 3115 N N   . PRO B 2 285 ? 16.485  -23.815  9.155   1.00 93.39 285 B 1 
ATOM 3116 C CA  . PRO B 2 285 ? 16.502  -25.261  8.919   1.00 92.50 285 B 1 
ATOM 3117 C C   . PRO B 2 285 ? 15.819  -26.074  10.020  1.00 93.09 285 B 1 
ATOM 3118 O O   . PRO B 2 285 ? 15.148  -27.058  9.729   1.00 90.23 285 B 1 
ATOM 3119 C CB  . PRO B 2 285 ? 17.982  -25.637  8.799   1.00 90.89 285 B 1 
ATOM 3120 C CG  . PRO B 2 285 ? 18.644  -24.346  8.337   1.00 87.82 285 B 1 
ATOM 3121 C CD  . PRO B 2 285 ? 17.817  -23.259  9.021   1.00 91.34 285 B 1 
ATOM 3122 N N   . GLN B 2 286 ? 16.006  -25.669  11.276  1.00 92.42 286 B 1 
ATOM 3123 C CA  . GLN B 2 286 ? 15.456  -26.368  12.432  1.00 92.23 286 B 1 
ATOM 3124 C C   . GLN B 2 286 ? 14.958  -25.377  13.484  1.00 92.53 286 B 1 
ATOM 3125 O O   . GLN B 2 286 ? 15.699  -24.483  13.902  1.00 89.91 286 B 1 
ATOM 3126 C CB  . GLN B 2 286 ? 16.510  -27.298  13.043  1.00 89.40 286 B 1 
ATOM 3127 C CG  . GLN B 2 286 ? 16.868  -28.468  12.119  1.00 81.06 286 B 1 
ATOM 3128 C CD  . GLN B 2 286 ? 17.878  -29.437  12.729  1.00 81.14 286 B 1 
ATOM 3129 O OE1 . GLN B 2 286 ? 18.446  -29.240  13.793  1.00 72.30 286 B 1 
ATOM 3130 N NE2 . GLN B 2 286 ? 18.149  -30.542  12.067  1.00 70.24 286 B 1 
ATOM 3131 N N   . ALA B 2 287 ? 13.738  -25.573  13.940  1.00 92.08 287 B 1 
ATOM 3132 C CA  . ALA B 2 287 ? 13.190  -24.872  15.089  1.00 91.83 287 B 1 
ATOM 3133 C C   . ALA B 2 287 ? 13.828  -25.427  16.368  1.00 92.04 287 B 1 
ATOM 3134 O O   . ALA B 2 287 ? 13.602  -26.573  16.734  1.00 89.34 287 B 1 
ATOM 3135 C CB  . ALA B 2 287 ? 11.662  -25.041  15.098  1.00 90.67 287 B 1 
ATOM 3136 N N   . LEU B 2 288 ? 14.617  -24.604  17.056  1.00 92.27 288 B 1 
ATOM 3137 C CA  . LEU B 2 288 ? 15.190  -24.950  18.353  1.00 91.91 288 B 1 
ATOM 3138 C C   . LEU B 2 288 ? 14.663  -23.997  19.432  1.00 92.14 288 B 1 
ATOM 3139 O O   . LEU B 2 288 ? 14.401  -22.829  19.143  1.00 90.90 288 B 1 
ATOM 3140 C CB  . LEU B 2 288 ? 16.731  -24.940  18.284  1.00 90.89 288 B 1 
ATOM 3141 C CG  . LEU B 2 288 ? 17.349  -25.973  17.324  1.00 88.92 288 B 1 
ATOM 3142 C CD1 . LEU B 2 288 ? 18.873  -25.835  17.338  1.00 84.09 288 B 1 
ATOM 3143 C CD2 . LEU B 2 288 ? 17.014  -27.408  17.723  1.00 84.74 288 B 1 
ATOM 3144 N N   . PRO B 2 289 ? 14.574  -24.439  20.701  1.00 92.07 289 B 1 
ATOM 3145 C CA  . PRO B 2 289 ? 14.110  -23.596  21.803  1.00 90.91 289 B 1 
ATOM 3146 C C   . PRO B 2 289 ? 14.897  -22.294  21.985  1.00 91.26 289 B 1 
ATOM 3147 O O   . PRO B 2 289 ? 14.342  -21.284  22.408  1.00 88.95 289 B 1 
ATOM 3148 C CB  . PRO B 2 289 ? 14.241  -24.474  23.049  1.00 89.52 289 B 1 
ATOM 3149 C CG  . PRO B 2 289 ? 14.103  -25.887  22.509  1.00 88.55 289 B 1 
ATOM 3150 C CD  . PRO B 2 289 ? 14.780  -25.802  21.152  1.00 91.29 289 B 1 
ATOM 3151 N N   . GLN B 2 290 ? 16.190  -22.303  21.619  1.00 91.69 290 B 1 
ATOM 3152 C CA  . GLN B 2 290 ? 17.057  -21.125  21.676  1.00 90.65 290 B 1 
ATOM 3153 C C   . GLN B 2 290 ? 16.736  -20.060  20.619  1.00 90.91 290 B 1 
ATOM 3154 O O   . GLN B 2 290 ? 17.146  -18.914  20.776  1.00 88.96 290 B 1 
ATOM 3155 C CB  . GLN B 2 290 ? 18.523  -21.583  21.590  1.00 88.88 290 B 1 
ATOM 3156 C CG  . GLN B 2 290 ? 18.936  -22.145  20.219  1.00 81.85 290 B 1 
ATOM 3157 C CD  . GLN B 2 290 ? 20.246  -22.927  20.275  1.00 81.74 290 B 1 
ATOM 3158 O OE1 . GLN B 2 290 ? 20.606  -23.489  21.296  1.00 73.18 290 B 1 
ATOM 3159 N NE2 . GLN B 2 290 ? 20.986  -23.031  19.201  1.00 71.78 290 B 1 
ATOM 3160 N N   . TYR B 2 291 ? 16.015  -20.422  19.551  1.00 91.79 291 B 1 
ATOM 3161 C CA  . TYR B 2 291 ? 15.581  -19.501  18.503  1.00 91.71 291 B 1 
ATOM 3162 C C   . TYR B 2 291 ? 14.162  -18.973  18.720  1.00 92.01 291 B 1 
ATOM 3163 O O   . TYR B 2 291 ? 13.753  -18.043  18.036  1.00 89.91 291 B 1 
ATOM 3164 C CB  . TYR B 2 291 ? 15.696  -20.191  17.129  1.00 91.51 291 B 1 
ATOM 3165 C CG  . TYR B 2 291 ? 17.044  -20.795  16.795  1.00 91.50 291 B 1 
ATOM 3166 C CD1 . TYR B 2 291 ? 18.251  -20.178  17.181  1.00 87.38 291 B 1 
ATOM 3167 C CD2 . TYR B 2 291 ? 17.097  -22.011  16.075  1.00 87.42 291 B 1 
ATOM 3168 C CE1 . TYR B 2 291 ? 19.491  -20.761  16.877  1.00 86.56 291 B 1 
ATOM 3169 C CE2 . TYR B 2 291 ? 18.327  -22.598  15.757  1.00 86.32 291 B 1 
ATOM 3170 C CZ  . TYR B 2 291 ? 19.524  -21.976  16.169  1.00 87.99 291 B 1 
ATOM 3171 O OH  . TYR B 2 291 ? 20.728  -22.570  15.882  1.00 86.05 291 B 1 
ATOM 3172 N N   . ALA B 2 292 ? 13.408  -19.549  19.659  1.00 92.14 292 B 1 
ATOM 3173 C CA  . ALA B 2 292 ? 12.076  -19.072  19.980  1.00 92.35 292 B 1 
ATOM 3174 C C   . ALA B 2 292 ? 12.132  -17.637  20.529  1.00 91.90 292 B 1 
ATOM 3175 O O   . ALA B 2 292 ? 12.967  -17.312  21.372  1.00 89.00 292 B 1 
ATOM 3176 C CB  . ALA B 2 292 ? 11.418  -20.027  20.974  1.00 91.90 292 B 1 
ATOM 3177 N N   . GLY B 2 293 ? 11.249  -16.775  20.025  1.00 92.56 293 B 1 
ATOM 3178 C CA  . GLY B 2 293 ? 11.240  -15.368  20.373  1.00 92.35 293 B 1 
ATOM 3179 C C   . GLY B 2 293 ? 10.486  -14.515  19.370  1.00 92.92 293 B 1 
ATOM 3180 O O   . GLY B 2 293 ? 9.633   -15.002  18.623  1.00 91.37 293 B 1 
ATOM 3181 N N   . SER B 2 294 ? 10.831  -13.234  19.360  1.00 93.21 294 B 1 
ATOM 3182 C CA  . SER B 2 294 ? 10.244  -12.241  18.472  1.00 92.76 294 B 1 
ATOM 3183 C C   . SER B 2 294 ? 11.321  -11.504  17.683  1.00 92.42 294 B 1 
ATOM 3184 O O   . SER B 2 294 ? 12.457  -11.355  18.133  1.00 89.13 294 B 1 
ATOM 3185 C CB  . SER B 2 294 ? 9.354   -11.268  19.251  1.00 90.73 294 B 1 
ATOM 3186 O OG  . SER B 2 294 ? 10.081  -10.610  20.261  1.00 77.84 294 B 1 
ATOM 3187 N N   . GLY B 2 295 ? 10.967  -11.036  16.498  1.00 92.66 295 B 1 
ATOM 3188 C CA  . GLY B 2 295 ? 11.842  -10.263  15.647  1.00 92.19 295 B 1 
ATOM 3189 C C   . GLY B 2 295 ? 11.090  -9.176   14.904  1.00 92.88 295 B 1 
ATOM 3190 O O   . GLY B 2 295 ? 9.867   -9.211   14.781  1.00 91.33 295 B 1 
ATOM 3191 N N   . ASN B 2 296 ? 11.839  -8.207   14.387  1.00 92.51 296 B 1 
ATOM 3192 C CA  . ASN B 2 296 ? 11.308  -7.139   13.570  1.00 92.37 296 B 1 
ATOM 3193 C C   . ASN B 2 296 ? 12.111  -7.030   12.275  1.00 92.55 296 B 1 
ATOM 3194 O O   . ASN B 2 296 ? 13.310  -6.728   12.291  1.00 90.81 296 B 1 
ATOM 3195 C CB  . ASN B 2 296 ? 11.293  -5.838   14.387  1.00 90.30 296 B 1 
ATOM 3196 C CG  . ASN B 2 296 ? 10.492  -4.738   13.722  1.00 82.54 296 B 1 
ATOM 3197 O OD1 . ASN B 2 296 ? 9.929   -4.880   12.654  1.00 72.78 296 B 1 
ATOM 3198 N ND2 . ASN B 2 296 ? 10.394  -3.585   14.352  1.00 71.98 296 B 1 
ATOM 3199 N N   . LEU B 2 297 ? 11.453  -7.297   11.153  1.00 92.73 297 B 1 
ATOM 3200 C CA  . LEU B 2 297 ? 12.009  -7.040   9.833   1.00 92.98 297 B 1 
ATOM 3201 C C   . LEU B 2 297 ? 11.755  -5.579   9.481   1.00 92.79 297 B 1 
ATOM 3202 O O   . LEU B 2 297 ? 10.610  -5.142   9.383   1.00 91.52 297 B 1 
ATOM 3203 C CB  . LEU B 2 297 ? 11.393  -7.975   8.789   1.00 92.77 297 B 1 
ATOM 3204 C CG  . LEU B 2 297 ? 12.068  -7.824   7.408   1.00 92.63 297 B 1 
ATOM 3205 C CD1 . LEU B 2 297 ? 13.451  -8.474   7.377   1.00 86.57 297 B 1 
ATOM 3206 C CD2 . LEU B 2 297 ? 11.228  -8.481   6.322   1.00 86.17 297 B 1 
ATOM 3207 N N   . THR B 2 298 ? 12.837  -4.839   9.234   1.00 93.36 298 B 1 
ATOM 3208 C CA  . THR B 2 298 ? 12.795  -3.470   8.747   1.00 92.80 298 B 1 
ATOM 3209 C C   . THR B 2 298 ? 13.238  -3.418   7.297   1.00 92.54 298 B 1 
ATOM 3210 O O   . THR B 2 298 ? 14.207  -4.066   6.920   1.00 90.97 298 B 1 
ATOM 3211 C CB  . THR B 2 298 ? 13.618  -2.517   9.622   1.00 91.67 298 B 1 
ATOM 3212 O OG1 . THR B 2 298 ? 14.978  -2.870   9.684   1.00 78.27 298 B 1 
ATOM 3213 C CG2 . THR B 2 298 ? 13.103  -2.481   11.057  1.00 77.99 298 B 1 
ATOM 3214 N N   . LEU B 2 299 ? 12.535  -2.647   6.464   1.00 91.62 299 B 1 
ATOM 3215 C CA  . LEU B 2 299 ? 12.871  -2.417   5.061   1.00 91.14 299 B 1 
ATOM 3216 C C   . LEU B 2 299 ? 12.883  -0.909   4.792   1.00 90.78 299 B 1 
ATOM 3217 O O   . LEU B 2 299 ? 11.849  -0.247   4.856   1.00 89.24 299 B 1 
ATOM 3218 C CB  . LEU B 2 299 ? 11.885  -3.183   4.174   1.00 90.29 299 B 1 
ATOM 3219 C CG  . LEU B 2 299 ? 12.120  -3.014   2.651   1.00 89.25 299 B 1 
ATOM 3220 C CD1 . LEU B 2 299 ? 13.411  -3.676   2.203   1.00 84.89 299 B 1 
ATOM 3221 C CD2 . LEU B 2 299 ? 10.965  -3.661   1.874   1.00 84.68 299 B 1 
ATOM 3222 N N   . ALA B 2 300 ? 14.056  -0.377   4.479   1.00 91.52 300 B 1 
ATOM 3223 C CA  . ALA B 2 300 ? 14.237  0.993    4.025   1.00 91.11 300 B 1 
ATOM 3224 C C   . ALA B 2 300 ? 14.224  1.018    2.492   1.00 90.69 300 B 1 
ATOM 3225 O O   . ALA B 2 300 ? 14.970  0.276    1.859   1.00 88.41 300 B 1 
ATOM 3226 C CB  . ALA B 2 300 ? 15.549  1.548    4.602   1.00 89.98 300 B 1 
ATOM 3227 N N   . LEU B 2 301 ? 13.376  1.858    1.908   1.00 88.59 301 B 1 
ATOM 3228 C CA  . LEU B 2 301 ? 13.295  2.046    0.462   1.00 87.17 301 B 1 
ATOM 3229 C C   . LEU B 2 301 ? 14.094  3.278    0.043   1.00 85.83 301 B 1 
ATOM 3230 O O   . LEU B 2 301 ? 14.157  4.261    0.775   1.00 82.25 301 B 1 
ATOM 3231 C CB  . LEU B 2 301 ? 11.821  2.151    0.030   1.00 85.55 301 B 1 
ATOM 3232 C CG  . LEU B 2 301 ? 10.984  0.903    0.338   1.00 84.26 301 B 1 
ATOM 3233 C CD1 . LEU B 2 301 ? 9.534   1.145    -0.083  1.00 80.75 301 B 1 
ATOM 3234 C CD2 . LEU B 2 301 ? 11.491  -0.345   -0.400  1.00 80.74 301 B 1 
ATOM 3235 N N   . GLU B 2 302 ? 14.701  3.210    -1.144  1.00 84.27 302 B 1 
ATOM 3236 C CA  . GLU B 2 302 ? 15.458  4.322    -1.696  1.00 82.45 302 B 1 
ATOM 3237 C C   . GLU B 2 302 ? 14.561  5.542    -1.918  1.00 79.72 302 B 1 
ATOM 3238 O O   . GLU B 2 302 ? 13.385  5.424    -2.275  1.00 72.46 302 B 1 
ATOM 3239 C CB  . GLU B 2 302 ? 16.154  3.861    -2.982  1.00 78.70 302 B 1 
ATOM 3240 C CG  . GLU B 2 302 ? 17.206  4.863    -3.473  1.00 70.32 302 B 1 
ATOM 3241 C CD  . GLU B 2 302 ? 17.982  4.350    -4.701  1.00 65.19 302 B 1 
ATOM 3242 O OE1 . GLU B 2 302 ? 19.072  4.897    -4.961  1.00 57.84 302 B 1 
ATOM 3243 O OE2 . GLU B 2 302 ? 17.490  3.414    -5.363  1.00 61.14 302 B 1 
ATOM 3244 N N   . ALA B 2 303 ? 15.123  6.742    -1.674  1.00 76.20 303 B 1 
ATOM 3245 C CA  . ALA B 2 303 ? 14.436  8.034    -1.789  1.00 74.98 303 B 1 
ATOM 3246 C C   . ALA B 2 303 ? 13.165  8.186    -0.911  1.00 76.38 303 B 1 
ATOM 3247 O O   . ALA B 2 303 ? 12.384  9.115    -1.120  1.00 70.83 303 B 1 
ATOM 3248 C CB  . ALA B 2 303 ? 14.214  8.369    -3.261  1.00 69.27 303 B 1 
ATOM 3249 N N   . LYS B 2 304 ? 12.964  7.322    0.085   1.00 78.12 304 B 1 
ATOM 3250 C CA  . LYS B 2 304 ? 11.872  7.434    1.045   1.00 77.99 304 B 1 
ATOM 3251 C C   . LYS B 2 304 ? 12.404  7.673    2.461   1.00 78.18 304 B 1 
ATOM 3252 O O   . LYS B 2 304 ? 13.371  7.051    2.901   1.00 74.88 304 B 1 
ATOM 3253 C CB  . LYS B 2 304 ? 10.962  6.195    0.993   1.00 74.60 304 B 1 
ATOM 3254 C CG  . LYS B 2 304 ? 10.306  5.958    -0.380  1.00 73.29 304 B 1 
ATOM 3255 C CD  . LYS B 2 304 ? 9.345   7.076    -0.784  1.00 71.42 304 B 1 
ATOM 3256 C CE  . LYS B 2 304 ? 8.782   6.812    -2.173  1.00 67.63 304 B 1 
ATOM 3257 N NZ  . LYS B 2 304 ? 7.791   7.840    -2.565  1.00 63.76 304 B 1 
ATOM 3258 N N   . THR B 2 305 ? 11.730  8.557    3.179   1.00 78.22 305 B 1 
ATOM 3259 C CA  . THR B 2 305 ? 12.003  8.799    4.595   1.00 75.48 305 B 1 
ATOM 3260 C C   . THR B 2 305 ? 11.244  7.794    5.448   1.00 74.59 305 B 1 
ATOM 3261 O O   . THR B 2 305 ? 10.034  7.637    5.311   1.00 65.31 305 B 1 
ATOM 3262 C CB  . THR B 2 305 ? 11.635  10.237   4.998   1.00 69.96 305 B 1 
ATOM 3263 O OG1 . THR B 2 305 ? 10.324  10.553   4.602   1.00 62.16 305 B 1 
ATOM 3264 C CG2 . THR B 2 305 ? 12.573  11.251   4.346   1.00 59.84 305 B 1 
ATOM 3265 N N   . GLY B 2 306 ? 11.954  7.123    6.353   1.00 80.51 306 B 1 
ATOM 3266 C CA  . GLY B 2 306 ? 11.365  6.116    7.222   1.00 80.48 306 B 1 
ATOM 3267 C C   . GLY B 2 306 ? 11.610  4.686    6.737   1.00 83.04 306 B 1 
ATOM 3268 O O   . GLY B 2 306 ? 12.363  4.441    5.796   1.00 80.01 306 B 1 
ATOM 3269 N N   . LYS B 2 307 ? 11.015  3.718    7.452   1.00 85.98 307 B 1 
ATOM 3270 C CA  . LYS B 2 307 ? 11.182  2.291    7.201   1.00 87.87 307 B 1 
ATOM 3271 C C   . LYS B 2 307 ? 9.841   1.575    7.315   1.00 88.47 307 B 1 
ATOM 3272 O O   . LYS B 2 307 ? 8.997   1.955    8.120   1.00 86.47 307 B 1 
ATOM 3273 C CB  . LYS B 2 307 ? 12.204  1.685    8.184   1.00 85.75 307 B 1 
ATOM 3274 C CG  . LYS B 2 307 ? 13.611  2.287    8.066   1.00 82.44 307 B 1 
ATOM 3275 C CD  . LYS B 2 307 ? 14.583  1.589    9.031   1.00 80.98 307 B 1 
ATOM 3276 C CE  . LYS B 2 307 ? 15.978  2.211    8.955   1.00 72.97 307 B 1 
ATOM 3277 N NZ  . LYS B 2 307 ? 16.919  1.555    9.902   1.00 65.21 307 B 1 
ATOM 3278 N N   . LEU B 2 308 ? 9.682   0.518    6.542   1.00 89.34 308 B 1 
ATOM 3279 C CA  . LEU B 2 308 ? 8.595   -0.438   6.727   1.00 89.93 308 B 1 
ATOM 3280 C C   . LEU B 2 308 ? 8.982   -1.414   7.837   1.00 90.96 308 B 1 
ATOM 3281 O O   . LEU B 2 308 ? 10.146  -1.775   7.960   1.00 89.72 308 B 1 
ATOM 3282 C CB  . LEU B 2 308 ? 8.315   -1.185   5.421   1.00 88.31 308 B 1 
ATOM 3283 C CG  . LEU B 2 308 ? 7.924   -0.289   4.241   1.00 86.37 308 B 1 
ATOM 3284 C CD1 . LEU B 2 308 ? 7.668   -1.146   3.010   1.00 80.59 308 B 1 
ATOM 3285 C CD2 . LEU B 2 308 ? 6.656   0.519    4.539   1.00 80.17 308 B 1 
ATOM 3286 N N   . HIS B 2 309 ? 7.986   -1.852   8.606   1.00 90.60 309 B 1 
ATOM 3287 C CA  . HIS B 2 309 ? 8.162   -2.767   9.718   1.00 90.19 309 B 1 
ATOM 3288 C C   . HIS B 2 309 ? 7.171   -3.931   9.609   1.00 90.66 309 B 1 
ATOM 3289 O O   . HIS B 2 309 ? 5.982   -3.714   9.366   1.00 88.68 309 B 1 
ATOM 3290 C CB  . HIS B 2 309 ? 7.989   -2.014   11.045  1.00 87.94 309 B 1 
ATOM 3291 C CG  . HIS B 2 309 ? 9.004   -0.918   11.249  1.00 82.53 309 B 1 
ATOM 3292 N ND1 . HIS B 2 309 ? 10.233  -1.048   11.853  1.00 70.03 309 B 1 
ATOM 3293 C CD2 . HIS B 2 309 ? 8.910   0.394    10.853  1.00 70.90 309 B 1 
ATOM 3294 C CE1 . HIS B 2 309 ? 10.853  0.145    11.828  1.00 68.73 309 B 1 
ATOM 3295 N NE2 . HIS B 2 309 ? 10.084  1.044    11.225  1.00 70.76 309 B 1 
ATOM 3296 N N   . GLN B 2 310 ? 7.658   -5.152   9.824   1.00 92.07 310 B 1 
ATOM 3297 C CA  . GLN B 2 310 ? 6.826   -6.322   10.069  1.00 92.60 310 B 1 
ATOM 3298 C C   . GLN B 2 310 ? 7.396   -7.098   11.251  1.00 93.24 310 B 1 
ATOM 3299 O O   . GLN B 2 310 ? 8.552   -7.515   11.233  1.00 92.47 310 B 1 
ATOM 3300 C CB  . GLN B 2 310 ? 6.717   -7.180   8.800   1.00 92.00 310 B 1 
ATOM 3301 C CG  . GLN B 2 310 ? 5.842   -8.421   9.040   1.00 89.36 310 B 1 
ATOM 3302 C CD  . GLN B 2 310 ? 5.625   -9.290   7.792   1.00 87.87 310 B 1 
ATOM 3303 O OE1 . GLN B 2 310 ? 5.604   -8.842   6.664   1.00 81.25 310 B 1 
ATOM 3304 N NE2 . GLN B 2 310 ? 5.433   -10.576  7.968   1.00 77.48 310 B 1 
ATOM 3305 N N   . GLU B 2 311 ? 6.554   -7.306   12.274  1.00 92.72 311 B 1 
ATOM 3306 C CA  . GLU B 2 311 ? 6.883   -8.154   13.403  1.00 93.06 311 B 1 
ATOM 3307 C C   . GLU B 2 311 ? 6.724   -9.631   13.032  1.00 92.92 311 B 1 
ATOM 3308 O O   . GLU B 2 311 ? 5.781   -10.021  12.336  1.00 91.09 311 B 1 
ATOM 3309 C CB  . GLU B 2 311 ? 6.012   -7.767   14.603  1.00 91.89 311 B 1 
ATOM 3310 C CG  . GLU B 2 311 ? 6.533   -8.367   15.918  1.00 85.86 311 B 1 
ATOM 3311 C CD  . GLU B 2 311 ? 5.511   -8.210   17.051  1.00 82.02 311 B 1 
ATOM 3312 O OE1 . GLU B 2 311 ? 5.436   -9.153   17.875  1.00 73.03 311 B 1 
ATOM 3313 O OE2 . GLU B 2 311 ? 4.761   -7.217   17.050  1.00 75.78 311 B 1 
ATOM 3314 N N   . VAL B 2 312 ? 7.645   -10.466  13.505  1.00 93.48 312 B 1 
ATOM 3315 C CA  . VAL B 2 312 ? 7.585   -11.920  13.349  1.00 93.39 312 B 1 
ATOM 3316 C C   . VAL B 2 312 ? 7.858   -12.602  14.678  1.00 93.71 312 B 1 
ATOM 3317 O O   . VAL B 2 312 ? 8.765   -12.227  15.408  1.00 92.12 312 B 1 
ATOM 3318 C CB  . VAL B 2 312 ? 8.537   -12.448  12.265  1.00 91.31 312 B 1 
ATOM 3319 C CG1 . VAL B 2 312 ? 8.032   -12.037  10.895  1.00 80.60 312 B 1 
ATOM 3320 C CG2 . VAL B 2 312 ? 9.980   -11.968  12.414  1.00 81.92 312 B 1 
ATOM 3321 N N   . ASN B 2 313 ? 7.087   -13.638  14.974  1.00 94.04 313 B 1 
ATOM 3322 C CA  . ASN B 2 313 ? 7.144   -14.377  16.216  1.00 93.92 313 B 1 
ATOM 3323 C C   . ASN B 2 313 ? 7.312   -15.869  15.922  1.00 94.18 313 B 1 
ATOM 3324 O O   . ASN B 2 313 ? 6.634   -16.417  15.053  1.00 92.29 313 B 1 
ATOM 3325 C CB  . ASN B 2 313 ? 5.862   -14.063  17.006  1.00 92.84 313 B 1 
ATOM 3326 C CG  . ASN B 2 313 ? 5.796   -12.597  17.432  1.00 92.06 313 B 1 
ATOM 3327 O OD1 . ASN B 2 313 ? 6.664   -12.117  18.127  1.00 82.88 313 B 1 
ATOM 3328 N ND2 . ASN B 2 313 ? 4.786   -11.855  17.042  1.00 82.53 313 B 1 
ATOM 3329 N N   . LEU B 2 314 ? 8.211   -16.528  16.641  1.00 93.66 314 B 1 
ATOM 3330 C CA  . LEU B 2 314 ? 8.435   -17.970  16.570  1.00 94.22 314 B 1 
ATOM 3331 C C   . LEU B 2 314 ? 8.163   -18.593  17.936  1.00 94.45 314 B 1 
ATOM 3332 O O   . LEU B 2 314 ? 8.836   -18.287  18.918  1.00 92.39 314 B 1 
ATOM 3333 C CB  . LEU B 2 314 ? 9.862   -18.252  16.084  1.00 93.84 314 B 1 
ATOM 3334 C CG  . LEU B 2 314 ? 10.224  -19.750  16.034  1.00 94.21 314 B 1 
ATOM 3335 C CD1 . LEU B 2 314 ? 9.357   -20.527  15.045  1.00 90.32 314 B 1 
ATOM 3336 C CD2 . LEU B 2 314 ? 11.689  -19.923  15.625  1.00 90.22 314 B 1 
ATOM 3337 N N   . VAL B 2 315 ? 7.215   -19.529  17.969  1.00 93.75 315 B 1 
ATOM 3338 C CA  . VAL B 2 315 ? 6.908   -20.368  19.130  1.00 93.55 315 B 1 
ATOM 3339 C C   . VAL B 2 315 ? 7.371   -21.784  18.832  1.00 93.63 315 B 1 
ATOM 3340 O O   . VAL B 2 315 ? 6.998   -22.362  17.806  1.00 92.29 315 B 1 
ATOM 3341 C CB  . VAL B 2 315 ? 5.411   -20.303  19.472  1.00 92.55 315 B 1 
ATOM 3342 C CG1 . VAL B 2 315 ? 5.061   -21.207  20.653  1.00 87.89 315 B 1 
ATOM 3343 C CG2 . VAL B 2 315 ? 4.994   -18.869  19.835  1.00 88.71 315 B 1 
ATOM 3344 N N   . VAL B 2 316 ? 8.183   -22.353  19.724  1.00 93.71 316 B 1 
ATOM 3345 C CA  . VAL B 2 316 ? 8.725   -23.709  19.597  1.00 93.94 316 B 1 
ATOM 3346 C C   . VAL B 2 316 ? 8.207   -24.562  20.744  1.00 93.75 316 B 1 
ATOM 3347 O O   . VAL B 2 316 ? 8.285   -24.160  21.900  1.00 92.18 316 B 1 
ATOM 3348 C CB  . VAL B 2 316 ? 10.266  -23.716  19.552  1.00 93.27 316 B 1 
ATOM 3349 C CG1 . VAL B 2 316 ? 10.816  -25.126  19.340  1.00 87.75 316 B 1 
ATOM 3350 C CG2 . VAL B 2 316 ? 10.792  -22.838  18.408  1.00 88.97 316 B 1 
ATOM 3351 N N   . MET B 2 317 ? 7.702   -25.752  20.427  1.00 93.31 317 B 1 
ATOM 3352 C CA  . MET B 2 317 ? 7.247   -26.739  21.400  1.00 93.24 317 B 1 
ATOM 3353 C C   . MET B 2 317 ? 8.149   -27.968  21.373  1.00 93.13 317 B 1 
ATOM 3354 O O   . MET B 2 317 ? 8.490   -28.476  20.304  1.00 91.83 317 B 1 
ATOM 3355 C CB  . MET B 2 317 ? 5.793   -27.102  21.124  1.00 91.92 317 B 1 
ATOM 3356 C CG  . MET B 2 317 ? 5.198   -28.033  22.194  1.00 89.89 317 B 1 
ATOM 3357 S SD  . MET B 2 317 ? 3.421   -28.371  21.964  1.00 89.18 317 B 1 
ATOM 3358 C CE  . MET B 2 317 ? 3.491   -29.473  20.534  1.00 79.62 317 B 1 
ATOM 3359 N N   . ARG B 2 318 ? 8.502   -28.479  22.553  1.00 92.75 318 B 1 
ATOM 3360 C CA  . ARG B 2 318 ? 9.264   -29.712  22.735  1.00 92.64 318 B 1 
ATOM 3361 C C   . ARG B 2 318 ? 8.541   -30.641  23.699  1.00 92.26 318 B 1 
ATOM 3362 O O   . ARG B 2 318 ? 8.256   -30.251  24.822  1.00 90.29 318 B 1 
ATOM 3363 C CB  . ARG B 2 318 ? 10.667  -29.357  23.233  1.00 90.84 318 B 1 
ATOM 3364 C CG  . ARG B 2 318 ? 11.538  -30.609  23.429  1.00 87.65 318 B 1 
ATOM 3365 C CD  . ARG B 2 318 ? 12.979  -30.237  23.812  1.00 86.31 318 B 1 
ATOM 3366 N NE  . ARG B 2 318 ? 13.058  -29.696  25.177  1.00 78.58 318 B 1 
ATOM 3367 C CZ  . ARG B 2 318 ? 14.154  -29.283  25.787  1.00 74.66 318 B 1 
ATOM 3368 N NH1 . ARG B 2 318 ? 15.322  -29.312  25.192  1.00 69.06 318 B 1 
ATOM 3369 N NH2 . ARG B 2 318 ? 14.087  -28.845  26.999  1.00 64.63 318 B 1 
ATOM 3370 N N   . ALA B 2 319 ? 8.322   -31.891  23.289  1.00 91.19 319 B 1 
ATOM 3371 C CA  . ALA B 2 319 ? 7.867   -32.964  24.160  1.00 90.30 319 B 1 
ATOM 3372 C C   . ALA B 2 319 ? 9.009   -33.969  24.358  1.00 90.52 319 B 1 
ATOM 3373 O O   . ALA B 2 319 ? 9.561   -34.477  23.383  1.00 88.08 319 B 1 
ATOM 3374 C CB  . ALA B 2 319 ? 6.604   -33.599  23.568  1.00 88.47 319 B 1 
ATOM 3375 N N   . THR B 2 320 ? 9.375   -34.254  25.615  1.00 89.86 320 B 1 
ATOM 3376 C CA  . THR B 2 320 ? 10.471  -35.170  25.959  1.00 88.83 320 B 1 
ATOM 3377 C C   . THR B 2 320 ? 10.077  -36.078  27.113  1.00 88.93 320 B 1 
ATOM 3378 O O   . THR B 2 320 ? 9.402   -35.668  28.047  1.00 86.26 320 B 1 
ATOM 3379 C CB  . THR B 2 320 ? 11.771  -34.430  26.319  1.00 86.65 320 B 1 
ATOM 3380 O OG1 . THR B 2 320 ? 11.562  -33.438  27.297  1.00 74.18 320 B 1 
ATOM 3381 C CG2 . THR B 2 320 ? 12.400  -33.745  25.111  1.00 74.42 320 B 1 
ATOM 3382 N N   . GLN B 2 321 ? 10.545  -37.324  27.054  1.00 87.69 321 B 1 
ATOM 3383 C CA  . GLN B 2 321 ? 10.470  -38.252  28.170  1.00 85.87 321 B 1 
ATOM 3384 C C   . GLN B 2 321 ? 11.862  -38.403  28.778  1.00 84.24 321 B 1 
ATOM 3385 O O   . GLN B 2 321 ? 12.767  -38.941  28.135  1.00 80.68 321 B 1 
ATOM 3386 C CB  . GLN B 2 321 ? 9.878   -39.586  27.694  1.00 84.05 321 B 1 
ATOM 3387 C CG  . GLN B 2 321 ? 9.661   -40.548  28.871  1.00 80.61 321 B 1 
ATOM 3388 C CD  . GLN B 2 321 ? 9.179   -41.936  28.435  1.00 78.47 321 B 1 
ATOM 3389 O OE1 . GLN B 2 321 ? 8.924   -42.209  27.283  1.00 72.55 321 B 1 
ATOM 3390 N NE2 . GLN B 2 321 ? 9.080   -42.863  29.361  1.00 68.94 321 B 1 
ATOM 3391 N N   . LEU B 2 322 ? 12.030  -37.962  30.013  1.00 85.06 322 B 1 
ATOM 3392 C CA  . LEU B 2 322 ? 13.236  -38.176  30.810  1.00 82.94 322 B 1 
ATOM 3393 C C   . LEU B 2 322 ? 12.918  -39.177  31.920  1.00 82.54 322 B 1 
ATOM 3394 O O   . LEU B 2 322 ? 12.230  -38.849  32.880  1.00 78.33 322 B 1 
ATOM 3395 C CB  . LEU B 2 322 ? 13.760  -36.827  31.345  1.00 79.99 322 B 1 
ATOM 3396 C CG  . LEU B 2 322 ? 14.822  -36.205  30.417  1.00 70.33 322 B 1 
ATOM 3397 C CD1 . LEU B 2 322 ? 14.464  -34.774  30.040  1.00 63.48 322 B 1 
ATOM 3398 C CD2 . LEU B 2 322 ? 16.192  -36.193  31.110  1.00 63.33 322 B 1 
ATOM 3399 N N   . GLN B 2 323 ? 13.438  -40.417  31.801  1.00 83.17 323 B 1 
ATOM 3400 C CA  . GLN B 2 323 ? 13.197  -41.528  32.726  1.00 81.97 323 B 1 
ATOM 3401 C C   . GLN B 2 323 ? 11.686  -41.764  32.924  1.00 81.66 323 B 1 
ATOM 3402 O O   . GLN B 2 323 ? 10.995  -42.176  31.998  1.00 75.35 323 B 1 
ATOM 3403 C CB  . GLN B 2 323 ? 13.946  -41.303  34.054  1.00 78.31 323 B 1 
ATOM 3404 C CG  . GLN B 2 323 ? 15.472  -41.148  33.898  1.00 71.41 323 B 1 
ATOM 3405 C CD  . GLN B 2 323 ? 16.156  -40.912  35.254  1.00 64.66 323 B 1 
ATOM 3406 O OE1 . GLN B 2 323 ? 15.525  -40.746  36.280  1.00 57.79 323 B 1 
ATOM 3407 N NE2 . GLN B 2 323 ? 17.461  -40.891  35.297  1.00 55.50 323 B 1 
ATOM 3408 N N   . LYS B 2 324 ? 11.180  -41.472  34.106  1.00 82.61 324 B 1 
ATOM 3409 C CA  . LYS B 2 324 ? 9.770   -41.624  34.499  1.00 82.82 324 B 1 
ATOM 3410 C C   . LYS B 2 324 ? 8.966   -40.322  34.406  1.00 85.43 324 B 1 
ATOM 3411 O O   . LYS B 2 324 ? 7.831   -40.291  34.865  1.00 80.14 324 B 1 
ATOM 3412 C CB  . LYS B 2 324 ? 9.677   -42.224  35.904  1.00 78.26 324 B 1 
ATOM 3413 C CG  . LYS B 2 324 ? 10.229  -43.653  35.983  1.00 72.13 324 B 1 
ATOM 3414 C CD  . LYS B 2 324 ? 9.949   -44.250  37.370  1.00 64.36 324 B 1 
ATOM 3415 C CE  . LYS B 2 324 ? 10.447  -45.695  37.450  1.00 56.46 324 B 1 
ATOM 3416 N NZ  . LYS B 2 324 ? 10.099  -46.319  38.742  1.00 48.31 324 B 1 
ATOM 3417 N N   . ASN B 2 325 ? 9.548   -39.247  33.841  1.00 86.10 325 B 1 
ATOM 3418 C CA  . ASN B 2 325 ? 8.904   -37.942  33.744  1.00 86.00 325 B 1 
ATOM 3419 C C   . ASN B 2 325 ? 8.668   -37.603  32.273  1.00 87.00 325 B 1 
ATOM 3420 O O   . ASN B 2 325 ? 9.613   -37.502  31.491  1.00 84.30 325 B 1 
ATOM 3421 C CB  . ASN B 2 325 ? 9.754   -36.885  34.459  1.00 82.63 325 B 1 
ATOM 3422 C CG  . ASN B 2 325 ? 9.885   -37.123  35.959  1.00 72.71 325 B 1 
ATOM 3423 O OD1 . ASN B 2 325 ? 9.220   -37.943  36.561  1.00 63.56 325 B 1 
ATOM 3424 N ND2 . ASN B 2 325 ? 10.765  -36.397  36.615  1.00 63.41 325 B 1 
ATOM 3425 N N   . LEU B 2 326 ? 7.420   -37.394  31.910  1.00 86.44 326 B 1 
ATOM 3426 C CA  . LEU B 2 326 ? 7.030   -36.845  30.615  1.00 86.68 326 B 1 
ATOM 3427 C C   . LEU B 2 326 ? 6.850   -35.334  30.780  1.00 87.16 326 B 1 
ATOM 3428 O O   . LEU B 2 326 ? 6.021   -34.902  31.582  1.00 84.67 326 B 1 
ATOM 3429 C CB  . LEU B 2 326 ? 5.755   -37.549  30.139  1.00 85.55 326 B 1 
ATOM 3430 C CG  . LEU B 2 326 ? 5.227   -37.042  28.782  1.00 83.85 326 B 1 
ATOM 3431 C CD1 . LEU B 2 326 ? 6.178   -37.392  27.646  1.00 77.53 326 B 1 
ATOM 3432 C CD2 . LEU B 2 326 ? 3.879   -37.701  28.487  1.00 78.51 326 B 1 
ATOM 3433 N N   . THR B 2 327 ? 7.624   -34.546  30.035  1.00 89.18 327 B 1 
ATOM 3434 C CA  . THR B 2 327 ? 7.576   -33.084  30.065  1.00 88.73 327 B 1 
ATOM 3435 C C   . THR B 2 327 ? 7.237   -32.538  28.690  1.00 89.05 327 B 1 
ATOM 3436 O O   . THR B 2 327 ? 7.757   -33.011  27.681  1.00 87.44 327 B 1 
ATOM 3437 C CB  . THR B 2 327 ? 8.895   -32.469  30.581  1.00 86.58 327 B 1 
ATOM 3438 O OG1 . THR B 2 327 ? 9.996   -32.896  29.812  1.00 74.58 327 B 1 
ATOM 3439 C CG2 . THR B 2 327 ? 9.180   -32.864  32.026  1.00 74.45 327 B 1 
ATOM 3440 N N   . CYS B 2 328 ? 6.376   -31.519  28.646  1.00 89.24 328 B 1 
ATOM 3441 C CA  . CYS B 2 328 ? 6.125   -30.728  27.457  1.00 89.25 328 B 1 
ATOM 3442 C C   . CYS B 2 328 ? 6.339   -29.257  27.779  1.00 90.07 328 B 1 
ATOM 3443 O O   . CYS B 2 328 ? 5.782   -28.734  28.748  1.00 87.70 328 B 1 
ATOM 3444 C CB  . CYS B 2 328 ? 4.718   -31.015  26.924  1.00 87.58 328 B 1 
ATOM 3445 S SG  . CYS B 2 328 ? 4.466   -30.322  25.275  1.00 82.79 328 B 1 
ATOM 3446 N N   . GLU B 2 329 ? 7.172   -28.593  26.977  1.00 91.15 329 B 1 
ATOM 3447 C CA  . GLU B 2 329 ? 7.606   -27.219  27.186  1.00 91.40 329 B 1 
ATOM 3448 C C   . GLU B 2 329 ? 7.381   -26.408  25.906  1.00 91.86 329 B 1 
ATOM 3449 O O   . GLU B 2 329 ? 7.558   -26.905  24.795  1.00 90.42 329 B 1 
ATOM 3450 C CB  . GLU B 2 329 ? 9.085   -27.175  27.596  1.00 89.22 329 B 1 
ATOM 3451 C CG  . GLU B 2 329 ? 9.387   -27.900  28.917  1.00 81.25 329 B 1 
ATOM 3452 C CD  . GLU B 2 329 ? 10.891  -27.884  29.278  1.00 80.82 329 B 1 
ATOM 3453 O OE1 . GLU B 2 329 ? 11.224  -27.885  30.476  1.00 71.67 329 B 1 
ATOM 3454 O OE2 . GLU B 2 329 ? 11.741  -27.909  28.350  1.00 73.44 329 B 1 
ATOM 3455 N N   . VAL B 2 330 ? 7.009   -25.144  26.078  1.00 91.66 330 B 1 
ATOM 3456 C CA  . VAL B 2 330 ? 6.818   -24.176  25.005  1.00 91.87 330 B 1 
ATOM 3457 C C   . VAL B 2 330 ? 7.664   -22.939  25.279  1.00 91.40 330 B 1 
ATOM 3458 O O   . VAL B 2 330 ? 7.665   -22.403  26.393  1.00 88.86 330 B 1 
ATOM 3459 C CB  . VAL B 2 330 ? 5.335   -23.808  24.829  1.00 90.22 330 B 1 
ATOM 3460 C CG1 . VAL B 2 330 ? 5.131   -22.746  23.751  1.00 80.78 330 B 1 
ATOM 3461 C CG2 . VAL B 2 330 ? 4.523   -25.033  24.407  1.00 81.28 330 B 1 
ATOM 3462 N N   . TRP B 2 331 ? 8.368   -22.460  24.254  1.00 93.38 331 B 1 
ATOM 3463 C CA  . TRP B 2 331 ? 9.138   -21.227  24.280  1.00 92.65 331 B 1 
ATOM 3464 C C   . TRP B 2 331 ? 8.654   -20.266  23.206  1.00 92.69 331 B 1 
ATOM 3465 O O   . TRP B 2 331 ? 8.101   -20.672  22.189  1.00 89.28 331 B 1 
ATOM 3466 C CB  . TRP B 2 331 ? 10.626  -21.517  24.110  1.00 91.54 331 B 1 
ATOM 3467 C CG  . TRP B 2 331 ? 11.186  -22.438  25.139  1.00 90.64 331 B 1 
ATOM 3468 C CD1 . TRP B 2 331 ? 11.674  -22.092  26.350  1.00 82.13 331 B 1 
ATOM 3469 C CD2 . TRP B 2 331 ? 11.310  -23.885  25.062  1.00 86.92 331 B 1 
ATOM 3470 N NE1 . TRP B 2 331 ? 12.096  -23.225  27.028  1.00 81.00 331 B 1 
ATOM 3471 C CE2 . TRP B 2 331 ? 11.892  -24.346  26.268  1.00 84.90 331 B 1 
ATOM 3472 C CE3 . TRP B 2 331 ? 10.990  -24.838  24.075  1.00 80.27 331 B 1 
ATOM 3473 C CZ2 . TRP B 2 331 ? 12.162  -25.712  26.488  1.00 81.69 331 B 1 
ATOM 3474 C CZ3 . TRP B 2 331 ? 11.249  -26.200  24.295  1.00 72.64 331 B 1 
ATOM 3475 C CH2 . TRP B 2 331 ? 11.829  -26.623  25.483  1.00 74.97 331 B 1 
ATOM 3476 N N   . GLY B 2 332 ? 8.905   -18.979  23.432  1.00 91.14 332 B 1 
ATOM 3477 C CA  . GLY B 2 332 ? 8.495   -17.889  22.558  1.00 90.80 332 B 1 
ATOM 3478 C C   . GLY B 2 332 ? 7.325   -17.078  23.110  1.00 90.91 332 B 1 
ATOM 3479 O O   . GLY B 2 332 ? 6.818   -17.353  24.200  1.00 87.20 332 B 1 
ATOM 3480 N N   . PRO B 2 333 ? 6.912   -16.048  22.369  1.00 91.76 333 B 1 
ATOM 3481 C CA  . PRO B 2 333 ? 5.825   -15.176  22.787  1.00 90.12 333 B 1 
ATOM 3482 C C   . PRO B 2 333 ? 4.494   -15.922  22.716  1.00 88.73 333 B 1 
ATOM 3483 O O   . PRO B 2 333 ? 3.974   -16.220  21.646  1.00 81.90 333 B 1 
ATOM 3484 C CB  . PRO B 2 333 ? 5.900   -13.972  21.841  1.00 87.84 333 B 1 
ATOM 3485 C CG  . PRO B 2 333 ? 6.508   -14.562  20.569  1.00 86.94 333 B 1 
ATOM 3486 C CD  . PRO B 2 333 ? 7.456   -15.627  21.093  1.00 90.59 333 B 1 
ATOM 3487 N N   . THR B 2 334 ? 3.925   -16.218  23.872  1.00 88.40 334 B 1 
ATOM 3488 C CA  . THR B 2 334 ? 2.645   -16.906  23.988  1.00 86.52 334 B 1 
ATOM 3489 C C   . THR B 2 334 ? 1.590   -15.975  24.574  1.00 86.62 334 B 1 
ATOM 3490 O O   . THR B 2 334 ? 1.858   -15.218  25.505  1.00 82.11 334 B 1 
ATOM 3491 C CB  . THR B 2 334 ? 2.758   -18.198  24.806  1.00 83.08 334 B 1 
ATOM 3492 O OG1 . THR B 2 334 ? 3.306   -17.956  26.083  1.00 76.97 334 B 1 
ATOM 3493 C CG2 . THR B 2 334 ? 3.634   -19.237  24.115  1.00 75.37 334 B 1 
ATOM 3494 N N   . SER B 2 335 ? 0.369   -16.046  24.038  1.00 86.58 335 B 1 
ATOM 3495 C CA  . SER B 2 335 ? -0.786  -15.361  24.620  1.00 85.43 335 B 1 
ATOM 3496 C C   . SER B 2 335 ? -1.119  -15.969  25.992  1.00 86.45 335 B 1 
ATOM 3497 O O   . SER B 2 335 ? -1.044  -17.188  26.144  1.00 83.35 335 B 1 
ATOM 3498 C CB  . SER B 2 335 ? -1.981  -15.484  23.672  1.00 80.93 335 B 1 
ATOM 3499 O OG  . SER B 2 335 ? -3.186  -15.033  24.253  1.00 73.20 335 B 1 
ATOM 3500 N N   . PRO B 2 336 ? -1.572  -15.175  26.982  1.00 85.74 336 B 1 
ATOM 3501 C CA  . PRO B 2 336 ? -2.027  -15.708  28.267  1.00 85.06 336 B 1 
ATOM 3502 C C   . PRO B 2 336 ? -3.254  -16.629  28.159  1.00 85.94 336 B 1 
ATOM 3503 O O   . PRO B 2 336 ? -3.610  -17.309  29.121  1.00 82.19 336 B 1 
ATOM 3504 C CB  . PRO B 2 336 ? -2.319  -14.467  29.117  1.00 83.02 336 B 1 
ATOM 3505 C CG  . PRO B 2 336 ? -2.648  -13.386  28.092  1.00 80.58 336 B 1 
ATOM 3506 C CD  . PRO B 2 336 ? -1.727  -13.733  26.921  1.00 83.26 336 B 1 
ATOM 3507 N N   . LYS B 2 337 ? -3.917  -16.665  27.003  1.00 85.63 337 B 1 
ATOM 3508 C CA  . LYS B 2 337 ? -5.040  -17.561  26.728  1.00 85.47 337 B 1 
ATOM 3509 C C   . LYS B 2 337 ? -4.601  -18.947  26.246  1.00 86.31 337 B 1 
ATOM 3510 O O   . LYS B 2 337 ? -5.435  -19.851  26.212  1.00 82.06 337 B 1 
ATOM 3511 C CB  . LYS B 2 337 ? -5.985  -16.934  25.695  1.00 81.95 337 B 1 
ATOM 3512 C CG  . LYS B 2 337 ? -6.638  -15.634  26.198  1.00 75.89 337 B 1 
ATOM 3513 C CD  . LYS B 2 337 ? -7.608  -15.117  25.140  1.00 69.49 337 B 1 
ATOM 3514 C CE  . LYS B 2 337 ? -8.283  -13.828  25.591  1.00 61.46 337 B 1 
ATOM 3515 N NZ  . LYS B 2 337 ? -9.217  -13.307  24.548  1.00 53.34 337 B 1 
ATOM 3516 N N   . LEU B 2 338 ? -3.324  -19.113  25.878  1.00 86.92 338 B 1 
ATOM 3517 C CA  . LEU B 2 338 ? -2.799  -20.388  25.400  1.00 86.51 338 B 1 
ATOM 3518 C C   . LEU B 2 338 ? -2.840  -21.430  26.515  1.00 88.18 338 B 1 
ATOM 3519 O O   . LEU B 2 338 ? -2.455  -21.173  27.654  1.00 86.65 338 B 1 
ATOM 3520 C CB  . LEU B 2 338 ? -1.376  -20.220  24.847  1.00 83.12 338 B 1 
ATOM 3521 C CG  . LEU B 2 338 ? -1.356  -19.547  23.458  1.00 75.61 338 B 1 
ATOM 3522 C CD1 . LEU B 2 338 ? 0.047   -19.091  23.092  1.00 69.06 338 B 1 
ATOM 3523 C CD2 . LEU B 2 338 ? -1.807  -20.509  22.365  1.00 68.62 338 B 1 
ATOM 3524 N N   . MET B 2 339 ? -3.304  -22.626  26.164  1.00 89.37 339 B 1 
ATOM 3525 C CA  . MET B 2 339 ? -3.425  -23.764  27.053  1.00 89.95 339 B 1 
ATOM 3526 C C   . MET B 2 339 ? -2.548  -24.898  26.544  1.00 90.85 339 B 1 
ATOM 3527 O O   . MET B 2 339 ? -2.654  -25.302  25.381  1.00 88.90 339 B 1 
ATOM 3528 C CB  . MET B 2 339 ? -4.905  -24.148  27.167  1.00 87.74 339 B 1 
ATOM 3529 C CG  . MET B 2 339 ? -5.143  -25.185  28.271  1.00 78.08 339 B 1 
ATOM 3530 S SD  . MET B 2 339 ? -6.896  -25.538  28.612  1.00 74.63 339 B 1 
ATOM 3531 C CE  . MET B 2 339 ? -7.436  -23.998  29.380  1.00 62.55 339 B 1 
ATOM 3532 N N   . LEU B 2 340 ? -1.696  -25.417  27.420  1.00 89.01 340 B 1 
ATOM 3533 C CA  . LEU B 2 340 ? -0.848  -26.567  27.156  1.00 89.79 340 B 1 
ATOM 3534 C C   . LEU B 2 340 ? -1.422  -27.783  27.893  1.00 89.99 340 B 1 
ATOM 3535 O O   . LEU B 2 340 ? -1.638  -27.735  29.104  1.00 87.74 340 B 1 
ATOM 3536 C CB  . LEU B 2 340 ? 0.588   -26.234  27.575  1.00 88.69 340 B 1 
ATOM 3537 C CG  . LEU B 2 340 ? 1.641   -27.240  27.057  1.00 87.85 340 B 1 
ATOM 3538 C CD1 . LEU B 2 340 ? 1.785   -27.200  25.541  1.00 81.81 340 B 1 
ATOM 3539 C CD2 . LEU B 2 340 ? 3.006   -26.888  27.661  1.00 82.17 340 B 1 
ATOM 3540 N N   . SER B 2 341 ? -1.671  -28.867  27.166  1.00 90.25 341 B 1 
ATOM 3541 C CA  . SER B 2 341 ? -2.267  -30.077  27.724  1.00 89.48 341 B 1 
ATOM 3542 C C   . SER B 2 341 ? -1.500  -31.335  27.322  1.00 89.55 341 B 1 
ATOM 3543 O O   . SER B 2 341 ? -1.004  -31.451  26.210  1.00 87.68 341 B 1 
ATOM 3544 C CB  . SER B 2 341 ? -3.752  -30.172  27.368  1.00 87.36 341 B 1 
ATOM 3545 O OG  . SER B 2 341 ? -3.959  -30.267  25.974  1.00 74.50 341 B 1 
ATOM 3546 N N   . LEU B 2 342 ? -1.393  -32.286  28.247  1.00 88.25 342 B 1 
ATOM 3547 C CA  . LEU B 2 342 ? -0.874  -33.629  28.030  1.00 87.71 342 B 1 
ATOM 3548 C C   . LEU B 2 342 ? -2.001  -34.628  28.219  1.00 87.16 342 B 1 
ATOM 3549 O O   . LEU B 2 342 ? -2.609  -34.698  29.298  1.00 85.33 342 B 1 
ATOM 3550 C CB  . LEU B 2 342 ? 0.296   -33.905  28.997  1.00 86.95 342 B 1 
ATOM 3551 C CG  . LEU B 2 342 ? 1.652   -33.409  28.481  1.00 84.60 342 B 1 
ATOM 3552 C CD1 . LEU B 2 342 ? 2.683   -33.406  29.613  1.00 79.35 342 B 1 
ATOM 3553 C CD2 . LEU B 2 342 ? 2.188   -34.314  27.370  1.00 81.92 342 B 1 
ATOM 3554 N N   . LYS B 2 343 ? -2.277  -35.419  27.192  1.00 89.65 343 B 1 
ATOM 3555 C CA  . LYS B 2 343 ? -3.276  -36.480  27.238  1.00 89.03 343 B 1 
ATOM 3556 C C   . LYS B 2 343 ? -2.715  -37.785  26.679  1.00 88.81 343 B 1 
ATOM 3557 O O   . LYS B 2 343 ? -1.887  -37.775  25.777  1.00 86.93 343 B 1 
ATOM 3558 C CB  . LYS B 2 343 ? -4.580  -36.046  26.542  1.00 85.70 343 B 1 
ATOM 3559 C CG  . LYS B 2 343 ? -4.470  -35.883  25.024  1.00 78.50 343 B 1 
ATOM 3560 C CD  . LYS B 2 343 ? -5.849  -35.653  24.392  1.00 78.58 343 B 1 
ATOM 3561 C CE  . LYS B 2 343 ? -5.746  -35.754  22.880  1.00 68.91 343 B 1 
ATOM 3562 N NZ  . LYS B 2 343 ? -7.079  -35.843  22.224  1.00 63.68 343 B 1 
ATOM 3563 N N   . LEU B 2 344 ? -3.172  -38.910  27.228  1.00 87.60 344 B 1 
ATOM 3564 C CA  . LEU B 2 344 ? -2.980  -40.208  26.613  1.00 86.16 344 B 1 
ATOM 3565 C C   . LEU B 2 344 ? -3.987  -40.360  25.471  1.00 85.10 344 B 1 
ATOM 3566 O O   . LEU B 2 344 ? -5.098  -39.819  25.541  1.00 79.58 344 B 1 
ATOM 3567 C CB  . LEU B 2 344 ? -3.124  -41.296  27.693  1.00 83.11 344 B 1 
ATOM 3568 C CG  . LEU B 2 344 ? -2.571  -42.678  27.275  1.00 79.74 344 B 1 
ATOM 3569 C CD1 . LEU B 2 344 ? -1.051  -42.690  27.209  1.00 71.91 344 B 1 
ATOM 3570 C CD2 . LEU B 2 344 ? -2.973  -43.723  28.312  1.00 73.48 344 B 1 
ATOM 3571 N N   . GLU B 2 345 ? -3.613  -41.095  24.427  1.00 84.49 345 B 1 
ATOM 3572 C CA  . GLU B 2 345 ? -4.527  -41.415  23.340  1.00 82.21 345 B 1 
ATOM 3573 C C   . GLU B 2 345 ? -5.805  -42.081  23.871  1.00 81.36 345 B 1 
ATOM 3574 O O   . GLU B 2 345 ? -5.759  -42.909  24.785  1.00 74.34 345 B 1 
ATOM 3575 C CB  . GLU B 2 345 ? -3.781  -42.298  22.332  1.00 77.42 345 B 1 
ATOM 3576 C CG  . GLU B 2 345 ? -4.515  -42.415  20.988  1.00 69.13 345 B 1 
ATOM 3577 C CD  . GLU B 2 345 ? -3.700  -43.203  19.943  1.00 63.74 345 B 1 
ATOM 3578 O OE1 . GLU B 2 345 ? -4.019  -43.058  18.745  1.00 57.64 345 B 1 
ATOM 3579 O OE2 . GLU B 2 345 ? -2.766  -43.932  20.344  1.00 60.55 345 B 1 
ATOM 3580 N N   . ASN B 2 346 ? -6.953  -41.661  23.330  1.00 81.23 346 B 1 
ATOM 3581 C CA  . ASN B 2 346 ? -8.291  -42.123  23.735  1.00 80.64 346 B 1 
ATOM 3582 C C   . ASN B 2 346 ? -8.681  -41.872  25.206  1.00 81.16 346 B 1 
ATOM 3583 O O   . ASN B 2 346 ? -9.687  -42.405  25.665  1.00 75.43 346 B 1 
ATOM 3584 C CB  . ASN B 2 346 ? -8.497  -43.585  23.294  1.00 75.73 346 B 1 
ATOM 3585 C CG  . ASN B 2 346 ? -8.269  -43.772  21.805  1.00 68.46 346 B 1 
ATOM 3586 O OD1 . ASN B 2 346 ? -8.505  -42.877  21.015  1.00 59.52 346 B 1 
ATOM 3587 N ND2 . ASN B 2 346 ? -7.797  -44.926  21.391  1.00 58.69 346 B 1 
ATOM 3588 N N   . LYS B 2 347 ? -7.926  -41.038  25.935  1.00 82.61 347 B 1 
ATOM 3589 C CA  . LYS B 2 347 ? -8.292  -40.597  27.286  1.00 82.53 347 B 1 
ATOM 3590 C C   . LYS B 2 347 ? -8.431  -39.077  27.338  1.00 82.77 347 B 1 
ATOM 3591 O O   . LYS B 2 347 ? -7.981  -38.350  26.455  1.00 76.84 347 B 1 
ATOM 3592 C CB  . LYS B 2 347 ? -7.297  -41.133  28.329  1.00 78.00 347 B 1 
ATOM 3593 C CG  . LYS B 2 347 ? -7.358  -42.665  28.477  1.00 74.05 347 B 1 
ATOM 3594 C CD  . LYS B 2 347 ? -6.518  -43.135  29.678  1.00 68.29 347 B 1 
ATOM 3595 C CE  . LYS B 2 347 ? -6.553  -44.655  29.834  1.00 61.06 347 B 1 
ATOM 3596 N NZ  . LYS B 2 347 ? -5.739  -45.123  30.983  1.00 54.59 347 B 1 
ATOM 3597 N N   . GLU B 2 348 ? -9.056  -38.600  28.422  1.00 81.29 348 B 1 
ATOM 3598 C CA  . GLU B 2 348 ? -9.104  -37.179  28.724  1.00 82.44 348 B 1 
ATOM 3599 C C   . GLU B 2 348 ? -7.718  -36.624  29.087  1.00 82.48 348 B 1 
ATOM 3600 O O   . GLU B 2 348 ? -6.783  -37.358  29.411  1.00 76.75 348 B 1 
ATOM 3601 C CB  . GLU B 2 348 ? -10.120 -36.900  29.841  1.00 77.01 348 B 1 
ATOM 3602 C CG  . GLU B 2 348 ? -11.560 -37.204  29.397  1.00 66.29 348 B 1 
ATOM 3603 C CD  . GLU B 2 348 ? -12.606 -36.784  30.431  1.00 58.98 348 B 1 
ATOM 3604 O OE1 . GLU B 2 348 ? -13.806 -36.804  30.066  1.00 50.54 348 B 1 
ATOM 3605 O OE2 . GLU B 2 348 ? -12.213 -36.436  31.567  1.00 53.78 348 B 1 
ATOM 3606 N N   . ALA B 2 349 ? -7.587  -35.301  29.016  1.00 79.84 349 B 1 
ATOM 3607 C CA  . ALA B 2 349 ? -6.352  -34.626  29.362  1.00 79.27 349 B 1 
ATOM 3608 C C   . ALA B 2 349 ? -6.018  -34.846  30.848  1.00 80.66 349 B 1 
ATOM 3609 O O   . ALA B 2 349 ? -6.755  -34.418  31.733  1.00 76.15 349 B 1 
ATOM 3610 C CB  . ALA B 2 349 ? -6.477  -33.140  29.016  1.00 74.26 349 B 1 
ATOM 3611 N N   . LYS B 2 350 ? -4.854  -35.445  31.100  1.00 81.70 350 B 1 
ATOM 3612 C CA  . LYS B 2 350 ? -4.386  -35.701  32.469  1.00 81.90 350 B 1 
ATOM 3613 C C   . LYS B 2 350 ? -3.910  -34.417  33.151  1.00 84.07 350 B 1 
ATOM 3614 O O   . LYS B 2 350 ? -4.099  -34.240  34.345  1.00 80.04 350 B 1 
ATOM 3615 C CB  . LYS B 2 350 ? -3.291  -36.779  32.416  1.00 77.47 350 B 1 
ATOM 3616 C CG  . LYS B 2 350 ? -3.007  -37.402  33.795  1.00 70.95 350 B 1 
ATOM 3617 C CD  . LYS B 2 350 ? -2.171  -38.678  33.649  1.00 65.83 350 B 1 
ATOM 3618 C CE  . LYS B 2 350 ? -2.035  -39.422  34.962  1.00 57.75 350 B 1 
ATOM 3619 N NZ  . LYS B 2 350 ? -1.529  -40.811  34.766  1.00 50.93 350 B 1 
ATOM 3620 N N   . VAL B 2 351 ? -3.310  -33.521  32.369  1.00 83.24 351 B 1 
ATOM 3621 C CA  . VAL B 2 351 ? -2.890  -32.184  32.809  1.00 83.96 351 B 1 
ATOM 3622 C C   . VAL B 2 351 ? -3.275  -31.186  31.717  1.00 84.75 351 B 1 
ATOM 3623 O O   . VAL B 2 351 ? -2.981  -31.411  30.548  1.00 81.95 351 B 1 
ATOM 3624 C CB  . VAL B 2 351 ? -1.383  -32.126  33.107  1.00 81.48 351 B 1 
ATOM 3625 C CG1 . VAL B 2 351 ? -0.949  -30.739  33.570  1.00 69.57 351 B 1 
ATOM 3626 C CG2 . VAL B 2 351 ? -0.996  -33.112  34.214  1.00 71.77 351 B 1 
ATOM 3627 N N   . SER B 2 352 ? -3.905  -30.073  32.110  1.00 86.31 352 B 1 
ATOM 3628 C CA  . SER B 2 352 ? -4.216  -28.956  31.232  1.00 85.32 352 B 1 
ATOM 3629 C C   . SER B 2 352 ? -4.056  -27.660  32.020  1.00 85.11 352 B 1 
ATOM 3630 O O   . SER B 2 352 ? -4.738  -27.458  33.025  1.00 81.50 352 B 1 
ATOM 3631 C CB  . SER B 2 352 ? -5.633  -29.094  30.679  1.00 82.56 352 B 1 
ATOM 3632 O OG  . SER B 2 352 ? -5.851  -28.110  29.693  1.00 73.54 352 B 1 
ATOM 3633 N N   . LYS B 2 353 ? -3.115  -26.809  31.593  1.00 86.57 353 B 1 
ATOM 3634 C CA  . LYS B 2 353 ? -2.776  -25.570  32.295  1.00 85.93 353 B 1 
ATOM 3635 C C   . LYS B 2 353 ? -2.449  -24.449  31.316  1.00 86.15 353 B 1 
ATOM 3636 O O   . LYS B 2 353 ? -1.997  -24.687  30.203  1.00 84.09 353 B 1 
ATOM 3637 C CB  . LYS B 2 353 ? -1.578  -25.812  33.222  1.00 83.14 353 B 1 
ATOM 3638 C CG  . LYS B 2 353 ? -1.845  -26.736  34.421  1.00 78.87 353 B 1 
ATOM 3639 C CD  . LYS B 2 353 ? -0.583  -26.673  35.281  1.00 74.31 353 B 1 
ATOM 3640 C CE  . LYS B 2 353 ? -0.593  -27.344  36.633  1.00 65.86 353 B 1 
ATOM 3641 N NZ  . LYS B 2 353 ? 0.633   -26.880  37.344  1.00 57.23 353 B 1 
ATOM 3642 N N   . ARG B 2 354 ? -2.616  -23.204  31.773  1.00 88.74 354 B 1 
ATOM 3643 C CA  . ARG B 2 354 ? -2.176  -21.987  31.071  1.00 87.88 354 B 1 
ATOM 3644 C C   . ARG B 2 354 ? -0.727  -21.633  31.438  1.00 87.65 354 B 1 
ATOM 3645 O O   . ARG B 2 354 ? -0.437  -20.515  31.856  1.00 83.34 354 B 1 
ATOM 3646 C CB  . ARG B 2 354 ? -3.147  -20.829  31.340  1.00 86.94 354 B 1 
ATOM 3647 C CG  . ARG B 2 354 ? -4.542  -21.103  30.783  1.00 82.66 354 B 1 
ATOM 3648 C CD  . ARG B 2 354 ? -5.427  -19.880  31.023  1.00 78.66 354 B 1 
ATOM 3649 N NE  . ARG B 2 354 ? -6.790  -20.101  30.530  1.00 71.42 354 B 1 
ATOM 3650 C CZ  . ARG B 2 354 ? -7.802  -19.262  30.655  1.00 63.63 354 B 1 
ATOM 3651 N NH1 . ARG B 2 354 ? -7.655  -18.116  31.258  1.00 58.25 354 B 1 
ATOM 3652 N NH2 . ARG B 2 354 ? -8.972  -19.572  30.176  1.00 56.74 354 B 1 
ATOM 3653 N N   . GLU B 2 355 ? 0.164   -22.598  31.323  1.00 85.87 355 B 1 
ATOM 3654 C CA  . GLU B 2 355 ? 1.583   -22.479  31.652  1.00 85.84 355 B 1 
ATOM 3655 C C   . GLU B 2 355 ? 2.422   -22.878  30.432  1.00 86.81 355 B 1 
ATOM 3656 O O   . GLU B 2 355 ? 1.960   -23.607  29.552  1.00 83.34 355 B 1 
ATOM 3657 C CB  . GLU B 2 355 ? 1.914   -23.341  32.886  1.00 82.26 355 B 1 
ATOM 3658 C CG  . GLU B 2 355 ? 1.338   -22.777  34.202  1.00 77.10 355 B 1 
ATOM 3659 C CD  . GLU B 2 355 ? 1.507   -23.717  35.427  1.00 71.96 355 B 1 
ATOM 3660 O OE1 . GLU B 2 355 ? 0.858   -23.465  36.465  1.00 63.07 355 B 1 
ATOM 3661 O OE2 . GLU B 2 355 ? 2.173   -24.759  35.343  1.00 65.50 355 B 1 
ATOM 3662 N N   . LYS B 2 356 ? 3.676   -22.414  30.368  1.00 86.81 356 B 1 
ATOM 3663 C CA  . LYS B 2 356 ? 4.618   -22.770  29.298  1.00 87.83 356 B 1 
ATOM 3664 C C   . LYS B 2 356 ? 5.272   -24.148  29.485  1.00 88.35 356 B 1 
ATOM 3665 O O   . LYS B 2 356 ? 5.982   -24.601  28.600  1.00 84.66 356 B 1 
ATOM 3666 C CB  . LYS B 2 356 ? 5.692   -21.683  29.146  1.00 85.71 356 B 1 
ATOM 3667 C CG  . LYS B 2 356 ? 5.155   -20.363  28.577  1.00 86.38 356 B 1 
ATOM 3668 C CD  . LYS B 2 356 ? 6.330   -19.445  28.207  1.00 83.90 356 B 1 
ATOM 3669 C CE  . LYS B 2 356 ? 5.877   -18.181  27.482  1.00 78.77 356 B 1 
ATOM 3670 N NZ  . LYS B 2 356 ? 7.023   -17.458  26.898  1.00 71.89 356 B 1 
ATOM 3671 N N   . ALA B 2 357 ? 5.064   -24.790  30.625  1.00 87.81 357 B 1 
ATOM 3672 C CA  . ALA B 2 357 ? 5.593   -26.116  30.911  1.00 88.21 357 B 1 
ATOM 3673 C C   . ALA B 2 357 ? 4.566   -26.942  31.682  1.00 88.54 357 B 1 
ATOM 3674 O O   . ALA B 2 357 ? 3.979   -26.483  32.654  1.00 85.14 357 B 1 
ATOM 3675 C CB  . ALA B 2 357 ? 6.911   -25.976  31.681  1.00 85.85 357 B 1 
ATOM 3676 N N   . VAL B 2 358 ? 4.378   -28.193  31.245  1.00 88.61 358 B 1 
ATOM 3677 C CA  . VAL B 2 358 ? 3.561   -29.186  31.941  1.00 88.18 358 B 1 
ATOM 3678 C C   . VAL B 2 358 ? 4.328   -30.501  32.033  1.00 88.47 358 B 1 
ATOM 3679 O O   . VAL B 2 358 ? 5.118   -30.838  31.151  1.00 85.96 358 B 1 
ATOM 3680 C CB  . VAL B 2 358 ? 2.183   -29.406  31.294  1.00 86.26 358 B 1 
ATOM 3681 C CG1 . VAL B 2 358 ? 1.325   -28.144  31.391  1.00 76.28 358 B 1 
ATOM 3682 C CG2 . VAL B 2 358 ? 2.251   -29.840  29.833  1.00 78.71 358 B 1 
ATOM 3683 N N   . TRP B 2 359 ? 4.091   -31.249  33.104  1.00 89.45 359 B 1 
ATOM 3684 C CA  . TRP B 2 359 ? 4.739   -32.535  33.328  1.00 88.20 359 B 1 
ATOM 3685 C C   . TRP B 2 359 ? 3.767   -33.561  33.901  1.00 88.41 359 B 1 
ATOM 3686 O O   . TRP B 2 359 ? 2.820   -33.239  34.616  1.00 85.08 359 B 1 
ATOM 3687 C CB  . TRP B 2 359 ? 5.976   -32.362  34.224  1.00 84.21 359 B 1 
ATOM 3688 C CG  . TRP B 2 359 ? 5.706   -31.689  35.530  1.00 78.67 359 B 1 
ATOM 3689 C CD1 . TRP B 2 359 ? 5.294   -32.282  36.672  1.00 69.82 359 B 1 
ATOM 3690 C CD2 . TRP B 2 359 ? 5.787   -30.261  35.839  1.00 73.81 359 B 1 
ATOM 3691 N NE1 . TRP B 2 359 ? 5.108   -31.328  37.665  1.00 62.87 359 B 1 
ATOM 3692 C CE2 . TRP B 2 359 ? 5.405   -30.075  37.190  1.00 67.14 359 B 1 
ATOM 3693 C CE3 . TRP B 2 359 ? 6.154   -29.118  35.091  1.00 61.72 359 B 1 
ATOM 3694 C CZ2 . TRP B 2 359 ? 5.361   -28.791  37.789  1.00 62.46 359 B 1 
ATOM 3695 C CZ3 . TRP B 2 359 ? 6.116   -27.836  35.683  1.00 59.36 359 B 1 
ATOM 3696 C CH2 . TRP B 2 359 ? 5.718   -27.678  37.021  1.00 59.74 359 B 1 
ATOM 3697 N N   . VAL B 2 360 ? 4.037   -34.843  33.598  1.00 85.41 360 B 1 
ATOM 3698 C CA  . VAL B 2 360 ? 3.350   -36.004  34.140  1.00 85.07 360 B 1 
ATOM 3699 C C   . VAL B 2 360 ? 4.392   -36.944  34.733  1.00 84.75 360 B 1 
ATOM 3700 O O   . VAL B 2 360 ? 5.309   -37.392  34.042  1.00 83.35 360 B 1 
ATOM 3701 C CB  . VAL B 2 360 ? 2.485   -36.701  33.077  1.00 83.07 360 B 1 
ATOM 3702 C CG1 . VAL B 2 360 ? 1.839   -37.980  33.614  1.00 75.14 360 B 1 
ATOM 3703 C CG2 . VAL B 2 360 ? 1.348   -35.785  32.612  1.00 77.04 360 B 1 
ATOM 3704 N N   . LEU B 2 361 ? 4.249   -37.246  36.026  1.00 87.07 361 B 1 
ATOM 3705 C CA  . LEU B 2 361 ? 5.075   -38.212  36.748  1.00 86.05 361 B 1 
ATOM 3706 C C   . LEU B 2 361 ? 4.527   -39.624  36.519  1.00 85.84 361 B 1 
ATOM 3707 O O   . LEU B 2 361 ? 3.315   -39.830  36.607  1.00 83.50 361 B 1 
ATOM 3708 C CB  . LEU B 2 361 ? 5.089   -37.858  38.242  1.00 83.89 361 B 1 
ATOM 3709 C CG  . LEU B 2 361 ? 5.910   -36.594  38.552  1.00 73.91 361 B 1 
ATOM 3710 C CD1 . LEU B 2 361 ? 5.520   -36.028  39.926  1.00 65.15 361 B 1 
ATOM 3711 C CD2 . LEU B 2 361 ? 7.413   -36.887  38.586  1.00 66.76 361 B 1 
ATOM 3712 N N   . ASN B 2 362 ? 5.422   -40.587  36.288  1.00 84.73 362 B 1 
ATOM 3713 C CA  . ASN B 2 362 ? 5.093   -41.987  36.035  1.00 84.51 362 B 1 
ATOM 3714 C C   . ASN B 2 362 ? 4.004   -42.150  34.955  1.00 84.88 362 B 1 
ATOM 3715 O O   . ASN B 2 362 ? 2.924   -42.660  35.252  1.00 80.97 362 B 1 
ATOM 3716 C CB  . ASN B 2 362 ? 4.742   -42.695  37.360  1.00 82.26 362 B 1 
ATOM 3717 C CG  . ASN B 2 362 ? 5.878   -42.698  38.366  1.00 77.69 362 B 1 
ATOM 3718 O OD1 . ASN B 2 362 ? 7.026   -42.958  38.058  1.00 68.67 362 B 1 
ATOM 3719 N ND2 . ASN B 2 362 ? 5.580   -42.436  39.622  1.00 67.89 362 B 1 
ATOM 3720 N N   . PRO B 2 363 ? 4.257   -41.673  33.703  1.00 86.38 363 B 1 
ATOM 3721 C CA  . PRO B 2 363 ? 3.276   -41.777  32.637  1.00 85.89 363 B 1 
ATOM 3722 C C   . PRO B 2 363 ? 2.963   -43.248  32.334  1.00 85.95 363 B 1 
ATOM 3723 O O   . PRO B 2 363 ? 3.866   -44.092  32.290  1.00 82.61 363 B 1 
ATOM 3724 C CB  . PRO B 2 363 ? 3.894   -41.054  31.445  1.00 83.56 363 B 1 
ATOM 3725 C CG  . PRO B 2 363 ? 5.402   -41.221  31.674  1.00 82.06 363 B 1 
ATOM 3726 C CD  . PRO B 2 363 ? 5.517   -41.165  33.194  1.00 85.42 363 B 1 
ATOM 3727 N N   . GLU B 2 364 ? 1.696   -43.534  32.100  1.00 86.00 364 B 1 
ATOM 3728 C CA  . GLU B 2 364 ? 1.253   -44.843  31.632  1.00 85.67 364 B 1 
ATOM 3729 C C   . GLU B 2 364 ? 1.857   -45.161  30.252  1.00 85.75 364 B 1 
ATOM 3730 O O   . GLU B 2 364 ? 2.113   -44.271  29.447  1.00 83.55 364 B 1 
ATOM 3731 C CB  . GLU B 2 364 ? -0.278  -44.886  31.577  1.00 83.05 364 B 1 
ATOM 3732 C CG  . GLU B 2 364 ? -0.924  -44.874  32.976  1.00 73.68 364 B 1 
ATOM 3733 C CD  . GLU B 2 364 ? -2.439  -44.585  32.949  1.00 70.41 364 B 1 
ATOM 3734 O OE1 . GLU B 2 364 ? -2.966  -44.078  33.967  1.00 61.89 364 B 1 
ATOM 3735 O OE2 . GLU B 2 364 ? -3.090  -44.815  31.900  1.00 63.52 364 B 1 
ATOM 3736 N N   . ALA B 2 365 ? 2.064   -46.437  29.959  1.00 87.09 365 B 1 
ATOM 3737 C CA  . ALA B 2 365 ? 2.515   -46.849  28.643  1.00 86.64 365 B 1 
ATOM 3738 C C   . ALA B 2 365 ? 1.442   -46.533  27.588  1.00 86.79 365 B 1 
ATOM 3739 O O   . ALA B 2 365 ? 0.256   -46.770  27.812  1.00 83.10 365 B 1 
ATOM 3740 C CB  . ALA B 2 365 ? 2.865   -48.335  28.672  1.00 84.54 365 B 1 
ATOM 3741 N N   . GLY B 2 366 ? 1.882   -46.024  26.439  1.00 86.84 366 B 1 
ATOM 3742 C CA  . GLY B 2 366 ? 0.986   -45.655  25.349  1.00 86.89 366 B 1 
ATOM 3743 C C   . GLY B 2 366 ? 1.490   -44.470  24.538  1.00 88.24 366 B 1 
ATOM 3744 O O   . GLY B 2 366 ? 2.600   -43.972  24.746  1.00 85.76 366 B 1 
ATOM 3745 N N   . MET B 2 367 ? 0.656   -44.000  23.592  1.00 87.84 367 B 1 
ATOM 3746 C CA  . MET B 2 367 ? 0.900   -42.773  22.830  1.00 88.78 367 B 1 
ATOM 3747 C C   . MET B 2 367 ? 0.366   -41.576  23.616  1.00 89.11 367 B 1 
ATOM 3748 O O   . MET B 2 367 ? -0.831  -41.471  23.858  1.00 86.59 367 B 1 
ATOM 3749 C CB  . MET B 2 367 ? 0.247   -42.871  21.444  1.00 87.03 367 B 1 
ATOM 3750 C CG  . MET B 2 367 ? 0.999   -43.834  20.518  1.00 79.53 367 B 1 
ATOM 3751 S SD  . MET B 2 367 ? 2.676   -43.308  20.038  1.00 75.85 367 B 1 
ATOM 3752 C CE  . MET B 2 367 ? 2.285   -41.914  18.976  1.00 64.28 367 B 1 
ATOM 3753 N N   . TRP B 2 368 ? 1.260   -40.669  23.991  1.00 90.11 368 B 1 
ATOM 3754 C CA  . TRP B 2 368 ? 0.909   -39.411  24.622  1.00 90.47 368 B 1 
ATOM 3755 C C   . TRP B 2 368 ? 0.914   -38.291  23.590  1.00 90.61 368 B 1 
ATOM 3756 O O   . TRP B 2 368 ? 1.802   -38.221  22.742  1.00 88.23 368 B 1 
ATOM 3757 C CB  . TRP B 2 368 ? 1.847   -39.111  25.783  1.00 89.93 368 B 1 
ATOM 3758 C CG  . TRP B 2 368 ? 1.586   -39.928  27.007  1.00 89.56 368 B 1 
ATOM 3759 C CD1 . TRP B 2 368 ? 1.972   -41.208  27.200  1.00 85.27 368 B 1 
ATOM 3760 C CD2 . TRP B 2 368 ? 0.871   -39.528  28.218  1.00 89.23 368 B 1 
ATOM 3761 N NE1 . TRP B 2 368 ? 1.545   -41.639  28.448  1.00 86.85 368 B 1 
ATOM 3762 C CE2 . TRP B 2 368 ? 0.865   -40.635  29.106  1.00 88.36 368 B 1 
ATOM 3763 C CE3 . TRP B 2 368 ? 0.236   -38.342  28.628  1.00 87.86 368 B 1 
ATOM 3764 C CZ2 . TRP B 2 368 ? 0.244   -40.573  30.372  1.00 87.93 368 B 1 
ATOM 3765 C CZ3 . TRP B 2 368 ? -0.384  -38.274  29.895  1.00 85.58 368 B 1 
ATOM 3766 C CH2 . TRP B 2 368 ? -0.384  -39.380  30.758  1.00 85.85 368 B 1 
ATOM 3767 N N   . GLN B 2 369 ? -0.062  -37.400  23.681  1.00 90.50 369 B 1 
ATOM 3768 C CA  . GLN B 2 369 ? -0.176  -36.209  22.857  1.00 90.23 369 B 1 
ATOM 3769 C C   . GLN B 2 369 ? 0.012   -34.977  23.732  1.00 90.19 369 B 1 
ATOM 3770 O O   . GLN B 2 369 ? -0.696  -34.797  24.725  1.00 88.43 369 B 1 
ATOM 3771 C CB  . GLN B 2 369 ? -1.526  -36.189  22.136  1.00 88.32 369 B 1 
ATOM 3772 C CG  . GLN B 2 369 ? -1.682  -37.365  21.157  1.00 79.28 369 B 1 
ATOM 3773 C CD  . GLN B 2 369 ? -2.994  -37.306  20.382  1.00 80.35 369 B 1 
ATOM 3774 O OE1 . GLN B 2 369 ? -4.020  -36.886  20.892  1.00 72.74 369 B 1 
ATOM 3775 N NE2 . GLN B 2 369 ? -3.013  -37.724  19.135  1.00 70.52 369 B 1 
ATOM 3776 N N   . CYS B 2 370 ? 0.971   -34.112  23.335  1.00 89.86 370 B 1 
ATOM 3777 C CA  . CYS B 2 370 ? 1.058   -32.757  23.852  1.00 89.98 370 B 1 
ATOM 3778 C C   . CYS B 2 370 ? 0.366   -31.811  22.875  1.00 90.52 370 B 1 
ATOM 3779 O O   . CYS B 2 370 ? 0.732   -31.763  21.695  1.00 88.54 370 B 1 
ATOM 3780 C CB  . CYS B 2 370 ? 2.514   -32.360  24.092  1.00 88.40 370 B 1 
ATOM 3781 S SG  . CYS B 2 370 ? 2.582   -30.736  24.898  1.00 83.93 370 B 1 
ATOM 3782 N N   . LEU B 2 371 ? -0.625  -31.067  23.356  1.00 90.60 371 B 1 
ATOM 3783 C CA  . LEU B 2 371 ? -1.440  -30.149  22.571  1.00 90.41 371 B 1 
ATOM 3784 C C   . LEU B 2 371 ? -1.259  -28.725  23.088  1.00 90.63 371 B 1 
ATOM 3785 O O   . LEU B 2 371 ? -1.541  -28.443  24.252  1.00 88.98 371 B 1 
ATOM 3786 C CB  . LEU B 2 371 ? -2.917  -30.572  22.635  1.00 88.86 371 B 1 
ATOM 3787 C CG  . LEU B 2 371 ? -3.219  -31.979  22.075  1.00 85.13 371 B 1 
ATOM 3788 C CD1 . LEU B 2 371 ? -4.697  -32.296  22.315  1.00 79.02 371 B 1 
ATOM 3789 C CD2 . LEU B 2 371 ? -2.950  -32.077  20.577  1.00 79.24 371 B 1 
ATOM 3790 N N   . LEU B 2 372 ? -0.837  -27.825  22.186  1.00 90.93 372 B 1 
ATOM 3791 C CA  . LEU B 2 372 ? -0.909  -26.384  22.394  1.00 90.96 372 B 1 
ATOM 3792 C C   . LEU B 2 372 ? -2.171  -25.868  21.696  1.00 90.80 372 B 1 
ATOM 3793 O O   . LEU B 2 372 ? -2.304  -26.022  20.482  1.00 89.26 372 B 1 
ATOM 3794 C CB  . LEU B 2 372 ? 0.360   -25.730  21.845  1.00 90.69 372 B 1 
ATOM 3795 C CG  . LEU B 2 372 ? 0.421   -24.211  22.092  1.00 90.98 372 B 1 
ATOM 3796 C CD1 . LEU B 2 372 ? 0.573   -23.889  23.583  1.00 85.89 372 B 1 
ATOM 3797 C CD2 . LEU B 2 372 ? 1.611   -23.613  21.342  1.00 86.01 372 B 1 
ATOM 3798 N N   . SER B 2 373 ? -3.067  -25.246  22.462  1.00 91.54 373 B 1 
ATOM 3799 C CA  . SER B 2 373 ? -4.325  -24.726  21.931  1.00 90.36 373 B 1 
ATOM 3800 C C   . SER B 2 373 ? -4.578  -23.287  22.373  1.00 89.99 373 B 1 
ATOM 3801 O O   . SER B 2 373 ? -4.197  -22.875  23.469  1.00 87.49 373 B 1 
ATOM 3802 C CB  . SER B 2 373 ? -5.493  -25.647  22.300  1.00 87.99 373 B 1 
ATOM 3803 O OG  . SER B 2 373 ? -5.621  -25.795  23.707  1.00 76.12 373 B 1 
ATOM 3804 N N   . ASP B 2 374 ? -5.239  -22.505  21.509  1.00 88.51 374 B 1 
ATOM 3805 C CA  . ASP B 2 374 ? -5.762  -21.180  21.823  1.00 86.79 374 B 1 
ATOM 3806 C C   . ASP B 2 374 ? -7.270  -21.172  21.613  1.00 85.76 374 B 1 
ATOM 3807 O O   . ASP B 2 374 ? -7.755  -21.496  20.521  1.00 80.33 374 B 1 
ATOM 3808 C CB  . ASP B 2 374 ? -5.073  -20.091  20.988  1.00 83.45 374 B 1 
ATOM 3809 C CG  . ASP B 2 374 ? -5.420  -18.672  21.457  1.00 82.57 374 B 1 
ATOM 3810 O OD1 . ASP B 2 374 ? -6.180  -18.516  22.441  1.00 75.62 374 B 1 
ATOM 3811 O OD2 . ASP B 2 374 ? -4.918  -17.700  20.844  1.00 76.22 374 B 1 
ATOM 3812 N N   . SER B 2 375 ? -8.023  -20.837  22.663  1.00 85.95 375 B 1 
ATOM 3813 C CA  . SER B 2 375 ? -9.481  -20.733  22.607  1.00 85.26 375 B 1 
ATOM 3814 C C   . SER B 2 375 ? -10.188 -21.965  22.005  1.00 85.34 375 B 1 
ATOM 3815 O O   . SER B 2 375 ? -11.226 -21.840  21.362  1.00 78.51 375 B 1 
ATOM 3816 C CB  . SER B 2 375 ? -9.880  -19.424  21.901  1.00 82.49 375 B 1 
ATOM 3817 O OG  . SER B 2 375 ? -9.232  -18.317  22.520  1.00 74.49 375 B 1 
ATOM 3818 N N   . GLY B 2 376 ? -9.634  -23.153  22.203  1.00 83.86 376 B 1 
ATOM 3819 C CA  . GLY B 2 376 ? -10.152 -24.426  21.691  1.00 83.74 376 B 1 
ATOM 3820 C C   . GLY B 2 376 ? -9.588  -24.865  20.331  1.00 85.47 376 B 1 
ATOM 3821 O O   . GLY B 2 376 ? -9.734  -26.026  19.967  1.00 81.03 376 B 1 
ATOM 3822 N N   . GLN B 2 377 ? -8.896  -23.989  19.603  1.00 87.19 377 B 1 
ATOM 3823 C CA  . GLN B 2 377 ? -8.218  -24.349  18.356  1.00 88.24 377 B 1 
ATOM 3824 C C   . GLN B 2 377 ? -6.816  -24.892  18.645  1.00 89.28 377 B 1 
ATOM 3825 O O   . GLN B 2 377 ? -6.008  -24.227  19.277  1.00 87.20 377 B 1 
ATOM 3826 C CB  . GLN B 2 377 ? -8.189  -23.137  17.424  1.00 85.59 377 B 1 
ATOM 3827 C CG  . GLN B 2 377 ? -7.628  -23.510  16.040  1.00 76.26 377 B 1 
ATOM 3828 C CD  . GLN B 2 377 ? -7.661  -22.351  15.037  1.00 70.94 377 B 1 
ATOM 3829 O OE1 . GLN B 2 377 ? -8.080  -21.243  15.318  1.00 61.97 377 B 1 
ATOM 3830 N NE2 . GLN B 2 377 ? -7.231  -22.585  13.823  1.00 59.85 377 B 1 
ATOM 3831 N N   . VAL B 2 378 ? -6.510  -26.102  18.160  1.00 88.37 378 B 1 
ATOM 3832 C CA  . VAL B 2 378 ? -5.182  -26.700  18.286  1.00 88.82 378 B 1 
ATOM 3833 C C   . VAL B 2 378 ? -4.216  -26.027  17.310  1.00 89.36 378 B 1 
ATOM 3834 O O   . VAL B 2 378 ? -4.453  -26.005  16.112  1.00 86.91 378 B 1 
ATOM 3835 C CB  . VAL B 2 378 ? -5.229  -28.225  18.062  1.00 86.48 378 B 1 
ATOM 3836 C CG1 . VAL B 2 378 ? -3.843  -28.853  18.219  1.00 79.70 378 B 1 
ATOM 3837 C CG2 . VAL B 2 378 ? -6.165  -28.898  19.069  1.00 80.70 378 B 1 
ATOM 3838 N N   . LEU B 2 379 ? -3.113  -25.465  17.835  1.00 90.61 379 B 1 
ATOM 3839 C CA  . LEU B 2 379 ? -2.055  -24.810  17.071  1.00 89.91 379 B 1 
ATOM 3840 C C   . LEU B 2 379 ? -0.879  -25.752  16.795  1.00 90.58 379 B 1 
ATOM 3841 O O   . LEU B 2 379 ? -0.274  -25.710  15.723  1.00 88.25 379 B 1 
ATOM 3842 C CB  . LEU B 2 379 ? -1.559  -23.585  17.853  1.00 88.64 379 B 1 
ATOM 3843 C CG  . LEU B 2 379 ? -2.622  -22.488  18.092  1.00 87.44 379 B 1 
ATOM 3844 C CD1 . LEU B 2 379 ? -2.029  -21.428  19.021  1.00 82.12 379 B 1 
ATOM 3845 C CD2 . LEU B 2 379 ? -3.038  -21.816  16.782  1.00 82.37 379 B 1 
ATOM 3846 N N   . LEU B 2 380 ? -0.537  -26.583  17.772  1.00 90.16 380 B 1 
ATOM 3847 C CA  . LEU B 2 380 ? 0.552   -27.548  17.692  1.00 89.98 380 B 1 
ATOM 3848 C C   . LEU B 2 380 ? 0.160   -28.850  18.387  1.00 90.89 380 B 1 
ATOM 3849 O O   . LEU B 2 380 ? -0.402  -28.840  19.479  1.00 89.50 380 B 1 
ATOM 3850 C CB  . LEU B 2 380 ? 1.821   -26.990  18.358  1.00 88.03 380 B 1 
ATOM 3851 C CG  . LEU B 2 380 ? 2.646   -26.037  17.479  1.00 86.37 380 B 1 
ATOM 3852 C CD1 . LEU B 2 380 ? 3.746   -25.415  18.333  1.00 82.04 380 B 1 
ATOM 3853 C CD2 . LEU B 2 380 ? 3.292   -26.778  16.307  1.00 83.12 380 B 1 
ATOM 3854 N N   . GLU B 2 381 ? 0.547   -29.972  17.760  1.00 90.61 381 B 1 
ATOM 3855 C CA  . GLU B 2 381 ? 0.391   -31.317  18.297  1.00 90.56 381 B 1 
ATOM 3856 C C   . GLU B 2 381 ? 1.725   -32.059  18.200  1.00 90.52 381 B 1 
ATOM 3857 O O   . GLU B 2 381 ? 2.325   -32.133  17.125  1.00 88.04 381 B 1 
ATOM 3858 C CB  . GLU B 2 381 ? -0.721  -32.041  17.530  1.00 88.12 381 B 1 
ATOM 3859 C CG  . GLU B 2 381 ? -0.941  -33.466  18.058  1.00 79.85 381 B 1 
ATOM 3860 C CD  . GLU B 2 381 ? -2.029  -34.236  17.295  1.00 77.42 381 B 1 
ATOM 3861 O OE1 . GLU B 2 381 ? -2.076  -35.470  17.480  1.00 68.16 381 B 1 
ATOM 3862 O OE2 . GLU B 2 381 ? -2.811  -33.598  16.558  1.00 70.16 381 B 1 
ATOM 3863 N N   . SER B 2 382 ? 2.200   -32.619  19.316  1.00 89.96 382 B 1 
ATOM 3864 C CA  . SER B 2 382 ? 3.381   -33.468  19.356  1.00 89.63 382 B 1 
ATOM 3865 C C   . SER B 2 382 ? 3.054   -34.801  20.004  1.00 90.58 382 B 1 
ATOM 3866 O O   . SER B 2 382 ? 2.547   -34.845  21.124  1.00 88.39 382 B 1 
ATOM 3867 C CB  . SER B 2 382 ? 4.521   -32.777  20.102  1.00 87.77 382 B 1 
ATOM 3868 O OG  . SER B 2 382 ? 5.705   -33.549  19.998  1.00 79.88 382 B 1 
ATOM 3869 N N   . ASN B 2 383 ? 3.384   -35.887  19.299  1.00 91.10 383 B 1 
ATOM 3870 C CA  . ASN B 2 383 ? 3.131   -37.253  19.740  1.00 90.94 383 B 1 
ATOM 3871 C C   . ASN B 2 383 ? 4.415   -37.864  20.300  1.00 90.92 383 B 1 
ATOM 3872 O O   . ASN B 2 383 ? 5.462   -37.817  19.653  1.00 87.84 383 B 1 
ATOM 3873 C CB  . ASN B 2 383 ? 2.525   -38.052  18.572  1.00 88.79 383 B 1 
ATOM 3874 C CG  . ASN B 2 383 ? 1.148   -37.526  18.185  1.00 85.48 383 B 1 
ATOM 3875 O OD1 . ASN B 2 383 ? 0.483   -36.882  18.965  1.00 75.05 383 B 1 
ATOM 3876 N ND2 . ASN B 2 383 ? 0.680   -37.771  16.981  1.00 74.63 383 B 1 
ATOM 3877 N N   . ILE B 2 384 ? 4.335   -38.493  21.482  1.00 89.00 384 B 1 
ATOM 3878 C CA  . ILE B 2 384 ? 5.450   -39.197  22.119  1.00 89.13 384 B 1 
ATOM 3879 C C   . ILE B 2 384 ? 4.997   -40.559  22.631  1.00 89.34 384 B 1 
ATOM 3880 O O   . ILE B 2 384 ? 4.001   -40.684  23.335  1.00 87.32 384 B 1 
ATOM 3881 C CB  . ILE B 2 384 ? 6.127   -38.315  23.186  1.00 87.33 384 B 1 
ATOM 3882 C CG1 . ILE B 2 384 ? 7.456   -38.949  23.637  1.00 75.03 384 B 1 
ATOM 3883 C CG2 . ILE B 2 384 ? 5.201   -38.020  24.378  1.00 75.22 384 B 1 
ATOM 3884 C CD1 . ILE B 2 384 ? 8.365   -37.974  24.405  1.00 69.39 384 B 1 
ATOM 3885 N N   . LYS B 2 385 ? 5.748   -41.608  22.263  1.00 89.05 385 B 1 
ATOM 3886 C CA  . LYS B 2 385 ? 5.463   -42.979  22.685  1.00 88.98 385 B 1 
ATOM 3887 C C   . LYS B 2 385 ? 6.185   -43.267  23.995  1.00 88.41 385 B 1 
ATOM 3888 O O   . LYS B 2 385 ? 7.404   -43.345  24.025  1.00 85.69 385 B 1 
ATOM 3889 C CB  . LYS B 2 385 ? 5.838   -43.955  21.564  1.00 87.52 385 B 1 
ATOM 3890 C CG  . LYS B 2 385 ? 5.362   -45.379  21.874  1.00 81.26 385 B 1 
ATOM 3891 C CD  . LYS B 2 385 ? 5.619   -46.295  20.676  1.00 76.84 385 B 1 
ATOM 3892 C CE  . LYS B 2 385 ? 5.061   -47.697  20.944  1.00 65.15 385 B 1 
ATOM 3893 N NZ  . LYS B 2 385 ? 5.202   -48.592  19.765  1.00 56.28 385 B 1 
ATOM 3894 N N   . VAL B 2 386 ? 5.415   -43.492  25.061  1.00 87.12 386 B 1 
ATOM 3895 C CA  . VAL B 2 386 ? 5.938   -43.974  26.335  1.00 86.09 386 B 1 
ATOM 3896 C C   . VAL B 2 386 ? 5.951   -45.496  26.297  1.00 85.22 386 B 1 
ATOM 3897 O O   . VAL B 2 386 ? 4.906   -46.139  26.135  1.00 82.41 386 B 1 
ATOM 3898 C CB  . VAL B 2 386 ? 5.117   -43.432  27.513  1.00 84.12 386 B 1 
ATOM 3899 C CG1 . VAL B 2 386 ? 5.630   -43.978  28.847  1.00 77.51 386 B 1 
ATOM 3900 C CG2 . VAL B 2 386 ? 5.212   -41.894  27.557  1.00 79.57 386 B 1 
ATOM 3901 N N   . LEU B 2 387 ? 7.149   -46.083  26.412  1.00 86.97 387 B 1 
ATOM 3902 C CA  . LEU B 2 387 ? 7.292   -47.529  26.481  1.00 84.57 387 B 1 
ATOM 3903 C C   . LEU B 2 387 ? 6.951   -48.018  27.890  1.00 82.23 387 B 1 
ATOM 3904 O O   . LEU B 2 387 ? 7.283   -47.333  28.870  1.00 77.01 387 B 1 
ATOM 3905 C CB  . LEU B 2 387 ? 8.716   -47.935  26.068  1.00 81.75 387 B 1 
ATOM 3906 C CG  . LEU B 2 387 ? 9.028   -47.680  24.576  1.00 75.06 387 B 1 
ATOM 3907 C CD1 . LEU B 2 387 ? 10.511  -47.925  24.312  1.00 68.79 387 B 1 
ATOM 3908 C CD2 . LEU B 2 387 ? 8.228   -48.618  23.658  1.00 67.79 387 B 1 
ATOM 3909 N N   . PRO B 2 388 ? 6.322   -49.203  28.019  1.00 82.06 388 B 1 
ATOM 3910 C CA  . PRO B 2 388 ? 6.137   -49.784  29.326  1.00 80.22 388 B 1 
ATOM 3911 C C   . PRO B 2 388 ? 7.509   -49.992  29.953  1.00 78.51 388 B 1 
ATOM 3912 O O   . PRO B 2 388 ? 8.400   -50.606  29.357  1.00 72.09 388 B 1 
ATOM 3913 C CB  . PRO B 2 388 ? 5.382   -51.100  29.094  1.00 76.74 388 B 1 
ATOM 3914 C CG  . PRO B 2 388 ? 5.718   -51.474  27.645  1.00 74.61 388 B 1 
ATOM 3915 C CD  . PRO B 2 388 ? 5.910   -50.114  26.971  1.00 77.70 388 B 1 
ATOM 3916 N N   . THR B 2 389 ? 7.688   -49.510  31.169  1.00 74.07 389 B 1 
ATOM 3917 C CA  . THR B 2 389 ? 8.810   -49.935  31.996  1.00 71.29 389 B 1 
ATOM 3918 C C   . THR B 2 389 ? 8.557   -51.396  32.324  1.00 68.89 389 B 1 
ATOM 3919 O O   . THR B 2 389 ? 7.805   -51.711  33.243  1.00 61.25 389 B 1 
ATOM 3920 C CB  . THR B 2 389 ? 8.949   -49.092  33.271  1.00 65.24 389 B 1 
ATOM 3921 O OG1 . THR B 2 389 ? 7.712   -48.930  33.924  1.00 58.08 389 B 1 
ATOM 3922 C CG2 . THR B 2 389 ? 9.492   -47.692  32.967  1.00 56.27 389 B 1 
ATOM 3923 N N   . TRP B 2 390 ? 9.145   -52.323  31.538  1.00 64.36 390 B 1 
ATOM 3924 C CA  . TRP B 2 390 ? 9.311   -53.702  31.955  1.00 61.73 390 B 1 
ATOM 3925 C C   . TRP B 2 390 ? 10.165  -53.639  33.216  1.00 59.05 390 B 1 
ATOM 3926 O O   . TRP B 2 390 ? 11.390  -53.557  33.155  1.00 54.48 390 B 1 
ATOM 3927 C CB  . TRP B 2 390 ? 9.959   -54.545  30.843  1.00 58.20 390 B 1 
ATOM 3928 C CG  . TRP B 2 390 ? 9.072   -54.844  29.674  1.00 54.89 390 B 1 
ATOM 3929 C CD1 . TRP B 2 390 ? 8.450   -53.945  28.884  1.00 48.76 390 B 1 
ATOM 3930 C CD2 . TRP B 2 390 ? 8.696   -56.157  29.148  1.00 49.45 390 B 1 
ATOM 3931 N NE1 . TRP B 2 390 ? 7.713   -54.596  27.910  1.00 43.11 390 B 1 
ATOM 3932 C CE2 . TRP B 2 390 ? 7.842   -55.955  28.034  1.00 45.91 390 B 1 
ATOM 3933 C CE3 . TRP B 2 390 ? 8.997   -57.484  29.513  1.00 46.22 390 B 1 
ATOM 3934 C CZ2 . TRP B 2 390 ? 7.303   -57.025  27.299  1.00 45.85 390 B 1 
ATOM 3935 C CZ3 . TRP B 2 390 ? 8.461   -58.555  28.781  1.00 46.53 390 B 1 
ATOM 3936 C CH2 . TRP B 2 390 ? 7.617   -58.335  27.687  1.00 45.72 390 B 1 
ATOM 3937 N N   . SER B 2 391 ? 9.503   -53.596  34.373  1.00 58.78 391 B 1 
ATOM 3938 C CA  . SER B 2 391 ? 10.123  -54.061  35.594  1.00 57.80 391 B 1 
ATOM 3939 C C   . SER B 2 391 ? 10.411  -55.525  35.305  1.00 56.51 391 B 1 
ATOM 3940 O O   . SER B 2 391 ? 9.514   -56.357  35.419  1.00 53.19 391 B 1 
ATOM 3941 C CB  . SER B 2 391 ? 9.193   -53.883  36.803  1.00 53.75 391 B 1 
ATOM 3942 O OG  . SER B 2 391 ? 7.934   -54.478  36.588  1.00 50.51 391 B 1 
ATOM 3943 N N   . THR B 2 392 ? 11.608  -55.869  34.822  1.00 51.47 392 B 1 
ATOM 3944 C CA  . THR B 2 392 ? 12.077  -57.246  34.758  1.00 52.95 392 B 1 
ATOM 3945 C C   . THR B 2 392 ? 12.127  -57.694  36.218  1.00 52.72 392 B 1 
ATOM 3946 O O   . THR B 2 392 ? 13.029  -57.264  36.940  1.00 49.85 392 B 1 
ATOM 3947 C CB  . THR B 2 392 ? 13.463  -57.350  34.098  1.00 48.56 392 B 1 
ATOM 3948 O OG1 . THR B 2 392 ? 14.314  -56.287  34.480  1.00 44.26 392 B 1 
ATOM 3949 C CG2 . THR B 2 392 ? 13.350  -57.309  32.573  1.00 43.46 392 B 1 
ATOM 3950 N N   . PRO B 2 393 ? 11.131  -58.485  36.722  1.00 51.36 393 B 1 
ATOM 3951 C CA  . PRO B 2 393 ? 11.111  -58.960  38.086  1.00 52.68 393 B 1 
ATOM 3952 C C   . PRO B 2 393 ? 12.059  -60.152  38.195  1.00 53.55 393 B 1 
ATOM 3953 O O   . PRO B 2 393 ? 11.846  -61.058  38.973  1.00 52.03 393 B 1 
ATOM 3954 C CB  . PRO B 2 393 ? 9.646   -59.294  38.367  1.00 48.88 393 B 1 
ATOM 3955 C CG  . PRO B 2 393 ? 9.199   -59.869  37.030  1.00 48.02 393 B 1 
ATOM 3956 C CD  . PRO B 2 393 ? 9.991   -59.055  36.008  1.00 50.31 393 B 1 
ATOM 3957 N N   . VAL B 2 394 ? 13.111  -60.177  37.375  1.00 47.34 394 B 1 
ATOM 3958 C CA  . VAL B 2 394 ? 14.298  -60.964  37.643  1.00 49.13 394 B 1 
ATOM 3959 C C   . VAL B 2 394 ? 14.955  -60.279  38.828  1.00 48.73 394 B 1 
ATOM 3960 O O   . VAL B 2 394 ? 15.965  -59.600  38.705  1.00 47.23 394 B 1 
ATOM 3961 C CB  . VAL B 2 394 ? 15.236  -61.095  36.437  1.00 45.53 394 B 1 
ATOM 3962 C CG1 . VAL B 2 394 ? 16.235  -62.207  36.701  1.00 40.16 394 B 1 
ATOM 3963 C CG2 . VAL B 2 394 ? 14.486  -61.455  35.150  1.00 41.94 394 B 1 
ATOM 3964 N N   . GLN B 2 395 ? 14.283  -60.393  40.007  1.00 49.67 395 B 1 
ATOM 3965 C CA  . GLN B 2 395 ? 14.905  -60.068  41.268  1.00 51.91 395 B 1 
ATOM 3966 C C   . GLN B 2 395 ? 16.178  -60.930  41.306  1.00 51.57 395 B 1 
ATOM 3967 O O   . GLN B 2 395 ? 16.060  -62.160  41.348  1.00 52.66 395 B 1 
ATOM 3968 C CB  . GLN B 2 395 ? 13.997  -60.389  42.452  1.00 49.52 395 B 1 
ATOM 3969 C CG  . GLN B 2 395 ? 12.934  -59.308  42.690  1.00 45.09 395 B 1 
ATOM 3970 C CD  . GLN B 2 395 ? 12.182  -59.509  44.007  1.00 41.64 395 B 1 
ATOM 3971 O OE1 . GLN B 2 395 ? 12.270  -60.535  44.659  1.00 38.68 395 B 1 
ATOM 3972 N NE2 . GLN B 2 395 ? 11.434  -58.534  44.464  1.00 37.27 395 B 1 
ATOM 3973 N N   . PRO B 2 396 ? 17.380  -60.362  41.270  1.00 53.45 396 B 1 
ATOM 3974 C CA  . PRO B 2 396 ? 18.619  -61.110  41.330  1.00 57.31 396 B 1 
ATOM 3975 C C   . PRO B 2 396 ? 18.683  -61.901  42.629  1.00 60.23 396 B 1 
ATOM 3976 O O   . PRO B 2 396 ? 19.346  -62.921  42.692  1.00 60.31 396 B 1 
ATOM 3977 C CB  . PRO B 2 396 ? 19.738  -60.070  41.186  1.00 53.52 396 B 1 
ATOM 3978 C CG  . PRO B 2 396 ? 19.095  -58.787  41.685  1.00 52.64 396 B 1 
ATOM 3979 C CD  . PRO B 2 396 ? 17.640  -58.938  41.256  1.00 55.44 396 B 1 
ATOM 3980 N N   . MET B 2 397 ? 17.866  -61.517  43.640  1.00 59.39 397 B 1 
ATOM 3981 C CA  . MET B 2 397 ? 17.643  -62.308  44.847  1.00 62.69 397 B 1 
ATOM 3982 C C   . MET B 2 397 ? 17.139  -63.712  44.544  1.00 63.31 397 B 1 
ATOM 3983 O O   . MET B 2 397 ? 17.620  -64.641  45.190  1.00 64.28 397 B 1 
ATOM 3984 C CB  . MET B 2 397 ? 16.653  -61.627  45.793  1.00 58.93 397 B 1 
ATOM 3985 C CG  . MET B 2 397 ? 17.294  -60.527  46.626  1.00 53.77 397 B 1 
ATOM 3986 S SD  . MET B 2 397 ? 16.328  -60.131  48.089  1.00 51.20 397 B 1 
ATOM 3987 C CE  . MET B 2 397 ? 17.392  -58.910  48.860  1.00 42.16 397 B 1 
ATOM 3988 N N   . ALA B 2 398 ? 16.237  -63.924  43.573  1.00 62.11 398 B 1 
ATOM 3989 C CA  . ALA B 2 398 ? 15.746  -65.262  43.272  1.00 66.33 398 B 1 
ATOM 3990 C C   . ALA B 2 398 ? 16.858  -66.148  42.696  1.00 68.43 398 B 1 
ATOM 3991 O O   . ALA B 2 398 ? 17.009  -67.299  43.108  1.00 70.72 398 B 1 
ATOM 3992 C CB  . ALA B 2 398 ? 14.537  -65.174  42.331  1.00 64.59 398 B 1 
ATOM 3993 N N   . LEU B 2 399 ? 17.709  -65.590  41.804  1.00 63.61 399 B 1 
ATOM 3994 C CA  . LEU B 2 399 ? 18.889  -66.279  41.287  1.00 67.52 399 B 1 
ATOM 3995 C C   . LEU B 2 399 ? 19.946  -66.484  42.373  1.00 69.24 399 B 1 
ATOM 3996 O O   . LEU B 2 399 ? 20.549  -67.553  42.431  1.00 71.59 399 B 1 
ATOM 3997 C CB  . LEU B 2 399 ? 19.480  -65.508  40.098  1.00 65.49 399 B 1 
ATOM 3998 C CG  . LEU B 2 399 ? 18.832  -65.882  38.760  1.00 60.55 399 B 1 
ATOM 3999 C CD1 . LEU B 2 399 ? 19.178  -64.831  37.705  1.00 55.65 399 B 1 
ATOM 4000 C CD2 . LEU B 2 399 ? 19.333  -67.232  38.259  1.00 59.23 399 B 1 
ATOM 4001 N N   . ILE B 2 400 ? 20.150  -65.510  43.265  1.00 73.76 400 B 1 
ATOM 4002 C CA  . ILE B 2 400 ? 21.071  -65.641  44.403  1.00 77.27 400 B 1 
ATOM 4003 C C   . ILE B 2 400 ? 20.540  -66.677  45.391  1.00 78.92 400 B 1 
ATOM 4004 O O   . ILE B 2 400 ? 21.327  -67.495  45.868  1.00 80.53 400 B 1 
ATOM 4005 C CB  . ILE B 2 400 ? 21.330  -64.282  45.088  1.00 76.66 400 B 1 
ATOM 4006 C CG1 . ILE B 2 400 ? 22.122  -63.347  44.144  1.00 71.87 400 B 1 
ATOM 4007 C CG2 . ILE B 2 400 ? 22.115  -64.461  46.396  1.00 70.58 400 B 1 
ATOM 4008 C CD1 . ILE B 2 400 ? 22.097  -61.872  44.573  1.00 62.33 400 B 1 
ATOM 4009 N N   . VAL B 2 401 ? 19.232  -66.694  45.670  1.00 75.71 401 B 1 
ATOM 4010 C CA  . VAL B 2 401 ? 18.626  -67.698  46.558  1.00 78.76 401 B 1 
ATOM 4011 C C   . VAL B 2 401 ? 18.689  -69.082  45.923  1.00 80.14 401 B 1 
ATOM 4012 O O   . VAL B 2 401 ? 19.147  -70.012  46.581  1.00 82.01 401 B 1 
ATOM 4013 C CB  . VAL B 2 401 ? 17.202  -67.320  46.972  1.00 77.99 401 B 1 
ATOM 4014 C CG1 . VAL B 2 401 ? 16.497  -68.424  47.747  1.00 68.85 401 B 1 
ATOM 4015 C CG2 . VAL B 2 401 ? 17.213  -66.087  47.892  1.00 71.53 401 B 1 
ATOM 4016 N N   . LEU B 2 402 ? 18.334  -69.224  44.650  1.00 70.82 402 B 1 
ATOM 4017 C CA  . LEU B 2 402 ? 18.452  -70.508  43.944  1.00 74.59 402 B 1 
ATOM 4018 C C   . LEU B 2 402 ? 19.910  -70.968  43.840  1.00 76.13 402 B 1 
ATOM 4019 O O   . LEU B 2 402 ? 20.200  -72.123  44.134  1.00 77.81 402 B 1 
ATOM 4020 C CB  . LEU B 2 402 ? 17.812  -70.404  42.547  1.00 71.65 402 B 1 
ATOM 4021 C CG  . LEU B 2 402 ? 16.290  -70.618  42.556  1.00 66.51 402 B 1 
ATOM 4022 C CD1 . LEU B 2 402 ? 15.671  -70.099  41.273  1.00 60.15 402 B 1 
ATOM 4023 C CD2 . LEU B 2 402 ? 15.953  -72.109  42.670  1.00 63.22 402 B 1 
ATOM 4024 N N   . GLY B 2 403 ? 20.833  -70.068  43.493  1.00 74.39 403 B 1 
ATOM 4025 C CA  . GLY B 2 403 ? 22.268  -70.351  43.466  1.00 76.55 403 B 1 
ATOM 4026 C C   . GLY B 2 403 ? 22.827  -70.674  44.849  1.00 77.92 403 B 1 
ATOM 4027 O O   . GLY B 2 403 ? 23.618  -71.603  44.994  1.00 78.12 403 B 1 
ATOM 4028 N N   . GLY B 2 404 ? 22.370  -69.976  45.880  1.00 75.50 404 B 1 
ATOM 4029 C CA  . GLY B 2 404 ? 22.707  -70.209  47.280  1.00 78.70 404 B 1 
ATOM 4030 C C   . GLY B 2 404 ? 22.210  -71.567  47.774  1.00 80.84 404 B 1 
ATOM 4031 O O   . GLY B 2 404 ? 22.988  -72.323  48.356  1.00 81.93 404 B 1 
ATOM 4032 N N   . VAL B 2 405 ? 20.940  -71.903  47.479  1.00 80.70 405 B 1 
ATOM 4033 C CA  . VAL B 2 405 ? 20.365  -73.211  47.832  1.00 84.04 405 B 1 
ATOM 4034 C C   . VAL B 2 405 ? 21.059  -74.344  47.064  1.00 84.88 405 B 1 
ATOM 4035 O O   . VAL B 2 405 ? 21.439  -75.339  47.679  1.00 85.94 405 B 1 
ATOM 4036 C CB  . VAL B 2 405 ? 18.845  -73.236  47.608  1.00 83.07 405 B 1 
ATOM 4037 C CG1 . VAL B 2 405 ? 18.235  -74.622  47.808  1.00 72.71 405 B 1 
ATOM 4038 C CG2 . VAL B 2 405 ? 18.135  -72.302  48.596  1.00 73.12 405 B 1 
ATOM 4039 N N   . ALA B 2 406 ? 21.291  -74.164  45.755  1.00 77.68 406 B 1 
ATOM 4040 C CA  . ALA B 2 406 ? 22.019  -75.138  44.960  1.00 82.20 406 B 1 
ATOM 4041 C C   . ALA B 2 406 ? 23.462  -75.301  45.447  1.00 83.72 406 B 1 
ATOM 4042 O O   . ALA B 2 406 ? 23.937  -76.427  45.617  1.00 82.99 406 B 1 
ATOM 4043 C CB  . ALA B 2 406 ? 21.968  -74.727  43.476  1.00 81.15 406 B 1 
ATOM 4044 N N   . GLY B 2 407 ? 24.154  -74.220  45.774  1.00 77.55 407 B 1 
ATOM 4045 C CA  . GLY B 2 407 ? 25.496  -74.211  46.356  1.00 81.55 407 B 1 
ATOM 4046 C C   . GLY B 2 407 ? 25.540  -74.886  47.722  1.00 82.87 407 B 1 
ATOM 4047 O O   . GLY B 2 407 ? 26.417  -75.712  47.974  1.00 83.99 407 B 1 
ATOM 4048 N N   . LEU B 2 408 ? 24.539  -74.576  48.578  1.00 78.45 408 B 1 
ATOM 4049 C CA  . LEU B 2 408 ? 24.419  -75.185  49.899  1.00 81.48 408 B 1 
ATOM 4050 C C   . LEU B 2 408 ? 24.171  -76.701  49.803  1.00 81.35 408 B 1 
ATOM 4051 O O   . LEU B 2 408 ? 24.837  -77.473  50.495  1.00 85.44 408 B 1 
ATOM 4052 C CB  . LEU B 2 408 ? 23.287  -74.495  50.688  1.00 82.70 408 B 1 
ATOM 4053 C CG  . LEU B 2 408 ? 23.411  -74.727  52.209  1.00 72.39 408 B 1 
ATOM 4054 C CD1 . LEU B 2 408 ? 24.126  -73.561  52.873  1.00 66.45 408 B 1 
ATOM 4055 C CD2 . LEU B 2 408 ? 22.049  -74.883  52.860  1.00 69.10 408 B 1 
ATOM 4056 N N   . LEU B 2 409 ? 23.269  -77.122  48.911  1.00 79.15 409 B 1 
ATOM 4057 C CA  . LEU B 2 409 ? 23.020  -78.550  48.654  1.00 82.82 409 B 1 
ATOM 4058 C C   . LEU B 2 409 ? 24.268  -79.249  48.113  1.00 84.28 409 B 1 
ATOM 4059 O O   . LEU B 2 409 ? 24.603  -80.347  48.567  1.00 87.18 409 B 1 
ATOM 4060 C CB  . LEU B 2 409 ? 21.852  -78.709  47.662  1.00 83.69 409 B 1 
ATOM 4061 C CG  . LEU B 2 409 ? 20.460  -78.469  48.275  1.00 79.46 409 B 1 
ATOM 4062 C CD1 . LEU B 2 409 ? 19.406  -78.417  47.164  1.00 70.98 409 B 1 
ATOM 4063 C CD2 . LEU B 2 409 ? 20.072  -79.587  49.241  1.00 75.74 409 B 1 
ATOM 4064 N N   . LEU B 2 410 ? 25.002  -78.634  47.216  1.00 79.50 410 B 1 
ATOM 4065 C CA  . LEU B 2 410 ? 26.244  -79.162  46.667  1.00 82.67 410 B 1 
ATOM 4066 C C   . LEU B 2 410 ? 27.339  -79.238  47.737  1.00 83.52 410 B 1 
ATOM 4067 O O   . LEU B 2 410 ? 28.054  -80.235  47.826  1.00 85.72 410 B 1 
ATOM 4068 C CB  . LEU B 2 410 ? 26.650  -78.300  45.448  1.00 82.45 410 B 1 
ATOM 4069 C CG  . LEU B 2 410 ? 27.189  -79.116  44.254  1.00 72.44 410 B 1 
ATOM 4070 C CD1 . LEU B 2 410 ? 26.892  -78.390  42.946  1.00 66.47 410 B 1 
ATOM 4071 C CD2 . LEU B 2 410 ? 28.681  -79.340  44.352  1.00 68.34 410 B 1 
ATOM 4072 N N   . PHE B 2 411 ? 27.407  -78.229  48.615  1.00 82.72 411 B 1 
ATOM 4073 C CA  . PHE B 2 411 ? 28.333  -78.207  49.747  1.00 85.31 411 B 1 
ATOM 4074 C C   . PHE B 2 411 ? 27.985  -79.275  50.792  1.00 85.59 411 B 1 
ATOM 4075 O O   . PHE B 2 411 ? 28.875  -79.982  51.262  1.00 88.61 411 B 1 
ATOM 4076 C CB  . PHE B 2 411 ? 28.354  -76.812  50.372  1.00 85.96 411 B 1 
ATOM 4077 C CG  . PHE B 2 411 ? 29.595  -76.547  51.197  1.00 76.77 411 B 1 
ATOM 4078 C CD1 . PHE B 2 411 ? 29.640  -76.861  52.568  1.00 70.57 411 B 1 
ATOM 4079 C CD2 . PHE B 2 411 ? 30.735  -76.004  50.576  1.00 71.03 411 B 1 
ATOM 4080 C CE1 . PHE B 2 411 ? 30.809  -76.629  53.305  1.00 67.04 411 B 1 
ATOM 4081 C CE2 . PHE B 2 411 ? 31.898  -75.770  51.312  1.00 67.15 411 B 1 
ATOM 4082 C CZ  . PHE B 2 411 ? 31.937  -76.077  52.676  1.00 70.65 411 B 1 
ATOM 4083 N N   . ILE B 2 412 ? 26.692  -79.446  51.110  1.00 89.14 412 B 1 
ATOM 4084 C CA  . ILE B 2 412 ? 26.220  -80.520  51.989  1.00 88.25 412 B 1 
ATOM 4085 C C   . ILE B 2 412 ? 26.503  -81.883  51.349  1.00 87.84 412 B 1 
ATOM 4086 O O   . ILE B 2 412 ? 27.027  -82.768  52.035  1.00 89.31 412 B 1 
ATOM 4087 C CB  . ILE B 2 412 ? 24.723  -80.337  52.326  1.00 89.57 412 B 1 
ATOM 4088 C CG1 . ILE B 2 412 ? 24.506  -79.088  53.220  1.00 84.97 412 B 1 
ATOM 4089 C CG2 . ILE B 2 412 ? 24.153  -81.574  53.040  1.00 83.47 412 B 1 
ATOM 4090 C CD1 . ILE B 2 412 ? 23.042  -78.619  53.292  1.00 73.09 412 B 1 
ATOM 4091 N N   . GLY B 2 413 ? 26.229  -82.019  50.038  1.00 79.75 413 B 1 
ATOM 4092 C CA  . GLY B 2 413 ? 26.519  -83.248  49.296  1.00 81.64 413 B 1 
ATOM 4093 C C   . GLY B 2 413 ? 28.007  -83.605  49.318  1.00 82.51 413 B 1 
ATOM 4094 O O   . GLY B 2 413 ? 28.379  -84.733  49.664  1.00 84.60 413 B 1 
ATOM 4095 N N   . LEU B 2 414 ? 28.868  -82.629  49.057  1.00 81.07 414 B 1 
ATOM 4096 C CA  . LEU B 2 414 ? 30.321  -82.790  49.173  1.00 82.66 414 B 1 
ATOM 4097 C C   . LEU B 2 414 ? 30.750  -83.088  50.617  1.00 83.26 414 B 1 
ATOM 4098 O O   . LEU B 2 414 ? 31.563  -83.989  50.837  1.00 84.33 414 B 1 
ATOM 4099 C CB  . LEU B 2 414 ? 31.032  -81.526  48.645  1.00 82.19 414 B 1 
ATOM 4100 C CG  . LEU B 2 414 ? 31.219  -81.538  47.116  1.00 74.55 414 B 1 
ATOM 4101 C CD1 . LEU B 2 414 ? 31.538  -80.132  46.615  1.00 67.58 414 B 1 
ATOM 4102 C CD2 . LEU B 2 414 ? 32.371  -82.456  46.702  1.00 70.05 414 B 1 
ATOM 4103 N N   . GLY B 2 415 ? 30.170  -82.390  51.592  1.00 83.60 415 B 1 
ATOM 4104 C CA  . GLY B 2 415 ? 30.425  -82.618  53.015  1.00 84.71 415 B 1 
ATOM 4105 C C   . GLY B 2 415 ? 30.068  -84.037  53.439  1.00 85.43 415 B 1 
ATOM 4106 O O   . GLY B 2 415 ? 30.880  -84.716  54.077  1.00 85.96 415 B 1 
ATOM 4107 N N   . ILE B 2 416 ? 28.884  -84.506  53.022  1.00 84.46 416 B 1 
ATOM 4108 C CA  . ILE B 2 416 ? 28.459  -85.894  53.268  1.00 85.13 416 B 1 
ATOM 4109 C C   . ILE B 2 416 ? 29.410  -86.863  52.571  1.00 85.70 416 B 1 
ATOM 4110 O O   . ILE B 2 416 ? 29.888  -87.804  53.218  1.00 87.16 416 B 1 
ATOM 4111 C CB  . ILE B 2 416 ? 26.996  -86.112  52.826  1.00 86.57 416 B 1 
ATOM 4112 C CG1 . ILE B 2 416 ? 26.030  -85.321  53.750  1.00 82.18 416 B 1 
ATOM 4113 C CG2 . ILE B 2 416 ? 26.619  -87.611  52.876  1.00 80.47 416 B 1 
ATOM 4114 C CD1 . ILE B 2 416 ? 24.602  -85.200  53.185  1.00 70.51 416 B 1 
ATOM 4115 N N   . PHE B 2 417 ? 29.767  -86.615  51.307  1.00 83.07 417 B 1 
ATOM 4116 C CA  . PHE B 2 417 ? 30.691  -87.464  50.558  1.00 84.17 417 B 1 
ATOM 4117 C C   . PHE B 2 417 ? 32.074  -87.542  51.237  1.00 84.91 417 B 1 
ATOM 4118 O O   . PHE B 2 417 ? 32.599  -88.638  51.444  1.00 86.47 417 B 1 
ATOM 4119 C CB  . PHE B 2 417 ? 30.818  -86.953  49.123  1.00 86.85 417 B 1 
ATOM 4120 C CG  . PHE B 2 417 ? 31.702  -87.819  48.245  1.00 85.90 417 B 1 
ATOM 4121 C CD1 . PHE B 2 417 ? 33.049  -87.492  48.041  1.00 75.99 417 B 1 
ATOM 4122 C CD2 . PHE B 2 417 ? 31.173  -88.983  47.662  1.00 78.56 417 B 1 
ATOM 4123 C CE1 . PHE B 2 417 ? 33.859  -88.320  47.234  1.00 74.16 417 B 1 
ATOM 4124 C CE2 . PHE B 2 417 ? 31.970  -89.804  46.856  1.00 76.59 417 B 1 
ATOM 4125 C CZ  . PHE B 2 417 ? 33.316  -89.475  46.637  1.00 78.33 417 B 1 
ATOM 4126 N N   . PHE B 2 418 ? 32.630  -86.401  51.648  1.00 82.99 418 B 1 
ATOM 4127 C CA  . PHE B 2 418 ? 33.891  -86.373  52.382  1.00 84.13 418 B 1 
ATOM 4128 C C   . PHE B 2 418 ? 33.776  -87.031  53.761  1.00 84.86 418 B 1 
ATOM 4129 O O   . PHE B 2 418 ? 34.663  -87.784  54.152  1.00 84.84 418 B 1 
ATOM 4130 C CB  . PHE B 2 418 ? 34.416  -84.940  52.512  1.00 85.68 418 B 1 
ATOM 4131 C CG  . PHE B 2 418 ? 35.282  -84.522  51.344  1.00 82.74 418 B 1 
ATOM 4132 C CD1 . PHE B 2 418 ? 36.585  -85.037  51.212  1.00 73.82 418 B 1 
ATOM 4133 C CD2 . PHE B 2 418 ? 34.805  -83.627  50.375  1.00 76.54 418 B 1 
ATOM 4134 C CE1 . PHE B 2 418 ? 37.390  -84.664  50.126  1.00 70.97 418 B 1 
ATOM 4135 C CE2 . PHE B 2 418 ? 35.601  -83.251  49.283  1.00 72.05 418 B 1 
ATOM 4136 C CZ  . PHE B 2 418 ? 36.906  -83.768  49.163  1.00 75.58 418 B 1 
ATOM 4137 N N   . CYS B 2 419 ? 32.661  -86.800  54.471  1.00 81.65 419 B 1 
ATOM 4138 C CA  . CYS B 2 419 ? 32.415  -87.398  55.783  1.00 83.34 419 B 1 
ATOM 4139 C C   . CYS B 2 419 ? 32.309  -88.924  55.695  1.00 83.65 419 B 1 
ATOM 4140 O O   . CYS B 2 419 ? 32.953  -89.634  56.476  1.00 84.73 419 B 1 
ATOM 4141 C CB  . CYS B 2 419 ? 31.171  -86.757  56.404  1.00 83.19 419 B 1 
ATOM 4142 S SG  . CYS B 2 419 ? 31.247  -86.925  58.205  1.00 70.40 419 B 1 
ATOM 4143 N N   . VAL B 2 420 ? 31.564  -89.428  54.692  1.00 84.10 420 B 1 
ATOM 4144 C CA  . VAL B 2 420 ? 31.469  -90.880  54.432  1.00 84.81 420 B 1 
ATOM 4145 C C   . VAL B 2 420 ? 32.836  -91.450  54.059  1.00 85.99 420 B 1 
ATOM 4146 O O   . VAL B 2 420 ? 33.256  -92.450  54.645  1.00 86.31 420 B 1 
ATOM 4147 C CB  . VAL B 2 420 ? 30.422  -91.189  53.349  1.00 85.66 420 B 1 
ATOM 4148 C CG1 . VAL B 2 420 ? 30.423  -92.665  52.943  1.00 76.76 420 B 1 
ATOM 4149 C CG2 . VAL B 2 420 ? 29.009  -90.874  53.862  1.00 77.90 420 B 1 
ATOM 4150 N N   . ARG B 2 421 ? 33.557  -90.759  53.166  1.00 80.98 421 B 1 
ATOM 4151 C CA  . ARG B 2 421 ? 34.904  -91.193  52.757  1.00 80.85 421 B 1 
ATOM 4152 C C   . ARG B 2 421 ? 35.893  -91.155  53.917  1.00 80.40 421 B 1 
ATOM 4153 O O   . ARG B 2 421 ? 36.696  -92.083  54.071  1.00 83.06 421 B 1 
ATOM 4154 C CB  . ARG B 2 421 ? 35.374  -90.356  51.568  1.00 81.53 421 B 1 
ATOM 4155 C CG  . ARG B 2 421 ? 36.537  -91.023  50.809  1.00 72.37 421 B 1 
ATOM 4156 C CD  . ARG B 2 421 ? 36.899  -90.203  49.553  1.00 70.24 421 B 1 
ATOM 4157 N NE  . ARG B 2 421 ? 37.905  -90.891  48.729  1.00 61.44 421 B 1 
ATOM 4158 C CZ  . ARG B 2 421 ? 38.347  -90.495  47.541  1.00 57.41 421 B 1 
ATOM 4159 N NH1 . ARG B 2 421 ? 37.938  -89.381  46.991  1.00 52.39 421 B 1 
ATOM 4160 N NH2 . ARG B 2 421 ? 39.202  -91.208  46.872  1.00 53.50 421 B 1 
ATOM 4161 N N   . CYS B 2 422 ? 35.812  -90.153  54.785  1.00 79.93 422 B 1 
ATOM 4162 C CA  . CYS B 2 422 ? 36.627  -90.034  55.991  1.00 81.14 422 B 1 
ATOM 4163 C C   . CYS B 2 422 ? 36.270  -91.119  57.021  1.00 82.23 422 B 1 
ATOM 4164 O O   . CYS B 2 422 ? 37.172  -91.765  57.563  1.00 81.76 422 B 1 
ATOM 4165 C CB  . CYS B 2 422 ? 36.489  -88.622  56.587  1.00 81.15 422 B 1 
ATOM 4166 S SG  . CYS B 2 422 ? 38.131  -87.938  56.908  1.00 71.40 422 B 1 
ATOM 4167 N N   . ARG B 2 423 ? 34.954  -91.359  57.239  1.00 78.04 423 B 1 
ATOM 4168 C CA  . ARG B 2 423 ? 34.491  -92.470  58.082  1.00 79.55 423 B 1 
ATOM 4169 C C   . ARG B 2 423 ? 34.972  -93.815  57.552  1.00 80.46 423 B 1 
ATOM 4170 O O   . ARG B 2 423 ? 35.415  -94.646  58.342  1.00 82.81 423 B 1 
ATOM 4171 C CB  . ARG B 2 423 ? 32.963  -92.464  58.213  1.00 80.51 423 B 1 
ATOM 4172 C CG  . ARG B 2 423 ? 32.505  -92.202  59.654  1.00 71.58 423 B 1 
ATOM 4173 C CD  . ARG B 2 423 ? 30.977  -92.248  59.764  1.00 69.86 423 B 1 
ATOM 4174 N NE  . ARG B 2 423 ? 30.526  -91.997  61.144  1.00 60.44 423 B 1 
ATOM 4175 C CZ  . ARG B 2 423 ? 29.264  -91.926  61.562  1.00 55.19 423 B 1 
ATOM 4176 N NH1 . ARG B 2 423 ? 28.271  -92.095  60.726  1.00 50.94 423 B 1 
ATOM 4177 N NH2 . ARG B 2 423 ? 28.984  -91.689  62.812  1.00 49.98 423 B 1 
ATOM 4178 N N   . HIS B 2 424 ? 34.915  -93.991  56.224  1.00 78.53 424 B 1 
ATOM 4179 C CA  . HIS B 2 424 ? 35.383  -95.229  55.615  1.00 78.82 424 B 1 
ATOM 4180 C C   . HIS B 2 424 ? 36.903  -95.396  55.790  1.00 79.57 424 B 1 
ATOM 4181 O O   . HIS B 2 424 ? 37.346  -96.459  56.222  1.00 81.73 424 B 1 
ATOM 4182 C CB  . HIS B 2 424 ? 34.953  -95.302  54.143  1.00 80.73 424 B 1 
ATOM 4183 C CG  . HIS B 2 424 ? 34.750  -96.729  53.688  1.00 74.35 424 B 1 
ATOM 4184 N ND1 . HIS B 2 424 ? 35.477  -97.829  54.058  1.00 61.93 424 B 1 
ATOM 4185 C CD2 . HIS B 2 424 ? 33.746  -97.199  52.879  1.00 63.12 424 B 1 
ATOM 4186 C CE1 . HIS B 2 424 ? 34.928  -98.920  53.498  1.00 61.41 424 B 1 
ATOM 4187 N NE2 . HIS B 2 424 ? 33.879  -98.567  52.777  1.00 63.04 424 B 1 
ATOM 4188 N N   . ARG B 2 425 ? 37.709  -94.323  55.582  1.00 78.11 425 B 1 
ATOM 4189 C CA  . ARG B 2 425 ? 39.149  -94.327  55.859  1.00 78.11 425 B 1 
ATOM 4190 C C   . ARG B 2 425 ? 39.453  -94.547  57.344  1.00 78.90 425 B 1 
ATOM 4191 O O   . ARG B 2 425 ? 40.345  -95.336  57.641  1.00 80.65 425 B 1 
ATOM 4192 C CB  . ARG B 2 425 ? 39.827  -93.037  55.384  1.00 80.03 425 B 1 
ATOM 4193 C CG  . ARG B 2 425 ? 40.179  -93.094  53.897  1.00 74.64 425 B 1 
ATOM 4194 C CD  . ARG B 2 425 ? 40.971  -91.828  53.505  1.00 73.14 425 B 1 
ATOM 4195 N NE  . ARG B 2 425 ? 41.475  -91.909  52.130  1.00 64.07 425 B 1 
ATOM 4196 C CZ  . ARG B 2 425 ? 42.197  -90.982  51.498  1.00 58.51 425 B 1 
ATOM 4197 N NH1 . ARG B 2 425 ? 42.517  -89.851  52.087  1.00 54.18 425 B 1 
ATOM 4198 N NH2 . ARG B 2 425 ? 42.617  -91.173  50.289  1.00 51.87 425 B 1 
ATOM 4199 N N   . ARG B 2 426 ? 38.706  -93.910  58.288  1.00 73.82 426 B 1 
ATOM 4200 C CA  . ARG B 2 426 ? 38.867  -94.135  59.734  1.00 75.33 426 B 1 
ATOM 4201 C C   . ARG B 2 426 ? 38.589  -95.586  60.114  1.00 75.72 426 B 1 
ATOM 4202 O O   . ARG B 2 426 ? 39.439  -96.194  60.757  1.00 80.07 426 B 1 
ATOM 4203 C CB  . ARG B 2 426 ? 38.004  -93.175  60.566  1.00 78.25 426 B 1 
ATOM 4204 C CG  . ARG B 2 426 ? 38.872  -92.191  61.372  1.00 71.18 426 B 1 
ATOM 4205 C CD  . ARG B 2 426 ? 37.998  -91.304  62.260  1.00 69.66 426 B 1 
ATOM 4206 N NE  . ARG B 2 426 ? 38.814  -90.376  63.040  1.00 60.64 426 B 1 
ATOM 4207 C CZ  . ARG B 2 426 ? 38.364  -89.423  63.856  1.00 53.94 426 B 1 
ATOM 4208 N NH1 . ARG B 2 426 ? 37.080  -89.237  64.050  1.00 50.87 426 B 1 
ATOM 4209 N NH2 . ARG B 2 426 ? 39.180  -88.647  64.512  1.00 48.91 426 B 1 
ATOM 4210 N N   . ARG B 2 427 ? 37.466  -96.142  59.659  1.00 73.50 427 B 1 
ATOM 4211 C CA  . ARG B 2 427 ? 37.165  -97.564  59.900  1.00 73.77 427 B 1 
ATOM 4212 C C   . ARG B 2 427 ? 38.224  -98.493  59.303  1.00 75.23 427 B 1 
ATOM 4213 O O   . ARG B 2 427 ? 38.550  -99.515  59.911  1.00 78.20 427 B 1 
ATOM 4214 C CB  . ARG B 2 427 ? 35.787  -97.935  59.341  1.00 76.23 427 B 1 
ATOM 4215 C CG  . ARG B 2 427 ? 34.648  -97.510  60.274  1.00 73.03 427 B 1 
ATOM 4216 C CD  . ARG B 2 427 ? 33.301  -97.978  59.685  1.00 71.88 427 B 1 
ATOM 4217 N NE  . ARG B 2 427 ? 32.196  -97.716  60.599  1.00 62.54 427 B 1 
ATOM 4218 C CZ  . ARG B 2 427 ? 30.912  -98.003  60.385  1.00 56.21 427 B 1 
ATOM 4219 N NH1 . ARG B 2 427 ? 30.519  -98.558  59.265  1.00 52.15 427 B 1 
ATOM 4220 N NH2 . ARG B 2 427 ? 30.007  -97.742  61.282  1.00 50.35 427 B 1 
ATOM 4221 N N   . GLN B 2 428 ? 38.756  -98.137  58.128  1.00 72.03 428 B 1 
ATOM 4222 C CA  . GLN B 2 428 ? 39.827  -98.920  57.515  1.00 71.24 428 B 1 
ATOM 4223 C C   . GLN B 2 428 ? 41.137  -98.789  58.293  1.00 70.57 428 B 1 
ATOM 4224 O O   . GLN B 2 428 ? 41.810  -99.794  58.517  1.00 77.07 428 B 1 
ATOM 4225 C CB  . GLN B 2 428 ? 39.970  -98.501  56.048  1.00 73.37 428 B 1 
ATOM 4226 C CG  . GLN B 2 428 ? 40.622  -99.598  55.194  1.00 64.69 428 B 1 
ATOM 4227 C CD  . GLN B 2 428 ? 40.663  -99.233  53.703  1.00 64.60 428 B 1 
ATOM 4228 O OE1 . GLN B 2 428 ? 40.453  -98.101  53.299  1.00 56.72 428 B 1 
ATOM 4229 N NE2 . GLN B 2 428 ? 40.953  -100.185 52.835  1.00 55.30 428 B 1 
ATOM 4230 N N   . ALA B 2 429 ? 41.472  -97.587  58.783  1.00 80.38 429 B 1 
ATOM 4231 C CA  . ALA B 2 429 ? 42.626  -97.350  59.654  1.00 81.83 429 B 1 
ATOM 4232 C C   . ALA B 2 429 ? 42.482  -98.057  61.013  1.00 82.86 429 B 1 
ATOM 4233 O O   . ALA B 2 429 ? 43.439  -98.688  61.465  1.00 83.61 429 B 1 
ATOM 4234 C CB  . ALA B 2 429 ? 42.823  -95.840  59.823  1.00 82.61 429 B 1 
ATOM 4235 N N   . GLU B 2 430 ? 41.280  -97.993  61.645  1.00 76.95 430 B 1 
ATOM 4236 C CA  . GLU B 2 430 ? 41.000  -98.734  62.888  1.00 76.33 430 B 1 
ATOM 4237 C C   . GLU B 2 430 ? 41.127  -100.252 62.694  1.00 75.94 430 B 1 
ATOM 4238 O O   . GLU B 2 430 ? 41.798  -100.909 63.503  1.00 78.43 430 B 1 
ATOM 4239 C CB  . GLU B 2 430 ? 39.595  -98.399  63.413  1.00 79.46 430 B 1 
ATOM 4240 C CG  . GLU B 2 430 ? 39.560  -97.062  64.151  1.00 72.27 430 B 1 
ATOM 4241 C CD  . GLU B 2 430 ? 38.137  -96.656  64.598  1.00 66.27 430 B 1 
ATOM 4242 O OE1 . GLU B 2 430 ? 38.046  -95.700  65.391  1.00 57.42 430 B 1 
ATOM 4243 O OE2 . GLU B 2 430 ? 37.166  -97.275  64.108  1.00 60.33 430 B 1 
ATOM 4244 N N   . ARG B 2 431 ? 40.590  -100.794 61.597  1.00 69.73 431 B 1 
ATOM 4245 C CA  . ARG B 2 431 ? 40.799  -102.211 61.257  1.00 71.12 431 B 1 
ATOM 4246 C C   . ARG B 2 431 ? 42.279  -102.535 61.049  1.00 70.95 431 B 1 
ATOM 4247 O O   . ARG B 2 431 ? 42.753  -103.532 61.592  1.00 76.59 431 B 1 
ATOM 4248 C CB  . ARG B 2 431 ? 40.003  -102.619 60.008  1.00 74.90 431 B 1 
ATOM 4249 C CG  . ARG B 2 431 ? 38.552  -102.980 60.348  1.00 68.61 431 B 1 
ATOM 4250 C CD  . ARG B 2 431 ? 37.836  -103.458 59.070  1.00 69.79 431 B 1 
ATOM 4251 N NE  . ARG B 2 431 ? 36.479  -103.921 59.363  1.00 58.92 431 B 1 
ATOM 4252 C CZ  . ARG B 2 431 ? 35.619  -104.442 58.491  1.00 53.93 431 B 1 
ATOM 4253 N NH1 . ARG B 2 431 ? 35.921  -104.575 57.228  1.00 49.24 431 B 1 
ATOM 4254 N NH2 . ARG B 2 431 ? 34.439  -104.843 58.868  1.00 46.85 431 B 1 
ATOM 4255 N N   . MET B 2 432 ? 43.016  -101.683 60.313  1.00 67.02 432 B 1 
ATOM 4256 C CA  . MET B 2 432 ? 44.458  -101.861 60.127  1.00 66.64 432 B 1 
ATOM 4257 C C   . MET B 2 432 ? 45.224  -101.766 61.455  1.00 66.21 432 B 1 
ATOM 4258 O O   . MET B 2 432 ? 46.164  -102.530 61.670  1.00 70.62 432 B 1 
ATOM 4259 C CB  . MET B 2 432 ? 44.991  -100.826 59.130  1.00 70.01 432 B 1 
ATOM 4260 C CG  . MET B 2 432 ? 44.665  -101.189 57.677  1.00 66.23 432 B 1 
ATOM 4261 S SD  . MET B 2 432 ? 45.775  -102.431 56.947  1.00 60.57 432 B 1 
ATOM 4262 C CE  . MET B 2 432 ? 47.191  -101.386 56.510  1.00 52.44 432 B 1 
ATOM 4263 N N   . SER B 2 433 ? 44.816  -100.869 62.371  1.00 75.02 433 B 1 
ATOM 4264 C CA  . SER B 2 433 ? 45.384  -100.740 63.709  1.00 75.80 433 B 1 
ATOM 4265 C C   . SER B 2 433 ? 45.090  -101.971 64.575  1.00 75.34 433 B 1 
ATOM 4266 O O   . SER B 2 433 ? 46.022  -102.500 65.192  1.00 77.57 433 B 1 
ATOM 4267 C CB  . SER B 2 433 ? 44.857  -99.469  64.387  1.00 79.68 433 B 1 
ATOM 4268 O OG  . SER B 2 433 ? 45.496  -99.293  65.631  1.00 69.41 433 B 1 
ATOM 4269 N N   . GLN B 2 434 ? 43.851  -102.455 64.566  1.00 70.92 434 B 1 
ATOM 4270 C CA  . GLN B 2 434 ? 43.506  -103.702 65.253  1.00 71.39 434 B 1 
ATOM 4271 C C   . GLN B 2 434 ? 44.299  -104.892 64.690  1.00 69.17 434 B 1 
ATOM 4272 O O   . GLN B 2 434 ? 44.838  -105.678 65.478  1.00 76.74 434 B 1 
ATOM 4273 C CB  . GLN B 2 434 ? 42.011  -103.993 65.139  1.00 76.27 434 B 1 
ATOM 4274 C CG  . GLN B 2 434 ? 41.192  -103.270 66.218  1.00 67.12 434 B 1 
ATOM 4275 C CD  . GLN B 2 434 ? 39.706  -103.651 66.185  1.00 66.17 434 B 1 
ATOM 4276 O OE1 . GLN B 2 434 ? 39.190  -104.202 65.222  1.00 57.36 434 B 1 
ATOM 4277 N NE2 . GLN B 2 434 ? 38.969  -103.383 67.238  1.00 56.10 434 B 1 
ATOM 4278 N N   . ILE B 2 435 ? 44.409  -104.980 63.345  1.00 77.51 435 B 1 
ATOM 4279 C CA  . ILE B 2 435 ? 45.213  -106.046 62.725  1.00 74.73 435 B 1 
ATOM 4280 C C   . ILE B 2 435 ? 46.685  -105.928 63.148  1.00 73.55 435 B 1 
ATOM 4281 O O   . ILE B 2 435 ? 47.282  -106.936 63.529  1.00 78.54 435 B 1 
ATOM 4282 C CB  . ILE B 2 435 ? 45.060  -106.039 61.195  1.00 78.71 435 B 1 
ATOM 4283 C CG1 . ILE B 2 435 ? 43.631  -106.477 60.797  1.00 75.59 435 B 1 
ATOM 4284 C CG2 . ILE B 2 435 ? 46.073  -106.995 60.532  1.00 73.83 435 B 1 
ATOM 4285 C CD1 . ILE B 2 435 ? 43.272  -106.145 59.334  1.00 66.11 435 B 1 
ATOM 4286 N N   . LYS B 2 436 ? 47.283  -104.667 63.123  1.00 72.51 436 B 1 
ATOM 4287 C CA  . LYS B 2 436 ? 48.651  -104.458 63.633  1.00 70.87 436 B 1 
ATOM 4288 C C   . LYS B 2 436 ? 48.792  -104.846 65.102  1.00 69.47 436 B 1 
ATOM 4289 O O   . LYS B 2 436 ? 49.802  -105.455 65.457  1.00 76.16 436 B 1 
ATOM 4290 C CB  . LYS B 2 436 ? 49.122  -103.017 63.433  1.00 76.28 436 B 1 
ATOM 4291 C CG  . LYS B 2 436 ? 49.859  -102.827 62.105  1.00 71.59 436 B 1 
ATOM 4292 C CD  . LYS B 2 436 ? 50.459  -101.427 62.010  1.00 68.81 436 B 1 
ATOM 4293 C CE  . LYS B 2 436 ? 51.308  -101.280 60.746  1.00 61.16 436 B 1 
ATOM 4294 N NZ  . LYS B 2 436 ? 51.948  -99.948  60.658  1.00 54.05 436 B 1 
ATOM 4295 N N   . ARG B 2 437 ? 47.812  -104.509 65.971  1.00 72.65 437 B 1 
ATOM 4296 C CA  . ARG B 2 437 ? 47.824  -104.860 67.401  1.00 72.46 437 B 1 
ATOM 4297 C C   . ARG B 2 437 ? 47.762  -106.373 67.613  1.00 71.01 437 B 1 
ATOM 4298 O O   . ARG B 2 437 ? 48.569  -106.902 68.370  1.00 75.01 437 B 1 
ATOM 4299 C CB  . ARG B 2 437 ? 46.697  -104.104 68.124  1.00 76.73 437 B 1 
ATOM 4300 C CG  . ARG B 2 437 ? 47.033  -103.886 69.609  1.00 70.05 437 B 1 
ATOM 4301 C CD  . ARG B 2 437 ? 45.917  -103.076 70.279  1.00 68.32 437 B 1 
ATOM 4302 N NE  . ARG B 2 437 ? 46.300  -102.657 71.625  1.00 60.57 437 B 1 
ATOM 4303 C CZ  . ARG B 2 437 ? 45.585  -101.894 72.449  1.00 53.46 437 B 1 
ATOM 4304 N NH1 . ARG B 2 437 ? 44.398  -101.465 72.126  1.00 51.22 437 B 1 
ATOM 4305 N NH2 . ARG B 2 437 ? 46.048  -101.559 73.615  1.00 50.00 437 B 1 
ATOM 4306 N N   . LEU B 2 438 ? 46.879  -107.041 66.898  1.00 71.60 438 B 1 
ATOM 4307 C CA  . LEU B 2 438 ? 46.806  -108.505 66.914  1.00 68.87 438 B 1 
ATOM 4308 C C   . LEU B 2 438 ? 48.073  -109.169 66.369  1.00 68.01 438 B 1 
ATOM 4309 O O   . LEU B 2 438 ? 48.501  -110.202 66.895  1.00 70.97 438 B 1 
ATOM 4310 C CB  . LEU B 2 438 ? 45.588  -108.963 66.087  1.00 72.59 438 B 1 
ATOM 4311 C CG  . LEU B 2 438 ? 44.234  -108.768 66.805  1.00 69.36 438 B 1 
ATOM 4312 C CD1 . LEU B 2 438 ? 43.083  -108.896 65.815  1.00 62.09 438 B 1 
ATOM 4313 C CD2 . LEU B 2 438 ? 44.037  -109.818 67.910  1.00 64.52 438 B 1 
ATOM 4314 N N   . LEU B 2 439 ? 48.716  -108.564 65.348  1.00 71.32 439 B 1 
ATOM 4315 C CA  . LEU B 2 439 ? 50.009  -109.039 64.839  1.00 67.45 439 B 1 
ATOM 4316 C C   . LEU B 2 439 ? 51.168  -108.799 65.814  1.00 65.83 439 B 1 
ATOM 4317 O O   . LEU B 2 439 ? 52.102  -109.599 65.814  1.00 67.00 439 B 1 
ATOM 4318 C CB  . LEU B 2 439 ? 50.311  -108.386 63.482  1.00 70.21 439 B 1 
ATOM 4319 C CG  . LEU B 2 439 ? 49.562  -109.042 62.308  1.00 66.83 439 B 1 
ATOM 4320 C CD1 . LEU B 2 439 ? 49.621  -108.131 61.070  1.00 60.03 439 B 1 
ATOM 4321 C CD2 . LEU B 2 439 ? 50.185  -110.386 61.913  1.00 62.90 439 B 1 
ATOM 4322 N N   . SER B 2 440 ? 51.126  -107.703 66.612  1.00 70.72 440 B 1 
ATOM 4323 C CA  . SER B 2 440 ? 52.152  -107.464 67.635  1.00 69.80 440 B 1 
ATOM 4324 C C   . SER B 2 440 ? 51.995  -108.372 68.865  1.00 67.46 440 B 1 
ATOM 4325 O O   . SER B 2 440 ? 52.999  -108.722 69.484  1.00 67.35 440 B 1 
ATOM 4326 C CB  . SER B 2 440 ? 52.188  -105.994 68.061  1.00 71.24 440 B 1 
ATOM 4327 O OG  . SER B 2 440 ? 51.023  -105.578 68.725  1.00 63.50 440 B 1 
ATOM 4328 N N   . GLU B 2 441 ? 50.770  -108.764 69.221  1.00 67.93 441 B 1 
ATOM 4329 C CA  . GLU B 2 441 ? 50.485  -109.779 70.256  1.00 68.05 441 B 1 
ATOM 4330 C C   . GLU B 2 441 ? 50.737  -111.226 69.779  1.00 64.75 441 B 1 
ATOM 4331 O O   . GLU B 2 441 ? 50.213  -112.192 70.361  1.00 61.72 441 B 1 
ATOM 4332 C CB  . GLU B 2 441 ? 49.065  -109.605 70.815  1.00 69.39 441 B 1 
ATOM 4333 C CG  . GLU B 2 441 ? 48.929  -108.387 71.731  1.00 65.91 441 B 1 
ATOM 4334 C CD  . GLU B 2 441 ? 47.535  -108.274 72.399  1.00 60.21 441 B 1 
ATOM 4335 O OE1 . GLU B 2 441 ? 47.393  -107.413 73.283  1.00 52.77 441 B 1 
ATOM 4336 O OE2 . GLU B 2 441 ? 46.629  -109.048 72.020  1.00 55.92 441 B 1 
ATOM 4337 N N   . LYS B 2 442 ? 51.605  -111.431 68.764  1.00 65.79 442 B 1 
ATOM 4338 C CA  . LYS B 2 442 ? 52.136  -112.761 68.440  1.00 65.13 442 B 1 
ATOM 4339 C C   . LYS B 2 442 ? 52.970  -113.268 69.621  1.00 63.79 442 B 1 
ATOM 4340 O O   . LYS B 2 442 ? 54.191  -113.158 69.623  1.00 59.29 442 B 1 
ATOM 4341 C CB  . LYS B 2 442 ? 52.964  -112.755 67.152  1.00 63.19 442 B 1 
ATOM 4342 C CG  . LYS B 2 442 ? 52.127  -112.857 65.877  1.00 60.28 442 B 1 
ATOM 4343 C CD  . LYS B 2 442 ? 53.055  -113.023 64.667  1.00 55.93 442 B 1 
ATOM 4344 C CE  . LYS B 2 442 ? 52.269  -113.250 63.381  1.00 50.41 442 B 1 
ATOM 4345 N NZ  . LYS B 2 442 ? 53.148  -113.491 62.236  1.00 44.92 442 B 1 
ATOM 4346 N N   . LYS B 2 443 ? 52.325  -113.879 70.629  1.00 54.48 443 B 1 
ATOM 4347 C CA  . LYS B 2 443 ? 52.985  -114.802 71.553  1.00 55.18 443 B 1 
ATOM 4348 C C   . LYS B 2 443 ? 53.630  -115.910 70.733  1.00 51.73 443 B 1 
ATOM 4349 O O   . LYS B 2 443 ? 53.000  -116.525 69.883  1.00 48.69 443 B 1 
ATOM 4350 C CB  . LYS B 2 443 ? 51.994  -115.372 72.572  1.00 54.73 443 B 1 
ATOM 4351 C CG  . LYS B 2 443 ? 51.637  -114.352 73.661  1.00 51.78 443 B 1 
ATOM 4352 C CD  . LYS B 2 443 ? 50.725  -114.987 74.711  1.00 48.47 443 B 1 
ATOM 4353 C CE  . LYS B 2 443 ? 50.441  -114.010 75.849  1.00 42.29 443 B 1 
ATOM 4354 N NZ  . LYS B 2 443 ? 49.534  -114.570 76.871  1.00 37.98 443 B 1 
ATOM 4355 N N   . THR B 2 444 ? 54.905  -116.141 71.031  1.00 46.37 444 B 1 
ATOM 4356 C CA  . THR B 2 444 ? 55.707  -117.216 70.457  1.00 47.69 444 B 1 
ATOM 4357 C C   . THR B 2 444 ? 55.176  -118.561 70.939  1.00 45.99 444 B 1 
ATOM 4358 O O   . THR B 2 444 ? 55.689  -119.125 71.900  1.00 44.37 444 B 1 
ATOM 4359 C CB  . THR B 2 444 ? 57.177  -117.052 70.866  1.00 46.84 444 B 1 
ATOM 4360 O OG1 . THR B 2 444 ? 57.267  -116.705 72.238  1.00 43.33 444 B 1 
ATOM 4361 C CG2 . THR B 2 444 ? 57.868  -115.923 70.089  1.00 43.71 444 B 1 
ATOM 4362 N N   . CYS B 2 445 ? 54.143  -119.085 70.301  1.00 48.77 445 B 1 
ATOM 4363 C CA  . CYS B 2 445 ? 53.739  -120.462 70.543  1.00 49.28 445 B 1 
ATOM 4364 C C   . CYS B 2 445 ? 54.827  -121.387 70.006  1.00 45.61 445 B 1 
ATOM 4365 O O   . CYS B 2 445 ? 55.049  -121.473 68.794  1.00 44.39 445 B 1 
ATOM 4366 C CB  . CYS B 2 445 ? 52.371  -120.752 69.906  1.00 50.27 445 B 1 
ATOM 4367 S SG  . CYS B 2 445 ? 51.047  -119.956 70.863  1.00 46.50 445 B 1 
ATOM 4368 N N   . GLN B 2 446 ? 55.551  -122.016 70.940  1.00 41.08 446 B 1 
ATOM 4369 C CA  . GLN B 2 446 ? 56.512  -123.055 70.615  1.00 43.37 446 B 1 
ATOM 4370 C C   . GLN B 2 446 ? 55.771  -124.235 70.003  1.00 41.45 446 B 1 
ATOM 4371 O O   . GLN B 2 446 ? 55.001  -124.918 70.671  1.00 40.86 446 B 1 
ATOM 4372 C CB  . GLN B 2 446 ? 57.271  -123.493 71.872  1.00 44.76 446 B 1 
ATOM 4373 C CG  . GLN B 2 446 ? 58.305  -122.468 72.342  1.00 41.93 446 B 1 
ATOM 4374 C CD  . GLN B 2 446 ? 59.035  -122.908 73.626  1.00 38.25 446 B 1 
ATOM 4375 O OE1 . GLN B 2 446 ? 58.579  -123.731 74.374  1.00 35.60 446 B 1 
ATOM 4376 N NE2 . GLN B 2 446 ? 60.188  -122.344 73.917  1.00 35.26 446 B 1 
ATOM 4377 N N   . CYS B 2 447 ? 55.957  -124.457 68.714  1.00 48.93 447 B 1 
ATOM 4378 C CA  . CYS B 2 447 ? 55.440  -125.650 68.056  1.00 50.78 447 B 1 
ATOM 4379 C C   . CYS B 2 447 ? 56.317  -126.837 68.457  1.00 46.81 447 B 1 
ATOM 4380 O O   . CYS B 2 447 ? 57.518  -126.825 68.153  1.00 44.26 447 B 1 
ATOM 4381 C CB  . CYS B 2 447 ? 55.433  -125.459 66.544  1.00 50.57 447 B 1 
ATOM 4382 S SG  . CYS B 2 447 ? 54.210  -124.221 66.055  1.00 46.18 447 B 1 
ATOM 4383 N N   . PRO B 2 448 ? 55.787  -127.875 69.134  1.00 40.17 448 B 1 
ATOM 4384 C CA  . PRO B 2 448 ? 56.566  -129.067 69.443  1.00 44.19 448 B 1 
ATOM 4385 C C   . PRO B 2 448 ? 56.880  -129.865 68.165  1.00 43.43 448 B 1 
ATOM 4386 O O   . PRO B 2 448 ? 56.105  -129.895 67.208  1.00 41.31 448 B 1 
ATOM 4387 C CB  . PRO B 2 448 ? 55.739  -129.854 70.459  1.00 42.29 448 B 1 
ATOM 4388 C CG  . PRO B 2 448 ? 54.305  -129.444 70.127  1.00 42.38 448 B 1 
ATOM 4389 C CD  . PRO B 2 448 ? 54.438  -128.008 69.616  1.00 45.84 448 B 1 
ATOM 4390 N N   . HIS B 2 449 ? 58.037  -130.548 68.232  1.00 41.78 449 B 1 
ATOM 4391 C CA  . HIS B 2 449 ? 58.776  -131.207 67.140  1.00 45.25 449 B 1 
ATOM 4392 C C   . HIS B 2 449 ? 58.134  -132.495 66.564  1.00 42.71 449 B 1 
ATOM 4393 O O   . HIS B 2 449 ? 58.852  -133.459 66.340  1.00 41.72 449 B 1 
ATOM 4394 C CB  . HIS B 2 449 ? 60.198  -131.482 67.653  1.00 44.84 449 B 1 
ATOM 4395 C CG  . HIS B 2 449 ? 61.278  -130.627 67.053  1.00 41.95 449 B 1 
ATOM 4396 N ND1 . HIS B 2 449 ? 61.779  -130.727 65.783  1.00 38.29 449 B 1 
ATOM 4397 C CD2 . HIS B 2 449 ? 62.010  -129.657 67.675  1.00 36.19 449 B 1 
ATOM 4398 C CE1 . HIS B 2 449 ? 62.796  -129.852 65.644  1.00 34.86 449 B 1 
ATOM 4399 N NE2 . HIS B 2 449 ? 62.944  -129.182 66.788  1.00 34.19 449 B 1 
ATOM 4400 N N   . ARG B 2 450 ? 56.803  -132.574 66.362  1.00 37.18 450 B 1 
ATOM 4401 C CA  . ARG B 2 450 ? 56.261  -133.855 65.855  1.00 40.16 450 B 1 
ATOM 4402 C C   . ARG B 2 450 ? 56.702  -134.129 64.412  1.00 37.55 450 B 1 
ATOM 4403 O O   . ARG B 2 450 ? 56.234  -133.556 63.469  1.00 35.69 450 B 1 
ATOM 4404 C CB  . ARG B 2 450 ? 54.748  -133.989 66.076  1.00 39.44 450 B 1 
ATOM 4405 C CG  . ARG B 2 450 ? 54.458  -134.956 67.232  1.00 36.15 450 B 1 
ATOM 4406 C CD  . ARG B 2 450 ? 52.965  -135.259 67.370  1.00 35.48 450 B 1 
ATOM 4407 N NE  . ARG B 2 450 ? 52.719  -136.166 68.500  1.00 31.56 450 B 1 
ATOM 4408 C CZ  . ARG B 2 450 ? 51.557  -136.689 68.851  1.00 31.07 450 B 1 
ATOM 4409 N NH1 . ARG B 2 450 ? 50.466  -136.434 68.182  1.00 28.20 450 B 1 
ATOM 4410 N NH2 . ARG B 2 450 ? 51.456  -137.493 69.885  1.00 28.19 450 B 1 
ATOM 4411 N N   . PHE B 2 451 ? 57.579  -135.108 64.341  1.00 31.47 451 B 1 
ATOM 4412 C CA  . PHE B 2 451 ? 58.320  -135.648 63.190  1.00 34.81 451 B 1 
ATOM 4413 C C   . PHE B 2 451 ? 57.483  -136.484 62.204  1.00 32.58 451 B 1 
ATOM 4414 O O   . PHE B 2 451 ? 58.020  -137.426 61.623  1.00 31.86 451 B 1 
ATOM 4415 C CB  . PHE B 2 451 ? 59.485  -136.472 63.753  1.00 34.83 451 B 1 
ATOM 4416 C CG  . PHE B 2 451 ? 60.857  -135.872 63.625  1.00 33.50 451 B 1 
ATOM 4417 C CD1 . PHE B 2 451 ? 61.624  -136.076 62.461  1.00 31.64 451 B 1 
ATOM 4418 C CD2 . PHE B 2 451 ? 61.438  -135.169 64.706  1.00 31.04 451 B 1 
ATOM 4419 C CE1 . PHE B 2 451 ? 62.939  -135.586 62.364  1.00 29.26 451 B 1 
ATOM 4420 C CE2 . PHE B 2 451 ? 62.745  -134.668 64.607  1.00 28.63 451 B 1 
ATOM 4421 C CZ  . PHE B 2 451 ? 63.491  -134.877 63.443  1.00 30.92 451 B 1 
ATOM 4422 N N   . GLN B 2 452 ? 56.177  -136.261 62.014  1.00 34.75 452 B 1 
ATOM 4423 C CA  . GLN B 2 452 ? 55.408  -137.176 61.167  1.00 35.98 452 B 1 
ATOM 4424 C C   . GLN B 2 452 ? 55.840  -137.099 59.699  1.00 33.40 452 B 1 
ATOM 4425 O O   . GLN B 2 452 ? 55.502  -136.188 58.965  1.00 32.79 452 B 1 
ATOM 4426 C CB  . GLN B 2 452 ? 53.896  -136.984 61.359  1.00 37.59 452 B 1 
ATOM 4427 C CG  . GLN B 2 452 ? 53.360  -137.970 62.422  1.00 35.06 452 B 1 
ATOM 4428 C CD  . GLN B 2 452 ? 51.844  -137.924 62.608  1.00 33.11 452 B 1 
ATOM 4429 O OE1 . GLN B 2 452 ? 51.177  -136.994 62.263  1.00 31.75 452 B 1 
ATOM 4430 N NE2 . GLN B 2 452 ? 51.268  -138.953 63.208  1.00 32.89 452 B 1 
ATOM 4431 N N   . LYS B 2 453 ? 56.656  -138.172 59.335  1.00 36.07 453 B 1 
ATOM 4432 C CA  . LYS B 2 453 ? 57.018  -138.532 57.962  1.00 39.55 453 B 1 
ATOM 4433 C C   . LYS B 2 453 ? 55.780  -139.074 57.254  1.00 36.97 453 B 1 
ATOM 4434 O O   . LYS B 2 453 ? 55.579  -140.291 57.217  1.00 34.75 453 B 1 
ATOM 4435 C CB  . LYS B 2 453 ? 58.091  -139.617 57.957  1.00 39.25 453 B 1 
ATOM 4436 C CG  . LYS B 2 453 ? 59.513  -139.190 58.335  1.00 35.96 453 B 1 
ATOM 4437 C CD  . LYS B 2 453 ? 60.438  -140.410 58.245  1.00 34.14 453 B 1 
ATOM 4438 C CE  . LYS B 2 453 ? 61.902  -140.051 58.456  1.00 29.46 453 B 1 
ATOM 4439 N NZ  . LYS B 2 453 ? 62.793  -141.213 58.327  1.00 27.50 453 B 1 
ATOM 4440 N N   . THR B 2 454 ? 54.940  -138.302 56.759  1.00 34.77 454 B 1 
ATOM 4441 C CA  . THR B 2 454 ? 53.920  -138.814 55.829  1.00 37.35 454 B 1 
ATOM 4442 C C   . THR B 2 454 ? 54.543  -138.976 54.445  1.00 35.67 454 B 1 
ATOM 4443 O O   . THR B 2 454 ? 55.035  -138.033 53.856  1.00 32.09 454 B 1 
ATOM 4444 C CB  . THR B 2 454 ? 52.662  -137.933 55.794  1.00 34.34 454 B 1 
ATOM 4445 O OG1 . THR B 2 454 ? 53.000  -136.572 55.951  1.00 31.41 454 B 1 
ATOM 4446 C CG2 . THR B 2 454 ? 51.719  -138.321 56.927  1.00 32.04 454 B 1 
ATOM 4447 N N   . CYS B 2 455 ? 54.506  -140.209 53.991  1.00 38.55 455 B 1 
ATOM 4448 C CA  . CYS B 2 455 ? 54.945  -140.626 52.666  1.00 40.75 455 B 1 
ATOM 4449 C C   . CYS B 2 455 ? 53.949  -140.121 51.623  1.00 37.79 455 B 1 
ATOM 4450 O O   . CYS B 2 455 ? 52.835  -140.620 51.558  1.00 35.46 455 B 1 
ATOM 4451 C CB  . CYS B 2 455 ? 55.001  -142.154 52.631  1.00 40.96 455 B 1 
ATOM 4452 S SG  . CYS B 2 455 ? 56.212  -142.807 53.827  1.00 37.27 455 B 1 
ATOM 4453 N N   . SER B 2 456 ? 54.335  -139.210 50.870  1.00 33.12 456 B 1 
ATOM 4454 C CA  . SER B 2 456 ? 53.581  -138.926 49.649  1.00 36.42 456 B 1 
ATOM 4455 C C   . SER B 2 456 ? 54.035  -139.868 48.523  1.00 34.08 456 B 1 
ATOM 4456 O O   . SER B 2 456 ? 55.196  -140.275 48.521  1.00 32.53 456 B 1 
ATOM 4457 C CB  . SER B 2 456 ? 53.753  -137.470 49.226  1.00 36.42 456 B 1 
ATOM 4458 O OG  . SER B 2 456 ? 53.200  -136.628 50.193  1.00 34.07 456 B 1 
ATOM 4459 N N   . PRO B 2 457 ? 53.122  -140.222 47.600  1.00 26.26 457 B 1 
ATOM 4460 C CA  . PRO B 2 457 ? 53.400  -141.106 46.472  1.00 30.37 457 B 1 
ATOM 4461 C C   . PRO B 2 457 ? 54.171  -140.385 45.343  1.00 31.24 457 B 1 
ATOM 4462 O O   . PRO B 2 457 ? 55.073  -139.614 45.623  1.00 29.43 457 B 1 
ATOM 4463 C CB  . PRO B 2 457 ? 52.025  -141.667 46.089  1.00 28.30 457 B 1 
ATOM 4464 C CG  . PRO B 2 457 ? 51.076  -140.530 46.429  1.00 28.76 457 B 1 
ATOM 4465 C CD  . PRO B 2 457 ? 51.761  -139.822 47.600  1.00 33.76 457 B 1 
ATOM 4466 N N   . ILE B 2 458 ? 53.767  -140.544 44.106  1.00 27.84 458 B 1 
ATOM 4467 C CA  . ILE B 2 458 ? 54.394  -140.210 42.805  1.00 27.23 458 B 1 
ATOM 4468 C C   . ILE B 2 458 ? 54.878  -138.764 42.647  1.00 24.96 458 B 1 
ATOM 4469 O O   . ILE B 2 458 ? 54.144  -137.840 43.021  1.00 21.03 458 B 1 
ATOM 4470 C CB  . ILE B 2 458 ? 53.377  -140.569 41.685  1.00 25.92 458 B 1 
ATOM 4471 C CG1 . ILE B 2 458 ? 52.880  -142.027 41.824  1.00 24.32 458 B 1 
ATOM 4472 C CG2 . ILE B 2 458 ? 54.015  -140.391 40.295  1.00 25.87 458 B 1 
ATOM 4473 C CD1 . ILE B 2 458 ? 51.700  -142.359 40.906  1.00 23.29 458 B 1 
ATOM 4474 O OXT . ILE B 2 458 ? 56.028  -138.680 42.120  1.00 24.47 458 B 1 
#
