# Supplementary material for: Modeling Human Protein Physical Interactions Involved in HIV Attachment In Silico
Source: Int J Mol Sci. 2025 Nov 20;26(22):11209. doi: 10.3390/ijms262211209 (PMC12652853; doi:10.3390/ijms262211209)
Supplement: Supplementary file 1 [file ijms-26-11209-s001.zip › Models/CCL27/ccl27_gp120_model.cif]

# By using this file you agree to the legally binding terms of use found at alphafoldserver.com/output-terms
data_2fb75d9614661727
#
_entry.id 2fb75d9614661727
#
loop_
_atom_type.symbol
C 
N 
O 
S 
#
loop_
_audit_author.name
_audit_author.pdbx_ordinal
"Google DeepMind" 1 
"Isomorphic Labs" 2 
#
_audit_conform.dict_location https://raw.githubusercontent.com/ihmwg/ModelCIF/master/dist/mmcif_ma.dic
_audit_conform.dict_name     mmcif_ma.dic
_audit_conform.dict_version  1.4.5
#
loop_
_chem_comp.formula
_chem_comp.formula_weight
_chem_comp.id
_chem_comp.mon_nstd_flag
_chem_comp.name
_chem_comp.pdbx_smiles
_chem_comp.pdbx_synonyms
_chem_comp.type
"C3 H7 N O2"    89.093  ALA y ALANINE         C[C@H](N)C(O)=O                  ? "L-PEPTIDE LINKING" 
"C6 H15 N4 O2"  175.209 ARG y ARGININE        N[C@@H](CCCNC(N)=[NH2+])C(O)=O   ? "L-PEPTIDE LINKING" 
"C4 H8 N2 O3"   132.118 ASN y ASPARAGINE      N[C@@H](CC(N)=O)C(O)=O           ? "L-PEPTIDE LINKING" 
"C4 H7 N O4"    133.103 ASP y "ASPARTIC ACID" N[C@@H](CC(O)=O)C(O)=O           ? "L-PEPTIDE LINKING" 
"C3 H7 N O2 S"  121.158 CYS y CYSTEINE        N[C@@H](CS)C(O)=O                ? "L-PEPTIDE LINKING" 
"C5 H10 N2 O3"  146.144 GLN y GLUTAMINE       N[C@@H](CCC(N)=O)C(O)=O          ? "L-PEPTIDE LINKING" 
"C5 H9 N O4"    147.129 GLU y "GLUTAMIC ACID" N[C@@H](CCC(O)=O)C(O)=O          ? "L-PEPTIDE LINKING" 
"C2 H5 N O2"    75.067  GLY y GLYCINE         NCC(O)=O                         ? "PEPTIDE LINKING"   
"C6 H10 N3 O2"  156.162 HIS y HISTIDINE       N[C@@H](Cc1c[nH]c[nH+]1)C(O)=O   ? "L-PEPTIDE LINKING" 
"C6 H13 N O2"   131.173 ILE y ISOLEUCINE      CC[C@H](C)[C@H](N)C(O)=O         ? "L-PEPTIDE LINKING" 
"C6 H13 N O2"   131.173 LEU y LEUCINE         CC(C)C[C@H](N)C(O)=O             ? "L-PEPTIDE LINKING" 
"C6 H15 N2 O2"  147.195 LYS y LYSINE          N[C@@H](CCCC[NH3+])C(O)=O        ? "L-PEPTIDE LINKING" 
"C5 H11 N O2 S" 149.211 MET y METHIONINE      CSCC[C@H](N)C(O)=O               ? "L-PEPTIDE LINKING" 
"C9 H11 N O2"   165.189 PHE y PHENYLALANINE   N[C@@H](Cc1ccccc1)C(O)=O         ? "L-PEPTIDE LINKING" 
"C5 H9 N O2"    115.130 PRO y PROLINE         OC(=O)[C@@H]1CCCN1               ? "L-PEPTIDE LINKING" 
"C3 H7 N O3"    105.093 SER y SERINE          N[C@@H](CO)C(O)=O                ? "L-PEPTIDE LINKING" 
"C4 H9 N O3"    119.119 THR y THREONINE       C[C@@H](O)[C@H](N)C(O)=O         ? "L-PEPTIDE LINKING" 
"C11 H12 N2 O2" 204.225 TRP y TRYPTOPHAN      N[C@@H](Cc1c[nH]c2ccccc12)C(O)=O ? "L-PEPTIDE LINKING" 
"C9 H11 N O3"   181.189 TYR y TYROSINE        N[C@@H](Cc1ccc(O)cc1)C(O)=O      ? "L-PEPTIDE LINKING" 
"C5 H11 N O2"   117.146 VAL y VALINE          CC(C)[C@H](N)C(O)=O              ? "L-PEPTIDE LINKING" 
#
_citation.book_publisher          ?
_citation.country                 UK
_citation.id                      primary
_citation.journal_full            Nature
_citation.journal_id_ASTM         NATUAS
_citation.journal_id_CSD          0006
_citation.journal_id_ISSN         0028-0836
_citation.journal_volume          630
_citation.page_first              493
_citation.page_last               500
_citation.pdbx_database_id_DOI    10.1038/s41586-024-07487-w
_citation.pdbx_database_id_PubMed 38718835
_citation.title                   "Accurate structure prediction of biomolecular interactions with AlphaFold 3"
_citation.year                    2024
#
loop_
_citation_author.citation_id
_citation_author.name
_citation_author.ordinal
primary "Google DeepMind" 1 
primary "Isomorphic Labs" 2 
#
loop_
_entity.id
_entity.pdbx_description
_entity.type
1 . polymer 
2 . polymer 
#
loop_
_entity_poly.entity_id
_entity_poly.pdbx_strand_id
_entity_poly.type
1 A polypeptide(L) 
2 B polypeptide(L) 
#
loop_
_entity_poly_seq.entity_id
_entity_poly_seq.hetero
_entity_poly_seq.mon_id
_entity_poly_seq.num
1 n MET 1   
1 n LYS 2   
1 n GLY 3   
1 n PRO 4   
1 n PRO 5   
1 n THR 6   
1 n PHE 7   
1 n CYS 8   
1 n SER 9   
1 n LEU 10  
1 n LEU 11  
1 n LEU 12  
1 n LEU 13  
1 n SER 14  
1 n LEU 15  
1 n LEU 16  
1 n LEU 17  
1 n SER 18  
1 n PRO 19  
1 n ASP 20  
1 n PRO 21  
1 n THR 22  
1 n ALA 23  
1 n ALA 24  
1 n PHE 25  
1 n LEU 26  
1 n LEU 27  
1 n PRO 28  
1 n PRO 29  
1 n SER 30  
1 n THR 31  
1 n ALA 32  
1 n CYS 33  
1 n CYS 34  
1 n THR 35  
1 n GLN 36  
1 n LEU 37  
1 n TYR 38  
1 n ARG 39  
1 n LYS 40  
1 n PRO 41  
1 n LEU 42  
1 n SER 43  
1 n ASP 44  
1 n LYS 45  
1 n LEU 46  
1 n LEU 47  
1 n ARG 48  
1 n LYS 49  
1 n VAL 50  
1 n ILE 51  
1 n GLN 52  
1 n VAL 53  
1 n GLU 54  
1 n LEU 55  
1 n GLN 56  
1 n GLU 57  
1 n ALA 58  
1 n ASP 59  
1 n GLY 60  
1 n ASP 61  
1 n CYS 62  
1 n HIS 63  
1 n LEU 64  
1 n GLN 65  
1 n ALA 66  
1 n PHE 67  
1 n VAL 68  
1 n LEU 69  
1 n HIS 70  
1 n LEU 71  
1 n ALA 72  
1 n GLN 73  
1 n ARG 74  
1 n SER 75  
1 n ILE 76  
1 n CYS 77  
1 n ILE 78  
1 n HIS 79  
1 n PRO 80  
1 n GLN 81  
1 n ASN 82  
1 n PRO 83  
1 n SER 84  
1 n LEU 85  
1 n SER 86  
1 n GLN 87  
1 n TRP 88  
1 n PHE 89  
1 n GLU 90  
1 n HIS 91  
1 n GLN 92  
1 n GLU 93  
1 n ARG 94  
1 n LYS 95  
1 n LEU 96  
1 n HIS 97  
1 n GLY 98  
1 n THR 99  
1 n LEU 100 
1 n PRO 101 
1 n LYS 102 
1 n LEU 103 
1 n ASN 104 
1 n PHE 105 
1 n GLY 106 
1 n MET 107 
1 n LEU 108 
1 n ARG 109 
1 n LYS 110 
1 n MET 111 
1 n GLY 112 
2 n ILE 1   
2 n ILE 2   
2 n ILE 3   
2 n VAL 4   
2 n GLN 5   
2 n LEU 6   
2 n ILE 7   
2 n GLU 8   
2 n PRO 9   
2 n VAL 10  
2 n ASN 11  
2 n ILE 12  
2 n THR 13  
2 n CYS 14  
2 n ILE 15  
2 n ARG 16  
2 n PRO 17  
2 n GLY 18  
2 n ASN 19  
2 n ASN 20  
2 n THR 21  
2 n ARG 22  
2 n THR 23  
2 n SER 24  
2 n ILE 25  
2 n ARG 26  
2 n ILE 27  
2 n GLY 28  
2 n PRO 29  
2 n GLY 30  
2 n GLN 31  
2 n THR 32  
2 n PHE 33  
2 n TYR 34  
2 n ALA 35  
2 n THR 36  
2 n GLY 37  
2 n ASP 38  
2 n VAL 39  
2 n ILE 40  
2 n GLY 41  
2 n ASP 42  
2 n ILE 43  
2 n ARG 44  
2 n LYS 45  
2 n ALA 46  
2 n HIS 47  
2 n CYS 48  
2 n ASN 49  
2 n VAL 50  
2 n SER 51  
2 n ARG 52  
2 n ALA 53  
2 n ALA 54  
2 n TRP 55  
2 n ASN 56  
2 n SER 57  
2 n THR 58  
2 n LEU 59  
2 n GLN 60  
2 n LYS 61  
2 n ILE 62  
2 n SER 63  
2 n ILE 64  
2 n GLN 65  
2 n LEU 66  
2 n ARG 67  
2 n ARG 68  
2 n TYR 69  
2 n PHE 70  
2 n ASN 71  
2 n ASN 72  
2 n LYS 73  
2 n THR 74  
2 n ILE 75  
2 n ILE 76  
2 n PHE 77  
2 n LYS 78  
2 n ASN 79  
2 n SER 80  
2 n SER 81  
2 n GLY 82  
2 n GLY 83  
2 n ASP 84  
2 n VAL 85  
2 n GLU 86  
2 n VAL 87  
2 n ALA 88  
2 n THR 89  
2 n HIS 90  
2 n SER 91  
2 n PHE 92  
2 n ASN 93  
2 n CYS 94  
2 n GLY 95  
2 n GLY 96  
2 n GLU 97  
2 n PHE 98  
2 n PHE 99  
2 n TYR 100 
2 n CYS 101 
2 n ASN 102 
2 n THR 103 
2 n THR 104 
2 n ASP 105 
2 n LEU 106 
2 n PHE 107 
2 n ASP 108 
2 n SER 109 
2 n THR 110 
2 n TRP 111 
2 n ASP 112 
2 n GLU 113 
2 n ASN 114 
2 n SER 115 
2 n THR 116 
2 n VAL 117 
2 n THR 118 
2 n ASN 119 
2 n ILE 120 
2 n THR 121 
2 n GLU 122 
2 n PRO 123 
2 n LYS 124 
2 n ALA 125 
2 n THR 126 
2 n ILE 127 
2 n THR 128 
2 n LEU 129 
2 n PRO 130 
2 n CYS 131 
2 n ARG 132 
2 n ILE 133 
2 n LYS 134 
2 n GLN 135 
2 n ILE 136 
2 n ILE 137 
2 n ASN 138 
2 n MET 139 
2 n TRP 140 
2 n GLN 141 
2 n ARG 142 
2 n VAL 143 
2 n GLY 144 
2 n GLN 145 
2 n ALA 146 
2 n MET 147 
2 n TYR 148 
2 n ALA 149 
2 n PRO 150 
2 n PRO 151 
2 n ILE 152 
2 n LYS 153 
2 n GLY 154 
2 n SER 155 
2 n ILE 156 
2 n ARG 157 
2 n CYS 158 
2 n GLU 159 
2 n SER 160 
2 n ASN 161 
2 n ILE 162 
2 n THR 163 
2 n GLY 164 
2 n LEU 165 
2 n LEU 166 
#
_ma_data.content_type "model coordinates"
_ma_data.id           1
_ma_data.name         Model
#
_ma_model_list.data_id          1
_ma_model_list.model_group_id   1
_ma_model_list.model_group_name "AlphaFold-beta-20231127 (2b86f29d-618d-47cf-8aef-20020b1102eb @ 2025-03-05 01:32:47)"
_ma_model_list.model_id         1
_ma_model_list.model_name       "Top ranked model"
_ma_model_list.model_type       "Ab initio model"
_ma_model_list.ordinal_id       1
#
loop_
_ma_protocol_step.method_type
_ma_protocol_step.ordinal_id
_ma_protocol_step.protocol_id
_ma_protocol_step.step_id
"coevolution MSA" 1 1 1 
"template search" 2 1 2 
modeling          3 1 3 
#
loop_
_ma_qa_metric.id
_ma_qa_metric.mode
_ma_qa_metric.name
_ma_qa_metric.software_group_id
_ma_qa_metric.type
1 global pLDDT 1 pLDDT 
2 local  pLDDT 1 pLDDT 
#
_ma_qa_metric_global.metric_id    1
_ma_qa_metric_global.metric_value 62.97
_ma_qa_metric_global.model_id     1
_ma_qa_metric_global.ordinal_id   1
#
_ma_software_group.group_id    1
_ma_software_group.ordinal_id  1
_ma_software_group.software_id 1
#
loop_
_ma_target_entity.data_id
_ma_target_entity.entity_id
_ma_target_entity.origin
1 1 . 
1 2 . 
#
loop_
_ma_target_entity_instance.asym_id
_ma_target_entity_instance.details
_ma_target_entity_instance.entity_id
A . 1 
B . 2 
#
loop_
_pdbx_data_usage.details
_pdbx_data_usage.id
_pdbx_data_usage.type
_pdbx_data_usage.url
;NON-COMMERCIAL USE ONLY, BY USING THIS FILE YOU AGREE TO THE TERMS OF USE FOUND
AT alphafoldserver.com/output-terms.
;
1 license    ? 
;THE INFORMATION IS NOT INTENDED FOR, HAS NOT BEEN VALIDATED FOR, AND IS NOT
APPROVED FOR CLINICAL USE. IT SHOULD NOT BE USED FOR CLINICAL PURPOSE OR RELIED
ON FOR MEDICAL OR OTHER PROFESSIONAL ADVICE. IT IS THEORETICAL MODELLING ONLY
AND CAUTION SHOULD BE EXERCISED IN ITS USE. IT IS PROVIDED "AS-IS" WITHOUT ANY
WARRANTY OF ANY KIND, WHETHER EXPRESSED OR IMPLIED. NO WARRANTY IS GIVEN THAT
USE OF THE INFORMATION SHALL NOT INFRINGE THE RIGHTS OF ANY THIRD PARTY.
;
2 disclaimer ? 
#
loop_
_pdbx_poly_seq_scheme.asym_id
_pdbx_poly_seq_scheme.auth_seq_num
_pdbx_poly_seq_scheme.entity_id
_pdbx_poly_seq_scheme.hetero
_pdbx_poly_seq_scheme.mon_id
_pdbx_poly_seq_scheme.pdb_ins_code
_pdbx_poly_seq_scheme.pdb_seq_num
_pdbx_poly_seq_scheme.pdb_strand_id
_pdbx_poly_seq_scheme.seq_id
A 1   1 n MET . 1   A 1   
A 2   1 n LYS . 2   A 2   
A 3   1 n GLY . 3   A 3   
A 4   1 n PRO . 4   A 4   
A 5   1 n PRO . 5   A 5   
A 6   1 n THR . 6   A 6   
A 7   1 n PHE . 7   A 7   
A 8   1 n CYS . 8   A 8   
A 9   1 n SER . 9   A 9   
A 10  1 n LEU . 10  A 10  
A 11  1 n LEU . 11  A 11  
A 12  1 n LEU . 12  A 12  
A 13  1 n LEU . 13  A 13  
A 14  1 n SER . 14  A 14  
A 15  1 n LEU . 15  A 15  
A 16  1 n LEU . 16  A 16  
A 17  1 n LEU . 17  A 17  
A 18  1 n SER . 18  A 18  
A 19  1 n PRO . 19  A 19  
A 20  1 n ASP . 20  A 20  
A 21  1 n PRO . 21  A 21  
A 22  1 n THR . 22  A 22  
A 23  1 n ALA . 23  A 23  
A 24  1 n ALA . 24  A 24  
A 25  1 n PHE . 25  A 25  
A 26  1 n LEU . 26  A 26  
A 27  1 n LEU . 27  A 27  
A 28  1 n PRO . 28  A 28  
A 29  1 n PRO . 29  A 29  
A 30  1 n SER . 30  A 30  
A 31  1 n THR . 31  A 31  
A 32  1 n ALA . 32  A 32  
A 33  1 n CYS . 33  A 33  
A 34  1 n CYS . 34  A 34  
A 35  1 n THR . 35  A 35  
A 36  1 n GLN . 36  A 36  
A 37  1 n LEU . 37  A 37  
A 38  1 n TYR . 38  A 38  
A 39  1 n ARG . 39  A 39  
A 40  1 n LYS . 40  A 40  
A 41  1 n PRO . 41  A 41  
A 42  1 n LEU . 42  A 42  
A 43  1 n SER . 43  A 43  
A 44  1 n ASP . 44  A 44  
A 45  1 n LYS . 45  A 45  
A 46  1 n LEU . 46  A 46  
A 47  1 n LEU . 47  A 47  
A 48  1 n ARG . 48  A 48  
A 49  1 n LYS . 49  A 49  
A 50  1 n VAL . 50  A 50  
A 51  1 n ILE . 51  A 51  
A 52  1 n GLN . 52  A 52  
A 53  1 n VAL . 53  A 53  
A 54  1 n GLU . 54  A 54  
A 55  1 n LEU . 55  A 55  
A 56  1 n GLN . 56  A 56  
A 57  1 n GLU . 57  A 57  
A 58  1 n ALA . 58  A 58  
A 59  1 n ASP . 59  A 59  
A 60  1 n GLY . 60  A 60  
A 61  1 n ASP . 61  A 61  
A 62  1 n CYS . 62  A 62  
A 63  1 n HIS . 63  A 63  
A 64  1 n LEU . 64  A 64  
A 65  1 n GLN . 65  A 65  
A 66  1 n ALA . 66  A 66  
A 67  1 n PHE . 67  A 67  
A 68  1 n VAL . 68  A 68  
A 69  1 n LEU . 69  A 69  
A 70  1 n HIS . 70  A 70  
A 71  1 n LEU . 71  A 71  
A 72  1 n ALA . 72  A 72  
A 73  1 n GLN . 73  A 73  
A 74  1 n ARG . 74  A 74  
A 75  1 n SER . 75  A 75  
A 76  1 n ILE . 76  A 76  
A 77  1 n CYS . 77  A 77  
A 78  1 n ILE . 78  A 78  
A 79  1 n HIS . 79  A 79  
A 80  1 n PRO . 80  A 80  
A 81  1 n GLN . 81  A 81  
A 82  1 n ASN . 82  A 82  
A 83  1 n PRO . 83  A 83  
A 84  1 n SER . 84  A 84  
A 85  1 n LEU . 85  A 85  
A 86  1 n SER . 86  A 86  
A 87  1 n GLN . 87  A 87  
A 88  1 n TRP . 88  A 88  
A 89  1 n PHE . 89  A 89  
A 90  1 n GLU . 90  A 90  
A 91  1 n HIS . 91  A 91  
A 92  1 n GLN . 92  A 92  
A 93  1 n GLU . 93  A 93  
A 94  1 n ARG . 94  A 94  
A 95  1 n LYS . 95  A 95  
A 96  1 n LEU . 96  A 96  
A 97  1 n HIS . 97  A 97  
A 98  1 n GLY . 98  A 98  
A 99  1 n THR . 99  A 99  
A 100 1 n LEU . 100 A 100 
A 101 1 n PRO . 101 A 101 
A 102 1 n LYS . 102 A 102 
A 103 1 n LEU . 103 A 103 
A 104 1 n ASN . 104 A 104 
A 105 1 n PHE . 105 A 105 
A 106 1 n GLY . 106 A 106 
A 107 1 n MET . 107 A 107 
A 108 1 n LEU . 108 A 108 
A 109 1 n ARG . 109 A 109 
A 110 1 n LYS . 110 A 110 
A 111 1 n MET . 111 A 111 
A 112 1 n GLY . 112 A 112 
B 1   2 n ILE . 1   B 1   
B 2   2 n ILE . 2   B 2   
B 3   2 n ILE . 3   B 3   
B 4   2 n VAL . 4   B 4   
B 5   2 n GLN . 5   B 5   
B 6   2 n LEU . 6   B 6   
B 7   2 n ILE . 7   B 7   
B 8   2 n GLU . 8   B 8   
B 9   2 n PRO . 9   B 9   
B 10  2 n VAL . 10  B 10  
B 11  2 n ASN . 11  B 11  
B 12  2 n ILE . 12  B 12  
B 13  2 n THR . 13  B 13  
B 14  2 n CYS . 14  B 14  
B 15  2 n ILE . 15  B 15  
B 16  2 n ARG . 16  B 16  
B 17  2 n PRO . 17  B 17  
B 18  2 n GLY . 18  B 18  
B 19  2 n ASN . 19  B 19  
B 20  2 n ASN . 20  B 20  
B 21  2 n THR . 21  B 21  
B 22  2 n ARG . 22  B 22  
B 23  2 n THR . 23  B 23  
B 24  2 n SER . 24  B 24  
B 25  2 n ILE . 25  B 25  
B 26  2 n ARG . 26  B 26  
B 27  2 n ILE . 27  B 27  
B 28  2 n GLY . 28  B 28  
B 29  2 n PRO . 29  B 29  
B 30  2 n GLY . 30  B 30  
B 31  2 n GLN . 31  B 31  
B 32  2 n THR . 32  B 32  
B 33  2 n PHE . 33  B 33  
B 34  2 n TYR . 34  B 34  
B 35  2 n ALA . 35  B 35  
B 36  2 n THR . 36  B 36  
B 37  2 n GLY . 37  B 37  
B 38  2 n ASP . 38  B 38  
B 39  2 n VAL . 39  B 39  
B 40  2 n ILE . 40  B 40  
B 41  2 n GLY . 41  B 41  
B 42  2 n ASP . 42  B 42  
B 43  2 n ILE . 43  B 43  
B 44  2 n ARG . 44  B 44  
B 45  2 n LYS . 45  B 45  
B 46  2 n ALA . 46  B 46  
B 47  2 n HIS . 47  B 47  
B 48  2 n CYS . 48  B 48  
B 49  2 n ASN . 49  B 49  
B 50  2 n VAL . 50  B 50  
B 51  2 n SER . 51  B 51  
B 52  2 n ARG . 52  B 52  
B 53  2 n ALA . 53  B 53  
B 54  2 n ALA . 54  B 54  
B 55  2 n TRP . 55  B 55  
B 56  2 n ASN . 56  B 56  
B 57  2 n SER . 57  B 57  
B 58  2 n THR . 58  B 58  
B 59  2 n LEU . 59  B 59  
B 60  2 n GLN . 60  B 60  
B 61  2 n LYS . 61  B 61  
B 62  2 n ILE . 62  B 62  
B 63  2 n SER . 63  B 63  
B 64  2 n ILE . 64  B 64  
B 65  2 n GLN . 65  B 65  
B 66  2 n LEU . 66  B 66  
B 67  2 n ARG . 67  B 67  
B 68  2 n ARG . 68  B 68  
B 69  2 n TYR . 69  B 69  
B 70  2 n PHE . 70  B 70  
B 71  2 n ASN . 71  B 71  
B 72  2 n ASN . 72  B 72  
B 73  2 n LYS . 73  B 73  
B 74  2 n THR . 74  B 74  
B 75  2 n ILE . 75  B 75  
B 76  2 n ILE . 76  B 76  
B 77  2 n PHE . 77  B 77  
B 78  2 n LYS . 78  B 78  
B 79  2 n ASN . 79  B 79  
B 80  2 n SER . 80  B 80  
B 81  2 n SER . 81  B 81  
B 82  2 n GLY . 82  B 82  
B 83  2 n GLY . 83  B 83  
B 84  2 n ASP . 84  B 84  
B 85  2 n VAL . 85  B 85  
B 86  2 n GLU . 86  B 86  
B 87  2 n VAL . 87  B 87  
B 88  2 n ALA . 88  B 88  
B 89  2 n THR . 89  B 89  
B 90  2 n HIS . 90  B 90  
B 91  2 n SER . 91  B 91  
B 92  2 n PHE . 92  B 92  
B 93  2 n ASN . 93  B 93  
B 94  2 n CYS . 94  B 94  
B 95  2 n GLY . 95  B 95  
B 96  2 n GLY . 96  B 96  
B 97  2 n GLU . 97  B 97  
B 98  2 n PHE . 98  B 98  
B 99  2 n PHE . 99  B 99  
B 100 2 n TYR . 100 B 100 
B 101 2 n CYS . 101 B 101 
B 102 2 n ASN . 102 B 102 
B 103 2 n THR . 103 B 103 
B 104 2 n THR . 104 B 104 
B 105 2 n ASP . 105 B 105 
B 106 2 n LEU . 106 B 106 
B 107 2 n PHE . 107 B 107 
B 108 2 n ASP . 108 B 108 
B 109 2 n SER . 109 B 109 
B 110 2 n THR . 110 B 110 
B 111 2 n TRP . 111 B 111 
B 112 2 n ASP . 112 B 112 
B 113 2 n GLU . 113 B 113 
B 114 2 n ASN . 114 B 114 
B 115 2 n SER . 115 B 115 
B 116 2 n THR . 116 B 116 
B 117 2 n VAL . 117 B 117 
B 118 2 n THR . 118 B 118 
B 119 2 n ASN . 119 B 119 
B 120 2 n ILE . 120 B 120 
B 121 2 n THR . 121 B 121 
B 122 2 n GLU . 122 B 122 
B 123 2 n PRO . 123 B 123 
B 124 2 n LYS . 124 B 124 
B 125 2 n ALA . 125 B 125 
B 126 2 n THR . 126 B 126 
B 127 2 n ILE . 127 B 127 
B 128 2 n THR . 128 B 128 
B 129 2 n LEU . 129 B 129 
B 130 2 n PRO . 130 B 130 
B 131 2 n CYS . 131 B 131 
B 132 2 n ARG . 132 B 132 
B 133 2 n ILE . 133 B 133 
B 134 2 n LYS . 134 B 134 
B 135 2 n GLN . 135 B 135 
B 136 2 n ILE . 136 B 136 
B 137 2 n ILE . 137 B 137 
B 138 2 n ASN . 138 B 138 
B 139 2 n MET . 139 B 139 
B 140 2 n TRP . 140 B 140 
B 141 2 n GLN . 141 B 141 
B 142 2 n ARG . 142 B 142 
B 143 2 n VAL . 143 B 143 
B 144 2 n GLY . 144 B 144 
B 145 2 n GLN . 145 B 145 
B 146 2 n ALA . 146 B 146 
B 147 2 n MET . 147 B 147 
B 148 2 n TYR . 148 B 148 
B 149 2 n ALA . 149 B 149 
B 150 2 n PRO . 150 B 150 
B 151 2 n PRO . 151 B 151 
B 152 2 n ILE . 152 B 152 
B 153 2 n LYS . 153 B 153 
B 154 2 n GLY . 154 B 154 
B 155 2 n SER . 155 B 155 
B 156 2 n ILE . 156 B 156 
B 157 2 n ARG . 157 B 157 
B 158 2 n CYS . 158 B 158 
B 159 2 n GLU . 159 B 159 
B 160 2 n SER . 160 B 160 
B 161 2 n ASN . 161 B 161 
B 162 2 n ILE . 162 B 162 
B 163 2 n THR . 163 B 163 
B 164 2 n GLY . 164 B 164 
B 165 2 n LEU . 165 B 165 
B 166 2 n LEU . 166 B 166 
#
_software.classification other
_software.date           ?
_software.description    "Structure prediction"
_software.name           AlphaFold
_software.pdbx_ordinal   1
_software.type           package
_software.version        "AlphaFold-beta-20231127 (2b86f29d-618d-47cf-8aef-20020b1102eb @ 2025-03-05 01:32:47)"
#
loop_
_struct_asym.entity_id
_struct_asym.id
1 A 
2 B 
#
loop_
_atom_site.group_PDB
_atom_site.id
_atom_site.type_symbol
_atom_site.label_atom_id
_atom_site.label_alt_id
_atom_site.label_comp_id
_atom_site.label_asym_id
_atom_site.label_entity_id
_atom_site.label_seq_id
_atom_site.pdbx_PDB_ins_code
_atom_site.Cartn_x
_atom_site.Cartn_y
_atom_site.Cartn_z
_atom_site.occupancy
_atom_site.B_iso_or_equiv
_atom_site.auth_seq_id
_atom_site.auth_asym_id
_atom_site.pdbx_PDB_model_num
ATOM 1    N N   . MET A 1 1   ? -16.682 -25.770 84.163  1.00 39.74 1   A 1 
ATOM 2    C CA  . MET A 1 1   ? -15.495 -25.200 83.495  1.00 56.05 1   A 1 
ATOM 3    C C   . MET A 1 1   ? -15.762 -25.191 81.992  1.00 57.16 1   A 1 
ATOM 4    O O   . MET A 1 1   ? -15.723 -26.237 81.372  1.00 57.75 1   A 1 
ATOM 5    C CB  . MET A 1 1   ? -14.251 -26.026 83.842  1.00 54.66 1   A 1 
ATOM 6    C CG  . MET A 1 1   ? -13.885 -25.862 85.334  1.00 51.66 1   A 1 
ATOM 7    S SD  . MET A 1 1   ? -12.809 -27.170 85.986  1.00 47.68 1   A 1 
ATOM 8    C CE  . MET A 1 1   ? -11.170 -26.589 85.481  1.00 45.73 1   A 1 
ATOM 9    N N   . LYS A 1 2   ? -16.203 -24.061 81.449  1.00 32.18 2   A 1 
ATOM 10   C CA  . LYS A 1 2   ? -16.490 -23.917 80.014  1.00 47.85 2   A 1 
ATOM 11   C C   . LYS A 1 2   ? -15.150 -23.775 79.276  1.00 45.43 2   A 1 
ATOM 12   O O   . LYS A 1 2   ? -14.424 -22.827 79.555  1.00 44.42 2   A 1 
ATOM 13   C CB  . LYS A 1 2   ? -17.403 -22.702 79.744  1.00 47.32 2   A 1 
ATOM 14   C CG  . LYS A 1 2   ? -18.881 -22.943 80.102  1.00 42.65 2   A 1 
ATOM 15   C CD  . LYS A 1 2   ? -19.744 -21.705 79.803  1.00 40.12 2   A 1 
ATOM 16   C CE  . LYS A 1 2   ? -21.234 -22.000 80.039  1.00 37.15 2   A 1 
ATOM 17   N NZ  . LYS A 1 2   ? -22.100 -20.812 79.789  1.00 33.93 2   A 1 
ATOM 18   N N   . GLY A 1 3   ? -14.831 -24.742 78.425  1.00 33.47 3   A 1 
ATOM 19   C CA  . GLY A 1 3   ? -13.594 -24.702 77.642  1.00 48.04 3   A 1 
ATOM 20   C C   . GLY A 1 3   ? -13.567 -23.494 76.705  1.00 48.82 3   A 1 
ATOM 21   O O   . GLY A 1 3   ? -14.614 -23.088 76.215  1.00 48.53 3   A 1 
ATOM 22   N N   . PRO A 1 4   ? -12.413 -22.918 76.513  1.00 33.49 4   A 1 
ATOM 23   C CA  . PRO A 1 4   ? -12.286 -21.733 75.682  1.00 45.96 4   A 1 
ATOM 24   C C   . PRO A 1 4   ? -12.626 -22.075 74.225  1.00 48.33 4   A 1 
ATOM 25   O O   . PRO A 1 4   ? -12.232 -23.144 73.748  1.00 47.33 4   A 1 
ATOM 26   C CB  . PRO A 1 4   ? -10.837 -21.258 75.857  1.00 44.96 4   A 1 
ATOM 27   C CG  . PRO A 1 4   ? -10.084 -22.554 76.165  1.00 44.37 4   A 1 
ATOM 28   C CD  . PRO A 1 4   ? -11.115 -23.389 76.937  1.00 49.80 4   A 1 
ATOM 29   N N   . PRO A 1 5   ? -13.367 -21.226 73.524  1.00 28.28 5   A 1 
ATOM 30   C CA  . PRO A 1 5   ? -13.651 -21.455 72.118  1.00 39.59 5   A 1 
ATOM 31   C C   . PRO A 1 5   ? -12.341 -21.354 71.340  1.00 42.52 5   A 1 
ATOM 32   O O   . PRO A 1 5   ? -11.717 -20.292 71.298  1.00 43.43 5   A 1 
ATOM 33   C CB  . PRO A 1 5   ? -14.679 -20.395 71.722  1.00 39.26 5   A 1 
ATOM 34   C CG  . PRO A 1 5   ? -14.364 -19.229 72.670  1.00 38.05 5   A 1 
ATOM 35   C CD  . PRO A 1 5   ? -13.855 -19.923 73.939  1.00 44.23 5   A 1 
ATOM 36   N N   . THR A 1 6   ? -11.917 -22.469 70.780  1.00 28.04 6   A 1 
ATOM 37   C CA  . THR A 1 6   ? -10.784 -22.478 69.860  1.00 33.83 6   A 1 
ATOM 38   C C   . THR A 1 6   ? -11.170 -21.674 68.622  1.00 34.61 6   A 1 
ATOM 39   O O   . THR A 1 6   ? -11.861 -22.166 67.742  1.00 34.75 6   A 1 
ATOM 40   C CB  . THR A 1 6   ? -10.385 -23.909 69.472  1.00 32.41 6   A 1 
ATOM 41   O OG1 . THR A 1 6   ? -11.525 -24.725 69.326  1.00 28.70 6   A 1 
ATOM 42   C CG2 . THR A 1 6   ? -9.526  -24.541 70.559  1.00 30.11 6   A 1 
ATOM 43   N N   . PHE A 1 7   ? -10.757 -20.424 68.626  1.00 24.22 7   A 1 
ATOM 44   C CA  . PHE A 1 7   ? -10.787 -19.612 67.422  1.00 28.03 7   A 1 
ATOM 45   C C   . PHE A 1 7   ? -9.866  -20.287 66.397  1.00 28.57 7   A 1 
ATOM 46   O O   . PHE A 1 7   ? -8.649  -20.113 66.425  1.00 28.73 7   A 1 
ATOM 47   C CB  . PHE A 1 7   ? -10.366 -18.169 67.731  1.00 27.60 7   A 1 
ATOM 48   C CG  . PHE A 1 7   ? -11.522 -17.197 67.818  1.00 24.74 7   A 1 
ATOM 49   C CD1 . PHE A 1 7   ? -11.857 -16.409 66.705  1.00 24.09 7   A 1 
ATOM 50   C CD2 . PHE A 1 7   ? -12.261 -17.076 69.007  1.00 25.25 7   A 1 
ATOM 51   C CE1 . PHE A 1 7   ? -12.922 -15.496 66.783  1.00 23.44 7   A 1 
ATOM 52   C CE2 . PHE A 1 7   ? -13.327 -16.168 69.082  1.00 24.96 7   A 1 
ATOM 53   C CZ  . PHE A 1 7   ? -13.662 -15.371 67.977  1.00 27.06 7   A 1 
ATOM 54   N N   . CYS A 1 8   ? -10.456 -21.110 65.529  1.00 26.04 8   A 1 
ATOM 55   C CA  . CYS A 1 8   ? -9.801  -21.519 64.300  1.00 32.10 8   A 1 
ATOM 56   C C   . CYS A 1 8   ? -9.590  -20.245 63.472  1.00 32.37 8   A 1 
ATOM 57   O O   . CYS A 1 8   ? -10.476 -19.813 62.748  1.00 33.52 8   A 1 
ATOM 58   C CB  . CYS A 1 8   ? -10.634 -22.562 63.541  1.00 33.57 8   A 1 
ATOM 59   S SG  . CYS A 1 8   ? -10.161 -24.240 64.039  1.00 27.48 8   A 1 
ATOM 60   N N   . SER A 1 9   ? -8.430  -19.649 63.636  1.00 24.23 9   A 1 
ATOM 61   C CA  . SER A 1 9   ? -7.940  -18.627 62.730  1.00 26.07 9   A 1 
ATOM 62   C C   . SER A 1 9   ? -7.791  -19.284 61.362  1.00 25.03 9   A 1 
ATOM 63   O O   . SER A 1 9   ? -6.782  -19.907 61.064  1.00 25.96 9   A 1 
ATOM 64   C CB  . SER A 1 9   ? -6.598  -18.067 63.209  1.00 26.65 9   A 1 
ATOM 65   O OG  . SER A 1 9   ? -6.753  -17.437 64.460  1.00 24.45 9   A 1 
ATOM 66   N N   . LEU A 1 10  ? -8.865  -19.200 60.575  1.00 21.07 10  A 1 
ATOM 67   C CA  . LEU A 1 10  ? -8.786  -19.418 59.143  1.00 25.00 10  A 1 
ATOM 68   C C   . LEU A 1 10  ? -7.811  -18.364 58.610  1.00 24.35 10  A 1 
ATOM 69   O O   . LEU A 1 10  ? -8.192  -17.235 58.323  1.00 24.93 10  A 1 
ATOM 70   C CB  . LEU A 1 10  ? -10.181 -19.309 58.505  1.00 26.03 10  A 1 
ATOM 71   C CG  . LEU A 1 10  ? -10.941 -20.651 58.467  1.00 22.10 10  A 1 
ATOM 72   C CD1 . LEU A 1 10  ? -12.439 -20.416 58.319  1.00 21.86 10  A 1 
ATOM 73   C CD2 . LEU A 1 10  ? -10.462 -21.513 57.296  1.00 24.34 10  A 1 
ATOM 74   N N   . LEU A 1 11  ? -6.536  -18.753 58.559  1.00 24.55 11  A 1 
ATOM 75   C CA  . LEU A 1 11  ? -5.550  -18.072 57.743  1.00 29.61 11  A 1 
ATOM 76   C C   . LEU A 1 11  ? -6.042  -18.213 56.302  1.00 28.27 11  A 1 
ATOM 77   O O   . LEU A 1 11  ? -5.794  -19.206 55.632  1.00 28.88 11  A 1 
ATOM 78   C CB  . LEU A 1 11  ? -4.163  -18.702 57.944  1.00 30.50 11  A 1 
ATOM 79   C CG  . LEU A 1 11  ? -3.382  -18.100 59.129  1.00 26.18 11  A 1 
ATOM 80   C CD1 . LEU A 1 11  ? -2.248  -19.036 59.548  1.00 24.95 11  A 1 
ATOM 81   C CD2 . LEU A 1 11  ? -2.772  -16.747 58.753  1.00 27.47 11  A 1 
ATOM 82   N N   . LEU A 1 12  ? -6.823  -17.214 55.895  1.00 24.58 12  A 1 
ATOM 83   C CA  . LEU A 1 12  ? -7.025  -16.925 54.494  1.00 29.20 12  A 1 
ATOM 84   C C   . LEU A 1 12  ? -5.638  -16.672 53.925  1.00 27.87 12  A 1 
ATOM 85   O O   . LEU A 1 12  ? -5.102  -15.571 53.992  1.00 28.39 12  A 1 
ATOM 86   C CB  . LEU A 1 12  ? -7.965  -15.713 54.326  1.00 30.36 12  A 1 
ATOM 87   C CG  . LEU A 1 12  ? -9.458  -16.082 54.307  1.00 25.33 12  A 1 
ATOM 88   C CD1 . LEU A 1 12  ? -10.323 -14.860 54.626  1.00 24.23 12  A 1 
ATOM 89   C CD2 . LEU A 1 12  ? -9.873  -16.630 52.940  1.00 26.66 12  A 1 
ATOM 90   N N   . LEU A 1 13  ? -5.045  -17.746 53.414  1.00 27.50 13  A 1 
ATOM 91   C CA  . LEU A 1 13  ? -3.985  -17.682 52.425  1.00 31.86 13  A 1 
ATOM 92   C C   . LEU A 1 13  ? -4.594  -16.966 51.224  1.00 29.74 13  A 1 
ATOM 93   O O   . LEU A 1 13  ? -5.110  -17.586 50.300  1.00 30.97 13  A 1 
ATOM 94   C CB  . LEU A 1 13  ? -3.479  -19.094 52.089  1.00 33.50 13  A 1 
ATOM 95   C CG  . LEU A 1 13  ? -2.276  -19.537 52.942  1.00 28.48 13  A 1 
ATOM 96   C CD1 . LEU A 1 13  ? -2.192  -21.066 53.005  1.00 26.57 13  A 1 
ATOM 97   C CD2 . LEU A 1 13  ? -0.969  -19.007 52.356  1.00 29.41 13  A 1 
ATOM 98   N N   . SER A 1 14  ? -4.599  -15.651 51.284  1.00 25.06 14  A 1 
ATOM 99   C CA  . SER A 1 14  ? -4.689  -14.821 50.105  1.00 26.45 14  A 1 
ATOM 100  C C   . SER A 1 14  ? -3.461  -15.181 49.284  1.00 25.95 14  A 1 
ATOM 101  O O   . SER A 1 14  ? -2.374  -14.652 49.494  1.00 25.87 14  A 1 
ATOM 102  C CB  . SER A 1 14  ? -4.744  -13.326 50.474  1.00 26.62 14  A 1 
ATOM 103  O OG  . SER A 1 14  ? -3.734  -12.975 51.388  1.00 24.36 14  A 1 
ATOM 104  N N   . LEU A 1 15  ? -3.651  -16.177 48.411  1.00 26.48 15  A 1 
ATOM 105  C CA  . LEU A 1 15  ? -2.802  -16.353 47.256  1.00 33.43 15  A 1 
ATOM 106  C C   . LEU A 1 15  ? -2.877  -15.013 46.533  1.00 32.78 15  A 1 
ATOM 107  O O   . LEU A 1 15  ? -3.798  -14.748 45.769  1.00 33.41 15  A 1 
ATOM 108  C CB  . LEU A 1 15  ? -3.304  -17.521 46.386  1.00 33.70 15  A 1 
ATOM 109  C CG  . LEU A 1 15  ? -2.794  -18.900 46.855  1.00 29.15 15  A 1 
ATOM 110  C CD1 . LEU A 1 15  ? -3.648  -20.013 46.252  1.00 28.27 15  A 1 
ATOM 111  C CD2 . LEU A 1 15  ? -1.339  -19.123 46.425  1.00 31.40 15  A 1 
ATOM 112  N N   . LEU A 1 16  ? -1.933  -14.157 46.873  1.00 31.89 16  A 1 
ATOM 113  C CA  . LEU A 1 16  ? -1.545  -13.052 46.038  1.00 38.63 16  A 1 
ATOM 114  C C   . LEU A 1 16  ? -1.126  -13.724 44.737  1.00 37.06 16  A 1 
ATOM 115  O O   . LEU A 1 16  ? 0.000   -14.185 44.593  1.00 35.68 16  A 1 
ATOM 116  C CB  . LEU A 1 16  ? -0.397  -12.258 46.684  1.00 37.18 16  A 1 
ATOM 117  C CG  . LEU A 1 16  ? -0.823  -11.351 47.856  1.00 32.34 16  A 1 
ATOM 118  C CD1 . LEU A 1 16  ? 0.407   -10.853 48.619  1.00 29.94 16  A 1 
ATOM 119  C CD2 . LEU A 1 16  ? -1.601  -10.127 47.365  1.00 33.82 16  A 1 
ATOM 120  N N   . LEU A 1 17  ? -2.101  -13.848 43.826  1.00 33.70 17  A 1 
ATOM 121  C CA  . LEU A 1 17  ? -1.846  -13.957 42.411  1.00 39.75 17  A 1 
ATOM 122  C C   . LEU A 1 17  ? -1.051  -12.697 42.074  1.00 38.14 17  A 1 
ATOM 123  O O   . LEU A 1 17  ? -1.620  -11.669 41.720  1.00 36.20 17  A 1 
ATOM 124  C CB  . LEU A 1 17  ? -3.170  -14.032 41.638  1.00 38.55 17  A 1 
ATOM 125  C CG  . LEU A 1 17  ? -3.859  -15.415 41.686  1.00 33.48 17  A 1 
ATOM 126  C CD1 . LEU A 1 17  ? -5.314  -15.285 41.231  1.00 31.28 17  A 1 
ATOM 127  C CD2 . LEU A 1 17  ? -3.157  -16.422 40.786  1.00 33.96 17  A 1 
ATOM 128  N N   . SER A 1 18  ? 0.233   -12.756 42.335  1.00 38.70 18  A 1 
ATOM 129  C CA  . SER A 1 18  ? 1.156   -11.788 41.796  1.00 44.15 18  A 1 
ATOM 130  C C   . SER A 1 18  ? 0.904   -11.825 40.301  1.00 41.99 18  A 1 
ATOM 131  O O   . SER A 1 18  ? 1.081   -12.896 39.708  1.00 40.76 18  A 1 
ATOM 132  C CB  . SER A 1 18  ? 2.602   -12.159 42.133  1.00 42.36 18  A 1 
ATOM 133  O OG  . SER A 1 18  ? 2.860   -13.525 41.881  1.00 38.71 18  A 1 
ATOM 134  N N   . PRO A 1 19  ? 0.353   -10.747 39.727  1.00 38.92 19  A 1 
ATOM 135  C CA  . PRO A 1 19  ? 0.136   -10.722 38.301  1.00 44.37 19  A 1 
ATOM 136  C C   . PRO A 1 19  ? 1.494   -11.021 37.688  1.00 45.69 19  A 1 
ATOM 137  O O   . PRO A 1 19  ? 2.476   -10.356 38.027  1.00 44.06 19  A 1 
ATOM 138  C CB  . PRO A 1 19  ? -0.379  -9.312  37.979  1.00 42.78 19  A 1 
ATOM 139  C CG  . PRO A 1 19  ? 0.140   -8.463  39.138  1.00 40.74 19  A 1 
ATOM 140  C CD  . PRO A 1 19  ? 0.159   -9.440  40.313  1.00 42.94 19  A 1 
ATOM 141  N N   . ASP A 1 20  ? 1.551   -12.095 36.908  1.00 37.02 20  A 1 
ATOM 142  C CA  . ASP A 1 20  ? 2.815   -12.524 36.335  1.00 43.26 20  A 1 
ATOM 143  C C   . ASP A 1 20  ? 3.390   -11.321 35.569  1.00 42.86 20  A 1 
ATOM 144  O O   . ASP A 1 20  ? 2.781   -10.885 34.586  1.00 41.53 20  A 1 
ATOM 145  C CB  . ASP A 1 20  ? 2.595   -13.776 35.478  1.00 41.59 20  A 1 
ATOM 146  C CG  . ASP A 1 20  ? 3.900   -14.456 35.062  1.00 35.50 20  A 1 
ATOM 147  O OD1 . ASP A 1 20  ? 4.979   -13.849 35.251  1.00 34.12 20  A 1 
ATOM 148  O OD2 . ASP A 1 20  ? 3.802   -15.563 34.509  1.00 34.69 20  A 1 
ATOM 149  N N   . PRO A 1 21  ? 4.485   -10.725 36.022  1.00 33.74 21  A 1 
ATOM 150  C CA  . PRO A 1 21  ? 5.000   -9.497  35.424  1.00 39.12 21  A 1 
ATOM 151  C C   . PRO A 1 21  ? 5.488   -9.737  33.995  1.00 40.80 21  A 1 
ATOM 152  O O   . PRO A 1 21  ? 5.745   -8.788  33.263  1.00 39.75 21  A 1 
ATOM 153  C CB  . PRO A 1 21  ? 6.115   -9.031  36.352  1.00 38.41 21  A 1 
ATOM 154  C CG  . PRO A 1 21  ? 6.606   -10.321 37.002  1.00 36.18 21  A 1 
ATOM 155  C CD  . PRO A 1 21  ? 5.327   -11.154 37.113  1.00 39.48 21  A 1 
ATOM 156  N N   . THR A 1 22  ? 5.582   -10.997 33.592  1.00 28.32 22  A 1 
ATOM 157  C CA  . THR A 1 22  ? 5.836   -11.420 32.215  1.00 32.09 22  A 1 
ATOM 158  C C   . THR A 1 22  ? 4.630   -11.285 31.298  1.00 32.72 22  A 1 
ATOM 159  O O   . THR A 1 22  ? 4.746   -11.601 30.116  1.00 31.48 22  A 1 
ATOM 160  C CB  . THR A 1 22  ? 6.370   -12.849 32.120  1.00 30.20 22  A 1 
ATOM 161  O OG1 . THR A 1 22  ? 5.394   -13.770 32.509  1.00 26.43 22  A 1 
ATOM 162  C CG2 . THR A 1 22  ? 7.629   -13.065 32.946  1.00 27.35 22  A 1 
ATOM 163  N N   . ALA A 1 23  ? 3.494   -10.743 31.774  1.00 29.27 23  A 1 
ATOM 164  C CA  . ALA A 1 23  ? 2.556   -10.073 30.888  1.00 31.75 23  A 1 
ATOM 165  C C   . ALA A 1 23  ? 3.298   -8.905  30.229  1.00 32.30 23  A 1 
ATOM 166  O O   . ALA A 1 23  ? 3.159   -7.738  30.594  1.00 31.43 23  A 1 
ATOM 167  C CB  . ALA A 1 23  ? 1.310   -9.643  31.662  1.00 31.30 23  A 1 
ATOM 168  N N   . ALA A 1 24  ? 4.174   -9.269  29.291  1.00 28.03 24  A 1 
ATOM 169  C CA  . ALA A 1 24  ? 4.910   -8.344  28.474  1.00 29.53 24  A 1 
ATOM 170  C C   . ALA A 1 24  ? 3.845   -7.443  27.868  1.00 30.49 24  A 1 
ATOM 171  O O   . ALA A 1 24  ? 3.066   -7.894  27.033  1.00 29.25 24  A 1 
ATOM 172  C CB  . ALA A 1 24  ? 5.707   -9.121  27.427  1.00 28.31 24  A 1 
ATOM 173  N N   . PHE A 1 25  ? 3.778   -6.219  28.379  1.00 27.26 25  A 1 
ATOM 174  C CA  . PHE A 1 25  ? 2.908   -5.203  27.846  1.00 28.42 25  A 1 
ATOM 175  C C   . PHE A 1 25  ? 3.248   -5.105  26.366  1.00 29.20 25  A 1 
ATOM 176  O O   . PHE A 1 25  ? 4.226   -4.473  25.972  1.00 27.73 25  A 1 
ATOM 177  C CB  . PHE A 1 25  ? 3.110   -3.874  28.589  1.00 26.83 25  A 1 
ATOM 178  C CG  . PHE A 1 25  ? 2.327   -3.755  29.881  1.00 23.83 25  A 1 
ATOM 179  C CD1 . PHE A 1 25  ? 1.072   -3.112  29.874  1.00 22.32 25  A 1 
ATOM 180  C CD2 . PHE A 1 25  ? 2.843   -4.250  31.085  1.00 21.41 25  A 1 
ATOM 181  C CE1 . PHE A 1 25  ? 0.352   -2.973  31.073  1.00 20.36 25  A 1 
ATOM 182  C CE2 . PHE A 1 25  ? 2.118   -4.113  32.279  1.00 21.28 25  A 1 
ATOM 183  C CZ  . PHE A 1 25  ? 0.866   -3.471  32.276  1.00 20.44 25  A 1 
ATOM 184  N N   . LEU A 1 26  ? 2.461   -5.847  25.568  1.00 31.75 26  A 1 
ATOM 185  C CA  . LEU A 1 26  ? 2.322   -5.593  24.157  1.00 32.16 26  A 1 
ATOM 186  C C   . LEU A 1 26  ? 1.866   -4.148  24.108  1.00 33.08 26  A 1 
ATOM 187  O O   . LEU A 1 26  ? 0.684   -3.867  24.253  1.00 30.93 26  A 1 
ATOM 188  C CB  . LEU A 1 26  ? 1.273   -6.549  23.552  1.00 29.68 26  A 1 
ATOM 189  C CG  . LEU A 1 26  ? 1.853   -7.891  23.071  1.00 26.18 26  A 1 
ATOM 190  C CD1 . LEU A 1 26  ? 0.810   -9.005  23.096  1.00 24.35 26  A 1 
ATOM 191  C CD2 . LEU A 1 26  ? 2.342   -7.758  21.619  1.00 24.84 26  A 1 
ATOM 192  N N   . LEU A 1 27  ? 2.833   -3.245  24.018  1.00 33.31 27  A 1 
ATOM 193  C CA  . LEU A 1 27  ? 2.523   -1.873  23.671  1.00 34.48 27  A 1 
ATOM 194  C C   . LEU A 1 27  ? 1.637   -1.988  22.442  1.00 35.98 27  A 1 
ATOM 195  O O   . LEU A 1 27  ? 2.086   -2.580  21.454  1.00 33.60 27  A 1 
ATOM 196  C CB  . LEU A 1 27  ? 3.811   -1.090  23.379  1.00 31.68 27  A 1 
ATOM 197  C CG  . LEU A 1 27  ? 4.458   -0.518  24.648  1.00 28.00 27  A 1 
ATOM 198  C CD1 . LEU A 1 27  ? 5.921   -0.170  24.384  1.00 25.65 27  A 1 
ATOM 199  C CD2 . LEU A 1 27  ? 3.742   0.750   25.112  1.00 26.86 27  A 1 
ATOM 200  N N   . PRO A 1 28  ? 0.369   -1.580  22.544  1.00 35.82 28  A 1 
ATOM 201  C CA  . PRO A 1 28  ? -0.544  -1.736  21.429  1.00 36.44 28  A 1 
ATOM 202  C C   . PRO A 1 28  ? 0.132   -1.088  20.232  1.00 38.18 28  A 1 
ATOM 203  O O   . PRO A 1 28  ? 0.646   0.026   20.372  1.00 36.76 28  A 1 
ATOM 204  C CB  . PRO A 1 28  ? -1.847  -1.038  21.846  1.00 35.03 28  A 1 
ATOM 205  C CG  . PRO A 1 28  ? -1.408  -0.086  22.950  1.00 33.34 28  A 1 
ATOM 206  C CD  . PRO A 1 28  ? -0.229  -0.809  23.599  1.00 34.86 28  A 1 
ATOM 207  N N   . PRO A 1 29  ? 0.229   -1.804  19.084  1.00 38.69 29  A 1 
ATOM 208  C CA  . PRO A 1 29  ? 0.902   -1.261  17.916  1.00 38.82 29  A 1 
ATOM 209  C C   . PRO A 1 29  ? 0.283   0.105   17.658  1.00 39.24 29  A 1 
ATOM 210  O O   . PRO A 1 29  ? -0.933  0.225   17.497  1.00 38.33 29  A 1 
ATOM 211  C CB  . PRO A 1 29  ? 0.673   -2.267  16.788  1.00 37.87 29  A 1 
ATOM 212  C CG  . PRO A 1 29  ? -0.527  -3.083  17.261  1.00 37.31 29  A 1 
ATOM 213  C CD  . PRO A 1 29  ? -0.411  -3.055  18.785  1.00 38.79 29  A 1 
ATOM 214  N N   . SER A 1 30  ? 1.107   1.145   17.736  1.00 41.63 30  A 1 
ATOM 215  C CA  . SER A 1 30  ? 0.609   2.510   17.677  1.00 41.63 30  A 1 
ATOM 216  C C   . SER A 1 30  ? -0.230  2.643   16.418  1.00 42.23 30  A 1 
ATOM 217  O O   . SER A 1 30  ? 0.274   2.412   15.331  1.00 39.83 30  A 1 
ATOM 218  C CB  . SER A 1 30  ? 1.771   3.511   17.677  1.00 39.27 30  A 1 
ATOM 219  O OG  . SER A 1 30  ? 1.283   4.793   17.361  1.00 35.88 30  A 1 
ATOM 220  N N   . THR A 1 31  ? -1.507  2.984   16.553  1.00 40.55 31  A 1 
ATOM 221  C CA  . THR A 1 31  ? -2.395  3.103   15.398  1.00 40.60 31  A 1 
ATOM 222  C C   . THR A 1 31  ? -2.081  4.325   14.552  1.00 44.34 31  A 1 
ATOM 223  O O   . THR A 1 31  ? -2.543  4.417   13.426  1.00 42.08 31  A 1 
ATOM 224  C CB  . THR A 1 31  ? -3.868  3.136   15.828  1.00 35.68 31  A 1 
ATOM 225  O OG1 . THR A 1 31  ? -4.030  4.103   16.829  1.00 32.41 31  A 1 
ATOM 226  C CG2 . THR A 1 31  ? -4.332  1.791   16.382  1.00 30.53 31  A 1 
ATOM 227  N N   . ALA A 1 32  ? -1.249  5.222   15.044  1.00 52.30 32  A 1 
ATOM 228  C CA  . ALA A 1 32  ? -0.805  6.392   14.298  1.00 53.77 32  A 1 
ATOM 229  C C   . ALA A 1 32  ? 0.386   6.063   13.380  1.00 59.48 32  A 1 
ATOM 230  O O   . ALA A 1 32  ? 1.318   5.363   13.774  1.00 56.91 32  A 1 
ATOM 231  C CB  . ALA A 1 32  ? -0.487  7.513   15.285  1.00 48.50 32  A 1 
ATOM 232  N N   . CYS A 1 33  ? 0.365   6.592   12.163  1.00 60.05 33  A 1 
ATOM 233  C CA  . CYS A 1 33  ? 1.502   6.573   11.252  1.00 61.63 33  A 1 
ATOM 234  C C   . CYS A 1 33  ? 2.484   7.690   11.597  1.00 63.51 33  A 1 
ATOM 235  O O   . CYS A 1 33  ? 2.088   8.786   11.991  1.00 62.18 33  A 1 
ATOM 236  C CB  . CYS A 1 33  ? 1.016   6.701   9.807   1.00 60.88 33  A 1 
ATOM 237  S SG  . CYS A 1 33  ? 0.058   5.266   9.232   1.00 59.28 33  A 1 
ATOM 238  N N   . CYS A 1 34  ? 3.766   7.417   11.410  1.00 68.19 34  A 1 
ATOM 239  C CA  . CYS A 1 34  ? 4.786   8.453   11.496  1.00 69.19 34  A 1 
ATOM 240  C C   . CYS A 1 34  ? 4.642   9.414   10.318  1.00 67.49 34  A 1 
ATOM 241  O O   . CYS A 1 34  ? 4.792   9.007   9.173   1.00 66.24 34  A 1 
ATOM 242  C CB  . CYS A 1 34  ? 6.168   7.805   11.499  1.00 71.20 34  A 1 
ATOM 243  S SG  . CYS A 1 34  ? 6.555   6.930   13.045  1.00 71.37 34  A 1 
ATOM 244  N N   . THR A 1 35  ? 4.405   10.679  10.618  1.00 71.68 35  A 1 
ATOM 245  C CA  . THR A 1 35  ? 4.284   11.759  9.629   1.00 68.12 35  A 1 
ATOM 246  C C   . THR A 1 35  ? 5.537   12.624  9.550   1.00 68.93 35  A 1 
ATOM 247  O O   . THR A 1 35  ? 5.774   13.309  8.560   1.00 66.93 35  A 1 
ATOM 248  C CB  . THR A 1 35  ? 3.086   12.653  9.958   1.00 63.29 35  A 1 
ATOM 249  O OG1 . THR A 1 35  ? 3.224   13.151  11.272  1.00 58.08 35  A 1 
ATOM 250  C CG2 . THR A 1 35  ? 1.765   11.884  9.905   1.00 55.83 35  A 1 
ATOM 251  N N   . GLN A 1 36  ? 6.350   12.595  10.600  1.00 70.69 36  A 1 
ATOM 252  C CA  . GLN A 1 36  ? 7.613   13.302  10.684  1.00 71.39 36  A 1 
ATOM 253  C C   . GLN A 1 36  ? 8.714   12.343  11.119  1.00 74.54 36  A 1 
ATOM 254  O O   . GLN A 1 36  ? 8.505   11.507  12.013  1.00 73.70 36  A 1 
ATOM 255  C CB  . GLN A 1 36  ? 7.524   14.471  11.672  1.00 65.72 36  A 1 
ATOM 256  C CG  . GLN A 1 36  ? 6.563   15.569  11.184  1.00 56.92 36  A 1 
ATOM 257  C CD  . GLN A 1 36  ? 6.519   16.767  12.136  1.00 50.92 36  A 1 
ATOM 258  O OE1 . GLN A 1 36  ? 7.135   16.787  13.182  1.00 46.23 36  A 1 
ATOM 259  N NE2 . GLN A 1 36  ? 5.792   17.802  11.795  1.00 43.41 36  A 1 
ATOM 260  N N   . LEU A 1 37  ? 9.885   12.462  10.493  1.00 74.88 37  A 1 
ATOM 261  C CA  . LEU A 1 37  ? 11.009  11.563  10.720  1.00 77.06 37  A 1 
ATOM 262  C C   . LEU A 1 37  ? 12.184  12.335  11.316  1.00 78.13 37  A 1 
ATOM 263  O O   . LEU A 1 37  ? 12.654  13.320  10.747  1.00 76.50 37  A 1 
ATOM 264  C CB  . LEU A 1 37  ? 11.395  10.864  9.404   1.00 75.61 37  A 1 
ATOM 265  C CG  . LEU A 1 37  ? 10.254  10.093  8.707   1.00 72.65 37  A 1 
ATOM 266  C CD1 . LEU A 1 37  ? 10.808  9.394   7.472   1.00 67.97 37  A 1 
ATOM 267  C CD2 . LEU A 1 37  ? 9.616   9.043   9.623   1.00 68.50 37  A 1 
ATOM 268  N N   . TYR A 1 38  ? 12.683  11.855  12.437  1.00 82.75 38  A 1 
ATOM 269  C CA  . TYR A 1 38  ? 13.850  12.429  13.082  1.00 84.50 38  A 1 
ATOM 270  C C   . TYR A 1 38  ? 15.127  11.989  12.361  1.00 84.96 38  A 1 
ATOM 271  O O   . TYR A 1 38  ? 15.441  10.806  12.296  1.00 84.06 38  A 1 
ATOM 272  C CB  . TYR A 1 38  ? 13.850  12.041  14.559  1.00 84.25 38  A 1 
ATOM 273  C CG  . TYR A 1 38  ? 14.857  12.821  15.368  1.00 83.29 38  A 1 
ATOM 274  C CD1 . TYR A 1 38  ? 16.091  12.241  15.726  1.00 77.23 38  A 1 
ATOM 275  C CD2 . TYR A 1 38  ? 14.553  14.128  15.781  1.00 75.53 38  A 1 
ATOM 276  C CE1 . TYR A 1 38  ? 17.004  12.965  16.501  1.00 75.64 38  A 1 
ATOM 277  C CE2 . TYR A 1 38  ? 15.462  14.854  16.559  1.00 76.03 38  A 1 
ATOM 278  C CZ  . TYR A 1 38  ? 16.684  14.270  16.925  1.00 81.88 38  A 1 
ATOM 279  O OH  . TYR A 1 38  ? 17.567  14.976  17.694  1.00 78.69 38  A 1 
ATOM 280  N N   . ARG A 1 39  ? 15.865  12.954  11.821  1.00 82.14 39  A 1 
ATOM 281  C CA  . ARG A 1 39  ? 17.093  12.708  11.042  1.00 82.88 39  A 1 
ATOM 282  C C   . ARG A 1 39  ? 18.382  12.983  11.815  1.00 84.29 39  A 1 
ATOM 283  O O   . ARG A 1 39  ? 19.449  12.601  11.359  1.00 81.26 39  A 1 
ATOM 284  C CB  . ARG A 1 39  ? 17.070  13.523  9.744   1.00 79.42 39  A 1 
ATOM 285  C CG  . ARG A 1 39  ? 15.939  13.094  8.798   1.00 71.95 39  A 1 
ATOM 286  C CD  . ARG A 1 39  ? 16.086  13.805  7.450   1.00 68.17 39  A 1 
ATOM 287  N NE  . ARG A 1 39  ? 15.041  13.386  6.492   1.00 60.49 39  A 1 
ATOM 288  C CZ  . ARG A 1 39  ? 15.098  13.462  5.171   1.00 54.21 39  A 1 
ATOM 289  N NH1 . ARG A 1 39  ? 16.133  13.965  4.546   1.00 49.92 39  A 1 
ATOM 290  N NH2 . ARG A 1 39  ? 14.118  13.026  4.450   1.00 48.93 39  A 1 
ATOM 291  N N   . LYS A 1 40  ? 18.293  13.661  12.952  1.00 85.34 40  A 1 
ATOM 292  C CA  . LYS A 1 40  ? 19.477  14.022  13.738  1.00 85.60 40  A 1 
ATOM 293  C C   . LYS A 1 40  ? 20.065  12.794  14.441  1.00 86.44 40  A 1 
ATOM 294  O O   . LYS A 1 40  ? 19.332  11.834  14.679  1.00 85.93 40  A 1 
ATOM 295  C CB  . LYS A 1 40  ? 19.160  15.142  14.736  1.00 83.75 40  A 1 
ATOM 296  C CG  . LYS A 1 40  ? 18.721  16.451  14.066  1.00 77.59 40  A 1 
ATOM 297  C CD  . LYS A 1 40  ? 18.545  17.559  15.114  1.00 70.48 40  A 1 
ATOM 298  C CE  . LYS A 1 40  ? 18.106  18.858  14.443  1.00 60.72 40  A 1 
ATOM 299  N NZ  . LYS A 1 40  ? 17.948  19.976  15.427  1.00 52.81 40  A 1 
ATOM 300  N N   . PRO A 1 41  ? 21.357  12.835  14.815  1.00 88.57 41  A 1 
ATOM 301  C CA  . PRO A 1 41  ? 21.981  11.764  15.580  1.00 89.21 41  A 1 
ATOM 302  C C   . PRO A 1 41  ? 21.199  11.406  16.848  1.00 89.63 41  A 1 
ATOM 303  O O   . PRO A 1 41  ? 20.678  12.270  17.551  1.00 87.96 41  A 1 
ATOM 304  C CB  . PRO A 1 41  ? 23.394  12.256  15.900  1.00 87.84 41  A 1 
ATOM 305  C CG  . PRO A 1 41  ? 23.690  13.226  14.760  1.00 83.99 41  A 1 
ATOM 306  C CD  . PRO A 1 41  ? 22.332  13.863  14.486  1.00 85.96 41  A 1 
ATOM 307  N N   . LEU A 1 42  ? 21.119  10.111  17.135  1.00 90.54 42  A 1 
ATOM 308  C CA  . LEU A 1 42  ? 20.500  9.569   18.337  1.00 90.91 42  A 1 
ATOM 309  C C   . LEU A 1 42  ? 21.576  9.338   19.391  1.00 91.76 42  A 1 
ATOM 310  O O   . LEU A 1 42  ? 22.631  8.776   19.101  1.00 90.61 42  A 1 
ATOM 311  C CB  . LEU A 1 42  ? 19.758  8.266   17.999  1.00 89.88 42  A 1 
ATOM 312  C CG  . LEU A 1 42  ? 18.633  8.425   16.957  1.00 88.38 42  A 1 
ATOM 313  C CD1 . LEU A 1 42  ? 18.082  7.046   16.583  1.00 82.37 42  A 1 
ATOM 314  C CD2 . LEU A 1 42  ? 17.484  9.283   17.488  1.00 81.95 42  A 1 
ATOM 315  N N   . SER A 1 43  ? 21.298  9.746   20.626  1.00 91.22 43  A 1 
ATOM 316  C CA  . SER A 1 43  ? 22.225  9.505   21.728  1.00 91.49 43  A 1 
ATOM 317  C C   . SER A 1 43  ? 22.134  8.062   22.230  1.00 91.35 43  A 1 
ATOM 318  O O   . SER A 1 43  ? 21.042  7.507   22.343  1.00 90.96 43  A 1 
ATOM 319  C CB  . SER A 1 43  ? 21.992  10.502  22.867  1.00 90.71 43  A 1 
ATOM 320  O OG  . SER A 1 43  ? 20.771  10.282  23.534  1.00 84.10 43  A 1 
ATOM 321  N N   . ASP A 1 44  ? 23.241  7.492   22.664  1.00 91.35 44  A 1 
ATOM 322  C CA  . ASP A 1 44  ? 23.254  6.162   23.285  1.00 91.11 44  A 1 
ATOM 323  C C   . ASP A 1 44  ? 22.368  6.068   24.527  1.00 90.92 44  A 1 
ATOM 324  O O   . ASP A 1 44  ? 21.828  5.016   24.866  1.00 89.51 44  A 1 
ATOM 325  C CB  . ASP A 1 44  ? 24.684  5.806   23.725  1.00 89.55 44  A 1 
ATOM 326  C CG  . ASP A 1 44  ? 25.670  5.761   22.575  1.00 81.46 44  A 1 
ATOM 327  O OD1 . ASP A 1 44  ? 25.211  5.514   21.440  1.00 72.09 44  A 1 
ATOM 328  O OD2 . ASP A 1 44  ? 26.855  6.003   22.866  1.00 69.84 44  A 1 
ATOM 329  N N   . LYS A 1 45  ? 22.176  7.192   25.219  1.00 90.67 45  A 1 
ATOM 330  C CA  . LYS A 1 45  ? 21.259  7.279   26.363  1.00 91.17 45  A 1 
ATOM 331  C C   . LYS A 1 45  ? 19.809  7.081   25.934  1.00 90.47 45  A 1 
ATOM 332  O O   . LYS A 1 45  ? 19.033  6.519   26.701  1.00 88.31 45  A 1 
ATOM 333  C CB  . LYS A 1 45  ? 21.463  8.614   27.077  1.00 91.49 45  A 1 
ATOM 334  C CG  . LYS A 1 45  ? 20.677  8.710   28.401  1.00 81.88 45  A 1 
ATOM 335  C CD  . LYS A 1 45  ? 20.970  10.040  29.120  1.00 77.15 45  A 1 
ATOM 336  C CE  . LYS A 1 45  ? 20.238  10.124  30.462  1.00 64.58 45  A 1 
ATOM 337  N NZ  . LYS A 1 45  ? 20.568  11.374  31.197  1.00 56.85 45  A 1 
ATOM 338  N N   . LEU A 1 46  ? 19.434  7.554   24.749  1.00 90.30 46  A 1 
ATOM 339  C CA  . LEU A 1 46  ? 18.106  7.349   24.179  1.00 89.94 46  A 1 
ATOM 340  C C   . LEU A 1 46  ? 17.950  5.906   23.708  1.00 89.74 46  A 1 
ATOM 341  O O   . LEU A 1 46  ? 16.988  5.252   24.087  1.00 88.75 46  A 1 
ATOM 342  C CB  . LEU A 1 46  ? 17.881  8.349   23.038  1.00 89.60 46  A 1 
ATOM 343  C CG  . LEU A 1 46  ? 16.479  8.268   22.402  1.00 86.60 46  A 1 
ATOM 344  C CD1 . LEU A 1 46  ? 15.421  8.825   23.351  1.00 78.01 46  A 1 
ATOM 345  C CD2 . LEU A 1 46  ? 16.446  9.079   21.108  1.00 76.56 46  A 1 
ATOM 346  N N   . LEU A 1 47  ? 18.913  5.398   22.946  1.00 90.40 47  A 1 
ATOM 347  C CA  . LEU A 1 47  ? 18.887  4.052   22.378  1.00 89.75 47  A 1 
ATOM 348  C C   . LEU A 1 47  ? 18.826  2.966   23.462  1.00 88.58 47  A 1 
ATOM 349  O O   . LEU A 1 47  ? 18.083  2.003   23.321  1.00 87.25 47  A 1 
ATOM 350  C CB  . LEU A 1 47  ? 20.108  3.869   21.464  1.00 90.06 47  A 1 
ATOM 351  C CG  . LEU A 1 47  ? 20.076  4.735   20.185  1.00 89.47 47  A 1 
ATOM 352  C CD1 . LEU A 1 47  ? 21.420  4.674   19.473  1.00 85.51 47  A 1 
ATOM 353  C CD2 . LEU A 1 47  ? 18.988  4.271   19.218  1.00 85.08 47  A 1 
ATOM 354  N N   . ARG A 1 48  ? 19.492  3.167   24.586  1.00 88.32 48  A 1 
ATOM 355  C CA  . ARG A 1 48  ? 19.403  2.271   25.749  1.00 88.02 48  A 1 
ATOM 356  C C   . ARG A 1 48  ? 18.021  2.196   26.401  1.00 86.91 48  A 1 
ATOM 357  O O   . ARG A 1 48  ? 17.789  1.281   27.174  1.00 85.04 48  A 1 
ATOM 358  C CB  . ARG A 1 48  ? 20.452  2.680   26.789  1.00 88.00 48  A 1 
ATOM 359  C CG  . ARG A 1 48  ? 21.830  2.127   26.402  1.00 81.48 48  A 1 
ATOM 360  C CD  . ARG A 1 48  ? 22.881  2.411   27.467  1.00 77.86 48  A 1 
ATOM 361  N NE  . ARG A 1 48  ? 23.409  3.782   27.379  1.00 68.39 48  A 1 
ATOM 362  C CZ  . ARG A 1 48  ? 24.460  4.251   28.046  1.00 61.83 48  A 1 
ATOM 363  N NH1 . ARG A 1 48  ? 25.055  3.534   28.950  1.00 55.77 48  A 1 
ATOM 364  N NH2 . ARG A 1 48  ? 24.918  5.432   27.794  1.00 54.23 48  A 1 
ATOM 365  N N   . LYS A 1 49  ? 17.141  3.155   26.138  1.00 87.01 49  A 1 
ATOM 366  C CA  . LYS A 1 49  ? 15.778  3.193   26.680  1.00 86.30 49  A 1 
ATOM 367  C C   . LYS A 1 49  ? 14.737  2.610   25.723  1.00 85.37 49  A 1 
ATOM 368  O O   . LYS A 1 49  ? 13.554  2.617   26.053  1.00 83.69 49  A 1 
ATOM 369  C CB  . LYS A 1 49  ? 15.400  4.625   27.045  1.00 87.06 49  A 1 
ATOM 370  C CG  . LYS A 1 49  ? 16.225  5.186   28.210  1.00 85.50 49  A 1 
ATOM 371  C CD  . LYS A 1 49  ? 15.743  6.611   28.493  1.00 81.54 49  A 1 
ATOM 372  C CE  . LYS A 1 49  ? 16.455  7.182   29.716  1.00 74.62 49  A 1 
ATOM 373  N NZ  . LYS A 1 49  ? 15.760  8.394   30.203  1.00 67.58 49  A 1 
ATOM 374  N N   . VAL A 1 50  ? 15.141  2.167   24.552  1.00 86.34 50  A 1 
ATOM 375  C CA  . VAL A 1 50  ? 14.244  1.567   23.571  1.00 85.67 50  A 1 
ATOM 376  C C   . VAL A 1 50  ? 13.850  0.174   24.065  1.00 84.42 50  A 1 
ATOM 377  O O   . VAL A 1 50  ? 14.714  -0.630  24.408  1.00 82.68 50  A 1 
ATOM 378  C CB  . VAL A 1 50  ? 14.885  1.518   22.173  1.00 85.73 50  A 1 
ATOM 379  C CG1 . VAL A 1 50  ? 13.954  0.876   21.146  1.00 83.26 50  A 1 
ATOM 380  C CG2 . VAL A 1 50  ? 15.209  2.933   21.673  1.00 83.28 50  A 1 
ATOM 381  N N   . ILE A 1 51  ? 12.540  -0.079  24.090  1.00 82.07 51  A 1 
ATOM 382  C CA  . ILE A 1 51  ? 11.921  -1.342  24.522  1.00 80.99 51  A 1 
ATOM 383  C C   . ILE A 1 51  ? 11.453  -2.148  23.312  1.00 79.66 51  A 1 
ATOM 384  O O   . ILE A 1 51  ? 11.493  -3.380  23.313  1.00 77.05 51  A 1 
ATOM 385  C CB  . ILE A 1 51  ? 10.739  -1.052  25.477  1.00 80.25 51  A 1 
ATOM 386  C CG1 . ILE A 1 51  ? 11.191  -0.207  26.698  1.00 75.97 51  A 1 
ATOM 387  C CG2 . ILE A 1 51  ? 10.071  -2.353  25.943  1.00 74.56 51  A 1 
ATOM 388  C CD1 . ILE A 1 51  ? 10.015  0.336   27.526  1.00 71.46 51  A 1 
ATOM 389  N N   . GLN A 1 52  ? 10.993  -1.462  22.262  1.00 79.82 52  A 1 
ATOM 390  C CA  . GLN A 1 52  ? 10.490  -2.078  21.045  1.00 79.40 52  A 1 
ATOM 391  C C   . GLN A 1 52  ? 10.835  -1.201  19.846  1.00 80.34 52  A 1 
ATOM 392  O O   . GLN A 1 52  ? 10.799  0.028   19.935  1.00 79.75 52  A 1 
ATOM 393  C CB  . GLN A 1 52  ? 8.979   -2.326  21.203  1.00 75.52 52  A 1 
ATOM 394  C CG  . GLN A 1 52  ? 8.269   -2.969  20.005  1.00 67.74 52  A 1 
ATOM 395  C CD  . GLN A 1 52  ? 6.785   -3.224  20.288  1.00 64.42 52  A 1 
ATOM 396  O OE1 . GLN A 1 52  ? 6.314   -3.128  21.407  1.00 57.93 52  A 1 
ATOM 397  N NE2 . GLN A 1 52  ? 5.992   -3.557  19.304  1.00 54.85 52  A 1 
ATOM 398  N N   . VAL A 1 53  ? 11.135  -1.839  18.735  1.00 80.26 53  A 1 
ATOM 399  C CA  . VAL A 1 53  ? 11.300  -1.194  17.432  1.00 80.16 53  A 1 
ATOM 400  C C   . VAL A 1 53  ? 10.222  -1.728  16.522  1.00 78.99 53  A 1 
ATOM 401  O O   . VAL A 1 53  ? 10.039  -2.939  16.430  1.00 77.77 53  A 1 
ATOM 402  C CB  . VAL A 1 53  ? 12.693  -1.457  16.836  1.00 80.60 53  A 1 
ATOM 403  C CG1 . VAL A 1 53  ? 12.875  -0.729  15.501  1.00 77.18 53  A 1 
ATOM 404  C CG2 . VAL A 1 53  ? 13.799  -0.992  17.778  1.00 77.68 53  A 1 
ATOM 405  N N   . GLU A 1 54  ? 9.510   -0.846  15.833  1.00 78.17 54  A 1 
ATOM 406  C CA  . GLU A 1 54  ? 8.614   -1.226  14.746  1.00 77.19 54  A 1 
ATOM 407  C C   . GLU A 1 54  ? 9.117   -0.631  13.440  1.00 78.33 54  A 1 
ATOM 408  O O   . GLU A 1 54  ? 9.516   0.538   13.394  1.00 78.15 54  A 1 
ATOM 409  C CB  . GLU A 1 54  ? 7.165   -0.798  15.007  1.00 73.87 54  A 1 
ATOM 410  C CG  . GLU A 1 54  ? 6.563   -1.406  16.272  1.00 65.98 54  A 1 
ATOM 411  C CD  . GLU A 1 54  ? 5.073   -1.049  16.435  1.00 63.50 54  A 1 
ATOM 412  O OE1 . GLU A 1 54  ? 4.349   -1.878  17.022  1.00 58.12 54  A 1 
ATOM 413  O OE2 . GLU A 1 54  ? 4.663   0.057   16.027  1.00 57.17 54  A 1 
ATOM 414  N N   . LEU A 1 55  ? 9.073   -1.428  12.377  1.00 77.00 55  A 1 
ATOM 415  C CA  . LEU A 1 55  ? 9.253   -0.940  11.022  1.00 76.41 55  A 1 
ATOM 416  C C   . LEU A 1 55  ? 7.877   -0.583  10.468  1.00 75.84 55  A 1 
ATOM 417  O O   . LEU A 1 55  ? 7.024   -1.447  10.288  1.00 74.59 55  A 1 
ATOM 418  C CB  . LEU A 1 55  ? 9.981   -1.998  10.193  1.00 75.72 55  A 1 
ATOM 419  C CG  . LEU A 1 55  ? 10.182  -1.622  8.712   1.00 72.82 55  A 1 
ATOM 420  C CD1 . LEU A 1 55  ? 10.998  -0.346  8.533   1.00 69.59 55  A 1 
ATOM 421  C CD2 . LEU A 1 55  ? 10.911  -2.765  7.995   1.00 68.71 55  A 1 
ATOM 422  N N   . GLN A 1 56  ? 7.674   0.699   10.216  1.00 74.36 56  A 1 
ATOM 423  C CA  . GLN A 1 56  ? 6.566   1.191   9.434   1.00 74.45 56  A 1 
ATOM 424  C C   . GLN A 1 56  ? 6.981   1.158   7.962   1.00 74.54 56  A 1 
ATOM 425  O O   . GLN A 1 56  ? 7.886   1.893   7.573   1.00 74.37 56  A 1 
ATOM 426  C CB  . GLN A 1 56  ? 6.215   2.614   9.907   1.00 73.72 56  A 1 
ATOM 427  C CG  . GLN A 1 56  ? 5.067   3.229   9.115   1.00 71.27 56  A 1 
ATOM 428  C CD  . GLN A 1 56  ? 4.771   4.656   9.572   1.00 71.66 56  A 1 
ATOM 429  O OE1 . GLN A 1 56  ? 4.317   4.903   10.679  1.00 67.90 56  A 1 
ATOM 430  N NE2 . GLN A 1 56  ? 5.007   5.633   8.739   1.00 66.61 56  A 1 
ATOM 431  N N   . GLU A 1 57  ? 6.307   0.342   7.164   1.00 71.44 57  A 1 
ATOM 432  C CA  . GLU A 1 57  ? 6.503   0.318   5.716   1.00 69.84 57  A 1 
ATOM 433  C C   . GLU A 1 57  ? 5.699   1.424   5.028   1.00 69.09 57  A 1 
ATOM 434  O O   . GLU A 1 57  ? 4.654   1.864   5.500   1.00 66.28 57  A 1 
ATOM 435  C CB  . GLU A 1 57  ? 6.161   -1.070  5.154   1.00 67.61 57  A 1 
ATOM 436  C CG  . GLU A 1 57  ? 7.145   -2.176  5.582   1.00 62.35 57  A 1 
ATOM 437  C CD  . GLU A 1 57  ? 8.558   -2.017  4.987   1.00 60.36 57  A 1 
ATOM 438  O OE1 . GLU A 1 57  ? 9.435   -2.842  5.327   1.00 54.92 57  A 1 
ATOM 439  O OE2 . GLU A 1 57  ? 8.811   -1.064  4.221   1.00 53.78 57  A 1 
ATOM 440  N N   . ALA A 1 58  ? 6.202   1.865   3.876   1.00 70.10 58  A 1 
ATOM 441  C CA  . ALA A 1 58  ? 5.494   2.753   2.964   1.00 67.87 58  A 1 
ATOM 442  C C   . ALA A 1 58  ? 4.682   1.930   1.955   1.00 64.92 58  A 1 
ATOM 443  O O   . ALA A 1 58  ? 4.842   2.054   0.737   1.00 62.09 58  A 1 
ATOM 444  C CB  . ALA A 1 58  ? 6.502   3.721   2.323   1.00 67.93 58  A 1 
ATOM 445  N N   . ASP A 1 59  ? 3.846   1.029   2.466   1.00 58.18 59  A 1 
ATOM 446  C CA  . ASP A 1 59  ? 3.089   0.022   1.712   1.00 55.67 59  A 1 
ATOM 447  C C   . ASP A 1 59  ? 1.685   0.482   1.312   1.00 55.61 59  A 1 
ATOM 448  O O   . ASP A 1 59  ? 0.928   -0.255  0.685   1.00 51.57 59  A 1 
ATOM 449  C CB  . ASP A 1 59  ? 3.029   -1.265  2.548   1.00 51.87 59  A 1 
ATOM 450  C CG  . ASP A 1 59  ? 2.375   -1.082  3.919   1.00 48.05 59  A 1 
ATOM 451  O OD1 . ASP A 1 59  ? 1.878   0.036   4.211   1.00 44.49 59  A 1 
ATOM 452  O OD2 . ASP A 1 59  ? 2.420   -2.047  4.708   1.00 44.61 59  A 1 
ATOM 453  N N   . GLY A 1 60  ? 1.345   1.718   1.672   1.00 53.76 60  A 1 
ATOM 454  C CA  . GLY A 1 60  ? 0.028   2.290   1.502   1.00 52.29 60  A 1 
ATOM 455  C C   . GLY A 1 60  ? -0.774  2.407   2.802   1.00 53.52 60  A 1 
ATOM 456  O O   . GLY A 1 60  ? -1.716  3.192   2.827   1.00 50.96 60  A 1 
ATOM 457  N N   . ASP A 1 61  ? -0.417  1.715   3.884   1.00 53.31 61  A 1 
ATOM 458  C CA  . ASP A 1 61  ? -1.019  1.982   5.196   1.00 53.25 61  A 1 
ATOM 459  C C   . ASP A 1 61  ? -0.393  3.203   5.866   1.00 55.96 61  A 1 
ATOM 460  O O   . ASP A 1 61  ? -1.079  3.973   6.540   1.00 53.90 61  A 1 
ATOM 461  C CB  . ASP A 1 61  ? -0.903  0.761   6.109   1.00 49.77 61  A 1 
ATOM 462  C CG  . ASP A 1 61  ? -2.042  -0.238  5.931   1.00 45.63 61  A 1 
ATOM 463  O OD1 . ASP A 1 61  ? -3.037  0.050   5.226   1.00 42.25 61  A 1 
ATOM 464  O OD2 . ASP A 1 61  ? -1.989  -1.286  6.611   1.00 41.58 61  A 1 
ATOM 465  N N   . CYS A 1 62  ? 0.896   3.404   5.660   1.00 58.33 62  A 1 
ATOM 466  C CA  . CYS A 1 62  ? 1.593   4.617   6.016   1.00 58.49 62  A 1 
ATOM 467  C C   . CYS A 1 62  ? 2.425   5.109   4.828   1.00 57.74 62  A 1 
ATOM 468  O O   . CYS A 1 62  ? 2.977   4.323   4.069   1.00 56.46 62  A 1 
ATOM 469  C CB  . CYS A 1 62  ? 2.436   4.395   7.274   1.00 58.85 62  A 1 
ATOM 470  S SG  . CYS A 1 62  ? 1.486   3.902   8.746   1.00 58.54 62  A 1 
ATOM 471  N N   . HIS A 1 63  ? 2.526   6.424   4.678   1.00 63.73 63  A 1 
ATOM 472  C CA  . HIS A 1 63  ? 3.260   7.014   3.568   1.00 63.08 63  A 1 
ATOM 473  C C   . HIS A 1 63  ? 4.762   6.885   3.746   1.00 66.88 63  A 1 
ATOM 474  O O   . HIS A 1 63  ? 5.476   6.438   2.852   1.00 66.05 63  A 1 
ATOM 475  C CB  . HIS A 1 63  ? 2.863   8.483   3.396   1.00 57.57 63  A 1 
ATOM 476  C CG  . HIS A 1 63  ? 1.685   8.671   2.489   1.00 50.63 63  A 1 
ATOM 477  N ND1 . HIS A 1 63  ? 1.732   8.698   1.111   1.00 43.87 63  A 1 
ATOM 478  C CD2 . HIS A 1 63  ? 0.387   8.859   2.831   1.00 42.50 63  A 1 
ATOM 479  C CE1 . HIS A 1 63  ? 0.491   8.894   0.651   1.00 39.39 63  A 1 
ATOM 480  N NE2 . HIS A 1 63  ? -0.356  8.995   1.665   1.00 39.24 63  A 1 
ATOM 481  N N   . LEU A 1 64  ? 5.256   7.276   4.886   1.00 66.45 64  A 1 
ATOM 482  C CA  . LEU A 1 64  ? 6.677   7.315   5.112   1.00 68.03 64  A 1 
ATOM 483  C C   . LEU A 1 64  ? 7.138   5.972   5.651   1.00 70.51 64  A 1 
ATOM 484  O O   . LEU A 1 64  ? 6.608   5.506   6.657   1.00 70.78 64  A 1 
ATOM 485  C CB  . LEU A 1 64  ? 7.016   8.474   6.061   1.00 66.24 64  A 1 
ATOM 486  C CG  . LEU A 1 64  ? 6.612   9.855   5.516   1.00 62.94 64  A 1 
ATOM 487  C CD1 . LEU A 1 64  ? 6.899   10.918  6.567   1.00 58.32 64  A 1 
ATOM 488  C CD2 . LEU A 1 64  ? 7.364   10.223  4.236   1.00 57.85 64  A 1 
ATOM 489  N N   . GLN A 1 65  ? 8.170   5.402   5.043   1.00 74.83 65  A 1 
ATOM 490  C CA  . GLN A 1 65  ? 8.927   4.362   5.715   1.00 77.31 65  A 1 
ATOM 491  C C   . GLN A 1 65  ? 9.631   4.980   6.926   1.00 78.35 65  A 1 
ATOM 492  O O   . GLN A 1 65  ? 10.272  6.022   6.827   1.00 78.49 65  A 1 
ATOM 493  C CB  . GLN A 1 65  ? 9.902   3.715   4.742   1.00 76.92 65  A 1 
ATOM 494  C CG  . GLN A 1 65  ? 10.596  2.517   5.402   1.00 74.24 65  A 1 
ATOM 495  C CD  . GLN A 1 65  ? 11.440  1.784   4.379   1.00 73.67 65  A 1 
ATOM 496  O OE1 . GLN A 1 65  ? 12.385  2.322   3.812   1.00 68.09 65  A 1 
ATOM 497  N NE2 . GLN A 1 65  ? 11.100  0.558   4.095   1.00 66.19 65  A 1 
ATOM 498  N N   . ALA A 1 66  ? 9.477   4.331   8.082   1.00 80.59 66  A 1 
ATOM 499  C CA  . ALA A 1 66  ? 10.017  4.830   9.329   1.00 80.66 66  A 1 
ATOM 500  C C   . ALA A 1 66  ? 10.324  3.690   10.293  1.00 81.31 66  A 1 
ATOM 501  O O   . ALA A 1 66  ? 9.602   2.704   10.353  1.00 80.89 66  A 1 
ATOM 502  C CB  . ALA A 1 66  ? 9.002   5.791   9.959   1.00 79.95 66  A 1 
ATOM 503  N N   . PHE A 1 67  ? 11.330  3.881   11.129  1.00 82.98 67  A 1 
ATOM 504  C CA  . PHE A 1 67  ? 11.467  3.109   12.348  1.00 83.89 67  A 1 
ATOM 505  C C   . PHE A 1 67  ? 10.775  3.825   13.491  1.00 84.28 67  A 1 
ATOM 506  O O   . PHE A 1 67  ? 11.069  4.982   13.778  1.00 83.63 67  A 1 
ATOM 507  C CB  . PHE A 1 67  ? 12.927  2.817   12.651  1.00 84.03 67  A 1 
ATOM 508  C CG  . PHE A 1 67  ? 13.517  1.812   11.692  1.00 82.69 67  A 1 
ATOM 509  C CD1 . PHE A 1 67  ? 13.105  0.473   11.764  1.00 79.69 67  A 1 
ATOM 510  C CD2 . PHE A 1 67  ? 14.423  2.224   10.703  1.00 79.70 67  A 1 
ATOM 511  C CE1 . PHE A 1 67  ? 13.590  -0.451  10.828  1.00 78.05 67  A 1 
ATOM 512  C CE2 . PHE A 1 67  ? 14.910  1.305   9.770   1.00 78.23 67  A 1 
ATOM 513  C CZ  . PHE A 1 67  ? 14.484  -0.032  9.828   1.00 80.06 67  A 1 
ATOM 514  N N   . VAL A 1 68  ? 9.860   3.139   14.158  1.00 82.46 68  A 1 
ATOM 515  C CA  . VAL A 1 68  ? 9.219   3.623   15.370  1.00 81.54 68  A 1 
ATOM 516  C C   . VAL A 1 68  ? 9.950   3.020   16.553  1.00 81.87 68  A 1 
ATOM 517  O O   . VAL A 1 68  ? 9.909   1.819   16.773  1.00 81.09 68  A 1 
ATOM 518  C CB  . VAL A 1 68  ? 7.713   3.283   15.413  1.00 79.79 68  A 1 
ATOM 519  C CG1 . VAL A 1 68  ? 7.049   4.035   16.554  1.00 75.69 68  A 1 
ATOM 520  C CG2 . VAL A 1 68  ? 6.997   3.656   14.105  1.00 75.21 68  A 1 
ATOM 521  N N   . LEU A 1 69  ? 10.630  3.857   17.317  1.00 83.45 69  A 1 
ATOM 522  C CA  . LEU A 1 69  ? 11.260  3.451   18.561  1.00 83.97 69  A 1 
ATOM 523  C C   . LEU A 1 69  ? 10.277  3.669   19.707  1.00 82.90 69  A 1 
ATOM 524  O O   . LEU A 1 69  ? 9.942   4.816   20.013  1.00 82.04 69  A 1 
ATOM 525  C CB  . LEU A 1 69  ? 12.562  4.227   18.791  1.00 85.05 69  A 1 
ATOM 526  C CG  . LEU A 1 69  ? 13.607  4.127   17.666  1.00 84.71 69  A 1 
ATOM 527  C CD1 . LEU A 1 69  ? 14.873  4.867   18.102  1.00 80.66 69  A 1 
ATOM 528  C CD2 . LEU A 1 69  ? 13.992  2.686   17.348  1.00 81.01 69  A 1 
ATOM 529  N N   . HIS A 1 70  ? 9.847   2.593   20.344  1.00 81.80 70  A 1 
ATOM 530  C CA  . HIS A 1 70  ? 9.005   2.646   21.527  1.00 80.97 70  A 1 
ATOM 531  C C   . HIS A 1 70  ? 9.875   2.692   22.772  1.00 81.73 70  A 1 
ATOM 532  O O   . HIS A 1 70  ? 10.692  1.807   23.026  1.00 80.80 70  A 1 
ATOM 533  C CB  . HIS A 1 70  ? 8.030   1.471   21.554  1.00 79.18 70  A 1 
ATOM 534  C CG  . HIS A 1 70  ? 7.061   1.506   20.414  1.00 76.60 70  A 1 
ATOM 535  N ND1 . HIS A 1 70  ? 5.950   2.333   20.319  1.00 69.80 70  A 1 
ATOM 536  C CD2 . HIS A 1 70  ? 7.131   0.746   19.282  1.00 69.91 70  A 1 
ATOM 537  C CE1 . HIS A 1 70  ? 5.364   2.051   19.151  1.00 70.62 70  A 1 
ATOM 538  N NE2 . HIS A 1 70  ? 6.051   1.108   18.502  1.00 70.64 70  A 1 
ATOM 539  N N   . LEU A 1 71  ? 9.686   3.737   23.577  1.00 80.28 71  A 1 
ATOM 540  C CA  . LEU A 1 71  ? 10.204  3.876   24.927  1.00 81.13 71  A 1 
ATOM 541  C C   . LEU A 1 71  ? 9.042   3.717   25.907  1.00 79.62 71  A 1 
ATOM 542  O O   . LEU A 1 71  ? 7.883   3.790   25.509  1.00 77.70 71  A 1 
ATOM 543  C CB  . LEU A 1 71  ? 10.913  5.234   25.097  1.00 82.27 71  A 1 
ATOM 544  C CG  . LEU A 1 71  ? 12.174  5.434   24.243  1.00 82.82 71  A 1 
ATOM 545  C CD1 . LEU A 1 71  ? 11.877  5.904   22.814  1.00 76.20 71  A 1 
ATOM 546  C CD2 . LEU A 1 71  ? 13.069  6.512   24.874  1.00 76.45 71  A 1 
ATOM 547  N N   . ALA A 1 72  ? 9.328   3.581   27.199  1.00 81.35 72  A 1 
ATOM 548  C CA  . ALA A 1 72  ? 8.316   3.339   28.230  1.00 81.23 72  A 1 
ATOM 549  C C   . ALA A 1 72  ? 7.114   4.302   28.210  1.00 80.38 72  A 1 
ATOM 550  O O   . ALA A 1 72  ? 5.996   3.900   28.500  1.00 76.61 72  A 1 
ATOM 551  C CB  . ALA A 1 72  ? 9.015   3.388   29.595  1.00 80.25 72  A 1 
ATOM 552  N N   . GLN A 1 73  ? 7.335   5.577   27.875  1.00 77.49 73  A 1 
ATOM 553  C CA  . GLN A 1 73  ? 6.288   6.616   27.921  1.00 77.95 73  A 1 
ATOM 554  C C   . GLN A 1 73  ? 6.046   7.323   26.582  1.00 76.84 73  A 1 
ATOM 555  O O   . GLN A 1 73  ? 5.171   8.186   26.492  1.00 72.50 73  A 1 
ATOM 556  C CB  . GLN A 1 73  ? 6.627   7.645   28.993  1.00 75.96 73  A 1 
ATOM 557  C CG  . GLN A 1 73  ? 6.636   7.048   30.412  1.00 68.94 73  A 1 
ATOM 558  C CD  . GLN A 1 73  ? 6.861   8.118   31.475  1.00 61.93 73  A 1 
ATOM 559  O OE1 . GLN A 1 73  ? 7.168   9.268   31.194  1.00 55.87 73  A 1 
ATOM 560  N NE2 . GLN A 1 73  ? 6.735   7.778   32.735  1.00 53.42 73  A 1 
ATOM 561  N N   . ARG A 1 74  ? 6.828   7.033   25.547  1.00 74.87 74  A 1 
ATOM 562  C CA  . ARG A 1 74  ? 6.722   7.726   24.266  1.00 76.30 74  A 1 
ATOM 563  C C   . ARG A 1 74  ? 7.256   6.875   23.134  1.00 75.76 74  A 1 
ATOM 564  O O   . ARG A 1 74  ? 8.160   6.062   23.328  1.00 73.86 74  A 1 
ATOM 565  C CB  . ARG A 1 74  ? 7.433   9.091   24.323  1.00 74.49 74  A 1 
ATOM 566  C CG  . ARG A 1 74  ? 8.954   8.984   24.542  1.00 68.78 74  A 1 
ATOM 567  C CD  . ARG A 1 74  ? 9.595   10.377  24.552  1.00 67.78 74  A 1 
ATOM 568  N NE  . ARG A 1 74  ? 11.049  10.299  24.738  1.00 60.95 74  A 1 
ATOM 569  C CZ  . ARG A 1 74  ? 11.897  11.311  24.672  1.00 56.91 74  A 1 
ATOM 570  N NH1 . ARG A 1 74  ? 11.493  12.529  24.426  1.00 53.76 74  A 1 
ATOM 571  N NH2 . ARG A 1 74  ? 13.165  11.110  24.851  1.00 51.63 74  A 1 
ATOM 572  N N   . SER A 1 75  ? 6.762   7.167   21.938  1.00 79.19 75  A 1 
ATOM 573  C CA  . SER A 1 75  ? 7.276   6.616   20.692  1.00 78.80 75  A 1 
ATOM 574  C C   . SER A 1 75  ? 7.927   7.722   19.868  1.00 80.02 75  A 1 
ATOM 575  O O   . SER A 1 75  ? 7.500   8.877   19.917  1.00 77.76 75  A 1 
ATOM 576  C CB  . SER A 1 75  ? 6.162   5.912   19.905  1.00 75.93 75  A 1 
ATOM 577  O OG  . SER A 1 75  ? 5.521   4.976   20.742  1.00 70.96 75  A 1 
ATOM 578  N N   . ILE A 1 76  ? 8.982   7.382   19.143  1.00 81.77 76  A 1 
ATOM 579  C CA  . ILE A 1 76  ? 9.751   8.334   18.336  1.00 83.29 76  A 1 
ATOM 580  C C   . ILE A 1 76  ? 9.893   7.770   16.927  1.00 83.21 76  A 1 
ATOM 581  O O   . ILE A 1 76  ? 10.370  6.655   16.749  1.00 82.62 76  A 1 
ATOM 582  C CB  . ILE A 1 76  ? 11.130  8.640   18.960  1.00 83.06 76  A 1 
ATOM 583  C CG1 . ILE A 1 76  ? 11.019  8.998   20.464  1.00 77.69 76  A 1 
ATOM 584  C CG2 . ILE A 1 76  ? 11.778  9.801   18.193  1.00 75.43 76  A 1 
ATOM 585  C CD1 . ILE A 1 76  ? 12.379  9.226   21.141  1.00 73.22 76  A 1 
ATOM 586  N N   . CYS A 1 77  ? 9.518   8.564   15.937  1.00 82.61 77  A 1 
ATOM 587  C CA  . CYS A 1 77  ? 9.622   8.222   14.527  1.00 82.01 77  A 1 
ATOM 588  C C   . CYS A 1 77  ? 10.997  8.626   13.987  1.00 83.86 77  A 1 
ATOM 589  O O   . CYS A 1 77  ? 11.336  9.808   13.983  1.00 81.47 77  A 1 
ATOM 590  C CB  . CYS A 1 77  ? 8.504   8.938   13.783  1.00 78.76 77  A 1 
ATOM 591  S SG  . CYS A 1 77  ? 6.832   8.443   14.320  1.00 73.05 77  A 1 
ATOM 592  N N   . ILE A 1 78  ? 11.775  7.649   13.531  1.00 85.06 78  A 1 
ATOM 593  C CA  . ILE A 1 78  ? 13.141  7.840   13.055  1.00 85.50 78  A 1 
ATOM 594  C C   . ILE A 1 78  ? 13.207  7.571   11.558  1.00 84.81 78  A 1 
ATOM 595  O O   . ILE A 1 78  ? 12.575  6.649   11.052  1.00 84.24 78  A 1 
ATOM 596  C CB  . ILE A 1 78  ? 14.122  6.958   13.849  1.00 86.30 78  A 1 
ATOM 597  C CG1 . ILE A 1 78  ? 13.964  7.081   15.387  1.00 84.18 78  A 1 
ATOM 598  C CG2 . ILE A 1 78  ? 15.573  7.281   13.466  1.00 83.89 78  A 1 
ATOM 599  C CD1 . ILE A 1 78  ? 14.176  8.490   15.946  1.00 79.34 78  A 1 
ATOM 600  N N   . HIS A 1 79  ? 13.995  8.369   10.840  1.00 86.72 79  A 1 
ATOM 601  C CA  . HIS A 1 79  ? 14.255  8.147   9.422   1.00 86.20 79  A 1 
ATOM 602  C C   . HIS A 1 79  ? 15.003  6.817   9.217   1.00 86.13 79  A 1 
ATOM 603  O O   . HIS A 1 79  ? 15.968  6.572   9.940   1.00 86.54 79  A 1 
ATOM 604  C CB  . HIS A 1 79  ? 15.052  9.331   8.865   1.00 86.25 79  A 1 
ATOM 605  C CG  . HIS A 1 79  ? 15.143  9.315   7.370   1.00 84.61 79  A 1 
ATOM 606  N ND1 . HIS A 1 79  ? 16.081  8.662   6.610   1.00 75.57 79  A 1 
ATOM 607  C CD2 . HIS A 1 79  ? 14.280  9.923   6.489   1.00 76.72 79  A 1 
ATOM 608  C CE1 . HIS A 1 79  ? 15.784  8.859   5.312   1.00 77.33 79  A 1 
ATOM 609  N NE2 . HIS A 1 79  ? 14.697  9.621   5.206   1.00 78.73 79  A 1 
ATOM 610  N N   . PRO A 1 80  ? 14.619  5.984   8.226   1.00 86.19 80  A 1 
ATOM 611  C CA  . PRO A 1 80  ? 15.240  4.672   8.012   1.00 85.17 80  A 1 
ATOM 612  C C   . PRO A 1 80  ? 16.756  4.732   7.830   1.00 85.63 80  A 1 
ATOM 613  O O   . PRO A 1 80  ? 17.483  3.947   8.426   1.00 83.50 80  A 1 
ATOM 614  C CB  . PRO A 1 80  ? 14.557  4.096   6.761   1.00 83.13 80  A 1 
ATOM 615  C CG  . PRO A 1 80  ? 13.198  4.776   6.754   1.00 79.92 80  A 1 
ATOM 616  C CD  . PRO A 1 80  ? 13.494  6.158   7.321   1.00 81.86 80  A 1 
ATOM 617  N N   . GLN A 1 81  ? 17.240  5.726   7.106   1.00 85.93 81  A 1 
ATOM 618  C CA  . GLN A 1 81  ? 18.659  5.969   6.845   1.00 86.37 81  A 1 
ATOM 619  C C   . GLN A 1 81  ? 19.346  6.801   7.950   1.00 87.65 81  A 1 
ATOM 620  O O   . GLN A 1 81  ? 20.311  7.520   7.691   1.00 86.68 81  A 1 
ATOM 621  C CB  . GLN A 1 81  ? 18.820  6.636   5.471   1.00 85.06 81  A 1 
ATOM 622  C CG  . GLN A 1 81  ? 18.243  5.819   4.317   1.00 80.42 81  A 1 
ATOM 623  C CD  . GLN A 1 81  ? 18.256  6.606   2.997   1.00 73.79 81  A 1 
ATOM 624  O OE1 . GLN A 1 81  ? 18.356  7.820   2.971   1.00 65.69 81  A 1 
ATOM 625  N NE2 . GLN A 1 81  ? 18.108  5.939   1.881   1.00 62.52 81  A 1 
ATOM 626  N N   . ASN A 1 82  ? 18.834  6.782   9.175   1.00 87.75 82  A 1 
ATOM 627  C CA  . ASN A 1 82  ? 19.499  7.485   10.268  1.00 88.87 82  A 1 
ATOM 628  C C   . ASN A 1 82  ? 20.809  6.758   10.639  1.00 88.90 82  A 1 
ATOM 629  O O   . ASN A 1 82  ? 20.729  5.627   11.123  1.00 88.56 82  A 1 
ATOM 630  C CB  . ASN A 1 82  ? 18.547  7.620   11.460  1.00 89.53 82  A 1 
ATOM 631  C CG  . ASN A 1 82  ? 19.146  8.491   12.559  1.00 90.32 82  A 1 
ATOM 632  O OD1 . ASN A 1 82  ? 20.181  8.213   13.138  1.00 84.52 82  A 1 
ATOM 633  N ND2 . ASN A 1 82  ? 18.512  9.604   12.854  1.00 84.23 82  A 1 
ATOM 634  N N   . PRO A 1 83  ? 21.987  7.383   10.496  1.00 90.71 83  A 1 
ATOM 635  C CA  . PRO A 1 83  ? 23.263  6.694   10.704  1.00 90.32 83  A 1 
ATOM 636  C C   . PRO A 1 83  ? 23.422  6.112   12.101  1.00 90.71 83  A 1 
ATOM 637  O O   . PRO A 1 83  ? 23.918  4.994   12.258  1.00 89.43 83  A 1 
ATOM 638  C CB  . PRO A 1 83  ? 24.343  7.746   10.409  1.00 89.44 83  A 1 
ATOM 639  C CG  . PRO A 1 83  ? 23.652  8.727   9.472   1.00 85.39 83  A 1 
ATOM 640  C CD  . PRO A 1 83  ? 22.208  8.717   9.971   1.00 87.91 83  A 1 
ATOM 641  N N   . SER A 1 84  ? 22.963  6.832   13.128  1.00 91.26 84  A 1 
ATOM 642  C CA  . SER A 1 84  ? 23.025  6.348   14.509  1.00 90.77 84  A 1 
ATOM 643  C C   . SER A 1 84  ? 22.160  5.113   14.725  1.00 90.39 84  A 1 
ATOM 644  O O   . SER A 1 84  ? 22.522  4.230   15.503  1.00 88.97 84  A 1 
ATOM 645  C CB  . SER A 1 84  ? 22.564  7.426   15.488  1.00 90.57 84  A 1 
ATOM 646  O OG  . SER A 1 84  ? 23.282  8.631   15.305  1.00 84.05 84  A 1 
ATOM 647  N N   . LEU A 1 85  ? 21.016  5.027   14.032  1.00 90.08 85  A 1 
ATOM 648  C CA  . LEU A 1 85  ? 20.127  3.879   14.110  1.00 88.75 85  A 1 
ATOM 649  C C   . LEU A 1 85  ? 20.714  2.678   13.372  1.00 88.24 85  A 1 
ATOM 650  O O   . LEU A 1 85  ? 20.720  1.580   13.923  1.00 86.85 85  A 1 
ATOM 651  C CB  . LEU A 1 85  ? 18.746  4.288   13.568  1.00 87.70 85  A 1 
ATOM 652  C CG  . LEU A 1 85  ? 17.661  3.219   13.784  1.00 82.74 85  A 1 
ATOM 653  C CD1 . LEU A 1 85  ? 17.385  2.982   15.269  1.00 76.30 85  A 1 
ATOM 654  C CD2 . LEU A 1 85  ? 16.368  3.679   13.123  1.00 75.27 85  A 1 
ATOM 655  N N   . SER A 1 86  ? 21.275  2.884   12.183  1.00 87.70 86  A 1 
ATOM 656  C CA  . SER A 1 86  ? 21.953  1.829   11.417  1.00 86.67 86  A 1 
ATOM 657  C C   . SER A 1 86  ? 23.124  1.228   12.199  1.00 86.57 86  A 1 
ATOM 658  O O   . SER A 1 86  ? 23.198  0.007   12.356  1.00 85.31 86  A 1 
ATOM 659  C CB  . SER A 1 86  ? 22.445  2.376   10.071  1.00 85.75 86  A 1 
ATOM 660  O OG  . SER A 1 86  ? 21.364  2.931   9.347   1.00 73.16 86  A 1 
ATOM 661  N N   . GLN A 1 87  ? 23.965  2.058   12.786  1.00 88.40 87  A 1 
ATOM 662  C CA  . GLN A 1 87  ? 25.070  1.608   13.641  1.00 88.56 87  A 1 
ATOM 663  C C   . GLN A 1 87  ? 24.578  0.839   14.868  1.00 87.72 87  A 1 
ATOM 664  O O   . GLN A 1 87  ? 25.177  -0.163  15.269  1.00 86.31 87  A 1 
ATOM 665  C CB  . GLN A 1 87  ? 25.884  2.817   14.112  1.00 89.07 87  A 1 
ATOM 666  C CG  . GLN A 1 87  ? 26.744  3.411   12.995  1.00 79.79 87  A 1 
ATOM 667  C CD  . GLN A 1 87  ? 27.487  4.673   13.457  1.00 75.18 87  A 1 
ATOM 668  O OE1 . GLN A 1 87  ? 27.361  5.152   14.569  1.00 67.11 87  A 1 
ATOM 669  N NE2 . GLN A 1 87  ? 28.298  5.250   12.614  1.00 65.69 87  A 1 
ATOM 670  N N   . TRP A 1 88  ? 23.476  1.290   15.464  1.00 89.50 88  A 1 
ATOM 671  C CA  . TRP A 1 88  ? 22.885  0.605   16.601  1.00 88.10 88  A 1 
ATOM 672  C C   . TRP A 1 88  ? 22.333  -0.767  16.217  1.00 86.86 88  A 1 
ATOM 673  O O   . TRP A 1 88  ? 22.607  -1.728  16.927  1.00 85.04 88  A 1 
ATOM 674  C CB  . TRP A 1 88  ? 21.822  1.488   17.234  1.00 87.52 88  A 1 
ATOM 675  C CG  . TRP A 1 88  ? 21.196  0.908   18.457  1.00 86.88 88  A 1 
ATOM 676  C CD1 . TRP A 1 88  ? 21.802  0.729   19.651  1.00 84.20 88  A 1 
ATOM 677  C CD2 . TRP A 1 88  ? 19.813  0.484   18.640  1.00 85.20 88  A 1 
ATOM 678  N NE1 . TRP A 1 88  ? 20.876  0.274   20.580  1.00 83.65 88  A 1 
ATOM 679  C CE2 . TRP A 1 88  ? 19.640  0.145   20.006  1.00 84.80 88  A 1 
ATOM 680  C CE3 . TRP A 1 88  ? 18.690  0.429   17.794  1.00 84.27 88  A 1 
ATOM 681  C CZ2 . TRP A 1 88  ? 18.371  -0.181  20.541  1.00 83.46 88  A 1 
ATOM 682  C CZ3 . TRP A 1 88  ? 17.436  0.088   18.319  1.00 83.07 88  A 1 
ATOM 683  C CH2 . TRP A 1 88  ? 17.280  -0.194  19.676  1.00 82.90 88  A 1 
ATOM 684  N N   . PHE A 1 89  ? 21.651  -0.899  15.075  1.00 86.27 89  A 1 
ATOM 685  C CA  . PHE A 1 89  ? 21.208  -2.189  14.563  1.00 84.22 89  A 1 
ATOM 686  C C   . PHE A 1 89  ? 22.373  -3.148  14.303  1.00 82.74 89  A 1 
ATOM 687  O O   . PHE A 1 89  ? 22.336  -4.279  14.778  1.00 80.69 89  A 1 
ATOM 688  C CB  . PHE A 1 89  ? 20.371  -2.013  13.296  1.00 83.45 89  A 1 
ATOM 689  C CG  . PHE A 1 89  ? 18.984  -1.426  13.496  1.00 82.17 89  A 1 
ATOM 690  C CD1 . PHE A 1 89  ? 18.180  -1.837  14.567  1.00 78.32 89  A 1 
ATOM 691  C CD2 . PHE A 1 89  ? 18.481  -0.508  12.560  1.00 78.10 89  A 1 
ATOM 692  C CE1 . PHE A 1 89  ? 16.877  -1.331  14.715  1.00 77.09 89  A 1 
ATOM 693  C CE2 . PHE A 1 89  ? 17.185  -0.003  12.707  1.00 77.04 89  A 1 
ATOM 694  C CZ  . PHE A 1 89  ? 16.378  -0.408  13.779  1.00 79.38 89  A 1 
ATOM 695  N N   . GLU A 1 90  ? 23.437  -2.698  13.663  1.00 82.21 90  A 1 
ATOM 696  C CA  . GLU A 1 90  ? 24.632  -3.524  13.448  1.00 81.72 90  A 1 
ATOM 697  C C   . GLU A 1 90  ? 25.305  -3.960  14.757  1.00 80.74 90  A 1 
ATOM 698  O O   . GLU A 1 90  ? 25.891  -5.047  14.854  1.00 79.36 90  A 1 
ATOM 699  C CB  . GLU A 1 90  ? 25.676  -2.743  12.647  1.00 81.18 90  A 1 
ATOM 700  C CG  . GLU A 1 90  ? 25.299  -2.498  11.188  1.00 73.32 90  A 1 
ATOM 701  C CD  . GLU A 1 90  ? 26.432  -1.814  10.407  1.00 68.68 90  A 1 
ATOM 702  O OE1 . GLU A 1 90  ? 26.284  -1.691  9.168   1.00 61.53 90  A 1 
ATOM 703  O OE2 . GLU A 1 90  ? 27.472  -1.493  11.029  1.00 63.35 90  A 1 
ATOM 704  N N   . HIS A 1 91  ? 25.258  -3.119  15.777  1.00 82.53 91  A 1 
ATOM 705  C CA  . HIS A 1 91  ? 25.789  -3.467  17.091  1.00 81.32 91  A 1 
ATOM 706  C C   . HIS A 1 91  ? 24.916  -4.519  17.789  1.00 79.70 91  A 1 
ATOM 707  O O   . HIS A 1 91  ? 25.452  -5.441  18.411  1.00 77.19 91  A 1 
ATOM 708  C CB  . HIS A 1 91  ? 25.927  -2.207  17.932  1.00 80.91 91  A 1 
ATOM 709  C CG  . HIS A 1 91  ? 26.592  -2.476  19.251  1.00 74.58 91  A 1 
ATOM 710  N ND1 . HIS A 1 91  ? 27.926  -2.789  19.437  1.00 63.07 91  A 1 
ATOM 711  C CD2 . HIS A 1 91  ? 25.998  -2.490  20.477  1.00 64.23 91  A 1 
ATOM 712  C CE1 . HIS A 1 91  ? 28.121  -2.961  20.747  1.00 63.14 91  A 1 
ATOM 713  N NE2 . HIS A 1 91  ? 26.984  -2.796  21.424  1.00 63.80 91  A 1 
ATOM 714  N N   . GLN A 1 92  ? 23.606  -4.396  17.680  1.00 79.67 92  A 1 
ATOM 715  C CA  . GLN A 1 92  ? 22.677  -5.356  18.260  1.00 77.60 92  A 1 
ATOM 716  C C   . GLN A 1 92  ? 22.700  -6.690  17.509  1.00 74.21 92  A 1 
ATOM 717  O O   . GLN A 1 92  ? 22.752  -7.738  18.152  1.00 71.32 92  A 1 
ATOM 718  C CB  . GLN A 1 92  ? 21.269  -4.761  18.303  1.00 78.19 92  A 1 
ATOM 719  C CG  . GLN A 1 92  ? 21.141  -3.529  19.228  1.00 75.75 92  A 1 
ATOM 720  C CD  . GLN A 1 92  ? 21.419  -3.794  20.704  1.00 74.85 92  A 1 
ATOM 721  O OE1 . GLN A 1 92  ? 21.526  -4.900  21.185  1.00 69.81 92  A 1 
ATOM 722  N NE2 . GLN A 1 92  ? 21.558  -2.748  21.486  1.00 67.15 92  A 1 
ATOM 723  N N   . GLU A 1 93  ? 22.773  -6.685  16.191  1.00 75.43 93  A 1 
ATOM 724  C CA  . GLU A 1 93  ? 22.907  -7.896  15.376  1.00 74.08 93  A 1 
ATOM 725  C C   . GLU A 1 93  ? 24.166  -8.682  15.769  1.00 72.20 93  A 1 
ATOM 726  O O   . GLU A 1 93  ? 24.104  -9.886  16.016  1.00 69.32 93  A 1 
ATOM 727  C CB  . GLU A 1 93  ? 22.928  -7.508  13.890  1.00 71.22 93  A 1 
ATOM 728  C CG  . GLU A 1 93  ? 22.870  -8.728  12.955  1.00 62.95 93  A 1 
ATOM 729  C CD  . GLU A 1 93  ? 22.861  -8.361  11.454  1.00 60.83 93  A 1 
ATOM 730  O OE1 . GLU A 1 93  ? 22.554  -9.265  10.650  1.00 55.39 93  A 1 
ATOM 731  O OE2 . GLU A 1 93  ? 23.171  -7.203  11.117  1.00 55.32 93  A 1 
ATOM 732  N N   . ARG A 1 94  ? 25.291  -7.999  15.942  1.00 75.11 94  A 1 
ATOM 733  C CA  . ARG A 1 94  ? 26.525  -8.631  16.423  1.00 74.87 94  A 1 
ATOM 734  C C   . ARG A 1 94  ? 26.404  -9.251  17.810  1.00 72.40 94  A 1 
ATOM 735  O O   . ARG A 1 94  ? 27.024  -10.277 18.059  1.00 69.56 94  A 1 
ATOM 736  C CB  . ARG A 1 94  ? 27.682  -7.608  16.390  1.00 74.89 94  A 1 
ATOM 737  C CG  . ARG A 1 94  ? 28.250  -7.493  14.976  1.00 69.19 94  A 1 
ATOM 738  C CD  . ARG A 1 94  ? 29.454  -6.552  14.931  1.00 66.87 94  A 1 
ATOM 739  N NE  . ARG A 1 94  ? 29.043  -5.153  14.772  1.00 60.89 94  A 1 
ATOM 740  C CZ  . ARG A 1 94  ? 29.864  -4.114  14.684  1.00 55.56 94  A 1 
ATOM 741  N NH1 . ARG A 1 94  ? 31.142  -4.236  14.900  1.00 51.75 94  A 1 
ATOM 742  N NH2 . ARG A 1 94  ? 29.401  -2.944  14.357  1.00 49.61 94  A 1 
ATOM 743  N N   . LYS A 1 95  ? 25.611  -8.661  18.705  1.00 72.70 95  A 1 
ATOM 744  C CA  . LYS A 1 95  ? 25.356  -9.240  20.032  1.00 71.78 95  A 1 
ATOM 745  C C   . LYS A 1 95  ? 24.429  -10.451 19.986  1.00 68.47 95  A 1 
ATOM 746  O O   . LYS A 1 95  ? 24.497  -11.300 20.867  1.00 65.92 95  A 1 
ATOM 747  C CB  . LYS A 1 95  ? 24.760  -8.185  20.953  1.00 70.59 95  A 1 
ATOM 748  C CG  . LYS A 1 95  ? 25.803  -7.192  21.455  1.00 64.90 95  A 1 
ATOM 749  C CD  . LYS A 1 95  ? 25.108  -6.181  22.362  1.00 62.22 95  A 1 
ATOM 750  C CE  . LYS A 1 95  ? 26.125  -5.264  23.032  1.00 56.33 95  A 1 
ATOM 751  N NZ  . LYS A 1 95  ? 25.436  -4.251  23.863  1.00 52.49 95  A 1 
ATOM 752  N N   . LEU A 1 96  ? 23.553  -10.517 18.987  1.00 66.60 96  A 1 
ATOM 753  C CA  . LEU A 1 96  ? 22.454  -11.472 18.877  1.00 63.62 96  A 1 
ATOM 754  C C   . LEU A 1 96  ? 22.752  -12.686 18.009  1.00 61.76 96  A 1 
ATOM 755  O O   . LEU A 1 96  ? 21.910  -13.573 17.922  1.00 57.67 96  A 1 
ATOM 756  C CB  . LEU A 1 96  ? 21.249  -10.715 18.334  1.00 60.67 96  A 1 
ATOM 757  C CG  . LEU A 1 96  ? 20.578  -9.886  19.422  1.00 56.36 96  A 1 
ATOM 758  C CD1 . LEU A 1 96  ? 19.650  -8.875  18.754  1.00 53.64 96  A 1 
ATOM 759  C CD2 . LEU A 1 96  ? 19.803  -10.797 20.386  1.00 52.20 96  A 1 
ATOM 760  N N   . HIS A 1 97  ? 23.923  -12.757 17.396  1.00 60.26 97  A 1 
ATOM 761  C CA  . HIS A 1 97  ? 24.311  -13.746 16.380  1.00 59.17 97  A 1 
ATOM 762  C C   . HIS A 1 97  ? 23.932  -15.210 16.655  1.00 57.42 97  A 1 
ATOM 763  O O   . HIS A 1 97  ? 23.785  -15.972 15.700  1.00 53.07 97  A 1 
ATOM 764  C CB  . HIS A 1 97  ? 25.826  -13.661 16.150  1.00 57.03 97  A 1 
ATOM 765  C CG  . HIS A 1 97  ? 26.208  -12.904 14.906  1.00 51.60 97  A 1 
ATOM 766  N ND1 . HIS A 1 97  ? 25.658  -13.090 13.656  1.00 46.92 97  A 1 
ATOM 767  C CD2 . HIS A 1 97  ? 27.173  -11.944 14.773  1.00 45.11 97  A 1 
ATOM 768  C CE1 . HIS A 1 97  ? 26.273  -12.248 12.802  1.00 42.31 97  A 1 
ATOM 769  N NE2 . HIS A 1 97  ? 27.208  -11.548 13.450  1.00 42.21 97  A 1 
ATOM 770  N N   . GLY A 1 98  ? 23.756  -15.619 17.910  1.00 47.67 98  A 1 
ATOM 771  C CA  . GLY A 1 98  ? 23.484  -17.010 18.258  1.00 45.66 98  A 1 
ATOM 772  C C   . GLY A 1 98  ? 22.051  -17.505 18.053  1.00 45.49 98  A 1 
ATOM 773  O O   . GLY A 1 98  ? 21.858  -18.575 17.496  1.00 42.59 98  A 1 
ATOM 774  N N   . THR A 1 99  ? 21.038  -16.803 18.547  1.00 43.15 99  A 1 
ATOM 775  C CA  . THR A 1 99  ? 19.722  -17.421 18.806  1.00 42.67 99  A 1 
ATOM 776  C C   . THR A 1 99  ? 18.536  -16.825 18.062  1.00 42.93 99  A 1 
ATOM 777  O O   . THR A 1 99  ? 17.473  -17.441 18.064  1.00 40.59 99  A 1 
ATOM 778  C CB  . THR A 1 99  ? 19.378  -17.414 20.306  1.00 40.27 99  A 1 
ATOM 779  O OG1 . THR A 1 99  ? 19.901  -16.269 20.935  1.00 36.56 99  A 1 
ATOM 780  C CG2 . THR A 1 99  ? 19.940  -18.631 21.019  1.00 35.06 99  A 1 
ATOM 781  N N   . LEU A 1 100 ? 18.659  -15.655 17.488  1.00 44.41 100 A 1 
ATOM 782  C CA  . LEU A 1 100 ? 17.492  -15.045 16.872  1.00 43.94 100 A 1 
ATOM 783  C C   . LEU A 1 100 ? 17.079  -15.779 15.595  1.00 44.70 100 A 1 
ATOM 784  O O   . LEU A 1 100 ? 17.922  -16.030 14.737  1.00 42.90 100 A 1 
ATOM 785  C CB  . LEU A 1 100 ? 17.727  -13.556 16.591  1.00 41.93 100 A 1 
ATOM 786  C CG  . LEU A 1 100 ? 17.393  -12.650 17.777  1.00 38.09 100 A 1 
ATOM 787  C CD1 . LEU A 1 100 ? 17.619  -11.199 17.309  1.00 36.16 100 A 1 
ATOM 788  C CD2 . LEU A 1 100 ? 15.942  -12.747 18.229  1.00 36.62 100 A 1 
ATOM 789  N N   . PRO A 1 101 ? 15.770  -16.085 15.423  1.00 37.22 101 A 1 
ATOM 790  C CA  . PRO A 1 101 ? 15.263  -16.434 14.110  1.00 37.13 101 A 1 
ATOM 791  C C   . PRO A 1 101 ? 15.670  -15.330 13.129  1.00 38.52 101 A 1 
ATOM 792  O O   . PRO A 1 101 ? 15.734  -14.155 13.484  1.00 37.28 101 A 1 
ATOM 793  C CB  . PRO A 1 101 ? 13.745  -16.576 14.260  1.00 35.20 101 A 1 
ATOM 794  C CG  . PRO A 1 101 ? 13.419  -15.740 15.493  1.00 33.93 101 A 1 
ATOM 795  C CD  . PRO A 1 101 ? 14.677  -15.828 16.347  1.00 35.46 101 A 1 
ATOM 796  N N   . LYS A 1 102 ? 15.956  -15.725 11.888  1.00 39.72 102 A 1 
ATOM 797  C CA  . LYS A 1 102 ? 16.343  -14.821 10.799  1.00 39.56 102 A 1 
ATOM 798  C C   . LYS A 1 102 ? 15.193  -13.862 10.460  1.00 40.90 102 A 1 
ATOM 799  O O   . LYS A 1 102 ? 14.578  -13.981 9.405   1.00 39.09 102 A 1 
ATOM 800  C CB  . LYS A 1 102 ? 16.760  -15.611 9.547   1.00 36.94 102 A 1 
ATOM 801  C CG  . LYS A 1 102 ? 18.070  -16.396 9.655   1.00 32.52 102 A 1 
ATOM 802  C CD  . LYS A 1 102 ? 18.320  -17.133 8.332   1.00 29.52 102 A 1 
ATOM 803  C CE  . LYS A 1 102 ? 19.633  -17.916 8.372   1.00 26.34 102 A 1 
ATOM 804  N NZ  . LYS A 1 102 ? 19.846  -18.700 7.145   1.00 23.08 102 A 1 
ATOM 805  N N   . LEU A 1 103 ? 14.916  -12.917 11.333  1.00 42.16 103 A 1 
ATOM 806  C CA  . LEU A 1 103 ? 14.433  -11.649 10.838  1.00 41.62 103 A 1 
ATOM 807  C C   . LEU A 1 103 ? 15.513  -11.200 9.874   1.00 42.62 103 A 1 
ATOM 808  O O   . LEU A 1 103 ? 16.677  -11.094 10.255  1.00 40.93 103 A 1 
ATOM 809  C CB  . LEU A 1 103 ? 14.193  -10.651 11.981  1.00 39.22 103 A 1 
ATOM 810  C CG  . LEU A 1 103 ? 12.685  -10.368 12.163  1.00 35.67 103 A 1 
ATOM 811  C CD1 . LEU A 1 103 ? 12.410  -9.747  13.516  1.00 33.62 103 A 1 
ATOM 812  C CD2 . LEU A 1 103 ? 12.162  -9.403  11.107  1.00 33.65 103 A 1 
ATOM 813  N N   . ASN A 1 104 ? 15.137  -11.039 8.613   1.00 40.56 104 A 1 
ATOM 814  C CA  . ASN A 1 104 ? 16.035  -10.586 7.578   1.00 40.94 104 A 1 
ATOM 815  C C   . ASN A 1 104 ? 16.414  -9.131  7.883   1.00 42.59 104 A 1 
ATOM 816  O O   . ASN A 1 104 ? 15.918  -8.207  7.251   1.00 40.27 104 A 1 
ATOM 817  C CB  . ASN A 1 104 ? 15.382  -10.787 6.184   1.00 37.91 104 A 1 
ATOM 818  C CG  . ASN A 1 104 ? 15.829  -12.023 5.427   1.00 33.08 104 A 1 
ATOM 819  O OD1 . ASN A 1 104 ? 16.898  -12.558 5.627   1.00 30.24 104 A 1 
ATOM 820  N ND2 . ASN A 1 104 ? 15.035  -12.484 4.485   1.00 29.10 104 A 1 
ATOM 821  N N   . PHE A 1 105 ? 17.323  -8.936  8.835   1.00 46.90 105 A 1 
ATOM 822  C CA  . PHE A 1 105 ? 18.013  -7.671  9.063   1.00 47.05 105 A 1 
ATOM 823  C C   . PHE A 1 105 ? 18.688  -7.204  7.773   1.00 47.94 105 A 1 
ATOM 824  O O   . PHE A 1 105 ? 18.885  -6.008  7.583   1.00 47.13 105 A 1 
ATOM 825  C CB  . PHE A 1 105 ? 19.032  -7.823  10.192  1.00 45.60 105 A 1 
ATOM 826  C CG  . PHE A 1 105 ? 18.429  -7.749  11.577  1.00 42.70 105 A 1 
ATOM 827  C CD1 . PHE A 1 105 ? 18.219  -6.496  12.177  1.00 40.36 105 A 1 
ATOM 828  C CD2 . PHE A 1 105 ? 18.092  -8.918  12.272  1.00 39.37 105 A 1 
ATOM 829  C CE1 . PHE A 1 105 ? 17.678  -6.409  13.466  1.00 36.78 105 A 1 
ATOM 830  C CE2 . PHE A 1 105 ? 17.546  -8.835  13.564  1.00 36.47 105 A 1 
ATOM 831  C CZ  . PHE A 1 105 ? 17.334  -7.582  14.162  1.00 38.03 105 A 1 
ATOM 832  N N   . GLY A 1 106 ? 18.925  -8.108  6.823   1.00 48.01 106 A 1 
ATOM 833  C CA  . GLY A 1 106 ? 19.280  -7.757  5.453   1.00 47.83 106 A 1 
ATOM 834  C C   . GLY A 1 106 ? 18.258  -6.865  4.747   1.00 48.52 106 A 1 
ATOM 835  O O   . GLY A 1 106 ? 18.661  -6.084  3.885   1.00 47.28 106 A 1 
ATOM 836  N N   . MET A 1 107 ? 16.971  -6.911  5.115   1.00 46.58 107 A 1 
ATOM 837  C CA  . MET A 1 107 ? 15.988  -5.931  4.631   1.00 46.54 107 A 1 
ATOM 838  C C   . MET A 1 107 ? 16.253  -4.554  5.241   1.00 47.87 107 A 1 
ATOM 839  O O   . MET A 1 107 ? 16.279  -3.570  4.511   1.00 46.78 107 A 1 
ATOM 840  C CB  . MET A 1 107 ? 14.551  -6.368  4.932   1.00 45.27 107 A 1 
ATOM 841  C CG  . MET A 1 107 ? 13.853  -6.922  3.690   1.00 40.59 107 A 1 
ATOM 842  S SD  . MET A 1 107 ? 12.115  -7.294  3.977   1.00 37.83 107 A 1 
ATOM 843  C CE  . MET A 1 107 ? 11.554  -7.629  2.294   1.00 35.15 107 A 1 
ATOM 844  N N   . LEU A 1 108 ? 16.520  -4.494  6.543   1.00 50.44 108 A 1 
ATOM 845  C CA  . LEU A 1 108 ? 16.915  -3.263  7.224   1.00 49.82 108 A 1 
ATOM 846  C C   . LEU A 1 108 ? 18.198  -2.681  6.618   1.00 49.44 108 A 1 
ATOM 847  O O   . LEU A 1 108 ? 18.298  -1.480  6.413   1.00 47.79 108 A 1 
ATOM 848  C CB  . LEU A 1 108 ? 17.121  -3.559  8.722   1.00 48.29 108 A 1 
ATOM 849  C CG  . LEU A 1 108 ? 15.815  -3.820  9.491   1.00 45.23 108 A 1 
ATOM 850  C CD1 . LEU A 1 108 ? 16.105  -4.455  10.849  1.00 43.31 108 A 1 
ATOM 851  C CD2 . LEU A 1 108 ? 15.072  -2.531  9.743   1.00 42.87 108 A 1 
ATOM 852  N N   . ARG A 1 109 ? 19.160  -3.555  6.270   1.00 50.61 109 A 1 
ATOM 853  C CA  . ARG A 1 109 ? 20.446  -3.156  5.684   1.00 50.81 109 A 1 
ATOM 854  C C   . ARG A 1 109 ? 20.346  -2.765  4.209   1.00 50.34 109 A 1 
ATOM 855  O O   . ARG A 1 109 ? 21.161  -1.968  3.763   1.00 48.22 109 A 1 
ATOM 856  C CB  . ARG A 1 109 ? 21.448  -4.289  5.891   1.00 49.35 109 A 1 
ATOM 857  C CG  . ARG A 1 109 ? 22.886  -3.809  5.798   1.00 45.99 109 A 1 
ATOM 858  C CD  . ARG A 1 109 ? 23.848  -4.975  5.996   1.00 43.46 109 A 1 
ATOM 859  N NE  . ARG A 1 109 ? 25.229  -4.501  6.174   1.00 41.13 109 A 1 
ATOM 860  C CZ  . ARG A 1 109 ? 26.326  -5.214  6.100   1.00 37.56 109 A 1 
ATOM 861  N NH1 . ARG A 1 109 ? 26.301  -6.480  5.784   1.00 36.24 109 A 1 
ATOM 862  N NH2 . ARG A 1 109 ? 27.466  -4.655  6.353   1.00 35.15 109 A 1 
ATOM 863  N N   . LYS A 1 110 ? 19.398  -3.307  3.455   1.00 46.64 110 A 1 
ATOM 864  C CA  . LYS A 1 110 ? 19.162  -2.882  2.059   1.00 46.59 110 A 1 
ATOM 865  C C   . LYS A 1 110 ? 18.459  -1.531  1.958   1.00 45.86 110 A 1 
ATOM 866  O O   . LYS A 1 110 ? 18.491  -0.924  0.891   1.00 43.61 110 A 1 
ATOM 867  C CB  . LYS A 1 110 ? 18.337  -3.922  1.300   1.00 45.56 110 A 1 
ATOM 868  C CG  . LYS A 1 110 ? 19.215  -4.960  0.599   1.00 41.18 110 A 1 
ATOM 869  C CD  . LYS A 1 110 ? 18.332  -5.868  -0.263  1.00 38.27 110 A 1 
ATOM 870  C CE  . LYS A 1 110 ? 19.193  -6.847  -1.049  1.00 34.73 110 A 1 
ATOM 871  N NZ  . LYS A 1 110 ? 18.364  -7.671  -1.955  1.00 32.04 110 A 1 
ATOM 872  N N   . MET A 1 111 ? 17.806  -1.098  3.027   1.00 47.38 111 A 1 
ATOM 873  C CA  . MET A 1 111 ? 17.155  0.212   3.100   1.00 46.37 111 A 1 
ATOM 874  C C   . MET A 1 111 ? 18.083  1.311   3.637   1.00 44.97 111 A 1 
ATOM 875  O O   . MET A 1 111 ? 17.715  2.484   3.594   1.00 42.12 111 A 1 
ATOM 876  C CB  . MET A 1 111 ? 15.895  0.086   3.960   1.00 45.82 111 A 1 
ATOM 877  C CG  . MET A 1 111 ? 14.811  -0.740  3.264   1.00 42.91 111 A 1 
ATOM 878  S SD  . MET A 1 111 ? 13.450  -1.119  4.391   1.00 40.51 111 A 1 
ATOM 879  C CE  . MET A 1 111 ? 12.268  -1.845  3.225   1.00 37.95 111 A 1 
ATOM 880  N N   . GLY A 1 112 ? 19.253  0.945   4.120   1.00 42.98 112 A 1 
ATOM 881  C CA  . GLY A 1 112 ? 20.332  1.832   4.544   1.00 40.72 112 A 1 
ATOM 882  C C   . GLY A 1 112 ? 21.389  2.011   3.474   1.00 38.92 112 A 1 
ATOM 883  O O   . GLY A 1 112 ? 21.618  1.069   2.684   1.00 35.06 112 A 1 
ATOM 884  O OXT . GLY A 1 112 ? 21.985  3.112   3.457   1.00 39.00 112 A 1 
ATOM 885  N N   . ILE B 2 1   ? -2.971  15.914  -29.628 1.00 64.84 1   B 1 
ATOM 886  C CA  . ILE B 2 1   ? -3.692  15.148  -28.588 1.00 76.00 1   B 1 
ATOM 887  C C   . ILE B 2 1   ? -5.127  14.971  -29.059 1.00 79.17 1   B 1 
ATOM 888  O O   . ILE B 2 1   ? -5.655  15.891  -29.701 1.00 75.97 1   B 1 
ATOM 889  C CB  . ILE B 2 1   ? -3.553  15.816  -27.215 1.00 69.43 1   B 1 
ATOM 890  C CG1 . ILE B 2 1   ? -3.673  14.780  -26.091 1.00 59.77 1   B 1 
ATOM 891  C CG2 . ILE B 2 1   ? -4.555  16.982  -27.016 1.00 58.16 1   B 1 
ATOM 892  C CD1 . ILE B 2 1   ? -3.176  15.314  -24.731 1.00 52.49 1   B 1 
ATOM 893  N N   . ILE B 2 2   ? -5.720  13.806  -28.841 1.00 75.86 2   B 1 
ATOM 894  C CA  . ILE B 2 2   ? -7.118  13.532  -29.182 1.00 81.65 2   B 1 
ATOM 895  C C   . ILE B 2 2   ? -7.860  13.391  -27.867 1.00 81.14 2   B 1 
ATOM 896  O O   . ILE B 2 2   ? -7.463  12.587  -27.031 1.00 80.07 2   B 1 
ATOM 897  C CB  . ILE B 2 2   ? -7.258  12.275  -30.067 1.00 80.75 2   B 1 
ATOM 898  C CG1 . ILE B 2 2   ? -6.489  12.450  -31.393 1.00 77.08 2   B 1 
ATOM 899  C CG2 . ILE B 2 2   ? -8.744  11.979  -30.332 1.00 76.51 2   B 1 
ATOM 900  C CD1 . ILE B 2 2   ? -6.468  11.190  -32.281 1.00 71.25 2   B 1 
ATOM 901  N N   . ILE B 2 3   ? -8.912  14.175  -27.672 1.00 80.35 3   B 1 
ATOM 902  C CA  . ILE B 2 3   ? -9.773  14.070  -26.495 1.00 83.38 3   B 1 
ATOM 903  C C   . ILE B 2 3   ? -10.983 13.242  -26.895 1.00 82.46 3   B 1 
ATOM 904  O O   . ILE B 2 3   ? -11.712 13.602  -27.819 1.00 83.07 3   B 1 
ATOM 905  C CB  . ILE B 2 3   ? -10.161 15.455  -25.940 1.00 82.51 3   B 1 
ATOM 906  C CG1 . ILE B 2 3   ? -8.891  16.267  -25.584 1.00 76.03 3   B 1 
ATOM 907  C CG2 . ILE B 2 3   ? -11.075 15.288  -24.719 1.00 76.28 3   B 1 
ATOM 908  C CD1 . ILE B 2 3   ? -9.170  17.711  -25.151 1.00 69.76 3   B 1 
ATOM 909  N N   . VAL B 2 4   ? -11.189 12.124  -26.210 1.00 83.77 4   B 1 
ATOM 910  C CA  . VAL B 2 4   ? -12.333 11.250  -26.428 1.00 84.68 4   B 1 
ATOM 911  C C   . VAL B 2 4   ? -13.251 11.353  -25.223 1.00 84.32 4   B 1 
ATOM 912  O O   . VAL B 2 4   ? -12.840 11.051  -24.106 1.00 83.97 4   B 1 
ATOM 913  C CB  . VAL B 2 4   ? -11.899 9.798   -26.667 1.00 83.14 4   B 1 
ATOM 914  C CG1 . VAL B 2 4   ? -13.115 8.916   -26.944 1.00 77.31 4   B 1 
ATOM 915  C CG2 . VAL B 2 4   ? -10.946 9.682   -27.862 1.00 78.69 4   B 1 
ATOM 916  N N   . GLN B 2 5   ? -14.498 11.739  -25.449 1.00 83.48 5   B 1 
ATOM 917  C CA  . GLN B 2 5   ? -15.527 11.701  -24.418 1.00 85.67 5   B 1 
ATOM 918  C C   . GLN B 2 5   ? -16.398 10.460  -24.607 1.00 83.98 5   B 1 
ATOM 919  O O   . GLN B 2 5   ? -16.875 10.181  -25.706 1.00 84.95 5   B 1 
ATOM 920  C CB  . GLN B 2 5   ? -16.313 13.020  -24.427 1.00 85.22 5   B 1 
ATOM 921  C CG  . GLN B 2 5   ? -17.250 13.109  -23.213 1.00 75.49 5   B 1 
ATOM 922  C CD  . GLN B 2 5   ? -17.719 14.544  -22.924 1.00 71.01 5   B 1 
ATOM 923  O OE1 . GLN B 2 5   ? -17.388 15.493  -23.605 1.00 62.61 5   B 1 
ATOM 924  N NE2 . GLN B 2 5   ? -18.504 14.740  -21.888 1.00 60.64 5   B 1 
ATOM 925  N N   . LEU B 2 6   ? -16.566 9.700   -23.541 1.00 86.20 6   B 1 
ATOM 926  C CA  . LEU B 2 6   ? -17.351 8.477   -23.561 1.00 86.64 6   B 1 
ATOM 927  C C   . LEU B 2 6   ? -18.827 8.806   -23.337 1.00 85.73 6   B 1 
ATOM 928  O O   . LEU B 2 6   ? -19.175 9.558   -22.437 1.00 85.29 6   B 1 
ATOM 929  C CB  . LEU B 2 6   ? -16.832 7.480   -22.505 1.00 85.91 6   B 1 
ATOM 930  C CG  . LEU B 2 6   ? -15.345 7.126   -22.613 1.00 84.84 6   B 1 
ATOM 931  C CD1 . LEU B 2 6   ? -14.984 6.041   -21.588 1.00 79.36 6   B 1 
ATOM 932  C CD2 . LEU B 2 6   ? -14.952 6.612   -24.002 1.00 81.09 6   B 1 
ATOM 933  N N   . ILE B 2 7   ? -19.686 8.188   -24.155 1.00 88.21 7   B 1 
ATOM 934  C CA  . ILE B 2 7   ? -21.144 8.273   -23.982 1.00 88.38 7   B 1 
ATOM 935  C C   . ILE B 2 7   ? -21.570 7.422   -22.778 1.00 88.09 7   B 1 
ATOM 936  O O   . ILE B 2 7   ? -22.391 7.843   -21.974 1.00 84.84 7   B 1 
ATOM 937  C CB  . ILE B 2 7   ? -21.869 7.825   -25.271 1.00 86.58 7   B 1 
ATOM 938  C CG1 . ILE B 2 7   ? -21.454 8.724   -26.466 1.00 80.07 7   B 1 
ATOM 939  C CG2 . ILE B 2 7   ? -23.394 7.857   -25.073 1.00 77.66 7   B 1 
ATOM 940  C CD1 . ILE B 2 7   ? -21.971 8.225   -27.827 1.00 71.52 7   B 1 
ATOM 941  N N   . GLU B 2 8   ? -20.976 6.234   -22.658 1.00 88.12 8   B 1 
ATOM 942  C CA  . GLU B 2 8   ? -21.200 5.316   -21.549 1.00 88.80 8   B 1 
ATOM 943  C C   . GLU B 2 8   ? -19.932 5.270   -20.687 1.00 89.08 8   B 1 
ATOM 944  O O   . GLU B 2 8   ? -18.908 4.747   -21.137 1.00 86.96 8   B 1 
ATOM 945  C CB  . GLU B 2 8   ? -21.551 3.917   -22.086 1.00 86.94 8   B 1 
ATOM 946  C CG  . GLU B 2 8   ? -22.975 3.839   -22.658 1.00 78.03 8   B 1 
ATOM 947  C CD  . GLU B 2 8   ? -23.177 2.589   -23.517 1.00 72.59 8   B 1 
ATOM 948  O OE1 . GLU B 2 8   ? -24.042 2.626   -24.420 1.00 64.08 8   B 1 
ATOM 949  O OE2 . GLU B 2 8   ? -22.377 1.641   -23.450 1.00 67.56 8   B 1 
ATOM 950  N N   . PRO B 2 9   ? -19.977 5.800   -19.465 1.00 88.51 9   B 1 
ATOM 951  C CA  . PRO B 2 9   ? -18.843 5.728   -18.558 1.00 88.60 9   B 1 
ATOM 952  C C   . PRO B 2 9   ? -18.504 4.280   -18.195 1.00 89.10 9   B 1 
ATOM 953  O O   . PRO B 2 9   ? -19.392 3.461   -17.966 1.00 87.55 9   B 1 
ATOM 954  C CB  . PRO B 2 9   ? -19.235 6.545   -17.325 1.00 86.84 9   B 1 
ATOM 955  C CG  . PRO B 2 9   ? -20.354 7.459   -17.825 1.00 83.11 9   B 1 
ATOM 956  C CD  . PRO B 2 9   ? -21.037 6.610   -18.886 1.00 85.64 9   B 1 
ATOM 957  N N   . VAL B 2 10  ? -17.219 3.973   -18.092 1.00 87.19 10  B 1 
ATOM 958  C CA  . VAL B 2 10  ? -16.746 2.651   -17.657 1.00 87.66 10  B 1 
ATOM 959  C C   . VAL B 2 10  ? -16.356 2.720   -16.188 1.00 87.20 10  B 1 
ATOM 960  O O   . VAL B 2 10  ? -15.489 3.505   -15.805 1.00 85.61 10  B 1 
ATOM 961  C CB  . VAL B 2 10  ? -15.583 2.151   -18.524 1.00 87.71 10  B 1 
ATOM 962  C CG1 . VAL B 2 10  ? -15.133 0.746   -18.088 1.00 81.27 10  B 1 
ATOM 963  C CG2 . VAL B 2 10  ? -16.003 2.064   -19.984 1.00 81.30 10  B 1 
ATOM 964  N N   . ASN B 2 11  ? -16.975 1.875   -15.367 1.00 89.85 11  B 1 
ATOM 965  C CA  . ASN B 2 11  ? -16.637 1.780   -13.951 1.00 89.97 11  B 1 
ATOM 966  C C   . ASN B 2 11  ? -15.215 1.236   -13.765 1.00 89.45 11  B 1 
ATOM 967  O O   . ASN B 2 11  ? -14.834 0.232   -14.371 1.00 88.63 11  B 1 
ATOM 968  C CB  . ASN B 2 11  ? -17.683 0.932   -13.215 1.00 88.48 11  B 1 
ATOM 969  C CG  . ASN B 2 11  ? -17.365 0.787   -11.739 1.00 83.70 11  B 1 
ATOM 970  O OD1 . ASN B 2 11  ? -16.689 -0.138  -11.325 1.00 72.81 11  B 1 
ATOM 971  N ND2 . ASN B 2 11  ? -17.820 1.698   -10.907 1.00 73.17 11  B 1 
ATOM 972  N N   . ILE B 2 12  ? -14.474 1.882   -12.881 1.00 86.88 12  B 1 
ATOM 973  C CA  . ILE B 2 12  ? -13.203 1.405   -12.366 1.00 87.00 12  B 1 
ATOM 974  C C   . ILE B 2 12  ? -13.285 1.374   -10.845 1.00 86.61 12  B 1 
ATOM 975  O O   . ILE B 2 12  ? -13.532 2.385   -10.188 1.00 85.46 12  B 1 
ATOM 976  C CB  . ILE B 2 12  ? -12.016 2.213   -12.930 1.00 85.48 12  B 1 
ATOM 977  C CG1 . ILE B 2 12  ? -10.678 1.619   -12.429 1.00 81.41 12  B 1 
ATOM 978  C CG2 . ILE B 2 12  ? -12.111 3.715   -12.624 1.00 80.38 12  B 1 
ATOM 979  C CD1 . ILE B 2 12  ? -9.447  2.194   -13.144 1.00 77.47 12  B 1 
ATOM 980  N N   . THR B 2 13  ? -13.089 0.185   -10.276 1.00 88.64 13  B 1 
ATOM 981  C CA  . THR B 2 13  ? -13.092 -0.022  -8.829  1.00 88.43 13  B 1 
ATOM 982  C C   . THR B 2 13  ? -11.683 -0.308  -8.371  1.00 88.73 13  B 1 
ATOM 983  O O   . THR B 2 13  ? -11.117 -1.348  -8.695  1.00 88.27 13  B 1 
ATOM 984  C CB  . THR B 2 13  ? -14.038 -1.167  -8.437  1.00 87.22 13  B 1 
ATOM 985  O OG1 . THR B 2 13  ? -15.350 -0.877  -8.851  1.00 79.68 13  B 1 
ATOM 986  C CG2 . THR B 2 13  ? -14.087 -1.357  -6.922  1.00 78.94 13  B 1 
ATOM 987  N N   . CYS B 2 14  ? -11.123 0.598   -7.592  1.00 86.81 14  B 1 
ATOM 988  C CA  . CYS B 2 14  ? -9.786  0.467   -7.049  1.00 86.23 14  B 1 
ATOM 989  C C   . CYS B 2 14  ? -9.843  0.078   -5.573  1.00 86.17 14  B 1 
ATOM 990  O O   . CYS B 2 14  ? -10.643 0.620   -4.817  1.00 84.90 14  B 1 
ATOM 991  C CB  . CYS B 2 14  ? -8.998  1.752   -7.281  1.00 85.69 14  B 1 
ATOM 992  S SG  . CYS B 2 14  ? -8.868  2.195   -9.026  1.00 84.24 14  B 1 
ATOM 993  N N   . ILE B 2 15  ? -8.998  -0.863  -5.201  1.00 84.29 15  B 1 
ATOM 994  C CA  . ILE B 2 15  ? -8.953  -1.432  -3.862  1.00 83.71 15  B 1 
ATOM 995  C C   . ILE B 2 15  ? -7.519  -1.381  -3.376  1.00 83.05 15  B 1 
ATOM 996  O O   . ILE B 2 15  ? -6.618  -1.914  -4.018  1.00 82.14 15  B 1 
ATOM 997  C CB  . ILE B 2 15  ? -9.536  -2.868  -3.847  1.00 82.85 15  B 1 
ATOM 998  C CG1 . ILE B 2 15  ? -10.971 -2.908  -4.417  1.00 76.73 15  B 1 
ATOM 999  C CG2 . ILE B 2 15  ? -9.496  -3.437  -2.416  1.00 77.11 15  B 1 
ATOM 1000 C CD1 . ILE B 2 15  ? -11.543 -4.319  -4.619  1.00 71.34 15  B 1 
ATOM 1001 N N   . ARG B 2 16  ? -7.315  -0.772  -2.228  1.00 78.70 16  B 1 
ATOM 1002 C CA  . ARG B 2 16  ? -6.136  -0.969  -1.414  1.00 75.90 16  B 1 
ATOM 1003 C C   . ARG B 2 16  ? -6.515  -1.892  -0.271  1.00 74.78 16  B 1 
ATOM 1004 O O   . ARG B 2 16  ? -7.258  -1.467  0.610   1.00 72.58 16  B 1 
ATOM 1005 C CB  . ARG B 2 16  ? -5.589  0.370   -0.916  1.00 72.75 16  B 1 
ATOM 1006 C CG  . ARG B 2 16  ? -4.303  0.146   -0.102  1.00 65.61 16  B 1 
ATOM 1007 C CD  . ARG B 2 16  ? -3.695  1.462   0.353   1.00 63.69 16  B 1 
ATOM 1008 N NE  . ARG B 2 16  ? -4.514  2.142   1.369   1.00 60.04 16  B 1 
ATOM 1009 C CZ  . ARG B 2 16  ? -4.518  1.927   2.664   1.00 56.14 16  B 1 
ATOM 1010 N NH1 . ARG B 2 16  ? -3.787  1.005   3.207   1.00 53.60 16  B 1 
ATOM 1011 N NH2 . ARG B 2 16  ? -5.254  2.639   3.437   1.00 51.73 16  B 1 
ATOM 1012 N N   . PRO B 2 17  ? -6.073  -3.154  -0.274  1.00 74.79 17  B 1 
ATOM 1013 C CA  . PRO B 2 17  ? -6.254  -4.008  0.884   1.00 71.21 17  B 1 
ATOM 1014 C C   . PRO B 2 17  ? -5.516  -3.415  2.085   1.00 67.75 17  B 1 
ATOM 1015 O O   . PRO B 2 17  ? -4.473  -2.770  1.917   1.00 62.28 17  B 1 
ATOM 1016 C CB  . PRO B 2 17  ? -5.717  -5.378  0.467   1.00 70.11 17  B 1 
ATOM 1017 C CG  . PRO B 2 17  ? -5.644  -5.308  -1.057  1.00 69.40 17  B 1 
ATOM 1018 C CD  . PRO B 2 17  ? -5.356  -3.843  -1.315  1.00 72.19 17  B 1 
ATOM 1019 N N   . GLY B 2 18  ? -6.047  -3.606  3.284   1.00 65.33 18  B 1 
ATOM 1020 C CA  . GLY B 2 18  ? -5.367  -3.189  4.500   1.00 61.36 18  B 1 
ATOM 1021 C C   . GLY B 2 18  ? -4.117  -4.038  4.718   1.00 60.20 18  B 1 
ATOM 1022 O O   . GLY B 2 18  ? -4.225  -5.246  4.898   1.00 55.30 18  B 1 
ATOM 1023 N N   . ASN B 2 19  ? -2.964  -3.395  4.683   1.00 50.80 19  B 1 
ATOM 1024 C CA  . ASN B 2 19  ? -1.675  -4.019  4.921   1.00 49.66 19  B 1 
ATOM 1025 C C   . ASN B 2 19  ? -1.161  -3.586  6.283   1.00 50.71 19  B 1 
ATOM 1026 O O   . ASN B 2 19  ? -0.294  -2.725  6.368   1.00 47.22 19  B 1 
ATOM 1027 C CB  . ASN B 2 19  ? -0.688  -3.599  3.827   1.00 45.37 19  B 1 
ATOM 1028 C CG  . ASN B 2 19  ? -0.956  -4.207  2.494   1.00 40.75 19  B 1 
ATOM 1029 O OD1 . ASN B 2 19  ? -1.646  -5.190  2.331   1.00 37.75 19  B 1 
ATOM 1030 N ND2 . ASN B 2 19  ? -0.350  -3.628  1.474   1.00 36.35 19  B 1 
ATOM 1031 N N   . ASN B 2 20  ? -1.638  -4.195  7.341   1.00 46.68 20  B 1 
ATOM 1032 C CA  . ASN B 2 20  ? -1.081  -3.972  8.671   1.00 46.45 20  B 1 
ATOM 1033 C C   . ASN B 2 20  ? 0.333   -4.581  8.805   1.00 48.94 20  B 1 
ATOM 1034 O O   . ASN B 2 20  ? 0.620   -5.314  9.750   1.00 46.40 20  B 1 
ATOM 1035 C CB  . ASN B 2 20  ? -2.061  -4.482  9.735   1.00 41.80 20  B 1 
ATOM 1036 C CG  . ASN B 2 20  ? -3.267  -3.580  9.946   1.00 37.12 20  B 1 
ATOM 1037 O OD1 . ASN B 2 20  ? -3.282  -2.408  9.651   1.00 34.07 20  B 1 
ATOM 1038 N ND2 . ASN B 2 20  ? -4.309  -4.112  10.534  1.00 32.88 20  B 1 
ATOM 1039 N N   . THR B 2 21  ? 1.198   -4.330  7.837   1.00 50.33 21  B 1 
ATOM 1040 C CA  . THR B 2 21  ? 2.568   -4.815  7.792   1.00 51.47 21  B 1 
ATOM 1041 C C   . THR B 2 21  ? 3.425   -3.985  8.729   1.00 52.95 21  B 1 
ATOM 1042 O O   . THR B 2 21  ? 4.164   -3.092  8.341   1.00 51.07 21  B 1 
ATOM 1043 C CB  . THR B 2 21  ? 3.139   -4.874  6.361   1.00 48.71 21  B 1 
ATOM 1044 O OG1 . THR B 2 21  ? 2.177   -4.540  5.388   1.00 44.82 21  B 1 
ATOM 1045 C CG2 . THR B 2 21  ? 3.599   -6.288  6.037   1.00 42.88 21  B 1 
ATOM 1046 N N   . ARG B 2 22  ? 3.306   -4.277  10.029  1.00 51.28 22  B 1 
ATOM 1047 C CA  . ARG B 2 22  ? 4.177   -3.727  11.060  1.00 53.20 22  B 1 
ATOM 1048 C C   . ARG B 2 22  ? 5.010   -4.851  11.636  1.00 56.66 22  B 1 
ATOM 1049 O O   . ARG B 2 22  ? 4.538   -5.637  12.441  1.00 56.02 22  B 1 
ATOM 1050 C CB  . ARG B 2 22  ? 3.376   -3.007  12.129  1.00 50.28 22  B 1 
ATOM 1051 C CG  . ARG B 2 22  ? 2.887   -1.663  11.578  1.00 46.11 22  B 1 
ATOM 1052 C CD  . ARG B 2 22  ? 2.215   -0.886  12.691  1.00 44.14 22  B 1 
ATOM 1053 N NE  . ARG B 2 22  ? 1.890   0.466   12.219  1.00 40.80 22  B 1 
ATOM 1054 C CZ  . ARG B 2 22  ? 1.649   1.493   12.994  1.00 38.31 22  B 1 
ATOM 1055 N NH1 . ARG B 2 22  ? 1.540   1.354   14.287  1.00 36.71 22  B 1 
ATOM 1056 N NH2 . ARG B 2 22  ? 1.529   2.664   12.472  1.00 34.64 22  B 1 
ATOM 1057 N N   . THR B 2 23  ? 6.253   -4.890  11.220  1.00 50.34 23  B 1 
ATOM 1058 C CA  . THR B 2 23  ? 7.219   -5.794  11.820  1.00 54.21 23  B 1 
ATOM 1059 C C   . THR B 2 23  ? 7.690   -5.174  13.124  1.00 57.06 23  B 1 
ATOM 1060 O O   . THR B 2 23  ? 8.273   -4.098  13.111  1.00 56.50 23  B 1 
ATOM 1061 C CB  . THR B 2 23  ? 8.394   -6.049  10.878  1.00 54.07 23  B 1 
ATOM 1062 O OG1 . THR B 2 23  ? 7.911   -6.477  9.634   1.00 49.14 23  B 1 
ATOM 1063 C CG2 . THR B 2 23  ? 9.303   -7.147  11.408  1.00 48.47 23  B 1 
ATOM 1064 N N   . SER B 2 24  ? 7.425   -5.825  14.246  1.00 55.73 24  B 1 
ATOM 1065 C CA  . SER B 2 24  ? 7.885   -5.354  15.545  1.00 57.36 24  B 1 
ATOM 1066 C C   . SER B 2 24  ? 8.998   -6.229  16.101  1.00 57.94 24  B 1 
ATOM 1067 O O   . SER B 2 24  ? 8.969   -7.458  16.017  1.00 60.39 24  B 1 
ATOM 1068 C CB  . SER B 2 24  ? 6.727   -5.161  16.524  1.00 57.32 24  B 1 
ATOM 1069 O OG  . SER B 2 24  ? 6.267   -6.386  17.062  1.00 50.90 24  B 1 
ATOM 1070 N N   . ILE B 2 25  ? 10.000  -5.587  16.656  1.00 56.38 25  B 1 
ATOM 1071 C CA  . ILE B 2 25  ? 11.135  -6.217  17.315  1.00 58.97 25  B 1 
ATOM 1072 C C   . ILE B 2 25  ? 11.112  -5.755  18.763  1.00 60.67 25  B 1 
ATOM 1073 O O   . ILE B 2 25  ? 11.277  -4.570  19.033  1.00 59.82 25  B 1 
ATOM 1074 C CB  . ILE B 2 25  ? 12.460  -5.850  16.625  1.00 57.62 25  B 1 
ATOM 1075 C CG1 . ILE B 2 25  ? 12.414  -6.148  15.107  1.00 52.09 25  B 1 
ATOM 1076 C CG2 . ILE B 2 25  ? 13.616  -6.601  17.307  1.00 52.40 25  B 1 
ATOM 1077 C CD1 . ILE B 2 25  ? 13.663  -5.682  14.344  1.00 48.49 25  B 1 
ATOM 1078 N N   . ARG B 2 26  ? 10.909  -6.677  19.696  1.00 59.63 26  B 1 
ATOM 1079 C CA  . ARG B 2 26  ? 11.030  -6.348  21.115  1.00 61.75 26  B 1 
ATOM 1080 C C   . ARG B 2 26  ? 12.489  -6.305  21.522  1.00 62.35 26  B 1 
ATOM 1081 O O   . ARG B 2 26  ? 13.292  -7.105  21.069  1.00 62.90 26  B 1 
ATOM 1082 C CB  . ARG B 2 26  ? 10.241  -7.309  21.996  1.00 60.36 26  B 1 
ATOM 1083 C CG  . ARG B 2 26  ? 8.742   -7.086  21.821  1.00 54.90 26  B 1 
ATOM 1084 C CD  . ARG B 2 26  ? 7.992   -7.965  22.813  1.00 49.78 26  B 1 
ATOM 1085 N NE  . ARG B 2 26  ? 6.551   -7.816  22.661  1.00 46.19 26  B 1 
ATOM 1086 C CZ  . ARG B 2 26  ? 5.631   -8.511  23.318  1.00 40.59 26  B 1 
ATOM 1087 N NH1 . ARG B 2 26  ? 5.954   -9.376  24.241  1.00 37.89 26  B 1 
ATOM 1088 N NH2 . ARG B 2 26  ? 4.398   -8.354  23.025  1.00 35.75 26  B 1 
ATOM 1089 N N   . ILE B 2 27  ? 12.816  -5.387  22.395  1.00 60.92 27  B 1 
ATOM 1090 C CA  . ILE B 2 27  ? 14.130  -5.265  23.009  1.00 60.66 27  B 1 
ATOM 1091 C C   . ILE B 2 27  ? 13.947  -5.589  24.479  1.00 59.69 27  B 1 
ATOM 1092 O O   . ILE B 2 27  ? 13.350  -4.818  25.226  1.00 53.97 27  B 1 
ATOM 1093 C CB  . ILE B 2 27  ? 14.745  -3.886  22.741  1.00 58.29 27  B 1 
ATOM 1094 C CG1 . ILE B 2 27  ? 14.759  -3.582  21.226  1.00 54.59 27  B 1 
ATOM 1095 C CG2 . ILE B 2 27  ? 16.164  -3.831  23.335  1.00 54.49 27  B 1 
ATOM 1096 C CD1 . ILE B 2 27  ? 15.321  -2.213  20.877  1.00 49.71 27  B 1 
ATOM 1097 N N   . GLY B 2 28  ? 14.413  -6.752  24.868  1.00 56.73 28  B 1 
ATOM 1098 C CA  . GLY B 2 28  ? 14.310  -7.220  26.234  1.00 56.56 28  B 1 
ATOM 1099 C C   . GLY B 2 28  ? 15.289  -6.527  27.190  1.00 55.93 28  B 1 
ATOM 1100 O O   . GLY B 2 28  ? 16.142  -5.734  26.776  1.00 53.38 28  B 1 
ATOM 1101 N N   . PRO B 2 29  ? 15.218  -6.857  28.497  1.00 53.65 29  B 1 
ATOM 1102 C CA  . PRO B 2 29  ? 16.196  -6.410  29.471  1.00 53.17 29  B 1 
ATOM 1103 C C   . PRO B 2 29  ? 17.603  -6.809  29.021  1.00 53.90 29  B 1 
ATOM 1104 O O   . PRO B 2 29  ? 17.838  -7.929  28.576  1.00 51.14 29  B 1 
ATOM 1105 C CB  . PRO B 2 29  ? 15.795  -7.046  30.810  1.00 50.75 29  B 1 
ATOM 1106 C CG  . PRO B 2 29  ? 14.603  -7.939  30.531  1.00 49.58 29  B 1 
ATOM 1107 C CD  . PRO B 2 29  ? 14.266  -7.796  29.055  1.00 53.75 29  B 1 
ATOM 1108 N N   . GLY B 2 30  ? 18.532  -5.886  29.089  1.00 47.36 30  B 1 
ATOM 1109 C CA  . GLY B 2 30  ? 19.881  -6.086  28.554  1.00 47.33 30  B 1 
ATOM 1110 C C   . GLY B 2 30  ? 20.042  -5.745  27.062  1.00 47.87 30  B 1 
ATOM 1111 O O   . GLY B 2 30  ? 21.087  -6.047  26.492  1.00 46.08 30  B 1 
ATOM 1112 N N   . GLN B 2 31  ? 19.055  -5.087  26.453  1.00 42.23 31  B 1 
ATOM 1113 C CA  . GLN B 2 31  ? 19.060  -4.693  25.034  1.00 44.69 31  B 1 
ATOM 1114 C C   . GLN B 2 31  ? 19.141  -5.877  24.063  1.00 45.69 31  B 1 
ATOM 1115 O O   . GLN B 2 31  ? 19.632  -5.730  22.948  1.00 44.81 31  B 1 
ATOM 1116 C CB  . GLN B 2 31  ? 20.132  -3.645  24.729  1.00 43.38 31  B 1 
ATOM 1117 C CG  . GLN B 2 31  ? 20.045  -2.382  25.583  1.00 39.71 31  B 1 
ATOM 1118 C CD  . GLN B 2 31  ? 21.059  -1.333  25.123  1.00 36.71 31  B 1 
ATOM 1119 O OE1 . GLN B 2 31  ? 22.188  -1.607  24.762  1.00 35.47 31  B 1 
ATOM 1120 N NE2 . GLN B 2 31  ? 20.686  -0.080  25.110  1.00 34.12 31  B 1 
ATOM 1121 N N   . THR B 2 32  ? 18.652  -7.052  24.476  1.00 43.27 32  B 1 
ATOM 1122 C CA  . THR B 2 32  ? 18.566  -8.209  23.588  1.00 43.61 32  B 1 
ATOM 1123 C C   . THR B 2 32  ? 17.352  -8.049  22.689  1.00 43.68 32  B 1 
ATOM 1124 O O   . THR B 2 32  ? 16.229  -7.951  23.173  1.00 42.66 32  B 1 
ATOM 1125 C CB  . THR B 2 32  ? 18.506  -9.519  24.381  1.00 41.94 32  B 1 
ATOM 1126 O OG1 . THR B 2 32  ? 19.490  -9.513  25.386  1.00 38.23 32  B 1 
ATOM 1127 C CG2 . THR B 2 32  ? 18.788  -10.722 23.490  1.00 37.91 32  B 1 
ATOM 1128 N N   . PHE B 2 33  ? 17.566  -8.005  21.383  1.00 46.66 33  B 1 
ATOM 1129 C CA  . PHE B 2 33  ? 16.488  -7.945  20.412  1.00 45.70 33  B 1 
ATOM 1130 C C   . PHE B 2 33  ? 15.820  -9.314  20.332  1.00 46.13 33  B 1 
ATOM 1131 O O   . PHE B 2 33  ? 16.433  -10.280 19.884  1.00 44.27 33  B 1 
ATOM 1132 C CB  . PHE B 2 33  ? 17.009  -7.518  19.037  1.00 42.89 33  B 1 
ATOM 1133 C CG  . PHE B 2 33  ? 17.249  -6.041  18.860  1.00 40.74 33  B 1 
ATOM 1134 C CD1 . PHE B 2 33  ? 16.444  -5.307  17.978  1.00 36.89 33  B 1 
ATOM 1135 C CD2 . PHE B 2 33  ? 18.311  -5.407  19.511  1.00 37.06 33  B 1 
ATOM 1136 C CE1 . PHE B 2 33  ? 16.699  -3.953  17.744  1.00 33.50 33  B 1 
ATOM 1137 C CE2 . PHE B 2 33  ? 18.564  -4.053  19.278  1.00 33.83 33  B 1 
ATOM 1138 C CZ  . PHE B 2 33  ? 17.761  -3.323  18.391  1.00 34.28 33  B 1 
ATOM 1139 N N   . TYR B 2 34  ? 14.547  -9.397  20.722  1.00 38.22 34  B 1 
ATOM 1140 C CA  . TYR B 2 34  ? 13.716  -10.539 20.408  1.00 39.59 34  B 1 
ATOM 1141 C C   . TYR B 2 34  ? 12.936  -10.200 19.145  1.00 39.70 34  B 1 
ATOM 1142 O O   . TYR B 2 34  ? 12.003  -9.397  19.144  1.00 39.06 34  B 1 
ATOM 1143 C CB  . TYR B 2 34  ? 12.825  -10.926 21.585  1.00 39.07 34  B 1 
ATOM 1144 C CG  . TYR B 2 34  ? 13.624  -11.479 22.741  1.00 36.62 34  B 1 
ATOM 1145 C CD1 . TYR B 2 34  ? 13.974  -12.835 22.779  1.00 33.31 34  B 1 
ATOM 1146 C CD2 . TYR B 2 34  ? 14.039  -10.627 23.784  1.00 32.83 34  B 1 
ATOM 1147 C CE1 . TYR B 2 34  ? 14.724  -13.351 23.848  1.00 29.94 34  B 1 
ATOM 1148 C CE2 . TYR B 2 34  ? 14.795  -11.127 24.856  1.00 30.66 34  B 1 
ATOM 1149 C CZ  . TYR B 2 34  ? 15.133  -12.490 24.886  1.00 29.93 34  B 1 
ATOM 1150 O OH  . TYR B 2 34  ? 15.870  -12.985 25.928  1.00 28.51 34  B 1 
ATOM 1151 N N   . ALA B 2 35  ? 13.363  -10.822 18.066  1.00 41.14 35  B 1 
ATOM 1152 C CA  . ALA B 2 35  ? 12.694  -10.771 16.797  1.00 41.74 35  B 1 
ATOM 1153 C C   . ALA B 2 35  ? 11.396  -11.583 16.876  1.00 43.55 35  B 1 
ATOM 1154 O O   . ALA B 2 35  ? 11.376  -12.755 16.531  1.00 41.77 35  B 1 
ATOM 1155 C CB  . ALA B 2 35  ? 13.697  -11.326 15.777  1.00 39.25 35  B 1 
ATOM 1156 N N   . THR B 2 36  ? 10.294  -10.974 17.330  1.00 37.46 36  B 1 
ATOM 1157 C CA  . THR B 2 36  ? 8.962   -11.521 17.067  1.00 38.38 36  B 1 
ATOM 1158 C C   . THR B 2 36  ? 8.607   -11.223 15.617  1.00 38.50 36  B 1 
ATOM 1159 O O   . THR B 2 36  ? 7.790   -10.360 15.322  1.00 37.03 36  B 1 
ATOM 1160 C CB  . THR B 2 36  ? 7.908   -10.998 18.051  1.00 37.70 36  B 1 
ATOM 1161 O OG1 . THR B 2 36  ? 7.942   -9.591  18.117  1.00 35.52 36  B 1 
ATOM 1162 C CG2 . THR B 2 36  ? 8.153   -11.546 19.454  1.00 34.65 36  B 1 
ATOM 1163 N N   . GLY B 2 37  ? 9.310   -11.881 14.713  1.00 40.78 37  B 1 
ATOM 1164 C CA  . GLY B 2 37  ? 9.149   -11.710 13.277  1.00 39.91 37  B 1 
ATOM 1165 C C   . GLY B 2 37  ? 8.033   -12.560 12.720  1.00 40.59 37  B 1 
ATOM 1166 O O   . GLY B 2 37  ? 8.284   -13.338 11.809  1.00 39.11 37  B 1 
ATOM 1167 N N   . ASP B 2 38  ? 6.814   -12.423 13.243  1.00 35.75 38  B 1 
ATOM 1168 C CA  . ASP B 2 38  ? 5.675   -12.789 12.423  1.00 35.89 38  B 1 
ATOM 1169 C C   . ASP B 2 38  ? 5.601   -11.769 11.296  1.00 36.27 38  B 1 
ATOM 1170 O O   . ASP B 2 38  ? 5.043   -10.676 11.426  1.00 34.55 38  B 1 
ATOM 1171 C CB  . ASP B 2 38  ? 4.381   -12.901 13.240  1.00 34.35 38  B 1 
ATOM 1172 C CG  . ASP B 2 38  ? 4.278   -14.214 14.019  1.00 31.62 38  B 1 
ATOM 1173 O OD1 . ASP B 2 38  ? 4.934   -15.198 13.612  1.00 29.26 38  B 1 
ATOM 1174 O OD2 . ASP B 2 38  ? 3.542   -14.221 15.026  1.00 28.89 38  B 1 
ATOM 1175 N N   . VAL B 2 39  ? 6.246   -12.117 10.190  1.00 33.05 39  B 1 
ATOM 1176 C CA  . VAL B 2 39  ? 6.008   -11.474 8.908   1.00 31.97 39  B 1 
ATOM 1177 C C   . VAL B 2 39  ? 4.549   -11.763 8.580   1.00 32.41 39  B 1 
ATOM 1178 O O   . VAL B 2 39  ? 4.224   -12.825 8.050   1.00 31.30 39  B 1 
ATOM 1179 C CB  . VAL B 2 39  ? 6.962   -11.985 7.815   1.00 30.74 39  B 1 
ATOM 1180 C CG1 . VAL B 2 39  ? 6.711   -11.286 6.481   1.00 28.16 39  B 1 
ATOM 1181 C CG2 . VAL B 2 39  ? 8.429   -11.740 8.197   1.00 28.23 39  B 1 
ATOM 1182 N N   . ILE B 2 40  ? 3.663   -10.847 8.974   1.00 35.58 40  B 1 
ATOM 1183 C CA  . ILE B 2 40  ? 2.296   -10.859 8.474   1.00 34.80 40  B 1 
ATOM 1184 C C   . ILE B 2 40  ? 2.407   -10.810 6.949   1.00 34.88 40  B 1 
ATOM 1185 O O   . ILE B 2 40  ? 3.270   -10.113 6.414   1.00 33.62 40  B 1 
ATOM 1186 C CB  . ILE B 2 40  ? 1.447   -9.728  9.097   1.00 33.17 40  B 1 
ATOM 1187 C CG1 . ILE B 2 40  ? 1.444   -9.857  10.645  1.00 30.80 40  B 1 
ATOM 1188 C CG2 . ILE B 2 40  ? 0.014   -9.762  8.542   1.00 30.17 40  B 1 
ATOM 1189 C CD1 . ILE B 2 40  ? 0.671   -8.745  11.373  1.00 28.65 40  B 1 
ATOM 1190 N N   . GLY B 2 41  ? 1.595   -11.640 6.281   1.00 34.43 41  B 1 
ATOM 1191 C CA  . GLY B 2 41  ? 1.812   -12.067 4.905   1.00 33.44 41  B 1 
ATOM 1192 C C   . GLY B 2 41  ? 1.884   -10.983 3.821   1.00 34.71 41  B 1 
ATOM 1193 O O   . GLY B 2 41  ? 1.942   -9.787  4.092   1.00 33.00 41  B 1 
ATOM 1194 N N   . ASP B 2 42  ? 1.866   -11.468 2.562   1.00 37.31 42  B 1 
ATOM 1195 C CA  . ASP B 2 42  ? 2.061   -10.712 1.325   1.00 37.89 42  B 1 
ATOM 1196 C C   . ASP B 2 42  ? 1.565   -9.263  1.389   1.00 39.12 42  B 1 
ATOM 1197 O O   . ASP B 2 42  ? 0.390   -9.009  1.669   1.00 37.81 42  B 1 
ATOM 1198 C CB  . ASP B 2 42  ? 1.337   -11.419 0.164   1.00 35.77 42  B 1 
ATOM 1199 C CG  . ASP B 2 42  ? 2.250   -12.266 -0.728  1.00 32.57 42  B 1 
ATOM 1200 O OD1 . ASP B 2 42  ? 3.431   -11.889 -0.888  1.00 29.94 42  B 1 
ATOM 1201 O OD2 . ASP B 2 42  ? 1.734   -13.252 -1.303  1.00 29.67 42  B 1 
ATOM 1202 N N   . ILE B 2 43  ? 2.457   -8.336  1.050   1.00 44.20 43  B 1 
ATOM 1203 C CA  . ILE B 2 43  ? 2.139   -6.922  0.821   1.00 43.82 43  B 1 
ATOM 1204 C C   . ILE B 2 43  ? 1.042   -6.881  -0.248  1.00 45.93 43  B 1 
ATOM 1205 O O   . ILE B 2 43  ? 1.302   -6.985  -1.450  1.00 43.63 43  B 1 
ATOM 1206 C CB  . ILE B 2 43  ? 3.384   -6.119  0.383   1.00 40.33 43  B 1 
ATOM 1207 C CG1 . ILE B 2 43  ? 4.525   -6.216  1.432   1.00 37.19 43  B 1 
ATOM 1208 C CG2 . ILE B 2 43  ? 3.001   -4.647  0.138   1.00 35.85 43  B 1 
ATOM 1209 C CD1 . ILE B 2 43  ? 5.849   -5.596  0.969   1.00 33.73 43  B 1 
ATOM 1210 N N   . ARG B 2 44  ? -0.189  -6.759  0.208   1.00 47.08 44  B 1 
ATOM 1211 C CA  . ARG B 2 44  ? -1.346  -6.723  -0.674  1.00 47.68 44  B 1 
ATOM 1212 C C   . ARG B 2 44  ? -1.284  -5.418  -1.453  1.00 50.32 44  B 1 
ATOM 1213 O O   . ARG B 2 44  ? -1.610  -4.357  -0.935  1.00 48.03 44  B 1 
ATOM 1214 C CB  . ARG B 2 44  ? -2.644  -6.882  0.128   1.00 43.97 44  B 1 
ATOM 1215 C CG  . ARG B 2 44  ? -2.862  -8.308  0.669   1.00 39.06 44  B 1 
ATOM 1216 C CD  . ARG B 2 44  ? -4.207  -8.366  1.393   1.00 36.32 44  B 1 
ATOM 1217 N NE  . ARG B 2 44  ? -4.513  -9.711  1.911   1.00 33.63 44  B 1 
ATOM 1218 C CZ  . ARG B 2 44  ? -5.632  -10.075 2.515   1.00 30.36 44  B 1 
ATOM 1219 N NH1 . ARG B 2 44  ? -6.609  -9.228  2.713   1.00 29.45 44  B 1 
ATOM 1220 N NH2 . ARG B 2 44  ? -5.789  -11.301 2.934   1.00 28.65 44  B 1 
ATOM 1221 N N   . LYS B 2 45  ? -0.837  -5.498  -2.684  1.00 65.56 45  B 1 
ATOM 1222 C CA  . LYS B 2 45  ? -0.687  -4.337  -3.552  1.00 67.77 45  B 1 
ATOM 1223 C C   . LYS B 2 45  ? -2.062  -3.756  -3.884  1.00 72.70 45  B 1 
ATOM 1224 O O   . LYS B 2 45  ? -3.023  -4.493  -4.101  1.00 71.41 45  B 1 
ATOM 1225 C CB  . LYS B 2 45  ? 0.096   -4.708  -4.814  1.00 61.38 45  B 1 
ATOM 1226 C CG  . LYS B 2 45  ? 1.550   -5.065  -4.465  1.00 52.19 45  B 1 
ATOM 1227 C CD  . LYS B 2 45  ? 2.349   -5.470  -5.712  1.00 47.72 45  B 1 
ATOM 1228 C CE  . LYS B 2 45  ? 3.745   -5.886  -5.287  1.00 42.28 45  B 1 
ATOM 1229 N NZ  . LYS B 2 45  ? 4.517   -6.477  -6.409  1.00 37.34 45  B 1 
ATOM 1230 N N   . ALA B 2 46  ? -2.112  -2.436  -3.948  1.00 77.07 46  B 1 
ATOM 1231 C CA  . ALA B 2 46  ? -3.270  -1.760  -4.496  1.00 79.88 46  B 1 
ATOM 1232 C C   . ALA B 2 46  ? -3.482  -2.175  -5.956  1.00 83.06 46  B 1 
ATOM 1233 O O   . ALA B 2 46  ? -2.521  -2.388  -6.701  1.00 83.23 46  B 1 
ATOM 1234 C CB  . ALA B 2 46  ? -3.080  -0.245  -4.341  1.00 77.45 46  B 1 
ATOM 1235 N N   . HIS B 2 47  ? -4.730  -2.305  -6.359  1.00 84.66 47  B 1 
ATOM 1236 C CA  . HIS B 2 47  ? -5.101  -2.662  -7.722  1.00 85.76 47  B 1 
ATOM 1237 C C   . HIS B 2 47  ? -6.441  -2.045  -8.091  1.00 86.42 47  B 1 
ATOM 1238 O O   . HIS B 2 47  ? -7.261  -1.753  -7.215  1.00 86.00 47  B 1 
ATOM 1239 C CB  . HIS B 2 47  ? -5.120  -4.199  -7.874  1.00 85.00 47  B 1 
ATOM 1240 C CG  . HIS B 2 47  ? -6.106  -4.896  -6.980  1.00 82.62 47  B 1 
ATOM 1241 N ND1 . HIS B 2 47  ? -5.901  -5.229  -5.655  1.00 74.44 47  B 1 
ATOM 1242 C CD2 . HIS B 2 47  ? -7.369  -5.337  -7.304  1.00 73.90 47  B 1 
ATOM 1243 C CE1 . HIS B 2 47  ? -7.002  -5.849  -5.207  1.00 76.07 47  B 1 
ATOM 1244 N NE2 . HIS B 2 47  ? -7.924  -5.941  -6.176  1.00 77.41 47  B 1 
ATOM 1245 N N   . CYS B 2 48  ? -6.674  -1.883  -9.389  1.00 89.41 48  B 1 
ATOM 1246 C CA  . CYS B 2 48  ? -7.962  -1.475  -9.919  1.00 89.72 48  B 1 
ATOM 1247 C C   . CYS B 2 48  ? -8.536  -2.559  -10.825 1.00 90.61 48  B 1 
ATOM 1248 O O   . CYS B 2 48  ? -7.797  -3.193  -11.575 1.00 89.86 48  B 1 
ATOM 1249 C CB  . CYS B 2 48  ? -7.853  -0.143  -10.657 1.00 88.48 48  B 1 
ATOM 1250 S SG  . CYS B 2 48  ? -7.306  1.255   -9.648  1.00 86.35 48  B 1 
ATOM 1251 N N   . ASN B 2 49  ? -9.835  -2.738  -10.766 1.00 91.12 49  B 1 
ATOM 1252 C CA  . ASN B 2 49  ? -10.574 -3.692  -11.570 1.00 91.07 49  B 1 
ATOM 1253 C C   . ASN B 2 49  ? -11.484 -2.954  -12.556 1.00 90.53 49  B 1 
ATOM 1254 O O   . ASN B 2 49  ? -12.246 -2.067  -12.169 1.00 89.52 49  B 1 
ATOM 1255 C CB  . ASN B 2 49  ? -11.368 -4.624  -10.643 1.00 90.21 49  B 1 
ATOM 1256 C CG  . ASN B 2 49  ? -10.472 -5.523  -9.793  1.00 88.32 49  B 1 
ATOM 1257 O OD1 . ASN B 2 49  ? -9.423  -5.968  -10.193 1.00 82.44 49  B 1 
ATOM 1258 N ND2 . ASN B 2 49  ? -10.892 -5.830  -8.586  1.00 81.62 49  B 1 
ATOM 1259 N N   . VAL B 2 50  ? -11.417 -3.371  -13.816 1.00 89.81 50  B 1 
ATOM 1260 C CA  . VAL B 2 50  ? -12.254 -2.870  -14.904 1.00 89.93 50  B 1 
ATOM 1261 C C   . VAL B 2 50  ? -12.911 -4.064  -15.604 1.00 90.13 50  B 1 
ATOM 1262 O O   . VAL B 2 50  ? -12.254 -5.082  -15.842 1.00 89.33 50  B 1 
ATOM 1263 C CB  . VAL B 2 50  ? -11.430 -2.023  -15.892 1.00 89.31 50  B 1 
ATOM 1264 C CG1 . VAL B 2 50  ? -12.291 -1.460  -17.024 1.00 82.74 50  B 1 
ATOM 1265 C CG2 . VAL B 2 50  ? -10.756 -0.840  -15.197 1.00 82.97 50  B 1 
ATOM 1266 N N   . SER B 2 51  ? -14.185 -3.958  -15.953 1.00 91.28 51  B 1 
ATOM 1267 C CA  . SER B 2 51  ? -14.854 -4.984  -16.753 1.00 90.65 51  B 1 
ATOM 1268 C C   . SER B 2 51  ? -14.240 -5.039  -18.151 1.00 90.23 51  B 1 
ATOM 1269 O O   . SER B 2 51  ? -14.300 -4.059  -18.894 1.00 90.07 51  B 1 
ATOM 1270 C CB  . SER B 2 51  ? -16.358 -4.703  -16.844 1.00 90.39 51  B 1 
ATOM 1271 O OG  . SER B 2 51  ? -16.975 -5.587  -17.770 1.00 85.58 51  B 1 
ATOM 1272 N N   . ARG B 2 52  ? -13.692 -6.195  -18.540 1.00 89.80 52  B 1 
ATOM 1273 C CA  . ARG B 2 52  ? -13.125 -6.399  -19.871 1.00 89.20 52  B 1 
ATOM 1274 C C   . ARG B 2 52  ? -14.174 -6.223  -20.965 1.00 89.06 52  B 1 
ATOM 1275 O O   . ARG B 2 52  ? -13.884 -5.612  -21.987 1.00 88.27 52  B 1 
ATOM 1276 C CB  . ARG B 2 52  ? -12.455 -7.786  -19.930 1.00 87.98 52  B 1 
ATOM 1277 C CG  . ARG B 2 52  ? -11.720 -8.020  -21.265 1.00 84.92 52  B 1 
ATOM 1278 C CD  . ARG B 2 52  ? -10.990 -9.368  -21.283 1.00 83.25 52  B 1 
ATOM 1279 N NE  . ARG B 2 52  ? -9.890  -9.431  -20.313 1.00 78.72 52  B 1 
ATOM 1280 C CZ  . ARG B 2 52  ? -8.630  -9.043  -20.491 1.00 74.10 52  B 1 
ATOM 1281 N NH1 . ARG B 2 52  ? -8.215  -8.527  -21.618 1.00 65.89 52  B 1 
ATOM 1282 N NH2 . ARG B 2 52  ? -7.762  -9.178  -19.536 1.00 68.97 52  B 1 
ATOM 1283 N N   . ALA B 2 53  ? -15.391 -6.710  -20.743 1.00 88.51 53  B 1 
ATOM 1284 C CA  . ALA B 2 53  ? -16.478 -6.569  -21.710 1.00 88.64 53  B 1 
ATOM 1285 C C   . ALA B 2 53  ? -16.863 -5.094  -21.930 1.00 89.47 53  B 1 
ATOM 1286 O O   . ALA B 2 53  ? -16.952 -4.644  -23.068 1.00 88.54 53  B 1 
ATOM 1287 C CB  . ALA B 2 53  ? -17.663 -7.411  -21.233 1.00 87.49 53  B 1 
ATOM 1288 N N   . ALA B 2 54  ? -17.031 -4.334  -20.852 1.00 89.43 54  B 1 
ATOM 1289 C CA  . ALA B 2 54  ? -17.357 -2.908  -20.931 1.00 89.62 54  B 1 
ATOM 1290 C C   . ALA B 2 54  ? -16.224 -2.108  -21.589 1.00 90.29 54  B 1 
ATOM 1291 O O   . ALA B 2 54  ? -16.476 -1.263  -22.454 1.00 89.46 54  B 1 
ATOM 1292 C CB  . ALA B 2 54  ? -17.660 -2.397  -19.516 1.00 89.52 54  B 1 
ATOM 1293 N N   . TRP B 2 55  ? -14.967 -2.413  -21.234 1.00 90.65 55  B 1 
ATOM 1294 C CA  . TRP B 2 55  ? -13.796 -1.754  -21.809 1.00 90.53 55  B 1 
ATOM 1295 C C   . TRP B 2 55  ? -13.646 -2.047  -23.295 1.00 90.54 55  B 1 
ATOM 1296 O O   . TRP B 2 55  ? -13.518 -1.120  -24.093 1.00 89.17 55  B 1 
ATOM 1297 C CB  . TRP B 2 55  ? -12.546 -2.171  -21.037 1.00 90.12 55  B 1 
ATOM 1298 C CG  . TRP B 2 55  ? -11.351 -1.376  -21.448 1.00 90.09 55  B 1 
ATOM 1299 C CD1 . TRP B 2 55  ? -10.282 -1.825  -22.143 1.00 87.52 55  B 1 
ATOM 1300 C CD2 . TRP B 2 55  ? -11.133 0.055   -21.234 1.00 88.92 55  B 1 
ATOM 1301 N NE1 . TRP B 2 55  ? -9.405  -0.785  -22.362 1.00 86.86 55  B 1 
ATOM 1302 C CE2 . TRP B 2 55  ? -9.890  0.395   -21.830 1.00 87.58 55  B 1 
ATOM 1303 C CE3 . TRP B 2 55  ? -11.871 1.077   -20.603 1.00 86.55 55  B 1 
ATOM 1304 C CZ2 . TRP B 2 55  ? -9.389  1.717   -21.808 1.00 86.23 55  B 1 
ATOM 1305 C CZ3 . TRP B 2 55  ? -11.371 2.395   -20.579 1.00 84.92 55  B 1 
ATOM 1306 C CH2 . TRP B 2 55  ? -10.156 2.704   -21.182 1.00 84.64 55  B 1 
ATOM 1307 N N   . ASN B 2 56  ? -13.753 -3.313  -23.710 1.00 89.91 56  B 1 
ATOM 1308 C CA  . ASN B 2 56  ? -13.667 -3.697  -25.116 1.00 89.02 56  B 1 
ATOM 1309 C C   . ASN B 2 56  ? -14.801 -3.076  -25.947 1.00 89.28 56  B 1 
ATOM 1310 O O   . ASN B 2 56  ? -14.540 -2.575  -27.041 1.00 88.77 56  B 1 
ATOM 1311 C CB  . ASN B 2 56  ? -13.662 -5.227  -25.235 1.00 87.53 56  B 1 
ATOM 1312 C CG  . ASN B 2 56  ? -12.335 -5.855  -24.830 1.00 83.84 56  B 1 
ATOM 1313 O OD1 . ASN B 2 56  ? -11.367 -5.215  -24.486 1.00 77.21 56  B 1 
ATOM 1314 N ND2 . ASN B 2 56  ? -12.247 -7.170  -24.888 1.00 75.96 56  B 1 
ATOM 1315 N N   . SER B 2 57  ? -16.019 -3.035  -25.425 1.00 89.17 57  B 1 
ATOM 1316 C CA  . SER B 2 57  ? -17.138 -2.340  -26.090 1.00 89.54 57  B 1 
ATOM 1317 C C   . SER B 2 57  ? -16.824 -0.849  -26.295 1.00 90.11 57  B 1 
ATOM 1318 O O   . SER B 2 57  ? -17.079 -0.296  -27.369 1.00 89.95 57  B 1 
ATOM 1319 C CB  . SER B 2 57  ? -18.404 -2.504  -25.247 1.00 89.67 57  B 1 
ATOM 1320 O OG  . SER B 2 57  ? -19.505 -1.850  -25.857 1.00 80.46 57  B 1 
ATOM 1321 N N   . THR B 2 58  ? -16.202 -0.213  -25.304 1.00 90.29 58  B 1 
ATOM 1322 C CA  . THR B 2 58  ? -15.797 1.194   -25.388 1.00 90.15 58  B 1 
ATOM 1323 C C   . THR B 2 58  ? -14.705 1.399   -26.444 1.00 90.66 58  B 1 
ATOM 1324 O O   . THR B 2 58  ? -14.851 2.256   -27.310 1.00 90.30 58  B 1 
ATOM 1325 C CB  . THR B 2 58  ? -15.334 1.694   -24.018 1.00 90.06 58  B 1 
ATOM 1326 O OG1 . THR B 2 58  ? -16.419 1.587   -23.123 1.00 83.39 58  B 1 
ATOM 1327 C CG2 . THR B 2 58  ? -14.891 3.149   -24.045 1.00 83.16 58  B 1 
ATOM 1328 N N   . LEU B 2 59  ? -13.652 0.581   -26.436 1.00 89.71 59  B 1 
ATOM 1329 C CA  . LEU B 2 59  ? -12.580 0.651   -27.426 1.00 89.58 59  B 1 
ATOM 1330 C C   . LEU B 2 59  ? -13.089 0.382   -28.849 1.00 89.40 59  B 1 
ATOM 1331 O O   . LEU B 2 59  ? -12.633 1.029   -29.793 1.00 89.05 59  B 1 
ATOM 1332 C CB  . LEU B 2 59  ? -11.451 -0.323  -27.071 1.00 89.16 59  B 1 
ATOM 1333 C CG  . LEU B 2 59  ? -10.628 0.016   -25.814 1.00 87.49 59  B 1 
ATOM 1334 C CD1 . LEU B 2 59  ? -9.486  -0.990  -25.711 1.00 82.31 59  B 1 
ATOM 1335 C CD2 . LEU B 2 59  ? -10.025 1.419   -25.854 1.00 81.31 59  B 1 
ATOM 1336 N N   . GLN B 2 60  ? -14.058 -0.506  -29.001 1.00 90.65 60  B 1 
ATOM 1337 C CA  . GLN B 2 60  ? -14.707 -0.754  -30.283 1.00 90.35 60  B 1 
ATOM 1338 C C   . GLN B 2 60  ? -15.412 0.505   -30.797 1.00 89.76 60  B 1 
ATOM 1339 O O   . GLN B 2 60  ? -15.164 0.936   -31.930 1.00 89.42 60  B 1 
ATOM 1340 C CB  . GLN B 2 60  ? -15.682 -1.926  -30.134 1.00 89.63 60  B 1 
ATOM 1341 C CG  . GLN B 2 60  ? -16.191 -2.402  -31.497 1.00 86.19 60  B 1 
ATOM 1342 C CD  . GLN B 2 60  ? -17.150 -3.586  -31.393 1.00 81.68 60  B 1 
ATOM 1343 O OE1 . GLN B 2 60  ? -17.817 -3.797  -30.400 1.00 74.33 60  B 1 
ATOM 1344 N NE2 . GLN B 2 60  ? -17.272 -4.385  -32.435 1.00 70.86 60  B 1 
ATOM 1345 N N   . LYS B 2 61  ? -16.233 1.141   -29.965 1.00 89.92 61  B 1 
ATOM 1346 C CA  . LYS B 2 61  ? -16.932 2.386   -30.310 1.00 89.96 61  B 1 
ATOM 1347 C C   . LYS B 2 61  ? -15.936 3.498   -30.682 1.00 90.27 61  B 1 
ATOM 1348 O O   . LYS B 2 61  ? -16.134 4.180   -31.690 1.00 89.74 61  B 1 
ATOM 1349 C CB  . LYS B 2 61  ? -17.846 2.829   -29.145 1.00 90.38 61  B 1 
ATOM 1350 C CG  . LYS B 2 61  ? -19.077 1.912   -28.941 1.00 88.80 61  B 1 
ATOM 1351 C CD  . LYS B 2 61  ? -19.861 2.305   -27.666 1.00 85.64 61  B 1 
ATOM 1352 C CE  . LYS B 2 61  ? -21.041 1.359   -27.385 1.00 79.75 61  B 1 
ATOM 1353 N NZ  . LYS B 2 61  ? -21.792 1.692   -26.136 1.00 70.94 61  B 1 
ATOM 1354 N N   . ILE B 2 62  ? -14.852 3.644   -29.932 1.00 88.76 62  B 1 
ATOM 1355 C CA  . ILE B 2 62  ? -13.783 4.611   -30.227 1.00 88.65 62  B 1 
ATOM 1356 C C   . ILE B 2 62  ? -13.122 4.291   -31.565 1.00 88.60 62  B 1 
ATOM 1357 O O   . ILE B 2 62  ? -12.965 5.179   -32.399 1.00 88.23 62  B 1 
ATOM 1358 C CB  . ILE B 2 62  ? -12.755 4.654   -29.076 1.00 89.08 62  B 1 
ATOM 1359 C CG1 . ILE B 2 62  ? -13.408 5.223   -27.797 1.00 87.75 62  B 1 
ATOM 1360 C CG2 . ILE B 2 62  ? -11.533 5.508   -29.464 1.00 87.97 62  B 1 
ATOM 1361 C CD1 . ILE B 2 62  ? -12.565 5.019   -26.535 1.00 84.26 62  B 1 
ATOM 1362 N N   . SER B 2 63  ? -12.781 3.024   -31.814 1.00 89.81 63  B 1 
ATOM 1363 C CA  . SER B 2 63  ? -12.142 2.588   -33.055 1.00 88.72 63  B 1 
ATOM 1364 C C   . SER B 2 63  ? -13.002 2.894   -34.279 1.00 88.52 63  B 1 
ATOM 1365 O O   . SER B 2 63  ? -12.500 3.414   -35.270 1.00 88.06 63  B 1 
ATOM 1366 C CB  . SER B 2 63  ? -11.839 1.092   -33.014 1.00 88.12 63  B 1 
ATOM 1367 O OG  . SER B 2 63  ? -10.964 0.804   -31.944 1.00 76.70 63  B 1 
ATOM 1368 N N   . ILE B 2 64  ? -14.302 2.655   -34.194 1.00 89.06 64  B 1 
ATOM 1369 C CA  . ILE B 2 64  ? -15.255 2.985   -35.260 1.00 88.45 64  B 1 
ATOM 1370 C C   . ILE B 2 64  ? -15.250 4.494   -35.548 1.00 87.67 64  B 1 
ATOM 1371 O O   . ILE B 2 64  ? -15.217 4.895   -36.714 1.00 86.68 64  B 1 
ATOM 1372 C CB  . ILE B 2 64  ? -16.665 2.475   -34.896 1.00 88.04 64  B 1 
ATOM 1373 C CG1 . ILE B 2 64  ? -16.698 0.924   -34.896 1.00 85.01 64  B 1 
ATOM 1374 C CG2 . ILE B 2 64  ? -17.724 3.013   -35.881 1.00 85.01 64  B 1 
ATOM 1375 C CD1 . ILE B 2 64  ? -17.925 0.333   -34.193 1.00 79.60 64  B 1 
ATOM 1376 N N   . GLN B 2 65  ? -15.253 5.336   -34.514 1.00 88.17 65  B 1 
ATOM 1377 C CA  . GLN B 2 65  ? -15.220 6.786   -34.707 1.00 88.00 65  B 1 
ATOM 1378 C C   . GLN B 2 65  ? -13.882 7.262   -35.283 1.00 88.04 65  B 1 
ATOM 1379 O O   . GLN B 2 65  ? -13.876 8.042   -36.234 1.00 87.01 65  B 1 
ATOM 1380 C CB  . GLN B 2 65  ? -15.541 7.522   -33.400 1.00 87.98 65  B 1 
ATOM 1381 C CG  . GLN B 2 65  ? -16.990 7.323   -32.926 1.00 84.01 65  B 1 
ATOM 1382 C CD  . GLN B 2 65  ? -18.067 7.842   -33.876 1.00 82.45 65  B 1 
ATOM 1383 O OE1 . GLN B 2 65  ? -17.849 8.618   -34.789 1.00 74.85 65  B 1 
ATOM 1384 N NE2 . GLN B 2 65  ? -19.289 7.416   -33.700 1.00 70.72 65  B 1 
ATOM 1385 N N   . LEU B 2 66  ? -12.759 6.749   -34.761 1.00 85.78 66  B 1 
ATOM 1386 C CA  . LEU B 2 66  ? -11.435 7.116   -35.257 1.00 85.30 66  B 1 
ATOM 1387 C C   . LEU B 2 66  ? -11.242 6.731   -36.728 1.00 84.67 66  B 1 
ATOM 1388 O O   . LEU B 2 66  ? -10.675 7.517   -37.488 1.00 83.51 66  B 1 
ATOM 1389 C CB  . LEU B 2 66  ? -10.355 6.470   -34.374 1.00 85.21 66  B 1 
ATOM 1390 C CG  . LEU B 2 66  ? -10.227 7.072   -32.958 1.00 82.99 66  B 1 
ATOM 1391 C CD1 . LEU B 2 66  ? -9.182  6.285   -32.174 1.00 79.28 66  B 1 
ATOM 1392 C CD2 . LEU B 2 66  ? -9.798  8.538   -32.979 1.00 80.21 66  B 1 
ATOM 1393 N N   . ARG B 2 67  ? -11.771 5.588   -37.192 1.00 87.79 67  B 1 
ATOM 1394 C CA  . ARG B 2 67  ? -11.709 5.195   -38.607 1.00 86.52 67  B 1 
ATOM 1395 C C   . ARG B 2 67  ? -12.414 6.163   -39.548 1.00 85.72 67  B 1 
ATOM 1396 O O   . ARG B 2 67  ? -11.967 6.309   -40.681 1.00 83.88 67  B 1 
ATOM 1397 C CB  . ARG B 2 67  ? -12.293 3.795   -38.801 1.00 85.14 67  B 1 
ATOM 1398 C CG  . ARG B 2 67  ? -11.318 2.718   -38.325 1.00 79.34 67  B 1 
ATOM 1399 C CD  . ARG B 2 67  ? -11.876 1.354   -38.694 1.00 78.07 67  B 1 
ATOM 1400 N NE  . ARG B 2 67  ? -11.267 0.316   -37.856 1.00 72.81 67  B 1 
ATOM 1401 C CZ  . ARG B 2 67  ? -11.922 -0.512  -37.072 1.00 68.52 67  B 1 
ATOM 1402 N NH1 . ARG B 2 67  ? -13.217 -0.568  -37.059 1.00 61.96 67  B 1 
ATOM 1403 N NH2 . ARG B 2 67  ? -11.274 -1.292  -36.279 1.00 62.34 67  B 1 
ATOM 1404 N N   . ARG B 2 68  ? -13.447 6.863   -39.099 1.00 87.44 68  B 1 
ATOM 1405 C CA  . ARG B 2 68  ? -14.101 7.899   -39.911 1.00 86.64 68  B 1 
ATOM 1406 C C   . ARG B 2 68  ? -13.170 9.070   -40.230 1.00 86.33 68  B 1 
ATOM 1407 O O   . ARG B 2 68  ? -13.309 9.677   -41.281 1.00 83.56 68  B 1 
ATOM 1408 C CB  . ARG B 2 68  ? -15.371 8.419   -39.213 1.00 85.54 68  B 1 
ATOM 1409 C CG  . ARG B 2 68  ? -16.453 7.337   -39.092 1.00 80.98 68  B 1 
ATOM 1410 C CD  . ARG B 2 68  ? -17.661 7.913   -38.359 1.00 76.83 68  B 1 
ATOM 1411 N NE  . ARG B 2 68  ? -18.763 6.938   -38.303 1.00 69.96 68  B 1 
ATOM 1412 C CZ  . ARG B 2 68  ? -19.944 7.146   -37.743 1.00 63.89 68  B 1 
ATOM 1413 N NH1 . ARG B 2 68  ? -20.240 8.261   -37.129 1.00 59.43 68  B 1 
ATOM 1414 N NH2 . ARG B 2 68  ? -20.854 6.214   -37.794 1.00 57.30 68  B 1 
ATOM 1415 N N   . TYR B 2 69  ? -12.208 9.354   -39.348 1.00 86.07 69  B 1 
ATOM 1416 C CA  . TYR B 2 69  ? -11.229 10.423  -39.532 1.00 85.18 69  B 1 
ATOM 1417 C C   . TYR B 2 69  ? -9.930  9.949   -40.196 1.00 84.12 69  B 1 
ATOM 1418 O O   . TYR B 2 69  ? -9.273  10.729  -40.888 1.00 80.14 69  B 1 
ATOM 1419 C CB  . TYR B 2 69  ? -10.938 11.076  -38.178 1.00 84.38 69  B 1 
ATOM 1420 C CG  . TYR B 2 69  ? -12.124 11.784  -37.577 1.00 81.19 69  B 1 
ATOM 1421 C CD1 . TYR B 2 69  ? -12.499 13.064  -38.029 1.00 75.17 69  B 1 
ATOM 1422 C CD2 . TYR B 2 69  ? -12.892 11.167  -36.566 1.00 74.74 69  B 1 
ATOM 1423 C CE1 . TYR B 2 69  ? -13.612 13.725  -37.491 1.00 72.70 69  B 1 
ATOM 1424 C CE2 . TYR B 2 69  ? -14.014 11.819  -36.023 1.00 72.54 69  B 1 
ATOM 1425 C CZ  . TYR B 2 69  ? -14.370 13.097  -36.487 1.00 73.26 69  B 1 
ATOM 1426 O OH  . TYR B 2 69  ? -15.463 13.737  -35.959 1.00 71.67 69  B 1 
ATOM 1427 N N   . PHE B 2 70  ? -9.551  8.681   -40.024 1.00 84.26 70  B 1 
ATOM 1428 C CA  . PHE B 2 70  ? -8.265  8.139   -40.471 1.00 82.82 70  B 1 
ATOM 1429 C C   . PHE B 2 70  ? -8.377  7.103   -41.609 1.00 80.78 70  B 1 
ATOM 1430 O O   . PHE B 2 70  ? -7.461  6.299   -41.787 1.00 75.75 70  B 1 
ATOM 1431 C CB  . PHE B 2 70  ? -7.475  7.630   -39.257 1.00 82.38 70  B 1 
ATOM 1432 C CG  . PHE B 2 70  ? -7.093  8.709   -38.278 1.00 81.15 70  B 1 
ATOM 1433 C CD1 . PHE B 2 70  ? -6.104  9.655   -38.610 1.00 76.69 70  B 1 
ATOM 1434 C CD2 . PHE B 2 70  ? -7.712  8.792   -37.017 1.00 77.53 70  B 1 
ATOM 1435 C CE1 . PHE B 2 70  ? -5.746  10.671  -37.706 1.00 75.75 70  B 1 
ATOM 1436 C CE2 . PHE B 2 70  ? -7.361  9.805   -36.111 1.00 75.59 70  B 1 
ATOM 1437 C CZ  . PHE B 2 70  ? -6.382  10.748  -36.455 1.00 77.58 70  B 1 
ATOM 1438 N N   . ASN B 2 71  ? -9.445  7.146   -42.402 1.00 81.52 71  B 1 
ATOM 1439 C CA  . ASN B 2 71  ? -9.643  6.340   -43.610 1.00 81.41 71  B 1 
ATOM 1440 C C   . ASN B 2 71  ? -9.385  4.834   -43.416 1.00 80.34 71  B 1 
ATOM 1441 O O   . ASN B 2 71  ? -8.430  4.289   -43.963 1.00 72.46 71  B 1 
ATOM 1442 C CB  . ASN B 2 71  ? -8.818  6.917   -44.779 1.00 76.53 71  B 1 
ATOM 1443 C CG  . ASN B 2 71  ? -9.356  8.221   -45.341 1.00 70.20 71  B 1 
ATOM 1444 O OD1 . ASN B 2 71  ? -10.437 8.669   -45.024 1.00 62.43 71  B 1 
ATOM 1445 N ND2 . ASN B 2 71  ? -8.621  8.852   -46.221 1.00 61.08 71  B 1 
ATOM 1446 N N   . ASN B 2 72  ? -10.225 4.165   -42.638 1.00 76.23 72  B 1 
ATOM 1447 C CA  . ASN B 2 72  ? -10.237 2.706   -42.451 1.00 76.00 72  B 1 
ATOM 1448 C C   . ASN B 2 72  ? -8.874  2.081   -42.114 1.00 76.66 72  B 1 
ATOM 1449 O O   . ASN B 2 72  ? -8.579  0.960   -42.512 1.00 70.73 72  B 1 
ATOM 1450 C CB  . ASN B 2 72  ? -10.948 2.013   -43.634 1.00 70.78 72  B 1 
ATOM 1451 C CG  . ASN B 2 72  ? -12.450 2.220   -43.645 1.00 65.37 72  B 1 
ATOM 1452 O OD1 . ASN B 2 72  ? -13.056 2.741   -42.725 1.00 58.88 72  B 1 
ATOM 1453 N ND2 . ASN B 2 72  ? -13.100 1.800   -44.704 1.00 57.08 72  B 1 
ATOM 1454 N N   . LYS B 2 73  ? -8.025  2.769   -41.372 1.00 79.90 73  B 1 
ATOM 1455 C CA  . LYS B 2 73  ? -6.770  2.196   -40.901 1.00 81.06 73  B 1 
ATOM 1456 C C   . LYS B 2 73  ? -6.998  1.296   -39.691 1.00 83.03 73  B 1 
ATOM 1457 O O   . LYS B 2 73  ? -7.920  1.505   -38.897 1.00 80.17 73  B 1 
ATOM 1458 C CB  . LYS B 2 73  ? -5.736  3.295   -40.627 1.00 76.33 73  B 1 
ATOM 1459 C CG  . LYS B 2 73  ? -5.297  3.945   -41.944 1.00 72.50 73  B 1 
ATOM 1460 C CD  . LYS B 2 73  ? -4.167  4.954   -41.725 1.00 67.24 73  B 1 
ATOM 1461 C CE  . LYS B 2 73  ? -3.773  5.538   -43.082 1.00 61.06 73  B 1 
ATOM 1462 N NZ  . LYS B 2 73  ? -2.652  6.490   -42.974 1.00 55.18 73  B 1 
ATOM 1463 N N   . THR B 2 74  ? -6.092  0.334   -39.537 1.00 80.95 74  B 1 
ATOM 1464 C CA  . THR B 2 74  ? -5.959  -0.437  -38.299 1.00 83.20 74  B 1 
ATOM 1465 C C   . THR B 2 74  ? -5.647  0.505   -37.144 1.00 84.44 74  B 1 
ATOM 1466 O O   . THR B 2 74  ? -4.729  1.325   -37.235 1.00 82.76 74  B 1 
ATOM 1467 C CB  . THR B 2 74  ? -4.853  -1.488  -38.426 1.00 81.16 74  B 1 
ATOM 1468 O OG1 . THR B 2 74  ? -5.105  -2.300  -39.541 1.00 74.14 74  B 1 
ATOM 1469 C CG2 . THR B 2 74  ? -4.768  -2.411  -37.209 1.00 72.38 74  B 1 
ATOM 1470 N N   . ILE B 2 75  ? -6.386  0.382   -36.059 1.00 81.36 75  B 1 
ATOM 1471 C CA  . ILE B 2 75  ? -6.216  1.213   -34.865 1.00 82.30 75  B 1 
ATOM 1472 C C   . ILE B 2 75  ? -5.537  0.380   -33.787 1.00 82.87 75  B 1 
ATOM 1473 O O   . ILE B 2 75  ? -6.015  -0.688  -33.410 1.00 83.52 75  B 1 
ATOM 1474 C CB  . ILE B 2 75  ? -7.556  1.819   -34.410 1.00 81.59 75  B 1 
ATOM 1475 C CG1 . ILE B 2 75  ? -8.096  2.713   -35.554 1.00 80.83 75  B 1 
ATOM 1476 C CG2 . ILE B 2 75  ? -7.385  2.625   -33.111 1.00 79.72 75  B 1 
ATOM 1477 C CD1 . ILE B 2 75  ? -9.474  3.300   -35.296 1.00 72.18 75  B 1 
ATOM 1478 N N   . ILE B 2 76  ? -4.404  0.890   -33.313 1.00 84.55 76  B 1 
ATOM 1479 C CA  . ILE B 2 76  ? -3.602  0.246   -32.284 1.00 85.15 76  B 1 
ATOM 1480 C C   . ILE B 2 76  ? -3.667  1.105   -31.027 1.00 84.65 76  B 1 
ATOM 1481 O O   . ILE B 2 76  ? -3.255  2.265   -31.050 1.00 83.98 76  B 1 
ATOM 1482 C CB  . ILE B 2 76  ? -2.153  0.021   -32.765 1.00 83.93 76  B 1 
ATOM 1483 C CG1 . ILE B 2 76  ? -2.120  -0.800  -34.079 1.00 78.51 76  B 1 
ATOM 1484 C CG2 . ILE B 2 76  ? -1.338  -0.667  -31.659 1.00 79.63 76  B 1 
ATOM 1485 C CD1 . ILE B 2 76  ? -0.721  -0.953  -34.698 1.00 73.71 76  B 1 
ATOM 1486 N N   . PHE B 2 77  ? -4.159  0.531   -29.947 1.00 83.65 77  B 1 
ATOM 1487 C CA  . PHE B 2 77  ? -4.062  1.117   -28.618 1.00 82.74 77  B 1 
ATOM 1488 C C   . PHE B 2 77  ? -2.811  0.577   -27.946 1.00 80.17 77  B 1 
ATOM 1489 O O   . PHE B 2 77  ? -2.666  -0.631  -27.770 1.00 79.01 77  B 1 
ATOM 1490 C CB  . PHE B 2 77  ? -5.328  0.836   -27.807 1.00 82.89 77  B 1 
ATOM 1491 C CG  . PHE B 2 77  ? -6.578  1.455   -28.401 1.00 81.77 77  B 1 
ATOM 1492 C CD1 . PHE B 2 77  ? -6.905  2.791   -28.118 1.00 78.66 77  B 1 
ATOM 1493 C CD2 . PHE B 2 77  ? -7.410  0.701   -29.242 1.00 78.78 77  B 1 
ATOM 1494 C CE1 . PHE B 2 77  ? -8.057  3.372   -28.665 1.00 77.98 77  B 1 
ATOM 1495 C CE2 . PHE B 2 77  ? -8.559  1.275   -29.792 1.00 77.40 77  B 1 
ATOM 1496 C CZ  . PHE B 2 77  ? -8.893  2.609   -29.503 1.00 80.81 77  B 1 
ATOM 1497 N N   . LYS B 2 78  ? -1.907  1.481   -27.586 1.00 80.98 78  B 1 
ATOM 1498 C CA  . LYS B 2 78  ? -0.660  1.161   -26.913 1.00 80.05 78  B 1 
ATOM 1499 C C   . LYS B 2 78  ? -0.452  2.125   -25.763 1.00 77.11 78  B 1 
ATOM 1500 O O   . LYS B 2 78  ? -0.769  3.307   -25.881 1.00 72.39 78  B 1 
ATOM 1501 C CB  . LYS B 2 78  ? 0.489   1.198   -27.930 1.00 77.49 78  B 1 
ATOM 1502 C CG  . LYS B 2 78  ? 1.788   0.640   -27.332 1.00 70.54 78  B 1 
ATOM 1503 C CD  . LYS B 2 78  ? 2.914   0.618   -28.368 1.00 66.32 78  B 1 
ATOM 1504 C CE  . LYS B 2 78  ? 4.166   0.056   -27.709 1.00 57.21 78  B 1 
ATOM 1505 N NZ  . LYS B 2 78  ? 5.299   -0.023  -28.660 1.00 50.09 78  B 1 
ATOM 1506 N N   . ASN B 2 79  ? 0.101   1.626   -24.673 1.00 78.52 79  B 1 
ATOM 1507 C CA  . ASN B 2 79  ? 0.432   2.477   -23.537 1.00 75.09 79  B 1 
ATOM 1508 C C   . ASN B 2 79  ? 1.465   3.553   -23.915 1.00 72.41 79  B 1 
ATOM 1509 O O   . ASN B 2 79  ? 2.253   3.374   -24.840 1.00 65.35 79  B 1 
ATOM 1510 C CB  . ASN B 2 79  ? 0.891   1.603   -22.363 1.00 70.32 79  B 1 
ATOM 1511 C CG  . ASN B 2 79  ? 0.788   2.332   -21.027 1.00 63.57 79  B 1 
ATOM 1512 O OD1 . ASN B 2 79  ? 0.170   3.366   -20.891 1.00 55.71 79  B 1 
ATOM 1513 N ND2 . ASN B 2 79  ? 1.376   1.797   -19.976 1.00 56.79 79  B 1 
ATOM 1514 N N   . SER B 2 80  ? 1.463   4.652   -23.180 1.00 69.10 80  B 1 
ATOM 1515 C CA  . SER B 2 80  ? 2.409   5.747   -23.388 1.00 68.14 80  B 1 
ATOM 1516 C C   . SER B 2 80  ? 3.854   5.244   -23.324 1.00 67.36 80  B 1 
ATOM 1517 O O   . SER B 2 80  ? 4.224   4.489   -22.422 1.00 61.28 80  B 1 
ATOM 1518 C CB  . SER B 2 80  ? 2.188   6.852   -22.360 1.00 62.52 80  B 1 
ATOM 1519 O OG  . SER B 2 80  ? 3.074   7.912   -22.633 1.00 55.42 80  B 1 
ATOM 1520 N N   . SER B 2 81  ? 4.680   5.673   -24.280 1.00 62.66 81  B 1 
ATOM 1521 C CA  . SER B 2 81  ? 6.080   5.264   -24.380 1.00 62.33 81  B 1 
ATOM 1522 C C   . SER B 2 81  ? 7.012   5.976   -23.382 1.00 59.87 81  B 1 
ATOM 1523 O O   . SER B 2 81  ? 8.192   5.639   -23.313 1.00 53.49 81  B 1 
ATOM 1524 C CB  . SER B 2 81  ? 6.582   5.485   -25.809 1.00 58.74 81  B 1 
ATOM 1525 O OG  . SER B 2 81  ? 6.328   6.803   -26.244 1.00 52.94 81  B 1 
ATOM 1526 N N   . GLY B 2 82  ? 6.501   6.949   -22.634 1.00 57.29 82  B 1 
ATOM 1527 C CA  . GLY B 2 82  ? 7.279   7.726   -21.683 1.00 58.27 82  B 1 
ATOM 1528 C C   . GLY B 2 82  ? 6.581   9.012   -21.268 1.00 58.63 82  B 1 
ATOM 1529 O O   . GLY B 2 82  ? 5.494   9.326   -21.743 1.00 54.73 82  B 1 
ATOM 1530 N N   . GLY B 2 83  ? 7.227   9.751   -20.371 1.00 52.59 83  B 1 
ATOM 1531 C CA  . GLY B 2 83  ? 6.708   10.975  -19.778 1.00 55.16 83  B 1 
ATOM 1532 C C   . GLY B 2 83  ? 6.636   10.890  -18.255 1.00 57.61 83  B 1 
ATOM 1533 O O   . GLY B 2 83  ? 7.071   9.903   -17.655 1.00 54.76 83  B 1 
ATOM 1534 N N   . ASP B 2 84  ? 6.085   11.933  -17.655 1.00 48.18 84  B 1 
ATOM 1535 C CA  . ASP B 2 84  ? 5.865   11.944  -16.213 1.00 53.56 84  B 1 
ATOM 1536 C C   . ASP B 2 84  ? 4.907   10.827  -15.793 1.00 55.16 84  B 1 
ATOM 1537 O O   . ASP B 2 84  ? 3.999   10.442  -16.533 1.00 55.73 84  B 1 
ATOM 1538 C CB  . ASP B 2 84  ? 5.359   13.323  -15.754 1.00 53.88 84  B 1 
ATOM 1539 C CG  . ASP B 2 84  ? 6.459   14.385  -15.781 1.00 49.64 84  B 1 
ATOM 1540 O OD1 . ASP B 2 84  ? 7.633   14.018  -15.527 1.00 45.13 84  B 1 
ATOM 1541 O OD2 . ASP B 2 84  ? 6.125   15.558  -16.041 1.00 47.13 84  B 1 
ATOM 1542 N N   . VAL B 2 85  ? 5.105   10.303  -14.591 1.00 56.03 85  B 1 
ATOM 1543 C CA  . VAL B 2 85  ? 4.303   9.180   -14.069 1.00 57.39 85  B 1 
ATOM 1544 C C   . VAL B 2 85  ? 2.817   9.536   -14.043 1.00 57.83 85  B 1 
ATOM 1545 O O   . VAL B 2 85  ? 1.979   8.686   -14.324 1.00 56.02 85  B 1 
ATOM 1546 C CB  . VAL B 2 85  ? 4.791   8.767   -12.669 1.00 56.16 85  B 1 
ATOM 1547 C CG1 . VAL B 2 85  ? 3.951   7.636   -12.058 1.00 51.18 85  B 1 
ATOM 1548 C CG2 . VAL B 2 85  ? 6.240   8.271   -12.717 1.00 51.72 85  B 1 
ATOM 1549 N N   . GLU B 2 86  ? 2.516   10.787  -13.797 1.00 54.46 86  B 1 
ATOM 1550 C CA  . GLU B 2 86  ? 1.173   11.352  -13.785 1.00 55.60 86  B 1 
ATOM 1551 C C   . GLU B 2 86  ? 0.478   11.281  -15.156 1.00 56.51 86  B 1 
ATOM 1552 O O   . GLU B 2 86  ? -0.746  11.218  -15.215 1.00 55.48 86  B 1 
ATOM 1553 C CB  . GLU B 2 86  ? 1.260   12.820  -13.318 1.00 55.37 86  B 1 
ATOM 1554 C CG  . GLU B 2 86  ? 1.715   13.036  -11.854 1.00 51.81 86  B 1 
ATOM 1555 C CD  . GLU B 2 86  ? 3.213   12.823  -11.553 1.00 45.94 86  B 1 
ATOM 1556 O OE1 . GLU B 2 86  ? 3.567   12.768  -10.351 1.00 43.16 86  B 1 
ATOM 1557 O OE2 . GLU B 2 86  ? 4.030   12.653  -12.480 1.00 45.73 86  B 1 
ATOM 1558 N N   . VAL B 2 87  ? 1.247   11.250  -16.252 1.00 58.38 87  B 1 
ATOM 1559 C CA  . VAL B 2 87  ? 0.741   11.177  -17.630 1.00 59.68 87  B 1 
ATOM 1560 C C   . VAL B 2 87  ? 0.766   9.746   -18.159 1.00 60.34 87  B 1 
ATOM 1561 O O   . VAL B 2 87  ? -0.139  9.320   -18.869 1.00 57.63 87  B 1 
ATOM 1562 C CB  . VAL B 2 87  ? 1.550   12.118  -18.552 1.00 57.16 87  B 1 
ATOM 1563 C CG1 . VAL B 2 87  ? 1.021   12.105  -19.985 1.00 51.62 87  B 1 
ATOM 1564 C CG2 . VAL B 2 87  ? 1.519   13.559  -18.051 1.00 51.48 87  B 1 
ATOM 1565 N N   . ALA B 2 88  ? 1.800   8.983   -17.804 1.00 63.24 88  B 1 
ATOM 1566 C CA  . ALA B 2 88  ? 1.994   7.614   -18.276 1.00 64.77 88  B 1 
ATOM 1567 C C   . ALA B 2 88  ? 1.132   6.571   -17.546 1.00 67.80 88  B 1 
ATOM 1568 O O   . ALA B 2 88  ? 1.043   5.420   -17.979 1.00 64.38 88  B 1 
ATOM 1569 C CB  . ALA B 2 88  ? 3.484   7.278   -18.168 1.00 60.39 88  B 1 
ATOM 1570 N N   . THR B 2 89  ? 0.525   6.955   -16.436 1.00 70.43 89  B 1 
ATOM 1571 C CA  . THR B 2 89  ? -0.285  6.056   -15.607 1.00 71.28 89  B 1 
ATOM 1572 C C   . THR B 2 89  ? -1.657  6.665   -15.350 1.00 71.20 89  B 1 
ATOM 1573 O O   . THR B 2 89  ? -1.838  7.881   -15.400 1.00 68.69 89  B 1 
ATOM 1574 C CB  . THR B 2 89  ? 0.405   5.708   -14.278 1.00 69.70 89  B 1 
ATOM 1575 O OG1 . THR B 2 89  ? 0.582   6.841   -13.459 1.00 65.18 89  B 1 
ATOM 1576 C CG2 . THR B 2 89  ? 1.766   5.068   -14.472 1.00 63.55 89  B 1 
ATOM 1577 N N   . HIS B 2 90  ? -2.633  5.819   -15.043 1.00 73.31 90  B 1 
ATOM 1578 C CA  . HIS B 2 90  ? -3.903  6.304   -14.528 1.00 74.69 90  B 1 
ATOM 1579 C C   . HIS B 2 90  ? -3.695  6.780   -13.090 1.00 76.62 90  B 1 
ATOM 1580 O O   . HIS B 2 90  ? -3.489  5.966   -12.190 1.00 75.20 90  B 1 
ATOM 1581 C CB  . HIS B 2 90  ? -4.977  5.216   -14.639 1.00 73.33 90  B 1 
ATOM 1582 C CG  . HIS B 2 90  ? -6.308  5.666   -14.123 1.00 70.40 90  B 1 
ATOM 1583 N ND1 . HIS B 2 90  ? -7.071  6.696   -14.634 1.00 62.55 90  B 1 
ATOM 1584 C CD2 . HIS B 2 90  ? -6.989  5.168   -13.044 1.00 61.63 90  B 1 
ATOM 1585 C CE1 . HIS B 2 90  ? -8.174  6.804   -13.880 1.00 60.81 90  B 1 
ATOM 1586 N NE2 . HIS B 2 90  ? -8.165  5.893   -12.909 1.00 60.97 90  B 1 
ATOM 1587 N N   . SER B 2 91  ? -3.720  8.084   -12.885 1.00 74.41 91  B 1 
ATOM 1588 C CA  . SER B 2 91  ? -3.523  8.703   -11.581 1.00 74.35 91  B 1 
ATOM 1589 C C   . SER B 2 91  ? -4.801  9.378   -11.101 1.00 73.74 91  B 1 
ATOM 1590 O O   . SER B 2 91  ? -5.443  10.133  -11.829 1.00 72.63 91  B 1 
ATOM 1591 C CB  . SER B 2 91  ? -2.332  9.655   -11.596 1.00 72.79 91  B 1 
ATOM 1592 O OG  . SER B 2 91  ? -2.483  10.676  -12.549 1.00 64.02 91  B 1 
ATOM 1593 N N   . PHE B 2 92  ? -5.171  9.106   -9.859  1.00 75.28 92  B 1 
ATOM 1594 C CA  . PHE B 2 92  ? -6.338  9.718   -9.239  1.00 76.15 92  B 1 
ATOM 1595 C C   . PHE B 2 92  ? -6.173  9.798   -7.724  1.00 75.96 92  B 1 
ATOM 1596 O O   . PHE B 2 92  ? -5.412  9.031   -7.123  1.00 74.73 92  B 1 
ATOM 1597 C CB  . PHE B 2 92  ? -7.621  8.958   -9.617  1.00 75.47 92  B 1 
ATOM 1598 C CG  . PHE B 2 92  ? -7.657  7.519   -9.142  1.00 75.62 92  B 1 
ATOM 1599 C CD1 . PHE B 2 92  ? -7.030  6.519   -9.900  1.00 73.03 92  B 1 
ATOM 1600 C CD2 . PHE B 2 92  ? -8.273  7.186   -7.926  1.00 73.81 92  B 1 
ATOM 1601 C CE1 . PHE B 2 92  ? -6.999  5.192   -9.442  1.00 70.94 92  B 1 
ATOM 1602 C CE2 . PHE B 2 92  ? -8.244  5.862   -7.458  1.00 70.66 92  B 1 
ATOM 1603 C CZ  . PHE B 2 92  ? -7.596  4.870   -8.211  1.00 72.73 92  B 1 
ATOM 1604 N N   . ASN B 2 93  ? -6.890  10.720  -7.105  1.00 71.09 93  B 1 
ATOM 1605 C CA  . ASN B 2 93  ? -6.956  10.826  -5.655  1.00 71.83 93  B 1 
ATOM 1606 C C   . ASN B 2 93  ? -8.222  10.130  -5.153  1.00 72.08 93  B 1 
ATOM 1607 O O   . ASN B 2 93  ? -9.314  10.379  -5.653  1.00 69.51 93  B 1 
ATOM 1608 C CB  . ASN B 2 93  ? -6.874  12.307  -5.253  1.00 68.78 93  B 1 
ATOM 1609 C CG  . ASN B 2 93  ? -6.770  12.518  -3.751  1.00 62.47 93  B 1 
ATOM 1610 O OD1 . ASN B 2 93  ? -7.368  11.854  -2.938  1.00 55.46 93  B 1 
ATOM 1611 N ND2 . ASN B 2 93  ? -6.005  13.494  -3.322  1.00 55.60 93  B 1 
ATOM 1612 N N   . CYS B 2 94  ? -8.063  9.284   -4.144  1.00 73.46 94  B 1 
ATOM 1613 C CA  . CYS B 2 94  ? -9.186  8.707   -3.435  1.00 72.28 94  B 1 
ATOM 1614 C C   . CYS B 2 94  ? -8.910  8.645   -1.935  1.00 71.28 94  B 1 
ATOM 1615 O O   . CYS B 2 94  ? -7.904  8.086   -1.506  1.00 67.40 94  B 1 
ATOM 1616 C CB  . CYS B 2 94  ? -9.492  7.327   -3.991  1.00 71.07 94  B 1 
ATOM 1617 S SG  . CYS B 2 94  ? -10.808 6.542   -3.049  1.00 66.11 94  B 1 
ATOM 1618 N N   . GLY B 2 95  ? -9.794  9.224   -1.143  1.00 67.61 95  B 1 
ATOM 1619 C CA  . GLY B 2 95  ? -9.661  9.241   0.308   1.00 65.81 95  B 1 
ATOM 1620 C C   . GLY B 2 95  ? -8.399  9.943   0.826   1.00 66.39 95  B 1 
ATOM 1621 O O   . GLY B 2 95  ? -7.965  9.665   1.934   1.00 62.89 95  B 1 
ATOM 1622 N N   . GLY B 2 96  ? -7.803  10.827  0.018   1.00 63.48 96  B 1 
ATOM 1623 C CA  . GLY B 2 96  ? -6.540  11.489  0.339   1.00 62.88 96  B 1 
ATOM 1624 C C   . GLY B 2 96  ? -5.284  10.746  -0.131  1.00 63.95 96  B 1 
ATOM 1625 O O   . GLY B 2 96  ? -4.181  11.254  0.038   1.00 61.55 96  B 1 
ATOM 1626 N N   . GLU B 2 97  ? -5.429  9.574   -0.754  1.00 65.55 97  B 1 
ATOM 1627 C CA  . GLU B 2 97  ? -4.341  8.800   -1.346  1.00 67.13 97  B 1 
ATOM 1628 C C   . GLU B 2 97  ? -4.270  9.002   -2.855  1.00 69.06 97  B 1 
ATOM 1629 O O   . GLU B 2 97  ? -5.294  9.027   -3.534  1.00 68.65 97  B 1 
ATOM 1630 C CB  . GLU B 2 97  ? -4.486  7.315   -1.040  1.00 64.52 97  B 1 
ATOM 1631 C CG  . GLU B 2 97  ? -4.398  7.053   0.459   1.00 59.17 97  B 1 
ATOM 1632 C CD  . GLU B 2 97  ? -4.391  5.570   0.803   1.00 56.67 97  B 1 
ATOM 1633 O OE1 . GLU B 2 97  ? -4.609  5.259   1.986   1.00 52.78 97  B 1 
ATOM 1634 O OE2 . GLU B 2 97  ? -4.137  4.712   -0.074  1.00 52.05 97  B 1 
ATOM 1635 N N   . PHE B 2 98  ? -3.057  9.076   -3.395  1.00 68.27 98  B 1 
ATOM 1636 C CA  . PHE B 2 98  ? -2.816  9.169   -4.821  1.00 69.36 98  B 1 
ATOM 1637 C C   . PHE B 2 98  ? -2.420  7.808   -5.375  1.00 70.75 98  B 1 
ATOM 1638 O O   . PHE B 2 98  ? -1.342  7.291   -5.097  1.00 70.24 98  B 1 
ATOM 1639 C CB  . PHE B 2 98  ? -1.781  10.247  -5.128  1.00 66.90 98  B 1 
ATOM 1640 C CG  . PHE B 2 98  ? -2.383  11.627  -5.071  1.00 62.41 98  B 1 
ATOM 1641 C CD1 . PHE B 2 98  ? -2.792  12.274  -6.254  1.00 56.78 98  B 1 
ATOM 1642 C CD2 . PHE B 2 98  ? -2.596  12.253  -3.833  1.00 55.95 98  B 1 
ATOM 1643 C CE1 . PHE B 2 98  ? -3.384  13.552  -6.194  1.00 51.69 98  B 1 
ATOM 1644 C CE2 . PHE B 2 98  ? -3.190  13.525  -3.772  1.00 52.39 98  B 1 
ATOM 1645 C CZ  . PHE B 2 98  ? -3.578  14.174  -4.954  1.00 53.59 98  B 1 
ATOM 1646 N N   . PHE B 2 99  ? -3.312  7.257   -6.181  1.00 74.02 99  B 1 
ATOM 1647 C CA  . PHE B 2 99  ? -3.109  6.004   -6.889  1.00 75.93 99  B 1 
ATOM 1648 C C   . PHE B 2 99  ? -2.470  6.293   -8.244  1.00 76.28 99  B 1 
ATOM 1649 O O   . PHE B 2 99  ? -2.916  7.175   -8.970  1.00 76.24 99  B 1 
ATOM 1650 C CB  . PHE B 2 99  ? -4.444  5.281   -7.051  1.00 75.92 99  B 1 
ATOM 1651 C CG  . PHE B 2 99  ? -5.013  4.729   -5.757  1.00 76.05 99  B 1 
ATOM 1652 C CD1 . PHE B 2 99  ? -4.999  3.341   -5.522  1.00 72.34 99  B 1 
ATOM 1653 C CD2 . PHE B 2 99  ? -5.566  5.588   -4.796  1.00 72.70 99  B 1 
ATOM 1654 C CE1 . PHE B 2 99  ? -5.539  2.820   -4.340  1.00 70.90 99  B 1 
ATOM 1655 C CE2 . PHE B 2 99  ? -6.097  5.069   -3.604  1.00 70.45 99  B 1 
ATOM 1656 C CZ  . PHE B 2 99  ? -6.086  3.686   -3.381  1.00 73.34 99  B 1 
ATOM 1657 N N   . TYR B 2 100 ? -1.462  5.495   -8.594  1.00 77.42 100 B 1 
ATOM 1658 C CA  . TYR B 2 100 ? -0.801  5.467   -9.892  1.00 78.08 100 B 1 
ATOM 1659 C C   . TYR B 2 100 ? -0.881  4.047   -10.420 1.00 80.08 100 B 1 
ATOM 1660 O O   . TYR B 2 100 ? -0.153  3.161   -9.959  1.00 79.66 100 B 1 
ATOM 1661 C CB  . TYR B 2 100 ? 0.654   5.924   -9.746  1.00 74.83 100 B 1 
ATOM 1662 C CG  . TYR B 2 100 ? 0.806   7.373   -9.354  1.00 68.36 100 B 1 
ATOM 1663 C CD1 . TYR B 2 100 ? 1.040   8.350   -10.334 1.00 62.95 100 B 1 
ATOM 1664 C CD2 . TYR B 2 100 ? 0.695   7.760   -8.004  1.00 60.86 100 B 1 
ATOM 1665 C CE1 . TYR B 2 100 ? 1.163   9.695   -9.980  1.00 57.24 100 B 1 
ATOM 1666 C CE2 . TYR B 2 100 ? 0.806   9.109   -7.639  1.00 57.85 100 B 1 
ATOM 1667 C CZ  . TYR B 2 100 ? 1.050   10.074  -8.635  1.00 58.48 100 B 1 
ATOM 1668 O OH  . TYR B 2 100 ? 1.162   11.397  -8.277  1.00 54.53 100 B 1 
ATOM 1669 N N   . CYS B 2 101 ? -1.783  3.806   -11.361 1.00 82.33 101 B 1 
ATOM 1670 C CA  . CYS B 2 101 ? -2.077  2.481   -11.881 1.00 83.23 101 B 1 
ATOM 1671 C C   . CYS B 2 101 ? -1.480  2.295   -13.273 1.00 83.30 101 B 1 
ATOM 1672 O O   . CYS B 2 101 ? -1.607  3.167   -14.137 1.00 81.47 101 B 1 
ATOM 1673 C CB  . CYS B 2 101 ? -3.587  2.232   -11.856 1.00 83.29 101 B 1 
ATOM 1674 S SG  . CYS B 2 101 ? -4.316  2.471   -10.199 1.00 83.49 101 B 1 
ATOM 1675 N N   . ASN B 2 102 ? -0.840  1.155   -13.484 1.00 85.18 102 B 1 
ATOM 1676 C CA  . ASN B 2 102 ? -0.309  0.805   -14.788 1.00 85.56 102 B 1 
ATOM 1677 C C   . ASN B 2 102 ? -1.463  0.446   -15.729 1.00 85.66 102 B 1 
ATOM 1678 O O   . ASN B 2 102 ? -2.178  -0.521  -15.496 1.00 84.84 102 B 1 
ATOM 1679 C CB  . ASN B 2 102 ? 0.703   -0.340  -14.623 1.00 83.77 102 B 1 
ATOM 1680 C CG  . ASN B 2 102 ? 1.379   -0.703  -15.938 1.00 80.68 102 B 1 
ATOM 1681 O OD1 . ASN B 2 102 ? 1.016   -0.268  -17.009 1.00 73.53 102 B 1 
ATOM 1682 N ND2 . ASN B 2 102 ? 2.406   -1.524  -15.904 1.00 72.90 102 B 1 
ATOM 1683 N N   . THR B 2 103 ? -1.611  1.211   -16.800 1.00 86.07 103 B 1 
ATOM 1684 C CA  . THR B 2 103 ? -2.703  1.052   -17.770 1.00 85.43 103 B 1 
ATOM 1685 C C   . THR B 2 103 ? -2.344  0.182   -18.961 1.00 85.73 103 B 1 
ATOM 1686 O O   . THR B 2 103 ? -3.121  0.116   -19.909 1.00 84.00 103 B 1 
ATOM 1687 C CB  . THR B 2 103 ? -3.203  2.427   -18.239 1.00 83.36 103 B 1 
ATOM 1688 O OG1 . THR B 2 103 ? -2.134  3.173   -18.764 1.00 80.14 103 B 1 
ATOM 1689 C CG2 . THR B 2 103 ? -3.820  3.227   -17.096 1.00 78.23 103 B 1 
ATOM 1690 N N   . THR B 2 104 ? -1.185  -0.497  -18.964 1.00 85.34 104 B 1 
ATOM 1691 C CA  . THR B 2 104 ? -0.729  -1.319  -20.105 1.00 84.89 104 B 1 
ATOM 1692 C C   . THR B 2 104 ? -1.803  -2.293  -20.558 1.00 84.89 104 B 1 
ATOM 1693 O O   . THR B 2 104 ? -2.138  -2.323  -21.739 1.00 83.12 104 B 1 
ATOM 1694 C CB  . THR B 2 104 ? 0.565   -2.071  -19.762 1.00 83.53 104 B 1 
ATOM 1695 O OG1 . THR B 2 104 ? 1.564   -1.150  -19.378 1.00 76.43 104 B 1 
ATOM 1696 C CG2 . THR B 2 104 ? 1.128   -2.843  -20.954 1.00 74.11 104 B 1 
ATOM 1697 N N   . ASP B 2 105 ? -2.438  -2.997  -19.624 1.00 85.11 105 B 1 
ATOM 1698 C CA  . ASP B 2 105 ? -3.468  -3.997  -19.932 1.00 85.22 105 B 1 
ATOM 1699 C C   . ASP B 2 105 ? -4.791  -3.394  -20.455 1.00 85.38 105 B 1 
ATOM 1700 O O   . ASP B 2 105 ? -5.630  -4.121  -20.987 1.00 82.86 105 B 1 
ATOM 1701 C CB  . ASP B 2 105 ? -3.747  -4.850  -18.687 1.00 84.43 105 B 1 
ATOM 1702 C CG  . ASP B 2 105 ? -2.550  -5.633  -18.139 1.00 82.82 105 B 1 
ATOM 1703 O OD1 . ASP B 2 105 ? -1.483  -5.664  -18.793 1.00 75.36 105 B 1 
ATOM 1704 O OD2 . ASP B 2 105 ? -2.708  -6.185  -17.023 1.00 76.36 105 B 1 
ATOM 1705 N N   . LEU B 2 106 ? -4.997  -2.081  -20.309 1.00 86.03 106 B 1 
ATOM 1706 C CA  . LEU B 2 106 ? -6.124  -1.379  -20.932 1.00 85.97 106 B 1 
ATOM 1707 C C   . LEU B 2 106 ? -5.819  -1.012  -22.389 1.00 85.72 106 B 1 
ATOM 1708 O O   . LEU B 2 106 ? -6.720  -1.007  -23.223 1.00 83.52 106 B 1 
ATOM 1709 C CB  . LEU B 2 106 ? -6.489  -0.107  -20.156 1.00 85.20 106 B 1 
ATOM 1710 C CG  . LEU B 2 106 ? -7.040  -0.323  -18.733 1.00 84.08 106 B 1 
ATOM 1711 C CD1 . LEU B 2 106 ? -7.339  1.040   -18.097 1.00 80.75 106 B 1 
ATOM 1712 C CD2 . LEU B 2 106 ? -8.339  -1.129  -18.735 1.00 80.08 106 B 1 
ATOM 1713 N N   . PHE B 2 107 ? -4.558  -0.696  -22.695 1.00 85.03 107 B 1 
ATOM 1714 C CA  . PHE B 2 107 ? -4.113  -0.201  -23.993 1.00 84.16 107 B 1 
ATOM 1715 C C   . PHE B 2 107 ? -3.203  -1.213  -24.696 1.00 82.09 107 B 1 
ATOM 1716 O O   . PHE B 2 107 ? -2.158  -0.861  -25.243 1.00 78.13 107 B 1 
ATOM 1717 C CB  . PHE B 2 107 ? -3.486  1.184   -23.825 1.00 83.60 107 B 1 
ATOM 1718 C CG  . PHE B 2 107 ? -4.428  2.234   -23.268 1.00 83.12 107 B 1 
ATOM 1719 C CD1 . PHE B 2 107 ? -5.487  2.730   -24.048 1.00 79.18 107 B 1 
ATOM 1720 C CD2 . PHE B 2 107 ? -4.255  2.721   -21.963 1.00 80.06 107 B 1 
ATOM 1721 C CE1 . PHE B 2 107 ? -6.356  3.701   -23.544 1.00 78.57 107 B 1 
ATOM 1722 C CE2 . PHE B 2 107 ? -5.123  3.699   -21.447 1.00 78.33 107 B 1 
ATOM 1723 C CZ  . PHE B 2 107 ? -6.176  4.189   -22.236 1.00 81.45 107 B 1 
ATOM 1724 N N   . ASP B 2 108 ? -3.608  -2.473  -24.684 1.00 83.30 108 B 1 
ATOM 1725 C CA  . ASP B 2 108 ? -2.946  -3.583  -25.362 1.00 82.74 108 B 1 
ATOM 1726 C C   . ASP B 2 108 ? -3.936  -4.293  -26.289 1.00 82.71 108 B 1 
ATOM 1727 O O   . ASP B 2 108 ? -4.339  -5.439  -26.092 1.00 76.93 108 B 1 
ATOM 1728 C CB  . ASP B 2 108 ? -2.299  -4.521  -24.341 1.00 78.64 108 B 1 
ATOM 1729 C CG  . ASP B 2 108 ? -1.453  -5.614  -25.017 1.00 72.46 108 B 1 
ATOM 1730 O OD1 . ASP B 2 108 ? -0.970  -5.352  -26.145 1.00 64.12 108 B 1 
ATOM 1731 O OD2 . ASP B 2 108 ? -1.275  -6.684  -24.395 1.00 65.57 108 B 1 
ATOM 1732 N N   . SER B 2 109 ? -4.401  -3.559  -27.305 1.00 83.83 109 B 1 
ATOM 1733 C CA  . SER B 2 109 ? -5.319  -4.128  -28.286 1.00 84.59 109 B 1 
ATOM 1734 C C   . SER B 2 109 ? -5.139  -3.505  -29.666 1.00 84.94 109 B 1 
ATOM 1735 O O   . SER B 2 109 ? -4.909  -2.305  -29.822 1.00 83.74 109 B 1 
ATOM 1736 C CB  . SER B 2 109 ? -6.777  -4.030  -27.806 1.00 82.98 109 B 1 
ATOM 1737 O OG  . SER B 2 109 ? -7.174  -2.685  -27.603 1.00 79.46 109 B 1 
ATOM 1738 N N   . THR B 2 110 ? -5.279  -4.358  -30.670 1.00 83.72 110 B 1 
ATOM 1739 C CA  . THR B 2 110 ? -5.261  -3.980  -32.076 1.00 83.55 110 B 1 
ATOM 1740 C C   . THR B 2 110 ? -6.631  -4.262  -32.673 1.00 83.11 110 B 1 
ATOM 1741 O O   . THR B 2 110 ? -7.142  -5.378  -32.547 1.00 80.81 110 B 1 
ATOM 1742 C CB  . THR B 2 110 ? -4.158  -4.709  -32.846 1.00 81.85 110 B 1 
ATOM 1743 O OG1 . THR B 2 110 ? -2.907  -4.436  -32.246 1.00 74.79 110 B 1 
ATOM 1744 C CG2 . THR B 2 110 ? -4.059  -4.244  -34.297 1.00 73.17 110 B 1 
ATOM 1745 N N   . TRP B 2 111 ? -7.197  -3.269  -33.301 1.00 86.17 111 B 1 
ATOM 1746 C CA  . TRP B 2 111 ? -8.523  -3.324  -33.913 1.00 84.98 111 B 1 
ATOM 1747 C C   . TRP B 2 111 ? -8.393  -3.202  -35.424 1.00 83.32 111 B 1 
ATOM 1748 O O   . TRP B 2 111 ? -7.945  -2.171  -35.932 1.00 79.68 111 B 1 
ATOM 1749 C CB  . TRP B 2 111 ? -9.396  -2.226  -33.323 1.00 84.59 111 B 1 
ATOM 1750 C CG  . TRP B 2 111 ? -9.699  -2.378  -31.868 1.00 85.02 111 B 1 
ATOM 1751 C CD1 . TRP B 2 111 ? -8.896  -2.007  -30.843 1.00 79.78 111 B 1 
ATOM 1752 C CD2 . TRP B 2 111 ? -10.881 -2.982  -31.261 1.00 85.29 111 B 1 
ATOM 1753 N NE1 . TRP B 2 111 ? -9.502  -2.324  -29.637 1.00 80.44 111 B 1 
ATOM 1754 C CE2 . TRP B 2 111 ? -10.723 -2.920  -29.850 1.00 83.63 111 B 1 
ATOM 1755 C CE3 . TRP B 2 111 ? -12.057 -3.560  -31.773 1.00 82.67 111 B 1 
ATOM 1756 C CZ2 . TRP B 2 111 ? -11.708 -3.414  -28.963 1.00 83.65 111 B 1 
ATOM 1757 C CZ3 . TRP B 2 111 ? -13.039 -4.048  -30.890 1.00 79.36 111 B 1 
ATOM 1758 C CH2 . TRP B 2 111 ? -12.870 -3.981  -29.503 1.00 80.23 111 B 1 
ATOM 1759 N N   . ASP B 2 112 ? -8.795  -4.251  -36.148 1.00 83.04 112 B 1 
ATOM 1760 C CA  . ASP B 2 112 ? -8.763  -4.290  -37.606 1.00 80.98 112 B 1 
ATOM 1761 C C   . ASP B 2 112 ? -9.897  -3.452  -38.233 1.00 80.31 112 B 1 
ATOM 1762 O O   . ASP B 2 112 ? -10.727 -2.851  -37.549 1.00 75.19 112 B 1 
ATOM 1763 C CB  . ASP B 2 112 ? -8.772  -5.755  -38.089 1.00 76.36 112 B 1 
ATOM 1764 C CG  . ASP B 2 112 ? -10.096 -6.495  -37.870 1.00 69.21 112 B 1 
ATOM 1765 O OD1 . ASP B 2 112 ? -11.105 -5.868  -37.503 1.00 60.42 112 B 1 
ATOM 1766 O OD2 . ASP B 2 112 ? -10.120 -7.710  -38.115 1.00 62.84 112 B 1 
ATOM 1767 N N   . GLU B 2 113 ? -9.942  -3.436  -39.561 1.00 75.12 113 B 1 
ATOM 1768 C CA  . GLU B 2 113 ? -10.954 -2.705  -40.332 1.00 74.09 113 B 1 
ATOM 1769 C C   . GLU B 2 113 ? -12.394 -3.148  -40.023 1.00 73.96 113 B 1 
ATOM 1770 O O   . GLU B 2 113 ? -13.320 -2.340  -40.092 1.00 68.18 113 B 1 
ATOM 1771 C CB  . GLU B 2 113 ? -10.659 -2.864  -41.822 1.00 70.43 113 B 1 
ATOM 1772 C CG  . GLU B 2 113 ? -9.290  -2.255  -42.187 1.00 64.10 113 B 1 
ATOM 1773 C CD  . GLU B 2 113 ? -8.940  -2.361  -43.676 1.00 56.78 113 B 1 
ATOM 1774 O OE1 . GLU B 2 113 ? -7.844  -1.874  -44.021 1.00 50.27 113 B 1 
ATOM 1775 O OE2 . GLU B 2 113 ? -9.753  -2.923  -44.435 1.00 52.83 113 B 1 
ATOM 1776 N N   . ASN B 2 114 ? -12.571 -4.396  -39.574 1.00 74.04 114 B 1 
ATOM 1777 C CA  . ASN B 2 114 ? -13.878 -4.951  -39.230 1.00 72.40 114 B 1 
ATOM 1778 C C   . ASN B 2 114 ? -14.268 -4.711  -37.758 1.00 70.80 114 B 1 
ATOM 1779 O O   . ASN B 2 114 ? -15.294 -5.211  -37.300 1.00 64.76 114 B 1 
ATOM 1780 C CB  . ASN B 2 114 ? -13.876 -6.439  -39.600 1.00 70.06 114 B 1 
ATOM 1781 C CG  . ASN B 2 114 ? -13.743 -6.651  -41.102 1.00 65.60 114 B 1 
ATOM 1782 O OD1 . ASN B 2 114 ? -14.280 -5.914  -41.905 1.00 58.53 114 B 1 
ATOM 1783 N ND2 . ASN B 2 114 ? -13.036 -7.672  -41.514 1.00 58.54 114 B 1 
ATOM 1784 N N   . SER B 2 115 ? -13.473 -3.936  -37.026 1.00 66.87 115 B 1 
ATOM 1785 C CA  . SER B 2 115 ? -13.662 -3.712  -35.586 1.00 65.62 115 B 1 
ATOM 1786 C C   . SER B 2 115 ? -13.558 -4.991  -34.752 1.00 69.24 115 B 1 
ATOM 1787 O O   . SER B 2 115 ? -14.201 -5.104  -33.708 1.00 64.72 115 B 1 
ATOM 1788 C CB  . SER B 2 115 ? -14.959 -2.943  -35.270 1.00 60.13 115 B 1 
ATOM 1789 O OG  . SER B 2 115 ? -15.068 -1.803  -36.089 1.00 55.99 115 B 1 
ATOM 1790 N N   . THR B 2 116 ? -12.745 -5.933  -35.224 1.00 69.50 116 B 1 
ATOM 1791 C CA  . THR B 2 116 ? -12.454 -7.185  -34.534 1.00 69.94 116 B 1 
ATOM 1792 C C   . THR B 2 116 ? -11.126 -7.053  -33.798 1.00 69.79 116 B 1 
ATOM 1793 O O   . THR B 2 116 ? -10.165 -6.502  -34.321 1.00 66.05 116 B 1 
ATOM 1794 C CB  . THR B 2 116 ? -12.430 -8.389  -35.496 1.00 66.30 116 B 1 
ATOM 1795 O OG1 . THR B 2 116 ? -13.174 -8.157  -36.656 1.00 60.31 116 B 1 
ATOM 1796 C CG2 . THR B 2 116 ? -13.039 -9.615  -34.828 1.00 58.87 116 B 1 
ATOM 1797 N N   . VAL B 2 117 ? -11.067 -7.546  -32.577 1.00 71.20 117 B 1 
ATOM 1798 C CA  . VAL B 2 117 ? -9.814  -7.615  -31.814 1.00 69.60 117 B 1 
ATOM 1799 C C   . VAL B 2 117 ? -8.961  -8.740  -32.394 1.00 69.30 117 B 1 
ATOM 1800 O O   . VAL B 2 117 ? -9.393  -9.895  -32.391 1.00 65.46 117 B 1 
ATOM 1801 C CB  . VAL B 2 117 ? -10.064 -7.849  -30.316 1.00 65.00 117 B 1 
ATOM 1802 C CG1 . VAL B 2 117 ? -8.745  -7.885  -29.525 1.00 58.52 117 B 1 
ATOM 1803 C CG2 . VAL B 2 117 ? -10.907 -6.743  -29.706 1.00 59.40 117 B 1 
ATOM 1804 N N   . THR B 2 118 ? -7.749  -8.433  -32.853 1.00 61.60 118 B 1 
ATOM 1805 C CA  . THR B 2 118 ? -6.821  -9.442  -33.393 1.00 61.05 118 B 1 
ATOM 1806 C C   . THR B 2 118 ? -5.984  -10.110 -32.309 1.00 61.57 118 B 1 
ATOM 1807 O O   . THR B 2 118 ? -5.736  -11.309 -32.373 1.00 56.86 118 B 1 
ATOM 1808 C CB  . THR B 2 118 ? -5.898  -8.824  -34.454 1.00 56.88 118 B 1 
ATOM 1809 O OG1 . THR B 2 118 ? -5.289  -7.670  -33.952 1.00 53.61 118 B 1 
ATOM 1810 C CG2 . THR B 2 118 ? -6.674  -8.422  -35.707 1.00 51.69 118 B 1 
ATOM 1811 N N   . ASN B 2 119 ? -5.592  -9.369  -31.280 1.00 57.94 119 B 1 
ATOM 1812 C CA  . ASN B 2 119 ? -4.858  -9.910  -30.144 1.00 57.38 119 B 1 
ATOM 1813 C C   . ASN B 2 119 ? -5.837  -10.304 -29.028 1.00 56.00 119 B 1 
ATOM 1814 O O   . ASN B 2 119 ? -6.219  -9.479  -28.195 1.00 53.04 119 B 1 
ATOM 1815 C CB  . ASN B 2 119 ? -3.787  -8.913  -29.678 1.00 54.19 119 B 1 
ATOM 1816 C CG  . ASN B 2 119 ? -2.586  -8.862  -30.602 1.00 49.77 119 B 1 
ATOM 1817 O OD1 . ASN B 2 119 ? -2.382  -9.678  -31.487 1.00 45.12 119 B 1 
ATOM 1818 N ND2 . ASN B 2 119 ? -1.730  -7.888  -30.406 1.00 45.33 119 B 1 
ATOM 1819 N N   . ILE B 2 120 ? -6.237  -11.563 -28.993 1.00 56.37 120 B 1 
ATOM 1820 C CA  . ILE B 2 120 ? -7.018  -12.135 -27.894 1.00 54.84 120 B 1 
ATOM 1821 C C   . ILE B 2 120 ? -6.048  -12.479 -26.765 1.00 54.94 120 B 1 
ATOM 1822 O O   . ILE B 2 120 ? -5.559  -13.596 -26.663 1.00 50.31 120 B 1 
ATOM 1823 C CB  . ILE B 2 120 ? -7.869  -13.341 -28.352 1.00 49.49 120 B 1 
ATOM 1824 C CG1 . ILE B 2 120 ? -8.743  -12.987 -29.584 1.00 45.04 120 B 1 
ATOM 1825 C CG2 . ILE B 2 120 ? -8.760  -13.816 -27.184 1.00 43.39 120 B 1 
ATOM 1826 C CD1 . ILE B 2 120 ? -9.499  -14.190 -30.174 1.00 39.79 120 B 1 
ATOM 1827 N N   . THR B 2 121 ? -5.757  -11.509 -25.911 1.00 55.56 121 B 1 
ATOM 1828 C CA  . THR B 2 121 ? -5.196  -11.805 -24.592 1.00 55.87 121 B 1 
ATOM 1829 C C   . THR B 2 121 ? -6.234  -12.580 -23.783 1.00 56.49 121 B 1 
ATOM 1830 O O   . THR B 2 121 ? -7.429  -12.392 -23.962 1.00 52.85 121 B 1 
ATOM 1831 C CB  . THR B 2 121 ? -4.742  -10.529 -23.860 1.00 51.97 121 B 1 
ATOM 1832 O OG1 . THR B 2 121 ? -4.388  -9.506  -24.756 1.00 46.83 121 B 1 
ATOM 1833 C CG2 . THR B 2 121 ? -3.514  -10.793 -22.986 1.00 44.49 121 B 1 
ATOM 1834 N N   . GLU B 2 122 ? -5.790  -13.497 -22.890 1.00 57.22 122 B 1 
ATOM 1835 C CA  . GLU B 2 122 ? -6.650  -14.434 -22.164 1.00 58.34 122 B 1 
ATOM 1836 C C   . GLU B 2 122 ? -7.981  -13.837 -21.663 1.00 59.88 122 B 1 
ATOM 1837 O O   . GLU B 2 122 ? -8.007  -12.722 -21.136 1.00 55.67 122 B 1 
ATOM 1838 C CB  . GLU B 2 122 ? -5.931  -15.006 -20.938 1.00 53.58 122 B 1 
ATOM 1839 C CG  . GLU B 2 122 ? -4.907  -16.108 -21.246 1.00 47.27 122 B 1 
ATOM 1840 C CD  . GLU B 2 122 ? -4.417  -16.796 -19.954 1.00 42.89 122 B 1 
ATOM 1841 O OE1 . GLU B 2 122 ? -3.933  -17.938 -20.065 1.00 39.26 122 B 1 
ATOM 1842 O OE2 . GLU B 2 122 ? -4.554  -16.183 -18.860 1.00 39.55 122 B 1 
ATOM 1843 N N   . PRO B 2 123 ? -9.086  -14.607 -21.768 1.00 62.10 123 B 1 
ATOM 1844 C CA  . PRO B 2 123 ? -10.437 -14.112 -21.526 1.00 64.77 123 B 1 
ATOM 1845 C C   . PRO B 2 123 ? -10.753 -14.000 -20.030 1.00 70.36 123 B 1 
ATOM 1846 O O   . PRO B 2 123 ? -11.742 -14.540 -19.543 1.00 67.40 123 B 1 
ATOM 1847 C CB  . PRO B 2 123 ? -11.345 -15.096 -22.277 1.00 57.90 123 B 1 
ATOM 1848 C CG  . PRO B 2 123 ? -10.592 -16.414 -22.153 1.00 54.07 123 B 1 
ATOM 1849 C CD  . PRO B 2 123 ? -9.135  -15.974 -22.269 1.00 54.79 123 B 1 
ATOM 1850 N N   . LYS B 2 124 ? -9.944  -13.274 -19.271 1.00 72.22 124 B 1 
ATOM 1851 C CA  . LYS B 2 124 ? -10.346 -12.899 -17.923 1.00 75.92 124 B 1 
ATOM 1852 C C   . LYS B 2 124 ? -11.466 -11.867 -18.022 1.00 78.96 124 B 1 
ATOM 1853 O O   . LYS B 2 124 ? -11.329 -10.858 -18.709 1.00 76.00 124 B 1 
ATOM 1854 C CB  . LYS B 2 124 ? -9.153  -12.411 -17.091 1.00 70.98 124 B 1 
ATOM 1855 C CG  . LYS B 2 124 ? -8.212  -13.579 -16.794 1.00 63.10 124 B 1 
ATOM 1856 C CD  . LYS B 2 124 ? -7.020  -13.167 -15.922 1.00 59.09 124 B 1 
ATOM 1857 C CE  . LYS B 2 124 ? -6.115  -14.391 -15.744 1.00 51.69 124 B 1 
ATOM 1858 N NZ  . LYS B 2 124 ? -4.837  -14.073 -15.081 1.00 45.78 124 B 1 
ATOM 1859 N N   . ALA B 2 125 ? -12.561 -12.113 -17.306 1.00 82.67 125 B 1 
ATOM 1860 C CA  . ALA B 2 125 ? -13.718 -11.219 -17.284 1.00 85.94 125 B 1 
ATOM 1861 C C   . ALA B 2 125 ? -13.389 -9.816  -16.742 1.00 88.66 125 B 1 
ATOM 1862 O O   . ALA B 2 125 ? -14.055 -8.835  -17.073 1.00 85.80 125 B 1 
ATOM 1863 C CB  . ALA B 2 125 ? -14.818 -11.889 -16.448 1.00 81.52 125 B 1 
ATOM 1864 N N   . THR B 2 126 ? -12.347 -9.735  -15.927 1.00 86.42 126 B 1 
ATOM 1865 C CA  . THR B 2 126 ? -11.879 -8.502  -15.297 1.00 88.18 126 B 1 
ATOM 1866 C C   . THR B 2 126 ? -10.435 -8.226  -15.694 1.00 88.40 126 B 1 
ATOM 1867 O O   . THR B 2 126 ? -9.594  -9.125  -15.653 1.00 86.84 126 B 1 
ATOM 1868 C CB  . THR B 2 126 ? -12.015 -8.613  -13.775 1.00 87.01 126 B 1 
ATOM 1869 O OG1 . THR B 2 126 ? -13.336 -8.975  -13.438 1.00 76.47 126 B 1 
ATOM 1870 C CG2 . THR B 2 126 ? -11.725 -7.301  -13.058 1.00 76.17 126 B 1 
ATOM 1871 N N   . ILE B 2 127 ? -10.150 -6.991  -16.077 1.00 90.26 127 B 1 
ATOM 1872 C CA  . ILE B 2 127 ? -8.796  -6.464  -16.241 1.00 89.50 127 B 1 
ATOM 1873 C C   . ILE B 2 127 ? -8.360  -5.938  -14.878 1.00 89.74 127 B 1 
ATOM 1874 O O   . ILE B 2 127 ? -9.046  -5.088  -14.303 1.00 89.13 127 B 1 
ATOM 1875 C CB  . ILE B 2 127 ? -8.739  -5.362  -17.316 1.00 89.29 127 B 1 
ATOM 1876 C CG1 . ILE B 2 127 ? -9.303  -5.862  -18.665 1.00 87.25 127 B 1 
ATOM 1877 C CG2 . ILE B 2 127 ? -7.288  -4.879  -17.477 1.00 87.16 127 B 1 
ATOM 1878 C CD1 . ILE B 2 127 ? -9.455  -4.766  -19.725 1.00 83.68 127 B 1 
ATOM 1879 N N   . THR B 2 128 ? -7.251  -6.440  -14.365 1.00 91.20 128 B 1 
ATOM 1880 C CA  . THR B 2 128 ? -6.689  -6.010  -13.083 1.00 90.36 128 B 1 
ATOM 1881 C C   . THR B 2 128 ? -5.437  -5.180  -13.334 1.00 90.06 128 B 1 
ATOM 1882 O O   . THR B 2 128 ? -4.457  -5.696  -13.854 1.00 88.73 128 B 1 
ATOM 1883 C CB  . THR B 2 128 ? -6.377  -7.211  -12.180 1.00 89.17 128 B 1 
ATOM 1884 O OG1 . THR B 2 128 ? -7.551  -7.956  -11.960 1.00 81.55 128 B 1 
ATOM 1885 C CG2 . THR B 2 128 ? -5.860  -6.783  -10.807 1.00 79.03 128 B 1 
ATOM 1886 N N   . LEU B 2 129 ? -5.482  -3.911  -12.959 1.00 88.92 129 B 1 
ATOM 1887 C CA  . LEU B 2 129 ? -4.367  -2.976  -13.105 1.00 88.82 129 B 1 
ATOM 1888 C C   . LEU B 2 129 ? -3.567  -2.933  -11.805 1.00 89.11 129 B 1 
ATOM 1889 O O   . LEU B 2 129 ? -4.139  -2.599  -10.767 1.00 88.54 129 B 1 
ATOM 1890 C CB  . LEU B 2 129 ? -4.895  -1.574  -13.445 1.00 88.19 129 B 1 
ATOM 1891 C CG  . LEU B 2 129 ? -5.877  -1.498  -14.623 1.00 86.50 129 B 1 
ATOM 1892 C CD1 . LEU B 2 129 ? -6.298  -0.048  -14.821 1.00 81.68 129 B 1 
ATOM 1893 C CD2 . LEU B 2 129 ? -5.262  -2.036  -15.921 1.00 81.37 129 B 1 
ATOM 1894 N N   . PRO B 2 130 ? -2.259  -3.223  -11.824 1.00 87.24 130 B 1 
ATOM 1895 C CA  . PRO B 2 130 ? -1.428  -3.025  -10.649 1.00 86.00 130 B 1 
ATOM 1896 C C   . PRO B 2 130 ? -1.245  -1.527  -10.387 1.00 85.69 130 B 1 
ATOM 1897 O O   . PRO B 2 130 ? -0.884  -0.763  -11.284 1.00 83.37 130 B 1 
ATOM 1898 C CB  . PRO B 2 130 ? -0.113  -3.740  -10.967 1.00 84.08 130 B 1 
ATOM 1899 C CG  . PRO B 2 130 ? -0.022  -3.655  -12.490 1.00 81.18 130 B 1 
ATOM 1900 C CD  . PRO B 2 130 ? -1.477  -3.708  -12.945 1.00 84.44 130 B 1 
ATOM 1901 N N   . CYS B 2 131 ? -1.461  -1.121  -9.151  1.00 83.35 131 B 1 
ATOM 1902 C CA  . CYS B 2 131 ? -1.312  0.258   -8.726  1.00 82.46 131 B 1 
ATOM 1903 C C   . CYS B 2 131 ? -0.212  0.408   -7.681  1.00 80.82 131 B 1 
ATOM 1904 O O   . CYS B 2 131 ? 0.094   -0.505  -6.916  1.00 78.10 131 B 1 
ATOM 1905 C CB  . CYS B 2 131 ? -2.650  0.816   -8.215  1.00 82.83 131 B 1 
ATOM 1906 S SG  . CYS B 2 131 ? -4.039  0.656   -9.373  1.00 83.13 131 B 1 
ATOM 1907 N N   . ARG B 2 132 ? 0.351   1.613   -7.629  1.00 74.92 132 B 1 
ATOM 1908 C CA  . ARG B 2 132 ? 1.214   2.075   -6.547  1.00 72.85 132 B 1 
ATOM 1909 C C   . ARG B 2 132 ? 0.593   3.307   -5.913  1.00 73.29 132 B 1 
ATOM 1910 O O   . ARG B 2 132 ? -0.003  4.113   -6.611  1.00 71.24 132 B 1 
ATOM 1911 C CB  . ARG B 2 132 ? 2.624   2.368   -7.062  1.00 68.72 132 B 1 
ATOM 1912 C CG  . ARG B 2 132 ? 3.312   1.087   -7.561  1.00 59.93 132 B 1 
ATOM 1913 C CD  . ARG B 2 132 ? 4.734   1.398   -8.013  1.00 55.96 132 B 1 
ATOM 1914 N NE  . ARG B 2 132 ? 5.420   0.186   -8.481  1.00 50.43 132 B 1 
ATOM 1915 C CZ  . ARG B 2 132 ? 6.681   0.108   -8.882  1.00 45.45 132 B 1 
ATOM 1916 N NH1 . ARG B 2 132 ? 7.459   1.154   -8.896  1.00 42.44 132 B 1 
ATOM 1917 N NH2 . ARG B 2 132 ? 7.176   -1.032  -9.274  1.00 39.68 132 B 1 
ATOM 1918 N N   . ILE B 2 133 ? 0.774   3.446   -4.628  1.00 70.57 133 B 1 
ATOM 1919 C CA  . ILE B 2 133 ? 0.375   4.664   -3.933  1.00 67.61 133 B 1 
ATOM 1920 C C   . ILE B 2 133 ? 1.609   5.546   -3.825  1.00 64.39 133 B 1 
ATOM 1921 O O   . ILE B 2 133 ? 2.656   5.110   -3.344  1.00 60.62 133 B 1 
ATOM 1922 C CB  . ILE B 2 133 ? -0.304  4.342   -2.591  1.00 66.08 133 B 1 
ATOM 1923 C CG1 . ILE B 2 133 ? -1.577  3.521   -2.876  1.00 62.57 133 B 1 
ATOM 1924 C CG2 . ILE B 2 133 ? -0.639  5.644   -1.837  1.00 62.14 133 B 1 
ATOM 1925 C CD1 . ILE B 2 133 ? -2.243  2.981   -1.628  1.00 58.12 133 B 1 
ATOM 1926 N N   . LYS B 2 134 ? 1.494   6.772   -4.320  1.00 56.67 134 B 1 
ATOM 1927 C CA  . LYS B 2 134 ? 2.567   7.761   -4.318  1.00 55.02 134 B 1 
ATOM 1928 C C   . LYS B 2 134 ? 2.139   8.937   -3.457  1.00 55.06 134 B 1 
ATOM 1929 O O   . LYS B 2 134 ? 0.999   9.393   -3.519  1.00 51.92 134 B 1 
ATOM 1930 C CB  . LYS B 2 134 ? 2.904   8.163   -5.754  1.00 51.71 134 B 1 
ATOM 1931 C CG  . LYS B 2 134 ? 4.395   8.461   -6.010  1.00 47.06 134 B 1 
ATOM 1932 C CD  . LYS B 2 134 ? 4.545   8.982   -7.437  1.00 44.20 134 B 1 
ATOM 1933 C CE  . LYS B 2 134 ? 5.965   9.337   -7.871  1.00 39.73 134 B 1 
ATOM 1934 N NZ  . LYS B 2 134 ? 5.921   10.092  -9.154  1.00 36.69 134 B 1 
ATOM 1935 N N   . GLN B 2 135 ? 3.061   9.413   -2.656  1.00 45.25 135 B 1 
ATOM 1936 C CA  . GLN B 2 135 ? 2.795   10.422  -1.632  1.00 44.42 135 B 1 
ATOM 1937 C C   . GLN B 2 135 ? 3.348   11.779  -2.027  1.00 44.83 135 B 1 
ATOM 1938 O O   . GLN B 2 135 ? 2.851   12.819  -1.607  1.00 42.99 135 B 1 
ATOM 1939 C CB  . GLN B 2 135 ? 3.501   9.979   -0.373  1.00 42.37 135 B 1 
ATOM 1940 C CG  . GLN B 2 135 ? 3.108   8.559   0.017   1.00 38.85 135 B 1 
ATOM 1941 C CD  . GLN B 2 135 ? 4.270   7.801   0.597   1.00 35.92 135 B 1 
ATOM 1942 O OE1 . GLN B 2 135 ? 5.253   8.364   1.042   1.00 34.54 135 B 1 
ATOM 1943 N NE2 . GLN B 2 135 ? 4.184   6.487   0.610   1.00 31.81 135 B 1 
ATOM 1944 N N   . ILE B 2 136 ? 4.402   11.735  -2.819  1.00 38.99 136 B 1 
ATOM 1945 C CA  . ILE B 2 136 ? 4.997   12.909  -3.414  1.00 38.09 136 B 1 
ATOM 1946 C C   . ILE B 2 136 ? 4.351   13.061  -4.776  1.00 38.32 136 B 1 
ATOM 1947 O O   . ILE B 2 136 ? 4.573   12.232  -5.664  1.00 36.72 136 B 1 
ATOM 1948 C CB  . ILE B 2 136 ? 6.528   12.778  -3.489  1.00 35.87 136 B 1 
ATOM 1949 C CG1 . ILE B 2 136 ? 7.129   12.539  -2.080  1.00 33.23 136 B 1 
ATOM 1950 C CG2 . ILE B 2 136 ? 7.109   14.047  -4.128  1.00 33.36 136 B 1 
ATOM 1951 C CD1 . ILE B 2 136 ? 8.628   12.243  -2.095  1.00 31.10 136 B 1 
ATOM 1952 N N   . ILE B 2 137 ? 3.541   14.087  -4.915  1.00 39.82 137 B 1 
ATOM 1953 C CA  . ILE B 2 137 ? 2.864   14.421  -6.160  1.00 39.30 137 B 1 
ATOM 1954 C C   . ILE B 2 137 ? 3.571   15.623  -6.744  1.00 40.10 137 B 1 
ATOM 1955 O O   . ILE B 2 137 ? 3.775   16.625  -6.053  1.00 38.54 137 B 1 
ATOM 1956 C CB  . ILE B 2 137 ? 1.374   14.694  -5.925  1.00 38.25 137 B 1 
ATOM 1957 C CG1 . ILE B 2 137 ? 0.702   13.519  -5.184  1.00 35.74 137 B 1 
ATOM 1958 C CG2 . ILE B 2 137 ? 0.658   14.954  -7.265  1.00 36.28 137 B 1 
ATOM 1959 C CD1 . ILE B 2 137 ? -0.596  13.967  -4.550  1.00 34.24 137 B 1 
ATOM 1960 N N   . ASN B 2 138 ? 3.926   15.519  -8.008  1.00 34.67 138 B 1 
ATOM 1961 C CA  . ASN B 2 138 ? 4.312   16.697  -8.765  1.00 35.16 138 B 1 
ATOM 1962 C C   . ASN B 2 138 ? 3.052   17.542  -8.952  1.00 35.32 138 B 1 
ATOM 1963 O O   . ASN B 2 138 ? 2.130   17.160  -9.664  1.00 34.74 138 B 1 
ATOM 1964 C CB  . ASN B 2 138 ? 4.934   16.263  -10.092 1.00 35.58 138 B 1 
ATOM 1965 C CG  . ASN B 2 138 ? 6.235   15.495  -9.926  1.00 32.52 138 B 1 
ATOM 1966 O OD1 . ASN B 2 138 ? 7.017   15.723  -9.014  1.00 30.80 138 B 1 
ATOM 1967 N ND2 . ASN B 2 138 ? 6.482   14.545  -10.810 1.00 31.02 138 B 1 
ATOM 1968 N N   . MET B 2 139 ? 2.959   18.669  -8.265  1.00 29.97 139 B 1 
ATOM 1969 C CA  . MET B 2 139 ? 1.856   19.590  -8.516  1.00 29.03 139 B 1 
ATOM 1970 C C   . MET B 2 139 ? 2.040   20.174  -9.908  1.00 29.44 139 B 1 
ATOM 1971 O O   . MET B 2 139 ? 2.971   20.935  -10.147 1.00 28.66 139 B 1 
ATOM 1972 C CB  . MET B 2 139 ? 1.782   20.696  -7.459  1.00 28.96 139 B 1 
ATOM 1973 C CG  . MET B 2 139 ? 1.321   20.170  -6.098  1.00 26.01 139 B 1 
ATOM 1974 S SD  . MET B 2 139 ? 0.934   21.491  -4.893  1.00 24.15 139 B 1 
ATOM 1975 C CE  . MET B 2 139 ? -0.712  21.958  -5.448  1.00 22.69 139 B 1 
ATOM 1976 N N   . TRP B 2 140 ? 1.120   19.858  -10.810 1.00 37.44 140 B 1 
ATOM 1977 C CA  . TRP B 2 140 ? 1.156   20.289  -12.208 1.00 35.56 140 B 1 
ATOM 1978 C C   . TRP B 2 140 ? 1.311   21.801  -12.381 1.00 35.30 140 B 1 
ATOM 1979 O O   . TRP B 2 140 ? 1.985   22.257  -13.298 1.00 33.59 140 B 1 
ATOM 1980 C CB  . TRP B 2 140 ? -0.152  19.846  -12.882 1.00 34.05 140 B 1 
ATOM 1981 C CG  . TRP B 2 140 ? -0.344  18.383  -13.133 1.00 32.15 140 B 1 
ATOM 1982 C CD1 . TRP B 2 140 ? -0.160  17.372  -12.250 1.00 28.66 140 B 1 
ATOM 1983 C CD2 . TRP B 2 140 ? -0.781  17.752  -14.380 1.00 29.53 140 B 1 
ATOM 1984 N NE1 . TRP B 2 140 ? -0.450  16.154  -12.849 1.00 26.77 140 B 1 
ATOM 1985 C CE2 . TRP B 2 140 ? -0.837  16.348  -14.158 1.00 27.09 140 B 1 
ATOM 1986 C CE3 . TRP B 2 140 ? -1.137  18.236  -15.661 1.00 28.53 140 B 1 
ATOM 1987 C CZ2 . TRP B 2 140 ? -1.226  15.455  -15.183 1.00 26.51 140 B 1 
ATOM 1988 C CZ3 . TRP B 2 140 ? -1.525  17.338  -16.670 1.00 25.91 140 B 1 
ATOM 1989 C CH2 . TRP B 2 140 ? -1.562  15.969  -16.430 1.00 26.01 140 B 1 
ATOM 1990 N N   . GLN B 2 141 ? 0.671   22.586  -11.520 1.00 30.80 141 B 1 
ATOM 1991 C CA  . GLN B 2 141 ? 0.587   24.037  -11.710 1.00 31.41 141 B 1 
ATOM 1992 C C   . GLN B 2 141 ? 1.787   24.820  -11.173 1.00 32.21 141 B 1 
ATOM 1993 O O   . GLN B 2 141 ? 2.166   25.835  -11.762 1.00 31.28 141 B 1 
ATOM 1994 C CB  . GLN B 2 141 ? -0.673  24.568  -11.033 1.00 30.79 141 B 1 
ATOM 1995 C CG  . GLN B 2 141 ? -1.968  24.205  -11.758 1.00 27.53 141 B 1 
ATOM 1996 C CD  . GLN B 2 141 ? -3.182  24.886  -11.114 1.00 24.89 141 B 1 
ATOM 1997 O OE1 . GLN B 2 141 ? -3.131  25.424  -10.021 1.00 24.37 141 B 1 
ATOM 1998 N NE2 . GLN B 2 141 ? -4.313  24.881  -11.771 1.00 23.27 141 B 1 
ATOM 1999 N N   . ARG B 2 142 ? 2.315   24.445  -10.020 1.00 31.16 142 B 1 
ATOM 2000 C CA  . ARG B 2 142 ? 3.399   25.186  -9.383  1.00 32.07 142 B 1 
ATOM 2001 C C   . ARG B 2 142 ? 4.633   24.305  -9.280  1.00 31.94 142 B 1 
ATOM 2002 O O   . ARG B 2 142 ? 4.539   23.154  -8.862  1.00 30.48 142 B 1 
ATOM 2003 C CB  . ARG B 2 142 ? 2.990   25.761  -8.018  1.00 31.53 142 B 1 
ATOM 2004 C CG  . ARG B 2 142 ? 2.097   27.004  -8.163  1.00 28.29 142 B 1 
ATOM 2005 C CD  . ARG B 2 142 ? 1.827   27.652  -6.803  1.00 26.42 142 B 1 
ATOM 2006 N NE  . ARG B 2 142 ? 1.019   28.868  -6.933  1.00 23.50 142 B 1 
ATOM 2007 C CZ  . ARG B 2 142 ? 0.622   29.665  -5.944  1.00 21.72 142 B 1 
ATOM 2008 N NH1 . ARG B 2 142 ? 0.942   29.421  -4.708  1.00 20.45 142 B 1 
ATOM 2009 N NH2 . ARG B 2 142 ? -0.099  30.723  -6.203  1.00 19.61 142 B 1 
ATOM 2010 N N   . VAL B 2 143 ? 5.767   24.891  -9.606  1.00 35.60 143 B 1 
ATOM 2011 C CA  . VAL B 2 143 ? 7.085   24.292  -9.386  1.00 36.31 143 B 1 
ATOM 2012 C C   . VAL B 2 143 ? 7.232   23.989  -7.894  1.00 37.81 143 B 1 
ATOM 2013 O O   . VAL B 2 143 ? 7.459   24.889  -7.087  1.00 36.42 143 B 1 
ATOM 2014 C CB  . VAL B 2 143 ? 8.204   25.235  -9.879  1.00 34.72 143 B 1 
ATOM 2015 C CG1 . VAL B 2 143 ? 9.579   24.584  -9.743  1.00 30.39 143 B 1 
ATOM 2016 C CG2 . VAL B 2 143 ? 8.000   25.611  -11.358 1.00 31.65 143 B 1 
ATOM 2017 N N   . GLY B 2 144 ? 7.055   22.726  -7.523  1.00 35.48 144 B 1 
ATOM 2018 C CA  . GLY B 2 144 ? 7.153   22.271  -6.148  1.00 36.05 144 B 1 
ATOM 2019 C C   . GLY B 2 144 ? 6.613   20.860  -5.969  1.00 37.42 144 B 1 
ATOM 2020 O O   . GLY B 2 144 ? 5.677   20.437  -6.646  1.00 35.96 144 B 1 
ATOM 2021 N N   . GLN B 2 145 ? 7.200   20.123  -5.033  1.00 33.94 145 B 1 
ATOM 2022 C CA  . GLN B 2 145 ? 6.698   18.825  -4.605  1.00 35.54 145 B 1 
ATOM 2023 C C   . GLN B 2 145 ? 5.797   19.031  -3.387  1.00 36.06 145 B 1 
ATOM 2024 O O   . GLN B 2 145 ? 6.239   19.587  -2.379  1.00 35.84 145 B 1 
ATOM 2025 C CB  . GLN B 2 145 ? 7.857   17.873  -4.293  1.00 36.72 145 B 1 
ATOM 2026 C CG  . GLN B 2 145 ? 8.606   17.444  -5.568  1.00 33.50 145 B 1 
ATOM 2027 C CD  . GLN B 2 145 ? 9.786   16.502  -5.288  1.00 31.17 145 B 1 
ATOM 2028 O OE1 . GLN B 2 145 ? 10.224  16.295  -4.169  1.00 30.25 145 B 1 
ATOM 2029 N NE2 . GLN B 2 145 ? 10.347  15.900  -6.319  1.00 29.09 145 B 1 
ATOM 2030 N N   . ALA B 2 146 ? 4.559   18.587  -3.468  1.00 40.52 146 B 1 
ATOM 2031 C CA  . ALA B 2 146 ? 3.681   18.525  -2.319  1.00 41.46 146 B 1 
ATOM 2032 C C   . ALA B 2 146 ? 3.792   17.133  -1.679  1.00 42.21 146 B 1 
ATOM 2033 O O   . ALA B 2 146 ? 3.671   16.113  -2.358  1.00 41.50 146 B 1 
ATOM 2034 C CB  . ALA B 2 146 ? 2.257   18.881  -2.726  1.00 40.75 146 B 1 
ATOM 2035 N N   . MET B 2 147 ? 4.025   17.106  -0.384  1.00 35.12 147 B 1 
ATOM 2036 C CA  . MET B 2 147 ? 3.981   15.880  0.406   1.00 36.19 147 B 1 
ATOM 2037 C C   . MET B 2 147 ? 2.616   15.802  1.085   1.00 37.11 147 B 1 
ATOM 2038 O O   . MET B 2 147 ? 2.285   16.660  1.900   1.00 36.61 147 B 1 
ATOM 2039 C CB  . MET B 2 147 ? 5.150   15.860  1.399   1.00 35.74 147 B 1 
ATOM 2040 C CG  . MET B 2 147 ? 5.324   14.477  2.032   1.00 32.48 147 B 1 
ATOM 2041 S SD  . MET B 2 147 ? 6.709   14.366  3.220   1.00 28.98 147 B 1 
ATOM 2042 C CE  . MET B 2 147 ? 8.126   14.650  2.137   1.00 27.15 147 B 1 
ATOM 2043 N N   . TYR B 2 148 ? 1.829   14.804  0.723   1.00 38.63 148 B 1 
ATOM 2044 C CA  . TYR B 2 148 ? 0.504   14.624  1.295   1.00 38.80 148 B 1 
ATOM 2045 C C   . TYR B 2 148 ? 0.551   13.844  2.609   1.00 40.19 148 B 1 
ATOM 2046 O O   . TYR B 2 148 ? 1.548   13.198  2.949   1.00 38.97 148 B 1 
ATOM 2047 C CB  . TYR B 2 148 ? -0.440  14.004  0.257   1.00 37.09 148 B 1 
ATOM 2048 C CG  . TYR B 2 148 ? -0.897  15.009  -0.781  1.00 34.22 148 B 1 
ATOM 2049 C CD1 . TYR B 2 148 ? -2.120  15.697  -0.621  1.00 30.99 148 B 1 
ATOM 2050 C CD2 . TYR B 2 148 ? -0.094  15.298  -1.899  1.00 30.92 148 B 1 
ATOM 2051 C CE1 . TYR B 2 148 ? -2.540  16.633  -1.575  1.00 27.34 148 B 1 
ATOM 2052 C CE2 . TYR B 2 148 ? -0.502  16.233  -2.851  1.00 27.89 148 B 1 
ATOM 2053 C CZ  . TYR B 2 148 ? -1.732  16.897  -2.704  1.00 27.63 148 B 1 
ATOM 2054 O OH  . TYR B 2 148 ? -2.153  17.799  -3.649  1.00 26.42 148 B 1 
ATOM 2055 N N   . ALA B 2 149 ? -0.548  13.920  3.347   1.00 40.42 149 B 1 
ATOM 2056 C CA  . ALA B 2 149 ? -0.718  13.212  4.607   1.00 40.83 149 B 1 
ATOM 2057 C C   . ALA B 2 149 ? -0.610  11.687  4.416   1.00 42.45 149 B 1 
ATOM 2058 O O   . ALA B 2 149 ? -0.941  11.197  3.329   1.00 41.11 149 B 1 
ATOM 2059 C CB  . ALA B 2 149 ? -2.076  13.598  5.196   1.00 38.30 149 B 1 
ATOM 2060 N N   . PRO B 2 150 ? -0.176  10.930  5.420   1.00 42.64 150 B 1 
ATOM 2061 C CA  . PRO B 2 150 ? -0.051  9.480   5.325   1.00 43.04 150 B 1 
ATOM 2062 C C   . PRO B 2 150 ? -1.380  8.799   4.998   1.00 44.63 150 B 1 
ATOM 2063 O O   . PRO B 2 150 ? -2.439  9.331   5.365   1.00 44.22 150 B 1 
ATOM 2064 C CB  . PRO B 2 150 ? 0.518   9.013   6.665   1.00 41.35 150 B 1 
ATOM 2065 C CG  . PRO B 2 150 ? 0.156   10.139  7.619   1.00 40.34 150 B 1 
ATOM 2066 C CD  . PRO B 2 150 ? 0.214   11.375  6.735   1.00 41.22 150 B 1 
ATOM 2067 N N   . PRO B 2 151 ? -1.343  7.626   4.344   1.00 47.25 151 B 1 
ATOM 2068 C CA  . PRO B 2 151 ? -2.540  6.907   3.981   1.00 47.28 151 B 1 
ATOM 2069 C C   . PRO B 2 151 ? -3.386  6.580   5.199   1.00 48.10 151 B 1 
ATOM 2070 O O   . PRO B 2 151 ? -2.899  6.342   6.309   1.00 48.10 151 B 1 
ATOM 2071 C CB  . PRO B 2 151 ? -2.113  5.624   3.265   1.00 45.90 151 B 1 
ATOM 2072 C CG  . PRO B 2 151 ? -0.633  5.781   3.009   1.00 45.09 151 B 1 
ATOM 2073 C CD  . PRO B 2 151 ? -0.171  6.867   3.967   1.00 46.00 151 B 1 
ATOM 2074 N N   . ILE B 2 152 ? -4.680  6.525   4.955   1.00 50.55 152 B 1 
ATOM 2075 C CA  . ILE B 2 152 ? -5.642  6.080   5.951   1.00 51.76 152 B 1 
ATOM 2076 C C   . ILE B 2 152 ? -5.401  4.584   6.196   1.00 52.79 152 B 1 
ATOM 2077 O O   . ILE B 2 152 ? -5.283  3.801   5.257   1.00 50.53 152 B 1 
ATOM 2078 C CB  . ILE B 2 152 ? -7.075  6.398   5.486   1.00 49.46 152 B 1 
ATOM 2079 C CG1 . ILE B 2 152 ? -7.225  7.917   5.238   1.00 45.77 152 B 1 
ATOM 2080 C CG2 . ILE B 2 152 ? -8.092  5.913   6.531   1.00 44.40 152 B 1 
ATOM 2081 C CD1 . ILE B 2 152 ? -8.568  8.314   4.610   1.00 42.01 152 B 1 
ATOM 2082 N N   . LYS B 2 153 ? -5.341  4.184   7.459   1.00 53.10 153 B 1 
ATOM 2083 C CA  . LYS B 2 153 ? -5.189  2.773   7.817   1.00 52.89 153 B 1 
ATOM 2084 C C   . LYS B 2 153 ? -6.419  1.959   7.442   1.00 54.31 153 B 1 
ATOM 2085 O O   . LYS B 2 153 ? -7.546  2.443   7.536   1.00 51.66 153 B 1 
ATOM 2086 C CB  . LYS B 2 153 ? -4.904  2.608   9.302   1.00 49.71 153 B 1 
ATOM 2087 C CG  . LYS B 2 153 ? -3.513  3.104   9.652   1.00 45.26 153 B 1 
ATOM 2088 C CD  . LYS B 2 153 ? -3.184  2.639   11.063  1.00 41.28 153 B 1 
ATOM 2089 C CE  . LYS B 2 153 ? -1.740  2.982   11.384  1.00 37.82 153 B 1 
ATOM 2090 N NZ  . LYS B 2 153 ? -1.306  2.194   12.528  1.00 33.68 153 B 1 
ATOM 2091 N N   . GLY B 2 154 ? -6.185  0.688   7.113   1.00 58.91 154 B 1 
ATOM 2092 C CA  . GLY B 2 154 ? -7.238  -0.250  6.744   1.00 60.05 154 B 1 
ATOM 2093 C C   . GLY B 2 154 ? -7.505  -0.271  5.238   1.00 62.82 154 B 1 
ATOM 2094 O O   . GLY B 2 154 ? -6.828  0.388   4.456   1.00 60.91 154 B 1 
ATOM 2095 N N   . SER B 2 155 ? -8.487  -1.061  4.821   1.00 70.39 155 B 1 
ATOM 2096 C CA  . SER B 2 155 ? -8.821  -1.203  3.408   1.00 71.54 155 B 1 
ATOM 2097 C C   . SER B 2 155 ? -9.510  0.048   2.869   1.00 72.66 155 B 1 
ATOM 2098 O O   . SER B 2 155 ? -10.466 0.530   3.470   1.00 70.95 155 B 1 
ATOM 2099 C CB  . SER B 2 155 ? -9.730  -2.420  3.191   1.00 69.27 155 B 1 
ATOM 2100 O OG  . SER B 2 155 ? -10.908 -2.287  3.947   1.00 61.88 155 B 1 
ATOM 2101 N N   . ILE B 2 156 ? -9.091  0.503   1.702   1.00 71.79 156 B 1 
ATOM 2102 C CA  . ILE B 2 156 ? -9.743  1.583   0.969   1.00 74.87 156 B 1 
ATOM 2103 C C   . ILE B 2 156 ? -10.328 1.010   -0.315  1.00 77.87 156 B 1 
ATOM 2104 O O   . ILE B 2 156 ? -9.651  0.281   -1.046  1.00 77.68 156 B 1 
ATOM 2105 C CB  . ILE B 2 156 ? -8.776  2.760   0.708   1.00 71.92 156 B 1 
ATOM 2106 C CG1 . ILE B 2 156 ? -8.301  3.316   2.070   1.00 65.03 156 B 1 
ATOM 2107 C CG2 . ILE B 2 156 ? -9.446  3.851   -0.139  1.00 63.69 156 B 1 
ATOM 2108 C CD1 . ILE B 2 156 ? -7.354  4.495   1.956   1.00 60.28 156 B 1 
ATOM 2109 N N   . ARG B 2 157 ? -11.574 1.349   -0.590  1.00 80.83 157 B 1 
ATOM 2110 C CA  . ARG B 2 157 ? -12.253 1.041   -1.842  1.00 82.53 157 B 1 
ATOM 2111 C C   . ARG B 2 157 ? -12.728 2.342   -2.474  1.00 82.37 157 B 1 
ATOM 2112 O O   . ARG B 2 157 ? -13.408 3.128   -1.823  1.00 79.49 157 B 1 
ATOM 2113 C CB  . ARG B 2 157 ? -13.399 0.053   -1.590  1.00 82.05 157 B 1 
ATOM 2114 C CG  . ARG B 2 157 ? -14.174 -0.291  -2.872  1.00 79.77 157 B 1 
ATOM 2115 C CD  . ARG B 2 157 ? -15.234 -1.346  -2.567  1.00 78.89 157 B 1 
ATOM 2116 N NE  . ARG B 2 157 ? -16.110 -1.603  -3.726  1.00 73.33 157 B 1 
ATOM 2117 C CZ  . ARG B 2 157 ? -16.870 -2.656  -3.937  1.00 67.54 157 B 1 
ATOM 2118 N NH1 . ARG B 2 157 ? -16.888 -3.664  -3.117  1.00 61.04 157 B 1 
ATOM 2119 N NH2 . ARG B 2 157 ? -17.639 -2.701  -4.980  1.00 61.32 157 B 1 
ATOM 2120 N N   . CYS B 2 158 ? -12.372 2.529   -3.724  1.00 83.22 158 B 1 
ATOM 2121 C CA  . CYS B 2 158 ? -12.693 3.713   -4.491  1.00 82.62 158 B 1 
ATOM 2122 C C   . CYS B 2 158 ? -13.392 3.293   -5.774  1.00 84.50 158 B 1 
ATOM 2123 O O   . CYS B 2 158 ? -12.847 2.496   -6.537  1.00 81.90 158 B 1 
ATOM 2124 C CB  . CYS B 2 158 ? -11.401 4.451   -4.823  1.00 78.36 158 B 1 
ATOM 2125 S SG  . CYS B 2 158 ? -10.450 4.865   -3.335  1.00 69.93 158 B 1 
ATOM 2126 N N   . GLU B 2 159 ? -14.566 3.837   -5.998  1.00 81.96 159 B 1 
ATOM 2127 C CA  . GLU B 2 159 ? -15.296 3.635   -7.237  1.00 81.70 159 B 1 
ATOM 2128 C C   . GLU B 2 159 ? -15.304 4.944   -8.009  1.00 80.51 159 B 1 
ATOM 2129 O O   . GLU B 2 159 ? -15.632 6.006   -7.466  1.00 76.31 159 B 1 
ATOM 2130 C CB  . GLU B 2 159 ? -16.700 3.107   -6.972  1.00 80.55 159 B 1 
ATOM 2131 C CG  . GLU B 2 159 ? -16.629 1.731   -6.284  1.00 72.60 159 B 1 
ATOM 2132 C CD  . GLU B 2 159 ? -17.965 1.018   -6.144  1.00 70.65 159 B 1 
ATOM 2133 O OE1 . GLU B 2 159 ? -17.900 -0.174  -5.772  1.00 63.26 159 B 1 
ATOM 2134 O OE2 . GLU B 2 159 ? -19.016 1.624   -6.397  1.00 66.88 159 B 1 
ATOM 2135 N N   . SER B 2 160 ? -14.915 4.883   -9.268  1.00 81.68 160 B 1 
ATOM 2136 C CA  . SER B 2 160 ? -14.977 6.016   -10.172 1.00 80.22 160 B 1 
ATOM 2137 C C   . SER B 2 160 ? -15.393 5.555   -11.557 1.00 81.97 160 B 1 
ATOM 2138 O O   . SER B 2 160 ? -15.403 4.364   -11.875 1.00 80.92 160 B 1 
ATOM 2139 C CB  . SER B 2 160 ? -13.646 6.782   -10.177 1.00 75.70 160 B 1 
ATOM 2140 O OG  . SER B 2 160 ? -12.581 5.979   -10.637 1.00 67.37 160 B 1 
ATOM 2141 N N   . ASN B 2 161 ? -15.775 6.516   -12.384 1.00 77.82 161 B 1 
ATOM 2142 C CA  . ASN B 2 161 ? -16.177 6.271   -13.758 1.00 79.42 161 B 1 
ATOM 2143 C C   . ASN B 2 161 ? -15.187 6.943   -14.701 1.00 78.20 161 B 1 
ATOM 2144 O O   . ASN B 2 161 ? -14.945 8.146   -14.597 1.00 76.07 161 B 1 
ATOM 2145 C CB  . ASN B 2 161 ? -17.611 6.775   -13.952 1.00 79.62 161 B 1 
ATOM 2146 C CG  . ASN B 2 161 ? -18.639 5.884   -13.268 1.00 77.90 161 B 1 
ATOM 2147 O OD1 . ASN B 2 161 ? -18.519 4.674   -13.203 1.00 72.21 161 B 1 
ATOM 2148 N ND2 . ASN B 2 161 ? -19.706 6.457   -12.761 1.00 71.21 161 B 1 
ATOM 2149 N N   . ILE B 2 162 ? -14.653 6.177   -15.637 1.00 78.29 162 B 1 
ATOM 2150 C CA  . ILE B 2 162 ? -13.891 6.703   -16.757 1.00 78.94 162 B 1 
ATOM 2151 C C   . ILE B 2 162 ? -14.897 7.325   -17.726 1.00 79.64 162 B 1 
ATOM 2152 O O   . ILE B 2 162 ? -15.719 6.620   -18.309 1.00 79.82 162 B 1 
ATOM 2153 C CB  . ILE B 2 162 ? -13.042 5.601   -17.430 1.00 78.49 162 B 1 
ATOM 2154 C CG1 . ILE B 2 162 ? -12.115 4.907   -16.409 1.00 77.54 162 B 1 
ATOM 2155 C CG2 . ILE B 2 162 ? -12.232 6.214   -18.582 1.00 77.39 162 B 1 
ATOM 2156 C CD1 . ILE B 2 162 ? -11.371 3.689   -16.977 1.00 71.92 162 B 1 
ATOM 2157 N N   . THR B 2 163 ? -14.845 8.641   -17.867 1.00 77.79 163 B 1 
ATOM 2158 C CA  . THR B 2 163 ? -15.758 9.421   -18.727 1.00 78.47 163 B 1 
ATOM 2159 C C   . THR B 2 163 ? -15.093 9.905   -20.012 1.00 79.55 163 B 1 
ATOM 2160 O O   . THR B 2 163 ? -15.775 10.370  -20.927 1.00 76.01 163 B 1 
ATOM 2161 C CB  . THR B 2 163 ? -16.333 10.615  -17.970 1.00 76.54 163 B 1 
ATOM 2162 O OG1 . THR B 2 163 ? -15.284 11.389  -17.432 1.00 73.39 163 B 1 
ATOM 2163 C CG2 . THR B 2 163 ? -17.222 10.187  -16.809 1.00 70.48 163 B 1 
ATOM 2164 N N   . GLY B 2 164 ? -13.773 9.807   -20.100 1.00 77.38 164 B 1 
ATOM 2165 C CA  . GLY B 2 164 ? -13.009 10.231  -21.268 1.00 77.56 164 B 1 
ATOM 2166 C C   . GLY B 2 164 ? -11.587 9.677   -21.261 1.00 77.79 164 B 1 
ATOM 2167 O O   . GLY B 2 164 ? -11.117 9.143   -20.252 1.00 76.41 164 B 1 
ATOM 2168 N N   . LEU B 2 165 ? -10.922 9.809   -22.401 1.00 69.68 165 B 1 
ATOM 2169 C CA  . LEU B 2 165 ? -9.537  9.422   -22.641 1.00 72.56 165 B 1 
ATOM 2170 C C   . LEU B 2 165 ? -8.799  10.581  -23.313 1.00 70.88 165 B 1 
ATOM 2171 O O   . LEU B 2 165 ? -9.424  11.396  -23.998 1.00 70.61 165 B 1 
ATOM 2172 C CB  . LEU B 2 165 ? -9.484  8.156   -23.516 1.00 72.56 165 B 1 
ATOM 2173 C CG  . LEU B 2 165 ? -10.203 6.915   -22.942 1.00 69.85 165 B 1 
ATOM 2174 C CD1 . LEU B 2 165 ? -10.170 5.787   -23.965 1.00 65.45 165 B 1 
ATOM 2175 C CD2 . LEU B 2 165 ? -9.544  6.414   -21.661 1.00 65.11 165 B 1 
ATOM 2176 N N   . LEU B 2 166 ? -7.471  10.631  -23.126 1.00 67.19 166 B 1 
ATOM 2177 C CA  . LEU B 2 166 ? -6.561  11.595  -23.734 1.00 68.15 166 B 1 
ATOM 2178 C C   . LEU B 2 166 ? -5.521  10.887  -24.602 1.00 60.51 166 B 1 
ATOM 2179 O O   . LEU B 2 166 ? -5.079  9.791   -24.217 1.00 54.62 166 B 1 
ATOM 2180 C CB  . LEU B 2 166 ? -5.876  12.439  -22.642 1.00 62.70 166 B 1 
ATOM 2181 C CG  . LEU B 2 166 ? -6.814  13.388  -21.871 1.00 57.15 166 B 1 
ATOM 2182 C CD1 . LEU B 2 166 ? -6.054  14.008  -20.691 1.00 51.26 166 B 1 
ATOM 2183 C CD2 . LEU B 2 166 ? -7.297  14.532  -22.761 1.00 51.29 166 B 1 
ATOM 2184 O OXT . LEU B 2 166 ? -5.155  11.494  -25.652 1.00 51.16 166 B 1 
#
