# Supplementary material for: Modeling Human Protein Physical Interactions Involved in HIV Attachment In Silico
Source: Int J Mol Sci. 2025 Nov 20;26(22):11209. doi: 10.3390/ijms262211209 (PMC12652853; doi:10.3390/ijms262211209)
Supplement: Supplementary file 1 [file ijms-26-11209-s001.zip › Models/CCL8/ccl8_ccr5_model.cif]

# By using this file you agree to the legally binding terms of use found at alphafoldserver.com/output-terms
data_6eafe3c48435c23b
#
_entry.id 6eafe3c48435c23b
#
loop_
_atom_type.symbol
C 
N 
O 
S 
#
loop_
_audit_author.name
_audit_author.pdbx_ordinal
"Google DeepMind" 1 
"Isomorphic Labs" 2 
#
_audit_conform.dict_location https://raw.githubusercontent.com/ihmwg/ModelCIF/master/dist/mmcif_ma.dic
_audit_conform.dict_name     mmcif_ma.dic
_audit_conform.dict_version  1.4.5
#
loop_
_chem_comp.formula
_chem_comp.formula_weight
_chem_comp.id
_chem_comp.mon_nstd_flag
_chem_comp.name
_chem_comp.pdbx_smiles
_chem_comp.pdbx_synonyms
_chem_comp.type
"C3 H7 N O2"    89.093  ALA y ALANINE         C[C@H](N)C(O)=O                  ? "L-PEPTIDE LINKING" 
"C6 H15 N4 O2"  175.209 ARG y ARGININE        N[C@@H](CCCNC(N)=[NH2+])C(O)=O   ? "L-PEPTIDE LINKING" 
"C4 H8 N2 O3"   132.118 ASN y ASPARAGINE      N[C@@H](CC(N)=O)C(O)=O           ? "L-PEPTIDE LINKING" 
"C4 H7 N O4"    133.103 ASP y "ASPARTIC ACID" N[C@@H](CC(O)=O)C(O)=O           ? "L-PEPTIDE LINKING" 
"C3 H7 N O2 S"  121.158 CYS y CYSTEINE        N[C@@H](CS)C(O)=O                ? "L-PEPTIDE LINKING" 
"C5 H10 N2 O3"  146.144 GLN y GLUTAMINE       N[C@@H](CCC(N)=O)C(O)=O          ? "L-PEPTIDE LINKING" 
"C5 H9 N O4"    147.129 GLU y "GLUTAMIC ACID" N[C@@H](CCC(O)=O)C(O)=O          ? "L-PEPTIDE LINKING" 
"C2 H5 N O2"    75.067  GLY y GLYCINE         NCC(O)=O                         ? "PEPTIDE LINKING"   
"C6 H10 N3 O2"  156.162 HIS y HISTIDINE       N[C@@H](Cc1c[nH]c[nH+]1)C(O)=O   ? "L-PEPTIDE LINKING" 
"C6 H13 N O2"   131.173 ILE y ISOLEUCINE      CC[C@H](C)[C@H](N)C(O)=O         ? "L-PEPTIDE LINKING" 
"C6 H13 N O2"   131.173 LEU y LEUCINE         CC(C)C[C@H](N)C(O)=O             ? "L-PEPTIDE LINKING" 
"C6 H15 N2 O2"  147.195 LYS y LYSINE          N[C@@H](CCCC[NH3+])C(O)=O        ? "L-PEPTIDE LINKING" 
"C5 H11 N O2 S" 149.211 MET y METHIONINE      CSCC[C@H](N)C(O)=O               ? "L-PEPTIDE LINKING" 
"C9 H11 N O2"   165.189 PHE y PHENYLALANINE   N[C@@H](Cc1ccccc1)C(O)=O         ? "L-PEPTIDE LINKING" 
"C5 H9 N O2"    115.130 PRO y PROLINE         OC(=O)[C@@H]1CCCN1               ? "L-PEPTIDE LINKING" 
"C3 H7 N O3"    105.093 SER y SERINE          N[C@@H](CO)C(O)=O                ? "L-PEPTIDE LINKING" 
"C4 H9 N O3"    119.119 THR y THREONINE       C[C@@H](O)[C@H](N)C(O)=O         ? "L-PEPTIDE LINKING" 
"C11 H12 N2 O2" 204.225 TRP y TRYPTOPHAN      N[C@@H](Cc1c[nH]c2ccccc12)C(O)=O ? "L-PEPTIDE LINKING" 
"C9 H11 N O3"   181.189 TYR y TYROSINE        N[C@@H](Cc1ccc(O)cc1)C(O)=O      ? "L-PEPTIDE LINKING" 
"C5 H11 N O2"   117.146 VAL y VALINE          CC(C)[C@H](N)C(O)=O              ? "L-PEPTIDE LINKING" 
#
_citation.book_publisher          ?
_citation.country                 UK
_citation.id                      primary
_citation.journal_full            Nature
_citation.journal_id_ASTM         NATUAS
_citation.journal_id_CSD          0006
_citation.journal_id_ISSN         0028-0836
_citation.journal_volume          630
_citation.page_first              493
_citation.page_last               500
_citation.pdbx_database_id_DOI    10.1038/s41586-024-07487-w
_citation.pdbx_database_id_PubMed 38718835
_citation.title                   "Accurate structure prediction of biomolecular interactions with AlphaFold 3"
_citation.year                    2024
#
loop_
_citation_author.citation_id
_citation_author.name
_citation_author.ordinal
primary "Google DeepMind" 1 
primary "Isomorphic Labs" 2 
#
loop_
_entity.id
_entity.pdbx_description
_entity.type
1 . polymer 
2 . polymer 
#
loop_
_entity_poly.entity_id
_entity_poly.pdbx_strand_id
_entity_poly.type
1 A polypeptide(L) 
2 B polypeptide(L) 
#
loop_
_entity_poly_seq.entity_id
_entity_poly_seq.hetero
_entity_poly_seq.mon_id
_entity_poly_seq.num
1 n MET 1   
1 n LYS 2   
1 n VAL 3   
1 n SER 4   
1 n ALA 5   
1 n ALA 6   
1 n LEU 7   
1 n LEU 8   
1 n CYS 9   
1 n LEU 10  
1 n LEU 11  
1 n LEU 12  
1 n MET 13  
1 n ALA 14  
1 n ALA 15  
1 n THR 16  
1 n PHE 17  
1 n SER 18  
1 n PRO 19  
1 n GLN 20  
1 n GLY 21  
1 n LEU 22  
1 n ALA 23  
1 n GLN 24  
1 n PRO 25  
1 n ASP 26  
1 n SER 27  
1 n VAL 28  
1 n SER 29  
1 n ILE 30  
1 n PRO 31  
1 n ILE 32  
1 n THR 33  
1 n CYS 34  
1 n CYS 35  
1 n PHE 36  
1 n ASN 37  
1 n VAL 38  
1 n ILE 39  
1 n ASN 40  
1 n ARG 41  
1 n LYS 42  
1 n ILE 43  
1 n PRO 44  
1 n ILE 45  
1 n GLN 46  
1 n ARG 47  
1 n LEU 48  
1 n GLU 49  
1 n SER 50  
1 n TYR 51  
1 n THR 52  
1 n ARG 53  
1 n ILE 54  
1 n THR 55  
1 n ASN 56  
1 n ILE 57  
1 n GLN 58  
1 n CYS 59  
1 n PRO 60  
1 n LYS 61  
1 n GLU 62  
1 n ALA 63  
1 n VAL 64  
1 n ILE 65  
1 n PHE 66  
1 n LYS 67  
1 n THR 68  
1 n GLN 69  
1 n ARG 70  
1 n GLY 71  
1 n LYS 72  
1 n GLU 73  
1 n VAL 74  
1 n CYS 75  
1 n ALA 76  
1 n ASP 77  
1 n PRO 78  
1 n LYS 79  
1 n GLU 80  
1 n ARG 81  
1 n TRP 82  
1 n VAL 83  
1 n ARG 84  
1 n ASP 85  
1 n SER 86  
1 n MET 87  
1 n LYS 88  
1 n HIS 89  
1 n LEU 90  
1 n ASP 91  
1 n GLN 92  
1 n ILE 93  
1 n PHE 94  
1 n GLN 95  
1 n ASN 96  
1 n LEU 97  
1 n LYS 98  
1 n PRO 99  
2 n MET 1   
2 n ASP 2   
2 n TYR 3   
2 n GLN 4   
2 n VAL 5   
2 n SER 6   
2 n SER 7   
2 n PRO 8   
2 n ILE 9   
2 n TYR 10  
2 n ASP 11  
2 n ILE 12  
2 n ASN 13  
2 n TYR 14  
2 n TYR 15  
2 n THR 16  
2 n SER 17  
2 n GLU 18  
2 n PRO 19  
2 n CYS 20  
2 n GLN 21  
2 n LYS 22  
2 n ILE 23  
2 n ASN 24  
2 n VAL 25  
2 n LYS 26  
2 n GLN 27  
2 n ILE 28  
2 n ALA 29  
2 n ALA 30  
2 n ARG 31  
2 n LEU 32  
2 n LEU 33  
2 n PRO 34  
2 n PRO 35  
2 n LEU 36  
2 n TYR 37  
2 n SER 38  
2 n LEU 39  
2 n VAL 40  
2 n PHE 41  
2 n ILE 42  
2 n PHE 43  
2 n GLY 44  
2 n PHE 45  
2 n VAL 46  
2 n GLY 47  
2 n ASN 48  
2 n MET 49  
2 n LEU 50  
2 n VAL 51  
2 n ILE 52  
2 n LEU 53  
2 n ILE 54  
2 n LEU 55  
2 n ILE 56  
2 n ASN 57  
2 n CYS 58  
2 n LYS 59  
2 n ARG 60  
2 n LEU 61  
2 n LYS 62  
2 n SER 63  
2 n MET 64  
2 n THR 65  
2 n ASP 66  
2 n ILE 67  
2 n TYR 68  
2 n LEU 69  
2 n LEU 70  
2 n ASN 71  
2 n LEU 72  
2 n ALA 73  
2 n ILE 74  
2 n SER 75  
2 n ASP 76  
2 n LEU 77  
2 n PHE 78  
2 n PHE 79  
2 n LEU 80  
2 n LEU 81  
2 n THR 82  
2 n VAL 83  
2 n PRO 84  
2 n PHE 85  
2 n TRP 86  
2 n ALA 87  
2 n HIS 88  
2 n TYR 89  
2 n ALA 90  
2 n ALA 91  
2 n ALA 92  
2 n GLN 93  
2 n TRP 94  
2 n ASP 95  
2 n PHE 96  
2 n GLY 97  
2 n ASN 98  
2 n THR 99  
2 n MET 100 
2 n CYS 101 
2 n GLN 102 
2 n LEU 103 
2 n LEU 104 
2 n THR 105 
2 n GLY 106 
2 n LEU 107 
2 n TYR 108 
2 n PHE 109 
2 n ILE 110 
2 n GLY 111 
2 n PHE 112 
2 n PHE 113 
2 n SER 114 
2 n GLY 115 
2 n ILE 116 
2 n PHE 117 
2 n PHE 118 
2 n ILE 119 
2 n ILE 120 
2 n LEU 121 
2 n LEU 122 
2 n THR 123 
2 n ILE 124 
2 n ASP 125 
2 n ARG 126 
2 n TYR 127 
2 n LEU 128 
2 n ALA 129 
2 n VAL 130 
2 n VAL 131 
2 n HIS 132 
2 n ALA 133 
2 n VAL 134 
2 n PHE 135 
2 n ALA 136 
2 n LEU 137 
2 n LYS 138 
2 n ALA 139 
2 n ARG 140 
2 n THR 141 
2 n VAL 142 
2 n THR 143 
2 n PHE 144 
2 n GLY 145 
2 n VAL 146 
2 n VAL 147 
2 n THR 148 
2 n SER 149 
2 n VAL 150 
2 n ILE 151 
2 n THR 152 
2 n TRP 153 
2 n VAL 154 
2 n VAL 155 
2 n ALA 156 
2 n VAL 157 
2 n PHE 158 
2 n ALA 159 
2 n SER 160 
2 n LEU 161 
2 n PRO 162 
2 n GLY 163 
2 n ILE 164 
2 n ILE 165 
2 n PHE 166 
2 n THR 167 
2 n ARG 168 
2 n SER 169 
2 n GLN 170 
2 n LYS 171 
2 n GLU 172 
2 n GLY 173 
2 n LEU 174 
2 n HIS 175 
2 n TYR 176 
2 n THR 177 
2 n CYS 178 
2 n SER 179 
2 n SER 180 
2 n HIS 181 
2 n PHE 182 
2 n PRO 183 
2 n TYR 184 
2 n SER 185 
2 n GLN 186 
2 n TYR 187 
2 n GLN 188 
2 n PHE 189 
2 n TRP 190 
2 n LYS 191 
2 n ASN 192 
2 n PHE 193 
2 n GLN 194 
2 n THR 195 
2 n LEU 196 
2 n LYS 197 
2 n ILE 198 
2 n VAL 199 
2 n ILE 200 
2 n LEU 201 
2 n GLY 202 
2 n LEU 203 
2 n VAL 204 
2 n LEU 205 
2 n PRO 206 
2 n LEU 207 
2 n LEU 208 
2 n VAL 209 
2 n MET 210 
2 n VAL 211 
2 n ILE 212 
2 n CYS 213 
2 n TYR 214 
2 n SER 215 
2 n GLY 216 
2 n ILE 217 
2 n LEU 218 
2 n LYS 219 
2 n THR 220 
2 n LEU 221 
2 n LEU 222 
2 n ARG 223 
2 n CYS 224 
2 n ARG 225 
2 n ASN 226 
2 n GLU 227 
2 n LYS 228 
2 n LYS 229 
2 n ARG 230 
2 n HIS 231 
2 n ARG 232 
2 n ALA 233 
2 n VAL 234 
2 n ARG 235 
2 n LEU 236 
2 n ILE 237 
2 n PHE 238 
2 n THR 239 
2 n ILE 240 
2 n MET 241 
2 n ILE 242 
2 n VAL 243 
2 n TYR 244 
2 n PHE 245 
2 n LEU 246 
2 n PHE 247 
2 n TRP 248 
2 n ALA 249 
2 n PRO 250 
2 n TYR 251 
2 n ASN 252 
2 n ILE 253 
2 n VAL 254 
2 n LEU 255 
2 n LEU 256 
2 n LEU 257 
2 n ASN 258 
2 n THR 259 
2 n PHE 260 
2 n GLN 261 
2 n GLU 262 
2 n PHE 263 
2 n PHE 264 
2 n GLY 265 
2 n LEU 266 
2 n ASN 267 
2 n ASN 268 
2 n CYS 269 
2 n SER 270 
2 n SER 271 
2 n SER 272 
2 n ASN 273 
2 n ARG 274 
2 n LEU 275 
2 n ASP 276 
2 n GLN 277 
2 n ALA 278 
2 n MET 279 
2 n GLN 280 
2 n VAL 281 
2 n THR 282 
2 n GLU 283 
2 n THR 284 
2 n LEU 285 
2 n GLY 286 
2 n MET 287 
2 n THR 288 
2 n HIS 289 
2 n CYS 290 
2 n CYS 291 
2 n ILE 292 
2 n ASN 293 
2 n PRO 294 
2 n ILE 295 
2 n ILE 296 
2 n TYR 297 
2 n ALA 298 
2 n PHE 299 
2 n VAL 300 
2 n GLY 301 
2 n GLU 302 
2 n LYS 303 
2 n PHE 304 
2 n ARG 305 
2 n ASN 306 
2 n TYR 307 
2 n LEU 308 
2 n LEU 309 
2 n VAL 310 
2 n PHE 311 
2 n PHE 312 
2 n GLN 313 
2 n LYS 314 
2 n HIS 315 
2 n ILE 316 
2 n ALA 317 
2 n LYS 318 
2 n ARG 319 
2 n PHE 320 
2 n CYS 321 
2 n LYS 322 
2 n CYS 323 
2 n CYS 324 
2 n SER 325 
2 n ILE 326 
2 n PHE 327 
2 n GLN 328 
2 n GLN 329 
2 n GLU 330 
2 n ALA 331 
2 n PRO 332 
2 n GLU 333 
2 n ARG 334 
2 n ALA 335 
2 n SER 336 
2 n SER 337 
2 n VAL 338 
2 n TYR 339 
2 n THR 340 
2 n ARG 341 
2 n SER 342 
2 n THR 343 
2 n GLY 344 
2 n GLU 345 
2 n GLN 346 
2 n GLU 347 
2 n ILE 348 
2 n SER 349 
2 n VAL 350 
2 n GLY 351 
2 n LEU 352 
#
_ma_data.content_type "model coordinates"
_ma_data.id           1
_ma_data.name         Model
#
_ma_model_list.data_id          1
_ma_model_list.model_group_id   1
_ma_model_list.model_group_name "AlphaFold-beta-20231127 (2b86f29d-618d-47cf-8aef-20020b1102eb @ 2025-03-05 01:36:45)"
_ma_model_list.model_id         1
_ma_model_list.model_name       "Top ranked model"
_ma_model_list.model_type       "Ab initio model"
_ma_model_list.ordinal_id       1
#
loop_
_ma_protocol_step.method_type
_ma_protocol_step.ordinal_id
_ma_protocol_step.protocol_id
_ma_protocol_step.step_id
"coevolution MSA" 1 1 1 
"template search" 2 1 2 
modeling          3 1 3 
#
loop_
_ma_qa_metric.id
_ma_qa_metric.mode
_ma_qa_metric.name
_ma_qa_metric.software_group_id
_ma_qa_metric.type
1 global pLDDT 1 pLDDT 
2 local  pLDDT 1 pLDDT 
#
_ma_qa_metric_global.metric_id    1
_ma_qa_metric_global.metric_value 77.39
_ma_qa_metric_global.model_id     1
_ma_qa_metric_global.ordinal_id   1
#
_ma_software_group.group_id    1
_ma_software_group.ordinal_id  1
_ma_software_group.software_id 1
#
loop_
_ma_target_entity.data_id
_ma_target_entity.entity_id
_ma_target_entity.origin
1 1 . 
1 2 . 
#
loop_
_ma_target_entity_instance.asym_id
_ma_target_entity_instance.details
_ma_target_entity_instance.entity_id
A . 1 
B . 2 
#
loop_
_pdbx_data_usage.details
_pdbx_data_usage.id
_pdbx_data_usage.type
_pdbx_data_usage.url
;NON-COMMERCIAL USE ONLY, BY USING THIS FILE YOU AGREE TO THE TERMS OF USE FOUND
AT alphafoldserver.com/output-terms.
;
1 license    ? 
;THE INFORMATION IS NOT INTENDED FOR, HAS NOT BEEN VALIDATED FOR, AND IS NOT
APPROVED FOR CLINICAL USE. IT SHOULD NOT BE USED FOR CLINICAL PURPOSE OR RELIED
ON FOR MEDICAL OR OTHER PROFESSIONAL ADVICE. IT IS THEORETICAL MODELLING ONLY
AND CAUTION SHOULD BE EXERCISED IN ITS USE. IT IS PROVIDED "AS-IS" WITHOUT ANY
WARRANTY OF ANY KIND, WHETHER EXPRESSED OR IMPLIED. NO WARRANTY IS GIVEN THAT
USE OF THE INFORMATION SHALL NOT INFRINGE THE RIGHTS OF ANY THIRD PARTY.
;
2 disclaimer ? 
#
loop_
_pdbx_poly_seq_scheme.asym_id
_pdbx_poly_seq_scheme.auth_seq_num
_pdbx_poly_seq_scheme.entity_id
_pdbx_poly_seq_scheme.hetero
_pdbx_poly_seq_scheme.mon_id
_pdbx_poly_seq_scheme.pdb_ins_code
_pdbx_poly_seq_scheme.pdb_seq_num
_pdbx_poly_seq_scheme.pdb_strand_id
_pdbx_poly_seq_scheme.seq_id
A 1   1 n MET . 1   A 1   
A 2   1 n LYS . 2   A 2   
A 3   1 n VAL . 3   A 3   
A 4   1 n SER . 4   A 4   
A 5   1 n ALA . 5   A 5   
A 6   1 n ALA . 6   A 6   
A 7   1 n LEU . 7   A 7   
A 8   1 n LEU . 8   A 8   
A 9   1 n CYS . 9   A 9   
A 10  1 n LEU . 10  A 10  
A 11  1 n LEU . 11  A 11  
A 12  1 n LEU . 12  A 12  
A 13  1 n MET . 13  A 13  
A 14  1 n ALA . 14  A 14  
A 15  1 n ALA . 15  A 15  
A 16  1 n THR . 16  A 16  
A 17  1 n PHE . 17  A 17  
A 18  1 n SER . 18  A 18  
A 19  1 n PRO . 19  A 19  
A 20  1 n GLN . 20  A 20  
A 21  1 n GLY . 21  A 21  
A 22  1 n LEU . 22  A 22  
A 23  1 n ALA . 23  A 23  
A 24  1 n GLN . 24  A 24  
A 25  1 n PRO . 25  A 25  
A 26  1 n ASP . 26  A 26  
A 27  1 n SER . 27  A 27  
A 28  1 n VAL . 28  A 28  
A 29  1 n SER . 29  A 29  
A 30  1 n ILE . 30  A 30  
A 31  1 n PRO . 31  A 31  
A 32  1 n ILE . 32  A 32  
A 33  1 n THR . 33  A 33  
A 34  1 n CYS . 34  A 34  
A 35  1 n CYS . 35  A 35  
A 36  1 n PHE . 36  A 36  
A 37  1 n ASN . 37  A 37  
A 38  1 n VAL . 38  A 38  
A 39  1 n ILE . 39  A 39  
A 40  1 n ASN . 40  A 40  
A 41  1 n ARG . 41  A 41  
A 42  1 n LYS . 42  A 42  
A 43  1 n ILE . 43  A 43  
A 44  1 n PRO . 44  A 44  
A 45  1 n ILE . 45  A 45  
A 46  1 n GLN . 46  A 46  
A 47  1 n ARG . 47  A 47  
A 48  1 n LEU . 48  A 48  
A 49  1 n GLU . 49  A 49  
A 50  1 n SER . 50  A 50  
A 51  1 n TYR . 51  A 51  
A 52  1 n THR . 52  A 52  
A 53  1 n ARG . 53  A 53  
A 54  1 n ILE . 54  A 54  
A 55  1 n THR . 55  A 55  
A 56  1 n ASN . 56  A 56  
A 57  1 n ILE . 57  A 57  
A 58  1 n GLN . 58  A 58  
A 59  1 n CYS . 59  A 59  
A 60  1 n PRO . 60  A 60  
A 61  1 n LYS . 61  A 61  
A 62  1 n GLU . 62  A 62  
A 63  1 n ALA . 63  A 63  
A 64  1 n VAL . 64  A 64  
A 65  1 n ILE . 65  A 65  
A 66  1 n PHE . 66  A 66  
A 67  1 n LYS . 67  A 67  
A 68  1 n THR . 68  A 68  
A 69  1 n GLN . 69  A 69  
A 70  1 n ARG . 70  A 70  
A 71  1 n GLY . 71  A 71  
A 72  1 n LYS . 72  A 72  
A 73  1 n GLU . 73  A 73  
A 74  1 n VAL . 74  A 74  
A 75  1 n CYS . 75  A 75  
A 76  1 n ALA . 76  A 76  
A 77  1 n ASP . 77  A 77  
A 78  1 n PRO . 78  A 78  
A 79  1 n LYS . 79  A 79  
A 80  1 n GLU . 80  A 80  
A 81  1 n ARG . 81  A 81  
A 82  1 n TRP . 82  A 82  
A 83  1 n VAL . 83  A 83  
A 84  1 n ARG . 84  A 84  
A 85  1 n ASP . 85  A 85  
A 86  1 n SER . 86  A 86  
A 87  1 n MET . 87  A 87  
A 88  1 n LYS . 88  A 88  
A 89  1 n HIS . 89  A 89  
A 90  1 n LEU . 90  A 90  
A 91  1 n ASP . 91  A 91  
A 92  1 n GLN . 92  A 92  
A 93  1 n ILE . 93  A 93  
A 94  1 n PHE . 94  A 94  
A 95  1 n GLN . 95  A 95  
A 96  1 n ASN . 96  A 96  
A 97  1 n LEU . 97  A 97  
A 98  1 n LYS . 98  A 98  
A 99  1 n PRO . 99  A 99  
B 1   2 n MET . 1   B 1   
B 2   2 n ASP . 2   B 2   
B 3   2 n TYR . 3   B 3   
B 4   2 n GLN . 4   B 4   
B 5   2 n VAL . 5   B 5   
B 6   2 n SER . 6   B 6   
B 7   2 n SER . 7   B 7   
B 8   2 n PRO . 8   B 8   
B 9   2 n ILE . 9   B 9   
B 10  2 n TYR . 10  B 10  
B 11  2 n ASP . 11  B 11  
B 12  2 n ILE . 12  B 12  
B 13  2 n ASN . 13  B 13  
B 14  2 n TYR . 14  B 14  
B 15  2 n TYR . 15  B 15  
B 16  2 n THR . 16  B 16  
B 17  2 n SER . 17  B 17  
B 18  2 n GLU . 18  B 18  
B 19  2 n PRO . 19  B 19  
B 20  2 n CYS . 20  B 20  
B 21  2 n GLN . 21  B 21  
B 22  2 n LYS . 22  B 22  
B 23  2 n ILE . 23  B 23  
B 24  2 n ASN . 24  B 24  
B 25  2 n VAL . 25  B 25  
B 26  2 n LYS . 26  B 26  
B 27  2 n GLN . 27  B 27  
B 28  2 n ILE . 28  B 28  
B 29  2 n ALA . 29  B 29  
B 30  2 n ALA . 30  B 30  
B 31  2 n ARG . 31  B 31  
B 32  2 n LEU . 32  B 32  
B 33  2 n LEU . 33  B 33  
B 34  2 n PRO . 34  B 34  
B 35  2 n PRO . 35  B 35  
B 36  2 n LEU . 36  B 36  
B 37  2 n TYR . 37  B 37  
B 38  2 n SER . 38  B 38  
B 39  2 n LEU . 39  B 39  
B 40  2 n VAL . 40  B 40  
B 41  2 n PHE . 41  B 41  
B 42  2 n ILE . 42  B 42  
B 43  2 n PHE . 43  B 43  
B 44  2 n GLY . 44  B 44  
B 45  2 n PHE . 45  B 45  
B 46  2 n VAL . 46  B 46  
B 47  2 n GLY . 47  B 47  
B 48  2 n ASN . 48  B 48  
B 49  2 n MET . 49  B 49  
B 50  2 n LEU . 50  B 50  
B 51  2 n VAL . 51  B 51  
B 52  2 n ILE . 52  B 52  
B 53  2 n LEU . 53  B 53  
B 54  2 n ILE . 54  B 54  
B 55  2 n LEU . 55  B 55  
B 56  2 n ILE . 56  B 56  
B 57  2 n ASN . 57  B 57  
B 58  2 n CYS . 58  B 58  
B 59  2 n LYS . 59  B 59  
B 60  2 n ARG . 60  B 60  
B 61  2 n LEU . 61  B 61  
B 62  2 n LYS . 62  B 62  
B 63  2 n SER . 63  B 63  
B 64  2 n MET . 64  B 64  
B 65  2 n THR . 65  B 65  
B 66  2 n ASP . 66  B 66  
B 67  2 n ILE . 67  B 67  
B 68  2 n TYR . 68  B 68  
B 69  2 n LEU . 69  B 69  
B 70  2 n LEU . 70  B 70  
B 71  2 n ASN . 71  B 71  
B 72  2 n LEU . 72  B 72  
B 73  2 n ALA . 73  B 73  
B 74  2 n ILE . 74  B 74  
B 75  2 n SER . 75  B 75  
B 76  2 n ASP . 76  B 76  
B 77  2 n LEU . 77  B 77  
B 78  2 n PHE . 78  B 78  
B 79  2 n PHE . 79  B 79  
B 80  2 n LEU . 80  B 80  
B 81  2 n LEU . 81  B 81  
B 82  2 n THR . 82  B 82  
B 83  2 n VAL . 83  B 83  
B 84  2 n PRO . 84  B 84  
B 85  2 n PHE . 85  B 85  
B 86  2 n TRP . 86  B 86  
B 87  2 n ALA . 87  B 87  
B 88  2 n HIS . 88  B 88  
B 89  2 n TYR . 89  B 89  
B 90  2 n ALA . 90  B 90  
B 91  2 n ALA . 91  B 91  
B 92  2 n ALA . 92  B 92  
B 93  2 n GLN . 93  B 93  
B 94  2 n TRP . 94  B 94  
B 95  2 n ASP . 95  B 95  
B 96  2 n PHE . 96  B 96  
B 97  2 n GLY . 97  B 97  
B 98  2 n ASN . 98  B 98  
B 99  2 n THR . 99  B 99  
B 100 2 n MET . 100 B 100 
B 101 2 n CYS . 101 B 101 
B 102 2 n GLN . 102 B 102 
B 103 2 n LEU . 103 B 103 
B 104 2 n LEU . 104 B 104 
B 105 2 n THR . 105 B 105 
B 106 2 n GLY . 106 B 106 
B 107 2 n LEU . 107 B 107 
B 108 2 n TYR . 108 B 108 
B 109 2 n PHE . 109 B 109 
B 110 2 n ILE . 110 B 110 
B 111 2 n GLY . 111 B 111 
B 112 2 n PHE . 112 B 112 
B 113 2 n PHE . 113 B 113 
B 114 2 n SER . 114 B 114 
B 115 2 n GLY . 115 B 115 
B 116 2 n ILE . 116 B 116 
B 117 2 n PHE . 117 B 117 
B 118 2 n PHE . 118 B 118 
B 119 2 n ILE . 119 B 119 
B 120 2 n ILE . 120 B 120 
B 121 2 n LEU . 121 B 121 
B 122 2 n LEU . 122 B 122 
B 123 2 n THR . 123 B 123 
B 124 2 n ILE . 124 B 124 
B 125 2 n ASP . 125 B 125 
B 126 2 n ARG . 126 B 126 
B 127 2 n TYR . 127 B 127 
B 128 2 n LEU . 128 B 128 
B 129 2 n ALA . 129 B 129 
B 130 2 n VAL . 130 B 130 
B 131 2 n VAL . 131 B 131 
B 132 2 n HIS . 132 B 132 
B 133 2 n ALA . 133 B 133 
B 134 2 n VAL . 134 B 134 
B 135 2 n PHE . 135 B 135 
B 136 2 n ALA . 136 B 136 
B 137 2 n LEU . 137 B 137 
B 138 2 n LYS . 138 B 138 
B 139 2 n ALA . 139 B 139 
B 140 2 n ARG . 140 B 140 
B 141 2 n THR . 141 B 141 
B 142 2 n VAL . 142 B 142 
B 143 2 n THR . 143 B 143 
B 144 2 n PHE . 144 B 144 
B 145 2 n GLY . 145 B 145 
B 146 2 n VAL . 146 B 146 
B 147 2 n VAL . 147 B 147 
B 148 2 n THR . 148 B 148 
B 149 2 n SER . 149 B 149 
B 150 2 n VAL . 150 B 150 
B 151 2 n ILE . 151 B 151 
B 152 2 n THR . 152 B 152 
B 153 2 n TRP . 153 B 153 
B 154 2 n VAL . 154 B 154 
B 155 2 n VAL . 155 B 155 
B 156 2 n ALA . 156 B 156 
B 157 2 n VAL . 157 B 157 
B 158 2 n PHE . 158 B 158 
B 159 2 n ALA . 159 B 159 
B 160 2 n SER . 160 B 160 
B 161 2 n LEU . 161 B 161 
B 162 2 n PRO . 162 B 162 
B 163 2 n GLY . 163 B 163 
B 164 2 n ILE . 164 B 164 
B 165 2 n ILE . 165 B 165 
B 166 2 n PHE . 166 B 166 
B 167 2 n THR . 167 B 167 
B 168 2 n ARG . 168 B 168 
B 169 2 n SER . 169 B 169 
B 170 2 n GLN . 170 B 170 
B 171 2 n LYS . 171 B 171 
B 172 2 n GLU . 172 B 172 
B 173 2 n GLY . 173 B 173 
B 174 2 n LEU . 174 B 174 
B 175 2 n HIS . 175 B 175 
B 176 2 n TYR . 176 B 176 
B 177 2 n THR . 177 B 177 
B 178 2 n CYS . 178 B 178 
B 179 2 n SER . 179 B 179 
B 180 2 n SER . 180 B 180 
B 181 2 n HIS . 181 B 181 
B 182 2 n PHE . 182 B 182 
B 183 2 n PRO . 183 B 183 
B 184 2 n TYR . 184 B 184 
B 185 2 n SER . 185 B 185 
B 186 2 n GLN . 186 B 186 
B 187 2 n TYR . 187 B 187 
B 188 2 n GLN . 188 B 188 
B 189 2 n PHE . 189 B 189 
B 190 2 n TRP . 190 B 190 
B 191 2 n LYS . 191 B 191 
B 192 2 n ASN . 192 B 192 
B 193 2 n PHE . 193 B 193 
B 194 2 n GLN . 194 B 194 
B 195 2 n THR . 195 B 195 
B 196 2 n LEU . 196 B 196 
B 197 2 n LYS . 197 B 197 
B 198 2 n ILE . 198 B 198 
B 199 2 n VAL . 199 B 199 
B 200 2 n ILE . 200 B 200 
B 201 2 n LEU . 201 B 201 
B 202 2 n GLY . 202 B 202 
B 203 2 n LEU . 203 B 203 
B 204 2 n VAL . 204 B 204 
B 205 2 n LEU . 205 B 205 
B 206 2 n PRO . 206 B 206 
B 207 2 n LEU . 207 B 207 
B 208 2 n LEU . 208 B 208 
B 209 2 n VAL . 209 B 209 
B 210 2 n MET . 210 B 210 
B 211 2 n VAL . 211 B 211 
B 212 2 n ILE . 212 B 212 
B 213 2 n CYS . 213 B 213 
B 214 2 n TYR . 214 B 214 
B 215 2 n SER . 215 B 215 
B 216 2 n GLY . 216 B 216 
B 217 2 n ILE . 217 B 217 
B 218 2 n LEU . 218 B 218 
B 219 2 n LYS . 219 B 219 
B 220 2 n THR . 220 B 220 
B 221 2 n LEU . 221 B 221 
B 222 2 n LEU . 222 B 222 
B 223 2 n ARG . 223 B 223 
B 224 2 n CYS . 224 B 224 
B 225 2 n ARG . 225 B 225 
B 226 2 n ASN . 226 B 226 
B 227 2 n GLU . 227 B 227 
B 228 2 n LYS . 228 B 228 
B 229 2 n LYS . 229 B 229 
B 230 2 n ARG . 230 B 230 
B 231 2 n HIS . 231 B 231 
B 232 2 n ARG . 232 B 232 
B 233 2 n ALA . 233 B 233 
B 234 2 n VAL . 234 B 234 
B 235 2 n ARG . 235 B 235 
B 236 2 n LEU . 236 B 236 
B 237 2 n ILE . 237 B 237 
B 238 2 n PHE . 238 B 238 
B 239 2 n THR . 239 B 239 
B 240 2 n ILE . 240 B 240 
B 241 2 n MET . 241 B 241 
B 242 2 n ILE . 242 B 242 
B 243 2 n VAL . 243 B 243 
B 244 2 n TYR . 244 B 244 
B 245 2 n PHE . 245 B 245 
B 246 2 n LEU . 246 B 246 
B 247 2 n PHE . 247 B 247 
B 248 2 n TRP . 248 B 248 
B 249 2 n ALA . 249 B 249 
B 250 2 n PRO . 250 B 250 
B 251 2 n TYR . 251 B 251 
B 252 2 n ASN . 252 B 252 
B 253 2 n ILE . 253 B 253 
B 254 2 n VAL . 254 B 254 
B 255 2 n LEU . 255 B 255 
B 256 2 n LEU . 256 B 256 
B 257 2 n LEU . 257 B 257 
B 258 2 n ASN . 258 B 258 
B 259 2 n THR . 259 B 259 
B 260 2 n PHE . 260 B 260 
B 261 2 n GLN . 261 B 261 
B 262 2 n GLU . 262 B 262 
B 263 2 n PHE . 263 B 263 
B 264 2 n PHE . 264 B 264 
B 265 2 n GLY . 265 B 265 
B 266 2 n LEU . 266 B 266 
B 267 2 n ASN . 267 B 267 
B 268 2 n ASN . 268 B 268 
B 269 2 n CYS . 269 B 269 
B 270 2 n SER . 270 B 270 
B 271 2 n SER . 271 B 271 
B 272 2 n SER . 272 B 272 
B 273 2 n ASN . 273 B 273 
B 274 2 n ARG . 274 B 274 
B 275 2 n LEU . 275 B 275 
B 276 2 n ASP . 276 B 276 
B 277 2 n GLN . 277 B 277 
B 278 2 n ALA . 278 B 278 
B 279 2 n MET . 279 B 279 
B 280 2 n GLN . 280 B 280 
B 281 2 n VAL . 281 B 281 
B 282 2 n THR . 282 B 282 
B 283 2 n GLU . 283 B 283 
B 284 2 n THR . 284 B 284 
B 285 2 n LEU . 285 B 285 
B 286 2 n GLY . 286 B 286 
B 287 2 n MET . 287 B 287 
B 288 2 n THR . 288 B 288 
B 289 2 n HIS . 289 B 289 
B 290 2 n CYS . 290 B 290 
B 291 2 n CYS . 291 B 291 
B 292 2 n ILE . 292 B 292 
B 293 2 n ASN . 293 B 293 
B 294 2 n PRO . 294 B 294 
B 295 2 n ILE . 295 B 295 
B 296 2 n ILE . 296 B 296 
B 297 2 n TYR . 297 B 297 
B 298 2 n ALA . 298 B 298 
B 299 2 n PHE . 299 B 299 
B 300 2 n VAL . 300 B 300 
B 301 2 n GLY . 301 B 301 
B 302 2 n GLU . 302 B 302 
B 303 2 n LYS . 303 B 303 
B 304 2 n PHE . 304 B 304 
B 305 2 n ARG . 305 B 305 
B 306 2 n ASN . 306 B 306 
B 307 2 n TYR . 307 B 307 
B 308 2 n LEU . 308 B 308 
B 309 2 n LEU . 309 B 309 
B 310 2 n VAL . 310 B 310 
B 311 2 n PHE . 311 B 311 
B 312 2 n PHE . 312 B 312 
B 313 2 n GLN . 313 B 313 
B 314 2 n LYS . 314 B 314 
B 315 2 n HIS . 315 B 315 
B 316 2 n ILE . 316 B 316 
B 317 2 n ALA . 317 B 317 
B 318 2 n LYS . 318 B 318 
B 319 2 n ARG . 319 B 319 
B 320 2 n PHE . 320 B 320 
B 321 2 n CYS . 321 B 321 
B 322 2 n LYS . 322 B 322 
B 323 2 n CYS . 323 B 323 
B 324 2 n CYS . 324 B 324 
B 325 2 n SER . 325 B 325 
B 326 2 n ILE . 326 B 326 
B 327 2 n PHE . 327 B 327 
B 328 2 n GLN . 328 B 328 
B 329 2 n GLN . 329 B 329 
B 330 2 n GLU . 330 B 330 
B 331 2 n ALA . 331 B 331 
B 332 2 n PRO . 332 B 332 
B 333 2 n GLU . 333 B 333 
B 334 2 n ARG . 334 B 334 
B 335 2 n ALA . 335 B 335 
B 336 2 n SER . 336 B 336 
B 337 2 n SER . 337 B 337 
B 338 2 n VAL . 338 B 338 
B 339 2 n TYR . 339 B 339 
B 340 2 n THR . 340 B 340 
B 341 2 n ARG . 341 B 341 
B 342 2 n SER . 342 B 342 
B 343 2 n THR . 343 B 343 
B 344 2 n GLY . 344 B 344 
B 345 2 n GLU . 345 B 345 
B 346 2 n GLN . 346 B 346 
B 347 2 n GLU . 347 B 347 
B 348 2 n ILE . 348 B 348 
B 349 2 n SER . 349 B 349 
B 350 2 n VAL . 350 B 350 
B 351 2 n GLY . 351 B 351 
B 352 2 n LEU . 352 B 352 
#
_software.classification other
_software.date           ?
_software.description    "Structure prediction"
_software.name           AlphaFold
_software.pdbx_ordinal   1
_software.type           package
_software.version        "AlphaFold-beta-20231127 (2b86f29d-618d-47cf-8aef-20020b1102eb @ 2025-03-05 01:36:45)"
#
loop_
_struct_asym.entity_id
_struct_asym.id
1 A 
2 B 
#
loop_
_atom_site.group_PDB
_atom_site.id
_atom_site.type_symbol
_atom_site.label_atom_id
_atom_site.label_alt_id
_atom_site.label_comp_id
_atom_site.label_asym_id
_atom_site.label_entity_id
_atom_site.label_seq_id
_atom_site.pdbx_PDB_ins_code
_atom_site.Cartn_x
_atom_site.Cartn_y
_atom_site.Cartn_z
_atom_site.occupancy
_atom_site.B_iso_or_equiv
_atom_site.auth_seq_id
_atom_site.auth_asym_id
_atom_site.pdbx_PDB_model_num
ATOM 1    N N   . MET A 1 1   ? -2.080  10.228  35.340  1.00 34.23 1   A 1 
ATOM 2    C CA  . MET A 1 1   ? -2.162  8.892   34.707  1.00 38.35 1   A 1 
ATOM 3    C C   . MET A 1 1   ? -3.438  8.690   33.906  1.00 41.98 1   A 1 
ATOM 4    O O   . MET A 1 1   ? -3.327  8.409   32.721  1.00 40.62 1   A 1 
ATOM 5    C CB  . MET A 1 1   ? -1.977  7.770   35.732  1.00 38.67 1   A 1 
ATOM 6    C CG  . MET A 1 1   ? -0.493  7.626   36.038  1.00 34.89 1   A 1 
ATOM 7    S SD  . MET A 1 1   ? -0.173  6.407   37.309  1.00 32.66 1   A 1 
ATOM 8    C CE  . MET A 1 1   ? 1.592   6.153   37.001  1.00 26.51 1   A 1 
ATOM 9    N N   . LYS A 1 2   ? -4.640  8.907   34.487  1.00 50.55 2   A 1 
ATOM 10   C CA  . LYS A 1 2   ? -5.909  8.842   33.732  1.00 53.92 2   A 1 
ATOM 11   C C   . LYS A 1 2   ? -5.908  9.744   32.489  1.00 52.74 2   A 1 
ATOM 12   O O   . LYS A 1 2   ? -6.409  9.333   31.450  1.00 52.92 2   A 1 
ATOM 13   C CB  . LYS A 1 2   ? -7.101  9.197   34.639  1.00 53.26 2   A 1 
ATOM 14   C CG  . LYS A 1 2   ? -7.443  8.111   35.670  1.00 47.87 2   A 1 
ATOM 15   C CD  . LYS A 1 2   ? -8.714  8.473   36.455  1.00 45.21 2   A 1 
ATOM 16   C CE  . LYS A 1 2   ? -9.133  7.353   37.434  1.00 40.81 2   A 1 
ATOM 17   N NZ  . LYS A 1 2   ? -10.373 7.688   38.174  1.00 35.78 2   A 1 
ATOM 18   N N   . VAL A 1 3   ? -5.287  10.909  32.562  1.00 44.50 3   A 1 
ATOM 19   C CA  . VAL A 1 3   ? -5.200  11.900  31.479  1.00 44.88 3   A 1 
ATOM 20   C C   . VAL A 1 3   ? -4.511  11.345  30.225  1.00 44.87 3   A 1 
ATOM 21   O O   . VAL A 1 3   ? -4.996  11.572  29.132  1.00 44.04 3   A 1 
ATOM 22   C CB  . VAL A 1 3   ? -4.486  13.170  31.957  1.00 43.68 3   A 1 
ATOM 23   C CG1 . VAL A 1 3   ? -4.509  14.272  30.898  1.00 37.81 3   A 1 
ATOM 24   C CG2 . VAL A 1 3   ? -5.136  13.733  33.227  1.00 40.61 3   A 1 
ATOM 25   N N   . SER A 1 4   ? -3.429  10.582  30.349  1.00 41.06 4   A 1 
ATOM 26   C CA  . SER A 1 4   ? -2.675  10.081  29.198  1.00 42.73 4   A 1 
ATOM 27   C C   . SER A 1 4   ? -3.438  9.022   28.394  1.00 41.44 4   A 1 
ATOM 28   O O   . SER A 1 4   ? -3.404  9.042   27.166  1.00 41.66 4   A 1 
ATOM 29   C CB  . SER A 1 4   ? -1.327  9.495   29.633  1.00 41.66 4   A 1 
ATOM 30   O OG  . SER A 1 4   ? -0.681  10.342  30.566  1.00 36.44 4   A 1 
ATOM 31   N N   . ALA A 1 5   ? -4.168  8.125   29.079  1.00 44.07 5   A 1 
ATOM 32   C CA  . ALA A 1 5   ? -5.035  7.147   28.427  1.00 44.71 5   A 1 
ATOM 33   C C   . ALA A 1 5   ? -6.249  7.827   27.778  1.00 43.88 5   A 1 
ATOM 34   O O   . ALA A 1 5   ? -6.601  7.501   26.650  1.00 46.45 5   A 1 
ATOM 35   C CB  . ALA A 1 5   ? -5.453  6.086   29.447  1.00 46.97 5   A 1 
ATOM 36   N N   . ALA A 1 6   ? -6.843  8.819   28.459  1.00 47.86 6   A 1 
ATOM 37   C CA  . ALA A 1 6   ? -7.947  9.609   27.928  1.00 48.40 6   A 1 
ATOM 38   C C   . ALA A 1 6   ? -7.526  10.422  26.696  1.00 47.36 6   A 1 
ATOM 39   O O   . ALA A 1 6   ? -8.257  10.460  25.717  1.00 49.92 6   A 1 
ATOM 40   C CB  . ALA A 1 6   ? -8.498  10.506  29.034  1.00 50.33 6   A 1 
ATOM 41   N N   . LEU A 1 7   ? -6.331  11.012  26.698  1.00 44.23 7   A 1 
ATOM 42   C CA  . LEU A 1 7   ? -5.796  11.753  25.548  1.00 43.84 7   A 1 
ATOM 43   C C   . LEU A 1 7   ? -5.556  10.836  24.346  1.00 42.73 7   A 1 
ATOM 44   O O   . LEU A 1 7   ? -5.866  11.213  23.221  1.00 44.24 7   A 1 
ATOM 45   C CB  . LEU A 1 7   ? -4.487  12.468  25.913  1.00 44.22 7   A 1 
ATOM 46   C CG  . LEU A 1 7   ? -4.458  13.922  25.409  1.00 38.31 7   A 1 
ATOM 47   C CD1 . LEU A 1 7   ? -4.841  14.880  26.526  1.00 36.01 7   A 1 
ATOM 48   C CD2 . LEU A 1 7   ? -3.083  14.311  24.894  1.00 39.07 7   A 1 
ATOM 49   N N   . LEU A 1 8   ? -5.043  9.628   24.578  1.00 46.94 8   A 1 
ATOM 50   C CA  . LEU A 1 8   ? -4.867  8.641   23.519  1.00 45.17 8   A 1 
ATOM 51   C C   . LEU A 1 8   ? -6.219  8.213   22.945  1.00 43.50 8   A 1 
ATOM 52   O O   . LEU A 1 8   ? -6.384  8.225   21.729  1.00 44.86 8   A 1 
ATOM 53   C CB  . LEU A 1 8   ? -4.063  7.440   24.047  1.00 45.75 8   A 1 
ATOM 54   C CG  . LEU A 1 8   ? -3.440  6.607   22.910  1.00 40.15 8   A 1 
ATOM 55   C CD1 . LEU A 1 8   ? -2.151  7.258   22.413  1.00 37.95 8   A 1 
ATOM 56   C CD2 . LEU A 1 8   ? -3.122  5.199   23.384  1.00 39.72 8   A 1 
ATOM 57   N N   . CYS A 1 9   ? -7.211  7.908   23.787  1.00 49.44 9   A 1 
ATOM 58   C CA  . CYS A 1 9   ? -8.562  7.582   23.348  1.00 51.33 9   A 1 
ATOM 59   C C   . CYS A 1 9   ? -9.228  8.746   22.598  1.00 50.57 9   A 1 
ATOM 60   O O   . CYS A 1 9   ? -9.861  8.501   21.582  1.00 51.69 9   A 1 
ATOM 61   C CB  . CYS A 1 9   ? -9.421  7.146   24.542  1.00 50.37 9   A 1 
ATOM 62   S SG  . CYS A 1 9   ? -8.910  5.502   25.141  1.00 43.08 9   A 1 
ATOM 63   N N   . LEU A 1 10  ? -9.063  9.988   23.053  1.00 46.51 10  A 1 
ATOM 64   C CA  . LEU A 1 10  ? -9.596  11.181  22.382  1.00 45.64 10  A 1 
ATOM 65   C C   . LEU A 1 10  ? -8.930  11.431  21.028  1.00 43.73 10  A 1 
ATOM 66   O O   . LEU A 1 10  ? -9.631  11.700  20.059  1.00 44.05 10  A 1 
ATOM 67   C CB  . LEU A 1 10  ? -9.432  12.405  23.309  1.00 45.12 10  A 1 
ATOM 68   C CG  . LEU A 1 10  ? -10.713 12.722  24.102  1.00 39.10 10  A 1 
ATOM 69   C CD1 . LEU A 1 10  ? -10.375 13.429  25.414  1.00 35.63 10  A 1 
ATOM 70   C CD2 . LEU A 1 10  ? -11.627 13.623  23.287  1.00 37.03 10  A 1 
ATOM 71   N N   . LEU A 1 11  ? -7.611  11.306  20.938  1.00 49.86 11  A 1 
ATOM 72   C CA  . LEU A 1 11  ? -6.880  11.446  19.676  1.00 50.14 11  A 1 
ATOM 73   C C   . LEU A 1 11  ? -7.243  10.331  18.687  1.00 48.89 11  A 1 
ATOM 74   O O   . LEU A 1 11  ? -7.418  10.595  17.501  1.00 49.33 11  A 1 
ATOM 75   C CB  . LEU A 1 11  ? -5.372  11.451  19.950  1.00 48.81 11  A 1 
ATOM 76   C CG  . LEU A 1 11  ? -4.830  12.801  20.453  1.00 42.82 11  A 1 
ATOM 77   C CD1 . LEU A 1 11  ? -3.437  12.615  21.055  1.00 38.73 11  A 1 
ATOM 78   C CD2 . LEU A 1 11  ? -4.728  13.811  19.314  1.00 41.49 11  A 1 
ATOM 79   N N   . LEU A 1 12  ? -7.411  9.116   19.188  1.00 51.88 12  A 1 
ATOM 80   C CA  . LEU A 1 12  ? -7.876  7.987   18.396  1.00 52.70 12  A 1 
ATOM 81   C C   . LEU A 1 12  ? -9.329  8.223   17.935  1.00 51.76 12  A 1 
ATOM 82   O O   . LEU A 1 12  ? -9.590  8.128   16.749  1.00 50.50 12  A 1 
ATOM 83   C CB  . LEU A 1 12  ? -7.679  6.683   19.192  1.00 49.89 12  A 1 
ATOM 84   C CG  . LEU A 1 12  ? -6.210  6.217   19.338  1.00 44.19 12  A 1 
ATOM 85   C CD1 . LEU A 1 12  ? -6.117  5.068   20.347  1.00 39.77 12  A 1 
ATOM 86   C CD2 . LEU A 1 12  ? -5.603  5.724   18.034  1.00 41.78 12  A 1 
ATOM 87   N N   . MET A 1 13  ? -10.247 8.630   18.798  1.00 42.39 13  A 1 
ATOM 88   C CA  . MET A 1 13  ? -11.634 8.944   18.425  1.00 47.92 13  A 1 
ATOM 89   C C   . MET A 1 13  ? -11.738 10.120  17.456  1.00 47.74 13  A 1 
ATOM 90   O O   . MET A 1 13  ? -12.496 10.052  16.495  1.00 48.47 13  A 1 
ATOM 91   C CB  . MET A 1 13  ? -12.487 9.252   19.664  1.00 47.04 13  A 1 
ATOM 92   C CG  . MET A 1 13  ? -12.918 8.002   20.433  1.00 40.24 13  A 1 
ATOM 93   S SD  . MET A 1 13  ? -14.124 8.401   21.725  1.00 35.00 13  A 1 
ATOM 94   C CE  . MET A 1 13  ? -14.321 6.772   22.470  1.00 30.90 13  A 1 
ATOM 95   N N   . ALA A 1 14  ? -10.962 11.177  17.646  1.00 53.10 14  A 1 
ATOM 96   C CA  . ALA A 1 14  ? -10.945 12.301  16.706  1.00 52.31 14  A 1 
ATOM 97   C C   . ALA A 1 14  ? -10.481 11.873  15.304  1.00 50.21 14  A 1 
ATOM 98   O O   . ALA A 1 14  ? -10.990 12.368  14.298  1.00 49.10 14  A 1 
ATOM 99   C CB  . ALA A 1 14  ? -10.062 13.406  17.287  1.00 51.03 14  A 1 
ATOM 100  N N   . ALA A 1 15  ? -9.570  10.909  15.229  1.00 53.86 15  A 1 
ATOM 101  C CA  . ALA A 1 15  ? -9.144  10.325  13.962  1.00 53.15 15  A 1 
ATOM 102  C C   . ALA A 1 15  ? -10.232 9.470   13.284  1.00 51.42 15  A 1 
ATOM 103  O O   . ALA A 1 15  ? -10.209 9.334   12.066  1.00 50.52 15  A 1 
ATOM 104  C CB  . ALA A 1 15  ? -7.860  9.522   14.207  1.00 51.30 15  A 1 
ATOM 105  N N   . THR A 1 16  ? -11.185 8.885   14.045  1.00 54.24 16  A 1 
ATOM 106  C CA  . THR A 1 16  ? -12.225 8.011   13.487  1.00 54.56 16  A 1 
ATOM 107  C C   . THR A 1 16  ? -13.332 8.748   12.750  1.00 52.91 16  A 1 
ATOM 108  O O   . THR A 1 16  ? -13.853 8.234   11.767  1.00 50.22 16  A 1 
ATOM 109  C CB  . THR A 1 16  ? -12.894 7.123   14.540  1.00 51.02 16  A 1 
ATOM 110  O OG1 . THR A 1 16  ? -13.471 7.843   15.599  1.00 46.56 16  A 1 
ATOM 111  C CG2 . THR A 1 16  ? -11.946 6.121   15.157  1.00 44.69 16  A 1 
ATOM 112  N N   . PHE A 1 17  ? -13.713 9.942   13.227  1.00 50.37 17  A 1 
ATOM 113  C CA  . PHE A 1 17  ? -14.878 10.650  12.681  1.00 51.69 17  A 1 
ATOM 114  C C   . PHE A 1 17  ? -14.604 11.405  11.393  1.00 50.21 17  A 1 
ATOM 115  O O   . PHE A 1 17  ? -15.533 11.935  10.771  1.00 47.54 17  A 1 
ATOM 116  C CB  . PHE A 1 17  ? -15.470 11.565  13.747  1.00 48.84 17  A 1 
ATOM 117  C CG  . PHE A 1 17  ? -16.540 10.867  14.546  1.00 45.58 17  A 1 
ATOM 118  C CD1 . PHE A 1 17  ? -17.841 10.773  14.027  1.00 41.64 17  A 1 
ATOM 119  C CD2 . PHE A 1 17  ? -16.228 10.276  15.779  1.00 40.30 17  A 1 
ATOM 120  C CE1 . PHE A 1 17  ? -18.830 10.089  14.749  1.00 37.79 17  A 1 
ATOM 121  C CE2 . PHE A 1 17  ? -17.226 9.584   16.499  1.00 36.69 17  A 1 
ATOM 122  C CZ  . PHE A 1 17  ? -18.530 9.496   15.988  1.00 38.91 17  A 1 
ATOM 123  N N   . SER A 1 18  ? -13.350 11.480  10.994  1.00 43.33 18  A 1 
ATOM 124  C CA  . SER A 1 18  ? -13.019 12.275  9.837   1.00 45.20 18  A 1 
ATOM 125  C C   . SER A 1 18  ? -12.993 11.416  8.565   1.00 43.71 18  A 1 
ATOM 126  O O   . SER A 1 18  ? -12.218 10.456  8.470   1.00 40.58 18  A 1 
ATOM 127  C CB  . SER A 1 18  ? -11.772 13.072  10.147  1.00 41.11 18  A 1 
ATOM 128  O OG  . SER A 1 18  ? -10.723 12.269  10.612  1.00 37.32 18  A 1 
ATOM 129  N N   . PRO A 1 19  ? -13.871 11.713  7.603   1.00 41.48 19  A 1 
ATOM 130  C CA  . PRO A 1 19  ? -14.323 10.743  6.618   1.00 42.96 19  A 1 
ATOM 131  C C   . PRO A 1 19  ? -13.379 10.496  5.428   1.00 43.80 19  A 1 
ATOM 132  O O   . PRO A 1 19  ? -13.866 10.145  4.355   1.00 42.26 19  A 1 
ATOM 133  C CB  . PRO A 1 19  ? -15.716 11.254  6.213   1.00 39.78 19  A 1 
ATOM 134  C CG  . PRO A 1 19  ? -15.609 12.763  6.392   1.00 38.33 19  A 1 
ATOM 135  C CD  . PRO A 1 19  ? -14.696 12.886  7.601   1.00 40.90 19  A 1 
ATOM 136  N N   . GLN A 1 20  ? -12.089 10.696  5.533   1.00 41.11 20  A 1 
ATOM 137  C CA  . GLN A 1 20  ? -11.220 10.712  4.354   1.00 41.73 20  A 1 
ATOM 138  C C   . GLN A 1 20  ? -10.053 9.722   4.404   1.00 41.48 20  A 1 
ATOM 139  O O   . GLN A 1 20  ? -9.325  9.671   5.391   1.00 38.73 20  A 1 
ATOM 140  C CB  . GLN A 1 20  ? -10.725 12.127  4.094   1.00 39.03 20  A 1 
ATOM 141  C CG  . GLN A 1 20  ? -11.854 13.138  3.927   1.00 35.91 20  A 1 
ATOM 142  C CD  . GLN A 1 20  ? -11.344 14.480  3.487   1.00 33.26 20  A 1 
ATOM 143  O OE1 . GLN A 1 20  ? -10.164 14.672  3.293   1.00 31.37 20  A 1 
ATOM 144  N NE2 . GLN A 1 20  ? -12.189 15.461  3.298   1.00 30.69 20  A 1 
ATOM 145  N N   . GLY A 1 21  ? -9.850  8.986   3.313   1.00 41.84 21  A 1 
ATOM 146  C CA  . GLY A 1 21  ? -8.749  8.043   3.141   1.00 42.54 21  A 1 
ATOM 147  C C   . GLY A 1 21  ? -8.001  8.220   1.822   1.00 43.23 21  A 1 
ATOM 148  O O   . GLY A 1 21  ? -8.601  8.277   0.760   1.00 40.28 21  A 1 
ATOM 149  N N   . LEU A 1 22  ? -6.679  8.308   1.899   1.00 50.09 22  A 1 
ATOM 150  C CA  . LEU A 1 22  ? -5.771  8.318   0.739   1.00 49.59 22  A 1 
ATOM 151  C C   . LEU A 1 22  ? -5.470  6.867   0.386   1.00 50.60 22  A 1 
ATOM 152  O O   . LEU A 1 22  ? -4.673  6.217   1.047   1.00 47.72 22  A 1 
ATOM 153  C CB  . LEU A 1 22  ? -4.527  9.144   1.090   1.00 45.53 22  A 1 
ATOM 154  C CG  . LEU A 1 22  ? -4.178  10.205  0.047   1.00 41.39 22  A 1 
ATOM 155  C CD1 . LEU A 1 22  ? -3.278  11.266  0.659   1.00 39.28 22  A 1 
ATOM 156  C CD2 . LEU A 1 22  ? -3.463  9.629   -1.163  1.00 38.80 22  A 1 
ATOM 157  N N   . ALA A 1 23  ? -6.183  6.345   -0.580  1.00 55.78 23  A 1 
ATOM 158  C CA  . ALA A 1 23  ? -6.514  4.930   -0.660  1.00 57.84 23  A 1 
ATOM 159  C C   . ALA A 1 23  ? -5.393  3.990   -1.092  1.00 62.98 23  A 1 
ATOM 160  O O   . ALA A 1 23  ? -5.484  2.774   -0.882  1.00 59.98 23  A 1 
ATOM 161  C CB  . ALA A 1 23  ? -7.701  4.846   -1.596  1.00 51.12 23  A 1 
ATOM 162  N N   . GLN A 1 24  ? -4.369  4.525   -1.740  1.00 72.01 24  A 1 
ATOM 163  C CA  . GLN A 1 24  ? -3.395  3.768   -2.504  1.00 76.50 24  A 1 
ATOM 164  C C   . GLN A 1 24  ? -2.058  4.493   -2.449  1.00 81.21 24  A 1 
ATOM 165  O O   . GLN A 1 24  ? -2.050  5.679   -2.103  1.00 78.51 24  A 1 
ATOM 166  C CB  . GLN A 1 24  ? -3.882  3.704   -3.950  1.00 70.41 24  A 1 
ATOM 167  C CG  . GLN A 1 24  ? -5.137  2.842   -4.056  1.00 64.32 24  A 1 
ATOM 168  C CD  . GLN A 1 24  ? -5.766  2.877   -5.422  1.00 61.04 24  A 1 
ATOM 169  O OE1 . GLN A 1 24  ? -5.367  3.575   -6.329  1.00 56.04 24  A 1 
ATOM 170  N NE2 . GLN A 1 24  ? -6.822  2.124   -5.590  1.00 52.21 24  A 1 
ATOM 171  N N   . PRO A 1 25  ? -0.961  3.832   -2.838  1.00 79.03 25  A 1 
ATOM 172  C CA  . PRO A 1 25  ? 0.277   4.539   -3.104  1.00 81.40 25  A 1 
ATOM 173  C C   . PRO A 1 25  ? 0.027   5.674   -4.103  1.00 84.68 25  A 1 
ATOM 174  O O   . PRO A 1 25  ? -0.483  5.452   -5.197  1.00 82.19 25  A 1 
ATOM 175  C CB  . PRO A 1 25  ? 1.242   3.491   -3.652  1.00 77.64 25  A 1 
ATOM 176  C CG  . PRO A 1 25  ? 0.701   2.180   -3.113  1.00 76.56 25  A 1 
ATOM 177  C CD  . PRO A 1 25  ? -0.803  2.416   -3.087  1.00 79.46 25  A 1 
ATOM 178  N N   . ASP A 1 26  ? 0.385   6.892   -3.717  1.00 81.60 26  A 1 
ATOM 179  C CA  . ASP A 1 26  ? 0.181   8.080   -4.544  1.00 82.66 26  A 1 
ATOM 180  C C   . ASP A 1 26  ? 0.920   7.960   -5.881  1.00 84.41 26  A 1 
ATOM 181  O O   . ASP A 1 26  ? 0.431   8.378   -6.924  1.00 80.54 26  A 1 
ATOM 182  C CB  . ASP A 1 26  ? 0.661   9.316   -3.780  1.00 79.54 26  A 1 
ATOM 183  C CG  . ASP A 1 26  ? -0.228  9.698   -2.596  1.00 77.20 26  A 1 
ATOM 184  O OD1 . ASP A 1 26  ? -1.465  9.583   -2.731  1.00 70.97 26  A 1 
ATOM 185  O OD2 . ASP A 1 26  ? 0.313   10.185  -1.590  1.00 71.45 26  A 1 
ATOM 186  N N   . SER A 1 27  ? 2.081   7.322   -5.859  1.00 84.82 27  A 1 
ATOM 187  C CA  . SER A 1 27  ? 2.947   7.119   -7.017  1.00 85.44 27  A 1 
ATOM 188  C C   . SER A 1 27  ? 2.344   6.239   -8.119  1.00 86.72 27  A 1 
ATOM 189  O O   . SER A 1 27  ? 2.701   6.399   -9.284  1.00 83.34 27  A 1 
ATOM 190  C CB  . SER A 1 27  ? 4.259   6.506   -6.539  1.00 83.53 27  A 1 
ATOM 191  O OG  . SER A 1 27  ? 4.048   5.333   -5.802  1.00 77.21 27  A 1 
ATOM 192  N N   . VAL A 1 28  ? 1.420   5.328   -7.783  1.00 86.46 28  A 1 
ATOM 193  C CA  . VAL A 1 28  ? 0.756   4.460   -8.770  1.00 86.13 28  A 1 
ATOM 194  C C   . VAL A 1 28  ? -0.583  5.020   -9.240  1.00 86.63 28  A 1 
ATOM 195  O O   . VAL A 1 28  ? -1.028  4.702   -10.338 1.00 82.91 28  A 1 
ATOM 196  C CB  . VAL A 1 28  ? 0.596   3.004   -8.283  1.00 84.70 28  A 1 
ATOM 197  C CG1 . VAL A 1 28  ? 1.960   2.393   -7.956  1.00 77.80 28  A 1 
ATOM 198  C CG2 . VAL A 1 28  ? -0.309  2.849   -7.067  1.00 80.30 28  A 1 
ATOM 199  N N   . SER A 1 29  ? -1.207  5.880   -8.440  1.00 84.47 29  A 1 
ATOM 200  C CA  . SER A 1 29  ? -2.519  6.472   -8.726  1.00 83.67 29  A 1 
ATOM 201  C C   . SER A 1 29  ? -2.458  7.777   -9.523  1.00 84.44 29  A 1 
ATOM 202  O O   . SER A 1 29  ? -3.498  8.385   -9.775  1.00 80.30 29  A 1 
ATOM 203  C CB  . SER A 1 29  ? -3.318  6.619   -7.431  1.00 79.94 29  A 1 
ATOM 204  O OG  . SER A 1 29  ? -2.740  7.560   -6.567  1.00 69.32 29  A 1 
ATOM 205  N N   . ILE A 1 30  ? -1.278  8.195   -9.976  1.00 83.56 30  A 1 
ATOM 206  C CA  . ILE A 1 30  ? -1.092  9.396   -10.790 1.00 83.04 30  A 1 
ATOM 207  C C   . ILE A 1 30  ? -1.965  9.313   -12.054 1.00 83.75 30  A 1 
ATOM 208  O O   . ILE A 1 30  ? -1.869  8.336   -12.804 1.00 81.34 30  A 1 
ATOM 209  C CB  . ILE A 1 30  ? 0.403   9.594   -11.153 1.00 80.85 30  A 1 
ATOM 210  C CG1 . ILE A 1 30  ? 1.243   9.803   -9.872  1.00 76.83 30  A 1 
ATOM 211  C CG2 . ILE A 1 30  ? 0.593   10.788  -12.107 1.00 75.41 30  A 1 
ATOM 212  C CD1 . ILE A 1 30  ? 2.751   9.735   -10.093 1.00 69.60 30  A 1 
ATOM 213  N N   . PRO A 1 31  ? -2.804  10.318  -12.338 1.00 82.07 31  A 1 
ATOM 214  C CA  . PRO A 1 31  ? -3.645  10.318  -13.531 1.00 80.94 31  A 1 
ATOM 215  C C   . PRO A 1 31  ? -2.819  10.521  -14.813 1.00 82.60 31  A 1 
ATOM 216  O O   . PRO A 1 31  ? -1.690  10.993  -14.789 1.00 80.25 31  A 1 
ATOM 217  C CB  . PRO A 1 31  ? -4.658  11.430  -13.304 1.00 76.94 31  A 1 
ATOM 218  C CG  . PRO A 1 31  ? -3.879  12.411  -12.433 1.00 75.37 31  A 1 
ATOM 219  C CD  . PRO A 1 31  ? -3.029  11.513  -11.556 1.00 77.94 31  A 1 
ATOM 220  N N   . ILE A 1 32  ? -3.413  10.172  -15.964 1.00 80.51 32  A 1 
ATOM 221  C CA  . ILE A 1 32  ? -2.771  10.362  -17.274 1.00 80.24 32  A 1 
ATOM 222  C C   . ILE A 1 32  ? -2.712  11.851  -17.639 1.00 82.25 32  A 1 
ATOM 223  O O   . ILE A 1 32  ? -1.729  12.315  -18.219 1.00 78.60 32  A 1 
ATOM 224  C CB  . ILE A 1 32  ? -3.501  9.541   -18.356 1.00 76.15 32  A 1 
ATOM 225  C CG1 . ILE A 1 32  ? -3.479  8.034   -17.993 1.00 67.68 32  A 1 
ATOM 226  C CG2 . ILE A 1 32  ? -2.860  9.757   -19.740 1.00 64.23 32  A 1 
ATOM 227  C CD1 . ILE A 1 32  ? -4.350  7.157   -18.894 1.00 59.39 32  A 1 
ATOM 228  N N   . THR A 1 33  ? -3.751  12.596  -17.268 1.00 83.33 33  A 1 
ATOM 229  C CA  . THR A 1 33  ? -3.900  14.017  -17.566 1.00 83.93 33  A 1 
ATOM 230  C C   . THR A 1 33  ? -4.396  14.772  -16.341 1.00 85.00 33  A 1 
ATOM 231  O O   . THR A 1 33  ? -5.198  14.259  -15.565 1.00 81.95 33  A 1 
ATOM 232  C CB  . THR A 1 33  ? -4.864  14.255  -18.734 1.00 81.49 33  A 1 
ATOM 233  O OG1 . THR A 1 33  ? -6.103  13.640  -18.494 1.00 69.45 33  A 1 
ATOM 234  C CG2 . THR A 1 33  ? -4.342  13.684  -20.044 1.00 69.88 33  A 1 
ATOM 235  N N   . CYS A 1 34  ? -3.939  16.019  -16.180 1.00 86.77 34  A 1 
ATOM 236  C CA  . CYS A 1 34  ? -4.454  16.958  -15.188 1.00 86.68 34  A 1 
ATOM 237  C C   . CYS A 1 34  ? -4.632  18.348  -15.804 1.00 87.27 34  A 1 
ATOM 238  O O   . CYS A 1 34  ? -3.960  18.707  -16.761 1.00 83.91 34  A 1 
ATOM 239  C CB  . CYS A 1 34  ? -3.517  17.030  -13.980 1.00 84.36 34  A 1 
ATOM 240  S SG  . CYS A 1 34  ? -3.641  15.646  -12.807 1.00 78.57 34  A 1 
ATOM 241  N N   . CYS A 1 35  ? -5.501  19.152  -15.198 1.00 86.07 35  A 1 
ATOM 242  C CA  . CYS A 1 35  ? -5.698  20.543  -15.570 1.00 85.76 35  A 1 
ATOM 243  C C   . CYS A 1 35  ? -5.124  21.467  -14.494 1.00 85.61 35  A 1 
ATOM 244  O O   . CYS A 1 35  ? -5.474  21.351  -13.322 1.00 82.67 35  A 1 
ATOM 245  C CB  . CYS A 1 35  ? -7.186  20.808  -15.794 1.00 84.94 35  A 1 
ATOM 246  S SG  . CYS A 1 35  ? -7.883  19.927  -17.212 1.00 82.44 35  A 1 
ATOM 247  N N   . PHE A 1 36  ? -4.250  22.388  -14.889 1.00 84.94 36  A 1 
ATOM 248  C CA  . PHE A 1 36  ? -3.697  23.419  -14.008 1.00 84.01 36  A 1 
ATOM 249  C C   . PHE A 1 36  ? -4.415  24.750  -14.184 1.00 83.12 36  A 1 
ATOM 250  O O   . PHE A 1 36  ? -4.739  25.422  -13.210 1.00 78.27 36  A 1 
ATOM 251  C CB  . PHE A 1 36  ? -2.195  23.580  -14.273 1.00 82.60 36  A 1 
ATOM 252  C CG  . PHE A 1 36  ? -1.404  22.386  -13.807 1.00 81.95 36  A 1 
ATOM 253  C CD1 . PHE A 1 36  ? -0.964  22.320  -12.475 1.00 78.87 36  A 1 
ATOM 254  C CD2 . PHE A 1 36  ? -1.198  21.298  -14.670 1.00 79.86 36  A 1 
ATOM 255  C CE1 . PHE A 1 36  ? -0.356  21.156  -11.997 1.00 76.87 36  A 1 
ATOM 256  C CE2 . PHE A 1 36  ? -0.599  20.127  -14.186 1.00 76.55 36  A 1 
ATOM 257  C CZ  . PHE A 1 36  ? -0.194  20.048  -12.847 1.00 76.99 36  A 1 
ATOM 258  N N   . ASN A 1 37  ? -4.700  25.089  -15.427 1.00 83.79 37  A 1 
ATOM 259  C CA  . ASN A 1 37  ? -5.445  26.275  -15.812 1.00 83.42 37  A 1 
ATOM 260  C C   . ASN A 1 37  ? -6.761  25.855  -16.454 1.00 84.66 37  A 1 
ATOM 261  O O   . ASN A 1 37  ? -6.850  24.817  -17.101 1.00 81.88 37  A 1 
ATOM 262  C CB  . ASN A 1 37  ? -4.579  27.129  -16.744 1.00 80.03 37  A 1 
ATOM 263  C CG  . ASN A 1 37  ? -3.323  27.637  -16.053 1.00 73.98 37  A 1 
ATOM 264  O OD1 . ASN A 1 37  ? -3.306  27.952  -14.882 1.00 64.30 37  A 1 
ATOM 265  N ND2 . ASN A 1 37  ? -2.223  27.741  -16.770 1.00 65.75 37  A 1 
ATOM 266  N N   . VAL A 1 38  ? -7.782  26.690  -16.263 1.00 84.48 38  A 1 
ATOM 267  C CA  . VAL A 1 38  ? -9.088  26.519  -16.882 1.00 84.48 38  A 1 
ATOM 268  C C   . VAL A 1 38  ? -9.355  27.679  -17.827 1.00 84.89 38  A 1 
ATOM 269  O O   . VAL A 1 38  ? -8.876  28.796  -17.603 1.00 81.68 38  A 1 
ATOM 270  C CB  . VAL A 1 38  ? -10.204 26.344  -15.848 1.00 82.78 38  A 1 
ATOM 271  C CG1 . VAL A 1 38  ? -10.009 25.038  -15.063 1.00 76.51 38  A 1 
ATOM 272  C CG2 . VAL A 1 38  ? -10.303 27.509  -14.856 1.00 77.25 38  A 1 
ATOM 273  N N   . ILE A 1 39  ? -10.104 27.427  -18.892 1.00 85.32 39  A 1 
ATOM 274  C CA  . ILE A 1 39  ? -10.459 28.465  -19.849 1.00 84.58 39  A 1 
ATOM 275  C C   . ILE A 1 39  ? -11.370 29.505  -19.190 1.00 83.77 39  A 1 
ATOM 276  O O   . ILE A 1 39  ? -12.354 29.177  -18.534 1.00 80.15 39  A 1 
ATOM 277  C CB  . ILE A 1 39  ? -11.036 27.852  -21.133 1.00 82.61 39  A 1 
ATOM 278  C CG1 . ILE A 1 39  ? -11.064 28.907  -22.251 1.00 74.15 39  A 1 
ATOM 279  C CG2 . ILE A 1 39  ? -12.422 27.216  -20.918 1.00 73.87 39  A 1 
ATOM 280  C CD1 . ILE A 1 39  ? -11.320 28.323  -23.631 1.00 69.50 39  A 1 
ATOM 281  N N   . ASN A 1 40  ? -11.057 30.762  -19.408 1.00 84.84 40  A 1 
ATOM 282  C CA  . ASN A 1 40  ? -11.812 31.907  -18.902 1.00 83.51 40  A 1 
ATOM 283  C C   . ASN A 1 40  ? -12.857 32.435  -19.897 1.00 83.75 40  A 1 
ATOM 284  O O   . ASN A 1 40  ? -13.500 33.455  -19.654 1.00 77.72 40  A 1 
ATOM 285  C CB  . ASN A 1 40  ? -10.813 32.995  -18.477 1.00 78.65 40  A 1 
ATOM 286  C CG  . ASN A 1 40  ? -9.975  33.539  -19.634 1.00 69.99 40  A 1 
ATOM 287  O OD1 . ASN A 1 40  ? -10.005 33.076  -20.758 1.00 57.92 40  A 1 
ATOM 288  N ND2 . ASN A 1 40  ? -9.186  34.559  -19.371 1.00 61.70 40  A 1 
ATOM 289  N N   . ARG A 1 41  ? -13.002 31.783  -21.049 1.00 85.58 41  A 1 
ATOM 290  C CA  . ARG A 1 41  ? -13.932 32.179  -22.102 1.00 86.00 41  A 1 
ATOM 291  C C   . ARG A 1 41  ? -14.910 31.045  -22.395 1.00 87.68 41  A 1 
ATOM 292  O O   . ARG A 1 41  ? -14.516 29.887  -22.474 1.00 84.16 41  A 1 
ATOM 293  C CB  . ARG A 1 41  ? -13.186 32.605  -23.374 1.00 81.43 41  A 1 
ATOM 294  C CG  . ARG A 1 41  ? -12.351 33.884  -23.162 1.00 70.51 41  A 1 
ATOM 295  C CD  . ARG A 1 41  ? -11.708 34.326  -24.482 1.00 65.37 41  A 1 
ATOM 296  N NE  . ARG A 1 41  ? -10.840 35.489  -24.290 1.00 57.34 41  A 1 
ATOM 297  C CZ  . ARG A 1 41  ? -10.235 36.180  -25.243 1.00 50.11 41  A 1 
ATOM 298  N NH1 . ARG A 1 41  ? -10.385 35.878  -26.508 1.00 47.08 41  A 1 
ATOM 299  N NH2 . ARG A 1 41  ? -9.459  37.177  -24.945 1.00 43.22 41  A 1 
ATOM 300  N N   . LYS A 1 42  ? -16.176 31.400  -22.612 1.00 85.25 42  A 1 
ATOM 301  C CA  . LYS A 1 42  ? -17.199 30.438  -23.012 1.00 86.78 42  A 1 
ATOM 302  C C   . LYS A 1 42  ? -16.891 29.893  -24.405 1.00 87.40 42  A 1 
ATOM 303  O O   . LYS A 1 42  ? -16.767 30.663  -25.356 1.00 83.54 42  A 1 
ATOM 304  C CB  . LYS A 1 42  ? -18.584 31.098  -22.921 1.00 83.66 42  A 1 
ATOM 305  C CG  . LYS A 1 42  ? -19.715 30.121  -23.291 1.00 75.39 42  A 1 
ATOM 306  C CD  . LYS A 1 42  ? -21.095 30.778  -23.143 1.00 72.48 42  A 1 
ATOM 307  C CE  . LYS A 1 42  ? -22.177 29.791  -23.579 1.00 62.28 42  A 1 
ATOM 308  N NZ  . LYS A 1 42  ? -23.547 30.374  -23.527 1.00 54.78 42  A 1 
ATOM 309  N N   . ILE A 1 43  ? -16.842 28.569  -24.525 1.00 85.47 43  A 1 
ATOM 310  C CA  . ILE A 1 43  ? -16.743 27.884  -25.816 1.00 85.34 43  A 1 
ATOM 311  C C   . ILE A 1 43  ? -18.166 27.635  -26.338 1.00 86.55 43  A 1 
ATOM 312  O O   . ILE A 1 43  ? -19.005 27.124  -25.594 1.00 85.18 43  A 1 
ATOM 313  C CB  . ILE A 1 43  ? -15.929 26.576  -25.706 1.00 83.42 43  A 1 
ATOM 314  C CG1 . ILE A 1 43  ? -14.542 26.820  -25.071 1.00 77.23 43  A 1 
ATOM 315  C CG2 . ILE A 1 43  ? -15.765 25.950  -27.099 1.00 76.22 43  A 1 
ATOM 316  C CD1 . ILE A 1 43  ? -13.779 25.529  -24.775 1.00 72.72 43  A 1 
ATOM 317  N N   . PRO A 1 44  ? -18.467 27.966  -27.602 1.00 87.78 44  A 1 
ATOM 318  C CA  . PRO A 1 44  ? -19.745 27.626  -28.205 1.00 87.43 44  A 1 
ATOM 319  C C   . PRO A 1 44  ? -19.974 26.112  -28.203 1.00 88.10 44  A 1 
ATOM 320  O O   . PRO A 1 44  ? -19.091 25.358  -28.599 1.00 86.18 44  A 1 
ATOM 321  C CB  . PRO A 1 44  ? -19.697 28.182  -29.634 1.00 85.78 44  A 1 
ATOM 322  C CG  . PRO A 1 44  ? -18.631 29.274  -29.560 1.00 83.15 44  A 1 
ATOM 323  C CD  . PRO A 1 44  ? -17.651 28.747  -28.525 1.00 86.22 44  A 1 
ATOM 324  N N   . ILE A 1 45  ? -21.178 25.663  -27.819 1.00 86.92 45  A 1 
ATOM 325  C CA  . ILE A 1 45  ? -21.528 24.239  -27.713 1.00 86.56 45  A 1 
ATOM 326  C C   . ILE A 1 45  ? -21.323 23.502  -29.044 1.00 86.98 45  A 1 
ATOM 327  O O   . ILE A 1 45  ? -20.864 22.372  -29.056 1.00 84.43 45  A 1 
ATOM 328  C CB  . ILE A 1 45  ? -22.975 24.086  -27.190 1.00 84.07 45  A 1 
ATOM 329  C CG1 . ILE A 1 45  ? -23.053 24.557  -25.723 1.00 71.78 45  A 1 
ATOM 330  C CG2 . ILE A 1 45  ? -23.473 22.635  -27.311 1.00 70.39 45  A 1 
ATOM 331  C CD1 . ILE A 1 45  ? -24.483 24.703  -25.171 1.00 63.49 45  A 1 
ATOM 332  N N   . GLN A 1 46  ? -21.576 24.179  -30.176 1.00 87.52 46  A 1 
ATOM 333  C CA  . GLN A 1 46  ? -21.393 23.622  -31.515 1.00 86.33 46  A 1 
ATOM 334  C C   . GLN A 1 46  ? -19.935 23.236  -31.817 1.00 86.70 46  A 1 
ATOM 335  O O   . GLN A 1 46  ? -19.682 22.513  -32.776 1.00 83.61 46  A 1 
ATOM 336  C CB  . GLN A 1 46  ? -21.852 24.623  -32.585 1.00 85.66 46  A 1 
ATOM 337  C CG  . GLN A 1 46  ? -23.320 25.095  -32.471 1.00 78.86 46  A 1 
ATOM 338  C CD  . GLN A 1 46  ? -23.534 26.231  -31.463 1.00 70.95 46  A 1 
ATOM 339  O OE1 . GLN A 1 46  ? -22.616 26.710  -30.810 1.00 62.33 46  A 1 
ATOM 340  N NE2 . GLN A 1 46  ? -24.743 26.708  -31.306 1.00 59.12 46  A 1 
ATOM 341  N N   . ARG A 1 47  ? -18.956 23.724  -31.028 1.00 88.34 47  A 1 
ATOM 342  C CA  . ARG A 1 47  ? -17.534 23.370  -31.177 1.00 87.54 47  A 1 
ATOM 343  C C   . ARG A 1 47  ? -17.112 22.203  -30.286 1.00 87.95 47  A 1 
ATOM 344  O O   . ARG A 1 47  ? -15.961 21.771  -30.387 1.00 85.06 47  A 1 
ATOM 345  C CB  . ARG A 1 47  ? -16.637 24.591  -30.924 1.00 85.45 47  A 1 
ATOM 346  C CG  . ARG A 1 47  ? -16.859 25.700  -31.959 1.00 80.57 47  A 1 
ATOM 347  C CD  . ARG A 1 47  ? -15.820 26.812  -31.742 1.00 76.22 47  A 1 
ATOM 348  N NE  . ARG A 1 47  ? -15.975 27.916  -32.713 1.00 69.44 47  A 1 
ATOM 349  C CZ  . ARG A 1 47  ? -15.193 28.974  -32.837 1.00 62.73 47  A 1 
ATOM 350  N NH1 . ARG A 1 47  ? -14.149 29.165  -32.069 1.00 58.45 47  A 1 
ATOM 351  N NH2 . ARG A 1 47  ? -15.440 29.880  -33.741 1.00 54.62 47  A 1 
ATOM 352  N N   . LEU A 1 48  ? -17.987 21.717  -29.404 1.00 86.30 48  A 1 
ATOM 353  C CA  . LEU A 1 48  ? -17.692 20.642  -28.467 1.00 86.47 48  A 1 
ATOM 354  C C   . LEU A 1 48  ? -18.151 19.299  -29.044 1.00 86.67 48  A 1 
ATOM 355  O O   . LEU A 1 48  ? -19.254 19.198  -29.566 1.00 83.77 48  A 1 
ATOM 356  C CB  . LEU A 1 48  ? -18.350 20.932  -27.105 1.00 85.11 48  A 1 
ATOM 357  C CG  . LEU A 1 48  ? -17.938 22.278  -26.463 1.00 84.11 48  A 1 
ATOM 358  C CD1 . LEU A 1 48  ? -18.668 22.477  -25.144 1.00 79.20 48  A 1 
ATOM 359  C CD2 . LEU A 1 48  ? -16.436 22.355  -26.198 1.00 81.13 48  A 1 
ATOM 360  N N   . GLU A 1 49  ? -17.297 18.287  -28.935 1.00 88.13 49  A 1 
ATOM 361  C CA  . GLU A 1 49  ? -17.584 16.914  -29.362 1.00 87.75 49  A 1 
ATOM 362  C C   . GLU A 1 49  ? -17.909 16.024  -28.153 1.00 87.62 49  A 1 
ATOM 363  O O   . GLU A 1 49  ? -18.904 15.314  -28.134 1.00 83.63 49  A 1 
ATOM 364  C CB  . GLU A 1 49  ? -16.357 16.378  -30.123 1.00 84.94 49  A 1 
ATOM 365  C CG  . GLU A 1 49  ? -16.553 14.978  -30.728 1.00 76.65 49  A 1 
ATOM 366  C CD  . GLU A 1 49  ? -15.239 14.332  -31.227 1.00 72.91 49  A 1 
ATOM 367  O OE1 . GLU A 1 49  ? -15.284 13.211  -31.749 1.00 65.21 49  A 1 
ATOM 368  O OE2 . GLU A 1 49  ? -14.141 14.901  -31.013 1.00 67.30 49  A 1 
ATOM 369  N N   . SER A 1 50  ? -17.059 16.082  -27.126 1.00 89.10 50  A 1 
ATOM 370  C CA  . SER A 1 50  ? -17.186 15.257  -25.934 1.00 88.54 50  A 1 
ATOM 371  C C   . SER A 1 50  ? -16.538 15.948  -24.736 1.00 89.22 50  A 1 
ATOM 372  O O   . SER A 1 50  ? -15.872 16.976  -24.878 1.00 87.29 50  A 1 
ATOM 373  C CB  . SER A 1 50  ? -16.573 13.868  -26.176 1.00 85.66 50  A 1 
ATOM 374  O OG  . SER A 1 50  ? -15.182 13.947  -26.423 1.00 77.49 50  A 1 
ATOM 375  N N   . TYR A 1 51  ? -16.724 15.379  -23.544 1.00 87.94 51  A 1 
ATOM 376  C CA  . TYR A 1 51  ? -16.037 15.819  -22.344 1.00 88.06 51  A 1 
ATOM 377  C C   . TYR A 1 51  ? -15.588 14.632  -21.494 1.00 87.62 51  A 1 
ATOM 378  O O   . TYR A 1 51  ? -16.184 13.562  -21.512 1.00 85.88 51  A 1 
ATOM 379  C CB  . TYR A 1 51  ? -16.910 16.801  -21.557 1.00 87.87 51  A 1 
ATOM 380  C CG  . TYR A 1 51  ? -18.035 16.163  -20.763 1.00 88.52 51  A 1 
ATOM 381  C CD1 . TYR A 1 51  ? -19.292 15.913  -21.354 1.00 85.90 51  A 1 
ATOM 382  C CD2 . TYR A 1 51  ? -17.816 15.802  -19.428 1.00 86.47 51  A 1 
ATOM 383  C CE1 . TYR A 1 51  ? -20.315 15.301  -20.618 1.00 85.89 51  A 1 
ATOM 384  C CE2 . TYR A 1 51  ? -18.831 15.189  -18.673 1.00 85.76 51  A 1 
ATOM 385  C CZ  . TYR A 1 51  ? -20.082 14.934  -19.267 1.00 86.55 51  A 1 
ATOM 386  O OH  . TYR A 1 51  ? -21.057 14.333  -18.521 1.00 84.84 51  A 1 
ATOM 387  N N   . THR A 1 52  ? -14.538 14.855  -20.708 1.00 87.23 52  A 1 
ATOM 388  C CA  . THR A 1 52  ? -14.066 13.926  -19.687 1.00 85.64 52  A 1 
ATOM 389  C C   . THR A 1 52  ? -13.917 14.682  -18.381 1.00 86.37 52  A 1 
ATOM 390  O O   . THR A 1 52  ? -13.355 15.778  -18.348 1.00 84.69 52  A 1 
ATOM 391  C CB  . THR A 1 52  ? -12.733 13.286  -20.097 1.00 83.15 52  A 1 
ATOM 392  O OG1 . THR A 1 52  ? -12.879 12.648  -21.339 1.00 72.67 52  A 1 
ATOM 393  C CG2 . THR A 1 52  ? -12.275 12.220  -19.106 1.00 69.93 52  A 1 
ATOM 394  N N   . ARG A 1 53  ? -14.421 14.122  -17.277 1.00 84.71 53  A 1 
ATOM 395  C CA  . ARG A 1 53  ? -14.323 14.749  -15.958 1.00 83.31 53  A 1 
ATOM 396  C C   . ARG A 1 53  ? -13.101 14.218  -15.213 1.00 83.25 53  A 1 
ATOM 397  O O   . ARG A 1 53  ? -12.936 13.012  -15.094 1.00 80.89 53  A 1 
ATOM 398  C CB  . ARG A 1 53  ? -15.628 14.510  -15.196 1.00 81.23 53  A 1 
ATOM 399  C CG  . ARG A 1 53  ? -15.692 15.378  -13.941 1.00 73.57 53  A 1 
ATOM 400  C CD  . ARG A 1 53  ? -17.028 15.130  -13.232 1.00 70.37 53  A 1 
ATOM 401  N NE  . ARG A 1 53  ? -17.196 16.041  -12.108 1.00 64.41 53  A 1 
ATOM 402  C CZ  . ARG A 1 53  ? -18.336 16.353  -11.527 1.00 58.39 53  A 1 
ATOM 403  N NH1 . ARG A 1 53  ? -19.454 15.749  -11.817 1.00 54.16 53  A 1 
ATOM 404  N NH2 . ARG A 1 53  ? -18.357 17.299  -10.663 1.00 50.54 53  A 1 
ATOM 405  N N   . ILE A 1 54  ? -12.288 15.133  -14.663 1.00 82.75 54  A 1 
ATOM 406  C CA  . ILE A 1 54  ? -11.141 14.797  -13.821 1.00 81.33 54  A 1 
ATOM 407  C C   . ILE A 1 54  ? -11.532 14.980  -12.361 1.00 81.28 54  A 1 
ATOM 408  O O   . ILE A 1 54  ? -11.791 16.093  -11.914 1.00 78.13 54  A 1 
ATOM 409  C CB  . ILE A 1 54  ? -9.906  15.638  -14.186 1.00 79.37 54  A 1 
ATOM 410  C CG1 . ILE A 1 54  ? -9.519  15.407  -15.662 1.00 75.16 54  A 1 
ATOM 411  C CG2 . ILE A 1 54  ? -8.746  15.271  -13.249 1.00 72.40 54  A 1 
ATOM 412  C CD1 . ILE A 1 54  ? -8.301  16.224  -16.094 1.00 66.88 54  A 1 
ATOM 413  N N   . THR A 1 55  ? -11.562 13.867  -11.613 1.00 80.32 55  A 1 
ATOM 414  C CA  . THR A 1 55  ? -11.899 13.826  -10.180 1.00 77.88 55  A 1 
ATOM 415  C C   . THR A 1 55  ? -10.804 13.172  -9.348  1.00 78.71 55  A 1 
ATOM 416  O O   . THR A 1 55  ? -10.971 12.994  -8.144  1.00 74.35 55  A 1 
ATOM 417  C CB  . THR A 1 55  ? -13.228 13.092  -9.954  1.00 73.60 55  A 1 
ATOM 418  O OG1 . THR A 1 55  ? -13.178 11.785  -10.489 1.00 68.45 55  A 1 
ATOM 419  C CG2 . THR A 1 55  ? -14.410 13.793  -10.617 1.00 66.56 55  A 1 
ATOM 420  N N   . ASN A 1 56  ? -9.683  12.789  -9.958  1.00 80.82 56  A 1 
ATOM 421  C CA  . ASN A 1 56  ? -8.577  12.130  -9.287  1.00 80.18 56  A 1 
ATOM 422  C C   . ASN A 1 56  ? -7.891  13.097  -8.307  1.00 80.60 56  A 1 
ATOM 423  O O   . ASN A 1 56  ? -7.539  14.219  -8.677  1.00 78.47 56  A 1 
ATOM 424  C CB  . ASN A 1 56  ? -7.613  11.575  -10.344 1.00 77.66 56  A 1 
ATOM 425  C CG  . ASN A 1 56  ? -6.505  10.717  -9.757  1.00 77.06 56  A 1 
ATOM 426  O OD1 . ASN A 1 56  ? -5.908  11.027  -8.741  1.00 68.73 56  A 1 
ATOM 427  N ND2 . ASN A 1 56  ? -6.176  9.619   -10.387 1.00 71.37 56  A 1 
ATOM 428  N N   . ILE A 1 57  ? -7.645  12.645  -7.074  1.00 79.30 57  A 1 
ATOM 429  C CA  . ILE A 1 57  ? -7.047  13.447  -5.999  1.00 77.74 57  A 1 
ATOM 430  C C   . ILE A 1 57  ? -5.659  13.995  -6.340  1.00 79.36 57  A 1 
ATOM 431  O O   . ILE A 1 57  ? -5.285  15.069  -5.852  1.00 74.87 57  A 1 
ATOM 432  C CB  . ILE A 1 57  ? -7.008  12.620  -4.698  1.00 73.24 57  A 1 
ATOM 433  C CG1 . ILE A 1 57  ? -6.588  13.510  -3.525  1.00 66.39 57  A 1 
ATOM 434  C CG2 . ILE A 1 57  ? -6.117  11.369  -4.823  1.00 63.24 57  A 1 
ATOM 435  C CD1 . ILE A 1 57  ? -6.650  12.840  -2.150  1.00 58.67 57  A 1 
ATOM 436  N N   . GLN A 1 58  ? -4.904  13.301  -7.188  1.00 80.35 58  A 1 
ATOM 437  C CA  . GLN A 1 58  ? -3.562  13.710  -7.582  1.00 79.75 58  A 1 
ATOM 438  C C   . GLN A 1 58  ? -3.541  14.963  -8.467  1.00 80.87 58  A 1 
ATOM 439  O O   . GLN A 1 58  ? -2.520  15.636  -8.570  1.00 76.98 58  A 1 
ATOM 440  C CB  . GLN A 1 58  ? -2.855  12.545  -8.294  1.00 77.08 58  A 1 
ATOM 441  C CG  . GLN A 1 58  ? -2.695  11.301  -7.398  1.00 73.43 58  A 1 
ATOM 442  C CD  . GLN A 1 58  ? -1.836  11.574  -6.175  1.00 68.85 58  A 1 
ATOM 443  O OE1 . GLN A 1 58  ? -1.030  12.489  -6.150  1.00 63.27 58  A 1 
ATOM 444  N NE2 . GLN A 1 58  ? -2.003  10.814  -5.127  1.00 60.31 58  A 1 
ATOM 445  N N   . CYS A 1 59  ? -4.661  15.301  -9.091  1.00 82.43 59  A 1 
ATOM 446  C CA  . CYS A 1 59  ? -4.751  16.544  -9.845  1.00 82.25 59  A 1 
ATOM 447  C C   . CYS A 1 59  ? -4.932  17.755  -8.910  1.00 82.43 59  A 1 
ATOM 448  O O   . CYS A 1 59  ? -5.613  17.653  -7.892  1.00 79.15 59  A 1 
ATOM 449  C CB  . CYS A 1 59  ? -5.861  16.454  -10.884 1.00 81.64 59  A 1 
ATOM 450  S SG  . CYS A 1 59  ? -5.448  15.326  -12.252 1.00 78.53 59  A 1 
ATOM 451  N N   . PRO A 1 60  ? -4.364  18.923  -9.230  1.00 80.63 60  A 1 
ATOM 452  C CA  . PRO A 1 60  ? -4.440  20.104  -8.367  1.00 79.19 60  A 1 
ATOM 453  C C   . PRO A 1 60  ? -5.868  20.618  -8.188  1.00 80.21 60  A 1 
ATOM 454  O O   . PRO A 1 60  ? -6.255  21.022  -7.096  1.00 77.00 60  A 1 
ATOM 455  C CB  . PRO A 1 60  ? -3.555  21.153  -9.028  1.00 76.28 60  A 1 
ATOM 456  C CG  . PRO A 1 60  ? -3.549  20.744  -10.495 1.00 73.51 60  A 1 
ATOM 457  C CD  . PRO A 1 60  ? -3.605  19.220  -10.420 1.00 76.18 60  A 1 
ATOM 458  N N   . LYS A 1 61  ? -6.642  20.591  -9.267  1.00 79.08 61  A 1 
ATOM 459  C CA  . LYS A 1 61  ? -8.017  21.077  -9.331  1.00 79.84 61  A 1 
ATOM 460  C C   . LYS A 1 61  ? -8.891  20.040  -10.021 1.00 81.67 61  A 1 
ATOM 461  O O   . LYS A 1 61  ? -8.446  19.361  -10.950 1.00 79.97 61  A 1 
ATOM 462  C CB  . LYS A 1 61  ? -8.072  22.449  -10.043 1.00 77.01 61  A 1 
ATOM 463  C CG  . LYS A 1 61  ? -7.306  23.528  -9.252  1.00 70.59 61  A 1 
ATOM 464  C CD  . LYS A 1 61  ? -7.371  24.930  -9.872  1.00 67.92 61  A 1 
ATOM 465  C CE  . LYS A 1 61  ? -6.553  25.850  -8.943  1.00 61.13 61  A 1 
ATOM 466  N NZ  . LYS A 1 61  ? -6.505  27.268  -9.332  1.00 55.23 61  A 1 
ATOM 467  N N   . GLU A 1 62  ? -10.136 19.942  -9.576  1.00 81.86 62  A 1 
ATOM 468  C CA  . GLU A 1 62  ? -11.139 19.235  -10.360 1.00 82.21 62  A 1 
ATOM 469  C C   . GLU A 1 62  ? -11.479 20.077  -11.591 1.00 84.07 62  A 1 
ATOM 470  O O   . GLU A 1 62  ? -11.686 21.287  -11.496 1.00 82.25 62  A 1 
ATOM 471  C CB  . GLU A 1 62  ? -12.384 18.936  -9.521  1.00 79.54 62  A 1 
ATOM 472  C CG  . GLU A 1 62  ? -13.347 18.053  -10.321 1.00 71.26 62  A 1 
ATOM 473  C CD  . GLU A 1 62  ? -14.586 17.644  -9.517  1.00 67.34 62  A 1 
ATOM 474  O OE1 . GLU A 1 62  ? -15.522 17.084  -10.117 1.00 61.95 62  A 1 
ATOM 475  O OE2 . GLU A 1 62  ? -14.640 17.917  -8.307  1.00 61.81 62  A 1 
ATOM 476  N N   . ALA A 1 63  ? -11.513 19.426  -12.740 1.00 85.96 63  A 1 
ATOM 477  C CA  . ALA A 1 63  ? -11.765 20.085  -14.004 1.00 87.02 63  A 1 
ATOM 478  C C   . ALA A 1 63  ? -12.525 19.158  -14.953 1.00 88.04 63  A 1 
ATOM 479  O O   . ALA A 1 63  ? -12.651 17.952  -14.745 1.00 86.26 63  A 1 
ATOM 480  C CB  . ALA A 1 63  ? -10.427 20.550  -14.591 1.00 85.77 63  A 1 
ATOM 481  N N   . VAL A 1 64  ? -13.034 19.761  -16.023 1.00 88.96 64  A 1 
ATOM 482  C CA  . VAL A 1 64  ? -13.587 19.055  -17.169 1.00 89.52 64  A 1 
ATOM 483  C C   . VAL A 1 64  ? -12.689 19.327  -18.357 1.00 89.94 64  A 1 
ATOM 484  O O   . VAL A 1 64  ? -12.392 20.482  -18.656 1.00 88.82 64  A 1 
ATOM 485  C CB  . VAL A 1 64  ? -15.036 19.500  -17.437 1.00 88.97 64  A 1 
ATOM 486  C CG1 . VAL A 1 64  ? -15.637 18.769  -18.634 1.00 82.05 64  A 1 
ATOM 487  C CG2 . VAL A 1 64  ? -15.929 19.207  -16.222 1.00 83.06 64  A 1 
ATOM 488  N N   . ILE A 1 65  ? -12.263 18.273  -19.046 1.00 90.25 65  A 1 
ATOM 489  C CA  . ILE A 1 65  ? -11.591 18.386  -20.335 1.00 89.84 65  A 1 
ATOM 490  C C   . ILE A 1 65  ? -12.657 18.282  -21.416 1.00 90.01 65  A 1 
ATOM 491  O O   . ILE A 1 65  ? -13.260 17.228  -21.585 1.00 88.90 65  A 1 
ATOM 492  C CB  . ILE A 1 65  ? -10.493 17.322  -20.507 1.00 88.31 65  A 1 
ATOM 493  C CG1 . ILE A 1 65  ? -9.420  17.473  -19.410 1.00 83.07 65  A 1 
ATOM 494  C CG2 . ILE A 1 65  ? -9.860  17.449  -21.900 1.00 82.70 65  A 1 
ATOM 495  C CD1 . ILE A 1 65  ? -8.336  16.395  -19.465 1.00 78.61 65  A 1 
ATOM 496  N N   . PHE A 1 66  ? -12.892 19.366  -22.139 1.00 90.26 66  A 1 
ATOM 497  C CA  . PHE A 1 66  ? -13.686 19.318  -23.352 1.00 90.50 66  A 1 
ATOM 498  C C   . PHE A 1 66  ? -12.800 18.965  -24.541 1.00 90.47 66  A 1 
ATOM 499  O O   . PHE A 1 66  ? -11.758 19.582  -24.746 1.00 89.11 66  A 1 
ATOM 500  C CB  . PHE A 1 66  ? -14.389 20.654  -23.589 1.00 90.74 66  A 1 
ATOM 501  C CG  . PHE A 1 66  ? -15.538 20.895  -22.636 1.00 91.29 66  A 1 
ATOM 502  C CD1 . PHE A 1 66  ? -16.683 20.089  -22.699 1.00 88.39 66  A 1 
ATOM 503  C CD2 . PHE A 1 66  ? -15.481 21.933  -21.696 1.00 88.54 66  A 1 
ATOM 504  C CE1 . PHE A 1 66  ? -17.766 20.314  -21.843 1.00 87.66 66  A 1 
ATOM 505  C CE2 . PHE A 1 66  ? -16.565 22.174  -20.836 1.00 87.16 66  A 1 
ATOM 506  C CZ  . PHE A 1 66  ? -17.712 21.361  -20.908 1.00 89.21 66  A 1 
ATOM 507  N N   . LYS A 1 67  ? -13.252 18.010  -25.362 1.00 88.97 67  A 1 
ATOM 508  C CA  . LYS A 1 67  ? -12.689 17.756  -26.680 1.00 88.48 67  A 1 
ATOM 509  C C   . LYS A 1 67  ? -13.513 18.523  -27.709 1.00 88.48 67  A 1 
ATOM 510  O O   . LYS A 1 67  ? -14.726 18.383  -27.773 1.00 86.49 67  A 1 
ATOM 511  C CB  . LYS A 1 67  ? -12.647 16.248  -26.929 1.00 86.61 67  A 1 
ATOM 512  C CG  . LYS A 1 67  ? -11.797 15.917  -28.153 1.00 79.59 67  A 1 
ATOM 513  C CD  . LYS A 1 67  ? -11.774 14.397  -28.366 1.00 75.15 67  A 1 
ATOM 514  C CE  . LYS A 1 67  ? -11.070 14.070  -29.685 1.00 66.34 67  A 1 
ATOM 515  N NZ  . LYS A 1 67  ? -11.786 12.995  -30.402 1.00 58.97 67  A 1 
ATOM 516  N N   . THR A 1 68  ? -12.838 19.369  -28.477 1.00 87.70 68  A 1 
ATOM 517  C CA  . THR A 1 68  ? -13.486 20.118  -29.554 1.00 86.65 68  A 1 
ATOM 518  C C   . THR A 1 68  ? -13.614 19.263  -30.809 1.00 86.90 68  A 1 
ATOM 519  O O   . THR A 1 68  ? -12.843 18.324  -31.004 1.00 84.38 68  A 1 
ATOM 520  C CB  . THR A 1 68  ? -12.743 21.423  -29.872 1.00 84.93 68  A 1 
ATOM 521  O OG1 . THR A 1 68  ? -11.467 21.183  -30.409 1.00 74.86 68  A 1 
ATOM 522  C CG2 . THR A 1 68  ? -12.574 22.328  -28.649 1.00 74.75 68  A 1 
ATOM 523  N N   . GLN A 1 69  ? -14.503 19.638  -31.722 1.00 86.71 69  A 1 
ATOM 524  C CA  . GLN A 1 69  ? -14.643 18.967  -33.031 1.00 85.18 69  A 1 
ATOM 525  C C   . GLN A 1 69  ? -13.351 18.999  -33.864 1.00 85.13 69  A 1 
ATOM 526  O O   . GLN A 1 69  ? -13.148 18.157  -34.737 1.00 80.89 69  A 1 
ATOM 527  C CB  . GLN A 1 69  ? -15.757 19.642  -33.828 1.00 83.77 69  A 1 
ATOM 528  C CG  . GLN A 1 69  ? -17.143 19.423  -33.204 1.00 80.04 69  A 1 
ATOM 529  C CD  . GLN A 1 69  ? -18.271 19.992  -34.068 1.00 74.31 69  A 1 
ATOM 530  O OE1 . GLN A 1 69  ? -18.053 20.709  -35.033 1.00 66.14 69  A 1 
ATOM 531  N NE2 . GLN A 1 69  ? -19.502 19.691  -33.748 1.00 63.64 69  A 1 
ATOM 532  N N   . ARG A 1 70  ? -12.435 19.937  -33.571 1.00 87.22 70  A 1 
ATOM 533  C CA  . ARG A 1 70  ? -11.099 19.997  -34.188 1.00 86.44 70  A 1 
ATOM 534  C C   . ARG A 1 70  ? -10.071 19.075  -33.508 1.00 86.50 70  A 1 
ATOM 535  O O   . ARG A 1 70  ? -8.895  19.143  -33.840 1.00 80.79 70  A 1 
ATOM 536  C CB  . ARG A 1 70  ? -10.603 21.454  -34.255 1.00 83.54 70  A 1 
ATOM 537  C CG  . ARG A 1 70  ? -11.469 22.339  -35.164 1.00 76.37 70  A 1 
ATOM 538  C CD  . ARG A 1 70  ? -10.842 23.732  -35.260 1.00 69.75 70  A 1 
ATOM 539  N NE  . ARG A 1 70  ? -11.611 24.630  -36.141 1.00 62.08 70  A 1 
ATOM 540  C CZ  . ARG A 1 70  ? -11.310 25.892  -36.433 1.00 54.81 70  A 1 
ATOM 541  N NH1 . ARG A 1 70  ? -10.264 26.487  -35.926 1.00 50.91 70  A 1 
ATOM 542  N NH2 . ARG A 1 70  ? -12.057 26.578  -37.251 1.00 48.31 70  A 1 
ATOM 543  N N   . GLY A 1 71  ? -10.489 18.272  -32.531 1.00 84.75 71  A 1 
ATOM 544  C CA  . GLY A 1 71  ? -9.619  17.370  -31.775 1.00 84.16 71  A 1 
ATOM 545  C C   . GLY A 1 71  ? -8.766  18.043  -30.702 1.00 85.03 71  A 1 
ATOM 546  O O   . GLY A 1 71  ? -7.938  17.374  -30.090 1.00 81.13 71  A 1 
ATOM 547  N N   . LYS A 1 72  ? -8.945  19.350  -30.441 1.00 86.08 72  A 1 
ATOM 548  C CA  . LYS A 1 72  ? -8.233  20.040  -29.364 1.00 86.00 72  A 1 
ATOM 549  C C   . LYS A 1 72  ? -8.882  19.728  -28.016 1.00 87.49 72  A 1 
ATOM 550  O O   . LYS A 1 72  ? -10.099 19.746  -27.902 1.00 85.02 72  A 1 
ATOM 551  C CB  . LYS A 1 72  ? -8.166  21.556  -29.585 1.00 83.04 72  A 1 
ATOM 552  C CG  . LYS A 1 72  ? -7.273  21.935  -30.779 1.00 73.09 72  A 1 
ATOM 553  C CD  . LYS A 1 72  ? -6.977  23.441  -30.763 1.00 66.02 72  A 1 
ATOM 554  C CE  . LYS A 1 72  ? -5.958  23.806  -31.854 1.00 56.73 72  A 1 
ATOM 555  N NZ  . LYS A 1 72  ? -5.392  25.162  -31.659 1.00 49.80 72  A 1 
ATOM 556  N N   . GLU A 1 73  ? -8.055  19.522  -26.997 1.00 87.64 73  A 1 
ATOM 557  C CA  . GLU A 1 73  ? -8.485  19.332  -25.618 1.00 87.48 73  A 1 
ATOM 558  C C   . GLU A 1 73  ? -8.330  20.630  -24.825 1.00 88.12 73  A 1 
ATOM 559  O O   . GLU A 1 73  ? -7.308  21.307  -24.905 1.00 86.13 73  A 1 
ATOM 560  C CB  . GLU A 1 73  ? -7.716  18.183  -24.969 1.00 85.26 73  A 1 
ATOM 561  C CG  . GLU A 1 73  ? -8.041  16.827  -25.613 1.00 81.38 73  A 1 
ATOM 562  C CD  . GLU A 1 73  ? -7.397  15.631  -24.898 1.00 79.63 73  A 1 
ATOM 563  O OE1 . GLU A 1 73  ? -7.851  14.500  -25.163 1.00 73.00 73  A 1 
ATOM 564  O OE2 . GLU A 1 73  ? -6.469  15.835  -24.088 1.00 73.49 73  A 1 
ATOM 565  N N   . VAL A 1 74  ? -9.365  20.994  -24.070 1.00 89.99 74  A 1 
ATOM 566  C CA  . VAL A 1 74  ? -9.433  22.248  -23.326 1.00 90.33 74  A 1 
ATOM 567  C C   . VAL A 1 74  ? -9.960  21.997  -21.926 1.00 90.95 74  A 1 
ATOM 568  O O   . VAL A 1 74  ? -11.040 21.423  -21.756 1.00 89.36 74  A 1 
ATOM 569  C CB  . VAL A 1 74  ? -10.321 23.275  -24.042 1.00 88.89 74  A 1 
ATOM 570  C CG1 . VAL A 1 74  ? -10.326 24.614  -23.304 1.00 79.27 74  A 1 
ATOM 571  C CG2 . VAL A 1 74  ? -9.845  23.526  -25.467 1.00 80.15 74  A 1 
ATOM 572  N N   . CYS A 1 75  ? -9.241  22.471  -20.915 1.00 90.84 75  A 1 
ATOM 573  C CA  . CYS A 1 75  ? -9.660  22.406  -19.526 1.00 90.20 75  A 1 
ATOM 574  C C   . CYS A 1 75  ? -10.672 23.509  -19.201 1.00 90.33 75  A 1 
ATOM 575  O O   . CYS A 1 75  ? -10.438 24.678  -19.501 1.00 88.26 75  A 1 
ATOM 576  C CB  . CYS A 1 75  ? -8.428  22.503  -18.632 1.00 88.51 75  A 1 
ATOM 577  S SG  . CYS A 1 75  ? -7.295  21.090  -18.794 1.00 84.26 75  A 1 
ATOM 578  N N   . ALA A 1 76  ? -11.757 23.148  -18.521 1.00 89.65 76  A 1 
ATOM 579  C CA  . ALA A 1 76  ? -12.777 24.075  -18.062 1.00 89.77 76  A 1 
ATOM 580  C C   . ALA A 1 76  ? -13.157 23.811  -16.598 1.00 89.51 76  A 1 
ATOM 581  O O   . ALA A 1 76  ? -13.088 22.670  -16.126 1.00 87.44 76  A 1 
ATOM 582  C CB  . ALA A 1 76  ? -13.989 23.968  -19.000 1.00 89.37 76  A 1 
ATOM 583  N N   . ASP A 1 77  ? -13.571 24.866  -15.874 1.00 89.24 77  A 1 
ATOM 584  C CA  . ASP A 1 77  ? -14.028 24.736  -14.488 1.00 88.31 77  A 1 
ATOM 585  C C   . ASP A 1 77  ? -15.510 24.324  -14.450 1.00 88.69 77  A 1 
ATOM 586  O O   . ASP A 1 77  ? -16.381 25.103  -14.846 1.00 86.44 77  A 1 
ATOM 587  C CB  . ASP A 1 77  ? -13.775 26.041  -13.703 1.00 85.92 77  A 1 
ATOM 588  C CG  . ASP A 1 77  ? -14.068 25.915  -12.195 1.00 83.00 77  A 1 
ATOM 589  O OD1 . ASP A 1 77  ? -14.661 24.900  -11.765 1.00 76.94 77  A 1 
ATOM 590  O OD2 . ASP A 1 77  ? -13.703 26.828  -11.420 1.00 77.43 77  A 1 
ATOM 591  N N   . PRO A 1 78  ? -15.845 23.138  -13.897 1.00 87.93 78  A 1 
ATOM 592  C CA  . PRO A 1 78  ? -17.231 22.697  -13.775 1.00 86.91 78  A 1 
ATOM 593  C C   . PRO A 1 78  ? -18.066 23.515  -12.772 1.00 87.40 78  A 1 
ATOM 594  O O   . PRO A 1 78  ? -19.281 23.309  -12.680 1.00 85.03 78  A 1 
ATOM 595  C CB  . PRO A 1 78  ? -17.136 21.208  -13.438 1.00 84.99 78  A 1 
ATOM 596  C CG  . PRO A 1 78  ? -15.754 21.032  -12.806 1.00 82.48 78  A 1 
ATOM 597  C CD  . PRO A 1 78  ? -14.908 22.144  -13.412 1.00 85.46 78  A 1 
ATOM 598  N N   . LYS A 1 79  ? -17.473 24.473  -12.026 1.00 87.57 79  A 1 
ATOM 599  C CA  . LYS A 1 79  ? -18.222 25.473  -11.248 1.00 86.63 79  A 1 
ATOM 600  C C   . LYS A 1 79  ? -18.979 26.440  -12.148 1.00 87.58 79  A 1 
ATOM 601  O O   . LYS A 1 79  ? -20.054 26.907  -11.765 1.00 85.07 79  A 1 
ATOM 602  C CB  . LYS A 1 79  ? -17.294 26.271  -10.308 1.00 84.34 79  A 1 
ATOM 603  C CG  . LYS A 1 79  ? -16.794 25.403  -9.159  1.00 76.21 79  A 1 
ATOM 604  C CD  . LYS A 1 79  ? -15.705 26.109  -8.349  1.00 70.88 79  A 1 
ATOM 605  C CE  . LYS A 1 79  ? -15.127 25.138  -7.318  1.00 61.80 79  A 1 
ATOM 606  N NZ  . LYS A 1 79  ? -13.943 25.714  -6.657  1.00 54.67 79  A 1 
ATOM 607  N N   . GLU A 1 80  ? -18.455 26.712  -13.324 1.00 88.02 80  A 1 
ATOM 608  C CA  . GLU A 1 80  ? -19.083 27.647  -14.240 1.00 88.33 80  A 1 
ATOM 609  C C   . GLU A 1 80  ? -20.397 27.095  -14.803 1.00 89.36 80  A 1 
ATOM 610  O O   . GLU A 1 80  ? -20.556 25.922  -15.140 1.00 87.62 80  A 1 
ATOM 611  C CB  . GLU A 1 80  ? -18.131 28.053  -15.363 1.00 87.16 80  A 1 
ATOM 612  C CG  . GLU A 1 80  ? -16.947 28.873  -14.839 1.00 81.32 80  A 1 
ATOM 613  C CD  . GLU A 1 80  ? -16.146 29.526  -15.976 1.00 77.05 80  A 1 
ATOM 614  O OE1 . GLU A 1 80  ? -14.965 29.867  -15.734 1.00 69.09 80  A 1 
ATOM 615  O OE2 . GLU A 1 80  ? -16.734 29.723  -17.066 1.00 69.39 80  A 1 
ATOM 616  N N   . ARG A 1 81  ? -21.387 27.988  -14.910 1.00 90.58 81  A 1 
ATOM 617  C CA  . ARG A 1 81  ? -22.718 27.622  -15.410 1.00 91.14 81  A 1 
ATOM 618  C C   . ARG A 1 81  ? -22.654 27.122  -16.845 1.00 91.82 81  A 1 
ATOM 619  O O   . ARG A 1 81  ? -23.245 26.082  -17.137 1.00 89.03 81  A 1 
ATOM 620  C CB  . ARG A 1 81  ? -23.674 28.812  -15.248 1.00 90.18 81  A 1 
ATOM 621  C CG  . ARG A 1 81  ? -25.101 28.437  -15.686 1.00 80.11 81  A 1 
ATOM 622  C CD  . ARG A 1 81  ? -26.071 29.605  -15.451 1.00 73.48 81  A 1 
ATOM 623  N NE  . ARG A 1 81  ? -27.414 29.259  -15.911 1.00 63.23 81  A 1 
ATOM 624  C CZ  . ARG A 1 81  ? -28.509 29.996  -15.761 1.00 54.17 81  A 1 
ATOM 625  N NH1 . ARG A 1 81  ? -28.484 31.162  -15.160 1.00 48.44 81  A 1 
ATOM 626  N NH2 . ARG A 1 81  ? -29.641 29.570  -16.216 1.00 47.24 81  A 1 
ATOM 627  N N   . TRP A 1 82  ? -21.908 27.800  -17.715 1.00 90.06 82  A 1 
ATOM 628  C CA  . TRP A 1 82  ? -21.820 27.422  -19.120 1.00 90.23 82  A 1 
ATOM 629  C C   . TRP A 1 82  ? -21.172 26.042  -19.321 1.00 91.68 82  A 1 
ATOM 630  O O   . TRP A 1 82  ? -21.575 25.316  -20.224 1.00 90.26 82  A 1 
ATOM 631  C CB  . TRP A 1 82  ? -21.068 28.501  -19.905 1.00 89.16 82  A 1 
ATOM 632  C CG  . TRP A 1 82  ? -19.575 28.483  -19.741 1.00 88.32 82  A 1 
ATOM 633  C CD1 . TRP A 1 82  ? -18.853 29.245  -18.884 1.00 85.76 82  A 1 
ATOM 634  C CD2 . TRP A 1 82  ? -18.605 27.648  -20.455 1.00 88.25 82  A 1 
ATOM 635  N NE1 . TRP A 1 82  ? -17.501 28.936  -19.008 1.00 85.64 82  A 1 
ATOM 636  C CE2 . TRP A 1 82  ? -17.314 27.960  -19.959 1.00 86.99 82  A 1 
ATOM 637  C CE3 . TRP A 1 82  ? -18.715 26.667  -21.459 1.00 85.14 82  A 1 
ATOM 638  C CZ2 . TRP A 1 82  ? -16.154 27.294  -20.425 1.00 85.84 82  A 1 
ATOM 639  C CZ3 . TRP A 1 82  ? -17.561 26.014  -21.932 1.00 84.55 82  A 1 
ATOM 640  C CH2 . TRP A 1 82  ? -16.300 26.311  -21.412 1.00 84.45 82  A 1 
ATOM 641  N N   . VAL A 1 83  ? -20.240 25.663  -18.461 1.00 90.02 83  A 1 
ATOM 642  C CA  . VAL A 1 83  ? -19.597 24.346  -18.475 1.00 90.15 83  A 1 
ATOM 643  C C   . VAL A 1 83  ? -20.612 23.268  -18.121 1.00 91.06 83  A 1 
ATOM 644  O O   . VAL A 1 83  ? -20.777 22.314  -18.877 1.00 89.99 83  A 1 
ATOM 645  C CB  . VAL A 1 83  ? -18.382 24.307  -17.525 1.00 89.03 83  A 1 
ATOM 646  C CG1 . VAL A 1 83  ? -17.747 22.915  -17.468 1.00 83.30 83  A 1 
ATOM 647  C CG2 . VAL A 1 83  ? -17.307 25.299  -17.973 1.00 84.40 83  A 1 
ATOM 648  N N   . ARG A 1 84  ? -21.371 23.460  -17.032 1.00 91.43 84  A 1 
ATOM 649  C CA  . ARG A 1 84  ? -22.425 22.522  -16.615 1.00 90.58 84  A 1 
ATOM 650  C C   . ARG A 1 84  ? -23.537 22.392  -17.651 1.00 90.99 84  A 1 
ATOM 651  O O   . ARG A 1 84  ? -24.004 21.283  -17.898 1.00 89.49 84  A 1 
ATOM 652  C CB  . ARG A 1 84  ? -23.002 22.945  -15.259 1.00 89.02 84  A 1 
ATOM 653  C CG  . ARG A 1 84  ? -21.983 22.721  -14.132 1.00 83.50 84  A 1 
ATOM 654  C CD  . ARG A 1 84  ? -22.572 23.070  -12.765 1.00 80.47 84  A 1 
ATOM 655  N NE  . ARG A 1 84  ? -22.744 24.518  -12.613 1.00 73.63 84  A 1 
ATOM 656  C CZ  . ARG A 1 84  ? -23.175 25.144  -11.528 1.00 67.25 84  A 1 
ATOM 657  N NH1 . ARG A 1 84  ? -23.542 24.491  -10.463 1.00 60.65 84  A 1 
ATOM 658  N NH2 . ARG A 1 84  ? -23.232 26.454  -11.489 1.00 59.15 84  A 1 
ATOM 659  N N   . ASP A 1 85  ? -23.934 23.490  -18.251 1.00 91.59 85  A 1 
ATOM 660  C CA  . ASP A 1 85  ? -24.956 23.488  -19.301 1.00 91.00 85  A 1 
ATOM 661  C C   . ASP A 1 85  ? -24.441 22.759  -20.564 1.00 91.61 85  A 1 
ATOM 662  O O   . ASP A 1 85  ? -25.167 21.959  -21.152 1.00 90.34 85  A 1 
ATOM 663  C CB  . ASP A 1 85  ? -25.389 24.935  -19.605 1.00 90.50 85  A 1 
ATOM 664  C CG  . ASP A 1 85  ? -26.111 25.658  -18.443 1.00 85.74 85  A 1 
ATOM 665  O OD1 . ASP A 1 85  ? -26.568 24.987  -17.489 1.00 79.61 85  A 1 
ATOM 666  O OD2 . ASP A 1 85  ? -26.218 26.906  -18.487 1.00 80.69 85  A 1 
ATOM 667  N N   . SER A 1 86  ? -23.173 22.939  -20.914 1.00 90.18 86  A 1 
ATOM 668  C CA  . SER A 1 86  ? -22.537 22.231  -22.029 1.00 89.24 86  A 1 
ATOM 669  C C   . SER A 1 86  ? -22.411 20.728  -21.775 1.00 89.97 86  A 1 
ATOM 670  O O   . SER A 1 86  ? -22.707 19.937  -22.663 1.00 88.45 86  A 1 
ATOM 671  C CB  . SER A 1 86  ? -21.141 22.799  -22.324 1.00 88.47 86  A 1 
ATOM 672  O OG  . SER A 1 86  ? -21.221 24.185  -22.620 1.00 80.48 86  A 1 
ATOM 673  N N   . MET A 1 87  ? -22.043 20.322  -20.551 1.00 89.51 87  A 1 
ATOM 674  C CA  . MET A 1 87  ? -22.007 18.909  -20.159 1.00 88.62 87  A 1 
ATOM 675  C C   . MET A 1 87  ? -23.389 18.259  -20.292 1.00 88.72 87  A 1 
ATOM 676  O O   . MET A 1 87  ? -23.514 17.234  -20.948 1.00 87.57 87  A 1 
ATOM 677  C CB  . MET A 1 87  ? -21.503 18.760  -18.716 1.00 87.58 87  A 1 
ATOM 678  C CG  . MET A 1 87  ? -20.015 19.081  -18.549 1.00 84.15 87  A 1 
ATOM 679  S SD  . MET A 1 87  ? -19.485 19.158  -16.807 1.00 83.38 87  A 1 
ATOM 680  C CE  . MET A 1 87  ? -19.677 17.425  -16.345 1.00 72.52 87  A 1 
ATOM 681  N N   . LYS A 1 88  ? -24.437 18.886  -19.745 1.00 91.14 88  A 1 
ATOM 682  C CA  . LYS A 1 88  ? -25.811 18.382  -19.863 1.00 90.59 88  A 1 
ATOM 683  C C   . LYS A 1 88  ? -26.259 18.241  -21.313 1.00 90.35 88  A 1 
ATOM 684  O O   . LYS A 1 88  ? -26.928 17.273  -21.646 1.00 88.25 88  A 1 
ATOM 685  C CB  . LYS A 1 88  ? -26.787 19.326  -19.150 1.00 90.05 88  A 1 
ATOM 686  C CG  . LYS A 1 88  ? -26.714 19.205  -17.626 1.00 78.51 88  A 1 
ATOM 687  C CD  . LYS A 1 88  ? -27.707 20.197  -17.020 1.00 74.58 88  A 1 
ATOM 688  C CE  . LYS A 1 88  ? -27.728 20.094  -15.496 1.00 63.51 88  A 1 
ATOM 689  N NZ  . LYS A 1 88  ? -28.766 20.995  -14.938 1.00 54.96 88  A 1 
ATOM 690  N N   . HIS A 1 89  ? -25.900 19.188  -22.155 1.00 89.93 89  A 1 
ATOM 691  C CA  . HIS A 1 89  ? -26.235 19.125  -23.573 1.00 88.63 89  A 1 
ATOM 692  C C   . HIS A 1 89  ? -25.534 17.955  -24.276 1.00 88.85 89  A 1 
ATOM 693  O O   . HIS A 1 89  ? -26.178 17.207  -25.008 1.00 86.55 89  A 1 
ATOM 694  C CB  . HIS A 1 89  ? -25.895 20.465  -24.223 1.00 87.51 89  A 1 
ATOM 695  C CG  . HIS A 1 89  ? -26.335 20.523  -25.656 1.00 83.30 89  A 1 
ATOM 696  N ND1 . HIS A 1 89  ? -27.634 20.580  -26.104 1.00 69.82 89  A 1 
ATOM 697  C CD2 . HIS A 1 89  ? -25.532 20.513  -26.777 1.00 71.51 89  A 1 
ATOM 698  C CE1 . HIS A 1 89  ? -27.609 20.606  -27.441 1.00 70.10 89  A 1 
ATOM 699  N NE2 . HIS A 1 89  ? -26.356 20.573  -27.881 1.00 70.79 89  A 1 
ATOM 700  N N   . LEU A 1 90  ? -24.239 17.753  -24.004 1.00 87.29 90  A 1 
ATOM 701  C CA  . LEU A 1 90  ? -23.489 16.620  -24.542 1.00 86.20 90  A 1 
ATOM 702  C C   . LEU A 1 90  ? -24.044 15.282  -24.041 1.00 86.39 90  A 1 
ATOM 703  O O   . LEU A 1 90  ? -24.233 14.368  -24.843 1.00 83.96 90  A 1 
ATOM 704  C CB  . LEU A 1 90  ? -21.994 16.766  -24.195 1.00 85.40 90  A 1 
ATOM 705  C CG  . LEU A 1 90  ? -21.284 17.925  -24.930 1.00 84.42 90  A 1 
ATOM 706  C CD1 . LEU A 1 90  ? -19.892 18.126  -24.351 1.00 79.12 90  A 1 
ATOM 707  C CD2 . LEU A 1 90  ? -21.133 17.652  -26.428 1.00 80.25 90  A 1 
ATOM 708  N N   . ASP A 1 91  ? -24.425 15.184  -22.761 1.00 88.40 91  A 1 
ATOM 709  C CA  . ASP A 1 91  ? -25.050 13.981  -22.203 1.00 86.48 91  A 1 
ATOM 710  C C   . ASP A 1 91  ? -26.378 13.647  -22.900 1.00 85.88 91  A 1 
ATOM 711  O O   . ASP A 1 91  ? -26.645 12.486  -23.213 1.00 83.10 91  A 1 
ATOM 712  C CB  . ASP A 1 91  ? -25.299 14.158  -20.692 1.00 84.29 91  A 1 
ATOM 713  C CG  . ASP A 1 91  ? -24.023 14.180  -19.848 1.00 80.53 91  A 1 
ATOM 714  O OD1 . ASP A 1 91  ? -23.018 13.577  -20.278 1.00 74.73 91  A 1 
ATOM 715  O OD2 . ASP A 1 91  ? -24.059 14.772  -18.746 1.00 75.64 91  A 1 
ATOM 716  N N   . GLN A 1 92  ? -27.207 14.661  -23.179 1.00 86.60 92  A 1 
ATOM 717  C CA  . GLN A 1 92  ? -28.462 14.472  -23.913 1.00 85.33 92  A 1 
ATOM 718  C C   . GLN A 1 92  ? -28.224 13.982  -25.347 1.00 84.52 92  A 1 
ATOM 719  O O   . GLN A 1 92  ? -28.917 13.068  -25.800 1.00 81.41 92  A 1 
ATOM 720  C CB  . GLN A 1 92  ? -29.254 15.785  -23.947 1.00 83.65 92  A 1 
ATOM 721  C CG  . GLN A 1 92  ? -29.924 16.085  -22.600 1.00 74.66 92  A 1 
ATOM 722  C CD  . GLN A 1 92  ? -30.628 17.452  -22.582 1.00 68.79 92  A 1 
ATOM 723  O OE1 . GLN A 1 92  ? -30.488 18.288  -23.457 1.00 63.25 92  A 1 
ATOM 724  N NE2 . GLN A 1 92  ? -31.414 17.718  -21.580 1.00 60.05 92  A 1 
ATOM 725  N N   . ILE A 1 93  ? -27.234 14.526  -26.040 1.00 84.86 93  A 1 
ATOM 726  C CA  . ILE A 1 93  ? -26.872 14.074  -27.386 1.00 82.99 93  A 1 
ATOM 727  C C   . ILE A 1 93  ? -26.441 12.604  -27.345 1.00 82.17 93  A 1 
ATOM 728  O O   . ILE A 1 93  ? -26.926 11.802  -28.134 1.00 79.13 93  A 1 
ATOM 729  C CB  . ILE A 1 93  ? -25.792 14.980  -28.007 1.00 80.38 93  A 1 
ATOM 730  C CG1 . ILE A 1 93  ? -26.367 16.388  -28.279 1.00 73.84 93  A 1 
ATOM 731  C CG2 . ILE A 1 93  ? -25.247 14.375  -29.310 1.00 71.63 93  A 1 
ATOM 732  C CD1 . ILE A 1 93  ? -25.298 17.431  -28.625 1.00 67.46 93  A 1 
ATOM 733  N N   . PHE A 1 94  ? -25.571 12.226  -26.401 1.00 80.73 94  A 1 
ATOM 734  C CA  . PHE A 1 94  ? -25.115 10.844  -26.266 1.00 77.38 94  A 1 
ATOM 735  C C   . PHE A 1 94  ? -26.222 9.869   -25.856 1.00 75.80 94  A 1 
ATOM 736  O O   . PHE A 1 94  ? -26.182 8.707   -26.274 1.00 71.18 94  A 1 
ATOM 737  C CB  . PHE A 1 94  ? -23.955 10.777  -25.258 1.00 72.97 94  A 1 
ATOM 738  C CG  . PHE A 1 94  ? -22.603 10.987  -25.891 1.00 64.34 94  A 1 
ATOM 739  C CD1 . PHE A 1 94  ? -22.033 9.967   -26.671 1.00 58.07 94  A 1 
ATOM 740  C CD2 . PHE A 1 94  ? -21.904 12.191  -25.710 1.00 56.63 94  A 1 
ATOM 741  C CE1 . PHE A 1 94  ? -20.774 10.148  -27.269 1.00 50.99 94  A 1 
ATOM 742  C CE2 . PHE A 1 94  ? -20.649 12.379  -26.311 1.00 51.21 94  A 1 
ATOM 743  C CZ  . PHE A 1 94  ? -20.078 11.358  -27.097 1.00 50.45 94  A 1 
ATOM 744  N N   . GLN A 1 95  ? -27.195 10.294  -25.032 1.00 72.75 95  A 1 
ATOM 745  C CA  . GLN A 1 95  ? -28.360 9.473   -24.691 1.00 72.08 95  A 1 
ATOM 746  C C   . GLN A 1 95  ? -29.278 9.259   -25.896 1.00 70.55 95  A 1 
ATOM 747  O O   . GLN A 1 95  ? -29.754 8.145   -26.092 1.00 66.39 95  A 1 
ATOM 748  C CB  . GLN A 1 95  ? -29.139 10.109  -23.537 1.00 69.58 95  A 1 
ATOM 749  C CG  . GLN A 1 95  ? -28.431 9.875   -22.196 1.00 62.58 95  A 1 
ATOM 750  C CD  . GLN A 1 95  ? -29.159 10.546  -21.023 1.00 56.34 95  A 1 
ATOM 751  O OE1 . GLN A 1 95  ? -30.222 11.141  -21.131 1.00 52.00 95  A 1 
ATOM 752  N NE2 . GLN A 1 95  ? -28.624 10.450  -19.836 1.00 50.11 95  A 1 
ATOM 753  N N   . ASN A 1 96  ? -29.477 10.284  -26.712 1.00 75.89 96  A 1 
ATOM 754  C CA  . ASN A 1 96  ? -30.314 10.203  -27.911 1.00 75.41 96  A 1 
ATOM 755  C C   . ASN A 1 96  ? -29.644 9.436   -29.061 1.00 73.56 96  A 1 
ATOM 756  O O   . ASN A 1 96  ? -30.332 8.913   -29.929 1.00 69.57 96  A 1 
ATOM 757  C CB  . ASN A 1 96  ? -30.676 11.625  -28.356 1.00 72.57 96  A 1 
ATOM 758  C CG  . ASN A 1 96  ? -31.624 12.337  -27.401 1.00 66.82 96  A 1 
ATOM 759  O OD1 . ASN A 1 96  ? -32.301 11.759  -26.569 1.00 60.12 96  A 1 
ATOM 760  N ND2 . ASN A 1 96  ? -31.720 13.646  -27.514 1.00 60.06 96  A 1 
ATOM 761  N N   . LEU A 1 97  ? -28.311 9.368   -29.067 1.00 74.06 97  A 1 
ATOM 762  C CA  . LEU A 1 97  ? -27.540 8.613   -30.060 1.00 72.03 97  A 1 
ATOM 763  C C   . LEU A 1 97  ? -27.409 7.123   -29.716 1.00 71.04 97  A 1 
ATOM 764  O O   . LEU A 1 97  ? -26.959 6.366   -30.573 1.00 64.68 97  A 1 
ATOM 765  C CB  . LEU A 1 97  ? -26.139 9.223   -30.202 1.00 68.17 97  A 1 
ATOM 766  C CG  . LEU A 1 97  ? -26.088 10.494  -31.069 1.00 61.33 97  A 1 
ATOM 767  C CD1 . LEU A 1 97  ? -24.720 11.159  -30.886 1.00 55.96 97  A 1 
ATOM 768  C CD2 . LEU A 1 97  ? -26.251 10.170  -32.552 1.00 57.03 97  A 1 
ATOM 769  N N   . LYS A 1 98  ? -27.738 6.705   -28.481 1.00 65.22 98  A 1 
ATOM 770  C CA  . LYS A 1 98  ? -27.878 5.278   -28.201 1.00 65.22 98  A 1 
ATOM 771  C C   . LYS A 1 98  ? -29.167 4.802   -28.871 1.00 62.90 98  A 1 
ATOM 772  O O   . LYS A 1 98  ? -30.225 5.245   -28.435 1.00 58.44 98  A 1 
ATOM 773  C CB  . LYS A 1 98  ? -27.902 4.990   -26.697 1.00 60.81 98  A 1 
ATOM 774  C CG  . LYS A 1 98  ? -26.484 4.917   -26.129 1.00 54.70 98  A 1 
ATOM 775  C CD  . LYS A 1 98  ? -26.557 4.512   -24.658 1.00 49.56 98  A 1 
ATOM 776  C CE  . LYS A 1 98  ? -25.155 4.347   -24.097 1.00 44.01 98  A 1 
ATOM 777  N NZ  . LYS A 1 98  ? -25.205 3.893   -22.689 1.00 40.13 98  A 1 
ATOM 778  N N   . PRO A 1 99  ? -29.091 3.934   -29.900 1.00 50.82 99  A 1 
ATOM 779  C CA  . PRO A 1 99  ? -30.265 3.239   -30.409 1.00 51.12 99  A 1 
ATOM 780  C C   . PRO A 1 99  ? -30.833 2.288   -29.353 1.00 48.67 99  A 1 
ATOM 781  O O   . PRO A 1 99  ? -30.061 1.820   -28.480 1.00 45.86 99  A 1 
ATOM 782  C CB  . PRO A 1 99  ? -29.789 2.499   -31.659 1.00 46.23 99  A 1 
ATOM 783  C CG  . PRO A 1 99  ? -28.331 2.207   -31.355 1.00 45.50 99  A 1 
ATOM 784  C CD  . PRO A 1 99  ? -27.895 3.419   -30.514 1.00 52.78 99  A 1 
ATOM 785  O OXT . PRO A 1 99  ? -32.058 2.015   -29.469 1.00 42.75 99  A 1 
ATOM 786  N N   . MET B 2 1   ? -22.177 49.243  -50.497 1.00 25.54 1   B 1 
ATOM 787  C CA  . MET B 2 1   ? -21.152 48.210  -50.239 1.00 33.00 1   B 1 
ATOM 788  C C   . MET B 2 1   ? -21.069 48.051  -48.736 1.00 35.80 1   B 1 
ATOM 789  O O   . MET B 2 1   ? -20.306 48.753  -48.101 1.00 34.25 1   B 1 
ATOM 790  C CB  . MET B 2 1   ? -19.785 48.604  -50.806 1.00 34.44 1   B 1 
ATOM 791  C CG  . MET B 2 1   ? -19.673 48.348  -52.317 1.00 30.52 1   B 1 
ATOM 792  S SD  . MET B 2 1   ? -18.113 48.955  -53.010 1.00 28.87 1   B 1 
ATOM 793  C CE  . MET B 2 1   ? -18.112 48.168  -54.634 1.00 23.70 1   B 1 
ATOM 794  N N   . ASP B 2 2   ? -21.939 47.218  -48.156 1.00 34.38 2   B 1 
ATOM 795  C CA  . ASP B 2 2   ? -21.944 46.971  -46.723 1.00 37.21 2   B 1 
ATOM 796  C C   . ASP B 2 2   ? -20.697 46.166  -46.384 1.00 34.61 2   B 1 
ATOM 797  O O   . ASP B 2 2   ? -20.585 44.986  -46.707 1.00 33.38 2   B 1 
ATOM 798  C CB  . ASP B 2 2   ? -23.232 46.266  -46.294 1.00 36.66 2   B 1 
ATOM 799  C CG  . ASP B 2 2   ? -24.433 47.202  -46.369 1.00 32.67 2   B 1 
ATOM 800  O OD1 . ASP B 2 2   ? -24.235 48.403  -46.077 1.00 32.50 2   B 1 
ATOM 801  O OD2 . ASP B 2 2   ? -25.503 46.735  -46.804 1.00 31.69 2   B 1 
ATOM 802  N N   . TYR B 2 3   ? -19.716 46.841  -45.772 1.00 31.98 3   B 1 
ATOM 803  C CA  . TYR B 2 3   ? -18.613 46.163  -45.128 1.00 34.33 3   B 1 
ATOM 804  C C   . TYR B 2 3   ? -19.219 45.342  -43.988 1.00 32.90 3   B 1 
ATOM 805  O O   . TYR B 2 3   ? -19.417 45.846  -42.886 1.00 32.75 3   B 1 
ATOM 806  C CB  . TYR B 2 3   ? -17.570 47.174  -44.636 1.00 35.81 3   B 1 
ATOM 807  C CG  . TYR B 2 3   ? -16.606 47.645  -45.704 1.00 33.64 3   B 1 
ATOM 808  C CD1 . TYR B 2 3   ? -15.369 46.990  -45.870 1.00 32.22 3   B 1 
ATOM 809  C CD2 . TYR B 2 3   ? -16.922 48.744  -46.527 1.00 30.38 3   B 1 
ATOM 810  C CE1 . TYR B 2 3   ? -14.460 47.420  -46.855 1.00 26.51 3   B 1 
ATOM 811  C CE2 . TYR B 2 3   ? -16.011 49.179  -47.506 1.00 28.07 3   B 1 
ATOM 812  C CZ  . TYR B 2 3   ? -14.777 48.522  -47.674 1.00 31.09 3   B 1 
ATOM 813  O OH  . TYR B 2 3   ? -13.893 48.944  -48.624 1.00 32.89 3   B 1 
ATOM 814  N N   . GLN B 2 4   ? -19.557 44.085  -44.264 1.00 29.09 4   B 1 
ATOM 815  C CA  . GLN B 2 4   ? -19.740 43.089  -43.222 1.00 30.55 4   B 1 
ATOM 816  C C   . GLN B 2 4   ? -18.424 43.057  -42.457 1.00 29.49 4   B 1 
ATOM 817  O O   . GLN B 2 4   ? -17.446 42.457  -42.895 1.00 29.44 4   B 1 
ATOM 818  C CB  . GLN B 2 4   ? -20.084 41.712  -43.794 1.00 32.20 4   B 1 
ATOM 819  C CG  . GLN B 2 4   ? -21.572 41.567  -44.138 1.00 29.34 4   B 1 
ATOM 820  C CD  . GLN B 2 4   ? -21.946 40.144  -44.558 1.00 27.76 4   B 1 
ATOM 821  O OE1 . GLN B 2 4   ? -21.127 39.317  -44.933 1.00 27.06 4   B 1 
ATOM 822  N NE2 . GLN B 2 4   ? -23.210 39.788  -44.510 1.00 27.21 4   B 1 
ATOM 823  N N   . VAL B 2 5   ? -18.401 43.765  -41.326 1.00 33.92 5   B 1 
ATOM 824  C CA  . VAL B 2 5   ? -17.349 43.662  -40.332 1.00 36.95 5   B 1 
ATOM 825  C C   . VAL B 2 5   ? -17.421 42.221  -39.851 1.00 36.10 5   B 1 
ATOM 826  O O   . VAL B 2 5   ? -18.226 41.884  -38.987 1.00 34.97 5   B 1 
ATOM 827  C CB  . VAL B 2 5   ? -17.540 44.672  -39.181 1.00 36.96 5   B 1 
ATOM 828  C CG1 . VAL B 2 5   ? -16.425 44.555  -38.148 1.00 32.80 5   B 1 
ATOM 829  C CG2 . VAL B 2 5   ? -17.540 46.112  -39.716 1.00 35.76 5   B 1 
ATOM 830  N N   . SER B 2 6   ? -16.664 41.339  -40.487 1.00 34.98 6   B 1 
ATOM 831  C CA  . SER B 2 6   ? -16.453 39.978  -40.024 1.00 36.68 6   B 1 
ATOM 832  C C   . SER B 2 6   ? -15.894 40.123  -38.619 1.00 36.12 6   B 1 
ATOM 833  O O   . SER B 2 6   ? -14.736 40.510  -38.452 1.00 34.92 6   B 1 
ATOM 834  C CB  . SER B 2 6   ? -15.495 39.221  -40.954 1.00 35.92 6   B 1 
ATOM 835  O OG  . SER B 2 6   ? -14.322 39.955  -41.194 1.00 32.49 6   B 1 
ATOM 836  N N   . SER B 2 7   ? -16.768 39.958  -37.616 1.00 38.19 7   B 1 
ATOM 837  C CA  . SER B 2 7   ? -16.374 40.032  -36.217 1.00 40.13 7   B 1 
ATOM 838  C C   . SER B 2 7   ? -15.161 39.122  -36.076 1.00 39.83 7   B 1 
ATOM 839  O O   . SER B 2 7   ? -15.260 37.957  -36.465 1.00 38.47 7   B 1 
ATOM 840  C CB  . SER B 2 7   ? -17.511 39.574  -35.295 1.00 39.50 7   B 1 
ATOM 841  O OG  . SER B 2 7   ? -18.034 38.329  -35.705 1.00 36.25 7   B 1 
ATOM 842  N N   . PRO B 2 8   ? -13.995 39.669  -35.639 1.00 35.89 8   B 1 
ATOM 843  C CA  . PRO B 2 8   ? -12.802 38.861  -35.577 1.00 38.07 8   B 1 
ATOM 844  C C   . PRO B 2 8   ? -13.162 37.680  -34.682 1.00 39.12 8   B 1 
ATOM 845  O O   . PRO B 2 8   ? -13.514 37.867  -33.516 1.00 38.09 8   B 1 
ATOM 846  C CB  . PRO B 2 8   ? -11.700 39.770  -35.013 1.00 36.38 8   B 1 
ATOM 847  C CG  . PRO B 2 8   ? -12.468 40.866  -34.290 1.00 36.74 8   B 1 
ATOM 848  C CD  . PRO B 2 8   ? -13.774 40.983  -35.081 1.00 40.91 8   B 1 
ATOM 849  N N   . ILE B 2 9   ? -13.191 36.484  -35.274 1.00 43.13 9   B 1 
ATOM 850  C CA  . ILE B 2 9   ? -13.287 35.247  -34.522 1.00 43.62 9   B 1 
ATOM 851  C C   . ILE B 2 9   ? -12.009 35.259  -33.709 1.00 43.79 9   B 1 
ATOM 852  O O   . ILE B 2 9   ? -10.947 34.909  -34.222 1.00 41.89 9   B 1 
ATOM 853  C CB  . ILE B 2 9   ? -13.406 34.020  -35.448 1.00 41.32 9   B 1 
ATOM 854  C CG1 . ILE B 2 9   ? -14.691 34.088  -36.301 1.00 37.89 9   B 1 
ATOM 855  C CG2 . ILE B 2 9   ? -13.387 32.728  -34.602 1.00 39.17 9   B 1 
ATOM 856  C CD1 . ILE B 2 9   ? -14.787 32.989  -37.380 1.00 36.00 9   B 1 
ATOM 857  N N   . TYR B 2 10  ? -12.091 35.814  -32.479 1.00 45.06 10  B 1 
ATOM 858  C CA  . TYR B 2 10  ? -10.992 35.779  -31.545 1.00 46.85 10  B 1 
ATOM 859  C C   . TYR B 2 10  ? -10.634 34.306  -31.431 1.00 48.14 10  B 1 
ATOM 860  O O   . TYR B 2 10  ? -11.414 33.534  -30.865 1.00 46.31 10  B 1 
ATOM 861  C CB  . TYR B 2 10  ? -11.405 36.366  -30.191 1.00 44.36 10  B 1 
ATOM 862  C CG  . TYR B 2 10  ? -11.345 37.878  -30.123 1.00 41.60 10  B 1 
ATOM 863  C CD1 . TYR B 2 10  ? -10.157 38.519  -29.716 1.00 38.32 10  B 1 
ATOM 864  C CD2 . TYR B 2 10  ? -12.471 38.660  -30.452 1.00 36.68 10  B 1 
ATOM 865  C CE1 . TYR B 2 10  ? -10.094 39.915  -29.633 1.00 33.19 10  B 1 
ATOM 866  C CE2 . TYR B 2 10  ? -12.412 40.063  -30.374 1.00 33.67 10  B 1 
ATOM 867  C CZ  . TYR B 2 10  ? -11.222 40.689  -29.961 1.00 33.83 10  B 1 
ATOM 868  O OH  . TYR B 2 10  ? -11.165 42.052  -29.884 1.00 31.85 10  B 1 
ATOM 869  N N   . ASP B 2 11  ? -9.519  33.909  -32.050 1.00 52.52 11  B 1 
ATOM 870  C CA  . ASP B 2 11  ? -8.953  32.590  -31.874 1.00 53.70 11  B 1 
ATOM 871  C C   . ASP B 2 11  ? -8.717  32.461  -30.380 1.00 53.92 11  B 1 
ATOM 872  O O   . ASP B 2 11  ? -7.846  33.104  -29.800 1.00 51.56 11  B 1 
ATOM 873  C CB  . ASP B 2 11  ? -7.665  32.403  -32.693 1.00 50.09 11  B 1 
ATOM 874  C CG  . ASP B 2 11  ? -7.891  31.646  -34.010 1.00 45.87 11  B 1 
ATOM 875  O OD1 . ASP B 2 11  ? -8.784  30.759  -34.042 1.00 43.12 11  B 1 
ATOM 876  O OD2 . ASP B 2 11  ? -7.144  31.929  -34.964 1.00 41.29 11  B 1 
ATOM 877  N N   . ILE B 2 12  ? -9.628  31.733  -29.735 1.00 57.05 12  B 1 
ATOM 878  C CA  . ILE B 2 12  ? -9.547  31.474  -28.313 1.00 57.01 12  B 1 
ATOM 879  C C   . ILE B 2 12  ? -8.220  30.759  -28.179 1.00 58.34 12  B 1 
ATOM 880  O O   . ILE B 2 12  ? -8.028  29.688  -28.757 1.00 54.77 12  B 1 
ATOM 881  C CB  . ILE B 2 12  ? -10.746 30.653  -27.823 1.00 52.87 12  B 1 
ATOM 882  C CG1 . ILE B 2 12  ? -12.068 31.438  -27.989 1.00 49.49 12  B 1 
ATOM 883  C CG2 . ILE B 2 12  ? -10.536 30.279  -26.340 1.00 48.61 12  B 1 
ATOM 884  C CD1 . ILE B 2 12  ? -13.334 30.596  -27.765 1.00 45.58 12  B 1 
ATOM 885  N N   . ASN B 2 13  ? -7.285  31.394  -27.473 1.00 61.54 13  B 1 
ATOM 886  C CA  . ASN B 2 13  ? -5.963  30.830  -27.314 1.00 61.79 13  B 1 
ATOM 887  C C   . ASN B 2 13  ? -6.058  29.660  -26.325 1.00 63.00 13  B 1 
ATOM 888  O O   . ASN B 2 13  ? -5.906  29.820  -25.119 1.00 59.24 13  B 1 
ATOM 889  C CB  . ASN B 2 13  ? -4.965  31.931  -26.926 1.00 56.01 13  B 1 
ATOM 890  C CG  . ASN B 2 13  ? -3.527  31.434  -27.029 1.00 49.99 13  B 1 
ATOM 891  O OD1 . ASN B 2 13  ? -3.257  30.285  -27.325 1.00 46.01 13  B 1 
ATOM 892  N ND2 . ASN B 2 13  ? -2.557  32.286  -26.797 1.00 44.05 13  B 1 
ATOM 893  N N   . TYR B 2 14  ? -6.391  28.496  -26.866 1.00 60.93 14  B 1 
ATOM 894  C CA  . TYR B 2 14  ? -6.589  27.265  -26.112 1.00 60.02 14  B 1 
ATOM 895  C C   . TYR B 2 14  ? -5.284  26.774  -25.472 1.00 60.98 14  B 1 
ATOM 896  O O   . TYR B 2 14  ? -5.357  26.020  -24.506 1.00 57.31 14  B 1 
ATOM 897  C CB  . TYR B 2 14  ? -7.186  26.206  -27.040 1.00 55.91 14  B 1 
ATOM 898  C CG  . TYR B 2 14  ? -8.575  26.525  -27.564 1.00 54.63 14  B 1 
ATOM 899  C CD1 . TYR B 2 14  ? -9.689  26.382  -26.725 1.00 51.31 14  B 1 
ATOM 900  C CD2 . TYR B 2 14  ? -8.774  26.932  -28.899 1.00 50.42 14  B 1 
ATOM 901  C CE1 . TYR B 2 14  ? -10.989 26.634  -27.203 1.00 46.79 14  B 1 
ATOM 902  C CE2 . TYR B 2 14  ? -10.066 27.196  -29.385 1.00 47.54 14  B 1 
ATOM 903  C CZ  . TYR B 2 14  ? -11.172 27.046  -28.535 1.00 47.48 14  B 1 
ATOM 904  O OH  . TYR B 2 14  ? -12.436 27.292  -29.000 1.00 43.03 14  B 1 
ATOM 905  N N   . TYR B 2 15  ? -4.112  27.232  -25.927 1.00 61.97 15  B 1 
ATOM 906  C CA  . TYR B 2 15  ? -2.804  26.784  -25.433 1.00 62.22 15  B 1 
ATOM 907  C C   . TYR B 2 15  ? -2.616  26.985  -23.924 1.00 64.67 15  B 1 
ATOM 908  O O   . TYR B 2 15  ? -1.978  26.173  -23.266 1.00 60.56 15  B 1 
ATOM 909  C CB  . TYR B 2 15  ? -1.693  27.527  -26.190 1.00 56.69 15  B 1 
ATOM 910  C CG  . TYR B 2 15  ? -1.559  27.118  -27.634 1.00 53.39 15  B 1 
ATOM 911  C CD1 . TYR B 2 15  ? -0.932  25.901  -27.960 1.00 48.85 15  B 1 
ATOM 912  C CD2 . TYR B 2 15  ? -2.053  27.938  -28.667 1.00 46.29 15  B 1 
ATOM 913  C CE1 . TYR B 2 15  ? -0.810  25.498  -29.286 1.00 41.01 15  B 1 
ATOM 914  C CE2 . TYR B 2 15  ? -1.937  27.538  -30.009 1.00 42.16 15  B 1 
ATOM 915  C CZ  . TYR B 2 15  ? -1.311  26.314  -30.324 1.00 41.87 15  B 1 
ATOM 916  O OH  . TYR B 2 15  ? -1.206  25.918  -31.629 1.00 36.63 15  B 1 
ATOM 917  N N   . THR B 2 16  ? -3.199  28.035  -23.331 1.00 70.17 16  B 1 
ATOM 918  C CA  . THR B 2 16  ? -3.069  28.308  -21.891 1.00 71.17 16  B 1 
ATOM 919  C C   . THR B 2 16  ? -3.891  27.362  -21.010 1.00 74.56 16  B 1 
ATOM 920  O O   . THR B 2 16  ? -3.658  27.315  -19.808 1.00 68.37 16  B 1 
ATOM 921  C CB  . THR B 2 16  ? -3.473  29.752  -21.571 1.00 63.49 16  B 1 
ATOM 922  O OG1 . THR B 2 16  ? -4.775  30.020  -22.040 1.00 55.91 16  B 1 
ATOM 923  C CG2 . THR B 2 16  ? -2.534  30.759  -22.225 1.00 53.43 16  B 1 
ATOM 924  N N   . SER B 2 17  ? -4.836  26.637  -21.584 1.00 76.52 17  B 1 
ATOM 925  C CA  . SER B 2 17  ? -5.758  25.747  -20.880 1.00 78.74 17  B 1 
ATOM 926  C C   . SER B 2 17  ? -5.693  24.304  -21.391 1.00 82.51 17  B 1 
ATOM 927  O O   . SER B 2 17  ? -6.634  23.542  -21.196 1.00 78.21 17  B 1 
ATOM 928  C CB  . SER B 2 17  ? -7.180  26.305  -20.947 1.00 72.95 17  B 1 
ATOM 929  O OG  . SER B 2 17  ? -7.596  26.427  -22.294 1.00 64.76 17  B 1 
ATOM 930  N N   . GLU B 2 18  ? -4.605  23.933  -22.069 1.00 81.00 18  B 1 
ATOM 931  C CA  . GLU B 2 18  ? -4.370  22.551  -22.462 1.00 82.42 18  B 1 
ATOM 932  C C   . GLU B 2 18  ? -4.095  21.676  -21.235 1.00 83.45 18  B 1 
ATOM 933  O O   . GLU B 2 18  ? -3.457  22.121  -20.274 1.00 79.85 18  B 1 
ATOM 934  C CB  . GLU B 2 18  ? -3.234  22.456  -23.492 1.00 78.30 18  B 1 
ATOM 935  C CG  . GLU B 2 18  ? -3.705  22.950  -24.872 1.00 68.63 18  B 1 
ATOM 936  C CD  . GLU B 2 18  ? -2.629  22.895  -25.966 1.00 64.82 18  B 1 
ATOM 937  O OE1 . GLU B 2 18  ? -2.985  23.227  -27.131 1.00 58.39 18  B 1 
ATOM 938  O OE2 . GLU B 2 18  ? -1.468  22.560  -25.666 1.00 61.48 18  B 1 
ATOM 939  N N   . PRO B 2 19  ? -4.569  20.420  -21.234 1.00 84.56 19  B 1 
ATOM 940  C CA  . PRO B 2 19  ? -4.276  19.498  -20.158 1.00 84.55 19  B 1 
ATOM 941  C C   . PRO B 2 19  ? -2.788  19.134  -20.122 1.00 85.71 19  B 1 
ATOM 942  O O   . PRO B 2 19  ? -2.141  18.901  -21.144 1.00 82.88 19  B 1 
ATOM 943  C CB  . PRO B 2 19  ? -5.173  18.279  -20.412 1.00 80.69 19  B 1 
ATOM 944  C CG  . PRO B 2 19  ? -5.388  18.301  -21.921 1.00 79.61 19  B 1 
ATOM 945  C CD  . PRO B 2 19  ? -5.383  19.795  -22.255 1.00 83.24 19  B 1 
ATOM 946  N N   . CYS B 2 20  ? -2.266  19.013  -18.910 1.00 86.57 20  B 1 
ATOM 947  C CA  . CYS B 2 20  ? -0.925  18.504  -18.680 1.00 86.30 20  B 1 
ATOM 948  C C   . CYS B 2 20  ? -0.903  16.981  -18.874 1.00 86.99 20  B 1 
ATOM 949  O O   . CYS B 2 20  ? -1.582  16.253  -18.148 1.00 83.83 20  B 1 
ATOM 950  C CB  . CYS B 2 20  ? -0.480  18.909  -17.279 1.00 84.37 20  B 1 
ATOM 951  S SG  . CYS B 2 20  ? 1.132   18.259  -16.755 1.00 80.01 20  B 1 
ATOM 952  N N   . GLN B 2 21  ? -0.073  16.516  -19.795 1.00 85.06 21  B 1 
ATOM 953  C CA  . GLN B 2 21  ? 0.152   15.095  -20.048 1.00 85.14 21  B 1 
ATOM 954  C C   . GLN B 2 21  ? 1.232   14.551  -19.107 1.00 86.63 21  B 1 
ATOM 955  O O   . GLN B 2 21  ? 2.366   15.041  -19.090 1.00 84.25 21  B 1 
ATOM 956  C CB  . GLN B 2 21  ? 0.542   14.902  -21.523 1.00 82.31 21  B 1 
ATOM 957  C CG  . GLN B 2 21  ? -0.562  15.329  -22.517 1.00 75.55 21  B 1 
ATOM 958  C CD  . GLN B 2 21  ? -1.820  14.453  -22.462 1.00 69.90 21  B 1 
ATOM 959  O OE1 . GLN B 2 21  ? -1.783  13.333  -21.984 1.00 63.83 21  B 1 
ATOM 960  N NE2 . GLN B 2 21  ? -2.942  14.923  -22.948 1.00 59.54 21  B 1 
ATOM 961  N N   . LYS B 2 22  ? 0.913   13.505  -18.322 1.00 86.42 22  B 1 
ATOM 962  C CA  . LYS B 2 22  ? 1.816   12.854  -17.366 1.00 87.16 22  B 1 
ATOM 963  C C   . LYS B 2 22  ? 2.327   11.487  -17.844 1.00 87.87 22  B 1 
ATOM 964  O O   . LYS B 2 22  ? 2.814   10.688  -17.049 1.00 85.68 22  B 1 
ATOM 965  C CB  . LYS B 2 22  ? 1.163   12.789  -15.981 1.00 85.70 22  B 1 
ATOM 966  C CG  . LYS B 2 22  ? 0.819   14.180  -15.423 1.00 84.41 22  B 1 
ATOM 967  C CD  . LYS B 2 22  ? 0.555   14.102  -13.923 1.00 82.22 22  B 1 
ATOM 968  C CE  . LYS B 2 22  ? 0.346   15.490  -13.327 1.00 80.38 22  B 1 
ATOM 969  N NZ  . LYS B 2 22  ? 0.612   15.498  -11.867 1.00 76.50 22  B 1 
ATOM 970  N N   . ILE B 2 23  ? 2.266   11.207  -19.147 1.00 86.66 23  B 1 
ATOM 971  C CA  . ILE B 2 23  ? 2.660   9.920   -19.742 1.00 86.43 23  B 1 
ATOM 972  C C   . ILE B 2 23  ? 4.106   9.558   -19.397 1.00 87.66 23  B 1 
ATOM 973  O O   . ILE B 2 23  ? 4.377   8.433   -18.988 1.00 85.12 23  B 1 
ATOM 974  C CB  . ILE B 2 23  ? 2.430   9.957   -21.268 1.00 83.98 23  B 1 
ATOM 975  C CG1 . ILE B 2 23  ? 0.930   10.144  -21.588 1.00 73.79 23  B 1 
ATOM 976  C CG2 . ILE B 2 23  ? 2.962   8.668   -21.932 1.00 70.83 23  B 1 
ATOM 977  C CD1 . ILE B 2 23  ? 0.638   10.486  -23.054 1.00 65.36 23  B 1 
ATOM 978  N N   . ASN B 2 24  ? 5.037   10.512  -19.471 1.00 88.62 24  B 1 
ATOM 979  C CA  . ASN B 2 24  ? 6.449   10.280  -19.153 1.00 88.78 24  B 1 
ATOM 980  C C   . ASN B 2 24  ? 6.649   9.862   -17.687 1.00 89.50 24  B 1 
ATOM 981  O O   . ASN B 2 24  ? 7.412   8.944   -17.397 1.00 87.94 24  B 1 
ATOM 982  C CB  . ASN B 2 24  ? 7.263   11.543  -19.470 1.00 87.08 24  B 1 
ATOM 983  C CG  . ASN B 2 24  ? 7.315   11.851  -20.959 1.00 77.61 24  B 1 
ATOM 984  O OD1 . ASN B 2 24  ? 6.966   11.055  -21.808 1.00 67.87 24  B 1 
ATOM 985  N ND2 . ASN B 2 24  ? 7.771   13.036  -21.311 1.00 68.16 24  B 1 
ATOM 986  N N   . VAL B 2 25  ? 5.923   10.489  -16.756 1.00 89.26 25  B 1 
ATOM 987  C CA  . VAL B 2 25  ? 5.973   10.157  -15.324 1.00 89.01 25  B 1 
ATOM 988  C C   . VAL B 2 25  ? 5.470   8.726   -15.089 1.00 89.33 25  B 1 
ATOM 989  O O   . VAL B 2 25  ? 6.112   7.963   -14.372 1.00 87.61 25  B 1 
ATOM 990  C CB  . VAL B 2 25  ? 5.148   11.158  -14.495 1.00 87.62 25  B 1 
ATOM 991  C CG1 . VAL B 2 25  ? 5.195   10.829  -13.002 1.00 82.04 25  B 1 
ATOM 992  C CG2 . VAL B 2 25  ? 5.671   12.585  -14.681 1.00 83.58 25  B 1 
ATOM 993  N N   . LYS B 2 26  ? 4.390   8.329   -15.760 1.00 89.25 26  B 1 
ATOM 994  C CA  . LYS B 2 26  ? 3.873   6.953   -15.703 1.00 88.84 26  B 1 
ATOM 995  C C   . LYS B 2 26  ? 4.837   5.937   -16.300 1.00 89.77 26  B 1 
ATOM 996  O O   . LYS B 2 26  ? 5.002   4.857   -15.738 1.00 88.35 26  B 1 
ATOM 997  C CB  . LYS B 2 26  ? 2.506   6.850   -16.393 1.00 87.12 26  B 1 
ATOM 998  C CG  . LYS B 2 26  ? 1.398   7.445   -15.513 1.00 80.93 26  B 1 
ATOM 999  C CD  . LYS B 2 26  ? 0.027   6.904   -15.931 1.00 76.50 26  B 1 
ATOM 1000 C CE  . LYS B 2 26  ? -0.945  7.154   -14.777 1.00 70.43 26  B 1 
ATOM 1001 N NZ  . LYS B 2 26  ? -2.199  6.383   -14.883 1.00 63.32 26  B 1 
ATOM 1002 N N   . GLN B 2 27  ? 5.507   6.251   -17.399 1.00 90.95 27  B 1 
ATOM 1003 C CA  . GLN B 2 27  ? 6.505   5.356   -18.000 1.00 91.21 27  B 1 
ATOM 1004 C C   . GLN B 2 27  ? 7.720   5.152   -17.084 1.00 91.80 27  B 1 
ATOM 1005 O O   . GLN B 2 27  ? 8.245   4.037   -17.010 1.00 90.63 27  B 1 
ATOM 1006 C CB  . GLN B 2 27  ? 6.979   5.923   -19.342 1.00 90.66 27  B 1 
ATOM 1007 C CG  . GLN B 2 27  ? 5.929   5.781   -20.455 1.00 82.30 27  B 1 
ATOM 1008 C CD  . GLN B 2 27  ? 6.394   6.406   -21.769 1.00 76.52 27  B 1 
ATOM 1009 O OE1 . GLN B 2 27  ? 7.463   6.992   -21.870 1.00 68.73 27  B 1 
ATOM 1010 N NE2 . GLN B 2 27  ? 5.624   6.303   -22.821 1.00 65.44 27  B 1 
ATOM 1011 N N   . ILE B 2 28  ? 8.154   6.189   -16.366 1.00 91.21 28  B 1 
ATOM 1012 C CA  . ILE B 2 28  ? 9.213   6.075   -15.362 1.00 91.15 28  B 1 
ATOM 1013 C C   . ILE B 2 28  ? 8.737   5.192   -14.207 1.00 91.38 28  B 1 
ATOM 1014 O O   . ILE B 2 28  ? 9.440   4.258   -13.830 1.00 90.15 28  B 1 
ATOM 1015 C CB  . ILE B 2 28  ? 9.686   7.466   -14.893 1.00 90.64 28  B 1 
ATOM 1016 C CG1 . ILE B 2 28  ? 10.395  8.194   -16.046 1.00 85.68 28  B 1 
ATOM 1017 C CG2 . ILE B 2 28  ? 10.626  7.355   -13.680 1.00 84.50 28  B 1 
ATOM 1018 C CD1 . ILE B 2 28  ? 10.576  9.710   -15.815 1.00 76.71 28  B 1 
ATOM 1019 N N   . ALA B 2 29  ? 7.519   5.419   -13.696 1.00 91.75 29  B 1 
ATOM 1020 C CA  . ALA B 2 29  ? 6.928   4.596   -12.646 1.00 91.21 29  B 1 
ATOM 1021 C C   . ALA B 2 29  ? 6.848   3.116   -13.043 1.00 91.89 29  B 1 
ATOM 1022 O O   . ALA B 2 29  ? 7.277   2.253   -12.281 1.00 90.75 29  B 1 
ATOM 1023 C CB  . ALA B 2 29  ? 5.542   5.153   -12.299 1.00 89.90 29  B 1 
ATOM 1024 N N   . ALA B 2 30  ? 6.415   2.816   -14.267 1.00 91.88 30  B 1 
ATOM 1025 C CA  . ALA B 2 30  ? 6.299   1.461   -14.788 1.00 92.07 30  B 1 
ATOM 1026 C C   . ALA B 2 30  ? 7.634   0.699   -14.846 1.00 92.56 30  B 1 
ATOM 1027 O O   . ALA B 2 30  ? 7.651   -0.531  -14.789 1.00 90.65 30  B 1 
ATOM 1028 C CB  . ALA B 2 30  ? 5.657   1.533   -16.178 1.00 90.96 30  B 1 
ATOM 1029 N N   . ARG B 2 31  ? 8.768   1.409   -14.942 1.00 93.75 31  B 1 
ATOM 1030 C CA  . ARG B 2 31  ? 10.107  0.813   -14.943 1.00 93.95 31  B 1 
ATOM 1031 C C   . ARG B 2 31  ? 10.746  0.779   -13.553 1.00 94.48 31  B 1 
ATOM 1032 O O   . ARG B 2 31  ? 11.479  -0.155  -13.243 1.00 92.34 31  B 1 
ATOM 1033 C CB  . ARG B 2 31  ? 11.018  1.575   -15.921 1.00 93.03 31  B 1 
ATOM 1034 C CG  . ARG B 2 31  ? 10.570  1.390   -17.382 1.00 84.00 31  B 1 
ATOM 1035 C CD  . ARG B 2 31  ? 11.504  2.167   -18.310 1.00 78.93 31  B 1 
ATOM 1036 N NE  . ARG B 2 31  ? 11.074  2.059   -19.715 1.00 70.17 31  B 1 
ATOM 1037 C CZ  . ARG B 2 31  ? 11.704  2.582   -20.765 1.00 62.21 31  B 1 
ATOM 1038 N NH1 . ARG B 2 31  ? 12.816  3.257   -20.637 1.00 55.53 31  B 1 
ATOM 1039 N NH2 . ARG B 2 31  ? 11.214  2.440   -21.957 1.00 53.66 31  B 1 
ATOM 1040 N N   . LEU B 2 32  ? 10.498  1.809   -12.736 1.00 92.21 32  B 1 
ATOM 1041 C CA  . LEU B 2 32  ? 11.156  2.004   -11.445 1.00 92.45 32  B 1 
ATOM 1042 C C   . LEU B 2 32  ? 10.440  1.281   -10.300 1.00 93.42 32  B 1 
ATOM 1043 O O   . LEU B 2 32  ? 11.093  0.651   -9.471  1.00 92.06 32  B 1 
ATOM 1044 C CB  . LEU B 2 32  ? 11.254  3.518   -11.182 1.00 90.55 32  B 1 
ATOM 1045 C CG  . LEU B 2 32  ? 11.999  3.897   -9.881  1.00 83.33 32  B 1 
ATOM 1046 C CD1 . LEU B 2 32  ? 13.488  3.565   -9.971  1.00 77.93 32  B 1 
ATOM 1047 C CD2 . LEU B 2 32  ? 11.846  5.395   -9.612  1.00 78.28 32  B 1 
ATOM 1048 N N   . LEU B 2 33  ? 9.115   1.383   -10.226 1.00 92.72 33  B 1 
ATOM 1049 C CA  . LEU B 2 33  ? 8.363   0.922   -9.061  1.00 93.58 33  B 1 
ATOM 1050 C C   . LEU B 2 33  ? 8.281   -0.603  -8.932  1.00 94.17 33  B 1 
ATOM 1051 O O   . LEU B 2 33  ? 8.484   -1.082  -7.815  1.00 93.42 33  B 1 
ATOM 1052 C CB  . LEU B 2 33  ? 6.963   1.571   -9.014  1.00 92.84 33  B 1 
ATOM 1053 C CG  . LEU B 2 33  ? 6.950   3.108   -8.927  1.00 91.48 33  B 1 
ATOM 1054 C CD1 . LEU B 2 33  ? 5.508   3.587   -8.853  1.00 88.16 33  B 1 
ATOM 1055 C CD2 . LEU B 2 33  ? 7.700   3.641   -7.705  1.00 88.30 33  B 1 
ATOM 1056 N N   . PRO B 2 34  ? 8.070   -1.410  -9.991  1.00 93.83 34  B 1 
ATOM 1057 C CA  . PRO B 2 34  ? 7.943   -2.863  -9.846  1.00 94.24 34  B 1 
ATOM 1058 C C   . PRO B 2 34  ? 9.162   -3.542  -9.197  1.00 94.99 34  B 1 
ATOM 1059 O O   . PRO B 2 34  ? 8.965   -4.310  -8.244  1.00 94.37 34  B 1 
ATOM 1060 C CB  . PRO B 2 34  ? 7.643   -3.402  -11.244 1.00 93.28 34  B 1 
ATOM 1061 C CG  . PRO B 2 34  ? 7.012   -2.205  -11.950 1.00 91.31 34  B 1 
ATOM 1062 C CD  . PRO B 2 34  ? 7.738   -1.020  -11.342 1.00 93.47 34  B 1 
ATOM 1063 N N   . PRO B 2 35  ? 10.414  -3.273  -9.600  1.00 95.67 35  B 1 
ATOM 1064 C CA  . PRO B 2 35  ? 11.567  -3.869  -8.924  1.00 95.76 35  B 1 
ATOM 1065 C C   . PRO B 2 35  ? 11.732  -3.372  -7.487  1.00 95.98 35  B 1 
ATOM 1066 O O   . PRO B 2 35  ? 12.012  -4.183  -6.597  1.00 94.89 35  B 1 
ATOM 1067 C CB  . PRO B 2 35  ? 12.781  -3.517  -9.805  1.00 94.84 35  B 1 
ATOM 1068 C CG  . PRO B 2 35  ? 12.341  -2.264  -10.559 1.00 92.29 35  B 1 
ATOM 1069 C CD  . PRO B 2 35  ? 10.852  -2.498  -10.750 1.00 95.26 35  B 1 
ATOM 1070 N N   . LEU B 2 36  ? 11.492  -2.082  -7.205  1.00 95.06 36  B 1 
ATOM 1071 C CA  . LEU B 2 36  ? 11.584  -1.540  -5.848  1.00 94.92 36  B 1 
ATOM 1072 C C   . LEU B 2 36  ? 10.532  -2.149  -4.921  1.00 95.00 36  B 1 
ATOM 1073 O O   . LEU B 2 36  ? 10.863  -2.603  -3.825  1.00 94.08 36  B 1 
ATOM 1074 C CB  . LEU B 2 36  ? 11.456  -0.007  -5.881  1.00 93.97 36  B 1 
ATOM 1075 C CG  . LEU B 2 36  ? 12.640  0.740   -6.528  1.00 90.09 36  B 1 
ATOM 1076 C CD1 . LEU B 2 36  ? 12.341  2.236   -6.537  1.00 86.73 36  B 1 
ATOM 1077 C CD2 . LEU B 2 36  ? 13.951  0.525   -5.773  1.00 87.11 36  B 1 
ATOM 1078 N N   . TYR B 2 37  ? 9.276   -2.231  -5.371  1.00 95.32 37  B 1 
ATOM 1079 C CA  . TYR B 2 37  ? 8.188   -2.822  -4.598  1.00 95.47 37  B 1 
ATOM 1080 C C   . TYR B 2 37  ? 8.399   -4.324  -4.382  1.00 95.56 37  B 1 
ATOM 1081 O O   . TYR B 2 37  ? 8.123   -4.826  -3.293  1.00 94.39 37  B 1 
ATOM 1082 C CB  . TYR B 2 37  ? 6.856   -2.544  -5.286  1.00 94.81 37  B 1 
ATOM 1083 C CG  . TYR B 2 37  ? 6.322   -1.125  -5.218  1.00 94.58 37  B 1 
ATOM 1084 C CD1 . TYR B 2 37  ? 7.058   -0.062  -4.651  1.00 91.16 37  B 1 
ATOM 1085 C CD2 . TYR B 2 37  ? 5.024   -0.862  -5.713  1.00 91.29 37  B 1 
ATOM 1086 C CE1 . TYR B 2 37  ? 6.521   1.229   -4.574  1.00 90.72 37  B 1 
ATOM 1087 C CE2 . TYR B 2 37  ? 4.480   0.424   -5.639  1.00 90.59 37  B 1 
ATOM 1088 C CZ  . TYR B 2 37  ? 5.223   1.472   -5.067  1.00 91.98 37  B 1 
ATOM 1089 O OH  . TYR B 2 37  ? 4.686   2.729   -4.983  1.00 90.00 37  B 1 
ATOM 1090 N N   . SER B 2 38  ? 8.977   -5.028  -5.345  1.00 95.80 38  B 1 
ATOM 1091 C CA  . SER B 2 38  ? 9.325   -6.444  -5.192  1.00 96.04 38  B 1 
ATOM 1092 C C   . SER B 2 38  ? 10.385  -6.650  -4.097  1.00 96.33 38  B 1 
ATOM 1093 O O   . SER B 2 38  ? 10.243  -7.543  -3.263  1.00 95.04 38  B 1 
ATOM 1094 C CB  . SER B 2 38  ? 9.833   -7.021  -6.508  1.00 95.33 38  B 1 
ATOM 1095 O OG  . SER B 2 38  ? 8.836   -6.910  -7.509  1.00 80.99 38  B 1 
ATOM 1096 N N   . LEU B 2 39  ? 11.408  -5.793  -4.034  1.00 96.19 39  B 1 
ATOM 1097 C CA  . LEU B 2 39  ? 12.414  -5.833  -2.971  1.00 96.19 39  B 1 
ATOM 1098 C C   . LEU B 2 39  ? 11.802  -5.537  -1.597  1.00 96.24 39  B 1 
ATOM 1099 O O   . LEU B 2 39  ? 12.028  -6.293  -0.650  1.00 95.15 39  B 1 
ATOM 1100 C CB  . LEU B 2 39  ? 13.551  -4.845  -3.281  1.00 95.48 39  B 1 
ATOM 1101 C CG  . LEU B 2 39  ? 14.445  -5.239  -4.481  1.00 90.20 39  B 1 
ATOM 1102 C CD1 . LEU B 2 39  ? 15.410  -4.090  -4.783  1.00 84.48 39  B 1 
ATOM 1103 C CD2 . LEU B 2 39  ? 15.266  -6.499  -4.202  1.00 84.78 39  B 1 
ATOM 1104 N N   . VAL B 2 40  ? 10.970  -4.490  -1.491  1.00 95.71 40  B 1 
ATOM 1105 C CA  . VAL B 2 40  ? 10.258  -4.146  -0.249  1.00 95.48 40  B 1 
ATOM 1106 C C   . VAL B 2 40  ? 9.411   -5.322  0.221   1.00 95.64 40  B 1 
ATOM 1107 O O   . VAL B 2 40  ? 9.479   -5.695  1.396   1.00 94.80 40  B 1 
ATOM 1108 C CB  . VAL B 2 40  ? 9.390   -2.884  -0.435  1.00 94.50 40  B 1 
ATOM 1109 C CG1 . VAL B 2 40  ? 8.478   -2.611  0.764   1.00 90.38 40  B 1 
ATOM 1110 C CG2 . VAL B 2 40  ? 10.273  -1.647  -0.617  1.00 91.02 40  B 1 
ATOM 1111 N N   . PHE B 2 41  ? 8.662   -5.956  -0.680  1.00 96.01 41  B 1 
ATOM 1112 C CA  . PHE B 2 41  ? 7.837   -7.106  -0.354  1.00 96.44 41  B 1 
ATOM 1113 C C   . PHE B 2 41  ? 8.674   -8.275  0.173   1.00 96.53 41  B 1 
ATOM 1114 O O   . PHE B 2 41  ? 8.391   -8.782  1.258   1.00 96.04 41  B 1 
ATOM 1115 C CB  . PHE B 2 41  ? 7.016   -7.527  -1.578  1.00 96.29 41  B 1 
ATOM 1116 C CG  . PHE B 2 41  ? 6.185   -8.763  -1.325  1.00 96.42 41  B 1 
ATOM 1117 C CD1 . PHE B 2 41  ? 6.588   -10.015 -1.832  1.00 94.61 41  B 1 
ATOM 1118 C CD2 . PHE B 2 41  ? 5.030   -8.684  -0.534  1.00 94.85 41  B 1 
ATOM 1119 C CE1 . PHE B 2 41  ? 5.831   -11.167 -1.562  1.00 94.28 41  B 1 
ATOM 1120 C CE2 . PHE B 2 41  ? 4.270   -9.830  -0.256  1.00 94.17 41  B 1 
ATOM 1121 C CZ  . PHE B 2 41  ? 4.675   -11.065 -0.767  1.00 94.58 41  B 1 
ATOM 1122 N N   . ILE B 2 42  ? 9.740   -8.677  -0.517  1.00 96.85 42  B 1 
ATOM 1123 C CA  . ILE B 2 42  ? 10.563  -9.826  -0.127  1.00 96.67 42  B 1 
ATOM 1124 C C   . ILE B 2 42  ? 11.200  -9.602  1.250   1.00 96.50 42  B 1 
ATOM 1125 O O   . ILE B 2 42  ? 11.034  -10.425 2.150   1.00 95.75 42  B 1 
ATOM 1126 C CB  . ILE B 2 42  ? 11.625  -10.124 -1.214  1.00 96.16 42  B 1 
ATOM 1127 C CG1 . ILE B 2 42  ? 10.944  -10.632 -2.511  1.00 91.32 42  B 1 
ATOM 1128 C CG2 . ILE B 2 42  ? 12.649  -11.166 -0.720  1.00 90.38 42  B 1 
ATOM 1129 C CD1 . ILE B 2 42  ? 11.861  -10.578 -3.743  1.00 82.92 42  B 1 
ATOM 1130 N N   . PHE B 2 43  ? 11.903  -8.475  1.447   1.00 96.69 43  B 1 
ATOM 1131 C CA  . PHE B 2 43  ? 12.595  -8.214  2.709   1.00 96.38 43  B 1 
ATOM 1132 C C   . PHE B 2 43  ? 11.624  -7.974  3.865   1.00 95.86 43  B 1 
ATOM 1133 O O   . PHE B 2 43  ? 11.827  -8.514  4.962   1.00 93.96 43  B 1 
ATOM 1134 C CB  . PHE B 2 43  ? 13.557  -7.028  2.538   1.00 95.63 43  B 1 
ATOM 1135 C CG  . PHE B 2 43  ? 14.786  -7.340  1.714   1.00 93.89 43  B 1 
ATOM 1136 C CD1 . PHE B 2 43  ? 15.724  -8.275  2.186   1.00 88.00 43  B 1 
ATOM 1137 C CD2 . PHE B 2 43  ? 15.002  -6.706  0.481   1.00 87.57 43  B 1 
ATOM 1138 C CE1 . PHE B 2 43  ? 16.862  -8.580  1.424   1.00 86.07 43  B 1 
ATOM 1139 C CE2 . PHE B 2 43  ? 16.140  -7.004  -0.282  1.00 86.16 43  B 1 
ATOM 1140 C CZ  . PHE B 2 43  ? 17.069  -7.951  0.186   1.00 87.67 43  B 1 
ATOM 1141 N N   . GLY B 2 44  ? 10.551  -7.223  3.636   1.00 96.09 44  B 1 
ATOM 1142 C CA  . GLY B 2 44  ? 9.534   -6.955  4.649   1.00 95.68 44  B 1 
ATOM 1143 C C   . GLY B 2 44  ? 8.777   -8.210  5.058   1.00 95.87 44  B 1 
ATOM 1144 O O   . GLY B 2 44  ? 8.621   -8.481  6.252   1.00 94.85 44  B 1 
ATOM 1145 N N   . PHE B 2 45  ? 8.367   -9.032  4.095   1.00 96.53 45  B 1 
ATOM 1146 C CA  . PHE B 2 45  ? 7.634   -10.268 4.353   1.00 96.53 45  B 1 
ATOM 1147 C C   . PHE B 2 45  ? 8.482   -11.260 5.148   1.00 96.29 45  B 1 
ATOM 1148 O O   . PHE B 2 45  ? 8.053   -11.744 6.198   1.00 95.38 45  B 1 
ATOM 1149 C CB  . PHE B 2 45  ? 7.148   -10.874 3.033   1.00 96.43 45  B 1 
ATOM 1150 C CG  . PHE B 2 45  ? 6.240   -12.077 3.224   1.00 95.76 45  B 1 
ATOM 1151 C CD1 . PHE B 2 45  ? 6.758   -13.379 3.179   1.00 92.18 45  B 1 
ATOM 1152 C CD2 . PHE B 2 45  ? 4.874   -11.882 3.465   1.00 92.37 45  B 1 
ATOM 1153 C CE1 . PHE B 2 45  ? 5.914   -14.485 3.374   1.00 91.53 45  B 1 
ATOM 1154 C CE2 . PHE B 2 45  ? 4.023   -12.984 3.659   1.00 91.53 45  B 1 
ATOM 1155 C CZ  . PHE B 2 45  ? 4.545   -14.280 3.613   1.00 92.12 45  B 1 
ATOM 1156 N N   . VAL B 2 46  ? 9.719   -11.515 4.738   1.00 96.27 46  B 1 
ATOM 1157 C CA  . VAL B 2 46  ? 10.633  -12.411 5.460   1.00 95.84 46  B 1 
ATOM 1158 C C   . VAL B 2 46  ? 10.906  -11.904 6.873   1.00 95.42 46  B 1 
ATOM 1159 O O   . VAL B 2 46  ? 10.805  -12.671 7.834   1.00 94.26 46  B 1 
ATOM 1160 C CB  . VAL B 2 46  ? 11.940  -12.613 4.666   1.00 94.94 46  B 1 
ATOM 1161 C CG1 . VAL B 2 46  ? 12.983  -13.401 5.460   1.00 89.65 46  B 1 
ATOM 1162 C CG2 . VAL B 2 46  ? 11.683  -13.397 3.375   1.00 89.85 46  B 1 
ATOM 1163 N N   . GLY B 2 47  ? 11.206  -10.615 7.031   1.00 94.69 47  B 1 
ATOM 1164 C CA  . GLY B 2 47  ? 11.491  -10.009 8.330   1.00 94.12 47  B 1 
ATOM 1165 C C   . GLY B 2 47  ? 10.322  -10.112 9.309   1.00 94.29 47  B 1 
ATOM 1166 O O   . GLY B 2 47  ? 10.491  -10.586 10.438  1.00 93.15 47  B 1 
ATOM 1167 N N   . ASN B 2 48  ? 9.122   -9.741  8.879   1.00 95.15 48  B 1 
ATOM 1168 C CA  . ASN B 2 48  ? 7.928   -9.765  9.719   1.00 95.14 48  B 1 
ATOM 1169 C C   . ASN B 2 48  ? 7.446   -11.197 10.019  1.00 94.81 48  B 1 
ATOM 1170 O O   . ASN B 2 48  ? 7.084   -11.497 11.155  1.00 93.38 48  B 1 
ATOM 1171 C CB  . ASN B 2 48  ? 6.838   -8.883  9.088   1.00 95.00 48  B 1 
ATOM 1172 C CG  . ASN B 2 48  ? 7.149   -7.409  9.313   1.00 94.19 48  B 1 
ATOM 1173 O OD1 . ASN B 2 48  ? 7.154   -6.948  10.441  1.00 85.90 48  B 1 
ATOM 1174 N ND2 . ASN B 2 48  ? 7.457   -6.664  8.279   1.00 87.04 48  B 1 
ATOM 1175 N N   . MET B 2 49  ? 7.533   -12.115 9.058   1.00 95.79 49  B 1 
ATOM 1176 C CA  . MET B 2 49  ? 7.229   -13.534 9.302   1.00 95.56 49  B 1 
ATOM 1177 C C   . MET B 2 49  ? 8.169   -14.153 10.336  1.00 95.35 49  B 1 
ATOM 1178 O O   . MET B 2 49  ? 7.705   -14.873 11.231  1.00 93.99 49  B 1 
ATOM 1179 C CB  . MET B 2 49  ? 7.284   -14.326 7.991   1.00 95.26 49  B 1 
ATOM 1180 C CG  . MET B 2 49  ? 6.024   -14.112 7.134   1.00 87.43 49  B 1 
ATOM 1181 S SD  . MET B 2 49  ? 4.453   -14.623 7.920   1.00 85.27 49  B 1 
ATOM 1182 C CE  . MET B 2 49  ? 4.680   -16.408 8.046   1.00 72.27 49  B 1 
ATOM 1183 N N   . LEU B 2 50  ? 9.461   -13.837 10.298  1.00 93.86 50  B 1 
ATOM 1184 C CA  . LEU B 2 50  ? 10.409  -14.289 11.316  1.00 93.18 50  B 1 
ATOM 1185 C C   . LEU B 2 50  ? 10.048  -13.761 12.708  1.00 93.18 50  B 1 
ATOM 1186 O O   . LEU B 2 50  ? 10.093  -14.516 13.684  1.00 91.50 50  B 1 
ATOM 1187 C CB  . LEU B 2 50  ? 11.833  -13.859 10.935  1.00 91.78 50  B 1 
ATOM 1188 C CG  . LEU B 2 50  ? 12.470  -14.681 9.796   1.00 83.13 50  B 1 
ATOM 1189 C CD1 . LEU B 2 50  ? 13.796  -14.026 9.392   1.00 79.52 50  B 1 
ATOM 1190 C CD2 . LEU B 2 50  ? 12.760  -16.116 10.230  1.00 79.05 50  B 1 
ATOM 1191 N N   . VAL B 2 51  ? 9.645   -12.484 12.821  1.00 93.87 51  B 1 
ATOM 1192 C CA  . VAL B 2 51  ? 9.200   -11.909 14.091  1.00 93.63 51  B 1 
ATOM 1193 C C   . VAL B 2 51  ? 7.991   -12.660 14.636  1.00 93.47 51  B 1 
ATOM 1194 O O   . VAL B 2 51  ? 8.009   -13.076 15.797  1.00 92.28 51  B 1 
ATOM 1195 C CB  . VAL B 2 51  ? 8.901   -10.401 13.958  1.00 93.09 51  B 1 
ATOM 1196 C CG1 . VAL B 2 51  ? 8.218   -9.814  15.201  1.00 89.06 51  B 1 
ATOM 1197 C CG2 . VAL B 2 51  ? 10.203  -9.625  13.759  1.00 89.87 51  B 1 
ATOM 1198 N N   . ILE B 2 52  ? 6.967   -12.910 13.813  1.00 94.30 52  B 1 
ATOM 1199 C CA  . ILE B 2 52  ? 5.748   -13.625 14.216  1.00 94.24 52  B 1 
ATOM 1200 C C   . ILE B 2 52  ? 6.075   -15.044 14.673  1.00 93.76 52  B 1 
ATOM 1201 O O   . ILE B 2 52  ? 5.657   -15.450 15.758  1.00 92.23 52  B 1 
ATOM 1202 C CB  . ILE B 2 52  ? 4.710   -13.601 13.069  1.00 94.21 52  B 1 
ATOM 1203 C CG1 . ILE B 2 52  ? 4.189   -12.160 12.906  1.00 91.60 52  B 1 
ATOM 1204 C CG2 . ILE B 2 52  ? 3.546   -14.571 13.346  1.00 91.82 52  B 1 
ATOM 1205 C CD1 . ILE B 2 52  ? 3.248   -11.967 11.718  1.00 87.90 52  B 1 
ATOM 1206 N N   . LEU B 2 53  ? 6.866   -15.783 13.897  1.00 92.90 53  B 1 
ATOM 1207 C CA  . LEU B 2 53  ? 7.241   -17.155 14.233  1.00 92.24 53  B 1 
ATOM 1208 C C   . LEU B 2 53  ? 7.986   -17.240 15.569  1.00 91.65 53  B 1 
ATOM 1209 O O   . LEU B 2 53  ? 7.694   -18.115 16.385  1.00 89.56 53  B 1 
ATOM 1210 C CB  . LEU B 2 53  ? 8.104   -17.738 13.094  1.00 91.64 53  B 1 
ATOM 1211 C CG  . LEU B 2 53  ? 7.328   -18.051 11.803  1.00 86.32 53  B 1 
ATOM 1212 C CD1 . LEU B 2 53  ? 8.321   -18.426 10.698  1.00 81.51 53  B 1 
ATOM 1213 C CD2 . LEU B 2 53  ? 6.348   -19.216 11.980  1.00 81.27 53  B 1 
ATOM 1214 N N   . ILE B 2 54  ? 8.904   -16.316 15.843  1.00 91.69 54  B 1 
ATOM 1215 C CA  . ILE B 2 54  ? 9.643   -16.282 17.120  1.00 90.96 54  B 1 
ATOM 1216 C C   . ILE B 2 54  ? 8.732   -15.887 18.280  1.00 90.19 54  B 1 
ATOM 1217 O O   . ILE B 2 54  ? 8.814   -16.485 19.354  1.00 88.04 54  B 1 
ATOM 1218 C CB  . ILE B 2 54  ? 10.861  -15.353 17.001  1.00 90.24 54  B 1 
ATOM 1219 C CG1 . ILE B 2 54  ? 11.872  -15.971 16.027  1.00 86.01 54  B 1 
ATOM 1220 C CG2 . ILE B 2 54  ? 11.530  -15.114 18.373  1.00 85.34 54  B 1 
ATOM 1221 C CD1 . ILE B 2 54  ? 12.924  -14.964 15.547  1.00 76.86 54  B 1 
ATOM 1222 N N   . LEU B 2 55  ? 7.839   -14.907 18.089  1.00 91.30 55  B 1 
ATOM 1223 C CA  . LEU B 2 55  ? 6.912   -14.479 19.131  1.00 90.74 55  B 1 
ATOM 1224 C C   . LEU B 2 55  ? 5.951   -15.594 19.538  1.00 89.99 55  B 1 
ATOM 1225 O O   . LEU B 2 55  ? 5.766   -15.820 20.732  1.00 87.19 55  B 1 
ATOM 1226 C CB  . LEU B 2 55  ? 6.139   -13.236 18.667  1.00 90.47 55  B 1 
ATOM 1227 C CG  . LEU B 2 55  ? 6.963   -11.939 18.715  1.00 88.80 55  B 1 
ATOM 1228 C CD1 . LEU B 2 55  ? 6.196   -10.819 18.023  1.00 86.22 55  B 1 
ATOM 1229 C CD2 . LEU B 2 55  ? 7.238   -11.493 20.154  1.00 86.33 55  B 1 
ATOM 1230 N N   . ILE B 2 56  ? 5.392   -16.323 18.574  1.00 91.30 56  B 1 
ATOM 1231 C CA  . ILE B 2 56  ? 4.434   -17.400 18.831  1.00 90.80 56  B 1 
ATOM 1232 C C   . ILE B 2 56  ? 5.137   -18.653 19.367  1.00 89.43 56  B 1 
ATOM 1233 O O   . ILE B 2 56  ? 4.776   -19.158 20.434  1.00 85.79 56  B 1 
ATOM 1234 C CB  . ILE B 2 56  ? 3.593   -17.678 17.564  1.00 90.62 56  B 1 
ATOM 1235 C CG1 . ILE B 2 56  ? 2.741   -16.432 17.221  1.00 85.65 56  B 1 
ATOM 1236 C CG2 . ILE B 2 56  ? 2.691   -18.911 17.768  1.00 84.06 56  B 1 
ATOM 1237 C CD1 . ILE B 2 56  ? 1.941   -16.551 15.920  1.00 78.81 56  B 1 
ATOM 1238 N N   . ASN B 2 57  ? 6.177   -19.133 18.677  1.00 90.03 57  B 1 
ATOM 1239 C CA  . ASN B 2 57  ? 6.785   -20.428 18.988  1.00 88.33 57  B 1 
ATOM 1240 C C   . ASN B 2 57  ? 7.819   -20.383 20.114  1.00 87.09 57  B 1 
ATOM 1241 O O   . ASN B 2 57  ? 7.962   -21.352 20.859  1.00 82.04 57  B 1 
ATOM 1242 C CB  . ASN B 2 57  ? 7.396   -21.019 17.705  1.00 86.32 57  B 1 
ATOM 1243 C CG  . ASN B 2 57  ? 6.343   -21.337 16.657  1.00 80.77 57  B 1 
ATOM 1244 O OD1 . ASN B 2 57  ? 5.230   -21.710 16.956  1.00 70.77 57  B 1 
ATOM 1245 N ND2 . ASN B 2 57  ? 6.682   -21.223 15.398  1.00 70.34 57  B 1 
ATOM 1246 N N   . CYS B 2 58  ? 8.549   -19.266 20.270  1.00 86.76 58  B 1 
ATOM 1247 C CA  . CYS B 2 58  ? 9.652   -19.166 21.219  1.00 84.60 58  B 1 
ATOM 1248 C C   . CYS B 2 58  ? 9.286   -18.343 22.460  1.00 83.90 58  B 1 
ATOM 1249 O O   . CYS B 2 58  ? 9.433   -18.824 23.582  1.00 78.43 58  B 1 
ATOM 1250 C CB  . CYS B 2 58  ? 10.905  -18.615 20.521  1.00 81.80 58  B 1 
ATOM 1251 S SG  . CYS B 2 58  ? 11.384  -19.668 19.110  1.00 75.32 58  B 1 
ATOM 1252 N N   . LYS B 2 59  ? 8.799   -17.094 22.282  1.00 83.43 59  B 1 
ATOM 1253 C CA  . LYS B 2 59  ? 8.486   -16.211 23.414  1.00 81.71 59  B 1 
ATOM 1254 C C   . LYS B 2 59  ? 7.118   -16.497 24.040  1.00 80.94 59  B 1 
ATOM 1255 O O   . LYS B 2 59  ? 6.928   -16.160 25.212  1.00 75.24 59  B 1 
ATOM 1256 C CB  . LYS B 2 59  ? 8.598   -14.730 23.030  1.00 78.70 59  B 1 
ATOM 1257 C CG  . LYS B 2 59  ? 10.023  -14.322 22.620  1.00 74.34 59  B 1 
ATOM 1258 C CD  . LYS B 2 59  ? 10.170  -12.797 22.553  1.00 72.12 59  B 1 
ATOM 1259 C CE  . LYS B 2 59  ? 10.305  -12.181 23.940  1.00 67.34 59  B 1 
ATOM 1260 N NZ  . LYS B 2 59  ? 10.196  -10.713 23.908  1.00 61.78 59  B 1 
ATOM 1261 N N   . ARG B 2 60  ? 6.192   -17.093 23.294  1.00 85.27 60  B 1 
ATOM 1262 C CA  . ARG B 2 60  ? 4.831   -17.462 23.738  1.00 86.15 60  B 1 
ATOM 1263 C C   . ARG B 2 60  ? 4.030   -16.293 24.330  1.00 86.52 60  B 1 
ATOM 1264 O O   . ARG B 2 60  ? 3.237   -16.507 25.237  1.00 80.03 60  B 1 
ATOM 1265 C CB  . ARG B 2 60  ? 4.874   -18.678 24.690  1.00 81.30 60  B 1 
ATOM 1266 C CG  . ARG B 2 60  ? 5.542   -19.923 24.086  1.00 74.01 60  B 1 
ATOM 1267 C CD  . ARG B 2 60  ? 5.391   -21.091 25.076  1.00 68.15 60  B 1 
ATOM 1268 N NE  . ARG B 2 60  ? 5.976   -22.333 24.559  1.00 60.38 60  B 1 
ATOM 1269 C CZ  . ARG B 2 60  ? 5.928   -23.526 25.132  1.00 53.31 60  B 1 
ATOM 1270 N NH1 . ARG B 2 60  ? 5.351   -23.706 26.286  1.00 48.19 60  B 1 
ATOM 1271 N NH2 . ARG B 2 60  ? 6.462   -24.557 24.553  1.00 47.19 60  B 1 
ATOM 1272 N N   . LEU B 2 61  ? 4.236   -15.073 23.843  1.00 84.29 61  B 1 
ATOM 1273 C CA  . LEU B 2 61  ? 3.455   -13.871 24.153  1.00 85.89 61  B 1 
ATOM 1274 C C   . LEU B 2 61  ? 3.281   -13.613 25.667  1.00 86.15 61  B 1 
ATOM 1275 O O   . LEU B 2 61  ? 2.175   -13.388 26.160  1.00 81.33 61  B 1 
ATOM 1276 C CB  . LEU B 2 61  ? 2.113   -13.908 23.395  1.00 84.06 61  B 1 
ATOM 1277 C CG  . LEU B 2 61  ? 2.245   -14.042 21.867  1.00 84.02 61  B 1 
ATOM 1278 C CD1 . LEU B 2 61  ? 0.856   -14.228 21.250  1.00 79.36 61  B 1 
ATOM 1279 C CD2 . LEU B 2 61  ? 2.899   -12.812 21.246  1.00 81.24 61  B 1 
ATOM 1280 N N   . LYS B 2 62  ? 4.377   -13.661 26.427  1.00 85.90 62  B 1 
ATOM 1281 C CA  . LYS B 2 62  ? 4.350   -13.565 27.895  1.00 85.88 62  B 1 
ATOM 1282 C C   . LYS B 2 62  ? 4.261   -12.129 28.426  1.00 86.46 62  B 1 
ATOM 1283 O O   . LYS B 2 62  ? 4.077   -11.944 29.620  1.00 80.77 62  B 1 
ATOM 1284 C CB  . LYS B 2 62  ? 5.574   -14.280 28.494  1.00 82.64 62  B 1 
ATOM 1285 C CG  . LYS B 2 62  ? 5.538   -15.786 28.231  1.00 76.41 62  B 1 
ATOM 1286 C CD  . LYS B 2 62  ? 6.721   -16.479 28.922  1.00 69.36 62  B 1 
ATOM 1287 C CE  . LYS B 2 62  ? 6.659   -17.993 28.663  1.00 60.45 62  B 1 
ATOM 1288 N NZ  . LYS B 2 62  ? 7.729   -18.724 29.400  1.00 52.74 62  B 1 
ATOM 1289 N N   . SER B 2 63  ? 4.447   -11.123 27.582  1.00 87.93 63  B 1 
ATOM 1290 C CA  . SER B 2 63  ? 4.457   -9.725  27.991  1.00 88.57 63  B 1 
ATOM 1291 C C   . SER B 2 63  ? 3.576   -8.862  27.096  1.00 89.90 63  B 1 
ATOM 1292 O O   . SER B 2 63  ? 3.315   -9.195  25.944  1.00 87.80 63  B 1 
ATOM 1293 C CB  . SER B 2 63  ? 5.891   -9.185  28.033  1.00 84.83 63  B 1 
ATOM 1294 O OG  . SER B 2 63  ? 6.414   -8.971  26.749  1.00 74.73 63  B 1 
ATOM 1295 N N   . MET B 2 64  ? 3.155   -7.703  27.618  1.00 88.73 64  B 1 
ATOM 1296 C CA  . MET B 2 64  ? 2.445   -6.672  26.862  1.00 90.58 64  B 1 
ATOM 1297 C C   . MET B 2 64  ? 3.238   -6.220  25.628  1.00 91.23 64  B 1 
ATOM 1298 O O   . MET B 2 64  ? 2.683   -6.073  24.544  1.00 89.30 64  B 1 
ATOM 1299 C CB  . MET B 2 64  ? 2.199   -5.498  27.806  1.00 88.51 64  B 1 
ATOM 1300 C CG  . MET B 2 64  ? 1.313   -4.414  27.214  1.00 83.72 64  B 1 
ATOM 1301 S SD  . MET B 2 64  ? 1.190   -3.008  28.352  1.00 81.67 64  B 1 
ATOM 1302 C CE  . MET B 2 64  ? -0.280  -2.195  27.708  1.00 74.50 64  B 1 
ATOM 1303 N N   . THR B 2 65  ? 4.557   -6.069  25.779  1.00 90.78 65  B 1 
ATOM 1304 C CA  . THR B 2 65  ? 5.451   -5.719  24.670  1.00 90.79 65  B 1 
ATOM 1305 C C   . THR B 2 65  ? 5.428   -6.775  23.566  1.00 91.78 65  B 1 
ATOM 1306 O O   . THR B 2 65  ? 5.474   -6.418  22.397  1.00 90.87 65  B 1 
ATOM 1307 C CB  . THR B 2 65  ? 6.896   -5.561  25.154  1.00 88.84 65  B 1 
ATOM 1308 O OG1 . THR B 2 65  ? 6.971   -4.766  26.316  1.00 80.43 65  B 1 
ATOM 1309 C CG2 . THR B 2 65  ? 7.805   -4.917  24.113  1.00 79.41 65  B 1 
ATOM 1310 N N   . ASP B 2 66  ? 5.327   -8.065  23.896  1.00 92.05 66  B 1 
ATOM 1311 C CA  . ASP B 2 66  ? 5.263   -9.135  22.896  1.00 92.09 66  B 1 
ATOM 1312 C C   . ASP B 2 66  ? 3.963   -9.075  22.085  1.00 93.35 66  B 1 
ATOM 1313 O O   . ASP B 2 66  ? 3.993   -9.330  20.889  1.00 92.69 66  B 1 
ATOM 1314 C CB  . ASP B 2 66  ? 5.393   -10.512 23.567  1.00 90.48 66  B 1 
ATOM 1315 C CG  . ASP B 2 66  ? 6.715   -10.725 24.298  1.00 87.50 66  B 1 
ATOM 1316 O OD1 . ASP B 2 66  ? 7.754   -10.134 23.912  1.00 83.80 66  B 1 
ATOM 1317 O OD2 . ASP B 2 66  ? 6.753   -11.514 25.273  1.00 84.02 66  B 1 
ATOM 1318 N N   . ILE B 2 67  ? 2.851   -8.678  22.709  1.00 92.95 67  B 1 
ATOM 1319 C CA  . ILE B 2 67  ? 1.567   -8.481  22.031  1.00 93.86 67  B 1 
ATOM 1320 C C   . ILE B 2 67  ? 1.641   -7.307  21.059  1.00 94.44 67  B 1 
ATOM 1321 O O   . ILE B 2 67  ? 1.214   -7.438  19.917  1.00 93.77 67  B 1 
ATOM 1322 C CB  . ILE B 2 67  ? 0.425   -8.292  23.049  1.00 93.34 67  B 1 
ATOM 1323 C CG1 . ILE B 2 67  ? 0.288   -9.584  23.876  1.00 88.49 67  B 1 
ATOM 1324 C CG2 . ILE B 2 67  ? -0.908  -7.936  22.362  1.00 88.20 67  B 1 
ATOM 1325 C CD1 . ILE B 2 67  ? -0.740  -9.487  24.993  1.00 78.46 67  B 1 
ATOM 1326 N N   . TYR B 2 68  ? 2.219   -6.180  21.477  1.00 94.41 68  B 1 
ATOM 1327 C CA  . TYR B 2 68  ? 2.383   -5.036  20.584  1.00 94.80 68  B 1 
ATOM 1328 C C   . TYR B 2 68  ? 3.346   -5.320  19.431  1.00 95.06 68  B 1 
ATOM 1329 O O   . TYR B 2 68  ? 3.064   -4.920  18.309  1.00 94.22 68  B 1 
ATOM 1330 C CB  . TYR B 2 68  ? 2.827   -3.811  21.386  1.00 94.70 68  B 1 
ATOM 1331 C CG  . TYR B 2 68  ? 1.830   -3.269  22.395  1.00 94.73 68  B 1 
ATOM 1332 C CD1 . TYR B 2 68  ? 0.447   -3.537  22.285  1.00 92.68 68  B 1 
ATOM 1333 C CD2 . TYR B 2 68  ? 2.292   -2.436  23.429  1.00 92.69 68  B 1 
ATOM 1334 C CE1 . TYR B 2 68  ? -0.463  -2.969  23.193  1.00 92.05 68  B 1 
ATOM 1335 C CE2 . TYR B 2 68  ? 1.392   -1.864  24.335  1.00 92.02 68  B 1 
ATOM 1336 C CZ  . TYR B 2 68  ? 0.016   -2.129  24.208  1.00 93.26 68  B 1 
ATOM 1337 O OH  . TYR B 2 68  ? -0.878  -1.548  25.085  1.00 91.84 68  B 1 
ATOM 1338 N N   . LEU B 2 69  ? 4.423   -6.074  19.663  1.00 94.13 69  B 1 
ATOM 1339 C CA  . LEU B 2 69  ? 5.326   -6.507  18.599  1.00 94.18 69  B 1 
ATOM 1340 C C   . LEU B 2 69  ? 4.645   -7.455  17.606  1.00 94.88 69  B 1 
ATOM 1341 O O   . LEU B 2 69  ? 4.884   -7.331  16.407  1.00 94.23 69  B 1 
ATOM 1342 C CB  . LEU B 2 69  ? 6.557   -7.198  19.205  1.00 93.16 69  B 1 
ATOM 1343 C CG  . LEU B 2 69  ? 7.570   -6.253  19.873  1.00 87.31 69  B 1 
ATOM 1344 C CD1 . LEU B 2 69  ? 8.628   -7.078  20.603  1.00 84.45 69  B 1 
ATOM 1345 C CD2 . LEU B 2 69  ? 8.287   -5.377  18.843  1.00 84.38 69  B 1 
ATOM 1346 N N   . LEU B 2 70  ? 3.789   -8.368  18.086  1.00 94.61 70  B 1 
ATOM 1347 C CA  . LEU B 2 70  ? 3.015   -9.246  17.218  1.00 95.19 70  B 1 
ATOM 1348 C C   . LEU B 2 70  ? 2.055   -8.440  16.342  1.00 95.67 70  B 1 
ATOM 1349 O O   . LEU B 2 70  ? 2.035   -8.634  15.129  1.00 95.24 70  B 1 
ATOM 1350 C CB  . LEU B 2 70  ? 2.251   -10.274 18.074  1.00 95.02 70  B 1 
ATOM 1351 C CG  . LEU B 2 70  ? 1.366   -11.230 17.244  1.00 93.73 70  B 1 
ATOM 1352 C CD1 . LEU B 2 70  ? 2.205   -12.163 16.370  1.00 90.57 70  B 1 
ATOM 1353 C CD2 . LEU B 2 70  ? 0.516   -12.092 18.167  1.00 90.40 70  B 1 
ATOM 1354 N N   . ASN B 2 71  ? 1.286   -7.518  16.933  1.00 95.79 71  B 1 
ATOM 1355 C CA  . ASN B 2 71  ? 0.328   -6.707  16.196  1.00 96.09 71  B 1 
ATOM 1356 C C   . ASN B 2 71  ? 1.009   -5.752  15.216  1.00 96.38 71  B 1 
ATOM 1357 O O   . ASN B 2 71  ? 0.506   -5.583  14.109  1.00 95.72 71  B 1 
ATOM 1358 C CB  . ASN B 2 71  ? -0.576  -5.956  17.172  1.00 95.86 71  B 1 
ATOM 1359 C CG  . ASN B 2 71  ? -1.601  -6.868  17.813  1.00 94.53 71  B 1 
ATOM 1360 O OD1 . ASN B 2 71  ? -2.555  -7.295  17.195  1.00 86.15 71  B 1 
ATOM 1361 N ND2 . ASN B 2 71  ? -1.430  -7.207  19.067  1.00 86.39 71  B 1 
ATOM 1362 N N   . LEU B 2 72  ? 2.172   -5.196  15.548  1.00 96.16 72  B 1 
ATOM 1363 C CA  . LEU B 2 72  ? 2.984   -4.415  14.614  1.00 96.13 72  B 1 
ATOM 1364 C C   . LEU B 2 72  ? 3.398   -5.260  13.406  1.00 96.32 72  B 1 
ATOM 1365 O O   . LEU B 2 72  ? 3.212   -4.828  12.280  1.00 95.74 72  B 1 
ATOM 1366 C CB  . LEU B 2 72  ? 4.199   -3.835  15.352  1.00 95.86 72  B 1 
ATOM 1367 C CG  . LEU B 2 72  ? 5.160   -3.032  14.439  1.00 94.90 72  B 1 
ATOM 1368 C CD1 . LEU B 2 72  ? 4.479   -1.815  13.814  1.00 92.63 72  B 1 
ATOM 1369 C CD2 . LEU B 2 72  ? 6.355   -2.540  15.256  1.00 92.36 72  B 1 
ATOM 1370 N N   . ALA B 2 73  ? 3.889   -6.475  13.620  1.00 96.24 73  B 1 
ATOM 1371 C CA  . ALA B 2 73  ? 4.277   -7.355  12.528  1.00 96.18 73  B 1 
ATOM 1372 C C   . ALA B 2 73  ? 3.080   -7.778  11.655  1.00 96.26 73  B 1 
ATOM 1373 O O   . ALA B 2 73  ? 3.221   -7.883  10.438  1.00 95.30 73  B 1 
ATOM 1374 C CB  . ALA B 2 73  ? 5.011   -8.566  13.117  1.00 95.56 73  B 1 
ATOM 1375 N N   . ILE B 2 74  ? 1.893   -7.985  12.246  1.00 96.67 74  B 1 
ATOM 1376 C CA  . ILE B 2 74  ? 0.656   -8.248  11.492  1.00 96.60 74  B 1 
ATOM 1377 C C   . ILE B 2 74  ? 0.259   -7.024  10.661  1.00 96.56 74  B 1 
ATOM 1378 O O   . ILE B 2 74  ? -0.114  -7.168  9.500   1.00 95.64 74  B 1 
ATOM 1379 C CB  . ILE B 2 74  ? -0.482  -8.699  12.433  1.00 96.33 74  B 1 
ATOM 1380 C CG1 . ILE B 2 74  ? -0.161  -10.071 13.056  1.00 93.77 74  B 1 
ATOM 1381 C CG2 . ILE B 2 74  ? -1.828  -8.774  11.692  1.00 93.84 74  B 1 
ATOM 1382 C CD1 . ILE B 2 74  ? -1.067  -10.442 14.239  1.00 87.99 74  B 1 
ATOM 1383 N N   . SER B 2 75  ? 0.364   -5.817  11.223  1.00 96.96 75  B 1 
ATOM 1384 C CA  . SER B 2 75  ? 0.095   -4.562  10.513  1.00 96.61 75  B 1 
ATOM 1385 C C   . SER B 2 75  ? 1.013   -4.390  9.304   1.00 96.32 75  B 1 
ATOM 1386 O O   . SER B 2 75  ? 0.545   -4.128  8.199   1.00 94.69 75  B 1 
ATOM 1387 C CB  . SER B 2 75  ? 0.271   -3.353  11.438  1.00 95.69 75  B 1 
ATOM 1388 O OG  . SER B 2 75  ? -0.555  -3.447  12.573  1.00 77.50 75  B 1 
ATOM 1389 N N   . ASP B 2 76  ? 2.309   -4.620  9.485   1.00 96.70 76  B 1 
ATOM 1390 C CA  . ASP B 2 76  ? 3.291   -4.583  8.405   1.00 96.14 76  B 1 
ATOM 1391 C C   . ASP B 2 76  ? 2.980   -5.632  7.328   1.00 96.20 76  B 1 
ATOM 1392 O O   . ASP B 2 76  ? 3.092   -5.344  6.145   1.00 95.01 76  B 1 
ATOM 1393 C CB  . ASP B 2 76  ? 4.700   -4.816  8.965   1.00 95.35 76  B 1 
ATOM 1394 C CG  . ASP B 2 76  ? 5.303   -3.659  9.768   1.00 92.41 76  B 1 
ATOM 1395 O OD1 . ASP B 2 76  ? 4.833   -2.512  9.668   1.00 88.18 76  B 1 
ATOM 1396 O OD2 . ASP B 2 76  ? 6.310   -3.917  10.466  1.00 88.18 76  B 1 
ATOM 1397 N N   . LEU B 2 77  ? 2.537   -6.838  7.701   1.00 96.32 77  B 1 
ATOM 1398 C CA  . LEU B 2 77  ? 2.127   -7.860  6.741   1.00 96.19 77  B 1 
ATOM 1399 C C   . LEU B 2 77  ? 0.893   -7.452  5.947   1.00 95.82 77  B 1 
ATOM 1400 O O   . LEU B 2 77  ? 0.862   -7.673  4.742   1.00 94.40 77  B 1 
ATOM 1401 C CB  . LEU B 2 77  ? 1.883   -9.203  7.435   1.00 95.51 77  B 1 
ATOM 1402 C CG  . LEU B 2 77  ? 3.163   -9.957  7.828   1.00 91.62 77  B 1 
ATOM 1403 C CD1 . LEU B 2 77  ? 2.755   -11.255 8.528   1.00 88.59 77  B 1 
ATOM 1404 C CD2 . LEU B 2 77  ? 4.032   -10.336 6.636   1.00 89.08 77  B 1 
ATOM 1405 N N   . PHE B 2 78  ? -0.128  -6.846  6.577   1.00 96.35 78  B 1 
ATOM 1406 C CA  . PHE B 2 78  ? -1.303  -6.343  5.864   1.00 96.10 78  B 1 
ATOM 1407 C C   . PHE B 2 78  ? -0.923  -5.296  4.823   1.00 95.76 78  B 1 
ATOM 1408 O O   . PHE B 2 78  ? -1.365  -5.380  3.685   1.00 93.84 78  B 1 
ATOM 1409 C CB  . PHE B 2 78  ? -2.318  -5.767  6.861   1.00 95.53 78  B 1 
ATOM 1410 C CG  . PHE B 2 78  ? -3.158  -6.765  7.629   1.00 95.08 78  B 1 
ATOM 1411 C CD1 . PHE B 2 78  ? -3.011  -8.161  7.486   1.00 90.71 78  B 1 
ATOM 1412 C CD2 . PHE B 2 78  ? -4.177  -6.277  8.479   1.00 90.25 78  B 1 
ATOM 1413 C CE1 . PHE B 2 78  ? -3.851  -9.047  8.171   1.00 89.11 78  B 1 
ATOM 1414 C CE2 . PHE B 2 78  ? -5.016  -7.162  9.168   1.00 89.68 78  B 1 
ATOM 1415 C CZ  . PHE B 2 78  ? -4.850  -8.545  9.012   1.00 90.94 78  B 1 
ATOM 1416 N N   . PHE B 2 79  ? -0.049  -4.371  5.192   1.00 94.78 79  B 1 
ATOM 1417 C CA  . PHE B 2 79  ? 0.515   -3.403  4.263   1.00 94.25 79  B 1 
ATOM 1418 C C   . PHE B 2 79  ? 1.268   -4.100  3.117   1.00 94.55 79  B 1 
ATOM 1419 O O   . PHE B 2 79  ? 0.964   -3.880  1.946   1.00 93.73 79  B 1 
ATOM 1420 C CB  . PHE B 2 79  ? 1.411   -2.457  5.066   1.00 93.03 79  B 1 
ATOM 1421 C CG  . PHE B 2 79  ? 2.083   -1.403  4.229   1.00 93.00 79  B 1 
ATOM 1422 C CD1 . PHE B 2 79  ? 3.345   -1.642  3.651   1.00 89.52 79  B 1 
ATOM 1423 C CD2 . PHE B 2 79  ? 1.449   -0.161  4.026   1.00 89.04 79  B 1 
ATOM 1424 C CE1 . PHE B 2 79  ? 3.975   -0.648  2.885   1.00 87.15 79  B 1 
ATOM 1425 C CE2 . PHE B 2 79  ? 2.075   0.831   3.262   1.00 86.30 79  B 1 
ATOM 1426 C CZ  . PHE B 2 79  ? 3.336   0.589   2.693   1.00 87.00 79  B 1 
ATOM 1427 N N   . LEU B 2 80  ? 2.186   -5.014  3.437   1.00 95.38 80  B 1 
ATOM 1428 C CA  . LEU B 2 80  ? 3.038   -5.707  2.467   1.00 95.68 80  B 1 
ATOM 1429 C C   . LEU B 2 80  ? 2.262   -6.600  1.498   1.00 95.68 80  B 1 
ATOM 1430 O O   . LEU B 2 80  ? 2.636   -6.661  0.331   1.00 94.52 80  B 1 
ATOM 1431 C CB  . LEU B 2 80  ? 4.072   -6.544  3.219   1.00 95.00 80  B 1 
ATOM 1432 C CG  . LEU B 2 80  ? 5.204   -5.704  3.836   1.00 92.99 80  B 1 
ATOM 1433 C CD1 . LEU B 2 80  ? 5.968   -6.558  4.839   1.00 91.33 80  B 1 
ATOM 1434 C CD2 . LEU B 2 80  ? 6.173   -5.203  2.764   1.00 91.20 80  B 1 
ATOM 1435 N N   . LEU B 2 81  ? 1.176   -7.245  1.932   1.00 95.79 81  B 1 
ATOM 1436 C CA  . LEU B 2 81  ? 0.351   -8.093  1.066   1.00 95.51 81  B 1 
ATOM 1437 C C   . LEU B 2 81  ? -0.280  -7.328  -0.104  1.00 95.34 81  B 1 
ATOM 1438 O O   . LEU B 2 81  ? -0.615  -7.943  -1.113  1.00 93.49 81  B 1 
ATOM 1439 C CB  . LEU B 2 81  ? -0.749  -8.759  1.910   1.00 94.73 81  B 1 
ATOM 1440 C CG  . LEU B 2 81  ? -0.259  -9.945  2.772   1.00 87.50 81  B 1 
ATOM 1441 C CD1 . LEU B 2 81  ? -1.373  -10.376 3.716   1.00 81.91 81  B 1 
ATOM 1442 C CD2 . LEU B 2 81  ? 0.166   -11.145 1.934   1.00 82.30 81  B 1 
ATOM 1443 N N   . THR B 2 82  ? -0.413  -6.007  -0.003  1.00 94.85 82  B 1 
ATOM 1444 C CA  . THR B 2 82  ? -0.945  -5.173  -1.093  1.00 94.49 82  B 1 
ATOM 1445 C C   . THR B 2 82  ? 0.129   -4.764  -2.102  1.00 94.61 82  B 1 
ATOM 1446 O O   . THR B 2 82  ? -0.183  -4.563  -3.271  1.00 93.16 82  B 1 
ATOM 1447 C CB  . THR B 2 82  ? -1.660  -3.933  -0.548  1.00 92.90 82  B 1 
ATOM 1448 O OG1 . THR B 2 82  ? -0.773  -2.994  0.011   1.00 86.23 82  B 1 
ATOM 1449 C CG2 . THR B 2 82  ? -2.696  -4.272  0.517   1.00 86.70 82  B 1 
ATOM 1450 N N   . VAL B 2 83  ? 1.392   -4.700  -1.682  1.00 95.30 83  B 1 
ATOM 1451 C CA  . VAL B 2 83  ? 2.500   -4.165  -2.486  1.00 95.20 83  B 1 
ATOM 1452 C C   . VAL B 2 83  ? 2.679   -4.875  -3.846  1.00 95.18 83  B 1 
ATOM 1453 O O   . VAL B 2 83  ? 2.861   -4.165  -4.837  1.00 94.08 83  B 1 
ATOM 1454 C CB  . VAL B 2 83  ? 3.808   -4.150  -1.668  1.00 94.46 83  B 1 
ATOM 1455 C CG1 . VAL B 2 83  ? 5.021   -3.724  -2.496  1.00 90.20 83  B 1 
ATOM 1456 C CG2 . VAL B 2 83  ? 3.698   -3.176  -0.488  1.00 90.73 83  B 1 
ATOM 1457 N N   . PRO B 2 84  ? 2.567   -6.215  -3.968  1.00 94.89 84  B 1 
ATOM 1458 C CA  . PRO B 2 84  ? 2.659   -6.883  -5.276  1.00 94.71 84  B 1 
ATOM 1459 C C   . PRO B 2 84  ? 1.583   -6.445  -6.275  1.00 94.75 84  B 1 
ATOM 1460 O O   . PRO B 2 84  ? 1.867   -6.351  -7.467  1.00 93.12 84  B 1 
ATOM 1461 C CB  . PRO B 2 84  ? 2.536   -8.378  -4.966  1.00 93.95 84  B 1 
ATOM 1462 C CG  . PRO B 2 84  ? 3.015   -8.499  -3.523  1.00 92.38 84  B 1 
ATOM 1463 C CD  . PRO B 2 84  ? 2.509   -7.203  -2.906  1.00 95.01 84  B 1 
ATOM 1464 N N   . PHE B 2 85  ? 0.369   -6.141  -5.798  1.00 95.27 85  B 1 
ATOM 1465 C CA  . PHE B 2 85  ? -0.715  -5.670  -6.648  1.00 95.26 85  B 1 
ATOM 1466 C C   . PHE B 2 85  ? -0.446  -4.255  -7.162  1.00 94.87 85  B 1 
ATOM 1467 O O   . PHE B 2 85  ? -0.673  -3.969  -8.330  1.00 93.29 85  B 1 
ATOM 1468 C CB  . PHE B 2 85  ? -2.044  -5.728  -5.889  1.00 94.98 85  B 1 
ATOM 1469 C CG  . PHE B 2 85  ? -2.446  -7.120  -5.454  1.00 95.09 85  B 1 
ATOM 1470 C CD1 . PHE B 2 85  ? -3.223  -7.935  -6.294  1.00 92.97 85  B 1 
ATOM 1471 C CD2 . PHE B 2 85  ? -2.051  -7.617  -4.198  1.00 93.18 85  B 1 
ATOM 1472 C CE1 . PHE B 2 85  ? -3.608  -9.219  -5.898  1.00 92.18 85  B 1 
ATOM 1473 C CE2 . PHE B 2 85  ? -2.426  -8.908  -3.795  1.00 92.22 85  B 1 
ATOM 1474 C CZ  . PHE B 2 85  ? -3.212  -9.708  -4.645  1.00 92.80 85  B 1 
ATOM 1475 N N   . TRP B 2 86  ? 0.114   -3.386  -6.313  1.00 94.42 86  B 1 
ATOM 1476 C CA  . TRP B 2 86  ? 0.543   -2.046  -6.725  1.00 93.79 86  B 1 
ATOM 1477 C C   . TRP B 2 86  ? 1.718   -2.102  -7.699  1.00 93.67 86  B 1 
ATOM 1478 O O   . TRP B 2 86  ? 1.766   -1.301  -8.631  1.00 92.35 86  B 1 
ATOM 1479 C CB  . TRP B 2 86  ? 0.909   -1.210  -5.494  1.00 92.87 86  B 1 
ATOM 1480 C CG  . TRP B 2 86  ? -0.155  -1.128  -4.434  1.00 92.32 86  B 1 
ATOM 1481 C CD1 . TRP B 2 86  ? 0.038   -1.328  -3.116  1.00 89.47 86  B 1 
ATOM 1482 C CD2 . TRP B 2 86  ? -1.588  -0.873  -4.595  1.00 91.83 86  B 1 
ATOM 1483 N NE1 . TRP B 2 86  ? -1.166  -1.226  -2.446  1.00 88.84 86  B 1 
ATOM 1484 C CE2 . TRP B 2 86  ? -2.196  -0.970  -3.314  1.00 90.45 86  B 1 
ATOM 1485 C CE3 . TRP B 2 86  ? -2.423  -0.595  -5.699  1.00 88.34 86  B 1 
ATOM 1486 C CZ2 . TRP B 2 86  ? -3.582  -0.827  -3.127  1.00 88.29 86  B 1 
ATOM 1487 C CZ3 . TRP B 2 86  ? -3.817  -0.444  -5.507  1.00 86.87 86  B 1 
ATOM 1488 C CH2 . TRP B 2 86  ? -4.387  -0.568  -4.245  1.00 87.30 86  B 1 
ATOM 1489 N N   . ALA B 2 87  ? 2.628   -3.057  -7.546  1.00 94.38 87  B 1 
ATOM 1490 C CA  . ALA B 2 87  ? 3.716   -3.272  -8.485  1.00 94.08 87  B 1 
ATOM 1491 C C   . ALA B 2 87  ? 3.200   -3.664  -9.877  1.00 93.92 87  B 1 
ATOM 1492 O O   . ALA B 2 87  ? 3.643   -3.092  -10.878 1.00 92.47 87  B 1 
ATOM 1493 C CB  . ALA B 2 87  ? 4.667   -4.334  -7.915  1.00 93.77 87  B 1 
ATOM 1494 N N   . HIS B 2 88  ? 2.221   -4.580  -9.950  1.00 94.29 88  B 1 
ATOM 1495 C CA  . HIS B 2 88  ? 1.561   -4.936  -11.212 1.00 94.01 88  B 1 
ATOM 1496 C C   . HIS B 2 88  ? 0.815   -3.742  -11.819 1.00 93.61 88  B 1 
ATOM 1497 O O   . HIS B 2 88  ? 0.968   -3.452  -13.008 1.00 92.25 88  B 1 
ATOM 1498 C CB  . HIS B 2 88  ? 0.612   -6.115  -10.988 1.00 93.92 88  B 1 
ATOM 1499 C CG  . HIS B 2 88  ? -0.037  -6.562  -12.266 1.00 93.11 88  B 1 
ATOM 1500 N ND1 . HIS B 2 88  ? 0.558   -7.347  -13.245 1.00 82.20 88  B 1 
ATOM 1501 C CD2 . HIS B 2 88  ? -1.298  -6.220  -12.714 1.00 82.58 88  B 1 
ATOM 1502 C CE1 . HIS B 2 88  ? -0.326  -7.471  -14.252 1.00 84.15 88  B 1 
ATOM 1503 N NE2 . HIS B 2 88  ? -1.454  -6.804  -13.959 1.00 86.05 88  B 1 
ATOM 1504 N N   . TYR B 2 89  ? 0.074   -2.993  -10.998 1.00 93.56 89  B 1 
ATOM 1505 C CA  . TYR B 2 89  ? -0.649  -1.804  -11.451 1.00 92.94 89  B 1 
ATOM 1506 C C   . TYR B 2 89  ? 0.281   -0.711  -12.004 1.00 92.64 89  B 1 
ATOM 1507 O O   . TYR B 2 89  ? -0.027  -0.091  -13.024 1.00 90.87 89  B 1 
ATOM 1508 C CB  . TYR B 2 89  ? -1.506  -1.271  -10.293 1.00 92.00 89  B 1 
ATOM 1509 C CG  . TYR B 2 89  ? -2.303  -0.030  -10.620 1.00 92.05 89  B 1 
ATOM 1510 C CD1 . TYR B 2 89  ? -2.390  1.025   -9.687  1.00 89.22 89  B 1 
ATOM 1511 C CD2 . TYR B 2 89  ? -2.982  0.099   -11.850 1.00 89.95 89  B 1 
ATOM 1512 C CE1 . TYR B 2 89  ? -3.120  2.182   -9.979  1.00 89.42 89  B 1 
ATOM 1513 C CE2 . TYR B 2 89  ? -3.705  1.256   -12.161 1.00 88.94 89  B 1 
ATOM 1514 C CZ  . TYR B 2 89  ? -3.777  2.302   -11.218 1.00 89.40 89  B 1 
ATOM 1515 O OH  . TYR B 2 89  ? -4.478  3.436   -11.518 1.00 87.36 89  B 1 
ATOM 1516 N N   . ALA B 2 90  ? 1.447   -0.508  -11.378 1.00 92.76 90  B 1 
ATOM 1517 C CA  . ALA B 2 90  ? 2.448   0.424   -11.889 1.00 91.95 90  B 1 
ATOM 1518 C C   . ALA B 2 90  ? 3.036   -0.017  -13.238 1.00 91.63 90  B 1 
ATOM 1519 O O   . ALA B 2 90  ? 3.313   0.826   -14.090 1.00 89.71 90  B 1 
ATOM 1520 C CB  . ALA B 2 90  ? 3.554   0.582   -10.833 1.00 91.33 90  B 1 
ATOM 1521 N N   . ALA B 2 91  ? 3.223   -1.326  -13.432 1.00 92.31 91  B 1 
ATOM 1522 C CA  . ALA B 2 91  ? 3.803   -1.870  -14.653 1.00 91.73 91  B 1 
ATOM 1523 C C   . ALA B 2 91  ? 2.827   -1.896  -15.843 1.00 91.01 91  B 1 
ATOM 1524 O O   . ALA B 2 91  ? 3.265   -1.751  -16.992 1.00 87.19 91  B 1 
ATOM 1525 C CB  . ALA B 2 91  ? 4.316   -3.285  -14.355 1.00 90.79 91  B 1 
ATOM 1526 N N   . ALA B 2 92  ? 1.530   -2.087  -15.574 1.00 89.65 92  B 1 
ATOM 1527 C CA  . ALA B 2 92  ? 0.507   -2.262  -16.599 1.00 88.58 92  B 1 
ATOM 1528 C C   . ALA B 2 92  ? -0.737  -1.413  -16.286 1.00 88.09 92  B 1 
ATOM 1529 O O   . ALA B 2 92  ? -0.720  -0.191  -16.393 1.00 80.99 92  B 1 
ATOM 1530 C CB  . ALA B 2 92  ? 0.233   -3.766  -16.764 1.00 85.71 92  B 1 
ATOM 1531 N N   . GLN B 2 93  ? -1.835  -2.066  -15.904 1.00 87.70 93  B 1 
ATOM 1532 C CA  . GLN B 2 93  ? -3.113  -1.461  -15.563 1.00 87.75 93  B 1 
ATOM 1533 C C   . GLN B 2 93  ? -3.746  -2.208  -14.381 1.00 88.33 93  B 1 
ATOM 1534 O O   . GLN B 2 93  ? -3.198  -3.198  -13.885 1.00 85.32 93  B 1 
ATOM 1535 C CB  . GLN B 2 93  ? -4.029  -1.434  -16.809 1.00 84.54 93  B 1 
ATOM 1536 C CG  . GLN B 2 93  ? -4.374  -2.841  -17.327 1.00 79.92 93  B 1 
ATOM 1537 C CD  . GLN B 2 93  ? -5.360  -2.850  -18.499 1.00 80.64 93  B 1 
ATOM 1538 O OE1 . GLN B 2 93  ? -5.798  -1.828  -18.995 1.00 74.17 93  B 1 
ATOM 1539 N NE2 . GLN B 2 93  ? -5.732  -4.024  -18.942 1.00 73.16 93  B 1 
ATOM 1540 N N   . TRP B 2 94  ? -4.893  -1.736  -13.918 1.00 88.92 94  B 1 
ATOM 1541 C CA  . TRP B 2 94  ? -5.630  -2.410  -12.852 1.00 90.16 94  B 1 
ATOM 1542 C C   . TRP B 2 94  ? -6.502  -3.546  -13.403 1.00 90.45 94  B 1 
ATOM 1543 O O   . TRP B 2 94  ? -7.635  -3.319  -13.826 1.00 87.57 94  B 1 
ATOM 1544 C CB  . TRP B 2 94  ? -6.437  -1.386  -12.060 1.00 89.77 94  B 1 
ATOM 1545 C CG  . TRP B 2 94  ? -7.029  -1.999  -10.841 1.00 91.16 94  B 1 
ATOM 1546 C CD1 . TRP B 2 94  ? -8.292  -2.459  -10.704 1.00 88.42 94  B 1 
ATOM 1547 C CD2 . TRP B 2 94  ? -6.341  -2.312  -9.599  1.00 91.31 94  B 1 
ATOM 1548 N NE1 . TRP B 2 94  ? -8.448  -3.034  -9.456  1.00 88.74 94  B 1 
ATOM 1549 C CE2 . TRP B 2 94  ? -7.266  -2.975  -8.750  1.00 90.49 94  B 1 
ATOM 1550 C CE3 . TRP B 2 94  ? -5.030  -2.111  -9.129  1.00 88.63 94  B 1 
ATOM 1551 C CZ2 . TRP B 2 94  ? -6.890  -3.443  -7.471  1.00 88.86 94  B 1 
ATOM 1552 C CZ3 . TRP B 2 94  ? -4.658  -2.564  -7.848  1.00 86.85 94  B 1 
ATOM 1553 C CH2 . TRP B 2 94  ? -5.581  -3.234  -7.032  1.00 87.51 94  B 1 
ATOM 1554 N N   . ASP B 2 95  ? -6.001  -4.776  -13.327 1.00 91.37 95  B 1 
ATOM 1555 C CA  . ASP B 2 95  ? -6.681  -5.964  -13.870 1.00 91.32 95  B 1 
ATOM 1556 C C   . ASP B 2 95  ? -7.523  -6.743  -12.839 1.00 91.71 95  B 1 
ATOM 1557 O O   . ASP B 2 95  ? -8.155  -7.746  -13.162 1.00 88.22 95  B 1 
ATOM 1558 C CB  . ASP B 2 95  ? -5.634  -6.872  -14.542 1.00 89.13 95  B 1 
ATOM 1559 C CG  . ASP B 2 95  ? -4.960  -6.180  -15.727 1.00 85.95 95  B 1 
ATOM 1560 O OD1 . ASP B 2 95  ? -5.693  -5.623  -16.575 1.00 78.12 95  B 1 
ATOM 1561 O OD2 . ASP B 2 95  ? -3.707  -6.188  -15.786 1.00 80.05 95  B 1 
ATOM 1562 N N   . PHE B 2 96  ? -7.567  -6.280  -11.574 1.00 91.62 96  B 1 
ATOM 1563 C CA  . PHE B 2 96  ? -8.167  -7.035  -10.457 1.00 92.08 96  B 1 
ATOM 1564 C C   . PHE B 2 96  ? -9.636  -6.675  -10.168 1.00 91.73 96  B 1 
ATOM 1565 O O   . PHE B 2 96  ? -10.254 -7.244  -9.263  1.00 86.57 96  B 1 
ATOM 1566 C CB  . PHE B 2 96  ? -7.280  -6.879  -9.218  1.00 91.20 96  B 1 
ATOM 1567 C CG  . PHE B 2 96  ? -5.821  -7.182  -9.448  1.00 92.04 96  B 1 
ATOM 1568 C CD1 . PHE B 2 96  ? -5.381  -8.514  -9.620  1.00 88.37 96  B 1 
ATOM 1569 C CD2 . PHE B 2 96  ? -4.885  -6.134  -9.526  1.00 88.41 96  B 1 
ATOM 1570 C CE1 . PHE B 2 96  ? -4.034  -8.786  -9.864  1.00 86.76 96  B 1 
ATOM 1571 C CE2 . PHE B 2 96  ? -3.519  -6.407  -9.771  1.00 86.98 96  B 1 
ATOM 1572 C CZ  . PHE B 2 96  ? -3.100  -7.737  -9.943  1.00 87.24 96  B 1 
ATOM 1573 N N   . GLY B 2 97  ? -10.224 -5.745  -10.901 1.00 90.38 97  B 1 
ATOM 1574 C CA  . GLY B 2 97  ? -11.608 -5.307  -10.732 1.00 90.74 97  B 1 
ATOM 1575 C C   . GLY B 2 97  ? -11.860 -4.377  -9.541  1.00 91.79 97  B 1 
ATOM 1576 O O   . GLY B 2 97  ? -11.000 -4.116  -8.702  1.00 89.56 97  B 1 
ATOM 1577 N N   . ASN B 2 98  ? -13.090 -3.856  -9.450  1.00 91.32 98  B 1 
ATOM 1578 C CA  . ASN B 2 98  ? -13.459 -2.823  -8.475  1.00 91.55 98  B 1 
ATOM 1579 C C   . ASN B 2 98  ? -13.462 -3.324  -7.025  1.00 92.18 98  B 1 
ATOM 1580 O O   . ASN B 2 98  ? -12.947 -2.649  -6.138  1.00 91.01 98  B 1 
ATOM 1581 C CB  . ASN B 2 98  ? -14.834 -2.248  -8.859  1.00 89.78 98  B 1 
ATOM 1582 C CG  . ASN B 2 98  ? -15.202 -1.070  -7.968  1.00 87.28 98  B 1 
ATOM 1583 O OD1 . ASN B 2 98  ? -14.482 -0.105  -7.864  1.00 79.30 98  B 1 
ATOM 1584 N ND2 . ASN B 2 98  ? -16.321 -1.135  -7.292  1.00 79.60 98  B 1 
ATOM 1585 N N   . THR B 2 99  ? -13.999 -4.520  -6.765  1.00 93.22 99  B 1 
ATOM 1586 C CA  . THR B 2 99  ? -14.055 -5.090  -5.410  1.00 93.41 99  B 1 
ATOM 1587 C C   . THR B 2 99  ? -12.652 -5.303  -4.846  1.00 93.69 99  B 1 
ATOM 1588 O O   . THR B 2 99  ? -12.386 -4.950  -3.702  1.00 92.47 99  B 1 
ATOM 1589 C CB  . THR B 2 99  ? -14.806 -6.429  -5.420  1.00 92.66 99  B 1 
ATOM 1590 O OG1 . THR B 2 99  ? -16.047 -6.267  -6.070  1.00 82.77 99  B 1 
ATOM 1591 C CG2 . THR B 2 99  ? -15.093 -6.947  -4.013  1.00 80.16 99  B 1 
ATOM 1592 N N   . MET B 2 100 ? -11.738 -5.819  -5.665  1.00 93.62 100 B 1 
ATOM 1593 C CA  . MET B 2 100 ? -10.355 -6.040  -5.249  1.00 93.66 100 B 1 
ATOM 1594 C C   . MET B 2 100 ? -9.616  -4.712  -5.040  1.00 93.65 100 B 1 
ATOM 1595 O O   . MET B 2 100 ? -8.841  -4.593  -4.098  1.00 92.36 100 B 1 
ATOM 1596 C CB  . MET B 2 100 ? -9.654  -6.936  -6.276  1.00 92.99 100 B 1 
ATOM 1597 C CG  . MET B 2 100 ? -8.386  -7.577  -5.718  1.00 86.22 100 B 1 
ATOM 1598 S SD  . MET B 2 100 ? -8.665  -8.696  -4.317  1.00 81.51 100 B 1 
ATOM 1599 C CE  . MET B 2 100 ? -7.077  -9.557  -4.278  1.00 70.55 100 B 1 
ATOM 1600 N N   . CYS B 2 101 ? -9.906  -3.703  -5.846  1.00 92.83 101 B 1 
ATOM 1601 C CA  . CYS B 2 101 ? -9.393  -2.343  -5.675  1.00 92.65 101 B 1 
ATOM 1602 C C   . CYS B 2 101 ? -9.772  -1.775  -4.305  1.00 93.11 101 B 1 
ATOM 1603 O O   . CYS B 2 101 ? -8.894  -1.376  -3.539  1.00 91.82 101 B 1 
ATOM 1604 C CB  . CYS B 2 101 ? -9.905  -1.476  -6.839  1.00 91.04 101 B 1 
ATOM 1605 S SG  . CYS B 2 101 ? -9.622  0.309   -6.712  1.00 86.87 101 B 1 
ATOM 1606 N N   . GLN B 2 102 ? -11.051 -1.833  -3.929  1.00 92.52 102 B 1 
ATOM 1607 C CA  . GLN B 2 102 ? -11.528 -1.361  -2.624  1.00 92.90 102 B 1 
ATOM 1608 C C   . GLN B 2 102 ? -10.958 -2.187  -1.457  1.00 93.28 102 B 1 
ATOM 1609 O O   . GLN B 2 102 ? -10.578 -1.621  -0.431  1.00 92.24 102 B 1 
ATOM 1610 C CB  . GLN B 2 102 ? -13.063 -1.403  -2.600  1.00 92.34 102 B 1 
ATOM 1611 C CG  . GLN B 2 102 ? -13.676 -0.337  -3.515  1.00 89.05 102 B 1 
ATOM 1612 C CD  . GLN B 2 102 ? -15.200 -0.359  -3.515  1.00 86.86 102 B 1 
ATOM 1613 O OE1 . GLN B 2 102 ? -15.847 -1.357  -3.254  1.00 79.77 102 B 1 
ATOM 1614 N NE2 . GLN B 2 102 ? -15.829 0.747   -3.832  1.00 76.00 102 B 1 
ATOM 1615 N N   . LEU B 2 103 ? -10.859 -3.506  -1.604  1.00 93.72 103 B 1 
ATOM 1616 C CA  . LEU B 2 103 ? -10.354 -4.390  -0.552  1.00 93.88 103 B 1 
ATOM 1617 C C   . LEU B 2 103 ? -8.852  -4.166  -0.298  1.00 93.94 103 B 1 
ATOM 1618 O O   . LEU B 2 103 ? -8.454  -4.005  0.854   1.00 93.21 103 B 1 
ATOM 1619 C CB  . LEU B 2 103 ? -10.697 -5.840  -0.921  1.00 93.51 103 B 1 
ATOM 1620 C CG  . LEU B 2 103 ? -10.365 -6.869  0.190   1.00 84.25 103 B 1 
ATOM 1621 C CD1 . LEU B 2 103 ? -11.340 -8.030  0.122   1.00 77.56 103 B 1 
ATOM 1622 C CD2 . LEU B 2 103 ? -8.954  -7.453  0.048   1.00 77.34 103 B 1 
ATOM 1623 N N   . LEU B 2 104 ? -8.043  -4.118  -1.345  1.00 94.17 104 B 1 
ATOM 1624 C CA  . LEU B 2 104 ? -6.592  -3.896  -1.220  1.00 93.90 104 B 1 
ATOM 1625 C C   . LEU B 2 104 ? -6.264  -2.497  -0.716  1.00 93.62 104 B 1 
ATOM 1626 O O   . LEU B 2 104 ? -5.402  -2.339  0.136   1.00 92.58 104 B 1 
ATOM 1627 C CB  . LEU B 2 104 ? -5.920  -4.136  -2.579  1.00 93.87 104 B 1 
ATOM 1628 C CG  . LEU B 2 104 ? -5.901  -5.610  -3.012  1.00 92.34 104 B 1 
ATOM 1629 C CD1 . LEU B 2 104 ? -5.357  -5.690  -4.434  1.00 89.47 104 B 1 
ATOM 1630 C CD2 . LEU B 2 104 ? -5.008  -6.470  -2.119  1.00 88.97 104 B 1 
ATOM 1631 N N   . THR B 2 105 ? -7.013  -1.499  -1.174  1.00 93.90 105 B 1 
ATOM 1632 C CA  . THR B 2 105 ? -6.980  -0.148  -0.646  1.00 93.28 105 B 1 
ATOM 1633 C C   . THR B 2 105 ? -7.247  -0.108  0.859   1.00 93.02 105 B 1 
ATOM 1634 O O   . THR B 2 105 ? -6.494  0.490   1.620   1.00 92.06 105 B 1 
ATOM 1635 C CB  . THR B 2 105 ? -8.056  0.646   -1.395  1.00 92.07 105 B 1 
ATOM 1636 O OG1 . THR B 2 105 ? -7.579  1.004   -2.672  1.00 82.25 105 B 1 
ATOM 1637 C CG2 . THR B 2 105 ? -8.553  1.864   -0.652  1.00 80.88 105 B 1 
ATOM 1638 N N   . GLY B 2 106 ? -8.303  -0.779  1.306   1.00 94.15 106 B 1 
ATOM 1639 C CA  . GLY B 2 106 ? -8.629  -0.884  2.725   1.00 93.78 106 B 1 
ATOM 1640 C C   . GLY B 2 106 ? -7.528  -1.568  3.522   1.00 94.15 106 B 1 
ATOM 1641 O O   . GLY B 2 106 ? -7.113  -1.064  4.568   1.00 93.33 106 B 1 
ATOM 1642 N N   . LEU B 2 107 ? -6.993  -2.672  3.015   1.00 94.31 107 B 1 
ATOM 1643 C CA  . LEU B 2 107 ? -5.932  -3.426  3.663   1.00 94.54 107 B 1 
ATOM 1644 C C   . LEU B 2 107 ? -4.628  -2.610  3.772   1.00 94.25 107 B 1 
ATOM 1645 O O   . LEU B 2 107 ? -4.003  -2.613  4.830   1.00 92.76 107 B 1 
ATOM 1646 C CB  . LEU B 2 107 ? -5.721  -4.734  2.868   1.00 94.12 107 B 1 
ATOM 1647 C CG  . LEU B 2 107 ? -4.863  -5.767  3.622   1.00 87.66 107 B 1 
ATOM 1648 C CD1 . LEU B 2 107 ? -5.591  -6.312  4.855   1.00 82.61 107 B 1 
ATOM 1649 C CD2 . LEU B 2 107 ? -4.566  -6.967  2.709   1.00 82.88 107 B 1 
ATOM 1650 N N   . TYR B 2 108 ? -4.277  -1.868  2.719   1.00 94.20 108 B 1 
ATOM 1651 C CA  . TYR B 2 108 ? -3.140  -0.948  2.704   1.00 93.66 108 B 1 
ATOM 1652 C C   . TYR B 2 108 ? -3.244  0.085   3.820   1.00 93.46 108 B 1 
ATOM 1653 O O   . TYR B 2 108 ? -2.324  0.233   4.631   1.00 92.70 108 B 1 
ATOM 1654 C CB  . TYR B 2 108 ? -3.060  -0.267  1.335   1.00 92.98 108 B 1 
ATOM 1655 C CG  . TYR B 2 108 ? -1.980  0.793   1.216   1.00 92.55 108 B 1 
ATOM 1656 C CD1 . TYR B 2 108 ? -2.259  2.138   1.516   1.00 89.98 108 B 1 
ATOM 1657 C CD2 . TYR B 2 108 ? -0.689  0.425   0.806   1.00 90.12 108 B 1 
ATOM 1658 C CE1 . TYR B 2 108 ? -1.262  3.113   1.415   1.00 89.23 108 B 1 
ATOM 1659 C CE2 . TYR B 2 108 ? 0.321   1.401   0.698   1.00 88.71 108 B 1 
ATOM 1660 C CZ  . TYR B 2 108 ? 0.031   2.743   1.003   1.00 89.10 108 B 1 
ATOM 1661 O OH  . TYR B 2 108 ? 1.014   3.697   0.895   1.00 87.05 108 B 1 
ATOM 1662 N N   . PHE B 2 109 ? -4.405  0.744   3.960   1.00 92.97 109 B 1 
ATOM 1663 C CA  . PHE B 2 109 ? -4.587  1.758   4.986   1.00 92.71 109 B 1 
ATOM 1664 C C   . PHE B 2 109 ? -4.688  1.204   6.398   1.00 93.44 109 B 1 
ATOM 1665 O O   . PHE B 2 109 ? -4.135  1.801   7.324   1.00 92.82 109 B 1 
ATOM 1666 C CB  . PHE B 2 109 ? -5.852  2.539   4.720   1.00 91.10 109 B 1 
ATOM 1667 C CG  . PHE B 2 109 ? -5.614  3.651   3.772   1.00 88.59 109 B 1 
ATOM 1668 C CD1 . PHE B 2 109 ? -4.565  4.567   4.019   1.00 84.51 109 B 1 
ATOM 1669 C CD2 . PHE B 2 109 ? -6.482  3.828   2.700   1.00 84.10 109 B 1 
ATOM 1670 C CE1 . PHE B 2 109 ? -4.432  5.708   3.238   1.00 82.13 109 B 1 
ATOM 1671 C CE2 . PHE B 2 109 ? -6.357  4.967   1.923   1.00 81.19 109 B 1 
ATOM 1672 C CZ  . PHE B 2 109 ? -5.351  5.917   2.207   1.00 81.69 109 B 1 
ATOM 1673 N N   . ILE B 2 110 ? -5.389  0.101   6.575   1.00 94.11 110 B 1 
ATOM 1674 C CA  . ILE B 2 110 ? -5.481  -0.544  7.882   1.00 94.98 110 B 1 
ATOM 1675 C C   . ILE B 2 110 ? -4.075  -0.929  8.349   1.00 94.81 110 B 1 
ATOM 1676 O O   . ILE B 2 110 ? -3.724  -0.627  9.482   1.00 94.02 110 B 1 
ATOM 1677 C CB  . ILE B 2 110 ? -6.450  -1.751  7.836   1.00 94.99 110 B 1 
ATOM 1678 C CG1 . ILE B 2 110 ? -7.903  -1.263  7.647   1.00 91.51 110 B 1 
ATOM 1679 C CG2 . ILE B 2 110 ? -6.351  -2.581  9.125   1.00 91.49 110 B 1 
ATOM 1680 C CD1 . ILE B 2 110 ? -8.870  -2.377  7.223   1.00 86.06 110 B 1 
ATOM 1681 N N   . GLY B 2 111 ? -3.263  -1.510  7.470   1.00 95.02 111 B 1 
ATOM 1682 C CA  . GLY B 2 111 ? -1.870  -1.828  7.756   1.00 94.70 111 B 1 
ATOM 1683 C C   . GLY B 2 111 ? -1.030  -0.592  8.092   1.00 94.87 111 B 1 
ATOM 1684 O O   . GLY B 2 111 ? -0.338  -0.581  9.111   1.00 93.93 111 B 1 
ATOM 1685 N N   . PHE B 2 112 ? -1.150  0.482   7.303   1.00 93.65 112 B 1 
ATOM 1686 C CA  . PHE B 2 112 ? -0.423  1.737   7.508   1.00 93.30 112 B 1 
ATOM 1687 C C   . PHE B 2 112 ? -0.771  2.395   8.856   1.00 93.68 112 B 1 
ATOM 1688 O O   . PHE B 2 112 ? 0.109   2.606   9.686   1.00 93.33 112 B 1 
ATOM 1689 C CB  . PHE B 2 112 ? -0.718  2.677   6.334   1.00 92.59 112 B 1 
ATOM 1690 C CG  . PHE B 2 112 ? -0.105  4.053   6.488   1.00 92.06 112 B 1 
ATOM 1691 C CD1 . PHE B 2 112 ? -0.909  5.157   6.820   1.00 89.87 112 B 1 
ATOM 1692 C CD2 . PHE B 2 112 ? 1.277   4.234   6.301   1.00 89.45 112 B 1 
ATOM 1693 C CE1 . PHE B 2 112 ? -0.333  6.432   6.951   1.00 88.80 112 B 1 
ATOM 1694 C CE2 . PHE B 2 112 ? 1.849   5.507   6.437   1.00 87.96 112 B 1 
ATOM 1695 C CZ  . PHE B 2 112 ? 1.043   6.606   6.756   1.00 88.16 112 B 1 
ATOM 1696 N N   . PHE B 2 113 ? -2.056  2.661   9.117   1.00 93.74 113 B 1 
ATOM 1697 C CA  . PHE B 2 113 ? -2.472  3.342   10.345  1.00 94.13 113 B 1 
ATOM 1698 C C   . PHE B 2 113 ? -2.269  2.473   11.589  1.00 94.77 113 B 1 
ATOM 1699 O O   . PHE B 2 113 ? -1.763  2.969   12.598  1.00 94.45 113 B 1 
ATOM 1700 C CB  . PHE B 2 113 ? -3.944  3.781   10.247  1.00 93.40 113 B 1 
ATOM 1701 C CG  . PHE B 2 113 ? -4.192  4.950   9.322   1.00 92.44 113 B 1 
ATOM 1702 C CD1 . PHE B 2 113 ? -3.526  6.176   9.522   1.00 90.19 113 B 1 
ATOM 1703 C CD2 . PHE B 2 113 ? -5.100  4.833   8.250   1.00 89.90 113 B 1 
ATOM 1704 C CE1 . PHE B 2 113 ? -3.748  7.266   8.665   1.00 88.83 113 B 1 
ATOM 1705 C CE2 . PHE B 2 113 ? -5.325  5.925   7.388   1.00 88.50 113 B 1 
ATOM 1706 C CZ  . PHE B 2 113 ? -4.650  7.137   7.590   1.00 88.64 113 B 1 
ATOM 1707 N N   . SER B 2 114 ? -2.593  1.179   11.538  1.00 95.35 114 B 1 
ATOM 1708 C CA  . SER B 2 114 ? -2.372  0.285   12.675  1.00 95.84 114 B 1 
ATOM 1709 C C   . SER B 2 114 ? -0.878  0.146   12.994  1.00 96.04 114 B 1 
ATOM 1710 O O   . SER B 2 114 ? -0.518  0.229   14.167  1.00 95.33 114 B 1 
ATOM 1711 C CB  . SER B 2 114 ? -3.019  -1.078  12.464  1.00 95.40 114 B 1 
ATOM 1712 O OG  . SER B 2 114 ? -2.460  -1.748  11.367  1.00 87.41 114 B 1 
ATOM 1713 N N   . GLY B 2 115 ? -0.012  0.063   11.995  1.00 95.52 115 B 1 
ATOM 1714 C CA  . GLY B 2 115 ? 1.436   0.042   12.184  1.00 95.35 115 B 1 
ATOM 1715 C C   . GLY B 2 115 ? 1.948   1.265   12.949  1.00 95.54 115 B 1 
ATOM 1716 O O   . GLY B 2 115 ? 2.645   1.130   13.952  1.00 94.71 115 B 1 
ATOM 1717 N N   . ILE B 2 116 ? 1.506   2.463   12.548  1.00 94.65 116 B 1 
ATOM 1718 C CA  . ILE B 2 116 ? 1.837   3.710   13.248  1.00 94.00 116 B 1 
ATOM 1719 C C   . ILE B 2 116 ? 1.320   3.693   14.694  1.00 94.54 116 B 1 
ATOM 1720 O O   . ILE B 2 116 ? 2.057   4.021   15.627  1.00 94.02 116 B 1 
ATOM 1721 C CB  . ILE B 2 116 ? 1.279   4.916   12.468  1.00 92.63 116 B 1 
ATOM 1722 C CG1 . ILE B 2 116 ? 2.021   5.064   11.124  1.00 87.37 116 B 1 
ATOM 1723 C CG2 . ILE B 2 116 ? 1.403   6.219   13.283  1.00 86.65 116 B 1 
ATOM 1724 C CD1 . ILE B 2 116 ? 1.289   5.967   10.140  1.00 80.34 116 B 1 
ATOM 1725 N N   . PHE B 2 117 ? 0.073   3.273   14.919  1.00 95.58 117 B 1 
ATOM 1726 C CA  . PHE B 2 117 ? -0.511  3.226   16.252  1.00 95.75 117 B 1 
ATOM 1727 C C   . PHE B 2 117 ? 0.188   2.205   17.155  1.00 95.91 117 B 1 
ATOM 1728 O O   . PHE B 2 117 ? 0.404   2.487   18.336  1.00 95.06 117 B 1 
ATOM 1729 C CB  . PHE B 2 117 ? -2.017  2.944   16.160  1.00 95.20 117 B 1 
ATOM 1730 C CG  . PHE B 2 117 ? -2.861  3.974   15.421  1.00 94.43 117 B 1 
ATOM 1731 C CD1 . PHE B 2 117 ? -2.464  5.319   15.315  1.00 91.26 117 B 1 
ATOM 1732 C CD2 . PHE B 2 117 ? -4.076  3.564   14.845  1.00 91.16 117 B 1 
ATOM 1733 C CE1 . PHE B 2 117 ? -3.263  6.244   14.629  1.00 90.23 117 B 1 
ATOM 1734 C CE2 . PHE B 2 117 ? -4.877  4.486   14.158  1.00 90.00 117 B 1 
ATOM 1735 C CZ  . PHE B 2 117 ? -4.477  5.827   14.044  1.00 90.54 117 B 1 
ATOM 1736 N N   . PHE B 2 118 ? 0.627   1.062   16.628  1.00 95.90 118 B 1 
ATOM 1737 C CA  . PHE B 2 118 ? 1.410   0.095   17.403  1.00 96.13 118 B 1 
ATOM 1738 C C   . PHE B 2 118 ? 2.830   0.593   17.713  1.00 95.78 118 B 1 
ATOM 1739 O O   . PHE B 2 118 ? 3.331   0.334   18.814  1.00 94.81 118 B 1 
ATOM 1740 C CB  . PHE B 2 118 ? 1.412   -1.277  16.727  1.00 96.21 118 B 1 
ATOM 1741 C CG  . PHE B 2 118 ? 0.101   -2.022  16.892  1.00 96.38 118 B 1 
ATOM 1742 C CD1 . PHE B 2 118 ? -0.361  -2.360  18.173  1.00 95.30 118 B 1 
ATOM 1743 C CD2 . PHE B 2 118 ? -0.686  -2.340  15.774  1.00 95.08 118 B 1 
ATOM 1744 C CE1 . PHE B 2 118 ? -1.617  -2.972  18.344  1.00 94.79 118 B 1 
ATOM 1745 C CE2 . PHE B 2 118 ? -1.943  -2.950  15.936  1.00 94.68 118 B 1 
ATOM 1746 C CZ  . PHE B 2 118 ? -2.411  -3.251  17.225  1.00 95.24 118 B 1 
ATOM 1747 N N   . ILE B 2 119 ? 3.458   1.379   16.834  1.00 95.99 119 B 1 
ATOM 1748 C CA  . ILE B 2 119 ? 4.719   2.068   17.144  1.00 95.52 119 B 1 
ATOM 1749 C C   . ILE B 2 119 ? 4.536   3.060   18.301  1.00 95.34 119 B 1 
ATOM 1750 O O   . ILE B 2 119 ? 5.358   3.107   19.225  1.00 94.39 119 B 1 
ATOM 1751 C CB  . ILE B 2 119 ? 5.287   2.755   15.873  1.00 94.99 119 B 1 
ATOM 1752 C CG1 . ILE B 2 119 ? 5.809   1.686   14.889  1.00 91.99 119 B 1 
ATOM 1753 C CG2 . ILE B 2 119 ? 6.417   3.747   16.224  1.00 92.28 119 B 1 
ATOM 1754 C CD1 . ILE B 2 119 ? 6.094   2.223   13.477  1.00 87.98 119 B 1 
ATOM 1755 N N   . ILE B 2 120 ? 3.426   3.827   18.297  1.00 95.99 120 B 1 
ATOM 1756 C CA  . ILE B 2 120 ? 3.067   4.734   19.396  1.00 95.65 120 B 1 
ATOM 1757 C C   . ILE B 2 120 ? 2.852   3.942   20.697  1.00 95.40 120 B 1 
ATOM 1758 O O   . ILE B 2 120 ? 3.443   4.291   21.720  1.00 94.45 120 B 1 
ATOM 1759 C CB  . ILE B 2 120 ? 1.828   5.580   19.007  1.00 95.32 120 B 1 
ATOM 1760 C CG1 . ILE B 2 120 ? 2.209   6.594   17.907  1.00 92.61 120 B 1 
ATOM 1761 C CG2 . ILE B 2 120 ? 1.244   6.304   20.232  1.00 93.12 120 B 1 
ATOM 1762 C CD1 . ILE B 2 120 ? 1.001   7.292   17.265  1.00 90.43 120 B 1 
ATOM 1763 N N   . LEU B 2 121 ? 2.092   2.848   20.666  1.00 95.54 121 B 1 
ATOM 1764 C CA  . LEU B 2 121 ? 1.857   1.997   21.833  1.00 95.37 121 B 1 
ATOM 1765 C C   . LEU B 2 121 ? 3.153   1.385   22.385  1.00 94.78 121 B 1 
ATOM 1766 O O   . LEU B 2 121 ? 3.350   1.391   23.599  1.00 93.25 121 B 1 
ATOM 1767 C CB  . LEU B 2 121 ? 0.848   0.887   21.489  1.00 95.14 121 B 1 
ATOM 1768 C CG  . LEU B 2 121 ? -0.614  1.357   21.378  1.00 93.15 121 B 1 
ATOM 1769 C CD1 . LEU B 2 121 ? -1.467  0.171   20.952  1.00 90.54 121 B 1 
ATOM 1770 C CD2 . LEU B 2 121 ? -1.163  1.865   22.712  1.00 90.32 121 B 1 
ATOM 1771 N N   . LEU B 2 122 ? 4.063   0.923   21.522  1.00 94.55 122 B 1 
ATOM 1772 C CA  . LEU B 2 122 ? 5.382   0.430   21.935  1.00 93.80 122 B 1 
ATOM 1773 C C   . LEU B 2 122 ? 6.227   1.519   22.592  1.00 93.43 122 B 1 
ATOM 1774 O O   . LEU B 2 122 ? 6.955   1.253   23.563  1.00 91.96 122 B 1 
ATOM 1775 C CB  . LEU B 2 122 ? 6.128   -0.123  20.706  1.00 93.21 122 B 1 
ATOM 1776 C CG  . LEU B 2 122 ? 5.669   -1.535  20.291  1.00 90.16 122 B 1 
ATOM 1777 C CD1 . LEU B 2 122 ? 6.239   -1.875  18.912  1.00 88.15 122 B 1 
ATOM 1778 C CD2 . LEU B 2 122 ? 6.164   -2.591  21.288  1.00 87.95 122 B 1 
ATOM 1779 N N   . THR B 2 123 ? 6.130   2.749   22.108  1.00 94.16 123 B 1 
ATOM 1780 C CA  . THR B 2 123 ? 6.833   3.902   22.681  1.00 93.73 123 B 1 
ATOM 1781 C C   . THR B 2 123 ? 6.296   4.243   24.072  1.00 93.49 123 B 1 
ATOM 1782 O O   . THR B 2 123 ? 7.078   4.402   25.010  1.00 91.87 123 B 1 
ATOM 1783 C CB  . THR B 2 123 ? 6.736   5.108   21.730  1.00 93.37 123 B 1 
ATOM 1784 O OG1 . THR B 2 123 ? 7.304   4.753   20.489  1.00 84.50 123 B 1 
ATOM 1785 C CG2 . THR B 2 123 ? 7.511   6.315   22.250  1.00 84.94 123 B 1 
ATOM 1786 N N   . ILE B 2 124 ? 4.968   4.261   24.232  1.00 93.84 124 B 1 
ATOM 1787 C CA  . ILE B 2 124 ? 4.302   4.475   25.534  1.00 93.85 124 B 1 
ATOM 1788 C C   . ILE B 2 124 ? 4.608   3.323   26.501  1.00 93.33 124 B 1 
ATOM 1789 O O   . ILE B 2 124 ? 4.910   3.570   27.666  1.00 91.61 124 B 1 
ATOM 1790 C CB  . ILE B 2 124 ? 2.781   4.679   25.332  1.00 93.75 124 B 1 
ATOM 1791 C CG1 . ILE B 2 124 ? 2.512   5.979   24.532  1.00 91.44 124 B 1 
ATOM 1792 C CG2 . ILE B 2 124 ? 2.044   4.736   26.686  1.00 91.61 124 B 1 
ATOM 1793 C CD1 . ILE B 2 124 ? 1.062   6.113   24.039  1.00 88.01 124 B 1 
ATOM 1794 N N   . ASP B 2 125 ? 4.599   2.071   26.045  1.00 92.81 125 B 1 
ATOM 1795 C CA  . ASP B 2 125 ? 4.939   0.900   26.862  1.00 91.91 125 B 1 
ATOM 1796 C C   . ASP B 2 125 ? 6.369   0.989   27.423  1.00 91.64 125 B 1 
ATOM 1797 O O   . ASP B 2 125 ? 6.588   0.770   28.622  1.00 89.89 125 B 1 
ATOM 1798 C CB  . ASP B 2 125 ? 4.761   -0.392  26.040  1.00 90.93 125 B 1 
ATOM 1799 C CG  . ASP B 2 125 ? 5.095   -1.629  26.883  1.00 88.79 125 B 1 
ATOM 1800 O OD1 . ASP B 2 125 ? 4.428   -1.845  27.914  1.00 84.33 125 B 1 
ATOM 1801 O OD2 . ASP B 2 125 ? 6.061   -2.362  26.588  1.00 84.29 125 B 1 
ATOM 1802 N N   . ARG B 2 126 ? 7.330   1.402   26.595  1.00 91.07 126 B 1 
ATOM 1803 C CA  . ARG B 2 126 ? 8.716   1.648   27.031  1.00 90.16 126 B 1 
ATOM 1804 C C   . ARG B 2 126 ? 8.804   2.810   28.019  1.00 90.41 126 B 1 
ATOM 1805 O O   . ARG B 2 126 ? 9.521   2.695   29.015  1.00 88.37 126 B 1 
ATOM 1806 C CB  . ARG B 2 126 ? 9.609   1.933   25.812  1.00 88.30 126 B 1 
ATOM 1807 C CG  . ARG B 2 126 ? 9.882   0.657   25.003  1.00 81.24 126 B 1 
ATOM 1808 C CD  . ARG B 2 126 ? 10.668  1.016   23.744  1.00 77.25 126 B 1 
ATOM 1809 N NE  . ARG B 2 126 ? 10.969  -0.182  22.941  1.00 73.01 126 B 1 
ATOM 1810 C CZ  . ARG B 2 126 ? 11.721  -0.226  21.844  1.00 67.74 126 B 1 
ATOM 1811 N NH1 . ARG B 2 126 ? 12.270  0.850   21.360  1.00 63.54 126 B 1 
ATOM 1812 N NH2 . ARG B 2 126 ? 11.919  -1.347  21.228  1.00 61.92 126 B 1 
ATOM 1813 N N   . TYR B 2 127 ? 8.071   3.895   27.781  1.00 90.51 127 B 1 
ATOM 1814 C CA  . TYR B 2 127 ? 8.017   5.033   28.697  1.00 91.67 127 B 1 
ATOM 1815 C C   . TYR B 2 127 ? 7.500   4.617   30.080  1.00 91.62 127 B 1 
ATOM 1816 O O   . TYR B 2 127 ? 8.168   4.871   31.088  1.00 90.60 127 B 1 
ATOM 1817 C CB  . TYR B 2 127 ? 7.161   6.145   28.084  1.00 92.32 127 B 1 
ATOM 1818 C CG  . TYR B 2 127 ? 6.917   7.308   29.026  1.00 92.93 127 B 1 
ATOM 1819 C CD1 . TYR B 2 127 ? 5.727   7.375   29.779  1.00 91.13 127 B 1 
ATOM 1820 C CD2 . TYR B 2 127 ? 7.897   8.302   29.179  1.00 91.66 127 B 1 
ATOM 1821 C CE1 . TYR B 2 127 ? 5.522   8.438   30.675  1.00 91.11 127 B 1 
ATOM 1822 C CE2 . TYR B 2 127 ? 7.699   9.365   30.068  1.00 91.33 127 B 1 
ATOM 1823 C CZ  . TYR B 2 127 ? 6.508   9.431   30.819  1.00 91.88 127 B 1 
ATOM 1824 O OH  . TYR B 2 127 ? 6.313   10.466  31.703  1.00 90.69 127 B 1 
ATOM 1825 N N   . LEU B 2 128 ? 6.381   3.892   30.140  1.00 91.20 128 B 1 
ATOM 1826 C CA  . LEU B 2 128 ? 5.826   3.401   31.399  1.00 91.29 128 B 1 
ATOM 1827 C C   . LEU B 2 128 ? 6.801   2.453   32.118  1.00 90.79 128 B 1 
ATOM 1828 O O   . LEU B 2 128 ? 7.013   2.597   33.319  1.00 89.20 128 B 1 
ATOM 1829 C CB  . LEU B 2 128 ? 4.484   2.692   31.126  1.00 91.21 128 B 1 
ATOM 1830 C CG  . LEU B 2 128 ? 3.332   3.625   30.703  1.00 86.04 128 B 1 
ATOM 1831 C CD1 . LEU B 2 128 ? 2.098   2.772   30.357  1.00 81.55 128 B 1 
ATOM 1832 C CD2 . LEU B 2 128 ? 2.935   4.598   31.814  1.00 81.33 128 B 1 
ATOM 1833 N N   . ALA B 2 129 ? 7.437   1.548   31.386  1.00 89.85 129 B 1 
ATOM 1834 C CA  . ALA B 2 129 ? 8.371   0.589   31.969  1.00 87.96 129 B 1 
ATOM 1835 C C   . ALA B 2 129 ? 9.600   1.240   32.620  1.00 87.47 129 B 1 
ATOM 1836 O O   . ALA B 2 129 ? 10.115  0.727   33.607  1.00 84.45 129 B 1 
ATOM 1837 C CB  . ALA B 2 129 ? 8.811   -0.385  30.865  1.00 85.99 129 B 1 
ATOM 1838 N N   . VAL B 2 130 ? 10.088  2.351   32.055  1.00 88.49 130 B 1 
ATOM 1839 C CA  . VAL B 2 130 ? 11.318  3.002   32.522  1.00 87.56 130 B 1 
ATOM 1840 C C   . VAL B 2 130 ? 11.037  4.117   33.524  1.00 88.04 130 B 1 
ATOM 1841 O O   . VAL B 2 130 ? 11.699  4.194   34.561  1.00 86.03 130 B 1 
ATOM 1842 C CB  . VAL B 2 130 ? 12.140  3.526   31.322  1.00 85.84 130 B 1 
ATOM 1843 C CG1 . VAL B 2 130 ? 13.386  4.299   31.765  1.00 81.19 130 B 1 
ATOM 1844 C CG2 . VAL B 2 130 ? 12.616  2.364   30.438  1.00 82.38 130 B 1 
ATOM 1845 N N   . VAL B 2 131 ? 10.059  4.992   33.233  1.00 89.27 131 B 1 
ATOM 1846 C CA  . VAL B 2 131 ? 9.800   6.197   34.039  1.00 90.16 131 B 1 
ATOM 1847 C C   . VAL B 2 131 ? 8.870   5.906   35.216  1.00 89.74 131 B 1 
ATOM 1848 O O   . VAL B 2 131 ? 9.069   6.431   36.311  1.00 86.28 131 B 1 
ATOM 1849 C CB  . VAL B 2 131 ? 9.247   7.339   33.158  1.00 89.65 131 B 1 
ATOM 1850 C CG1 . VAL B 2 131 ? 9.015   8.618   33.957  1.00 83.76 131 B 1 
ATOM 1851 C CG2 . VAL B 2 131 ? 10.233  7.667   32.028  1.00 85.19 131 B 1 
ATOM 1852 N N   . HIS B 2 132 ? 7.872   5.040   35.009  1.00 91.24 132 B 1 
ATOM 1853 C CA  . HIS B 2 132 ? 6.865   4.699   36.012  1.00 91.09 132 B 1 
ATOM 1854 C C   . HIS B 2 132 ? 6.905   3.206   36.366  1.00 90.71 132 B 1 
ATOM 1855 O O   . HIS B 2 132 ? 5.876   2.529   36.364  1.00 86.29 132 B 1 
ATOM 1856 C CB  . HIS B 2 132 ? 5.484   5.177   35.543  1.00 89.92 132 B 1 
ATOM 1857 C CG  . HIS B 2 132 ? 5.388   6.657   35.375  1.00 88.60 132 B 1 
ATOM 1858 N ND1 . HIS B 2 132 ? 5.506   7.610   36.379  1.00 76.89 132 B 1 
ATOM 1859 C CD2 . HIS B 2 132 ? 5.168   7.338   34.203  1.00 77.63 132 B 1 
ATOM 1860 C CE1 . HIS B 2 132 ? 5.360   8.815   35.818  1.00 79.95 132 B 1 
ATOM 1861 N NE2 . HIS B 2 132 ? 5.148   8.691   34.496  1.00 81.20 132 B 1 
ATOM 1862 N N   . ALA B 2 133 ? 8.090   2.685   36.716  1.00 86.43 133 B 1 
ATOM 1863 C CA  . ALA B 2 133 ? 8.324   1.256   36.921  1.00 84.59 133 B 1 
ATOM 1864 C C   . ALA B 2 133 ? 7.330   0.588   37.902  1.00 85.19 133 B 1 
ATOM 1865 O O   . ALA B 2 133 ? 6.775   -0.460  37.593  1.00 81.23 133 B 1 
ATOM 1866 C CB  . ALA B 2 133 ? 9.773   1.080   37.392  1.00 81.10 133 B 1 
ATOM 1867 N N   . VAL B 2 134 ? 7.032   1.222   39.042  1.00 86.44 134 B 1 
ATOM 1868 C CA  . VAL B 2 134 ? 6.089   0.684   40.046  1.00 87.14 134 B 1 
ATOM 1869 C C   . VAL B 2 134 ? 4.663   0.598   39.489  1.00 87.26 134 B 1 
ATOM 1870 O O   . VAL B 2 134 ? 3.976   -0.411  39.656  1.00 84.37 134 B 1 
ATOM 1871 C CB  . VAL B 2 134 ? 6.104   1.527   41.333  1.00 85.30 134 B 1 
ATOM 1872 C CG1 . VAL B 2 134 ? 5.156   0.964   42.406  1.00 77.70 134 B 1 
ATOM 1873 C CG2 . VAL B 2 134 ? 7.513   1.588   41.941  1.00 78.56 134 B 1 
ATOM 1874 N N   . PHE B 2 135 ? 4.192   1.643   38.788  1.00 88.80 135 B 1 
ATOM 1875 C CA  . PHE B 2 135 ? 2.885   1.622   38.137  1.00 89.28 135 B 1 
ATOM 1876 C C   . PHE B 2 135 ? 2.851   0.621   36.977  1.00 88.97 135 B 1 
ATOM 1877 O O   . PHE B 2 135 ? 1.858   -0.092  36.805  1.00 85.77 135 B 1 
ATOM 1878 C CB  . PHE B 2 135 ? 2.532   3.031   37.649  1.00 87.67 135 B 1 
ATOM 1879 C CG  . PHE B 2 135 ? 1.234   3.085   36.886  1.00 86.81 135 B 1 
ATOM 1880 C CD1 . PHE B 2 135 ? 1.235   3.151   35.473  1.00 80.56 135 B 1 
ATOM 1881 C CD2 . PHE B 2 135 ? 0.004   3.044   37.567  1.00 80.88 135 B 1 
ATOM 1882 C CE1 . PHE B 2 135 ? 0.032   3.205   34.767  1.00 79.73 135 B 1 
ATOM 1883 C CE2 . PHE B 2 135 ? -1.206  3.101   36.862  1.00 78.73 135 B 1 
ATOM 1884 C CZ  . PHE B 2 135 ? -1.191  3.191   35.462  1.00 80.42 135 B 1 
ATOM 1885 N N   . ALA B 2 136 ? 3.942   0.508   36.232  1.00 87.09 136 B 1 
ATOM 1886 C CA  . ALA B 2 136 ? 4.067   -0.411  35.115  1.00 84.79 136 B 1 
ATOM 1887 C C   . ALA B 2 136 ? 3.878   -1.877  35.529  1.00 84.77 136 B 1 
ATOM 1888 O O   . ALA B 2 136 ? 3.259   -2.625  34.783  1.00 82.52 136 B 1 
ATOM 1889 C CB  . ALA B 2 136 ? 5.417   -0.187  34.441  1.00 82.19 136 B 1 
ATOM 1890 N N   . LEU B 2 137 ? 4.287   -2.279  36.733  1.00 84.30 137 B 1 
ATOM 1891 C CA  . LEU B 2 137 ? 4.044   -3.631  37.245  1.00 83.86 137 B 1 
ATOM 1892 C C   . LEU B 2 137 ? 2.557   -3.990  37.319  1.00 84.56 137 B 1 
ATOM 1893 O O   . LEU B 2 137 ? 2.199   -5.140  37.084  1.00 82.05 137 B 1 
ATOM 1894 C CB  . LEU B 2 137 ? 4.671   -3.767  38.650  1.00 81.79 137 B 1 
ATOM 1895 C CG  . LEU B 2 137 ? 6.211   -3.784  38.667  1.00 73.92 137 B 1 
ATOM 1896 C CD1 . LEU B 2 137 ? 6.710   -3.695  40.106  1.00 67.39 137 B 1 
ATOM 1897 C CD2 . LEU B 2 137 ? 6.773   -5.057  38.044  1.00 68.27 137 B 1 
ATOM 1898 N N   . LYS B 2 138 ? 1.676   -3.011  37.609  1.00 87.61 138 B 1 
ATOM 1899 C CA  . LYS B 2 138 ? 0.221   -3.213  37.662  1.00 88.19 138 B 1 
ATOM 1900 C C   . LYS B 2 138 ? -0.461  -2.994  36.304  1.00 88.22 138 B 1 
ATOM 1901 O O   . LYS B 2 138 ? -1.424  -3.677  35.994  1.00 84.76 138 B 1 
ATOM 1902 C CB  . LYS B 2 138 ? -0.404  -2.311  38.743  1.00 86.51 138 B 1 
ATOM 1903 C CG  . LYS B 2 138 ? 0.068   -2.677  40.163  1.00 76.94 138 B 1 
ATOM 1904 C CD  . LYS B 2 138 ? -0.676  -1.849  41.225  1.00 71.29 138 B 1 
ATOM 1905 C CE  . LYS B 2 138 ? -0.219  -2.256  42.629  1.00 61.36 138 B 1 
ATOM 1906 N NZ  . LYS B 2 138 ? -0.968  -1.555  43.713  1.00 53.05 138 B 1 
ATOM 1907 N N   . ALA B 2 139 ? 0.025   -2.047  35.503  1.00 87.34 139 B 1 
ATOM 1908 C CA  . ALA B 2 139 ? -0.606  -1.639  34.253  1.00 87.03 139 B 1 
ATOM 1909 C C   . ALA B 2 139 ? -0.203  -2.499  33.040  1.00 87.90 139 B 1 
ATOM 1910 O O   . ALA B 2 139 ? -1.011  -2.712  32.140  1.00 84.84 139 B 1 
ATOM 1911 C CB  . ALA B 2 139 ? -0.283  -0.164  34.011  1.00 83.91 139 B 1 
ATOM 1912 N N   . ARG B 2 140 ? 1.031   -3.006  32.999  1.00 86.43 140 B 1 
ATOM 1913 C CA  . ARG B 2 140 ? 1.578   -3.748  31.849  1.00 86.32 140 B 1 
ATOM 1914 C C   . ARG B 2 140 ? 1.207   -5.224  31.885  1.00 86.69 140 B 1 
ATOM 1915 O O   . ARG B 2 140 ? 2.072   -6.107  31.912  1.00 84.27 140 B 1 
ATOM 1916 C CB  . ARG B 2 140 ? 3.091   -3.520  31.716  1.00 84.49 140 B 1 
ATOM 1917 C CG  . ARG B 2 140 ? 3.448   -2.060  31.412  1.00 79.98 140 B 1 
ATOM 1918 C CD  . ARG B 2 140 ? 4.962   -1.868  31.357  1.00 79.61 140 B 1 
ATOM 1919 N NE  . ARG B 2 140 ? 5.563   -2.510  30.180  1.00 77.44 140 B 1 
ATOM 1920 C CZ  . ARG B 2 140 ? 6.612   -3.321  30.128  1.00 75.80 140 B 1 
ATOM 1921 N NH1 . ARG B 2 140 ? 7.274   -3.659  31.205  1.00 69.53 140 B 1 
ATOM 1922 N NH2 . ARG B 2 140 ? 7.002   -3.791  28.993  1.00 69.69 140 B 1 
ATOM 1923 N N   . THR B 2 141 ? -0.100  -5.515  31.889  1.00 89.61 141 B 1 
ATOM 1924 C CA  . THR B 2 141 ? -0.635  -6.873  31.859  1.00 90.10 141 B 1 
ATOM 1925 C C   . THR B 2 141 ? -0.916  -7.324  30.421  1.00 91.03 141 B 1 
ATOM 1926 O O   . THR B 2 141 ? -1.190  -6.511  29.539  1.00 88.66 141 B 1 
ATOM 1927 C CB  . THR B 2 141 ? -1.887  -7.021  32.730  1.00 87.46 141 B 1 
ATOM 1928 O OG1 . THR B 2 141 ? -2.936  -6.241  32.216  1.00 77.25 141 B 1 
ATOM 1929 C CG2 . THR B 2 141 ? -1.638  -6.600  34.177  1.00 75.84 141 B 1 
ATOM 1930 N N   . VAL B 2 142 ? -0.883  -8.638  30.186  1.00 91.24 142 B 1 
ATOM 1931 C CA  . VAL B 2 142 ? -1.215  -9.237  28.882  1.00 91.74 142 B 1 
ATOM 1932 C C   . VAL B 2 142 ? -2.648  -8.888  28.477  1.00 92.61 142 B 1 
ATOM 1933 O O   . VAL B 2 142 ? -2.876  -8.463  27.355  1.00 91.67 142 B 1 
ATOM 1934 C CB  . VAL B 2 142 ? -1.003  -10.762 28.932  1.00 90.12 142 B 1 
ATOM 1935 C CG1 . VAL B 2 142 ? -1.517  -11.487 27.691  1.00 81.93 142 B 1 
ATOM 1936 C CG2 . VAL B 2 142 ? 0.489   -11.078 29.073  1.00 82.53 142 B 1 
ATOM 1937 N N   . THR B 2 143 ? -3.608  -8.975  29.404  1.00 92.62 143 B 1 
ATOM 1938 C CA  . THR B 2 143 ? -5.017  -8.639  29.160  1.00 93.23 143 B 1 
ATOM 1939 C C   . THR B 2 143 ? -5.189  -7.193  28.715  1.00 93.56 143 B 1 
ATOM 1940 O O   . THR B 2 143 ? -5.868  -6.927  27.730  1.00 92.49 143 B 1 
ATOM 1941 C CB  . THR B 2 143 ? -5.852  -8.877  30.424  1.00 92.30 143 B 1 
ATOM 1942 O OG1 . THR B 2 143 ? -5.532  -10.127 30.983  1.00 80.49 143 B 1 
ATOM 1943 C CG2 . THR B 2 143 ? -7.353  -8.850  30.142  1.00 76.90 143 B 1 
ATOM 1944 N N   . PHE B 2 144 ? -4.515  -6.246  29.381  1.00 93.74 144 B 1 
ATOM 1945 C CA  . PHE B 2 144 ? -4.561  -4.839  28.980  1.00 93.59 144 B 1 
ATOM 1946 C C   . PHE B 2 144 ? -3.929  -4.622  27.601  1.00 93.82 144 B 1 
ATOM 1947 O O   . PHE B 2 144 ? -4.448  -3.848  26.798  1.00 92.80 144 B 1 
ATOM 1948 C CB  . PHE B 2 144 ? -3.891  -3.986  30.054  1.00 92.15 144 B 1 
ATOM 1949 C CG  . PHE B 2 144 ? -4.119  -2.507  29.855  1.00 85.46 144 B 1 
ATOM 1950 C CD1 . PHE B 2 144 ? -3.111  -1.699  29.291  1.00 78.53 144 B 1 
ATOM 1951 C CD2 . PHE B 2 144 ? -5.338  -1.925  30.227  1.00 76.64 144 B 1 
ATOM 1952 C CE1 . PHE B 2 144 ? -3.328  -0.325  29.098  1.00 73.80 144 B 1 
ATOM 1953 C CE2 . PHE B 2 144 ? -5.560  -0.549  30.034  1.00 72.08 144 B 1 
ATOM 1954 C CZ  . PHE B 2 144 ? -4.551  0.249   29.470  1.00 72.42 144 B 1 
ATOM 1955 N N   . GLY B 2 145 ? -2.857  -5.356  27.279  1.00 93.48 145 B 1 
ATOM 1956 C CA  . GLY B 2 145 ? -2.248  -5.357  25.953  1.00 93.64 145 B 1 
ATOM 1957 C C   . GLY B 2 145 ? -3.188  -5.854  24.856  1.00 94.89 145 B 1 
ATOM 1958 O O   . GLY B 2 145 ? -3.272  -5.239  23.798  1.00 93.90 145 B 1 
ATOM 1959 N N   . VAL B 2 146 ? -3.959  -6.924  25.106  1.00 94.80 146 B 1 
ATOM 1960 C CA  . VAL B 2 146 ? -4.962  -7.442  24.158  1.00 95.40 146 B 1 
ATOM 1961 C C   . VAL B 2 146 ? -6.086  -6.431  23.953  1.00 95.99 146 B 1 
ATOM 1962 O O   . VAL B 2 146 ? -6.391  -6.097  22.813  1.00 95.40 146 B 1 
ATOM 1963 C CB  . VAL B 2 146 ? -5.518  -8.805  24.612  1.00 94.75 146 B 1 
ATOM 1964 C CG1 . VAL B 2 146 ? -6.655  -9.289  23.713  1.00 89.69 146 B 1 
ATOM 1965 C CG2 . VAL B 2 146 ? -4.426  -9.886  24.570  1.00 89.55 146 B 1 
ATOM 1966 N N   . VAL B 2 147 ? -6.666  -5.887  25.024  1.00 95.76 147 B 1 
ATOM 1967 C CA  . VAL B 2 147 ? -7.764  -4.906  24.938  1.00 96.15 147 B 1 
ATOM 1968 C C   . VAL B 2 147 ? -7.334  -3.661  24.163  1.00 96.31 147 B 1 
ATOM 1969 O O   . VAL B 2 147 ? -8.030  -3.234  23.239  1.00 95.78 147 B 1 
ATOM 1970 C CB  . VAL B 2 147 ? -8.286  -4.540  26.342  1.00 95.66 147 B 1 
ATOM 1971 C CG1 . VAL B 2 147 ? -9.297  -3.392  26.310  1.00 90.45 147 B 1 
ATOM 1972 C CG2 . VAL B 2 147 ? -8.986  -5.737  26.990  1.00 90.08 147 B 1 
ATOM 1973 N N   . THR B 2 148 ? -6.174  -3.101  24.487  1.00 96.33 148 B 1 
ATOM 1974 C CA  . THR B 2 148 ? -5.651  -1.928  23.768  1.00 96.09 148 B 1 
ATOM 1975 C C   . THR B 2 148 ? -5.335  -2.230  22.305  1.00 96.25 148 B 1 
ATOM 1976 O O   . THR B 2 148 ? -5.572  -1.378  21.452  1.00 95.21 148 B 1 
ATOM 1977 C CB  . THR B 2 148 ? -4.407  -1.337  24.440  1.00 94.68 148 B 1 
ATOM 1978 O OG1 . THR B 2 148 ? -3.449  -2.331  24.734  1.00 82.08 148 B 1 
ATOM 1979 C CG2 . THR B 2 148 ? -4.752  -0.645  25.752  1.00 82.25 148 B 1 
ATOM 1980 N N   . SER B 2 149 ? -4.892  -3.442  21.978  1.00 96.02 149 B 1 
ATOM 1981 C CA  . SER B 2 149 ? -4.671  -3.861  20.596  1.00 96.21 149 B 1 
ATOM 1982 C C   . SER B 2 149 ? -5.980  -3.948  19.808  1.00 96.69 149 B 1 
ATOM 1983 O O   . SER B 2 149 ? -6.059  -3.411  18.708  1.00 95.61 149 B 1 
ATOM 1984 C CB  . SER B 2 149 ? -3.946  -5.205  20.526  1.00 95.36 149 B 1 
ATOM 1985 O OG  . SER B 2 149 ? -2.685  -5.122  21.173  1.00 85.56 149 B 1 
ATOM 1986 N N   . VAL B 2 150 ? -7.034  -4.536  20.382  1.00 97.36 150 B 1 
ATOM 1987 C CA  . VAL B 2 150 ? -8.364  -4.598  19.751  1.00 97.48 150 B 1 
ATOM 1988 C C   . VAL B 2 150 ? -8.908  -3.199  19.477  1.00 97.43 150 B 1 
ATOM 1989 O O   . VAL B 2 150 ? -9.327  -2.916  18.356  1.00 96.69 150 B 1 
ATOM 1990 C CB  . VAL B 2 150 ? -9.346  -5.419  20.606  1.00 97.00 150 B 1 
ATOM 1991 C CG1 . VAL B 2 150 ? -10.780 -5.349  20.068  1.00 92.85 150 B 1 
ATOM 1992 C CG2 . VAL B 2 150 ? -8.946  -6.896  20.621  1.00 92.95 150 B 1 
ATOM 1993 N N   . ILE B 2 151 ? -8.849  -2.291  20.467  1.00 97.40 151 B 1 
ATOM 1994 C CA  . ILE B 2 151 ? -9.265  -0.893  20.286  1.00 97.17 151 B 1 
ATOM 1995 C C   . ILE B 2 151 ? -8.462  -0.229  19.158  1.00 96.88 151 B 1 
ATOM 1996 O O   . ILE B 2 151 ? -9.045  0.440   18.310  1.00 95.67 151 B 1 
ATOM 1997 C CB  . ILE B 2 151 ? -9.145  -0.109  21.612  1.00 96.72 151 B 1 
ATOM 1998 C CG1 . ILE B 2 151 ? -10.147 -0.657  22.659  1.00 93.77 151 B 1 
ATOM 1999 C CG2 . ILE B 2 151 ? -9.387  1.394   21.397  1.00 93.30 151 B 1 
ATOM 2000 C CD1 . ILE B 2 151 ? -9.878  -0.177  24.094  1.00 86.29 151 B 1 
ATOM 2001 N N   . THR B 2 152 ? -7.165  -0.457  19.109  1.00 97.06 152 B 1 
ATOM 2002 C CA  . THR B 2 152 ? -6.284  0.112   18.079  1.00 96.59 152 B 1 
ATOM 2003 C C   . THR B 2 152 ? -6.664  -0.374  16.678  1.00 96.30 152 B 1 
ATOM 2004 O O   . THR B 2 152 ? -6.731  0.439   15.760  1.00 94.93 152 B 1 
ATOM 2005 C CB  . THR B 2 152 ? -4.820  -0.222  18.369  1.00 95.48 152 B 1 
ATOM 2006 O OG1 . THR B 2 152 ? -4.470  0.290   19.632  1.00 87.69 152 B 1 
ATOM 2007 C CG2 . THR B 2 152 ? -3.863  0.398   17.362  1.00 88.34 152 B 1 
ATOM 2008 N N   . TRP B 2 153 ? -6.966  -1.665  16.514  1.00 96.70 153 B 1 
ATOM 2009 C CA  . TRP B 2 153 ? -7.438  -2.212  15.243  1.00 96.80 153 B 1 
ATOM 2010 C C   . TRP B 2 153 ? -8.770  -1.602  14.815  1.00 96.45 153 B 1 
ATOM 2011 O O   . TRP B 2 153 ? -8.905  -1.183  13.666  1.00 95.02 153 B 1 
ATOM 2012 C CB  . TRP B 2 153 ? -7.558  -3.737  15.342  1.00 96.49 153 B 1 
ATOM 2013 C CG  . TRP B 2 153 ? -6.256  -4.459  15.200  1.00 96.24 153 B 1 
ATOM 2014 C CD1 . TRP B 2 153 ? -5.627  -5.170  16.155  1.00 93.89 153 B 1 
ATOM 2015 C CD2 . TRP B 2 153 ? -5.412  -4.540  14.013  1.00 95.61 153 B 1 
ATOM 2016 N NE1 . TRP B 2 153 ? -4.443  -5.703  15.642  1.00 93.27 153 B 1 
ATOM 2017 C CE2 . TRP B 2 153 ? -4.283  -5.337  14.334  1.00 95.02 153 B 1 
ATOM 2018 C CE3 . TRP B 2 153 ? -5.515  -4.023  12.701  1.00 94.13 153 B 1 
ATOM 2019 C CZ2 . TRP B 2 153 ? -3.270  -5.607  13.378  1.00 93.74 153 B 1 
ATOM 2020 C CZ3 . TRP B 2 153 ? -4.502  -4.296  11.756  1.00 92.74 153 B 1 
ATOM 2021 C CH2 . TRP B 2 153 ? -3.400  -5.072  12.096  1.00 92.67 153 B 1 
ATOM 2022 N N   . VAL B 2 154 ? -9.741  -1.473  15.727  1.00 97.41 154 B 1 
ATOM 2023 C CA  . VAL B 2 154 ? -11.032 -0.840  15.442  1.00 96.90 154 B 1 
ATOM 2024 C C   . VAL B 2 154 ? -10.832 0.603   14.980  1.00 96.06 154 B 1 
ATOM 2025 O O   . VAL B 2 154 ? -11.372 1.008   13.950  1.00 94.80 154 B 1 
ATOM 2026 C CB  . VAL B 2 154 ? -11.958 -0.916  16.669  1.00 96.75 154 B 1 
ATOM 2027 C CG1 . VAL B 2 154 ? -13.240 -0.113  16.489  1.00 93.28 154 B 1 
ATOM 2028 C CG2 . VAL B 2 154 ? -12.374 -2.371  16.939  1.00 93.33 154 B 1 
ATOM 2029 N N   . VAL B 2 155 ? -9.993  1.370   15.672  1.00 96.33 155 B 1 
ATOM 2030 C CA  . VAL B 2 155 ? -9.678  2.746   15.294  1.00 95.25 155 B 1 
ATOM 2031 C C   . VAL B 2 155 ? -8.988  2.822   13.931  1.00 93.95 155 B 1 
ATOM 2032 O O   . VAL B 2 155 ? -9.339  3.675   13.119  1.00 92.00 155 B 1 
ATOM 2033 C CB  . VAL B 2 155 ? -8.825  3.419   16.376  1.00 94.60 155 B 1 
ATOM 2034 C CG1 . VAL B 2 155 ? -8.349  4.799   15.923  1.00 90.50 155 B 1 
ATOM 2035 C CG2 . VAL B 2 155 ? -9.635  3.603   17.672  1.00 90.78 155 B 1 
ATOM 2036 N N   . ALA B 2 156 ? -8.055  1.922   13.633  1.00 95.37 156 B 1 
ATOM 2037 C CA  . ALA B 2 156 ? -7.384  1.875   12.337  1.00 94.64 156 B 1 
ATOM 2038 C C   . ALA B 2 156 ? -8.364  1.566   11.189  1.00 93.78 156 B 1 
ATOM 2039 O O   . ALA B 2 156 ? -8.284  2.190   10.135  1.00 91.62 156 B 1 
ATOM 2040 C CB  . ALA B 2 156 ? -6.254  0.851   12.404  1.00 94.37 156 B 1 
ATOM 2041 N N   . VAL B 2 157 ? -9.333  0.662   11.408  1.00 95.21 157 B 1 
ATOM 2042 C CA  . VAL B 2 157 ? -10.404 0.371   10.447  1.00 94.70 157 B 1 
ATOM 2043 C C   . VAL B 2 157 ? -11.254 1.613   10.200  1.00 93.56 157 B 1 
ATOM 2044 O O   . VAL B 2 157 ? -11.412 2.019   9.050   1.00 91.87 157 B 1 
ATOM 2045 C CB  . VAL B 2 157 ? -11.267 -0.820  10.909  1.00 94.72 157 B 1 
ATOM 2046 C CG1 . VAL B 2 157 ? -12.508 -1.009  10.033  1.00 90.96 157 B 1 
ATOM 2047 C CG2 . VAL B 2 157 ? -10.474 -2.125  10.843  1.00 91.34 157 B 1 
ATOM 2048 N N   . PHE B 2 158 ? -11.736 2.278   11.255  1.00 93.33 158 B 1 
ATOM 2049 C CA  . PHE B 2 158 ? -12.512 3.516   11.107  1.00 92.15 158 B 1 
ATOM 2050 C C   . PHE B 2 158 ? -11.721 4.632   10.429  1.00 90.35 158 B 1 
ATOM 2051 O O   . PHE B 2 158 ? -12.254 5.334   9.568   1.00 87.11 158 B 1 
ATOM 2052 C CB  . PHE B 2 158 ? -13.027 3.976   12.472  1.00 92.00 158 B 1 
ATOM 2053 C CG  . PHE B 2 158 ? -14.280 3.271   12.927  1.00 90.68 158 B 1 
ATOM 2054 C CD1 . PHE B 2 158 ? -15.490 3.478   12.247  1.00 85.21 158 B 1 
ATOM 2055 C CD2 . PHE B 2 158 ? -14.258 2.414   14.041  1.00 84.37 158 B 1 
ATOM 2056 C CE1 . PHE B 2 158 ? -16.659 2.830   12.658  1.00 83.13 158 B 1 
ATOM 2057 C CE2 . PHE B 2 158 ? -15.432 1.758   14.458  1.00 83.05 158 B 1 
ATOM 2058 C CZ  . PHE B 2 158 ? -16.626 1.965   13.765  1.00 84.90 158 B 1 
ATOM 2059 N N   . ALA B 2 159 ? -10.435 4.776   10.739  1.00 89.59 159 B 1 
ATOM 2060 C CA  . ALA B 2 159 ? -9.568  5.739   10.083  1.00 88.10 159 B 1 
ATOM 2061 C C   . ALA B 2 159 ? -9.387  5.437   8.580   1.00 87.27 159 B 1 
ATOM 2062 O O   . ALA B 2 159 ? -9.097  6.358   7.812   1.00 83.82 159 B 1 
ATOM 2063 C CB  . ALA B 2 159 ? -8.218  5.777   10.811  1.00 87.20 159 B 1 
ATOM 2064 N N   . SER B 2 160 ? -9.574  4.196   8.157   1.00 88.59 160 B 1 
ATOM 2065 C CA  . SER B 2 160 ? -9.373  3.743   6.782   1.00 88.40 160 B 1 
ATOM 2066 C C   . SER B 2 160 ? -10.650 3.756   5.928   1.00 87.93 160 B 1 
ATOM 2067 O O   . SER B 2 160 ? -10.549 3.854   4.706   1.00 85.28 160 B 1 
ATOM 2068 C CB  . SER B 2 160 ? -8.771  2.342   6.779   1.00 88.55 160 B 1 
ATOM 2069 O OG  . SER B 2 160 ? -7.609  2.313   7.583   1.00 78.50 160 B 1 
ATOM 2070 N N   . LEU B 2 161 ? -11.847 3.721   6.543   1.00 87.10 161 B 1 
ATOM 2071 C CA  . LEU B 2 161 ? -13.141 3.692   5.849   1.00 87.16 161 B 1 
ATOM 2072 C C   . LEU B 2 161 ? -13.287 4.731   4.724   1.00 86.55 161 B 1 
ATOM 2073 O O   . LEU B 2 161 ? -13.731 4.368   3.637   1.00 84.23 161 B 1 
ATOM 2074 C CB  . LEU B 2 161 ? -14.295 3.875   6.845   1.00 86.76 161 B 1 
ATOM 2075 C CG  . LEU B 2 161 ? -14.643 2.633   7.689   1.00 83.94 161 B 1 
ATOM 2076 C CD1 . LEU B 2 161 ? -15.742 2.999   8.685   1.00 80.18 161 B 1 
ATOM 2077 C CD2 . LEU B 2 161 ? -15.150 1.475   6.836   1.00 80.09 161 B 1 
ATOM 2078 N N   . PRO B 2 162 ? -12.889 5.992   4.914   1.00 83.12 162 B 1 
ATOM 2079 C CA  . PRO B 2 162 ? -13.063 7.021   3.890   1.00 81.64 162 B 1 
ATOM 2080 C C   . PRO B 2 162 ? -12.292 6.710   2.615   1.00 82.07 162 B 1 
ATOM 2081 O O   . PRO B 2 162 ? -12.788 6.928   1.514   1.00 78.64 162 B 1 
ATOM 2082 C CB  . PRO B 2 162 ? -12.583 8.306   4.543   1.00 78.97 162 B 1 
ATOM 2083 C CG  . PRO B 2 162 ? -12.653 8.011   6.041   1.00 77.28 162 B 1 
ATOM 2084 C CD  . PRO B 2 162 ? -12.302 6.557   6.110   1.00 79.62 162 B 1 
ATOM 2085 N N   . GLY B 2 163 ? -11.105 6.124   2.761   1.00 79.66 163 B 1 
ATOM 2086 C CA  . GLY B 2 163 ? -10.299 5.676   1.633   1.00 79.36 163 B 1 
ATOM 2087 C C   . GLY B 2 163 ? -11.025 4.653   0.787   1.00 81.82 163 B 1 
ATOM 2088 O O   . GLY B 2 163 ? -11.108 4.787   -0.430  1.00 80.33 163 B 1 
ATOM 2089 N N   . ILE B 2 164 ? -11.615 3.673   1.454   1.00 83.54 164 B 1 
ATOM 2090 C CA  . ILE B 2 164 ? -12.337 2.580   0.812   1.00 85.54 164 B 1 
ATOM 2091 C C   . ILE B 2 164 ? -13.557 3.113   0.041   1.00 86.77 164 B 1 
ATOM 2092 O O   . ILE B 2 164 ? -13.804 2.691   -1.083  1.00 85.60 164 B 1 
ATOM 2093 C CB  . ILE B 2 164 ? -12.733 1.529   1.861   1.00 84.95 164 B 1 
ATOM 2094 C CG1 . ILE B 2 164 ? -11.497 1.024   2.648   1.00 80.87 164 B 1 
ATOM 2095 C CG2 . ILE B 2 164 ? -13.452 0.352   1.184   1.00 79.27 164 B 1 
ATOM 2096 C CD1 . ILE B 2 164 ? -11.835 0.133   3.848   1.00 74.44 164 B 1 
ATOM 2097 N N   . ILE B 2 165 ? -14.302 4.057   0.634   1.00 86.95 165 B 1 
ATOM 2098 C CA  . ILE B 2 165 ? -15.542 4.595   0.058   1.00 87.26 165 B 1 
ATOM 2099 C C   . ILE B 2 165 ? -15.280 5.378   -1.239  1.00 87.58 165 B 1 
ATOM 2100 O O   . ILE B 2 165 ? -16.017 5.227   -2.210  1.00 85.90 165 B 1 
ATOM 2101 C CB  . ILE B 2 165 ? -16.277 5.463   1.104   1.00 85.89 165 B 1 
ATOM 2102 C CG1 . ILE B 2 165 ? -16.777 4.581   2.270   1.00 77.95 165 B 1 
ATOM 2103 C CG2 . ILE B 2 165 ? -17.469 6.212   0.478   1.00 75.46 165 B 1 
ATOM 2104 C CD1 . ILE B 2 165 ? -17.191 5.380   3.520   1.00 69.86 165 B 1 
ATOM 2105 N N   . PHE B 2 166 ? -14.222 6.206   -1.264  1.00 86.45 166 B 1 
ATOM 2106 C CA  . PHE B 2 166 ? -13.921 7.043   -2.429  1.00 86.33 166 B 1 
ATOM 2107 C C   . PHE B 2 166 ? -13.066 6.350   -3.490  1.00 86.29 166 B 1 
ATOM 2108 O O   . PHE B 2 166 ? -12.844 6.913   -4.561  1.00 83.82 166 B 1 
ATOM 2109 C CB  . PHE B 2 166 ? -13.291 8.359   -1.970  1.00 85.27 166 B 1 
ATOM 2110 C CG  . PHE B 2 166 ? -14.245 9.208   -1.175  1.00 84.76 166 B 1 
ATOM 2111 C CD1 . PHE B 2 166 ? -15.413 9.712   -1.769  1.00 81.67 166 B 1 
ATOM 2112 C CD2 . PHE B 2 166 ? -14.021 9.435   0.195   1.00 81.44 166 B 1 
ATOM 2113 C CE1 . PHE B 2 166 ? -16.360 10.412  -1.010  1.00 79.46 166 B 1 
ATOM 2114 C CE2 . PHE B 2 166 ? -14.967 10.137  0.963   1.00 79.35 166 B 1 
ATOM 2115 C CZ  . PHE B 2 166 ? -16.139 10.611  0.356   1.00 79.28 166 B 1 
ATOM 2116 N N   . THR B 2 167 ? -12.594 5.144   -3.214  1.00 87.60 167 B 1 
ATOM 2117 C CA  . THR B 2 167 ? -11.786 4.384   -4.156  1.00 88.53 167 B 1 
ATOM 2118 C C   . THR B 2 167 ? -12.658 3.549   -5.071  1.00 88.81 167 B 1 
ATOM 2119 O O   . THR B 2 167 ? -13.551 2.835   -4.630  1.00 86.72 167 B 1 
ATOM 2120 C CB  . THR B 2 167 ? -10.781 3.501   -3.438  1.00 87.27 167 B 1 
ATOM 2121 O OG1 . THR B 2 167 ? -9.965  4.368   -2.695  1.00 73.52 167 B 1 
ATOM 2122 C CG2 . THR B 2 167 ? -9.875  2.745   -4.401  1.00 73.35 167 B 1 
ATOM 2123 N N   . ARG B 2 168 ? -12.355 3.609   -6.349  1.00 88.45 168 B 1 
ATOM 2124 C CA  . ARG B 2 168 ? -13.029 2.795   -7.355  1.00 88.17 168 B 1 
ATOM 2125 C C   . ARG B 2 168 ? -12.082 2.455   -8.495  1.00 88.46 168 B 1 
ATOM 2126 O O   . ARG B 2 168 ? -11.180 3.228   -8.823  1.00 85.54 168 B 1 
ATOM 2127 C CB  . ARG B 2 168 ? -14.299 3.505   -7.839  1.00 85.03 168 B 1 
ATOM 2128 C CG  . ARG B 2 168 ? -14.014 4.856   -8.515  1.00 77.30 168 B 1 
ATOM 2129 C CD  . ARG B 2 168 ? -15.320 5.556   -8.898  1.00 75.73 168 B 1 
ATOM 2130 N NE  . ARG B 2 168 ? -15.051 6.823   -9.601  1.00 69.06 168 B 1 
ATOM 2131 C CZ  . ARG B 2 168 ? -15.941 7.731   -9.951  1.00 62.22 168 B 1 
ATOM 2132 N NH1 . ARG B 2 168 ? -17.212 7.590   -9.683  1.00 58.42 168 B 1 
ATOM 2133 N NH2 . ARG B 2 168 ? -15.560 8.802   -10.577 1.00 55.30 168 B 1 
ATOM 2134 N N   . SER B 2 169 ? -12.343 1.319   -9.128  1.00 87.83 169 B 1 
ATOM 2135 C CA  . SER B 2 169 ? -11.783 1.023   -10.436 1.00 88.05 169 B 1 
ATOM 2136 C C   . SER B 2 169 ? -12.667 1.645   -11.513 1.00 87.76 169 B 1 
ATOM 2137 O O   . SER B 2 169 ? -13.895 1.550   -11.455 1.00 84.62 169 B 1 
ATOM 2138 C CB  . SER B 2 169 ? -11.636 -0.487  -10.641 1.00 86.96 169 B 1 
ATOM 2139 O OG  . SER B 2 169 ? -10.992 -0.739  -11.868 1.00 78.13 169 B 1 
ATOM 2140 N N   . GLN B 2 170 ? -12.049 2.285   -12.495 1.00 86.56 170 B 1 
ATOM 2141 C CA  . GLN B 2 170 ? -12.734 2.830   -13.663 1.00 85.15 170 B 1 
ATOM 2142 C C   . GLN B 2 170 ? -11.857 2.704   -14.902 1.00 85.31 170 B 1 
ATOM 2143 O O   . GLN B 2 170 ? -10.640 2.558   -14.812 1.00 82.68 170 B 1 
ATOM 2144 C CB  . GLN B 2 170 ? -13.176 4.276   -13.402 1.00 81.04 170 B 1 
ATOM 2145 C CG  . GLN B 2 170 ? -12.010 5.267   -13.226 1.00 73.88 170 B 1 
ATOM 2146 C CD  . GLN B 2 170 ? -12.490 6.706   -13.003 1.00 72.86 170 B 1 
ATOM 2147 O OE1 . GLN B 2 170 ? -13.632 6.969   -12.650 1.00 66.37 170 B 1 
ATOM 2148 N NE2 . GLN B 2 170 ? -11.646 7.681   -13.196 1.00 64.52 170 B 1 
ATOM 2149 N N   . LYS B 2 171 ? -12.479 2.767   -16.067 1.00 82.58 171 B 1 
ATOM 2150 C CA  . LYS B 2 171 ? -11.760 2.810   -17.330 1.00 81.41 171 B 1 
ATOM 2151 C C   . LYS B 2 171 ? -11.428 4.261   -17.677 1.00 80.54 171 B 1 
ATOM 2152 O O   . LYS B 2 171 ? -12.329 5.076   -17.840 1.00 76.25 171 B 1 
ATOM 2153 C CB  . LYS B 2 171 ? -12.588 2.094   -18.413 1.00 79.55 171 B 1 
ATOM 2154 C CG  . LYS B 2 171 ? -11.750 1.838   -19.666 1.00 73.84 171 B 1 
ATOM 2155 C CD  . LYS B 2 171 ? -12.546 1.022   -20.704 1.00 70.74 171 B 1 
ATOM 2156 C CE  . LYS B 2 171 ? -11.640 0.708   -21.893 1.00 62.03 171 B 1 
ATOM 2157 N NZ  . LYS B 2 171 ? -12.312 -0.146  -22.906 1.00 53.35 171 B 1 
ATOM 2158 N N   . GLU B 2 172 ? -10.148 4.568   -17.803 1.00 79.55 172 B 1 
ATOM 2159 C CA  . GLU B 2 172 ? -9.634  5.871   -18.246 1.00 77.21 172 B 1 
ATOM 2160 C C   . GLU B 2 172 ? -8.979  5.697   -19.622 1.00 76.35 172 B 1 
ATOM 2161 O O   . GLU B 2 172 ? -7.899  5.120   -19.752 1.00 71.83 172 B 1 
ATOM 2162 C CB  . GLU B 2 172 ? -8.670  6.467   -17.218 1.00 74.47 172 B 1 
ATOM 2163 C CG  . GLU B 2 172 ? -9.394  6.952   -15.950 1.00 69.17 172 B 1 
ATOM 2164 C CD  . GLU B 2 172 ? -8.458  7.536   -14.881 1.00 67.00 172 B 1 
ATOM 2165 O OE1 . GLU B 2 172 ? -8.899  7.617   -13.711 1.00 62.89 172 B 1 
ATOM 2166 O OE2 . GLU B 2 172 ? -7.294  7.882   -15.196 1.00 63.76 172 B 1 
ATOM 2167 N N   . GLY B 2 173 ? -9.664  6.145   -20.653 1.00 73.05 173 B 1 
ATOM 2168 C CA  . GLY B 2 173 ? -9.277  5.863   -22.028 1.00 71.90 173 B 1 
ATOM 2169 C C   . GLY B 2 173 ? -9.302  4.357   -22.326 1.00 74.19 173 B 1 
ATOM 2170 O O   . GLY B 2 173 ? -10.363 3.726   -22.314 1.00 70.55 173 B 1 
ATOM 2171 N N   . LEU B 2 174 ? -8.127  3.781   -22.606 1.00 75.95 174 B 1 
ATOM 2172 C CA  . LEU B 2 174 ? -7.984  2.359   -22.923 1.00 77.05 174 B 1 
ATOM 2173 C C   . LEU B 2 174 ? -7.617  1.495   -21.707 1.00 78.92 174 B 1 
ATOM 2174 O O   . LEU B 2 174 ? -7.793  0.281   -21.766 1.00 74.56 174 B 1 
ATOM 2175 C CB  . LEU B 2 174 ? -6.934  2.198   -24.041 1.00 73.52 174 B 1 
ATOM 2176 C CG  . LEU B 2 174 ? -7.363  2.822   -25.392 1.00 66.69 174 B 1 
ATOM 2177 C CD1 . LEU B 2 174 ? -6.193  2.759   -26.373 1.00 59.79 174 B 1 
ATOM 2178 C CD2 . LEU B 2 174 ? -8.553  2.090   -26.014 1.00 59.71 174 B 1 
ATOM 2179 N N   . HIS B 2 175 ? -7.161  2.112   -20.608 1.00 83.11 175 B 1 
ATOM 2180 C CA  . HIS B 2 175 ? -6.627  1.415   -19.443 1.00 83.19 175 B 1 
ATOM 2181 C C   . HIS B 2 175 ? -7.600  1.452   -18.264 1.00 85.09 175 B 1 
ATOM 2182 O O   . HIS B 2 175 ? -8.327  2.422   -18.060 1.00 82.48 175 B 1 
ATOM 2183 C CB  . HIS B 2 175 ? -5.263  2.003   -19.068 1.00 79.21 175 B 1 
ATOM 2184 C CG  . HIS B 2 175 ? -4.252  1.809   -20.166 1.00 72.86 175 B 1 
ATOM 2185 N ND1 . HIS B 2 175 ? -3.651  0.620   -20.529 1.00 61.90 175 B 1 
ATOM 2186 C CD2 . HIS B 2 175 ? -3.803  2.758   -21.062 1.00 63.08 175 B 1 
ATOM 2187 C CE1 . HIS B 2 175 ? -2.866  0.847   -21.583 1.00 57.18 175 B 1 
ATOM 2188 N NE2 . HIS B 2 175 ? -2.923  2.133   -21.948 1.00 59.09 175 B 1 
ATOM 2189 N N   . TYR B 2 176 ? -7.591  0.394   -17.456 1.00 85.05 176 B 1 
ATOM 2190 C CA  . TYR B 2 176 ? -8.298  0.366   -16.182 1.00 86.63 176 B 1 
ATOM 2191 C C   . TYR B 2 176 ? -7.407  0.942   -15.085 1.00 86.87 176 B 1 
ATOM 2192 O O   . TYR B 2 176 ? -6.237  0.584   -14.957 1.00 84.73 176 B 1 
ATOM 2193 C CB  . TYR B 2 176 ? -8.777  -1.042  -15.846 1.00 86.43 176 B 1 
ATOM 2194 C CG  . TYR B 2 176 ? -9.926  -1.497  -16.716 1.00 85.66 176 B 1 
ATOM 2195 C CD1 . TYR B 2 176 ? -11.244 -1.151  -16.375 1.00 81.62 176 B 1 
ATOM 2196 C CD2 . TYR B 2 176 ? -9.683  -2.261  -17.878 1.00 81.65 176 B 1 
ATOM 2197 C CE1 . TYR B 2 176 ? -12.319 -1.573  -17.183 1.00 79.54 176 B 1 
ATOM 2198 C CE2 . TYR B 2 176 ? -10.750 -2.679  -18.686 1.00 79.19 176 B 1 
ATOM 2199 C CZ  . TYR B 2 176 ? -12.068 -2.337  -18.337 1.00 79.96 176 B 1 
ATOM 2200 O OH  . TYR B 2 176 ? -13.112 -2.745  -19.127 1.00 76.47 176 B 1 
ATOM 2201 N N   . THR B 2 177 ? -7.993  1.819   -14.275 1.00 88.16 177 B 1 
ATOM 2202 C CA  . THR B 2 177 ? -7.332  2.456   -13.136 1.00 87.53 177 B 1 
ATOM 2203 C C   . THR B 2 177 ? -8.033  2.064   -11.839 1.00 87.90 177 B 1 
ATOM 2204 O O   . THR B 2 177 ? -9.220  1.739   -11.820 1.00 85.54 177 B 1 
ATOM 2205 C CB  . THR B 2 177 ? -7.253  3.976   -13.289 1.00 85.28 177 B 1 
ATOM 2206 O OG1 . THR B 2 177 ? -8.538  4.555   -13.329 1.00 76.53 177 B 1 
ATOM 2207 C CG2 . THR B 2 177 ? -6.499  4.372   -14.558 1.00 77.17 177 B 1 
ATOM 2208 N N   . CYS B 2 178 ? -7.282  2.087   -10.752 1.00 89.48 178 B 1 
ATOM 2209 C CA  . CYS B 2 178 ? -7.793  2.040   -9.396  1.00 89.78 178 B 1 
ATOM 2210 C C   . CYS B 2 178 ? -7.266  3.293   -8.708  1.00 89.68 178 B 1 
ATOM 2211 O O   . CYS B 2 178 ? -6.057  3.459   -8.603  1.00 86.60 178 B 1 
ATOM 2212 C CB  . CYS B 2 178 ? -7.324  0.731   -8.734  1.00 89.10 178 B 1 
ATOM 2213 S SG  . CYS B 2 178 ? -7.750  0.529   -6.990  1.00 87.35 178 B 1 
ATOM 2214 N N   . SER B 2 179 ? -8.145  4.216   -8.330  1.00 87.48 179 B 1 
ATOM 2215 C CA  . SER B 2 179 ? -7.742  5.494   -7.749  1.00 87.08 179 B 1 
ATOM 2216 C C   . SER B 2 179 ? -8.850  6.111   -6.894  1.00 87.14 179 B 1 
ATOM 2217 O O   . SER B 2 179 ? -10.020 5.705   -6.963  1.00 84.21 179 B 1 
ATOM 2218 C CB  . SER B 2 179 ? -7.279  6.464   -8.848  1.00 84.63 179 B 1 
ATOM 2219 O OG  . SER B 2 179 ? -8.245  6.610   -9.873  1.00 77.08 179 B 1 
ATOM 2220 N N   . SER B 2 180 ? -8.481  7.085   -6.070  1.00 86.57 180 B 1 
ATOM 2221 C CA  . SER B 2 180 ? -9.415  7.846   -5.243  1.00 85.78 180 B 1 
ATOM 2222 C C   . SER B 2 180 ? -10.057 8.969   -6.051  1.00 86.03 180 B 1 
ATOM 2223 O O   . SER B 2 180 ? -9.360  9.795   -6.639  1.00 83.02 180 B 1 
ATOM 2224 C CB  . SER B 2 180 ? -8.722  8.440   -4.029  1.00 83.10 180 B 1 
ATOM 2225 O OG  . SER B 2 180 ? -8.227  7.407   -3.218  1.00 72.41 180 B 1 
ATOM 2226 N N   . HIS B 2 181 ? -11.376 9.016   -6.008  1.00 84.90 181 B 1 
ATOM 2227 C CA  . HIS B 2 181 ? -12.173 10.010  -6.707  1.00 83.93 181 B 1 
ATOM 2228 C C   . HIS B 2 181 ? -13.126 10.704  -5.743  1.00 83.57 181 B 1 
ATOM 2229 O O   . HIS B 2 181 ? -14.010 10.074  -5.167  1.00 80.17 181 B 1 
ATOM 2230 C CB  . HIS B 2 181 ? -12.955 9.354   -7.846  1.00 83.08 181 B 1 
ATOM 2231 C CG  . HIS B 2 181 ? -12.058 8.793   -8.904  1.00 82.56 181 B 1 
ATOM 2232 N ND1 . HIS B 2 181 ? -11.507 9.488   -9.973  1.00 72.82 181 B 1 
ATOM 2233 C CD2 . HIS B 2 181 ? -11.582 7.510   -8.971  1.00 74.93 181 B 1 
ATOM 2234 C CE1 . HIS B 2 181 ? -10.730 8.639   -10.648 1.00 74.82 181 B 1 
ATOM 2235 N NE2 . HIS B 2 181 ? -10.750 7.438   -10.072 1.00 76.67 181 B 1 
ATOM 2236 N N   . PHE B 2 182 ? -12.974 12.019  -5.590  1.00 82.00 182 B 1 
ATOM 2237 C CA  . PHE B 2 182 ? -13.831 12.808  -4.717  1.00 81.23 182 B 1 
ATOM 2238 C C   . PHE B 2 182 ? -15.007 13.431  -5.462  1.00 81.49 182 B 1 
ATOM 2239 O O   . PHE B 2 182 ? -14.894 13.766  -6.644  1.00 78.69 182 B 1 
ATOM 2240 C CB  . PHE B 2 182 ? -12.999 13.861  -3.978  1.00 79.12 182 B 1 
ATOM 2241 C CG  . PHE B 2 182 ? -11.950 13.278  -3.064  1.00 79.01 182 B 1 
ATOM 2242 C CD1 . PHE B 2 182 ? -12.196 12.111  -2.305  1.00 75.94 182 B 1 
ATOM 2243 C CD2 . PHE B 2 182 ? -10.692 13.902  -2.962  1.00 76.58 182 B 1 
ATOM 2244 C CE1 . PHE B 2 182 ? -11.204 11.566  -1.468  1.00 73.48 182 B 1 
ATOM 2245 C CE2 . PHE B 2 182 ? -9.707  13.367  -2.126  1.00 73.46 182 B 1 
ATOM 2246 C CZ  . PHE B 2 182 ? -9.962  12.200  -1.382  1.00 72.86 182 B 1 
ATOM 2247 N N   . PRO B 2 183 ? -16.153 13.615  -4.761  1.00 80.85 183 B 1 
ATOM 2248 C CA  . PRO B 2 183 ? -17.277 14.324  -5.338  1.00 80.52 183 B 1 
ATOM 2249 C C   . PRO B 2 183 ? -16.888 15.775  -5.625  1.00 81.29 183 B 1 
ATOM 2250 O O   . PRO B 2 183 ? -16.280 16.453  -4.793  1.00 78.49 183 B 1 
ATOM 2251 C CB  . PRO B 2 183 ? -18.410 14.204  -4.316  1.00 78.09 183 B 1 
ATOM 2252 C CG  . PRO B 2 183 ? -17.677 14.028  -2.987  1.00 75.03 183 B 1 
ATOM 2253 C CD  . PRO B 2 183 ? -16.425 13.260  -3.378  1.00 77.66 183 B 1 
ATOM 2254 N N   . TYR B 2 184 ? -17.311 16.275  -6.771  1.00 77.26 184 B 1 
ATOM 2255 C CA  . TYR B 2 184 ? -16.957 17.604  -7.275  1.00 75.44 184 B 1 
ATOM 2256 C C   . TYR B 2 184 ? -17.167 18.738  -6.262  1.00 77.06 184 B 1 
ATOM 2257 O O   . TYR B 2 184 ? -16.292 19.577  -6.051  1.00 73.79 184 B 1 
ATOM 2258 C CB  . TYR B 2 184 ? -17.814 17.845  -8.524  1.00 70.76 184 B 1 
ATOM 2259 C CG  . TYR B 2 184 ? -17.675 19.257  -9.017  1.00 65.11 184 B 1 
ATOM 2260 C CD1 . TYR B 2 184 ? -18.711 20.177  -8.846  1.00 59.26 184 B 1 
ATOM 2261 C CD2 . TYR B 2 184 ? -16.419 19.665  -9.481  1.00 58.14 184 B 1 
ATOM 2262 C CE1 . TYR B 2 184 ? -18.486 21.529  -9.110  1.00 50.67 184 B 1 
ATOM 2263 C CE2 . TYR B 2 184 ? -16.185 21.012  -9.735  1.00 50.78 184 B 1 
ATOM 2264 C CZ  . TYR B 2 184 ? -17.208 21.945  -9.527  1.00 50.50 184 B 1 
ATOM 2265 O OH  . TYR B 2 184 ? -16.915 23.246  -9.686  1.00 44.13 184 B 1 
ATOM 2266 N N   . SER B 2 185 ? -18.331 18.747  -5.591  1.00 76.87 185 B 1 
ATOM 2267 C CA  . SER B 2 185 ? -18.704 19.818  -4.665  1.00 77.46 185 B 1 
ATOM 2268 C C   . SER B 2 185 ? -17.801 19.921  -3.443  1.00 79.47 185 B 1 
ATOM 2269 O O   . SER B 2 185 ? -17.780 20.953  -2.777  1.00 75.79 185 B 1 
ATOM 2270 C CB  . SER B 2 185 ? -20.156 19.595  -4.207  1.00 73.67 185 B 1 
ATOM 2271 O OG  . SER B 2 185 ? -20.307 18.296  -3.653  1.00 64.30 185 B 1 
ATOM 2272 N N   . GLN B 2 186 ? -17.050 18.862  -3.130  1.00 82.16 186 B 1 
ATOM 2273 C CA  . GLN B 2 186 ? -16.239 18.749  -1.920  1.00 83.34 186 B 1 
ATOM 2274 C C   . GLN B 2 186 ? -14.777 18.408  -2.227  1.00 84.41 186 B 1 
ATOM 2275 O O   . GLN B 2 186 ? -14.003 18.207  -1.303  1.00 82.47 186 B 1 
ATOM 2276 C CB  . GLN B 2 186 ? -16.883 17.725  -0.976  1.00 81.39 186 B 1 
ATOM 2277 C CG  . GLN B 2 186 ? -18.267 18.165  -0.475  1.00 76.41 186 B 1 
ATOM 2278 C CD  . GLN B 2 186 ? -18.914 17.139  0.464   1.00 71.93 186 B 1 
ATOM 2279 O OE1 . GLN B 2 186 ? -18.401 16.068  0.711   1.00 65.71 186 B 1 
ATOM 2280 N NE2 . GLN B 2 186 ? -20.067 17.436  1.005   1.00 62.63 186 B 1 
ATOM 2281 N N   . TYR B 2 187 ? -14.371 18.396  -3.498  1.00 83.31 187 B 1 
ATOM 2282 C CA  . TYR B 2 187 ? -13.043 17.942  -3.939  1.00 83.05 187 B 1 
ATOM 2283 C C   . TYR B 2 187 ? -11.891 18.571  -3.151  1.00 83.75 187 B 1 
ATOM 2284 O O   . TYR B 2 187 ? -11.067 17.862  -2.580  1.00 82.86 187 B 1 
ATOM 2285 C CB  . TYR B 2 187 ? -12.888 18.247  -5.432  1.00 81.49 187 B 1 
ATOM 2286 C CG  . TYR B 2 187 ? -11.526 17.884  -5.984  1.00 81.11 187 B 1 
ATOM 2287 C CD1 . TYR B 2 187 ? -10.478 18.821  -5.967  1.00 76.15 187 B 1 
ATOM 2288 C CD2 . TYR B 2 187 ? -11.300 16.597  -6.509  1.00 77.18 187 B 1 
ATOM 2289 C CE1 . TYR B 2 187 ? -9.214  18.485  -6.477  1.00 73.94 187 B 1 
ATOM 2290 C CE2 . TYR B 2 187 ? -10.042 16.259  -7.025  1.00 73.03 187 B 1 
ATOM 2291 C CZ  . TYR B 2 187 ? -9.006  17.202  -7.010  1.00 74.27 187 B 1 
ATOM 2292 O OH  . TYR B 2 187 ? -7.779  16.873  -7.531  1.00 70.50 187 B 1 
ATOM 2293 N N   . GLN B 2 188 ? -11.865 19.899  -3.050  1.00 83.67 188 B 1 
ATOM 2294 C CA  . GLN B 2 188 ? -10.774 20.601  -2.371  1.00 83.85 188 B 1 
ATOM 2295 C C   . GLN B 2 188 ? -10.772 20.341  -0.863  1.00 85.38 188 B 1 
ATOM 2296 O O   . GLN B 2 188 ? -9.710  20.173  -0.272  1.00 84.63 188 B 1 
ATOM 2297 C CB  . GLN B 2 188 ? -10.860 22.103  -2.678  1.00 82.18 188 B 1 
ATOM 2298 C CG  . GLN B 2 188 ? -9.568  22.845  -2.262  1.00 73.75 188 B 1 
ATOM 2299 C CD  . GLN B 2 188 ? -8.349  22.376  -3.066  1.00 67.86 188 B 1 
ATOM 2300 O OE1 . GLN B 2 188 ? -8.457  22.006  -4.225  1.00 61.79 188 B 1 
ATOM 2301 N NE2 . GLN B 2 188 ? -7.178  22.352  -2.495  1.00 58.19 188 B 1 
ATOM 2302 N N   . PHE B 2 189 ? -11.946 20.281  -0.239  1.00 86.81 189 B 1 
ATOM 2303 C CA  . PHE B 2 189 ? -12.073 19.947  1.176   1.00 87.69 189 B 1 
ATOM 2304 C C   . PHE B 2 189 ? -11.525 18.544  1.455   1.00 87.61 189 B 1 
ATOM 2305 O O   . PHE B 2 189 ? -10.685 18.374  2.329   1.00 87.00 189 B 1 
ATOM 2306 C CB  . PHE B 2 189 ? -13.539 20.065  1.611   1.00 87.53 189 B 1 
ATOM 2307 C CG  . PHE B 2 189 ? -13.779 19.535  3.017   1.00 87.46 189 B 1 
ATOM 2308 C CD1 . PHE B 2 189 ? -14.260 18.229  3.219   1.00 84.82 189 B 1 
ATOM 2309 C CD2 . PHE B 2 189 ? -13.477 20.341  4.134   1.00 85.17 189 B 1 
ATOM 2310 C CE1 . PHE B 2 189 ? -14.428 17.732  4.518   1.00 84.79 189 B 1 
ATOM 2311 C CE2 . PHE B 2 189 ? -13.651 19.848  5.431   1.00 84.20 189 B 1 
ATOM 2312 C CZ  . PHE B 2 189 ? -14.133 18.540  5.630   1.00 84.07 189 B 1 
ATOM 2313 N N   . TRP B 2 190 ? -11.957 17.555  0.644   1.00 86.24 190 B 1 
ATOM 2314 C CA  . TRP B 2 190 ? -11.521 16.173  0.791   1.00 85.14 190 B 1 
ATOM 2315 C C   . TRP B 2 190 ? -10.018 16.047  0.559   1.00 84.94 190 B 1 
ATOM 2316 O O   . TRP B 2 190 ? -9.325  15.500  1.415   1.00 82.97 190 B 1 
ATOM 2317 C CB  . TRP B 2 190 ? -12.347 15.281  -0.135  1.00 84.08 190 B 1 
ATOM 2318 C CG  . TRP B 2 190 ? -13.706 14.959  0.410   1.00 81.50 190 B 1 
ATOM 2319 C CD1 . TRP B 2 190 ? -14.853 15.536  0.048   1.00 76.62 190 B 1 
ATOM 2320 C CD2 . TRP B 2 190 ? -14.070 13.956  1.418   1.00 78.92 190 B 1 
ATOM 2321 N NE1 . TRP B 2 190 ? -15.921 14.955  0.744   1.00 74.49 190 B 1 
ATOM 2322 C CE2 . TRP B 2 190 ? -15.473 13.981  1.583   1.00 76.70 190 B 1 
ATOM 2323 C CE3 . TRP B 2 190 ? -13.343 13.027  2.157   1.00 71.56 190 B 1 
ATOM 2324 C CZ2 . TRP B 2 190 ? -16.147 13.098  2.457   1.00 72.84 190 B 1 
ATOM 2325 C CZ3 . TRP B 2 190 ? -14.007 12.143  3.027   1.00 70.39 190 B 1 
ATOM 2326 C CH2 . TRP B 2 190 ? -15.383 12.186  3.182   1.00 71.39 190 B 1 
ATOM 2327 N N   . LYS B 2 191 ? -9.475  16.637  -0.473  1.00 86.15 191 B 1 
ATOM 2328 C CA  . LYS B 2 191 ? -8.039  16.608  -0.757  1.00 86.39 191 B 1 
ATOM 2329 C C   . LYS B 2 191 ? -7.197  17.181  0.393   1.00 87.12 191 B 1 
ATOM 2330 O O   . LYS B 2 191 ? -6.271  16.527  0.865   1.00 86.50 191 B 1 
ATOM 2331 C CB  . LYS B 2 191 ? -7.775  17.342  -2.089  1.00 85.07 191 B 1 
ATOM 2332 C CG  . LYS B 2 191 ? -6.297  17.250  -2.470  1.00 81.10 191 B 1 
ATOM 2333 C CD  . LYS B 2 191 ? -6.015  17.815  -3.868  1.00 78.48 191 B 1 
ATOM 2334 C CE  . LYS B 2 191 ? -4.509  17.659  -4.123  1.00 73.49 191 B 1 
ATOM 2335 N NZ  . LYS B 2 191 ? -4.114  18.006  -5.494  1.00 67.84 191 B 1 
ATOM 2336 N N   . ASN B 2 192 ? -7.542  18.373  0.869   1.00 88.10 192 B 1 
ATOM 2337 C CA  . ASN B 2 192 ? -6.798  19.045  1.933   1.00 88.89 192 B 1 
ATOM 2338 C C   . ASN B 2 192 ? -6.853  18.256  3.240   1.00 89.61 192 B 1 
ATOM 2339 O O   . ASN B 2 192 ? -5.827  18.007  3.868   1.00 88.77 192 B 1 
ATOM 2340 C CB  . ASN B 2 192 ? -7.372  20.454  2.154   1.00 88.29 192 B 1 
ATOM 2341 C CG  . ASN B 2 192 ? -7.087  21.410  1.017   1.00 86.51 192 B 1 
ATOM 2342 O OD1 . ASN B 2 192 ? -6.431  21.119  0.042   1.00 78.11 192 B 1 
ATOM 2343 N ND2 . ASN B 2 192 ? -7.577  22.633  1.135   1.00 79.90 192 B 1 
ATOM 2344 N N   . PHE B 2 193 ? -8.049  17.833  3.644   1.00 88.34 193 B 1 
ATOM 2345 C CA  . PHE B 2 193 ? -8.231  17.075  4.869   1.00 88.25 193 B 1 
ATOM 2346 C C   . PHE B 2 193 ? -7.480  15.750  4.833   1.00 88.34 193 B 1 
ATOM 2347 O O   . PHE B 2 193 ? -6.873  15.346  5.821   1.00 87.60 193 B 1 
ATOM 2348 C CB  . PHE B 2 193 ? -9.727  16.868  5.065   1.00 87.47 193 B 1 
ATOM 2349 C CG  . PHE B 2 193 ? -10.043 16.005  6.262   1.00 86.66 193 B 1 
ATOM 2350 C CD1 . PHE B 2 193 ? -9.921  14.615  6.164   1.00 83.98 193 B 1 
ATOM 2351 C CD2 . PHE B 2 193 ? -10.377 16.627  7.475   1.00 83.65 193 B 1 
ATOM 2352 C CE1 . PHE B 2 193 ? -10.115 13.825  7.300   1.00 82.67 193 B 1 
ATOM 2353 C CE2 . PHE B 2 193 ? -10.589 15.835  8.606   1.00 82.47 193 B 1 
ATOM 2354 C CZ  . PHE B 2 193 ? -10.440 14.436  8.519   1.00 82.02 193 B 1 
ATOM 2355 N N   . GLN B 2 194 ? -7.486  15.088  3.687   1.00 85.40 194 B 1 
ATOM 2356 C CA  . GLN B 2 194 ? -6.838  13.808  3.498   1.00 84.70 194 B 1 
ATOM 2357 C C   . GLN B 2 194 ? -5.327  13.891  3.690   1.00 86.06 194 B 1 
ATOM 2358 O O   . GLN B 2 194 ? -4.729  13.118  4.452   1.00 85.01 194 B 1 
ATOM 2359 C CB  . GLN B 2 194 ? -7.180  13.373  2.078   1.00 82.15 194 B 1 
ATOM 2360 C CG  . GLN B 2 194 ? -6.730  11.959  1.794   1.00 74.37 194 B 1 
ATOM 2361 C CD  . GLN B 2 194 ? -7.398  10.965  2.712   1.00 70.13 194 B 1 
ATOM 2362 O OE1 . GLN B 2 194 ? -8.296  11.239  3.490   1.00 63.51 194 B 1 
ATOM 2363 N NE2 . GLN B 2 194 ? -6.921  9.763   2.646   1.00 60.00 194 B 1 
ATOM 2364 N N   . THR B 2 195 ? -4.724  14.866  3.071   1.00 88.14 195 B 1 
ATOM 2365 C CA  . THR B 2 195 ? -3.305  15.157  3.229   1.00 89.41 195 B 1 
ATOM 2366 C C   . THR B 2 195 ? -2.977  15.508  4.674   1.00 90.67 195 B 1 
ATOM 2367 O O   . THR B 2 195 ? -2.063  14.926  5.254   1.00 90.20 195 B 1 
ATOM 2368 C CB  . THR B 2 195 ? -2.905  16.297  2.291   1.00 88.48 195 B 1 
ATOM 2369 O OG1 . THR B 2 195 ? -3.110  15.851  0.963   1.00 78.84 195 B 1 
ATOM 2370 C CG2 . THR B 2 195 ? -1.440  16.694  2.446   1.00 77.48 195 B 1 
ATOM 2371 N N   . LEU B 2 196 ? -3.762  16.393  5.306   1.00 90.65 196 B 1 
ATOM 2372 C CA  . LEU B 2 196 ? -3.548  16.774  6.701   1.00 91.81 196 B 1 
ATOM 2373 C C   . LEU B 2 196 ? -3.670  15.577  7.647   1.00 92.34 196 B 1 
ATOM 2374 O O   . LEU B 2 196 ? -2.849  15.439  8.549   1.00 91.58 196 B 1 
ATOM 2375 C CB  . LEU B 2 196 ? -4.528  17.885  7.101   1.00 92.12 196 B 1 
ATOM 2376 C CG  . LEU B 2 196 ? -4.237  19.251  6.454   1.00 87.66 196 B 1 
ATOM 2377 C CD1 . LEU B 2 196 ? -5.356  20.229  6.810   1.00 83.48 196 B 1 
ATOM 2378 C CD2 . LEU B 2 196 ? -2.907  19.848  6.929   1.00 83.87 196 B 1 
ATOM 2379 N N   . LYS B 2 197 ? -4.629  14.686  7.437   1.00 92.05 197 B 1 
ATOM 2380 C CA  . LYS B 2 197 ? -4.794  13.469  8.232   1.00 91.60 197 B 1 
ATOM 2381 C C   . LYS B 2 197 ? -3.558  12.580  8.162   1.00 92.00 197 B 1 
ATOM 2382 O O   . LYS B 2 197 ? -3.082  12.137  9.208   1.00 91.10 197 B 1 
ATOM 2383 C CB  . LYS B 2 197 ? -6.048  12.727  7.755   1.00 90.10 197 B 1 
ATOM 2384 C CG  . LYS B 2 197 ? -6.272  11.399  8.487   1.00 84.97 197 B 1 
ATOM 2385 C CD  . LYS B 2 197 ? -7.508  10.737  7.889   1.00 82.35 197 B 1 
ATOM 2386 C CE  . LYS B 2 197 ? -7.711  9.340   8.450   1.00 75.16 197 B 1 
ATOM 2387 N NZ  . LYS B 2 197 ? -8.835  8.693   7.754   1.00 70.50 197 B 1 
ATOM 2388 N N   . ILE B 2 198 ? -3.024  12.327  6.964   1.00 91.19 198 B 1 
ATOM 2389 C CA  . ILE B 2 198 ? -1.816  11.505  6.810   1.00 91.21 198 B 1 
ATOM 2390 C C   . ILE B 2 198 ? -0.621  12.181  7.465   1.00 91.80 198 B 1 
ATOM 2391 O O   . ILE B 2 198 ? 0.094   11.534  8.217   1.00 90.82 198 B 1 
ATOM 2392 C CB  . ILE B 2 198 ? -1.556  11.157  5.333   1.00 89.93 198 B 1 
ATOM 2393 C CG1 . ILE B 2 198 ? -2.666  10.177  4.908   1.00 86.30 198 B 1 
ATOM 2394 C CG2 . ILE B 2 198 ? -0.150  10.564  5.123   1.00 85.17 198 B 1 
ATOM 2395 C CD1 . ILE B 2 198 ? -2.461  9.549   3.532   1.00 76.72 198 B 1 
ATOM 2396 N N   . VAL B 2 199 ? -0.421  13.470  7.256   1.00 93.81 199 B 1 
ATOM 2397 C CA  . VAL B 2 199 ? 0.706   14.195  7.849   1.00 94.32 199 B 1 
ATOM 2398 C C   . VAL B 2 199 ? 0.605   14.231  9.378   1.00 94.45 199 B 1 
ATOM 2399 O O   . VAL B 2 199 ? 1.595   13.998  10.071  1.00 93.39 199 B 1 
ATOM 2400 C CB  . VAL B 2 199 ? 0.812   15.608  7.254   1.00 94.30 199 B 1 
ATOM 2401 C CG1 . VAL B 2 199 ? 1.896   16.441  7.951   1.00 90.56 199 B 1 
ATOM 2402 C CG2 . VAL B 2 199 ? 1.165   15.536  5.767   1.00 90.60 199 B 1 
ATOM 2403 N N   . ILE B 2 200 ? -0.593  14.470  9.927   1.00 94.61 200 B 1 
ATOM 2404 C CA  . ILE B 2 200 ? -0.798  14.507  11.383  1.00 94.84 200 B 1 
ATOM 2405 C C   . ILE B 2 200 ? -0.603  13.115  11.992  1.00 94.45 200 B 1 
ATOM 2406 O O   . ILE B 2 200 ? 0.177   12.964  12.923  1.00 93.46 200 B 1 
ATOM 2407 C CB  . ILE B 2 200 ? -2.176  15.127  11.731  1.00 94.89 200 B 1 
ATOM 2408 C CG1 . ILE B 2 200 ? -2.176  16.628  11.369  1.00 91.40 200 B 1 
ATOM 2409 C CG2 . ILE B 2 200 ? -2.506  14.944  13.227  1.00 90.38 200 B 1 
ATOM 2410 C CD1 . ILE B 2 200 ? -3.575  17.262  11.365  1.00 80.88 200 B 1 
ATOM 2411 N N   . LEU B 2 201 ? -1.288  12.086  11.464  1.00 94.09 201 B 1 
ATOM 2412 C CA  . LEU B 2 201 ? -1.238  10.745  12.034  1.00 93.16 201 B 1 
ATOM 2413 C C   . LEU B 2 201 ? 0.070   10.007  11.720  1.00 92.74 201 B 1 
ATOM 2414 O O   . LEU B 2 201 ? 0.552   9.249   12.551  1.00 90.99 201 B 1 
ATOM 2415 C CB  . LEU B 2 201 ? -2.449  9.916   11.562  1.00 92.14 201 B 1 
ATOM 2416 C CG  . LEU B 2 201 ? -3.822  10.451  12.018  1.00 89.43 201 B 1 
ATOM 2417 C CD1 . LEU B 2 201 ? -4.915  9.526   11.494  1.00 86.23 201 B 1 
ATOM 2418 C CD2 . LEU B 2 201 ? -3.948  10.520  13.539  1.00 86.20 201 B 1 
ATOM 2419 N N   . GLY B 2 202 ? 0.635   10.235  10.535  1.00 92.64 202 B 1 
ATOM 2420 C CA  . GLY B 2 202 ? 1.815   9.539   10.031  1.00 91.69 202 B 1 
ATOM 2421 C C   . GLY B 2 202 ? 3.146   10.188  10.390  1.00 92.35 202 B 1 
ATOM 2422 O O   . GLY B 2 202 ? 4.159   9.491   10.430  1.00 89.86 202 B 1 
ATOM 2423 N N   . LEU B 2 203 ? 3.172   11.495  10.680  1.00 92.83 203 B 1 
ATOM 2424 C CA  . LEU B 2 203 ? 4.412   12.202  11.004  1.00 93.93 203 B 1 
ATOM 2425 C C   . LEU B 2 203 ? 4.336   12.956  12.334  1.00 94.88 203 B 1 
ATOM 2426 O O   . LEU B 2 203 ? 5.113   12.677  13.251  1.00 93.90 203 B 1 
ATOM 2427 C CB  . LEU B 2 203 ? 4.797   13.118  9.827   1.00 93.05 203 B 1 
ATOM 2428 C CG  . LEU B 2 203 ? 6.193   13.754  9.971   1.00 91.27 203 B 1 
ATOM 2429 C CD1 . LEU B 2 203 ? 7.303   12.710  9.805   1.00 87.40 203 B 1 
ATOM 2430 C CD2 . LEU B 2 203 ? 6.390   14.838  8.921   1.00 87.50 203 B 1 
ATOM 2431 N N   . VAL B 2 204 ? 3.397   13.894  12.473  1.00 95.45 204 B 1 
ATOM 2432 C CA  . VAL B 2 204 ? 3.363   14.822  13.612  1.00 96.18 204 B 1 
ATOM 2433 C C   . VAL B 2 204 ? 3.068   14.088  14.922  1.00 96.53 204 B 1 
ATOM 2434 O O   . VAL B 2 204 ? 3.816   14.236  15.893  1.00 95.83 204 B 1 
ATOM 2435 C CB  . VAL B 2 204 ? 2.346   15.956  13.385  1.00 95.75 204 B 1 
ATOM 2436 C CG1 . VAL B 2 204 ? 2.303   16.936  14.558  1.00 91.96 204 B 1 
ATOM 2437 C CG2 . VAL B 2 204 ? 2.685   16.756  12.119  1.00 92.33 204 B 1 
ATOM 2438 N N   . LEU B 2 205 ? 2.009   13.276  14.963  1.00 95.65 205 B 1 
ATOM 2439 C CA  . LEU B 2 205 ? 1.602   12.560  16.173  1.00 95.76 205 B 1 
ATOM 2440 C C   . LEU B 2 205 ? 2.662   11.553  16.657  1.00 96.00 205 B 1 
ATOM 2441 O O   . LEU B 2 205 ? 3.047   11.624  17.834  1.00 95.44 205 B 1 
ATOM 2442 C CB  . LEU B 2 205 ? 0.204   11.942  15.960  1.00 94.98 205 B 1 
ATOM 2443 C CG  . LEU B 2 205 ? -0.311  11.097  17.130  1.00 90.59 205 B 1 
ATOM 2444 C CD1 . LEU B 2 205 ? -0.595  11.968  18.359  1.00 86.25 205 B 1 
ATOM 2445 C CD2 . LEU B 2 205 ? -1.594  10.372  16.735  1.00 85.87 205 B 1 
ATOM 2446 N N   . PRO B 2 206 ? 3.216   10.656  15.800  1.00 96.18 206 B 1 
ATOM 2447 C CA  . PRO B 2 206 ? 4.271   9.737   16.226  1.00 95.58 206 B 1 
ATOM 2448 C C   . PRO B 2 206 ? 5.519   10.456  16.732  1.00 95.96 206 B 1 
ATOM 2449 O O   . PRO B 2 206 ? 6.042   10.091  17.786  1.00 94.80 206 B 1 
ATOM 2450 C CB  . PRO B 2 206 ? 4.596   8.873   15.001  1.00 93.91 206 B 1 
ATOM 2451 C CG  . PRO B 2 206 ? 3.324   8.939   14.174  1.00 91.12 206 B 1 
ATOM 2452 C CD  . PRO B 2 206 ? 2.818   10.347  14.442  1.00 94.49 206 B 1 
ATOM 2453 N N   . LEU B 2 207 ? 5.980   11.498  16.041  1.00 94.98 207 B 1 
ATOM 2454 C CA  . LEU B 2 207 ? 7.154   12.249  16.458  1.00 94.57 207 B 1 
ATOM 2455 C C   . LEU B 2 207 ? 6.928   12.985  17.777  1.00 95.14 207 B 1 
ATOM 2456 O O   . LEU B 2 207 ? 7.802   12.955  18.642  1.00 94.26 207 B 1 
ATOM 2457 C CB  . LEU B 2 207 ? 7.574   13.249  15.362  1.00 93.30 207 B 1 
ATOM 2458 C CG  . LEU B 2 207 ? 8.237   12.601  14.126  1.00 84.63 207 B 1 
ATOM 2459 C CD1 . LEU B 2 207 ? 8.532   13.701  13.105  1.00 80.30 207 B 1 
ATOM 2460 C CD2 . LEU B 2 207 ? 9.560   11.906  14.466  1.00 81.36 207 B 1 
ATOM 2461 N N   . LEU B 2 208 ? 5.749   13.581  17.984  1.00 95.93 208 B 1 
ATOM 2462 C CA  . LEU B 2 208 ? 5.410   14.251  19.232  1.00 96.30 208 B 1 
ATOM 2463 C C   . LEU B 2 208 ? 5.396   13.264  20.413  1.00 96.56 208 B 1 
ATOM 2464 O O   . LEU B 2 208 ? 6.008   13.532  21.454  1.00 95.51 208 B 1 
ATOM 2465 C CB  . LEU B 2 208 ? 4.083   15.000  19.028  1.00 95.99 208 B 1 
ATOM 2466 C CG  . LEU B 2 208 ? 3.667   15.870  20.236  1.00 87.23 208 B 1 
ATOM 2467 C CD1 . LEU B 2 208 ? 2.992   17.144  19.759  1.00 81.19 208 B 1 
ATOM 2468 C CD2 . LEU B 2 208 ? 2.673   15.131  21.136  1.00 81.60 208 B 1 
ATOM 2469 N N   . VAL B 2 209 ? 4.787   12.092  20.238  1.00 96.75 209 B 1 
ATOM 2470 C CA  . VAL B 2 209 ? 4.797   11.028  21.256  1.00 96.58 209 B 1 
ATOM 2471 C C   . VAL B 2 209 ? 6.218   10.524  21.511  1.00 96.49 209 B 1 
ATOM 2472 O O   . VAL B 2 209 ? 6.609   10.351  22.671  1.00 95.18 209 B 1 
ATOM 2473 C CB  . VAL B 2 209 ? 3.859   9.879   20.856  1.00 95.87 209 B 1 
ATOM 2474 C CG1 . VAL B 2 209 ? 3.967   8.680   21.806  1.00 92.10 209 B 1 
ATOM 2475 C CG2 . VAL B 2 209 ? 2.395   10.342  20.881  1.00 92.77 209 B 1 
ATOM 2476 N N   . MET B 2 210 ? 7.027   10.320  20.463  1.00 95.84 210 B 1 
ATOM 2477 C CA  . MET B 2 210 ? 8.416   9.902   20.596  1.00 95.37 210 B 1 
ATOM 2478 C C   . MET B 2 210 ? 9.247   10.935  21.363  1.00 95.63 210 B 1 
ATOM 2479 O O   . MET B 2 210 ? 9.960   10.552  22.292  1.00 94.56 210 B 1 
ATOM 2480 C CB  . MET B 2 210 ? 9.050   9.635   19.229  1.00 94.48 210 B 1 
ATOM 2481 C CG  . MET B 2 210 ? 8.580   8.332   18.606  1.00 90.16 210 B 1 
ATOM 2482 S SD  . MET B 2 210 ? 9.434   7.940   17.052  1.00 88.66 210 B 1 
ATOM 2483 C CE  . MET B 2 210 ? 8.418   6.551   16.484  1.00 80.14 210 B 1 
ATOM 2484 N N   . VAL B 2 211 ? 9.126   12.219  21.047  1.00 96.09 211 B 1 
ATOM 2485 C CA  . VAL B 2 211 ? 9.869   13.288  21.736  1.00 95.83 211 B 1 
ATOM 2486 C C   . VAL B 2 211 ? 9.508   13.337  23.219  1.00 95.79 211 B 1 
ATOM 2487 O O   . VAL B 2 211 ? 10.398  13.310  24.069  1.00 94.54 211 B 1 
ATOM 2488 C CB  . VAL B 2 211 ? 9.644   14.655  21.049  1.00 95.31 211 B 1 
ATOM 2489 C CG1 . VAL B 2 211 ? 10.202  15.824  21.871  1.00 90.07 211 B 1 
ATOM 2490 C CG2 . VAL B 2 211 ? 10.355  14.694  19.692  1.00 90.58 211 B 1 
ATOM 2491 N N   . ILE B 2 212 ? 8.207   13.320  23.559  1.00 96.20 212 B 1 
ATOM 2492 C CA  . ILE B 2 212 ? 7.754   13.355  24.958  1.00 96.03 212 B 1 
ATOM 2493 C C   . ILE B 2 212 ? 8.207   12.103  25.721  1.00 95.61 212 B 1 
ATOM 2494 O O   . ILE B 2 212 ? 8.811   12.199  26.794  1.00 94.20 212 B 1 
ATOM 2495 C CB  . ILE B 2 212 ? 6.216   13.556  25.023  1.00 95.88 212 B 1 
ATOM 2496 C CG1 . ILE B 2 212 ? 5.844   14.954  24.480  1.00 92.94 212 B 1 
ATOM 2497 C CG2 . ILE B 2 212 ? 5.698   13.391  26.464  1.00 92.40 212 B 1 
ATOM 2498 C CD1 . ILE B 2 212 ? 4.335   15.169  24.298  1.00 85.44 212 B 1 
ATOM 2499 N N   . CYS B 2 213 ? 7.953   10.916  25.167  1.00 95.14 213 B 1 
ATOM 2500 C CA  . CYS B 2 213 ? 8.274   9.668   25.853  1.00 94.79 213 B 1 
ATOM 2501 C C   . CYS B 2 213 ? 9.788   9.438   25.968  1.00 94.29 213 B 1 
ATOM 2502 O O   . CYS B 2 213 ? 10.283  9.088   27.040  1.00 92.45 213 B 1 
ATOM 2503 C CB  . CYS B 2 213 ? 7.586   8.501   25.137  1.00 94.14 213 B 1 
ATOM 2504 S SG  . CYS B 2 213 ? 5.779   8.588   25.370  1.00 90.42 213 B 1 
ATOM 2505 N N   . TYR B 2 214 ? 10.541  9.646   24.892  1.00 93.58 214 B 1 
ATOM 2506 C CA  . TYR B 2 214 ? 11.979  9.408   24.894  1.00 92.99 214 B 1 
ATOM 2507 C C   . TYR B 2 214 ? 12.769  10.469  25.659  1.00 92.50 214 B 1 
ATOM 2508 O O   . TYR B 2 214 ? 13.777  10.110  26.267  1.00 91.12 214 B 1 
ATOM 2509 C CB  . TYR B 2 214 ? 12.508  9.207   23.473  1.00 91.95 214 B 1 
ATOM 2510 C CG  . TYR B 2 214 ? 12.053  7.933   22.779  1.00 89.59 214 B 1 
ATOM 2511 C CD1 . TYR B 2 214 ? 11.957  6.708   23.479  1.00 84.64 214 B 1 
ATOM 2512 C CD2 . TYR B 2 214 ? 11.759  7.944   21.403  1.00 84.83 214 B 1 
ATOM 2513 C CE1 . TYR B 2 214 ? 11.575  5.536   22.823  1.00 82.53 214 B 1 
ATOM 2514 C CE2 . TYR B 2 214 ? 11.377  6.774   20.734  1.00 82.17 214 B 1 
ATOM 2515 C CZ  . TYR B 2 214 ? 11.276  5.561   21.442  1.00 84.11 214 B 1 
ATOM 2516 O OH  . TYR B 2 214 ? 10.894  4.417   20.802  1.00 80.57 214 B 1 
ATOM 2517 N N   . SER B 2 215 ? 12.296  11.720  25.740  1.00 94.25 215 B 1 
ATOM 2518 C CA  . SER B 2 215 ? 12.906  12.701  26.641  1.00 94.07 215 B 1 
ATOM 2519 C C   . SER B 2 215 ? 12.764  12.289  28.111  1.00 93.57 215 B 1 
ATOM 2520 O O   . SER B 2 215 ? 13.750  12.316  28.859  1.00 91.56 215 B 1 
ATOM 2521 C CB  . SER B 2 215 ? 12.325  14.104  26.414  1.00 93.39 215 B 1 
ATOM 2522 O OG  . SER B 2 215 ? 10.948  14.135  26.699  1.00 77.97 215 B 1 
ATOM 2523 N N   . GLY B 2 216 ? 11.583  11.796  28.522  1.00 94.00 216 B 1 
ATOM 2524 C CA  . GLY B 2 216 ? 11.369  11.247  29.860  1.00 93.29 216 B 1 
ATOM 2525 C C   . GLY B 2 216 ? 12.242  10.017  30.147  1.00 92.92 216 B 1 
ATOM 2526 O O   . GLY B 2 216 ? 12.878  9.932   31.203  1.00 90.93 216 B 1 
ATOM 2527 N N   . ILE B 2 217 ? 12.341  9.092   29.201  1.00 91.01 217 B 1 
ATOM 2528 C CA  . ILE B 2 217 ? 13.224  7.917   29.297  1.00 89.94 217 B 1 
ATOM 2529 C C   . ILE B 2 217 ? 14.684  8.350   29.425  1.00 89.20 217 B 1 
ATOM 2530 O O   . ILE B 2 217 ? 15.384  7.862   30.309  1.00 87.60 217 B 1 
ATOM 2531 C CB  . ILE B 2 217 ? 13.013  6.966   28.093  1.00 89.15 217 B 1 
ATOM 2532 C CG1 . ILE B 2 217 ? 11.623  6.300   28.159  1.00 85.57 217 B 1 
ATOM 2533 C CG2 . ILE B 2 217 ? 14.101  5.871   28.053  1.00 85.84 217 B 1 
ATOM 2534 C CD1 . ILE B 2 217 ? 11.202  5.593   26.858  1.00 82.64 217 B 1 
ATOM 2535 N N   . LEU B 2 218 ? 15.137  9.284   28.587  1.00 90.96 218 B 1 
ATOM 2536 C CA  . LEU B 2 218 ? 16.506  9.784   28.594  1.00 90.44 218 B 1 
ATOM 2537 C C   . LEU B 2 218 ? 16.860  10.404  29.952  1.00 89.95 218 B 1 
ATOM 2538 O O   . LEU B 2 218 ? 17.875  10.037  30.538  1.00 88.21 218 B 1 
ATOM 2539 C CB  . LEU B 2 218 ? 16.669  10.796  27.442  1.00 89.38 218 B 1 
ATOM 2540 C CG  . LEU B 2 218 ? 18.116  11.285  27.244  1.00 83.07 218 B 1 
ATOM 2541 C CD1 . LEU B 2 218 ? 19.011  10.154  26.738  1.00 78.54 218 B 1 
ATOM 2542 C CD2 . LEU B 2 218 ? 18.154  12.414  26.208  1.00 79.00 218 B 1 
ATOM 2543 N N   . LYS B 2 219 ? 15.976  11.246  30.505  1.00 91.47 219 B 1 
ATOM 2544 C CA  . LYS B 2 219 ? 16.151  11.855  31.835  1.00 91.26 219 B 1 
ATOM 2545 C C   . LYS B 2 219 ? 16.316  10.797  32.937  1.00 90.25 219 B 1 
ATOM 2546 O O   . LYS B 2 219 ? 17.125  10.979  33.844  1.00 87.53 219 B 1 
ATOM 2547 C CB  . LYS B 2 219 ? 14.961  12.790  32.110  1.00 90.92 219 B 1 
ATOM 2548 C CG  . LYS B 2 219 ? 15.129  13.620  33.401  1.00 81.23 219 B 1 
ATOM 2549 C CD  . LYS B 2 219 ? 13.949  14.589  33.575  1.00 78.04 219 B 1 
ATOM 2550 C CE  . LYS B 2 219 ? 14.128  15.467  34.818  1.00 67.40 219 B 1 
ATOM 2551 N NZ  . LYS B 2 219 ? 13.032  16.482  34.946  1.00 60.01 219 B 1 
ATOM 2552 N N   . THR B 2 220 ? 15.575  9.697   32.860  1.00 89.47 220 B 1 
ATOM 2553 C CA  . THR B 2 220 ? 15.691  8.588   33.817  1.00 88.85 220 B 1 
ATOM 2554 C C   . THR B 2 220 ? 16.966  7.773   33.603  1.00 88.27 220 B 1 
ATOM 2555 O O   . THR B 2 220 ? 17.668  7.458   34.563  1.00 85.06 220 B 1 
ATOM 2556 C CB  . THR B 2 220 ? 14.450  7.681   33.735  1.00 87.62 220 B 1 
ATOM 2557 O OG1 . THR B 2 220 ? 13.290  8.454   33.932  1.00 78.27 220 B 1 
ATOM 2558 C CG2 . THR B 2 220 ? 14.450  6.607   34.819  1.00 77.97 220 B 1 
ATOM 2559 N N   . LEU B 2 221 ? 17.335  7.485   32.346  1.00 87.64 221 B 1 
ATOM 2560 C CA  . LEU B 2 221 ? 18.543  6.730   31.996  1.00 85.51 221 B 1 
ATOM 2561 C C   . LEU B 2 221 ? 19.833  7.465   32.359  1.00 84.57 221 B 1 
ATOM 2562 O O   . LEU B 2 221 ? 20.790  6.817   32.778  1.00 81.35 221 B 1 
ATOM 2563 C CB  . LEU B 2 221 ? 18.540  6.417   30.493  1.00 83.96 221 B 1 
ATOM 2564 C CG  . LEU B 2 221 ? 17.546  5.328   30.056  1.00 79.70 221 B 1 
ATOM 2565 C CD1 . LEU B 2 221 ? 17.585  5.216   28.530  1.00 75.89 221 B 1 
ATOM 2566 C CD2 . LEU B 2 221 ? 17.883  3.945   30.643  1.00 76.80 221 B 1 
ATOM 2567 N N   . LEU B 2 222 ? 19.861  8.796   32.247  1.00 84.03 222 B 1 
ATOM 2568 C CA  . LEU B 2 222 ? 21.021  9.601   32.624  1.00 83.68 222 B 1 
ATOM 2569 C C   . LEU B 2 222 ? 21.366  9.488   34.119  1.00 83.07 222 B 1 
ATOM 2570 O O   . LEU B 2 222 ? 22.526  9.652   34.484  1.00 78.98 222 B 1 
ATOM 2571 C CB  . LEU B 2 222 ? 20.780  11.068  32.220  1.00 82.05 222 B 1 
ATOM 2572 C CG  . LEU B 2 222 ? 20.854  11.318  30.700  1.00 76.48 222 B 1 
ATOM 2573 C CD1 . LEU B 2 222 ? 20.405  12.752  30.397  1.00 70.80 222 B 1 
ATOM 2574 C CD2 . LEU B 2 222 ? 22.267  11.128  30.140  1.00 70.60 222 B 1 
ATOM 2575 N N   . ARG B 2 223 ? 20.380  9.137   34.957  1.00 83.72 223 B 1 
ATOM 2576 C CA  . ARG B 2 223 ? 20.578  8.880   36.392  1.00 83.71 223 B 1 
ATOM 2577 C C   . ARG B 2 223 ? 21.076  7.453   36.688  1.00 83.18 223 B 1 
ATOM 2578 O O   . ARG B 2 223 ? 21.467  7.165   37.819  1.00 77.04 223 B 1 
ATOM 2579 C CB  . ARG B 2 223 ? 19.275  9.165   37.154  1.00 80.62 223 B 1 
ATOM 2580 C CG  . ARG B 2 223 ? 18.835  10.636  37.045  1.00 72.42 223 B 1 
ATOM 2581 C CD  . ARG B 2 223 ? 17.508  10.835  37.775  1.00 68.97 223 B 1 
ATOM 2582 N NE  . ARG B 2 223 ? 17.083  12.255  37.753  1.00 62.51 223 B 1 
ATOM 2583 C CZ  . ARG B 2 223 ? 16.014  12.749  38.373  1.00 57.95 223 B 1 
ATOM 2584 N NH1 . ARG B 2 223 ? 15.176  11.994  39.016  1.00 54.43 223 B 1 
ATOM 2585 N NH2 . ARG B 2 223 ? 15.783  14.035  38.344  1.00 50.65 223 B 1 
ATOM 2586 N N   . CYS B 2 224 ? 21.077  6.551   35.706  1.00 79.20 224 B 1 
ATOM 2587 C CA  . CYS B 2 224 ? 21.539  5.181   35.899  1.00 76.73 224 B 1 
ATOM 2588 C C   . CYS B 2 224 ? 23.077  5.118   35.947  1.00 76.71 224 B 1 
ATOM 2589 O O   . CYS B 2 224 ? 23.764  5.611   35.050  1.00 71.32 224 B 1 
ATOM 2590 C CB  . CYS B 2 224 ? 20.991  4.276   34.792  1.00 72.31 224 B 1 
ATOM 2591 S SG  . CYS B 2 224 ? 19.198  4.023   35.008  1.00 62.85 224 B 1 
ATOM 2592 N N   . ARG B 2 225 ? 23.619  4.419   36.955  1.00 77.86 225 B 1 
ATOM 2593 C CA  . ARG B 2 225 ? 25.073  4.234   37.125  1.00 79.01 225 B 1 
ATOM 2594 C C   . ARG B 2 225 ? 25.709  3.313   36.072  1.00 80.43 225 B 1 
ATOM 2595 O O   . ARG B 2 225 ? 26.891  3.429   35.799  1.00 75.56 225 B 1 
ATOM 2596 C CB  . ARG B 2 225 ? 25.385  3.703   38.536  1.00 73.34 225 B 1 
ATOM 2597 C CG  . ARG B 2 225 ? 25.082  4.724   39.653  1.00 64.97 225 B 1 
ATOM 2598 C CD  . ARG B 2 225 ? 25.540  4.173   41.010  1.00 59.67 225 B 1 
ATOM 2599 N NE  . ARG B 2 225 ? 25.294  5.131   42.105  1.00 51.22 225 B 1 
ATOM 2600 C CZ  . ARG B 2 225 ? 25.603  4.965   43.390  1.00 45.97 225 B 1 
ATOM 2601 N NH1 . ARG B 2 225 ? 26.180  3.882   43.821  1.00 41.60 225 B 1 
ATOM 2602 N NH2 . ARG B 2 225 ? 25.344  5.901   44.254  1.00 40.08 225 B 1 
ATOM 2603 N N   . ASN B 2 226 ? 24.940  2.382   35.481  1.00 79.28 226 B 1 
ATOM 2604 C CA  . ASN B 2 226 ? 25.489  1.428   34.507  1.00 81.11 226 B 1 
ATOM 2605 C C   . ASN B 2 226 ? 25.690  2.090   33.135  1.00 82.46 226 B 1 
ATOM 2606 O O   . ASN B 2 226 ? 24.780  2.128   32.300  1.00 77.86 226 B 1 
ATOM 2607 C CB  . ASN B 2 226 ? 24.613  0.172   34.454  1.00 75.82 226 B 1 
ATOM 2608 C CG  . ASN B 2 226 ? 25.283  -0.950  33.667  1.00 70.07 226 B 1 
ATOM 2609 O OD1 . ASN B 2 226 ? 25.948  -0.757  32.673  1.00 63.10 226 B 1 
ATOM 2610 N ND2 . ASN B 2 226 ? 25.115  -2.183  34.100  1.00 63.99 226 B 1 
ATOM 2611 N N   . GLU B 2 227 ? 26.887  2.563   32.899  1.00 79.77 227 B 1 
ATOM 2612 C CA  . GLU B 2 227 ? 27.250  3.345   31.731  1.00 81.72 227 B 1 
ATOM 2613 C C   . GLU B 2 227 ? 27.073  2.582   30.411  1.00 82.43 227 B 1 
ATOM 2614 O O   . GLU B 2 227 ? 26.479  3.108   29.466  1.00 79.01 227 B 1 
ATOM 2615 C CB  . GLU B 2 227 ? 28.678  3.836   31.928  1.00 77.51 227 B 1 
ATOM 2616 C CG  . GLU B 2 227 ? 29.119  4.736   30.777  1.00 66.88 227 B 1 
ATOM 2617 C CD  . GLU B 2 227 ? 30.307  5.602   31.186  1.00 62.59 227 B 1 
ATOM 2618 O OE1 . GLU B 2 227 ? 30.219  6.802   30.855  1.00 56.59 227 B 1 
ATOM 2619 O OE2 . GLU B 2 227 ? 31.191  5.055   31.869  1.00 59.97 227 B 1 
ATOM 2620 N N   . LYS B 2 228 ? 27.490  1.310   30.335  1.00 80.85 228 B 1 
ATOM 2621 C CA  . LYS B 2 228 ? 27.353  0.494   29.115  1.00 82.00 228 B 1 
ATOM 2622 C C   . LYS B 2 228 ? 25.880  0.317   28.715  1.00 82.88 228 B 1 
ATOM 2623 O O   . LYS B 2 228 ? 25.536  0.495   27.546  1.00 80.45 228 B 1 
ATOM 2624 C CB  . LYS B 2 228 ? 28.035  -0.876  29.286  1.00 80.13 228 B 1 
ATOM 2625 C CG  . LYS B 2 228 ? 29.568  -0.779  29.337  1.00 70.00 228 B 1 
ATOM 2626 C CD  . LYS B 2 228 ? 30.233  -2.177  29.394  1.00 65.27 228 B 1 
ATOM 2627 C CE  . LYS B 2 228 ? 31.751  -2.047  29.415  1.00 56.70 228 B 1 
ATOM 2628 N NZ  . LYS B 2 228 ? 32.461  -3.356  29.478  1.00 49.59 228 B 1 
ATOM 2629 N N   . LYS B 2 229 ? 24.996  0.016   29.677  1.00 79.73 229 B 1 
ATOM 2630 C CA  . LYS B 2 229 ? 23.552  -0.101  29.426  1.00 79.25 229 B 1 
ATOM 2631 C C   . LYS B 2 229 ? 22.942  1.242   29.038  1.00 81.18 229 B 1 
ATOM 2632 O O   . LYS B 2 229 ? 22.141  1.285   28.111  1.00 79.18 229 B 1 
ATOM 2633 C CB  . LYS B 2 229 ? 22.813  -0.702  30.634  1.00 75.30 229 B 1 
ATOM 2634 C CG  . LYS B 2 229 ? 23.121  -2.194  30.832  1.00 66.20 229 B 1 
ATOM 2635 C CD  . LYS B 2 229 ? 22.253  -2.796  31.942  1.00 62.18 229 B 1 
ATOM 2636 C CE  . LYS B 2 229 ? 22.580  -4.290  32.141  1.00 54.53 229 B 1 
ATOM 2637 N NZ  . LYS B 2 229 ? 21.760  -4.925  33.203  1.00 49.80 229 B 1 
ATOM 2638 N N   . ARG B 2 230 ? 23.356  2.333   29.686  1.00 80.22 230 B 1 
ATOM 2639 C CA  . ARG B 2 230 ? 22.922  3.697   29.391  1.00 81.34 230 B 1 
ATOM 2640 C C   . ARG B 2 230 ? 23.244  4.073   27.947  1.00 83.00 230 B 1 
ATOM 2641 O O   . ARG B 2 230 ? 22.332  4.395   27.198  1.00 81.19 230 B 1 
ATOM 2642 C CB  . ARG B 2 230 ? 23.560  4.669   30.399  1.00 78.10 230 B 1 
ATOM 2643 C CG  . ARG B 2 230 ? 23.133  6.131   30.179  1.00 72.18 230 B 1 
ATOM 2644 C CD  . ARG B 2 230 ? 23.810  7.074   31.193  1.00 70.60 230 B 1 
ATOM 2645 N NE  . ARG B 2 230 ? 25.258  7.237   30.928  1.00 65.41 230 B 1 
ATOM 2646 C CZ  . ARG B 2 230 ? 26.143  7.809   31.739  1.00 59.77 230 B 1 
ATOM 2647 N NH1 . ARG B 2 230 ? 25.788  8.280   32.898  1.00 55.83 230 B 1 
ATOM 2648 N NH2 . ARG B 2 230 ? 27.389  7.923   31.386  1.00 51.83 230 B 1 
ATOM 2649 N N   . HIS B 2 231 ? 24.494  3.959   27.518  1.00 84.50 231 B 1 
ATOM 2650 C CA  . HIS B 2 231 ? 24.917  4.315   26.168  1.00 85.44 231 B 1 
ATOM 2651 C C   . HIS B 2 231 ? 24.189  3.518   25.085  1.00 85.95 231 B 1 
ATOM 2652 O O   . HIS B 2 231 ? 23.741  4.087   24.096  1.00 84.10 231 B 1 
ATOM 2653 C CB  . HIS B 2 231 ? 26.437  4.142   26.012  1.00 84.29 231 B 1 
ATOM 2654 C CG  . HIS B 2 231 ? 27.197  5.315   26.558  1.00 76.63 231 B 1 
ATOM 2655 N ND1 . HIS B 2 231 ? 27.219  6.586   26.012  1.00 65.92 231 B 1 
ATOM 2656 C CD2 . HIS B 2 231 ? 27.989  5.341   27.680  1.00 66.78 231 B 1 
ATOM 2657 C CE1 . HIS B 2 231 ? 28.002  7.345   26.795  1.00 63.24 231 B 1 
ATOM 2658 N NE2 . HIS B 2 231 ? 28.480  6.625   27.807  1.00 65.10 231 B 1 
ATOM 2659 N N   . ARG B 2 232 ? 24.001  2.217   25.294  1.00 86.01 232 B 1 
ATOM 2660 C CA  . ARG B 2 232 ? 23.254  1.368   24.346  1.00 86.19 232 B 1 
ATOM 2661 C C   . ARG B 2 232 ? 21.793  1.795   24.236  1.00 86.65 232 B 1 
ATOM 2662 O O   . ARG B 2 232 ? 21.276  1.872   23.125  1.00 83.94 232 B 1 
ATOM 2663 C CB  . ARG B 2 232 ? 23.391  -0.100  24.763  1.00 83.26 232 B 1 
ATOM 2664 C CG  . ARG B 2 232 ? 22.764  -1.034  23.717  1.00 71.23 232 B 1 
ATOM 2665 C CD  . ARG B 2 232 ? 22.966  -2.487  24.163  1.00 67.02 232 B 1 
ATOM 2666 N NE  . ARG B 2 232 ? 22.405  -3.457  23.201  1.00 59.13 232 B 1 
ATOM 2667 C CZ  . ARG B 2 232 ? 22.502  -4.768  23.344  1.00 53.57 232 B 1 
ATOM 2668 N NH1 . ARG B 2 232 ? 23.128  -5.298  24.359  1.00 49.93 232 B 1 
ATOM 2669 N NH2 . ARG B 2 232 ? 21.976  -5.587  22.492  1.00 45.62 232 B 1 
ATOM 2670 N N   . ALA B 2 233 ? 21.123  2.075   25.353  1.00 84.14 233 B 1 
ATOM 2671 C CA  . ALA B 2 233 ? 19.730  2.501   25.363  1.00 83.82 233 B 1 
ATOM 2672 C C   . ALA B 2 233 ? 19.553  3.886   24.721  1.00 86.19 233 B 1 
ATOM 2673 O O   . ALA B 2 233 ? 18.661  4.062   23.894  1.00 84.96 233 B 1 
ATOM 2674 C CB  . ALA B 2 233 ? 19.217  2.476   26.807  1.00 81.21 233 B 1 
ATOM 2675 N N   . VAL B 2 234 ? 20.437  4.843   25.032  1.00 85.66 234 B 1 
ATOM 2676 C CA  . VAL B 2 234 ? 20.443  6.182   24.425  1.00 86.65 234 B 1 
ATOM 2677 C C   . VAL B 2 234 ? 20.631  6.082   22.911  1.00 88.30 234 B 1 
ATOM 2678 O O   . VAL B 2 234 ? 19.839  6.635   22.158  1.00 88.03 234 B 1 
ATOM 2679 C CB  . VAL B 2 234 ? 21.524  7.067   25.072  1.00 85.57 234 B 1 
ATOM 2680 C CG1 . VAL B 2 234 ? 21.705  8.399   24.345  1.00 79.60 234 B 1 
ATOM 2681 C CG2 . VAL B 2 234 ? 21.167  7.384   26.529  1.00 80.75 234 B 1 
ATOM 2682 N N   . ARG B 2 235 ? 21.624  5.302   22.448  1.00 88.08 235 B 1 
ATOM 2683 C CA  . ARG B 2 235 ? 21.864  5.092   21.018  1.00 89.17 235 B 1 
ATOM 2684 C C   . ARG B 2 235 ? 20.628  4.505   20.322  1.00 89.40 235 B 1 
ATOM 2685 O O   . ARG B 2 235 ? 20.251  5.001   19.272  1.00 87.74 235 B 1 
ATOM 2686 C CB  . ARG B 2 235 ? 23.104  4.202   20.833  1.00 87.56 235 B 1 
ATOM 2687 C CG  . ARG B 2 235 ? 23.520  4.115   19.353  1.00 76.05 235 B 1 
ATOM 2688 C CD  . ARG B 2 235 ? 24.727  3.173   19.157  1.00 73.80 235 B 1 
ATOM 2689 N NE  . ARG B 2 235 ? 25.945  3.677   19.837  1.00 65.72 235 B 1 
ATOM 2690 C CZ  . ARG B 2 235 ? 27.095  3.027   19.970  1.00 59.40 235 B 1 
ATOM 2691 N NH1 . ARG B 2 235 ? 27.260  1.812   19.515  1.00 54.46 235 B 1 
ATOM 2692 N NH2 . ARG B 2 235 ? 28.103  3.591   20.566  1.00 50.54 235 B 1 
ATOM 2693 N N   . LEU B 2 236 ? 19.975  3.513   20.919  1.00 87.64 236 B 1 
ATOM 2694 C CA  . LEU B 2 236 ? 18.771  2.905   20.350  1.00 88.20 236 B 1 
ATOM 2695 C C   . LEU B 2 236 ? 17.620  3.915   20.210  1.00 89.74 236 B 1 
ATOM 2696 O O   . LEU B 2 236 ? 16.953  3.920   19.180  1.00 88.97 236 B 1 
ATOM 2697 C CB  . LEU B 2 236 ? 18.359  1.708   21.215  1.00 86.67 236 B 1 
ATOM 2698 C CG  . LEU B 2 236 ? 17.067  1.013   20.738  1.00 81.95 236 B 1 
ATOM 2699 C CD1 . LEU B 2 236 ? 17.196  0.456   19.319  1.00 76.19 236 B 1 
ATOM 2700 C CD2 . LEU B 2 236 ? 16.727  -0.147  21.688  1.00 76.90 236 B 1 
ATOM 2701 N N   . ILE B 2 237 ? 17.397  4.765   21.214  1.00 87.77 237 B 1 
ATOM 2702 C CA  . ILE B 2 237 ? 16.358  5.805   21.183  1.00 87.90 237 B 1 
ATOM 2703 C C   . ILE B 2 237 ? 16.591  6.762   20.012  1.00 89.10 237 B 1 
ATOM 2704 O O   . ILE B 2 237 ? 15.681  6.973   19.216  1.00 88.58 237 B 1 
ATOM 2705 C CB  . ILE B 2 237 ? 16.310  6.546   22.539  1.00 86.39 237 B 1 
ATOM 2706 C CG1 . ILE B 2 237 ? 15.662  5.627   23.603  1.00 81.51 237 B 1 
ATOM 2707 C CG2 . ILE B 2 237 ? 15.542  7.877   22.440  1.00 80.17 237 B 1 
ATOM 2708 C CD1 . ILE B 2 237 ? 15.913  6.093   25.036  1.00 75.35 237 B 1 
ATOM 2709 N N   . PHE B 2 238 ? 17.813  7.303   19.881  1.00 90.57 238 B 1 
ATOM 2710 C CA  . PHE B 2 238 ? 18.144  8.188   18.769  1.00 91.22 238 B 1 
ATOM 2711 C C   . PHE B 2 238 ? 18.025  7.487   17.424  1.00 92.16 238 B 1 
ATOM 2712 O O   . PHE B 2 238 ? 17.454  8.056   16.504  1.00 90.56 238 B 1 
ATOM 2713 C CB  . PHE B 2 238 ? 19.539  8.787   18.962  1.00 89.66 238 B 1 
ATOM 2714 C CG  . PHE B 2 238 ? 19.567  9.931   19.946  1.00 86.09 238 B 1 
ATOM 2715 C CD1 . PHE B 2 238 ? 18.951  11.152  19.617  1.00 80.34 238 B 1 
ATOM 2716 C CD2 . PHE B 2 238 ? 20.208  9.799   21.190  1.00 79.18 238 B 1 
ATOM 2717 C CE1 . PHE B 2 238 ? 18.967  12.220  20.521  1.00 77.57 238 B 1 
ATOM 2718 C CE2 . PHE B 2 238 ? 20.223  10.865  22.098  1.00 76.61 238 B 1 
ATOM 2719 C CZ  . PHE B 2 238 ? 19.605  12.078  21.767  1.00 78.79 238 B 1 
ATOM 2720 N N   . THR B 2 239 ? 18.464  6.230   17.292  1.00 92.46 239 B 1 
ATOM 2721 C CA  . THR B 2 239 ? 18.304  5.457   16.057  1.00 92.81 239 B 1 
ATOM 2722 C C   . THR B 2 239 ? 16.837  5.322   15.666  1.00 93.43 239 B 1 
ATOM 2723 O O   . THR B 2 239 ? 16.516  5.577   14.511  1.00 91.79 239 B 1 
ATOM 2724 C CB  . THR B 2 239 ? 18.952  4.071   16.177  1.00 91.35 239 B 1 
ATOM 2725 O OG1 . THR B 2 239 ? 20.330  4.188   16.436  1.00 81.99 239 B 1 
ATOM 2726 C CG2 . THR B 2 239 ? 18.835  3.240   14.898  1.00 80.91 239 B 1 
ATOM 2727 N N   . ILE B 2 240 ? 15.940  4.983   16.592  1.00 92.06 240 B 1 
ATOM 2728 C CA  . ILE B 2 240 ? 14.503  4.834   16.296  1.00 91.78 240 B 1 
ATOM 2729 C C   . ILE B 2 240 ? 13.912  6.153   15.788  1.00 92.12 240 B 1 
ATOM 2730 O O   . ILE B 2 240 ? 13.215  6.153   14.773  1.00 91.20 240 B 1 
ATOM 2731 C CB  . ILE B 2 240 ? 13.745  4.307   17.533  1.00 90.83 240 B 1 
ATOM 2732 C CG1 . ILE B 2 240 ? 14.107  2.825   17.785  1.00 87.08 240 B 1 
ATOM 2733 C CG2 . ILE B 2 240 ? 12.223  4.445   17.374  1.00 87.22 240 B 1 
ATOM 2734 C CD1 . ILE B 2 240 ? 13.697  2.319   19.169  1.00 82.43 240 B 1 
ATOM 2735 N N   . MET B 2 241 ? 14.198  7.282   16.453  1.00 92.35 241 B 1 
ATOM 2736 C CA  . MET B 2 241 ? 13.681  8.592   16.066  1.00 92.46 241 B 1 
ATOM 2737 C C   . MET B 2 241 ? 14.228  9.058   14.715  1.00 93.18 241 B 1 
ATOM 2738 O O   . MET B 2 241 ? 13.470  9.499   13.864  1.00 92.03 241 B 1 
ATOM 2739 C CB  . MET B 2 241 ? 14.014  9.631   17.137  1.00 91.25 241 B 1 
ATOM 2740 C CG  . MET B 2 241 ? 13.237  9.414   18.433  1.00 81.42 241 B 1 
ATOM 2741 S SD  . MET B 2 241 ? 13.578  10.651  19.716  1.00 77.66 241 B 1 
ATOM 2742 C CE  . MET B 2 241 ? 12.852  12.128  18.960  1.00 67.16 241 B 1 
ATOM 2743 N N   . ILE B 2 242 ? 15.544  8.935   14.512  1.00 94.58 242 B 1 
ATOM 2744 C CA  . ILE B 2 242 ? 16.211  9.356   13.270  1.00 94.65 242 B 1 
ATOM 2745 C C   . ILE B 2 242 ? 15.708  8.524   12.094  1.00 94.76 242 B 1 
ATOM 2746 O O   . ILE B 2 242 ? 15.376  9.083   11.059  1.00 93.61 242 B 1 
ATOM 2747 C CB  . ILE B 2 242 ? 17.746  9.279   13.420  1.00 93.94 242 B 1 
ATOM 2748 C CG1 . ILE B 2 242 ? 18.246  10.366  14.401  1.00 88.82 242 B 1 
ATOM 2749 C CG2 . ILE B 2 242 ? 18.455  9.429   12.069  1.00 88.15 242 B 1 
ATOM 2750 C CD1 . ILE B 2 242 ? 19.697  10.169  14.856  1.00 80.62 242 B 1 
ATOM 2751 N N   . VAL B 2 243 ? 15.615  7.204   12.247  1.00 95.01 243 B 1 
ATOM 2752 C CA  . VAL B 2 243 ? 15.109  6.305   11.201  1.00 94.79 243 B 1 
ATOM 2753 C C   . VAL B 2 243 ? 13.662  6.662   10.851  1.00 94.70 243 B 1 
ATOM 2754 O O   . VAL B 2 243 ? 13.367  6.870   9.682   1.00 93.61 243 B 1 
ATOM 2755 C CB  . VAL B 2 243 ? 15.255  4.839   11.630  1.00 93.63 243 B 1 
ATOM 2756 C CG1 . VAL B 2 243 ? 14.488  3.874   10.730  1.00 88.82 243 B 1 
ATOM 2757 C CG2 . VAL B 2 243 ? 16.731  4.413   11.579  1.00 89.72 243 B 1 
ATOM 2758 N N   . TYR B 2 244 ? 12.778  6.828   11.842  1.00 94.98 244 B 1 
ATOM 2759 C CA  . TYR B 2 244 ? 11.388  7.206   11.571  1.00 94.93 244 B 1 
ATOM 2760 C C   . TYR B 2 244 ? 11.296  8.518   10.790  1.00 94.79 244 B 1 
ATOM 2761 O O   . TYR B 2 244 ? 10.588  8.606   9.786   1.00 93.65 244 B 1 
ATOM 2762 C CB  . TYR B 2 244 ? 10.616  7.304   12.889  1.00 94.35 244 B 1 
ATOM 2763 C CG  . TYR B 2 244 ? 9.116   7.383   12.670  1.00 94.79 244 B 1 
ATOM 2764 C CD1 . TYR B 2 244 ? 8.479   8.611   12.409  1.00 93.24 244 B 1 
ATOM 2765 C CD2 . TYR B 2 244 ? 8.355   6.197   12.654  1.00 92.90 244 B 1 
ATOM 2766 C CE1 . TYR B 2 244 ? 7.103   8.662   12.117  1.00 92.01 244 B 1 
ATOM 2767 C CE2 . TYR B 2 244 ? 6.983   6.233   12.375  1.00 91.74 244 B 1 
ATOM 2768 C CZ  . TYR B 2 244 ? 6.366   7.462   12.089  1.00 92.52 244 B 1 
ATOM 2769 O OH  . TYR B 2 244 ? 5.033   7.484   11.779  1.00 90.97 244 B 1 
ATOM 2770 N N   . PHE B 2 245 ? 12.057  9.534   11.208  1.00 94.33 245 B 1 
ATOM 2771 C CA  . PHE B 2 245 ? 12.078  10.827  10.540  1.00 94.23 245 B 1 
ATOM 2772 C C   . PHE B 2 245 ? 12.636  10.735  9.117   1.00 94.70 245 B 1 
ATOM 2773 O O   . PHE B 2 245 ? 11.999  11.227  8.192   1.00 93.64 245 B 1 
ATOM 2774 C CB  . PHE B 2 245 ? 12.873  11.826  11.388  1.00 93.25 245 B 1 
ATOM 2775 C CG  . PHE B 2 245 ? 12.840  13.232  10.838  1.00 88.42 245 B 1 
ATOM 2776 C CD1 . PHE B 2 245 ? 13.878  13.705  10.017  1.00 83.11 245 B 1 
ATOM 2777 C CD2 . PHE B 2 245 ? 11.745  14.067  11.115  1.00 83.22 245 B 1 
ATOM 2778 C CE1 . PHE B 2 245 ? 13.829  15.010  9.485   1.00 79.08 245 B 1 
ATOM 2779 C CE2 . PHE B 2 245 ? 11.688  15.362  10.586  1.00 77.80 245 B 1 
ATOM 2780 C CZ  . PHE B 2 245 ? 12.727  15.837  9.774   1.00 78.50 245 B 1 
ATOM 2781 N N   . LEU B 2 246 ? 13.768  10.069  8.900   1.00 95.24 246 B 1 
ATOM 2782 C CA  . LEU B 2 246 ? 14.403  9.967   7.585   1.00 95.38 246 B 1 
ATOM 2783 C C   . LEU B 2 246 ? 13.568  9.197   6.568   1.00 95.58 246 B 1 
ATOM 2784 O O   . LEU B 2 246 ? 13.640  9.507   5.383   1.00 94.17 246 B 1 
ATOM 2785 C CB  . LEU B 2 246 ? 15.780  9.299   7.711   1.00 94.49 246 B 1 
ATOM 2786 C CG  . LEU B 2 246 ? 16.884  10.167  8.352   1.00 84.52 246 B 1 
ATOM 2787 C CD1 . LEU B 2 246 ? 18.167  9.331   8.446   1.00 79.24 246 B 1 
ATOM 2788 C CD2 . LEU B 2 246 ? 17.191  11.427  7.543   1.00 79.71 246 B 1 
ATOM 2789 N N   . PHE B 2 247 ? 12.779  8.211   6.997   1.00 95.05 247 B 1 
ATOM 2790 C CA  . PHE B 2 247 ? 11.981  7.396   6.086   1.00 95.00 247 B 1 
ATOM 2791 C C   . PHE B 2 247 ? 10.626  8.037   5.772   1.00 94.82 247 B 1 
ATOM 2792 O O   . PHE B 2 247 ? 10.189  7.986   4.626   1.00 92.76 247 B 1 
ATOM 2793 C CB  . PHE B 2 247 ? 11.865  5.972   6.647   1.00 94.29 247 B 1 
ATOM 2794 C CG  . PHE B 2 247 ? 13.096  5.121   6.367   1.00 94.09 247 B 1 
ATOM 2795 C CD1 . PHE B 2 247 ? 13.052  4.122   5.389   1.00 89.91 247 B 1 
ATOM 2796 C CD2 . PHE B 2 247 ? 14.307  5.356   7.035   1.00 89.57 247 B 1 
ATOM 2797 C CE1 . PHE B 2 247 ? 14.194  3.373   5.078   1.00 87.97 247 B 1 
ATOM 2798 C CE2 . PHE B 2 247 ? 15.460  4.612   6.727   1.00 88.06 247 B 1 
ATOM 2799 C CZ  . PHE B 2 247 ? 15.408  3.623   5.748   1.00 89.28 247 B 1 
ATOM 2800 N N   . TRP B 2 248 ? 9.972   8.694   6.747   1.00 94.92 248 B 1 
ATOM 2801 C CA  . TRP B 2 248 ? 8.628   9.247   6.566   1.00 94.79 248 B 1 
ATOM 2802 C C   . TRP B 2 248 ? 8.575   10.751  6.288   1.00 94.95 248 B 1 
ATOM 2803 O O   . TRP B 2 248 ? 7.653   11.214  5.605   1.00 93.64 248 B 1 
ATOM 2804 C CB  . TRP B 2 248 ? 7.762   8.871   7.770   1.00 93.81 248 B 1 
ATOM 2805 C CG  . TRP B 2 248 ? 7.312   7.439   7.767   1.00 92.26 248 B 1 
ATOM 2806 C CD1 . TRP B 2 248 ? 7.660   6.487   8.650   1.00 89.33 248 B 1 
ATOM 2807 C CD2 . TRP B 2 248 ? 6.410   6.785   6.803   1.00 90.66 248 B 1 
ATOM 2808 N NE1 . TRP B 2 248 ? 7.035   5.291   8.323   1.00 87.51 248 B 1 
ATOM 2809 C CE2 . TRP B 2 248 ? 6.264   5.427   7.191   1.00 89.21 248 B 1 
ATOM 2810 C CE3 . TRP B 2 248 ? 5.721   7.227   5.656   1.00 86.55 248 B 1 
ATOM 2811 C CZ2 . TRP B 2 248 ? 5.458   4.525   6.460   1.00 86.09 248 B 1 
ATOM 2812 C CZ3 . TRP B 2 248 ? 4.918   6.328   4.922   1.00 85.97 248 B 1 
ATOM 2813 C CH2 . TRP B 2 248 ? 4.792   4.992   5.316   1.00 85.83 248 B 1 
ATOM 2814 N N   . ALA B 2 249 ? 9.529   11.562  6.765   1.00 95.69 249 B 1 
ATOM 2815 C CA  . ALA B 2 249 ? 9.474   13.000  6.552   1.00 95.88 249 B 1 
ATOM 2816 C C   . ALA B 2 249 ? 9.538   13.416  5.069   1.00 96.10 249 B 1 
ATOM 2817 O O   . ALA B 2 249 ? 8.724   14.255  4.688   1.00 95.31 249 B 1 
ATOM 2818 C CB  . ALA B 2 249 ? 10.525  13.736  7.394   1.00 95.23 249 B 1 
ATOM 2819 N N   . PRO B 2 250 ? 10.394  12.825  4.219   1.00 95.48 250 B 1 
ATOM 2820 C CA  . PRO B 2 250 ? 10.443  13.199  2.803   1.00 95.61 250 B 1 
ATOM 2821 C C   . PRO B 2 250 ? 9.106   13.008  2.090   1.00 95.30 250 B 1 
ATOM 2822 O O   . PRO B 2 250 ? 8.646   13.926  1.415   1.00 94.14 250 B 1 
ATOM 2823 C CB  . PRO B 2 250 ? 11.549  12.336  2.190   1.00 94.90 250 B 1 
ATOM 2824 C CG  . PRO B 2 250 ? 12.457  12.027  3.369   1.00 93.51 250 B 1 
ATOM 2825 C CD  . PRO B 2 250 ? 11.464  11.882  4.517   1.00 95.38 250 B 1 
ATOM 2826 N N   . TYR B 2 251 ? 8.439   11.876  2.295   1.00 95.41 251 B 1 
ATOM 2827 C CA  . TYR B 2 251 ? 7.119   11.605  1.721   1.00 94.86 251 B 1 
ATOM 2828 C C   . TYR B 2 251 ? 6.081   12.639  2.178   1.00 94.58 251 B 1 
ATOM 2829 O O   . TYR B 2 251 ? 5.410   13.238  1.351   1.00 93.82 251 B 1 
ATOM 2830 C CB  . TYR B 2 251 ? 6.676   10.190  2.086   1.00 93.93 251 B 1 
ATOM 2831 C CG  . TYR B 2 251 ? 5.226   9.909   1.739   1.00 93.01 251 B 1 
ATOM 2832 C CD1 . TYR B 2 251 ? 4.259   9.753   2.758   1.00 90.56 251 B 1 
ATOM 2833 C CD2 . TYR B 2 251 ? 4.813   9.843   0.385   1.00 90.66 251 B 1 
ATOM 2834 C CE1 . TYR B 2 251 ? 2.917   9.520   2.439   1.00 89.52 251 B 1 
ATOM 2835 C CE2 . TYR B 2 251 ? 3.469   9.615   0.062   1.00 89.05 251 B 1 
ATOM 2836 C CZ  . TYR B 2 251 ? 2.528   9.450   1.093   1.00 89.23 251 B 1 
ATOM 2837 O OH  . TYR B 2 251 ? 1.206   9.213   0.779   1.00 87.06 251 B 1 
ATOM 2838 N N   . ASN B 2 252 ? 5.991   12.911  3.482   1.00 95.29 252 B 1 
ATOM 2839 C CA  . ASN B 2 252 ? 5.030   13.872  4.017   1.00 94.77 252 B 1 
ATOM 2840 C C   . ASN B 2 252 ? 5.290   15.306  3.512   1.00 94.61 252 B 1 
ATOM 2841 O O   . ASN B 2 252 ? 4.345   16.044  3.262   1.00 93.54 252 B 1 
ATOM 2842 C CB  . ASN B 2 252 ? 5.062   13.816  5.547   1.00 93.82 252 B 1 
ATOM 2843 C CG  . ASN B 2 252 ? 4.327   12.602  6.096   1.00 91.40 252 B 1 
ATOM 2844 O OD1 . ASN B 2 252 ? 3.123   12.613  6.278   1.00 80.75 252 B 1 
ATOM 2845 N ND2 . ASN B 2 252 ? 5.024   11.534  6.402   1.00 80.86 252 B 1 
ATOM 2846 N N   . ILE B 2 253 ? 6.552   15.702  3.320   1.00 95.06 253 B 1 
ATOM 2847 C CA  . ILE B 2 253 ? 6.905   17.000  2.746   1.00 94.98 253 B 1 
ATOM 2848 C C   . ILE B 2 253 ? 6.450   17.078  1.282   1.00 94.59 253 B 1 
ATOM 2849 O O   . ILE B 2 253 ? 5.800   18.054  0.902   1.00 93.43 253 B 1 
ATOM 2850 C CB  . ILE B 2 253 ? 8.421   17.276  2.893   1.00 94.71 253 B 1 
ATOM 2851 C CG1 . ILE B 2 253 ? 8.785   17.487  4.383   1.00 91.90 253 B 1 
ATOM 2852 C CG2 . ILE B 2 253 ? 8.852   18.512  2.075   1.00 91.29 253 B 1 
ATOM 2853 C CD1 . ILE B 2 253 ? 10.292  17.385  4.669   1.00 82.75 253 B 1 
ATOM 2854 N N   . VAL B 2 254 ? 6.733   16.053  0.473   1.00 94.60 254 B 1 
ATOM 2855 C CA  . VAL B 2 254 ? 6.305   16.019  -0.935  1.00 93.97 254 B 1 
ATOM 2856 C C   . VAL B 2 254 ? 4.781   16.002  -1.046  1.00 93.23 254 B 1 
ATOM 2857 O O   . VAL B 2 254 ? 4.227   16.718  -1.873  1.00 92.19 254 B 1 
ATOM 2858 C CB  . VAL B 2 254 ? 6.937   14.832  -1.677  1.00 93.42 254 B 1 
ATOM 2859 C CG1 . VAL B 2 254 ? 6.388   14.679  -3.102  1.00 89.44 254 B 1 
ATOM 2860 C CG2 . VAL B 2 254 ? 8.451   15.046  -1.805  1.00 89.86 254 B 1 
ATOM 2861 N N   . LEU B 2 255 ? 4.085   15.263  -0.173  1.00 93.43 255 B 1 
ATOM 2862 C CA  . LEU B 2 255 ? 2.626   15.228  -0.115  1.00 92.62 255 B 1 
ATOM 2863 C C   . LEU B 2 255 ? 2.026   16.616  0.184   1.00 92.38 255 B 1 
ATOM 2864 O O   . LEU B 2 255 ? 1.074   17.037  -0.476  1.00 91.06 255 B 1 
ATOM 2865 C CB  . LEU B 2 255 ? 2.217   14.184  0.938   1.00 91.56 255 B 1 
ATOM 2866 C CG  . LEU B 2 255 ? 0.693   13.972  1.055   1.00 86.77 255 B 1 
ATOM 2867 C CD1 . LEU B 2 255 ? 0.094   13.413  -0.231  1.00 82.92 255 B 1 
ATOM 2868 C CD2 . LEU B 2 255 ? 0.406   12.998  2.196   1.00 82.57 255 B 1 
ATOM 2869 N N   . LEU B 2 256 ? 2.607   17.359  1.130   1.00 93.28 256 B 1 
ATOM 2870 C CA  . LEU B 2 256 ? 2.202   18.736  1.423   1.00 93.24 256 B 1 
ATOM 2871 C C   . LEU B 2 256 ? 2.464   19.662  0.233   1.00 92.76 256 B 1 
ATOM 2872 O O   . LEU B 2 256 ? 1.573   20.421  -0.147  1.00 91.30 256 B 1 
ATOM 2873 C CB  . LEU B 2 256 ? 2.951   19.248  2.667   1.00 93.00 256 B 1 
ATOM 2874 C CG  . LEU B 2 256 ? 2.427   18.702  4.011   1.00 88.96 256 B 1 
ATOM 2875 C CD1 . LEU B 2 256 ? 3.391   19.096  5.127   1.00 86.95 256 B 1 
ATOM 2876 C CD2 . LEU B 2 256 ? 1.045   19.262  4.348   1.00 87.11 256 B 1 
ATOM 2877 N N   . LEU B 2 257 ? 3.639   19.580  -0.392  1.00 92.81 257 B 1 
ATOM 2878 C CA  . LEU B 2 257 ? 3.972   20.382  -1.564  1.00 92.36 257 B 1 
ATOM 2879 C C   . LEU B 2 257 ? 3.036   20.091  -2.740  1.00 91.18 257 B 1 
ATOM 2880 O O   . LEU B 2 257 ? 2.606   21.018  -3.421  1.00 88.91 257 B 1 
ATOM 2881 C CB  . LEU B 2 257 ? 5.428   20.126  -1.979  1.00 92.58 257 B 1 
ATOM 2882 C CG  . LEU B 2 257 ? 6.495   20.680  -1.009  1.00 90.35 257 B 1 
ATOM 2883 C CD1 . LEU B 2 257 ? 7.883   20.210  -1.470  1.00 87.25 257 B 1 
ATOM 2884 C CD2 . LEU B 2 257 ? 6.497   22.204  -0.968  1.00 87.32 257 B 1 
ATOM 2885 N N   . ASN B 2 258 ? 2.664   18.828  -2.963  1.00 91.20 258 B 1 
ATOM 2886 C CA  . ASN B 2 258 ? 1.748   18.447  -4.028  1.00 89.67 258 B 1 
ATOM 2887 C C   . ASN B 2 258 ? 0.314   18.936  -3.760  1.00 89.01 258 B 1 
ATOM 2888 O O   . ASN B 2 258 ? -0.337  19.502  -4.635  1.00 86.37 258 B 1 
ATOM 2889 C CB  . ASN B 2 258 ? 1.814   16.918  -4.229  1.00 87.72 258 B 1 
ATOM 2890 C CG  . ASN B 2 258 ? 1.089   16.475  -5.491  1.00 82.80 258 B 1 
ATOM 2891 O OD1 . ASN B 2 258 ? 0.747   17.247  -6.357  1.00 72.97 258 B 1 
ATOM 2892 N ND2 . ASN B 2 258 ? 0.837   15.192  -5.654  1.00 72.95 258 B 1 
ATOM 2893 N N   . THR B 2 259 ? -0.179  18.776  -2.534  1.00 89.72 259 B 1 
ATOM 2894 C CA  . THR B 2 259 ? -1.538  19.211  -2.184  1.00 88.85 259 B 1 
ATOM 2895 C C   . THR B 2 259 ? -1.688  20.731  -2.210  1.00 88.45 259 B 1 
ATOM 2896 O O   . THR B 2 259 ? -2.685  21.239  -2.716  1.00 86.09 259 B 1 
ATOM 2897 C CB  . THR B 2 259 ? -1.948  18.666  -0.814  1.00 87.79 259 B 1 
ATOM 2898 O OG1 . THR B 2 259 ? -1.885  17.263  -0.875  1.00 77.45 259 B 1 
ATOM 2899 C CG2 . THR B 2 259 ? -3.375  19.046  -0.433  1.00 76.52 259 B 1 
ATOM 2900 N N   . PHE B 2 260 ? -0.696  21.449  -1.697  1.00 89.34 260 B 1 
ATOM 2901 C CA  . PHE B 2 260 ? -0.697  22.902  -1.601  1.00 89.57 260 B 1 
ATOM 2902 C C   . PHE B 2 260 ? 0.165   23.570  -2.677  1.00 88.54 260 B 1 
ATOM 2903 O O   . PHE B 2 260 ? 0.651   24.682  -2.489  1.00 84.32 260 B 1 
ATOM 2904 C CB  . PHE B 2 260 ? -0.333  23.317  -0.170  1.00 89.69 260 B 1 
ATOM 2905 C CG  . PHE B 2 260 ? -1.289  22.804  0.877   1.00 89.95 260 B 1 
ATOM 2906 C CD1 . PHE B 2 260 ? -2.567  23.382  1.024   1.00 86.78 260 B 1 
ATOM 2907 C CD2 . PHE B 2 260 ? -0.932  21.725  1.704   1.00 86.72 260 B 1 
ATOM 2908 C CE1 . PHE B 2 260 ? -3.466  22.895  1.980   1.00 85.55 260 B 1 
ATOM 2909 C CE2 . PHE B 2 260 ? -1.832  21.229  2.665   1.00 85.74 260 B 1 
ATOM 2910 C CZ  . PHE B 2 260 ? -3.098  21.814  2.804   1.00 86.24 260 B 1 
ATOM 2911 N N   . GLN B 2 261 ? 0.342   22.925  -3.832  1.00 85.87 261 B 1 
ATOM 2912 C CA  . GLN B 2 261 ? 1.215   23.423  -4.901  1.00 84.00 261 B 1 
ATOM 2913 C C   . GLN B 2 261 ? 0.854   24.827  -5.398  1.00 83.68 261 B 1 
ATOM 2914 O O   . GLN B 2 261 ? 1.738   25.575  -5.801  1.00 79.59 261 B 1 
ATOM 2915 C CB  . GLN B 2 261 ? 1.232   22.411  -6.061  1.00 80.54 261 B 1 
ATOM 2916 C CG  . GLN B 2 261 ? -0.109  22.257  -6.778  1.00 74.75 261 B 1 
ATOM 2917 C CD  . GLN B 2 261 ? -0.078  21.108  -7.786  1.00 73.27 261 B 1 
ATOM 2918 O OE1 . GLN B 2 261 ? 0.652   21.128  -8.765  1.00 67.61 261 B 1 
ATOM 2919 N NE2 . GLN B 2 261 ? -0.848  20.067  -7.580  1.00 65.42 261 B 1 
ATOM 2920 N N   . GLU B 2 262 ? -0.424  25.204  -5.320  1.00 83.16 262 B 1 
ATOM 2921 C CA  . GLU B 2 262 ? -0.867  26.558  -5.681  1.00 82.19 262 B 1 
ATOM 2922 C C   . GLU B 2 262 ? -0.319  27.611  -4.704  1.00 82.78 262 B 1 
ATOM 2923 O O   . GLU B 2 262 ? 0.150   28.659  -5.133  1.00 79.39 262 B 1 
ATOM 2924 C CB  . GLU B 2 262 ? -2.405  26.569  -5.755  1.00 78.46 262 B 1 
ATOM 2925 C CG  . GLU B 2 262 ? -2.974  27.917  -6.232  1.00 69.06 262 B 1 
ATOM 2926 C CD  . GLU B 2 262 ? -4.451  27.811  -6.686  1.00 65.07 262 B 1 
ATOM 2927 O OE1 . GLU B 2 262 ? -4.901  28.664  -7.491  1.00 58.96 262 B 1 
ATOM 2928 O OE2 . GLU B 2 262 ? -5.159  26.839  -6.355  1.00 60.25 262 B 1 
ATOM 2929 N N   . PHE B 2 263 ? -0.300  27.314  -3.399  1.00 86.99 263 B 1 
ATOM 2930 C CA  . PHE B 2 263 ? 0.262   28.194  -2.377  1.00 87.66 263 B 1 
ATOM 2931 C C   . PHE B 2 263 ? 1.784   28.375  -2.542  1.00 87.46 263 B 1 
ATOM 2932 O O   . PHE B 2 263 ? 2.308   29.464  -2.321  1.00 84.42 263 B 1 
ATOM 2933 C CB  . PHE B 2 263 ? -0.067  27.621  -0.992  1.00 86.56 263 B 1 
ATOM 2934 C CG  . PHE B 2 263 ? 0.466   28.460  0.146   1.00 83.51 263 B 1 
ATOM 2935 C CD1 . PHE B 2 263 ? 1.681   28.124  0.779   1.00 78.95 263 B 1 
ATOM 2936 C CD2 . PHE B 2 263 ? -0.242  29.601  0.565   1.00 78.10 263 B 1 
ATOM 2937 C CE1 . PHE B 2 263 ? 2.188   28.924  1.811   1.00 76.25 263 B 1 
ATOM 2938 C CE2 . PHE B 2 263 ? 0.262   30.403  1.601   1.00 74.95 263 B 1 
ATOM 2939 C CZ  . PHE B 2 263 ? 1.476   30.067  2.223   1.00 73.94 263 B 1 
ATOM 2940 N N   . PHE B 2 264 ? 2.474   27.336  -2.997  1.00 86.09 264 B 1 
ATOM 2941 C CA  . PHE B 2 264 ? 3.925   27.374  -3.233  1.00 86.68 264 B 1 
ATOM 2942 C C   . PHE B 2 264 ? 4.314   27.847  -4.647  1.00 85.59 264 B 1 
ATOM 2943 O O   . PHE B 2 264 ? 5.495   27.817  -4.987  1.00 80.45 264 B 1 
ATOM 2944 C CB  . PHE B 2 264 ? 4.518   26.000  -2.898  1.00 86.15 264 B 1 
ATOM 2945 C CG  . PHE B 2 264 ? 4.398   25.622  -1.437  1.00 86.56 264 B 1 
ATOM 2946 C CD1 . PHE B 2 264 ? 5.134   26.322  -0.457  1.00 82.81 264 B 1 
ATOM 2947 C CD2 . PHE B 2 264 ? 3.549   24.573  -1.035  1.00 82.95 264 B 1 
ATOM 2948 C CE1 . PHE B 2 264 ? 5.016   25.986  0.898   1.00 82.00 264 B 1 
ATOM 2949 C CE2 . PHE B 2 264 ? 3.428   24.232  0.324   1.00 81.33 264 B 1 
ATOM 2950 C CZ  . PHE B 2 264 ? 4.158   24.950  1.285   1.00 82.36 264 B 1 
ATOM 2951 N N   . GLY B 2 265 ? 3.370   28.244  -5.486  1.00 84.10 265 B 1 
ATOM 2952 C CA  . GLY B 2 265 ? 3.630   28.665  -6.870  1.00 83.15 265 B 1 
ATOM 2953 C C   . GLY B 2 265 ? 4.123   27.532  -7.785  1.00 83.48 265 B 1 
ATOM 2954 O O   . GLY B 2 265 ? 4.756   27.783  -8.805  1.00 79.05 265 B 1 
ATOM 2955 N N   . LEU B 2 266 ? 3.823   26.278  -7.439  1.00 81.94 266 B 1 
ATOM 2956 C CA  . LEU B 2 266 ? 4.228   25.073  -8.185  1.00 82.01 266 B 1 
ATOM 2957 C C   . LEU B 2 266 ? 3.107   24.521  -9.078  1.00 82.11 266 B 1 
ATOM 2958 O O   . LEU B 2 266 ? 3.179   23.388  -9.548  1.00 77.52 266 B 1 
ATOM 2959 C CB  . LEU B 2 266 ? 4.754   24.018  -7.191  1.00 79.31 266 B 1 
ATOM 2960 C CG  . LEU B 2 266 ? 5.973   24.446  -6.361  1.00 76.74 266 B 1 
ATOM 2961 C CD1 . LEU B 2 266 ? 6.321   23.350  -5.352  1.00 73.37 266 B 1 
ATOM 2962 C CD2 . LEU B 2 266 ? 7.212   24.706  -7.228  1.00 73.82 266 B 1 
ATOM 2963 N N   . ASN B 2 267 ? 2.071   25.307  -9.317  1.00 82.64 267 B 1 
ATOM 2964 C CA  . ASN B 2 267 ? 0.861   24.934  -10.047 1.00 81.59 267 B 1 
ATOM 2965 C C   . ASN B 2 267 ? 1.041   24.929  -11.583 1.00 82.47 267 B 1 
ATOM 2966 O O   . ASN B 2 267 ? 0.184   25.417  -12.322 1.00 77.51 267 B 1 
ATOM 2967 C CB  . ASN B 2 267 ? -0.300  25.832  -9.578  1.00 76.50 267 B 1 
ATOM 2968 C CG  . ASN B 2 267 ? -0.097  27.302  -9.924  1.00 70.72 267 B 1 
ATOM 2969 O OD1 . ASN B 2 267 ? 1.001   27.792  -10.106 1.00 59.68 267 B 1 
ATOM 2970 N ND2 . ASN B 2 267 ? -1.167  28.061  -9.983  1.00 65.34 267 B 1 
ATOM 2971 N N   . ASN B 2 268 ? 2.142   24.396  -12.076 1.00 85.08 268 B 1 
ATOM 2972 C CA  . ASN B 2 268 ? 2.415   24.250  -13.502 1.00 85.33 268 B 1 
ATOM 2973 C C   . ASN B 2 268 ? 2.785   22.798  -13.842 1.00 86.73 268 B 1 
ATOM 2974 O O   . ASN B 2 268 ? 3.217   22.027  -12.980 1.00 83.97 268 B 1 
ATOM 2975 C CB  . ASN B 2 268 ? 3.482   25.277  -13.931 1.00 81.46 268 B 1 
ATOM 2976 C CG  . ASN B 2 268 ? 4.837   24.975  -13.321 1.00 75.96 268 B 1 
ATOM 2977 O OD1 . ASN B 2 268 ? 5.516   24.046  -13.716 1.00 64.86 268 B 1 
ATOM 2978 N ND2 . ASN B 2 268 ? 5.256   25.750  -12.343 1.00 69.71 268 B 1 
ATOM 2979 N N   . CYS B 2 269 ? 2.638   22.433  -15.107 1.00 85.65 269 B 1 
ATOM 2980 C CA  . CYS B 2 269 ? 2.826   21.058  -15.563 1.00 86.64 269 B 1 
ATOM 2981 C C   . CYS B 2 269 ? 4.242   20.518  -15.284 1.00 87.87 269 B 1 
ATOM 2982 O O   . CYS B 2 269 ? 4.388   19.390  -14.816 1.00 85.68 269 B 1 
ATOM 2983 C CB  . CYS B 2 269 ? 2.490   21.001  -17.063 1.00 85.03 269 B 1 
ATOM 2984 S SG  . CYS B 2 269 ? 2.533   19.340  -17.801 1.00 81.09 269 B 1 
ATOM 2985 N N   . SER B 2 270 ? 5.288   21.330  -15.497 1.00 88.15 270 B 1 
ATOM 2986 C CA  . SER B 2 270 ? 6.677   20.900  -15.293 1.00 88.36 270 B 1 
ATOM 2987 C C   . SER B 2 270 ? 7.001   20.673  -13.812 1.00 89.20 270 B 1 
ATOM 2988 O O   . SER B 2 270 ? 7.589   19.648  -13.459 1.00 87.60 270 B 1 
ATOM 2989 C CB  . SER B 2 270 ? 7.651   21.896  -15.924 1.00 86.85 270 B 1 
ATOM 2990 O OG  . SER B 2 270 ? 7.652   23.145  -15.255 1.00 73.79 270 B 1 
ATOM 2991 N N   . SER B 2 271 ? 6.576   21.578  -12.922 1.00 89.11 271 B 1 
ATOM 2992 C CA  . SER B 2 271 ? 6.758   21.440  -11.484 1.00 89.37 271 B 1 
ATOM 2993 C C   . SER B 2 271 ? 5.945   20.281  -10.920 1.00 89.97 271 B 1 
ATOM 2994 O O   . SER B 2 271 ? 6.466   19.509  -10.120 1.00 88.61 271 B 1 
ATOM 2995 C CB  . SER B 2 271 ? 6.368   22.731  -10.761 1.00 88.13 271 B 1 
ATOM 2996 O OG  . SER B 2 271 ? 7.207   23.790  -11.180 1.00 75.52 271 B 1 
ATOM 2997 N N   . SER B 2 272 ? 4.717   20.089  -11.387 1.00 89.55 272 B 1 
ATOM 2998 C CA  . SER B 2 272 ? 3.890   18.950  -10.981 1.00 89.24 272 B 1 
ATOM 2999 C C   . SER B 2 272 ? 4.513   17.616  -11.384 1.00 89.98 272 B 1 
ATOM 3000 O O   . SER B 2 272 ? 4.559   16.707  -10.565 1.00 88.88 272 B 1 
ATOM 3001 C CB  . SER B 2 272 ? 2.493   19.074  -11.568 1.00 87.88 272 B 1 
ATOM 3002 O OG  . SER B 2 272 ? 1.670   18.037  -11.075 1.00 79.16 272 B 1 
ATOM 3003 N N   . ASN B 2 273 ? 5.057   17.496  -12.585 1.00 89.99 273 B 1 
ATOM 3004 C CA  . ASN B 2 273 ? 5.731   16.270  -13.017 1.00 89.97 273 B 1 
ATOM 3005 C C   . ASN B 2 273 ? 6.985   15.969  -12.176 1.00 90.66 273 B 1 
ATOM 3006 O O   . ASN B 2 273 ? 7.264   14.815  -11.878 1.00 89.51 273 B 1 
ATOM 3007 C CB  . ASN B 2 273 ? 6.075   16.374  -14.514 1.00 89.03 273 B 1 
ATOM 3008 C CG  . ASN B 2 273 ? 4.857   16.275  -15.420 1.00 86.31 273 B 1 
ATOM 3009 O OD1 . ASN B 2 273 ? 3.756   15.988  -15.022 1.00 77.62 273 B 1 
ATOM 3010 N ND2 . ASN B 2 273 ? 5.044   16.490  -16.715 1.00 78.78 273 B 1 
ATOM 3011 N N   . ARG B 2 274 ? 7.738   17.007  -11.757 1.00 91.13 274 B 1 
ATOM 3012 C CA  . ARG B 2 274 ? 8.867   16.845  -10.828 1.00 91.30 274 B 1 
ATOM 3013 C C   . ARG B 2 274 ? 8.401   16.406  -9.441  1.00 92.09 274 B 1 
ATOM 3014 O O   . ARG B 2 274 ? 9.058   15.563  -8.835  1.00 90.82 274 B 1 
ATOM 3015 C CB  . ARG B 2 274 ? 9.674   18.142  -10.725 1.00 90.62 274 B 1 
ATOM 3016 C CG  . ARG B 2 274 ? 10.451  18.463  -12.006 1.00 82.90 274 B 1 
ATOM 3017 C CD  . ARG B 2 274 ? 11.166  19.805  -11.834 1.00 78.05 274 B 1 
ATOM 3018 N NE  . ARG B 2 274 ? 11.879  20.203  -13.062 1.00 69.98 274 B 1 
ATOM 3019 C CZ  . ARG B 2 274 ? 12.580  21.328  -13.219 1.00 62.49 274 B 1 
ATOM 3020 N NH1 . ARG B 2 274 ? 12.715  22.189  -12.250 1.00 56.15 274 B 1 
ATOM 3021 N NH2 . ARG B 2 274 ? 13.146  21.585  -14.360 1.00 53.88 274 B 1 
ATOM 3022 N N   . LEU B 2 275 ? 7.281   16.942  -8.949  1.00 90.47 275 B 1 
ATOM 3023 C CA  . LEU B 2 275 ? 6.689   16.524  -7.679  1.00 90.74 275 B 1 
ATOM 3024 C C   . LEU B 2 275 ? 6.216   15.072  -7.729  1.00 91.18 275 B 1 
ATOM 3025 O O   . LEU B 2 275 ? 6.496   14.330  -6.794  1.00 90.40 275 B 1 
ATOM 3026 C CB  . LEU B 2 275 ? 5.518   17.451  -7.298  1.00 89.88 275 B 1 
ATOM 3027 C CG  . LEU B 2 275 ? 5.948   18.842  -6.793  1.00 84.56 275 B 1 
ATOM 3028 C CD1 . LEU B 2 275 ? 4.713   19.730  -6.636  1.00 81.69 275 B 1 
ATOM 3029 C CD2 . LEU B 2 275 ? 6.654   18.765  -5.439  1.00 82.49 275 B 1 
ATOM 3030 N N   . ASP B 2 276 ? 5.602   14.632  -8.823  1.00 91.24 276 B 1 
ATOM 3031 C CA  . ASP B 2 276 ? 5.188   13.238  -8.991  1.00 91.15 276 B 1 
ATOM 3032 C C   . ASP B 2 276 ? 6.402   12.287  -8.991  1.00 92.18 276 B 1 
ATOM 3033 O O   . ASP B 2 276 ? 6.375   11.233  -8.363  1.00 91.49 276 B 1 
ATOM 3034 C CB  . ASP B 2 276 ? 4.421   13.069  -10.308 1.00 89.70 276 B 1 
ATOM 3035 C CG  . ASP B 2 276 ? 3.138   13.873  -10.452 1.00 86.84 276 B 1 
ATOM 3036 O OD1 . ASP B 2 276 ? 2.418   14.176  -9.480  1.00 82.82 276 B 1 
ATOM 3037 O OD2 . ASP B 2 276 ? 2.805   14.188  -11.625 1.00 82.97 276 B 1 
ATOM 3038 N N   . GLN B 2 277 ? 7.504   12.661  -9.653  1.00 91.53 277 B 1 
ATOM 3039 C CA  . GLN B 2 277 ? 8.744   11.878  -9.624  1.00 92.10 277 B 1 
ATOM 3040 C C   . GLN B 2 277 ? 9.364   11.831  -8.224  1.00 92.87 277 B 1 
ATOM 3041 O O   . GLN B 2 277 ? 9.828   10.776  -7.788  1.00 91.85 277 B 1 
ATOM 3042 C CB  . GLN B 2 277 ? 9.762   12.472  -10.605 1.00 91.34 277 B 1 
ATOM 3043 C CG  . GLN B 2 277 ? 9.395   12.185  -12.066 1.00 83.02 277 B 1 
ATOM 3044 C CD  . GLN B 2 277 ? 10.330  12.884  -13.053 1.00 78.59 277 B 1 
ATOM 3045 O OE1 . GLN B 2 277 ? 11.182  13.692  -12.729 1.00 71.81 277 B 1 
ATOM 3046 N NE2 . GLN B 2 277 ? 10.204  12.598  -14.324 1.00 67.86 277 B 1 
ATOM 3047 N N   . ALA B 2 278 ? 9.365   12.950  -7.501  1.00 93.01 278 B 1 
ATOM 3048 C CA  . ALA B 2 278 ? 9.820   12.977  -6.115  1.00 93.47 278 B 1 
ATOM 3049 C C   . ALA B 2 278 ? 8.949   12.072  -5.232  1.00 94.01 278 B 1 
ATOM 3050 O O   . ALA B 2 278 ? 9.490   11.320  -4.421  1.00 92.93 278 B 1 
ATOM 3051 C CB  . ALA B 2 278 ? 9.836   14.429  -5.626  1.00 92.96 278 B 1 
ATOM 3052 N N   . MET B 2 279 ? 7.630   12.079  -5.439  1.00 92.88 279 B 1 
ATOM 3053 C CA  . MET B 2 279 ? 6.684   11.239  -4.725  1.00 92.76 279 B 1 
ATOM 3054 C C   . MET B 2 279 ? 6.954   9.749   -4.948  1.00 93.09 279 B 1 
ATOM 3055 O O   . MET B 2 279 ? 7.020   9.008   -3.970  1.00 92.16 279 B 1 
ATOM 3056 C CB  . MET B 2 279 ? 5.258   11.625  -5.129  1.00 91.46 279 B 1 
ATOM 3057 C CG  . MET B 2 279 ? 4.208   10.952  -4.257  1.00 84.11 279 B 1 
ATOM 3058 S SD  . MET B 2 279 ? 2.551   11.644  -4.516  1.00 79.02 279 B 1 
ATOM 3059 C CE  . MET B 2 279 ? 2.683   13.164  -3.551  1.00 69.26 279 B 1 
ATOM 3060 N N   . GLN B 2 280 ? 7.245   9.315   -6.179  1.00 92.74 280 B 1 
ATOM 3061 C CA  . GLN B 2 280 ? 7.604   7.922   -6.480  1.00 92.67 280 B 1 
ATOM 3062 C C   . GLN B 2 280 ? 8.788   7.428   -5.632  1.00 93.09 280 B 1 
ATOM 3063 O O   . GLN B 2 280 ? 8.764   6.319   -5.106  1.00 92.09 280 B 1 
ATOM 3064 C CB  . GLN B 2 280 ? 7.967   7.790   -7.970  1.00 91.74 280 B 1 
ATOM 3065 C CG  . GLN B 2 280 ? 6.746   7.897   -8.885  1.00 88.67 280 B 1 
ATOM 3066 C CD  . GLN B 2 280 ? 7.112   8.064   -10.359 1.00 86.92 280 B 1 
ATOM 3067 O OE1 . GLN B 2 280 ? 8.235   7.881   -10.801 1.00 82.98 280 B 1 
ATOM 3068 N NE2 . GLN B 2 280 ? 6.159   8.426   -11.184 1.00 79.59 280 B 1 
ATOM 3069 N N   . VAL B 2 281 ? 9.814   8.263   -5.470  1.00 93.94 281 B 1 
ATOM 3070 C CA  . VAL B 2 281 ? 11.007  7.908   -4.694  1.00 94.10 281 B 1 
ATOM 3071 C C   . VAL B 2 281 ? 10.735  7.973   -3.192  1.00 94.72 281 B 1 
ATOM 3072 O O   . VAL B 2 281 ? 11.061  7.046   -2.454  1.00 93.85 281 B 1 
ATOM 3073 C CB  . VAL B 2 281 ? 12.196  8.797   -5.082  1.00 93.27 281 B 1 
ATOM 3074 C CG1 . VAL B 2 281 ? 13.453  8.451   -4.282  1.00 87.62 281 B 1 
ATOM 3075 C CG2 . VAL B 2 281 ? 12.537  8.645   -6.569  1.00 87.30 281 B 1 
ATOM 3076 N N   . THR B 2 282 ? 10.111  9.055   -2.715  1.00 94.70 282 B 1 
ATOM 3077 C CA  . THR B 2 282 ? 9.914   9.293   -1.279  1.00 94.82 282 B 1 
ATOM 3078 C C   . THR B 2 282 ? 8.854   8.378   -0.665  1.00 94.53 282 B 1 
ATOM 3079 O O   . THR B 2 282 ? 9.018   7.958   0.475   1.00 93.00 282 B 1 
ATOM 3080 C CB  . THR B 2 282 ? 9.551   10.752  -0.982  1.00 93.99 282 B 1 
ATOM 3081 O OG1 . THR B 2 282 ? 8.394   11.150  -1.680  1.00 87.05 282 B 1 
ATOM 3082 C CG2 . THR B 2 282 ? 10.685  11.716  -1.351  1.00 87.71 282 B 1 
ATOM 3083 N N   . GLU B 2 283 ? 7.823   8.034   -1.406  1.00 94.11 283 B 1 
ATOM 3084 C CA  . GLU B 2 283 ? 6.816   7.070   -0.961  1.00 93.64 283 B 1 
ATOM 3085 C C   . GLU B 2 283 ? 7.417   5.668   -0.858  1.00 93.58 283 B 1 
ATOM 3086 O O   . GLU B 2 283 ? 7.256   4.997   0.155   1.00 92.52 283 B 1 
ATOM 3087 C CB  . GLU B 2 283 ? 5.625   7.100   -1.925  1.00 92.01 283 B 1 
ATOM 3088 C CG  . GLU B 2 283 ? 4.483   6.201   -1.433  1.00 89.14 283 B 1 
ATOM 3089 C CD  . GLU B 2 283 ? 3.285   6.307   -2.377  1.00 88.70 283 B 1 
ATOM 3090 O OE1 . GLU B 2 283 ? 2.160   6.482   -1.870  1.00 83.09 283 B 1 
ATOM 3091 O OE2 . GLU B 2 283 ? 3.498   6.204   -3.599  1.00 84.90 283 B 1 
ATOM 3092 N N   . THR B 2 284 ? 8.207   5.252   -1.855  1.00 94.47 284 B 1 
ATOM 3093 C CA  . THR B 2 284 ? 8.930   3.975   -1.799  1.00 94.55 284 B 1 
ATOM 3094 C C   . THR B 2 284 ? 9.872   3.935   -0.598  1.00 94.71 284 B 1 
ATOM 3095 O O   . THR B 2 284 ? 9.922   2.932   0.112   1.00 93.37 284 B 1 
ATOM 3096 C CB  . THR B 2 284 ? 9.723   3.725   -3.090  1.00 93.71 284 B 1 
ATOM 3097 O OG1 . THR B 2 284 ? 8.888   3.786   -4.212  1.00 84.86 284 B 1 
ATOM 3098 C CG2 . THR B 2 284 ? 10.364  2.339   -3.081  1.00 85.09 284 B 1 
ATOM 3099 N N   . LEU B 2 285 ? 10.576  5.033   -0.318  1.00 94.70 285 B 1 
ATOM 3100 C CA  . LEU B 2 285 ? 11.414  5.146   0.873   1.00 94.69 285 B 1 
ATOM 3101 C C   . LEU B 2 285 ? 10.588  4.964   2.155   1.00 94.42 285 B 1 
ATOM 3102 O O   . LEU B 2 285 ? 10.980  4.184   3.019   1.00 92.96 285 B 1 
ATOM 3103 C CB  . LEU B 2 285 ? 12.150  6.496   0.844   1.00 94.05 285 B 1 
ATOM 3104 C CG  . LEU B 2 285 ? 13.112  6.703   2.029   1.00 90.71 285 B 1 
ATOM 3105 C CD1 . LEU B 2 285 ? 14.302  5.749   1.967   1.00 87.40 285 B 1 
ATOM 3106 C CD2 . LEU B 2 285 ? 13.648  8.137   2.018   1.00 87.21 285 B 1 
ATOM 3107 N N   . GLY B 2 286 ? 9.423   5.608   2.262   1.00 94.19 286 B 1 
ATOM 3108 C CA  . GLY B 2 286 ? 8.490   5.421   3.374   1.00 93.35 286 B 1 
ATOM 3109 C C   . GLY B 2 286 ? 8.062   3.962   3.540   1.00 93.75 286 B 1 
ATOM 3110 O O   . GLY B 2 286 ? 8.154   3.404   4.634   1.00 92.41 286 B 1 
ATOM 3111 N N   . MET B 2 287 ? 7.698   3.286   2.448   1.00 93.70 287 B 1 
ATOM 3112 C CA  . MET B 2 287 ? 7.321   1.871   2.461   1.00 93.33 287 B 1 
ATOM 3113 C C   . MET B 2 287 ? 8.426   0.964   3.005   1.00 93.47 287 B 1 
ATOM 3114 O O   . MET B 2 287 ? 8.135   0.005   3.716   1.00 91.66 287 B 1 
ATOM 3115 C CB  . MET B 2 287 ? 6.952   1.401   1.048   1.00 91.89 287 B 1 
ATOM 3116 C CG  . MET B 2 287 ? 5.672   2.025   0.506   1.00 86.98 287 B 1 
ATOM 3117 S SD  . MET B 2 287 ? 5.253   1.394   -1.144  1.00 83.08 287 B 1 
ATOM 3118 C CE  . MET B 2 287 ? 3.790   2.394   -1.457  1.00 75.11 287 B 1 
ATOM 3119 N N   . THR B 2 288 ? 9.701   1.271   2.752   1.00 94.61 288 B 1 
ATOM 3120 C CA  . THR B 2 288 ? 10.808  0.462   3.277   1.00 94.69 288 B 1 
ATOM 3121 C C   . THR B 2 288 ? 10.909  0.475   4.806   1.00 94.62 288 B 1 
ATOM 3122 O O   . THR B 2 288 ? 11.538  -0.413  5.385   1.00 92.28 288 B 1 
ATOM 3123 C CB  . THR B 2 288 ? 12.175  0.821   2.688   1.00 93.46 288 B 1 
ATOM 3124 O OG1 . THR B 2 288 ? 12.597  2.095   3.080   1.00 82.52 288 B 1 
ATOM 3125 C CG2 . THR B 2 288 ? 12.252  0.732   1.169   1.00 81.79 288 B 1 
ATOM 3126 N N   . HIS B 2 289 ? 10.238  1.413   5.491   1.00 94.33 289 B 1 
ATOM 3127 C CA  . HIS B 2 289 ? 10.219  1.432   6.958   1.00 93.91 289 B 1 
ATOM 3128 C C   . HIS B 2 289 ? 9.612   0.152   7.554   1.00 93.35 289 B 1 
ATOM 3129 O O   . HIS B 2 289 ? 10.085  -0.313  8.601   1.00 91.99 289 B 1 
ATOM 3130 C CB  . HIS B 2 289 ? 9.474   2.685   7.433   1.00 93.12 289 B 1 
ATOM 3131 C CG  . HIS B 2 289 ? 9.570   2.883   8.920   1.00 92.18 289 B 1 
ATOM 3132 N ND1 . HIS B 2 289 ? 8.671   2.442   9.861   1.00 80.23 289 B 1 
ATOM 3133 C CD2 . HIS B 2 289 ? 10.584  3.516   9.619   1.00 81.45 289 B 1 
ATOM 3134 C CE1 . HIS B 2 289 ? 9.125   2.799   11.084  1.00 82.83 289 B 1 
ATOM 3135 N NE2 . HIS B 2 289 ? 10.281  3.453   10.967  1.00 84.48 289 B 1 
ATOM 3136 N N   . CYS B 2 290 ? 8.653   -0.506  6.875   1.00 92.93 290 B 1 
ATOM 3137 C CA  . CYS B 2 290 ? 8.101   -1.785  7.324   1.00 92.31 290 B 1 
ATOM 3138 C C   . CYS B 2 290 ? 9.132   -2.930  7.324   1.00 93.09 290 B 1 
ATOM 3139 O O   . CYS B 2 290 ? 9.039   -3.850  8.132   1.00 90.16 290 B 1 
ATOM 3140 C CB  . CYS B 2 290 ? 6.861   -2.128  6.474   1.00 89.67 290 B 1 
ATOM 3141 S SG  . CYS B 2 290 ? 7.334   -2.703  4.809   1.00 79.73 290 B 1 
ATOM 3142 N N   . CYS B 2 291 ? 10.183  -2.846  6.495   1.00 92.41 291 B 1 
ATOM 3143 C CA  . CYS B 2 291 ? 11.296  -3.787  6.499   1.00 92.33 291 B 1 
ATOM 3144 C C   . CYS B 2 291 ? 12.253  -3.554  7.678   1.00 93.09 291 B 1 
ATOM 3145 O O   . CYS B 2 291 ? 12.994  -4.448  8.077   1.00 90.63 291 B 1 
ATOM 3146 C CB  . CYS B 2 291 ? 12.087  -3.658  5.181   1.00 90.67 291 B 1 
ATOM 3147 S SG  . CYS B 2 291 ? 10.992  -3.822  3.727   1.00 86.79 291 B 1 
ATOM 3148 N N   . ILE B 2 292 ? 12.258  -2.339  8.227   1.00 93.51 292 B 1 
ATOM 3149 C CA  . ILE B 2 292 ? 13.159  -1.926  9.310   1.00 93.49 292 B 1 
ATOM 3150 C C   . ILE B 2 292 ? 12.533  -2.175  10.681  1.00 93.60 292 B 1 
ATOM 3151 O O   . ILE B 2 292 ? 13.257  -2.495  11.629  1.00 91.47 292 B 1 
ATOM 3152 C CB  . ILE B 2 292 ? 13.578  -0.456  9.106   1.00 91.32 292 B 1 
ATOM 3153 C CG1 . ILE B 2 292 ? 14.329  -0.317  7.762   1.00 83.90 292 B 1 
ATOM 3154 C CG2 . ILE B 2 292 ? 14.467  0.037   10.258  1.00 82.38 292 B 1 
ATOM 3155 C CD1 . ILE B 2 292 ? 14.679  1.116   7.415   1.00 74.90 292 B 1 
ATOM 3156 N N   . ASN B 2 293 ? 11.206  -2.098  10.808  1.00 92.62 293 B 1 
ATOM 3157 C CA  . ASN B 2 293 ? 10.473  -2.369  12.045  1.00 91.92 293 B 1 
ATOM 3158 C C   . ASN B 2 293 ? 10.931  -3.662  12.760  1.00 91.54 293 B 1 
ATOM 3159 O O   . ASN B 2 293 ? 11.279  -3.585  13.944  1.00 89.53 293 B 1 
ATOM 3160 C CB  . ASN B 2 293 ? 8.957   -2.383  11.768  1.00 90.49 293 B 1 
ATOM 3161 C CG  . ASN B 2 293 ? 8.353   -1.002  11.618  1.00 88.90 293 B 1 
ATOM 3162 O OD1 . ASN B 2 293 ? 8.890   -0.019  12.077  1.00 81.31 293 B 1 
ATOM 3163 N ND2 . ASN B 2 293 ? 7.187   -0.925  11.012  1.00 81.55 293 B 1 
ATOM 3164 N N   . PRO B 2 294 ? 11.045  -4.833  12.089  1.00 92.53 294 B 1 
ATOM 3165 C CA  . PRO B 2 294 ? 11.580  -6.043  12.707  1.00 91.75 294 B 1 
ATOM 3166 C C   . PRO B 2 294 ? 12.961  -5.856  13.328  1.00 91.53 294 B 1 
ATOM 3167 O O   . PRO B 2 294 ? 13.233  -6.355  14.415  1.00 88.68 294 B 1 
ATOM 3168 C CB  . PRO B 2 294 ? 11.636  -7.072  11.571  1.00 90.29 294 B 1 
ATOM 3169 C CG  . PRO B 2 294 ? 10.534  -6.621  10.630  1.00 89.13 294 B 1 
ATOM 3170 C CD  . PRO B 2 294 ? 10.598  -5.110  10.741  1.00 92.00 294 B 1 
ATOM 3171 N N   . ILE B 2 295 ? 13.834  -5.096  12.667  1.00 92.87 295 B 1 
ATOM 3172 C CA  . ILE B 2 295 ? 15.220  -4.887  13.100  1.00 92.24 295 B 1 
ATOM 3173 C C   . ILE B 2 295 ? 15.259  -3.996  14.342  1.00 91.89 295 B 1 
ATOM 3174 O O   . ILE B 2 295 ? 15.810  -4.375  15.371  1.00 89.85 295 B 1 
ATOM 3175 C CB  . ILE B 2 295 ? 16.076  -4.323  11.943  1.00 91.10 295 B 1 
ATOM 3176 C CG1 . ILE B 2 295 ? 16.018  -5.255  10.707  1.00 85.87 295 B 1 
ATOM 3177 C CG2 . ILE B 2 295 ? 17.530  -4.128  12.402  1.00 84.64 295 B 1 
ATOM 3178 C CD1 . ILE B 2 295 ? 16.736  -4.715  9.463   1.00 77.70 295 B 1 
ATOM 3179 N N   . ILE B 2 296 ? 14.628  -2.815  14.277  1.00 91.77 296 B 1 
ATOM 3180 C CA  . ILE B 2 296 ? 14.746  -1.795  15.331  1.00 90.62 296 B 1 
ATOM 3181 C C   . ILE B 2 296 ? 13.863  -2.072  16.561  1.00 90.29 296 B 1 
ATOM 3182 O O   . ILE B 2 296 ? 14.201  -1.617  17.661  1.00 86.70 296 B 1 
ATOM 3183 C CB  . ILE B 2 296 ? 14.505  -0.371  14.775  1.00 88.23 296 B 1 
ATOM 3184 C CG1 . ILE B 2 296 ? 13.063  -0.180  14.245  1.00 78.54 296 B 1 
ATOM 3185 C CG2 . ILE B 2 296 ? 15.569  -0.043  13.718  1.00 75.85 296 B 1 
ATOM 3186 C CD1 . ILE B 2 296 ? 12.742  1.245   13.805  1.00 74.20 296 B 1 
ATOM 3187 N N   . TYR B 2 297 ? 12.770  -2.816  16.417  1.00 90.47 297 B 1 
ATOM 3188 C CA  . TYR B 2 297 ? 11.865  -3.122  17.531  1.00 89.85 297 B 1 
ATOM 3189 C C   . TYR B 2 297 ? 12.055  -4.524  18.116  1.00 88.49 297 B 1 
ATOM 3190 O O   . TYR B 2 297 ? 11.944  -4.673  19.334  1.00 84.37 297 B 1 
ATOM 3191 C CB  . TYR B 2 297 ? 10.403  -2.860  17.126  1.00 89.23 297 B 1 
ATOM 3192 C CG  . TYR B 2 297 ? 10.091  -1.384  16.960  1.00 89.52 297 B 1 
ATOM 3193 C CD1 . TYR B 2 297 ? 9.901   -0.566  18.096  1.00 85.88 297 B 1 
ATOM 3194 C CD2 . TYR B 2 297 ? 10.014  -0.810  15.681  1.00 86.15 297 B 1 
ATOM 3195 C CE1 . TYR B 2 297 ? 9.652   0.803   17.953  1.00 84.83 297 B 1 
ATOM 3196 C CE2 . TYR B 2 297 ? 9.768   0.567   15.526  1.00 84.63 297 B 1 
ATOM 3197 C CZ  . TYR B 2 297 ? 9.597   1.369   16.668  1.00 86.46 297 B 1 
ATOM 3198 O OH  . TYR B 2 297 ? 9.382   2.716   16.523  1.00 84.38 297 B 1 
ATOM 3199 N N   . ALA B 2 298 ? 12.391  -5.525  17.293  1.00 88.68 298 B 1 
ATOM 3200 C CA  . ALA B 2 298 ? 12.545  -6.905  17.743  1.00 87.92 298 B 1 
ATOM 3201 C C   . ALA B 2 298 ? 14.007  -7.362  17.827  1.00 88.10 298 B 1 
ATOM 3202 O O   . ALA B 2 298 ? 14.494  -7.659  18.922  1.00 84.76 298 B 1 
ATOM 3203 C CB  . ALA B 2 298 ? 11.665  -7.810  16.872  1.00 86.32 298 B 1 
ATOM 3204 N N   . PHE B 2 299 ? 14.743  -7.390  16.720  1.00 88.35 299 B 1 
ATOM 3205 C CA  . PHE B 2 299 ? 16.076  -8.012  16.647  1.00 88.07 299 B 1 
ATOM 3206 C C   . PHE B 2 299 ? 17.185  -7.272  17.405  1.00 87.45 299 B 1 
ATOM 3207 O O   . PHE B 2 299 ? 18.201  -7.874  17.753  1.00 84.37 299 B 1 
ATOM 3208 C CB  . PHE B 2 299 ? 16.481  -8.228  15.180  1.00 86.98 299 B 1 
ATOM 3209 C CG  . PHE B 2 299 ? 15.552  -9.113  14.386  1.00 84.26 299 B 1 
ATOM 3210 C CD1 . PHE B 2 299 ? 15.154  -10.366 14.895  1.00 78.46 299 B 1 
ATOM 3211 C CD2 . PHE B 2 299 ? 15.073  -8.706  13.124  1.00 78.54 299 B 1 
ATOM 3212 C CE1 . PHE B 2 299 ? 14.269  -11.185 14.162  1.00 75.53 299 B 1 
ATOM 3213 C CE2 . PHE B 2 299 ? 14.196  -9.516  12.395  1.00 74.34 299 B 1 
ATOM 3214 C CZ  . PHE B 2 299 ? 13.791  -10.752 12.919  1.00 75.28 299 B 1 
ATOM 3215 N N   . VAL B 2 300 ? 17.005  -5.995  17.730  1.00 87.28 300 B 1 
ATOM 3216 C CA  . VAL B 2 300 ? 17.943  -5.265  18.606  1.00 85.30 300 B 1 
ATOM 3217 C C   . VAL B 2 300 ? 17.967  -5.854  20.028  1.00 84.70 300 B 1 
ATOM 3218 O O   . VAL B 2 300 ? 18.987  -5.764  20.725  1.00 79.55 300 B 1 
ATOM 3219 C CB  . VAL B 2 300 ? 17.592  -3.771  18.613  1.00 82.89 300 B 1 
ATOM 3220 C CG1 . VAL B 2 300 ? 18.371  -2.976  19.662  1.00 72.70 300 B 1 
ATOM 3221 C CG2 . VAL B 2 300 ? 17.925  -3.141  17.260  1.00 73.75 300 B 1 
ATOM 3222 N N   . GLY B 2 301 ? 16.879  -6.485  20.469  1.00 81.23 301 B 1 
ATOM 3223 C CA  . GLY B 2 301 ? 16.800  -7.127  21.771  1.00 80.30 301 B 1 
ATOM 3224 C C   . GLY B 2 301 ? 17.674  -8.386  21.850  1.00 82.29 301 B 1 
ATOM 3225 O O   . GLY B 2 301 ? 17.470  -9.327  21.096  1.00 80.12 301 B 1 
ATOM 3226 N N   . GLU B 2 302 ? 18.580  -8.462  22.828  1.00 77.84 302 B 1 
ATOM 3227 C CA  . GLU B 2 302 ? 19.440  -9.648  23.008  1.00 79.40 302 B 1 
ATOM 3228 C C   . GLU B 2 302 ? 18.651  -10.950 23.145  1.00 81.16 302 B 1 
ATOM 3229 O O   . GLU B 2 302 ? 18.985  -11.947 22.514  1.00 78.00 302 B 1 
ATOM 3230 C CB  . GLU B 2 302 ? 20.303  -9.500  24.264  1.00 74.86 302 B 1 
ATOM 3231 C CG  . GLU B 2 302 ? 21.458  -8.549  24.018  1.00 65.16 302 B 1 
ATOM 3232 C CD  . GLU B 2 302 ? 22.345  -8.322  25.234  1.00 59.81 302 B 1 
ATOM 3233 O OE1 . GLU B 2 302 ? 23.430  -7.748  25.009  1.00 52.45 302 B 1 
ATOM 3234 O OE2 . GLU B 2 302 ? 21.894  -8.587  26.366  1.00 56.87 302 B 1 
ATOM 3235 N N   . LYS B 2 303 ? 17.567  -10.935 23.937  1.00 79.59 303 B 1 
ATOM 3236 C CA  . LYS B 2 303 ? 16.698  -12.103 24.097  1.00 80.13 303 B 1 
ATOM 3237 C C   . LYS B 2 303 ? 16.099  -12.530 22.761  1.00 82.65 303 B 1 
ATOM 3238 O O   . LYS B 2 303 ? 16.098  -13.715 22.450  1.00 80.49 303 B 1 
ATOM 3239 C CB  . LYS B 2 303 ? 15.575  -11.826 25.116  1.00 75.77 303 B 1 
ATOM 3240 C CG  . LYS B 2 303 ? 16.097  -11.663 26.559  1.00 66.88 303 B 1 
ATOM 3241 C CD  . LYS B 2 303 ? 14.933  -11.547 27.552  1.00 61.46 303 B 1 
ATOM 3242 C CE  . LYS B 2 303 ? 15.465  -11.410 28.979  1.00 52.28 303 B 1 
ATOM 3243 N NZ  . LYS B 2 303 ? 14.383  -11.338 29.998  1.00 46.81 303 B 1 
ATOM 3244 N N   . PHE B 2 304 ? 15.642  -11.574 21.956  1.00 82.23 304 B 1 
ATOM 3245 C CA  . PHE B 2 304 ? 15.048  -11.871 20.652  1.00 83.91 304 B 1 
ATOM 3246 C C   . PHE B 2 304 ? 16.084  -12.441 19.676  1.00 85.36 304 B 1 
ATOM 3247 O O   . PHE B 2 304 ? 15.822  -13.437 19.014  1.00 83.41 304 B 1 
ATOM 3248 C CB  . PHE B 2 304 ? 14.385  -10.603 20.106  1.00 82.43 304 B 1 
ATOM 3249 C CG  . PHE B 2 304 ? 13.209  -10.920 19.212  1.00 81.17 304 B 1 
ATOM 3250 C CD1 . PHE B 2 304 ? 13.403  -11.278 17.867  1.00 77.38 304 B 1 
ATOM 3251 C CD2 . PHE B 2 304 ? 11.907  -10.874 19.736  1.00 78.45 304 B 1 
ATOM 3252 C CE1 . PHE B 2 304 ? 12.297  -11.588 17.053  1.00 76.70 304 B 1 
ATOM 3253 C CE2 . PHE B 2 304 ? 10.799  -11.174 18.928  1.00 76.16 304 B 1 
ATOM 3254 C CZ  . PHE B 2 304 ? 10.999  -11.528 17.588  1.00 77.29 304 B 1 
ATOM 3255 N N   . ARG B 2 305 ? 17.290  -11.874 19.659  1.00 84.14 305 B 1 
ATOM 3256 C CA  . ARG B 2 305 ? 18.410  -12.377 18.858  1.00 85.46 305 B 1 
ATOM 3257 C C   . ARG B 2 305 ? 18.836  -13.792 19.273  1.00 86.45 305 B 1 
ATOM 3258 O O   . ARG B 2 305 ? 19.077  -14.624 18.406  1.00 85.26 305 B 1 
ATOM 3259 C CB  . ARG B 2 305 ? 19.563  -11.368 18.953  1.00 83.34 305 B 1 
ATOM 3260 C CG  . ARG B 2 305 ? 20.675  -11.686 17.942  1.00 78.63 305 B 1 
ATOM 3261 C CD  . ARG B 2 305 ? 21.768  -10.604 17.962  1.00 78.41 305 B 1 
ATOM 3262 N NE  . ARG B 2 305 ? 22.407  -10.535 19.281  1.00 72.88 305 B 1 
ATOM 3263 C CZ  . ARG B 2 305 ? 23.331  -9.654  19.657  1.00 68.86 305 B 1 
ATOM 3264 N NH1 . ARG B 2 305 ? 23.748  -8.724  18.848  1.00 62.78 305 B 1 
ATOM 3265 N NH2 . ARG B 2 305 ? 23.842  -9.717  20.849  1.00 60.89 305 B 1 
ATOM 3266 N N   . ASN B 2 306 ? 18.847  -14.087 20.565  1.00 86.08 306 B 1 
ATOM 3267 C CA  . ASN B 2 306 ? 19.143  -15.430 21.053  1.00 85.85 306 B 1 
ATOM 3268 C C   . ASN B 2 306 ? 18.065  -16.433 20.626  1.00 85.76 306 B 1 
ATOM 3269 O O   . ASN B 2 306 ? 18.394  -17.525 20.170  1.00 83.82 306 B 1 
ATOM 3270 C CB  . ASN B 2 306 ? 19.318  -15.407 22.573  1.00 84.92 306 B 1 
ATOM 3271 C CG  . ASN B 2 306 ? 20.581  -14.673 23.019  1.00 78.62 306 B 1 
ATOM 3272 O OD1 . ASN B 2 306 ? 21.398  -14.237 22.245  1.00 69.24 306 B 1 
ATOM 3273 N ND2 . ASN B 2 306 ? 20.758  -14.528 24.317  1.00 70.37 306 B 1 
ATOM 3274 N N   . TYR B 2 307 ? 16.773  -16.055 20.695  1.00 84.00 307 B 1 
ATOM 3275 C CA  . TYR B 2 307 ? 15.702  -16.898 20.172  1.00 82.91 307 B 1 
ATOM 3276 C C   . TYR B 2 307 ? 15.809  -17.115 18.661  1.00 83.37 307 B 1 
ATOM 3277 O O   . TYR B 2 307 ? 15.571  -18.230 18.207  1.00 81.96 307 B 1 
ATOM 3278 C CB  . TYR B 2 307 ? 14.328  -16.309 20.511  1.00 81.93 307 B 1 
ATOM 3279 C CG  . TYR B 2 307 ? 13.904  -16.489 21.952  1.00 79.77 307 B 1 
ATOM 3280 C CD1 . TYR B 2 307 ? 13.763  -17.783 22.497  1.00 74.49 307 B 1 
ATOM 3281 C CD2 . TYR B 2 307 ? 13.617  -15.368 22.762  1.00 75.95 307 B 1 
ATOM 3282 C CE1 . TYR B 2 307 ? 13.364  -17.956 23.830  1.00 73.05 307 B 1 
ATOM 3283 C CE2 . TYR B 2 307 ? 13.214  -15.537 24.099  1.00 72.56 307 B 1 
ATOM 3284 C CZ  . TYR B 2 307 ? 13.094  -16.835 24.634  1.00 73.46 307 B 1 
ATOM 3285 O OH  . TYR B 2 307 ? 12.713  -17.000 25.939  1.00 68.86 307 B 1 
ATOM 3286 N N   . LEU B 2 308 ? 16.214  -16.101 17.893  1.00 84.11 308 B 1 
ATOM 3287 C CA  . LEU B 2 308 ? 16.458  -16.226 16.461  1.00 83.27 308 B 1 
ATOM 3288 C C   . LEU B 2 308 ? 17.564  -17.250 16.181  1.00 83.65 308 B 1 
ATOM 3289 O O   . LEU B 2 308 ? 17.359  -18.162 15.394  1.00 82.58 308 B 1 
ATOM 3290 C CB  . LEU B 2 308 ? 16.801  -14.838 15.877  1.00 82.33 308 B 1 
ATOM 3291 C CG  . LEU B 2 308 ? 16.983  -14.818 14.344  1.00 79.26 308 B 1 
ATOM 3292 C CD1 . LEU B 2 308 ? 15.667  -15.010 13.616  1.00 73.86 308 B 1 
ATOM 3293 C CD2 . LEU B 2 308 ? 17.573  -13.471 13.904  1.00 75.63 308 B 1 
ATOM 3294 N N   . LEU B 2 309 ? 18.697  -17.157 16.882  1.00 84.50 309 B 1 
ATOM 3295 C CA  . LEU B 2 309 ? 19.806  -18.105 16.735  1.00 83.94 309 B 1 
ATOM 3296 C C   . LEU B 2 309 ? 19.380  -19.544 17.077  1.00 83.06 309 B 1 
ATOM 3297 O O   . LEU B 2 309 ? 19.645  -20.460 16.296  1.00 81.54 309 B 1 
ATOM 3298 C CB  . LEU B 2 309 ? 20.978  -17.670 17.626  1.00 83.39 309 B 1 
ATOM 3299 C CG  . LEU B 2 309 ? 21.714  -16.420 17.131  1.00 74.76 309 B 1 
ATOM 3300 C CD1 . LEU B 2 309 ? 22.661  -15.908 18.216  1.00 67.90 309 B 1 
ATOM 3301 C CD2 . LEU B 2 309 ? 22.545  -16.712 15.871  1.00 69.62 309 B 1 
ATOM 3302 N N   . VAL B 2 310 ? 18.666  -19.737 18.179  1.00 85.42 310 B 1 
ATOM 3303 C CA  . VAL B 2 310 ? 18.160  -21.058 18.576  1.00 84.39 310 B 1 
ATOM 3304 C C   . VAL B 2 310 ? 17.147  -21.595 17.558  1.00 83.60 310 B 1 
ATOM 3305 O O   . VAL B 2 310 ? 17.177  -22.778 17.232  1.00 81.53 310 B 1 
ATOM 3306 C CB  . VAL B 2 310 ? 17.538  -20.999 19.984  1.00 82.82 310 B 1 
ATOM 3307 C CG1 . VAL B 2 310 ? 16.839  -22.306 20.381  1.00 76.35 310 B 1 
ATOM 3308 C CG2 . VAL B 2 310 ? 18.617  -20.726 21.038  1.00 77.07 310 B 1 
ATOM 3309 N N   . PHE B 2 311 ? 16.267  -20.735 17.035  1.00 82.70 311 B 1 
ATOM 3310 C CA  . PHE B 2 311 ? 15.294  -21.122 16.017  1.00 81.34 311 B 1 
ATOM 3311 C C   . PHE B 2 311 ? 15.987  -21.562 14.717  1.00 81.29 311 B 1 
ATOM 3312 O O   . PHE B 2 311 ? 15.685  -22.637 14.200  1.00 79.05 311 B 1 
ATOM 3313 C CB  . PHE B 2 311 ? 14.328  -19.951 15.778  1.00 79.53 311 B 1 
ATOM 3314 C CG  . PHE B 2 311 ? 13.236  -20.270 14.785  1.00 80.10 311 B 1 
ATOM 3315 C CD1 . PHE B 2 311 ? 13.400  -19.984 13.420  1.00 75.19 311 B 1 
ATOM 3316 C CD2 . PHE B 2 311 ? 12.035  -20.854 15.228  1.00 75.32 311 B 1 
ATOM 3317 C CE1 . PHE B 2 311 ? 12.383  -20.290 12.504  1.00 73.91 311 B 1 
ATOM 3318 C CE2 . PHE B 2 311 ? 11.010  -21.161 14.312  1.00 73.72 311 B 1 
ATOM 3319 C CZ  . PHE B 2 311 ? 11.182  -20.876 12.949  1.00 73.64 311 B 1 
ATOM 3320 N N   . PHE B 2 312 ? 16.970  -20.785 14.244  1.00 82.04 312 B 1 
ATOM 3321 C CA  . PHE B 2 312 ? 17.765  -21.131 13.069  1.00 81.12 312 B 1 
ATOM 3322 C C   . PHE B 2 312 ? 18.543  -22.430 13.276  1.00 80.76 312 B 1 
ATOM 3323 O O   . PHE B 2 312 ? 18.447  -23.332 12.448  1.00 78.11 312 B 1 
ATOM 3324 C CB  . PHE B 2 312 ? 18.700  -19.975 12.699  1.00 78.65 312 B 1 
ATOM 3325 C CG  . PHE B 2 312 ? 18.104  -19.037 11.672  1.00 71.78 312 B 1 
ATOM 3326 C CD1 . PHE B 2 312 ? 18.238  -19.326 10.303  1.00 65.50 312 B 1 
ATOM 3327 C CD2 . PHE B 2 312 ? 17.406  -17.884 12.052  1.00 63.81 312 B 1 
ATOM 3328 C CE1 . PHE B 2 312 ? 17.676  -18.474 9.334   1.00 59.62 312 B 1 
ATOM 3329 C CE2 . PHE B 2 312 ? 16.844  -17.028 11.081  1.00 59.09 312 B 1 
ATOM 3330 C CZ  . PHE B 2 312 ? 16.983  -17.329 9.719   1.00 57.67 312 B 1 
ATOM 3331 N N   . GLN B 2 313 ? 19.227  -22.601 14.400  1.00 80.96 313 B 1 
ATOM 3332 C CA  . GLN B 2 313 ? 19.930  -23.840 14.717  1.00 79.85 313 B 1 
ATOM 3333 C C   . GLN B 2 313 ? 18.974  -25.038 14.751  1.00 78.63 313 B 1 
ATOM 3334 O O   . GLN B 2 313 ? 19.252  -26.072 14.149  1.00 75.25 313 B 1 
ATOM 3335 C CB  . GLN B 2 313 ? 20.661  -23.707 16.055  1.00 78.27 313 B 1 
ATOM 3336 C CG  . GLN B 2 313 ? 21.939  -22.855 15.940  1.00 71.46 313 B 1 
ATOM 3337 C CD  . GLN B 2 313 ? 22.608  -22.637 17.298  1.00 66.41 313 B 1 
ATOM 3338 O OE1 . GLN B 2 313 ? 22.075  -22.934 18.348  1.00 61.07 313 B 1 
ATOM 3339 N NE2 . GLN B 2 313 ? 23.811  -22.106 17.326  1.00 57.76 313 B 1 
ATOM 3340 N N   . LYS B 2 314 ? 17.806  -24.895 15.374  1.00 79.56 314 B 1 
ATOM 3341 C CA  . LYS B 2 314 ? 16.853  -26.005 15.506  1.00 78.64 314 B 1 
ATOM 3342 C C   . LYS B 2 314 ? 16.198  -26.396 14.183  1.00 78.08 314 B 1 
ATOM 3343 O O   . LYS B 2 314 ? 15.952  -27.585 13.975  1.00 73.21 314 B 1 
ATOM 3344 C CB  . LYS B 2 314 ? 15.818  -25.639 16.575  1.00 74.77 314 B 1 
ATOM 3345 C CG  . LYS B 2 314 ? 14.927  -26.834 16.968  1.00 66.87 314 B 1 
ATOM 3346 C CD  . LYS B 2 314 ? 13.966  -26.418 18.080  1.00 63.26 314 B 1 
ATOM 3347 C CE  . LYS B 2 314 ? 13.079  -27.607 18.506  1.00 54.96 314 B 1 
ATOM 3348 N NZ  . LYS B 2 314 ? 12.097  -27.218 19.543  1.00 49.74 314 B 1 
ATOM 3349 N N   . HIS B 2 315 ? 15.877  -25.437 13.317  1.00 78.05 315 B 1 
ATOM 3350 C CA  . HIS B 2 315 ? 15.165  -25.708 12.067  1.00 75.40 315 B 1 
ATOM 3351 C C   . HIS B 2 315 ? 16.095  -25.859 10.858  1.00 73.84 315 B 1 
ATOM 3352 O O   . HIS B 2 315 ? 15.916  -26.800 10.077  1.00 68.84 315 B 1 
ATOM 3353 C CB  . HIS B 2 315 ? 14.086  -24.638 11.834  1.00 71.53 315 B 1 
ATOM 3354 C CG  . HIS B 2 315 ? 12.902  -24.836 12.742  1.00 68.80 315 B 1 
ATOM 3355 N ND1 . HIS B 2 315 ? 11.881  -25.750 12.550  1.00 59.91 315 B 1 
ATOM 3356 C CD2 . HIS B 2 315 ? 12.639  -24.207 13.927  1.00 60.79 315 B 1 
ATOM 3357 C CE1 . HIS B 2 315 ? 11.029  -25.660 13.581  1.00 59.31 315 B 1 
ATOM 3358 N NE2 . HIS B 2 315 ? 11.466  -24.737 14.454  1.00 59.31 315 B 1 
ATOM 3359 N N   . ILE B 2 316 ? 17.086  -24.982 10.712  1.00 71.68 316 B 1 
ATOM 3360 C CA  . ILE B 2 316 ? 18.016  -25.030 9.580   1.00 70.49 316 B 1 
ATOM 3361 C C   . ILE B 2 316 ? 19.073  -26.094 9.817   1.00 69.66 316 B 1 
ATOM 3362 O O   . ILE B 2 316 ? 19.261  -26.928 8.940   1.00 65.97 316 B 1 
ATOM 3363 C CB  . ILE B 2 316 ? 18.613  -23.649 9.255   1.00 66.11 316 B 1 
ATOM 3364 C CG1 . ILE B 2 316 ? 17.454  -22.703 8.862   1.00 60.50 316 B 1 
ATOM 3365 C CG2 . ILE B 2 316 ? 19.670  -23.744 8.145   1.00 58.26 316 B 1 
ATOM 3366 C CD1 . ILE B 2 316 ? 17.891  -21.359 8.305   1.00 54.62 316 B 1 
ATOM 3367 N N   . ALA B 2 317 ? 19.721  -26.157 10.992  1.00 68.92 317 B 1 
ATOM 3368 C CA  . ALA B 2 317 ? 20.721  -27.190 11.227  1.00 68.89 317 B 1 
ATOM 3369 C C   . ALA B 2 317 ? 20.105  -28.589 11.187  1.00 68.92 317 B 1 
ATOM 3370 O O   . ALA B 2 317 ? 20.711  -29.487 10.629  1.00 66.21 317 B 1 
ATOM 3371 C CB  . ALA B 2 317 ? 21.521  -26.957 12.522  1.00 65.51 317 B 1 
ATOM 3372 N N   . LYS B 2 318 ? 18.862  -28.788 11.648  1.00 68.41 318 B 1 
ATOM 3373 C CA  . LYS B 2 318 ? 18.190  -30.089 11.472  1.00 67.67 318 B 1 
ATOM 3374 C C   . LYS B 2 318 ? 17.913  -30.429 10.011  1.00 67.55 318 B 1 
ATOM 3375 O O   . LYS B 2 318 ? 18.037  -31.593 9.654   1.00 64.24 318 B 1 
ATOM 3376 C CB  . LYS B 2 318 ? 16.880  -30.187 12.264  1.00 63.53 318 B 1 
ATOM 3377 C CG  . LYS B 2 318 ? 17.115  -30.587 13.720  1.00 57.71 318 B 1 
ATOM 3378 C CD  . LYS B 2 318 ? 15.779  -30.911 14.396  1.00 54.05 318 B 1 
ATOM 3379 C CE  . LYS B 2 318 ? 16.029  -31.468 15.806  1.00 46.69 318 B 1 
ATOM 3380 N NZ  . LYS B 2 318 ? 14.815  -32.085 16.373  1.00 42.50 318 B 1 
ATOM 3381 N N   . ARG B 2 319 ? 17.490  -29.466 9.189   1.00 67.88 319 B 1 
ATOM 3382 C CA  . ARG B 2 319 ? 17.255  -29.723 7.762   1.00 67.51 319 B 1 
ATOM 3383 C C   . ARG B 2 319 ? 18.563  -29.942 7.007   1.00 67.74 319 B 1 
ATOM 3384 O O   . ARG B 2 319 ? 18.638  -30.877 6.233   1.00 64.73 319 B 1 
ATOM 3385 C CB  . ARG B 2 319 ? 16.426  -28.612 7.101   1.00 63.36 319 B 1 
ATOM 3386 C CG  . ARG B 2 319 ? 14.928  -28.946 7.123   1.00 57.13 319 B 1 
ATOM 3387 C CD  . ARG B 2 319 ? 14.145  -27.908 6.303   1.00 54.02 319 B 1 
ATOM 3388 N NE  . ARG B 2 319 ? 12.731  -28.273 6.151   1.00 48.85 319 B 1 
ATOM 3389 C CZ  . ARG B 2 319 ? 11.814  -27.572 5.492   1.00 44.21 319 B 1 
ATOM 3390 N NH1 . ARG B 2 319 ? 12.092  -26.429 4.925   1.00 40.42 319 B 1 
ATOM 3391 N NH2 . ARG B 2 319 ? 10.590  -28.008 5.374   1.00 40.94 319 B 1 
ATOM 3392 N N   . PHE B 2 320 ? 19.588  -29.138 7.280   1.00 60.87 320 B 1 
ATOM 3393 C CA  . PHE B 2 320 ? 20.915  -29.314 6.696   1.00 60.83 320 B 1 
ATOM 3394 C C   . PHE B 2 320 ? 21.572  -30.598 7.174   1.00 59.90 320 B 1 
ATOM 3395 O O   . PHE B 2 320 ? 22.081  -31.332 6.341   1.00 58.11 320 B 1 
ATOM 3396 C CB  . PHE B 2 320 ? 21.808  -28.101 6.967   1.00 58.39 320 B 1 
ATOM 3397 C CG  . PHE B 2 320 ? 21.782  -27.095 5.824   1.00 54.47 320 B 1 
ATOM 3398 C CD1 . PHE B 2 320 ? 22.674  -27.255 4.749   1.00 49.83 320 B 1 
ATOM 3399 C CD2 . PHE B 2 320 ? 20.876  -26.028 5.829   1.00 49.63 320 B 1 
ATOM 3400 C CE1 . PHE B 2 320 ? 22.657  -26.338 3.686   1.00 44.36 320 B 1 
ATOM 3401 C CE2 . PHE B 2 320 ? 20.859  -25.109 4.767   1.00 44.03 320 B 1 
ATOM 3402 C CZ  . PHE B 2 320 ? 21.751  -25.262 3.689   1.00 45.67 320 B 1 
ATOM 3403 N N   . CYS B 2 321 ? 21.485  -30.955 8.465   1.00 60.17 321 B 1 
ATOM 3404 C CA  . CYS B 2 321 ? 21.974  -32.241 8.943   1.00 58.13 321 B 1 
ATOM 3405 C C   . CYS B 2 321 ? 21.209  -33.411 8.320   1.00 55.50 321 B 1 
ATOM 3406 O O   . CYS B 2 321 ? 21.839  -34.398 7.989   1.00 53.91 321 B 1 
ATOM 3407 C CB  . CYS B 2 321 ? 21.919  -32.351 10.477  1.00 56.68 321 B 1 
ATOM 3408 S SG  . CYS B 2 321 ? 23.300  -31.444 11.229  1.00 49.15 321 B 1 
ATOM 3409 N N   . LYS B 2 322 ? 19.897  -33.311 8.116   1.00 58.90 322 B 1 
ATOM 3410 C CA  . LYS B 2 322 ? 19.160  -34.338 7.373   1.00 60.49 322 B 1 
ATOM 3411 C C   . LYS B 2 322 ? 19.579  -34.388 5.909   1.00 60.16 322 B 1 
ATOM 3412 O O   . LYS B 2 322 ? 19.789  -35.482 5.410   1.00 57.91 322 B 1 
ATOM 3413 C CB  . LYS B 2 322 ? 17.643  -34.159 7.476   1.00 58.08 322 B 1 
ATOM 3414 C CG  . LYS B 2 322 ? 17.074  -34.861 8.710   1.00 53.14 322 B 1 
ATOM 3415 C CD  . LYS B 2 322 ? 15.546  -34.857 8.643   1.00 49.82 322 B 1 
ATOM 3416 C CE  . LYS B 2 322 ? 14.951  -35.716 9.776   1.00 42.94 322 B 1 
ATOM 3417 N NZ  . LYS B 2 322 ? 13.514  -35.983 9.558   1.00 38.07 322 B 1 
ATOM 3418 N N   . CYS B 2 323 ? 19.739  -33.252 5.233   1.00 54.57 323 B 1 
ATOM 3419 C CA  . CYS B 2 323 ? 20.232  -33.238 3.855   1.00 54.97 323 B 1 
ATOM 3420 C C   . CYS B 2 323 ? 21.669  -33.766 3.770   1.00 53.14 323 B 1 
ATOM 3421 O O   . CYS B 2 323 ? 21.954  -34.589 2.908   1.00 51.79 323 B 1 
ATOM 3422 C CB  . CYS B 2 323 ? 20.124  -31.833 3.250   1.00 54.84 323 B 1 
ATOM 3423 S SG  . CYS B 2 323 ? 18.705  -31.761 2.121   1.00 47.72 323 B 1 
ATOM 3424 N N   . CYS B 2 324 ? 22.551  -33.365 4.688   1.00 48.71 324 B 1 
ATOM 3425 C CA  . CYS B 2 324 ? 23.916  -33.879 4.745   1.00 46.76 324 B 1 
ATOM 3426 C C   . CYS B 2 324 ? 23.952  -35.363 5.109   1.00 43.48 324 B 1 
ATOM 3427 O O   . CYS B 2 324 ? 24.783  -36.071 4.559   1.00 42.65 324 B 1 
ATOM 3428 C CB  . CYS B 2 324 ? 24.761  -33.058 5.726   1.00 46.93 324 B 1 
ATOM 3429 S SG  . CYS B 2 324 ? 25.090  -31.393 5.057   1.00 41.86 324 B 1 
ATOM 3430 N N   . SER B 2 325 ? 23.071  -35.847 5.979   1.00 50.73 325 B 1 
ATOM 3431 C CA  . SER B 2 325 ? 23.012  -37.275 6.296   1.00 54.09 325 B 1 
ATOM 3432 C C   . SER B 2 325 ? 22.457  -38.103 5.143   1.00 53.51 325 B 1 
ATOM 3433 O O   . SER B 2 325 ? 22.935  -39.207 4.931   1.00 52.40 325 B 1 
ATOM 3434 C CB  . SER B 2 325 ? 22.223  -37.555 7.574   1.00 50.92 325 B 1 
ATOM 3435 O OG  . SER B 2 325 ? 20.849  -37.266 7.445   1.00 47.60 325 B 1 
ATOM 3436 N N   . ILE B 2 326 ? 21.509  -37.566 4.376   1.00 48.23 326 B 1 
ATOM 3437 C CA  . ILE B 2 326 ? 21.025  -38.223 3.145   1.00 49.86 326 B 1 
ATOM 3438 C C   . ILE B 2 326 ? 22.158  -38.254 2.112   1.00 48.39 326 B 1 
ATOM 3439 O O   . ILE B 2 326 ? 22.436  -39.313 1.555   1.00 46.46 326 B 1 
ATOM 3440 C CB  . ILE B 2 326 ? 19.755  -37.529 2.612   1.00 49.08 326 B 1 
ATOM 3441 C CG1 . ILE B 2 326 ? 18.578  -37.738 3.585   1.00 47.21 326 B 1 
ATOM 3442 C CG2 . ILE B 2 326 ? 19.366  -38.080 1.225   1.00 47.26 326 B 1 
ATOM 3443 C CD1 . ILE B 2 326 ? 17.414  -36.761 3.366   1.00 43.99 326 B 1 
ATOM 3444 N N   . PHE B 2 327 ? 22.895  -37.146 1.923   1.00 39.61 327 B 1 
ATOM 3445 C CA  . PHE B 2 327 ? 24.060  -37.120 1.041   1.00 39.47 327 B 1 
ATOM 3446 C C   . PHE B 2 327 ? 25.229  -37.985 1.532   1.00 37.44 327 B 1 
ATOM 3447 O O   . PHE B 2 327 ? 26.003  -38.476 0.709   1.00 37.34 327 B 1 
ATOM 3448 C CB  . PHE B 2 327 ? 24.528  -35.673 0.830   1.00 39.69 327 B 1 
ATOM 3449 C CG  . PHE B 2 327 ? 23.974  -35.038 -0.428  1.00 39.91 327 B 1 
ATOM 3450 C CD1 . PHE B 2 327 ? 24.595  -35.295 -1.659  1.00 37.26 327 B 1 
ATOM 3451 C CD2 . PHE B 2 327 ? 22.834  -34.217 -0.379  1.00 39.02 327 B 1 
ATOM 3452 C CE1 . PHE B 2 327 ? 24.089  -34.720 -2.840  1.00 34.44 327 B 1 
ATOM 3453 C CE2 . PHE B 2 327 ? 22.324  -33.643 -1.558  1.00 33.63 327 B 1 
ATOM 3454 C CZ  . PHE B 2 327 ? 22.952  -33.889 -2.792  1.00 37.19 327 B 1 
ATOM 3455 N N   . GLN B 2 328 ? 25.391  -38.179 2.848   1.00 42.50 328 B 1 
ATOM 3456 C CA  . GLN B 2 328 ? 26.381  -39.119 3.384   1.00 42.60 328 B 1 
ATOM 3457 C C   . GLN B 2 328 ? 25.936  -40.581 3.244   1.00 39.94 328 B 1 
ATOM 3458 O O   . GLN B 2 328 ? 26.804  -41.431 3.093   1.00 39.68 328 B 1 
ATOM 3459 C CB  . GLN B 2 328 ? 26.714  -38.812 4.840   1.00 42.26 328 B 1 
ATOM 3460 C CG  . GLN B 2 328 ? 27.829  -37.777 4.973   1.00 40.83 328 B 1 
ATOM 3461 C CD  . GLN B 2 328 ? 28.253  -37.549 6.421   1.00 38.57 328 B 1 
ATOM 3462 O OE1 . GLN B 2 328 ? 27.517  -37.725 7.376   1.00 37.50 328 B 1 
ATOM 3463 N NE2 . GLN B 2 328 ? 29.481  -37.131 6.652   1.00 36.17 328 B 1 
ATOM 3464 N N   . GLN B 2 329 ? 24.633  -40.880 3.312   1.00 39.39 329 B 1 
ATOM 3465 C CA  . GLN B 2 329 ? 24.130  -42.244 3.095   1.00 42.05 329 B 1 
ATOM 3466 C C   . GLN B 2 329 ? 24.160  -42.658 1.620   1.00 40.21 329 B 1 
ATOM 3467 O O   . GLN B 2 329 ? 24.365  -43.836 1.339   1.00 39.58 329 B 1 
ATOM 3468 C CB  . GLN B 2 329 ? 22.705  -42.384 3.637   1.00 41.10 329 B 1 
ATOM 3469 C CG  . GLN B 2 329 ? 22.699  -42.677 5.137   1.00 38.94 329 B 1 
ATOM 3470 C CD  . GLN B 2 329 ? 21.293  -42.916 5.687   1.00 36.51 329 B 1 
ATOM 3471 O OE1 . GLN B 2 329 ? 20.284  -42.416 5.212   1.00 34.87 329 B 1 
ATOM 3472 N NE2 . GLN B 2 329 ? 21.169  -43.696 6.738   1.00 34.72 329 B 1 
ATOM 3473 N N   . GLU B 2 330 ? 24.003  -41.715 0.683   1.00 37.71 330 B 1 
ATOM 3474 C CA  . GLU B 2 330 ? 24.167  -41.998 -0.751  1.00 40.64 330 B 1 
ATOM 3475 C C   . GLU B 2 330 ? 25.638  -42.073 -1.191  1.00 37.39 330 B 1 
ATOM 3476 O O   . GLU B 2 330 ? 25.903  -42.440 -2.337  1.00 36.24 330 B 1 
ATOM 3477 C CB  . GLU B 2 330 ? 23.423  -40.969 -1.602  1.00 41.41 330 B 1 
ATOM 3478 C CG  . GLU B 2 330 ? 21.915  -41.219 -1.649  1.00 38.57 330 B 1 
ATOM 3479 C CD  . GLU B 2 330 ? 21.192  -40.301 -2.660  1.00 37.02 330 B 1 
ATOM 3480 O OE1 . GLU B 2 330 ? 20.008  -40.573 -2.945  1.00 33.72 330 B 1 
ATOM 3481 O OE2 . GLU B 2 330 ? 21.803  -39.311 -3.132  1.00 37.03 330 B 1 
ATOM 3482 N N   . ALA B 2 331 ? 26.606  -41.740 -0.321  1.00 40.35 331 B 1 
ATOM 3483 C CA  . ALA B 2 331 ? 27.982  -42.112 -0.598  1.00 41.87 331 B 1 
ATOM 3484 C C   . ALA B 2 331 ? 28.010  -43.650 -0.650  1.00 39.44 331 B 1 
ATOM 3485 O O   . ALA B 2 331 ? 27.739  -44.273 0.378   1.00 38.56 331 B 1 
ATOM 3486 C CB  . ALA B 2 331 ? 28.913  -41.545 0.479   1.00 41.35 331 B 1 
ATOM 3487 N N   . PRO B 2 332 ? 28.270  -44.262 -1.804  1.00 35.39 332 B 1 
ATOM 3488 C CA  . PRO B 2 332 ? 28.190  -45.701 -1.931  1.00 39.36 332 B 1 
ATOM 3489 C C   . PRO B 2 332 ? 29.120  -46.296 -0.881  1.00 38.98 332 B 1 
ATOM 3490 O O   . PRO B 2 332 ? 30.264  -45.848 -0.743  1.00 38.22 332 B 1 
ATOM 3491 C CB  . PRO B 2 332 ? 28.604  -46.031 -3.367  1.00 37.58 332 B 1 
ATOM 3492 C CG  . PRO B 2 332 ? 29.413  -44.808 -3.801  1.00 37.77 332 B 1 
ATOM 3493 C CD  . PRO B 2 332 ? 28.771  -43.660 -3.018  1.00 43.55 332 B 1 
ATOM 3494 N N   . GLU B 2 333 ? 28.642  -47.313 -0.170  1.00 37.05 333 B 1 
ATOM 3495 C CA  . GLU B 2 333 ? 29.506  -48.219 0.573   1.00 39.86 333 B 1 
ATOM 3496 C C   . GLU B 2 333 ? 30.520  -48.781 -0.424  1.00 37.12 333 B 1 
ATOM 3497 O O   . GLU B 2 333 ? 30.266  -49.763 -1.128  1.00 36.85 333 B 1 
ATOM 3498 C CB  . GLU B 2 333 ? 28.709  -49.359 1.238   1.00 40.53 333 B 1 
ATOM 3499 C CG  . GLU B 2 333 ? 27.969  -48.942 2.520   1.00 38.17 333 B 1 
ATOM 3500 C CD  . GLU B 2 333 ? 27.260  -50.110 3.216   1.00 37.06 333 B 1 
ATOM 3501 O OE1 . GLU B 2 333 ? 27.038  -49.995 4.450   1.00 34.12 333 B 1 
ATOM 3502 O OE2 . GLU B 2 333 ? 26.923  -51.100 2.532   1.00 37.01 333 B 1 
ATOM 3503 N N   . ARG B 2 334 ? 31.670  -48.112 -0.557  1.00 30.68 334 B 1 
ATOM 3504 C CA  . ARG B 2 334 ? 32.847  -48.761 -1.110  1.00 33.53 334 B 1 
ATOM 3505 C C   . ARG B 2 334 ? 33.060  -49.941 -0.191  1.00 31.37 334 B 1 
ATOM 3506 O O   . ARG B 2 334 ? 33.480  -49.761 0.950   1.00 31.03 334 B 1 
ATOM 3507 C CB  . ARG B 2 334 ? 34.080  -47.849 -1.153  1.00 34.32 334 B 1 
ATOM 3508 C CG  . ARG B 2 334 ? 34.088  -46.982 -2.425  1.00 31.68 334 B 1 
ATOM 3509 C CD  . ARG B 2 334 ? 35.404  -46.199 -2.501  1.00 32.13 334 B 1 
ATOM 3510 N NE  . ARG B 2 334 ? 35.490  -45.430 -3.754  1.00 29.59 334 B 1 
ATOM 3511 C CZ  . ARG B 2 334 ? 36.508  -44.677 -4.145  1.00 28.48 334 B 1 
ATOM 3512 N NH1 . ARG B 2 334 ? 37.577  -44.534 -3.404  1.00 26.69 334 B 1 
ATOM 3513 N NH2 . ARG B 2 334 ? 36.481  -44.052 -5.296  1.00 26.20 334 B 1 
ATOM 3514 N N   . ALA B 2 335 ? 32.727  -51.127 -0.692  1.00 35.31 335 B 1 
ATOM 3515 C CA  . ALA B 2 335 ? 33.085  -52.390 -0.104  1.00 37.68 335 B 1 
ATOM 3516 C C   . ALA B 2 335 ? 34.606  -52.363 0.067   1.00 35.75 335 B 1 
ATOM 3517 O O   . ALA B 2 335 ? 35.356  -52.683 -0.848  1.00 35.37 335 B 1 
ATOM 3518 C CB  . ALA B 2 335 ? 32.598  -53.519 -1.026  1.00 38.30 335 B 1 
ATOM 3519 N N   . SER B 2 336 ? 35.047  -51.852 1.210   1.00 34.82 336 B 1 
ATOM 3520 C CA  . SER B 2 336 ? 36.399  -52.060 1.672   1.00 35.51 336 B 1 
ATOM 3521 C C   . SER B 2 336 ? 36.474  -53.564 1.870   1.00 33.15 336 B 1 
ATOM 3522 O O   . SER B 2 336 ? 36.040  -54.078 2.896   1.00 33.26 336 B 1 
ATOM 3523 C CB  . SER B 2 336 ? 36.691  -51.274 2.960   1.00 36.43 336 B 1 
ATOM 3524 O OG  . SER B 2 336 ? 35.707  -51.508 3.934   1.00 34.95 336 B 1 
ATOM 3525 N N   . SER B 2 337 ? 36.951  -54.263 0.832   1.00 33.14 337 B 1 
ATOM 3526 C CA  . SER B 2 337 ? 37.360  -55.647 0.929   1.00 35.74 337 B 1 
ATOM 3527 C C   . SER B 2 337 ? 38.410  -55.674 2.030   1.00 32.50 337 B 1 
ATOM 3528 O O   . SER B 2 337 ? 39.567  -55.301 1.815   1.00 32.42 337 B 1 
ATOM 3529 C CB  . SER B 2 337 ? 37.911  -56.145 -0.413  1.00 36.61 337 B 1 
ATOM 3530 O OG  . SER B 2 337 ? 38.899  -55.266 -0.909  1.00 34.87 337 B 1 
ATOM 3531 N N   . VAL B 2 338 ? 37.950  -56.012 3.233   1.00 32.04 338 B 1 
ATOM 3532 C CA  . VAL B 2 338 ? 38.810  -56.268 4.375   1.00 36.56 338 B 1 
ATOM 3533 C C   . VAL B 2 338 ? 39.617  -57.489 3.956   1.00 34.26 338 B 1 
ATOM 3534 O O   . VAL B 2 338 ? 39.183  -58.629 4.123   1.00 32.98 338 B 1 
ATOM 3535 C CB  . VAL B 2 338 ? 38.003  -56.500 5.667   1.00 36.40 338 B 1 
ATOM 3536 C CG1 . VAL B 2 338 ? 38.919  -56.771 6.859   1.00 33.18 338 B 1 
ATOM 3537 C CG2 . VAL B 2 338 ? 37.156  -55.265 6.012   1.00 37.44 338 B 1 
ATOM 3538 N N   . TYR B 2 339 ? 40.776  -57.244 3.291   1.00 33.35 339 B 1 
ATOM 3539 C CA  . TYR B 2 339 ? 41.823  -58.232 3.198   1.00 34.46 339 B 1 
ATOM 3540 C C   . TYR B 2 339 ? 42.206  -58.535 4.644   1.00 31.58 339 B 1 
ATOM 3541 O O   . TYR B 2 339 ? 42.993  -57.817 5.260   1.00 31.24 339 B 1 
ATOM 3542 C CB  . TYR B 2 339 ? 43.015  -57.711 2.372   1.00 34.66 339 B 1 
ATOM 3543 C CG  . TYR B 2 339 ? 42.973  -58.122 0.913   1.00 33.90 339 B 1 
ATOM 3544 C CD1 . TYR B 2 339 ? 43.611  -59.310 0.506   1.00 34.11 339 B 1 
ATOM 3545 C CD2 . TYR B 2 339 ? 42.309  -57.329 -0.036  1.00 33.19 339 B 1 
ATOM 3546 C CE1 . TYR B 2 339 ? 43.596  -59.695 -0.848  1.00 30.33 339 B 1 
ATOM 3547 C CE2 . TYR B 2 339 ? 42.286  -57.711 -1.389  1.00 30.41 339 B 1 
ATOM 3548 C CZ  . TYR B 2 339 ? 42.933  -58.898 -1.809  1.00 32.12 339 B 1 
ATOM 3549 O OH  . TYR B 2 339 ? 42.909  -59.273 -3.119  1.00 33.23 339 B 1 
ATOM 3550 N N   . THR B 2 340 ? 41.593  -59.569 5.187   1.00 33.10 340 B 1 
ATOM 3551 C CA  . THR B 2 340 ? 42.030  -60.279 6.381   1.00 37.32 340 B 1 
ATOM 3552 C C   . THR B 2 340 ? 43.412  -60.836 6.057   1.00 35.59 340 B 1 
ATOM 3553 O O   . THR B 2 340 ? 43.565  -61.984 5.664   1.00 34.24 340 B 1 
ATOM 3554 C CB  . THR B 2 340 ? 41.043  -61.405 6.766   1.00 36.57 340 B 1 
ATOM 3555 O OG1 . THR B 2 340 ? 40.158  -61.715 5.715   1.00 34.43 340 B 1 
ATOM 3556 C CG2 . THR B 2 340 ? 40.183  -61.005 7.957   1.00 35.74 340 B 1 
ATOM 3557 N N   . ARG B 2 341 ? 44.450  -59.972 6.148   1.00 33.57 341 B 1 
ATOM 3558 C CA  . ARG B 2 341 ? 45.820  -60.451 6.239   1.00 38.09 341 B 1 
ATOM 3559 C C   . ARG B 2 341 ? 45.858  -61.308 7.492   1.00 36.65 341 B 1 
ATOM 3560 O O   . ARG B 2 341 ? 45.775  -60.780 8.591   1.00 36.28 341 B 1 
ATOM 3561 C CB  . ARG B 2 341 ? 46.843  -59.308 6.297   1.00 37.25 341 B 1 
ATOM 3562 C CG  . ARG B 2 341 ? 47.338  -58.908 4.900   1.00 35.33 341 B 1 
ATOM 3563 C CD  . ARG B 2 341 ? 48.461  -57.859 5.007   1.00 36.67 341 B 1 
ATOM 3564 N NE  . ARG B 2 341 ? 49.061  -57.574 3.696   1.00 32.99 341 B 1 
ATOM 3565 C CZ  . ARG B 2 341 ? 50.059  -56.724 3.450   1.00 31.56 341 B 1 
ATOM 3566 N NH1 . ARG B 2 341 ? 50.593  -56.007 4.395   1.00 29.08 341 B 1 
ATOM 3567 N NH2 . ARG B 2 341 ? 50.536  -56.582 2.245   1.00 28.88 341 B 1 
ATOM 3568 N N   . SER B 2 342 ? 45.943  -62.616 7.303   1.00 29.09 342 B 1 
ATOM 3569 C CA  . SER B 2 342 ? 46.361  -63.554 8.337   1.00 32.67 342 B 1 
ATOM 3570 C C   . SER B 2 342 ? 47.794  -63.187 8.699   1.00 30.89 342 B 1 
ATOM 3571 O O   . SER B 2 342 ? 48.748  -63.693 8.110   1.00 29.92 342 B 1 
ATOM 3572 C CB  . SER B 2 342 ? 46.266  -64.989 7.808   1.00 32.14 342 B 1 
ATOM 3573 O OG  . SER B 2 342 ? 47.021  -65.135 6.632   1.00 30.19 342 B 1 
ATOM 3574 N N   . THR B 2 343 ? 47.960  -62.232 9.624   1.00 29.77 343 B 1 
ATOM 3575 C CA  . THR B 2 343 ? 49.215  -62.037 10.335  1.00 32.95 343 B 1 
ATOM 3576 C C   . THR B 2 343 ? 49.439  -63.315 11.141  1.00 31.92 343 B 1 
ATOM 3577 O O   . THR B 2 343 ? 48.835  -63.493 12.192  1.00 30.36 343 B 1 
ATOM 3578 C CB  . THR B 2 343 ? 49.165  -60.806 11.249  1.00 30.82 343 B 1 
ATOM 3579 O OG1 . THR B 2 343 ? 47.844  -60.536 11.673  1.00 28.64 343 B 1 
ATOM 3580 C CG2 . THR B 2 343 ? 49.647  -59.563 10.506  1.00 30.64 343 B 1 
ATOM 3581 N N   . GLY B 2 344 ? 50.215  -64.223 10.567  1.00 28.63 344 B 1 
ATOM 3582 C CA  . GLY B 2 344 ? 50.719  -65.375 11.296  1.00 30.08 344 B 1 
ATOM 3583 C C   . GLY B 2 344 ? 51.530  -64.832 12.465  1.00 29.67 344 B 1 
ATOM 3584 O O   . GLY B 2 344 ? 52.600  -64.268 12.255  1.00 27.53 344 B 1 
ATOM 3585 N N   . GLU B 2 345 ? 50.973  -64.969 13.668  1.00 25.95 345 B 1 
ATOM 3586 C CA  . GLU B 2 345 ? 51.694  -64.779 14.916  1.00 26.05 345 B 1 
ATOM 3587 C C   . GLU B 2 345 ? 52.821  -65.818 14.938  1.00 24.21 345 B 1 
ATOM 3588 O O   . GLU B 2 345 ? 52.613  -66.982 15.262  1.00 23.94 345 B 1 
ATOM 3589 C CB  . GLU B 2 345 ? 50.744  -64.931 16.119  1.00 27.06 345 B 1 
ATOM 3590 C CG  . GLU B 2 345 ? 49.792  -63.729 16.264  1.00 25.73 345 B 1 
ATOM 3591 C CD  . GLU B 2 345 ? 48.759  -63.876 17.393  1.00 26.53 345 B 1 
ATOM 3592 O OE1 . GLU B 2 345 ? 48.363  -62.821 17.948  1.00 24.58 345 B 1 
ATOM 3593 O OE2 . GLU B 2 345 ? 48.332  -65.013 17.648  1.00 30.03 345 B 1 
ATOM 3594 N N   . GLN B 2 346 ? 54.049  -65.420 14.499  1.00 21.69 346 B 1 
ATOM 3595 C CA  . GLN B 2 346 ? 55.253  -66.164 14.841  1.00 21.40 346 B 1 
ATOM 3596 C C   . GLN B 2 346 ? 55.459  -65.962 16.344  1.00 20.63 346 B 1 
ATOM 3597 O O   . GLN B 2 346 ? 56.039  -64.961 16.771  1.00 20.16 346 B 1 
ATOM 3598 C CB  . GLN B 2 346 ? 56.459  -65.717 14.011  1.00 21.80 346 B 1 
ATOM 3599 C CG  . GLN B 2 346 ? 56.487  -66.378 12.627  1.00 20.38 346 B 1 
ATOM 3600 C CD  . GLN B 2 346 ? 57.739  -66.026 11.816  1.00 20.12 346 B 1 
ATOM 3601 O OE1 . GLN B 2 346 ? 58.355  -64.991 11.946  1.00 20.14 346 B 1 
ATOM 3602 N NE2 . GLN B 2 346 ? 58.160  -66.882 10.902  1.00 21.67 346 B 1 
ATOM 3603 N N   . GLU B 2 347 ? 54.951  -66.901 17.139  1.00 21.27 347 B 1 
ATOM 3604 C CA  . GLU B 2 347 ? 55.403  -67.128 18.509  1.00 21.64 347 B 1 
ATOM 3605 C C   . GLU B 2 347 ? 56.911  -67.430 18.449  1.00 21.07 347 B 1 
ATOM 3606 O O   . GLU B 2 347 ? 57.345  -68.567 18.289  1.00 20.46 347 B 1 
ATOM 3607 C CB  . GLU B 2 347 ? 54.650  -68.300 19.161  1.00 21.78 347 B 1 
ATOM 3608 C CG  . GLU B 2 347 ? 53.198  -67.968 19.553  1.00 19.85 347 B 1 
ATOM 3609 C CD  . GLU B 2 347 ? 52.515  -69.135 20.297  1.00 19.47 347 B 1 
ATOM 3610 O OE1 . GLU B 2 347 ? 51.639  -68.862 21.158  1.00 17.69 347 B 1 
ATOM 3611 O OE2 . GLU B 2 347 ? 52.862  -70.301 20.006  1.00 21.69 347 B 1 
ATOM 3612 N N   . ILE B 2 348 ? 57.741  -66.346 18.504  1.00 18.71 348 B 1 
ATOM 3613 C CA  . ILE B 2 348 ? 59.163  -66.520 18.776  1.00 17.67 348 B 1 
ATOM 3614 C C   . ILE B 2 348 ? 59.236  -66.969 20.233  1.00 17.22 348 B 1 
ATOM 3615 O O   . ILE B 2 348 ? 59.188  -66.160 21.154  1.00 16.72 348 B 1 
ATOM 3616 C CB  . ILE B 2 348 ? 59.977  -65.247 18.475  1.00 17.44 348 B 1 
ATOM 3617 C CG1 . ILE B 2 348 ? 59.835  -64.863 16.983  1.00 16.39 348 B 1 
ATOM 3618 C CG2 . ILE B 2 348 ? 61.450  -65.475 18.850  1.00 17.71 348 B 1 
ATOM 3619 C CD1 . ILE B 2 348 ? 60.534  -63.545 16.589  1.00 16.35 348 B 1 
ATOM 3620 N N   . SER B 2 349 ? 59.336  -68.285 20.440  1.00 20.20 349 B 1 
ATOM 3621 C CA  . SER B 2 349 ? 59.698  -68.881 21.725  1.00 18.95 349 B 1 
ATOM 3622 C C   . SER B 2 349 ? 61.109  -68.413 22.079  1.00 18.57 349 B 1 
ATOM 3623 O O   . SER B 2 349 ? 62.088  -69.006 21.638  1.00 18.20 349 B 1 
ATOM 3624 C CB  . SER B 2 349 ? 59.624  -70.415 21.632  1.00 19.14 349 B 1 
ATOM 3625 O OG  . SER B 2 349 ? 60.479  -70.901 20.623  1.00 17.76 349 B 1 
ATOM 3626 N N   . VAL B 2 350 ? 61.224  -67.335 22.854  1.00 19.63 350 B 1 
ATOM 3627 C CA  . VAL B 2 350 ? 62.466  -66.958 23.531  1.00 17.59 350 B 1 
ATOM 3628 C C   . VAL B 2 350 ? 62.705  -68.035 24.589  1.00 17.26 350 B 1 
ATOM 3629 O O   . VAL B 2 350 ? 62.052  -68.035 25.632  1.00 16.25 350 B 1 
ATOM 3630 C CB  . VAL B 2 350 ? 62.412  -65.539 24.131  1.00 16.97 350 B 1 
ATOM 3631 C CG1 . VAL B 2 350 ? 63.746  -65.140 24.753  1.00 15.22 350 B 1 
ATOM 3632 C CG2 . VAL B 2 350 ? 62.072  -64.495 23.047  1.00 16.59 350 B 1 
ATOM 3633 N N   . GLY B 2 351 ? 63.543  -68.986 24.264  1.00 20.63 351 B 1 
ATOM 3634 C CA  . GLY B 2 351 ? 63.691  -70.232 25.009  1.00 17.39 351 B 1 
ATOM 3635 C C   . GLY B 2 351 ? 64.892  -70.295 25.964  1.00 17.89 351 B 1 
ATOM 3636 O O   . GLY B 2 351 ? 65.310  -71.415 26.261  1.00 16.44 351 B 1 
ATOM 3637 N N   . LEU B 2 352 ? 65.494  -69.173 26.364  1.00 17.02 352 B 1 
ATOM 3638 C CA  . LEU B 2 352 ? 66.475  -69.189 27.473  1.00 11.12 352 B 1 
ATOM 3639 C C   . LEU B 2 352 ? 65.771  -69.008 28.818  1.00 11.19 352 B 1 
ATOM 3640 O O   . LEU B 2 352 ? 64.888  -68.139 28.919  1.00 8.90  352 B 1 
ATOM 3641 C CB  . LEU B 2 352 ? 67.593  -68.158 27.259  1.00 10.75 352 B 1 
ATOM 3642 C CG  . LEU B 2 352 ? 68.792  -68.705 26.477  1.00 10.50 352 B 1 
ATOM 3643 C CD1 . LEU B 2 352 ? 69.729  -67.558 26.084  1.00 10.78 352 B 1 
ATOM 3644 C CD2 . LEU B 2 352 ? 69.605  -69.708 27.284  1.00 11.91 352 B 1 
ATOM 3645 O OXT . LEU B 2 352 ? 66.187  -69.798 29.737  1.00 10.67 352 B 1 
#
