# Supplementary material for: Modeling Human Protein Physical Interactions Involved in HIV Attachment In Silico
Source: Int J Mol Sci. 2025 Nov 20;26(22):11209. doi: 10.3390/ijms262211209 (PMC12652853; doi:10.3390/ijms262211209)
Supplement: Supplementary file 1 [file ijms-26-11209-s001.zip › Models/CCL8/ccl8_cd4_model.cif]

# By using this file you agree to the legally binding terms of use found at alphafoldserver.com/output-terms
data_34cda79001812aa
#
_entry.id 34cda79001812aa
#
loop_
_atom_type.symbol
C 
N 
O 
S 
#
loop_
_audit_author.name
_audit_author.pdbx_ordinal
"Google DeepMind" 1 
"Isomorphic Labs" 2 
#
_audit_conform.dict_location https://raw.githubusercontent.com/ihmwg/ModelCIF/master/dist/mmcif_ma.dic
_audit_conform.dict_name     mmcif_ma.dic
_audit_conform.dict_version  1.4.5
#
loop_
_chem_comp.formula
_chem_comp.formula_weight
_chem_comp.id
_chem_comp.mon_nstd_flag
_chem_comp.name
_chem_comp.pdbx_smiles
_chem_comp.pdbx_synonyms
_chem_comp.type
"C3 H7 N O2"    89.093  ALA y ALANINE         C[C@H](N)C(O)=O                  ? "L-PEPTIDE LINKING" 
"C6 H15 N4 O2"  175.209 ARG y ARGININE        N[C@@H](CCCNC(N)=[NH2+])C(O)=O   ? "L-PEPTIDE LINKING" 
"C4 H8 N2 O3"   132.118 ASN y ASPARAGINE      N[C@@H](CC(N)=O)C(O)=O           ? "L-PEPTIDE LINKING" 
"C4 H7 N O4"    133.103 ASP y "ASPARTIC ACID" N[C@@H](CC(O)=O)C(O)=O           ? "L-PEPTIDE LINKING" 
"C3 H7 N O2 S"  121.158 CYS y CYSTEINE        N[C@@H](CS)C(O)=O                ? "L-PEPTIDE LINKING" 
"C5 H10 N2 O3"  146.144 GLN y GLUTAMINE       N[C@@H](CCC(N)=O)C(O)=O          ? "L-PEPTIDE LINKING" 
"C5 H9 N O4"    147.129 GLU y "GLUTAMIC ACID" N[C@@H](CCC(O)=O)C(O)=O          ? "L-PEPTIDE LINKING" 
"C2 H5 N O2"    75.067  GLY y GLYCINE         NCC(O)=O                         ? "PEPTIDE LINKING"   
"C6 H10 N3 O2"  156.162 HIS y HISTIDINE       N[C@@H](Cc1c[nH]c[nH+]1)C(O)=O   ? "L-PEPTIDE LINKING" 
"C6 H13 N O2"   131.173 ILE y ISOLEUCINE      CC[C@H](C)[C@H](N)C(O)=O         ? "L-PEPTIDE LINKING" 
"C6 H13 N O2"   131.173 LEU y LEUCINE         CC(C)C[C@H](N)C(O)=O             ? "L-PEPTIDE LINKING" 
"C6 H15 N2 O2"  147.195 LYS y LYSINE          N[C@@H](CCCC[NH3+])C(O)=O        ? "L-PEPTIDE LINKING" 
"C5 H11 N O2 S" 149.211 MET y METHIONINE      CSCC[C@H](N)C(O)=O               ? "L-PEPTIDE LINKING" 
"C9 H11 N O2"   165.189 PHE y PHENYLALANINE   N[C@@H](Cc1ccccc1)C(O)=O         ? "L-PEPTIDE LINKING" 
"C5 H9 N O2"    115.130 PRO y PROLINE         OC(=O)[C@@H]1CCCN1               ? "L-PEPTIDE LINKING" 
"C3 H7 N O3"    105.093 SER y SERINE          N[C@@H](CO)C(O)=O                ? "L-PEPTIDE LINKING" 
"C4 H9 N O3"    119.119 THR y THREONINE       C[C@@H](O)[C@H](N)C(O)=O         ? "L-PEPTIDE LINKING" 
"C11 H12 N2 O2" 204.225 TRP y TRYPTOPHAN      N[C@@H](Cc1c[nH]c2ccccc12)C(O)=O ? "L-PEPTIDE LINKING" 
"C9 H11 N O3"   181.189 TYR y TYROSINE        N[C@@H](Cc1ccc(O)cc1)C(O)=O      ? "L-PEPTIDE LINKING" 
"C5 H11 N O2"   117.146 VAL y VALINE          CC(C)[C@H](N)C(O)=O              ? "L-PEPTIDE LINKING" 
#
_citation.book_publisher          ?
_citation.country                 UK
_citation.id                      primary
_citation.journal_full            Nature
_citation.journal_id_ASTM         NATUAS
_citation.journal_id_CSD          0006
_citation.journal_id_ISSN         0028-0836
_citation.journal_volume          630
_citation.page_first              493
_citation.page_last               500
_citation.pdbx_database_id_DOI    10.1038/s41586-024-07487-w
_citation.pdbx_database_id_PubMed 38718835
_citation.title                   "Accurate structure prediction of biomolecular interactions with AlphaFold 3"
_citation.year                    2024
#
loop_
_citation_author.citation_id
_citation_author.name
_citation_author.ordinal
primary "Google DeepMind" 1 
primary "Isomorphic Labs" 2 
#
loop_
_entity.id
_entity.pdbx_description
_entity.type
1 . polymer 
2 . polymer 
#
loop_
_entity_poly.entity_id
_entity_poly.pdbx_strand_id
_entity_poly.type
1 A polypeptide(L) 
2 B polypeptide(L) 
#
loop_
_entity_poly_seq.entity_id
_entity_poly_seq.hetero
_entity_poly_seq.mon_id
_entity_poly_seq.num
1 n MET 1   
1 n LYS 2   
1 n VAL 3   
1 n SER 4   
1 n ALA 5   
1 n ALA 6   
1 n LEU 7   
1 n LEU 8   
1 n CYS 9   
1 n LEU 10  
1 n LEU 11  
1 n LEU 12  
1 n MET 13  
1 n ALA 14  
1 n ALA 15  
1 n THR 16  
1 n PHE 17  
1 n SER 18  
1 n PRO 19  
1 n GLN 20  
1 n GLY 21  
1 n LEU 22  
1 n ALA 23  
1 n GLN 24  
1 n PRO 25  
1 n ASP 26  
1 n SER 27  
1 n VAL 28  
1 n SER 29  
1 n ILE 30  
1 n PRO 31  
1 n ILE 32  
1 n THR 33  
1 n CYS 34  
1 n CYS 35  
1 n PHE 36  
1 n ASN 37  
1 n VAL 38  
1 n ILE 39  
1 n ASN 40  
1 n ARG 41  
1 n LYS 42  
1 n ILE 43  
1 n PRO 44  
1 n ILE 45  
1 n GLN 46  
1 n ARG 47  
1 n LEU 48  
1 n GLU 49  
1 n SER 50  
1 n TYR 51  
1 n THR 52  
1 n ARG 53  
1 n ILE 54  
1 n THR 55  
1 n ASN 56  
1 n ILE 57  
1 n GLN 58  
1 n CYS 59  
1 n PRO 60  
1 n LYS 61  
1 n GLU 62  
1 n ALA 63  
1 n VAL 64  
1 n ILE 65  
1 n PHE 66  
1 n LYS 67  
1 n THR 68  
1 n GLN 69  
1 n ARG 70  
1 n GLY 71  
1 n LYS 72  
1 n GLU 73  
1 n VAL 74  
1 n CYS 75  
1 n ALA 76  
1 n ASP 77  
1 n PRO 78  
1 n LYS 79  
1 n GLU 80  
1 n ARG 81  
1 n TRP 82  
1 n VAL 83  
1 n ARG 84  
1 n ASP 85  
1 n SER 86  
1 n MET 87  
1 n LYS 88  
1 n HIS 89  
1 n LEU 90  
1 n ASP 91  
1 n GLN 92  
1 n ILE 93  
1 n PHE 94  
1 n GLN 95  
1 n ASN 96  
1 n LEU 97  
1 n LYS 98  
1 n PRO 99  
2 n MET 1   
2 n ASN 2   
2 n ARG 3   
2 n GLY 4   
2 n VAL 5   
2 n PRO 6   
2 n PHE 7   
2 n ARG 8   
2 n HIS 9   
2 n LEU 10  
2 n LEU 11  
2 n LEU 12  
2 n VAL 13  
2 n LEU 14  
2 n GLN 15  
2 n LEU 16  
2 n ALA 17  
2 n LEU 18  
2 n LEU 19  
2 n PRO 20  
2 n ALA 21  
2 n ALA 22  
2 n THR 23  
2 n GLN 24  
2 n GLY 25  
2 n LYS 26  
2 n LYS 27  
2 n VAL 28  
2 n VAL 29  
2 n LEU 30  
2 n GLY 31  
2 n LYS 32  
2 n LYS 33  
2 n GLY 34  
2 n ASP 35  
2 n THR 36  
2 n VAL 37  
2 n GLU 38  
2 n LEU 39  
2 n THR 40  
2 n CYS 41  
2 n THR 42  
2 n ALA 43  
2 n SER 44  
2 n GLN 45  
2 n LYS 46  
2 n LYS 47  
2 n SER 48  
2 n ILE 49  
2 n GLN 50  
2 n PHE 51  
2 n HIS 52  
2 n TRP 53  
2 n LYS 54  
2 n ASN 55  
2 n SER 56  
2 n ASN 57  
2 n GLN 58  
2 n ILE 59  
2 n LYS 60  
2 n ILE 61  
2 n LEU 62  
2 n GLY 63  
2 n ASN 64  
2 n GLN 65  
2 n GLY 66  
2 n SER 67  
2 n PHE 68  
2 n LEU 69  
2 n THR 70  
2 n LYS 71  
2 n GLY 72  
2 n PRO 73  
2 n SER 74  
2 n LYS 75  
2 n LEU 76  
2 n ASN 77  
2 n ASP 78  
2 n ARG 79  
2 n ALA 80  
2 n ASP 81  
2 n SER 82  
2 n ARG 83  
2 n ARG 84  
2 n SER 85  
2 n LEU 86  
2 n TRP 87  
2 n ASP 88  
2 n GLN 89  
2 n GLY 90  
2 n ASN 91  
2 n PHE 92  
2 n PRO 93  
2 n LEU 94  
2 n ILE 95  
2 n ILE 96  
2 n LYS 97  
2 n ASN 98  
2 n LEU 99  
2 n LYS 100 
2 n ILE 101 
2 n GLU 102 
2 n ASP 103 
2 n SER 104 
2 n ASP 105 
2 n THR 106 
2 n TYR 107 
2 n ILE 108 
2 n CYS 109 
2 n GLU 110 
2 n VAL 111 
2 n GLU 112 
2 n ASP 113 
2 n GLN 114 
2 n LYS 115 
2 n GLU 116 
2 n GLU 117 
2 n VAL 118 
2 n GLN 119 
2 n LEU 120 
2 n LEU 121 
2 n VAL 122 
2 n PHE 123 
2 n GLY 124 
2 n LEU 125 
2 n THR 126 
2 n ALA 127 
2 n ASN 128 
2 n SER 129 
2 n ASP 130 
2 n THR 131 
2 n HIS 132 
2 n LEU 133 
2 n LEU 134 
2 n GLN 135 
2 n GLY 136 
2 n GLN 137 
2 n SER 138 
2 n LEU 139 
2 n THR 140 
2 n LEU 141 
2 n THR 142 
2 n LEU 143 
2 n GLU 144 
2 n SER 145 
2 n PRO 146 
2 n PRO 147 
2 n GLY 148 
2 n SER 149 
2 n SER 150 
2 n PRO 151 
2 n SER 152 
2 n VAL 153 
2 n GLN 154 
2 n CYS 155 
2 n ARG 156 
2 n SER 157 
2 n PRO 158 
2 n ARG 159 
2 n GLY 160 
2 n LYS 161 
2 n ASN 162 
2 n ILE 163 
2 n GLN 164 
2 n GLY 165 
2 n GLY 166 
2 n LYS 167 
2 n THR 168 
2 n LEU 169 
2 n SER 170 
2 n VAL 171 
2 n SER 172 
2 n GLN 173 
2 n LEU 174 
2 n GLU 175 
2 n LEU 176 
2 n GLN 177 
2 n ASP 178 
2 n SER 179 
2 n GLY 180 
2 n THR 181 
2 n TRP 182 
2 n THR 183 
2 n CYS 184 
2 n THR 185 
2 n VAL 186 
2 n LEU 187 
2 n GLN 188 
2 n ASN 189 
2 n GLN 190 
2 n LYS 191 
2 n LYS 192 
2 n VAL 193 
2 n GLU 194 
2 n PHE 195 
2 n LYS 196 
2 n ILE 197 
2 n ASP 198 
2 n ILE 199 
2 n VAL 200 
2 n VAL 201 
2 n LEU 202 
2 n ALA 203 
2 n PHE 204 
2 n GLN 205 
2 n LYS 206 
2 n ALA 207 
2 n SER 208 
2 n SER 209 
2 n ILE 210 
2 n VAL 211 
2 n TYR 212 
2 n LYS 213 
2 n LYS 214 
2 n GLU 215 
2 n GLY 216 
2 n GLU 217 
2 n GLN 218 
2 n VAL 219 
2 n GLU 220 
2 n PHE 221 
2 n SER 222 
2 n PHE 223 
2 n PRO 224 
2 n LEU 225 
2 n ALA 226 
2 n PHE 227 
2 n THR 228 
2 n VAL 229 
2 n GLU 230 
2 n LYS 231 
2 n LEU 232 
2 n THR 233 
2 n GLY 234 
2 n SER 235 
2 n GLY 236 
2 n GLU 237 
2 n LEU 238 
2 n TRP 239 
2 n TRP 240 
2 n GLN 241 
2 n ALA 242 
2 n GLU 243 
2 n ARG 244 
2 n ALA 245 
2 n SER 246 
2 n SER 247 
2 n SER 248 
2 n LYS 249 
2 n SER 250 
2 n TRP 251 
2 n ILE 252 
2 n THR 253 
2 n PHE 254 
2 n ASP 255 
2 n LEU 256 
2 n LYS 257 
2 n ASN 258 
2 n LYS 259 
2 n GLU 260 
2 n VAL 261 
2 n SER 262 
2 n VAL 263 
2 n LYS 264 
2 n ARG 265 
2 n VAL 266 
2 n THR 267 
2 n GLN 268 
2 n ASP 269 
2 n PRO 270 
2 n LYS 271 
2 n LEU 272 
2 n GLN 273 
2 n MET 274 
2 n GLY 275 
2 n LYS 276 
2 n LYS 277 
2 n LEU 278 
2 n PRO 279 
2 n LEU 280 
2 n HIS 281 
2 n LEU 282 
2 n THR 283 
2 n LEU 284 
2 n PRO 285 
2 n GLN 286 
2 n ALA 287 
2 n LEU 288 
2 n PRO 289 
2 n GLN 290 
2 n TYR 291 
2 n ALA 292 
2 n GLY 293 
2 n SER 294 
2 n GLY 295 
2 n ASN 296 
2 n LEU 297 
2 n THR 298 
2 n LEU 299 
2 n ALA 300 
2 n LEU 301 
2 n GLU 302 
2 n ALA 303 
2 n LYS 304 
2 n THR 305 
2 n GLY 306 
2 n LYS 307 
2 n LEU 308 
2 n HIS 309 
2 n GLN 310 
2 n GLU 311 
2 n VAL 312 
2 n ASN 313 
2 n LEU 314 
2 n VAL 315 
2 n VAL 316 
2 n MET 317 
2 n ARG 318 
2 n ALA 319 
2 n THR 320 
2 n GLN 321 
2 n LEU 322 
2 n GLN 323 
2 n LYS 324 
2 n ASN 325 
2 n LEU 326 
2 n THR 327 
2 n CYS 328 
2 n GLU 329 
2 n VAL 330 
2 n TRP 331 
2 n GLY 332 
2 n PRO 333 
2 n THR 334 
2 n SER 335 
2 n PRO 336 
2 n LYS 337 
2 n LEU 338 
2 n MET 339 
2 n LEU 340 
2 n SER 341 
2 n LEU 342 
2 n LYS 343 
2 n LEU 344 
2 n GLU 345 
2 n ASN 346 
2 n LYS 347 
2 n GLU 348 
2 n ALA 349 
2 n LYS 350 
2 n VAL 351 
2 n SER 352 
2 n LYS 353 
2 n ARG 354 
2 n GLU 355 
2 n LYS 356 
2 n ALA 357 
2 n VAL 358 
2 n TRP 359 
2 n VAL 360 
2 n LEU 361 
2 n ASN 362 
2 n PRO 363 
2 n GLU 364 
2 n ALA 365 
2 n GLY 366 
2 n MET 367 
2 n TRP 368 
2 n GLN 369 
2 n CYS 370 
2 n LEU 371 
2 n LEU 372 
2 n SER 373 
2 n ASP 374 
2 n SER 375 
2 n GLY 376 
2 n GLN 377 
2 n VAL 378 
2 n LEU 379 
2 n LEU 380 
2 n GLU 381 
2 n SER 382 
2 n ASN 383 
2 n ILE 384 
2 n LYS 385 
2 n VAL 386 
2 n LEU 387 
2 n PRO 388 
2 n THR 389 
2 n TRP 390 
2 n SER 391 
2 n THR 392 
2 n PRO 393 
2 n VAL 394 
2 n GLN 395 
2 n PRO 396 
2 n MET 397 
2 n ALA 398 
2 n LEU 399 
2 n ILE 400 
2 n VAL 401 
2 n LEU 402 
2 n GLY 403 
2 n GLY 404 
2 n VAL 405 
2 n ALA 406 
2 n GLY 407 
2 n LEU 408 
2 n LEU 409 
2 n LEU 410 
2 n PHE 411 
2 n ILE 412 
2 n GLY 413 
2 n LEU 414 
2 n GLY 415 
2 n ILE 416 
2 n PHE 417 
2 n PHE 418 
2 n CYS 419 
2 n VAL 420 
2 n ARG 421 
2 n CYS 422 
2 n ARG 423 
2 n HIS 424 
2 n ARG 425 
2 n ARG 426 
2 n ARG 427 
2 n GLN 428 
2 n ALA 429 
2 n GLU 430 
2 n ARG 431 
2 n MET 432 
2 n SER 433 
2 n GLN 434 
2 n ILE 435 
2 n LYS 436 
2 n ARG 437 
2 n LEU 438 
2 n LEU 439 
2 n SER 440 
2 n GLU 441 
2 n LYS 442 
2 n LYS 443 
2 n THR 444 
2 n CYS 445 
2 n GLN 446 
2 n CYS 447 
2 n PRO 448 
2 n HIS 449 
2 n ARG 450 
2 n PHE 451 
2 n GLN 452 
2 n LYS 453 
2 n THR 454 
2 n CYS 455 
2 n SER 456 
2 n PRO 457 
2 n ILE 458 
#
_ma_data.content_type "model coordinates"
_ma_data.id           1
_ma_data.name         Model
#
_ma_model_list.data_id          1
_ma_model_list.model_group_id   1
_ma_model_list.model_group_name "AlphaFold-beta-20231127 (2b86f29d-618d-47cf-8aef-20020b1102eb @ 2025-03-05 01:37:18)"
_ma_model_list.model_id         1
_ma_model_list.model_name       "Top ranked model"
_ma_model_list.model_type       "Ab initio model"
_ma_model_list.ordinal_id       1
#
loop_
_ma_protocol_step.method_type
_ma_protocol_step.ordinal_id
_ma_protocol_step.protocol_id
_ma_protocol_step.step_id
"coevolution MSA" 1 1 1 
"template search" 2 1 2 
modeling          3 1 3 
#
loop_
_ma_qa_metric.id
_ma_qa_metric.mode
_ma_qa_metric.name
_ma_qa_metric.software_group_id
_ma_qa_metric.type
1 global pLDDT 1 pLDDT 
2 local  pLDDT 1 pLDDT 
#
_ma_qa_metric_global.metric_id    1
_ma_qa_metric_global.metric_value 74.53
_ma_qa_metric_global.model_id     1
_ma_qa_metric_global.ordinal_id   1
#
_ma_software_group.group_id    1
_ma_software_group.ordinal_id  1
_ma_software_group.software_id 1
#
loop_
_ma_target_entity.data_id
_ma_target_entity.entity_id
_ma_target_entity.origin
1 1 . 
1 2 . 
#
loop_
_ma_target_entity_instance.asym_id
_ma_target_entity_instance.details
_ma_target_entity_instance.entity_id
A . 1 
B . 2 
#
loop_
_pdbx_data_usage.details
_pdbx_data_usage.id
_pdbx_data_usage.type
_pdbx_data_usage.url
;NON-COMMERCIAL USE ONLY, BY USING THIS FILE YOU AGREE TO THE TERMS OF USE FOUND
AT alphafoldserver.com/output-terms.
;
1 license    ? 
;THE INFORMATION IS NOT INTENDED FOR, HAS NOT BEEN VALIDATED FOR, AND IS NOT
APPROVED FOR CLINICAL USE. IT SHOULD NOT BE USED FOR CLINICAL PURPOSE OR RELIED
ON FOR MEDICAL OR OTHER PROFESSIONAL ADVICE. IT IS THEORETICAL MODELLING ONLY
AND CAUTION SHOULD BE EXERCISED IN ITS USE. IT IS PROVIDED "AS-IS" WITHOUT ANY
WARRANTY OF ANY KIND, WHETHER EXPRESSED OR IMPLIED. NO WARRANTY IS GIVEN THAT
USE OF THE INFORMATION SHALL NOT INFRINGE THE RIGHTS OF ANY THIRD PARTY.
;
2 disclaimer ? 
#
loop_
_pdbx_poly_seq_scheme.asym_id
_pdbx_poly_seq_scheme.auth_seq_num
_pdbx_poly_seq_scheme.entity_id
_pdbx_poly_seq_scheme.hetero
_pdbx_poly_seq_scheme.mon_id
_pdbx_poly_seq_scheme.pdb_ins_code
_pdbx_poly_seq_scheme.pdb_seq_num
_pdbx_poly_seq_scheme.pdb_strand_id
_pdbx_poly_seq_scheme.seq_id
A 1   1 n MET . 1   A 1   
A 2   1 n LYS . 2   A 2   
A 3   1 n VAL . 3   A 3   
A 4   1 n SER . 4   A 4   
A 5   1 n ALA . 5   A 5   
A 6   1 n ALA . 6   A 6   
A 7   1 n LEU . 7   A 7   
A 8   1 n LEU . 8   A 8   
A 9   1 n CYS . 9   A 9   
A 10  1 n LEU . 10  A 10  
A 11  1 n LEU . 11  A 11  
A 12  1 n LEU . 12  A 12  
A 13  1 n MET . 13  A 13  
A 14  1 n ALA . 14  A 14  
A 15  1 n ALA . 15  A 15  
A 16  1 n THR . 16  A 16  
A 17  1 n PHE . 17  A 17  
A 18  1 n SER . 18  A 18  
A 19  1 n PRO . 19  A 19  
A 20  1 n GLN . 20  A 20  
A 21  1 n GLY . 21  A 21  
A 22  1 n LEU . 22  A 22  
A 23  1 n ALA . 23  A 23  
A 24  1 n GLN . 24  A 24  
A 25  1 n PRO . 25  A 25  
A 26  1 n ASP . 26  A 26  
A 27  1 n SER . 27  A 27  
A 28  1 n VAL . 28  A 28  
A 29  1 n SER . 29  A 29  
A 30  1 n ILE . 30  A 30  
A 31  1 n PRO . 31  A 31  
A 32  1 n ILE . 32  A 32  
A 33  1 n THR . 33  A 33  
A 34  1 n CYS . 34  A 34  
A 35  1 n CYS . 35  A 35  
A 36  1 n PHE . 36  A 36  
A 37  1 n ASN . 37  A 37  
A 38  1 n VAL . 38  A 38  
A 39  1 n ILE . 39  A 39  
A 40  1 n ASN . 40  A 40  
A 41  1 n ARG . 41  A 41  
A 42  1 n LYS . 42  A 42  
A 43  1 n ILE . 43  A 43  
A 44  1 n PRO . 44  A 44  
A 45  1 n ILE . 45  A 45  
A 46  1 n GLN . 46  A 46  
A 47  1 n ARG . 47  A 47  
A 48  1 n LEU . 48  A 48  
A 49  1 n GLU . 49  A 49  
A 50  1 n SER . 50  A 50  
A 51  1 n TYR . 51  A 51  
A 52  1 n THR . 52  A 52  
A 53  1 n ARG . 53  A 53  
A 54  1 n ILE . 54  A 54  
A 55  1 n THR . 55  A 55  
A 56  1 n ASN . 56  A 56  
A 57  1 n ILE . 57  A 57  
A 58  1 n GLN . 58  A 58  
A 59  1 n CYS . 59  A 59  
A 60  1 n PRO . 60  A 60  
A 61  1 n LYS . 61  A 61  
A 62  1 n GLU . 62  A 62  
A 63  1 n ALA . 63  A 63  
A 64  1 n VAL . 64  A 64  
A 65  1 n ILE . 65  A 65  
A 66  1 n PHE . 66  A 66  
A 67  1 n LYS . 67  A 67  
A 68  1 n THR . 68  A 68  
A 69  1 n GLN . 69  A 69  
A 70  1 n ARG . 70  A 70  
A 71  1 n GLY . 71  A 71  
A 72  1 n LYS . 72  A 72  
A 73  1 n GLU . 73  A 73  
A 74  1 n VAL . 74  A 74  
A 75  1 n CYS . 75  A 75  
A 76  1 n ALA . 76  A 76  
A 77  1 n ASP . 77  A 77  
A 78  1 n PRO . 78  A 78  
A 79  1 n LYS . 79  A 79  
A 80  1 n GLU . 80  A 80  
A 81  1 n ARG . 81  A 81  
A 82  1 n TRP . 82  A 82  
A 83  1 n VAL . 83  A 83  
A 84  1 n ARG . 84  A 84  
A 85  1 n ASP . 85  A 85  
A 86  1 n SER . 86  A 86  
A 87  1 n MET . 87  A 87  
A 88  1 n LYS . 88  A 88  
A 89  1 n HIS . 89  A 89  
A 90  1 n LEU . 90  A 90  
A 91  1 n ASP . 91  A 91  
A 92  1 n GLN . 92  A 92  
A 93  1 n ILE . 93  A 93  
A 94  1 n PHE . 94  A 94  
A 95  1 n GLN . 95  A 95  
A 96  1 n ASN . 96  A 96  
A 97  1 n LEU . 97  A 97  
A 98  1 n LYS . 98  A 98  
A 99  1 n PRO . 99  A 99  
B 1   2 n MET . 1   B 1   
B 2   2 n ASN . 2   B 2   
B 3   2 n ARG . 3   B 3   
B 4   2 n GLY . 4   B 4   
B 5   2 n VAL . 5   B 5   
B 6   2 n PRO . 6   B 6   
B 7   2 n PHE . 7   B 7   
B 8   2 n ARG . 8   B 8   
B 9   2 n HIS . 9   B 9   
B 10  2 n LEU . 10  B 10  
B 11  2 n LEU . 11  B 11  
B 12  2 n LEU . 12  B 12  
B 13  2 n VAL . 13  B 13  
B 14  2 n LEU . 14  B 14  
B 15  2 n GLN . 15  B 15  
B 16  2 n LEU . 16  B 16  
B 17  2 n ALA . 17  B 17  
B 18  2 n LEU . 18  B 18  
B 19  2 n LEU . 19  B 19  
B 20  2 n PRO . 20  B 20  
B 21  2 n ALA . 21  B 21  
B 22  2 n ALA . 22  B 22  
B 23  2 n THR . 23  B 23  
B 24  2 n GLN . 24  B 24  
B 25  2 n GLY . 25  B 25  
B 26  2 n LYS . 26  B 26  
B 27  2 n LYS . 27  B 27  
B 28  2 n VAL . 28  B 28  
B 29  2 n VAL . 29  B 29  
B 30  2 n LEU . 30  B 30  
B 31  2 n GLY . 31  B 31  
B 32  2 n LYS . 32  B 32  
B 33  2 n LYS . 33  B 33  
B 34  2 n GLY . 34  B 34  
B 35  2 n ASP . 35  B 35  
B 36  2 n THR . 36  B 36  
B 37  2 n VAL . 37  B 37  
B 38  2 n GLU . 38  B 38  
B 39  2 n LEU . 39  B 39  
B 40  2 n THR . 40  B 40  
B 41  2 n CYS . 41  B 41  
B 42  2 n THR . 42  B 42  
B 43  2 n ALA . 43  B 43  
B 44  2 n SER . 44  B 44  
B 45  2 n GLN . 45  B 45  
B 46  2 n LYS . 46  B 46  
B 47  2 n LYS . 47  B 47  
B 48  2 n SER . 48  B 48  
B 49  2 n ILE . 49  B 49  
B 50  2 n GLN . 50  B 50  
B 51  2 n PHE . 51  B 51  
B 52  2 n HIS . 52  B 52  
B 53  2 n TRP . 53  B 53  
B 54  2 n LYS . 54  B 54  
B 55  2 n ASN . 55  B 55  
B 56  2 n SER . 56  B 56  
B 57  2 n ASN . 57  B 57  
B 58  2 n GLN . 58  B 58  
B 59  2 n ILE . 59  B 59  
B 60  2 n LYS . 60  B 60  
B 61  2 n ILE . 61  B 61  
B 62  2 n LEU . 62  B 62  
B 63  2 n GLY . 63  B 63  
B 64  2 n ASN . 64  B 64  
B 65  2 n GLN . 65  B 65  
B 66  2 n GLY . 66  B 66  
B 67  2 n SER . 67  B 67  
B 68  2 n PHE . 68  B 68  
B 69  2 n LEU . 69  B 69  
B 70  2 n THR . 70  B 70  
B 71  2 n LYS . 71  B 71  
B 72  2 n GLY . 72  B 72  
B 73  2 n PRO . 73  B 73  
B 74  2 n SER . 74  B 74  
B 75  2 n LYS . 75  B 75  
B 76  2 n LEU . 76  B 76  
B 77  2 n ASN . 77  B 77  
B 78  2 n ASP . 78  B 78  
B 79  2 n ARG . 79  B 79  
B 80  2 n ALA . 80  B 80  
B 81  2 n ASP . 81  B 81  
B 82  2 n SER . 82  B 82  
B 83  2 n ARG . 83  B 83  
B 84  2 n ARG . 84  B 84  
B 85  2 n SER . 85  B 85  
B 86  2 n LEU . 86  B 86  
B 87  2 n TRP . 87  B 87  
B 88  2 n ASP . 88  B 88  
B 89  2 n GLN . 89  B 89  
B 90  2 n GLY . 90  B 90  
B 91  2 n ASN . 91  B 91  
B 92  2 n PHE . 92  B 92  
B 93  2 n PRO . 93  B 93  
B 94  2 n LEU . 94  B 94  
B 95  2 n ILE . 95  B 95  
B 96  2 n ILE . 96  B 96  
B 97  2 n LYS . 97  B 97  
B 98  2 n ASN . 98  B 98  
B 99  2 n LEU . 99  B 99  
B 100 2 n LYS . 100 B 100 
B 101 2 n ILE . 101 B 101 
B 102 2 n GLU . 102 B 102 
B 103 2 n ASP . 103 B 103 
B 104 2 n SER . 104 B 104 
B 105 2 n ASP . 105 B 105 
B 106 2 n THR . 106 B 106 
B 107 2 n TYR . 107 B 107 
B 108 2 n ILE . 108 B 108 
B 109 2 n CYS . 109 B 109 
B 110 2 n GLU . 110 B 110 
B 111 2 n VAL . 111 B 111 
B 112 2 n GLU . 112 B 112 
B 113 2 n ASP . 113 B 113 
B 114 2 n GLN . 114 B 114 
B 115 2 n LYS . 115 B 115 
B 116 2 n GLU . 116 B 116 
B 117 2 n GLU . 117 B 117 
B 118 2 n VAL . 118 B 118 
B 119 2 n GLN . 119 B 119 
B 120 2 n LEU . 120 B 120 
B 121 2 n LEU . 121 B 121 
B 122 2 n VAL . 122 B 122 
B 123 2 n PHE . 123 B 123 
B 124 2 n GLY . 124 B 124 
B 125 2 n LEU . 125 B 125 
B 126 2 n THR . 126 B 126 
B 127 2 n ALA . 127 B 127 
B 128 2 n ASN . 128 B 128 
B 129 2 n SER . 129 B 129 
B 130 2 n ASP . 130 B 130 
B 131 2 n THR . 131 B 131 
B 132 2 n HIS . 132 B 132 
B 133 2 n LEU . 133 B 133 
B 134 2 n LEU . 134 B 134 
B 135 2 n GLN . 135 B 135 
B 136 2 n GLY . 136 B 136 
B 137 2 n GLN . 137 B 137 
B 138 2 n SER . 138 B 138 
B 139 2 n LEU . 139 B 139 
B 140 2 n THR . 140 B 140 
B 141 2 n LEU . 141 B 141 
B 142 2 n THR . 142 B 142 
B 143 2 n LEU . 143 B 143 
B 144 2 n GLU . 144 B 144 
B 145 2 n SER . 145 B 145 
B 146 2 n PRO . 146 B 146 
B 147 2 n PRO . 147 B 147 
B 148 2 n GLY . 148 B 148 
B 149 2 n SER . 149 B 149 
B 150 2 n SER . 150 B 150 
B 151 2 n PRO . 151 B 151 
B 152 2 n SER . 152 B 152 
B 153 2 n VAL . 153 B 153 
B 154 2 n GLN . 154 B 154 
B 155 2 n CYS . 155 B 155 
B 156 2 n ARG . 156 B 156 
B 157 2 n SER . 157 B 157 
B 158 2 n PRO . 158 B 158 
B 159 2 n ARG . 159 B 159 
B 160 2 n GLY . 160 B 160 
B 161 2 n LYS . 161 B 161 
B 162 2 n ASN . 162 B 162 
B 163 2 n ILE . 163 B 163 
B 164 2 n GLN . 164 B 164 
B 165 2 n GLY . 165 B 165 
B 166 2 n GLY . 166 B 166 
B 167 2 n LYS . 167 B 167 
B 168 2 n THR . 168 B 168 
B 169 2 n LEU . 169 B 169 
B 170 2 n SER . 170 B 170 
B 171 2 n VAL . 171 B 171 
B 172 2 n SER . 172 B 172 
B 173 2 n GLN . 173 B 173 
B 174 2 n LEU . 174 B 174 
B 175 2 n GLU . 175 B 175 
B 176 2 n LEU . 176 B 176 
B 177 2 n GLN . 177 B 177 
B 178 2 n ASP . 178 B 178 
B 179 2 n SER . 179 B 179 
B 180 2 n GLY . 180 B 180 
B 181 2 n THR . 181 B 181 
B 182 2 n TRP . 182 B 182 
B 183 2 n THR . 183 B 183 
B 184 2 n CYS . 184 B 184 
B 185 2 n THR . 185 B 185 
B 186 2 n VAL . 186 B 186 
B 187 2 n LEU . 187 B 187 
B 188 2 n GLN . 188 B 188 
B 189 2 n ASN . 189 B 189 
B 190 2 n GLN . 190 B 190 
B 191 2 n LYS . 191 B 191 
B 192 2 n LYS . 192 B 192 
B 193 2 n VAL . 193 B 193 
B 194 2 n GLU . 194 B 194 
B 195 2 n PHE . 195 B 195 
B 196 2 n LYS . 196 B 196 
B 197 2 n ILE . 197 B 197 
B 198 2 n ASP . 198 B 198 
B 199 2 n ILE . 199 B 199 
B 200 2 n VAL . 200 B 200 
B 201 2 n VAL . 201 B 201 
B 202 2 n LEU . 202 B 202 
B 203 2 n ALA . 203 B 203 
B 204 2 n PHE . 204 B 204 
B 205 2 n GLN . 205 B 205 
B 206 2 n LYS . 206 B 206 
B 207 2 n ALA . 207 B 207 
B 208 2 n SER . 208 B 208 
B 209 2 n SER . 209 B 209 
B 210 2 n ILE . 210 B 210 
B 211 2 n VAL . 211 B 211 
B 212 2 n TYR . 212 B 212 
B 213 2 n LYS . 213 B 213 
B 214 2 n LYS . 214 B 214 
B 215 2 n GLU . 215 B 215 
B 216 2 n GLY . 216 B 216 
B 217 2 n GLU . 217 B 217 
B 218 2 n GLN . 218 B 218 
B 219 2 n VAL . 219 B 219 
B 220 2 n GLU . 220 B 220 
B 221 2 n PHE . 221 B 221 
B 222 2 n SER . 222 B 222 
B 223 2 n PHE . 223 B 223 
B 224 2 n PRO . 224 B 224 
B 225 2 n LEU . 225 B 225 
B 226 2 n ALA . 226 B 226 
B 227 2 n PHE . 227 B 227 
B 228 2 n THR . 228 B 228 
B 229 2 n VAL . 229 B 229 
B 230 2 n GLU . 230 B 230 
B 231 2 n LYS . 231 B 231 
B 232 2 n LEU . 232 B 232 
B 233 2 n THR . 233 B 233 
B 234 2 n GLY . 234 B 234 
B 235 2 n SER . 235 B 235 
B 236 2 n GLY . 236 B 236 
B 237 2 n GLU . 237 B 237 
B 238 2 n LEU . 238 B 238 
B 239 2 n TRP . 239 B 239 
B 240 2 n TRP . 240 B 240 
B 241 2 n GLN . 241 B 241 
B 242 2 n ALA . 242 B 242 
B 243 2 n GLU . 243 B 243 
B 244 2 n ARG . 244 B 244 
B 245 2 n ALA . 245 B 245 
B 246 2 n SER . 246 B 246 
B 247 2 n SER . 247 B 247 
B 248 2 n SER . 248 B 248 
B 249 2 n LYS . 249 B 249 
B 250 2 n SER . 250 B 250 
B 251 2 n TRP . 251 B 251 
B 252 2 n ILE . 252 B 252 
B 253 2 n THR . 253 B 253 
B 254 2 n PHE . 254 B 254 
B 255 2 n ASP . 255 B 255 
B 256 2 n LEU . 256 B 256 
B 257 2 n LYS . 257 B 257 
B 258 2 n ASN . 258 B 258 
B 259 2 n LYS . 259 B 259 
B 260 2 n GLU . 260 B 260 
B 261 2 n VAL . 261 B 261 
B 262 2 n SER . 262 B 262 
B 263 2 n VAL . 263 B 263 
B 264 2 n LYS . 264 B 264 
B 265 2 n ARG . 265 B 265 
B 266 2 n VAL . 266 B 266 
B 267 2 n THR . 267 B 267 
B 268 2 n GLN . 268 B 268 
B 269 2 n ASP . 269 B 269 
B 270 2 n PRO . 270 B 270 
B 271 2 n LYS . 271 B 271 
B 272 2 n LEU . 272 B 272 
B 273 2 n GLN . 273 B 273 
B 274 2 n MET . 274 B 274 
B 275 2 n GLY . 275 B 275 
B 276 2 n LYS . 276 B 276 
B 277 2 n LYS . 277 B 277 
B 278 2 n LEU . 278 B 278 
B 279 2 n PRO . 279 B 279 
B 280 2 n LEU . 280 B 280 
B 281 2 n HIS . 281 B 281 
B 282 2 n LEU . 282 B 282 
B 283 2 n THR . 283 B 283 
B 284 2 n LEU . 284 B 284 
B 285 2 n PRO . 285 B 285 
B 286 2 n GLN . 286 B 286 
B 287 2 n ALA . 287 B 287 
B 288 2 n LEU . 288 B 288 
B 289 2 n PRO . 289 B 289 
B 290 2 n GLN . 290 B 290 
B 291 2 n TYR . 291 B 291 
B 292 2 n ALA . 292 B 292 
B 293 2 n GLY . 293 B 293 
B 294 2 n SER . 294 B 294 
B 295 2 n GLY . 295 B 295 
B 296 2 n ASN . 296 B 296 
B 297 2 n LEU . 297 B 297 
B 298 2 n THR . 298 B 298 
B 299 2 n LEU . 299 B 299 
B 300 2 n ALA . 300 B 300 
B 301 2 n LEU . 301 B 301 
B 302 2 n GLU . 302 B 302 
B 303 2 n ALA . 303 B 303 
B 304 2 n LYS . 304 B 304 
B 305 2 n THR . 305 B 305 
B 306 2 n GLY . 306 B 306 
B 307 2 n LYS . 307 B 307 
B 308 2 n LEU . 308 B 308 
B 309 2 n HIS . 309 B 309 
B 310 2 n GLN . 310 B 310 
B 311 2 n GLU . 311 B 311 
B 312 2 n VAL . 312 B 312 
B 313 2 n ASN . 313 B 313 
B 314 2 n LEU . 314 B 314 
B 315 2 n VAL . 315 B 315 
B 316 2 n VAL . 316 B 316 
B 317 2 n MET . 317 B 317 
B 318 2 n ARG . 318 B 318 
B 319 2 n ALA . 319 B 319 
B 320 2 n THR . 320 B 320 
B 321 2 n GLN . 321 B 321 
B 322 2 n LEU . 322 B 322 
B 323 2 n GLN . 323 B 323 
B 324 2 n LYS . 324 B 324 
B 325 2 n ASN . 325 B 325 
B 326 2 n LEU . 326 B 326 
B 327 2 n THR . 327 B 327 
B 328 2 n CYS . 328 B 328 
B 329 2 n GLU . 329 B 329 
B 330 2 n VAL . 330 B 330 
B 331 2 n TRP . 331 B 331 
B 332 2 n GLY . 332 B 332 
B 333 2 n PRO . 333 B 333 
B 334 2 n THR . 334 B 334 
B 335 2 n SER . 335 B 335 
B 336 2 n PRO . 336 B 336 
B 337 2 n LYS . 337 B 337 
B 338 2 n LEU . 338 B 338 
B 339 2 n MET . 339 B 339 
B 340 2 n LEU . 340 B 340 
B 341 2 n SER . 341 B 341 
B 342 2 n LEU . 342 B 342 
B 343 2 n LYS . 343 B 343 
B 344 2 n LEU . 344 B 344 
B 345 2 n GLU . 345 B 345 
B 346 2 n ASN . 346 B 346 
B 347 2 n LYS . 347 B 347 
B 348 2 n GLU . 348 B 348 
B 349 2 n ALA . 349 B 349 
B 350 2 n LYS . 350 B 350 
B 351 2 n VAL . 351 B 351 
B 352 2 n SER . 352 B 352 
B 353 2 n LYS . 353 B 353 
B 354 2 n ARG . 354 B 354 
B 355 2 n GLU . 355 B 355 
B 356 2 n LYS . 356 B 356 
B 357 2 n ALA . 357 B 357 
B 358 2 n VAL . 358 B 358 
B 359 2 n TRP . 359 B 359 
B 360 2 n VAL . 360 B 360 
B 361 2 n LEU . 361 B 361 
B 362 2 n ASN . 362 B 362 
B 363 2 n PRO . 363 B 363 
B 364 2 n GLU . 364 B 364 
B 365 2 n ALA . 365 B 365 
B 366 2 n GLY . 366 B 366 
B 367 2 n MET . 367 B 367 
B 368 2 n TRP . 368 B 368 
B 369 2 n GLN . 369 B 369 
B 370 2 n CYS . 370 B 370 
B 371 2 n LEU . 371 B 371 
B 372 2 n LEU . 372 B 372 
B 373 2 n SER . 373 B 373 
B 374 2 n ASP . 374 B 374 
B 375 2 n SER . 375 B 375 
B 376 2 n GLY . 376 B 376 
B 377 2 n GLN . 377 B 377 
B 378 2 n VAL . 378 B 378 
B 379 2 n LEU . 379 B 379 
B 380 2 n LEU . 380 B 380 
B 381 2 n GLU . 381 B 381 
B 382 2 n SER . 382 B 382 
B 383 2 n ASN . 383 B 383 
B 384 2 n ILE . 384 B 384 
B 385 2 n LYS . 385 B 385 
B 386 2 n VAL . 386 B 386 
B 387 2 n LEU . 387 B 387 
B 388 2 n PRO . 388 B 388 
B 389 2 n THR . 389 B 389 
B 390 2 n TRP . 390 B 390 
B 391 2 n SER . 391 B 391 
B 392 2 n THR . 392 B 392 
B 393 2 n PRO . 393 B 393 
B 394 2 n VAL . 394 B 394 
B 395 2 n GLN . 395 B 395 
B 396 2 n PRO . 396 B 396 
B 397 2 n MET . 397 B 397 
B 398 2 n ALA . 398 B 398 
B 399 2 n LEU . 399 B 399 
B 400 2 n ILE . 400 B 400 
B 401 2 n VAL . 401 B 401 
B 402 2 n LEU . 402 B 402 
B 403 2 n GLY . 403 B 403 
B 404 2 n GLY . 404 B 404 
B 405 2 n VAL . 405 B 405 
B 406 2 n ALA . 406 B 406 
B 407 2 n GLY . 407 B 407 
B 408 2 n LEU . 408 B 408 
B 409 2 n LEU . 409 B 409 
B 410 2 n LEU . 410 B 410 
B 411 2 n PHE . 411 B 411 
B 412 2 n ILE . 412 B 412 
B 413 2 n GLY . 413 B 413 
B 414 2 n LEU . 414 B 414 
B 415 2 n GLY . 415 B 415 
B 416 2 n ILE . 416 B 416 
B 417 2 n PHE . 417 B 417 
B 418 2 n PHE . 418 B 418 
B 419 2 n CYS . 419 B 419 
B 420 2 n VAL . 420 B 420 
B 421 2 n ARG . 421 B 421 
B 422 2 n CYS . 422 B 422 
B 423 2 n ARG . 423 B 423 
B 424 2 n HIS . 424 B 424 
B 425 2 n ARG . 425 B 425 
B 426 2 n ARG . 426 B 426 
B 427 2 n ARG . 427 B 427 
B 428 2 n GLN . 428 B 428 
B 429 2 n ALA . 429 B 429 
B 430 2 n GLU . 430 B 430 
B 431 2 n ARG . 431 B 431 
B 432 2 n MET . 432 B 432 
B 433 2 n SER . 433 B 433 
B 434 2 n GLN . 434 B 434 
B 435 2 n ILE . 435 B 435 
B 436 2 n LYS . 436 B 436 
B 437 2 n ARG . 437 B 437 
B 438 2 n LEU . 438 B 438 
B 439 2 n LEU . 439 B 439 
B 440 2 n SER . 440 B 440 
B 441 2 n GLU . 441 B 441 
B 442 2 n LYS . 442 B 442 
B 443 2 n LYS . 443 B 443 
B 444 2 n THR . 444 B 444 
B 445 2 n CYS . 445 B 445 
B 446 2 n GLN . 446 B 446 
B 447 2 n CYS . 447 B 447 
B 448 2 n PRO . 448 B 448 
B 449 2 n HIS . 449 B 449 
B 450 2 n ARG . 450 B 450 
B 451 2 n PHE . 451 B 451 
B 452 2 n GLN . 452 B 452 
B 453 2 n LYS . 453 B 453 
B 454 2 n THR . 454 B 454 
B 455 2 n CYS . 455 B 455 
B 456 2 n SER . 456 B 456 
B 457 2 n PRO . 457 B 457 
B 458 2 n ILE . 458 B 458 
#
_software.classification other
_software.date           ?
_software.description    "Structure prediction"
_software.name           AlphaFold
_software.pdbx_ordinal   1
_software.type           package
_software.version        "AlphaFold-beta-20231127 (2b86f29d-618d-47cf-8aef-20020b1102eb @ 2025-03-05 01:37:18)"
#
loop_
_struct_asym.entity_id
_struct_asym.id
1 A 
2 B 
#
loop_
_atom_site.group_PDB
_atom_site.id
_atom_site.type_symbol
_atom_site.label_atom_id
_atom_site.label_alt_id
_atom_site.label_comp_id
_atom_site.label_asym_id
_atom_site.label_entity_id
_atom_site.label_seq_id
_atom_site.pdbx_PDB_ins_code
_atom_site.Cartn_x
_atom_site.Cartn_y
_atom_site.Cartn_z
_atom_site.occupancy
_atom_site.B_iso_or_equiv
_atom_site.auth_seq_id
_atom_site.auth_asym_id
_atom_site.pdbx_PDB_model_num
ATOM 1    N N   . MET A 1 1   ? 7.791   -83.969 -42.759 1.00 34.33 1   A 1 
ATOM 2    C CA  . MET A 1 1   ? 6.547   -83.336 -43.220 1.00 44.47 1   A 1 
ATOM 3    C C   . MET A 1 1   ? 5.518   -83.094 -42.110 1.00 46.16 1   A 1 
ATOM 4    O O   . MET A 1 1   ? 4.905   -82.050 -42.116 1.00 45.39 1   A 1 
ATOM 5    C CB  . MET A 1 1   ? 5.910   -84.111 -44.376 1.00 44.25 1   A 1 
ATOM 6    C CG  . MET A 1 1   ? 6.631   -83.811 -45.685 1.00 41.57 1   A 1 
ATOM 7    S SD  . MET A 1 1   ? 6.044   -84.815 -47.064 1.00 39.08 1   A 1 
ATOM 8    C CE  . MET A 1 1   ? 6.521   -83.799 -48.469 1.00 33.48 1   A 1 
ATOM 9    N N   . LYS A 1 2   ? 5.346   -84.039 -41.175 1.00 46.65 2   A 1 
ATOM 10   C CA  . LYS A 1 2   ? 4.236   -83.984 -40.205 1.00 51.73 2   A 1 
ATOM 11   C C   . LYS A 1 2   ? 4.232   -82.777 -39.247 1.00 48.63 2   A 1 
ATOM 12   O O   . LYS A 1 2   ? 3.185   -82.481 -38.682 1.00 49.16 2   A 1 
ATOM 13   C CB  . LYS A 1 2   ? 4.185   -85.279 -39.388 1.00 51.10 2   A 1 
ATOM 14   C CG  . LYS A 1 2   ? 3.597   -86.471 -40.151 1.00 46.40 2   A 1 
ATOM 15   C CD  . LYS A 1 2   ? 3.470   -87.695 -39.230 1.00 43.86 2   A 1 
ATOM 16   C CE  . LYS A 1 2   ? 2.750   -88.848 -39.951 1.00 40.86 2   A 1 
ATOM 17   N NZ  . LYS A 1 2   ? 2.607   -90.040 -39.092 1.00 36.83 2   A 1 
ATOM 18   N N   . VAL A 1 3   ? 5.392   -82.142 -39.047 1.00 41.64 3   A 1 
ATOM 19   C CA  . VAL A 1 3   ? 5.527   -81.177 -37.932 1.00 45.16 3   A 1 
ATOM 20   C C   . VAL A 1 3   ? 4.745   -79.877 -38.176 1.00 44.18 3   A 1 
ATOM 21   O O   . VAL A 1 3   ? 4.332   -79.228 -37.232 1.00 43.47 3   A 1 
ATOM 22   C CB  . VAL A 1 3   ? 7.008   -80.896 -37.625 1.00 43.38 3   A 1 
ATOM 23   C CG1 . VAL A 1 3   ? 7.189   -80.129 -36.313 1.00 38.20 3   A 1 
ATOM 24   C CG2 . VAL A 1 3   ? 7.831   -82.185 -37.508 1.00 43.40 3   A 1 
ATOM 25   N N   . SER A 1 4   ? 4.502   -79.567 -39.460 1.00 43.09 4   A 1 
ATOM 26   C CA  . SER A 1 4   ? 3.979   -78.248 -39.822 1.00 48.13 4   A 1 
ATOM 27   C C   . SER A 1 4   ? 2.549   -77.968 -39.366 1.00 45.74 4   A 1 
ATOM 28   O O   . SER A 1 4   ? 2.157   -76.806 -39.282 1.00 48.39 4   A 1 
ATOM 29   C CB  . SER A 1 4   ? 4.055   -78.051 -41.338 1.00 47.03 4   A 1 
ATOM 30   O OG  . SER A 1 4   ? 5.293   -78.487 -41.839 1.00 42.38 4   A 1 
ATOM 31   N N   . ALA A 1 5   ? 1.766   -79.025 -39.122 1.00 40.86 5   A 1 
ATOM 32   C CA  . ALA A 1 5   ? 0.333   -78.834 -38.873 1.00 49.13 5   A 1 
ATOM 33   C C   . ALA A 1 5   ? 0.025   -78.219 -37.500 1.00 48.45 5   A 1 
ATOM 34   O O   . ALA A 1 5   ? -0.985  -77.544 -37.344 1.00 53.82 5   A 1 
ATOM 35   C CB  . ALA A 1 5   ? -0.385  -80.178 -39.066 1.00 51.80 5   A 1 
ATOM 36   N N   . ALA A 1 6   ? 0.883   -78.493 -36.519 1.00 47.07 6   A 1 
ATOM 37   C CA  . ALA A 1 6   ? 0.567   -78.118 -35.146 1.00 56.12 6   A 1 
ATOM 38   C C   . ALA A 1 6   ? 0.580   -76.603 -34.899 1.00 55.25 6   A 1 
ATOM 39   O O   . ALA A 1 6   ? -0.141  -76.101 -34.042 1.00 61.12 6   A 1 
ATOM 40   C CB  . ALA A 1 6   ? 1.542   -78.837 -34.207 1.00 58.29 6   A 1 
ATOM 41   N N   . LEU A 1 7   ? 1.413   -75.872 -35.653 1.00 37.14 7   A 1 
ATOM 42   C CA  . LEU A 1 7   ? 1.620   -74.439 -35.430 1.00 44.50 7   A 1 
ATOM 43   C C   . LEU A 1 7   ? 0.412   -73.591 -35.823 1.00 41.23 7   A 1 
ATOM 44   O O   . LEU A 1 7   ? 0.209   -72.509 -35.268 1.00 46.31 7   A 1 
ATOM 45   C CB  . LEU A 1 7   ? 2.908   -74.014 -36.164 1.00 47.21 7   A 1 
ATOM 46   C CG  . LEU A 1 7   ? 4.009   -73.570 -35.185 1.00 42.89 7   A 1 
ATOM 47   C CD1 . LEU A 1 7   ? 5.373   -74.108 -35.621 1.00 41.55 7   A 1 
ATOM 48   C CD2 . LEU A 1 7   ? 4.092   -72.056 -35.101 1.00 48.17 7   A 1 
ATOM 49   N N   . LEU A 1 8   ? -0.393  -74.082 -36.771 1.00 36.80 8   A 1 
ATOM 50   C CA  . LEU A 1 8   ? -1.506  -73.292 -37.305 1.00 41.89 8   A 1 
ATOM 51   C C   . LEU A 1 8   ? -2.653  -73.118 -36.304 1.00 36.93 8   A 1 
ATOM 52   O O   . LEU A 1 8   ? -3.310  -72.080 -36.287 1.00 40.57 8   A 1 
ATOM 53   C CB  . LEU A 1 8   ? -2.003  -73.926 -38.616 1.00 45.34 8   A 1 
ATOM 54   C CG  . LEU A 1 8   ? -2.540  -72.877 -39.605 1.00 42.57 8   A 1 
ATOM 55   C CD1 . LEU A 1 8   ? -1.398  -72.272 -40.411 1.00 40.66 8   A 1 
ATOM 56   C CD2 . LEU A 1 8   ? -3.534  -73.491 -40.568 1.00 46.24 8   A 1 
ATOM 57   N N   . CYS A 1 9   ? -2.904  -74.151 -35.464 1.00 36.61 9   A 1 
ATOM 58   C CA  . CYS A 1 9   ? -4.039  -74.113 -34.538 1.00 44.93 9   A 1 
ATOM 59   C C   . CYS A 1 9   ? -3.901  -73.054 -33.439 1.00 41.87 9   A 1 
ATOM 60   O O   . CYS A 1 9   ? -4.910  -72.554 -32.943 1.00 48.72 9   A 1 
ATOM 61   C CB  . CYS A 1 9   ? -4.252  -75.496 -33.914 1.00 49.34 9   A 1 
ATOM 62   S SG  . CYS A 1 9   ? -4.923  -76.656 -35.146 1.00 46.63 9   A 1 
ATOM 63   N N   . LEU A 1 10  ? -2.673  -72.758 -33.051 1.00 37.14 10  A 1 
ATOM 64   C CA  . LEU A 1 10  ? -2.451  -71.814 -31.949 1.00 42.33 10  A 1 
ATOM 65   C C   . LEU A 1 10  ? -2.834  -70.378 -32.300 1.00 37.92 10  A 1 
ATOM 66   O O   . LEU A 1 10  ? -3.244  -69.619 -31.425 1.00 42.36 10  A 1 
ATOM 67   C CB  . LEU A 1 10  ? -0.989  -71.929 -31.486 1.00 45.90 10  A 1 
ATOM 68   C CG  . LEU A 1 10  ? -0.850  -72.664 -30.143 1.00 41.78 10  A 1 
ATOM 69   C CD1 . LEU A 1 10  ? 0.509   -73.346 -30.034 1.00 40.63 10  A 1 
ATOM 70   C CD2 . LEU A 1 10  ? -1.003  -71.696 -28.979 1.00 46.62 10  A 1 
ATOM 71   N N   . LEU A 1 11  ? -2.710  -70.002 -33.577 1.00 35.18 11  A 1 
ATOM 72   C CA  . LEU A 1 11  ? -2.984  -68.630 -34.023 1.00 39.24 11  A 1 
ATOM 73   C C   . LEU A 1 11  ? -4.465  -68.255 -33.953 1.00 35.85 11  A 1 
ATOM 74   O O   . LEU A 1 11  ? -4.785  -67.089 -33.697 1.00 38.93 11  A 1 
ATOM 75   C CB  . LEU A 1 11  ? -2.422  -68.442 -35.440 1.00 41.97 11  A 1 
ATOM 76   C CG  . LEU A 1 11  ? -0.989  -67.874 -35.444 1.00 38.09 11  A 1 
ATOM 77   C CD1 . LEU A 1 11  ? -0.290  -68.201 -36.750 1.00 37.02 11  A 1 
ATOM 78   C CD2 . LEU A 1 11  ? -1.009  -66.355 -35.270 1.00 44.61 11  A 1 
ATOM 79   N N   . LEU A 1 12  ? -5.357  -69.230 -34.190 1.00 35.67 12  A 1 
ATOM 80   C CA  . LEU A 1 12  ? -6.801  -68.938 -34.242 1.00 43.04 12  A 1 
ATOM 81   C C   . LEU A 1 12  ? -7.403  -68.560 -32.886 1.00 39.97 12  A 1 
ATOM 82   O O   . LEU A 1 12  ? -8.345  -67.774 -32.841 1.00 40.89 12  A 1 
ATOM 83   C CB  . LEU A 1 12  ? -7.533  -70.137 -34.872 1.00 43.79 12  A 1 
ATOM 84   C CG  . LEU A 1 12  ? -7.656  -70.014 -36.398 1.00 39.34 12  A 1 
ATOM 85   C CD1 . LEU A 1 12  ? -7.889  -71.380 -37.030 1.00 36.46 12  A 1 
ATOM 86   C CD2 . LEU A 1 12  ? -8.817  -69.093 -36.776 1.00 44.66 12  A 1 
ATOM 87   N N   . MET A 1 13  ? -6.875  -69.102 -31.806 1.00 41.09 13  A 1 
ATOM 88   C CA  . MET A 1 13  ? -7.439  -68.871 -30.461 1.00 52.62 13  A 1 
ATOM 89   C C   . MET A 1 13  ? -7.288  -67.417 -29.976 1.00 49.71 13  A 1 
ATOM 90   O O   . MET A 1 13  ? -8.017  -66.991 -29.085 1.00 55.29 13  A 1 
ATOM 91   C CB  . MET A 1 13  ? -6.774  -69.826 -29.460 1.00 54.07 13  A 1 
ATOM 92   C CG  . MET A 1 13  ? -7.368  -71.242 -29.502 1.00 48.43 13  A 1 
ATOM 93   S SD  . MET A 1 13  ? -8.941  -71.388 -28.621 1.00 45.18 13  A 1 
ATOM 94   C CE  . MET A 1 13  ? -9.048  -73.177 -28.449 1.00 35.55 13  A 1 
ATOM 95   N N   . ALA A 1 14  ? -6.344  -66.682 -30.526 1.00 41.81 14  A 1 
ATOM 96   C CA  . ALA A 1 14  ? -6.066  -65.334 -30.021 1.00 47.83 14  A 1 
ATOM 97   C C   . ALA A 1 14  ? -7.146  -64.301 -30.376 1.00 44.81 14  A 1 
ATOM 98   O O   . ALA A 1 14  ? -7.215  -63.241 -29.753 1.00 46.31 14  A 1 
ATOM 99   C CB  . ALA A 1 14  ? -4.683  -64.906 -30.523 1.00 48.90 14  A 1 
ATOM 100  N N   . ALA A 1 15  ? -7.950  -64.549 -31.389 1.00 38.17 15  A 1 
ATOM 101  C CA  . ALA A 1 15  ? -8.806  -63.517 -31.968 1.00 44.59 15  A 1 
ATOM 102  C C   . ALA A 1 15  ? -10.022 -63.141 -31.104 1.00 42.84 15  A 1 
ATOM 103  O O   . ALA A 1 15  ? -10.473 -62.003 -31.144 1.00 43.93 15  A 1 
ATOM 104  C CB  . ALA A 1 15  ? -9.232  -63.965 -33.367 1.00 45.02 15  A 1 
ATOM 105  N N   . THR A 1 16  ? -10.588 -64.114 -30.401 1.00 41.64 16  A 1 
ATOM 106  C CA  . THR A 1 16  ? -11.930 -63.923 -29.819 1.00 48.17 16  A 1 
ATOM 107  C C   . THR A 1 16  ? -11.962 -63.228 -28.473 1.00 46.51 16  A 1 
ATOM 108  O O   . THR A 1 16  ? -13.058 -63.002 -27.952 1.00 46.45 16  A 1 
ATOM 109  C CB  . THR A 1 16  ? -12.720 -65.230 -29.732 1.00 46.49 16  A 1 
ATOM 110  O OG1 . THR A 1 16  ? -11.976 -66.175 -28.988 1.00 43.16 16  A 1 
ATOM 111  C CG2 . THR A 1 16  ? -12.988 -65.820 -31.114 1.00 45.74 16  A 1 
ATOM 112  N N   . PHE A 1 17  ? -10.811 -62.863 -27.905 1.00 32.09 17  A 1 
ATOM 113  C CA  . PHE A 1 17  ? -10.807 -61.940 -26.776 1.00 35.99 17  A 1 
ATOM 114  C C   . PHE A 1 17  ? -11.101 -60.525 -27.273 1.00 34.13 17  A 1 
ATOM 115  O O   . PHE A 1 17  ? -10.319 -59.593 -27.093 1.00 32.83 17  A 1 
ATOM 116  C CB  . PHE A 1 17  ? -9.540  -62.063 -25.929 1.00 35.44 17  A 1 
ATOM 117  C CG  . PHE A 1 17  ? -9.580  -63.212 -24.953 1.00 32.84 17  A 1 
ATOM 118  C CD1 . PHE A 1 17  ? -10.239 -63.083 -23.727 1.00 31.39 17  A 1 
ATOM 119  C CD2 . PHE A 1 17  ? -8.959  -64.433 -25.283 1.00 31.82 17  A 1 
ATOM 120  C CE1 . PHE A 1 17  ? -10.277 -64.161 -22.830 1.00 30.63 17  A 1 
ATOM 121  C CE2 . PHE A 1 17  ? -8.999  -65.510 -24.386 1.00 29.93 17  A 1 
ATOM 122  C CZ  . PHE A 1 17  ? -9.654  -65.373 -23.157 1.00 32.49 17  A 1 
ATOM 123  N N   . SER A 1 18  ? -12.229 -60.357 -27.922 1.00 32.42 18  A 1 
ATOM 124  C CA  . SER A 1 18  ? -12.873 -59.062 -27.953 1.00 36.71 18  A 1 
ATOM 125  C C   . SER A 1 18  ? -13.035 -58.679 -26.485 1.00 35.11 18  A 1 
ATOM 126  O O   . SER A 1 18  ? -13.692 -59.420 -25.753 1.00 34.26 18  A 1 
ATOM 127  C CB  . SER A 1 18  ? -14.259 -59.131 -28.605 1.00 35.61 18  A 1 
ATOM 128  O OG  . SER A 1 18  ? -14.263 -59.944 -29.742 1.00 32.93 18  A 1 
ATOM 129  N N   . PRO A 1 19  ? -12.432 -57.575 -26.039 1.00 29.26 19  A 1 
ATOM 130  C CA  . PRO A 1 19  ? -12.768 -57.085 -24.725 1.00 34.57 19  A 1 
ATOM 131  C C   . PRO A 1 19  ? -14.252 -56.741 -24.807 1.00 35.73 19  A 1 
ATOM 132  O O   . PRO A 1 19  ? -14.630 -55.728 -25.400 1.00 34.56 19  A 1 
ATOM 133  C CB  . PRO A 1 19  ? -11.845 -55.871 -24.490 1.00 32.36 19  A 1 
ATOM 134  C CG  . PRO A 1 19  ? -11.547 -55.375 -25.898 1.00 30.83 19  A 1 
ATOM 135  C CD  . PRO A 1 19  ? -11.608 -56.635 -26.763 1.00 34.33 19  A 1 
ATOM 136  N N   . GLN A 1 20  ? -15.085 -57.654 -24.321 1.00 34.10 20  A 1 
ATOM 137  C CA  . GLN A 1 20  ? -16.453 -57.295 -24.027 1.00 35.42 20  A 1 
ATOM 138  C C   . GLN A 1 20  ? -16.319 -56.113 -23.087 1.00 33.47 20  A 1 
ATOM 139  O O   . GLN A 1 20  ? -15.891 -56.261 -21.944 1.00 31.43 20  A 1 
ATOM 140  C CB  . GLN A 1 20  ? -17.228 -58.448 -23.382 1.00 34.97 20  A 1 
ATOM 141  C CG  . GLN A 1 20  ? -17.661 -59.499 -24.409 1.00 32.34 20  A 1 
ATOM 142  C CD  . GLN A 1 20  ? -18.522 -60.602 -23.802 1.00 30.45 20  A 1 
ATOM 143  O OE1 . GLN A 1 20  ? -18.584 -60.830 -22.608 1.00 28.59 20  A 1 
ATOM 144  N NE2 . GLN A 1 20  ? -19.240 -61.352 -24.609 1.00 29.84 20  A 1 
ATOM 145  N N   . GLY A 1 21  ? -16.559 -54.933 -23.649 1.00 30.30 21  A 1 
ATOM 146  C CA  . GLY A 1 21  ? -16.670 -53.743 -22.835 1.00 33.30 21  A 1 
ATOM 147  C C   . GLY A 1 21  ? -17.709 -54.105 -21.793 1.00 33.33 21  A 1 
ATOM 148  O O   . GLY A 1 21  ? -18.846 -54.373 -22.152 1.00 31.09 21  A 1 
ATOM 149  N N   . LEU A 1 22  ? -17.255 -54.244 -20.549 1.00 35.16 22  A 1 
ATOM 150  C CA  . LEU A 1 22  ? -18.140 -54.447 -19.420 1.00 35.78 22  A 1 
ATOM 151  C C   . LEU A 1 22  ? -19.114 -53.281 -19.480 1.00 35.01 22  A 1 
ATOM 152  O O   . LEU A 1 22  ? -18.791 -52.170 -19.054 1.00 32.10 22  A 1 
ATOM 153  C CB  . LEU A 1 22  ? -17.328 -54.467 -18.117 1.00 32.90 22  A 1 
ATOM 154  C CG  . LEU A 1 22  ? -16.799 -55.865 -17.751 1.00 28.65 22  A 1 
ATOM 155  C CD1 . LEU A 1 22  ? -15.553 -55.762 -16.857 1.00 27.13 22  A 1 
ATOM 156  C CD2 . LEU A 1 22  ? -17.856 -56.658 -16.983 1.00 28.01 22  A 1 
ATOM 157  N N   . ALA A 1 23  ? -20.252 -53.522 -20.133 1.00 35.28 23  A 1 
ATOM 158  C CA  . ALA A 1 23  ? -21.376 -52.626 -20.080 1.00 39.93 23  A 1 
ATOM 159  C C   . ALA A 1 23  ? -21.663 -52.494 -18.594 1.00 39.89 23  A 1 
ATOM 160  O O   . ALA A 1 23  ? -22.082 -53.448 -17.951 1.00 38.22 23  A 1 
ATOM 161  C CB  . ALA A 1 23  ? -22.542 -53.208 -20.891 1.00 38.16 23  A 1 
ATOM 162  N N   . GLN A 1 24  ? -21.306 -51.338 -18.030 1.00 36.30 24  A 1 
ATOM 163  C CA  . GLN A 1 24  ? -21.701 -51.058 -16.664 1.00 38.11 24  A 1 
ATOM 164  C C   . GLN A 1 24  ? -23.213 -51.274 -16.627 1.00 36.74 24  A 1 
ATOM 165  O O   . GLN A 1 24  ? -23.902 -50.740 -17.505 1.00 35.40 24  A 1 
ATOM 166  C CB  . GLN A 1 24  ? -21.344 -49.628 -16.255 1.00 38.07 24  A 1 
ATOM 167  C CG  . GLN A 1 24  ? -19.882 -49.510 -15.816 1.00 35.23 24  A 1 
ATOM 168  C CD  . GLN A 1 24  ? -19.553 -48.128 -15.253 1.00 32.37 24  A 1 
ATOM 169  O OE1 . GLN A 1 24  ? -20.233 -47.142 -15.469 1.00 31.31 24  A 1 
ATOM 170  N NE2 . GLN A 1 24  ? -18.486 -47.997 -14.497 1.00 31.21 24  A 1 
ATOM 171  N N   . PRO A 1 25  ? -23.716 -52.090 -15.719 1.00 38.00 25  A 1 
ATOM 172  C CA  . PRO A 1 25  ? -25.112 -52.491 -15.753 1.00 41.91 25  A 1 
ATOM 173  C C   . PRO A 1 25  ? -25.979 -51.243 -15.755 1.00 42.58 25  A 1 
ATOM 174  O O   . PRO A 1 25  ? -25.764 -50.331 -14.952 1.00 40.53 25  A 1 
ATOM 175  C CB  . PRO A 1 25  ? -25.311 -53.381 -14.520 1.00 40.89 25  A 1 
ATOM 176  C CG  . PRO A 1 25  ? -24.146 -53.020 -13.602 1.00 40.85 25  A 1 
ATOM 177  C CD  . PRO A 1 25  ? -23.040 -52.662 -14.574 1.00 44.97 25  A 1 
ATOM 178  N N   . ASP A 1 26  ? -26.956 -51.206 -16.651 1.00 37.43 26  A 1 
ATOM 179  C CA  . ASP A 1 26  ? -27.877 -50.076 -16.846 1.00 39.86 26  A 1 
ATOM 180  C C   . ASP A 1 26  ? -28.531 -49.586 -15.544 1.00 39.61 26  A 1 
ATOM 181  O O   . ASP A 1 26  ? -28.981 -48.442 -15.447 1.00 36.77 26  A 1 
ATOM 182  C CB  . ASP A 1 26  ? -28.992 -50.492 -17.818 1.00 37.72 26  A 1 
ATOM 183  C CG  . ASP A 1 26  ? -28.567 -50.484 -19.287 1.00 33.41 26  A 1 
ATOM 184  O OD1 . ASP A 1 26  ? -27.817 -49.561 -19.659 1.00 30.63 26  A 1 
ATOM 185  O OD2 . ASP A 1 26  ? -29.047 -51.381 -20.014 1.00 30.75 26  A 1 
ATOM 186  N N   . SER A 1 27  ? -28.527 -50.401 -14.512 1.00 33.20 27  A 1 
ATOM 187  C CA  . SER A 1 27  ? -28.986 -50.074 -13.163 1.00 35.52 27  A 1 
ATOM 188  C C   . SER A 1 27  ? -28.322 -48.829 -12.570 1.00 35.62 27  A 1 
ATOM 189  O O   . SER A 1 27  ? -28.951 -48.118 -11.797 1.00 34.65 27  A 1 
ATOM 190  C CB  . SER A 1 27  ? -28.748 -51.265 -12.234 1.00 35.66 27  A 1 
ATOM 191  O OG  . SER A 1 27  ? -27.376 -51.582 -12.148 1.00 33.76 27  A 1 
ATOM 192  N N   . VAL A 1 28  ? -27.084 -48.538 -12.946 1.00 35.55 28  A 1 
ATOM 193  C CA  . VAL A 1 28  ? -26.384 -47.336 -12.475 1.00 36.82 28  A 1 
ATOM 194  C C   . VAL A 1 28  ? -27.009 -46.064 -13.059 1.00 37.94 28  A 1 
ATOM 195  O O   . VAL A 1 28  ? -26.940 -45.003 -12.449 1.00 35.83 28  A 1 
ATOM 196  C CB  . VAL A 1 28  ? -24.875 -47.410 -12.800 1.00 35.47 28  A 1 
ATOM 197  C CG1 . VAL A 1 28  ? -24.092 -46.269 -12.161 1.00 31.37 28  A 1 
ATOM 198  C CG2 . VAL A 1 28  ? -24.250 -48.711 -12.288 1.00 32.72 28  A 1 
ATOM 199  N N   . SER A 1 29  ? -27.659 -46.165 -14.225 1.00 33.16 29  A 1 
ATOM 200  C CA  . SER A 1 29  ? -28.306 -45.036 -14.899 1.00 33.69 29  A 1 
ATOM 201  C C   . SER A 1 29  ? -29.701 -44.713 -14.364 1.00 33.74 29  A 1 
ATOM 202  O O   . SER A 1 29  ? -30.298 -43.725 -14.794 1.00 31.41 29  A 1 
ATOM 203  C CB  . SER A 1 29  ? -28.326 -45.262 -16.409 1.00 31.35 29  A 1 
ATOM 204  O OG  . SER A 1 29  ? -29.346 -46.158 -16.785 1.00 28.70 29  A 1 
ATOM 205  N N   . ILE A 1 30  ? -30.231 -45.523 -13.442 1.00 40.35 30  A 1 
ATOM 206  C CA  . ILE A 1 30  ? -31.551 -45.282 -12.870 1.00 42.73 30  A 1 
ATOM 207  C C   . ILE A 1 30  ? -31.482 -44.000 -12.040 1.00 44.38 30  A 1 
ATOM 208  O O   . ILE A 1 30  ? -30.722 -43.933 -11.074 1.00 42.00 30  A 1 
ATOM 209  C CB  . ILE A 1 30  ? -32.073 -46.480 -12.058 1.00 40.90 30  A 1 
ATOM 210  C CG1 . ILE A 1 30  ? -32.146 -47.740 -12.950 1.00 36.48 30  A 1 
ATOM 211  C CG2 . ILE A 1 30  ? -33.460 -46.159 -11.475 1.00 35.42 30  A 1 
ATOM 212  C CD1 . ILE A 1 30  ? -32.530 -49.025 -12.204 1.00 31.32 30  A 1 
ATOM 213  N N   . PRO A 1 31  ? -32.261 -42.979 -12.392 1.00 44.87 31  A 1 
ATOM 214  C CA  . PRO A 1 31  ? -32.256 -41.739 -11.635 1.00 44.74 31  A 1 
ATOM 215  C C   . PRO A 1 31  ? -32.804 -41.997 -10.239 1.00 46.82 31  A 1 
ATOM 216  O O   . PRO A 1 31  ? -33.910 -42.499 -10.056 1.00 44.90 31  A 1 
ATOM 217  C CB  . PRO A 1 31  ? -33.093 -40.762 -12.459 1.00 41.09 31  A 1 
ATOM 218  C CG  . PRO A 1 31  ? -34.031 -41.659 -13.246 1.00 39.70 31  A 1 
ATOM 219  C CD  . PRO A 1 31  ? -33.199 -42.917 -13.480 1.00 42.10 31  A 1 
ATOM 220  N N   . ILE A 1 32  ? -32.029 -41.649 -9.247  1.00 48.90 32  A 1 
ATOM 221  C CA  . ILE A 1 32  ? -32.403 -41.816 -7.846  1.00 51.40 32  A 1 
ATOM 222  C C   . ILE A 1 32  ? -33.245 -40.619 -7.440  1.00 53.05 32  A 1 
ATOM 223  O O   . ILE A 1 32  ? -32.805 -39.472 -7.507  1.00 51.07 32  A 1 
ATOM 224  C CB  . ILE A 1 32  ? -31.154 -42.008 -6.972  1.00 50.09 32  A 1 
ATOM 225  C CG1 . ILE A 1 32  ? -30.433 -43.306 -7.391  1.00 45.96 32  A 1 
ATOM 226  C CG2 . ILE A 1 32  ? -31.550 -42.069 -5.488  1.00 44.30 32  A 1 
ATOM 227  C CD1 . ILE A 1 32  ? -29.021 -43.410 -6.849  1.00 40.58 32  A 1 
ATOM 228  N N   . THR A 1 33  ? -34.451 -40.900 -6.986  1.00 59.82 33  A 1 
ATOM 229  C CA  . THR A 1 33  ? -35.341 -39.872 -6.456  1.00 62.34 33  A 1 
ATOM 230  C C   . THR A 1 33  ? -34.913 -39.514 -5.042  1.00 65.62 33  A 1 
ATOM 231  O O   . THR A 1 33  ? -34.868 -40.381 -4.172  1.00 63.55 33  A 1 
ATOM 232  C CB  . THR A 1 33  ? -36.797 -40.343 -6.488  1.00 58.96 33  A 1 
ATOM 233  O OG1 . THR A 1 33  ? -37.112 -40.826 -7.767  1.00 52.36 33  A 1 
ATOM 234  C CG2 . THR A 1 33  ? -37.766 -39.207 -6.183  1.00 49.54 33  A 1 
ATOM 235  N N   . CYS A 1 34  ? -34.607 -38.257 -4.801  1.00 64.78 34  A 1 
ATOM 236  C CA  . CYS A 1 34  ? -34.233 -37.741 -3.492  1.00 65.38 34  A 1 
ATOM 237  C C   . CYS A 1 34  ? -35.106 -36.554 -3.085  1.00 65.55 34  A 1 
ATOM 238  O O   . CYS A 1 34  ? -35.471 -35.707 -3.894  1.00 63.50 34  A 1 
ATOM 239  C CB  . CYS A 1 34  ? -32.748 -37.352 -3.469  1.00 64.09 34  A 1 
ATOM 240  S SG  . CYS A 1 34  ? -31.564 -38.681 -3.806  1.00 61.14 34  A 1 
ATOM 241  N N   . CYS A 1 35  ? -35.381 -36.463 -1.791  1.00 69.05 35  A 1 
ATOM 242  C CA  . CYS A 1 35  ? -36.000 -35.288 -1.194  1.00 68.79 35  A 1 
ATOM 243  C C   . CYS A 1 35  ? -34.920 -34.377 -0.613  1.00 65.32 35  A 1 
ATOM 244  O O   . CYS A 1 35  ? -34.232 -34.735 0.343   1.00 63.16 35  A 1 
ATOM 245  C CB  . CYS A 1 35  ? -36.988 -35.737 -0.109  1.00 70.27 35  A 1 
ATOM 246  S SG  . CYS A 1 35  ? -38.495 -36.512 -0.737  1.00 70.49 35  A 1 
ATOM 247  N N   . PHE A 1 36  ? -34.787 -33.192 -1.169  1.00 67.53 36  A 1 
ATOM 248  C CA  . PHE A 1 36  ? -33.857 -32.182 -0.647  1.00 65.74 36  A 1 
ATOM 249  C C   . PHE A 1 36  ? -34.519 -31.256 0.373   1.00 68.74 36  A 1 
ATOM 250  O O   . PHE A 1 36  ? -33.888 -30.824 1.332   1.00 65.76 36  A 1 
ATOM 251  C CB  . PHE A 1 36  ? -33.277 -31.368 -1.805  1.00 59.65 36  A 1 
ATOM 252  C CG  . PHE A 1 36  ? -32.438 -32.216 -2.731  1.00 55.36 36  A 1 
ATOM 253  C CD1 . PHE A 1 36  ? -31.083 -32.432 -2.428  1.00 47.86 36  A 1 
ATOM 254  C CD2 . PHE A 1 36  ? -33.010 -32.848 -3.839  1.00 46.79 36  A 1 
ATOM 255  C CE1 . PHE A 1 36  ? -30.314 -33.296 -3.208  1.00 42.66 36  A 1 
ATOM 256  C CE2 . PHE A 1 36  ? -32.245 -33.722 -4.621  1.00 41.72 36  A 1 
ATOM 257  C CZ  . PHE A 1 36  ? -30.904 -33.958 -4.295  1.00 43.65 36  A 1 
ATOM 258  N N   . ASN A 1 37  ? -35.808 -30.989 0.161   1.00 69.36 37  A 1 
ATOM 259  C CA  . ASN A 1 37  ? -36.633 -30.211 1.062   1.00 70.54 37  A 1 
ATOM 260  C C   . ASN A 1 37  ? -37.766 -31.090 1.577   1.00 72.65 37  A 1 
ATOM 261  O O   . ASN A 1 37  ? -38.319 -31.890 0.825   1.00 71.19 37  A 1 
ATOM 262  C CB  . ASN A 1 37  ? -37.142 -28.959 0.340   1.00 65.97 37  A 1 
ATOM 263  C CG  . ASN A 1 37  ? -36.034 -27.990 -0.048  1.00 59.15 37  A 1 
ATOM 264  O OD1 . ASN A 1 37  ? -34.928 -28.030 0.435   1.00 50.70 37  A 1 
ATOM 265  N ND2 . ASN A 1 37  ? -36.310 -27.081 -0.955  1.00 50.18 37  A 1 
ATOM 266  N N   . VAL A 1 38  ? -38.125 -30.904 2.827   1.00 78.17 38  A 1 
ATOM 267  C CA  . VAL A 1 38  ? -39.261 -31.560 3.470   1.00 79.58 38  A 1 
ATOM 268  C C   . VAL A 1 38  ? -40.326 -30.518 3.808   1.00 79.16 38  A 1 
ATOM 269  O O   . VAL A 1 38  ? -40.026 -29.342 4.006   1.00 77.04 38  A 1 
ATOM 270  C CB  . VAL A 1 38  ? -38.837 -32.381 4.694   1.00 79.62 38  A 1 
ATOM 271  C CG1 . VAL A 1 38  ? -37.932 -33.548 4.268   1.00 71.78 38  A 1 
ATOM 272  C CG2 . VAL A 1 38  ? -38.104 -31.542 5.751   1.00 71.40 38  A 1 
ATOM 273  N N   . ILE A 1 39  ? -41.582 -30.950 3.836   1.00 85.04 39  A 1 
ATOM 274  C CA  . ILE A 1 39  ? -42.681 -30.049 4.166   1.00 86.65 39  A 1 
ATOM 275  C C   . ILE A 1 39  ? -42.670 -29.714 5.656   1.00 86.28 39  A 1 
ATOM 276  O O   . ILE A 1 39  ? -42.653 -30.599 6.510   1.00 84.59 39  A 1 
ATOM 277  C CB  . ILE A 1 39  ? -44.022 -30.614 3.664   1.00 86.28 39  A 1 
ATOM 278  C CG1 . ILE A 1 39  ? -45.105 -29.507 3.671   1.00 79.57 39  A 1 
ATOM 279  C CG2 . ILE A 1 39  ? -44.478 -31.842 4.471   1.00 79.20 39  A 1 
ATOM 280  C CD1 . ILE A 1 39  ? -46.389 -29.884 2.929   1.00 74.84 39  A 1 
ATOM 281  N N   . ASN A 1 40  ? -42.755 -28.427 5.987   1.00 86.33 40  A 1 
ATOM 282  C CA  . ASN A 1 40  ? -42.821 -27.965 7.375   1.00 86.93 40  A 1 
ATOM 283  C C   . ASN A 1 40  ? -44.258 -27.943 7.929   1.00 87.76 40  A 1 
ATOM 284  O O   . ASN A 1 40  ? -44.480 -27.641 9.098   1.00 83.65 40  A 1 
ATOM 285  C CB  . ASN A 1 40  ? -42.182 -26.565 7.460   1.00 82.81 40  A 1 
ATOM 286  C CG  . ASN A 1 40  ? -40.703 -26.545 7.110   1.00 73.03 40  A 1 
ATOM 287  O OD1 . ASN A 1 40  ? -40.072 -27.546 6.880   1.00 60.83 40  A 1 
ATOM 288  N ND2 . ASN A 1 40  ? -40.111 -25.377 7.037   1.00 61.64 40  A 1 
ATOM 289  N N   . ARG A 1 41  ? -45.245 -28.198 7.087   1.00 89.18 41  A 1 
ATOM 290  C CA  . ARG A 1 41  ? -46.662 -28.187 7.488   1.00 90.40 41  A 1 
ATOM 291  C C   . ARG A 1 41  ? -47.182 -29.611 7.595   1.00 91.49 41  A 1 
ATOM 292  O O   . ARG A 1 41  ? -46.990 -30.404 6.686   1.00 88.47 41  A 1 
ATOM 293  C CB  . ARG A 1 41  ? -47.504 -27.371 6.502   1.00 87.08 41  A 1 
ATOM 294  C CG  . ARG A 1 41  ? -47.149 -25.876 6.531   1.00 75.82 41  A 1 
ATOM 295  C CD  . ARG A 1 41  ? -48.067 -25.082 5.589   1.00 72.36 41  A 1 
ATOM 296  N NE  . ARG A 1 41  ? -47.729 -23.649 5.577   1.00 61.31 41  A 1 
ATOM 297  C CZ  . ARG A 1 41  ? -48.335 -22.710 4.860   1.00 54.00 41  A 1 
ATOM 298  N NH1 . ARG A 1 41  ? -49.331 -22.986 4.066   1.00 50.31 41  A 1 
ATOM 299  N NH2 . ARG A 1 41  ? -47.927 -21.466 4.929   1.00 46.49 41  A 1 
ATOM 300  N N   . LYS A 1 42  ? -47.913 -29.899 8.677   1.00 92.37 42  A 1 
ATOM 301  C CA  . LYS A 1 42  ? -48.603 -31.175 8.842   1.00 93.78 42  A 1 
ATOM 302  C C   . LYS A 1 42  ? -49.688 -31.314 7.779   1.00 93.71 42  A 1 
ATOM 303  O O   . LYS A 1 42  ? -50.516 -30.417 7.617   1.00 90.67 42  A 1 
ATOM 304  C CB  . LYS A 1 42  ? -49.194 -31.303 10.255  1.00 91.74 42  A 1 
ATOM 305  C CG  . LYS A 1 42  ? -48.107 -31.252 11.343  1.00 84.54 42  A 1 
ATOM 306  C CD  . LYS A 1 42  ? -48.699 -31.459 12.745  1.00 83.49 42  A 1 
ATOM 307  C CE  . LYS A 1 42  ? -47.589 -31.371 13.792  1.00 72.10 42  A 1 
ATOM 308  N NZ  . LYS A 1 42  ? -48.098 -31.533 15.171  1.00 64.80 42  A 1 
ATOM 309  N N   . ILE A 1 43  ? -49.674 -32.436 7.067   1.00 93.15 43  A 1 
ATOM 310  C CA  . ILE A 1 43  ? -50.741 -32.780 6.120   1.00 92.91 43  A 1 
ATOM 311  C C   . ILE A 1 43  ? -51.767 -33.623 6.872   1.00 93.88 43  A 1 
ATOM 312  O O   . ILE A 1 43  ? -51.385 -34.594 7.532   1.00 92.92 43  A 1 
ATOM 313  C CB  . ILE A 1 43  ? -50.180 -33.493 4.874   1.00 91.60 43  A 1 
ATOM 314  C CG1 . ILE A 1 43  ? -49.089 -32.629 4.189   1.00 87.13 43  A 1 
ATOM 315  C CG2 . ILE A 1 43  ? -51.330 -33.777 3.883   1.00 85.82 43  A 1 
ATOM 316  C CD1 . ILE A 1 43  ? -48.396 -33.346 3.034   1.00 80.20 43  A 1 
ATOM 317  N N   . PRO A 1 44  ? -53.065 -33.298 6.796   1.00 93.95 44  A 1 
ATOM 318  C CA  . PRO A 1 44  ? -54.106 -34.139 7.375   1.00 94.10 44  A 1 
ATOM 319  C C   . PRO A 1 44  ? -54.044 -35.549 6.791   1.00 94.23 44  A 1 
ATOM 320  O O   . PRO A 1 44  ? -54.023 -35.702 5.566   1.00 92.67 44  A 1 
ATOM 321  C CB  . PRO A 1 44  ? -55.429 -33.447 7.040   1.00 93.17 44  A 1 
ATOM 322  C CG  . PRO A 1 44  ? -55.031 -31.984 6.811   1.00 90.34 44  A 1 
ATOM 323  C CD  . PRO A 1 44  ? -53.633 -32.094 6.218   1.00 92.72 44  A 1 
ATOM 324  N N   . ILE A 1 45  ? -54.059 -36.572 7.657   1.00 93.53 45  A 1 
ATOM 325  C CA  . ILE A 1 45  ? -53.962 -37.991 7.271   1.00 93.35 45  A 1 
ATOM 326  C C   . ILE A 1 45  ? -55.018 -38.360 6.209   1.00 93.47 45  A 1 
ATOM 327  O O   . ILE A 1 45  ? -54.709 -39.058 5.251   1.00 91.74 45  A 1 
ATOM 328  C CB  . ILE A 1 45  ? -54.081 -38.885 8.528   1.00 91.31 45  A 1 
ATOM 329  C CG1 . ILE A 1 45  ? -52.877 -38.645 9.468   1.00 76.40 45  A 1 
ATOM 330  C CG2 . ILE A 1 45  ? -54.180 -40.370 8.149   1.00 74.89 45  A 1 
ATOM 331  C CD1 . ILE A 1 45  ? -53.028 -39.268 10.867  1.00 66.91 45  A 1 
ATOM 332  N N   . GLN A 1 46  ? -56.227 -37.799 6.313   1.00 92.64 46  A 1 
ATOM 333  C CA  . GLN A 1 46  ? -57.328 -38.002 5.358   1.00 92.42 46  A 1 
ATOM 334  C C   . GLN A 1 46  ? -56.978 -37.608 3.919   1.00 92.53 46  A 1 
ATOM 335  O O   . GLN A 1 46  ? -57.655 -38.006 2.984   1.00 90.28 46  A 1 
ATOM 336  C CB  . GLN A 1 46  ? -58.521 -37.148 5.812   1.00 92.26 46  A 1 
ATOM 337  C CG  . GLN A 1 46  ? -59.082 -37.547 7.184   1.00 85.17 46  A 1 
ATOM 338  C CD  . GLN A 1 46  ? -60.171 -36.574 7.662   1.00 78.70 46  A 1 
ATOM 339  O OE1 . GLN A 1 46  ? -60.432 -35.541 7.067   1.00 68.37 46  A 1 
ATOM 340  N NE2 . GLN A 1 46  ? -60.814 -36.858 8.770   1.00 64.06 46  A 1 
ATOM 341  N N   . ARG A 1 47  ? -55.933 -36.794 3.715   1.00 93.14 47  A 1 
ATOM 342  C CA  . ARG A 1 47  ? -55.474 -36.381 2.381   1.00 93.20 47  A 1 
ATOM 343  C C   . ARG A 1 47  ? -54.331 -37.238 1.839   1.00 93.26 47  A 1 
ATOM 344  O O   . ARG A 1 47  ? -53.883 -36.971 0.732   1.00 91.01 47  A 1 
ATOM 345  C CB  . ARG A 1 47  ? -55.076 -34.903 2.386   1.00 92.40 47  A 1 
ATOM 346  C CG  . ARG A 1 47  ? -56.262 -33.973 2.661   1.00 88.42 47  A 1 
ATOM 347  C CD  . ARG A 1 47  ? -55.812 -32.513 2.517   1.00 84.61 47  A 1 
ATOM 348  N NE  . ARG A 1 47  ? -56.921 -31.589 2.762   1.00 76.38 47  A 1 
ATOM 349  C CZ  . ARG A 1 47  ? -56.860 -30.261 2.729   1.00 69.63 47  A 1 
ATOM 350  N NH1 . ARG A 1 47  ? -55.740 -29.633 2.444   1.00 64.38 47  A 1 
ATOM 351  N NH2 . ARG A 1 47  ? -57.918 -29.546 2.990   1.00 62.63 47  A 1 
ATOM 352  N N   . LEU A 1 48  ? -53.829 -38.192 2.625   1.00 91.80 48  A 1 
ATOM 353  C CA  . LEU A 1 48  ? -52.734 -39.075 2.236   1.00 92.16 48  A 1 
ATOM 354  C C   . LEU A 1 48  ? -53.313 -40.386 1.682   1.00 91.57 48  A 1 
ATOM 355  O O   . LEU A 1 48  ? -54.246 -40.934 2.249   1.00 89.52 48  A 1 
ATOM 356  C CB  . LEU A 1 48  ? -51.796 -39.309 3.432   1.00 92.14 48  A 1 
ATOM 357  C CG  . LEU A 1 48  ? -51.186 -38.023 4.032   1.00 91.58 48  A 1 
ATOM 358  C CD1 . LEU A 1 48  ? -50.291 -38.371 5.216   1.00 82.94 48  A 1 
ATOM 359  C CD2 . LEU A 1 48  ? -50.351 -37.237 3.026   1.00 83.91 48  A 1 
ATOM 360  N N   . GLU A 1 49  ? -52.741 -40.851 0.576   1.00 89.51 49  A 1 
ATOM 361  C CA  . GLU A 1 49  ? -53.130 -42.100 -0.092  1.00 89.06 49  A 1 
ATOM 362  C C   . GLU A 1 49  ? -52.092 -43.206 0.160   1.00 88.31 49  A 1 
ATOM 363  O O   . GLU A 1 49  ? -52.428 -44.314 0.544   1.00 84.55 49  A 1 
ATOM 364  C CB  . GLU A 1 49  ? -53.269 -41.814 -1.602  1.00 86.81 49  A 1 
ATOM 365  C CG  . GLU A 1 49  ? -53.832 -42.974 -2.434  1.00 79.51 49  A 1 
ATOM 366  C CD  . GLU A 1 49  ? -53.630 -42.748 -3.956  1.00 76.77 49  A 1 
ATOM 367  O OE1 . GLU A 1 49  ? -53.642 -43.728 -4.726  1.00 67.12 49  A 1 
ATOM 368  O OE2 . GLU A 1 49  ? -53.339 -41.606 -4.379  1.00 68.07 49  A 1 
ATOM 369  N N   . SER A 1 50  ? -50.807 -42.878 -0.037  1.00 88.74 50  A 1 
ATOM 370  C CA  . SER A 1 50  ? -49.707 -43.821 0.121   1.00 88.40 50  A 1 
ATOM 371  C C   . SER A 1 50  ? -48.427 -43.079 0.497   1.00 88.44 50  A 1 
ATOM 372  O O   . SER A 1 50  ? -48.361 -41.851 0.436   1.00 87.10 50  A 1 
ATOM 373  C CB  . SER A 1 50  ? -49.519 -44.644 -1.162  1.00 85.99 50  A 1 
ATOM 374  O OG  . SER A 1 50  ? -49.149 -43.836 -2.255  1.00 77.63 50  A 1 
ATOM 375  N N   . TYR A 1 51  ? -47.392 -43.828 0.887   1.00 85.90 51  A 1 
ATOM 376  C CA  . TYR A 1 51  ? -46.058 -43.276 1.095   1.00 86.66 51  A 1 
ATOM 377  C C   . TYR A 1 51  ? -44.974 -44.196 0.536   1.00 85.42 51  A 1 
ATOM 378  O O   . TYR A 1 51  ? -45.130 -45.405 0.437   1.00 83.26 51  A 1 
ATOM 379  C CB  . TYR A 1 51  ? -45.844 -42.956 2.579   1.00 87.21 51  A 1 
ATOM 380  C CG  . TYR A 1 51  ? -45.538 -44.153 3.451   1.00 85.95 51  A 1 
ATOM 381  C CD1 . TYR A 1 51  ? -46.572 -44.896 4.052   1.00 77.33 51  A 1 
ATOM 382  C CD2 . TYR A 1 51  ? -44.208 -44.553 3.643   1.00 77.30 51  A 1 
ATOM 383  C CE1 . TYR A 1 51  ? -46.281 -46.026 4.828   1.00 77.48 51  A 1 
ATOM 384  C CE2 . TYR A 1 51  ? -43.898 -45.691 4.411   1.00 76.72 51  A 1 
ATOM 385  C CZ  . TYR A 1 51  ? -44.938 -46.422 5.003   1.00 85.48 51  A 1 
ATOM 386  O OH  . TYR A 1 51  ? -44.625 -47.533 5.744   1.00 84.38 51  A 1 
ATOM 387  N N   . THR A 1 52  ? -43.831 -43.616 0.228   1.00 83.01 52  A 1 
ATOM 388  C CA  . THR A 1 52  ? -42.611 -44.320 -0.171  1.00 81.50 52  A 1 
ATOM 389  C C   . THR A 1 52  ? -41.448 -43.780 0.653   1.00 82.09 52  A 1 
ATOM 390  O O   . THR A 1 52  ? -41.300 -42.568 0.799   1.00 80.78 52  A 1 
ATOM 391  C CB  . THR A 1 52  ? -42.335 -44.161 -1.671  1.00 78.37 52  A 1 
ATOM 392  O OG1 . THR A 1 52  ? -43.478 -44.533 -2.402  1.00 68.52 52  A 1 
ATOM 393  C CG2 . THR A 1 52  ? -41.189 -45.040 -2.146  1.00 64.21 52  A 1 
ATOM 394  N N   . ARG A 1 53  ? -40.622 -44.670 1.227   1.00 79.84 53  A 1 
ATOM 395  C CA  . ARG A 1 53  ? -39.414 -44.269 1.954   1.00 79.71 53  A 1 
ATOM 396  C C   . ARG A 1 53  ? -38.246 -44.102 0.991   1.00 77.26 53  A 1 
ATOM 397  O O   . ARG A 1 53  ? -38.019 -44.961 0.147   1.00 75.14 53  A 1 
ATOM 398  C CB  . ARG A 1 53  ? -39.054 -45.285 3.045   1.00 79.11 53  A 1 
ATOM 399  C CG  . ARG A 1 53  ? -40.003 -45.188 4.253   1.00 73.53 53  A 1 
ATOM 400  C CD  . ARG A 1 53  ? -39.547 -46.151 5.349   1.00 73.29 53  A 1 
ATOM 401  N NE  . ARG A 1 53  ? -40.368 -46.010 6.561   1.00 66.38 53  A 1 
ATOM 402  C CZ  . ARG A 1 53  ? -40.160 -46.609 7.730   1.00 60.67 53  A 1 
ATOM 403  N NH1 . ARG A 1 53  ? -39.176 -47.432 7.907   1.00 55.83 53  A 1 
ATOM 404  N NH2 . ARG A 1 53  ? -40.950 -46.397 8.729   1.00 56.26 53  A 1 
ATOM 405  N N   . ILE A 1 54  ? -37.499 -43.035 1.157   1.00 74.96 54  A 1 
ATOM 406  C CA  . ILE A 1 54  ? -36.239 -42.803 0.465   1.00 74.21 54  A 1 
ATOM 407  C C   . ILE A 1 54  ? -35.107 -43.096 1.446   1.00 73.87 54  A 1 
ATOM 408  O O   . ILE A 1 54  ? -34.900 -42.344 2.394   1.00 71.24 54  A 1 
ATOM 409  C CB  . ILE A 1 54  ? -36.156 -41.370 -0.098  1.00 72.42 54  A 1 
ATOM 410  C CG1 . ILE A 1 54  ? -37.326 -41.105 -1.075  1.00 67.45 54  A 1 
ATOM 411  C CG2 . ILE A 1 54  ? -34.795 -41.171 -0.788  1.00 63.97 54  A 1 
ATOM 412  C CD1 . ILE A 1 54  ? -37.330 -39.691 -1.629  1.00 59.40 54  A 1 
ATOM 413  N N   . THR A 1 55  ? -34.399 -44.212 1.214   1.00 69.91 55  A 1 
ATOM 414  C CA  . THR A 1 55  ? -33.283 -44.670 2.060   1.00 68.28 55  A 1 
ATOM 415  C C   . THR A 1 55  ? -31.973 -44.761 1.290   1.00 68.03 55  A 1 
ATOM 416  O O   . THR A 1 55  ? -31.007 -45.345 1.761   1.00 64.39 55  A 1 
ATOM 417  C CB  . THR A 1 55  ? -33.616 -46.040 2.685   1.00 65.86 55  A 1 
ATOM 418  O OG1 . THR A 1 55  ? -33.937 -46.952 1.661   1.00 59.88 55  A 1 
ATOM 419  C CG2 . THR A 1 55  ? -34.809 -45.962 3.634   1.00 56.65 55  A 1 
ATOM 420  N N   . ASN A 1 56  ? -31.913 -44.221 0.082   1.00 61.60 56  A 1 
ATOM 421  C CA  . ASN A 1 56  ? -30.729 -44.329 -0.756  1.00 62.18 56  A 1 
ATOM 422  C C   . ASN A 1 56  ? -29.593 -43.447 -0.209  1.00 62.44 56  A 1 
ATOM 423  O O   . ASN A 1 56  ? -29.781 -42.252 0.003   1.00 60.88 56  A 1 
ATOM 424  C CB  . ASN A 1 56  ? -31.090 -44.008 -2.204  1.00 60.03 56  A 1 
ATOM 425  C CG  . ASN A 1 56  ? -30.003 -44.470 -3.154  1.00 55.05 56  A 1 
ATOM 426  O OD1 . ASN A 1 56  ? -28.828 -44.250 -2.945  1.00 50.45 56  A 1 
ATOM 427  N ND2 . ASN A 1 56  ? -30.362 -45.173 -4.204  1.00 50.91 56  A 1 
ATOM 428  N N   . ILE A 1 57  ? -28.403 -44.042 -0.045  1.00 61.12 57  A 1 
ATOM 429  C CA  . ILE A 1 57  ? -27.199 -43.381 0.478   1.00 60.81 57  A 1 
ATOM 430  C C   . ILE A 1 57  ? -26.798 -42.161 -0.357  1.00 61.35 57  A 1 
ATOM 431  O O   . ILE A 1 57  ? -26.227 -41.208 0.169   1.00 58.03 57  A 1 
ATOM 432  C CB  . ILE A 1 57  ? -26.051 -44.412 0.551   1.00 58.88 57  A 1 
ATOM 433  C CG1 . ILE A 1 57  ? -26.344 -45.451 1.649   1.00 54.09 57  A 1 
ATOM 434  C CG2 . ILE A 1 57  ? -24.681 -43.766 0.787   1.00 51.17 57  A 1 
ATOM 435  C CD1 . ILE A 1 57  ? -25.464 -46.712 1.576   1.00 45.05 57  A 1 
ATOM 436  N N   . GLN A 1 58  ? -27.105 -42.144 -1.659  1.00 60.15 58  A 1 
ATOM 437  C CA  . GLN A 1 58  ? -26.820 -41.003 -2.520  1.00 59.98 58  A 1 
ATOM 438  C C   . GLN A 1 58  ? -27.740 -39.799 -2.263  1.00 60.96 58  A 1 
ATOM 439  O O   . GLN A 1 58  ? -27.492 -38.703 -2.776  1.00 57.52 58  A 1 
ATOM 440  C CB  . GLN A 1 58  ? -26.906 -41.416 -3.987  1.00 57.35 58  A 1 
ATOM 441  C CG  . GLN A 1 58  ? -25.895 -42.516 -4.348  1.00 52.07 58  A 1 
ATOM 442  C CD  . GLN A 1 58  ? -25.806 -42.750 -5.852  1.00 45.83 58  A 1 
ATOM 443  O OE1 . GLN A 1 58  ? -26.414 -42.061 -6.648  1.00 42.55 58  A 1 
ATOM 444  N NE2 . GLN A 1 58  ? -25.039 -43.707 -6.297  1.00 40.72 58  A 1 
ATOM 445  N N   . CYS A 1 59  ? -28.809 -40.001 -1.491  1.00 63.41 59  A 1 
ATOM 446  C CA  . CYS A 1 59  ? -29.674 -38.906 -1.089  1.00 63.75 59  A 1 
ATOM 447  C C   . CYS A 1 59  ? -29.136 -38.248 0.191   1.00 61.52 59  A 1 
ATOM 448  O O   . CYS A 1 59  ? -28.771 -38.937 1.134   1.00 59.61 59  A 1 
ATOM 449  C CB  . CYS A 1 59  ? -31.113 -39.398 -0.908  1.00 64.73 59  A 1 
ATOM 450  S SG  . CYS A 1 59  ? -31.873 -40.007 -2.440  1.00 63.83 59  A 1 
ATOM 451  N N   . PRO A 1 60  ? -29.125 -36.896 0.272   1.00 65.43 60  A 1 
ATOM 452  C CA  . PRO A 1 60  ? -28.509 -36.184 1.387   1.00 63.35 60  A 1 
ATOM 453  C C   . PRO A 1 60  ? -29.242 -36.368 2.717   1.00 65.21 60  A 1 
ATOM 454  O O   . PRO A 1 60  ? -28.676 -36.098 3.778   1.00 62.59 60  A 1 
ATOM 455  C CB  . PRO A 1 60  ? -28.510 -34.719 0.955   1.00 59.06 60  A 1 
ATOM 456  C CG  . PRO A 1 60  ? -29.677 -34.628 -0.023  1.00 56.37 60  A 1 
ATOM 457  C CD  . PRO A 1 60  ? -29.638 -35.986 -0.721  1.00 56.22 60  A 1 
ATOM 458  N N   . LYS A 1 61  ? -30.505 -36.787 2.674   1.00 69.36 61  A 1 
ATOM 459  C CA  . LYS A 1 61  ? -31.334 -37.037 3.850   1.00 72.14 61  A 1 
ATOM 460  C C   . LYS A 1 61  ? -32.286 -38.196 3.589   1.00 73.88 61  A 1 
ATOM 461  O O   . LYS A 1 61  ? -32.826 -38.322 2.499   1.00 72.82 61  A 1 
ATOM 462  C CB  . LYS A 1 61  ? -32.136 -35.784 4.239   1.00 69.20 61  A 1 
ATOM 463  C CG  . LYS A 1 61  ? -31.237 -34.630 4.721   1.00 61.95 61  A 1 
ATOM 464  C CD  . LYS A 1 61  ? -32.082 -33.462 5.211   1.00 58.03 61  A 1 
ATOM 465  C CE  . LYS A 1 61  ? -31.170 -32.339 5.713   1.00 51.47 61  A 1 
ATOM 466  N NZ  . LYS A 1 61  ? -31.949 -31.183 6.215   1.00 46.47 61  A 1 
ATOM 467  N N   . GLU A 1 62  ? -32.550 -38.976 4.622   1.00 76.88 62  A 1 
ATOM 468  C CA  . GLU A 1 62  ? -33.695 -39.861 4.632   1.00 79.13 62  A 1 
ATOM 469  C C   . GLU A 1 62  ? -34.987 -39.041 4.602   1.00 80.68 62  A 1 
ATOM 470  O O   . GLU A 1 62  ? -35.123 -38.041 5.317   1.00 78.34 62  A 1 
ATOM 471  C CB  . GLU A 1 62  ? -33.692 -40.769 5.862   1.00 77.19 62  A 1 
ATOM 472  C CG  . GLU A 1 62  ? -32.530 -41.762 5.851   1.00 67.96 62  A 1 
ATOM 473  C CD  . GLU A 1 62  ? -32.577 -42.720 7.042   1.00 62.81 62  A 1 
ATOM 474  O OE1 . GLU A 1 62  ? -31.755 -43.664 7.050   1.00 55.92 62  A 1 
ATOM 475  O OE2 . GLU A 1 62  ? -33.417 -42.513 7.948   1.00 55.65 62  A 1 
ATOM 476  N N   . ALA A 1 63  ? -35.913 -39.450 3.767   1.00 82.98 63  A 1 
ATOM 477  C CA  . ALA A 1 63  ? -37.189 -38.769 3.626   1.00 83.04 63  A 1 
ATOM 478  C C   . ALA A 1 63  ? -38.302 -39.772 3.329   1.00 83.82 63  A 1 
ATOM 479  O O   . ALA A 1 63  ? -38.073 -40.915 2.939   1.00 82.48 63  A 1 
ATOM 480  C CB  . ALA A 1 63  ? -37.060 -37.695 2.545   1.00 81.76 63  A 1 
ATOM 481  N N   . VAL A 1 64  ? -39.527 -39.311 3.508   1.00 86.48 64  A 1 
ATOM 482  C CA  . VAL A 1 64  ? -40.735 -40.025 3.129   1.00 87.03 64  A 1 
ATOM 483  C C   . VAL A 1 64  ? -41.462 -39.202 2.086   1.00 86.74 64  A 1 
ATOM 484  O O   . VAL A 1 64  ? -41.683 -38.006 2.273   1.00 85.63 64  A 1 
ATOM 485  C CB  . VAL A 1 64  ? -41.626 -40.293 4.343   1.00 87.34 64  A 1 
ATOM 486  C CG1 . VAL A 1 64  ? -42.873 -41.090 3.956   1.00 77.47 64  A 1 
ATOM 487  C CG2 . VAL A 1 64  ? -40.865 -41.097 5.401   1.00 74.65 64  A 1 
ATOM 488  N N   . ILE A 1 65  ? -41.830 -39.844 0.991   1.00 85.26 65  A 1 
ATOM 489  C CA  . ILE A 1 65  ? -42.684 -39.255 -0.027  1.00 84.44 65  A 1 
ATOM 490  C C   . ILE A 1 65  ? -44.109 -39.693 0.260   1.00 85.62 65  A 1 
ATOM 491  O O   . ILE A 1 65  ? -44.410 -40.878 0.160   1.00 85.23 65  A 1 
ATOM 492  C CB  . ILE A 1 65  ? -42.244 -39.679 -1.432  1.00 82.19 65  A 1 
ATOM 493  C CG1 . ILE A 1 65  ? -40.768 -39.307 -1.680  1.00 76.53 65  A 1 
ATOM 494  C CG2 . ILE A 1 65  ? -43.183 -39.024 -2.463  1.00 74.43 65  A 1 
ATOM 495  C CD1 . ILE A 1 65  ? -40.213 -39.818 -3.003  1.00 70.58 65  A 1 
ATOM 496  N N   . PHE A 1 66  ? -44.972 -38.761 0.611   1.00 87.38 66  A 1 
ATOM 497  C CA  . PHE A 1 66  ? -46.402 -39.008 0.664   1.00 88.40 66  A 1 
ATOM 498  C C   . PHE A 1 66  ? -47.040 -38.694 -0.682  1.00 87.85 66  A 1 
ATOM 499  O O   . PHE A 1 66  ? -46.867 -37.599 -1.214  1.00 87.00 66  A 1 
ATOM 500  C CB  . PHE A 1 66  ? -47.037 -38.178 1.771   1.00 89.98 66  A 1 
ATOM 501  C CG  . PHE A 1 66  ? -46.683 -38.649 3.157   1.00 89.96 66  A 1 
ATOM 502  C CD1 . PHE A 1 66  ? -47.182 -39.876 3.623   1.00 81.10 66  A 1 
ATOM 503  C CD2 . PHE A 1 66  ? -45.875 -37.871 3.998   1.00 81.01 66  A 1 
ATOM 504  C CE1 . PHE A 1 66  ? -46.883 -40.318 4.918   1.00 81.43 66  A 1 
ATOM 505  C CE2 . PHE A 1 66  ? -45.574 -38.307 5.293   1.00 81.18 66  A 1 
ATOM 506  C CZ  . PHE A 1 66  ? -46.079 -39.536 5.757   1.00 90.22 66  A 1 
ATOM 507  N N   . LYS A 1 67  ? -47.837 -39.635 -1.199  1.00 84.37 67  A 1 
ATOM 508  C CA  . LYS A 1 67  ? -48.763 -39.387 -2.296  1.00 85.68 67  A 1 
ATOM 509  C C   . LYS A 1 67  ? -50.108 -39.000 -1.703  1.00 86.57 67  A 1 
ATOM 510  O O   . LYS A 1 67  ? -50.665 -39.710 -0.876  1.00 86.31 67  A 1 
ATOM 511  C CB  . LYS A 1 67  ? -48.818 -40.625 -3.199  1.00 83.57 67  A 1 
ATOM 512  C CG  . LYS A 1 67  ? -49.537 -40.330 -4.520  1.00 76.14 67  A 1 
ATOM 513  C CD  . LYS A 1 67  ? -49.559 -41.595 -5.379  1.00 71.92 67  A 1 
ATOM 514  C CE  . LYS A 1 67  ? -50.399 -41.372 -6.631  1.00 62.03 67  A 1 
ATOM 515  N NZ  . LYS A 1 67  ? -51.173 -42.588 -6.978  1.00 55.55 67  A 1 
ATOM 516  N N   . THR A 1 68  ? -50.604 -37.833 -2.093  1.00 87.84 68  A 1 
ATOM 517  C CA  . THR A 1 68  ? -51.924 -37.359 -1.675  1.00 88.06 68  A 1 
ATOM 518  C C   . THR A 1 68  ? -53.021 -37.941 -2.558  1.00 88.41 68  A 1 
ATOM 519  O O   . THR A 1 68  ? -52.766 -38.288 -3.707  1.00 86.88 68  A 1 
ATOM 520  C CB  . THR A 1 68  ? -52.001 -35.826 -1.652  1.00 87.28 68  A 1 
ATOM 521  O OG1 . THR A 1 68  ? -51.849 -35.271 -2.935  1.00 79.08 68  A 1 
ATOM 522  C CG2 . THR A 1 68  ? -50.942 -35.190 -0.757  1.00 78.36 68  A 1 
ATOM 523  N N   . GLN A 1 69  ? -54.260 -37.947 -2.088  1.00 89.54 69  A 1 
ATOM 524  C CA  . GLN A 1 69  ? -55.422 -38.397 -2.873  1.00 89.28 69  A 1 
ATOM 525  C C   . GLN A 1 69  ? -55.593 -37.644 -4.202  1.00 89.73 69  A 1 
ATOM 526  O O   . GLN A 1 69  ? -56.206 -38.135 -5.136  1.00 86.51 69  A 1 
ATOM 527  C CB  . GLN A 1 69  ? -56.696 -38.218 -2.051  1.00 88.49 69  A 1 
ATOM 528  C CG  . GLN A 1 69  ? -56.771 -39.173 -0.857  1.00 85.15 69  A 1 
ATOM 529  C CD  . GLN A 1 69  ? -58.116 -39.063 -0.122  1.00 80.65 69  A 1 
ATOM 530  O OE1 . GLN A 1 69  ? -58.912 -38.160 -0.340  1.00 70.83 69  A 1 
ATOM 531  N NE2 . GLN A 1 69  ? -58.407 -39.983 0.766   1.00 68.23 69  A 1 
ATOM 532  N N   . ARG A 1 70  ? -55.025 -36.443 -4.306  1.00 87.30 70  A 1 
ATOM 533  C CA  . ARG A 1 70  ? -55.002 -35.650 -5.555  1.00 87.93 70  A 1 
ATOM 534  C C   . ARG A 1 70  ? -53.802 -35.982 -6.455  1.00 87.43 70  A 1 
ATOM 535  O O   . ARG A 1 70  ? -53.520 -35.216 -7.370  1.00 81.97 70  A 1 
ATOM 536  C CB  . ARG A 1 70  ? -55.088 -34.151 -5.240  1.00 86.85 70  A 1 
ATOM 537  C CG  . ARG A 1 70  ? -56.412 -33.771 -4.571  1.00 80.70 70  A 1 
ATOM 538  C CD  . ARG A 1 70  ? -56.495 -32.244 -4.422  1.00 76.11 70  A 1 
ATOM 539  N NE  . ARG A 1 70  ? -57.758 -31.821 -3.817  1.00 66.96 70  A 1 
ATOM 540  C CZ  . ARG A 1 70  ? -58.188 -30.580 -3.659  1.00 59.86 70  A 1 
ATOM 541  N NH1 . ARG A 1 70  ? -57.454 -29.567 -4.031  1.00 55.18 70  A 1 
ATOM 542  N NH2 . ARG A 1 70  ? -59.361 -30.338 -3.136  1.00 53.20 70  A 1 
ATOM 543  N N   . GLY A 1 71  ? -53.056 -37.052 -6.162  1.00 82.86 71  A 1 
ATOM 544  C CA  . GLY A 1 71  ? -51.869 -37.466 -6.917  1.00 81.09 71  A 1 
ATOM 545  C C   . GLY A 1 71  ? -50.643 -36.573 -6.724  1.00 80.81 71  A 1 
ATOM 546  O O   . GLY A 1 71  ? -49.641 -36.752 -7.416  1.00 76.10 71  A 1 
ATOM 547  N N   . LYS A 1 72  ? -50.677 -35.592 -5.799  1.00 81.06 72  A 1 
ATOM 548  C CA  . LYS A 1 72  ? -49.516 -34.756 -5.501  1.00 80.33 72  A 1 
ATOM 549  C C   . LYS A 1 72  ? -48.580 -35.494 -4.564  1.00 80.05 72  A 1 
ATOM 550  O O   . LYS A 1 72  ? -49.010 -36.005 -3.535  1.00 76.82 72  A 1 
ATOM 551  C CB  . LYS A 1 72  ? -49.903 -33.402 -4.900  1.00 76.82 72  A 1 
ATOM 552  C CG  . LYS A 1 72  ? -50.660 -32.518 -5.898  1.00 67.91 72  A 1 
ATOM 553  C CD  . LYS A 1 72  ? -50.782 -31.090 -5.359  1.00 63.88 72  A 1 
ATOM 554  C CE  . LYS A 1 72  ? -51.401 -30.188 -6.426  1.00 54.47 72  A 1 
ATOM 555  N NZ  . LYS A 1 72  ? -51.244 -28.755 -6.112  1.00 49.35 72  A 1 
ATOM 556  N N   . GLU A 1 73  ? -47.299 -35.475 -4.899  1.00 80.52 73  A 1 
ATOM 557  C CA  . GLU A 1 73  ? -46.250 -36.062 -4.079  1.00 79.36 73  A 1 
ATOM 558  C C   . GLU A 1 73  ? -45.584 -34.981 -3.215  1.00 79.52 73  A 1 
ATOM 559  O O   . GLU A 1 73  ? -45.297 -33.873 -3.681  1.00 76.57 73  A 1 
ATOM 560  C CB  . GLU A 1 73  ? -45.271 -36.796 -4.976  1.00 75.83 73  A 1 
ATOM 561  C CG  . GLU A 1 73  ? -45.893 -37.981 -5.719  1.00 69.72 73  A 1 
ATOM 562  C CD  . GLU A 1 73  ? -44.870 -38.741 -6.578  1.00 65.71 73  A 1 
ATOM 563  O OE1 . GLU A 1 73  ? -45.032 -39.961 -6.728  1.00 58.34 73  A 1 
ATOM 564  O OE2 . GLU A 1 73  ? -43.914 -38.096 -7.079  1.00 58.29 73  A 1 
ATOM 565  N N   . VAL A 1 74  ? -45.388 -35.282 -1.921  1.00 82.18 74  A 1 
ATOM 566  C CA  . VAL A 1 74  ? -44.838 -34.339 -0.948  1.00 82.92 74  A 1 
ATOM 567  C C   . VAL A 1 74  ? -43.772 -35.027 -0.103  1.00 83.66 74  A 1 
ATOM 568  O O   . VAL A 1 74  ? -44.025 -36.049 0.516   1.00 82.60 74  A 1 
ATOM 569  C CB  . VAL A 1 74  ? -45.937 -33.759 -0.043  1.00 81.98 74  A 1 
ATOM 570  C CG1 . VAL A 1 74  ? -45.354 -32.691 0.881   1.00 73.49 74  A 1 
ATOM 571  C CG2 . VAL A 1 74  ? -47.061 -33.097 -0.851  1.00 71.82 74  A 1 
ATOM 572  N N   . CYS A 1 75  ? -42.587 -34.431 -0.054  1.00 83.12 75  A 1 
ATOM 573  C CA  . CYS A 1 75  ? -41.505 -34.903 0.808   1.00 82.62 75  A 1 
ATOM 574  C C   . CYS A 1 75  ? -41.736 -34.484 2.261   1.00 84.41 75  A 1 
ATOM 575  O O   . CYS A 1 75  ? -41.974 -33.309 2.536   1.00 83.10 75  A 1 
ATOM 576  C CB  . CYS A 1 75  ? -40.176 -34.345 0.307   1.00 80.19 75  A 1 
ATOM 577  S SG  . CYS A 1 75  ? -39.626 -34.985 -1.291  1.00 73.45 75  A 1 
ATOM 578  N N   . ALA A 1 76  ? -41.578 -35.427 3.188   1.00 87.29 76  A 1 
ATOM 579  C CA  . ALA A 1 76  ? -41.698 -35.209 4.618   1.00 88.25 76  A 1 
ATOM 580  C C   . ALA A 1 76  ? -40.522 -35.838 5.377   1.00 88.04 76  A 1 
ATOM 581  O O   . ALA A 1 76  ? -39.927 -36.811 4.921   1.00 86.94 76  A 1 
ATOM 582  C CB  . ALA A 1 76  ? -43.053 -35.756 5.070   1.00 89.35 76  A 1 
ATOM 583  N N   . ASP A 1 77  ? -40.190 -35.294 6.541   1.00 90.10 77  A 1 
ATOM 584  C CA  . ASP A 1 77  ? -39.110 -35.812 7.381   1.00 90.92 77  A 1 
ATOM 585  C C   . ASP A 1 77  ? -39.618 -36.974 8.254   1.00 91.78 77  A 1 
ATOM 586  O O   . ASP A 1 77  ? -40.499 -36.768 9.098   1.00 91.36 77  A 1 
ATOM 587  C CB  . ASP A 1 77  ? -38.513 -34.673 8.231   1.00 89.89 77  A 1 
ATOM 588  C CG  . ASP A 1 77  ? -37.222 -35.068 8.975   1.00 87.74 77  A 1 
ATOM 589  O OD1 . ASP A 1 77  ? -36.981 -36.285 9.179   1.00 80.25 77  A 1 
ATOM 590  O OD2 . ASP A 1 77  ? -36.454 -34.155 9.348   1.00 79.39 77  A 1 
ATOM 591  N N   . PRO A 1 78  ? -39.054 -38.196 8.138   1.00 91.04 78  A 1 
ATOM 592  C CA  . PRO A 1 78  ? -39.457 -39.341 8.950   1.00 91.02 78  A 1 
ATOM 593  C C   . PRO A 1 78  ? -39.162 -39.176 10.450  1.00 92.04 78  A 1 
ATOM 594  O O   . PRO A 1 78  ? -39.671 -39.937 11.269  1.00 90.69 78  A 1 
ATOM 595  C CB  . PRO A 1 78  ? -38.699 -40.535 8.358   1.00 89.33 78  A 1 
ATOM 596  C CG  . PRO A 1 78  ? -37.452 -39.906 7.746   1.00 84.33 78  A 1 
ATOM 597  C CD  . PRO A 1 78  ? -37.966 -38.563 7.238   1.00 87.16 78  A 1 
ATOM 598  N N   . LYS A 1 79  ? -38.346 -38.186 10.833  1.00 91.45 79  A 1 
ATOM 599  C CA  . LYS A 1 79  ? -38.090 -37.876 12.245  1.00 91.31 79  A 1 
ATOM 600  C C   . LYS A 1 79  ? -39.268 -37.158 12.900  1.00 92.07 79  A 1 
ATOM 601  O O   . LYS A 1 79  ? -39.435 -37.254 14.116  1.00 90.34 79  A 1 
ATOM 602  C CB  . LYS A 1 79  ? -36.795 -37.067 12.382  1.00 89.56 79  A 1 
ATOM 603  C CG  . LYS A 1 79  ? -35.573 -37.875 11.913  1.00 81.64 79  A 1 
ATOM 604  C CD  . LYS A 1 79  ? -34.281 -37.065 12.072  1.00 75.00 79  A 1 
ATOM 605  C CE  . LYS A 1 79  ? -33.110 -37.924 11.591  1.00 64.13 79  A 1 
ATOM 606  N NZ  . LYS A 1 79  ? -31.817 -37.223 11.689  1.00 56.99 79  A 1 
ATOM 607  N N   . GLU A 1 80  ? -40.112 -36.504 12.115  1.00 92.54 80  A 1 
ATOM 608  C CA  . GLU A 1 80  ? -41.281 -35.835 12.661  1.00 92.91 80  A 1 
ATOM 609  C C   . GLU A 1 80  ? -42.345 -36.826 13.152  1.00 93.66 80  A 1 
ATOM 610  O O   . GLU A 1 80  ? -42.596 -37.876 12.572  1.00 92.49 80  A 1 
ATOM 611  C CB  . GLU A 1 80  ? -41.889 -34.833 11.671  1.00 92.33 80  A 1 
ATOM 612  C CG  . GLU A 1 80  ? -40.981 -33.615 11.450  1.00 86.46 80  A 1 
ATOM 613  C CD  . GLU A 1 80  ? -41.744 -32.404 10.894  1.00 81.46 80  A 1 
ATOM 614  O OE1 . GLU A 1 80  ? -41.077 -31.421 10.501  1.00 71.22 80  A 1 
ATOM 615  O OE2 . GLU A 1 80  ? -43.002 -32.416 10.923  1.00 71.48 80  A 1 
ATOM 616  N N   . ARG A 1 81  ? -42.983 -36.481 14.266  1.00 94.47 81  A 1 
ATOM 617  C CA  . ARG A 1 81  ? -43.992 -37.342 14.891  1.00 95.04 81  A 1 
ATOM 618  C C   . ARG A 1 81  ? -45.189 -37.544 13.975  1.00 95.13 81  A 1 
ATOM 619  O O   . ARG A 1 81  ? -45.592 -38.689 13.761  1.00 93.43 81  A 1 
ATOM 620  C CB  . ARG A 1 81  ? -44.392 -36.781 16.261  1.00 94.40 81  A 1 
ATOM 621  C CG  . ARG A 1 81  ? -45.352 -37.732 16.995  1.00 85.19 81  A 1 
ATOM 622  C CD  . ARG A 1 81  ? -45.671 -37.208 18.395  1.00 79.25 81  A 1 
ATOM 623  N NE  . ARG A 1 81  ? -46.610 -38.105 19.086  1.00 68.09 81  A 1 
ATOM 624  C CZ  . ARG A 1 81  ? -46.996 -38.024 20.350  1.00 58.98 81  A 1 
ATOM 625  N NH1 . ARG A 1 81  ? -46.552 -37.080 21.141  1.00 52.93 81  A 1 
ATOM 626  N NH2 . ARG A 1 81  ? -47.829 -38.892 20.828  1.00 52.29 81  A 1 
ATOM 627  N N   . TRP A 1 82  ? -45.705 -36.495 13.385  1.00 94.67 82  A 1 
ATOM 628  C CA  . TRP A 1 82  ? -46.876 -36.569 12.513  1.00 94.94 82  A 1 
ATOM 629  C C   . TRP A 1 82  ? -46.625 -37.423 11.257  1.00 95.57 82  A 1 
ATOM 630  O O   . TRP A 1 82  ? -47.537 -38.101 10.792  1.00 94.69 82  A 1 
ATOM 631  C CB  . TRP A 1 82  ? -47.331 -35.163 12.126  1.00 94.53 82  A 1 
ATOM 632  C CG  . TRP A 1 82  ? -46.489 -34.488 11.073  1.00 94.08 82  A 1 
ATOM 633  C CD1 . TRP A 1 82  ? -45.442 -33.654 11.284  1.00 91.80 82  A 1 
ATOM 634  C CD2 . TRP A 1 82  ? -46.597 -34.609 9.620   1.00 93.21 82  A 1 
ATOM 635  N NE1 . TRP A 1 82  ? -44.896 -33.255 10.070  1.00 91.39 82  A 1 
ATOM 636  C CE2 . TRP A 1 82  ? -45.578 -33.823 9.029   1.00 92.41 82  A 1 
ATOM 637  C CE3 . TRP A 1 82  ? -47.467 -35.318 8.755   1.00 92.47 82  A 1 
ATOM 638  C CZ2 . TRP A 1 82  ? -45.407 -33.749 7.628   1.00 92.21 82  A 1 
ATOM 639  C CZ3 . TRP A 1 82  ? -47.303 -35.238 7.364   1.00 91.56 82  A 1 
ATOM 640  C CH2 . TRP A 1 82  ? -46.275 -34.468 6.811   1.00 91.15 82  A 1 
ATOM 641  N N   . VAL A 1 83  ? -45.399 -37.432 10.754  1.00 94.82 83  A 1 
ATOM 642  C CA  . VAL A 1 83  ? -44.984 -38.251 9.613   1.00 94.55 83  A 1 
ATOM 643  C C   . VAL A 1 83  ? -45.024 -39.726 10.001  1.00 94.65 83  A 1 
ATOM 644  O O   . VAL A 1 83  ? -45.672 -40.517 9.318   1.00 94.06 83  A 1 
ATOM 645  C CB  . VAL A 1 83  ? -43.590 -37.842 9.104   1.00 93.93 83  A 1 
ATOM 646  C CG1 . VAL A 1 83  ? -43.110 -38.718 7.947   1.00 87.14 83  A 1 
ATOM 647  C CG2 . VAL A 1 83  ? -43.600 -36.388 8.618   1.00 82.76 83  A 1 
ATOM 648  N N   . ARG A 1 84  ? -44.409 -40.088 11.146  1.00 93.92 84  A 1 
ATOM 649  C CA  . ARG A 1 84  ? -44.433 -41.469 11.652  1.00 93.75 84  A 1 
ATOM 650  C C   . ARG A 1 84  ? -45.843 -41.961 11.970  1.00 93.75 84  A 1 
ATOM 651  O O   . ARG A 1 84  ? -46.161 -43.108 11.655  1.00 93.05 84  A 1 
ATOM 652  C CB  . ARG A 1 84  ? -43.535 -41.582 12.887  1.00 93.09 84  A 1 
ATOM 653  C CG  . ARG A 1 84  ? -42.047 -41.488 12.500  1.00 88.96 84  A 1 
ATOM 654  C CD  . ARG A 1 84  ? -41.143 -41.673 13.721  1.00 86.90 84  A 1 
ATOM 655  N NE  . ARG A 1 84  ? -41.181 -40.493 14.580  1.00 80.15 84  A 1 
ATOM 656  C CZ  . ARG A 1 84  ? -40.622 -40.375 15.789  1.00 75.06 84  A 1 
ATOM 657  N NH1 . ARG A 1 84  ? -40.014 -41.392 16.349  1.00 64.61 84  A 1 
ATOM 658  N NH2 . ARG A 1 84  ? -40.661 -39.246 16.422  1.00 67.86 84  A 1 
ATOM 659  N N   . ASP A 1 85  ? -46.660 -41.106 12.550  1.00 94.45 85  A 1 
ATOM 660  C CA  . ASP A 1 85  ? -48.055 -41.449 12.851  1.00 94.24 85  A 1 
ATOM 661  C C   . ASP A 1 85  ? -48.862 -41.662 11.557  1.00 94.44 85  A 1 
ATOM 662  O O   . ASP A 1 85  ? -49.620 -42.623 11.439  1.00 93.51 85  A 1 
ATOM 663  C CB  . ASP A 1 85  ? -48.676 -40.359 13.745  1.00 94.14 85  A 1 
ATOM 664  C CG  . ASP A 1 85  ? -48.031 -40.226 15.144  1.00 90.33 85  A 1 
ATOM 665  O OD1 . ASP A 1 85  ? -47.344 -41.169 15.600  1.00 83.44 85  A 1 
ATOM 666  O OD2 . ASP A 1 85  ? -48.221 -39.166 15.785  1.00 82.51 85  A 1 
ATOM 667  N N   . SER A 1 86  ? -48.628 -40.829 10.545  1.00 94.17 86  A 1 
ATOM 668  C CA  . SER A 1 86  ? -49.247 -40.973 9.224   1.00 93.80 86  A 1 
ATOM 669  C C   . SER A 1 86  ? -48.803 -42.247 8.515   1.00 93.76 86  A 1 
ATOM 670  O O   . SER A 1 86  ? -49.627 -42.936 7.920   1.00 92.55 86  A 1 
ATOM 671  C CB  . SER A 1 86  ? -48.933 -39.762 8.329   1.00 93.91 86  A 1 
ATOM 672  O OG  . SER A 1 86  ? -49.383 -38.567 8.924   1.00 87.32 86  A 1 
ATOM 673  N N   . MET A 1 87  ? -47.521 -42.587 8.590   1.00 92.22 87  A 1 
ATOM 674  C CA  . MET A 1 87  ? -46.989 -43.837 8.037   1.00 91.60 87  A 1 
ATOM 675  C C   . MET A 1 87  ? -47.640 -45.059 8.697   1.00 91.40 87  A 1 
ATOM 676  O O   . MET A 1 87  ? -48.137 -45.924 7.988   1.00 90.32 87  A 1 
ATOM 677  C CB  . MET A 1 87  ? -45.475 -43.893 8.204   1.00 90.92 87  A 1 
ATOM 678  C CG  . MET A 1 87  ? -44.744 -42.880 7.318   1.00 88.62 87  A 1 
ATOM 679  S SD  . MET A 1 87  ? -42.971 -42.763 7.696   1.00 87.10 87  A 1 
ATOM 680  C CE  . MET A 1 87  ? -42.457 -44.349 7.016   1.00 76.81 87  A 1 
ATOM 681  N N   . LYS A 1 88  ? -47.699 -45.091 10.035  1.00 91.84 88  A 1 
ATOM 682  C CA  . LYS A 1 88  ? -48.358 -46.187 10.762  1.00 91.86 88  A 1 
ATOM 683  C C   . LYS A 1 88  ? -49.821 -46.349 10.363  1.00 91.59 88  A 1 
ATOM 684  O O   . LYS A 1 88  ? -50.290 -47.469 10.225  1.00 90.20 88  A 1 
ATOM 685  C CB  . LYS A 1 88  ? -48.291 -45.941 12.271  1.00 91.65 88  A 1 
ATOM 686  C CG  . LYS A 1 88  ? -46.911 -46.250 12.854  1.00 79.59 88  A 1 
ATOM 687  C CD  . LYS A 1 88  ? -46.956 -46.002 14.364  1.00 76.58 88  A 1 
ATOM 688  C CE  . LYS A 1 88  ? -45.619 -46.375 15.007  1.00 65.07 88  A 1 
ATOM 689  N NZ  . LYS A 1 88  ? -45.705 -46.251 16.480  1.00 58.02 88  A 1 
ATOM 690  N N   . HIS A 1 89  ? -50.529 -45.238 10.199  1.00 92.54 89  A 1 
ATOM 691  C CA  . HIS A 1 89  ? -51.919 -45.281 9.773   1.00 91.81 89  A 1 
ATOM 692  C C   . HIS A 1 89  ? -52.066 -45.847 8.359   1.00 91.65 89  A 1 
ATOM 693  O O   . HIS A 1 89  ? -52.909 -46.711 8.120   1.00 89.71 89  A 1 
ATOM 694  C CB  . HIS A 1 89  ? -52.517 -43.880 9.882   1.00 91.40 89  A 1 
ATOM 695  C CG  . HIS A 1 89  ? -53.999 -43.869 9.636   1.00 87.62 89  A 1 
ATOM 696  N ND1 . HIS A 1 89  ? -54.946 -44.488 10.412  1.00 73.12 89  A 1 
ATOM 697  C CD2 . HIS A 1 89  ? -54.671 -43.275 8.599   1.00 74.15 89  A 1 
ATOM 698  C CE1 . HIS A 1 89  ? -56.152 -44.266 9.861   1.00 74.69 89  A 1 
ATOM 699  N NE2 . HIS A 1 89  ? -56.018 -43.523 8.763   1.00 76.06 89  A 1 
ATOM 700  N N   . LEU A 1 90  ? -51.200 -45.408 7.418   1.00 90.59 90  A 1 
ATOM 701  C CA  . LEU A 1 90  ? -51.193 -45.922 6.054   1.00 89.53 90  A 1 
ATOM 702  C C   . LEU A 1 90  ? -50.781 -47.398 6.013   1.00 88.49 90  A 1 
ATOM 703  O O   . LEU A 1 90  ? -51.394 -48.161 5.272   1.00 85.87 90  A 1 
ATOM 704  C CB  . LEU A 1 90  ? -50.279 -45.057 5.177   1.00 89.53 90  A 1 
ATOM 705  C CG  . LEU A 1 90  ? -50.836 -43.641 4.901   1.00 88.99 90  A 1 
ATOM 706  C CD1 . LEU A 1 90  ? -49.763 -42.798 4.216   1.00 79.74 90  A 1 
ATOM 707  C CD2 . LEU A 1 90  ? -52.068 -43.662 4.002   1.00 79.29 90  A 1 
ATOM 708  N N   . ASP A 1 91  ? -49.827 -47.820 6.856   1.00 88.01 91  A 1 
ATOM 709  C CA  . ASP A 1 91  ? -49.433 -49.225 6.981   1.00 86.28 91  A 1 
ATOM 710  C C   . ASP A 1 91  ? -50.592 -50.096 7.474   1.00 85.09 91  A 1 
ATOM 711  O O   . ASP A 1 91  ? -50.827 -51.177 6.936   1.00 83.11 91  A 1 
ATOM 712  C CB  . ASP A 1 91  ? -48.238 -49.361 7.944   1.00 84.81 91  A 1 
ATOM 713  C CG  . ASP A 1 91  ? -46.913 -48.829 7.388   1.00 82.02 91  A 1 
ATOM 714  O OD1 . ASP A 1 91  ? -46.751 -48.838 6.153   1.00 75.09 91  A 1 
ATOM 715  O OD2 . ASP A 1 91  ? -46.034 -48.436 8.190   1.00 74.39 91  A 1 
ATOM 716  N N   . GLN A 1 92  ? -51.376 -49.637 8.460   1.00 86.52 92  A 1 
ATOM 717  C CA  . GLN A 1 92  ? -52.561 -50.342 8.949   1.00 85.91 92  A 1 
ATOM 718  C C   . GLN A 1 92  ? -53.634 -50.472 7.863   1.00 84.10 92  A 1 
ATOM 719  O O   . GLN A 1 92  ? -54.211 -51.546 7.699   1.00 81.41 92  A 1 
ATOM 720  C CB  . GLN A 1 92  ? -53.156 -49.612 10.158  1.00 85.48 92  A 1 
ATOM 721  C CG  . GLN A 1 92  ? -52.346 -49.869 11.437  1.00 76.51 92  A 1 
ATOM 722  C CD  . GLN A 1 92  ? -52.888 -49.085 12.633  1.00 71.09 92  A 1 
ATOM 723  O OE1 . GLN A 1 92  ? -53.676 -48.161 12.528  1.00 64.78 92  A 1 
ATOM 724  N NE2 . GLN A 1 92  ? -52.479 -49.432 13.831  1.00 60.89 92  A 1 
ATOM 725  N N   . ILE A 1 93  ? -53.887 -49.396 7.103   1.00 85.67 93  A 1 
ATOM 726  C CA  . ILE A 1 93  ? -54.833 -49.448 5.983   1.00 82.86 93  A 1 
ATOM 727  C C   . ILE A 1 93  ? -54.347 -50.446 4.938   1.00 81.08 93  A 1 
ATOM 728  O O   . ILE A 1 93  ? -55.133 -51.261 4.453   1.00 77.54 93  A 1 
ATOM 729  C CB  . ILE A 1 93  ? -55.040 -48.043 5.384   1.00 81.10 93  A 1 
ATOM 730  C CG1 . ILE A 1 93  ? -55.773 -47.131 6.395   1.00 75.52 93  A 1 
ATOM 731  C CG2 . ILE A 1 93  ? -55.847 -48.111 4.074   1.00 72.73 93  A 1 
ATOM 732  C CD1 . ILE A 1 93  ? -55.768 -45.647 6.015   1.00 67.50 93  A 1 
ATOM 733  N N   . PHE A 1 94  ? -53.043 -50.450 4.621   1.00 78.42 94  A 1 
ATOM 734  C CA  . PHE A 1 94  ? -52.475 -51.350 3.617   1.00 74.99 94  A 1 
ATOM 735  C C   . PHE A 1 94  ? -52.453 -52.812 4.077   1.00 72.93 94  A 1 
ATOM 736  O O   . PHE A 1 94  ? -52.656 -53.710 3.263   1.00 70.22 94  A 1 
ATOM 737  C CB  . PHE A 1 94  ? -51.066 -50.863 3.244   1.00 72.42 94  A 1 
ATOM 738  C CG  . PHE A 1 94  ? -50.715 -51.132 1.798   1.00 64.83 94  A 1 
ATOM 739  C CD1 . PHE A 1 94  ? -50.138 -52.348 1.420   1.00 57.77 94  A 1 
ATOM 740  C CD2 . PHE A 1 94  ? -50.986 -50.154 0.834   1.00 56.34 94  A 1 
ATOM 741  C CE1 . PHE A 1 94  ? -49.826 -52.587 0.064   1.00 50.87 94  A 1 
ATOM 742  C CE2 . PHE A 1 94  ? -50.672 -50.383 -0.516  1.00 50.13 94  A 1 
ATOM 743  C CZ  . PHE A 1 94  ? -50.092 -51.607 -0.907  1.00 51.77 94  A 1 
ATOM 744  N N   . GLN A 1 95  ? -52.247 -53.067 5.382   1.00 72.16 95  A 1 
ATOM 745  C CA  . GLN A 1 95  ? -52.366 -54.415 5.953   1.00 72.08 95  A 1 
ATOM 746  C C   . GLN A 1 95  ? -53.809 -54.916 5.931   1.00 68.95 95  A 1 
ATOM 747  O O   . GLN A 1 95  ? -54.025 -56.081 5.619   1.00 65.08 95  A 1 
ATOM 748  C CB  . GLN A 1 95  ? -51.829 -54.435 7.382   1.00 71.65 95  A 1 
ATOM 749  C CG  . GLN A 1 95  ? -50.296 -54.498 7.408   1.00 65.18 95  A 1 
ATOM 750  C CD  . GLN A 1 95  ? -49.731 -54.528 8.835   1.00 59.13 95  A 1 
ATOM 751  O OE1 . GLN A 1 95  ? -50.422 -54.419 9.829   1.00 54.28 95  A 1 
ATOM 752  N NE2 . GLN A 1 95  ? -48.431 -54.689 8.975   1.00 52.07 95  A 1 
ATOM 753  N N   . ASN A 1 96  ? -54.771 -54.050 6.199   1.00 77.47 96  A 1 
ATOM 754  C CA  . ASN A 1 96  ? -56.185 -54.410 6.154   1.00 78.11 96  A 1 
ATOM 755  C C   . ASN A 1 96  ? -56.723 -54.567 4.723   1.00 74.38 96  A 1 
ATOM 756  O O   . ASN A 1 96  ? -57.765 -55.188 4.534   1.00 69.82 96  A 1 
ATOM 757  C CB  . ASN A 1 96  ? -56.989 -53.350 6.918   1.00 76.09 96  A 1 
ATOM 758  C CG  . ASN A 1 96  ? -56.782 -53.404 8.432   1.00 69.63 96  A 1 
ATOM 759  O OD1 . ASN A 1 96  ? -56.282 -54.348 9.009   1.00 61.94 96  A 1 
ATOM 760  N ND2 . ASN A 1 96  ? -57.201 -52.372 9.130   1.00 61.73 96  A 1 
ATOM 761  N N   . LEU A 1 97  ? -56.037 -53.990 3.734   1.00 73.69 97  A 1 
ATOM 762  C CA  . LEU A 1 97  ? -56.386 -54.110 2.313   1.00 71.80 97  A 1 
ATOM 763  C C   . LEU A 1 97  ? -55.729 -55.307 1.629   1.00 69.02 97  A 1 
ATOM 764  O O   . LEU A 1 97  ? -56.083 -55.594 0.486   1.00 63.39 97  A 1 
ATOM 765  C CB  . LEU A 1 97  ? -56.013 -52.814 1.585   1.00 69.56 97  A 1 
ATOM 766  C CG  . LEU A 1 97  ? -57.074 -51.704 1.694   1.00 63.82 97  A 1 
ATOM 767  C CD1 . LEU A 1 97  ? -56.457 -50.362 1.310   1.00 57.83 97  A 1 
ATOM 768  C CD2 . LEU A 1 97  ? -58.246 -51.964 0.754   1.00 59.42 97  A 1 
ATOM 769  N N   . LYS A 1 98  ? -54.749 -55.962 2.266   1.00 63.70 98  A 1 
ATOM 770  C CA  . LYS A 1 98  ? -54.286 -57.251 1.751   1.00 63.72 98  A 1 
ATOM 771  C C   . LYS A 1 98  ? -55.404 -58.268 1.996   1.00 58.64 98  A 1 
ATOM 772  O O   . LYS A 1 98  ? -55.750 -58.461 3.159   1.00 55.90 98  A 1 
ATOM 773  C CB  . LYS A 1 98  ? -52.988 -57.710 2.415   1.00 61.69 98  A 1 
ATOM 774  C CG  . LYS A 1 98  ? -51.772 -57.137 1.684   1.00 56.99 98  A 1 
ATOM 775  C CD  . LYS A 1 98  ? -50.483 -57.728 2.271   1.00 52.06 98  A 1 
ATOM 776  C CE  . LYS A 1 98  ? -49.291 -57.269 1.455   1.00 47.20 98  A 1 
ATOM 777  N NZ  . LYS A 1 98  ? -48.040 -57.905 1.920   1.00 42.62 98  A 1 
ATOM 778  N N   . PRO A 1 99  ? -55.972 -58.912 0.938   1.00 62.03 99  A 1 
ATOM 779  C CA  . PRO A 1 99  ? -56.833 -60.080 1.093   1.00 59.93 99  A 1 
ATOM 780  C C   . PRO A 1 99  ? -56.028 -61.267 1.637   1.00 52.88 99  A 1 
ATOM 781  O O   . PRO A 1 99  ? -54.797 -61.327 1.411   1.00 49.32 99  A 1 
ATOM 782  C CB  . PRO A 1 99  ? -57.398 -60.348 -0.309  1.00 55.50 99  A 1 
ATOM 783  C CG  . PRO A 1 99  ? -56.294 -59.832 -1.230  1.00 54.46 99  A 1 
ATOM 784  C CD  . PRO A 1 99  ? -55.694 -58.659 -0.453  1.00 59.68 99  A 1 
ATOM 785  O OXT . PRO A 1 99  ? -56.683 -62.113 2.275   1.00 53.05 99  A 1 
ATOM 786  N N   . MET B 2 1   ? -61.158 -36.473 -69.944 1.00 39.28 1   B 1 
ATOM 787  C CA  . MET B 2 1   ? -60.472 -35.181 -69.696 1.00 47.15 1   B 1 
ATOM 788  C C   . MET B 2 1   ? -59.607 -35.300 -68.432 1.00 47.30 1   B 1 
ATOM 789  O O   . MET B 2 1   ? -59.905 -34.682 -67.424 1.00 44.50 1   B 1 
ATOM 790  C CB  . MET B 2 1   ? -61.481 -34.027 -69.573 1.00 44.58 1   B 1 
ATOM 791  C CG  . MET B 2 1   ? -62.169 -33.703 -70.909 1.00 41.15 1   B 1 
ATOM 792  S SD  . MET B 2 1   ? -63.634 -32.669 -70.716 1.00 37.87 1   B 1 
ATOM 793  C CE  . MET B 2 1   ? -62.998 -31.030 -71.123 1.00 35.26 1   B 1 
ATOM 794  N N   . ASN B 2 2   ? -58.601 -36.159 -68.495 1.00 37.68 2   B 1 
ATOM 795  C CA  . ASN B 2 2   ? -57.670 -36.337 -67.371 1.00 44.95 2   B 1 
ATOM 796  C C   . ASN B 2 2   ? -56.695 -35.148 -67.327 1.00 42.93 2   B 1 
ATOM 797  O O   . ASN B 2 2   ? -55.709 -35.119 -68.063 1.00 41.37 2   B 1 
ATOM 798  C CB  . ASN B 2 2   ? -56.955 -37.698 -67.484 1.00 42.79 2   B 1 
ATOM 799  C CG  . ASN B 2 2   ? -57.768 -38.836 -66.885 1.00 38.02 2   B 1 
ATOM 800  O OD1 . ASN B 2 2   ? -58.791 -38.636 -66.259 1.00 36.20 2   B 1 
ATOM 801  N ND2 . ASN B 2 2   ? -57.337 -40.062 -67.068 1.00 37.59 2   B 1 
ATOM 802  N N   . ARG B 2 3   ? -56.986 -34.152 -66.527 1.00 46.68 3   B 1 
ATOM 803  C CA  . ARG B 2 3   ? -56.055 -33.052 -66.270 1.00 52.93 3   B 1 
ATOM 804  C C   . ARG B 2 3   ? -54.873 -33.609 -65.465 1.00 51.40 3   B 1 
ATOM 805  O O   . ARG B 2 3   ? -55.011 -33.864 -64.271 1.00 48.83 3   B 1 
ATOM 806  C CB  . ARG B 2 3   ? -56.745 -31.887 -65.544 1.00 50.34 3   B 1 
ATOM 807  C CG  . ARG B 2 3   ? -57.596 -31.017 -66.486 1.00 45.56 3   B 1 
ATOM 808  C CD  . ARG B 2 3   ? -58.202 -29.831 -65.722 1.00 42.71 3   B 1 
ATOM 809  N NE  . ARG B 2 3   ? -58.879 -28.888 -66.639 1.00 38.36 3   B 1 
ATOM 810  C CZ  . ARG B 2 3   ? -59.552 -27.791 -66.286 1.00 35.71 3   B 1 
ATOM 811  N NH1 . ARG B 2 3   ? -59.701 -27.462 -65.036 1.00 34.26 3   B 1 
ATOM 812  N NH2 . ARG B 2 3   ? -60.086 -27.017 -67.187 1.00 35.51 3   B 1 
ATOM 813  N N   . GLY B 2 4   ? -53.753 -33.824 -66.129 1.00 41.70 4   B 1 
ATOM 814  C CA  . GLY B 2 4   ? -52.493 -34.198 -65.479 1.00 47.93 4   B 1 
ATOM 815  C C   . GLY B 2 4   ? -52.088 -33.103 -64.498 1.00 47.16 4   B 1 
ATOM 816  O O   . GLY B 2 4   ? -51.841 -31.968 -64.893 1.00 46.49 4   B 1 
ATOM 817  N N   . VAL B 2 5   ? -52.070 -33.446 -63.242 1.00 37.09 5   B 1 
ATOM 818  C CA  . VAL B 2 5   ? -51.597 -32.528 -62.198 1.00 43.75 5   B 1 
ATOM 819  C C   . VAL B 2 5   ? -50.108 -32.266 -62.453 1.00 42.47 5   B 1 
ATOM 820  O O   . VAL B 2 5   ? -49.354 -33.230 -62.570 1.00 41.48 5   B 1 
ATOM 821  C CB  . VAL B 2 5   ? -51.846 -33.103 -60.791 1.00 42.43 5   B 1 
ATOM 822  C CG1 . VAL B 2 5   ? -51.427 -32.105 -59.709 1.00 38.15 5   B 1 
ATOM 823  C CG2 . VAL B 2 5   ? -53.324 -33.428 -60.585 1.00 42.90 5   B 1 
ATOM 824  N N   . PRO B 2 6   ? -49.684 -31.031 -62.640 1.00 39.66 6   B 1 
ATOM 825  C CA  . PRO B 2 6   ? -48.322 -30.746 -63.071 1.00 48.04 6   B 1 
ATOM 826  C C   . PRO B 2 6   ? -47.330 -31.168 -61.991 1.00 49.57 6   B 1 
ATOM 827  O O   . PRO B 2 6   ? -47.350 -30.661 -60.857 1.00 49.56 6   B 1 
ATOM 828  C CB  . PRO B 2 6   ? -48.288 -29.247 -63.379 1.00 45.25 6   B 1 
ATOM 829  C CG  . PRO B 2 6   ? -49.400 -28.666 -62.499 1.00 44.16 6   B 1 
ATOM 830  C CD  . PRO B 2 6   ? -50.424 -29.793 -62.449 1.00 48.15 6   B 1 
ATOM 831  N N   . PHE B 2 7   ? -46.406 -32.029 -62.392 1.00 34.76 7   B 1 
ATOM 832  C CA  . PHE B 2 7   ? -45.338 -32.588 -61.544 1.00 40.72 7   B 1 
ATOM 833  C C   . PHE B 2 7   ? -44.449 -31.513 -60.879 1.00 40.08 7   B 1 
ATOM 834  O O   . PHE B 2 7   ? -43.789 -31.776 -59.879 1.00 43.13 7   B 1 
ATOM 835  C CB  . PHE B 2 7   ? -44.506 -33.531 -62.420 1.00 41.83 7   B 1 
ATOM 836  C CG  . PHE B 2 7   ? -43.999 -34.786 -61.730 1.00 42.64 7   B 1 
ATOM 837  C CD1 . PHE B 2 7   ? -42.704 -34.837 -61.197 1.00 40.96 7   B 1 
ATOM 838  C CD2 . PHE B 2 7   ? -44.834 -35.920 -61.662 1.00 42.86 7   B 1 
ATOM 839  C CE1 . PHE B 2 7   ? -42.236 -36.025 -60.599 1.00 36.34 7   B 1 
ATOM 840  C CE2 . PHE B 2 7   ? -44.371 -37.102 -61.064 1.00 36.62 7   B 1 
ATOM 841  C CZ  . PHE B 2 7   ? -43.068 -37.159 -60.531 1.00 40.96 7   B 1 
ATOM 842  N N   . ARG B 2 8   ? -44.467 -30.287 -61.414 1.00 36.93 8   B 1 
ATOM 843  C CA  . ARG B 2 8   ? -43.674 -29.156 -60.899 1.00 42.38 8   B 1 
ATOM 844  C C   . ARG B 2 8   ? -43.999 -28.784 -59.449 1.00 41.11 8   B 1 
ATOM 845  O O   . ARG B 2 8   ? -43.096 -28.354 -58.741 1.00 44.64 8   B 1 
ATOM 846  C CB  . ARG B 2 8   ? -43.833 -27.926 -61.798 1.00 43.19 8   B 1 
ATOM 847  C CG  . ARG B 2 8   ? -42.725 -27.838 -62.856 1.00 38.98 8   B 1 
ATOM 848  C CD  . ARG B 2 8   ? -42.837 -26.528 -63.631 1.00 39.02 8   B 1 
ATOM 849  N NE  . ARG B 2 8   ? -41.675 -26.320 -64.530 1.00 35.15 8   B 1 
ATOM 850  C CZ  . ARG B 2 8   ? -41.499 -25.308 -65.359 1.00 31.98 8   B 1 
ATOM 851  N NH1 . ARG B 2 8   ? -42.382 -24.353 -65.478 1.00 30.01 8   B 1 
ATOM 852  N NH2 . ARG B 2 8   ? -40.414 -25.219 -66.085 1.00 31.17 8   B 1 
ATOM 853  N N   . HIS B 2 9   ? -45.259 -28.931 -59.038 1.00 37.78 9   B 1 
ATOM 854  C CA  . HIS B 2 9   ? -45.598 -28.555 -57.666 1.00 41.78 9   B 1 
ATOM 855  C C   . HIS B 2 9   ? -45.003 -29.514 -56.622 1.00 40.04 9   B 1 
ATOM 856  O O   . HIS B 2 9   ? -44.675 -29.069 -55.525 1.00 45.12 9   B 1 
ATOM 857  C CB  . HIS B 2 9   ? -47.115 -28.413 -57.500 1.00 42.24 9   B 1 
ATOM 858  C CG  . HIS B 2 9   ? -47.600 -27.069 -57.962 1.00 40.15 9   B 1 
ATOM 859  N ND1 . HIS B 2 9   ? -47.267 -25.853 -57.408 1.00 37.60 9   B 1 
ATOM 860  C CD2 . HIS B 2 9   ? -48.436 -26.807 -59.015 1.00 40.89 9   B 1 
ATOM 861  C CE1 . HIS B 2 9   ? -47.882 -24.883 -58.114 1.00 39.71 9   B 1 
ATOM 862  N NE2 . HIS B 2 9   ? -48.596 -25.416 -59.106 1.00 41.41 9   B 1 
ATOM 863  N N   . LEU B 2 10  ? -44.817 -30.792 -56.984 1.00 33.45 10  B 1 
ATOM 864  C CA  . LEU B 2 10  ? -44.248 -31.764 -56.040 1.00 37.70 10  B 1 
ATOM 865  C C   . LEU B 2 10  ? -42.778 -31.454 -55.718 1.00 35.04 10  B 1 
ATOM 866  O O   . LEU B 2 10  ? -42.353 -31.614 -54.578 1.00 38.08 10  B 1 
ATOM 867  C CB  . LEU B 2 10  ? -44.422 -33.190 -56.581 1.00 39.82 10  B 1 
ATOM 868  C CG  . LEU B 2 10  ? -45.037 -34.128 -55.518 1.00 37.64 10  B 1 
ATOM 869  C CD1 . LEU B 2 10  ? -46.509 -34.398 -55.838 1.00 37.47 10  B 1 
ATOM 870  C CD2 . LEU B 2 10  ? -44.304 -35.451 -55.449 1.00 42.54 10  B 1 
ATOM 871  N N   . LEU B 2 11  ? -42.014 -30.985 -56.722 1.00 34.16 11  B 1 
ATOM 872  C CA  . LEU B 2 11  ? -40.602 -30.629 -56.524 1.00 38.50 11  B 1 
ATOM 873  C C   . LEU B 2 11  ? -40.429 -29.420 -55.600 1.00 36.69 11  B 1 
ATOM 874  O O   . LEU B 2 11  ? -39.475 -29.377 -54.826 1.00 39.38 11  B 1 
ATOM 875  C CB  . LEU B 2 11  ? -39.945 -30.397 -57.891 1.00 40.16 11  B 1 
ATOM 876  C CG  . LEU B 2 11  ? -39.171 -31.633 -58.389 1.00 36.31 11  B 1 
ATOM 877  C CD1 . LEU B 2 11  ? -39.033 -31.616 -59.897 1.00 35.57 11  B 1 
ATOM 878  C CD2 . LEU B 2 11  ? -37.782 -31.683 -57.764 1.00 40.35 11  B 1 
ATOM 879  N N   . LEU B 2 12  ? -41.350 -28.462 -55.664 1.00 33.94 12  B 1 
ATOM 880  C CA  . LEU B 2 12  ? -41.253 -27.271 -54.817 1.00 37.60 12  B 1 
ATOM 881  C C   . LEU B 2 12  ? -41.483 -27.607 -53.333 1.00 35.15 12  B 1 
ATOM 882  O O   . LEU B 2 12  ? -40.827 -27.036 -52.470 1.00 36.90 12  B 1 
ATOM 883  C CB  . LEU B 2 12  ? -42.251 -26.193 -55.295 1.00 38.82 12  B 1 
ATOM 884  C CG  . LEU B 2 12  ? -41.615 -24.791 -55.265 1.00 35.21 12  B 1 
ATOM 885  C CD1 . LEU B 2 12  ? -41.153 -24.390 -56.675 1.00 34.90 12  B 1 
ATOM 886  C CD2 . LEU B 2 12  ? -42.593 -23.737 -54.765 1.00 39.43 12  B 1 
ATOM 887  N N   . VAL B 2 13  ? -42.387 -28.546 -53.062 1.00 38.57 13  B 1 
ATOM 888  C CA  . VAL B 2 13  ? -42.666 -28.973 -51.677 1.00 41.59 13  B 1 
ATOM 889  C C   . VAL B 2 13  ? -41.477 -29.728 -51.087 1.00 39.14 13  B 1 
ATOM 890  O O   . VAL B 2 13  ? -41.159 -29.545 -49.912 1.00 41.54 13  B 1 
ATOM 891  C CB  . VAL B 2 13  ? -43.967 -29.808 -51.597 1.00 41.79 13  B 1 
ATOM 892  C CG1 . VAL B 2 13  ? -44.289 -30.251 -50.166 1.00 37.69 13  B 1 
ATOM 893  C CG2 . VAL B 2 13  ? -45.175 -28.998 -52.094 1.00 43.67 13  B 1 
ATOM 894  N N   . LEU B 2 14  ? -40.782 -30.530 -51.923 1.00 37.90 14  B 1 
ATOM 895  C CA  . LEU B 2 14  ? -39.609 -31.265 -51.444 1.00 40.54 14  B 1 
ATOM 896  C C   . LEU B 2 14  ? -38.427 -30.341 -51.115 1.00 38.25 14  B 1 
ATOM 897  O O   . LEU B 2 14  ? -37.682 -30.612 -50.171 1.00 40.38 14  B 1 
ATOM 898  C CB  . LEU B 2 14  ? -39.193 -32.352 -52.459 1.00 42.35 14  B 1 
ATOM 899  C CG  . LEU B 2 14  ? -38.839 -33.675 -51.751 1.00 38.82 14  B 1 
ATOM 900  C CD1 . LEU B 2 14  ? -40.060 -34.595 -51.698 1.00 37.38 14  B 1 
ATOM 901  C CD2 . LEU B 2 14  ? -37.720 -34.415 -52.472 1.00 42.19 14  B 1 
ATOM 902  N N   . GLN B 2 15  ? -38.251 -29.238 -51.856 1.00 38.65 15  B 1 
ATOM 903  C CA  . GLN B 2 15  ? -37.196 -28.270 -51.546 1.00 40.92 15  B 1 
ATOM 904  C C   . GLN B 2 15  ? -37.467 -27.504 -50.246 1.00 37.59 15  B 1 
ATOM 905  O O   . GLN B 2 15  ? -36.519 -27.161 -49.544 1.00 40.24 15  B 1 
ATOM 906  C CB  . GLN B 2 15  ? -36.986 -27.291 -52.706 1.00 42.07 15  B 1 
ATOM 907  C CG  . GLN B 2 15  ? -36.162 -27.911 -53.838 1.00 40.48 15  B 1 
ATOM 908  C CD  . GLN B 2 15  ? -35.590 -26.867 -54.791 1.00 36.86 15  B 1 
ATOM 909  O OE1 . GLN B 2 15  ? -36.018 -25.726 -54.900 1.00 35.51 15  B 1 
ATOM 910  N NE2 . GLN B 2 15  ? -34.553 -27.209 -55.537 1.00 39.16 15  B 1 
ATOM 911  N N   . LEU B 2 16  ? -38.712 -27.260 -49.908 1.00 37.49 16  B 1 
ATOM 912  C CA  . LEU B 2 16  ? -39.073 -26.604 -48.648 1.00 41.98 16  B 1 
ATOM 913  C C   . LEU B 2 16  ? -38.814 -27.486 -47.418 1.00 39.63 16  B 1 
ATOM 914  O O   . LEU B 2 16  ? -38.573 -26.950 -46.340 1.00 39.55 16  B 1 
ATOM 915  C CB  . LEU B 2 16  ? -40.545 -26.148 -48.732 1.00 41.70 16  B 1 
ATOM 916  C CG  . LEU B 2 16  ? -40.659 -24.637 -49.007 1.00 36.54 16  B 1 
ATOM 917  C CD1 . LEU B 2 16  ? -41.835 -24.329 -49.928 1.00 34.94 16  B 1 
ATOM 918  C CD2 . LEU B 2 16  ? -40.837 -23.861 -47.711 1.00 37.97 16  B 1 
ATOM 919  N N   . ALA B 2 17  ? -38.823 -28.811 -47.579 1.00 36.34 17  B 1 
ATOM 920  C CA  . ALA B 2 17  ? -38.511 -29.725 -46.476 1.00 42.60 17  B 1 
ATOM 921  C C   . ALA B 2 17  ? -37.014 -29.736 -46.114 1.00 41.99 17  B 1 
ATOM 922  O O   . ALA B 2 17  ? -36.656 -30.002 -44.961 1.00 41.91 17  B 1 
ATOM 923  C CB  . ALA B 2 17  ? -39.010 -31.126 -46.848 1.00 41.66 17  B 1 
ATOM 924  N N   . LEU B 2 18  ? -36.128 -29.417 -47.070 1.00 35.73 18  B 1 
ATOM 925  C CA  . LEU B 2 18  ? -34.711 -29.167 -46.837 1.00 40.92 18  B 1 
ATOM 926  C C   . LEU B 2 18  ? -34.473 -27.724 -46.368 1.00 39.64 18  B 1 
ATOM 927  O O   . LEU B 2 18  ? -33.452 -27.129 -46.704 1.00 38.72 18  B 1 
ATOM 928  C CB  . LEU B 2 18  ? -33.886 -29.543 -48.081 1.00 39.65 18  B 1 
ATOM 929  C CG  . LEU B 2 18  ? -33.600 -31.044 -48.188 1.00 34.87 18  B 1 
ATOM 930  C CD1 . LEU B 2 18  ? -33.182 -31.385 -49.618 1.00 33.30 18  B 1 
ATOM 931  C CD2 . LEU B 2 18  ? -32.443 -31.453 -47.262 1.00 36.69 18  B 1 
ATOM 932  N N   . LEU B 2 19  ? -35.414 -27.162 -45.624 1.00 39.01 19  B 1 
ATOM 933  C CA  . LEU B 2 19  ? -35.028 -26.060 -44.769 1.00 42.55 19  B 1 
ATOM 934  C C   . LEU B 2 19  ? -33.907 -26.618 -43.906 1.00 39.78 19  B 1 
ATOM 935  O O   . LEU B 2 19  ? -34.137 -27.614 -43.204 1.00 37.62 19  B 1 
ATOM 936  C CB  . LEU B 2 19  ? -36.205 -25.566 -43.908 1.00 40.39 19  B 1 
ATOM 937  C CG  . LEU B 2 19  ? -37.091 -24.538 -44.641 1.00 35.14 19  B 1 
ATOM 938  C CD1 . LEU B 2 19  ? -38.400 -24.340 -43.877 1.00 33.72 19  B 1 
ATOM 939  C CD2 . LEU B 2 19  ? -36.409 -23.176 -44.764 1.00 35.71 19  B 1 
ATOM 940  N N   . PRO B 2 20  ? -32.684 -26.057 -43.985 1.00 35.68 20  B 1 
ATOM 941  C CA  . PRO B 2 20  ? -31.619 -26.503 -43.124 1.00 39.99 20  B 1 
ATOM 942  C C   . PRO B 2 20  ? -32.191 -26.383 -41.723 1.00 40.20 20  B 1 
ATOM 943  O O   . PRO B 2 20  ? -32.680 -25.304 -41.355 1.00 39.38 20  B 1 
ATOM 944  C CB  . PRO B 2 20  ? -30.434 -25.556 -43.379 1.00 38.53 20  B 1 
ATOM 945  C CG  . PRO B 2 20  ? -31.094 -24.295 -43.928 1.00 35.54 20  B 1 
ATOM 946  C CD  . PRO B 2 20  ? -32.334 -24.824 -44.656 1.00 36.52 20  B 1 
ATOM 947  N N   . ALA B 2 21  ? -32.225 -27.512 -41.011 1.00 37.36 21  B 1 
ATOM 948  C CA  . ALA B 2 21  ? -32.515 -27.457 -39.598 1.00 40.81 21  B 1 
ATOM 949  C C   . ALA B 2 21  ? -31.575 -26.375 -39.080 1.00 40.26 21  B 1 
ATOM 950  O O   . ALA B 2 21  ? -30.355 -26.536 -39.169 1.00 37.80 21  B 1 
ATOM 951  C CB  . ALA B 2 21  ? -32.237 -28.824 -38.960 1.00 38.54 21  B 1 
ATOM 952  N N   . ALA B 2 22  ? -32.141 -25.240 -38.728 1.00 37.47 22  B 1 
ATOM 953  C CA  . ALA B 2 22  ? -31.349 -24.121 -38.274 1.00 40.06 22  B 1 
ATOM 954  C C   . ALA B 2 22  ? -30.576 -24.695 -37.101 1.00 39.82 22  B 1 
ATOM 955  O O   . ALA B 2 22  ? -31.170 -24.996 -36.068 1.00 37.32 22  B 1 
ATOM 956  C CB  . ALA B 2 22  ? -32.253 -22.948 -37.883 1.00 37.64 22  B 1 
ATOM 957  N N   . THR B 2 23  ? -29.294 -24.975 -37.331 1.00 37.45 23  B 1 
ATOM 958  C CA  . THR B 2 23  ? -28.405 -25.416 -36.274 1.00 39.01 23  B 1 
ATOM 959  C C   . THR B 2 23  ? -28.447 -24.273 -35.281 1.00 39.13 23  B 1 
ATOM 960  O O   . THR B 2 23  ? -27.800 -23.254 -35.492 1.00 36.10 23  B 1 
ATOM 961  C CB  . THR B 2 23  ? -26.977 -25.668 -36.791 1.00 36.04 23  B 1 
ATOM 962  O OG1 . THR B 2 23  ? -26.578 -24.661 -37.692 1.00 32.23 23  B 1 
ATOM 963  C CG2 . THR B 2 23  ? -26.874 -27.004 -37.532 1.00 31.66 23  B 1 
ATOM 964  N N   . GLN B 2 24  ? -29.327 -24.389 -34.281 1.00 46.10 24  B 1 
ATOM 965  C CA  . GLN B 2 24  ? -29.375 -23.437 -33.193 1.00 47.46 24  B 1 
ATOM 966  C C   . GLN B 2 24  ? -27.960 -23.419 -32.649 1.00 47.84 24  B 1 
ATOM 967  O O   . GLN B 2 24  ? -27.474 -24.421 -32.124 1.00 45.85 24  B 1 
ATOM 968  C CB  . GLN B 2 24  ? -30.389 -23.848 -32.128 1.00 46.10 24  B 1 
ATOM 969  C CG  . GLN B 2 24  ? -31.823 -23.382 -32.433 1.00 42.12 24  B 1 
ATOM 970  C CD  . GLN B 2 24  ? -32.776 -23.640 -31.265 1.00 39.15 24  B 1 
ATOM 971  O OE1 . GLN B 2 24  ? -32.470 -24.332 -30.316 1.00 36.18 24  B 1 
ATOM 972  N NE2 . GLN B 2 24  ? -33.964 -23.082 -31.274 1.00 36.06 24  B 1 
ATOM 973  N N   . GLY B 2 25  ? -27.241 -22.356 -32.940 1.00 52.72 25  B 1 
ATOM 974  C CA  . GLY B 2 25  ? -25.818 -22.272 -32.671 1.00 54.68 25  B 1 
ATOM 975  C C   . GLY B 2 25  ? -25.605 -22.632 -31.207 1.00 57.95 25  B 1 
ATOM 976  O O   . GLY B 2 25  ? -26.251 -22.039 -30.345 1.00 55.33 25  B 1 
ATOM 977  N N   . LYS B 2 26  ? -24.743 -23.630 -30.948 1.00 67.46 26  B 1 
ATOM 978  C CA  . LYS B 2 26  ? -24.523 -24.162 -29.603 1.00 73.02 26  B 1 
ATOM 979  C C   . LYS B 2 26  ? -24.356 -23.002 -28.630 1.00 77.79 26  B 1 
ATOM 980  O O   . LYS B 2 26  ? -23.445 -22.182 -28.778 1.00 75.45 26  B 1 
ATOM 981  C CB  . LYS B 2 26  ? -23.304 -25.084 -29.540 1.00 65.62 26  B 1 
ATOM 982  C CG  . LYS B 2 26  ? -23.538 -26.411 -30.264 1.00 58.45 26  B 1 
ATOM 983  C CD  . LYS B 2 26  ? -22.423 -27.418 -29.959 1.00 56.11 26  B 1 
ATOM 984  C CE  . LYS B 2 26  ? -22.697 -28.698 -30.741 1.00 48.87 26  B 1 
ATOM 985  N NZ  . LYS B 2 26  ? -22.149 -29.901 -30.076 1.00 44.93 26  B 1 
ATOM 986  N N   . LYS B 2 27  ? -25.240 -22.919 -27.660 1.00 82.00 27  B 1 
ATOM 987  C CA  . LYS B 2 27  ? -25.190 -21.861 -26.672 1.00 86.93 27  B 1 
ATOM 988  C C   . LYS B 2 27  ? -23.922 -22.048 -25.859 1.00 89.69 27  B 1 
ATOM 989  O O   . LYS B 2 27  ? -23.748 -23.072 -25.223 1.00 87.90 27  B 1 
ATOM 990  C CB  . LYS B 2 27  ? -26.471 -21.905 -25.839 1.00 82.58 27  B 1 
ATOM 991  C CG  . LYS B 2 27  ? -26.605 -20.749 -24.841 1.00 73.30 27  B 1 
ATOM 992  C CD  . LYS B 2 27  ? -27.958 -20.905 -24.134 1.00 71.18 27  B 1 
ATOM 993  C CE  . LYS B 2 27  ? -28.272 -19.790 -23.152 1.00 59.77 27  B 1 
ATOM 994  N NZ  . LYS B 2 27  ? -29.643 -19.984 -22.608 1.00 54.00 27  B 1 
ATOM 995  N N   . VAL B 2 28  ? -23.033 -21.056 -25.891 1.00 89.03 28  B 1 
ATOM 996  C CA  . VAL B 2 28  ? -21.798 -21.091 -25.104 1.00 89.64 28  B 1 
ATOM 997  C C   . VAL B 2 28  ? -21.978 -20.234 -23.860 1.00 89.92 28  B 1 
ATOM 998  O O   . VAL B 2 28  ? -22.403 -19.077 -23.938 1.00 88.00 28  B 1 
ATOM 999  C CB  . VAL B 2 28  ? -20.570 -20.667 -25.935 1.00 87.66 28  B 1 
ATOM 1000 C CG1 . VAL B 2 28  ? -19.289 -20.780 -25.112 1.00 81.64 28  B 1 
ATOM 1001 C CG2 . VAL B 2 28  ? -20.413 -21.549 -27.179 1.00 82.38 28  B 1 
ATOM 1002 N N   . VAL B 2 29  ? -21.636 -20.817 -22.725 1.00 90.58 29  B 1 
ATOM 1003 C CA  . VAL B 2 29  ? -21.605 -20.140 -21.431 1.00 91.04 29  B 1 
ATOM 1004 C C   . VAL B 2 29  ? -20.192 -20.253 -20.862 1.00 91.73 29  B 1 
ATOM 1005 O O   . VAL B 2 29  ? -19.593 -21.322 -20.865 1.00 90.93 29  B 1 
ATOM 1006 C CB  . VAL B 2 29  ? -22.645 -20.741 -20.468 1.00 90.26 29  B 1 
ATOM 1007 C CG1 . VAL B 2 29  ? -22.605 -20.068 -19.090 1.00 84.77 29  B 1 
ATOM 1008 C CG2 . VAL B 2 29  ? -24.070 -20.550 -21.023 1.00 85.98 29  B 1 
ATOM 1009 N N   . LEU B 2 30  ? -19.643 -19.121 -20.393 1.00 92.51 30  B 1 
ATOM 1010 C CA  . LEU B 2 30  ? -18.358 -19.101 -19.708 1.00 92.68 30  B 1 
ATOM 1011 C C   . LEU B 2 30  ? -18.592 -19.056 -18.198 1.00 92.91 30  B 1 
ATOM 1012 O O   . LEU B 2 30  ? -19.418 -18.281 -17.722 1.00 91.41 30  B 1 
ATOM 1013 C CB  . LEU B 2 30  ? -17.502 -17.923 -20.180 1.00 91.27 30  B 1 
ATOM 1014 C CG  . LEU B 2 30  ? -17.288 -17.802 -21.701 1.00 89.62 30  B 1 
ATOM 1015 C CD1 . LEU B 2 30  ? -16.265 -16.701 -21.986 1.00 83.95 30  B 1 
ATOM 1016 C CD2 . LEU B 2 30  ? -16.795 -19.087 -22.356 1.00 84.67 30  B 1 
ATOM 1017 N N   . GLY B 2 31  ? -17.837 -19.881 -17.467 1.00 92.85 31  B 1 
ATOM 1018 C CA  . GLY B 2 31  ? -17.838 -19.916 -16.013 1.00 92.61 31  B 1 
ATOM 1019 C C   . GLY B 2 31  ? -16.444 -19.652 -15.457 1.00 93.38 31  B 1 
ATOM 1020 O O   . GLY B 2 31  ? -15.439 -19.841 -16.136 1.00 92.02 31  B 1 
ATOM 1021 N N   . LYS B 2 32  ? -16.386 -19.221 -14.203 1.00 93.28 32  B 1 
ATOM 1022 C CA  . LYS B 2 32  ? -15.138 -19.058 -13.456 1.00 93.84 32  B 1 
ATOM 1023 C C   . LYS B 2 32  ? -14.969 -20.205 -12.464 1.00 93.65 32  B 1 
ATOM 1024 O O   . LYS B 2 32  ? -15.931 -20.607 -11.815 1.00 92.18 32  B 1 
ATOM 1025 C CB  . LYS B 2 32  ? -15.117 -17.708 -12.746 1.00 91.83 32  B 1 
ATOM 1026 C CG  . LYS B 2 32  ? -15.014 -16.541 -13.744 1.00 88.49 32  B 1 
ATOM 1027 C CD  . LYS B 2 32  ? -14.949 -15.185 -13.028 1.00 88.83 32  B 1 
ATOM 1028 C CE  . LYS B 2 32  ? -16.341 -14.685 -12.679 1.00 82.38 32  B 1 
ATOM 1029 N NZ  . LYS B 2 32  ? -16.270 -13.602 -11.677 1.00 78.39 32  B 1 
ATOM 1030 N N   . LYS B 2 33  ? -13.753 -20.706 -12.331 1.00 93.93 33  B 1 
ATOM 1031 C CA  . LYS B 2 33  ? -13.389 -21.693 -11.319 1.00 94.37 33  B 1 
ATOM 1032 C C   . LYS B 2 33  ? -13.788 -21.190 -9.930  1.00 93.70 33  B 1 
ATOM 1033 O O   . LYS B 2 33  ? -13.493 -20.050 -9.583  1.00 91.41 33  B 1 
ATOM 1034 C CB  . LYS B 2 33  ? -11.884 -21.965 -11.427 1.00 93.38 33  B 1 
ATOM 1035 C CG  . LYS B 2 33  ? -11.364 -23.043 -10.455 1.00 91.65 33  B 1 
ATOM 1036 C CD  . LYS B 2 33  ? -9.858  -23.222 -10.697 1.00 90.14 33  B 1 
ATOM 1037 C CE  . LYS B 2 33  ? -9.203  -24.278 -9.809  1.00 83.36 33  B 1 
ATOM 1038 N NZ  . LYS B 2 33  ? -7.768  -24.415 -10.149 1.00 77.59 33  B 1 
ATOM 1039 N N   . GLY B 2 34  ? -14.445 -22.049 -9.159  1.00 92.86 34  B 1 
ATOM 1040 C CA  . GLY B 2 34  ? -14.959 -21.724 -7.828  1.00 92.15 34  B 1 
ATOM 1041 C C   . GLY B 2 34  ? -16.329 -21.034 -7.806  1.00 93.01 34  B 1 
ATOM 1042 O O   . GLY B 2 34  ? -17.039 -21.141 -6.803  1.00 89.57 34  B 1 
ATOM 1043 N N   . ASP B 2 35  ? -16.734 -20.387 -8.901  1.00 92.23 35  B 1 
ATOM 1044 C CA  . ASP B 2 35  ? -18.025 -19.708 -8.977  1.00 92.38 35  B 1 
ATOM 1045 C C   . ASP B 2 35  ? -19.192 -20.687 -9.189  1.00 92.80 35  B 1 
ATOM 1046 O O   . ASP B 2 35  ? -19.036 -21.891 -9.364  1.00 90.91 35  B 1 
ATOM 1047 C CB  . ASP B 2 35  ? -17.994 -18.613 -10.069 1.00 90.34 35  B 1 
ATOM 1048 C CG  . ASP B 2 35  ? -17.403 -17.272 -9.630  1.00 86.16 35  B 1 
ATOM 1049 O OD1 . ASP B 2 35  ? -16.894 -17.170 -8.510  1.00 82.02 35  B 1 
ATOM 1050 O OD2 . ASP B 2 35  ? -17.524 -16.308 -10.421 1.00 81.45 35  B 1 
ATOM 1051 N N   . THR B 2 36  ? -20.403 -20.140 -9.192  1.00 92.06 36  B 1 
ATOM 1052 C CA  . THR B 2 36  ? -21.629 -20.850 -9.561  1.00 92.43 36  B 1 
ATOM 1053 C C   . THR B 2 36  ? -22.083 -20.400 -10.946 1.00 92.64 36  B 1 
ATOM 1054 O O   . THR B 2 36  ? -22.057 -19.218 -11.252 1.00 90.25 36  B 1 
ATOM 1055 C CB  . THR B 2 36  ? -22.735 -20.620 -8.525  1.00 90.70 36  B 1 
ATOM 1056 O OG1 . THR B 2 36  ? -22.285 -21.067 -7.262  1.00 81.41 36  B 1 
ATOM 1057 C CG2 . THR B 2 36  ? -24.022 -21.380 -8.831  1.00 82.06 36  B 1 
ATOM 1058 N N   . VAL B 2 37  ? -22.523 -21.343 -11.765 1.00 93.50 37  B 1 
ATOM 1059 C CA  . VAL B 2 37  ? -23.133 -21.054 -13.066 1.00 93.68 37  B 1 
ATOM 1060 C C   . VAL B 2 37  ? -24.545 -21.615 -13.119 1.00 94.03 37  B 1 
ATOM 1061 O O   . VAL B 2 37  ? -24.845 -22.626 -12.492 1.00 93.57 37  B 1 
ATOM 1062 C CB  . VAL B 2 37  ? -22.245 -21.574 -14.214 1.00 92.60 37  B 1 
ATOM 1063 C CG1 . VAL B 2 37  ? -22.272 -23.099 -14.360 1.00 83.73 37  B 1 
ATOM 1064 C CG2 . VAL B 2 37  ? -22.630 -20.935 -15.549 1.00 84.97 37  B 1 
ATOM 1065 N N   . GLU B 2 38  ? -25.407 -20.949 -13.876 1.00 93.77 38  B 1 
ATOM 1066 C CA  . GLU B 2 38  ? -26.773 -21.380 -14.132 1.00 93.76 38  B 1 
ATOM 1067 C C   . GLU B 2 38  ? -26.962 -21.554 -15.640 1.00 93.30 38  B 1 
ATOM 1068 O O   . GLU B 2 38  ? -26.901 -20.600 -16.412 1.00 90.61 38  B 1 
ATOM 1069 C CB  . GLU B 2 38  ? -27.736 -20.374 -13.500 1.00 91.75 38  B 1 
ATOM 1070 C CG  . GLU B 2 38  ? -29.206 -20.793 -13.584 1.00 85.54 38  B 1 
ATOM 1071 C CD  . GLU B 2 38  ? -30.112 -19.948 -12.665 1.00 86.54 38  B 1 
ATOM 1072 O OE1 . GLU B 2 38  ? -31.348 -20.058 -12.742 1.00 78.39 38  B 1 
ATOM 1073 O OE2 . GLU B 2 38  ? -29.608 -19.206 -11.790 1.00 80.79 38  B 1 
ATOM 1074 N N   . LEU B 2 39  ? -27.156 -22.805 -16.055 1.00 94.01 39  B 1 
ATOM 1075 C CA  . LEU B 2 39  ? -27.460 -23.163 -17.433 1.00 94.00 39  B 1 
ATOM 1076 C C   . LEU B 2 39  ? -28.976 -23.193 -17.583 1.00 94.12 39  B 1 
ATOM 1077 O O   . LEU B 2 39  ? -29.660 -23.942 -16.895 1.00 92.80 39  B 1 
ATOM 1078 C CB  . LEU B 2 39  ? -26.820 -24.509 -17.812 1.00 94.27 39  B 1 
ATOM 1079 C CG  . LEU B 2 39  ? -25.320 -24.648 -17.508 1.00 93.74 39  B 1 
ATOM 1080 C CD1 . LEU B 2 39  ? -24.815 -25.998 -18.014 1.00 89.23 39  B 1 
ATOM 1081 C CD2 . LEU B 2 39  ? -24.480 -23.550 -18.175 1.00 89.29 39  B 1 
ATOM 1082 N N   . THR B 2 40  ? -29.498 -22.356 -18.460 1.00 93.06 40  B 1 
ATOM 1083 C CA  . THR B 2 40  ? -30.939 -22.232 -18.658 1.00 92.31 40  B 1 
ATOM 1084 C C   . THR B 2 40  ? -31.451 -23.261 -19.653 1.00 92.06 40  B 1 
ATOM 1085 O O   . THR B 2 40  ? -30.841 -23.424 -20.709 1.00 89.77 40  B 1 
ATOM 1086 C CB  . THR B 2 40  ? -31.309 -20.828 -19.129 1.00 90.06 40  B 1 
ATOM 1087 O OG1 . THR B 2 40  ? -30.600 -20.514 -20.301 1.00 80.12 40  B 1 
ATOM 1088 C CG2 . THR B 2 40  ? -30.949 -19.764 -18.095 1.00 77.98 40  B 1 
ATOM 1089 N N   . CYS B 2 41  ? -32.591 -23.873 -19.347 1.00 91.61 41  B 1 
ATOM 1090 C CA  . CYS B 2 41  ? -33.370 -24.699 -20.252 1.00 91.51 41  B 1 
ATOM 1091 C C   . CYS B 2 41  ? -34.834 -24.311 -20.102 1.00 91.83 41  B 1 
ATOM 1092 O O   . CYS B 2 41  ? -35.320 -24.181 -18.973 1.00 90.06 41  B 1 
ATOM 1093 C CB  . CYS B 2 41  ? -33.133 -26.171 -19.916 1.00 90.58 41  B 1 
ATOM 1094 S SG  . CYS B 2 41  ? -34.037 -27.310 -20.990 1.00 89.20 41  B 1 
ATOM 1095 N N   . THR B 2 42  ? -35.506 -24.072 -21.217 1.00 90.83 42  B 1 
ATOM 1096 C CA  . THR B 2 42  ? -36.883 -23.571 -21.234 1.00 90.17 42  B 1 
ATOM 1097 C C   . THR B 2 42  ? -37.761 -24.461 -22.087 1.00 89.86 42  B 1 
ATOM 1098 O O   . THR B 2 42  ? -37.418 -24.750 -23.227 1.00 86.46 42  B 1 
ATOM 1099 C CB  . THR B 2 42  ? -36.959 -22.131 -21.739 1.00 87.58 42  B 1 
ATOM 1100 O OG1 . THR B 2 42  ? -36.276 -21.949 -22.960 1.00 76.56 42  B 1 
ATOM 1101 C CG2 . THR B 2 42  ? -36.322 -21.150 -20.751 1.00 74.60 42  B 1 
ATOM 1102 N N   . ALA B 2 43  ? -38.908 -24.847 -21.555 1.00 89.02 43  B 1 
ATOM 1103 C CA  . ALA B 2 43  ? -39.941 -25.539 -22.308 1.00 88.33 43  B 1 
ATOM 1104 C C   . ALA B 2 43  ? -40.880 -24.539 -22.999 1.00 88.09 43  B 1 
ATOM 1105 O O   . ALA B 2 43  ? -41.068 -23.410 -22.538 1.00 85.13 43  B 1 
ATOM 1106 C CB  . ALA B 2 43  ? -40.704 -26.459 -21.356 1.00 85.72 43  B 1 
ATOM 1107 N N   . SER B 2 44  ? -41.503 -24.979 -24.082 1.00 88.33 44  B 1 
ATOM 1108 C CA  . SER B 2 44  ? -42.517 -24.197 -24.792 1.00 87.14 44  B 1 
ATOM 1109 C C   . SER B 2 44  ? -43.766 -23.970 -23.931 1.00 87.12 44  B 1 
ATOM 1110 O O   . SER B 2 44  ? -44.365 -22.897 -23.936 1.00 82.35 44  B 1 
ATOM 1111 C CB  . SER B 2 44  ? -42.869 -24.903 -26.095 1.00 84.22 44  B 1 
ATOM 1112 O OG  . SER B 2 44  ? -43.619 -26.071 -25.891 1.00 74.29 44  B 1 
ATOM 1113 N N   . GLN B 2 45  ? -44.127 -24.980 -23.134 1.00 86.57 45  B 1 
ATOM 1114 C CA  . GLN B 2 45  ? -45.251 -24.912 -22.206 1.00 86.05 45  B 1 
ATOM 1115 C C   . GLN B 2 45  ? -44.804 -24.372 -20.849 1.00 86.32 45  B 1 
ATOM 1116 O O   . GLN B 2 45  ? -43.894 -24.894 -20.213 1.00 82.14 45  B 1 
ATOM 1117 C CB  . GLN B 2 45  ? -45.913 -26.277 -22.047 1.00 82.13 45  B 1 
ATOM 1118 C CG  . GLN B 2 45  ? -46.456 -26.824 -23.378 1.00 75.54 45  B 1 
ATOM 1119 C CD  . GLN B 2 45  ? -47.268 -28.105 -23.206 1.00 70.93 45  B 1 
ATOM 1120 O OE1 . GLN B 2 45  ? -47.762 -28.431 -22.139 1.00 64.55 45  B 1 
ATOM 1121 N NE2 . GLN B 2 45  ? -47.451 -28.862 -24.265 1.00 61.68 45  B 1 
ATOM 1122 N N   . LYS B 2 46  ? -45.503 -23.364 -20.353 1.00 87.02 46  B 1 
ATOM 1123 C CA  . LYS B 2 46  ? -45.275 -22.802 -19.015 1.00 87.67 46  B 1 
ATOM 1124 C C   . LYS B 2 46  ? -45.881 -23.685 -17.917 1.00 87.89 46  B 1 
ATOM 1125 O O   . LYS B 2 46  ? -46.777 -23.263 -17.184 1.00 81.50 46  B 1 
ATOM 1126 C CB  . LYS B 2 46  ? -45.772 -21.354 -18.937 1.00 84.49 46  B 1 
ATOM 1127 C CG  . LYS B 2 46  ? -45.003 -20.426 -19.871 1.00 78.29 46  B 1 
ATOM 1128 C CD  . LYS B 2 46  ? -45.460 -18.980 -19.651 1.00 69.49 46  B 1 
ATOM 1129 C CE  . LYS B 2 46  ? -44.692 -18.060 -20.596 1.00 62.48 46  B 1 
ATOM 1130 N NZ  . LYS B 2 46  ? -45.073 -16.639 -20.412 1.00 54.13 46  B 1 
ATOM 1131 N N   . LYS B 2 47  ? -45.457 -24.936 -17.854 1.00 85.83 47  B 1 
ATOM 1132 C CA  . LYS B 2 47  ? -45.914 -25.928 -16.879 1.00 86.84 47  B 1 
ATOM 1133 C C   . LYS B 2 47  ? -44.724 -26.750 -16.381 1.00 87.47 47  B 1 
ATOM 1134 O O   . LYS B 2 47  ? -43.692 -26.813 -17.050 1.00 83.27 47  B 1 
ATOM 1135 C CB  . LYS B 2 47  ? -46.986 -26.833 -17.499 1.00 83.02 47  B 1 
ATOM 1136 C CG  . LYS B 2 47  ? -48.289 -26.083 -17.810 1.00 75.39 47  B 1 
ATOM 1137 C CD  . LYS B 2 47  ? -49.346 -27.038 -18.387 1.00 72.83 47  B 1 
ATOM 1138 C CE  . LYS B 2 47  ? -50.615 -26.271 -18.754 1.00 62.05 47  B 1 
ATOM 1139 N NZ  . LYS B 2 47  ? -51.582 -27.151 -19.447 1.00 55.08 47  B 1 
ATOM 1140 N N   . SER B 2 48  ? -44.885 -27.389 -15.248 1.00 87.19 48  B 1 
ATOM 1141 C CA  . SER B 2 48  ? -43.920 -28.366 -14.755 1.00 86.55 48  B 1 
ATOM 1142 C C   . SER B 2 48  ? -44.033 -29.635 -15.585 1.00 86.86 48  B 1 
ATOM 1143 O O   . SER B 2 48  ? -45.032 -30.346 -15.497 1.00 83.54 48  B 1 
ATOM 1144 C CB  . SER B 2 48  ? -44.150 -28.649 -13.273 1.00 83.16 48  B 1 
ATOM 1145 O OG  . SER B 2 48  ? -43.093 -29.425 -12.751 1.00 75.89 48  B 1 
ATOM 1146 N N   . ILE B 2 49  ? -43.024 -29.900 -16.401 1.00 88.27 49  B 1 
ATOM 1147 C CA  . ILE B 2 49  ? -42.931 -31.050 -17.294 1.00 88.56 49  B 1 
ATOM 1148 C C   . ILE B 2 49  ? -41.683 -31.844 -16.905 1.00 89.46 49  B 1 
ATOM 1149 O O   . ILE B 2 49  ? -40.800 -31.333 -16.211 1.00 87.03 49  B 1 
ATOM 1150 C CB  . ILE B 2 49  ? -42.937 -30.601 -18.782 1.00 85.45 49  B 1 
ATOM 1151 C CG1 . ILE B 2 49  ? -44.156 -29.698 -19.071 1.00 74.44 49  B 1 
ATOM 1152 C CG2 . ILE B 2 49  ? -42.973 -31.813 -19.740 1.00 73.89 49  B 1 
ATOM 1153 C CD1 . ILE B 2 49  ? -44.123 -29.044 -20.446 1.00 70.96 49  B 1 
ATOM 1154 N N   . GLN B 2 50  ? -41.606 -33.112 -17.321 1.00 89.83 50  B 1 
ATOM 1155 C CA  . GLN B 2 50  ? -40.407 -33.908 -17.118 1.00 90.42 50  B 1 
ATOM 1156 C C   . GLN B 2 50  ? -39.251 -33.346 -17.949 1.00 90.99 50  B 1 
ATOM 1157 O O   . GLN B 2 50  ? -39.392 -33.105 -19.144 1.00 89.21 50  B 1 
ATOM 1158 C CB  . GLN B 2 50  ? -40.699 -35.371 -17.434 1.00 87.76 50  B 1 
ATOM 1159 C CG  . GLN B 2 50  ? -39.567 -36.286 -16.947 1.00 80.76 50  B 1 
ATOM 1160 C CD  . GLN B 2 50  ? -39.896 -37.772 -17.107 1.00 77.35 50  B 1 
ATOM 1161 O OE1 . GLN B 2 50  ? -40.864 -38.171 -17.734 1.00 69.61 50  B 1 
ATOM 1162 N NE2 . GLN B 2 50  ? -39.104 -38.646 -16.548 1.00 66.25 50  B 1 
ATOM 1163 N N   . PHE B 2 51  ? -38.101 -33.159 -17.295 1.00 91.49 51  B 1 
ATOM 1164 C CA  . PHE B 2 51  ? -36.870 -32.740 -17.951 1.00 92.48 51  B 1 
ATOM 1165 C C   . PHE B 2 51  ? -35.689 -33.578 -17.450 1.00 92.73 51  B 1 
ATOM 1166 O O   . PHE B 2 51  ? -35.712 -34.109 -16.339 1.00 91.85 51  B 1 
ATOM 1167 C CB  . PHE B 2 51  ? -36.616 -31.240 -17.736 1.00 91.96 51  B 1 
ATOM 1168 C CG  . PHE B 2 51  ? -36.124 -30.875 -16.350 1.00 92.37 51  B 1 
ATOM 1169 C CD1 . PHE B 2 51  ? -37.039 -30.668 -15.301 1.00 90.36 51  B 1 
ATOM 1170 C CD2 . PHE B 2 51  ? -34.750 -30.745 -16.089 1.00 90.94 51  B 1 
ATOM 1171 C CE1 . PHE B 2 51  ? -36.591 -30.353 -14.011 1.00 90.24 51  B 1 
ATOM 1172 C CE2 . PHE B 2 51  ? -34.293 -30.430 -14.798 1.00 90.02 51  B 1 
ATOM 1173 C CZ  . PHE B 2 51  ? -35.215 -30.234 -13.761 1.00 90.75 51  B 1 
ATOM 1174 N N   . HIS B 2 52  ? -34.657 -33.682 -18.270 1.00 92.36 52  B 1 
ATOM 1175 C CA  . HIS B 2 52  ? -33.405 -34.312 -17.893 1.00 92.12 52  B 1 
ATOM 1176 C C   . HIS B 2 52  ? -32.228 -33.487 -18.394 1.00 93.04 52  B 1 
ATOM 1177 O O   . HIS B 2 52  ? -32.187 -33.092 -19.553 1.00 91.57 52  B 1 
ATOM 1178 C CB  . HIS B 2 52  ? -33.337 -35.738 -18.446 1.00 89.30 52  B 1 
ATOM 1179 C CG  . HIS B 2 52  ? -34.295 -36.685 -17.781 1.00 83.53 52  B 1 
ATOM 1180 N ND1 . HIS B 2 52  ? -35.633 -36.823 -18.046 1.00 69.33 52  B 1 
ATOM 1181 C CD2 . HIS B 2 52  ? -34.011 -37.555 -16.761 1.00 69.97 52  B 1 
ATOM 1182 C CE1 . HIS B 2 52  ? -36.144 -37.746 -17.211 1.00 64.72 52  B 1 
ATOM 1183 N NE2 . HIS B 2 52  ? -35.184 -38.217 -16.419 1.00 66.94 52  B 1 
ATOM 1184 N N   . TRP B 2 53  ? -31.245 -33.272 -17.546 1.00 93.41 53  B 1 
ATOM 1185 C CA  . TRP B 2 53  ? -29.935 -32.773 -17.919 1.00 94.50 53  B 1 
ATOM 1186 C C   . TRP B 2 53  ? -28.946 -33.924 -17.992 1.00 94.55 53  B 1 
ATOM 1187 O O   . TRP B 2 53  ? -28.845 -34.719 -17.050 1.00 92.78 53  B 1 
ATOM 1188 C CB  . TRP B 2 53  ? -29.484 -31.709 -16.935 1.00 94.88 53  B 1 
ATOM 1189 C CG  . TRP B 2 53  ? -30.084 -30.357 -17.160 1.00 95.07 53  B 1 
ATOM 1190 C CD1 . TRP B 2 53  ? -31.162 -29.840 -16.528 1.00 93.48 53  B 1 
ATOM 1191 C CD2 . TRP B 2 53  ? -29.616 -29.321 -18.085 1.00 94.95 53  B 1 
ATOM 1192 N NE1 . TRP B 2 53  ? -31.385 -28.550 -16.974 1.00 93.91 53  B 1 
ATOM 1193 C CE2 . TRP B 2 53  ? -30.448 -28.189 -17.925 1.00 94.76 53  B 1 
ATOM 1194 C CE3 . TRP B 2 53  ? -28.551 -29.242 -19.005 1.00 94.56 53  B 1 
ATOM 1195 C CZ2 . TRP B 2 53  ? -30.226 -26.999 -18.650 1.00 94.59 53  B 1 
ATOM 1196 C CZ3 . TRP B 2 53  ? -28.336 -28.056 -19.730 1.00 93.78 53  B 1 
ATOM 1197 C CH2 . TRP B 2 53  ? -29.168 -26.952 -19.555 1.00 93.71 53  B 1 
ATOM 1198 N N   . LYS B 2 54  ? -28.205 -34.008 -19.084 1.00 93.36 54  B 1 
ATOM 1199 C CA  . LYS B 2 54  ? -27.152 -34.992 -19.338 1.00 93.28 54  B 1 
ATOM 1200 C C   . LYS B 2 54  ? -25.850 -34.285 -19.690 1.00 93.32 54  B 1 
ATOM 1201 O O   . LYS B 2 54  ? -25.870 -33.135 -20.122 1.00 92.35 54  B 1 
ATOM 1202 C CB  . LYS B 2 54  ? -27.585 -35.945 -20.459 1.00 91.08 54  B 1 
ATOM 1203 C CG  . LYS B 2 54  ? -28.842 -36.773 -20.122 1.00 82.77 54  B 1 
ATOM 1204 C CD  . LYS B 2 54  ? -29.254 -37.610 -21.329 1.00 82.95 54  B 1 
ATOM 1205 C CE  . LYS B 2 54  ? -30.539 -38.396 -21.062 1.00 70.61 54  B 1 
ATOM 1206 N NZ  . LYS B 2 54  ? -31.091 -38.949 -22.312 1.00 64.50 54  B 1 
ATOM 1207 N N   . ASN B 2 55  ? -24.725 -34.972 -19.519 1.00 93.34 55  B 1 
ATOM 1208 C CA  . ASN B 2 55  ? -23.452 -34.520 -20.071 1.00 92.75 55  B 1 
ATOM 1209 C C   . ASN B 2 55  ? -23.248 -35.056 -21.504 1.00 92.42 55  B 1 
ATOM 1210 O O   . ASN B 2 55  ? -24.089 -35.791 -22.021 1.00 90.63 55  B 1 
ATOM 1211 C CB  . ASN B 2 55  ? -22.318 -34.874 -19.089 1.00 90.74 55  B 1 
ATOM 1212 C CG  . ASN B 2 55  ? -22.030 -36.362 -18.946 1.00 89.92 55  B 1 
ATOM 1213 O OD1 . ASN B 2 55  ? -22.565 -37.209 -19.611 1.00 81.24 55  B 1 
ATOM 1214 N ND2 . ASN B 2 55  ? -21.129 -36.698 -18.043 1.00 82.18 55  B 1 
ATOM 1215 N N   . SER B 2 56  ? -22.115 -34.721 -22.129 1.00 91.55 56  B 1 
ATOM 1216 C CA  . SER B 2 56  ? -21.747 -35.203 -23.462 1.00 90.69 56  B 1 
ATOM 1217 C C   . SER B 2 56  ? -21.697 -36.733 -23.570 1.00 90.32 56  B 1 
ATOM 1218 O O   . SER B 2 56  ? -22.018 -37.288 -24.614 1.00 86.11 56  B 1 
ATOM 1219 C CB  . SER B 2 56  ? -20.386 -34.630 -23.852 1.00 88.88 56  B 1 
ATOM 1220 O OG  . SER B 2 56  ? -19.399 -35.005 -22.904 1.00 84.52 56  B 1 
ATOM 1221 N N   . ASN B 2 57  ? -21.376 -37.409 -22.461 1.00 90.44 57  B 1 
ATOM 1222 C CA  . ASN B 2 57  ? -21.319 -38.872 -22.370 1.00 89.81 57  B 1 
ATOM 1223 C C   . ASN B 2 57  ? -22.686 -39.521 -22.093 1.00 89.72 57  B 1 
ATOM 1224 O O   . ASN B 2 57  ? -22.747 -40.681 -21.698 1.00 86.48 57  B 1 
ATOM 1225 C CB  . ASN B 2 57  ? -20.276 -39.260 -21.301 1.00 88.49 57  B 1 
ATOM 1226 C CG  . ASN B 2 57  ? -18.869 -38.833 -21.659 1.00 83.98 57  B 1 
ATOM 1227 O OD1 . ASN B 2 57  ? -18.505 -38.616 -22.791 1.00 74.92 57  B 1 
ATOM 1228 N ND2 . ASN B 2 57  ? -18.009 -38.711 -20.677 1.00 73.85 57  B 1 
ATOM 1229 N N   . GLN B 2 58  ? -23.780 -38.792 -22.256 1.00 88.47 58  B 1 
ATOM 1230 C CA  . GLN B 2 58  ? -25.161 -39.232 -21.994 1.00 88.78 58  B 1 
ATOM 1231 C C   . GLN B 2 58  ? -25.441 -39.636 -20.535 1.00 89.41 58  B 1 
ATOM 1232 O O   . GLN B 2 58  ? -26.480 -40.224 -20.239 1.00 85.25 58  B 1 
ATOM 1233 C CB  . GLN B 2 58  ? -25.586 -40.314 -23.009 1.00 86.16 58  B 1 
ATOM 1234 C CG  . GLN B 2 58  ? -25.527 -39.835 -24.474 1.00 82.35 58  B 1 
ATOM 1235 C CD  . GLN B 2 58  ? -26.548 -38.745 -24.777 1.00 77.64 58  B 1 
ATOM 1236 O OE1 . GLN B 2 58  ? -27.629 -38.673 -24.205 1.00 69.79 58  B 1 
ATOM 1237 N NE2 . GLN B 2 58  ? -26.252 -37.848 -25.692 1.00 67.46 58  B 1 
ATOM 1238 N N   . ILE B 2 59  ? -24.563 -39.311 -19.610 1.00 88.53 59  B 1 
ATOM 1239 C CA  . ILE B 2 59  ? -24.763 -39.587 -18.186 1.00 88.90 59  B 1 
ATOM 1240 C C   . ILE B 2 59  ? -25.758 -38.567 -17.633 1.00 89.57 59  B 1 
ATOM 1241 O O   . ILE B 2 59  ? -25.547 -37.358 -17.736 1.00 88.01 59  B 1 
ATOM 1242 C CB  . ILE B 2 59  ? -23.433 -39.578 -17.405 1.00 87.81 59  B 1 
ATOM 1243 C CG1 . ILE B 2 59  ? -22.461 -40.621 -17.994 1.00 83.56 59  B 1 
ATOM 1244 C CG2 . ILE B 2 59  ? -23.691 -39.842 -15.916 1.00 82.35 59  B 1 
ATOM 1245 C CD1 . ILE B 2 59  ? -21.059 -40.610 -17.369 1.00 72.91 59  B 1 
ATOM 1246 N N   . LYS B 2 60  ? -26.822 -39.064 -17.002 1.00 91.02 60  B 1 
ATOM 1247 C CA  . LYS B 2 60  ? -27.818 -38.206 -16.348 1.00 91.16 60  B 1 
ATOM 1248 C C   . LYS B 2 60  ? -27.178 -37.484 -15.160 1.00 90.88 60  B 1 
ATOM 1249 O O   . LYS B 2 60  ? -26.569 -38.112 -14.304 1.00 88.90 60  B 1 
ATOM 1250 C CB  . LYS B 2 60  ? -29.050 -39.012 -15.921 1.00 88.98 60  B 1 
ATOM 1251 C CG  . LYS B 2 60  ? -29.835 -39.550 -17.131 1.00 76.13 60  B 1 
ATOM 1252 C CD  . LYS B 2 60  ? -31.089 -40.328 -16.695 1.00 70.88 60  B 1 
ATOM 1253 C CE  . LYS B 2 60  ? -31.820 -40.882 -17.914 1.00 59.80 60  B 1 
ATOM 1254 N NZ  . LYS B 2 60  ? -33.004 -41.696 -17.544 1.00 52.74 60  B 1 
ATOM 1255 N N   . ILE B 2 61  ? -27.354 -36.188 -15.123 1.00 91.99 61  B 1 
ATOM 1256 C CA  . ILE B 2 61  ? -26.877 -35.332 -14.032 1.00 91.82 61  B 1 
ATOM 1257 C C   . ILE B 2 61  ? -28.023 -35.036 -13.083 1.00 91.82 61  B 1 
ATOM 1258 O O   . ILE B 2 61  ? -27.920 -35.238 -11.872 1.00 89.12 61  B 1 
ATOM 1259 C CB  . ILE B 2 61  ? -26.282 -34.020 -14.593 1.00 91.56 61  B 1 
ATOM 1260 C CG1 . ILE B 2 61  ? -25.102 -34.304 -15.541 1.00 88.70 61  B 1 
ATOM 1261 C CG2 . ILE B 2 61  ? -25.836 -33.098 -13.443 1.00 89.08 61  B 1 
ATOM 1262 C CD1 . ILE B 2 61  ? -24.772 -33.097 -16.409 1.00 84.65 61  B 1 
ATOM 1263 N N   . LEU B 2 62  ? -29.118 -34.551 -13.645 1.00 91.15 62  B 1 
ATOM 1264 C CA  . LEU B 2 62  ? -30.249 -34.042 -12.896 1.00 90.97 62  B 1 
ATOM 1265 C C   . LEU B 2 62  ? -31.502 -34.150 -13.746 1.00 92.10 62  B 1 
ATOM 1266 O O   . LEU B 2 62  ? -31.462 -33.984 -14.967 1.00 90.66 62  B 1 
ATOM 1267 C CB  . LEU B 2 62  ? -29.895 -32.597 -12.492 1.00 87.64 62  B 1 
ATOM 1268 C CG  . LEU B 2 62  ? -30.904 -31.929 -11.554 1.00 86.73 62  B 1 
ATOM 1269 C CD1 . LEU B 2 62  ? -30.169 -31.069 -10.531 1.00 80.18 62  B 1 
ATOM 1270 C CD2 . LEU B 2 62  ? -31.868 -31.029 -12.325 1.00 80.08 62  B 1 
ATOM 1271 N N   . GLY B 2 63  ? -32.627 -34.418 -13.094 1.00 90.92 63  B 1 
ATOM 1272 C CA  . GLY B 2 63  ? -33.929 -34.417 -13.729 1.00 90.47 63  B 1 
ATOM 1273 C C   . GLY B 2 63  ? -35.035 -34.245 -12.703 1.00 90.92 63  B 1 
ATOM 1274 O O   . GLY B 2 63  ? -34.775 -33.966 -11.527 1.00 89.04 63  B 1 
ATOM 1275 N N   . ASN B 2 64  ? -36.253 -34.427 -13.145 1.00 90.15 64  B 1 
ATOM 1276 C CA  . ASN B 2 64  ? -37.402 -34.493 -12.258 1.00 89.25 64  B 1 
ATOM 1277 C C   . ASN B 2 64  ? -38.245 -35.735 -12.549 1.00 88.76 64  B 1 
ATOM 1278 O O   . ASN B 2 64  ? -38.254 -36.271 -13.651 1.00 86.33 64  B 1 
ATOM 1279 C CB  . ASN B 2 64  ? -38.215 -33.186 -12.317 1.00 86.70 64  B 1 
ATOM 1280 C CG  . ASN B 2 64  ? -38.894 -32.920 -13.649 1.00 88.04 64  B 1 
ATOM 1281 O OD1 . ASN B 2 64  ? -38.549 -33.452 -14.678 1.00 81.45 64  B 1 
ATOM 1282 N ND2 . ASN B 2 64  ? -39.885 -32.055 -13.666 1.00 81.85 64  B 1 
ATOM 1283 N N   . GLN B 2 65  ? -38.966 -36.158 -11.524 1.00 85.56 65  B 1 
ATOM 1284 C CA  . GLN B 2 65  ? -40.014 -37.152 -11.625 1.00 84.78 65  B 1 
ATOM 1285 C C   . GLN B 2 65  ? -41.218 -36.623 -10.843 1.00 84.79 65  B 1 
ATOM 1286 O O   . GLN B 2 65  ? -41.206 -36.593 -9.614  1.00 79.99 65  B 1 
ATOM 1287 C CB  . GLN B 2 65  ? -39.475 -38.502 -11.139 1.00 81.07 65  B 1 
ATOM 1288 C CG  . GLN B 2 65  ? -40.451 -39.643 -11.434 1.00 72.04 65  B 1 
ATOM 1289 C CD  . GLN B 2 65  ? -39.861 -41.014 -11.097 1.00 67.76 65  B 1 
ATOM 1290 O OE1 . GLN B 2 65  ? -38.764 -41.154 -10.588 1.00 61.28 65  B 1 
ATOM 1291 N NE2 . GLN B 2 65  ? -40.575 -42.079 -11.370 1.00 58.83 65  B 1 
ATOM 1292 N N   . GLY B 2 66  ? -42.201 -36.108 -11.559 1.00 82.19 66  B 1 
ATOM 1293 C CA  . GLY B 2 66  ? -43.264 -35.316 -10.958 1.00 80.82 66  B 1 
ATOM 1294 C C   . GLY B 2 66  ? -42.705 -34.052 -10.291 1.00 82.13 66  B 1 
ATOM 1295 O O   . GLY B 2 66  ? -42.049 -33.236 -10.935 1.00 77.37 66  B 1 
ATOM 1296 N N   . SER B 2 67  ? -42.929 -33.908 -8.991  1.00 81.81 67  B 1 
ATOM 1297 C CA  . SER B 2 67  ? -42.415 -32.777 -8.212  1.00 81.69 67  B 1 
ATOM 1298 C C   . SER B 2 67  ? -41.027 -33.019 -7.596  1.00 82.97 67  B 1 
ATOM 1299 O O   . SER B 2 67  ? -40.497 -32.137 -6.924  1.00 78.06 67  B 1 
ATOM 1300 C CB  . SER B 2 67  ? -43.432 -32.382 -7.143  1.00 77.94 67  B 1 
ATOM 1301 O OG  . SER B 2 67  ? -43.721 -33.455 -6.280  1.00 69.72 67  B 1 
ATOM 1302 N N   . PHE B 2 68  ? -40.439 -34.196 -7.798  1.00 85.69 68  B 1 
ATOM 1303 C CA  . PHE B 2 68  ? -39.167 -34.564 -7.198  1.00 86.56 68  B 1 
ATOM 1304 C C   . PHE B 2 68  ? -37.990 -34.229 -8.091  1.00 87.31 68  B 1 
ATOM 1305 O O   . PHE B 2 68  ? -38.006 -34.468 -9.284  1.00 84.70 68  B 1 
ATOM 1306 C CB  . PHE B 2 68  ? -39.115 -36.047 -6.844  1.00 82.40 68  B 1 
ATOM 1307 C CG  . PHE B 2 68  ? -40.197 -36.389 -5.872  1.00 74.49 68  B 1 
ATOM 1308 C CD1 . PHE B 2 68  ? -40.138 -35.868 -4.578  1.00 67.27 68  B 1 
ATOM 1309 C CD2 . PHE B 2 68  ? -41.306 -37.107 -6.306  1.00 65.53 68  B 1 
ATOM 1310 C CE1 . PHE B 2 68  ? -41.215 -36.030 -3.713  1.00 59.89 68  B 1 
ATOM 1311 C CE2 . PHE B 2 68  ? -42.383 -37.280 -5.437  1.00 59.34 68  B 1 
ATOM 1312 C CZ  . PHE B 2 68  ? -42.337 -36.725 -4.146  1.00 59.42 68  B 1 
ATOM 1313 N N   . LEU B 2 69  ? -36.925 -33.753 -7.473  1.00 86.21 69  B 1 
ATOM 1314 C CA  . LEU B 2 69  ? -35.630 -33.640 -8.110  1.00 87.40 69  B 1 
ATOM 1315 C C   . LEU B 2 69  ? -34.943 -35.006 -8.070  1.00 87.90 69  B 1 
ATOM 1316 O O   . LEU B 2 69  ? -34.730 -35.557 -6.992  1.00 85.92 69  B 1 
ATOM 1317 C CB  . LEU B 2 69  ? -34.814 -32.568 -7.382  1.00 86.11 69  B 1 
ATOM 1318 C CG  . LEU B 2 69  ? -33.501 -32.200 -8.092  1.00 84.68 69  B 1 
ATOM 1319 C CD1 . LEU B 2 69  ? -33.770 -31.382 -9.350  1.00 77.80 69  B 1 
ATOM 1320 C CD2 . LEU B 2 69  ? -32.645 -31.328 -7.173  1.00 78.42 69  B 1 
ATOM 1321 N N   . THR B 2 70  ? -34.581 -35.515 -9.227  1.00 88.69 70  B 1 
ATOM 1322 C CA  . THR B 2 70  ? -33.774 -36.722 -9.372  1.00 88.26 70  B 1 
ATOM 1323 C C   . THR B 2 70  ? -32.346 -36.344 -9.720  1.00 88.52 70  B 1 
ATOM 1324 O O   . THR B 2 70  ? -32.110 -35.374 -10.447 1.00 86.50 70  B 1 
ATOM 1325 C CB  . THR B 2 70  ? -34.362 -37.684 -10.409 1.00 85.66 70  B 1 
ATOM 1326 O OG1 . THR B 2 70  ? -34.470 -37.078 -11.672 1.00 75.54 70  B 1 
ATOM 1327 C CG2 . THR B 2 70  ? -35.767 -38.138 -10.021 1.00 75.59 70  B 1 
ATOM 1328 N N   . LYS B 2 71  ? -31.373 -37.079 -9.195  1.00 88.45 71  B 1 
ATOM 1329 C CA  . LYS B 2 71  ? -29.961 -36.916 -9.532  1.00 88.77 71  B 1 
ATOM 1330 C C   . LYS B 2 71  ? -29.399 -38.214 -10.075 1.00 88.06 71  B 1 
ATOM 1331 O O   . LYS B 2 71  ? -29.715 -39.292 -9.573  1.00 85.12 71  B 1 
ATOM 1332 C CB  . LYS B 2 71  ? -29.156 -36.433 -8.327  1.00 86.69 71  B 1 
ATOM 1333 C CG  . LYS B 2 71  ? -29.482 -34.984 -7.944  1.00 85.17 71  B 1 
ATOM 1334 C CD  . LYS B 2 71  ? -28.468 -34.513 -6.905  1.00 83.27 71  B 1 
ATOM 1335 C CE  . LYS B 2 71  ? -28.668 -33.048 -6.526  1.00 78.91 71  B 1 
ATOM 1336 N NZ  . LYS B 2 71  ? -27.605 -32.600 -5.607  1.00 73.98 71  B 1 
ATOM 1337 N N   . GLY B 2 72  ? -28.580 -38.111 -11.098 1.00 88.77 72  B 1 
ATOM 1338 C CA  . GLY B 2 72  ? -27.889 -39.229 -11.710 1.00 87.42 72  B 1 
ATOM 1339 C C   . GLY B 2 72  ? -26.504 -39.467 -11.106 1.00 87.70 72  B 1 
ATOM 1340 O O   . GLY B 2 72  ? -26.031 -38.668 -10.296 1.00 85.02 72  B 1 
ATOM 1341 N N   . PRO B 2 73  ? -25.813 -40.522 -11.542 1.00 86.28 73  B 1 
ATOM 1342 C CA  . PRO B 2 73  ? -24.517 -40.929 -11.006 1.00 85.62 73  B 1 
ATOM 1343 C C   . PRO B 2 73  ? -23.345 -40.095 -11.546 1.00 86.76 73  B 1 
ATOM 1344 O O   . PRO B 2 73  ? -22.229 -40.585 -11.710 1.00 81.58 73  B 1 
ATOM 1345 C CB  . PRO B 2 73  ? -24.422 -42.416 -11.370 1.00 84.05 73  B 1 
ATOM 1346 C CG  . PRO B 2 73  ? -25.129 -42.473 -12.719 1.00 81.17 73  B 1 
ATOM 1347 C CD  . PRO B 2 73  ? -26.282 -41.482 -12.533 1.00 84.28 73  B 1 
ATOM 1348 N N   . SER B 2 74  ? -23.563 -38.843 -11.878 1.00 86.72 74  B 1 
ATOM 1349 C CA  . SER B 2 74  ? -22.517 -37.984 -12.421 1.00 87.60 74  B 1 
ATOM 1350 C C   . SER B 2 74  ? -21.593 -37.473 -11.315 1.00 87.46 74  B 1 
ATOM 1351 O O   . SER B 2 74  ? -21.986 -37.321 -10.163 1.00 84.74 74  B 1 
ATOM 1352 C CB  . SER B 2 74  ? -23.128 -36.828 -13.217 1.00 86.70 74  B 1 
ATOM 1353 O OG  . SER B 2 74  ? -23.583 -35.800 -12.366 1.00 83.86 74  B 1 
ATOM 1354 N N   . LYS B 2 75  ? -20.363 -37.083 -11.702 1.00 90.03 75  B 1 
ATOM 1355 C CA  . LYS B 2 75  ? -19.410 -36.418 -10.789 1.00 89.47 75  B 1 
ATOM 1356 C C   . LYS B 2 75  ? -19.942 -35.092 -10.226 1.00 90.11 75  B 1 
ATOM 1357 O O   . LYS B 2 75  ? -19.394 -34.564 -9.266  1.00 85.90 75  B 1 
ATOM 1358 C CB  . LYS B 2 75  ? -18.075 -36.174 -11.506 1.00 85.59 75  B 1 
ATOM 1359 C CG  . LYS B 2 75  ? -17.344 -37.467 -11.905 1.00 74.91 75  B 1 
ATOM 1360 C CD  . LYS B 2 75  ? -15.985 -37.117 -12.538 1.00 68.54 75  B 1 
ATOM 1361 C CE  . LYS B 2 75  ? -15.213 -38.367 -12.950 1.00 58.13 75  B 1 
ATOM 1362 N NZ  . LYS B 2 75  ? -13.896 -38.026 -13.558 1.00 50.78 75  B 1 
ATOM 1363 N N   . LEU B 2 76  ? -20.968 -34.535 -10.825 1.00 89.28 76  B 1 
ATOM 1364 C CA  . LEU B 2 76  ? -21.601 -33.287 -10.411 1.00 90.01 76  B 1 
ATOM 1365 C C   . LEU B 2 76  ? -22.682 -33.478 -9.349  1.00 89.74 76  B 1 
ATOM 1366 O O   . LEU B 2 76  ? -23.241 -32.478 -8.905  1.00 85.67 76  B 1 
ATOM 1367 C CB  . LEU B 2 76  ? -22.175 -32.581 -11.644 1.00 88.93 76  B 1 
ATOM 1368 C CG  . LEU B 2 76  ? -21.108 -32.121 -12.661 1.00 88.54 76  B 1 
ATOM 1369 C CD1 . LEU B 2 76  ? -21.815 -31.536 -13.879 1.00 82.96 76  B 1 
ATOM 1370 C CD2 . LEU B 2 76  ? -20.202 -31.051 -12.071 1.00 83.68 76  B 1 
ATOM 1371 N N   . ASN B 2 77  ? -22.976 -34.720 -8.932  1.00 88.82 77  B 1 
ATOM 1372 C CA  . ASN B 2 77  ? -24.133 -35.025 -8.096  1.00 87.78 77  B 1 
ATOM 1373 C C   . ASN B 2 77  ? -24.249 -34.114 -6.857  1.00 88.26 77  B 1 
ATOM 1374 O O   . ASN B 2 77  ? -25.306 -33.544 -6.604  1.00 83.04 77  B 1 
ATOM 1375 C CB  . ASN B 2 77  ? -24.078 -36.523 -7.725  1.00 83.08 77  B 1 
ATOM 1376 C CG  . ASN B 2 77  ? -25.389 -37.031 -7.151  1.00 78.11 77  B 1 
ATOM 1377 O OD1 . ASN B 2 77  ? -26.374 -36.354 -7.070  1.00 65.80 77  B 1 
ATOM 1378 N ND2 . ASN B 2 77  ? -25.430 -38.275 -6.740  1.00 67.58 77  B 1 
ATOM 1379 N N   . ASP B 2 78  ? -23.159 -33.890 -6.157  1.00 88.46 78  B 1 
ATOM 1380 C CA  . ASP B 2 78  ? -23.143 -33.061 -4.944  1.00 88.40 78  B 1 
ATOM 1381 C C   . ASP B 2 78  ? -23.199 -31.550 -5.225  1.00 90.13 78  B 1 
ATOM 1382 O O   . ASP B 2 78  ? -23.539 -30.750 -4.348  1.00 86.16 78  B 1 
ATOM 1383 C CB  . ASP B 2 78  ? -21.875 -33.378 -4.139  1.00 84.56 78  B 1 
ATOM 1384 C CG  . ASP B 2 78  ? -21.754 -34.855 -3.790  1.00 74.24 78  B 1 
ATOM 1385 O OD1 . ASP B 2 78  ? -22.809 -35.517 -3.654  1.00 65.02 78  B 1 
ATOM 1386 O OD2 . ASP B 2 78  ? -20.594 -35.311 -3.713  1.00 65.30 78  B 1 
ATOM 1387 N N   . ARG B 2 79  ? -22.834 -31.138 -6.430  1.00 91.78 79  B 1 
ATOM 1388 C CA  . ARG B 2 79  ? -22.698 -29.729 -6.821  1.00 92.84 79  B 1 
ATOM 1389 C C   . ARG B 2 79  ? -23.802 -29.250 -7.756  1.00 93.54 79  B 1 
ATOM 1390 O O   . ARG B 2 79  ? -23.971 -28.037 -7.920  1.00 91.79 79  B 1 
ATOM 1391 C CB  . ARG B 2 79  ? -21.312 -29.501 -7.442  1.00 91.18 79  B 1 
ATOM 1392 C CG  . ARG B 2 79  ? -20.186 -29.780 -6.443  1.00 88.91 79  B 1 
ATOM 1393 C CD  . ARG B 2 79  ? -18.806 -29.399 -6.987  1.00 89.05 79  B 1 
ATOM 1394 N NE  . ARG B 2 79  ? -18.389 -30.244 -8.110  1.00 88.15 79  B 1 
ATOM 1395 C CZ  . ARG B 2 79  ? -18.139 -29.856 -9.358  1.00 91.21 79  B 1 
ATOM 1396 N NH1 . ARG B 2 79  ? -18.299 -28.636 -9.768  1.00 80.54 79  B 1 
ATOM 1397 N NH2 . ARG B 2 79  ? -17.706 -30.713 -10.237 1.00 83.50 79  B 1 
ATOM 1398 N N   . ALA B 2 80  ? -24.537 -30.181 -8.370  1.00 92.25 80  B 1 
ATOM 1399 C CA  . ALA B 2 80  ? -25.644 -29.884 -9.257  1.00 92.11 80  B 1 
ATOM 1400 C C   . ALA B 2 80  ? -26.946 -29.681 -8.477  1.00 91.87 80  B 1 
ATOM 1401 O O   . ALA B 2 80  ? -27.243 -30.404 -7.534  1.00 88.92 80  B 1 
ATOM 1402 C CB  . ALA B 2 80  ? -25.769 -30.998 -10.299 1.00 91.26 80  B 1 
ATOM 1403 N N   . ASP B 2 81  ? -27.725 -28.706 -8.906  1.00 92.46 81  B 1 
ATOM 1404 C CA  . ASP B 2 81  ? -29.033 -28.392 -8.335  1.00 92.32 81  B 1 
ATOM 1405 C C   . ASP B 2 81  ? -29.940 -27.759 -9.405  1.00 92.87 81  B 1 
ATOM 1406 O O   . ASP B 2 81  ? -29.501 -27.470 -10.521 1.00 91.87 81  B 1 
ATOM 1407 C CB  . ASP B 2 81  ? -28.816 -27.465 -7.132  1.00 90.56 81  B 1 
ATOM 1408 C CG  . ASP B 2 81  ? -29.908 -27.548 -6.061  1.00 86.50 81  B 1 
ATOM 1409 O OD1 . ASP B 2 81  ? -30.971 -28.136 -6.342  1.00 81.70 81  B 1 
ATOM 1410 O OD2 . ASP B 2 81  ? -29.647 -27.009 -4.961  1.00 79.28 81  B 1 
ATOM 1411 N N   . SER B 2 82  ? -31.214 -27.540 -9.085  1.00 91.30 82  B 1 
ATOM 1412 C CA  . SER B 2 82  ? -32.149 -26.808 -9.932  1.00 91.42 82  B 1 
ATOM 1413 C C   . SER B 2 82  ? -33.075 -25.938 -9.083  1.00 91.15 82  B 1 
ATOM 1414 O O   . SER B 2 82  ? -33.317 -26.210 -7.910  1.00 88.93 82  B 1 
ATOM 1415 C CB  . SER B 2 82  ? -32.959 -27.769 -10.802 1.00 90.88 82  B 1 
ATOM 1416 O OG  . SER B 2 82  ? -33.720 -27.052 -11.752 1.00 87.21 82  B 1 
ATOM 1417 N N   . ARG B 2 83  ? -33.608 -24.888 -9.696  1.00 89.17 83  B 1 
ATOM 1418 C CA  . ARG B 2 83  ? -34.571 -24.009 -9.026  1.00 88.73 83  B 1 
ATOM 1419 C C   . ARG B 2 83  ? -35.987 -24.543 -9.212  1.00 88.74 83  B 1 
ATOM 1420 O O   . ARG B 2 83  ? -36.669 -24.176 -10.159 1.00 86.85 83  B 1 
ATOM 1421 C CB  . ARG B 2 83  ? -34.461 -22.573 -9.538  1.00 86.79 83  B 1 
ATOM 1422 C CG  . ARG B 2 83  ? -33.098 -21.935 -9.262  1.00 82.05 83  B 1 
ATOM 1423 C CD  . ARG B 2 83  ? -33.168 -20.464 -9.651  1.00 80.64 83  B 1 
ATOM 1424 N NE  . ARG B 2 83  ? -31.847 -19.861 -9.680  1.00 77.77 83  B 1 
ATOM 1425 C CZ  . ARG B 2 83  ? -31.508 -18.630 -9.355  1.00 72.79 83  B 1 
ATOM 1426 N NH1 . ARG B 2 83  ? -32.353 -17.788 -8.841  1.00 64.90 83  B 1 
ATOM 1427 N NH2 . ARG B 2 83  ? -30.297 -18.241 -9.556  1.00 67.64 83  B 1 
ATOM 1428 N N   . ARG B 2 84  ? -36.453 -25.366 -8.268  1.00 89.29 84  B 1 
ATOM 1429 C CA  . ARG B 2 84  ? -37.807 -25.949 -8.291  1.00 88.39 84  B 1 
ATOM 1430 C C   . ARG B 2 84  ? -38.921 -24.914 -8.436  1.00 89.32 84  B 1 
ATOM 1431 O O   . ARG B 2 84  ? -39.905 -25.173 -9.097  1.00 87.05 84  B 1 
ATOM 1432 C CB  . ARG B 2 84  ? -38.055 -26.761 -7.018  1.00 85.44 84  B 1 
ATOM 1433 C CG  . ARG B 2 84  ? -37.152 -27.988 -6.929  1.00 78.14 84  B 1 
ATOM 1434 C CD  . ARG B 2 84  ? -37.508 -28.760 -5.665  1.00 74.70 84  B 1 
ATOM 1435 N NE  . ARG B 2 84  ? -36.725 -29.985 -5.555  1.00 67.54 84  B 1 
ATOM 1436 C CZ  . ARG B 2 84  ? -36.991 -30.995 -4.763  1.00 60.30 84  B 1 
ATOM 1437 N NH1 . ARG B 2 84  ? -37.968 -30.964 -3.893  1.00 55.77 84  B 1 
ATOM 1438 N NH2 . ARG B 2 84  ? -36.287 -32.074 -4.839  1.00 52.47 84  B 1 
ATOM 1439 N N   . SER B 2 85  ? -38.750 -23.735 -7.870  1.00 87.29 85  B 1 
ATOM 1440 C CA  . SER B 2 85  ? -39.725 -22.644 -7.965  1.00 86.77 85  B 1 
ATOM 1441 C C   . SER B 2 85  ? -39.958 -22.142 -9.392  1.00 87.33 85  B 1 
ATOM 1442 O O   . SER B 2 85  ? -40.969 -21.493 -9.644  1.00 84.49 85  B 1 
ATOM 1443 C CB  . SER B 2 85  ? -39.258 -21.467 -7.108  1.00 86.11 85  B 1 
ATOM 1444 O OG  . SER B 2 85  ? -37.957 -21.057 -7.473  1.00 79.69 85  B 1 
ATOM 1445 N N   . LEU B 2 86  ? -39.037 -22.430 -10.317 1.00 88.84 86  B 1 
ATOM 1446 C CA  . LEU B 2 86  ? -39.148 -22.019 -11.718 1.00 89.47 86  B 1 
ATOM 1447 C C   . LEU B 2 86  ? -39.764 -23.104 -12.608 1.00 89.81 86  B 1 
ATOM 1448 O O   . LEU B 2 86  ? -40.086 -22.812 -13.755 1.00 87.72 86  B 1 
ATOM 1449 C CB  . LEU B 2 86  ? -37.772 -21.589 -12.246 1.00 88.46 86  B 1 
ATOM 1450 C CG  . LEU B 2 86  ? -37.129 -20.398 -11.514 1.00 86.24 86  B 1 
ATOM 1451 C CD1 . LEU B 2 86  ? -35.786 -20.061 -12.176 1.00 81.22 86  B 1 
ATOM 1452 C CD2 . LEU B 2 86  ? -37.995 -19.140 -11.560 1.00 82.20 86  B 1 
ATOM 1453 N N   . TRP B 2 87  ? -39.935 -24.323 -12.120 1.00 90.69 87  B 1 
ATOM 1454 C CA  . TRP B 2 87  ? -40.469 -25.435 -12.909 1.00 90.95 87  B 1 
ATOM 1455 C C   . TRP B 2 87  ? -41.908 -25.185 -13.352 1.00 90.23 87  B 1 
ATOM 1456 O O   . TRP B 2 87  ? -42.242 -25.432 -14.505 1.00 87.41 87  B 1 
ATOM 1457 C CB  . TRP B 2 87  ? -40.359 -26.743 -12.124 1.00 90.68 87  B 1 
ATOM 1458 C CG  . TRP B 2 87  ? -38.999 -27.233 -11.788 1.00 90.91 87  B 1 
ATOM 1459 C CD1 . TRP B 2 87  ? -37.810 -26.668 -12.116 1.00 87.84 87  B 1 
ATOM 1460 C CD2 . TRP B 2 87  ? -38.653 -28.447 -11.054 1.00 91.27 87  B 1 
ATOM 1461 N NE1 . TRP B 2 87  ? -36.765 -27.435 -11.641 1.00 88.79 87  B 1 
ATOM 1462 C CE2 . TRP B 2 87  ? -37.241 -28.546 -10.991 1.00 90.50 87  B 1 
ATOM 1463 C CE3 . TRP B 2 87  ? -39.406 -29.480 -10.457 1.00 89.56 87  B 1 
ATOM 1464 C CZ2 . TRP B 2 87  ? -36.587 -29.618 -10.356 1.00 89.32 87  B 1 
ATOM 1465 C CZ3 . TRP B 2 87  ? -38.759 -30.550 -9.821  1.00 88.33 87  B 1 
ATOM 1466 C CH2 . TRP B 2 87  ? -37.373 -30.618 -9.775  1.00 88.40 87  B 1 
ATOM 1467 N N   . ASP B 2 88  ? -42.716 -24.599 -12.492 1.00 89.66 88  B 1 
ATOM 1468 C CA  . ASP B 2 88  ? -44.101 -24.227 -12.822 1.00 88.45 88  B 1 
ATOM 1469 C C   . ASP B 2 88  ? -44.191 -23.172 -13.935 1.00 88.76 88  B 1 
ATOM 1470 O O   . ASP B 2 88  ? -45.244 -22.996 -14.555 1.00 85.09 88  B 1 
ATOM 1471 C CB  . ASP B 2 88  ? -44.798 -23.705 -11.557 1.00 86.15 88  B 1 
ATOM 1472 C CG  . ASP B 2 88  ? -44.941 -24.739 -10.440 1.00 79.71 88  B 1 
ATOM 1473 O OD1 . ASP B 2 88  ? -45.000 -25.951 -10.743 1.00 71.86 88  B 1 
ATOM 1474 O OD2 . ASP B 2 88  ? -45.012 -24.306 -9.267  1.00 70.74 88  B 1 
ATOM 1475 N N   . GLN B 2 89  ? -43.091 -22.474 -14.207 1.00 90.05 89  B 1 
ATOM 1476 C CA  . GLN B 2 89  ? -42.965 -21.484 -15.289 1.00 89.84 89  B 1 
ATOM 1477 C C   . GLN B 2 89  ? -42.373 -22.084 -16.575 1.00 90.18 89  B 1 
ATOM 1478 O O   . GLN B 2 89  ? -42.170 -21.357 -17.548 1.00 86.20 89  B 1 
ATOM 1479 C CB  . GLN B 2 89  ? -42.142 -20.288 -14.805 1.00 88.08 89  B 1 
ATOM 1480 C CG  . GLN B 2 89  ? -42.762 -19.603 -13.580 1.00 83.19 89  B 1 
ATOM 1481 C CD  . GLN B 2 89  ? -41.965 -18.391 -13.101 1.00 77.49 89  B 1 
ATOM 1482 O OE1 . GLN B 2 89  ? -41.017 -17.937 -13.723 1.00 68.96 89  B 1 
ATOM 1483 N NE2 . GLN B 2 89  ? -42.332 -17.809 -11.988 1.00 66.44 89  B 1 
ATOM 1484 N N   . GLY B 2 90  ? -42.084 -23.387 -16.592 1.00 90.59 90  B 1 
ATOM 1485 C CA  . GLY B 2 90  ? -41.434 -24.074 -17.710 1.00 90.48 90  B 1 
ATOM 1486 C C   . GLY B 2 90  ? -39.929 -23.809 -17.798 1.00 91.35 90  B 1 
ATOM 1487 O O   . GLY B 2 90  ? -39.347 -23.981 -18.865 1.00 88.45 90  B 1 
ATOM 1488 N N   . ASN B 2 91  ? -39.301 -23.398 -16.713 1.00 91.60 91  B 1 
ATOM 1489 C CA  . ASN B 2 91  ? -37.864 -23.160 -16.636 1.00 92.12 91  B 1 
ATOM 1490 C C   . ASN B 2 91  ? -37.197 -24.250 -15.791 1.00 92.53 91  B 1 
ATOM 1491 O O   . ASN B 2 91  ? -37.497 -24.402 -14.609 1.00 90.42 91  B 1 
ATOM 1492 C CB  . ASN B 2 91  ? -37.605 -21.768 -16.054 1.00 90.12 91  B 1 
ATOM 1493 C CG  . ASN B 2 91  ? -37.997 -20.645 -16.988 1.00 81.42 91  B 1 
ATOM 1494 O OD1 . ASN B 2 91  ? -37.874 -20.713 -18.189 1.00 72.42 91  B 1 
ATOM 1495 N ND2 . ASN B 2 91  ? -38.451 -19.531 -16.464 1.00 71.35 91  B 1 
ATOM 1496 N N   . PHE B 2 92  ? -36.235 -24.955 -16.381 1.00 92.94 92  B 1 
ATOM 1497 C CA  . PHE B 2 92  ? -35.549 -26.103 -15.790 1.00 93.27 92  B 1 
ATOM 1498 C C   . PHE B 2 92  ? -34.032 -25.873 -15.735 1.00 93.62 92  B 1 
ATOM 1499 O O   . PHE B 2 92  ? -33.272 -26.571 -16.403 1.00 91.98 92  B 1 
ATOM 1500 C CB  . PHE B 2 92  ? -35.937 -27.364 -16.563 1.00 92.53 92  B 1 
ATOM 1501 C CG  . PHE B 2 92  ? -37.425 -27.549 -16.693 1.00 92.28 92  B 1 
ATOM 1502 C CD1 . PHE B 2 92  ? -38.203 -27.900 -15.571 1.00 88.41 92  B 1 
ATOM 1503 C CD2 . PHE B 2 92  ? -38.061 -27.337 -17.930 1.00 89.34 92  B 1 
ATOM 1504 C CE1 . PHE B 2 92  ? -39.589 -28.046 -15.690 1.00 87.84 92  B 1 
ATOM 1505 C CE2 . PHE B 2 92  ? -39.450 -27.488 -18.049 1.00 87.75 92  B 1 
ATOM 1506 C CZ  . PHE B 2 92  ? -40.212 -27.836 -16.932 1.00 89.22 92  B 1 
ATOM 1507 N N   . PRO B 2 93  ? -33.549 -24.875 -14.975 1.00 94.08 93  B 1 
ATOM 1508 C CA  . PRO B 2 93  ? -32.132 -24.545 -14.957 1.00 94.24 93  B 1 
ATOM 1509 C C   . PRO B 2 93  ? -31.300 -25.641 -14.287 1.00 94.62 93  B 1 
ATOM 1510 O O   . PRO B 2 93  ? -31.705 -26.220 -13.279 1.00 93.47 93  B 1 
ATOM 1511 C CB  . PRO B 2 93  ? -32.037 -23.219 -14.214 1.00 92.84 93  B 1 
ATOM 1512 C CG  . PRO B 2 93  ? -33.226 -23.262 -13.259 1.00 90.07 93  B 1 
ATOM 1513 C CD  . PRO B 2 93  ? -34.284 -24.004 -14.064 1.00 92.74 93  B 1 
ATOM 1514 N N   . LEU B 2 94  ? -30.093 -25.864 -14.807 1.00 94.27 94  B 1 
ATOM 1515 C CA  . LEU B 2 94  ? -29.040 -26.617 -14.141 1.00 95.04 94  B 1 
ATOM 1516 C C   . LEU B 2 94  ? -28.088 -25.621 -13.468 1.00 95.58 94  B 1 
ATOM 1517 O O   . LEU B 2 94  ? -27.448 -24.819 -14.143 1.00 94.56 94  B 1 
ATOM 1518 C CB  . LEU B 2 94  ? -28.332 -27.516 -15.163 1.00 94.97 94  B 1 
ATOM 1519 C CG  . LEU B 2 94  ? -27.070 -28.230 -14.637 1.00 95.05 94  B 1 
ATOM 1520 C CD1 . LEU B 2 94  ? -27.385 -29.193 -13.496 1.00 91.47 94  B 1 
ATOM 1521 C CD2 . LEU B 2 94  ? -26.417 -29.036 -15.765 1.00 91.43 94  B 1 
ATOM 1522 N N   . ILE B 2 95  ? -27.988 -25.699 -12.157 1.00 95.15 95  B 1 
ATOM 1523 C CA  . ILE B 2 95  ? -27.073 -24.893 -11.356 1.00 94.78 95  B 1 
ATOM 1524 C C   . ILE B 2 95  ? -25.895 -25.766 -10.961 1.00 94.89 95  B 1 
ATOM 1525 O O   . ILE B 2 95  ? -26.091 -26.816 -10.355 1.00 93.83 95  B 1 
ATOM 1526 C CB  . ILE B 2 95  ? -27.794 -24.307 -10.124 1.00 93.73 95  B 1 
ATOM 1527 C CG1 . ILE B 2 95  ? -29.017 -23.456 -10.541 1.00 89.72 95  B 1 
ATOM 1528 C CG2 . ILE B 2 95  ? -26.805 -23.460 -9.302  1.00 90.15 95  B 1 
ATOM 1529 C CD1 . ILE B 2 95  ? -29.893 -23.034 -9.359  1.00 83.52 95  B 1 
ATOM 1530 N N   . ILE B 2 96  ? -24.678 -25.337 -11.264 1.00 94.56 96  B 1 
ATOM 1531 C CA  . ILE B 2 96  ? -23.450 -26.017 -10.841 1.00 94.62 96  B 1 
ATOM 1532 C C   . ILE B 2 96  ? -22.690 -25.074 -9.916  1.00 94.75 96  B 1 
ATOM 1533 O O   . ILE B 2 96  ? -22.320 -23.964 -10.314 1.00 93.41 96  B 1 
ATOM 1534 C CB  . ILE B 2 96  ? -22.596 -26.475 -12.038 1.00 94.57 96  B 1 
ATOM 1535 C CG1 . ILE B 2 96  ? -23.422 -27.304 -13.048 1.00 92.69 96  B 1 
ATOM 1536 C CG2 . ILE B 2 96  ? -21.392 -27.281 -11.520 1.00 92.90 96  B 1 
ATOM 1537 C CD1 . ILE B 2 96  ? -22.659 -27.654 -14.338 1.00 90.66 96  B 1 
ATOM 1538 N N   . LYS B 2 97  ? -22.469 -25.520 -8.680  1.00 93.51 97  B 1 
ATOM 1539 C CA  . LYS B 2 97  ? -21.731 -24.786 -7.649  1.00 93.48 97  B 1 
ATOM 1540 C C   . LYS B 2 97  ? -20.268 -25.224 -7.622  1.00 93.03 97  B 1 
ATOM 1541 O O   . LYS B 2 97  ? -19.955 -26.350 -7.970  1.00 90.97 97  B 1 
ATOM 1542 C CB  . LYS B 2 97  ? -22.395 -24.997 -6.283  1.00 90.65 97  B 1 
ATOM 1543 C CG  . LYS B 2 97  ? -23.828 -24.436 -6.227  1.00 78.91 97  B 1 
ATOM 1544 C CD  . LYS B 2 97  ? -24.539 -24.772 -4.917  1.00 76.89 97  B 1 
ATOM 1545 C CE  . LYS B 2 97  ? -25.988 -24.293 -4.990  1.00 61.88 97  B 1 
ATOM 1546 N NZ  . LYS B 2 97  ? -26.862 -24.868 -3.934  1.00 55.01 97  B 1 
ATOM 1547 N N   . ASN B 2 98  ? -19.397 -24.337 -7.163  1.00 93.90 98  B 1 
ATOM 1548 C CA  . ASN B 2 98  ? -17.963 -24.585 -7.005  1.00 94.20 98  B 1 
ATOM 1549 C C   . ASN B 2 98  ? -17.336 -25.199 -8.268  1.00 93.91 98  B 1 
ATOM 1550 O O   . ASN B 2 98  ? -16.820 -26.320 -8.249  1.00 91.05 98  B 1 
ATOM 1551 C CB  . ASN B 2 98  ? -17.737 -25.402 -5.712  1.00 92.77 98  B 1 
ATOM 1552 C CG  . ASN B 2 98  ? -16.273 -25.482 -5.339  1.00 87.54 98  B 1 
ATOM 1553 O OD1 . ASN B 2 98  ? -15.446 -24.675 -5.730  1.00 79.50 98  B 1 
ATOM 1554 N ND2 . ASN B 2 98  ? -15.892 -26.456 -4.544  1.00 77.17 98  B 1 
ATOM 1555 N N   . LEU B 2 99  ? -17.435 -24.467 -9.365  1.00 93.69 99  B 1 
ATOM 1556 C CA  . LEU B 2 99  ? -16.995 -24.906 -10.681 1.00 94.02 99  B 1 
ATOM 1557 C C   . LEU B 2 99  ? -15.519 -25.326 -10.688 1.00 93.92 99  B 1 
ATOM 1558 O O   . LEU B 2 99  ? -14.658 -24.667 -10.108 1.00 92.96 99  B 1 
ATOM 1559 C CB  . LEU B 2 99  ? -17.231 -23.792 -11.713 1.00 93.58 99  B 1 
ATOM 1560 C CG  . LEU B 2 99  ? -18.691 -23.639 -12.162 1.00 92.64 99  B 1 
ATOM 1561 C CD1 . LEU B 2 99  ? -18.822 -22.359 -12.988 1.00 89.32 99  B 1 
ATOM 1562 C CD2 . LEU B 2 99  ? -19.161 -24.810 -13.014 1.00 89.46 99  B 1 
ATOM 1563 N N   . LYS B 2 100 ? -15.244 -26.404 -11.406 1.00 94.75 100 B 1 
ATOM 1564 C CA  . LYS B 2 100 ? -13.905 -26.890 -11.713 1.00 94.54 100 B 1 
ATOM 1565 C C   . LYS B 2 100 ? -13.656 -26.777 -13.212 1.00 94.31 100 B 1 
ATOM 1566 O O   . LYS B 2 100 ? -14.594 -26.785 -13.993 1.00 92.71 100 B 1 
ATOM 1567 C CB  . LYS B 2 100 ? -13.738 -28.332 -11.229 1.00 93.33 100 B 1 
ATOM 1568 C CG  . LYS B 2 100 ? -13.955 -28.479 -9.721  1.00 89.84 100 B 1 
ATOM 1569 C CD  . LYS B 2 100 ? -13.738 -29.944 -9.317  1.00 87.50 100 B 1 
ATOM 1570 C CE  . LYS B 2 100 ? -13.931 -30.136 -7.818  1.00 78.84 100 B 1 
ATOM 1571 N NZ  . LYS B 2 100 ? -13.653 -31.538 -7.435  1.00 68.74 100 B 1 
ATOM 1572 N N   . ILE B 2 101 ? -12.382 -26.711 -13.614 1.00 94.80 101 B 1 
ATOM 1573 C CA  . ILE B 2 101 ? -12.024 -26.704 -15.043 1.00 94.44 101 B 1 
ATOM 1574 C C   . ILE B 2 101 ? -12.552 -27.968 -15.744 1.00 94.12 101 B 1 
ATOM 1575 O O   . ILE B 2 101 ? -13.037 -27.898 -16.868 1.00 92.00 101 B 1 
ATOM 1576 C CB  . ILE B 2 101 ? -10.495 -26.574 -15.223 1.00 93.14 101 B 1 
ATOM 1577 C CG1 . ILE B 2 101 ? -9.884  -25.380 -14.450 1.00 89.67 101 B 1 
ATOM 1578 C CG2 . ILE B 2 101 ? -10.115 -26.480 -16.712 1.00 89.56 101 B 1 
ATOM 1579 C CD1 . ILE B 2 101 ? -10.441 -24.006 -14.821 1.00 80.71 101 B 1 
ATOM 1580 N N   . GLU B 2 102 ? -12.529 -29.092 -15.027 1.00 93.95 102 B 1 
ATOM 1581 C CA  . GLU B 2 102 ? -13.034 -30.402 -15.468 1.00 93.55 102 B 1 
ATOM 1582 C C   . GLU B 2 102 ? -14.545 -30.429 -15.730 1.00 93.68 102 B 1 
ATOM 1583 O O   . GLU B 2 102 ? -15.027 -31.335 -16.405 1.00 90.99 102 B 1 
ATOM 1584 C CB  . GLU B 2 102 ? -12.738 -31.433 -14.376 1.00 91.69 102 B 1 
ATOM 1585 C CG  . GLU B 2 102 ? -11.252 -31.638 -14.059 1.00 81.11 102 B 1 
ATOM 1586 C CD  . GLU B 2 102 ? -11.036 -32.353 -12.713 1.00 75.56 102 B 1 
ATOM 1587 O OE1 . GLU B 2 102 ? -9.963  -32.139 -12.125 1.00 66.61 102 B 1 
ATOM 1588 O OE2 . GLU B 2 102 ? -11.966 -33.043 -12.230 1.00 68.64 102 B 1 
ATOM 1589 N N   . ASP B 2 103 ? -15.298 -29.477 -15.223 1.00 94.21 103 B 1 
ATOM 1590 C CA  . ASP B 2 103 ? -16.729 -29.371 -15.487 1.00 94.30 103 B 1 
ATOM 1591 C C   . ASP B 2 103 ? -17.016 -28.784 -16.877 1.00 94.69 103 B 1 
ATOM 1592 O O   . ASP B 2 103 ? -18.178 -28.661 -17.266 1.00 93.02 103 B 1 
ATOM 1593 C CB  . ASP B 2 103 ? -17.419 -28.505 -14.413 1.00 93.94 103 B 1 
ATOM 1594 C CG  . ASP B 2 103 ? -17.236 -28.972 -12.969 1.00 93.46 103 B 1 
ATOM 1595 O OD1 . ASP B 2 103 ? -17.048 -30.167 -12.680 1.00 89.60 103 B 1 
ATOM 1596 O OD2 . ASP B 2 103 ? -17.358 -28.117 -12.055 1.00 89.69 103 B 1 
ATOM 1597 N N   . SER B 2 104 ? -15.984 -28.394 -17.613 1.00 94.54 104 B 1 
ATOM 1598 C CA  . SER B 2 104 ? -16.121 -27.896 -18.977 1.00 94.21 104 B 1 
ATOM 1599 C C   . SER B 2 104 ? -16.576 -29.028 -19.893 1.00 93.72 104 B 1 
ATOM 1600 O O   . SER B 2 104 ? -15.813 -29.948 -20.182 1.00 91.22 104 B 1 
ATOM 1601 C CB  . SER B 2 104 ? -14.819 -27.301 -19.500 1.00 93.69 104 B 1 
ATOM 1602 O OG  . SER B 2 104 ? -14.354 -26.295 -18.615 1.00 87.99 104 B 1 
ATOM 1603 N N   . ASP B 2 105 ? -17.811 -28.959 -20.350 1.00 93.15 105 B 1 
ATOM 1604 C CA  . ASP B 2 105 ? -18.445 -29.988 -21.160 1.00 93.44 105 B 1 
ATOM 1605 C C   . ASP B 2 105 ? -19.622 -29.397 -21.948 1.00 93.86 105 B 1 
ATOM 1606 O O   . ASP B 2 105 ? -20.045 -28.254 -21.725 1.00 92.53 105 B 1 
ATOM 1607 C CB  . ASP B 2 105 ? -18.906 -31.128 -20.223 1.00 92.45 105 B 1 
ATOM 1608 C CG  . ASP B 2 105 ? -19.155 -32.463 -20.940 1.00 91.76 105 B 1 
ATOM 1609 O OD1 . ASP B 2 105 ? -18.986 -32.528 -22.170 1.00 87.28 105 B 1 
ATOM 1610 O OD2 . ASP B 2 105 ? -19.544 -33.431 -20.261 1.00 86.92 105 B 1 
ATOM 1611 N N   . THR B 2 106 ? -20.184 -30.177 -22.882 1.00 93.50 106 B 1 
ATOM 1612 C CA  . THR B 2 106 ? -21.459 -29.868 -23.522 1.00 93.61 106 B 1 
ATOM 1613 C C   . THR B 2 106 ? -22.574 -30.549 -22.748 1.00 94.14 106 B 1 
ATOM 1614 O O   . THR B 2 106 ? -22.707 -31.772 -22.772 1.00 92.21 106 B 1 
ATOM 1615 C CB  . THR B 2 106 ? -21.466 -30.265 -24.998 1.00 92.15 106 B 1 
ATOM 1616 O OG1 . THR B 2 106 ? -20.423 -29.578 -25.670 1.00 84.64 106 B 1 
ATOM 1617 C CG2 . THR B 2 106 ? -22.770 -29.873 -25.688 1.00 83.23 106 B 1 
ATOM 1618 N N   . TYR B 2 107 ? -23.388 -29.766 -22.082 1.00 94.54 107 B 1 
ATOM 1619 C CA  . TYR B 2 107 ? -24.556 -30.223 -21.344 1.00 95.00 107 B 1 
ATOM 1620 C C   . TYR B 2 107 ? -25.789 -30.204 -22.241 1.00 95.03 107 B 1 
ATOM 1621 O O   . TYR B 2 107 ? -26.006 -29.261 -22.994 1.00 93.20 107 B 1 
ATOM 1622 C CB  . TYR B 2 107 ? -24.752 -29.346 -20.110 1.00 95.13 107 B 1 
ATOM 1623 C CG  . TYR B 2 107 ? -23.619 -29.480 -19.109 1.00 95.64 107 B 1 
ATOM 1624 C CD1 . TYR B 2 107 ? -23.633 -30.515 -18.167 1.00 92.26 107 B 1 
ATOM 1625 C CD2 . TYR B 2 107 ? -22.515 -28.610 -19.160 1.00 92.33 107 B 1 
ATOM 1626 C CE1 . TYR B 2 107 ? -22.571 -30.690 -17.271 1.00 91.44 107 B 1 
ATOM 1627 C CE2 . TYR B 2 107 ? -21.435 -28.779 -18.273 1.00 91.46 107 B 1 
ATOM 1628 C CZ  . TYR B 2 107 ? -21.467 -29.826 -17.331 1.00 93.94 107 B 1 
ATOM 1629 O OH  . TYR B 2 107 ? -20.416 -30.010 -16.475 1.00 93.13 107 B 1 
ATOM 1630 N N   . ILE B 2 108 ? -26.600 -31.248 -22.144 1.00 94.48 108 B 1 
ATOM 1631 C CA  . ILE B 2 108 ? -27.788 -31.462 -22.960 1.00 94.39 108 B 1 
ATOM 1632 C C   . ILE B 2 108 ? -28.998 -31.439 -22.035 1.00 94.11 108 B 1 
ATOM 1633 O O   . ILE B 2 108 ? -29.084 -32.244 -21.103 1.00 93.01 108 B 1 
ATOM 1634 C CB  . ILE B 2 108 ? -27.677 -32.784 -23.749 1.00 93.42 108 B 1 
ATOM 1635 C CG1 . ILE B 2 108 ? -26.365 -32.854 -24.578 1.00 88.11 108 B 1 
ATOM 1636 C CG2 . ILE B 2 108 ? -28.901 -32.939 -24.665 1.00 87.89 108 B 1 
ATOM 1637 C CD1 . ILE B 2 108 ? -26.062 -34.247 -25.144 1.00 79.65 108 B 1 
ATOM 1638 N N   . CYS B 2 109 ? -29.927 -30.538 -22.296 1.00 93.52 109 B 1 
ATOM 1639 C CA  . CYS B 2 109 ? -31.235 -30.534 -21.663 1.00 93.26 109 B 1 
ATOM 1640 C C   . CYS B 2 109 ? -32.246 -31.201 -22.581 1.00 93.41 109 B 1 
ATOM 1641 O O   . CYS B 2 109 ? -32.413 -30.773 -23.720 1.00 91.87 109 B 1 
ATOM 1642 C CB  . CYS B 2 109 ? -31.640 -29.099 -21.332 1.00 92.10 109 B 1 
ATOM 1643 S SG  . CYS B 2 109 ? -33.208 -29.014 -20.421 1.00 88.84 109 B 1 
ATOM 1644 N N   . GLU B 2 110 ? -32.922 -32.247 -22.103 1.00 92.06 110 B 1 
ATOM 1645 C CA  . GLU B 2 110 ? -34.020 -32.919 -22.792 1.00 91.92 110 B 1 
ATOM 1646 C C   . GLU B 2 110 ? -35.334 -32.517 -22.128 1.00 91.76 110 B 1 
ATOM 1647 O O   . GLU B 2 110 ? -35.543 -32.794 -20.950 1.00 89.71 110 B 1 
ATOM 1648 C CB  . GLU B 2 110 ? -33.815 -34.439 -22.779 1.00 90.27 110 B 1 
ATOM 1649 C CG  . GLU B 2 110 ? -32.543 -34.875 -23.529 1.00 84.56 110 B 1 
ATOM 1650 C CD  . GLU B 2 110 ? -32.309 -36.395 -23.541 1.00 84.60 110 B 1 
ATOM 1651 O OE1 . GLU B 2 110 ? -31.382 -36.859 -24.256 1.00 77.61 110 B 1 
ATOM 1652 O OE2 . GLU B 2 110 ? -32.959 -37.155 -22.791 1.00 79.47 110 B 1 
ATOM 1653 N N   . VAL B 2 111 ? -36.209 -31.861 -22.884 1.00 90.48 111 B 1 
ATOM 1654 C CA  . VAL B 2 111 ? -37.535 -31.433 -22.429 1.00 89.83 111 B 1 
ATOM 1655 C C   . VAL B 2 111 ? -38.491 -31.396 -23.620 1.00 88.27 111 B 1 
ATOM 1656 O O   . VAL B 2 111 ? -38.113 -30.930 -24.687 1.00 83.26 111 B 1 
ATOM 1657 C CB  . VAL B 2 111 ? -37.441 -30.074 -21.707 1.00 88.07 111 B 1 
ATOM 1658 C CG1 . VAL B 2 111 ? -37.068 -28.898 -22.613 1.00 77.43 111 B 1 
ATOM 1659 C CG2 . VAL B 2 111 ? -38.737 -29.748 -20.966 1.00 79.38 111 B 1 
ATOM 1660 N N   . GLU B 2 112 ? -39.715 -31.907 -23.470 1.00 86.10 112 B 1 
ATOM 1661 C CA  . GLU B 2 112 ? -40.723 -31.943 -24.545 1.00 83.77 112 B 1 
ATOM 1662 C C   . GLU B 2 112 ? -40.204 -32.545 -25.867 1.00 83.26 112 B 1 
ATOM 1663 O O   . GLU B 2 112 ? -40.438 -32.000 -26.940 1.00 76.20 112 B 1 
ATOM 1664 C CB  . GLU B 2 112 ? -41.342 -30.549 -24.783 1.00 79.21 112 B 1 
ATOM 1665 C CG  . GLU B 2 112 ? -42.092 -29.977 -23.585 1.00 71.53 112 B 1 
ATOM 1666 C CD  . GLU B 2 112 ? -42.710 -28.600 -23.887 1.00 68.11 112 B 1 
ATOM 1667 O OE1 . GLU B 2 112 ? -43.780 -28.294 -23.329 1.00 62.66 112 B 1 
ATOM 1668 O OE2 . GLU B 2 112 ? -42.120 -27.794 -24.634 1.00 66.28 112 B 1 
ATOM 1669 N N   . ASP B 2 113 ? -39.434 -33.631 -25.797 1.00 84.55 113 B 1 
ATOM 1670 C CA  . ASP B 2 113 ? -38.747 -34.249 -26.943 1.00 84.08 113 B 1 
ATOM 1671 C C   . ASP B 2 113 ? -37.773 -33.326 -27.702 1.00 85.24 113 B 1 
ATOM 1672 O O   . ASP B 2 113 ? -37.215 -33.698 -28.739 1.00 80.74 113 B 1 
ATOM 1673 C CB  . ASP B 2 113 ? -39.742 -34.963 -27.867 1.00 80.93 113 B 1 
ATOM 1674 C CG  . ASP B 2 113 ? -40.534 -36.048 -27.140 1.00 71.36 113 B 1 
ATOM 1675 O OD1 . ASP B 2 113 ? -39.920 -36.758 -26.318 1.00 62.06 113 B 1 
ATOM 1676 O OD2 . ASP B 2 113 ? -41.747 -36.178 -27.421 1.00 62.18 113 B 1 
ATOM 1677 N N   . GLN B 2 114 ? -37.495 -32.143 -27.172 1.00 86.61 114 B 1 
ATOM 1678 C CA  . GLN B 2 114 ? -36.484 -31.229 -27.674 1.00 85.96 114 B 1 
ATOM 1679 C C   . GLN B 2 114 ? -35.183 -31.388 -26.890 1.00 87.23 114 B 1 
ATOM 1680 O O   . GLN B 2 114 ? -35.175 -31.703 -25.703 1.00 84.76 114 B 1 
ATOM 1681 C CB  . GLN B 2 114 ? -36.981 -29.782 -27.647 1.00 81.42 114 B 1 
ATOM 1682 C CG  . GLN B 2 114 ? -38.241 -29.607 -28.508 1.00 71.21 114 B 1 
ATOM 1683 C CD  . GLN B 2 114 ? -38.705 -28.159 -28.623 1.00 65.67 114 B 1 
ATOM 1684 O OE1 . GLN B 2 114 ? -38.093 -27.216 -28.145 1.00 58.17 114 B 1 
ATOM 1685 N NE2 . GLN B 2 114 ? -39.807 -27.923 -29.296 1.00 55.39 114 B 1 
ATOM 1686 N N   . LYS B 2 115 ? -34.059 -31.148 -27.580 1.00 86.77 115 B 1 
ATOM 1687 C CA  . LYS B 2 115 ? -32.726 -31.167 -26.994 1.00 87.12 115 B 1 
ATOM 1688 C C   . LYS B 2 115 ? -32.089 -29.794 -27.141 1.00 86.81 115 B 1 
ATOM 1689 O O   . LYS B 2 115 ? -31.841 -29.339 -28.257 1.00 83.97 115 B 1 
ATOM 1690 C CB  . LYS B 2 115 ? -31.859 -32.257 -27.627 1.00 83.79 115 B 1 
ATOM 1691 C CG  . LYS B 2 115 ? -32.433 -33.653 -27.359 1.00 75.68 115 B 1 
ATOM 1692 C CD  . LYS B 2 115 ? -31.494 -34.751 -27.864 1.00 75.05 115 B 1 
ATOM 1693 C CE  . LYS B 2 115 ? -32.152 -36.100 -27.581 1.00 64.79 115 B 1 
ATOM 1694 N NZ  . LYS B 2 115 ? -31.254 -37.234 -27.875 1.00 59.08 115 B 1 
ATOM 1695 N N   . GLU B 2 116 ? -31.791 -29.160 -26.029 1.00 88.94 116 B 1 
ATOM 1696 C CA  . GLU B 2 116 ? -30.992 -27.940 -25.990 1.00 88.97 116 B 1 
ATOM 1697 C C   . GLU B 2 116 ? -29.572 -28.275 -25.542 1.00 90.44 116 B 1 
ATOM 1698 O O   . GLU B 2 116 ? -29.362 -28.810 -24.458 1.00 88.78 116 B 1 
ATOM 1699 C CB  . GLU B 2 116 ? -31.614 -26.885 -25.072 1.00 85.57 116 B 1 
ATOM 1700 C CG  . GLU B 2 116 ? -32.944 -26.323 -25.578 1.00 76.73 116 B 1 
ATOM 1701 C CD  . GLU B 2 116 ? -33.443 -25.105 -24.774 1.00 73.33 116 B 1 
ATOM 1702 O OE1 . GLU B 2 116 ? -34.499 -24.550 -25.137 1.00 65.45 116 B 1 
ATOM 1703 O OE2 . GLU B 2 116 ? -32.755 -24.675 -23.815 1.00 67.00 116 B 1 
ATOM 1704 N N   . GLU B 2 117 ? -28.579 -27.946 -26.377 1.00 90.43 117 B 1 
ATOM 1705 C CA  . GLU B 2 117 ? -27.175 -28.114 -26.043 1.00 90.80 117 B 1 
ATOM 1706 C C   . GLU B 2 117 ? -26.568 -26.800 -25.545 1.00 90.73 117 B 1 
ATOM 1707 O O   . GLU B 2 117 ? -26.673 -25.751 -26.190 1.00 87.95 117 B 1 
ATOM 1708 C CB  . GLU B 2 117 ? -26.367 -28.673 -27.226 1.00 87.86 117 B 1 
ATOM 1709 C CG  . GLU B 2 117 ? -26.767 -30.105 -27.609 1.00 81.02 117 B 1 
ATOM 1710 C CD  . GLU B 2 117 ? -25.821 -30.748 -28.634 1.00 81.43 117 B 1 
ATOM 1711 O OE1 . GLU B 2 117 ? -26.111 -31.880 -29.064 1.00 73.82 117 B 1 
ATOM 1712 O OE2 . GLU B 2 117 ? -24.775 -30.144 -28.988 1.00 76.69 117 B 1 
ATOM 1713 N N   . VAL B 2 118 ? -25.890 -26.864 -24.413 1.00 92.56 118 B 1 
ATOM 1714 C CA  . VAL B 2 118 ? -25.168 -25.733 -23.821 1.00 92.84 118 B 1 
ATOM 1715 C C   . VAL B 2 118 ? -23.732 -26.146 -23.548 1.00 93.30 118 B 1 
ATOM 1716 O O   . VAL B 2 118 ? -23.463 -26.997 -22.704 1.00 92.22 118 B 1 
ATOM 1717 C CB  . VAL B 2 118 ? -25.853 -25.246 -22.526 1.00 91.55 118 B 1 
ATOM 1718 C CG1 . VAL B 2 118 ? -25.163 -23.983 -22.014 1.00 83.29 118 B 1 
ATOM 1719 C CG2 . VAL B 2 118 ? -27.335 -24.915 -22.749 1.00 85.08 118 B 1 
ATOM 1720 N N   . GLN B 2 119 ? -22.783 -25.514 -24.238 1.00 93.65 119 B 1 
ATOM 1721 C CA  . GLN B 2 119 ? -21.372 -25.704 -23.960 1.00 93.46 119 B 1 
ATOM 1722 C C   . GLN B 2 119 ? -20.951 -24.810 -22.795 1.00 93.37 119 B 1 
ATOM 1723 O O   . GLN B 2 119 ? -21.023 -23.580 -22.889 1.00 92.12 119 B 1 
ATOM 1724 C CB  . GLN B 2 119 ? -20.555 -25.444 -25.231 1.00 92.22 119 B 1 
ATOM 1725 C CG  . GLN B 2 119 ? -19.093 -25.851 -25.042 1.00 90.00 119 B 1 
ATOM 1726 C CD  . GLN B 2 119 ? -18.244 -25.634 -26.303 1.00 88.62 119 B 1 
ATOM 1727 O OE1 . GLN B 2 119 ? -18.583 -24.888 -27.207 1.00 82.26 119 B 1 
ATOM 1728 N NE2 . GLN B 2 119 ? -17.104 -26.264 -26.379 1.00 78.84 119 B 1 
ATOM 1729 N N   . LEU B 2 120 ? -20.472 -25.414 -21.712 1.00 93.43 120 B 1 
ATOM 1730 C CA  . LEU B 2 120 ? -19.869 -24.720 -20.584 1.00 94.28 120 B 1 
ATOM 1731 C C   . LEU B 2 120 ? -18.341 -24.774 -20.725 1.00 94.42 120 B 1 
ATOM 1732 O O   . LEU B 2 120 ? -17.769 -25.852 -20.854 1.00 93.31 120 B 1 
ATOM 1733 C CB  . LEU B 2 120 ? -20.362 -25.350 -19.279 1.00 94.38 120 B 1 
ATOM 1734 C CG  . LEU B 2 120 ? -19.741 -24.755 -18.001 1.00 94.62 120 B 1 
ATOM 1735 C CD1 . LEU B 2 120 ? -20.119 -23.289 -17.808 1.00 91.11 120 B 1 
ATOM 1736 C CD2 . LEU B 2 120 ? -20.212 -25.539 -16.778 1.00 91.12 120 B 1 
ATOM 1737 N N   . LEU B 2 121 ? -17.693 -23.616 -20.658 1.00 93.54 121 B 1 
ATOM 1738 C CA  . LEU B 2 121 ? -16.240 -23.493 -20.604 1.00 93.23 121 B 1 
ATOM 1739 C C   . LEU B 2 121 ? -15.864 -22.792 -19.299 1.00 93.49 121 B 1 
ATOM 1740 O O   . LEU B 2 121 ? -16.245 -21.636 -19.089 1.00 92.05 121 B 1 
ATOM 1741 C CB  . LEU B 2 121 ? -15.723 -22.730 -21.829 1.00 92.51 121 B 1 
ATOM 1742 C CG  . LEU B 2 121 ? -15.981 -23.414 -23.191 1.00 91.05 121 B 1 
ATOM 1743 C CD1 . LEU B 2 121 ? -15.541 -22.478 -24.315 1.00 86.61 121 B 1 
ATOM 1744 C CD2 . LEU B 2 121 ? -15.216 -24.723 -23.332 1.00 86.57 121 B 1 
ATOM 1745 N N   . VAL B 2 122 ? -15.126 -23.493 -18.447 1.00 94.23 122 B 1 
ATOM 1746 C CA  . VAL B 2 122 ? -14.709 -22.976 -17.139 1.00 94.47 122 B 1 
ATOM 1747 C C   . VAL B 2 122 ? -13.251 -22.552 -17.201 1.00 94.31 122 B 1 
ATOM 1748 O O   . VAL B 2 122 ? -12.387 -23.340 -17.563 1.00 93.19 122 B 1 
ATOM 1749 C CB  . VAL B 2 122 ? -14.947 -23.996 -16.017 1.00 94.24 122 B 1 
ATOM 1750 C CG1 . VAL B 2 122 ? -14.630 -23.393 -14.649 1.00 90.93 122 B 1 
ATOM 1751 C CG2 . VAL B 2 122 ? -16.400 -24.475 -15.991 1.00 90.90 122 B 1 
ATOM 1752 N N   . PHE B 2 123 ? -12.973 -21.324 -16.827 1.00 93.95 123 B 1 
ATOM 1753 C CA  . PHE B 2 123 ? -11.643 -20.754 -16.782 1.00 94.07 123 B 1 
ATOM 1754 C C   . PHE B 2 123 ? -11.238 -20.407 -15.351 1.00 94.22 123 B 1 
ATOM 1755 O O   . PHE B 2 123 ? -12.066 -20.006 -14.527 1.00 92.99 123 B 1 
ATOM 1756 C CB  . PHE B 2 123 ? -11.574 -19.520 -17.689 1.00 93.60 123 B 1 
ATOM 1757 C CG  . PHE B 2 123 ? -11.814 -19.826 -19.143 1.00 93.96 123 B 1 
ATOM 1758 C CD1 . PHE B 2 123 ? -10.764 -20.300 -19.946 1.00 90.36 123 B 1 
ATOM 1759 C CD2 . PHE B 2 123 ? -13.097 -19.673 -19.711 1.00 90.29 123 B 1 
ATOM 1760 C CE1 . PHE B 2 123 ? -10.982 -20.615 -21.297 1.00 88.96 123 B 1 
ATOM 1761 C CE2 . PHE B 2 123 ? -13.319 -19.993 -21.061 1.00 89.40 123 B 1 
ATOM 1762 C CZ  . PHE B 2 123 ? -12.259 -20.462 -21.850 1.00 91.12 123 B 1 
ATOM 1763 N N   . GLY B 2 124 ? -9.952  -20.526 -15.056 1.00 93.53 124 B 1 
ATOM 1764 C CA  . GLY B 2 124 ? -9.334  -20.052 -13.827 1.00 93.19 124 B 1 
ATOM 1765 C C   . GLY B 2 124 ? -8.199  -19.092 -14.153 1.00 92.99 124 B 1 
ATOM 1766 O O   . GLY B 2 124 ? -7.488  -19.291 -15.123 1.00 90.85 124 B 1 
ATOM 1767 N N   . LEU B 2 125 ? -8.023  -18.050 -13.349 1.00 91.32 125 B 1 
ATOM 1768 C CA  . LEU B 2 125 ? -6.885  -17.153 -13.483 1.00 90.98 125 B 1 
ATOM 1769 C C   . LEU B 2 125 ? -6.132  -17.131 -12.157 1.00 90.75 125 B 1 
ATOM 1770 O O   . LEU B 2 125 ? -6.716  -16.819 -11.120 1.00 88.83 125 B 1 
ATOM 1771 C CB  . LEU B 2 125 ? -7.363  -15.770 -13.927 1.00 89.66 125 B 1 
ATOM 1772 C CG  . LEU B 2 125 ? -6.208  -14.815 -14.298 1.00 88.26 125 B 1 
ATOM 1773 C CD1 . LEU B 2 125 ? -5.508  -15.220 -15.595 1.00 83.56 125 B 1 
ATOM 1774 C CD2 . LEU B 2 125 ? -6.762  -13.412 -14.520 1.00 82.72 125 B 1 
ATOM 1775 N N   . THR B 2 126 ? -4.853  -17.464 -12.203 1.00 89.63 126 B 1 
ATOM 1776 C CA  . THR B 2 126 ? -3.987  -17.550 -11.028 1.00 88.64 126 B 1 
ATOM 1777 C C   . THR B 2 126 ? -2.756  -16.687 -11.214 1.00 88.79 126 B 1 
ATOM 1778 O O   . THR B 2 126 ? -2.211  -16.569 -12.309 1.00 86.90 126 B 1 
ATOM 1779 C CB  . THR B 2 126 ? -3.605  -19.006 -10.707 1.00 86.40 126 B 1 
ATOM 1780 O OG1 . THR B 2 126 ? -3.086  -19.673 -11.834 1.00 74.45 126 B 1 
ATOM 1781 C CG2 . THR B 2 126 ? -4.818  -19.811 -10.230 1.00 72.01 126 B 1 
ATOM 1782 N N   . ALA B 2 127 ? -2.307  -16.060 -10.132 1.00 87.64 127 B 1 
ATOM 1783 C CA  . ALA B 2 127 ? -0.990  -15.449 -10.075 1.00 85.95 127 B 1 
ATOM 1784 C C   . ALA B 2 127 ? 0.007   -16.522 -9.621  1.00 84.27 127 B 1 
ATOM 1785 O O   . ALA B 2 127 ? -0.176  -17.121 -8.570  1.00 78.99 127 B 1 
ATOM 1786 C CB  . ALA B 2 127 ? -1.034  -14.241 -9.126  1.00 83.40 127 B 1 
ATOM 1787 N N   . ASN B 2 128 ? 1.049   -16.773 -10.427 1.00 80.64 128 B 1 
ATOM 1788 C CA  . ASN B 2 128 ? 2.066   -17.774 -10.084 1.00 77.83 128 B 1 
ATOM 1789 C C   . ASN B 2 128 ? 2.956   -17.319 -8.926  1.00 78.78 128 B 1 
ATOM 1790 O O   . ASN B 2 128 ? 3.508   -18.134 -8.202  1.00 71.79 128 B 1 
ATOM 1791 C CB  . ASN B 2 128 ? 2.935   -18.061 -11.319 1.00 70.25 128 B 1 
ATOM 1792 C CG  . ASN B 2 128 ? 2.220   -18.851 -12.393 1.00 62.42 128 B 1 
ATOM 1793 O OD1 . ASN B 2 128 ? 1.086   -19.270 -12.279 1.00 51.21 128 B 1 
ATOM 1794 N ND2 . ASN B 2 128 ? 2.897   -19.084 -13.502 1.00 56.70 128 B 1 
ATOM 1795 N N   . SER B 2 129 ? 3.121   -16.020 -8.780  1.00 75.96 129 B 1 
ATOM 1796 C CA  . SER B 2 129 ? 3.794   -15.391 -7.661  1.00 72.90 129 B 1 
ATOM 1797 C C   . SER B 2 129 ? 2.787   -15.054 -6.559  1.00 74.01 129 B 1 
ATOM 1798 O O   . SER B 2 129 ? 1.585   -14.947 -6.801  1.00 64.95 129 B 1 
ATOM 1799 C CB  . SER B 2 129 ? 4.555   -14.148 -8.128  1.00 64.79 129 B 1 
ATOM 1800 O OG  . SER B 2 129 ? 3.718   -13.296 -8.890  1.00 58.28 129 B 1 
ATOM 1801 N N   . ASP B 2 130 ? 3.301   -14.856 -5.355  1.00 73.65 130 B 1 
ATOM 1802 C CA  . ASP B 2 130 ? 2.492   -14.357 -4.249  1.00 73.81 130 B 1 
ATOM 1803 C C   . ASP B 2 130 ? 1.792   -13.037 -4.629  1.00 76.69 130 B 1 
ATOM 1804 O O   . ASP B 2 130 ? 2.342   -12.226 -5.377  1.00 71.07 130 B 1 
ATOM 1805 C CB  . ASP B 2 130 ? 3.416   -14.199 -3.035  1.00 65.98 130 B 1 
ATOM 1806 C CG  . ASP B 2 130 ? 2.698   -14.052 -1.698  1.00 59.40 130 B 1 
ATOM 1807 O OD1 . ASP B 2 130 ? 1.465   -13.904 -1.685  1.00 52.86 130 B 1 
ATOM 1808 O OD2 . ASP B 2 130 ? 3.411   -14.026 -0.676  1.00 53.50 130 B 1 
ATOM 1809 N N   . THR B 2 131 ? 0.600   -12.808 -4.125  1.00 74.51 131 B 1 
ATOM 1810 C CA  . THR B 2 131 ? -0.164  -11.588 -4.396  1.00 75.14 131 B 1 
ATOM 1811 C C   . THR B 2 131 ? 0.460   -10.337 -3.776  1.00 78.92 131 B 1 
ATOM 1812 O O   . THR B 2 131 ? 0.146   -9.216  -4.178  1.00 76.09 131 B 1 
ATOM 1813 C CB  . THR B 2 131 ? -1.606  -11.721 -3.896  1.00 69.43 131 B 1 
ATOM 1814 O OG1 . THR B 2 131 ? -1.627  -12.092 -2.537  1.00 64.68 131 B 1 
ATOM 1815 C CG2 . THR B 2 131 ? -2.387  -12.773 -4.684  1.00 62.21 131 B 1 
ATOM 1816 N N   . HIS B 2 132 ? 1.376   -10.522 -2.815  1.00 78.89 132 B 1 
ATOM 1817 C CA  . HIS B 2 132 ? 2.153   -9.468  -2.184  1.00 80.00 132 B 1 
ATOM 1818 C C   . HIS B 2 132 ? 3.575   -9.474  -2.752  1.00 80.80 132 B 1 
ATOM 1819 O O   . HIS B 2 132 ? 4.397   -10.314 -2.368  1.00 79.06 132 B 1 
ATOM 1820 C CB  . HIS B 2 132 ? 2.152   -9.652  -0.661  1.00 78.23 132 B 1 
ATOM 1821 C CG  . HIS B 2 132 ? 0.788   -9.552  -0.043  1.00 75.81 132 B 1 
ATOM 1822 N ND1 . HIS B 2 132 ? -0.225  -10.475 -0.163  1.00 65.30 132 B 1 
ATOM 1823 C CD2 . HIS B 2 132 ? 0.311   -8.535  0.743   1.00 67.77 132 B 1 
ATOM 1824 C CE1 . HIS B 2 132 ? -1.286  -10.023 0.521   1.00 65.83 132 B 1 
ATOM 1825 N NE2 . HIS B 2 132 ? -0.994  -8.845  1.095   1.00 66.85 132 B 1 
ATOM 1826 N N   . LEU B 2 133 ? 3.868   -8.545  -3.649  1.00 81.88 133 B 1 
ATOM 1827 C CA  . LEU B 2 133 ? 5.113   -8.468  -4.396  1.00 83.14 133 B 1 
ATOM 1828 C C   . LEU B 2 133 ? 5.874   -7.192  -4.047  1.00 83.24 133 B 1 
ATOM 1829 O O   . LEU B 2 133 ? 5.271   -6.156  -3.791  1.00 82.15 133 B 1 
ATOM 1830 C CB  . LEU B 2 133 ? 4.786   -8.537  -5.897  1.00 81.93 133 B 1 
ATOM 1831 C CG  . LEU B 2 133 ? 4.213   -9.898  -6.335  1.00 80.74 133 B 1 
ATOM 1832 C CD1 . LEU B 2 133 ? 3.663   -9.805  -7.740  1.00 74.78 133 B 1 
ATOM 1833 C CD2 . LEU B 2 133 ? 5.276   -10.991 -6.298  1.00 74.26 133 B 1 
ATOM 1834 N N   . LEU B 2 134 ? 7.205   -7.268  -4.055  1.00 84.30 134 B 1 
ATOM 1835 C CA  . LEU B 2 134 ? 8.026   -6.074  -3.882  1.00 84.85 134 B 1 
ATOM 1836 C C   . LEU B 2 134 ? 7.996   -5.225  -5.156  1.00 85.04 134 B 1 
ATOM 1837 O O   . LEU B 2 134 ? 7.868   -5.743  -6.264  1.00 83.82 134 B 1 
ATOM 1838 C CB  . LEU B 2 134 ? 9.470   -6.458  -3.501  1.00 83.22 134 B 1 
ATOM 1839 C CG  . LEU B 2 134 ? 9.614   -7.328  -2.237  1.00 80.51 134 B 1 
ATOM 1840 C CD1 . LEU B 2 134 ? 11.093  -7.604  -1.969  1.00 73.90 134 B 1 
ATOM 1841 C CD2 . LEU B 2 134 ? 9.047   -6.658  -0.998  1.00 73.80 134 B 1 
ATOM 1842 N N   . GLN B 2 135 ? 8.172   -3.927  -5.005  1.00 84.21 135 B 1 
ATOM 1843 C CA  . GLN B 2 135 ? 8.372   -3.031  -6.139  1.00 84.21 135 B 1 
ATOM 1844 C C   . GLN B 2 135 ? 9.551   -3.514  -7.000  1.00 83.36 135 B 1 
ATOM 1845 O O   . GLN B 2 135 ? 10.600  -3.893  -6.482  1.00 80.44 135 B 1 
ATOM 1846 C CB  . GLN B 2 135 ? 8.595   -1.607  -5.612  1.00 83.18 135 B 1 
ATOM 1847 C CG  . GLN B 2 135 ? 8.716   -0.578  -6.748  1.00 81.25 135 B 1 
ATOM 1848 C CD  . GLN B 2 135 ? 8.837   0.856   -6.230  1.00 79.97 135 B 1 
ATOM 1849 O OE1 . GLN B 2 135 ? 8.855   1.136   -5.049  1.00 74.65 135 B 1 
ATOM 1850 N NE2 . GLN B 2 135 ? 8.908   1.826   -7.111  1.00 72.18 135 B 1 
ATOM 1851 N N   . GLY B 2 136 ? 9.367   -3.493  -8.314  1.00 83.81 136 B 1 
ATOM 1852 C CA  . GLY B 2 136 ? 10.356  -3.969  -9.282  1.00 82.42 136 B 1 
ATOM 1853 C C   . GLY B 2 136 ? 10.283  -5.470  -9.586  1.00 83.14 136 B 1 
ATOM 1854 O O   . GLY B 2 136 ? 10.872  -5.912  -10.575 1.00 79.70 136 B 1 
ATOM 1855 N N   . GLN B 2 137 ? 9.549   -6.266  -8.810  1.00 83.56 137 B 1 
ATOM 1856 C CA  . GLN B 2 137 ? 9.343   -7.678  -9.118  1.00 83.84 137 B 1 
ATOM 1857 C C   . GLN B 2 137 ? 8.386   -7.874  -10.306 1.00 84.21 137 B 1 
ATOM 1858 O O   . GLN B 2 137 ? 7.605   -6.992  -10.662 1.00 83.59 137 B 1 
ATOM 1859 C CB  . GLN B 2 137 ? 8.848   -8.456  -7.884  1.00 82.18 137 B 1 
ATOM 1860 C CG  . GLN B 2 137 ? 9.948   -8.603  -6.825  1.00 78.07 137 B 1 
ATOM 1861 C CD  . GLN B 2 137 ? 9.528   -9.534  -5.685  1.00 75.74 137 B 1 
ATOM 1862 O OE1 . GLN B 2 137 ? 8.395   -9.563  -5.245  1.00 69.24 137 B 1 
ATOM 1863 N NE2 . GLN B 2 137 ? 10.433  -10.335 -5.165  1.00 65.55 137 B 1 
ATOM 1864 N N   . SER B 2 138 ? 8.469   -9.061  -10.916 1.00 85.13 138 B 1 
ATOM 1865 C CA  . SER B 2 138 ? 7.583   -9.456  -12.007 1.00 85.54 138 B 1 
ATOM 1866 C C   . SER B 2 138 ? 6.328   -10.148 -11.490 1.00 86.02 138 B 1 
ATOM 1867 O O   . SER B 2 138 ? 6.403   -11.036 -10.639 1.00 84.23 138 B 1 
ATOM 1868 C CB  . SER B 2 138 ? 8.325   -10.363 -12.994 1.00 83.16 138 B 1 
ATOM 1869 O OG  . SER B 2 138 ? 8.789   -11.525 -12.351 1.00 71.36 138 B 1 
ATOM 1870 N N   . LEU B 2 139 ? 5.183   -9.808  -12.072 1.00 86.09 139 B 1 
ATOM 1871 C CA  . LEU B 2 139 ? 3.916   -10.509 -11.893 1.00 86.48 139 B 1 
ATOM 1872 C C   . LEU B 2 139 ? 3.673   -11.413 -13.101 1.00 87.38 139 B 1 
ATOM 1873 O O   . LEU B 2 139 ? 3.677   -10.938 -14.231 1.00 86.35 139 B 1 
ATOM 1874 C CB  . LEU B 2 139 ? 2.803   -9.465  -11.718 1.00 85.52 139 B 1 
ATOM 1875 C CG  . LEU B 2 139 ? 1.373   -10.028 -11.721 1.00 85.74 139 B 1 
ATOM 1876 C CD1 . LEU B 2 139 ? 1.116   -10.947 -10.526 1.00 81.27 139 B 1 
ATOM 1877 C CD2 . LEU B 2 139 ? 0.368   -8.874  -11.676 1.00 81.67 139 B 1 
ATOM 1878 N N   . THR B 2 140 ? 3.413   -12.693 -12.854 1.00 87.65 140 B 1 
ATOM 1879 C CA  . THR B 2 140 ? 3.005   -13.648 -13.892 1.00 87.74 140 B 1 
ATOM 1880 C C   . THR B 2 140 ? 1.599   -14.149 -13.604 1.00 88.12 140 B 1 
ATOM 1881 O O   . THR B 2 140 ? 1.347   -14.748 -12.560 1.00 86.97 140 B 1 
ATOM 1882 C CB  . THR B 2 140 ? 3.996   -14.812 -14.015 1.00 86.04 140 B 1 
ATOM 1883 O OG1 . THR B 2 140 ? 5.292   -14.306 -14.216 1.00 75.28 140 B 1 
ATOM 1884 C CG2 . THR B 2 140 ? 3.679   -15.694 -15.208 1.00 73.40 140 B 1 
ATOM 1885 N N   . LEU B 2 141 ? 0.694   -13.917 -14.542 1.00 88.52 141 B 1 
ATOM 1886 C CA  . LEU B 2 141 ? -0.682  -14.389 -14.509 1.00 88.60 141 B 1 
ATOM 1887 C C   . LEU B 2 141 ? -0.824  -15.567 -15.466 1.00 89.36 141 B 1 
ATOM 1888 O O   . LEU B 2 141 ? -0.476  -15.462 -16.639 1.00 88.53 141 B 1 
ATOM 1889 C CB  . LEU B 2 141 ? -1.644  -13.253 -14.885 1.00 88.15 141 B 1 
ATOM 1890 C CG  . LEU B 2 141 ? -1.605  -12.033 -13.945 1.00 86.46 141 B 1 
ATOM 1891 C CD1 . LEU B 2 141 ? -2.496  -10.920 -14.489 1.00 82.82 141 B 1 
ATOM 1892 C CD2 . LEU B 2 141 ? -2.088  -12.392 -12.540 1.00 82.46 141 B 1 
ATOM 1893 N N   . THR B 2 142 ? -1.355  -16.687 -14.980 1.00 89.75 142 B 1 
ATOM 1894 C CA  . THR B 2 142 ? -1.572  -17.905 -15.763 1.00 89.82 142 B 1 
ATOM 1895 C C   . THR B 2 142 ? -3.063  -18.204 -15.840 1.00 90.33 142 B 1 
ATOM 1896 O O   . THR B 2 142 ? -3.748  -18.273 -14.829 1.00 89.24 142 B 1 
ATOM 1897 C CB  . THR B 2 142 ? -0.791  -19.088 -15.189 1.00 88.38 142 B 1 
ATOM 1898 O OG1 . THR B 2 142 ? 0.585   -18.757 -15.160 1.00 79.50 142 B 1 
ATOM 1899 C CG2 . THR B 2 142 ? -0.913  -20.341 -16.050 1.00 77.62 142 B 1 
ATOM 1900 N N   . LEU B 2 143 ? -3.552  -18.379 -17.060 1.00 90.06 143 B 1 
ATOM 1901 C CA  . LEU B 2 143 ? -4.909  -18.810 -17.330 1.00 90.85 143 B 1 
ATOM 1902 C C   . LEU B 2 143 ? -4.972  -20.340 -17.373 1.00 91.05 143 B 1 
ATOM 1903 O O   . LEU B 2 143 ? -4.391  -20.986 -18.252 1.00 90.05 143 B 1 
ATOM 1904 C CB  . LEU B 2 143 ? -5.396  -18.179 -18.641 1.00 90.35 143 B 1 
ATOM 1905 C CG  . LEU B 2 143 ? -6.890  -18.452 -18.905 1.00 88.53 143 B 1 
ATOM 1906 C CD1 . LEU B 2 143 ? -7.786  -17.597 -18.019 1.00 84.99 143 B 1 
ATOM 1907 C CD2 . LEU B 2 143 ? -7.214  -18.131 -20.362 1.00 84.76 143 B 1 
ATOM 1908 N N   . GLU B 2 144 ? -5.749  -20.918 -16.471 1.00 90.91 144 B 1 
ATOM 1909 C CA  . GLU B 2 144 ? -6.209  -22.296 -16.550 1.00 91.08 144 B 1 
ATOM 1910 C C   . GLU B 2 144 ? -7.406  -22.343 -17.500 1.00 91.50 144 B 1 
ATOM 1911 O O   . GLU B 2 144 ? -8.408  -21.658 -17.288 1.00 90.29 144 B 1 
ATOM 1912 C CB  . GLU B 2 144 ? -6.586  -22.825 -15.162 1.00 89.73 144 B 1 
ATOM 1913 C CG  . GLU B 2 144 ? -5.425  -22.863 -14.161 1.00 82.20 144 B 1 
ATOM 1914 C CD  . GLU B 2 144 ? -5.871  -23.349 -12.758 1.00 80.34 144 B 1 
ATOM 1915 O OE1 . GLU B 2 144 ? -5.022  -23.494 -11.861 1.00 71.80 144 B 1 
ATOM 1916 O OE2 . GLU B 2 144 ? -7.083  -23.549 -12.514 1.00 74.11 144 B 1 
ATOM 1917 N N   . SER B 2 145 ? -7.286  -23.130 -18.569 1.00 91.88 145 B 1 
ATOM 1918 C CA  . SER B 2 145 ? -8.313  -23.233 -19.606 1.00 91.59 145 B 1 
ATOM 1919 C C   . SER B 2 145 ? -8.637  -24.694 -19.903 1.00 92.28 145 B 1 
ATOM 1920 O O   . SER B 2 145 ? -7.720  -25.523 -19.869 1.00 89.98 145 B 1 
ATOM 1921 C CB  . SER B 2 145 ? -7.846  -22.519 -20.879 1.00 88.35 145 B 1 
ATOM 1922 O OG  . SER B 2 145 ? -6.684  -23.131 -21.414 1.00 79.18 145 B 1 
ATOM 1923 N N   . PRO B 2 146 ? -9.877  -25.015 -20.282 1.00 92.38 146 B 1 
ATOM 1924 C CA  . PRO B 2 146 ? -10.230 -26.364 -20.693 1.00 91.80 146 B 1 
ATOM 1925 C C   . PRO B 2 146 ? -9.467  -26.780 -21.957 1.00 91.39 146 B 1 
ATOM 1926 O O   . PRO B 2 146 ? -9.105  -25.933 -22.783 1.00 87.90 146 B 1 
ATOM 1927 C CB  . PRO B 2 146 ? -11.746 -26.350 -20.892 1.00 89.74 146 B 1 
ATOM 1928 C CG  . PRO B 2 146 ? -12.071 -24.892 -21.183 1.00 88.66 146 B 1 
ATOM 1929 C CD  . PRO B 2 146 ? -11.012 -24.128 -20.392 1.00 91.32 146 B 1 
ATOM 1930 N N   . PRO B 2 147 ? -9.224  -28.086 -22.152 1.00 89.86 147 B 1 
ATOM 1931 C CA  . PRO B 2 147 ? -8.567  -28.589 -23.349 1.00 88.26 147 B 1 
ATOM 1932 C C   . PRO B 2 147 ? -9.359  -28.206 -24.606 1.00 86.95 147 B 1 
ATOM 1933 O O   . PRO B 2 147 ? -10.585 -28.151 -24.601 1.00 80.14 147 B 1 
ATOM 1934 C CB  . PRO B 2 147 ? -8.454  -30.103 -23.147 1.00 86.24 147 B 1 
ATOM 1935 C CG  . PRO B 2 147 ? -9.590  -30.432 -22.177 1.00 84.47 147 B 1 
ATOM 1936 C CD  . PRO B 2 147 ? -9.658  -29.184 -21.303 1.00 87.72 147 B 1 
ATOM 1937 N N   . GLY B 2 148 ? -8.635  -27.907 -25.691 1.00 85.57 148 B 1 
ATOM 1938 C CA  . GLY B 2 148 ? -9.234  -27.507 -26.967 1.00 83.90 148 B 1 
ATOM 1939 C C   . GLY B 2 148 ? -9.738  -26.060 -27.033 1.00 84.59 148 B 1 
ATOM 1940 O O   . GLY B 2 148 ? -10.139 -25.615 -28.102 1.00 79.47 148 B 1 
ATOM 1941 N N   . SER B 2 149 ? -9.684  -25.301 -25.946 1.00 85.93 149 B 1 
ATOM 1942 C CA  . SER B 2 149 ? -10.012 -23.880 -25.962 1.00 86.04 149 B 1 
ATOM 1943 C C   . SER B 2 149 ? -8.825  -23.018 -26.419 1.00 85.95 149 B 1 
ATOM 1944 O O   . SER B 2 149 ? -7.667  -23.316 -26.133 1.00 81.82 149 B 1 
ATOM 1945 C CB  . SER B 2 149 ? -10.558 -23.417 -24.605 1.00 83.89 149 B 1 
ATOM 1946 O OG  . SER B 2 149 ? -9.546  -23.442 -23.622 1.00 80.98 149 B 1 
ATOM 1947 N N   . SER B 2 150 ? -9.128  -21.918 -27.112 1.00 86.38 150 B 1 
ATOM 1948 C CA  . SER B 2 150 ? -8.163  -20.915 -27.571 1.00 86.14 150 B 1 
ATOM 1949 C C   . SER B 2 150 ? -8.521  -19.521 -27.044 1.00 86.93 150 B 1 
ATOM 1950 O O   . SER B 2 150 ? -8.857  -18.625 -27.827 1.00 82.70 150 B 1 
ATOM 1951 C CB  . SER B 2 150 ? -8.045  -20.965 -29.101 1.00 82.41 150 B 1 
ATOM 1952 O OG  . SER B 2 150 ? -9.306  -20.777 -29.703 1.00 71.93 150 B 1 
ATOM 1953 N N   . PRO B 2 151 ? -8.511  -19.318 -25.729 1.00 87.90 151 B 1 
ATOM 1954 C CA  . PRO B 2 151 ? -8.887  -18.039 -25.157 1.00 88.20 151 B 1 
ATOM 1955 C C   . PRO B 2 151 ? -7.823  -16.978 -25.412 1.00 88.65 151 B 1 
ATOM 1956 O O   . PRO B 2 151 ? -6.619  -17.250 -25.413 1.00 86.20 151 B 1 
ATOM 1957 C CB  . PRO B 2 151 ? -9.072  -18.311 -23.665 1.00 86.51 151 B 1 
ATOM 1958 C CG  . PRO B 2 151 ? -8.048  -19.419 -23.407 1.00 85.28 151 B 1 
ATOM 1959 C CD  . PRO B 2 151 ? -8.103  -20.241 -24.689 1.00 87.43 151 B 1 
ATOM 1960 N N   . SER B 2 152 ? -8.259  -15.737 -25.543 1.00 88.27 152 B 1 
ATOM 1961 C CA  . SER B 2 152 ? -7.393  -14.568 -25.444 1.00 88.48 152 B 1 
ATOM 1962 C C   . SER B 2 152 ? -7.661  -13.842 -24.129 1.00 89.41 152 B 1 
ATOM 1963 O O   . SER B 2 152 ? -8.799  -13.770 -23.667 1.00 87.50 152 B 1 
ATOM 1964 C CB  . SER B 2 152 ? -7.556  -13.648 -26.657 1.00 85.62 152 B 1 
ATOM 1965 O OG  . SER B 2 152 ? -8.870  -13.134 -26.746 1.00 74.15 152 B 1 
ATOM 1966 N N   . VAL B 2 153 ? -6.606  -13.304 -23.516 1.00 90.31 153 B 1 
ATOM 1967 C CA  . VAL B 2 153 ? -6.690  -12.618 -22.229 1.00 90.77 153 B 1 
ATOM 1968 C C   . VAL B 2 153 ? -6.216  -11.183 -22.379 1.00 91.18 153 B 1 
ATOM 1969 O O   . VAL B 2 153 ? -5.180  -10.913 -22.980 1.00 89.76 153 B 1 
ATOM 1970 C CB  . VAL B 2 153 ? -5.910  -13.348 -21.123 1.00 89.12 153 B 1 
ATOM 1971 C CG1 . VAL B 2 153 ? -6.235  -12.757 -19.754 1.00 82.54 153 B 1 
ATOM 1972 C CG2 . VAL B 2 153 ? -6.249  -14.834 -21.085 1.00 83.64 153 B 1 
ATOM 1973 N N   . GLN B 2 154 ? -6.978  -10.274 -21.816 1.00 90.43 154 B 1 
ATOM 1974 C CA  . GLN B 2 154 ? -6.642  -8.859  -21.711 1.00 90.20 154 B 1 
ATOM 1975 C C   . GLN B 2 154 ? -6.754  -8.452  -20.248 1.00 90.52 154 B 1 
ATOM 1976 O O   . GLN B 2 154 ? -7.833  -8.525  -19.675 1.00 88.95 154 B 1 
ATOM 1977 C CB  . GLN B 2 154 ? -7.582  -8.027  -22.588 1.00 87.52 154 B 1 
ATOM 1978 C CG  . GLN B 2 154 ? -7.454  -8.387  -24.074 1.00 74.93 154 B 1 
ATOM 1979 C CD  . GLN B 2 154 ? -8.305  -7.491  -24.983 1.00 72.24 154 B 1 
ATOM 1980 O OE1 . GLN B 2 154 ? -9.090  -6.673  -24.553 1.00 64.69 154 B 1 
ATOM 1981 N NE2 . GLN B 2 154 ? -8.175  -7.621  -26.283 1.00 60.41 154 B 1 
ATOM 1982 N N   . CYS B 2 155 ? -5.641  -8.028  -19.663 1.00 90.06 155 B 1 
ATOM 1983 C CA  . CYS B 2 155 ? -5.615  -7.537  -18.294 1.00 89.70 155 B 1 
ATOM 1984 C C   . CYS B 2 155 ? -5.415  -6.025  -18.282 1.00 90.23 155 B 1 
ATOM 1985 O O   . CYS B 2 155 ? -4.546  -5.501  -18.971 1.00 88.58 155 B 1 
ATOM 1986 C CB  . CYS B 2 155 ? -4.544  -8.259  -17.477 1.00 88.54 155 B 1 
ATOM 1987 S SG  . CYS B 2 155 ? -4.901  -10.014 -17.175 1.00 86.37 155 B 1 
ATOM 1988 N N   . ARG B 2 156 ? -6.195  -5.351  -17.467 1.00 89.29 156 B 1 
ATOM 1989 C CA  . ARG B 2 156 ? -6.082  -3.927  -17.189 1.00 90.42 156 B 1 
ATOM 1990 C C   . ARG B 2 156 ? -5.568  -3.731  -15.769 1.00 90.55 156 B 1 
ATOM 1991 O O   . ARG B 2 156 ? -6.200  -4.187  -14.818 1.00 89.20 156 B 1 
ATOM 1992 C CB  . ARG B 2 156 ? -7.443  -3.258  -17.439 1.00 89.30 156 B 1 
ATOM 1993 C CG  . ARG B 2 156 ? -7.343  -1.742  -17.294 1.00 78.88 156 B 1 
ATOM 1994 C CD  . ARG B 2 156 ? -8.688  -1.090  -17.610 1.00 77.88 156 B 1 
ATOM 1995 N NE  . ARG B 2 156 ? -8.614  0.367   -17.456 1.00 64.69 156 B 1 
ATOM 1996 C CZ  . ARG B 2 156 ? -9.593  1.235   -17.666 1.00 56.40 156 B 1 
ATOM 1997 N NH1 . ARG B 2 156 ? -10.770 0.835   -18.048 1.00 50.46 156 B 1 
ATOM 1998 N NH2 . ARG B 2 156 ? -9.385  2.503   -17.484 1.00 46.19 156 B 1 
ATOM 1999 N N   . SER B 2 157 ? -4.447  -3.020  -15.655 1.00 90.39 157 B 1 
ATOM 2000 C CA  . SER B 2 157 ? -3.897  -2.634  -14.361 1.00 90.61 157 B 1 
ATOM 2001 C C   . SER B 2 157 ? -4.764  -1.556  -13.681 1.00 91.55 157 B 1 
ATOM 2002 O O   . SER B 2 157 ? -5.541  -0.879  -14.365 1.00 90.64 157 B 1 
ATOM 2003 C CB  . SER B 2 157 ? -2.450  -2.155  -14.515 1.00 88.55 157 B 1 
ATOM 2004 O OG  . SER B 2 157 ? -2.381  -0.859  -15.062 1.00 83.01 157 B 1 
ATOM 2005 N N   . PRO B 2 158 ? -4.608  -1.328  -12.372 1.00 90.06 158 B 1 
ATOM 2006 C CA  . PRO B 2 158 ? -5.303  -0.245  -11.667 1.00 90.16 158 B 1 
ATOM 2007 C C   . PRO B 2 158 ? -5.082  1.135   -12.300 1.00 90.32 158 B 1 
ATOM 2008 O O   . PRO B 2 158 ? -6.016  1.930   -12.401 1.00 86.37 158 B 1 
ATOM 2009 C CB  . PRO B 2 158 ? -4.762  -0.297  -10.232 1.00 88.60 158 B 1 
ATOM 2010 C CG  . PRO B 2 158 ? -4.330  -1.748  -10.063 1.00 87.27 158 B 1 
ATOM 2011 C CD  . PRO B 2 158 ? -3.831  -2.124  -11.445 1.00 89.88 158 B 1 
ATOM 2012 N N   . ARG B 2 159 ? -3.882  1.391   -12.815 1.00 87.78 159 B 1 
ATOM 2013 C CA  . ARG B 2 159 ? -3.556  2.630   -13.548 1.00 86.49 159 B 1 
ATOM 2014 C C   . ARG B 2 159 ? -4.080  2.689   -14.990 1.00 86.55 159 B 1 
ATOM 2015 O O   . ARG B 2 159 ? -3.821  3.649   -15.708 1.00 81.13 159 B 1 
ATOM 2016 C CB  . ARG B 2 159 ? -2.040  2.915   -13.469 1.00 82.28 159 B 1 
ATOM 2017 C CG  . ARG B 2 159 ? -1.173  1.873   -14.183 1.00 73.74 159 B 1 
ATOM 2018 C CD  . ARG B 2 159 ? 0.303   2.293   -14.202 1.00 70.71 159 B 1 
ATOM 2019 N NE  . ARG B 2 159 ? 1.167   1.239   -14.759 1.00 62.81 159 B 1 
ATOM 2020 C CZ  . ARG B 2 159 ? 2.492   1.252   -14.777 1.00 57.27 159 B 1 
ATOM 2021 N NH1 . ARG B 2 159 ? 3.181   2.307   -14.467 1.00 53.90 159 B 1 
ATOM 2022 N NH2 . ARG B 2 159 ? 3.154   0.178   -15.086 1.00 49.50 159 B 1 
ATOM 2023 N N   . GLY B 2 160 ? -4.779  1.663   -15.443 1.00 86.77 160 B 1 
ATOM 2024 C CA  . GLY B 2 160 ? -5.372  1.609   -16.781 1.00 86.15 160 B 1 
ATOM 2025 C C   . GLY B 2 160 ? -4.451  1.093   -17.891 1.00 86.53 160 B 1 
ATOM 2026 O O   . GLY B 2 160 ? -4.865  1.101   -19.050 1.00 82.29 160 B 1 
ATOM 2027 N N   . LYS B 2 161 ? -3.253  0.607   -17.578 1.00 85.70 161 B 1 
ATOM 2028 C CA  . LYS B 2 161 ? -2.359  -0.040  -18.551 1.00 85.20 161 B 1 
ATOM 2029 C C   . LYS B 2 161 ? -2.970  -1.366  -18.984 1.00 86.76 161 B 1 
ATOM 2030 O O   . LYS B 2 161 ? -3.224  -2.226  -18.150 1.00 84.98 161 B 1 
ATOM 2031 C CB  . LYS B 2 161 ? -0.959  -0.206  -17.954 1.00 80.90 161 B 1 
ATOM 2032 C CG  . LYS B 2 161 ? 0.066   -0.765  -18.958 1.00 70.33 161 B 1 
ATOM 2033 C CD  . LYS B 2 161 ? 1.448   -0.905  -18.308 1.00 67.19 161 B 1 
ATOM 2034 C CE  . LYS B 2 161 ? 2.475   -1.464  -19.297 1.00 57.75 161 B 1 
ATOM 2035 N NZ  . LYS B 2 161 ? 3.817   -1.650  -18.671 1.00 52.40 161 B 1 
ATOM 2036 N N   . ASN B 2 162 ? -3.160  -1.543  -20.287 1.00 86.03 162 B 1 
ATOM 2037 C CA  . ASN B 2 162 ? -3.669  -2.780  -20.862 1.00 86.47 162 B 1 
ATOM 2038 C C   . ASN B 2 162 ? -2.512  -3.686  -21.289 1.00 86.37 162 B 1 
ATOM 2039 O O   . ASN B 2 162 ? -1.565  -3.243  -21.929 1.00 84.12 162 B 1 
ATOM 2040 C CB  . ASN B 2 162 ? -4.601  -2.468  -22.038 1.00 83.70 162 B 1 
ATOM 2041 C CG  . ASN B 2 162 ? -5.907  -1.820  -21.606 1.00 75.29 162 B 1 
ATOM 2042 O OD1 . ASN B 2 162 ? -6.382  -1.949  -20.495 1.00 66.08 162 B 1 
ATOM 2043 N ND2 . ASN B 2 162 ? -6.546  -1.094  -22.502 1.00 66.18 162 B 1 
ATOM 2044 N N   . ILE B 2 163 ? -2.615  -4.963  -20.933 1.00 87.90 163 B 1 
ATOM 2045 C CA  . ILE B 2 163 ? -1.667  -6.016  -21.286 1.00 86.94 163 B 1 
ATOM 2046 C C   . ILE B 2 163 ? -2.467  -7.131  -21.936 1.00 87.86 163 B 1 
ATOM 2047 O O   . ILE B 2 163 ? -3.501  -7.546  -21.404 1.00 86.57 163 B 1 
ATOM 2048 C CB  . ILE B 2 163 ? -0.899  -6.507  -20.046 1.00 84.05 163 B 1 
ATOM 2049 C CG1 . ILE B 2 163 ? -0.213  -5.319  -19.325 1.00 72.86 163 B 1 
ATOM 2050 C CG2 . ILE B 2 163 ? 0.150   -7.561  -20.451 1.00 69.82 163 B 1 
ATOM 2051 C CD1 . ILE B 2 163 ? 0.344   -5.701  -17.956 1.00 65.66 163 B 1 
ATOM 2052 N N   . GLN B 2 164 ? -2.008  -7.603  -23.087 1.00 86.23 164 B 1 
ATOM 2053 C CA  . GLN B 2 164 ? -2.666  -8.663  -23.840 1.00 85.30 164 B 1 
ATOM 2054 C C   . GLN B 2 164 ? -1.737  -9.868  -23.941 1.00 84.06 164 B 1 
ATOM 2055 O O   . GLN B 2 164 ? -0.526  -9.722  -24.044 1.00 78.74 164 B 1 
ATOM 2056 C CB  . GLN B 2 164 ? -3.092  -8.160  -25.220 1.00 82.06 164 B 1 
ATOM 2057 C CG  . GLN B 2 164 ? -4.109  -7.007  -25.124 1.00 73.09 164 B 1 
ATOM 2058 C CD  . GLN B 2 164 ? -4.647  -6.572  -26.483 1.00 69.08 164 B 1 
ATOM 2059 O OE1 . GLN B 2 164 ? -4.233  -7.026  -27.532 1.00 60.96 164 B 1 
ATOM 2060 N NE2 . GLN B 2 164 ? -5.609  -5.682  -26.526 1.00 57.15 164 B 1 
ATOM 2061 N N   . GLY B 2 165 ? -2.321  -11.058 -23.919 1.00 84.96 165 B 1 
ATOM 2062 C CA  . GLY B 2 165 ? -1.584  -12.296 -24.071 1.00 83.19 165 B 1 
ATOM 2063 C C   . GLY B 2 165 ? -2.510  -13.490 -24.293 1.00 83.57 165 B 1 
ATOM 2064 O O   . GLY B 2 165 ? -3.722  -13.354 -24.446 1.00 78.20 165 B 1 
ATOM 2065 N N   . GLY B 2 166 ? -1.908  -14.678 -24.343 1.00 82.11 166 B 1 
ATOM 2066 C CA  . GLY B 2 166 ? -2.623  -15.950 -24.391 1.00 81.81 166 B 1 
ATOM 2067 C C   . GLY B 2 166 ? -2.828  -16.527 -22.993 1.00 83.74 166 B 1 
ATOM 2068 O O   . GLY B 2 166 ? -3.360  -15.874 -22.106 1.00 79.49 166 B 1 
ATOM 2069 N N   . LYS B 2 167 ? -2.346  -17.762 -22.798 1.00 84.53 167 B 1 
ATOM 2070 C CA  . LYS B 2 167 ? -2.472  -18.461 -21.505 1.00 85.54 167 B 1 
ATOM 2071 C C   . LYS B 2 167 ? -1.593  -17.885 -20.388 1.00 86.81 167 B 1 
ATOM 2072 O O   . LYS B 2 167 ? -1.834  -18.161 -19.226 1.00 84.11 167 B 1 
ATOM 2073 C CB  . LYS B 2 167 ? -2.169  -19.956 -21.690 1.00 82.34 167 B 1 
ATOM 2074 C CG  . LYS B 2 167 ? -3.211  -20.656 -22.581 1.00 76.36 167 B 1 
ATOM 2075 C CD  . LYS B 2 167 ? -2.955  -22.165 -22.617 1.00 71.24 167 B 1 
ATOM 2076 C CE  . LYS B 2 167 ? -4.029  -22.852 -23.460 1.00 62.83 167 B 1 
ATOM 2077 N NZ  . LYS B 2 167 ? -3.912  -24.330 -23.446 1.00 55.13 167 B 1 
ATOM 2078 N N   . THR B 2 168 ? -0.552  -17.123 -20.744 1.00 87.29 168 B 1 
ATOM 2079 C CA  . THR B 2 168 ? 0.379   -16.530 -19.780 1.00 87.59 168 B 1 
ATOM 2080 C C   . THR B 2 168 ? 0.576   -15.058 -20.098 1.00 87.76 168 B 1 
ATOM 2081 O O   . THR B 2 168 ? 0.841   -14.690 -21.242 1.00 84.92 168 B 1 
ATOM 2082 C CB  . THR B 2 168 ? 1.727   -17.270 -19.755 1.00 85.12 168 B 1 
ATOM 2083 O OG1 . THR B 2 168 ? 1.520   -18.651 -19.605 1.00 74.02 168 B 1 
ATOM 2084 C CG2 . THR B 2 168 ? 2.611   -16.824 -18.595 1.00 72.17 168 B 1 
ATOM 2085 N N   . LEU B 2 169 ? 0.462   -14.221 -19.079 1.00 86.87 169 B 1 
ATOM 2086 C CA  . LEU B 2 169 ? 0.709   -12.787 -19.109 1.00 86.71 169 B 1 
ATOM 2087 C C   . LEU B 2 169 ? 1.792   -12.462 -18.093 1.00 86.82 169 B 1 
ATOM 2088 O O   . LEU B 2 169 ? 1.714   -12.926 -16.957 1.00 85.32 169 B 1 
ATOM 2089 C CB  . LEU B 2 169 ? -0.579  -12.045 -18.762 1.00 85.31 169 B 1 
ATOM 2090 C CG  . LEU B 2 169 ? -1.619  -12.108 -19.890 1.00 81.03 169 B 1 
ATOM 2091 C CD1 . LEU B 2 169 ? -3.014  -12.125 -19.290 1.00 73.83 169 B 1 
ATOM 2092 C CD2 . LEU B 2 169 ? -1.508  -10.898 -20.800 1.00 72.96 169 B 1 
ATOM 2093 N N   . SER B 2 170 ? 2.774   -11.668 -18.486 1.00 86.66 170 B 1 
ATOM 2094 C CA  . SER B 2 170 ? 3.846   -11.243 -17.596 1.00 85.89 170 B 1 
ATOM 2095 C C   . SER B 2 170 ? 3.969   -9.722  -17.583 1.00 86.23 170 B 1 
ATOM 2096 O O   . SER B 2 170 ? 3.917   -9.065  -18.623 1.00 83.86 170 B 1 
ATOM 2097 C CB  . SER B 2 170 ? 5.164   -11.916 -17.978 1.00 82.61 170 B 1 
ATOM 2098 O OG  . SER B 2 170 ? 6.159   -11.602 -17.020 1.00 69.99 170 B 1 
ATOM 2099 N N   . VAL B 2 171 ? 4.128   -9.181  -16.392 1.00 84.99 171 B 1 
ATOM 2100 C CA  . VAL B 2 171 ? 4.442   -7.773  -16.138 1.00 84.10 171 B 1 
ATOM 2101 C C   . VAL B 2 171 ? 5.817   -7.745  -15.495 1.00 85.01 171 B 1 
ATOM 2102 O O   . VAL B 2 171 ? 5.972   -8.245  -14.385 1.00 83.89 171 B 1 
ATOM 2103 C CB  . VAL B 2 171 ? 3.410   -7.123  -15.213 1.00 82.40 171 B 1 
ATOM 2104 C CG1 . VAL B 2 171 ? 3.660   -5.615  -15.114 1.00 76.07 171 B 1 
ATOM 2105 C CG2 . VAL B 2 171 ? 1.981   -7.361  -15.694 1.00 76.63 171 B 1 
ATOM 2106 N N   . SER B 2 172 ? 6.812   -7.207  -16.198 1.00 83.09 172 B 1 
ATOM 2107 C CA  . SER B 2 172 ? 8.226   -7.344  -15.808 1.00 82.13 172 B 1 
ATOM 2108 C C   . SER B 2 172 ? 8.620   -6.548  -14.569 1.00 82.33 172 B 1 
ATOM 2109 O O   . SER B 2 172 ? 9.430   -7.020  -13.791 1.00 76.51 172 B 1 
ATOM 2110 C CB  . SER B 2 172 ? 9.120   -6.938  -16.982 1.00 77.85 172 B 1 
ATOM 2111 O OG  . SER B 2 172 ? 8.754   -5.661  -17.472 1.00 68.93 172 B 1 
ATOM 2112 N N   . GLN B 2 173 ? 8.080   -5.362  -14.403 1.00 82.15 173 B 1 
ATOM 2113 C CA  . GLN B 2 173 ? 8.413   -4.471  -13.296 1.00 83.64 173 B 1 
ATOM 2114 C C   . GLN B 2 173 ? 7.143   -3.822  -12.751 1.00 84.82 173 B 1 
ATOM 2115 O O   . GLN B 2 173 ? 6.524   -2.995  -13.420 1.00 81.94 173 B 1 
ATOM 2116 C CB  . GLN B 2 173 ? 9.418   -3.402  -13.747 1.00 79.93 173 B 1 
ATOM 2117 C CG  . GLN B 2 173 ? 10.818  -3.984  -13.979 1.00 72.38 173 B 1 
ATOM 2118 C CD  . GLN B 2 173 ? 11.841  -2.925  -14.401 1.00 67.95 173 B 1 
ATOM 2119 O OE1 . GLN B 2 173 ? 11.522  -1.799  -14.732 1.00 60.16 173 B 1 
ATOM 2120 N NE2 . GLN B 2 173 ? 13.104  -3.262  -14.421 1.00 56.83 173 B 1 
ATOM 2121 N N   . LEU B 2 174 ? 6.778   -4.217  -11.546 1.00 84.09 174 B 1 
ATOM 2122 C CA  . LEU B 2 174 ? 5.661   -3.615  -10.835 1.00 85.29 174 B 1 
ATOM 2123 C C   . LEU B 2 174 ? 6.080   -2.288  -10.205 1.00 85.75 174 B 1 
ATOM 2124 O O   . LEU B 2 174 ? 7.100   -2.188  -9.522  1.00 84.01 174 B 1 
ATOM 2125 C CB  . LEU B 2 174 ? 5.145   -4.579  -9.764  1.00 84.17 174 B 1 
ATOM 2126 C CG  . LEU B 2 174 ? 4.393   -5.805  -10.325 1.00 83.30 174 B 1 
ATOM 2127 C CD1 . LEU B 2 174 ? 4.093   -6.756  -9.177  1.00 79.78 174 B 1 
ATOM 2128 C CD2 . LEU B 2 174 ? 3.071   -5.428  -10.992 1.00 79.56 174 B 1 
ATOM 2129 N N   . GLU B 2 175 ? 5.244   -1.292  -10.392 1.00 85.22 175 B 1 
ATOM 2130 C CA  . GLU B 2 175 ? 5.347   0.004   -9.728  1.00 85.60 175 B 1 
ATOM 2131 C C   . GLU B 2 175 ? 4.313   0.097   -8.600  1.00 86.63 175 B 1 
ATOM 2132 O O   . GLU B 2 175 ? 3.323   -0.633  -8.574  1.00 85.24 175 B 1 
ATOM 2133 C CB  . GLU B 2 175 ? 5.143   1.126   -10.751 1.00 83.68 175 B 1 
ATOM 2134 C CG  . GLU B 2 175 ? 6.273   1.216   -11.786 1.00 77.31 175 B 1 
ATOM 2135 C CD  . GLU B 2 175 ? 5.950   2.204   -12.929 1.00 71.44 175 B 1 
ATOM 2136 O OE1 . GLU B 2 175 ? 6.580   2.085   -13.996 1.00 62.03 175 B 1 
ATOM 2137 O OE2 . GLU B 2 175 ? 5.005   3.015   -12.790 1.00 61.96 175 B 1 
ATOM 2138 N N   . LEU B 2 176 ? 4.503   1.050   -7.697  1.00 86.94 176 B 1 
ATOM 2139 C CA  . LEU B 2 176 ? 3.540   1.295   -6.614  1.00 87.72 176 B 1 
ATOM 2140 C C   . LEU B 2 176 ? 2.126   1.581   -7.146  1.00 88.21 176 B 1 
ATOM 2141 O O   . LEU B 2 176 ? 1.135   1.168   -6.543  1.00 85.90 176 B 1 
ATOM 2142 C CB  . LEU B 2 176 ? 4.063   2.457   -5.752  1.00 85.95 176 B 1 
ATOM 2143 C CG  . LEU B 2 176 ? 3.151   2.815   -4.561  1.00 82.07 176 B 1 
ATOM 2144 C CD1 . LEU B 2 176 ? 2.979   1.644   -3.609  1.00 75.93 176 B 1 
ATOM 2145 C CD2 . LEU B 2 176 ? 3.751   3.996   -3.793  1.00 77.47 176 B 1 
ATOM 2146 N N   . GLN B 2 177 ? 2.029   2.232   -8.296  1.00 88.50 177 B 1 
ATOM 2147 C CA  . GLN B 2 177 ? 0.758   2.561   -8.960  1.00 88.25 177 B 1 
ATOM 2148 C C   . GLN B 2 177 ? 0.038   1.327   -9.541  1.00 88.76 177 B 1 
ATOM 2149 O O   . GLN B 2 177 ? -1.130  1.414   -9.885  1.00 87.13 177 B 1 
ATOM 2150 C CB  . GLN B 2 177 ? 1.034   3.554   -10.094 1.00 87.18 177 B 1 
ATOM 2151 C CG  . GLN B 2 177 ? 1.679   4.863   -9.611  1.00 80.93 177 B 1 
ATOM 2152 C CD  . GLN B 2 177 ? 1.991   5.815   -10.778 1.00 74.68 177 B 1 
ATOM 2153 O OE1 . GLN B 2 177 ? 1.671   5.568   -11.929 1.00 65.01 177 B 1 
ATOM 2154 N NE2 . GLN B 2 177 ? 2.626   6.920   -10.513 1.00 62.52 177 B 1 
ATOM 2155 N N   . ASP B 2 178 ? 0.729   0.192   -9.645  1.00 88.27 178 B 1 
ATOM 2156 C CA  . ASP B 2 178 ? 0.148   -1.085  -10.064 1.00 87.98 178 B 1 
ATOM 2157 C C   . ASP B 2 178 ? -0.493  -1.851  -8.895  1.00 88.46 178 B 1 
ATOM 2158 O O   . ASP B 2 178 ? -1.109  -2.898  -9.109  1.00 86.68 178 B 1 
ATOM 2159 C CB  . ASP B 2 178 ? 1.210   -1.944  -10.775 1.00 86.86 178 B 1 
ATOM 2160 C CG  . ASP B 2 178 ? 1.727   -1.316  -12.068 1.00 85.26 178 B 1 
ATOM 2161 O OD1 . ASP B 2 178 ? 0.910   -0.801  -12.860 1.00 81.06 178 B 1 
ATOM 2162 O OD2 . ASP B 2 178 ? 2.946   -1.355  -12.344 1.00 81.12 178 B 1 
ATOM 2163 N N   . SER B 2 179 ? -0.359  -1.347  -7.669  1.00 88.47 179 B 1 
ATOM 2164 C CA  . SER B 2 179 ? -1.018  -1.905  -6.495  1.00 88.79 179 B 1 
ATOM 2165 C C   . SER B 2 179 ? -2.528  -1.669  -6.555  1.00 89.64 179 B 1 
ATOM 2166 O O   . SER B 2 179 ? -2.976  -0.545  -6.777  1.00 88.21 179 B 1 
ATOM 2167 C CB  . SER B 2 179 ? -0.450  -1.279  -5.217  1.00 87.05 179 B 1 
ATOM 2168 O OG  . SER B 2 179 ? -0.784  -2.056  -4.087  1.00 81.06 179 B 1 
ATOM 2169 N N   . GLY B 2 180 ? -3.305  -2.727  -6.345  1.00 88.74 180 B 1 
ATOM 2170 C CA  . GLY B 2 180 ? -4.757  -2.695  -6.356  1.00 89.46 180 B 1 
ATOM 2171 C C   . GLY B 2 180 ? -5.381  -3.798  -7.206  1.00 90.44 180 B 1 
ATOM 2172 O O   . GLY B 2 180 ? -4.746  -4.809  -7.515  1.00 89.12 180 B 1 
ATOM 2173 N N   . THR B 2 181 ? -6.630  -3.605  -7.594  1.00 90.02 181 B 1 
ATOM 2174 C CA  . THR B 2 181 ? -7.403  -4.595  -8.333  1.00 90.99 181 B 1 
ATOM 2175 C C   . THR B 2 181 ? -7.073  -4.570  -9.824  1.00 90.88 181 B 1 
ATOM 2176 O O   . THR B 2 181 ? -7.380  -3.613  -10.534 1.00 89.09 181 B 1 
ATOM 2177 C CB  . THR B 2 181 ? -8.902  -4.396  -8.115  1.00 90.07 181 B 1 
ATOM 2178 O OG1 . THR B 2 181 ? -9.209  -4.262  -6.750  1.00 81.51 181 B 1 
ATOM 2179 C CG2 . THR B 2 181 ? -9.718  -5.574  -8.655  1.00 80.46 181 B 1 
ATOM 2180 N N   . TRP B 2 182 ? -6.498  -5.664  -10.301 1.00 91.55 182 B 1 
ATOM 2181 C CA  . TRP B 2 182 ? -6.336  -5.943  -11.722 1.00 91.49 182 B 1 
ATOM 2182 C C   . TRP B 2 182 ? -7.602  -6.588  -12.276 1.00 92.16 182 B 1 
ATOM 2183 O O   . TRP B 2 182 ? -8.129  -7.539  -11.695 1.00 91.08 182 B 1 
ATOM 2184 C CB  . TRP B 2 182 ? -5.116  -6.839  -11.940 1.00 90.74 182 B 1 
ATOM 2185 C CG  . TRP B 2 182 ? -3.800  -6.147  -11.756 1.00 90.10 182 B 1 
ATOM 2186 C CD1 . TRP B 2 182 ? -3.322  -5.638  -10.597 1.00 87.32 182 B 1 
ATOM 2187 C CD2 . TRP B 2 182 ? -2.790  -5.861  -12.772 1.00 89.24 182 B 1 
ATOM 2188 N NE1 . TRP B 2 182 ? -2.086  -5.051  -10.823 1.00 87.14 182 B 1 
ATOM 2189 C CE2 . TRP B 2 182 ? -1.716  -5.169  -12.145 1.00 88.01 182 B 1 
ATOM 2190 C CE3 . TRP B 2 182 ? -2.687  -6.128  -14.158 1.00 88.13 182 B 1 
ATOM 2191 C CZ2 . TRP B 2 182 ? -0.580  -4.745  -12.863 1.00 87.07 182 B 1 
ATOM 2192 C CZ3 . TRP B 2 182 ? -1.552  -5.711  -14.873 1.00 86.53 182 B 1 
ATOM 2193 C CH2 . TRP B 2 182 ? -0.519  -5.022  -14.239 1.00 86.15 182 B 1 
ATOM 2194 N N   . THR B 2 183 ? -8.064  -6.111  -13.419 1.00 91.33 183 B 1 
ATOM 2195 C CA  . THR B 2 183 ? -9.237  -6.651  -14.113 1.00 91.77 183 B 1 
ATOM 2196 C C   . THR B 2 183 ? -8.781  -7.364  -15.378 1.00 91.56 183 B 1 
ATOM 2197 O O   . THR B 2 183 ? -8.276  -6.731  -16.298 1.00 89.80 183 B 1 
ATOM 2198 C CB  . THR B 2 183 ? -10.231 -5.536  -14.440 1.00 91.02 183 B 1 
ATOM 2199 O OG1 . THR B 2 183 ? -10.622 -4.885  -13.252 1.00 80.68 183 B 1 
ATOM 2200 C CG2 . THR B 2 183 ? -11.497 -6.082  -15.083 1.00 79.32 183 B 1 
ATOM 2201 N N   . CYS B 2 184 ? -8.967  -8.690  -15.434 1.00 92.02 184 B 1 
ATOM 2202 C CA  . CYS B 2 184 ? -8.610  -9.508  -16.576 1.00 91.33 184 B 1 
ATOM 2203 C C   . CYS B 2 184 ? -9.860  -10.038 -17.259 1.00 92.24 184 B 1 
ATOM 2204 O O   . CYS B 2 184 ? -10.684 -10.703 -16.640 1.00 90.85 184 B 1 
ATOM 2205 C CB  . CYS B 2 184 ? -7.674  -10.641 -16.145 1.00 89.80 184 B 1 
ATOM 2206 S SG  . CYS B 2 184 ? -6.056  -10.078 -15.550 1.00 86.95 184 B 1 
ATOM 2207 N N   . THR B 2 185 ? -9.988  -9.768  -18.545 1.00 91.31 185 B 1 
ATOM 2208 C CA  . THR B 2 185 ? -11.089 -10.255 -19.376 1.00 91.48 185 B 1 
ATOM 2209 C C   . THR B 2 185 ? -10.596 -11.400 -20.243 1.00 91.45 185 B 1 
ATOM 2210 O O   . THR B 2 185 ? -9.671  -11.232 -21.032 1.00 89.83 185 B 1 
ATOM 2211 C CB  . THR B 2 185 ? -11.672 -9.130  -20.231 1.00 90.32 185 B 1 
ATOM 2212 O OG1 . THR B 2 185 ? -12.023 -8.032  -19.424 1.00 79.48 185 B 1 
ATOM 2213 C CG2 . THR B 2 185 ? -12.946 -9.573  -20.950 1.00 78.55 185 B 1 
ATOM 2214 N N   . VAL B 2 186 ? -11.239 -12.562 -20.122 1.00 91.43 186 B 1 
ATOM 2215 C CA  . VAL B 2 186 ? -11.032 -13.717 -20.990 1.00 91.28 186 B 1 
ATOM 2216 C C   . VAL B 2 186 ? -12.088 -13.682 -22.088 1.00 91.45 186 B 1 
ATOM 2217 O O   . VAL B 2 186 ? -13.276 -13.595 -21.794 1.00 90.22 186 B 1 
ATOM 2218 C CB  . VAL B 2 186 ? -11.092 -15.034 -20.208 1.00 90.30 186 B 1 
ATOM 2219 C CG1 . VAL B 2 186 ? -10.859 -16.242 -21.118 1.00 85.66 186 B 1 
ATOM 2220 C CG2 . VAL B 2 186 ? -10.033 -15.055 -19.097 1.00 86.51 186 B 1 
ATOM 2221 N N   . LEU B 2 187 ? -11.645 -13.760 -23.344 1.00 88.63 187 B 1 
ATOM 2222 C CA  . LEU B 2 187 ? -12.484 -13.765 -24.539 1.00 87.40 187 B 1 
ATOM 2223 C C   . LEU B 2 187 ? -12.403 -15.146 -25.198 1.00 86.79 187 B 1 
ATOM 2224 O O   . LEU B 2 187 ? -11.325 -15.619 -25.538 1.00 85.17 187 B 1 
ATOM 2225 C CB  . LEU B 2 187 ? -12.018 -12.657 -25.497 1.00 85.75 187 B 1 
ATOM 2226 C CG  . LEU B 2 187 ? -12.277 -11.228 -24.990 1.00 75.27 187 B 1 
ATOM 2227 C CD1 . LEU B 2 187 ? -11.387 -10.215 -25.716 1.00 67.59 187 B 1 
ATOM 2228 C CD2 . LEU B 2 187 ? -13.741 -10.815 -25.230 1.00 68.29 187 B 1 
ATOM 2229 N N   . GLN B 2 188 ? -13.574 -15.769 -25.405 1.00 87.52 188 B 1 
ATOM 2230 C CA  . GLN B 2 188 ? -13.727 -17.052 -26.088 1.00 86.89 188 B 1 
ATOM 2231 C C   . GLN B 2 188 ? -15.074 -17.064 -26.819 1.00 85.73 188 B 1 
ATOM 2232 O O   . GLN B 2 188 ? -16.109 -16.812 -26.201 1.00 80.93 188 B 1 
ATOM 2233 C CB  . GLN B 2 188 ? -13.636 -18.189 -25.054 1.00 85.35 188 B 1 
ATOM 2234 C CG  . GLN B 2 188 ? -13.783 -19.588 -25.656 1.00 83.91 188 B 1 
ATOM 2235 C CD  . GLN B 2 188 ? -12.588 -19.999 -26.524 1.00 83.75 188 B 1 
ATOM 2236 O OE1 . GLN B 2 188 ? -11.441 -19.738 -26.206 1.00 77.35 188 B 1 
ATOM 2237 N NE2 . GLN B 2 188 ? -12.815 -20.670 -27.621 1.00 74.08 188 B 1 
ATOM 2238 N N   . ASN B 2 189 ? -15.072 -17.362 -28.125 1.00 82.61 189 B 1 
ATOM 2239 C CA  . ASN B 2 189 ? -16.291 -17.457 -28.937 1.00 82.25 189 B 1 
ATOM 2240 C C   . ASN B 2 189 ? -17.249 -16.261 -28.756 1.00 82.84 189 B 1 
ATOM 2241 O O   . ASN B 2 189 ? -18.434 -16.428 -28.489 1.00 75.94 189 B 1 
ATOM 2242 C CB  . ASN B 2 189 ? -16.978 -18.823 -28.689 1.00 77.45 189 B 1 
ATOM 2243 C CG  . ASN B 2 189 ? -16.142 -20.015 -29.112 1.00 72.68 189 B 1 
ATOM 2244 O OD1 . ASN B 2 189 ? -15.074 -19.902 -29.682 1.00 62.29 189 B 1 
ATOM 2245 N ND2 . ASN B 2 189 ? -16.614 -21.211 -28.839 1.00 63.27 189 B 1 
ATOM 2246 N N   . GLN B 2 190 ? -16.723 -15.051 -28.868 1.00 82.79 190 B 1 
ATOM 2247 C CA  . GLN B 2 190 ? -17.461 -13.788 -28.666 1.00 84.11 190 B 1 
ATOM 2248 C C   . GLN B 2 190 ? -18.097 -13.613 -27.268 1.00 84.93 190 B 1 
ATOM 2249 O O   . GLN B 2 190 ? -18.774 -12.617 -27.008 1.00 80.99 190 B 1 
ATOM 2250 C CB  . GLN B 2 190 ? -18.506 -13.583 -29.771 1.00 81.63 190 B 1 
ATOM 2251 C CG  . GLN B 2 190 ? -17.936 -13.662 -31.201 1.00 74.43 190 B 1 
ATOM 2252 C CD  . GLN B 2 190 ? -19.038 -13.456 -32.255 1.00 65.77 190 B 1 
ATOM 2253 O OE1 . GLN B 2 190 ? -20.218 -13.358 -31.952 1.00 57.87 190 B 1 
ATOM 2254 N NE2 . GLN B 2 190 ? -18.692 -13.384 -33.511 1.00 56.21 190 B 1 
ATOM 2255 N N   . LYS B 2 191 ? -17.874 -14.548 -26.353 1.00 83.91 191 B 1 
ATOM 2256 C CA  . LYS B 2 191 ? -18.253 -14.421 -24.950 1.00 85.46 191 B 1 
ATOM 2257 C C   . LYS B 2 191 ? -17.064 -13.913 -24.146 1.00 86.69 191 B 1 
ATOM 2258 O O   . LYS B 2 191 ? -15.914 -14.167 -24.499 1.00 84.56 191 B 1 
ATOM 2259 C CB  . LYS B 2 191 ? -18.770 -15.759 -24.407 1.00 82.84 191 B 1 
ATOM 2260 C CG  . LYS B 2 191 ? -20.023 -16.283 -25.118 1.00 80.33 191 B 1 
ATOM 2261 C CD  . LYS B 2 191 ? -21.267 -15.427 -24.857 1.00 76.00 191 B 1 
ATOM 2262 C CE  . LYS B 2 191 ? -22.475 -16.099 -25.517 1.00 70.54 191 B 1 
ATOM 2263 N NZ  . LYS B 2 191 ? -23.758 -15.472 -25.134 1.00 62.64 191 B 1 
ATOM 2264 N N   . LYS B 2 192 ? -17.366 -13.211 -23.074 1.00 87.53 192 B 1 
ATOM 2265 C CA  . LYS B 2 192 ? -16.359 -12.693 -22.155 1.00 89.02 192 B 1 
ATOM 2266 C C   . LYS B 2 192 ? -16.667 -13.094 -20.722 1.00 89.16 192 B 1 
ATOM 2267 O O   . LYS B 2 192 ? -17.827 -13.094 -20.312 1.00 86.31 192 B 1 
ATOM 2268 C CB  . LYS B 2 192 ? -16.176 -11.176 -22.331 1.00 84.93 192 B 1 
ATOM 2269 C CG  . LYS B 2 192 ? -17.412 -10.340 -21.945 1.00 74.54 192 B 1 
ATOM 2270 C CD  . LYS B 2 192 ? -17.149 -8.845  -22.167 1.00 74.46 192 B 1 
ATOM 2271 C CE  . LYS B 2 192 ? -18.353 -8.014  -21.723 1.00 61.46 192 B 1 
ATOM 2272 N NZ  . LYS B 2 192 ? -18.097 -6.556  -21.852 1.00 55.09 192 B 1 
ATOM 2273 N N   . VAL B 2 193 ? -15.619 -13.383 -19.966 1.00 90.35 193 B 1 
ATOM 2274 C CA  . VAL B 2 193 ? -15.687 -13.540 -18.520 1.00 90.20 193 B 1 
ATOM 2275 C C   . VAL B 2 193 ? -14.598 -12.687 -17.881 1.00 91.18 193 B 1 
ATOM 2276 O O   . VAL B 2 193 ? -13.496 -12.569 -18.419 1.00 90.36 193 B 1 
ATOM 2277 C CB  . VAL B 2 193 ? -15.617 -15.025 -18.114 1.00 88.18 193 B 1 
ATOM 2278 C CG1 . VAL B 2 193 ? -14.265 -15.687 -18.376 1.00 78.64 193 B 1 
ATOM 2279 C CG2 . VAL B 2 193 ? -15.988 -15.198 -16.648 1.00 80.02 193 B 1 
ATOM 2280 N N   . GLU B 2 194 ? -14.921 -12.038 -16.779 1.00 90.75 194 B 1 
ATOM 2281 C CA  . GLU B 2 194 ? -14.044 -11.082 -16.115 1.00 91.77 194 B 1 
ATOM 2282 C C   . GLU B 2 194 ? -13.560 -11.626 -14.769 1.00 91.30 194 B 1 
ATOM 2283 O O   . GLU B 2 194 ? -14.360 -12.050 -13.932 1.00 88.64 194 B 1 
ATOM 2284 C CB  . GLU B 2 194 ? -14.787 -9.752  -15.956 1.00 88.98 194 B 1 
ATOM 2285 C CG  . GLU B 2 194 ? -13.863 -8.617  -15.496 1.00 80.79 194 B 1 
ATOM 2286 C CD  . GLU B 2 194 ? -14.656 -7.320  -15.278 1.00 80.39 194 B 1 
ATOM 2287 O OE1 . GLU B 2 194 ? -14.512 -6.725  -14.192 1.00 72.20 194 B 1 
ATOM 2288 O OE2 . GLU B 2 194 ? -15.425 -6.940  -16.190 1.00 74.43 194 B 1 
ATOM 2289 N N   . PHE B 2 195 ? -12.252 -11.596 -14.569 1.00 92.18 195 B 1 
ATOM 2290 C CA  . PHE B 2 195 ? -11.598 -11.920 -13.319 1.00 92.09 195 B 1 
ATOM 2291 C C   . PHE B 2 195 ? -11.063 -10.646 -12.680 1.00 92.48 195 B 1 
ATOM 2292 O O   . PHE B 2 195 ? -10.549 -9.764  -13.364 1.00 90.88 195 B 1 
ATOM 2293 C CB  . PHE B 2 195 ? -10.458 -12.908 -13.569 1.00 91.49 195 B 1 
ATOM 2294 C CG  . PHE B 2 195 ? -10.916 -14.262 -14.047 1.00 92.63 195 B 1 
ATOM 2295 C CD1 . PHE B 2 195 ? -11.127 -15.307 -13.126 1.00 89.14 195 B 1 
ATOM 2296 C CD2 . PHE B 2 195 ? -11.134 -14.503 -15.418 1.00 89.54 195 B 1 
ATOM 2297 C CE1 . PHE B 2 195 ? -11.523 -16.577 -13.560 1.00 88.25 195 B 1 
ATOM 2298 C CE2 . PHE B 2 195 ? -11.546 -15.769 -15.858 1.00 88.80 195 B 1 
ATOM 2299 C CZ  . PHE B 2 195 ? -11.734 -16.809 -14.928 1.00 90.40 195 B 1 
ATOM 2300 N N   . LYS B 2 196 ? -11.150 -10.577 -11.352 1.00 89.79 196 B 1 
ATOM 2301 C CA  . LYS B 2 196 ? -10.526 -9.533  -10.546 1.00 89.78 196 B 1 
ATOM 2302 C C   . LYS B 2 196 ? -9.488  -10.186 -9.651  1.00 89.06 196 B 1 
ATOM 2303 O O   . LYS B 2 196 ? -9.788  -11.190 -9.009  1.00 87.09 196 B 1 
ATOM 2304 C CB  . LYS B 2 196 ? -11.573 -8.761  -9.753  1.00 88.94 196 B 1 
ATOM 2305 C CG  . LYS B 2 196 ? -12.500 -7.968  -10.685 1.00 86.38 196 B 1 
ATOM 2306 C CD  . LYS B 2 196 ? -13.472 -7.099  -9.890  1.00 82.46 196 B 1 
ATOM 2307 C CE  . LYS B 2 196 ? -14.339 -6.315  -10.871 1.00 74.85 196 B 1 
ATOM 2308 N NZ  . LYS B 2 196 ? -15.264 -5.387  -10.171 1.00 65.44 196 B 1 
ATOM 2309 N N   . ILE B 2 197 ? -8.270  -9.639  -9.647  1.00 89.66 197 B 1 
ATOM 2310 C CA  . ILE B 2 197 ? -7.167  -10.117 -8.827  1.00 88.80 197 B 1 
ATOM 2311 C C   . ILE B 2 197 ? -6.589  -8.914  -8.096  1.00 89.11 197 B 1 
ATOM 2312 O O   . ILE B 2 197 ? -6.159  -7.955  -8.739  1.00 87.81 197 B 1 
ATOM 2313 C CB  . ILE B 2 197 ? -6.088  -10.833 -9.672  1.00 86.43 197 B 1 
ATOM 2314 C CG1 . ILE B 2 197 ? -6.706  -12.009 -10.459 1.00 74.03 197 B 1 
ATOM 2315 C CG2 . ILE B 2 197 ? -4.950  -11.329 -8.760  1.00 73.59 197 B 1 
ATOM 2316 C CD1 . ILE B 2 197 ? -5.699  -12.774 -11.324 1.00 69.58 197 B 1 
ATOM 2317 N N   . ASP B 2 198 ? -6.562  -8.981  -6.783  1.00 87.33 198 B 1 
ATOM 2318 C CA  . ASP B 2 198 ? -5.969  -7.943  -5.956  1.00 86.92 198 B 1 
ATOM 2319 C C   . ASP B 2 198 ? -4.474  -8.204  -5.808  1.00 86.62 198 B 1 
ATOM 2320 O O   . ASP B 2 198 ? -4.053  -9.238  -5.294  1.00 84.63 198 B 1 
ATOM 2321 C CB  . ASP B 2 198 ? -6.693  -7.841  -4.611  1.00 85.84 198 B 1 
ATOM 2322 C CG  . ASP B 2 198 ? -8.149  -7.377  -4.791  1.00 80.34 198 B 1 
ATOM 2323 O OD1 . ASP B 2 198 ? -8.392  -6.490  -5.646  1.00 74.67 198 B 1 
ATOM 2324 O OD2 . ASP B 2 198 ? -9.028  -7.918  -4.086  1.00 73.57 198 B 1 
ATOM 2325 N N   . ILE B 2 199 ? -3.664  -7.258  -6.273  1.00 86.99 199 B 1 
ATOM 2326 C CA  . ILE B 2 199 ? -2.211  -7.287  -6.177  1.00 86.82 199 B 1 
ATOM 2327 C C   . ILE B 2 199 ? -1.783  -6.177  -5.225  1.00 86.61 199 B 1 
ATOM 2328 O O   . ILE B 2 199 ? -2.163  -5.022  -5.379  1.00 85.11 199 B 1 
ATOM 2329 C CB  . ILE B 2 199 ? -1.554  -7.143  -7.565  1.00 85.70 199 B 1 
ATOM 2330 C CG1 . ILE B 2 199 ? -1.995  -8.247  -8.556  1.00 82.76 199 B 1 
ATOM 2331 C CG2 . ILE B 2 199 ? -0.024  -7.101  -7.456  1.00 81.89 199 B 1 
ATOM 2332 C CD1 . ILE B 2 199 ? -1.664  -9.690  -8.129  1.00 75.01 199 B 1 
ATOM 2333 N N   . VAL B 2 200 ? -0.950  -6.525  -4.244  1.00 86.09 200 B 1 
ATOM 2334 C CA  . VAL B 2 200 ? -0.363  -5.567  -3.316  1.00 85.26 200 B 1 
ATOM 2335 C C   . VAL B 2 200 ? 1.116   -5.402  -3.660  1.00 85.52 200 B 1 
ATOM 2336 O O   . VAL B 2 200 ? 1.888   -6.350  -3.555  1.00 84.59 200 B 1 
ATOM 2337 C CB  . VAL B 2 200 ? -0.572  -5.988  -1.851  1.00 83.15 200 B 1 
ATOM 2338 C CG1 . VAL B 2 200 ? 0.003   -4.946  -0.892  1.00 77.80 200 B 1 
ATOM 2339 C CG2 . VAL B 2 200 ? -2.064  -6.158  -1.531  1.00 78.86 200 B 1 
ATOM 2340 N N   . VAL B 2 201 ? 1.489   -4.200  -4.058  1.00 84.99 201 B 1 
ATOM 2341 C CA  . VAL B 2 201 ? 2.892   -3.847  -4.286  1.00 85.94 201 B 1 
ATOM 2342 C C   . VAL B 2 201 ? 3.469   -3.266  -3.003  1.00 85.80 201 B 1 
ATOM 2343 O O   . VAL B 2 201 ? 3.038   -2.224  -2.510  1.00 83.73 201 B 1 
ATOM 2344 C CB  . VAL B 2 201 ? 3.070   -2.888  -5.479  1.00 84.98 201 B 1 
ATOM 2345 C CG1 . VAL B 2 201 ? 4.549   -2.608  -5.739  1.00 80.24 201 B 1 
ATOM 2346 C CG2 . VAL B 2 201 ? 2.482   -3.507  -6.757  1.00 81.56 201 B 1 
ATOM 2347 N N   . LEU B 2 202 ? 4.459   -3.958  -2.451  1.00 86.02 202 B 1 
ATOM 2348 C CA  . LEU B 2 202 ? 5.169   -3.578  -1.245  1.00 85.16 202 B 1 
ATOM 2349 C C   . LEU B 2 202 ? 6.278   -2.586  -1.620  1.00 85.43 202 B 1 
ATOM 2350 O O   . LEU B 2 202 ? 7.213   -2.929  -2.332  1.00 84.13 202 B 1 
ATOM 2351 C CB  . LEU B 2 202 ? 5.733   -4.825  -0.554  1.00 83.44 202 B 1 
ATOM 2352 C CG  . LEU B 2 202 ? 4.732   -5.965  -0.276  1.00 81.58 202 B 1 
ATOM 2353 C CD1 . LEU B 2 202 ? 5.451   -7.125  0.405   1.00 77.38 202 B 1 
ATOM 2354 C CD2 . LEU B 2 202 ? 3.579   -5.521  0.623   1.00 78.42 202 B 1 
ATOM 2355 N N   . ALA B 2 203 ? 6.165   -1.362  -1.126  1.00 85.90 203 B 1 
ATOM 2356 C CA  . ALA B 2 203 ? 7.119   -0.297  -1.379  1.00 86.49 203 B 1 
ATOM 2357 C C   . ALA B 2 203 ? 7.128   0.731   -0.237  1.00 87.19 203 B 1 
ATOM 2358 O O   . ALA B 2 203 ? 6.196   0.776   0.577   1.00 85.37 203 B 1 
ATOM 2359 C CB  . ALA B 2 203 ? 6.763   0.373   -2.716  1.00 83.84 203 B 1 
ATOM 2360 N N   . PHE B 2 204 ? 8.161   1.565   -0.186  1.00 87.06 204 B 1 
ATOM 2361 C CA  . PHE B 2 204 ? 8.082   2.828   0.537   1.00 88.02 204 B 1 
ATOM 2362 C C   . PHE B 2 204 ? 7.190   3.817   -0.224  1.00 87.38 204 B 1 
ATOM 2363 O O   . PHE B 2 204 ? 7.110   3.777   -1.443  1.00 84.85 204 B 1 
ATOM 2364 C CB  . PHE B 2 204 ? 9.486   3.384   0.757   1.00 88.10 204 B 1 
ATOM 2365 C CG  . PHE B 2 204 ? 10.307  2.596   1.758   1.00 89.71 204 B 1 
ATOM 2366 C CD1 . PHE B 2 204 ? 9.999   2.666   3.130   1.00 86.36 204 B 1 
ATOM 2367 C CD2 . PHE B 2 204 ? 11.382  1.802   1.332   1.00 86.62 204 B 1 
ATOM 2368 C CE1 . PHE B 2 204 ? 10.759  1.956   4.065   1.00 86.22 204 B 1 
ATOM 2369 C CE2 . PHE B 2 204 ? 12.145  1.087   2.268   1.00 86.49 204 B 1 
ATOM 2370 C CZ  . PHE B 2 204 ? 11.833  1.161   3.632   1.00 88.70 204 B 1 
ATOM 2371 N N   . GLN B 2 205 ? 6.544   4.737   0.486   1.00 86.35 205 B 1 
ATOM 2372 C CA  . GLN B 2 205 ? 5.735   5.780   -0.148  1.00 85.45 205 B 1 
ATOM 2373 C C   . GLN B 2 205 ? 6.578   6.734   -1.002  1.00 84.81 205 B 1 
ATOM 2374 O O   . GLN B 2 205 ? 6.085   7.298   -1.975  1.00 82.54 205 B 1 
ATOM 2375 C CB  . GLN B 2 205 ? 5.004   6.599   0.915   1.00 83.55 205 B 1 
ATOM 2376 C CG  . GLN B 2 205 ? 3.884   5.833   1.621   1.00 79.75 205 B 1 
ATOM 2377 C CD  . GLN B 2 205 ? 3.136   6.680   2.642   1.00 79.33 205 B 1 
ATOM 2378 O OE1 . GLN B 2 205 ? 3.357   7.870   2.791   1.00 72.49 205 B 1 
ATOM 2379 N NE2 . GLN B 2 205 ? 2.223   6.105   3.388   1.00 71.42 205 B 1 
ATOM 2380 N N   . LYS B 2 206 ? 7.842   6.926   -0.627  1.00 85.05 206 B 1 
ATOM 2381 C CA  . LYS B 2 206 ? 8.789   7.795   -1.327  1.00 84.71 206 B 1 
ATOM 2382 C C   . LYS B 2 206 ? 9.997   6.980   -1.754  1.00 84.49 206 B 1 
ATOM 2383 O O   . LYS B 2 206 ? 10.561  6.247   -0.953  1.00 80.81 206 B 1 
ATOM 2384 C CB  . LYS B 2 206 ? 9.196   8.967   -0.424  1.00 81.35 206 B 1 
ATOM 2385 C CG  . LYS B 2 206 ? 8.004   9.864   -0.048  1.00 76.33 206 B 1 
ATOM 2386 C CD  . LYS B 2 206 ? 8.470   11.043  0.816   1.00 71.74 206 B 1 
ATOM 2387 C CE  . LYS B 2 206 ? 7.277   11.918  1.210   1.00 62.25 206 B 1 
ATOM 2388 N NZ  . LYS B 2 206 ? 7.698   13.047  2.061   1.00 54.25 206 B 1 
ATOM 2389 N N   . ALA B 2 207 ? 10.426  7.152   -2.994  1.00 83.54 207 B 1 
ATOM 2390 C CA  . ALA B 2 207 ? 11.668  6.556   -3.483  1.00 83.01 207 B 1 
ATOM 2391 C C   . ALA B 2 207 ? 12.903  7.303   -2.953  1.00 85.18 207 B 1 
ATOM 2392 O O   . ALA B 2 207 ? 13.901  6.687   -2.593  1.00 81.02 207 B 1 
ATOM 2393 C CB  . ALA B 2 207 ? 11.629  6.550   -5.015  1.00 78.87 207 B 1 
ATOM 2394 N N   . SER B 2 208 ? 12.810  8.639   -2.876  1.00 85.01 208 B 1 
ATOM 2395 C CA  . SER B 2 208 ? 13.854  9.515   -2.358  1.00 86.02 208 B 1 
ATOM 2396 C C   . SER B 2 208 ? 13.236  10.632  -1.517  1.00 87.05 208 B 1 
ATOM 2397 O O   . SER B 2 208 ? 12.119  11.088  -1.760  1.00 83.33 208 B 1 
ATOM 2398 C CB  . SER B 2 208 ? 14.696  10.077  -3.518  1.00 82.47 208 B 1 
ATOM 2399 O OG  . SER B 2 208 ? 15.744  10.869  -3.019  1.00 75.56 208 B 1 
ATOM 2400 N N   . SER B 2 209 ? 13.971  11.058  -0.487  1.00 88.08 209 B 1 
ATOM 2401 C CA  . SER B 2 209 ? 13.631  12.212  0.323   1.00 88.36 209 B 1 
ATOM 2402 C C   . SER B 2 209 ? 14.874  13.054  0.595   1.00 89.82 209 B 1 
ATOM 2403 O O   . SER B 2 209 ? 15.982  12.534  0.689   1.00 88.10 209 B 1 
ATOM 2404 C CB  . SER B 2 209 ? 12.935  11.794  1.621   1.00 85.20 209 B 1 
ATOM 2405 O OG  . SER B 2 209 ? 13.758  10.987  2.435   1.00 76.83 209 B 1 
ATOM 2406 N N   . ILE B 2 210 ? 14.681  14.368  0.729   1.00 88.90 210 B 1 
ATOM 2407 C CA  . ILE B 2 210 ? 15.742  15.312  1.061   1.00 89.98 210 B 1 
ATOM 2408 C C   . ILE B 2 210 ? 15.305  16.161  2.247   1.00 90.34 210 B 1 
ATOM 2409 O O   . ILE B 2 210 ? 14.165  16.622  2.311   1.00 88.87 210 B 1 
ATOM 2410 C CB  . ILE B 2 210 ? 16.169  16.120  -0.177  1.00 88.13 210 B 1 
ATOM 2411 C CG1 . ILE B 2 210 ? 17.449  16.929  0.108   1.00 81.28 210 B 1 
ATOM 2412 C CG2 . ILE B 2 210 ? 15.026  17.009  -0.708  1.00 82.22 210 B 1 
ATOM 2413 C CD1 . ILE B 2 210 ? 18.184  17.352  -1.168  1.00 76.20 210 B 1 
ATOM 2414 N N   . VAL B 2 211 ? 16.211  16.335  3.199   1.00 90.02 211 B 1 
ATOM 2415 C CA  . VAL B 2 211 ? 16.003  17.145  4.394   1.00 90.36 211 B 1 
ATOM 2416 C C   . VAL B 2 211 ? 17.025  18.273  4.400   1.00 90.84 211 B 1 
ATOM 2417 O O   . VAL B 2 211 ? 18.224  18.035  4.293   1.00 90.00 211 B 1 
ATOM 2418 C CB  . VAL B 2 211 ? 16.075  16.295  5.678   1.00 89.34 211 B 1 
ATOM 2419 C CG1 . VAL B 2 211 ? 15.762  17.151  6.908   1.00 84.22 211 B 1 
ATOM 2420 C CG2 . VAL B 2 211 ? 15.062  15.148  5.650   1.00 85.72 211 B 1 
ATOM 2421 N N   . TYR B 2 212 ? 16.537  19.489  4.528   1.00 91.48 212 B 1 
ATOM 2422 C CA  . TYR B 2 212 ? 17.348  20.695  4.620   1.00 90.85 212 B 1 
ATOM 2423 C C   . TYR B 2 212 ? 17.351  21.180  6.071   1.00 91.06 212 B 1 
ATOM 2424 O O   . TYR B 2 212 ? 16.284  21.406  6.646   1.00 89.39 212 B 1 
ATOM 2425 C CB  . TYR B 2 212 ? 16.790  21.769  3.685   1.00 89.83 212 B 1 
ATOM 2426 C CG  . TYR B 2 212 ? 16.798  21.381  2.221   1.00 89.60 212 B 1 
ATOM 2427 C CD1 . TYR B 2 212 ? 17.928  21.639  1.431   1.00 85.19 212 B 1 
ATOM 2428 C CD2 . TYR B 2 212 ? 15.672  20.763  1.642   1.00 86.26 212 B 1 
ATOM 2429 C CE1 . TYR B 2 212 ? 17.948  21.287  0.077   1.00 85.00 212 B 1 
ATOM 2430 C CE2 . TYR B 2 212 ? 15.682  20.400  0.290   1.00 85.21 212 B 1 
ATOM 2431 C CZ  . TYR B 2 212 ? 16.823  20.660  -0.493  1.00 87.52 212 B 1 
ATOM 2432 O OH  . TYR B 2 212 ? 16.836  20.303  -1.816  1.00 84.77 212 B 1 
ATOM 2433 N N   . LYS B 2 213 ? 18.540  21.317  6.665   1.00 91.19 213 B 1 
ATOM 2434 C CA  . LYS B 2 213 ? 18.700  21.753  8.054   1.00 91.99 213 B 1 
ATOM 2435 C C   . LYS B 2 213 ? 19.877  22.703  8.220   1.00 92.01 213 B 1 
ATOM 2436 O O   . LYS B 2 213 ? 20.873  22.607  7.509   1.00 90.55 213 B 1 
ATOM 2437 C CB  . LYS B 2 213 ? 18.843  20.526  8.974   1.00 90.79 213 B 1 
ATOM 2438 C CG  . LYS B 2 213 ? 17.536  19.751  9.179   1.00 89.55 213 B 1 
ATOM 2439 C CD  . LYS B 2 213 ? 16.505  20.568  9.950   1.00 88.75 213 B 1 
ATOM 2440 C CE  . LYS B 2 213 ? 15.234  19.774  10.241  1.00 85.86 213 B 1 
ATOM 2441 N NZ  . LYS B 2 213 ? 14.384  20.492  11.219  1.00 80.64 213 B 1 
ATOM 2442 N N   . LYS B 2 214 ? 19.758  23.617  9.178   1.00 91.06 214 B 1 
ATOM 2443 C CA  . LYS B 2 214 ? 20.877  24.441  9.627   1.00 90.84 214 B 1 
ATOM 2444 C C   . LYS B 2 214 ? 21.771  23.640  10.558  1.00 90.60 214 B 1 
ATOM 2445 O O   . LYS B 2 214 ? 21.320  22.711  11.223  1.00 88.66 214 B 1 
ATOM 2446 C CB  . LYS B 2 214 ? 20.350  25.712  10.303  1.00 88.89 214 B 1 
ATOM 2447 C CG  . LYS B 2 214 ? 19.619  26.621  9.289   1.00 84.28 214 B 1 
ATOM 2448 C CD  . LYS B 2 214 ? 18.966  27.839  9.955   1.00 83.39 214 B 1 
ATOM 2449 C CE  . LYS B 2 214 ? 17.732  27.420  10.750  1.00 74.15 214 B 1 
ATOM 2450 N NZ  . LYS B 2 214 ? 16.974  28.587  11.234  1.00 68.87 214 B 1 
ATOM 2451 N N   . GLU B 2 215 ? 23.044  24.003  10.624  1.00 89.36 215 B 1 
ATOM 2452 C CA  . GLU B 2 215 ? 23.969  23.450  11.605  1.00 88.61 215 B 1 
ATOM 2453 C C   . GLU B 2 215 ? 23.399  23.605  13.023  1.00 87.77 215 B 1 
ATOM 2454 O O   . GLU B 2 215 ? 22.894  24.657  13.400  1.00 84.00 215 B 1 
ATOM 2455 C CB  . GLU B 2 215 ? 25.335  24.135  11.460  1.00 86.21 215 B 1 
ATOM 2456 C CG  . GLU B 2 215 ? 26.404  23.568  12.410  1.00 84.16 215 B 1 
ATOM 2457 C CD  . GLU B 2 215 ? 27.812  24.102  12.091  1.00 84.83 215 B 1 
ATOM 2458 O OE1 . GLU B 2 215 ? 28.779  23.313  12.099  1.00 76.94 215 B 1 
ATOM 2459 O OE2 . GLU B 2 215 ? 27.953  25.303  11.774  1.00 80.07 215 B 1 
ATOM 2460 N N   . GLY B 2 216 ? 23.467  22.529  13.803  1.00 90.36 216 B 1 
ATOM 2461 C CA  . GLY B 2 216 ? 22.942  22.472  15.159  1.00 89.44 216 B 1 
ATOM 2462 C C   . GLY B 2 216 ? 21.494  22.012  15.283  1.00 90.70 216 B 1 
ATOM 2463 O O   . GLY B 2 216 ? 21.104  21.555  16.353  1.00 86.79 216 B 1 
ATOM 2464 N N   . GLU B 2 217 ? 20.695  22.073  14.223  1.00 89.39 217 B 1 
ATOM 2465 C CA  . GLU B 2 217 ? 19.299  21.631  14.282  1.00 89.76 217 B 1 
ATOM 2466 C C   . GLU B 2 217 ? 19.170  20.107  14.351  1.00 89.74 217 B 1 
ATOM 2467 O O   . GLU B 2 217 ? 19.969  19.354  13.800  1.00 87.21 217 B 1 
ATOM 2468 C CB  . GLU B 2 217 ? 18.487  22.168  13.104  1.00 87.63 217 B 1 
ATOM 2469 C CG  . GLU B 2 217 ? 18.309  23.691  13.142  1.00 84.07 217 B 1 
ATOM 2470 C CD  . GLU B 2 217 ? 17.363  24.204  12.055  1.00 85.27 217 B 1 
ATOM 2471 O OE1 . GLU B 2 217 ? 16.649  25.200  12.309  1.00 76.44 217 B 1 
ATOM 2472 O OE2 . GLU B 2 217 ? 17.339  23.636  10.935  1.00 79.72 217 B 1 
ATOM 2473 N N   . GLN B 2 218 ? 18.103  19.632  15.006  1.00 90.77 218 B 1 
ATOM 2474 C CA  . GLN B 2 218 ? 17.739  18.217  15.002  1.00 91.85 218 B 1 
ATOM 2475 C C   . GLN B 2 218 ? 17.185  17.820  13.629  1.00 91.62 218 B 1 
ATOM 2476 O O   . GLN B 2 218 ? 16.358  18.525  13.046  1.00 88.74 218 B 1 
ATOM 2477 C CB  . GLN B 2 218 ? 16.746  17.950  16.127  1.00 90.03 218 B 1 
ATOM 2478 C CG  . GLN B 2 218 ? 16.363  16.464  16.248  1.00 87.36 218 B 1 
ATOM 2479 C CD  . GLN B 2 218 ? 15.434  16.202  17.436  1.00 86.39 218 B 1 
ATOM 2480 O OE1 . GLN B 2 218 ? 15.322  16.977  18.364  1.00 78.69 218 B 1 
ATOM 2481 N NE2 . GLN B 2 218 ? 14.722  15.100  17.459  1.00 76.63 218 B 1 
ATOM 2482 N N   . VAL B 2 219 ? 17.627  16.662  13.137  1.00 93.25 219 B 1 
ATOM 2483 C CA  . VAL B 2 219 ? 17.195  16.089  11.856  1.00 93.09 219 B 1 
ATOM 2484 C C   . VAL B 2 219 ? 16.312  14.886  12.123  1.00 93.15 219 B 1 
ATOM 2485 O O   . VAL B 2 219 ? 16.679  14.015  12.904  1.00 91.65 219 B 1 
ATOM 2486 C CB  . VAL B 2 219 ? 18.385  15.680  10.986  1.00 91.84 219 B 1 
ATOM 2487 C CG1 . VAL B 2 219 ? 17.936  15.277  9.587   1.00 87.32 219 B 1 
ATOM 2488 C CG2 . VAL B 2 219 ? 19.417  16.800  10.855  1.00 88.59 219 B 1 
ATOM 2489 N N   . GLU B 2 220 ? 15.182  14.813  11.442  1.00 92.09 220 B 1 
ATOM 2490 C CA  . GLU B 2 220 ? 14.290  13.670  11.488  1.00 91.48 220 B 1 
ATOM 2491 C C   . GLU B 2 220 ? 14.083  13.113  10.083  1.00 91.02 220 B 1 
ATOM 2492 O O   . GLU B 2 220 ? 13.707  13.832  9.157   1.00 89.27 220 B 1 
ATOM 2493 C CB  . GLU B 2 220 ? 12.976  14.072  12.169  1.00 89.87 220 B 1 
ATOM 2494 C CG  . GLU B 2 220 ? 12.107  12.849  12.474  1.00 78.67 220 B 1 
ATOM 2495 C CD  . GLU B 2 220 ? 10.850  13.190  13.282  1.00 73.59 220 B 1 
ATOM 2496 O OE1 . GLU B 2 220 ? 10.155  12.221  13.665  1.00 63.56 220 B 1 
ATOM 2497 O OE2 . GLU B 2 220 ? 10.590  14.388  13.520  1.00 65.29 220 B 1 
ATOM 2498 N N   . PHE B 2 221 ? 14.364  11.828  9.927   1.00 91.81 221 B 1 
ATOM 2499 C CA  . PHE B 2 221 ? 14.116  11.073  8.714   1.00 91.03 221 B 1 
ATOM 2500 C C   . PHE B 2 221 ? 12.924  10.150  8.930   1.00 91.08 221 B 1 
ATOM 2501 O O   . PHE B 2 221 ? 12.876  9.416   9.907   1.00 89.21 221 B 1 
ATOM 2502 C CB  . PHE B 2 221 ? 15.353  10.272  8.320   1.00 90.41 221 B 1 
ATOM 2503 C CG  . PHE B 2 221 ? 16.603  11.085  8.125   1.00 91.27 221 B 1 
ATOM 2504 C CD1 . PHE B 2 221 ? 16.701  11.988  7.054   1.00 87.28 221 B 1 
ATOM 2505 C CD2 . PHE B 2 221 ? 17.704  10.917  8.989   1.00 87.49 221 B 1 
ATOM 2506 C CE1 . PHE B 2 221 ? 17.882  12.709  6.835   1.00 86.39 221 B 1 
ATOM 2507 C CE2 . PHE B 2 221 ? 18.897  11.634  8.770   1.00 86.70 221 B 1 
ATOM 2508 C CZ  . PHE B 2 221 ? 18.977  12.521  7.690   1.00 88.57 221 B 1 
ATOM 2509 N N   . SER B 2 222 ? 11.994  10.146  7.985   1.00 91.13 222 B 1 
ATOM 2510 C CA  . SER B 2 222 ? 10.822  9.282   7.998   1.00 90.32 222 B 1 
ATOM 2511 C C   . SER B 2 222 ? 10.804  8.370   6.775   1.00 90.54 222 B 1 
ATOM 2512 O O   . SER B 2 222 ? 11.086  8.795   5.657   1.00 88.36 222 B 1 
ATOM 2513 C CB  . SER B 2 222 ? 9.535   10.103  8.106   1.00 87.86 222 B 1 
ATOM 2514 O OG  . SER B 2 222 ? 9.367   10.963  6.998   1.00 75.83 222 B 1 
ATOM 2515 N N   . PHE B 2 223 ? 10.435  7.100   7.001   1.00 90.84 223 B 1 
ATOM 2516 C CA  . PHE B 2 223 ? 10.375  6.056   5.992   1.00 90.53 223 B 1 
ATOM 2517 C C   . PHE B 2 223 ? 9.003   5.378   6.009   1.00 89.93 223 B 1 
ATOM 2518 O O   . PHE B 2 223 ? 8.874   4.223   6.439   1.00 86.83 223 B 1 
ATOM 2519 C CB  . PHE B 2 223 ? 11.521  5.060   6.227   1.00 90.27 223 B 1 
ATOM 2520 C CG  . PHE B 2 223 ? 12.880  5.699   6.315   1.00 91.64 223 B 1 
ATOM 2521 C CD1 . PHE B 2 223 ? 13.650  5.898   5.160   1.00 88.47 223 B 1 
ATOM 2522 C CD2 . PHE B 2 223 ? 13.392  6.111   7.561   1.00 89.68 223 B 1 
ATOM 2523 C CE1 . PHE B 2 223 ? 14.919  6.481   5.245   1.00 88.33 223 B 1 
ATOM 2524 C CE2 . PHE B 2 223 ? 14.658  6.703   7.650   1.00 88.60 223 B 1 
ATOM 2525 C CZ  . PHE B 2 223 ? 15.420  6.882   6.491   1.00 89.86 223 B 1 
ATOM 2526 N N   . PRO B 2 224 ? 7.934   6.086   5.612   1.00 88.87 224 B 1 
ATOM 2527 C CA  . PRO B 2 224 ? 6.590   5.531   5.631   1.00 88.13 224 B 1 
ATOM 2528 C C   . PRO B 2 224 ? 6.440   4.439   4.568   1.00 88.04 224 B 1 
ATOM 2529 O O   . PRO B 2 224 ? 6.805   4.626   3.405   1.00 85.38 224 B 1 
ATOM 2530 C CB  . PRO B 2 224 ? 5.661   6.717   5.408   1.00 85.64 224 B 1 
ATOM 2531 C CG  . PRO B 2 224 ? 6.511   7.694   4.595   1.00 84.39 224 B 1 
ATOM 2532 C CD  . PRO B 2 224 ? 7.907   7.462   5.147   1.00 87.81 224 B 1 
ATOM 2533 N N   . LEU B 2 225 ? 5.870   3.303   4.967   1.00 86.07 225 B 1 
ATOM 2534 C CA  . LEU B 2 225 ? 5.524   2.209   4.066   1.00 85.02 225 B 1 
ATOM 2535 C C   . LEU B 2 225 ? 4.205   2.518   3.352   1.00 83.98 225 B 1 
ATOM 2536 O O   . LEU B 2 225 ? 3.279   3.057   3.948   1.00 80.54 225 B 1 
ATOM 2537 C CB  . LEU B 2 225 ? 5.440   0.888   4.857   1.00 83.48 225 B 1 
ATOM 2538 C CG  . LEU B 2 225 ? 6.772   0.447   5.490   1.00 82.74 225 B 1 
ATOM 2539 C CD1 . LEU B 2 225 ? 6.548   -0.755  6.403   1.00 78.66 225 B 1 
ATOM 2540 C CD2 . LEU B 2 225 ? 7.806   0.057   4.442   1.00 79.33 225 B 1 
ATOM 2541 N N   . ALA B 2 226 ? 4.106   2.126   2.079   1.00 81.20 226 B 1 
ATOM 2542 C CA  . ALA B 2 226 ? 2.899   2.294   1.269   1.00 78.35 226 B 1 
ATOM 2543 C C   . ALA B 2 226 ? 1.821   1.224   1.535   1.00 78.35 226 B 1 
ATOM 2544 O O   . ALA B 2 226 ? 0.764   1.241   0.914   1.00 73.33 226 B 1 
ATOM 2545 C CB  . ALA B 2 226 ? 3.315   2.330   -0.201  1.00 75.18 226 B 1 
ATOM 2546 N N   . PHE B 2 227 ? 2.083   0.283   2.440   1.00 78.47 227 B 1 
ATOM 2547 C CA  . PHE B 2 227 ? 1.223   -0.849  2.740   1.00 76.41 227 B 1 
ATOM 2548 C C   . PHE B 2 227 ? 1.154   -1.109  4.244   1.00 75.83 227 B 1 
ATOM 2549 O O   . PHE B 2 227 ? 2.064   -0.780  5.007   1.00 73.52 227 B 1 
ATOM 2550 C CB  . PHE B 2 227 ? 1.723   -2.085  1.978   1.00 74.05 227 B 1 
ATOM 2551 C CG  . PHE B 2 227 ? 3.102   -2.556  2.395   1.00 75.66 227 B 1 
ATOM 2552 C CD1 . PHE B 2 227 ? 4.258   -1.950  1.859   1.00 71.64 227 B 1 
ATOM 2553 C CD2 . PHE B 2 227 ? 3.248   -3.581  3.348   1.00 72.53 227 B 1 
ATOM 2554 C CE1 . PHE B 2 227 ? 5.533   -2.362  2.266   1.00 67.69 227 B 1 
ATOM 2555 C CE2 . PHE B 2 227 ? 4.523   -4.000  3.756   1.00 68.73 227 B 1 
ATOM 2556 C CZ  . PHE B 2 227 ? 5.670   -3.391  3.220   1.00 71.87 227 B 1 
ATOM 2557 N N   . THR B 2 228 ? 0.075   -1.752  4.668   1.00 72.61 228 B 1 
ATOM 2558 C CA  . THR B 2 228 ? -0.129  -2.165  6.050   1.00 71.05 228 B 1 
ATOM 2559 C C   . THR B 2 228 ? -0.304  -3.677  6.097   1.00 70.03 228 B 1 
ATOM 2560 O O   . THR B 2 228 ? -1.269  -4.213  5.575   1.00 66.15 228 B 1 
ATOM 2561 C CB  . THR B 2 228 ? -1.344  -1.456  6.677   1.00 65.94 228 B 1 
ATOM 2562 O OG1 . THR B 2 228 ? -2.483  -1.623  5.880   1.00 58.01 228 B 1 
ATOM 2563 C CG2 . THR B 2 228 ? -1.098  0.039   6.841   1.00 56.14 228 B 1 
ATOM 2564 N N   . VAL B 2 229 ? 0.631   -4.357  6.760   1.00 72.30 229 B 1 
ATOM 2565 C CA  . VAL B 2 229 ? 0.532   -5.790  7.040   1.00 69.88 229 B 1 
ATOM 2566 C C   . VAL B 2 229 ? 0.586   -5.979  8.552   1.00 70.93 229 B 1 
ATOM 2567 O O   . VAL B 2 229 ? 1.373   -5.316  9.225   1.00 66.12 229 B 1 
ATOM 2568 C CB  . VAL B 2 229 ? 1.644   -6.579  6.317   1.00 62.97 229 B 1 
ATOM 2569 C CG1 . VAL B 2 229 ? 1.476   -8.080  6.539   1.00 56.14 229 B 1 
ATOM 2570 C CG2 . VAL B 2 229 ? 1.614   -6.333  4.807   1.00 56.28 229 B 1 
ATOM 2571 N N   . GLU B 2 230 ? -0.256  -6.846  9.101   1.00 65.25 230 B 1 
ATOM 2572 C CA  . GLU B 2 230 ? -0.297  -7.055  10.549  1.00 65.62 230 B 1 
ATOM 2573 C C   . GLU B 2 230 ? 0.977   -7.710  11.080  1.00 67.63 230 B 1 
ATOM 2574 O O   . GLU B 2 230 ? 1.625   -7.178  11.980  1.00 63.05 230 B 1 
ATOM 2575 C CB  . GLU B 2 230 ? -1.509  -7.887  10.951  1.00 59.36 230 B 1 
ATOM 2576 C CG  . GLU B 2 230 ? -2.816  -7.117  10.797  1.00 51.78 230 B 1 
ATOM 2577 C CD  . GLU B 2 230 ? -3.997  -7.846  11.433  1.00 44.06 230 B 1 
ATOM 2578 O OE1 . GLU B 2 230 ? -4.991  -7.147  11.730  1.00 38.05 230 B 1 
ATOM 2579 O OE2 . GLU B 2 230 ? -3.881  -9.072  11.645  1.00 40.64 230 B 1 
ATOM 2580 N N   . LYS B 2 231 ? 1.350   -8.834  10.487  1.00 72.77 231 B 1 
ATOM 2581 C CA  . LYS B 2 231 ? 2.553   -9.586  10.809  1.00 72.95 231 B 1 
ATOM 2582 C C   . LYS B 2 231 ? 3.657   -9.213  9.828   1.00 73.75 231 B 1 
ATOM 2583 O O   . LYS B 2 231 ? 3.859   -9.882  8.827   1.00 69.20 231 B 1 
ATOM 2584 C CB  . LYS B 2 231 ? 2.266   -11.089 10.823  1.00 67.44 231 B 1 
ATOM 2585 C CG  . LYS B 2 231 ? 1.295   -11.493 11.947  1.00 60.37 231 B 1 
ATOM 2586 C CD  . LYS B 2 231 ? 1.084   -13.006 11.933  1.00 54.32 231 B 1 
ATOM 2587 C CE  . LYS B 2 231 ? 0.091   -13.417 13.026  1.00 47.37 231 B 1 
ATOM 2588 N NZ  . LYS B 2 231 ? -0.192  -14.869 12.998  1.00 41.40 231 B 1 
ATOM 2589 N N   . LEU B 2 232 ? 4.343   -8.114  10.121  1.00 74.53 232 B 1 
ATOM 2590 C CA  . LEU B 2 232 ? 5.479   -7.665  9.330   1.00 75.08 232 B 1 
ATOM 2591 C C   . LEU B 2 232 ? 6.768   -7.978  10.089  1.00 77.19 232 B 1 
ATOM 2592 O O   . LEU B 2 232 ? 7.039   -7.351  11.114  1.00 75.81 232 B 1 
ATOM 2593 C CB  . LEU B 2 232 ? 5.312   -6.172  9.003   1.00 71.32 232 B 1 
ATOM 2594 C CG  . LEU B 2 232 ? 6.290   -5.684  7.921   1.00 67.52 232 B 1 
ATOM 2595 C CD1 . LEU B 2 232 ? 5.942   -6.258  6.547   1.00 62.83 232 B 1 
ATOM 2596 C CD2 . LEU B 2 232 ? 6.215   -4.161  7.814   1.00 64.09 232 B 1 
ATOM 2597 N N   . THR B 2 233 ? 7.546   -8.929  9.579   1.00 80.23 233 B 1 
ATOM 2598 C CA  . THR B 2 233 ? 8.853   -9.299  10.121  1.00 81.29 233 B 1 
ATOM 2599 C C   . THR B 2 233 ? 9.912   -9.052  9.059   1.00 82.62 233 B 1 
ATOM 2600 O O   . THR B 2 233 ? 9.714   -9.330  7.882   1.00 78.83 233 B 1 
ATOM 2601 C CB  . THR B 2 233 ? 8.886   -10.757 10.603  1.00 77.34 233 B 1 
ATOM 2602 O OG1 . THR B 2 233 ? 7.780   -11.035 11.432  1.00 69.03 233 B 1 
ATOM 2603 C CG2 . THR B 2 233 ? 10.128  -11.035 11.431  1.00 67.74 233 B 1 
ATOM 2604 N N   . GLY B 2 234 ? 11.041  -8.494  9.478   1.00 85.93 234 B 1 
ATOM 2605 C CA  . GLY B 2 234 ? 12.135  -8.209  8.573   1.00 87.11 234 B 1 
ATOM 2606 C C   . GLY B 2 234 ? 13.345  -7.614  9.278   1.00 89.29 234 B 1 
ATOM 2607 O O   . GLY B 2 234 ? 13.394  -7.507  10.499  1.00 87.70 234 B 1 
ATOM 2608 N N   . SER B 2 235 ? 14.323  -7.229  8.483   1.00 89.10 235 B 1 
ATOM 2609 C CA  . SER B 2 235 ? 15.529  -6.561  8.962   1.00 89.86 235 B 1 
ATOM 2610 C C   . SER B 2 235 ? 15.887  -5.417  8.031   1.00 90.23 235 B 1 
ATOM 2611 O O   . SER B 2 235 ? 15.683  -5.506  6.818   1.00 87.37 235 B 1 
ATOM 2612 C CB  . SER B 2 235 ? 16.683  -7.550  9.092   1.00 87.16 235 B 1 
ATOM 2613 O OG  . SER B 2 235 ? 16.991  -8.151  7.846   1.00 75.41 235 B 1 
ATOM 2614 N N   . GLY B 2 236 ? 16.445  -4.353  8.591   1.00 89.97 236 B 1 
ATOM 2615 C CA  . GLY B 2 236 ? 16.808  -3.176  7.833   1.00 90.12 236 B 1 
ATOM 2616 C C   . GLY B 2 236 ? 18.175  -2.632  8.202   1.00 91.38 236 B 1 
ATOM 2617 O O   . GLY B 2 236 ? 18.732  -2.938  9.257   1.00 89.77 236 B 1 
ATOM 2618 N N   . GLU B 2 237 ? 18.704  -1.829  7.307   1.00 89.24 237 B 1 
ATOM 2619 C CA  . GLU B 2 237 ? 20.006  -1.191  7.451   1.00 89.74 237 B 1 
ATOM 2620 C C   . GLU B 2 237 ? 20.010  0.152   6.719   1.00 89.53 237 B 1 
ATOM 2621 O O   . GLU B 2 237 ? 19.497  0.264   5.608   1.00 87.33 237 B 1 
ATOM 2622 C CB  . GLU B 2 237 ? 21.087  -2.147  6.925   1.00 86.38 237 B 1 
ATOM 2623 C CG  . GLU B 2 237 ? 22.497  -1.555  6.964   1.00 79.78 237 B 1 
ATOM 2624 C CD  . GLU B 2 237 ? 23.582  -2.610  6.696   1.00 81.83 237 B 1 
ATOM 2625 O OE1 . GLU B 2 237 ? 24.677  -2.455  7.283   1.00 72.64 237 B 1 
ATOM 2626 O OE2 . GLU B 2 237 ? 23.328  -3.562  5.931   1.00 76.65 237 B 1 
ATOM 2627 N N   . LEU B 2 238 ? 20.604  1.172   7.338   1.00 88.77 238 B 1 
ATOM 2628 C CA  . LEU B 2 238 ? 20.896  2.449   6.699   1.00 88.43 238 B 1 
ATOM 2629 C C   . LEU B 2 238 ? 22.391  2.532   6.400   1.00 87.99 238 B 1 
ATOM 2630 O O   . LEU B 2 238 ? 23.212  2.592   7.318   1.00 86.12 238 B 1 
ATOM 2631 C CB  . LEU B 2 238 ? 20.412  3.608   7.581   1.00 88.28 238 B 1 
ATOM 2632 C CG  . LEU B 2 238 ? 20.737  5.005   7.013   1.00 88.99 238 B 1 
ATOM 2633 C CD1 . LEU B 2 238 ? 19.980  5.301   5.722   1.00 83.62 238 B 1 
ATOM 2634 C CD2 . LEU B 2 238 ? 20.358  6.083   8.020   1.00 84.12 238 B 1 
ATOM 2635 N N   . TRP B 2 239 ? 22.721  2.587   5.122   1.00 87.42 239 B 1 
ATOM 2636 C CA  . TRP B 2 239 ? 24.042  2.959   4.640   1.00 86.41 239 B 1 
ATOM 2637 C C   . TRP B 2 239 ? 24.089  4.455   4.368   1.00 86.10 239 B 1 
ATOM 2638 O O   . TRP B 2 239 ? 23.150  5.011   3.808   1.00 83.66 239 B 1 
ATOM 2639 C CB  . TRP B 2 239 ? 24.387  2.156   3.391   1.00 82.85 239 B 1 
ATOM 2640 C CG  . TRP B 2 239 ? 24.771  0.745   3.707   1.00 76.43 239 B 1 
ATOM 2641 C CD1 . TRP B 2 239 ? 23.912  -0.287  3.891   1.00 66.32 239 B 1 
ATOM 2642 C CD2 . TRP B 2 239 ? 26.111  0.211   3.928   1.00 70.76 239 B 1 
ATOM 2643 N NE1 . TRP B 2 239 ? 24.638  -1.427  4.218   1.00 60.83 239 B 1 
ATOM 2644 C CE2 . TRP B 2 239 ? 25.983  -1.169  4.246   1.00 65.27 239 B 1 
ATOM 2645 C CE3 . TRP B 2 239 ? 27.408  0.767   3.887   1.00 61.30 239 B 1 
ATOM 2646 C CZ2 . TRP B 2 239 ? 27.113  -1.971  4.529   1.00 61.33 239 B 1 
ATOM 2647 C CZ3 . TRP B 2 239 ? 28.521  -0.037  4.160   1.00 57.33 239 B 1 
ATOM 2648 C CH2 . TRP B 2 239 ? 28.380  -1.388  4.483   1.00 57.77 239 B 1 
ATOM 2649 N N   . TRP B 2 240 ? 25.198  5.112   4.737   1.00 87.29 240 B 1 
ATOM 2650 C CA  . TRP B 2 240 ? 25.384  6.547   4.561   1.00 87.73 240 B 1 
ATOM 2651 C C   . TRP B 2 240 ? 26.711  6.875   3.891   1.00 86.82 240 B 1 
ATOM 2652 O O   . TRP B 2 240 ? 27.766  6.411   4.311   1.00 83.54 240 B 1 
ATOM 2653 C CB  . TRP B 2 240 ? 25.287  7.240   5.919   1.00 87.64 240 B 1 
ATOM 2654 C CG  . TRP B 2 240 ? 25.099  8.717   5.797   1.00 88.86 240 B 1 
ATOM 2655 C CD1 . TRP B 2 240 ? 26.072  9.655   5.797   1.00 85.62 240 B 1 
ATOM 2656 C CD2 . TRP B 2 240 ? 23.840  9.434   5.614   1.00 88.82 240 B 1 
ATOM 2657 N NE1 . TRP B 2 240 ? 25.504  10.910  5.646   1.00 85.69 240 B 1 
ATOM 2658 C CE2 . TRP B 2 240 ? 24.137  10.816  5.527   1.00 88.37 240 B 1 
ATOM 2659 C CE3 . TRP B 2 240 ? 22.495  9.035   5.518   1.00 87.78 240 B 1 
ATOM 2660 C CZ2 . TRP B 2 240 ? 23.122  11.778  5.347   1.00 87.84 240 B 1 
ATOM 2661 C CZ3 . TRP B 2 240 ? 21.483  9.992   5.339   1.00 85.14 240 B 1 
ATOM 2662 C CH2 . TRP B 2 240 ? 21.797  11.348  5.251   1.00 85.54 240 B 1 
ATOM 2663 N N   . GLN B 2 241 ? 26.643  7.728   2.878   1.00 83.35 241 B 1 
ATOM 2664 C CA  . GLN B 2 241 ? 27.772  8.307   2.183   1.00 83.19 241 B 1 
ATOM 2665 C C   . GLN B 2 241 ? 27.810  9.809   2.482   1.00 82.89 241 B 1 
ATOM 2666 O O   . GLN B 2 241 ? 27.105  10.596  1.851   1.00 80.45 241 B 1 
ATOM 2667 C CB  . GLN B 2 241 ? 27.649  7.996   0.677   1.00 80.95 241 B 1 
ATOM 2668 C CG  . GLN B 2 241 ? 28.797  8.580   -0.157  1.00 76.05 241 B 1 
ATOM 2669 C CD  . GLN B 2 241 ? 30.156  7.992   0.234   1.00 72.25 241 B 1 
ATOM 2670 O OE1 . GLN B 2 241 ? 30.337  6.794   0.316   1.00 64.84 241 B 1 
ATOM 2671 N NE2 . GLN B 2 241 ? 31.141  8.819   0.496   1.00 61.64 241 B 1 
ATOM 2672 N N   . ALA B 2 242 ? 28.637  10.205  3.436   1.00 86.38 242 B 1 
ATOM 2673 C CA  . ALA B 2 242 ? 28.855  11.619  3.705   1.00 84.92 242 B 1 
ATOM 2674 C C   . ALA B 2 242 ? 29.687  12.259  2.581   1.00 84.38 242 B 1 
ATOM 2675 O O   . ALA B 2 242 ? 30.629  11.646  2.091   1.00 81.39 242 B 1 
ATOM 2676 C CB  . ALA B 2 242 ? 29.521  11.775  5.078   1.00 82.83 242 B 1 
ATOM 2677 N N   . GLU B 2 243 ? 29.386  13.504  2.229   1.00 83.49 243 B 1 
ATOM 2678 C CA  . GLU B 2 243 ? 30.078  14.232  1.155   1.00 81.12 243 B 1 
ATOM 2679 C C   . GLU B 2 243 ? 31.594  14.365  1.413   1.00 79.52 243 B 1 
ATOM 2680 O O   . GLU B 2 243 ? 32.402  14.282  0.492   1.00 73.89 243 B 1 
ATOM 2681 C CB  . GLU B 2 243 ? 29.434  15.623  1.015   1.00 77.56 243 B 1 
ATOM 2682 C CG  . GLU B 2 243 ? 30.015  16.471  -0.132  1.00 73.05 243 B 1 
ATOM 2683 C CD  . GLU B 2 243 ? 29.257  17.805  -0.329  1.00 72.12 243 B 1 
ATOM 2684 O OE1 . GLU B 2 243 ? 29.451  18.459  -1.377  1.00 65.58 243 B 1 
ATOM 2685 O OE2 . GLU B 2 243 ? 28.445  18.186  0.531   1.00 71.02 243 B 1 
ATOM 2686 N N   . ARG B 2 244 ? 31.978  14.519  2.683   1.00 76.96 244 B 1 
ATOM 2687 C CA  . ARG B 2 244 ? 33.389  14.645  3.092   1.00 75.40 244 B 1 
ATOM 2688 C C   . ARG B 2 244 ? 34.096  13.298  3.312   1.00 74.85 244 B 1 
ATOM 2689 O O   . ARG B 2 244 ? 35.291  13.294  3.595   1.00 69.86 244 B 1 
ATOM 2690 C CB  . ARG B 2 244 ? 33.488  15.512  4.353   1.00 71.81 244 B 1 
ATOM 2691 C CG  . ARG B 2 244 ? 33.068  16.968  4.109   1.00 67.42 244 B 1 
ATOM 2692 C CD  . ARG B 2 244 ? 33.300  17.777  5.393   1.00 63.93 244 B 1 
ATOM 2693 N NE  . ARG B 2 244 ? 33.009  19.203  5.220   1.00 58.51 244 B 1 
ATOM 2694 C CZ  . ARG B 2 244 ? 33.251  20.158  6.113   1.00 52.89 244 B 1 
ATOM 2695 N NH1 . ARG B 2 244 ? 33.743  19.896  7.288   1.00 50.60 244 B 1 
ATOM 2696 N NH2 . ARG B 2 244 ? 32.997  21.397  5.829   1.00 48.08 244 B 1 
ATOM 2697 N N   . ALA B 2 245 ? 33.367  12.182  3.262   1.00 75.70 245 B 1 
ATOM 2698 C CA  . ALA B 2 245 ? 33.929  10.862  3.485   1.00 75.48 245 B 1 
ATOM 2699 C C   . ALA B 2 245 ? 34.241  10.177  2.143   1.00 75.29 245 B 1 
ATOM 2700 O O   . ALA B 2 245 ? 33.480  10.280  1.187   1.00 70.69 245 B 1 
ATOM 2701 C CB  . ALA B 2 245 ? 32.974  10.038  4.344   1.00 71.84 245 B 1 
ATOM 2702 N N   . SER B 2 246 ? 35.328  9.415   2.113   1.00 70.20 246 B 1 
ATOM 2703 C CA  . SER B 2 246 ? 35.739  8.656   0.923   1.00 71.24 246 B 1 
ATOM 2704 C C   . SER B 2 246 ? 34.939  7.366   0.715   1.00 72.09 246 B 1 
ATOM 2705 O O   . SER B 2 246 ? 34.916  6.829   -0.388  1.00 65.84 246 B 1 
ATOM 2706 C CB  . SER B 2 246 ? 37.223  8.316   1.045   1.00 66.88 246 B 1 
ATOM 2707 O OG  . SER B 2 246 ? 37.471  7.661   2.268   1.00 60.22 246 B 1 
ATOM 2708 N N   . SER B 2 247 ? 34.297  6.844   1.771   1.00 70.71 247 B 1 
ATOM 2709 C CA  . SER B 2 247 ? 33.575  5.573   1.732   1.00 72.26 247 B 1 
ATOM 2710 C C   . SER B 2 247 ? 32.240  5.652   2.470   1.00 72.87 247 B 1 
ATOM 2711 O O   . SER B 2 247 ? 32.091  6.398   3.439   1.00 69.04 247 B 1 
ATOM 2712 C CB  . SER B 2 247 ? 34.443  4.446   2.300   1.00 67.97 247 B 1 
ATOM 2713 O OG  . SER B 2 247 ? 34.777  4.680   3.651   1.00 61.30 247 B 1 
ATOM 2714 N N   . SER B 2 248 ? 31.284  4.833   2.039   1.00 77.20 248 B 1 
ATOM 2715 C CA  . SER B 2 248 ? 30.022  4.641   2.741   1.00 77.48 248 B 1 
ATOM 2716 C C   . SER B 2 248 ? 30.222  3.833   4.021   1.00 78.29 248 B 1 
ATOM 2717 O O   . SER B 2 248 ? 31.093  2.967   4.109   1.00 74.72 248 B 1 
ATOM 2718 C CB  . SER B 2 248 ? 28.974  3.996   1.827   1.00 73.45 248 B 1 
ATOM 2719 O OG  . SER B 2 248 ? 29.425  2.749   1.343   1.00 66.17 248 B 1 
ATOM 2720 N N   . LYS B 2 249 ? 29.389  4.106   5.030   1.00 78.33 249 B 1 
ATOM 2721 C CA  . LYS B 2 249 ? 29.386  3.395   6.300   1.00 80.11 249 B 1 
ATOM 2722 C C   . LYS B 2 249 ? 27.966  2.987   6.670   1.00 81.38 249 B 1 
ATOM 2723 O O   . LYS B 2 249 ? 27.021  3.717   6.409   1.00 77.32 249 B 1 
ATOM 2724 C CB  . LYS B 2 249 ? 30.012  4.266   7.404   1.00 75.07 249 B 1 
ATOM 2725 C CG  . LYS B 2 249 ? 31.507  4.522   7.163   1.00 66.56 249 B 1 
ATOM 2726 C CD  . LYS B 2 249 ? 32.116  5.324   8.314   1.00 63.38 249 B 1 
ATOM 2727 C CE  . LYS B 2 249 ? 33.597  5.590   8.042   1.00 52.41 249 B 1 
ATOM 2728 N NZ  . LYS B 2 249 ? 34.216  6.407   9.122   1.00 47.05 249 B 1 
ATOM 2729 N N   . SER B 2 250 ? 27.857  1.835   7.328   1.00 78.62 250 B 1 
ATOM 2730 C CA  . SER B 2 250 ? 26.600  1.433   7.949   1.00 78.84 250 B 1 
ATOM 2731 C C   . SER B 2 250 ? 26.390  2.258   9.220   1.00 80.07 250 B 1 
ATOM 2732 O O   . SER B 2 250 ? 27.193  2.186   10.150  1.00 74.57 250 B 1 
ATOM 2733 C CB  . SER B 2 250 ? 26.622  -0.055  8.261   1.00 74.57 250 B 1 
ATOM 2734 O OG  . SER B 2 250 ? 25.394  -0.458  8.824   1.00 71.77 250 B 1 
ATOM 2735 N N   . TRP B 2 251 ? 25.332  3.065   9.250   1.00 83.81 251 B 1 
ATOM 2736 C CA  . TRP B 2 251 ? 24.986  3.905   10.390  1.00 83.56 251 B 1 
ATOM 2737 C C   . TRP B 2 251 ? 24.152  3.169   11.423  1.00 83.23 251 B 1 
ATOM 2738 O O   . TRP B 2 251 ? 24.379  3.321   12.621  1.00 81.06 251 B 1 
ATOM 2739 C CB  . TRP B 2 251 ? 24.255  5.159   9.893   1.00 82.15 251 B 1 
ATOM 2740 C CG  . TRP B 2 251 ? 25.122  6.305   9.485   1.00 78.98 251 B 1 
ATOM 2741 C CD1 . TRP B 2 251 ? 26.461  6.282   9.288   1.00 73.86 251 B 1 
ATOM 2742 C CD2 . TRP B 2 251 ? 24.712  7.696   9.297   1.00 77.79 251 B 1 
ATOM 2743 N NE1 . TRP B 2 251 ? 26.925  7.560   8.996   1.00 71.43 251 B 1 
ATOM 2744 C CE2 . TRP B 2 251 ? 25.873  8.457   9.006   1.00 77.68 251 B 1 
ATOM 2745 C CE3 . TRP B 2 251 ? 23.475  8.373   9.367   1.00 75.61 251 B 1 
ATOM 2746 C CZ2 . TRP B 2 251 ? 25.823  9.854   8.813   1.00 74.54 251 B 1 
ATOM 2747 C CZ3 . TRP B 2 251 ? 23.421  9.759   9.164   1.00 75.06 251 B 1 
ATOM 2748 C CH2 . TRP B 2 251 ? 24.580  10.496  8.897   1.00 74.21 251 B 1 
ATOM 2749 N N   . ILE B 2 252 ? 23.196  2.374   10.973  1.00 84.72 252 B 1 
ATOM 2750 C CA  . ILE B 2 252 ? 22.300  1.637   11.861  1.00 87.31 252 B 1 
ATOM 2751 C C   . ILE B 2 252 ? 21.821  0.348   11.198  1.00 87.90 252 B 1 
ATOM 2752 O O   . ILE B 2 252 ? 21.549  0.322   10.006  1.00 86.91 252 B 1 
ATOM 2753 C CB  . ILE B 2 252 ? 21.142  2.550   12.312  1.00 85.47 252 B 1 
ATOM 2754 C CG1 . ILE B 2 252 ? 20.310  1.913   13.439  1.00 77.62 252 B 1 
ATOM 2755 C CG2 . ILE B 2 252 ? 20.236  2.960   11.137  1.00 77.83 252 B 1 
ATOM 2756 C CD1 . ILE B 2 252 ? 19.411  2.919   14.167  1.00 73.60 252 B 1 
ATOM 2757 N N   . THR B 2 253 ? 21.691  -0.711  12.012  1.00 89.28 253 B 1 
ATOM 2758 C CA  . THR B 2 253 ? 20.997  -1.944  11.654  1.00 89.33 253 B 1 
ATOM 2759 C C   . THR B 2 253 ? 19.893  -2.212  12.668  1.00 89.55 253 B 1 
ATOM 2760 O O   . THR B 2 253 ? 20.070  -1.972  13.865  1.00 88.11 253 B 1 
ATOM 2761 C CB  . THR B 2 253 ? 21.933  -3.155  11.549  1.00 87.94 253 B 1 
ATOM 2762 O OG1 . THR B 2 253 ? 22.603  -3.397  12.763  1.00 76.29 253 B 1 
ATOM 2763 C CG2 . THR B 2 253 ? 23.014  -2.964  10.494  1.00 77.09 253 B 1 
ATOM 2764 N N   . PHE B 2 254 ? 18.747  -2.686  12.195  1.00 91.56 254 B 1 
ATOM 2765 C CA  . PHE B 2 254 ? 17.579  -2.916  13.023  1.00 91.63 254 B 1 
ATOM 2766 C C   . PHE B 2 254 ? 16.788  -4.141  12.563  1.00 91.85 254 B 1 
ATOM 2767 O O   . PHE B 2 254 ? 16.855  -4.544  11.401  1.00 90.59 254 B 1 
ATOM 2768 C CB  . PHE B 2 254 ? 16.700  -1.661  13.040  1.00 90.89 254 B 1 
ATOM 2769 C CG  . PHE B 2 254 ? 16.115  -1.274  11.698  1.00 91.89 254 B 1 
ATOM 2770 C CD1 . PHE B 2 254 ? 16.818  -0.420  10.821  1.00 88.73 254 B 1 
ATOM 2771 C CD2 . PHE B 2 254 ? 14.855  -1.756  11.300  1.00 88.96 254 B 1 
ATOM 2772 C CE1 . PHE B 2 254 ? 16.288  -0.061  9.586   1.00 87.95 254 B 1 
ATOM 2773 C CE2 . PHE B 2 254 ? 14.314  -1.400  10.057  1.00 88.15 254 B 1 
ATOM 2774 C CZ  . PHE B 2 254 ? 15.026  -0.552  9.194   1.00 89.15 254 B 1 
ATOM 2775 N N   . ASP B 2 255 ? 16.008  -4.694  13.485  1.00 91.42 255 B 1 
ATOM 2776 C CA  . ASP B 2 255 ? 14.995  -5.698  13.196  1.00 91.19 255 B 1 
ATOM 2777 C C   . ASP B 2 255 ? 13.602  -5.096  13.337  1.00 90.92 255 B 1 
ATOM 2778 O O   . ASP B 2 255 ? 13.349  -4.240  14.180  1.00 89.42 255 B 1 
ATOM 2779 C CB  . ASP B 2 255 ? 15.125  -6.908  14.114  1.00 89.03 255 B 1 
ATOM 2780 C CG  . ASP B 2 255 ? 16.299  -7.801  13.779  1.00 85.05 255 B 1 
ATOM 2781 O OD1 . ASP B 2 255 ? 16.763  -7.859  12.616  1.00 79.47 255 B 1 
ATOM 2782 O OD2 . ASP B 2 255 ? 16.786  -8.497  14.698  1.00 79.70 255 B 1 
ATOM 2783 N N   . LEU B 2 256 ? 12.702  -5.605  12.530  1.00 88.30 256 B 1 
ATOM 2784 C CA  . LEU B 2 256 ? 11.289  -5.320  12.573  1.00 87.40 256 B 1 
ATOM 2785 C C   . LEU B 2 256 ? 10.552  -6.622  12.869  1.00 86.73 256 B 1 
ATOM 2786 O O   . LEU B 2 256 ? 10.675  -7.582  12.117  1.00 84.20 256 B 1 
ATOM 2787 C CB  . LEU B 2 256 ? 10.893  -4.707  11.224  1.00 85.10 256 B 1 
ATOM 2788 C CG  . LEU B 2 256 ? 9.395   -4.364  11.112  1.00 83.03 256 B 1 
ATOM 2789 C CD1 . LEU B 2 256 ? 9.001   -3.226  12.044  1.00 76.78 256 B 1 
ATOM 2790 C CD2 . LEU B 2 256 ? 9.102   -3.934  9.677   1.00 76.97 256 B 1 
ATOM 2791 N N   . LYS B 2 257 ? 9.766   -6.655  13.953  1.00 88.22 257 B 1 
ATOM 2792 C CA  . LYS B 2 257 ? 8.935   -7.796  14.308  1.00 87.64 257 B 1 
ATOM 2793 C C   . LYS B 2 257 ? 7.586   -7.319  14.807  1.00 86.62 257 B 1 
ATOM 2794 O O   . LYS B 2 257 ? 7.527   -6.568  15.770  1.00 82.23 257 B 1 
ATOM 2795 C CB  . LYS B 2 257 ? 9.679   -8.655  15.346  1.00 85.06 257 B 1 
ATOM 2796 C CG  . LYS B 2 257 ? 8.957   -9.978  15.612  1.00 74.87 257 B 1 
ATOM 2797 C CD  . LYS B 2 257 ? 9.774   -10.864 16.564  1.00 71.20 257 B 1 
ATOM 2798 C CE  . LYS B 2 257 ? 9.071   -12.203 16.775  1.00 60.68 257 B 1 
ATOM 2799 N NZ  . LYS B 2 257 ? 9.862   -13.106 17.657  1.00 53.33 257 B 1 
ATOM 2800 N N   . ASN B 2 258 ? 6.499   -7.752  14.155  1.00 85.75 258 B 1 
ATOM 2801 C CA  . ASN B 2 258 ? 5.124   -7.376  14.518  1.00 83.70 258 B 1 
ATOM 2802 C C   . ASN B 2 258 ? 4.929   -5.857  14.715  1.00 83.33 258 B 1 
ATOM 2803 O O   . ASN B 2 258 ? 4.327   -5.411  15.680  1.00 78.08 258 B 1 
ATOM 2804 C CB  . ASN B 2 258 ? 4.664   -8.209  15.730  1.00 79.79 258 B 1 
ATOM 2805 C CG  . ASN B 2 258 ? 4.592   -9.698  15.449  1.00 72.78 258 B 1 
ATOM 2806 O OD1 . ASN B 2 258 ? 4.574   -10.169 14.328  1.00 64.00 258 B 1 
ATOM 2807 N ND2 . ASN B 2 258 ? 4.523   -10.495 16.499  1.00 63.66 258 B 1 
ATOM 2808 N N   . LYS B 2 259 ? 5.464   -5.066  13.793  1.00 83.71 259 B 1 
ATOM 2809 C CA  . LYS B 2 259 ? 5.447   -3.593  13.819  1.00 83.63 259 B 1 
ATOM 2810 C C   . LYS B 2 259 ? 6.306   -2.943  14.922  1.00 85.47 259 B 1 
ATOM 2811 O O   . LYS B 2 259 ? 6.317   -1.723  15.023  1.00 81.92 259 B 1 
ATOM 2812 C CB  . LYS B 2 259 ? 4.008   -3.036  13.843  1.00 79.67 259 B 1 
ATOM 2813 C CG  . LYS B 2 259 ? 3.064   -3.615  12.779  1.00 74.42 259 B 1 
ATOM 2814 C CD  . LYS B 2 259 ? 1.641   -3.093  12.979  1.00 69.33 259 B 1 
ATOM 2815 C CE  . LYS B 2 259 ? 0.733   -3.673  11.889  1.00 62.47 259 B 1 
ATOM 2816 N NZ  . LYS B 2 259 ? -0.704  -3.334  12.079  1.00 56.68 259 B 1 
ATOM 2817 N N   . GLU B 2 260 ? 7.029   -3.713  15.707  1.00 85.73 260 B 1 
ATOM 2818 C CA  . GLU B 2 260 ? 8.002   -3.218  16.664  1.00 87.48 260 B 1 
ATOM 2819 C C   . GLU B 2 260 ? 9.404   -3.232  16.065  1.00 88.12 260 B 1 
ATOM 2820 O O   . GLU B 2 260 ? 9.818   -4.198  15.429  1.00 86.14 260 B 1 
ATOM 2821 C CB  . GLU B 2 260 ? 7.958   -4.010  17.973  1.00 85.82 260 B 1 
ATOM 2822 C CG  . GLU B 2 260 ? 6.601   -3.865  18.681  1.00 76.63 260 B 1 
ATOM 2823 C CD  . GLU B 2 260 ? 6.594   -4.421  20.100  1.00 72.51 260 B 1 
ATOM 2824 O OE1 . GLU B 2 260 ? 5.646   -4.061  20.838  1.00 62.95 260 B 1 
ATOM 2825 O OE2 . GLU B 2 260 ? 7.531   -5.164  20.467  1.00 65.04 260 B 1 
ATOM 2826 N N   . VAL B 2 261 ? 10.120  -2.144  16.282  1.00 89.10 261 B 1 
ATOM 2827 C CA  . VAL B 2 261 ? 11.468  -1.936  15.783  1.00 89.75 261 B 1 
ATOM 2828 C C   . VAL B 2 261 ? 12.446  -2.093  16.938  1.00 90.33 261 B 1 
ATOM 2829 O O   . VAL B 2 261 ? 12.335  -1.424  17.964  1.00 88.10 261 B 1 
ATOM 2830 C CB  . VAL B 2 261 ? 11.612  -0.558  15.119  1.00 88.25 261 B 1 
ATOM 2831 C CG1 . VAL B 2 261 ? 12.999  -0.397  14.501  1.00 83.83 261 B 1 
ATOM 2832 C CG2 . VAL B 2 261 ? 10.574  -0.340  14.016  1.00 85.06 261 B 1 
ATOM 2833 N N   . SER B 2 262 ? 13.447  -2.951  16.747  1.00 90.23 262 B 1 
ATOM 2834 C CA  . SER B 2 262 ? 14.551  -3.141  17.684  1.00 90.37 262 B 1 
ATOM 2835 C C   . SER B 2 262 ? 15.877  -2.853  16.994  1.00 90.88 262 B 1 
ATOM 2836 O O   . SER B 2 262 ? 16.165  -3.370  15.921  1.00 88.73 262 B 1 
ATOM 2837 C CB  . SER B 2 262 ? 14.508  -4.546  18.288  1.00 87.94 262 B 1 
ATOM 2838 O OG  . SER B 2 262 ? 14.586  -5.550  17.305  1.00 74.41 262 B 1 
ATOM 2839 N N   . VAL B 2 263 ? 16.690  -2.008  17.604  1.00 90.24 263 B 1 
ATOM 2840 C CA  . VAL B 2 263 ? 17.999  -1.658  17.067  1.00 89.71 263 B 1 
ATOM 2841 C C   . VAL B 2 263 ? 18.989  -2.770  17.393  1.00 89.38 263 B 1 
ATOM 2842 O O   . VAL B 2 263 ? 19.173  -3.107  18.554  1.00 86.99 263 B 1 
ATOM 2843 C CB  . VAL B 2 263 ? 18.469  -0.309  17.609  1.00 87.75 263 B 1 
ATOM 2844 C CG1 . VAL B 2 263 ? 19.856  0.011   17.085  1.00 82.23 263 B 1 
ATOM 2845 C CG2 . VAL B 2 263 ? 17.513  0.818   17.183  1.00 83.44 263 B 1 
ATOM 2846 N N   . LYS B 2 264 ? 19.659  -3.313  16.372  1.00 88.88 264 B 1 
ATOM 2847 C CA  . LYS B 2 264 ? 20.736  -4.302  16.535  1.00 87.57 264 B 1 
ATOM 2848 C C   . LYS B 2 264 ? 22.085  -3.629  16.765  1.00 86.76 264 B 1 
ATOM 2849 O O   . LYS B 2 264 ? 22.826  -4.005  17.663  1.00 83.29 264 B 1 
ATOM 2850 C CB  . LYS B 2 264 ? 20.827  -5.181  15.286  1.00 85.62 264 B 1 
ATOM 2851 C CG  . LYS B 2 264 ? 19.818  -6.326  15.304  1.00 78.17 264 B 1 
ATOM 2852 C CD  . LYS B 2 264 ? 19.948  -7.142  14.015  1.00 76.19 264 B 1 
ATOM 2853 C CE  . LYS B 2 264 ? 19.374  -8.532  14.225  1.00 66.24 264 B 1 
ATOM 2854 N NZ  . LYS B 2 264 ? 18.974  -9.171  12.943  1.00 59.47 264 B 1 
ATOM 2855 N N   . ARG B 2 265 ? 22.408  -2.668  15.917  1.00 86.13 265 B 1 
ATOM 2856 C CA  . ARG B 2 265 ? 23.685  -1.962  15.947  1.00 85.98 265 B 1 
ATOM 2857 C C   . ARG B 2 265 ? 23.477  -0.510  15.523  1.00 86.18 265 B 1 
ATOM 2858 O O   . ARG B 2 265 ? 22.773  -0.239  14.563  1.00 83.35 265 B 1 
ATOM 2859 C CB  . ARG B 2 265 ? 24.675  -2.695  15.027  1.00 82.97 265 B 1 
ATOM 2860 C CG  . ARG B 2 265 ? 26.081  -2.089  15.075  1.00 69.84 265 B 1 
ATOM 2861 C CD  . ARG B 2 265 ? 27.023  -2.844  14.128  1.00 66.87 265 B 1 
ATOM 2862 N NE  . ARG B 2 265 ? 28.359  -2.251  14.134  1.00 54.87 265 B 1 
ATOM 2863 C CZ  . ARG B 2 265 ? 29.391  -2.650  13.396  1.00 47.12 265 B 1 
ATOM 2864 N NH1 . ARG B 2 265 ? 29.290  -3.659  12.570  1.00 42.81 265 B 1 
ATOM 2865 N NH2 . ARG B 2 265 ? 30.525  -2.030  13.485  1.00 39.26 265 B 1 
ATOM 2866 N N   . VAL B 2 266 ? 24.169  0.390   16.229  1.00 83.14 266 B 1 
ATOM 2867 C CA  . VAL B 2 266 ? 24.244  1.813   15.889  1.00 81.55 266 B 1 
ATOM 2868 C C   . VAL B 2 266 ? 25.706  2.243   15.889  1.00 80.94 266 B 1 
ATOM 2869 O O   . VAL B 2 266 ? 26.494  1.753   16.700  1.00 76.92 266 B 1 
ATOM 2870 C CB  . VAL B 2 266 ? 23.377  2.637   16.867  1.00 77.97 266 B 1 
ATOM 2871 C CG1 . VAL B 2 266 ? 23.783  4.099   17.022  1.00 69.99 266 B 1 
ATOM 2872 C CG2 . VAL B 2 266 ? 21.942  2.662   16.386  1.00 71.67 266 B 1 
ATOM 2873 N N   . THR B 2 267 ? 26.062  3.145   14.985  1.00 79.32 267 B 1 
ATOM 2874 C CA  . THR B 2 267 ? 27.356  3.826   15.033  1.00 76.69 267 B 1 
ATOM 2875 C C   . THR B 2 267 ? 27.431  4.750   16.244  1.00 77.63 267 B 1 
ATOM 2876 O O   . THR B 2 267 ? 26.431  5.311   16.692  1.00 73.99 267 B 1 
ATOM 2877 C CB  . THR B 2 267 ? 27.613  4.639   13.760  1.00 71.74 267 B 1 
ATOM 2878 O OG1 . THR B 2 267 ? 26.517  5.457   13.469  1.00 64.20 267 B 1 
ATOM 2879 C CG2 . THR B 2 267 ? 27.862  3.721   12.568  1.00 63.64 267 B 1 
ATOM 2880 N N   . GLN B 2 268 ? 28.642  4.936   16.788  1.00 74.37 268 B 1 
ATOM 2881 C CA  . GLN B 2 268 ? 28.836  5.869   17.908  1.00 74.47 268 B 1 
ATOM 2882 C C   . GLN B 2 268 ? 28.777  7.338   17.484  1.00 76.87 268 B 1 
ATOM 2883 O O   . GLN B 2 268 ? 28.321  8.178   18.253  1.00 71.01 268 B 1 
ATOM 2884 C CB  . GLN B 2 268 ? 30.171  5.590   18.603  1.00 68.85 268 B 1 
ATOM 2885 C CG  . GLN B 2 268 ? 30.182  4.243   19.343  1.00 61.13 268 B 1 
ATOM 2886 C CD  . GLN B 2 268 ? 31.298  4.165   20.383  1.00 51.95 268 B 1 
ATOM 2887 O OE1 . GLN B 2 268 ? 32.117  5.058   20.524  1.00 45.42 268 B 1 
ATOM 2888 N NE2 . GLN B 2 268 ? 31.357  3.115   21.157  1.00 45.47 268 B 1 
ATOM 2889 N N   . ASP B 2 269 ? 29.233  7.611   16.281  1.00 77.81 269 B 1 
ATOM 2890 C CA  . ASP B 2 269 ? 29.154  8.922   15.652  1.00 78.36 269 B 1 
ATOM 2891 C C   . ASP B 2 269 ? 28.677  8.761   14.200  1.00 78.57 269 B 1 
ATOM 2892 O O   . ASP B 2 269 ? 29.371  8.133   13.401  1.00 71.22 269 B 1 
ATOM 2893 C CB  . ASP B 2 269 ? 30.521  9.615   15.715  1.00 72.55 269 B 1 
ATOM 2894 C CG  . ASP B 2 269 ? 30.468  11.035  15.166  1.00 69.58 269 B 1 
ATOM 2895 O OD1 . ASP B 2 269 ? 29.398  11.672  15.249  1.00 64.58 269 B 1 
ATOM 2896 O OD2 . ASP B 2 269 ? 31.497  11.504  14.639  1.00 64.00 269 B 1 
ATOM 2897 N N   . PRO B 2 270 ? 27.478  9.282   13.851  1.00 80.54 270 B 1 
ATOM 2898 C CA  . PRO B 2 270 ? 26.528  10.014  14.692  1.00 81.13 270 B 1 
ATOM 2899 C C   . PRO B 2 270 ? 25.753  9.124   15.684  1.00 82.34 270 B 1 
ATOM 2900 O O   . PRO B 2 270 ? 25.495  7.955   15.422  1.00 78.01 270 B 1 
ATOM 2901 C CB  . PRO B 2 270 ? 25.572  10.677  13.702  1.00 77.30 270 B 1 
ATOM 2902 C CG  . PRO B 2 270 ? 25.558  9.699   12.530  1.00 74.61 270 B 1 
ATOM 2903 C CD  . PRO B 2 270 ? 26.989  9.176   12.492  1.00 76.84 270 B 1 
ATOM 2904 N N   . LYS B 2 271 ? 25.314  9.705   16.802  1.00 83.44 271 B 1 
ATOM 2905 C CA  . LYS B 2 271 ? 24.447  9.042   17.792  1.00 84.49 271 B 1 
ATOM 2906 C C   . LYS B 2 271 ? 22.988  9.039   17.319  1.00 86.43 271 B 1 
ATOM 2907 O O   . LYS B 2 271 ? 22.142  9.746   17.871  1.00 82.06 271 B 1 
ATOM 2908 C CB  . LYS B 2 271 ? 24.587  9.689   19.172  1.00 78.76 271 B 1 
ATOM 2909 C CG  . LYS B 2 271 ? 25.959  9.426   19.805  1.00 69.30 271 B 1 
ATOM 2910 C CD  . LYS B 2 271 ? 25.996  10.022  21.215  1.00 62.34 271 B 1 
ATOM 2911 C CE  . LYS B 2 271 ? 27.371  9.766   21.842  1.00 52.88 271 B 1 
ATOM 2912 N NZ  . LYS B 2 271 ? 27.474  10.345  23.203  1.00 46.02 271 B 1 
ATOM 2913 N N   . LEU B 2 272 ? 22.696  8.244   16.294  1.00 84.32 272 B 1 
ATOM 2914 C CA  . LEU B 2 272 ? 21.343  8.097   15.762  1.00 85.19 272 B 1 
ATOM 2915 C C   . LEU B 2 272 ? 20.414  7.443   16.786  1.00 86.08 272 B 1 
ATOM 2916 O O   . LEU B 2 272 ? 20.784  6.497   17.480  1.00 83.76 272 B 1 
ATOM 2917 C CB  . LEU B 2 272 ? 21.378  7.268   14.474  1.00 82.96 272 B 1 
ATOM 2918 C CG  . LEU B 2 272 ? 21.870  8.069   13.259  1.00 80.42 272 B 1 
ATOM 2919 C CD1 . LEU B 2 272 ? 22.325  7.109   12.170  1.00 74.55 272 B 1 
ATOM 2920 C CD2 . LEU B 2 272 ? 20.757  8.950   12.686  1.00 75.27 272 B 1 
ATOM 2921 N N   . GLN B 2 273 ? 19.179  7.915   16.833  1.00 86.95 273 B 1 
ATOM 2922 C CA  . GLN B 2 273 ? 18.097  7.311   17.591  1.00 87.43 273 B 1 
ATOM 2923 C C   . GLN B 2 273 ? 17.035  6.804   16.625  1.00 87.69 273 B 1 
ATOM 2924 O O   . GLN B 2 273 ? 16.732  7.454   15.623  1.00 86.31 273 B 1 
ATOM 2925 C CB  . GLN B 2 273 ? 17.516  8.318   18.587  1.00 85.39 273 B 1 
ATOM 2926 C CG  . GLN B 2 273 ? 18.548  8.765   19.629  1.00 77.70 273 B 1 
ATOM 2927 C CD  . GLN B 2 273 ? 17.967  9.741   20.656  1.00 74.10 273 B 1 
ATOM 2928 O OE1 . GLN B 2 273 ? 16.811  10.107  20.636  1.00 64.54 273 B 1 
ATOM 2929 N NE2 . GLN B 2 273 ? 18.757  10.186  21.598  1.00 62.37 273 B 1 
ATOM 2930 N N   . MET B 2 274 ? 16.449  5.639   16.925  1.00 88.98 274 B 1 
ATOM 2931 C CA  . MET B 2 274 ? 15.399  5.041   16.109  1.00 89.41 274 B 1 
ATOM 2932 C C   . MET B 2 274 ? 14.125  4.878   16.930  1.00 89.72 274 B 1 
ATOM 2933 O O   . MET B 2 274 ? 14.164  4.427   18.079  1.00 87.47 274 B 1 
ATOM 2934 C CB  . MET B 2 274 ? 15.897  3.722   15.514  1.00 87.80 274 B 1 
ATOM 2935 C CG  . MET B 2 274 ? 14.984  3.254   14.383  1.00 85.67 274 B 1 
ATOM 2936 S SD  . MET B 2 274 ? 15.687  1.902   13.389  1.00 85.51 274 B 1 
ATOM 2937 C CE  . MET B 2 274 ? 14.495  1.910   12.037  1.00 77.10 274 B 1 
ATOM 2938 N N   . GLY B 2 275 ? 12.987  5.228   16.331  1.00 88.86 275 B 1 
ATOM 2939 C CA  . GLY B 2 275 ? 11.680  5.005   16.925  1.00 88.49 275 B 1 
ATOM 2940 C C   . GLY B 2 275 ? 11.381  3.513   17.083  1.00 89.05 275 B 1 
ATOM 2941 O O   . GLY B 2 275 ? 11.736  2.701   16.238  1.00 86.66 275 B 1 
ATOM 2942 N N   . LYS B 2 276 ? 10.692  3.141   18.183  1.00 89.66 276 B 1 
ATOM 2943 C CA  . LYS B 2 276 ? 10.352  1.742   18.499  1.00 89.42 276 B 1 
ATOM 2944 C C   . LYS B 2 276 ? 9.146   1.196   17.730  1.00 88.87 276 B 1 
ATOM 2945 O O   . LYS B 2 276 ? 8.859   0.010   17.819  1.00 84.46 276 B 1 
ATOM 2946 C CB  . LYS B 2 276 ? 10.115  1.582   20.001  1.00 87.12 276 B 1 
ATOM 2947 C CG  . LYS B 2 276 ? 11.380  1.855   20.838  1.00 79.44 276 B 1 
ATOM 2948 C CD  . LYS B 2 276 ? 11.106  1.555   22.317  1.00 72.87 276 B 1 
ATOM 2949 C CE  . LYS B 2 276 ? 12.367  1.805   23.143  1.00 62.43 276 B 1 
ATOM 2950 N NZ  . LYS B 2 276 ? 12.166  1.482   24.579  1.00 53.47 276 B 1 
ATOM 2951 N N   . LYS B 2 277 ? 8.400   2.052   17.039  1.00 87.12 277 B 1 
ATOM 2952 C CA  . LYS B 2 277 ? 7.163   1.708   16.345  1.00 86.20 277 B 1 
ATOM 2953 C C   . LYS B 2 277 ? 7.198   2.183   14.899  1.00 86.12 277 B 1 
ATOM 2954 O O   . LYS B 2 277 ? 7.936   3.109   14.560  1.00 81.73 277 B 1 
ATOM 2955 C CB  . LYS B 2 277 ? 5.939   2.275   17.089  1.00 83.00 277 B 1 
ATOM 2956 C CG  . LYS B 2 277 ? 5.749   1.635   18.470  1.00 77.39 277 B 1 
ATOM 2957 C CD  . LYS B 2 277 ? 4.439   2.102   19.122  1.00 70.18 277 B 1 
ATOM 2958 C CE  . LYS B 2 277 ? 4.261   1.419   20.479  1.00 60.38 277 B 1 
ATOM 2959 N NZ  . LYS B 2 277 ? 2.974   1.777   21.124  1.00 52.91 277 B 1 
ATOM 2960 N N   . LEU B 2 278 ? 6.363   1.570   14.078  1.00 85.66 278 B 1 
ATOM 2961 C CA  . LEU B 2 278 ? 6.116   2.068   12.733  1.00 83.95 278 B 1 
ATOM 2962 C C   . LEU B 2 278 ? 5.288   3.368   12.777  1.00 82.67 278 B 1 
ATOM 2963 O O   . LEU B 2 278 ? 4.437   3.510   13.657  1.00 77.09 278 B 1 
ATOM 2964 C CB  . LEU B 2 278 ? 5.402   0.990   11.897  1.00 80.80 278 B 1 
ATOM 2965 C CG  . LEU B 2 278 ? 6.259   -0.239  11.568  1.00 79.54 278 B 1 
ATOM 2966 C CD1 . LEU B 2 278 ? 5.405   -1.255  10.807  1.00 75.28 278 B 1 
ATOM 2967 C CD2 . LEU B 2 278 ? 7.469   0.110   10.694  1.00 76.05 278 B 1 
ATOM 2968 N N   . PRO B 2 279 ? 5.480   4.281   11.795  1.00 84.66 279 B 1 
ATOM 2969 C CA  . PRO B 2 279 ? 6.447   4.223   10.698  1.00 85.05 279 B 1 
ATOM 2970 C C   . PRO B 2 279 ? 7.897   4.338   11.177  1.00 87.17 279 B 1 
ATOM 2971 O O   . PRO B 2 279 ? 8.162   4.813   12.278  1.00 84.53 279 B 1 
ATOM 2972 C CB  . PRO B 2 279 ? 6.051   5.367   9.757   1.00 80.95 279 B 1 
ATOM 2973 C CG  . PRO B 2 279 ? 5.417   6.383   10.703  1.00 76.80 279 B 1 
ATOM 2974 C CD  . PRO B 2 279 ? 4.723   5.515   11.741  1.00 79.95 279 B 1 
ATOM 2975 N N   . LEU B 2 280 ? 8.844   3.887   10.366  1.00 86.14 280 B 1 
ATOM 2976 C CA  . LEU B 2 280 ? 10.263  3.970   10.687  1.00 86.92 280 B 1 
ATOM 2977 C C   . LEU B 2 280 ? 10.686  5.438   10.781  1.00 87.95 280 B 1 
ATOM 2978 O O   . LEU B 2 280 ? 10.547  6.180   9.811   1.00 86.45 280 B 1 
ATOM 2979 C CB  . LEU B 2 280 ? 11.102  3.231   9.633   1.00 85.54 280 B 1 
ATOM 2980 C CG  . LEU B 2 280 ? 10.795  1.733   9.459   1.00 84.39 280 B 1 
ATOM 2981 C CD1 . LEU B 2 280 ? 11.577  1.167   8.276   1.00 80.23 280 B 1 
ATOM 2982 C CD2 . LEU B 2 280 ? 11.164  0.924   10.700  1.00 81.05 280 B 1 
ATOM 2983 N N   . HIS B 2 281 ? 11.216  5.839   11.931  1.00 90.01 281 B 1 
ATOM 2984 C CA  . HIS B 2 281 ? 11.737  7.177   12.177  1.00 89.95 281 B 1 
ATOM 2985 C C   . HIS B 2 281 ? 13.166  7.092   12.698  1.00 90.61 281 B 1 
ATOM 2986 O O   . HIS B 2 281 ? 13.457  6.334   13.623  1.00 88.27 281 B 1 
ATOM 2987 C CB  . HIS B 2 281 ? 10.843  7.927   13.169  1.00 86.84 281 B 1 
ATOM 2988 C CG  . HIS B 2 281 ? 9.543   8.365   12.563  1.00 80.71 281 B 1 
ATOM 2989 N ND1 . HIS B 2 281 ? 9.344   9.488   11.795  1.00 67.72 281 B 1 
ATOM 2990 C CD2 . HIS B 2 281 ? 8.321   7.745   12.667  1.00 68.22 281 B 1 
ATOM 2991 C CE1 . HIS B 2 281 ? 8.041   9.541   11.454  1.00 63.11 281 B 1 
ATOM 2992 N NE2 . HIS B 2 281 ? 7.394   8.502   11.966  1.00 65.51 281 B 1 
ATOM 2993 N N   . LEU B 2 282 ? 14.054  7.884   12.107  1.00 89.18 282 B 1 
ATOM 2994 C CA  . LEU B 2 282 ? 15.434  8.055   12.536  1.00 89.03 282 B 1 
ATOM 2995 C C   . LEU B 2 282 ? 15.657  9.515   12.908  1.00 89.55 282 B 1 
ATOM 2996 O O   . LEU B 2 282 ? 15.369  10.407  12.122  1.00 88.51 282 B 1 
ATOM 2997 C CB  . LEU B 2 282 ? 16.388  7.626   11.415  1.00 87.50 282 B 1 
ATOM 2998 C CG  . LEU B 2 282 ? 16.540  6.102   11.309  1.00 83.83 282 B 1 
ATOM 2999 C CD1 . LEU B 2 282 ? 17.210  5.733   9.984   1.00 79.43 282 B 1 
ATOM 3000 C CD2 . LEU B 2 282 ? 17.403  5.554   12.440  1.00 80.52 282 B 1 
ATOM 3001 N N   . THR B 2 283 ? 16.215  9.740   14.084  1.00 90.67 283 B 1 
ATOM 3002 C CA  . THR B 2 283 ? 16.525  11.070  14.596  1.00 90.43 283 B 1 
ATOM 3003 C C   . THR B 2 283 ? 18.029  11.228  14.728  1.00 89.94 283 B 1 
ATOM 3004 O O   . THR B 2 283 ? 18.690  10.467  15.432  1.00 87.90 283 B 1 
ATOM 3005 C CB  . THR B 2 283 ? 15.821  11.317  15.939  1.00 89.42 283 B 1 
ATOM 3006 O OG1 . THR B 2 283 ? 14.442  11.046  15.820  1.00 78.75 283 B 1 
ATOM 3007 C CG2 . THR B 2 283 ? 15.955  12.766  16.373  1.00 78.04 283 B 1 
ATOM 3008 N N   . LEU B 2 284 ? 18.567  12.230  14.051  1.00 90.10 284 B 1 
ATOM 3009 C CA  . LEU B 2 284 ? 19.930  12.702  14.223  1.00 89.51 284 B 1 
ATOM 3010 C C   . LEU B 2 284 ? 19.893  13.911  15.173  1.00 90.12 284 B 1 
ATOM 3011 O O   . LEU B 2 284 ? 19.263  14.906  14.833  1.00 88.93 284 B 1 
ATOM 3012 C CB  . LEU B 2 284 ? 20.505  13.053  12.842  1.00 87.85 284 B 1 
ATOM 3013 C CG  . LEU B 2 284 ? 21.943  13.597  12.877  1.00 84.93 284 B 1 
ATOM 3014 C CD1 . LEU B 2 284 ? 22.934  12.528  13.323  1.00 79.06 284 B 1 
ATOM 3015 C CD2 . LEU B 2 284 ? 22.354  14.051  11.471  1.00 79.83 284 B 1 
ATOM 3016 N N   . PRO B 2 285 ? 20.567  13.859  16.342  1.00 91.07 285 B 1 
ATOM 3017 C CA  . PRO B 2 285 ? 20.453  14.908  17.351  1.00 89.61 285 B 1 
ATOM 3018 C C   . PRO B 2 285 ? 20.861  16.292  16.859  1.00 90.49 285 B 1 
ATOM 3019 O O   . PRO B 2 285 ? 20.249  17.286  17.232  1.00 87.10 285 B 1 
ATOM 3020 C CB  . PRO B 2 285 ? 21.344  14.463  18.512  1.00 87.56 285 B 1 
ATOM 3021 C CG  . PRO B 2 285 ? 21.371  12.950  18.376  1.00 85.90 285 B 1 
ATOM 3022 C CD  . PRO B 2 285 ? 21.317  12.730  16.870  1.00 89.21 285 B 1 
ATOM 3023 N N   . GLN B 2 286 ? 21.893  16.340  16.021  1.00 88.71 286 B 1 
ATOM 3024 C CA  . GLN B 2 286 ? 22.444  17.598  15.528  1.00 88.74 286 B 1 
ATOM 3025 C C   . GLN B 2 286 ? 22.925  17.469  14.091  1.00 88.92 286 B 1 
ATOM 3026 O O   . GLN B 2 286 ? 23.721  16.588  13.770  1.00 86.15 286 B 1 
ATOM 3027 C CB  . GLN B 2 286 ? 23.573  18.023  16.482  1.00 85.45 286 B 1 
ATOM 3028 C CG  . GLN B 2 286 ? 23.861  19.522  16.378  1.00 77.52 286 B 1 
ATOM 3029 C CD  . GLN B 2 286 ? 24.901  19.995  17.394  1.00 77.87 286 B 1 
ATOM 3030 O OE1 . GLN B 2 286 ? 25.662  19.243  17.965  1.00 68.77 286 B 1 
ATOM 3031 N NE2 . GLN B 2 286 ? 24.972  21.284  17.647  1.00 67.62 286 B 1 
ATOM 3032 N N   . ALA B 2 287 ? 22.458  18.353  13.229  1.00 89.25 287 B 1 
ATOM 3033 C CA  . ALA B 2 287 ? 22.957  18.473  11.871  1.00 88.73 287 B 1 
ATOM 3034 C C   . ALA B 2 287 ? 24.361  19.087  11.895  1.00 89.04 287 B 1 
ATOM 3035 O O   . ALA B 2 287 ? 24.534  20.227  12.317  1.00 86.61 287 B 1 
ATOM 3036 C CB  . ALA B 2 287 ? 21.988  19.325  11.048  1.00 87.42 287 B 1 
ATOM 3037 N N   . LEU B 2 288 ? 25.357  18.349  11.427  1.00 89.95 288 B 1 
ATOM 3038 C CA  . LEU B 2 288 ? 26.718  18.841  11.266  1.00 89.30 288 B 1 
ATOM 3039 C C   . LEU B 2 288 ? 27.163  18.700  9.804   1.00 89.52 288 B 1 
ATOM 3040 O O   . LEU B 2 288 ? 26.751  17.761  9.133   1.00 88.69 288 B 1 
ATOM 3041 C CB  . LEU B 2 288 ? 27.674  18.097  12.220  1.00 88.10 288 B 1 
ATOM 3042 C CG  . LEU B 2 288 ? 27.408  18.322  13.714  1.00 85.72 288 B 1 
ATOM 3043 C CD1 . LEU B 2 288 ? 28.393  17.504  14.546  1.00 81.16 288 B 1 
ATOM 3044 C CD2 . LEU B 2 288 ? 27.572  19.791  14.120  1.00 81.93 288 B 1 
ATOM 3045 N N   . PRO B 2 289 ? 28.056  19.572  9.318   1.00 88.87 289 B 1 
ATOM 3046 C CA  . PRO B 2 289 ? 28.566  19.494  7.945   1.00 86.94 289 B 1 
ATOM 3047 C C   . PRO B 2 289 ? 29.195  18.146  7.582   1.00 87.56 289 B 1 
ATOM 3048 O O   . PRO B 2 289 ? 29.149  17.734  6.425   1.00 85.21 289 B 1 
ATOM 3049 C CB  . PRO B 2 289 ? 29.598  20.611  7.850   1.00 85.16 289 B 1 
ATOM 3050 C CG  . PRO B 2 289 ? 29.120  21.634  8.865   1.00 85.08 289 B 1 
ATOM 3051 C CD  . PRO B 2 289 ? 28.545  20.768  9.975   1.00 88.25 289 B 1 
ATOM 3052 N N   . GLN B 2 290 ? 29.761  17.450  8.568   1.00 87.18 290 B 1 
ATOM 3053 C CA  . GLN B 2 290 ? 30.349  16.115  8.384   1.00 85.59 290 B 1 
ATOM 3054 C C   . GLN B 2 290 ? 29.316  15.007  8.148   1.00 85.83 290 B 1 
ATOM 3055 O O   . GLN B 2 290 ? 29.679  13.945  7.651   1.00 83.87 290 B 1 
ATOM 3056 C CB  . GLN B 2 290 ? 31.249  15.802  9.587   1.00 83.58 290 B 1 
ATOM 3057 C CG  . GLN B 2 290 ? 30.491  15.553  10.899  1.00 76.91 290 B 1 
ATOM 3058 C CD  . GLN B 2 290 ? 31.420  15.526  12.117  1.00 76.71 290 B 1 
ATOM 3059 O OE1 . GLN B 2 290 ? 32.480  16.123  12.114  1.00 68.03 290 B 1 
ATOM 3060 N NE2 . GLN B 2 290 ? 31.058  14.864  13.185  1.00 67.07 290 B 1 
ATOM 3061 N N   . TYR B 2 291 ? 28.044  15.234  8.492   1.00 89.47 291 B 1 
ATOM 3062 C CA  . TYR B 2 291 ? 26.952  14.295  8.266   1.00 89.51 291 B 1 
ATOM 3063 C C   . TYR B 2 291 ? 26.178  14.582  6.981   1.00 90.00 291 B 1 
ATOM 3064 O O   . TYR B 2 291 ? 25.384  13.750  6.555   1.00 88.02 291 B 1 
ATOM 3065 C CB  . TYR B 2 291 ? 25.998  14.296  9.472   1.00 89.23 291 B 1 
ATOM 3066 C CG  . TYR B 2 291 ? 26.641  14.056  10.825  1.00 89.15 291 B 1 
ATOM 3067 C CD1 . TYR B 2 291 ? 27.732  13.177  10.986  1.00 84.94 291 B 1 
ATOM 3068 C CD2 . TYR B 2 291 ? 26.117  14.712  11.957  1.00 84.79 291 B 1 
ATOM 3069 C CE1 . TYR B 2 291 ? 28.311  12.977  12.246  1.00 83.84 291 B 1 
ATOM 3070 C CE2 . TYR B 2 291 ? 26.687  14.516  13.223  1.00 83.64 291 B 1 
ATOM 3071 C CZ  . TYR B 2 291 ? 27.791  13.656  13.364  1.00 85.51 291 B 1 
ATOM 3072 O OH  . TYR B 2 291 ? 28.365  13.481  14.593  1.00 83.43 291 B 1 
ATOM 3073 N N   . ALA B 2 292 ? 26.392  15.734  6.355   1.00 89.01 292 B 1 
ATOM 3074 C CA  . ALA B 2 292 ? 25.752  16.058  5.093   1.00 88.65 292 B 1 
ATOM 3075 C C   . ALA B 2 292 ? 26.169  15.059  4.005   1.00 88.20 292 B 1 
ATOM 3076 O O   . ALA B 2 292 ? 27.341  14.702  3.883   1.00 85.21 292 B 1 
ATOM 3077 C CB  . ALA B 2 292 ? 26.092  17.492  4.705   1.00 88.16 292 B 1 
ATOM 3078 N N   . GLY B 2 293 ? 25.202  14.598  3.230   1.00 89.77 293 B 1 
ATOM 3079 C CA  . GLY B 2 293 ? 25.418  13.573  2.231   1.00 89.38 293 B 1 
ATOM 3080 C C   . GLY B 2 293 ? 24.142  12.839  1.862   1.00 90.13 293 B 1 
ATOM 3081 O O   . GLY B 2 293 ? 23.032  13.359  2.011   1.00 88.77 293 B 1 
ATOM 3082 N N   . SER B 2 294 ? 24.314  11.612  1.372   1.00 89.30 294 B 1 
ATOM 3083 C CA  . SER B 2 294 ? 23.228  10.737  0.952   1.00 88.57 294 B 1 
ATOM 3084 C C   . SER B 2 294 ? 23.316  9.374   1.627   1.00 87.70 294 B 1 
ATOM 3085 O O   . SER B 2 294 ? 24.400  8.901   1.975   1.00 84.58 294 B 1 
ATOM 3086 C CB  . SER B 2 294 ? 23.185  10.611  -0.569  1.00 86.25 294 B 1 
ATOM 3087 O OG  . SER B 2 294 ? 24.390  10.085  -1.071  1.00 75.05 294 B 1 
ATOM 3088 N N   . GLY B 2 295 ? 22.181  8.744   1.814   1.00 90.08 295 B 1 
ATOM 3089 C CA  . GLY B 2 295 ? 22.068  7.419   2.382   1.00 88.99 295 B 1 
ATOM 3090 C C   . GLY B 2 295 ? 20.997  6.602   1.689   1.00 89.75 295 B 1 
ATOM 3091 O O   . GLY B 2 295 ? 20.139  7.125   0.985   1.00 88.07 295 B 1 
ATOM 3092 N N   . ASN B 2 296 ? 21.052  5.293   1.909   1.00 88.81 296 B 1 
ATOM 3093 C CA  . ASN B 2 296 ? 20.059  4.360   1.409   1.00 88.68 296 B 1 
ATOM 3094 C C   . ASN B 2 296 ? 19.580  3.463   2.551   1.00 88.65 296 B 1 
ATOM 3095 O O   . ASN B 2 296 ? 20.357  2.679   3.105   1.00 87.37 296 B 1 
ATOM 3096 C CB  . ASN B 2 296 ? 20.655  3.585   0.228   1.00 86.03 296 B 1 
ATOM 3097 C CG  . ASN B 2 296 ? 19.606  2.811   -0.546  1.00 77.86 296 B 1 
ATOM 3098 O OD1 . ASN B 2 296 ? 18.417  2.863   -0.295  1.00 69.18 296 B 1 
ATOM 3099 N ND2 . ASN B 2 296 ? 20.016  2.064   -1.548  1.00 68.06 296 B 1 
ATOM 3100 N N   . LEU B 2 297 ? 18.314  3.583   2.901   1.00 89.72 297 B 1 
ATOM 3101 C CA  . LEU B 2 297 ? 17.660  2.668   3.810   1.00 89.98 297 B 1 
ATOM 3102 C C   . LEU B 2 297 ? 17.175  1.457   3.023   1.00 89.58 297 B 1 
ATOM 3103 O O   . LEU B 2 297 ? 16.354  1.584   2.112   1.00 88.14 297 B 1 
ATOM 3104 C CB  . LEU B 2 297 ? 16.496  3.347   4.546   1.00 89.97 297 B 1 
ATOM 3105 C CG  . LEU B 2 297 ? 15.910  2.455   5.664   1.00 90.49 297 B 1 
ATOM 3106 C CD1 . LEU B 2 297 ? 16.793  2.473   6.914   1.00 84.16 297 B 1 
ATOM 3107 C CD2 . LEU B 2 297 ? 14.523  2.929   6.066   1.00 84.12 297 B 1 
ATOM 3108 N N   . THR B 2 298 ? 17.638  0.276   3.425   1.00 90.47 298 B 1 
ATOM 3109 C CA  . THR B 2 298 ? 17.181  -1.001  2.888   1.00 89.92 298 B 1 
ATOM 3110 C C   . THR B 2 298 ? 16.347  -1.736  3.921   1.00 89.73 298 B 1 
ATOM 3111 O O   . THR B 2 298 ? 16.676  -1.731  5.106   1.00 88.30 298 B 1 
ATOM 3112 C CB  . THR B 2 298 ? 18.343  -1.862  2.376   1.00 88.53 298 B 1 
ATOM 3113 O OG1 . THR B 2 298 ? 19.245  -2.205  3.395   1.00 75.80 298 B 1 
ATOM 3114 C CG2 . THR B 2 298 ? 19.140  -1.152  1.286   1.00 76.24 298 B 1 
ATOM 3115 N N   . LEU B 2 299 ? 15.265  -2.377  3.487   1.00 88.64 299 B 1 
ATOM 3116 C CA  . LEU B 2 299 ? 14.412  -3.212  4.319   1.00 87.72 299 B 1 
ATOM 3117 C C   . LEU B 2 299 ? 14.164  -4.548  3.622   1.00 87.05 299 B 1 
ATOM 3118 O O   . LEU B 2 299 ? 13.538  -4.601  2.566   1.00 85.08 299 B 1 
ATOM 3119 C CB  . LEU B 2 299 ? 13.108  -2.449  4.641   1.00 86.88 299 B 1 
ATOM 3120 C CG  . LEU B 2 299 ? 12.100  -3.229  5.496   1.00 85.43 299 B 1 
ATOM 3121 C CD1 . LEU B 2 299 ? 12.607  -3.447  6.922   1.00 80.74 299 B 1 
ATOM 3122 C CD2 . LEU B 2 299 ? 10.785  -2.445  5.587   1.00 81.14 299 B 1 
ATOM 3123 N N   . ALA B 2 300 ? 14.659  -5.628  4.219   1.00 88.00 300 B 1 
ATOM 3124 C CA  . ALA B 2 300 ? 14.388  -6.995  3.801   1.00 87.41 300 B 1 
ATOM 3125 C C   . ALA B 2 300 ? 13.213  -7.540  4.612   1.00 86.98 300 B 1 
ATOM 3126 O O   . ALA B 2 300 ? 13.246  -7.503  5.841   1.00 84.65 300 B 1 
ATOM 3127 C CB  . ALA B 2 300 ? 15.659  -7.833  3.975   1.00 85.85 300 B 1 
ATOM 3128 N N   . LEU B 2 301 ? 12.185  -8.045  3.929   1.00 85.05 301 B 1 
ATOM 3129 C CA  . LEU B 2 301 ? 11.025  -8.657  4.552   1.00 83.26 301 B 1 
ATOM 3130 C C   . LEU B 2 301 ? 11.177  -10.177 4.573   1.00 81.64 301 B 1 
ATOM 3131 O O   . LEU B 2 301 ? 11.712  -10.764 3.640   1.00 78.32 301 B 1 
ATOM 3132 C CB  . LEU B 2 301 ? 9.741   -8.231  3.824   1.00 81.21 301 B 1 
ATOM 3133 C CG  . LEU B 2 301 ? 9.478   -6.720  3.839   1.00 79.24 301 B 1 
ATOM 3134 C CD1 . LEU B 2 301 ? 8.227   -6.408  3.018   1.00 75.96 301 B 1 
ATOM 3135 C CD2 . LEU B 2 301 ? 9.282   -6.177  5.254   1.00 76.72 301 B 1 
ATOM 3136 N N   . GLU B 2 302 ? 10.699  -10.812 5.646   1.00 80.18 302 B 1 
ATOM 3137 C CA  . GLU B 2 302 ? 10.709  -12.262 5.766   1.00 78.17 302 B 1 
ATOM 3138 C C   . GLU B 2 302 ? 9.860   -12.908 4.667   1.00 75.10 302 B 1 
ATOM 3139 O O   . GLU B 2 302 ? 8.834   -12.376 4.246   1.00 68.62 302 B 1 
ATOM 3140 C CB  . GLU B 2 302 ? 10.242  -12.652 7.175   1.00 74.14 302 B 1 
ATOM 3141 C CG  . GLU B 2 302 ? 10.513  -14.123 7.495   1.00 66.54 302 B 1 
ATOM 3142 C CD  . GLU B 2 302 ? 10.153  -14.480 8.953   1.00 61.09 302 B 1 
ATOM 3143 O OE1 . GLU B 2 302 ? 10.700  -15.489 9.450   1.00 54.17 302 B 1 
ATOM 3144 O OE2 . GLU B 2 302 ? 9.351   -13.743 9.562   1.00 58.55 302 B 1 
ATOM 3145 N N   . ALA B 2 303 ? 10.320  -14.068 4.174   1.00 72.62 303 B 1 
ATOM 3146 C CA  . ALA B 2 303 ? 9.693   -14.819 3.079   1.00 70.76 303 B 1 
ATOM 3147 C C   . ALA B 2 303 ? 9.543   -14.050 1.746   1.00 72.25 303 B 1 
ATOM 3148 O O   . ALA B 2 303 ? 8.823   -14.505 0.853   1.00 67.00 303 B 1 
ATOM 3149 C CB  . ALA B 2 303 ? 8.398   -15.464 3.574   1.00 64.63 303 B 1 
ATOM 3150 N N   . LYS B 2 304 ? 10.229  -12.921 1.573   1.00 74.10 304 B 1 
ATOM 3151 C CA  . LYS B 2 304 ? 10.280  -12.170 0.311   1.00 74.35 304 B 1 
ATOM 3152 C C   . LYS B 2 304 ? 11.692  -12.141 -0.248  1.00 74.39 304 B 1 
ATOM 3153 O O   . LYS B 2 304 ? 12.669  -11.928 0.482   1.00 71.77 304 B 1 
ATOM 3154 C CB  . LYS B 2 304 ? 9.703   -10.760 0.481   1.00 71.27 304 B 1 
ATOM 3155 C CG  . LYS B 2 304 ? 8.235   -10.722 0.946   1.00 70.00 304 B 1 
ATOM 3156 C CD  . LYS B 2 304 ? 7.271   -11.350 -0.066  1.00 67.77 304 B 1 
ATOM 3157 C CE  . LYS B 2 304 ? 5.846   -11.329 0.472   1.00 64.02 304 B 1 
ATOM 3158 N NZ  . LYS B 2 304 ? 4.893   -11.930 -0.493  1.00 60.76 304 B 1 
ATOM 3159 N N   . THR B 2 305 ? 11.793  -12.308 -1.557  1.00 73.31 305 B 1 
ATOM 3160 C CA  . THR B 2 305 ? 13.050  -12.144 -2.275  1.00 70.46 305 B 1 
ATOM 3161 C C   . THR B 2 305 ? 13.262  -10.679 -2.631  1.00 69.17 305 B 1 
ATOM 3162 O O   . THR B 2 305 ? 12.379  -10.035 -3.183  1.00 61.29 305 B 1 
ATOM 3163 C CB  . THR B 2 305 ? 13.081  -13.019 -3.540  1.00 65.39 305 B 1 
ATOM 3164 O OG1 . THR B 2 305 ? 11.908  -12.858 -4.287  1.00 58.69 305 B 1 
ATOM 3165 C CG2 . THR B 2 305 ? 13.203  -14.499 -3.189  1.00 56.64 305 B 1 
ATOM 3166 N N   . GLY B 2 306 ? 14.446  -10.162 -2.335  1.00 75.44 306 B 1 
ATOM 3167 C CA  . GLY B 2 306 ? 14.786  -8.773  -2.595  1.00 75.37 306 B 1 
ATOM 3168 C C   . GLY B 2 306 ? 14.621  -7.873  -1.368  1.00 78.42 306 B 1 
ATOM 3169 O O   . GLY B 2 306 ? 14.361  -8.336  -0.257  1.00 75.20 306 B 1 
ATOM 3170 N N   . LYS B 2 307 ? 14.842  -6.574  -1.575  1.00 80.26 307 B 1 
ATOM 3171 C CA  . LYS B 2 307 ? 14.804  -5.559  -0.528  1.00 82.98 307 B 1 
ATOM 3172 C C   . LYS B 2 307 ? 14.053  -4.328  -1.020  1.00 83.39 307 B 1 
ATOM 3173 O O   . LYS B 2 307 ? 14.128  -3.984  -2.196  1.00 81.46 307 B 1 
ATOM 3174 C CB  . LYS B 2 307 ? 16.227  -5.177  -0.077  1.00 80.72 307 B 1 
ATOM 3175 C CG  . LYS B 2 307 ? 17.016  -6.348  0.531   1.00 77.35 307 B 1 
ATOM 3176 C CD  . LYS B 2 307 ? 18.396  -5.880  1.015   1.00 75.96 307 B 1 
ATOM 3177 C CE  . LYS B 2 307 ? 19.204  -7.047  1.583   1.00 67.15 307 B 1 
ATOM 3178 N NZ  . LYS B 2 307 ? 20.550  -6.603  2.041   1.00 60.61 307 B 1 
ATOM 3179 N N   . LEU B 2 308 ? 13.384  -3.662  -0.106  1.00 85.62 308 B 1 
ATOM 3180 C CA  . LEU B 2 308 ? 12.867  -2.322  -0.340  1.00 86.21 308 B 1 
ATOM 3181 C C   . LEU B 2 308 ? 13.995  -1.314  -0.157  1.00 87.48 308 B 1 
ATOM 3182 O O   . LEU B 2 308 ? 14.852  -1.511  0.702   1.00 86.12 308 B 1 
ATOM 3183 C CB  . LEU B 2 308 ? 11.704  -2.027  0.610   1.00 84.14 308 B 1 
ATOM 3184 C CG  . LEU B 2 308 ? 10.513  -2.990  0.487   1.00 81.35 308 B 1 
ATOM 3185 C CD1 . LEU B 2 308 ? 9.433   -2.602  1.493   1.00 75.61 308 B 1 
ATOM 3186 C CD2 . LEU B 2 308 ? 9.910   -2.957  -0.912  1.00 75.59 308 B 1 
ATOM 3187 N N   . HIS B 2 309 ? 13.964  -0.244  -0.940  1.00 86.13 309 B 1 
ATOM 3188 C CA  . HIS B 2 309 ? 14.965  0.812   -0.918  1.00 85.49 309 B 1 
ATOM 3189 C C   . HIS B 2 309 ? 14.285  2.175   -0.830  1.00 85.77 309 B 1 
ATOM 3190 O O   . HIS B 2 309 ? 13.337  2.449   -1.566  1.00 83.79 309 B 1 
ATOM 3191 C CB  . HIS B 2 309 ? 15.854  0.713   -2.166  1.00 82.70 309 B 1 
ATOM 3192 C CG  . HIS B 2 309 ? 16.627  -0.577  -2.252  1.00 76.70 309 B 1 
ATOM 3193 N ND1 . HIS B 2 309 ? 17.888  -0.803  -1.739  1.00 65.17 309 B 1 
ATOM 3194 C CD2 . HIS B 2 309 ? 16.226  -1.754  -2.835  1.00 66.20 309 B 1 
ATOM 3195 C CE1 . HIS B 2 309 ? 18.230  -2.076  -2.008  1.00 61.82 309 B 1 
ATOM 3196 N NE2 . HIS B 2 309 ? 17.250  -2.687  -2.669  1.00 63.76 309 B 1 
ATOM 3197 N N   . GLN B 2 310 ? 14.801  3.038   0.039   1.00 88.09 310 B 1 
ATOM 3198 C CA  . GLN B 2 310 ? 14.495  4.462   0.044   1.00 88.73 310 B 1 
ATOM 3199 C C   . GLN B 2 310 ? 15.787  5.249   0.192   1.00 89.30 310 B 1 
ATOM 3200 O O   . GLN B 2 310 ? 16.530  5.067   1.160   1.00 88.65 310 B 1 
ATOM 3201 C CB  . GLN B 2 310 ? 13.470  4.797   1.139   1.00 88.04 310 B 1 
ATOM 3202 C CG  . GLN B 2 310 ? 13.143  6.301   1.151   1.00 85.52 310 B 1 
ATOM 3203 C CD  . GLN B 2 310 ? 12.079  6.695   2.164   1.00 84.36 310 B 1 
ATOM 3204 O OE1 . GLN B 2 310 ? 11.179  5.962   2.516   1.00 77.94 310 B 1 
ATOM 3205 N NE2 . GLN B 2 310 ? 12.131  7.912   2.665   1.00 74.54 310 B 1 
ATOM 3206 N N   . GLU B 2 311 ? 16.037  6.148   -0.764  1.00 87.91 311 B 1 
ATOM 3207 C CA  . GLU B 2 311 ? 17.142  7.097   -0.685  1.00 88.36 311 B 1 
ATOM 3208 C C   . GLU B 2 311 ? 16.800  8.243   0.270   1.00 88.22 311 B 1 
ATOM 3209 O O   . GLU B 2 311 ? 15.662  8.719   0.330   1.00 86.22 311 B 1 
ATOM 3210 C CB  . GLU B 2 311 ? 17.463  7.605   -2.090  1.00 86.29 311 B 1 
ATOM 3211 C CG  . GLU B 2 311 ? 18.808  8.338   -2.149  1.00 79.59 311 B 1 
ATOM 3212 C CD  . GLU B 2 311 ? 19.005  9.097   -3.472  1.00 75.98 311 B 1 
ATOM 3213 O OE1 . GLU B 2 311 ? 19.806  10.060  -3.449  1.00 67.25 311 B 1 
ATOM 3214 O OE2 . GLU B 2 311 ? 18.301  8.790   -4.451  1.00 70.73 311 B 1 
ATOM 3215 N N   . VAL B 2 312 ? 17.795  8.698   1.022   1.00 91.18 312 B 1 
ATOM 3216 C CA  . VAL B 2 312 ? 17.666  9.812   1.950   1.00 91.15 312 B 1 
ATOM 3217 C C   . VAL B 2 312 ? 18.843  10.751  1.777   1.00 91.63 312 B 1 
ATOM 3218 O O   . VAL B 2 312 ? 19.986  10.314  1.769   1.00 90.02 312 B 1 
ATOM 3219 C CB  . VAL B 2 312 ? 17.609  9.379   3.418   1.00 89.07 312 B 1 
ATOM 3220 C CG1 . VAL B 2 312 ? 16.569  10.228  4.144   1.00 78.48 312 B 1 
ATOM 3221 C CG2 . VAL B 2 312 ? 17.266  7.903   3.639   1.00 80.21 312 B 1 
ATOM 3222 N N   . ASN B 2 313 ? 18.568  12.040  1.689   1.00 91.14 313 B 1 
ATOM 3223 C CA  . ASN B 2 313 ? 19.562  13.070  1.492   1.00 91.00 313 B 1 
ATOM 3224 C C   . ASN B 2 313 ? 19.484  14.094  2.629   1.00 91.19 313 B 1 
ATOM 3225 O O   . ASN B 2 313 ? 18.398  14.503  3.040   1.00 89.66 313 B 1 
ATOM 3226 C CB  . ASN B 2 313 ? 19.326  13.691  0.107   1.00 89.74 313 B 1 
ATOM 3227 C CG  . ASN B 2 313 ? 19.597  12.688  -1.012  1.00 89.04 313 B 1 
ATOM 3228 O OD1 . ASN B 2 313 ? 20.709  12.235  -1.180  1.00 80.60 313 B 1 
ATOM 3229 N ND2 . ASN B 2 313 ? 18.605  12.313  -1.784  1.00 80.20 313 B 1 
ATOM 3230 N N   . LEU B 2 314 ? 20.636  14.520  3.132   1.00 91.26 314 B 1 
ATOM 3231 C CA  . LEU B 2 314 ? 20.767  15.567  4.133   1.00 91.70 314 B 1 
ATOM 3232 C C   . LEU B 2 314 ? 21.633  16.699  3.589   1.00 92.07 314 B 1 
ATOM 3233 O O   . LEU B 2 314 ? 22.808  16.500  3.284   1.00 89.88 314 B 1 
ATOM 3234 C CB  . LEU B 2 314 ? 21.348  14.979  5.429   1.00 91.29 314 B 1 
ATOM 3235 C CG  . LEU B 2 314 ? 21.588  16.019  6.538   1.00 91.95 314 B 1 
ATOM 3236 C CD1 . LEU B 2 314 ? 20.292  16.686  7.003   1.00 87.31 314 B 1 
ATOM 3237 C CD2 . LEU B 2 314 ? 22.243  15.349  7.748   1.00 87.47 314 B 1 
ATOM 3238 N N   . VAL B 2 315 ? 21.060  17.891  3.534   1.00 91.25 315 B 1 
ATOM 3239 C CA  . VAL B 2 315 ? 21.755  19.138  3.223   1.00 90.88 315 B 1 
ATOM 3240 C C   . VAL B 2 315 ? 21.871  19.956  4.501   1.00 91.14 315 B 1 
ATOM 3241 O O   . VAL B 2 315 ? 20.875  20.196  5.179   1.00 90.01 315 B 1 
ATOM 3242 C CB  . VAL B 2 315 ? 21.033  19.907  2.109   1.00 89.86 315 B 1 
ATOM 3243 C CG1 . VAL B 2 315 ? 21.696  21.252  1.815   1.00 84.53 315 B 1 
ATOM 3244 C CG2 . VAL B 2 315 ? 21.023  19.092  0.812   1.00 85.88 315 B 1 
ATOM 3245 N N   . VAL B 2 316 ? 23.090  20.381  4.830   1.00 91.12 316 B 1 
ATOM 3246 C CA  . VAL B 2 316 ? 23.381  21.183  6.016   1.00 91.23 316 B 1 
ATOM 3247 C C   . VAL B 2 316 ? 23.920  22.539  5.576   1.00 91.09 316 B 1 
ATOM 3248 O O   . VAL B 2 316 ? 24.852  22.599  4.783   1.00 89.61 316 B 1 
ATOM 3249 C CB  . VAL B 2 316 ? 24.363  20.474  6.967   1.00 90.45 316 B 1 
ATOM 3250 C CG1 . VAL B 2 316 ? 24.583  21.289  8.241   1.00 83.85 316 B 1 
ATOM 3251 C CG2 . VAL B 2 316 ? 23.833  19.098  7.383   1.00 85.75 316 B 1 
ATOM 3252 N N   . MET B 2 317 ? 23.357  23.605  6.112   1.00 90.60 317 B 1 
ATOM 3253 C CA  . MET B 2 317 ? 23.816  24.974  5.891   1.00 90.21 317 B 1 
ATOM 3254 C C   . MET B 2 317 ? 24.430  25.528  7.169   1.00 89.94 317 B 1 
ATOM 3255 O O   . MET B 2 317 ? 23.846  25.424  8.248   1.00 88.98 317 B 1 
ATOM 3256 C CB  . MET B 2 317 ? 22.657  25.842  5.403   1.00 88.86 317 B 1 
ATOM 3257 C CG  . MET B 2 317 ? 23.106  27.251  5.009   1.00 86.84 317 B 1 
ATOM 3258 S SD  . MET B 2 317 ? 21.771  28.257  4.283   1.00 86.59 317 B 1 
ATOM 3259 C CE  . MET B 2 317 ? 20.800  28.629  5.752   1.00 75.72 317 B 1 
ATOM 3260 N N   . ARG B 2 318 ? 25.593  26.159  7.044   1.00 90.57 318 B 1 
ATOM 3261 C CA  . ARG B 2 318 ? 26.274  26.882  8.111   1.00 90.00 318 B 1 
ATOM 3262 C C   . ARG B 2 318 ? 26.504  28.316  7.692   1.00 89.45 318 B 1 
ATOM 3263 O O   . ARG B 2 318 ? 27.087  28.569  6.641   1.00 87.30 318 B 1 
ATOM 3264 C CB  . ARG B 2 318 ? 27.584  26.174  8.459   1.00 87.90 318 B 1 
ATOM 3265 C CG  . ARG B 2 318 ? 28.331  26.900  9.588   1.00 84.15 318 B 1 
ATOM 3266 C CD  . ARG B 2 318 ? 29.578  26.114  10.019  1.00 83.19 318 B 1 
ATOM 3267 N NE  . ARG B 2 318 ? 30.617  26.136  8.984   1.00 75.34 318 B 1 
ATOM 3268 C CZ  . ARG B 2 318 ? 31.803  25.563  9.065   1.00 71.18 318 B 1 
ATOM 3269 N NH1 . ARG B 2 318 ? 32.152  24.865  10.121  1.00 66.15 318 B 1 
ATOM 3270 N NH2 . ARG B 2 318 ? 32.657  25.697  8.102   1.00 61.32 318 B 1 
ATOM 3271 N N   . ALA B 2 319 ? 26.113  29.240  8.539   1.00 88.06 319 B 1 
ATOM 3272 C CA  . ALA B 2 319 ? 26.384  30.647  8.360   1.00 86.73 319 B 1 
ATOM 3273 C C   . ALA B 2 319 ? 27.250  31.127  9.534   1.00 87.03 319 B 1 
ATOM 3274 O O   . ALA B 2 319 ? 26.882  30.972  10.693  1.00 84.50 319 B 1 
ATOM 3275 C CB  . ALA B 2 319 ? 25.044  31.360  8.209   1.00 84.40 319 B 1 
ATOM 3276 N N   . THR B 2 320 ? 28.442  31.673  9.237   1.00 86.97 320 B 1 
ATOM 3277 C CA  . THR B 2 320 ? 29.431  32.072  10.251  1.00 85.91 320 B 1 
ATOM 3278 C C   . THR B 2 320 ? 30.040  33.422  9.913   1.00 85.74 320 B 1 
ATOM 3279 O O   . THR B 2 320 ? 30.282  33.742  8.750   1.00 83.10 320 B 1 
ATOM 3280 C CB  . THR B 2 320 ? 30.557  31.033  10.419  1.00 83.57 320 B 1 
ATOM 3281 O OG1 . THR B 2 320 ? 31.149  30.698  9.187   1.00 72.51 320 B 1 
ATOM 3282 C CG2 . THR B 2 320 ? 30.055  29.744  11.053  1.00 72.21 320 B 1 
ATOM 3283 N N   . GLN B 2 321 ? 30.343  34.202  10.940  1.00 84.15 321 B 1 
ATOM 3284 C CA  . GLN B 2 321 ? 31.154  35.403  10.816  1.00 81.88 321 B 1 
ATOM 3285 C C   . GLN B 2 321 ? 32.527  35.120  11.422  1.00 79.62 321 B 1 
ATOM 3286 O O   . GLN B 2 321 ? 32.646  34.880  12.618  1.00 75.95 321 B 1 
ATOM 3287 C CB  . GLN B 2 321 ? 30.451  36.584  11.490  1.00 79.46 321 B 1 
ATOM 3288 C CG  . GLN B 2 321 ? 31.222  37.889  11.265  1.00 75.21 321 B 1 
ATOM 3289 C CD  . GLN B 2 321 ? 30.621  39.086  11.990  1.00 72.54 321 B 1 
ATOM 3290 O OE1 . GLN B 2 321 ? 29.593  39.024  12.638  1.00 67.19 321 B 1 
ATOM 3291 N NE2 . GLN B 2 321 ? 31.264  40.232  11.928  1.00 64.42 321 B 1 
ATOM 3292 N N   . LEU B 2 322 ? 33.560  35.164  10.588  1.00 81.35 322 B 1 
ATOM 3293 C CA  . LEU B 2 322 ? 34.945  35.042  11.022  1.00 79.14 322 B 1 
ATOM 3294 C C   . LEU B 2 322 ? 35.653  36.380  10.792  1.00 78.33 322 B 1 
ATOM 3295 O O   . LEU B 2 322 ? 35.899  36.777  9.652   1.00 74.00 322 B 1 
ATOM 3296 C CB  . LEU B 2 322 ? 35.625  33.871  10.286  1.00 75.90 322 B 1 
ATOM 3297 C CG  . LEU B 2 322 ? 36.610  33.127  11.207  1.00 67.60 322 B 1 
ATOM 3298 C CD1 . LEU B 2 322 ? 35.910  31.968  11.914  1.00 61.04 322 B 1 
ATOM 3299 C CD2 . LEU B 2 322 ? 37.793  32.569  10.426  1.00 60.39 322 B 1 
ATOM 3300 N N   . GLN B 2 323 ? 35.998  37.091  11.878  1.00 79.79 323 B 1 
ATOM 3301 C CA  . GLN B 2 323 ? 36.570  38.437  11.839  1.00 78.69 323 B 1 
ATOM 3302 C C   . GLN B 2 323 ? 35.718  39.399  10.986  1.00 77.86 323 B 1 
ATOM 3303 O O   . GLN B 2 323 ? 34.579  39.693  11.338  1.00 70.89 323 B 1 
ATOM 3304 C CB  . GLN B 2 323 ? 38.043  38.389  11.383  1.00 74.53 323 B 1 
ATOM 3305 C CG  . GLN B 2 323 ? 38.949  37.511  12.257  1.00 68.58 323 B 1 
ATOM 3306 C CD  . GLN B 2 323 ? 40.392  37.493  11.722  1.00 61.90 323 B 1 
ATOM 3307 O OE1 . GLN B 2 323 ? 40.707  38.030  10.675  1.00 55.65 323 B 1 
ATOM 3308 N NE2 . GLN B 2 323 ? 41.312  36.883  12.430  1.00 53.66 323 B 1 
ATOM 3309 N N   . LYS B 2 324 ? 36.234  39.851  9.858   1.00 79.70 324 B 1 
ATOM 3310 C CA  . LYS B 2 324 ? 35.589  40.761  8.912   1.00 80.32 324 B 1 
ATOM 3311 C C   . LYS B 2 324 ? 34.953  40.053  7.711   1.00 82.82 324 B 1 
ATOM 3312 O O   . LYS B 2 324 ? 34.578  40.715  6.753   1.00 77.57 324 B 1 
ATOM 3313 C CB  . LYS B 2 324 ? 36.583  41.835  8.449   1.00 75.25 324 B 1 
ATOM 3314 C CG  . LYS B 2 324 ? 37.046  42.748  9.589   1.00 69.34 324 B 1 
ATOM 3315 C CD  . LYS B 2 324 ? 37.891  43.897  9.029   1.00 62.54 324 B 1 
ATOM 3316 C CE  . LYS B 2 324 ? 38.320  44.842  10.156  1.00 55.42 324 B 1 
ATOM 3317 N NZ  . LYS B 2 324 ? 39.052  46.011  9.641   1.00 48.30 324 B 1 
ATOM 3318 N N   . ASN B 2 325 ? 34.862  38.711  7.755   1.00 82.54 325 B 1 
ATOM 3319 C CA  . ASN B 2 325 ? 34.306  37.919  6.672   1.00 82.84 325 B 1 
ATOM 3320 C C   . ASN B 2 325 ? 33.035  37.215  7.142   1.00 84.23 325 B 1 
ATOM 3321 O O   . ASN B 2 325 ? 33.075  36.426  8.088   1.00 81.51 325 B 1 
ATOM 3322 C CB  . ASN B 2 325 ? 35.351  36.928  6.141   1.00 78.92 325 B 1 
ATOM 3323 C CG  . ASN B 2 325 ? 36.529  37.617  5.462   1.00 69.68 325 B 1 
ATOM 3324 O OD1 . ASN B 2 325 ? 36.536  38.802  5.194   1.00 61.14 325 B 1 
ATOM 3325 N ND2 . ASN B 2 325 ? 37.563  36.876  5.156   1.00 60.52 325 B 1 
ATOM 3326 N N   . LEU B 2 326 ? 31.932  37.473  6.463   1.00 84.00 326 B 1 
ATOM 3327 C CA  . LEU B 2 326 ? 30.698  36.719  6.616   1.00 84.47 326 B 1 
ATOM 3328 C C   . LEU B 2 326 ? 30.667  35.634  5.546   1.00 84.89 326 B 1 
ATOM 3329 O O   . LEU B 2 326 ? 30.719  35.951  4.359   1.00 82.37 326 B 1 
ATOM 3330 C CB  . LEU B 2 326 ? 29.512  37.688  6.513   1.00 82.86 326 B 1 
ATOM 3331 C CG  . LEU B 2 326 ? 28.136  37.014  6.673   1.00 80.40 326 B 1 
ATOM 3332 C CD1 . LEU B 2 326 ? 27.943  36.487  8.081   1.00 74.27 326 B 1 
ATOM 3333 C CD2 . LEU B 2 326 ? 27.034  38.036  6.389   1.00 75.52 326 B 1 
ATOM 3334 N N   . THR B 2 327 ? 30.589  34.366  5.961   1.00 87.25 327 B 1 
ATOM 3335 C CA  . THR B 2 327 ? 30.558  33.210  5.071   1.00 86.84 327 B 1 
ATOM 3336 C C   . THR B 2 327 ? 29.292  32.407  5.294   1.00 86.89 327 B 1 
ATOM 3337 O O   . THR B 2 327 ? 28.880  32.187  6.431   1.00 85.28 327 B 1 
ATOM 3338 C CB  . THR B 2 327 ? 31.796  32.312  5.235   1.00 84.74 327 B 1 
ATOM 3339 O OG1 . THR B 2 327 ? 31.960  31.903  6.574   1.00 73.03 327 B 1 
ATOM 3340 C CG2 . THR B 2 327 ? 33.081  33.030  4.831   1.00 72.96 327 B 1 
ATOM 3341 N N   . CYS B 2 328 ? 28.686  31.959  4.204   1.00 87.24 328 B 1 
ATOM 3342 C CA  . CYS B 2 328 ? 27.611  30.981  4.238   1.00 87.25 328 B 1 
ATOM 3343 C C   . CYS B 2 328 ? 27.971  29.807  3.335   1.00 87.86 328 B 1 
ATOM 3344 O O   . CYS B 2 328 ? 28.326  29.997  2.178   1.00 85.45 328 B 1 
ATOM 3345 C CB  . CYS B 2 328 ? 26.294  31.650  3.844   1.00 85.51 328 B 1 
ATOM 3346 S SG  . CYS B 2 328 ? 24.866  30.601  4.222   1.00 79.64 328 B 1 
ATOM 3347 N N   . GLU B 2 329 ? 27.922  28.601  3.903   1.00 87.97 329 B 1 
ATOM 3348 C CA  . GLU B 2 329 ? 28.360  27.367  3.260   1.00 88.41 329 B 1 
ATOM 3349 C C   . GLU B 2 329 ? 27.248  26.325  3.346   1.00 88.87 329 B 1 
ATOM 3350 O O   . GLU B 2 329 ? 26.540  26.225  4.345   1.00 87.78 329 B 1 
ATOM 3351 C CB  . GLU B 2 329 ? 29.634  26.832  3.939   1.00 86.15 329 B 1 
ATOM 3352 C CG  . GLU B 2 329 ? 30.840  27.788  3.868   1.00 79.17 329 B 1 
ATOM 3353 C CD  . GLU B 2 329 ? 32.058  27.238  4.625   1.00 79.73 329 B 1 
ATOM 3354 O OE1 . GLU B 2 329 ? 33.194  27.416  4.151   1.00 70.27 329 B 1 
ATOM 3355 O OE2 . GLU B 2 329 ? 31.876  26.641  5.722   1.00 72.55 329 B 1 
ATOM 3356 N N   . VAL B 2 330 ? 27.120  25.530  2.290   1.00 88.06 330 B 1 
ATOM 3357 C CA  . VAL B 2 330 ? 26.164  24.431  2.193   1.00 88.27 330 B 1 
ATOM 3358 C C   . VAL B 2 330 ? 26.905  23.154  1.826   1.00 87.41 330 B 1 
ATOM 3359 O O   . VAL B 2 330 ? 27.722  23.136  0.903   1.00 85.25 330 B 1 
ATOM 3360 C CB  . VAL B 2 330 ? 25.057  24.749  1.176   1.00 86.84 330 B 1 
ATOM 3361 C CG1 . VAL B 2 330 ? 24.084  23.581  1.005   1.00 77.98 330 B 1 
ATOM 3362 C CG2 . VAL B 2 330 ? 24.234  25.950  1.634   1.00 79.87 330 B 1 
ATOM 3363 N N   . TRP B 2 331 ? 26.589  22.072  2.536   1.00 90.85 331 B 1 
ATOM 3364 C CA  . TRP B 2 331 ? 27.087  20.736  2.259   1.00 89.59 331 B 1 
ATOM 3365 C C   . TRP B 2 331 ? 25.944  19.767  2.000   1.00 89.46 331 B 1 
ATOM 3366 O O   . TRP B 2 331 ? 24.829  19.956  2.464   1.00 85.84 331 B 1 
ATOM 3367 C CB  . TRP B 2 331 ? 27.956  20.230  3.407   1.00 88.18 331 B 1 
ATOM 3368 C CG  . TRP B 2 331 ? 29.126  21.091  3.707   1.00 87.66 331 B 1 
ATOM 3369 C CD1 . TRP B 2 331 ? 30.339  21.026  3.124   1.00 78.23 331 B 1 
ATOM 3370 C CD2 . TRP B 2 331 ? 29.189  22.181  4.662   1.00 83.89 331 B 1 
ATOM 3371 N NE1 . TRP B 2 331 ? 31.168  21.991  3.661   1.00 77.04 331 B 1 
ATOM 3372 C CE2 . TRP B 2 331 ? 30.501  22.716  4.618   1.00 81.08 331 B 1 
ATOM 3373 C CE3 . TRP B 2 331 ? 28.271  22.739  5.559   1.00 76.97 331 B 1 
ATOM 3374 C CZ2 . TRP B 2 331 ? 30.899  23.771  5.461   1.00 77.46 331 B 1 
ATOM 3375 C CZ3 . TRP B 2 331 ? 28.662  23.796  6.394   1.00 68.83 331 B 1 
ATOM 3376 C CH2 . TRP B 2 331 ? 29.955  24.306  6.349   1.00 70.83 331 B 1 
ATOM 3377 N N   . GLY B 2 332 ? 26.262  18.701  1.272   1.00 88.50 332 B 1 
ATOM 3378 C CA  . GLY B 2 332 ? 25.316  17.676  0.865   1.00 87.83 332 B 1 
ATOM 3379 C C   . GLY B 2 332 ? 24.914  17.783  -0.603  1.00 87.92 332 B 1 
ATOM 3380 O O   . GLY B 2 332 ? 25.400  18.647  -1.334  1.00 84.15 332 B 1 
ATOM 3381 N N   . PRO B 2 333 ? 24.055  16.871  -1.057  1.00 88.49 333 B 1 
ATOM 3382 C CA  . PRO B 2 333 ? 23.607  16.840  -2.441  1.00 86.44 333 B 1 
ATOM 3383 C C   . PRO B 2 333 ? 22.711  18.044  -2.730  1.00 85.00 333 B 1 
ATOM 3384 O O   . PRO B 2 333 ? 21.623  18.189  -2.177  1.00 79.17 333 B 1 
ATOM 3385 C CB  . PRO B 2 333 ? 22.879  15.498  -2.592  1.00 83.79 333 B 1 
ATOM 3386 C CG  . PRO B 2 333 ? 22.359  15.219  -1.189  1.00 83.04 333 B 1 
ATOM 3387 C CD  . PRO B 2 333 ? 23.441  15.812  -0.281  1.00 87.25 333 B 1 
ATOM 3388 N N   . THR B 2 334 ? 23.167  18.908  -3.616  1.00 84.62 334 B 1 
ATOM 3389 C CA  . THR B 2 334 ? 22.424  20.094  -4.034  1.00 82.01 334 B 1 
ATOM 3390 C C   . THR B 2 334 ? 22.077  20.017  -5.508  1.00 82.33 334 B 1 
ATOM 3391 O O   . THR B 2 334 ? 22.903  19.618  -6.327  1.00 78.27 334 B 1 
ATOM 3392 C CB  . THR B 2 334 ? 23.179  21.392  -3.713  1.00 78.07 334 B 1 
ATOM 3393 O OG1 . THR B 2 334 ? 24.460  21.402  -4.305  1.00 72.72 334 B 1 
ATOM 3394 C CG2 . THR B 2 334 ? 23.358  21.600  -2.217  1.00 71.34 334 B 1 
ATOM 3395 N N   . SER B 2 335 ? 20.864  20.426  -5.858  1.00 82.39 335 B 1 
ATOM 3396 C CA  . SER B 2 335 ? 20.458  20.609  -7.246  1.00 81.32 335 B 1 
ATOM 3397 C C   . SER B 2 335 ? 21.278  21.742  -7.892  1.00 82.37 335 B 1 
ATOM 3398 O O   . SER B 2 335 ? 21.536  22.752  -7.232  1.00 79.32 335 B 1 
ATOM 3399 C CB  . SER B 2 335 ? 18.963  20.941  -7.288  1.00 76.19 335 B 1 
ATOM 3400 O OG  . SER B 2 335 ? 18.534  21.354  -8.568  1.00 68.95 335 B 1 
ATOM 3401 N N   . PRO B 2 336 ? 21.626  21.652  -9.176  1.00 81.64 336 B 1 
ATOM 3402 C CA  . PRO B 2 336 ? 22.296  22.747  -9.887  1.00 80.85 336 B 1 
ATOM 3403 C C   . PRO B 2 336 ? 21.449  24.030  -9.975  1.00 81.84 336 B 1 
ATOM 3404 O O   . PRO B 2 336 ? 21.952  25.086  -10.346 1.00 78.27 336 B 1 
ATOM 3405 C CB  . PRO B 2 336 ? 22.617  22.179  -11.269 1.00 78.35 336 B 1 
ATOM 3406 C CG  . PRO B 2 336 ? 21.566  21.093  -11.472 1.00 76.76 336 B 1 
ATOM 3407 C CD  . PRO B 2 336 ? 21.373  20.532  -10.064 1.00 79.12 336 B 1 
ATOM 3408 N N   . LYS B 2 337 ? 20.158  23.949  -9.662  1.00 81.80 337 B 1 
ATOM 3409 C CA  . LYS B 2 337 ? 19.246  25.098  -9.611  1.00 81.86 337 B 1 
ATOM 3410 C C   . LYS B 2 337 ? 19.259  25.822  -8.262  1.00 82.80 337 B 1 
ATOM 3411 O O   . LYS B 2 337 ? 18.694  26.910  -8.171  1.00 78.37 337 B 1 
ATOM 3412 C CB  . LYS B 2 337 ? 17.822  24.666  -9.958  1.00 77.81 337 B 1 
ATOM 3413 C CG  . LYS B 2 337 ? 17.696  24.107  -11.390 1.00 72.33 337 B 1 
ATOM 3414 C CD  . LYS B 2 337 ? 16.233  23.770  -11.667 1.00 65.85 337 B 1 
ATOM 3415 C CE  . LYS B 2 337 ? 16.061  23.210  -13.073 1.00 58.85 337 B 1 
ATOM 3416 N NZ  . LYS B 2 337 ? 14.635  22.859  -13.337 1.00 51.54 337 B 1 
ATOM 3417 N N   . LEU B 2 338 ? 19.869  25.224  -7.237  1.00 83.12 338 B 1 
ATOM 3418 C CA  . LEU B 2 338 ? 19.961  25.830  -5.915  1.00 82.43 338 B 1 
ATOM 3419 C C   . LEU B 2 338 ? 20.777  27.117  -5.974  1.00 84.18 338 B 1 
ATOM 3420 O O   . LEU B 2 338 ? 21.845  27.174  -6.578  1.00 82.82 338 B 1 
ATOM 3421 C CB  . LEU B 2 338 ? 20.553  24.835  -4.909  1.00 78.42 338 B 1 
ATOM 3422 C CG  . LEU B 2 338 ? 19.482  23.864  -4.379  1.00 70.05 338 B 1 
ATOM 3423 C CD1 . LEU B 2 338 ? 20.114  22.626  -3.756  1.00 64.24 338 B 1 
ATOM 3424 C CD2 . LEU B 2 338 ? 18.619  24.510  -3.300  1.00 63.09 338 B 1 
ATOM 3425 N N   . MET B 2 339 ? 20.260  28.149  -5.330  1.00 84.97 339 B 1 
ATOM 3426 C CA  . MET B 2 339 ? 20.870  29.461  -5.232  1.00 86.19 339 B 1 
ATOM 3427 C C   . MET B 2 339 ? 21.096  29.797  -3.764  1.00 87.35 339 B 1 
ATOM 3428 O O   . MET B 2 339 ? 20.177  29.732  -2.950  1.00 85.91 339 B 1 
ATOM 3429 C CB  . MET B 2 339 ? 19.979  30.481  -5.948  1.00 83.69 339 B 1 
ATOM 3430 C CG  . MET B 2 339 ? 20.673  31.838  -6.096  1.00 74.93 339 B 1 
ATOM 3431 S SD  . MET B 2 339 ? 19.746  33.071  -7.062  1.00 71.80 339 B 1 
ATOM 3432 C CE  . MET B 2 339 ? 19.773  32.347  -8.708  1.00 59.53 339 B 1 
ATOM 3433 N N   . LEU B 2 340 ? 22.338  30.176  -3.440  1.00 85.51 340 B 1 
ATOM 3434 C CA  . LEU B 2 340 ? 22.732  30.639  -2.120  1.00 86.16 340 B 1 
ATOM 3435 C C   . LEU B 2 340 ? 22.920  32.154  -2.169  1.00 86.27 340 B 1 
ATOM 3436 O O   . LEU B 2 340 ? 23.677  32.667  -2.992  1.00 84.36 340 B 1 
ATOM 3437 C CB  . LEU B 2 340 ? 23.999  29.879  -1.698  1.00 85.00 340 B 1 
ATOM 3438 C CG  . LEU B 2 340 ? 24.334  30.035  -0.200  1.00 83.78 340 B 1 
ATOM 3439 C CD1 . LEU B 2 340 ? 23.308  29.347  0.690   1.00 77.95 340 B 1 
ATOM 3440 C CD2 . LEU B 2 340 ? 25.694  29.386  0.074   1.00 78.58 340 B 1 
ATOM 3441 N N   . SER B 2 341 ? 22.242  32.880  -1.292  1.00 86.95 341 B 1 
ATOM 3442 C CA  . SER B 2 341 ? 22.278  34.333  -1.247  1.00 86.28 341 B 1 
ATOM 3443 C C   . SER B 2 341 ? 22.513  34.864  0.161   1.00 86.25 341 B 1 
ATOM 3444 O O   . SER B 2 341 ? 22.029  34.311  1.140   1.00 85.07 341 B 1 
ATOM 3445 C CB  . SER B 2 341 ? 21.027  34.938  -1.894  1.00 83.78 341 B 1 
ATOM 3446 O OG  . SER B 2 341 ? 19.851  34.547  -1.224  1.00 72.28 341 B 1 
ATOM 3447 N N   . LEU B 2 342 ? 23.271  35.938  0.258   1.00 85.38 342 B 1 
ATOM 3448 C CA  . LEU B 2 342 ? 23.481  36.718  1.471   1.00 84.52 342 B 1 
ATOM 3449 C C   . LEU B 2 342 ? 22.872  38.098  1.278   1.00 83.56 342 B 1 
ATOM 3450 O O   . LEU B 2 342 ? 23.265  38.835  0.366   1.00 81.96 342 B 1 
ATOM 3451 C CB  . LEU B 2 342 ? 24.992  36.798  1.793   1.00 83.64 342 B 1 
ATOM 3452 C CG  . LEU B 2 342 ? 25.512  35.593  2.593   1.00 81.16 342 B 1 
ATOM 3453 C CD1 . LEU B 2 342 ? 27.038  35.576  2.570   1.00 75.84 342 B 1 
ATOM 3454 C CD2 . LEU B 2 342 ? 25.067  35.658  4.052   1.00 78.81 342 B 1 
ATOM 3455 N N   . LYS B 2 343 ? 21.940  38.455  2.145   1.00 86.69 343 B 1 
ATOM 3456 C CA  . LYS B 2 343 ? 21.308  39.761  2.138   1.00 85.91 343 B 1 
ATOM 3457 C C   . LYS B 2 343 ? 21.334  40.382  3.526   1.00 85.43 343 B 1 
ATOM 3458 O O   . LYS B 2 343 ? 21.246  39.669  4.533   1.00 83.48 343 B 1 
ATOM 3459 C CB  . LYS B 2 343 ? 19.890  39.665  1.520   1.00 82.31 343 B 1 
ATOM 3460 C CG  . LYS B 2 343 ? 18.772  39.415  2.519   1.00 75.33 343 B 1 
ATOM 3461 C CD  . LYS B 2 343 ? 17.377  39.439  1.880   1.00 75.14 343 B 1 
ATOM 3462 C CE  . LYS B 2 343 ? 16.343  39.583  2.992   1.00 65.83 343 B 1 
ATOM 3463 N NZ  . LYS B 2 343 ? 14.979  39.799  2.499   1.00 61.02 343 B 1 
ATOM 3464 N N   . LEU B 2 344 ? 21.457  41.711  3.594   1.00 85.61 344 B 1 
ATOM 3465 C CA  . LEU B 2 344 ? 21.169  42.444  4.814   1.00 83.87 344 B 1 
ATOM 3466 C C   . LEU B 2 344 ? 19.647  42.540  4.976   1.00 82.51 344 B 1 
ATOM 3467 O O   . LEU B 2 344 ? 18.915  42.597  3.981   1.00 76.68 344 B 1 
ATOM 3468 C CB  . LEU B 2 344 ? 21.845  43.819  4.739   1.00 80.63 344 B 1 
ATOM 3469 C CG  . LEU B 2 344 ? 21.979  44.508  6.117   1.00 76.85 344 B 1 
ATOM 3470 C CD1 . LEU B 2 344 ? 23.076  43.882  6.960   1.00 69.16 344 B 1 
ATOM 3471 C CD2 . LEU B 2 344 ? 22.361  45.971  5.931   1.00 70.90 344 B 1 
ATOM 3472 N N   . GLU B 2 345 ? 19.175  42.552  6.208   1.00 82.15 345 B 1 
ATOM 3473 C CA  . GLU B 2 345 ? 17.762  42.748  6.486   1.00 79.91 345 B 1 
ATOM 3474 C C   . GLU B 2 345 ? 17.250  44.046  5.849   1.00 78.98 345 B 1 
ATOM 3475 O O   . GLU B 2 345 ? 17.934  45.073  5.857   1.00 71.67 345 B 1 
ATOM 3476 C CB  . GLU B 2 345 ? 17.556  42.713  8.006   1.00 74.71 345 B 1 
ATOM 3477 C CG  . GLU B 2 345 ? 16.078  42.564  8.390   1.00 66.79 345 B 1 
ATOM 3478 C CD  . GLU B 2 345 ? 15.884  42.415  9.909   1.00 61.74 345 B 1 
ATOM 3479 O OE1 . GLU B 2 345 ? 14.788  41.972  10.297  1.00 56.27 345 B 1 
ATOM 3480 O OE2 . GLU B 2 345 ? 16.825  42.752  10.665  1.00 58.83 345 B 1 
ATOM 3481 N N   . ASN B 2 346 ? 16.061  43.967  5.245   1.00 78.44 346 B 1 
ATOM 3482 C CA  . ASN B 2 346 ? 15.425  45.072  4.515   1.00 77.73 346 B 1 
ATOM 3483 C C   . ASN B 2 346 ? 16.211  45.640  3.319   1.00 77.95 346 B 1 
ATOM 3484 O O   . ASN B 2 346 ? 15.837  46.671  2.789   1.00 72.34 346 B 1 
ATOM 3485 C CB  . ASN B 2 346 ? 14.954  46.146  5.511   1.00 72.87 346 B 1 
ATOM 3486 C CG  . ASN B 2 346 ? 14.041  45.581  6.578   1.00 66.91 346 B 1 
ATOM 3487 O OD1 . ASN B 2 346 ? 13.315  44.625  6.358   1.00 58.84 346 B 1 
ATOM 3488 N ND2 . ASN B 2 346 ? 14.055  46.149  7.757   1.00 58.20 346 B 1 
ATOM 3489 N N   . LYS B 2 347 ? 17.277  44.970  2.869   1.00 80.13 347 B 1 
ATOM 3490 C CA  . LYS B 2 347 ? 18.000  45.320  1.652   1.00 80.24 347 B 1 
ATOM 3491 C C   . LYS B 2 347 ? 17.941  44.193  0.628   1.00 79.97 347 B 1 
ATOM 3492 O O   . LYS B 2 347 ? 17.574  43.058  0.944   1.00 73.99 347 B 1 
ATOM 3493 C CB  . LYS B 2 347 ? 19.448  45.744  1.979   1.00 75.79 347 B 1 
ATOM 3494 C CG  . LYS B 2 347 ? 19.527  47.054  2.783   1.00 72.42 347 B 1 
ATOM 3495 C CD  . LYS B 2 347 ? 20.987  47.534  2.889   1.00 67.05 347 B 1 
ATOM 3496 C CE  . LYS B 2 347 ? 21.109  48.823  3.696   1.00 60.29 347 B 1 
ATOM 3497 N NZ  . LYS B 2 347 ? 22.525  49.266  3.800   1.00 54.24 347 B 1 
ATOM 3498 N N   . GLU B 2 348 ? 18.331  44.502  -0.608  1.00 77.15 348 B 1 
ATOM 3499 C CA  . GLU B 2 348 ? 18.512  43.506  -1.653  1.00 78.70 348 B 1 
ATOM 3500 C C   . GLU B 2 348 ? 19.695  42.584  -1.360  1.00 78.69 348 B 1 
ATOM 3501 O O   . GLU B 2 348 ? 20.565  42.869  -0.530  1.00 73.39 348 B 1 
ATOM 3502 C CB  . GLU B 2 348 ? 18.658  44.181  -3.017  1.00 73.60 348 B 1 
ATOM 3503 C CG  . GLU B 2 348 ? 17.371  44.909  -3.433  1.00 63.76 348 B 1 
ATOM 3504 C CD  . GLU B 2 348 ? 17.436  45.462  -4.864  1.00 57.03 348 B 1 
ATOM 3505 O OE1 . GLU B 2 348 ? 16.372  45.909  -5.346  1.00 49.13 348 B 1 
ATOM 3506 O OE2 . GLU B 2 348 ? 18.533  45.430  -5.465  1.00 52.90 348 B 1 
ATOM 3507 N N   . ALA B 2 349 ? 19.724  41.451  -2.047  1.00 75.81 349 B 1 
ATOM 3508 C CA  . ALA B 2 349 ? 20.799  40.490  -1.900  1.00 74.78 349 B 1 
ATOM 3509 C C   . ALA B 2 349 ? 22.131  41.099  -2.372  1.00 76.38 349 B 1 
ATOM 3510 O O   . ALA B 2 349 ? 22.277  41.464  -3.532  1.00 71.93 349 B 1 
ATOM 3511 C CB  . ALA B 2 349 ? 20.444  39.216  -2.677  1.00 69.64 349 B 1 
ATOM 3512 N N   . LYS B 2 350 ? 23.131  41.132  -1.482  1.00 77.81 350 B 1 
ATOM 3513 C CA  . LYS B 2 350 ? 24.471  41.626  -1.800  1.00 78.23 350 B 1 
ATOM 3514 C C   . LYS B 2 350 ? 25.254  40.630  -2.653  1.00 80.26 350 B 1 
ATOM 3515 O O   . LYS B 2 350 ? 26.018  41.021  -3.524  1.00 76.48 350 B 1 
ATOM 3516 C CB  . LYS B 2 350 ? 25.194  41.972  -0.488  1.00 74.20 350 B 1 
ATOM 3517 C CG  . LYS B 2 350 ? 26.479  42.787  -0.711  1.00 68.26 350 B 1 
ATOM 3518 C CD  . LYS B 2 350 ? 26.984  43.366  0.614   1.00 63.23 350 B 1 
ATOM 3519 C CE  . LYS B 2 350 ? 28.161  44.315  0.429   1.00 54.96 350 B 1 
ATOM 3520 N NZ  . LYS B 2 350 ? 28.437  45.109  1.659   1.00 49.15 350 B 1 
ATOM 3521 N N   . VAL B 2 351 ? 25.045  39.342  -2.393  1.00 79.94 351 B 1 
ATOM 3522 C CA  . VAL B 2 351 ? 25.621  38.238  -3.161  1.00 80.65 351 B 1 
ATOM 3523 C C   . VAL B 2 351 ? 24.541  37.188  -3.380  1.00 81.45 351 B 1 
ATOM 3524 O O   . VAL B 2 351 ? 23.854  36.809  -2.438  1.00 79.40 351 B 1 
ATOM 3525 C CB  . VAL B 2 351 ? 26.843  37.629  -2.449  1.00 78.30 351 B 1 
ATOM 3526 C CG1 . VAL B 2 351 ? 27.451  36.475  -3.248  1.00 67.78 351 B 1 
ATOM 3527 C CG2 . VAL B 2 351 ? 27.950  38.671  -2.265  1.00 70.05 351 B 1 
ATOM 3528 N N   . SER B 2 352 ? 24.411  36.704  -4.613  1.00 81.53 352 B 1 
ATOM 3529 C CA  . SER B 2 352 ? 23.532  35.599  -4.968  1.00 80.20 352 B 1 
ATOM 3530 C C   . SER B 2 352 ? 24.202  34.771  -6.061  1.00 79.84 352 B 1 
ATOM 3531 O O   . SER B 2 352 ? 24.503  35.289  -7.134  1.00 78.20 352 B 1 
ATOM 3532 C CB  . SER B 2 352 ? 22.175  36.141  -5.424  1.00 77.91 352 B 1 
ATOM 3533 O OG  . SER B 2 352 ? 21.261  35.079  -5.522  1.00 70.45 352 B 1 
ATOM 3534 N N   . LYS B 2 353 ? 24.486  33.505  -5.759  1.00 80.98 353 B 1 
ATOM 3535 C CA  . LYS B 2 353 ? 25.217  32.610  -6.652  1.00 80.62 353 B 1 
ATOM 3536 C C   . LYS B 2 353 ? 24.668  31.189  -6.589  1.00 80.77 353 B 1 
ATOM 3537 O O   . LYS B 2 353 ? 24.142  30.758  -5.570  1.00 79.29 353 B 1 
ATOM 3538 C CB  . LYS B 2 353 ? 26.703  32.603  -6.293  1.00 77.71 353 B 1 
ATOM 3539 C CG  . LYS B 2 353 ? 27.443  33.934  -6.538  1.00 74.12 353 B 1 
ATOM 3540 C CD  . LYS B 2 353 ? 28.922  33.653  -6.271  1.00 70.24 353 B 1 
ATOM 3541 C CE  . LYS B 2 353 ? 29.912  34.754  -6.575  1.00 62.02 353 B 1 
ATOM 3542 N NZ  . LYS B 2 353 ? 31.276  34.150  -6.468  1.00 54.35 353 B 1 
ATOM 3543 N N   . ARG B 2 354 ? 24.874  30.429  -7.670  1.00 83.72 354 B 1 
ATOM 3544 C CA  . ARG B 2 354 ? 24.606  28.983  -7.732  1.00 82.25 354 B 1 
ATOM 3545 C C   . ARG B 2 354 ? 25.840  28.186  -7.275  1.00 81.86 354 B 1 
ATOM 3546 O O   . ARG B 2 354 ? 26.325  27.317  -7.988  1.00 78.41 354 B 1 
ATOM 3547 C CB  . ARG B 2 354 ? 24.137  28.587  -9.132  1.00 81.31 354 B 1 
ATOM 3548 C CG  . ARG B 2 354 ? 22.792  29.227  -9.494  1.00 78.22 354 B 1 
ATOM 3549 C CD  . ARG B 2 354 ? 22.347  28.722  -10.860 1.00 74.55 354 B 1 
ATOM 3550 N NE  . ARG B 2 354 ? 21.077  29.331  -11.265 1.00 68.05 354 B 1 
ATOM 3551 C CZ  . ARG B 2 354 ? 20.450  29.126  -12.416 1.00 60.90 354 B 1 
ATOM 3552 N NH1 . ARG B 2 354 ? 20.936  28.337  -13.327 1.00 56.21 354 B 1 
ATOM 3553 N NH2 . ARG B 2 354 ? 19.325  29.733  -12.656 1.00 54.73 354 B 1 
ATOM 3554 N N   . GLU B 2 355 ? 26.358  28.526  -6.114  1.00 79.76 355 B 1 
ATOM 3555 C CA  . GLU B 2 355 ? 27.541  27.922  -5.522  1.00 80.24 355 B 1 
ATOM 3556 C C   . GLU B 2 355 ? 27.206  27.421  -4.107  1.00 81.21 355 B 1 
ATOM 3557 O O   . GLU B 2 355 ? 26.278  27.911  -3.464  1.00 77.09 355 B 1 
ATOM 3558 C CB  . GLU B 2 355 ? 28.714  28.927  -5.504  1.00 75.97 355 B 1 
ATOM 3559 C CG  . GLU B 2 355 ? 29.288  29.214  -6.904  1.00 71.55 355 B 1 
ATOM 3560 C CD  . GLU B 2 355 ? 30.356  30.342  -6.933  1.00 66.29 355 B 1 
ATOM 3561 O OE1 . GLU B 2 355 ? 30.748  30.753  -8.049  1.00 57.96 355 B 1 
ATOM 3562 O OE2 . GLU B 2 355 ? 30.724  30.899  -5.889  1.00 61.60 355 B 1 
ATOM 3563 N N   . LYS B 2 356 ? 27.975  26.447  -3.606  1.00 83.20 356 B 1 
ATOM 3564 C CA  . LYS B 2 356 ? 27.812  25.910  -2.251  1.00 84.00 356 B 1 
ATOM 3565 C C   . LYS B 2 356 ? 28.433  26.797  -1.165  1.00 84.45 356 B 1 
ATOM 3566 O O   . LYS B 2 356 ? 28.266  26.512  0.013   1.00 81.33 356 B 1 
ATOM 3567 C CB  . LYS B 2 356 ? 28.374  24.485  -2.164  1.00 81.72 356 B 1 
ATOM 3568 C CG  . LYS B 2 356 ? 27.551  23.452  -2.945  1.00 82.73 356 B 1 
ATOM 3569 C CD  . LYS B 2 356 ? 28.028  22.039  -2.591  1.00 80.01 356 B 1 
ATOM 3570 C CE  . LYS B 2 356 ? 27.165  20.959  -3.222  1.00 75.00 356 B 1 
ATOM 3571 N NZ  . LYS B 2 356 ? 27.516  19.620  -2.698  1.00 68.50 356 B 1 
ATOM 3572 N N   . ALA B 2 357 ? 29.165  27.842  -1.547  1.00 84.14 357 B 1 
ATOM 3573 C CA  . ALA B 2 357 ? 29.766  28.780  -0.621  1.00 84.33 357 B 1 
ATOM 3574 C C   . ALA B 2 357 ? 29.670  30.211  -1.173  1.00 84.62 357 B 1 
ATOM 3575 O O   . ALA B 2 357 ? 30.000  30.463  -2.331  1.00 81.87 357 B 1 
ATOM 3576 C CB  . ALA B 2 357 ? 31.219  28.369  -0.342  1.00 82.02 357 B 1 
ATOM 3577 N N   . VAL B 2 358 ? 29.245  31.143  -0.324  1.00 85.21 358 B 1 
ATOM 3578 C CA  . VAL B 2 358 ? 29.237  32.574  -0.610  1.00 84.79 358 B 1 
ATOM 3579 C C   . VAL B 2 358 ? 29.840  33.329  0.565   1.00 84.96 358 B 1 
ATOM 3580 O O   . VAL B 2 358 ? 29.697  32.918  1.721   1.00 82.99 358 B 1 
ATOM 3581 C CB  . VAL B 2 358 ? 27.839  33.116  -0.955  1.00 82.72 358 B 1 
ATOM 3582 C CG1 . VAL B 2 358 ? 27.323  32.514  -2.264  1.00 73.48 358 B 1 
ATOM 3583 C CG2 . VAL B 2 358 ? 26.807  32.876  0.132   1.00 76.05 358 B 1 
ATOM 3584 N N   . TRP B 2 359 ? 30.503  34.435  0.292   1.00 87.47 359 B 1 
ATOM 3585 C CA  . TRP B 2 359 ? 31.109  35.274  1.310   1.00 85.80 359 B 1 
ATOM 3586 C C   . TRP B 2 359 ? 30.933  36.752  1.002   1.00 85.70 359 B 1 
ATOM 3587 O O   . TRP B 2 359 ? 30.841  37.173  -0.160  1.00 82.27 359 B 1 
ATOM 3588 C CB  . TRP B 2 359 ? 32.587  34.903  1.503   1.00 81.65 359 B 1 
ATOM 3589 C CG  . TRP B 2 359 ? 33.430  35.038  0.274   1.00 75.97 359 B 1 
ATOM 3590 C CD1 . TRP B 2 359 ? 34.078  36.159  -0.123  1.00 68.15 359 B 1 
ATOM 3591 C CD2 . TRP B 2 359 ? 33.700  34.035  -0.746  1.00 71.79 359 B 1 
ATOM 3592 N NE1 . TRP B 2 359 ? 34.729  35.919  -1.328  1.00 61.06 359 B 1 
ATOM 3593 C CE2 . TRP B 2 359 ? 34.517  34.623  -1.740  1.00 64.80 359 B 1 
ATOM 3594 C CE3 . TRP B 2 359 ? 33.329  32.685  -0.910  1.00 60.19 359 B 1 
ATOM 3595 C CZ2 . TRP B 2 359 ? 34.956  33.905  -2.886  1.00 60.34 359 B 1 
ATOM 3596 C CZ3 . TRP B 2 359 ? 33.760  31.964  -2.046  1.00 57.92 359 B 1 
ATOM 3597 C CH2 . TRP B 2 359 ? 34.563  32.570  -3.025  1.00 57.95 359 B 1 
ATOM 3598 N N   . VAL B 2 360 ? 30.911  37.555  2.056   1.00 83.61 360 B 1 
ATOM 3599 C CA  . VAL B 2 360 ? 30.907  39.018  2.010   1.00 82.97 360 B 1 
ATOM 3600 C C   . VAL B 2 360 ? 32.069  39.518  2.854   1.00 82.48 360 B 1 
ATOM 3601 O O   . VAL B 2 360 ? 32.176  39.216  4.042   1.00 81.39 360 B 1 
ATOM 3602 C CB  . VAL B 2 360 ? 29.561  39.589  2.480   1.00 80.66 360 B 1 
ATOM 3603 C CG1 . VAL B 2 360 ? 29.578  41.123  2.528   1.00 73.14 360 B 1 
ATOM 3604 C CG2 . VAL B 2 360 ? 28.429  39.179  1.531   1.00 74.90 360 B 1 
ATOM 3605 N N   . LEU B 2 361 ? 32.947  40.309  2.236   1.00 83.99 361 B 1 
ATOM 3606 C CA  . LEU B 2 361 ? 34.051  40.995  2.891   1.00 82.58 361 B 1 
ATOM 3607 C C   . LEU B 2 361 ? 33.557  42.298  3.514   1.00 81.82 361 B 1 
ATOM 3608 O O   . LEU B 2 361 ? 32.821  43.045  2.873   1.00 79.30 361 B 1 
ATOM 3609 C CB  . LEU B 2 361 ? 35.160  41.269  1.858   1.00 80.22 361 B 1 
ATOM 3610 C CG  . LEU B 2 361 ? 36.016  40.019  1.561   1.00 71.17 361 B 1 
ATOM 3611 C CD1 . LEU B 2 361 ? 36.602  40.078  0.158   1.00 63.16 361 B 1 
ATOM 3612 C CD2 . LEU B 2 361 ? 37.175  39.913  2.550   1.00 63.93 361 B 1 
ATOM 3613 N N   . ASN B 2 362 ? 34.007  42.579  4.740   1.00 82.03 362 B 1 
ATOM 3614 C CA  . ASN B 2 362 ? 33.640  43.763  5.509   1.00 81.92 362 B 1 
ATOM 3615 C C   . ASN B 2 362 ? 32.115  44.000  5.528   1.00 81.97 362 B 1 
ATOM 3616 O O   . ASN B 2 362 ? 31.651  45.024  5.024   1.00 77.77 362 B 1 
ATOM 3617 C CB  . ASN B 2 362 ? 34.434  44.984  5.004   1.00 79.46 362 B 1 
ATOM 3618 C CG  . ASN B 2 362 ? 35.933  44.848  5.176   1.00 75.60 362 B 1 
ATOM 3619 O OD1 . ASN B 2 362 ? 36.447  44.392  6.181   1.00 67.29 362 B 1 
ATOM 3620 N ND2 . ASN B 2 362 ? 36.697  45.292  4.198   1.00 66.17 362 B 1 
ATOM 3621 N N   . PRO B 2 363 ? 31.322  43.047  6.068   1.00 84.08 363 B 1 
ATOM 3622 C CA  . PRO B 2 363 ? 29.878  43.188  6.113   1.00 83.79 363 B 1 
ATOM 3623 C C   . PRO B 2 363 ? 29.479  44.397  6.955   1.00 83.97 363 B 1 
ATOM 3624 O O   . PRO B 2 363 ? 30.045  44.651  8.021   1.00 80.52 363 B 1 
ATOM 3625 C CB  . PRO B 2 363 ? 29.359  41.876  6.703   1.00 81.20 363 B 1 
ATOM 3626 C CG  . PRO B 2 363 ? 30.517  41.406  7.578   1.00 79.68 363 B 1 
ATOM 3627 C CD  . PRO B 2 363 ? 31.740  41.865  6.795   1.00 83.19 363 B 1 
ATOM 3628 N N   . GLU B 2 364 ? 28.480  45.116  6.478   1.00 83.44 364 B 1 
ATOM 3629 C CA  . GLU B 2 364 ? 27.857  46.201  7.235   1.00 83.49 364 B 1 
ATOM 3630 C C   . GLU B 2 364 ? 27.248  45.668  8.536   1.00 83.76 364 B 1 
ATOM 3631 O O   . GLU B 2 364 ? 26.791  44.532  8.601   1.00 81.37 364 B 1 
ATOM 3632 C CB  . GLU B 2 364 ? 26.794  46.897  6.373   1.00 80.53 364 B 1 
ATOM 3633 C CG  . GLU B 2 364 ? 27.396  47.688  5.198   1.00 71.45 364 B 1 
ATOM 3634 C CD  . GLU B 2 364 ? 26.337  48.165  4.177   1.00 68.52 364 B 1 
ATOM 3635 O OE1 . GLU B 2 364 ? 26.709  48.382  3.001   1.00 60.14 364 B 1 
ATOM 3636 O OE2 . GLU B 2 364 ? 25.138  48.276  4.536   1.00 62.16 364 B 1 
ATOM 3637 N N   . ALA B 2 365 ? 27.223  46.503  9.571   1.00 85.15 365 B 1 
ATOM 3638 C CA  . ALA B 2 365 ? 26.562  46.135  10.804  1.00 84.82 365 B 1 
ATOM 3639 C C   . ALA B 2 365 ? 25.048  45.980  10.576  1.00 84.97 365 B 1 
ATOM 3640 O O   . ALA B 2 365 ? 24.434  46.782  9.878   1.00 81.12 365 B 1 
ATOM 3641 C CB  . ALA B 2 365 ? 26.863  47.187  11.873  1.00 82.31 365 B 1 
ATOM 3642 N N   . GLY B 2 366 ? 24.470  44.949  11.184  1.00 84.82 366 B 1 
ATOM 3643 C CA  . GLY B 2 366 ? 23.049  44.652  11.047  1.00 85.28 366 B 1 
ATOM 3644 C C   . GLY B 2 366 ? 22.752  43.159  11.095  1.00 86.52 366 B 1 
ATOM 3645 O O   . GLY B 2 366 ? 23.633  42.334  11.346  1.00 83.98 366 B 1 
ATOM 3646 N N   . MET B 2 367 ? 21.482  42.800  10.863  1.00 85.44 367 B 1 
ATOM 3647 C CA  . MET B 2 367 ? 21.054  41.418  10.707  1.00 86.59 367 B 1 
ATOM 3648 C C   . MET B 2 367 ? 21.241  40.977  9.259   1.00 87.10 367 B 1 
ATOM 3649 O O   . MET B 2 367 ? 20.641  41.534  8.346   1.00 84.37 367 B 1 
ATOM 3650 C CB  . MET B 2 367 ? 19.595  41.251  11.151  1.00 84.23 367 B 1 
ATOM 3651 C CG  . MET B 2 367 ? 19.437  41.333  12.673  1.00 76.49 367 B 1 
ATOM 3652 S SD  . MET B 2 367 ? 20.240  40.005  13.621  1.00 72.65 367 B 1 
ATOM 3653 C CE  . MET B 2 367 ? 19.225  38.605  13.123  1.00 61.85 367 B 1 
ATOM 3654 N N   . TRP B 2 368 ? 22.078  39.966  9.052   1.00 87.52 368 B 1 
ATOM 3655 C CA  . TRP B 2 368 ? 22.281  39.337  7.760   1.00 87.89 368 B 1 
ATOM 3656 C C   . TRP B 2 368 ? 21.497  38.043  7.686   1.00 87.93 368 B 1 
ATOM 3657 O O   . TRP B 2 368 ? 21.463  37.270  8.640   1.00 85.37 368 B 1 
ATOM 3658 C CB  . TRP B 2 368 ? 23.765  39.103  7.515   1.00 87.36 368 B 1 
ATOM 3659 C CG  . TRP B 2 368 ? 24.516  40.346  7.152   1.00 87.11 368 B 1 
ATOM 3660 C CD1 . TRP B 2 368 ? 24.952  41.294  8.021   1.00 82.30 368 B 1 
ATOM 3661 C CD2 . TRP B 2 368 ? 24.905  40.806  5.818   1.00 87.05 368 B 1 
ATOM 3662 N NE1 . TRP B 2 368 ? 25.590  42.309  7.316   1.00 84.22 368 B 1 
ATOM 3663 C CE2 . TRP B 2 368 ? 25.583  42.046  5.966   1.00 85.91 368 B 1 
ATOM 3664 C CE3 . TRP B 2 368 ? 24.745  40.288  4.520   1.00 85.44 368 B 1 
ATOM 3665 C CZ2 . TRP B 2 368 ? 26.092  42.753  4.848   1.00 85.60 368 B 1 
ATOM 3666 C CZ3 . TRP B 2 368 ? 25.254  40.987  3.408   1.00 83.12 368 B 1 
ATOM 3667 C CH2 . TRP B 2 368 ? 25.911  42.203  3.578   1.00 83.39 368 B 1 
ATOM 3668 N N   . GLN B 2 369 ? 20.896  37.782  6.532   1.00 87.20 369 B 1 
ATOM 3669 C CA  . GLN B 2 369 ? 20.179  36.559  6.227   1.00 87.12 369 B 1 
ATOM 3670 C C   . GLN B 2 369 ? 20.937  35.799  5.138   1.00 87.07 369 B 1 
ATOM 3671 O O   . GLN B 2 369 ? 21.199  36.342  4.064   1.00 85.12 369 B 1 
ATOM 3672 C CB  . GLN B 2 369 ? 18.740  36.875  5.792   1.00 84.93 369 B 1 
ATOM 3673 C CG  . GLN B 2 369 ? 17.935  37.526  6.926   1.00 76.68 369 B 1 
ATOM 3674 C CD  . GLN B 2 369 ? 16.487  37.791  6.524   1.00 77.53 369 B 1 
ATOM 3675 O OE1 . GLN B 2 369 ? 16.171  38.114  5.384   1.00 70.05 369 B 1 
ATOM 3676 N NE2 . GLN B 2 369 ? 15.549  37.685  7.439   1.00 68.27 369 B 1 
ATOM 3677 N N   . CYS B 2 370 ? 21.271  34.538  5.435   1.00 87.67 370 B 1 
ATOM 3678 C CA  . CYS B 2 370 ? 21.677  33.581  4.413   1.00 87.79 370 B 1 
ATOM 3679 C C   . CYS B 2 370 ? 20.456  32.770  3.992   1.00 88.50 370 B 1 
ATOM 3680 O O   . CYS B 2 370 ? 19.825  32.130  4.830   1.00 86.51 370 B 1 
ATOM 3681 C CB  . CYS B 2 370 ? 22.810  32.693  4.919   1.00 86.00 370 B 1 
ATOM 3682 S SG  . CYS B 2 370 ? 23.381  31.588  3.582   1.00 80.76 370 B 1 
ATOM 3683 N N   . LEU B 2 371 ? 20.150  32.784  2.706   1.00 87.62 371 B 1 
ATOM 3684 C CA  . LEU B 2 371 ? 19.002  32.119  2.117   1.00 87.64 371 B 1 
ATOM 3685 C C   . LEU B 2 371 ? 19.470  31.066  1.117   1.00 87.34 371 B 1 
ATOM 3686 O O   . LEU B 2 371 ? 20.145  31.389  0.141   1.00 86.30 371 B 1 
ATOM 3687 C CB  . LEU B 2 371 ? 18.092  33.154  1.431   1.00 85.96 371 B 1 
ATOM 3688 C CG  . LEU B 2 371 ? 17.507  34.231  2.370   1.00 81.81 371 B 1 
ATOM 3689 C CD1 . LEU B 2 371 ? 16.770  35.280  1.535   1.00 76.11 371 B 1 
ATOM 3690 C CD2 . LEU B 2 371 ? 16.528  33.646  3.372   1.00 76.51 371 B 1 
ATOM 3691 N N   . LEU B 2 372 ? 19.076  29.811  1.362   1.00 87.32 372 B 1 
ATOM 3692 C CA  . LEU B 2 372 ? 19.155  28.746  0.371   1.00 86.98 372 B 1 
ATOM 3693 C C   . LEU B 2 372 ? 17.787  28.616  -0.290  1.00 86.82 372 B 1 
ATOM 3694 O O   . LEU B 2 372 ? 16.801  28.344  0.390   1.00 85.38 372 B 1 
ATOM 3695 C CB  . LEU B 2 372 ? 19.594  27.446  1.065   1.00 86.42 372 B 1 
ATOM 3696 C CG  . LEU B 2 372 ? 19.784  26.277  0.085   1.00 86.64 372 B 1 
ATOM 3697 C CD1 . LEU B 2 372 ? 20.992  26.507  -0.832  1.00 81.32 372 B 1 
ATOM 3698 C CD2 . LEU B 2 372 ? 20.009  24.978  0.863   1.00 81.89 372 B 1 
ATOM 3699 N N   . SER B 2 373 ? 17.748  28.795  -1.605  1.00 88.74 373 B 1 
ATOM 3700 C CA  . SER B 2 373 ? 16.508  28.714  -2.368  1.00 87.38 373 B 1 
ATOM 3701 C C   . SER B 2 373 ? 16.643  27.799  -3.581  1.00 86.48 373 B 1 
ATOM 3702 O O   . SER B 2 373 ? 17.710  27.694  -4.185  1.00 84.48 373 B 1 
ATOM 3703 C CB  . SER B 2 373 ? 16.025  30.115  -2.764  1.00 84.93 373 B 1 
ATOM 3704 O OG  . SER B 2 373 ? 16.982  30.791  -3.552  1.00 73.70 373 B 1 
ATOM 3705 N N   . ASP B 2 374 ? 15.549  27.129  -3.955  1.00 85.50 374 B 1 
ATOM 3706 C CA  . ASP B 2 374 ? 15.430  26.377  -5.196  1.00 83.35 374 B 1 
ATOM 3707 C C   . ASP B 2 374 ? 14.255  26.927  -5.996  1.00 82.25 374 B 1 
ATOM 3708 O O   . ASP B 2 374 ? 13.126  27.002  -5.500  1.00 77.26 374 B 1 
ATOM 3709 C CB  . ASP B 2 374 ? 15.273  24.875  -4.931  1.00 79.60 374 B 1 
ATOM 3710 C CG  . ASP B 2 374 ? 15.378  24.031  -6.207  1.00 78.60 374 B 1 
ATOM 3711 O OD1 . ASP B 2 374 ? 15.576  24.600  -7.311  1.00 72.43 374 B 1 
ATOM 3712 O OD2 . ASP B 2 374 ? 15.269  22.788  -6.114  1.00 73.07 374 B 1 
ATOM 3713 N N   . SER B 2 375 ? 14.529  27.354  -7.230  1.00 82.68 375 B 1 
ATOM 3714 C CA  . SER B 2 375 ? 13.505  27.870  -8.140  1.00 81.87 375 B 1 
ATOM 3715 C C   . SER B 2 375 ? 12.607  28.977  -7.537  1.00 81.93 375 B 1 
ATOM 3716 O O   . SER B 2 375 ? 11.432  29.071  -7.868  1.00 75.44 375 B 1 
ATOM 3717 C CB  . SER B 2 375 ? 12.686  26.700  -8.721  1.00 78.81 375 B 1 
ATOM 3718 O OG  . SER B 2 375 ? 13.557  25.737  -9.305  1.00 71.93 375 B 1 
ATOM 3719 N N   . GLY B 2 376 ? 13.159  29.798  -6.659  1.00 81.59 376 B 1 
ATOM 3720 C CA  . GLY B 2 376 ? 12.457  30.886  -5.968  1.00 81.40 376 B 1 
ATOM 3721 C C   . GLY B 2 376 ? 11.831  30.503  -4.621  1.00 83.49 376 B 1 
ATOM 3722 O O   . GLY B 2 376 ? 11.478  31.391  -3.854  1.00 79.05 376 B 1 
ATOM 3723 N N   . GLN B 2 377 ? 11.743  29.221  -4.285  1.00 82.18 377 B 1 
ATOM 3724 C CA  . GLN B 2 377 ? 11.273  28.766  -2.984  1.00 84.33 377 B 1 
ATOM 3725 C C   . GLN B 2 377 ? 12.435  28.717  -1.982  1.00 85.37 377 B 1 
ATOM 3726 O O   . GLN B 2 377 ? 13.429  28.044  -2.220  1.00 83.52 377 B 1 
ATOM 3727 C CB  . GLN B 2 377 ? 10.583  27.412  -3.126  1.00 81.40 377 B 1 
ATOM 3728 C CG  . GLN B 2 377 ? 9.932   26.968  -1.807  1.00 72.81 377 B 1 
ATOM 3729 C CD  . GLN B 2 377 ? 9.150   25.655  -1.930  1.00 67.78 377 B 1 
ATOM 3730 O OE1 . GLN B 2 377 ? 9.096   25.007  -2.954  1.00 58.80 377 B 1 
ATOM 3731 N NE2 . GLN B 2 377 ? 8.515   25.223  -0.863  1.00 57.54 377 B 1 
ATOM 3732 N N   . VAL B 2 378 ? 12.300  29.406  -0.848  1.00 85.57 378 B 1 
ATOM 3733 C CA  . VAL B 2 378 ? 13.287  29.366  0.235   1.00 85.72 378 B 1 
ATOM 3734 C C   . VAL B 2 378 ? 13.184  28.035  0.971   1.00 86.39 378 B 1 
ATOM 3735 O O   . VAL B 2 378 ? 12.130  27.681  1.481   1.00 84.06 378 B 1 
ATOM 3736 C CB  . VAL B 2 378 ? 13.123  30.555  1.192   1.00 83.01 378 B 1 
ATOM 3737 C CG1 . VAL B 2 378 ? 14.176  30.529  2.301   1.00 76.85 378 B 1 
ATOM 3738 C CG2 . VAL B 2 378 ? 13.274  31.891  0.444   1.00 78.16 378 B 1 
ATOM 3739 N N   . LEU B 2 379 ? 14.298  27.298  1.026   1.00 86.51 379 B 1 
ATOM 3740 C CA  . LEU B 2 379 ? 14.416  26.007  1.710   1.00 85.40 379 B 1 
ATOM 3741 C C   . LEU B 2 379 ? 15.012  26.157  3.111   1.00 85.95 379 B 1 
ATOM 3742 O O   . LEU B 2 379 ? 14.607  25.468  4.041   1.00 84.12 379 B 1 
ATOM 3743 C CB  . LEU B 2 379 ? 15.303  25.081  0.859   1.00 83.79 379 B 1 
ATOM 3744 C CG  . LEU B 2 379 ? 14.753  24.758  -0.540  1.00 82.50 379 B 1 
ATOM 3745 C CD1 . LEU B 2 379 ? 15.818  23.986  -1.321  1.00 77.67 379 B 1 
ATOM 3746 C CD2 . LEU B 2 379 ? 13.487  23.902  -0.463  1.00 78.53 379 B 1 
ATOM 3747 N N   . LEU B 2 380 ? 15.999  27.045  3.252   1.00 86.87 380 B 1 
ATOM 3748 C CA  . LEU B 2 380 ? 16.670  27.339  4.511   1.00 86.49 380 B 1 
ATOM 3749 C C   . LEU B 2 380 ? 16.925  28.831  4.636   1.00 87.38 380 B 1 
ATOM 3750 O O   . LEU B 2 380 ? 17.363  29.482  3.690   1.00 86.58 380 B 1 
ATOM 3751 C CB  . LEU B 2 380 ? 18.005  26.583  4.600   1.00 84.34 380 B 1 
ATOM 3752 C CG  . LEU B 2 380 ? 17.896  25.084  4.887   1.00 82.59 380 B 1 
ATOM 3753 C CD1 . LEU B 2 380 ? 19.284  24.449  4.776   1.00 78.56 380 B 1 
ATOM 3754 C CD2 . LEU B 2 380 ? 17.354  24.823  6.288   1.00 80.26 380 B 1 
ATOM 3755 N N   . GLU B 2 381 ? 16.741  29.349  5.858   1.00 86.53 381 B 1 
ATOM 3756 C CA  . GLU B 2 381 ? 17.046  30.713  6.239   1.00 86.45 381 B 1 
ATOM 3757 C C   . GLU B 2 381 ? 17.862  30.715  7.530   1.00 86.00 381 B 1 
ATOM 3758 O O   . GLU B 2 381 ? 17.436  30.141  8.535   1.00 83.36 381 B 1 
ATOM 3759 C CB  . GLU B 2 381 ? 15.739  31.504  6.401   1.00 83.84 381 B 1 
ATOM 3760 C CG  . GLU B 2 381 ? 15.997  32.967  6.791   1.00 75.60 381 B 1 
ATOM 3761 C CD  . GLU B 2 381 ? 14.709  33.771  7.012   1.00 74.13 381 B 1 
ATOM 3762 O OE1 . GLU B 2 381 ? 14.840  34.880  7.574   1.00 64.72 381 B 1 
ATOM 3763 O OE2 . GLU B 2 381 ? 13.624  33.293  6.628   1.00 67.56 381 B 1 
ATOM 3764 N N   . SER B 2 382 ? 19.037  31.347  7.519   1.00 86.98 382 B 1 
ATOM 3765 C CA  . SER B 2 382 ? 19.872  31.532  8.702   1.00 86.43 382 B 1 
ATOM 3766 C C   . SER B 2 382 ? 20.162  33.007  8.916   1.00 87.57 382 B 1 
ATOM 3767 O O   . SER B 2 382 ? 20.631  33.690  8.012   1.00 85.70 382 B 1 
ATOM 3768 C CB  . SER B 2 382 ? 21.169  30.746  8.574   1.00 84.43 382 B 1 
ATOM 3769 O OG  . SER B 2 382 ? 21.908  30.833  9.774   1.00 76.94 382 B 1 
ATOM 3770 N N   . ASN B 2 383 ? 19.927  33.475  10.143  1.00 88.11 383 B 1 
ATOM 3771 C CA  . ASN B 2 383 ? 20.106  34.864  10.538  1.00 87.60 383 B 1 
ATOM 3772 C C   . ASN B 2 383 ? 21.376  35.014  11.369  1.00 87.13 383 B 1 
ATOM 3773 O O   . ASN B 2 383 ? 21.583  34.280  12.330  1.00 84.15 383 B 1 
ATOM 3774 C CB  . ASN B 2 383 ? 18.840  35.336  11.273  1.00 85.15 383 B 1 
ATOM 3775 C CG  . ASN B 2 383 ? 17.626  35.366  10.348  1.00 81.82 383 B 1 
ATOM 3776 O OD1 . ASN B 2 383 ? 17.759  35.449  9.153   1.00 72.34 383 B 1 
ATOM 3777 N ND2 . ASN B 2 383 ? 16.419  35.292  10.859  1.00 72.45 383 B 1 
ATOM 3778 N N   . ILE B 2 384 ? 22.229  35.987  11.022  1.00 86.51 384 B 1 
ATOM 3779 C CA  . ILE B 2 384 ? 23.472  36.307  11.730  1.00 86.61 384 B 1 
ATOM 3780 C C   . ILE B 2 384 ? 23.512  37.800  12.016  1.00 86.72 384 B 1 
ATOM 3781 O O   . ILE B 2 384 ? 23.398  38.619  11.109  1.00 85.04 384 B 1 
ATOM 3782 C CB  . ILE B 2 384 ? 24.720  35.901  10.935  1.00 84.63 384 B 1 
ATOM 3783 C CG1 . ILE B 2 384 ? 24.678  34.418  10.539  1.00 73.85 384 B 1 
ATOM 3784 C CG2 . ILE B 2 384 ? 25.995  36.191  11.746  1.00 74.42 384 B 1 
ATOM 3785 C CD1 . ILE B 2 384 ? 25.821  34.069  9.591   1.00 68.03 384 B 1 
ATOM 3786 N N   . LYS B 2 385 ? 23.756  38.160  13.277  1.00 86.75 385 B 1 
ATOM 3787 C CA  . LYS B 2 385 ? 23.957  39.546  13.674  1.00 86.66 385 B 1 
ATOM 3788 C C   . LYS B 2 385 ? 25.422  39.928  13.519  1.00 86.04 385 B 1 
ATOM 3789 O O   . LYS B 2 385 ? 26.270  39.454  14.275  1.00 83.21 385 B 1 
ATOM 3790 C CB  . LYS B 2 385 ? 23.429  39.740  15.101  1.00 84.99 385 B 1 
ATOM 3791 C CG  . LYS B 2 385 ? 23.393  41.226  15.488  1.00 78.84 385 B 1 
ATOM 3792 C CD  . LYS B 2 385 ? 22.724  41.396  16.854  1.00 74.77 385 B 1 
ATOM 3793 C CE  . LYS B 2 385 ? 22.604  42.878  17.202  1.00 63.93 385 B 1 
ATOM 3794 N NZ  . LYS B 2 385 ? 21.870  43.084  18.470  1.00 55.51 385 B 1 
ATOM 3795 N N   . VAL B 2 386 ? 25.714  40.829  12.592  1.00 85.74 386 B 1 
ATOM 3796 C CA  . VAL B 2 386 ? 27.037  41.446  12.449  1.00 84.59 386 B 1 
ATOM 3797 C C   . VAL B 2 386 ? 27.100  42.656  13.370  1.00 83.52 386 B 1 
ATOM 3798 O O   . VAL B 2 386 ? 26.310  43.591  13.236  1.00 80.72 386 B 1 
ATOM 3799 C CB  . VAL B 2 386 ? 27.327  41.808  10.984  1.00 82.36 386 B 1 
ATOM 3800 C CG1 . VAL B 2 386 ? 28.674  42.514  10.839  1.00 75.62 386 B 1 
ATOM 3801 C CG2 . VAL B 2 386 ? 27.357  40.538  10.120  1.00 77.67 386 B 1 
ATOM 3802 N N   . LEU B 2 387 ? 28.041  42.627  14.321  1.00 84.46 387 B 1 
ATOM 3803 C CA  . LEU B 2 387 ? 28.274  43.749  15.219  1.00 81.69 387 B 1 
ATOM 3804 C C   . LEU B 2 387 ? 29.134  44.803  14.510  1.00 79.22 387 B 1 
ATOM 3805 O O   . LEU B 2 387 ? 30.054  44.438  13.770  1.00 73.98 387 B 1 
ATOM 3806 C CB  . LEU B 2 387 ? 28.929  43.267  16.517  1.00 78.45 387 B 1 
ATOM 3807 C CG  . LEU B 2 387 ? 28.008  42.394  17.388  1.00 71.85 387 B 1 
ATOM 3808 C CD1 . LEU B 2 387 ? 28.801  41.782  18.552  1.00 66.22 387 B 1 
ATOM 3809 C CD2 . LEU B 2 387 ? 26.842  43.199  17.986  1.00 65.39 387 B 1 
ATOM 3810 N N   . PRO B 2 388 ? 28.886  46.100  14.755  1.00 80.07 388 B 1 
ATOM 3811 C CA  . PRO B 2 388 ? 29.748  47.131  14.232  1.00 78.54 388 B 1 
ATOM 3812 C C   . PRO B 2 388 ? 31.139  46.933  14.825  1.00 77.13 388 B 1 
ATOM 3813 O O   . PRO B 2 388 ? 31.315  46.916  16.043  1.00 71.31 388 B 1 
ATOM 3814 C CB  . PRO B 2 388 ? 29.099  48.456  14.637  1.00 74.95 388 B 1 
ATOM 3815 C CG  . PRO B 2 388 ? 28.272  48.104  15.863  1.00 72.92 388 B 1 
ATOM 3816 C CD  . PRO B 2 388 ? 27.860  46.655  15.619  1.00 75.61 388 B 1 
ATOM 3817 N N   . THR B 2 389 ? 32.150  46.830  13.972  1.00 72.86 389 B 1 
ATOM 3818 C CA  . THR B 2 389 ? 33.527  46.989  14.410  1.00 70.15 389 B 1 
ATOM 3819 C C   . THR B 2 389 ? 33.694  48.462  14.770  1.00 67.86 389 B 1 
ATOM 3820 O O   . THR B 2 389 ? 33.930  49.296  13.898  1.00 60.50 389 B 1 
ATOM 3821 C CB  . THR B 2 389 ? 34.541  46.555  13.340  1.00 64.18 389 B 1 
ATOM 3822 O OG1 . THR B 2 389 ? 34.217  47.084  12.076  1.00 57.31 389 B 1 
ATOM 3823 C CG2 . THR B 2 389 ? 34.583  45.036  13.203  1.00 55.77 389 B 1 
ATOM 3824 N N   . TRP B 2 390 ? 33.555  48.794  16.061  1.00 63.06 390 B 1 
ATOM 3825 C CA  . TRP B 2 390 ? 34.004  50.066  16.590  1.00 60.41 390 B 1 
ATOM 3826 C C   . TRP B 2 390 ? 35.525  50.070  16.467  1.00 58.15 390 B 1 
ATOM 3827 O O   . TRP B 2 390 ? 36.254  49.720  17.394  1.00 53.59 390 B 1 
ATOM 3828 C CB  . TRP B 2 390 ? 33.519  50.273  18.032  1.00 56.83 390 B 1 
ATOM 3829 C CG  . TRP B 2 390 ? 32.047  50.484  18.204  1.00 54.03 390 B 1 
ATOM 3830 C CD1 . TRP B 2 390 ? 31.059  50.021  17.416  1.00 48.36 390 B 1 
ATOM 3831 C CD2 . TRP B 2 390 ? 31.376  51.239  19.264  1.00 49.25 390 B 1 
ATOM 3832 N NE1 . TRP B 2 390 ? 29.830  50.412  17.898  1.00 43.09 390 B 1 
ATOM 3833 C CE2 . TRP B 2 390 ? 29.976  51.160  19.044  1.00 45.56 390 B 1 
ATOM 3834 C CE3 . TRP B 2 390 ? 31.816  51.966  20.383  1.00 45.86 390 B 1 
ATOM 3835 C CZ2 . TRP B 2 390 ? 29.041  51.774  19.891  1.00 45.52 390 B 1 
ATOM 3836 C CZ3 . TRP B 2 390 ? 30.893  52.583  21.237  1.00 45.84 390 B 1 
ATOM 3837 C CH2 . TRP B 2 390 ? 29.515  52.492  20.992  1.00 45.48 390 B 1 
ATOM 3838 N N   . SER B 2 391 ? 36.026  50.431  15.298  1.00 55.25 391 B 1 
ATOM 3839 C CA  . SER B 2 391 ? 37.340  51.021  15.200  1.00 54.73 391 B 1 
ATOM 3840 C C   . SER B 2 391 ? 37.213  52.365  15.920  1.00 53.63 391 B 1 
ATOM 3841 O O   . SER B 2 391 ? 36.898  53.379  15.304  1.00 50.87 391 B 1 
ATOM 3842 C CB  . SER B 2 391 ? 37.777  51.185  13.739  1.00 51.12 391 B 1 
ATOM 3843 O OG  . SER B 2 391 ? 36.846  51.944  12.998  1.00 48.81 391 B 1 
ATOM 3844 N N   . THR B 2 392 ? 37.394  52.388  17.240  1.00 51.66 392 B 1 
ATOM 3845 C CA  . THR B 2 392 ? 37.839  53.582  17.920  1.00 53.07 392 B 1 
ATOM 3846 C C   . THR B 2 392 ? 39.267  53.791  17.412  1.00 52.40 392 B 1 
ATOM 3847 O O   . THR B 2 392 ? 40.163  53.059  17.839  1.00 49.57 392 B 1 
ATOM 3848 C CB  . THR B 2 392 ? 37.807  53.431  19.447  1.00 48.90 392 B 1 
ATOM 3849 O OG1 . THR B 2 392 ? 38.232  52.154  19.863  1.00 44.35 392 B 1 
ATOM 3850 C CG2 . THR B 2 392 ? 36.388  53.630  19.985  1.00 44.15 392 B 1 
ATOM 3851 N N   . PRO B 2 393 ? 39.521  54.732  16.462  1.00 50.29 393 B 1 
ATOM 3852 C CA  . PRO B 2 393 ? 40.863  55.187  16.237  1.00 51.69 393 B 1 
ATOM 3853 C C   . PRO B 2 393 ? 41.176  55.987  17.497  1.00 52.09 393 B 1 
ATOM 3854 O O   . PRO B 2 393 ? 40.918  57.185  17.566  1.00 50.92 393 B 1 
ATOM 3855 C CB  . PRO B 2 393 ? 40.792  56.016  14.950  1.00 48.18 393 B 1 
ATOM 3856 C CG  . PRO B 2 393 ? 39.376  56.581  14.964  1.00 47.36 393 B 1 
ATOM 3857 C CD  . PRO B 2 393 ? 38.564  55.557  15.748  1.00 49.93 393 B 1 
ATOM 3858 N N   . VAL B 2 394 ? 41.645  55.288  18.535  1.00 47.24 394 B 1 
ATOM 3859 C CA  . VAL B 2 394 ? 42.394  55.940  19.597  1.00 48.13 394 B 1 
ATOM 3860 C C   . VAL B 2 394 ? 43.597  56.499  18.867  1.00 47.22 394 B 1 
ATOM 3861 O O   . VAL B 2 394 ? 44.567  55.783  18.645  1.00 45.99 394 B 1 
ATOM 3862 C CB  . VAL B 2 394 ? 42.798  54.967  20.710  1.00 44.97 394 B 1 
ATOM 3863 C CG1 . VAL B 2 394 ? 43.538  55.710  21.812  1.00 40.33 394 B 1 
ATOM 3864 C CG2 . VAL B 2 394 ? 41.580  54.293  21.338  1.00 42.73 394 B 1 
ATOM 3865 N N   . GLN B 2 395 ? 43.492  57.766  18.350  1.00 48.05 395 B 1 
ATOM 3866 C CA  . GLN B 2 395 ? 44.610  58.424  17.713  1.00 50.83 395 B 1 
ATOM 3867 C C   . GLN B 2 395 ? 45.709  58.463  18.770  1.00 50.46 395 B 1 
ATOM 3868 O O   . GLN B 2 395 ? 45.545  59.160  19.768  1.00 51.69 395 B 1 
ATOM 3869 C CB  . GLN B 2 395 ? 44.254  59.838  17.243  1.00 48.59 395 B 1 
ATOM 3870 C CG  . GLN B 2 395 ? 43.485  59.861  15.914  1.00 44.12 395 B 1 
ATOM 3871 C CD  . GLN B 2 395 ? 43.334  61.278  15.368  1.00 40.97 395 B 1 
ATOM 3872 O OE1 . GLN B 2 395 ? 43.587  62.261  16.029  1.00 37.62 395 B 1 
ATOM 3873 N NE2 . GLN B 2 395 ? 42.930  61.433  14.132  1.00 36.97 395 B 1 
ATOM 3874 N N   . PRO B 2 396 ? 46.795  57.698  18.620  1.00 50.95 396 B 1 
ATOM 3875 C CA  . PRO B 2 396 ? 47.834  57.635  19.627  1.00 55.42 396 B 1 
ATOM 3876 C C   . PRO B 2 396 ? 48.459  59.010  19.794  1.00 58.42 396 B 1 
ATOM 3877 O O   . PRO B 2 396 ? 48.910  59.345  20.871  1.00 59.05 396 B 1 
ATOM 3878 C CB  . PRO B 2 396 ? 48.816  56.568  19.141  1.00 52.03 396 B 1 
ATOM 3879 C CG  . PRO B 2 396 ? 48.616  56.568  17.635  1.00 51.41 396 B 1 
ATOM 3880 C CD  . PRO B 2 396 ? 47.136  56.898  17.473  1.00 54.54 396 B 1 
ATOM 3881 N N   . MET B 2 397 ? 48.362  59.847  18.757  1.00 56.99 397 B 1 
ATOM 3882 C CA  . MET B 2 397 ? 48.763  61.244  18.817  1.00 60.46 397 B 1 
ATOM 3883 C C   . MET B 2 397 ? 48.013  62.024  19.890  1.00 60.61 397 B 1 
ATOM 3884 O O   . MET B 2 397 ? 48.639  62.806  20.593  1.00 62.00 397 B 1 
ATOM 3885 C CB  . MET B 2 397 ? 48.568  61.930  17.468  1.00 57.52 397 B 1 
ATOM 3886 C CG  . MET B 2 397 ? 49.880  62.020  16.695  1.00 52.73 397 B 1 
ATOM 3887 S SD  . MET B 2 397 ? 49.795  63.119  15.279  1.00 50.73 397 B 1 
ATOM 3888 C CE  . MET B 2 397 ? 51.518  63.182  14.814  1.00 42.07 397 B 1 
ATOM 3889 N N   . ALA B 2 398 ? 46.695  61.836  20.066  1.00 57.54 398 B 1 
ATOM 3890 C CA  . ALA B 2 398 ? 45.946  62.570  21.074  1.00 61.30 398 B 1 
ATOM 3891 C C   . ALA B 2 398 ? 46.384  62.175  22.483  1.00 62.73 398 B 1 
ATOM 3892 O O   . ALA B 2 398 ? 46.566  63.044  23.336  1.00 66.94 398 B 1 
ATOM 3893 C CB  . ALA B 2 398 ? 44.444  62.343  20.859  1.00 60.46 398 B 1 
ATOM 3894 N N   . LEU B 2 399 ? 46.646  60.885  22.744  1.00 58.83 399 B 1 
ATOM 3895 C CA  . LEU B 2 399 ? 47.208  60.400  23.997  1.00 63.71 399 B 1 
ATOM 3896 C C   . LEU B 2 399 ? 48.656  60.864  24.194  1.00 64.71 399 B 1 
ATOM 3897 O O   . LEU B 2 399 ? 49.019  61.212  25.310  1.00 68.78 399 B 1 
ATOM 3898 C CB  . LEU B 2 399 ? 47.112  58.866  24.064  1.00 62.15 399 B 1 
ATOM 3899 C CG  . LEU B 2 399 ? 45.832  58.383  24.758  1.00 57.26 399 B 1 
ATOM 3900 C CD1 . LEU B 2 399 ? 45.572  56.917  24.432  1.00 53.42 399 B 1 
ATOM 3901 C CD2 . LEU B 2 399 ? 45.952  58.514  26.272  1.00 57.75 399 B 1 
ATOM 3902 N N   . ILE B 2 400 ? 49.478  60.917  23.126  1.00 70.18 400 B 1 
ATOM 3903 C CA  . ILE B 2 400 ? 50.845  61.441  23.182  1.00 74.39 400 B 1 
ATOM 3904 C C   . ILE B 2 400 ? 50.822  62.946  23.453  1.00 75.84 400 B 1 
ATOM 3905 O O   . ILE B 2 400 ? 51.588  63.408  24.300  1.00 78.90 400 B 1 
ATOM 3906 C CB  . ILE B 2 400 ? 51.641  61.100  21.913  1.00 74.19 400 B 1 
ATOM 3907 C CG1 . ILE B 2 400 ? 51.899  59.582  21.830  1.00 70.32 400 B 1 
ATOM 3908 C CG2 . ILE B 2 400 ? 52.990  61.836  21.883  1.00 70.21 400 B 1 
ATOM 3909 C CD1 . ILE B 2 400 ? 52.338  59.099  20.446  1.00 61.38 400 B 1 
ATOM 3910 N N   . VAL B 2 401 ? 49.931  63.695  22.793  1.00 73.13 401 B 1 
ATOM 3911 C CA  . VAL B 2 401 ? 49.819  65.137  23.022  1.00 76.68 401 B 1 
ATOM 3912 C C   . VAL B 2 401 ? 49.282  65.425  24.425  1.00 77.74 401 B 1 
ATOM 3913 O O   . VAL B 2 401 ? 49.878  66.225  25.142  1.00 80.79 401 B 1 
ATOM 3914 C CB  . VAL B 2 401 ? 48.978  65.833  21.941  1.00 76.17 401 B 1 
ATOM 3915 C CG1 . VAL B 2 401 ? 48.720  67.307  22.248  1.00 67.39 401 B 1 
ATOM 3916 C CG2 . VAL B 2 401 ? 49.694  65.786  20.588  1.00 71.76 401 B 1 
ATOM 3917 N N   . LEU B 2 402 ? 48.221  64.741  24.871  1.00 65.51 402 B 1 
ATOM 3918 C CA  . LEU B 2 402 ? 47.708  64.886  26.233  1.00 69.98 402 B 1 
ATOM 3919 C C   . LEU B 2 402 ? 48.732  64.440  27.284  1.00 70.10 402 B 1 
ATOM 3920 O O   . LEU B 2 402 ? 48.940  65.140  28.268  1.00 75.01 402 B 1 
ATOM 3921 C CB  . LEU B 2 402 ? 46.387  64.104  26.389  1.00 68.17 402 B 1 
ATOM 3922 C CG  . LEU B 2 402 ? 45.152  64.945  26.039  1.00 62.76 402 B 1 
ATOM 3923 C CD1 . LEU B 2 402 ? 43.974  64.060  25.681  1.00 57.82 402 B 1 
ATOM 3924 C CD2 . LEU B 2 402 ? 44.757  65.821  27.222  1.00 61.10 402 B 1 
ATOM 3925 N N   . GLY B 2 403 ? 49.414  63.314  27.061  1.00 68.55 403 B 1 
ATOM 3926 C CA  . GLY B 2 403 ? 50.495  62.825  27.911  1.00 70.48 403 B 1 
ATOM 3927 C C   . GLY B 2 403 ? 51.687  63.770  27.933  1.00 70.73 403 B 1 
ATOM 3928 O O   . GLY B 2 403 ? 52.253  64.026  28.997  1.00 73.27 403 B 1 
ATOM 3929 N N   . GLY B 2 404 ? 52.052  64.359  26.796  1.00 68.84 404 B 1 
ATOM 3930 C CA  . GLY B 2 404 ? 53.103  65.369  26.662  1.00 72.91 404 B 1 
ATOM 3931 C C   . GLY B 2 404 ? 52.776  66.657  27.416  1.00 74.22 404 B 1 
ATOM 3932 O O   . GLY B 2 404 ? 53.588  67.135  28.196  1.00 77.74 404 B 1 
ATOM 3933 N N   . VAL B 2 405 ? 51.555  67.170  27.244  1.00 77.61 405 B 1 
ATOM 3934 C CA  . VAL B 2 405 ? 51.100  68.378  27.957  1.00 81.12 405 B 1 
ATOM 3935 C C   . VAL B 2 405 ? 50.994  68.121  29.461  1.00 81.09 405 B 1 
ATOM 3936 O O   . VAL B 2 405 ? 51.472  68.933  30.250  1.00 84.47 405 B 1 
ATOM 3937 C CB  . VAL B 2 405 ? 49.767  68.896  27.380  1.00 81.09 405 B 1 
ATOM 3938 C CG1 . VAL B 2 405 ? 49.191  70.054  28.196  1.00 71.25 405 B 1 
ATOM 3939 C CG2 . VAL B 2 405 ? 49.949  69.409  25.956  1.00 74.34 405 B 1 
ATOM 3940 N N   . ALA B 2 406 ? 50.425  66.965  29.870  1.00 69.77 406 B 1 
ATOM 3941 C CA  . ALA B 2 406 ? 50.357  66.592  31.277  1.00 76.12 406 B 1 
ATOM 3942 C C   . ALA B 2 406 ? 51.749  66.397  31.882  1.00 75.83 406 B 1 
ATOM 3943 O O   . ALA B 2 406 ? 52.020  66.878  32.979  1.00 79.00 406 B 1 
ATOM 3944 C CB  . ALA B 2 406 ? 49.493  65.323  31.422  1.00 77.57 406 B 1 
ATOM 3945 N N   . GLY B 2 407 ? 52.681  65.766  31.163  1.00 71.48 407 B 1 
ATOM 3946 C CA  . GLY B 2 407 ? 54.074  65.597  31.552  1.00 75.89 407 B 1 
ATOM 3947 C C   . GLY B 2 407 ? 54.796  66.928  31.699  1.00 76.75 407 B 1 
ATOM 3948 O O   . GLY B 2 407 ? 55.483  67.153  32.694  1.00 79.86 407 B 1 
ATOM 3949 N N   . LEU B 2 408 ? 54.572  67.828  30.735  1.00 68.86 408 B 1 
ATOM 3950 C CA  . LEU B 2 408 ? 55.164  69.160  30.774  1.00 74.56 408 B 1 
ATOM 3951 C C   . LEU B 2 408 ? 54.635  69.977  31.962  1.00 74.58 408 B 1 
ATOM 3952 O O   . LEU B 2 408 ? 55.415  70.588  32.688  1.00 81.12 408 B 1 
ATOM 3953 C CB  . LEU B 2 408 ? 54.895  69.875  29.444  1.00 77.31 408 B 1 
ATOM 3954 C CG  . LEU B 2 408 ? 55.986  70.921  29.109  1.00 68.93 408 B 1 
ATOM 3955 C CD1 . LEU B 2 408 ? 56.889  70.409  28.001  1.00 63.48 408 B 1 
ATOM 3956 C CD2 . LEU B 2 408 ? 55.380  72.242  28.666  1.00 66.64 408 B 1 
ATOM 3957 N N   . LEU B 2 409 ? 53.334  69.955  32.217  1.00 72.09 409 B 1 
ATOM 3958 C CA  . LEU B 2 409 ? 52.719  70.590  33.378  1.00 76.84 409 B 1 
ATOM 3959 C C   . LEU B 2 409 ? 53.234  69.995  34.685  1.00 78.07 409 B 1 
ATOM 3960 O O   . LEU B 2 409 ? 53.542  70.735  35.623  1.00 84.43 409 B 1 
ATOM 3961 C CB  . LEU B 2 409 ? 51.190  70.462  33.300  1.00 79.25 409 B 1 
ATOM 3962 C CG  . LEU B 2 409 ? 50.522  71.453  32.332  1.00 76.13 409 B 1 
ATOM 3963 C CD1 . LEU B 2 409 ? 49.055  71.062  32.116  1.00 67.50 409 B 1 
ATOM 3964 C CD2 . LEU B 2 409 ? 50.554  72.880  32.883  1.00 74.25 409 B 1 
ATOM 3965 N N   . LEU B 2 410 ? 53.408  68.689  34.770  1.00 71.70 410 B 1 
ATOM 3966 C CA  . LEU B 2 410 ? 53.975  67.994  35.925  1.00 75.69 410 B 1 
ATOM 3967 C C   . LEU B 2 410 ? 55.440  68.388  36.138  1.00 75.60 410 B 1 
ATOM 3968 O O   . LEU B 2 410 ? 55.850  68.636  37.274  1.00 81.47 410 B 1 
ATOM 3969 C CB  . LEU B 2 410 ? 53.791  66.482  35.748  1.00 76.98 410 B 1 
ATOM 3970 C CG  . LEU B 2 410 ? 53.090  65.808  36.943  1.00 68.93 410 B 1 
ATOM 3971 C CD1 . LEU B 2 410 ? 52.362  64.552  36.495  1.00 63.75 410 B 1 
ATOM 3972 C CD2 . LEU B 2 410 ? 54.079  65.429  38.032  1.00 66.68 410 B 1 
ATOM 3973 N N   . PHE B 2 411 ? 56.215  68.502  35.058  1.00 70.23 411 B 1 
ATOM 3974 C CA  . PHE B 2 411 ? 57.612  68.939  35.114  1.00 75.72 411 B 1 
ATOM 3975 C C   . PHE B 2 411 ? 57.738  70.394  35.577  1.00 75.57 411 B 1 
ATOM 3976 O O   . PHE B 2 411 ? 58.573  70.701  36.436  1.00 81.73 411 B 1 
ATOM 3977 C CB  . PHE B 2 411 ? 58.281  68.727  33.752  1.00 78.11 411 B 1 
ATOM 3978 C CG  . PHE B 2 411 ? 59.649  68.102  33.861  1.00 71.23 411 B 1 
ATOM 3979 C CD1 . PHE B 2 411 ? 60.790  68.886  34.102  1.00 65.35 411 B 1 
ATOM 3980 C CD2 . PHE B 2 411 ? 59.783  66.710  33.750  1.00 66.05 411 B 1 
ATOM 3981 C CE1 . PHE B 2 411 ? 62.045  68.279  34.218  1.00 60.27 411 B 1 
ATOM 3982 C CE2 . PHE B 2 411 ? 61.036  66.102  33.866  1.00 60.38 411 B 1 
ATOM 3983 C CZ  . PHE B 2 411 ? 62.173  66.891  34.098  1.00 65.18 411 B 1 
ATOM 3984 N N   . ILE B 2 412 ? 56.869  71.262  35.039  1.00 82.61 412 B 1 
ATOM 3985 C CA  . ILE B 2 412 ? 56.804  72.661  35.478  1.00 82.67 412 B 1 
ATOM 3986 C C   . ILE B 2 412 ? 56.371  72.737  36.940  1.00 81.44 412 B 1 
ATOM 3987 O O   . ILE B 2 412 ? 56.995  73.444  37.733  1.00 85.51 412 B 1 
ATOM 3988 C CB  . ILE B 2 412 ? 55.883  73.486  34.556  1.00 86.21 412 B 1 
ATOM 3989 C CG1 . ILE B 2 412 ? 56.486  73.617  33.136  1.00 82.53 412 B 1 
ATOM 3990 C CG2 . ILE B 2 412 ? 55.637  74.899  35.129  1.00 81.23 412 B 1 
ATOM 3991 C CD1 . ILE B 2 412 ? 55.484  74.086  32.080  1.00 70.05 412 B 1 
ATOM 3992 N N   . GLY B 2 413 ? 55.363  71.964  37.354  1.00 73.95 413 B 1 
ATOM 3993 C CA  . GLY B 2 413 ? 54.896  71.874  38.734  1.00 75.33 413 B 1 
ATOM 3994 C C   . GLY B 2 413 ? 55.981  71.389  39.693  1.00 75.44 413 B 1 
ATOM 3995 O O   . GLY B 2 413 ? 56.212  72.009  40.728  1.00 80.11 413 B 1 
ATOM 3996 N N   . LEU B 2 414 ? 56.710  70.345  39.317  1.00 73.45 414 B 1 
ATOM 3997 C CA  . LEU B 2 414 ? 57.873  69.850  40.060  1.00 75.19 414 B 1 
ATOM 3998 C C   . LEU B 2 414 ? 59.000  70.879  40.124  1.00 74.95 414 B 1 
ATOM 3999 O O   . LEU B 2 414 ? 59.566  71.093  41.200  1.00 77.56 414 B 1 
ATOM 4000 C CB  . LEU B 2 414 ? 58.364  68.530  39.438  1.00 75.36 414 B 1 
ATOM 4001 C CG  . LEU B 2 414 ? 57.697  67.293  40.066  1.00 69.92 414 B 1 
ATOM 4002 C CD1 . LEU B 2 414 ? 57.763  66.102  39.126  1.00 63.62 414 B 1 
ATOM 4003 C CD2 . LEU B 2 414 ? 58.387  66.914  41.371  1.00 67.15 414 B 1 
ATOM 4004 N N   . GLY B 2 415 ? 59.276  71.545  39.026  1.00 76.53 415 B 1 
ATOM 4005 C CA  . GLY B 2 415 ? 60.275  72.614  38.977  1.00 78.92 415 B 1 
ATOM 4006 C C   . GLY B 2 415 ? 59.938  73.765  39.925  1.00 79.42 415 B 1 
ATOM 4007 O O   . GLY B 2 415 ? 60.785  74.191  40.719  1.00 81.65 415 B 1 
ATOM 4008 N N   . ILE B 2 416 ? 58.671  74.203  39.886  1.00 78.17 416 B 1 
ATOM 4009 C CA  . ILE B 2 416 ? 58.176  75.231  40.813  1.00 79.33 416 B 1 
ATOM 4010 C C   . ILE B 2 416 ? 58.270  74.733  42.253  1.00 79.93 416 B 1 
ATOM 4011 O O   . ILE B 2 416 ? 58.785  75.441  43.119  1.00 83.51 416 B 1 
ATOM 4012 C CB  . ILE B 2 416 ? 56.742  75.668  40.445  1.00 82.34 416 B 1 
ATOM 4013 C CG1 . ILE B 2 416 ? 56.745  76.410  39.083  1.00 79.47 416 B 1 
ATOM 4014 C CG2 . ILE B 2 416 ? 56.153  76.588  41.526  1.00 78.28 416 B 1 
ATOM 4015 C CD1 . ILE B 2 416 ? 55.345  76.583  38.483  1.00 68.02 416 B 1 
ATOM 4016 N N   . PHE B 2 417 ? 57.841  73.487  42.534  1.00 79.26 417 B 1 
ATOM 4017 C CA  . PHE B 2 417 ? 57.895  72.901  43.875  1.00 80.46 417 B 1 
ATOM 4018 C C   . PHE B 2 417 ? 59.328  72.806  44.403  1.00 80.91 417 B 1 
ATOM 4019 O O   . PHE B 2 417 ? 59.592  73.207  45.539  1.00 83.66 417 B 1 
ATOM 4020 C CB  . PHE B 2 417 ? 57.230  71.528  43.855  1.00 83.88 417 B 1 
ATOM 4021 C CG  . PHE B 2 417 ? 57.131  70.892  45.226  1.00 82.94 417 B 1 
ATOM 4022 C CD1 . PHE B 2 417 ? 58.094  69.971  45.665  1.00 73.18 417 B 1 
ATOM 4023 C CD2 . PHE B 2 417 ? 56.072  71.242  46.080  1.00 76.21 417 B 1 
ATOM 4024 C CE1 . PHE B 2 417 ? 57.991  69.402  46.943  1.00 70.29 417 B 1 
ATOM 4025 C CE2 . PHE B 2 417 ? 55.968  70.672  47.353  1.00 72.44 417 B 1 
ATOM 4026 C CZ  . PHE B 2 417 ? 56.921  69.749  47.783  1.00 76.01 417 B 1 
ATOM 4027 N N   . PHE B 2 418 ? 60.286  72.342  43.576  1.00 76.37 418 B 1 
ATOM 4028 C CA  . PHE B 2 418 ? 61.693  72.302  43.960  1.00 78.04 418 B 1 
ATOM 4029 C C   . PHE B 2 418 ? 62.281  73.692  44.164  1.00 79.46 418 B 1 
ATOM 4030 O O   . PHE B 2 418 ? 63.001  73.908  45.138  1.00 80.44 418 B 1 
ATOM 4031 C CB  . PHE B 2 418 ? 62.509  71.496  42.944  1.00 80.28 418 B 1 
ATOM 4032 C CG  . PHE B 2 418 ? 62.612  70.031  43.292  1.00 78.57 418 B 1 
ATOM 4033 C CD1 . PHE B 2 418 ? 63.477  69.608  44.314  1.00 69.97 418 B 1 
ATOM 4034 C CD2 . PHE B 2 418 ? 61.842  69.066  42.611  1.00 73.28 418 B 1 
ATOM 4035 C CE1 . PHE B 2 418 ? 63.571  68.243  44.655  1.00 66.33 418 B 1 
ATOM 4036 C CE2 . PHE B 2 418 ? 61.928  67.706  42.949  1.00 67.26 418 B 1 
ATOM 4037 C CZ  . PHE B 2 418 ? 62.798  67.309  43.963  1.00 71.50 418 B 1 
ATOM 4038 N N   . CYS B 2 419 ? 61.899  74.621  43.301  1.00 76.58 419 B 1 
ATOM 4039 C CA  . CYS B 2 419 ? 62.365  75.998  43.422  1.00 79.31 419 B 1 
ATOM 4040 C C   . CYS B 2 419 ? 61.840  76.656  44.707  1.00 79.39 419 B 1 
ATOM 4041 O O   . CYS B 2 419 ? 62.605  77.255  45.473  1.00 80.99 419 B 1 
ATOM 4042 C CB  . CYS B 2 419 ? 61.955  76.779  42.161  1.00 79.14 419 B 1 
ATOM 4043 S SG  . CYS B 2 419 ? 63.083  78.174  41.926  1.00 68.32 419 B 1 
ATOM 4044 N N   . VAL B 2 420 ? 60.564  76.485  45.019  1.00 78.41 420 B 1 
ATOM 4045 C CA  . VAL B 2 420 ? 59.961  76.962  46.269  1.00 79.01 420 B 1 
ATOM 4046 C C   . VAL B 2 420 ? 60.585  76.267  47.479  1.00 79.85 420 B 1 
ATOM 4047 O O   . VAL B 2 420 ? 60.932  76.942  48.456  1.00 81.88 420 B 1 
ATOM 4048 C CB  . VAL B 2 420 ? 58.431  76.785  46.259  1.00 80.39 420 B 1 
ATOM 4049 C CG1 . VAL B 2 420 ? 57.791  77.124  47.603  1.00 72.91 420 B 1 
ATOM 4050 C CG2 . VAL B 2 420 ? 57.791  77.712  45.216  1.00 75.89 420 B 1 
ATOM 4051 N N   . ARG B 2 421 ? 60.810  74.933  47.396  1.00 76.76 421 B 1 
ATOM 4052 C CA  . ARG B 2 421 ? 61.436  74.166  48.479  1.00 77.17 421 B 1 
ATOM 4053 C C   . ARG B 2 421 ? 62.888  74.575  48.706  1.00 76.31 421 B 1 
ATOM 4054 O O   . ARG B 2 421 ? 63.300  74.707  49.856  1.00 79.42 421 B 1 
ATOM 4055 C CB  . ARG B 2 421 ? 61.293  72.668  48.197  1.00 77.51 421 B 1 
ATOM 4056 C CG  . ARG B 2 421 ? 61.532  71.815  49.456  1.00 69.91 421 B 1 
ATOM 4057 C CD  . ARG B 2 421 ? 61.252  70.332  49.156  1.00 68.61 421 B 1 
ATOM 4058 N NE  . ARG B 2 421 ? 61.346  69.508  50.374  1.00 60.05 421 B 1 
ATOM 4059 C CZ  . ARG B 2 421 ? 61.060  68.214  50.460  1.00 56.51 421 B 1 
ATOM 4060 N NH1 . ARG B 2 421 ? 60.709  67.509  49.416  1.00 51.19 421 B 1 
ATOM 4061 N NH2 . ARG B 2 421 ? 61.123  67.586  51.601  1.00 53.25 421 B 1 
ATOM 4062 N N   . CYS B 2 422 ? 63.653  74.813  47.626  1.00 77.03 422 B 1 
ATOM 4063 C CA  . CYS B 2 422 ? 65.000  75.374  47.725  1.00 78.70 422 B 1 
ATOM 4064 C C   . CYS B 2 422 ? 64.982  76.770  48.350  1.00 79.70 422 B 1 
ATOM 4065 O O   . CYS B 2 422 ? 65.756  77.043  49.264  1.00 79.64 422 B 1 
ATOM 4066 C CB  . CYS B 2 422 ? 65.667  75.408  46.350  1.00 79.43 422 B 1 
ATOM 4067 S SG  . CYS B 2 422 ? 66.841  74.030  46.230  1.00 70.35 422 B 1 
ATOM 4068 N N   . ARG B 2 423 ? 64.038  77.618  47.913  1.00 74.20 423 B 1 
ATOM 4069 C CA  . ARG B 2 423 ? 63.885  78.965  48.478  1.00 76.78 423 B 1 
ATOM 4070 C C   . ARG B 2 423 ? 63.501  78.906  49.958  1.00 77.66 423 B 1 
ATOM 4071 O O   . ARG B 2 423 ? 64.053  79.657  50.757  1.00 80.84 423 B 1 
ATOM 4072 C CB  . ARG B 2 423 ? 62.870  79.771  47.658  1.00 77.98 423 B 1 
ATOM 4073 C CG  . ARG B 2 423 ? 63.403  81.157  47.280  1.00 69.99 423 B 1 
ATOM 4074 C CD  . ARG B 2 423 ? 62.383  81.915  46.429  1.00 68.83 423 B 1 
ATOM 4075 N NE  . ARG B 2 423 ? 62.945  83.173  45.899  1.00 59.06 423 B 1 
ATOM 4076 C CZ  . ARG B 2 423 ? 62.336  84.025  45.084  1.00 54.19 423 B 1 
ATOM 4077 N NH1 . ARG B 2 423 ? 61.100  83.827  44.692  1.00 49.53 423 B 1 
ATOM 4078 N NH2 . ARG B 2 423 ? 62.947  85.082  44.648  1.00 49.22 423 B 1 
ATOM 4079 N N   . HIS B 2 424 ? 62.603  77.987  50.329  1.00 75.23 424 B 1 
ATOM 4080 C CA  . HIS B 2 424 ? 62.237  77.758  51.729  1.00 76.91 424 B 1 
ATOM 4081 C C   . HIS B 2 424 ? 63.422  77.253  52.537  1.00 77.05 424 B 1 
ATOM 4082 O O   . HIS B 2 424 ? 63.700  77.812  53.599  1.00 79.28 424 B 1 
ATOM 4083 C CB  . HIS B 2 424 ? 61.028  76.817  51.852  1.00 78.95 424 B 1 
ATOM 4084 C CG  . HIS B 2 424 ? 59.754  77.576  52.089  1.00 74.47 424 B 1 
ATOM 4085 N ND1 . HIS B 2 424 ? 59.270  78.621  51.336  1.00 61.59 424 B 1 
ATOM 4086 C CD2 . HIS B 2 424 ? 58.867  77.407  53.120  1.00 62.82 424 B 1 
ATOM 4087 C CE1 . HIS B 2 424 ? 58.135  79.050  51.901  1.00 61.59 424 B 1 
ATOM 4088 N NE2 . HIS B 2 424 ? 57.865  78.340  52.984  1.00 63.22 424 B 1 
ATOM 4089 N N   . ARG B 2 425 ? 64.180  76.239  52.045  1.00 74.32 425 B 1 
ATOM 4090 C CA  . ARG B 2 425 ? 65.391  75.756  52.726  1.00 74.23 425 B 1 
ATOM 4091 C C   . ARG B 2 425 ? 66.429  76.863  52.895  1.00 74.70 425 B 1 
ATOM 4092 O O   . ARG B 2 425 ? 67.007  76.961  53.977  1.00 77.54 425 B 1 
ATOM 4093 C CB  . ARG B 2 425 ? 66.010  74.569  51.992  1.00 76.32 425 B 1 
ATOM 4094 C CG  . ARG B 2 425 ? 65.408  73.239  52.462  1.00 71.86 425 B 1 
ATOM 4095 C CD  . ARG B 2 425 ? 66.144  72.057  51.795  1.00 71.13 425 B 1 
ATOM 4096 N NE  . ARG B 2 425 ? 65.761  70.773  52.388  1.00 62.33 425 B 1 
ATOM 4097 C CZ  . ARG B 2 425 ? 66.225  69.572  52.040  1.00 56.76 425 B 1 
ATOM 4098 N NH1 . ARG B 2 425 ? 67.084  69.442  51.064  1.00 52.21 425 B 1 
ATOM 4099 N NH2 . ARG B 2 425 ? 65.849  68.504  52.672  1.00 50.88 425 B 1 
ATOM 4100 N N   . ARG B 2 426 ? 66.624  77.694  51.876  1.00 70.92 426 B 1 
ATOM 4101 C CA  . ARG B 2 426 ? 67.561  78.822  51.955  1.00 73.32 426 B 1 
ATOM 4102 C C   . ARG B 2 426 ? 67.120  79.840  53.007  1.00 74.30 426 B 1 
ATOM 4103 O O   . ARG B 2 426 ? 67.910  80.161  53.892  1.00 79.34 426 B 1 
ATOM 4104 C CB  . ARG B 2 426 ? 67.753  79.459  50.571  1.00 76.63 426 B 1 
ATOM 4105 C CG  . ARG B 2 426 ? 69.230  79.819  50.320  1.00 69.97 426 B 1 
ATOM 4106 C CD  . ARG B 2 426 ? 69.399  80.421  48.921  1.00 68.86 426 B 1 
ATOM 4107 N NE  . ARG B 2 426 ? 70.827  80.588  48.588  1.00 59.80 426 B 1 
ATOM 4108 C CZ  . ARG B 2 426 ? 71.317  80.985  47.416  1.00 52.83 426 B 1 
ATOM 4109 N NH1 . ARG B 2 426 ? 70.532  81.302  46.424  1.00 49.63 426 B 1 
ATOM 4110 N NH2 . ARG B 2 426 ? 72.601  81.064  47.226  1.00 47.99 426 B 1 
ATOM 4111 N N   . ARG B 2 427 ? 65.850  80.239  53.000  1.00 72.74 427 B 1 
ATOM 4112 C CA  . ARG B 2 427 ? 65.290  81.121  54.038  1.00 73.19 427 B 1 
ATOM 4113 C C   . ARG B 2 427 ? 65.338  80.493  55.429  1.00 74.22 427 B 1 
ATOM 4114 O O   . ARG B 2 427 ? 65.554  81.200  56.420  1.00 77.82 427 B 1 
ATOM 4115 C CB  . ARG B 2 427 ? 63.846  81.507  53.706  1.00 75.44 427 B 1 
ATOM 4116 C CG  . ARG B 2 427 ? 63.769  82.643  52.681  1.00 71.92 427 B 1 
ATOM 4117 C CD  . ARG B 2 427 ? 62.292  83.022  52.454  1.00 71.42 427 B 1 
ATOM 4118 N NE  . ARG B 2 427 ? 62.170  84.216  51.606  1.00 61.55 427 B 1 
ATOM 4119 C CZ  . ARG B 2 427 ? 61.037  84.788  51.230  1.00 55.39 427 B 1 
ATOM 4120 N NH1 . ARG B 2 427 ? 59.871  84.301  51.579  1.00 51.10 427 B 1 
ATOM 4121 N NH2 . ARG B 2 427 ? 61.048  85.864  50.503  1.00 49.46 427 B 1 
ATOM 4122 N N   . GLN B 2 428 ? 65.125  79.174  55.529  1.00 68.80 428 B 1 
ATOM 4123 C CA  . GLN B 2 428 ? 65.193  78.472  56.802  1.00 68.14 428 B 1 
ATOM 4124 C C   . GLN B 2 428 ? 66.640  78.384  57.319  1.00 65.88 428 B 1 
ATOM 4125 O O   . GLN B 2 428 ? 66.858  78.599  58.503  1.00 75.53 428 B 1 
ATOM 4126 C CB  . GLN B 2 428 ? 64.545  77.098  56.661  1.00 71.81 428 B 1 
ATOM 4127 C CG  . GLN B 2 428 ? 63.915  76.622  57.976  1.00 64.10 428 B 1 
ATOM 4128 C CD  . GLN B 2 428 ? 63.146  75.303  57.822  1.00 64.75 428 B 1 
ATOM 4129 O OE1 . GLN B 2 428 ? 63.267  74.589  56.848  1.00 55.68 428 B 1 
ATOM 4130 N NE2 . GLN B 2 428 ? 62.344  74.923  58.802  1.00 55.42 428 B 1 
ATOM 4131 N N   . ALA B 2 429 ? 67.618  78.140  56.437  1.00 78.55 429 B 1 
ATOM 4132 C CA  . ALA B 2 429 ? 69.037  78.170  56.769  1.00 80.21 429 B 1 
ATOM 4133 C C   . ALA B 2 429 ? 69.497  79.580  57.207  1.00 81.49 429 B 1 
ATOM 4134 O O   . ALA B 2 429 ? 70.171  79.705  58.235  1.00 83.32 429 B 1 
ATOM 4135 C CB  . ALA B 2 429 ? 69.846  77.668  55.570  1.00 81.86 429 B 1 
ATOM 4136 N N   . GLU B 2 430 ? 69.056  80.609  56.479  1.00 75.38 430 B 1 
ATOM 4137 C CA  . GLU B 2 430 ? 69.326  82.000  56.869  1.00 75.43 430 B 1 
ATOM 4138 C C   . GLU B 2 430 ? 68.711  82.348  58.234  1.00 75.22 430 B 1 
ATOM 4139 O O   . GLU B 2 430 ? 69.394  82.872  59.104  1.00 78.72 430 B 1 
ATOM 4140 C CB  . GLU B 2 430 ? 68.803  82.969  55.807  1.00 79.47 430 B 1 
ATOM 4141 C CG  . GLU B 2 430 ? 69.732  83.065  54.591  1.00 72.47 430 B 1 
ATOM 4142 C CD  . GLU B 2 430 ? 69.155  83.913  53.447  1.00 66.37 430 B 1 
ATOM 4143 O OE1 . GLU B 2 430 ? 69.909  84.160  52.479  1.00 56.81 430 B 1 
ATOM 4144 O OE2 . GLU B 2 430 ? 67.954  84.266  53.507  1.00 59.79 430 B 1 
ATOM 4145 N N   . ARG B 2 431 ? 67.440  81.963  58.482  1.00 72.74 431 B 1 
ATOM 4146 C CA  . ARG B 2 431 ? 66.817  82.144  59.799  1.00 74.02 431 B 1 
ATOM 4147 C C   . ARG B 2 431 ? 67.552  81.373  60.895  1.00 73.59 431 B 1 
ATOM 4148 O O   . ARG B 2 431 ? 67.772  81.927  61.972  1.00 78.96 431 B 1 
ATOM 4149 C CB  . ARG B 2 431 ? 65.338  81.740  59.785  1.00 77.58 431 B 1 
ATOM 4150 C CG  . ARG B 2 431 ? 64.443  82.868  59.265  1.00 70.54 431 B 1 
ATOM 4151 C CD  . ARG B 2 431 ? 62.979  82.438  59.349  1.00 71.27 431 B 1 
ATOM 4152 N NE  . ARG B 2 431 ? 62.073  83.539  58.976  1.00 60.08 431 B 1 
ATOM 4153 C CZ  . ARG B 2 431 ? 60.742  83.505  59.002  1.00 54.95 431 B 1 
ATOM 4154 N NH1 . ARG B 2 431 ? 60.094  82.424  59.359  1.00 50.12 431 B 1 
ATOM 4155 N NH2 . ARG B 2 431 ? 60.048  84.555  58.678  1.00 47.62 431 B 1 
ATOM 4156 N N   . MET B 2 432 ? 67.967  80.095  60.633  1.00 70.62 432 B 1 
ATOM 4157 C CA  . MET B 2 432 ? 68.738  79.322  61.613  1.00 69.91 432 B 1 
ATOM 4158 C C   . MET B 2 432 ? 70.092  79.966  61.902  1.00 69.73 432 B 1 
ATOM 4159 O O   . MET B 2 432 ? 70.503  79.975  63.061  1.00 73.73 432 B 1 
ATOM 4160 C CB  . MET B 2 432 ? 68.942  77.881  61.152  1.00 72.09 432 B 1 
ATOM 4161 C CG  . MET B 2 432 ? 68.021  76.922  61.910  1.00 68.03 432 B 1 
ATOM 4162 S SD  . MET B 2 432 ? 68.483  75.203  61.680  1.00 62.42 432 B 1 
ATOM 4163 C CE  . MET B 2 432 ? 67.444  74.418  62.944  1.00 53.35 432 B 1 
ATOM 4164 N N   . SER B 2 433 ? 70.775  80.502  60.896  1.00 74.64 433 B 1 
ATOM 4165 C CA  . SER B 2 433 ? 72.043  81.205  61.106  1.00 76.31 433 B 1 
ATOM 4166 C C   . SER B 2 433 ? 71.845  82.488  61.911  1.00 76.53 433 B 1 
ATOM 4167 O O   . SER B 2 433 ? 72.618  82.756  62.837  1.00 79.29 433 B 1 
ATOM 4168 C CB  . SER B 2 433 ? 72.755  81.477  59.778  1.00 81.19 433 B 1 
ATOM 4169 O OG  . SER B 2 433 ? 72.180  82.551  59.073  1.00 69.75 433 B 1 
ATOM 4170 N N   . GLN B 2 434 ? 70.752  83.171  61.622  1.00 74.54 434 B 1 
ATOM 4171 C CA  . GLN B 2 434 ? 70.396  84.381  62.356  1.00 74.55 434 B 1 
ATOM 4172 C C   . GLN B 2 434 ? 70.015  84.074  63.818  1.00 72.75 434 B 1 
ATOM 4173 O O   . GLN B 2 434 ? 70.484  84.759  64.732  1.00 78.63 434 B 1 
ATOM 4174 C CB  . GLN B 2 434 ? 69.263  85.098  61.613  1.00 78.55 434 B 1 
ATOM 4175 C CG  . GLN B 2 434 ? 69.367  86.622  61.719  1.00 69.39 434 B 1 
ATOM 4176 C CD  . GLN B 2 434 ? 68.307  87.350  60.893  1.00 67.66 434 B 1 
ATOM 4177 O OE1 . GLN B 2 434 ? 67.338  86.785  60.447  1.00 58.56 434 B 1 
ATOM 4178 N NE2 . GLN B 2 434 ? 68.459  88.641  60.690  1.00 57.10 434 B 1 
ATOM 4179 N N   . ILE B 2 435 ? 69.232  83.003  64.051  1.00 79.83 435 B 1 
ATOM 4180 C CA  . ILE B 2 435 ? 68.893  82.546  65.405  1.00 76.91 435 B 1 
ATOM 4181 C C   . ILE B 2 435 ? 70.150  82.100  66.159  1.00 75.37 435 B 1 
ATOM 4182 O O   . ILE B 2 435 ? 70.321  82.488  67.316  1.00 79.75 435 B 1 
ATOM 4183 C CB  . ILE B 2 435 ? 67.830  81.437  65.366  1.00 80.57 435 B 1 
ATOM 4184 C CG1 . ILE B 2 435 ? 66.476  82.011  64.895  1.00 78.21 435 B 1 
ATOM 4185 C CG2 . ILE B 2 435 ? 67.656  80.774  66.735  1.00 76.59 435 B 1 
ATOM 4186 C CD1 . ILE B 2 435 ? 65.468  80.931  64.456  1.00 68.19 435 B 1 
ATOM 4187 N N   . LYS B 2 436 ? 71.072  81.322  65.506  1.00 77.11 436 B 1 
ATOM 4188 C CA  . LYS B 2 436 ? 72.353  80.959  66.130  1.00 75.57 436 B 1 
ATOM 4189 C C   . LYS B 2 436 ? 73.176  82.187  66.505  1.00 73.89 436 B 1 
ATOM 4190 O O   . LYS B 2 436 ? 73.780  82.192  67.572  1.00 80.09 436 B 1 
ATOM 4191 C CB  . LYS B 2 436 ? 73.175  80.033  65.232  1.00 80.90 436 B 1 
ATOM 4192 C CG  . LYS B 2 436 ? 72.829  78.561  65.464  1.00 73.84 436 B 1 
ATOM 4193 C CD  . LYS B 2 436 ? 73.772  77.653  64.661  1.00 70.45 436 B 1 
ATOM 4194 C CE  . LYS B 2 436 ? 73.525  76.182  65.002  1.00 62.78 436 B 1 
ATOM 4195 N NZ  . LYS B 2 436 ? 74.479  75.275  64.302  1.00 55.29 436 B 1 
ATOM 4196 N N   . ARG B 2 437 ? 73.165  83.178  65.644  1.00 76.09 437 B 1 
ATOM 4197 C CA  . ARG B 2 437 ? 73.878  84.432  65.919  1.00 75.28 437 B 1 
ATOM 4198 C C   . ARG B 2 437 ? 73.269  85.192  67.101  1.00 73.81 437 B 1 
ATOM 4199 O O   . ARG B 2 437 ? 73.997  85.595  67.995  1.00 77.13 437 B 1 
ATOM 4200 C CB  . ARG B 2 437 ? 73.931  85.289  64.647  1.00 79.42 437 B 1 
ATOM 4201 C CG  . ARG B 2 437 ? 75.308  85.949  64.474  1.00 71.75 437 B 1 
ATOM 4202 C CD  . ARG B 2 437 ? 75.348  86.766  63.174  1.00 69.38 437 B 1 
ATOM 4203 N NE  . ARG B 2 437 ? 76.714  87.236  62.885  1.00 61.54 437 B 1 
ATOM 4204 C CZ  . ARG B 2 437 ? 77.087  87.909  61.809  1.00 54.59 437 B 1 
ATOM 4205 N NH1 . ARG B 2 437 ? 76.226  88.256  60.892  1.00 51.57 437 B 1 
ATOM 4206 N NH2 . ARG B 2 437 ? 78.329  88.239  61.641  1.00 50.68 437 B 1 
ATOM 4207 N N   . LEU B 2 438 ? 71.938  85.288  67.135  1.00 78.23 438 B 1 
ATOM 4208 C CA  . LEU B 2 438 ? 71.220  85.924  68.246  1.00 75.06 438 B 1 
ATOM 4209 C C   . LEU B 2 438 ? 71.369  85.154  69.568  1.00 73.43 438 B 1 
ATOM 4210 O O   . LEU B 2 438 ? 71.512  85.770  70.623  1.00 75.18 438 B 1 
ATOM 4211 C CB  . LEU B 2 438 ? 69.734  86.071  67.871  1.00 77.73 438 B 1 
ATOM 4212 C CG  . LEU B 2 438 ? 69.456  87.247  66.927  1.00 73.15 438 B 1 
ATOM 4213 C CD1 . LEU B 2 438 ? 68.087  87.098  66.272  1.00 65.58 438 B 1 
ATOM 4214 C CD2 . LEU B 2 438 ? 69.471  88.579  67.687  1.00 67.86 438 B 1 
ATOM 4215 N N   . LEU B 2 439 ? 71.370  83.800  69.521  1.00 76.43 439 B 1 
ATOM 4216 C CA  . LEU B 2 439 ? 71.614  82.977  70.711  1.00 72.77 439 B 1 
ATOM 4217 C C   . LEU B 2 439 ? 73.044  83.116  71.241  1.00 70.93 439 B 1 
ATOM 4218 O O   . LEU B 2 439 ? 73.240  82.997  72.459  1.00 72.42 439 B 1 
ATOM 4219 C CB  . LEU B 2 439 ? 71.294  81.512  70.396  1.00 74.85 439 B 1 
ATOM 4220 C CG  . LEU B 2 439 ? 69.798  81.177  70.516  1.00 71.82 439 B 1 
ATOM 4221 C CD1 . LEU B 2 439 ? 69.491  79.847  69.815  1.00 64.69 439 B 1 
ATOM 4222 C CD2 . LEU B 2 439 ? 69.377  81.044  71.978  1.00 67.86 439 B 1 
ATOM 4223 N N   . SER B 2 440 ? 74.036  83.346  70.384  1.00 73.81 440 B 1 
ATOM 4224 C CA  . SER B 2 440 ? 75.413  83.555  70.856  1.00 73.72 440 B 1 
ATOM 4225 C C   . SER B 2 440 ? 75.615  84.904  71.561  1.00 71.58 440 B 1 
ATOM 4226 O O   . SER B 2 440 ? 76.476  84.999  72.442  1.00 71.37 440 B 1 
ATOM 4227 C CB  . SER B 2 440 ? 76.428  83.395  69.724  1.00 75.55 440 B 1 
ATOM 4228 O OG  . SER B 2 440 ? 76.266  84.341  68.694  1.00 66.45 440 B 1 
ATOM 4229 N N   . GLU B 2 441 ? 74.846  85.889  71.220  1.00 69.72 441 B 1 
ATOM 4230 C CA  . GLU B 2 441 ? 74.984  87.245  71.797  1.00 70.15 441 B 1 
ATOM 4231 C C   . GLU B 2 441 ? 74.325  87.450  73.185  1.00 66.77 441 B 1 
ATOM 4232 O O   . GLU B 2 441 ? 74.386  88.558  73.726  1.00 63.67 441 B 1 
ATOM 4233 C CB  . GLU B 2 441 ? 74.548  88.310  70.776  1.00 71.04 441 B 1 
ATOM 4234 C CG  . GLU B 2 441 ? 75.623  88.548  69.713  1.00 66.86 441 B 1 
ATOM 4235 C CD  . GLU B 2 441 ? 75.300  89.718  68.773  1.00 61.37 441 B 1 
ATOM 4236 O OE1 . GLU B 2 441 ? 76.233  90.189  68.091  1.00 53.97 441 B 1 
ATOM 4237 O OE2 . GLU B 2 441 ? 74.122  90.134  68.727  1.00 56.05 441 B 1 
ATOM 4238 N N   . LYS B 2 442 ? 73.770  86.388  73.849  1.00 58.66 442 B 1 
ATOM 4239 C CA  . LYS B 2 442 ? 73.375  86.385  75.281  1.00 59.30 442 B 1 
ATOM 4240 C C   . LYS B 2 442 ? 72.595  87.595  75.846  1.00 56.97 442 B 1 
ATOM 4241 O O   . LYS B 2 442 ? 72.540  87.726  77.077  1.00 53.74 442 B 1 
ATOM 4242 C CB  . LYS B 2 442 ? 74.575  86.073  76.181  1.00 57.75 442 B 1 
ATOM 4243 C CG  . LYS B 2 442 ? 74.859  84.582  76.374  1.00 55.50 442 B 1 
ATOM 4244 C CD  . LYS B 2 442 ? 75.899  84.409  77.484  1.00 52.53 442 B 1 
ATOM 4245 C CE  . LYS B 2 442 ? 76.154  82.936  77.794  1.00 47.42 442 B 1 
ATOM 4246 N NZ  . LYS B 2 442 ? 77.108  82.752  78.890  1.00 43.45 442 B 1 
ATOM 4247 N N   . LYS B 2 443 ? 71.992  88.430  75.086  1.00 53.69 443 B 1 
ATOM 4248 C CA  . LYS B 2 443 ? 71.251  89.542  75.705  1.00 54.78 443 B 1 
ATOM 4249 C C   . LYS B 2 443 ? 69.915  89.089  76.306  1.00 52.01 443 B 1 
ATOM 4250 O O   . LYS B 2 443 ? 69.141  88.378  75.705  1.00 48.69 443 B 1 
ATOM 4251 C CB  . LYS B 2 443 ? 71.115  90.740  74.753  1.00 53.37 443 B 1 
ATOM 4252 C CG  . LYS B 2 443 ? 72.424  91.543  74.711  1.00 50.38 443 B 1 
ATOM 4253 C CD  . LYS B 2 443 ? 72.259  92.847  73.934  1.00 47.91 443 B 1 
ATOM 4254 C CE  . LYS B 2 443 ? 73.544  93.668  73.988  1.00 42.16 443 B 1 
ATOM 4255 N NZ  . LYS B 2 443 ? 73.449  94.940  73.239  1.00 39.21 443 B 1 
ATOM 4256 N N   . THR B 2 444 ? 69.738  89.584  77.592  1.00 45.25 444 B 1 
ATOM 4257 C CA  . THR B 2 444 ? 68.927  88.964  78.660  1.00 47.29 444 B 1 
ATOM 4258 C C   . THR B 2 444 ? 67.445  89.321  78.739  1.00 45.39 444 B 1 
ATOM 4259 O O   . THR B 2 444 ? 66.741  88.653  79.484  1.00 43.19 444 B 1 
ATOM 4260 C CB  . THR B 2 444 ? 69.526  89.399  80.005  1.00 45.92 444 B 1 
ATOM 4261 O OG1 . THR B 2 444 ? 69.936  90.748  79.929  1.00 42.44 444 B 1 
ATOM 4262 C CG2 . THR B 2 444 ? 70.756  88.582  80.383  1.00 43.08 444 B 1 
ATOM 4263 N N   . CYS B 2 445 ? 67.008  90.382  78.162  1.00 43.25 445 B 1 
ATOM 4264 C CA  . CYS B 2 445 ? 65.958  91.197  78.770  1.00 44.47 445 B 1 
ATOM 4265 C C   . CYS B 2 445 ? 64.669  90.473  79.207  1.00 40.70 445 B 1 
ATOM 4266 O O   . CYS B 2 445 ? 64.019  89.748  78.467  1.00 39.87 445 B 1 
ATOM 4267 C CB  . CYS B 2 445 ? 65.650  92.414  77.888  1.00 45.92 445 B 1 
ATOM 4268 S SG  . CYS B 2 445 ? 66.846  93.719  78.282  1.00 42.61 445 B 1 
ATOM 4269 N N   . GLN B 2 446 ? 64.385  90.830  80.509  1.00 38.38 446 B 1 
ATOM 4270 C CA  . GLN B 2 446 ? 63.141  90.561  81.234  1.00 41.88 446 B 1 
ATOM 4271 C C   . GLN B 2 446 ? 61.947  91.193  80.520  1.00 39.96 446 B 1 
ATOM 4272 O O   . GLN B 2 446 ? 62.101  92.230  79.900  1.00 39.93 446 B 1 
ATOM 4273 C CB  . GLN B 2 446 ? 63.255  91.282  82.589  1.00 43.63 446 B 1 
ATOM 4274 C CG  . GLN B 2 446 ? 64.386  90.822  83.522  1.00 41.10 446 B 1 
ATOM 4275 C CD  . GLN B 2 446 ? 64.598  91.798  84.694  1.00 38.30 446 B 1 
ATOM 4276 O OE1 . GLN B 2 446 ? 64.349  92.967  84.626  1.00 35.73 446 B 1 
ATOM 4277 N NE2 . GLN B 2 446 ? 65.096  91.318  85.813  1.00 35.37 446 B 1 
ATOM 4278 N N   . CYS B 2 447 ? 60.767  90.677  80.705  1.00 43.30 447 B 1 
ATOM 4279 C CA  . CYS B 2 447 ? 59.578  91.519  80.918  1.00 45.49 447 B 1 
ATOM 4280 C C   . CYS B 2 447 ? 58.439  90.750  81.615  1.00 41.12 447 B 1 
ATOM 4281 O O   . CYS B 2 447 ? 58.296  89.544  81.423  1.00 39.27 447 B 1 
ATOM 4282 C CB  . CYS B 2 447 ? 59.108  92.185  79.615  1.00 46.36 447 B 1 
ATOM 4283 S SG  . CYS B 2 447 ? 59.625  93.933  79.650  1.00 43.21 447 B 1 
ATOM 4284 N N   . PRO B 2 448 ? 57.691  91.440  82.487  1.00 35.49 448 B 1 
ATOM 4285 C CA  . PRO B 2 448 ? 56.838  90.902  83.559  1.00 40.78 448 B 1 
ATOM 4286 C C   . PRO B 2 448 ? 55.376  90.695  83.077  1.00 40.04 448 B 1 
ATOM 4287 O O   . PRO B 2 448 ? 55.157  90.587  81.885  1.00 38.22 448 B 1 
ATOM 4288 C CB  . PRO B 2 448 ? 57.024  91.992  84.632  1.00 39.38 448 B 1 
ATOM 4289 C CG  . PRO B 2 448 ? 56.988  93.283  83.824  1.00 40.42 448 B 1 
ATOM 4290 C CD  . PRO B 2 448 ? 57.610  92.866  82.506  1.00 44.97 448 B 1 
ATOM 4291 N N   . HIS B 2 449 ? 54.334  90.705  83.775  1.00 34.18 449 B 1 
ATOM 4292 C CA  . HIS B 2 449 ? 53.910  90.298  85.100  1.00 40.05 449 B 1 
ATOM 4293 C C   . HIS B 2 449 ? 52.482  89.685  85.023  1.00 37.91 449 B 1 
ATOM 4294 O O   . HIS B 2 449 ? 52.365  88.473  85.063  1.00 37.25 449 B 1 
ATOM 4295 C CB  . HIS B 2 449 ? 53.907  91.481  86.097  1.00 39.71 449 B 1 
ATOM 4296 C CG  . HIS B 2 449 ? 54.421  91.166  87.482  1.00 37.26 449 B 1 
ATOM 4297 N ND1 . HIS B 2 449 ? 54.348  89.976  88.165  1.00 34.65 449 B 1 
ATOM 4298 C CD2 . HIS B 2 449 ? 55.080  92.044  88.304  1.00 33.18 449 B 1 
ATOM 4299 C CE1 . HIS B 2 449 ? 54.948  90.134  89.350  1.00 32.56 449 B 1 
ATOM 4300 N NE2 . HIS B 2 449 ? 55.403  91.387  89.465  1.00 32.38 449 B 1 
ATOM 4301 N N   . ARG B 2 450 ? 51.425  90.475  85.002  1.00 32.47 450 B 1 
ATOM 4302 C CA  . ARG B 2 450 ? 50.343  90.175  85.972  1.00 37.68 450 B 1 
ATOM 4303 C C   . ARG B 2 450 ? 48.885  89.979  85.504  1.00 34.45 450 B 1 
ATOM 4304 O O   . ARG B 2 450 ? 48.263  89.015  85.937  1.00 33.04 450 B 1 
ATOM 4305 C CB  . ARG B 2 450 ? 50.366  91.283  87.045  1.00 36.77 450 B 1 
ATOM 4306 C CG  . ARG B 2 450 ? 50.190  90.749  88.473  1.00 34.04 450 B 1 
ATOM 4307 C CD  . ARG B 2 450 ? 50.131  91.915  89.463  1.00 33.95 450 B 1 
ATOM 4308 N NE  . ARG B 2 450 ? 50.309  91.462  90.835  1.00 30.36 450 B 1 
ATOM 4309 C CZ  . ARG B 2 450 ? 50.247  92.213  91.917  1.00 30.07 450 B 1 
ATOM 4310 N NH1 . ARG B 2 450 ? 49.968  93.488  91.860  1.00 28.20 450 B 1 
ATOM 4311 N NH2 . ARG B 2 450 ? 50.461  91.705  93.100  1.00 28.75 450 B 1 
ATOM 4312 N N   . PHE B 2 451 ? 48.326  90.976  84.909  1.00 27.96 451 B 1 
ATOM 4313 C CA  . PHE B 2 451 ? 46.886  91.273  85.160  1.00 32.20 451 B 1 
ATOM 4314 C C   . PHE B 2 451 ? 45.844  90.430  84.370  1.00 30.15 451 B 1 
ATOM 4315 O O   . PHE B 2 451 ? 46.162  89.837  83.370  1.00 29.86 451 B 1 
ATOM 4316 C CB  . PHE B 2 451 ? 46.671  92.779  84.924  1.00 32.14 451 B 1 
ATOM 4317 C CG  . PHE B 2 451 ? 46.885  93.632  86.149  1.00 31.29 451 B 1 
ATOM 4318 C CD1 . PHE B 2 451 ? 45.860  93.779  87.105  1.00 30.68 451 B 1 
ATOM 4319 C CD2 . PHE B 2 451 ? 48.113  94.302  86.349  1.00 30.57 451 B 1 
ATOM 4320 C CE1 . PHE B 2 451 ? 46.064  94.572  88.240  1.00 28.54 451 B 1 
ATOM 4321 C CE2 . PHE B 2 451 ? 48.314  95.089  87.489  1.00 28.22 451 B 1 
ATOM 4322 C CZ  . PHE B 2 451 ? 47.293  95.222  88.434  1.00 30.25 451 B 1 
ATOM 4323 N N   . GLN B 2 452 ? 44.587  90.469  84.672  1.00 29.47 452 B 1 
ATOM 4324 C CA  . GLN B 2 452 ? 43.723  89.875  85.703  1.00 31.38 452 B 1 
ATOM 4325 C C   . GLN B 2 452 ? 42.287  89.580  85.175  1.00 28.82 452 B 1 
ATOM 4326 O O   . GLN B 2 452 ? 41.757  88.511  85.423  1.00 28.51 452 B 1 
ATOM 4327 C CB  . GLN B 2 452 ? 43.559  90.845  86.889  1.00 33.13 452 B 1 
ATOM 4328 C CG  . GLN B 2 452 ? 43.259  90.166  88.227  1.00 31.42 452 B 1 
ATOM 4329 C CD  . GLN B 2 452 ? 42.999  91.186  89.354  1.00 30.19 452 B 1 
ATOM 4330 O OE1 . GLN B 2 452 ? 42.758  92.352  89.129  1.00 29.31 452 B 1 
ATOM 4331 N NE2 . GLN B 2 452 ? 43.047  90.774  90.599  1.00 30.89 452 B 1 
ATOM 4332 N N   . LYS B 2 453 ? 41.704  90.576  84.625  1.00 31.18 453 B 1 
ATOM 4333 C CA  . LYS B 2 453 ? 40.229  90.773  84.634  1.00 36.16 453 B 1 
ATOM 4334 C C   . LYS B 2 453 ? 39.461  90.094  83.472  1.00 33.25 453 B 1 
ATOM 4335 O O   . LYS B 2 453 ? 40.085  89.707  82.511  1.00 31.40 453 B 1 
ATOM 4336 C CB  . LYS B 2 453 ? 40.001  92.300  84.607  1.00 35.79 453 B 1 
ATOM 4337 C CG  . LYS B 2 453 ? 40.175  92.985  85.954  1.00 33.23 453 B 1 
ATOM 4338 C CD  . LYS B 2 453 ? 39.781  94.459  85.841  1.00 32.19 453 B 1 
ATOM 4339 C CE  . LYS B 2 453 ? 39.851  95.161  87.201  1.00 28.37 453 B 1 
ATOM 4340 N NZ  . LYS B 2 453 ? 39.403  96.563  87.123  1.00 27.35 453 B 1 
ATOM 4341 N N   . THR B 2 454 ? 38.206  90.079  83.418  1.00 32.57 454 B 1 
ATOM 4342 C CA  . THR B 2 454 ? 37.054  89.633  84.240  1.00 36.46 454 B 1 
ATOM 4343 C C   . THR B 2 454 ? 35.850  89.244  83.362  1.00 34.08 454 B 1 
ATOM 4344 O O   . THR B 2 454 ? 35.468  88.095  83.349  1.00 31.06 454 B 1 
ATOM 4345 C CB  . THR B 2 454 ? 36.474  90.682  85.224  1.00 33.60 454 B 1 
ATOM 4346 O OG1 . THR B 2 454 ? 36.728  91.996  84.800  1.00 30.85 454 B 1 
ATOM 4347 C CG2 . THR B 2 454 ? 36.947  90.508  86.654  1.00 31.21 454 B 1 
ATOM 4348 N N   . CYS B 2 455 ? 35.230  90.200  82.743  1.00 29.38 455 B 1 
ATOM 4349 C CA  . CYS B 2 455 ? 33.796  90.169  82.374  1.00 31.55 455 B 1 
ATOM 4350 C C   . CYS B 2 455 ? 33.464  89.417  81.073  1.00 29.15 455 B 1 
ATOM 4351 O O   . CYS B 2 455 ? 34.363  89.126  80.310  1.00 28.05 455 B 1 
ATOM 4352 C CB  . CYS B 2 455 ? 33.375  91.643  82.227  1.00 32.38 455 B 1 
ATOM 4353 S SG  . CYS B 2 455 ? 33.590  92.564  83.766  1.00 30.21 455 B 1 
ATOM 4354 N N   . SER B 2 456 ? 32.277  89.183  80.644  1.00 28.14 456 B 1 
ATOM 4355 C CA  . SER B 2 456 ? 30.917  88.903  81.127  1.00 31.43 456 B 1 
ATOM 4356 C C   . SER B 2 456 ? 30.092  88.442  79.891  1.00 29.35 456 B 1 
ATOM 4357 O O   . SER B 2 456 ? 30.725  88.134  78.879  1.00 28.38 456 B 1 
ATOM 4358 C CB  . SER B 2 456 ? 30.306  90.113  81.859  1.00 31.98 456 B 1 
ATOM 4359 O OG  . SER B 2 456 ? 30.159  91.218  81.001  1.00 30.72 456 B 1 
ATOM 4360 N N   . PRO B 2 457 ? 28.778  88.331  79.879  1.00 25.55 457 B 1 
ATOM 4361 C CA  . PRO B 2 457 ? 28.093  87.056  79.673  1.00 31.19 457 B 1 
ATOM 4362 C C   . PRO B 2 457 ? 27.210  86.933  78.414  1.00 32.00 457 B 1 
ATOM 4363 O O   . PRO B 2 457 ? 26.463  85.960  78.347  1.00 30.39 457 B 1 
ATOM 4364 C CB  . PRO B 2 457 ? 27.206  86.965  80.927  1.00 29.47 457 B 1 
ATOM 4365 C CG  . PRO B 2 457 ? 26.749  88.403  81.113  1.00 30.00 457 B 1 
ATOM 4366 C CD  . PRO B 2 457 ? 27.907  89.226  80.512  1.00 34.90 457 B 1 
ATOM 4367 N N   . ILE B 2 458 ? 27.231  87.858  77.462  1.00 25.33 458 B 1 
ATOM 4368 C CA  . ILE B 2 458 ? 26.178  87.841  76.428  1.00 27.31 458 B 1 
ATOM 4369 C C   . ILE B 2 458 ? 26.491  86.841  75.312  1.00 24.89 458 B 1 
ATOM 4370 O O   . ILE B 2 458 ? 27.631  86.849  74.816  1.00 20.64 458 B 1 
ATOM 4371 C CB  . ILE B 2 458 ? 25.881  89.261  75.877  1.00 26.67 458 B 1 
ATOM 4372 C CG1 . ILE B 2 458 ? 25.456  90.209  77.010  1.00 25.31 458 B 1 
ATOM 4373 C CG2 . ILE B 2 458 ? 24.757  89.188  74.806  1.00 27.08 458 B 1 
ATOM 4374 C CD1 . ILE B 2 458 ? 25.210  91.657  76.545  1.00 25.50 458 B 1 
ATOM 4375 O OXT . ILE B 2 458 ? 25.535  86.078  74.960  1.00 27.33 458 B 1 
#
