# Supplementary material for: Modeling Human Protein Physical Interactions Involved in HIV Attachment In Silico
Source: Int J Mol Sci. 2025 Nov 20;26(22):11209. doi: 10.3390/ijms262211209 (PMC12652853; doi:10.3390/ijms262211209)
Supplement: Supplementary file 1 [file ijms-26-11209-s001.zip › Models/CXCL12/cxcl12_ccr5_model.cif]

# By using this file you agree to the legally binding terms of use found at alphafoldserver.com/output-terms
data_7ca392b0a8d5d455
#
_entry.id 7ca392b0a8d5d455
#
loop_
_atom_type.symbol
C 
N 
O 
S 
#
loop_
_audit_author.name
_audit_author.pdbx_ordinal
"Google DeepMind" 1 
"Isomorphic Labs" 2 
#
_audit_conform.dict_location https://raw.githubusercontent.com/ihmwg/ModelCIF/master/dist/mmcif_ma.dic
_audit_conform.dict_name     mmcif_ma.dic
_audit_conform.dict_version  1.4.5
#
loop_
_chem_comp.formula
_chem_comp.formula_weight
_chem_comp.id
_chem_comp.mon_nstd_flag
_chem_comp.name
_chem_comp.pdbx_smiles
_chem_comp.pdbx_synonyms
_chem_comp.type
"C3 H7 N O2"    89.093  ALA y ALANINE         C[C@H](N)C(O)=O                  ? "L-PEPTIDE LINKING" 
"C6 H15 N4 O2"  175.209 ARG y ARGININE        N[C@@H](CCCNC(N)=[NH2+])C(O)=O   ? "L-PEPTIDE LINKING" 
"C4 H8 N2 O3"   132.118 ASN y ASPARAGINE      N[C@@H](CC(N)=O)C(O)=O           ? "L-PEPTIDE LINKING" 
"C4 H7 N O4"    133.103 ASP y "ASPARTIC ACID" N[C@@H](CC(O)=O)C(O)=O           ? "L-PEPTIDE LINKING" 
"C3 H7 N O2 S"  121.158 CYS y CYSTEINE        N[C@@H](CS)C(O)=O                ? "L-PEPTIDE LINKING" 
"C5 H10 N2 O3"  146.144 GLN y GLUTAMINE       N[C@@H](CCC(N)=O)C(O)=O          ? "L-PEPTIDE LINKING" 
"C5 H9 N O4"    147.129 GLU y "GLUTAMIC ACID" N[C@@H](CCC(O)=O)C(O)=O          ? "L-PEPTIDE LINKING" 
"C2 H5 N O2"    75.067  GLY y GLYCINE         NCC(O)=O                         ? "PEPTIDE LINKING"   
"C6 H10 N3 O2"  156.162 HIS y HISTIDINE       N[C@@H](Cc1c[nH]c[nH+]1)C(O)=O   ? "L-PEPTIDE LINKING" 
"C6 H13 N O2"   131.173 ILE y ISOLEUCINE      CC[C@H](C)[C@H](N)C(O)=O         ? "L-PEPTIDE LINKING" 
"C6 H13 N O2"   131.173 LEU y LEUCINE         CC(C)C[C@H](N)C(O)=O             ? "L-PEPTIDE LINKING" 
"C6 H15 N2 O2"  147.195 LYS y LYSINE          N[C@@H](CCCC[NH3+])C(O)=O        ? "L-PEPTIDE LINKING" 
"C5 H11 N O2 S" 149.211 MET y METHIONINE      CSCC[C@H](N)C(O)=O               ? "L-PEPTIDE LINKING" 
"C9 H11 N O2"   165.189 PHE y PHENYLALANINE   N[C@@H](Cc1ccccc1)C(O)=O         ? "L-PEPTIDE LINKING" 
"C5 H9 N O2"    115.130 PRO y PROLINE         OC(=O)[C@@H]1CCCN1               ? "L-PEPTIDE LINKING" 
"C3 H7 N O3"    105.093 SER y SERINE          N[C@@H](CO)C(O)=O                ? "L-PEPTIDE LINKING" 
"C4 H9 N O3"    119.119 THR y THREONINE       C[C@@H](O)[C@H](N)C(O)=O         ? "L-PEPTIDE LINKING" 
"C11 H12 N2 O2" 204.225 TRP y TRYPTOPHAN      N[C@@H](Cc1c[nH]c2ccccc12)C(O)=O ? "L-PEPTIDE LINKING" 
"C9 H11 N O3"   181.189 TYR y TYROSINE        N[C@@H](Cc1ccc(O)cc1)C(O)=O      ? "L-PEPTIDE LINKING" 
"C5 H11 N O2"   117.146 VAL y VALINE          CC(C)[C@H](N)C(O)=O              ? "L-PEPTIDE LINKING" 
#
_citation.book_publisher          ?
_citation.country                 UK
_citation.id                      primary
_citation.journal_full            Nature
_citation.journal_id_ASTM         NATUAS
_citation.journal_id_CSD          0006
_citation.journal_id_ISSN         0028-0836
_citation.journal_volume          630
_citation.page_first              493
_citation.page_last               500
_citation.pdbx_database_id_DOI    10.1038/s41586-024-07487-w
_citation.pdbx_database_id_PubMed 38718835
_citation.title                   "Accurate structure prediction of biomolecular interactions with AlphaFold 3"
_citation.year                    2024
#
loop_
_citation_author.citation_id
_citation_author.name
_citation_author.ordinal
primary "Google DeepMind" 1 
primary "Isomorphic Labs" 2 
#
loop_
_entity.id
_entity.pdbx_description
_entity.type
1 . polymer 
2 . polymer 
#
loop_
_entity_poly.entity_id
_entity_poly.pdbx_strand_id
_entity_poly.type
1 A polypeptide(L) 
2 B polypeptide(L) 
#
loop_
_entity_poly_seq.entity_id
_entity_poly_seq.hetero
_entity_poly_seq.mon_id
_entity_poly_seq.num
1 n MET 1   
1 n ASN 2   
1 n ALA 3   
1 n LYS 4   
1 n VAL 5   
1 n VAL 6   
1 n VAL 7   
1 n VAL 8   
1 n LEU 9   
1 n VAL 10  
1 n LEU 11  
1 n VAL 12  
1 n LEU 13  
1 n THR 14  
1 n ALA 15  
1 n LEU 16  
1 n CYS 17  
1 n LEU 18  
1 n SER 19  
1 n ASP 20  
1 n GLY 21  
1 n LYS 22  
1 n PRO 23  
1 n VAL 24  
1 n SER 25  
1 n LEU 26  
1 n SER 27  
1 n TYR 28  
1 n ARG 29  
1 n CYS 30  
1 n PRO 31  
1 n CYS 32  
1 n ARG 33  
1 n PHE 34  
1 n PHE 35  
1 n GLU 36  
1 n SER 37  
1 n HIS 38  
1 n VAL 39  
1 n ALA 40  
1 n ARG 41  
1 n ALA 42  
1 n ASN 43  
1 n VAL 44  
1 n LYS 45  
1 n HIS 46  
1 n LEU 47  
1 n LYS 48  
1 n ILE 49  
1 n LEU 50  
1 n ASN 51  
1 n THR 52  
1 n PRO 53  
1 n ASN 54  
1 n CYS 55  
1 n ALA 56  
1 n LEU 57  
1 n GLN 58  
1 n ILE 59  
1 n VAL 60  
1 n ALA 61  
1 n ARG 62  
1 n LEU 63  
1 n LYS 64  
1 n ASN 65  
1 n ASN 66  
1 n ASN 67  
1 n ARG 68  
1 n GLN 69  
1 n VAL 70  
1 n CYS 71  
1 n ILE 72  
1 n ASP 73  
1 n PRO 74  
1 n LYS 75  
1 n LEU 76  
1 n LYS 77  
1 n TRP 78  
1 n ILE 79  
1 n GLN 80  
1 n GLU 81  
1 n TYR 82  
1 n LEU 83  
1 n GLU 84  
1 n LYS 85  
1 n ALA 86  
1 n LEU 87  
1 n ASN 88  
1 n LYS 89  
1 n ARG 90  
1 n PHE 91  
1 n LYS 92  
1 n MET 93  
2 n MET 1   
2 n ASP 2   
2 n TYR 3   
2 n GLN 4   
2 n VAL 5   
2 n SER 6   
2 n SER 7   
2 n PRO 8   
2 n ILE 9   
2 n TYR 10  
2 n ASP 11  
2 n ILE 12  
2 n ASN 13  
2 n TYR 14  
2 n TYR 15  
2 n THR 16  
2 n SER 17  
2 n GLU 18  
2 n PRO 19  
2 n CYS 20  
2 n GLN 21  
2 n LYS 22  
2 n ILE 23  
2 n ASN 24  
2 n VAL 25  
2 n LYS 26  
2 n GLN 27  
2 n ILE 28  
2 n ALA 29  
2 n ALA 30  
2 n ARG 31  
2 n LEU 32  
2 n LEU 33  
2 n PRO 34  
2 n PRO 35  
2 n LEU 36  
2 n TYR 37  
2 n SER 38  
2 n LEU 39  
2 n VAL 40  
2 n PHE 41  
2 n ILE 42  
2 n PHE 43  
2 n GLY 44  
2 n PHE 45  
2 n VAL 46  
2 n GLY 47  
2 n ASN 48  
2 n MET 49  
2 n LEU 50  
2 n VAL 51  
2 n ILE 52  
2 n LEU 53  
2 n ILE 54  
2 n LEU 55  
2 n ILE 56  
2 n ASN 57  
2 n CYS 58  
2 n LYS 59  
2 n ARG 60  
2 n LEU 61  
2 n LYS 62  
2 n SER 63  
2 n MET 64  
2 n THR 65  
2 n ASP 66  
2 n ILE 67  
2 n TYR 68  
2 n LEU 69  
2 n LEU 70  
2 n ASN 71  
2 n LEU 72  
2 n ALA 73  
2 n ILE 74  
2 n SER 75  
2 n ASP 76  
2 n LEU 77  
2 n PHE 78  
2 n PHE 79  
2 n LEU 80  
2 n LEU 81  
2 n THR 82  
2 n VAL 83  
2 n PRO 84  
2 n PHE 85  
2 n TRP 86  
2 n ALA 87  
2 n HIS 88  
2 n TYR 89  
2 n ALA 90  
2 n ALA 91  
2 n ALA 92  
2 n GLN 93  
2 n TRP 94  
2 n ASP 95  
2 n PHE 96  
2 n GLY 97  
2 n ASN 98  
2 n THR 99  
2 n MET 100 
2 n CYS 101 
2 n GLN 102 
2 n LEU 103 
2 n LEU 104 
2 n THR 105 
2 n GLY 106 
2 n LEU 107 
2 n TYR 108 
2 n PHE 109 
2 n ILE 110 
2 n GLY 111 
2 n PHE 112 
2 n PHE 113 
2 n SER 114 
2 n GLY 115 
2 n ILE 116 
2 n PHE 117 
2 n PHE 118 
2 n ILE 119 
2 n ILE 120 
2 n LEU 121 
2 n LEU 122 
2 n THR 123 
2 n ILE 124 
2 n ASP 125 
2 n ARG 126 
2 n TYR 127 
2 n LEU 128 
2 n ALA 129 
2 n VAL 130 
2 n VAL 131 
2 n HIS 132 
2 n ALA 133 
2 n VAL 134 
2 n PHE 135 
2 n ALA 136 
2 n LEU 137 
2 n LYS 138 
2 n ALA 139 
2 n ARG 140 
2 n THR 141 
2 n VAL 142 
2 n THR 143 
2 n PHE 144 
2 n GLY 145 
2 n VAL 146 
2 n VAL 147 
2 n THR 148 
2 n SER 149 
2 n VAL 150 
2 n ILE 151 
2 n THR 152 
2 n TRP 153 
2 n VAL 154 
2 n VAL 155 
2 n ALA 156 
2 n VAL 157 
2 n PHE 158 
2 n ALA 159 
2 n SER 160 
2 n LEU 161 
2 n PRO 162 
2 n GLY 163 
2 n ILE 164 
2 n ILE 165 
2 n PHE 166 
2 n THR 167 
2 n ARG 168 
2 n SER 169 
2 n GLN 170 
2 n LYS 171 
2 n GLU 172 
2 n GLY 173 
2 n LEU 174 
2 n HIS 175 
2 n TYR 176 
2 n THR 177 
2 n CYS 178 
2 n SER 179 
2 n SER 180 
2 n HIS 181 
2 n PHE 182 
2 n PRO 183 
2 n TYR 184 
2 n SER 185 
2 n GLN 186 
2 n TYR 187 
2 n GLN 188 
2 n PHE 189 
2 n TRP 190 
2 n LYS 191 
2 n ASN 192 
2 n PHE 193 
2 n GLN 194 
2 n THR 195 
2 n LEU 196 
2 n LYS 197 
2 n ILE 198 
2 n VAL 199 
2 n ILE 200 
2 n LEU 201 
2 n GLY 202 
2 n LEU 203 
2 n VAL 204 
2 n LEU 205 
2 n PRO 206 
2 n LEU 207 
2 n LEU 208 
2 n VAL 209 
2 n MET 210 
2 n VAL 211 
2 n ILE 212 
2 n CYS 213 
2 n TYR 214 
2 n SER 215 
2 n GLY 216 
2 n ILE 217 
2 n LEU 218 
2 n LYS 219 
2 n THR 220 
2 n LEU 221 
2 n LEU 222 
2 n ARG 223 
2 n CYS 224 
2 n ARG 225 
2 n ASN 226 
2 n GLU 227 
2 n LYS 228 
2 n LYS 229 
2 n ARG 230 
2 n HIS 231 
2 n ARG 232 
2 n ALA 233 
2 n VAL 234 
2 n ARG 235 
2 n LEU 236 
2 n ILE 237 
2 n PHE 238 
2 n THR 239 
2 n ILE 240 
2 n MET 241 
2 n ILE 242 
2 n VAL 243 
2 n TYR 244 
2 n PHE 245 
2 n LEU 246 
2 n PHE 247 
2 n TRP 248 
2 n ALA 249 
2 n PRO 250 
2 n TYR 251 
2 n ASN 252 
2 n ILE 253 
2 n VAL 254 
2 n LEU 255 
2 n LEU 256 
2 n LEU 257 
2 n ASN 258 
2 n THR 259 
2 n PHE 260 
2 n GLN 261 
2 n GLU 262 
2 n PHE 263 
2 n PHE 264 
2 n GLY 265 
2 n LEU 266 
2 n ASN 267 
2 n ASN 268 
2 n CYS 269 
2 n SER 270 
2 n SER 271 
2 n SER 272 
2 n ASN 273 
2 n ARG 274 
2 n LEU 275 
2 n ASP 276 
2 n GLN 277 
2 n ALA 278 
2 n MET 279 
2 n GLN 280 
2 n VAL 281 
2 n THR 282 
2 n GLU 283 
2 n THR 284 
2 n LEU 285 
2 n GLY 286 
2 n MET 287 
2 n THR 288 
2 n HIS 289 
2 n CYS 290 
2 n CYS 291 
2 n ILE 292 
2 n ASN 293 
2 n PRO 294 
2 n ILE 295 
2 n ILE 296 
2 n TYR 297 
2 n ALA 298 
2 n PHE 299 
2 n VAL 300 
2 n GLY 301 
2 n GLU 302 
2 n LYS 303 
2 n PHE 304 
2 n ARG 305 
2 n ASN 306 
2 n TYR 307 
2 n LEU 308 
2 n LEU 309 
2 n VAL 310 
2 n PHE 311 
2 n PHE 312 
2 n GLN 313 
2 n LYS 314 
2 n HIS 315 
2 n ILE 316 
2 n ALA 317 
2 n LYS 318 
2 n ARG 319 
2 n PHE 320 
2 n CYS 321 
2 n LYS 322 
2 n CYS 323 
2 n CYS 324 
2 n SER 325 
2 n ILE 326 
2 n PHE 327 
2 n GLN 328 
2 n GLN 329 
2 n GLU 330 
2 n ALA 331 
2 n PRO 332 
2 n GLU 333 
2 n ARG 334 
2 n ALA 335 
2 n SER 336 
2 n SER 337 
2 n VAL 338 
2 n TYR 339 
2 n THR 340 
2 n ARG 341 
2 n SER 342 
2 n THR 343 
2 n GLY 344 
2 n GLU 345 
2 n GLN 346 
2 n GLU 347 
2 n ILE 348 
2 n SER 349 
2 n VAL 350 
2 n GLY 351 
2 n LEU 352 
#
_ma_data.content_type "model coordinates"
_ma_data.id           1
_ma_data.name         Model
#
_ma_model_list.data_id          1
_ma_model_list.model_group_id   1
_ma_model_list.model_group_name "AlphaFold-beta-20231127 (2b86f29d-618d-47cf-8aef-20020b1102eb @ 2025-03-06 00:35:24)"
_ma_model_list.model_id         1
_ma_model_list.model_name       "Top ranked model"
_ma_model_list.model_type       "Ab initio model"
_ma_model_list.ordinal_id       1
#
loop_
_ma_protocol_step.method_type
_ma_protocol_step.ordinal_id
_ma_protocol_step.protocol_id
_ma_protocol_step.step_id
"coevolution MSA" 1 1 1 
"template search" 2 1 2 
modeling          3 1 3 
#
loop_
_ma_qa_metric.id
_ma_qa_metric.mode
_ma_qa_metric.name
_ma_qa_metric.software_group_id
_ma_qa_metric.type
1 global pLDDT 1 pLDDT 
2 local  pLDDT 1 pLDDT 
#
_ma_qa_metric_global.metric_id    1
_ma_qa_metric_global.metric_value 74.01
_ma_qa_metric_global.model_id     1
_ma_qa_metric_global.ordinal_id   1
#
_ma_software_group.group_id    1
_ma_software_group.ordinal_id  1
_ma_software_group.software_id 1
#
loop_
_ma_target_entity.data_id
_ma_target_entity.entity_id
_ma_target_entity.origin
1 1 . 
1 2 . 
#
loop_
_ma_target_entity_instance.asym_id
_ma_target_entity_instance.details
_ma_target_entity_instance.entity_id
A . 1 
B . 2 
#
loop_
_pdbx_data_usage.details
_pdbx_data_usage.id
_pdbx_data_usage.type
_pdbx_data_usage.url
;NON-COMMERCIAL USE ONLY, BY USING THIS FILE YOU AGREE TO THE TERMS OF USE FOUND
AT alphafoldserver.com/output-terms.
;
1 license    ? 
;THE INFORMATION IS NOT INTENDED FOR, HAS NOT BEEN VALIDATED FOR, AND IS NOT
APPROVED FOR CLINICAL USE. IT SHOULD NOT BE USED FOR CLINICAL PURPOSE OR RELIED
ON FOR MEDICAL OR OTHER PROFESSIONAL ADVICE. IT IS THEORETICAL MODELLING ONLY
AND CAUTION SHOULD BE EXERCISED IN ITS USE. IT IS PROVIDED "AS-IS" WITHOUT ANY
WARRANTY OF ANY KIND, WHETHER EXPRESSED OR IMPLIED. NO WARRANTY IS GIVEN THAT
USE OF THE INFORMATION SHALL NOT INFRINGE THE RIGHTS OF ANY THIRD PARTY.
;
2 disclaimer ? 
#
loop_
_pdbx_poly_seq_scheme.asym_id
_pdbx_poly_seq_scheme.auth_seq_num
_pdbx_poly_seq_scheme.entity_id
_pdbx_poly_seq_scheme.hetero
_pdbx_poly_seq_scheme.mon_id
_pdbx_poly_seq_scheme.pdb_ins_code
_pdbx_poly_seq_scheme.pdb_seq_num
_pdbx_poly_seq_scheme.pdb_strand_id
_pdbx_poly_seq_scheme.seq_id
A 1   1 n MET . 1   A 1   
A 2   1 n ASN . 2   A 2   
A 3   1 n ALA . 3   A 3   
A 4   1 n LYS . 4   A 4   
A 5   1 n VAL . 5   A 5   
A 6   1 n VAL . 6   A 6   
A 7   1 n VAL . 7   A 7   
A 8   1 n VAL . 8   A 8   
A 9   1 n LEU . 9   A 9   
A 10  1 n VAL . 10  A 10  
A 11  1 n LEU . 11  A 11  
A 12  1 n VAL . 12  A 12  
A 13  1 n LEU . 13  A 13  
A 14  1 n THR . 14  A 14  
A 15  1 n ALA . 15  A 15  
A 16  1 n LEU . 16  A 16  
A 17  1 n CYS . 17  A 17  
A 18  1 n LEU . 18  A 18  
A 19  1 n SER . 19  A 19  
A 20  1 n ASP . 20  A 20  
A 21  1 n GLY . 21  A 21  
A 22  1 n LYS . 22  A 22  
A 23  1 n PRO . 23  A 23  
A 24  1 n VAL . 24  A 24  
A 25  1 n SER . 25  A 25  
A 26  1 n LEU . 26  A 26  
A 27  1 n SER . 27  A 27  
A 28  1 n TYR . 28  A 28  
A 29  1 n ARG . 29  A 29  
A 30  1 n CYS . 30  A 30  
A 31  1 n PRO . 31  A 31  
A 32  1 n CYS . 32  A 32  
A 33  1 n ARG . 33  A 33  
A 34  1 n PHE . 34  A 34  
A 35  1 n PHE . 35  A 35  
A 36  1 n GLU . 36  A 36  
A 37  1 n SER . 37  A 37  
A 38  1 n HIS . 38  A 38  
A 39  1 n VAL . 39  A 39  
A 40  1 n ALA . 40  A 40  
A 41  1 n ARG . 41  A 41  
A 42  1 n ALA . 42  A 42  
A 43  1 n ASN . 43  A 43  
A 44  1 n VAL . 44  A 44  
A 45  1 n LYS . 45  A 45  
A 46  1 n HIS . 46  A 46  
A 47  1 n LEU . 47  A 47  
A 48  1 n LYS . 48  A 48  
A 49  1 n ILE . 49  A 49  
A 50  1 n LEU . 50  A 50  
A 51  1 n ASN . 51  A 51  
A 52  1 n THR . 52  A 52  
A 53  1 n PRO . 53  A 53  
A 54  1 n ASN . 54  A 54  
A 55  1 n CYS . 55  A 55  
A 56  1 n ALA . 56  A 56  
A 57  1 n LEU . 57  A 57  
A 58  1 n GLN . 58  A 58  
A 59  1 n ILE . 59  A 59  
A 60  1 n VAL . 60  A 60  
A 61  1 n ALA . 61  A 61  
A 62  1 n ARG . 62  A 62  
A 63  1 n LEU . 63  A 63  
A 64  1 n LYS . 64  A 64  
A 65  1 n ASN . 65  A 65  
A 66  1 n ASN . 66  A 66  
A 67  1 n ASN . 67  A 67  
A 68  1 n ARG . 68  A 68  
A 69  1 n GLN . 69  A 69  
A 70  1 n VAL . 70  A 70  
A 71  1 n CYS . 71  A 71  
A 72  1 n ILE . 72  A 72  
A 73  1 n ASP . 73  A 73  
A 74  1 n PRO . 74  A 74  
A 75  1 n LYS . 75  A 75  
A 76  1 n LEU . 76  A 76  
A 77  1 n LYS . 77  A 77  
A 78  1 n TRP . 78  A 78  
A 79  1 n ILE . 79  A 79  
A 80  1 n GLN . 80  A 80  
A 81  1 n GLU . 81  A 81  
A 82  1 n TYR . 82  A 82  
A 83  1 n LEU . 83  A 83  
A 84  1 n GLU . 84  A 84  
A 85  1 n LYS . 85  A 85  
A 86  1 n ALA . 86  A 86  
A 87  1 n LEU . 87  A 87  
A 88  1 n ASN . 88  A 88  
A 89  1 n LYS . 89  A 89  
A 90  1 n ARG . 90  A 90  
A 91  1 n PHE . 91  A 91  
A 92  1 n LYS . 92  A 92  
A 93  1 n MET . 93  A 93  
B 1   2 n MET . 1   B 1   
B 2   2 n ASP . 2   B 2   
B 3   2 n TYR . 3   B 3   
B 4   2 n GLN . 4   B 4   
B 5   2 n VAL . 5   B 5   
B 6   2 n SER . 6   B 6   
B 7   2 n SER . 7   B 7   
B 8   2 n PRO . 8   B 8   
B 9   2 n ILE . 9   B 9   
B 10  2 n TYR . 10  B 10  
B 11  2 n ASP . 11  B 11  
B 12  2 n ILE . 12  B 12  
B 13  2 n ASN . 13  B 13  
B 14  2 n TYR . 14  B 14  
B 15  2 n TYR . 15  B 15  
B 16  2 n THR . 16  B 16  
B 17  2 n SER . 17  B 17  
B 18  2 n GLU . 18  B 18  
B 19  2 n PRO . 19  B 19  
B 20  2 n CYS . 20  B 20  
B 21  2 n GLN . 21  B 21  
B 22  2 n LYS . 22  B 22  
B 23  2 n ILE . 23  B 23  
B 24  2 n ASN . 24  B 24  
B 25  2 n VAL . 25  B 25  
B 26  2 n LYS . 26  B 26  
B 27  2 n GLN . 27  B 27  
B 28  2 n ILE . 28  B 28  
B 29  2 n ALA . 29  B 29  
B 30  2 n ALA . 30  B 30  
B 31  2 n ARG . 31  B 31  
B 32  2 n LEU . 32  B 32  
B 33  2 n LEU . 33  B 33  
B 34  2 n PRO . 34  B 34  
B 35  2 n PRO . 35  B 35  
B 36  2 n LEU . 36  B 36  
B 37  2 n TYR . 37  B 37  
B 38  2 n SER . 38  B 38  
B 39  2 n LEU . 39  B 39  
B 40  2 n VAL . 40  B 40  
B 41  2 n PHE . 41  B 41  
B 42  2 n ILE . 42  B 42  
B 43  2 n PHE . 43  B 43  
B 44  2 n GLY . 44  B 44  
B 45  2 n PHE . 45  B 45  
B 46  2 n VAL . 46  B 46  
B 47  2 n GLY . 47  B 47  
B 48  2 n ASN . 48  B 48  
B 49  2 n MET . 49  B 49  
B 50  2 n LEU . 50  B 50  
B 51  2 n VAL . 51  B 51  
B 52  2 n ILE . 52  B 52  
B 53  2 n LEU . 53  B 53  
B 54  2 n ILE . 54  B 54  
B 55  2 n LEU . 55  B 55  
B 56  2 n ILE . 56  B 56  
B 57  2 n ASN . 57  B 57  
B 58  2 n CYS . 58  B 58  
B 59  2 n LYS . 59  B 59  
B 60  2 n ARG . 60  B 60  
B 61  2 n LEU . 61  B 61  
B 62  2 n LYS . 62  B 62  
B 63  2 n SER . 63  B 63  
B 64  2 n MET . 64  B 64  
B 65  2 n THR . 65  B 65  
B 66  2 n ASP . 66  B 66  
B 67  2 n ILE . 67  B 67  
B 68  2 n TYR . 68  B 68  
B 69  2 n LEU . 69  B 69  
B 70  2 n LEU . 70  B 70  
B 71  2 n ASN . 71  B 71  
B 72  2 n LEU . 72  B 72  
B 73  2 n ALA . 73  B 73  
B 74  2 n ILE . 74  B 74  
B 75  2 n SER . 75  B 75  
B 76  2 n ASP . 76  B 76  
B 77  2 n LEU . 77  B 77  
B 78  2 n PHE . 78  B 78  
B 79  2 n PHE . 79  B 79  
B 80  2 n LEU . 80  B 80  
B 81  2 n LEU . 81  B 81  
B 82  2 n THR . 82  B 82  
B 83  2 n VAL . 83  B 83  
B 84  2 n PRO . 84  B 84  
B 85  2 n PHE . 85  B 85  
B 86  2 n TRP . 86  B 86  
B 87  2 n ALA . 87  B 87  
B 88  2 n HIS . 88  B 88  
B 89  2 n TYR . 89  B 89  
B 90  2 n ALA . 90  B 90  
B 91  2 n ALA . 91  B 91  
B 92  2 n ALA . 92  B 92  
B 93  2 n GLN . 93  B 93  
B 94  2 n TRP . 94  B 94  
B 95  2 n ASP . 95  B 95  
B 96  2 n PHE . 96  B 96  
B 97  2 n GLY . 97  B 97  
B 98  2 n ASN . 98  B 98  
B 99  2 n THR . 99  B 99  
B 100 2 n MET . 100 B 100 
B 101 2 n CYS . 101 B 101 
B 102 2 n GLN . 102 B 102 
B 103 2 n LEU . 103 B 103 
B 104 2 n LEU . 104 B 104 
B 105 2 n THR . 105 B 105 
B 106 2 n GLY . 106 B 106 
B 107 2 n LEU . 107 B 107 
B 108 2 n TYR . 108 B 108 
B 109 2 n PHE . 109 B 109 
B 110 2 n ILE . 110 B 110 
B 111 2 n GLY . 111 B 111 
B 112 2 n PHE . 112 B 112 
B 113 2 n PHE . 113 B 113 
B 114 2 n SER . 114 B 114 
B 115 2 n GLY . 115 B 115 
B 116 2 n ILE . 116 B 116 
B 117 2 n PHE . 117 B 117 
B 118 2 n PHE . 118 B 118 
B 119 2 n ILE . 119 B 119 
B 120 2 n ILE . 120 B 120 
B 121 2 n LEU . 121 B 121 
B 122 2 n LEU . 122 B 122 
B 123 2 n THR . 123 B 123 
B 124 2 n ILE . 124 B 124 
B 125 2 n ASP . 125 B 125 
B 126 2 n ARG . 126 B 126 
B 127 2 n TYR . 127 B 127 
B 128 2 n LEU . 128 B 128 
B 129 2 n ALA . 129 B 129 
B 130 2 n VAL . 130 B 130 
B 131 2 n VAL . 131 B 131 
B 132 2 n HIS . 132 B 132 
B 133 2 n ALA . 133 B 133 
B 134 2 n VAL . 134 B 134 
B 135 2 n PHE . 135 B 135 
B 136 2 n ALA . 136 B 136 
B 137 2 n LEU . 137 B 137 
B 138 2 n LYS . 138 B 138 
B 139 2 n ALA . 139 B 139 
B 140 2 n ARG . 140 B 140 
B 141 2 n THR . 141 B 141 
B 142 2 n VAL . 142 B 142 
B 143 2 n THR . 143 B 143 
B 144 2 n PHE . 144 B 144 
B 145 2 n GLY . 145 B 145 
B 146 2 n VAL . 146 B 146 
B 147 2 n VAL . 147 B 147 
B 148 2 n THR . 148 B 148 
B 149 2 n SER . 149 B 149 
B 150 2 n VAL . 150 B 150 
B 151 2 n ILE . 151 B 151 
B 152 2 n THR . 152 B 152 
B 153 2 n TRP . 153 B 153 
B 154 2 n VAL . 154 B 154 
B 155 2 n VAL . 155 B 155 
B 156 2 n ALA . 156 B 156 
B 157 2 n VAL . 157 B 157 
B 158 2 n PHE . 158 B 158 
B 159 2 n ALA . 159 B 159 
B 160 2 n SER . 160 B 160 
B 161 2 n LEU . 161 B 161 
B 162 2 n PRO . 162 B 162 
B 163 2 n GLY . 163 B 163 
B 164 2 n ILE . 164 B 164 
B 165 2 n ILE . 165 B 165 
B 166 2 n PHE . 166 B 166 
B 167 2 n THR . 167 B 167 
B 168 2 n ARG . 168 B 168 
B 169 2 n SER . 169 B 169 
B 170 2 n GLN . 170 B 170 
B 171 2 n LYS . 171 B 171 
B 172 2 n GLU . 172 B 172 
B 173 2 n GLY . 173 B 173 
B 174 2 n LEU . 174 B 174 
B 175 2 n HIS . 175 B 175 
B 176 2 n TYR . 176 B 176 
B 177 2 n THR . 177 B 177 
B 178 2 n CYS . 178 B 178 
B 179 2 n SER . 179 B 179 
B 180 2 n SER . 180 B 180 
B 181 2 n HIS . 181 B 181 
B 182 2 n PHE . 182 B 182 
B 183 2 n PRO . 183 B 183 
B 184 2 n TYR . 184 B 184 
B 185 2 n SER . 185 B 185 
B 186 2 n GLN . 186 B 186 
B 187 2 n TYR . 187 B 187 
B 188 2 n GLN . 188 B 188 
B 189 2 n PHE . 189 B 189 
B 190 2 n TRP . 190 B 190 
B 191 2 n LYS . 191 B 191 
B 192 2 n ASN . 192 B 192 
B 193 2 n PHE . 193 B 193 
B 194 2 n GLN . 194 B 194 
B 195 2 n THR . 195 B 195 
B 196 2 n LEU . 196 B 196 
B 197 2 n LYS . 197 B 197 
B 198 2 n ILE . 198 B 198 
B 199 2 n VAL . 199 B 199 
B 200 2 n ILE . 200 B 200 
B 201 2 n LEU . 201 B 201 
B 202 2 n GLY . 202 B 202 
B 203 2 n LEU . 203 B 203 
B 204 2 n VAL . 204 B 204 
B 205 2 n LEU . 205 B 205 
B 206 2 n PRO . 206 B 206 
B 207 2 n LEU . 207 B 207 
B 208 2 n LEU . 208 B 208 
B 209 2 n VAL . 209 B 209 
B 210 2 n MET . 210 B 210 
B 211 2 n VAL . 211 B 211 
B 212 2 n ILE . 212 B 212 
B 213 2 n CYS . 213 B 213 
B 214 2 n TYR . 214 B 214 
B 215 2 n SER . 215 B 215 
B 216 2 n GLY . 216 B 216 
B 217 2 n ILE . 217 B 217 
B 218 2 n LEU . 218 B 218 
B 219 2 n LYS . 219 B 219 
B 220 2 n THR . 220 B 220 
B 221 2 n LEU . 221 B 221 
B 222 2 n LEU . 222 B 222 
B 223 2 n ARG . 223 B 223 
B 224 2 n CYS . 224 B 224 
B 225 2 n ARG . 225 B 225 
B 226 2 n ASN . 226 B 226 
B 227 2 n GLU . 227 B 227 
B 228 2 n LYS . 228 B 228 
B 229 2 n LYS . 229 B 229 
B 230 2 n ARG . 230 B 230 
B 231 2 n HIS . 231 B 231 
B 232 2 n ARG . 232 B 232 
B 233 2 n ALA . 233 B 233 
B 234 2 n VAL . 234 B 234 
B 235 2 n ARG . 235 B 235 
B 236 2 n LEU . 236 B 236 
B 237 2 n ILE . 237 B 237 
B 238 2 n PHE . 238 B 238 
B 239 2 n THR . 239 B 239 
B 240 2 n ILE . 240 B 240 
B 241 2 n MET . 241 B 241 
B 242 2 n ILE . 242 B 242 
B 243 2 n VAL . 243 B 243 
B 244 2 n TYR . 244 B 244 
B 245 2 n PHE . 245 B 245 
B 246 2 n LEU . 246 B 246 
B 247 2 n PHE . 247 B 247 
B 248 2 n TRP . 248 B 248 
B 249 2 n ALA . 249 B 249 
B 250 2 n PRO . 250 B 250 
B 251 2 n TYR . 251 B 251 
B 252 2 n ASN . 252 B 252 
B 253 2 n ILE . 253 B 253 
B 254 2 n VAL . 254 B 254 
B 255 2 n LEU . 255 B 255 
B 256 2 n LEU . 256 B 256 
B 257 2 n LEU . 257 B 257 
B 258 2 n ASN . 258 B 258 
B 259 2 n THR . 259 B 259 
B 260 2 n PHE . 260 B 260 
B 261 2 n GLN . 261 B 261 
B 262 2 n GLU . 262 B 262 
B 263 2 n PHE . 263 B 263 
B 264 2 n PHE . 264 B 264 
B 265 2 n GLY . 265 B 265 
B 266 2 n LEU . 266 B 266 
B 267 2 n ASN . 267 B 267 
B 268 2 n ASN . 268 B 268 
B 269 2 n CYS . 269 B 269 
B 270 2 n SER . 270 B 270 
B 271 2 n SER . 271 B 271 
B 272 2 n SER . 272 B 272 
B 273 2 n ASN . 273 B 273 
B 274 2 n ARG . 274 B 274 
B 275 2 n LEU . 275 B 275 
B 276 2 n ASP . 276 B 276 
B 277 2 n GLN . 277 B 277 
B 278 2 n ALA . 278 B 278 
B 279 2 n MET . 279 B 279 
B 280 2 n GLN . 280 B 280 
B 281 2 n VAL . 281 B 281 
B 282 2 n THR . 282 B 282 
B 283 2 n GLU . 283 B 283 
B 284 2 n THR . 284 B 284 
B 285 2 n LEU . 285 B 285 
B 286 2 n GLY . 286 B 286 
B 287 2 n MET . 287 B 287 
B 288 2 n THR . 288 B 288 
B 289 2 n HIS . 289 B 289 
B 290 2 n CYS . 290 B 290 
B 291 2 n CYS . 291 B 291 
B 292 2 n ILE . 292 B 292 
B 293 2 n ASN . 293 B 293 
B 294 2 n PRO . 294 B 294 
B 295 2 n ILE . 295 B 295 
B 296 2 n ILE . 296 B 296 
B 297 2 n TYR . 297 B 297 
B 298 2 n ALA . 298 B 298 
B 299 2 n PHE . 299 B 299 
B 300 2 n VAL . 300 B 300 
B 301 2 n GLY . 301 B 301 
B 302 2 n GLU . 302 B 302 
B 303 2 n LYS . 303 B 303 
B 304 2 n PHE . 304 B 304 
B 305 2 n ARG . 305 B 305 
B 306 2 n ASN . 306 B 306 
B 307 2 n TYR . 307 B 307 
B 308 2 n LEU . 308 B 308 
B 309 2 n LEU . 309 B 309 
B 310 2 n VAL . 310 B 310 
B 311 2 n PHE . 311 B 311 
B 312 2 n PHE . 312 B 312 
B 313 2 n GLN . 313 B 313 
B 314 2 n LYS . 314 B 314 
B 315 2 n HIS . 315 B 315 
B 316 2 n ILE . 316 B 316 
B 317 2 n ALA . 317 B 317 
B 318 2 n LYS . 318 B 318 
B 319 2 n ARG . 319 B 319 
B 320 2 n PHE . 320 B 320 
B 321 2 n CYS . 321 B 321 
B 322 2 n LYS . 322 B 322 
B 323 2 n CYS . 323 B 323 
B 324 2 n CYS . 324 B 324 
B 325 2 n SER . 325 B 325 
B 326 2 n ILE . 326 B 326 
B 327 2 n PHE . 327 B 327 
B 328 2 n GLN . 328 B 328 
B 329 2 n GLN . 329 B 329 
B 330 2 n GLU . 330 B 330 
B 331 2 n ALA . 331 B 331 
B 332 2 n PRO . 332 B 332 
B 333 2 n GLU . 333 B 333 
B 334 2 n ARG . 334 B 334 
B 335 2 n ALA . 335 B 335 
B 336 2 n SER . 336 B 336 
B 337 2 n SER . 337 B 337 
B 338 2 n VAL . 338 B 338 
B 339 2 n TYR . 339 B 339 
B 340 2 n THR . 340 B 340 
B 341 2 n ARG . 341 B 341 
B 342 2 n SER . 342 B 342 
B 343 2 n THR . 343 B 343 
B 344 2 n GLY . 344 B 344 
B 345 2 n GLU . 345 B 345 
B 346 2 n GLN . 346 B 346 
B 347 2 n GLU . 347 B 347 
B 348 2 n ILE . 348 B 348 
B 349 2 n SER . 349 B 349 
B 350 2 n VAL . 350 B 350 
B 351 2 n GLY . 351 B 351 
B 352 2 n LEU . 352 B 352 
#
_software.classification other
_software.date           ?
_software.description    "Structure prediction"
_software.name           AlphaFold
_software.pdbx_ordinal   1
_software.type           package
_software.version        "AlphaFold-beta-20231127 (2b86f29d-618d-47cf-8aef-20020b1102eb @ 2025-03-06 00:35:24)"
#
loop_
_struct_asym.entity_id
_struct_asym.id
1 A 
2 B 
#
loop_
_atom_site.group_PDB
_atom_site.id
_atom_site.type_symbol
_atom_site.label_atom_id
_atom_site.label_alt_id
_atom_site.label_comp_id
_atom_site.label_asym_id
_atom_site.label_entity_id
_atom_site.label_seq_id
_atom_site.pdbx_PDB_ins_code
_atom_site.Cartn_x
_atom_site.Cartn_y
_atom_site.Cartn_z
_atom_site.occupancy
_atom_site.B_iso_or_equiv
_atom_site.auth_seq_id
_atom_site.auth_asym_id
_atom_site.pdbx_PDB_model_num
ATOM 1    N N   . MET A 1 1   ? 21.095  -14.947 18.311  1.00 37.02 1   A 1 
ATOM 2    C CA  . MET A 1 1   ? 20.241  -13.741 18.469  1.00 43.76 1   A 1 
ATOM 3    C C   . MET A 1 1   ? 19.801  -13.695 19.912  1.00 46.94 1   A 1 
ATOM 4    O O   . MET A 1 1   ? 19.322  -14.708 20.408  1.00 44.83 1   A 1 
ATOM 5    C CB  . MET A 1 1   ? 19.024  -13.780 17.536  1.00 44.14 1   A 1 
ATOM 6    C CG  . MET A 1 1   ? 19.125  -12.752 16.420  1.00 41.38 1   A 1 
ATOM 7    S SD  . MET A 1 1   ? 17.848  -12.985 15.170  1.00 38.39 1   A 1 
ATOM 8    C CE  . MET A 1 1   ? 17.381  -11.269 14.820  1.00 32.44 1   A 1 
ATOM 9    N N   . ASN A 1 2   ? 20.036  -12.587 20.619  1.00 48.22 2   A 1 
ATOM 10   C CA  . ASN A 1 2   ? 19.759  -12.510 22.043  1.00 53.49 2   A 1 
ATOM 11   C C   . ASN A 1 2   ? 18.238  -12.531 22.255  1.00 54.36 2   A 1 
ATOM 12   O O   . ASN A 1 2   ? 17.519  -11.849 21.527  1.00 53.90 2   A 1 
ATOM 13   C CB  . ASN A 1 2   ? 20.461  -11.258 22.612  1.00 50.98 2   A 1 
ATOM 14   C CG  . ASN A 1 2   ? 20.918  -11.449 24.045  1.00 44.01 2   A 1 
ATOM 15   O OD1 . ASN A 1 2   ? 20.549  -12.396 24.712  1.00 41.35 2   A 1 
ATOM 16   N ND2 . ASN A 1 2   ? 21.745  -10.564 24.543  1.00 41.24 2   A 1 
ATOM 17   N N   . ALA A 1 3   ? 17.719  -13.289 23.227  1.00 49.27 3   A 1 
ATOM 18   C CA  . ALA A 1 3   ? 16.276  -13.417 23.460  1.00 53.98 3   A 1 
ATOM 19   C C   . ALA A 1 3   ? 15.598  -12.049 23.641  1.00 55.91 3   A 1 
ATOM 20   O O   . ALA A 1 3   ? 14.488  -11.834 23.160  1.00 56.10 3   A 1 
ATOM 21   C CB  . ALA A 1 3   ? 16.062  -14.313 24.687  1.00 54.41 3   A 1 
ATOM 22   N N   . LYS A 1 4   ? 16.324  -11.084 24.224  1.00 45.92 4   A 1 
ATOM 23   C CA  . LYS A 1 4   ? 15.891  -9.687  24.340  1.00 47.91 4   A 1 
ATOM 24   C C   . LYS A 1 4   ? 15.588  -9.031  22.985  1.00 48.05 4   A 1 
ATOM 25   O O   . LYS A 1 4   ? 14.625  -8.292  22.890  1.00 51.05 4   A 1 
ATOM 26   C CB  . LYS A 1 4   ? 16.944  -8.859  25.095  1.00 49.23 4   A 1 
ATOM 27   C CG  . LYS A 1 4   ? 17.076  -9.279  26.570  1.00 43.91 4   A 1 
ATOM 28   C CD  . LYS A 1 4   ? 18.017  -8.328  27.332  1.00 40.88 4   A 1 
ATOM 29   C CE  . LYS A 1 4   ? 18.075  -8.728  28.824  1.00 37.23 4   A 1 
ATOM 30   N NZ  . LYS A 1 4   ? 18.896  -7.782  29.629  1.00 31.83 4   A 1 
ATOM 31   N N   . VAL A 1 5   ? 16.362  -9.310  21.943  1.00 49.83 5   A 1 
ATOM 32   C CA  . VAL A 1 5   ? 16.136  -8.735  20.603  1.00 50.80 5   A 1 
ATOM 33   C C   . VAL A 1 5   ? 14.876  -9.328  19.979  1.00 51.52 5   A 1 
ATOM 34   O O   . VAL A 1 5   ? 14.098  -8.598  19.373  1.00 52.87 5   A 1 
ATOM 35   C CB  . VAL A 1 5   ? 17.332  -8.941  19.670  1.00 50.51 5   A 1 
ATOM 36   C CG1 . VAL A 1 5   ? 17.097  -8.356  18.276  1.00 44.61 5   A 1 
ATOM 37   C CG2 . VAL A 1 5   ? 18.590  -8.274  20.242  1.00 46.70 5   A 1 
ATOM 38   N N   . VAL A 1 6   ? 14.626  -10.631 20.177  1.00 54.14 6   A 1 
ATOM 39   C CA  . VAL A 1 6   ? 13.397  -11.286 19.706  1.00 56.04 6   A 1 
ATOM 40   C C   . VAL A 1 6   ? 12.183  -10.744 20.458  1.00 56.10 6   A 1 
ATOM 41   O O   . VAL A 1 6   ? 11.190  -10.410 19.822  1.00 58.02 6   A 1 
ATOM 42   C CB  . VAL A 1 6   ? 13.482  -12.816 19.833  1.00 55.65 6   A 1 
ATOM 43   C CG1 . VAL A 1 6   ? 12.198  -13.501 19.336  1.00 49.55 6   A 1 
ATOM 44   C CG2 . VAL A 1 6   ? 14.652  -13.368 19.013  1.00 50.68 6   A 1 
ATOM 45   N N   . VAL A 1 7   ? 12.265  -10.572 21.777  1.00 47.93 7   A 1 
ATOM 46   C CA  . VAL A 1 7   ? 11.187  -9.993  22.586  1.00 48.20 7   A 1 
ATOM 47   C C   . VAL A 1 7   ? 10.921  -8.538  22.194  1.00 47.54 7   A 1 
ATOM 48   O O   . VAL A 1 7   ? 9.765   -8.165  22.058  1.00 49.99 7   A 1 
ATOM 49   C CB  . VAL A 1 7   ? 11.483  -10.121 24.092  1.00 49.51 7   A 1 
ATOM 50   C CG1 . VAL A 1 7   ? 10.478  -9.369  24.962  1.00 43.24 7   A 1 
ATOM 51   C CG2 . VAL A 1 7   ? 11.435  -11.593 24.514  1.00 45.19 7   A 1 
ATOM 52   N N   . VAL A 1 8   ? 11.955  -7.734  21.971  1.00 49.38 8   A 1 
ATOM 53   C CA  . VAL A 1 8   ? 11.791  -6.352  21.484  1.00 49.01 8   A 1 
ATOM 54   C C   . VAL A 1 8   ? 11.176  -6.340  20.083  1.00 48.41 8   A 1 
ATOM 55   O O   . VAL A 1 8   ? 10.273  -5.551  19.841  1.00 50.64 8   A 1 
ATOM 56   C CB  . VAL A 1 8   ? 13.107  -5.567  21.527  1.00 50.20 8   A 1 
ATOM 57   C CG1 . VAL A 1 8   ? 13.028  -4.212  20.827  1.00 44.33 8   A 1 
ATOM 58   C CG2 . VAL A 1 8   ? 13.513  -5.292  22.981  1.00 46.23 8   A 1 
ATOM 59   N N   . LEU A 1 9   ? 11.585  -7.238  19.182  1.00 52.01 9   A 1 
ATOM 60   C CA  . LEU A 1 9   ? 10.968  -7.353  17.854  1.00 51.82 9   A 1 
ATOM 61   C C   . LEU A 1 9   ? 9.495   -7.750  17.961  1.00 50.33 9   A 1 
ATOM 62   O O   . LEU A 1 9   ? 8.666   -7.174  17.271  1.00 51.57 9   A 1 
ATOM 63   C CB  . LEU A 1 9   ? 11.720  -8.347  16.958  1.00 51.09 9   A 1 
ATOM 64   C CG  . LEU A 1 9   ? 12.273  -7.693  15.677  1.00 46.66 9   A 1 
ATOM 65   C CD1 . LEU A 1 9   ? 13.804  -7.691  15.683  1.00 41.99 9   A 1 
ATOM 66   C CD2 . LEU A 1 9   ? 11.811  -8.442  14.433  1.00 44.39 9   A 1 
ATOM 67   N N   . VAL A 1 10  ? 9.155   -8.708  18.831  1.00 54.98 10  A 1 
ATOM 68   C CA  . VAL A 1 10  ? 7.773   -9.141  19.074  1.00 55.79 10  A 1 
ATOM 69   C C   . VAL A 1 10  ? 6.959   -8.013  19.704  1.00 54.64 10  A 1 
ATOM 70   O O   . VAL A 1 10  ? 5.859   -7.762  19.233  1.00 55.43 10  A 1 
ATOM 71   C CB  . VAL A 1 10  ? 7.719   -10.431 19.913  1.00 55.85 10  A 1 
ATOM 72   C CG1 . VAL A 1 10  ? 6.302   -10.795 20.360  1.00 49.98 10  A 1 
ATOM 73   C CG2 . VAL A 1 10  ? 8.235   -11.618 19.095  1.00 49.77 10  A 1 
ATOM 74   N N   . LEU A 1 11  ? 7.486   -7.280  20.684  1.00 48.41 11  A 1 
ATOM 75   C CA  . LEU A 1 11  ? 6.813   -6.122  21.292  1.00 49.33 11  A 1 
ATOM 76   C C   . LEU A 1 11  ? 6.606   -4.983  20.291  1.00 48.30 11  A 1 
ATOM 77   O O   . LEU A 1 11  ? 5.542   -4.379  20.264  1.00 49.37 11  A 1 
ATOM 78   C CB  . LEU A 1 11  ? 7.640   -5.623  22.493  1.00 48.88 11  A 1 
ATOM 79   C CG  . LEU A 1 11  ? 7.367   -6.402  23.795  1.00 43.66 11  A 1 
ATOM 80   C CD1 . LEU A 1 11  ? 8.486   -6.123  24.798  1.00 38.58 11  A 1 
ATOM 81   C CD2 . LEU A 1 11  ? 6.045   -5.978  24.421  1.00 43.22 11  A 1 
ATOM 82   N N   . VAL A 1 12  ? 7.598   -4.705  19.456  1.00 49.27 12  A 1 
ATOM 83   C CA  . VAL A 1 12  ? 7.454   -3.724  18.378  1.00 48.79 12  A 1 
ATOM 84   C C   . VAL A 1 12  ? 6.407   -4.207  17.376  1.00 47.94 12  A 1 
ATOM 85   O O   . VAL A 1 12  ? 5.524   -3.436  17.015  1.00 48.75 12  A 1 
ATOM 86   C CB  . VAL A 1 12  ? 8.814   -3.423  17.718  1.00 49.12 12  A 1 
ATOM 87   C CG1 . VAL A 1 12  ? 8.694   -2.584  16.452  1.00 43.15 12  A 1 
ATOM 88   C CG2 . VAL A 1 12  ? 9.715   -2.636  18.680  1.00 44.75 12  A 1 
ATOM 89   N N   . LEU A 1 13  ? 6.421   -5.486  16.986  1.00 52.11 13  A 1 
ATOM 90   C CA  . LEU A 1 13  ? 5.421   -6.065  16.093  1.00 52.80 13  A 1 
ATOM 91   C C   . LEU A 1 13  ? 4.010   -6.044  16.709  1.00 51.41 13  A 1 
ATOM 92   O O   . LEU A 1 13  ? 3.064   -5.707  16.004  1.00 50.33 13  A 1 
ATOM 93   C CB  . LEU A 1 13  ? 5.835   -7.497  15.702  1.00 50.82 13  A 1 
ATOM 94   C CG  . LEU A 1 13  ? 6.936   -7.562  14.621  1.00 46.33 13  A 1 
ATOM 95   C CD1 . LEU A 1 13  ? 7.545   -8.964  14.586  1.00 41.68 13  A 1 
ATOM 96   C CD2 . LEU A 1 13  ? 6.388   -7.246  13.243  1.00 43.13 13  A 1 
ATOM 97   N N   . THR A 1 14  ? 3.845   -6.333  17.999  1.00 45.50 14  A 1 
ATOM 98   C CA  . THR A 1 14  ? 2.538   -6.269  18.682  1.00 48.43 14  A 1 
ATOM 99   C C   . THR A 1 14  ? 2.034   -4.839  18.825  1.00 47.45 14  A 1 
ATOM 100  O O   . THR A 1 14  ? 0.860   -4.593  18.563  1.00 46.79 14  A 1 
ATOM 101  C CB  . THR A 1 14  ? 2.540   -6.947  20.052  1.00 46.59 14  A 1 
ATOM 102  O OG1 . THR A 1 14  ? 3.587   -6.483  20.865  1.00 42.78 14  A 1 
ATOM 103  C CG2 . THR A 1 14  ? 2.672   -8.466  19.945  1.00 41.46 14  A 1 
ATOM 104  N N   . ALA A 1 15  ? 2.898   -3.884  19.152  1.00 48.19 15  A 1 
ATOM 105  C CA  . ALA A 1 15  ? 2.524   -2.468  19.169  1.00 48.66 15  A 1 
ATOM 106  C C   . ALA A 1 15  ? 2.130   -1.951  17.774  1.00 48.30 15  A 1 
ATOM 107  O O   . ALA A 1 15  ? 1.261   -1.084  17.633  1.00 47.56 15  A 1 
ATOM 108  C CB  . ALA A 1 15  ? 3.695   -1.668  19.749  1.00 46.68 15  A 1 
ATOM 109  N N   . LEU A 1 16  ? 2.721   -2.532  16.726  1.00 50.41 16  A 1 
ATOM 110  C CA  . LEU A 1 16  ? 2.402   -2.219  15.338  1.00 50.25 16  A 1 
ATOM 111  C C   . LEU A 1 16  ? 1.110   -2.885  14.840  1.00 49.75 16  A 1 
ATOM 112  O O   . LEU A 1 16  ? 0.659   -2.550  13.741  1.00 48.01 16  A 1 
ATOM 113  C CB  . LEU A 1 16  ? 3.629   -2.581  14.475  1.00 47.78 16  A 1 
ATOM 114  C CG  . LEU A 1 16  ? 4.844   -1.654  14.674  1.00 43.86 16  A 1 
ATOM 115  C CD1 . LEU A 1 16  ? 6.084   -2.259  14.022  1.00 40.75 16  A 1 
ATOM 116  C CD2 . LEU A 1 16  ? 4.618   -0.269  14.086  1.00 42.16 16  A 1 
ATOM 117  N N   . CYS A 1 17  ? 0.480   -3.786  15.592  1.00 49.70 17  A 1 
ATOM 118  C CA  . CYS A 1 17  ? -0.621  -4.636  15.117  1.00 50.73 17  A 1 
ATOM 119  C C   . CYS A 1 17  ? -1.974  -3.958  14.815  1.00 49.98 17  A 1 
ATOM 120  O O   . CYS A 1 17  ? -2.877  -4.647  14.342  1.00 47.67 17  A 1 
ATOM 121  C CB  . CYS A 1 17  ? -0.779  -5.855  16.037  1.00 48.06 17  A 1 
ATOM 122  S SG  . CYS A 1 17  ? 0.348   -7.174  15.528  1.00 42.89 17  A 1 
ATOM 123  N N   . LEU A 1 18  ? -2.161  -2.665  15.006  1.00 45.42 18  A 1 
ATOM 124  C CA  . LEU A 1 18  ? -3.461  -2.033  14.752  1.00 46.13 18  A 1 
ATOM 125  C C   . LEU A 1 18  ? -3.537  -1.376  13.345  1.00 45.60 18  A 1 
ATOM 126  O O   . LEU A 1 18  ? -3.221  -0.207  13.207  1.00 42.60 18  A 1 
ATOM 127  C CB  . LEU A 1 18  ? -3.786  -1.078  15.911  1.00 42.61 18  A 1 
ATOM 128  C CG  . LEU A 1 18  ? -3.785  -1.678  17.343  1.00 38.89 18  A 1 
ATOM 129  C CD1 . LEU A 1 18  ? -3.700  -0.569  18.383  1.00 36.91 18  A 1 
ATOM 130  C CD2 . LEU A 1 18  ? -5.038  -2.470  17.633  1.00 37.06 18  A 1 
ATOM 131  N N   . SER A 1 19  ? -3.928  -2.127  12.302  1.00 41.50 19  A 1 
ATOM 132  C CA  . SER A 1 19  ? -4.090  -1.589  10.926  1.00 42.86 19  A 1 
ATOM 133  C C   . SER A 1 19  ? -5.534  -1.513  10.467  1.00 42.59 19  A 1 
ATOM 134  O O   . SER A 1 19  ? -6.311  -2.407  10.769  1.00 39.39 19  A 1 
ATOM 135  C CB  . SER A 1 19  ? -3.378  -2.434  9.887   1.00 39.14 19  A 1 
ATOM 136  O OG  . SER A 1 19  ? -3.772  -3.773  9.973   1.00 36.10 19  A 1 
ATOM 137  N N   . ASP A 1 20  ? -5.850  -0.530  9.650   1.00 42.94 20  A 1 
ATOM 138  C CA  . ASP A 1 20  ? -7.191  -0.395  9.064   1.00 45.56 20  A 1 
ATOM 139  C C   . ASP A 1 20  ? -7.247  -0.756  7.573   1.00 46.68 20  A 1 
ATOM 140  O O   . ASP A 1 20  ? -6.254  -0.587  6.873   1.00 44.14 20  A 1 
ATOM 141  C CB  . ASP A 1 20  ? -7.695  1.013   9.336   1.00 42.63 20  A 1 
ATOM 142  C CG  . ASP A 1 20  ? -9.190  1.115   9.115   1.00 38.21 20  A 1 
ATOM 143  O OD1 . ASP A 1 20  ? -9.886  0.090   9.178   1.00 36.37 20  A 1 
ATOM 144  O OD2 . ASP A 1 20  ? -9.641  2.232   8.855   1.00 34.75 20  A 1 
ATOM 145  N N   . GLY A 1 21  ? -8.378  -1.272  7.092   1.00 45.10 21  A 1 
ATOM 146  C CA  . GLY A 1 21  ? -8.469  -2.281  6.050   1.00 45.75 21  A 1 
ATOM 147  C C   . GLY A 1 21  ? -8.593  -1.962  4.561   1.00 49.44 21  A 1 
ATOM 148  O O   . GLY A 1 21  ? -8.576  -2.898  3.767   1.00 46.31 21  A 1 
ATOM 149  N N   . LYS A 1 22  ? -8.784  -0.728  4.103   1.00 54.07 22  A 1 
ATOM 150  C CA  . LYS A 1 22  ? -9.209  -0.468  2.722   1.00 56.92 22  A 1 
ATOM 151  C C   . LYS A 1 22  ? -8.179  0.231   1.843   1.00 62.30 22  A 1 
ATOM 152  O O   . LYS A 1 22  ? -7.404  1.008   2.368   1.00 60.76 22  A 1 
ATOM 153  C CB  . LYS A 1 22  ? -10.479 0.359   2.736   1.00 52.85 22  A 1 
ATOM 154  C CG  . LYS A 1 22  ? -11.664 -0.510  2.364   1.00 47.30 22  A 1 
ATOM 155  C CD  . LYS A 1 22  ? -12.879 0.373   2.244   1.00 44.19 22  A 1 
ATOM 156  C CE  . LYS A 1 22  ? -13.932 -0.427  1.543   1.00 37.92 22  A 1 
ATOM 157  N NZ  . LYS A 1 22  ? -14.588 0.406   0.549   1.00 35.04 22  A 1 
ATOM 158  N N   . PRO A 1 23  ? -8.297  0.074   0.484   1.00 61.60 23  A 1 
ATOM 159  C CA  . PRO A 1 23  ? -7.660  0.994   -0.447  1.00 65.85 23  A 1 
ATOM 160  C C   . PRO A 1 23  ? -8.055  2.429   -0.092  1.00 70.63 23  A 1 
ATOM 161  O O   . PRO A 1 23  ? -9.226  2.802   -0.157  1.00 68.77 23  A 1 
ATOM 162  C CB  . PRO A 1 23  ? -8.134  0.595   -1.842  1.00 62.23 23  A 1 
ATOM 163  C CG  . PRO A 1 23  ? -8.589  -0.843  -1.681  1.00 59.32 23  A 1 
ATOM 164  C CD  . PRO A 1 23  ? -9.078  -0.901  -0.245  1.00 62.59 23  A 1 
ATOM 165  N N   . VAL A 1 24  ? -7.086  3.224   0.332   1.00 63.28 24  A 1 
ATOM 166  C CA  . VAL A 1 24  ? -7.311  4.579   0.829   1.00 65.01 24  A 1 
ATOM 167  C C   . VAL A 1 24  ? -7.796  5.495   -0.293  1.00 68.79 24  A 1 
ATOM 168  O O   . VAL A 1 24  ? -8.582  6.402   -0.043  1.00 64.23 24  A 1 
ATOM 169  C CB  . VAL A 1 24  ? -6.042  5.134   1.515   1.00 59.63 24  A 1 
ATOM 170  C CG1 . VAL A 1 24  ? -6.287  6.517   2.109   1.00 54.52 24  A 1 
ATOM 171  C CG2 . VAL A 1 24  ? -5.575  4.219   2.651   1.00 57.42 24  A 1 
ATOM 172  N N   . SER A 1 25  ? -7.420  5.206   -1.547  1.00 67.33 25  A 1 
ATOM 173  C CA  . SER A 1 25  ? -7.879  5.935   -2.737  1.00 67.40 25  A 1 
ATOM 174  C C   . SER A 1 25  ? -9.393  5.908   -2.948  1.00 71.56 25  A 1 
ATOM 175  O O   . SER A 1 25  ? -9.959  6.832   -3.527  1.00 69.71 25  A 1 
ATOM 176  C CB  . SER A 1 25  ? -7.228  5.345   -3.986  1.00 61.39 25  A 1 
ATOM 177  O OG  . SER A 1 25  ? -7.548  3.983   -4.123  1.00 57.55 25  A 1 
ATOM 178  N N   . LEU A 1 26  ? -10.078 4.870   -2.457  1.00 68.86 26  A 1 
ATOM 179  C CA  . LEU A 1 26  ? -11.528 4.728   -2.548  1.00 70.35 26  A 1 
ATOM 180  C C   . LEU A 1 26  ? -12.260 5.393   -1.371  1.00 72.93 26  A 1 
ATOM 181  O O   . LEU A 1 26  ? -13.479 5.552   -1.400  1.00 68.88 26  A 1 
ATOM 182  C CB  . LEU A 1 26  ? -11.895 3.234   -2.670  1.00 66.17 26  A 1 
ATOM 183  C CG  . LEU A 1 26  ? -11.313 2.543   -3.924  1.00 64.44 26  A 1 
ATOM 184  C CD1 . LEU A 1 26  ? -11.678 1.067   -3.907  1.00 61.03 26  A 1 
ATOM 185  C CD2 . LEU A 1 26  ? -11.857 3.150   -5.215  1.00 61.70 26  A 1 
ATOM 186  N N   . SER A 1 27  ? -11.521 5.814   -0.336  1.00 70.30 27  A 1 
ATOM 187  C CA  . SER A 1 27  ? -12.052 6.587   0.773   1.00 69.10 27  A 1 
ATOM 188  C C   . SER A 1 27  ? -11.880 8.081   0.495   1.00 69.61 27  A 1 
ATOM 189  O O   . SER A 1 27  ? -10.796 8.651   0.608   1.00 65.61 27  A 1 
ATOM 190  C CB  . SER A 1 27  ? -11.458 6.131   2.108   1.00 64.79 27  A 1 
ATOM 191  O OG  . SER A 1 27  ? -10.132 6.522   2.299   1.00 58.47 27  A 1 
ATOM 192  N N   . TYR A 1 28  ? -12.973 8.740   0.117   1.00 65.31 28  A 1 
ATOM 193  C CA  . TYR A 1 28  ? -12.933 10.176  -0.117  1.00 64.64 28  A 1 
ATOM 194  C C   . TYR A 1 28  ? -12.917 10.949  1.203   1.00 66.77 28  A 1 
ATOM 195  O O   . TYR A 1 28  ? -13.538 10.568  2.188   1.00 64.41 28  A 1 
ATOM 196  C CB  . TYR A 1 28  ? -14.106 10.607  -1.002  1.00 60.38 28  A 1 
ATOM 197  C CG  . TYR A 1 28  ? -14.081 9.916   -2.354  1.00 58.63 28  A 1 
ATOM 198  C CD1 . TYR A 1 28  ? -13.157 10.302  -3.339  1.00 54.86 28  A 1 
ATOM 199  C CD2 . TYR A 1 28  ? -14.936 8.824   -2.592  1.00 54.78 28  A 1 
ATOM 200  C CE1 . TYR A 1 28  ? -13.075 9.603   -4.553  1.00 50.46 28  A 1 
ATOM 201  C CE2 . TYR A 1 28  ? -14.864 8.116   -3.801  1.00 51.38 28  A 1 
ATOM 202  C CZ  . TYR A 1 28  ? -13.924 8.505   -4.782  1.00 51.03 28  A 1 
ATOM 203  O OH  . TYR A 1 28  ? -13.838 7.795   -5.949  1.00 44.12 28  A 1 
ATOM 204  N N   . ARG A 1 29  ? -12.245 12.096  1.207   1.00 66.07 29  A 1 
ATOM 205  C CA  . ARG A 1 29  ? -12.214 12.987  2.363   1.00 65.97 29  A 1 
ATOM 206  C C   . ARG A 1 29  ? -13.585 13.568  2.681   1.00 69.52 29  A 1 
ATOM 207  O O   . ARG A 1 29  ? -14.417 13.744  1.799   1.00 66.33 29  A 1 
ATOM 208  C CB  . ARG A 1 29  ? -11.224 14.123  2.112   1.00 60.05 29  A 1 
ATOM 209  C CG  . ARG A 1 29  ? -9.788  13.603  2.136   1.00 54.12 29  A 1 
ATOM 210  C CD  . ARG A 1 29  ? -8.880  14.757  1.754   1.00 50.02 29  A 1 
ATOM 211  N NE  . ARG A 1 29  ? -7.483  14.423  1.956   1.00 45.40 29  A 1 
ATOM 212  C CZ  . ARG A 1 29  ? -6.494  15.261  1.790   1.00 40.39 29  A 1 
ATOM 213  N NH1 . ARG A 1 29  ? -6.670  16.451  1.295   1.00 38.92 29  A 1 
ATOM 214  N NH2 . ARG A 1 29  ? -5.308  14.921  2.149   1.00 36.14 29  A 1 
ATOM 215  N N   . CYS A 1 30  ? -13.745 13.941  3.942   1.00 68.70 30  A 1 
ATOM 216  C CA  . CYS A 1 30  ? -14.964 14.561  4.435   1.00 69.64 30  A 1 
ATOM 217  C C   . CYS A 1 30  ? -15.287 15.855  3.671   1.00 71.37 30  A 1 
ATOM 218  O O   . CYS A 1 30  ? -14.393 16.684  3.485   1.00 69.56 30  A 1 
ATOM 219  C CB  . CYS A 1 30  ? -14.805 14.826  5.937   1.00 68.01 30  A 1 
ATOM 220  S SG  . CYS A 1 30  ? -14.427 13.298  6.841   1.00 64.54 30  A 1 
ATOM 221  N N   . PRO A 1 31  ? -16.543 16.038  3.220   1.00 73.25 31  A 1 
ATOM 222  C CA  . PRO A 1 31  ? -16.955 17.246  2.515   1.00 74.23 31  A 1 
ATOM 223  C C   . PRO A 1 31  ? -16.882 18.496  3.383   1.00 76.45 31  A 1 
ATOM 224  O O   . PRO A 1 31  ? -16.524 19.557  2.870   1.00 75.11 31  A 1 
ATOM 225  C CB  . PRO A 1 31  ? -18.369 16.965  2.000   1.00 72.29 31  A 1 
ATOM 226  C CG  . PRO A 1 31  ? -18.885 15.841  2.898   1.00 70.27 31  A 1 
ATOM 227  C CD  . PRO A 1 31  ? -17.624 15.074  3.266   1.00 72.55 31  A 1 
ATOM 228  N N   . CYS A 1 32  ? -17.165 18.395  4.682   1.00 76.78 32  A 1 
ATOM 229  C CA  . CYS A 1 32  ? -17.027 19.496  5.633   1.00 76.85 32  A 1 
ATOM 230  C C   . CYS A 1 32  ? -15.691 19.405  6.370   1.00 76.23 32  A 1 
ATOM 231  O O   . CYS A 1 32  ? -15.404 18.403  7.006   1.00 73.68 32  A 1 
ATOM 232  C CB  . CYS A 1 32  ? -18.199 19.500  6.612   1.00 77.05 32  A 1 
ATOM 233  S SG  . CYS A 1 32  ? -19.821 19.717  5.826   1.00 75.80 32  A 1 
ATOM 234  N N   . ARG A 1 33  ? -14.898 20.459  6.277   1.00 73.59 33  A 1 
ATOM 235  C CA  . ARG A 1 33  ? -13.630 20.600  7.004   1.00 70.86 33  A 1 
ATOM 236  C C   . ARG A 1 33  ? -13.702 21.681  8.064   1.00 70.98 33  A 1 
ATOM 237  O O   . ARG A 1 33  ? -13.146 21.522  9.135   1.00 67.24 33  A 1 
ATOM 238  C CB  . ARG A 1 33  ? -12.517 20.956  6.028   1.00 66.53 33  A 1 
ATOM 239  C CG  . ARG A 1 33  ? -12.177 19.782  5.120   1.00 59.51 33  A 1 
ATOM 240  C CD  . ARG A 1 33  ? -11.066 20.261  4.200   1.00 55.19 33  A 1 
ATOM 241  N NE  . ARG A 1 33  ? -10.503 19.160  3.430   1.00 50.26 33  A 1 
ATOM 242  C CZ  . ARG A 1 33  ? -9.315  19.220  2.870   1.00 44.95 33  A 1 
ATOM 243  N NH1 . ARG A 1 33  ? -8.628  20.322  2.833   1.00 42.60 33  A 1 
ATOM 244  N NH2 . ARG A 1 33  ? -8.788  18.171  2.359   1.00 39.99 33  A 1 
ATOM 245  N N   . PHE A 1 34  ? -14.376 22.765  7.731   1.00 75.82 34  A 1 
ATOM 246  C CA  . PHE A 1 34  ? -14.605 23.898  8.605   1.00 76.18 34  A 1 
ATOM 247  C C   . PHE A 1 34  ? -16.098 23.980  8.908   1.00 78.93 34  A 1 
ATOM 248  O O   . PHE A 1 34  ? -16.932 23.668  8.047   1.00 77.12 34  A 1 
ATOM 249  C CB  . PHE A 1 34  ? -14.061 25.172  7.963   1.00 71.80 34  A 1 
ATOM 250  C CG  . PHE A 1 34  ? -12.588 25.076  7.650   1.00 67.43 34  A 1 
ATOM 251  C CD1 . PHE A 1 34  ? -11.638 25.163  8.684   1.00 62.43 34  A 1 
ATOM 252  C CD2 . PHE A 1 34  ? -12.157 24.848  6.326   1.00 61.82 34  A 1 
ATOM 253  C CE1 . PHE A 1 34  ? -10.272 25.017  8.403   1.00 55.53 34  A 1 
ATOM 254  C CE2 . PHE A 1 34  ? -10.788 24.700  6.044   1.00 55.20 34  A 1 
ATOM 255  C CZ  . PHE A 1 34  ? -9.850  24.784  7.085   1.00 55.78 34  A 1 
ATOM 256  N N   . PHE A 1 35  ? -16.417 24.353  10.131  1.00 80.83 35  A 1 
ATOM 257  C CA  . PHE A 1 35  ? -17.780 24.491  10.610  1.00 80.38 35  A 1 
ATOM 258  C C   . PHE A 1 35  ? -18.026 25.947  10.978  1.00 80.41 35  A 1 
ATOM 259  O O   . PHE A 1 35  ? -17.203 26.564  11.651  1.00 76.97 35  A 1 
ATOM 260  C CB  . PHE A 1 35  ? -18.000 23.556  11.801  1.00 77.81 35  A 1 
ATOM 261  C CG  . PHE A 1 35  ? -17.787 22.095  11.485  1.00 75.44 35  A 1 
ATOM 262  C CD1 . PHE A 1 35  ? -18.772 21.374  10.781  1.00 70.29 35  A 1 
ATOM 263  C CD2 . PHE A 1 35  ? -16.619 21.432  11.901  1.00 70.31 35  A 1 
ATOM 264  C CE1 . PHE A 1 35  ? -18.595 20.007  10.513  1.00 67.16 35  A 1 
ATOM 265  C CE2 . PHE A 1 35  ? -16.440 20.065  11.632  1.00 66.60 35  A 1 
ATOM 266  C CZ  . PHE A 1 35  ? -17.429 19.345  10.942  1.00 67.66 35  A 1 
ATOM 267  N N   . GLU A 1 36  ? -19.159 26.493  10.557  1.00 80.44 36  A 1 
ATOM 268  C CA  . GLU A 1 36  ? -19.612 27.796  11.018  1.00 80.71 36  A 1 
ATOM 269  C C   . GLU A 1 36  ? -20.386 27.648  12.321  1.00 81.78 36  A 1 
ATOM 270  O O   . GLU A 1 36  ? -21.414 26.969  12.384  1.00 80.01 36  A 1 
ATOM 271  C CB  . GLU A 1 36  ? -20.449 28.516  9.961   1.00 78.89 36  A 1 
ATOM 272  C CG  . GLU A 1 36  ? -19.551 29.231  8.945   1.00 72.47 36  A 1 
ATOM 273  C CD  . GLU A 1 36  ? -20.338 29.995  7.880   1.00 69.22 36  A 1 
ATOM 274  O OE1 . GLU A 1 36  ? -19.713 30.342  6.861   1.00 62.18 36  A 1 
ATOM 275  O OE2 . GLU A 1 36  ? -21.561 30.178  8.039   1.00 62.26 36  A 1 
ATOM 276  N N   . SER A 1 37  ? -19.921 28.342  13.359  1.00 82.56 37  A 1 
ATOM 277  C CA  . SER A 1 37  ? -20.548 28.355  14.685  1.00 80.85 37  A 1 
ATOM 278  C C   . SER A 1 37  ? -21.516 29.524  14.870  1.00 81.90 37  A 1 
ATOM 279  O O   . SER A 1 37  ? -22.256 29.563  15.846  1.00 78.41 37  A 1 
ATOM 280  C CB  . SER A 1 37  ? -19.471 28.346  15.778  1.00 78.04 37  A 1 
ATOM 281  O OG  . SER A 1 37  ? -18.535 27.307  15.537  1.00 69.17 37  A 1 
ATOM 282  N N   . HIS A 1 38  ? -21.561 30.479  13.929  1.00 82.95 38  A 1 
ATOM 283  C CA  . HIS A 1 38  ? -22.374 31.697  14.034  1.00 82.53 38  A 1 
ATOM 284  C C   . HIS A 1 38  ? -23.609 31.700  13.120  1.00 83.16 38  A 1 
ATOM 285  O O   . HIS A 1 38  ? -24.113 32.750  12.732  1.00 79.64 38  A 1 
ATOM 286  C CB  . HIS A 1 38  ? -21.478 32.930  13.853  1.00 79.80 38  A 1 
ATOM 287  C CG  . HIS A 1 38  ? -20.429 33.037  14.917  1.00 73.47 38  A 1 
ATOM 288  N ND1 . HIS A 1 38  ? -20.648 33.253  16.268  1.00 63.09 38  A 1 
ATOM 289  C CD2 . HIS A 1 38  ? -19.064 32.913  14.765  1.00 62.73 38  A 1 
ATOM 290  C CE1 . HIS A 1 38  ? -19.462 33.253  16.894  1.00 57.23 38  A 1 
ATOM 291  N NE2 . HIS A 1 38  ? -18.484 33.050  16.015  1.00 57.20 38  A 1 
ATOM 292  N N   . VAL A 1 39  ? -24.139 30.529  12.764  1.00 83.62 39  A 1 
ATOM 293  C CA  . VAL A 1 39  ? -25.329 30.435  11.907  1.00 84.42 39  A 1 
ATOM 294  C C   . VAL A 1 39  ? -26.601 30.433  12.752  1.00 85.10 39  A 1 
ATOM 295  O O   . VAL A 1 39  ? -26.872 29.507  13.509  1.00 83.60 39  A 1 
ATOM 296  C CB  . VAL A 1 39  ? -25.261 29.229  10.964  1.00 83.32 39  A 1 
ATOM 297  C CG1 . VAL A 1 39  ? -26.470 29.215  10.024  1.00 75.70 39  A 1 
ATOM 298  C CG2 . VAL A 1 39  ? -23.996 29.295  10.101  1.00 76.40 39  A 1 
ATOM 299  N N   . ALA A 1 40  ? -27.426 31.479  12.581  1.00 87.82 40  A 1 
ATOM 300  C CA  . ALA A 1 40  ? -28.722 31.546  13.227  1.00 87.45 40  A 1 
ATOM 301  C C   . ALA A 1 40  ? -29.722 30.589  12.548  1.00 88.03 40  A 1 
ATOM 302  O O   . ALA A 1 40  ? -29.851 30.552  11.325  1.00 85.88 40  A 1 
ATOM 303  C CB  . ALA A 1 40  ? -29.220 32.995  13.204  1.00 85.25 40  A 1 
ATOM 304  N N   . ARG A 1 41  ? -30.527 29.879  13.346  1.00 87.58 41  A 1 
ATOM 305  C CA  . ARG A 1 41  ? -31.572 28.956  12.860  1.00 88.04 41  A 1 
ATOM 306  C C   . ARG A 1 41  ? -32.549 29.624  11.885  1.00 88.65 41  A 1 
ATOM 307  O O   . ARG A 1 41  ? -32.976 28.992  10.914  1.00 86.38 41  A 1 
ATOM 308  C CB  . ARG A 1 41  ? -32.310 28.368  14.076  1.00 85.81 41  A 1 
ATOM 309  C CG  . ARG A 1 41  ? -33.347 27.316  13.664  1.00 80.16 41  A 1 
ATOM 310  C CD  . ARG A 1 41  ? -33.987 26.706  14.908  1.00 75.71 41  A 1 
ATOM 311  N NE  . ARG A 1 41  ? -35.028 25.720  14.558  1.00 67.97 41  A 1 
ATOM 312  C CZ  . ARG A 1 41  ? -35.746 25.001  15.399  1.00 60.86 41  A 1 
ATOM 313  N NH1 . ARG A 1 41  ? -35.589 25.117  16.693  1.00 56.22 41  A 1 
ATOM 314  N NH2 . ARG A 1 41  ? -36.622 24.170  14.955  1.00 53.10 41  A 1 
ATOM 315  N N   . ALA A 1 42  ? -32.885 30.897  12.112  1.00 88.27 42  A 1 
ATOM 316  C CA  . ALA A 1 42  ? -33.777 31.673  11.249  1.00 88.53 42  A 1 
ATOM 317  C C   . ALA A 1 42  ? -33.244 31.835  9.819   1.00 89.33 42  A 1 
ATOM 318  O O   . ALA A 1 42  ? -34.041 31.908  8.872   1.00 86.48 42  A 1 
ATOM 319  C CB  . ALA A 1 42  ? -33.999 33.033  11.917  1.00 87.96 42  A 1 
ATOM 320  N N   . ASN A 1 43  ? -31.912 31.841  9.640   1.00 88.12 43  A 1 
ATOM 321  C CA  . ASN A 1 43  ? -31.268 32.003  8.346   1.00 87.76 43  A 1 
ATOM 322  C C   . ASN A 1 43  ? -31.092 30.687  7.565   1.00 88.48 43  A 1 
ATOM 323  O O   . ASN A 1 43  ? -30.635 30.691  6.428   1.00 86.37 43  A 1 
ATOM 324  C CB  . ASN A 1 43  ? -29.940 32.755  8.546   1.00 86.06 43  A 1 
ATOM 325  C CG  . ASN A 1 43  ? -29.487 33.471  7.288   1.00 81.27 43  A 1 
ATOM 326  O OD1 . ASN A 1 43  ? -30.256 33.728  6.383   1.00 72.39 43  A 1 
ATOM 327  N ND2 . ASN A 1 43  ? -28.229 33.839  7.209   1.00 73.44 43  A 1 
ATOM 328  N N   . VAL A 1 44  ? -31.474 29.548  8.143   1.00 89.16 44  A 1 
ATOM 329  C CA  . VAL A 1 44  ? -31.361 28.233  7.513   1.00 89.14 44  A 1 
ATOM 330  C C   . VAL A 1 44  ? -32.635 27.900  6.743   1.00 89.14 44  A 1 
ATOM 331  O O   . VAL A 1 44  ? -33.725 27.806  7.310   1.00 87.26 44  A 1 
ATOM 332  C CB  . VAL A 1 44  ? -31.014 27.157  8.548   1.00 87.73 44  A 1 
ATOM 333  C CG1 . VAL A 1 44  ? -30.921 25.783  7.897   1.00 81.48 44  A 1 
ATOM 334  C CG2 . VAL A 1 44  ? -29.665 27.467  9.213   1.00 82.86 44  A 1 
ATOM 335  N N   . LYS A 1 45  ? -32.490 27.688  5.417   1.00 89.56 45  A 1 
ATOM 336  C CA  . LYS A 1 45  ? -33.589 27.272  4.534   1.00 88.98 45  A 1 
ATOM 337  C C   . LYS A 1 45  ? -33.819 25.766  4.583   1.00 88.71 45  A 1 
ATOM 338  O O   . LYS A 1 45  ? -34.964 25.324  4.615   1.00 85.77 45  A 1 
ATOM 339  C CB  . LYS A 1 45  ? -33.289 27.763  3.108   1.00 87.61 45  A 1 
ATOM 340  C CG  . LYS A 1 45  ? -34.484 27.575  2.152   1.00 80.50 45  A 1 
ATOM 341  C CD  . LYS A 1 45  ? -34.179 28.186  0.779   1.00 78.01 45  A 1 
ATOM 342  C CE  . LYS A 1 45  ? -35.393 28.066  -0.150  1.00 68.20 45  A 1 
ATOM 343  N NZ  . LYS A 1 45  ? -35.162 28.753  -1.454  1.00 60.39 45  A 1 
ATOM 344  N N   . HIS A 1 46  ? -32.746 24.992  4.555   1.00 88.30 46  A 1 
ATOM 345  C CA  . HIS A 1 46  ? -32.795 23.533  4.591   1.00 87.50 46  A 1 
ATOM 346  C C   . HIS A 1 46  ? -31.566 22.977  5.308   1.00 87.99 46  A 1 
ATOM 347  O O   . HIS A 1 46  ? -30.463 23.488  5.116   1.00 85.39 46  A 1 
ATOM 348  C CB  . HIS A 1 46  ? -32.900 22.993  3.165   1.00 84.04 46  A 1 
ATOM 349  C CG  . HIS A 1 46  ? -33.044 21.495  3.118   1.00 76.22 46  A 1 
ATOM 350  N ND1 . HIS A 1 46  ? -34.083 20.760  3.634   1.00 65.36 46  A 1 
ATOM 351  C CD2 . HIS A 1 46  ? -32.147 20.597  2.581   1.00 65.08 46  A 1 
ATOM 352  C CE1 . HIS A 1 46  ? -33.820 19.455  3.417   1.00 58.84 46  A 1 
ATOM 353  N NE2 . HIS A 1 46  ? -32.660 19.323  2.776   1.00 60.69 46  A 1 
ATOM 354  N N   . LEU A 1 47  ? -31.749 21.931  6.104   1.00 86.43 47  A 1 
ATOM 355  C CA  . LEU A 1 47  ? -30.695 21.206  6.812   1.00 85.45 47  A 1 
ATOM 356  C C   . LEU A 1 47  ? -30.573 19.803  6.242   1.00 84.62 47  A 1 
ATOM 357  O O   . LEU A 1 47  ? -31.566 19.078  6.151   1.00 82.02 47  A 1 
ATOM 358  C CB  . LEU A 1 47  ? -31.021 21.177  8.322   1.00 83.94 47  A 1 
ATOM 359  C CG  . LEU A 1 47  ? -30.298 22.306  9.084   1.00 80.50 47  A 1 
ATOM 360  C CD1 . LEU A 1 47  ? -31.043 22.636  10.369  1.00 74.34 47  A 1 
ATOM 361  C CD2 . LEU A 1 47  ? -28.884 21.881  9.460   1.00 74.11 47  A 1 
ATOM 362  N N   . LYS A 1 48  ? -29.370 19.407  5.874   1.00 86.48 48  A 1 
ATOM 363  C CA  . LYS A 1 48  ? -29.058 18.053  5.426   1.00 84.83 48  A 1 
ATOM 364  C C   . LYS A 1 48  ? -27.977 17.465  6.327   1.00 85.14 48  A 1 
ATOM 365  O O   . LYS A 1 48  ? -26.875 17.986  6.385   1.00 83.54 48  A 1 
ATOM 366  C CB  . LYS A 1 48  ? -28.654 18.084  3.944   1.00 82.30 48  A 1 
ATOM 367  C CG  . LYS A 1 48  ? -28.466 16.667  3.387   1.00 71.72 48  A 1 
ATOM 368  C CD  . LYS A 1 48  ? -28.111 16.705  1.890   1.00 67.29 48  A 1 
ATOM 369  C CE  . LYS A 1 48  ? -27.967 15.274  1.356   1.00 57.82 48  A 1 
ATOM 370  N NZ  . LYS A 1 48  ? -27.615 15.245  -0.085  1.00 51.37 48  A 1 
ATOM 371  N N   . ILE A 1 49  ? -28.299 16.368  7.000   1.00 82.76 49  A 1 
ATOM 372  C CA  . ILE A 1 49  ? -27.325 15.592  7.762   1.00 80.34 49  A 1 
ATOM 373  C C   . ILE A 1 49  ? -26.640 14.635  6.783   1.00 78.63 49  A 1 
ATOM 374  O O   . ILE A 1 49  ? -27.322 13.855  6.112   1.00 76.22 49  A 1 
ATOM 375  C CB  . ILE A 1 49  ? -27.979 14.874  8.957   1.00 79.33 49  A 1 
ATOM 376  C CG1 . ILE A 1 49  ? -28.709 15.891  9.870   1.00 74.87 49  A 1 
ATOM 377  C CG2 . ILE A 1 49  ? -26.905 14.099  9.743   1.00 73.52 49  A 1 
ATOM 378  C CD1 . ILE A 1 49  ? -29.578 15.238  10.950  1.00 69.12 49  A 1 
ATOM 379  N N   . LEU A 1 50  ? -25.316 14.716  6.689   1.00 78.54 50  A 1 
ATOM 380  C CA  . LEU A 1 50  ? -24.502 13.815  5.883   1.00 75.27 50  A 1 
ATOM 381  C C   . LEU A 1 50  ? -23.961 12.719  6.797   1.00 72.57 50  A 1 
ATOM 382  O O   . LEU A 1 50  ? -23.085 12.974  7.622   1.00 68.80 50  A 1 
ATOM 383  C CB  . LEU A 1 50  ? -23.373 14.590  5.197   1.00 74.51 50  A 1 
ATOM 384  C CG  . LEU A 1 50  ? -23.815 15.719  4.241   1.00 71.80 50  A 1 
ATOM 385  C CD1 . LEU A 1 50  ? -22.583 16.441  3.709   1.00 68.13 50  A 1 
ATOM 386  C CD2 . LEU A 1 50  ? -24.600 15.186  3.043   1.00 67.71 50  A 1 
ATOM 387  N N   . ASN A 1 51  ? -24.450 11.501  6.627   1.00 70.63 51  A 1 
ATOM 388  C CA  . ASN A 1 51  ? -23.855 10.308  7.227   1.00 67.35 51  A 1 
ATOM 389  C C   . ASN A 1 51  ? -22.697 9.819   6.360   1.00 67.72 51  A 1 
ATOM 390  O O   . ASN A 1 51  ? -22.748 8.735   5.786   1.00 64.73 51  A 1 
ATOM 391  C CB  . ASN A 1 51  ? -24.927 9.233   7.467   1.00 63.37 51  A 1 
ATOM 392  C CG  . ASN A 1 51  ? -25.690 9.428   8.762   1.00 57.93 51  A 1 
ATOM 393  O OD1 . ASN A 1 51  ? -25.479 10.327  9.538   1.00 51.17 51  A 1 
ATOM 394  N ND2 . ASN A 1 51  ? -26.620 8.534   9.043   1.00 50.26 51  A 1 
ATOM 395  N N   . THR A 1 52  ? -21.675 10.647  6.214   1.00 66.60 52  A 1 
ATOM 396  C CA  . THR A 1 52  ? -20.467 10.242  5.516   1.00 66.08 52  A 1 
ATOM 397  C C   . THR A 1 52  ? -19.638 9.333   6.412   1.00 66.48 52  A 1 
ATOM 398  O O   . THR A 1 52  ? -19.376 9.683   7.568   1.00 64.22 52  A 1 
ATOM 399  C CB  . THR A 1 52  ? -19.638 11.432  5.031   1.00 63.64 52  A 1 
ATOM 400  O OG1 . THR A 1 52  ? -19.728 12.517  5.914   1.00 59.28 52  A 1 
ATOM 401  C CG2 . THR A 1 52  ? -20.153 11.912  3.678   1.00 57.23 52  A 1 
ATOM 402  N N   . PRO A 1 53  ? -19.207 8.158   5.913   1.00 63.48 53  A 1 
ATOM 403  C CA  . PRO A 1 53  ? -18.358 7.262   6.668   1.00 61.46 53  A 1 
ATOM 404  C C   . PRO A 1 53  ? -17.007 7.912   6.940   1.00 62.51 53  A 1 
ATOM 405  O O   . PRO A 1 53  ? -16.523 8.721   6.147   1.00 58.55 53  A 1 
ATOM 406  C CB  . PRO A 1 53  ? -18.235 6.014   5.802   1.00 57.36 53  A 1 
ATOM 407  C CG  . PRO A 1 53  ? -18.397 6.539   4.387   1.00 57.32 53  A 1 
ATOM 408  C CD  . PRO A 1 53  ? -19.405 7.669   4.574   1.00 58.01 53  A 1 
ATOM 409  N N   . ASN A 1 54  ? -16.385 7.554   8.058   1.00 62.15 54  A 1 
ATOM 410  C CA  . ASN A 1 54  ? -15.119 8.134   8.510   1.00 61.47 54  A 1 
ATOM 411  C C   . ASN A 1 54  ? -15.108 9.658   8.570   1.00 64.60 54  A 1 
ATOM 412  O O   . ASN A 1 54  ? -14.055 10.279  8.402   1.00 61.98 54  A 1 
ATOM 413  C CB  . ASN A 1 54  ? -13.952 7.590   7.681   1.00 56.69 54  A 1 
ATOM 414  C CG  . ASN A 1 54  ? -13.772 6.109   7.872   1.00 52.77 54  A 1 
ATOM 415  O OD1 . ASN A 1 54  ? -14.225 5.533   8.834   1.00 47.39 54  A 1 
ATOM 416  N ND2 . ASN A 1 54  ? -13.073 5.487   6.953   1.00 46.70 54  A 1 
ATOM 417  N N   . CYS A 1 55  ? -16.248 10.271  8.801   1.00 66.77 55  A 1 
ATOM 418  C CA  . CYS A 1 55  ? -16.320 11.694  9.017   1.00 66.91 55  A 1 
ATOM 419  C C   . CYS A 1 55  ? -17.003 11.971  10.345  1.00 67.48 55  A 1 
ATOM 420  O O   . CYS A 1 55  ? -17.907 11.255  10.768  1.00 65.68 55  A 1 
ATOM 421  C CB  . CYS A 1 55  ? -17.009 12.376  7.839   1.00 66.27 55  A 1 
ATOM 422  S SG  . CYS A 1 55  ? -16.072 12.164  6.302   1.00 64.42 55  A 1 
ATOM 423  N N   . ALA A 1 56  ? -16.569 13.052  10.971  1.00 69.71 56  A 1 
ATOM 424  C CA  . ALA A 1 56  ? -17.338 13.699  12.011  1.00 68.59 56  A 1 
ATOM 425  C C   . ALA A 1 56  ? -18.759 13.977  11.497  1.00 70.68 56  A 1 
ATOM 426  O O   . ALA A 1 56  ? -18.966 14.129  10.294  1.00 69.05 56  A 1 
ATOM 427  C CB  . ALA A 1 56  ? -16.569 14.977  12.408  1.00 64.49 56  A 1 
ATOM 428  N N   . LEU A 1 57  ? -19.753 14.039  12.385  1.00 72.41 57  A 1 
ATOM 429  C CA  . LEU A 1 57  ? -21.128 14.350  12.008  1.00 74.34 57  A 1 
ATOM 430  C C   . LEU A 1 57  ? -21.150 15.631  11.180  1.00 76.44 57  A 1 
ATOM 431  O O   . LEU A 1 57  ? -20.752 16.690  11.666  1.00 75.82 57  A 1 
ATOM 432  C CB  . LEU A 1 57  ? -21.979 14.494  13.278  1.00 72.73 57  A 1 
ATOM 433  C CG  . LEU A 1 57  ? -23.475 14.730  12.993  1.00 68.83 57  A 1 
ATOM 434  C CD1 . LEU A 1 57  ? -24.160 13.468  12.478  1.00 64.03 57  A 1 
ATOM 435  C CD2 . LEU A 1 57  ? -24.187 15.155  14.274  1.00 64.37 57  A 1 
ATOM 436  N N   . GLN A 1 58  ? -21.597 15.543  9.931   1.00 78.40 58  A 1 
ATOM 437  C CA  . GLN A 1 58  ? -21.573 16.670  9.011   1.00 79.37 58  A 1 
ATOM 438  C C   . GLN A 1 58  ? -22.982 17.156  8.776   1.00 80.57 58  A 1 
ATOM 439  O O   . GLN A 1 58  ? -23.847 16.408  8.313   1.00 79.62 58  A 1 
ATOM 440  C CB  . GLN A 1 58  ? -20.852 16.318  7.697   1.00 77.73 58  A 1 
ATOM 441  C CG  . GLN A 1 58  ? -19.485 15.710  7.971   1.00 74.14 58  A 1 
ATOM 442  C CD  . GLN A 1 58  ? -18.437 16.035  6.929   1.00 73.94 58  A 1 
ATOM 443  O OE1 . GLN A 1 58  ? -18.695 16.205  5.754   1.00 68.40 58  A 1 
ATOM 444  N NE2 . GLN A 1 58  ? -17.205 16.178  7.358   1.00 65.71 58  A 1 
ATOM 445  N N   . ILE A 1 59  ? -23.209 18.416  9.088   1.00 84.35 59  A 1 
ATOM 446  C CA  . ILE A 1 59  ? -24.511 19.053  8.928   1.00 85.57 59  A 1 
ATOM 447  C C   . ILE A 1 59  ? -24.337 20.197  7.947   1.00 86.13 59  A 1 
ATOM 448  O O   . ILE A 1 59  ? -23.668 21.184  8.247   1.00 85.12 59  A 1 
ATOM 449  C CB  . ILE A 1 59  ? -25.085 19.507  10.282  1.00 84.64 59  A 1 
ATOM 450  C CG1 . ILE A 1 59  ? -25.143 18.306  11.260  1.00 80.22 59  A 1 
ATOM 451  C CG2 . ILE A 1 59  ? -26.480 20.112  10.055  1.00 78.67 59  A 1 
ATOM 452  C CD1 . ILE A 1 59  ? -25.646 18.678  12.642  1.00 74.67 59  A 1 
ATOM 453  N N   . VAL A 1 60  ? -24.934 20.058  6.776   1.00 87.30 60  A 1 
ATOM 454  C CA  . VAL A 1 60  ? -24.923 21.087  5.744   1.00 87.11 60  A 1 
ATOM 455  C C   . VAL A 1 60  ? -26.233 21.849  5.809   1.00 87.36 60  A 1 
ATOM 456  O O   . VAL A 1 60  ? -27.308 21.261  5.652   1.00 86.07 60  A 1 
ATOM 457  C CB  . VAL A 1 60  ? -24.671 20.494  4.351   1.00 85.61 60  A 1 
ATOM 458  C CG1 . VAL A 1 60  ? -24.606 21.589  3.284   1.00 78.28 60  A 1 
ATOM 459  C CG2 . VAL A 1 60  ? -23.345 19.732  4.310   1.00 78.80 60  A 1 
ATOM 460  N N   . ALA A 1 61  ? -26.147 23.154  6.012   1.00 88.61 61  A 1 
ATOM 461  C CA  . ALA A 1 61  ? -27.271 24.053  5.891   1.00 88.25 61  A 1 
ATOM 462  C C   . ALA A 1 61  ? -27.209 24.815  4.579   1.00 88.64 61  A 1 
ATOM 463  O O   . ALA A 1 61  ? -26.155 25.282  4.167   1.00 87.30 61  A 1 
ATOM 464  C CB  . ALA A 1 61  ? -27.297 25.010  7.062   1.00 87.31 61  A 1 
ATOM 465  N N   . ARG A 1 62  ? -28.364 25.018  3.952   1.00 89.57 62  A 1 
ATOM 466  C CA  . ARG A 1 62  ? -28.527 26.029  2.916   1.00 89.46 62  A 1 
ATOM 467  C C   . ARG A 1 62  ? -29.062 27.303  3.565   1.00 89.37 62  A 1 
ATOM 468  O O   . ARG A 1 62  ? -30.141 27.287  4.156   1.00 87.60 62  A 1 
ATOM 469  C CB  . ARG A 1 62  ? -29.401 25.479  1.789   1.00 87.98 62  A 1 
ATOM 470  C CG  . ARG A 1 62  ? -29.503 26.485  0.629   1.00 81.80 62  A 1 
ATOM 471  C CD  . ARG A 1 62  ? -30.213 25.882  -0.588  1.00 78.23 62  A 1 
ATOM 472  N NE  . ARG A 1 62  ? -29.300 25.053  -1.406  1.00 72.34 62  A 1 
ATOM 473  C CZ  . ARG A 1 62  ? -29.630 24.338  -2.474  1.00 65.22 62  A 1 
ATOM 474  N NH1 . ARG A 1 62  ? -30.866 24.238  -2.860  1.00 58.45 62  A 1 
ATOM 475  N NH2 . ARG A 1 62  ? -28.708 23.737  -3.161  1.00 58.35 62  A 1 
ATOM 476  N N   . LEU A 1 63  ? -28.311 28.397  3.454   1.00 88.17 63  A 1 
ATOM 477  C CA  . LEU A 1 63  ? -28.682 29.694  4.000   1.00 87.68 63  A 1 
ATOM 478  C C   . LEU A 1 63  ? -29.751 30.369  3.138   1.00 87.65 63  A 1 
ATOM 479  O O   . LEU A 1 63  ? -29.793 30.189  1.920   1.00 85.63 63  A 1 
ATOM 480  C CB  . LEU A 1 63  ? -27.426 30.573  4.154   1.00 86.24 63  A 1 
ATOM 481  C CG  . LEU A 1 63  ? -26.345 30.006  5.089   1.00 84.22 63  A 1 
ATOM 482  C CD1 . LEU A 1 63  ? -25.157 30.964  5.140   1.00 78.46 63  A 1 
ATOM 483  C CD2 . LEU A 1 63  ? -26.857 29.804  6.512   1.00 79.08 63  A 1 
ATOM 484  N N   . LYS A 1 64  ? -30.632 31.129  3.765   1.00 87.50 64  A 1 
ATOM 485  C CA  . LYS A 1 64  ? -31.697 31.868  3.066   1.00 87.21 64  A 1 
ATOM 486  C C   . LYS A 1 64  ? -31.151 33.074  2.311   1.00 86.43 64  A 1 
ATOM 487  O O   . LYS A 1 64  ? -31.561 33.288  1.179   1.00 82.44 64  A 1 
ATOM 488  C CB  . LYS A 1 64  ? -32.782 32.313  4.054   1.00 85.72 64  A 1 
ATOM 489  C CG  . LYS A 1 64  ? -33.642 31.151  4.572   1.00 82.14 64  A 1 
ATOM 490  C CD  . LYS A 1 64  ? -34.679 31.687  5.563   1.00 81.45 64  A 1 
ATOM 491  C CE  . LYS A 1 64  ? -35.530 30.571  6.154   1.00 76.37 64  A 1 
ATOM 492  N NZ  . LYS A 1 64  ? -36.357 31.070  7.293   1.00 70.01 64  A 1 
ATOM 493  N N   . ASN A 1 65  ? -30.222 33.816  2.919   1.00 86.96 65  A 1 
ATOM 494  C CA  . ASN A 1 65  ? -29.762 35.109  2.403   1.00 84.78 65  A 1 
ATOM 495  C C   . ASN A 1 65  ? -29.013 34.988  1.072   1.00 84.56 65  A 1 
ATOM 496  O O   . ASN A 1 65  ? -29.299 35.709  0.123   1.00 77.51 65  A 1 
ATOM 497  C CB  . ASN A 1 65  ? -28.869 35.791  3.455   1.00 80.71 65  A 1 
ATOM 498  C CG  . ASN A 1 65  ? -29.607 36.140  4.737   1.00 73.54 65  A 1 
ATOM 499  O OD1 . ASN A 1 65  ? -30.752 35.797  4.941   1.00 62.09 65  A 1 
ATOM 500  N ND2 . ASN A 1 65  ? -28.941 36.802  5.665   1.00 65.84 65  A 1 
ATOM 501  N N   . ASN A 1 66  ? -28.044 34.079  1.013   1.00 83.42 66  A 1 
ATOM 502  C CA  . ASN A 1 66  ? -27.142 33.927  -0.129  1.00 82.26 66  A 1 
ATOM 503  C C   . ASN A 1 66  ? -27.292 32.577  -0.854  1.00 83.44 66  A 1 
ATOM 504  O O   . ASN A 1 66  ? -26.563 32.288  -1.789  1.00 77.41 66  A 1 
ATOM 505  C CB  . ASN A 1 66  ? -25.700 34.210  0.352   1.00 77.27 66  A 1 
ATOM 506  C CG  . ASN A 1 66  ? -25.273 33.368  1.543   1.00 71.95 66  A 1 
ATOM 507  O OD1 . ASN A 1 66  ? -25.965 32.477  1.974   1.00 61.98 66  A 1 
ATOM 508  N ND2 . ASN A 1 66  ? -24.124 33.646  2.111   1.00 65.48 66  A 1 
ATOM 509  N N   . ASN A 1 67  ? -28.234 31.749  -0.431  1.00 84.48 67  A 1 
ATOM 510  C CA  . ASN A 1 67  ? -28.514 30.419  -0.981  1.00 85.27 67  A 1 
ATOM 511  C C   . ASN A 1 67  ? -27.292 29.468  -1.003  1.00 85.73 67  A 1 
ATOM 512  O O   . ASN A 1 67  ? -27.343 28.413  -1.639  1.00 81.63 67  A 1 
ATOM 513  C CB  . ASN A 1 67  ? -29.222 30.588  -2.337  1.00 83.31 67  A 1 
ATOM 514  C CG  . ASN A 1 67  ? -30.235 29.512  -2.677  1.00 79.17 67  A 1 
ATOM 515  O OD1 . ASN A 1 67  ? -30.764 28.769  -1.861  1.00 70.63 67  A 1 
ATOM 516  N ND2 . ASN A 1 67  ? -30.600 29.436  -3.940  1.00 70.18 67  A 1 
ATOM 517  N N   . ARG A 1 68  ? -26.202 29.834  -0.308  1.00 85.03 68  A 1 
ATOM 518  C CA  . ARG A 1 68  ? -24.981 29.034  -0.205  1.00 84.49 68  A 1 
ATOM 519  C C   . ARG A 1 68  ? -25.176 27.867  0.760   1.00 86.00 68  A 1 
ATOM 520  O O   . ARG A 1 68  ? -25.982 27.932  1.693   1.00 83.91 68  A 1 
ATOM 521  C CB  . ARG A 1 68  ? -23.779 29.893  0.202   1.00 80.98 68  A 1 
ATOM 522  C CG  . ARG A 1 68  ? -23.406 30.891  -0.901  1.00 71.20 68  A 1 
ATOM 523  C CD  . ARG A 1 68  ? -22.111 31.625  -0.541  1.00 66.70 68  A 1 
ATOM 524  N NE  . ARG A 1 68  ? -21.750 32.608  -1.573  1.00 58.32 68  A 1 
ATOM 525  C CZ  . ARG A 1 68  ? -20.666 33.355  -1.561  1.00 52.36 68  A 1 
ATOM 526  N NH1 . ARG A 1 68  ? -19.782 33.278  -0.599  1.00 48.85 68  A 1 
ATOM 527  N NH2 . ARG A 1 68  ? -20.438 34.203  -2.528  1.00 45.05 68  A 1 
ATOM 528  N N   . GLN A 1 69  ? -24.450 26.793  0.506   1.00 85.89 69  A 1 
ATOM 529  C CA  . GLN A 1 69  ? -24.369 25.661  1.413   1.00 85.18 69  A 1 
ATOM 530  C C   . GLN A 1 69  ? -23.185 25.851  2.346   1.00 85.53 69  A 1 
ATOM 531  O O   . GLN A 1 69  ? -22.082 26.123  1.886   1.00 83.69 69  A 1 
ATOM 532  C CB  . GLN A 1 69  ? -24.262 24.339  0.646   1.00 82.97 69  A 1 
ATOM 533  C CG  . GLN A 1 69  ? -25.555 24.048  -0.120  1.00 78.14 69  A 1 
ATOM 534  C CD  . GLN A 1 69  ? -25.557 22.654  -0.770  1.00 76.86 69  A 1 
ATOM 535  O OE1 . GLN A 1 69  ? -24.636 21.873  -0.715  1.00 70.08 69  A 1 
ATOM 536  N NE2 . GLN A 1 69  ? -26.642 22.276  -1.417  1.00 66.70 69  A 1 
ATOM 537  N N   . VAL A 1 70  ? -23.433 25.705  3.645   1.00 87.67 70  A 1 
ATOM 538  C CA  . VAL A 1 70  ? -22.447 25.925  4.692   1.00 87.69 70  A 1 
ATOM 539  C C   . VAL A 1 70  ? -22.478 24.741  5.649   1.00 88.09 70  A 1 
ATOM 540  O O   . VAL A 1 70  ? -23.555 24.235  5.985   1.00 86.71 70  A 1 
ATOM 541  C CB  . VAL A 1 70  ? -22.718 27.252  5.419   1.00 86.23 70  A 1 
ATOM 542  C CG1 . VAL A 1 70  ? -21.683 27.494  6.500   1.00 75.82 70  A 1 
ATOM 543  C CG2 . VAL A 1 70  ? -22.670 28.439  4.447   1.00 76.96 70  A 1 
ATOM 544  N N   . CYS A 1 71  ? -21.312 24.283  6.085   1.00 87.48 71  A 1 
ATOM 545  C CA  . CYS A 1 71  ? -21.177 23.257  7.103   1.00 86.47 71  A 1 
ATOM 546  C C   . CYS A 1 71  ? -21.318 23.893  8.490   1.00 86.51 71  A 1 
ATOM 547  O O   . CYS A 1 71  ? -20.568 24.801  8.830   1.00 84.36 71  A 1 
ATOM 548  C CB  . CYS A 1 71  ? -19.836 22.550  6.929   1.00 84.55 71  A 1 
ATOM 549  S SG  . CYS A 1 71  ? -19.725 21.680  5.331   1.00 79.61 71  A 1 
ATOM 550  N N   . ILE A 1 72  ? -22.283 23.430  9.265   1.00 87.54 72  A 1 
ATOM 551  C CA  . ILE A 1 72  ? -22.558 23.973  10.592  1.00 87.53 72  A 1 
ATOM 552  C C   . ILE A 1 72  ? -21.908 23.101  11.661  1.00 86.70 72  A 1 
ATOM 553  O O   . ILE A 1 72  ? -21.922 21.875  11.561  1.00 84.75 72  A 1 
ATOM 554  C CB  . ILE A 1 72  ? -24.073 24.121  10.830  1.00 86.79 72  A 1 
ATOM 555  C CG1 . ILE A 1 72  ? -24.724 24.990  9.738   1.00 76.83 72  A 1 
ATOM 556  C CG2 . ILE A 1 72  ? -24.326 24.761  12.202  1.00 75.41 72  A 1 
ATOM 557  C CD1 . ILE A 1 72  ? -26.223 25.207  9.947   1.00 73.70 72  A 1 
ATOM 558  N N   . ASP A 1 73  ? -21.394 23.734  12.708  1.00 86.59 73  A 1 
ATOM 559  C CA  . ASP A 1 73  ? -20.869 23.056  13.886  1.00 85.05 73  A 1 
ATOM 560  C C   . ASP A 1 73  ? -21.981 22.258  14.594  1.00 85.04 73  A 1 
ATOM 561  O O   . ASP A 1 73  ? -22.950 22.845  15.082  1.00 84.01 73  A 1 
ATOM 562  C CB  . ASP A 1 73  ? -20.223 24.097  14.822  1.00 83.32 73  A 1 
ATOM 563  C CG  . ASP A 1 73  ? -19.505 23.476  16.024  1.00 80.24 73  A 1 
ATOM 564  O OD1 . ASP A 1 73  ? -19.617 22.245  16.241  1.00 73.99 73  A 1 
ATOM 565  O OD2 . ASP A 1 73  ? -18.841 24.247  16.744  1.00 73.72 73  A 1 
ATOM 566  N N   . PRO A 1 74  ? -21.851 20.914  14.703  1.00 84.43 74  A 1 
ATOM 567  C CA  . PRO A 1 74  ? -22.829 20.084  15.391  1.00 82.80 74  A 1 
ATOM 568  C C   . PRO A 1 74  ? -22.950 20.373  16.892  1.00 83.54 74  A 1 
ATOM 569  O O   . PRO A 1 74  ? -23.916 19.939  17.508  1.00 81.07 74  A 1 
ATOM 570  C CB  . PRO A 1 74  ? -22.380 18.644  15.128  1.00 80.29 74  A 1 
ATOM 571  C CG  . PRO A 1 74  ? -20.880 18.761  14.897  1.00 76.95 74  A 1 
ATOM 572  C CD  . PRO A 1 74  ? -20.753 20.113  14.193  1.00 78.65 74  A 1 
ATOM 573  N N   . LYS A 1 75  ? -22.006 21.113  17.480  1.00 83.82 75  A 1 
ATOM 574  C CA  . LYS A 1 75  ? -22.046 21.509  18.897  1.00 83.16 75  A 1 
ATOM 575  C C   . LYS A 1 75  ? -22.962 22.707  19.171  1.00 84.52 75  A 1 
ATOM 576  O O   . LYS A 1 75  ? -23.217 23.012  20.336  1.00 82.73 75  A 1 
ATOM 577  C CB  . LYS A 1 75  ? -20.628 21.818  19.397  1.00 80.44 75  A 1 
ATOM 578  C CG  . LYS A 1 75  ? -19.693 20.604  19.320  1.00 72.89 75  A 1 
ATOM 579  C CD  . LYS A 1 75  ? -18.302 21.008  19.813  1.00 66.58 75  A 1 
ATOM 580  C CE  . LYS A 1 75  ? -17.342 19.827  19.738  1.00 58.93 75  A 1 
ATOM 581  N NZ  . LYS A 1 75  ? -15.977 20.238  20.142  1.00 52.17 75  A 1 
ATOM 582  N N   . LEU A 1 76  ? -23.480 23.386  18.145  1.00 85.99 76  A 1 
ATOM 583  C CA  . LEU A 1 76  ? -24.410 24.489  18.331  1.00 86.74 76  A 1 
ATOM 584  C C   . LEU A 1 76  ? -25.670 24.027  19.068  1.00 87.59 76  A 1 
ATOM 585  O O   . LEU A 1 76  ? -26.334 23.078  18.662  1.00 86.43 76  A 1 
ATOM 586  C CB  . LEU A 1 76  ? -24.777 25.113  16.978  1.00 86.11 76  A 1 
ATOM 587  C CG  . LEU A 1 76  ? -23.708 26.072  16.432  1.00 82.53 76  A 1 
ATOM 588  C CD1 . LEU A 1 76  ? -24.023 26.425  14.975  1.00 75.56 76  A 1 
ATOM 589  C CD2 . LEU A 1 76  ? -23.687 27.381  17.227  1.00 77.06 76  A 1 
ATOM 590  N N   . LYS A 1 77  ? -26.063 24.768  20.108  1.00 88.15 77  A 1 
ATOM 591  C CA  . LYS A 1 77  ? -27.180 24.424  20.992  1.00 88.15 77  A 1 
ATOM 592  C C   . LYS A 1 77  ? -28.487 24.169  20.228  1.00 88.63 77  A 1 
ATOM 593  O O   . LYS A 1 77  ? -29.149 23.155  20.439  1.00 86.61 77  A 1 
ATOM 594  C CB  . LYS A 1 77  ? -27.321 25.535  22.041  1.00 87.46 77  A 1 
ATOM 595  C CG  . LYS A 1 77  ? -28.182 25.094  23.231  1.00 76.78 77  A 1 
ATOM 596  C CD  . LYS A 1 77  ? -28.220 26.188  24.304  1.00 69.89 77  A 1 
ATOM 597  C CE  . LYS A 1 77  ? -29.008 25.705  25.520  1.00 59.66 77  A 1 
ATOM 598  N NZ  . LYS A 1 77  ? -29.056 26.715  26.601  1.00 50.55 77  A 1 
ATOM 599  N N   . TRP A 1 78  ? -28.825 25.028  19.264  1.00 88.23 78  A 1 
ATOM 600  C CA  . TRP A 1 78  ? -30.040 24.852  18.459  1.00 88.21 78  A 1 
ATOM 601  C C   . TRP A 1 78  ? -29.981 23.648  17.509  1.00 88.57 78  A 1 
ATOM 602  O O   . TRP A 1 78  ? -31.022 23.110  17.136  1.00 86.98 78  A 1 
ATOM 603  C CB  . TRP A 1 78  ? -30.324 26.140  17.693  1.00 87.78 78  A 1 
ATOM 604  C CG  . TRP A 1 78  ? -29.449 26.401  16.518  1.00 87.42 78  A 1 
ATOM 605  C CD1 . TRP A 1 78  ? -28.354 27.202  16.496  1.00 84.08 78  A 1 
ATOM 606  C CD2 . TRP A 1 78  ? -29.611 25.901  15.145  1.00 86.95 78  A 1 
ATOM 607  N NE1 . TRP A 1 78  ? -27.841 27.247  15.208  1.00 84.63 78  A 1 
ATOM 608  C CE2 . TRP A 1 78  ? -28.588 26.473  14.346  1.00 86.30 78  A 1 
ATOM 609  C CE3 . TRP A 1 78  ? -30.540 25.057  14.517  1.00 84.77 78  A 1 
ATOM 610  C CZ2 . TRP A 1 78  ? -28.507 26.230  12.958  1.00 85.00 78  A 1 
ATOM 611  C CZ3 . TRP A 1 78  ? -30.453 24.810  13.148  1.00 83.76 78  A 1 
ATOM 612  C CH2 . TRP A 1 78  ? -29.453 25.396  12.383  1.00 83.54 78  A 1 
ATOM 613  N N   . ILE A 1 79  ? -28.785 23.201  17.124  1.00 87.50 79  A 1 
ATOM 614  C CA  . ILE A 1 79  ? -28.581 22.003  16.316  1.00 86.81 79  A 1 
ATOM 615  C C   . ILE A 1 79  ? -28.721 20.759  17.174  1.00 86.04 79  A 1 
ATOM 616  O O   . ILE A 1 79  ? -29.360 19.808  16.728  1.00 84.66 79  A 1 
ATOM 617  C CB  . ILE A 1 79  ? -27.230 22.027  15.589  1.00 86.62 79  A 1 
ATOM 618  C CG1 . ILE A 1 79  ? -27.331 23.093  14.497  1.00 82.90 79  A 1 
ATOM 619  C CG2 . ILE A 1 79  ? -26.864 20.652  15.005  1.00 82.16 79  A 1 
ATOM 620  C CD1 . ILE A 1 79  ? -26.055 23.263  13.702  1.00 76.07 79  A 1 
ATOM 621  N N   . GLN A 1 80  ? -28.197 20.765  18.402  1.00 87.59 80  A 1 
ATOM 622  C CA  . GLN A 1 80  ? -28.410 19.671  19.348  1.00 85.81 80  A 1 
ATOM 623  C C   . GLN A 1 80  ? -29.914 19.471  19.610  1.00 85.26 80  A 1 
ATOM 624  O O   . GLN A 1 80  ? -30.410 18.359  19.433  1.00 83.70 80  A 1 
ATOM 625  C CB  . GLN A 1 80  ? -27.644 19.934  20.649  1.00 84.67 80  A 1 
ATOM 626  C CG  . GLN A 1 80  ? -26.121 19.840  20.428  1.00 79.08 80  A 1 
ATOM 627  C CD  . GLN A 1 80  ? -25.329 20.004  21.729  1.00 72.84 80  A 1 
ATOM 628  O OE1 . GLN A 1 80  ? -25.841 20.378  22.775  1.00 65.28 80  A 1 
ATOM 629  N NE2 . GLN A 1 80  ? -24.052 19.729  21.720  1.00 61.65 80  A 1 
ATOM 630  N N   . GLU A 1 81  ? -30.665 20.540  19.861  1.00 87.86 81  A 1 
ATOM 631  C CA  . GLU A 1 81  ? -32.124 20.472  19.995  1.00 86.63 81  A 1 
ATOM 632  C C   . GLU A 1 81  ? -32.816 19.958  18.719  1.00 85.95 81  A 1 
ATOM 633  O O   . GLU A 1 81  ? -33.819 19.233  18.784  1.00 84.03 81  A 1 
ATOM 634  C CB  . GLU A 1 81  ? -32.685 21.869  20.272  1.00 86.41 81  A 1 
ATOM 635  C CG  . GLU A 1 81  ? -32.366 22.433  21.663  1.00 77.66 81  A 1 
ATOM 636  C CD  . GLU A 1 81  ? -32.864 23.875  21.799  1.00 72.41 81  A 1 
ATOM 637  O OE1 . GLU A 1 81  ? -32.459 24.542  22.766  1.00 66.94 81  A 1 
ATOM 638  O OE2 . GLU A 1 81  ? -33.646 24.329  20.924  1.00 68.17 81  A 1 
ATOM 639  N N   . TYR A 1 82  ? -32.330 20.349  17.534  1.00 86.27 82  A 1 
ATOM 640  C CA  . TYR A 1 82  ? -32.861 19.862  16.262  1.00 84.02 82  A 1 
ATOM 641  C C   . TYR A 1 82  ? -32.577 18.369  16.070  1.00 83.41 82  A 1 
ATOM 642  O O   . TYR A 1 82  ? -33.470 17.639  15.645  1.00 82.11 82  A 1 
ATOM 643  C CB  . TYR A 1 82  ? -32.303 20.694  15.109  1.00 82.88 82  A 1 
ATOM 644  C CG  . TYR A 1 82  ? -32.829 20.257  13.761  1.00 80.04 82  A 1 
ATOM 645  C CD1 . TYR A 1 82  ? -32.123 19.291  12.998  1.00 73.80 82  A 1 
ATOM 646  C CD2 . TYR A 1 82  ? -34.035 20.771  13.270  1.00 73.58 82  A 1 
ATOM 647  C CE1 . TYR A 1 82  ? -32.627 18.857  11.763  1.00 70.56 82  A 1 
ATOM 648  C CE2 . TYR A 1 82  ? -34.545 20.346  12.033  1.00 70.19 82  A 1 
ATOM 649  C CZ  . TYR A 1 82  ? -33.845 19.383  11.282  1.00 71.61 82  A 1 
ATOM 650  O OH  . TYR A 1 82  ? -34.332 18.954  10.075  1.00 71.33 82  A 1 
ATOM 651  N N   . LEU A 1 83  ? -31.355 17.913  16.393  1.00 82.98 83  A 1 
ATOM 652  C CA  . LEU A 1 83  ? -30.950 16.512  16.313  1.00 80.83 83  A 1 
ATOM 653  C C   . LEU A 1 83  ? -31.762 15.646  17.290  1.00 80.04 83  A 1 
ATOM 654  O O   . LEU A 1 83  ? -32.285 14.620  16.867  1.00 78.30 83  A 1 
ATOM 655  C CB  . LEU A 1 83  ? -29.450 16.372  16.600  1.00 79.53 83  A 1 
ATOM 656  C CG  . LEU A 1 83  ? -28.540 16.880  15.464  1.00 75.31 83  A 1 
ATOM 657  C CD1 . LEU A 1 83  ? -27.083 16.875  15.953  1.00 70.80 83  A 1 
ATOM 658  C CD2 . LEU A 1 83  ? -28.631 15.991  14.222  1.00 70.68 83  A 1 
ATOM 659  N N   . GLU A 1 84  ? -31.949 16.082  18.529  1.00 82.63 84  A 1 
ATOM 660  C CA  . GLU A 1 84  ? -32.803 15.393  19.498  1.00 81.95 84  A 1 
ATOM 661  C C   . GLU A 1 84  ? -34.245 15.278  19.004  1.00 80.95 84  A 1 
ATOM 662  O O   . GLU A 1 84  ? -34.836 14.198  19.035  1.00 79.35 84  A 1 
ATOM 663  C CB  . GLU A 1 84  ? -32.800 16.121  20.837  1.00 81.56 84  A 1 
ATOM 664  C CG  . GLU A 1 84  ? -31.530 15.853  21.646  1.00 72.19 84  A 1 
ATOM 665  C CD  . GLU A 1 84  ? -31.603 16.476  23.045  1.00 65.03 84  A 1 
ATOM 666  O OE1 . GLU A 1 84  ? -30.734 16.121  23.863  1.00 59.02 84  A 1 
ATOM 667  O OE2 . GLU A 1 84  ? -32.528 17.283  23.281  1.00 59.30 84  A 1 
ATOM 668  N N   . LYS A 1 85  ? -34.822 16.365  18.473  1.00 82.80 85  A 1 
ATOM 669  C CA  . LYS A 1 85  ? -36.169 16.313  17.892  1.00 81.81 85  A 1 
ATOM 670  C C   . LYS A 1 85  ? -36.241 15.397  16.668  1.00 80.55 85  A 1 
ATOM 671  O O   . LYS A 1 85  ? -37.246 14.703  16.504  1.00 77.28 85  A 1 
ATOM 672  C CB  . LYS A 1 85  ? -36.672 17.723  17.536  1.00 80.75 85  A 1 
ATOM 673  C CG  . LYS A 1 85  ? -37.186 18.434  18.794  1.00 72.93 85  A 1 
ATOM 674  C CD  . LYS A 1 85  ? -37.731 19.830  18.475  1.00 67.90 85  A 1 
ATOM 675  C CE  . LYS A 1 85  ? -38.247 20.440  19.779  1.00 60.65 85  A 1 
ATOM 676  N NZ  . LYS A 1 85  ? -38.799 21.801  19.626  1.00 54.16 85  A 1 
ATOM 677  N N   . ALA A 1 86  ? -35.232 15.382  15.813  1.00 77.64 86  A 1 
ATOM 678  C CA  . ALA A 1 86  ? -35.184 14.525  14.636  1.00 74.43 86  A 1 
ATOM 679  C C   . ALA A 1 86  ? -35.017 13.043  15.011  1.00 72.00 86  A 1 
ATOM 680  O O   . ALA A 1 86  ? -35.706 12.195  14.445  1.00 69.80 86  A 1 
ATOM 681  C CB  . ALA A 1 86  ? -34.058 15.006  13.719  1.00 72.38 86  A 1 
ATOM 682  N N   . LEU A 1 87  ? -34.172 12.741  16.007  1.00 71.43 87  A 1 
ATOM 683  C CA  . LEU A 1 87  ? -33.997 11.396  16.559  1.00 68.86 87  A 1 
ATOM 684  C C   . LEU A 1 87  ? -35.277 10.922  17.249  1.00 67.24 87  A 1 
ATOM 685  O O   . LEU A 1 87  ? -35.771 9.844   16.927  1.00 63.82 87  A 1 
ATOM 686  C CB  . LEU A 1 87  ? -32.803 11.390  17.531  1.00 66.76 87  A 1 
ATOM 687  C CG  . LEU A 1 87  ? -31.434 11.377  16.824  1.00 60.92 87  A 1 
ATOM 688  C CD1 . LEU A 1 87  ? -30.322 11.766  17.808  1.00 56.54 87  A 1 
ATOM 689  C CD2 . LEU A 1 87  ? -31.113 9.987   16.277  1.00 56.82 87  A 1 
ATOM 690  N N   . ASN A 1 88  ? -35.883 11.743  18.085  1.00 73.99 88  A 1 
ATOM 691  C CA  . ASN A 1 88  ? -37.139 11.421  18.753  1.00 73.41 88  A 1 
ATOM 692  C C   . ASN A 1 88  ? -38.295 11.231  17.765  1.00 70.84 88  A 1 
ATOM 693  O O   . ASN A 1 88  ? -39.154 10.380  17.988  1.00 67.98 88  A 1 
ATOM 694  C CB  . ASN A 1 88  ? -37.470 12.506  19.788  1.00 72.39 88  A 1 
ATOM 695  C CG  . ASN A 1 88  ? -36.621 12.383  21.044  1.00 67.21 88  A 1 
ATOM 696  O OD1 . ASN A 1 88  ? -36.034 11.359  21.331  1.00 60.69 88  A 1 
ATOM 697  N ND2 . ASN A 1 88  ? -36.560 13.416  21.858  1.00 60.89 88  A 1 
ATOM 698  N N   . LYS A 1 89  ? -38.331 11.974  16.648  1.00 70.39 89  A 1 
ATOM 699  C CA  . LYS A 1 89  ? -39.297 11.727  15.578  1.00 69.22 89  A 1 
ATOM 700  C C   . LYS A 1 89  ? -39.029 10.417  14.842  1.00 66.22 89  A 1 
ATOM 701  O O   . LYS A 1 89  ? -39.983 9.738   14.502  1.00 62.77 89  A 1 
ATOM 702  C CB  . LYS A 1 89  ? -39.361 12.877  14.572  1.00 67.44 89  A 1 
ATOM 703  C CG  . LYS A 1 89  ? -40.376 13.946  14.992  1.00 62.67 89  A 1 
ATOM 704  C CD  . LYS A 1 89  ? -40.575 14.955  13.852  1.00 57.88 89  A 1 
ATOM 705  C CE  . LYS A 1 89  ? -41.703 15.937  14.189  1.00 51.33 89  A 1 
ATOM 706  N NZ  . LYS A 1 89  ? -42.080 16.769  13.021  1.00 47.02 89  A 1 
ATOM 707  N N   . ARG A 1 90  ? -37.756 10.050  14.605  1.00 61.17 90  A 1 
ATOM 708  C CA  . ARG A 1 90  ? -37.413 8.765   13.988  1.00 60.14 90  A 1 
ATOM 709  C C   . ARG A 1 90  ? -37.700 7.571   14.899  1.00 58.22 90  A 1 
ATOM 710  O O   . ARG A 1 90  ? -38.026 6.519   14.382  1.00 56.00 90  A 1 
ATOM 711  C CB  . ARG A 1 90  ? -35.935 8.722   13.562  1.00 57.73 90  A 1 
ATOM 712  C CG  . ARG A 1 90  ? -35.766 9.045   12.080  1.00 53.16 90  A 1 
ATOM 713  C CD  . ARG A 1 90  ? -34.308 8.821   11.688  1.00 50.50 90  A 1 
ATOM 714  N NE  . ARG A 1 90  ? -34.093 9.003   10.249  1.00 45.98 90  A 1 
ATOM 715  C CZ  . ARG A 1 90  ? -32.944 8.868   9.610   1.00 42.26 90  A 1 
ATOM 716  N NH1 . ARG A 1 90  ? -31.849 8.558   10.242  1.00 38.77 90  A 1 
ATOM 717  N NH2 . ARG A 1 90  ? -32.878 9.028   8.313   1.00 38.04 90  A 1 
ATOM 718  N N   . PHE A 1 91  ? -37.580 7.729   16.225  1.00 59.29 91  A 1 
ATOM 719  C CA  . PHE A 1 91  ? -37.949 6.690   17.189  1.00 57.03 91  A 1 
ATOM 720  C C   . PHE A 1 91  ? -39.461 6.573   17.411  1.00 55.29 91  A 1 
ATOM 721  O O   . PHE A 1 91  ? -39.914 5.551   17.915  1.00 51.79 91  A 1 
ATOM 722  C CB  . PHE A 1 91  ? -37.236 6.945   18.523  1.00 54.91 91  A 1 
ATOM 723  C CG  . PHE A 1 91  ? -35.944 6.178   18.659  1.00 51.96 91  A 1 
ATOM 724  C CD1 . PHE A 1 91  ? -35.974 4.823   19.032  1.00 47.84 91  A 1 
ATOM 725  C CD2 . PHE A 1 91  ? -34.706 6.799   18.413  1.00 47.49 91  A 1 
ATOM 726  C CE1 . PHE A 1 91  ? -34.783 4.097   19.178  1.00 42.36 91  A 1 
ATOM 727  C CE2 . PHE A 1 91  ? -33.505 6.069   18.553  1.00 40.87 91  A 1 
ATOM 728  C CZ  . PHE A 1 91  ? -33.548 4.722   18.936  1.00 42.46 91  A 1 
ATOM 729  N N   . LYS A 1 92  ? -40.220 7.600   17.062  1.00 53.06 92  A 1 
ATOM 730  C CA  . LYS A 1 92  ? -41.693 7.576   17.128  1.00 55.12 92  A 1 
ATOM 731  C C   . LYS A 1 92  ? -42.352 7.138   15.819  1.00 52.20 92  A 1 
ATOM 732  O O   . LYS A 1 92  ? -43.578 7.030   15.804  1.00 49.45 92  A 1 
ATOM 733  C CB  . LYS A 1 92  ? -42.243 8.940   17.554  1.00 55.25 92  A 1 
ATOM 734  C CG  . LYS A 1 92  ? -42.222 9.129   19.071  1.00 50.69 92  A 1 
ATOM 735  C CD  . LYS A 1 92  ? -43.008 10.394  19.437  1.00 46.89 92  A 1 
ATOM 736  C CE  . LYS A 1 92  ? -43.114 10.504  20.959  1.00 40.02 92  A 1 
ATOM 737  N NZ  . LYS A 1 92  ? -44.044 11.581  21.373  1.00 36.90 92  A 1 
ATOM 738  N N   . MET A 1 93  ? -41.581 6.951   14.725  1.00 36.66 93  A 1 
ATOM 739  C CA  . MET A 1 93  ? -42.063 6.383   13.461  1.00 35.57 93  A 1 
ATOM 740  C C   . MET A 1 93  ? -41.663 4.919   13.347  1.00 33.78 93  A 1 
ATOM 741  O O   . MET A 1 93  ? -40.517 4.588   13.714  1.00 30.66 93  A 1 
ATOM 742  C CB  . MET A 1 93  ? -41.572 7.175   12.239  1.00 35.75 93  A 1 
ATOM 743  C CG  . MET A 1 93  ? -42.348 8.479   12.075  1.00 33.81 93  A 1 
ATOM 744  S SD  . MET A 1 93  ? -42.008 9.334   10.495  1.00 32.30 93  A 1 
ATOM 745  C CE  . MET A 1 93  ? -43.449 8.804   9.530   1.00 28.76 93  A 1 
ATOM 746  O OXT . MET A 1 93  ? -42.546 4.154   12.857  1.00 33.20 93  A 1 
ATOM 747  N N   . MET B 2 1   ? -9.008  69.068  0.408   1.00 17.68 1   B 1 
ATOM 748  C CA  . MET B 2 1   ? -7.992  67.988  0.418   1.00 18.69 1   B 1 
ATOM 749  C C   . MET B 2 1   ? -8.670  66.742  0.963   1.00 20.42 1   B 1 
ATOM 750  O O   . MET B 2 1   ? -8.677  66.540  2.162   1.00 18.49 1   B 1 
ATOM 751  C CB  . MET B 2 1   ? -6.768  68.362  1.268   1.00 19.24 1   B 1 
ATOM 752  C CG  . MET B 2 1   ? -5.774  69.250  0.526   1.00 17.32 1   B 1 
ATOM 753  S SD  . MET B 2 1   ? -4.418  69.800  1.591   1.00 16.22 1   B 1 
ATOM 754  C CE  . MET B 2 1   ? -3.227  70.394  0.362   1.00 13.33 1   B 1 
ATOM 755  N N   . ASP B 2 2   ? -9.350  65.997  0.087   1.00 22.56 2   B 1 
ATOM 756  C CA  . ASP B 2 2   ? -10.202 64.876  0.497   1.00 22.94 2   B 1 
ATOM 757  C C   . ASP B 2 2   ? -9.322  63.665  0.804   1.00 22.11 2   B 1 
ATOM 758  O O   . ASP B 2 2   ? -8.770  63.025  -0.093  1.00 21.00 2   B 1 
ATOM 759  C CB  . ASP B 2 2   ? -11.248 64.596  -0.585  1.00 23.00 2   B 1 
ATOM 760  C CG  . ASP B 2 2   ? -12.213 65.770  -0.725  1.00 20.92 2   B 1 
ATOM 761  O OD1 . ASP B 2 2   ? -12.564 66.346  0.334   1.00 20.67 2   B 1 
ATOM 762  O OD2 . ASP B 2 2   ? -12.495 66.158  -1.870  1.00 20.33 2   B 1 
ATOM 763  N N   . TYR B 2 3   ? -9.143  63.360  2.089   1.00 19.89 3   B 1 
ATOM 764  C CA  . TYR B 2 3   ? -8.463  62.169  2.554   1.00 19.13 3   B 1 
ATOM 765  C C   . TYR B 2 3   ? -9.341  60.950  2.213   1.00 18.80 3   B 1 
ATOM 766  O O   . TYR B 2 3   ? -10.202 60.551  2.990   1.00 17.80 3   B 1 
ATOM 767  C CB  . TYR B 2 3   ? -8.172  62.272  4.057   1.00 19.26 3   B 1 
ATOM 768  C CG  . TYR B 2 3   ? -6.951  63.101  4.403   1.00 18.71 3   B 1 
ATOM 769  C CD1 . TYR B 2 3   ? -5.707  62.470  4.575   1.00 17.56 3   B 1 
ATOM 770  C CD2 . TYR B 2 3   ? -7.044  64.493  4.564   1.00 16.75 3   B 1 
ATOM 771  C CE1 . TYR B 2 3   ? -4.565  63.218  4.910   1.00 15.80 3   B 1 
ATOM 772  C CE2 . TYR B 2 3   ? -5.908  65.251  4.890   1.00 15.74 3   B 1 
ATOM 773  C CZ  . TYR B 2 3   ? -4.671  64.606  5.069   1.00 16.70 3   B 1 
ATOM 774  O OH  . TYR B 2 3   ? -3.558  65.347  5.398   1.00 17.50 3   B 1 
ATOM 775  N N   . GLN B 2 4   ? -9.134  60.365  1.033   1.00 21.56 4   B 1 
ATOM 776  C CA  . GLN B 2 4   ? -9.654  59.037  0.709   1.00 22.05 4   B 1 
ATOM 777  C C   . GLN B 2 4   ? -8.981  58.035  1.650   1.00 21.97 4   B 1 
ATOM 778  O O   . GLN B 2 4   ? -7.884  57.542  1.388   1.00 21.21 4   B 1 
ATOM 779  C CB  . GLN B 2 4   ? -9.415  58.682  -0.764  1.00 22.66 4   B 1 
ATOM 780  C CG  . GLN B 2 4   ? -10.436 59.354  -1.692  1.00 21.06 4   B 1 
ATOM 781  C CD  . GLN B 2 4   ? -10.283 58.900  -3.144  1.00 19.90 4   B 1 
ATOM 782  O OE1 . GLN B 2 4   ? -9.276  58.378  -3.573  1.00 19.44 4   B 1 
ATOM 783  N NE2 . GLN B 2 4   ? -11.295 59.097  -3.965  1.00 19.64 4   B 1 
ATOM 784  N N   . VAL B 2 5   ? -9.642  57.780  2.769   1.00 22.30 5   B 1 
ATOM 785  C CA  . VAL B 2 5   ? -9.271  56.702  3.686   1.00 22.48 5   B 1 
ATOM 786  C C   . VAL B 2 5   ? -9.543  55.400  2.940   1.00 22.61 5   B 1 
ATOM 787  O O   . VAL B 2 5   ? -10.660 54.901  2.936   1.00 21.45 5   B 1 
ATOM 788  C CB  . VAL B 2 5   ? -10.036 56.798  5.023   1.00 22.48 5   B 1 
ATOM 789  C CG1 . VAL B 2 5   ? -9.601  55.704  5.996   1.00 19.83 5   B 1 
ATOM 790  C CG2 . VAL B 2 5   ? -9.796  58.155  5.699   1.00 21.42 5   B 1 
ATOM 791  N N   . SER B 2 6   ? -8.522  54.876  2.255   1.00 22.87 6   B 1 
ATOM 792  C CA  . SER B 2 6   ? -8.545  53.543  1.674   1.00 22.69 6   B 1 
ATOM 793  C C   . SER B 2 6   ? -8.633  52.544  2.825   1.00 22.40 6   B 1 
ATOM 794  O O   . SER B 2 6   ? -7.622  52.184  3.419   1.00 21.69 6   B 1 
ATOM 795  C CB  . SER B 2 6   ? -7.305  53.317  0.795   1.00 22.45 6   B 1 
ATOM 796  O OG  . SER B 2 6   ? -6.130  53.642  1.491   1.00 21.01 6   B 1 
ATOM 797  N N   . SER B 2 7   ? -9.866  52.164  3.177   1.00 20.55 7   B 1 
ATOM 798  C CA  . SER B 2 7   ? -10.106 51.142  4.183   1.00 20.63 7   B 1 
ATOM 799  C C   . SER B 2 7   ? -9.368  49.878  3.749   1.00 20.81 7   B 1 
ATOM 800  O O   . SER B 2 7   ? -9.610  49.407  2.637   1.00 19.41 7   B 1 
ATOM 801  C CB  . SER B 2 7   ? -11.609 50.869  4.342   1.00 19.84 7   B 1 
ATOM 802  O OG  . SER B 2 7   ? -12.233 50.713  3.092   1.00 18.00 7   B 1 
ATOM 803  N N   . PRO B 2 8   ? -8.434  49.348  4.577   1.00 19.55 8   B 1 
ATOM 804  C CA  . PRO B 2 8   ? -7.723  48.139  4.225   1.00 19.78 8   B 1 
ATOM 805  C C   . PRO B 2 8   ? -8.776  47.039  4.094   1.00 20.63 8   B 1 
ATOM 806  O O   . PRO B 2 8   ? -9.452  46.693  5.066   1.00 19.22 8   B 1 
ATOM 807  C CB  . PRO B 2 8   ? -6.706  47.901  5.351   1.00 18.48 8   B 1 
ATOM 808  C CG  . PRO B 2 8   ? -7.317  48.622  6.542   1.00 18.83 8   B 1 
ATOM 809  C CD  . PRO B 2 8   ? -8.088  49.784  5.918   1.00 21.52 8   B 1 
ATOM 810  N N   . ILE B 2 9   ? -8.956  46.552  2.863   1.00 21.14 9   B 1 
ATOM 811  C CA  . ILE B 2 9   ? -9.737  45.349  2.608   1.00 20.91 9   B 1 
ATOM 812  C C   . ILE B 2 9   ? -8.951  44.249  3.316   1.00 21.46 9   B 1 
ATOM 813  O O   . ILE B 2 9   ? -7.936  43.772  2.812   1.00 20.64 9   B 1 
ATOM 814  C CB  . ILE B 2 9   ? -9.919  45.098  1.095   1.00 20.57 9   B 1 
ATOM 815  C CG1 . ILE B 2 9   ? -10.668 46.276  0.437   1.00 19.05 9   B 1 
ATOM 816  C CG2 . ILE B 2 9   ? -10.671 43.777  0.864   1.00 21.00 9   B 1 
ATOM 817  C CD1 . ILE B 2 9   ? -10.727 46.209  -1.091  1.00 18.99 9   B 1 
ATOM 818  N N   . TYR B 2 10  ? -9.372  43.937  4.531   1.00 21.25 10  B 1 
ATOM 819  C CA  . TYR B 2 10  ? -8.960  42.712  5.175   1.00 20.15 10  B 1 
ATOM 820  C C   . TYR B 2 10  ? -9.433  41.603  4.232   1.00 20.04 10  B 1 
ATOM 821  O O   . TYR B 2 10  ? -10.606 41.260  4.206   1.00 18.71 10  B 1 
ATOM 822  C CB  . TYR B 2 10  ? -9.582  42.585  6.572   1.00 19.56 10  B 1 
ATOM 823  C CG  . TYR B 2 10  ? -8.896  43.425  7.635   1.00 18.08 10  B 1 
ATOM 824  C CD1 . TYR B 2 10  ? -7.849  42.879  8.401   1.00 16.68 10  B 1 
ATOM 825  C CD2 . TYR B 2 10  ? -9.305  44.748  7.874   1.00 16.08 10  B 1 
ATOM 826  C CE1 . TYR B 2 10  ? -7.212  43.644  9.394   1.00 15.66 10  B 1 
ATOM 827  C CE2 . TYR B 2 10  ? -8.671  45.524  8.867   1.00 16.40 10  B 1 
ATOM 828  C CZ  . TYR B 2 10  ? -7.633  44.965  9.624   1.00 16.90 10  B 1 
ATOM 829  O OH  . TYR B 2 10  ? -7.012  45.719  10.592  1.00 16.80 10  B 1 
ATOM 830  N N   . ASP B 2 11  ? -8.501  41.064  3.437   1.00 23.62 11  B 1 
ATOM 831  C CA  . ASP B 2 11  ? -8.601  39.727  2.875   1.00 23.62 11  B 1 
ATOM 832  C C   . ASP B 2 11  ? -8.644  38.764  4.061   1.00 24.00 11  B 1 
ATOM 833  O O   . ASP B 2 11  ? -7.667  38.128  4.448   1.00 22.49 11  B 1 
ATOM 834  C CB  . ASP B 2 11  ? -7.423  39.425  1.921   1.00 22.43 11  B 1 
ATOM 835  C CG  . ASP B 2 11  ? -7.703  39.723  0.446   1.00 19.97 11  B 1 
ATOM 836  O OD1 . ASP B 2 11  ? -8.880  39.646  0.035   1.00 18.82 11  B 1 
ATOM 837  O OD2 . ASP B 2 11  ? -6.717  39.954  -0.283  1.00 18.55 11  B 1 
ATOM 838  N N   . ILE B 2 12  ? -9.810  38.718  4.690   1.00 28.79 12  B 1 
ATOM 839  C CA  . ILE B 2 12  ? -10.184 37.619  5.534   1.00 29.24 12  B 1 
ATOM 840  C C   . ILE B 2 12  ? -10.184 36.464  4.545   1.00 30.44 12  B 1 
ATOM 841  O O   . ILE B 2 12  ? -11.112 36.311  3.750   1.00 29.25 12  B 1 
ATOM 842  C CB  . ILE B 2 12  ? -11.552 37.835  6.222   1.00 27.97 12  B 1 
ATOM 843  C CG1 . ILE B 2 12  ? -11.581 39.157  7.031   1.00 25.31 12  B 1 
ATOM 844  C CG2 . ILE B 2 12  ? -11.835 36.638  7.150   1.00 26.80 12  B 1 
ATOM 845  C CD1 . ILE B 2 12  ? -12.952 39.502  7.628   1.00 24.26 12  B 1 
ATOM 846  N N   . ASN B 2 13  ? -9.099  35.708  4.555   1.00 32.44 13  B 1 
ATOM 847  C CA  . ASN B 2 13  ? -9.063  34.385  3.973   1.00 33.27 13  B 1 
ATOM 848  C C   . ASN B 2 13  ? -10.144 33.572  4.699   1.00 34.40 13  B 1 
ATOM 849  O O   . ASN B 2 13  ? -9.880  32.899  5.694   1.00 32.75 13  B 1 
ATOM 850  C CB  . ASN B 2 13  ? -7.652  33.773  4.126   1.00 31.03 13  B 1 
ATOM 851  C CG  . ASN B 2 13  ? -6.751  34.030  2.931   1.00 27.46 13  B 1 
ATOM 852  O OD1 . ASN B 2 13  ? -7.160  33.954  1.789   1.00 25.82 13  B 1 
ATOM 853  N ND2 . ASN B 2 13  ? -5.478  34.264  3.151   1.00 24.90 13  B 1 
ATOM 854  N N   . TYR B 2 14  ? -11.387 33.725  4.238   1.00 38.93 14  B 1 
ATOM 855  C CA  . TYR B 2 14  ? -12.525 32.963  4.679   1.00 40.00 14  B 1 
ATOM 856  C C   . TYR B 2 14  ? -12.157 31.518  4.382   1.00 42.18 14  B 1 
ATOM 857  O O   . TYR B 2 14  ? -12.189 31.071  3.239   1.00 40.43 14  B 1 
ATOM 858  C CB  . TYR B 2 14  ? -13.806 33.401  3.961   1.00 37.04 14  B 1 
ATOM 859  C CG  . TYR B 2 14  ? -14.460 34.650  4.515   1.00 34.15 14  B 1 
ATOM 860  C CD1 . TYR B 2 14  ? -15.398 34.553  5.553   1.00 31.33 14  B 1 
ATOM 861  C CD2 . TYR B 2 14  ? -14.152 35.919  3.988   1.00 30.33 14  B 1 
ATOM 862  C CE1 . TYR B 2 14  ? -16.031 35.701  6.067   1.00 27.83 14  B 1 
ATOM 863  C CE2 . TYR B 2 14  ? -14.768 37.074  4.498   1.00 27.78 14  B 1 
ATOM 864  C CZ  . TYR B 2 14  ? -15.709 36.960  5.529   1.00 27.96 14  B 1 
ATOM 865  O OH  . TYR B 2 14  ? -16.306 38.090  6.036   1.00 25.87 14  B 1 
ATOM 866  N N   . TYR B 2 15  ? -11.736 30.796  5.427   1.00 48.37 15  B 1 
ATOM 867  C CA  . TYR B 2 15  ? -11.758 29.350  5.425   1.00 50.23 15  B 1 
ATOM 868  C C   . TYR B 2 15  ? -13.203 28.969  5.124   1.00 52.55 15  B 1 
ATOM 869  O O   . TYR B 2 15  ? -14.052 28.987  6.002   1.00 50.11 15  B 1 
ATOM 870  C CB  . TYR B 2 15  ? -11.276 28.826  6.776   1.00 46.99 15  B 1 
ATOM 871  C CG  . TYR B 2 15  ? -9.785  28.914  6.974   1.00 44.61 15  B 1 
ATOM 872  C CD1 . TYR B 2 15  ? -8.945  27.891  6.483   1.00 41.44 15  B 1 
ATOM 873  C CD2 . TYR B 2 15  ? -9.210  30.006  7.651   1.00 39.81 15  B 1 
ATOM 874  C CE1 . TYR B 2 15  ? -7.553  27.951  6.666   1.00 36.31 15  B 1 
ATOM 875  C CE2 . TYR B 2 15  ? -7.821  30.075  7.837   1.00 36.82 15  B 1 
ATOM 876  C CZ  . TYR B 2 15  ? -6.993  29.037  7.353   1.00 36.05 15  B 1 
ATOM 877  O OH  . TYR B 2 15  ? -5.639  29.100  7.540   1.00 32.84 15  B 1 
ATOM 878  N N   . THR B 2 16  ? -13.506 28.752  3.833   1.00 57.79 16  B 1 
ATOM 879  C CA  . THR B 2 16  ? -14.864 28.583  3.373   1.00 60.57 16  B 1 
ATOM 880  C C   . THR B 2 16  ? -15.417 27.312  3.998   1.00 64.59 16  B 1 
ATOM 881  O O   . THR B 2 16  ? -14.943 26.203  3.744   1.00 60.85 16  B 1 
ATOM 882  C CB  . THR B 2 16  ? -14.969 28.563  1.837   1.00 55.31 16  B 1 
ATOM 883  O OG1 . THR B 2 16  ? -14.013 27.705  1.271   1.00 50.37 16  B 1 
ATOM 884  C CG2 . THR B 2 16  ? -14.739 29.947  1.235   1.00 48.63 16  B 1 
ATOM 885  N N   . SER B 2 17  ? -16.434 27.486  4.820   1.00 69.02 17  B 1 
ATOM 886  C CA  . SER B 2 17  ? -17.230 26.427  5.437   1.00 71.61 17  B 1 
ATOM 887  C C   . SER B 2 17  ? -18.107 25.700  4.415   1.00 75.83 17  B 1 
ATOM 888  O O   . SER B 2 17  ? -18.922 24.856  4.765   1.00 72.21 17  B 1 
ATOM 889  C CB  . SER B 2 17  ? -18.099 27.073  6.521   1.00 66.54 17  B 1 
ATOM 890  O OG  . SER B 2 17  ? -18.823 28.115  5.895   1.00 60.86 17  B 1 
ATOM 891  N N   . GLU B 2 18  ? -17.961 26.023  3.122   1.00 72.90 18  B 1 
ATOM 892  C CA  . GLU B 2 18  ? -18.673 25.349  2.049   1.00 74.83 18  B 1 
ATOM 893  C C   . GLU B 2 18  ? -18.205 23.891  1.910   1.00 74.95 18  B 1 
ATOM 894  O O   . GLU B 2 18  ? -16.997 23.607  1.948   1.00 73.01 18  B 1 
ATOM 895  C CB  . GLU B 2 18  ? -18.536 26.109  0.723   1.00 72.68 18  B 1 
ATOM 896  C CG  . GLU B 2 18  ? -19.223 27.484  0.768   1.00 65.91 18  B 1 
ATOM 897  C CD  . GLU B 2 18  ? -19.254 28.220  -0.584  1.00 61.68 18  B 1 
ATOM 898  O OE1 . GLU B 2 18  ? -19.859 29.324  -0.627  1.00 56.53 18  B 1 
ATOM 899  O OE2 . GLU B 2 18  ? -18.711 27.690  -1.577  1.00 59.42 18  B 1 
ATOM 900  N N   . PRO B 2 19  ? -19.134 22.942  1.707   1.00 77.37 19  B 1 
ATOM 901  C CA  . PRO B 2 19  ? -18.773 21.557  1.502   1.00 76.79 19  B 1 
ATOM 902  C C   . PRO B 2 19  ? -17.978 21.390  0.207   1.00 78.32 19  B 1 
ATOM 903  O O   . PRO B 2 19  ? -18.402 21.795  -0.881  1.00 75.91 19  B 1 
ATOM 904  C CB  . PRO B 2 19  ? -20.095 20.781  1.501   1.00 72.42 19  B 1 
ATOM 905  C CG  . PRO B 2 19  ? -21.118 21.820  1.045   1.00 70.50 19  B 1 
ATOM 906  C CD  . PRO B 2 19  ? -20.572 23.124  1.627   1.00 75.30 19  B 1 
ATOM 907  N N   . CYS B 2 20  ? -16.841 20.722  0.301   1.00 77.48 20  B 1 
ATOM 908  C CA  . CYS B 2 20  ? -15.985 20.459  -0.847  1.00 76.50 20  B 1 
ATOM 909  C C   . CYS B 2 20  ? -16.628 19.418  -1.769  1.00 76.49 20  B 1 
ATOM 910  O O   . CYS B 2 20  ? -16.770 18.247  -1.421  1.00 72.81 20  B 1 
ATOM 911  C CB  . CYS B 2 20  ? -14.606 20.037  -0.337  1.00 74.79 20  B 1 
ATOM 912  S SG  . CYS B 2 20  ? -13.359 19.799  -1.635  1.00 70.10 20  B 1 
ATOM 913  N N   . GLN B 2 21  ? -16.973 19.827  -2.999  1.00 75.06 21  B 1 
ATOM 914  C CA  . GLN B 2 21  ? -17.537 18.927  -3.995  1.00 74.02 21  B 1 
ATOM 915  C C   . GLN B 2 21  ? -16.443 18.077  -4.640  1.00 74.84 21  B 1 
ATOM 916  O O   . GLN B 2 21  ? -15.519 18.593  -5.259  1.00 72.01 21  B 1 
ATOM 917  C CB  . GLN B 2 21  ? -18.327 19.708  -5.050  1.00 70.16 21  B 1 
ATOM 918  C CG  . GLN B 2 21  ? -19.554 20.418  -4.450  1.00 64.26 21  B 1 
ATOM 919  C CD  . GLN B 2 21  ? -20.470 21.019  -5.524  1.00 58.42 21  B 1 
ATOM 920  O OE1 . GLN B 2 21  ? -20.261 20.868  -6.714  1.00 54.00 21  B 1 
ATOM 921  N NE2 . GLN B 2 21  ? -21.532 21.686  -5.138  1.00 50.10 21  B 1 
ATOM 922  N N   . LYS B 2 22  ? -16.574 16.745  -4.542  1.00 75.60 22  B 1 
ATOM 923  C CA  . LYS B 2 22  ? -15.611 15.768  -5.057  1.00 75.25 22  B 1 
ATOM 924  C C   . LYS B 2 22  ? -16.104 14.997  -6.277  1.00 75.86 22  B 1 
ATOM 925  O O   . LYS B 2 22  ? -15.604 13.928  -6.588  1.00 72.88 22  B 1 
ATOM 926  C CB  . LYS B 2 22  ? -15.156 14.837  -3.935  1.00 71.77 22  B 1 
ATOM 927  C CG  . LYS B 2 22  ? -14.495 15.645  -2.820  1.00 69.95 22  B 1 
ATOM 928  C CD  . LYS B 2 22  ? -13.662 14.747  -1.939  1.00 68.22 22  B 1 
ATOM 929  C CE  . LYS B 2 22  ? -12.905 15.647  -0.975  1.00 66.05 22  B 1 
ATOM 930  N NZ  . LYS B 2 22  ? -11.779 14.931  -0.392  1.00 61.77 22  B 1 
ATOM 931  N N   . ILE B 2 23  ? -17.093 15.526  -6.998  1.00 74.09 23  B 1 
ATOM 932  C CA  . ILE B 2 23  ? -17.713 14.870  -8.154  1.00 73.12 23  B 1 
ATOM 933  C C   . ILE B 2 23  ? -16.661 14.577  -9.231  1.00 75.96 23  B 1 
ATOM 934  O O   . ILE B 2 23  ? -16.571 13.447  -9.698  1.00 72.19 23  B 1 
ATOM 935  C CB  . ILE B 2 23  ? -18.873 15.734  -8.698  1.00 68.54 23  B 1 
ATOM 936  C CG1 . ILE B 2 23  ? -19.961 15.908  -7.606  1.00 62.75 23  B 1 
ATOM 937  C CG2 . ILE B 2 23  ? -19.471 15.088  -9.956  1.00 59.53 23  B 1 
ATOM 938  C CD1 . ILE B 2 23  ? -21.021 16.969  -7.950  1.00 54.97 23  B 1 
ATOM 939  N N   . ASN B 2 24  ? -15.802 15.550  -9.540  1.00 78.33 24  B 1 
ATOM 940  C CA  . ASN B 2 24  ? -14.749 15.387  -10.544 1.00 79.97 24  B 1 
ATOM 941  C C   . ASN B 2 24  ? -13.740 14.295  -10.150 1.00 82.62 24  B 1 
ATOM 942  O O   . ASN B 2 24  ? -13.357 13.480  -10.981 1.00 80.03 24  B 1 
ATOM 943  C CB  . ASN B 2 24  ? -14.047 16.729  -10.767 1.00 75.25 24  B 1 
ATOM 944  C CG  . ASN B 2 24  ? -14.967 17.795  -11.363 1.00 66.82 24  B 1 
ATOM 945  O OD1 . ASN B 2 24  ? -16.108 17.549  -11.687 1.00 57.88 24  B 1 
ATOM 946  N ND2 . ASN B 2 24  ? -14.497 19.012  -11.492 1.00 58.95 24  B 1 
ATOM 947  N N   . VAL B 2 25  ? -13.354 14.225  -8.879  1.00 79.49 25  B 1 
ATOM 948  C CA  . VAL B 2 25  ? -12.427 13.204  -8.366  1.00 80.14 25  B 1 
ATOM 949  C C   . VAL B 2 25  ? -13.021 11.804  -8.511  1.00 81.33 25  B 1 
ATOM 950  O O   . VAL B 2 25  ? -12.336 10.893  -8.970  1.00 80.25 25  B 1 
ATOM 951  C CB  . VAL B 2 25  ? -12.051 13.486  -6.901  1.00 78.27 25  B 1 
ATOM 952  C CG1 . VAL B 2 25  ? -11.064 12.448  -6.350  1.00 71.50 25  B 1 
ATOM 953  C CG2 . VAL B 2 25  ? -11.409 14.863  -6.747  1.00 73.12 25  B 1 
ATOM 954  N N   . LYS B 2 26  ? -14.309 11.629  -8.195  1.00 81.96 26  B 1 
ATOM 955  C CA  . LYS B 2 26  ? -15.022 10.360  -8.368  1.00 81.44 26  B 1 
ATOM 956  C C   . LYS B 2 26  ? -15.150 9.955   -9.836  1.00 83.08 26  B 1 
ATOM 957  O O   . LYS B 2 26  ? -14.938 8.798   -10.165 1.00 82.18 26  B 1 
ATOM 958  C CB  . LYS B 2 26  ? -16.422 10.421  -7.714  1.00 78.61 26  B 1 
ATOM 959  C CG  . LYS B 2 26  ? -16.367 10.455  -6.185  1.00 69.57 26  B 1 
ATOM 960  C CD  . LYS B 2 26  ? -17.763 10.320  -5.576  1.00 65.33 26  B 1 
ATOM 961  C CE  . LYS B 2 26  ? -17.677 10.271  -4.047  1.00 57.60 26  B 1 
ATOM 962  N NZ  . LYS B 2 26  ? -18.981 9.908   -3.411  1.00 51.93 26  B 1 
ATOM 963  N N   . GLN B 2 27  ? -15.442 10.889  -10.738 1.00 81.26 27  B 1 
ATOM 964  C CA  . GLN B 2 27  ? -15.555 10.623  -12.172 1.00 82.02 27  B 1 
ATOM 965  C C   . GLN B 2 27  ? -14.206 10.225  -12.788 1.00 83.61 27  B 1 
ATOM 966  O O   . GLN B 2 27  ? -14.155 9.303   -13.605 1.00 83.23 27  B 1 
ATOM 967  C CB  . GLN B 2 27  ? -16.088 11.852  -12.897 1.00 80.64 27  B 1 
ATOM 968  C CG  . GLN B 2 27  ? -17.594 12.071  -12.658 1.00 72.34 27  B 1 
ATOM 969  C CD  . GLN B 2 27  ? -18.100 13.337  -13.350 1.00 66.86 27  B 1 
ATOM 970  O OE1 . GLN B 2 27  ? -17.356 14.133  -13.886 1.00 59.88 27  B 1 
ATOM 971  N NE2 . GLN B 2 27  ? -19.391 13.563  -13.372 1.00 56.54 27  B 1 
ATOM 972  N N   . ILE B 2 28  ? -13.108 10.878  -12.386 1.00 84.10 28  B 1 
ATOM 973  C CA  . ILE B 2 28  ? -11.762 10.508  -12.819 1.00 84.59 28  B 1 
ATOM 974  C C   . ILE B 2 28  ? -11.410 9.109   -12.311 1.00 85.27 28  B 1 
ATOM 975  O O   . ILE B 2 28  ? -10.983 8.277   -13.109 1.00 84.26 28  B 1 
ATOM 976  C CB  . ILE B 2 28  ? -10.729 11.572  -12.384 1.00 83.53 28  B 1 
ATOM 977  C CG1 . ILE B 2 28  ? -10.978 12.891  -13.154 1.00 78.07 28  B 1 
ATOM 978  C CG2 . ILE B 2 28  ? -9.290  11.087  -12.638 1.00 76.11 28  B 1 
ATOM 979  C CD1 . ILE B 2 28  ? -10.268 14.107  -12.542 1.00 70.26 28  B 1 
ATOM 980  N N   . ALA B 2 29  ? -11.670 8.806   -11.040 1.00 85.75 29  B 1 
ATOM 981  C CA  . ALA B 2 29  ? -11.455 7.474   -10.477 1.00 85.50 29  B 1 
ATOM 982  C C   . ALA B 2 29  ? -12.232 6.392   -11.229 1.00 86.35 29  B 1 
ATOM 983  O O   . ALA B 2 29  ? -11.658 5.370   -11.608 1.00 85.72 29  B 1 
ATOM 984  C CB  . ALA B 2 29  ? -11.838 7.497   -8.996  1.00 84.35 29  B 1 
ATOM 985  N N   . ALA B 2 30  ? -13.511 6.634   -11.544 1.00 85.59 30  B 1 
ATOM 986  C CA  . ALA B 2 30  ? -14.364 5.695   -12.268 1.00 85.49 30  B 1 
ATOM 987  C C   . ALA B 2 30  ? -13.878 5.392   -13.694 1.00 86.36 30  B 1 
ATOM 988  O O   . ALA B 2 30  ? -14.177 4.325   -14.230 1.00 84.72 30  B 1 
ATOM 989  C CB  . ALA B 2 30  ? -15.796 6.256   -12.285 1.00 84.20 30  B 1 
ATOM 990  N N   . ARG B 2 31  ? -13.129 6.298   -14.323 1.00 90.36 31  B 1 
ATOM 991  C CA  . ARG B 2 31  ? -12.557 6.099   -15.668 1.00 90.66 31  B 1 
ATOM 992  C C   . ARG B 2 31  ? -11.134 5.548   -15.646 1.00 91.45 31  B 1 
ATOM 993  O O   . ARG B 2 31  ? -10.759 4.811   -16.551 1.00 89.17 31  B 1 
ATOM 994  C CB  . ARG B 2 31  ? -12.603 7.417   -16.450 1.00 89.75 31  B 1 
ATOM 995  C CG  . ARG B 2 31  ? -14.036 7.813   -16.827 1.00 80.98 31  B 1 
ATOM 996  C CD  . ARG B 2 31  ? -14.024 9.100   -17.650 1.00 75.32 31  B 1 
ATOM 997  N NE  . ARG B 2 31  ? -15.387 9.520   -18.031 1.00 66.12 31  B 1 
ATOM 998  C CZ  . ARG B 2 31  ? -15.702 10.536  -18.813 1.00 58.09 31  B 1 
ATOM 999  N NH1 . ARG B 2 31  ? -14.786 11.306  -19.361 1.00 51.50 31  B 1 
ATOM 1000 N NH2 . ARG B 2 31  ? -16.948 10.806  -19.072 1.00 49.43 31  B 1 
ATOM 1001 N N   . LEU B 2 32  ? -10.332 5.934   -14.652 1.00 89.14 32  B 1 
ATOM 1002 C CA  . LEU B 2 32  ? -8.899  5.641   -14.607 1.00 89.55 32  B 1 
ATOM 1003 C C   . LEU B 2 32  ? -8.570  4.377   -13.806 1.00 90.83 32  B 1 
ATOM 1004 O O   . LEU B 2 32  ? -7.723  3.598   -14.228 1.00 89.62 32  B 1 
ATOM 1005 C CB  . LEU B 2 32  ? -8.173  6.888   -14.068 1.00 87.41 32  B 1 
ATOM 1006 C CG  . LEU B 2 32  ? -6.640  6.789   -14.163 1.00 79.41 32  B 1 
ATOM 1007 C CD1 . LEU B 2 32  ? -6.062  7.911   -15.022 1.00 73.72 32  B 1 
ATOM 1008 C CD2 . LEU B 2 32  ? -5.992  6.879   -12.776 1.00 73.40 32  B 1 
ATOM 1009 N N   . LEU B 2 33  ? -9.225  4.140   -12.676 1.00 89.03 33  B 1 
ATOM 1010 C CA  . LEU B 2 33  ? -8.882  3.025   -11.801 1.00 90.07 33  B 1 
ATOM 1011 C C   . LEU B 2 33  ? -9.262  1.648   -12.368 1.00 91.36 33  B 1 
ATOM 1012 O O   . LEU B 2 33  ? -8.419  0.755   -12.283 1.00 90.91 33  B 1 
ATOM 1013 C CB  . LEU B 2 33  ? -9.465  3.221   -10.388 1.00 88.91 33  B 1 
ATOM 1014 C CG  . LEU B 2 33  ? -8.925  4.436   -9.610  1.00 87.13 33  B 1 
ATOM 1015 C CD1 . LEU B 2 33  ? -9.598  4.488   -8.242  1.00 83.46 33  B 1 
ATOM 1016 C CD2 . LEU B 2 33  ? -7.415  4.370   -9.384  1.00 83.92 33  B 1 
ATOM 1017 N N   . PRO B 2 34  ? -10.436 1.419   -12.993 1.00 90.64 34  B 1 
ATOM 1018 C CA  . PRO B 2 34  ? -10.809 0.079   -13.482 1.00 91.52 34  B 1 
ATOM 1019 C C   . PRO B 2 34  ? -9.828  -0.510  -14.509 1.00 92.86 34  B 1 
ATOM 1020 O O   . PRO B 2 34  ? -9.414  -1.658  -14.315 1.00 92.48 34  B 1 
ATOM 1021 C CB  . PRO B 2 34  ? -12.228 0.208   -14.033 1.00 90.33 34  B 1 
ATOM 1022 C CG  . PRO B 2 34  ? -12.781 1.418   -13.288 1.00 87.96 34  B 1 
ATOM 1023 C CD  . PRO B 2 34  ? -11.565 2.312   -13.113 1.00 89.87 34  B 1 
ATOM 1024 N N   . PRO B 2 35  ? -9.383  0.211   -15.554 1.00 94.27 35  B 1 
ATOM 1025 C CA  . PRO B 2 35  ? -8.400  -0.336  -16.490 1.00 94.55 35  B 1 
ATOM 1026 C C   . PRO B 2 35  ? -7.040  -0.577  -15.828 1.00 94.86 35  B 1 
ATOM 1027 O O   . PRO B 2 35  ? -6.433  -1.625  -16.062 1.00 93.75 35  B 1 
ATOM 1028 C CB  . PRO B 2 35  ? -8.320  0.666   -17.644 1.00 93.75 35  B 1 
ATOM 1029 C CG  . PRO B 2 35  ? -8.787  1.985   -17.030 1.00 91.19 35  B 1 
ATOM 1030 C CD  . PRO B 2 35  ? -9.815  1.525   -16.007 1.00 94.14 35  B 1 
ATOM 1031 N N   . LEU B 2 36  ? -6.568  0.316   -14.949 1.00 93.48 36  B 1 
ATOM 1032 C CA  . LEU B 2 36  ? -5.304  0.135   -14.234 1.00 93.31 36  B 1 
ATOM 1033 C C   . LEU B 2 36  ? -5.342  -1.075  -13.296 1.00 93.52 36  B 1 
ATOM 1034 O O   . LEU B 2 36  ? -4.434  -1.902  -13.329 1.00 92.68 36  B 1 
ATOM 1035 C CB  . LEU B 2 36  ? -4.950  1.410   -13.446 1.00 92.39 36  B 1 
ATOM 1036 C CG  . LEU B 2 36  ? -4.536  2.612   -14.309 1.00 87.86 36  B 1 
ATOM 1037 C CD1 . LEU B 2 36  ? -4.286  3.813   -13.401 1.00 84.09 36  B 1 
ATOM 1038 C CD2 . LEU B 2 36  ? -3.250  2.351   -15.103 1.00 84.16 36  B 1 
ATOM 1039 N N   . TYR B 2 37  ? -6.412  -1.229  -12.524 1.00 93.72 37  B 1 
ATOM 1040 C CA  . TYR B 2 37  ? -6.583  -2.368  -11.628 1.00 93.76 37  B 1 
ATOM 1041 C C   . TYR B 2 37  ? -6.730  -3.683  -12.395 1.00 94.06 37  B 1 
ATOM 1042 O O   . TYR B 2 37  ? -6.182  -4.695  -11.968 1.00 93.22 37  B 1 
ATOM 1043 C CB  . TYR B 2 37  ? -7.791  -2.130  -10.714 1.00 92.62 37  B 1 
ATOM 1044 C CG  . TYR B 2 37  ? -7.643  -1.096  -9.611  1.00 91.96 37  B 1 
ATOM 1045 C CD1 . TYR B 2 37  ? -6.470  -0.334  -9.446  1.00 88.37 37  B 1 
ATOM 1046 C CD2 . TYR B 2 37  ? -8.696  -0.922  -8.699  1.00 88.38 37  B 1 
ATOM 1047 C CE1 . TYR B 2 37  ? -6.352  0.589   -8.394  1.00 87.56 37  B 1 
ATOM 1048 C CE2 . TYR B 2 37  ? -8.593  -0.007  -7.646  1.00 87.26 37  B 1 
ATOM 1049 C CZ  . TYR B 2 37  ? -7.412  0.747   -7.491  1.00 88.36 37  B 1 
ATOM 1050 O OH  . TYR B 2 37  ? -7.303  1.639   -6.447  1.00 85.52 37  B 1 
ATOM 1051 N N   . SER B 2 38  ? -7.369  -3.682  -13.566 1.00 94.82 38  B 1 
ATOM 1052 C CA  . SER B 2 38  ? -7.463  -4.860  -14.426 1.00 95.21 38  B 1 
ATOM 1053 C C   . SER B 2 38  ? -6.091  -5.302  -14.943 1.00 95.42 38  B 1 
ATOM 1054 O O   . SER B 2 38  ? -5.774  -6.489  -14.906 1.00 94.31 38  B 1 
ATOM 1055 C CB  . SER B 2 38  ? -8.404  -4.598  -15.601 1.00 94.64 38  B 1 
ATOM 1056 O OG  . SER B 2 38  ? -9.691  -4.251  -15.132 1.00 79.83 38  B 1 
ATOM 1057 N N   . LEU B 2 39  ? -5.235  -4.360  -15.351 1.00 95.57 39  B 1 
ATOM 1058 C CA  . LEU B 2 39  ? -3.862  -4.659  -15.761 1.00 95.55 39  B 1 
ATOM 1059 C C   . LEU B 2 39  ? -3.035  -5.232  -14.600 1.00 95.64 39  B 1 
ATOM 1060 O O   . LEU B 2 39  ? -2.392  -6.274  -14.761 1.00 94.45 39  B 1 
ATOM 1061 C CB  . LEU B 2 39  ? -3.194  -3.393  -16.327 1.00 95.03 39  B 1 
ATOM 1062 C CG  . LEU B 2 39  ? -3.736  -2.928  -17.694 1.00 89.91 39  B 1 
ATOM 1063 C CD1 . LEU B 2 39  ? -3.149  -1.563  -18.036 1.00 83.59 39  B 1 
ATOM 1064 C CD2 . LEU B 2 39  ? -3.389  -3.903  -18.812 1.00 83.88 39  B 1 
ATOM 1065 N N   . VAL B 2 40  ? -3.098  -4.609  -13.422 1.00 95.24 40  B 1 
ATOM 1066 C CA  . VAL B 2 40  ? -2.415  -5.101  -12.213 1.00 94.85 40  B 1 
ATOM 1067 C C   . VAL B 2 40  ? -2.857  -6.528  -11.888 1.00 95.00 40  B 1 
ATOM 1068 O O   . VAL B 2 40  ? -2.007  -7.382  -11.645 1.00 94.12 40  B 1 
ATOM 1069 C CB  . VAL B 2 40  ? -2.672  -4.168  -11.011 1.00 93.65 40  B 1 
ATOM 1070 C CG1 . VAL B 2 40  ? -2.146  -4.741  -9.688  1.00 89.20 40  B 1 
ATOM 1071 C CG2 . VAL B 2 40  ? -1.982  -2.815  -11.223 1.00 89.90 40  B 1 
ATOM 1072 N N   . PHE B 2 41  ? -4.155  -6.809  -11.943 1.00 95.30 41  B 1 
ATOM 1073 C CA  . PHE B 2 41  ? -4.687  -8.141  -11.684 1.00 95.83 41  B 1 
ATOM 1074 C C   . PHE B 2 41  ? -4.153  -9.167  -12.684 1.00 95.91 41  B 1 
ATOM 1075 O O   . PHE B 2 41  ? -3.611  -10.183 -12.265 1.00 95.43 41  B 1 
ATOM 1076 C CB  . PHE B 2 41  ? -6.221  -8.105  -11.695 1.00 95.61 41  B 1 
ATOM 1077 C CG  . PHE B 2 41  ? -6.831  -9.475  -11.508 1.00 95.75 41  B 1 
ATOM 1078 C CD1 . PHE B 2 41  ? -7.373  -10.173 -12.607 1.00 93.83 41  B 1 
ATOM 1079 C CD2 . PHE B 2 41  ? -6.821  -10.086 -10.239 1.00 94.06 41  B 1 
ATOM 1080 C CE1 . PHE B 2 41  ? -7.899  -11.461 -12.432 1.00 93.38 41  B 1 
ATOM 1081 C CE2 . PHE B 2 41  ? -7.340  -11.372 -10.061 1.00 93.24 41  B 1 
ATOM 1082 C CZ  . PHE B 2 41  ? -7.895  -12.061 -11.158 1.00 93.64 41  B 1 
ATOM 1083 N N   . ILE B 2 42  ? -4.225  -8.906  -13.989 1.00 96.48 42  B 1 
ATOM 1084 C CA  . ILE B 2 42  ? -3.800  -9.857  -15.025 1.00 96.35 42  B 1 
ATOM 1085 C C   . ILE B 2 42  ? -2.303  -10.173 -14.895 1.00 96.13 42  B 1 
ATOM 1086 O O   . ILE B 2 42  ? -1.927  -11.347 -14.782 1.00 95.24 42  B 1 
ATOM 1087 C CB  . ILE B 2 42  ? -4.160  -9.326  -16.435 1.00 95.94 42  B 1 
ATOM 1088 C CG1 . ILE B 2 42  ? -5.696  -9.298  -16.621 1.00 91.49 42  B 1 
ATOM 1089 C CG2 . ILE B 2 42  ? -3.527  -10.204 -17.529 1.00 90.68 42  B 1 
ATOM 1090 C CD1 . ILE B 2 42  ? -6.156  -8.440  -17.805 1.00 83.60 42  B 1 
ATOM 1091 N N   . PHE B 2 43  ? -1.439  -9.148  -14.857 1.00 96.19 43  B 1 
ATOM 1092 C CA  . PHE B 2 43  ? 0.007   -9.362  -14.789 1.00 95.78 43  B 1 
ATOM 1093 C C   . PHE B 2 43  ? 0.446   -9.967  -13.457 1.00 95.36 43  B 1 
ATOM 1094 O O   . PHE B 2 43  ? 1.256   -10.903 -13.434 1.00 93.28 43  B 1 
ATOM 1095 C CB  . PHE B 2 43  ? 0.740   -8.048  -15.063 1.00 95.02 43  B 1 
ATOM 1096 C CG  . PHE B 2 43  ? 0.701   -7.610  -16.515 1.00 93.20 43  B 1 
ATOM 1097 C CD1 . PHE B 2 43  ? 1.354   -8.383  -17.495 1.00 86.95 43  B 1 
ATOM 1098 C CD2 . PHE B 2 43  ? 0.015   -6.446  -16.898 1.00 86.38 43  B 1 
ATOM 1099 C CE1 . PHE B 2 43  ? 1.317   -7.991  -18.846 1.00 84.77 43  B 1 
ATOM 1100 C CE2 . PHE B 2 43  ? -0.031  -6.055  -18.242 1.00 84.62 43  B 1 
ATOM 1101 C CZ  . PHE B 2 43  ? 0.619   -6.830  -19.216 1.00 86.62 43  B 1 
ATOM 1102 N N   . GLY B 2 44  ? -0.104  -9.492  -12.341 1.00 95.89 44  B 1 
ATOM 1103 C CA  . GLY B 2 44  ? 0.214   -10.006 -11.015 1.00 95.46 44  B 1 
ATOM 1104 C C   . GLY B 2 44  ? -0.255  -11.444 -10.816 1.00 95.65 44  B 1 
ATOM 1105 O O   . GLY B 2 44  ? 0.509   -12.278 -10.330 1.00 94.54 44  B 1 
ATOM 1106 N N   . PHE B 2 45  ? -1.475  -11.776 -11.258 1.00 96.41 45  B 1 
ATOM 1107 C CA  . PHE B 2 45  ? -2.026  -13.121 -11.132 1.00 96.30 45  B 1 
ATOM 1108 C C   . PHE B 2 45  ? -1.224  -14.133 -11.952 1.00 95.96 45  B 1 
ATOM 1109 O O   . PHE B 2 45  ? -0.792  -15.155 -11.418 1.00 94.93 45  B 1 
ATOM 1110 C CB  . PHE B 2 45  ? -3.509  -13.114 -11.539 1.00 96.19 45  B 1 
ATOM 1111 C CG  . PHE B 2 45  ? -4.211  -14.439 -11.285 1.00 95.43 45  B 1 
ATOM 1112 C CD1 . PHE B 2 45  ? -4.333  -15.379 -12.314 1.00 91.81 45  B 1 
ATOM 1113 C CD2 . PHE B 2 45  ? -4.712  -14.728 -10.002 1.00 91.89 45  B 1 
ATOM 1114 C CE1 . PHE B 2 45  ? -4.973  -16.611 -12.065 1.00 90.95 45  B 1 
ATOM 1115 C CE2 . PHE B 2 45  ? -5.343  -15.950 -9.753  1.00 90.91 45  B 1 
ATOM 1116 C CZ  . PHE B 2 45  ? -5.472  -16.894 -10.783 1.00 91.53 45  B 1 
ATOM 1117 N N   . VAL B 2 46  ? -0.944  -13.838 -13.216 1.00 95.86 46  B 1 
ATOM 1118 C CA  . VAL B 2 46  ? -0.136  -14.719 -14.072 1.00 95.31 46  B 1 
ATOM 1119 C C   . VAL B 2 46  ? 1.271   -14.901 -13.502 1.00 94.80 46  B 1 
ATOM 1120 O O   . VAL B 2 46  ? 1.748   -16.037 -13.392 1.00 93.65 46  B 1 
ATOM 1121 C CB  . VAL B 2 46  ? -0.095  -14.196 -15.519 1.00 94.63 46  B 1 
ATOM 1122 C CG1 . VAL B 2 46  ? 0.866   -14.992 -16.405 1.00 89.40 46  B 1 
ATOM 1123 C CG2 . VAL B 2 46  ? -1.486  -14.291 -16.166 1.00 89.53 46  B 1 
ATOM 1124 N N   . GLY B 2 47  ? 1.937   -13.824 -13.086 1.00 94.47 47  B 1 
ATOM 1125 C CA  . GLY B 2 47  ? 3.285   -13.873 -12.525 1.00 93.80 47  B 1 
ATOM 1126 C C   . GLY B 2 47  ? 3.378   -14.715 -11.252 1.00 93.96 47  B 1 
ATOM 1127 O O   . GLY B 2 47  ? 4.207   -15.620 -11.166 1.00 92.74 47  B 1 
ATOM 1128 N N   . ASN B 2 48  ? 2.488   -14.483 -10.287 1.00 95.08 48  B 1 
ATOM 1129 C CA  . ASN B 2 48  ? 2.483   -15.210 -9.018  1.00 94.84 48  B 1 
ATOM 1130 C C   . ASN B 2 48  ? 2.041   -16.675 -9.173  1.00 94.30 48  B 1 
ATOM 1131 O O   . ASN B 2 48  ? 2.649   -17.563 -8.568  1.00 92.79 48  B 1 
ATOM 1132 C CB  . ASN B 2 48  ? 1.635   -14.433 -7.993  1.00 94.59 48  B 1 
ATOM 1133 C CG  . ASN B 2 48  ? 2.390   -13.229 -7.470  1.00 93.86 48  B 1 
ATOM 1134 O OD1 . ASN B 2 48  ? 3.424   -13.363 -6.843  1.00 85.23 48  B 1 
ATOM 1135 N ND2 . ASN B 2 48  ? 1.935   -12.026 -7.742  1.00 86.22 48  B 1 
ATOM 1136 N N   . MET B 2 49  ? 1.073   -16.966 -10.047 1.00 95.47 49  B 1 
ATOM 1137 C CA  . MET B 2 49  ? 0.688   -18.347 -10.360 1.00 95.16 49  B 1 
ATOM 1138 C C   . MET B 2 49  ? 1.837   -19.137 -10.992 1.00 94.87 49  B 1 
ATOM 1139 O O   . MET B 2 49  ? 2.072   -20.284 -10.610 1.00 93.44 49  B 1 
ATOM 1140 C CB  . MET B 2 49  ? -0.543  -18.375 -11.281 1.00 94.88 49  B 1 
ATOM 1141 C CG  . MET B 2 49  ? -1.843  -18.098 -10.509 1.00 87.23 49  B 1 
ATOM 1142 S SD  . MET B 2 49  ? -2.261  -19.326 -9.218  1.00 85.12 49  B 1 
ATOM 1143 C CE  . MET B 2 49  ? -2.580  -20.800 -10.216 1.00 72.10 49  B 1 
ATOM 1144 N N   . LEU B 2 50  ? 2.615   -18.531 -11.890 1.00 93.47 50  B 1 
ATOM 1145 C CA  . LEU B 2 50  ? 3.802   -19.167 -12.463 1.00 92.66 50  B 1 
ATOM 1146 C C   . LEU B 2 50  ? 4.848   -19.487 -11.393 1.00 92.46 50  B 1 
ATOM 1147 O O   . LEU B 2 50  ? 5.400   -20.588 -11.391 1.00 90.74 50  B 1 
ATOM 1148 C CB  . LEU B 2 50  ? 4.407   -18.267 -13.551 1.00 91.18 50  B 1 
ATOM 1149 C CG  . LEU B 2 50  ? 3.646   -18.290 -14.895 1.00 82.70 50  B 1 
ATOM 1150 C CD1 . LEU B 2 50  ? 4.192   -17.186 -15.801 1.00 78.89 50  B 1 
ATOM 1151 C CD2 . LEU B 2 50  ? 3.812   -19.631 -15.609 1.00 78.10 50  B 1 
ATOM 1152 N N   . VAL B 2 51  ? 5.090   -18.564 -10.444 1.00 93.06 51  B 1 
ATOM 1153 C CA  . VAL B 2 51  ? 6.015   -18.797 -9.326  1.00 92.73 51  B 1 
ATOM 1154 C C   . VAL B 2 51  ? 5.564   -19.994 -8.489  1.00 92.46 51  B 1 
ATOM 1155 O O   . VAL B 2 51  ? 6.372   -20.895 -8.245  1.00 91.28 51  B 1 
ATOM 1156 C CB  . VAL B 2 51  ? 6.181   -17.539 -8.456  1.00 92.25 51  B 1 
ATOM 1157 C CG1 . VAL B 2 51  ? 6.967   -17.803 -7.167  1.00 88.17 51  B 1 
ATOM 1158 C CG2 . VAL B 2 51  ? 6.943   -16.462 -9.227  1.00 88.96 51  B 1 
ATOM 1159 N N   . ILE B 2 52  ? 4.290   -20.061 -8.105  1.00 93.61 52  B 1 
ATOM 1160 C CA  . ILE B 2 52  ? 3.742   -21.159 -7.303  1.00 93.54 52  B 1 
ATOM 1161 C C   . ILE B 2 52  ? 3.860   -22.495 -8.036  1.00 92.86 52  B 1 
ATOM 1162 O O   . ILE B 2 52  ? 4.355   -23.468 -7.467  1.00 91.23 52  B 1 
ATOM 1163 C CB  . ILE B 2 52  ? 2.279   -20.848 -6.891  1.00 93.61 52  B 1 
ATOM 1164 C CG1 . ILE B 2 52  ? 2.281   -19.679 -5.880  1.00 91.03 52  B 1 
ATOM 1165 C CG2 . ILE B 2 52  ? 1.587   -22.082 -6.284  1.00 91.14 52  B 1 
ATOM 1166 C CD1 . ILE B 2 52  ? 0.896   -19.164 -5.519  1.00 87.13 52  B 1 
ATOM 1167 N N   . LEU B 2 53  ? 3.474   -22.553 -9.314  1.00 92.21 53  B 1 
ATOM 1168 C CA  . LEU B 2 53  ? 3.551   -23.773 -10.115 1.00 91.33 53  B 1 
ATOM 1169 C C   . LEU B 2 53  ? 4.976   -24.303 -10.229 1.00 90.66 53  B 1 
ATOM 1170 O O   . LEU B 2 53  ? 5.208   -25.505 -10.082 1.00 88.48 53  B 1 
ATOM 1171 C CB  . LEU B 2 53  ? 2.956   -23.505 -11.509 1.00 90.75 53  B 1 
ATOM 1172 C CG  . LEU B 2 53  ? 1.425   -23.365 -11.536 1.00 85.67 53  B 1 
ATOM 1173 C CD1 . LEU B 2 53  ? 0.979   -22.871 -12.921 1.00 81.04 53  B 1 
ATOM 1174 C CD2 . LEU B 2 53  ? 0.723   -24.691 -11.255 1.00 80.69 53  B 1 
ATOM 1175 N N   . ILE B 2 54  ? 5.959   -23.433 -10.431 1.00 90.78 54  B 1 
ATOM 1176 C CA  . ILE B 2 54  ? 7.376   -23.833 -10.525 1.00 90.07 54  B 1 
ATOM 1177 C C   . ILE B 2 54  ? 7.908   -24.294 -9.168  1.00 89.25 54  B 1 
ATOM 1178 O O   . ILE B 2 54  ? 8.620   -25.302 -9.101  1.00 87.13 54  B 1 
ATOM 1179 C CB  . ILE B 2 54  ? 8.220   -22.688 -11.114 1.00 89.48 54  B 1 
ATOM 1180 C CG1 . ILE B 2 54  ? 7.812   -22.461 -12.584 1.00 85.53 54  B 1 
ATOM 1181 C CG2 . ILE B 2 54  ? 9.727   -23.000 -11.030 1.00 84.80 54  B 1 
ATOM 1182 C CD1 . ILE B 2 54  ? 8.281   -21.114 -13.112 1.00 76.42 54  B 1 
ATOM 1183 N N   . LEU B 2 55  ? 7.566   -23.600 -8.072  1.00 90.42 55  B 1 
ATOM 1184 C CA  . LEU B 2 55  ? 8.009   -23.979 -6.734  1.00 89.84 55  B 1 
ATOM 1185 C C   . LEU B 2 55  ? 7.469   -25.353 -6.323  1.00 88.85 55  B 1 
ATOM 1186 O O   . LEU B 2 55  ? 8.236   -26.164 -5.809  1.00 86.07 55  B 1 
ATOM 1187 C CB  . LEU B 2 55  ? 7.589   -22.902 -5.719  1.00 89.58 55  B 1 
ATOM 1188 C CG  . LEU B 2 55  ? 8.453   -21.632 -5.772  1.00 88.03 55  B 1 
ATOM 1189 C CD1 . LEU B 2 55  ? 7.830   -20.555 -4.892  1.00 85.21 55  B 1 
ATOM 1190 C CD2 . LEU B 2 55  ? 9.875   -21.883 -5.264  1.00 85.41 55  B 1 
ATOM 1191 N N   . ILE B 2 56  ? 6.204   -25.643 -6.593  1.00 90.44 56  B 1 
ATOM 1192 C CA  . ILE B 2 56  ? 5.563   -26.912 -6.231  1.00 89.80 56  B 1 
ATOM 1193 C C   . ILE B 2 56  ? 6.026   -28.046 -7.155  1.00 88.43 56  B 1 
ATOM 1194 O O   . ILE B 2 56  ? 6.487   -29.081 -6.681  1.00 84.55 56  B 1 
ATOM 1195 C CB  . ILE B 2 56  ? 4.028   -26.750 -6.189  1.00 89.41 56  B 1 
ATOM 1196 C CG1 . ILE B 2 56  ? 3.636   -25.755 -5.071  1.00 84.01 56  B 1 
ATOM 1197 C CG2 . ILE B 2 56  ? 3.339   -28.109 -5.969  1.00 82.29 56  B 1 
ATOM 1198 C CD1 . ILE B 2 56  ? 2.142   -25.411 -5.024  1.00 76.81 56  B 1 
ATOM 1199 N N   . ASN B 2 57  ? 5.948   -27.856 -8.475  1.00 88.22 57  B 1 
ATOM 1200 C CA  . ASN B 2 57  ? 6.164   -28.941 -9.436  1.00 86.21 57  B 1 
ATOM 1201 C C   . ASN B 2 57  ? 7.640   -29.190 -9.768  1.00 84.46 57  B 1 
ATOM 1202 O O   . ASN B 2 57  ? 8.026   -30.332 -10.030 1.00 79.00 57  B 1 
ATOM 1203 C CB  . ASN B 2 57  ? 5.363   -28.651 -10.720 1.00 84.46 57  B 1 
ATOM 1204 C CG  . ASN B 2 57  ? 3.867   -28.698 -10.490 1.00 79.72 57  B 1 
ATOM 1205 O OD1 . ASN B 2 57  ? 3.366   -29.387 -9.627  1.00 70.33 57  B 1 
ATOM 1206 N ND2 . ASN B 2 57  ? 3.095   -27.993 -11.298 1.00 69.80 57  B 1 
ATOM 1207 N N   . CYS B 2 58  ? 8.489   -28.145 -9.751  1.00 84.87 58  B 1 
ATOM 1208 C CA  . CYS B 2 58  ? 9.880   -28.248 -10.187 1.00 82.32 58  B 1 
ATOM 1209 C C   . CYS B 2 58  ? 10.860  -28.259 -9.014  1.00 81.53 58  B 1 
ATOM 1210 O O   . CYS B 2 58  ? 11.687  -29.164 -8.907  1.00 75.61 58  B 1 
ATOM 1211 C CB  . CYS B 2 58  ? 10.204  -27.132 -11.193 1.00 79.19 58  B 1 
ATOM 1212 S SG  . CYS B 2 58  ? 9.106   -27.222 -12.643 1.00 72.33 58  B 1 
ATOM 1213 N N   . LYS B 2 59  ? 10.803  -27.253 -8.114  1.00 81.11 59  B 1 
ATOM 1214 C CA  . LYS B 2 59  ? 11.749  -27.133 -6.997  1.00 79.41 59  B 1 
ATOM 1215 C C   . LYS B 2 59  ? 11.400  -28.020 -5.800  1.00 78.90 59  B 1 
ATOM 1216 O O   . LYS B 2 59  ? 12.307  -28.384 -5.053  1.00 73.13 59  B 1 
ATOM 1217 C CB  . LYS B 2 59  ? 11.872  -25.678 -6.546  1.00 75.70 59  B 1 
ATOM 1218 C CG  . LYS B 2 59  ? 12.843  -24.862 -7.404  1.00 71.08 59  B 1 
ATOM 1219 C CD  . LYS B 2 59  ? 13.034  -23.507 -6.733  1.00 68.55 59  B 1 
ATOM 1220 C CE  . LYS B 2 59  ? 14.363  -22.841 -7.022  1.00 63.22 59  B 1 
ATOM 1221 N NZ  . LYS B 2 59  ? 14.647  -21.847 -5.966  1.00 57.93 59  B 1 
ATOM 1222 N N   . ARG B 2 60  ? 10.131  -28.365 -5.598  1.00 82.67 60  B 1 
ATOM 1223 C CA  . ARG B 2 60  ? 9.625   -29.207 -4.494  1.00 83.79 60  B 1 
ATOM 1224 C C   . ARG B 2 60  ? 9.986   -28.684 -3.091  1.00 84.14 60  B 1 
ATOM 1225 O O   . ARG B 2 60  ? 10.185  -29.492 -2.192  1.00 76.91 60  B 1 
ATOM 1226 C CB  . ARG B 2 60  ? 10.044  -30.681 -4.686  1.00 78.17 60  B 1 
ATOM 1227 C CG  . ARG B 2 60  ? 9.592   -31.296 -6.016  1.00 69.89 60  B 1 
ATOM 1228 C CD  . ARG B 2 60  ? 9.959   -32.789 -6.019  1.00 64.63 60  B 1 
ATOM 1229 N NE  . ARG B 2 60  ? 9.519   -33.469 -7.241  1.00 56.47 60  B 1 
ATOM 1230 C CZ  . ARG B 2 60  ? 9.605   -34.768 -7.493  1.00 49.90 60  B 1 
ATOM 1231 N NH1 . ARG B 2 60  ? 10.139  -35.599 -6.646  1.00 45.48 60  B 1 
ATOM 1232 N NH2 . ARG B 2 60  ? 9.149   -35.259 -8.616  1.00 44.04 60  B 1 
ATOM 1233 N N   . LEU B 2 61  ? 10.073  -27.377 -2.895  1.00 82.96 61  B 1 
ATOM 1234 C CA  . LEU B 2 61  ? 10.215  -26.702 -1.597  1.00 84.17 61  B 1 
ATOM 1235 C C   . LEU B 2 61  ? 11.344  -27.265 -0.715  1.00 84.59 61  B 1 
ATOM 1236 O O   . LEU B 2 61  ? 11.144  -27.624 0.444   1.00 79.51 61  B 1 
ATOM 1237 C CB  . LEU B 2 61  ? 8.859   -26.684 -0.869  1.00 82.07 61  B 1 
ATOM 1238 C CG  . LEU B 2 61  ? 7.718   -25.994 -1.646  1.00 81.67 61  B 1 
ATOM 1239 C CD1 . LEU B 2 61  ? 6.391   -26.221 -0.917  1.00 77.24 61  B 1 
ATOM 1240 C CD2 . LEU B 2 61  ? 7.954   -24.496 -1.779  1.00 78.92 61  B 1 
ATOM 1241 N N   . LYS B 2 62  ? 12.557  -27.366 -1.269  1.00 84.10 62  B 1 
ATOM 1242 C CA  . LYS B 2 62  ? 13.713  -27.970 -0.578  1.00 83.95 62  B 1 
ATOM 1243 C C   . LYS B 2 62  ? 14.471  -27.000 0.326   1.00 84.26 62  B 1 
ATOM 1244 O O   . LYS B 2 62  ? 15.290  -27.446 1.123   1.00 78.40 62  B 1 
ATOM 1245 C CB  . LYS B 2 62  ? 14.664  -28.601 -1.595  1.00 80.74 62  B 1 
ATOM 1246 C CG  . LYS B 2 62  ? 14.024  -29.794 -2.321  1.00 74.45 62  B 1 
ATOM 1247 C CD  . LYS B 2 62  ? 15.039  -30.453 -3.257  1.00 67.22 62  B 1 
ATOM 1248 C CE  . LYS B 2 62  ? 14.410  -31.646 -3.967  1.00 58.30 62  B 1 
ATOM 1249 N NZ  . LYS B 2 62  ? 15.393  -32.367 -4.815  1.00 51.00 62  B 1 
ATOM 1250 N N   . SER B 2 63  ? 14.275  -25.703 0.194   1.00 86.43 63  B 1 
ATOM 1251 C CA  . SER B 2 63  ? 14.997  -24.686 0.949   1.00 86.98 63  B 1 
ATOM 1252 C C   . SER B 2 63  ? 14.051  -23.745 1.702   1.00 88.30 63  B 1 
ATOM 1253 O O   . SER B 2 63  ? 12.903  -23.556 1.322   1.00 86.43 63  B 1 
ATOM 1254 C CB  . SER B 2 63  ? 15.947  -23.906 0.033   1.00 83.18 63  B 1 
ATOM 1255 O OG  . SER B 2 63  ? 15.250  -22.992 -0.784  1.00 73.52 63  B 1 
ATOM 1256 N N   . MET B 2 64  ? 14.573  -23.106 2.764   1.00 87.43 64  B 1 
ATOM 1257 C CA  . MET B 2 64  ? 13.874  -22.056 3.506   1.00 89.37 64  B 1 
ATOM 1258 C C   . MET B 2 64  ? 13.476  -20.876 2.601   1.00 90.11 64  B 1 
ATOM 1259 O O   . MET B 2 64  ? 12.366  -20.362 2.701   1.00 88.36 64  B 1 
ATOM 1260 C CB  . MET B 2 64  ? 14.826  -21.595 4.616   1.00 87.51 64  B 1 
ATOM 1261 C CG  . MET B 2 64  ? 14.210  -20.587 5.582   1.00 82.81 64  B 1 
ATOM 1262 S SD  . MET B 2 64  ? 15.441  -20.067 6.802   1.00 81.11 64  B 1 
ATOM 1263 C CE  . MET B 2 64  ? 14.427  -19.093 7.919   1.00 73.92 64  B 1 
ATOM 1264 N N   . THR B 2 65  ? 14.357  -20.521 1.660   1.00 89.48 65  B 1 
ATOM 1265 C CA  . THR B 2 65  ? 14.087  -19.474 0.662   1.00 89.45 65  B 1 
ATOM 1266 C C   . THR B 2 65  ? 12.892  -19.826 -0.220  1.00 90.49 65  B 1 
ATOM 1267 O O   . THR B 2 65  ? 12.084  -18.958 -0.511  1.00 89.60 65  B 1 
ATOM 1268 C CB  . THR B 2 65  ? 15.304  -19.251 -0.240  1.00 87.59 65  B 1 
ATOM 1269 O OG1 . THR B 2 65  ? 16.498  -19.178 0.508   1.00 79.89 65  B 1 
ATOM 1270 C CG2 . THR B 2 65  ? 15.202  -17.970 -1.057  1.00 79.17 65  B 1 
ATOM 1271 N N   . ASP B 2 66  ? 12.732  -21.095 -0.622  1.00 90.69 66  B 1 
ATOM 1272 C CA  . ASP B 2 66  ? 11.603  -21.526 -1.453  1.00 90.87 66  B 1 
ATOM 1273 C C   . ASP B 2 66  ? 10.270  -21.425 -0.695  1.00 92.27 66  B 1 
ATOM 1274 O O   . ASP B 2 66  ? 9.257   -21.083 -1.288  1.00 91.46 66  B 1 
ATOM 1275 C CB  . ASP B 2 66  ? 11.812  -22.965 -1.954  1.00 89.24 66  B 1 
ATOM 1276 C CG  . ASP B 2 66  ? 13.064  -23.170 -2.816  1.00 86.10 66  B 1 
ATOM 1277 O OD1 . ASP B 2 66  ? 13.451  -22.281 -3.615  1.00 82.23 66  B 1 
ATOM 1278 O OD2 . ASP B 2 66  ? 13.678  -24.261 -2.709  1.00 82.26 66  B 1 
ATOM 1279 N N   . ILE B 2 67  ? 10.271  -21.667 0.635   1.00 91.75 67  B 1 
ATOM 1280 C CA  . ILE B 2 67  ? 9.089   -21.503 1.483   1.00 92.79 67  B 1 
ATOM 1281 C C   . ILE B 2 67  ? 8.690   -20.034 1.582   1.00 93.50 67  B 1 
ATOM 1282 O O   . ILE B 2 67  ? 7.515   -19.711 1.419   1.00 92.96 67  B 1 
ATOM 1283 C CB  . ILE B 2 67  ? 9.327   -22.104 2.888   1.00 92.35 67  B 1 
ATOM 1284 C CG1 . ILE B 2 67  ? 9.524   -23.626 2.745   1.00 87.63 67  B 1 
ATOM 1285 C CG2 . ILE B 2 67  ? 8.164   -21.794 3.847   1.00 87.18 67  B 1 
ATOM 1286 C CD1 . ILE B 2 67  ? 9.932   -24.289 4.040   1.00 77.90 67  B 1 
ATOM 1287 N N   . TYR B 2 68  ? 9.646   -19.130 1.818   1.00 93.52 68  B 1 
ATOM 1288 C CA  . TYR B 2 68  ? 9.346   -17.699 1.858   1.00 94.24 68  B 1 
ATOM 1289 C C   . TYR B 2 68  ? 8.881   -17.155 0.511   1.00 94.58 68  B 1 
ATOM 1290 O O   . TYR B 2 68  ? 7.948   -16.356 0.474   1.00 93.71 68  B 1 
ATOM 1291 C CB  . TYR B 2 68  ? 10.571  -16.936 2.368   1.00 94.14 68  B 1 
ATOM 1292 C CG  . TYR B 2 68  ? 10.978  -17.210 3.801   1.00 94.31 68  B 1 
ATOM 1293 C CD1 . TYR B 2 68  ? 10.064  -17.708 4.760   1.00 92.24 68  B 1 
ATOM 1294 C CD2 . TYR B 2 68  ? 12.290  -16.913 4.208   1.00 92.23 68  B 1 
ATOM 1295 C CE1 . TYR B 2 68  ? 10.440  -17.885 6.096   1.00 91.61 68  B 1 
ATOM 1296 C CE2 . TYR B 2 68  ? 12.676  -17.084 5.542   1.00 91.55 68  B 1 
ATOM 1297 C CZ  . TYR B 2 68  ? 11.745  -17.565 6.483   1.00 92.99 68  B 1 
ATOM 1298 O OH  . TYR B 2 68  ? 12.107  -17.708 7.801   1.00 91.70 68  B 1 
ATOM 1299 N N   . LEU B 2 69  ? 9.450   -17.639 -0.587  1.00 93.43 69  B 1 
ATOM 1300 C CA  . LEU B 2 69  ? 9.020   -17.286 -1.941  1.00 93.35 69  B 1 
ATOM 1301 C C   . LEU B 2 69  ? 7.592   -17.764 -2.244  1.00 94.08 69  B 1 
ATOM 1302 O O   . LEU B 2 69  ? 6.825   -17.025 -2.849  1.00 93.48 69  B 1 
ATOM 1303 C CB  . LEU B 2 69  ? 10.027  -17.882 -2.935  1.00 92.10 69  B 1 
ATOM 1304 C CG  . LEU B 2 69  ? 10.816  -16.789 -3.677  1.00 85.56 69  B 1 
ATOM 1305 C CD1 . LEU B 2 69  ? 12.177  -17.322 -4.121  1.00 82.14 69  B 1 
ATOM 1306 C CD2 . LEU B 2 69  ? 10.046  -16.338 -4.899  1.00 81.96 69  B 1 
ATOM 1307 N N   . LEU B 2 70  ? 7.231   -18.983 -1.793  1.00 93.72 70  B 1 
ATOM 1308 C CA  . LEU B 2 70  ? 5.879   -19.496 -1.918  1.00 94.48 70  B 1 
ATOM 1309 C C   . LEU B 2 70  ? 4.889   -18.646 -1.125  1.00 95.08 70  B 1 
ATOM 1310 O O   . LEU B 2 70  ? 3.861   -18.246 -1.668  1.00 94.70 70  B 1 
ATOM 1311 C CB  . LEU B 2 70  ? 5.845   -20.963 -1.450  1.00 94.13 70  B 1 
ATOM 1312 C CG  . LEU B 2 70  ? 4.440   -21.609 -1.526  1.00 92.90 70  B 1 
ATOM 1313 C CD1 . LEU B 2 70  ? 3.980   -21.784 -2.971  1.00 89.80 70  B 1 
ATOM 1314 C CD2 . LEU B 2 70  ? 4.461   -22.980 -0.861  1.00 89.50 70  B 1 
ATOM 1315 N N   . ASN B 2 71  ? 5.195   -18.336 0.140   1.00 94.88 71  B 1 
ATOM 1316 C CA  . ASN B 2 71  ? 4.313   -17.541 0.986   1.00 95.48 71  B 1 
ATOM 1317 C C   . ASN B 2 71  ? 4.168   -16.098 0.487   1.00 95.89 71  B 1 
ATOM 1318 O O   . ASN B 2 71  ? 3.068   -15.562 0.543   1.00 95.20 71  B 1 
ATOM 1319 C CB  . ASN B 2 71  ? 4.812   -17.583 2.435   1.00 95.21 71  B 1 
ATOM 1320 C CG  . ASN B 2 71  ? 4.524   -18.916 3.093   1.00 94.16 71  B 1 
ATOM 1321 O OD1 . ASN B 2 71  ? 3.395   -19.308 3.309   1.00 85.89 71  B 1 
ATOM 1322 N ND2 . ASN B 2 71  ? 5.550   -19.664 3.440   1.00 86.11 71  B 1 
ATOM 1323 N N   . LEU B 2 72  ? 5.222   -15.497 -0.071  1.00 95.39 72  B 1 
ATOM 1324 C CA  . LEU B 2 72  ? 5.148   -14.198 -0.730  1.00 95.50 72  B 1 
ATOM 1325 C C   . LEU B 2 72  ? 4.203   -14.245 -1.936  1.00 95.80 72  B 1 
ATOM 1326 O O   . LEU B 2 72  ? 3.339   -13.383 -2.061  1.00 95.13 72  B 1 
ATOM 1327 C CB  . LEU B 2 72  ? 6.561   -13.742 -1.138  1.00 95.31 72  B 1 
ATOM 1328 C CG  . LEU B 2 72  ? 6.593   -12.396 -1.885  1.00 94.45 72  B 1 
ATOM 1329 C CD1 . LEU B 2 72  ? 6.088   -11.241 -1.020  1.00 92.25 72  B 1 
ATOM 1330 C CD2 . LEU B 2 72  ? 8.034   -12.069 -2.302  1.00 91.99 72  B 1 
ATOM 1331 N N   . ALA B 2 73  ? 4.300   -15.260 -2.785  1.00 95.92 73  B 1 
ATOM 1332 C CA  . ALA B 2 73  ? 3.396   -15.397 -3.924  1.00 95.79 73  B 1 
ATOM 1333 C C   . ALA B 2 73  ? 1.934   -15.626 -3.493  1.00 95.98 73  B 1 
ATOM 1334 O O   . ALA B 2 73  ? 1.017   -15.104 -4.127  1.00 95.00 73  B 1 
ATOM 1335 C CB  . ALA B 2 73  ? 3.914   -16.522 -4.822  1.00 95.23 73  B 1 
ATOM 1336 N N   . ILE B 2 74  ? 1.695   -16.370 -2.396  1.00 96.38 74  B 1 
ATOM 1337 C CA  . ILE B 2 74  ? 0.352   -16.552 -1.824  1.00 96.33 74  B 1 
ATOM 1338 C C   . ILE B 2 74  ? -0.185  -15.227 -1.269  1.00 96.28 74  B 1 
ATOM 1339 O O   . ILE B 2 74  ? -1.352  -14.908 -1.494  1.00 95.28 74  B 1 
ATOM 1340 C CB  . ILE B 2 74  ? 0.354   -17.669 -0.754  1.00 95.97 74  B 1 
ATOM 1341 C CG1 . ILE B 2 74  ? 0.634   -19.050 -1.401  1.00 93.35 74  B 1 
ATOM 1342 C CG2 . ILE B 2 74  ? -0.992  -17.725 -0.001  1.00 93.33 74  B 1 
ATOM 1343 C CD1 . ILE B 2 74  ? 0.981   -20.143 -0.391  1.00 87.19 74  B 1 
ATOM 1344 N N   . SER B 2 75  ? 0.638   -14.441 -0.565  1.00 96.65 75  B 1 
ATOM 1345 C CA  . SER B 2 75  ? 0.220   -13.135 -0.052  1.00 96.32 75  B 1 
ATOM 1346 C C   . SER B 2 75  ? -0.131  -12.159 -1.174  1.00 96.00 75  B 1 
ATOM 1347 O O   . SER B 2 75  ? -1.177  -11.507 -1.113  1.00 94.54 75  B 1 
ATOM 1348 C CB  . SER B 2 75  ? 1.280   -12.542 0.874   1.00 95.22 75  B 1 
ATOM 1349 O OG  . SER B 2 75  ? 2.476   -12.195 0.235   1.00 76.95 75  B 1 
ATOM 1350 N N   . ASP B 2 76  ? 0.659   -12.134 -2.246  1.00 96.20 76  B 1 
ATOM 1351 C CA  . ASP B 2 76  ? 0.371   -11.339 -3.438  1.00 95.74 76  B 1 
ATOM 1352 C C   . ASP B 2 76  ? -0.936  -11.790 -4.106  1.00 95.84 76  B 1 
ATOM 1353 O O   . ASP B 2 76  ? -1.733  -10.955 -4.516  1.00 94.56 76  B 1 
ATOM 1354 C CB  . ASP B 2 76  ? 1.531   -11.449 -4.434  1.00 94.99 76  B 1 
ATOM 1355 C CG  . ASP B 2 76  ? 2.788   -10.666 -4.057  1.00 91.93 76  B 1 
ATOM 1356 O OD1 . ASP B 2 76  ? 2.731   -9.753  -3.213  1.00 87.02 76  B 1 
ATOM 1357 O OD2 . ASP B 2 76  ? 3.839   -10.929 -4.698  1.00 87.15 76  B 1 
ATOM 1358 N N   . LEU B 2 77  ? -1.224  -13.104 -4.165  1.00 96.03 77  B 1 
ATOM 1359 C CA  . LEU B 2 77  ? -2.491  -13.606 -4.687  1.00 95.88 77  B 1 
ATOM 1360 C C   . LEU B 2 77  ? -3.687  -13.195 -3.831  1.00 95.54 77  B 1 
ATOM 1361 O O   . LEU B 2 77  ? -4.703  -12.794 -4.386  1.00 94.04 77  B 1 
ATOM 1362 C CB  . LEU B 2 77  ? -2.456  -15.134 -4.832  1.00 95.29 77  B 1 
ATOM 1363 C CG  . LEU B 2 77  ? -1.671  -15.632 -6.049  1.00 91.57 77  B 1 
ATOM 1364 C CD1 . LEU B 2 77  ? -1.702  -17.161 -6.036  1.00 87.85 77  B 1 
ATOM 1365 C CD2 . LEU B 2 77  ? -2.276  -15.184 -7.379  1.00 88.33 77  B 1 
ATOM 1366 N N   . PHE B 2 78  ? -3.588  -13.241 -2.490  1.00 95.78 78  B 1 
ATOM 1367 C CA  . PHE B 2 78  ? -4.664  -12.772 -1.614  1.00 95.43 78  B 1 
ATOM 1368 C C   . PHE B 2 78  ? -4.973  -11.291 -1.843  1.00 94.97 78  B 1 
ATOM 1369 O O   . PHE B 2 78  ? -6.142  -10.913 -1.935  1.00 92.79 78  B 1 
ATOM 1370 C CB  . PHE B 2 78  ? -4.304  -13.017 -0.143  1.00 94.75 78  B 1 
ATOM 1371 C CG  . PHE B 2 78  ? -4.417  -14.442 0.359   1.00 94.30 78  B 1 
ATOM 1372 C CD1 . PHE B 2 78  ? -4.963  -15.472 -0.425  1.00 89.80 78  B 1 
ATOM 1373 C CD2 . PHE B 2 78  ? -4.013  -14.723 1.673   1.00 89.21 78  B 1 
ATOM 1374 C CE1 . PHE B 2 78  ? -5.100  -16.771 0.099   1.00 87.86 78  B 1 
ATOM 1375 C CE2 . PHE B 2 78  ? -4.146  -16.013 2.203   1.00 88.39 78  B 1 
ATOM 1376 C CZ  . PHE B 2 78  ? -4.691  -17.042 1.416   1.00 89.68 78  B 1 
ATOM 1377 N N   . PHE B 2 79  ? -3.938  -10.482 -1.997  1.00 93.95 79  B 1 
ATOM 1378 C CA  . PHE B 2 79  ? -4.090  -9.082  -2.353  1.00 93.45 79  B 1 
ATOM 1379 C C   . PHE B 2 79  ? -4.759  -8.921  -3.727  1.00 93.59 79  B 1 
ATOM 1380 O O   . PHE B 2 79  ? -5.786  -8.250  -3.847  1.00 92.82 79  B 1 
ATOM 1381 C CB  . PHE B 2 79  ? -2.701  -8.434  -2.300  1.00 91.98 79  B 1 
ATOM 1382 C CG  . PHE B 2 79  ? -2.714  -6.980  -2.677  1.00 91.67 79  B 1 
ATOM 1383 C CD1 . PHE B 2 79  ? -2.462  -6.581  -4.005  1.00 88.00 79  B 1 
ATOM 1384 C CD2 . PHE B 2 79  ? -2.971  -6.011  -1.688  1.00 87.39 79  B 1 
ATOM 1385 C CE1 . PHE B 2 79  ? -2.465  -5.217  -4.340  1.00 85.34 79  B 1 
ATOM 1386 C CE2 . PHE B 2 79  ? -2.970  -4.656  -2.019  1.00 84.22 79  B 1 
ATOM 1387 C CZ  . PHE B 2 79  ? -2.710  -4.252  -3.344  1.00 84.94 79  B 1 
ATOM 1388 N N   . LEU B 2 80  ? -4.259  -9.615  -4.753  1.00 94.58 80  B 1 
ATOM 1389 C CA  . LEU B 2 80  ? -4.734  -9.519  -6.133  1.00 94.77 80  B 1 
ATOM 1390 C C   . LEU B 2 80  ? -6.177  -10.000 -6.318  1.00 94.67 80  B 1 
ATOM 1391 O O   . LEU B 2 80  ? -6.904  -9.391  -7.087  1.00 93.45 80  B 1 
ATOM 1392 C CB  . LEU B 2 80  ? -3.804  -10.322 -7.042  1.00 94.20 80  B 1 
ATOM 1393 C CG  . LEU B 2 80  ? -2.455  -9.634  -7.290  1.00 92.12 80  B 1 
ATOM 1394 C CD1 . LEU B 2 80  ? -1.484  -10.642 -7.897  1.00 90.37 80  B 1 
ATOM 1395 C CD2 . LEU B 2 80  ? -2.603  -8.442  -8.244  1.00 90.27 80  B 1 
ATOM 1396 N N   . LEU B 2 81  ? -6.617  -11.028 -5.592  1.00 94.95 81  B 1 
ATOM 1397 C CA  . LEU B 2 81  ? -7.997  -11.521 -5.653  1.00 94.54 81  B 1 
ATOM 1398 C C   . LEU B 2 81  ? -9.032  -10.468 -5.247  1.00 94.11 81  B 1 
ATOM 1399 O O   . LEU B 2 81  ? -10.188 -10.562 -5.659  1.00 92.17 81  B 1 
ATOM 1400 C CB  . LEU B 2 81  ? -8.135  -12.762 -4.748  1.00 93.80 81  B 1 
ATOM 1401 C CG  . LEU B 2 81  ? -7.520  -14.044 -5.345  1.00 86.90 81  B 1 
ATOM 1402 C CD1 . LEU B 2 81  ? -7.517  -15.142 -4.277  1.00 80.57 81  B 1 
ATOM 1403 C CD2 . LEU B 2 81  ? -8.299  -14.556 -6.554  1.00 80.94 81  B 1 
ATOM 1404 N N   . THR B 2 82  ? -8.640  -9.451  -4.480  1.00 93.59 82  B 1 
ATOM 1405 C CA  . THR B 2 82  ? -9.535  -8.354  -4.088  1.00 92.97 82  B 1 
ATOM 1406 C C   . THR B 2 82  ? -9.613  -7.248  -5.141  1.00 93.14 82  B 1 
ATOM 1407 O O   . THR B 2 82  ? -10.634 -6.569  -5.232  1.00 91.67 82  B 1 
ATOM 1408 C CB  . THR B 2 82  ? -9.154  -7.770  -2.729  1.00 91.42 82  B 1 
ATOM 1409 O OG1 . THR B 2 82  ? -7.974  -7.009  -2.776  1.00 85.02 82  B 1 
ATOM 1410 C CG2 . THR B 2 82  ? -8.979  -8.832  -1.650  1.00 85.59 82  B 1 
ATOM 1411 N N   . VAL B 2 83  ? -8.592  -7.084  -5.967  1.00 93.64 83  B 1 
ATOM 1412 C CA  . VAL B 2 83  ? -8.450  -5.971  -6.913  1.00 93.40 83  B 1 
ATOM 1413 C C   . VAL B 2 83  ? -9.615  -5.856  -7.919  1.00 93.26 83  B 1 
ATOM 1414 O O   . VAL B 2 83  ? -10.094 -4.735  -8.106  1.00 92.10 83  B 1 
ATOM 1415 C CB  . VAL B 2 83  ? -7.079  -6.013  -7.622  1.00 92.74 83  B 1 
ATOM 1416 C CG1 . VAL B 2 83  ? -6.927  -4.934  -8.695  1.00 88.23 83  B 1 
ATOM 1417 C CG2 . VAL B 2 83  ? -5.941  -5.810  -6.611  1.00 88.85 83  B 1 
ATOM 1418 N N   . PRO B 2 84  ? -10.152 -6.943  -8.521  1.00 93.28 84  B 1 
ATOM 1419 C CA  . PRO B 2 84  ? -11.308 -6.855  -9.424  1.00 93.11 84  B 1 
ATOM 1420 C C   . PRO B 2 84  ? -12.561 -6.275  -8.765  1.00 92.76 84  B 1 
ATOM 1421 O O   . PRO B 2 84  ? -13.300 -5.516  -9.391  1.00 90.58 84  B 1 
ATOM 1422 C CB  . PRO B 2 84  ? -11.568 -8.288  -9.905  1.00 92.44 84  B 1 
ATOM 1423 C CG  . PRO B 2 84  ? -10.209 -8.968  -9.760  1.00 91.04 84  B 1 
ATOM 1424 C CD  . PRO B 2 84  ? -9.634  -8.305  -8.517  1.00 93.85 84  B 1 
ATOM 1425 N N   . PHE B 2 85  ? -12.779 -6.579  -7.474  1.00 93.18 85  B 1 
ATOM 1426 C CA  . PHE B 2 85  ? -13.908 -6.044  -6.724  1.00 92.88 85  B 1 
ATOM 1427 C C   . PHE B 2 85  ? -13.754 -4.552  -6.455  1.00 92.09 85  B 1 
ATOM 1428 O O   . PHE B 2 85  ? -14.723 -3.800  -6.555  1.00 89.93 85  B 1 
ATOM 1429 C CB  . PHE B 2 85  ? -14.066 -6.816  -5.412  1.00 92.69 85  B 1 
ATOM 1430 C CG  . PHE B 2 85  ? -14.346 -8.294  -5.585  1.00 93.01 85  B 1 
ATOM 1431 C CD1 . PHE B 2 85  ? -15.667 -8.762  -5.706  1.00 90.70 85  B 1 
ATOM 1432 C CD2 . PHE B 2 85  ? -13.288 -9.218  -5.629  1.00 90.97 85  B 1 
ATOM 1433 C CE1 . PHE B 2 85  ? -15.933 -10.127 -5.859  1.00 89.95 85  B 1 
ATOM 1434 C CE2 . PHE B 2 85  ? -13.547 -10.586 -5.782  1.00 89.98 85  B 1 
ATOM 1435 C CZ  . PHE B 2 85  ? -14.868 -11.043 -5.896  1.00 90.81 85  B 1 
ATOM 1436 N N   . TRP B 2 86  ? -12.526 -4.089  -6.183  1.00 91.54 86  B 1 
ATOM 1437 C CA  . TRP B 2 86  ? -12.234 -2.663  -6.055  1.00 90.58 86  B 1 
ATOM 1438 C C   . TRP B 2 86  ? -12.368 -1.928  -7.389  1.00 90.49 86  B 1 
ATOM 1439 O O   . TRP B 2 86  ? -12.843 -0.789  -7.403  1.00 88.92 86  B 1 
ATOM 1440 C CB  . TRP B 2 86  ? -10.834 -2.450  -5.461  1.00 89.59 86  B 1 
ATOM 1441 C CG  . TRP B 2 86  ? -10.587 -3.133  -4.142  1.00 88.97 86  B 1 
ATOM 1442 C CD1 . TRP B 2 86  ? -9.524  -3.918  -3.876  1.00 85.59 86  B 1 
ATOM 1443 C CD2 . TRP B 2 86  ? -11.409 -3.133  -2.938  1.00 88.40 86  B 1 
ATOM 1444 N NE1 . TRP B 2 86  ? -9.636  -4.420  -2.588  1.00 84.86 86  B 1 
ATOM 1445 C CE2 . TRP B 2 86  ? -10.782 -3.982  -1.980  1.00 86.61 86  B 1 
ATOM 1446 C CE3 . TRP B 2 86  ? -12.622 -2.522  -2.568  1.00 84.75 86  B 1 
ATOM 1447 C CZ2 . TRP B 2 86  ? -11.344 -4.233  -0.715  1.00 84.32 86  B 1 
ATOM 1448 C CZ3 . TRP B 2 86  ? -13.190 -2.773  -1.296  1.00 82.88 86  B 1 
ATOM 1449 C CH2 . TRP B 2 86  ? -12.556 -3.627  -0.387  1.00 83.18 86  B 1 
ATOM 1450 N N   . ALA B 2 87  ? -12.019 -2.561  -8.504  1.00 90.17 87  B 1 
ATOM 1451 C CA  . ALA B 2 87  ? -12.213 -2.005  -9.834  1.00 89.79 87  B 1 
ATOM 1452 C C   . ALA B 2 87  ? -13.698 -1.784  -10.150 1.00 89.51 87  B 1 
ATOM 1453 O O   . ALA B 2 87  ? -14.081 -0.696  -10.585 1.00 87.96 87  B 1 
ATOM 1454 C CB  . ALA B 2 87  ? -11.548 -2.933  -10.867 1.00 90.17 87  B 1 
ATOM 1455 N N   . HIS B 2 88  ? -14.558 -2.779  -9.854  1.00 90.25 88  B 1 
ATOM 1456 C CA  . HIS B 2 88  ? -16.012 -2.644  -9.993  1.00 89.23 88  B 1 
ATOM 1457 C C   . HIS B 2 88  ? -16.574 -1.545  -9.076  1.00 88.30 88  B 1 
ATOM 1458 O O   . HIS B 2 88  ? -17.336 -0.691  -9.530  1.00 86.58 88  B 1 
ATOM 1459 C CB  . HIS B 2 88  ? -16.684 -3.988  -9.711  1.00 89.49 88  B 1 
ATOM 1460 C CG  . HIS B 2 88  ? -18.172 -3.926  -9.926  1.00 89.37 88  B 1 
ATOM 1461 N ND1 . HIS B 2 88  ? -18.813 -3.959  -11.154 1.00 79.31 88  B 1 
ATOM 1462 C CD2 . HIS B 2 88  ? -19.128 -3.746  -8.962  1.00 79.83 88  B 1 
ATOM 1463 C CE1 . HIS B 2 88  ? -20.126 -3.809  -10.923 1.00 80.76 88  B 1 
ATOM 1464 N NE2 . HIS B 2 88  ? -20.352 -3.678  -9.608  1.00 82.56 88  B 1 
ATOM 1465 N N   . TYR B 2 89  ? -16.138 -1.502  -7.815  1.00 89.49 89  B 1 
ATOM 1466 C CA  . TYR B 2 89  ? -16.553 -0.470  -6.873  1.00 88.32 89  B 1 
ATOM 1467 C C   . TYR B 2 89  ? -16.163 0.949   -7.313  1.00 87.80 89  B 1 
ATOM 1468 O O   . TYR B 2 89  ? -16.939 1.890   -7.128  1.00 86.20 89  B 1 
ATOM 1469 C CB  . TYR B 2 89  ? -15.963 -0.787  -5.494  1.00 86.84 89  B 1 
ATOM 1470 C CG  . TYR B 2 89  ? -16.320 0.250   -4.438  1.00 86.45 89  B 1 
ATOM 1471 C CD1 . TYR B 2 89  ? -15.317 1.044   -3.848  1.00 82.81 89  B 1 
ATOM 1472 C CD2 . TYR B 2 89  ? -17.661 0.440   -4.066  1.00 83.34 89  B 1 
ATOM 1473 C CE1 . TYR B 2 89  ? -15.658 2.003   -2.888  1.00 82.09 89  B 1 
ATOM 1474 C CE2 . TYR B 2 89  ? -18.008 1.405   -3.115  1.00 81.65 89  B 1 
ATOM 1475 C CZ  . TYR B 2 89  ? -17.006 2.180   -2.522  1.00 82.34 89  B 1 
ATOM 1476 O OH  . TYR B 2 89  ? -17.349 3.111   -1.575  1.00 79.50 89  B 1 
ATOM 1477 N N   . ALA B 2 90  ? -14.987 1.116   -7.918  1.00 87.47 90  B 1 
ATOM 1478 C CA  . ALA B 2 90  ? -14.557 2.407   -8.450  1.00 86.45 90  B 1 
ATOM 1479 C C   . ALA B 2 90  ? -15.392 2.847   -9.667  1.00 86.00 90  B 1 
ATOM 1480 O O   . ALA B 2 90  ? -15.644 4.044   -9.830  1.00 84.15 90  B 1 
ATOM 1481 C CB  . ALA B 2 90  ? -13.064 2.324   -8.800  1.00 86.20 90  B 1 
ATOM 1482 N N   . ALA B 2 91  ? -15.823 1.901   -10.504 1.00 87.52 91  B 1 
ATOM 1483 C CA  . ALA B 2 91  ? -16.614 2.182   -11.696 1.00 86.50 91  B 1 
ATOM 1484 C C   . ALA B 2 91  ? -18.093 2.481   -11.402 1.00 85.50 91  B 1 
ATOM 1485 O O   . ALA B 2 91  ? -18.692 3.323   -12.065 1.00 81.78 91  B 1 
ATOM 1486 C CB  . ALA B 2 91  ? -16.488 0.986   -12.655 1.00 86.42 91  B 1 
ATOM 1487 N N   . ALA B 2 92  ? -18.673 1.787   -10.409 1.00 85.38 92  B 1 
ATOM 1488 C CA  . ALA B 2 92  ? -20.095 1.862   -10.098 1.00 83.55 92  B 1 
ATOM 1489 C C   . ALA B 2 92  ? -20.325 2.109   -8.597  1.00 82.79 92  B 1 
ATOM 1490 O O   . ALA B 2 92  ? -20.115 3.208   -8.089  1.00 75.48 92  B 1 
ATOM 1491 C CB  . ALA B 2 92  ? -20.785 0.603   -10.655 1.00 80.63 92  B 1 
ATOM 1492 N N   . GLN B 2 93  ? -20.768 1.080   -7.868  1.00 81.72 93  B 1 
ATOM 1493 C CA  . GLN B 2 93  ? -21.061 1.101   -6.449  1.00 81.28 93  B 1 
ATOM 1494 C C   . GLN B 2 93  ? -20.703 -0.250  -5.818  1.00 81.50 93  B 1 
ATOM 1495 O O   . GLN B 2 93  ? -20.280 -1.186  -6.507  1.00 78.40 93  B 1 
ATOM 1496 C CB  . GLN B 2 93  ? -22.542 1.484   -6.228  1.00 77.88 93  B 1 
ATOM 1497 C CG  . GLN B 2 93  ? -23.526 0.478   -6.860  1.00 73.16 93  B 1 
ATOM 1498 C CD  . GLN B 2 93  ? -24.994 0.789   -6.588  1.00 73.64 93  B 1 
ATOM 1499 O OE1 . GLN B 2 93  ? -25.366 1.785   -5.990  1.00 67.37 93  B 1 
ATOM 1500 N NE2 . GLN B 2 93  ? -25.867 -0.085  -7.033  1.00 66.33 93  B 1 
ATOM 1501 N N   . TRP B 2 94  ? -20.863 -0.371  -4.508  1.00 83.51 94  B 1 
ATOM 1502 C CA  . TRP B 2 94  ? -20.620 -1.631  -3.809  1.00 85.08 94  B 1 
ATOM 1503 C C   . TRP B 2 94  ? -21.853 -2.537  -3.853  1.00 85.15 94  B 1 
ATOM 1504 O O   . TRP B 2 94  ? -22.745 -2.425  -3.015  1.00 82.22 94  B 1 
ATOM 1505 C CB  . TRP B 2 94  ? -20.154 -1.346  -2.386  1.00 84.96 94  B 1 
ATOM 1506 C CG  . TRP B 2 94  ? -19.688 -2.586  -1.708  1.00 86.57 94  B 1 
ATOM 1507 C CD1 . TRP B 2 94  ? -20.423 -3.368  -0.880  1.00 84.33 94  B 1 
ATOM 1508 C CD2 . TRP B 2 94  ? -18.415 -3.267  -1.879  1.00 87.39 94  B 1 
ATOM 1509 N NE1 . TRP B 2 94  ? -19.680 -4.488  -0.524  1.00 84.74 94  B 1 
ATOM 1510 C CE2 . TRP B 2 94  ? -18.450 -4.468  -1.133  1.00 86.37 94  B 1 
ATOM 1511 C CE3 . TRP B 2 94  ? -17.250 -2.976  -2.617  1.00 84.80 94  B 1 
ATOM 1512 C CZ2 . TRP B 2 94  ? -17.369 -5.377  -1.138  1.00 84.63 94  B 1 
ATOM 1513 C CZ3 . TRP B 2 94  ? -16.167 -3.874  -2.608  1.00 83.01 94  B 1 
ATOM 1514 C CH2 . TRP B 2 94  ? -16.230 -5.068  -1.888  1.00 83.42 94  B 1 
ATOM 1515 N N   . ASP B 2 95  ? -21.873 -3.492  -4.787  1.00 87.87 95  B 1 
ATOM 1516 C CA  . ASP B 2 95  ? -23.000 -4.401  -5.008  1.00 87.81 95  B 1 
ATOM 1517 C C   . ASP B 2 95  ? -22.859 -5.769  -4.296  1.00 88.54 95  B 1 
ATOM 1518 O O   . ASP B 2 95  ? -23.745 -6.606  -4.361  1.00 85.11 95  B 1 
ATOM 1519 C CB  . ASP B 2 95  ? -23.230 -4.569  -6.518  1.00 85.59 95  B 1 
ATOM 1520 C CG  . ASP B 2 95  ? -23.587 -3.238  -7.183  1.00 82.35 95  B 1 
ATOM 1521 O OD1 . ASP B 2 95  ? -24.497 -2.542  -6.665  1.00 74.63 95  B 1 
ATOM 1522 O OD2 . ASP B 2 95  ? -22.939 -2.881  -8.187  1.00 77.06 95  B 1 
ATOM 1523 N N   . PHE B 2 96  ? -21.749 -5.998  -3.577  1.00 89.51 96  B 1 
ATOM 1524 C CA  . PHE B 2 96  ? -21.402 -7.312  -3.016  1.00 90.15 96  B 1 
ATOM 1525 C C   . PHE B 2 96  ? -21.883 -7.539  -1.570  1.00 90.11 96  B 1 
ATOM 1526 O O   . PHE B 2 96  ? -21.639 -8.593  -0.982  1.00 85.14 96  B 1 
ATOM 1527 C CB  . PHE B 2 96  ? -19.892 -7.530  -3.161  1.00 89.21 96  B 1 
ATOM 1528 C CG  . PHE B 2 96  ? -19.364 -7.323  -4.561  1.00 90.06 96  B 1 
ATOM 1529 C CD1 . PHE B 2 96  ? -19.614 -8.277  -5.562  1.00 86.14 96  B 1 
ATOM 1530 C CD2 . PHE B 2 96  ? -18.644 -6.153  -4.879  1.00 86.13 96  B 1 
ATOM 1531 C CE1 . PHE B 2 96  ? -19.154 -8.064  -6.868  1.00 84.30 96  B 1 
ATOM 1532 C CE2 . PHE B 2 96  ? -18.186 -5.936  -6.185  1.00 84.52 96  B 1 
ATOM 1533 C CZ  . PHE B 2 96  ? -18.443 -6.894  -7.186  1.00 85.10 96  B 1 
ATOM 1534 N N   . GLY B 2 97  ? -22.557 -6.565  -0.966  1.00 87.97 97  B 1 
ATOM 1535 C CA  . GLY B 2 97  ? -23.063 -6.649  0.407   1.00 88.04 97  B 1 
ATOM 1536 C C   . GLY B 2 97  ? -22.005 -6.459  1.504   1.00 88.78 97  B 1 
ATOM 1537 O O   . GLY B 2 97  ? -20.816 -6.283  1.266   1.00 86.40 97  B 1 
ATOM 1538 N N   . ASN B 2 98  ? -22.466 -6.481  2.771   1.00 88.72 98  B 1 
ATOM 1539 C CA  . ASN B 2 98  ? -21.633 -6.151  3.933   1.00 88.45 98  B 1 
ATOM 1540 C C   . ASN B 2 98  ? -20.587 -7.229  4.250   1.00 89.15 98  B 1 
ATOM 1541 O O   . ASN B 2 98  ? -19.426 -6.911  4.499   1.00 88.21 98  B 1 
ATOM 1542 C CB  . ASN B 2 98  ? -22.539 -5.891  5.132   1.00 86.10 98  B 1 
ATOM 1543 C CG  . ASN B 2 98  ? -21.757 -5.369  6.328   1.00 83.21 98  B 1 
ATOM 1544 O OD1 . ASN B 2 98  ? -20.978 -4.449  6.232   1.00 75.43 98  B 1 
ATOM 1545 N ND2 . ASN B 2 98  ? -21.930 -5.956  7.491   1.00 75.75 98  B 1 
ATOM 1546 N N   . THR B 2 99  ? -20.974 -8.517  4.210   1.00 91.24 99  B 1 
ATOM 1547 C CA  . THR B 2 99  ? -20.071 -9.639  4.513   1.00 91.52 99  B 1 
ATOM 1548 C C   . THR B 2 99  ? -18.900 -9.679  3.544   1.00 91.65 99  B 1 
ATOM 1549 O O   . THR B 2 99  ? -17.753 -9.804  3.961   1.00 90.51 99  B 1 
ATOM 1550 C CB  . THR B 2 99  ? -20.838 -10.973 4.454   1.00 90.88 99  B 1 
ATOM 1551 O OG1 . THR B 2 99  ? -22.034 -10.869 5.191   1.00 81.48 99  B 1 
ATOM 1552 C CG2 . THR B 2 99  ? -20.032 -12.123 5.043   1.00 79.24 99  B 1 
ATOM 1553 N N   . MET B 2 100 ? -19.178 -9.497  2.249   1.00 91.40 100 B 1 
ATOM 1554 C CA  . MET B 2 100 ? -18.133 -9.484  1.228   1.00 91.45 100 B 1 
ATOM 1555 C C   . MET B 2 100 ? -17.218 -8.262  1.361   1.00 91.35 100 B 1 
ATOM 1556 O O   . MET B 2 100 ? -16.014 -8.377  1.165   1.00 89.94 100 B 1 
ATOM 1557 C CB  . MET B 2 100 ? -18.786 -9.560  -0.158  1.00 90.95 100 B 1 
ATOM 1558 C CG  . MET B 2 100 ? -17.811 -10.056 -1.230  1.00 85.02 100 B 1 
ATOM 1559 S SD  . MET B 2 100 ? -17.223 -11.751 -0.957  1.00 80.76 100 B 1 
ATOM 1560 C CE  . MET B 2 100 ? -16.291 -12.010 -2.474  1.00 69.42 100 B 1 
ATOM 1561 N N   . CYS B 2 101 ? -17.750 -7.119  1.780   1.00 90.20 101 B 1 
ATOM 1562 C CA  . CYS B 2 101 ? -16.962 -5.922  2.086   1.00 89.59 101 B 1 
ATOM 1563 C C   . CYS B 2 101 ? -15.948 -6.182  3.207   1.00 89.94 101 B 1 
ATOM 1564 O O   . CYS B 2 101 ? -14.774 -5.869  3.043   1.00 88.59 101 B 1 
ATOM 1565 C CB  . CYS B 2 101 ? -17.932 -4.774  2.434   1.00 87.74 101 B 1 
ATOM 1566 S SG  . CYS B 2 101 ? -17.159 -3.289  3.121   1.00 82.55 101 B 1 
ATOM 1567 N N   . GLN B 2 102 ? -16.369 -6.809  4.298   1.00 89.80 102 B 1 
ATOM 1568 C CA  . GLN B 2 102 ? -15.483 -7.153  5.417   1.00 90.12 102 B 1 
ATOM 1569 C C   . GLN B 2 102 ? -14.442 -8.209  5.014   1.00 90.57 102 B 1 
ATOM 1570 O O   . GLN B 2 102 ? -13.256 -8.050  5.307   1.00 89.74 102 B 1 
ATOM 1571 C CB  . GLN B 2 102 ? -16.315 -7.651  6.604   1.00 89.33 102 B 1 
ATOM 1572 C CG  . GLN B 2 102 ? -17.108 -6.511  7.251   1.00 86.00 102 B 1 
ATOM 1573 C CD  . GLN B 2 102 ? -17.975 -6.981  8.420   1.00 84.08 102 B 1 
ATOM 1574 O OE1 . GLN B 2 102 ? -18.425 -8.119  8.509   1.00 77.25 102 B 1 
ATOM 1575 N NE2 . GLN B 2 102 ? -18.265 -6.118  9.361   1.00 73.63 102 B 1 
ATOM 1576 N N   . LEU B 2 103 ? -14.858 -9.258  4.284   1.00 91.61 103 B 1 
ATOM 1577 C CA  . LEU B 2 103 ? -13.971 -10.342 3.863   1.00 91.75 103 B 1 
ATOM 1578 C C   . LEU B 2 103 ? -12.890 -9.854  2.886   1.00 91.91 103 B 1 
ATOM 1579 O O   . LEU B 2 103 ? -11.713 -10.145 3.081   1.00 91.16 103 B 1 
ATOM 1580 C CB  . LEU B 2 103 ? -14.842 -11.480 3.304   1.00 91.40 103 B 1 
ATOM 1581 C CG  . LEU B 2 103 ? -14.041 -12.754 2.953   1.00 82.03 103 B 1 
ATOM 1582 C CD1 . LEU B 2 103 ? -14.890 -13.995 3.229   1.00 75.66 103 B 1 
ATOM 1583 C CD2 . LEU B 2 103 ? -13.640 -12.797 1.476   1.00 75.57 103 B 1 
ATOM 1584 N N   . LEU B 2 104 ? -13.271 -9.087  1.865   1.00 91.29 104 B 1 
ATOM 1585 C CA  . LEU B 2 104 ? -12.322 -8.554  0.886   1.00 91.30 104 B 1 
ATOM 1586 C C   . LEU B 2 104 ? -11.384 -7.519  1.498   1.00 91.02 104 B 1 
ATOM 1587 O O   . LEU B 2 104 ? -10.199 -7.496  1.175   1.00 90.00 104 B 1 
ATOM 1588 C CB  . LEU B 2 104 ? -13.090 -7.942  -0.292  1.00 91.33 104 B 1 
ATOM 1589 C CG  . LEU B 2 104 ? -13.819 -8.974  -1.167  1.00 89.89 104 B 1 
ATOM 1590 C CD1 . LEU B 2 104 ? -14.688 -8.224  -2.174  1.00 86.87 104 B 1 
ATOM 1591 C CD2 . LEU B 2 104 ? -12.863 -9.876  -1.936  1.00 86.72 104 B 1 
ATOM 1592 N N   . THR B 2 105 ? -11.882 -6.704  2.429   1.00 91.13 105 B 1 
ATOM 1593 C CA  . THR B 2 105 ? -11.052 -5.788  3.197   1.00 90.06 105 B 1 
ATOM 1594 C C   . THR B 2 105 ? -10.017 -6.547  4.026   1.00 90.00 105 B 1 
ATOM 1595 O O   . THR B 2 105 ? -8.837  -6.193  4.022   1.00 89.00 105 B 1 
ATOM 1596 C CB  . THR B 2 105 ? -11.943 -4.933  4.106   1.00 88.59 105 B 1 
ATOM 1597 O OG1 . THR B 2 105 ? -12.764 -4.095  3.318   1.00 79.60 105 B 1 
ATOM 1598 C CG2 . THR B 2 105 ? -11.151 -4.040  5.026   1.00 77.88 105 B 1 
ATOM 1599 N N   . GLY B 2 106 ? -10.430 -7.627  4.690   1.00 91.68 106 B 1 
ATOM 1600 C CA  . GLY B 2 106 ? -9.525  -8.506  5.418   1.00 91.47 106 B 1 
ATOM 1601 C C   . GLY B 2 106 ? -8.451  -9.123  4.529   1.00 91.99 106 B 1 
ATOM 1602 O O   . GLY B 2 106 ? -7.263  -9.004  4.826   1.00 91.05 106 B 1 
ATOM 1603 N N   . LEU B 2 107 ? -8.838  -9.711  3.391   1.00 92.60 107 B 1 
ATOM 1604 C CA  . LEU B 2 107 ? -7.905  -10.303 2.426   1.00 92.74 107 B 1 
ATOM 1605 C C   . LEU B 2 107 ? -6.912  -9.282  1.860   1.00 92.56 107 B 1 
ATOM 1606 O O   . LEU B 2 107 ? -5.727  -9.588  1.759   1.00 91.07 107 B 1 
ATOM 1607 C CB  . LEU B 2 107 ? -8.697  -10.952 1.276   1.00 92.42 107 B 1 
ATOM 1608 C CG  . LEU B 2 107 ? -9.317  -12.319 1.616   1.00 86.01 107 B 1 
ATOM 1609 C CD1 . LEU B 2 107 ? -10.202 -12.776 0.461   1.00 81.37 107 B 1 
ATOM 1610 C CD2 . LEU B 2 107 ? -8.251  -13.395 1.821   1.00 81.51 107 B 1 
ATOM 1611 N N   . TYR B 2 108 ? -7.376  -8.074  1.545   1.00 91.84 108 B 1 
ATOM 1612 C CA  . TYR B 2 108 ? -6.514  -6.987  1.068   1.00 91.26 108 B 1 
ATOM 1613 C C   . TYR B 2 108 ? -5.417  -6.670  2.078   1.00 91.27 108 B 1 
ATOM 1614 O O   . TYR B 2 108 ? -4.237  -6.639  1.724   1.00 90.67 108 B 1 
ATOM 1615 C CB  . TYR B 2 108 ? -7.378  -5.753  0.779   1.00 90.41 108 B 1 
ATOM 1616 C CG  . TYR B 2 108 ? -6.586  -4.538  0.334   1.00 89.99 108 B 1 
ATOM 1617 C CD1 . TYR B 2 108 ? -6.090  -3.620  1.280   1.00 86.95 108 B 1 
ATOM 1618 C CD2 . TYR B 2 108 ? -6.332  -4.321  -1.036  1.00 87.06 108 B 1 
ATOM 1619 C CE1 . TYR B 2 108 ? -5.348  -2.495  0.869   1.00 85.83 108 B 1 
ATOM 1620 C CE2 . TYR B 2 108 ? -5.593  -3.199  -1.457  1.00 85.25 108 B 1 
ATOM 1621 C CZ  . TYR B 2 108 ? -5.105  -2.289  -0.501  1.00 85.97 108 B 1 
ATOM 1622 O OH  . TYR B 2 108 ? -4.385  -1.184  -0.908  1.00 83.60 108 B 1 
ATOM 1623 N N   . PHE B 2 109 ? -5.762  -6.516  3.371   1.00 90.89 109 B 1 
ATOM 1624 C CA  . PHE B 2 109 ? -4.784  -6.161  4.394   1.00 90.64 109 B 1 
ATOM 1625 C C   . PHE B 2 109 ? -3.897  -7.322  4.809   1.00 91.63 109 B 1 
ATOM 1626 O O   . PHE B 2 109 ? -2.699  -7.127  4.990   1.00 91.06 109 B 1 
ATOM 1627 C CB  . PHE B 2 109 ? -5.467  -5.518  5.594   1.00 88.57 109 B 1 
ATOM 1628 C CG  . PHE B 2 109 ? -5.546  -4.033  5.374   1.00 85.57 109 B 1 
ATOM 1629 C CD1 . PHE B 2 109 ? -4.658  -3.167  6.040   1.00 81.36 109 B 1 
ATOM 1630 C CD2 . PHE B 2 109 ? -6.400  -3.527  4.388   1.00 80.51 109 B 1 
ATOM 1631 C CE1 . PHE B 2 109 ? -4.643  -1.795  5.735   1.00 78.28 109 B 1 
ATOM 1632 C CE2 . PHE B 2 109 ? -6.386  -2.156  4.077   1.00 77.28 109 B 1 
ATOM 1633 C CZ  . PHE B 2 109 ? -5.504  -1.286  4.750   1.00 77.96 109 B 1 
ATOM 1634 N N   . ILE B 2 110 ? -4.441  -8.536  4.907   1.00 92.71 110 B 1 
ATOM 1635 C CA  . ILE B 2 110 ? -3.644  -9.731  5.177   1.00 93.77 110 B 1 
ATOM 1636 C C   . ILE B 2 110 ? -2.600  -9.910  4.068   1.00 93.93 110 B 1 
ATOM 1637 O O   . ILE B 2 110 ? -1.433  -10.108 4.374   1.00 93.23 110 B 1 
ATOM 1638 C CB  . ILE B 2 110 ? -4.546  -10.973 5.353   1.00 93.78 110 B 1 
ATOM 1639 C CG1 . ILE B 2 110 ? -5.388  -10.851 6.641   1.00 90.22 110 B 1 
ATOM 1640 C CG2 . ILE B 2 110 ? -3.702  -12.259 5.409   1.00 90.01 110 B 1 
ATOM 1641 C CD1 . ILE B 2 110 ? -6.551  -11.849 6.712   1.00 84.39 110 B 1 
ATOM 1642 N N   . GLY B 2 111 ? -3.005  -9.781  2.807   1.00 93.40 111 B 1 
ATOM 1643 C CA  . GLY B 2 111 ? -2.097  -9.846  1.664   1.00 93.52 111 B 1 
ATOM 1644 C C   . GLY B 2 111 ? -1.034  -8.753  1.687   1.00 93.75 111 B 1 
ATOM 1645 O O   . GLY B 2 111 ? 0.159   -9.045  1.536   1.00 92.78 111 B 1 
ATOM 1646 N N   . PHE B 2 112 ? -1.419  -7.504  1.963   1.00 92.08 112 B 1 
ATOM 1647 C CA  . PHE B 2 112 ? -0.510  -6.362  2.047   1.00 91.70 112 B 1 
ATOM 1648 C C   . PHE B 2 112 ? 0.553   -6.543  3.145   1.00 92.26 112 B 1 
ATOM 1649 O O   . PHE B 2 112 ? 1.752   -6.498  2.861   1.00 92.00 112 B 1 
ATOM 1650 C CB  . PHE B 2 112 ? -1.340  -5.091  2.271   1.00 90.82 112 B 1 
ATOM 1651 C CG  . PHE B 2 112 ? -0.505  -3.844  2.475   1.00 90.28 112 B 1 
ATOM 1652 C CD1 . PHE B 2 112 ? -0.333  -3.308  3.769   1.00 87.59 112 B 1 
ATOM 1653 C CD2 . PHE B 2 112 ? 0.090   -3.205  1.382   1.00 87.12 112 B 1 
ATOM 1654 C CE1 . PHE B 2 112 ? 0.432   -2.149  3.960   1.00 86.23 112 B 1 
ATOM 1655 C CE2 . PHE B 2 112 ? 0.858   -2.046  1.570   1.00 85.27 112 B 1 
ATOM 1656 C CZ  . PHE B 2 112 ? 1.029   -1.513  2.859   1.00 85.77 112 B 1 
ATOM 1657 N N   . PHE B 2 113 ? 0.146   -6.805  4.397   1.00 92.53 113 B 1 
ATOM 1658 C CA  . PHE B 2 113 ? 1.083   -6.938  5.511   1.00 92.80 113 B 1 
ATOM 1659 C C   . PHE B 2 113 ? 1.928   -8.210  5.414   1.00 93.96 113 B 1 
ATOM 1660 O O   . PHE B 2 113 ? 3.138   -8.150  5.632   1.00 93.82 113 B 1 
ATOM 1661 C CB  . PHE B 2 113 ? 0.351   -6.887  6.853   1.00 91.70 113 B 1 
ATOM 1662 C CG  . PHE B 2 113 ? -0.135  -5.505  7.224   1.00 90.38 113 B 1 
ATOM 1663 C CD1 . PHE B 2 113 ? 0.787   -4.461  7.420   1.00 87.47 113 B 1 
ATOM 1664 C CD2 . PHE B 2 113 ? -1.511  -5.239  7.320   1.00 86.99 113 B 1 
ATOM 1665 C CE1 . PHE B 2 113 ? 0.351   -3.153  7.667   1.00 85.49 113 B 1 
ATOM 1666 C CE2 . PHE B 2 113 ? -1.952  -3.925  7.565   1.00 84.84 113 B 1 
ATOM 1667 C CZ  . PHE B 2 113 ? -1.018  -2.881  7.723   1.00 85.23 113 B 1 
ATOM 1668 N N   . SER B 2 114 ? 1.330   -9.349  5.061   1.00 94.18 114 B 1 
ATOM 1669 C CA  . SER B 2 114 ? 2.092   -10.587 4.900   1.00 95.03 114 B 1 
ATOM 1670 C C   . SER B 2 114 ? 3.119   -10.466 3.785   1.00 95.52 114 B 1 
ATOM 1671 O O   . SER B 2 114 ? 4.267   -10.857 3.995   1.00 94.89 114 B 1 
ATOM 1672 C CB  . SER B 2 114 ? 1.181   -11.794 4.688   1.00 94.70 114 B 1 
ATOM 1673 O OG  . SER B 2 114 ? 0.414   -11.656 3.521   1.00 86.55 114 B 1 
ATOM 1674 N N   . GLY B 2 115 ? 2.789   -9.839  2.666   1.00 94.71 115 B 1 
ATOM 1675 C CA  . GLY B 2 115 ? 3.729   -9.576  1.581   1.00 94.68 115 B 1 
ATOM 1676 C C   . GLY B 2 115 ? 4.953   -8.784  2.037   1.00 95.02 115 B 1 
ATOM 1677 O O   . GLY B 2 115 ? 6.088   -9.197  1.814   1.00 94.23 115 B 1 
ATOM 1678 N N   . ILE B 2 116 ? 4.743   -7.701  2.790   1.00 94.45 116 B 1 
ATOM 1679 C CA  . ILE B 2 116 ? 5.832   -6.906  3.370   1.00 93.90 116 B 1 
ATOM 1680 C C   . ILE B 2 116 ? 6.678   -7.745  4.333   1.00 94.51 116 B 1 
ATOM 1681 O O   . ILE B 2 116 ? 7.911   -7.720  4.266   1.00 94.07 116 B 1 
ATOM 1682 C CB  . ILE B 2 116 ? 5.253   -5.653  4.065   1.00 92.47 116 B 1 
ATOM 1683 C CG1 . ILE B 2 116 ? 4.654   -4.701  3.005   1.00 87.05 116 B 1 
ATOM 1684 C CG2 . ILE B 2 116 ? 6.325   -4.917  4.886   1.00 86.12 116 B 1 
ATOM 1685 C CD1 . ILE B 2 116 ? 3.744   -3.636  3.608   1.00 79.21 116 B 1 
ATOM 1686 N N   . PHE B 2 117 ? 6.051   -8.524  5.216   1.00 95.26 117 B 1 
ATOM 1687 C CA  . PHE B 2 117 ? 6.772   -9.352  6.177   1.00 95.66 117 B 1 
ATOM 1688 C C   . PHE B 2 117 ? 7.569   -10.466 5.501   1.00 95.81 117 B 1 
ATOM 1689 O O   . PHE B 2 117 ? 8.706   -10.742 5.913   1.00 95.04 117 B 1 
ATOM 1690 C CB  . PHE B 2 117 ? 5.796   -9.928  7.211   1.00 94.84 117 B 1 
ATOM 1691 C CG  . PHE B 2 117 ? 5.065   -8.918  8.081   1.00 93.84 117 B 1 
ATOM 1692 C CD1 . PHE B 2 117 ? 5.597   -7.646  8.363   1.00 90.45 117 B 1 
ATOM 1693 C CD2 . PHE B 2 117 ? 3.817   -9.272  8.633   1.00 90.22 117 B 1 
ATOM 1694 C CE1 . PHE B 2 117 ? 4.894   -6.735  9.166   1.00 89.21 117 B 1 
ATOM 1695 C CE2 . PHE B 2 117 ? 3.112   -8.369  9.437   1.00 88.87 117 B 1 
ATOM 1696 C CZ  . PHE B 2 117 ? 3.645   -7.099  9.707   1.00 89.41 117 B 1 
ATOM 1697 N N   . PHE B 2 118 ? 7.064   -11.080 4.421   1.00 95.74 118 B 1 
ATOM 1698 C CA  . PHE B 2 118 ? 7.827   -12.071 3.656   1.00 95.91 118 B 1 
ATOM 1699 C C   . PHE B 2 118 ? 8.991   -11.450 2.877   1.00 95.47 118 B 1 
ATOM 1700 O O   . PHE B 2 118 ? 10.054  -12.070 2.791   1.00 94.29 118 B 1 
ATOM 1701 C CB  . PHE B 2 118 ? 6.900   -12.899 2.764   1.00 95.97 118 B 1 
ATOM 1702 C CG  . PHE B 2 118 ? 6.088   -13.923 3.535   1.00 96.21 118 B 1 
ATOM 1703 C CD1 . PHE B 2 118 ? 6.736   -14.927 4.276   1.00 95.07 118 B 1 
ATOM 1704 C CD2 . PHE B 2 118 ? 4.684   -13.841 3.568   1.00 94.85 118 B 1 
ATOM 1705 C CE1 . PHE B 2 118 ? 6.005   -15.815 5.068   1.00 94.53 118 B 1 
ATOM 1706 C CE2 . PHE B 2 118 ? 3.943   -14.731 4.357   1.00 94.37 118 B 1 
ATOM 1707 C CZ  . PHE B 2 118 ? 4.596   -15.715 5.119   1.00 94.95 118 B 1 
ATOM 1708 N N   . ILE B 2 119 ? 8.869   -10.206 2.394   1.00 95.59 119 B 1 
ATOM 1709 C CA  . ILE B 2 119 ? 10.003  -9.465  1.821   1.00 95.13 119 B 1 
ATOM 1710 C C   . ILE B 2 119 ? 11.098  -9.226  2.874   1.00 94.80 119 B 1 
ATOM 1711 O O   . ILE B 2 119 ? 12.287  -9.422  2.595   1.00 93.70 119 B 1 
ATOM 1712 C CB  . ILE B 2 119 ? 9.512   -8.136  1.189   1.00 94.58 119 B 1 
ATOM 1713 C CG1 . ILE B 2 119 ? 8.709   -8.439  -0.097  1.00 91.70 119 B 1 
ATOM 1714 C CG2 . ILE B 2 119 ? 10.689  -7.204  0.857   1.00 92.06 119 B 1 
ATOM 1715 C CD1 . ILE B 2 119 ? 7.904   -7.241  -0.617  1.00 87.33 119 B 1 
ATOM 1716 N N   . ILE B 2 120 ? 10.713  -8.860  4.107   1.00 95.77 120 B 1 
ATOM 1717 C CA  . ILE B 2 120 ? 11.649  -8.717  5.231   1.00 95.48 120 B 1 
ATOM 1718 C C   . ILE B 2 120 ? 12.334  -10.056 5.539   1.00 95.11 120 B 1 
ATOM 1719 O O   . ILE B 2 120 ? 13.556  -10.112 5.627   1.00 93.98 120 B 1 
ATOM 1720 C CB  . ILE B 2 120 ? 10.918  -8.133  6.463   1.00 95.01 120 B 1 
ATOM 1721 C CG1 . ILE B 2 120 ? 10.540  -6.657  6.210   1.00 91.84 120 B 1 
ATOM 1722 C CG2 . ILE B 2 120 ? 11.786  -8.243  7.736   1.00 92.25 120 B 1 
ATOM 1723 C CD1 . ILE B 2 120 ? 9.565   -6.082  7.245   1.00 89.02 120 B 1 
ATOM 1724 N N   . LEU B 2 121 ? 11.573  -11.157 5.637   1.00 95.30 121 B 1 
ATOM 1725 C CA  . LEU B 2 121 ? 12.121  -12.494 5.889   1.00 95.09 121 B 1 
ATOM 1726 C C   . LEU B 2 121 ? 13.080  -12.953 4.782   1.00 94.27 121 B 1 
ATOM 1727 O O   . LEU B 2 121 ? 14.147  -13.475 5.095   1.00 92.61 121 B 1 
ATOM 1728 C CB  . LEU B 2 121 ? 10.980  -13.508 6.063   1.00 94.95 121 B 1 
ATOM 1729 C CG  . LEU B 2 121 ? 10.234  -13.407 7.403   1.00 93.29 121 B 1 
ATOM 1730 C CD1 . LEU B 2 121 ? 9.092   -14.410 7.384   1.00 90.30 121 B 1 
ATOM 1731 C CD2 . LEU B 2 121 ? 11.122  -13.729 8.605   1.00 89.88 121 B 1 
ATOM 1732 N N   . LEU B 2 122 ? 12.762  -12.706 3.507   1.00 94.18 122 B 1 
ATOM 1733 C CA  . LEU B 2 122 ? 13.664  -12.990 2.382   1.00 93.13 122 B 1 
ATOM 1734 C C   . LEU B 2 122 ? 14.963  -12.178 2.455   1.00 92.84 122 B 1 
ATOM 1735 O O   . LEU B 2 122 ? 16.034  -12.699 2.153   1.00 91.24 122 B 1 
ATOM 1736 C CB  . LEU B 2 122 ? 12.942  -12.689 1.059   1.00 92.39 122 B 1 
ATOM 1737 C CG  . LEU B 2 122 ? 11.948  -13.793 0.628   1.00 89.83 122 B 1 
ATOM 1738 C CD1 . LEU B 2 122 ? 11.070  -13.286 -0.514  1.00 87.52 122 B 1 
ATOM 1739 C CD2 . LEU B 2 122 ? 12.686  -15.043 0.141   1.00 87.25 122 B 1 
ATOM 1740 N N   . THR B 2 123 ? 14.878  -10.929 2.903   1.00 93.38 123 B 1 
ATOM 1741 C CA  . THR B 2 123 ? 16.053  -10.072 3.089   1.00 93.00 123 B 1 
ATOM 1742 C C   . THR B 2 123 ? 16.954  -10.590 4.213   1.00 92.79 123 B 1 
ATOM 1743 O O   . THR B 2 123 ? 18.165  -10.700 4.027   1.00 91.04 123 B 1 
ATOM 1744 C CB  . THR B 2 123 ? 15.617  -8.622  3.362   1.00 92.74 123 B 1 
ATOM 1745 O OG1 . THR B 2 123 ? 14.816  -8.165  2.296   1.00 84.09 123 B 1 
ATOM 1746 C CG2 . THR B 2 123 ? 16.805  -7.668  3.462   1.00 84.73 123 B 1 
ATOM 1747 N N   . ILE B 2 124 ? 16.368  -10.990 5.349   1.00 93.61 124 B 1 
ATOM 1748 C CA  . ILE B 2 124 ? 17.093  -11.594 6.478   1.00 93.58 124 B 1 
ATOM 1749 C C   . ILE B 2 124 ? 17.687  -12.952 6.068   1.00 92.92 124 B 1 
ATOM 1750 O O   . ILE B 2 124 ? 18.840  -13.235 6.398   1.00 91.14 124 B 1 
ATOM 1751 C CB  . ILE B 2 124 ? 16.171  -11.711 7.713   1.00 93.46 124 B 1 
ATOM 1752 C CG1 . ILE B 2 124 ? 15.761  -10.307 8.221   1.00 91.09 124 B 1 
ATOM 1753 C CG2 . ILE B 2 124 ? 16.861  -12.493 8.844   1.00 91.12 124 B 1 
ATOM 1754 C CD1 . ILE B 2 124 ? 14.620  -10.325 9.255   1.00 87.20 124 B 1 
ATOM 1755 N N   . ASP B 2 125 ? 16.958  -13.780 5.326   1.00 92.22 125 B 1 
ATOM 1756 C CA  . ASP B 2 125 ? 17.435  -15.081 4.838   1.00 91.14 125 B 1 
ATOM 1757 C C   . ASP B 2 125 ? 18.675  -14.928 3.936   1.00 90.64 125 B 1 
ATOM 1758 O O   . ASP B 2 125 ? 19.672  -15.640 4.119   1.00 88.78 125 B 1 
ATOM 1759 C CB  . ASP B 2 125 ? 16.307  -15.819 4.099   1.00 90.11 125 B 1 
ATOM 1760 C CG  . ASP B 2 125 ? 16.777  -17.204 3.627   1.00 87.97 125 B 1 
ATOM 1761 O OD1 . ASP B 2 125 ? 17.176  -18.011 4.482   1.00 83.55 125 B 1 
ATOM 1762 O OD2 . ASP B 2 125 ? 16.820  -17.470 2.403   1.00 83.51 125 B 1 
ATOM 1763 N N   . ARG B 2 126 ? 18.670  -13.948 3.033   1.00 90.58 126 B 1 
ATOM 1764 C CA  . ARG B 2 126 ? 19.838  -13.607 2.199   1.00 89.68 126 B 1 
ATOM 1765 C C   . ARG B 2 126 ? 21.014  -13.106 3.032   1.00 89.64 126 B 1 
ATOM 1766 O O   . ARG B 2 126 ? 22.149  -13.516 2.792   1.00 87.16 126 B 1 
ATOM 1767 C CB  . ARG B 2 126 ? 19.448  -12.549 1.162   1.00 87.52 126 B 1 
ATOM 1768 C CG  . ARG B 2 126 ? 18.600  -13.160 0.038   1.00 79.76 126 B 1 
ATOM 1769 C CD  . ARG B 2 126 ? 18.138  -12.053 -0.903  1.00 75.62 126 B 1 
ATOM 1770 N NE  . ARG B 2 126 ? 17.376  -12.612 -2.041  1.00 70.81 126 B 1 
ATOM 1771 C CZ  . ARG B 2 126 ? 16.944  -11.942 -3.087  1.00 65.54 126 B 1 
ATOM 1772 N NH1 . ARG B 2 126 ? 17.086  -10.645 -3.200  1.00 61.06 126 B 1 
ATOM 1773 N NH2 . ARG B 2 126 ? 16.356  -12.576 -4.052  1.00 59.70 126 B 1 
ATOM 1774 N N   . TYR B 2 127 ? 20.745  -12.256 4.029   1.00 89.82 127 B 1 
ATOM 1775 C CA  . TYR B 2 127 ? 21.776  -11.772 4.938   1.00 90.95 127 B 1 
ATOM 1776 C C   . TYR B 2 127 ? 22.455  -12.920 5.689   1.00 90.70 127 B 1 
ATOM 1777 O O   . TYR B 2 127 ? 23.682  -13.022 5.680   1.00 89.60 127 B 1 
ATOM 1778 C CB  . TYR B 2 127 ? 21.166  -10.748 5.906   1.00 91.75 127 B 1 
ATOM 1779 C CG  . TYR B 2 127 ? 22.126  -10.293 6.978   1.00 92.59 127 B 1 
ATOM 1780 C CD1 . TYR B 2 127 ? 22.121  -10.894 8.255   1.00 90.76 127 B 1 
ATOM 1781 C CD2 . TYR B 2 127 ? 23.070  -9.278  6.701   1.00 91.28 127 B 1 
ATOM 1782 C CE1 . TYR B 2 127 ? 23.033  -10.495 9.233   1.00 90.81 127 B 1 
ATOM 1783 C CE2 . TYR B 2 127 ? 23.990  -8.869  7.679   1.00 91.03 127 B 1 
ATOM 1784 C CZ  . TYR B 2 127 ? 23.968  -9.483  8.945   1.00 91.68 127 B 1 
ATOM 1785 O OH  . TYR B 2 127 ? 24.876  -9.092  9.900   1.00 90.44 127 B 1 
ATOM 1786 N N   . LEU B 2 128 ? 21.678  -13.846 6.263   1.00 90.60 128 B 1 
ATOM 1787 C CA  . LEU B 2 128 ? 22.220  -15.010 6.957   1.00 90.55 128 B 1 
ATOM 1788 C C   . LEU B 2 128 ? 23.025  -15.906 6.009   1.00 89.86 128 B 1 
ATOM 1789 O O   . LEU B 2 128 ? 24.130  -16.329 6.357   1.00 87.96 128 B 1 
ATOM 1790 C CB  . LEU B 2 128 ? 21.074  -15.802 7.610   1.00 90.33 128 B 1 
ATOM 1791 C CG  . LEU B 2 128 ? 20.399  -15.102 8.815   1.00 85.71 128 B 1 
ATOM 1792 C CD1 . LEU B 2 128 ? 19.200  -15.927 9.272   1.00 81.06 128 B 1 
ATOM 1793 C CD2 . LEU B 2 128 ? 21.362  -14.942 10.000  1.00 80.82 128 B 1 
ATOM 1794 N N   . ALA B 2 129 ? 22.525  -16.154 4.799   1.00 89.39 129 B 1 
ATOM 1795 C CA  . ALA B 2 129 ? 23.195  -17.005 3.818   1.00 87.59 129 B 1 
ATOM 1796 C C   . ALA B 2 129 ? 24.568  -16.470 3.386   1.00 86.85 129 B 1 
ATOM 1797 O O   . ALA B 2 129 ? 25.480  -17.257 3.134   1.00 83.82 129 B 1 
ATOM 1798 C CB  . ALA B 2 129 ? 22.278  -17.153 2.601   1.00 85.68 129 B 1 
ATOM 1799 N N   . VAL B 2 130 ? 24.726  -15.146 3.284   1.00 87.79 130 B 1 
ATOM 1800 C CA  . VAL B 2 130 ? 25.957  -14.523 2.765   1.00 86.65 130 B 1 
ATOM 1801 C C   . VAL B 2 130 ? 26.923  -14.141 3.882   1.00 86.94 130 B 1 
ATOM 1802 O O   . VAL B 2 130 ? 28.118  -14.405 3.779   1.00 84.91 130 B 1 
ATOM 1803 C CB  . VAL B 2 130 ? 25.609  -13.316 1.881   1.00 85.04 130 B 1 
ATOM 1804 C CG1 . VAL B 2 130 ? 26.858  -12.586 1.385   1.00 80.35 130 B 1 
ATOM 1805 C CG2 . VAL B 2 130 ? 24.823  -13.755 0.636   1.00 81.43 130 B 1 
ATOM 1806 N N   . VAL B 2 131 ? 26.427  -13.516 4.961   1.00 88.46 131 B 1 
ATOM 1807 C CA  . VAL B 2 131 ? 27.279  -12.954 6.025   1.00 89.19 131 B 1 
ATOM 1808 C C   . VAL B 2 131 ? 27.612  -13.989 7.095   1.00 88.72 131 B 1 
ATOM 1809 O O   . VAL B 2 131 ? 28.751  -14.051 7.552   1.00 85.11 131 B 1 
ATOM 1810 C CB  . VAL B 2 131 ? 26.638  -11.700 6.653   1.00 88.60 131 B 1 
ATOM 1811 C CG1 . VAL B 2 131 ? 27.534  -11.070 7.722   1.00 82.57 131 B 1 
ATOM 1812 C CG2 . VAL B 2 131 ? 26.380  -10.634 5.577   1.00 83.83 131 B 1 
ATOM 1813 N N   . HIS B 2 132 ? 26.640  -14.820 7.469   1.00 90.41 132 B 1 
ATOM 1814 C CA  . HIS B 2 132 ? 26.788  -15.837 8.516   1.00 90.29 132 B 1 
ATOM 1815 C C   . HIS B 2 132 ? 26.637  -17.258 7.955   1.00 90.10 132 B 1 
ATOM 1816 O O   . HIS B 2 132 ? 25.881  -18.069 8.489   1.00 85.37 132 B 1 
ATOM 1817 C CB  . HIS B 2 132 ? 25.827  -15.536 9.675   1.00 89.03 132 B 1 
ATOM 1818 C CG  . HIS B 2 132 ? 26.112  -14.237 10.367  1.00 87.76 132 B 1 
ATOM 1819 N ND1 . HIS B 2 132 ? 27.186  -13.980 11.192  1.00 75.67 132 B 1 
ATOM 1820 C CD2 . HIS B 2 132 ? 25.365  -13.088 10.295  1.00 76.66 132 B 1 
ATOM 1821 C CE1 . HIS B 2 132 ? 27.088  -12.701 11.608  1.00 78.97 132 B 1 
ATOM 1822 N NE2 . HIS B 2 132 ? 25.994  -12.129 11.090  1.00 80.05 132 B 1 
ATOM 1823 N N   . ALA B 2 133 ? 27.380  -17.584 6.891   1.00 86.34 133 B 1 
ATOM 1824 C CA  . ALA B 2 133 ? 27.240  -18.840 6.153   1.00 84.69 133 B 1 
ATOM 1825 C C   . ALA B 2 133 ? 27.285  -20.100 7.037   1.00 85.06 133 B 1 
ATOM 1826 O O   . ALA B 2 133 ? 26.421  -20.968 6.927   1.00 81.14 133 B 1 
ATOM 1827 C CB  . ALA B 2 133 ? 28.333  -18.876 5.077   1.00 81.40 133 B 1 
ATOM 1828 N N   . VAL B 2 134 ? 28.220  -20.177 7.994   1.00 86.30 134 B 1 
ATOM 1829 C CA  . VAL B 2 134 ? 28.348  -21.334 8.906   1.00 86.70 134 B 1 
ATOM 1830 C C   . VAL B 2 134 ? 27.128  -21.466 9.828   1.00 86.76 134 B 1 
ATOM 1831 O O   . VAL B 2 134 ? 26.595  -22.560 10.013  1.00 83.96 134 B 1 
ATOM 1832 C CB  . VAL B 2 134 ? 29.640  -21.233 9.747   1.00 85.11 134 B 1 
ATOM 1833 C CG1 . VAL B 2 134 ? 29.817  -22.449 10.669  1.00 77.47 134 B 1 
ATOM 1834 C CG2 . VAL B 2 134 ? 30.879  -21.144 8.844   1.00 78.23 134 B 1 
ATOM 1835 N N   . PHE B 2 135 ? 26.651  -20.353 10.399  1.00 88.84 135 B 1 
ATOM 1836 C CA  . PHE B 2 135 ? 25.439  -20.348 11.219  1.00 89.28 135 B 1 
ATOM 1837 C C   . PHE B 2 135 ? 24.195  -20.654 10.378  1.00 89.08 135 B 1 
ATOM 1838 O O   . PHE B 2 135 ? 23.320  -21.409 10.803  1.00 85.96 135 B 1 
ATOM 1839 C CB  . PHE B 2 135 ? 25.313  -18.995 11.929  1.00 87.52 135 B 1 
ATOM 1840 C CG  . PHE B 2 135 ? 24.064  -18.875 12.771  1.00 86.92 135 B 1 
ATOM 1841 C CD1 . PHE B 2 135 ? 22.953  -18.159 12.287  1.00 80.94 135 B 1 
ATOM 1842 C CD2 . PHE B 2 135 ? 24.002  -19.498 14.021  1.00 81.24 135 B 1 
ATOM 1843 C CE1 . PHE B 2 135 ? 21.788  -18.061 13.065  1.00 80.47 135 B 1 
ATOM 1844 C CE2 . PHE B 2 135 ? 22.838  -19.405 14.805  1.00 79.16 135 B 1 
ATOM 1845 C CZ  . PHE B 2 135 ? 21.727  -18.686 14.330  1.00 80.58 135 B 1 
ATOM 1846 N N   . ALA B 2 136 ? 24.157  -20.141 9.150   1.00 86.38 136 B 1 
ATOM 1847 C CA  . ALA B 2 136 ? 23.055  -20.354 8.218   1.00 84.65 136 B 1 
ATOM 1848 C C   . ALA B 2 136 ? 22.855  -21.835 7.864   1.00 84.65 136 B 1 
ATOM 1849 O O   . ALA B 2 136 ? 21.710  -22.263 7.752   1.00 82.21 136 B 1 
ATOM 1850 C CB  . ALA B 2 136 ? 23.298  -19.515 6.975   1.00 82.32 136 B 1 
ATOM 1851 N N   . LEU B 2 137 ? 23.903  -22.645 7.787   1.00 85.31 137 B 1 
ATOM 1852 C CA  . LEU B 2 137 ? 23.791  -24.085 7.549   1.00 84.55 137 B 1 
ATOM 1853 C C   . LEU B 2 137 ? 22.943  -24.802 8.617   1.00 85.17 137 B 1 
ATOM 1854 O O   . LEU B 2 137 ? 22.209  -25.730 8.293   1.00 82.86 137 B 1 
ATOM 1855 C CB  . LEU B 2 137 ? 25.193  -24.720 7.504   1.00 82.82 137 B 1 
ATOM 1856 C CG  . LEU B 2 137 ? 25.996  -24.384 6.232   1.00 74.62 137 B 1 
ATOM 1857 C CD1 . LEU B 2 137 ? 27.454  -24.823 6.406   1.00 67.98 137 B 1 
ATOM 1858 C CD2 . LEU B 2 137 ? 25.431  -25.083 4.998   1.00 68.94 137 B 1 
ATOM 1859 N N   . LYS B 2 138 ? 23.013  -24.350 9.891   1.00 87.43 138 B 1 
ATOM 1860 C CA  . LYS B 2 138 ? 22.210  -24.907 10.991  1.00 87.58 138 B 1 
ATOM 1861 C C   . LYS B 2 138 ? 20.844  -24.233 11.129  1.00 87.51 138 B 1 
ATOM 1862 O O   . LYS B 2 138 ? 19.865  -24.892 11.475  1.00 84.03 138 B 1 
ATOM 1863 C CB  . LYS B 2 138 ? 22.994  -24.834 12.314  1.00 86.19 138 B 1 
ATOM 1864 C CG  . LYS B 2 138 ? 24.244  -25.738 12.311  1.00 76.56 138 B 1 
ATOM 1865 C CD  . LYS B 2 138 ? 24.921  -25.742 13.693  1.00 71.13 138 B 1 
ATOM 1866 C CE  . LYS B 2 138 ? 26.138  -26.674 13.695  1.00 61.02 138 B 1 
ATOM 1867 N NZ  . LYS B 2 138 ? 26.786  -26.773 15.028  1.00 53.09 138 B 1 
ATOM 1868 N N   . ALA B 2 139 ? 20.755  -22.925 10.882  1.00 87.24 139 B 1 
ATOM 1869 C CA  . ALA B 2 139 ? 19.545  -22.133 11.111  1.00 86.82 139 B 1 
ATOM 1870 C C   . ALA B 2 139 ? 18.549  -22.169 9.936   1.00 87.70 139 B 1 
ATOM 1871 O O   . ALA B 2 139 ? 17.344  -22.110 10.150  1.00 84.39 139 B 1 
ATOM 1872 C CB  . ALA B 2 139 ? 19.973  -20.696 11.433  1.00 83.84 139 B 1 
ATOM 1873 N N   . ARG B 2 140 ? 19.032  -22.271 8.692   1.00 85.34 140 B 1 
ATOM 1874 C CA  . ARG B 2 140 ? 18.194  -22.226 7.479   1.00 85.32 140 B 1 
ATOM 1875 C C   . ARG B 2 140 ? 17.586  -23.590 7.146   1.00 85.46 140 B 1 
ATOM 1876 O O   . ARG B 2 140 ? 17.801  -24.141 6.065   1.00 83.06 140 B 1 
ATOM 1877 C CB  . ARG B 2 140 ? 18.960  -21.620 6.289   1.00 83.78 140 B 1 
ATOM 1878 C CG  . ARG B 2 140 ? 19.316  -20.145 6.511   1.00 79.28 140 B 1 
ATOM 1879 C CD  . ARG B 2 140 ? 20.136  -19.609 5.325   1.00 79.07 140 B 1 
ATOM 1880 N NE  . ARG B 2 140 ? 19.324  -19.444 4.123   1.00 76.85 140 B 1 
ATOM 1881 C CZ  . ARG B 2 140 ? 19.692  -19.657 2.868   1.00 75.17 140 B 1 
ATOM 1882 N NH1 . ARG B 2 140 ? 20.871  -20.085 2.547   1.00 68.99 140 B 1 
ATOM 1883 N NH2 . ARG B 2 140 ? 18.851  -19.416 1.906   1.00 69.14 140 B 1 
ATOM 1884 N N   . THR B 2 141 ? 16.816  -24.141 8.088   1.00 88.64 141 B 1 
ATOM 1885 C CA  . THR B 2 141 ? 16.094  -25.399 7.898   1.00 88.90 141 B 1 
ATOM 1886 C C   . THR B 2 141 ? 14.682  -25.142 7.368   1.00 89.80 141 B 1 
ATOM 1887 O O   . THR B 2 141 ? 14.068  -24.108 7.629   1.00 87.54 141 B 1 
ATOM 1888 C CB  . THR B 2 141 ? 16.049  -26.237 9.177   1.00 86.42 141 B 1 
ATOM 1889 O OG1 . THR B 2 141 ? 15.335  -25.572 10.183  1.00 76.21 141 B 1 
ATOM 1890 C CG2 . THR B 2 141 ? 17.443  -26.551 9.712   1.00 74.97 141 B 1 
ATOM 1891 N N   . VAL B 2 142 ? 14.130  -26.124 6.640   1.00 89.92 142 B 1 
ATOM 1892 C CA  . VAL B 2 142 ? 12.750  -26.084 6.138   1.00 90.54 142 B 1 
ATOM 1893 C C   . VAL B 2 142 ? 11.754  -25.929 7.293   1.00 91.74 142 B 1 
ATOM 1894 O O   . VAL B 2 142 ? 10.863  -25.089 7.227   1.00 90.90 142 B 1 
ATOM 1895 C CB  . VAL B 2 142 ? 12.452  -27.350 5.315   1.00 88.66 142 B 1 
ATOM 1896 C CG1 . VAL B 2 142 ? 10.984  -27.500 4.927   1.00 80.68 142 B 1 
ATOM 1897 C CG2 . VAL B 2 142 ? 13.286  -27.342 4.019   1.00 81.14 142 B 1 
ATOM 1898 N N   . THR B 2 143 ? 11.952  -26.662 8.391   1.00 91.52 143 B 1 
ATOM 1899 C CA  . THR B 2 143 ? 11.092  -26.590 9.584   1.00 92.10 143 B 1 
ATOM 1900 C C   . THR B 2 143 ? 11.069  -25.193 10.187  1.00 92.56 143 B 1 
ATOM 1901 O O   . THR B 2 143 ? 10.002  -24.665 10.481  1.00 91.62 143 B 1 
ATOM 1902 C CB  . THR B 2 143 ? 11.568  -27.591 10.647  1.00 91.14 143 B 1 
ATOM 1903 O OG1 . THR B 2 143 ? 11.854  -28.834 10.045  1.00 79.31 143 B 1 
ATOM 1904 C CG2 . THR B 2 143 ? 10.518  -27.830 11.728  1.00 75.69 143 B 1 
ATOM 1905 N N   . PHE B 2 144 ? 12.239  -24.540 10.319  1.00 93.01 144 B 1 
ATOM 1906 C CA  . PHE B 2 144 ? 12.310  -23.167 10.818  1.00 93.06 144 B 1 
ATOM 1907 C C   . PHE B 2 144 ? 11.625  -22.179 9.860   1.00 93.52 144 B 1 
ATOM 1908 O O   . PHE B 2 144 ? 10.920  -21.273 10.307  1.00 92.53 144 B 1 
ATOM 1909 C CB  . PHE B 2 144 ? 13.776  -22.794 11.055  1.00 91.69 144 B 1 
ATOM 1910 C CG  . PHE B 2 144 ? 13.936  -21.488 11.807  1.00 85.25 144 B 1 
ATOM 1911 C CD1 . PHE B 2 144 ? 14.265  -20.304 11.129  1.00 77.95 144 B 1 
ATOM 1912 C CD2 . PHE B 2 144 ? 13.739  -21.461 13.195  1.00 75.93 144 B 1 
ATOM 1913 C CE1 . PHE B 2 144 ? 14.406  -19.100 11.829  1.00 72.93 144 B 1 
ATOM 1914 C CE2 . PHE B 2 144 ? 13.876  -20.249 13.905  1.00 71.30 144 B 1 
ATOM 1915 C CZ  . PHE B 2 144 ? 14.208  -19.073 13.218  1.00 70.94 144 B 1 
ATOM 1916 N N   . GLY B 2 145 ? 11.736  -22.396 8.551   1.00 92.76 145 B 1 
ATOM 1917 C CA  . GLY B 2 145 ? 11.016  -21.632 7.530   1.00 93.13 145 B 1 
ATOM 1918 C C   . GLY B 2 145 ? 9.500   -21.763 7.645   1.00 94.37 145 B 1 
ATOM 1919 O O   . GLY B 2 145 ? 8.792   -20.763 7.571   1.00 93.34 145 B 1 
ATOM 1920 N N   . VAL B 2 146 ? 8.977   -22.974 7.891   1.00 94.40 146 B 1 
ATOM 1921 C CA  . VAL B 2 146 ? 7.537   -23.198 8.098   1.00 94.91 146 B 1 
ATOM 1922 C C   . VAL B 2 146 ? 7.046   -22.516 9.376   1.00 95.48 146 B 1 
ATOM 1923 O O   . VAL B 2 146 ? 6.070   -21.776 9.326   1.00 94.91 146 B 1 
ATOM 1924 C CB  . VAL B 2 146 ? 7.202   -24.703 8.111   1.00 94.16 146 B 1 
ATOM 1925 C CG1 . VAL B 2 146 ? 5.732   -24.964 8.454   1.00 89.05 146 B 1 
ATOM 1926 C CG2 . VAL B 2 146 ? 7.451   -25.326 6.730   1.00 88.83 146 B 1 
ATOM 1927 N N   . VAL B 2 147 ? 7.747   -22.686 10.504  1.00 95.46 147 B 1 
ATOM 1928 C CA  . VAL B 2 147 ? 7.366   -22.075 11.788  1.00 95.86 147 B 1 
ATOM 1929 C C   . VAL B 2 147 ? 7.342   -20.545 11.688  1.00 96.00 147 B 1 
ATOM 1930 O O   . VAL B 2 147 ? 6.353   -19.917 12.076  1.00 95.51 147 B 1 
ATOM 1931 C CB  . VAL B 2 147 ? 8.300   -22.546 12.920  1.00 95.24 147 B 1 
ATOM 1932 C CG1 . VAL B 2 147 ? 8.053   -21.795 14.236  1.00 89.75 147 B 1 
ATOM 1933 C CG2 . VAL B 2 147 ? 8.079   -24.037 13.210  1.00 89.40 147 B 1 
ATOM 1934 N N   . THR B 2 148 ? 8.388   -19.943 11.128  1.00 95.94 148 B 1 
ATOM 1935 C CA  . THR B 2 148 ? 8.435   -18.483 10.935  1.00 95.89 148 B 1 
ATOM 1936 C C   . THR B 2 148 ? 7.361   -17.982 9.976   1.00 95.97 148 B 1 
ATOM 1937 O O   . THR B 2 148 ? 6.792   -16.922 10.210  1.00 94.97 148 B 1 
ATOM 1938 C CB  . THR B 2 148 ? 9.809   -18.009 10.456  1.00 94.41 148 B 1 
ATOM 1939 O OG1 . THR B 2 148 ? 10.272  -18.774 9.363   1.00 82.29 148 B 1 
ATOM 1940 C CG2 . THR B 2 148 ? 10.860  -18.113 11.554  1.00 82.55 148 B 1 
ATOM 1941 N N   . SER B 2 149 ? 7.007   -18.757 8.953   1.00 95.73 149 B 1 
ATOM 1942 C CA  . SER B 2 149 ? 5.908   -18.414 8.038   1.00 96.04 149 B 1 
ATOM 1943 C C   . SER B 2 149 ? 4.554   -18.424 8.748   1.00 96.36 149 B 1 
ATOM 1944 O O   . SER B 2 149 ? 3.792   -17.475 8.612   1.00 95.39 149 B 1 
ATOM 1945 C CB  . SER B 2 149 ? 5.865   -19.360 6.837   1.00 95.09 149 B 1 
ATOM 1946 O OG  . SER B 2 149 ? 7.080   -19.301 6.120   1.00 85.29 149 B 1 
ATOM 1947 N N   . VAL B 2 150 ? 4.264   -19.449 9.575   1.00 97.26 150 B 1 
ATOM 1948 C CA  . VAL B 2 150 ? 3.027   -19.519 10.367  1.00 97.25 150 B 1 
ATOM 1949 C C   . VAL B 2 150 ? 2.914   -18.327 11.325  1.00 97.22 150 B 1 
ATOM 1950 O O   . VAL B 2 150 ? 1.885   -17.663 11.346  1.00 96.30 150 B 1 
ATOM 1951 C CB  . VAL B 2 150 ? 2.923   -20.855 11.130  1.00 96.79 150 B 1 
ATOM 1952 C CG1 . VAL B 2 150 ? 1.733   -20.884 12.099  1.00 92.27 150 B 1 
ATOM 1953 C CG2 . VAL B 2 150 ? 2.731   -22.019 10.151  1.00 92.35 150 B 1 
ATOM 1954 N N   . ILE B 2 151 ? 3.991   -18.002 12.055  1.00 97.33 151 B 1 
ATOM 1955 C CA  . ILE B 2 151 ? 4.021   -16.831 12.944  1.00 96.98 151 B 1 
ATOM 1956 C C   . ILE B 2 151 ? 3.748   -15.548 12.153  1.00 96.66 151 B 1 
ATOM 1957 O O   . ILE B 2 151 ? 2.961   -14.711 12.582  1.00 95.39 151 B 1 
ATOM 1958 C CB  . ILE B 2 151 ? 5.358   -16.763 13.713  1.00 96.52 151 B 1 
ATOM 1959 C CG1 . ILE B 2 151 ? 5.483   -17.960 14.683  1.00 93.37 151 B 1 
ATOM 1960 C CG2 . ILE B 2 151 ? 5.491   -15.444 14.491  1.00 92.97 151 B 1 
ATOM 1961 C CD1 . ILE B 2 151 ? 6.907   -18.171 15.237  1.00 86.08 151 B 1 
ATOM 1962 N N   . THR B 2 152 ? 4.346   -15.412 10.980  1.00 96.78 152 B 1 
ATOM 1963 C CA  . THR B 2 152 ? 4.166   -14.238 10.117  1.00 96.27 152 B 1 
ATOM 1964 C C   . THR B 2 152 ? 2.714   -14.078 9.658   1.00 95.94 152 B 1 
ATOM 1965 O O   . THR B 2 152 ? 2.186   -12.974 9.719   1.00 94.46 152 B 1 
ATOM 1966 C CB  . THR B 2 152 ? 5.095   -14.310 8.904   1.00 95.21 152 B 1 
ATOM 1967 O OG1 . THR B 2 152 ? 6.431   -14.374 9.351   1.00 87.22 152 B 1 
ATOM 1968 C CG2 . THR B 2 152 ? 4.991   -13.082 8.007   1.00 87.55 152 B 1 
ATOM 1969 N N   . TRP B 2 153 ? 2.052   -15.172 9.258   1.00 96.31 153 B 1 
ATOM 1970 C CA  . TRP B 2 153 ? 0.630   -15.152 8.903   1.00 96.43 153 B 1 
ATOM 1971 C C   . TRP B 2 153 ? -0.250  -14.753 10.086  1.00 96.09 153 B 1 
ATOM 1972 O O   . TRP B 2 153 ? -1.128  -13.901 9.933   1.00 94.43 153 B 1 
ATOM 1973 C CB  . TRP B 2 153 ? 0.207   -16.516 8.355   1.00 96.08 153 B 1 
ATOM 1974 C CG  . TRP B 2 153 ? 0.591   -16.747 6.929   1.00 95.87 153 B 1 
ATOM 1975 C CD1 . TRP B 2 153 ? 1.496   -17.646 6.479   1.00 93.38 153 B 1 
ATOM 1976 C CD2 . TRP B 2 153 ? 0.082   -16.063 5.746   1.00 95.08 153 B 1 
ATOM 1977 N NE1 . TRP B 2 153 ? 1.578   -17.577 5.097   1.00 92.69 153 B 1 
ATOM 1978 C CE2 . TRP B 2 153 ? 0.728   -16.613 4.610   1.00 94.41 153 B 1 
ATOM 1979 C CE3 . TRP B 2 153 ? -0.871  -15.038 5.542   1.00 93.60 153 B 1 
ATOM 1980 C CZ2 . TRP B 2 153 ? 0.443   -16.157 3.293   1.00 93.07 153 B 1 
ATOM 1981 C CZ3 . TRP B 2 153 ? -1.148  -14.587 4.230   1.00 92.22 153 B 1 
ATOM 1982 C CH2 . TRP B 2 153 ? -0.498  -15.142 3.129   1.00 92.08 153 B 1 
ATOM 1983 N N   . VAL B 2 154 ? 0.002   -15.288 11.287  1.00 97.30 154 B 1 
ATOM 1984 C CA  . VAL B 2 154 ? -0.734  -14.920 12.504  1.00 96.63 154 B 1 
ATOM 1985 C C   . VAL B 2 154 ? -0.576  -13.428 12.807  1.00 95.66 154 B 1 
ATOM 1986 O O   . VAL B 2 154 ? -1.569  -12.732 13.013  1.00 94.08 154 B 1 
ATOM 1987 C CB  . VAL B 2 154 ? -0.292  -15.801 13.690  1.00 96.44 154 B 1 
ATOM 1988 C CG1 . VAL B 2 154 ? -0.903  -15.344 15.014  1.00 92.14 154 B 1 
ATOM 1989 C CG2 . VAL B 2 154 ? -0.731  -17.259 13.474  1.00 92.01 154 B 1 
ATOM 1990 N N   . VAL B 2 155 ? 0.652   -12.899 12.752  1.00 96.03 155 B 1 
ATOM 1991 C CA  . VAL B 2 155 ? 0.915   -11.466 12.957  1.00 94.79 155 B 1 
ATOM 1992 C C   . VAL B 2 155 ? 0.223   -10.607 11.894  1.00 93.28 155 B 1 
ATOM 1993 O O   . VAL B 2 155 ? -0.361  -9.581  12.236  1.00 90.92 155 B 1 
ATOM 1994 C CB  . VAL B 2 155 ? 2.433   -11.188 12.998  1.00 94.06 155 B 1 
ATOM 1995 C CG1 . VAL B 2 155 ? 2.746   -9.691  13.077  1.00 89.54 155 B 1 
ATOM 1996 C CG2 . VAL B 2 155 ? 3.068   -11.832 14.231  1.00 89.66 155 B 1 
ATOM 1997 N N   . ALA B 2 156 ? 0.208   -11.025 10.625  1.00 94.76 156 B 1 
ATOM 1998 C CA  . ALA B 2 156 ? -0.480  -10.305 9.553   1.00 93.80 156 B 1 
ATOM 1999 C C   . ALA B 2 156 ? -2.006  -10.276 9.746   1.00 92.88 156 B 1 
ATOM 2000 O O   . ALA B 2 156 ? -2.633  -9.241  9.518   1.00 90.78 156 B 1 
ATOM 2001 C CB  . ALA B 2 156 ? -0.097  -10.939 8.207   1.00 93.41 156 B 1 
ATOM 2002 N N   . VAL B 2 157 ? -2.606  -11.378 10.225  1.00 94.53 157 B 1 
ATOM 2003 C CA  . VAL B 2 157 ? -4.041  -11.432 10.570  1.00 93.91 157 B 1 
ATOM 2004 C C   . VAL B 2 157 ? -4.350  -10.479 11.721  1.00 92.67 157 B 1 
ATOM 2005 O O   . VAL B 2 157 ? -5.237  -9.640  11.592  1.00 90.71 157 B 1 
ATOM 2006 C CB  . VAL B 2 157 ? -4.491  -12.869 10.888  1.00 93.88 157 B 1 
ATOM 2007 C CG1 . VAL B 2 157 ? -5.917  -12.916 11.448  1.00 89.51 157 B 1 
ATOM 2008 C CG2 . VAL B 2 157 ? -4.479  -13.727 9.621   1.00 89.80 157 B 1 
ATOM 2009 N N   . PHE B 2 158 ? -3.582  -10.529 12.825  1.00 93.03 158 B 1 
ATOM 2010 C CA  . PHE B 2 158 ? -3.750  -9.599  13.944  1.00 91.87 158 B 1 
ATOM 2011 C C   . PHE B 2 158 ? -3.553  -8.142  13.515  1.00 89.66 158 B 1 
ATOM 2012 O O   . PHE B 2 158 ? -4.311  -7.269  13.927  1.00 85.96 158 B 1 
ATOM 2013 C CB  . PHE B 2 158 ? -2.796  -9.951  15.085  1.00 91.84 158 B 1 
ATOM 2014 C CG  . PHE B 2 158 ? -3.304  -11.060 15.974  1.00 90.86 158 B 1 
ATOM 2015 C CD1 . PHE B 2 158 ? -4.436  -10.842 16.779  1.00 85.09 158 B 1 
ATOM 2016 C CD2 . PHE B 2 158 ? -2.662  -12.305 16.020  1.00 84.27 158 B 1 
ATOM 2017 C CE1 . PHE B 2 158 ? -4.926  -11.861 17.610  1.00 83.22 158 B 1 
ATOM 2018 C CE2 . PHE B 2 158 ? -3.151  -13.327 16.839  1.00 83.10 158 B 1 
ATOM 2019 C CZ  . PHE B 2 158 ? -4.289  -13.112 17.635  1.00 85.27 158 B 1 
ATOM 2020 N N   . ALA B 2 159 ? -2.594  -7.879  12.636  1.00 88.85 159 B 1 
ATOM 2021 C CA  . ALA B 2 159 ? -2.389  -6.563  12.061  1.00 86.50 159 B 1 
ATOM 2022 C C   . ALA B 2 159 ? -3.600  -6.082  11.249  1.00 85.59 159 B 1 
ATOM 2023 O O   . ALA B 2 159 ? -3.804  -4.880  11.145  1.00 82.21 159 B 1 
ATOM 2024 C CB  . ALA B 2 159 ? -1.105  -6.570  11.221  1.00 85.39 159 B 1 
ATOM 2025 N N   . SER B 2 160 ? -4.418  -6.979  10.707  1.00 86.98 160 B 1 
ATOM 2026 C CA  . SER B 2 160 ? -5.556  -6.633  9.851   1.00 86.23 160 B 1 
ATOM 2027 C C   . SER B 2 160 ? -6.889  -6.508  10.595  1.00 85.63 160 B 1 
ATOM 2028 O O   . SER B 2 160 ? -7.834  -5.936  10.058  1.00 83.19 160 B 1 
ATOM 2029 C CB  . SER B 2 160 ? -5.674  -7.655  8.724   1.00 86.16 160 B 1 
ATOM 2030 O OG  . SER B 2 160 ? -4.429  -7.801  8.065   1.00 76.62 160 B 1 
ATOM 2031 N N   . LEU B 2 161 ? -6.996  -7.019  11.831  1.00 86.04 161 B 1 
ATOM 2032 C CA  . LEU B 2 161 ? -8.243  -7.063  12.591  1.00 86.06 161 B 1 
ATOM 2033 C C   . LEU B 2 161 ? -8.959  -5.713  12.744  1.00 85.27 161 B 1 
ATOM 2034 O O   . LEU B 2 161 ? -10.157 -5.668  12.463  1.00 82.72 161 B 1 
ATOM 2035 C CB  . LEU B 2 161 ? -8.021  -7.690  13.981  1.00 86.06 161 B 1 
ATOM 2036 C CG  . LEU B 2 161 ? -7.859  -9.218  13.990  1.00 83.24 161 B 1 
ATOM 2037 C CD1 . LEU B 2 161 ? -7.518  -9.672  15.413  1.00 79.25 161 B 1 
ATOM 2038 C CD2 . LEU B 2 161 ? -9.132  -9.938  13.563  1.00 79.26 161 B 1 
ATOM 2039 N N   . PRO B 2 162 ? -8.302  -4.604  13.134  1.00 81.21 162 B 1 
ATOM 2040 C CA  . PRO B 2 162 ? -8.991  -3.323  13.308  1.00 79.34 162 B 1 
ATOM 2041 C C   . PRO B 2 162 ? -9.661  -2.852  12.026  1.00 79.45 162 B 1 
ATOM 2042 O O   . PRO B 2 162 ? -10.811 -2.417  12.045  1.00 76.12 162 B 1 
ATOM 2043 C CB  . PRO B 2 162 ? -7.923  -2.343  13.789  1.00 76.69 162 B 1 
ATOM 2044 C CG  . PRO B 2 162 ? -6.909  -3.264  14.462  1.00 74.87 162 B 1 
ATOM 2045 C CD  . PRO B 2 162 ? -6.927  -4.492  13.567  1.00 76.86 162 B 1 
ATOM 2046 N N   . GLY B 2 163 ? -9.003  -3.031  10.893  1.00 77.06 163 B 1 
ATOM 2047 C CA  . GLY B 2 163 ? -9.563  -2.711  9.599   1.00 76.57 163 B 1 
ATOM 2048 C C   . GLY B 2 163 ? -10.828 -3.488  9.272   1.00 78.60 163 B 1 
ATOM 2049 O O   . GLY B 2 163 ? -11.816 -2.903  8.818   1.00 77.38 163 B 1 
ATOM 2050 N N   . ILE B 2 164 ? -10.845 -4.790  9.558   1.00 81.11 164 B 1 
ATOM 2051 C CA  . ILE B 2 164 ? -12.013 -5.647  9.333   1.00 82.82 164 B 1 
ATOM 2052 C C   . ILE B 2 164 ? -13.178 -5.226  10.232  1.00 83.77 164 B 1 
ATOM 2053 O O   . ILE B 2 164 ? -14.313 -5.128  9.765   1.00 82.78 164 B 1 
ATOM 2054 C CB  . ILE B 2 164 ? -11.635 -7.127  9.548   1.00 82.82 164 B 1 
ATOM 2055 C CG1 . ILE B 2 164 ? -10.518 -7.570  8.575   1.00 79.01 164 B 1 
ATOM 2056 C CG2 . ILE B 2 164 ? -12.872 -8.027  9.355   1.00 76.90 164 B 1 
ATOM 2057 C CD1 . ILE B 2 164 ? -9.861  -8.908  8.949   1.00 72.48 164 B 1 
ATOM 2058 N N   . ILE B 2 165 ? -12.904 -4.945  11.515  1.00 84.28 165 B 1 
ATOM 2059 C CA  . ILE B 2 165 ? -13.930 -4.591  12.509  1.00 84.29 165 B 1 
ATOM 2060 C C   . ILE B 2 165 ? -14.601 -3.256  12.166  1.00 84.09 165 B 1 
ATOM 2061 O O   . ILE B 2 165 ? -15.824 -3.136  12.264  1.00 82.14 165 B 1 
ATOM 2062 C CB  . ILE B 2 165 ? -13.305 -4.570  13.922  1.00 83.18 165 B 1 
ATOM 2063 C CG1 . ILE B 2 165 ? -12.877 -5.996  14.343  1.00 76.84 165 B 1 
ATOM 2064 C CG2 . ILE B 2 165 ? -14.284 -4.003  14.962  1.00 74.50 165 B 1 
ATOM 2065 C CD1 . ILE B 2 165 ? -11.922 -6.024  15.546  1.00 69.76 165 B 1 
ATOM 2066 N N   . PHE B 2 166 ? -13.821 -2.258  11.754  1.00 81.68 166 B 1 
ATOM 2067 C CA  . PHE B 2 166 ? -14.353 -0.929  11.445  1.00 81.40 166 B 1 
ATOM 2068 C C   . PHE B 2 166 ? -14.966 -0.829  10.048  1.00 81.17 166 B 1 
ATOM 2069 O O   . PHE B 2 166 ? -15.687 0.130   9.767   1.00 79.07 166 B 1 
ATOM 2070 C CB  . PHE B 2 166 ? -13.273 0.128   11.671  1.00 80.76 166 B 1 
ATOM 2071 C CG  . PHE B 2 166 ? -12.869 0.295   13.117  1.00 79.71 166 B 1 
ATOM 2072 C CD1 . PHE B 2 166 ? -13.833 0.583   14.100  1.00 77.13 166 B 1 
ATOM 2073 C CD2 . PHE B 2 166 ? -11.520 0.152   13.504  1.00 77.24 166 B 1 
ATOM 2074 C CE1 . PHE B 2 166 ? -13.466 0.698   15.445  1.00 75.23 166 B 1 
ATOM 2075 C CE2 . PHE B 2 166 ? -11.148 0.264   14.849  1.00 75.35 166 B 1 
ATOM 2076 C CZ  . PHE B 2 166 ? -12.129 0.530   15.828  1.00 75.35 166 B 1 
ATOM 2077 N N   . THR B 2 167 ? -14.723 -1.792  9.159   1.00 82.84 167 B 1 
ATOM 2078 C CA  . THR B 2 167 ? -15.261 -1.744  7.796   1.00 83.62 167 B 1 
ATOM 2079 C C   . THR B 2 167 ? -16.697 -2.245  7.734   1.00 84.12 167 B 1 
ATOM 2080 O O   . THR B 2 167 ? -17.019 -3.340  8.177   1.00 82.40 167 B 1 
ATOM 2081 C CB  . THR B 2 167 ? -14.368 -2.498  6.811   1.00 82.71 167 B 1 
ATOM 2082 O OG1 . THR B 2 167 ? -13.119 -1.848  6.758   1.00 70.66 167 B 1 
ATOM 2083 C CG2 . THR B 2 167 ? -14.918 -2.446  5.397   1.00 70.83 167 B 1 
ATOM 2084 N N   . ARG B 2 168 ? -17.579 -1.443  7.122   1.00 82.06 168 B 1 
ATOM 2085 C CA  . ARG B 2 168 ? -18.981 -1.781  6.889   1.00 81.67 168 B 1 
ATOM 2086 C C   . ARG B 2 168 ? -19.447 -1.281  5.523   1.00 82.15 168 B 1 
ATOM 2087 O O   . ARG B 2 168 ? -18.938 -0.288  5.007   1.00 78.75 168 B 1 
ATOM 2088 C CB  . ARG B 2 168 ? -19.868 -1.207  8.012   1.00 78.14 168 B 1 
ATOM 2089 C CG  . ARG B 2 168 ? -19.506 -1.800  9.382   1.00 69.88 168 B 1 
ATOM 2090 C CD  . ARG B 2 168 ? -20.462 -1.323  10.484  1.00 67.00 168 B 1 
ATOM 2091 N NE  . ARG B 2 168 ? -20.057 -1.860  11.786  1.00 60.71 168 B 1 
ATOM 2092 C CZ  . ARG B 2 168 ? -20.654 -1.640  12.945  1.00 53.57 168 B 1 
ATOM 2093 N NH1 . ARG B 2 168 ? -21.722 -0.897  13.045  1.00 51.15 168 B 1 
ATOM 2094 N NH2 . ARG B 2 168 ? -20.173 -2.166  14.046  1.00 46.62 168 B 1 
ATOM 2095 N N   . SER B 2 169 ? -20.451 -1.955  4.958   1.00 81.22 169 B 1 
ATOM 2096 C CA  . SER B 2 169 ? -21.205 -1.426  3.831   1.00 81.09 169 B 1 
ATOM 2097 C C   . SER B 2 169 ? -22.358 -0.559  4.344   1.00 80.59 169 B 1 
ATOM 2098 O O   . SER B 2 169 ? -23.087 -0.973  5.245   1.00 78.04 169 B 1 
ATOM 2099 C CB  . SER B 2 169 ? -21.717 -2.548  2.930   1.00 80.38 169 B 1 
ATOM 2100 O OG  . SER B 2 169 ? -22.339 -2.003  1.785   1.00 73.05 169 B 1 
ATOM 2101 N N   . GLN B 2 170 ? -22.520 0.633   3.788   1.00 79.57 170 B 1 
ATOM 2102 C CA  . GLN B 2 170 ? -23.617 1.546   4.088   1.00 77.47 170 B 1 
ATOM 2103 C C   . GLN B 2 170 ? -24.247 2.074   2.807   1.00 77.44 170 B 1 
ATOM 2104 O O   . GLN B 2 170 ? -23.601 2.177   1.771   1.00 74.39 170 B 1 
ATOM 2105 C CB  . GLN B 2 170 ? -23.138 2.709   4.971   1.00 72.94 170 B 1 
ATOM 2106 C CG  . GLN B 2 170 ? -22.924 2.270   6.422   1.00 66.56 170 B 1 
ATOM 2107 C CD  . GLN B 2 170 ? -22.710 3.448   7.375   1.00 64.45 170 B 1 
ATOM 2108 O OE1 . GLN B 2 170 ? -22.589 4.588   6.994   1.00 59.41 170 B 1 
ATOM 2109 N NE2 . GLN B 2 170 ? -22.667 3.211   8.665   1.00 57.02 170 B 1 
ATOM 2110 N N   . LYS B 2 171 ? -25.526 2.430   2.890   1.00 73.36 171 B 1 
ATOM 2111 C CA  . LYS B 2 171 ? -26.233 3.111   1.812   1.00 71.81 171 B 1 
ATOM 2112 C C   . LYS B 2 171 ? -26.138 4.617   2.012   1.00 70.74 171 B 1 
ATOM 2113 O O   . LYS B 2 171 ? -26.723 5.161   2.951   1.00 66.82 171 B 1 
ATOM 2114 C CB  . LYS B 2 171 ? -27.675 2.588   1.738   1.00 70.18 171 B 1 
ATOM 2115 C CG  . LYS B 2 171 ? -28.368 3.062   0.455   1.00 65.32 171 B 1 
ATOM 2116 C CD  . LYS B 2 171 ? -29.764 2.437   0.338   1.00 64.08 171 B 1 
ATOM 2117 C CE  . LYS B 2 171 ? -30.379 2.818   -1.016  1.00 56.72 171 B 1 
ATOM 2118 N NZ  . LYS B 2 171 ? -31.638 2.082   -1.269  1.00 50.09 171 B 1 
ATOM 2119 N N   . GLU B 2 172 ? -25.439 5.293   1.120   1.00 70.78 172 B 1 
ATOM 2120 C CA  . GLU B 2 172 ? -25.301 6.747   1.098   1.00 68.10 172 B 1 
ATOM 2121 C C   . GLU B 2 172 ? -26.191 7.333   -0.003  1.00 66.46 172 B 1 
ATOM 2122 O O   . GLU B 2 172 ? -25.843 7.366   -1.190  1.00 61.98 172 B 1 
ATOM 2123 C CB  . GLU B 2 172 ? -23.837 7.156   0.927   1.00 65.58 172 B 1 
ATOM 2124 C CG  . GLU B 2 172 ? -23.020 6.892   2.198   1.00 60.68 172 B 1 
ATOM 2125 C CD  . GLU B 2 172 ? -21.543 7.273   2.042   1.00 58.58 172 B 1 
ATOM 2126 O OE1 . GLU B 2 172 ? -20.744 6.784   2.862   1.00 54.61 172 B 1 
ATOM 2127 O OE2 . GLU B 2 172 ? -21.188 8.017   1.094   1.00 55.75 172 B 1 
ATOM 2128 N N   . GLY B 2 173 ? -27.373 7.759   0.369   1.00 65.98 173 B 1 
ATOM 2129 C CA  . GLY B 2 173 ? -28.394 8.183   -0.577  1.00 63.94 173 B 1 
ATOM 2130 C C   . GLY B 2 173 ? -28.871 7.019   -1.453  1.00 65.48 173 B 1 
ATOM 2131 O O   . GLY B 2 173 ? -29.536 6.110   -0.964  1.00 61.51 173 B 1 
ATOM 2132 N N   . LEU B 2 174 ? -28.521 7.070   -2.746  1.00 66.57 174 B 1 
ATOM 2133 C CA  . LEU B 2 174 ? -28.893 6.040   -3.724  1.00 67.39 174 B 1 
ATOM 2134 C C   . LEU B 2 174 ? -27.805 4.973   -3.915  1.00 70.03 174 B 1 
ATOM 2135 O O   . LEU B 2 174 ? -28.119 3.898   -4.400  1.00 65.67 174 B 1 
ATOM 2136 C CB  . LEU B 2 174 ? -29.234 6.725   -5.066  1.00 63.02 174 B 1 
ATOM 2137 C CG  . LEU B 2 174 ? -30.501 7.591   -5.022  1.00 56.47 174 B 1 
ATOM 2138 C CD1 . LEU B 2 174 ? -30.614 8.404   -6.307  1.00 49.82 174 B 1 
ATOM 2139 C CD2 . LEU B 2 174 ? -31.768 6.742   -4.881  1.00 50.55 174 B 1 
ATOM 2140 N N   . HIS B 2 175 ? -26.563 5.256   -3.523  1.00 74.24 175 B 1 
ATOM 2141 C CA  . HIS B 2 175 ? -25.419 4.393   -3.770  1.00 73.99 175 B 1 
ATOM 2142 C C   . HIS B 2 175 ? -25.009 3.617   -2.524  1.00 75.95 175 B 1 
ATOM 2143 O O   . HIS B 2 175 ? -25.058 4.124   -1.408  1.00 73.80 175 B 1 
ATOM 2144 C CB  . HIS B 2 175 ? -24.248 5.220   -4.325  1.00 69.93 175 B 1 
ATOM 2145 C CG  . HIS B 2 175 ? -24.584 5.838   -5.649  1.00 63.29 175 B 1 
ATOM 2146 N ND1 . HIS B 2 175 ? -24.736 5.175   -6.851  1.00 54.70 175 B 1 
ATOM 2147 C CD2 . HIS B 2 175 ? -24.863 7.165   -5.909  1.00 55.08 175 B 1 
ATOM 2148 C CE1 . HIS B 2 175 ? -25.085 6.069   -7.789  1.00 49.31 175 B 1 
ATOM 2149 N NE2 . HIS B 2 175 ? -25.171 7.286   -7.252  1.00 49.98 175 B 1 
ATOM 2150 N N   . TYR B 2 176 ? -24.566 2.371   -2.719  1.00 76.35 176 B 1 
ATOM 2151 C CA  . TYR B 2 176 ? -23.950 1.566   -1.675  1.00 78.01 176 B 1 
ATOM 2152 C C   . TYR B 2 176 ? -22.447 1.810   -1.655  1.00 78.48 176 B 1 
ATOM 2153 O O   . TYR B 2 176 ? -21.771 1.713   -2.676  1.00 76.98 176 B 1 
ATOM 2154 C CB  . TYR B 2 176 ? -24.290 0.090   -1.859  1.00 78.40 176 B 1 
ATOM 2155 C CG  . TYR B 2 176 ? -25.741 -0.229  -1.585  1.00 77.45 176 B 1 
ATOM 2156 C CD1 . TYR B 2 176 ? -26.166 -0.513  -0.278  1.00 73.93 176 B 1 
ATOM 2157 C CD2 . TYR B 2 176 ? -26.677 -0.246  -2.639  1.00 74.25 176 B 1 
ATOM 2158 C CE1 . TYR B 2 176 ? -27.512 -0.828  -0.018  1.00 71.47 176 B 1 
ATOM 2159 C CE2 . TYR B 2 176 ? -28.026 -0.550  -2.389  1.00 71.49 176 B 1 
ATOM 2160 C CZ  . TYR B 2 176 ? -28.442 -0.847  -1.075  1.00 73.50 176 B 1 
ATOM 2161 O OH  . TYR B 2 176 ? -29.752 -1.149  -0.831  1.00 68.80 176 B 1 
ATOM 2162 N N   . THR B 2 177 ? -21.926 2.088   -0.471  1.00 81.37 177 B 1 
ATOM 2163 C CA  . THR B 2 177 ? -20.500 2.248   -0.222  1.00 80.83 177 B 1 
ATOM 2164 C C   . THR B 2 177 ? -20.012 1.126   0.683   1.00 81.73 177 B 1 
ATOM 2165 O O   . THR B 2 177 ? -20.740 0.608   1.527   1.00 79.95 177 B 1 
ATOM 2166 C CB  . THR B 2 177 ? -20.163 3.622   0.370   1.00 77.98 177 B 1 
ATOM 2167 O OG1 . THR B 2 177 ? -20.794 3.819   1.607   1.00 70.61 177 B 1 
ATOM 2168 C CG2 . THR B 2 177 ? -20.586 4.747   -0.582  1.00 70.43 177 B 1 
ATOM 2169 N N   . CYS B 2 178 ? -18.777 0.736   0.508   1.00 83.88 178 B 1 
ATOM 2170 C CA  . CYS B 2 178 ? -18.027 -0.015  1.491   1.00 84.17 178 B 1 
ATOM 2171 C C   . CYS B 2 178 ? -16.981 0.955   2.039   1.00 83.55 178 B 1 
ATOM 2172 O O   . CYS B 2 178 ? -16.342 1.623   1.244   1.00 80.68 178 B 1 
ATOM 2173 C CB  . CYS B 2 178 ? -17.460 -1.268  0.802   1.00 84.14 178 B 1 
ATOM 2174 S SG  . CYS B 2 178 ? -16.324 -2.245  1.795   1.00 83.14 178 B 1 
ATOM 2175 N N   . SER B 2 179 ? -16.835 1.115   3.341   1.00 81.88 179 B 1 
ATOM 2176 C CA  . SER B 2 179 ? -15.869 2.060   3.915   1.00 80.35 179 B 1 
ATOM 2177 C C   . SER B 2 179 ? -15.589 1.744   5.379   1.00 80.24 179 B 1 
ATOM 2178 O O   . SER B 2 179 ? -16.397 1.084   6.032   1.00 77.32 179 B 1 
ATOM 2179 C CB  . SER B 2 179 ? -16.372 3.503   3.778   1.00 77.71 179 B 1 
ATOM 2180 O OG  . SER B 2 179 ? -17.706 3.594   4.209   1.00 68.77 179 B 1 
ATOM 2181 N N   . SER B 2 180 ? -14.449 2.192   5.906   1.00 79.69 180 B 1 
ATOM 2182 C CA  . SER B 2 180 ? -14.167 2.089   7.331   1.00 78.19 180 B 1 
ATOM 2183 C C   . SER B 2 180 ? -14.917 3.178   8.101   1.00 78.24 180 B 1 
ATOM 2184 O O   . SER B 2 180 ? -15.059 4.300   7.627   1.00 75.28 180 B 1 
ATOM 2185 C CB  . SER B 2 180 ? -12.671 2.077   7.622   1.00 75.35 180 B 1 
ATOM 2186 O OG  . SER B 2 180 ? -12.006 3.194   7.096   1.00 66.50 180 B 1 
ATOM 2187 N N   . HIS B 2 181 ? -15.458 2.831   9.263   1.00 76.64 181 B 1 
ATOM 2188 C CA  . HIS B 2 181 ? -16.257 3.698   10.116  1.00 75.51 181 B 1 
ATOM 2189 C C   . HIS B 2 181 ? -15.652 3.722   11.516  1.00 76.06 181 B 1 
ATOM 2190 O O   . HIS B 2 181 ? -15.911 2.845   12.340  1.00 73.37 181 B 1 
ATOM 2191 C CB  . HIS B 2 181 ? -17.707 3.210   10.169  1.00 73.94 181 B 1 
ATOM 2192 C CG  . HIS B 2 181 ? -18.417 3.340   8.867   1.00 71.36 181 B 1 
ATOM 2193 N ND1 . HIS B 2 181 ? -18.288 2.505   7.774   1.00 63.05 181 B 1 
ATOM 2194 C CD2 . HIS B 2 181 ? -19.328 4.298   8.526   1.00 64.76 181 B 1 
ATOM 2195 C CE1 . HIS B 2 181 ? -19.108 2.950   6.810   1.00 62.69 181 B 1 
ATOM 2196 N NE2 . HIS B 2 181 ? -19.760 4.028   7.234   1.00 63.53 181 B 1 
ATOM 2197 N N   . PHE B 2 182 ? -14.851 4.738   11.788  1.00 74.93 182 B 1 
ATOM 2198 C CA  . PHE B 2 182 ? -14.305 4.952   13.119  1.00 74.91 182 B 1 
ATOM 2199 C C   . PHE B 2 182 ? -15.334 5.588   14.050  1.00 74.95 182 B 1 
ATOM 2200 O O   . PHE B 2 182 ? -16.168 6.379   13.610  1.00 73.01 182 B 1 
ATOM 2201 C CB  . PHE B 2 182 ? -13.048 5.805   13.032  1.00 73.69 182 B 1 
ATOM 2202 C CG  . PHE B 2 182 ? -11.939 5.177   12.222  1.00 73.50 182 B 1 
ATOM 2203 C CD1 . PHE B 2 182 ? -11.412 3.928   12.598  1.00 71.39 182 B 1 
ATOM 2204 C CD2 . PHE B 2 182 ? -11.416 5.855   11.106  1.00 71.96 182 B 1 
ATOM 2205 C CE1 . PHE B 2 182 ? -10.338 3.383   11.889  1.00 69.63 182 B 1 
ATOM 2206 C CE2 . PHE B 2 182 ? -10.339 5.309   10.400  1.00 69.94 182 B 1 
ATOM 2207 C CZ  . PHE B 2 182 ? -9.795  4.080   10.798  1.00 69.71 182 B 1 
ATOM 2208 N N   . PRO B 2 183 ? -15.259 5.302   15.374  1.00 72.96 183 B 1 
ATOM 2209 C CA  . PRO B 2 183 ? -16.066 5.994   16.357  1.00 72.83 183 B 1 
ATOM 2210 C C   . PRO B 2 183 ? -15.860 7.511   16.263  1.00 72.79 183 B 1 
ATOM 2211 O O   . PRO B 2 183 ? -14.725 7.990   16.244  1.00 70.25 183 B 1 
ATOM 2212 C CB  . PRO B 2 183 ? -15.617 5.457   17.718  1.00 71.57 183 B 1 
ATOM 2213 C CG  . PRO B 2 183 ? -14.978 4.106   17.393  1.00 69.67 183 B 1 
ATOM 2214 C CD  . PRO B 2 183 ? -14.380 4.331   16.010  1.00 72.13 183 B 1 
ATOM 2215 N N   . TYR B 2 184 ? -16.961 8.269   16.252  1.00 70.26 184 B 1 
ATOM 2216 C CA  . TYR B 2 184 ? -16.939 9.728   16.098  1.00 68.41 184 B 1 
ATOM 2217 C C   . TYR B 2 184 ? -15.985 10.441  17.077  1.00 70.27 184 B 1 
ATOM 2218 O O   . TYR B 2 184 ? -15.221 11.320  16.690  1.00 66.80 184 B 1 
ATOM 2219 C CB  . TYR B 2 184 ? -18.373 10.252  16.268  1.00 63.11 184 B 1 
ATOM 2220 C CG  . TYR B 2 184 ? -18.489 11.754  16.163  1.00 56.17 184 B 1 
ATOM 2221 C CD1 . TYR B 2 184 ? -18.313 12.578  17.292  1.00 50.96 184 B 1 
ATOM 2222 C CD2 . TYR B 2 184 ? -18.750 12.346  14.920  1.00 49.66 184 B 1 
ATOM 2223 C CE1 . TYR B 2 184 ? -18.361 13.986  17.170  1.00 43.19 184 B 1 
ATOM 2224 C CE2 . TYR B 2 184 ? -18.807 13.743  14.788  1.00 43.70 184 B 1 
ATOM 2225 C CZ  . TYR B 2 184 ? -18.596 14.568  15.913  1.00 43.33 184 B 1 
ATOM 2226 O OH  . TYR B 2 184 ? -18.601 15.925  15.766  1.00 37.87 184 B 1 
ATOM 2227 N N   . SER B 2 185 ? -15.999 10.027  18.356  1.00 68.06 185 B 1 
ATOM 2228 C CA  . SER B 2 185 ? -15.192 10.632  19.420  1.00 68.88 185 B 1 
ATOM 2229 C C   . SER B 2 185 ? -13.691 10.392  19.267  1.00 71.05 185 B 1 
ATOM 2230 O O   . SER B 2 185 ? -12.887 11.175  19.759  1.00 67.91 185 B 1 
ATOM 2231 C CB  . SER B 2 185 ? -15.648 10.081  20.777  1.00 65.17 185 B 1 
ATOM 2232 O OG  . SER B 2 185 ? -15.628 8.660   20.770  1.00 58.07 185 B 1 
ATOM 2233 N N   . GLN B 2 186 ? -13.305 9.307   18.577  1.00 74.07 186 B 1 
ATOM 2234 C CA  . GLN B 2 186 ? -11.922 8.866   18.424  1.00 74.82 186 B 1 
ATOM 2235 C C   . GLN B 2 186 ? -11.464 8.865   16.959  1.00 75.31 186 B 1 
ATOM 2236 O O   . GLN B 2 186 ? -10.423 8.318   16.639  1.00 73.79 186 B 1 
ATOM 2237 C CB  . GLN B 2 186 ? -11.746 7.490   19.077  1.00 73.62 186 B 1 
ATOM 2238 C CG  . GLN B 2 186 ? -11.965 7.522   20.595  1.00 69.04 186 B 1 
ATOM 2239 C CD  . GLN B 2 186 ? -11.760 6.149   21.236  1.00 66.03 186 B 1 
ATOM 2240 O OE1 . GLN B 2 186 ? -11.639 5.135   20.577  1.00 61.80 186 B 1 
ATOM 2241 N NE2 . GLN B 2 186 ? -11.729 6.076   22.545  1.00 59.28 186 B 1 
ATOM 2242 N N   . TYR B 2 187 ? -12.239 9.497   16.067  1.00 76.61 187 B 1 
ATOM 2243 C CA  . TYR B 2 187 ? -11.979 9.491   14.630  1.00 75.06 187 B 1 
ATOM 2244 C C   . TYR B 2 187 ? -10.550 9.927   14.285  1.00 76.48 187 B 1 
ATOM 2245 O O   . TYR B 2 187 ? -9.833  9.220   13.581  1.00 75.50 187 B 1 
ATOM 2246 C CB  . TYR B 2 187 ? -12.990 10.405  13.932  1.00 72.00 187 B 1 
ATOM 2247 C CG  . TYR B 2 187 ? -12.688 10.579  12.466  1.00 68.08 187 B 1 
ATOM 2248 C CD1 . TYR B 2 187 ? -12.103 11.776  11.971  1.00 63.59 187 B 1 
ATOM 2249 C CD2 . TYR B 2 187 ? -12.891 9.504   11.587  1.00 62.66 187 B 1 
ATOM 2250 C CE1 . TYR B 2 187 ? -11.733 11.885  10.624  1.00 58.70 187 B 1 
ATOM 2251 C CE2 . TYR B 2 187 ? -12.515 9.607   10.239  1.00 58.66 187 B 1 
ATOM 2252 C CZ  . TYR B 2 187 ? -11.938 10.797  9.769   1.00 58.96 187 B 1 
ATOM 2253 O OH  . TYR B 2 187 ? -11.558 10.876  8.452   1.00 55.50 187 B 1 
ATOM 2254 N N   . GLN B 2 188 ? -10.117 11.058  14.828  1.00 76.76 188 B 1 
ATOM 2255 C CA  . GLN B 2 188 ? -8.786  11.593  14.542  1.00 77.45 188 B 1 
ATOM 2256 C C   . GLN B 2 188 ? -7.674  10.706  15.091  1.00 79.45 188 B 1 
ATOM 2257 O O   . GLN B 2 188 ? -6.661  10.506  14.427  1.00 79.07 188 B 1 
ATOM 2258 C CB  . GLN B 2 188 ? -8.696  13.035  15.079  1.00 75.03 188 B 1 
ATOM 2259 C CG  . GLN B 2 188 ? -7.493  13.813  14.511  1.00 67.43 188 B 1 
ATOM 2260 C CD  . GLN B 2 188 ? -7.601  14.085  13.003  1.00 61.74 188 B 1 
ATOM 2261 O OE1 . GLN B 2 188 ? -8.616  13.858  12.358  1.00 57.24 188 B 1 
ATOM 2262 N NE2 . GLN B 2 188 ? -6.553  14.563  12.386  1.00 54.25 188 B 1 
ATOM 2263 N N   . PHE B 2 189 ? -7.873  10.111  16.268  1.00 81.72 189 B 1 
ATOM 2264 C CA  . PHE B 2 189 ? -6.926  9.176   16.862  1.00 82.88 189 B 1 
ATOM 2265 C C   . PHE B 2 189 ? -6.737  7.942   15.970  1.00 82.93 189 B 1 
ATOM 2266 O O   . PHE B 2 189 ? -5.619  7.634   15.582  1.00 82.36 189 B 1 
ATOM 2267 C CB  . PHE B 2 189 ? -7.388  8.786   18.270  1.00 82.88 189 B 1 
ATOM 2268 C CG  . PHE B 2 189 ? -6.528  7.694   18.893  1.00 83.49 189 B 1 
ATOM 2269 C CD1 . PHE B 2 189 ? -6.928  6.344   18.815  1.00 80.19 189 B 1 
ATOM 2270 C CD2 . PHE B 2 189 ? -5.300  8.019   19.491  1.00 81.01 189 B 1 
ATOM 2271 C CE1 . PHE B 2 189 ? -6.106  5.339   19.340  1.00 80.18 189 B 1 
ATOM 2272 C CE2 . PHE B 2 189 ? -4.474  7.015   20.018  1.00 79.64 189 B 1 
ATOM 2273 C CZ  . PHE B 2 189 ? -4.881  5.669   19.944  1.00 79.57 189 B 1 
ATOM 2274 N N   . TRP B 2 190 ? -7.852  7.279   15.578  1.00 81.20 190 B 1 
ATOM 2275 C CA  . TRP B 2 190 ? -7.788  6.081   14.738  1.00 80.12 190 B 1 
ATOM 2276 C C   . TRP B 2 190 ? -7.206  6.361   13.355  1.00 79.94 190 B 1 
ATOM 2277 O O   . TRP B 2 190 ? -6.355  5.604   12.881  1.00 78.75 190 B 1 
ATOM 2278 C CB  . TRP B 2 190 ? -9.183  5.466   14.626  1.00 79.87 190 B 1 
ATOM 2279 C CG  . TRP B 2 190 ? -9.593  4.681   15.826  1.00 77.77 190 B 1 
ATOM 2280 C CD1 . TRP B 2 190 ? -10.545 5.019   16.724  1.00 73.26 190 B 1 
ATOM 2281 C CD2 . TRP B 2 190 ? -9.047  3.401   16.296  1.00 75.83 190 B 1 
ATOM 2282 N NE1 . TRP B 2 190 ? -10.640 4.038   17.710  1.00 71.78 190 B 1 
ATOM 2283 C CE2 . TRP B 2 190 ? -9.732  3.033   17.478  1.00 73.74 190 B 1 
ATOM 2284 C CE3 . TRP B 2 190 ? -8.038  2.536   15.805  1.00 69.92 190 B 1 
ATOM 2285 C CZ2 . TRP B 2 190 ? -9.429  1.839   18.169  1.00 70.34 190 B 1 
ATOM 2286 C CZ3 . TRP B 2 190 ? -7.741  1.347   16.504  1.00 68.28 190 B 1 
ATOM 2287 C CH2 . TRP B 2 190 ? -8.426  1.004   17.667  1.00 68.46 190 B 1 
ATOM 2288 N N   . LYS B 2 191 ? -7.564  7.479   12.734  1.00 81.77 191 B 1 
ATOM 2289 C CA  . LYS B 2 191 ? -7.023  7.891   11.434  1.00 81.25 191 B 1 
ATOM 2290 C C   . LYS B 2 191 ? -5.509  8.127   11.499  1.00 82.71 191 B 1 
ATOM 2291 O O   . LYS B 2 191 ? -4.772  7.647   10.635  1.00 81.99 191 B 1 
ATOM 2292 C CB  . LYS B 2 191 ? -7.781  9.149   10.979  1.00 78.99 191 B 1 
ATOM 2293 C CG  . LYS B 2 191 ? -7.387  9.581   9.557   1.00 71.88 191 B 1 
ATOM 2294 C CD  . LYS B 2 191 ? -8.104  10.882  9.188   1.00 67.98 191 B 1 
ATOM 2295 C CE  . LYS B 2 191 ? -7.651  11.370  7.801   1.00 61.01 191 B 1 
ATOM 2296 N NZ  . LYS B 2 191 ? -8.147  12.731  7.517   1.00 56.17 191 B 1 
ATOM 2297 N N   . ASN B 2 192 ? -5.031  8.832   12.520  1.00 83.83 192 B 1 
ATOM 2298 C CA  . ASN B 2 192 ? -3.610  9.080   12.733  1.00 85.39 192 B 1 
ATOM 2299 C C   . ASN B 2 192 ? -2.869  7.771   13.026  1.00 86.30 192 B 1 
ATOM 2300 O O   . ASN B 2 192 ? -1.833  7.498   12.418  1.00 85.86 192 B 1 
ATOM 2301 C CB  . ASN B 2 192 ? -3.425  10.072  13.891  1.00 85.14 192 B 1 
ATOM 2302 C CG  . ASN B 2 192 ? -3.875  11.494  13.555  1.00 83.83 192 B 1 
ATOM 2303 O OD1 . ASN B 2 192 ? -4.280  11.820  12.462  1.00 76.17 192 B 1 
ATOM 2304 N ND2 . ASN B 2 192 ? -3.790  12.380  14.519  1.00 78.25 192 B 1 
ATOM 2305 N N   . PHE B 2 193 ? -3.424  6.936   13.896  1.00 86.63 193 B 1 
ATOM 2306 C CA  . PHE B 2 193 ? -2.860  5.652   14.280  1.00 86.15 193 B 1 
ATOM 2307 C C   . PHE B 2 193 ? -2.705  4.712   13.082  1.00 86.10 193 B 1 
ATOM 2308 O O   . PHE B 2 193 ? -1.621  4.175   12.844  1.00 85.26 193 B 1 
ATOM 2309 C CB  . PHE B 2 193 ? -3.742  5.051   15.381  1.00 85.37 193 B 1 
ATOM 2310 C CG  . PHE B 2 193 ? -3.172  3.749   15.889  1.00 84.29 193 B 1 
ATOM 2311 C CD1 . PHE B 2 193 ? -3.524  2.553   15.266  1.00 81.02 193 B 1 
ATOM 2312 C CD2 . PHE B 2 193 ? -2.174  3.773   16.884  1.00 80.52 193 B 1 
ATOM 2313 C CE1 . PHE B 2 193 ? -2.841  1.379   15.609  1.00 78.92 193 B 1 
ATOM 2314 C CE2 . PHE B 2 193 ? -1.494  2.609   17.223  1.00 78.56 193 B 1 
ATOM 2315 C CZ  . PHE B 2 193 ? -1.819  1.409   16.572  1.00 78.20 193 B 1 
ATOM 2316 N N   . GLN B 2 194 ? -3.760  4.564   12.270  1.00 84.04 194 B 1 
ATOM 2317 C CA  . GLN B 2 194 ? -3.742  3.752   11.056  1.00 83.31 194 B 1 
ATOM 2318 C C   . GLN B 2 194 ? -2.670  4.237   10.069  1.00 84.59 194 B 1 
ATOM 2319 O O   . GLN B 2 194 ? -1.898  3.437   9.541   1.00 83.53 194 B 1 
ATOM 2320 C CB  . GLN B 2 194 ? -5.129  3.835   10.410  1.00 80.97 194 B 1 
ATOM 2321 C CG  . GLN B 2 194 ? -5.223  3.069   9.085   1.00 72.26 194 B 1 
ATOM 2322 C CD  . GLN B 2 194 ? -6.517  3.374   8.345   1.00 67.49 194 B 1 
ATOM 2323 O OE1 . GLN B 2 194 ? -7.350  4.146   8.766   1.00 60.82 194 B 1 
ATOM 2324 N NE2 . GLN B 2 194 ? -6.736  2.781   7.201   1.00 57.83 194 B 1 
ATOM 2325 N N   . THR B 2 195 ? -2.601  5.539   9.832   1.00 85.44 195 B 1 
ATOM 2326 C CA  . THR B 2 195 ? -1.622  6.121   8.910   1.00 86.60 195 B 1 
ATOM 2327 C C   . THR B 2 195 ? -0.196  5.863   9.379   1.00 88.26 195 B 1 
ATOM 2328 O O   . THR B 2 195 ? 0.622   5.369   8.607   1.00 87.91 195 B 1 
ATOM 2329 C CB  . THR B 2 195 ? -1.861  7.627   8.742   1.00 85.56 195 B 1 
ATOM 2330 O OG1 . THR B 2 195 ? -3.131  7.814   8.162   1.00 76.15 195 B 1 
ATOM 2331 C CG2 . THR B 2 195 ? -0.822  8.280   7.841   1.00 74.66 195 B 1 
ATOM 2332 N N   . LEU B 2 196 ? 0.098   6.121   10.650  1.00 88.57 196 B 1 
ATOM 2333 C CA  . LEU B 2 196 ? 1.418   5.869   11.230  1.00 90.04 196 B 1 
ATOM 2334 C C   . LEU B 2 196 ? 1.793   4.395   11.142  1.00 90.64 196 B 1 
ATOM 2335 O O   . LEU B 2 196 ? 2.916   4.072   10.769  1.00 89.89 196 B 1 
ATOM 2336 C CB  . LEU B 2 196 ? 1.444   6.357   12.684  1.00 90.43 196 B 1 
ATOM 2337 C CG  . LEU B 2 196 ? 1.451   7.890   12.833  1.00 85.60 196 B 1 
ATOM 2338 C CD1 . LEU B 2 196 ? 1.310   8.254   14.301  1.00 81.63 196 B 1 
ATOM 2339 C CD2 . LEU B 2 196 ? 2.743   8.520   12.297  1.00 82.30 196 B 1 
ATOM 2340 N N   . LYS B 2 197 ? 0.842   3.486   11.398  1.00 89.75 197 B 1 
ATOM 2341 C CA  . LYS B 2 197 ? 1.073   2.053   11.277  1.00 89.13 197 B 1 
ATOM 2342 C C   . LYS B 2 197 ? 1.445   1.642   9.854   1.00 89.54 197 B 1 
ATOM 2343 O O   . LYS B 2 197 ? 2.423   0.918   9.676   1.00 88.52 197 B 1 
ATOM 2344 C CB  . LYS B 2 197 ? -0.170  1.311   11.747  1.00 87.33 197 B 1 
ATOM 2345 C CG  . LYS B 2 197 ? 0.101   -0.185  11.715  1.00 81.12 197 B 1 
ATOM 2346 C CD  . LYS B 2 197 ? -1.144  -0.932  12.120  1.00 78.66 197 B 1 
ATOM 2347 C CE  . LYS B 2 197 ? -0.803  -2.405  12.104  1.00 71.61 197 B 1 
ATOM 2348 N NZ  . LYS B 2 197 ? -1.900  -3.181  12.670  1.00 66.81 197 B 1 
ATOM 2349 N N   . ILE B 2 198 ? 0.683   2.089   8.847   1.00 88.05 198 B 1 
ATOM 2350 C CA  . ILE B 2 198 ? 0.965   1.778   7.445   1.00 88.63 198 B 1 
ATOM 2351 C C   . ILE B 2 198 ? 2.345   2.318   7.050   1.00 89.74 198 B 1 
ATOM 2352 O O   . ILE B 2 198 ? 3.129   1.595   6.442   1.00 89.21 198 B 1 
ATOM 2353 C CB  . ILE B 2 198 ? -0.148  2.311   6.518   1.00 87.46 198 B 1 
ATOM 2354 C CG1 . ILE B 2 198 ? -1.462  1.539   6.767   1.00 84.32 198 B 1 
ATOM 2355 C CG2 . ILE B 2 198 ? 0.262   2.199   5.036   1.00 83.22 198 B 1 
ATOM 2356 C CD1 . ILE B 2 198 ? -2.700  2.183   6.116   1.00 77.20 198 B 1 
ATOM 2357 N N   . VAL B 2 199 ? 2.686   3.536   7.444   1.00 91.42 199 B 1 
ATOM 2358 C CA  . VAL B 2 199 ? 3.984   4.139   7.121   1.00 92.42 199 B 1 
ATOM 2359 C C   . VAL B 2 199 ? 5.136   3.406   7.814   1.00 92.78 199 B 1 
ATOM 2360 O O   . VAL B 2 199 ? 6.153   3.116   7.184   1.00 91.97 199 B 1 
ATOM 2361 C CB  . VAL B 2 199 ? 3.985   5.636   7.466   1.00 92.68 199 B 1 
ATOM 2362 C CG1 . VAL B 2 199 ? 5.372   6.274   7.286   1.00 88.97 199 B 1 
ATOM 2363 C CG2 . VAL B 2 199 ? 3.016   6.395   6.560   1.00 88.84 199 B 1 
ATOM 2364 N N   . ILE B 2 200 ? 4.981   3.061   9.099   1.00 93.00 200 B 1 
ATOM 2365 C CA  . ILE B 2 200 ? 6.031   2.360   9.842   1.00 93.42 200 B 1 
ATOM 2366 C C   . ILE B 2 200 ? 6.242   0.950   9.290   1.00 93.27 200 B 1 
ATOM 2367 O O   . ILE B 2 200 ? 7.373   0.575   8.977   1.00 92.26 200 B 1 
ATOM 2368 C CB  . ILE B 2 200 ? 5.731   2.372   11.362  1.00 93.58 200 B 1 
ATOM 2369 C CG1 . ILE B 2 200 ? 5.839   3.811   11.917  1.00 89.72 200 B 1 
ATOM 2370 C CG2 . ILE B 2 200 ? 6.711   1.457   12.116  1.00 88.42 200 B 1 
ATOM 2371 C CD1 . ILE B 2 200 ? 5.221   3.973   13.319  1.00 79.23 200 B 1 
ATOM 2372 N N   . LEU B 2 201 ? 5.166   0.160   9.128   1.00 92.78 201 B 1 
ATOM 2373 C CA  . LEU B 2 201 ? 5.257   -1.217  8.644   1.00 92.29 201 B 1 
ATOM 2374 C C   . LEU B 2 201 ? 5.554   -1.306  7.147   1.00 92.20 201 B 1 
ATOM 2375 O O   . LEU B 2 201 ? 6.279   -2.205  6.724   1.00 90.66 201 B 1 
ATOM 2376 C CB  . LEU B 2 201 ? 3.964   -1.985  8.949   1.00 91.01 201 B 1 
ATOM 2377 C CG  . LEU B 2 201 ? 3.750   -2.322  10.434  1.00 87.97 201 B 1 
ATOM 2378 C CD1 . LEU B 2 201 ? 2.419   -3.047  10.606  1.00 84.50 201 B 1 
ATOM 2379 C CD2 . LEU B 2 201 ? 4.861   -3.239  10.949  1.00 84.49 201 B 1 
ATOM 2380 N N   . GLY B 2 202 ? 4.981   -0.405  6.350   1.00 91.12 202 B 1 
ATOM 2381 C CA  . GLY B 2 202 ? 5.049   -0.446  4.893   1.00 90.55 202 B 1 
ATOM 2382 C C   . GLY B 2 202 ? 6.271   0.238   4.296   1.00 91.65 202 B 1 
ATOM 2383 O O   . GLY B 2 202 ? 6.665   -0.111  3.184   1.00 89.22 202 B 1 
ATOM 2384 N N   . LEU B 2 203 ? 6.894   1.187   5.007   1.00 91.43 203 B 1 
ATOM 2385 C CA  . LEU B 2 203 ? 8.041   1.922   4.490   1.00 93.11 203 B 1 
ATOM 2386 C C   . LEU B 2 203 ? 9.247   1.885   5.431   1.00 94.29 203 B 1 
ATOM 2387 O O   . LEU B 2 203 ? 10.323  1.431   5.033   1.00 93.36 203 B 1 
ATOM 2388 C CB  . LEU B 2 203 ? 7.605   3.362   4.151   1.00 92.28 203 B 1 
ATOM 2389 C CG  . LEU B 2 203 ? 8.675   4.164   3.387   1.00 90.12 203 B 1 
ATOM 2390 C CD1 . LEU B 2 203 ? 8.829   3.662   1.949   1.00 85.90 203 B 1 
ATOM 2391 C CD2 . LEU B 2 203 ? 8.301   5.640   3.350   1.00 86.06 203 B 1 
ATOM 2392 N N   . VAL B 2 204 ? 9.101   2.347   6.673   1.00 94.96 204 B 1 
ATOM 2393 C CA  . VAL B 2 204 ? 10.240  2.564   7.584   1.00 95.57 204 B 1 
ATOM 2394 C C   . VAL B 2 204 ? 10.893  1.239   7.975   1.00 95.91 204 B 1 
ATOM 2395 O O   . VAL B 2 204 ? 12.105  1.088   7.824   1.00 95.02 204 B 1 
ATOM 2396 C CB  . VAL B 2 204 ? 9.812   3.356   8.834   1.00 95.04 204 B 1 
ATOM 2397 C CG1 . VAL B 2 204 ? 10.985  3.598   9.784   1.00 90.62 204 B 1 
ATOM 2398 C CG2 . VAL B 2 204 ? 9.226   4.719   8.450   1.00 90.98 204 B 1 
ATOM 2399 N N   . LEU B 2 205 ? 10.113  0.256   8.440   1.00 94.85 205 B 1 
ATOM 2400 C CA  . LEU B 2 205 ? 10.634  -1.032  8.892   1.00 95.09 205 B 1 
ATOM 2401 C C   . LEU B 2 205 ? 11.309  -1.831  7.753   1.00 95.52 205 B 1 
ATOM 2402 O O   . LEU B 2 205 ? 12.461  -2.239  7.933   1.00 94.93 205 B 1 
ATOM 2403 C CB  . LEU B 2 205 ? 9.519   -1.808  9.625   1.00 94.16 205 B 1 
ATOM 2404 C CG  . LEU B 2 205 ? 9.942   -3.200  10.133  1.00 89.47 205 B 1 
ATOM 2405 C CD1 . LEU B 2 205 ? 10.921  -3.089  11.297  1.00 84.52 205 B 1 
ATOM 2406 C CD2 . LEU B 2 205 ? 8.713   -3.974  10.605  1.00 84.32 205 B 1 
ATOM 2407 N N   . PRO B 2 206 ? 10.683  -2.017  6.562   1.00 95.48 206 B 1 
ATOM 2408 C CA  . PRO B 2 206 ? 11.329  -2.721  5.453   1.00 95.07 206 B 1 
ATOM 2409 C C   . PRO B 2 206 ? 12.612  -2.039  4.984   1.00 95.57 206 B 1 
ATOM 2410 O O   . PRO B 2 206 ? 13.613  -2.717  4.791   1.00 94.15 206 B 1 
ATOM 2411 C CB  . PRO B 2 206 ? 10.288  -2.779  4.330   1.00 93.43 206 B 1 
ATOM 2412 C CG  . PRO B 2 206 ? 8.966   -2.625  5.052   1.00 90.48 206 B 1 
ATOM 2413 C CD  . PRO B 2 206 ? 9.308   -1.702  6.205   1.00 93.74 206 B 1 
ATOM 2414 N N   . LEU B 2 207 ? 12.615  -0.711  4.849   1.00 94.46 207 B 1 
ATOM 2415 C CA  . LEU B 2 207 ? 13.804  0.024   4.424   1.00 93.96 207 B 1 
ATOM 2416 C C   . LEU B 2 207 ? 14.936  -0.085  5.444   1.00 94.41 207 B 1 
ATOM 2417 O O   . LEU B 2 207 ? 16.074  -0.300  5.053   1.00 93.37 207 B 1 
ATOM 2418 C CB  . LEU B 2 207 ? 13.461  1.499   4.168   1.00 92.52 207 B 1 
ATOM 2419 C CG  . LEU B 2 207 ? 12.695  1.758   2.859   1.00 81.81 207 B 1 
ATOM 2420 C CD1 . LEU B 2 207 ? 12.340  3.250   2.780   1.00 76.21 207 B 1 
ATOM 2421 C CD2 . LEU B 2 207 ? 13.532  1.418   1.619   1.00 77.31 207 B 1 
ATOM 2422 N N   . LEU B 2 208 ? 14.636  0.003   6.746   1.00 95.62 208 B 1 
ATOM 2423 C CA  . LEU B 2 208 ? 15.637  -0.135  7.797   1.00 95.92 208 B 1 
ATOM 2424 C C   . LEU B 2 208 ? 16.275  -1.534  7.782   1.00 96.06 208 B 1 
ATOM 2425 O O   . LEU B 2 208 ? 17.501  -1.662  7.810   1.00 94.80 208 B 1 
ATOM 2426 C CB  . LEU B 2 208 ? 14.978  0.240   9.131   1.00 95.46 208 B 1 
ATOM 2427 C CG  . LEU B 2 208 ? 15.971  0.310   10.313  1.00 85.32 208 B 1 
ATOM 2428 C CD1 . LEU B 2 208 ? 15.566  1.423   11.273  1.00 78.91 208 B 1 
ATOM 2429 C CD2 . LEU B 2 208 ? 15.998  -1.000  11.118  1.00 79.53 208 B 1 
ATOM 2430 N N   . VAL B 2 209 ? 15.450  -2.586  7.645   1.00 96.36 209 B 1 
ATOM 2431 C CA  . VAL B 2 209 ? 15.944  -3.970  7.521   1.00 96.28 209 B 1 
ATOM 2432 C C   . VAL B 2 209 ? 16.760  -4.150  6.236   1.00 96.08 209 B 1 
ATOM 2433 O O   . VAL B 2 209 ? 17.851  -4.734  6.280   1.00 94.52 209 B 1 
ATOM 2434 C CB  . VAL B 2 209 ? 14.791  -4.978  7.596   1.00 95.41 209 B 1 
ATOM 2435 C CG1 . VAL B 2 209 ? 15.256  -6.412  7.322   1.00 91.08 209 B 1 
ATOM 2436 C CG2 . VAL B 2 209 ? 14.155  -4.968  8.987   1.00 91.78 209 B 1 
ATOM 2437 N N   . MET B 2 210 ? 16.309  -3.617  5.104   1.00 95.44 210 B 1 
ATOM 2438 C CA  . MET B 2 210 ? 17.037  -3.681  3.837   1.00 94.89 210 B 1 
ATOM 2439 C C   . MET B 2 210 ? 18.391  -2.980  3.922   1.00 94.90 210 B 1 
ATOM 2440 O O   . MET B 2 210 ? 19.395  -3.564  3.522   1.00 93.70 210 B 1 
ATOM 2441 C CB  . MET B 2 210 ? 16.221  -3.077  2.690   1.00 93.97 210 B 1 
ATOM 2442 C CG  . MET B 2 210 ? 15.083  -3.984  2.232   1.00 89.61 210 B 1 
ATOM 2443 S SD  . MET B 2 210 ? 14.178  -3.314  0.803   1.00 88.16 210 B 1 
ATOM 2444 C CE  . MET B 2 210 ? 12.767  -4.439  0.776   1.00 78.57 210 B 1 
ATOM 2445 N N   . VAL B 2 211 ? 18.449  -1.770  4.485   1.00 95.68 211 B 1 
ATOM 2446 C CA  . VAL B 2 211 ? 19.703  -1.018  4.626   1.00 95.32 211 B 1 
ATOM 2447 C C   . VAL B 2 211 ? 20.704  -1.788  5.489   1.00 95.18 211 B 1 
ATOM 2448 O O   . VAL B 2 211 ? 21.839  -1.987  5.060   1.00 93.63 211 B 1 
ATOM 2449 C CB  . VAL B 2 211 ? 19.446  0.400   5.177   1.00 94.76 211 B 1 
ATOM 2450 C CG1 . VAL B 2 211 ? 20.740  1.125   5.563   1.00 88.95 211 B 1 
ATOM 2451 C CG2 . VAL B 2 211 ? 18.761  1.265   4.116   1.00 89.34 211 B 1 
ATOM 2452 N N   . ILE B 2 212 ? 20.287  -2.292  6.655   1.00 95.84 212 B 1 
ATOM 2453 C CA  . ILE B 2 212 ? 21.170  -3.052  7.551   1.00 95.40 212 B 1 
ATOM 2454 C C   . ILE B 2 212 ? 21.657  -4.342  6.886   1.00 94.83 212 B 1 
ATOM 2455 O O   . ILE B 2 212 ? 22.861  -4.601  6.798   1.00 93.20 212 B 1 
ATOM 2456 C CB  . ILE B 2 212 ? 20.471  -3.311  8.906   1.00 95.28 212 B 1 
ATOM 2457 C CG1 . ILE B 2 212 ? 20.249  -1.976  9.652   1.00 92.09 212 B 1 
ATOM 2458 C CG2 . ILE B 2 212 ? 21.299  -4.277  9.781   1.00 91.52 212 B 1 
ATOM 2459 C CD1 . ILE B 2 212 ? 19.359  -2.103  10.901  1.00 84.87 212 B 1 
ATOM 2460 N N   . CYS B 2 213 ? 20.732  -5.158  6.373   1.00 94.84 213 B 1 
ATOM 2461 C CA  . CYS B 2 213 ? 21.059  -6.457  5.794   1.00 94.27 213 B 1 
ATOM 2462 C C   . CYS B 2 213 ? 21.890  -6.326  4.511   1.00 93.89 213 B 1 
ATOM 2463 O O   . CYS B 2 213 ? 22.909  -6.997  4.368   1.00 91.96 213 B 1 
ATOM 2464 C CB  . CYS B 2 213 ? 19.767  -7.256  5.544   1.00 93.49 213 B 1 
ATOM 2465 S SG  . CYS B 2 213 ? 19.016  -7.744  7.118   1.00 89.96 213 B 1 
ATOM 2466 N N   . TYR B 2 214 ? 21.491  -5.457  3.583   1.00 93.16 214 B 1 
ATOM 2467 C CA  . TYR B 2 214 ? 22.222  -5.281  2.326   1.00 92.88 214 B 1 
ATOM 2468 C C   . TYR B 2 214 ? 23.562  -4.584  2.510   1.00 92.31 214 B 1 
ATOM 2469 O O   . TYR B 2 214 ? 24.503  -4.946  1.808   1.00 90.81 214 B 1 
ATOM 2470 C CB  . TYR B 2 214 ? 21.345  -4.602  1.272   1.00 91.89 214 B 1 
ATOM 2471 C CG  . TYR B 2 214 ? 20.181  -5.441  0.763   1.00 89.74 214 B 1 
ATOM 2472 C CD1 . TYR B 2 214 ? 20.371  -6.793  0.418   1.00 84.46 214 B 1 
ATOM 2473 C CD2 . TYR B 2 214 ? 18.911  -4.861  0.590   1.00 84.49 214 B 1 
ATOM 2474 C CE1 . TYR B 2 214 ? 19.299  -7.561  -0.080  1.00 82.50 214 B 1 
ATOM 2475 C CE2 . TYR B 2 214 ? 17.843  -5.619  0.093   1.00 82.08 214 B 1 
ATOM 2476 C CZ  . TYR B 2 214 ? 18.031  -6.977  -0.236  1.00 84.18 214 B 1 
ATOM 2477 O OH  . TYR B 2 214 ? 16.987  -7.728  -0.702  1.00 80.84 214 B 1 
ATOM 2478 N N   . SER B 2 215 ? 23.732  -3.703  3.506   1.00 94.17 215 B 1 
ATOM 2479 C CA  . SER B 2 215 ? 25.057  -3.162  3.838   1.00 93.75 215 B 1 
ATOM 2480 C C   . SER B 2 215 ? 26.015  -4.265  4.294   1.00 93.17 215 B 1 
ATOM 2481 O O   . SER B 2 215 ? 27.165  -4.326  3.846   1.00 91.14 215 B 1 
ATOM 2482 C CB  . SER B 2 215 ? 24.957  -2.094  4.934   1.00 93.13 215 B 1 
ATOM 2483 O OG  . SER B 2 215 ? 24.182  -1.007  4.485   1.00 78.72 215 B 1 
ATOM 2484 N N   . GLY B 2 216 ? 25.545  -5.194  5.139   1.00 93.92 216 B 1 
ATOM 2485 C CA  . GLY B 2 216 ? 26.319  -6.369  5.546   1.00 93.09 216 B 1 
ATOM 2486 C C   . GLY B 2 216 ? 26.670  -7.285  4.369   1.00 92.63 216 B 1 
ATOM 2487 O O   . GLY B 2 216 ? 27.830  -7.680  4.211   1.00 90.51 216 B 1 
ATOM 2488 N N   . ILE B 2 217 ? 25.714  -7.561  3.490   1.00 90.60 217 B 1 
ATOM 2489 C CA  . ILE B 2 217 ? 25.924  -8.366  2.271   1.00 89.50 217 B 1 
ATOM 2490 C C   . ILE B 2 217 ? 26.946  -7.699  1.348   1.00 88.71 217 B 1 
ATOM 2491 O O   . ILE B 2 217 ? 27.880  -8.361  0.904   1.00 86.99 217 B 1 
ATOM 2492 C CB  . ILE B 2 217 ? 24.579  -8.625  1.544   1.00 88.83 217 B 1 
ATOM 2493 C CG1 . ILE B 2 217 ? 23.677  -9.550  2.374   1.00 85.18 217 B 1 
ATOM 2494 C CG2 . ILE B 2 217 ? 24.824  -9.253  0.157   1.00 85.44 217 B 1 
ATOM 2495 C CD1 . ILE B 2 217 ? 22.212  -9.588  1.908   1.00 82.35 217 B 1 
ATOM 2496 N N   . LEU B 2 218 ? 26.816  -6.398  1.092   1.00 90.97 218 B 1 
ATOM 2497 C CA  . LEU B 2 218 ? 27.742  -5.633  0.257   1.00 90.20 218 B 1 
ATOM 2498 C C   . LEU B 2 218 ? 29.163  -5.696  0.812   1.00 89.55 218 B 1 
ATOM 2499 O O   . LEU B 2 218 ? 30.097  -5.997  0.068   1.00 87.68 218 B 1 
ATOM 2500 C CB  . LEU B 2 218 ? 27.266  -4.174  0.156   1.00 89.33 218 B 1 
ATOM 2501 C CG  . LEU B 2 218 ? 26.086  -3.968  -0.810  1.00 83.58 218 B 1 
ATOM 2502 C CD1 . LEU B 2 218 ? 25.494  -2.564  -0.625  1.00 78.88 218 B 1 
ATOM 2503 C CD2 . LEU B 2 218 ? 26.519  -4.109  -2.257  1.00 79.31 218 B 1 
ATOM 2504 N N   . LYS B 2 219 ? 29.351  -5.511  2.131   1.00 90.75 219 B 1 
ATOM 2505 C CA  . LYS B 2 219 ? 30.659  -5.616  2.782   1.00 90.49 219 B 1 
ATOM 2506 C C   . LYS B 2 219 ? 31.300  -6.994  2.585   1.00 89.38 219 B 1 
ATOM 2507 O O   . LYS B 2 219 ? 32.511  -7.081  2.375   1.00 86.39 219 B 1 
ATOM 2508 C CB  . LYS B 2 219 ? 30.503  -5.262  4.271   1.00 90.18 219 B 1 
ATOM 2509 C CG  . LYS B 2 219 ? 31.852  -5.154  5.002   1.00 80.88 219 B 1 
ATOM 2510 C CD  . LYS B 2 219 ? 31.642  -4.730  6.470   1.00 77.89 219 B 1 
ATOM 2511 C CE  . LYS B 2 219 ? 32.985  -4.562  7.194   1.00 67.43 219 B 1 
ATOM 2512 N NZ  . LYS B 2 219 ? 32.802  -4.070  8.584   1.00 60.52 219 B 1 
ATOM 2513 N N   . THR B 2 220 ? 30.511  -8.067  2.629   1.00 89.28 220 B 1 
ATOM 2514 C CA  . THR B 2 220 ? 31.000  -9.433  2.377   1.00 88.45 220 B 1 
ATOM 2515 C C   . THR B 2 220 ? 31.290  -9.669  0.892   1.00 87.77 220 B 1 
ATOM 2516 O O   . THR B 2 220 ? 32.337  -10.214 0.556   1.00 84.59 220 B 1 
ATOM 2517 C CB  . THR B 2 220 ? 29.996  -10.466 2.908   1.00 87.35 220 B 1 
ATOM 2518 O OG1 . THR B 2 220 ? 29.751  -10.216 4.272   1.00 79.00 220 B 1 
ATOM 2519 C CG2 . THR B 2 220 ? 30.529  -11.895 2.820   1.00 78.83 220 B 1 
ATOM 2520 N N   . LEU B 2 221 ? 30.425  -9.196  -0.022  1.00 87.21 221 B 1 
ATOM 2521 C CA  . LEU B 2 221 ? 30.602  -9.334  -1.468  1.00 85.31 221 B 1 
ATOM 2522 C C   . LEU B 2 221 ? 31.820  -8.571  -1.999  1.00 84.28 221 B 1 
ATOM 2523 O O   . LEU B 2 221 ? 32.485  -9.058  -2.906  1.00 81.44 221 B 1 
ATOM 2524 C CB  . LEU B 2 221 ? 29.337  -8.847  -2.203  1.00 84.06 221 B 1 
ATOM 2525 C CG  . LEU B 2 221 ? 28.122  -9.788  -2.101  1.00 80.08 221 B 1 
ATOM 2526 C CD1 . LEU B 2 221 ? 26.926  -9.097  -2.759  1.00 76.29 221 B 1 
ATOM 2527 C CD2 . LEU B 2 221 ? 28.360  -11.119 -2.817  1.00 76.86 221 B 1 
ATOM 2528 N N   . LEU B 2 222 ? 32.143  -7.419  -1.415  1.00 84.40 222 B 1 
ATOM 2529 C CA  . LEU B 2 222 ? 33.338  -6.640  -1.787  1.00 83.96 222 B 1 
ATOM 2530 C C   . LEU B 2 222 ? 34.648  -7.403  -1.536  1.00 83.18 222 B 1 
ATOM 2531 O O   . LEU B 2 222 ? 35.635  -7.136  -2.215  1.00 78.84 222 B 1 
ATOM 2532 C CB  . LEU B 2 222 ? 33.331  -5.305  -1.035  1.00 82.41 222 B 1 
ATOM 2533 C CG  . LEU B 2 222 ? 32.306  -4.282  -1.587  1.00 77.04 222 B 1 
ATOM 2534 C CD1 . LEU B 2 222 ? 32.175  -3.116  -0.610  1.00 71.14 222 B 1 
ATOM 2535 C CD2 . LEU B 2 222 ? 32.710  -3.728  -2.947  1.00 71.15 222 B 1 
ATOM 2536 N N   . ARG B 2 223 ? 34.638  -8.381  -0.611  1.00 83.62 223 B 1 
ATOM 2537 C CA  . ARG B 2 223 ? 35.781  -9.264  -0.337  1.00 83.52 223 B 1 
ATOM 2538 C C   . ARG B 2 223 ? 35.867  -10.453 -1.307  1.00 82.55 223 B 1 
ATOM 2539 O O   . ARG B 2 223 ? 36.884  -11.140 -1.330  1.00 76.45 223 B 1 
ATOM 2540 C CB  . ARG B 2 223 ? 35.717  -9.761  1.117   1.00 80.62 223 B 1 
ATOM 2541 C CG  . ARG B 2 223 ? 35.827  -8.614  2.140   1.00 72.72 223 B 1 
ATOM 2542 C CD  . ARG B 2 223 ? 35.707  -9.182  3.564   1.00 69.33 223 B 1 
ATOM 2543 N NE  . ARG B 2 223 ? 35.878  -8.125  4.583   1.00 62.92 223 B 1 
ATOM 2544 C CZ  . ARG B 2 223 ? 35.928  -8.323  5.898   1.00 58.57 223 B 1 
ATOM 2545 N NH1 . ARG B 2 223 ? 35.751  -9.514  6.422   1.00 54.84 223 B 1 
ATOM 2546 N NH2 . ARG B 2 223 ? 36.151  -7.336  6.709   1.00 51.12 223 B 1 
ATOM 2547 N N   . CYS B 2 224 ? 34.826  -10.717 -2.105  1.00 79.30 224 B 1 
ATOM 2548 C CA  . CYS B 2 224 ? 34.834  -11.804 -3.078  1.00 76.70 224 B 1 
ATOM 2549 C C   . CYS B 2 224 ? 35.736  -11.451 -4.271  1.00 76.54 224 B 1 
ATOM 2550 O O   . CYS B 2 224 ? 35.570  -10.410 -4.909  1.00 71.09 224 B 1 
ATOM 2551 C CB  . CYS B 2 224 ? 33.409  -12.123 -3.545  1.00 72.31 224 B 1 
ATOM 2552 S SG  . CYS B 2 224 ? 32.508  -12.993 -2.217  1.00 62.85 224 B 1 
ATOM 2553 N N   . ARG B 2 225 ? 36.636  -12.369 -4.621  1.00 77.56 225 B 1 
ATOM 2554 C CA  . ARG B 2 225 ? 37.564  -12.202 -5.761  1.00 78.62 225 B 1 
ATOM 2555 C C   . ARG B 2 225 ? 36.864  -12.231 -7.128  1.00 80.01 225 B 1 
ATOM 2556 O O   . ARG B 2 225 ? 37.370  -11.650 -8.074  1.00 74.43 225 B 1 
ATOM 2557 C CB  . ARG B 2 225 ? 38.666  -13.277 -5.715  1.00 72.53 225 B 1 
ATOM 2558 C CG  . ARG B 2 225 ? 39.635  -13.103 -4.522  1.00 63.67 225 B 1 
ATOM 2559 C CD  . ARG B 2 225 ? 40.767  -14.137 -4.611  1.00 58.36 225 B 1 
ATOM 2560 N NE  . ARG B 2 225 ? 41.746  -13.977 -3.517  1.00 49.81 225 B 1 
ATOM 2561 C CZ  . ARG B 2 225 ? 42.832  -14.726 -3.322  1.00 44.59 225 B 1 
ATOM 2562 N NH1 . ARG B 2 225 ? 43.138  -15.728 -4.104  1.00 40.47 225 B 1 
ATOM 2563 N NH2 . ARG B 2 225 ? 43.636  -14.472 -2.325  1.00 39.00 225 B 1 
ATOM 2564 N N   . ASN B 2 226 ? 35.720  -12.903 -7.257  1.00 78.76 226 B 1 
ATOM 2565 C CA  . ASN B 2 226 ? 35.042  -13.047 -8.546  1.00 80.72 226 B 1 
ATOM 2566 C C   . ASN B 2 226 ? 34.249  -11.781 -8.909  1.00 82.05 226 B 1 
ATOM 2567 O O   . ASN B 2 226 ? 33.089  -11.608 -8.516  1.00 77.16 226 B 1 
ATOM 2568 C CB  . ASN B 2 226 ? 34.197  -14.329 -8.544  1.00 75.36 226 B 1 
ATOM 2569 C CG  . ASN B 2 226 ? 33.735  -14.701 -9.952  1.00 68.74 226 B 1 
ATOM 2570 O OD1 . ASN B 2 226 ? 33.514  -13.868 -10.814 1.00 61.75 226 B 1 
ATOM 2571 N ND2 . ASN B 2 226 ? 33.575  -15.979 -10.228 1.00 62.39 226 B 1 
ATOM 2572 N N   . GLU B 2 227 ? 34.863  -10.920 -9.686  1.00 78.97 227 B 1 
ATOM 2573 C CA  . GLU B 2 227 ? 34.357  -9.595  -10.019 1.00 81.00 227 B 1 
ATOM 2574 C C   . GLU B 2 227 ? 33.023  -9.617  -10.781 1.00 81.73 227 B 1 
ATOM 2575 O O   . GLU B 2 227 ? 32.117  -8.842  -10.462 1.00 78.28 227 B 1 
ATOM 2576 C CB  . GLU B 2 227 ? 35.444  -8.864  -10.799 1.00 76.97 227 B 1 
ATOM 2577 C CG  . GLU B 2 227 ? 35.061  -7.403  -11.051 1.00 66.38 227 B 1 
ATOM 2578 C CD  . GLU B 2 227 ? 36.272  -6.560  -11.427 1.00 61.72 227 B 1 
ATOM 2579 O OE1 . GLU B 2 227 ? 36.298  -5.421  -10.919 1.00 55.57 227 B 1 
ATOM 2580 O OE2 . GLU B 2 227 ? 37.141  -7.094  -12.137 1.00 58.96 227 B 1 
ATOM 2581 N N   . LYS B 2 228 ? 32.829  -10.541 -11.731 1.00 79.39 228 B 1 
ATOM 2582 C CA  . LYS B 2 228 ? 31.579  -10.655 -12.506 1.00 80.82 228 B 1 
ATOM 2583 C C   . LYS B 2 228 ? 30.394  -11.025 -11.611 1.00 81.79 228 B 1 
ATOM 2584 O O   . LYS B 2 228 ? 29.333  -10.390 -11.697 1.00 79.37 228 B 1 
ATOM 2585 C CB  . LYS B 2 228 ? 31.720  -11.669 -13.656 1.00 78.80 228 B 1 
ATOM 2586 C CG  . LYS B 2 228 ? 32.618  -11.162 -14.800 1.00 69.23 228 B 1 
ATOM 2587 C CD  . LYS B 2 228 ? 32.637  -12.154 -15.983 1.00 64.66 228 B 1 
ATOM 2588 C CE  . LYS B 2 228 ? 33.505  -11.622 -17.125 1.00 56.08 228 B 1 
ATOM 2589 N NZ  . LYS B 2 228 ? 33.576  -12.544 -18.296 1.00 49.14 228 B 1 
ATOM 2590 N N   . LYS B 2 229 ? 30.545  -12.011 -10.712 1.00 79.34 229 B 1 
ATOM 2591 C CA  . LYS B 2 229 ? 29.495  -12.401 -9.753  1.00 79.08 229 B 1 
ATOM 2592 C C   . LYS B 2 229 ? 29.212  -11.267 -8.762  1.00 80.97 229 B 1 
ATOM 2593 O O   . LYS B 2 229 ? 28.049  -10.973 -8.508  1.00 79.00 229 B 1 
ATOM 2594 C CB  . LYS B 2 229 ? 29.860  -13.709 -9.013  1.00 75.14 229 B 1 
ATOM 2595 C CG  . LYS B 2 229 ? 29.763  -14.962 -9.920  1.00 65.82 229 B 1 
ATOM 2596 C CD  . LYS B 2 229 ? 29.897  -16.276 -9.125  1.00 61.78 229 B 1 
ATOM 2597 C CE  . LYS B 2 229 ? 29.758  -17.500 -10.052 1.00 53.96 229 B 1 
ATOM 2598 N NZ  . LYS B 2 229 ? 29.772  -18.813 -9.344  1.00 49.16 229 B 1 
ATOM 2599 N N   . ARG B 2 230 ? 30.250  -10.575 -8.286  1.00 78.90 230 B 1 
ATOM 2600 C CA  . ARG B 2 230 ? 30.143  -9.403  -7.405  1.00 80.20 230 B 1 
ATOM 2601 C C   . ARG B 2 230 ? 29.308  -8.293  -8.046  1.00 82.11 230 B 1 
ATOM 2602 O O   . ARG B 2 230 ? 28.326  -7.873  -7.450  1.00 80.45 230 B 1 
ATOM 2603 C CB  . ARG B 2 230 ? 31.559  -8.912  -7.037  1.00 76.86 230 B 1 
ATOM 2604 C CG  . ARG B 2 230 ? 31.537  -7.741  -6.046  1.00 70.48 230 B 1 
ATOM 2605 C CD  . ARG B 2 230 ? 32.957  -7.246  -5.715  1.00 68.77 230 B 1 
ATOM 2606 N NE  . ARG B 2 230 ? 33.582  -6.520  -6.851  1.00 63.19 230 B 1 
ATOM 2607 C CZ  . ARG B 2 230 ? 34.789  -5.977  -6.858  1.00 57.63 230 B 1 
ATOM 2608 N NH1 . ARG B 2 230 ? 35.584  -6.060  -5.828  1.00 53.94 230 B 1 
ATOM 2609 N NH2 . ARG B 2 230 ? 35.226  -5.331  -7.904  1.00 50.07 230 B 1 
ATOM 2610 N N   . HIS B 2 231 ? 29.641  -7.853  -9.268  1.00 83.84 231 B 1 
ATOM 2611 C CA  . HIS B 2 231 ? 28.917  -6.787  -9.963  1.00 84.93 231 B 1 
ATOM 2612 C C   . HIS B 2 231 ? 27.437  -7.121  -10.168 1.00 85.48 231 B 1 
ATOM 2613 O O   . HIS B 2 231 ? 26.575  -6.280  -9.916  1.00 83.65 231 B 1 
ATOM 2614 C CB  . HIS B 2 231 ? 29.595  -6.480  -11.311 1.00 83.54 231 B 1 
ATOM 2615 C CG  . HIS B 2 231 ? 30.367  -5.197  -11.260 1.00 75.47 231 B 1 
ATOM 2616 N ND1 . HIS B 2 231 ? 31.576  -4.989  -10.631 1.00 64.85 231 B 1 
ATOM 2617 C CD2 . HIS B 2 231 ? 29.982  -3.985  -11.783 1.00 65.38 231 B 1 
ATOM 2618 C CE1 . HIS B 2 231 ? 31.908  -3.702  -10.778 1.00 61.78 231 B 1 
ATOM 2619 N NE2 . HIS B 2 231 ? 30.961  -3.056  -11.466 1.00 63.24 231 B 1 
ATOM 2620 N N   . ARG B 2 232 ? 27.122  -8.346  -10.593 1.00 84.72 232 B 1 
ATOM 2621 C CA  . ARG B 2 232 ? 25.734  -8.797  -10.786 1.00 85.25 232 B 1 
ATOM 2622 C C   . ARG B 2 232 ? 24.952  -8.771  -9.475  1.00 85.88 232 B 1 
ATOM 2623 O O   . ARG B 2 232 ? 23.823  -8.271  -9.453  1.00 83.22 232 B 1 
ATOM 2624 C CB  . ARG B 2 232 ? 25.732  -10.189 -11.432 1.00 82.43 232 B 1 
ATOM 2625 C CG  . ARG B 2 232 ? 24.322  -10.660 -11.836 1.00 71.10 232 B 1 
ATOM 2626 C CD  . ARG B 2 232 ? 24.389  -12.036 -12.528 1.00 67.53 232 B 1 
ATOM 2627 N NE  . ARG B 2 232 ? 23.056  -12.531 -12.923 1.00 59.30 232 B 1 
ATOM 2628 C CZ  . ARG B 2 232 ? 22.798  -13.734 -13.450 1.00 54.16 232 B 1 
ATOM 2629 N NH1 . ARG B 2 232 ? 23.735  -14.596 -13.723 1.00 50.47 232 B 1 
ATOM 2630 N NH2 . ARG B 2 232 ? 21.581  -14.092 -13.707 1.00 46.27 232 B 1 
ATOM 2631 N N   . ALA B 2 233 ? 25.529  -9.247  -8.366  1.00 83.84 233 B 1 
ATOM 2632 C CA  . ALA B 2 233 ? 24.893  -9.267  -7.060  1.00 83.72 233 B 1 
ATOM 2633 C C   . ALA B 2 233 ? 24.680  -7.849  -6.494  1.00 85.85 233 B 1 
ATOM 2634 O O   . ALA B 2 233 ? 23.594  -7.524  -6.036  1.00 84.70 233 B 1 
ATOM 2635 C CB  . ALA B 2 233 ? 25.747  -10.128 -6.122  1.00 81.21 233 B 1 
ATOM 2636 N N   . VAL B 2 234 ? 25.680  -6.963  -6.606  1.00 84.95 234 B 1 
ATOM 2637 C CA  . VAL B 2 234 ? 25.585  -5.555  -6.194  1.00 86.09 234 B 1 
ATOM 2638 C C   . VAL B 2 234 ? 24.471  -4.844  -6.967  1.00 87.51 234 B 1 
ATOM 2639 O O   . VAL B 2 234 ? 23.609  -4.213  -6.364  1.00 87.16 234 B 1 
ATOM 2640 C CB  . VAL B 2 234 ? 26.943  -4.843  -6.372  1.00 84.90 234 B 1 
ATOM 2641 C CG1 . VAL B 2 234 ? 26.851  -3.329  -6.169  1.00 78.52 234 B 1 
ATOM 2642 C CG2 . VAL B 2 234 ? 27.971  -5.371  -5.362  1.00 79.62 234 B 1 
ATOM 2643 N N   . ARG B 2 235 ? 24.440  -5.002  -8.299  1.00 86.36 235 B 1 
ATOM 2644 C CA  . ARG B 2 235 ? 23.390  -4.410  -9.137  1.00 87.65 235 B 1 
ATOM 2645 C C   . ARG B 2 235 ? 22.000  -4.902  -8.728  1.00 87.83 235 B 1 
ATOM 2646 O O   . ARG B 2 235 ? 21.085  -4.082  -8.633  1.00 86.05 235 B 1 
ATOM 2647 C CB  . ARG B 2 235 ? 23.690  -4.701  -10.619 1.00 85.90 235 B 1 
ATOM 2648 C CG  . ARG B 2 235 ? 22.720  -3.956  -11.553 1.00 74.36 235 B 1 
ATOM 2649 C CD  . ARG B 2 235 ? 23.083  -4.199  -13.018 1.00 72.23 235 B 1 
ATOM 2650 N NE  . ARG B 2 235 ? 22.173  -3.470  -13.923 1.00 63.83 235 B 1 
ATOM 2651 C CZ  . ARG B 2 235 ? 22.238  -3.437  -15.255 1.00 57.50 235 B 1 
ATOM 2652 N NH1 . ARG B 2 235 ? 23.161  -4.087  -15.920 1.00 52.82 235 B 1 
ATOM 2653 N NH2 . ARG B 2 235 ? 21.381  -2.740  -15.941 1.00 49.31 235 B 1 
ATOM 2654 N N   . LEU B 2 236 ? 21.831  -6.187  -8.445  1.00 86.90 236 B 1 
ATOM 2655 C CA  . LEU B 2 236 ? 20.550  -6.744  -8.003  1.00 87.33 236 B 1 
ATOM 2656 C C   . LEU B 2 236 ? 20.088  -6.148  -6.666  1.00 88.94 236 B 1 
ATOM 2657 O O   . LEU B 2 236 ? 18.926  -5.774  -6.539  1.00 88.00 236 B 1 
ATOM 2658 C CB  . LEU B 2 236 ? 20.672  -8.271  -7.914  1.00 85.68 236 B 1 
ATOM 2659 C CG  . LEU B 2 236 ? 19.376  -8.969  -7.452  1.00 80.62 236 B 1 
ATOM 2660 C CD1 . LEU B 2 236 ? 18.219  -8.722  -8.421  1.00 74.37 236 B 1 
ATOM 2661 C CD2 . LEU B 2 236 ? 19.618  -10.476 -7.342  1.00 75.29 236 B 1 
ATOM 2662 N N   . ILE B 2 237 ? 20.987  -6.002  -5.683  1.00 86.89 237 B 1 
ATOM 2663 C CA  . ILE B 2 237 ? 20.687  -5.411  -4.374  1.00 87.13 237 B 1 
ATOM 2664 C C   . ILE B 2 237 ? 20.187  -3.975  -4.528  1.00 88.34 237 B 1 
ATOM 2665 O O   . ILE B 2 237 ? 19.130  -3.640  -3.994  1.00 87.95 237 B 1 
ATOM 2666 C CB  . ILE B 2 237 ? 21.923  -5.499  -3.460  1.00 85.95 237 B 1 
ATOM 2667 C CG1 . ILE B 2 237 ? 22.130  -6.968  -3.020  1.00 81.18 237 B 1 
ATOM 2668 C CG2 . ILE B 2 237 ? 21.791  -4.588  -2.228  1.00 79.71 237 B 1 
ATOM 2669 C CD1 . ILE B 2 237 ? 23.515  -7.237  -2.437  1.00 74.75 237 B 1 
ATOM 2670 N N   . PHE B 2 238 ? 20.909  -3.141  -5.299  1.00 89.67 238 B 1 
ATOM 2671 C CA  . PHE B 2 238 ? 20.470  -1.772  -5.560  1.00 90.44 238 B 1 
ATOM 2672 C C   . PHE B 2 238 ? 19.133  -1.730  -6.297  1.00 91.37 238 B 1 
ATOM 2673 O O   . PHE B 2 238 ? 18.272  -0.939  -5.932  1.00 89.55 238 B 1 
ATOM 2674 C CB  . PHE B 2 238 ? 21.544  -1.003  -6.331  1.00 88.82 238 B 1 
ATOM 2675 C CG  . PHE B 2 238 ? 22.654  -0.486  -5.448  1.00 85.14 238 B 1 
ATOM 2676 C CD1 . PHE B 2 238 ? 22.390  0.517   -4.497  1.00 79.18 238 B 1 
ATOM 2677 C CD2 . PHE B 2 238 ? 23.959  -0.995  -5.569  1.00 77.86 238 B 1 
ATOM 2678 C CE1 . PHE B 2 238 ? 23.419  0.998   -3.675  1.00 76.32 238 B 1 
ATOM 2679 C CE2 . PHE B 2 238 ? 24.989  -0.513  -4.745  1.00 75.28 238 B 1 
ATOM 2680 C CZ  . PHE B 2 238 ? 24.715  0.480   -3.793  1.00 77.67 238 B 1 
ATOM 2681 N N   . THR B 2 239 ? 18.898  -2.608  -7.271  1.00 91.56 239 B 1 
ATOM 2682 C CA  . THR B 2 239 ? 17.609  -2.694  -7.978  1.00 91.80 239 B 1 
ATOM 2683 C C   . THR B 2 239 ? 16.465  -3.002  -7.013  1.00 92.51 239 B 1 
ATOM 2684 O O   . THR B 2 239 ? 15.452  -2.321  -7.071  1.00 90.80 239 B 1 
ATOM 2685 C CB  . THR B 2 239 ? 17.648  -3.734  -9.106  1.00 90.21 239 B 1 
ATOM 2686 O OG1 . THR B 2 239 ? 18.667  -3.418  -10.039 1.00 80.99 239 B 1 
ATOM 2687 C CG2 . THR B 2 239 ? 16.349  -3.784  -9.906  1.00 79.94 239 B 1 
ATOM 2688 N N   . ILE B 2 240 ? 16.619  -3.961  -6.098  1.00 90.98 240 B 1 
ATOM 2689 C CA  . ILE B 2 240 ? 15.580  -4.306  -5.105  1.00 90.65 240 B 1 
ATOM 2690 C C   . ILE B 2 240 ? 15.238  -3.100  -4.229  1.00 91.12 240 B 1 
ATOM 2691 O O   . ILE B 2 240 ? 14.065  -2.778  -4.067  1.00 90.15 240 B 1 
ATOM 2692 C CB  . ILE B 2 240 ? 16.026  -5.516  -4.248  1.00 89.82 240 B 1 
ATOM 2693 C CG1 . ILE B 2 240 ? 16.040  -6.808  -5.097  1.00 86.03 240 B 1 
ATOM 2694 C CG2 . ILE B 2 240 ? 15.107  -5.723  -3.028  1.00 85.86 240 B 1 
ATOM 2695 C CD1 . ILE B 2 240 ? 16.834  -7.951  -4.456  1.00 81.08 240 B 1 
ATOM 2696 N N   . MET B 2 241 ? 16.249  -2.402  -3.687  1.00 91.27 241 B 1 
ATOM 2697 C CA  . MET B 2 241 ? 16.037  -1.241  -2.819  1.00 91.16 241 B 1 
ATOM 2698 C C   . MET B 2 241 ? 15.395  -0.070  -3.564  1.00 92.05 241 B 1 
ATOM 2699 O O   . MET B 2 241 ? 14.438  0.517   -3.070  1.00 91.01 241 B 1 
ATOM 2700 C CB  . MET B 2 241 ? 17.368  -0.787  -2.211  1.00 89.94 241 B 1 
ATOM 2701 C CG  . MET B 2 241 ? 17.904  -1.780  -1.177  1.00 80.32 241 B 1 
ATOM 2702 S SD  . MET B 2 241 ? 19.426  -1.226  -0.349  1.00 76.09 241 B 1 
ATOM 2703 C CE  . MET B 2 241 ? 18.790  0.168   0.617   1.00 65.69 241 B 1 
ATOM 2704 N N   . ILE B 2 242 ? 15.893  0.258   -4.760  1.00 93.48 242 B 1 
ATOM 2705 C CA  . ILE B 2 242 ? 15.383  1.370   -5.578  1.00 93.55 242 B 1 
ATOM 2706 C C   . ILE B 2 242 ? 13.935  1.108   -5.984  1.00 93.69 242 B 1 
ATOM 2707 O O   . ILE B 2 242 ? 13.100  1.993   -5.847  1.00 92.54 242 B 1 
ATOM 2708 C CB  . ILE B 2 242 ? 16.293  1.611   -6.800  1.00 92.87 242 B 1 
ATOM 2709 C CG1 . ILE B 2 242 ? 17.657  2.190   -6.348  1.00 87.21 242 B 1 
ATOM 2710 C CG2 . ILE B 2 242 ? 15.639  2.560   -7.816  1.00 86.33 242 B 1 
ATOM 2711 C CD1 . ILE B 2 242 ? 18.736  2.155   -7.440  1.00 78.64 242 B 1 
ATOM 2712 N N   . VAL B 2 243 ? 13.603  -0.102  -6.443  1.00 94.21 243 B 1 
ATOM 2713 C CA  . VAL B 2 243 ? 12.239  -0.470  -6.831  1.00 94.09 243 B 1 
ATOM 2714 C C   . VAL B 2 243 ? 11.299  -0.373  -5.631  1.00 94.01 243 B 1 
ATOM 2715 O O   . VAL B 2 243 ? 10.278  0.290   -5.723  1.00 92.65 243 B 1 
ATOM 2716 C CB  . VAL B 2 243 ? 12.198  -1.859  -7.483  1.00 92.90 243 B 1 
ATOM 2717 C CG1 . VAL B 2 243 ? 10.767  -2.363  -7.671  1.00 87.68 243 B 1 
ATOM 2718 C CG2 . VAL B 2 243 ? 12.846  -1.814  -8.870  1.00 88.52 243 B 1 
ATOM 2719 N N   . TYR B 2 244 ? 11.675  -0.941  -4.476  1.00 93.99 244 B 1 
ATOM 2720 C CA  . TYR B 2 244 ? 10.837  -0.836  -3.280  1.00 93.94 244 B 1 
ATOM 2721 C C   . TYR B 2 244 ? 10.556  0.622   -2.897  1.00 93.79 244 B 1 
ATOM 2722 O O   . TYR B 2 244 ? 9.411   1.006   -2.650  1.00 92.51 244 B 1 
ATOM 2723 C CB  . TYR B 2 244 ? 11.502  -1.584  -2.115  1.00 93.31 244 B 1 
ATOM 2724 C CG  . TYR B 2 244 ? 10.552  -1.776  -0.944  1.00 93.82 244 B 1 
ATOM 2725 C CD1 . TYR B 2 244 ? 10.386  -0.778  0.040   1.00 91.95 244 B 1 
ATOM 2726 C CD2 . TYR B 2 244 ? 9.770   -2.947  -0.879  1.00 91.58 244 B 1 
ATOM 2727 C CE1 . TYR B 2 244 ? 9.443   -0.937  1.067   1.00 90.40 244 B 1 
ATOM 2728 C CE2 . TYR B 2 244 ? 8.826   -3.116  0.141   1.00 90.01 244 B 1 
ATOM 2729 C CZ  . TYR B 2 244 ? 8.659   -2.105  1.104   1.00 91.03 244 B 1 
ATOM 2730 O OH  . TYR B 2 244 ? 7.713   -2.257  2.080   1.00 89.28 244 B 1 
ATOM 2731 N N   . PHE B 2 245 ? 11.589  1.469   -2.907  1.00 93.50 245 B 1 
ATOM 2732 C CA  . PHE B 2 245 ? 11.455  2.885   -2.592  1.00 93.33 245 B 1 
ATOM 2733 C C   . PHE B 2 245 ? 10.589  3.629   -3.615  1.00 93.82 245 B 1 
ATOM 2734 O O   . PHE B 2 245 ? 9.675   4.346   -3.218  1.00 92.39 245 B 1 
ATOM 2735 C CB  . PHE B 2 245 ? 12.847  3.508   -2.472  1.00 91.88 245 B 1 
ATOM 2736 C CG  . PHE B 2 245 ? 12.812  4.937   -1.983  1.00 84.20 245 B 1 
ATOM 2737 C CD1 . PHE B 2 245 ? 12.855  6.010   -2.897  1.00 77.55 245 B 1 
ATOM 2738 C CD2 . PHE B 2 245 ? 12.709  5.210   -0.608  1.00 77.23 245 B 1 
ATOM 2739 C CE1 . PHE B 2 245 ? 12.798  7.339   -2.434  1.00 71.03 245 B 1 
ATOM 2740 C CE2 . PHE B 2 245 ? 12.651  6.531   -0.146  1.00 69.56 245 B 1 
ATOM 2741 C CZ  . PHE B 2 245 ? 12.698  7.600   -1.056  1.00 70.24 245 B 1 
ATOM 2742 N N   . LEU B 2 246 ? 10.799  3.440   -4.919  1.00 94.30 246 B 1 
ATOM 2743 C CA  . LEU B 2 246 ? 10.053  4.129   -5.976  1.00 94.47 246 B 1 
ATOM 2744 C C   . LEU B 2 246 ? 8.561   3.781   -5.983  1.00 94.58 246 B 1 
ATOM 2745 O O   . LEU B 2 246 ? 7.750   4.630   -6.336  1.00 92.99 246 B 1 
ATOM 2746 C CB  . LEU B 2 246 ? 10.659  3.792   -7.347  1.00 93.43 246 B 1 
ATOM 2747 C CG  . LEU B 2 246 ? 11.992  4.503   -7.668  1.00 83.13 246 B 1 
ATOM 2748 C CD1 . LEU B 2 246 ? 12.506  3.998   -9.014  1.00 77.34 246 B 1 
ATOM 2749 C CD2 . LEU B 2 246 ? 11.843  6.024   -7.753  1.00 77.40 246 B 1 
ATOM 2750 N N   . PHE B 2 247 ? 8.191   2.550   -5.618  1.00 94.25 247 B 1 
ATOM 2751 C CA  . PHE B 2 247 ? 6.798   2.105   -5.637  1.00 94.13 247 B 1 
ATOM 2752 C C   . PHE B 2 247 ? 6.045   2.473   -4.353  1.00 93.74 247 B 1 
ATOM 2753 O O   . PHE B 2 247 ? 4.894   2.902   -4.420  1.00 91.13 247 B 1 
ATOM 2754 C CB  . PHE B 2 247 ? 6.748   0.607   -5.955  1.00 93.32 247 B 1 
ATOM 2755 C CG  . PHE B 2 247 ? 6.917   0.307   -7.436  1.00 93.25 247 B 1 
ATOM 2756 C CD1 . PHE B 2 247 ? 5.821   -0.132  -8.197  1.00 88.78 247 B 1 
ATOM 2757 C CD2 . PHE B 2 247 ? 8.149   0.493   -8.080  1.00 88.34 247 B 1 
ATOM 2758 C CE1 . PHE B 2 247 ? 5.963   -0.372  -9.566  1.00 86.59 247 B 1 
ATOM 2759 C CE2 . PHE B 2 247 ? 8.294   0.256   -9.456  1.00 86.56 247 B 1 
ATOM 2760 C CZ  . PHE B 2 247 ? 7.201   -0.171  -10.206 1.00 87.88 247 B 1 
ATOM 2761 N N   . TRP B 2 248 ? 6.692   2.387   -3.176  1.00 93.90 248 B 1 
ATOM 2762 C CA  . TRP B 2 248 ? 6.031   2.604   -1.889  1.00 93.69 248 B 1 
ATOM 2763 C C   . TRP B 2 248 ? 6.244   3.993   -1.267  1.00 93.95 248 B 1 
ATOM 2764 O O   . TRP B 2 248 ? 5.365   4.462   -0.539  1.00 92.46 248 B 1 
ATOM 2765 C CB  . TRP B 2 248 ? 6.430   1.487   -0.920  1.00 92.60 248 B 1 
ATOM 2766 C CG  . TRP B 2 248 ? 5.775   0.168   -1.217  1.00 90.95 248 B 1 
ATOM 2767 C CD1 . TRP B 2 248 ? 6.388   -0.961  -1.606  1.00 87.35 248 B 1 
ATOM 2768 C CD2 . TRP B 2 248 ? 4.342   -0.151  -1.147  1.00 88.99 248 B 1 
ATOM 2769 N NE1 . TRP B 2 248 ? 5.448   -1.971  -1.783  1.00 85.47 248 B 1 
ATOM 2770 C CE2 . TRP B 2 248 ? 4.181   -1.513  -1.523  1.00 87.37 248 B 1 
ATOM 2771 C CE3 . TRP B 2 248 ? 3.191   0.590   -0.807  1.00 84.34 248 B 1 
ATOM 2772 C CZ2 . TRP B 2 248 ? 2.906   -2.127  -1.579  1.00 83.89 248 B 1 
ATOM 2773 C CZ3 . TRP B 2 248 ? 1.922   -0.019  -0.862  1.00 83.71 248 B 1 
ATOM 2774 C CH2 . TRP B 2 248 ? 1.776   -1.355  -1.248  1.00 83.57 248 B 1 
ATOM 2775 N N   . ALA B 2 249 ? 7.351   4.691   -1.526  1.00 94.76 249 B 1 
ATOM 2776 C CA  . ALA B 2 249 ? 7.583   6.002   -0.923  1.00 94.96 249 B 1 
ATOM 2777 C C   . ALA B 2 249 ? 6.545   7.057   -1.348  1.00 95.33 249 B 1 
ATOM 2778 O O   . ALA B 2 249 ? 6.015   7.727   -0.449  1.00 94.31 249 B 1 
ATOM 2779 C CB  . ALA B 2 249 ? 9.019   6.484   -1.145  1.00 94.26 249 B 1 
ATOM 2780 N N   . PRO B 2 250 ? 6.148   7.179   -2.632  1.00 94.37 250 B 1 
ATOM 2781 C CA  . PRO B 2 250 ? 5.132   8.153   -3.040  1.00 94.54 250 B 1 
ATOM 2782 C C   . PRO B 2 250 ? 3.795   7.934   -2.327  1.00 94.04 250 B 1 
ATOM 2783 O O   . PRO B 2 250 ? 3.210   8.894   -1.833  1.00 92.64 250 B 1 
ATOM 2784 C CB  . PRO B 2 250 ? 4.994   8.004   -4.552  1.00 93.87 250 B 1 
ATOM 2785 C CG  . PRO B 2 250 ? 6.328   7.412   -4.984  1.00 92.51 250 B 1 
ATOM 2786 C CD  . PRO B 2 250 ? 6.677   6.512   -3.809  1.00 94.62 250 B 1 
ATOM 2787 N N   . TYR B 2 251 ? 3.347   6.689   -2.212  1.00 94.20 251 B 1 
ATOM 2788 C CA  . TYR B 2 251 ? 2.120   6.332   -1.491  1.00 93.27 251 B 1 
ATOM 2789 C C   . TYR B 2 251 ? 2.176   6.778   -0.024  1.00 92.96 251 B 1 
ATOM 2790 O O   . TYR B 2 251 ? 1.283   7.483   0.439   1.00 92.22 251 B 1 
ATOM 2791 C CB  . TYR B 2 251 ? 1.887   4.822   -1.590  1.00 92.02 251 B 1 
ATOM 2792 C CG  . TYR B 2 251 ? 0.753   4.333   -0.708  1.00 91.10 251 B 1 
ATOM 2793 C CD1 . TYR B 2 251 ? 1.020   3.604   0.470   1.00 87.76 251 B 1 
ATOM 2794 C CD2 . TYR B 2 251 ? -0.575  4.639   -1.051  1.00 87.75 251 B 1 
ATOM 2795 C CE1 . TYR B 2 251 ? -0.030  3.172   1.290   1.00 86.24 251 B 1 
ATOM 2796 C CE2 . TYR B 2 251 ? -1.632  4.210   -0.233  1.00 85.62 251 B 1 
ATOM 2797 C CZ  . TYR B 2 251 ? -1.360  3.474   0.932   1.00 86.28 251 B 1 
ATOM 2798 O OH  . TYR B 2 251 ? -2.392  3.043   1.718   1.00 83.70 251 B 1 
ATOM 2799 N N   . ASN B 2 252 ? 3.244   6.436   0.697   1.00 93.87 252 B 1 
ATOM 2800 C CA  . ASN B 2 252 ? 3.393   6.779   2.106   1.00 93.15 252 B 1 
ATOM 2801 C C   . ASN B 2 252 ? 3.508   8.300   2.339   1.00 92.90 252 B 1 
ATOM 2802 O O   . ASN B 2 252 ? 2.939   8.817   3.294   1.00 91.76 252 B 1 
ATOM 2803 C CB  . ASN B 2 252 ? 4.597   6.028   2.680   1.00 92.32 252 B 1 
ATOM 2804 C CG  . ASN B 2 252 ? 4.296   4.557   2.902   1.00 90.24 252 B 1 
ATOM 2805 O OD1 . ASN B 2 252 ? 3.645   4.180   3.854   1.00 79.66 252 B 1 
ATOM 2806 N ND2 . ASN B 2 252 ? 4.765   3.685   2.042   1.00 79.62 252 B 1 
ATOM 2807 N N   . ILE B 2 253 ? 4.182   9.031   1.450   1.00 93.95 253 B 1 
ATOM 2808 C CA  . ILE B 2 253 ? 4.269   10.496  1.515   1.00 93.56 253 B 1 
ATOM 2809 C C   . ILE B 2 253 ? 2.888   11.126  1.335   1.00 92.96 253 B 1 
ATOM 2810 O O   . ILE B 2 253 ? 2.477   11.958  2.135   1.00 91.67 253 B 1 
ATOM 2811 C CB  . ILE B 2 253 ? 5.293   11.030  0.480   1.00 93.45 253 B 1 
ATOM 2812 C CG1 . ILE B 2 253 ? 6.727   10.596  0.866   1.00 90.42 253 B 1 
ATOM 2813 C CG2 . ILE B 2 253 ? 5.224   12.568  0.367   1.00 89.31 253 B 1 
ATOM 2814 C CD1 . ILE B 2 253 ? 7.745   10.749  -0.271  1.00 80.28 253 B 1 
ATOM 2815 N N   . VAL B 2 254 ? 2.132   10.708  0.305   1.00 92.72 254 B 1 
ATOM 2816 C CA  . VAL B 2 254 ? 0.784   11.231  0.062   1.00 91.99 254 B 1 
ATOM 2817 C C   . VAL B 2 254 ? -0.169  10.868  1.199   1.00 90.83 254 B 1 
ATOM 2818 O O   . VAL B 2 254 ? -0.996  11.693  1.587   1.00 89.61 254 B 1 
ATOM 2819 C CB  . VAL B 2 254 ? 0.241   10.765  -1.301  1.00 91.73 254 B 1 
ATOM 2820 C CG1 . VAL B 2 254 ? -1.217  11.180  -1.522  1.00 87.51 254 B 1 
ATOM 2821 C CG2 . VAL B 2 254 ? 1.055   11.402  -2.440  1.00 87.84 254 B 1 
ATOM 2822 N N   . LEU B 2 255 ? -0.031  9.678   1.795   1.00 91.20 255 B 1 
ATOM 2823 C CA  . LEU B 2 255 ? -0.814  9.251   2.950   1.00 90.13 255 B 1 
ATOM 2824 C C   . LEU B 2 255 ? -0.556  10.138  4.175   1.00 89.75 255 B 1 
ATOM 2825 O O   . LEU B 2 255 ? -1.511  10.579  4.822   1.00 88.44 255 B 1 
ATOM 2826 C CB  . LEU B 2 255 ? -0.502  7.768   3.223   1.00 89.02 255 B 1 
ATOM 2827 C CG  . LEU B 2 255 ? -1.338  7.145   4.360   1.00 84.64 255 B 1 
ATOM 2828 C CD1 . LEU B 2 255 ? -2.830  7.110   4.032   1.00 80.55 255 B 1 
ATOM 2829 C CD2 . LEU B 2 255 ? -0.866  5.711   4.593   1.00 80.10 255 B 1 
ATOM 2830 N N   . LEU B 2 256 ? 0.698   10.477  4.461   1.00 90.99 256 B 1 
ATOM 2831 C CA  . LEU B 2 256 ? 1.062   11.406  5.530   1.00 90.93 256 B 1 
ATOM 2832 C C   . LEU B 2 256 ? 0.497   12.811  5.275   1.00 90.45 256 B 1 
ATOM 2833 O O   . LEU B 2 256 ? -0.146  13.381  6.156   1.00 88.86 256 B 1 
ATOM 2834 C CB  . LEU B 2 256 ? 2.594   11.469  5.682   1.00 91.01 256 B 1 
ATOM 2835 C CG  . LEU B 2 256 ? 3.218   10.232  6.367   1.00 87.22 256 B 1 
ATOM 2836 C CD1 . LEU B 2 256 ? 4.743   10.299  6.232   1.00 84.82 256 B 1 
ATOM 2837 C CD2 . LEU B 2 256 ? 2.864   10.170  7.852   1.00 85.18 256 B 1 
ATOM 2838 N N   . LEU B 2 257 ? 0.653   13.340  4.056   1.00 89.63 257 B 1 
ATOM 2839 C CA  . LEU B 2 257 ? 0.088   14.638  3.680   1.00 88.95 257 B 1 
ATOM 2840 C C   . LEU B 2 257 ? -1.444  14.654  3.771   1.00 87.48 257 B 1 
ATOM 2841 O O   . LEU B 2 257 ? -2.041  15.667  4.122   1.00 85.06 257 B 1 
ATOM 2842 C CB  . LEU B 2 257 ? 0.518   14.977  2.241   1.00 89.35 257 B 1 
ATOM 2843 C CG  . LEU B 2 257 ? 2.015   15.276  2.047   1.00 87.19 257 B 1 
ATOM 2844 C CD1 . LEU B 2 257 ? 2.312   15.436  0.558   1.00 83.81 257 B 1 
ATOM 2845 C CD2 . LEU B 2 257 ? 2.437   16.566  2.755   1.00 84.20 257 B 1 
ATOM 2846 N N   . ASN B 2 258 ? -2.098  13.516  3.468   1.00 87.60 258 B 1 
ATOM 2847 C CA  . ASN B 2 258 ? -3.548  13.395  3.567   1.00 85.37 258 B 1 
ATOM 2848 C C   . ASN B 2 258 ? -4.028  13.408  5.025   1.00 84.40 258 B 1 
ATOM 2849 O O   . ASN B 2 258 ? -4.981  14.108  5.350   1.00 81.58 258 B 1 
ATOM 2850 C CB  . ASN B 2 258 ? -3.991  12.129  2.811   1.00 83.05 258 B 1 
ATOM 2851 C CG  . ASN B 2 258 ? -5.504  11.992  2.699   1.00 77.29 258 B 1 
ATOM 2852 O OD1 . ASN B 2 258 ? -6.274  12.841  3.091   1.00 68.51 258 B 1 
ATOM 2853 N ND2 . ASN B 2 258 ? -5.992  10.927  2.116   1.00 68.61 258 B 1 
ATOM 2854 N N   . THR B 2 259 ? -3.372  12.667  5.897   1.00 85.34 259 B 1 
ATOM 2855 C CA  . THR B 2 259 ? -3.769  12.552  7.300   1.00 84.59 259 B 1 
ATOM 2856 C C   . THR B 2 259 ? -3.444  13.809  8.101   1.00 84.38 259 B 1 
ATOM 2857 O O   . THR B 2 259 ? -4.306  14.306  8.823   1.00 82.42 259 B 1 
ATOM 2858 C CB  . THR B 2 259 ? -3.132  11.320  7.934   1.00 83.49 259 B 1 
ATOM 2859 O OG1 . THR B 2 259 ? -3.558  10.200  7.187   1.00 74.56 259 B 1 
ATOM 2860 C CG2 . THR B 2 259 ? -3.587  11.105  9.371   1.00 73.61 259 B 1 
ATOM 2861 N N   . PHE B 2 260 ? -2.260  14.368  7.909   1.00 84.93 260 B 1 
ATOM 2862 C CA  . PHE B 2 260 ? -1.771  15.557  8.606   1.00 85.05 260 B 1 
ATOM 2863 C C   . PHE B 2 260 ? -1.967  16.842  7.800   1.00 83.44 260 B 1 
ATOM 2864 O O   . PHE B 2 260 ? -1.188  17.781  7.904   1.00 79.03 260 B 1 
ATOM 2865 C CB  . PHE B 2 260 ? -0.324  15.320  9.058   1.00 86.00 260 B 1 
ATOM 2866 C CG  . PHE B 2 260 ? -0.167  14.150  9.995   1.00 86.65 260 B 1 
ATOM 2867 C CD1 . PHE B 2 260 ? -0.567  14.262  11.340  1.00 84.15 260 B 1 
ATOM 2868 C CD2 . PHE B 2 260 ? 0.356   12.931  9.534   1.00 84.38 260 B 1 
ATOM 2869 C CE1 . PHE B 2 260 ? -0.438  13.171  12.209  1.00 83.26 260 B 1 
ATOM 2870 C CE2 . PHE B 2 260 ? 0.485   11.837  10.400  1.00 83.55 260 B 1 
ATOM 2871 C CZ  . PHE B 2 260 ? 0.087   11.956  11.742  1.00 83.93 260 B 1 
ATOM 2872 N N   . GLN B 2 261 ? -3.021  16.915  6.982   1.00 80.45 261 B 1 
ATOM 2873 C CA  . GLN B 2 261 ? -3.294  18.061  6.116   1.00 77.44 261 B 1 
ATOM 2874 C C   . GLN B 2 261 ? -3.383  19.403  6.857   1.00 76.47 261 B 1 
ATOM 2875 O O   . GLN B 2 261 ? -3.027  20.425  6.286   1.00 72.20 261 B 1 
ATOM 2876 C CB  . GLN B 2 261 ? -4.595  17.801  5.332   1.00 73.31 261 B 1 
ATOM 2877 C CG  . GLN B 2 261 ? -5.815  17.640  6.254   1.00 66.32 261 B 1 
ATOM 2878 C CD  . GLN B 2 261 ? -7.103  17.245  5.544   1.00 63.03 261 B 1 
ATOM 2879 O OE1 . GLN B 2 261 ? -7.269  17.398  4.347   1.00 57.89 261 B 1 
ATOM 2880 N NE2 . GLN B 2 261 ? -8.067  16.719  6.264   1.00 55.65 261 B 1 
ATOM 2881 N N   . GLU B 2 262 ? -3.855  19.399  8.108   1.00 76.19 262 B 1 
ATOM 2882 C CA  . GLU B 2 262 ? -3.943  20.605  8.938   1.00 74.57 262 B 1 
ATOM 2883 C C   . GLU B 2 262 ? -2.558  21.138  9.303   1.00 75.15 262 B 1 
ATOM 2884 O O   . GLU B 2 262 ? -2.314  22.333  9.185   1.00 71.71 262 B 1 
ATOM 2885 C CB  . GLU B 2 262 ? -4.749  20.311  10.210  1.00 70.07 262 B 1 
ATOM 2886 C CG  . GLU B 2 262 ? -6.214  20.027  9.881   1.00 61.73 262 B 1 
ATOM 2887 C CD  . GLU B 2 262 ? -7.094  19.744  11.112  1.00 57.67 262 B 1 
ATOM 2888 O OE1 . GLU B 2 262 ? -8.300  19.493  10.882  1.00 51.69 262 B 1 
ATOM 2889 O OE2 . GLU B 2 262 ? -6.560  19.742  12.240  1.00 51.42 262 B 1 
ATOM 2890 N N   . PHE B 2 263 ? -1.632  20.240  9.649   1.00 80.55 263 B 1 
ATOM 2891 C CA  . PHE B 2 263 ? -0.255  20.597  9.965   1.00 81.36 263 B 1 
ATOM 2892 C C   . PHE B 2 263 ? 0.490   21.187  8.757   1.00 81.09 263 B 1 
ATOM 2893 O O   . PHE B 2 263 ? 1.282   22.113  8.901   1.00 77.45 263 B 1 
ATOM 2894 C CB  . PHE B 2 263 ? 0.466   19.344  10.486  1.00 80.08 263 B 1 
ATOM 2895 C CG  . PHE B 2 263 ? 1.877   19.619  10.933  1.00 77.01 263 B 1 
ATOM 2896 C CD1 . PHE B 2 263 ? 2.963   19.361  10.071  1.00 72.47 263 B 1 
ATOM 2897 C CD2 . PHE B 2 263 ? 2.123   20.166  12.202  1.00 71.58 263 B 1 
ATOM 2898 C CE1 . PHE B 2 263 ? 4.266   19.648  10.474  1.00 69.21 263 B 1 
ATOM 2899 C CE2 . PHE B 2 263 ? 3.419   20.453  12.609  1.00 68.21 263 B 1 
ATOM 2900 C CZ  . PHE B 2 263 ? 4.507   20.198  11.752  1.00 66.71 263 B 1 
ATOM 2901 N N   . PHE B 2 264 ? 0.185   20.699  7.551   1.00 79.65 264 B 1 
ATOM 2902 C CA  . PHE B 2 264 ? 0.790   21.193  6.307   1.00 80.59 264 B 1 
ATOM 2903 C C   . PHE B 2 264 ? 0.033   22.369  5.663   1.00 78.97 264 B 1 
ATOM 2904 O O   . PHE B 2 264 ? 0.368   22.767  4.547   1.00 73.91 264 B 1 
ATOM 2905 C CB  . PHE B 2 264 ? 0.968   20.019  5.336   1.00 80.85 264 B 1 
ATOM 2906 C CG  . PHE B 2 264 ? 1.957   18.977  5.808   1.00 81.26 264 B 1 
ATOM 2907 C CD1 . PHE B 2 264 ? 3.328   19.286  5.899   1.00 77.67 264 B 1 
ATOM 2908 C CD2 . PHE B 2 264 ? 1.524   17.689  6.174   1.00 78.00 264 B 1 
ATOM 2909 C CE1 . PHE B 2 264 ? 4.248   18.326  6.357   1.00 77.23 264 B 1 
ATOM 2910 C CE2 . PHE B 2 264 ? 2.438   16.724  6.635   1.00 76.68 264 B 1 
ATOM 2911 C CZ  . PHE B 2 264 ? 3.796   17.057  6.727   1.00 78.08 264 B 1 
ATOM 2912 N N   . GLY B 2 265 ? -1.013  22.908  6.282   1.00 73.84 265 B 1 
ATOM 2913 C CA  . GLY B 2 265 ? -1.822  24.005  5.737   1.00 71.48 265 B 1 
ATOM 2914 C C   . GLY B 2 265 ? -2.608  23.649  4.462   1.00 71.06 265 B 1 
ATOM 2915 O O   . GLY B 2 265 ? -3.053  24.533  3.726   1.00 67.35 265 B 1 
ATOM 2916 N N   . LEU B 2 266 ? -2.818  22.353  4.175   1.00 73.03 266 B 1 
ATOM 2917 C CA  . LEU B 2 266 ? -3.481  21.861  2.955   1.00 71.90 266 B 1 
ATOM 2918 C C   . LEU B 2 266 ? -5.009  21.723  3.127   1.00 71.84 266 B 1 
ATOM 2919 O O   . LEU B 2 266 ? -5.632  20.786  2.606   1.00 67.52 266 B 1 
ATOM 2920 C CB  . LEU B 2 266 ? -2.808  20.559  2.490   1.00 69.50 266 B 1 
ATOM 2921 C CG  . LEU B 2 266 ? -1.337  20.722  2.071   1.00 66.17 266 B 1 
ATOM 2922 C CD1 . LEU B 2 266 ? -0.743  19.337  1.806   1.00 63.90 266 B 1 
ATOM 2923 C CD2 . LEU B 2 266 ? -1.185  21.556  0.801   1.00 64.07 266 B 1 
ATOM 2924 N N   . ASN B 2 267 ? -5.627  22.664  3.851   1.00 71.81 267 B 1 
ATOM 2925 C CA  . ASN B 2 267 ? -7.048  22.594  4.191   1.00 69.99 267 B 1 
ATOM 2926 C C   . ASN B 2 267 ? -8.005  23.092  3.095   1.00 71.25 267 B 1 
ATOM 2927 O O   . ASN B 2 267 ? -9.216  22.924  3.212   1.00 66.25 267 B 1 
ATOM 2928 C CB  . ASN B 2 267 ? -7.261  23.270  5.554   1.00 64.19 267 B 1 
ATOM 2929 C CG  . ASN B 2 267 ? -6.787  22.370  6.684   1.00 58.06 267 B 1 
ATOM 2930 O OD1 . ASN B 2 267 ? -6.620  21.176  6.520   1.00 50.91 267 B 1 
ATOM 2931 N ND2 . ASN B 2 267 ? -6.585  22.923  7.863   1.00 52.58 267 B 1 
ATOM 2932 N N   . ASN B 2 268 ? -7.490  23.608  1.979   1.00 74.85 268 B 1 
ATOM 2933 C CA  . ASN B 2 268 ? -8.316  24.083  0.874   1.00 75.42 268 B 1 
ATOM 2934 C C   . ASN B 2 268 ? -8.986  22.927  0.114   1.00 77.72 268 B 1 
ATOM 2935 O O   . ASN B 2 268 ? -8.443  21.832  -0.014  1.00 75.24 268 B 1 
ATOM 2936 C CB  . ASN B 2 268 ? -7.463  24.986  -0.034  1.00 71.35 268 B 1 
ATOM 2937 C CG  . ASN B 2 268 ? -7.008  26.250  0.692   1.00 65.42 268 B 1 
ATOM 2938 O OD1 . ASN B 2 268 ? -7.502  26.574  1.747   1.00 57.53 268 B 1 
ATOM 2939 N ND2 . ASN B 2 268 ? -6.065  26.973  0.143   1.00 60.79 268 B 1 
ATOM 2940 N N   . CYS B 2 269 ? -10.165 23.181  -0.471  1.00 76.67 269 B 1 
ATOM 2941 C CA  . CYS B 2 269 ? -10.885 22.187  -1.274  1.00 77.63 269 B 1 
ATOM 2942 C C   . CYS B 2 269 ? -10.079 21.758  -2.517  1.00 79.55 269 B 1 
ATOM 2943 O O   . CYS B 2 269 ? -10.041 20.574  -2.849  1.00 77.56 269 B 1 
ATOM 2944 C CB  . CYS B 2 269 ? -12.260 22.748  -1.656  1.00 76.05 269 B 1 
ATOM 2945 S SG  . CYS B 2 269 ? -13.305 21.580  -2.595  1.00 71.28 269 B 1 
ATOM 2946 N N   . SER B 2 270 ? -9.363  22.687  -3.158  1.00 80.78 270 B 1 
ATOM 2947 C CA  . SER B 2 270 ? -8.480  22.382  -4.291  1.00 80.89 270 B 1 
ATOM 2948 C C   . SER B 2 270 ? -7.325  21.458  -3.890  1.00 81.71 270 B 1 
ATOM 2949 O O   . SER B 2 270 ? -7.102  20.444  -4.538  1.00 80.20 270 B 1 
ATOM 2950 C CB  . SER B 2 270 ? -7.925  23.689  -4.874  1.00 79.09 270 B 1 
ATOM 2951 O OG  . SER B 2 270 ? -7.264  24.418  -3.869  1.00 68.81 270 B 1 
ATOM 2952 N N   . SER B 2 271 ? -6.650  21.737  -2.775  1.00 81.63 271 B 1 
ATOM 2953 C CA  . SER B 2 271 ? -5.593  20.889  -2.219  1.00 81.75 271 B 1 
ATOM 2954 C C   . SER B 2 271 ? -6.133  19.519  -1.808  1.00 82.88 271 B 1 
ATOM 2955 O O   . SER B 2 271 ? -5.484  18.505  -2.037  1.00 81.67 271 B 1 
ATOM 2956 C CB  . SER B 2 271 ? -4.944  21.564  -1.006  1.00 80.32 271 B 1 
ATOM 2957 O OG  . SER B 2 271 ? -4.446  22.830  -1.378  1.00 70.15 271 B 1 
ATOM 2958 N N   . SER B 2 272 ? -7.353  19.467  -1.274  1.00 80.86 272 B 1 
ATOM 2959 C CA  . SER B 2 272 ? -8.059  18.223  -0.961  1.00 80.13 272 B 1 
ATOM 2960 C C   . SER B 2 272 ? -8.241  17.340  -2.183  1.00 81.48 272 B 1 
ATOM 2961 O O   . SER B 2 272 ? -7.907  16.158  -2.137  1.00 80.44 272 B 1 
ATOM 2962 C CB  . SER B 2 272 ? -9.437  18.546  -0.388  1.00 77.93 272 B 1 
ATOM 2963 O OG  . SER B 2 272 ? -10.056 17.391  0.135   1.00 68.53 272 B 1 
ATOM 2964 N N   . ASN B 2 273 ? -8.743  17.892  -3.279  1.00 82.38 273 B 1 
ATOM 2965 C CA  . ASN B 2 273 ? -9.009  17.159  -4.506  1.00 82.57 273 B 1 
ATOM 2966 C C   . ASN B 2 273 ? -7.704  16.683  -5.168  1.00 83.85 273 B 1 
ATOM 2967 O O   . ASN B 2 273 ? -7.624  15.530  -5.589  1.00 83.32 273 B 1 
ATOM 2968 C CB  . ASN B 2 273 ? -9.847  18.035  -5.448  1.00 81.22 273 B 1 
ATOM 2969 C CG  . ASN B 2 273 ? -11.272 18.249  -4.948  1.00 78.13 273 B 1 
ATOM 2970 O OD1 . ASN B 2 273 ? -11.736 17.623  -4.016  1.00 69.89 273 B 1 
ATOM 2971 N ND2 . ASN B 2 273 ? -12.013 19.138  -5.578  1.00 71.60 273 B 1 
ATOM 2972 N N   . ARG B 2 274 ? -6.661  17.537  -5.186  1.00 85.10 274 B 1 
ATOM 2973 C CA  . ARG B 2 274 ? -5.325  17.150  -5.681  1.00 85.81 274 B 1 
ATOM 2974 C C   . ARG B 2 274 ? -4.728  16.001  -4.872  1.00 87.18 274 B 1 
ATOM 2975 O O   . ARG B 2 274 ? -4.174  15.082  -5.452  1.00 86.16 274 B 1 
ATOM 2976 C CB  . ARG B 2 274 ? -4.373  18.348  -5.652  1.00 84.97 274 B 1 
ATOM 2977 C CG  . ARG B 2 274 ? -4.705  19.389  -6.736  1.00 78.24 274 B 1 
ATOM 2978 C CD  . ARG B 2 274 ? -3.720  20.546  -6.640  1.00 73.27 274 B 1 
ATOM 2979 N NE  . ARG B 2 274 ? -4.021  21.610  -7.616  1.00 66.05 274 B 1 
ATOM 2980 C CZ  . ARG B 2 274 ? -3.357  22.750  -7.764  1.00 59.07 274 B 1 
ATOM 2981 N NH1 . ARG B 2 274 ? -2.314  23.041  -7.036  1.00 53.50 274 B 1 
ATOM 2982 N NH2 . ARG B 2 274 ? -3.737  23.629  -8.654  1.00 50.66 274 B 1 
ATOM 2983 N N   . LEU B 2 275 ? -4.867  16.017  -3.555  1.00 85.29 275 B 1 
ATOM 2984 C CA  . LEU B 2 275 ? -4.375  14.949  -2.690  1.00 85.91 275 B 1 
ATOM 2985 C C   . LEU B 2 275 ? -5.162  13.647  -2.850  1.00 86.68 275 B 1 
ATOM 2986 O O   . LEU B 2 275 ? -4.567  12.584  -2.778  1.00 86.00 275 B 1 
ATOM 2987 C CB  . LEU B 2 275 ? -4.407  15.417  -1.229  1.00 85.27 275 B 1 
ATOM 2988 C CG  . LEU B 2 275 ? -3.258  16.365  -0.846  1.00 80.29 275 B 1 
ATOM 2989 C CD1 . LEU B 2 275 ? -3.533  17.028  0.500   1.00 76.65 275 B 1 
ATOM 2990 C CD2 . LEU B 2 275 ? -1.938  15.597  -0.711  1.00 77.86 275 B 1 
ATOM 2991 N N   . ASP B 2 276 ? -6.478  13.696  -3.108  1.00 85.40 276 B 1 
ATOM 2992 C CA  . ASP B 2 276 ? -7.256  12.490  -3.407  1.00 85.07 276 B 1 
ATOM 2993 C C   . ASP B 2 276 ? -6.855  11.881  -4.760  1.00 86.58 276 B 1 
ATOM 2994 O O   . ASP B 2 276 ? -6.704  10.669  -4.866  1.00 85.96 276 B 1 
ATOM 2995 C CB  . ASP B 2 276 ? -8.761  12.801  -3.380  1.00 83.00 276 B 1 
ATOM 2996 C CG  . ASP B 2 276 ? -9.315  13.203  -2.009  1.00 79.29 276 B 1 
ATOM 2997 O OD1 . ASP B 2 276 ? -8.798  12.827  -0.939  1.00 74.56 276 B 1 
ATOM 2998 O OD2 . ASP B 2 276 ? -10.342 13.920  -1.996  1.00 74.39 276 B 1 
ATOM 2999 N N   . GLN B 2 277 ? -6.601  12.708  -5.786  1.00 85.90 277 B 1 
ATOM 3000 C CA  . GLN B 2 277 ? -6.078  12.242  -7.075  1.00 86.94 277 B 1 
ATOM 3001 C C   . GLN B 2 277 ? -4.666  11.666  -6.946  1.00 88.27 277 B 1 
ATOM 3002 O O   . GLN B 2 277 ? -4.379  10.603  -7.494  1.00 87.78 277 B 1 
ATOM 3003 C CB  . GLN B 2 277 ? -6.063  13.400  -8.080  1.00 86.23 277 B 1 
ATOM 3004 C CG  . GLN B 2 277 ? -7.473  13.785  -8.556  1.00 78.93 277 B 1 
ATOM 3005 C CD  . GLN B 2 277 ? -7.470  15.037  -9.445  1.00 74.59 277 B 1 
ATOM 3006 O OE1 . GLN B 2 277 ? -6.504  15.769  -9.543  1.00 68.28 277 B 1 
ATOM 3007 N NE2 . GLN B 2 277 ? -8.556  15.319  -10.115 1.00 64.29 277 B 1 
ATOM 3008 N N   . ALA B 2 278 ? -3.797  12.328  -6.183  1.00 89.42 278 B 1 
ATOM 3009 C CA  . ALA B 2 278 ? -2.457  11.825  -5.913  1.00 90.47 278 B 1 
ATOM 3010 C C   . ALA B 2 278 ? -2.512  10.470  -5.194  1.00 91.11 278 B 1 
ATOM 3011 O O   . ALA B 2 278 ? -1.766  9.564   -5.563  1.00 90.10 278 B 1 
ATOM 3012 C CB  . ALA B 2 278 ? -1.683  12.875  -5.107  1.00 90.25 278 B 1 
ATOM 3013 N N   . MET B 2 279 ? -3.435  10.293  -4.246  1.00 89.96 279 B 1 
ATOM 3014 C CA  . MET B 2 279 ? -3.641  9.022   -3.561  1.00 89.57 279 B 1 
ATOM 3015 C C   . MET B 2 279 ? -4.045  7.908   -4.532  1.00 89.66 279 B 1 
ATOM 3016 O O   . MET B 2 279 ? -3.457  6.833   -4.484  1.00 88.91 279 B 1 
ATOM 3017 C CB  . MET B 2 279 ? -4.693  9.187   -2.450  1.00 88.35 279 B 1 
ATOM 3018 C CG  . MET B 2 279 ? -4.781  7.941   -1.559  1.00 80.85 279 B 1 
ATOM 3019 S SD  . MET B 2 279 ? -3.250  7.570   -0.644  1.00 77.55 279 B 1 
ATOM 3020 C CE  . MET B 2 279 ? -3.311  8.876   0.596   1.00 67.96 279 B 1 
ATOM 3021 N N   . GLN B 2 280 ? -4.971  8.167   -5.472  1.00 89.03 280 B 1 
ATOM 3022 C CA  . GLN B 2 280 ? -5.392  7.184   -6.477  1.00 88.56 280 B 1 
ATOM 3023 C C   . GLN B 2 280 ? -4.217  6.693   -7.329  1.00 89.28 280 B 1 
ATOM 3024 O O   . GLN B 2 280 ? -4.046  5.488   -7.528  1.00 88.61 280 B 1 
ATOM 3025 C CB  . GLN B 2 280 ? -6.472  7.801   -7.385  1.00 87.20 280 B 1 
ATOM 3026 C CG  . GLN B 2 280 ? -7.808  7.978   -6.662  1.00 83.91 280 B 1 
ATOM 3027 C CD  . GLN B 2 280 ? -8.798  8.875   -7.405  1.00 81.45 280 B 1 
ATOM 3028 O OE1 . GLN B 2 280 ? -8.614  9.296   -8.535  1.00 77.89 280 B 1 
ATOM 3029 N NE2 . GLN B 2 280 ? -9.903  9.220   -6.781  1.00 74.41 280 B 1 
ATOM 3030 N N   . VAL B 2 281 ? -3.368  7.607   -7.787  1.00 90.63 281 B 1 
ATOM 3031 C CA  . VAL B 2 281 ? -2.211  7.266   -8.616  1.00 91.04 281 B 1 
ATOM 3032 C C   . VAL B 2 281 ? -1.140  6.536   -7.804  1.00 91.81 281 B 1 
ATOM 3033 O O   . VAL B 2 281 ? -0.642  5.496   -8.227  1.00 91.21 281 B 1 
ATOM 3034 C CB  . VAL B 2 281 ? -1.630  8.525   -9.291  1.00 90.39 281 B 1 
ATOM 3035 C CG1 . VAL B 2 281 ? -0.388  8.214   -10.115 1.00 84.44 281 B 1 
ATOM 3036 C CG2 . VAL B 2 281 ? -2.665  9.161   -10.231 1.00 84.33 281 B 1 
ATOM 3037 N N   . THR B 2 282 ? -0.800  7.040   -6.617  1.00 92.31 282 B 1 
ATOM 3038 C CA  . THR B 2 282 ? 0.286   6.479   -5.800  1.00 92.51 282 B 1 
ATOM 3039 C C   . THR B 2 282 ? -0.083  5.138   -5.169  1.00 92.33 282 B 1 
ATOM 3040 O O   . THR B 2 282 ? 0.784   4.275   -5.072  1.00 90.78 282 B 1 
ATOM 3041 C CB  . THR B 2 282 ? 0.740   7.446   -4.702  1.00 91.93 282 B 1 
ATOM 3042 O OG1 . THR B 2 282 ? -0.330  7.843   -3.879  1.00 84.86 282 B 1 
ATOM 3043 C CG2 . THR B 2 282 ? 1.396   8.703   -5.287  1.00 85.75 282 B 1 
ATOM 3044 N N   . GLU B 2 283 ? -1.342  4.920   -4.812  1.00 91.54 283 B 1 
ATOM 3045 C CA  . GLU B 2 283 ? -1.799  3.616   -4.324  1.00 90.92 283 B 1 
ATOM 3046 C C   . GLU B 2 283 ? -1.788  2.581   -5.455  1.00 91.09 283 B 1 
ATOM 3047 O O   . GLU B 2 283 ? -1.304  1.472   -5.258  1.00 90.12 283 B 1 
ATOM 3048 C CB  . GLU B 2 283 ? -3.173  3.739   -3.669  1.00 89.00 283 B 1 
ATOM 3049 C CG  . GLU B 2 283 ? -3.592  2.436   -2.975  1.00 84.84 283 B 1 
ATOM 3050 C CD  . GLU B 2 283 ? -4.843  2.627   -2.109  1.00 83.56 283 B 1 
ATOM 3051 O OE1 . GLU B 2 283 ? -4.916  2.045   -1.006  1.00 77.29 283 B 1 
ATOM 3052 O OE2 . GLU B 2 283 ? -5.740  3.383   -2.523  1.00 79.52 283 B 1 
ATOM 3053 N N   . THR B 2 284 ? -2.210  2.952   -6.667  1.00 91.86 284 B 1 
ATOM 3054 C CA  . THR B 2 284 ? -2.106  2.069   -7.839  1.00 92.05 284 B 1 
ATOM 3055 C C   . THR B 2 284 ? -0.647  1.713   -8.127  1.00 92.41 284 B 1 
ATOM 3056 O O   . THR B 2 284 ? -0.338  0.549   -8.391  1.00 91.34 284 B 1 
ATOM 3057 C CB  . THR B 2 284 ? -2.737  2.703   -9.081  1.00 91.25 284 B 1 
ATOM 3058 O OG1 . THR B 2 284 ? -4.059  3.100   -8.833  1.00 81.88 284 B 1 
ATOM 3059 C CG2 . THR B 2 284 ? -2.777  1.725   -10.252 1.00 81.67 284 B 1 
ATOM 3060 N N   . LEU B 2 285 ? 0.274   2.678   -8.024  1.00 92.74 285 B 1 
ATOM 3061 C CA  . LEU B 2 285 ? 1.701   2.436   -8.154  1.00 92.99 285 B 1 
ATOM 3062 C C   . LEU B 2 285 ? 2.211   1.461   -7.081  1.00 93.00 285 B 1 
ATOM 3063 O O   . LEU B 2 285 ? 2.972   0.548   -7.396  1.00 91.64 285 B 1 
ATOM 3064 C CB  . LEU B 2 285 ? 2.444   3.783   -8.103  1.00 92.33 285 B 1 
ATOM 3065 C CG  . LEU B 2 285 ? 3.962   3.670   -8.348  1.00 88.14 285 B 1 
ATOM 3066 C CD1 . LEU B 2 285 ? 4.273   3.291   -9.793  1.00 84.66 285 B 1 
ATOM 3067 C CD2 . LEU B 2 285 ? 4.631   5.009   -8.042  1.00 84.52 285 B 1 
ATOM 3068 N N   . GLY B 2 286 ? 1.766   1.600   -5.836  1.00 92.89 286 B 1 
ATOM 3069 C CA  . GLY B 2 286 ? 2.066   0.642   -4.768  1.00 92.39 286 B 1 
ATOM 3070 C C   . GLY B 2 286 ? 1.550   -0.768  -5.087  1.00 92.65 286 B 1 
ATOM 3071 O O   . GLY B 2 286 ? 2.292   -1.742  -4.971  1.00 91.49 286 B 1 
ATOM 3072 N N   . MET B 2 287 ? 0.312   -0.889  -5.592  1.00 92.30 287 B 1 
ATOM 3073 C CA  . MET B 2 287 ? -0.280  -2.165  -5.996  1.00 91.80 287 B 1 
ATOM 3074 C C   . MET B 2 287 ? 0.533   -2.860  -7.101  1.00 91.95 287 B 1 
ATOM 3075 O O   . MET B 2 287 ? 0.676   -4.080  -7.063  1.00 90.25 287 B 1 
ATOM 3076 C CB  . MET B 2 287 ? -1.722  -1.972  -6.491  1.00 90.08 287 B 1 
ATOM 3077 C CG  . MET B 2 287 ? -2.701  -1.570  -5.382  1.00 84.94 287 B 1 
ATOM 3078 S SD  . MET B 2 287 ? -4.398  -1.407  -5.992  1.00 80.23 287 B 1 
ATOM 3079 C CE  . MET B 2 287 ? -5.215  -0.913  -4.459  1.00 72.04 287 B 1 
ATOM 3080 N N   . THR B 2 288 ? 1.117   -2.121  -8.046  1.00 93.63 288 B 1 
ATOM 3081 C CA  . THR B 2 288 ? 1.949   -2.738  -9.098  1.00 93.68 288 B 1 
ATOM 3082 C C   . THR B 2 288 ? 3.220   -3.397  -8.567  1.00 93.74 288 B 1 
ATOM 3083 O O   . THR B 2 288 ? 3.791   -4.244  -9.249  1.00 91.21 288 B 1 
ATOM 3084 C CB  . THR B 2 288 ? 2.332   -1.767  -10.220 1.00 92.33 288 B 1 
ATOM 3085 O OG1 . THR B 2 288 ? 2.904   -0.593  -9.751  1.00 80.84 288 B 1 
ATOM 3086 C CG2 . THR B 2 288 ? 1.151   -1.353  -11.077 1.00 79.88 288 B 1 
ATOM 3087 N N   . HIS B 2 289 ? 3.651   -3.108  -7.334  1.00 93.31 289 B 1 
ATOM 3088 C CA  . HIS B 2 289 ? 4.799   -3.780  -6.735  1.00 92.93 289 B 1 
ATOM 3089 C C   . HIS B 2 289 ? 4.582   -5.297  -6.598  1.00 92.59 289 B 1 
ATOM 3090 O O   . HIS B 2 289 ? 5.528   -6.065  -6.815  1.00 91.19 289 B 1 
ATOM 3091 C CB  . HIS B 2 289 ? 5.119   -3.136  -5.378  1.00 92.11 289 B 1 
ATOM 3092 C CG  . HIS B 2 289 ? 6.401   -3.646  -4.786  1.00 90.63 289 B 1 
ATOM 3093 N ND1 . HIS B 2 289 ? 6.525   -4.703  -3.923  1.00 77.77 289 B 1 
ATOM 3094 C CD2 . HIS B 2 289 ? 7.672   -3.180  -5.017  1.00 78.60 289 B 1 
ATOM 3095 C CE1 . HIS B 2 289 ? 7.839   -4.863  -3.641  1.00 79.89 289 B 1 
ATOM 3096 N NE2 . HIS B 2 289 ? 8.562   -3.950  -4.287  1.00 81.34 289 B 1 
ATOM 3097 N N   . CYS B 2 290 ? 3.337   -5.774  -6.357  1.00 92.41 290 B 1 
ATOM 3098 C CA  . CYS B 2 290 ? 3.042   -7.211  -6.299  1.00 91.84 290 B 1 
ATOM 3099 C C   . CYS B 2 290 ? 3.237   -7.928  -7.649  1.00 92.57 290 B 1 
ATOM 3100 O O   . CYS B 2 290 ? 3.557   -9.114  -7.682  1.00 89.40 290 B 1 
ATOM 3101 C CB  . CYS B 2 290 ? 1.623   -7.424  -5.723  1.00 88.88 290 B 1 
ATOM 3102 S SG  . CYS B 2 290 ? 0.334   -7.083  -6.967  1.00 76.72 290 B 1 
ATOM 3103 N N   . CYS B 2 291 ? 3.141   -7.210  -8.774  1.00 92.02 291 B 1 
ATOM 3104 C CA  . CYS B 2 291 ? 3.452   -7.747  -10.105 1.00 91.52 291 B 1 
ATOM 3105 C C   . CYS B 2 291 ? 4.961   -7.877  -10.347 1.00 92.45 291 B 1 
ATOM 3106 O O   . CYS B 2 291 ? 5.396   -8.648  -11.192 1.00 89.84 291 B 1 
ATOM 3107 C CB  . CYS B 2 291 ? 2.855   -6.819  -11.180 1.00 89.61 291 B 1 
ATOM 3108 S SG  . CYS B 2 291 ? 1.078   -6.543  -10.909 1.00 85.52 291 B 1 
ATOM 3109 N N   . ILE B 2 292 ? 5.763   -7.100  -9.621  1.00 93.42 292 B 1 
ATOM 3110 C CA  . ILE B 2 292 ? 7.219   -7.040  -9.774  1.00 93.27 292 B 1 
ATOM 3111 C C   . ILE B 2 292 ? 7.922   -8.030  -8.846  1.00 93.44 292 B 1 
ATOM 3112 O O   . ILE B 2 292 ? 8.984   -8.550  -9.189  1.00 91.24 292 B 1 
ATOM 3113 C CB  . ILE B 2 292 ? 7.698   -5.586  -9.577  1.00 91.07 292 B 1 
ATOM 3114 C CG1 . ILE B 2 292 ? 7.081   -4.695  -10.675 1.00 83.76 292 B 1 
ATOM 3115 C CG2 . ILE B 2 292 ? 9.221   -5.476  -9.605  1.00 82.39 292 B 1 
ATOM 3116 C CD1 . ILE B 2 292 ? 7.360   -3.209  -10.495 1.00 74.31 292 B 1 
ATOM 3117 N N   . ASN B 2 293 ? 7.322   -8.368  -7.699  1.00 92.32 293 B 1 
ATOM 3118 C CA  . ASN B 2 293 ? 7.841   -9.367  -6.761  1.00 91.73 293 B 1 
ATOM 3119 C C   . ASN B 2 293 ? 8.265   -10.685 -7.442  1.00 91.21 293 B 1 
ATOM 3120 O O   . ASN B 2 293 ? 9.420   -11.094 -7.255  1.00 89.11 293 B 1 
ATOM 3121 C CB  . ASN B 2 293 ? 6.822   -9.618  -5.629  1.00 90.36 293 B 1 
ATOM 3122 C CG  . ASN B 2 293 ? 6.765   -8.516  -4.600  1.00 88.62 293 B 1 
ATOM 3123 O OD1 . ASN B 2 293 ? 7.690   -7.748  -4.425  1.00 80.51 293 B 1 
ATOM 3124 N ND2 . ASN B 2 293 ? 5.688   -8.451  -3.851  1.00 80.71 293 B 1 
ATOM 3125 N N   . PRO B 2 294 ? 7.447   -11.333 -8.309  1.00 92.30 294 B 1 
ATOM 3126 C CA  . PRO B 2 294 ? 7.858   -12.528 -9.042  1.00 91.39 294 B 1 
ATOM 3127 C C   . PRO B 2 294 ? 9.121   -12.328 -9.871  1.00 90.80 294 B 1 
ATOM 3128 O O   . PRO B 2 294 ? 9.988   -13.191 -9.904  1.00 87.64 294 B 1 
ATOM 3129 C CB  . PRO B 2 294 ? 6.672   -12.875 -9.952  1.00 89.82 294 B 1 
ATOM 3130 C CG  . PRO B 2 294 ? 5.473   -12.297 -9.217  1.00 88.69 294 B 1 
ATOM 3131 C CD  . PRO B 2 294 ? 6.044   -11.042 -8.580  1.00 91.84 294 B 1 
ATOM 3132 N N   . ILE B 2 295 ? 9.263   -11.166 -10.514 1.00 92.69 295 B 1 
ATOM 3133 C CA  . ILE B 2 295 ? 10.400  -10.855 -11.389 1.00 91.72 295 B 1 
ATOM 3134 C C   . ILE B 2 295 ? 11.677  -10.681 -10.557 1.00 91.19 295 B 1 
ATOM 3135 O O   . ILE B 2 295 ? 12.695  -11.311 -10.842 1.00 89.04 295 B 1 
ATOM 3136 C CB  . ILE B 2 295 ? 10.098  -9.613  -12.261 1.00 90.69 295 B 1 
ATOM 3137 C CG1 . ILE B 2 295 ? 8.801   -9.823  -13.094 1.00 85.78 295 B 1 
ATOM 3138 C CG2 . ILE B 2 295 ? 11.289  -9.307  -13.183 1.00 84.79 295 B 1 
ATOM 3139 C CD1 . ILE B 2 295 ? 8.352   -8.594  -13.885 1.00 77.66 295 B 1 
ATOM 3140 N N   . ILE B 2 296 ? 11.623  -9.855  -9.518  1.00 91.47 296 B 1 
ATOM 3141 C CA  . ILE B 2 296 ? 12.799  -9.490  -8.715  1.00 90.13 296 B 1 
ATOM 3142 C C   . ILE B 2 296 ? 13.262  -10.625 -7.798  1.00 89.56 296 B 1 
ATOM 3143 O O   . ILE B 2 296 ? 14.462  -10.822 -7.612  1.00 85.67 296 B 1 
ATOM 3144 C CB  . ILE B 2 296 ? 12.514  -8.193  -7.929  1.00 87.69 296 B 1 
ATOM 3145 C CG1 . ILE B 2 296 ? 12.421  -7.014  -8.925  1.00 77.48 296 B 1 
ATOM 3146 C CG2 . ILE B 2 296 ? 13.603  -7.925  -6.879  1.00 74.36 296 B 1 
ATOM 3147 C CD1 . ILE B 2 296 ? 12.305  -5.644  -8.263  1.00 72.71 296 B 1 
ATOM 3148 N N   . TYR B 2 297 ? 12.331  -11.379 -7.197  1.00 89.28 297 B 1 
ATOM 3149 C CA  . TYR B 2 297 ? 12.675  -12.383 -6.193  1.00 88.45 297 B 1 
ATOM 3150 C C   . TYR B 2 297 ? 12.803  -13.799 -6.766  1.00 86.76 297 B 1 
ATOM 3151 O O   . TYR B 2 297 ? 13.614  -14.573 -6.249  1.00 82.25 297 B 1 
ATOM 3152 C CB  . TYR B 2 297 ? 11.688  -12.309 -5.020  1.00 87.89 297 B 1 
ATOM 3153 C CG  . TYR B 2 297 ? 11.846  -11.059 -4.186  1.00 88.40 297 B 1 
ATOM 3154 C CD1 . TYR B 2 297 ? 12.895  -10.960 -3.249  1.00 84.57 297 B 1 
ATOM 3155 C CD2 . TYR B 2 297 ? 10.960  -9.973  -4.341  1.00 84.45 297 B 1 
ATOM 3156 C CE1 . TYR B 2 297 ? 13.075  -9.787  -2.494  1.00 83.28 297 B 1 
ATOM 3157 C CE2 . TYR B 2 297 ? 11.134  -8.796  -3.589  1.00 82.94 297 B 1 
ATOM 3158 C CZ  . TYR B 2 297 ? 12.198  -8.702  -2.666  1.00 85.52 297 B 1 
ATOM 3159 O OH  . TYR B 2 297 ? 12.382  -7.551  -1.947  1.00 83.27 297 B 1 
ATOM 3160 N N   . ALA B 2 298 ? 12.074  -14.145 -7.838  1.00 86.97 298 B 1 
ATOM 3161 C CA  . ALA B 2 298 ? 12.107  -15.473 -8.433  1.00 85.94 298 B 1 
ATOM 3162 C C   . ALA B 2 298 ? 12.809  -15.510 -9.795  1.00 86.14 298 B 1 
ATOM 3163 O O   . ALA B 2 298 ? 13.837  -16.175 -9.933  1.00 82.74 298 B 1 
ATOM 3164 C CB  . ALA B 2 298 ? 10.681  -16.043 -8.469  1.00 83.92 298 B 1 
ATOM 3165 N N   . PHE B 2 299 ? 12.317  -14.796 -10.800 1.00 86.58 299 B 1 
ATOM 3166 C CA  . PHE B 2 299 ? 12.804  -14.923 -12.187 1.00 86.29 299 B 1 
ATOM 3167 C C   . PHE B 2 299 ? 14.220  -14.388 -12.422 1.00 85.78 299 B 1 
ATOM 3168 O O   . PHE B 2 299 ? 14.889  -14.822 -13.358 1.00 82.27 299 B 1 
ATOM 3169 C CB  . PHE B 2 299 ? 11.824  -14.247 -13.157 1.00 84.86 299 B 1 
ATOM 3170 C CG  . PHE B 2 299 ? 10.430  -14.836 -13.179 1.00 81.98 299 B 1 
ATOM 3171 C CD1 . PHE B 2 299 ? 10.245  -16.207 -13.439 1.00 76.19 299 B 1 
ATOM 3172 C CD2 . PHE B 2 299 ? 9.303   -14.027 -12.956 1.00 76.00 299 B 1 
ATOM 3173 C CE1 . PHE B 2 299 ? 8.954   -16.765 -13.443 1.00 72.67 299 B 1 
ATOM 3174 C CE2 . PHE B 2 299 ? 8.012   -14.573 -12.963 1.00 71.37 299 B 1 
ATOM 3175 C CZ  . PHE B 2 299 ? 7.842   -15.948 -13.195 1.00 72.32 299 B 1 
ATOM 3176 N N   . VAL B 2 300 ? 14.723  -13.492 -11.583 1.00 84.88 300 B 1 
ATOM 3177 C CA  . VAL B 2 300 ? 16.124  -13.058 -11.657 1.00 82.52 300 B 1 
ATOM 3178 C C   . VAL B 2 300 ? 17.087  -14.211 -11.340 1.00 81.61 300 B 1 
ATOM 3179 O O   . VAL B 2 300 ? 18.194  -14.262 -11.879 1.00 76.07 300 B 1 
ATOM 3180 C CB  . VAL B 2 300 ? 16.362  -11.844 -10.746 1.00 80.06 300 B 1 
ATOM 3181 C CG1 . VAL B 2 300 ? 17.842  -11.480 -10.628 1.00 70.50 300 B 1 
ATOM 3182 C CG2 . VAL B 2 300 ? 15.655  -10.611 -11.323 1.00 71.33 300 B 1 
ATOM 3183 N N   . GLY B 2 301 ? 16.665  -15.167 -10.526 1.00 80.42 301 B 1 
ATOM 3184 C CA  . GLY B 2 301 ? 17.435  -16.352 -10.192 1.00 78.84 301 B 1 
ATOM 3185 C C   . GLY B 2 301 ? 17.677  -17.235 -11.426 1.00 80.48 301 B 1 
ATOM 3186 O O   . GLY B 2 301 ? 16.750  -17.650 -12.113 1.00 78.35 301 B 1 
ATOM 3187 N N   . GLU B 2 302 ? 18.939  -17.574 -11.683 1.00 75.64 302 B 1 
ATOM 3188 C CA  . GLU B 2 302 ? 19.329  -18.361 -12.860 1.00 77.54 302 B 1 
ATOM 3189 C C   . GLU B 2 302 ? 18.716  -19.767 -12.836 1.00 79.76 302 B 1 
ATOM 3190 O O   . GLU B 2 302 ? 18.105  -20.202 -13.812 1.00 76.70 302 B 1 
ATOM 3191 C CB  . GLU B 2 302 ? 20.856  -18.383 -12.896 1.00 72.91 302 B 1 
ATOM 3192 C CG  . GLU B 2 302 ? 21.448  -18.855 -14.225 1.00 63.39 302 B 1 
ATOM 3193 C CD  . GLU B 2 302 ? 22.850  -18.243 -14.372 1.00 58.51 302 B 1 
ATOM 3194 O OE1 . GLU B 2 302 ? 23.117  -17.692 -15.459 1.00 51.16 302 B 1 
ATOM 3195 O OE2 . GLU B 2 302 ? 23.563  -18.122 -13.356 1.00 55.22 302 B 1 
ATOM 3196 N N   . LYS B 2 303 ? 18.752  -20.441 -11.666 1.00 78.25 303 B 1 
ATOM 3197 C CA  . LYS B 2 303 ? 18.094  -21.735 -11.459 1.00 79.30 303 B 1 
ATOM 3198 C C   . LYS B 2 303 ? 16.589  -21.649 -11.709 1.00 82.05 303 B 1 
ATOM 3199 O O   . LYS B 2 303 ? 16.024  -22.534 -12.348 1.00 79.93 303 B 1 
ATOM 3200 C CB  . LYS B 2 303 ? 18.374  -22.274 -10.045 1.00 74.81 303 B 1 
ATOM 3201 C CG  . LYS B 2 303 ? 19.861  -22.615 -9.849  1.00 65.53 303 B 1 
ATOM 3202 C CD  . LYS B 2 303 ? 20.145  -23.298 -8.501  1.00 59.96 303 B 1 
ATOM 3203 C CE  . LYS B 2 303 ? 21.645  -23.607 -8.425  1.00 50.97 303 B 1 
ATOM 3204 N NZ  . LYS B 2 303 ? 22.066  -24.297 -7.179  1.00 45.59 303 B 1 
ATOM 3205 N N   . PHE B 2 304 ? 15.937  -20.579 -11.260 1.00 79.43 304 B 1 
ATOM 3206 C CA  . PHE B 2 304 ? 14.496  -20.404 -11.447 1.00 81.92 304 B 1 
ATOM 3207 C C   . PHE B 2 304 ? 14.128  -20.207 -12.926 1.00 83.45 304 B 1 
ATOM 3208 O O   . PHE B 2 304 ? 13.181  -20.821 -13.402 1.00 81.43 304 B 1 
ATOM 3209 C CB  . PHE B 2 304 ? 14.001  -19.249 -10.578 1.00 80.33 304 B 1 
ATOM 3210 C CG  . PHE B 2 304 ? 12.509  -19.297 -10.345 1.00 78.91 304 B 1 
ATOM 3211 C CD1 . PHE B 2 304 ? 11.622  -18.784 -11.304 1.00 75.01 304 B 1 
ATOM 3212 C CD2 . PHE B 2 304 ? 12.004  -19.880 -9.169  1.00 75.52 304 B 1 
ATOM 3213 C CE1 . PHE B 2 304 ? 10.230  -18.844 -11.086 1.00 74.12 304 B 1 
ATOM 3214 C CE2 . PHE B 2 304 ? 10.616  -19.937 -8.942  1.00 73.34 304 B 1 
ATOM 3215 C CZ  . PHE B 2 304 ? 9.735   -19.418 -9.907  1.00 74.87 304 B 1 
ATOM 3216 N N   . ARG B 2 305 ? 14.916  -19.426 -13.670 1.00 82.12 305 B 1 
ATOM 3217 C CA  . ARG B 2 305 ? 14.738  -19.275 -15.126 1.00 83.79 305 B 1 
ATOM 3218 C C   . ARG B 2 305 ? 14.933  -20.598 -15.874 1.00 84.96 305 B 1 
ATOM 3219 O O   . ARG B 2 305 ? 14.144  -20.902 -16.764 1.00 84.05 305 B 1 
ATOM 3220 C CB  . ARG B 2 305 ? 15.685  -18.201 -15.681 1.00 81.95 305 B 1 
ATOM 3221 C CG  . ARG B 2 305 ? 15.239  -16.804 -15.237 1.00 77.47 305 B 1 
ATOM 3222 C CD  . ARG B 2 305 ? 16.085  -15.713 -15.897 1.00 77.12 305 B 1 
ATOM 3223 N NE  . ARG B 2 305 ? 17.470  -15.721 -15.414 1.00 71.33 305 B 1 
ATOM 3224 C CZ  . ARG B 2 305 ? 18.488  -15.077 -15.960 1.00 66.93 305 B 1 
ATOM 3225 N NH1 . ARG B 2 305 ? 18.335  -14.315 -17.004 1.00 61.22 305 B 1 
ATOM 3226 N NH2 . ARG B 2 305 ? 19.692  -15.194 -15.467 1.00 59.26 305 B 1 
ATOM 3227 N N   . ASN B 2 306 ? 15.900  -21.404 -15.475 1.00 84.05 306 B 1 
ATOM 3228 C CA  . ASN B 2 306 ? 16.098  -22.727 -16.069 1.00 84.18 306 B 1 
ATOM 3229 C C   . ASN B 2 306 ? 14.890  -23.644 -15.801 1.00 83.99 306 B 1 
ATOM 3230 O O   . ASN B 2 306 ? 14.409  -24.301 -16.722 1.00 82.41 306 B 1 
ATOM 3231 C CB  . ASN B 2 306 ? 17.410  -23.329 -15.548 1.00 83.61 306 B 1 
ATOM 3232 C CG  . ASN B 2 306 ? 18.627  -22.595 -16.074 1.00 77.89 306 B 1 
ATOM 3233 O OD1 . ASN B 2 306 ? 18.560  -21.743 -16.942 1.00 68.60 306 B 1 
ATOM 3234 N ND2 . ASN B 2 306 ? 19.806  -22.917 -15.564 1.00 69.28 306 B 1 
ATOM 3235 N N   . TYR B 2 307 ? 14.331  -23.639 -14.576 1.00 84.22 307 B 1 
ATOM 3236 C CA  . TYR B 2 307 ? 13.099  -24.373 -14.285 1.00 83.32 307 B 1 
ATOM 3237 C C   . TYR B 2 307 ? 11.902  -23.863 -15.095 1.00 83.48 307 B 1 
ATOM 3238 O O   . TYR B 2 307 ? 11.109  -24.680 -15.557 1.00 82.15 307 B 1 
ATOM 3239 C CB  . TYR B 2 307 ? 12.775  -24.324 -12.787 1.00 82.43 307 B 1 
ATOM 3240 C CG  . TYR B 2 307 ? 13.647  -25.215 -11.925 1.00 80.18 307 B 1 
ATOM 3241 C CD1 . TYR B 2 307 ? 13.664  -26.608 -12.133 1.00 74.80 307 B 1 
ATOM 3242 C CD2 . TYR B 2 307 ? 14.441  -24.660 -10.904 1.00 76.13 307 B 1 
ATOM 3243 C CE1 . TYR B 2 307 ? 14.480  -27.438 -11.340 1.00 72.93 307 B 1 
ATOM 3244 C CE2 . TYR B 2 307 ? 15.258  -25.478 -10.107 1.00 72.34 307 B 1 
ATOM 3245 C CZ  . TYR B 2 307 ? 15.281  -26.867 -10.335 1.00 73.47 307 B 1 
ATOM 3246 O OH  . TYR B 2 307 ? 16.087  -27.674 -9.570  1.00 68.91 307 B 1 
ATOM 3247 N N   . LEU B 2 308 ? 11.782  -22.544 -15.306 1.00 83.62 308 B 1 
ATOM 3248 C CA  . LEU B 2 308 ? 10.737  -21.948 -16.143 1.00 82.89 308 B 1 
ATOM 3249 C C   . LEU B 2 308 ? 10.851  -22.451 -17.593 1.00 83.05 308 B 1 
ATOM 3250 O O   . LEU B 2 308 ? 9.865   -22.929 -18.151 1.00 81.97 308 B 1 
ATOM 3251 C CB  . LEU B 2 308 ? 10.837  -20.413 -16.070 1.00 81.98 308 B 1 
ATOM 3252 C CG  . LEU B 2 308 ? 9.728   -19.664 -16.844 1.00 78.62 308 B 1 
ATOM 3253 C CD1 . LEU B 2 308 ? 8.381   -19.770 -16.152 1.00 73.27 308 B 1 
ATOM 3254 C CD2 . LEU B 2 308 ? 10.082  -18.180 -16.952 1.00 74.76 308 B 1 
ATOM 3255 N N   . LEU B 2 309 ? 12.052  -22.429 -18.174 1.00 84.13 309 B 1 
ATOM 3256 C CA  . LEU B 2 309 ? 12.300  -22.921 -19.532 1.00 83.64 309 B 1 
ATOM 3257 C C   . LEU B 2 309 ? 11.966  -24.412 -19.660 1.00 82.85 309 B 1 
ATOM 3258 O O   . LEU B 2 309 ? 11.241  -24.804 -20.580 1.00 81.46 309 B 1 
ATOM 3259 C CB  . LEU B 2 309 ? 13.769  -22.663 -19.914 1.00 83.46 309 B 1 
ATOM 3260 C CG  . LEU B 2 309 ? 14.095  -21.181 -20.182 1.00 75.13 309 B 1 
ATOM 3261 C CD1 . LEU B 2 309 ? 15.612  -21.002 -20.279 1.00 68.36 309 B 1 
ATOM 3262 C CD2 . LEU B 2 309 ? 13.464  -20.692 -21.486 1.00 69.70 309 B 1 
ATOM 3263 N N   . VAL B 2 310 ? 12.405  -25.241 -18.706 1.00 84.72 310 B 1 
ATOM 3264 C CA  . VAL B 2 310 ? 12.092  -26.683 -18.698 1.00 83.85 310 B 1 
ATOM 3265 C C   . VAL B 2 310 ? 10.587  -26.937 -18.539 1.00 83.02 310 B 1 
ATOM 3266 O O   . VAL B 2 310 ? 10.044  -27.833 -19.181 1.00 80.93 310 B 1 
ATOM 3267 C CB  . VAL B 2 310 ? 12.890  -27.394 -17.593 1.00 82.52 310 B 1 
ATOM 3268 C CG1 . VAL B 2 310 ? 12.483  -28.866 -17.417 1.00 75.91 310 B 1 
ATOM 3269 C CG2 . VAL B 2 310 ? 14.390  -27.380 -17.913 1.00 76.47 310 B 1 
ATOM 3270 N N   . PHE B 2 311 ? 9.907   -26.143 -17.695 1.00 83.24 311 B 1 
ATOM 3271 C CA  . PHE B 2 311 ? 8.462   -26.253 -17.497 1.00 81.91 311 B 1 
ATOM 3272 C C   . PHE B 2 311 ? 7.693   -25.918 -18.781 1.00 81.68 311 B 1 
ATOM 3273 O O   . PHE B 2 311 ? 6.836   -26.694 -19.202 1.00 79.59 311 B 1 
ATOM 3274 C CB  . PHE B 2 311 ? 8.032   -25.349 -16.336 1.00 80.54 311 B 1 
ATOM 3275 C CG  . PHE B 2 311 ? 6.551   -25.423 -16.020 1.00 81.21 311 B 1 
ATOM 3276 C CD1 . PHE B 2 311 ? 5.651   -24.520 -16.615 1.00 76.73 311 B 1 
ATOM 3277 C CD2 . PHE B 2 311 ? 6.079   -26.408 -15.139 1.00 76.71 311 B 1 
ATOM 3278 C CE1 . PHE B 2 311 ? 4.278   -24.601 -16.315 1.00 75.36 311 B 1 
ATOM 3279 C CE2 . PHE B 2 311 ? 4.703   -26.490 -14.844 1.00 74.99 311 B 1 
ATOM 3280 C CZ  . PHE B 2 311 ? 3.803   -25.585 -15.428 1.00 75.14 311 B 1 
ATOM 3281 N N   . PHE B 2 312 ? 8.044   -24.807 -19.447 1.00 82.12 312 B 1 
ATOM 3282 C CA  . PHE B 2 312 ? 7.452   -24.433 -20.729 1.00 81.34 312 B 1 
ATOM 3283 C C   . PHE B 2 312 ? 7.757   -25.458 -21.820 1.00 80.85 312 B 1 
ATOM 3284 O O   . PHE B 2 312 ? 6.821   -25.923 -22.482 1.00 78.21 312 B 1 
ATOM 3285 C CB  . PHE B 2 312 ? 7.902   -23.025 -21.151 1.00 79.18 312 B 1 
ATOM 3286 C CG  . PHE B 2 312 ? 7.001   -21.941 -20.615 1.00 72.73 312 B 1 
ATOM 3287 C CD1 . PHE B 2 312 ? 5.735   -21.726 -21.199 1.00 66.81 312 B 1 
ATOM 3288 C CD2 . PHE B 2 312 ? 7.394   -21.141 -19.532 1.00 64.87 312 B 1 
ATOM 3289 C CE1 . PHE B 2 312 ? 4.882   -20.728 -20.701 1.00 60.88 312 B 1 
ATOM 3290 C CE2 . PHE B 2 312 ? 6.540   -20.137 -19.027 1.00 60.04 312 B 1 
ATOM 3291 C CZ  . PHE B 2 312 ? 5.283   -19.934 -19.611 1.00 58.67 312 B 1 
ATOM 3292 N N   . GLN B 2 313 ? 9.004   -25.893 -21.955 1.00 81.18 313 B 1 
ATOM 3293 C CA  . GLN B 2 313 ? 9.374   -26.928 -22.918 1.00 80.47 313 B 1 
ATOM 3294 C C   . GLN B 2 313 ? 8.585   -28.215 -22.684 1.00 79.32 313 B 1 
ATOM 3295 O O   . GLN B 2 313 ? 7.996   -28.737 -23.622 1.00 75.98 313 B 1 
ATOM 3296 C CB  . GLN B 2 313 ? 10.877  -27.210 -22.863 1.00 79.36 313 B 1 
ATOM 3297 C CG  . GLN B 2 313 ? 11.699  -26.121 -23.567 1.00 72.85 313 B 1 
ATOM 3298 C CD  . GLN B 2 313 ? 13.203  -26.366 -23.434 1.00 68.66 313 B 1 
ATOM 3299 O OE1 . GLN B 2 313 ? 13.659  -27.230 -22.708 1.00 63.25 313 B 1 
ATOM 3300 N NE2 . GLN B 2 313 ? 14.025  -25.613 -24.133 1.00 59.91 313 B 1 
ATOM 3301 N N   . LYS B 2 314 ? 8.465   -28.705 -21.437 1.00 80.69 314 B 1 
ATOM 3302 C CA  . LYS B 2 314 ? 7.693   -29.924 -21.163 1.00 79.50 314 B 1 
ATOM 3303 C C   . LYS B 2 314 ? 6.200   -29.782 -21.458 1.00 78.59 314 B 1 
ATOM 3304 O O   . LYS B 2 314 ? 5.608   -30.731 -21.954 1.00 73.56 314 B 1 
ATOM 3305 C CB  . LYS B 2 314 ? 7.899   -30.384 -19.716 1.00 76.05 314 B 1 
ATOM 3306 C CG  . LYS B 2 314 ? 9.235   -31.119 -19.543 1.00 67.48 314 B 1 
ATOM 3307 C CD  . LYS B 2 314 ? 9.384   -31.633 -18.109 1.00 63.67 314 B 1 
ATOM 3308 C CE  . LYS B 2 314 ? 10.692  -32.418 -17.982 1.00 54.97 314 B 1 
ATOM 3309 N NZ  . LYS B 2 314 ? 10.895  -32.988 -16.620 1.00 49.71 314 B 1 
ATOM 3310 N N   . HIS B 2 315 ? 5.584   -28.644 -21.133 1.00 78.18 315 B 1 
ATOM 3311 C CA  . HIS B 2 315 ? 4.147   -28.459 -21.341 1.00 75.52 315 B 1 
ATOM 3312 C C   . HIS B 2 315 ? 3.794   -28.120 -22.790 1.00 73.71 315 B 1 
ATOM 3313 O O   . HIS B 2 315 ? 2.857   -28.694 -23.342 1.00 68.78 315 B 1 
ATOM 3314 C CB  . HIS B 2 315 ? 3.599   -27.419 -20.349 1.00 71.87 315 B 1 
ATOM 3315 C CG  . HIS B 2 315 ? 3.402   -28.006 -18.976 1.00 68.73 315 B 1 
ATOM 3316 N ND1 . HIS B 2 315 ? 4.387   -28.466 -18.138 1.00 59.91 315 B 1 
ATOM 3317 C CD2 . HIS B 2 315 ? 2.207   -28.292 -18.366 1.00 60.60 315 B 1 
ATOM 3318 C CE1 . HIS B 2 315 ? 3.818   -29.006 -17.055 1.00 59.50 315 B 1 
ATOM 3319 N NE2 . HIS B 2 315 ? 2.478   -28.921 -17.156 1.00 59.21 315 B 1 
ATOM 3320 N N   . ILE B 2 316 ? 4.561   -27.238 -23.424 1.00 71.29 316 B 1 
ATOM 3321 C CA  . ILE B 2 316 ? 4.384   -26.863 -24.827 1.00 70.05 316 B 1 
ATOM 3322 C C   . ILE B 2 316 ? 4.795   -28.041 -25.713 1.00 69.15 316 B 1 
ATOM 3323 O O   . ILE B 2 316 ? 3.985   -28.467 -26.530 1.00 65.39 316 B 1 
ATOM 3324 C CB  . ILE B 2 316 ? 5.146   -25.559 -25.155 1.00 66.08 316 B 1 
ATOM 3325 C CG1 . ILE B 2 316 ? 4.578   -24.386 -24.325 1.00 60.09 316 B 1 
ATOM 3326 C CG2 . ILE B 2 316 ? 5.035   -25.232 -26.661 1.00 58.37 316 B 1 
ATOM 3327 C CD1 . ILE B 2 316 ? 5.389   -23.092 -24.440 1.00 54.55 316 B 1 
ATOM 3328 N N   . ALA B 2 317 ? 5.969   -28.641 -25.504 1.00 68.60 317 B 1 
ATOM 3329 C CA  . ALA B 2 317 ? 6.411   -29.782 -26.304 1.00 68.18 317 B 1 
ATOM 3330 C C   . ALA B 2 317 ? 5.505   -30.993 -26.118 1.00 67.54 317 B 1 
ATOM 3331 O O   . ALA B 2 317 ? 5.198   -31.645 -27.102 1.00 64.52 317 B 1 
ATOM 3332 C CB  . ALA B 2 317 ? 7.884   -30.136 -26.031 1.00 65.28 317 B 1 
ATOM 3333 N N   . LYS B 2 318 ? 4.964   -31.295 -24.923 1.00 68.54 318 B 1 
ATOM 3334 C CA  . LYS B 2 318 ? 3.986   -32.391 -24.806 1.00 67.69 318 B 1 
ATOM 3335 C C   . LYS B 2 318 ? 2.696   -32.119 -25.572 1.00 67.47 318 B 1 
ATOM 3336 O O   . LYS B 2 318 ? 2.134   -33.067 -26.115 1.00 63.97 318 B 1 
ATOM 3337 C CB  . LYS B 2 318 ? 3.640   -32.723 -23.349 1.00 63.76 318 B 1 
ATOM 3338 C CG  . LYS B 2 318 ? 4.597   -33.760 -22.740 1.00 57.47 318 B 1 
ATOM 3339 C CD  . LYS B 2 318 ? 4.101   -34.170 -21.354 1.00 53.73 318 B 1 
ATOM 3340 C CE  . LYS B 2 318 ? 4.953   -35.310 -20.789 1.00 46.17 318 B 1 
ATOM 3341 N NZ  . LYS B 2 318 ? 4.404   -35.846 -19.522 1.00 42.05 318 B 1 
ATOM 3342 N N   . ARG B 2 319 ? 2.199   -30.880 -25.603 1.00 66.48 319 B 1 
ATOM 3343 C CA  . ARG B 2 319 ? 1.000   -30.548 -26.397 1.00 65.61 319 B 1 
ATOM 3344 C C   . ARG B 2 319 ? 1.294   -30.562 -27.891 1.00 65.51 319 B 1 
ATOM 3345 O O   . ARG B 2 319 ? 0.535   -31.162 -28.635 1.00 62.38 319 B 1 
ATOM 3346 C CB  . ARG B 2 319 ? 0.380   -29.216 -25.959 1.00 61.85 319 B 1 
ATOM 3347 C CG  . ARG B 2 319 ? -0.622  -29.412 -24.813 1.00 55.73 319 B 1 
ATOM 3348 C CD  . ARG B 2 319 ? -1.362  -28.097 -24.517 1.00 52.74 319 B 1 
ATOM 3349 N NE  . ARG B 2 319 ? -2.458  -28.281 -23.548 1.00 47.59 319 B 1 
ATOM 3350 C CZ  . ARG B 2 319 ? -3.295  -27.337 -23.124 1.00 43.80 319 B 1 
ATOM 3351 N NH1 . ARG B 2 319 ? -3.178  -26.099 -23.525 1.00 39.90 319 B 1 
ATOM 3352 N NH2 . ARG B 2 319 ? -4.251  -27.618 -22.297 1.00 40.05 319 B 1 
ATOM 3353 N N   . PHE B 2 320 ? 2.422   -29.978 -28.323 1.00 60.56 320 B 1 
ATOM 3354 C CA  . PHE B 2 320 ? 2.832   -29.970 -29.730 1.00 59.80 320 B 1 
ATOM 3355 C C   . PHE B 2 320 ? 3.273   -31.353 -30.213 1.00 58.61 320 B 1 
ATOM 3356 O O   . PHE B 2 320 ? 2.820   -31.782 -31.273 1.00 56.31 320 B 1 
ATOM 3357 C CB  . PHE B 2 320 ? 3.906   -28.908 -29.973 1.00 57.63 320 B 1 
ATOM 3358 C CG  . PHE B 2 320 ? 3.327   -27.570 -30.395 1.00 54.05 320 B 1 
ATOM 3359 C CD1 . PHE B 2 320 ? 3.075   -27.330 -31.760 1.00 49.63 320 B 1 
ATOM 3360 C CD2 . PHE B 2 320 ? 3.028   -26.583 -29.448 1.00 49.55 320 B 1 
ATOM 3361 C CE1 . PHE B 2 320 ? 2.530   -26.099 -32.166 1.00 44.50 320 B 1 
ATOM 3362 C CE2 . PHE B 2 320 ? 2.482   -25.349 -29.856 1.00 44.01 320 B 1 
ATOM 3363 C CZ  . PHE B 2 320 ? 2.233   -25.103 -31.218 1.00 45.94 320 B 1 
ATOM 3364 N N   . CYS B 2 321 ? 4.061   -32.122 -29.441 1.00 56.25 321 B 1 
ATOM 3365 C CA  . CYS B 2 321 ? 4.475   -33.474 -29.824 1.00 54.20 321 B 1 
ATOM 3366 C C   . CYS B 2 321 ? 3.305   -34.456 -29.851 1.00 51.80 321 B 1 
ATOM 3367 O O   . CYS B 2 321 ? 3.332   -35.347 -30.682 1.00 50.68 321 B 1 
ATOM 3368 C CB  . CYS B 2 321 ? 5.581   -34.028 -28.916 1.00 53.19 321 B 1 
ATOM 3369 S SG  . CYS B 2 321 ? 7.187   -33.290 -29.333 1.00 46.56 321 B 1 
ATOM 3370 N N   . LYS B 2 322 ? 2.271   -34.319 -29.029 1.00 55.43 322 B 1 
ATOM 3371 C CA  . LYS B 2 322 ? 1.051   -35.122 -29.224 1.00 56.67 322 B 1 
ATOM 3372 C C   . LYS B 2 322 ? 0.366   -34.809 -30.552 1.00 55.96 322 B 1 
ATOM 3373 O O   . LYS B 2 322 ? -0.281  -35.691 -31.091 1.00 54.05 322 B 1 
ATOM 3374 C CB  . LYS B 2 322 ? 0.051   -34.939 -28.074 1.00 55.32 322 B 1 
ATOM 3375 C CG  . LYS B 2 322 ? 0.169   -36.068 -27.040 1.00 50.35 322 B 1 
ATOM 3376 C CD  . LYS B 2 322 ? -1.005  -36.002 -26.061 1.00 46.86 322 B 1 
ATOM 3377 C CE  . LYS B 2 322 ? -1.006  -37.234 -25.140 1.00 39.95 322 B 1 
ATOM 3378 N NZ  . LYS B 2 322 ? -2.260  -37.349 -24.372 1.00 35.77 322 B 1 
ATOM 3379 N N   . CYS B 2 323 ? 0.509   -33.590 -31.064 1.00 49.47 323 B 1 
ATOM 3380 C CA  . CYS B 2 323 ? -0.029  -33.227 -32.374 1.00 49.37 323 B 1 
ATOM 3381 C C   . CYS B 2 323 ? 0.893   -33.698 -33.521 1.00 48.14 323 B 1 
ATOM 3382 O O   . CYS B 2 323 ? 0.408   -34.150 -34.554 1.00 46.78 323 B 1 
ATOM 3383 C CB  . CYS B 2 323 ? -0.280  -31.711 -32.402 1.00 49.54 323 B 1 
ATOM 3384 S SG  . CYS B 2 323 ? -1.849  -31.364 -33.243 1.00 43.30 323 B 1 
ATOM 3385 N N   . CYS B 2 324 ? 2.224   -33.656 -33.328 1.00 46.64 324 B 1 
ATOM 3386 C CA  . CYS B 2 324 ? 3.214   -34.085 -34.322 1.00 44.77 324 B 1 
ATOM 3387 C C   . CYS B 2 324 ? 3.538   -35.587 -34.283 1.00 41.97 324 B 1 
ATOM 3388 O O   . CYS B 2 324 ? 4.087   -36.097 -35.251 1.00 41.24 324 B 1 
ATOM 3389 C CB  . CYS B 2 324 ? 4.500   -33.261 -34.154 1.00 45.11 324 B 1 
ATOM 3390 S SG  . CYS B 2 324 ? 4.214   -31.519 -34.602 1.00 40.33 324 B 1 
ATOM 3391 N N   . SER B 2 325 ? 3.214   -36.311 -33.212 1.00 44.42 325 B 1 
ATOM 3392 C CA  . SER B 2 325 ? 3.536   -37.742 -33.091 1.00 46.28 325 B 1 
ATOM 3393 C C   . SER B 2 325 ? 2.744   -38.648 -34.034 1.00 45.12 325 B 1 
ATOM 3394 O O   . SER B 2 325 ? 3.018   -39.842 -34.080 1.00 44.33 325 B 1 
ATOM 3395 C CB  . SER B 2 325 ? 3.332   -38.236 -31.647 1.00 44.37 325 B 1 
ATOM 3396 O OG  . SER B 2 325 ? 1.961   -38.248 -31.298 1.00 41.55 325 B 1 
ATOM 3397 N N   . ILE B 2 326 ? 1.805   -38.107 -34.803 1.00 42.04 326 B 1 
ATOM 3398 C CA  . ILE B 2 326 ? 1.194   -38.829 -35.928 1.00 43.08 326 B 1 
ATOM 3399 C C   . ILE B 2 326 ? 2.255   -39.111 -37.009 1.00 41.95 326 B 1 
ATOM 3400 O O   . ILE B 2 326 ? 2.213   -40.168 -37.630 1.00 40.25 326 B 1 
ATOM 3401 C CB  . ILE B 2 326 ? -0.013  -38.042 -36.484 1.00 42.16 326 B 1 
ATOM 3402 C CG1 . ILE B 2 326 ? -1.080  -37.836 -35.382 1.00 40.12 326 B 1 
ATOM 3403 C CG2 . ILE B 2 326 ? -0.639  -38.786 -37.688 1.00 40.98 326 B 1 
ATOM 3404 C CD1 . ILE B 2 326 ? -2.265  -36.943 -35.796 1.00 38.37 326 B 1 
ATOM 3405 N N   . PHE B 2 327 ? 3.237   -38.206 -37.212 1.00 35.22 327 B 1 
ATOM 3406 C CA  . PHE B 2 327 ? 4.182   -38.331 -38.330 1.00 34.69 327 B 1 
ATOM 3407 C C   . PHE B 2 327 ? 5.479   -39.083 -38.008 1.00 33.03 327 B 1 
ATOM 3408 O O   . PHE B 2 327 ? 6.005   -39.790 -38.869 1.00 32.57 327 B 1 
ATOM 3409 C CB  . PHE B 2 327 ? 4.496   -36.944 -38.902 1.00 34.97 327 B 1 
ATOM 3410 C CG  . PHE B 2 327 ? 3.568   -36.546 -40.022 1.00 34.54 327 B 1 
ATOM 3411 C CD1 . PHE B 2 327 ? 3.809   -37.036 -41.323 1.00 32.79 327 B 1 
ATOM 3412 C CD2 . PHE B 2 327 ? 2.466   -35.709 -39.784 1.00 33.71 327 B 1 
ATOM 3413 C CE1 . PHE B 2 327 ? 2.947   -36.682 -42.377 1.00 31.33 327 B 1 
ATOM 3414 C CE2 . PHE B 2 327 ? 1.598   -35.360 -40.834 1.00 30.35 327 B 1 
ATOM 3415 C CZ  . PHE B 2 327 ? 1.839   -35.842 -42.131 1.00 33.42 327 B 1 
ATOM 3416 N N   . GLN B 2 328 ? 6.063   -38.918 -36.827 1.00 37.41 328 B 1 
ATOM 3417 C CA  . GLN B 2 328 ? 7.358   -39.555 -36.528 1.00 37.50 328 B 1 
ATOM 3418 C C   . GLN B 2 328 ? 7.150   -40.950 -35.920 1.00 35.31 328 B 1 
ATOM 3419 O O   . GLN B 2 328 ? 7.421   -41.181 -34.745 1.00 34.57 328 B 1 
ATOM 3420 C CB  . GLN B 2 328 ? 8.258   -38.646 -35.690 1.00 37.87 328 B 1 
ATOM 3421 C CG  . GLN B 2 328 ? 8.935   -37.569 -36.553 1.00 36.18 328 B 1 
ATOM 3422 C CD  . GLN B 2 328 ? 9.958   -36.724 -35.783 1.00 34.10 328 B 1 
ATOM 3423 O OE1 . GLN B 2 328 ? 9.964   -36.634 -34.569 1.00 33.65 328 B 1 
ATOM 3424 N NE2 . GLN B 2 328 ? 10.855  -36.058 -36.472 1.00 32.76 328 B 1 
ATOM 3425 N N   . GLN B 2 329 ? 6.702   -41.900 -36.733 1.00 32.59 329 B 1 
ATOM 3426 C CA  . GLN B 2 329 ? 6.766   -43.332 -36.418 1.00 33.85 329 B 1 
ATOM 3427 C C   . GLN B 2 329 ? 8.209   -43.860 -36.372 1.00 32.32 329 B 1 
ATOM 3428 O O   . GLN B 2 329 ? 8.611   -44.448 -35.386 1.00 31.68 329 B 1 
ATOM 3429 C CB  . GLN B 2 329 ? 5.976   -44.143 -37.470 1.00 33.73 329 B 1 
ATOM 3430 C CG  . GLN B 2 329 ? 4.544   -44.479 -37.042 1.00 32.01 329 B 1 
ATOM 3431 C CD  . GLN B 2 329 ? 3.847   -45.411 -38.031 1.00 30.24 329 B 1 
ATOM 3432 O OE1 . GLN B 2 329 ? 4.172   -45.518 -39.199 1.00 29.47 329 B 1 
ATOM 3433 N NE2 . GLN B 2 329 ? 2.842   -46.131 -37.608 1.00 29.86 329 B 1 
ATOM 3434 N N   . GLU B 2 330 ? 8.972   -43.722 -37.481 1.00 32.43 330 B 1 
ATOM 3435 C CA  . GLU B 2 330 ? 9.935   -44.767 -37.859 1.00 33.43 330 B 1 
ATOM 3436 C C   . GLU B 2 330 ? 11.358  -44.663 -37.312 1.00 30.68 330 B 1 
ATOM 3437 O O   . GLU B 2 330 ? 12.096  -45.641 -37.400 1.00 29.72 330 B 1 
ATOM 3438 C CB  . GLU B 2 330 ? 10.041  -44.821 -39.386 1.00 34.91 330 B 1 
ATOM 3439 C CG  . GLU B 2 330 ? 8.899   -45.569 -40.070 1.00 32.65 330 B 1 
ATOM 3440 C CD  . GLU B 2 330 ? 9.183   -45.802 -41.564 1.00 32.24 330 B 1 
ATOM 3441 O OE1 . GLU B 2 330 ? 8.586   -46.752 -42.113 1.00 29.14 330 B 1 
ATOM 3442 O OE2 . GLU B 2 330 ? 9.993   -45.037 -42.133 1.00 33.67 330 B 1 
ATOM 3443 N N   . ALA B 2 331 ? 11.825  -43.500 -36.843 1.00 35.15 331 B 1 
ATOM 3444 C CA  . ALA B 2 331 ? 13.275  -43.354 -36.688 1.00 35.68 331 B 1 
ATOM 3445 C C   . ALA B 2 331 ? 13.837  -44.289 -35.583 1.00 33.31 331 B 1 
ATOM 3446 O O   . ALA B 2 331 ? 13.358  -44.246 -34.451 1.00 32.88 331 B 1 
ATOM 3447 C CB  . ALA B 2 331 ? 13.620  -41.883 -36.476 1.00 36.05 331 B 1 
ATOM 3448 N N   . PRO B 2 332 ? 14.853  -45.138 -35.902 1.00 29.08 332 B 1 
ATOM 3449 C CA  . PRO B 2 332 ? 15.177  -46.326 -35.115 1.00 31.56 332 B 1 
ATOM 3450 C C   . PRO B 2 332 ? 15.968  -46.048 -33.834 1.00 30.96 332 B 1 
ATOM 3451 O O   . PRO B 2 332 ? 16.472  -44.960 -33.569 1.00 30.71 332 B 1 
ATOM 3452 C CB  . PRO B 2 332 ? 15.926  -47.243 -36.101 1.00 30.33 332 B 1 
ATOM 3453 C CG  . PRO B 2 332 ? 16.604  -46.252 -37.043 1.00 30.89 332 B 1 
ATOM 3454 C CD  . PRO B 2 332 ? 15.575  -45.135 -37.153 1.00 37.12 332 B 1 
ATOM 3455 N N   . GLU B 2 333 ? 16.163  -47.128 -33.065 1.00 29.87 333 B 1 
ATOM 3456 C CA  . GLU B 2 333 ? 16.598  -47.273 -31.663 1.00 31.05 333 B 1 
ATOM 3457 C C   . GLU B 2 333 ? 17.946  -46.693 -31.193 1.00 28.81 333 B 1 
ATOM 3458 O O   . GLU B 2 333 ? 18.333  -47.025 -30.076 1.00 28.60 333 B 1 
ATOM 3459 C CB  . GLU B 2 333 ? 16.717  -48.785 -31.381 1.00 32.46 333 B 1 
ATOM 3460 C CG  . GLU B 2 333 ? 15.404  -49.520 -31.145 1.00 30.70 333 B 1 
ATOM 3461 C CD  . GLU B 2 333 ? 15.652  -50.991 -30.776 1.00 30.09 333 B 1 
ATOM 3462 O OE1 . GLU B 2 333 ? 14.879  -51.509 -29.946 1.00 27.33 333 B 1 
ATOM 3463 O OE2 . GLU B 2 333 ? 16.623  -51.575 -31.312 1.00 31.69 333 B 1 
ATOM 3464 N N   . ARG B 2 334 ? 18.752  -45.971 -31.938 1.00 25.49 334 B 1 
ATOM 3465 C CA  . ARG B 2 334 ? 20.191  -45.869 -31.610 1.00 26.74 334 B 1 
ATOM 3466 C C   . ARG B 2 334 ? 20.460  -45.464 -30.157 1.00 24.75 334 B 1 
ATOM 3467 O O   . ARG B 2 334 ? 20.455  -44.290 -29.786 1.00 24.40 334 B 1 
ATOM 3468 C CB  . ARG B 2 334 ? 20.960  -44.999 -32.611 1.00 27.92 334 B 1 
ATOM 3469 C CG  . ARG B 2 334 ? 21.368  -45.801 -33.847 1.00 26.01 334 B 1 
ATOM 3470 C CD  . ARG B 2 334 ? 22.303  -44.982 -34.737 1.00 26.56 334 B 1 
ATOM 3471 N NE  . ARG B 2 334 ? 22.691  -45.733 -35.942 1.00 24.83 334 B 1 
ATOM 3472 C CZ  . ARG B 2 334 ? 23.515  -45.326 -36.904 1.00 24.39 334 B 1 
ATOM 3473 N NH1 . ARG B 2 334 ? 24.107  -44.153 -36.849 1.00 22.66 334 B 1 
ATOM 3474 N NH2 . ARG B 2 334 ? 23.759  -46.082 -37.934 1.00 22.09 334 B 1 
ATOM 3475 N N   . ALA B 2 335 ? 20.787  -46.487 -29.368 1.00 27.82 335 B 1 
ATOM 3476 C CA  . ALA B 2 335 ? 21.020  -46.500 -27.936 1.00 28.88 335 B 1 
ATOM 3477 C C   . ALA B 2 335 ? 22.368  -45.882 -27.529 1.00 26.97 335 B 1 
ATOM 3478 O O   . ALA B 2 335 ? 23.155  -46.519 -26.846 1.00 27.07 335 B 1 
ATOM 3479 C CB  . ALA B 2 335 ? 20.902  -47.970 -27.484 1.00 29.89 335 B 1 
ATOM 3480 N N   . SER B 2 336 ? 22.720  -44.692 -27.960 1.00 26.43 336 B 1 
ATOM 3481 C CA  . SER B 2 336 ? 24.020  -44.093 -27.634 1.00 25.84 336 B 1 
ATOM 3482 C C   . SER B 2 336 ? 24.139  -43.852 -26.126 1.00 24.37 336 B 1 
ATOM 3483 O O   . SER B 2 336 ? 23.651  -42.855 -25.587 1.00 24.49 336 B 1 
ATOM 3484 C CB  . SER B 2 336 ? 24.269  -42.825 -28.452 1.00 26.64 336 B 1 
ATOM 3485 O OG  . SER B 2 336 ? 23.268  -41.865 -28.224 1.00 25.96 336 B 1 
ATOM 3486 N N   . SER B 2 337 ? 24.816  -44.782 -25.456 1.00 24.21 337 B 1 
ATOM 3487 C CA  . SER B 2 337 ? 24.999  -44.905 -24.007 1.00 24.92 337 B 1 
ATOM 3488 C C   . SER B 2 337 ? 26.013  -43.920 -23.414 1.00 23.44 337 B 1 
ATOM 3489 O O   . SER B 2 337 ? 26.818  -44.314 -22.575 1.00 23.30 337 B 1 
ATOM 3490 C CB  . SER B 2 337 ? 25.414  -46.352 -23.713 1.00 25.68 337 B 1 
ATOM 3491 O OG  . SER B 2 337 ? 26.659  -46.622 -24.318 1.00 24.81 337 B 1 
ATOM 3492 N N   . VAL B 2 338 ? 26.078  -42.680 -23.859 1.00 23.01 338 B 1 
ATOM 3493 C CA  . VAL B 2 338 ? 27.142  -41.759 -23.445 1.00 26.15 338 B 1 
ATOM 3494 C C   . VAL B 2 338 ? 27.054  -41.529 -21.931 1.00 24.69 338 B 1 
ATOM 3495 O O   . VAL B 2 338 ? 26.270  -40.711 -21.444 1.00 23.90 338 B 1 
ATOM 3496 C CB  . VAL B 2 338 ? 27.149  -40.454 -24.248 1.00 26.56 338 B 1 
ATOM 3497 C CG1 . VAL B 2 338 ? 28.329  -39.563 -23.845 1.00 24.08 338 B 1 
ATOM 3498 C CG2 . VAL B 2 338 ? 27.292  -40.731 -25.748 1.00 28.41 338 B 1 
ATOM 3499 N N   . TYR B 2 339 ? 27.912  -42.262 -21.206 1.00 24.27 339 B 1 
ATOM 3500 C CA  . TYR B 2 339 ? 28.220  -42.125 -19.782 1.00 23.89 339 B 1 
ATOM 3501 C C   . TYR B 2 339 ? 28.878  -40.756 -19.520 1.00 22.05 339 B 1 
ATOM 3502 O O   . TYR B 2 339 ? 30.076  -40.659 -19.267 1.00 21.80 339 B 1 
ATOM 3503 C CB  . TYR B 2 339 ? 29.145  -43.272 -19.352 1.00 24.90 339 B 1 
ATOM 3504 C CG  . TYR B 2 339 ? 28.480  -44.427 -18.643 1.00 24.93 339 B 1 
ATOM 3505 C CD1 . TYR B 2 339 ? 28.466  -44.461 -17.231 1.00 25.98 339 B 1 
ATOM 3506 C CD2 . TYR B 2 339 ? 27.931  -45.500 -19.365 1.00 25.46 339 B 1 
ATOM 3507 C CE1 . TYR B 2 339 ? 27.909  -45.559 -16.557 1.00 24.04 339 B 1 
ATOM 3508 C CE2 . TYR B 2 339 ? 27.365  -46.599 -18.693 1.00 23.85 339 B 1 
ATOM 3509 C CZ  . TYR B 2 339 ? 27.363  -46.631 -17.292 1.00 25.47 339 B 1 
ATOM 3510 O OH  . TYR B 2 339 ? 26.831  -47.703 -16.631 1.00 27.48 339 B 1 
ATOM 3511 N N   . THR B 2 340 ? 28.120  -39.660 -19.573 1.00 24.73 340 B 1 
ATOM 3512 C CA  . THR B 2 340 ? 28.632  -38.346 -19.193 1.00 26.82 340 B 1 
ATOM 3513 C C   . THR B 2 340 ? 28.827  -38.343 -17.685 1.00 25.78 340 B 1 
ATOM 3514 O O   . THR B 2 340 ? 27.872  -38.326 -16.917 1.00 24.88 340 B 1 
ATOM 3515 C CB  . THR B 2 340 ? 27.744  -37.181 -19.665 1.00 26.52 340 B 1 
ATOM 3516 O OG1 . THR B 2 340 ? 26.589  -37.610 -20.335 1.00 24.84 340 B 1 
ATOM 3517 C CG2 . THR B 2 340 ? 28.505  -36.293 -20.645 1.00 26.61 340 B 1 
ATOM 3518 N N   . ARG B 2 341 ? 30.108  -38.400 -17.243 1.00 24.96 341 B 1 
ATOM 3519 C CA  . ARG B 2 341 ? 30.500  -38.321 -15.828 1.00 27.08 341 B 1 
ATOM 3520 C C   . ARG B 2 341 ? 29.906  -37.049 -15.233 1.00 25.69 341 B 1 
ATOM 3521 O O   . ARG B 2 341 ? 30.294  -35.948 -15.593 1.00 25.82 341 B 1 
ATOM 3522 C CB  . ARG B 2 341 ? 32.034  -38.303 -15.677 1.00 27.52 341 B 1 
ATOM 3523 C CG  . ARG B 2 341 ? 32.660  -39.714 -15.675 1.00 26.13 341 B 1 
ATOM 3524 C CD  . ARG B 2 341 ? 34.183  -39.603 -15.491 1.00 27.60 341 B 1 
ATOM 3525 N NE  . ARG B 2 341 ? 34.816  -40.926 -15.295 1.00 24.78 341 B 1 
ATOM 3526 C CZ  . ARG B 2 341 ? 36.116  -41.170 -15.186 1.00 24.49 341 B 1 
ATOM 3527 N NH1 . ARG B 2 341 ? 37.000  -40.212 -15.279 1.00 22.05 341 B 1 
ATOM 3528 N NH2 . ARG B 2 341 ? 36.546  -42.379 -14.980 1.00 22.11 341 B 1 
ATOM 3529 N N   . SER B 2 342 ? 28.962  -37.212 -14.295 1.00 24.75 342 B 1 
ATOM 3530 C CA  . SER B 2 342 ? 28.403  -36.133 -13.488 1.00 25.88 342 B 1 
ATOM 3531 C C   . SER B 2 342 ? 29.462  -35.651 -12.499 1.00 24.55 342 B 1 
ATOM 3532 O O   . SER B 2 342 ? 29.489  -36.097 -11.356 1.00 23.81 342 B 1 
ATOM 3533 C CB  . SER B 2 342 ? 27.137  -36.615 -12.768 1.00 25.85 342 B 1 
ATOM 3534 O OG  . SER B 2 342 ? 27.431  -37.691 -11.919 1.00 24.20 342 B 1 
ATOM 3535 N N   . THR B 2 343 ? 30.373  -34.769 -12.921 1.00 24.06 343 B 1 
ATOM 3536 C CA  . THR B 2 343 ? 31.215  -34.018 -11.994 1.00 24.28 343 B 1 
ATOM 3537 C C   . THR B 2 343 ? 30.291  -33.177 -11.130 1.00 23.81 343 B 1 
ATOM 3538 O O   . THR B 2 343 ? 29.714  -32.184 -11.568 1.00 22.65 343 B 1 
ATOM 3539 C CB  . THR B 2 343 ? 32.261  -33.157 -12.720 1.00 22.98 343 B 1 
ATOM 3540 O OG1 . THR B 2 343 ? 31.756  -32.665 -13.935 1.00 20.90 343 B 1 
ATOM 3541 C CG2 . THR B 2 343 ? 33.502  -33.992 -13.060 1.00 21.87 343 B 1 
ATOM 3542 N N   . GLY B 2 344 ? 30.073  -33.648 -9.902  1.00 26.13 344 B 1 
ATOM 3543 C CA  . GLY B 2 344 ? 29.232  -33.021 -8.895  1.00 26.45 344 B 1 
ATOM 3544 C C   . GLY B 2 344 ? 29.894  -31.774 -8.319  1.00 26.57 344 B 1 
ATOM 3545 O O   . GLY B 2 344 ? 30.184  -31.746 -7.136  1.00 24.98 344 B 1 
ATOM 3546 N N   . GLU B 2 345 ? 30.164  -30.758 -9.142  1.00 25.17 345 B 1 
ATOM 3547 C CA  . GLU B 2 345 ? 30.476  -29.438 -8.627  1.00 24.39 345 B 1 
ATOM 3548 C C   . GLU B 2 345 ? 29.282  -28.995 -7.776  1.00 23.72 345 B 1 
ATOM 3549 O O   . GLU B 2 345 ? 28.200  -28.682 -8.272  1.00 23.17 345 B 1 
ATOM 3550 C CB  . GLU B 2 345 ? 30.799  -28.430 -9.735  1.00 24.82 345 B 1 
ATOM 3551 C CG  . GLU B 2 345 ? 32.228  -28.624 -10.274 1.00 22.67 345 B 1 
ATOM 3552 C CD  . GLU B 2 345 ? 32.676  -27.482 -11.197 1.00 22.84 345 B 1 
ATOM 3553 O OE1 . GLU B 2 345 ? 33.913  -27.295 -11.328 1.00 20.82 345 B 1 
ATOM 3554 O OE2 . GLU B 2 345 ? 31.804  -26.778 -11.746 1.00 25.51 345 B 1 
ATOM 3555 N N   . GLN B 2 346 ? 29.491  -29.020 -6.455  1.00 24.49 346 B 1 
ATOM 3556 C CA  . GLN B 2 346 ? 28.602  -28.400 -5.487  1.00 24.12 346 B 1 
ATOM 3557 C C   . GLN B 2 346 ? 28.648  -26.894 -5.732  1.00 23.73 346 B 1 
ATOM 3558 O O   . GLN B 2 346 ? 29.332  -26.149 -5.043  1.00 23.09 346 B 1 
ATOM 3559 C CB  . GLN B 2 346 ? 29.026  -28.751 -4.050  1.00 24.30 346 B 1 
ATOM 3560 C CG  . GLN B 2 346 ? 28.622  -30.163 -3.607  1.00 21.88 346 B 1 
ATOM 3561 C CD  . GLN B 2 346 ? 28.983  -30.428 -2.137  1.00 20.62 346 B 1 
ATOM 3562 O OE1 . GLN B 2 346 ? 29.815  -29.770 -1.533  1.00 20.73 346 B 1 
ATOM 3563 N NE2 . GLN B 2 346 ? 28.386  -31.402 -1.501  1.00 20.95 346 B 1 
ATOM 3564 N N   . GLU B 2 347 ? 27.916  -26.424 -6.741  1.00 30.47 347 B 1 
ATOM 3565 C CA  . GLU B 2 347 ? 27.617  -25.014 -6.870  1.00 31.01 347 B 1 
ATOM 3566 C C   . GLU B 2 347 ? 26.912  -24.589 -5.594  1.00 29.98 347 B 1 
ATOM 3567 O O   . GLU B 2 347 ? 25.732  -24.891 -5.376  1.00 29.47 347 B 1 
ATOM 3568 C CB  . GLU B 2 347 ? 26.741  -24.703 -8.086  1.00 31.73 347 B 1 
ATOM 3569 C CG  . GLU B 2 347 ? 27.489  -24.664 -9.420  1.00 28.97 347 B 1 
ATOM 3570 C CD  . GLU B 2 347 ? 26.642  -23.946 -10.490 1.00 27.46 347 B 1 
ATOM 3571 O OE1 . GLU B 2 347 ? 27.244  -23.319 -11.392 1.00 25.29 347 B 1 
ATOM 3572 O OE2 . GLU B 2 347 ? 25.392  -23.925 -10.343 1.00 28.75 347 B 1 
ATOM 3573 N N   . ILE B 2 348 ? 27.676  -23.886 -4.724  1.00 31.83 348 B 1 
ATOM 3574 C CA  . ILE B 2 348 ? 27.129  -23.145 -3.605  1.00 32.58 348 B 1 
ATOM 3575 C C   . ILE B 2 348 ? 26.106  -22.206 -4.225  1.00 31.51 348 B 1 
ATOM 3576 O O   . ILE B 2 348 ? 26.435  -21.185 -4.832  1.00 30.79 348 B 1 
ATOM 3577 C CB  . ILE B 2 348 ? 28.230  -22.401 -2.820  1.00 32.26 348 B 1 
ATOM 3578 C CG1 . ILE B 2 348 ? 29.256  -23.413 -2.253  1.00 29.80 348 B 1 
ATOM 3579 C CG2 . ILE B 2 348 ? 27.595  -21.572 -1.694  1.00 31.12 348 B 1 
ATOM 3580 C CD1 . ILE B 2 348 ? 30.478  -22.757 -1.586  1.00 29.57 348 B 1 
ATOM 3581 N N   . SER B 2 349 ? 24.844  -22.624 -4.139  1.00 38.30 349 B 1 
ATOM 3582 C CA  . SER B 2 349 ? 23.695  -21.877 -4.604  1.00 39.18 349 B 1 
ATOM 3583 C C   . SER B 2 349 ? 23.530  -20.681 -3.677  1.00 37.57 349 B 1 
ATOM 3584 O O   . SER B 2 349 ? 22.703  -20.706 -2.766  1.00 36.88 349 B 1 
ATOM 3585 C CB  . SER B 2 349 ? 22.457  -22.784 -4.599  1.00 39.27 349 B 1 
ATOM 3586 O OG  . SER B 2 349 ? 21.347  -22.156 -5.181  1.00 36.59 349 B 1 
ATOM 3587 N N   . VAL B 2 350 ? 24.381  -19.673 -3.865  1.00 40.51 350 B 1 
ATOM 3588 C CA  . VAL B 2 350 ? 24.170  -18.358 -3.289  1.00 41.56 350 B 1 
ATOM 3589 C C   . VAL B 2 350 ? 22.819  -17.924 -3.842  1.00 40.48 350 B 1 
ATOM 3590 O O   . VAL B 2 350 ? 22.684  -17.685 -5.038  1.00 38.78 350 B 1 
ATOM 3591 C CB  . VAL B 2 350 ? 25.296  -17.381 -3.651  1.00 40.47 350 B 1 
ATOM 3592 C CG1 . VAL B 2 350 ? 25.096  -16.051 -2.936  1.00 38.29 350 B 1 
ATOM 3593 C CG2 . VAL B 2 350 ? 26.671  -17.930 -3.239  1.00 39.23 350 B 1 
ATOM 3594 N N   . GLY B 2 351 ? 21.812  -17.939 -2.981  1.00 45.50 351 B 1 
ATOM 3595 C CA  . GLY B 2 351 ? 20.422  -17.609 -3.313  1.00 45.88 351 B 1 
ATOM 3596 C C   . GLY B 2 351 ? 20.212  -16.113 -3.575  1.00 44.68 351 B 1 
ATOM 3597 O O   . GLY B 2 351 ? 19.303  -15.518 -2.999  1.00 42.26 351 B 1 
ATOM 3598 N N   . LEU B 2 352 ? 21.104  -15.521 -4.353  1.00 44.82 352 B 1 
ATOM 3599 C CA  . LEU B 2 352 ? 21.003  -14.200 -4.962  1.00 41.23 352 B 1 
ATOM 3600 C C   . LEU B 2 352 ? 20.362  -14.326 -6.345  1.00 37.85 352 B 1 
ATOM 3601 O O   . LEU B 2 352 ? 20.741  -15.241 -7.113  1.00 33.94 352 B 1 
ATOM 3602 C CB  . LEU B 2 352 ? 22.390  -13.541 -5.037  1.00 39.93 352 B 1 
ATOM 3603 C CG  . LEU B 2 352 ? 22.792  -12.813 -3.737  1.00 39.68 352 B 1 
ATOM 3604 C CD1 . LEU B 2 352 ? 24.283  -12.545 -3.748  1.00 39.12 352 B 1 
ATOM 3605 C CD2 . LEU B 2 352 ? 22.067  -11.480 -3.589  1.00 38.71 352 B 1 
ATOM 3606 O OXT . LEU B 2 352 ? 19.485  -13.424 -6.611  1.00 38.80 352 B 1 
#
