# Supplementary material for: Modeling Human Protein Physical Interactions Involved in HIV Attachment In Silico
Source: Int J Mol Sci. 2025 Nov 20;26(22):11209. doi: 10.3390/ijms262211209 (PMC12652853; doi:10.3390/ijms262211209)
Supplement: Supplementary file 1 [file ijms-26-11209-s001.zip › Models/CXCL12/cxcl12_cd4_model.cif]

# By using this file you agree to the legally binding terms of use found at alphafoldserver.com/output-terms
data_7a26217a11342e46
#
_entry.id 7a26217a11342e46
#
loop_
_atom_type.symbol
C 
N 
O 
S 
#
loop_
_audit_author.name
_audit_author.pdbx_ordinal
"Google DeepMind" 1 
"Isomorphic Labs" 2 
#
_audit_conform.dict_location https://raw.githubusercontent.com/ihmwg/ModelCIF/master/dist/mmcif_ma.dic
_audit_conform.dict_name     mmcif_ma.dic
_audit_conform.dict_version  1.4.5
#
loop_
_chem_comp.formula
_chem_comp.formula_weight
_chem_comp.id
_chem_comp.mon_nstd_flag
_chem_comp.name
_chem_comp.pdbx_smiles
_chem_comp.pdbx_synonyms
_chem_comp.type
"C3 H7 N O2"    89.093  ALA y ALANINE         C[C@H](N)C(O)=O                  ? "L-PEPTIDE LINKING" 
"C6 H15 N4 O2"  175.209 ARG y ARGININE        N[C@@H](CCCNC(N)=[NH2+])C(O)=O   ? "L-PEPTIDE LINKING" 
"C4 H8 N2 O3"   132.118 ASN y ASPARAGINE      N[C@@H](CC(N)=O)C(O)=O           ? "L-PEPTIDE LINKING" 
"C4 H7 N O4"    133.103 ASP y "ASPARTIC ACID" N[C@@H](CC(O)=O)C(O)=O           ? "L-PEPTIDE LINKING" 
"C3 H7 N O2 S"  121.158 CYS y CYSTEINE        N[C@@H](CS)C(O)=O                ? "L-PEPTIDE LINKING" 
"C5 H10 N2 O3"  146.144 GLN y GLUTAMINE       N[C@@H](CCC(N)=O)C(O)=O          ? "L-PEPTIDE LINKING" 
"C5 H9 N O4"    147.129 GLU y "GLUTAMIC ACID" N[C@@H](CCC(O)=O)C(O)=O          ? "L-PEPTIDE LINKING" 
"C2 H5 N O2"    75.067  GLY y GLYCINE         NCC(O)=O                         ? "PEPTIDE LINKING"   
"C6 H10 N3 O2"  156.162 HIS y HISTIDINE       N[C@@H](Cc1c[nH]c[nH+]1)C(O)=O   ? "L-PEPTIDE LINKING" 
"C6 H13 N O2"   131.173 ILE y ISOLEUCINE      CC[C@H](C)[C@H](N)C(O)=O         ? "L-PEPTIDE LINKING" 
"C6 H13 N O2"   131.173 LEU y LEUCINE         CC(C)C[C@H](N)C(O)=O             ? "L-PEPTIDE LINKING" 
"C6 H15 N2 O2"  147.195 LYS y LYSINE          N[C@@H](CCCC[NH3+])C(O)=O        ? "L-PEPTIDE LINKING" 
"C5 H11 N O2 S" 149.211 MET y METHIONINE      CSCC[C@H](N)C(O)=O               ? "L-PEPTIDE LINKING" 
"C9 H11 N O2"   165.189 PHE y PHENYLALANINE   N[C@@H](Cc1ccccc1)C(O)=O         ? "L-PEPTIDE LINKING" 
"C5 H9 N O2"    115.130 PRO y PROLINE         OC(=O)[C@@H]1CCCN1               ? "L-PEPTIDE LINKING" 
"C3 H7 N O3"    105.093 SER y SERINE          N[C@@H](CO)C(O)=O                ? "L-PEPTIDE LINKING" 
"C4 H9 N O3"    119.119 THR y THREONINE       C[C@@H](O)[C@H](N)C(O)=O         ? "L-PEPTIDE LINKING" 
"C11 H12 N2 O2" 204.225 TRP y TRYPTOPHAN      N[C@@H](Cc1c[nH]c2ccccc12)C(O)=O ? "L-PEPTIDE LINKING" 
"C9 H11 N O3"   181.189 TYR y TYROSINE        N[C@@H](Cc1ccc(O)cc1)C(O)=O      ? "L-PEPTIDE LINKING" 
"C5 H11 N O2"   117.146 VAL y VALINE          CC(C)[C@H](N)C(O)=O              ? "L-PEPTIDE LINKING" 
#
_citation.book_publisher          ?
_citation.country                 UK
_citation.id                      primary
_citation.journal_full            Nature
_citation.journal_id_ASTM         NATUAS
_citation.journal_id_CSD          0006
_citation.journal_id_ISSN         0028-0836
_citation.journal_volume          630
_citation.page_first              493
_citation.page_last               500
_citation.pdbx_database_id_DOI    10.1038/s41586-024-07487-w
_citation.pdbx_database_id_PubMed 38718835
_citation.title                   "Accurate structure prediction of biomolecular interactions with AlphaFold 3"
_citation.year                    2024
#
loop_
_citation_author.citation_id
_citation_author.name
_citation_author.ordinal
primary "Google DeepMind" 1 
primary "Isomorphic Labs" 2 
#
loop_
_entity.id
_entity.pdbx_description
_entity.type
1 . polymer 
2 . polymer 
#
loop_
_entity_poly.entity_id
_entity_poly.pdbx_strand_id
_entity_poly.type
1 A polypeptide(L) 
2 B polypeptide(L) 
#
loop_
_entity_poly_seq.entity_id
_entity_poly_seq.hetero
_entity_poly_seq.mon_id
_entity_poly_seq.num
1 n MET 1   
1 n ASN 2   
1 n ALA 3   
1 n LYS 4   
1 n VAL 5   
1 n VAL 6   
1 n VAL 7   
1 n VAL 8   
1 n LEU 9   
1 n VAL 10  
1 n LEU 11  
1 n VAL 12  
1 n LEU 13  
1 n THR 14  
1 n ALA 15  
1 n LEU 16  
1 n CYS 17  
1 n LEU 18  
1 n SER 19  
1 n ASP 20  
1 n GLY 21  
1 n LYS 22  
1 n PRO 23  
1 n VAL 24  
1 n SER 25  
1 n LEU 26  
1 n SER 27  
1 n TYR 28  
1 n ARG 29  
1 n CYS 30  
1 n PRO 31  
1 n CYS 32  
1 n ARG 33  
1 n PHE 34  
1 n PHE 35  
1 n GLU 36  
1 n SER 37  
1 n HIS 38  
1 n VAL 39  
1 n ALA 40  
1 n ARG 41  
1 n ALA 42  
1 n ASN 43  
1 n VAL 44  
1 n LYS 45  
1 n HIS 46  
1 n LEU 47  
1 n LYS 48  
1 n ILE 49  
1 n LEU 50  
1 n ASN 51  
1 n THR 52  
1 n PRO 53  
1 n ASN 54  
1 n CYS 55  
1 n ALA 56  
1 n LEU 57  
1 n GLN 58  
1 n ILE 59  
1 n VAL 60  
1 n ALA 61  
1 n ARG 62  
1 n LEU 63  
1 n LYS 64  
1 n ASN 65  
1 n ASN 66  
1 n ASN 67  
1 n ARG 68  
1 n GLN 69  
1 n VAL 70  
1 n CYS 71  
1 n ILE 72  
1 n ASP 73  
1 n PRO 74  
1 n LYS 75  
1 n LEU 76  
1 n LYS 77  
1 n TRP 78  
1 n ILE 79  
1 n GLN 80  
1 n GLU 81  
1 n TYR 82  
1 n LEU 83  
1 n GLU 84  
1 n LYS 85  
1 n ALA 86  
1 n LEU 87  
1 n ASN 88  
1 n LYS 89  
1 n ARG 90  
1 n PHE 91  
1 n LYS 92  
1 n MET 93  
2 n MET 1   
2 n ASN 2   
2 n ARG 3   
2 n GLY 4   
2 n VAL 5   
2 n PRO 6   
2 n PHE 7   
2 n ARG 8   
2 n HIS 9   
2 n LEU 10  
2 n LEU 11  
2 n LEU 12  
2 n VAL 13  
2 n LEU 14  
2 n GLN 15  
2 n LEU 16  
2 n ALA 17  
2 n LEU 18  
2 n LEU 19  
2 n PRO 20  
2 n ALA 21  
2 n ALA 22  
2 n THR 23  
2 n GLN 24  
2 n GLY 25  
2 n LYS 26  
2 n LYS 27  
2 n VAL 28  
2 n VAL 29  
2 n LEU 30  
2 n GLY 31  
2 n LYS 32  
2 n LYS 33  
2 n GLY 34  
2 n ASP 35  
2 n THR 36  
2 n VAL 37  
2 n GLU 38  
2 n LEU 39  
2 n THR 40  
2 n CYS 41  
2 n THR 42  
2 n ALA 43  
2 n SER 44  
2 n GLN 45  
2 n LYS 46  
2 n LYS 47  
2 n SER 48  
2 n ILE 49  
2 n GLN 50  
2 n PHE 51  
2 n HIS 52  
2 n TRP 53  
2 n LYS 54  
2 n ASN 55  
2 n SER 56  
2 n ASN 57  
2 n GLN 58  
2 n ILE 59  
2 n LYS 60  
2 n ILE 61  
2 n LEU 62  
2 n GLY 63  
2 n ASN 64  
2 n GLN 65  
2 n GLY 66  
2 n SER 67  
2 n PHE 68  
2 n LEU 69  
2 n THR 70  
2 n LYS 71  
2 n GLY 72  
2 n PRO 73  
2 n SER 74  
2 n LYS 75  
2 n LEU 76  
2 n ASN 77  
2 n ASP 78  
2 n ARG 79  
2 n ALA 80  
2 n ASP 81  
2 n SER 82  
2 n ARG 83  
2 n ARG 84  
2 n SER 85  
2 n LEU 86  
2 n TRP 87  
2 n ASP 88  
2 n GLN 89  
2 n GLY 90  
2 n ASN 91  
2 n PHE 92  
2 n PRO 93  
2 n LEU 94  
2 n ILE 95  
2 n ILE 96  
2 n LYS 97  
2 n ASN 98  
2 n LEU 99  
2 n LYS 100 
2 n ILE 101 
2 n GLU 102 
2 n ASP 103 
2 n SER 104 
2 n ASP 105 
2 n THR 106 
2 n TYR 107 
2 n ILE 108 
2 n CYS 109 
2 n GLU 110 
2 n VAL 111 
2 n GLU 112 
2 n ASP 113 
2 n GLN 114 
2 n LYS 115 
2 n GLU 116 
2 n GLU 117 
2 n VAL 118 
2 n GLN 119 
2 n LEU 120 
2 n LEU 121 
2 n VAL 122 
2 n PHE 123 
2 n GLY 124 
2 n LEU 125 
2 n THR 126 
2 n ALA 127 
2 n ASN 128 
2 n SER 129 
2 n ASP 130 
2 n THR 131 
2 n HIS 132 
2 n LEU 133 
2 n LEU 134 
2 n GLN 135 
2 n GLY 136 
2 n GLN 137 
2 n SER 138 
2 n LEU 139 
2 n THR 140 
2 n LEU 141 
2 n THR 142 
2 n LEU 143 
2 n GLU 144 
2 n SER 145 
2 n PRO 146 
2 n PRO 147 
2 n GLY 148 
2 n SER 149 
2 n SER 150 
2 n PRO 151 
2 n SER 152 
2 n VAL 153 
2 n GLN 154 
2 n CYS 155 
2 n ARG 156 
2 n SER 157 
2 n PRO 158 
2 n ARG 159 
2 n GLY 160 
2 n LYS 161 
2 n ASN 162 
2 n ILE 163 
2 n GLN 164 
2 n GLY 165 
2 n GLY 166 
2 n LYS 167 
2 n THR 168 
2 n LEU 169 
2 n SER 170 
2 n VAL 171 
2 n SER 172 
2 n GLN 173 
2 n LEU 174 
2 n GLU 175 
2 n LEU 176 
2 n GLN 177 
2 n ASP 178 
2 n SER 179 
2 n GLY 180 
2 n THR 181 
2 n TRP 182 
2 n THR 183 
2 n CYS 184 
2 n THR 185 
2 n VAL 186 
2 n LEU 187 
2 n GLN 188 
2 n ASN 189 
2 n GLN 190 
2 n LYS 191 
2 n LYS 192 
2 n VAL 193 
2 n GLU 194 
2 n PHE 195 
2 n LYS 196 
2 n ILE 197 
2 n ASP 198 
2 n ILE 199 
2 n VAL 200 
2 n VAL 201 
2 n LEU 202 
2 n ALA 203 
2 n PHE 204 
2 n GLN 205 
2 n LYS 206 
2 n ALA 207 
2 n SER 208 
2 n SER 209 
2 n ILE 210 
2 n VAL 211 
2 n TYR 212 
2 n LYS 213 
2 n LYS 214 
2 n GLU 215 
2 n GLY 216 
2 n GLU 217 
2 n GLN 218 
2 n VAL 219 
2 n GLU 220 
2 n PHE 221 
2 n SER 222 
2 n PHE 223 
2 n PRO 224 
2 n LEU 225 
2 n ALA 226 
2 n PHE 227 
2 n THR 228 
2 n VAL 229 
2 n GLU 230 
2 n LYS 231 
2 n LEU 232 
2 n THR 233 
2 n GLY 234 
2 n SER 235 
2 n GLY 236 
2 n GLU 237 
2 n LEU 238 
2 n TRP 239 
2 n TRP 240 
2 n GLN 241 
2 n ALA 242 
2 n GLU 243 
2 n ARG 244 
2 n ALA 245 
2 n SER 246 
2 n SER 247 
2 n SER 248 
2 n LYS 249 
2 n SER 250 
2 n TRP 251 
2 n ILE 252 
2 n THR 253 
2 n PHE 254 
2 n ASP 255 
2 n LEU 256 
2 n LYS 257 
2 n ASN 258 
2 n LYS 259 
2 n GLU 260 
2 n VAL 261 
2 n SER 262 
2 n VAL 263 
2 n LYS 264 
2 n ARG 265 
2 n VAL 266 
2 n THR 267 
2 n GLN 268 
2 n ASP 269 
2 n PRO 270 
2 n LYS 271 
2 n LEU 272 
2 n GLN 273 
2 n MET 274 
2 n GLY 275 
2 n LYS 276 
2 n LYS 277 
2 n LEU 278 
2 n PRO 279 
2 n LEU 280 
2 n HIS 281 
2 n LEU 282 
2 n THR 283 
2 n LEU 284 
2 n PRO 285 
2 n GLN 286 
2 n ALA 287 
2 n LEU 288 
2 n PRO 289 
2 n GLN 290 
2 n TYR 291 
2 n ALA 292 
2 n GLY 293 
2 n SER 294 
2 n GLY 295 
2 n ASN 296 
2 n LEU 297 
2 n THR 298 
2 n LEU 299 
2 n ALA 300 
2 n LEU 301 
2 n GLU 302 
2 n ALA 303 
2 n LYS 304 
2 n THR 305 
2 n GLY 306 
2 n LYS 307 
2 n LEU 308 
2 n HIS 309 
2 n GLN 310 
2 n GLU 311 
2 n VAL 312 
2 n ASN 313 
2 n LEU 314 
2 n VAL 315 
2 n VAL 316 
2 n MET 317 
2 n ARG 318 
2 n ALA 319 
2 n THR 320 
2 n GLN 321 
2 n LEU 322 
2 n GLN 323 
2 n LYS 324 
2 n ASN 325 
2 n LEU 326 
2 n THR 327 
2 n CYS 328 
2 n GLU 329 
2 n VAL 330 
2 n TRP 331 
2 n GLY 332 
2 n PRO 333 
2 n THR 334 
2 n SER 335 
2 n PRO 336 
2 n LYS 337 
2 n LEU 338 
2 n MET 339 
2 n LEU 340 
2 n SER 341 
2 n LEU 342 
2 n LYS 343 
2 n LEU 344 
2 n GLU 345 
2 n ASN 346 
2 n LYS 347 
2 n GLU 348 
2 n ALA 349 
2 n LYS 350 
2 n VAL 351 
2 n SER 352 
2 n LYS 353 
2 n ARG 354 
2 n GLU 355 
2 n LYS 356 
2 n ALA 357 
2 n VAL 358 
2 n TRP 359 
2 n VAL 360 
2 n LEU 361 
2 n ASN 362 
2 n PRO 363 
2 n GLU 364 
2 n ALA 365 
2 n GLY 366 
2 n MET 367 
2 n TRP 368 
2 n GLN 369 
2 n CYS 370 
2 n LEU 371 
2 n LEU 372 
2 n SER 373 
2 n ASP 374 
2 n SER 375 
2 n GLY 376 
2 n GLN 377 
2 n VAL 378 
2 n LEU 379 
2 n LEU 380 
2 n GLU 381 
2 n SER 382 
2 n ASN 383 
2 n ILE 384 
2 n LYS 385 
2 n VAL 386 
2 n LEU 387 
2 n PRO 388 
2 n THR 389 
2 n TRP 390 
2 n SER 391 
2 n THR 392 
2 n PRO 393 
2 n VAL 394 
2 n GLN 395 
2 n PRO 396 
2 n MET 397 
2 n ALA 398 
2 n LEU 399 
2 n ILE 400 
2 n VAL 401 
2 n LEU 402 
2 n GLY 403 
2 n GLY 404 
2 n VAL 405 
2 n ALA 406 
2 n GLY 407 
2 n LEU 408 
2 n LEU 409 
2 n LEU 410 
2 n PHE 411 
2 n ILE 412 
2 n GLY 413 
2 n LEU 414 
2 n GLY 415 
2 n ILE 416 
2 n PHE 417 
2 n PHE 418 
2 n CYS 419 
2 n VAL 420 
2 n ARG 421 
2 n CYS 422 
2 n ARG 423 
2 n HIS 424 
2 n ARG 425 
2 n ARG 426 
2 n ARG 427 
2 n GLN 428 
2 n ALA 429 
2 n GLU 430 
2 n ARG 431 
2 n MET 432 
2 n SER 433 
2 n GLN 434 
2 n ILE 435 
2 n LYS 436 
2 n ARG 437 
2 n LEU 438 
2 n LEU 439 
2 n SER 440 
2 n GLU 441 
2 n LYS 442 
2 n LYS 443 
2 n THR 444 
2 n CYS 445 
2 n GLN 446 
2 n CYS 447 
2 n PRO 448 
2 n HIS 449 
2 n ARG 450 
2 n PHE 451 
2 n GLN 452 
2 n LYS 453 
2 n THR 454 
2 n CYS 455 
2 n SER 456 
2 n PRO 457 
2 n ILE 458 
#
_ma_data.content_type "model coordinates"
_ma_data.id           1
_ma_data.name         Model
#
_ma_model_list.data_id          1
_ma_model_list.model_group_id   1
_ma_model_list.model_group_name "AlphaFold-beta-20231127 (2b86f29d-618d-47cf-8aef-20020b1102eb @ 2025-03-06 00:36:31)"
_ma_model_list.model_id         1
_ma_model_list.model_name       "Top ranked model"
_ma_model_list.model_type       "Ab initio model"
_ma_model_list.ordinal_id       1
#
loop_
_ma_protocol_step.method_type
_ma_protocol_step.ordinal_id
_ma_protocol_step.protocol_id
_ma_protocol_step.step_id
"coevolution MSA" 1 1 1 
"template search" 2 1 2 
modeling          3 1 3 
#
loop_
_ma_qa_metric.id
_ma_qa_metric.mode
_ma_qa_metric.name
_ma_qa_metric.software_group_id
_ma_qa_metric.type
1 global pLDDT 1 pLDDT 
2 local  pLDDT 1 pLDDT 
#
_ma_qa_metric_global.metric_id    1
_ma_qa_metric_global.metric_value 74.06
_ma_qa_metric_global.model_id     1
_ma_qa_metric_global.ordinal_id   1
#
_ma_software_group.group_id    1
_ma_software_group.ordinal_id  1
_ma_software_group.software_id 1
#
loop_
_ma_target_entity.data_id
_ma_target_entity.entity_id
_ma_target_entity.origin
1 1 . 
1 2 . 
#
loop_
_ma_target_entity_instance.asym_id
_ma_target_entity_instance.details
_ma_target_entity_instance.entity_id
A . 1 
B . 2 
#
loop_
_pdbx_data_usage.details
_pdbx_data_usage.id
_pdbx_data_usage.type
_pdbx_data_usage.url
;NON-COMMERCIAL USE ONLY, BY USING THIS FILE YOU AGREE TO THE TERMS OF USE FOUND
AT alphafoldserver.com/output-terms.
;
1 license    ? 
;THE INFORMATION IS NOT INTENDED FOR, HAS NOT BEEN VALIDATED FOR, AND IS NOT
APPROVED FOR CLINICAL USE. IT SHOULD NOT BE USED FOR CLINICAL PURPOSE OR RELIED
ON FOR MEDICAL OR OTHER PROFESSIONAL ADVICE. IT IS THEORETICAL MODELLING ONLY
AND CAUTION SHOULD BE EXERCISED IN ITS USE. IT IS PROVIDED "AS-IS" WITHOUT ANY
WARRANTY OF ANY KIND, WHETHER EXPRESSED OR IMPLIED. NO WARRANTY IS GIVEN THAT
USE OF THE INFORMATION SHALL NOT INFRINGE THE RIGHTS OF ANY THIRD PARTY.
;
2 disclaimer ? 
#
loop_
_pdbx_poly_seq_scheme.asym_id
_pdbx_poly_seq_scheme.auth_seq_num
_pdbx_poly_seq_scheme.entity_id
_pdbx_poly_seq_scheme.hetero
_pdbx_poly_seq_scheme.mon_id
_pdbx_poly_seq_scheme.pdb_ins_code
_pdbx_poly_seq_scheme.pdb_seq_num
_pdbx_poly_seq_scheme.pdb_strand_id
_pdbx_poly_seq_scheme.seq_id
A 1   1 n MET . 1   A 1   
A 2   1 n ASN . 2   A 2   
A 3   1 n ALA . 3   A 3   
A 4   1 n LYS . 4   A 4   
A 5   1 n VAL . 5   A 5   
A 6   1 n VAL . 6   A 6   
A 7   1 n VAL . 7   A 7   
A 8   1 n VAL . 8   A 8   
A 9   1 n LEU . 9   A 9   
A 10  1 n VAL . 10  A 10  
A 11  1 n LEU . 11  A 11  
A 12  1 n VAL . 12  A 12  
A 13  1 n LEU . 13  A 13  
A 14  1 n THR . 14  A 14  
A 15  1 n ALA . 15  A 15  
A 16  1 n LEU . 16  A 16  
A 17  1 n CYS . 17  A 17  
A 18  1 n LEU . 18  A 18  
A 19  1 n SER . 19  A 19  
A 20  1 n ASP . 20  A 20  
A 21  1 n GLY . 21  A 21  
A 22  1 n LYS . 22  A 22  
A 23  1 n PRO . 23  A 23  
A 24  1 n VAL . 24  A 24  
A 25  1 n SER . 25  A 25  
A 26  1 n LEU . 26  A 26  
A 27  1 n SER . 27  A 27  
A 28  1 n TYR . 28  A 28  
A 29  1 n ARG . 29  A 29  
A 30  1 n CYS . 30  A 30  
A 31  1 n PRO . 31  A 31  
A 32  1 n CYS . 32  A 32  
A 33  1 n ARG . 33  A 33  
A 34  1 n PHE . 34  A 34  
A 35  1 n PHE . 35  A 35  
A 36  1 n GLU . 36  A 36  
A 37  1 n SER . 37  A 37  
A 38  1 n HIS . 38  A 38  
A 39  1 n VAL . 39  A 39  
A 40  1 n ALA . 40  A 40  
A 41  1 n ARG . 41  A 41  
A 42  1 n ALA . 42  A 42  
A 43  1 n ASN . 43  A 43  
A 44  1 n VAL . 44  A 44  
A 45  1 n LYS . 45  A 45  
A 46  1 n HIS . 46  A 46  
A 47  1 n LEU . 47  A 47  
A 48  1 n LYS . 48  A 48  
A 49  1 n ILE . 49  A 49  
A 50  1 n LEU . 50  A 50  
A 51  1 n ASN . 51  A 51  
A 52  1 n THR . 52  A 52  
A 53  1 n PRO . 53  A 53  
A 54  1 n ASN . 54  A 54  
A 55  1 n CYS . 55  A 55  
A 56  1 n ALA . 56  A 56  
A 57  1 n LEU . 57  A 57  
A 58  1 n GLN . 58  A 58  
A 59  1 n ILE . 59  A 59  
A 60  1 n VAL . 60  A 60  
A 61  1 n ALA . 61  A 61  
A 62  1 n ARG . 62  A 62  
A 63  1 n LEU . 63  A 63  
A 64  1 n LYS . 64  A 64  
A 65  1 n ASN . 65  A 65  
A 66  1 n ASN . 66  A 66  
A 67  1 n ASN . 67  A 67  
A 68  1 n ARG . 68  A 68  
A 69  1 n GLN . 69  A 69  
A 70  1 n VAL . 70  A 70  
A 71  1 n CYS . 71  A 71  
A 72  1 n ILE . 72  A 72  
A 73  1 n ASP . 73  A 73  
A 74  1 n PRO . 74  A 74  
A 75  1 n LYS . 75  A 75  
A 76  1 n LEU . 76  A 76  
A 77  1 n LYS . 77  A 77  
A 78  1 n TRP . 78  A 78  
A 79  1 n ILE . 79  A 79  
A 80  1 n GLN . 80  A 80  
A 81  1 n GLU . 81  A 81  
A 82  1 n TYR . 82  A 82  
A 83  1 n LEU . 83  A 83  
A 84  1 n GLU . 84  A 84  
A 85  1 n LYS . 85  A 85  
A 86  1 n ALA . 86  A 86  
A 87  1 n LEU . 87  A 87  
A 88  1 n ASN . 88  A 88  
A 89  1 n LYS . 89  A 89  
A 90  1 n ARG . 90  A 90  
A 91  1 n PHE . 91  A 91  
A 92  1 n LYS . 92  A 92  
A 93  1 n MET . 93  A 93  
B 1   2 n MET . 1   B 1   
B 2   2 n ASN . 2   B 2   
B 3   2 n ARG . 3   B 3   
B 4   2 n GLY . 4   B 4   
B 5   2 n VAL . 5   B 5   
B 6   2 n PRO . 6   B 6   
B 7   2 n PHE . 7   B 7   
B 8   2 n ARG . 8   B 8   
B 9   2 n HIS . 9   B 9   
B 10  2 n LEU . 10  B 10  
B 11  2 n LEU . 11  B 11  
B 12  2 n LEU . 12  B 12  
B 13  2 n VAL . 13  B 13  
B 14  2 n LEU . 14  B 14  
B 15  2 n GLN . 15  B 15  
B 16  2 n LEU . 16  B 16  
B 17  2 n ALA . 17  B 17  
B 18  2 n LEU . 18  B 18  
B 19  2 n LEU . 19  B 19  
B 20  2 n PRO . 20  B 20  
B 21  2 n ALA . 21  B 21  
B 22  2 n ALA . 22  B 22  
B 23  2 n THR . 23  B 23  
B 24  2 n GLN . 24  B 24  
B 25  2 n GLY . 25  B 25  
B 26  2 n LYS . 26  B 26  
B 27  2 n LYS . 27  B 27  
B 28  2 n VAL . 28  B 28  
B 29  2 n VAL . 29  B 29  
B 30  2 n LEU . 30  B 30  
B 31  2 n GLY . 31  B 31  
B 32  2 n LYS . 32  B 32  
B 33  2 n LYS . 33  B 33  
B 34  2 n GLY . 34  B 34  
B 35  2 n ASP . 35  B 35  
B 36  2 n THR . 36  B 36  
B 37  2 n VAL . 37  B 37  
B 38  2 n GLU . 38  B 38  
B 39  2 n LEU . 39  B 39  
B 40  2 n THR . 40  B 40  
B 41  2 n CYS . 41  B 41  
B 42  2 n THR . 42  B 42  
B 43  2 n ALA . 43  B 43  
B 44  2 n SER . 44  B 44  
B 45  2 n GLN . 45  B 45  
B 46  2 n LYS . 46  B 46  
B 47  2 n LYS . 47  B 47  
B 48  2 n SER . 48  B 48  
B 49  2 n ILE . 49  B 49  
B 50  2 n GLN . 50  B 50  
B 51  2 n PHE . 51  B 51  
B 52  2 n HIS . 52  B 52  
B 53  2 n TRP . 53  B 53  
B 54  2 n LYS . 54  B 54  
B 55  2 n ASN . 55  B 55  
B 56  2 n SER . 56  B 56  
B 57  2 n ASN . 57  B 57  
B 58  2 n GLN . 58  B 58  
B 59  2 n ILE . 59  B 59  
B 60  2 n LYS . 60  B 60  
B 61  2 n ILE . 61  B 61  
B 62  2 n LEU . 62  B 62  
B 63  2 n GLY . 63  B 63  
B 64  2 n ASN . 64  B 64  
B 65  2 n GLN . 65  B 65  
B 66  2 n GLY . 66  B 66  
B 67  2 n SER . 67  B 67  
B 68  2 n PHE . 68  B 68  
B 69  2 n LEU . 69  B 69  
B 70  2 n THR . 70  B 70  
B 71  2 n LYS . 71  B 71  
B 72  2 n GLY . 72  B 72  
B 73  2 n PRO . 73  B 73  
B 74  2 n SER . 74  B 74  
B 75  2 n LYS . 75  B 75  
B 76  2 n LEU . 76  B 76  
B 77  2 n ASN . 77  B 77  
B 78  2 n ASP . 78  B 78  
B 79  2 n ARG . 79  B 79  
B 80  2 n ALA . 80  B 80  
B 81  2 n ASP . 81  B 81  
B 82  2 n SER . 82  B 82  
B 83  2 n ARG . 83  B 83  
B 84  2 n ARG . 84  B 84  
B 85  2 n SER . 85  B 85  
B 86  2 n LEU . 86  B 86  
B 87  2 n TRP . 87  B 87  
B 88  2 n ASP . 88  B 88  
B 89  2 n GLN . 89  B 89  
B 90  2 n GLY . 90  B 90  
B 91  2 n ASN . 91  B 91  
B 92  2 n PHE . 92  B 92  
B 93  2 n PRO . 93  B 93  
B 94  2 n LEU . 94  B 94  
B 95  2 n ILE . 95  B 95  
B 96  2 n ILE . 96  B 96  
B 97  2 n LYS . 97  B 97  
B 98  2 n ASN . 98  B 98  
B 99  2 n LEU . 99  B 99  
B 100 2 n LYS . 100 B 100 
B 101 2 n ILE . 101 B 101 
B 102 2 n GLU . 102 B 102 
B 103 2 n ASP . 103 B 103 
B 104 2 n SER . 104 B 104 
B 105 2 n ASP . 105 B 105 
B 106 2 n THR . 106 B 106 
B 107 2 n TYR . 107 B 107 
B 108 2 n ILE . 108 B 108 
B 109 2 n CYS . 109 B 109 
B 110 2 n GLU . 110 B 110 
B 111 2 n VAL . 111 B 111 
B 112 2 n GLU . 112 B 112 
B 113 2 n ASP . 113 B 113 
B 114 2 n GLN . 114 B 114 
B 115 2 n LYS . 115 B 115 
B 116 2 n GLU . 116 B 116 
B 117 2 n GLU . 117 B 117 
B 118 2 n VAL . 118 B 118 
B 119 2 n GLN . 119 B 119 
B 120 2 n LEU . 120 B 120 
B 121 2 n LEU . 121 B 121 
B 122 2 n VAL . 122 B 122 
B 123 2 n PHE . 123 B 123 
B 124 2 n GLY . 124 B 124 
B 125 2 n LEU . 125 B 125 
B 126 2 n THR . 126 B 126 
B 127 2 n ALA . 127 B 127 
B 128 2 n ASN . 128 B 128 
B 129 2 n SER . 129 B 129 
B 130 2 n ASP . 130 B 130 
B 131 2 n THR . 131 B 131 
B 132 2 n HIS . 132 B 132 
B 133 2 n LEU . 133 B 133 
B 134 2 n LEU . 134 B 134 
B 135 2 n GLN . 135 B 135 
B 136 2 n GLY . 136 B 136 
B 137 2 n GLN . 137 B 137 
B 138 2 n SER . 138 B 138 
B 139 2 n LEU . 139 B 139 
B 140 2 n THR . 140 B 140 
B 141 2 n LEU . 141 B 141 
B 142 2 n THR . 142 B 142 
B 143 2 n LEU . 143 B 143 
B 144 2 n GLU . 144 B 144 
B 145 2 n SER . 145 B 145 
B 146 2 n PRO . 146 B 146 
B 147 2 n PRO . 147 B 147 
B 148 2 n GLY . 148 B 148 
B 149 2 n SER . 149 B 149 
B 150 2 n SER . 150 B 150 
B 151 2 n PRO . 151 B 151 
B 152 2 n SER . 152 B 152 
B 153 2 n VAL . 153 B 153 
B 154 2 n GLN . 154 B 154 
B 155 2 n CYS . 155 B 155 
B 156 2 n ARG . 156 B 156 
B 157 2 n SER . 157 B 157 
B 158 2 n PRO . 158 B 158 
B 159 2 n ARG . 159 B 159 
B 160 2 n GLY . 160 B 160 
B 161 2 n LYS . 161 B 161 
B 162 2 n ASN . 162 B 162 
B 163 2 n ILE . 163 B 163 
B 164 2 n GLN . 164 B 164 
B 165 2 n GLY . 165 B 165 
B 166 2 n GLY . 166 B 166 
B 167 2 n LYS . 167 B 167 
B 168 2 n THR . 168 B 168 
B 169 2 n LEU . 169 B 169 
B 170 2 n SER . 170 B 170 
B 171 2 n VAL . 171 B 171 
B 172 2 n SER . 172 B 172 
B 173 2 n GLN . 173 B 173 
B 174 2 n LEU . 174 B 174 
B 175 2 n GLU . 175 B 175 
B 176 2 n LEU . 176 B 176 
B 177 2 n GLN . 177 B 177 
B 178 2 n ASP . 178 B 178 
B 179 2 n SER . 179 B 179 
B 180 2 n GLY . 180 B 180 
B 181 2 n THR . 181 B 181 
B 182 2 n TRP . 182 B 182 
B 183 2 n THR . 183 B 183 
B 184 2 n CYS . 184 B 184 
B 185 2 n THR . 185 B 185 
B 186 2 n VAL . 186 B 186 
B 187 2 n LEU . 187 B 187 
B 188 2 n GLN . 188 B 188 
B 189 2 n ASN . 189 B 189 
B 190 2 n GLN . 190 B 190 
B 191 2 n LYS . 191 B 191 
B 192 2 n LYS . 192 B 192 
B 193 2 n VAL . 193 B 193 
B 194 2 n GLU . 194 B 194 
B 195 2 n PHE . 195 B 195 
B 196 2 n LYS . 196 B 196 
B 197 2 n ILE . 197 B 197 
B 198 2 n ASP . 198 B 198 
B 199 2 n ILE . 199 B 199 
B 200 2 n VAL . 200 B 200 
B 201 2 n VAL . 201 B 201 
B 202 2 n LEU . 202 B 202 
B 203 2 n ALA . 203 B 203 
B 204 2 n PHE . 204 B 204 
B 205 2 n GLN . 205 B 205 
B 206 2 n LYS . 206 B 206 
B 207 2 n ALA . 207 B 207 
B 208 2 n SER . 208 B 208 
B 209 2 n SER . 209 B 209 
B 210 2 n ILE . 210 B 210 
B 211 2 n VAL . 211 B 211 
B 212 2 n TYR . 212 B 212 
B 213 2 n LYS . 213 B 213 
B 214 2 n LYS . 214 B 214 
B 215 2 n GLU . 215 B 215 
B 216 2 n GLY . 216 B 216 
B 217 2 n GLU . 217 B 217 
B 218 2 n GLN . 218 B 218 
B 219 2 n VAL . 219 B 219 
B 220 2 n GLU . 220 B 220 
B 221 2 n PHE . 221 B 221 
B 222 2 n SER . 222 B 222 
B 223 2 n PHE . 223 B 223 
B 224 2 n PRO . 224 B 224 
B 225 2 n LEU . 225 B 225 
B 226 2 n ALA . 226 B 226 
B 227 2 n PHE . 227 B 227 
B 228 2 n THR . 228 B 228 
B 229 2 n VAL . 229 B 229 
B 230 2 n GLU . 230 B 230 
B 231 2 n LYS . 231 B 231 
B 232 2 n LEU . 232 B 232 
B 233 2 n THR . 233 B 233 
B 234 2 n GLY . 234 B 234 
B 235 2 n SER . 235 B 235 
B 236 2 n GLY . 236 B 236 
B 237 2 n GLU . 237 B 237 
B 238 2 n LEU . 238 B 238 
B 239 2 n TRP . 239 B 239 
B 240 2 n TRP . 240 B 240 
B 241 2 n GLN . 241 B 241 
B 242 2 n ALA . 242 B 242 
B 243 2 n GLU . 243 B 243 
B 244 2 n ARG . 244 B 244 
B 245 2 n ALA . 245 B 245 
B 246 2 n SER . 246 B 246 
B 247 2 n SER . 247 B 247 
B 248 2 n SER . 248 B 248 
B 249 2 n LYS . 249 B 249 
B 250 2 n SER . 250 B 250 
B 251 2 n TRP . 251 B 251 
B 252 2 n ILE . 252 B 252 
B 253 2 n THR . 253 B 253 
B 254 2 n PHE . 254 B 254 
B 255 2 n ASP . 255 B 255 
B 256 2 n LEU . 256 B 256 
B 257 2 n LYS . 257 B 257 
B 258 2 n ASN . 258 B 258 
B 259 2 n LYS . 259 B 259 
B 260 2 n GLU . 260 B 260 
B 261 2 n VAL . 261 B 261 
B 262 2 n SER . 262 B 262 
B 263 2 n VAL . 263 B 263 
B 264 2 n LYS . 264 B 264 
B 265 2 n ARG . 265 B 265 
B 266 2 n VAL . 266 B 266 
B 267 2 n THR . 267 B 267 
B 268 2 n GLN . 268 B 268 
B 269 2 n ASP . 269 B 269 
B 270 2 n PRO . 270 B 270 
B 271 2 n LYS . 271 B 271 
B 272 2 n LEU . 272 B 272 
B 273 2 n GLN . 273 B 273 
B 274 2 n MET . 274 B 274 
B 275 2 n GLY . 275 B 275 
B 276 2 n LYS . 276 B 276 
B 277 2 n LYS . 277 B 277 
B 278 2 n LEU . 278 B 278 
B 279 2 n PRO . 279 B 279 
B 280 2 n LEU . 280 B 280 
B 281 2 n HIS . 281 B 281 
B 282 2 n LEU . 282 B 282 
B 283 2 n THR . 283 B 283 
B 284 2 n LEU . 284 B 284 
B 285 2 n PRO . 285 B 285 
B 286 2 n GLN . 286 B 286 
B 287 2 n ALA . 287 B 287 
B 288 2 n LEU . 288 B 288 
B 289 2 n PRO . 289 B 289 
B 290 2 n GLN . 290 B 290 
B 291 2 n TYR . 291 B 291 
B 292 2 n ALA . 292 B 292 
B 293 2 n GLY . 293 B 293 
B 294 2 n SER . 294 B 294 
B 295 2 n GLY . 295 B 295 
B 296 2 n ASN . 296 B 296 
B 297 2 n LEU . 297 B 297 
B 298 2 n THR . 298 B 298 
B 299 2 n LEU . 299 B 299 
B 300 2 n ALA . 300 B 300 
B 301 2 n LEU . 301 B 301 
B 302 2 n GLU . 302 B 302 
B 303 2 n ALA . 303 B 303 
B 304 2 n LYS . 304 B 304 
B 305 2 n THR . 305 B 305 
B 306 2 n GLY . 306 B 306 
B 307 2 n LYS . 307 B 307 
B 308 2 n LEU . 308 B 308 
B 309 2 n HIS . 309 B 309 
B 310 2 n GLN . 310 B 310 
B 311 2 n GLU . 311 B 311 
B 312 2 n VAL . 312 B 312 
B 313 2 n ASN . 313 B 313 
B 314 2 n LEU . 314 B 314 
B 315 2 n VAL . 315 B 315 
B 316 2 n VAL . 316 B 316 
B 317 2 n MET . 317 B 317 
B 318 2 n ARG . 318 B 318 
B 319 2 n ALA . 319 B 319 
B 320 2 n THR . 320 B 320 
B 321 2 n GLN . 321 B 321 
B 322 2 n LEU . 322 B 322 
B 323 2 n GLN . 323 B 323 
B 324 2 n LYS . 324 B 324 
B 325 2 n ASN . 325 B 325 
B 326 2 n LEU . 326 B 326 
B 327 2 n THR . 327 B 327 
B 328 2 n CYS . 328 B 328 
B 329 2 n GLU . 329 B 329 
B 330 2 n VAL . 330 B 330 
B 331 2 n TRP . 331 B 331 
B 332 2 n GLY . 332 B 332 
B 333 2 n PRO . 333 B 333 
B 334 2 n THR . 334 B 334 
B 335 2 n SER . 335 B 335 
B 336 2 n PRO . 336 B 336 
B 337 2 n LYS . 337 B 337 
B 338 2 n LEU . 338 B 338 
B 339 2 n MET . 339 B 339 
B 340 2 n LEU . 340 B 340 
B 341 2 n SER . 341 B 341 
B 342 2 n LEU . 342 B 342 
B 343 2 n LYS . 343 B 343 
B 344 2 n LEU . 344 B 344 
B 345 2 n GLU . 345 B 345 
B 346 2 n ASN . 346 B 346 
B 347 2 n LYS . 347 B 347 
B 348 2 n GLU . 348 B 348 
B 349 2 n ALA . 349 B 349 
B 350 2 n LYS . 350 B 350 
B 351 2 n VAL . 351 B 351 
B 352 2 n SER . 352 B 352 
B 353 2 n LYS . 353 B 353 
B 354 2 n ARG . 354 B 354 
B 355 2 n GLU . 355 B 355 
B 356 2 n LYS . 356 B 356 
B 357 2 n ALA . 357 B 357 
B 358 2 n VAL . 358 B 358 
B 359 2 n TRP . 359 B 359 
B 360 2 n VAL . 360 B 360 
B 361 2 n LEU . 361 B 361 
B 362 2 n ASN . 362 B 362 
B 363 2 n PRO . 363 B 363 
B 364 2 n GLU . 364 B 364 
B 365 2 n ALA . 365 B 365 
B 366 2 n GLY . 366 B 366 
B 367 2 n MET . 367 B 367 
B 368 2 n TRP . 368 B 368 
B 369 2 n GLN . 369 B 369 
B 370 2 n CYS . 370 B 370 
B 371 2 n LEU . 371 B 371 
B 372 2 n LEU . 372 B 372 
B 373 2 n SER . 373 B 373 
B 374 2 n ASP . 374 B 374 
B 375 2 n SER . 375 B 375 
B 376 2 n GLY . 376 B 376 
B 377 2 n GLN . 377 B 377 
B 378 2 n VAL . 378 B 378 
B 379 2 n LEU . 379 B 379 
B 380 2 n LEU . 380 B 380 
B 381 2 n GLU . 381 B 381 
B 382 2 n SER . 382 B 382 
B 383 2 n ASN . 383 B 383 
B 384 2 n ILE . 384 B 384 
B 385 2 n LYS . 385 B 385 
B 386 2 n VAL . 386 B 386 
B 387 2 n LEU . 387 B 387 
B 388 2 n PRO . 388 B 388 
B 389 2 n THR . 389 B 389 
B 390 2 n TRP . 390 B 390 
B 391 2 n SER . 391 B 391 
B 392 2 n THR . 392 B 392 
B 393 2 n PRO . 393 B 393 
B 394 2 n VAL . 394 B 394 
B 395 2 n GLN . 395 B 395 
B 396 2 n PRO . 396 B 396 
B 397 2 n MET . 397 B 397 
B 398 2 n ALA . 398 B 398 
B 399 2 n LEU . 399 B 399 
B 400 2 n ILE . 400 B 400 
B 401 2 n VAL . 401 B 401 
B 402 2 n LEU . 402 B 402 
B 403 2 n GLY . 403 B 403 
B 404 2 n GLY . 404 B 404 
B 405 2 n VAL . 405 B 405 
B 406 2 n ALA . 406 B 406 
B 407 2 n GLY . 407 B 407 
B 408 2 n LEU . 408 B 408 
B 409 2 n LEU . 409 B 409 
B 410 2 n LEU . 410 B 410 
B 411 2 n PHE . 411 B 411 
B 412 2 n ILE . 412 B 412 
B 413 2 n GLY . 413 B 413 
B 414 2 n LEU . 414 B 414 
B 415 2 n GLY . 415 B 415 
B 416 2 n ILE . 416 B 416 
B 417 2 n PHE . 417 B 417 
B 418 2 n PHE . 418 B 418 
B 419 2 n CYS . 419 B 419 
B 420 2 n VAL . 420 B 420 
B 421 2 n ARG . 421 B 421 
B 422 2 n CYS . 422 B 422 
B 423 2 n ARG . 423 B 423 
B 424 2 n HIS . 424 B 424 
B 425 2 n ARG . 425 B 425 
B 426 2 n ARG . 426 B 426 
B 427 2 n ARG . 427 B 427 
B 428 2 n GLN . 428 B 428 
B 429 2 n ALA . 429 B 429 
B 430 2 n GLU . 430 B 430 
B 431 2 n ARG . 431 B 431 
B 432 2 n MET . 432 B 432 
B 433 2 n SER . 433 B 433 
B 434 2 n GLN . 434 B 434 
B 435 2 n ILE . 435 B 435 
B 436 2 n LYS . 436 B 436 
B 437 2 n ARG . 437 B 437 
B 438 2 n LEU . 438 B 438 
B 439 2 n LEU . 439 B 439 
B 440 2 n SER . 440 B 440 
B 441 2 n GLU . 441 B 441 
B 442 2 n LYS . 442 B 442 
B 443 2 n LYS . 443 B 443 
B 444 2 n THR . 444 B 444 
B 445 2 n CYS . 445 B 445 
B 446 2 n GLN . 446 B 446 
B 447 2 n CYS . 447 B 447 
B 448 2 n PRO . 448 B 448 
B 449 2 n HIS . 449 B 449 
B 450 2 n ARG . 450 B 450 
B 451 2 n PHE . 451 B 451 
B 452 2 n GLN . 452 B 452 
B 453 2 n LYS . 453 B 453 
B 454 2 n THR . 454 B 454 
B 455 2 n CYS . 455 B 455 
B 456 2 n SER . 456 B 456 
B 457 2 n PRO . 457 B 457 
B 458 2 n ILE . 458 B 458 
#
_software.classification other
_software.date           ?
_software.description    "Structure prediction"
_software.name           AlphaFold
_software.pdbx_ordinal   1
_software.type           package
_software.version        "AlphaFold-beta-20231127 (2b86f29d-618d-47cf-8aef-20020b1102eb @ 2025-03-06 00:36:31)"
#
loop_
_struct_asym.entity_id
_struct_asym.id
1 A 
2 B 
#
loop_
_atom_site.group_PDB
_atom_site.id
_atom_site.type_symbol
_atom_site.label_atom_id
_atom_site.label_alt_id
_atom_site.label_comp_id
_atom_site.label_asym_id
_atom_site.label_entity_id
_atom_site.label_seq_id
_atom_site.pdbx_PDB_ins_code
_atom_site.Cartn_x
_atom_site.Cartn_y
_atom_site.Cartn_z
_atom_site.occupancy
_atom_site.B_iso_or_equiv
_atom_site.auth_seq_id
_atom_site.auth_asym_id
_atom_site.pdbx_PDB_model_num
ATOM 1    N N   . MET A 1 1   ? -10.181 33.563  -22.924 1.00 33.40 1   A 1 
ATOM 2    C CA  . MET A 1 1   ? -9.871  35.001  -23.088 1.00 40.47 1   A 1 
ATOM 3    C C   . MET A 1 1   ? -11.165 35.781  -22.956 1.00 42.23 1   A 1 
ATOM 4    O O   . MET A 1 1   ? -12.114 35.468  -23.662 1.00 39.53 1   A 1 
ATOM 5    C CB  . MET A 1 1   ? -9.208  35.283  -24.437 1.00 40.11 1   A 1 
ATOM 6    C CG  . MET A 1 1   ? -7.709  34.996  -24.404 1.00 36.46 1   A 1 
ATOM 7    S SD  . MET A 1 1   ? -6.945  35.105  -26.039 1.00 34.89 1   A 1 
ATOM 8    C CE  . MET A 1 1   ? -5.215  35.426  -25.603 1.00 29.47 1   A 1 
ATOM 9    N N   . ASN A 1 2   ? -11.243 36.710  -22.000 1.00 54.62 2   A 1 
ATOM 10   C CA  . ASN A 1 2   ? -12.512 37.334  -21.631 1.00 60.88 2   A 1 
ATOM 11   C C   . ASN A 1 2   ? -13.047 38.258  -22.736 1.00 61.59 2   A 1 
ATOM 12   O O   . ASN A 1 2   ? -12.331 39.129  -23.224 1.00 60.98 2   A 1 
ATOM 13   C CB  . ASN A 1 2   ? -12.333 38.084  -20.296 1.00 56.25 2   A 1 
ATOM 14   C CG  . ASN A 1 2   ? -12.343 37.150  -19.097 1.00 49.34 2   A 1 
ATOM 15   O OD1 . ASN A 1 2   ? -12.873 36.062  -19.161 1.00 46.37 2   A 1 
ATOM 16   N ND2 . ASN A 1 2   ? -11.775 37.546  -17.982 1.00 47.03 2   A 1 
ATOM 17   N N   . ALA A 1 3   ? -14.330 38.130  -23.041 1.00 50.47 3   A 1 
ATOM 18   C CA  . ALA A 1 3   ? -15.033 38.945  -24.036 1.00 58.28 3   A 1 
ATOM 19   C C   . ALA A 1 3   ? -14.895 40.465  -23.797 1.00 59.92 3   A 1 
ATOM 20   O O   . ALA A 1 3   ? -14.969 41.255  -24.741 1.00 62.09 3   A 1 
ATOM 21   C CB  . ALA A 1 3   ? -16.510 38.522  -24.025 1.00 59.28 3   A 1 
ATOM 22   N N   . LYS A 1 4   ? -14.632 40.867  -22.547 1.00 52.90 4   A 1 
ATOM 23   C CA  . LYS A 1 4   ? -14.417 42.274  -22.186 1.00 56.73 4   A 1 
ATOM 24   C C   . LYS A 1 4   ? -13.243 42.927  -22.937 1.00 56.07 4   A 1 
ATOM 25   O O   . LYS A 1 4   ? -13.320 44.106  -23.252 1.00 60.39 4   A 1 
ATOM 26   C CB  . LYS A 1 4   ? -14.211 42.407  -20.669 1.00 56.94 4   A 1 
ATOM 27   C CG  . LYS A 1 4   ? -15.493 42.113  -19.870 1.00 53.46 4   A 1 
ATOM 28   C CD  . LYS A 1 4   ? -15.295 42.391  -18.374 1.00 49.97 4   A 1 
ATOM 29   C CE  . LYS A 1 4   ? -16.602 42.188  -17.604 1.00 47.18 4   A 1 
ATOM 30   N NZ  . LYS A 1 4   ? -16.478 42.500  -16.149 1.00 40.89 4   A 1 
ATOM 31   N N   . VAL A 1 5   ? -12.188 42.176  -23.243 1.00 53.12 5   A 1 
ATOM 32   C CA  . VAL A 1 5   ? -11.005 42.726  -23.929 1.00 57.74 5   A 1 
ATOM 33   C C   . VAL A 1 5   ? -11.328 43.120  -25.366 1.00 57.82 5   A 1 
ATOM 34   O O   . VAL A 1 5   ? -10.842 44.135  -25.853 1.00 61.89 5   A 1 
ATOM 35   C CB  . VAL A 1 5   ? -9.820  41.750  -23.871 1.00 58.56 5   A 1 
ATOM 36   C CG1 . VAL A 1 5   ? -8.556  42.319  -24.535 1.00 51.52 5   A 1 
ATOM 37   C CG2 . VAL A 1 5   ? -9.459  41.402  -22.418 1.00 56.10 5   A 1 
ATOM 38   N N   . VAL A 1 6   ? -12.202 42.351  -26.037 1.00 50.94 6   A 1 
ATOM 39   C CA  . VAL A 1 6   ? -12.582 42.637  -27.427 1.00 55.70 6   A 1 
ATOM 40   C C   . VAL A 1 6   ? -13.403 43.926  -27.522 1.00 54.11 6   A 1 
ATOM 41   O O   . VAL A 1 6   ? -13.168 44.741  -28.413 1.00 58.06 6   A 1 
ATOM 42   C CB  . VAL A 1 6   ? -13.337 41.451  -28.060 1.00 57.14 6   A 1 
ATOM 43   C CG1 . VAL A 1 6   ? -13.665 41.697  -29.534 1.00 50.99 6   A 1 
ATOM 44   C CG2 . VAL A 1 6   ? -12.493 40.172  -27.983 1.00 54.30 6   A 1 
ATOM 45   N N   . VAL A 1 7   ? -14.305 44.150  -26.559 1.00 52.52 7   A 1 
ATOM 46   C CA  . VAL A 1 7   ? -15.144 45.357  -26.533 1.00 56.72 7   A 1 
ATOM 47   C C   . VAL A 1 7   ? -14.299 46.616  -26.332 1.00 52.80 7   A 1 
ATOM 48   O O   . VAL A 1 7   ? -14.509 47.612  -27.027 1.00 59.57 7   A 1 
ATOM 49   C CB  . VAL A 1 7   ? -16.240 45.249  -25.459 1.00 60.00 7   A 1 
ATOM 50   C CG1 . VAL A 1 7   ? -17.135 46.488  -25.417 1.00 53.59 7   A 1 
ATOM 51   C CG2 . VAL A 1 7   ? -17.140 44.034  -25.718 1.00 59.01 7   A 1 
ATOM 52   N N   . VAL A 1 8   ? -13.315 46.566  -25.440 1.00 52.06 8   A 1 
ATOM 53   C CA  . VAL A 1 8   ? -12.407 47.699  -25.198 1.00 55.40 8   A 1 
ATOM 54   C C   . VAL A 1 8   ? -11.579 48.026  -26.443 1.00 51.13 8   A 1 
ATOM 55   O O   . VAL A 1 8   ? -11.419 49.195  -26.777 1.00 57.79 8   A 1 
ATOM 56   C CB  . VAL A 1 8   ? -11.506 47.442  -23.979 1.00 59.96 8   A 1 
ATOM 57   C CG1 . VAL A 1 8   ? -10.500 48.572  -23.731 1.00 54.62 8   A 1 
ATOM 58   C CG2 . VAL A 1 8   ? -12.346 47.300  -22.697 1.00 60.73 8   A 1 
ATOM 59   N N   . LEU A 1 9   ? -11.105 47.000  -27.162 1.00 46.22 9   A 1 
ATOM 60   C CA  . LEU A 1 9   ? -10.314 47.221  -28.374 1.00 48.31 9   A 1 
ATOM 61   C C   . LEU A 1 9   ? -11.129 47.896  -29.493 1.00 43.60 9   A 1 
ATOM 62   O O   . LEU A 1 9   ? -10.625 48.777  -30.186 1.00 47.59 9   A 1 
ATOM 63   C CB  . LEU A 1 9   ? -9.717  45.891  -28.860 1.00 51.07 9   A 1 
ATOM 64   C CG  . LEU A 1 9   ? -8.382  46.100  -29.577 1.00 48.01 9   A 1 
ATOM 65   C CD1 . LEU A 1 9   ? -7.217  46.001  -28.586 1.00 44.12 9   A 1 
ATOM 66   C CD2 . LEU A 1 9   ? -8.155  45.051  -30.666 1.00 48.06 9   A 1 
ATOM 67   N N   . VAL A 1 10  ? -12.397 47.493  -29.632 1.00 49.48 10  A 1 
ATOM 68   C CA  . VAL A 1 10  ? -13.309 48.119  -30.603 1.00 53.56 10  A 1 
ATOM 69   C C   . VAL A 1 10  ? -13.607 49.568  -30.217 1.00 50.10 10  A 1 
ATOM 70   O O   . VAL A 1 10  ? -13.577 50.440  -31.083 1.00 54.38 10  A 1 
ATOM 71   C CB  . VAL A 1 10  ? -14.595 47.291  -30.774 1.00 57.02 10  A 1 
ATOM 72   C CG1 . VAL A 1 10  ? -15.604 47.961  -31.710 1.00 51.84 10  A 1 
ATOM 73   C CG2 . VAL A 1 10  ? -14.281 45.910  -31.371 1.00 54.01 10  A 1 
ATOM 74   N N   . LEU A 1 11  ? -13.834 49.843  -28.935 1.00 46.53 11  A 1 
ATOM 75   C CA  . LEU A 1 11  ? -14.073 51.197  -28.430 1.00 51.23 11  A 1 
ATOM 76   C C   . LEU A 1 11  ? -12.876 52.132  -28.667 1.00 46.81 11  A 1 
ATOM 77   O O   . LEU A 1 11  ? -13.070 53.267  -29.105 1.00 49.63 11  A 1 
ATOM 78   C CB  . LEU A 1 11  ? -14.449 51.125  -26.938 1.00 53.14 11  A 1 
ATOM 79   C CG  . LEU A 1 11  ? -15.963 51.302  -26.711 1.00 49.68 11  A 1 
ATOM 80   C CD1 . LEU A 1 11  ? -16.417 50.578  -25.448 1.00 45.03 11  A 1 
ATOM 81   C CD2 . LEU A 1 11  ? -16.302 52.783  -26.572 1.00 50.47 11  A 1 
ATOM 82   N N   . VAL A 1 12  ? -11.655 51.652  -28.435 1.00 50.25 12  A 1 
ATOM 83   C CA  . VAL A 1 12  ? -10.440 52.449  -28.691 1.00 51.85 12  A 1 
ATOM 84   C C   . VAL A 1 12  ? -10.262 52.739  -30.179 1.00 47.04 12  A 1 
ATOM 85   O O   . VAL A 1 12  ? -9.929  53.862  -30.559 1.00 50.24 12  A 1 
ATOM 86   C CB  . VAL A 1 12  ? -9.196  51.770  -28.090 1.00 55.75 12  A 1 
ATOM 87   C CG1 . VAL A 1 12  ? -7.899  52.503  -28.439 1.00 51.11 12  A 1 
ATOM 88   C CG2 . VAL A 1 12  ? -9.287  51.731  -26.560 1.00 54.36 12  A 1 
ATOM 89   N N   . LEU A 1 13  ? -10.548 51.751  -31.029 1.00 44.72 13  A 1 
ATOM 90   C CA  . LEU A 1 13  ? -10.476 51.943  -32.482 1.00 46.84 13  A 1 
ATOM 91   C C   . LEU A 1 13  ? -11.531 52.927  -33.005 1.00 43.44 13  A 1 
ATOM 92   O O   . LEU A 1 13  ? -11.234 53.698  -33.921 1.00 43.56 13  A 1 
ATOM 93   C CB  . LEU A 1 13  ? -10.588 50.581  -33.185 1.00 47.38 13  A 1 
ATOM 94   C CG  . LEU A 1 13  ? -9.226  49.873  -33.330 1.00 43.04 13  A 1 
ATOM 95   C CD1 . LEU A 1 13  ? -9.427  48.373  -33.586 1.00 39.26 13  A 1 
ATOM 96   C CD2 . LEU A 1 13  ? -8.435  50.450  -34.509 1.00 43.78 13  A 1 
ATOM 97   N N   . THR A 1 14  ? -12.737 52.924  -32.425 1.00 41.03 14  A 1 
ATOM 98   C CA  . THR A 1 14  ? -13.770 53.893  -32.823 1.00 47.50 14  A 1 
ATOM 99   C C   . THR A 1 14  ? -13.457 55.305  -32.342 1.00 44.79 14  A 1 
ATOM 100  O O   . THR A 1 14  ? -13.638 56.252  -33.102 1.00 45.25 14  A 1 
ATOM 101  C CB  . THR A 1 14  ? -15.165 53.475  -32.369 1.00 47.30 14  A 1 
ATOM 102  O OG1 . THR A 1 14  ? -15.203 53.177  -30.992 1.00 45.45 14  A 1 
ATOM 103  C CG2 . THR A 1 14  ? -15.657 52.231  -33.110 1.00 46.26 14  A 1 
ATOM 104  N N   . ALA A 1 15  ? -12.911 55.444  -31.127 1.00 44.07 15  A 1 
ATOM 105  C CA  . ALA A 1 15  ? -12.537 56.752  -30.584 1.00 49.77 15  A 1 
ATOM 106  C C   . ALA A 1 15  ? -11.441 57.450  -31.417 1.00 46.73 15  A 1 
ATOM 107  O O   . ALA A 1 15  ? -11.515 58.648  -31.659 1.00 47.89 15  A 1 
ATOM 108  C CB  . ALA A 1 15  ? -12.106 56.574  -29.126 1.00 50.80 15  A 1 
ATOM 109  N N   . LEU A 1 16  ? -10.472 56.691  -31.915 1.00 41.82 16  A 1 
ATOM 110  C CA  . LEU A 1 16  ? -9.421  57.228  -32.787 1.00 43.88 16  A 1 
ATOM 111  C C   . LEU A 1 16  ? -9.938  57.726  -34.149 1.00 41.58 16  A 1 
ATOM 112  O O   . LEU A 1 16  ? -9.327  58.602  -34.750 1.00 40.12 16  A 1 
ATOM 113  C CB  . LEU A 1 16  ? -8.336  56.162  -32.986 1.00 43.67 16  A 1 
ATOM 114  C CG  . LEU A 1 16  ? -7.358  56.035  -31.801 1.00 39.64 16  A 1 
ATOM 115  C CD1 . LEU A 1 16  ? -6.551  54.748  -31.934 1.00 37.81 16  A 1 
ATOM 116  C CD2 . LEU A 1 16  ? -6.376  57.206  -31.747 1.00 41.18 16  A 1 
ATOM 117  N N   . CYS A 1 17  ? -11.061 57.181  -34.617 1.00 37.80 17  A 1 
ATOM 118  C CA  . CYS A 1 17  ? -11.675 57.658  -35.865 1.00 41.62 17  A 1 
ATOM 119  C C   . CYS A 1 17  ? -12.497 58.939  -35.694 1.00 39.46 17  A 1 
ATOM 120  O O   . CYS A 1 17  ? -12.720 59.641  -36.679 1.00 37.44 17  A 1 
ATOM 121  C CB  . CYS A 1 17  ? -12.531 56.547  -36.477 1.00 41.34 17  A 1 
ATOM 122  S SG  . CYS A 1 17  ? -11.487 55.276  -37.251 1.00 37.76 17  A 1 
ATOM 123  N N   . LEU A 1 18  ? -12.974 59.199  -34.463 1.00 41.13 18  A 1 
ATOM 124  C CA  . LEU A 1 18  ? -13.815 60.354  -34.149 1.00 43.61 18  A 1 
ATOM 125  C C   . LEU A 1 18  ? -13.022 61.593  -33.735 1.00 40.82 18  A 1 
ATOM 126  O O   . LEU A 1 18  ? -13.626 62.636  -33.503 1.00 37.75 18  A 1 
ATOM 127  C CB  . LEU A 1 18  ? -14.844 59.969  -33.073 1.00 41.90 18  A 1 
ATOM 128  C CG  . LEU A 1 18  ? -16.050 59.195  -33.620 1.00 37.98 18  A 1 
ATOM 129  C CD1 . LEU A 1 18  ? -16.824 58.558  -32.475 1.00 35.83 18  A 1 
ATOM 130  C CD2 . LEU A 1 18  ? -17.019 60.122  -34.376 1.00 37.73 18  A 1 
ATOM 131  N N   . SER A 1 19  ? -11.702 61.517  -33.656 1.00 37.71 19  A 1 
ATOM 132  C CA  . SER A 1 19  ? -10.900 62.720  -33.487 1.00 41.35 19  A 1 
ATOM 133  C C   . SER A 1 19  ? -10.924 63.519  -34.785 1.00 39.26 19  A 1 
ATOM 134  O O   . SER A 1 19  ? -9.988  63.467  -35.586 1.00 35.63 19  A 1 
ATOM 135  C CB  . SER A 1 19  ? -9.484  62.403  -33.000 1.00 39.04 19  A 1 
ATOM 136  O OG  . SER A 1 19  ? -8.778  61.600  -33.921 1.00 36.88 19  A 1 
ATOM 137  N N   . ASP A 1 20  ? -12.014 64.262  -34.960 1.00 41.60 20  A 1 
ATOM 138  C CA  . ASP A 1 20  ? -12.067 65.383  -35.886 1.00 46.67 20  A 1 
ATOM 139  C C   . ASP A 1 20  ? -10.983 66.367  -35.469 1.00 45.89 20  A 1 
ATOM 140  O O   . ASP A 1 20  ? -11.117 67.126  -34.506 1.00 42.18 20  A 1 
ATOM 141  C CB  . ASP A 1 20  ? -13.463 66.027  -35.883 1.00 44.24 20  A 1 
ATOM 142  C CG  . ASP A 1 20  ? -14.468 65.271  -36.747 1.00 38.85 20  A 1 
ATOM 143  O OD1 . ASP A 1 20  ? -14.056 64.750  -37.814 1.00 36.18 20  A 1 
ATOM 144  O OD2 . ASP A 1 20  ? -15.653 65.277  -36.374 1.00 34.16 20  A 1 
ATOM 145  N N   . GLY A 1 21  ? -9.863  66.261  -36.129 1.00 40.12 21  A 1 
ATOM 146  C CA  . GLY A 1 21  ? -8.801  67.233  -35.960 1.00 44.08 21  A 1 
ATOM 147  C C   . GLY A 1 21  ? -9.398  68.594  -36.239 1.00 44.73 21  A 1 
ATOM 148  O O   . GLY A 1 21  ? -9.860  68.835  -37.354 1.00 42.84 21  A 1 
ATOM 149  N N   . LYS A 1 22  ? -9.433  69.470  -35.205 1.00 39.47 22  A 1 
ATOM 150  C CA  . LYS A 1 22  ? -9.913  70.844  -35.364 1.00 43.22 22  A 1 
ATOM 151  C C   . LYS A 1 22  ? -9.277  71.411  -36.634 1.00 42.63 22  A 1 
ATOM 152  O O   . LYS A 1 22  ? -8.051  71.351  -36.749 1.00 41.55 22  A 1 
ATOM 153  C CB  . LYS A 1 22  ? -9.526  71.731  -34.165 1.00 43.69 22  A 1 
ATOM 154  C CG  . LYS A 1 22  ? -10.429 71.518  -32.953 1.00 40.17 22  A 1 
ATOM 155  C CD  . LYS A 1 22  ? -10.028 72.465  -31.804 1.00 37.89 22  A 1 
ATOM 156  C CE  . LYS A 1 22  ? -10.991 72.315  -30.619 1.00 34.09 22  A 1 
ATOM 157  N NZ  . LYS A 1 22  ? -10.613 73.188  -29.486 1.00 31.90 22  A 1 
ATOM 158  N N   . PRO A 1 23  ? -10.068 71.949  -37.572 1.00 38.82 23  A 1 
ATOM 159  C CA  . PRO A 1 23  ? -9.497  72.630  -38.718 1.00 41.87 23  A 1 
ATOM 160  C C   . PRO A 1 23  ? -8.767  73.855  -38.178 1.00 42.53 23  A 1 
ATOM 161  O O   . PRO A 1 23  ? -9.377  74.876  -37.871 1.00 41.06 23  A 1 
ATOM 162  C CB  . PRO A 1 23  ? -10.683 72.947  -39.632 1.00 40.97 23  A 1 
ATOM 163  C CG  . PRO A 1 23  ? -11.865 73.041  -38.667 1.00 39.57 23  A 1 
ATOM 164  C CD  . PRO A 1 23  ? -11.509 72.047  -37.565 1.00 41.52 23  A 1 
ATOM 165  N N   . VAL A 1 24  ? -7.468  73.719  -37.965 1.00 42.78 24  A 1 
ATOM 166  C CA  . VAL A 1 24  ? -6.650  74.881  -37.659 1.00 47.44 24  A 1 
ATOM 167  C C   . VAL A 1 24  ? -6.701  75.717  -38.923 1.00 48.39 24  A 1 
ATOM 168  O O   . VAL A 1 24  ? -6.108  75.354  -39.933 1.00 45.59 24  A 1 
ATOM 169  C CB  . VAL A 1 24  ? -5.217  74.506  -37.251 1.00 45.38 24  A 1 
ATOM 170  C CG1 . VAL A 1 24  ? -4.436  75.744  -36.855 1.00 39.56 24  A 1 
ATOM 171  C CG2 . VAL A 1 24  ? -5.214  73.559  -36.050 1.00 40.19 24  A 1 
ATOM 172  N N   . SER A 1 25  ? -7.444  76.804  -38.866 1.00 41.14 25  A 1 
ATOM 173  C CA  . SER A 1 25  ? -7.531  77.817  -39.908 1.00 43.84 25  A 1 
ATOM 174  C C   . SER A 1 25  ? -6.227  78.612  -39.972 1.00 43.09 25  A 1 
ATOM 175  O O   . SER A 1 25  ? -6.213  79.836  -39.899 1.00 41.67 25  A 1 
ATOM 176  C CB  . SER A 1 25  ? -8.745  78.721  -39.669 1.00 42.74 25  A 1 
ATOM 177  O OG  . SER A 1 25  ? -8.613  79.383  -38.435 1.00 39.39 25  A 1 
ATOM 178  N N   . LEU A 1 26  ? -5.129  77.889  -40.041 1.00 44.37 26  A 1 
ATOM 179  C CA  . LEU A 1 26  ? -3.897  78.502  -40.485 1.00 46.05 26  A 1 
ATOM 180  C C   . LEU A 1 26  ? -4.203  79.050  -41.863 1.00 46.70 26  A 1 
ATOM 181  O O   . LEU A 1 26  ? -4.698  78.327  -42.733 1.00 43.40 26  A 1 
ATOM 182  C CB  . LEU A 1 26  ? -2.761  77.481  -40.503 1.00 43.21 26  A 1 
ATOM 183  C CG  . LEU A 1 26  ? -2.126  77.258  -39.108 1.00 38.94 26  A 1 
ATOM 184  C CD1 . LEU A 1 26  ? -1.302  75.969  -39.080 1.00 37.02 26  A 1 
ATOM 185  C CD2 . LEU A 1 26  ? -1.193  78.409  -38.718 1.00 37.12 26  A 1 
ATOM 186  N N   . SER A 1 27  ? -3.943  80.340  -42.027 1.00 52.33 27  A 1 
ATOM 187  C CA  . SER A 1 27  ? -4.054  81.015  -43.313 1.00 54.43 27  A 1 
ATOM 188  C C   . SER A 1 27  ? -3.264  80.199  -44.332 1.00 54.34 27  A 1 
ATOM 189  O O   . SER A 1 27  ? -2.039  80.142  -44.271 1.00 50.11 27  A 1 
ATOM 190  C CB  . SER A 1 27  ? -3.508  82.445  -43.203 1.00 51.26 27  A 1 
ATOM 191  O OG  . SER A 1 27  ? -2.267  82.465  -42.535 1.00 47.07 27  A 1 
ATOM 192  N N   . TYR A 1 28  ? -4.012  79.480  -45.190 1.00 53.91 28  A 1 
ATOM 193  C CA  . TYR A 1 28  ? -3.416  78.561  -46.153 1.00 55.20 28  A 1 
ATOM 194  C C   . TYR A 1 28  ? -2.555  79.376  -47.118 1.00 56.55 28  A 1 
ATOM 195  O O   . TYR A 1 28  ? -3.012  79.829  -48.159 1.00 55.24 28  A 1 
ATOM 196  C CB  . TYR A 1 28  ? -4.509  77.767  -46.882 1.00 53.27 28  A 1 
ATOM 197  C CG  . TYR A 1 28  ? -5.000  76.545  -46.137 1.00 49.40 28  A 1 
ATOM 198  C CD1 . TYR A 1 28  ? -4.355  75.305  -46.320 1.00 45.49 28  A 1 
ATOM 199  C CD2 . TYR A 1 28  ? -6.119  76.628  -45.297 1.00 43.85 28  A 1 
ATOM 200  C CE1 . TYR A 1 28  ? -4.836  74.160  -45.666 1.00 39.55 28  A 1 
ATOM 201  C CE2 . TYR A 1 28  ? -6.604  75.484  -44.638 1.00 39.69 28  A 1 
ATOM 202  C CZ  . TYR A 1 28  ? -5.965  74.245  -44.835 1.00 39.83 28  A 1 
ATOM 203  O OH  . TYR A 1 28  ? -6.440  73.125  -44.206 1.00 38.03 28  A 1 
ATOM 204  N N   . ARG A 1 29  ? -1.298  79.591  -46.728 1.00 65.66 29  A 1 
ATOM 205  C CA  . ARG A 1 29  ? -0.319  80.194  -47.626 1.00 69.38 29  A 1 
ATOM 206  C C   . ARG A 1 29  ? -0.107  79.218  -48.763 1.00 72.03 29  A 1 
ATOM 207  O O   . ARG A 1 29  ? 0.274   78.073  -48.536 1.00 70.08 29  A 1 
ATOM 208  C CB  . ARG A 1 29  ? 0.979   80.524  -46.901 1.00 65.80 29  A 1 
ATOM 209  C CG  . ARG A 1 29  ? 0.827   81.758  -46.008 1.00 59.00 29  A 1 
ATOM 210  C CD  . ARG A 1 29  ? 2.163   82.141  -45.366 1.00 54.83 29  A 1 
ATOM 211  N NE  . ARG A 1 29  ? 2.054   83.389  -44.593 1.00 48.36 29  A 1 
ATOM 212  C CZ  . ARG A 1 29  ? 3.028   83.987  -43.914 1.00 43.79 29  A 1 
ATOM 213  N NH1 . ARG A 1 29  ? 4.230   83.484  -43.865 1.00 41.28 29  A 1 
ATOM 214  N NH2 . ARG A 1 29  ? 2.805   85.098  -43.272 1.00 39.20 29  A 1 
ATOM 215  N N   . CYS A 1 30  ? -0.350  79.701  -49.967 1.00 76.32 30  A 1 
ATOM 216  C CA  . CYS A 1 30  ? -0.095  78.904  -51.154 1.00 77.94 30  A 1 
ATOM 217  C C   . CYS A 1 30  ? 1.380   78.477  -51.150 1.00 78.85 30  A 1 
ATOM 218  O O   . CYS A 1 30  ? 2.256   79.326  -51.013 1.00 75.94 30  A 1 
ATOM 219  C CB  . CYS A 1 30  ? -0.441  79.720  -52.400 1.00 77.00 30  A 1 
ATOM 220  S SG  . CYS A 1 30  ? -2.199  80.179  -52.450 1.00 73.88 30  A 1 
ATOM 221  N N   . PRO A 1 31  ? 1.645   77.141  -51.263 1.00 81.37 31  A 1 
ATOM 222  C CA  . PRO A 1 31  ? 3.022   76.648  -51.214 1.00 80.84 31  A 1 
ATOM 223  C C   . PRO A 1 31  ? 3.878   77.187  -52.363 1.00 82.38 31  A 1 
ATOM 224  O O   . PRO A 1 31  ? 5.076   77.385  -52.186 1.00 80.23 31  A 1 
ATOM 225  C CB  . PRO A 1 31  ? 2.911   75.122  -51.219 1.00 78.44 31  A 1 
ATOM 226  C CG  . PRO A 1 31  ? 1.544   74.854  -51.835 1.00 75.07 31  A 1 
ATOM 227  C CD  . PRO A 1 31  ? 0.712   76.054  -51.395 1.00 77.37 31  A 1 
ATOM 228  N N   . CYS A 1 32  ? 3.284   77.495  -53.508 1.00 82.28 32  A 1 
ATOM 229  C CA  . CYS A 1 32  ? 3.946   78.152  -54.625 1.00 82.05 32  A 1 
ATOM 230  C C   . CYS A 1 32  ? 3.590   79.639  -54.620 1.00 81.00 32  A 1 
ATOM 231  O O   . CYS A 1 32  ? 2.436   80.007  -54.833 1.00 77.21 32  A 1 
ATOM 232  C CB  . CYS A 1 32  ? 3.538   77.491  -55.938 1.00 81.64 32  A 1 
ATOM 233  S SG  . CYS A 1 32  ? 4.042   75.743  -56.039 1.00 79.54 32  A 1 
ATOM 234  N N   . ARG A 1 33  ? 4.567   80.459  -54.369 1.00 81.47 33  A 1 
ATOM 235  C CA  . ARG A 1 33  ? 4.424   81.916  -54.500 1.00 79.68 33  A 1 
ATOM 236  C C   . ARG A 1 33  ? 4.859   82.416  -55.869 1.00 78.49 33  A 1 
ATOM 237  O O   . ARG A 1 33  ? 4.339   83.420  -56.336 1.00 73.70 33  A 1 
ATOM 238  C CB  . ARG A 1 33  ? 5.221   82.636  -53.415 1.00 76.47 33  A 1 
ATOM 239  C CG  . ARG A 1 33  ? 4.631   82.410  -52.021 1.00 68.92 33  A 1 
ATOM 240  C CD  . ARG A 1 33  ? 5.399   83.268  -51.013 1.00 64.39 33  A 1 
ATOM 241  N NE  . ARG A 1 33  ? 4.882   83.095  -49.644 1.00 58.03 33  A 1 
ATOM 242  C CZ  . ARG A 1 33  ? 5.338   83.717  -48.565 1.00 51.96 33  A 1 
ATOM 243  N NH1 . ARG A 1 33  ? 6.306   84.591  -48.639 1.00 48.23 33  A 1 
ATOM 244  N NH2 . ARG A 1 33  ? 4.828   83.467  -47.408 1.00 47.59 33  A 1 
ATOM 245  N N   . PHE A 1 34  ? 5.797   81.720  -56.468 1.00 84.44 34  A 1 
ATOM 246  C CA  . PHE A 1 34  ? 6.382   82.037  -57.763 1.00 84.69 34  A 1 
ATOM 247  C C   . PHE A 1 34  ? 6.277   80.811  -58.670 1.00 85.71 34  A 1 
ATOM 248  O O   . PHE A 1 34  ? 6.378   79.674  -58.204 1.00 83.69 34  A 1 
ATOM 249  C CB  . PHE A 1 34  ? 7.838   82.471  -57.582 1.00 81.19 34  A 1 
ATOM 250  C CG  . PHE A 1 34  ? 8.006   83.633  -56.636 1.00 74.27 34  A 1 
ATOM 251  C CD1 . PHE A 1 34  ? 7.652   84.929  -57.030 1.00 67.77 34  A 1 
ATOM 252  C CD2 . PHE A 1 34  ? 8.486   83.417  -55.320 1.00 65.74 34  A 1 
ATOM 253  C CE1 . PHE A 1 34  ? 7.781   86.002  -56.147 1.00 57.80 34  A 1 
ATOM 254  C CE2 . PHE A 1 34  ? 8.623   84.489  -54.440 1.00 57.76 34  A 1 
ATOM 255  C CZ  . PHE A 1 34  ? 8.267   85.787  -54.849 1.00 59.42 34  A 1 
ATOM 256  N N   . PHE A 1 35  ? 6.062   81.064  -59.927 1.00 88.01 35  A 1 
ATOM 257  C CA  . PHE A 1 35  ? 5.998   80.035  -60.956 1.00 87.96 35  A 1 
ATOM 258  C C   . PHE A 1 35  ? 7.127   80.245  -61.965 1.00 88.30 35  A 1 
ATOM 259  O O   . PHE A 1 35  ? 7.358   81.363  -62.414 1.00 84.60 35  A 1 
ATOM 260  C CB  . PHE A 1 35  ? 4.639   80.063  -61.639 1.00 84.80 35  A 1 
ATOM 261  C CG  . PHE A 1 35  ? 3.484   79.802  -60.704 1.00 80.98 35  A 1 
ATOM 262  C CD1 . PHE A 1 35  ? 3.209   78.493  -60.256 1.00 71.49 35  A 1 
ATOM 263  C CD2 . PHE A 1 35  ? 2.669   80.864  -60.267 1.00 70.04 35  A 1 
ATOM 264  C CE1 . PHE A 1 35  ? 2.127   78.245  -59.398 1.00 65.76 35  A 1 
ATOM 265  C CE2 . PHE A 1 35  ? 1.588   80.616  -59.409 1.00 66.02 35  A 1 
ATOM 266  C CZ  . PHE A 1 35  ? 1.313   79.306  -58.980 1.00 68.67 35  A 1 
ATOM 267  N N   . GLU A 1 36  ? 7.786   79.163  -62.343 1.00 87.41 36  A 1 
ATOM 268  C CA  . GLU A 1 36  ? 8.748   79.172  -63.438 1.00 87.70 36  A 1 
ATOM 269  C C   . GLU A 1 36  ? 8.018   78.915  -64.763 1.00 88.26 36  A 1 
ATOM 270  O O   . GLU A 1 36  ? 7.363   77.890  -64.938 1.00 85.36 36  A 1 
ATOM 271  C CB  . GLU A 1 36  ? 9.867   78.156  -63.203 1.00 86.21 36  A 1 
ATOM 272  C CG  . GLU A 1 36  ? 10.767  78.556  -62.021 1.00 78.85 36  A 1 
ATOM 273  C CD  . GLU A 1 36  ? 11.980  77.630  -61.830 1.00 75.72 36  A 1 
ATOM 274  O OE1 . GLU A 1 36  ? 12.702  77.808  -60.830 1.00 66.79 36  A 1 
ATOM 275  O OE2 . GLU A 1 36  ? 12.186  76.733  -62.677 1.00 66.73 36  A 1 
ATOM 276  N N   . SER A 1 37  ? 8.135   79.833  -65.681 1.00 88.45 37  A 1 
ATOM 277  C CA  . SER A 1 37  ? 7.513   79.737  -67.008 1.00 87.57 37  A 1 
ATOM 278  C C   . SER A 1 37  ? 8.416   79.085  -68.051 1.00 87.92 37  A 1 
ATOM 279  O O   . SER A 1 37  ? 7.937   78.612  -69.082 1.00 82.64 37  A 1 
ATOM 280  C CB  . SER A 1 37  ? 7.086   81.137  -67.467 1.00 85.17 37  A 1 
ATOM 281  O OG  . SER A 1 37  ? 8.158   82.042  -67.325 1.00 74.81 37  A 1 
ATOM 282  N N   . HIS A 1 38  ? 9.697   78.957  -67.764 1.00 88.36 38  A 1 
ATOM 283  C CA  . HIS A 1 38  ? 10.688  78.422  -68.700 1.00 88.33 38  A 1 
ATOM 284  C C   . HIS A 1 38  ? 11.187  77.023  -68.308 1.00 88.47 38  A 1 
ATOM 285  O O   . HIS A 1 38  ? 12.381  76.727  -68.341 1.00 84.21 38  A 1 
ATOM 286  C CB  . HIS A 1 38  ? 11.817  79.446  -68.894 1.00 85.59 38  A 1 
ATOM 287  C CG  . HIS A 1 38  ? 11.324  80.733  -69.501 1.00 78.89 38  A 1 
ATOM 288  N ND1 . HIS A 1 38  ? 10.841  80.890  -70.780 1.00 67.79 38  A 1 
ATOM 289  C CD2 . HIS A 1 38  ? 11.233  81.945  -68.891 1.00 66.54 38  A 1 
ATOM 290  C CE1 . HIS A 1 38  ? 10.489  82.170  -70.935 1.00 62.74 38  A 1 
ATOM 291  N NE2 . HIS A 1 38  ? 10.712  82.833  -69.811 1.00 63.23 38  A 1 
ATOM 292  N N   . VAL A 1 39  ? 10.274  76.125  -67.936 1.00 89.54 39  A 1 
ATOM 293  C CA  . VAL A 1 39  ? 10.635  74.738  -67.611 1.00 90.03 39  A 1 
ATOM 294  C C   . VAL A 1 39  ? 10.289  73.826  -68.786 1.00 90.21 39  A 1 
ATOM 295  O O   . VAL A 1 39  ? 9.119   73.636  -69.131 1.00 87.89 39  A 1 
ATOM 296  C CB  . VAL A 1 39  ? 9.996   74.266  -66.303 1.00 89.10 39  A 1 
ATOM 297  C CG1 . VAL A 1 39  ? 10.445  72.841  -65.949 1.00 78.09 39  A 1 
ATOM 298  C CG2 . VAL A 1 39  ? 10.400  75.175  -65.133 1.00 75.95 39  A 1 
ATOM 299  N N   . ALA A 1 40  ? 11.311  73.225  -69.388 1.00 90.13 40  A 1 
ATOM 300  C CA  . ALA A 1 40  ? 11.105  72.259  -70.455 1.00 89.99 40  A 1 
ATOM 301  C C   . ALA A 1 40  ? 10.600  70.915  -69.909 1.00 90.24 40  A 1 
ATOM 302  O O   . ALA A 1 40  ? 11.118  70.396  -68.921 1.00 87.99 40  A 1 
ATOM 303  C CB  . ALA A 1 40  ? 12.412  72.103  -71.241 1.00 87.74 40  A 1 
ATOM 304  N N   . ARG A 1 41  ? 9.646   70.317  -70.600 1.00 89.68 41  A 1 
ATOM 305  C CA  . ARG A 1 41  ? 9.077   69.006  -70.235 1.00 90.33 41  A 1 
ATOM 306  C C   . ARG A 1 41  ? 10.137  67.913  -70.075 1.00 90.75 41  A 1 
ATOM 307  O O   . ARG A 1 41  ? 10.034  67.092  -69.171 1.00 88.42 41  A 1 
ATOM 308  C CB  . ARG A 1 41  ? 8.031   68.613  -71.291 1.00 88.00 41  A 1 
ATOM 309  C CG  . ARG A 1 41  ? 7.345   67.286  -70.949 1.00 82.59 41  A 1 
ATOM 310  C CD  . ARG A 1 41  ? 6.253   66.974  -71.979 1.00 77.30 41  A 1 
ATOM 311  N NE  . ARG A 1 41  ? 5.639   65.653  -71.729 1.00 69.23 41  A 1 
ATOM 312  C CZ  . ARG A 1 41  ? 4.665   65.116  -72.425 1.00 62.27 41  A 1 
ATOM 313  N NH1 . ARG A 1 41  ? 4.121   65.734  -73.453 1.00 57.51 41  A 1 
ATOM 314  N NH2 . ARG A 1 41  ? 4.213   63.941  -72.121 1.00 56.16 41  A 1 
ATOM 315  N N   . ALA A 1 42  ? 11.174  67.941  -70.920 1.00 90.95 42  A 1 
ATOM 316  C CA  . ALA A 1 42  ? 12.265  66.969  -70.889 1.00 91.40 42  A 1 
ATOM 317  C C   . ALA A 1 42  ? 13.057  66.986  -69.570 1.00 91.63 42  A 1 
ATOM 318  O O   . ALA A 1 42  ? 13.576  65.946  -69.150 1.00 88.62 42  A 1 
ATOM 319  C CB  . ALA A 1 42  ? 13.179  67.247  -72.086 1.00 90.39 42  A 1 
ATOM 320  N N   . ASN A 1 43  ? 13.118  68.130  -68.890 1.00 91.54 43  A 1 
ATOM 321  C CA  . ASN A 1 43  ? 13.847  68.290  -67.636 1.00 91.67 43  A 1 
ATOM 322  C C   . ASN A 1 43  ? 13.017  67.941  -66.390 1.00 92.27 43  A 1 
ATOM 323  O O   . ASN A 1 43  ? 13.520  67.955  -65.268 1.00 90.19 43  A 1 
ATOM 324  C CB  . ASN A 1 43  ? 14.431  69.714  -67.585 1.00 90.02 43  A 1 
ATOM 325  C CG  . ASN A 1 43  ? 15.630  69.798  -66.656 1.00 84.79 43  A 1 
ATOM 326  O OD1 . ASN A 1 43  ? 16.275  68.823  -66.331 1.00 73.99 43  A 1 
ATOM 327  N ND2 . ASN A 1 43  ? 15.983  70.998  -66.225 1.00 73.83 43  A 1 
ATOM 328  N N   . VAL A 1 44  ? 11.739  67.586  -66.537 1.00 91.88 44  A 1 
ATOM 329  C CA  . VAL A 1 44  ? 10.861  67.229  -65.419 1.00 91.83 44  A 1 
ATOM 330  C C   . VAL A 1 44  ? 10.953  65.732  -65.124 1.00 91.64 44  A 1 
ATOM 331  O O   . VAL A 1 44  ? 10.619  64.896  -65.959 1.00 89.57 44  A 1 
ATOM 332  C CB  . VAL A 1 44  ? 9.419   67.669  -65.676 1.00 90.74 44  A 1 
ATOM 333  C CG1 . VAL A 1 44  ? 8.503   67.275  -64.523 1.00 80.84 44  A 1 
ATOM 334  C CG2 . VAL A 1 44  ? 9.353   69.188  -65.834 1.00 77.78 44  A 1 
ATOM 335  N N   . LYS A 1 45  ? 11.413  65.384  -63.873 1.00 91.07 45  A 1 
ATOM 336  C CA  . LYS A 1 45  ? 11.491  64.005  -63.381 1.00 90.95 45  A 1 
ATOM 337  C C   . LYS A 1 45  ? 10.143  63.523  -62.841 1.00 90.50 45  A 1 
ATOM 338  O O   . LYS A 1 45  ? 9.699   62.430  -63.195 1.00 87.52 45  A 1 
ATOM 339  C CB  . LYS A 1 45  ? 12.600  63.894  -62.328 1.00 89.44 45  A 1 
ATOM 340  C CG  . LYS A 1 45  ? 12.875  62.435  -61.922 1.00 83.46 45  A 1 
ATOM 341  C CD  . LYS A 1 45  ? 14.061  62.362  -60.944 1.00 81.59 45  A 1 
ATOM 342  C CE  . LYS A 1 45  ? 14.372  60.903  -60.573 1.00 72.25 45  A 1 
ATOM 343  N NZ  . LYS A 1 45  ? 15.583  60.803  -59.725 1.00 65.22 45  A 1 
ATOM 344  N N   . HIS A 1 46  ? 9.535   64.287  -61.972 1.00 89.61 46  A 1 
ATOM 345  C CA  . HIS A 1 46  ? 8.227   64.011  -61.387 1.00 89.54 46  A 1 
ATOM 346  C C   . HIS A 1 46  ? 7.401   65.288  -61.324 1.00 89.57 46  A 1 
ATOM 347  O O   . HIS A 1 46  ? 7.927   66.358  -61.039 1.00 86.63 46  A 1 
ATOM 348  C CB  . HIS A 1 46  ? 8.376   63.414  -59.980 1.00 86.31 46  A 1 
ATOM 349  C CG  . HIS A 1 46  ? 8.960   62.033  -59.977 1.00 80.33 46  A 1 
ATOM 350  N ND1 . HIS A 1 46  ? 8.450   60.930  -60.609 1.00 66.82 46  A 1 
ATOM 351  C CD2 . HIS A 1 46  ? 10.122  61.619  -59.358 1.00 67.42 46  A 1 
ATOM 352  C CE1 . HIS A 1 46  ? 9.273   59.885  -60.387 1.00 62.18 46  A 1 
ATOM 353  N NE2 . HIS A 1 46  ? 10.285  60.271  -59.628 1.00 65.02 46  A 1 
ATOM 354  N N   . LEU A 1 47  ? 6.115   65.170  -61.547 1.00 88.64 47  A 1 
ATOM 355  C CA  . LEU A 1 47  ? 5.164   66.272  -61.505 1.00 87.88 47  A 1 
ATOM 356  C C   . LEU A 1 47  ? 4.096   65.957  -60.464 1.00 87.03 47  A 1 
ATOM 357  O O   . LEU A 1 47  ? 3.502   64.879  -60.478 1.00 83.92 47  A 1 
ATOM 358  C CB  . LEU A 1 47  ? 4.634   66.483  -62.932 1.00 85.77 47  A 1 
ATOM 359  C CG  . LEU A 1 47  ? 3.982   67.866  -63.110 1.00 81.85 47  A 1 
ATOM 360  C CD1 . LEU A 1 47  ? 4.534   68.540  -64.366 1.00 68.25 47  A 1 
ATOM 361  C CD2 . LEU A 1 47  ? 2.470   67.741  -63.252 1.00 68.43 47  A 1 
ATOM 362  N N   . LYS A 1 48  ? 3.872   66.871  -59.514 1.00 86.17 48  A 1 
ATOM 363  C CA  . LYS A 1 48  ? 2.892   66.738  -58.437 1.00 85.51 48  A 1 
ATOM 364  C C   . LYS A 1 48  ? 1.944   67.923  -58.483 1.00 85.04 48  A 1 
ATOM 365  O O   . LYS A 1 48  ? 2.375   69.056  -58.385 1.00 82.98 48  A 1 
ATOM 366  C CB  . LYS A 1 48  ? 3.626   66.622  -57.091 1.00 83.45 48  A 1 
ATOM 367  C CG  . LYS A 1 48  ? 2.668   66.342  -55.917 1.00 74.15 48  A 1 
ATOM 368  C CD  . LYS A 1 48  ? 3.457   66.213  -54.609 1.00 69.89 48  A 1 
ATOM 369  C CE  . LYS A 1 48  ? 2.536   65.910  -53.421 1.00 60.57 48  A 1 
ATOM 370  N NZ  . LYS A 1 48  ? 3.286   65.837  -52.153 1.00 54.19 48  A 1 
ATOM 371  N N   . ILE A 1 49  ? 0.666   67.638  -58.596 1.00 83.89 49  A 1 
ATOM 372  C CA  . ILE A 1 49  ? -0.376  68.664  -58.569 1.00 81.44 49  A 1 
ATOM 373  C C   . ILE A 1 49  ? -0.809  68.848  -57.114 1.00 80.23 49  A 1 
ATOM 374  O O   . ILE A 1 49  ? -1.142  67.869  -56.435 1.00 77.65 49  A 1 
ATOM 375  C CB  . ILE A 1 49  ? -1.530  68.306  -59.506 1.00 79.90 49  A 1 
ATOM 376  C CG1 . ILE A 1 49  ? -1.016  68.073  -60.952 1.00 75.06 49  A 1 
ATOM 377  C CG2 . ILE A 1 49  ? -2.584  69.425  -59.475 1.00 72.17 49  A 1 
ATOM 378  C CD1 . ILE A 1 49  ? -2.067  67.502  -61.902 1.00 67.57 49  A 1 
ATOM 379  N N   . LEU A 1 50  ? -0.780  70.067  -56.607 1.00 80.32 50  A 1 
ATOM 380  C CA  . LEU A 1 50  ? -1.186  70.427  -55.258 1.00 79.15 50  A 1 
ATOM 381  C C   . LEU A 1 50  ? -2.532  71.150  -55.314 1.00 77.27 50  A 1 
ATOM 382  O O   . LEU A 1 50  ? -2.635  72.238  -55.876 1.00 73.93 50  A 1 
ATOM 383  C CB  . LEU A 1 50  ? -0.119  71.316  -54.597 1.00 78.65 50  A 1 
ATOM 384  C CG  . LEU A 1 50  ? 1.270   70.662  -54.427 1.00 75.48 50  A 1 
ATOM 385  C CD1 . LEU A 1 50  ? 2.231   71.668  -53.801 1.00 67.76 50  A 1 
ATOM 386  C CD2 . LEU A 1 50  ? 1.219   69.428  -53.516 1.00 67.71 50  A 1 
ATOM 387  N N   . ASN A 1 51  ? -3.526  70.532  -54.669 1.00 73.64 51  A 1 
ATOM 388  C CA  . ASN A 1 51  ? -4.828  71.153  -54.477 1.00 72.49 51  A 1 
ATOM 389  C C   . ASN A 1 51  ? -4.843  71.817  -53.111 1.00 73.64 51  A 1 
ATOM 390  O O   . ASN A 1 51  ? -5.227  71.196  -52.124 1.00 69.42 51  A 1 
ATOM 391  C CB  . ASN A 1 51  ? -5.937  70.105  -54.620 1.00 67.63 51  A 1 
ATOM 392  C CG  . ASN A 1 51  ? -6.132  69.652  -56.036 1.00 59.39 51  A 1 
ATOM 393  O OD1 . ASN A 1 51  ? -5.447  70.025  -56.962 1.00 50.71 51  A 1 
ATOM 394  N ND2 . ASN A 1 51  ? -7.109  68.794  -56.249 1.00 51.03 51  A 1 
ATOM 395  N N   . THR A 1 52  ? -4.385  73.027  -53.030 1.00 72.90 52  A 1 
ATOM 396  C CA  . THR A 1 52  ? -4.439  73.812  -51.807 1.00 73.07 52  A 1 
ATOM 397  C C   . THR A 1 52  ? -5.697  74.677  -51.866 1.00 73.19 52  A 1 
ATOM 398  O O   . THR A 1 52  ? -5.878  75.387  -52.858 1.00 70.48 52  A 1 
ATOM 399  C CB  . THR A 1 52  ? -3.182  74.662  -51.633 1.00 71.93 52  A 1 
ATOM 400  O OG1 . THR A 1 52  ? -2.027  73.901  -51.911 1.00 65.41 52  A 1 
ATOM 401  C CG2 . THR A 1 52  ? -3.055  75.157  -50.198 1.00 63.72 52  A 1 
ATOM 402  N N   . PRO A 1 53  ? -6.593  74.588  -50.820 1.00 70.66 53  A 1 
ATOM 403  C CA  . PRO A 1 53  ? -7.770  75.437  -50.789 1.00 69.05 53  A 1 
ATOM 404  C C   . PRO A 1 53  ? -7.364  76.916  -50.805 1.00 69.24 53  A 1 
ATOM 405  O O   . PRO A 1 53  ? -6.326  77.290  -50.260 1.00 64.00 53  A 1 
ATOM 406  C CB  . PRO A 1 53  ? -8.543  75.030  -49.530 1.00 66.03 53  A 1 
ATOM 407  C CG  . PRO A 1 53  ? -7.499  74.367  -48.638 1.00 65.03 53  A 1 
ATOM 408  C CD  . PRO A 1 53  ? -6.515  73.770  -49.618 1.00 66.60 53  A 1 
ATOM 409  N N   . ASN A 1 54  ? -8.180  77.759  -51.465 1.00 67.66 54  A 1 
ATOM 410  C CA  . ASN A 1 54  ? -7.954  79.200  -51.674 1.00 70.26 54  A 1 
ATOM 411  C C   . ASN A 1 54  ? -6.697  79.574  -52.485 1.00 73.00 54  A 1 
ATOM 412  O O   . ASN A 1 54  ? -6.354  80.752  -52.581 1.00 68.92 54  A 1 
ATOM 413  C CB  . ASN A 1 54  ? -8.055  79.956  -50.340 1.00 67.19 54  A 1 
ATOM 414  C CG  . ASN A 1 54  ? -9.357  79.689  -49.613 1.00 62.28 54  A 1 
ATOM 415  O OD1 . ASN A 1 54  ? -10.336 79.266  -50.183 1.00 54.12 54  A 1 
ATOM 416  N ND2 . ASN A 1 54  ? -9.394  79.924  -48.318 1.00 54.33 54  A 1 
ATOM 417  N N   . CYS A 1 55  ? -6.022  78.620  -53.081 1.00 73.17 55  A 1 
ATOM 418  C CA  . CYS A 1 55  ? -4.914  78.859  -54.001 1.00 73.14 55  A 1 
ATOM 419  C C   . CYS A 1 55  ? -5.322  78.459  -55.420 1.00 72.16 55  A 1 
ATOM 420  O O   . CYS A 1 55  ? -6.071  77.507  -55.622 1.00 68.99 55  A 1 
ATOM 421  C CB  . CYS A 1 55  ? -3.663  78.099  -53.552 1.00 73.66 55  A 1 
ATOM 422  S SG  . CYS A 1 55  ? -3.109  78.563  -51.888 1.00 70.34 55  A 1 
ATOM 423  N N   . ALA A 1 56  ? -4.758  79.141  -56.406 1.00 75.02 56  A 1 
ATOM 424  C CA  . ALA A 1 56  ? -4.833  78.672  -57.785 1.00 73.46 56  A 1 
ATOM 425  C C   . ALA A 1 56  ? -4.174  77.295  -57.928 1.00 73.67 56  A 1 
ATOM 426  O O   . ALA A 1 56  ? -3.414  76.844  -57.061 1.00 70.19 56  A 1 
ATOM 427  C CB  . ALA A 1 56  ? -4.173  79.713  -58.695 1.00 69.65 56  A 1 
ATOM 428  N N   . LEU A 1 57  ? -4.453  76.608  -59.009 1.00 77.22 57  A 1 
ATOM 429  C CA  . LEU A 1 57  ? -3.829  75.313  -59.297 1.00 77.50 57  A 1 
ATOM 430  C C   . LEU A 1 57  ? -2.310  75.443  -59.263 1.00 78.91 57  A 1 
ATOM 431  O O   . LEU A 1 57  ? -1.721  76.195  -60.043 1.00 77.11 57  A 1 
ATOM 432  C CB  . LEU A 1 57  ? -4.319  74.809  -60.658 1.00 74.42 57  A 1 
ATOM 433  C CG  . LEU A 1 57  ? -3.803  73.398  -61.006 1.00 68.39 57  A 1 
ATOM 434  C CD1 . LEU A 1 57  ? -4.426  72.334  -60.107 1.00 60.87 57  A 1 
ATOM 435  C CD2 . LEU A 1 57  ? -4.148  73.058  -62.450 1.00 60.61 57  A 1 
ATOM 436  N N   . GLN A 1 58  ? -1.675  74.706  -58.372 1.00 80.74 58  A 1 
ATOM 437  C CA  . GLN A 1 58  ? -0.232  74.701  -58.204 1.00 82.36 58  A 1 
ATOM 438  C C   . GLN A 1 58  ? 0.335   73.377  -58.674 1.00 82.79 58  A 1 
ATOM 439  O O   . GLN A 1 58  ? -0.137  72.303  -58.296 1.00 81.14 58  A 1 
ATOM 440  C CB  . GLN A 1 58  ? 0.137   74.995  -56.750 1.00 81.21 58  A 1 
ATOM 441  C CG  . GLN A 1 58  ? -0.176  76.445  -56.410 1.00 78.25 58  A 1 
ATOM 442  C CD  . GLN A 1 58  ? 0.012   76.763  -54.932 1.00 78.50 58  A 1 
ATOM 443  O OE1 . GLN A 1 58  ? 0.985   76.419  -54.299 1.00 71.77 58  A 1 
ATOM 444  N NE2 . GLN A 1 58  ? -0.945  77.441  -54.354 1.00 68.93 58  A 1 
ATOM 445  N N   . ILE A 1 59  ? 1.366   73.458  -59.479 1.00 85.85 59  A 1 
ATOM 446  C CA  . ILE A 1 59  ? 2.025   72.302  -60.058 1.00 87.07 59  A 1 
ATOM 447  C C   . ILE A 1 59  ? 3.480   72.357  -59.657 1.00 88.12 59  A 1 
ATOM 448  O O   . ILE A 1 59  ? 4.213   73.265  -60.047 1.00 86.95 59  A 1 
ATOM 449  C CB  . ILE A 1 59  ? 1.849   72.270  -61.583 1.00 85.75 59  A 1 
ATOM 450  C CG1 . ILE A 1 59  ? 0.346   72.320  -61.963 1.00 80.49 59  A 1 
ATOM 451  C CG2 . ILE A 1 59  ? 2.506   70.995  -62.135 1.00 78.63 59  A 1 
ATOM 452  C CD1 . ILE A 1 59  ? 0.102   72.444  -63.458 1.00 74.06 59  A 1 
ATOM 453  N N   . VAL A 1 60  ? 3.902   71.399  -58.869 1.00 89.30 60  A 1 
ATOM 454  C CA  . VAL A 1 60  ? 5.289   71.269  -58.424 1.00 89.73 60  A 1 
ATOM 455  C C   . VAL A 1 60  ? 5.968   70.213  -59.277 1.00 90.05 60  A 1 
ATOM 456  O O   . VAL A 1 60  ? 5.524   69.063  -59.315 1.00 88.62 60  A 1 
ATOM 457  C CB  . VAL A 1 60  ? 5.380   70.945  -56.928 1.00 88.57 60  A 1 
ATOM 458  C CG1 . VAL A 1 60  ? 6.838   70.903  -56.458 1.00 78.21 60  A 1 
ATOM 459  C CG2 . VAL A 1 60  ? 4.654   72.000  -56.086 1.00 77.23 60  A 1 
ATOM 460  N N   . ALA A 1 61  ? 7.052   70.595  -59.918 1.00 90.81 61  A 1 
ATOM 461  C CA  . ALA A 1 61  ? 7.892   69.690  -60.683 1.00 90.76 61  A 1 
ATOM 462  C C   . ALA A 1 61  ? 9.230   69.490  -59.975 1.00 91.22 61  A 1 
ATOM 463  O O   . ALA A 1 61  ? 9.825   70.425  -59.455 1.00 89.75 61  A 1 
ATOM 464  C CB  . ALA A 1 61  ? 8.069   70.242  -62.100 1.00 89.77 61  A 1 
ATOM 465  N N   . ARG A 1 62  ? 9.702   68.251  -59.969 1.00 92.28 62  A 1 
ATOM 466  C CA  . ARG A 1 62  ? 11.089  67.943  -59.619 1.00 92.98 62  A 1 
ATOM 467  C C   . ARG A 1 62  ? 11.901  67.858  -60.913 1.00 92.56 62  A 1 
ATOM 468  O O   . ARG A 1 62  ? 11.597  67.040  -61.784 1.00 90.64 62  A 1 
ATOM 469  C CB  . ARG A 1 62  ? 11.162  66.678  -58.757 1.00 91.89 62  A 1 
ATOM 470  C CG  . ARG A 1 62  ? 12.610  66.330  -58.387 1.00 85.29 62  A 1 
ATOM 471  C CD  . ARG A 1 62  ? 12.691  65.172  -57.379 1.00 82.94 62  A 1 
ATOM 472  N NE  . ARG A 1 62  ? 12.676  65.659  -55.988 1.00 77.03 62  A 1 
ATOM 473  C CZ  . ARG A 1 62  ? 12.647  64.911  -54.887 1.00 71.10 62  A 1 
ATOM 474  N NH1 . ARG A 1 62  ? 12.509  63.610  -54.954 1.00 62.27 62  A 1 
ATOM 475  N NH2 . ARG A 1 62  ? 12.765  65.457  -53.718 1.00 66.29 62  A 1 
ATOM 476  N N   . LEU A 1 63  ? 12.940  68.692  -61.000 1.00 92.09 63  A 1 
ATOM 477  C CA  . LEU A 1 63  ? 13.807  68.765  -62.170 1.00 91.89 63  A 1 
ATOM 478  C C   . LEU A 1 63  ? 14.821  67.613  -62.182 1.00 91.98 63  A 1 
ATOM 479  O O   . LEU A 1 63  ? 15.235  67.116  -61.132 1.00 89.68 63  A 1 
ATOM 480  C CB  . LEU A 1 63  ? 14.496  70.145  -62.221 1.00 90.54 63  A 1 
ATOM 481  C CG  . LEU A 1 63  ? 13.530  71.355  -62.257 1.00 88.51 63  A 1 
ATOM 482  C CD1 . LEU A 1 63  ? 14.322  72.658  -62.346 1.00 77.40 63  A 1 
ATOM 483  C CD2 . LEU A 1 63  ? 12.566  71.297  -63.450 1.00 77.70 63  A 1 
ATOM 484  N N   . LYS A 1 64  ? 15.199  67.160  -63.364 1.00 91.03 64  A 1 
ATOM 485  C CA  . LYS A 1 64  ? 16.161  66.062  -63.548 1.00 91.40 64  A 1 
ATOM 486  C C   . LYS A 1 64  ? 17.607  66.487  -63.309 1.00 90.83 64  A 1 
ATOM 487  O O   . LYS A 1 64  ? 18.379  65.702  -62.768 1.00 86.91 64  A 1 
ATOM 488  C CB  . LYS A 1 64  ? 16.046  65.475  -64.959 1.00 89.48 64  A 1 
ATOM 489  C CG  . LYS A 1 64  ? 14.764  64.682  -65.210 1.00 85.13 64  A 1 
ATOM 490  C CD  . LYS A 1 64  ? 14.773  64.163  -66.658 1.00 84.52 64  A 1 
ATOM 491  C CE  . LYS A 1 64  ? 13.506  63.374  -67.001 1.00 79.74 64  A 1 
ATOM 492  N NZ  . LYS A 1 64  ? 13.457  63.020  -68.439 1.00 74.41 64  A 1 
ATOM 493  N N   . ASN A 1 65  ? 17.961  67.670  -63.688 1.00 91.58 65  A 1 
ATOM 494  C CA  . ASN A 1 65  ? 19.339  68.172  -63.665 1.00 90.45 65  A 1 
ATOM 495  C C   . ASN A 1 65  ? 19.851  68.442  -62.241 1.00 90.48 65  A 1 
ATOM 496  O O   . ASN A 1 65  ? 20.949  68.013  -61.885 1.00 83.63 65  A 1 
ATOM 497  C CB  . ASN A 1 65  ? 19.441  69.424  -64.567 1.00 86.53 65  A 1 
ATOM 498  C CG  . ASN A 1 65  ? 18.475  70.547  -64.198 1.00 78.70 65  A 1 
ATOM 499  O OD1 . ASN A 1 65  ? 17.603  70.404  -63.368 1.00 65.29 65  A 1 
ATOM 500  N ND2 . ASN A 1 65  ? 18.619  71.695  -64.812 1.00 68.89 65  A 1 
ATOM 501  N N   . ASN A 1 66  ? 19.058  69.112  -61.416 1.00 89.11 66  A 1 
ATOM 502  C CA  . ASN A 1 66  ? 19.458  69.531  -60.070 1.00 88.69 66  A 1 
ATOM 503  C C   . ASN A 1 66  ? 18.620  68.884  -58.945 1.00 89.52 66  A 1 
ATOM 504  O O   . ASN A 1 66  ? 18.824  69.182  -57.775 1.00 83.79 66  A 1 
ATOM 505  C CB  . ASN A 1 66  ? 19.452  71.071  -60.025 1.00 84.53 66  A 1 
ATOM 506  C CG  . ASN A 1 66  ? 18.073  71.670  -60.266 1.00 79.18 66  A 1 
ATOM 507  O OD1 . ASN A 1 66  ? 17.067  70.989  -60.282 1.00 67.54 66  A 1 
ATOM 508  N ND2 . ASN A 1 66  ? 18.004  72.976  -60.431 1.00 69.77 66  A 1 
ATOM 509  N N   . ASN A 1 67  ? 17.674  68.026  -59.282 1.00 89.65 67  A 1 
ATOM 510  C CA  . ASN A 1 67  ? 16.758  67.359  -58.344 1.00 91.09 67  A 1 
ATOM 511  C C   . ASN A 1 67  ? 15.956  68.321  -57.429 1.00 91.32 67  A 1 
ATOM 512  O O   . ASN A 1 67  ? 15.364  67.885  -56.437 1.00 87.13 67  A 1 
ATOM 513  C CB  . ASN A 1 67  ? 17.544  66.263  -57.598 1.00 89.05 67  A 1 
ATOM 514  C CG  . ASN A 1 67  ? 16.702  65.106  -57.087 1.00 84.97 67  A 1 
ATOM 515  O OD1 . ASN A 1 67  ? 15.645  64.755  -57.578 1.00 75.26 67  A 1 
ATOM 516  N ND2 . ASN A 1 67  ? 17.209  64.419  -56.077 1.00 73.74 67  A 1 
ATOM 517  N N   . ARG A 1 68  ? 15.919  69.621  -57.732 1.00 90.33 68  A 1 
ATOM 518  C CA  . ARG A 1 68  ? 15.155  70.646  -57.015 1.00 90.78 68  A 1 
ATOM 519  C C   . ARG A 1 68  ? 13.680  70.574  -57.392 1.00 91.52 68  A 1 
ATOM 520  O O   . ARG A 1 68  ? 13.309  70.101  -58.464 1.00 88.78 68  A 1 
ATOM 521  C CB  . ARG A 1 68  ? 15.733  72.040  -57.261 1.00 88.13 68  A 1 
ATOM 522  C CG  . ARG A 1 68  ? 17.132  72.186  -56.637 1.00 77.89 68  A 1 
ATOM 523  C CD  . ARG A 1 68  ? 17.664  73.618  -56.790 1.00 75.18 68  A 1 
ATOM 524  N NE  . ARG A 1 68  ? 18.979  73.773  -56.155 1.00 65.61 68  A 1 
ATOM 525  C CZ  . ARG A 1 68  ? 19.684  74.896  -56.059 1.00 60.06 68  A 1 
ATOM 526  N NH1 . ARG A 1 68  ? 19.252  76.016  -56.576 1.00 55.59 68  A 1 
ATOM 527  N NH2 . ARG A 1 68  ? 20.836  74.902  -55.447 1.00 51.99 68  A 1 
ATOM 528  N N   . GLN A 1 69  ? 12.821  71.017  -56.452 1.00 91.67 69  A 1 
ATOM 529  C CA  . GLN A 1 69  ? 11.401  71.192  -56.696 1.00 91.29 69  A 1 
ATOM 530  C C   . GLN A 1 69  ? 11.126  72.649  -57.045 1.00 91.01 69  A 1 
ATOM 531  O O   . GLN A 1 69  ? 11.518  73.542  -56.292 1.00 88.06 69  A 1 
ATOM 532  C CB  . GLN A 1 69  ? 10.568  70.736  -55.503 1.00 89.18 69  A 1 
ATOM 533  C CG  . GLN A 1 69  ? 10.613  69.200  -55.355 1.00 82.40 69  A 1 
ATOM 534  C CD  . GLN A 1 69  ? 9.711   68.677  -54.217 1.00 80.43 69  A 1 
ATOM 535  O OE1 . GLN A 1 69  ? 9.358   69.361  -53.282 1.00 72.68 69  A 1 
ATOM 536  N NE2 . GLN A 1 69  ? 9.322   67.431  -54.268 1.00 68.69 69  A 1 
ATOM 537  N N   . VAL A 1 70  ? 10.448  72.867  -58.156 1.00 92.08 70  A 1 
ATOM 538  C CA  . VAL A 1 70  ? 10.057  74.188  -58.635 1.00 91.56 70  A 1 
ATOM 539  C C   . VAL A 1 70  ? 8.559   74.200  -58.907 1.00 91.75 70  A 1 
ATOM 540  O O   . VAL A 1 70  ? 7.978   73.164  -59.259 1.00 89.87 70  A 1 
ATOM 541  C CB  . VAL A 1 70  ? 10.867  74.624  -59.861 1.00 89.70 70  A 1 
ATOM 542  C CG1 . VAL A 1 70  ? 12.357  74.767  -59.514 1.00 77.04 70  A 1 
ATOM 543  C CG2 . VAL A 1 70  ? 10.729  73.648  -61.039 1.00 77.12 70  A 1 
ATOM 544  N N   . CYS A 1 71  ? 7.924   75.349  -58.723 1.00 91.65 71  A 1 
ATOM 545  C CA  . CYS A 1 71  ? 6.538   75.546  -59.108 1.00 90.99 71  A 1 
ATOM 546  C C   . CYS A 1 71  ? 6.499   75.986  -60.564 1.00 91.12 71  A 1 
ATOM 547  O O   . CYS A 1 71  ? 7.209   76.912  -60.948 1.00 89.01 71  A 1 
ATOM 548  C CB  . CYS A 1 71  ? 5.878   76.556  -58.171 1.00 89.64 71  A 1 
ATOM 549  S SG  . CYS A 1 71  ? 5.800   75.928  -56.463 1.00 84.11 71  A 1 
ATOM 550  N N   . ILE A 1 72  ? 5.690   75.303  -61.347 1.00 90.63 72  A 1 
ATOM 551  C CA  . ILE A 1 72  ? 5.567   75.558  -62.777 1.00 90.63 72  A 1 
ATOM 552  C C   . ILE A 1 72  ? 4.288   76.348  -63.041 1.00 89.93 72  A 1 
ATOM 553  O O   . ILE A 1 72  ? 3.252   76.049  -62.438 1.00 87.88 72  A 1 
ATOM 554  C CB  . ILE A 1 72  ? 5.614   74.243  -63.585 1.00 89.63 72  A 1 
ATOM 555  C CG1 . ILE A 1 72  ? 6.912   73.454  -63.272 1.00 77.79 72  A 1 
ATOM 556  C CG2 . ILE A 1 72  ? 5.506   74.532  -65.091 1.00 76.49 72  A 1 
ATOM 557  C CD1 . ILE A 1 72  ? 7.017   72.115  -63.998 1.00 75.56 72  A 1 
ATOM 558  N N   . ASP A 1 73  ? 4.347   77.314  -63.936 1.00 89.19 73  A 1 
ATOM 559  C CA  . ASP A 1 73  ? 3.167   78.048  -64.394 1.00 88.17 73  A 1 
ATOM 560  C C   . ASP A 1 73  ? 2.177   77.098  -65.095 1.00 87.72 73  A 1 
ATOM 561  O O   . ASP A 1 73  ? 2.516   76.474  -66.106 1.00 86.02 73  A 1 
ATOM 562  C CB  . ASP A 1 73  ? 3.608   79.199  -65.310 1.00 86.84 73  A 1 
ATOM 563  C CG  . ASP A 1 73  ? 2.460   80.151  -65.696 1.00 83.39 73  A 1 
ATOM 564  O OD1 . ASP A 1 73  ? 1.281   79.812  -65.465 1.00 74.06 73  A 1 
ATOM 565  O OD2 . ASP A 1 73  ? 2.762   81.228  -66.246 1.00 73.91 73  A 1 
ATOM 566  N N   . PRO A 1 74  ? 0.938   76.967  -64.574 1.00 86.84 74  A 1 
ATOM 567  C CA  . PRO A 1 74  ? -0.078  76.122  -65.198 1.00 85.13 74  A 1 
ATOM 568  C C   . PRO A 1 74  ? -0.491  76.590  -66.594 1.00 85.50 74  A 1 
ATOM 569  O O   . PRO A 1 74  ? -1.112  75.823  -67.329 1.00 83.11 74  A 1 
ATOM 570  C CB  . PRO A 1 74  ? -1.252  76.131  -64.215 1.00 83.04 74  A 1 
ATOM 571  C CG  . PRO A 1 74  ? -1.093  77.444  -63.463 1.00 79.22 74  A 1 
ATOM 572  C CD  . PRO A 1 74  ? 0.408   77.618  -63.383 1.00 82.22 74  A 1 
ATOM 573  N N   . LYS A 1 75  ? -0.156  77.800  -66.996 1.00 85.10 75  A 1 
ATOM 574  C CA  . LYS A 1 75  ? -0.427  78.332  -68.343 1.00 85.18 75  A 1 
ATOM 575  C C   . LYS A 1 75  ? 0.516   77.791  -69.418 1.00 85.81 75  A 1 
ATOM 576  O O   . LYS A 1 75  ? 0.230   77.971  -70.607 1.00 83.79 75  A 1 
ATOM 577  C CB  . LYS A 1 75  ? -0.357  79.856  -68.330 1.00 83.35 75  A 1 
ATOM 578  C CG  . LYS A 1 75  ? -1.456  80.494  -67.482 1.00 76.18 75  A 1 
ATOM 579  C CD  . LYS A 1 75  ? -1.320  82.017  -67.544 1.00 70.62 75  A 1 
ATOM 580  C CE  . LYS A 1 75  ? -2.442  82.680  -66.749 1.00 61.55 75  A 1 
ATOM 581  N NZ  . LYS A 1 75  ? -2.334  84.146  -66.781 1.00 54.40 75  A 1 
ATOM 582  N N   . LEU A 1 76  ? 1.625   77.147  -69.029 1.00 88.29 76  A 1 
ATOM 583  C CA  . LEU A 1 76  ? 2.527   76.565  -70.017 1.00 88.62 76  A 1 
ATOM 584  C C   . LEU A 1 76  ? 1.779   75.559  -70.899 1.00 89.06 76  A 1 
ATOM 585  O O   . LEU A 1 76  ? 1.146   74.629  -70.404 1.00 87.44 76  A 1 
ATOM 586  C CB  . LEU A 1 76  ? 3.726   75.894  -69.328 1.00 87.73 76  A 1 
ATOM 587  C CG  . LEU A 1 76  ? 4.747   76.880  -68.723 1.00 83.64 76  A 1 
ATOM 588  C CD1 . LEU A 1 76  ? 5.806   76.098  -67.937 1.00 71.45 76  A 1 
ATOM 589  C CD2 . LEU A 1 76  ? 5.456   77.683  -69.806 1.00 72.90 76  A 1 
ATOM 590  N N   . LYS A 1 77  ? 1.913   75.715  -72.205 1.00 87.56 77  A 1 
ATOM 591  C CA  . LYS A 1 77  ? 1.183   74.903  -73.193 1.00 87.96 77  A 1 
ATOM 592  C C   . LYS A 1 77  ? 1.326   73.396  -72.947 1.00 88.13 77  A 1 
ATOM 593  O O   . LYS A 1 77  ? 0.326   72.679  -72.885 1.00 86.04 77  A 1 
ATOM 594  C CB  . LYS A 1 77  ? 1.654   75.308  -74.597 1.00 87.13 77  A 1 
ATOM 595  C CG  . LYS A 1 77  ? 0.782   74.686  -75.693 1.00 76.98 77  A 1 
ATOM 596  C CD  . LYS A 1 77  ? 1.210   75.173  -77.092 1.00 70.41 77  A 1 
ATOM 597  C CE  . LYS A 1 77  ? 0.312   74.526  -78.144 1.00 58.81 77  A 1 
ATOM 598  N NZ  . LYS A 1 77  ? 0.648   74.970  -79.519 1.00 51.46 77  A 1 
ATOM 599  N N   . TRP A 1 78  ? 2.543   72.916  -72.720 1.00 89.94 78  A 1 
ATOM 600  C CA  . TRP A 1 78  ? 2.777   71.488  -72.463 1.00 90.12 78  A 1 
ATOM 601  C C   . TRP A 1 78  ? 2.198   71.013  -71.121 1.00 90.15 78  A 1 
ATOM 602  O O   . TRP A 1 78  ? 1.846   69.838  -70.991 1.00 88.23 78  A 1 
ATOM 603  C CB  . TRP A 1 78  ? 4.277   71.198  -72.549 1.00 89.84 78  A 1 
ATOM 604  C CG  . TRP A 1 78  ? 5.099   71.700  -71.412 1.00 89.84 78  A 1 
ATOM 605  C CD1 . TRP A 1 78  ? 5.801   72.854  -71.370 1.00 85.66 78  A 1 
ATOM 606  C CD2 . TRP A 1 78  ? 5.350   71.028  -70.130 1.00 88.41 78  A 1 
ATOM 607  N NE1 . TRP A 1 78  ? 6.466   72.950  -70.161 1.00 86.09 78  A 1 
ATOM 608  C CE2 . TRP A 1 78  ? 6.221   71.856  -69.382 1.00 87.83 78  A 1 
ATOM 609  C CE3 . TRP A 1 78  ? 4.928   69.830  -69.556 1.00 87.80 78  A 1 
ATOM 610  C CZ2 . TRP A 1 78  ? 6.660   71.485  -68.085 1.00 87.87 78  A 1 
ATOM 611  C CZ3 . TRP A 1 78  ? 5.362   69.438  -68.272 1.00 86.41 78  A 1 
ATOM 612  C CH2 . TRP A 1 78  ? 6.221   70.277  -67.551 1.00 86.21 78  A 1 
ATOM 613  N N   . ILE A 1 79  ? 2.046   71.909  -70.102 1.00 88.40 79  A 1 
ATOM 614  C CA  . ILE A 1 79  ? 1.382   71.600  -68.832 1.00 87.84 79  A 1 
ATOM 615  C C   . ILE A 1 79  ? -0.120  71.503  -69.038 1.00 86.83 79  A 1 
ATOM 616  O O   . ILE A 1 79  ? -0.738  70.577  -68.512 1.00 85.00 79  A 1 
ATOM 617  C CB  . ILE A 1 79  ? 1.744   72.638  -67.750 1.00 87.63 79  A 1 
ATOM 618  C CG1 . ILE A 1 79  ? 3.240   72.542  -67.344 1.00 82.94 79  A 1 
ATOM 619  C CG2 . ILE A 1 79  ? 0.862   72.520  -66.498 1.00 81.96 79  A 1 
ATOM 620  C CD1 . ILE A 1 79  ? 3.629   71.281  -66.534 1.00 75.80 79  A 1 
ATOM 621  N N   . GLN A 1 80  ? -0.705  72.395  -69.812 1.00 86.59 80  A 1 
ATOM 622  C CA  . GLN A 1 80  ? -2.124  72.317  -70.158 1.00 85.42 80  A 1 
ATOM 623  C C   . GLN A 1 80  ? -2.439  71.006  -70.893 1.00 84.45 80  A 1 
ATOM 624  O O   . GLN A 1 80  ? -3.318  70.263  -70.446 1.00 82.68 80  A 1 
ATOM 625  C CB  . GLN A 1 80  ? -2.543  73.531  -70.986 1.00 84.40 80  A 1 
ATOM 626  C CG  . GLN A 1 80  ? -2.529  74.822  -70.143 1.00 79.39 80  A 1 
ATOM 627  C CD  . GLN A 1 80  ? -3.062  76.039  -70.922 1.00 73.76 80  A 1 
ATOM 628  O OE1 . GLN A 1 80  ? -3.331  75.993  -72.114 1.00 65.44 80  A 1 
ATOM 629  N NE2 . GLN A 1 80  ? -3.246  77.155  -70.264 1.00 61.55 80  A 1 
ATOM 630  N N   . GLU A 1 81  ? -1.654  70.662  -71.913 1.00 86.57 81  A 1 
ATOM 631  C CA  . GLU A 1 81  ? -1.790  69.384  -72.626 1.00 85.44 81  A 1 
ATOM 632  C C   . GLU A 1 81  ? -1.626  68.178  -71.692 1.00 84.57 81  A 1 
ATOM 633  O O   . GLU A 1 81  ? -2.379  67.195  -71.768 1.00 82.08 81  A 1 
ATOM 634  C CB  . GLU A 1 81  ? -0.716  69.279  -73.714 1.00 85.18 81  A 1 
ATOM 635  C CG  . GLU A 1 81  ? -0.930  70.207  -74.905 1.00 76.73 81  A 1 
ATOM 636  C CD  . GLU A 1 81  ? 0.268   70.186  -75.867 1.00 71.72 81  A 1 
ATOM 637  O OE1 . GLU A 1 81  ? 0.299   71.040  -76.793 1.00 65.09 81  A 1 
ATOM 638  O OE2 . GLU A 1 81  ? 1.187   69.347  -75.679 1.00 66.15 81  A 1 
ATOM 639  N N   . TYR A 1 82  ? -0.648  68.244  -70.755 1.00 85.75 82  A 1 
ATOM 640  C CA  . TYR A 1 82  ? -0.434  67.182  -69.773 1.00 83.80 82  A 1 
ATOM 641  C C   . TYR A 1 82  ? -1.635  67.035  -68.828 1.00 82.63 82  A 1 
ATOM 642  O O   . TYR A 1 82  ? -2.064  65.911  -68.561 1.00 80.99 82  A 1 
ATOM 643  C CB  . TYR A 1 82  ? 0.857   67.449  -68.997 1.00 83.25 82  A 1 
ATOM 644  C CG  . TYR A 1 82  ? 1.114   66.425  -67.919 1.00 81.38 82  A 1 
ATOM 645  C CD1 . TYR A 1 82  ? 0.676   66.651  -66.596 1.00 72.06 82  A 1 
ATOM 646  C CD2 . TYR A 1 82  ? 1.754   65.209  -68.229 1.00 71.41 82  A 1 
ATOM 647  C CE1 . TYR A 1 82  ? 0.882   65.682  -65.593 1.00 70.09 82  A 1 
ATOM 648  C CE2 . TYR A 1 82  ? 1.969   64.235  -67.244 1.00 69.73 82  A 1 
ATOM 649  C CZ  . TYR A 1 82  ? 1.532   64.476  -65.924 1.00 76.34 82  A 1 
ATOM 650  O OH  . TYR A 1 82  ? 1.735   63.531  -64.947 1.00 76.21 82  A 1 
ATOM 651  N N   . LEU A 1 83  ? -2.158  68.160  -68.324 1.00 81.29 83  A 1 
ATOM 652  C CA  . LEU A 1 83  ? -3.312  68.156  -67.424 1.00 78.93 83  A 1 
ATOM 653  C C   . LEU A 1 83  ? -4.563  67.636  -68.130 1.00 77.02 83  A 1 
ATOM 654  O O   . LEU A 1 83  ? -5.237  66.765  -67.576 1.00 74.66 83  A 1 
ATOM 655  C CB  . LEU A 1 83  ? -3.543  69.576  -66.865 1.00 77.63 83  A 1 
ATOM 656  C CG  . LEU A 1 83  ? -2.495  70.027  -65.828 1.00 73.61 83  A 1 
ATOM 657  C CD1 . LEU A 1 83  ? -2.740  71.504  -65.473 1.00 67.19 83  A 1 
ATOM 658  C CD2 . LEU A 1 83  ? -2.560  69.213  -64.536 1.00 67.13 83  A 1 
ATOM 659  N N   . GLU A 1 84  ? -4.844  68.058  -69.334 1.00 76.24 84  A 1 
ATOM 660  C CA  . GLU A 1 84  ? -5.955  67.528  -70.122 1.00 74.47 84  A 1 
ATOM 661  C C   . GLU A 1 84  ? -5.833  66.026  -70.349 1.00 73.67 84  A 1 
ATOM 662  O O   . GLU A 1 84  ? -6.773  65.270  -70.080 1.00 71.66 84  A 1 
ATOM 663  C CB  . GLU A 1 84  ? -6.035  68.217  -71.484 1.00 72.93 84  A 1 
ATOM 664  C CG  . GLU A 1 84  ? -6.873  69.481  -71.428 1.00 65.22 84  A 1 
ATOM 665  C CD  . GLU A 1 84  ? -7.212  70.005  -72.826 1.00 60.32 84  A 1 
ATOM 666  O OE1 . GLU A 1 84  ? -8.268  70.666  -72.919 1.00 54.75 84  A 1 
ATOM 667  O OE2 . GLU A 1 84  ? -6.448  69.710  -73.760 1.00 55.93 84  A 1 
ATOM 668  N N   . LYS A 1 85  ? -4.656  65.545  -70.754 1.00 76.60 85  A 1 
ATOM 669  C CA  . LYS A 1 85  ? -4.421  64.122  -70.978 1.00 76.73 85  A 1 
ATOM 670  C C   . LYS A 1 85  ? -4.568  63.306  -69.689 1.00 74.68 85  A 1 
ATOM 671  O O   . LYS A 1 85  ? -5.183  62.245  -69.709 1.00 72.41 85  A 1 
ATOM 672  C CB  . LYS A 1 85  ? -3.057  63.937  -71.645 1.00 76.10 85  A 1 
ATOM 673  C CG  . LYS A 1 85  ? -2.876  62.518  -72.182 1.00 69.75 85  A 1 
ATOM 674  C CD  . LYS A 1 85  ? -1.590  62.423  -73.016 1.00 67.16 85  A 1 
ATOM 675  C CE  . LYS A 1 85  ? -1.466  61.034  -73.660 1.00 59.47 85  A 1 
ATOM 676  N NZ  . LYS A 1 85  ? -0.339  60.962  -74.625 1.00 54.97 85  A 1 
ATOM 677  N N   . ALA A 1 86  ? -4.047  63.809  -68.574 1.00 74.60 86  A 1 
ATOM 678  C CA  . ALA A 1 86  ? -4.152  63.138  -67.279 1.00 72.12 86  A 1 
ATOM 679  C C   . ALA A 1 86  ? -5.598  63.095  -66.764 1.00 69.41 86  A 1 
ATOM 680  O O   . ALA A 1 86  ? -6.044  62.062  -66.250 1.00 67.78 86  A 1 
ATOM 681  C CB  . ALA A 1 86  ? -3.222  63.847  -66.284 1.00 71.23 86  A 1 
ATOM 682  N N   . LEU A 1 87  ? -6.360  64.177  -66.916 1.00 70.51 87  A 1 
ATOM 683  C CA  . LEU A 1 87  ? -7.762  64.251  -66.516 1.00 67.95 87  A 1 
ATOM 684  C C   . LEU A 1 87  ? -8.645  63.387  -67.415 1.00 66.01 87  A 1 
ATOM 685  O O   . LEU A 1 87  ? -9.458  62.612  -66.910 1.00 63.52 87  A 1 
ATOM 686  C CB  . LEU A 1 87  ? -8.205  65.724  -66.549 1.00 66.84 87  A 1 
ATOM 687  C CG  . LEU A 1 87  ? -7.602  66.579  -65.414 1.00 62.34 87  A 1 
ATOM 688  C CD1 . LEU A 1 87  ? -7.907  68.060  -65.664 1.00 57.11 87  A 1 
ATOM 689  C CD2 . LEU A 1 87  ? -8.183  66.202  -64.049 1.00 57.25 87  A 1 
ATOM 690  N N   . ASN A 1 88  ? -8.438  63.421  -68.723 1.00 69.39 88  A 1 
ATOM 691  C CA  . ASN A 1 88  ? -9.218  62.640  -69.672 1.00 68.53 88  A 1 
ATOM 692  C C   . ASN A 1 88  ? -8.952  61.148  -69.563 1.00 66.40 88  A 1 
ATOM 693  O O   . ASN A 1 88  ? -9.887  60.348  -69.632 1.00 62.66 88  A 1 
ATOM 694  C CB  . ASN A 1 88  ? -8.948  63.167  -71.091 1.00 67.38 88  A 1 
ATOM 695  C CG  . ASN A 1 88  ? -9.597  64.521  -71.337 1.00 63.48 88  A 1 
ATOM 696  O OD1 . ASN A 1 88  ? -10.503 64.926  -70.640 1.00 56.51 88  A 1 
ATOM 697  N ND2 . ASN A 1 88  ? -9.146  65.237  -72.355 1.00 57.04 88  A 1 
ATOM 698  N N   . LYS A 1 89  ? -7.686  60.722  -69.303 1.00 68.57 89  A 1 
ATOM 699  C CA  . LYS A 1 89  ? -7.350  59.311  -69.127 1.00 68.34 89  A 1 
ATOM 700  C C   . LYS A 1 89  ? -8.024  58.701  -67.900 1.00 63.82 89  A 1 
ATOM 701  O O   . LYS A 1 89  ? -8.449  57.554  -67.950 1.00 59.37 89  A 1 
ATOM 702  C CB  . LYS A 1 89  ? -5.829  59.134  -69.089 1.00 66.85 89  A 1 
ATOM 703  C CG  . LYS A 1 89  ? -5.433  57.647  -69.169 1.00 61.61 89  A 1 
ATOM 704  C CD  . LYS A 1 89  ? -3.923  57.435  -69.223 1.00 58.11 89  A 1 
ATOM 705  C CE  . LYS A 1 89  ? -3.637  55.936  -69.350 1.00 51.18 89  A 1 
ATOM 706  N NZ  . LYS A 1 89  ? -2.188  55.597  -69.385 1.00 47.56 89  A 1 
ATOM 707  N N   . ARG A 1 90  ? -8.142  59.447  -66.787 1.00 57.25 90  A 1 
ATOM 708  C CA  . ARG A 1 90  ? -8.814  58.968  -65.576 1.00 56.92 90  A 1 
ATOM 709  C C   . ARG A 1 90  ? -10.334 59.019  -65.655 1.00 54.22 90  A 1 
ATOM 710  O O   . ARG A 1 90  ? -10.974 58.301  -64.891 1.00 51.54 90  A 1 
ATOM 711  C CB  . ARG A 1 90  ? -8.348  59.753  -64.357 1.00 55.41 90  A 1 
ATOM 712  C CG  . ARG A 1 90  ? -7.178  59.055  -63.675 1.00 51.29 90  A 1 
ATOM 713  C CD  . ARG A 1 90  ? -6.889  59.781  -62.360 1.00 49.40 90  A 1 
ATOM 714  N NE  . ARG A 1 90  ? -5.835  59.101  -61.596 1.00 44.44 90  A 1 
ATOM 715  C CZ  . ARG A 1 90  ? -5.259  59.568  -60.500 1.00 41.32 90  A 1 
ATOM 716  N NH1 . ARG A 1 90  ? -5.596  60.718  -60.014 1.00 38.23 90  A 1 
ATOM 717  N NH2 . ARG A 1 90  ? -4.342  58.876  -59.893 1.00 37.66 90  A 1 
ATOM 718  N N   . PHE A 1 91  ? -10.913 59.856  -66.504 1.00 52.49 91  A 1 
ATOM 719  C CA  . PHE A 1 91  ? -12.355 59.896  -66.732 1.00 51.43 91  A 1 
ATOM 720  C C   . PHE A 1 91  ? -12.832 58.830  -67.722 1.00 49.86 91  A 1 
ATOM 721  O O   . PHE A 1 91  ? -14.004 58.487  -67.685 1.00 47.61 91  A 1 
ATOM 722  C CB  . PHE A 1 91  ? -12.781 61.290  -67.191 1.00 50.10 91  A 1 
ATOM 723  C CG  . PHE A 1 91  ? -13.287 62.147  -66.054 1.00 47.70 91  A 1 
ATOM 724  C CD1 . PHE A 1 91  ? -14.658 62.133  -65.742 1.00 43.91 91  A 1 
ATOM 725  C CD2 . PHE A 1 91  ? -12.411 62.945  -65.310 1.00 43.40 91  A 1 
ATOM 726  C CE1 . PHE A 1 91  ? -15.158 62.946  -64.699 1.00 39.24 91  A 1 
ATOM 727  C CE2 . PHE A 1 91  ? -12.909 63.757  -64.264 1.00 37.36 91  A 1 
ATOM 728  C CZ  . PHE A 1 91  ? -14.278 63.759  -63.966 1.00 39.35 91  A 1 
ATOM 729  N N   . LYS A 1 92  ? -11.950 58.321  -68.559 1.00 49.95 92  A 1 
ATOM 730  C CA  . LYS A 1 92  ? -12.241 57.197  -69.448 1.00 50.84 92  A 1 
ATOM 731  C C   . LYS A 1 92  ? -12.067 55.824  -68.792 1.00 46.40 92  A 1 
ATOM 732  O O   . LYS A 1 92  ? -12.430 54.832  -69.410 1.00 44.69 92  A 1 
ATOM 733  C CB  . LYS A 1 92  ? -11.372 57.269  -70.712 1.00 52.03 92  A 1 
ATOM 734  C CG  . LYS A 1 92  ? -11.965 58.185  -71.784 1.00 48.35 92  A 1 
ATOM 735  C CD  . LYS A 1 92  ? -11.181 58.012  -73.098 1.00 45.28 92  A 1 
ATOM 736  C CE  . LYS A 1 92  ? -11.866 58.791  -74.227 1.00 39.27 92  A 1 
ATOM 737  N NZ  . LYS A 1 92  ? -11.254 58.535  -75.549 1.00 36.70 92  A 1 
ATOM 738  N N   . MET A 1 93  ? -11.480 55.754  -67.554 1.00 35.58 93  A 1 
ATOM 739  C CA  . MET A 1 93  ? -11.430 54.540  -66.725 1.00 33.38 93  A 1 
ATOM 740  C C   . MET A 1 93  ? -12.549 54.557  -65.692 1.00 31.85 93  A 1 
ATOM 741  O O   . MET A 1 93  ? -12.785 55.618  -65.098 1.00 27.63 93  A 1 
ATOM 742  C CB  . MET A 1 93  ? -10.071 54.392  -66.037 1.00 32.34 93  A 1 
ATOM 743  C CG  . MET A 1 93  ? -9.090  53.635  -66.926 1.00 29.82 93  A 1 
ATOM 744  S SD  . MET A 1 93  ? -7.533  53.234  -66.070 1.00 28.06 93  A 1 
ATOM 745  C CE  . MET A 1 93  ? -7.101  51.714  -66.916 1.00 24.39 93  A 1 
ATOM 746  O OXT . MET A 1 93  ? -13.146 53.438  -65.535 1.00 27.58 93  A 1 
ATOM 747  N N   . MET B 2 1   ? -18.751 -43.171 116.882 1.00 36.87 1   B 1 
ATOM 748  C CA  . MET B 2 1   ? -19.397 -42.913 115.576 1.00 43.42 1   B 1 
ATOM 749  C C   . MET B 2 1   ? -18.314 -42.889 114.504 1.00 43.92 1   B 1 
ATOM 750  O O   . MET B 2 1   ? -17.729 -41.847 114.258 1.00 40.96 1   B 1 
ATOM 751  C CB  . MET B 2 1   ? -20.177 -41.600 115.608 1.00 40.95 1   B 1 
ATOM 752  C CG  . MET B 2 1   ? -21.522 -41.745 116.336 1.00 37.20 1   B 1 
ATOM 753  S SD  . MET B 2 1   ? -22.295 -40.156 116.669 1.00 34.74 1   B 1 
ATOM 754  C CE  . MET B 2 1   ? -24.044 -40.546 116.410 1.00 31.25 1   B 1 
ATOM 755  N N   . ASN B 2 2   ? -17.992 -44.054 113.967 1.00 35.89 2   B 1 
ATOM 756  C CA  . ASN B 2 2   ? -16.956 -44.189 112.932 1.00 40.97 2   B 1 
ATOM 757  C C   . ASN B 2 2   ? -17.499 -43.652 111.596 1.00 40.00 2   B 1 
ATOM 758  O O   . ASN B 2 2   ? -18.359 -44.271 110.976 1.00 38.19 2   B 1 
ATOM 759  C CB  . ASN B 2 2   ? -16.508 -45.671 112.846 1.00 38.94 2   B 1 
ATOM 760  C CG  . ASN B 2 2   ? -15.397 -46.004 113.827 1.00 33.58 2   B 1 
ATOM 761  O OD1 . ASN B 2 2   ? -14.776 -45.133 114.409 1.00 32.53 2   B 1 
ATOM 762  N ND2 . ASN B 2 2   ? -15.121 -47.265 114.033 1.00 33.35 2   B 1 
ATOM 763  N N   . ARG B 2 3   ? -17.019 -42.505 111.200 1.00 42.45 3   B 1 
ATOM 764  C CA  . ARG B 2 3   ? -17.335 -41.944 109.888 1.00 47.51 3   B 1 
ATOM 765  C C   . ARG B 2 3   ? -16.607 -42.778 108.825 1.00 46.73 3   B 1 
ATOM 766  O O   . ARG B 2 3   ? -15.438 -42.547 108.564 1.00 44.54 3   B 1 
ATOM 767  C CB  . ARG B 2 3   ? -16.954 -40.461 109.815 1.00 45.20 3   B 1 
ATOM 768  C CG  . ARG B 2 3   ? -17.938 -39.547 110.569 1.00 40.06 3   B 1 
ATOM 769  C CD  . ARG B 2 3   ? -17.525 -38.072 110.417 1.00 37.53 3   B 1 
ATOM 770  N NE  . ARG B 2 3   ? -18.541 -37.161 110.994 1.00 33.76 3   B 1 
ATOM 771  C CZ  . ARG B 2 3   ? -18.444 -35.835 111.078 1.00 31.86 3   B 1 
ATOM 772  N NH1 . ARG B 2 3   ? -17.376 -35.195 110.680 1.00 30.66 3   B 1 
ATOM 773  N NH2 . ARG B 2 3   ? -19.423 -35.129 111.571 1.00 31.35 3   B 1 
ATOM 774  N N   . GLY B 2 4   ? -17.294 -43.764 108.266 1.00 39.01 4   B 1 
ATOM 775  C CA  . GLY B 2 4   ? -16.796 -44.538 107.131 1.00 44.01 4   B 1 
ATOM 776  C C   . GLY B 2 4   ? -16.609 -43.613 105.937 1.00 44.57 4   B 1 
ATOM 777  O O   . GLY B 2 4   ? -17.585 -43.108 105.381 1.00 44.03 4   B 1 
ATOM 778  N N   . VAL B 2 5   ? -15.366 -43.350 105.588 1.00 36.57 5   B 1 
ATOM 779  C CA  . VAL B 2 5   ? -15.044 -42.576 104.380 1.00 41.36 5   B 1 
ATOM 780  C C   . VAL B 2 5   ? -15.513 -43.384 103.166 1.00 40.17 5   B 1 
ATOM 781  O O   . VAL B 2 5   ? -15.141 -44.557 103.055 1.00 39.24 5   B 1 
ATOM 782  C CB  . VAL B 2 5   ? -13.544 -42.246 104.302 1.00 40.08 5   B 1 
ATOM 783  C CG1 . VAL B 2 5   ? -13.220 -41.374 103.091 1.00 36.44 5   B 1 
ATOM 784  C CG2 . VAL B 2 5   ? -13.085 -41.495 105.563 1.00 41.02 5   B 1 
ATOM 785  N N   . PRO B 2 6   ? -16.379 -42.866 102.329 1.00 39.28 6   B 1 
ATOM 786  C CA  . PRO B 2 6   ? -17.025 -43.661 101.305 1.00 45.42 6   B 1 
ATOM 787  C C   . PRO B 2 6   ? -16.009 -44.135 100.255 1.00 47.37 6   B 1 
ATOM 788  O O   . PRO B 2 6   ? -15.315 -43.333 99.620  1.00 47.29 6   B 1 
ATOM 789  C CB  . PRO B 2 6   ? -18.125 -42.764 100.715 1.00 42.64 6   B 1 
ATOM 790  C CG  . PRO B 2 6   ? -17.603 -41.350 100.956 1.00 40.90 6   B 1 
ATOM 791  C CD  . PRO B 2 6   ? -16.829 -41.479 102.257 1.00 44.22 6   B 1 
ATOM 792  N N   . PHE B 2 7   ? -16.010 -45.426 100.038 1.00 41.49 7   B 1 
ATOM 793  C CA  . PHE B 2 7   ? -15.135 -46.146 99.094  1.00 45.10 7   B 1 
ATOM 794  C C   . PHE B 2 7   ? -15.302 -45.714 97.612  1.00 45.05 7   B 1 
ATOM 795  O O   . PHE B 2 7   ? -14.549 -46.139 96.751  1.00 47.33 7   B 1 
ATOM 796  C CB  . PHE B 2 7   ? -15.430 -47.645 99.268  1.00 44.43 7   B 1 
ATOM 797  C CG  . PHE B 2 7   ? -14.235 -48.558 99.186  1.00 43.94 7   B 1 
ATOM 798  C CD1 . PHE B 2 7   ? -13.891 -49.216 97.987  1.00 42.00 7   B 1 
ATOM 799  C CD2 . PHE B 2 7   ? -13.457 -48.791 100.343 1.00 42.55 7   B 1 
ATOM 800  C CE1 . PHE B 2 7   ? -12.802 -50.088 97.949  1.00 36.73 7   B 1 
ATOM 801  C CE2 . PHE B 2 7   ? -12.366 -49.664 100.300 1.00 36.57 7   B 1 
ATOM 802  C CZ  . PHE B 2 7   ? -12.034 -50.320 99.102  1.00 39.67 7   B 1 
ATOM 803  N N   . ARG B 2 8   ? -16.297 -44.875 97.315  1.00 38.82 8   B 1 
ATOM 804  C CA  . ARG B 2 8   ? -16.654 -44.488 95.949  1.00 43.19 8   B 1 
ATOM 805  C C   . ARG B 2 8   ? -15.553 -43.741 95.198  1.00 42.44 8   B 1 
ATOM 806  O O   . ARG B 2 8   ? -15.493 -43.862 93.980  1.00 44.77 8   B 1 
ATOM 807  C CB  . ARG B 2 8   ? -17.951 -43.658 95.940  1.00 42.93 8   B 1 
ATOM 808  C CG  . ARG B 2 8   ? -19.189 -44.520 95.690  1.00 38.52 8   B 1 
ATOM 809  C CD  . ARG B 2 8   ? -20.431 -43.638 95.549  1.00 37.54 8   B 1 
ATOM 810  N NE  . ARG B 2 8   ? -21.609 -44.441 95.164  1.00 34.05 8   B 1 
ATOM 811  C CZ  . ARG B 2 8   ? -22.841 -43.973 94.988  1.00 30.73 8   B 1 
ATOM 812  N NH1 . ARG B 2 8   ? -23.149 -42.715 95.162  1.00 29.17 8   B 1 
ATOM 813  N NH2 . ARG B 2 8   ? -23.806 -44.775 94.617  1.00 29.64 8   B 1 
ATOM 814  N N   . HIS B 2 9   ? -14.725 -42.978 95.900  1.00 39.56 9   B 1 
ATOM 815  C CA  . HIS B 2 9   ? -13.750 -42.161 95.197  1.00 42.66 9   B 1 
ATOM 816  C C   . HIS B 2 9   ? -12.598 -42.967 94.582  1.00 40.70 9   B 1 
ATOM 817  O O   . HIS B 2 9   ? -12.016 -42.517 93.590  1.00 45.27 9   B 1 
ATOM 818  C CB  . HIS B 2 9   ? -13.228 -41.046 96.116  1.00 42.72 9   B 1 
ATOM 819  C CG  . HIS B 2 9   ? -14.209 -39.912 96.226  1.00 40.89 9   B 1 
ATOM 820  N ND1 . HIS B 2 9   ? -14.593 -39.080 95.199  1.00 38.39 9   B 1 
ATOM 821  C CD2 . HIS B 2 9   ? -14.895 -39.514 97.326  1.00 41.69 9   B 1 
ATOM 822  C CE1 . HIS B 2 9   ? -15.496 -38.208 95.676  1.00 40.82 9   B 1 
ATOM 823  N NE2 . HIS B 2 9   ? -15.720 -38.435 96.972  1.00 42.20 9   B 1 
ATOM 824  N N   . LEU B 2 10  ? -12.298 -44.154 95.113  1.00 36.75 10  B 1 
ATOM 825  C CA  . LEU B 2 10  ? -11.155 -44.934 94.622  1.00 39.71 10  B 1 
ATOM 826  C C   . LEU B 2 10  ? -11.391 -45.487 93.204  1.00 37.22 10  B 1 
ATOM 827  O O   . LEU B 2 10  ? -10.446 -45.598 92.426  1.00 39.66 10  B 1 
ATOM 828  C CB  . LEU B 2 10  ? -10.810 -46.061 95.608  1.00 40.46 10  B 1 
ATOM 829  C CG  . LEU B 2 10  ? -9.313  -46.067 95.976  1.00 37.70 10  B 1 
ATOM 830  C CD1 . LEU B 2 10  ? -9.102  -45.476 97.374  1.00 37.68 10  B 1 
ATOM 831  C CD2 . LEU B 2 10  ? -8.730  -47.468 95.961  1.00 41.39 10  B 1 
ATOM 832  N N   . LEU B 2 11  ? -12.636 -45.820 92.859  1.00 39.59 11  B 1 
ATOM 833  C CA  . LEU B 2 11  ? -12.966 -46.402 91.550  1.00 43.22 11  B 1 
ATOM 834  C C   . LEU B 2 11  ? -12.791 -45.414 90.387  1.00 41.47 11  B 1 
ATOM 835  O O   . LEU B 2 11  ? -12.481 -45.837 89.276  1.00 43.06 11  B 1 
ATOM 836  C CB  . LEU B 2 11  ? -14.399 -46.959 91.595  1.00 43.12 11  B 1 
ATOM 837  C CG  . LEU B 2 11  ? -14.441 -48.459 91.949  1.00 38.47 11  B 1 
ATOM 838  C CD1 . LEU B 2 11  ? -15.811 -48.839 92.504  1.00 36.67 11  B 1 
ATOM 839  C CD2 . LEU B 2 11  ? -14.156 -49.313 90.720  1.00 40.04 11  B 1 
ATOM 840  N N   . LEU B 2 12  ? -13.012 -44.136 90.664  1.00 39.84 12  B 1 
ATOM 841  C CA  . LEU B 2 12  ? -12.904 -43.124 89.606  1.00 42.94 12  B 1 
ATOM 842  C C   . LEU B 2 12  ? -11.461 -42.924 89.132  1.00 40.86 12  B 1 
ATOM 843  O O   . LEU B 2 12  ? -11.247 -42.627 87.956  1.00 41.80 12  B 1 
ATOM 844  C CB  . LEU B 2 12  ? -13.527 -41.805 90.110  1.00 42.27 12  B 1 
ATOM 845  C CG  . LEU B 2 12  ? -14.915 -41.554 89.503  1.00 37.79 12  B 1 
ATOM 846  C CD1 . LEU B 2 12  ? -15.769 -40.686 90.424  1.00 36.33 12  B 1 
ATOM 847  C CD2 . LEU B 2 12  ? -14.806 -40.852 88.152  1.00 39.55 12  B 1 
ATOM 848  N N   . VAL B 2 13  ? -10.492 -43.105 90.030  1.00 42.87 13  B 1 
ATOM 849  C CA  . VAL B 2 13  ? -9.079  -42.897 89.682  1.00 46.16 13  B 1 
ATOM 850  C C   . VAL B 2 13  ? -8.576  -44.004 88.756  1.00 44.12 13  B 1 
ATOM 851  O O   . VAL B 2 13  ? -7.795  -43.724 87.845  1.00 46.36 13  B 1 
ATOM 852  C CB  . VAL B 2 13  ? -8.195  -42.768 90.938  1.00 45.88 13  B 1 
ATOM 853  C CG1 . VAL B 2 13  ? -6.742  -42.398 90.583  1.00 41.38 13  B 1 
ATOM 854  C CG2 . VAL B 2 13  ? -8.712  -41.678 91.887  1.00 46.09 13  B 1 
ATOM 855  N N   . LEU B 2 14  ? -9.068  -45.244 88.945  1.00 43.90 14  B 1 
ATOM 856  C CA  . LEU B 2 14  ? -8.607  -46.376 88.125  1.00 46.30 14  B 1 
ATOM 857  C C   . LEU B 2 14  ? -9.058  -46.281 86.660  1.00 44.38 14  B 1 
ATOM 858  O O   . LEU B 2 14  ? -8.349  -46.767 85.778  1.00 45.35 14  B 1 
ATOM 859  C CB  . LEU B 2 14  ? -9.054  -47.712 88.751  1.00 46.24 14  B 1 
ATOM 860  C CG  . LEU B 2 14  ? -7.881  -48.704 88.861  1.00 41.77 14  B 1 
ATOM 861  C CD1 . LEU B 2 14  ? -7.287  -48.653 90.270  1.00 39.43 14  B 1 
ATOM 862  C CD2 . LEU B 2 14  ? -8.321  -50.137 88.581  1.00 42.69 14  B 1 
ATOM 863  N N   . GLN B 2 15  ? -10.234 -45.683 86.422  1.00 43.79 15  B 1 
ATOM 864  C CA  . GLN B 2 15  ? -10.723 -45.552 85.043  1.00 46.01 15  B 1 
ATOM 865  C C   . GLN B 2 15  ? -9.910  -44.557 84.202  1.00 42.88 15  B 1 
ATOM 866  O O   . GLN B 2 15  ? -9.844  -44.708 82.981  1.00 45.56 15  B 1 
ATOM 867  C CB  . GLN B 2 15  ? -12.208 -45.170 85.015  1.00 46.22 15  B 1 
ATOM 868  C CG  . GLN B 2 15  ? -13.110 -46.351 85.353  1.00 44.10 15  B 1 
ATOM 869  C CD  . GLN B 2 15  ? -14.578 -46.089 84.995  1.00 40.49 15  B 1 
ATOM 870  O OE1 . GLN B 2 15  ? -15.057 -44.980 84.819  1.00 38.34 15  B 1 
ATOM 871  N NE2 . GLN B 2 15  ? -15.386 -47.134 84.879  1.00 41.65 15  B 1 
ATOM 872  N N   . LEU B 2 16  ? -9.275  -43.558 84.827  1.00 42.28 16  B 1 
ATOM 873  C CA  . LEU B 2 16  ? -8.464  -42.566 84.118  1.00 46.07 16  B 1 
ATOM 874  C C   . LEU B 2 16  ? -7.151  -43.140 83.576  1.00 43.83 16  B 1 
ATOM 875  O O   . LEU B 2 16  ? -6.588  -42.560 82.640  1.00 43.01 16  B 1 
ATOM 876  C CB  . LEU B 2 16  ? -8.217  -41.370 85.045  1.00 44.66 16  B 1 
ATOM 877  C CG  . LEU B 2 16  ? -9.253  -40.237 84.838  1.00 39.03 16  B 1 
ATOM 878  C CD1 . LEU B 2 16  ? -9.386  -39.388 86.092  1.00 36.73 16  B 1 
ATOM 879  C CD2 . LEU B 2 16  ? -8.840  -39.327 83.677  1.00 38.71 16  B 1 
ATOM 880  N N   . ALA B 2 17  ? -6.678  -44.247 84.131  1.00 40.74 17  B 1 
ATOM 881  C CA  . ALA B 2 17  ? -5.411  -44.837 83.692  1.00 45.53 17  B 1 
ATOM 882  C C   . ALA B 2 17  ? -5.505  -45.538 82.328  1.00 44.68 17  B 1 
ATOM 883  O O   . ALA B 2 17  ? -4.499  -45.674 81.637  1.00 44.37 17  B 1 
ATOM 884  C CB  . ALA B 2 17  ? -4.913  -45.800 84.780  1.00 44.28 17  B 1 
ATOM 885  N N   . LEU B 2 18  ? -6.712  -45.976 81.921  1.00 42.30 18  B 1 
ATOM 886  C CA  . LEU B 2 18  ? -6.975  -46.482 80.581  1.00 46.12 18  B 1 
ATOM 887  C C   . LEU B 2 18  ? -7.197  -45.326 79.596  1.00 44.64 18  B 1 
ATOM 888  O O   . LEU B 2 18  ? -8.119  -45.364 78.780  1.00 43.56 18  B 1 
ATOM 889  C CB  . LEU B 2 18  ? -8.137  -47.493 80.592  1.00 44.14 18  B 1 
ATOM 890  C CG  . LEU B 2 18  ? -7.750  -48.880 81.130  1.00 39.16 18  B 1 
ATOM 891  C CD1 . LEU B 2 18  ? -9.024  -49.667 81.462  1.00 37.34 18  B 1 
ATOM 892  C CD2 . LEU B 2 18  ? -6.961  -49.685 80.087  1.00 40.20 18  B 1 
ATOM 893  N N   . LEU B 2 19  ? -6.393  -44.265 79.682  1.00 41.70 19  B 1 
ATOM 894  C CA  . LEU B 2 19  ? -6.223  -43.413 78.522  1.00 44.45 19  B 1 
ATOM 895  C C   . LEU B 2 19  ? -5.719  -44.335 77.417  1.00 41.95 19  B 1 
ATOM 896  O O   . LEU B 2 19  ? -4.671  -44.960 77.599  1.00 39.71 19  B 1 
ATOM 897  C CB  . LEU B 2 19  ? -5.226  -42.279 78.808  1.00 41.99 19  B 1 
ATOM 898  C CG  . LEU B 2 19  ? -5.879  -41.073 79.505  1.00 36.73 19  B 1 
ATOM 899  C CD1 . LEU B 2 19  ? -4.808  -40.145 80.075  1.00 35.25 19  B 1 
ATOM 900  C CD2 . LEU B 2 19  ? -6.749  -40.256 78.550  1.00 36.49 19  B 1 
ATOM 901  N N   . PRO B 2 20  ? -6.483  -44.513 76.325  1.00 36.29 20  B 1 
ATOM 902  C CA  . PRO B 2 20  ? -6.007  -45.335 75.237  1.00 39.68 20  B 1 
ATOM 903  C C   . PRO B 2 20  ? -4.653  -44.762 74.869  1.00 39.73 20  B 1 
ATOM 904  O O   . PRO B 2 20  ? -4.534  -43.554 74.653  1.00 39.20 20  B 1 
ATOM 905  C CB  . PRO B 2 20  ? -7.052  -45.204 74.117  1.00 38.17 20  B 1 
ATOM 906  C CG  . PRO B 2 20  ? -7.730  -43.872 74.409  1.00 35.73 20  B 1 
ATOM 907  C CD  . PRO B 2 20  ? -7.646  -43.749 75.931  1.00 36.98 20  B 1 
ATOM 908  N N   . ALA B 2 21  ? -3.644  -45.614 74.872  1.00 37.36 21  B 1 
ATOM 909  C CA  . ALA B 2 21  ? -2.366  -45.224 74.320  1.00 40.21 21  B 1 
ATOM 910  C C   . ALA B 2 21  ? -2.695  -44.637 72.954  1.00 39.49 21  B 1 
ATOM 911  O O   . ALA B 2 21  ? -3.232  -45.336 72.097  1.00 37.12 21  B 1 
ATOM 912  C CB  . ALA B 2 21  ? -1.451  -46.460 74.224  1.00 38.22 21  B 1 
ATOM 913  N N   . ALA B 2 22  ? -2.512  -43.320 72.812  1.00 37.67 22  B 1 
ATOM 914  C CA  . ALA B 2 22  ? -2.781  -42.651 71.563  1.00 39.76 22  B 1 
ATOM 915  C C   . ALA B 2 22  ? -1.910  -43.383 70.556  1.00 39.31 22  B 1 
ATOM 916  O O   . ALA B 2 22  ? -0.689  -43.292 70.626  1.00 36.95 22  B 1 
ATOM 917  C CB  . ALA B 2 22  ? -2.441  -41.162 71.678  1.00 37.45 22  B 1 
ATOM 918  N N   . THR B 2 23  ? -2.546  -44.210 69.712  1.00 39.17 23  B 1 
ATOM 919  C CA  . THR B 2 23  ? -1.860  -44.848 68.603  1.00 40.31 23  B 1 
ATOM 920  C C   . THR B 2 23  ? -1.284  -43.701 67.804  1.00 40.32 23  B 1 
ATOM 921  O O   . THR B 2 23  ? -2.013  -43.010 67.101  1.00 37.50 23  B 1 
ATOM 922  C CB  . THR B 2 23  ? -2.822  -45.682 67.741  1.00 37.21 23  B 1 
ATOM 923  O OG1 . THR B 2 23  ? -4.056  -45.008 67.563  1.00 33.43 23  B 1 
ATOM 924  C CG2 . THR B 2 23  ? -3.141  -47.028 68.391  1.00 32.75 23  B 1 
ATOM 925  N N   . GLN B 2 24  ? 0.008   -43.398 68.024  1.00 47.52 24  B 1 
ATOM 926  C CA  . GLN B 2 24  ? 0.718   -42.415 67.225  1.00 48.19 24  B 1 
ATOM 927  C C   . GLN B 2 24  ? 0.558   -42.879 65.785  1.00 48.11 24  B 1 
ATOM 928  O O   . GLN B 2 24  ? 1.087   -43.917 65.398  1.00 46.15 24  B 1 
ATOM 929  C CB  . GLN B 2 24  ? 2.190   -42.306 67.633  1.00 46.74 24  B 1 
ATOM 930  C CG  . GLN B 2 24  ? 2.409   -41.432 68.869  1.00 43.15 24  B 1 
ATOM 931  C CD  . GLN B 2 24  ? 3.899   -41.225 69.179  1.00 40.49 24  B 1 
ATOM 932  O OE1 . GLN B 2 24  ? 4.757   -41.881 68.658  1.00 37.13 24  B 1 
ATOM 933  N NE2 . GLN B 2 24  ? 4.247   -40.277 70.021  1.00 37.20 24  B 1 
ATOM 934  N N   . GLY B 2 25  ? -0.302  -42.212 65.032  1.00 55.33 25  B 1 
ATOM 935  C CA  . GLY B 2 25  ? -0.678  -42.621 63.695  1.00 57.08 25  B 1 
ATOM 936  C C   . GLY B 2 25  ? 0.576   -42.763 62.861  1.00 60.78 25  B 1 
ATOM 937  O O   . GLY B 2 25  ? 1.413   -41.861 62.858  1.00 57.88 25  B 1 
ATOM 938  N N   . LYS B 2 26  ? 0.712   -43.911 62.174  1.00 71.45 26  B 1 
ATOM 939  C CA  . LYS B 2 26  ? 1.892   -44.200 61.357  1.00 77.04 26  B 1 
ATOM 940  C C   . LYS B 2 26  ? 2.206   -43.001 60.476  1.00 81.48 26  B 1 
ATOM 941  O O   . LYS B 2 26  ? 1.354   -42.543 59.700  1.00 78.97 26  B 1 
ATOM 942  C CB  . LYS B 2 26  ? 1.695   -45.443 60.483  1.00 69.60 26  B 1 
ATOM 943  C CG  . LYS B 2 26  ? 1.619   -46.721 61.315  1.00 61.68 26  B 1 
ATOM 944  C CD  . LYS B 2 26  ? 1.630   -47.970 60.403  1.00 59.55 26  B 1 
ATOM 945  C CE  . LYS B 2 26  ? 1.520   -49.209 61.273  1.00 51.90 26  B 1 
ATOM 946  N NZ  . LYS B 2 26  ? 2.114   -50.399 60.627  1.00 47.11 26  B 1 
ATOM 947  N N   . LYS B 2 27  ? 3.423   -42.480 60.576  1.00 83.94 27  B 1 
ATOM 948  C CA  . LYS B 2 27  ? 3.854   -41.372 59.735  1.00 87.84 27  B 1 
ATOM 949  C C   . LYS B 2 27  ? 3.883   -41.844 58.294  1.00 90.15 27  B 1 
ATOM 950  O O   . LYS B 2 27  ? 4.576   -42.794 57.970  1.00 88.03 27  B 1 
ATOM 951  C CB  . LYS B 2 27  ? 5.208   -40.868 60.244  1.00 84.04 27  B 1 
ATOM 952  C CG  . LYS B 2 27  ? 5.673   -39.604 59.505  1.00 74.96 27  B 1 
ATOM 953  C CD  . LYS B 2 27  ? 6.975   -39.110 60.142  1.00 73.44 27  B 1 
ATOM 954  C CE  . LYS B 2 27  ? 7.477   -37.830 59.491  1.00 62.52 27  B 1 
ATOM 955  N NZ  . LYS B 2 27  ? 8.652   -37.302 60.216  1.00 56.14 27  B 1 
ATOM 956  N N   . VAL B 2 28  ? 3.146   -41.170 57.418  1.00 89.00 28  B 1 
ATOM 957  C CA  . VAL B 2 28  ? 3.156   -41.447 55.982  1.00 89.30 28  B 1 
ATOM 958  C C   . VAL B 2 28  ? 3.990   -40.390 55.279  1.00 89.84 28  B 1 
ATOM 959  O O   . VAL B 2 28  ? 3.786   -39.188 55.480  1.00 87.58 28  B 1 
ATOM 960  C CB  . VAL B 2 28  ? 1.737   -41.547 55.394  1.00 87.39 28  B 1 
ATOM 961  C CG1 . VAL B 2 28  ? 1.771   -41.904 53.907  1.00 80.54 28  B 1 
ATOM 962  C CG2 . VAL B 2 28  ? 0.911   -42.615 56.119  1.00 81.67 28  B 1 
ATOM 963  N N   . VAL B 2 29  ? 4.912   -40.855 54.459  1.00 89.08 29  B 1 
ATOM 964  C CA  . VAL B 2 29  ? 5.737   -40.014 53.593  1.00 89.52 29  B 1 
ATOM 965  C C   . VAL B 2 29  ? 5.501   -40.435 52.151  1.00 90.20 29  B 1 
ATOM 966  O O   . VAL B 2 29  ? 5.505   -41.616 51.832  1.00 88.59 29  B 1 
ATOM 967  C CB  . VAL B 2 29  ? 7.226   -40.111 53.978  1.00 88.11 29  B 1 
ATOM 968  C CG1 . VAL B 2 29  ? 8.101   -39.253 53.073  1.00 81.71 29  B 1 
ATOM 969  C CG2 . VAL B 2 29  ? 7.449   -39.634 55.416  1.00 83.57 29  B 1 
ATOM 970  N N   . LEU B 2 30  ? 5.273   -39.464 51.276  1.00 91.02 30  B 1 
ATOM 971  C CA  . LEU B 2 30  ? 5.162   -39.707 49.838  1.00 91.05 30  B 1 
ATOM 972  C C   . LEU B 2 30  ? 6.482   -39.347 49.164  1.00 91.32 30  B 1 
ATOM 973  O O   . LEU B 2 30  ? 7.058   -38.298 49.440  1.00 88.84 30  B 1 
ATOM 974  C CB  . LEU B 2 30  ? 3.996   -38.922 49.224  1.00 89.17 30  B 1 
ATOM 975  C CG  . LEU B 2 30  ? 2.622   -39.113 49.899  1.00 87.86 30  B 1 
ATOM 976  C CD1 . LEU B 2 30  ? 1.547   -38.408 49.076  1.00 81.49 30  B 1 
ATOM 977  C CD2 . LEU B 2 30  ? 2.220   -40.581 50.039  1.00 82.18 30  B 1 
ATOM 978  N N   . GLY B 2 31  ? 6.938   -40.219 48.247  1.00 90.47 31  B 1 
ATOM 979  C CA  . GLY B 2 31  ? 8.118   -39.999 47.429  1.00 90.03 31  B 1 
ATOM 980  C C   . GLY B 2 31  ? 7.789   -40.087 45.940  1.00 91.17 31  B 1 
ATOM 981  O O   . GLY B 2 31  ? 6.775   -40.660 45.553  1.00 88.79 31  B 1 
ATOM 982  N N   . LYS B 2 32  ? 8.654   -39.528 45.126  1.00 92.06 32  B 1 
ATOM 983  C CA  . LYS B 2 32  ? 8.566   -39.641 43.670  1.00 92.62 32  B 1 
ATOM 984  C C   . LYS B 2 32  ? 9.608   -40.629 43.165  1.00 92.27 32  B 1 
ATOM 985  O O   . LYS B 2 32  ? 10.738  -40.631 43.636  1.00 89.93 32  B 1 
ATOM 986  C CB  . LYS B 2 32  ? 8.783   -38.287 42.987  1.00 90.64 32  B 1 
ATOM 987  C CG  . LYS B 2 32  ? 7.793   -37.206 43.426  1.00 87.14 32  B 1 
ATOM 988  C CD  . LYS B 2 32  ? 8.102   -35.915 42.670  1.00 87.42 32  B 1 
ATOM 989  C CE  . LYS B 2 32  ? 7.409   -34.728 43.299  1.00 80.77 32  B 1 
ATOM 990  N NZ  . LYS B 2 32  ? 7.832   -33.469 42.655  1.00 76.76 32  B 1 
ATOM 991  N N   . LYS B 2 33  ? 9.246   -41.426 42.162  1.00 91.53 33  B 1 
ATOM 992  C CA  . LYS B 2 33  ? 10.187  -42.298 41.458  1.00 91.98 33  B 1 
ATOM 993  C C   . LYS B 2 33  ? 11.365  -41.480 40.922  1.00 91.31 33  B 1 
ATOM 994  O O   . LYS B 2 33  ? 11.168  -40.426 40.328  1.00 87.59 33  B 1 
ATOM 995  C CB  . LYS B 2 33  ? 9.420   -43.021 40.332  1.00 90.89 33  B 1 
ATOM 996  C CG  . LYS B 2 33  ? 10.256  -44.048 39.560  1.00 89.19 33  B 1 
ATOM 997  C CD  . LYS B 2 33  ? 9.359   -44.713 38.506  1.00 87.67 33  B 1 
ATOM 998  C CE  . LYS B 2 33  ? 10.068  -45.787 37.674  1.00 80.50 33  B 1 
ATOM 999  N NZ  . LYS B 2 33  ? 9.115   -46.408 36.734  1.00 74.73 33  B 1 
ATOM 1000 N N   . GLY B 2 34  ? 12.574  -41.975 41.147  1.00 91.77 34  B 1 
ATOM 1001 C CA  . GLY B 2 34  ? 13.816  -41.304 40.759  1.00 90.95 34  B 1 
ATOM 1002 C C   . GLY B 2 34  ? 14.303  -40.219 41.719  1.00 92.03 34  B 1 
ATOM 1003 O O   . GLY B 2 34  ? 15.474  -39.839 41.642  1.00 88.00 34  B 1 
ATOM 1004 N N   . ASP B 2 35  ? 13.473  -39.755 42.631  1.00 91.64 35  B 1 
ATOM 1005 C CA  . ASP B 2 35  ? 13.817  -38.694 43.572  1.00 91.65 35  B 1 
ATOM 1006 C C   . ASP B 2 35  ? 14.545  -39.247 44.821  1.00 92.44 35  B 1 
ATOM 1007 O O   . ASP B 2 35  ? 14.788  -40.453 44.955  1.00 89.57 35  B 1 
ATOM 1008 C CB  . ASP B 2 35  ? 12.529  -37.917 43.922  1.00 89.27 35  B 1 
ATOM 1009 C CG  . ASP B 2 35  ? 12.744  -36.459 44.325  1.00 85.19 35  B 1 
ATOM 1010 O OD1 . ASP B 2 35  ? 13.909  -36.064 44.525  1.00 79.45 35  B 1 
ATOM 1011 O OD2 . ASP B 2 35  ? 11.723  -35.749 44.430  1.00 80.08 35  B 1 
ATOM 1012 N N   . THR B 2 36  ? 14.907  -38.368 45.740  1.00 92.06 36  B 1 
ATOM 1013 C CA  . THR B 2 36  ? 15.492  -38.708 47.040  1.00 92.54 36  B 1 
ATOM 1014 C C   . THR B 2 36  ? 14.500  -38.374 48.146  1.00 92.61 36  B 1 
ATOM 1015 O O   . THR B 2 36  ? 13.906  -37.302 48.142  1.00 89.39 36  B 1 
ATOM 1016 C CB  . THR B 2 36  ? 16.824  -37.990 47.256  1.00 90.68 36  B 1 
ATOM 1017 O OG1 . THR B 2 36  ? 17.717  -38.323 46.209  1.00 78.94 36  B 1 
ATOM 1018 C CG2 . THR B 2 36  ? 17.516  -38.378 48.560  1.00 78.79 36  B 1 
ATOM 1019 N N   . VAL B 2 37  ? 14.345  -39.264 49.111  1.00 92.64 37  B 1 
ATOM 1020 C CA  . VAL B 2 37  ? 13.518  -39.030 50.297  1.00 92.77 37  B 1 
ATOM 1021 C C   . VAL B 2 37  ? 14.352  -39.190 51.562  1.00 93.02 37  B 1 
ATOM 1022 O O   . VAL B 2 37  ? 15.285  -39.982 51.603  1.00 91.69 37  B 1 
ATOM 1023 C CB  . VAL B 2 37  ? 12.279  -39.941 50.283  1.00 91.41 37  B 1 
ATOM 1024 C CG1 . VAL B 2 37  ? 12.598  -41.401 50.608  1.00 81.21 37  B 1 
ATOM 1025 C CG2 . VAL B 2 37  ? 11.210  -39.435 51.237  1.00 83.00 37  B 1 
ATOM 1026 N N   . GLU B 2 38  ? 14.000  -38.444 52.602  1.00 92.68 38  B 1 
ATOM 1027 C CA  . GLU B 2 38  ? 14.603  -38.513 53.920  1.00 92.68 38  B 1 
ATOM 1028 C C   . GLU B 2 38  ? 13.533  -38.882 54.947  1.00 92.21 38  B 1 
ATOM 1029 O O   . GLU B 2 38  ? 12.581  -38.142 55.177  1.00 88.99 38  B 1 
ATOM 1030 C CB  . GLU B 2 38  ? 15.306  -37.183 54.207  1.00 90.77 38  B 1 
ATOM 1031 C CG  . GLU B 2 38  ? 16.083  -37.173 55.524  1.00 83.25 38  B 1 
ATOM 1032 C CD  . GLU B 2 38  ? 17.040  -35.958 55.636  1.00 84.64 38  B 1 
ATOM 1033 O OE1 . GLU B 2 38  ? 17.702  -35.785 56.669  1.00 76.52 38  B 1 
ATOM 1034 O OE2 . GLU B 2 38  ? 17.208  -35.194 54.655  1.00 79.07 38  B 1 
ATOM 1035 N N   . LEU B 2 39  ? 13.655  -40.067 55.533  1.00 91.80 39  B 1 
ATOM 1036 C CA  . LEU B 2 39  ? 12.805  -40.554 56.611  1.00 91.71 39  B 1 
ATOM 1037 C C   . LEU B 2 39  ? 13.453  -40.192 57.937  1.00 91.70 39  B 1 
ATOM 1038 O O   . LEU B 2 39  ? 14.588  -40.586 58.199  1.00 89.76 39  B 1 
ATOM 1039 C CB  . LEU B 2 39  ? 12.576  -42.070 56.491  1.00 91.85 39  B 1 
ATOM 1040 C CG  . LEU B 2 39  ? 12.119  -42.572 55.117  1.00 91.53 39  B 1 
ATOM 1041 C CD1 . LEU B 2 39  ? 11.878  -44.081 55.181  1.00 85.35 39  B 1 
ATOM 1042 C CD2 . LEU B 2 39  ? 10.821  -41.904 54.651  1.00 85.78 39  B 1 
ATOM 1043 N N   . THR B 2 40  ? 12.767  -39.412 58.753  1.00 91.86 40  B 1 
ATOM 1044 C CA  . THR B 2 40  ? 13.308  -38.940 60.028  1.00 90.92 40  B 1 
ATOM 1045 C C   . THR B 2 40  ? 13.062  -39.947 61.142  1.00 90.76 40  B 1 
ATOM 1046 O O   . THR B 2 40  ? 11.953  -40.456 61.254  1.00 87.24 40  B 1 
ATOM 1047 C CB  . THR B 2 40  ? 12.711  -37.593 60.423  1.00 88.63 40  B 1 
ATOM 1048 O OG1 . THR B 2 40  ? 11.326  -37.713 60.590  1.00 77.60 40  B 1 
ATOM 1049 C CG2 . THR B 2 40  ? 12.957  -36.514 59.362  1.00 76.16 40  B 1 
ATOM 1050 N N   . CYS B 2 41  ? 14.042  -40.144 61.993  1.00 89.60 41  B 1 
ATOM 1051 C CA  . CYS B 2 41  ? 13.934  -40.860 63.257  1.00 89.44 41  B 1 
ATOM 1052 C C   . CYS B 2 41  ? 14.679  -40.052 64.315  1.00 89.81 41  B 1 
ATOM 1053 O O   . CYS B 2 41  ? 15.792  -39.594 64.062  1.00 87.33 41  B 1 
ATOM 1054 C CB  . CYS B 2 41  ? 14.520  -42.263 63.098  1.00 87.97 41  B 1 
ATOM 1055 S SG  . CYS B 2 41  ? 14.445  -43.249 64.609  1.00 85.32 41  B 1 
ATOM 1056 N N   . THR B 2 42  ? 14.044  -39.802 65.452  1.00 89.92 42  B 1 
ATOM 1057 C CA  . THR B 2 42  ? 14.589  -38.952 66.512  1.00 89.18 42  B 1 
ATOM 1058 C C   . THR B 2 42  ? 14.584  -39.683 67.840  1.00 88.98 42  B 1 
ATOM 1059 O O   . THR B 2 42  ? 13.551  -40.208 68.251  1.00 85.00 42  B 1 
ATOM 1060 C CB  . THR B 2 42  ? 13.803  -37.640 66.646  1.00 86.42 42  B 1 
ATOM 1061 O OG1 . THR B 2 42  ? 12.424  -37.860 66.780  1.00 74.11 42  B 1 
ATOM 1062 C CG2 . THR B 2 42  ? 13.988  -36.741 65.420  1.00 72.66 42  B 1 
ATOM 1063 N N   . ALA B 2 43  ? 15.698  -39.669 68.536  1.00 87.91 43  B 1 
ATOM 1064 C CA  . ALA B 2 43  ? 15.788  -40.146 69.902  1.00 87.02 43  B 1 
ATOM 1065 C C   . ALA B 2 43  ? 15.418  -39.038 70.900  1.00 86.95 43  B 1 
ATOM 1066 O O   . ALA B 2 43  ? 15.581  -37.845 70.623  1.00 83.40 43  B 1 
ATOM 1067 C CB  . ALA B 2 43  ? 17.198  -40.676 70.143  1.00 84.05 43  B 1 
ATOM 1068 N N   . SER B 2 44  ? 14.973  -39.441 72.098  1.00 88.53 44  B 1 
ATOM 1069 C CA  . SER B 2 44  ? 14.698  -38.513 73.199  1.00 87.34 44  B 1 
ATOM 1070 C C   . SER B 2 44  ? 15.981  -37.855 73.722  1.00 87.43 44  B 1 
ATOM 1071 O O   . SER B 2 44  ? 16.002  -36.661 74.049  1.00 82.08 44  B 1 
ATOM 1072 C CB  . SER B 2 44  ? 13.962  -39.254 74.311  1.00 84.52 44  B 1 
ATOM 1073 O OG  . SER B 2 44  ? 14.787  -40.167 74.975  1.00 74.59 44  B 1 
ATOM 1074 N N   . GLN B 2 45  ? 17.066  -38.612 73.761  1.00 86.05 45  B 1 
ATOM 1075 C CA  . GLN B 2 45  ? 18.383  -38.118 74.133  1.00 85.27 45  B 1 
ATOM 1076 C C   . GLN B 2 45  ? 19.111  -37.531 72.920  1.00 85.63 45  B 1 
ATOM 1077 O O   . GLN B 2 45  ? 19.304  -38.186 71.904  1.00 81.34 45  B 1 
ATOM 1078 C CB  . GLN B 2 45  ? 19.217  -39.227 74.764  1.00 81.55 45  B 1 
ATOM 1079 C CG  . GLN B 2 45  ? 18.585  -39.762 76.055  1.00 74.54 45  B 1 
ATOM 1080 C CD  . GLN B 2 45  ? 19.472  -40.785 76.766  1.00 69.93 45  B 1 
ATOM 1081 O OE1 . GLN B 2 45  ? 20.681  -40.785 76.658  1.00 63.36 45  B 1 
ATOM 1082 N NE2 . GLN B 2 45  ? 18.884  -41.672 77.529  1.00 60.75 45  B 1 
ATOM 1083 N N   . LYS B 2 46  ? 19.591  -36.286 73.056  1.00 86.53 46  B 1 
ATOM 1084 C CA  . LYS B 2 46  ? 20.402  -35.622 72.019  1.00 86.68 46  B 1 
ATOM 1085 C C   . LYS B 2 46  ? 21.855  -36.112 72.054  1.00 86.99 46  B 1 
ATOM 1086 O O   . LYS B 2 46  ? 22.770  -35.344 72.349  1.00 80.26 46  B 1 
ATOM 1087 C CB  . LYS B 2 46  ? 20.302  -34.102 72.146  1.00 83.07 46  B 1 
ATOM 1088 C CG  . LYS B 2 46  ? 18.890  -33.595 71.901  1.00 76.58 46  B 1 
ATOM 1089 C CD  . LYS B 2 46  ? 18.884  -32.065 71.919  1.00 67.54 46  B 1 
ATOM 1090 C CE  . LYS B 2 46  ? 17.470  -31.549 71.686  1.00 60.50 46  B 1 
ATOM 1091 N NZ  . LYS B 2 46  ? 17.427  -30.069 71.665  1.00 52.47 46  B 1 
ATOM 1092 N N   . LYS B 2 47  ? 22.061  -37.405 71.826  1.00 85.52 47  B 1 
ATOM 1093 C CA  . LYS B 2 47  ? 23.374  -38.047 71.811  1.00 86.00 47  B 1 
ATOM 1094 C C   . LYS B 2 47  ? 23.459  -39.044 70.659  1.00 86.77 47  B 1 
ATOM 1095 O O   . LYS B 2 47  ? 22.447  -39.546 70.191  1.00 82.02 47  B 1 
ATOM 1096 C CB  . LYS B 2 47  ? 23.636  -38.754 73.149  1.00 81.95 47  B 1 
ATOM 1097 C CG  . LYS B 2 47  ? 23.762  -37.771 74.319  1.00 73.64 47  B 1 
ATOM 1098 C CD  . LYS B 2 47  ? 24.097  -38.508 75.615  1.00 70.80 47  B 1 
ATOM 1099 C CE  . LYS B 2 47  ? 24.187  -37.522 76.779  1.00 60.25 47  B 1 
ATOM 1100 N NZ  . LYS B 2 47  ? 24.411  -38.221 78.065  1.00 53.17 47  B 1 
ATOM 1101 N N   . SER B 2 48  ? 24.664  -39.354 70.229  1.00 85.67 48  B 1 
ATOM 1102 C CA  . SER B 2 48  ? 24.908  -40.449 69.299  1.00 84.98 48  B 1 
ATOM 1103 C C   . SER B 2 48  ? 24.741  -41.771 70.033  1.00 85.68 48  B 1 
ATOM 1104 O O   . SER B 2 48  ? 25.592  -42.164 70.827  1.00 81.29 48  B 1 
ATOM 1105 C CB  . SER B 2 48  ? 26.296  -40.328 68.677  1.00 80.99 48  B 1 
ATOM 1106 O OG  . SER B 2 48  ? 26.445  -41.254 67.626  1.00 73.60 48  B 1 
ATOM 1107 N N   . ILE B 2 49  ? 23.631  -42.436 69.781  1.00 87.27 49  B 1 
ATOM 1108 C CA  . ILE B 2 49  ? 23.295  -43.741 70.342  1.00 87.47 49  B 1 
ATOM 1109 C C   . ILE B 2 49  ? 23.132  -44.771 69.221  1.00 88.36 49  B 1 
ATOM 1110 O O   . ILE B 2 49  ? 23.121  -44.433 68.038  1.00 85.13 49  B 1 
ATOM 1111 C CB  . ILE B 2 49  ? 22.067  -43.669 71.259  1.00 84.37 49  B 1 
ATOM 1112 C CG1 . ILE B 2 49  ? 20.851  -43.059 70.535  1.00 73.31 49  B 1 
ATOM 1113 C CG2 . ILE B 2 49  ? 22.422  -42.888 72.543  1.00 72.48 49  B 1 
ATOM 1114 C CD1 . ILE B 2 49  ? 19.575  -43.135 71.369  1.00 68.94 49  B 1 
ATOM 1115 N N   . GLN B 2 50  ? 23.022  -46.023 69.573  1.00 88.21 50  B 1 
ATOM 1116 C CA  . GLN B 2 50  ? 22.817  -47.086 68.600  1.00 89.04 50  B 1 
ATOM 1117 C C   . GLN B 2 50  ? 21.399  -47.010 68.033  1.00 89.57 50  B 1 
ATOM 1118 O O   . GLN B 2 50  ? 20.427  -46.922 68.769  1.00 86.94 50  B 1 
ATOM 1119 C CB  . GLN B 2 50  ? 23.120  -48.444 69.233  1.00 86.05 50  B 1 
ATOM 1120 C CG  . GLN B 2 50  ? 23.201  -49.548 68.170  1.00 78.73 50  B 1 
ATOM 1121 C CD  . GLN B 2 50  ? 23.655  -50.897 68.746  1.00 76.21 50  B 1 
ATOM 1122 O OE1 . GLN B 2 50  ? 23.796  -51.103 69.933  1.00 67.99 50  B 1 
ATOM 1123 N NE2 . GLN B 2 50  ? 23.909  -51.873 67.901  1.00 65.67 50  B 1 
ATOM 1124 N N   . PHE B 2 51  ? 21.301  -47.059 66.693  1.00 89.37 51  B 1 
ATOM 1125 C CA  . PHE B 2 51  ? 20.031  -47.125 65.988  1.00 90.18 51  B 1 
ATOM 1126 C C   . PHE B 2 51  ? 20.088  -48.163 64.869  1.00 90.41 51  B 1 
ATOM 1127 O O   . PHE B 2 51  ? 21.151  -48.465 64.319  1.00 88.83 51  B 1 
ATOM 1128 C CB  . PHE B 2 51  ? 19.623  -45.748 65.455  1.00 89.19 51  B 1 
ATOM 1129 C CG  . PHE B 2 51  ? 20.385  -45.298 64.225  1.00 89.51 51  B 1 
ATOM 1130 C CD1 . PHE B 2 51  ? 21.639  -44.670 64.356  1.00 86.93 51  B 1 
ATOM 1131 C CD2 . PHE B 2 51  ? 19.853  -45.509 62.937  1.00 87.73 51  B 1 
ATOM 1132 C CE1 . PHE B 2 51  ? 22.355  -44.264 63.216  1.00 86.87 51  B 1 
ATOM 1133 C CE2 . PHE B 2 51  ? 20.562  -45.102 61.797  1.00 86.79 51  B 1 
ATOM 1134 C CZ  . PHE B 2 51  ? 21.815  -44.478 61.933  1.00 87.96 51  B 1 
ATOM 1135 N N   . HIS B 2 52  ? 18.925  -48.682 64.507  1.00 91.47 52  B 1 
ATOM 1136 C CA  . HIS B 2 52  ? 18.775  -49.590 63.384  1.00 91.13 52  B 1 
ATOM 1137 C C   . HIS B 2 52  ? 17.534  -49.238 62.578  1.00 91.84 52  B 1 
ATOM 1138 O O   . HIS B 2 52  ? 16.441  -49.121 63.123  1.00 89.40 52  B 1 
ATOM 1139 C CB  . HIS B 2 52  ? 18.713  -51.033 63.884  1.00 88.32 52  B 1 
ATOM 1140 C CG  . HIS B 2 52  ? 20.000  -51.493 64.528  1.00 82.51 52  B 1 
ATOM 1141 N ND1 . HIS B 2 52  ? 21.266  -51.256 64.043  1.00 69.48 52  B 1 
ATOM 1142 C CD2 . HIS B 2 52  ? 20.160  -52.190 65.695  1.00 69.68 52  B 1 
ATOM 1143 C CE1 . HIS B 2 52  ? 22.146  -51.773 64.917  1.00 65.54 52  B 1 
ATOM 1144 N NE2 . HIS B 2 52  ? 21.519  -52.363 65.919  1.00 67.20 52  B 1 
ATOM 1145 N N   . TRP B 2 53  ? 17.662  -49.104 61.259  1.00 91.32 53  B 1 
ATOM 1146 C CA  . TRP B 2 53  ? 16.556  -49.071 60.314  1.00 92.24 53  B 1 
ATOM 1147 C C   . TRP B 2 53  ? 16.349  -50.459 59.721  1.00 92.37 53  B 1 
ATOM 1148 O O   . TRP B 2 53  ? 17.306  -51.076 59.232  1.00 89.58 53  B 1 
ATOM 1149 C CB  . TRP B 2 53  ? 16.810  -48.030 59.244  1.00 92.55 53  B 1 
ATOM 1150 C CG  . TRP B 2 53  ? 16.521  -46.628 59.662  1.00 92.64 53  B 1 
ATOM 1151 C CD1 . TRP B 2 53  ? 17.414  -45.721 60.100  1.00 90.02 53  B 1 
ATOM 1152 C CD2 . TRP B 2 53  ? 15.216  -45.944 59.647  1.00 92.57 53  B 1 
ATOM 1153 N NE1 . TRP B 2 53  ? 16.773  -44.510 60.344  1.00 90.83 53  B 1 
ATOM 1154 C CE2 . TRP B 2 53  ? 15.431  -44.607 60.071  1.00 92.10 53  B 1 
ATOM 1155 C CE3 . TRP B 2 53  ? 13.918  -46.346 59.295  1.00 91.53 53  B 1 
ATOM 1156 C CZ2 . TRP B 2 53  ? 14.368  -43.675 60.136  1.00 91.91 53  B 1 
ATOM 1157 C CZ3 . TRP B 2 53  ? 12.857  -45.417 59.365  1.00 90.46 53  B 1 
ATOM 1158 C CH2 . TRP B 2 53  ? 13.076  -44.101 59.775  1.00 90.53 53  B 1 
ATOM 1159 N N   . LYS B 2 54  ? 15.108  -50.933 59.759  1.00 92.06 54  B 1 
ATOM 1160 C CA  . LYS B 2 54  ? 14.667  -52.209 59.187  1.00 92.08 54  B 1 
ATOM 1161 C C   . LYS B 2 54  ? 13.499  -51.976 58.231  1.00 92.00 54  B 1 
ATOM 1162 O O   . LYS B 2 54  ? 12.798  -50.972 58.337  1.00 90.22 54  B 1 
ATOM 1163 C CB  . LYS B 2 54  ? 14.278  -53.173 60.317  1.00 90.07 54  B 1 
ATOM 1164 C CG  . LYS B 2 54  ? 15.443  -53.525 61.255  1.00 82.52 54  B 1 
ATOM 1165 C CD  . LYS B 2 54  ? 14.937  -54.416 62.400  1.00 82.74 54  B 1 
ATOM 1166 C CE  . LYS B 2 54  ? 16.034  -54.727 63.413  1.00 70.91 54  B 1 
ATOM 1167 N NZ  . LYS B 2 54  ? 15.472  -55.328 64.650  1.00 64.44 54  B 1 
ATOM 1168 N N   . ASN B 2 55  ? 13.290  -52.904 57.299  1.00 91.71 55  B 1 
ATOM 1169 C CA  . ASN B 2 55  ? 12.061  -52.938 56.503  1.00 90.98 55  B 1 
ATOM 1170 C C   . ASN B 2 55  ? 10.951  -53.733 57.219  1.00 90.91 55  B 1 
ATOM 1171 O O   . ASN B 2 55  ? 11.171  -54.278 58.300  1.00 88.25 55  B 1 
ATOM 1172 C CB  . ASN B 2 55  ? 12.389  -53.440 55.085  1.00 88.37 55  B 1 
ATOM 1173 C CG  . ASN B 2 55  ? 12.799  -54.896 54.988  1.00 88.00 55  B 1 
ATOM 1174 O OD1 . ASN B 2 55  ? 12.777  -55.662 55.926  1.00 78.41 55  B 1 
ATOM 1175 N ND2 . ASN B 2 55  ? 13.163  -55.326 53.799  1.00 80.46 55  B 1 
ATOM 1176 N N   . SER B 2 56  ? 9.763   -53.837 56.611  1.00 91.57 56  B 1 
ATOM 1177 C CA  . SER B 2 56  ? 8.633   -54.618 57.134  1.00 90.69 56  B 1 
ATOM 1178 C C   . SER B 2 56  ? 8.958   -56.101 57.361  1.00 90.72 56  B 1 
ATOM 1179 O O   . SER B 2 56  ? 8.445   -56.707 58.301  1.00 86.20 56  B 1 
ATOM 1180 C CB  . SER B 2 56  ? 7.454   -54.510 56.165  1.00 88.56 56  B 1 
ATOM 1181 O OG  . SER B 2 56  ? 7.824   -54.971 54.882  1.00 83.17 56  B 1 
ATOM 1182 N N   . ASN B 2 57  ? 9.887   -56.658 56.575  1.00 90.93 57  B 1 
ATOM 1183 C CA  . ASN B 2 57  ? 10.356  -58.041 56.690  1.00 90.52 57  B 1 
ATOM 1184 C C   . ASN B 2 57  ? 11.464  -58.225 57.748  1.00 90.94 57  B 1 
ATOM 1185 O O   . ASN B 2 57  ? 12.169  -59.242 57.737  1.00 87.27 57  B 1 
ATOM 1186 C CB  . ASN B 2 57  ? 10.811  -58.527 55.301  1.00 88.70 57  B 1 
ATOM 1187 C CG  . ASN B 2 57  ? 9.678   -58.595 54.291  1.00 84.35 57  B 1 
ATOM 1188 O OD1 . ASN B 2 57  ? 8.517   -58.699 54.608  1.00 74.90 57  B 1 
ATOM 1189 N ND2 . ASN B 2 57  ? 9.997   -58.556 53.009  1.00 74.44 57  B 1 
ATOM 1190 N N   . GLN B 2 58  ? 11.676  -57.235 58.610  1.00 89.76 58  B 1 
ATOM 1191 C CA  . GLN B 2 58  ? 12.728  -57.229 59.640  1.00 90.05 58  B 1 
ATOM 1192 C C   . GLN B 2 58  ? 14.173  -57.302 59.091  1.00 90.83 58  B 1 
ATOM 1193 O O   . GLN B 2 58  ? 15.114  -57.543 59.844  1.00 86.80 58  B 1 
ATOM 1194 C CB  . GLN B 2 58  ? 12.442  -58.298 60.715  1.00 87.85 58  B 1 
ATOM 1195 C CG  . GLN B 2 58  ? 11.076  -58.109 61.419  1.00 83.54 58  B 1 
ATOM 1196 C CD  . GLN B 2 58  ? 11.040  -56.836 62.262  1.00 78.25 58  B 1 
ATOM 1197 O OE1 . GLN B 2 58  ? 12.025  -56.388 62.830  1.00 70.01 58  B 1 
ATOM 1198 N NE2 . GLN B 2 58  ? 9.895   -56.198 62.380  1.00 67.71 58  B 1 
ATOM 1199 N N   . ILE B 2 59  ? 14.372  -57.072 57.815  1.00 89.81 59  B 1 
ATOM 1200 C CA  . ILE B 2 59  ? 15.707  -57.033 57.210  1.00 90.21 59  B 1 
ATOM 1201 C C   . ILE B 2 59  ? 16.348  -55.686 57.526  1.00 90.86 59  B 1 
ATOM 1202 O O   . ILE B 2 59  ? 15.807  -54.627 57.202  1.00 88.03 59  B 1 
ATOM 1203 C CB  . ILE B 2 59  ? 15.666  -57.316 55.696  1.00 89.22 59  B 1 
ATOM 1204 C CG1 . ILE B 2 59  ? 15.023  -58.701 55.425  1.00 85.19 59  B 1 
ATOM 1205 C CG2 . ILE B 2 59  ? 17.080  -57.239 55.093  1.00 83.86 59  B 1 
ATOM 1206 C CD1 . ILE B 2 59  ? 14.818  -59.027 53.937  1.00 73.56 59  B 1 
ATOM 1207 N N   . LYS B 2 60  ? 17.556  -55.730 58.129  1.00 90.94 60  B 1 
ATOM 1208 C CA  . LYS B 2 60  ? 18.326  -54.523 58.433  1.00 90.86 60  B 1 
ATOM 1209 C C   . LYS B 2 60  ? 18.743  -53.817 57.138  1.00 90.67 60  B 1 
ATOM 1210 O O   . LYS B 2 60  ? 19.352  -54.424 56.269  1.00 88.45 60  B 1 
ATOM 1211 C CB  . LYS B 2 60  ? 19.520  -54.892 59.324  1.00 88.99 60  B 1 
ATOM 1212 C CG  . LYS B 2 60  ? 20.345  -53.663 59.740  1.00 81.50 60  B 1 
ATOM 1213 C CD  . LYS B 2 60  ? 21.437  -54.048 60.765  1.00 76.95 60  B 1 
ATOM 1214 C CE  . LYS B 2 60  ? 22.262  -52.827 61.133  1.00 65.70 60  B 1 
ATOM 1215 N NZ  . LYS B 2 60  ? 23.219  -53.094 62.239  1.00 58.62 60  B 1 
ATOM 1216 N N   . ILE B 2 61  ? 18.430  -52.523 57.057  1.00 90.77 61  B 1 
ATOM 1217 C CA  . ILE B 2 61  ? 18.835  -51.651 55.945  1.00 90.42 61  B 1 
ATOM 1218 C C   . ILE B 2 61  ? 20.158  -50.981 56.290  1.00 90.30 61  B 1 
ATOM 1219 O O   . ILE B 2 61  ? 21.150  -51.131 55.575  1.00 87.07 61  B 1 
ATOM 1220 C CB  . ILE B 2 61  ? 17.741  -50.605 55.635  1.00 89.93 61  B 1 
ATOM 1221 C CG1 . ILE B 2 61  ? 16.415  -51.293 55.254  1.00 85.71 61  B 1 
ATOM 1222 C CG2 . ILE B 2 61  ? 18.210  -49.671 54.507  1.00 85.73 61  B 1 
ATOM 1223 C CD1 . ILE B 2 61  ? 15.236  -50.323 55.248  1.00 80.26 61  B 1 
ATOM 1224 N N   . LEU B 2 62  ? 20.177  -50.233 57.381  1.00 89.79 62  B 1 
ATOM 1225 C CA  . LEU B 2 62  ? 21.369  -49.596 57.911  1.00 89.45 62  B 1 
ATOM 1226 C C   . LEU B 2 62  ? 21.266  -49.396 59.427  1.00 90.30 62  B 1 
ATOM 1227 O O   . LEU B 2 62  ? 20.200  -49.506 60.022  1.00 87.77 62  B 1 
ATOM 1228 C CB  . LEU B 2 62  ? 21.675  -48.299 57.130  1.00 86.09 62  B 1 
ATOM 1229 C CG  . LEU B 2 62  ? 20.634  -47.159 57.208  1.00 85.49 62  B 1 
ATOM 1230 C CD1 . LEU B 2 62  ? 20.729  -46.342 58.497  1.00 78.16 62  B 1 
ATOM 1231 C CD2 . LEU B 2 62  ? 20.879  -46.195 56.049  1.00 78.60 62  B 1 
ATOM 1232 N N   . GLY B 2 63  ? 22.403  -49.101 60.029  1.00 88.72 63  B 1 
ATOM 1233 C CA  . GLY B 2 63  ? 22.515  -48.741 61.432  1.00 87.86 63  B 1 
ATOM 1234 C C   . GLY B 2 63  ? 23.878  -48.135 61.704  1.00 88.54 63  B 1 
ATOM 1235 O O   . GLY B 2 63  ? 24.622  -47.800 60.781  1.00 85.34 63  B 1 
ATOM 1236 N N   . ASN B 2 64  ? 24.211  -48.011 62.963  1.00 88.07 64  B 1 
ATOM 1237 C CA  . ASN B 2 64  ? 25.541  -47.580 63.381  1.00 86.99 64  B 1 
ATOM 1238 C C   . ASN B 2 64  ? 26.185  -48.593 64.319  1.00 86.38 64  B 1 
ATOM 1239 O O   . ASN B 2 64  ? 25.526  -49.402 64.969  1.00 82.28 64  B 1 
ATOM 1240 C CB  . ASN B 2 64  ? 25.475  -46.152 63.967  1.00 83.83 64  B 1 
ATOM 1241 C CG  . ASN B 2 64  ? 24.687  -46.047 65.260  1.00 84.97 64  B 1 
ATOM 1242 O OD1 . ASN B 2 64  ? 23.895  -46.893 65.609  1.00 77.45 64  B 1 
ATOM 1243 N ND2 . ASN B 2 64  ? 24.885  -44.981 66.007  1.00 79.11 64  B 1 
ATOM 1244 N N   . GLN B 2 65  ? 27.504  -48.509 64.363  1.00 82.98 65  B 1 
ATOM 1245 C CA  . GLN B 2 65  ? 28.320  -49.162 65.374  1.00 81.55 65  B 1 
ATOM 1246 C C   . GLN B 2 65  ? 29.375  -48.137 65.822  1.00 81.65 65  B 1 
ATOM 1247 O O   . GLN B 2 65  ? 30.350  -47.886 65.113  1.00 75.94 65  B 1 
ATOM 1248 C CB  . GLN B 2 65  ? 28.891  -50.458 64.809  1.00 77.91 65  B 1 
ATOM 1249 C CG  . GLN B 2 65  ? 29.561  -51.307 65.897  1.00 69.86 65  B 1 
ATOM 1250 C CD  . GLN B 2 65  ? 29.970  -52.692 65.387  1.00 65.42 65  B 1 
ATOM 1251 O OE1 . GLN B 2 65  ? 29.839  -53.031 64.223  1.00 58.81 65  B 1 
ATOM 1252 N NE2 . GLN B 2 65  ? 30.478  -53.551 66.249  1.00 57.12 65  B 1 
ATOM 1253 N N   . GLY B 2 66  ? 29.107  -47.464 66.928  1.00 79.86 66  B 1 
ATOM 1254 C CA  . GLY B 2 66  ? 29.843  -46.261 67.305  1.00 78.01 66  B 1 
ATOM 1255 C C   . GLY B 2 66  ? 29.664  -45.154 66.259  1.00 80.31 66  B 1 
ATOM 1256 O O   . GLY B 2 66  ? 28.542  -44.802 65.901  1.00 74.58 66  B 1 
ATOM 1257 N N   . SER B 2 67  ? 30.760  -44.622 65.703  1.00 78.80 67  B 1 
ATOM 1258 C CA  . SER B 2 67  ? 30.735  -43.605 64.648  1.00 78.19 67  B 1 
ATOM 1259 C C   . SER B 2 67  ? 30.607  -44.169 63.224  1.00 79.79 67  B 1 
ATOM 1260 O O   . SER B 2 67  ? 30.480  -43.409 62.263  1.00 73.96 67  B 1 
ATOM 1261 C CB  . SER B 2 67  ? 31.996  -42.735 64.760  1.00 74.70 67  B 1 
ATOM 1262 O OG  . SER B 2 67  ? 33.150  -43.551 64.714  1.00 68.12 67  B 1 
ATOM 1263 N N   . PHE B 2 68  ? 30.633  -45.493 63.078  1.00 81.46 68  B 1 
ATOM 1264 C CA  . PHE B 2 68  ? 30.619  -46.137 61.766  1.00 81.17 68  B 1 
ATOM 1265 C C   . PHE B 2 68  ? 29.197  -46.441 61.305  1.00 82.44 68  B 1 
ATOM 1266 O O   . PHE B 2 68  ? 28.381  -46.990 62.043  1.00 78.52 68  B 1 
ATOM 1267 C CB  . PHE B 2 68  ? 31.481  -47.406 61.777  1.00 76.67 68  B 1 
ATOM 1268 C CG  . PHE B 2 68  ? 32.943  -47.127 62.054  1.00 69.95 68  B 1 
ATOM 1269 C CD1 . PHE B 2 68  ? 33.780  -46.656 61.032  1.00 62.89 68  B 1 
ATOM 1270 C CD2 . PHE B 2 68  ? 33.477  -47.311 63.348  1.00 62.02 68  B 1 
ATOM 1271 C CE1 . PHE B 2 68  ? 35.132  -46.368 61.281  1.00 56.70 68  B 1 
ATOM 1272 C CE2 . PHE B 2 68  ? 34.825  -47.021 63.606  1.00 56.59 68  B 1 
ATOM 1273 C CZ  . PHE B 2 68  ? 35.643  -46.549 62.574  1.00 57.61 68  B 1 
ATOM 1274 N N   . LEU B 2 69  ? 28.906  -46.130 60.054  1.00 82.82 69  B 1 
ATOM 1275 C CA  . LEU B 2 69  ? 27.678  -46.551 59.388  1.00 83.32 69  B 1 
ATOM 1276 C C   . LEU B 2 69  ? 27.803  -48.029 58.976  1.00 84.14 69  B 1 
ATOM 1277 O O   . LEU B 2 69  ? 28.704  -48.385 58.213  1.00 81.06 69  B 1 
ATOM 1278 C CB  . LEU B 2 69  ? 27.423  -45.647 58.172  1.00 81.22 69  B 1 
ATOM 1279 C CG  . LEU B 2 69  ? 26.090  -45.936 57.449  1.00 79.08 69  B 1 
ATOM 1280 C CD1 . LEU B 2 69  ? 24.895  -45.454 58.270  1.00 72.64 69  B 1 
ATOM 1281 C CD2 . LEU B 2 69  ? 26.050  -45.191 56.117  1.00 73.61 69  B 1 
ATOM 1282 N N   . THR B 2 70  ? 26.874  -48.854 59.425  1.00 84.87 70  B 1 
ATOM 1283 C CA  . THR B 2 70  ? 26.740  -50.253 59.008  1.00 83.65 70  B 1 
ATOM 1284 C C   . THR B 2 70  ? 25.555  -50.385 58.056  1.00 84.13 70  B 1 
ATOM 1285 O O   . THR B 2 70  ? 24.508  -49.780 58.278  1.00 81.70 70  B 1 
ATOM 1286 C CB  . THR B 2 70  ? 26.610  -51.196 60.195  1.00 80.64 70  B 1 
ATOM 1287 O OG1 . THR B 2 70  ? 25.482  -50.904 60.981  1.00 72.17 70  B 1 
ATOM 1288 C CG2 . THR B 2 70  ? 27.830  -51.126 61.116  1.00 73.22 70  B 1 
ATOM 1289 N N   . LYS B 2 71  ? 25.697  -51.152 56.975  1.00 85.95 71  B 1 
ATOM 1290 C CA  . LYS B 2 71  ? 24.620  -51.447 56.033  1.00 86.17 71  B 1 
ATOM 1291 C C   . LYS B 2 71  ? 24.248  -52.922 56.119  1.00 85.59 71  B 1 
ATOM 1292 O O   . LYS B 2 71  ? 25.118  -53.770 56.317  1.00 81.72 71  B 1 
ATOM 1293 C CB  . LYS B 2 71  ? 25.004  -51.035 54.612  1.00 83.09 71  B 1 
ATOM 1294 C CG  . LYS B 2 71  ? 25.155  -49.514 54.448  1.00 81.49 71  B 1 
ATOM 1295 C CD  . LYS B 2 71  ? 25.341  -49.157 52.969  1.00 79.92 71  B 1 
ATOM 1296 C CE  . LYS B 2 71  ? 25.409  -47.649 52.736  1.00 74.98 71  B 1 
ATOM 1297 N NZ  . LYS B 2 71  ? 25.386  -47.314 51.287  1.00 69.89 71  B 1 
ATOM 1298 N N   . GLY B 2 72  ? 22.965  -53.222 55.999  1.00 87.35 72  B 1 
ATOM 1299 C CA  . GLY B 2 72  ? 22.448  -54.581 55.991  1.00 86.00 72  B 1 
ATOM 1300 C C   . GLY B 2 72  ? 22.292  -55.148 54.581  1.00 86.82 72  B 1 
ATOM 1301 O O   . GLY B 2 72  ? 22.469  -54.426 53.603  1.00 83.14 72  B 1 
ATOM 1302 N N   . PRO B 2 73  ? 21.893  -56.408 54.456  1.00 87.76 73  B 1 
ATOM 1303 C CA  . PRO B 2 73  ? 21.771  -57.108 53.173  1.00 87.00 73  B 1 
ATOM 1304 C C   . PRO B 2 73  ? 20.463  -56.773 52.432  1.00 88.07 73  B 1 
ATOM 1305 O O   . PRO B 2 73  ? 19.885  -57.612 51.752  1.00 82.13 73  B 1 
ATOM 1306 C CB  . PRO B 2 73  ? 21.897  -58.594 53.546  1.00 85.08 73  B 1 
ATOM 1307 C CG  . PRO B 2 73  ? 21.215  -58.654 54.909  1.00 83.48 73  B 1 
ATOM 1308 C CD  . PRO B 2 73  ? 21.640  -57.332 55.558  1.00 86.98 73  B 1 
ATOM 1309 N N   . SER B 2 74  ? 19.942  -55.569 52.578  1.00 87.02 74  B 1 
ATOM 1310 C CA  . SER B 2 74  ? 18.707  -55.158 51.909  1.00 87.04 74  B 1 
ATOM 1311 C C   . SER B 2 74  ? 18.951  -54.782 50.446  1.00 87.35 74  B 1 
ATOM 1312 O O   . SER B 2 74  ? 20.046  -54.386 50.061  1.00 83.68 74  B 1 
ATOM 1313 C CB  . SER B 2 74  ? 18.042  -54.006 52.662  1.00 85.14 74  B 1 
ATOM 1314 O OG  . SER B 2 74  ? 18.704  -52.786 52.417  1.00 81.11 74  B 1 
ATOM 1315 N N   . LYS B 2 75  ? 17.887  -54.797 49.639  1.00 88.61 75  B 1 
ATOM 1316 C CA  . LYS B 2 75  ? 17.931  -54.298 48.250  1.00 88.16 75  B 1 
ATOM 1317 C C   . LYS B 2 75  ? 18.298  -52.817 48.149  1.00 89.31 75  B 1 
ATOM 1318 O O   . LYS B 2 75  ? 18.643  -52.338 47.068  1.00 84.62 75  B 1 
ATOM 1319 C CB  . LYS B 2 75  ? 16.577  -54.542 47.557  1.00 84.34 75  B 1 
ATOM 1320 C CG  . LYS B 2 75  ? 16.219  -56.028 47.376  1.00 73.79 75  B 1 
ATOM 1321 C CD  . LYS B 2 75  ? 14.904  -56.143 46.583  1.00 67.71 75  B 1 
ATOM 1322 C CE  . LYS B 2 75  ? 14.489  -57.589 46.337  1.00 56.84 75  B 1 
ATOM 1323 N NZ  . LYS B 2 75  ? 13.235  -57.668 45.545  1.00 49.11 75  B 1 
ATOM 1324 N N   . LEU B 2 76  ? 18.210  -52.086 49.244  1.00 86.29 76  B 1 
ATOM 1325 C CA  . LEU B 2 76  ? 18.533  -50.664 49.321  1.00 86.80 76  B 1 
ATOM 1326 C C   . LEU B 2 76  ? 20.013  -50.385 49.590  1.00 87.22 76  B 1 
ATOM 1327 O O   . LEU B 2 76  ? 20.384  -49.217 49.642  1.00 81.98 76  B 1 
ATOM 1328 C CB  . LEU B 2 76  ? 17.652  -50.008 50.390  1.00 84.27 76  B 1 
ATOM 1329 C CG  . LEU B 2 76  ? 16.149  -50.012 50.055  1.00 83.70 76  B 1 
ATOM 1330 C CD1 . LEU B 2 76  ? 15.367  -49.447 51.242  1.00 77.42 76  B 1 
ATOM 1331 C CD2 . LEU B 2 76  ? 15.839  -49.154 48.835  1.00 78.43 76  B 1 
ATOM 1332 N N   . ASN B 2 77  ? 20.856  -51.397 49.758  1.00 87.52 77  B 1 
ATOM 1333 C CA  . ASN B 2 77  ? 22.239  -51.260 50.228  1.00 86.28 77  B 1 
ATOM 1334 C C   . ASN B 2 77  ? 23.000  -50.092 49.554  1.00 87.05 77  B 1 
ATOM 1335 O O   . ASN B 2 77  ? 23.512  -49.208 50.247  1.00 80.19 77  B 1 
ATOM 1336 C CB  . ASN B 2 77  ? 22.936  -52.615 50.028  1.00 81.12 77  B 1 
ATOM 1337 C CG  . ASN B 2 77  ? 24.319  -52.690 50.665  1.00 76.45 77  B 1 
ATOM 1338 O OD1 . ASN B 2 77  ? 25.042  -51.743 50.772  1.00 64.61 77  B 1 
ATOM 1339 N ND2 . ASN B 2 77  ? 24.733  -53.870 51.075  1.00 66.86 77  B 1 
ATOM 1340 N N   . ASP B 2 78  ? 22.974  -50.016 48.250  1.00 88.36 78  B 1 
ATOM 1341 C CA  . ASP B 2 78  ? 23.714  -48.993 47.504  1.00 88.00 78  B 1 
ATOM 1342 C C   . ASP B 2 78  ? 23.024  -47.627 47.482  1.00 89.63 78  B 1 
ATOM 1343 O O   . ASP B 2 78  ? 23.649  -46.598 47.210  1.00 84.60 78  B 1 
ATOM 1344 C CB  . ASP B 2 78  ? 23.950  -49.489 46.071  1.00 84.19 78  B 1 
ATOM 1345 C CG  . ASP B 2 78  ? 24.685  -50.820 46.038  1.00 74.33 78  B 1 
ATOM 1346 O OD1 . ASP B 2 78  ? 25.533  -51.043 46.935  1.00 64.87 78  B 1 
ATOM 1347 O OD2 . ASP B 2 78  ? 24.351  -51.615 45.142  1.00 65.60 78  B 1 
ATOM 1348 N N   . ARG B 2 79  ? 21.712  -47.592 47.774  1.00 90.27 79  B 1 
ATOM 1349 C CA  . ARG B 2 79  ? 20.876  -46.389 47.674  1.00 91.13 79  B 1 
ATOM 1350 C C   . ARG B 2 79  ? 20.518  -45.792 49.035  1.00 91.71 79  B 1 
ATOM 1351 O O   . ARG B 2 79  ? 20.091  -44.637 49.081  1.00 89.04 79  B 1 
ATOM 1352 C CB  . ARG B 2 79  ? 19.613  -46.708 46.866  1.00 89.45 79  B 1 
ATOM 1353 C CG  . ARG B 2 79  ? 19.952  -47.121 45.423  1.00 86.79 79  B 1 
ATOM 1354 C CD  . ARG B 2 79  ? 18.702  -47.256 44.556  1.00 87.29 79  B 1 
ATOM 1355 N NE  . ARG B 2 79  ? 17.847  -48.384 44.961  1.00 85.54 79  B 1 
ATOM 1356 C CZ  . ARG B 2 79  ? 16.578  -48.333 45.339  1.00 87.91 79  B 1 
ATOM 1357 N NH1 . ARG B 2 79  ? 15.919  -47.227 45.447  1.00 76.43 79  B 1 
ATOM 1358 N NH2 . ARG B 2 79  ? 15.935  -49.429 45.615  1.00 79.06 79  B 1 
ATOM 1359 N N   . ALA B 2 80  ? 20.693  -46.550 50.097  1.00 90.46 80  B 1 
ATOM 1360 C CA  . ALA B 2 80  ? 20.438  -46.106 51.455  1.00 90.14 80  B 1 
ATOM 1361 C C   . ALA B 2 80  ? 21.674  -45.440 52.067  1.00 90.05 80  B 1 
ATOM 1362 O O   . ALA B 2 80  ? 22.797  -45.903 51.904  1.00 86.01 80  B 1 
ATOM 1363 C CB  . ALA B 2 80  ? 19.954  -47.293 52.289  1.00 88.80 80  B 1 
ATOM 1364 N N   . ASP B 2 81  ? 21.443  -44.363 52.794  1.00 90.49 81  B 1 
ATOM 1365 C CA  . ASP B 2 81  ? 22.477  -43.615 53.502  1.00 90.22 81  B 1 
ATOM 1366 C C   . ASP B 2 81  ? 21.887  -42.927 54.745  1.00 90.38 81  B 1 
ATOM 1367 O O   . ASP B 2 81  ? 20.677  -42.943 54.973  1.00 88.33 81  B 1 
ATOM 1368 C CB  . ASP B 2 81  ? 23.106  -42.609 52.525  1.00 87.88 81  B 1 
ATOM 1369 C CG  . ASP B 2 81  ? 24.553  -42.250 52.850  1.00 83.54 81  B 1 
ATOM 1370 O OD1 . ASP B 2 81  ? 25.012  -42.587 53.956  1.00 77.59 81  B 1 
ATOM 1371 O OD2 . ASP B 2 81  ? 25.196  -41.648 51.960  1.00 76.10 81  B 1 
ATOM 1372 N N   . SER B 2 82  ? 22.730  -42.330 55.581  1.00 90.02 82  B 1 
ATOM 1373 C CA  . SER B 2 82  ? 22.316  -41.505 56.714  1.00 89.83 82  B 1 
ATOM 1374 C C   . SER B 2 82  ? 23.247  -40.310 56.864  1.00 89.77 82  B 1 
ATOM 1375 O O   . SER B 2 82  ? 24.413  -40.351 56.486  1.00 86.69 82  B 1 
ATOM 1376 C CB  . SER B 2 82  ? 22.282  -42.335 57.994  1.00 88.71 82  B 1 
ATOM 1377 O OG  . SER B 2 82  ? 21.713  -41.586 59.052  1.00 83.62 82  B 1 
ATOM 1378 N N   . ARG B 2 83  ? 22.735  -39.217 57.444  1.00 89.37 83  B 1 
ATOM 1379 C CA  . ARG B 2 83  ? 23.536  -38.022 57.718  1.00 89.02 83  B 1 
ATOM 1380 C C   . ARG B 2 83  ? 24.246  -38.165 59.057  1.00 89.14 83  B 1 
ATOM 1381 O O   . ARG B 2 83  ? 23.707  -37.773 60.085  1.00 85.61 83  B 1 
ATOM 1382 C CB  . ARG B 2 83  ? 22.677  -36.764 57.682  1.00 86.60 83  B 1 
ATOM 1383 C CG  . ARG B 2 83  ? 22.082  -36.507 56.301  1.00 80.45 83  B 1 
ATOM 1384 C CD  . ARG B 2 83  ? 21.381  -35.156 56.312  1.00 78.73 83  B 1 
ATOM 1385 N NE  . ARG B 2 83  ? 20.567  -34.999 55.109  1.00 74.26 83  B 1 
ATOM 1386 C CZ  . ARG B 2 83  ? 20.048  -33.875 54.642  1.00 68.32 83  B 1 
ATOM 1387 N NH1 . ARG B 2 83  ? 20.313  -32.721 55.176  1.00 61.11 83  B 1 
ATOM 1388 N NH2 . ARG B 2 83  ? 19.234  -33.926 53.648  1.00 62.38 83  B 1 
ATOM 1389 N N   . ARG B 2 84  ? 25.488  -38.655 59.038  1.00 88.36 84  B 1 
ATOM 1390 C CA  . ARG B 2 84  ? 26.312  -38.850 60.248  1.00 87.46 84  B 1 
ATOM 1391 C C   . ARG B 2 84  ? 26.456  -37.579 61.086  1.00 88.11 84  B 1 
ATOM 1392 O O   . ARG B 2 84  ? 26.471  -37.664 62.308  1.00 84.64 84  B 1 
ATOM 1393 C CB  . ARG B 2 84  ? 27.706  -39.363 59.868  1.00 84.51 84  B 1 
ATOM 1394 C CG  . ARG B 2 84  ? 27.676  -40.728 59.173  1.00 77.11 84  B 1 
ATOM 1395 C CD  . ARG B 2 84  ? 29.104  -41.193 58.923  1.00 74.73 84  B 1 
ATOM 1396 N NE  . ARG B 2 84  ? 29.142  -42.416 58.104  1.00 67.30 84  B 1 
ATOM 1397 C CZ  . ARG B 2 84  ? 30.230  -43.041 57.675  1.00 60.51 84  B 1 
ATOM 1398 N NH1 . ARG B 2 84  ? 31.421  -42.641 58.015  1.00 56.13 84  B 1 
ATOM 1399 N NH2 . ARG B 2 84  ? 30.120  -44.067 56.904  1.00 52.39 84  B 1 
ATOM 1400 N N   . SER B 2 85  ? 26.485  -36.421 60.477  1.00 88.95 85  B 1 
ATOM 1401 C CA  . SER B 2 85  ? 26.579  -35.126 61.163  1.00 88.07 85  B 1 
ATOM 1402 C C   . SER B 2 85  ? 25.390  -34.814 62.085  1.00 88.32 85  B 1 
ATOM 1403 O O   . SER B 2 85  ? 25.499  -33.916 62.919  1.00 84.86 85  B 1 
ATOM 1404 C CB  . SER B 2 85  ? 26.697  -34.011 60.124  1.00 87.52 85  B 1 
ATOM 1405 O OG  . SER B 2 85  ? 25.609  -34.045 59.224  1.00 80.02 85  B 1 
ATOM 1406 N N   . LEU B 2 86  ? 24.254  -35.494 61.917  1.00 88.11 86  B 1 
ATOM 1407 C CA  . LEU B 2 86  ? 23.061  -35.297 62.745  1.00 88.15 86  B 1 
ATOM 1408 C C   . LEU B 2 86  ? 22.959  -36.298 63.901  1.00 88.40 86  B 1 
ATOM 1409 O O   . LEU B 2 86  ? 22.085  -36.135 64.756  1.00 84.99 86  B 1 
ATOM 1410 C CB  . LEU B 2 86  ? 21.806  -35.352 61.861  1.00 86.57 86  B 1 
ATOM 1411 C CG  . LEU B 2 86  ? 21.729  -34.277 60.755  1.00 84.14 86  B 1 
ATOM 1412 C CD1 . LEU B 2 86  ? 20.418  -34.440 59.979  1.00 78.67 86  B 1 
ATOM 1413 C CD2 . LEU B 2 86  ? 21.764  -32.856 61.305  1.00 79.66 86  B 1 
ATOM 1414 N N   . TRP B 2 87  ? 23.816  -37.317 63.936  1.00 88.59 87  B 1 
ATOM 1415 C CA  . TRP B 2 87  ? 23.744  -38.361 64.965  1.00 88.28 87  B 1 
ATOM 1416 C C   . TRP B 2 87  ? 24.024  -37.821 66.370  1.00 87.14 87  B 1 
ATOM 1417 O O   . TRP B 2 87  ? 23.302  -38.151 67.302  1.00 82.63 87  B 1 
ATOM 1418 C CB  . TRP B 2 87  ? 24.704  -39.508 64.621  1.00 87.54 87  B 1 
ATOM 1419 C CG  . TRP B 2 87  ? 24.428  -40.285 63.378  1.00 87.19 87  B 1 
ATOM 1420 C CD1 . TRP B 2 87  ? 23.379  -40.146 62.545  1.00 82.43 87  B 1 
ATOM 1421 C CD2 . TRP B 2 87  ? 25.234  -41.372 62.811  1.00 87.98 87  B 1 
ATOM 1422 N NE1 . TRP B 2 87  ? 23.465  -41.071 61.500  1.00 84.45 87  B 1 
ATOM 1423 C CE2 . TRP B 2 87  ? 24.592  -41.844 61.637  1.00 87.27 87  B 1 
ATOM 1424 C CE3 . TRP B 2 87  ? 26.437  -42.002 63.205  1.00 85.31 87  B 1 
ATOM 1425 C CZ2 . TRP B 2 87  ? 25.117  -42.898 60.865  1.00 85.75 87  B 1 
ATOM 1426 C CZ3 . TRP B 2 87  ? 26.960  -43.056 62.444  1.00 83.60 87  B 1 
ATOM 1427 C CH2 . TRP B 2 87  ? 26.313  -43.499 61.284  1.00 84.06 87  B 1 
ATOM 1428 N N   . ASP B 2 88  ? 24.963  -36.896 66.500  1.00 89.18 88  B 1 
ATOM 1429 C CA  . ASP B 2 88  ? 25.291  -36.253 67.778  1.00 88.08 88  B 1 
ATOM 1430 C C   . ASP B 2 88  ? 24.129  -35.410 68.340  1.00 88.39 88  B 1 
ATOM 1431 O O   . ASP B 2 88  ? 24.080  -35.098 69.534  1.00 83.81 88  B 1 
ATOM 1432 C CB  . ASP B 2 88  ? 26.533  -35.374 67.599  1.00 85.63 88  B 1 
ATOM 1433 C CG  . ASP B 2 88  ? 27.769  -36.145 67.129  1.00 78.34 88  B 1 
ATOM 1434 O OD1 . ASP B 2 88  ? 27.879  -37.347 67.438  1.00 70.04 88  B 1 
ATOM 1435 O OD2 . ASP B 2 88  ? 28.587  -35.519 66.429  1.00 69.76 88  B 1 
ATOM 1436 N N   . GLN B 2 89  ? 23.156  -35.067 67.501  1.00 89.39 89  B 1 
ATOM 1437 C CA  . GLN B 2 89  ? 21.937  -34.336 67.865  1.00 88.90 89  B 1 
ATOM 1438 C C   . GLN B 2 89  ? 20.756  -35.275 68.176  1.00 89.46 89  B 1 
ATOM 1439 O O   . GLN B 2 89  ? 19.650  -34.791 68.440  1.00 85.04 89  B 1 
ATOM 1440 C CB  . GLN B 2 89  ? 21.581  -33.340 66.760  1.00 87.26 89  B 1 
ATOM 1441 C CG  . GLN B 2 89  ? 22.717  -32.339 66.493  1.00 81.99 89  B 1 
ATOM 1442 C CD  . GLN B 2 89  ? 22.367  -31.309 65.414  1.00 75.83 89  B 1 
ATOM 1443 O OE1 . GLN B 2 89  ? 21.225  -31.165 64.981  1.00 66.86 89  B 1 
ATOM 1444 N NE2 . GLN B 2 89  ? 23.322  -30.545 64.957  1.00 65.11 89  B 1 
ATOM 1445 N N   . GLY B 2 90  ? 20.959  -36.580 68.132  1.00 88.66 90  B 1 
ATOM 1446 C CA  . GLY B 2 90  ? 19.911  -37.590 68.322  1.00 88.25 90  B 1 
ATOM 1447 C C   . GLY B 2 90  ? 19.008  -37.769 67.107  1.00 89.37 90  B 1 
ATOM 1448 O O   . GLY B 2 90  ? 17.890  -38.259 67.247  1.00 85.62 90  B 1 
ATOM 1449 N N   . ASN B 2 91  ? 19.447  -37.383 65.913  1.00 89.92 91  B 1 
ATOM 1450 C CA  . ASN B 2 91  ? 18.719  -37.544 64.666  1.00 90.31 91  B 1 
ATOM 1451 C C   . ASN B 2 91  ? 19.381  -38.622 63.802  1.00 90.64 91  B 1 
ATOM 1452 O O   . ASN B 2 91  ? 20.535  -38.481 63.395  1.00 87.66 91  B 1 
ATOM 1453 C CB  . ASN B 2 91  ? 18.655  -36.200 63.924  1.00 88.18 91  B 1 
ATOM 1454 C CG  . ASN B 2 91  ? 17.773  -35.187 64.618  1.00 80.22 91  B 1 
ATOM 1455 O OD1 . ASN B 2 91  ? 16.750  -35.483 65.189  1.00 71.11 91  B 1 
ATOM 1456 N ND2 . ASN B 2 91  ? 18.110  -33.922 64.542  1.00 70.58 91  B 1 
ATOM 1457 N N   . PHE B 2 92  ? 18.624  -39.659 63.468  1.00 90.52 92  B 1 
ATOM 1458 C CA  . PHE B 2 92  ? 19.101  -40.831 62.732  1.00 90.75 92  B 1 
ATOM 1459 C C   . PHE B 2 92  ? 18.317  -41.022 61.424  1.00 91.02 92  B 1 
ATOM 1460 O O   . PHE B 2 92  ? 17.578  -41.990 61.281  1.00 87.68 92  B 1 
ATOM 1461 C CB  . PHE B 2 92  ? 19.032  -42.046 63.659  1.00 89.49 92  B 1 
ATOM 1462 C CG  . PHE B 2 92  ? 19.733  -41.840 64.981  1.00 89.23 92  B 1 
ATOM 1463 C CD1 . PHE B 2 92  ? 21.128  -41.776 65.042  1.00 84.11 92  B 1 
ATOM 1464 C CD2 . PHE B 2 92  ? 18.980  -41.660 66.158  1.00 85.92 92  B 1 
ATOM 1465 C CE1 . PHE B 2 92  ? 21.773  -41.542 66.267  1.00 84.12 92  B 1 
ATOM 1466 C CE2 . PHE B 2 92  ? 19.620  -41.427 67.377  1.00 84.07 92  B 1 
ATOM 1467 C CZ  . PHE B 2 92  ? 21.018  -41.366 67.438  1.00 85.90 92  B 1 
ATOM 1468 N N   . PRO B 2 93  ? 18.410  -40.103 60.459  1.00 92.45 93  B 1 
ATOM 1469 C CA  . PRO B 2 93  ? 17.610  -40.179 59.243  1.00 92.53 93  B 1 
ATOM 1470 C C   . PRO B 2 93  ? 18.040  -41.332 58.339  1.00 92.74 93  B 1 
ATOM 1471 O O   . PRO B 2 93  ? 19.227  -41.614 58.185  1.00 90.53 93  B 1 
ATOM 1472 C CB  . PRO B 2 93  ? 17.789  -38.824 58.561  1.00 90.73 93  B 1 
ATOM 1473 C CG  . PRO B 2 93  ? 19.183  -38.385 59.008  1.00 87.97 93  B 1 
ATOM 1474 C CD  . PRO B 2 93  ? 19.274  -38.929 60.431  1.00 90.88 93  B 1 
ATOM 1475 N N   . LEU B 2 94  ? 17.068  -41.947 57.680  1.00 91.79 94  B 1 
ATOM 1476 C CA  . LEU B 2 94  ? 17.283  -42.847 56.552  1.00 92.32 94  B 1 
ATOM 1477 C C   . LEU B 2 94  ? 17.059  -42.069 55.258  1.00 92.95 94  B 1 
ATOM 1478 O O   . LEU B 2 94  ? 15.947  -41.605 54.995  1.00 91.40 94  B 1 
ATOM 1479 C CB  . LEU B 2 94  ? 16.351  -44.058 56.686  1.00 92.03 94  B 1 
ATOM 1480 C CG  . LEU B 2 94  ? 16.308  -44.992 55.459  1.00 92.22 94  B 1 
ATOM 1481 C CD1 . LEU B 2 94  ? 17.666  -45.620 55.156  1.00 86.05 94  B 1 
ATOM 1482 C CD2 . LEU B 2 94  ? 15.316  -46.128 55.703  1.00 86.78 94  B 1 
ATOM 1483 N N   . ILE B 2 95  ? 18.087  -41.953 54.444  1.00 93.98 95  B 1 
ATOM 1484 C CA  . ILE B 2 95  ? 18.034  -41.314 53.130  1.00 93.89 95  B 1 
ATOM 1485 C C   . ILE B 2 95  ? 18.031  -42.405 52.071  1.00 93.77 95  B 1 
ATOM 1486 O O   . ILE B 2 95  ? 18.928  -43.239 52.041  1.00 92.09 95  B 1 
ATOM 1487 C CB  . ILE B 2 95  ? 19.209  -40.337 52.950  1.00 92.95 95  B 1 
ATOM 1488 C CG1 . ILE B 2 95  ? 19.195  -39.248 54.046  1.00 87.67 95  B 1 
ATOM 1489 C CG2 . ILE B 2 95  ? 19.144  -39.690 51.554  1.00 88.26 95  B 1 
ATOM 1490 C CD1 . ILE B 2 95  ? 20.452  -38.369 54.057  1.00 81.00 95  B 1 
ATOM 1491 N N   . ILE B 2 96  ? 17.050  -42.392 51.177  1.00 93.16 96  B 1 
ATOM 1492 C CA  . ILE B 2 96  ? 16.975  -43.310 50.038  1.00 93.12 96  B 1 
ATOM 1493 C C   . ILE B 2 96  ? 17.055  -42.486 48.761  1.00 93.15 96  B 1 
ATOM 1494 O O   . ILE B 2 96  ? 16.218  -41.615 48.515  1.00 91.31 96  B 1 
ATOM 1495 C CB  . ILE B 2 96  ? 15.717  -44.194 50.091  1.00 93.08 96  B 1 
ATOM 1496 C CG1 . ILE B 2 96  ? 15.575  -44.908 51.452  1.00 90.12 96  B 1 
ATOM 1497 C CG2 . ILE B 2 96  ? 15.775  -45.218 48.936  1.00 90.05 96  B 1 
ATOM 1498 C CD1 . ILE B 2 96  ? 14.271  -45.695 51.614  1.00 87.41 96  B 1 
ATOM 1499 N N   . LYS B 2 97  ? 18.072  -42.746 47.926  1.00 93.54 97  B 1 
ATOM 1500 C CA  . LYS B 2 97  ? 18.309  -42.102 46.630  1.00 93.47 97  B 1 
ATOM 1501 C C   . LYS B 2 97  ? 17.724  -42.944 45.500  1.00 93.04 97  B 1 
ATOM 1502 O O   . LYS B 2 97  ? 17.633  -44.162 45.617  1.00 90.37 97  B 1 
ATOM 1503 C CB  . LYS B 2 97  ? 19.813  -41.873 46.426  1.00 91.12 97  B 1 
ATOM 1504 C CG  . LYS B 2 97  ? 20.407  -40.911 47.468  1.00 78.86 97  B 1 
ATOM 1505 C CD  . LYS B 2 97  ? 21.930  -40.775 47.328  1.00 77.89 97  B 1 
ATOM 1506 C CE  . LYS B 2 97  ? 22.465  -39.885 48.458  1.00 63.32 97  B 1 
ATOM 1507 N NZ  . LYS B 2 97  ? 23.945  -39.919 48.588  1.00 56.45 97  B 1 
ATOM 1508 N N   . ASN B 2 98  ? 17.375  -42.299 44.401  1.00 93.31 98  B 1 
ATOM 1509 C CA  . ASN B 2 98  ? 16.850  -42.938 43.193  1.00 93.41 98  B 1 
ATOM 1510 C C   . ASN B 2 98  ? 15.703  -43.921 43.498  1.00 93.14 98  B 1 
ATOM 1511 O O   . ASN B 2 98  ? 15.799  -45.120 43.230  1.00 89.65 98  B 1 
ATOM 1512 C CB  . ASN B 2 98  ? 18.029  -43.543 42.402  1.00 92.07 98  B 1 
ATOM 1513 C CG  . ASN B 2 98  ? 17.613  -43.977 40.999  1.00 87.01 98  B 1 
ATOM 1514 O OD1 . ASN B 2 98  ? 16.622  -43.549 40.453  1.00 78.12 98  B 1 
ATOM 1515 N ND2 . ASN B 2 98  ? 18.389  -44.832 40.378  1.00 76.27 98  B 1 
ATOM 1516 N N   . LEU B 2 99  ? 14.648  -43.384 44.109  1.00 92.09 99  B 1 
ATOM 1517 C CA  . LEU B 2 99  ? 13.505  -44.158 44.565  1.00 92.13 99  B 1 
ATOM 1518 C C   . LEU B 2 99  ? 12.887  -44.986 43.445  1.00 92.03 99  B 1 
ATOM 1519 O O   . LEU B 2 99  ? 12.728  -44.537 42.306  1.00 90.21 99  B 1 
ATOM 1520 C CB  . LEU B 2 99  ? 12.450  -43.216 45.167  1.00 91.51 99  B 1 
ATOM 1521 C CG  . LEU B 2 99  ? 12.800  -42.698 46.570  1.00 90.58 99  B 1 
ATOM 1522 C CD1 . LEU B 2 99  ? 11.828  -41.577 46.942  1.00 85.98 99  B 1 
ATOM 1523 C CD2 . LEU B 2 99  ? 12.701  -43.793 47.623  1.00 86.86 99  B 1 
ATOM 1524 N N   . LYS B 2 100 ? 12.487  -46.211 43.792  1.00 92.68 100 B 1 
ATOM 1525 C CA  . LYS B 2 100 ? 11.715  -47.116 42.944  1.00 92.21 100 B 1 
ATOM 1526 C C   . LYS B 2 100 ? 10.340  -47.336 43.558  1.00 91.91 100 B 1 
ATOM 1527 O O   . LYS B 2 100 ? 10.173  -47.197 44.768  1.00 89.83 100 B 1 
ATOM 1528 C CB  . LYS B 2 100 ? 12.469  -48.441 42.770  1.00 90.86 100 B 1 
ATOM 1529 C CG  . LYS B 2 100 ? 13.844  -48.251 42.113  1.00 87.30 100 B 1 
ATOM 1530 C CD  . LYS B 2 100 ? 14.525  -49.613 41.926  1.00 84.88 100 B 1 
ATOM 1531 C CE  . LYS B 2 100 ? 15.897  -49.423 41.280  1.00 76.28 100 B 1 
ATOM 1532 N NZ  . LYS B 2 100 ? 16.563  -50.731 41.046  1.00 66.20 100 B 1 
ATOM 1533 N N   . ILE B 2 101 ? 9.354   -47.699 42.740  1.00 92.43 101 B 1 
ATOM 1534 C CA  . ILE B 2 101 ? 8.008   -48.034 43.244  1.00 91.74 101 B 1 
ATOM 1535 C C   . ILE B 2 101 ? 8.076   -49.180 44.261  1.00 91.50 101 B 1 
ATOM 1536 O O   . ILE B 2 101 ? 7.391   -49.147 45.282  1.00 88.32 101 B 1 
ATOM 1537 C CB  . ILE B 2 101 ? 7.060   -48.386 42.084  1.00 90.55 101 B 1 
ATOM 1538 C CG1 . ILE B 2 101 ? 7.008   -47.292 40.985  1.00 86.86 101 B 1 
ATOM 1539 C CG2 . ILE B 2 101 ? 5.636   -48.681 42.590  1.00 86.01 101 B 1 
ATOM 1540 C CD1 . ILE B 2 101 ? 6.576   -45.907 41.460  1.00 77.31 101 B 1 
ATOM 1541 N N   . GLU B 2 102 ? 8.972   -50.133 44.020  1.00 91.78 102 B 1 
ATOM 1542 C CA  . GLU B 2 102 ? 9.246   -51.285 44.896  1.00 91.15 102 B 1 
ATOM 1543 C C   . GLU B 2 102 ? 9.820   -50.906 46.267  1.00 91.38 102 B 1 
ATOM 1544 O O   . GLU B 2 102 ? 9.796   -51.722 47.182  1.00 88.03 102 B 1 
ATOM 1545 C CB  . GLU B 2 102 ? 10.271  -52.199 44.210  1.00 89.20 102 B 1 
ATOM 1546 C CG  . GLU B 2 102 ? 9.818   -52.769 42.857  1.00 78.79 102 B 1 
ATOM 1547 C CD  . GLU B 2 102 ? 10.960  -53.487 42.120  1.00 73.49 102 B 1 
ATOM 1548 O OE1 . GLU B 2 102 ? 10.882  -53.552 40.877  1.00 64.11 102 B 1 
ATOM 1549 O OE2 . GLU B 2 102 ? 11.929  -53.927 42.781  1.00 66.65 102 B 1 
ATOM 1550 N N   . ASP B 2 103 ? 10.326  -49.704 46.439  1.00 91.42 103 B 1 
ATOM 1551 C CA  . ASP B 2 103 ? 10.823  -49.219 47.726  1.00 91.12 103 B 1 
ATOM 1552 C C   . ASP B 2 103 ? 9.672   -48.801 48.655  1.00 91.55 103 B 1 
ATOM 1553 O O   . ASP B 2 103 ? 9.919   -48.409 49.794  1.00 88.91 103 B 1 
ATOM 1554 C CB  . ASP B 2 103 ? 11.800  -48.049 47.533  1.00 90.34 103 B 1 
ATOM 1555 C CG  . ASP B 2 103 ? 13.013  -48.334 46.631  1.00 89.54 103 B 1 
ATOM 1556 O OD1 . ASP B 2 103 ? 13.484  -49.480 46.497  1.00 84.49 103 B 1 
ATOM 1557 O OD2 . ASP B 2 103 ? 13.576  -47.362 46.080  1.00 85.32 103 B 1 
ATOM 1558 N N   . SER B 2 104 ? 8.432   -48.841 48.175  1.00 92.41 104 B 1 
ATOM 1559 C CA  . SER B 2 104 ? 7.254   -48.553 48.991  1.00 91.94 104 B 1 
ATOM 1560 C C   . SER B 2 104 ? 7.073   -49.639 50.036  1.00 91.41 104 B 1 
ATOM 1561 O O   . SER B 2 104 ? 6.727   -50.774 49.718  1.00 87.97 104 B 1 
ATOM 1562 C CB  . SER B 2 104 ? 5.992   -48.442 48.141  1.00 91.16 104 B 1 
ATOM 1563 O OG  . SER B 2 104 ? 6.175   -47.494 47.112  1.00 84.26 104 B 1 
ATOM 1564 N N   . ASP B 2 105 ? 7.290   -49.288 51.298  1.00 90.66 105 B 1 
ATOM 1565 C CA  . ASP B 2 105 ? 7.241   -50.210 52.420  1.00 91.00 105 B 1 
ATOM 1566 C C   . ASP B 2 105 ? 7.008   -49.435 53.730  1.00 91.77 105 B 1 
ATOM 1567 O O   . ASP B 2 105 ? 7.068   -48.201 53.772  1.00 89.94 105 B 1 
ATOM 1568 C CB  . ASP B 2 105 ? 8.559   -51.008 52.461  1.00 89.55 105 B 1 
ATOM 1569 C CG  . ASP B 2 105 ? 8.469   -52.318 53.235  1.00 88.64 105 B 1 
ATOM 1570 O OD1 . ASP B 2 105 ? 7.406   -52.618 53.821  1.00 83.11 105 B 1 
ATOM 1571 O OD2 . ASP B 2 105 ? 9.482   -53.047 53.287  1.00 83.59 105 B 1 
ATOM 1572 N N   . THR B 2 106 ? 6.766   -50.158 54.840  1.00 91.61 106 B 1 
ATOM 1573 C CA  . THR B 2 106 ? 6.806   -49.609 56.196  1.00 91.63 106 B 1 
ATOM 1574 C C   . THR B 2 106 ? 8.198   -49.811 56.760  1.00 92.21 106 B 1 
ATOM 1575 O O   . THR B 2 106 ? 8.606   -50.927 57.069  1.00 89.49 106 B 1 
ATOM 1576 C CB  . THR B 2 106 ? 5.735   -50.228 57.097  1.00 89.95 106 B 1 
ATOM 1577 O OG1 . THR B 2 106 ? 4.462   -49.998 56.526  1.00 81.65 106 B 1 
ATOM 1578 C CG2 . THR B 2 106 ? 5.725   -49.587 58.478  1.00 80.02 106 B 1 
ATOM 1579 N N   . TYR B 2 107 ? 8.940   -48.738 56.921  1.00 92.42 107 B 1 
ATOM 1580 C CA  . TYR B 2 107 ? 10.264  -48.721 57.514  1.00 93.03 107 B 1 
ATOM 1581 C C   . TYR B 2 107 ? 10.168  -48.510 59.026  1.00 93.00 107 B 1 
ATOM 1582 O O   . TYR B 2 107 ? 9.397   -47.676 59.497  1.00 90.59 107 B 1 
ATOM 1583 C CB  . TYR B 2 107 ? 11.114  -47.642 56.857  1.00 92.85 107 B 1 
ATOM 1584 C CG  . TYR B 2 107 ? 11.375  -47.922 55.393  1.00 93.44 107 B 1 
ATOM 1585 C CD1 . TYR B 2 107 ? 12.428  -48.763 55.023  1.00 88.44 107 B 1 
ATOM 1586 C CD2 . TYR B 2 107 ? 10.531  -47.391 54.401  1.00 89.07 107 B 1 
ATOM 1587 C CE1 . TYR B 2 107 ? 12.658  -49.079 53.677  1.00 87.59 107 B 1 
ATOM 1588 C CE2 . TYR B 2 107 ? 10.747  -47.700 53.046  1.00 87.52 107 B 1 
ATOM 1589 C CZ  . TYR B 2 107 ? 11.815  -48.550 52.684  1.00 90.99 107 B 1 
ATOM 1590 O OH  . TYR B 2 107 ? 12.024  -48.879 51.376  1.00 90.23 107 B 1 
ATOM 1591 N N   . ILE B 2 108 ? 10.949  -49.260 59.797  1.00 93.07 108 B 1 
ATOM 1592 C CA  . ILE B 2 108 ? 10.963  -49.263 61.253  1.00 93.07 108 B 1 
ATOM 1593 C C   . ILE B 2 108 ? 12.322  -48.749 61.707  1.00 92.74 108 B 1 
ATOM 1594 O O   . ILE B 2 108 ? 13.356  -49.320 61.348  1.00 90.91 108 B 1 
ATOM 1595 C CB  . ILE B 2 108 ? 10.655  -50.671 61.798  1.00 92.26 108 B 1 
ATOM 1596 C CG1 . ILE B 2 108 ? 9.346   -51.240 61.205  1.00 86.62 108 B 1 
ATOM 1597 C CG2 . ILE B 2 108 ? 10.583  -50.621 63.334  1.00 87.03 108 B 1 
ATOM 1598 C CD1 . ILE B 2 108 ? 9.112   -52.730 61.514  1.00 78.50 108 B 1 
ATOM 1599 N N   . CYS B 2 109 ? 12.316  -47.692 62.505  1.00 91.61 109 B 1 
ATOM 1600 C CA  . CYS B 2 109 ? 13.493  -47.208 63.206  1.00 91.16 109 B 1 
ATOM 1601 C C   . CYS B 2 109 ? 13.465  -47.722 64.645  1.00 91.41 109 B 1 
ATOM 1602 O O   . CYS B 2 109 ? 12.523  -47.440 65.374  1.00 89.28 109 B 1 
ATOM 1603 C CB  . CYS B 2 109 ? 13.527  -45.684 63.154  1.00 89.40 109 B 1 
ATOM 1604 S SG  . CYS B 2 109 ? 15.056  -45.003 63.850  1.00 84.42 109 B 1 
ATOM 1605 N N   . GLU B 2 110 ? 14.482  -48.468 65.040  1.00 90.99 110 B 1 
ATOM 1606 C CA  . GLU B 2 110 ? 14.671  -48.932 66.414  1.00 90.84 110 B 1 
ATOM 1607 C C   . GLU B 2 110 ? 15.763  -48.079 67.069  1.00 90.47 110 B 1 
ATOM 1608 O O   . GLU B 2 110 ? 16.909  -48.076 66.623  1.00 87.89 110 B 1 
ATOM 1609 C CB  . GLU B 2 110 ? 15.026  -50.426 66.448  1.00 89.36 110 B 1 
ATOM 1610 C CG  . GLU B 2 110 ? 13.904  -51.317 65.892  1.00 83.18 110 B 1 
ATOM 1611 C CD  . GLU B 2 110 ? 14.224  -52.831 65.913  1.00 83.90 110 B 1 
ATOM 1612 O OE1 . GLU B 2 110 ? 13.307  -53.644 65.632  1.00 76.91 110 B 1 
ATOM 1613 O OE2 . GLU B 2 110 ? 15.388  -53.238 66.116  1.00 79.22 110 B 1 
ATOM 1614 N N   . VAL B 2 111 ? 15.403  -47.353 68.137  1.00 90.05 111 B 1 
ATOM 1615 C CA  . VAL B 2 111 ? 16.308  -46.502 68.901  1.00 89.23 111 B 1 
ATOM 1616 C C   . VAL B 2 111 ? 15.821  -46.418 70.350  1.00 87.88 111 B 1 
ATOM 1617 O O   . VAL B 2 111 ? 14.623  -46.318 70.580  1.00 82.50 111 B 1 
ATOM 1618 C CB  . VAL B 2 111 ? 16.422  -45.112 68.235  1.00 87.22 111 B 1 
ATOM 1619 C CG1 . VAL B 2 111 ? 15.150  -44.263 68.317  1.00 75.86 111 B 1 
ATOM 1620 C CG2 . VAL B 2 111 ? 17.602  -44.322 68.802  1.00 78.15 111 B 1 
ATOM 1621 N N   . GLU B 2 112 ? 16.719  -46.484 71.324  1.00 86.32 112 B 1 
ATOM 1622 C CA  . GLU B 2 112 ? 16.382  -46.401 72.762  1.00 84.48 112 B 1 
ATOM 1623 C C   . GLU B 2 112 ? 15.236  -47.344 73.198  1.00 84.06 112 B 1 
ATOM 1624 O O   . GLU B 2 112 ? 14.323  -46.941 73.910  1.00 76.90 112 B 1 
ATOM 1625 C CB  . GLU B 2 112 ? 16.081  -44.947 73.178  1.00 79.86 112 B 1 
ATOM 1626 C CG  . GLU B 2 112 ? 17.266  -43.996 73.019  1.00 72.09 112 B 1 
ATOM 1627 C CD  . GLU B 2 112 ? 16.926  -42.579 73.516  1.00 69.13 112 B 1 
ATOM 1628 O OE1 . GLU B 2 112 ? 17.800  -41.943 74.119  1.00 63.26 112 B 1 
ATOM 1629 O OE2 . GLU B 2 112 ? 15.796  -42.089 73.282  1.00 66.88 112 B 1 
ATOM 1630 N N   . ASP B 2 113 ? 15.237  -48.589 72.720  1.00 86.85 113 B 1 
ATOM 1631 C CA  . ASP B 2 113 ? 14.150  -49.568 72.918  1.00 86.68 113 B 1 
ATOM 1632 C C   . ASP B 2 113 ? 12.762  -49.122 72.422  1.00 87.61 113 B 1 
ATOM 1633 O O   . ASP B 2 113 ? 11.752  -49.797 72.642  1.00 82.84 113 B 1 
ATOM 1634 C CB  . ASP B 2 113 ? 14.138  -50.080 74.364  1.00 83.71 113 B 1 
ATOM 1635 C CG  . ASP B 2 113 ? 15.454  -50.760 74.760  1.00 74.71 113 B 1 
ATOM 1636 O OD1 . ASP B 2 113 ? 16.004  -51.476 73.892  1.00 65.34 113 B 1 
ATOM 1637 O OD2 . ASP B 2 113 ? 15.879  -50.574 75.912  1.00 65.62 113 B 1 
ATOM 1638 N N   . GLN B 2 114 ? 12.675  -48.013 71.687  1.00 88.40 114 B 1 
ATOM 1639 C CA  . GLN B 2 114 ? 11.476  -47.538 71.015  1.00 87.87 114 B 1 
ATOM 1640 C C   . GLN B 2 114 ? 11.508  -47.904 69.533  1.00 89.21 114 B 1 
ATOM 1641 O O   . GLN B 2 114 ? 12.557  -48.070 68.913  1.00 86.93 114 B 1 
ATOM 1642 C CB  . GLN B 2 114 ? 11.286  -46.034 71.218  1.00 84.24 114 B 1 
ATOM 1643 C CG  . GLN B 2 114 ? 11.174  -45.684 72.714  1.00 74.12 114 B 1 
ATOM 1644 C CD  . GLN B 2 114 ? 10.816  -44.223 72.976  1.00 68.04 114 B 1 
ATOM 1645 O OE1 . GLN B 2 114 ? 10.475  -43.457 72.091  1.00 59.72 114 B 1 
ATOM 1646 N NE2 . GLN B 2 114 ? 10.858  -43.804 74.216  1.00 56.47 114 B 1 
ATOM 1647 N N   . LYS B 2 115 ? 10.310  -48.022 68.940  1.00 89.57 115 B 1 
ATOM 1648 C CA  . LYS B 2 115 ? 10.116  -48.301 67.518  1.00 89.93 115 B 1 
ATOM 1649 C C   . LYS B 2 115 ? 9.277   -47.202 66.899  1.00 90.00 115 B 1 
ATOM 1650 O O   . LYS B 2 115 ? 8.111   -47.035 67.253  1.00 86.66 115 B 1 
ATOM 1651 C CB  . LYS B 2 115 ? 9.482   -49.676 67.298  1.00 87.22 115 B 1 
ATOM 1652 C CG  . LYS B 2 115 ? 10.387  -50.795 67.818  1.00 79.89 115 B 1 
ATOM 1653 C CD  . LYS B 2 115 ? 9.827   -52.183 67.448  1.00 78.74 115 B 1 
ATOM 1654 C CE  . LYS B 2 115 ? 10.747  -53.234 68.045  1.00 69.27 115 B 1 
ATOM 1655 N NZ  . LYS B 2 115 ? 10.383  -54.587 67.595  1.00 62.24 115 B 1 
ATOM 1656 N N   . GLU B 2 116 ? 9.839   -46.486 65.957  1.00 89.63 116 B 1 
ATOM 1657 C CA  . GLU B 2 116 ? 9.114   -45.544 65.120  1.00 89.26 116 B 1 
ATOM 1658 C C   . GLU B 2 116 ? 8.867   -46.163 63.742  1.00 90.62 116 B 1 
ATOM 1659 O O   . GLU B 2 116 ? 9.793   -46.577 63.050  1.00 88.50 116 B 1 
ATOM 1660 C CB  . GLU B 2 116 ? 9.861   -44.211 64.984  1.00 86.22 116 B 1 
ATOM 1661 C CG  . GLU B 2 116 ? 9.932   -43.422 66.301  1.00 76.33 116 B 1 
ATOM 1662 C CD  . GLU B 2 116 ? 10.501  -41.998 66.114  1.00 73.15 116 B 1 
ATOM 1663 O OE1 . GLU B 2 116 ? 10.615  -41.278 67.126  1.00 65.95 116 B 1 
ATOM 1664 O OE2 . GLU B 2 116 ? 10.790  -41.603 64.971  1.00 67.70 116 B 1 
ATOM 1665 N N   . GLU B 2 117 ? 7.590   -46.211 63.309  1.00 91.01 117 B 1 
ATOM 1666 C CA  . GLU B 2 117 ? 7.201   -46.714 61.997  1.00 91.32 117 B 1 
ATOM 1667 C C   . GLU B 2 117 ? 6.917   -45.558 61.035  1.00 91.43 117 B 1 
ATOM 1668 O O   . GLU B 2 117 ? 6.142   -44.643 61.331  1.00 88.71 117 B 1 
ATOM 1669 C CB  . GLU B 2 117 ? 6.010   -47.667 62.087  1.00 88.97 117 B 1 
ATOM 1670 C CG  . GLU B 2 117 ? 6.319   -48.969 62.842  1.00 81.83 117 B 1 
ATOM 1671 C CD  . GLU B 2 117 ? 5.174   -50.009 62.731  1.00 82.36 117 B 1 
ATOM 1672 O OE1 . GLU B 2 117 ? 5.265   -51.070 63.382  1.00 75.06 117 B 1 
ATOM 1673 O OE2 . GLU B 2 117 ? 4.197   -49.772 61.973  1.00 77.79 117 B 1 
ATOM 1674 N N   . VAL B 2 118 ? 7.507   -45.626 59.852  1.00 91.77 118 B 1 
ATOM 1675 C CA  . VAL B 2 118 ? 7.283   -44.673 58.762  1.00 91.82 118 B 1 
ATOM 1676 C C   . VAL B 2 118 ? 6.886   -45.431 57.504  1.00 92.21 118 B 1 
ATOM 1677 O O   . VAL B 2 118 ? 7.688   -46.193 56.954  1.00 90.44 118 B 1 
ATOM 1678 C CB  . VAL B 2 118 ? 8.522   -43.805 58.509  1.00 90.56 118 B 1 
ATOM 1679 C CG1 . VAL B 2 118 ? 8.207   -42.729 57.466  1.00 81.82 118 B 1 
ATOM 1680 C CG2 . VAL B 2 118 ? 9.001   -43.097 59.783  1.00 83.52 118 B 1 
ATOM 1681 N N   . GLN B 2 119 ? 5.669   -45.213 57.024  1.00 92.25 119 B 1 
ATOM 1682 C CA  . GLN B 2 119 ? 5.239   -45.757 55.740  1.00 92.18 119 B 1 
ATOM 1683 C C   . GLN B 2 119 ? 5.704   -44.852 54.602  1.00 92.27 119 B 1 
ATOM 1684 O O   . GLN B 2 119 ? 5.313   -43.684 54.533  1.00 90.69 119 B 1 
ATOM 1685 C CB  . GLN B 2 119 ? 3.720   -45.962 55.748  1.00 90.93 119 B 1 
ATOM 1686 C CG  . GLN B 2 119 ? 3.261   -46.747 54.516  1.00 88.72 119 B 1 
ATOM 1687 C CD  . GLN B 2 119 ? 1.749   -46.985 54.491  1.00 87.90 119 B 1 
ATOM 1688 O OE1 . GLN B 2 119 ? 0.957   -46.335 55.149  1.00 81.27 119 B 1 
ATOM 1689 N NE2 . GLN B 2 119 ? 1.298   -47.931 53.695  1.00 78.65 119 B 1 
ATOM 1690 N N   . LEU B 2 120 ? 6.506   -45.381 53.693  1.00 91.14 120 B 1 
ATOM 1691 C CA  . LEU B 2 120 ? 6.901   -44.721 52.456  1.00 91.68 120 B 1 
ATOM 1692 C C   . LEU B 2 120 ? 6.037   -45.233 51.314  1.00 91.92 120 B 1 
ATOM 1693 O O   . LEU B 2 120 ? 5.942   -46.435 51.086  1.00 89.86 120 B 1 
ATOM 1694 C CB  . LEU B 2 120 ? 8.398   -44.967 52.218  1.00 91.35 120 B 1 
ATOM 1695 C CG  . LEU B 2 120 ? 8.932   -44.384 50.888  1.00 91.91 120 B 1 
ATOM 1696 C CD1 . LEU B 2 120 ? 8.857   -42.858 50.858  1.00 86.00 120 B 1 
ATOM 1697 C CD2 . LEU B 2 120 ? 10.386  -44.792 50.699  1.00 86.75 120 B 1 
ATOM 1698 N N   . LEU B 2 121 ? 5.410   -44.331 50.570  1.00 91.90 121 B 1 
ATOM 1699 C CA  . LEU B 2 121 ? 4.685   -44.630 49.338  1.00 91.84 121 B 1 
ATOM 1700 C C   . LEU B 2 121 ? 5.349   -43.871 48.188  1.00 92.15 121 B 1 
ATOM 1701 O O   . LEU B 2 121 ? 5.379   -42.641 48.187  1.00 90.30 121 B 1 
ATOM 1702 C CB  . LEU B 2 121 ? 3.206   -44.245 49.491  1.00 91.03 121 B 1 
ATOM 1703 C CG  . LEU B 2 121 ? 2.444   -45.029 50.583  1.00 89.83 121 B 1 
ATOM 1704 C CD1 . LEU B 2 121 ? 1.036   -44.461 50.718  1.00 84.62 121 B 1 
ATOM 1705 C CD2 . LEU B 2 121 ? 2.329   -46.508 50.247  1.00 84.75 121 B 1 
ATOM 1706 N N   . VAL B 2 122 ? 5.869   -44.606 47.210  1.00 92.33 122 B 1 
ATOM 1707 C CA  . VAL B 2 122 ? 6.560   -44.039 46.049  1.00 92.47 122 B 1 
ATOM 1708 C C   . VAL B 2 122 ? 5.641   -44.099 44.839  1.00 92.43 122 B 1 
ATOM 1709 O O   . VAL B 2 122 ? 5.143   -45.164 44.485  1.00 90.71 122 B 1 
ATOM 1710 C CB  . VAL B 2 122 ? 7.891   -44.756 45.770  1.00 91.73 122 B 1 
ATOM 1711 C CG1 . VAL B 2 122 ? 8.660   -44.066 44.635  1.00 86.12 122 B 1 
ATOM 1712 C CG2 . VAL B 2 122 ? 8.796   -44.763 47.006  1.00 87.11 122 B 1 
ATOM 1713 N N   . PHE B 2 123 ? 5.433   -42.968 44.202  1.00 92.66 123 B 1 
ATOM 1714 C CA  . PHE B 2 123 ? 4.614   -42.827 43.000  1.00 92.75 123 B 1 
ATOM 1715 C C   . PHE B 2 123 ? 5.467   -42.417 41.807  1.00 92.61 123 B 1 
ATOM 1716 O O   . PHE B 2 123 ? 6.430   -41.658 41.930  1.00 90.36 123 B 1 
ATOM 1717 C CB  . PHE B 2 123 ? 3.491   -41.822 43.256  1.00 92.18 123 B 1 
ATOM 1718 C CG  . PHE B 2 123 ? 2.528   -42.253 44.341  1.00 92.76 123 B 1 
ATOM 1719 C CD1 . PHE B 2 123 ? 1.484   -43.140 44.048  1.00 88.24 123 B 1 
ATOM 1720 C CD2 . PHE B 2 123 ? 2.678   -41.785 45.656  1.00 88.61 123 B 1 
ATOM 1721 C CE1 . PHE B 2 123 ? 0.605   -43.561 45.047  1.00 87.33 123 B 1 
ATOM 1722 C CE2 . PHE B 2 123 ? 1.800   -42.206 46.663  1.00 87.72 123 B 1 
ATOM 1723 C CZ  . PHE B 2 123 ? 0.760   -43.097 46.361  1.00 89.94 123 B 1 
ATOM 1724 N N   . GLY B 2 124 ? 5.078   -42.884 40.620  1.00 91.53 124 B 1 
ATOM 1725 C CA  . GLY B 2 124 ? 5.622   -42.448 39.342  1.00 90.89 124 B 1 
ATOM 1726 C C   . GLY B 2 124 ? 4.499   -41.948 38.448  1.00 90.96 124 B 1 
ATOM 1727 O O   . GLY B 2 124 ? 3.422   -42.524 38.432  1.00 88.07 124 B 1 
ATOM 1728 N N   . LEU B 2 125 ? 4.742   -40.874 37.701  1.00 89.04 125 B 1 
ATOM 1729 C CA  . LEU B 2 125 ? 3.802   -40.397 36.699  1.00 88.55 125 B 1 
ATOM 1730 C C   . LEU B 2 125 ? 4.497   -40.418 35.343  1.00 88.26 125 B 1 
ATOM 1731 O O   . LEU B 2 125 ? 5.529   -39.774 35.167  1.00 85.42 125 B 1 
ATOM 1732 C CB  . LEU B 2 125 ? 3.288   -39.008 37.082  1.00 87.01 125 B 1 
ATOM 1733 C CG  . LEU B 2 125 ? 2.119   -38.527 36.192  1.00 86.01 125 B 1 
ATOM 1734 C CD1 . LEU B 2 125 ? 0.827   -39.284 36.483  1.00 80.61 125 B 1 
ATOM 1735 C CD2 . LEU B 2 125 ? 1.849   -37.050 36.462  1.00 80.33 125 B 1 
ATOM 1736 N N   . THR B 2 126 ? 3.915   -41.155 34.403  1.00 87.92 126 B 1 
ATOM 1737 C CA  . THR B 2 126 ? 4.436   -41.291 33.044  1.00 86.93 126 B 1 
ATOM 1738 C C   . THR B 2 126 ? 3.400   -40.794 32.058  1.00 86.89 126 B 1 
ATOM 1739 O O   . THR B 2 126 ? 2.204   -41.062 32.196  1.00 84.40 126 B 1 
ATOM 1740 C CB  . THR B 2 126 ? 4.871   -42.734 32.738  1.00 84.61 126 B 1 
ATOM 1741 O OG1 . THR B 2 126 ? 3.863   -43.661 33.052  1.00 72.86 126 B 1 
ATOM 1742 C CG2 . THR B 2 126 ? 6.102   -43.115 33.554  1.00 70.90 126 B 1 
ATOM 1743 N N   . ALA B 2 127 ? 3.836   -40.038 31.067  1.00 85.03 127 B 1 
ATOM 1744 C CA  . ALA B 2 127 ? 3.048   -39.727 29.890  1.00 83.09 127 B 1 
ATOM 1745 C C   . ALA B 2 127 ? 3.153   -40.873 28.879  1.00 81.47 127 B 1 
ATOM 1746 O O   . ALA B 2 127 ? 3.934   -41.813 29.063  1.00 76.14 127 B 1 
ATOM 1747 C CB  . ALA B 2 127 ? 3.519   -38.383 29.322  1.00 80.56 127 B 1 
ATOM 1748 N N   . ASN B 2 128 ? 2.389   -40.785 27.803  1.00 79.24 128 B 1 
ATOM 1749 C CA  . ASN B 2 128 ? 2.630   -41.604 26.617  1.00 75.73 128 B 1 
ATOM 1750 C C   . ASN B 2 128 ? 4.109   -41.567 26.235  1.00 75.57 128 B 1 
ATOM 1751 O O   . ASN B 2 128 ? 4.824   -40.624 26.572  1.00 68.30 128 B 1 
ATOM 1752 C CB  . ASN B 2 128 ? 1.745   -41.099 25.462  1.00 69.11 128 B 1 
ATOM 1753 C CG  . ASN B 2 128 ? 0.271   -41.407 25.648  1.00 61.85 128 B 1 
ATOM 1754 O OD1 . ASN B 2 128 ? -0.138  -42.044 26.591  1.00 52.56 128 B 1 
ATOM 1755 N ND2 . ASN B 2 128 ? -0.570  -40.957 24.736  1.00 55.30 128 B 1 
ATOM 1756 N N   . SER B 2 129 ? 4.546   -42.570 25.466  1.00 69.65 129 B 1 
ATOM 1757 C CA  . SER B 2 129 ? 5.950   -42.753 25.075  1.00 66.54 129 B 1 
ATOM 1758 C C   . SER B 2 129 ? 6.634   -41.511 24.488  1.00 68.54 129 B 1 
ATOM 1759 O O   . SER B 2 129 ? 7.857   -41.415 24.503  1.00 59.46 129 B 1 
ATOM 1760 C CB  . SER B 2 129 ? 6.033   -43.877 24.044  1.00 56.45 129 B 1 
ATOM 1761 O OG  . SER B 2 129 ? 5.150   -43.636 22.966  1.00 50.44 129 B 1 
ATOM 1762 N N   . ASP B 2 130 ? 5.836   -40.578 23.954  1.00 72.36 130 B 1 
ATOM 1763 C CA  . ASP B 2 130 ? 6.327   -39.356 23.345  1.00 72.04 130 B 1 
ATOM 1764 C C   . ASP B 2 130 ? 5.635   -38.131 23.960  1.00 74.65 130 B 1 
ATOM 1765 O O   . ASP B 2 130 ? 4.408   -38.019 23.974  1.00 68.48 130 B 1 
ATOM 1766 C CB  . ASP B 2 130 ? 6.109   -39.466 21.842  1.00 64.26 130 B 1 
ATOM 1767 C CG  . ASP B 2 130 ? 6.977   -38.494 21.061  1.00 57.74 130 B 1 
ATOM 1768 O OD1 . ASP B 2 130 ? 7.456   -37.490 21.622  1.00 51.59 130 B 1 
ATOM 1769 O OD2 . ASP B 2 130 ? 7.148   -38.724 19.850  1.00 51.52 130 B 1 
ATOM 1770 N N   . THR B 2 131 ? 6.431   -37.198 24.464  1.00 73.94 131 B 1 
ATOM 1771 C CA  . THR B 2 131 ? 5.953   -35.926 25.003  1.00 74.04 131 B 1 
ATOM 1772 C C   . THR B 2 131 ? 5.694   -34.886 23.915  1.00 77.23 131 B 1 
ATOM 1773 O O   . THR B 2 131 ? 5.092   -33.848 24.185  1.00 74.11 131 B 1 
ATOM 1774 C CB  . THR B 2 131 ? 6.936   -35.362 26.033  1.00 68.63 131 B 1 
ATOM 1775 O OG1 . THR B 2 131 ? 8.227   -35.255 25.471  1.00 63.77 131 B 1 
ATOM 1776 C CG2 . THR B 2 131 ? 7.042   -36.248 27.267  1.00 60.98 131 B 1 
ATOM 1777 N N   . HIS B 2 132 ? 6.121   -35.160 22.671  1.00 78.35 132 B 1 
ATOM 1778 C CA  . HIS B 2 132 ? 5.890   -34.324 21.499  1.00 79.34 132 B 1 
ATOM 1779 C C   . HIS B 2 132 ? 4.737   -34.897 20.680  1.00 79.83 132 B 1 
ATOM 1780 O O   . HIS B 2 132 ? 4.913   -35.811 19.880  1.00 77.71 132 B 1 
ATOM 1781 C CB  . HIS B 2 132 ? 7.173   -34.220 20.663  1.00 77.53 132 B 1 
ATOM 1782 C CG  . HIS B 2 132 ? 8.315   -33.556 21.370  1.00 75.24 132 B 1 
ATOM 1783 N ND1 . HIS B 2 132 ? 9.041   -34.076 22.420  1.00 65.18 132 B 1 
ATOM 1784 C CD2 . HIS B 2 132 ? 8.840   -32.313 21.108  1.00 67.60 132 B 1 
ATOM 1785 C CE1 . HIS B 2 132 ? 9.960   -33.178 22.785  1.00 66.24 132 B 1 
ATOM 1786 N NE2 . HIS B 2 132 ? 9.877   -32.101 22.004  1.00 67.22 132 B 1 
ATOM 1787 N N   . LEU B 2 133 ? 3.540   -34.353 20.889  1.00 79.65 133 B 1 
ATOM 1788 C CA  . LEU B 2 133 ? 2.294   -34.834 20.306  1.00 80.91 133 B 1 
ATOM 1789 C C   . LEU B 2 133 ? 1.781   -33.848 19.258  1.00 80.82 133 B 1 
ATOM 1790 O O   . LEU B 2 133 ? 1.943   -32.642 19.395  1.00 79.48 133 B 1 
ATOM 1791 C CB  . LEU B 2 133 ? 1.284   -35.070 21.441  1.00 79.84 133 B 1 
ATOM 1792 C CG  . LEU B 2 133 ? 1.715   -36.179 22.422  1.00 79.34 133 B 1 
ATOM 1793 C CD1 . LEU B 2 133 ? 0.800   -36.187 23.635  1.00 73.78 133 B 1 
ATOM 1794 C CD2 . LEU B 2 133 ? 1.668   -37.567 21.785  1.00 73.55 133 B 1 
ATOM 1795 N N   . LEU B 2 134 ? 1.156   -34.378 18.209  1.00 82.90 134 B 1 
ATOM 1796 C CA  . LEU B 2 134 ? 0.514   -33.529 17.211  1.00 83.36 134 B 1 
ATOM 1797 C C   . LEU B 2 134 ? -0.783  -32.936 17.778  1.00 83.62 134 B 1 
ATOM 1798 O O   . LEU B 2 134 ? -1.456  -33.552 18.605  1.00 82.21 134 B 1 
ATOM 1799 C CB  . LEU B 2 134 ? 0.230   -34.311 15.915  1.00 81.73 134 B 1 
ATOM 1800 C CG  . LEU B 2 134 ? 1.466   -34.945 15.237  1.00 79.51 134 B 1 
ATOM 1801 C CD1 . LEU B 2 134 ? 1.038   -35.674 13.965  1.00 73.16 134 B 1 
ATOM 1802 C CD2 . LEU B 2 134 ? 2.506   -33.920 14.846  1.00 73.21 134 B 1 
ATOM 1803 N N   . GLN B 2 135 ? -1.169  -31.777 17.294  1.00 83.03 135 B 1 
ATOM 1804 C CA  . GLN B 2 135 ? -2.487  -31.210 17.586  1.00 83.03 135 B 1 
ATOM 1805 C C   . GLN B 2 135 ? -3.597  -32.199 17.203  1.00 82.69 135 B 1 
ATOM 1806 O O   . GLN B 2 135 ? -3.541  -32.836 16.148  1.00 79.63 135 B 1 
ATOM 1807 C CB  . GLN B 2 135 ? -2.637  -29.882 16.828  1.00 81.66 135 B 1 
ATOM 1808 C CG  . GLN B 2 135 ? -3.969  -29.182 17.145  1.00 79.05 135 B 1 
ATOM 1809 C CD  . GLN B 2 135 ? -4.105  -27.821 16.457  1.00 77.61 135 B 1 
ATOM 1810 O OE1 . GLN B 2 135 ? -3.260  -27.368 15.719  1.00 71.81 135 B 1 
ATOM 1811 N NE2 . GLN B 2 135 ? -5.194  -27.125 16.686  1.00 70.01 135 B 1 
ATOM 1812 N N   . GLY B 2 136 ? -4.590  -32.330 18.073  1.00 83.20 136 B 1 
ATOM 1813 C CA  . GLY B 2 136 ? -5.694  -33.279 17.909  1.00 82.10 136 B 1 
ATOM 1814 C C   . GLY B 2 136 ? -5.416  -34.684 18.441  1.00 83.22 136 B 1 
ATOM 1815 O O   . GLY B 2 136 ? -6.366  -35.443 18.640  1.00 79.30 136 B 1 
ATOM 1816 N N   . GLN B 2 137 ? -4.170  -35.049 18.733  1.00 82.85 137 B 1 
ATOM 1817 C CA  . GLN B 2 137 ? -3.856  -36.320 19.388  1.00 83.33 137 B 1 
ATOM 1818 C C   . GLN B 2 137 ? -4.297  -36.318 20.865  1.00 83.70 137 B 1 
ATOM 1819 O O   . GLN B 2 137 ? -4.551  -35.273 21.467  1.00 82.81 137 B 1 
ATOM 1820 C CB  . GLN B 2 137 ? -2.370  -36.662 19.244  1.00 81.75 137 B 1 
ATOM 1821 C CG  . GLN B 2 137 ? -2.004  -37.024 17.797  1.00 77.57 137 B 1 
ATOM 1822 C CD  . GLN B 2 137 ? -0.562  -37.536 17.671  1.00 75.82 137 B 1 
ATOM 1823 O OE1 . GLN B 2 137 ? 0.357   -37.063 18.312  1.00 68.63 137 B 1 
ATOM 1824 N NE2 . GLN B 2 137 ? -0.314  -38.523 16.850  1.00 65.60 137 B 1 
ATOM 1825 N N   . SER B 2 138 ? -4.407  -37.520 21.435  1.00 84.42 138 B 1 
ATOM 1826 C CA  . SER B 2 138 ? -4.729  -37.702 22.852  1.00 84.61 138 B 1 
ATOM 1827 C C   . SER B 2 138 ? -3.468  -37.848 23.692  1.00 85.03 138 B 1 
ATOM 1828 O O   . SER B 2 138 ? -2.560  -38.603 23.337  1.00 82.75 138 B 1 
ATOM 1829 C CB  . SER B 2 138 ? -5.651  -38.913 23.034  1.00 82.32 138 B 1 
ATOM 1830 O OG  . SER B 2 138 ? -5.052  -40.069 22.497  1.00 70.87 138 B 1 
ATOM 1831 N N   . LEU B 2 139 ? -3.451  -37.190 24.841  1.00 85.05 139 B 1 
ATOM 1832 C CA  . LEU B 2 139 ? -2.462  -37.385 25.889  1.00 85.38 139 B 1 
ATOM 1833 C C   . LEU B 2 139 ? -3.010  -38.360 26.924  1.00 86.17 139 B 1 
ATOM 1834 O O   . LEU B 2 139 ? -4.085  -38.127 27.474  1.00 84.61 139 B 1 
ATOM 1835 C CB  . LEU B 2 139 ? -2.125  -36.015 26.501  1.00 84.07 139 B 1 
ATOM 1836 C CG  . LEU B 2 139 ? -1.250  -36.061 27.767  1.00 83.97 139 B 1 
ATOM 1837 C CD1 . LEU B 2 139 ? 0.145   -36.608 27.471  1.00 79.10 139 B 1 
ATOM 1838 C CD2 . LEU B 2 139 ? -1.112  -34.657 28.338  1.00 79.59 139 B 1 
ATOM 1839 N N   . THR B 2 140 ? -2.266  -39.409 27.227  1.00 86.48 140 B 1 
ATOM 1840 C CA  . THR B 2 140 ? -2.575  -40.330 28.328  1.00 86.42 140 B 1 
ATOM 1841 C C   . THR B 2 140 ? -1.484  -40.231 29.379  1.00 86.81 140 B 1 
ATOM 1842 O O   . THR B 2 140 ? -0.308  -40.432 29.096  1.00 85.19 140 B 1 
ATOM 1843 C CB  . THR B 2 140 ? -2.750  -41.764 27.831  1.00 84.94 140 B 1 
ATOM 1844 O OG1 . THR B 2 140 ? -3.693  -41.798 26.788  1.00 73.97 140 B 1 
ATOM 1845 C CG2 . THR B 2 140 ? -3.273  -42.679 28.929  1.00 72.82 140 B 1 
ATOM 1846 N N   . LEU B 2 141 ? -1.885  -39.931 30.611  1.00 86.80 141 B 1 
ATOM 1847 C CA  . LEU B 2 141 ? -1.025  -39.905 31.786  1.00 86.80 141 B 1 
ATOM 1848 C C   . LEU B 2 141 ? -1.335  -41.128 32.640  1.00 87.46 141 B 1 
ATOM 1849 O O   . LEU B 2 141 ? -2.492  -41.358 33.000  1.00 86.24 141 B 1 
ATOM 1850 C CB  . LEU B 2 141 ? -1.246  -38.606 32.572  1.00 86.12 141 B 1 
ATOM 1851 C CG  . LEU B 2 141 ? -0.887  -37.325 31.804  1.00 84.62 141 B 1 
ATOM 1852 C CD1 . LEU B 2 141 ? -1.309  -36.093 32.611  1.00 80.35 141 B 1 
ATOM 1853 C CD2 . LEU B 2 141 ? 0.617   -37.221 31.553  1.00 80.23 141 B 1 
ATOM 1854 N N   . THR B 2 142 ? -0.324  -41.916 32.980  1.00 88.48 142 B 1 
ATOM 1855 C CA  . THR B 2 142 ? -0.461  -43.126 33.799  1.00 88.53 142 B 1 
ATOM 1856 C C   . THR B 2 142 ? 0.292   -42.944 35.107  1.00 89.03 142 B 1 
ATOM 1857 O O   . THR B 2 142 ? 1.473   -42.609 35.117  1.00 87.49 142 B 1 
ATOM 1858 C CB  . THR B 2 142 ? 0.020   -44.367 33.039  1.00 87.15 142 B 1 
ATOM 1859 O OG1 . THR B 2 142 ? -0.655  -44.456 31.802  1.00 77.57 142 B 1 
ATOM 1860 C CG2 . THR B 2 142 ? -0.282  -45.653 33.802  1.00 75.94 142 B 1 
ATOM 1861 N N   . LEU B 2 143 ? -0.406  -43.155 36.207  1.00 88.45 143 B 1 
ATOM 1862 C CA  . LEU B 2 143 ? 0.187   -43.173 37.530  1.00 88.85 143 B 1 
ATOM 1863 C C   . LEU B 2 143 ? 0.643   -44.590 37.879  1.00 89.05 143 B 1 
ATOM 1864 O O   . LEU B 2 143 ? -0.168  -45.502 38.046  1.00 87.42 143 B 1 
ATOM 1865 C CB  . LEU B 2 143 ? -0.828  -42.626 38.551  1.00 88.11 143 B 1 
ATOM 1866 C CG  . LEU B 2 143 ? -0.228  -42.477 39.963  1.00 86.27 143 B 1 
ATOM 1867 C CD1 . LEU B 2 143 ? 0.732   -41.291 40.054  1.00 81.77 143 B 1 
ATOM 1868 C CD2 . LEU B 2 143 ? -1.342  -42.267 40.977  1.00 82.15 143 B 1 
ATOM 1869 N N   . GLU B 2 144 ? 1.945   -44.761 38.060  1.00 88.93 144 B 1 
ATOM 1870 C CA  . GLU B 2 144 ? 2.511   -45.922 38.729  1.00 89.08 144 B 1 
ATOM 1871 C C   . GLU B 2 144 ? 2.362   -45.734 40.239  1.00 89.53 144 B 1 
ATOM 1872 O O   . GLU B 2 144 ? 2.803   -44.734 40.803  1.00 87.68 144 B 1 
ATOM 1873 C CB  . GLU B 2 144 ? 3.986   -46.098 38.338  1.00 87.66 144 B 1 
ATOM 1874 C CG  . GLU B 2 144 ? 4.223   -46.426 36.849  1.00 80.40 144 B 1 
ATOM 1875 C CD  . GLU B 2 144 ? 5.728   -46.483 36.522  1.00 78.44 144 B 1 
ATOM 1876 O OE1 . GLU B 2 144 ? 6.141   -46.173 35.385  1.00 69.48 144 B 1 
ATOM 1877 O OE2 . GLU B 2 144 ? 6.560   -46.783 37.415  1.00 72.31 144 B 1 
ATOM 1878 N N   . SER B 2 145 ? 1.690   -46.692 40.902  1.00 90.45 145 B 1 
ATOM 1879 C CA  . SER B 2 145 ? 1.403   -46.631 42.327  1.00 90.09 145 B 1 
ATOM 1880 C C   . SER B 2 145 ? 1.746   -47.948 43.018  1.00 90.55 145 B 1 
ATOM 1881 O O   . SER B 2 145 ? 1.573   -49.005 42.404  1.00 87.68 145 B 1 
ATOM 1882 C CB  . SER B 2 145 ? -0.068  -46.269 42.562  1.00 87.12 145 B 1 
ATOM 1883 O OG  . SER B 2 145 ? -0.928  -47.252 42.017  1.00 78.02 145 B 1 
ATOM 1884 N N   . PRO B 2 146 ? 2.156   -47.915 44.282  1.00 90.77 146 B 1 
ATOM 1885 C CA  . PRO B 2 146 ? 2.415   -49.138 45.028  1.00 89.91 146 B 1 
ATOM 1886 C C   . PRO B 2 146 ? 1.135   -49.963 45.217  1.00 89.79 146 B 1 
ATOM 1887 O O   . PRO B 2 146 ? 0.029   -49.407 45.257  1.00 85.40 146 B 1 
ATOM 1888 C CB  . PRO B 2 146 ? 3.023   -48.681 46.359  1.00 87.43 146 B 1 
ATOM 1889 C CG  . PRO B 2 146 ? 2.478   -47.276 46.544  1.00 86.73 146 B 1 
ATOM 1890 C CD  . PRO B 2 146 ? 2.354   -46.753 45.117  1.00 89.67 146 B 1 
ATOM 1891 N N   . PRO B 2 147 ? 1.252   -51.285 45.368  1.00 89.05 147 B 1 
ATOM 1892 C CA  . PRO B 2 147 ? 0.107   -52.144 45.608  1.00 87.35 147 B 1 
ATOM 1893 C C   . PRO B 2 147 ? -0.622  -51.736 46.895  1.00 86.46 147 B 1 
ATOM 1894 O O   . PRO B 2 147 ? -0.011  -51.297 47.868  1.00 79.22 147 B 1 
ATOM 1895 C CB  . PRO B 2 147 ? 0.673   -53.572 45.669  1.00 85.23 147 B 1 
ATOM 1896 C CG  . PRO B 2 147 ? 2.122   -53.368 46.080  1.00 83.18 147 B 1 
ATOM 1897 C CD  . PRO B 2 147 ? 2.493   -52.048 45.411  1.00 86.66 147 B 1 
ATOM 1898 N N   . GLY B 2 148 ? -1.960  -51.855 46.886  1.00 84.79 148 B 1 
ATOM 1899 C CA  . GLY B 2 148 ? -2.809  -51.494 48.028  1.00 83.32 148 B 1 
ATOM 1900 C C   . GLY B 2 148 ? -3.060  -49.989 48.205  1.00 84.27 148 B 1 
ATOM 1901 O O   . GLY B 2 148 ? -3.870  -49.605 49.046  1.00 79.04 148 B 1 
ATOM 1902 N N   . SER B 2 149 ? -2.432  -49.138 47.432  1.00 85.93 149 B 1 
ATOM 1903 C CA  . SER B 2 149 ? -2.719  -47.704 47.444  1.00 86.03 149 B 1 
ATOM 1904 C C   . SER B 2 149 ? -3.939  -47.352 46.588  1.00 86.39 149 B 1 
ATOM 1905 O O   . SER B 2 149 ? -4.188  -47.957 45.543  1.00 82.08 149 B 1 
ATOM 1906 C CB  . SER B 2 149 ? -1.488  -46.892 47.032  1.00 83.77 149 B 1 
ATOM 1907 O OG  . SER B 2 149 ? -1.184  -47.095 45.669  1.00 79.93 149 B 1 
ATOM 1908 N N   . SER B 2 150 ? -4.691  -46.332 47.006  1.00 85.75 150 B 1 
ATOM 1909 C CA  . SER B 2 150 ? -5.851  -45.781 46.288  1.00 85.23 150 B 1 
ATOM 1910 C C   . SER B 2 150 ? -5.684  -44.273 46.054  1.00 86.14 150 B 1 
ATOM 1911 O O   . SER B 2 150 ? -6.438  -43.469 46.608  1.00 81.68 150 B 1 
ATOM 1912 C CB  . SER B 2 150 ? -7.142  -46.126 47.036  1.00 81.54 150 B 1 
ATOM 1913 O OG  . SER B 2 150 ? -7.101  -45.638 48.364  1.00 71.05 150 B 1 
ATOM 1914 N N   . PRO B 2 151 ? -4.681  -43.847 45.282  1.00 87.20 151 B 1 
ATOM 1915 C CA  . PRO B 2 151 ? -4.426  -42.435 45.053  1.00 87.41 151 B 1 
ATOM 1916 C C   . PRO B 2 151 ? -5.501  -41.813 44.152  1.00 87.87 151 B 1 
ATOM 1917 O O   . PRO B 2 151 ? -6.004  -42.446 43.218  1.00 84.94 151 B 1 
ATOM 1918 C CB  . PRO B 2 151 ? -3.051  -42.374 44.404  1.00 85.48 151 B 1 
ATOM 1919 C CG  . PRO B 2 151 ? -2.992  -43.677 43.616  1.00 84.26 151 B 1 
ATOM 1920 C CD  . PRO B 2 151 ? -3.744  -44.657 44.517  1.00 86.77 151 B 1 
ATOM 1921 N N   . SER B 2 152 ? -5.783  -40.545 44.389  1.00 88.06 152 B 1 
ATOM 1922 C CA  . SER B 2 152 ? -6.491  -39.697 43.431  1.00 87.97 152 B 1 
ATOM 1923 C C   . SER B 2 152 ? -5.499  -38.743 42.774  1.00 88.91 152 B 1 
ATOM 1924 O O   . SER B 2 152 ? -4.593  -38.224 43.420  1.00 86.82 152 B 1 
ATOM 1925 C CB  . SER B 2 152 ? -7.647  -38.946 44.093  1.00 85.20 152 B 1 
ATOM 1926 O OG  . SER B 2 152 ? -7.194  -38.037 45.076  1.00 74.24 152 B 1 
ATOM 1927 N N   . VAL B 2 153 ? -5.682  -38.503 41.470  1.00 88.81 153 B 1 
ATOM 1928 C CA  . VAL B 2 153 ? -4.806  -37.623 40.700  1.00 89.38 153 B 1 
ATOM 1929 C C   . VAL B 2 153 ? -5.619  -36.473 40.135  1.00 89.95 153 B 1 
ATOM 1930 O O   . VAL B 2 153 ? -6.685  -36.670 39.559  1.00 88.16 153 B 1 
ATOM 1931 C CB  . VAL B 2 153 ? -4.063  -38.369 39.577  1.00 87.67 153 B 1 
ATOM 1932 C CG1 . VAL B 2 153 ? -2.993  -37.477 38.947  1.00 80.26 153 B 1 
ATOM 1933 C CG2 . VAL B 2 153 ? -3.378  -39.625 40.108  1.00 81.87 153 B 1 
ATOM 1934 N N   . GLN B 2 154 ? -5.107  -35.267 40.284  1.00 90.41 154 B 1 
ATOM 1935 C CA  . GLN B 2 154 ? -5.649  -34.064 39.672  1.00 90.24 154 B 1 
ATOM 1936 C C   . GLN B 2 154 ? -4.541  -33.386 38.872  1.00 90.64 154 B 1 
ATOM 1937 O O   . GLN B 2 154 ? -3.539  -32.970 39.440  1.00 89.15 154 B 1 
ATOM 1938 C CB  . GLN B 2 154 ? -6.235  -33.164 40.754  1.00 88.06 154 B 1 
ATOM 1939 C CG  . GLN B 2 154 ? -6.944  -31.945 40.140  1.00 75.90 154 B 1 
ATOM 1940 C CD  . GLN B 2 154 ? -7.585  -31.032 41.189  1.00 74.44 154 B 1 
ATOM 1941 O OE1 . GLN B 2 154 ? -7.414  -31.179 42.386  1.00 66.66 154 B 1 
ATOM 1942 N NE2 . GLN B 2 154 ? -8.346  -30.049 40.776  1.00 62.93 154 B 1 
ATOM 1943 N N   . CYS B 2 155 ? -4.748  -33.258 37.566  1.00 89.57 155 B 1 
ATOM 1944 C CA  . CYS B 2 155 ? -3.817  -32.586 36.681  1.00 89.33 155 B 1 
ATOM 1945 C C   . CYS B 2 155 ? -4.378  -31.234 36.247  1.00 89.84 155 B 1 
ATOM 1946 O O   . CYS B 2 155 ? -5.557  -31.114 35.923  1.00 87.46 155 B 1 
ATOM 1947 C CB  . CYS B 2 155 ? -3.484  -33.466 35.479  1.00 87.88 155 B 1 
ATOM 1948 S SG  . CYS B 2 155 ? -2.513  -34.940 35.926  1.00 84.81 155 B 1 
ATOM 1949 N N   . ARG B 2 156 ? -3.521  -30.235 36.213  1.00 89.55 156 B 1 
ATOM 1950 C CA  . ARG B 2 156 ? -3.804  -28.898 35.701  1.00 90.11 156 B 1 
ATOM 1951 C C   . ARG B 2 156 ? -2.979  -28.650 34.447  1.00 90.05 156 B 1 
ATOM 1952 O O   . ARG B 2 156 ? -1.752  -28.725 34.492  1.00 87.98 156 B 1 
ATOM 1953 C CB  . ARG B 2 156 ? -3.534  -27.871 36.807  1.00 89.24 156 B 1 
ATOM 1954 C CG  . ARG B 2 156 ? -3.935  -26.454 36.368  1.00 80.30 156 B 1 
ATOM 1955 C CD  . ARG B 2 156 ? -3.692  -25.455 37.500  1.00 78.62 156 B 1 
ATOM 1956 N NE  . ARG B 2 156 ? -4.046  -24.103 37.079  1.00 65.99 156 B 1 
ATOM 1957 C CZ  . ARG B 2 156 ? -3.927  -22.990 37.794  1.00 57.70 156 B 1 
ATOM 1958 N NH1 . ARG B 2 156 ? -3.457  -23.038 39.013  1.00 51.34 156 B 1 
ATOM 1959 N NH2 . ARG B 2 156 ? -4.267  -21.847 37.290  1.00 47.51 156 B 1 
ATOM 1960 N N   . SER B 2 157 ? -3.665  -28.335 33.349  1.00 89.67 157 B 1 
ATOM 1961 C CA  . SER B 2 157 ? -3.009  -27.967 32.096  1.00 89.41 157 B 1 
ATOM 1962 C C   . SER B 2 157 ? -2.384  -26.561 32.189  1.00 90.26 157 B 1 
ATOM 1963 O O   . SER B 2 157 ? -2.769  -25.772 33.058  1.00 88.73 157 B 1 
ATOM 1964 C CB  . SER B 2 157 ? -3.996  -28.058 30.923  1.00 87.38 157 B 1 
ATOM 1965 O OG  . SER B 2 157 ? -4.859  -26.949 30.863  1.00 81.04 157 B 1 
ATOM 1966 N N   . PRO B 2 158 ? -1.480  -26.197 31.275  1.00 88.98 158 B 1 
ATOM 1967 C CA  . PRO B 2 158 ? -0.898  -24.851 31.224  1.00 88.59 158 B 1 
ATOM 1968 C C   . PRO B 2 158 ? -1.944  -23.733 31.124  1.00 88.73 158 B 1 
ATOM 1969 O O   . PRO B 2 158 ? -1.805  -22.692 31.764  1.00 84.06 158 B 1 
ATOM 1970 C CB  . PRO B 2 158 ? 0.027   -24.856 29.999  1.00 86.46 158 B 1 
ATOM 1971 C CG  . PRO B 2 158 ? 0.396   -26.323 29.837  1.00 85.66 158 B 1 
ATOM 1972 C CD  . PRO B 2 158 ? -0.862  -27.056 30.277  1.00 88.42 158 B 1 
ATOM 1973 N N   . ARG B 2 159 ? -3.049  -23.975 30.405  1.00 87.15 159 B 1 
ATOM 1974 C CA  . ARG B 2 159 ? -4.183  -23.039 30.301  1.00 86.08 159 B 1 
ATOM 1975 C C   . ARG B 2 159 ? -5.124  -23.037 31.523  1.00 86.36 159 B 1 
ATOM 1976 O O   . ARG B 2 159 ? -6.131  -22.344 31.527  1.00 81.22 159 B 1 
ATOM 1977 C CB  . ARG B 2 159 ? -4.945  -23.256 28.977  1.00 81.82 159 B 1 
ATOM 1978 C CG  . ARG B 2 159 ? -5.625  -24.628 28.871  1.00 74.46 159 B 1 
ATOM 1979 C CD  . ARG B 2 159 ? -6.508  -24.692 27.623  1.00 72.30 159 B 1 
ATOM 1980 N NE  . ARG B 2 159 ? -7.063  -26.039 27.405  1.00 65.96 159 B 1 
ATOM 1981 C CZ  . ARG B 2 159 ? -7.819  -26.421 26.388  1.00 60.95 159 B 1 
ATOM 1982 N NH1 . ARG B 2 159 ? -8.316  -25.570 25.545  1.00 58.03 159 B 1 
ATOM 1983 N NH2 . ARG B 2 159 ? -8.075  -27.669 26.195  1.00 53.41 159 B 1 
ATOM 1984 N N   . GLY B 2 160 ? -4.825  -23.826 32.553  1.00 86.98 160 B 1 
ATOM 1985 C CA  . GLY B 2 160 ? -5.612  -23.903 33.788  1.00 86.55 160 B 1 
ATOM 1986 C C   . GLY B 2 160 ? -6.796  -24.872 33.747  1.00 87.13 160 B 1 
ATOM 1987 O O   . GLY B 2 160 ? -7.572  -24.895 34.706  1.00 82.85 160 B 1 
ATOM 1988 N N   . LYS B 2 161 ? -6.948  -25.702 32.717  1.00 86.14 161 B 1 
ATOM 1989 C CA  . LYS B 2 161 ? -7.960  -26.759 32.667  1.00 85.63 161 B 1 
ATOM 1990 C C   . LYS B 2 161 ? -7.603  -27.844 33.680  1.00 87.06 161 B 1 
ATOM 1991 O O   . LYS B 2 161 ? -6.524  -28.422 33.603  1.00 85.25 161 B 1 
ATOM 1992 C CB  . LYS B 2 161 ? -8.073  -27.310 31.239  1.00 81.84 161 B 1 
ATOM 1993 C CG  . LYS B 2 161 ? -9.201  -28.342 31.064  1.00 71.54 161 B 1 
ATOM 1994 C CD  . LYS B 2 161 ? -9.235  -28.854 29.613  1.00 68.12 161 B 1 
ATOM 1995 C CE  . LYS B 2 161 ? -10.343 -29.884 29.386  1.00 59.00 161 B 1 
ATOM 1996 N NZ  . LYS B 2 161 ? -10.318 -30.419 28.005  1.00 53.10 161 B 1 
ATOM 1997 N N   . ASN B 2 162 ? -8.518  -28.125 34.610  1.00 87.92 162 B 1 
ATOM 1998 C CA  . ASN B 2 162 ? -8.350  -29.173 35.605  1.00 87.76 162 B 1 
ATOM 1999 C C   . ASN B 2 162 ? -8.995  -30.473 35.125  1.00 87.35 162 B 1 
ATOM 2000 O O   . ASN B 2 162 ? -10.126 -30.473 34.648  1.00 84.65 162 B 1 
ATOM 2001 C CB  . ASN B 2 162 ? -8.929  -28.716 36.952  1.00 85.47 162 B 1 
ATOM 2002 C CG  . ASN B 2 162 ? -8.125  -27.589 37.581  1.00 77.81 162 B 1 
ATOM 2003 O OD1 . ASN B 2 162 ? -6.932  -27.461 37.416  1.00 68.49 162 B 1 
ATOM 2004 N ND2 . ASN B 2 162 ? -8.771  -26.741 38.357  1.00 68.18 162 B 1 
ATOM 2005 N N   . ILE B 2 163 ? -8.274  -31.575 35.282  1.00 87.72 163 B 1 
ATOM 2006 C CA  . ILE B 2 163 ? -8.720  -32.923 34.942  1.00 86.62 163 B 1 
ATOM 2007 C C   . ILE B 2 163 ? -8.459  -33.805 36.149  1.00 87.58 163 B 1 
ATOM 2008 O O   . ILE B 2 163 ? -7.363  -33.779 36.708  1.00 85.90 163 B 1 
ATOM 2009 C CB  . ILE B 2 163 ? -8.006  -33.441 33.681  1.00 84.05 163 B 1 
ATOM 2010 C CG1 . ILE B 2 163 ? -8.217  -32.445 32.513  1.00 73.11 163 B 1 
ATOM 2011 C CG2 . ILE B 2 163 ? -8.535  -34.841 33.307  1.00 70.60 163 B 1 
ATOM 2012 C CD1 . ILE B 2 163 ? -7.447  -32.813 31.257  1.00 65.24 163 B 1 
ATOM 2013 N N   . GLN B 2 164 ? -9.462  -34.563 36.556  1.00 87.44 164 B 1 
ATOM 2014 C CA  . GLN B 2 164 ? -9.362  -35.455 37.707  1.00 86.53 164 B 1 
ATOM 2015 C C   . GLN B 2 164 ? -9.589  -36.895 37.264  1.00 85.65 164 B 1 
ATOM 2016 O O   . GLN B 2 164 ? -10.419 -37.171 36.402  1.00 80.24 164 B 1 
ATOM 2017 C CB  . GLN B 2 164 ? -10.345 -34.978 38.779  1.00 83.71 164 B 1 
ATOM 2018 C CG  . GLN B 2 164 ? -10.129 -35.693 40.127  1.00 74.88 164 B 1 
ATOM 2019 C CD  . GLN B 2 164 ? -11.008 -35.122 41.249  1.00 71.46 164 B 1 
ATOM 2020 O OE1 . GLN B 2 164 ? -11.795 -34.213 41.052  1.00 62.92 164 B 1 
ATOM 2021 N NE2 . GLN B 2 164 ? -10.888 -35.635 42.446  1.00 59.09 164 B 1 
ATOM 2022 N N   . GLY B 2 165 ? -8.857  -37.809 37.860  1.00 84.97 165 B 1 
ATOM 2023 C CA  . GLY B 2 165 ? -8.989  -39.230 37.592  1.00 83.78 165 B 1 
ATOM 2024 C C   . GLY B 2 165 ? -8.309  -40.081 38.667  1.00 84.67 165 B 1 
ATOM 2025 O O   . GLY B 2 165 ? -7.885  -39.586 39.712  1.00 80.02 165 B 1 
ATOM 2026 N N   . GLY B 2 166 ? -8.236  -41.382 38.399  1.00 83.10 166 B 1 
ATOM 2027 C CA  . GLY B 2 166 ? -7.525  -42.340 39.231  1.00 82.73 166 B 1 
ATOM 2028 C C   . GLY B 2 166 ? -6.111  -42.597 38.707  1.00 84.63 166 B 1 
ATOM 2029 O O   . GLY B 2 166 ? -5.328  -41.683 38.504  1.00 80.31 166 B 1 
ATOM 2030 N N   . LYS B 2 167 ? -5.818  -43.887 38.454  1.00 84.72 167 B 1 
ATOM 2031 C CA  . LYS B 2 167 ? -4.491  -44.303 37.957  1.00 85.51 167 B 1 
ATOM 2032 C C   . LYS B 2 167 ? -4.203  -43.903 36.507  1.00 86.80 167 B 1 
ATOM 2033 O O   . LYS B 2 167 ? -3.052  -43.891 36.101  1.00 83.59 167 B 1 
ATOM 2034 C CB  . LYS B 2 167 ? -4.326  -45.820 38.118  1.00 82.29 167 B 1 
ATOM 2035 C CG  . LYS B 2 167 ? -4.315  -46.255 39.595  1.00 76.35 167 B 1 
ATOM 2036 C CD  . LYS B 2 167 ? -3.996  -47.747 39.712  1.00 71.20 167 B 1 
ATOM 2037 C CE  . LYS B 2 167 ? -3.947  -48.156 41.180  1.00 62.95 167 B 1 
ATOM 2038 N NZ  . LYS B 2 167 ? -3.497  -49.559 41.368  1.00 55.12 167 B 1 
ATOM 2039 N N   . THR B 2 168 ? -5.243  -43.596 35.719  1.00 86.28 168 B 1 
ATOM 2040 C CA  . THR B 2 168 ? -5.109  -43.205 34.309  1.00 86.57 168 B 1 
ATOM 2041 C C   . THR B 2 168 ? -5.942  -41.960 34.050  1.00 86.66 168 B 1 
ATOM 2042 O O   . THR B 2 168 ? -7.115  -41.896 34.407  1.00 83.40 168 B 1 
ATOM 2043 C CB  . THR B 2 168 ? -5.510  -44.340 33.356  1.00 84.51 168 B 1 
ATOM 2044 O OG1 . THR B 2 168 ? -4.822  -45.524 33.693  1.00 73.15 168 B 1 
ATOM 2045 C CG2 . THR B 2 168 ? -5.158  -44.024 31.897  1.00 72.05 168 B 1 
ATOM 2046 N N   . LEU B 2 169 ? -5.330  -40.980 33.425  1.00 85.29 169 B 1 
ATOM 2047 C CA  . LEU B 2 169 ? -5.945  -39.741 32.974  1.00 84.93 169 B 1 
ATOM 2048 C C   . LEU B 2 169 ? -5.778  -39.646 31.466  1.00 85.32 169 B 1 
ATOM 2049 O O   . LEU B 2 169 ? -4.672  -39.833 30.969  1.00 83.49 169 B 1 
ATOM 2050 C CB  . LEU B 2 169 ? -5.259  -38.556 33.660  1.00 83.23 169 B 1 
ATOM 2051 C CG  . LEU B 2 169 ? -5.603  -38.450 35.154  1.00 78.94 169 B 1 
ATOM 2052 C CD1 . LEU B 2 169 ? -4.534  -37.643 35.861  1.00 72.19 169 B 1 
ATOM 2053 C CD2 . LEU B 2 169 ? -6.937  -37.748 35.349  1.00 71.17 169 B 1 
ATOM 2054 N N   . SER B 2 170 ? -6.854  -39.328 30.748  1.00 86.16 170 B 1 
ATOM 2055 C CA  . SER B 2 170 ? -6.810  -39.117 29.305  1.00 85.37 170 B 1 
ATOM 2056 C C   . SER B 2 170 ? -7.342  -37.732 28.964  1.00 85.52 170 B 1 
ATOM 2057 O O   . SER B 2 170 ? -8.382  -37.302 29.466  1.00 83.02 170 B 1 
ATOM 2058 C CB  . SER B 2 170 ? -7.572  -40.218 28.566  1.00 82.48 170 B 1 
ATOM 2059 O OG  . SER B 2 170 ? -7.380  -40.071 27.172  1.00 70.19 170 B 1 
ATOM 2060 N N   . VAL B 2 171 ? -6.610  -37.031 28.109  1.00 84.39 171 B 1 
ATOM 2061 C CA  . VAL B 2 171 ? -6.990  -35.752 27.532  1.00 83.61 171 B 1 
ATOM 2062 C C   . VAL B 2 171 ? -7.115  -35.954 26.034  1.00 84.64 171 B 1 
ATOM 2063 O O   . VAL B 2 171 ? -6.109  -36.160 25.346  1.00 83.16 171 B 1 
ATOM 2064 C CB  . VAL B 2 171 ? -5.956  -34.655 27.835  1.00 81.76 171 B 1 
ATOM 2065 C CG1 . VAL B 2 171 ? -6.483  -33.290 27.376  1.00 75.04 171 B 1 
ATOM 2066 C CG2 . VAL B 2 171 ? -5.627  -34.591 29.329  1.00 75.95 171 B 1 
ATOM 2067 N N   . SER B 2 172 ? -8.337  -35.944 25.524  1.00 83.27 172 B 1 
ATOM 2068 C CA  . SER B 2 172 ? -8.594  -36.042 24.091  1.00 82.31 172 B 1 
ATOM 2069 C C   . SER B 2 172 ? -8.353  -34.696 23.404  1.00 82.52 172 B 1 
ATOM 2070 O O   . SER B 2 172 ? -8.659  -33.653 23.984  1.00 76.82 172 B 1 
ATOM 2071 C CB  . SER B 2 172 ? -10.032 -36.506 23.843  1.00 78.38 172 B 1 
ATOM 2072 O OG  . SER B 2 172 ? -10.948 -35.658 24.510  1.00 69.79 172 B 1 
ATOM 2073 N N   . GLN B 2 173 ? -7.894  -34.740 22.162  1.00 82.09 173 B 1 
ATOM 2074 C CA  . GLN B 2 173 ? -7.782  -33.582 21.273  1.00 83.21 173 B 1 
ATOM 2075 C C   . GLN B 2 173 ? -6.979  -32.425 21.891  1.00 84.22 173 B 1 
ATOM 2076 O O   . GLN B 2 173 ? -7.513  -31.366 22.224  1.00 81.02 173 B 1 
ATOM 2077 C CB  . GLN B 2 173 ? -9.168  -33.143 20.779  1.00 79.86 173 B 1 
ATOM 2078 C CG  . GLN B 2 173 ? -9.872  -34.206 19.928  1.00 72.96 173 B 1 
ATOM 2079 C CD  . GLN B 2 173 ? -11.223 -33.727 19.406  1.00 68.58 173 B 1 
ATOM 2080 O OE1 . GLN B 2 173 ? -11.783 -32.735 19.832  1.00 59.87 173 B 1 
ATOM 2081 N NE2 . GLN B 2 173 ? -11.811 -34.426 18.460  1.00 57.32 173 B 1 
ATOM 2082 N N   . LEU B 2 174 ? -5.682  -32.630 22.022  1.00 82.95 174 B 1 
ATOM 2083 C CA  . LEU B 2 174 ? -4.781  -31.581 22.487  1.00 84.08 174 B 1 
ATOM 2084 C C   . LEU B 2 174 ? -4.838  -30.362 21.565  1.00 84.58 174 B 1 
ATOM 2085 O O   . LEU B 2 174 ? -4.714  -30.464 20.347  1.00 82.30 174 B 1 
ATOM 2086 C CB  . LEU B 2 174 ? -3.345  -32.114 22.558  1.00 82.65 174 B 1 
ATOM 2087 C CG  . LEU B 2 174 ? -3.073  -33.050 23.749  1.00 81.83 174 B 1 
ATOM 2088 C CD1 . LEU B 2 174 ? -1.680  -33.645 23.577  1.00 77.75 174 B 1 
ATOM 2089 C CD2 . LEU B 2 174 ? -3.112  -32.313 25.080  1.00 77.67 174 B 1 
ATOM 2090 N N   . GLU B 2 175 ? -4.977  -29.211 22.178  1.00 84.32 175 B 1 
ATOM 2091 C CA  . GLU B 2 175 ? -4.904  -27.930 21.514  1.00 84.54 175 B 1 
ATOM 2092 C C   . GLU B 2 175 ? -3.514  -27.306 21.702  1.00 85.21 175 B 1 
ATOM 2093 O O   . GLU B 2 175 ? -2.783  -27.642 22.625  1.00 83.28 175 B 1 
ATOM 2094 C CB  . GLU B 2 175 ? -5.994  -27.000 22.058  1.00 82.54 175 B 1 
ATOM 2095 C CG  . GLU B 2 175 ? -7.419  -27.448 21.689  1.00 76.59 175 B 1 
ATOM 2096 C CD  . GLU B 2 175 ? -8.486  -26.608 22.405  1.00 71.76 175 B 1 
ATOM 2097 O OE1 . GLU B 2 175 ? -9.618  -27.105 22.572  1.00 62.29 175 B 1 
ATOM 2098 O OE2 . GLU B 2 175 ? -8.183  -25.492 22.884  1.00 63.16 175 B 1 
ATOM 2099 N N   . LEU B 2 176 ? -3.172  -26.331 20.851  1.00 85.34 176 B 1 
ATOM 2100 C CA  . LEU B 2 176 ? -1.902  -25.603 20.969  1.00 85.42 176 B 1 
ATOM 2101 C C   . LEU B 2 176 ? -1.723  -24.954 22.351  1.00 86.03 176 B 1 
ATOM 2102 O O   . LEU B 2 176 ? -0.613  -24.885 22.864  1.00 82.85 176 B 1 
ATOM 2103 C CB  . LEU B 2 176 ? -1.844  -24.561 19.841  1.00 83.17 176 B 1 
ATOM 2104 C CG  . LEU B 2 176 ? -0.544  -23.730 19.827  1.00 79.21 176 B 1 
ATOM 2105 C CD1 . LEU B 2 176 ? 0.683   -24.602 19.626  1.00 72.55 176 B 1 
ATOM 2106 C CD2 . LEU B 2 176 ? -0.605  -22.703 18.694  1.00 74.73 176 B 1 
ATOM 2107 N N   . GLN B 2 177 ? -2.817  -24.535 22.977  1.00 86.80 177 B 1 
ATOM 2108 C CA  . GLN B 2 177 ? -2.823  -23.917 24.307  1.00 86.45 177 B 1 
ATOM 2109 C C   . GLN B 2 177 ? -2.517  -24.914 25.442  1.00 86.77 177 B 1 
ATOM 2110 O O   . GLN B 2 177 ? -2.252  -24.485 26.563  1.00 84.57 177 B 1 
ATOM 2111 C CB  . GLN B 2 177 ? -4.196  -23.277 24.554  1.00 85.38 177 B 1 
ATOM 2112 C CG  . GLN B 2 177 ? -4.569  -22.201 23.516  1.00 79.77 177 B 1 
ATOM 2113 C CD  . GLN B 2 177 ? -5.944  -21.594 23.800  1.00 74.06 177 B 1 
ATOM 2114 O OE1 . GLN B 2 177 ? -6.596  -21.856 24.799  1.00 63.93 177 B 1 
ATOM 2115 N NE2 . GLN B 2 177 ? -6.440  -20.758 22.915  1.00 62.29 177 B 1 
ATOM 2116 N N   . ASP B 2 178 ? -2.557  -26.223 25.175  1.00 86.88 178 B 1 
ATOM 2117 C CA  . ASP B 2 178 ? -2.191  -27.274 26.118  1.00 86.29 178 B 1 
ATOM 2118 C C   . ASP B 2 178 ? -0.682  -27.569 26.098  1.00 86.57 178 B 1 
ATOM 2119 O O   . ASP B 2 178 ? -0.200  -28.370 26.904  1.00 83.91 178 B 1 
ATOM 2120 C CB  . ASP B 2 178 ? -3.024  -28.539 25.835  1.00 84.89 178 B 1 
ATOM 2121 C CG  . ASP B 2 178 ? -4.528  -28.329 26.044  1.00 83.57 178 B 1 
ATOM 2122 O OD1 . ASP B 2 178 ? -4.917  -27.732 27.074  1.00 78.68 178 B 1 
ATOM 2123 O OD2 . ASP B 2 178 ? -5.351  -28.778 25.212  1.00 79.50 178 B 1 
ATOM 2124 N N   . SER B 2 179 ? 0.067   -26.927 25.206  1.00 86.56 179 B 1 
ATOM 2125 C CA  . SER B 2 179 ? 1.528   -27.037 25.158  1.00 86.55 179 B 1 
ATOM 2126 C C   . SER B 2 179 ? 2.172   -26.318 26.345  1.00 87.22 179 B 1 
ATOM 2127 O O   . SER B 2 179 ? 1.862   -25.157 26.613  1.00 84.64 179 B 1 
ATOM 2128 C CB  . SER B 2 179 ? 2.059   -26.454 23.851  1.00 84.68 179 B 1 
ATOM 2129 O OG  . SER B 2 179 ? 3.384   -26.864 23.619  1.00 78.95 179 B 1 
ATOM 2130 N N   . GLY B 2 180 ? 3.075   -26.999 27.037  1.00 86.94 180 B 1 
ATOM 2131 C CA  . GLY B 2 180 ? 3.804   -26.468 28.185  1.00 87.57 180 B 1 
ATOM 2132 C C   . GLY B 2 180 ? 3.811   -27.423 29.378  1.00 88.61 180 B 1 
ATOM 2133 O O   . GLY B 2 180 ? 3.585   -28.628 29.244  1.00 86.78 180 B 1 
ATOM 2134 N N   . THR B 2 181 ? 4.063   -26.874 30.565  1.00 88.52 181 B 1 
ATOM 2135 C CA  . THR B 2 181 ? 4.192   -27.655 31.797  1.00 89.28 181 B 1 
ATOM 2136 C C   . THR B 2 181 ? 2.824   -28.003 32.390  1.00 89.49 181 B 1 
ATOM 2137 O O   . THR B 2 181 ? 2.089   -27.136 32.857  1.00 87.23 181 B 1 
ATOM 2138 C CB  . THR B 2 181 ? 5.044   -26.915 32.838  1.00 88.28 181 B 1 
ATOM 2139 O OG1 . THR B 2 181 ? 6.237   -26.449 32.264  1.00 78.82 181 B 1 
ATOM 2140 C CG2 . THR B 2 181 ? 5.408   -27.811 34.018  1.00 77.78 181 B 1 
ATOM 2141 N N   . TRP B 2 182 ? 2.519   -29.287 32.425  1.00 89.77 182 B 1 
ATOM 2142 C CA  . TRP B 2 182 ? 1.392   -29.850 33.161  1.00 89.87 182 B 1 
ATOM 2143 C C   . TRP B 2 182 ? 1.797   -30.121 34.607  1.00 90.48 182 B 1 
ATOM 2144 O O   . TRP B 2 182 ? 2.847   -30.705 34.876  1.00 88.70 182 B 1 
ATOM 2145 C CB  . TRP B 2 182 ? 0.908   -31.129 32.479  1.00 89.29 182 B 1 
ATOM 2146 C CG  . TRP B 2 182 ? 0.141   -30.897 31.212  1.00 89.04 182 B 1 
ATOM 2147 C CD1 . TRP B 2 182 ? 0.651   -30.406 30.057  1.00 85.22 182 B 1 
ATOM 2148 C CD2 . TRP B 2 182 ? -1.288  -31.117 30.966  1.00 88.09 182 B 1 
ATOM 2149 N NE1 . TRP B 2 182 ? -0.363  -30.301 29.110  1.00 85.75 182 B 1 
ATOM 2150 C CE2 . TRP B 2 182 ? -1.567  -30.733 29.623  1.00 86.91 182 B 1 
ATOM 2151 C CE3 . TRP B 2 182 ? -2.350  -31.608 31.754  1.00 86.67 182 B 1 
ATOM 2152 C CZ2 . TRP B 2 182 ? -2.866  -30.819 29.078  1.00 85.89 182 B 1 
ATOM 2153 C CZ3 . TRP B 2 182 ? -3.644  -31.699 31.212  1.00 84.33 182 B 1 
ATOM 2154 C CH2 . TRP B 2 182 ? -3.903  -31.304 29.890  1.00 84.33 182 B 1 
ATOM 2155 N N   . THR B 2 183 ? 0.941   -29.744 35.552  1.00 90.83 183 B 1 
ATOM 2156 C CA  . THR B 2 183 ? 1.149   -29.975 36.978  1.00 91.06 183 B 1 
ATOM 2157 C C   . THR B 2 183 ? 0.120   -30.974 37.477  1.00 90.95 183 B 1 
ATOM 2158 O O   . THR B 2 183 ? -1.078  -30.693 37.478  1.00 88.83 183 B 1 
ATOM 2159 C CB  . THR B 2 183 ? 1.058   -28.657 37.762  1.00 90.25 183 B 1 
ATOM 2160 O OG1 . THR B 2 183 ? 1.997   -27.734 37.261  1.00 79.04 183 B 1 
ATOM 2161 C CG2 . THR B 2 183 ? 1.385   -28.860 39.237  1.00 77.68 183 B 1 
ATOM 2162 N N   . CYS B 2 184 ? 0.574   -32.150 37.924  1.00 91.22 184 B 1 
ATOM 2163 C CA  . CYS B 2 184 ? -0.280  -33.207 38.451  1.00 90.63 184 B 1 
ATOM 2164 C C   . CYS B 2 184 ? -0.022  -33.409 39.937  1.00 91.31 184 B 1 
ATOM 2165 O O   . CYS B 2 184 ? 1.107   -33.668 40.346  1.00 89.42 184 B 1 
ATOM 2166 C CB  . CYS B 2 184 ? -0.058  -34.496 37.663  1.00 88.99 184 B 1 
ATOM 2167 S SG  . CYS B 2 184 ? -0.603  -34.387 35.927  1.00 85.80 184 B 1 
ATOM 2168 N N   . THR B 2 185 ? -1.064  -33.316 40.731  1.00 91.21 185 B 1 
ATOM 2169 C CA  . THR B 2 185 ? -1.010  -33.544 42.173  1.00 91.09 185 B 1 
ATOM 2170 C C   . THR B 2 185 ? -1.602  -34.910 42.492  1.00 90.97 185 B 1 
ATOM 2171 O O   . THR B 2 185 ? -2.768  -35.167 42.192  1.00 88.85 185 B 1 
ATOM 2172 C CB  . THR B 2 185 ? -1.744  -32.443 42.935  1.00 90.09 185 B 1 
ATOM 2173 O OG1 . THR B 2 185 ? -1.283  -31.173 42.545  1.00 78.81 185 B 1 
ATOM 2174 C CG2 . THR B 2 185 ? -1.509  -32.547 44.441  1.00 77.77 185 B 1 
ATOM 2175 N N   . VAL B 2 186 ? -0.820  -35.773 43.130  1.00 90.82 186 B 1 
ATOM 2176 C CA  . VAL B 2 186 ? -1.274  -37.058 43.679  1.00 90.49 186 B 1 
ATOM 2177 C C   . VAL B 2 186 ? -1.643  -36.847 45.144  1.00 90.77 186 B 1 
ATOM 2178 O O   . VAL B 2 186 ? -0.842  -36.315 45.908  1.00 89.21 186 B 1 
ATOM 2179 C CB  . VAL B 2 186 ? -0.200  -38.141 43.517  1.00 89.45 186 B 1 
ATOM 2180 C CG1 . VAL B 2 186 ? -0.670  -39.483 44.078  1.00 84.11 186 B 1 
ATOM 2181 C CG2 . VAL B 2 186 ? 0.175   -38.331 42.043  1.00 85.17 186 B 1 
ATOM 2182 N N   . LEU B 2 187 ? -2.852  -37.269 45.523  1.00 89.21 187 B 1 
ATOM 2183 C CA  . LEU B 2 187 ? -3.362  -37.240 46.886  1.00 87.92 187 B 1 
ATOM 2184 C C   . LEU B 2 187 ? -3.502  -38.669 47.423  1.00 87.59 187 B 1 
ATOM 2185 O O   . LEU B 2 187 ? -4.197  -39.488 46.844  1.00 85.63 187 B 1 
ATOM 2186 C CB  . LEU B 2 187 ? -4.714  -36.507 46.932  1.00 86.41 187 B 1 
ATOM 2187 C CG  . LEU B 2 187 ? -4.591  -34.983 46.742  1.00 76.91 187 B 1 
ATOM 2188 C CD1 . LEU B 2 187 ? -5.415  -34.474 45.561  1.00 69.06 187 B 1 
ATOM 2189 C CD2 . LEU B 2 187 ? -5.096  -34.265 48.008  1.00 69.27 187 B 1 
ATOM 2190 N N   . GLN B 2 188 ? -2.870  -38.936 48.567  1.00 87.82 188 B 1 
ATOM 2191 C CA  . GLN B 2 188 ? -2.963  -40.194 49.301  1.00 87.35 188 B 1 
ATOM 2192 C C   . GLN B 2 188 ? -2.879  -39.891 50.797  1.00 86.60 188 B 1 
ATOM 2193 O O   . GLN B 2 188 ? -1.952  -39.219 51.243  1.00 81.96 188 B 1 
ATOM 2194 C CB  . GLN B 2 188 ? -1.820  -41.118 48.841  1.00 85.72 188 B 1 
ATOM 2195 C CG  . GLN B 2 188 ? -1.805  -42.480 49.562  1.00 83.57 188 B 1 
ATOM 2196 C CD  . GLN B 2 188 ? -3.002  -43.351 49.210  1.00 83.46 188 B 1 
ATOM 2197 O OE1 . GLN B 2 188 ? -3.498  -43.370 48.104  1.00 76.78 188 B 1 
ATOM 2198 N NE2 . GLN B 2 188 ? -3.502  -44.128 50.145  1.00 73.85 188 B 1 
ATOM 2199 N N   . ASN B 2 189 ? -3.845  -40.374 51.586  1.00 84.14 189 B 1 
ATOM 2200 C CA  . ASN B 2 189 ? -3.869  -40.195 53.048  1.00 83.45 189 B 1 
ATOM 2201 C C   . ASN B 2 189 ? -3.625  -38.737 53.485  1.00 84.04 189 B 1 
ATOM 2202 O O   . ASN B 2 189 ? -2.779  -38.452 54.330  1.00 77.72 189 B 1 
ATOM 2203 C CB  . ASN B 2 189 ? -2.900  -41.198 53.707  1.00 78.72 189 B 1 
ATOM 2204 C CG  . ASN B 2 189 ? -3.293  -42.650 53.484  1.00 73.77 189 B 1 
ATOM 2205 O OD1 . ASN B 2 189 ? -4.354  -42.975 52.980  1.00 63.59 189 B 1 
ATOM 2206 N ND2 . ASN B 2 189 ? -2.442  -43.578 53.858  1.00 64.25 189 B 1 
ATOM 2207 N N   . GLN B 2 190 ? -4.322  -37.811 52.879  1.00 84.99 190 B 1 
ATOM 2208 C CA  . GLN B 2 190 ? -4.191  -36.353 53.102  1.00 85.84 190 B 1 
ATOM 2209 C C   . GLN B 2 190 ? -2.796  -35.763 52.791  1.00 86.50 190 B 1 
ATOM 2210 O O   . GLN B 2 190 ? -2.592  -34.552 52.933  1.00 82.83 190 B 1 
ATOM 2211 C CB  . GLN B 2 190 ? -4.649  -35.973 54.515  1.00 83.46 190 B 1 
ATOM 2212 C CG  . GLN B 2 190 ? -6.075  -36.449 54.862  1.00 76.17 190 B 1 
ATOM 2213 C CD  . GLN B 2 190 ? -6.468  -36.032 56.284  1.00 68.01 190 B 1 
ATOM 2214 O OE1 . GLN B 2 190 ? -5.696  -35.471 57.036  1.00 59.31 190 B 1 
ATOM 2215 N NE2 . GLN B 2 190 ? -7.691  -36.294 56.701  1.00 57.44 190 B 1 
ATOM 2216 N N   . LYS B 2 191 ? -1.857  -36.558 52.318  1.00 86.14 191 B 1 
ATOM 2217 C CA  . LYS B 2 191 ? -0.564  -36.090 51.818  1.00 87.06 191 B 1 
ATOM 2218 C C   . LYS B 2 191 ? -0.658  -35.813 50.323  1.00 88.38 191 B 1 
ATOM 2219 O O   . LYS B 2 191 ? -1.452  -36.427 49.617  1.00 85.48 191 B 1 
ATOM 2220 C CB  . LYS B 2 191 ? 0.547   -37.088 52.144  1.00 84.27 191 B 1 
ATOM 2221 C CG  . LYS B 2 191 ? 0.722   -37.374 53.651  1.00 81.15 191 B 1 
ATOM 2222 C CD  . LYS B 2 191 ? 1.164   -36.132 54.444  1.00 76.51 191 B 1 
ATOM 2223 C CE  . LYS B 2 191 ? 1.400   -36.540 55.904  1.00 71.33 191 B 1 
ATOM 2224 N NZ  . LYS B 2 191 ? 1.936   -35.420 56.724  1.00 62.94 191 B 1 
ATOM 2225 N N   . LYS B 2 192 ? 0.151   -34.887 49.865  1.00 90.00 192 B 1 
ATOM 2226 C CA  . LYS B 2 192 ? 0.200   -34.468 48.466  1.00 90.82 192 B 1 
ATOM 2227 C C   . LYS B 2 192 ? 1.620   -34.578 47.941  1.00 91.18 192 B 1 
ATOM 2228 O O   . LYS B 2 192 ? 2.557   -34.183 48.626  1.00 88.12 192 B 1 
ATOM 2229 C CB  . LYS B 2 192 ? -0.342  -33.037 48.295  1.00 87.65 192 B 1 
ATOM 2230 C CG  . LYS B 2 192 ? -1.802  -32.905 48.745  1.00 77.55 192 B 1 
ATOM 2231 C CD  . LYS B 2 192 ? -2.366  -31.506 48.461  1.00 78.38 192 B 1 
ATOM 2232 C CE  . LYS B 2 192 ? -3.808  -31.414 48.960  1.00 66.01 192 B 1 
ATOM 2233 N NZ  . LYS B 2 192 ? -4.431  -30.097 48.683  1.00 59.12 192 B 1 
ATOM 2234 N N   . VAL B 2 193 ? 1.747   -35.059 46.715  1.00 90.55 193 B 1 
ATOM 2235 C CA  . VAL B 2 193 ? 2.999   -34.984 45.956  1.00 90.60 193 B 1 
ATOM 2236 C C   . VAL B 2 193 ? 2.697   -34.443 44.560  1.00 91.45 193 B 1 
ATOM 2237 O O   . VAL B 2 193 ? 1.691   -34.811 43.952  1.00 89.70 193 B 1 
ATOM 2238 C CB  . VAL B 2 193 ? 3.722   -36.339 45.949  1.00 88.59 193 B 1 
ATOM 2239 C CG1 . VAL B 2 193 ? 3.033   -37.436 45.146  1.00 78.65 193 B 1 
ATOM 2240 C CG2 . VAL B 2 193 ? 5.146   -36.173 45.425  1.00 79.87 193 B 1 
ATOM 2241 N N   . GLU B 2 194 ? 3.530   -33.529 44.091  1.00 91.19 194 B 1 
ATOM 2242 C CA  . GLU B 2 194 ? 3.324   -32.817 42.833  1.00 91.87 194 B 1 
ATOM 2243 C C   . GLU B 2 194 ? 4.330   -33.272 41.782  1.00 91.63 194 B 1 
ATOM 2244 O O   . GLU B 2 194 ? 5.541   -33.275 42.027  1.00 88.69 194 B 1 
ATOM 2245 C CB  . GLU B 2 194 ? 3.406   -31.311 43.089  1.00 89.34 194 B 1 
ATOM 2246 C CG  . GLU B 2 194 ? 2.966   -30.484 41.866  1.00 81.50 194 B 1 
ATOM 2247 C CD  . GLU B 2 194 ? 3.168   -28.980 42.110  1.00 81.30 194 B 1 
ATOM 2248 O OE1 . GLU B 2 194 ? 3.701   -28.311 41.211  1.00 73.80 194 B 1 
ATOM 2249 O OE2 . GLU B 2 194 ? 2.817   -28.513 43.214  1.00 76.22 194 B 1 
ATOM 2250 N N   . PHE B 2 195 ? 3.832   -33.627 40.607  1.00 90.75 195 B 1 
ATOM 2251 C CA  . PHE B 2 195 ? 4.623   -33.952 39.430  1.00 90.59 195 B 1 
ATOM 2252 C C   . PHE B 2 195 ? 4.466   -32.849 38.391  1.00 90.98 195 B 1 
ATOM 2253 O O   . PHE B 2 195 ? 3.378   -32.317 38.200  1.00 88.56 195 B 1 
ATOM 2254 C CB  . PHE B 2 195 ? 4.184   -35.295 38.851  1.00 89.69 195 B 1 
ATOM 2255 C CG  . PHE B 2 195 ? 4.461   -36.477 39.764  1.00 91.12 195 B 1 
ATOM 2256 C CD1 . PHE B 2 195 ? 5.645   -37.207 39.619  1.00 87.20 195 B 1 
ATOM 2257 C CD2 . PHE B 2 195 ? 3.539   -36.846 40.752  1.00 88.05 195 B 1 
ATOM 2258 C CE1 . PHE B 2 195 ? 5.905   -38.313 40.438  1.00 86.82 195 B 1 
ATOM 2259 C CE2 . PHE B 2 195 ? 3.793   -37.947 41.583  1.00 87.45 195 B 1 
ATOM 2260 C CZ  . PHE B 2 195 ? 4.976   -38.680 41.424  1.00 88.91 195 B 1 
ATOM 2261 N N   . LYS B 2 196 ? 5.552   -32.531 37.687  1.00 89.59 196 B 1 
ATOM 2262 C CA  . LYS B 2 196 ? 5.559   -31.628 36.543  1.00 89.39 196 B 1 
ATOM 2263 C C   . LYS B 2 196 ? 5.986   -32.419 35.311  1.00 88.77 196 B 1 
ATOM 2264 O O   . LYS B 2 196 ? 6.972   -33.151 35.381  1.00 85.47 196 B 1 
ATOM 2265 C CB  . LYS B 2 196 ? 6.475   -30.425 36.797  1.00 88.32 196 B 1 
ATOM 2266 C CG  . LYS B 2 196 ? 5.918   -29.541 37.915  1.00 86.21 196 B 1 
ATOM 2267 C CD  . LYS B 2 196 ? 6.767   -28.282 38.093  1.00 81.16 196 B 1 
ATOM 2268 C CE  . LYS B 2 196 ? 6.138   -27.422 39.184  1.00 73.74 196 B 1 
ATOM 2269 N NZ  . LYS B 2 196 ? 6.864   -26.137 39.362  1.00 63.60 196 B 1 
ATOM 2270 N N   . ILE B 2 197 ? 5.215   -32.286 34.221  1.00 88.25 197 B 1 
ATOM 2271 C CA  . ILE B 2 197 ? 5.496   -32.952 32.947  1.00 87.51 197 B 1 
ATOM 2272 C C   . ILE B 2 197 ? 5.388   -31.901 31.844  1.00 87.51 197 B 1 
ATOM 2273 O O   . ILE B 2 197 ? 4.350   -31.263 31.711  1.00 85.75 197 B 1 
ATOM 2274 C CB  . ILE B 2 197 ? 4.532   -34.134 32.696  1.00 85.59 197 B 1 
ATOM 2275 C CG1 . ILE B 2 197 ? 4.630   -35.171 33.845  1.00 74.70 197 B 1 
ATOM 2276 C CG2 . ILE B 2 197 ? 4.842   -34.792 31.343  1.00 74.35 197 B 1 
ATOM 2277 C CD1 . ILE B 2 197 ? 3.702   -36.374 33.681  1.00 69.29 197 B 1 
ATOM 2278 N N   . ASP B 2 198 ? 6.445   -31.761 31.066  1.00 86.94 198 B 1 
ATOM 2279 C CA  . ASP B 2 198 ? 6.456   -30.854 29.932  1.00 86.32 198 B 1 
ATOM 2280 C C   . ASP B 2 198 ? 5.915   -31.572 28.698  1.00 85.93 198 B 1 
ATOM 2281 O O   . ASP B 2 198 ? 6.446   -32.596 28.264  1.00 83.26 198 B 1 
ATOM 2282 C CB  . ASP B 2 198 ? 7.858   -30.288 29.711  1.00 85.11 198 B 1 
ATOM 2283 C CG  . ASP B 2 198 ? 8.289   -29.380 30.869  1.00 80.36 198 B 1 
ATOM 2284 O OD1 . ASP B 2 198 ? 7.429   -28.622 31.383  1.00 73.52 198 B 1 
ATOM 2285 O OD2 . ASP B 2 198 ? 9.477   -29.437 31.263  1.00 73.71 198 B 1 
ATOM 2286 N N   . ILE B 2 199 ? 4.825   -31.039 28.147  1.00 84.55 199 B 1 
ATOM 2287 C CA  . ILE B 2 199 ? 4.183   -31.527 26.931  1.00 84.34 199 B 1 
ATOM 2288 C C   . ILE B 2 199 ? 4.375   -30.487 25.834  1.00 84.20 199 B 1 
ATOM 2289 O O   . ILE B 2 199 ? 4.084   -29.306 26.017  1.00 81.87 199 B 1 
ATOM 2290 C CB  . ILE B 2 199 ? 2.694   -31.839 27.184  1.00 83.05 199 B 1 
ATOM 2291 C CG1 . ILE B 2 199 ? 2.471   -32.878 28.300  1.00 80.12 199 B 1 
ATOM 2292 C CG2 . ILE B 2 199 ? 2.000   -32.293 25.888  1.00 79.26 199 B 1 
ATOM 2293 C CD1 . ILE B 2 199 ? 3.101   -34.267 28.055  1.00 71.93 199 B 1 
ATOM 2294 N N   . VAL B 2 200 ? 4.835   -30.935 24.673  1.00 84.29 200 B 1 
ATOM 2295 C CA  . VAL B 2 200 ? 4.968   -30.093 23.485  1.00 83.49 200 B 1 
ATOM 2296 C C   . VAL B 2 200 ? 3.905   -30.501 22.480  1.00 83.91 200 B 1 
ATOM 2297 O O   . VAL B 2 200 ? 3.895   -31.634 22.000  1.00 82.48 200 B 1 
ATOM 2298 C CB  . VAL B 2 200 ? 6.386   -30.167 22.892  1.00 81.24 200 B 1 
ATOM 2299 C CG1 . VAL B 2 200 ? 6.524   -29.251 21.676  1.00 75.31 200 B 1 
ATOM 2300 C CG2 . VAL B 2 200 ? 7.441   -29.749 23.925  1.00 76.68 200 B 1 
ATOM 2301 N N   . VAL B 2 201 ? 3.009   -29.581 22.148  1.00 82.85 201 B 1 
ATOM 2302 C CA  . VAL B 2 201 ? 2.018   -29.774 21.096  1.00 83.91 201 B 1 
ATOM 2303 C C   . VAL B 2 201 ? 2.556   -29.227 19.786  1.00 83.61 201 B 1 
ATOM 2304 O O   . VAL B 2 201 ? 2.807   -28.030 19.646  1.00 80.93 201 B 1 
ATOM 2305 C CB  . VAL B 2 201 ? 0.654   -29.166 21.464  1.00 82.76 201 B 1 
ATOM 2306 C CG1 . VAL B 2 201 ? -0.380  -29.432 20.369  1.00 77.17 201 B 1 
ATOM 2307 C CG2 . VAL B 2 201 ? 0.122   -29.765 22.770  1.00 78.82 201 B 1 
ATOM 2308 N N   . LEU B 2 202 ? 2.736   -30.109 18.812  1.00 84.34 202 B 1 
ATOM 2309 C CA  . LEU B 2 202 ? 3.205   -29.787 17.480  1.00 83.07 202 B 1 
ATOM 2310 C C   . LEU B 2 202 ? 2.018   -29.323 16.631  1.00 83.00 202 B 1 
ATOM 2311 O O   . LEU B 2 202 ? 1.104   -30.097 16.363  1.00 81.23 202 B 1 
ATOM 2312 C CB  . LEU B 2 202 ? 3.910   -31.004 16.856  1.00 81.30 202 B 1 
ATOM 2313 C CG  . LEU B 2 202 ? 5.037   -31.631 17.698  1.00 79.60 202 B 1 
ATOM 2314 C CD1 . LEU B 2 202 ? 5.605   -32.842 16.960  1.00 75.44 202 B 1 
ATOM 2315 C CD2 . LEU B 2 202 ? 6.167   -30.651 17.970  1.00 76.86 202 B 1 
ATOM 2316 N N   . ALA B 2 203 ? 2.044   -28.068 16.205  1.00 83.82 203 B 1 
ATOM 2317 C CA  . ALA B 2 203 ? 0.985   -27.466 15.409  1.00 84.08 203 B 1 
ATOM 2318 C C   . ALA B 2 203 ? 1.527   -26.330 14.536  1.00 84.76 203 B 1 
ATOM 2319 O O   . ALA B 2 203 ? 2.617   -25.802 14.774  1.00 82.24 203 B 1 
ATOM 2320 C CB  . ALA B 2 203 ? -0.109  -26.954 16.357  1.00 81.03 203 B 1 
ATOM 2321 N N   . PHE B 2 204 ? 0.748   -25.933 13.548  1.00 85.16 204 B 1 
ATOM 2322 C CA  . PHE B 2 204 ? 0.913   -24.611 12.945  1.00 85.83 204 B 1 
ATOM 2323 C C   . PHE B 2 204 ? 0.412   -23.529 13.910  1.00 84.98 204 B 1 
ATOM 2324 O O   . PHE B 2 204 ? -0.518  -23.758 14.672  1.00 81.76 204 B 1 
ATOM 2325 C CB  . PHE B 2 204 ? 0.174   -24.553 11.608  1.00 85.68 204 B 1 
ATOM 2326 C CG  . PHE B 2 204 ? 0.822   -25.378 10.524  1.00 87.48 204 B 1 
ATOM 2327 C CD1 . PHE B 2 204 ? 2.015   -24.941 9.922   1.00 83.75 204 B 1 
ATOM 2328 C CD2 . PHE B 2 204 ? 0.231   -26.573 10.081  1.00 84.16 204 B 1 
ATOM 2329 C CE1 . PHE B 2 204 ? 2.616   -25.685 8.900   1.00 83.70 204 B 1 
ATOM 2330 C CE2 . PHE B 2 204 ? 0.828   -27.320 9.055   1.00 84.05 204 B 1 
ATOM 2331 C CZ  . PHE B 2 204 ? 2.024   -26.877 8.460   1.00 86.68 204 B 1 
ATOM 2332 N N   . GLN B 2 205 ? 0.978   -22.324 13.839  1.00 84.76 205 B 1 
ATOM 2333 C CA  . GLN B 2 205 ? 0.504   -21.198 14.654  1.00 83.66 205 B 1 
ATOM 2334 C C   . GLN B 2 205 ? -0.924  -20.773 14.290  1.00 83.11 205 B 1 
ATOM 2335 O O   . GLN B 2 205 ? -1.644  -20.227 15.130  1.00 80.31 205 B 1 
ATOM 2336 C CB  . GLN B 2 205 ? 1.430   -19.992 14.477  1.00 81.34 205 B 1 
ATOM 2337 C CG  . GLN B 2 205 ? 2.814   -20.190 15.109  1.00 77.28 205 B 1 
ATOM 2338 C CD  . GLN B 2 205 ? 3.712   -18.960 14.950  1.00 76.28 205 B 1 
ATOM 2339 O OE1 . GLN B 2 205 ? 3.304   -17.909 14.472  1.00 69.30 205 B 1 
ATOM 2340 N NE2 . GLN B 2 205 ? 4.956   -19.044 15.346  1.00 68.54 205 B 1 
ATOM 2341 N N   . LYS B 2 206 ? -1.326  -20.991 13.041  1.00 82.35 206 B 1 
ATOM 2342 C CA  . LYS B 2 206 ? -2.655  -20.655 12.529  1.00 82.10 206 B 1 
ATOM 2343 C C   . LYS B 2 206 ? -3.314  -21.905 11.961  1.00 82.38 206 B 1 
ATOM 2344 O O   . LYS B 2 206 ? -2.702  -22.606 11.164  1.00 78.09 206 B 1 
ATOM 2345 C CB  . LYS B 2 206 ? -2.555  -19.554 11.468  1.00 77.87 206 B 1 
ATOM 2346 C CG  . LYS B 2 206 ? -1.992  -18.239 12.031  1.00 72.44 206 B 1 
ATOM 2347 C CD  . LYS B 2 206 ? -1.964  -17.160 10.949  1.00 67.25 206 B 1 
ATOM 2348 C CE  . LYS B 2 206 ? -1.390  -15.856 11.520  1.00 57.92 206 B 1 
ATOM 2349 N NZ  . LYS B 2 206 ? -1.352  -14.789 10.499  1.00 49.83 206 B 1 
ATOM 2350 N N   . ALA B 2 207 ? -4.569  -22.126 12.326  1.00 81.62 207 B 1 
ATOM 2351 C CA  . ALA B 2 207 ? -5.372  -23.203 11.747  1.00 81.51 207 B 1 
ATOM 2352 C C   . ALA B 2 207 ? -5.834  -22.869 10.324  1.00 83.79 207 B 1 
ATOM 2353 O O   . ALA B 2 207 ? -5.841  -23.727 9.443   1.00 79.04 207 B 1 
ATOM 2354 C CB  . ALA B 2 207 ? -6.555  -23.474 12.674  1.00 77.08 207 B 1 
ATOM 2355 N N   . SER B 2 208 ? -6.199  -21.600 10.093  1.00 83.82 208 B 1 
ATOM 2356 C CA  . SER B 2 208 ? -6.626  -21.083 8.803   1.00 84.42 208 B 1 
ATOM 2357 C C   . SER B 2 208 ? -6.037  -19.696 8.567   1.00 85.76 208 B 1 
ATOM 2358 O O   . SER B 2 208 ? -5.831  -18.907 9.491   1.00 81.44 208 B 1 
ATOM 2359 C CB  . SER B 2 208 ? -8.162  -21.065 8.717   1.00 80.39 208 B 1 
ATOM 2360 O OG  . SER B 2 208 ? -8.571  -20.623 7.447   1.00 73.11 208 B 1 
ATOM 2361 N N   . SER B 2 209 ? -5.734  -19.407 7.301   1.00 85.49 209 B 1 
ATOM 2362 C CA  . SER B 2 209 ? -5.319  -18.092 6.854   1.00 85.68 209 B 1 
ATOM 2363 C C   . SER B 2 209 ? -6.062  -17.705 5.585   1.00 87.20 209 B 1 
ATOM 2364 O O   . SER B 2 209 ? -6.327  -18.540 4.727   1.00 84.91 209 B 1 
ATOM 2365 C CB  . SER B 2 209 ? -3.798  -18.031 6.647   1.00 82.29 209 B 1 
ATOM 2366 O OG  . SER B 2 209 ? -3.358  -18.931 5.657   1.00 72.97 209 B 1 
ATOM 2367 N N   . ILE B 2 210 ? -6.391  -16.422 5.469   1.00 86.14 210 B 1 
ATOM 2368 C CA  . ILE B 2 210 ? -7.028  -15.854 4.284   1.00 86.98 210 B 1 
ATOM 2369 C C   . ILE B 2 210 ? -6.205  -14.683 3.779   1.00 87.42 210 B 1 
ATOM 2370 O O   . ILE B 2 210 ? -5.747  -13.838 4.556   1.00 85.37 210 B 1 
ATOM 2371 C CB  . ILE B 2 210 ? -8.509  -15.521 4.561   1.00 84.70 210 B 1 
ATOM 2372 C CG1 . ILE B 2 210 ? -9.233  -15.136 3.257   1.00 77.02 210 B 1 
ATOM 2373 C CG2 . ILE B 2 210 ? -8.666  -14.437 5.649   1.00 78.10 210 B 1 
ATOM 2374 C CD1 . ILE B 2 210 ? -10.761 -15.271 3.351   1.00 72.66 210 B 1 
ATOM 2375 N N   . VAL B 2 211 ? -5.987  -14.649 2.471   1.00 87.90 211 B 1 
ATOM 2376 C CA  . VAL B 2 211 ? -5.255  -13.588 1.791   1.00 88.29 211 B 1 
ATOM 2377 C C   . VAL B 2 211 ? -6.179  -12.931 0.774   1.00 88.73 211 B 1 
ATOM 2378 O O   . VAL B 2 211 ? -6.749  -13.599 -0.082  1.00 87.23 211 B 1 
ATOM 2379 C CB  . VAL B 2 211 ? -3.964  -14.119 1.132   1.00 87.12 211 B 1 
ATOM 2380 C CG1 . VAL B 2 211 ? -3.168  -12.977 0.497   1.00 81.04 211 B 1 
ATOM 2381 C CG2 . VAL B 2 211 ? -3.048  -14.798 2.158   1.00 82.45 211 B 1 
ATOM 2382 N N   . TYR B 2 212 ? -6.317  -11.628 0.882   1.00 89.46 212 B 1 
ATOM 2383 C CA  . TYR B 2 212 ? -7.090  -10.801 -0.038  1.00 88.89 212 B 1 
ATOM 2384 C C   . TYR B 2 212 ? -6.125  -10.041 -0.950  1.00 88.96 212 B 1 
ATOM 2385 O O   . TYR B 2 212 ? -5.260  -9.314  -0.458  1.00 86.55 212 B 1 
ATOM 2386 C CB  . TYR B 2 212 ? -7.980  -9.840  0.748   1.00 87.95 212 B 1 
ATOM 2387 C CG  . TYR B 2 212 ? -9.001  -10.511 1.640   1.00 88.00 212 B 1 
ATOM 2388 C CD1 . TYR B 2 212 ? -10.262 -10.865 1.136   1.00 83.20 212 B 1 
ATOM 2389 C CD2 . TYR B 2 212 ? -8.691  -10.794 2.988   1.00 84.60 212 B 1 
ATOM 2390 C CE1 . TYR B 2 212 ? -11.214 -11.484 1.956   1.00 83.47 212 B 1 
ATOM 2391 C CE2 . TYR B 2 212 ? -9.631  -11.420 3.821   1.00 83.81 212 B 1 
ATOM 2392 C CZ  . TYR B 2 212 ? -10.898 -11.763 3.297   1.00 86.26 212 B 1 
ATOM 2393 O OH  . TYR B 2 212 ? -11.820 -12.379 4.101   1.00 83.33 212 B 1 
ATOM 2394 N N   . LYS B 2 213 ? -6.271  -10.211 -2.269  1.00 89.98 213 B 1 
ATOM 2395 C CA  . LYS B 2 213 ? -5.406  -9.571  -3.262  1.00 90.45 213 B 1 
ATOM 2396 C C   . LYS B 2 213 ? -6.201  -9.084  -4.473  1.00 90.41 213 B 1 
ATOM 2397 O O   . LYS B 2 213 ? -7.226  -9.659  -4.833  1.00 88.46 213 B 1 
ATOM 2398 C CB  . LYS B 2 213 ? -4.285  -10.535 -3.691  1.00 88.97 213 B 1 
ATOM 2399 C CG  . LYS B 2 213 ? -3.204  -10.754 -2.611  1.00 87.12 213 B 1 
ATOM 2400 C CD  . LYS B 2 213 ? -2.397  -9.492  -2.335  1.00 86.62 213 B 1 
ATOM 2401 C CE  . LYS B 2 213 ? -1.246  -9.770  -1.367  1.00 83.19 213 B 1 
ATOM 2402 N NZ  . LYS B 2 213 ? -0.324  -8.609  -1.305  1.00 77.93 213 B 1 
ATOM 2403 N N   . LYS B 2 214 ? -5.700  -8.035  -5.107  1.00 89.67 214 B 1 
ATOM 2404 C CA  . LYS B 2 214 ? -6.188  -7.588  -6.409  1.00 89.44 214 B 1 
ATOM 2405 C C   . LYS B 2 214 ? -5.586  -8.447  -7.519  1.00 89.21 214 B 1 
ATOM 2406 O O   . LYS B 2 214 ? -4.494  -8.992  -7.370  1.00 86.61 214 B 1 
ATOM 2407 C CB  . LYS B 2 214 ? -5.878  -6.101  -6.597  1.00 87.03 214 B 1 
ATOM 2408 C CG  . LYS B 2 214 ? -6.673  -5.227  -5.606  1.00 81.48 214 B 1 
ATOM 2409 C CD  . LYS B 2 214 ? -6.305  -3.750  -5.686  1.00 81.13 214 B 1 
ATOM 2410 C CE  . LYS B 2 214 ? -4.955  -3.486  -5.025  1.00 71.13 214 B 1 
ATOM 2411 N NZ  . LYS B 2 214 ? -4.655  -2.049  -4.937  1.00 66.12 214 B 1 
ATOM 2412 N N   . GLU B 2 215 ? -6.273  -8.543  -8.631  1.00 87.56 215 B 1 
ATOM 2413 C CA  . GLU B 2 215 ? -5.747  -9.182  -9.829  1.00 86.60 215 B 1 
ATOM 2414 C C   . GLU B 2 215 ? -4.390  -8.572  -10.222 1.00 85.87 215 B 1 
ATOM 2415 O O   . GLU B 2 215 ? -4.220  -7.356  -10.236 1.00 81.30 215 B 1 
ATOM 2416 C CB  . GLU B 2 215 ? -6.776  -9.071  -10.965 1.00 84.08 215 B 1 
ATOM 2417 C CG  . GLU B 2 215 ? -6.340  -9.791  -12.250 1.00 81.75 215 B 1 
ATOM 2418 C CD  . GLU B 2 215 ? -7.465  -9.834  -13.305 1.00 82.10 215 B 1 
ATOM 2419 O OE1 . GLU B 2 215 ? -7.660  -10.889 -13.945 1.00 74.24 215 B 1 
ATOM 2420 O OE2 . GLU B 2 215 ? -8.188  -8.827  -13.464 1.00 78.12 215 B 1 
ATOM 2421 N N   . GLY B 2 216 ? -3.424  -9.437  -10.515 1.00 88.69 216 B 1 
ATOM 2422 C CA  . GLY B 2 216 ? -2.058  -9.059  -10.875 1.00 87.80 216 B 1 
ATOM 2423 C C   . GLY B 2 216 ? -1.098  -8.856  -9.702  1.00 89.21 216 B 1 
ATOM 2424 O O   . GLY B 2 216 ? 0.113   -8.847  -9.923  1.00 84.92 216 B 1 
ATOM 2425 N N   . GLU B 2 217 ? -1.570  -8.737  -8.464  1.00 88.38 217 B 1 
ATOM 2426 C CA  . GLU B 2 217 ? -0.690  -8.609  -7.301  1.00 88.55 217 B 1 
ATOM 2427 C C   . GLU B 2 217 ? 0.004   -9.930  -6.958  1.00 88.41 217 B 1 
ATOM 2428 O O   . GLU B 2 217 ? -0.547  -11.020 -7.135  1.00 85.53 217 B 1 
ATOM 2429 C CB  . GLU B 2 217 ? -1.443  -8.073  -6.075  1.00 86.04 217 B 1 
ATOM 2430 C CG  . GLU B 2 217 ? -1.901  -6.612  -6.242  1.00 81.03 217 B 1 
ATOM 2431 C CD  . GLU B 2 217 ? -2.531  -6.041  -4.967  1.00 82.23 217 B 1 
ATOM 2432 O OE1 . GLU B 2 217 ? -2.402  -4.811  -4.745  1.00 73.46 217 B 1 
ATOM 2433 O OE2 . GLU B 2 217 ? -3.184  -6.787  -4.216  1.00 77.69 217 B 1 
ATOM 2434 N N   . GLN B 2 218 ? 1.213   -9.835  -6.409  1.00 89.17 218 B 1 
ATOM 2435 C CA  . GLN B 2 218 ? 1.915   -10.994 -5.870  1.00 90.16 218 B 1 
ATOM 2436 C C   . GLN B 2 218 ? 1.245   -11.472 -4.576  1.00 89.83 218 B 1 
ATOM 2437 O O   . GLN B 2 218 ? 0.912   -10.670 -3.698  1.00 86.71 218 B 1 
ATOM 2438 C CB  . GLN B 2 218 ? 3.396   -10.655 -5.673  1.00 88.25 218 B 1 
ATOM 2439 C CG  . GLN B 2 218 ? 4.216   -11.851 -5.163  1.00 85.44 218 B 1 
ATOM 2440 C CD  . GLN B 2 218 ? 5.714   -11.535 -5.081  1.00 84.34 218 B 1 
ATOM 2441 O OE1 . GLN B 2 218 ? 6.240   -10.695 -5.782  1.00 76.62 218 B 1 
ATOM 2442 N NE2 . GLN B 2 218 ? 6.463   -12.190 -4.218  1.00 74.83 218 B 1 
ATOM 2443 N N   . VAL B 2 219 ? 1.089   -12.785 -4.446  1.00 90.15 219 B 1 
ATOM 2444 C CA  . VAL B 2 219 ? 0.516   -13.436 -3.269  1.00 89.65 219 B 1 
ATOM 2445 C C   . VAL B 2 219 ? 1.612   -14.171 -2.532  1.00 90.27 219 B 1 
ATOM 2446 O O   . VAL B 2 219 ? 2.383   -14.911 -3.140  1.00 88.55 219 B 1 
ATOM 2447 C CB  . VAL B 2 219 ? -0.603  -14.419 -3.643  1.00 88.21 219 B 1 
ATOM 2448 C CG1 . VAL B 2 219 ? -1.339  -14.921 -2.403  1.00 82.49 219 B 1 
ATOM 2449 C CG2 . VAL B 2 219 ? -1.638  -13.770 -4.572  1.00 84.18 219 B 1 
ATOM 2450 N N   . GLU B 2 220 ? 1.651   -14.009 -1.222  1.00 89.07 220 B 1 
ATOM 2451 C CA  . GLU B 2 220 ? 2.587   -14.697 -0.352  1.00 88.25 220 B 1 
ATOM 2452 C C   . GLU B 2 220 ? 1.823   -15.418 0.758   1.00 87.72 220 B 1 
ATOM 2453 O O   . GLU B 2 220 ? 1.039   -14.813 1.490   1.00 85.46 220 B 1 
ATOM 2454 C CB  . GLU B 2 220 ? 3.615   -13.686 0.154   1.00 86.54 220 B 1 
ATOM 2455 C CG  . GLU B 2 220 ? 4.975   -14.334 0.438   1.00 75.54 220 B 1 
ATOM 2456 C CD  . GLU B 2 220 ? 6.073   -13.295 0.670   1.00 71.28 220 B 1 
ATOM 2457 O OE1 . GLU B 2 220 ? 7.227   -13.597 0.301   1.00 61.37 220 B 1 
ATOM 2458 O OE2 . GLU B 2 220 ? 5.752   -12.207 1.184   1.00 63.94 220 B 1 
ATOM 2459 N N   . PHE B 2 221 ? 2.022   -16.726 0.850   1.00 88.80 221 B 1 
ATOM 2460 C CA  . PHE B 2 221 ? 1.465   -17.567 1.887   1.00 87.90 221 B 1 
ATOM 2461 C C   . PHE B 2 221 ? 2.571   -17.950 2.863   1.00 87.85 221 B 1 
ATOM 2462 O O   . PHE B 2 221 ? 3.642   -18.377 2.447   1.00 85.04 221 B 1 
ATOM 2463 C CB  . PHE B 2 221 ? 0.821   -18.814 1.286   1.00 87.11 221 B 1 
ATOM 2464 C CG  . PHE B 2 221 ? -0.274  -18.541 0.277   1.00 88.27 221 B 1 
ATOM 2465 C CD1 . PHE B 2 221 ? -1.479  -17.960 0.687   1.00 83.99 221 B 1 
ATOM 2466 C CD2 . PHE B 2 221 ? -0.104  -18.910 -1.066  1.00 84.17 221 B 1 
ATOM 2467 C CE1 . PHE B 2 221 ? -2.515  -17.744 -0.231  1.00 82.97 221 B 1 
ATOM 2468 C CE2 . PHE B 2 221 ? -1.135  -18.703 -1.991  1.00 83.33 221 B 1 
ATOM 2469 C CZ  . PHE B 2 221 ? -2.351  -18.126 -1.579  1.00 85.37 221 B 1 
ATOM 2470 N N   . SER B 2 222 ? 2.303   -17.850 4.164   1.00 88.00 222 B 1 
ATOM 2471 C CA  . SER B 2 222 ? 3.226   -18.219 5.227   1.00 87.00 222 B 1 
ATOM 2472 C C   . SER B 2 222 ? 2.582   -19.251 6.146   1.00 86.93 222 B 1 
ATOM 2473 O O   . SER B 2 222 ? 1.422   -19.120 6.538   1.00 83.86 222 B 1 
ATOM 2474 C CB  . SER B 2 222 ? 3.672   -16.977 5.992   1.00 83.87 222 B 1 
ATOM 2475 O OG  . SER B 2 222 ? 4.618   -17.319 6.983   1.00 71.89 222 B 1 
ATOM 2476 N N   . PHE B 2 223 ? 3.361   -20.255 6.509   1.00 86.94 223 B 1 
ATOM 2477 C CA  . PHE B 2 223 ? 2.953   -21.385 7.337   1.00 86.22 223 B 1 
ATOM 2478 C C   . PHE B 2 223 ? 3.902   -21.529 8.533   1.00 85.33 223 B 1 
ATOM 2479 O O   . PHE B 2 223 ? 4.710   -22.459 8.580   1.00 80.59 223 B 1 
ATOM 2480 C CB  . PHE B 2 223 ? 2.911   -22.648 6.472   1.00 85.48 223 B 1 
ATOM 2481 C CG  . PHE B 2 223 ? 2.099   -22.508 5.211   1.00 87.29 223 B 1 
ATOM 2482 C CD1 . PHE B 2 223 ? 0.717   -22.721 5.235   1.00 83.23 223 B 1 
ATOM 2483 C CD2 . PHE B 2 223 ? 2.723   -22.155 3.999   1.00 85.24 223 B 1 
ATOM 2484 C CE1 . PHE B 2 223 ? -0.034  -22.606 4.062   1.00 83.38 223 B 1 
ATOM 2485 C CE2 . PHE B 2 223 ? 1.976   -22.033 2.821   1.00 83.88 223 B 1 
ATOM 2486 C CZ  . PHE B 2 223 ? 0.600   -22.256 2.851   1.00 85.62 223 B 1 
ATOM 2487 N N   . PRO B 2 224 ? 3.865   -20.595 9.498   1.00 84.67 224 B 1 
ATOM 2488 C CA  . PRO B 2 224 ? 4.744   -20.648 10.653  1.00 83.80 224 B 1 
ATOM 2489 C C   . PRO B 2 224 ? 4.357   -21.807 11.578  1.00 83.72 224 B 1 
ATOM 2490 O O   . PRO B 2 224 ? 3.189   -21.992 11.930  1.00 80.45 224 B 1 
ATOM 2491 C CB  . PRO B 2 224 ? 4.606   -19.281 11.321  1.00 80.45 224 B 1 
ATOM 2492 C CG  . PRO B 2 224 ? 3.195   -18.843 10.946  1.00 79.33 224 B 1 
ATOM 2493 C CD  . PRO B 2 224 ? 3.009   -19.419 9.549   1.00 83.37 224 B 1 
ATOM 2494 N N   . LEU B 2 225 ? 5.361   -22.578 12.003  1.00 82.39 225 B 1 
ATOM 2495 C CA  . LEU B 2 225 ? 5.210   -23.622 13.002  1.00 81.41 225 B 1 
ATOM 2496 C C   . LEU B 2 225 ? 5.200   -23.009 14.405  1.00 80.17 225 B 1 
ATOM 2497 O O   . LEU B 2 225 ? 5.925   -22.052 14.678  1.00 75.95 225 B 1 
ATOM 2498 C CB  . LEU B 2 225 ? 6.336   -24.663 12.844  1.00 79.41 225 B 1 
ATOM 2499 C CG  . LEU B 2 225 ? 6.323   -25.414 11.499  1.00 78.78 225 B 1 
ATOM 2500 C CD1 . LEU B 2 225 ? 7.573   -26.273 11.360  1.00 74.48 225 B 1 
ATOM 2501 C CD2 . LEU B 2 225 ? 5.106   -26.329 11.366  1.00 75.72 225 B 1 
ATOM 2502 N N   . ALA B 2 226 ? 4.403   -23.578 15.301  1.00 77.51 226 B 1 
ATOM 2503 C CA  . ALA B 2 226 ? 4.309   -23.138 16.696  1.00 74.58 226 B 1 
ATOM 2504 C C   . ALA B 2 226 ? 5.440   -23.681 17.589  1.00 74.85 226 B 1 
ATOM 2505 O O   . ALA B 2 226 ? 5.475   -23.399 18.781  1.00 68.91 226 B 1 
ATOM 2506 C CB  . ALA B 2 226 ? 2.932   -23.527 17.220  1.00 70.00 226 B 1 
ATOM 2507 N N   . PHE B 2 227 ? 6.345   -24.477 17.033  1.00 74.77 227 B 1 
ATOM 2508 C CA  . PHE B 2 227 ? 7.413   -25.156 17.746  1.00 72.61 227 B 1 
ATOM 2509 C C   . PHE B 2 227 ? 8.731   -25.075 16.983  1.00 72.01 227 B 1 
ATOM 2510 O O   . PHE B 2 227 ? 8.766   -24.919 15.758  1.00 68.45 227 B 1 
ATOM 2511 C CB  . PHE B 2 227 ? 6.996   -26.611 18.015  1.00 69.50 227 B 1 
ATOM 2512 C CG  . PHE B 2 227 ? 6.807   -27.444 16.763  1.00 70.79 227 B 1 
ATOM 2513 C CD1 . PHE B 2 227 ? 5.588   -27.399 16.052  1.00 65.98 227 B 1 
ATOM 2514 C CD2 . PHE B 2 227 ? 7.845   -28.254 16.283  1.00 67.08 227 B 1 
ATOM 2515 C CE1 . PHE B 2 227 ? 5.414   -28.147 14.882  1.00 61.81 227 B 1 
ATOM 2516 C CE2 . PHE B 2 227 ? 7.677   -29.008 15.112  1.00 63.26 227 B 1 
ATOM 2517 C CZ  . PHE B 2 227 ? 6.462   -28.957 14.405  1.00 66.20 227 B 1 
ATOM 2518 N N   . THR B 2 228 ? 9.833   -25.219 17.703  1.00 70.60 228 B 1 
ATOM 2519 C CA  . THR B 2 228 ? 11.181  -25.241 17.141  1.00 68.67 228 B 1 
ATOM 2520 C C   . THR B 2 228 ? 11.848  -26.556 17.508  1.00 67.90 228 B 1 
ATOM 2521 O O   . THR B 2 228 ? 12.065  -26.838 18.684  1.00 63.11 228 B 1 
ATOM 2522 C CB  . THR B 2 228 ? 12.021  -24.058 17.631  1.00 62.70 228 B 1 
ATOM 2523 O OG1 . THR B 2 228 ? 12.025  -23.988 19.032  1.00 54.91 228 B 1 
ATOM 2524 C CG2 . THR B 2 228 ? 11.490  -22.733 17.093  1.00 52.61 228 B 1 
ATOM 2525 N N   . VAL B 2 229 ? 12.205  -27.340 16.496  1.00 69.82 229 B 1 
ATOM 2526 C CA  . VAL B 2 229 ? 12.988  -28.568 16.669  1.00 67.57 229 B 1 
ATOM 2527 C C   . VAL B 2 229 ? 14.238  -28.442 15.806  1.00 69.02 229 B 1 
ATOM 2528 O O   . VAL B 2 229 ? 14.167  -27.931 14.689  1.00 63.79 229 B 1 
ATOM 2529 C CB  . VAL B 2 229 ? 12.163  -29.813 16.317  1.00 60.66 229 B 1 
ATOM 2530 C CG1 . VAL B 2 229 ? 12.926  -31.091 16.675  1.00 54.00 229 B 1 
ATOM 2531 C CG2 . VAL B 2 229 ? 10.829  -29.859 17.071  1.00 53.82 229 B 1 
ATOM 2532 N N   . GLU B 2 230 ? 15.393  -28.867 16.317  1.00 63.45 230 B 1 
ATOM 2533 C CA  . GLU B 2 230 ? 16.650  -28.746 15.569  1.00 63.81 230 B 1 
ATOM 2534 C C   . GLU B 2 230 ? 16.658  -29.606 14.306  1.00 66.52 230 B 1 
ATOM 2535 O O   . GLU B 2 230 ? 16.886  -29.099 13.205  1.00 61.57 230 B 1 
ATOM 2536 C CB  . GLU B 2 230 ? 17.842  -29.125 16.444  1.00 56.77 230 B 1 
ATOM 2537 C CG  . GLU B 2 230 ? 18.139  -28.065 17.502  1.00 49.25 230 B 1 
ATOM 2538 C CD  . GLU B 2 230 ? 19.478  -28.312 18.197  1.00 41.58 230 B 1 
ATOM 2539 O OE1 . GLU B 2 230 ? 20.030  -27.327 18.731  1.00 35.28 230 B 1 
ATOM 2540 O OE2 . GLU B 2 230 ? 19.948  -29.474 18.152  1.00 37.70 230 B 1 
ATOM 2541 N N   . LYS B 2 231 ? 16.354  -30.879 14.466  1.00 71.15 231 B 1 
ATOM 2542 C CA  . LYS B 2 231 ? 16.259  -31.863 13.388  1.00 71.89 231 B 1 
ATOM 2543 C C   . LYS B 2 231 ? 14.794  -32.138 13.108  1.00 72.76 231 B 1 
ATOM 2544 O O   . LYS B 2 231 ? 14.200  -33.026 13.702  1.00 67.66 231 B 1 
ATOM 2545 C CB  . LYS B 2 231 ? 17.044  -33.127 13.743  1.00 66.07 231 B 1 
ATOM 2546 C CG  . LYS B 2 231 ? 18.553  -32.861 13.833  1.00 58.90 231 B 1 
ATOM 2547 C CD  . LYS B 2 231 ? 19.296  -34.163 14.161  1.00 52.72 231 B 1 
ATOM 2548 C CE  . LYS B 2 231 ? 20.794  -33.890 14.301  1.00 45.85 231 B 1 
ATOM 2549 N NZ  . LYS B 2 231 ? 21.537  -35.109 14.716  1.00 39.87 231 B 1 
ATOM 2550 N N   . LEU B 2 232 ? 14.212  -31.355 12.210  1.00 73.23 232 B 1 
ATOM 2551 C CA  . LEU B 2 232 ? 12.847  -31.560 11.743  1.00 73.35 232 B 1 
ATOM 2552 C C   . LEU B 2 232 ? 12.903  -32.176 10.346  1.00 75.49 232 B 1 
ATOM 2553 O O   . LEU B 2 232 ? 13.318  -31.507 9.400   1.00 73.04 232 B 1 
ATOM 2554 C CB  . LEU B 2 232 ? 12.092  -30.225 11.789  1.00 68.97 232 B 1 
ATOM 2555 C CG  . LEU B 2 232 ? 10.577  -30.382 11.567  1.00 64.43 232 B 1 
ATOM 2556 C CD1 . LEU B 2 232 ? 9.908   -31.083 12.745  1.00 59.74 232 B 1 
ATOM 2557 C CD2 . LEU B 2 232 ? 9.940   -29.004 11.431  1.00 60.80 232 B 1 
ATOM 2558 N N   . THR B 2 233 ? 12.484  -33.432 10.239  1.00 78.94 233 B 1 
ATOM 2559 C CA  . THR B 2 233 ? 12.385  -34.146 8.967   1.00 79.98 233 B 1 
ATOM 2560 C C   . THR B 2 233 ? 10.925  -34.475 8.703   1.00 81.20 233 B 1 
ATOM 2561 O O   . THR B 2 233 ? 10.189  -34.876 9.601   1.00 76.53 233 B 1 
ATOM 2562 C CB  . THR B 2 233 ? 13.243  -35.416 8.951   1.00 75.51 233 B 1 
ATOM 2563 O OG1 . THR B 2 233 ? 14.555  -35.142 9.394   1.00 66.85 233 B 1 
ATOM 2564 C CG2 . THR B 2 233 ? 13.382  -35.970 7.535   1.00 65.40 233 B 1 
ATOM 2565 N N   . GLY B 2 234 ? 10.501  -34.282 7.471   1.00 83.20 234 B 1 
ATOM 2566 C CA  . GLY B 2 234 ? 9.131   -34.565 7.079   1.00 84.53 234 B 1 
ATOM 2567 C C   . GLY B 2 234 ? 8.890   -34.328 5.600   1.00 86.86 234 B 1 
ATOM 2568 O O   . GLY B 2 234 ? 9.794   -34.007 4.831   1.00 84.45 234 B 1 
ATOM 2569 N N   . SER B 2 235 ? 7.634   -34.489 5.209   1.00 87.02 235 B 1 
ATOM 2570 C CA  . SER B 2 235 ? 7.184   -34.214 3.857   1.00 87.95 235 B 1 
ATOM 2571 C C   . SER B 2 235 ? 5.867   -33.456 3.891   1.00 88.42 235 B 1 
ATOM 2572 O O   . SER B 2 235 ? 5.027   -33.696 4.764   1.00 84.44 235 B 1 
ATOM 2573 C CB  . SER B 2 235 ? 7.057   -35.510 3.046   1.00 84.91 235 B 1 
ATOM 2574 O OG  . SER B 2 235 ? 6.128   -36.395 3.637   1.00 74.09 235 B 1 
ATOM 2575 N N   . GLY B 2 236 ? 5.680   -32.557 2.946   1.00 86.85 236 B 1 
ATOM 2576 C CA  . GLY B 2 236 ? 4.497   -31.730 2.874   1.00 87.31 236 B 1 
ATOM 2577 C C   . GLY B 2 236 ? 3.904   -31.680 1.478   1.00 88.76 236 B 1 
ATOM 2578 O O   . GLY B 2 236 ? 4.572   -31.937 0.473   1.00 86.37 236 B 1 
ATOM 2579 N N   . GLU B 2 237 ? 2.623   -31.356 1.437   1.00 87.04 237 B 1 
ATOM 2580 C CA  . GLU B 2 237 ? 1.869   -31.219 0.204   1.00 88.02 237 B 1 
ATOM 2581 C C   . GLU B 2 237 ? 0.801   -30.136 0.363   1.00 87.73 237 B 1 
ATOM 2582 O O   . GLU B 2 237 ? 0.118   -30.059 1.385   1.00 85.18 237 B 1 
ATOM 2583 C CB  . GLU B 2 237 ? 1.268   -32.587 -0.156  1.00 84.86 237 B 1 
ATOM 2584 C CG  . GLU B 2 237 ? 0.415   -32.552 -1.428  1.00 78.00 237 B 1 
ATOM 2585 C CD  . GLU B 2 237 ? 0.066   -33.959 -1.942  1.00 80.31 237 B 1 
ATOM 2586 O OE1 . GLU B 2 237 ? -0.006  -34.109 -3.182  1.00 70.85 237 B 1 
ATOM 2587 O OE2 . GLU B 2 237 ? -0.122  -34.873 -1.111  1.00 76.05 237 B 1 
ATOM 2588 N N   . LEU B 2 238 ? 0.648   -29.310 -0.660  1.00 87.69 238 B 1 
ATOM 2589 C CA  . LEU B 2 238 ? -0.455  -28.361 -0.770  1.00 87.21 238 B 1 
ATOM 2590 C C   . LEU B 2 238 ? -1.458  -28.874 -1.803  1.00 87.07 238 B 1 
ATOM 2591 O O   . LEU B 2 238 ? -1.164  -28.937 -2.998  1.00 84.28 238 B 1 
ATOM 2592 C CB  . LEU B 2 238 ? 0.074   -26.965 -1.116  1.00 86.19 238 B 1 
ATOM 2593 C CG  . LEU B 2 238 ? -1.026  -25.905 -1.298  1.00 86.81 238 B 1 
ATOM 2594 C CD1 . LEU B 2 238 ? -1.786  -25.611 -0.002  1.00 81.13 238 B 1 
ATOM 2595 C CD2 . LEU B 2 238 ? -0.412  -24.589 -1.775  1.00 82.11 238 B 1 
ATOM 2596 N N   . TRP B 2 239 ? -2.662  -29.181 -1.329  1.00 87.10 239 B 1 
ATOM 2597 C CA  . TRP B 2 239 ? -3.828  -29.411 -2.166  1.00 86.33 239 B 1 
ATOM 2598 C C   . TRP B 2 239 ? -4.608  -28.119 -2.334  1.00 86.01 239 B 1 
ATOM 2599 O O   . TRP B 2 239 ? -4.825  -27.400 -1.354  1.00 82.62 239 B 1 
ATOM 2600 C CB  . TRP B 2 239 ? -4.697  -30.507 -1.560  1.00 83.33 239 B 1 
ATOM 2601 C CG  . TRP B 2 239 ? -4.112  -31.873 -1.747  1.00 77.76 239 B 1 
ATOM 2602 C CD1 . TRP B 2 239 ? -3.166  -32.437 -0.964  1.00 67.52 239 B 1 
ATOM 2603 C CD2 . TRP B 2 239 ? -4.391  -32.830 -2.815  1.00 73.18 239 B 1 
ATOM 2604 N NE1 . TRP B 2 239 ? -2.839  -33.687 -1.475  1.00 63.02 239 B 1 
ATOM 2605 C CE2 . TRP B 2 239 ? -3.570  -33.968 -2.606  1.00 68.55 239 B 1 
ATOM 2606 C CE3 . TRP B 2 239 ? -5.262  -32.831 -3.924  1.00 63.46 239 B 1 
ATOM 2607 C CZ2 . TRP B 2 239 ? -3.599  -35.074 -3.488  1.00 64.09 239 B 1 
ATOM 2608 C CZ3 . TRP B 2 239 ? -5.297  -33.934 -4.794  1.00 57.91 239 B 1 
ATOM 2609 C CH2 . TRP B 2 239 ? -4.467  -35.042 -4.581  1.00 59.35 239 B 1 
ATOM 2610 N N   . TRP B 2 240 ? -5.065  -27.834 -3.554  1.00 86.18 240 B 1 
ATOM 2611 C CA  . TRP B 2 240 ? -5.816  -26.620 -3.874  1.00 86.41 240 B 1 
ATOM 2612 C C   . TRP B 2 240 ? -7.115  -26.930 -4.594  1.00 85.93 240 B 1 
ATOM 2613 O O   . TRP B 2 240 ? -7.139  -27.655 -5.593  1.00 82.17 240 B 1 
ATOM 2614 C CB  . TRP B 2 240 ? -4.945  -25.686 -4.709  1.00 85.82 240 B 1 
ATOM 2615 C CG  . TRP B 2 240 ? -5.485  -24.298 -4.760  1.00 87.14 240 B 1 
ATOM 2616 C CD1 . TRP B 2 240 ? -6.319  -23.798 -5.697  1.00 83.19 240 B 1 
ATOM 2617 C CD2 . TRP B 2 240 ? -5.251  -23.218 -3.801  1.00 87.29 240 B 1 
ATOM 2618 N NE1 . TRP B 2 240 ? -6.618  -22.485 -5.401  1.00 83.79 240 B 1 
ATOM 2619 C CE2 . TRP B 2 240 ? -5.982  -22.082 -4.243  1.00 86.82 240 B 1 
ATOM 2620 C CE3 . TRP B 2 240 ? -4.496  -23.105 -2.620  1.00 86.17 240 B 1 
ATOM 2621 C CZ2 . TRP B 2 240 ? -5.969  -20.869 -3.525  1.00 85.96 240 B 1 
ATOM 2622 C CZ3 . TRP B 2 240 ? -4.482  -21.893 -1.908  1.00 82.87 240 B 1 
ATOM 2623 C CH2 . TRP B 2 240 ? -5.209  -20.792 -2.352  1.00 83.53 240 B 1 
ATOM 2624 N N   . GLN B 2 241 ? -8.192  -26.335 -4.109  1.00 84.85 241 B 1 
ATOM 2625 C CA  . GLN B 2 241 ? -9.511  -26.348 -4.714  1.00 84.56 241 B 1 
ATOM 2626 C C   . GLN B 2 241 ? -9.839  -24.935 -5.207  1.00 84.19 241 B 1 
ATOM 2627 O O   . GLN B 2 241 ? -10.271 -24.080 -4.427  1.00 81.10 241 B 1 
ATOM 2628 C CB  . GLN B 2 241 ? -10.533 -26.885 -3.692  1.00 82.72 241 B 1 
ATOM 2629 C CG  . GLN B 2 241 ? -11.967 -26.914 -4.230  1.00 77.87 241 B 1 
ATOM 2630 C CD  . GLN B 2 241 ? -12.114 -27.819 -5.461  1.00 74.34 241 B 1 
ATOM 2631 O OE1 . GLN B 2 241 ? -11.706 -28.963 -5.460  1.00 65.67 241 B 1 
ATOM 2632 N NE2 . GLN B 2 241 ? -12.671 -27.323 -6.536  1.00 63.14 241 B 1 
ATOM 2633 N N   . ALA B 2 242 ? -9.647  -24.690 -6.494  1.00 84.98 242 B 1 
ATOM 2634 C CA  . ALA B 2 242 ? -10.067 -23.431 -7.088  1.00 83.74 242 B 1 
ATOM 2635 C C   . ALA B 2 242 ? -11.599 -23.377 -7.196  1.00 83.69 242 B 1 
ATOM 2636 O O   . ALA B 2 242 ? -12.237 -24.384 -7.493  1.00 79.98 242 B 1 
ATOM 2637 C CB  . ALA B 2 242 ? -9.387  -23.266 -8.455  1.00 80.81 242 B 1 
ATOM 2638 N N   . GLU B 2 243 ? -12.179 -22.197 -7.020  1.00 81.87 243 B 1 
ATOM 2639 C CA  . GLU B 2 243 ? -13.643 -22.011 -7.042  1.00 79.82 243 B 1 
ATOM 2640 C C   . GLU B 2 243 ? -14.283 -22.470 -8.365  1.00 78.40 243 B 1 
ATOM 2641 O O   . GLU B 2 243 ? -15.378 -23.031 -8.379  1.00 72.14 243 B 1 
ATOM 2642 C CB  . GLU B 2 243 ? -13.945 -20.521 -6.783  1.00 75.62 243 B 1 
ATOM 2643 C CG  . GLU B 2 243 ? -15.450 -20.205 -6.696  1.00 70.78 243 B 1 
ATOM 2644 C CD  . GLU B 2 243 ? -15.739 -18.729 -6.320  1.00 69.13 243 B 1 
ATOM 2645 O OE1 . GLU B 2 243 ? -16.868 -18.425 -5.882  1.00 62.91 243 B 1 
ATOM 2646 O OE2 . GLU B 2 243 ? -14.832 -17.880 -6.439  1.00 68.37 243 B 1 
ATOM 2647 N N   . ARG B 2 244 ? -13.595 -22.279 -9.481  1.00 75.27 244 B 1 
ATOM 2648 C CA  . ARG B 2 244 ? -14.070 -22.664 -10.824 1.00 73.93 244 B 1 
ATOM 2649 C C   . ARG B 2 244 ? -13.728 -24.110 -11.212 1.00 73.96 244 B 1 
ATOM 2650 O O   . ARG B 2 244 ? -14.155 -24.559 -12.274 1.00 68.62 244 B 1 
ATOM 2651 C CB  . ARG B 2 244 ? -13.526 -21.688 -11.872 1.00 69.38 244 B 1 
ATOM 2652 C CG  . ARG B 2 244 ? -14.099 -20.272 -11.710 1.00 63.97 244 B 1 
ATOM 2653 C CD  . ARG B 2 244 ? -13.610 -19.390 -12.863 1.00 60.04 244 B 1 
ATOM 2654 N NE  . ARG B 2 244 ? -14.216 -18.046 -12.826 1.00 54.45 244 B 1 
ATOM 2655 C CZ  . ARG B 2 244 ? -14.075 -17.095 -13.744 1.00 48.38 244 B 1 
ATOM 2656 N NH1 . ARG B 2 244 ? -13.313 -17.261 -14.781 1.00 46.67 244 B 1 
ATOM 2657 N NH2 . ARG B 2 244 ? -14.704 -15.975 -13.609 1.00 44.57 244 B 1 
ATOM 2658 N N   . ALA B 2 245 ? -12.928 -24.797 -10.420 1.00 74.33 245 B 1 
ATOM 2659 C CA  . ALA B 2 245 ? -12.516 -26.158 -10.719 1.00 74.45 245 B 1 
ATOM 2660 C C   . ALA B 2 245 ? -13.472 -27.160 -10.053 1.00 75.07 245 B 1 
ATOM 2661 O O   . ALA B 2 245 ? -13.882 -26.982 -8.909  1.00 70.04 245 B 1 
ATOM 2662 C CB  . ALA B 2 245 ? -11.063 -26.365 -10.292 1.00 69.68 245 B 1 
ATOM 2663 N N   . SER B 2 246 ? -13.766 -28.248 -10.749 1.00 71.83 246 B 1 
ATOM 2664 C CA  . SER B 2 246 ? -14.625 -29.318 -10.234 1.00 73.32 246 B 1 
ATOM 2665 C C   . SER B 2 246 ? -13.925 -30.229 -9.220  1.00 75.16 246 B 1 
ATOM 2666 O O   . SER B 2 246 ? -14.590 -30.888 -8.427  1.00 68.72 246 B 1 
ATOM 2667 C CB  . SER B 2 246 ? -15.123 -30.163 -11.406 1.00 67.95 246 B 1 
ATOM 2668 O OG  . SER B 2 246 ? -14.033 -30.611 -12.186 1.00 60.18 246 B 1 
ATOM 2669 N N   . SER B 2 247 ? -12.589 -30.284 -9.249  1.00 72.41 247 B 1 
ATOM 2670 C CA  . SER B 2 247 ? -11.796 -31.158 -8.392  1.00 74.36 247 B 1 
ATOM 2671 C C   . SER B 2 247 ? -10.578 -30.439 -7.823  1.00 75.16 247 B 1 
ATOM 2672 O O   . SER B 2 247 ? -10.020 -29.539 -8.449  1.00 70.44 247 B 1 
ATOM 2673 C CB  . SER B 2 247 ? -11.376 -32.420 -9.151  1.00 69.64 247 B 1 
ATOM 2674 O OG  . SER B 2 247 ? -10.578 -32.110 -10.276 1.00 62.45 247 B 1 
ATOM 2675 N N   . SER B 2 248 ? -10.142 -30.881 -6.648  1.00 78.61 248 B 1 
ATOM 2676 C CA  . SER B 2 248 ? -8.890  -30.427 -6.059  1.00 78.45 248 B 1 
ATOM 2677 C C   . SER B 2 248 ? -7.682  -31.001 -6.805  1.00 79.16 248 B 1 
ATOM 2678 O O   . SER B 2 248 ? -7.733  -32.098 -7.371  1.00 74.93 248 B 1 
ATOM 2679 C CB  . SER B 2 248 ? -8.830  -30.762 -4.566  1.00 73.97 248 B 1 
ATOM 2680 O OG  . SER B 2 248 ? -8.949  -32.155 -4.347  1.00 66.58 248 B 1 
ATOM 2681 N N   . LYS B 2 249 ? -6.580  -30.256 -6.811  1.00 78.10 249 B 1 
ATOM 2682 C CA  . LYS B 2 249 ? -5.318  -30.657 -7.429  1.00 79.52 249 B 1 
ATOM 2683 C C   . LYS B 2 249 ? -4.175  -30.442 -6.456  1.00 80.46 249 B 1 
ATOM 2684 O O   . LYS B 2 249 ? -4.169  -29.464 -5.702  1.00 75.61 249 B 1 
ATOM 2685 C CB  . LYS B 2 249 ? -5.092  -29.880 -8.739  1.00 74.14 249 B 1 
ATOM 2686 C CG  . LYS B 2 249 ? -6.133  -30.229 -9.811  1.00 66.09 249 B 1 
ATOM 2687 C CD  . LYS B 2 249 ? -5.835  -29.490 -11.123 1.00 63.53 249 B 1 
ATOM 2688 C CE  . LYS B 2 249 ? -6.897  -29.828 -12.166 1.00 53.24 249 B 1 
ATOM 2689 N NZ  . LYS B 2 249 ? -6.663  -29.104 -13.436 1.00 47.79 249 B 1 
ATOM 2690 N N   . SER B 2 250 ? -3.185  -31.327 -6.524  1.00 77.90 250 B 1 
ATOM 2691 C CA  . SER B 2 250 ? -1.924  -31.108 -5.831  1.00 77.62 250 B 1 
ATOM 2692 C C   . SER B 2 250 ? -1.131  -30.023 -6.562  1.00 78.68 250 B 1 
ATOM 2693 O O   . SER B 2 250 ? -0.801  -30.174 -7.735  1.00 73.14 250 B 1 
ATOM 2694 C CB  . SER B 2 250 ? -1.138  -32.413 -5.752  1.00 73.44 250 B 1 
ATOM 2695 O OG  . SER B 2 250 ? 0.054   -32.218 -5.021  1.00 69.77 250 B 1 
ATOM 2696 N N   . TRP B 2 251 ? -0.862  -28.927 -5.888  1.00 80.21 251 B 1 
ATOM 2697 C CA  . TRP B 2 251 ? -0.099  -27.812 -6.441  1.00 79.25 251 B 1 
ATOM 2698 C C   . TRP B 2 251 ? 1.398   -27.978 -6.238  1.00 79.03 251 B 1 
ATOM 2699 O O   . TRP B 2 251 ? 2.177   -27.701 -7.147  1.00 76.31 251 B 1 
ATOM 2700 C CB  . TRP B 2 251 ? -0.595  -26.495 -5.830  1.00 77.06 251 B 1 
ATOM 2701 C CG  . TRP B 2 251 ? -1.752  -25.854 -6.511  1.00 73.91 251 B 1 
ATOM 2702 C CD1 . TRP B 2 251 ? -2.548  -26.407 -7.459  1.00 67.71 251 B 1 
ATOM 2703 C CD2 . TRP B 2 251 ? -2.218  -24.473 -6.359  1.00 72.04 251 B 1 
ATOM 2704 N NE1 . TRP B 2 251 ? -3.471  -25.472 -7.913  1.00 65.55 251 B 1 
ATOM 2705 C CE2 . TRP B 2 251 ? -3.291  -24.268 -7.266  1.00 72.41 251 B 1 
ATOM 2706 C CE3 . TRP B 2 251 ? -1.815  -23.389 -5.551  1.00 69.69 251 B 1 
ATOM 2707 C CZ2 . TRP B 2 251 ? -3.932  -23.019 -7.391  1.00 68.32 251 B 1 
ATOM 2708 C CZ3 . TRP B 2 251 ? -2.462  -22.152 -5.665  1.00 69.24 251 B 1 
ATOM 2709 C CH2 . TRP B 2 251 ? -3.502  -21.964 -6.582  1.00 68.54 251 B 1 
ATOM 2710 N N   . ILE B 2 252 ? 1.797   -28.426 -5.060  1.00 82.10 252 B 1 
ATOM 2711 C CA  . ILE B 2 252 ? 3.205   -28.600 -4.734  1.00 84.90 252 B 1 
ATOM 2712 C C   . ILE B 2 252 ? 3.385   -29.723 -3.714  1.00 85.92 252 B 1 
ATOM 2713 O O   . ILE B 2 252 ? 2.593   -29.872 -2.788  1.00 84.37 252 B 1 
ATOM 2714 C CB  . ILE B 2 252 ? 3.808   -27.252 -4.284  1.00 82.44 252 B 1 
ATOM 2715 C CG1 . ILE B 2 252 ? 5.345   -27.314 -4.224  1.00 74.51 252 B 1 
ATOM 2716 C CG2 . ILE B 2 252 ? 3.217   -26.770 -2.940  1.00 74.79 252 B 1 
ATOM 2717 C CD1 . ILE B 2 252 ? 5.991   -25.930 -4.167  1.00 70.01 252 B 1 
ATOM 2718 N N   . THR B 2 253 ? 4.461   -30.497 -3.887  1.00 88.08 253 B 1 
ATOM 2719 C CA  . THR B 2 253 ? 4.966   -31.449 -2.901  1.00 88.44 253 B 1 
ATOM 2720 C C   . THR B 2 253 ? 6.408   -31.109 -2.571  1.00 88.57 253 B 1 
ATOM 2721 O O   . THR B 2 253 ? 7.177   -30.721 -3.460  1.00 86.43 253 B 1 
ATOM 2722 C CB  . THR B 2 253 ? 4.853   -32.911 -3.367  1.00 86.93 253 B 1 
ATOM 2723 O OG1 . THR B 2 253 ? 5.547   -33.115 -4.568  1.00 74.80 253 B 1 
ATOM 2724 C CG2 . THR B 2 253 ? 3.412   -33.328 -3.624  1.00 75.65 253 B 1 
ATOM 2725 N N   . PHE B 2 254 ? 6.772   -31.217 -1.308  1.00 90.26 254 B 1 
ATOM 2726 C CA  . PHE B 2 254 ? 8.101   -30.861 -0.838  1.00 90.31 254 B 1 
ATOM 2727 C C   . PHE B 2 254 ? 8.566   -31.777 0.289   1.00 90.37 254 B 1 
ATOM 2728 O O   . PHE B 2 254 ? 7.757   -32.364 1.012   1.00 88.45 254 B 1 
ATOM 2729 C CB  . PHE B 2 254 ? 8.120   -29.386 -0.397  1.00 89.18 254 B 1 
ATOM 2730 C CG  . PHE B 2 254 ? 7.224   -29.059 0.782   1.00 90.23 254 B 1 
ATOM 2731 C CD1 . PHE B 2 254 ? 5.877   -28.689 0.578   1.00 86.96 254 B 1 
ATOM 2732 C CD2 . PHE B 2 254 ? 7.723   -29.113 2.096   1.00 86.97 254 B 1 
ATOM 2733 C CE1 . PHE B 2 254 ? 5.042   -28.390 1.665   1.00 86.24 254 B 1 
ATOM 2734 C CE2 . PHE B 2 254 ? 6.892   -28.813 3.192   1.00 86.35 254 B 1 
ATOM 2735 C CZ  . PHE B 2 254 ? 5.558   -28.453 2.977   1.00 87.25 254 B 1 
ATOM 2736 N N   . ASP B 2 255 ? 9.878   -31.860 0.450   1.00 89.40 255 B 1 
ATOM 2737 C CA  . ASP B 2 255 ? 10.514  -32.465 1.607   1.00 89.26 255 B 1 
ATOM 2738 C C   . ASP B 2 255 ? 11.093  -31.384 2.515   1.00 88.84 255 B 1 
ATOM 2739 O O   . ASP B 2 255 ? 11.589  -30.355 2.055   1.00 86.42 255 B 1 
ATOM 2740 C CB  . ASP B 2 255 ? 11.615  -33.439 1.191   1.00 86.97 255 B 1 
ATOM 2741 C CG  . ASP B 2 255 ? 11.094  -34.729 0.586   1.00 83.12 255 B 1 
ATOM 2742 O OD1 . ASP B 2 255 ? 9.974   -35.188 0.892   1.00 76.77 255 B 1 
ATOM 2743 O OD2 . ASP B 2 255 ? 11.832  -35.336 -0.217  1.00 77.86 255 B 1 
ATOM 2744 N N   . LEU B 2 256 ? 11.057  -31.656 3.793   1.00 85.70 256 B 1 
ATOM 2745 C CA  . LEU B 2 256 ? 11.675  -30.873 4.836   1.00 84.70 256 B 1 
ATOM 2746 C C   . LEU B 2 256 ? 12.733  -31.732 5.516   1.00 83.83 256 B 1 
ATOM 2747 O O   . LEU B 2 256 ? 12.424  -32.799 6.039   1.00 80.42 256 B 1 
ATOM 2748 C CB  . LEU B 2 256 ? 10.570  -30.420 5.802   1.00 82.32 256 B 1 
ATOM 2749 C CG  . LEU B 2 256 ? 11.086  -29.610 7.004   1.00 79.47 256 B 1 
ATOM 2750 C CD1 . LEU B 2 256 ? 11.657  -28.258 6.572   1.00 73.14 256 B 1 
ATOM 2751 C CD2 . LEU B 2 256 ? 9.934   -29.359 7.963   1.00 73.62 256 B 1 
ATOM 2752 N N   . LYS B 2 257 ? 13.987  -31.265 5.533   1.00 85.61 257 B 1 
ATOM 2753 C CA  . LYS B 2 257 ? 15.086  -31.938 6.213   1.00 85.33 257 B 1 
ATOM 2754 C C   . LYS B 2 257 ? 15.994  -30.908 6.869   1.00 84.34 257 B 1 
ATOM 2755 O O   . LYS B 2 257 ? 16.507  -30.026 6.192   1.00 78.80 257 B 1 
ATOM 2756 C CB  . LYS B 2 257 ? 15.837  -32.822 5.206   1.00 82.37 257 B 1 
ATOM 2757 C CG  . LYS B 2 257 ? 16.878  -33.716 5.884   1.00 73.05 257 B 1 
ATOM 2758 C CD  . LYS B 2 257 ? 17.521  -34.661 4.872   1.00 69.14 257 B 1 
ATOM 2759 C CE  . LYS B 2 257 ? 18.521  -35.591 5.572   1.00 59.00 257 B 1 
ATOM 2760 N NZ  . LYS B 2 257 ? 19.121  -36.554 4.624   1.00 51.49 257 B 1 
ATOM 2761 N N   . ASN B 2 258 ? 16.183  -31.007 8.177   1.00 83.09 258 B 1 
ATOM 2762 C CA  . ASN B 2 258 ? 17.046  -30.102 8.952   1.00 81.30 258 B 1 
ATOM 2763 C C   . ASN B 2 258 ? 16.769  -28.602 8.680   1.00 81.24 258 B 1 
ATOM 2764 O O   . ASN B 2 258 ? 17.688  -27.816 8.481   1.00 75.49 258 B 1 
ATOM 2765 C CB  . ASN B 2 258 ? 18.522  -30.490 8.742   1.00 77.07 258 B 1 
ATOM 2766 C CG  . ASN B 2 258 ? 18.858  -31.883 9.235   1.00 70.40 258 B 1 
ATOM 2767 O OD1 . ASN B 2 258 ? 18.161  -32.502 10.018  1.00 61.88 258 B 1 
ATOM 2768 N ND2 . ASN B 2 258 ? 19.978  -32.414 8.796   1.00 61.77 258 B 1 
ATOM 2769 N N   . LYS B 2 259 ? 15.502  -28.220 8.663   1.00 80.93 259 B 1 
ATOM 2770 C CA  . LYS B 2 259 ? 15.028  -26.857 8.354   1.00 80.93 259 B 1 
ATOM 2771 C C   . LYS B 2 259 ? 15.235  -26.408 6.894   1.00 82.76 259 B 1 
ATOM 2772 O O   . LYS B 2 259 ? 14.898  -25.268 6.578   1.00 78.43 259 B 1 
ATOM 2773 C CB  . LYS B 2 259 ? 15.592  -25.817 9.345   1.00 76.71 259 B 1 
ATOM 2774 C CG  . LYS B 2 259 ? 15.424  -26.188 10.826  1.00 71.41 259 B 1 
ATOM 2775 C CD  . LYS B 2 259 ? 16.124  -25.164 11.727  1.00 65.77 259 B 1 
ATOM 2776 C CE  . LYS B 2 259 ? 15.920  -25.566 13.188  1.00 59.48 259 B 1 
ATOM 2777 N NZ  . LYS B 2 259 ? 16.710  -24.733 14.142  1.00 53.71 259 B 1 
ATOM 2778 N N   . GLU B 2 260 ? 15.741  -27.251 6.026   1.00 83.21 260 B 1 
ATOM 2779 C CA  . GLU B 2 260 ? 15.843  -27.008 4.598   1.00 84.99 260 B 1 
ATOM 2780 C C   . GLU B 2 260 ? 14.660  -27.627 3.865   1.00 85.41 260 B 1 
ATOM 2781 O O   . GLU B 2 260 ? 14.262  -28.760 4.133   1.00 82.86 260 B 1 
ATOM 2782 C CB  . GLU B 2 260 ? 17.164  -27.519 4.027   1.00 83.15 260 B 1 
ATOM 2783 C CG  . GLU B 2 260 ? 18.367  -26.806 4.656   1.00 74.86 260 B 1 
ATOM 2784 C CD  . GLU B 2 260 ? 19.694  -27.124 3.971   1.00 70.70 260 B 1 
ATOM 2785 O OE1 . GLU B 2 260 ? 20.662  -26.373 4.251   1.00 60.65 260 B 1 
ATOM 2786 O OE2 . GLU B 2 260 ? 19.747  -28.074 3.164   1.00 63.94 260 B 1 
ATOM 2787 N N   . VAL B 2 261 ? 14.110  -26.870 2.940   1.00 86.11 261 B 1 
ATOM 2788 C CA  . VAL B 2 261 ? 12.954  -27.243 2.143   1.00 86.75 261 B 1 
ATOM 2789 C C   . VAL B 2 261 ? 13.408  -27.515 0.719   1.00 87.23 261 B 1 
ATOM 2790 O O   . VAL B 2 261 ? 14.044  -26.671 0.081   1.00 84.36 261 B 1 
ATOM 2791 C CB  . VAL B 2 261 ? 11.875  -26.150 2.177   1.00 84.94 261 B 1 
ATOM 2792 C CG1 . VAL B 2 261 ? 10.625  -26.596 1.431   1.00 79.57 261 B 1 
ATOM 2793 C CG2 . VAL B 2 261 ? 11.469  -25.789 3.615   1.00 81.27 261 B 1 
ATOM 2794 N N   . SER B 2 262 ? 13.055  -28.680 0.201   1.00 87.80 262 B 1 
ATOM 2795 C CA  . SER B 2 262 ? 13.306  -29.067 -1.178  1.00 87.95 262 B 1 
ATOM 2796 C C   . SER B 2 262 ? 11.999  -29.405 -1.885  1.00 88.08 262 B 1 
ATOM 2797 O O   . SER B 2 262 ? 11.206  -30.209 -1.399  1.00 84.92 262 B 1 
ATOM 2798 C CB  . SER B 2 262 ? 14.312  -30.217 -1.248  1.00 85.46 262 B 1 
ATOM 2799 O OG  . SER B 2 262 ? 13.867  -31.360 -0.565  1.00 73.19 262 B 1 
ATOM 2800 N N   . VAL B 2 263 ? 11.755  -28.797 -3.034  1.00 88.00 263 B 1 
ATOM 2801 C CA  . VAL B 2 263 ? 10.558  -29.063 -3.823  1.00 87.81 263 B 1 
ATOM 2802 C C   . VAL B 2 263 ? 10.754  -30.361 -4.604  1.00 87.87 263 B 1 
ATOM 2803 O O   . VAL B 2 263 ? 11.691  -30.472 -5.382  1.00 84.96 263 B 1 
ATOM 2804 C CB  . VAL B 2 263 ? 10.238  -27.883 -4.762  1.00 85.44 263 B 1 
ATOM 2805 C CG1 . VAL B 2 263 ? 9.009   -28.168 -5.611  1.00 79.08 263 B 1 
ATOM 2806 C CG2 . VAL B 2 263 ? 9.976   -26.604 -3.956  1.00 80.45 263 B 1 
ATOM 2807 N N   . LYS B 2 264 ? 9.847   -31.322 -4.412  1.00 87.79 264 B 1 
ATOM 2808 C CA  . LYS B 2 264 ? 9.818   -32.576 -5.178  1.00 86.88 264 B 1 
ATOM 2809 C C   . LYS B 2 264 ? 9.092   -32.406 -6.508  1.00 86.39 264 B 1 
ATOM 2810 O O   . LYS B 2 264 ? 9.590   -32.792 -7.560  1.00 81.82 264 B 1 
ATOM 2811 C CB  . LYS B 2 264 ? 9.122   -33.670 -4.360  1.00 84.62 264 B 1 
ATOM 2812 C CG  . LYS B 2 264 ? 10.063  -34.361 -3.383  1.00 77.85 264 B 1 
ATOM 2813 C CD  . LYS B 2 264 ? 9.291   -35.413 -2.583  1.00 75.56 264 B 1 
ATOM 2814 C CE  . LYS B 2 264 ? 10.247  -36.446 -2.016  1.00 65.48 264 B 1 
ATOM 2815 N NZ  . LYS B 2 264 ? 9.694   -37.139 -0.825  1.00 58.38 264 B 1 
ATOM 2816 N N   . ARG B 2 265 ? 7.887   -31.856 -6.447  1.00 86.33 265 B 1 
ATOM 2817 C CA  . ARG B 2 265 ? 7.021   -31.650 -7.593  1.00 85.98 265 B 1 
ATOM 2818 C C   . ARG B 2 265 ? 6.276   -30.334 -7.436  1.00 86.17 265 B 1 
ATOM 2819 O O   . ARG B 2 265 ? 5.792   -30.022 -6.359  1.00 81.78 265 B 1 
ATOM 2820 C CB  . ARG B 2 265 ? 6.063   -32.847 -7.727  1.00 82.39 265 B 1 
ATOM 2821 C CG  . ARG B 2 265 ? 5.176   -32.769 -8.977  1.00 69.76 265 B 1 
ATOM 2822 C CD  . ARG B 2 265 ? 4.241   -33.980 -9.050  1.00 66.69 265 B 1 
ATOM 2823 N NE  . ARG B 2 265 ? 3.364   -33.900 -10.224 1.00 54.17 265 B 1 
ATOM 2824 C CZ  . ARG B 2 265 ? 2.434   -34.784 -10.557 1.00 46.30 265 B 1 
ATOM 2825 N NH1 . ARG B 2 265 ? 2.225   -35.845 -9.831  1.00 42.96 265 B 1 
ATOM 2826 N NH2 . ARG B 2 265 ? 1.713   -34.596 -11.628 1.00 39.28 265 B 1 
ATOM 2827 N N   . VAL B 2 266 ? 6.139   -29.602 -8.533  1.00 82.12 266 B 1 
ATOM 2828 C CA  . VAL B 2 266 ? 5.332   -28.385 -8.597  1.00 80.89 266 B 1 
ATOM 2829 C C   . VAL B 2 266 ? 4.474   -28.425 -9.847  1.00 80.41 266 B 1 
ATOM 2830 O O   . VAL B 2 266 ? 4.901   -28.961 -10.878 1.00 75.62 266 B 1 
ATOM 2831 C CB  . VAL B 2 266 ? 6.232   -27.141 -8.486  1.00 76.89 266 B 1 
ATOM 2832 C CG1 . VAL B 2 266 ? 7.178   -26.960 -9.682  1.00 68.92 266 B 1 
ATOM 2833 C CG2 . VAL B 2 266 ? 5.411   -25.870 -8.291  1.00 70.37 266 B 1 
ATOM 2834 N N   . THR B 2 267 ? 3.261   -27.919 -9.766  1.00 78.84 267 B 1 
ATOM 2835 C CA  . THR B 2 267 ? 2.406   -27.744 -10.932 1.00 77.05 267 B 1 
ATOM 2836 C C   . THR B 2 267 ? 2.996   -26.713 -11.899 1.00 77.63 267 B 1 
ATOM 2837 O O   . THR B 2 267 ? 3.750   -25.821 -11.504 1.00 74.21 267 B 1 
ATOM 2838 C CB  . THR B 2 267 ? 0.968   -27.382 -10.522 1.00 72.56 267 B 1 
ATOM 2839 O OG1 . THR B 2 267 ? 0.147   -27.417 -11.664 1.00 64.90 267 B 1 
ATOM 2840 C CG2 . THR B 2 267 ? 0.827   -26.012 -9.875  1.00 64.66 267 B 1 
ATOM 2841 N N   . GLN B 2 268 ? 2.677   -26.831 -13.189 1.00 77.16 268 B 1 
ATOM 2842 C CA  . GLN B 2 268 ? 3.125   -25.856 -14.194 1.00 77.45 268 B 1 
ATOM 2843 C C   . GLN B 2 268 ? 2.329   -24.545 -14.144 1.00 79.09 268 B 1 
ATOM 2844 O O   . GLN B 2 268 ? 2.887   -23.476 -14.376 1.00 73.07 268 B 1 
ATOM 2845 C CB  . GLN B 2 268 ? 3.019   -26.472 -15.588 1.00 72.12 268 B 1 
ATOM 2846 C CG  . GLN B 2 268 ? 4.012   -27.629 -15.799 1.00 64.93 268 B 1 
ATOM 2847 C CD  . GLN B 2 268 ? 4.000   -28.146 -17.249 1.00 56.28 268 B 1 
ATOM 2848 O OE1 . GLN B 2 268 ? 3.202   -27.755 -18.073 1.00 48.07 268 B 1 
ATOM 2849 N NE2 . GLN B 2 268 ? 4.891   -29.046 -17.602 1.00 48.30 268 B 1 
ATOM 2850 N N   . ASP B 2 269 ? 1.046   -24.658 -13.843 1.00 79.01 269 B 1 
ATOM 2851 C CA  . ASP B 2 269 ? 0.151   -23.524 -13.668 1.00 79.15 269 B 1 
ATOM 2852 C C   . ASP B 2 269 ? -0.702  -23.721 -12.407 1.00 79.16 269 B 1 
ATOM 2853 O O   . ASP B 2 269 ? -1.486  -24.674 -12.351 1.00 71.24 269 B 1 
ATOM 2854 C CB  . ASP B 2 269 ? -0.729  -23.355 -14.915 1.00 73.17 269 B 1 
ATOM 2855 C CG  . ASP B 2 269 ? -1.624  -22.123 -14.825 1.00 70.37 269 B 1 
ATOM 2856 O OD1 . ASP B 2 269 ? -1.213  -21.130 -14.181 1.00 64.79 269 B 1 
ATOM 2857 O OD2 . ASP B 2 269 ? -2.733  -22.151 -15.389 1.00 65.22 269 B 1 
ATOM 2858 N N   . PRO B 2 270 ? -0.550  -22.855 -11.368 1.00 79.91 270 B 1 
ATOM 2859 C CA  . PRO B 2 270 ? 0.301   -21.666 -11.306 1.00 80.00 270 B 1 
ATOM 2860 C C   . PRO B 2 270 ? 1.799   -21.967 -11.136 1.00 81.74 270 B 1 
ATOM 2861 O O   . PRO B 2 270 ? 2.188   -22.995 -10.596 1.00 77.03 270 B 1 
ATOM 2862 C CB  . PRO B 2 270 ? -0.238  -20.872 -10.119 1.00 75.45 270 B 1 
ATOM 2863 C CG  . PRO B 2 270 ? -0.748  -21.962 -9.185  1.00 73.31 270 B 1 
ATOM 2864 C CD  . PRO B 2 270 ? -1.303  -23.006 -10.139 1.00 75.65 270 B 1 
ATOM 2865 N N   . LYS B 2 271 ? 2.655   -21.020 -11.528 1.00 82.61 271 B 1 
ATOM 2866 C CA  . LYS B 2 271 ? 4.110   -21.081 -11.314 1.00 83.78 271 B 1 
ATOM 2867 C C   . LYS B 2 271 ? 4.472   -20.721 -9.864  1.00 85.54 271 B 1 
ATOM 2868 O O   . LYS B 2 271 ? 5.008   -19.653 -9.597  1.00 80.86 271 B 1 
ATOM 2869 C CB  . LYS B 2 271 ? 4.855   -20.187 -12.312 1.00 78.76 271 B 1 
ATOM 2870 C CG  . LYS B 2 271 ? 4.755   -20.703 -13.754 1.00 70.48 271 B 1 
ATOM 2871 C CD  . LYS B 2 271 ? 5.603   -19.818 -14.683 1.00 63.89 271 B 1 
ATOM 2872 C CE  . LYS B 2 271 ? 5.493   -20.338 -16.113 1.00 53.72 271 B 1 
ATOM 2873 N NZ  . LYS B 2 271 ? 6.299   -19.514 -17.062 1.00 46.46 271 B 1 
ATOM 2874 N N   . LEU B 2 272 ? 4.153   -21.621 -8.943  1.00 83.60 272 B 1 
ATOM 2875 C CA  . LEU B 2 272 ? 4.452   -21.442 -7.530  1.00 84.07 272 B 1 
ATOM 2876 C C   . LEU B 2 272 ? 5.953   -21.523 -7.268  1.00 85.19 272 B 1 
ATOM 2877 O O   . LEU B 2 272 ? 6.663   -22.361 -7.827  1.00 82.58 272 B 1 
ATOM 2878 C CB  . LEU B 2 272 ? 3.702   -22.500 -6.709  1.00 81.37 272 B 1 
ATOM 2879 C CG  . LEU B 2 272 ? 2.222   -22.140 -6.509  1.00 78.58 272 B 1 
ATOM 2880 C CD1 . LEU B 2 272 ? 1.410   -23.406 -6.265  1.00 72.54 272 B 1 
ATOM 2881 C CD2 . LEU B 2 272 ? 2.031   -21.212 -5.319  1.00 73.49 272 B 1 
ATOM 2882 N N   . GLN B 2 273 ? 6.431   -20.679 -6.362  1.00 86.17 273 B 1 
ATOM 2883 C CA  . GLN B 2 273 ? 7.778   -20.727 -5.828  1.00 86.41 273 B 1 
ATOM 2884 C C   . GLN B 2 273 ? 7.717   -20.997 -4.328  1.00 86.28 273 B 1 
ATOM 2885 O O   . GLN B 2 273 ? 6.883   -20.432 -3.626  1.00 84.34 273 B 1 
ATOM 2886 C CB  . GLN B 2 273 ? 8.521   -19.422 -6.132  1.00 84.58 273 B 1 
ATOM 2887 C CG  . GLN B 2 273 ? 8.706   -19.202 -7.642  1.00 76.61 273 B 1 
ATOM 2888 C CD  . GLN B 2 273 ? 9.501   -17.927 -7.971  1.00 72.99 273 B 1 
ATOM 2889 O OE1 . GLN B 2 273 ? 9.880   -17.157 -7.114  1.00 63.10 273 B 1 
ATOM 2890 N NE2 . GLN B 2 273 ? 9.779   -17.677 -9.223  1.00 61.25 273 B 1 
ATOM 2891 N N   . MET B 2 274 ? 8.600   -21.855 -3.842  1.00 86.18 274 B 1 
ATOM 2892 C CA  . MET B 2 274 ? 8.703   -22.177 -2.429  1.00 86.74 274 B 1 
ATOM 2893 C C   . MET B 2 274 ? 10.056  -21.742 -1.891  1.00 87.12 274 B 1 
ATOM 2894 O O   . MET B 2 274 ? 11.088  -21.940 -2.533  1.00 84.28 274 B 1 
ATOM 2895 C CB  . MET B 2 274 ? 8.437   -23.669 -2.219  1.00 84.67 274 B 1 
ATOM 2896 C CG  . MET B 2 274 ? 8.186   -23.977 -0.746  1.00 82.68 274 B 1 
ATOM 2897 S SD  . MET B 2 274 ? 7.534   -25.644 -0.455  1.00 82.17 274 B 1 
ATOM 2898 C CE  . MET B 2 274 ? 7.042   -25.450 1.259   1.00 73.27 274 B 1 
ATOM 2899 N N   . GLY B 2 275 ? 10.055  -21.163 -0.703  1.00 85.27 275 B 1 
ATOM 2900 C CA  . GLY B 2 275 ? 11.282  -20.807 -0.013  1.00 84.79 275 B 1 
ATOM 2901 C C   . GLY B 2 275 ? 12.088  -22.033 0.401   1.00 85.55 275 B 1 
ATOM 2902 O O   . GLY B 2 275 ? 11.539  -23.068 0.759   1.00 82.46 275 B 1 
ATOM 2903 N N   . LYS B 2 276 ? 13.423  -21.900 0.379   1.00 86.39 276 B 1 
ATOM 2904 C CA  . LYS B 2 276 ? 14.353  -22.989 0.686   1.00 85.91 276 B 1 
ATOM 2905 C C   . LYS B 2 276 ? 14.575  -23.220 2.186   1.00 85.66 276 B 1 
ATOM 2906 O O   . LYS B 2 276 ? 15.271  -24.154 2.558   1.00 80.29 276 B 1 
ATOM 2907 C CB  . LYS B 2 276 ? 15.700  -22.739 -0.001  1.00 82.87 276 B 1 
ATOM 2908 C CG  . LYS B 2 276 ? 15.593  -22.746 -1.536  1.00 76.34 276 B 1 
ATOM 2909 C CD  . LYS B 2 276 ? 16.988  -22.612 -2.164  1.00 69.53 276 B 1 
ATOM 2910 C CE  . LYS B 2 276 ? 16.879  -22.642 -3.690  1.00 59.70 276 B 1 
ATOM 2911 N NZ  . LYS B 2 276 ? 18.214  -22.577 -4.343  1.00 50.50 276 B 1 
ATOM 2912 N N   . LYS B 2 277 ? 14.066  -22.338 3.044   1.00 84.01 277 B 1 
ATOM 2913 C CA  . LYS B 2 277 ? 14.278  -22.370 4.491   1.00 83.21 277 B 1 
ATOM 2914 C C   . LYS B 2 277 ? 12.962  -22.182 5.232   1.00 82.72 277 B 1 
ATOM 2915 O O   . LYS B 2 277 ? 12.010  -21.621 4.692   1.00 77.23 277 B 1 
ATOM 2916 C CB  . LYS B 2 277 ? 15.309  -21.314 4.910   1.00 79.66 277 B 1 
ATOM 2917 C CG  . LYS B 2 277 ? 16.711  -21.605 4.347   1.00 74.40 277 B 1 
ATOM 2918 C CD  . LYS B 2 277 ? 17.753  -20.636 4.913   1.00 67.69 277 B 1 
ATOM 2919 C CE  . LYS B 2 277 ? 19.130  -20.985 4.360   1.00 58.43 277 B 1 
ATOM 2920 N NZ  . LYS B 2 277 ? 20.202  -20.129 4.937   1.00 51.01 277 B 1 
ATOM 2921 N N   . LEU B 2 278 ? 12.942  -22.616 6.483   1.00 82.17 278 B 1 
ATOM 2922 C CA  . LEU B 2 278 ? 11.847  -22.279 7.387   1.00 80.45 278 B 1 
ATOM 2923 C C   . LEU B 2 278 ? 11.868  -20.778 7.729   1.00 79.06 278 B 1 
ATOM 2924 O O   . LEU B 2 278 ? 12.954  -20.194 7.825   1.00 72.84 278 B 1 
ATOM 2925 C CB  . LEU B 2 278 ? 11.932  -23.143 8.657   1.00 77.03 278 B 1 
ATOM 2926 C CG  . LEU B 2 278 ? 11.644  -24.631 8.444   1.00 75.28 278 B 1 
ATOM 2927 C CD1 . LEU B 2 278 ? 11.824  -25.379 9.767   1.00 70.35 278 B 1 
ATOM 2928 C CD2 . LEU B 2 278 ? 10.220  -24.897 7.954   1.00 71.74 278 B 1 
ATOM 2929 N N   . PRO B 2 279 ? 10.705  -20.151 7.967   1.00 81.59 279 B 1 
ATOM 2930 C CA  . PRO B 2 279 ? 9.361   -20.721 7.908   1.00 81.76 279 B 1 
ATOM 2931 C C   . PRO B 2 279 ? 8.934   -21.063 6.482   1.00 83.86 279 B 1 
ATOM 2932 O O   . PRO B 2 279 ? 9.404   -20.460 5.517   1.00 80.35 279 B 1 
ATOM 2933 C CB  . PRO B 2 279 ? 8.453   -19.652 8.535   1.00 77.24 279 B 1 
ATOM 2934 C CG  . PRO B 2 279 ? 9.161   -18.349 8.189   1.00 73.55 279 B 1 
ATOM 2935 C CD  . PRO B 2 279 ? 10.639  -18.733 8.286   1.00 76.64 279 B 1 
ATOM 2936 N N   . LEU B 2 280 ? 8.038   -22.029 6.356   1.00 82.04 280 B 1 
ATOM 2937 C CA  . LEU B 2 280 ? 7.481   -22.406 5.061   1.00 82.94 280 B 1 
ATOM 2938 C C   . LEU B 2 280 ? 6.766   -21.203 4.450   1.00 83.76 280 B 1 
ATOM 2939 O O   . LEU B 2 280 ? 5.843   -20.654 5.051   1.00 81.70 280 B 1 
ATOM 2940 C CB  . LEU B 2 280 ? 6.493   -23.578 5.217   1.00 81.13 280 B 1 
ATOM 2941 C CG  . LEU B 2 280 ? 7.093   -24.872 5.772   1.00 79.38 280 B 1 
ATOM 2942 C CD1 . LEU B 2 280 ? 5.987   -25.901 6.027   1.00 74.84 280 B 1 
ATOM 2943 C CD2 . LEU B 2 280 ? 8.102   -25.492 4.809   1.00 76.20 280 B 1 
ATOM 2944 N N   . HIS B 2 281 ? 7.168   -20.802 3.251   1.00 86.84 281 B 1 
ATOM 2945 C CA  . HIS B 2 281 ? 6.528   -19.734 2.502   1.00 86.76 281 B 1 
ATOM 2946 C C   . HIS B 2 281 ? 6.396   -20.108 1.029   1.00 87.40 281 B 1 
ATOM 2947 O O   . HIS B 2 281 ? 7.301   -20.692 0.428   1.00 84.14 281 B 1 
ATOM 2948 C CB  . HIS B 2 281 ? 7.261   -18.397 2.717   1.00 82.87 281 B 1 
ATOM 2949 C CG  . HIS B 2 281 ? 8.690   -18.400 2.279   1.00 77.91 281 B 1 
ATOM 2950 N ND1 . HIS B 2 281 ? 9.763   -18.877 3.016   1.00 64.85 281 B 1 
ATOM 2951 C CD2 . HIS B 2 281 ? 9.218   -17.873 1.124   1.00 65.86 281 B 1 
ATOM 2952 C CE1 . HIS B 2 281 ? 10.885  -18.617 2.334   1.00 60.10 281 B 1 
ATOM 2953 N NE2 . HIS B 2 281 ? 10.599  -18.017 1.181   1.00 63.11 281 B 1 
ATOM 2954 N N   . LEU B 2 282 ? 5.234   -19.789 0.477   1.00 86.26 282 B 1 
ATOM 2955 C CA  . LEU B 2 282 ? 4.872   -20.016 -0.909  1.00 86.33 282 B 1 
ATOM 2956 C C   . LEU B 2 282 ? 4.542   -18.684 -1.551  1.00 86.75 282 B 1 
ATOM 2957 O O   . LEU B 2 282 ? 3.733   -17.920 -1.025  1.00 85.29 282 B 1 
ATOM 2958 C CB  . LEU B 2 282 ? 3.673   -20.974 -0.978  1.00 84.78 282 B 1 
ATOM 2959 C CG  . LEU B 2 282 ? 4.064   -22.449 -0.795  1.00 79.73 282 B 1 
ATOM 2960 C CD1 . LEU B 2 282 ? 2.821   -23.290 -0.500  1.00 75.09 282 B 1 
ATOM 2961 C CD2 . LEU B 2 282 ? 4.704   -23.007 -2.065  1.00 75.93 282 B 1 
ATOM 2962 N N   . THR B 2 283 ? 5.125   -18.438 -2.708  1.00 88.38 283 B 1 
ATOM 2963 C CA  . THR B 2 283 ? 4.902   -17.228 -3.486  1.00 88.02 283 B 1 
ATOM 2964 C C   . THR B 2 283 ? 4.194   -17.579 -4.781  1.00 87.62 283 B 1 
ATOM 2965 O O   . THR B 2 283 ? 4.675   -18.394 -5.571  1.00 85.60 283 B 1 
ATOM 2966 C CB  . THR B 2 283 ? 6.221   -16.491 -3.741  1.00 86.83 283 B 1 
ATOM 2967 O OG1 . THR B 2 283 ? 6.910   -16.281 -2.537  1.00 75.13 283 B 1 
ATOM 2968 C CG2 . THR B 2 283 ? 5.981   -15.118 -4.363  1.00 74.82 283 B 1 
ATOM 2969 N N   . LEU B 2 284 ? 3.052   -16.949 -5.010  1.00 88.20 284 B 1 
ATOM 2970 C CA  . LEU B 2 284 ? 2.335   -16.957 -6.279  1.00 87.54 284 B 1 
ATOM 2971 C C   . LEU B 2 284 ? 2.626   -15.629 -6.993  1.00 88.24 284 B 1 
ATOM 2972 O O   . LEU B 2 284 ? 2.277   -14.580 -6.447  1.00 86.52 284 B 1 
ATOM 2973 C CB  . LEU B 2 284 ? 0.840   -17.171 -5.991  1.00 85.64 284 B 1 
ATOM 2974 C CG  . LEU B 2 284 ? -0.052  -17.148 -7.241  1.00 82.68 284 B 1 
ATOM 2975 C CD1 . LEU B 2 284 ? 0.238   -18.326 -8.160  1.00 76.54 284 B 1 
ATOM 2976 C CD2 . LEU B 2 284 ? -1.521  -17.234 -6.824  1.00 77.57 284 B 1 
ATOM 2977 N N   . PRO B 2 285 ? 3.233   -15.637 -8.193  1.00 88.57 285 B 1 
ATOM 2978 C CA  . PRO B 2 285 ? 3.673   -14.409 -8.847  1.00 87.24 285 B 1 
ATOM 2979 C C   . PRO B 2 285 ? 2.549   -13.399 -9.114  1.00 88.19 285 B 1 
ATOM 2980 O O   . PRO B 2 285 ? 2.756   -12.200 -8.980  1.00 84.27 285 B 1 
ATOM 2981 C CB  . PRO B 2 285 ? 4.328   -14.852 -10.155 1.00 85.25 285 B 1 
ATOM 2982 C CG  . PRO B 2 285 ? 4.804   -16.273 -9.856  1.00 84.09 285 B 1 
ATOM 2983 C CD  . PRO B 2 285 ? 3.729   -16.804 -8.914  1.00 87.47 285 B 1 
ATOM 2984 N N   . GLN B 2 286 ? 1.376   -13.897 -9.502  1.00 87.84 286 B 1 
ATOM 2985 C CA  . GLN B 2 286 ? 0.223   -13.073 -9.821  1.00 87.72 286 B 1 
ATOM 2986 C C   . GLN B 2 286 ? -1.069  -13.710 -9.324  1.00 87.72 286 B 1 
ATOM 2987 O O   . GLN B 2 286 ? -1.343  -14.881 -9.604  1.00 84.44 286 B 1 
ATOM 2988 C CB  . GLN B 2 286 ? 0.134   -12.825 -11.332 1.00 84.46 286 B 1 
ATOM 2989 C CG  . GLN B 2 286 ? 1.292   -11.965 -11.855 1.00 76.48 286 B 1 
ATOM 2990 C CD  . GLN B 2 286 ? 1.184   -11.635 -13.352 1.00 76.74 286 B 1 
ATOM 2991 O OE1 . GLN B 2 286 ? 0.327   -12.107 -14.067 1.00 67.77 286 B 1 
ATOM 2992 N NE2 . GLN B 2 286 ? 2.072   -10.817 -13.857 1.00 66.42 286 B 1 
ATOM 2993 N N   . ALA B 2 287 ? -1.870  -12.936 -8.618  1.00 87.57 287 B 1 
ATOM 2994 C CA  . ALA B 2 287 ? -3.220  -13.317 -8.263  1.00 86.70 287 B 1 
ATOM 2995 C C   . ALA B 2 287 ? -4.117  -13.240 -9.501  1.00 87.10 287 B 1 
ATOM 2996 O O   . ALA B 2 287 ? -4.343  -12.156 -10.043 1.00 84.13 287 B 1 
ATOM 2997 C CB  . ALA B 2 287 ? -3.720  -12.389 -7.144  1.00 85.01 287 B 1 
ATOM 2998 N N   . LEU B 2 288 ? -4.641  -14.380 -9.952  1.00 87.45 288 B 1 
ATOM 2999 C CA  . LEU B 2 288 ? -5.608  -14.446 -11.036 1.00 86.82 288 B 1 
ATOM 3000 C C   . LEU B 2 288 ? -6.932  -15.043 -10.533 1.00 87.10 288 B 1 
ATOM 3001 O O   . LEU B 2 288 ? -6.915  -15.890 -9.637  1.00 85.63 288 B 1 
ATOM 3002 C CB  . LEU B 2 288 ? -5.039  -15.247 -12.221 1.00 85.07 288 B 1 
ATOM 3003 C CG  . LEU B 2 288 ? -3.798  -14.632 -12.898 1.00 82.39 288 B 1 
ATOM 3004 C CD1 . LEU B 2 288 ? -3.346  -15.525 -14.045 1.00 77.59 288 B 1 
ATOM 3005 C CD2 . LEU B 2 288 ? -4.080  -13.242 -13.479 1.00 78.91 288 B 1 
ATOM 3006 N N   . PRO B 2 289 ? -8.074  -14.680 -11.127 1.00 85.97 289 B 1 
ATOM 3007 C CA  . PRO B 2 289 ? -9.375  -15.219 -10.727 1.00 83.91 289 B 1 
ATOM 3008 C C   . PRO B 2 289 ? -9.463  -16.746 -10.759 1.00 84.79 289 B 1 
ATOM 3009 O O   . PRO B 2 289 ? -10.167 -17.341 -9.943  1.00 82.14 289 B 1 
ATOM 3010 C CB  . PRO B 2 289 ? -10.362 -14.609 -11.723 1.00 81.81 289 B 1 
ATOM 3011 C CG  . PRO B 2 289 ? -9.712  -13.293 -12.108 1.00 81.40 289 B 1 
ATOM 3012 C CD  . PRO B 2 289 ? -8.233  -13.641 -12.115 1.00 84.85 289 B 1 
ATOM 3013 N N   . GLN B 2 290 ? -8.720  -17.391 -11.669 1.00 86.38 290 B 1 
ATOM 3014 C CA  . GLN B 2 290 ? -8.658  -18.852 -11.782 1.00 85.19 290 B 1 
ATOM 3015 C C   . GLN B 2 290 ? -7.926  -19.544 -10.622 1.00 85.74 290 B 1 
ATOM 3016 O O   . GLN B 2 290 ? -8.100  -20.742 -10.428 1.00 83.73 290 B 1 
ATOM 3017 C CB  . GLN B 2 290 ? -8.043  -19.222 -13.131 1.00 83.45 290 B 1 
ATOM 3018 C CG  . GLN B 2 290 ? -6.546  -18.891 -13.258 1.00 76.98 290 B 1 
ATOM 3019 C CD  . GLN B 2 290 ? -6.044  -18.981 -14.703 1.00 76.77 290 B 1 
ATOM 3020 O OE1 . GLN B 2 290 ? -6.802  -18.810 -15.648 1.00 67.82 290 B 1 
ATOM 3021 N NE2 . GLN B 2 290 ? -4.786  -19.228 -14.937 1.00 66.94 290 B 1 
ATOM 3022 N N   . TYR B 2 291 ? -7.118  -18.799 -9.847  1.00 87.46 291 B 1 
ATOM 3023 C CA  . TYR B 2 291 ? -6.419  -19.308 -8.673  1.00 87.44 291 B 1 
ATOM 3024 C C   . TYR B 2 291 ? -7.169  -19.030 -7.368  1.00 87.62 291 B 1 
ATOM 3025 O O   . TYR B 2 291 ? -6.786  -19.551 -6.326  1.00 84.49 291 B 1 
ATOM 3026 C CB  . TYR B 2 291 ? -5.001  -18.716 -8.615  1.00 87.05 291 B 1 
ATOM 3027 C CG  . TYR B 2 291 ? -4.157  -18.861 -9.867  1.00 87.56 291 B 1 
ATOM 3028 C CD1 . TYR B 2 291 ? -4.228  -20.007 -10.683 1.00 82.96 291 B 1 
ATOM 3029 C CD2 . TYR B 2 291 ? -3.277  -17.822 -10.227 1.00 82.86 291 B 1 
ATOM 3030 C CE1 . TYR B 2 291 ? -3.459  -20.112 -11.847 1.00 81.92 291 B 1 
ATOM 3031 C CE2 . TYR B 2 291 ? -2.490  -17.913 -11.389 1.00 81.85 291 B 1 
ATOM 3032 C CZ  . TYR B 2 291 ? -2.590  -19.057 -12.203 1.00 83.67 291 B 1 
ATOM 3033 O OH  . TYR B 2 291 ? -1.844  -19.137 -13.350 1.00 81.53 291 B 1 
ATOM 3034 N N   . ALA B 2 292 ? -8.218  -18.228 -7.399  1.00 87.61 292 B 1 
ATOM 3035 C CA  . ALA B 2 292 ? -9.024  -17.961 -6.224  1.00 86.99 292 B 1 
ATOM 3036 C C   . ALA B 2 292 ? -9.721  -19.245 -5.748  1.00 86.73 292 B 1 
ATOM 3037 O O   . ALA B 2 292 ? -10.283 -19.998 -6.546  1.00 83.03 292 B 1 
ATOM 3038 C CB  . ALA B 2 292 ? -10.026 -16.857 -6.537  1.00 86.11 292 B 1 
ATOM 3039 N N   . GLY B 2 293 ? -9.667  -19.495 -4.450  1.00 87.77 293 B 1 
ATOM 3040 C CA  . GLY B 2 293 ? -10.183 -20.707 -3.858  1.00 87.58 293 B 1 
ATOM 3041 C C   . GLY B 2 293 ? -9.604  -20.981 -2.479  1.00 88.64 293 B 1 
ATOM 3042 O O   . GLY B 2 293 ? -9.126  -20.073 -1.792  1.00 86.41 293 B 1 
ATOM 3043 N N   . SER B 2 294 ? -9.648  -22.245 -2.090  1.00 88.32 294 B 1 
ATOM 3044 C CA  . SER B 2 294 ? -9.134  -22.733 -0.818  1.00 87.65 294 B 1 
ATOM 3045 C C   . SER B 2 294 ? -8.173  -23.893 -1.025  1.00 86.91 294 B 1 
ATOM 3046 O O   . SER B 2 294 ? -8.232  -24.605 -2.024  1.00 83.23 294 B 1 
ATOM 3047 C CB  . SER B 2 294 ? -10.283 -23.109 0.119   1.00 85.32 294 B 1 
ATOM 3048 O OG  . SER B 2 294 ? -11.091 -24.112 -0.443  1.00 73.44 294 B 1 
ATOM 3049 N N   . GLY B 2 295 ? -7.275  -24.082 -0.083  1.00 88.17 295 B 1 
ATOM 3050 C CA  . GLY B 2 295 ? -6.316  -25.164 -0.093  1.00 87.47 295 B 1 
ATOM 3051 C C   . GLY B 2 295 ? -5.979  -25.629 1.312   1.00 88.76 295 B 1 
ATOM 3052 O O   . GLY B 2 295 ? -6.205  -24.929 2.298   1.00 86.66 295 B 1 
ATOM 3053 N N   . ASN B 2 296 ? -5.404  -26.821 1.391   1.00 87.03 296 B 1 
ATOM 3054 C CA  . ASN B 2 296 ? -4.924  -27.409 2.627   1.00 86.88 296 B 1 
ATOM 3055 C C   . ASN B 2 296 ? -3.452  -27.770 2.474   1.00 86.69 296 B 1 
ATOM 3056 O O   . ASN B 2 296 ? -3.090  -28.642 1.677   1.00 84.74 296 B 1 
ATOM 3057 C CB  . ASN B 2 296 ? -5.798  -28.607 3.012   1.00 84.54 296 B 1 
ATOM 3058 C CG  . ASN B 2 296 ? -7.077  -28.180 3.714   1.00 76.75 296 B 1 
ATOM 3059 O OD1 . ASN B 2 296 ? -7.087  -27.277 4.515   1.00 68.04 296 B 1 
ATOM 3060 N ND2 . ASN B 2 296 ? -8.174  -28.840 3.471   1.00 67.74 296 B 1 
ATOM 3061 N N   . LEU B 2 297 ? -2.603  -27.129 3.258   1.00 88.03 297 B 1 
ATOM 3062 C CA  . LEU B 2 297 ? -1.236  -27.559 3.448   1.00 88.18 297 B 1 
ATOM 3063 C C   . LEU B 2 297 ? -1.212  -28.653 4.511   1.00 87.85 297 B 1 
ATOM 3064 O O   . LEU B 2 297 ? -1.629  -28.438 5.648   1.00 86.02 297 B 1 
ATOM 3065 C CB  . LEU B 2 297 ? -0.347  -26.377 3.849   1.00 87.77 297 B 1 
ATOM 3066 C CG  . LEU B 2 297 ? 1.145   -26.761 3.902   1.00 88.45 297 B 1 
ATOM 3067 C CD1 . LEU B 2 297 ? 1.744   -26.912 2.500   1.00 81.73 297 B 1 
ATOM 3068 C CD2 . LEU B 2 297 ? 1.954   -25.693 4.630   1.00 82.04 297 B 1 
ATOM 3069 N N   . THR B 2 298 ? -0.685  -29.813 4.136   1.00 88.96 298 B 1 
ATOM 3070 C CA  . THR B 2 298 ? -0.444  -30.922 5.056   1.00 88.41 298 B 1 
ATOM 3071 C C   . THR B 2 298 ? 1.054   -31.111 5.256   1.00 87.94 298 B 1 
ATOM 3072 O O   . THR B 2 298 ? 1.826   -31.022 4.302   1.00 85.96 298 B 1 
ATOM 3073 C CB  . THR B 2 298 ? -1.119  -32.215 4.586   1.00 87.33 298 B 1 
ATOM 3074 O OG1 . THR B 2 298 ? -0.639  -32.652 3.345   1.00 73.63 298 B 1 
ATOM 3075 C CG2 . THR B 2 298 ? -2.635  -32.052 4.455   1.00 74.34 298 B 1 
ATOM 3076 N N   . LEU B 2 299 ? 1.464   -31.374 6.490   1.00 85.72 299 B 1 
ATOM 3077 C CA  . LEU B 2 299 ? 2.847   -31.674 6.843   1.00 85.04 299 B 1 
ATOM 3078 C C   . LEU B 2 299 ? 2.891   -32.952 7.675   1.00 84.05 299 B 1 
ATOM 3079 O O   . LEU B 2 299 ? 2.368   -33.001 8.789   1.00 81.86 299 B 1 
ATOM 3080 C CB  . LEU B 2 299 ? 3.456   -30.459 7.565   1.00 83.89 299 B 1 
ATOM 3081 C CG  . LEU B 2 299 ? 4.919   -30.640 7.994   1.00 81.90 299 B 1 
ATOM 3082 C CD1 . LEU B 2 299 ? 5.866   -30.705 6.797   1.00 77.26 299 B 1 
ATOM 3083 C CD2 . LEU B 2 299 ? 5.353   -29.448 8.861   1.00 78.18 299 B 1 
ATOM 3084 N N   . ALA B 2 300 ? 3.504   -33.988 7.126   1.00 86.83 300 B 1 
ATOM 3085 C CA  . ALA B 2 300 ? 3.786   -35.229 7.830   1.00 86.03 300 B 1 
ATOM 3086 C C   . ALA B 2 300 ? 5.204   -35.152 8.402   1.00 85.68 300 B 1 
ATOM 3087 O O   . ALA B 2 300 ? 6.152   -34.873 7.671   1.00 82.33 300 B 1 
ATOM 3088 C CB  . ALA B 2 300 ? 3.612   -36.403 6.862   1.00 84.05 300 B 1 
ATOM 3089 N N   . LEU B 2 301 ? 5.336   -35.382 9.695   1.00 83.19 301 B 1 
ATOM 3090 C CA  . LEU B 2 301 ? 6.626   -35.422 10.377  1.00 81.47 301 B 1 
ATOM 3091 C C   . LEU B 2 301 ? 7.094   -36.865 10.525  1.00 79.73 301 B 1 
ATOM 3092 O O   . LEU B 2 301 ? 6.291   -37.773 10.734  1.00 75.76 301 B 1 
ATOM 3093 C CB  . LEU B 2 301 ? 6.524   -34.716 11.736  1.00 79.24 301 B 1 
ATOM 3094 C CG  . LEU B 2 301 ? 6.128   -33.227 11.656  1.00 77.05 301 B 1 
ATOM 3095 C CD1 . LEU B 2 301 ? 6.008   -32.665 13.063  1.00 73.34 301 B 1 
ATOM 3096 C CD2 . LEU B 2 301 ? 7.149   -32.396 10.882  1.00 74.24 301 B 1 
ATOM 3097 N N   . GLU B 2 302 ? 8.396   -37.071 10.409  1.00 79.16 302 B 1 
ATOM 3098 C CA  . GLU B 2 302 ? 8.996   -38.382 10.600  1.00 77.98 302 B 1 
ATOM 3099 C C   . GLU B 2 302 ? 8.767   -38.891 12.034  1.00 75.62 302 B 1 
ATOM 3100 O O   . GLU B 2 302 ? 8.750   -38.119 12.989  1.00 68.84 302 B 1 
ATOM 3101 C CB  . GLU B 2 302 ? 10.482  -38.310 10.233  1.00 73.68 302 B 1 
ATOM 3102 C CG  . GLU B 2 302 ? 11.120  -39.691 10.090  1.00 65.70 302 B 1 
ATOM 3103 C CD  . GLU B 2 302 ? 12.575  -39.617 9.596   1.00 60.30 302 B 1 
ATOM 3104 O OE1 . GLU B 2 302 ? 13.076  -40.659 9.123   1.00 53.11 302 B 1 
ATOM 3105 O OE2 . GLU B 2 302 ? 13.174  -38.522 9.677   1.00 57.45 302 B 1 
ATOM 3106 N N   . ALA B 2 303 ? 8.542   -40.209 12.152  1.00 71.04 303 B 1 
ATOM 3107 C CA  . ALA B 2 303 ? 8.253   -40.891 13.419  1.00 69.77 303 B 1 
ATOM 3108 C C   . ALA B 2 303 ? 7.005   -40.389 14.175  1.00 71.17 303 B 1 
ATOM 3109 O O   . ALA B 2 303 ? 6.813   -40.736 15.341  1.00 66.38 303 B 1 
ATOM 3110 C CB  . ALA B 2 303 ? 9.523   -40.940 14.274  1.00 64.46 303 B 1 
ATOM 3111 N N   . LYS B 2 304 ? 6.132   -39.615 13.533  1.00 74.22 304 B 1 
ATOM 3112 C CA  . LYS B 2 304 ? 4.858   -39.180 14.101  1.00 74.16 304 B 1 
ATOM 3113 C C   . LYS B 2 304 ? 3.686   -39.764 13.327  1.00 74.78 304 B 1 
ATOM 3114 O O   . LYS B 2 304 ? 3.687   -39.800 12.093  1.00 71.62 304 B 1 
ATOM 3115 C CB  . LYS B 2 304 ? 4.775   -37.656 14.169  1.00 70.32 304 B 1 
ATOM 3116 C CG  . LYS B 2 304 ? 5.860   -37.006 15.040  1.00 68.47 304 B 1 
ATOM 3117 C CD  . LYS B 2 304 ? 5.705   -37.329 16.526  1.00 66.13 304 B 1 
ATOM 3118 C CE  . LYS B 2 304 ? 6.824   -36.626 17.299  1.00 62.22 304 B 1 
ATOM 3119 N NZ  . LYS B 2 304 ? 6.622   -36.690 18.764  1.00 58.52 304 B 1 
ATOM 3120 N N   . THR B 2 305 ? 2.656   -40.173 14.061  1.00 73.74 305 B 1 
ATOM 3121 C CA  . THR B 2 305 ? 1.390   -40.585 13.471  1.00 71.55 305 B 1 
ATOM 3122 C C   . THR B 2 305 ? 0.505   -39.370 13.217  1.00 71.28 305 B 1 
ATOM 3123 O O   . THR B 2 305 ? 0.364   -38.503 14.074  1.00 62.89 305 B 1 
ATOM 3124 C CB  . THR B 2 305 ? 0.664   -41.608 14.352  1.00 65.99 305 B 1 
ATOM 3125 O OG1 . THR B 2 305 ? 0.566   -41.151 15.675  1.00 58.90 305 B 1 
ATOM 3126 C CG2 . THR B 2 305 ? 1.411   -42.939 14.381  1.00 56.49 305 B 1 
ATOM 3127 N N   . GLY B 2 306 ? -0.116  -39.321 12.036  1.00 75.41 306 B 1 
ATOM 3128 C CA  . GLY B 2 306 ? -0.959  -38.198 11.650  1.00 75.46 306 B 1 
ATOM 3129 C C   . GLY B 2 306 ? -0.193  -37.111 10.900  1.00 78.62 306 B 1 
ATOM 3130 O O   . GLY B 2 306 ? 0.977   -37.247 10.554  1.00 74.80 306 B 1 
ATOM 3131 N N   . LYS B 2 307 ? -0.913  -36.036 10.588  1.00 79.88 307 B 1 
ATOM 3132 C CA  . LYS B 2 307 ? -0.392  -34.914 9.812   1.00 82.55 307 B 1 
ATOM 3133 C C   . LYS B 2 307 ? -0.844  -33.599 10.440  1.00 83.28 307 B 1 
ATOM 3134 O O   . LYS B 2 307 ? -1.951  -33.516 10.970  1.00 80.57 307 B 1 
ATOM 3135 C CB  . LYS B 2 307 ? -0.846  -34.997 8.342   1.00 79.47 307 B 1 
ATOM 3136 C CG  . LYS B 2 307 ? -0.351  -36.264 7.612   1.00 76.01 307 B 1 
ATOM 3137 C CD  . LYS B 2 307 ? -0.800  -36.261 6.150   1.00 73.98 307 B 1 
ATOM 3138 C CE  . LYS B 2 307 ? -0.350  -37.536 5.438   1.00 65.10 307 B 1 
ATOM 3139 N NZ  . LYS B 2 307 ? -0.819  -37.569 4.026   1.00 57.56 307 B 1 
ATOM 3140 N N   . LEU B 2 308 ? -0.019  -32.594 10.327  1.00 83.94 308 B 1 
ATOM 3141 C CA  . LEU B 2 308 ? -0.419  -31.226 10.614  1.00 84.73 308 B 1 
ATOM 3142 C C   . LEU B 2 308 ? -1.185  -30.670 9.416   1.00 85.89 308 B 1 
ATOM 3143 O O   . LEU B 2 308 ? -0.826  -30.953 8.272   1.00 84.15 308 B 1 
ATOM 3144 C CB  . LEU B 2 308 ? 0.804   -30.362 10.938  1.00 82.61 308 B 1 
ATOM 3145 C CG  . LEU B 2 308 ? 1.631   -30.851 12.133  1.00 80.26 308 B 1 
ATOM 3146 C CD1 . LEU B 2 308 ? 2.815   -29.914 12.362  1.00 74.75 308 B 1 
ATOM 3147 C CD2 . LEU B 2 308 ? 0.797   -30.889 13.415  1.00 74.85 308 B 1 
ATOM 3148 N N   . HIS B 2 309 ? -2.199  -29.861 9.690   1.00 85.50 309 B 1 
ATOM 3149 C CA  . HIS B 2 309 ? -3.033  -29.242 8.674   1.00 84.96 309 B 1 
ATOM 3150 C C   . HIS B 2 309 ? -3.113  -27.735 8.913   1.00 85.05 309 B 1 
ATOM 3151 O O   . HIS B 2 309 ? -3.319  -27.287 10.038  1.00 82.12 309 B 1 
ATOM 3152 C CB  . HIS B 2 309 ? -4.435  -29.879 8.689   1.00 82.29 309 B 1 
ATOM 3153 C CG  . HIS B 2 309 ? -4.421  -31.348 8.360   1.00 76.83 309 B 1 
ATOM 3154 N ND1 . HIS B 2 309 ? -4.558  -31.907 7.108   1.00 65.34 309 B 1 
ATOM 3155 C CD2 . HIS B 2 309 ? -4.261  -32.404 9.230   1.00 66.32 309 B 1 
ATOM 3156 C CE1 . HIS B 2 309 ? -4.489  -33.243 7.219   1.00 62.46 309 B 1 
ATOM 3157 N NE2 . HIS B 2 309 ? -4.305  -33.585 8.499   1.00 64.70 309 B 1 
ATOM 3158 N N   . GLN B 2 310 ? -2.981  -26.970 7.841   1.00 86.97 310 B 1 
ATOM 3159 C CA  . GLN B 2 310 ? -3.326  -25.558 7.818   1.00 87.52 310 B 1 
ATOM 3160 C C   . GLN B 2 310 ? -4.144  -25.267 6.565   1.00 88.10 310 B 1 
ATOM 3161 O O   . GLN B 2 310 ? -3.704  -25.550 5.452   1.00 86.89 310 B 1 
ATOM 3162 C CB  . GLN B 2 310 ? -2.065  -24.689 7.919   1.00 86.70 310 B 1 
ATOM 3163 C CG  . GLN B 2 310 ? -2.417  -23.197 7.880   1.00 83.84 310 B 1 
ATOM 3164 C CD  . GLN B 2 310 ? -1.211  -22.257 8.056   1.00 82.66 310 B 1 
ATOM 3165 O OE1 . GLN B 2 310 ? -0.209  -22.573 8.658   1.00 75.88 310 B 1 
ATOM 3166 N NE2 . GLN B 2 310 ? -1.297  -21.055 7.545   1.00 72.73 310 B 1 
ATOM 3167 N N   . GLU B 2 311 ? -5.331  -24.685 6.770   1.00 86.91 311 B 1 
ATOM 3168 C CA  . GLU B 2 311 ? -6.155  -24.196 5.680   1.00 87.05 311 B 1 
ATOM 3169 C C   . GLU B 2 311 ? -5.633  -22.861 5.156   1.00 86.62 311 B 1 
ATOM 3170 O O   . GLU B 2 311 ? -5.177  -21.993 5.914   1.00 83.89 311 B 1 
ATOM 3171 C CB  . GLU B 2 311 ? -7.611  -24.080 6.154   1.00 85.35 311 B 1 
ATOM 3172 C CG  . GLU B 2 311 ? -8.581  -23.877 4.988   1.00 78.97 311 B 1 
ATOM 3173 C CD  . GLU B 2 311 ? -10.009 -23.531 5.445   1.00 75.49 311 B 1 
ATOM 3174 O OE1 . GLU B 2 311 ? -10.790 -23.104 4.565   1.00 66.36 311 B 1 
ATOM 3175 O OE2 . GLU B 2 311 ? -10.285 -23.604 6.659   1.00 70.83 311 B 1 
ATOM 3176 N N   . VAL B 2 312 ? -5.704  -22.677 3.841   1.00 88.76 312 B 1 
ATOM 3177 C CA  . VAL B 2 312 ? -5.291  -21.452 3.162   1.00 88.59 312 B 1 
ATOM 3178 C C   . VAL B 2 312 ? -6.381  -21.036 2.200   1.00 88.91 312 B 1 
ATOM 3179 O O   . VAL B 2 312 ? -6.848  -21.834 1.400   1.00 86.75 312 B 1 
ATOM 3180 C CB  . VAL B 2 312 ? -3.990  -21.644 2.388   1.00 86.38 312 B 1 
ATOM 3181 C CG1 . VAL B 2 312 ? -3.413  -20.283 1.993   1.00 75.76 312 B 1 
ATOM 3182 C CG2 . VAL B 2 312 ? -2.929  -22.379 3.206   1.00 77.99 312 B 1 
ATOM 3183 N N   . ASN B 2 313 ? -6.751  -19.761 2.236   1.00 89.71 313 B 1 
ATOM 3184 C CA  . ASN B 2 313 ? -7.778  -19.197 1.386   1.00 89.44 313 B 1 
ATOM 3185 C C   . ASN B 2 313 ? -7.212  -18.013 0.597   1.00 89.66 313 B 1 
ATOM 3186 O O   . ASN B 2 313 ? -6.499  -17.169 1.146   1.00 87.25 313 B 1 
ATOM 3187 C CB  . ASN B 2 313 ? -8.969  -18.817 2.274   1.00 87.89 313 B 1 
ATOM 3188 C CG  . ASN B 2 313 ? -9.630  -20.041 2.889   1.00 87.35 313 B 1 
ATOM 3189 O OD1 . ASN B 2 313 ? -10.162 -20.876 2.188   1.00 78.39 313 B 1 
ATOM 3190 N ND2 . ASN B 2 313 ? -9.617  -20.190 4.195   1.00 78.59 313 B 1 
ATOM 3191 N N   . LEU B 2 314 ? -7.539  -17.939 -0.685  1.00 89.58 314 B 1 
ATOM 3192 C CA  . LEU B 2 314 ? -7.184  -16.828 -1.565  1.00 89.83 314 B 1 
ATOM 3193 C C   . LEU B 2 314 ? -8.453  -16.221 -2.165  1.00 90.09 314 B 1 
ATOM 3194 O O   . LEU B 2 314 ? -9.179  -16.884 -2.893  1.00 87.02 314 B 1 
ATOM 3195 C CB  . LEU B 2 314 ? -6.214  -17.304 -2.647  1.00 89.01 314 B 1 
ATOM 3196 C CG  . LEU B 2 314 ? -5.831  -16.215 -3.678  1.00 89.56 314 B 1 
ATOM 3197 C CD1 . LEU B 2 314 ? -5.105  -15.041 -3.039  1.00 84.27 314 B 1 
ATOM 3198 C CD2 . LEU B 2 314 ? -4.924  -16.816 -4.758  1.00 84.76 314 B 1 
ATOM 3199 N N   . VAL B 2 315 ? -8.658  -14.943 -1.896  1.00 89.35 315 B 1 
ATOM 3200 C CA  . VAL B 2 315 ? -9.713  -14.131 -2.497  1.00 88.97 315 B 1 
ATOM 3201 C C   . VAL B 2 315 ? -9.071  -13.145 -3.461  1.00 89.11 315 B 1 
ATOM 3202 O O   . VAL B 2 315 ? -8.143  -12.426 -3.100  1.00 87.64 315 B 1 
ATOM 3203 C CB  . VAL B 2 315 ? -10.547 -13.417 -1.422  1.00 87.80 315 B 1 
ATOM 3204 C CG1 . VAL B 2 315 ? -11.620 -12.510 -2.029  1.00 81.47 315 B 1 
ATOM 3205 C CG2 . VAL B 2 315 ? -11.255 -14.435 -0.517  1.00 83.19 315 B 1 
ATOM 3206 N N   . VAL B 2 316 ? -9.565  -13.122 -4.699  1.00 88.92 316 B 1 
ATOM 3207 C CA  . VAL B 2 316 ? -9.071  -12.244 -5.757  1.00 88.92 316 B 1 
ATOM 3208 C C   . VAL B 2 316 ? -10.187 -11.300 -6.193  1.00 88.75 316 B 1 
ATOM 3209 O O   . VAL B 2 316 ? -11.296 -11.747 -6.481  1.00 87.11 316 B 1 
ATOM 3210 C CB  . VAL B 2 316 ? -8.515  -13.038 -6.959  1.00 87.87 316 B 1 
ATOM 3211 C CG1 . VAL B 2 316 ? -7.927  -12.104 -8.021  1.00 79.94 316 B 1 
ATOM 3212 C CG2 . VAL B 2 316 ? -7.403  -14.000 -6.513  1.00 82.27 316 B 1 
ATOM 3213 N N   . MET B 2 317 ? -9.889  -10.019 -6.264  1.00 89.33 317 B 1 
ATOM 3214 C CA  . MET B 2 317 ? -10.803 -8.994  -6.751  1.00 88.94 317 B 1 
ATOM 3215 C C   . MET B 2 317 ? -10.291 -8.392  -8.060  1.00 88.84 317 B 1 
ATOM 3216 O O   . MET B 2 317 ? -9.111  -8.063  -8.180  1.00 87.65 317 B 1 
ATOM 3217 C CB  . MET B 2 317 ? -10.988 -7.914  -5.679  1.00 87.56 317 B 1 
ATOM 3218 C CG  . MET B 2 317 ? -12.051 -6.879  -6.060  1.00 85.06 317 B 1 
ATOM 3219 S SD  . MET B 2 317 ? -12.399 -5.666  -4.749  1.00 84.90 317 B 1 
ATOM 3220 C CE  . MET B 2 317 ? -10.913 -4.656  -4.851  1.00 74.31 317 B 1 
ATOM 3221 N N   . ARG B 2 318 ? -11.191 -8.205  -9.014  1.00 88.88 318 B 1 
ATOM 3222 C CA  . ARG B 2 318 ? -10.920 -7.543  -10.294 1.00 88.53 318 B 1 
ATOM 3223 C C   . ARG B 2 318 ? -11.908 -6.421  -10.517 1.00 88.07 318 B 1 
ATOM 3224 O O   . ARG B 2 318 ? -13.113 -6.649  -10.503 1.00 85.45 318 B 1 
ATOM 3225 C CB  . ARG B 2 318 ? -10.968 -8.589  -11.415 1.00 86.44 318 B 1 
ATOM 3226 C CG  . ARG B 2 318 ? -10.729 -7.966  -12.796 1.00 82.61 318 B 1 
ATOM 3227 C CD  . ARG B 2 318 ? -10.656 -9.046  -13.893 1.00 81.73 318 B 1 
ATOM 3228 N NE  . ARG B 2 318 ? -11.959 -9.675  -14.123 1.00 73.55 318 B 1 
ATOM 3229 C CZ  . ARG B 2 318 ? -12.213 -10.679 -14.945 1.00 68.56 318 B 1 
ATOM 3230 N NH1 . ARG B 2 318 ? -11.273 -11.241 -15.651 1.00 63.71 318 B 1 
ATOM 3231 N NH2 . ARG B 2 318 ? -13.423 -11.122 -15.070 1.00 58.90 318 B 1 
ATOM 3232 N N   . ALA B 2 319 ? -11.401 -5.228  -10.793 1.00 86.18 319 B 1 
ATOM 3233 C CA  . ALA B 2 319 ? -12.197 -4.111  -11.265 1.00 85.14 319 B 1 
ATOM 3234 C C   . ALA B 2 319 ? -11.815 -3.803  -12.717 1.00 85.41 319 B 1 
ATOM 3235 O O   . ALA B 2 319 ? -10.645 -3.563  -13.019 1.00 82.46 319 B 1 
ATOM 3236 C CB  . ALA B 2 319 ? -11.998 -2.911  -10.333 1.00 82.82 319 B 1 
ATOM 3237 N N   . THR B 2 320 ? -12.800 -3.838  -13.622 1.00 83.85 320 B 1 
ATOM 3238 C CA  . THR B 2 320 ? -12.579 -3.611  -15.052 1.00 82.94 320 B 1 
ATOM 3239 C C   . THR B 2 320 ? -13.648 -2.693  -15.620 1.00 82.73 320 B 1 
ATOM 3240 O O   . THR B 2 320 ? -14.806 -2.719  -15.216 1.00 79.75 320 B 1 
ATOM 3241 C CB  . THR B 2 320 ? -12.543 -4.918  -15.859 1.00 80.20 320 B 1 
ATOM 3242 O OG1 . THR B 2 320 ? -13.662 -5.733  -15.602 1.00 69.34 320 B 1 
ATOM 3243 C CG2 . THR B 2 320 ? -11.296 -5.744  -15.557 1.00 68.95 320 B 1 
ATOM 3244 N N   . GLN B 2 321 ? -13.247 -1.887  -16.602 1.00 80.08 321 B 1 
ATOM 3245 C CA  . GLN B 2 321 ? -14.172 -1.131  -17.422 1.00 77.89 321 B 1 
ATOM 3246 C C   . GLN B 2 321 ? -14.205 -1.752  -18.818 1.00 75.81 321 B 1 
ATOM 3247 O O   . GLN B 2 321 ? -13.207 -1.736  -19.532 1.00 72.20 321 B 1 
ATOM 3248 C CB  . GLN B 2 321 ? -13.776 0.349   -17.449 1.00 75.59 321 B 1 
ATOM 3249 C CG  . GLN B 2 321 ? -14.824 1.177   -18.200 1.00 71.56 321 B 1 
ATOM 3250 C CD  . GLN B 2 321 ? -14.466 2.661   -18.326 1.00 69.25 321 B 1 
ATOM 3251 O OE1 . GLN B 2 321 ? -13.459 3.147   -17.841 1.00 64.26 321 B 1 
ATOM 3252 N NE2 . GLN B 2 321 ? -15.286 3.422   -19.009 1.00 62.12 321 B 1 
ATOM 3253 N N   . LEU B 2 322 ? -15.367 -2.266  -19.197 1.00 74.57 322 B 1 
ATOM 3254 C CA  . LEU B 2 322 ? -15.604 -2.784  -20.533 1.00 72.12 322 B 1 
ATOM 3255 C C   . LEU B 2 322 ? -16.594 -1.858  -21.251 1.00 72.20 322 B 1 
ATOM 3256 O O   . LEU B 2 322 ? -17.766 -1.799  -20.881 1.00 68.13 322 B 1 
ATOM 3257 C CB  . LEU B 2 322 ? -16.096 -4.239  -20.445 1.00 68.03 322 B 1 
ATOM 3258 C CG  . LEU B 2 322 ? -15.677 -5.045  -21.688 1.00 60.64 322 B 1 
ATOM 3259 C CD1 . LEU B 2 322 ? -14.254 -5.588  -21.532 1.00 54.35 322 B 1 
ATOM 3260 C CD2 . LEU B 2 322 ? -16.620 -6.224  -21.920 1.00 53.71 322 B 1 
ATOM 3261 N N   . GLN B 2 323 ? -16.131 -1.133  -22.255 1.00 73.77 323 B 1 
ATOM 3262 C CA  . GLN B 2 323 ? -16.895 -0.114  -22.964 1.00 73.09 323 B 1 
ATOM 3263 C C   . GLN B 2 323 ? -17.515 0.911   -21.988 1.00 73.39 323 B 1 
ATOM 3264 O O   . GLN B 2 323 ? -16.799 1.684   -21.361 1.00 67.34 323 B 1 
ATOM 3265 C CB  . GLN B 2 323 ? -17.949 -0.768  -23.882 1.00 68.66 323 B 1 
ATOM 3266 C CG  . GLN B 2 323 ? -17.365 -1.749  -24.926 1.00 62.84 323 B 1 
ATOM 3267 C CD  . GLN B 2 323 ? -18.479 -2.371  -25.781 1.00 56.50 323 B 1 
ATOM 3268 O OE1 . GLN B 2 323 ? -19.663 -2.154  -25.584 1.00 50.59 323 B 1 
ATOM 3269 N NE2 . GLN B 2 323 ? -18.138 -3.170  -26.764 1.00 48.53 323 B 1 
ATOM 3270 N N   . LYS B 2 324 ? -18.830 0.911   -21.841 1.00 74.00 324 B 1 
ATOM 3271 C CA  . LYS B 2 324 ? -19.610 1.804   -20.975 1.00 74.50 324 B 1 
ATOM 3272 C C   . LYS B 2 324 ? -20.041 1.151   -19.656 1.00 77.60 324 B 1 
ATOM 3273 O O   . LYS B 2 324 ? -20.875 1.707   -18.956 1.00 71.92 324 B 1 
ATOM 3274 C CB  . LYS B 2 324 ? -20.829 2.351   -21.731 1.00 68.78 324 B 1 
ATOM 3275 C CG  . LYS B 2 324 ? -20.440 3.243   -22.917 1.00 62.93 324 B 1 
ATOM 3276 C CD  . LYS B 2 324 ? -21.707 3.856   -23.522 1.00 56.46 324 B 1 
ATOM 3277 C CE  . LYS B 2 324 ? -21.340 4.766   -24.690 1.00 49.62 324 B 1 
ATOM 3278 N NZ  . LYS B 2 324 ? -22.549 5.409   -25.270 1.00 42.77 324 B 1 
ATOM 3279 N N   . ASN B 2 325 ? -19.503 -0.023  -19.329 1.00 76.13 325 B 1 
ATOM 3280 C CA  . ASN B 2 325 ? -19.866 -0.766  -18.129 1.00 76.01 325 B 1 
ATOM 3281 C C   . ASN B 2 325 ? -18.653 -0.885  -17.216 1.00 77.70 325 B 1 
ATOM 3282 O O   . ASN B 2 325 ? -17.602 -1.376  -17.628 1.00 75.04 325 B 1 
ATOM 3283 C CB  . ASN B 2 325 ? -20.451 -2.130  -18.526 1.00 71.63 325 B 1 
ATOM 3284 C CG  . ASN B 2 325 ? -21.743 -2.023  -19.316 1.00 63.03 325 B 1 
ATOM 3285 O OD1 . ASN B 2 325 ? -22.364 -0.989  -19.440 1.00 55.76 325 B 1 
ATOM 3286 N ND2 . ASN B 2 325 ? -22.192 -3.114  -19.891 1.00 55.05 325 B 1 
ATOM 3287 N N   . LEU B 2 326 ? -18.808 -0.457  -15.982 1.00 79.04 326 B 1 
ATOM 3288 C CA  . LEU B 2 326 ? -17.838 -0.682  -14.927 1.00 79.29 326 B 1 
ATOM 3289 C C   . LEU B 2 326 ? -18.289 -1.906  -14.123 1.00 79.58 326 B 1 
ATOM 3290 O O   . LEU B 2 326 ? -19.394 -1.908  -13.593 1.00 76.94 326 B 1 
ATOM 3291 C CB  . LEU B 2 326 ? -17.744 0.588   -14.070 1.00 77.38 326 B 1 
ATOM 3292 C CG  . LEU B 2 326 ? -16.737 0.490   -12.902 1.00 73.91 326 B 1 
ATOM 3293 C CD1 . LEU B 2 326 ? -15.300 0.417   -13.413 1.00 68.04 326 B 1 
ATOM 3294 C CD2 . LEU B 2 326 ? -16.858 1.742   -12.028 1.00 69.68 326 B 1 
ATOM 3295 N N   . THR B 2 327 ? -17.435 -2.926  -14.046 1.00 82.59 327 B 1 
ATOM 3296 C CA  . THR B 2 327 ? -17.703 -4.159  -13.319 1.00 82.21 327 B 1 
ATOM 3297 C C   . THR B 2 327 ? -16.639 -4.372  -12.252 1.00 82.75 327 B 1 
ATOM 3298 O O   . THR B 2 327 ? -15.453 -4.130  -12.490 1.00 80.99 327 B 1 
ATOM 3299 C CB  . THR B 2 327 ? -17.773 -5.373  -14.251 1.00 79.48 327 B 1 
ATOM 3300 O OG1 . THR B 2 327 ? -16.620 -5.489  -15.046 1.00 68.35 327 B 1 
ATOM 3301 C CG2 . THR B 2 327 ? -18.958 -5.280  -15.207 1.00 68.17 327 B 1 
ATOM 3302 N N   . CYS B 2 328 ? -17.067 -4.829  -11.077 1.00 83.90 328 B 1 
ATOM 3303 C CA  . CYS B 2 328 ? -16.175 -5.305  -10.038 1.00 83.86 328 B 1 
ATOM 3304 C C   . CYS B 2 328 ? -16.627 -6.686  -9.594  1.00 84.68 328 B 1 
ATOM 3305 O O   . CYS B 2 328 ? -17.801 -6.888  -9.274  1.00 81.81 328 B 1 
ATOM 3306 C CB  . CYS B 2 328 ? -16.128 -4.304  -8.892  1.00 81.75 328 B 1 
ATOM 3307 S SG  . CYS B 2 328 ? -14.794 -4.662  -7.723  1.00 76.21 328 B 1 
ATOM 3308 N N   . GLU B 2 329 ? -15.704 -7.637  -9.620  1.00 84.77 329 B 1 
ATOM 3309 C CA  . GLU B 2 329 ? -15.964 -9.044  -9.368  1.00 85.42 329 B 1 
ATOM 3310 C C   . GLU B 2 329 ? -14.982 -9.567  -8.324  1.00 86.08 329 B 1 
ATOM 3311 O O   . GLU B 2 329 ? -13.812 -9.171  -8.293  1.00 84.83 329 B 1 
ATOM 3312 C CB  . GLU B 2 329 ? -15.850 -9.849  -10.670 1.00 82.46 329 B 1 
ATOM 3313 C CG  . GLU B 2 329 ? -16.862 -9.436  -11.752 1.00 74.74 329 B 1 
ATOM 3314 C CD  . GLU B 2 329 ? -16.678 -10.213 -13.075 1.00 74.24 329 B 1 
ATOM 3315 O OE1 . GLU B 2 329 ? -17.654 -10.337 -13.832 1.00 64.29 329 B 1 
ATOM 3316 O OE2 . GLU B 2 329 ? -15.536 -10.658 -13.368 1.00 67.25 329 B 1 
ATOM 3317 N N   . VAL B 2 330 ? -15.454 -10.475 -7.475  1.00 86.38 330 B 1 
ATOM 3318 C CA  . VAL B 2 330 ? -14.673 -11.150 -6.443  1.00 86.57 330 B 1 
ATOM 3319 C C   . VAL B 2 330 ? -14.824 -12.658 -6.601  1.00 85.71 330 B 1 
ATOM 3320 O O   . VAL B 2 330 ? -15.929 -13.173 -6.764  1.00 83.00 330 B 1 
ATOM 3321 C CB  . VAL B 2 330 ? -15.085 -10.697 -5.031  1.00 85.39 330 B 1 
ATOM 3322 C CG1 . VAL B 2 330 ? -14.319 -11.444 -3.939  1.00 76.01 330 B 1 
ATOM 3323 C CG2 . VAL B 2 330 ? -14.791 -9.211  -4.844  1.00 78.12 330 B 1 
ATOM 3324 N N   . TRP B 2 331 ? -13.701 -13.354 -6.521  1.00 89.59 331 B 1 
ATOM 3325 C CA  . TRP B 2 331 ? -13.636 -14.801 -6.535  1.00 88.08 331 B 1 
ATOM 3326 C C   . TRP B 2 331 ? -12.944 -15.325 -5.285  1.00 87.89 331 B 1 
ATOM 3327 O O   . TRP B 2 331 ? -12.130 -14.646 -4.678  1.00 83.25 331 B 1 
ATOM 3328 C CB  . TRP B 2 331 ? -12.912 -15.294 -7.788  1.00 86.22 331 B 1 
ATOM 3329 C CG  . TRP B 2 331 ? -13.555 -14.879 -9.064  1.00 85.30 331 B 1 
ATOM 3330 C CD1 . TRP B 2 331 ? -14.533 -15.534 -9.711  1.00 74.96 331 B 1 
ATOM 3331 C CD2 . TRP B 2 331 ? -13.283 -13.687 -9.849  1.00 80.90 331 B 1 
ATOM 3332 N NE1 . TRP B 2 331 ? -14.882 -14.844 -10.859 1.00 73.59 331 B 1 
ATOM 3333 C CE2 . TRP B 2 331 ? -14.134 -13.706 -10.986 1.00 77.88 331 B 1 
ATOM 3334 C CE3 . TRP B 2 331 ? -12.388 -12.608 -9.709  1.00 73.32 331 B 1 
ATOM 3335 C CZ2 . TRP B 2 331 ? -14.103 -12.689 -11.951 1.00 73.56 331 B 1 
ATOM 3336 C CZ3 . TRP B 2 331 ? -12.363 -11.593 -10.681 1.00 64.21 331 B 1 
ATOM 3337 C CH2 . TRP B 2 331 ? -13.203 -11.633 -11.781 1.00 66.67 331 B 1 
ATOM 3338 N N   . GLY B 2 332 ? -13.260 -16.571 -4.931  1.00 86.14 332 B 1 
ATOM 3339 C CA  . GLY B 2 332 ? -12.736 -17.256 -3.760  1.00 85.20 332 B 1 
ATOM 3340 C C   . GLY B 2 332 ? -13.752 -17.368 -2.621  1.00 85.52 332 B 1 
ATOM 3341 O O   . GLY B 2 332 ? -14.897 -16.926 -2.749  1.00 80.90 332 B 1 
ATOM 3342 N N   . PRO B 2 333 ? -13.341 -17.991 -1.502  1.00 85.48 333 B 1 
ATOM 3343 C CA  . PRO B 2 333 ? -14.209 -18.172 -0.352  1.00 83.73 333 B 1 
ATOM 3344 C C   . PRO B 2 333 ? -14.477 -16.826 0.320   1.00 83.00 333 B 1 
ATOM 3345 O O   . PRO B 2 333 ? -13.579 -16.164 0.829   1.00 76.25 333 B 1 
ATOM 3346 C CB  . PRO B 2 333 ? -13.458 -19.160 0.556   1.00 80.35 333 B 1 
ATOM 3347 C CG  . PRO B 2 333 ? -12.001 -18.895 0.227   1.00 80.50 333 B 1 
ATOM 3348 C CD  . PRO B 2 333 ? -12.026 -18.546 -1.257  1.00 84.60 333 B 1 
ATOM 3349 N N   . THR B 2 334 ? -15.739 -16.425 0.328   1.00 82.20 334 B 1 
ATOM 3350 C CA  . THR B 2 334 ? -16.163 -15.155 0.909   1.00 80.04 334 B 1 
ATOM 3351 C C   . THR B 2 334 ? -17.189 -15.389 2.006   1.00 80.74 334 B 1 
ATOM 3352 O O   . THR B 2 334 ? -18.074 -16.235 1.866   1.00 76.47 334 B 1 
ATOM 3353 C CB  . THR B 2 334 ? -16.704 -14.190 -0.153  1.00 75.79 334 B 1 
ATOM 3354 O OG1 . THR B 2 334 ? -17.749 -14.786 -0.901  1.00 69.87 334 B 1 
ATOM 3355 C CG2 . THR B 2 334 ? -15.627 -13.747 -1.140  1.00 68.26 334 B 1 
ATOM 3356 N N   . SER B 2 335 ? -17.088 -14.630 3.090   1.00 80.59 335 B 1 
ATOM 3357 C CA  . SER B 2 335 ? -18.101 -14.611 4.141   1.00 79.73 335 B 1 
ATOM 3358 C C   . SER B 2 335 ? -19.420 -14.048 3.594   1.00 81.16 335 B 1 
ATOM 3359 O O   . SER B 2 335 ? -19.399 -13.093 2.821   1.00 77.49 335 B 1 
ATOM 3360 C CB  . SER B 2 335 ? -17.586 -13.759 5.311   1.00 74.33 335 B 1 
ATOM 3361 O OG  . SER B 2 335 ? -18.602 -13.465 6.258   1.00 66.84 335 B 1 
ATOM 3362 N N   . PRO B 2 336 ? -20.581 -14.562 4.030   1.00 79.10 336 B 1 
ATOM 3363 C CA  . PRO B 2 336 ? -21.875 -13.997 3.632   1.00 78.36 336 B 1 
ATOM 3364 C C   . PRO B 2 336 ? -22.095 -12.553 4.115   1.00 79.50 336 B 1 
ATOM 3365 O O   . PRO B 2 336 ? -23.038 -11.890 3.691   1.00 75.73 336 B 1 
ATOM 3366 C CB  . PRO B 2 336 ? -22.910 -14.964 4.220   1.00 75.63 336 B 1 
ATOM 3367 C CG  . PRO B 2 336 ? -22.202 -15.579 5.420   1.00 74.31 336 B 1 
ATOM 3368 C CD  . PRO B 2 336 ? -20.752 -15.663 4.952   1.00 76.63 336 B 1 
ATOM 3369 N N   . LYS B 2 337 ? -21.263 -12.057 5.014   1.00 79.70 337 B 1 
ATOM 3370 C CA  . LYS B 2 337 ? -21.299 -10.668 5.501   1.00 79.87 337 B 1 
ATOM 3371 C C   . LYS B 2 337 ? -20.518 -9.696  4.617   1.00 80.81 337 B 1 
ATOM 3372 O O   . LYS B 2 337 ? -20.632 -8.489  4.822   1.00 76.17 337 B 1 
ATOM 3373 C CB  . LYS B 2 337 ? -20.774 -10.604 6.943   1.00 75.87 337 B 1 
ATOM 3374 C CG  . LYS B 2 337 ? -21.645 -11.402 7.929   1.00 69.99 337 B 1 
ATOM 3375 C CD  . LYS B 2 337 ? -21.087 -11.234 9.345   1.00 64.18 337 B 1 
ATOM 3376 C CE  . LYS B 2 337 ? -21.912 -12.022 10.359  1.00 56.16 337 B 1 
ATOM 3377 N NZ  . LYS B 2 337 ? -21.349 -11.893 11.726  1.00 49.05 337 B 1 
ATOM 3378 N N   . LEU B 2 338 ? -19.748 -10.204 3.665   1.00 81.10 338 B 1 
ATOM 3379 C CA  . LEU B 2 338 ? -18.963 -9.364  2.766   1.00 81.02 338 B 1 
ATOM 3380 C C   . LEU B 2 338 ? -19.872 -8.490  1.916   1.00 83.09 338 B 1 
ATOM 3381 O O   . LEU B 2 338 ? -20.855 -8.945  1.339   1.00 81.76 338 B 1 
ATOM 3382 C CB  . LEU B 2 338 ? -18.043 -10.235 1.893   1.00 77.16 338 B 1 
ATOM 3383 C CG  . LEU B 2 338 ? -16.763 -10.648 2.643   1.00 70.03 338 B 1 
ATOM 3384 C CD1 . LEU B 2 338 ? -16.083 -11.832 1.967   1.00 64.33 338 B 1 
ATOM 3385 C CD2 . LEU B 2 338 ? -15.750 -9.516  2.680   1.00 63.90 338 B 1 
ATOM 3386 N N   . MET B 2 339 ? -19.515 -7.216  1.830   1.00 84.39 339 B 1 
ATOM 3387 C CA  . MET B 2 339 ? -20.166 -6.229  0.976   1.00 85.49 339 B 1 
ATOM 3388 C C   . MET B 2 339 ? -19.194 -5.765  -0.096  1.00 86.59 339 B 1 
ATOM 3389 O O   . MET B 2 339 ? -18.071 -5.360  0.196   1.00 84.75 339 B 1 
ATOM 3390 C CB  . MET B 2 339 ? -20.695 -5.051  1.801   1.00 82.97 339 B 1 
ATOM 3391 C CG  . MET B 2 339 ? -21.884 -5.468  2.673   1.00 74.64 339 B 1 
ATOM 3392 S SD  . MET B 2 339 ? -22.729 -4.133  3.579   1.00 71.90 339 B 1 
ATOM 3393 C CE  . MET B 2 339 ? -23.327 -3.116  2.212   1.00 59.22 339 B 1 
ATOM 3394 N N   . LEU B 2 340 ? -19.678 -5.782  -1.337  1.00 83.54 340 B 1 
ATOM 3395 C CA  . LEU B 2 340 ? -18.966 -5.231  -2.478  1.00 83.99 340 B 1 
ATOM 3396 C C   . LEU B 2 340 ? -19.653 -3.929  -2.897  1.00 84.09 340 B 1 
ATOM 3397 O O   . LEU B 2 340 ? -20.856 -3.910  -3.149  1.00 81.44 340 B 1 
ATOM 3398 C CB  . LEU B 2 340 ? -18.930 -6.288  -3.589  1.00 82.48 340 B 1 
ATOM 3399 C CG  . LEU B 2 340 ? -17.941 -5.955  -4.722  1.00 81.44 340 B 1 
ATOM 3400 C CD1 . LEU B 2 340 ? -16.482 -5.997  -4.250  1.00 75.20 340 B 1 
ATOM 3401 C CD2 . LEU B 2 340 ? -18.090 -6.990  -5.836  1.00 76.13 340 B 1 
ATOM 3402 N N   . SER B 2 341 ? -18.888 -2.844  -2.957  1.00 85.99 341 B 1 
ATOM 3403 C CA  . SER B 2 341 ? -19.420 -1.526  -3.284  1.00 85.27 341 B 1 
ATOM 3404 C C   . SER B 2 341 ? -18.589 -0.823  -4.356  1.00 85.26 341 B 1 
ATOM 3405 O O   . SER B 2 341 ? -17.369 -0.953  -4.406  1.00 83.51 341 B 1 
ATOM 3406 C CB  . SER B 2 341 ? -19.582 -0.668  -2.023  1.00 82.96 341 B 1 
ATOM 3407 O OG  . SER B 2 341 ? -18.346 -0.430  -1.392  1.00 71.26 341 B 1 
ATOM 3408 N N   . LEU B 2 342 ? -19.268 -0.095  -5.218  1.00 82.65 342 B 1 
ATOM 3409 C CA  . LEU B 2 342 ? -18.677 0.792   -6.219  1.00 81.74 342 B 1 
ATOM 3410 C C   . LEU B 2 342 ? -19.079 2.224   -5.896  1.00 80.57 342 B 1 
ATOM 3411 O O   . LEU B 2 342 ? -20.266 2.558   -5.854  1.00 79.01 342 B 1 
ATOM 3412 C CB  . LEU B 2 342 ? -19.131 0.386   -7.625  1.00 80.56 342 B 1 
ATOM 3413 C CG  . LEU B 2 342 ? -18.280 -0.728  -8.254  1.00 78.23 342 B 1 
ATOM 3414 C CD1 . LEU B 2 342 ? -18.974 -1.296  -9.496  1.00 72.97 342 B 1 
ATOM 3415 C CD2 . LEU B 2 342 ? -16.910 -0.202  -8.691  1.00 76.13 342 B 1 
ATOM 3416 N N   . LYS B 2 343 ? -18.092 3.089   -5.700  1.00 86.59 343 B 1 
ATOM 3417 C CA  . LYS B 2 343 ? -18.294 4.507   -5.440  1.00 85.93 343 B 1 
ATOM 3418 C C   . LYS B 2 343 ? -17.365 5.361   -6.287  1.00 85.73 343 B 1 
ATOM 3419 O O   . LYS B 2 343 ? -16.267 4.942   -6.640  1.00 83.23 343 B 1 
ATOM 3420 C CB  . LYS B 2 343 ? -18.169 4.813   -3.933  1.00 82.32 343 B 1 
ATOM 3421 C CG  . LYS B 2 343 ? -16.754 4.659   -3.376  1.00 75.10 343 B 1 
ATOM 3422 C CD  . LYS B 2 343 ? -16.667 5.158   -1.922  1.00 74.75 343 B 1 
ATOM 3423 C CE  . LYS B 2 343 ? -15.211 5.241   -1.498  1.00 65.03 343 B 1 
ATOM 3424 N NZ  . LYS B 2 343 ? -15.023 5.972   -0.224  1.00 60.07 343 B 1 
ATOM 3425 N N   . LEU B 2 344 ? -17.805 6.563   -6.601  1.00 83.40 344 B 1 
ATOM 3426 C CA  . LEU B 2 344 ? -16.915 7.608   -7.100  1.00 81.48 344 B 1 
ATOM 3427 C C   . LEU B 2 344 ? -16.161 8.186   -5.892  1.00 80.61 344 B 1 
ATOM 3428 O O   . LEU B 2 344 ? -16.745 8.315   -4.822  1.00 75.45 344 B 1 
ATOM 3429 C CB  . LEU B 2 344 ? -17.756 8.658   -7.836  1.00 78.02 344 B 1 
ATOM 3430 C CG  . LEU B 2 344 ? -16.939 9.473   -8.860  1.00 73.87 344 B 1 
ATOM 3431 C CD1 . LEU B 2 344 ? -16.713 8.681   -10.141 1.00 66.68 344 B 1 
ATOM 3432 C CD2 . LEU B 2 344 ? -17.703 10.733  -9.254  1.00 68.97 344 B 1 
ATOM 3433 N N   . GLU B 2 345 ? -14.902 8.562   -6.055  1.00 80.46 345 B 1 
ATOM 3434 C CA  . GLU B 2 345 ? -13.988 8.964   -4.966  1.00 78.44 345 B 1 
ATOM 3435 C C   . GLU B 2 345 ? -14.609 9.949   -3.945  1.00 77.66 345 B 1 
ATOM 3436 O O   . GLU B 2 345 ? -14.527 9.735   -2.739  1.00 70.74 345 B 1 
ATOM 3437 C CB  . GLU B 2 345 ? -12.746 9.564   -5.626  1.00 73.45 345 B 1 
ATOM 3438 C CG  . GLU B 2 345 ? -11.571 9.804   -4.664  1.00 65.68 345 B 1 
ATOM 3439 C CD  . GLU B 2 345 ? -10.301 10.265  -5.409  1.00 60.69 345 B 1 
ATOM 3440 O OE1 . GLU B 2 345 ? -9.219  10.202  -4.795  1.00 54.80 345 B 1 
ATOM 3441 O OE2 . GLU B 2 345 ? -10.417 10.663  -6.593  1.00 58.18 345 B 1 
ATOM 3442 N N   . ASN B 2 346 ? -15.290 10.970  -4.431  1.00 77.72 346 B 1 
ATOM 3443 C CA  . ASN B 2 346 ? -15.874 12.038  -3.612  1.00 76.71 346 B 1 
ATOM 3444 C C   . ASN B 2 346 ? -17.406 11.948  -3.471  1.00 77.07 346 B 1 
ATOM 3445 O O   . ASN B 2 346 ? -18.053 12.945  -3.136  1.00 71.70 346 B 1 
ATOM 3446 C CB  . ASN B 2 346 ? -15.432 13.395  -4.185  1.00 71.68 346 B 1 
ATOM 3447 C CG  . ASN B 2 346 ? -13.933 13.614  -4.070  1.00 64.81 346 B 1 
ATOM 3448 O OD1 . ASN B 2 346 ? -13.251 13.071  -3.224  1.00 56.86 346 B 1 
ATOM 3449 N ND2 . ASN B 2 346 ? -13.372 14.437  -4.928  1.00 56.04 346 B 1 
ATOM 3450 N N   . LYS B 2 347 ? -18.003 10.795  -3.771  1.00 79.11 347 B 1 
ATOM 3451 C CA  . LYS B 2 347 ? -19.452 10.598  -3.674  1.00 79.04 347 B 1 
ATOM 3452 C C   . LYS B 2 347 ? -19.772 9.361   -2.837  1.00 79.08 347 B 1 
ATOM 3453 O O   . LYS B 2 347 ? -18.918 8.522   -2.564  1.00 73.22 347 B 1 
ATOM 3454 C CB  . LYS B 2 347 ? -20.089 10.526  -5.081  1.00 74.47 347 B 1 
ATOM 3455 C CG  . LYS B 2 347 ? -20.034 11.859  -5.848  1.00 70.63 347 B 1 
ATOM 3456 C CD  . LYS B 2 347 ? -20.847 11.766  -7.156  1.00 65.70 347 B 1 
ATOM 3457 C CE  . LYS B 2 347 ? -20.834 13.069  -7.952  1.00 58.09 347 B 1 
ATOM 3458 N NZ  . LYS B 2 347 ? -21.603 12.960  -9.227  1.00 51.81 347 B 1 
ATOM 3459 N N   . GLU B 2 348 ? -21.037 9.233   -2.459  1.00 77.69 348 B 1 
ATOM 3460 C CA  . GLU B 2 348 ? -21.548 8.035   -1.818  1.00 78.60 348 B 1 
ATOM 3461 C C   . GLU B 2 348 ? -21.510 6.830   -2.764  1.00 78.69 348 B 1 
ATOM 3462 O O   . GLU B 2 348 ? -21.384 6.950   -3.989  1.00 73.51 348 B 1 
ATOM 3463 C CB  . GLU B 2 348 ? -22.968 8.278   -1.294  1.00 73.27 348 B 1 
ATOM 3464 C CG  . GLU B 2 348 ? -22.984 9.325   -0.177  1.00 63.02 348 B 1 
ATOM 3465 C CD  . GLU B 2 348 ? -24.381 9.535   0.437   1.00 56.28 348 B 1 
ATOM 3466 O OE1 . GLU B 2 348 ? -24.443 10.257  1.438   1.00 47.63 348 B 1 
ATOM 3467 O OE2 . GLU B 2 348 ? -25.353 8.978   -0.129  1.00 50.83 348 B 1 
ATOM 3468 N N   . ALA B 2 349 ? -21.611 5.643   -2.171  1.00 74.80 349 B 1 
ATOM 3469 C CA  . ALA B 2 349 ? -21.625 4.408   -2.922  1.00 73.48 349 B 1 
ATOM 3470 C C   . ALA B 2 349 ? -22.839 4.369   -3.864  1.00 74.98 349 B 1 
ATOM 3471 O O   . ALA B 2 349 ? -23.980 4.374   -3.427  1.00 70.27 349 B 1 
ATOM 3472 C CB  . ALA B 2 349 ? -21.607 3.228   -1.953  1.00 68.13 349 B 1 
ATOM 3473 N N   . LYS B 2 350 ? -22.579 4.255   -5.167  1.00 76.44 350 B 1 
ATOM 3474 C CA  . LYS B 2 350 ? -23.635 4.167   -6.176  1.00 76.23 350 B 1 
ATOM 3475 C C   . LYS B 2 350 ? -24.315 2.796   -6.154  1.00 77.89 350 B 1 
ATOM 3476 O O   . LYS B 2 350 ? -25.517 2.697   -6.374  1.00 73.72 350 B 1 
ATOM 3477 C CB  . LYS B 2 350 ? -23.030 4.492   -7.547  1.00 71.61 350 B 1 
ATOM 3478 C CG  . LYS B 2 350 ? -24.116 4.750   -8.606  1.00 65.20 350 B 1 
ATOM 3479 C CD  . LYS B 2 350 ? -23.492 5.352   -9.877  1.00 60.28 350 B 1 
ATOM 3480 C CE  . LYS B 2 350 ? -24.562 5.777   -10.870 1.00 52.92 350 B 1 
ATOM 3481 N NZ  . LYS B 2 350 ? -23.995 6.636   -11.942 1.00 47.00 350 B 1 
ATOM 3482 N N   . VAL B 2 351 ? -23.535 1.754   -5.872  1.00 78.13 351 B 1 
ATOM 3483 C CA  . VAL B 2 351 ? -24.016 0.382   -5.696  1.00 78.66 351 B 1 
ATOM 3484 C C   . VAL B 2 351 ? -23.290 -0.225  -4.504  1.00 79.68 351 B 1 
ATOM 3485 O O   . VAL B 2 351 ? -22.066 -0.120  -4.409  1.00 77.85 351 B 1 
ATOM 3486 C CB  . VAL B 2 351 ? -23.803 -0.467  -6.960  1.00 75.99 351 B 1 
ATOM 3487 C CG1 . VAL B 2 351 ? -24.342 -1.890  -6.779  1.00 66.30 351 B 1 
ATOM 3488 C CG2 . VAL B 2 351 ? -24.531 0.137   -8.171  1.00 68.27 351 B 1 
ATOM 3489 N N   . SER B 2 352 ? -24.037 -0.866  -3.601  1.00 80.52 352 B 1 
ATOM 3490 C CA  . SER B 2 352 ? -23.491 -1.634  -2.492  1.00 79.40 352 B 1 
ATOM 3491 C C   . SER B 2 352 ? -24.376 -2.857  -2.265  1.00 78.93 352 B 1 
ATOM 3492 O O   . SER B 2 352 ? -25.572 -2.720  -2.020  1.00 75.17 352 B 1 
ATOM 3493 C CB  . SER B 2 352 ? -23.409 -0.765  -1.234  1.00 76.46 352 B 1 
ATOM 3494 O OG  . SER B 2 352 ? -22.654 -1.436  -0.255  1.00 68.95 352 B 1 
ATOM 3495 N N   . LYS B 2 353 ? -23.795 -4.046  -2.416  1.00 79.39 353 B 1 
ATOM 3496 C CA  . LYS B 2 353 ? -24.520 -5.309  -2.327  1.00 78.81 353 B 1 
ATOM 3497 C C   . LYS B 2 353 ? -23.682 -6.391  -1.651  1.00 79.36 353 B 1 
ATOM 3498 O O   . LYS B 2 353 ? -22.460 -6.354  -1.692  1.00 76.91 353 B 1 
ATOM 3499 C CB  . LYS B 2 353 ? -24.927 -5.777  -3.733  1.00 74.81 353 B 1 
ATOM 3500 C CG  . LYS B 2 353 ? -25.999 -4.909  -4.431  1.00 70.27 353 B 1 
ATOM 3501 C CD  . LYS B 2 353 ? -26.352 -5.657  -5.717  1.00 65.76 353 B 1 
ATOM 3502 C CE  . LYS B 2 353 ? -27.547 -5.184  -6.518  1.00 57.57 353 B 1 
ATOM 3503 N NZ  . LYS B 2 353 ? -27.857 -6.268  -7.493  1.00 50.31 353 B 1 
ATOM 3504 N N   . ARG B 2 354 ? -24.361 -7.392  -1.094  1.00 82.22 354 B 1 
ATOM 3505 C CA  . ARG B 2 354 ? -23.751 -8.621  -0.569  1.00 81.28 354 B 1 
ATOM 3506 C C   . ARG B 2 354 ? -23.642 -9.689  -1.664  1.00 81.08 354 B 1 
ATOM 3507 O O   . ARG B 2 354 ? -24.133 -10.803 -1.512  1.00 76.05 354 B 1 
ATOM 3508 C CB  . ARG B 2 354 ? -24.517 -9.121  0.661   1.00 79.69 354 B 1 
ATOM 3509 C CG  . ARG B 2 354 ? -24.445 -8.127  1.827   1.00 76.53 354 B 1 
ATOM 3510 C CD  . ARG B 2 354 ? -25.150 -8.730  3.045   1.00 72.43 354 B 1 
ATOM 3511 N NE  . ARG B 2 354 ? -25.119 -7.802  4.179   1.00 65.54 354 B 1 
ATOM 3512 C CZ  . ARG B 2 354 ? -25.700 -8.000  5.349   1.00 58.21 354 B 1 
ATOM 3513 N NH1 . ARG B 2 354 ? -26.384 -9.085  5.604   1.00 54.01 354 B 1 
ATOM 3514 N NH2 . ARG B 2 354 ? -25.599 -7.101  6.292   1.00 52.72 354 B 1 
ATOM 3515 N N   . GLU B 2 355 ? -23.055 -9.321  -2.778  1.00 77.17 355 B 1 
ATOM 3516 C CA  . GLU B 2 355 ? -22.883 -10.175 -3.947  1.00 77.51 355 B 1 
ATOM 3517 C C   . GLU B 2 355 ? -21.398 -10.193 -4.346  1.00 78.92 355 B 1 
ATOM 3518 O O   . GLU B 2 355 ? -20.635 -9.278  -4.029  1.00 74.72 355 B 1 
ATOM 3519 C CB  . GLU B 2 355 ? -23.770 -9.678  -5.108  1.00 72.70 355 B 1 
ATOM 3520 C CG  . GLU B 2 355 ? -25.280 -9.921  -4.886  1.00 67.40 355 B 1 
ATOM 3521 C CD  . GLU B 2 355 ? -26.172 -9.258  -5.973  1.00 62.02 355 B 1 
ATOM 3522 O OE1 . GLU B 2 355 ? -27.382 -9.053  -5.721  1.00 53.47 355 B 1 
ATOM 3523 O OE2 . GLU B 2 355 ? -25.674 -8.842  -7.032  1.00 56.11 355 B 1 
ATOM 3524 N N   . LYS B 2 356 ? -20.983 -11.236 -5.073  1.00 79.90 356 B 1 
ATOM 3525 C CA  . LYS B 2 356 ? -19.610 -11.358 -5.585  1.00 80.32 356 B 1 
ATOM 3526 C C   . LYS B 2 356 ? -19.360 -10.544 -6.862  1.00 80.68 356 B 1 
ATOM 3527 O O   . LYS B 2 356 ? -18.227 -10.481 -7.319  1.00 76.64 356 B 1 
ATOM 3528 C CB  . LYS B 2 356 ? -19.249 -12.834 -5.809  1.00 77.49 356 B 1 
ATOM 3529 C CG  . LYS B 2 356 ? -19.116 -13.631 -4.509  1.00 77.66 356 B 1 
ATOM 3530 C CD  . LYS B 2 356 ? -18.494 -15.001 -4.813  1.00 75.20 356 B 1 
ATOM 3531 C CE  . LYS B 2 356 ? -18.199 -15.804 -3.554  1.00 69.92 356 B 1 
ATOM 3532 N NZ  . LYS B 2 356 ? -17.372 -16.989 -3.871  1.00 63.73 356 B 1 
ATOM 3533 N N   . ALA B 2 357 ? -20.388 -9.954  -7.435  1.00 80.04 357 B 1 
ATOM 3534 C CA  . ALA B 2 357 ? -20.277 -9.129  -8.625  1.00 79.90 357 B 1 
ATOM 3535 C C   . ALA B 2 357 ? -21.218 -7.920  -8.530  1.00 80.41 357 B 1 
ATOM 3536 O O   . ALA B 2 357 ? -22.392 -8.056  -8.201  1.00 77.07 357 B 1 
ATOM 3537 C CB  . ALA B 2 357 ? -20.568 -9.980  -9.864  1.00 76.48 357 B 1 
ATOM 3538 N N   . VAL B 2 358 ? -20.685 -6.748  -8.843  1.00 81.10 358 B 1 
ATOM 3539 C CA  . VAL B 2 358 ? -21.455 -5.509  -8.961  1.00 80.56 358 B 1 
ATOM 3540 C C   . VAL B 2 358 ? -21.061 -4.790  -10.250 1.00 80.66 358 B 1 
ATOM 3541 O O   . VAL B 2 358 ? -19.917 -4.865  -10.693 1.00 78.24 358 B 1 
ATOM 3542 C CB  . VAL B 2 358 ? -21.310 -4.579  -7.747  1.00 78.31 358 B 1 
ATOM 3543 C CG1 . VAL B 2 358 ? -21.891 -5.218  -6.486  1.00 69.31 358 B 1 
ATOM 3544 C CG2 . VAL B 2 358 ? -19.866 -4.167  -7.474  1.00 71.67 358 B 1 
ATOM 3545 N N   . TRP B 2 359 ? -22.014 -4.081  -10.835 1.00 79.68 359 B 1 
ATOM 3546 C CA  . TRP B 2 359 ? -21.789 -3.322  -12.053 1.00 77.21 359 B 1 
ATOM 3547 C C   . TRP B 2 359 ? -22.483 -1.964  -12.007 1.00 77.40 359 B 1 
ATOM 3548 O O   . TRP B 2 359 ? -23.524 -1.780  -11.370 1.00 73.80 359 B 1 
ATOM 3549 C CB  . TRP B 2 359 ? -22.206 -4.137  -13.284 1.00 72.06 359 B 1 
ATOM 3550 C CG  . TRP B 2 359 ? -23.630 -4.579  -13.277 1.00 66.58 359 B 1 
ATOM 3551 C CD1 . TRP B 2 359 ? -24.684 -3.883  -13.762 1.00 59.27 359 B 1 
ATOM 3552 C CD2 . TRP B 2 359 ? -24.187 -5.820  -12.733 1.00 63.06 359 B 1 
ATOM 3553 N NE1 . TRP B 2 359 ? -25.860 -4.593  -13.556 1.00 52.02 359 B 1 
ATOM 3554 C CE2 . TRP B 2 359 ? -25.592 -5.787  -12.927 1.00 56.22 359 B 1 
ATOM 3555 C CE3 . TRP B 2 359 ? -23.629 -6.952  -12.105 1.00 53.30 359 B 1 
ATOM 3556 C CZ2 . TRP B 2 359 ? -26.430 -6.850  -12.494 1.00 51.25 359 B 1 
ATOM 3557 C CZ3 . TRP B 2 359 ? -24.465 -8.005  -11.682 1.00 49.74 359 B 1 
ATOM 3558 C CH2 . TRP B 2 359 ? -25.848 -7.951  -11.866 1.00 49.05 359 B 1 
ATOM 3559 N N   . VAL B 2 360 ? -21.898 -1.016  -12.708 1.00 76.62 360 B 1 
ATOM 3560 C CA  . VAL B 2 360 ? -22.452 0.311   -12.949 1.00 76.16 360 B 1 
ATOM 3561 C C   . VAL B 2 360 ? -22.497 0.541   -14.456 1.00 75.46 360 B 1 
ATOM 3562 O O   . VAL B 2 360 ? -21.473 0.480   -15.137 1.00 74.26 360 B 1 
ATOM 3563 C CB  . VAL B 2 360 ? -21.645 1.401   -12.225 1.00 73.74 360 B 1 
ATOM 3564 C CG1 . VAL B 2 360 ? -22.138 2.807   -12.579 1.00 66.80 360 B 1 
ATOM 3565 C CG2 . VAL B 2 360 ? -21.771 1.247   -10.705 1.00 69.03 360 B 1 
ATOM 3566 N N   . LEU B 2 361 ? -23.703 0.807   -14.969 1.00 75.15 361 B 1 
ATOM 3567 C CA  . LEU B 2 361 ? -23.929 1.168   -16.360 1.00 73.78 361 B 1 
ATOM 3568 C C   . LEU B 2 361 ? -23.668 2.661   -16.548 1.00 74.20 361 B 1 
ATOM 3569 O O   . LEU B 2 361 ? -24.104 3.467   -15.726 1.00 71.71 361 B 1 
ATOM 3570 C CB  . LEU B 2 361 ? -25.373 0.809   -16.762 1.00 70.33 361 B 1 
ATOM 3571 C CG  . LEU B 2 361 ? -25.711 -0.692  -16.664 1.00 62.37 361 B 1 
ATOM 3572 C CD1 . LEU B 2 361 ? -27.214 -0.898  -16.881 1.00 54.45 361 B 1 
ATOM 3573 C CD2 . LEU B 2 361 ? -24.972 -1.523  -17.707 1.00 55.39 361 B 1 
ATOM 3574 N N   . ASN B 2 362 ? -22.994 3.017   -17.630 1.00 75.32 362 B 1 
ATOM 3575 C CA  . ASN B 2 362 ? -22.650 4.399   -17.977 1.00 75.64 362 B 1 
ATOM 3576 C C   . ASN B 2 362 ? -22.028 5.168   -16.791 1.00 76.58 362 B 1 
ATOM 3577 O O   . ASN B 2 362 ? -22.609 6.147   -16.322 1.00 72.27 362 B 1 
ATOM 3578 C CB  . ASN B 2 362 ? -23.880 5.103   -18.578 1.00 71.96 362 B 1 
ATOM 3579 C CG  . ASN B 2 362 ? -24.372 4.455   -19.863 1.00 67.12 362 B 1 
ATOM 3580 O OD1 . ASN B 2 362 ? -23.610 4.050   -20.721 1.00 59.39 362 B 1 
ATOM 3581 N ND2 . ASN B 2 362 ? -25.665 4.369   -20.033 1.00 58.61 362 B 1 
ATOM 3582 N N   . PRO B 2 363 ? -20.859 4.719   -16.272 1.00 79.57 363 B 1 
ATOM 3583 C CA  . PRO B 2 363 ? -20.213 5.383   -15.154 1.00 79.27 363 B 1 
ATOM 3584 C C   . PRO B 2 363 ? -19.806 6.812   -15.531 1.00 79.95 363 B 1 
ATOM 3585 O O   . PRO B 2 363 ? -19.304 7.070   -16.631 1.00 76.84 363 B 1 
ATOM 3586 C CB  . PRO B 2 363 ? -19.007 4.509   -14.806 1.00 76.03 363 B 1 
ATOM 3587 C CG  . PRO B 2 363 ? -18.653 3.861   -16.138 1.00 74.34 363 B 1 
ATOM 3588 C CD  . PRO B 2 363 ? -20.023 3.658   -16.787 1.00 77.75 363 B 1 
ATOM 3589 N N   . GLU B 2 364 ? -19.991 7.726   -14.590 1.00 81.54 364 B 1 
ATOM 3590 C CA  . GLU B 2 364 ? -19.500 9.092   -14.715 1.00 81.45 364 B 1 
ATOM 3591 C C   . GLU B 2 364 ? -17.967 9.113   -14.826 1.00 81.67 364 B 1 
ATOM 3592 O O   . GLU B 2 364 ? -17.276 8.263   -14.263 1.00 79.38 364 B 1 
ATOM 3593 C CB  . GLU B 2 364 ? -19.973 9.936   -13.522 1.00 78.65 364 B 1 
ATOM 3594 C CG  . GLU B 2 364 ? -21.498 10.149  -13.512 1.00 69.95 364 B 1 
ATOM 3595 C CD  . GLU B 2 364 ? -22.007 10.847  -12.230 1.00 67.20 364 B 1 
ATOM 3596 O OE1 . GLU B 2 364 ? -23.244 10.846  -12.010 1.00 58.70 364 B 1 
ATOM 3597 O OE2 . GLU B 2 364 ? -21.201 11.363  -11.426 1.00 60.28 364 B 1 
ATOM 3598 N N   . ALA B 2 365 ? -17.422 10.102  -15.516 1.00 82.87 365 B 1 
ATOM 3599 C CA  . ALA B 2 365 ? -15.986 10.271  -15.579 1.00 82.10 365 B 1 
ATOM 3600 C C   . ALA B 2 365 ? -15.411 10.618  -14.198 1.00 82.25 365 B 1 
ATOM 3601 O O   . ALA B 2 365 ? -15.972 11.439  -13.475 1.00 77.96 365 B 1 
ATOM 3602 C CB  . ALA B 2 365 ? -15.651 11.354  -16.617 1.00 79.38 365 B 1 
ATOM 3603 N N   . GLY B 2 366 ? -14.285 10.006  -13.847 1.00 83.41 366 B 1 
ATOM 3604 C CA  . GLY B 2 366 ? -13.625 10.214  -12.569 1.00 83.39 366 B 1 
ATOM 3605 C C   . GLY B 2 366 ? -12.885 8.978   -12.071 1.00 84.61 366 B 1 
ATOM 3606 O O   . GLY B 2 366 ? -12.780 7.973   -12.775 1.00 81.77 366 B 1 
ATOM 3607 N N   . MET B 2 367 ? -12.373 9.060   -10.860 1.00 83.12 367 B 1 
ATOM 3608 C CA  . MET B 2 367 ? -11.784 7.923   -10.156 1.00 84.15 367 B 1 
ATOM 3609 C C   . MET B 2 367 ? -12.885 7.149   -9.437  1.00 84.60 367 B 1 
ATOM 3610 O O   . MET B 2 367 ? -13.530 7.669   -8.532  1.00 81.87 367 B 1 
ATOM 3611 C CB  . MET B 2 367 ? -10.709 8.401   -9.170  1.00 81.80 367 B 1 
ATOM 3612 C CG  . MET B 2 367 ? -9.451  8.916   -9.877  1.00 75.48 367 B 1 
ATOM 3613 S SD  . MET B 2 367 ? -8.533  7.685   -10.853 1.00 72.20 367 B 1 
ATOM 3614 C CE  . MET B 2 367 ? -7.942  6.602   -9.531  1.00 61.00 367 B 1 
ATOM 3615 N N   . TRP B 2 368 ? -13.078 5.908   -9.831  1.00 85.73 368 B 1 
ATOM 3616 C CA  . TRP B 2 368 ? -13.983 4.986   -9.173  1.00 85.87 368 B 1 
ATOM 3617 C C   . TRP B 2 368 ? -13.201 4.056   -8.250  1.00 85.92 368 B 1 
ATOM 3618 O O   . TRP B 2 368 ? -12.119 3.576   -8.609  1.00 83.23 368 B 1 
ATOM 3619 C CB  . TRP B 2 368 ? -14.784 4.198   -10.203 1.00 85.09 368 B 1 
ATOM 3620 C CG  . TRP B 2 368 ? -15.884 4.986   -10.849 1.00 85.10 368 B 1 
ATOM 3621 C CD1 . TRP B 2 368 ? -15.729 5.889   -11.844 1.00 79.55 368 B 1 
ATOM 3622 C CD2 . TRP B 2 368 ? -17.308 4.958   -10.532 1.00 84.98 368 B 1 
ATOM 3623 N NE1 . TRP B 2 368 ? -16.966 6.428   -12.173 1.00 81.82 368 B 1 
ATOM 3624 C CE2 . TRP B 2 368 ? -17.963 5.882   -11.391 1.00 83.97 368 B 1 
ATOM 3625 C CE3 . TRP B 2 368 ? -18.095 4.239   -9.605  1.00 83.19 368 B 1 
ATOM 3626 C CZ2 . TRP B 2 368 ? -19.358 6.094   -11.335 1.00 83.00 368 B 1 
ATOM 3627 C CZ3 . TRP B 2 368 ? -19.484 4.447   -9.547  1.00 80.06 368 B 1 
ATOM 3628 C CH2 . TRP B 2 368 ? -20.116 5.367   -10.399 1.00 80.46 368 B 1 
ATOM 3629 N N   . GLN B 2 369 ? -13.763 3.781   -7.090  1.00 86.64 369 B 1 
ATOM 3630 C CA  . GLN B 2 369 ? -13.226 2.853   -6.118  1.00 86.52 369 B 1 
ATOM 3631 C C   . GLN B 2 369 ? -14.172 1.661   -5.992  1.00 86.27 369 B 1 
ATOM 3632 O O   . GLN B 2 369 ? -15.363 1.833   -5.733  1.00 84.32 369 B 1 
ATOM 3633 C CB  . GLN B 2 369 ? -13.032 3.556   -4.763  1.00 84.71 369 B 1 
ATOM 3634 C CG  . GLN B 2 369 ? -12.002 4.688   -4.836  1.00 76.62 369 B 1 
ATOM 3635 C CD  . GLN B 2 369 ? -11.794 5.372   -3.480  1.00 77.81 369 B 1 
ATOM 3636 O OE1 . GLN B 2 369 ? -12.723 5.583   -2.726  1.00 70.03 369 B 1 
ATOM 3637 N NE2 . GLN B 2 369 ? -10.579 5.745   -3.139  1.00 68.50 369 B 1 
ATOM 3638 N N   . CYS B 2 370 ? -13.624 0.459   -6.175  1.00 85.87 370 B 1 
ATOM 3639 C CA  . CYS B 2 370 ? -14.284 -0.768  -5.761  1.00 85.75 370 B 1 
ATOM 3640 C C   . CYS B 2 370 ? -13.761 -1.165  -4.381  1.00 86.73 370 B 1 
ATOM 3641 O O   . CYS B 2 370 ? -12.559 -1.331  -4.205  1.00 84.47 370 B 1 
ATOM 3642 C CB  . CYS B 2 370 ? -14.065 -1.873  -6.792  1.00 83.76 370 B 1 
ATOM 3643 S SG  . CYS B 2 370 ? -15.036 -3.342  -6.328  1.00 77.87 370 B 1 
ATOM 3644 N N   . LEU B 2 371 ? -14.668 -1.312  -3.425  1.00 85.82 371 B 1 
ATOM 3645 C CA  . LEU B 2 371 ? -14.365 -1.647  -2.046  1.00 85.72 371 B 1 
ATOM 3646 C C   . LEU B 2 371 ? -15.002 -2.987  -1.690  1.00 85.43 371 B 1 
ATOM 3647 O O   . LEU B 2 371 ? -16.220 -3.144  -1.775  1.00 84.18 371 B 1 
ATOM 3648 C CB  . LEU B 2 371 ? -14.882 -0.536  -1.117  1.00 84.02 371 B 1 
ATOM 3649 C CG  . LEU B 2 371 ? -14.257 0.854   -1.350  1.00 79.96 371 B 1 
ATOM 3650 C CD1 . LEU B 2 371 ? -14.947 1.871   -0.440  1.00 74.31 371 B 1 
ATOM 3651 C CD2 . LEU B 2 371 ? -12.763 0.876   -1.029  1.00 74.76 371 B 1 
ATOM 3652 N N   . LEU B 2 372 ? -14.163 -3.920  -1.247  1.00 86.01 372 B 1 
ATOM 3653 C CA  . LEU B 2 372 ? -14.596 -5.123  -0.563  1.00 85.78 372 B 1 
ATOM 3654 C C   . LEU B 2 372 ? -14.461 -4.887  0.943   1.00 85.64 372 B 1 
ATOM 3655 O O   . LEU B 2 372 ? -13.362 -4.606  1.421   1.00 83.95 372 B 1 
ATOM 3656 C CB  . LEU B 2 372 ? -13.740 -6.306  -1.035  1.00 85.24 372 B 1 
ATOM 3657 C CG  . LEU B 2 372 ? -14.192 -7.652  -0.436  1.00 85.63 372 B 1 
ATOM 3658 C CD1 . LEU B 2 372 ? -15.545 -8.073  -1.002  1.00 80.07 372 B 1 
ATOM 3659 C CD2 . LEU B 2 372 ? -13.165 -8.737  -0.773  1.00 80.92 372 B 1 
ATOM 3660 N N   . SER B 2 373 ? -15.561 -5.012  1.669   1.00 87.41 373 B 1 
ATOM 3661 C CA  . SER B 2 373 ? -15.577 -4.790  3.115   1.00 86.06 373 B 1 
ATOM 3662 C C   . SER B 2 373 ? -16.285 -5.922  3.852   1.00 85.39 373 B 1 
ATOM 3663 O O   . SER B 2 373 ? -17.248 -6.502  3.344   1.00 83.14 373 B 1 
ATOM 3664 C CB  . SER B 2 373 ? -16.191 -3.427  3.444   1.00 83.59 373 B 1 
ATOM 3665 O OG  . SER B 2 373 ? -17.514 -3.320  2.961   1.00 72.65 373 B 1 
ATOM 3666 N N   . ASP B 2 374 ? -15.821 -6.225  5.061   1.00 84.42 374 B 1 
ATOM 3667 C CA  . ASP B 2 374 ? -16.487 -7.123  5.998   1.00 82.39 374 B 1 
ATOM 3668 C C   . ASP B 2 374 ? -16.798 -6.358  7.279   1.00 81.65 374 B 1 
ATOM 3669 O O   . ASP B 2 374 ? -15.900 -5.779  7.905   1.00 75.82 374 B 1 
ATOM 3670 C CB  . ASP B 2 374 ? -15.648 -8.369  6.269   1.00 78.36 374 B 1 
ATOM 3671 C CG  . ASP B 2 374 ? -16.423 -9.469  7.027   1.00 76.83 374 B 1 
ATOM 3672 O OD1 . ASP B 2 374 ? -17.582 -9.221  7.421   1.00 69.90 374 B 1 
ATOM 3673 O OD2 . ASP B 2 374 ? -15.877 -10.576 7.196   1.00 71.14 374 B 1 
ATOM 3674 N N   . SER B 2 375 ? -18.074 -6.319  7.655   1.00 80.78 375 B 1 
ATOM 3675 C CA  . SER B 2 375 ? -18.531 -5.660  8.884   1.00 79.89 375 B 1 
ATOM 3676 C C   . SER B 2 375 ? -18.039 -4.207  9.063   1.00 80.03 375 B 1 
ATOM 3677 O O   . SER B 2 375 ? -17.801 -3.762  10.182  1.00 73.43 375 B 1 
ATOM 3678 C CB  . SER B 2 375 ? -18.203 -6.542  10.103  1.00 76.51 375 B 1 
ATOM 3679 O OG  . SER B 2 375 ? -18.737 -7.850  9.918   1.00 69.43 375 B 1 
ATOM 3680 N N   . GLY B 2 376 ? -17.869 -3.473  7.968   1.00 78.95 376 B 1 
ATOM 3681 C CA  . GLY B 2 376 ? -17.385 -2.088  7.940   1.00 78.62 376 B 1 
ATOM 3682 C C   . GLY B 2 376 ? -15.871 -1.926  7.798   1.00 80.57 376 B 1 
ATOM 3683 O O   . GLY B 2 376 ? -15.413 -0.830  7.496   1.00 75.98 376 B 1 
ATOM 3684 N N   . GLN B 2 377 ? -15.091 -2.993  7.943   1.00 80.36 377 B 1 
ATOM 3685 C CA  . GLN B 2 377 ? -13.655 -2.967  7.696   1.00 82.14 377 B 1 
ATOM 3686 C C   . GLN B 2 377 ? -13.364 -3.213  6.215   1.00 83.28 377 B 1 
ATOM 3687 O O   . GLN B 2 377 ? -13.787 -4.221  5.656   1.00 81.55 377 B 1 
ATOM 3688 C CB  . GLN B 2 377 ? -12.957 -3.986  8.594   1.00 79.22 377 B 1 
ATOM 3689 C CG  . GLN B 2 377 ? -11.425 -3.889  8.473   1.00 70.23 377 B 1 
ATOM 3690 C CD  . GLN B 2 377 ? -10.689 -4.826  9.426   1.00 65.07 377 B 1 
ATOM 3691 O OE1 . GLN B 2 377 ? -11.255 -5.577  10.187  1.00 56.07 377 B 1 
ATOM 3692 N NE2 . GLN B 2 377 ? -9.372  -4.797  9.408   1.00 54.92 377 B 1 
ATOM 3693 N N   . VAL B 2 378 ? -12.626 -2.307  5.581   1.00 82.75 378 B 1 
ATOM 3694 C CA  . VAL B 2 378 ? -12.195 -2.458  4.184   1.00 82.93 378 B 1 
ATOM 3695 C C   . VAL B 2 378 ? -11.063 -3.483  4.102   1.00 83.56 378 B 1 
ATOM 3696 O O   . VAL B 2 378 ? -10.031 -3.317  4.736   1.00 80.98 378 B 1 
ATOM 3697 C CB  . VAL B 2 378 ? -11.775 -1.112  3.570   1.00 80.02 378 B 1 
ATOM 3698 C CG1 . VAL B 2 378 ? -11.347 -1.268  2.111   1.00 73.57 378 B 1 
ATOM 3699 C CG2 . VAL B 2 378 ? -12.937 -0.109  3.611   1.00 75.29 378 B 1 
ATOM 3700 N N   . LEU B 2 379 ? -11.259 -4.539  3.317   1.00 85.33 379 B 1 
ATOM 3701 C CA  . LEU B 2 379 ? -10.286 -5.603  3.088   1.00 84.22 379 B 1 
ATOM 3702 C C   . LEU B 2 379 ? -9.490  -5.375  1.798   1.00 85.17 379 B 1 
ATOM 3703 O O   . LEU B 2 379 ? -8.293  -5.640  1.740   1.00 82.89 379 B 1 
ATOM 3704 C CB  . LEU B 2 379 ? -11.034 -6.947  3.001   1.00 82.33 379 B 1 
ATOM 3705 C CG  . LEU B 2 379 ? -11.791 -7.359  4.273   1.00 80.79 379 B 1 
ATOM 3706 C CD1 . LEU B 2 379 ? -12.599 -8.623  3.982   1.00 75.40 379 B 1 
ATOM 3707 C CD2 . LEU B 2 379 ? -10.840 -7.642  5.435   1.00 76.33 379 B 1 
ATOM 3708 N N   . LEU B 2 380 ? -10.168 -4.906  0.755   1.00 84.78 380 B 1 
ATOM 3709 C CA  . LEU B 2 380 ? -9.572  -4.613  -0.549  1.00 84.66 380 B 1 
ATOM 3710 C C   . LEU B 2 380 ? -10.144 -3.327  -1.117  1.00 85.99 380 B 1 
ATOM 3711 O O   . LEU B 2 380 ? -11.351 -3.099  -1.094  1.00 84.79 380 B 1 
ATOM 3712 C CB  . LEU B 2 380 ? -9.836  -5.769  -1.526  1.00 82.05 380 B 1 
ATOM 3713 C CG  . LEU B 2 380 ? -8.907  -6.985  -1.366  1.00 79.74 380 B 1 
ATOM 3714 C CD1 . LEU B 2 380 ? -9.411  -8.112  -2.270  1.00 75.17 380 B 1 
ATOM 3715 C CD2 . LEU B 2 380 ? -7.471  -6.647  -1.766  1.00 77.10 380 B 1 
ATOM 3716 N N   . GLU B 2 381 ? -9.253  -2.543  -1.715  1.00 85.63 381 B 1 
ATOM 3717 C CA  . GLU B 2 381 ? -9.589  -1.327  -2.448  1.00 85.49 381 B 1 
ATOM 3718 C C   . GLU B 2 381 ? -8.921  -1.361  -3.822  1.00 85.01 381 B 1 
ATOM 3719 O O   . GLU B 2 381 ? -7.703  -1.526  -3.924  1.00 81.84 381 B 1 
ATOM 3720 C CB  . GLU B 2 381 ? -9.157  -0.103  -1.635  1.00 82.73 381 B 1 
ATOM 3721 C CG  . GLU B 2 381 ? -9.497  1.205   -2.351  1.00 74.69 381 B 1 
ATOM 3722 C CD  . GLU B 2 381 ? -9.081  2.457   -1.568  1.00 73.27 381 B 1 
ATOM 3723 O OE1 . GLU B 2 381 ? -9.174  3.552   -2.171  1.00 63.85 381 B 1 
ATOM 3724 O OE2 . GLU B 2 381 ? -8.686  2.328   -0.396  1.00 66.80 381 B 1 
ATOM 3725 N N   . SER B 2 382 ? -9.711  -1.214  -4.874  1.00 85.29 382 B 1 
ATOM 3726 C CA  . SER B 2 382 ? -9.212  -1.103  -6.243  1.00 84.60 382 B 1 
ATOM 3727 C C   . SER B 2 382 ? -9.712  0.182   -6.880  1.00 86.07 382 B 1 
ATOM 3728 O O   . SER B 2 382 ? -10.909 0.449   -6.889  1.00 83.50 382 B 1 
ATOM 3729 C CB  . SER B 2 382 ? -9.623  -2.315  -7.068  1.00 81.67 382 B 1 
ATOM 3730 O OG  . SER B 2 382 ? -8.964  -2.285  -8.326  1.00 73.69 382 B 1 
ATOM 3731 N N   . ASN B 2 383 ? -8.776  0.945   -7.453  1.00 86.83 383 B 1 
ATOM 3732 C CA  . ASN B 2 383 ? -9.050  2.217   -8.094  1.00 86.44 383 B 1 
ATOM 3733 C C   . ASN B 2 383 ? -9.039  2.056   -9.614  1.00 86.00 383 B 1 
ATOM 3734 O O   . ASN B 2 383 ? -8.096  1.502   -10.174 1.00 82.58 383 B 1 
ATOM 3735 C CB  . ASN B 2 383 ? -8.034  3.260   -7.585  1.00 83.94 383 B 1 
ATOM 3736 C CG  . ASN B 2 383 ? -8.250  3.568   -6.113  1.00 80.98 383 B 1 
ATOM 3737 O OD1 . ASN B 2 383 ? -9.328  3.407   -5.598  1.00 71.35 383 B 1 
ATOM 3738 N ND2 . ASN B 2 383 ? -7.251  4.010   -5.383  1.00 71.56 383 B 1 
ATOM 3739 N N   . ILE B 2 384 ? -10.068 2.561   -10.275 1.00 83.53 384 B 1 
ATOM 3740 C CA  . ILE B 2 384 ? -10.167 2.561   -11.736 1.00 83.30 384 B 1 
ATOM 3741 C C   . ILE B 2 384 ? -10.565 3.948   -12.234 1.00 83.31 384 B 1 
ATOM 3742 O O   . ILE B 2 384 ? -11.524 4.557   -11.770 1.00 81.44 384 B 1 
ATOM 3743 C CB  . ILE B 2 384 ? -11.092 1.426   -12.229 1.00 81.36 384 B 1 
ATOM 3744 C CG1 . ILE B 2 384 ? -10.985 1.287   -13.760 1.00 70.78 384 B 1 
ATOM 3745 C CG2 . ILE B 2 384 ? -12.543 1.608   -11.765 1.00 70.97 384 B 1 
ATOM 3746 C CD1 . ILE B 2 384 ? -11.545 -0.035  -14.290 1.00 65.24 384 B 1 
ATOM 3747 N N   . LYS B 2 385 ? -9.807  4.455   -13.200 1.00 84.37 385 B 1 
ATOM 3748 C CA  . LYS B 2 385 ? -10.057 5.763   -13.806 1.00 83.99 385 B 1 
ATOM 3749 C C   . LYS B 2 385 ? -10.958 5.612   -15.019 1.00 83.33 385 B 1 
ATOM 3750 O O   . LYS B 2 385 ? -10.530 5.111   -16.051 1.00 80.33 385 B 1 
ATOM 3751 C CB  . LYS B 2 385 ? -8.723  6.440   -14.134 1.00 81.92 385 B 1 
ATOM 3752 C CG  . LYS B 2 385 ? -8.927  7.894   -14.574 1.00 75.27 385 B 1 
ATOM 3753 C CD  . LYS B 2 385 ? -7.575  8.588   -14.761 1.00 71.36 385 B 1 
ATOM 3754 C CE  . LYS B 2 385 ? -7.774  10.058  -15.119 1.00 59.63 385 B 1 
ATOM 3755 N NZ  . LYS B 2 385 ? -6.478  10.775  -15.191 1.00 51.72 385 B 1 
ATOM 3756 N N   . VAL B 2 386 ? -12.173 6.094   -14.894 1.00 80.14 386 B 1 
ATOM 3757 C CA  . VAL B 2 386 ? -13.081 6.223   -16.030 1.00 78.87 386 B 1 
ATOM 3758 C C   . VAL B 2 386 ? -12.746 7.518   -16.757 1.00 77.41 386 B 1 
ATOM 3759 O O   . VAL B 2 386 ? -12.872 8.610   -16.206 1.00 74.62 386 B 1 
ATOM 3760 C CB  . VAL B 2 386 ? -14.546 6.165   -15.583 1.00 76.18 386 B 1 
ATOM 3761 C CG1 . VAL B 2 386 ? -15.498 6.341   -16.768 1.00 69.36 386 B 1 
ATOM 3762 C CG2 . VAL B 2 386 ? -14.846 4.808   -14.925 1.00 71.52 386 B 1 
ATOM 3763 N N   . LEU B 2 387 ? -12.284 7.392   -17.996 1.00 81.05 387 B 1 
ATOM 3764 C CA  . LEU B 2 387 ? -12.018 8.549   -18.837 1.00 77.88 387 B 1 
ATOM 3765 C C   . LEU B 2 387 ? -13.339 9.115   -19.365 1.00 75.41 387 B 1 
ATOM 3766 O O   . LEU B 2 387 ? -14.238 8.338   -19.708 1.00 70.39 387 B 1 
ATOM 3767 C CB  . LEU B 2 387 ? -11.070 8.164   -19.984 1.00 73.94 387 B 1 
ATOM 3768 C CG  . LEU B 2 387 ? -9.646  7.804   -19.512 1.00 66.50 387 B 1 
ATOM 3769 C CD1 . LEU B 2 387 ? -8.826  7.271   -20.694 1.00 61.26 387 B 1 
ATOM 3770 C CD2 . LEU B 2 387 ? -8.895  9.022   -18.948 1.00 60.48 387 B 1 
ATOM 3771 N N   . PRO B 2 388 ? -13.474 10.445  -19.449 1.00 75.49 388 B 1 
ATOM 3772 C CA  . PRO B 2 388 ? -14.604 11.016  -20.139 1.00 73.80 388 B 1 
ATOM 3773 C C   . PRO B 2 388 ? -14.580 10.507  -21.582 1.00 72.20 388 B 1 
ATOM 3774 O O   . PRO B 2 388 ? -13.564 10.606  -22.269 1.00 66.44 388 B 1 
ATOM 3775 C CB  . PRO B 2 388 ? -14.430 12.531  -20.045 1.00 69.77 388 B 1 
ATOM 3776 C CG  . PRO B 2 388 ? -12.929 12.719  -19.840 1.00 67.64 388 B 1 
ATOM 3777 C CD  . PRO B 2 388 ? -12.505 11.455  -19.092 1.00 70.38 388 B 1 
ATOM 3778 N N   . THR B 2 389 ? -15.683 9.951   -22.029 1.00 67.66 389 B 1 
ATOM 3779 C CA  . THR B 2 389 ? -15.854 9.717   -23.452 1.00 65.05 389 B 1 
ATOM 3780 C C   . THR B 2 389 ? -15.893 11.086  -24.109 1.00 62.89 389 B 1 
ATOM 3781 O O   . THR B 2 389 ? -16.896 11.785  -24.052 1.00 56.28 389 B 1 
ATOM 3782 C CB  . THR B 2 389 ? -17.121 8.901   -23.759 1.00 59.04 389 B 1 
ATOM 3783 O OG1 . THR B 2 389 ? -18.232 9.360   -23.029 1.00 53.03 389 B 1 
ATOM 3784 C CG2 . THR B 2 389 ? -16.934 7.429   -23.397 1.00 51.58 389 B 1 
ATOM 3785 N N   . TRP B 2 390 ? -14.791 11.469  -24.751 1.00 55.46 390 B 1 
ATOM 3786 C CA  . TRP B 2 390 ? -14.713 12.611  -25.665 1.00 52.32 390 B 1 
ATOM 3787 C C   . TRP B 2 390 ? -15.471 12.306  -26.967 1.00 50.48 390 B 1 
ATOM 3788 O O   . TRP B 2 390 ? -15.011 12.568  -28.065 1.00 47.10 390 B 1 
ATOM 3789 C CB  . TRP B 2 390 ? -13.250 12.991  -25.929 1.00 49.11 390 B 1 
ATOM 3790 C CG  . TRP B 2 390 ? -12.528 13.697  -24.835 1.00 46.99 390 B 1 
ATOM 3791 C CD1 . TRP B 2 390 ? -12.518 13.383  -23.527 1.00 42.13 390 B 1 
ATOM 3792 C CD2 . TRP B 2 390 ? -11.652 14.864  -24.965 1.00 42.32 390 B 1 
ATOM 3793 N NE1 . TRP B 2 390 ? -11.709 14.261  -22.838 1.00 37.55 390 B 1 
ATOM 3794 C CE2 . TRP B 2 390 ? -11.150 15.186  -23.685 1.00 39.44 390 B 1 
ATOM 3795 C CE3 . TRP B 2 390 ? -11.240 15.665  -26.061 1.00 40.67 390 B 1 
ATOM 3796 C CZ2 . TRP B 2 390 ? -10.270 16.264  -23.476 1.00 40.25 390 B 1 
ATOM 3797 C CZ3 . TRP B 2 390 ? -10.366 16.733  -25.851 1.00 41.60 390 B 1 
ATOM 3798 C CH2 . TRP B 2 390 ? -9.888  17.032  -24.579 1.00 40.69 390 B 1 
ATOM 3799 N N   . SER B 2 391 ? -16.633 11.713  -26.838 1.00 48.15 391 B 1 
ATOM 3800 C CA  . SER B 2 391 ? -17.606 11.602  -27.905 1.00 47.40 391 B 1 
ATOM 3801 C C   . SER B 2 391 ? -18.428 12.881  -28.056 1.00 46.80 391 B 1 
ATOM 3802 O O   . SER B 2 391 ? -19.369 12.874  -28.828 1.00 44.41 391 B 1 
ATOM 3803 C CB  . SER B 2 391 ? -18.536 10.410  -27.672 1.00 43.97 391 B 1 
ATOM 3804 O OG  . SER B 2 391 ? -19.371 10.646  -26.564 1.00 41.23 391 B 1 
ATOM 3805 N N   . THR B 2 392 ? -18.105 13.949  -27.336 1.00 46.28 392 B 1 
ATOM 3806 C CA  . THR B 2 392 ? -18.552 15.248  -27.822 1.00 47.49 392 B 1 
ATOM 3807 C C   . THR B 2 392 ? -17.809 15.448  -29.146 1.00 47.20 392 B 1 
ATOM 3808 O O   . THR B 2 392 ? -16.605 15.695  -29.116 1.00 44.22 392 B 1 
ATOM 3809 C CB  . THR B 2 392 ? -18.269 16.398  -26.852 1.00 43.50 392 B 1 
ATOM 3810 O OG1 . THR B 2 392 ? -16.958 16.338  -26.346 1.00 39.57 392 B 1 
ATOM 3811 C CG2 . THR B 2 392 ? -19.229 16.356  -25.677 1.00 38.99 392 B 1 
ATOM 3812 N N   . PRO B 2 393 ? -18.479 15.262  -30.320 1.00 44.88 393 B 1 
ATOM 3813 C CA  . PRO B 2 393 ? -17.900 15.784  -31.533 1.00 45.97 393 B 1 
ATOM 3814 C C   . PRO B 2 393 ? -17.630 17.243  -31.192 1.00 46.67 393 B 1 
ATOM 3815 O O   . PRO B 2 393 ? -18.525 17.915  -30.666 1.00 44.96 393 B 1 
ATOM 3816 C CB  . PRO B 2 393 ? -18.964 15.600  -32.623 1.00 42.25 393 B 1 
ATOM 3817 C CG  . PRO B 2 393 ? -20.275 15.580  -31.852 1.00 41.04 393 B 1 
ATOM 3818 C CD  . PRO B 2 393 ? -19.896 14.995  -30.496 1.00 43.49 393 B 1 
ATOM 3819 N N   . VAL B 2 394 ? -16.394 17.701  -31.379 1.00 46.23 394 B 1 
ATOM 3820 C CA  . VAL B 2 394 ? -16.110 19.139  -31.371 1.00 47.14 394 B 1 
ATOM 3821 C C   . VAL B 2 394 ? -17.094 19.699  -32.381 1.00 46.83 394 B 1 
ATOM 3822 O O   . VAL B 2 394 ? -16.956 19.410  -33.568 1.00 45.12 394 B 1 
ATOM 3823 C CB  . VAL B 2 394 ? -14.658 19.423  -31.784 1.00 43.89 394 B 1 
ATOM 3824 C CG1 . VAL B 2 394 ? -14.389 20.917  -31.872 1.00 39.17 394 B 1 
ATOM 3825 C CG2 . VAL B 2 394 ? -13.690 18.820  -30.765 1.00 40.06 394 B 1 
ATOM 3826 N N   . GLN B 2 395 ? -18.187 20.298  -31.896 1.00 44.77 395 B 1 
ATOM 3827 C CA  . GLN B 2 395 ? -19.317 20.554  -32.760 1.00 46.62 395 B 1 
ATOM 3828 C C   . GLN B 2 395 ? -18.793 21.381  -33.923 1.00 46.18 395 B 1 
ATOM 3829 O O   . GLN B 2 395 ? -18.059 22.342  -33.685 1.00 46.22 395 B 1 
ATOM 3830 C CB  . GLN B 2 395 ? -20.470 21.282  -32.049 1.00 44.63 395 B 1 
ATOM 3831 C CG  . GLN B 2 395 ? -21.419 20.341  -31.300 1.00 40.35 395 B 1 
ATOM 3832 C CD  . GLN B 2 395 ? -22.765 21.009  -30.991 1.00 37.44 395 B 1 
ATOM 3833 O OE1 . GLN B 2 395 ? -22.943 22.211  -31.101 1.00 34.99 395 B 1 
ATOM 3834 N NE2 . GLN B 2 395 ? -23.772 20.256  -30.616 1.00 34.91 395 B 1 
ATOM 3835 N N   . PRO B 2 396 ? -19.142 21.040  -35.170 1.00 47.07 396 B 1 
ATOM 3836 C CA  . PRO B 2 396 ? -18.738 21.840  -36.321 1.00 50.21 396 B 1 
ATOM 3837 C C   . PRO B 2 396 ? -19.169 23.295  -36.149 1.00 52.41 396 B 1 
ATOM 3838 O O   . PRO B 2 396 ? -18.540 24.175  -36.703 1.00 52.88 396 B 1 
ATOM 3839 C CB  . PRO B 2 396 ? -19.379 21.155  -37.537 1.00 47.30 396 B 1 
ATOM 3840 C CG  . PRO B 2 396 ? -20.549 20.390  -36.945 1.00 45.90 396 B 1 
ATOM 3841 C CD  . PRO B 2 396 ? -20.043 19.989  -35.568 1.00 48.57 396 B 1 
ATOM 3842 N N   . MET B 2 397 ? -20.127 23.568  -35.257 1.00 53.25 397 B 1 
ATOM 3843 C CA  . MET B 2 397 ? -20.446 24.915  -34.794 1.00 56.09 397 B 1 
ATOM 3844 C C   . MET B 2 397 ? -19.240 25.672  -34.235 1.00 55.80 397 B 1 
ATOM 3845 O O   . MET B 2 397 ? -19.141 26.848  -34.515 1.00 56.64 397 B 1 
ATOM 3846 C CB  . MET B 2 397 ? -21.538 24.915  -33.725 1.00 53.50 397 B 1 
ATOM 3847 C CG  . MET B 2 397 ? -22.933 25.070  -34.317 1.00 48.62 397 B 1 
ATOM 3848 S SD  . MET B 2 397 ? -24.120 25.723  -33.138 1.00 45.89 397 B 1 
ATOM 3849 C CE  . MET B 2 397 ? -25.566 25.876  -34.199 1.00 38.45 397 B 1 
ATOM 3850 N N   . ALA B 2 398 ? -18.319 25.069  -33.483 1.00 54.33 398 B 1 
ATOM 3851 C CA  . ALA B 2 398 ? -17.151 25.785  -32.991 1.00 57.60 398 B 1 
ATOM 3852 C C   . ALA B 2 398 ? -16.207 26.158  -34.145 1.00 58.32 398 B 1 
ATOM 3853 O O   . ALA B 2 398 ? -15.702 27.274  -34.187 1.00 60.68 398 B 1 
ATOM 3854 C CB  . ALA B 2 398 ? -16.435 24.960  -31.917 1.00 56.47 398 B 1 
ATOM 3855 N N   . LEU B 2 399 ? -16.043 25.255  -35.123 1.00 58.40 399 B 1 
ATOM 3856 C CA  . LEU B 2 399 ? -15.330 25.549  -36.365 1.00 61.62 399 B 1 
ATOM 3857 C C   . LEU B 2 399 ? -16.100 26.537  -37.234 1.00 62.01 399 B 1 
ATOM 3858 O O   . LEU B 2 399 ? -15.484 27.410  -37.829 1.00 64.06 399 B 1 
ATOM 3859 C CB  . LEU B 2 399 ? -15.042 24.250  -37.134 1.00 59.09 399 B 1 
ATOM 3860 C CG  . LEU B 2 399 ? -13.773 23.526  -36.653 1.00 54.53 399 B 1 
ATOM 3861 C CD1 . LEU B 2 399 ? -13.759 22.095  -37.193 1.00 50.49 399 B 1 
ATOM 3862 C CD2 . LEU B 2 399 ? -12.512 24.236  -37.142 1.00 54.23 399 B 1 
ATOM 3863 N N   . ILE B 2 400 ? -17.435 26.452  -37.277 1.00 66.16 400 B 1 
ATOM 3864 C CA  . ILE B 2 400 ? -18.288 27.415  -37.987 1.00 69.78 400 B 1 
ATOM 3865 C C   . ILE B 2 400 ? -18.273 28.765  -37.275 1.00 70.31 400 B 1 
ATOM 3866 O O   . ILE B 2 400 ? -18.229 29.792  -37.950 1.00 72.80 400 B 1 
ATOM 3867 C CB  . ILE B 2 400 ? -19.718 26.870  -38.156 1.00 69.17 400 B 1 
ATOM 3868 C CG1 . ILE B 2 400 ? -19.747 25.669  -39.134 1.00 64.55 400 B 1 
ATOM 3869 C CG2 . ILE B 2 400 ? -20.682 27.949  -38.682 1.00 63.63 400 B 1 
ATOM 3870 C CD1 . ILE B 2 400 ? -21.021 24.826  -39.035 1.00 56.54 400 B 1 
ATOM 3871 N N   . VAL B 2 401 ? -18.257 28.813  -35.956 1.00 67.13 401 B 1 
ATOM 3872 C CA  . VAL B 2 401 ? -18.161 30.067  -35.198 1.00 70.08 401 B 1 
ATOM 3873 C C   . VAL B 2 401 ? -16.754 30.652  -35.325 1.00 70.42 401 B 1 
ATOM 3874 O O   . VAL B 2 401 ? -16.633 31.830  -35.601 1.00 72.74 401 B 1 
ATOM 3875 C CB  . VAL B 2 401 ? -18.597 29.900  -33.737 1.00 69.08 401 B 1 
ATOM 3876 C CG1 . VAL B 2 401 ? -18.309 31.139  -32.885 1.00 60.66 401 B 1 
ATOM 3877 C CG2 . VAL B 2 401 ? -20.105 29.656  -33.641 1.00 63.36 401 B 1 
ATOM 3878 N N   . LEU B 2 402 ? -15.694 29.846  -35.195 1.00 63.04 402 B 1 
ATOM 3879 C CA  . LEU B 2 402 ? -14.326 30.323  -35.427 1.00 67.19 402 B 1 
ATOM 3880 C C   . LEU B 2 402 ? -14.111 30.732  -36.887 1.00 67.82 402 B 1 
ATOM 3881 O O   . LEU B 2 402 ? -13.554 31.798  -37.137 1.00 68.91 402 B 1 
ATOM 3882 C CB  . LEU B 2 402 ? -13.306 29.251  -35.002 1.00 63.90 402 B 1 
ATOM 3883 C CG  . LEU B 2 402 ? -13.026 29.240  -33.487 1.00 59.00 402 B 1 
ATOM 3884 C CD1 . LEU B 2 402 ? -12.339 27.941  -33.080 1.00 53.34 402 B 1 
ATOM 3885 C CD2 . LEU B 2 402 ? -12.110 30.404  -33.094 1.00 56.32 402 B 1 
ATOM 3886 N N   . GLY B 2 403 ? -14.600 29.936  -37.830 1.00 67.85 403 B 1 
ATOM 3887 C CA  . GLY B 2 403 ? -14.590 30.258  -39.253 1.00 69.45 403 B 1 
ATOM 3888 C C   . GLY B 2 403 ? -15.467 31.461  -39.576 1.00 69.54 403 B 1 
ATOM 3889 O O   . GLY B 2 403 ? -15.081 32.310  -40.373 1.00 69.38 403 B 1 
ATOM 3890 N N   . GLY B 2 404 ? -16.608 31.607  -38.916 1.00 69.04 404 B 1 
ATOM 3891 C CA  . GLY B 2 404 ? -17.515 32.738  -38.993 1.00 71.33 404 B 1 
ATOM 3892 C C   . GLY B 2 404 ? -16.906 34.010  -38.424 1.00 72.31 404 B 1 
ATOM 3893 O O   . GLY B 2 404 ? -16.956 35.052  -39.070 1.00 73.62 404 B 1 
ATOM 3894 N N   . VAL B 2 405 ? -16.265 33.940  -37.258 1.00 73.14 405 B 1 
ATOM 3895 C CA  . VAL B 2 405 ? -15.544 35.082  -36.665 1.00 76.80 405 B 1 
ATOM 3896 C C   . VAL B 2 405 ? -14.317 35.445  -37.497 1.00 77.65 405 B 1 
ATOM 3897 O O   . VAL B 2 405 ? -14.107 36.626  -37.768 1.00 78.62 405 B 1 
ATOM 3898 C CB  . VAL B 2 405 ? -15.171 34.808  -35.193 1.00 75.48 405 B 1 
ATOM 3899 C CG1 . VAL B 2 405 ? -14.260 35.884  -34.595 1.00 65.99 405 B 1 
ATOM 3900 C CG2 . VAL B 2 405 ? -16.423 34.756  -34.309 1.00 66.19 405 B 1 
ATOM 3901 N N   . ALA B 2 406 ? -13.531 34.452  -37.952 1.00 73.65 406 B 1 
ATOM 3902 C CA  . ALA B 2 406 ? -12.408 34.702  -38.855 1.00 77.54 406 B 1 
ATOM 3903 C C   . ALA B 2 406 ? -12.881 35.264  -40.198 1.00 78.00 406 B 1 
ATOM 3904 O O   . ALA B 2 406 ? -12.296 36.219  -40.710 1.00 77.00 406 B 1 
ATOM 3905 C CB  . ALA B 2 406 ? -11.605 33.405  -39.032 1.00 75.60 406 B 1 
ATOM 3906 N N   . GLY B 2 407 ? -13.979 34.744  -40.738 1.00 74.67 407 B 1 
ATOM 3907 C CA  . GLY B 2 407 ? -14.651 35.243  -41.932 1.00 76.97 407 B 1 
ATOM 3908 C C   . GLY B 2 407 ? -15.181 36.664  -41.740 1.00 77.68 407 B 1 
ATOM 3909 O O   . GLY B 2 407 ? -14.946 37.516  -42.587 1.00 77.79 407 B 1 
ATOM 3910 N N   . LEU B 2 408 ? -15.816 36.945  -40.602 1.00 73.06 408 B 1 
ATOM 3911 C CA  . LEU B 2 408 ? -16.298 38.279  -40.249 1.00 76.48 408 B 1 
ATOM 3912 C C   . LEU B 2 408 ? -15.139 39.268  -40.088 1.00 76.19 408 B 1 
ATOM 3913 O O   . LEU B 2 408 ? -15.211 40.381  -40.610 1.00 80.44 408 B 1 
ATOM 3914 C CB  . LEU B 2 408 ? -17.137 38.197  -38.959 1.00 76.99 408 B 1 
ATOM 3915 C CG  . LEU B 2 408 ? -17.982 39.463  -38.709 1.00 68.80 408 B 1 
ATOM 3916 C CD1 . LEU B 2 408 ? -19.355 39.338  -39.362 1.00 63.08 408 B 1 
ATOM 3917 C CD2 . LEU B 2 408 ? -18.170 39.710  -37.222 1.00 65.16 408 B 1 
ATOM 3918 N N   . LEU B 2 409 ? -14.053 38.870  -39.423 1.00 74.16 409 B 1 
ATOM 3919 C CA  . LEU B 2 409 ? -12.846 39.687  -39.302 1.00 77.32 409 B 1 
ATOM 3920 C C   . LEU B 2 409 ? -12.192 39.942  -40.663 1.00 78.57 409 B 1 
ATOM 3921 O O   . LEU B 2 409 ? -11.804 41.080  -40.948 1.00 81.40 409 B 1 
ATOM 3922 C CB  . LEU B 2 409 ? -11.845 39.025  -38.338 1.00 76.83 409 B 1 
ATOM 3923 C CG  . LEU B 2 409 ? -12.213 39.154  -36.847 1.00 73.48 409 B 1 
ATOM 3924 C CD1 . LEU B 2 409 ? -11.275 38.271  -36.014 1.00 65.29 409 B 1 
ATOM 3925 C CD2 . LEU B 2 409 ? -12.072 40.593  -36.345 1.00 70.38 409 B 1 
ATOM 3926 N N   . LEU B 2 410 ? -12.128 38.934  -41.526 1.00 76.82 410 B 1 
ATOM 3927 C CA  . LEU B 2 410 ? -11.687 39.091  -42.913 1.00 79.96 410 B 1 
ATOM 3928 C C   . LEU B 2 410 ? -12.622 40.011  -43.698 1.00 80.23 410 B 1 
ATOM 3929 O O   . LEU B 2 410 ? -12.147 40.877  -44.426 1.00 83.16 410 B 1 
ATOM 3930 C CB  . LEU B 2 410 ? -11.576 37.718  -43.590 1.00 79.03 410 B 1 
ATOM 3931 C CG  . LEU B 2 410 ? -10.168 37.095  -43.466 1.00 70.19 410 B 1 
ATOM 3932 C CD1 . LEU B 2 410 ? -10.219 35.602  -43.769 1.00 64.31 410 B 1 
ATOM 3933 C CD2 . LEU B 2 410 ? -9.208  37.756  -44.451 1.00 65.54 410 B 1 
ATOM 3934 N N   . PHE B 2 411 ? -13.928 39.868  -43.507 1.00 75.11 411 B 1 
ATOM 3935 C CA  . PHE B 2 411 ? -14.924 40.703  -44.177 1.00 78.14 411 B 1 
ATOM 3936 C C   . PHE B 2 411 ? -14.865 42.157  -43.686 1.00 78.56 411 B 1 
ATOM 3937 O O   . PHE B 2 411 ? -14.899 43.080  -44.499 1.00 81.21 411 B 1 
ATOM 3938 C CB  . PHE B 2 411 ? -16.320 40.100  -43.988 1.00 76.70 411 B 1 
ATOM 3939 C CG  . PHE B 2 411 ? -17.263 40.430  -45.112 1.00 70.93 411 B 1 
ATOM 3940 C CD1 . PHE B 2 411 ? -18.029 41.609  -45.099 1.00 65.05 411 B 1 
ATOM 3941 C CD2 . PHE B 2 411 ? -17.369 39.551  -46.203 1.00 64.51 411 B 1 
ATOM 3942 C CE1 . PHE B 2 411 ? -18.893 41.897  -46.164 1.00 59.59 411 B 1 
ATOM 3943 C CE2 . PHE B 2 411 ? -18.235 39.838  -47.267 1.00 58.93 411 B 1 
ATOM 3944 C CZ  . PHE B 2 411 ? -19.000 41.008  -47.249 1.00 61.31 411 B 1 
ATOM 3945 N N   . ILE B 2 412 ? -14.688 42.363  -42.379 1.00 83.11 412 B 1 
ATOM 3946 C CA  . ILE B 2 412 ? -14.467 43.692  -41.787 1.00 83.77 412 B 1 
ATOM 3947 C C   . ILE B 2 412 ? -13.134 44.262  -42.291 1.00 83.44 412 B 1 
ATOM 3948 O O   . ILE B 2 412 ? -13.094 45.420  -42.701 1.00 85.53 412 B 1 
ATOM 3949 C CB  . ILE B 2 412 ? -14.536 43.625  -40.244 1.00 84.71 412 B 1 
ATOM 3950 C CG1 . ILE B 2 412 ? -15.975 43.319  -39.772 1.00 78.45 412 B 1 
ATOM 3951 C CG2 . ILE B 2 412 ? -14.069 44.946  -39.611 1.00 76.87 412 B 1 
ATOM 3952 C CD1 . ILE B 2 412 ? -16.052 42.873  -38.305 1.00 66.71 412 B 1 
ATOM 3953 N N   . GLY B 2 413 ? -12.065 43.460  -42.318 1.00 79.77 413 B 1 
ATOM 3954 C CA  . GLY B 2 413 ? -10.764 43.864  -42.845 1.00 81.00 413 B 1 
ATOM 3955 C C   . GLY B 2 413 ? -10.832 44.263  -44.321 1.00 81.54 413 B 1 
ATOM 3956 O O   . GLY B 2 413 ? -10.365 45.341  -44.700 1.00 83.54 413 B 1 
ATOM 3957 N N   . LEU B 2 414 ? -11.503 43.435  -45.140 1.00 80.75 414 B 1 
ATOM 3958 C CA  . LEU B 2 414 ? -11.782 43.749  -46.539 1.00 82.17 414 B 1 
ATOM 3959 C C   . LEU B 2 414 ? -12.678 44.979  -46.672 1.00 82.47 414 B 1 
ATOM 3960 O O   . LEU B 2 414 ? -12.374 45.860  -47.475 1.00 82.93 414 B 1 
ATOM 3961 C CB  . LEU B 2 414 ? -12.427 42.527  -47.222 1.00 80.61 414 B 1 
ATOM 3962 C CG  . LEU B 2 414 ? -11.384 41.514  -47.735 1.00 72.60 414 B 1 
ATOM 3963 C CD1 . LEU B 2 414 ? -12.024 40.152  -47.972 1.00 66.02 414 B 1 
ATOM 3964 C CD2 . LEU B 2 414 ? -10.775 41.987  -49.058 1.00 67.31 414 B 1 
ATOM 3965 N N   . GLY B 2 415 ? -13.718 45.099  -45.854 1.00 81.14 415 B 1 
ATOM 3966 C CA  . GLY B 2 415 ? -14.608 46.252  -45.813 1.00 81.74 415 B 1 
ATOM 3967 C C   . GLY B 2 415 ? -13.860 47.546  -45.489 1.00 82.62 415 B 1 
ATOM 3968 O O   . GLY B 2 415 ? -14.007 48.546  -46.201 1.00 82.92 415 B 1 
ATOM 3969 N N   . ILE B 2 416 ? -12.982 47.517  -44.475 1.00 83.38 416 B 1 
ATOM 3970 C CA  . ILE B 2 416 ? -12.105 48.642  -44.124 1.00 85.20 416 B 1 
ATOM 3971 C C   . ILE B 2 416 ? -11.153 48.945  -45.284 1.00 85.71 416 B 1 
ATOM 3972 O O   . ILE B 2 416 ? -11.034 50.108  -45.687 1.00 87.28 416 B 1 
ATOM 3973 C CB  . ILE B 2 416 ? -11.353 48.382  -42.809 1.00 86.52 416 B 1 
ATOM 3974 C CG1 . ILE B 2 416 ? -12.336 48.370  -41.612 1.00 80.82 416 B 1 
ATOM 3975 C CG2 . ILE B 2 416 ? -10.271 49.453  -42.558 1.00 79.63 416 B 1 
ATOM 3976 C CD1 . ILE B 2 416 ? -11.738 47.771  -40.323 1.00 68.45 416 B 1 
ATOM 3977 N N   . PHE B 2 417 ? -10.528 47.920  -45.871 1.00 83.96 417 B 1 
ATOM 3978 C CA  . PHE B 2 417 ? -9.620  48.099  -47.003 1.00 85.36 417 B 1 
ATOM 3979 C C   . PHE B 2 417 ? -10.334 48.706  -48.217 1.00 85.44 417 B 1 
ATOM 3980 O O   . PHE B 2 417 ? -9.847  49.679  -48.799 1.00 87.70 417 B 1 
ATOM 3981 C CB  . PHE B 2 417 ? -8.978  46.753  -47.360 1.00 88.09 417 B 1 
ATOM 3982 C CG  . PHE B 2 417 ? -8.003  46.843  -48.504 1.00 85.79 417 B 1 
ATOM 3983 C CD1 . PHE B 2 417 ? -8.392  46.519  -49.820 1.00 76.04 417 B 1 
ATOM 3984 C CD2 . PHE B 2 417 ? -6.687  47.286  -48.271 1.00 77.89 417 B 1 
ATOM 3985 C CE1 . PHE B 2 417 ? -7.478  46.616  -50.872 1.00 73.70 417 B 1 
ATOM 3986 C CE2 . PHE B 2 417 ? -5.774  47.387  -49.324 1.00 75.57 417 B 1 
ATOM 3987 C CZ  . PHE B 2 417 ? -6.167  47.049  -50.623 1.00 77.33 417 B 1 
ATOM 3988 N N   . PHE B 2 418 ? -11.524 48.201  -48.560 1.00 82.96 418 B 1 
ATOM 3989 C CA  . PHE B 2 418 ? -12.336 48.757  -49.634 1.00 84.11 418 B 1 
ATOM 3990 C C   . PHE B 2 418 ? -12.846 50.158  -49.297 1.00 84.89 418 B 1 
ATOM 3991 O O   . PHE B 2 418 ? -12.808 51.029  -50.161 1.00 85.04 418 B 1 
ATOM 3992 C CB  . PHE B 2 418 ? -13.499 47.819  -49.978 1.00 85.22 418 B 1 
ATOM 3993 C CG  . PHE B 2 418 ? -13.115 46.697  -50.917 1.00 82.08 418 B 1 
ATOM 3994 C CD1 . PHE B 2 418 ? -12.767 46.987  -52.252 1.00 73.75 418 B 1 
ATOM 3995 C CD2 . PHE B 2 418 ? -13.108 45.364  -50.488 1.00 75.89 418 B 1 
ATOM 3996 C CE1 . PHE B 2 418 ? -12.414 45.951  -53.135 1.00 70.93 418 B 1 
ATOM 3997 C CE2 . PHE B 2 418 ? -12.755 44.324  -51.367 1.00 71.82 418 B 1 
ATOM 3998 C CZ  . PHE B 2 418 ? -12.402 44.624  -52.682 1.00 74.60 418 B 1 
ATOM 3999 N N   . CYS B 2 419 ? -13.241 50.412  -48.050 1.00 82.98 419 B 1 
ATOM 4000 C CA  . CYS B 2 419 ? -13.676 51.731  -47.598 1.00 84.43 419 B 1 
ATOM 4001 C C   . CYS B 2 419 ? -12.531 52.754  -47.687 1.00 85.19 419 B 1 
ATOM 4002 O O   . CYS B 2 419 ? -12.718 53.843  -48.247 1.00 85.32 419 B 1 
ATOM 4003 C CB  . CYS B 2 419 ? -14.244 51.617  -46.183 1.00 83.55 419 B 1 
ATOM 4004 S SG  . CYS B 2 419 ? -15.052 53.173  -45.725 1.00 70.11 419 B 1 
ATOM 4005 N N   . VAL B 2 420 ? -11.328 52.380  -47.230 1.00 86.62 420 B 1 
ATOM 4006 C CA  . VAL B 2 420 ? -10.130 53.226  -47.360 1.00 87.00 420 B 1 
ATOM 4007 C C   . VAL B 2 420 ? -9.789  53.453  -48.831 1.00 88.08 420 B 1 
ATOM 4008 O O   . VAL B 2 420 ? -9.566  54.591  -49.239 1.00 87.78 420 B 1 
ATOM 4009 C CB  . VAL B 2 420 ? -8.938  52.626  -46.593 1.00 87.50 420 B 1 
ATOM 4010 C CG1 . VAL B 2 420 ? -7.637  53.380  -46.859 1.00 78.77 420 B 1 
ATOM 4011 C CG2 . VAL B 2 420 ? -9.191  52.688  -45.079 1.00 79.51 420 B 1 
ATOM 4012 N N   . ARG B 2 421 ? -9.834  52.385  -49.631 1.00 84.27 421 B 1 
ATOM 4013 C CA  . ARG B 2 421 ? -9.580  52.497  -51.071 1.00 83.69 421 B 1 
ATOM 4014 C C   . ARG B 2 421 ? -10.642 53.332  -51.778 1.00 83.34 421 B 1 
ATOM 4015 O O   . ARG B 2 421 ? -10.297 54.141  -52.641 1.00 84.67 421 B 1 
ATOM 4016 C CB  . ARG B 2 421 ? -9.451  51.082  -51.660 1.00 83.35 421 B 1 
ATOM 4017 C CG  . ARG B 2 421 ? -8.875  51.097  -53.084 1.00 74.56 421 B 1 
ATOM 4018 C CD  . ARG B 2 421 ? -8.612  49.661  -53.567 1.00 72.41 421 B 1 
ATOM 4019 N NE  . ARG B 2 421 ? -7.961  49.649  -54.884 1.00 63.86 421 B 1 
ATOM 4020 C CZ  . ARG B 2 421 ? -7.407  48.588  -55.487 1.00 59.94 421 B 1 
ATOM 4021 N NH1 . ARG B 2 421 ? -7.446  47.412  -54.939 1.00 54.88 421 B 1 
ATOM 4022 N NH2 . ARG B 2 421 ? -6.829  48.699  -56.640 1.00 56.23 421 B 1 
ATOM 4023 N N   . CYS B 2 422 ? -11.901 53.194  -51.383 1.00 84.90 422 B 1 
ATOM 4024 C CA  . CYS B 2 422 ? -13.013 53.992  -51.906 1.00 85.74 422 B 1 
ATOM 4025 C C   . CYS B 2 422 ? -12.880 55.466  -51.488 1.00 86.72 422 B 1 
ATOM 4026 O O   . CYS B 2 422 ? -12.931 56.344  -52.350 1.00 85.64 422 B 1 
ATOM 4027 C CB  . CYS B 2 422 ? -14.342 53.373  -51.452 1.00 85.56 422 B 1 
ATOM 4028 S SG  . CYS B 2 422 ? -15.693 54.115  -52.411 1.00 75.13 422 B 1 
ATOM 4029 N N   . ARG B 2 423 ? -12.581 55.725  -50.207 1.00 83.73 423 B 1 
ATOM 4030 C CA  . ARG B 2 423 ? -12.271 57.087  -49.741 1.00 84.45 423 B 1 
ATOM 4031 C C   . ARG B 2 423 ? -11.077 57.674  -50.483 1.00 85.17 423 B 1 
ATOM 4032 O O   . ARG B 2 423 ? -11.114 58.847  -50.855 1.00 85.89 423 B 1 
ATOM 4033 C CB  . ARG B 2 423 ? -11.998 57.103  -48.232 1.00 84.50 423 B 1 
ATOM 4034 C CG  . ARG B 2 423 ? -13.281 57.061  -47.391 1.00 74.95 423 B 1 
ATOM 4035 C CD  . ARG B 2 423 ? -12.939 57.150  -45.889 1.00 73.28 423 B 1 
ATOM 4036 N NE  . ARG B 2 423 ? -14.143 57.135  -45.049 1.00 63.90 423 B 1 
ATOM 4037 C CZ  . ARG B 2 423 ? -14.198 57.255  -43.724 1.00 58.58 423 B 1 
ATOM 4038 N NH1 . ARG B 2 423 ? -13.109 57.413  -43.012 1.00 53.98 423 B 1 
ATOM 4039 N NH2 . ARG B 2 423 ? -15.331 57.211  -43.092 1.00 53.05 423 B 1 
ATOM 4040 N N   . HIS B 2 424 ? -10.046 56.879  -50.744 1.00 86.03 424 B 1 
ATOM 4041 C CA  . HIS B 2 424 ? -8.887  57.332  -51.503 1.00 85.62 424 B 1 
ATOM 4042 C C   . HIS B 2 424 ? -9.247  57.639  -52.959 1.00 86.08 424 B 1 
ATOM 4043 O O   . HIS B 2 424 ? -8.877  58.697  -53.468 1.00 85.86 424 B 1 
ATOM 4044 C CB  . HIS B 2 424 ? -7.754  56.320  -51.391 1.00 86.26 424 B 1 
ATOM 4045 C CG  . HIS B 2 424 ? -6.428  56.933  -51.731 1.00 80.20 424 B 1 
ATOM 4046 N ND1 . HIS B 2 424 ? -5.696  57.771  -50.924 1.00 66.20 424 B 1 
ATOM 4047 C CD2 . HIS B 2 424 ? -5.730  56.830  -52.905 1.00 68.87 424 B 1 
ATOM 4048 C CE1 . HIS B 2 424 ? -4.589  58.141  -51.598 1.00 68.32 424 B 1 
ATOM 4049 N NE2 . HIS B 2 424 ? -4.580  57.598  -52.801 1.00 71.14 424 B 1 
ATOM 4050 N N   . ARG B 2 425 ? -10.040 56.744  -53.591 1.00 83.71 425 B 1 
ATOM 4051 C CA  . ARG B 2 425 ? -10.581 56.993  -54.937 1.00 83.40 425 B 1 
ATOM 4052 C C   . ARG B 2 425 ? -11.481 58.225  -54.967 1.00 83.82 425 B 1 
ATOM 4053 O O   . ARG B 2 425 ? -11.316 59.059  -55.843 1.00 83.78 425 B 1 
ATOM 4054 C CB  . ARG B 2 425 ? -11.345 55.772  -55.463 1.00 83.46 425 B 1 
ATOM 4055 C CG  . ARG B 2 425 ? -10.426 54.669  -55.982 1.00 78.04 425 B 1 
ATOM 4056 C CD  . ARG B 2 425 ? -11.274 53.494  -56.519 1.00 76.16 425 B 1 
ATOM 4057 N NE  . ARG B 2 425 ? -10.464 52.455  -57.161 1.00 68.39 425 B 1 
ATOM 4058 C CZ  . ARG B 2 425 ? -10.928 51.361  -57.760 1.00 63.08 425 B 1 
ATOM 4059 N NH1 . ARG B 2 425 ? -12.205 51.077  -57.781 1.00 58.65 425 B 1 
ATOM 4060 N NH2 . ARG B 2 425 ? -10.126 50.527  -58.358 1.00 56.60 425 B 1 
ATOM 4061 N N   . ARG B 2 426 ? -12.358 58.386  -53.982 1.00 83.20 426 B 1 
ATOM 4062 C CA  . ARG B 2 426 ? -13.234 59.558  -53.872 1.00 83.93 426 B 1 
ATOM 4063 C C   . ARG B 2 426 ? -12.427 60.846  -53.709 1.00 84.44 426 B 1 
ATOM 4064 O O   . ARG B 2 426 ? -12.631 61.771  -54.483 1.00 85.51 426 B 1 
ATOM 4065 C CB  . ARG B 2 426 ? -14.241 59.337  -52.744 1.00 84.85 426 B 1 
ATOM 4066 C CG  . ARG B 2 426 ? -15.255 60.488  -52.680 1.00 76.22 426 B 1 
ATOM 4067 C CD  . ARG B 2 426 ? -16.328 60.210  -51.614 1.00 74.48 426 B 1 
ATOM 4068 N NE  . ARG B 2 426 ? -17.182 61.382  -51.455 1.00 65.73 426 B 1 
ATOM 4069 C CZ  . ARG B 2 426 ? -18.349 61.457  -50.818 1.00 59.30 426 B 1 
ATOM 4070 N NH1 . ARG B 2 426 ? -18.876 60.420  -50.234 1.00 55.62 426 B 1 
ATOM 4071 N NH2 . ARG B 2 426 ? -18.969 62.586  -50.772 1.00 53.64 426 B 1 
ATOM 4072 N N   . ARG B 2 427 ? -11.437 60.861  -52.803 1.00 83.23 427 B 1 
ATOM 4073 C CA  . ARG B 2 427 ? -10.523 62.008  -52.670 1.00 83.08 427 B 1 
ATOM 4074 C C   . ARG B 2 427 ? -9.751  62.303  -53.958 1.00 84.01 427 B 1 
ATOM 4075 O O   . ARG B 2 427 ? -9.494  63.464  -54.259 1.00 83.81 427 B 1 
ATOM 4076 C CB  . ARG B 2 427 ? -9.527  61.776  -51.527 1.00 83.48 427 B 1 
ATOM 4077 C CG  . ARG B 2 427 ? -10.164 61.974  -50.146 1.00 78.26 427 B 1 
ATOM 4078 C CD  . ARG B 2 427 ? -9.109  61.715  -49.051 1.00 76.39 427 B 1 
ATOM 4079 N NE  . ARG B 2 427 ? -9.665  61.922  -47.712 1.00 67.74 427 B 1 
ATOM 4080 C CZ  . ARG B 2 427 ? -9.006  61.815  -46.559 1.00 62.14 427 B 1 
ATOM 4081 N NH1 . ARG B 2 427 ? -7.744  61.478  -46.525 1.00 58.06 427 B 1 
ATOM 4082 N NH2 . ARG B 2 427 ? -9.612  62.039  -45.430 1.00 55.83 427 B 1 
ATOM 4083 N N   . GLN B 2 428 ? -9.366  61.293  -54.713 1.00 80.82 428 B 1 
ATOM 4084 C CA  . GLN B 2 428 ? -8.734  61.498  -56.011 1.00 80.43 428 B 1 
ATOM 4085 C C   . GLN B 2 428 ? -9.720  62.044  -57.054 1.00 80.78 428 B 1 
ATOM 4086 O O   . GLN B 2 428 ? -9.346  62.938  -57.802 1.00 82.93 428 B 1 
ATOM 4087 C CB  . GLN B 2 428 ? -8.093  60.207  -56.519 1.00 80.20 428 B 1 
ATOM 4088 C CG  . GLN B 2 428 ? -6.753  59.901  -55.829 1.00 69.86 428 B 1 
ATOM 4089 C CD  . GLN B 2 428 ? -5.999  58.737  -56.492 1.00 68.81 428 B 1 
ATOM 4090 O OE1 . GLN B 2 428 ? -6.485  58.043  -57.370 1.00 61.55 428 B 1 
ATOM 4091 N NE2 . GLN B 2 428 ? -4.757  58.508  -56.124 1.00 59.03 428 B 1 
ATOM 4092 N N   . ALA B 2 429 ? -10.944 61.533  -57.055 1.00 86.57 429 B 1 
ATOM 4093 C CA  . ALA B 2 429 ? -11.994 62.031  -57.943 1.00 86.83 429 B 1 
ATOM 4094 C C   . ALA B 2 429 ? -12.361 63.489  -57.619 1.00 87.58 429 B 1 
ATOM 4095 O O   . ALA B 2 429 ? -12.424 64.310  -58.527 1.00 86.55 429 B 1 
ATOM 4096 C CB  . ALA B 2 429 ? -13.203 61.097  -57.857 1.00 85.90 429 B 1 
ATOM 4097 N N   . GLU B 2 430 ? -12.498 63.814  -56.331 1.00 85.67 430 B 1 
ATOM 4098 C CA  . GLU B 2 430 ? -12.732 65.188  -55.867 1.00 85.21 430 B 1 
ATOM 4099 C C   . GLU B 2 430 ? -11.581 66.123  -56.284 1.00 85.20 430 B 1 
ATOM 4100 O O   . GLU B 2 430 ? -11.826 67.192  -56.840 1.00 84.64 430 B 1 
ATOM 4101 C CB  . GLU B 2 430 ? -12.908 65.207  -54.347 1.00 86.15 430 B 1 
ATOM 4102 C CG  . GLU B 2 430 ? -14.286 64.665  -53.920 1.00 77.58 430 B 1 
ATOM 4103 C CD  . GLU B 2 430 ? -14.387 64.358  -52.410 1.00 71.56 430 B 1 
ATOM 4104 O OE1 . GLU B 2 430 ? -15.473 63.870  -52.002 1.00 62.70 430 B 1 
ATOM 4105 O OE2 . GLU B 2 430 ? -13.383 64.525  -51.696 1.00 65.61 430 B 1 
ATOM 4106 N N   . ARG B 2 431 ? -10.329 65.672  -56.099 1.00 82.32 431 B 1 
ATOM 4107 C CA  . ARG B 2 431 ? -9.171  66.428  -56.590 1.00 82.24 431 B 1 
ATOM 4108 C C   . ARG B 2 431 ? -9.218  66.638  -58.094 1.00 82.45 431 B 1 
ATOM 4109 O O   . ARG B 2 431 ? -8.964  67.746  -58.548 1.00 82.18 431 B 1 
ATOM 4110 C CB  . ARG B 2 431 ? -7.864  65.722  -56.217 1.00 81.43 431 B 1 
ATOM 4111 C CG  . ARG B 2 431 ? -7.493  65.969  -54.761 1.00 72.65 431 B 1 
ATOM 4112 C CD  . ARG B 2 431 ? -6.207  65.214  -54.438 1.00 72.19 431 B 1 
ATOM 4113 N NE  . ARG B 2 431 ? -5.832  65.412  -53.026 1.00 62.98 431 B 1 
ATOM 4114 C CZ  . ARG B 2 431 ? -4.723  64.985  -52.441 1.00 58.70 431 B 1 
ATOM 4115 N NH1 . ARG B 2 431 ? -3.819  64.326  -53.109 1.00 54.33 431 B 1 
ATOM 4116 N NH2 . ARG B 2 431 ? -4.527  65.215  -51.183 1.00 51.64 431 B 1 
ATOM 4117 N N   . MET B 2 432 ? -9.562  65.592  -58.842 1.00 79.63 432 B 1 
ATOM 4118 C CA  . MET B 2 432 ? -9.666  65.700  -60.297 1.00 79.01 432 B 1 
ATOM 4119 C C   . MET B 2 432 ? -10.818 66.618  -60.716 1.00 80.21 432 B 1 
ATOM 4120 O O   . MET B 2 432 ? -10.644 67.423  -61.628 1.00 80.16 432 B 1 
ATOM 4121 C CB  . MET B 2 432 ? -9.827  64.309  -60.916 1.00 78.11 432 B 1 
ATOM 4122 C CG  . MET B 2 432 ? -8.507  63.537  -60.950 1.00 71.97 432 B 1 
ATOM 4123 S SD  . MET B 2 432 ? -7.250  64.320  -61.984 1.00 65.52 432 B 1 
ATOM 4124 C CE  . MET B 2 432 ? -5.979  63.035  -62.015 1.00 57.16 432 B 1 
ATOM 4125 N N   . SER B 2 433 ? -11.939 66.550  -60.029 1.00 84.72 433 B 1 
ATOM 4126 C CA  . SER B 2 433 ? -13.072 67.448  -60.242 1.00 85.13 433 B 1 
ATOM 4127 C C   . SER B 2 433 ? -12.696 68.900  -59.951 1.00 85.54 433 B 1 
ATOM 4128 O O   . SER B 2 433 ? -12.961 69.787  -60.760 1.00 84.75 433 B 1 
ATOM 4129 C CB  . SER B 2 433 ? -14.249 67.005  -59.373 1.00 86.06 433 B 1 
ATOM 4130 O OG  . SER B 2 433 ? -15.379 67.796  -59.652 1.00 73.84 433 B 1 
ATOM 4131 N N   . GLN B 2 434 ? -11.992 69.124  -58.835 1.00 82.30 434 B 1 
ATOM 4132 C CA  . GLN B 2 434 ? -11.506 70.458  -58.483 1.00 82.29 434 B 1 
ATOM 4133 C C   . GLN B 2 434 ? -10.507 70.994  -59.516 1.00 82.19 434 B 1 
ATOM 4134 O O   . GLN B 2 434 ? -10.596 72.162  -59.894 1.00 82.51 434 B 1 
ATOM 4135 C CB  . GLN B 2 434 ? -10.910 70.399  -57.074 1.00 82.19 434 B 1 
ATOM 4136 C CG  . GLN B 2 434 ? -10.671 71.804  -56.494 1.00 72.00 434 B 1 
ATOM 4137 C CD  . GLN B 2 434 ? -10.093 71.769  -55.075 1.00 70.05 434 B 1 
ATOM 4138 O OE1 . GLN B 2 434 ? -9.652  70.754  -54.583 1.00 62.36 434 B 1 
ATOM 4139 N NE2 . GLN B 2 434 ? -10.047 72.894  -54.409 1.00 59.67 434 B 1 
ATOM 4140 N N   . ILE B 2 435 ? -9.600  70.122  -59.990 1.00 84.42 435 B 1 
ATOM 4141 C CA  . ILE B 2 435 ? -8.674  70.508  -61.055 1.00 81.72 435 B 1 
ATOM 4142 C C   . ILE B 2 435 ? -9.432  70.893  -62.328 1.00 80.59 435 B 1 
ATOM 4143 O O   . ILE B 2 435 ? -9.166  71.943  -62.899 1.00 81.14 435 B 1 
ATOM 4144 C CB  . ILE B 2 435 ? -7.628  69.411  -61.334 1.00 81.91 435 B 1 
ATOM 4145 C CG1 . ILE B 2 435 ? -6.655  69.272  -60.144 1.00 78.25 435 B 1 
ATOM 4146 C CG2 . ILE B 2 435 ? -6.825  69.703  -62.609 1.00 76.06 435 B 1 
ATOM 4147 C CD1 . ILE B 2 435 ? -5.859  67.956  -60.147 1.00 69.67 435 B 1 
ATOM 4148 N N   . LYS B 2 436 ? -10.419 70.067  -62.735 1.00 82.11 436 B 1 
ATOM 4149 C CA  . LYS B 2 436 ? -11.277 70.384  -63.889 1.00 81.26 436 B 1 
ATOM 4150 C C   . LYS B 2 436 ? -11.990 71.720  -63.705 1.00 80.69 436 B 1 
ATOM 4151 O O   . LYS B 2 436 ? -11.991 72.528  -64.626 1.00 81.15 436 B 1 
ATOM 4152 C CB  . LYS B 2 436 ? -12.321 69.289  -64.140 1.00 82.50 436 B 1 
ATOM 4153 C CG  . LYS B 2 436 ? -11.763 68.137  -64.980 1.00 76.58 436 B 1 
ATOM 4154 C CD  . LYS B 2 436 ? -12.885 67.188  -65.412 1.00 74.07 436 B 1 
ATOM 4155 C CE  . LYS B 2 436 ? -12.348 66.172  -66.420 1.00 65.82 436 B 1 
ATOM 4156 N NZ  . LYS B 2 436 ? -13.411 65.338  -67.032 1.00 59.18 436 B 1 
ATOM 4157 N N   . ARG B 2 437 ? -12.543 71.970  -62.525 1.00 83.38 437 B 1 
ATOM 4158 C CA  . ARG B 2 437 ? -13.229 73.221  -62.219 1.00 82.97 437 B 1 
ATOM 4159 C C   . ARG B 2 437 ? -12.280 74.428  -62.280 1.00 82.41 437 B 1 
ATOM 4160 O O   . ARG B 2 437 ? -12.614 75.421  -62.910 1.00 81.77 437 B 1 
ATOM 4161 C CB  . ARG B 2 437 ? -13.918 73.081  -60.854 1.00 83.46 437 B 1 
ATOM 4162 C CG  . ARG B 2 437 ? -14.757 74.325  -60.543 1.00 74.88 437 B 1 
ATOM 4163 C CD  . ARG B 2 437 ? -15.511 74.154  -59.220 1.00 73.20 437 B 1 
ATOM 4164 N NE  . ARG B 2 437 ? -16.209 75.399  -58.897 1.00 65.54 437 B 1 
ATOM 4165 C CZ  . ARG B 2 437 ? -17.079 75.599  -57.928 1.00 59.21 437 B 1 
ATOM 4166 N NH1 . ARG B 2 437 ? -17.434 74.659  -57.097 1.00 56.33 437 B 1 
ATOM 4167 N NH2 . ARG B 2 437 ? -17.611 76.772  -57.793 1.00 55.36 437 B 1 
ATOM 4168 N N   . LEU B 2 438 ? -11.107 74.307  -61.688 1.00 81.84 438 B 1 
ATOM 4169 C CA  . LEU B 2 438 ? -10.114 75.389  -61.733 1.00 78.88 438 B 1 
ATOM 4170 C C   . LEU B 2 438 ? -9.628  75.681  -63.158 1.00 78.02 438 B 1 
ATOM 4171 O O   . LEU B 2 438 ? -9.405  76.846  -63.498 1.00 76.38 438 B 1 
ATOM 4172 C CB  . LEU B 2 438 ? -8.928  75.036  -60.829 1.00 78.79 438 B 1 
ATOM 4173 C CG  . LEU B 2 438 ? -9.238  75.108  -59.314 1.00 74.60 438 B 1 
ATOM 4174 C CD1 . LEU B 2 438 ? -8.080  74.506  -58.522 1.00 66.39 438 B 1 
ATOM 4175 C CD2 . LEU B 2 438 ? -9.448  76.545  -58.846 1.00 67.77 438 B 1 
ATOM 4176 N N   . LEU B 2 439 ? -9.493  74.640  -63.980 1.00 78.21 439 B 1 
ATOM 4177 C CA  . LEU B 2 439 ? -9.147  74.805  -65.392 1.00 75.17 439 B 1 
ATOM 4178 C C   . LEU B 2 439 ? -10.291 75.445  -66.183 1.00 74.52 439 B 1 
ATOM 4179 O O   . LEU B 2 439 ? -10.029 76.348  -66.980 1.00 73.74 439 B 1 
ATOM 4180 C CB  . LEU B 2 439 ? -8.776  73.440  -65.987 1.00 75.05 439 B 1 
ATOM 4181 C CG  . LEU B 2 439 ? -7.390  72.911  -65.551 1.00 70.19 439 B 1 
ATOM 4182 C CD1 . LEU B 2 439 ? -7.241  71.455  -65.980 1.00 62.80 439 B 1 
ATOM 4183 C CD2 . LEU B 2 439 ? -6.252  73.717  -66.174 1.00 64.00 439 B 1 
ATOM 4184 N N   . SER B 2 440 ? -11.532 75.025  -65.946 1.00 78.71 440 B 1 
ATOM 4185 C CA  . SER B 2 440 ? -12.696 75.587  -66.647 1.00 78.11 440 B 1 
ATOM 4186 C C   . SER B 2 440 ? -12.963 77.040  -66.268 1.00 76.05 440 B 1 
ATOM 4187 O O   . SER B 2 440 ? -13.260 77.862  -67.134 1.00 73.80 440 B 1 
ATOM 4188 C CB  . SER B 2 440 ? -13.954 74.754  -66.408 1.00 77.30 440 B 1 
ATOM 4189 O OG  . SER B 2 440 ? -14.389 74.795  -65.063 1.00 67.39 440 B 1 
ATOM 4190 N N   . GLU B 2 441 ? -12.800 77.366  -64.976 1.00 74.12 441 B 1 
ATOM 4191 C CA  . GLU B 2 441 ? -12.978 78.734  -64.476 1.00 74.25 441 B 1 
ATOM 4192 C C   . GLU B 2 441 ? -11.824 79.680  -64.877 1.00 71.79 441 B 1 
ATOM 4193 O O   . GLU B 2 441 ? -11.858 80.869  -64.543 1.00 67.96 441 B 1 
ATOM 4194 C CB  . GLU B 2 441 ? -13.180 78.714  -62.954 1.00 73.47 441 B 1 
ATOM 4195 C CG  . GLU B 2 441 ? -14.535 78.122  -62.527 1.00 68.52 441 B 1 
ATOM 4196 C CD  . GLU B 2 441 ? -14.766 78.111  -60.994 1.00 63.17 441 B 1 
ATOM 4197 O OE1 . GLU B 2 441 ? -15.720 77.449  -60.538 1.00 56.12 441 B 1 
ATOM 4198 O OE2 . GLU B 2 441 ? -14.007 78.779  -60.258 1.00 58.21 441 B 1 
ATOM 4199 N N   . LYS B 2 442 ? -10.796 79.170  -65.553 1.00 69.16 442 B 1 
ATOM 4200 C CA  . LYS B 2 442 ? -9.580  79.926  -65.917 1.00 68.40 442 B 1 
ATOM 4201 C C   . LYS B 2 442 ? -8.961  80.713  -64.753 1.00 67.59 442 B 1 
ATOM 4202 O O   . LYS B 2 442 ? -8.212  81.664  -64.968 1.00 62.67 442 B 1 
ATOM 4203 C CB  . LYS B 2 442 ? -9.826  80.806  -67.151 1.00 66.23 442 B 1 
ATOM 4204 C CG  . LYS B 2 442 ? -10.145 80.025  -68.430 1.00 62.86 442 B 1 
ATOM 4205 C CD  . LYS B 2 442 ? -10.272 80.986  -69.618 1.00 57.63 442 B 1 
ATOM 4206 C CE  . LYS B 2 442 ? -10.540 80.225  -70.917 1.00 51.50 442 B 1 
ATOM 4207 N NZ  . LYS B 2 442 ? -10.701 81.112  -72.077 1.00 45.86 442 B 1 
ATOM 4208 N N   . LYS B 2 443 ? -9.240  80.329  -63.500 1.00 63.15 443 B 1 
ATOM 4209 C CA  . LYS B 2 443 ? -8.701  80.967  -62.293 1.00 62.98 443 B 1 
ATOM 4210 C C   . LYS B 2 443 ? -7.245  80.550  -62.081 1.00 60.34 443 B 1 
ATOM 4211 O O   . LYS B 2 443 ? -6.914  79.775  -61.187 1.00 57.44 443 B 1 
ATOM 4212 C CB  . LYS B 2 443 ? -9.582  80.669  -61.076 1.00 61.85 443 B 1 
ATOM 4213 C CG  . LYS B 2 443 ? -10.898 81.441  -61.110 1.00 59.42 443 B 1 
ATOM 4214 C CD  . LYS B 2 443 ? -11.750 81.106  -59.878 1.00 56.00 443 B 1 
ATOM 4215 C CE  . LYS B 2 443 ? -13.051 81.902  -59.908 1.00 50.43 443 B 1 
ATOM 4216 N NZ  . LYS B 2 443 ? -14.072 81.303  -59.017 1.00 46.32 443 B 1 
ATOM 4217 N N   . THR B 2 444 ? -6.387  81.093  -62.919 1.00 59.06 444 B 1 
ATOM 4218 C CA  . THR B 2 444 ? -4.942  80.928  -62.783 1.00 59.09 444 B 1 
ATOM 4219 C C   . THR B 2 444 ? -4.373  82.155  -62.075 1.00 58.58 444 B 1 
ATOM 4220 O O   . THR B 2 444 ? -4.608  83.281  -62.503 1.00 55.66 444 B 1 
ATOM 4221 C CB  . THR B 2 444 ? -4.279  80.710  -64.143 1.00 56.29 444 B 1 
ATOM 4222 O OG1 . THR B 2 444 ? -4.657  81.713  -65.066 1.00 52.09 444 B 1 
ATOM 4223 C CG2 . THR B 2 444 ? -4.684  79.372  -64.757 1.00 51.15 444 B 1 
ATOM 4224 N N   . CYS B 2 445 ? -3.634  81.950  -60.991 1.00 59.49 445 B 1 
ATOM 4225 C CA  . CYS B 2 445 ? -2.967  83.070  -60.321 1.00 57.99 445 B 1 
ATOM 4226 C C   . CYS B 2 445 ? -1.806  83.582  -61.187 1.00 54.74 445 B 1 
ATOM 4227 O O   . CYS B 2 445 ? -0.899  82.829  -61.519 1.00 52.71 445 B 1 
ATOM 4228 C CB  . CYS B 2 445 ? -2.468  82.662  -58.934 1.00 56.97 445 B 1 
ATOM 4229 S SG  . CYS B 2 445 ? -3.821  82.741  -57.728 1.00 52.52 445 B 1 
ATOM 4230 N N   . GLN B 2 446 ? -1.816  84.868  -61.460 1.00 48.58 446 B 1 
ATOM 4231 C CA  . GLN B 2 446 ? -0.632  85.560  -61.951 1.00 50.98 446 B 1 
ATOM 4232 C C   . GLN B 2 446 ? 0.178   86.008  -60.740 1.00 49.48 446 B 1 
ATOM 4233 O O   . GLN B 2 446 ? -0.172  86.966  -60.074 1.00 48.24 446 B 1 
ATOM 4234 C CB  . GLN B 2 446 ? -1.016  86.748  -62.842 1.00 50.31 446 B 1 
ATOM 4235 C CG  . GLN B 2 446 ? -1.550  86.303  -64.205 1.00 47.62 446 B 1 
ATOM 4236 C CD  . GLN B 2 446 ? -1.826  87.479  -65.136 1.00 44.33 446 B 1 
ATOM 4237 O OE1 . GLN B 2 446 ? -1.783  88.620  -64.764 1.00 41.02 446 B 1 
ATOM 4238 N NE2 . GLN B 2 446 ? -2.124  87.228  -66.387 1.00 39.87 446 B 1 
ATOM 4239 N N   . CYS B 2 447 ? 1.252   85.268  -60.425 1.00 55.40 447 B 1 
ATOM 4240 C CA  . CYS B 2 447 ? 2.212   85.722  -59.424 1.00 54.66 447 B 1 
ATOM 4241 C C   . CYS B 2 447 ? 3.303   86.525  -60.150 1.00 51.02 447 B 1 
ATOM 4242 O O   . CYS B 2 447 ? 4.059   85.932  -60.925 1.00 48.68 447 B 1 
ATOM 4243 C CB  . CYS B 2 447 ? 2.787   84.520  -58.679 1.00 53.28 447 B 1 
ATOM 4244 S SG  . CYS B 2 447 ? 1.504   83.752  -57.626 1.00 49.27 447 B 1 
ATOM 4245 N N   . PRO B 2 448 ? 3.419   87.831  -59.912 1.00 48.67 448 B 1 
ATOM 4246 C CA  . PRO B 2 448 ? 4.489   88.609  -60.519 1.00 51.48 448 B 1 
ATOM 4247 C C   . PRO B 2 448 ? 5.841   88.124  -59.977 1.00 50.51 448 B 1 
ATOM 4248 O O   . PRO B 2 448 ? 6.043   88.058  -58.758 1.00 48.38 448 B 1 
ATOM 4249 C CB  . PRO B 2 448 ? 4.183   90.067  -60.176 1.00 49.21 448 B 1 
ATOM 4250 C CG  . PRO B 2 448 ? 3.354   89.979  -58.903 1.00 47.97 448 B 1 
ATOM 4251 C CD  . PRO B 2 448 ? 2.609   88.644  -59.036 1.00 49.57 448 B 1 
ATOM 4252 N N   . HIS B 2 449 ? 6.757   87.799  -60.867 1.00 47.59 449 B 1 
ATOM 4253 C CA  . HIS B 2 449 ? 8.134   87.483  -60.519 1.00 49.98 449 B 1 
ATOM 4254 C C   . HIS B 2 449 ? 8.832   88.743  -59.966 1.00 48.04 449 B 1 
ATOM 4255 O O   . HIS B 2 449 ? 9.406   89.528  -60.716 1.00 46.81 449 B 1 
ATOM 4256 C CB  . HIS B 2 449 ? 8.896   86.928  -61.738 1.00 48.27 449 B 1 
ATOM 4257 C CG  . HIS B 2 449 ? 8.978   85.428  -61.785 1.00 45.85 449 B 1 
ATOM 4258 N ND1 . HIS B 2 449 ? 9.822   84.627  -61.042 1.00 42.65 449 B 1 
ATOM 4259 C CD2 . HIS B 2 449 ? 8.297   84.580  -62.623 1.00 40.72 449 B 1 
ATOM 4260 C CE1 . HIS B 2 449 ? 9.655   83.346  -61.428 1.00 38.31 449 B 1 
ATOM 4261 N NE2 . HIS B 2 449 ? 8.733   83.286  -62.378 1.00 37.59 449 B 1 
ATOM 4262 N N   . ARG B 2 450 ? 8.825   88.940  -58.629 1.00 43.55 450 B 1 
ATOM 4263 C CA  . ARG B 2 450 ? 9.815   89.822  -58.006 1.00 46.28 450 B 1 
ATOM 4264 C C   . ARG B 2 450 ? 11.128  89.044  -57.916 1.00 44.38 450 B 1 
ATOM 4265 O O   . ARG B 2 450 ? 11.278  88.183  -57.053 1.00 41.77 450 B 1 
ATOM 4266 C CB  . ARG B 2 450 ? 9.368   90.376  -56.647 1.00 43.78 450 B 1 
ATOM 4267 C CG  . ARG B 2 450 ? 8.672   91.727  -56.792 1.00 40.05 450 B 1 
ATOM 4268 C CD  . ARG B 2 450 ? 8.413   92.358  -55.419 1.00 39.09 450 B 1 
ATOM 4269 N NE  . ARG B 2 450 ? 7.813   93.693  -55.547 1.00 35.27 450 B 1 
ATOM 4270 C CZ  . ARG B 2 450 ? 7.516   94.527  -54.556 1.00 34.39 450 B 1 
ATOM 4271 N NH1 . ARG B 2 450 ? 7.741   94.197  -53.310 1.00 31.65 450 B 1 
ATOM 4272 N NH2 . ARG B 2 450 ? 6.991   95.693  -54.792 1.00 30.76 450 B 1 
ATOM 4273 N N   . PHE B 2 451 ? 12.064  89.378  -58.795 1.00 37.38 451 B 1 
ATOM 4274 C CA  . PHE B 2 451 ? 13.473  89.026  -58.650 1.00 39.92 451 B 1 
ATOM 4275 C C   . PHE B 2 451 ? 14.032  89.715  -57.390 1.00 37.89 451 B 1 
ATOM 4276 O O   . PHE B 2 451 ? 14.539  90.825  -57.467 1.00 37.33 451 B 1 
ATOM 4277 C CB  . PHE B 2 451 ? 14.263  89.464  -59.895 1.00 39.50 451 B 1 
ATOM 4278 C CG  . PHE B 2 451 ? 14.265  88.476  -61.032 1.00 38.38 451 B 1 
ATOM 4279 C CD1 . PHE B 2 451 ? 15.266  87.488  -61.103 1.00 36.95 451 B 1 
ATOM 4280 C CD2 . PHE B 2 451 ? 13.321  88.559  -62.067 1.00 35.99 451 B 1 
ATOM 4281 C CE1 . PHE B 2 451 ? 15.315  86.593  -62.186 1.00 33.68 451 B 1 
ATOM 4282 C CE2 . PHE B 2 451 ? 13.363  87.665  -63.145 1.00 32.39 451 B 1 
ATOM 4283 C CZ  . PHE B 2 451 ? 14.363  86.686  -63.206 1.00 33.60 451 B 1 
ATOM 4284 N N   . GLN B 2 452 ? 13.932  89.071  -56.205 1.00 36.68 452 B 1 
ATOM 4285 C CA  . GLN B 2 452 ? 14.802  89.465  -55.092 1.00 38.27 452 B 1 
ATOM 4286 C C   . GLN B 2 452 ? 16.172  88.839  -55.356 1.00 36.03 452 B 1 
ATOM 4287 O O   . GLN B 2 452 ? 16.321  87.622  -55.359 1.00 34.96 452 B 1 
ATOM 4288 C CB  . GLN B 2 452 ? 14.219  89.098  -53.731 1.00 39.22 452 B 1 
ATOM 4289 C CG  . GLN B 2 452 ? 13.454  90.292  -53.139 1.00 36.78 452 B 1 
ATOM 4290 C CD  . GLN B 2 452 ? 12.898  90.027  -51.734 1.00 35.13 452 B 1 
ATOM 4291 O OE1 . GLN B 2 452 ? 12.666  88.918  -51.324 1.00 33.73 452 B 1 
ATOM 4292 N NE2 . GLN B 2 452 ? 12.638  91.063  -50.966 1.00 34.11 452 B 1 
ATOM 4293 N N   . LYS B 2 453 ? 17.172  89.724  -55.591 1.00 36.26 453 B 1 
ATOM 4294 C CA  . LYS B 2 453 ? 18.579  89.331  -55.630 1.00 39.68 453 B 1 
ATOM 4295 C C   . LYS B 2 453 ? 18.931  88.716  -54.275 1.00 37.57 453 B 1 
ATOM 4296 O O   . LYS B 2 453 ? 18.749  89.349  -53.241 1.00 35.10 453 B 1 
ATOM 4297 C CB  . LYS B 2 453 ? 19.481  90.536  -55.909 1.00 38.96 453 B 1 
ATOM 4298 C CG  . LYS B 2 453 ? 19.476  90.988  -57.367 1.00 35.82 453 B 1 
ATOM 4299 C CD  . LYS B 2 453 ? 20.449  92.165  -57.582 1.00 34.17 453 B 1 
ATOM 4300 C CE  . LYS B 2 453 ? 20.561  92.557  -59.060 1.00 30.52 453 B 1 
ATOM 4301 N NZ  . LYS B 2 453 ? 21.497  93.678  -59.284 1.00 29.07 453 B 1 
ATOM 4302 N N   . THR B 2 454 ? 19.425  87.555  -54.295 1.00 38.18 454 B 1 
ATOM 4303 C CA  . THR B 2 454 ? 20.059  86.927  -53.130 1.00 40.68 454 B 1 
ATOM 4304 C C   . THR B 2 454 ? 21.308  87.729  -52.762 1.00 38.47 454 B 1 
ATOM 4305 O O   . THR B 2 454 ? 22.291  87.690  -53.501 1.00 35.41 454 B 1 
ATOM 4306 C CB  . THR B 2 454 ? 20.448  85.481  -53.453 1.00 38.15 454 B 1 
ATOM 4307 O OG1 . THR B 2 454 ? 21.040  85.409  -54.734 1.00 35.06 454 B 1 
ATOM 4308 C CG2 . THR B 2 454 ? 19.227  84.555  -53.471 1.00 35.23 454 B 1 
ATOM 4309 N N   . CYS B 2 455 ? 21.267  88.422  -51.620 1.00 39.19 455 B 1 
ATOM 4310 C CA  . CYS B 2 455 ? 22.508  88.896  -51.005 1.00 38.59 455 B 1 
ATOM 4311 C C   . CYS B 2 455 ? 23.322  87.667  -50.604 1.00 34.99 455 B 1 
ATOM 4312 O O   . CYS B 2 455 ? 22.831  86.808  -49.870 1.00 33.32 455 B 1 
ATOM 4313 C CB  . CYS B 2 455 ? 22.206  89.781  -49.791 1.00 39.08 455 B 1 
ATOM 4314 S SG  . CYS B 2 455 ? 21.497  91.377  -50.326 1.00 36.45 455 B 1 
ATOM 4315 N N   . SER B 2 456 ? 24.518  87.588  -51.092 1.00 30.14 456 B 1 
ATOM 4316 C CA  . SER B 2 456 ? 25.507  86.629  -50.607 1.00 31.84 456 B 1 
ATOM 4317 C C   . SER B 2 456 ? 25.849  86.988  -49.159 1.00 30.35 456 B 1 
ATOM 4318 O O   . SER B 2 456 ? 26.191  88.147  -48.919 1.00 28.98 456 B 1 
ATOM 4319 C CB  . SER B 2 456 ? 26.772  86.704  -51.466 1.00 31.63 456 B 1 
ATOM 4320 O OG  . SER B 2 456 ? 27.167  88.046  -51.654 1.00 30.09 456 B 1 
ATOM 4321 N N   . PRO B 2 457 ? 25.779  86.089  -48.219 1.00 25.55 457 B 1 
ATOM 4322 C CA  . PRO B 2 457 ? 26.393  86.332  -46.928 1.00 28.78 457 B 1 
ATOM 4323 C C   . PRO B 2 457 ? 27.918  86.367  -47.133 1.00 29.44 457 B 1 
ATOM 4324 O O   . PRO B 2 457 ? 28.488  85.428  -47.709 1.00 27.68 457 B 1 
ATOM 4325 C CB  . PRO B 2 457 ? 25.925  85.180  -46.037 1.00 27.31 457 B 1 
ATOM 4326 C CG  . PRO B 2 457 ? 25.708  84.031  -47.016 1.00 27.17 457 B 1 
ATOM 4327 C CD  . PRO B 2 457 ? 25.357  84.722  -48.350 1.00 31.17 457 B 1 
ATOM 4328 N N   . ILE B 2 458 ? 28.526  87.405  -46.671 1.00 27.53 458 B 1 
ATOM 4329 C CA  . ILE B 2 458 ? 29.911  87.394  -46.191 1.00 26.90 458 B 1 
ATOM 4330 C C   . ILE B 2 458 ? 29.853  86.838  -44.773 1.00 25.56 458 B 1 
ATOM 4331 O O   . ILE B 2 458 ? 28.892  87.167  -44.047 1.00 22.21 458 B 1 
ATOM 4332 C CB  . ILE B 2 458 ? 30.552  88.798  -46.266 1.00 25.96 458 B 1 
ATOM 4333 C CG1 . ILE B 2 458 ? 30.650  89.273  -47.727 1.00 24.14 458 B 1 
ATOM 4334 C CG2 . ILE B 2 458 ? 31.965  88.761  -45.633 1.00 25.51 458 B 1 
ATOM 4335 C CD1 . ILE B 2 458 ? 31.187  90.708  -47.877 1.00 22.90 458 B 1 
ATOM 4336 O OXT . ILE B 2 458 ? 30.832  86.107  -44.420 1.00 24.07 458 B 1 
#
