# Supplementary material for: Modeling Human Protein Physical Interactions Involved in HIV Attachment In Silico
Source: Int J Mol Sci. 2025 Nov 20;26(22):11209. doi: 10.3390/ijms262211209 (PMC12652853; doi:10.3390/ijms262211209)
Supplement: Supplementary file 1 [file ijms-26-11209-s001.zip › Models/CXCL12/cxcl12_cxcr4_model.cif]

# By using this file you agree to the legally binding terms of use found at alphafoldserver.com/output-terms
data_1d55d4c3999cfdb7
#
_entry.id 1d55d4c3999cfdb7
#
loop_
_atom_type.symbol
C 
N 
O 
S 
#
loop_
_audit_author.name
_audit_author.pdbx_ordinal
"Google DeepMind" 1 
"Isomorphic Labs" 2 
#
_audit_conform.dict_location https://raw.githubusercontent.com/ihmwg/ModelCIF/master/dist/mmcif_ma.dic
_audit_conform.dict_name     mmcif_ma.dic
_audit_conform.dict_version  1.4.5
#
loop_
_chem_comp.formula
_chem_comp.formula_weight
_chem_comp.id
_chem_comp.mon_nstd_flag
_chem_comp.name
_chem_comp.pdbx_smiles
_chem_comp.pdbx_synonyms
_chem_comp.type
"C3 H7 N O2"    89.093  ALA y ALANINE         C[C@H](N)C(O)=O                  ? "L-PEPTIDE LINKING" 
"C6 H15 N4 O2"  175.209 ARG y ARGININE        N[C@@H](CCCNC(N)=[NH2+])C(O)=O   ? "L-PEPTIDE LINKING" 
"C4 H8 N2 O3"   132.118 ASN y ASPARAGINE      N[C@@H](CC(N)=O)C(O)=O           ? "L-PEPTIDE LINKING" 
"C4 H7 N O4"    133.103 ASP y "ASPARTIC ACID" N[C@@H](CC(O)=O)C(O)=O           ? "L-PEPTIDE LINKING" 
"C3 H7 N O2 S"  121.158 CYS y CYSTEINE        N[C@@H](CS)C(O)=O                ? "L-PEPTIDE LINKING" 
"C5 H10 N2 O3"  146.144 GLN y GLUTAMINE       N[C@@H](CCC(N)=O)C(O)=O          ? "L-PEPTIDE LINKING" 
"C5 H9 N O4"    147.129 GLU y "GLUTAMIC ACID" N[C@@H](CCC(O)=O)C(O)=O          ? "L-PEPTIDE LINKING" 
"C2 H5 N O2"    75.067  GLY y GLYCINE         NCC(O)=O                         ? "PEPTIDE LINKING"   
"C6 H10 N3 O2"  156.162 HIS y HISTIDINE       N[C@@H](Cc1c[nH]c[nH+]1)C(O)=O   ? "L-PEPTIDE LINKING" 
"C6 H13 N O2"   131.173 ILE y ISOLEUCINE      CC[C@H](C)[C@H](N)C(O)=O         ? "L-PEPTIDE LINKING" 
"C6 H13 N O2"   131.173 LEU y LEUCINE         CC(C)C[C@H](N)C(O)=O             ? "L-PEPTIDE LINKING" 
"C6 H15 N2 O2"  147.195 LYS y LYSINE          N[C@@H](CCCC[NH3+])C(O)=O        ? "L-PEPTIDE LINKING" 
"C5 H11 N O2 S" 149.211 MET y METHIONINE      CSCC[C@H](N)C(O)=O               ? "L-PEPTIDE LINKING" 
"C9 H11 N O2"   165.189 PHE y PHENYLALANINE   N[C@@H](Cc1ccccc1)C(O)=O         ? "L-PEPTIDE LINKING" 
"C5 H9 N O2"    115.130 PRO y PROLINE         OC(=O)[C@@H]1CCCN1               ? "L-PEPTIDE LINKING" 
"C3 H7 N O3"    105.093 SER y SERINE          N[C@@H](CO)C(O)=O                ? "L-PEPTIDE LINKING" 
"C4 H9 N O3"    119.119 THR y THREONINE       C[C@@H](O)[C@H](N)C(O)=O         ? "L-PEPTIDE LINKING" 
"C11 H12 N2 O2" 204.225 TRP y TRYPTOPHAN      N[C@@H](Cc1c[nH]c2ccccc12)C(O)=O ? "L-PEPTIDE LINKING" 
"C9 H11 N O3"   181.189 TYR y TYROSINE        N[C@@H](Cc1ccc(O)cc1)C(O)=O      ? "L-PEPTIDE LINKING" 
"C5 H11 N O2"   117.146 VAL y VALINE          CC(C)[C@H](N)C(O)=O              ? "L-PEPTIDE LINKING" 
#
_citation.book_publisher          ?
_citation.country                 UK
_citation.id                      primary
_citation.journal_full            Nature
_citation.journal_id_ASTM         NATUAS
_citation.journal_id_CSD          0006
_citation.journal_id_ISSN         0028-0836
_citation.journal_volume          630
_citation.page_first              493
_citation.page_last               500
_citation.pdbx_database_id_DOI    10.1038/s41586-024-07487-w
_citation.pdbx_database_id_PubMed 38718835
_citation.title                   "Accurate structure prediction of biomolecular interactions with AlphaFold 3"
_citation.year                    2024
#
loop_
_citation_author.citation_id
_citation_author.name
_citation_author.ordinal
primary "Google DeepMind" 1 
primary "Isomorphic Labs" 2 
#
loop_
_entity.id
_entity.pdbx_description
_entity.type
1 . polymer 
2 . polymer 
#
loop_
_entity_poly.entity_id
_entity_poly.pdbx_strand_id
_entity_poly.type
1 A polypeptide(L) 
2 B polypeptide(L) 
#
loop_
_entity_poly_seq.entity_id
_entity_poly_seq.hetero
_entity_poly_seq.mon_id
_entity_poly_seq.num
1 n MET 1   
1 n ASN 2   
1 n ALA 3   
1 n LYS 4   
1 n VAL 5   
1 n VAL 6   
1 n VAL 7   
1 n VAL 8   
1 n LEU 9   
1 n VAL 10  
1 n LEU 11  
1 n VAL 12  
1 n LEU 13  
1 n THR 14  
1 n ALA 15  
1 n LEU 16  
1 n CYS 17  
1 n LEU 18  
1 n SER 19  
1 n ASP 20  
1 n GLY 21  
1 n LYS 22  
1 n PRO 23  
1 n VAL 24  
1 n SER 25  
1 n LEU 26  
1 n SER 27  
1 n TYR 28  
1 n ARG 29  
1 n CYS 30  
1 n PRO 31  
1 n CYS 32  
1 n ARG 33  
1 n PHE 34  
1 n PHE 35  
1 n GLU 36  
1 n SER 37  
1 n HIS 38  
1 n VAL 39  
1 n ALA 40  
1 n ARG 41  
1 n ALA 42  
1 n ASN 43  
1 n VAL 44  
1 n LYS 45  
1 n HIS 46  
1 n LEU 47  
1 n LYS 48  
1 n ILE 49  
1 n LEU 50  
1 n ASN 51  
1 n THR 52  
1 n PRO 53  
1 n ASN 54  
1 n CYS 55  
1 n ALA 56  
1 n LEU 57  
1 n GLN 58  
1 n ILE 59  
1 n VAL 60  
1 n ALA 61  
1 n ARG 62  
1 n LEU 63  
1 n LYS 64  
1 n ASN 65  
1 n ASN 66  
1 n ASN 67  
1 n ARG 68  
1 n GLN 69  
1 n VAL 70  
1 n CYS 71  
1 n ILE 72  
1 n ASP 73  
1 n PRO 74  
1 n LYS 75  
1 n LEU 76  
1 n LYS 77  
1 n TRP 78  
1 n ILE 79  
1 n GLN 80  
1 n GLU 81  
1 n TYR 82  
1 n LEU 83  
1 n GLU 84  
1 n LYS 85  
1 n ALA 86  
1 n LEU 87  
1 n ASN 88  
1 n LYS 89  
1 n ARG 90  
1 n PHE 91  
1 n LYS 92  
1 n MET 93  
2 n MET 1   
2 n GLU 2   
2 n GLY 3   
2 n ILE 4   
2 n SER 5   
2 n ILE 6   
2 n TYR 7   
2 n THR 8   
2 n SER 9   
2 n ASP 10  
2 n ASN 11  
2 n TYR 12  
2 n THR 13  
2 n GLU 14  
2 n GLU 15  
2 n MET 16  
2 n GLY 17  
2 n SER 18  
2 n GLY 19  
2 n ASP 20  
2 n TYR 21  
2 n ASP 22  
2 n SER 23  
2 n MET 24  
2 n LYS 25  
2 n GLU 26  
2 n PRO 27  
2 n CYS 28  
2 n PHE 29  
2 n ARG 30  
2 n GLU 31  
2 n GLU 32  
2 n ASN 33  
2 n ALA 34  
2 n ASN 35  
2 n PHE 36  
2 n ASN 37  
2 n LYS 38  
2 n ILE 39  
2 n PHE 40  
2 n LEU 41  
2 n PRO 42  
2 n THR 43  
2 n ILE 44  
2 n TYR 45  
2 n SER 46  
2 n ILE 47  
2 n ILE 48  
2 n PHE 49  
2 n LEU 50  
2 n THR 51  
2 n GLY 52  
2 n ILE 53  
2 n VAL 54  
2 n GLY 55  
2 n ASN 56  
2 n GLY 57  
2 n LEU 58  
2 n VAL 59  
2 n ILE 60  
2 n LEU 61  
2 n VAL 62  
2 n MET 63  
2 n GLY 64  
2 n TYR 65  
2 n GLN 66  
2 n LYS 67  
2 n LYS 68  
2 n LEU 69  
2 n ARG 70  
2 n SER 71  
2 n MET 72  
2 n THR 73  
2 n ASP 74  
2 n LYS 75  
2 n TYR 76  
2 n ARG 77  
2 n LEU 78  
2 n HIS 79  
2 n LEU 80  
2 n SER 81  
2 n VAL 82  
2 n ALA 83  
2 n ASP 84  
2 n LEU 85  
2 n LEU 86  
2 n PHE 87  
2 n VAL 88  
2 n ILE 89  
2 n THR 90  
2 n LEU 91  
2 n PRO 92  
2 n PHE 93  
2 n TRP 94  
2 n ALA 95  
2 n VAL 96  
2 n ASP 97  
2 n ALA 98  
2 n VAL 99  
2 n ALA 100 
2 n ASN 101 
2 n TRP 102 
2 n TYR 103 
2 n PHE 104 
2 n GLY 105 
2 n ASN 106 
2 n PHE 107 
2 n LEU 108 
2 n CYS 109 
2 n LYS 110 
2 n ALA 111 
2 n VAL 112 
2 n HIS 113 
2 n VAL 114 
2 n ILE 115 
2 n TYR 116 
2 n THR 117 
2 n VAL 118 
2 n ASN 119 
2 n LEU 120 
2 n TYR 121 
2 n SER 122 
2 n SER 123 
2 n VAL 124 
2 n LEU 125 
2 n ILE 126 
2 n LEU 127 
2 n ALA 128 
2 n PHE 129 
2 n ILE 130 
2 n SER 131 
2 n LEU 132 
2 n ASP 133 
2 n ARG 134 
2 n TYR 135 
2 n LEU 136 
2 n ALA 137 
2 n ILE 138 
2 n VAL 139 
2 n HIS 140 
2 n ALA 141 
2 n THR 142 
2 n ASN 143 
2 n SER 144 
2 n GLN 145 
2 n ARG 146 
2 n PRO 147 
2 n ARG 148 
2 n LYS 149 
2 n LEU 150 
2 n LEU 151 
2 n ALA 152 
2 n GLU 153 
2 n LYS 154 
2 n VAL 155 
2 n VAL 156 
2 n TYR 157 
2 n VAL 158 
2 n GLY 159 
2 n VAL 160 
2 n TRP 161 
2 n ILE 162 
2 n PRO 163 
2 n ALA 164 
2 n LEU 165 
2 n LEU 166 
2 n LEU 167 
2 n THR 168 
2 n ILE 169 
2 n PRO 170 
2 n ASP 171 
2 n PHE 172 
2 n ILE 173 
2 n PHE 174 
2 n ALA 175 
2 n ASN 176 
2 n VAL 177 
2 n SER 178 
2 n GLU 179 
2 n ALA 180 
2 n ASP 181 
2 n ASP 182 
2 n ARG 183 
2 n TYR 184 
2 n ILE 185 
2 n CYS 186 
2 n ASP 187 
2 n ARG 188 
2 n PHE 189 
2 n TYR 190 
2 n PRO 191 
2 n ASN 192 
2 n ASP 193 
2 n LEU 194 
2 n TRP 195 
2 n VAL 196 
2 n VAL 197 
2 n VAL 198 
2 n PHE 199 
2 n GLN 200 
2 n PHE 201 
2 n GLN 202 
2 n HIS 203 
2 n ILE 204 
2 n MET 205 
2 n VAL 206 
2 n GLY 207 
2 n LEU 208 
2 n ILE 209 
2 n LEU 210 
2 n PRO 211 
2 n GLY 212 
2 n ILE 213 
2 n VAL 214 
2 n ILE 215 
2 n LEU 216 
2 n SER 217 
2 n CYS 218 
2 n TYR 219 
2 n CYS 220 
2 n ILE 221 
2 n ILE 222 
2 n ILE 223 
2 n SER 224 
2 n LYS 225 
2 n LEU 226 
2 n SER 227 
2 n HIS 228 
2 n SER 229 
2 n LYS 230 
2 n GLY 231 
2 n HIS 232 
2 n GLN 233 
2 n LYS 234 
2 n ARG 235 
2 n LYS 236 
2 n ALA 237 
2 n LEU 238 
2 n LYS 239 
2 n THR 240 
2 n THR 241 
2 n VAL 242 
2 n ILE 243 
2 n LEU 244 
2 n ILE 245 
2 n LEU 246 
2 n ALA 247 
2 n PHE 248 
2 n PHE 249 
2 n ALA 250 
2 n CYS 251 
2 n TRP 252 
2 n LEU 253 
2 n PRO 254 
2 n TYR 255 
2 n TYR 256 
2 n ILE 257 
2 n GLY 258 
2 n ILE 259 
2 n SER 260 
2 n ILE 261 
2 n ASP 262 
2 n SER 263 
2 n PHE 264 
2 n ILE 265 
2 n LEU 266 
2 n LEU 267 
2 n GLU 268 
2 n ILE 269 
2 n ILE 270 
2 n LYS 271 
2 n GLN 272 
2 n GLY 273 
2 n CYS 274 
2 n GLU 275 
2 n PHE 276 
2 n GLU 277 
2 n ASN 278 
2 n THR 279 
2 n VAL 280 
2 n HIS 281 
2 n LYS 282 
2 n TRP 283 
2 n ILE 284 
2 n SER 285 
2 n ILE 286 
2 n THR 287 
2 n GLU 288 
2 n ALA 289 
2 n LEU 290 
2 n ALA 291 
2 n PHE 292 
2 n PHE 293 
2 n HIS 294 
2 n CYS 295 
2 n CYS 296 
2 n LEU 297 
2 n ASN 298 
2 n PRO 299 
2 n ILE 300 
2 n LEU 301 
2 n TYR 302 
2 n ALA 303 
2 n PHE 304 
2 n LEU 305 
2 n GLY 306 
2 n ALA 307 
2 n LYS 308 
2 n PHE 309 
2 n LYS 310 
2 n THR 311 
2 n SER 312 
2 n ALA 313 
2 n GLN 314 
2 n HIS 315 
2 n ALA 316 
2 n LEU 317 
2 n THR 318 
2 n SER 319 
2 n VAL 320 
2 n SER 321 
2 n ARG 322 
2 n GLY 323 
2 n SER 324 
2 n SER 325 
2 n LEU 326 
2 n LYS 327 
2 n ILE 328 
2 n LEU 329 
2 n SER 330 
2 n LYS 331 
2 n GLY 332 
2 n LYS 333 
2 n ARG 334 
2 n GLY 335 
2 n GLY 336 
2 n HIS 337 
2 n SER 338 
2 n SER 339 
2 n VAL 340 
2 n SER 341 
2 n THR 342 
2 n GLU 343 
2 n SER 344 
2 n GLU 345 
2 n SER 346 
2 n SER 347 
2 n SER 348 
2 n PHE 349 
2 n HIS 350 
2 n SER 351 
2 n SER 352 
#
_ma_data.content_type "model coordinates"
_ma_data.id           1
_ma_data.name         Model
#
_ma_model_list.data_id          1
_ma_model_list.model_group_id   1
_ma_model_list.model_group_name "AlphaFold-beta-20231127 (2b86f29d-618d-47cf-8aef-20020b1102eb @ 2025-03-06 00:34:48)"
_ma_model_list.model_id         1
_ma_model_list.model_name       "Top ranked model"
_ma_model_list.model_type       "Ab initio model"
_ma_model_list.ordinal_id       1
#
loop_
_ma_protocol_step.method_type
_ma_protocol_step.ordinal_id
_ma_protocol_step.protocol_id
_ma_protocol_step.step_id
"coevolution MSA" 1 1 1 
"template search" 2 1 2 
modeling          3 1 3 
#
loop_
_ma_qa_metric.id
_ma_qa_metric.mode
_ma_qa_metric.name
_ma_qa_metric.software_group_id
_ma_qa_metric.type
1 global pLDDT 1 pLDDT 
2 local  pLDDT 1 pLDDT 
#
_ma_qa_metric_global.metric_id    1
_ma_qa_metric_global.metric_value 77.55
_ma_qa_metric_global.model_id     1
_ma_qa_metric_global.ordinal_id   1
#
_ma_software_group.group_id    1
_ma_software_group.ordinal_id  1
_ma_software_group.software_id 1
#
loop_
_ma_target_entity.data_id
_ma_target_entity.entity_id
_ma_target_entity.origin
1 1 . 
1 2 . 
#
loop_
_ma_target_entity_instance.asym_id
_ma_target_entity_instance.details
_ma_target_entity_instance.entity_id
A . 1 
B . 2 
#
loop_
_pdbx_data_usage.details
_pdbx_data_usage.id
_pdbx_data_usage.type
_pdbx_data_usage.url
;NON-COMMERCIAL USE ONLY, BY USING THIS FILE YOU AGREE TO THE TERMS OF USE FOUND
AT alphafoldserver.com/output-terms.
;
1 license    ? 
;THE INFORMATION IS NOT INTENDED FOR, HAS NOT BEEN VALIDATED FOR, AND IS NOT
APPROVED FOR CLINICAL USE. IT SHOULD NOT BE USED FOR CLINICAL PURPOSE OR RELIED
ON FOR MEDICAL OR OTHER PROFESSIONAL ADVICE. IT IS THEORETICAL MODELLING ONLY
AND CAUTION SHOULD BE EXERCISED IN ITS USE. IT IS PROVIDED "AS-IS" WITHOUT ANY
WARRANTY OF ANY KIND, WHETHER EXPRESSED OR IMPLIED. NO WARRANTY IS GIVEN THAT
USE OF THE INFORMATION SHALL NOT INFRINGE THE RIGHTS OF ANY THIRD PARTY.
;
2 disclaimer ? 
#
loop_
_pdbx_poly_seq_scheme.asym_id
_pdbx_poly_seq_scheme.auth_seq_num
_pdbx_poly_seq_scheme.entity_id
_pdbx_poly_seq_scheme.hetero
_pdbx_poly_seq_scheme.mon_id
_pdbx_poly_seq_scheme.pdb_ins_code
_pdbx_poly_seq_scheme.pdb_seq_num
_pdbx_poly_seq_scheme.pdb_strand_id
_pdbx_poly_seq_scheme.seq_id
A 1   1 n MET . 1   A 1   
A 2   1 n ASN . 2   A 2   
A 3   1 n ALA . 3   A 3   
A 4   1 n LYS . 4   A 4   
A 5   1 n VAL . 5   A 5   
A 6   1 n VAL . 6   A 6   
A 7   1 n VAL . 7   A 7   
A 8   1 n VAL . 8   A 8   
A 9   1 n LEU . 9   A 9   
A 10  1 n VAL . 10  A 10  
A 11  1 n LEU . 11  A 11  
A 12  1 n VAL . 12  A 12  
A 13  1 n LEU . 13  A 13  
A 14  1 n THR . 14  A 14  
A 15  1 n ALA . 15  A 15  
A 16  1 n LEU . 16  A 16  
A 17  1 n CYS . 17  A 17  
A 18  1 n LEU . 18  A 18  
A 19  1 n SER . 19  A 19  
A 20  1 n ASP . 20  A 20  
A 21  1 n GLY . 21  A 21  
A 22  1 n LYS . 22  A 22  
A 23  1 n PRO . 23  A 23  
A 24  1 n VAL . 24  A 24  
A 25  1 n SER . 25  A 25  
A 26  1 n LEU . 26  A 26  
A 27  1 n SER . 27  A 27  
A 28  1 n TYR . 28  A 28  
A 29  1 n ARG . 29  A 29  
A 30  1 n CYS . 30  A 30  
A 31  1 n PRO . 31  A 31  
A 32  1 n CYS . 32  A 32  
A 33  1 n ARG . 33  A 33  
A 34  1 n PHE . 34  A 34  
A 35  1 n PHE . 35  A 35  
A 36  1 n GLU . 36  A 36  
A 37  1 n SER . 37  A 37  
A 38  1 n HIS . 38  A 38  
A 39  1 n VAL . 39  A 39  
A 40  1 n ALA . 40  A 40  
A 41  1 n ARG . 41  A 41  
A 42  1 n ALA . 42  A 42  
A 43  1 n ASN . 43  A 43  
A 44  1 n VAL . 44  A 44  
A 45  1 n LYS . 45  A 45  
A 46  1 n HIS . 46  A 46  
A 47  1 n LEU . 47  A 47  
A 48  1 n LYS . 48  A 48  
A 49  1 n ILE . 49  A 49  
A 50  1 n LEU . 50  A 50  
A 51  1 n ASN . 51  A 51  
A 52  1 n THR . 52  A 52  
A 53  1 n PRO . 53  A 53  
A 54  1 n ASN . 54  A 54  
A 55  1 n CYS . 55  A 55  
A 56  1 n ALA . 56  A 56  
A 57  1 n LEU . 57  A 57  
A 58  1 n GLN . 58  A 58  
A 59  1 n ILE . 59  A 59  
A 60  1 n VAL . 60  A 60  
A 61  1 n ALA . 61  A 61  
A 62  1 n ARG . 62  A 62  
A 63  1 n LEU . 63  A 63  
A 64  1 n LYS . 64  A 64  
A 65  1 n ASN . 65  A 65  
A 66  1 n ASN . 66  A 66  
A 67  1 n ASN . 67  A 67  
A 68  1 n ARG . 68  A 68  
A 69  1 n GLN . 69  A 69  
A 70  1 n VAL . 70  A 70  
A 71  1 n CYS . 71  A 71  
A 72  1 n ILE . 72  A 72  
A 73  1 n ASP . 73  A 73  
A 74  1 n PRO . 74  A 74  
A 75  1 n LYS . 75  A 75  
A 76  1 n LEU . 76  A 76  
A 77  1 n LYS . 77  A 77  
A 78  1 n TRP . 78  A 78  
A 79  1 n ILE . 79  A 79  
A 80  1 n GLN . 80  A 80  
A 81  1 n GLU . 81  A 81  
A 82  1 n TYR . 82  A 82  
A 83  1 n LEU . 83  A 83  
A 84  1 n GLU . 84  A 84  
A 85  1 n LYS . 85  A 85  
A 86  1 n ALA . 86  A 86  
A 87  1 n LEU . 87  A 87  
A 88  1 n ASN . 88  A 88  
A 89  1 n LYS . 89  A 89  
A 90  1 n ARG . 90  A 90  
A 91  1 n PHE . 91  A 91  
A 92  1 n LYS . 92  A 92  
A 93  1 n MET . 93  A 93  
B 1   2 n MET . 1   B 1   
B 2   2 n GLU . 2   B 2   
B 3   2 n GLY . 3   B 3   
B 4   2 n ILE . 4   B 4   
B 5   2 n SER . 5   B 5   
B 6   2 n ILE . 6   B 6   
B 7   2 n TYR . 7   B 7   
B 8   2 n THR . 8   B 8   
B 9   2 n SER . 9   B 9   
B 10  2 n ASP . 10  B 10  
B 11  2 n ASN . 11  B 11  
B 12  2 n TYR . 12  B 12  
B 13  2 n THR . 13  B 13  
B 14  2 n GLU . 14  B 14  
B 15  2 n GLU . 15  B 15  
B 16  2 n MET . 16  B 16  
B 17  2 n GLY . 17  B 17  
B 18  2 n SER . 18  B 18  
B 19  2 n GLY . 19  B 19  
B 20  2 n ASP . 20  B 20  
B 21  2 n TYR . 21  B 21  
B 22  2 n ASP . 22  B 22  
B 23  2 n SER . 23  B 23  
B 24  2 n MET . 24  B 24  
B 25  2 n LYS . 25  B 25  
B 26  2 n GLU . 26  B 26  
B 27  2 n PRO . 27  B 27  
B 28  2 n CYS . 28  B 28  
B 29  2 n PHE . 29  B 29  
B 30  2 n ARG . 30  B 30  
B 31  2 n GLU . 31  B 31  
B 32  2 n GLU . 32  B 32  
B 33  2 n ASN . 33  B 33  
B 34  2 n ALA . 34  B 34  
B 35  2 n ASN . 35  B 35  
B 36  2 n PHE . 36  B 36  
B 37  2 n ASN . 37  B 37  
B 38  2 n LYS . 38  B 38  
B 39  2 n ILE . 39  B 39  
B 40  2 n PHE . 40  B 40  
B 41  2 n LEU . 41  B 41  
B 42  2 n PRO . 42  B 42  
B 43  2 n THR . 43  B 43  
B 44  2 n ILE . 44  B 44  
B 45  2 n TYR . 45  B 45  
B 46  2 n SER . 46  B 46  
B 47  2 n ILE . 47  B 47  
B 48  2 n ILE . 48  B 48  
B 49  2 n PHE . 49  B 49  
B 50  2 n LEU . 50  B 50  
B 51  2 n THR . 51  B 51  
B 52  2 n GLY . 52  B 52  
B 53  2 n ILE . 53  B 53  
B 54  2 n VAL . 54  B 54  
B 55  2 n GLY . 55  B 55  
B 56  2 n ASN . 56  B 56  
B 57  2 n GLY . 57  B 57  
B 58  2 n LEU . 58  B 58  
B 59  2 n VAL . 59  B 59  
B 60  2 n ILE . 60  B 60  
B 61  2 n LEU . 61  B 61  
B 62  2 n VAL . 62  B 62  
B 63  2 n MET . 63  B 63  
B 64  2 n GLY . 64  B 64  
B 65  2 n TYR . 65  B 65  
B 66  2 n GLN . 66  B 66  
B 67  2 n LYS . 67  B 67  
B 68  2 n LYS . 68  B 68  
B 69  2 n LEU . 69  B 69  
B 70  2 n ARG . 70  B 70  
B 71  2 n SER . 71  B 71  
B 72  2 n MET . 72  B 72  
B 73  2 n THR . 73  B 73  
B 74  2 n ASP . 74  B 74  
B 75  2 n LYS . 75  B 75  
B 76  2 n TYR . 76  B 76  
B 77  2 n ARG . 77  B 77  
B 78  2 n LEU . 78  B 78  
B 79  2 n HIS . 79  B 79  
B 80  2 n LEU . 80  B 80  
B 81  2 n SER . 81  B 81  
B 82  2 n VAL . 82  B 82  
B 83  2 n ALA . 83  B 83  
B 84  2 n ASP . 84  B 84  
B 85  2 n LEU . 85  B 85  
B 86  2 n LEU . 86  B 86  
B 87  2 n PHE . 87  B 87  
B 88  2 n VAL . 88  B 88  
B 89  2 n ILE . 89  B 89  
B 90  2 n THR . 90  B 90  
B 91  2 n LEU . 91  B 91  
B 92  2 n PRO . 92  B 92  
B 93  2 n PHE . 93  B 93  
B 94  2 n TRP . 94  B 94  
B 95  2 n ALA . 95  B 95  
B 96  2 n VAL . 96  B 96  
B 97  2 n ASP . 97  B 97  
B 98  2 n ALA . 98  B 98  
B 99  2 n VAL . 99  B 99  
B 100 2 n ALA . 100 B 100 
B 101 2 n ASN . 101 B 101 
B 102 2 n TRP . 102 B 102 
B 103 2 n TYR . 103 B 103 
B 104 2 n PHE . 104 B 104 
B 105 2 n GLY . 105 B 105 
B 106 2 n ASN . 106 B 106 
B 107 2 n PHE . 107 B 107 
B 108 2 n LEU . 108 B 108 
B 109 2 n CYS . 109 B 109 
B 110 2 n LYS . 110 B 110 
B 111 2 n ALA . 111 B 111 
B 112 2 n VAL . 112 B 112 
B 113 2 n HIS . 113 B 113 
B 114 2 n VAL . 114 B 114 
B 115 2 n ILE . 115 B 115 
B 116 2 n TYR . 116 B 116 
B 117 2 n THR . 117 B 117 
B 118 2 n VAL . 118 B 118 
B 119 2 n ASN . 119 B 119 
B 120 2 n LEU . 120 B 120 
B 121 2 n TYR . 121 B 121 
B 122 2 n SER . 122 B 122 
B 123 2 n SER . 123 B 123 
B 124 2 n VAL . 124 B 124 
B 125 2 n LEU . 125 B 125 
B 126 2 n ILE . 126 B 126 
B 127 2 n LEU . 127 B 127 
B 128 2 n ALA . 128 B 128 
B 129 2 n PHE . 129 B 129 
B 130 2 n ILE . 130 B 130 
B 131 2 n SER . 131 B 131 
B 132 2 n LEU . 132 B 132 
B 133 2 n ASP . 133 B 133 
B 134 2 n ARG . 134 B 134 
B 135 2 n TYR . 135 B 135 
B 136 2 n LEU . 136 B 136 
B 137 2 n ALA . 137 B 137 
B 138 2 n ILE . 138 B 138 
B 139 2 n VAL . 139 B 139 
B 140 2 n HIS . 140 B 140 
B 141 2 n ALA . 141 B 141 
B 142 2 n THR . 142 B 142 
B 143 2 n ASN . 143 B 143 
B 144 2 n SER . 144 B 144 
B 145 2 n GLN . 145 B 145 
B 146 2 n ARG . 146 B 146 
B 147 2 n PRO . 147 B 147 
B 148 2 n ARG . 148 B 148 
B 149 2 n LYS . 149 B 149 
B 150 2 n LEU . 150 B 150 
B 151 2 n LEU . 151 B 151 
B 152 2 n ALA . 152 B 152 
B 153 2 n GLU . 153 B 153 
B 154 2 n LYS . 154 B 154 
B 155 2 n VAL . 155 B 155 
B 156 2 n VAL . 156 B 156 
B 157 2 n TYR . 157 B 157 
B 158 2 n VAL . 158 B 158 
B 159 2 n GLY . 159 B 159 
B 160 2 n VAL . 160 B 160 
B 161 2 n TRP . 161 B 161 
B 162 2 n ILE . 162 B 162 
B 163 2 n PRO . 163 B 163 
B 164 2 n ALA . 164 B 164 
B 165 2 n LEU . 165 B 165 
B 166 2 n LEU . 166 B 166 
B 167 2 n LEU . 167 B 167 
B 168 2 n THR . 168 B 168 
B 169 2 n ILE . 169 B 169 
B 170 2 n PRO . 170 B 170 
B 171 2 n ASP . 171 B 171 
B 172 2 n PHE . 172 B 172 
B 173 2 n ILE . 173 B 173 
B 174 2 n PHE . 174 B 174 
B 175 2 n ALA . 175 B 175 
B 176 2 n ASN . 176 B 176 
B 177 2 n VAL . 177 B 177 
B 178 2 n SER . 178 B 178 
B 179 2 n GLU . 179 B 179 
B 180 2 n ALA . 180 B 180 
B 181 2 n ASP . 181 B 181 
B 182 2 n ASP . 182 B 182 
B 183 2 n ARG . 183 B 183 
B 184 2 n TYR . 184 B 184 
B 185 2 n ILE . 185 B 185 
B 186 2 n CYS . 186 B 186 
B 187 2 n ASP . 187 B 187 
B 188 2 n ARG . 188 B 188 
B 189 2 n PHE . 189 B 189 
B 190 2 n TYR . 190 B 190 
B 191 2 n PRO . 191 B 191 
B 192 2 n ASN . 192 B 192 
B 193 2 n ASP . 193 B 193 
B 194 2 n LEU . 194 B 194 
B 195 2 n TRP . 195 B 195 
B 196 2 n VAL . 196 B 196 
B 197 2 n VAL . 197 B 197 
B 198 2 n VAL . 198 B 198 
B 199 2 n PHE . 199 B 199 
B 200 2 n GLN . 200 B 200 
B 201 2 n PHE . 201 B 201 
B 202 2 n GLN . 202 B 202 
B 203 2 n HIS . 203 B 203 
B 204 2 n ILE . 204 B 204 
B 205 2 n MET . 205 B 205 
B 206 2 n VAL . 206 B 206 
B 207 2 n GLY . 207 B 207 
B 208 2 n LEU . 208 B 208 
B 209 2 n ILE . 209 B 209 
B 210 2 n LEU . 210 B 210 
B 211 2 n PRO . 211 B 211 
B 212 2 n GLY . 212 B 212 
B 213 2 n ILE . 213 B 213 
B 214 2 n VAL . 214 B 214 
B 215 2 n ILE . 215 B 215 
B 216 2 n LEU . 216 B 216 
B 217 2 n SER . 217 B 217 
B 218 2 n CYS . 218 B 218 
B 219 2 n TYR . 219 B 219 
B 220 2 n CYS . 220 B 220 
B 221 2 n ILE . 221 B 221 
B 222 2 n ILE . 222 B 222 
B 223 2 n ILE . 223 B 223 
B 224 2 n SER . 224 B 224 
B 225 2 n LYS . 225 B 225 
B 226 2 n LEU . 226 B 226 
B 227 2 n SER . 227 B 227 
B 228 2 n HIS . 228 B 228 
B 229 2 n SER . 229 B 229 
B 230 2 n LYS . 230 B 230 
B 231 2 n GLY . 231 B 231 
B 232 2 n HIS . 232 B 232 
B 233 2 n GLN . 233 B 233 
B 234 2 n LYS . 234 B 234 
B 235 2 n ARG . 235 B 235 
B 236 2 n LYS . 236 B 236 
B 237 2 n ALA . 237 B 237 
B 238 2 n LEU . 238 B 238 
B 239 2 n LYS . 239 B 239 
B 240 2 n THR . 240 B 240 
B 241 2 n THR . 241 B 241 
B 242 2 n VAL . 242 B 242 
B 243 2 n ILE . 243 B 243 
B 244 2 n LEU . 244 B 244 
B 245 2 n ILE . 245 B 245 
B 246 2 n LEU . 246 B 246 
B 247 2 n ALA . 247 B 247 
B 248 2 n PHE . 248 B 248 
B 249 2 n PHE . 249 B 249 
B 250 2 n ALA . 250 B 250 
B 251 2 n CYS . 251 B 251 
B 252 2 n TRP . 252 B 252 
B 253 2 n LEU . 253 B 253 
B 254 2 n PRO . 254 B 254 
B 255 2 n TYR . 255 B 255 
B 256 2 n TYR . 256 B 256 
B 257 2 n ILE . 257 B 257 
B 258 2 n GLY . 258 B 258 
B 259 2 n ILE . 259 B 259 
B 260 2 n SER . 260 B 260 
B 261 2 n ILE . 261 B 261 
B 262 2 n ASP . 262 B 262 
B 263 2 n SER . 263 B 263 
B 264 2 n PHE . 264 B 264 
B 265 2 n ILE . 265 B 265 
B 266 2 n LEU . 266 B 266 
B 267 2 n LEU . 267 B 267 
B 268 2 n GLU . 268 B 268 
B 269 2 n ILE . 269 B 269 
B 270 2 n ILE . 270 B 270 
B 271 2 n LYS . 271 B 271 
B 272 2 n GLN . 272 B 272 
B 273 2 n GLY . 273 B 273 
B 274 2 n CYS . 274 B 274 
B 275 2 n GLU . 275 B 275 
B 276 2 n PHE . 276 B 276 
B 277 2 n GLU . 277 B 277 
B 278 2 n ASN . 278 B 278 
B 279 2 n THR . 279 B 279 
B 280 2 n VAL . 280 B 280 
B 281 2 n HIS . 281 B 281 
B 282 2 n LYS . 282 B 282 
B 283 2 n TRP . 283 B 283 
B 284 2 n ILE . 284 B 284 
B 285 2 n SER . 285 B 285 
B 286 2 n ILE . 286 B 286 
B 287 2 n THR . 287 B 287 
B 288 2 n GLU . 288 B 288 
B 289 2 n ALA . 289 B 289 
B 290 2 n LEU . 290 B 290 
B 291 2 n ALA . 291 B 291 
B 292 2 n PHE . 292 B 292 
B 293 2 n PHE . 293 B 293 
B 294 2 n HIS . 294 B 294 
B 295 2 n CYS . 295 B 295 
B 296 2 n CYS . 296 B 296 
B 297 2 n LEU . 297 B 297 
B 298 2 n ASN . 298 B 298 
B 299 2 n PRO . 299 B 299 
B 300 2 n ILE . 300 B 300 
B 301 2 n LEU . 301 B 301 
B 302 2 n TYR . 302 B 302 
B 303 2 n ALA . 303 B 303 
B 304 2 n PHE . 304 B 304 
B 305 2 n LEU . 305 B 305 
B 306 2 n GLY . 306 B 306 
B 307 2 n ALA . 307 B 307 
B 308 2 n LYS . 308 B 308 
B 309 2 n PHE . 309 B 309 
B 310 2 n LYS . 310 B 310 
B 311 2 n THR . 311 B 311 
B 312 2 n SER . 312 B 312 
B 313 2 n ALA . 313 B 313 
B 314 2 n GLN . 314 B 314 
B 315 2 n HIS . 315 B 315 
B 316 2 n ALA . 316 B 316 
B 317 2 n LEU . 317 B 317 
B 318 2 n THR . 318 B 318 
B 319 2 n SER . 319 B 319 
B 320 2 n VAL . 320 B 320 
B 321 2 n SER . 321 B 321 
B 322 2 n ARG . 322 B 322 
B 323 2 n GLY . 323 B 323 
B 324 2 n SER . 324 B 324 
B 325 2 n SER . 325 B 325 
B 326 2 n LEU . 326 B 326 
B 327 2 n LYS . 327 B 327 
B 328 2 n ILE . 328 B 328 
B 329 2 n LEU . 329 B 329 
B 330 2 n SER . 330 B 330 
B 331 2 n LYS . 331 B 331 
B 332 2 n GLY . 332 B 332 
B 333 2 n LYS . 333 B 333 
B 334 2 n ARG . 334 B 334 
B 335 2 n GLY . 335 B 335 
B 336 2 n GLY . 336 B 336 
B 337 2 n HIS . 337 B 337 
B 338 2 n SER . 338 B 338 
B 339 2 n SER . 339 B 339 
B 340 2 n VAL . 340 B 340 
B 341 2 n SER . 341 B 341 
B 342 2 n THR . 342 B 342 
B 343 2 n GLU . 343 B 343 
B 344 2 n SER . 344 B 344 
B 345 2 n GLU . 345 B 345 
B 346 2 n SER . 346 B 346 
B 347 2 n SER . 347 B 347 
B 348 2 n SER . 348 B 348 
B 349 2 n PHE . 349 B 349 
B 350 2 n HIS . 350 B 350 
B 351 2 n SER . 351 B 351 
B 352 2 n SER . 352 B 352 
#
_software.classification other
_software.date           ?
_software.description    "Structure prediction"
_software.name           AlphaFold
_software.pdbx_ordinal   1
_software.type           package
_software.version        "AlphaFold-beta-20231127 (2b86f29d-618d-47cf-8aef-20020b1102eb @ 2025-03-06 00:34:48)"
#
loop_
_struct_asym.entity_id
_struct_asym.id
1 A 
2 B 
#
loop_
_atom_site.group_PDB
_atom_site.id
_atom_site.type_symbol
_atom_site.label_atom_id
_atom_site.label_alt_id
_atom_site.label_comp_id
_atom_site.label_asym_id
_atom_site.label_entity_id
_atom_site.label_seq_id
_atom_site.pdbx_PDB_ins_code
_atom_site.Cartn_x
_atom_site.Cartn_y
_atom_site.Cartn_z
_atom_site.occupancy
_atom_site.B_iso_or_equiv
_atom_site.auth_seq_id
_atom_site.auth_asym_id
_atom_site.pdbx_PDB_model_num
ATOM 1    N N   . MET A 1 1   ? 9.892   9.030   -24.094 1.00 42.10 1   A 1 
ATOM 2    C CA  . MET A 1 1   ? 10.442  9.628   -22.855 1.00 50.36 1   A 1 
ATOM 3    C C   . MET A 1 1   ? 11.930  9.768   -23.054 1.00 52.81 1   A 1 
ATOM 4    O O   . MET A 1 1   ? 12.546  8.804   -23.494 1.00 50.15 1   A 1 
ATOM 5    C CB  . MET A 1 1   ? 10.137  8.756   -21.627 1.00 49.35 1   A 1 
ATOM 6    C CG  . MET A 1 1   ? 8.701   8.972   -21.142 1.00 47.16 1   A 1 
ATOM 7    S SD  . MET A 1 1   ? 8.118   7.726   -19.969 1.00 43.96 1   A 1 
ATOM 8    C CE  . MET A 1 1   ? 8.893   8.272   -18.426 1.00 36.53 1   A 1 
ATOM 9    N N   . ASN A 1 2   ? 12.511  10.950  -22.835 1.00 59.22 2   A 1 
ATOM 10   C CA  . ASN A 1 2   ? 13.944  11.139  -23.054 1.00 64.38 2   A 1 
ATOM 11   C C   . ASN A 1 2   ? 14.725  10.253  -22.084 1.00 64.65 2   A 1 
ATOM 12   O O   . ASN A 1 2   ? 14.434  10.254  -20.893 1.00 63.13 2   A 1 
ATOM 13   C CB  . ASN A 1 2   ? 14.313  12.625  -22.879 1.00 60.37 2   A 1 
ATOM 14   C CG  . ASN A 1 2   ? 14.336  13.386  -24.193 1.00 53.70 2   A 1 
ATOM 15   O OD1 . ASN A 1 2   ? 14.379  12.811  -25.261 1.00 49.38 2   A 1 
ATOM 16   N ND2 . ASN A 1 2   ? 14.334  14.700  -24.156 1.00 49.71 2   A 1 
ATOM 17   N N   . ALA A 1 3   ? 15.753  9.552   -22.574 1.00 58.75 3   A 1 
ATOM 18   C CA  . ALA A 1 3   ? 16.650  8.753   -21.747 1.00 64.06 3   A 1 
ATOM 19   C C   . ALA A 1 3   ? 17.191  9.567   -20.560 1.00 65.71 3   A 1 
ATOM 20   O O   . ALA A 1 3   ? 17.315  9.034   -19.464 1.00 64.82 3   A 1 
ATOM 21   C CB  . ALA A 1 3   ? 17.789  8.234   -22.637 1.00 63.41 3   A 1 
ATOM 22   N N   . LYS A 1 4   ? 17.376  10.893  -20.749 1.00 55.22 4   A 1 
ATOM 23   C CA  . LYS A 1 4   ? 17.745  11.826  -19.677 1.00 57.04 4   A 1 
ATOM 24   C C   . LYS A 1 4   ? 16.752  11.834  -18.504 1.00 56.59 4   A 1 
ATOM 25   O O   . LYS A 1 4   ? 17.195  11.909  -17.379 1.00 59.22 4   A 1 
ATOM 26   C CB  . LYS A 1 4   ? 17.907  13.248  -20.229 1.00 57.09 4   A 1 
ATOM 27   C CG  . LYS A 1 4   ? 19.113  13.385  -21.160 1.00 51.73 4   A 1 
ATOM 28   C CD  . LYS A 1 4   ? 19.365  14.853  -21.531 1.00 47.97 4   A 1 
ATOM 29   C CE  . LYS A 1 4   ? 20.627  14.986  -22.375 1.00 44.08 4   A 1 
ATOM 30   N NZ  . LYS A 1 4   ? 20.989  16.408  -22.655 1.00 38.17 4   A 1 
ATOM 31   N N   . VAL A 1 5   ? 15.446  11.755  -18.750 1.00 57.13 5   A 1 
ATOM 32   C CA  . VAL A 1 5   ? 14.444  11.760  -17.668 1.00 59.13 5   A 1 
ATOM 33   C C   . VAL A 1 5   ? 14.496  10.451  -16.883 1.00 59.74 5   A 1 
ATOM 34   O O   . VAL A 1 5   ? 14.437  10.483  -15.663 1.00 61.71 5   A 1 
ATOM 35   C CB  . VAL A 1 5   ? 13.018  12.012  -18.188 1.00 58.66 5   A 1 
ATOM 36   C CG1 . VAL A 1 5   ? 11.976  11.990  -17.059 1.00 52.17 5   A 1 
ATOM 37   C CG2 . VAL A 1 5   ? 12.926  13.372  -18.879 1.00 54.38 5   A 1 
ATOM 38   N N   . VAL A 1 6   ? 14.671  9.314   -17.573 1.00 58.60 6   A 1 
ATOM 39   C CA  . VAL A 1 6   ? 14.851  8.011   -16.919 1.00 59.81 6   A 1 
ATOM 40   C C   . VAL A 1 6   ? 16.164  7.988   -16.131 1.00 59.82 6   A 1 
ATOM 41   O O   . VAL A 1 6   ? 16.166  7.572   -14.984 1.00 61.97 6   A 1 
ATOM 42   C CB  . VAL A 1 6   ? 14.795  6.854   -17.931 1.00 59.42 6   A 1 
ATOM 43   C CG1 . VAL A 1 6   ? 14.977  5.494   -17.252 1.00 53.01 6   A 1 
ATOM 44   C CG2 . VAL A 1 6   ? 13.452  6.838   -18.663 1.00 53.72 6   A 1 
ATOM 45   N N   . VAL A 1 7   ? 17.253  8.492   -16.704 1.00 54.13 7   A 1 
ATOM 46   C CA  . VAL A 1 7   ? 18.554  8.600   -16.027 1.00 55.14 7   A 1 
ATOM 47   C C   . VAL A 1 7   ? 18.478  9.541   -14.830 1.00 54.91 7   A 1 
ATOM 48   O O   . VAL A 1 7   ? 19.023  9.206   -13.790 1.00 57.66 7   A 1 
ATOM 49   C CB  . VAL A 1 7   ? 19.659  9.026   -17.006 1.00 55.67 7   A 1 
ATOM 50   C CG1 . VAL A 1 7   ? 20.979  9.357   -16.312 1.00 49.11 7   A 1 
ATOM 51   C CG2 . VAL A 1 7   ? 19.957  7.900   -18.008 1.00 50.36 7   A 1 
ATOM 52   N N   . VAL A 1 8   ? 17.783  10.679  -14.933 1.00 55.25 8   A 1 
ATOM 53   C CA  . VAL A 1 8   ? 17.579  11.580  -13.790 1.00 55.41 8   A 1 
ATOM 54   C C   . VAL A 1 8   ? 16.718  10.915  -12.722 1.00 55.12 8   A 1 
ATOM 55   O O   . VAL A 1 8   ? 17.052  11.024  -11.549 1.00 57.59 8   A 1 
ATOM 56   C CB  . VAL A 1 8   ? 16.980  12.933  -14.228 1.00 56.11 8   A 1 
ATOM 57   C CG1 . VAL A 1 8   ? 16.509  13.796  -13.051 1.00 49.86 8   A 1 
ATOM 58   C CG2 . VAL A 1 8   ? 18.030  13.752  -14.982 1.00 51.21 8   A 1 
ATOM 59   N N   . LEU A 1 9   ? 15.671  10.178  -13.091 1.00 56.13 9   A 1 
ATOM 60   C CA  . LEU A 1 9   ? 14.865  9.428   -12.114 1.00 55.90 9   A 1 
ATOM 61   C C   . LEU A 1 9   ? 15.715  8.368   -11.408 1.00 54.70 9   A 1 
ATOM 62   O O   . LEU A 1 9   ? 15.660  8.263   -10.191 1.00 56.31 9   A 1 
ATOM 63   C CB  . LEU A 1 9   ? 13.640  8.769   -12.784 1.00 54.89 9   A 1 
ATOM 64   C CG  . LEU A 1 9   ? 12.327  9.051   -12.022 1.00 50.47 9   A 1 
ATOM 65   C CD1 . LEU A 1 9   ? 11.525  10.135  -12.734 1.00 45.43 9   A 1 
ATOM 66   C CD2 . LEU A 1 9   ? 11.461  7.802   -11.932 1.00 47.50 9   A 1 
ATOM 67   N N   . VAL A 1 10  ? 16.520  7.615   -12.159 1.00 56.87 10  A 1 
ATOM 68   C CA  . VAL A 1 10  ? 17.434  6.612   -11.610 1.00 57.65 10  A 1 
ATOM 69   C C   . VAL A 1 10  ? 18.501  7.273   -10.740 1.00 56.71 10  A 1 
ATOM 70   O O   . VAL A 1 10  ? 18.736  6.797   -9.639  1.00 57.74 10  A 1 
ATOM 71   C CB  . VAL A 1 10  ? 18.055  5.747   -12.721 1.00 57.32 10  A 1 
ATOM 72   C CG1 . VAL A 1 10  ? 19.154  4.815   -12.215 1.00 51.40 10  A 1 
ATOM 73   C CG2 . VAL A 1 10  ? 16.984  4.858   -13.372 1.00 51.00 10  A 1 
ATOM 74   N N   . LEU A 1 11  ? 19.097  8.399   -11.154 1.00 50.44 11  A 1 
ATOM 75   C CA  . LEU A 1 11  ? 20.093  9.133   -10.370 1.00 52.12 11  A 1 
ATOM 76   C C   . LEU A 1 11  ? 19.506  9.724   -9.082  1.00 51.83 11  A 1 
ATOM 77   O O   . LEU A 1 11  ? 20.156  9.671   -8.045  1.00 52.52 11  A 1 
ATOM 78   C CB  . LEU A 1 11  ? 20.710  10.259  -11.215 1.00 50.56 11  A 1 
ATOM 79   C CG  . LEU A 1 11  ? 21.835  9.792   -12.160 1.00 45.51 11  A 1 
ATOM 80   C CD1 . LEU A 1 11  ? 22.128  10.896  -13.183 1.00 39.87 11  A 1 
ATOM 81   C CD2 . LEU A 1 11  ? 23.118  9.497   -11.402 1.00 42.92 11  A 1 
ATOM 82   N N   . VAL A 1 12  ? 18.286  10.260  -9.132  1.00 52.19 12  A 1 
ATOM 83   C CA  . VAL A 1 12  ? 17.595  10.744  -7.927  1.00 52.35 12  A 1 
ATOM 84   C C   . VAL A 1 12  ? 17.320  9.575   -6.988  1.00 51.51 12  A 1 
ATOM 85   O O   . VAL A 1 12  ? 17.572  9.699   -5.790  1.00 52.20 12  A 1 
ATOM 86   C CB  . VAL A 1 12  ? 16.311  11.512  -8.290  1.00 52.49 12  A 1 
ATOM 87   C CG1 . VAL A 1 12  ? 15.442  11.827  -7.074  1.00 46.75 12  A 1 
ATOM 88   C CG2 . VAL A 1 12  ? 16.656  12.858  -8.950  1.00 47.84 12  A 1 
ATOM 89   N N   . LEU A 1 13  ? 16.892  8.428   -7.513  1.00 52.04 13  A 1 
ATOM 90   C CA  . LEU A 1 13  ? 16.718  7.206   -6.722  1.00 52.50 13  A 1 
ATOM 91   C C   . LEU A 1 13  ? 18.058  6.713   -6.139  1.00 50.90 13  A 1 
ATOM 92   O O   . LEU A 1 13  ? 18.085  6.309   -4.984  1.00 50.18 13  A 1 
ATOM 93   C CB  . LEU A 1 13  ? 16.040  6.130   -7.588  1.00 50.86 13  A 1 
ATOM 94   C CG  . LEU A 1 13  ? 14.525  6.356   -7.813  1.00 46.60 13  A 1 
ATOM 95   C CD1 . LEU A 1 13  ? 14.029  5.485   -8.963  1.00 42.10 13  A 1 
ATOM 96   C CD2 . LEU A 1 13  ? 13.706  6.014   -6.579  1.00 43.27 13  A 1 
ATOM 97   N N   . THR A 1 14  ? 19.158  6.775   -6.878  1.00 45.81 14  A 1 
ATOM 98   C CA  . THR A 1 14  ? 20.475  6.363   -6.352  1.00 48.61 14  A 1 
ATOM 99   C C   . THR A 1 14  ? 21.062  7.331   -5.334  1.00 47.99 14  A 1 
ATOM 100  O O   . THR A 1 14  ? 21.756  6.895   -4.424  1.00 47.12 14  A 1 
ATOM 101  C CB  . THR A 1 14  ? 21.513  6.137   -7.451  1.00 46.56 14  A 1 
ATOM 102  O OG1 . THR A 1 14  ? 21.610  7.234   -8.327  1.00 42.90 14  A 1 
ATOM 103  C CG2 . THR A 1 14  ? 21.200  4.902   -8.297  1.00 41.22 14  A 1 
ATOM 104  N N   . ALA A 1 15  ? 20.812  8.638   -5.461  1.00 41.75 15  A 1 
ATOM 105  C CA  . ALA A 1 15  ? 21.338  9.637   -4.532  1.00 43.08 15  A 1 
ATOM 106  C C   . ALA A 1 15  ? 20.685  9.562   -3.142  1.00 43.02 15  A 1 
ATOM 107  O O   . ALA A 1 15  ? 21.301  9.914   -2.146  1.00 41.70 15  A 1 
ATOM 108  C CB  . ALA A 1 15  ? 21.171  11.022  -5.158  1.00 40.88 15  A 1 
ATOM 109  N N   . LEU A 1 16  ? 19.437  9.086   -3.081  1.00 45.72 16  A 1 
ATOM 110  C CA  . LEU A 1 16  ? 18.644  9.038   -1.855  1.00 46.38 16  A 1 
ATOM 111  C C   . LEU A 1 16  ? 18.867  7.755   -1.029  1.00 45.89 16  A 1 
ATOM 112  O O   . LEU A 1 16  ? 18.121  7.519   -0.082  1.00 43.85 16  A 1 
ATOM 113  C CB  . LEU A 1 16  ? 17.175  9.296   -2.226  1.00 43.71 16  A 1 
ATOM 114  C CG  . LEU A 1 16  ? 16.867  10.738  -2.662  1.00 39.97 16  A 1 
ATOM 115  C CD1 . LEU A 1 16  ? 15.476  10.798  -3.307  1.00 38.03 16  A 1 
ATOM 116  C CD2 . LEU A 1 16  ? 16.883  11.720  -1.495  1.00 38.49 16  A 1 
ATOM 117  N N   . CYS A 1 17  ? 19.897  6.952   -1.311  1.00 44.60 17  A 1 
ATOM 118  C CA  . CYS A 1 17  ? 20.176  5.630   -0.717  1.00 46.90 17  A 1 
ATOM 119  C C   . CYS A 1 17  ? 20.417  5.563   0.810   1.00 47.09 17  A 1 
ATOM 120  O O   . CYS A 1 17  ? 20.923  4.537   1.294   1.00 44.85 17  A 1 
ATOM 121  C CB  . CYS A 1 17  ? 21.388  5.014   -1.443  1.00 44.40 17  A 1 
ATOM 122  S SG  . CYS A 1 17  ? 20.940  4.378   -3.065  1.00 39.50 17  A 1 
ATOM 123  N N   . LEU A 1 18  ? 20.120  6.601   1.583   1.00 43.71 18  A 1 
ATOM 124  C CA  . LEU A 1 18  ? 20.421  6.636   3.017   1.00 44.90 18  A 1 
ATOM 125  C C   . LEU A 1 18  ? 19.336  6.028   3.909   1.00 45.64 18  A 1 
ATOM 126  O O   . LEU A 1 18  ? 19.672  5.595   5.008   1.00 42.99 18  A 1 
ATOM 127  C CB  . LEU A 1 18  ? 20.740  8.080   3.428   1.00 41.13 18  A 1 
ATOM 128  C CG  . LEU A 1 18  ? 22.114  8.568   2.929   1.00 37.62 18  A 1 
ATOM 129  C CD1 . LEU A 1 18  ? 22.226  10.082  3.130   1.00 35.69 18  A 1 
ATOM 130  C CD2 . LEU A 1 18  ? 23.272  7.914   3.683   1.00 35.64 18  A 1 
ATOM 131  N N   . SER A 1 19  ? 18.072  5.989   3.485   1.00 40.60 19  A 1 
ATOM 132  C CA  . SER A 1 19  ? 16.970  5.574   4.368   1.00 42.75 19  A 1 
ATOM 133  C C   . SER A 1 19  ? 16.479  4.150   4.134   1.00 44.59 19  A 1 
ATOM 134  O O   . SER A 1 19  ? 16.572  3.615   3.035   1.00 41.80 19  A 1 
ATOM 135  C CB  . SER A 1 19  ? 15.816  6.562   4.299   1.00 38.86 19  A 1 
ATOM 136  O OG  . SER A 1 19  ? 15.060  6.317   3.150   1.00 35.83 19  A 1 
ATOM 137  N N   . ASP A 1 20  ? 15.957  3.528   5.185   1.00 54.13 20  A 1 
ATOM 138  C CA  . ASP A 1 20  ? 15.506  2.143   5.128   1.00 56.89 20  A 1 
ATOM 139  C C   . ASP A 1 20  ? 14.187  2.034   4.359   1.00 59.98 20  A 1 
ATOM 140  O O   . ASP A 1 20  ? 13.242  2.779   4.607   1.00 57.29 20  A 1 
ATOM 141  C CB  . ASP A 1 20  ? 15.460  1.568   6.548   1.00 52.54 20  A 1 
ATOM 142  C CG  . ASP A 1 20  ? 16.877  1.545   7.153   1.00 48.90 20  A 1 
ATOM 143  O OD1 . ASP A 1 20  ? 17.844  1.353   6.380   1.00 46.19 20  A 1 
ATOM 144  O OD2 . ASP A 1 20  ? 17.025  1.784   8.356   1.00 43.97 20  A 1 
ATOM 145  N N   . GLY A 1 21  ? 14.162  1.135   3.381   1.00 58.53 21  A 1 
ATOM 146  C CA  . GLY A 1 21  ? 13.000  0.952   2.526   1.00 59.27 21  A 1 
ATOM 147  C C   . GLY A 1 21  ? 11.810  0.396   3.288   1.00 63.61 21  A 1 
ATOM 148  O O   . GLY A 1 21  ? 11.892  -0.649  3.929   1.00 60.87 21  A 1 
ATOM 149  N N   . LYS A 1 22  ? 10.671  1.092   3.191   1.00 66.29 22  A 1 
ATOM 150  C CA  . LYS A 1 22  ? 9.466   0.745   3.928   1.00 68.82 22  A 1 
ATOM 151  C C   . LYS A 1 22  ? 8.371   0.225   2.995   1.00 72.33 22  A 1 
ATOM 152  O O   . LYS A 1 22  ? 8.041   0.885   2.010   1.00 69.58 22  A 1 
ATOM 153  C CB  . LYS A 1 22  ? 9.027   1.968   4.734   1.00 64.22 22  A 1 
ATOM 154  C CG  . LYS A 1 22  ? 7.907   1.586   5.688   1.00 58.43 22  A 1 
ATOM 155  C CD  . LYS A 1 22  ? 7.332   2.817   6.357   1.00 55.69 22  A 1 
ATOM 156  C CE  . LYS A 1 22  ? 6.016   2.385   6.969   1.00 49.67 22  A 1 
ATOM 157  N NZ  . LYS A 1 22  ? 5.110   3.537   7.100   1.00 44.78 22  A 1 
ATOM 158  N N   . PRO A 1 23  ? 7.766   -0.940  3.286   1.00 72.70 23  A 1 
ATOM 159  C CA  . PRO A 1 23  ? 6.585   -1.408  2.570   1.00 75.05 23  A 1 
ATOM 160  C C   . PRO A 1 23  ? 5.339   -0.601  2.971   1.00 79.34 23  A 1 
ATOM 161  O O   . PRO A 1 23  ? 5.274   -0.019  4.051   1.00 77.52 23  A 1 
ATOM 162  C CB  . PRO A 1 23  ? 6.452   -2.874  2.951   1.00 69.99 23  A 1 
ATOM 163  C CG  . PRO A 1 23  ? 7.019   -2.914  4.366   1.00 67.72 23  A 1 
ATOM 164  C CD  . PRO A 1 23  ? 8.135   -1.879  4.334   1.00 71.05 23  A 1 
ATOM 165  N N   . VAL A 1 24  ? 4.325   -0.594  2.117   1.00 77.98 24  A 1 
ATOM 166  C CA  . VAL A 1 24  ? 3.142   0.270   2.255   1.00 80.14 24  A 1 
ATOM 167  C C   . VAL A 1 24  ? 2.219   -0.162  3.401   1.00 82.48 24  A 1 
ATOM 168  O O   . VAL A 1 24  ? 1.747   0.676   4.168   1.00 78.34 24  A 1 
ATOM 169  C CB  . VAL A 1 24  ? 2.354   0.310   0.930   1.00 77.04 24  A 1 
ATOM 170  C CG1 . VAL A 1 24  ? 1.069   1.125   1.037   1.00 71.78 24  A 1 
ATOM 171  C CG2 . VAL A 1 24  ? 3.204   0.904   -0.197  1.00 74.45 24  A 1 
ATOM 172  N N   . SER A 1 25  ? 1.916   -1.457  3.504   1.00 78.40 25  A 1 
ATOM 173  C CA  . SER A 1 25  ? 0.925   -1.964  4.458   1.00 78.43 25  A 1 
ATOM 174  C C   . SER A 1 25  ? 1.502   -2.342  5.814   1.00 81.49 25  A 1 
ATOM 175  O O   . SER A 1 25  ? 0.751   -2.478  6.781   1.00 77.86 25  A 1 
ATOM 176  C CB  . SER A 1 25  ? 0.196   -3.176  3.888   1.00 73.98 25  A 1 
ATOM 177  O OG  . SER A 1 25  ? 1.076   -4.253  3.713   1.00 68.42 25  A 1 
ATOM 178  N N   . LEU A 1 26  ? 2.817   -2.546  5.895   1.00 78.68 26  A 1 
ATOM 179  C CA  . LEU A 1 26  ? 3.445   -3.003  7.115   1.00 79.37 26  A 1 
ATOM 180  C C   . LEU A 1 26  ? 3.617   -1.826  8.084   1.00 81.53 26  A 1 
ATOM 181  O O   . LEU A 1 26  ? 4.632   -1.126  8.059   1.00 77.52 26  A 1 
ATOM 182  C CB  . LEU A 1 26  ? 4.754   -3.723  6.770   1.00 74.85 26  A 1 
ATOM 183  C CG  . LEU A 1 26  ? 5.309   -4.540  7.956   1.00 70.96 26  A 1 
ATOM 184  C CD1 . LEU A 1 26  ? 4.464   -5.782  8.228   1.00 67.25 26  A 1 
ATOM 185  C CD2 . LEU A 1 26  ? 6.737   -4.996  7.652   1.00 67.60 26  A 1 
ATOM 186  N N   . SER A 1 27  ? 2.634   -1.644  8.957   1.00 78.90 27  A 1 
ATOM 187  C CA  . SER A 1 27  ? 2.655   -0.596  9.970   1.00 78.62 27  A 1 
ATOM 188  C C   . SER A 1 27  ? 3.871   -0.712  10.892  1.00 80.83 27  A 1 
ATOM 189  O O   . SER A 1 27  ? 4.346   -1.813  11.199  1.00 77.61 27  A 1 
ATOM 190  C CB  . SER A 1 27  ? 1.363   -0.629  10.799  1.00 74.01 27  A 1 
ATOM 191  O OG  . SER A 1 27  ? 1.205   -1.874  11.458  1.00 66.99 27  A 1 
ATOM 192  N N   . TYR A 1 28  ? 4.360   0.433   11.370  1.00 79.72 28  A 1 
ATOM 193  C CA  . TYR A 1 28  ? 5.419   0.471   12.359  1.00 79.41 28  A 1 
ATOM 194  C C   . TYR A 1 28  ? 5.002   -0.280  13.630  1.00 80.59 28  A 1 
ATOM 195  O O   . TYR A 1 28  ? 3.873   -0.151  14.101  1.00 78.81 28  A 1 
ATOM 196  C CB  . TYR A 1 28  ? 5.802   1.920   12.663  1.00 76.84 28  A 1 
ATOM 197  C CG  . TYR A 1 28  ? 6.993   2.015   13.599  1.00 75.62 28  A 1 
ATOM 198  C CD1 . TYR A 1 28  ? 6.790   2.183   14.976  1.00 71.40 28  A 1 
ATOM 199  C CD2 . TYR A 1 28  ? 8.301   1.877   13.095  1.00 71.52 28  A 1 
ATOM 200  C CE1 . TYR A 1 28  ? 7.885   2.209   15.853  1.00 67.61 28  A 1 
ATOM 201  C CE2 . TYR A 1 28  ? 9.401   1.898   13.964  1.00 67.85 28  A 1 
ATOM 202  C CZ  . TYR A 1 28  ? 9.192   2.061   15.344  1.00 68.84 28  A 1 
ATOM 203  O OH  . TYR A 1 28  ? 10.264  2.061   16.189  1.00 65.18 28  A 1 
ATOM 204  N N   . ARG A 1 29  ? 5.916   -1.063  14.186  1.00 81.05 29  A 1 
ATOM 205  C CA  . ARG A 1 29  ? 5.700   -1.790  15.437  1.00 81.99 29  A 1 
ATOM 206  C C   . ARG A 1 29  ? 6.708   -1.347  16.467  1.00 83.11 29  A 1 
ATOM 207  O O   . ARG A 1 29  ? 7.907   -1.348  16.201  1.00 80.74 29  A 1 
ATOM 208  C CB  . ARG A 1 29  ? 5.784   -3.300  15.233  1.00 79.44 29  A 1 
ATOM 209  C CG  . ARG A 1 29  ? 4.617   -3.777  14.365  1.00 75.44 29  A 1 
ATOM 210  C CD  . ARG A 1 29  ? 4.587   -5.301  14.306  1.00 74.11 29  A 1 
ATOM 211  N NE  . ARG A 1 29  ? 3.475   -5.707  13.463  1.00 72.02 29  A 1 
ATOM 212  C CZ  . ARG A 1 29  ? 3.190   -6.907  13.020  1.00 68.07 29  A 1 
ATOM 213  N NH1 . ARG A 1 29  ? 3.863   -7.984  13.344  1.00 62.41 29  A 1 
ATOM 214  N NH2 . ARG A 1 29  ? 2.198   -7.020  12.218  1.00 62.49 29  A 1 
ATOM 215  N N   . CYS A 1 30  ? 6.212   -1.046  17.650  1.00 82.50 30  A 1 
ATOM 216  C CA  . CYS A 1 30  ? 7.057   -0.772  18.796  1.00 83.23 30  A 1 
ATOM 217  C C   . CYS A 1 30  ? 7.856   -2.039  19.156  1.00 84.39 30  A 1 
ATOM 218  O O   . CYS A 1 30  ? 7.256   -3.114  19.244  1.00 82.42 30  A 1 
ATOM 219  C CB  . CYS A 1 30  ? 6.194   -0.284  19.952  1.00 82.27 30  A 1 
ATOM 220  S SG  . CYS A 1 30  ? 5.208   1.193   19.541  1.00 79.38 30  A 1 
ATOM 221  N N   . PRO A 1 31  ? 9.179   -1.938  19.372  1.00 83.39 31  A 1 
ATOM 222  C CA  . PRO A 1 31  ? 9.996   -3.096  19.729  1.00 83.62 31  A 1 
ATOM 223  C C   . PRO A 1 31  ? 9.526   -3.793  20.998  1.00 84.75 31  A 1 
ATOM 224  O O   . PRO A 1 31  ? 9.519   -5.025  21.080  1.00 82.32 31  A 1 
ATOM 225  C CB  . PRO A 1 31  ? 11.418  -2.557  19.881  1.00 81.66 31  A 1 
ATOM 226  C CG  . PRO A 1 31  ? 11.433  -1.313  18.998  1.00 80.06 31  A 1 
ATOM 227  C CD  . PRO A 1 31  ? 10.013  -0.771  19.145  1.00 82.75 31  A 1 
ATOM 228  N N   . CYS A 1 32  ? 9.098   -3.012  21.997  1.00 85.18 32  A 1 
ATOM 229  C CA  . CYS A 1 32  ? 8.570   -3.500  23.255  1.00 85.05 32  A 1 
ATOM 230  C C   . CYS A 1 32  ? 7.048   -3.618  23.185  1.00 84.61 32  A 1 
ATOM 231  O O   . CYS A 1 32  ? 6.334   -2.632  23.344  1.00 81.51 32  A 1 
ATOM 232  C CB  . CYS A 1 32  ? 9.003   -2.568  24.384  1.00 84.47 32  A 1 
ATOM 233  S SG  . CYS A 1 32  ? 10.789  -2.468  24.621  1.00 82.56 32  A 1 
ATOM 234  N N   . ARG A 1 33  ? 6.557   -4.839  22.975  1.00 82.85 33  A 1 
ATOM 235  C CA  . ARG A 1 33  ? 5.123   -5.157  23.062  1.00 81.28 33  A 1 
ATOM 236  C C   . ARG A 1 33  ? 4.681   -5.487  24.481  1.00 81.39 33  A 1 
ATOM 237  O O   . ARG A 1 33  ? 3.533   -5.262  24.842  1.00 77.41 33  A 1 
ATOM 238  C CB  . ARG A 1 33  ? 4.791   -6.343  22.146  1.00 78.34 33  A 1 
ATOM 239  C CG  . ARG A 1 33  ? 5.070   -6.031  20.681  1.00 72.70 33  A 1 
ATOM 240  C CD  . ARG A 1 33  ? 4.599   -7.197  19.812  1.00 70.20 33  A 1 
ATOM 241  N NE  . ARG A 1 33  ? 5.074   -7.006  18.454  1.00 66.65 33  A 1 
ATOM 242  C CZ  . ARG A 1 33  ? 5.344   -7.942  17.578  1.00 61.22 33  A 1 
ATOM 243  N NH1 . ARG A 1 33  ? 4.944   -9.181  17.694  1.00 57.75 33  A 1 
ATOM 244  N NH2 . ARG A 1 33  ? 6.079   -7.629  16.558  1.00 54.94 33  A 1 
ATOM 245  N N   . PHE A 1 34  ? 5.595   -6.040  25.245  1.00 82.13 34  A 1 
ATOM 246  C CA  . PHE A 1 34  ? 5.383   -6.460  26.622  1.00 82.17 34  A 1 
ATOM 247  C C   . PHE A 1 34  ? 6.429   -5.789  27.508  1.00 84.43 34  A 1 
ATOM 248  O O   . PHE A 1 34  ? 7.578   -5.607  27.089  1.00 82.59 34  A 1 
ATOM 249  C CB  . PHE A 1 34  ? 5.447   -7.986  26.727  1.00 78.44 34  A 1 
ATOM 250  C CG  . PHE A 1 34  ? 4.494   -8.681  25.788  1.00 72.79 34  A 1 
ATOM 251  C CD1 . PHE A 1 34  ? 3.123   -8.772  26.100  1.00 68.57 34  A 1 
ATOM 252  C CD2 . PHE A 1 34  ? 4.959   -9.175  24.554  1.00 68.33 34  A 1 
ATOM 253  C CE1 . PHE A 1 34  ? 2.219   -9.333  25.181  1.00 61.54 34  A 1 
ATOM 254  C CE2 . PHE A 1 34  ? 4.058   -9.742  23.631  1.00 61.84 34  A 1 
ATOM 255  C CZ  . PHE A 1 34  ? 2.683   -9.809  23.943  1.00 61.15 34  A 1 
ATOM 256  N N   . PHE A 1 35  ? 6.018   -5.409  28.706  1.00 86.63 35  A 1 
ATOM 257  C CA  . PHE A 1 35  ? 6.874   -4.781  29.696  1.00 87.05 35  A 1 
ATOM 258  C C   . PHE A 1 35  ? 6.980   -5.683  30.918  1.00 87.20 35  A 1 
ATOM 259  O O   . PHE A 1 35  ? 5.962   -6.090  31.486  1.00 83.84 35  A 1 
ATOM 260  C CB  . PHE A 1 35  ? 6.322   -3.406  30.070  1.00 85.27 35  A 1 
ATOM 261  C CG  . PHE A 1 35  ? 6.276   -2.434  28.917  1.00 84.86 35  A 1 
ATOM 262  C CD1 . PHE A 1 35  ? 7.437   -1.746  28.519  1.00 80.73 35  A 1 
ATOM 263  C CD2 . PHE A 1 35  ? 5.070   -2.190  28.222  1.00 81.32 35  A 1 
ATOM 264  C CE1 . PHE A 1 35  ? 7.399   -0.822  27.469  1.00 78.80 35  A 1 
ATOM 265  C CE2 . PHE A 1 35  ? 5.024   -1.269  27.168  1.00 78.87 35  A 1 
ATOM 266  C CZ  . PHE A 1 35  ? 6.187   -0.578  26.795  1.00 79.39 35  A 1 
ATOM 267  N N   . GLU A 1 36  ? 8.207   -5.955  31.338  1.00 87.30 36  A 1 
ATOM 268  C CA  . GLU A 1 36  ? 8.494   -6.754  32.515  1.00 86.82 36  A 1 
ATOM 269  C C   . GLU A 1 36  ? 8.605   -5.848  33.740  1.00 87.35 36  A 1 
ATOM 270  O O   . GLU A 1 36  ? 9.405   -4.908  33.772  1.00 84.93 36  A 1 
ATOM 271  C CB  . GLU A 1 36  ? 9.774   -7.565  32.295  1.00 85.13 36  A 1 
ATOM 272  C CG  . GLU A 1 36  ? 9.646   -8.604  31.164  1.00 79.86 36  A 1 
ATOM 273  C CD  . GLU A 1 36  ? 8.594   -9.685  31.412  1.00 79.00 36  A 1 
ATOM 274  O OE1 . GLU A 1 36  ? 8.245   -10.379 30.428  1.00 72.08 36  A 1 
ATOM 275  O OE2 . GLU A 1 36  ? 8.134   -9.817  32.561  1.00 72.02 36  A 1 
ATOM 276  N N   . SER A 1 37  ? 7.800   -6.120  34.769  1.00 87.36 37  A 1 
ATOM 277  C CA  . SER A 1 37  ? 7.765   -5.357  36.016  1.00 86.08 37  A 1 
ATOM 278  C C   . SER A 1 37  ? 8.590   -5.980  37.136  1.00 85.81 37  A 1 
ATOM 279  O O   . SER A 1 37  ? 8.819   -5.345  38.159  1.00 80.46 37  A 1 
ATOM 280  C CB  . SER A 1 37  ? 6.308   -5.155  36.457  1.00 83.53 37  A 1 
ATOM 281  O OG  . SER A 1 37  ? 5.643   -6.397  36.553  1.00 73.91 37  A 1 
ATOM 282  N N   . HIS A 1 38  ? 9.065   -7.207  36.942  1.00 86.35 38  A 1 
ATOM 283  C CA  . HIS A 1 38  ? 9.776   -7.972  37.967  1.00 85.82 38  A 1 
ATOM 284  C C   . HIS A 1 38  ? 11.290  -8.045  37.716  1.00 85.65 38  A 1 
ATOM 285  O O   . HIS A 1 38  ? 11.934  -9.039  38.042  1.00 80.64 38  A 1 
ATOM 286  C CB  . HIS A 1 38  ? 9.112   -9.347  38.137  1.00 83.42 38  A 1 
ATOM 287  C CG  . HIS A 1 38  ? 7.681   -9.246  38.584  1.00 78.41 38  A 1 
ATOM 288  N ND1 . HIS A 1 38  ? 7.243   -8.686  39.759  1.00 67.36 38  A 1 
ATOM 289  C CD2 . HIS A 1 38  ? 6.562   -9.657  37.907  1.00 66.88 38  A 1 
ATOM 290  C CE1 . HIS A 1 38  ? 5.906   -8.756  39.777  1.00 62.36 38  A 1 
ATOM 291  N NE2 . HIS A 1 38  ? 5.451   -9.343  38.678  1.00 63.19 38  A 1 
ATOM 292  N N   . VAL A 1 39  ? 11.882  -6.995  37.147  1.00 86.11 39  A 1 
ATOM 293  C CA  . VAL A 1 39  ? 13.321  -6.935  36.879  1.00 86.34 39  A 1 
ATOM 294  C C   . VAL A 1 39  ? 14.027  -6.161  37.991  1.00 86.42 39  A 1 
ATOM 295  O O   . VAL A 1 39  ? 13.830  -4.957  38.151  1.00 84.17 39  A 1 
ATOM 296  C CB  . VAL A 1 39  ? 13.624  -6.352  35.499  1.00 85.41 39  A 1 
ATOM 297  C CG1 . VAL A 1 39  ? 15.125  -6.397  35.204  1.00 79.37 39  A 1 
ATOM 298  C CG2 . VAL A 1 39  ? 12.907  -7.151  34.397  1.00 80.57 39  A 1 
ATOM 299  N N   . ALA A 1 40  ? 14.884  -6.853  38.758  1.00 87.53 40  A 1 
ATOM 300  C CA  . ALA A 1 40  ? 15.709  -6.234  39.785  1.00 86.86 40  A 1 
ATOM 301  C C   . ALA A 1 40  ? 16.816  -5.373  39.146  1.00 87.53 40  A 1 
ATOM 302  O O   . ALA A 1 40  ? 17.493  -5.795  38.215  1.00 85.18 40  A 1 
ATOM 303  C CB  . ALA A 1 40  ? 16.281  -7.323  40.696  1.00 84.34 40  A 1 
ATOM 304  N N   . ARG A 1 41  ? 17.058  -4.176  39.703  1.00 86.37 41  A 1 
ATOM 305  C CA  . ARG A 1 41  ? 18.108  -3.267  39.232  1.00 86.54 41  A 1 
ATOM 306  C C   . ARG A 1 41  ? 19.495  -3.916  39.224  1.00 87.06 41  A 1 
ATOM 307  O O   . ARG A 1 41  ? 20.261  -3.712  38.291  1.00 84.27 41  A 1 
ATOM 308  C CB  . ARG A 1 41  ? 18.088  -1.991  40.084  1.00 84.11 41  A 1 
ATOM 309  C CG  . ARG A 1 41  ? 19.126  -0.960  39.619  1.00 78.38 41  A 1 
ATOM 310  C CD  . ARG A 1 41  ? 18.993  0.328   40.433  1.00 74.05 41  A 1 
ATOM 311  N NE  . ARG A 1 41  ? 20.031  1.310   40.088  1.00 66.44 41  A 1 
ATOM 312  C CZ  . ARG A 1 41  ? 20.143  2.527   40.575  1.00 59.76 41  A 1 
ATOM 313  N NH1 . ARG A 1 41  ? 19.262  3.018   41.408  1.00 55.66 41  A 1 
ATOM 314  N NH2 . ARG A 1 41  ? 21.151  3.272   40.246  1.00 52.05 41  A 1 
ATOM 315  N N   . ALA A 1 42  ? 19.790  -4.740  40.241  1.00 87.96 42  A 1 
ATOM 316  C CA  . ALA A 1 42  ? 21.044  -5.477  40.359  1.00 87.91 42  A 1 
ATOM 317  C C   . ALA A 1 42  ? 21.319  -6.403  39.161  1.00 88.64 42  A 1 
ATOM 318  O O   . ALA A 1 42  ? 22.477  -6.607  38.797  1.00 85.78 42  A 1 
ATOM 319  C CB  . ALA A 1 42  ? 20.989  -6.280  41.660  1.00 86.57 42  A 1 
ATOM 320  N N   . ASN A 1 43  ? 20.277  -6.929  38.508  1.00 87.00 43  A 1 
ATOM 321  C CA  . ASN A 1 43  ? 20.405  -7.827  37.358  1.00 87.18 43  A 1 
ATOM 322  C C   . ASN A 1 43  ? 20.568  -7.090  36.014  1.00 87.95 43  A 1 
ATOM 323  O O   . ASN A 1 43  ? 20.810  -7.719  34.985  1.00 85.67 43  A 1 
ATOM 324  C CB  . ASN A 1 43  ? 19.227  -8.811  37.357  1.00 85.23 43  A 1 
ATOM 325  C CG  . ASN A 1 43  ? 19.525  -10.056 36.535  1.00 81.40 43  A 1 
ATOM 326  O OD1 . ASN A 1 43  ? 20.658  -10.374 36.227  1.00 73.43 43  A 1 
ATOM 327  N ND2 . ASN A 1 43  ? 18.515  -10.810 36.173  1.00 74.15 43  A 1 
ATOM 328  N N   . VAL A 1 44  ? 20.480  -5.761  36.003  1.00 88.19 44  A 1 
ATOM 329  C CA  . VAL A 1 44  ? 20.614  -4.966  34.781  1.00 88.14 44  A 1 
ATOM 330  C C   . VAL A 1 44  ? 22.074  -4.595  34.539  1.00 88.04 44  A 1 
ATOM 331  O O   . VAL A 1 44  ? 22.700  -3.885  35.322  1.00 86.15 44  A 1 
ATOM 332  C CB  . VAL A 1 44  ? 19.699  -3.741  34.814  1.00 87.08 44  A 1 
ATOM 333  C CG1 . VAL A 1 44  ? 19.845  -2.925  33.531  1.00 81.73 44  A 1 
ATOM 334  C CG2 . VAL A 1 44  ? 18.231  -4.166  34.950  1.00 83.23 44  A 1 
ATOM 335  N N   . LYS A 1 45  ? 22.637  -5.073  33.422  1.00 88.55 45  A 1 
ATOM 336  C CA  . LYS A 1 45  ? 23.990  -4.746  32.963  1.00 87.95 45  A 1 
ATOM 337  C C   . LYS A 1 45  ? 24.041  -3.416  32.215  1.00 87.52 45  A 1 
ATOM 338  O O   . LYS A 1 45  ? 25.002  -2.667  32.342  1.00 84.12 45  A 1 
ATOM 339  C CB  . LYS A 1 45  ? 24.496  -5.900  32.085  1.00 86.40 45  A 1 
ATOM 340  C CG  . LYS A 1 45  ? 25.967  -5.745  31.673  1.00 79.71 45  A 1 
ATOM 341  C CD  . LYS A 1 45  ? 26.411  -6.972  30.861  1.00 77.89 45  A 1 
ATOM 342  C CE  . LYS A 1 45  ? 27.878  -6.866  30.454  1.00 69.09 45  A 1 
ATOM 343  N NZ  . LYS A 1 45  ? 28.304  -8.081  29.726  1.00 61.87 45  A 1 
ATOM 344  N N   . HIS A 1 46  ? 23.030  -3.159  31.394  1.00 87.82 46  A 1 
ATOM 345  C CA  . HIS A 1 46  ? 22.966  -2.017  30.500  1.00 87.11 46  A 1 
ATOM 346  C C   . HIS A 1 46  ? 21.507  -1.639  30.239  1.00 87.85 46  A 1 
ATOM 347  O O   . HIS A 1 46  ? 20.683  -2.522  30.021  1.00 85.34 46  A 1 
ATOM 348  C CB  . HIS A 1 46  ? 23.682  -2.404  29.197  1.00 83.32 46  A 1 
ATOM 349  C CG  . HIS A 1 46  ? 23.562  -1.369  28.131  1.00 76.64 46  A 1 
ATOM 350  N ND1 . HIS A 1 46  ? 22.611  -1.335  27.131  1.00 65.28 46  A 1 
ATOM 351  C CD2 . HIS A 1 46  ? 24.387  -0.283  27.966  1.00 65.94 46  A 1 
ATOM 352  C CE1 . HIS A 1 46  ? 22.869  -0.264  26.378  1.00 59.52 46  A 1 
ATOM 353  N NE2 . HIS A 1 46  ? 23.932  0.387   26.850  1.00 61.58 46  A 1 
ATOM 354  N N   . LEU A 1 47  ? 21.212  -0.346  30.248  1.00 86.83 47  A 1 
ATOM 355  C CA  . LEU A 1 47  ? 19.913  0.210   29.896  1.00 86.28 47  A 1 
ATOM 356  C C   . LEU A 1 47  ? 20.033  1.007   28.606  1.00 85.92 47  A 1 
ATOM 357  O O   . LEU A 1 47  ? 20.935  1.837   28.461  1.00 83.35 47  A 1 
ATOM 358  C CB  . LEU A 1 47  ? 19.402  1.085   31.057  1.00 84.38 47  A 1 
ATOM 359  C CG  . LEU A 1 47  ? 18.490  0.286   32.005  1.00 80.63 47  A 1 
ATOM 360  C CD1 . LEU A 1 47  ? 18.449  0.949   33.380  1.00 75.60 47  A 1 
ATOM 361  C CD2 . LEU A 1 47  ? 17.058  0.245   31.478  1.00 75.48 47  A 1 
ATOM 362  N N   . LYS A 1 48  ? 19.119  0.784   27.671  1.00 88.17 48  A 1 
ATOM 363  C CA  . LYS A 1 48  ? 19.017  1.524   26.427  1.00 87.62 48  A 1 
ATOM 364  C C   . LYS A 1 48  ? 17.614  2.104   26.300  1.00 87.90 48  A 1 
ATOM 365  O O   . LYS A 1 48  ? 16.642  1.362   26.268  1.00 86.21 48  A 1 
ATOM 366  C CB  . LYS A 1 48  ? 19.412  0.617   25.247  1.00 85.35 48  A 1 
ATOM 367  C CG  . LYS A 1 48  ? 19.455  1.389   23.923  1.00 74.86 48  A 1 
ATOM 368  C CD  . LYS A 1 48  ? 19.926  0.503   22.757  1.00 71.64 48  A 1 
ATOM 369  C CE  . LYS A 1 48  ? 19.994  1.354   21.488  1.00 61.54 48  A 1 
ATOM 370  N NZ  . LYS A 1 48  ? 20.436  0.600   20.291  1.00 54.65 48  A 1 
ATOM 371  N N   . ILE A 1 49  ? 17.526  3.430   26.222  1.00 86.98 49  A 1 
ATOM 372  C CA  . ILE A 1 49  ? 16.272  4.120   25.900  1.00 85.32 49  A 1 
ATOM 373  C C   . ILE A 1 49  ? 16.198  4.231   24.379  1.00 84.63 49  A 1 
ATOM 374  O O   . ILE A 1 49  ? 17.099  4.810   23.760  1.00 82.28 49  A 1 
ATOM 375  C CB  . ILE A 1 49  ? 16.194  5.493   26.600  1.00 83.99 49  A 1 
ATOM 376  C CG1 . ILE A 1 49  ? 16.372  5.339   28.132  1.00 80.14 49  A 1 
ATOM 377  C CG2 . ILE A 1 49  ? 14.847  6.159   26.259  1.00 79.08 49  A 1 
ATOM 378  C CD1 . ILE A 1 49  ? 16.473  6.672   28.883  1.00 73.88 49  A 1 
ATOM 379  N N   . LEU A 1 50  ? 15.158  3.661   23.774  1.00 85.50 50  A 1 
ATOM 380  C CA  . LEU A 1 50  ? 14.970  3.689   22.332  1.00 84.07 50  A 1 
ATOM 381  C C   . LEU A 1 50  ? 14.275  4.985   21.912  1.00 82.67 50  A 1 
ATOM 382  O O   . LEU A 1 50  ? 13.298  5.396   22.534  1.00 79.19 50  A 1 
ATOM 383  C CB  . LEU A 1 50  ? 14.170  2.461   21.868  1.00 82.93 50  A 1 
ATOM 384  C CG  . LEU A 1 50  ? 14.784  1.099   22.233  1.00 81.71 50  A 1 
ATOM 385  C CD1 . LEU A 1 50  ? 13.872  -0.018  21.732  1.00 78.01 50  A 1 
ATOM 386  C CD2 . LEU A 1 50  ? 16.171  0.892   21.614  1.00 78.22 50  A 1 
ATOM 387  N N   . ASN A 1 51  ? 14.753  5.588   20.833  1.00 80.61 51  A 1 
ATOM 388  C CA  . ASN A 1 51  ? 14.082  6.702   20.178  1.00 78.77 51  A 1 
ATOM 389  C C   . ASN A 1 51  ? 13.106  6.131   19.146  1.00 79.03 51  A 1 
ATOM 390  O O   . ASN A 1 51  ? 13.473  5.855   18.006  1.00 75.20 51  A 1 
ATOM 391  C CB  . ASN A 1 51  ? 15.134  7.659   19.589  1.00 75.17 51  A 1 
ATOM 392  C CG  . ASN A 1 51  ? 14.971  9.088   20.069  1.00 67.84 51  A 1 
ATOM 393  O OD1 . ASN A 1 51  ? 14.205  9.407   20.962  1.00 59.01 51  A 1 
ATOM 394  N ND2 . ASN A 1 51  ? 15.720  10.010  19.493  1.00 60.05 51  A 1 
ATOM 395  N N   . THR A 1 52  ? 11.868  5.870   19.582  1.00 80.10 52  A 1 
ATOM 396  C CA  . THR A 1 52  ? 10.844  5.252   18.743  1.00 79.35 52  A 1 
ATOM 397  C C   . THR A 1 52  ? 9.670   6.205   18.558  1.00 79.67 52  A 1 
ATOM 398  O O   . THR A 1 52  ? 9.174   6.762   19.537  1.00 76.37 52  A 1 
ATOM 399  C CB  . THR A 1 52  ? 10.366  3.918   19.326  1.00 77.21 52  A 1 
ATOM 400  O OG1 . THR A 1 52  ? 10.081  4.030   20.702  1.00 70.49 52  A 1 
ATOM 401  C CG2 . THR A 1 52  ? 11.426  2.838   19.172  1.00 69.17 52  A 1 
ATOM 402  N N   . PRO A 1 53  ? 9.203   6.420   17.323  1.00 79.39 53  A 1 
ATOM 403  C CA  . PRO A 1 53  ? 8.110   7.338   17.054  1.00 77.56 53  A 1 
ATOM 404  C C   . PRO A 1 53  ? 6.783   6.763   17.551  1.00 78.20 53  A 1 
ATOM 405  O O   . PRO A 1 53  ? 6.490   5.595   17.315  1.00 71.91 53  A 1 
ATOM 406  C CB  . PRO A 1 53  ? 8.122   7.526   15.535  1.00 73.45 53  A 1 
ATOM 407  C CG  . PRO A 1 53  ? 8.666   6.201   15.016  1.00 70.73 53  A 1 
ATOM 408  C CD  . PRO A 1 53  ? 9.649   5.782   16.107  1.00 73.03 53  A 1 
ATOM 409  N N   . ASN A 1 54  ? 5.971   7.596   18.183  1.00 77.89 54  A 1 
ATOM 410  C CA  . ASN A 1 54  ? 4.600   7.260   18.607  1.00 78.56 54  A 1 
ATOM 411  C C   . ASN A 1 54  ? 4.447   5.989   19.467  1.00 80.84 54  A 1 
ATOM 412  O O   . ASN A 1 54  ? 3.345   5.470   19.611  1.00 76.60 54  A 1 
ATOM 413  C CB  . ASN A 1 54  ? 3.674   7.278   17.379  1.00 74.79 54  A 1 
ATOM 414  C CG  . ASN A 1 54  ? 3.503   8.667   16.794  1.00 69.16 54  A 1 
ATOM 415  O OD1 . ASN A 1 54  ? 3.516   9.669   17.475  1.00 61.02 54  A 1 
ATOM 416  N ND2 . ASN A 1 54  ? 3.298   8.766   15.503  1.00 61.07 54  A 1 
ATOM 417  N N   . CYS A 1 55  ? 5.528   5.504   20.070  1.00 80.95 55  A 1 
ATOM 418  C CA  . CYS A 1 55  ? 5.489   4.429   21.042  1.00 81.11 55  A 1 
ATOM 419  C C   . CYS A 1 55  ? 5.468   4.998   22.462  1.00 82.25 55  A 1 
ATOM 420  O O   . CYS A 1 55  ? 5.980   6.086   22.718  1.00 79.44 55  A 1 
ATOM 421  C CB  . CYS A 1 55  ? 6.675   3.485   20.819  1.00 80.14 55  A 1 
ATOM 422  S SG  . CYS A 1 55  ? 6.630   2.626   19.221  1.00 77.51 55  A 1 
ATOM 423  N N   . ALA A 1 56  ? 4.916   4.222   23.403  1.00 80.60 56  A 1 
ATOM 424  C CA  . ALA A 1 56  ? 5.219   4.453   24.804  1.00 80.26 56  A 1 
ATOM 425  C C   . ALA A 1 56  ? 6.739   4.380   25.033  1.00 81.95 56  A 1 
ATOM 426  O O   . ALA A 1 56  ? 7.460   3.792   24.231  1.00 79.68 56  A 1 
ATOM 427  C CB  . ALA A 1 56  ? 4.462   3.410   25.651  1.00 77.38 56  A 1 
ATOM 428  N N   . LEU A 1 57  ? 7.228   4.962   26.117  1.00 81.80 57  A 1 
ATOM 429  C CA  . LEU A 1 57  ? 8.657   4.975   26.432  1.00 83.62 57  A 1 
ATOM 430  C C   . LEU A 1 57  ? 9.228   3.549   26.397  1.00 85.43 57  A 1 
ATOM 431  O O   . LEU A 1 57  ? 8.840   2.699   27.194  1.00 83.59 57  A 1 
ATOM 432  C CB  . LEU A 1 57  ? 8.841   5.639   27.809  1.00 81.39 57  A 1 
ATOM 433  C CG  . LEU A 1 57  ? 10.316  5.801   28.229  1.00 79.10 57  A 1 
ATOM 434  C CD1 . LEU A 1 57  ? 11.065  6.773   27.327  1.00 73.62 57  A 1 
ATOM 435  C CD2 . LEU A 1 57  ? 10.367  6.358   29.651  1.00 74.32 57  A 1 
ATOM 436  N N   . GLN A 1 58  ? 10.151  3.299   25.467  1.00 85.94 58  A 1 
ATOM 437  C CA  . GLN A 1 58  ? 10.748  1.986   25.251  1.00 86.47 58  A 1 
ATOM 438  C C   . GLN A 1 58  ? 12.089  1.937   25.979  1.00 87.08 58  A 1 
ATOM 439  O O   . GLN A 1 58  ? 13.038  2.617   25.581  1.00 85.08 58  A 1 
ATOM 440  C CB  . GLN A 1 58  ? 10.949  1.709   23.751  1.00 85.09 58  A 1 
ATOM 441  C CG  . GLN A 1 58  ? 9.701   1.850   22.873  1.00 82.48 58  A 1 
ATOM 442  C CD  . GLN A 1 58  ? 8.706   0.705   23.027  1.00 83.68 58  A 1 
ATOM 443  O OE1 . GLN A 1 58  ? 8.986   -0.422  22.664  1.00 77.69 58  A 1 
ATOM 444  N NE2 . GLN A 1 58  ? 7.534   0.967   23.544  1.00 75.14 58  A 1 
ATOM 445  N N   . ILE A 1 59  ? 12.171  1.140   27.032  1.00 88.78 59  A 1 
ATOM 446  C CA  . ILE A 1 59  ? 13.391  0.963   27.817  1.00 89.59 59  A 1 
ATOM 447  C C   . ILE A 1 59  ? 13.797  -0.499  27.729  1.00 90.10 59  A 1 
ATOM 448  O O   . ILE A 1 59  ? 13.106  -1.373  28.260  1.00 88.85 59  A 1 
ATOM 449  C CB  . ILE A 1 59  ? 13.213  1.421   29.276  1.00 88.47 59  A 1 
ATOM 450  C CG1 . ILE A 1 59  ? 12.683  2.873   29.341  1.00 84.14 59  A 1 
ATOM 451  C CG2 . ILE A 1 59  ? 14.561  1.291   30.007  1.00 83.90 59  A 1 
ATOM 452  C CD1 . ILE A 1 59  ? 12.395  3.345   30.763  1.00 79.62 59  A 1 
ATOM 453  N N   . VAL A 1 60  ? 14.921  -0.771  27.083  1.00 90.61 60  A 1 
ATOM 454  C CA  . VAL A 1 60  ? 15.477  -2.109  26.942  1.00 90.64 60  A 1 
ATOM 455  C C   . VAL A 1 60  ? 16.629  -2.275  27.909  1.00 90.59 60  A 1 
ATOM 456  O O   . VAL A 1 60  ? 17.599  -1.519  27.867  1.00 89.10 60  A 1 
ATOM 457  C CB  . VAL A 1 60  ? 15.910  -2.386  25.491  1.00 89.57 60  A 1 
ATOM 458  C CG1 . VAL A 1 60  ? 16.426  -3.822  25.339  1.00 83.35 60  A 1 
ATOM 459  C CG2 . VAL A 1 60  ? 14.733  -2.206  24.530  1.00 84.06 60  A 1 
ATOM 460  N N   . ALA A 1 61  ? 16.532  -3.281  28.777  1.00 90.80 61  A 1 
ATOM 461  C CA  . ALA A 1 61  ? 17.614  -3.689  29.651  1.00 90.56 61  A 1 
ATOM 462  C C   . ALA A 1 61  ? 18.296  -4.938  29.111  1.00 90.60 61  A 1 
ATOM 463  O O   . ALA A 1 61  ? 17.636  -5.875  28.681  1.00 89.26 61  A 1 
ATOM 464  C CB  . ALA A 1 61  ? 17.077  -3.936  31.050  1.00 89.51 61  A 1 
ATOM 465  N N   . ARG A 1 62  ? 19.625  -4.974  29.200  1.00 91.35 62  A 1 
ATOM 466  C CA  . ARG A 1 62  ? 20.390  -6.218  29.063  1.00 90.96 62  A 1 
ATOM 467  C C   . ARG A 1 62  ? 20.650  -6.792  30.450  1.00 90.59 62  A 1 
ATOM 468  O O   . ARG A 1 62  ? 21.241  -6.127  31.299  1.00 88.62 62  A 1 
ATOM 469  C CB  . ARG A 1 62  ? 21.651  -5.970  28.241  1.00 89.97 62  A 1 
ATOM 470  C CG  . ARG A 1 62  ? 22.425  -7.274  28.017  1.00 84.77 62  A 1 
ATOM 471  C CD  . ARG A 1 62  ? 23.552  -7.093  26.987  1.00 80.81 62  A 1 
ATOM 472  N NE  . ARG A 1 62  ? 23.020  -7.142  25.613  1.00 75.23 62  A 1 
ATOM 473  C CZ  . ARG A 1 62  ? 23.688  -6.879  24.504  1.00 68.71 62  A 1 
ATOM 474  N NH1 . ARG A 1 62  ? 24.920  -6.453  24.532  1.00 61.02 62  A 1 
ATOM 475  N NH2 . ARG A 1 62  ? 23.128  -7.055  23.346  1.00 61.22 62  A 1 
ATOM 476  N N   . LEU A 1 63  ? 20.224  -8.033  30.666  1.00 89.17 63  A 1 
ATOM 477  C CA  . LEU A 1 63  ? 20.369  -8.733  31.939  1.00 88.65 63  A 1 
ATOM 478  C C   . LEU A 1 63  ? 21.796  -9.253  32.116  1.00 88.07 63  A 1 
ATOM 479  O O   . LEU A 1 63  ? 22.476  -9.607  31.157  1.00 85.47 63  A 1 
ATOM 480  C CB  . LEU A 1 63  ? 19.322  -9.859  32.026  1.00 87.74 63  A 1 
ATOM 481  C CG  . LEU A 1 63  ? 17.858  -9.398  31.896  1.00 86.76 63  A 1 
ATOM 482  C CD1 . LEU A 1 63  ? 16.931  -10.616 32.004  1.00 82.10 63  A 1 
ATOM 483  C CD2 . LEU A 1 63  ? 17.459  -8.396  32.983  1.00 82.23 63  A 1 
ATOM 484  N N   . LYS A 1 64  ? 22.268  -9.293  33.364  1.00 88.04 64  A 1 
ATOM 485  C CA  . LYS A 1 64  ? 23.597  -9.819  33.716  1.00 87.14 64  A 1 
ATOM 486  C C   . LYS A 1 64  ? 23.644  -11.343 33.643  1.00 86.44 64  A 1 
ATOM 487  O O   . LYS A 1 64  ? 24.632  -11.873 33.141  1.00 82.25 64  A 1 
ATOM 488  C CB  . LYS A 1 64  ? 24.015  -9.338  35.115  1.00 85.47 64  A 1 
ATOM 489  C CG  . LYS A 1 64  ? 24.361  -7.845  35.160  1.00 81.52 64  A 1 
ATOM 490  C CD  . LYS A 1 64  ? 24.703  -7.408  36.598  1.00 80.91 64  A 1 
ATOM 491  C CE  . LYS A 1 64  ? 25.012  -5.913  36.666  1.00 75.73 64  A 1 
ATOM 492  N NZ  . LYS A 1 64  ? 25.036  -5.408  38.066  1.00 69.75 64  A 1 
ATOM 493  N N   . ASN A 1 65  ? 22.592  -12.013 34.086  1.00 87.39 65  A 1 
ATOM 494  C CA  . ASN A 1 65  ? 22.576  -13.469 34.281  1.00 85.28 65  A 1 
ATOM 495  C C   . ASN A 1 65  ? 22.666  -14.240 32.962  1.00 84.88 65  A 1 
ATOM 496  O O   . ASN A 1 65  ? 23.529  -15.100 32.804  1.00 77.55 65  A 1 
ATOM 497  C CB  . ASN A 1 65  ? 21.309  -13.870 35.057  1.00 81.00 65  A 1 
ATOM 498  C CG  . ASN A 1 65  ? 21.283  -13.329 36.480  1.00 74.02 65  A 1 
ATOM 499  O OD1 . ASN A 1 65  ? 22.187  -12.650 36.929  1.00 61.52 65  A 1 
ATOM 500  N ND2 . ASN A 1 65  ? 20.226  -13.603 37.216  1.00 66.09 65  A 1 
ATOM 501  N N   . ASN A 1 66  ? 21.789  -13.920 32.001  1.00 84.04 66  A 1 
ATOM 502  C CA  . ASN A 1 66  ? 21.673  -14.641 30.735  1.00 83.15 66  A 1 
ATOM 503  C C   . ASN A 1 66  ? 22.023  -13.779 29.508  1.00 84.44 66  A 1 
ATOM 504  O O   . ASN A 1 66  ? 21.907  -14.224 28.368  1.00 78.26 66  A 1 
ATOM 505  C CB  . ASN A 1 66  ? 20.280  -15.282 30.663  1.00 77.66 66  A 1 
ATOM 506  C CG  . ASN A 1 66  ? 19.135  -14.280 30.720  1.00 73.46 66  A 1 
ATOM 507  O OD1 . ASN A 1 66  ? 19.326  -13.076 30.641  1.00 63.21 66  A 1 
ATOM 508  N ND2 . ASN A 1 66  ? 17.924  -14.767 30.879  1.00 68.61 66  A 1 
ATOM 509  N N   . ASN A 1 67  ? 22.457  -12.535 29.725  1.00 85.07 67  A 1 
ATOM 510  C CA  . ASN A 1 67  ? 22.819  -11.574 28.680  1.00 86.27 67  A 1 
ATOM 511  C C   . ASN A 1 67  ? 21.687  -11.276 27.666  1.00 86.91 67  A 1 
ATOM 512  O O   . ASN A 1 67  ? 21.951  -10.668 26.620  1.00 82.56 67  A 1 
ATOM 513  C CB  . ASN A 1 67  ? 24.147  -12.028 28.051  1.00 84.23 67  A 1 
ATOM 514  C CG  . ASN A 1 67  ? 24.950  -10.924 27.384  1.00 79.75 67  A 1 
ATOM 515  O OD1 . ASN A 1 67  ? 25.038  -9.779  27.813  1.00 71.15 67  A 1 
ATOM 516  N ND2 . ASN A 1 67  ? 25.649  -11.267 26.317  1.00 70.62 67  A 1 
ATOM 517  N N   . ARG A 1 68  ? 20.438  -11.669 27.978  1.00 87.64 68  A 1 
ATOM 518  C CA  . ARG A 1 68  ? 19.247  -11.414 27.162  1.00 87.25 68  A 1 
ATOM 519  C C   . ARG A 1 68  ? 18.800  -9.962  27.285  1.00 88.44 68  A 1 
ATOM 520  O O   . ARG A 1 68  ? 19.128  -9.277  28.263  1.00 86.68 68  A 1 
ATOM 521  C CB  . ARG A 1 68  ? 18.118  -12.391 27.523  1.00 84.73 68  A 1 
ATOM 522  C CG  . ARG A 1 68  ? 18.527  -13.846 27.245  1.00 79.17 68  A 1 
ATOM 523  C CD  . ARG A 1 68  ? 17.389  -14.827 27.549  1.00 75.90 68  A 1 
ATOM 524  N NE  . ARG A 1 68  ? 16.358  -14.766 26.514  1.00 70.97 68  A 1 
ATOM 525  C CZ  . ARG A 1 68  ? 15.104  -15.172 26.625  1.00 65.33 68  A 1 
ATOM 526  N NH1 . ARG A 1 68  ? 14.640  -15.668 27.732  1.00 60.82 68  A 1 
ATOM 527  N NH2 . ARG A 1 68  ? 14.301  -15.066 25.612  1.00 57.62 68  A 1 
ATOM 528  N N   . GLN A 1 69  ? 18.075  -9.478  26.294  1.00 88.75 69  A 1 
ATOM 529  C CA  . GLN A 1 69  ? 17.459  -8.164  26.306  1.00 88.57 69  A 1 
ATOM 530  C C   . GLN A 1 69  ? 15.986  -8.294  26.689  1.00 89.14 69  A 1 
ATOM 531  O O   . GLN A 1 69  ? 15.307  -9.193  26.216  1.00 87.06 69  A 1 
ATOM 532  C CB  . GLN A 1 69  ? 17.627  -7.451  24.962  1.00 86.46 69  A 1 
ATOM 533  C CG  . GLN A 1 69  ? 19.110  -7.215  24.647  1.00 81.93 69  A 1 
ATOM 534  C CD  . GLN A 1 69  ? 19.344  -6.378  23.378  1.00 81.36 69  A 1 
ATOM 535  O OE1 . GLN A 1 69  ? 18.485  -5.714  22.843  1.00 74.28 69  A 1 
ATOM 536  N NE2 . GLN A 1 69  ? 20.545  -6.353  22.865  1.00 71.55 69  A 1 
ATOM 537  N N   . VAL A 1 70  ? 15.519  -7.397  27.558  1.00 90.28 70  A 1 
ATOM 538  C CA  . VAL A 1 70  ? 14.148  -7.412  28.060  1.00 90.57 70  A 1 
ATOM 539  C C   . VAL A 1 70  ? 13.631  -5.981  28.114  1.00 90.98 70  A 1 
ATOM 540  O O   . VAL A 1 70  ? 14.380  -5.061  28.440  1.00 89.50 70  A 1 
ATOM 541  C CB  . VAL A 1 70  ? 14.071  -8.078  29.451  1.00 89.05 70  A 1 
ATOM 542  C CG1 . VAL A 1 70  ? 12.635  -8.157  29.949  1.00 79.72 70  A 1 
ATOM 543  C CG2 . VAL A 1 70  ? 14.620  -9.512  29.415  1.00 80.89 70  A 1 
ATOM 544  N N   . CYS A 1 71  ? 12.352  -5.785  27.800  1.00 90.67 71  A 1 
ATOM 545  C CA  . CYS A 1 71  ? 11.700  -4.487  27.924  1.00 89.88 71  A 1 
ATOM 546  C C   . CYS A 1 71  ? 11.205  -4.285  29.356  1.00 89.83 71  A 1 
ATOM 547  O O   . CYS A 1 71  ? 10.461  -5.116  29.875  1.00 87.52 71  A 1 
ATOM 548  C CB  . CYS A 1 71  ? 10.563  -4.391  26.920  1.00 88.17 71  A 1 
ATOM 549  S SG  . CYS A 1 71  ? 11.194  -4.399  25.218  1.00 83.31 71  A 1 
ATOM 550  N N   . ILE A 1 72  ? 11.606  -3.184  29.979  1.00 90.10 72  A 1 
ATOM 551  C CA  . ILE A 1 72  ? 11.237  -2.877  31.362  1.00 90.14 72  A 1 
ATOM 552  C C   . ILE A 1 72  ? 10.060  -1.902  31.385  1.00 90.03 72  A 1 
ATOM 553  O O   . ILE A 1 72  ? 10.023  -0.949  30.603  1.00 88.35 72  A 1 
ATOM 554  C CB  . ILE A 1 72  ? 12.453  -2.352  32.147  1.00 88.95 72  A 1 
ATOM 555  C CG1 . ILE A 1 72  ? 13.561  -3.422  32.169  1.00 79.21 72  A 1 
ATOM 556  C CG2 . ILE A 1 72  ? 12.053  -1.982  33.581  1.00 78.53 72  A 1 
ATOM 557  C CD1 . ILE A 1 72  ? 14.755  -3.070  33.053  1.00 75.76 72  A 1 
ATOM 558  N N   . ASP A 1 73  ? 9.134   -2.107  32.328  1.00 89.89 73  A 1 
ATOM 559  C CA  . ASP A 1 73  ? 8.050   -1.160  32.593  1.00 89.26 73  A 1 
ATOM 560  C C   . ASP A 1 73  ? 8.626   0.190   33.078  1.00 89.21 73  A 1 
ATOM 561  O O   . ASP A 1 73  ? 9.253   0.252   34.135  1.00 87.77 73  A 1 
ATOM 562  C CB  . ASP A 1 73  ? 7.062   -1.758  33.611  1.00 87.99 73  A 1 
ATOM 563  C CG  . ASP A 1 73  ? 5.815   -0.884  33.855  1.00 85.89 73  A 1 
ATOM 564  O OD1 . ASP A 1 73  ? 5.758   0.268   33.371  1.00 80.01 73  A 1 
ATOM 565  O OD2 . ASP A 1 73  ? 4.883   -1.347  34.545  1.00 80.24 73  A 1 
ATOM 566  N N   . PRO A 1 74  ? 8.389   1.296   32.338  1.00 89.02 74  A 1 
ATOM 567  C CA  . PRO A 1 74  ? 8.870   2.613   32.729  1.00 87.80 74  A 1 
ATOM 568  C C   . PRO A 1 74  ? 8.250   3.140   34.029  1.00 88.21 74  A 1 
ATOM 569  O O   . PRO A 1 74  ? 8.744   4.117   34.584  1.00 85.20 74  A 1 
ATOM 570  C CB  . PRO A 1 74  ? 8.538   3.525   31.542  1.00 85.65 74  A 1 
ATOM 571  C CG  . PRO A 1 74  ? 7.340   2.844   30.879  1.00 82.79 74  A 1 
ATOM 572  C CD  . PRO A 1 74  ? 7.647   1.366   31.088  1.00 85.90 74  A 1 
ATOM 573  N N   . LYS A 1 75  ? 7.190   2.512   34.546  1.00 88.61 75  A 1 
ATOM 574  C CA  . LYS A 1 75  ? 6.559   2.880   35.822  1.00 88.09 75  A 1 
ATOM 575  C C   . LYS A 1 75  ? 7.292   2.332   37.044  1.00 88.12 75  A 1 
ATOM 576  O O   . LYS A 1 75  ? 6.953   2.717   38.163  1.00 85.58 75  A 1 
ATOM 577  C CB  . LYS A 1 75  ? 5.100   2.405   35.842  1.00 86.41 75  A 1 
ATOM 578  C CG  . LYS A 1 75  ? 4.263   3.048   34.733  1.00 79.84 75  A 1 
ATOM 579  C CD  . LYS A 1 75  ? 2.840   2.478   34.793  1.00 73.93 75  A 1 
ATOM 580  C CE  . LYS A 1 75  ? 1.990   3.072   33.670  1.00 64.77 75  A 1 
ATOM 581  N NZ  . LYS A 1 75  ? 0.676   2.424   33.630  1.00 56.16 75  A 1 
ATOM 582  N N   . LEU A 1 76  ? 8.287   1.461   36.874  1.00 88.27 76  A 1 
ATOM 583  C CA  . LEU A 1 76  ? 9.085   0.967   37.992  1.00 88.10 76  A 1 
ATOM 584  C C   . LEU A 1 76  ? 9.789   2.127   38.699  1.00 88.55 76  A 1 
ATOM 585  O O   . LEU A 1 76  ? 10.458  2.948   38.080  1.00 86.80 76  A 1 
ATOM 586  C CB  . LEU A 1 76  ? 10.106  -0.072  37.508  1.00 87.00 76  A 1 
ATOM 587  C CG  . LEU A 1 76  ? 9.491   -1.439  37.166  1.00 83.26 76  A 1 
ATOM 588  C CD1 . LEU A 1 76  ? 10.571  -2.339  36.575  1.00 77.50 76  A 1 
ATOM 589  C CD2 . LEU A 1 76  ? 8.929   -2.129  38.407  1.00 78.44 76  A 1 
ATOM 590  N N   . LYS A 1 77  ? 9.690   2.152   40.025  1.00 88.77 77  A 1 
ATOM 591  C CA  . LYS A 1 77  ? 10.215  3.240   40.856  1.00 88.78 77  A 1 
ATOM 592  C C   . LYS A 1 77  ? 11.701  3.497   40.618  1.00 88.94 77  A 1 
ATOM 593  O O   . LYS A 1 77  ? 12.116  4.646   40.422  1.00 86.28 77  A 1 
ATOM 594  C CB  . LYS A 1 77  ? 9.918   2.916   42.329  1.00 87.90 77  A 1 
ATOM 595  C CG  . LYS A 1 77  ? 10.211  4.125   43.227  1.00 77.33 77  A 1 
ATOM 596  C CD  . LYS A 1 77  ? 9.880   3.801   44.689  1.00 69.87 77  A 1 
ATOM 597  C CE  . LYS A 1 77  ? 10.212  5.027   45.541  1.00 58.53 77  A 1 
ATOM 598  N NZ  . LYS A 1 77  ? 10.013  4.772   46.987  1.00 48.94 77  A 1 
ATOM 599  N N   . TRP A 1 78  ? 12.509  2.445   40.547  1.00 88.00 78  A 1 
ATOM 600  C CA  . TRP A 1 78  ? 13.944  2.586   40.301  1.00 87.61 78  A 1 
ATOM 601  C C   . TRP A 1 78  ? 14.273  3.075   38.882  1.00 87.98 78  A 1 
ATOM 602  O O   . TRP A 1 78  ? 15.272  3.769   38.693  1.00 85.98 78  A 1 
ATOM 603  C CB  . TRP A 1 78  ? 14.634  1.260   40.611  1.00 86.80 78  A 1 
ATOM 604  C CG  . TRP A 1 78  ? 14.410  0.157   39.615  1.00 86.24 78  A 1 
ATOM 605  C CD1 . TRP A 1 78  ? 13.525  -0.851  39.741  1.00 83.08 78  A 1 
ATOM 606  C CD2 . TRP A 1 78  ? 15.151  -0.082  38.376  1.00 86.04 78  A 1 
ATOM 607  N NE1 . TRP A 1 78  ? 13.676  -1.728  38.668  1.00 83.45 78  A 1 
ATOM 608  C CE2 . TRP A 1 78  ? 14.672  -1.298  37.820  1.00 85.18 78  A 1 
ATOM 609  C CE3 . TRP A 1 78  ? 16.196  0.583   37.715  1.00 82.97 78  A 1 
ATOM 610  C CZ2 . TRP A 1 78  ? 15.236  -1.853  36.647  1.00 83.47 78  A 1 
ATOM 611  C CZ3 . TRP A 1 78  ? 16.744  0.046   36.545  1.00 81.94 78  A 1 
ATOM 612  C CH2 . TRP A 1 78  ? 16.278  -1.165  36.032  1.00 81.94 78  A 1 
ATOM 613  N N   . ILE A 1 79  ? 13.420  2.789   37.892  1.00 87.33 79  A 1 
ATOM 614  C CA  . ILE A 1 79  ? 13.542  3.313   36.530  1.00 87.22 79  A 1 
ATOM 615  C C   . ILE A 1 79  ? 13.211  4.808   36.513  1.00 87.10 79  A 1 
ATOM 616  O O   . ILE A 1 79  ? 13.941  5.572   35.886  1.00 85.58 79  A 1 
ATOM 617  C CB  . ILE A 1 79  ? 12.654  2.534   35.541  1.00 86.77 79  A 1 
ATOM 618  C CG1 . ILE A 1 79  ? 13.166  1.090   35.328  1.00 82.50 79  A 1 
ATOM 619  C CG2 . ILE A 1 79  ? 12.519  3.256   34.194  1.00 82.04 79  A 1 
ATOM 620  C CD1 . ILE A 1 79  ? 14.432  0.971   34.466  1.00 75.86 79  A 1 
ATOM 621  N N   . GLN A 1 80  ? 12.165  5.241   37.221  1.00 88.09 80  A 1 
ATOM 622  C CA  . GLN A 1 80  ? 11.821  6.662   37.327  1.00 87.32 80  A 1 
ATOM 623  C C   . GLN A 1 80  ? 12.961  7.460   37.977  1.00 87.06 80  A 1 
ATOM 624  O O   . GLN A 1 80  ? 13.414  8.452   37.402  1.00 85.25 80  A 1 
ATOM 625  C CB  . GLN A 1 80  ? 10.517  6.838   38.111  1.00 86.72 80  A 1 
ATOM 626  C CG  . GLN A 1 80  ? 9.314   6.305   37.318  1.00 81.65 80  A 1 
ATOM 627  C CD  . GLN A 1 80  ? 7.973   6.568   38.026  1.00 76.65 80  A 1 
ATOM 628  O OE1 . GLN A 1 80  ? 7.897   7.000   39.167  1.00 69.04 80  A 1 
ATOM 629  N NE2 . GLN A 1 80  ? 6.872   6.321   37.359  1.00 65.15 80  A 1 
ATOM 630  N N   . GLU A 1 81  ? 13.514  6.987   39.082  1.00 87.57 81  A 1 
ATOM 631  C CA  . GLU A 1 81  ? 14.681  7.609   39.724  1.00 86.11 81  A 1 
ATOM 632  C C   . GLU A 1 81  ? 15.899  7.663   38.798  1.00 85.29 81  A 1 
ATOM 633  O O   . GLU A 1 81  ? 16.679  8.628   38.808  1.00 82.94 81  A 1 
ATOM 634  C CB  . GLU A 1 81  ? 15.069  6.801   40.967  1.00 85.60 81  A 1 
ATOM 635  C CG  . GLU A 1 81  ? 14.087  6.930   42.143  1.00 76.13 81  A 1 
ATOM 636  C CD  . GLU A 1 81  ? 14.464  6.025   43.318  1.00 70.95 81  A 1 
ATOM 637  O OE1 . GLU A 1 81  ? 13.606  5.834   44.208  1.00 66.21 81  A 1 
ATOM 638  O OE2 . GLU A 1 81  ? 15.611  5.518   43.327  1.00 67.49 81  A 1 
ATOM 639  N N   . TYR A 1 82  ? 16.104  6.620   37.995  1.00 84.76 82  A 1 
ATOM 640  C CA  . TYR A 1 82  ? 17.184  6.571   37.027  1.00 82.54 82  A 1 
ATOM 641  C C   . TYR A 1 82  ? 16.991  7.580   35.892  1.00 82.52 82  A 1 
ATOM 642  O O   . TYR A 1 82  ? 17.931  8.288   35.540  1.00 81.16 82  A 1 
ATOM 643  C CB  . TYR A 1 82  ? 17.297  5.150   36.490  1.00 80.58 82  A 1 
ATOM 644  C CG  . TYR A 1 82  ? 18.432  5.006   35.520  1.00 76.65 82  A 1 
ATOM 645  C CD1 . TYR A 1 82  ? 18.208  5.118   34.131  1.00 71.08 82  A 1 
ATOM 646  C CD2 . TYR A 1 82  ? 19.722  4.779   36.017  1.00 70.65 82  A 1 
ATOM 647  C CE1 . TYR A 1 82  ? 19.271  4.958   33.245  1.00 67.00 82  A 1 
ATOM 648  C CE2 . TYR A 1 82  ? 20.789  4.611   35.140  1.00 66.25 82  A 1 
ATOM 649  C CZ  . TYR A 1 82  ? 20.563  4.680   33.751  1.00 66.02 82  A 1 
ATOM 650  O OH  . TYR A 1 82  ? 21.592  4.438   32.909  1.00 65.52 82  A 1 
ATOM 651  N N   . LEU A 1 83  ? 15.769  7.680   35.341  1.00 82.96 83  A 1 
ATOM 652  C CA  . LEU A 1 83  ? 15.420  8.645   34.303  1.00 82.00 83  A 1 
ATOM 653  C C   . LEU A 1 83  ? 15.580  10.090  34.800  1.00 82.10 83  A 1 
ATOM 654  O O   . LEU A 1 83  ? 16.189  10.899  34.103  1.00 80.37 83  A 1 
ATOM 655  C CB  . LEU A 1 83  ? 13.981  8.403   33.827  1.00 80.95 83  A 1 
ATOM 656  C CG  . LEU A 1 83  ? 13.788  7.119   32.986  1.00 77.49 83  A 1 
ATOM 657  C CD1 . LEU A 1 83  ? 12.290  6.894   32.759  1.00 73.00 83  A 1 
ATOM 658  C CD2 . LEU A 1 83  ? 14.472  7.228   31.627  1.00 73.11 83  A 1 
ATOM 659  N N   . GLU A 1 84  ? 15.140  10.396  36.004  1.00 84.62 84  A 1 
ATOM 660  C CA  . GLU A 1 84  ? 15.344  11.709  36.621  1.00 84.57 84  A 1 
ATOM 661  C C   . GLU A 1 84  ? 16.834  12.052  36.772  1.00 83.86 84  A 1 
ATOM 662  O O   . GLU A 1 84  ? 17.262  13.152  36.416  1.00 82.09 84  A 1 
ATOM 663  C CB  . GLU A 1 84  ? 14.690  11.772  38.000  1.00 83.75 84  A 1 
ATOM 664  C CG  . GLU A 1 84  ? 13.166  11.919  37.922  1.00 73.45 84  A 1 
ATOM 665  C CD  . GLU A 1 84  ? 12.531  12.108  39.309  1.00 66.28 84  A 1 
ATOM 666  O OE1 . GLU A 1 84  ? 11.316  12.403  39.336  1.00 60.98 84  A 1 
ATOM 667  O OE2 . GLU A 1 84  ? 13.258  11.987  40.313  1.00 61.44 84  A 1 
ATOM 668  N N   . LYS A 1 85  ? 17.655  11.108  37.246  1.00 83.43 85  A 1 
ATOM 669  C CA  . LYS A 1 85  ? 19.106  11.315  37.347  1.00 82.30 85  A 1 
ATOM 670  C C   . LYS A 1 85  ? 19.757  11.518  35.984  1.00 81.58 85  A 1 
ATOM 671  O O   . LYS A 1 85  ? 20.634  12.377  35.857  1.00 78.24 85  A 1 
ATOM 672  C CB  . LYS A 1 85  ? 19.762  10.134  38.084  1.00 80.51 85  A 1 
ATOM 673  C CG  . LYS A 1 85  ? 19.537  10.226  39.599  1.00 72.31 85  A 1 
ATOM 674  C CD  . LYS A 1 85  ? 20.127  8.997   40.312  1.00 67.20 85  A 1 
ATOM 675  C CE  . LYS A 1 85  ? 19.838  9.083   41.818  1.00 59.58 85  A 1 
ATOM 676  N NZ  . LYS A 1 85  ? 20.296  7.887   42.548  1.00 53.50 85  A 1 
ATOM 677  N N   . ALA A 1 86  ? 19.353  10.759  34.965  1.00 79.54 86  A 1 
ATOM 678  C CA  . ALA A 1 86  ? 19.878  10.868  33.608  1.00 76.61 86  A 1 
ATOM 679  C C   . ALA A 1 86  ? 19.505  12.209  32.950  1.00 75.21 86  A 1 
ATOM 680  O O   . ALA A 1 86  ? 20.376  12.881  32.388  1.00 72.48 86  A 1 
ATOM 681  C CB  . ALA A 1 86  ? 19.367  9.678   32.789  1.00 73.96 86  A 1 
ATOM 682  N N   . LEU A 1 87  ? 18.251  12.646  33.097  1.00 76.63 87  A 1 
ATOM 683  C CA  . LEU A 1 87  ? 17.778  13.948  32.631  1.00 75.07 87  A 1 
ATOM 684  C C   . LEU A 1 87  ? 18.515  15.088  33.339  1.00 74.30 87  A 1 
ATOM 685  O O   . LEU A 1 87  ? 19.067  15.973  32.685  1.00 70.11 87  A 1 
ATOM 686  C CB  . LEU A 1 87  ? 16.257  14.052  32.849  1.00 72.26 87  A 1 
ATOM 687  C CG  . LEU A 1 87  ? 15.437  13.252  31.818  1.00 64.97 87  A 1 
ATOM 688  C CD1 . LEU A 1 87  ? 13.997  13.098  32.302  1.00 60.43 87  A 1 
ATOM 689  C CD2 . LEU A 1 87  ? 15.401  13.971  30.470  1.00 60.57 87  A 1 
ATOM 690  N N   . ASN A 1 88  ? 18.628  15.031  34.656  1.00 77.68 88  A 1 
ATOM 691  C CA  . ASN A 1 88  ? 19.329  16.043  35.441  1.00 77.42 88  A 1 
ATOM 692  C C   . ASN A 1 88  ? 20.824  16.138  35.095  1.00 75.34 88  A 1 
ATOM 693  O O   . ASN A 1 88  ? 21.383  17.231  35.132  1.00 72.23 88  A 1 
ATOM 694  C CB  . ASN A 1 88  ? 19.135  15.751  36.935  1.00 75.92 88  A 1 
ATOM 695  C CG  . ASN A 1 88  ? 17.770  16.186  37.434  1.00 70.45 88  A 1 
ATOM 696  O OD1 . ASN A 1 88  ? 17.171  17.123  36.946  1.00 62.84 88  A 1 
ATOM 697  N ND2 . ASN A 1 88  ? 17.256  15.560  38.471  1.00 62.92 88  A 1 
ATOM 698  N N   . LYS A 1 89  ? 21.489  15.014  34.757  1.00 74.69 89  A 1 
ATOM 699  C CA  . LYS A 1 89  ? 22.868  15.047  34.250  1.00 73.11 89  A 1 
ATOM 700  C C   . LYS A 1 89  ? 22.954  15.712  32.884  1.00 70.74 89  A 1 
ATOM 701  O O   . LYS A 1 89  ? 23.877  16.482  32.668  1.00 66.54 89  A 1 
ATOM 702  C CB  . LYS A 1 89  ? 23.474  13.637  34.180  1.00 70.37 89  A 1 
ATOM 703  C CG  . LYS A 1 89  ? 24.182  13.256  35.485  1.00 64.83 89  A 1 
ATOM 704  C CD  . LYS A 1 89  ? 24.901  11.914  35.301  1.00 59.97 89  A 1 
ATOM 705  C CE  . LYS A 1 89  ? 25.735  11.561  36.541  1.00 52.98 89  A 1 
ATOM 706  N NZ  . LYS A 1 89  ? 26.497  10.306  36.340  1.00 48.56 89  A 1 
ATOM 707  N N   . ARG A 1 90  ? 21.999  15.432  31.977  1.00 68.89 90  A 1 
ATOM 708  C CA  . ARG A 1 90  ? 22.002  16.005  30.621  1.00 67.11 90  A 1 
ATOM 709  C C   . ARG A 1 90  ? 21.733  17.508  30.620  1.00 65.32 90  A 1 
ATOM 710  O O   . ARG A 1 90  ? 22.272  18.201  29.776  1.00 62.39 90  A 1 
ATOM 711  C CB  . ARG A 1 90  ? 20.986  15.253  29.755  1.00 63.27 90  A 1 
ATOM 712  C CG  . ARG A 1 90  ? 21.523  15.001  28.339  1.00 57.42 90  A 1 
ATOM 713  C CD  . ARG A 1 90  ? 20.468  14.294  27.486  1.00 54.79 90  A 1 
ATOM 714  N NE  . ARG A 1 90  ? 21.026  13.835  26.209  1.00 49.32 90  A 1 
ATOM 715  C CZ  . ARG A 1 90  ? 20.343  13.303  25.197  1.00 45.40 90  A 1 
ATOM 716  N NH1 . ARG A 1 90  ? 19.052  13.153  25.252  1.00 41.93 90  A 1 
ATOM 717  N NH2 . ARG A 1 90  ? 20.960  12.901  24.126  1.00 40.63 90  A 1 
ATOM 718  N N   . PHE A 1 91  ? 20.932  18.013  31.578  1.00 65.45 91  A 1 
ATOM 719  C CA  . PHE A 1 91  ? 20.698  19.452  31.759  1.00 62.73 91  A 1 
ATOM 720  C C   . PHE A 1 91  ? 21.831  20.182  32.500  1.00 59.86 91  A 1 
ATOM 721  O O   . PHE A 1 91  ? 21.863  21.415  32.476  1.00 56.44 91  A 1 
ATOM 722  C CB  . PHE A 1 91  ? 19.363  19.660  32.490  1.00 60.51 91  A 1 
ATOM 723  C CG  . PHE A 1 91  ? 18.168  19.658  31.577  1.00 56.91 91  A 1 
ATOM 724  C CD1 . PHE A 1 91  ? 17.905  20.785  30.765  1.00 52.34 91  A 1 
ATOM 725  C CD2 . PHE A 1 91  ? 17.298  18.563  31.529  1.00 51.94 91  A 1 
ATOM 726  C CE1 . PHE A 1 91  ? 16.792  20.803  29.920  1.00 46.89 91  A 1 
ATOM 727  C CE2 . PHE A 1 91  ? 16.175  18.569  30.672  1.00 45.12 91  A 1 
ATOM 728  C CZ  . PHE A 1 91  ? 15.924  19.697  29.868  1.00 46.59 91  A 1 
ATOM 729  N N   . LYS A 1 92  ? 22.715  19.450  33.184  1.00 59.65 92  A 1 
ATOM 730  C CA  . LYS A 1 92  ? 23.884  20.034  33.863  1.00 60.33 92  A 1 
ATOM 731  C C   . LYS A 1 92  ? 25.154  20.026  33.017  1.00 56.84 92  A 1 
ATOM 732  O O   . LYS A 1 92  ? 26.149  20.610  33.465  1.00 53.50 92  A 1 
ATOM 733  C CB  . LYS A 1 92  ? 24.153  19.315  35.190  1.00 59.00 92  A 1 
ATOM 734  C CG  . LYS A 1 92  ? 23.265  19.830  36.319  1.00 54.35 92  A 1 
ATOM 735  C CD  . LYS A 1 92  ? 23.703  19.183  37.639  1.00 50.09 92  A 1 
ATOM 736  C CE  . LYS A 1 92  ? 22.891  19.780  38.784  1.00 42.58 92  A 1 
ATOM 737  N NZ  . LYS A 1 92  ? 23.364  19.296  40.107  1.00 38.78 92  A 1 
ATOM 738  N N   . MET A 1 93  ? 25.160  19.337  31.869  1.00 47.65 93  A 1 
ATOM 739  C CA  . MET A 1 93  ? 26.246  19.363  30.892  1.00 45.17 93  A 1 
ATOM 740  C C   . MET A 1 93  ? 25.977  20.396  29.813  1.00 41.77 93  A 1 
ATOM 741  O O   . MET A 1 93  ? 24.810  20.501  29.369  1.00 38.37 93  A 1 
ATOM 742  C CB  . MET A 1 93  ? 26.486  17.977  30.284  1.00 43.74 93  A 1 
ATOM 743  C CG  . MET A 1 93  ? 27.446  17.172  31.168  1.00 40.99 93  A 1 
ATOM 744  S SD  . MET A 1 93  ? 27.909  15.563  30.452  1.00 38.47 93  A 1 
ATOM 745  C CE  . MET A 1 93  ? 29.546  15.347  31.183  1.00 34.60 93  A 1 
ATOM 746  O OXT . MET A 1 93  ? 26.995  21.082  29.449  1.00 38.85 93  A 1 
ATOM 747  N N   . MET B 2 1   ? 18.661  2.188   15.030  1.00 45.95 1   B 1 
ATOM 748  C CA  . MET B 2 1   ? 18.129  3.062   16.106  1.00 48.65 1   B 1 
ATOM 749  C C   . MET B 2 1   ? 19.235  3.342   17.099  1.00 51.00 1   B 1 
ATOM 750  O O   . MET B 2 1   ? 19.588  2.459   17.879  1.00 48.14 1   B 1 
ATOM 751  C CB  . MET B 2 1   ? 16.926  2.419   16.812  1.00 46.34 1   B 1 
ATOM 752  C CG  . MET B 2 1   ? 15.666  2.528   15.959  1.00 42.80 1   B 1 
ATOM 753  S SD  . MET B 2 1   ? 14.229  1.763   16.741  1.00 39.93 1   B 1 
ATOM 754  C CE  . MET B 2 1   ? 12.984  2.222   15.516  1.00 35.79 1   B 1 
ATOM 755  N N   . GLU B 2 2   ? 19.821  4.524   17.056  1.00 49.22 2   B 1 
ATOM 756  C CA  . GLU B 2 2   ? 20.739  4.991   18.089  1.00 52.27 2   B 1 
ATOM 757  C C   . GLU B 2 2   ? 19.904  5.421   19.290  1.00 53.47 2   B 1 
ATOM 758  O O   . GLU B 2 2   ? 19.213  6.430   19.276  1.00 50.55 2   B 1 
ATOM 759  C CB  . GLU B 2 2   ? 21.649  6.109   17.566  1.00 49.67 2   B 1 
ATOM 760  C CG  . GLU B 2 2   ? 22.684  5.565   16.570  1.00 44.39 2   B 1 
ATOM 761  C CD  . GLU B 2 2   ? 23.791  6.569   16.249  1.00 40.77 2   B 1 
ATOM 762  O OE1 . GLU B 2 2   ? 24.858  6.103   15.784  1.00 36.84 2   B 1 
ATOM 763  O OE2 . GLU B 2 2   ? 23.589  7.778   16.507  1.00 37.51 2   B 1 
ATOM 764  N N   . GLY B 2 3   ? 19.906  4.588   20.322  1.00 60.56 3   B 1 
ATOM 765  C CA  . GLY B 2 3   ? 19.320  4.940   21.605  1.00 61.30 3   B 1 
ATOM 766  C C   . GLY B 2 3   ? 20.393  5.414   22.581  1.00 62.63 3   B 1 
ATOM 767  O O   . GLY B 2 3   ? 21.565  5.042   22.443  1.00 60.61 3   B 1 
ATOM 768  N N   . ILE B 2 4   ? 19.982  6.168   23.589  1.00 62.15 4   B 1 
ATOM 769  C CA  . ILE B 2 4   ? 20.876  6.583   24.669  1.00 63.18 4   B 1 
ATOM 770  C C   . ILE B 2 4   ? 21.213  5.338   25.486  1.00 63.98 4   B 1 
ATOM 771  O O   . ILE B 2 4   ? 20.353  4.779   26.166  1.00 61.26 4   B 1 
ATOM 772  C CB  . ILE B 2 4   ? 20.266  7.697   25.534  1.00 59.54 4   B 1 
ATOM 773  C CG1 . ILE B 2 4   ? 19.889  8.919   24.661  1.00 55.23 4   B 1 
ATOM 774  C CG2 . ILE B 2 4   ? 21.276  8.114   26.625  1.00 53.19 4   B 1 
ATOM 775  C CD1 . ILE B 2 4   ? 19.020  9.938   25.416  1.00 50.56 4   B 1 
ATOM 776  N N   . SER B 2 5   ? 22.460  4.904   25.404  1.00 65.01 5   B 1 
ATOM 777  C CA  . SER B 2 5   ? 22.986  3.777   26.164  1.00 65.40 5   B 1 
ATOM 778  C C   . SER B 2 5   ? 23.588  4.290   27.457  1.00 64.43 5   B 1 
ATOM 779  O O   . SER B 2 5   ? 24.543  5.067   27.427  1.00 62.95 5   B 1 
ATOM 780  C CB  . SER B 2 5   ? 24.039  3.056   25.322  1.00 61.96 5   B 1 
ATOM 781  O OG  . SER B 2 5   ? 23.415  2.367   24.258  1.00 56.68 5   B 1 
ATOM 782  N N   . ILE B 2 6   ? 23.049  3.859   28.595  1.00 63.45 6   B 1 
ATOM 783  C CA  . ILE B 2 6   ? 23.580  4.229   29.907  1.00 61.12 6   B 1 
ATOM 784  C C   . ILE B 2 6   ? 23.966  2.951   30.643  1.00 61.01 6   B 1 
ATOM 785  O O   . ILE B 2 6   ? 23.169  2.024   30.789  1.00 57.66 6   B 1 
ATOM 786  C CB  . ILE B 2 6   ? 22.623  5.131   30.698  1.00 56.47 6   B 1 
ATOM 787  C CG1 . ILE B 2 6   ? 21.953  6.234   29.838  1.00 52.99 6   B 1 
ATOM 788  C CG2 . ILE B 2 6   ? 23.432  5.773   31.844  1.00 51.70 6   B 1 
ATOM 789  C CD1 . ILE B 2 6   ? 20.845  7.022   30.555  1.00 48.90 6   B 1 
ATOM 790  N N   . TYR B 2 7   ? 25.218  2.876   31.055  1.00 60.14 7   B 1 
ATOM 791  C CA  . TYR B 2 7   ? 25.750  1.751   31.807  1.00 58.27 7   B 1 
ATOM 792  C C   . TYR B 2 7   ? 25.486  1.979   33.293  1.00 57.76 7   B 1 
ATOM 793  O O   . TYR B 2 7   ? 25.956  2.960   33.870  1.00 55.13 7   B 1 
ATOM 794  C CB  . TYR B 2 7   ? 27.244  1.574   31.503  1.00 53.88 7   B 1 
ATOM 795  C CG  . TYR B 2 7   ? 27.514  1.132   30.079  1.00 51.63 7   B 1 
ATOM 796  C CD1 . TYR B 2 7   ? 27.587  -0.241  29.767  1.00 47.75 7   B 1 
ATOM 797  C CD2 . TYR B 2 7   ? 27.692  2.079   29.051  1.00 45.93 7   B 1 
ATOM 798  C CE1 . TYR B 2 7   ? 27.829  -0.667  28.447  1.00 41.25 7   B 1 
ATOM 799  C CE2 . TYR B 2 7   ? 27.930  1.666   27.731  1.00 41.53 7   B 1 
ATOM 800  C CZ  . TYR B 2 7   ? 27.997  0.293   27.433  1.00 42.70 7   B 1 
ATOM 801  O OH  . TYR B 2 7   ? 28.220  -0.116  26.138  1.00 38.40 7   B 1 
ATOM 802  N N   . THR B 2 8   ? 24.734  1.079   33.926  1.00 58.37 8   B 1 
ATOM 803  C CA  . THR B 2 8   ? 24.604  1.032   35.387  1.00 56.69 8   B 1 
ATOM 804  C C   . THR B 2 8   ? 25.709  0.144   35.933  1.00 56.55 8   B 1 
ATOM 805  O O   . THR B 2 8   ? 25.565  -1.065  36.024  1.00 53.15 8   B 1 
ATOM 806  C CB  . THR B 2 8   ? 23.212  0.552   35.820  1.00 52.53 8   B 1 
ATOM 807  O OG1 . THR B 2 8   ? 22.754  -0.507  35.031  1.00 48.78 8   B 1 
ATOM 808  C CG2 . THR B 2 8   ? 22.192  1.672   35.681  1.00 47.85 8   B 1 
ATOM 809  N N   . SER B 2 9   ? 26.846  0.760   36.289  1.00 54.43 9   B 1 
ATOM 810  C CA  . SER B 2 9   ? 27.939  0.069   36.982  1.00 54.32 9   B 1 
ATOM 811  C C   . SER B 2 9   ? 27.747  0.013   38.496  1.00 55.57 9   B 1 
ATOM 812  O O   . SER B 2 9   ? 28.634  -0.458  39.196  1.00 52.07 9   B 1 
ATOM 813  C CB  . SER B 2 9   ? 29.272  0.769   36.683  1.00 49.72 9   B 1 
ATOM 814  O OG  . SER B 2 9   ? 29.260  2.091   37.167  1.00 45.38 9   B 1 
ATOM 815  N N   . ASP B 2 10  ? 26.632  0.544   39.012  1.00 55.10 10  B 1 
ATOM 816  C CA  . ASP B 2 10  ? 26.420  0.628   40.443  1.00 54.92 10  B 1 
ATOM 817  C C   . ASP B 2 10  ? 26.362  -0.787  41.031  1.00 54.21 10  B 1 
ATOM 818  O O   . ASP B 2 10  ? 25.521  -1.599  40.644  1.00 50.85 10  B 1 
ATOM 819  C CB  . ASP B 2 10  ? 25.162  1.446   40.772  1.00 51.18 10  B 1 
ATOM 820  C CG  . ASP B 2 10  ? 25.230  2.928   40.365  1.00 48.08 10  B 1 
ATOM 821  O OD1 . ASP B 2 10  ? 26.354  3.445   40.174  1.00 46.14 10  B 1 
ATOM 822  O OD2 . ASP B 2 10  ? 24.145  3.538   40.236  1.00 43.87 10  B 1 
ATOM 823  N N   . ASN B 2 11  ? 27.249  -1.064  41.978  1.00 54.36 11  B 1 
ATOM 824  C CA  . ASN B 2 11  ? 27.313  -2.282  42.780  1.00 54.67 11  B 1 
ATOM 825  C C   . ASN B 2 11  ? 26.160  -2.314  43.796  1.00 53.71 11  B 1 
ATOM 826  O O   . ASN B 2 11  ? 26.381  -2.414  45.002  1.00 49.93 11  B 1 
ATOM 827  C CB  . ASN B 2 11  ? 28.674  -2.369  43.504  1.00 50.65 11  B 1 
ATOM 828  C CG  . ASN B 2 11  ? 29.806  -2.952  42.687  1.00 46.01 11  B 1 
ATOM 829  O OD1 . ASN B 2 11  ? 29.640  -3.589  41.665  1.00 43.69 11  B 1 
ATOM 830  N ND2 . ASN B 2 11  ? 31.032  -2.791  43.150  1.00 41.97 11  B 1 
ATOM 831  N N   . TYR B 2 12  ? 24.907  -2.190  43.344  1.00 54.59 12  B 1 
ATOM 832  C CA  . TYR B 2 12  ? 23.782  -2.484  44.213  1.00 54.27 12  B 1 
ATOM 833  C C   . TYR B 2 12  ? 23.733  -3.995  44.412  1.00 53.65 12  B 1 
ATOM 834  O O   . TYR B 2 12  ? 23.397  -4.751  43.499  1.00 51.64 12  B 1 
ATOM 835  C CB  . TYR B 2 12  ? 22.484  -1.874  43.670  1.00 51.00 12  B 1 
ATOM 836  C CG  . TYR B 2 12  ? 22.406  -0.376  43.903  1.00 48.43 12  B 1 
ATOM 837  C CD1 . TYR B 2 12  ? 21.942  0.123   45.140  1.00 45.94 12  B 1 
ATOM 838  C CD2 . TYR B 2 12  ? 22.820  0.525   42.903  1.00 43.95 12  B 1 
ATOM 839  C CE1 . TYR B 2 12  ? 21.896  1.510   45.375  1.00 39.70 12  B 1 
ATOM 840  C CE2 . TYR B 2 12  ? 22.777  1.913   43.135  1.00 40.57 12  B 1 
ATOM 841  C CZ  . TYR B 2 12  ? 22.318  2.410   44.369  1.00 41.37 12  B 1 
ATOM 842  O OH  . TYR B 2 12  ? 22.287  3.759   44.596  1.00 38.03 12  B 1 
ATOM 843  N N   . THR B 2 13  ? 24.091  -4.433  45.613  1.00 53.78 13  B 1 
ATOM 844  C CA  . THR B 2 13  ? 23.998  -5.805  46.114  1.00 54.15 13  B 1 
ATOM 845  C C   . THR B 2 13  ? 22.567  -6.180  46.499  1.00 54.99 13  B 1 
ATOM 846  O O   . THR B 2 13  ? 22.362  -6.935  47.447  1.00 51.75 13  B 1 
ATOM 847  C CB  . THR B 2 13  ? 24.931  -6.011  47.314  1.00 49.56 13  B 1 
ATOM 848  O OG1 . THR B 2 13  ? 24.716  -4.983  48.262  1.00 45.07 13  B 1 
ATOM 849  C CG2 . THR B 2 13  ? 26.409  -5.980  46.919  1.00 44.41 13  B 1 
ATOM 850  N N   . GLU B 2 14  ? 21.560  -5.587  45.851  1.00 54.95 14  B 1 
ATOM 851  C CA  . GLU B 2 14  ? 20.192  -6.061  46.047  1.00 55.28 14  B 1 
ATOM 852  C C   . GLU B 2 14  ? 20.086  -7.497  45.541  1.00 55.74 14  B 1 
ATOM 853  O O   . GLU B 2 14  ? 20.688  -7.853  44.519  1.00 52.94 14  B 1 
ATOM 854  C CB  . GLU B 2 14  ? 19.163  -5.129  45.391  1.00 51.33 14  B 1 
ATOM 855  C CG  . GLU B 2 14  ? 18.935  -3.862  46.227  1.00 46.47 14  B 1 
ATOM 856  C CD  . GLU B 2 14  ? 17.913  -2.890  45.618  1.00 43.99 14  B 1 
ATOM 857  O OE1 . GLU B 2 14  ? 17.520  -1.943  46.340  1.00 40.12 14  B 1 
ATOM 858  O OE2 . GLU B 2 14  ? 17.549  -3.034  44.429  1.00 41.28 14  B 1 
ATOM 859  N N   . GLU B 2 15  ? 19.355  -8.324  46.304  1.00 56.35 15  B 1 
ATOM 860  C CA  . GLU B 2 15  ? 19.130  -9.720  45.949  1.00 56.32 15  B 1 
ATOM 861  C C   . GLU B 2 15  ? 18.591  -9.788  44.519  1.00 55.73 15  B 1 
ATOM 862  O O   . GLU B 2 15  ? 17.565  -9.189  44.186  1.00 52.35 15  B 1 
ATOM 863  C CB  . GLU B 2 15  ? 18.156  -10.382 46.932  1.00 52.42 15  B 1 
ATOM 864  C CG  . GLU B 2 15  ? 18.792  -10.646 48.308  1.00 46.65 15  B 1 
ATOM 865  C CD  . GLU B 2 15  ? 17.848  -11.358 49.293  1.00 43.50 15  B 1 
ATOM 866  O OE1 . GLU B 2 15  ? 18.370  -12.008 50.220  1.00 38.94 15  B 1 
ATOM 867  O OE2 . GLU B 2 15  ? 16.615  -11.236 49.124  1.00 40.21 15  B 1 
ATOM 868  N N   . MET B 2 16  ? 19.297  -10.518 43.670  1.00 58.88 16  B 1 
ATOM 869  C CA  . MET B 2 16  ? 18.762  -10.926 42.374  1.00 57.53 16  B 1 
ATOM 870  C C   . MET B 2 16  ? 17.555  -11.802 42.676  1.00 58.05 16  B 1 
ATOM 871  O O   . MET B 2 16  ? 17.716  -12.975 43.011  1.00 53.52 16  B 1 
ATOM 872  C CB  . MET B 2 16  ? 19.808  -11.700 41.556  1.00 53.84 16  B 1 
ATOM 873  C CG  . MET B 2 16  ? 20.924  -10.804 41.007  1.00 51.23 16  B 1 
ATOM 874  S SD  . MET B 2 16  ? 22.088  -11.723 39.946  1.00 47.14 16  B 1 
ATOM 875  C CE  . MET B 2 16  ? 23.232  -10.410 39.492  1.00 45.09 16  B 1 
ATOM 876  N N   . GLY B 2 17  ? 16.359  -11.215 42.615  1.00 53.97 17  B 1 
ATOM 877  C CA  . GLY B 2 17  ? 15.146  -11.997 42.746  1.00 53.61 17  B 1 
ATOM 878  C C   . GLY B 2 17  ? 15.215  -13.171 41.774  1.00 54.82 17  B 1 
ATOM 879  O O   . GLY B 2 17  ? 15.570  -12.984 40.615  1.00 51.97 17  B 1 
ATOM 880  N N   . SER B 2 18  ? 14.912  -14.385 42.265  1.00 53.82 18  B 1 
ATOM 881  C CA  . SER B 2 18  ? 14.938  -15.630 41.486  1.00 53.75 18  B 1 
ATOM 882  C C   . SER B 2 18  ? 13.794  -15.698 40.468  1.00 55.23 18  B 1 
ATOM 883  O O   . SER B 2 18  ? 13.141  -16.733 40.333  1.00 51.70 18  B 1 
ATOM 884  C CB  . SER B 2 18  ? 14.907  -16.820 42.450  1.00 49.75 18  B 1 
ATOM 885  O OG  . SER B 2 18  ? 13.687  -16.829 43.153  1.00 45.13 18  B 1 
ATOM 886  N N   . GLY B 2 19  ? 13.491  -14.581 39.822  1.00 56.30 19  B 1 
ATOM 887  C CA  . GLY B 2 19  ? 12.506  -14.544 38.753  1.00 56.73 19  B 1 
ATOM 888  C C   . GLY B 2 19  ? 12.947  -15.452 37.611  1.00 59.11 19  B 1 
ATOM 889  O O   . GLY B 2 19  ? 14.139  -15.584 37.334  1.00 55.66 19  B 1 
ATOM 890  N N   . ASP B 2 20  ? 11.973  -16.065 36.955  1.00 65.84 20  B 1 
ATOM 891  C CA  . ASP B 2 20  ? 12.225  -16.886 35.773  1.00 67.17 20  B 1 
ATOM 892  C C   . ASP B 2 20  ? 12.520  -15.973 34.568  1.00 69.54 20  B 1 
ATOM 893  O O   . ASP B 2 20  ? 11.675  -15.726 33.712  1.00 65.26 20  B 1 
ATOM 894  C CB  . ASP B 2 20  ? 11.050  -17.853 35.566  1.00 60.37 20  B 1 
ATOM 895  C CG  . ASP B 2 20  ? 11.328  -18.885 34.477  1.00 53.31 20  B 1 
ATOM 896  O OD1 . ASP B 2 20  ? 12.466  -18.904 33.957  1.00 49.12 20  B 1 
ATOM 897  O OD2 . ASP B 2 20  ? 10.385  -19.646 34.172  1.00 47.75 20  B 1 
ATOM 898  N N   . TYR B 2 21  ? 13.736  -15.405 34.555  1.00 68.70 21  B 1 
ATOM 899  C CA  . TYR B 2 21  ? 14.179  -14.486 33.511  1.00 70.59 21  B 1 
ATOM 900  C C   . TYR B 2 21  ? 14.219  -15.142 32.122  1.00 71.70 21  B 1 
ATOM 901  O O   . TYR B 2 21  ? 14.162  -14.445 31.117  1.00 67.96 21  B 1 
ATOM 902  C CB  . TYR B 2 21  ? 15.558  -13.905 33.875  1.00 67.08 21  B 1 
ATOM 903  C CG  . TYR B 2 21  ? 15.558  -13.036 35.112  1.00 65.98 21  B 1 
ATOM 904  C CD1 . TYR B 2 21  ? 15.087  -11.703 35.047  1.00 64.32 21  B 1 
ATOM 905  C CD2 . TYR B 2 21  ? 16.029  -13.527 36.345  1.00 65.20 21  B 1 
ATOM 906  C CE1 . TYR B 2 21  ? 15.082  -10.890 36.184  1.00 60.98 21  B 1 
ATOM 907  C CE2 . TYR B 2 21  ? 16.023  -12.714 37.494  1.00 61.48 21  B 1 
ATOM 908  C CZ  . TYR B 2 21  ? 15.549  -11.395 37.413  1.00 62.84 21  B 1 
ATOM 909  O OH  . TYR B 2 21  ? 15.537  -10.599 38.524  1.00 57.77 21  B 1 
ATOM 910  N N   . ASP B 2 22  ? 14.293  -16.466 32.059  1.00 71.98 22  B 1 
ATOM 911  C CA  . ASP B 2 22  ? 14.334  -17.201 30.795  1.00 73.23 22  B 1 
ATOM 912  C C   . ASP B 2 22  ? 12.973  -17.244 30.098  1.00 74.54 22  B 1 
ATOM 913  O O   . ASP B 2 22  ? 12.908  -17.374 28.872  1.00 70.57 22  B 1 
ATOM 914  C CB  . ASP B 2 22  ? 14.898  -18.610 31.028  1.00 69.05 22  B 1 
ATOM 915  C CG  . ASP B 2 22  ? 16.386  -18.594 31.392  1.00 64.92 22  B 1 
ATOM 916  O OD1 . ASP B 2 22  ? 17.087  -17.649 30.958  1.00 59.50 22  B 1 
ATOM 917  O OD2 . ASP B 2 22  ? 16.827  -19.542 32.070  1.00 60.18 22  B 1 
ATOM 918  N N   . SER B 2 23  ? 11.873  -17.047 30.848  1.00 73.65 23  B 1 
ATOM 919  C CA  . SER B 2 23  ? 10.519  -16.946 30.301  1.00 74.54 23  B 1 
ATOM 920  C C   . SER B 2 23  ? 10.188  -15.570 29.715  1.00 76.08 23  B 1 
ATOM 921  O O   . SER B 2 23  ? 9.209   -15.433 28.972  1.00 72.32 23  B 1 
ATOM 922  C CB  . SER B 2 23  ? 9.495   -17.328 31.377  1.00 69.80 23  B 1 
ATOM 923  O OG  . SER B 2 23  ? 9.340   -16.330 32.346  1.00 62.90 23  B 1 
ATOM 924  N N   . MET B 2 24  ? 11.009  -14.543 29.999  1.00 75.62 24  B 1 
ATOM 925  C CA  . MET B 2 24  ? 10.772  -13.180 29.546  1.00 77.32 24  B 1 
ATOM 926  C C   . MET B 2 24  ? 10.949  -13.056 28.025  1.00 79.31 24  B 1 
ATOM 927  O O   . MET B 2 24  ? 11.879  -13.589 27.427  1.00 77.23 24  B 1 
ATOM 928  C CB  . MET B 2 24  ? 11.686  -12.192 30.284  1.00 73.97 24  B 1 
ATOM 929  C CG  . MET B 2 24  ? 11.381  -12.133 31.783  1.00 72.72 24  B 1 
ATOM 930  S SD  . MET B 2 24  ? 12.372  -10.895 32.671  1.00 67.75 24  B 1 
ATOM 931  C CE  . MET B 2 24  ? 11.633  -11.048 34.306  1.00 61.36 24  B 1 
ATOM 932  N N   . LYS B 2 25  ? 10.042  -12.290 27.384  1.00 78.64 25  B 1 
ATOM 933  C CA  . LYS B 2 25  ? 10.062  -12.070 25.947  1.00 79.10 25  B 1 
ATOM 934  C C   . LYS B 2 25  ? 11.100  -11.011 25.581  1.00 81.37 25  B 1 
ATOM 935  O O   . LYS B 2 25  ? 11.116  -9.924  26.154  1.00 78.57 25  B 1 
ATOM 936  C CB  . LYS B 2 25  ? 8.673   -11.685 25.429  1.00 74.15 25  B 1 
ATOM 937  C CG  . LYS B 2 25  ? 7.684   -12.857 25.547  1.00 67.95 25  B 1 
ATOM 938  C CD  . LYS B 2 25  ? 6.287   -12.418 25.108  1.00 62.30 25  B 1 
ATOM 939  C CE  . LYS B 2 25  ? 5.287   -13.553 25.323  1.00 55.64 25  B 1 
ATOM 940  N NZ  . LYS B 2 25  ? 3.890   -13.065 25.228  1.00 48.70 25  B 1 
ATOM 941  N N   . GLU B 2 26  ? 11.915  -11.302 24.581  1.00 79.48 26  B 1 
ATOM 942  C CA  . GLU B 2 26  ? 12.850  -10.335 24.021  1.00 80.22 26  B 1 
ATOM 943  C C   . GLU B 2 26  ? 12.149  -9.365  23.066  1.00 81.07 26  B 1 
ATOM 944  O O   . GLU B 2 26  ? 11.235  -9.766  22.341  1.00 78.92 26  B 1 
ATOM 945  C CB  . GLU B 2 26  ? 14.023  -11.040 23.340  1.00 77.16 26  B 1 
ATOM 946  C CG  . GLU B 2 26  ? 14.880  -11.797 24.356  1.00 71.04 26  B 1 
ATOM 947  C CD  . GLU B 2 26  ? 16.202  -12.332 23.805  1.00 68.66 26  B 1 
ATOM 948  O OE1 . GLU B 2 26  ? 16.862  -13.061 24.573  1.00 64.25 26  B 1 
ATOM 949  O OE2 . GLU B 2 26  ? 16.589  -11.977 22.671  1.00 66.92 26  B 1 
ATOM 950  N N   . PRO B 2 27  ? 12.583  -8.086  23.021  1.00 82.06 27  B 1 
ATOM 951  C CA  . PRO B 2 27  ? 12.115  -7.154  22.017  1.00 81.59 27  B 1 
ATOM 952  C C   . PRO B 2 27  ? 12.603  -7.575  20.630  1.00 83.32 27  B 1 
ATOM 953  O O   . PRO B 2 27  ? 13.793  -7.797  20.409  1.00 80.26 27  B 1 
ATOM 954  C CB  . PRO B 2 27  ? 12.677  -5.796  22.432  1.00 77.05 27  B 1 
ATOM 955  C CG  . PRO B 2 27  ? 13.943  -6.150  23.193  1.00 77.23 27  B 1 
ATOM 956  C CD  . PRO B 2 27  ? 13.597  -7.479  23.862  1.00 81.38 27  B 1 
ATOM 957  N N   . CYS B 2 28  ? 11.685  -7.603  19.674  1.00 83.29 28  B 1 
ATOM 958  C CA  . CYS B 2 28  ? 12.027  -7.856  18.286  1.00 82.32 28  B 1 
ATOM 959  C C   . CYS B 2 28  ? 12.378  -6.543  17.592  1.00 82.40 28  B 1 
ATOM 960  O O   . CYS B 2 28  ? 11.503  -5.747  17.261  1.00 78.37 28  B 1 
ATOM 961  C CB  . CYS B 2 28  ? 10.897  -8.612  17.593  1.00 80.11 28  B 1 
ATOM 962  S SG  . CYS B 2 28  ? 10.612  -10.277 18.271  1.00 74.68 28  B 1 
ATOM 963  N N   . PHE B 2 29  ? 13.674  -6.332  17.365  1.00 80.69 29  B 1 
ATOM 964  C CA  . PHE B 2 29  ? 14.134  -5.274  16.491  1.00 79.46 29  B 1 
ATOM 965  C C   . PHE B 2 29  ? 13.899  -5.711  15.055  1.00 77.92 29  B 1 
ATOM 966  O O   . PHE B 2 29  ? 14.318  -6.800  14.653  1.00 72.74 29  B 1 
ATOM 967  C CB  . PHE B 2 29  ? 15.601  -4.944  16.774  1.00 77.30 29  B 1 
ATOM 968  C CG  . PHE B 2 29  ? 15.820  -4.497  18.204  1.00 76.78 29  B 1 
ATOM 969  C CD1 . PHE B 2 29  ? 15.453  -3.203  18.607  1.00 74.90 29  B 1 
ATOM 970  C CD2 . PHE B 2 29  ? 16.330  -5.398  19.149  1.00 75.82 29  B 1 
ATOM 971  C CE1 . PHE B 2 29  ? 15.593  -2.809  19.945  1.00 72.65 29  B 1 
ATOM 972  C CE2 . PHE B 2 29  ? 16.476  -5.011  20.493  1.00 72.22 29  B 1 
ATOM 973  C CZ  . PHE B 2 29  ? 16.103  -3.715  20.891  1.00 73.15 29  B 1 
ATOM 974  N N   . ARG B 2 30  ? 13.221  -4.880  14.266  1.00 76.48 30  B 1 
ATOM 975  C CA  . ARG B 2 30  ? 13.161  -5.090  12.828  1.00 73.65 30  B 1 
ATOM 976  C C   . ARG B 2 30  ? 14.576  -4.942  12.293  1.00 72.95 30  B 1 
ATOM 977  O O   . ARG B 2 30  ? 15.110  -3.843  12.251  1.00 67.63 30  B 1 
ATOM 978  C CB  . ARG B 2 30  ? 12.193  -4.124  12.148  1.00 68.57 30  B 1 
ATOM 979  C CG  . ARG B 2 30  ? 10.728  -4.523  12.389  1.00 61.89 30  B 1 
ATOM 980  C CD  . ARG B 2 30  ? 9.800   -3.596  11.613  1.00 57.45 30  B 1 
ATOM 981  N NE  . ARG B 2 30  ? 8.387   -4.003  11.773  1.00 52.30 30  B 1 
ATOM 982  C CZ  . ARG B 2 30  ? 7.338   -3.395  11.249  1.00 46.81 30  B 1 
ATOM 983  N NH1 . ARG B 2 30  ? 7.444   -2.318  10.517  1.00 45.64 30  B 1 
ATOM 984  N NH2 . ARG B 2 30  ? 6.151   -3.865  11.460  1.00 41.89 30  B 1 
ATOM 985  N N   . GLU B 2 31  ? 15.163  -6.049  11.861  1.00 68.86 31  B 1 
ATOM 986  C CA  . GLU B 2 31  ? 16.220  -5.999  10.875  1.00 66.38 31  B 1 
ATOM 987  C C   . GLU B 2 31  ? 15.573  -5.558  9.565   1.00 66.16 31  B 1 
ATOM 988  O O   . GLU B 2 31  ? 15.140  -6.374  8.747   1.00 60.40 31  B 1 
ATOM 989  C CB  . GLU B 2 31  ? 16.930  -7.340  10.723  1.00 59.99 31  B 1 
ATOM 990  C CG  . GLU B 2 31  ? 17.826  -7.681  11.915  1.00 52.09 31  B 1 
ATOM 991  C CD  . GLU B 2 31  ? 18.643  -8.949  11.663  1.00 47.56 31  B 1 
ATOM 992  O OE1 . GLU B 2 31  ? 19.598  -9.184  12.444  1.00 42.06 31  B 1 
ATOM 993  O OE2 . GLU B 2 31  ? 18.337  -9.671  10.684  1.00 43.83 31  B 1 
ATOM 994  N N   . GLU B 2 32  ? 15.453  -4.246  9.402   1.00 65.89 32  B 1 
ATOM 995  C CA  . GLU B 2 32  ? 15.220  -3.690  8.094   1.00 64.03 32  B 1 
ATOM 996  C C   . GLU B 2 32  ? 16.427  -4.109  7.264   1.00 64.95 32  B 1 
ATOM 997  O O   . GLU B 2 32  ? 17.538  -3.613  7.457   1.00 60.68 32  B 1 
ATOM 998  C CB  . GLU B 2 32  ? 15.003  -2.174  8.162   1.00 58.61 32  B 1 
ATOM 999  C CG  . GLU B 2 32  ? 13.620  -1.866  8.765   1.00 52.38 32  B 1 
ATOM 1000 C CD  . GLU B 2 32  ? 13.278  -0.374  8.846   1.00 49.42 32  B 1 
ATOM 1001 O OE1 . GLU B 2 32  ? 12.060  -0.087  8.895   1.00 45.14 32  B 1 
ATOM 1002 O OE2 . GLU B 2 32  ? 14.196  0.450   8.901   1.00 44.57 32  B 1 
ATOM 1003 N N   . ASN B 2 33  ? 16.223  -5.047  6.341   1.00 64.81 33  B 1 
ATOM 1004 C CA  . ASN B 2 33  ? 17.145  -5.278  5.240   1.00 64.29 33  B 1 
ATOM 1005 C C   . ASN B 2 33  ? 17.053  -4.070  4.303   1.00 67.22 33  B 1 
ATOM 1006 O O   . ASN B 2 33  ? 16.559  -4.143  3.182   1.00 63.88 33  B 1 
ATOM 1007 C CB  . ASN B 2 33  ? 16.857  -6.627  4.544   1.00 58.67 33  B 1 
ATOM 1008 C CG  . ASN B 2 33  ? 17.668  -7.790  5.084   1.00 53.37 33  B 1 
ATOM 1009 O OD1 . ASN B 2 33  ? 18.439  -7.714  6.009   1.00 48.14 33  B 1 
ATOM 1010 N ND2 . ASN B 2 33  ? 17.538  -8.946  4.471   1.00 47.70 33  B 1 
ATOM 1011 N N   . ALA B 2 34  ? 17.499  -2.948  4.825   1.00 67.06 34  B 1 
ATOM 1012 C CA  . ALA B 2 34  ? 17.513  -1.614  4.287   1.00 67.08 34  B 1 
ATOM 1013 C C   . ALA B 2 34  ? 17.902  -1.633  2.818   1.00 70.50 34  B 1 
ATOM 1014 O O   . ALA B 2 34  ? 17.161  -1.191  1.946   1.00 66.99 34  B 1 
ATOM 1015 C CB  . ALA B 2 34  ? 18.559  -0.853  5.126   1.00 60.98 34  B 1 
ATOM 1016 N N   . ASN B 2 35  ? 19.043  -2.253  2.524   1.00 72.29 35  B 1 
ATOM 1017 C CA  . ASN B 2 35  ? 19.607  -2.278  1.180   1.00 74.22 35  B 1 
ATOM 1018 C C   . ASN B 2 35  ? 18.719  -3.037  0.185   1.00 77.46 35  B 1 
ATOM 1019 O O   . ASN B 2 35  ? 18.590  -2.615  -0.958  1.00 74.77 35  B 1 
ATOM 1020 C CB  . ASN B 2 35  ? 21.005  -2.899  1.256   1.00 69.26 35  B 1 
ATOM 1021 C CG  . ASN B 2 35  ? 21.992  -2.018  2.005   1.00 62.09 35  B 1 
ATOM 1022 O OD1 . ASN B 2 35  ? 21.796  -0.838  2.211   1.00 54.83 35  B 1 
ATOM 1023 N ND2 . ASN B 2 35  ? 23.105  -2.574  2.430   1.00 53.67 35  B 1 
ATOM 1024 N N   . PHE B 2 36  ? 18.089  -4.140  0.615   1.00 75.78 36  B 1 
ATOM 1025 C CA  . PHE B 2 36  ? 17.208  -4.896  -0.265  1.00 77.08 36  B 1 
ATOM 1026 C C   . PHE B 2 36  ? 15.956  -4.088  -0.614  1.00 79.73 36  B 1 
ATOM 1027 O O   . PHE B 2 36  ? 15.657  -3.896  -1.792  1.00 78.82 36  B 1 
ATOM 1028 C CB  . PHE B 2 36  ? 16.852  -6.238  0.368   1.00 74.08 36  B 1 
ATOM 1029 C CG  . PHE B 2 36  ? 15.905  -7.050  -0.499  1.00 73.06 36  B 1 
ATOM 1030 C CD1 . PHE B 2 36  ? 14.514  -7.024  -0.251  1.00 69.38 36  B 1 
ATOM 1031 C CD2 . PHE B 2 36  ? 16.401  -7.776  -1.594  1.00 68.70 36  B 1 
ATOM 1032 C CE1 . PHE B 2 36  ? 13.633  -7.722  -1.091  1.00 66.84 36  B 1 
ATOM 1033 C CE2 . PHE B 2 36  ? 15.519  -8.485  -2.437  1.00 65.48 36  B 1 
ATOM 1034 C CZ  . PHE B 2 36  ? 14.147  -8.450  -2.183  1.00 66.27 36  B 1 
ATOM 1035 N N   . ASN B 2 37  ? 15.260  -3.550  0.386   1.00 78.76 37  B 1 
ATOM 1036 C CA  . ASN B 2 37  ? 14.030  -2.796  0.161   1.00 79.64 37  B 1 
ATOM 1037 C C   . ASN B 2 37  ? 14.282  -1.490  -0.608  1.00 82.69 37  B 1 
ATOM 1038 O O   . ASN B 2 37  ? 13.498  -1.159  -1.497  1.00 81.74 37  B 1 
ATOM 1039 C CB  . ASN B 2 37  ? 13.320  -2.577  1.500   1.00 75.55 37  B 1 
ATOM 1040 C CG  . ASN B 2 37  ? 12.623  -3.825  2.016   1.00 71.28 37  B 1 
ATOM 1041 O OD1 . ASN B 2 37  ? 12.432  -4.810  1.319   1.00 63.56 37  B 1 
ATOM 1042 N ND2 . ASN B 2 37  ? 12.187  -3.814  3.256   1.00 64.05 37  B 1 
ATOM 1043 N N   . LYS B 2 38  ? 15.414  -0.818  -0.376  1.00 83.62 38  B 1 
ATOM 1044 C CA  . LYS B 2 38  ? 15.825  0.393   -1.115  1.00 84.93 38  B 1 
ATOM 1045 C C   . LYS B 2 38  ? 16.028  0.170   -2.606  1.00 87.03 38  B 1 
ATOM 1046 O O   . LYS B 2 38  ? 15.900  1.117   -3.373  1.00 85.49 38  B 1 
ATOM 1047 C CB  . LYS B 2 38  ? 17.155  0.919   -0.567  1.00 82.40 38  B 1 
ATOM 1048 C CG  . LYS B 2 38  ? 16.991  1.614   0.783   1.00 76.86 38  B 1 
ATOM 1049 C CD  . LYS B 2 38  ? 18.380  2.027   1.291   1.00 73.32 38  B 1 
ATOM 1050 C CE  . LYS B 2 38  ? 18.269  2.324   2.765   1.00 65.63 38  B 1 
ATOM 1051 N NZ  . LYS B 2 38  ? 19.417  3.086   3.284   1.00 58.56 38  B 1 
ATOM 1052 N N   . ILE B 2 39  ? 16.391  -1.034  -3.033  1.00 87.26 39  B 1 
ATOM 1053 C CA  . ILE B 2 39  ? 16.617  -1.345  -4.444  1.00 88.74 39  B 1 
ATOM 1054 C C   . ILE B 2 39  ? 15.383  -2.017  -5.042  1.00 90.30 39  B 1 
ATOM 1055 O O   . ILE B 2 39  ? 14.898  -1.628  -6.109  1.00 89.57 39  B 1 
ATOM 1056 C CB  . ILE B 2 39  ? 17.901  -2.198  -4.609  1.00 86.89 39  B 1 
ATOM 1057 C CG1 . ILE B 2 39  ? 19.137  -1.412  -4.110  1.00 79.26 39  B 1 
ATOM 1058 C CG2 . ILE B 2 39  ? 18.084  -2.614  -6.084  1.00 76.40 39  B 1 
ATOM 1059 C CD1 . ILE B 2 39  ? 20.417  -2.262  -4.012  1.00 70.48 39  B 1 
ATOM 1060 N N   . PHE B 2 40  ? 14.860  -3.036  -4.347  1.00 89.41 40  B 1 
ATOM 1061 C CA  . PHE B 2 40  ? 13.764  -3.856  -4.834  1.00 90.69 40  B 1 
ATOM 1062 C C   . PHE B 2 40  ? 12.456  -3.065  -4.953  1.00 91.46 40  B 1 
ATOM 1063 O O   . PHE B 2 40  ? 11.871  -3.028  -6.037  1.00 91.40 40  B 1 
ATOM 1064 C CB  . PHE B 2 40  ? 13.605  -5.071  -3.915  1.00 90.17 40  B 1 
ATOM 1065 C CG  . PHE B 2 40  ? 12.447  -5.968  -4.295  1.00 90.58 40  B 1 
ATOM 1066 C CD1 . PHE B 2 40  ? 11.226  -5.873  -3.604  1.00 89.01 40  B 1 
ATOM 1067 C CD2 . PHE B 2 40  ? 12.571  -6.877  -5.364  1.00 89.35 40  B 1 
ATOM 1068 C CE1 . PHE B 2 40  ? 10.140  -6.681  -3.974  1.00 88.76 40  B 1 
ATOM 1069 C CE2 . PHE B 2 40  ? 11.493  -7.682  -5.733  1.00 88.31 40  B 1 
ATOM 1070 C CZ  . PHE B 2 40  ? 10.274  -7.583  -5.040  1.00 88.45 40  B 1 
ATOM 1071 N N   . LEU B 2 41  ? 12.011  -2.390  -3.889  1.00 90.60 41  B 1 
ATOM 1072 C CA  . LEU B 2 41  ? 10.728  -1.697  -3.881  1.00 91.18 41  B 1 
ATOM 1073 C C   . LEU B 2 41  ? 10.661  -0.574  -4.938  1.00 92.06 41  B 1 
ATOM 1074 O O   . LEU B 2 41  ? 9.741   -0.615  -5.761  1.00 91.69 41  B 1 
ATOM 1075 C CB  . LEU B 2 41  ? 10.362  -1.169  -2.479  1.00 90.04 41  B 1 
ATOM 1076 C CG  . LEU B 2 41  ? 10.169  -2.232  -1.384  1.00 88.06 41  B 1 
ATOM 1077 C CD1 . LEU B 2 41  ? 9.865   -1.538  -0.059  1.00 85.62 41  B 1 
ATOM 1078 C CD2 . LEU B 2 41  ? 9.003   -3.172  -1.705  1.00 85.48 41  B 1 
ATOM 1079 N N   . PRO B 2 42  ? 11.627  0.349   -5.033  1.00 91.68 42  B 1 
ATOM 1080 C CA  . PRO B 2 42  ? 11.586  1.412   -6.043  1.00 92.11 42  B 1 
ATOM 1081 C C   . PRO B 2 42  ? 11.636  0.881   -7.470  1.00 93.44 42  B 1 
ATOM 1082 O O   . PRO B 2 42  ? 10.986  1.434   -8.358  1.00 93.02 42  B 1 
ATOM 1083 C CB  . PRO B 2 42  ? 12.793  2.304   -5.759  1.00 90.48 42  B 1 
ATOM 1084 C CG  . PRO B 2 42  ? 13.098  2.024   -4.298  1.00 86.98 42  B 1 
ATOM 1085 C CD  . PRO B 2 42  ? 12.770  0.551   -4.166  1.00 89.92 42  B 1 
ATOM 1086 N N   . THR B 2 43  ? 12.380  -0.202  -7.706  1.00 93.65 43  B 1 
ATOM 1087 C CA  . THR B 2 43  ? 12.453  -0.841  -9.020  1.00 94.06 43  B 1 
ATOM 1088 C C   . THR B 2 43  ? 11.089  -1.397  -9.432  1.00 94.87 43  B 1 
ATOM 1089 O O   . THR B 2 43  ? 10.586  -1.077  -10.511 1.00 94.28 43  B 1 
ATOM 1090 C CB  . THR B 2 43  ? 13.517  -1.953  -9.049  1.00 93.20 43  B 1 
ATOM 1091 O OG1 . THR B 2 43  ? 14.780  -1.416  -8.739  1.00 83.84 43  B 1 
ATOM 1092 C CG2 . THR B 2 43  ? 13.646  -2.590  -10.428 1.00 82.84 43  B 1 
ATOM 1093 N N   . ILE B 2 44  ? 10.455  -2.181  -8.554  1.00 94.43 44  B 1 
ATOM 1094 C CA  . ILE B 2 44  ? 9.129   -2.751  -8.814  1.00 94.81 44  B 1 
ATOM 1095 C C   . ILE B 2 44  ? 8.083   -1.642  -8.970  1.00 95.35 44  B 1 
ATOM 1096 O O   . ILE B 2 44  ? 7.324   -1.652  -9.940  1.00 94.91 44  B 1 
ATOM 1097 C CB  . ILE B 2 44  ? 8.759   -3.769  -7.721  1.00 94.09 44  B 1 
ATOM 1098 C CG1 . ILE B 2 44  ? 9.687   -5.005  -7.727  1.00 89.14 44  B 1 
ATOM 1099 C CG2 . ILE B 2 44  ? 7.297   -4.222  -7.838  1.00 88.98 44  B 1 
ATOM 1100 C CD1 . ILE B 2 44  ? 9.639   -5.881  -8.990  1.00 78.43 44  B 1 
ATOM 1101 N N   . TYR B 2 45  ? 8.081   -0.644  -8.084  1.00 94.68 45  B 1 
ATOM 1102 C CA  . TYR B 2 45  ? 7.142   0.473   -8.154  1.00 94.96 45  B 1 
ATOM 1103 C C   . TYR B 2 45  ? 7.311   1.287   -9.439  1.00 95.33 45  B 1 
ATOM 1104 O O   . TYR B 2 45  ? 6.312   1.654   -10.062 1.00 94.86 45  B 1 
ATOM 1105 C CB  . TYR B 2 45  ? 7.298   1.373   -6.922  1.00 94.22 45  B 1 
ATOM 1106 C CG  . TYR B 2 45  ? 6.955   0.754   -5.569  1.00 93.72 45  B 1 
ATOM 1107 C CD1 . TYR B 2 45  ? 6.233   -0.454  -5.460  1.00 91.29 45  B 1 
ATOM 1108 C CD2 . TYR B 2 45  ? 7.357   1.420   -4.404  1.00 91.46 45  B 1 
ATOM 1109 C CE1 . TYR B 2 45  ? 5.929   -0.994  -4.206  1.00 90.74 45  B 1 
ATOM 1110 C CE2 . TYR B 2 45  ? 7.057   0.890   -3.135  1.00 90.44 45  B 1 
ATOM 1111 C CZ  . TYR B 2 45  ? 6.339   -0.325  -3.042  1.00 91.06 45  B 1 
ATOM 1112 O OH  . TYR B 2 45  ? 6.043   -0.840  -1.811  1.00 89.00 45  B 1 
ATOM 1113 N N   . SER B 2 46  ? 8.539   1.489   -9.915  1.00 95.68 46  B 1 
ATOM 1114 C CA  . SER B 2 46  ? 8.804   2.187   -11.176 1.00 95.86 46  B 1 
ATOM 1115 C C   . SER B 2 46  ? 8.290   1.405   -12.387 1.00 96.46 46  B 1 
ATOM 1116 O O   . SER B 2 46  ? 7.674   1.990   -13.285 1.00 95.61 46  B 1 
ATOM 1117 C CB  . SER B 2 46  ? 10.305  2.452   -11.343 1.00 94.77 46  B 1 
ATOM 1118 O OG  . SER B 2 46  ? 10.772  3.284   -10.310 1.00 82.00 46  B 1 
ATOM 1119 N N   . ILE B 2 47  ? 8.486   0.083   -12.412 1.00 96.52 47  B 1 
ATOM 1120 C CA  . ILE B 2 47  ? 7.965   -0.774  -13.481 1.00 96.67 47  B 1 
ATOM 1121 C C   . ILE B 2 47  ? 6.433   -0.725  -13.524 1.00 96.87 47  B 1 
ATOM 1122 O O   . ILE B 2 47  ? 5.843   -0.519  -14.589 1.00 96.00 47  B 1 
ATOM 1123 C CB  . ILE B 2 47  ? 8.493   -2.223  -13.325 1.00 96.21 47  B 1 
ATOM 1124 C CG1 . ILE B 2 47  ? 10.017  -2.273  -13.560 1.00 93.67 47  B 1 
ATOM 1125 C CG2 . ILE B 2 47  ? 7.786   -3.184  -14.304 1.00 93.71 47  B 1 
ATOM 1126 C CD1 . ILE B 2 47  ? 10.670  -3.578  -13.076 1.00 88.71 47  B 1 
ATOM 1127 N N   . ILE B 2 48  ? 5.790   -0.871  -12.370 1.00 96.59 48  B 1 
ATOM 1128 C CA  . ILE B 2 48  ? 4.327   -0.839  -12.261 1.00 96.56 48  B 1 
ATOM 1129 C C   . ILE B 2 48  ? 3.787   0.541   -12.616 1.00 96.66 48  B 1 
ATOM 1130 O O   . ILE B 2 48  ? 2.791   0.635   -13.331 1.00 95.75 48  B 1 
ATOM 1131 C CB  . ILE B 2 48  ? 3.872   -1.298  -10.854 1.00 96.23 48  B 1 
ATOM 1132 C CG1 . ILE B 2 48  ? 4.278   -2.759  -10.619 1.00 94.47 48  B 1 
ATOM 1133 C CG2 . ILE B 2 48  ? 2.345   -1.151  -10.707 1.00 94.96 48  B 1 
ATOM 1134 C CD1 . ILE B 2 48  ? 4.126   -3.211  -9.167  1.00 90.77 48  B 1 
ATOM 1135 N N   . PHE B 2 49  ? 4.457   1.619   -12.200 1.00 96.52 49  B 1 
ATOM 1136 C CA  . PHE B 2 49  ? 4.080   2.980   -12.554 1.00 96.77 49  B 1 
ATOM 1137 C C   . PHE B 2 49  ? 4.095   3.182   -14.070 1.00 96.75 49  B 1 
ATOM 1138 O O   . PHE B 2 49  ? 3.082   3.562   -14.650 1.00 96.19 49  B 1 
ATOM 1139 C CB  . PHE B 2 49  ? 5.005   3.978   -11.853 1.00 96.68 49  B 1 
ATOM 1140 C CG  . PHE B 2 49  ? 4.741   5.411   -12.255 1.00 96.73 49  B 1 
ATOM 1141 C CD1 . PHE B 2 49  ? 5.610   6.079   -13.144 1.00 95.23 49  B 1 
ATOM 1142 C CD2 . PHE B 2 49  ? 3.600   6.077   -11.783 1.00 95.51 49  B 1 
ATOM 1143 C CE1 . PHE B 2 49  ? 5.340   7.401   -13.537 1.00 94.91 49  B 1 
ATOM 1144 C CE2 . PHE B 2 49  ? 3.323   7.388   -12.170 1.00 94.82 49  B 1 
ATOM 1145 C CZ  . PHE B 2 49  ? 4.193   8.056   -13.048 1.00 94.99 49  B 1 
ATOM 1146 N N   . LEU B 2 50  ? 5.207   2.851   -14.738 1.00 96.84 50  B 1 
ATOM 1147 C CA  . LEU B 2 50  ? 5.350   3.045   -16.178 1.00 96.71 50  B 1 
ATOM 1148 C C   . LEU B 2 50  ? 4.363   2.201   -16.984 1.00 96.54 50  B 1 
ATOM 1149 O O   . LEU B 2 50  ? 3.728   2.695   -17.921 1.00 95.39 50  B 1 
ATOM 1150 C CB  . LEU B 2 50  ? 6.796   2.725   -16.593 1.00 96.28 50  B 1 
ATOM 1151 C CG  . LEU B 2 50  ? 7.845   3.739   -16.091 1.00 91.16 50  B 1 
ATOM 1152 C CD1 . LEU B 2 50  ? 9.245   3.218   -16.429 1.00 84.92 50  B 1 
ATOM 1153 C CD2 . LEU B 2 50  ? 7.668   5.109   -16.729 1.00 84.83 50  B 1 
ATOM 1154 N N   . THR B 2 51  ? 4.208   0.922   -16.625 1.00 96.10 51  B 1 
ATOM 1155 C CA  . THR B 2 51  ? 3.295   0.018   -17.329 1.00 95.67 51  B 1 
ATOM 1156 C C   . THR B 2 51  ? 1.829   0.308   -17.006 1.00 95.50 51  B 1 
ATOM 1157 O O   . THR B 2 51  ? 0.980   0.298   -17.902 1.00 93.95 51  B 1 
ATOM 1158 C CB  . THR B 2 51  ? 3.621   -1.453  -17.027 1.00 94.15 51  B 1 
ATOM 1159 O OG1 . THR B 2 51  ? 3.659   -1.695  -15.645 1.00 81.61 51  B 1 
ATOM 1160 C CG2 . THR B 2 51  ? 4.976   -1.874  -17.592 1.00 79.89 51  B 1 
ATOM 1161 N N   . GLY B 2 52  ? 1.534   0.624   -15.756 1.00 96.20 52  B 1 
ATOM 1162 C CA  . GLY B 2 52  ? 0.195   0.902   -15.270 1.00 96.09 52  B 1 
ATOM 1163 C C   . GLY B 2 52  ? -0.362  2.229   -15.771 1.00 96.23 52  B 1 
ATOM 1164 O O   . GLY B 2 52  ? -1.509  2.274   -16.224 1.00 95.18 52  B 1 
ATOM 1165 N N   . ILE B 2 53  ? 0.436   3.314   -15.776 1.00 96.65 53  B 1 
ATOM 1166 C CA  . ILE B 2 53  ? -0.039  4.619   -16.254 1.00 96.28 53  B 1 
ATOM 1167 C C   . ILE B 2 53  ? -0.339  4.589   -17.752 1.00 95.96 53  B 1 
ATOM 1168 O O   . ILE B 2 53  ? -1.390  5.068   -18.186 1.00 94.58 53  B 1 
ATOM 1169 C CB  . ILE B 2 53  ? 0.937   5.755   -15.855 1.00 94.94 53  B 1 
ATOM 1170 C CG1 . ILE B 2 53  ? 0.197   7.108   -15.869 1.00 83.93 53  B 1 
ATOM 1171 C CG2 . ILE B 2 53  ? 2.200   5.819   -16.743 1.00 82.70 53  B 1 
ATOM 1172 C CD1 . ILE B 2 53  ? 0.988   8.252   -15.224 1.00 74.14 53  B 1 
ATOM 1173 N N   . VAL B 2 54  ? 0.530   3.962   -18.548 1.00 95.71 54  B 1 
ATOM 1174 C CA  . VAL B 2 54  ? 0.329   3.818   -19.993 1.00 95.29 54  B 1 
ATOM 1175 C C   . VAL B 2 54  ? -0.847  2.876   -20.268 1.00 94.63 54  B 1 
ATOM 1176 O O   . VAL B 2 54  ? -1.739  3.215   -21.046 1.00 93.36 54  B 1 
ATOM 1177 C CB  . VAL B 2 54  ? 1.614   3.329   -20.691 1.00 94.49 54  B 1 
ATOM 1178 C CG1 . VAL B 2 54  ? 1.396   3.067   -22.180 1.00 89.42 54  B 1 
ATOM 1179 C CG2 . VAL B 2 54  ? 2.729   4.379   -20.566 1.00 89.55 54  B 1 
ATOM 1180 N N   . GLY B 2 55  ? -0.875  1.714   -19.621 1.00 94.65 55  B 1 
ATOM 1181 C CA  . GLY B 2 55  ? -1.906  0.712   -19.835 1.00 94.03 55  B 1 
ATOM 1182 C C   . GLY B 2 55  ? -3.304  1.189   -19.447 1.00 94.17 55  B 1 
ATOM 1183 O O   . GLY B 2 55  ? -4.214  1.182   -20.282 1.00 93.04 55  B 1 
ATOM 1184 N N   . ASN B 2 56  ? -3.485  1.661   -18.216 1.00 95.43 56  B 1 
ATOM 1185 C CA  . ASN B 2 56  ? -4.774  2.146   -17.734 1.00 95.23 56  B 1 
ATOM 1186 C C   . ASN B 2 56  ? -5.203  3.434   -18.444 1.00 94.78 56  B 1 
ATOM 1187 O O   . ASN B 2 56  ? -6.368  3.564   -18.823 1.00 93.53 56  B 1 
ATOM 1188 C CB  . ASN B 2 56  ? -4.739  2.306   -16.206 1.00 95.22 56  B 1 
ATOM 1189 C CG  . ASN B 2 56  ? -4.716  0.961   -15.505 1.00 94.79 56  B 1 
ATOM 1190 O OD1 . ASN B 2 56  ? -5.594  0.144   -15.714 1.00 87.81 56  B 1 
ATOM 1191 N ND2 . ASN B 2 56  ? -3.703  0.680   -14.722 1.00 88.13 56  B 1 
ATOM 1192 N N   . GLY B 2 57  ? -4.259  4.333   -18.720 1.00 94.83 57  B 1 
ATOM 1193 C CA  . GLY B 2 57  ? -4.516  5.539   -19.510 1.00 94.01 57  B 1 
ATOM 1194 C C   . GLY B 2 57  ? -5.057  5.216   -20.908 1.00 93.68 57  B 1 
ATOM 1195 O O   . GLY B 2 57  ? -6.065  5.779   -21.326 1.00 91.98 57  B 1 
ATOM 1196 N N   . LEU B 2 58  ? -4.462  4.243   -21.608 1.00 92.92 58  B 1 
ATOM 1197 C CA  . LEU B 2 58  ? -4.946  3.772   -22.912 1.00 91.93 58  B 1 
ATOM 1198 C C   . LEU B 2 58  ? -6.342  3.151   -22.816 1.00 91.58 58  B 1 
ATOM 1199 O O   . LEU B 2 58  ? -7.191  3.451   -23.655 1.00 89.87 58  B 1 
ATOM 1200 C CB  . LEU B 2 58  ? -3.960  2.762   -23.513 1.00 90.73 58  B 1 
ATOM 1201 C CG  . LEU B 2 58  ? -2.689  3.390   -24.111 1.00 82.38 58  B 1 
ATOM 1202 C CD1 . LEU B 2 58  ? -1.706  2.277   -24.502 1.00 77.57 58  B 1 
ATOM 1203 C CD2 . LEU B 2 58  ? -2.991  4.202   -25.374 1.00 76.46 58  B 1 
ATOM 1204 N N   . VAL B 2 59  ? -6.614  2.324   -21.808 1.00 91.75 59  B 1 
ATOM 1205 C CA  . VAL B 2 59  ? -7.947  1.728   -21.605 1.00 91.20 59  B 1 
ATOM 1206 C C   . VAL B 2 59  ? -9.004  2.814   -21.417 1.00 90.98 59  B 1 
ATOM 1207 O O   . VAL B 2 59  ? -10.046 2.775   -22.074 1.00 89.67 59  B 1 
ATOM 1208 C CB  . VAL B 2 59  ? -7.952  0.741   -20.426 1.00 90.58 59  B 1 
ATOM 1209 C CG1 . VAL B 2 59  ? -9.366  0.282   -20.046 1.00 87.24 59  B 1 
ATOM 1210 C CG2 . VAL B 2 59  ? -7.161  -0.520  -20.787 1.00 87.95 59  B 1 
ATOM 1211 N N   . ILE B 2 60  ? -8.723  3.826   -20.574 1.00 92.00 60  B 1 
ATOM 1212 C CA  . ILE B 2 60  ? -9.644  4.939   -20.306 1.00 91.84 60  B 1 
ATOM 1213 C C   . ILE B 2 60  ? -9.889  5.760   -21.581 1.00 90.75 60  B 1 
ATOM 1214 O O   . ILE B 2 60  ? -11.038 6.062   -21.898 1.00 88.61 60  B 1 
ATOM 1215 C CB  . ILE B 2 60  ? -9.118  5.808   -19.139 1.00 91.93 60  B 1 
ATOM 1216 C CG1 . ILE B 2 60  ? -9.177  5.000   -17.819 1.00 89.78 60  B 1 
ATOM 1217 C CG2 . ILE B 2 60  ? -9.941  7.108   -18.986 1.00 89.91 60  B 1 
ATOM 1218 C CD1 . ILE B 2 60  ? -8.376  5.632   -16.674 1.00 85.35 60  B 1 
ATOM 1219 N N   . LEU B 2 61  ? -8.841  6.074   -22.350 1.00 91.12 61  B 1 
ATOM 1220 C CA  . LEU B 2 61  ? -8.958  6.822   -23.607 1.00 90.08 61  B 1 
ATOM 1221 C C   . LEU B 2 61  ? -9.771  6.052   -24.662 1.00 88.92 61  B 1 
ATOM 1222 O O   . LEU B 2 61  ? -10.713 6.604   -25.233 1.00 86.36 61  B 1 
ATOM 1223 C CB  . LEU B 2 61  ? -7.552  7.143   -24.140 1.00 88.82 61  B 1 
ATOM 1224 C CG  . LEU B 2 61  ? -6.819  8.267   -23.377 1.00 79.24 61  B 1 
ATOM 1225 C CD1 . LEU B 2 61  ? -5.365  8.343   -23.846 1.00 74.51 61  B 1 
ATOM 1226 C CD2 . LEU B 2 61  ? -7.467  9.631   -23.614 1.00 72.88 61  B 1 
ATOM 1227 N N   . VAL B 2 62  ? -9.456  4.779   -24.886 1.00 88.66 62  B 1 
ATOM 1228 C CA  . VAL B 2 62  ? -10.143 3.939   -25.870 1.00 86.97 62  B 1 
ATOM 1229 C C   . VAL B 2 62  ? -11.609 3.738   -25.496 1.00 85.48 62  B 1 
ATOM 1230 O O   . VAL B 2 62  ? -12.499 3.919   -26.331 1.00 82.40 62  B 1 
ATOM 1231 C CB  . VAL B 2 62  ? -9.428  2.590   -26.027 1.00 85.42 62  B 1 
ATOM 1232 C CG1 . VAL B 2 62  ? -10.216 1.600   -26.898 1.00 79.87 62  B 1 
ATOM 1233 C CG2 . VAL B 2 62  ? -8.059  2.790   -26.693 1.00 81.04 62  B 1 
ATOM 1234 N N   . MET B 2 63  ? -11.884 3.427   -24.229 1.00 86.97 63  B 1 
ATOM 1235 C CA  . MET B 2 63  ? -13.251 3.315   -23.746 1.00 85.13 63  B 1 
ATOM 1236 C C   . MET B 2 63  ? -13.958 4.676   -23.769 1.00 83.45 63  B 1 
ATOM 1237 O O   . MET B 2 63  ? -15.134 4.743   -24.128 1.00 79.08 63  B 1 
ATOM 1238 C CB  . MET B 2 63  ? -13.282 2.710   -22.346 1.00 83.48 63  B 1 
ATOM 1239 C CG  . MET B 2 63  ? -12.918 1.222   -22.349 1.00 78.51 63  B 1 
ATOM 1240 S SD  . MET B 2 63  ? -13.325 0.436   -20.769 1.00 75.05 63  B 1 
ATOM 1241 C CE  . MET B 2 63  ? -12.747 -1.236  -21.085 1.00 67.00 63  B 1 
ATOM 1242 N N   . GLY B 2 64  ? -13.251 5.770   -23.453 1.00 82.91 64  B 1 
ATOM 1243 C CA  . GLY B 2 64  ? -13.734 7.147   -23.546 1.00 80.04 64  B 1 
ATOM 1244 C C   . GLY B 2 64  ? -14.273 7.473   -24.934 1.00 79.39 64  B 1 
ATOM 1245 O O   . GLY B 2 64  ? -15.400 7.966   -25.065 1.00 74.66 64  B 1 
ATOM 1246 N N   . TYR B 2 65  ? -13.515 7.104   -25.953 1.00 82.19 65  B 1 
ATOM 1247 C CA  . TYR B 2 65  ? -13.867 7.310   -27.361 1.00 79.71 65  B 1 
ATOM 1248 C C   . TYR B 2 65  ? -15.031 6.408   -27.819 1.00 78.04 65  B 1 
ATOM 1249 O O   . TYR B 2 65  ? -15.982 6.873   -28.453 1.00 72.66 65  B 1 
ATOM 1250 C CB  . TYR B 2 65  ? -12.600 7.084   -28.193 1.00 77.01 65  B 1 
ATOM 1251 C CG  . TYR B 2 65  ? -12.761 7.516   -29.631 1.00 70.80 65  B 1 
ATOM 1252 C CD1 . TYR B 2 65  ? -12.904 6.558   -30.655 1.00 64.96 65  B 1 
ATOM 1253 C CD2 . TYR B 2 65  ? -12.777 8.885   -29.951 1.00 62.73 65  B 1 
ATOM 1254 C CE1 . TYR B 2 65  ? -13.054 6.971   -31.984 1.00 57.89 65  B 1 
ATOM 1255 C CE2 . TYR B 2 65  ? -12.931 9.298   -31.270 1.00 56.50 65  B 1 
ATOM 1256 C CZ  . TYR B 2 65  ? -13.068 8.344   -32.296 1.00 55.69 65  B 1 
ATOM 1257 O OH  . TYR B 2 65  ? -13.207 8.754   -33.593 1.00 52.93 65  B 1 
ATOM 1258 N N   . GLN B 2 66  ? -15.033 5.134   -27.447 1.00 77.26 66  B 1 
ATOM 1259 C CA  . GLN B 2 66  ? -16.030 4.152   -27.906 1.00 75.58 66  B 1 
ATOM 1260 C C   . GLN B 2 66  ? -17.268 4.035   -27.010 1.00 75.12 66  B 1 
ATOM 1261 O O   . GLN B 2 66  ? -17.710 2.935   -26.662 1.00 69.90 66  B 1 
ATOM 1262 C CB  . GLN B 2 66  ? -15.368 2.799   -28.150 1.00 70.44 66  B 1 
ATOM 1263 C CG  . GLN B 2 66  ? -14.382 2.862   -29.314 1.00 63.90 66  B 1 
ATOM 1264 C CD  . GLN B 2 66  ? -14.095 1.474   -29.871 1.00 61.14 66  B 1 
ATOM 1265 O OE1 . GLN B 2 66  ? -14.252 0.453   -29.210 1.00 55.78 66  B 1 
ATOM 1266 N NE2 . GLN B 2 66  ? -13.706 1.392   -31.116 1.00 53.36 66  B 1 
ATOM 1267 N N   . LYS B 2 67  ? -17.896 5.168   -26.653 1.00 74.91 67  B 1 
ATOM 1268 C CA  . LYS B 2 67  ? -19.063 5.173   -25.761 1.00 73.89 67  B 1 
ATOM 1269 C C   . LYS B 2 67  ? -20.194 4.221   -26.185 1.00 73.49 67  B 1 
ATOM 1270 O O   . LYS B 2 67  ? -20.770 3.561   -25.329 1.00 66.81 67  B 1 
ATOM 1271 C CB  . LYS B 2 67  ? -19.626 6.601   -25.602 1.00 68.55 67  B 1 
ATOM 1272 C CG  . LYS B 2 67  ? -18.706 7.519   -24.780 1.00 62.80 67  B 1 
ATOM 1273 C CD  . LYS B 2 67  ? -19.369 8.874   -24.501 1.00 59.34 67  B 1 
ATOM 1274 C CE  . LYS B 2 67  ? -18.448 9.771   -23.658 1.00 52.14 67  B 1 
ATOM 1275 N NZ  . LYS B 2 67  ? -19.055 11.104  -23.361 1.00 47.29 67  B 1 
ATOM 1276 N N   . LYS B 2 68  ? -20.490 4.122   -27.476 1.00 72.03 68  B 1 
ATOM 1277 C CA  . LYS B 2 68  ? -21.610 3.316   -27.997 1.00 71.01 68  B 1 
ATOM 1278 C C   . LYS B 2 68  ? -21.375 1.797   -27.948 1.00 72.12 68  B 1 
ATOM 1279 O O   . LYS B 2 68  ? -22.341 1.044   -27.932 1.00 67.08 68  B 1 
ATOM 1280 C CB  . LYS B 2 68  ? -21.958 3.745   -29.432 1.00 65.25 68  B 1 
ATOM 1281 C CG  . LYS B 2 68  ? -22.611 5.138   -29.520 1.00 56.91 68  B 1 
ATOM 1282 C CD  . LYS B 2 68  ? -23.092 5.433   -30.953 1.00 50.72 68  B 1 
ATOM 1283 C CE  . LYS B 2 68  ? -23.801 6.792   -31.043 1.00 41.09 68  B 1 
ATOM 1284 N NZ  . LYS B 2 68  ? -24.314 7.078   -32.417 1.00 34.86 68  B 1 
ATOM 1285 N N   . LEU B 2 69  ? -20.121 1.339   -27.955 1.00 66.39 69  B 1 
ATOM 1286 C CA  . LEU B 2 69  ? -19.779 -0.084  -28.093 1.00 64.47 69  B 1 
ATOM 1287 C C   . LEU B 2 69  ? -19.452 -0.774  -26.757 1.00 68.24 69  B 1 
ATOM 1288 O O   . LEU B 2 69  ? -19.016 -1.924  -26.763 1.00 62.49 69  B 1 
ATOM 1289 C CB  . LEU B 2 69  ? -18.630 -0.220  -29.113 1.00 56.75 69  B 1 
ATOM 1290 C CG  . LEU B 2 69  ? -19.097 -0.051  -30.568 1.00 50.65 69  B 1 
ATOM 1291 C CD1 . LEU B 2 69  ? -17.900 0.220   -31.477 1.00 46.40 69  B 1 
ATOM 1292 C CD2 . LEU B 2 69  ? -19.808 -1.314  -31.083 1.00 46.58 69  B 1 
ATOM 1293 N N   . ARG B 2 70  ? -19.659 -0.095  -25.628 1.00 71.76 70  B 1 
ATOM 1294 C CA  . ARG B 2 70  ? -19.305 -0.634  -24.315 1.00 72.89 70  B 1 
ATOM 1295 C C   . ARG B 2 70  ? -20.293 -1.712  -23.871 1.00 76.28 70  B 1 
ATOM 1296 O O   . ARG B 2 70  ? -21.460 -1.413  -23.596 1.00 74.01 70  B 1 
ATOM 1297 C CB  . ARG B 2 70  ? -19.219 0.474   -23.267 1.00 66.81 70  B 1 
ATOM 1298 C CG  . ARG B 2 70  ? -18.096 1.468   -23.549 1.00 62.37 70  B 1 
ATOM 1299 C CD  . ARG B 2 70  ? -18.036 2.461   -22.387 1.00 60.82 70  B 1 
ATOM 1300 N NE  . ARG B 2 70  ? -17.186 3.617   -22.685 1.00 56.64 70  B 1 
ATOM 1301 C CZ  . ARG B 2 70  ? -17.085 4.685   -21.929 1.00 53.43 70  B 1 
ATOM 1302 N NH1 . ARG B 2 70  ? -17.667 4.775   -20.771 1.00 50.40 70  B 1 
ATOM 1303 N NH2 . ARG B 2 70  ? -16.404 5.712   -22.308 1.00 47.32 70  B 1 
ATOM 1304 N N   . SER B 2 71  ? -19.784 -2.923  -23.704 1.00 80.83 71  B 1 
ATOM 1305 C CA  . SER B 2 71  ? -20.504 -3.968  -22.976 1.00 82.58 71  B 1 
ATOM 1306 C C   . SER B 2 71  ? -20.613 -3.616  -21.482 1.00 85.11 71  B 1 
ATOM 1307 O O   . SER B 2 71  ? -19.928 -2.721  -20.989 1.00 83.67 71  B 1 
ATOM 1308 C CB  . SER B 2 71  ? -19.814 -5.320  -23.189 1.00 78.67 71  B 1 
ATOM 1309 O OG  . SER B 2 71  ? -18.612 -5.394  -22.477 1.00 70.04 71  B 1 
ATOM 1310 N N   . MET B 2 72  ? -21.463 -4.322  -20.731 1.00 84.00 72  B 1 
ATOM 1311 C CA  . MET B 2 72  ? -21.536 -4.139  -19.273 1.00 86.15 72  B 1 
ATOM 1312 C C   . MET B 2 72  ? -20.201 -4.471  -18.598 1.00 87.41 72  B 1 
ATOM 1313 O O   . MET B 2 72  ? -19.770 -3.745  -17.702 1.00 85.96 72  B 1 
ATOM 1314 C CB  . MET B 2 72  ? -22.661 -4.992  -18.672 1.00 85.27 72  B 1 
ATOM 1315 C CG  . MET B 2 72  ? -24.050 -4.593  -19.170 1.00 81.99 72  B 1 
ATOM 1316 S SD  . MET B 2 72  ? -24.496 -2.853  -18.899 1.00 79.31 72  B 1 
ATOM 1317 C CE  . MET B 2 72  ? -26.150 -2.847  -19.608 1.00 70.73 72  B 1 
ATOM 1318 N N   . THR B 2 73  ? -19.505 -5.499  -19.085 1.00 86.55 73  B 1 
ATOM 1319 C CA  . THR B 2 73  ? -18.171 -5.838  -18.581 1.00 87.06 73  B 1 
ATOM 1320 C C   . THR B 2 73  ? -17.157 -4.723  -18.860 1.00 88.27 73  B 1 
ATOM 1321 O O   . THR B 2 73  ? -16.327 -4.443  -18.010 1.00 87.13 73  B 1 
ATOM 1322 C CB  . THR B 2 73  ? -17.666 -7.155  -19.181 1.00 85.20 73  B 1 
ATOM 1323 O OG1 . THR B 2 73  ? -18.627 -8.172  -18.964 1.00 76.87 73  B 1 
ATOM 1324 C CG2 . THR B 2 73  ? -16.380 -7.650  -18.541 1.00 74.63 73  B 1 
ATOM 1325 N N   . ASP B 2 74  ? -17.255 -4.026  -20.008 1.00 87.61 74  B 1 
ATOM 1326 C CA  . ASP B 2 74  ? -16.368 -2.909  -20.323 1.00 87.92 74  B 1 
ATOM 1327 C C   . ASP B 2 74  ? -16.632 -1.698  -19.414 1.00 89.62 74  B 1 
ATOM 1328 O O   . ASP B 2 74  ? -15.699 -0.978  -19.080 1.00 89.00 74  B 1 
ATOM 1329 C CB  . ASP B 2 74  ? -16.505 -2.489  -21.791 1.00 86.01 74  B 1 
ATOM 1330 C CG  . ASP B 2 74  ? -16.218 -3.620  -22.778 1.00 81.80 74  B 1 
ATOM 1331 O OD1 . ASP B 2 74  ? -15.327 -4.450  -22.503 1.00 77.38 74  B 1 
ATOM 1332 O OD2 . ASP B 2 74  ? -16.973 -3.703  -23.774 1.00 77.26 74  B 1 
ATOM 1333 N N   . LYS B 2 75  ? -17.869 -1.476  -18.953 1.00 89.30 75  B 1 
ATOM 1334 C CA  . LYS B 2 75  ? -18.171 -0.447  -17.949 1.00 90.45 75  B 1 
ATOM 1335 C C   . LYS B 2 75  ? -17.468 -0.746  -16.621 1.00 91.65 75  B 1 
ATOM 1336 O O   . LYS B 2 75  ? -16.817 0.137   -16.087 1.00 90.98 75  B 1 
ATOM 1337 C CB  . LYS B 2 75  ? -19.687 -0.300  -17.722 1.00 89.79 75  B 1 
ATOM 1338 C CG  . LYS B 2 75  ? -20.430 0.236   -18.956 1.00 85.38 75  B 1 
ATOM 1339 C CD  . LYS B 2 75  ? -21.923 0.381   -18.639 1.00 82.21 75  B 1 
ATOM 1340 C CE  . LYS B 2 75  ? -22.698 0.872   -19.853 1.00 75.59 75  B 1 
ATOM 1341 N NZ  . LYS B 2 75  ? -24.144 1.048   -19.552 1.00 68.39 75  B 1 
ATOM 1342 N N   . TYR B 2 76  ? -17.528 -1.995  -16.146 1.00 91.39 76  B 1 
ATOM 1343 C CA  . TYR B 2 76  ? -16.799 -2.389  -14.937 1.00 92.36 76  B 1 
ATOM 1344 C C   . TYR B 2 76  ? -15.286 -2.320  -15.111 1.00 92.87 76  B 1 
ATOM 1345 O O   . TYR B 2 76  ? -14.588 -1.822  -14.237 1.00 92.33 76  B 1 
ATOM 1346 C CB  . TYR B 2 76  ? -17.208 -3.798  -14.521 1.00 92.62 76  B 1 
ATOM 1347 C CG  . TYR B 2 76  ? -18.634 -3.902  -14.041 1.00 93.12 76  B 1 
ATOM 1348 C CD1 . TYR B 2 76  ? -19.044 -3.199  -12.893 1.00 91.89 76  B 1 
ATOM 1349 C CD2 . TYR B 2 76  ? -19.554 -4.724  -14.719 1.00 92.14 76  B 1 
ATOM 1350 C CE1 . TYR B 2 76  ? -20.356 -3.307  -12.430 1.00 91.30 76  B 1 
ATOM 1351 C CE2 . TYR B 2 76  ? -20.872 -4.845  -14.263 1.00 91.29 76  B 1 
ATOM 1352 C CZ  . TYR B 2 76  ? -21.273 -4.130  -13.114 1.00 92.20 76  B 1 
ATOM 1353 O OH  . TYR B 2 76  ? -22.562 -4.247  -12.660 1.00 90.79 76  B 1 
ATOM 1354 N N   . ARG B 2 77  ? -14.749 -2.728  -16.276 1.00 91.04 77  B 1 
ATOM 1355 C CA  . ARG B 2 77  ? -13.320 -2.575  -16.578 1.00 90.94 77  B 1 
ATOM 1356 C C   . ARG B 2 77  ? -12.878 -1.119  -16.598 1.00 91.97 77  B 1 
ATOM 1357 O O   . ARG B 2 77  ? -11.741 -0.848  -16.233 1.00 90.89 77  B 1 
ATOM 1358 C CB  . ARG B 2 77  ? -12.991 -3.219  -17.927 1.00 88.92 77  B 1 
ATOM 1359 C CG  . ARG B 2 77  ? -12.925 -4.742  -17.814 1.00 82.87 77  B 1 
ATOM 1360 C CD  . ARG B 2 77  ? -12.573 -5.310  -19.178 1.00 78.33 77  B 1 
ATOM 1361 N NE  . ARG B 2 77  ? -12.312 -6.754  -19.097 1.00 74.43 77  B 1 
ATOM 1362 C CZ  . ARG B 2 77  ? -11.773 -7.487  -20.048 1.00 69.55 77  B 1 
ATOM 1363 N NH1 . ARG B 2 77  ? -11.522 -6.991  -21.226 1.00 63.60 77  B 1 
ATOM 1364 N NH2 . ARG B 2 77  ? -11.460 -8.719  -19.809 1.00 65.24 77  B 1 
ATOM 1365 N N   . LEU B 2 78  ? -13.738 -0.188  -16.995 1.00 91.41 78  B 1 
ATOM 1366 C CA  . LEU B 2 78  ? -13.441 1.240   -16.907 1.00 92.04 78  B 1 
ATOM 1367 C C   . LEU B 2 78  ? -13.320 1.689   -15.446 1.00 92.93 78  B 1 
ATOM 1368 O O   . LEU B 2 78  ? -12.370 2.396   -15.128 1.00 92.63 78  B 1 
ATOM 1369 C CB  . LEU B 2 78  ? -14.505 2.040   -17.672 1.00 91.15 78  B 1 
ATOM 1370 C CG  . LEU B 2 78  ? -14.268 3.559   -17.647 1.00 88.08 78  B 1 
ATOM 1371 C CD1 . LEU B 2 78  ? -12.986 3.958   -18.392 1.00 84.34 78  B 1 
ATOM 1372 C CD2 . LEU B 2 78  ? -15.434 4.272   -18.328 1.00 83.71 78  B 1 
ATOM 1373 N N   . HIS B 2 79  ? -14.238 1.263   -14.561 1.00 93.63 79  B 1 
ATOM 1374 C CA  . HIS B 2 79  ? -14.132 1.536   -13.126 1.00 94.18 79  B 1 
ATOM 1375 C C   . HIS B 2 79  ? -12.840 0.954   -12.544 1.00 94.80 79  B 1 
ATOM 1376 O O   . HIS B 2 79  ? -12.136 1.666   -11.835 1.00 94.37 79  B 1 
ATOM 1377 C CB  . HIS B 2 79  ? -15.353 0.987   -12.376 1.00 93.85 79  B 1 
ATOM 1378 C CG  . HIS B 2 79  ? -16.601 1.792   -12.586 1.00 93.30 79  B 1 
ATOM 1379 N ND1 . HIS B 2 79  ? -16.859 3.027   -12.015 1.00 84.00 79  B 1 
ATOM 1380 C CD2 . HIS B 2 79  ? -17.707 1.467   -13.340 1.00 84.72 79  B 1 
ATOM 1381 C CE1 . HIS B 2 79  ? -18.081 3.425   -12.430 1.00 86.43 79  B 1 
ATOM 1382 N NE2 . HIS B 2 79  ? -18.626 2.506   -13.232 1.00 88.04 79  B 1 
ATOM 1383 N N   . LEU B 2 80  ? -12.488 -0.278  -12.913 1.00 94.60 80  B 1 
ATOM 1384 C CA  . LEU B 2 80  ? -11.247 -0.921  -12.499 1.00 95.08 80  B 1 
ATOM 1385 C C   . LEU B 2 80  ? -10.018 -0.126  -12.963 1.00 95.52 80  B 1 
ATOM 1386 O O   . LEU B 2 80  ? -9.181  0.211   -12.144 1.00 94.93 80  B 1 
ATOM 1387 C CB  . LEU B 2 80  ? -11.242 -2.370  -13.011 1.00 94.41 80  B 1 
ATOM 1388 C CG  . LEU B 2 80  ? -10.060 -3.218  -12.505 1.00 91.06 80  B 1 
ATOM 1389 C CD1 . LEU B 2 80  ? -10.085 -3.390  -10.987 1.00 89.34 80  B 1 
ATOM 1390 C CD2 . LEU B 2 80  ? -10.144 -4.616  -13.125 1.00 88.65 80  B 1 
ATOM 1391 N N   . SER B 2 81  ? -9.947  0.270   -14.231 1.00 95.15 81  B 1 
ATOM 1392 C CA  . SER B 2 81  ? -8.838  1.087   -14.736 1.00 95.05 81  B 1 
ATOM 1393 C C   . SER B 2 81  ? -8.742  2.465   -14.079 1.00 95.61 81  B 1 
ATOM 1394 O O   . SER B 2 81  ? -7.643  2.996   -13.978 1.00 94.64 81  B 1 
ATOM 1395 C CB  . SER B 2 81  ? -8.945  1.293   -16.246 1.00 93.86 81  B 1 
ATOM 1396 O OG  . SER B 2 81  ? -8.638  0.096   -16.920 1.00 84.02 81  B 1 
ATOM 1397 N N   . VAL B 2 82  ? -9.855  3.073   -13.648 1.00 95.45 82  B 1 
ATOM 1398 C CA  . VAL B 2 82  ? -9.825  4.331   -12.895 1.00 95.53 82  B 1 
ATOM 1399 C C   . VAL B 2 82  ? -9.256  4.110   -11.496 1.00 96.02 82  B 1 
ATOM 1400 O O   . VAL B 2 82  ? -8.388  4.873   -11.082 1.00 95.42 82  B 1 
ATOM 1401 C CB  . VAL B 2 82  ? -11.214 4.998   -12.848 1.00 94.71 82  B 1 
ATOM 1402 C CG1 . VAL B 2 82  ? -11.279 6.182   -11.874 1.00 91.26 82  B 1 
ATOM 1403 C CG2 . VAL B 2 82  ? -11.611 5.534   -14.225 1.00 91.55 82  B 1 
ATOM 1404 N N   . ALA B 2 83  ? -9.692  3.060   -10.800 1.00 96.43 83  B 1 
ATOM 1405 C CA  . ALA B 2 83  ? -9.166  2.703   -9.483  1.00 96.43 83  B 1 
ATOM 1406 C C   . ALA B 2 83  ? -7.662  2.393   -9.539  1.00 96.46 83  B 1 
ATOM 1407 O O   . ALA B 2 83  ? -6.879  2.931   -8.754  1.00 95.56 83  B 1 
ATOM 1408 C CB  . ALA B 2 83  ? -9.967  1.511   -8.939  1.00 96.03 83  B 1 
ATOM 1409 N N   . ASP B 2 84  ? -7.245  1.598   -10.530 1.00 96.89 84  B 1 
ATOM 1410 C CA  . ASP B 2 84  ? -5.851  1.225   -10.745 1.00 96.66 84  B 1 
ATOM 1411 C C   . ASP B 2 84  ? -4.991  2.433   -11.127 1.00 96.77 84  B 1 
ATOM 1412 O O   . ASP B 2 84  ? -3.887  2.584   -10.625 1.00 95.76 84  B 1 
ATOM 1413 C CB  . ASP B 2 84  ? -5.762  0.156   -11.841 1.00 96.12 84  B 1 
ATOM 1414 C CG  . ASP B 2 84  ? -6.398  -1.192  -11.489 1.00 94.64 84  B 1 
ATOM 1415 O OD1 . ASP B 2 84  ? -6.597  -1.485  -10.297 1.00 91.29 84  B 1 
ATOM 1416 O OD2 . ASP B 2 84  ? -6.670  -1.956  -12.450 1.00 91.07 84  B 1 
ATOM 1417 N N   . LEU B 2 85  ? -5.495  3.341   -11.984 1.00 96.59 85  B 1 
ATOM 1418 C CA  . LEU B 2 85  ? -4.756  4.547   -12.370 1.00 96.42 85  B 1 
ATOM 1419 C C   . LEU B 2 85  ? -4.530  5.485   -11.181 1.00 96.44 85  B 1 
ATOM 1420 O O   . LEU B 2 85  ? -3.425  6.008   -11.028 1.00 95.25 85  B 1 
ATOM 1421 C CB  . LEU B 2 85  ? -5.499  5.265   -13.508 1.00 95.95 85  B 1 
ATOM 1422 C CG  . LEU B 2 85  ? -4.741  6.499   -14.060 1.00 94.12 85  B 1 
ATOM 1423 C CD1 . LEU B 2 85  ? -3.441  6.108   -14.762 1.00 89.77 85  B 1 
ATOM 1424 C CD2 . LEU B 2 85  ? -5.609  7.237   -15.076 1.00 89.57 85  B 1 
ATOM 1425 N N   . LEU B 2 86  ? -5.548  5.684   -10.332 1.00 96.34 86  B 1 
ATOM 1426 C CA  . LEU B 2 86  ? -5.415  6.496   -9.122  1.00 95.96 86  B 1 
ATOM 1427 C C   . LEU B 2 86  ? -4.328  5.937   -8.199  1.00 95.84 86  B 1 
ATOM 1428 O O   . LEU B 2 86  ? -3.484  6.696   -7.741  1.00 94.30 86  B 1 
ATOM 1429 C CB  . LEU B 2 86  ? -6.761  6.556   -8.379  1.00 94.88 86  B 1 
ATOM 1430 C CG  . LEU B 2 86  ? -7.811  7.475   -9.023  1.00 85.31 86  B 1 
ATOM 1431 C CD1 . LEU B 2 86  ? -9.162  7.283   -8.330  1.00 80.36 86  B 1 
ATOM 1432 C CD2 . LEU B 2 86  ? -7.423  8.957   -8.909  1.00 80.18 86  B 1 
ATOM 1433 N N   . PHE B 2 87  ? -4.298  4.616   -8.002  1.00 95.97 87  B 1 
ATOM 1434 C CA  . PHE B 2 87  ? -3.268  3.975   -7.190  1.00 95.74 87  B 1 
ATOM 1435 C C   . PHE B 2 87  ? -1.878  4.099   -7.820  1.00 95.82 87  B 1 
ATOM 1436 O O   . PHE B 2 87  ? -0.927  4.498   -7.158  1.00 95.13 87  B 1 
ATOM 1437 C CB  . PHE B 2 87  ? -3.641  2.512   -6.972  1.00 94.99 87  B 1 
ATOM 1438 C CG  . PHE B 2 87  ? -2.578  1.774   -6.192  1.00 94.92 87  B 1 
ATOM 1439 C CD1 . PHE B 2 87  ? -1.752  0.830   -6.836  1.00 92.81 87  B 1 
ATOM 1440 C CD2 . PHE B 2 87  ? -2.375  2.069   -4.835  1.00 92.78 87  B 1 
ATOM 1441 C CE1 . PHE B 2 87  ? -0.729  0.196   -6.117  1.00 91.91 87  B 1 
ATOM 1442 C CE2 . PHE B 2 87  ? -1.351  1.441   -4.116  1.00 91.12 87  B 1 
ATOM 1443 C CZ  . PHE B 2 87  ? -0.527  0.496   -4.759  1.00 91.46 87  B 1 
ATOM 1444 N N   . VAL B 2 88  ? -1.750  3.826   -9.120  1.00 96.54 88  B 1 
ATOM 1445 C CA  . VAL B 2 88  ? -0.469  3.882   -9.837  1.00 96.43 88  B 1 
ATOM 1446 C C   . VAL B 2 88  ? 0.158   5.279   -9.776  1.00 96.28 88  B 1 
ATOM 1447 O O   . VAL B 2 88  ? 1.375   5.388   -9.672  1.00 94.94 88  B 1 
ATOM 1448 C CB  . VAL B 2 88  ? -0.660  3.379   -11.275 1.00 95.35 88  B 1 
ATOM 1449 C CG1 . VAL B 2 88  ? 0.534   3.650   -12.165 1.00 87.42 88  B 1 
ATOM 1450 C CG2 . VAL B 2 88  ? -0.872  1.863   -11.301 1.00 87.51 88  B 1 
ATOM 1451 N N   . ILE B 2 89  ? -0.639  6.351   -9.757  1.00 96.54 89  B 1 
ATOM 1452 C CA  . ILE B 2 89  ? -0.144  7.722   -9.578  1.00 96.18 89  B 1 
ATOM 1453 C C   . ILE B 2 89  ? 0.495   7.926   -8.193  1.00 95.99 89  B 1 
ATOM 1454 O O   . ILE B 2 89  ? 1.361   8.787   -8.042  1.00 94.30 89  B 1 
ATOM 1455 C CB  . ILE B 2 89  ? -1.291  8.730   -9.863  1.00 94.96 89  B 1 
ATOM 1456 C CG1 . ILE B 2 89  ? -1.622  8.724   -11.377 1.00 85.91 89  B 1 
ATOM 1457 C CG2 . ILE B 2 89  ? -0.937  10.164  -9.429  1.00 83.21 89  B 1 
ATOM 1458 C CD1 . ILE B 2 89  ? -2.966  9.394   -11.718 1.00 79.43 89  B 1 
ATOM 1459 N N   . THR B 2 90  ? 0.128   7.129   -7.184  1.00 95.64 90  B 1 
ATOM 1460 C CA  . THR B 2 90  ? 0.729   7.216   -5.846  1.00 95.08 90  B 1 
ATOM 1461 C C   . THR B 2 90  ? 2.067   6.495   -5.724  1.00 94.79 90  B 1 
ATOM 1462 O O   . THR B 2 90  ? 2.850   6.825   -4.834  1.00 93.12 90  B 1 
ATOM 1463 C CB  . THR B 2 90  ? -0.219  6.730   -4.738  1.00 93.98 90  B 1 
ATOM 1464 O OG1 . THR B 2 90  ? -0.383  5.335   -4.753  1.00 87.39 90  B 1 
ATOM 1465 C CG2 . THR B 2 90  ? -1.596  7.375   -4.817  1.00 87.75 90  B 1 
ATOM 1466 N N   . LEU B 2 91  ? 2.393   5.560   -6.625  1.00 95.24 91  B 1 
ATOM 1467 C CA  . LEU B 2 91  ? 3.622   4.765   -6.553  1.00 94.92 91  B 1 
ATOM 1468 C C   . LEU B 2 91  ? 4.925   5.584   -6.549  1.00 94.31 91  B 1 
ATOM 1469 O O   . LEU B 2 91  ? 5.837   5.173   -5.834  1.00 93.06 91  B 1 
ATOM 1470 C CB  . LEU B 2 91  ? 3.661   3.715   -7.681  1.00 94.74 91  B 1 
ATOM 1471 C CG  . LEU B 2 91  ? 2.638   2.579   -7.526  1.00 93.63 91  B 1 
ATOM 1472 C CD1 . LEU B 2 91  ? 2.685   1.691   -8.761  1.00 91.85 91  B 1 
ATOM 1473 C CD2 . LEU B 2 91  ? 2.951   1.701   -6.307  1.00 91.57 91  B 1 
ATOM 1474 N N   . PRO B 2 92  ? 5.056   6.718   -7.260  1.00 94.94 92  B 1 
ATOM 1475 C CA  . PRO B 2 92  ? 6.241   7.567   -7.130  1.00 94.69 92  B 1 
ATOM 1476 C C   . PRO B 2 92  ? 6.480   8.085   -5.712  1.00 93.96 92  B 1 
ATOM 1477 O O   . PRO B 2 92  ? 7.632   8.182   -5.296  1.00 92.16 92  B 1 
ATOM 1478 C CB  . PRO B 2 92  ? 6.029   8.726   -8.105  1.00 94.14 92  B 1 
ATOM 1479 C CG  . PRO B 2 92  ? 5.105   8.123   -9.165  1.00 92.68 92  B 1 
ATOM 1480 C CD  . PRO B 2 92  ? 4.219   7.200   -8.338  1.00 95.22 92  B 1 
ATOM 1481 N N   . PHE B 2 93  ? 5.420   8.394   -4.950  1.00 94.66 93  B 1 
ATOM 1482 C CA  . PHE B 2 93  ? 5.545   8.822   -3.562  1.00 94.15 93  B 1 
ATOM 1483 C C   . PHE B 2 93  ? 6.047   7.679   -2.681  1.00 93.07 93  B 1 
ATOM 1484 O O   . PHE B 2 93  ? 6.995   7.868   -1.927  1.00 91.19 93  B 1 
ATOM 1485 C CB  . PHE B 2 93  ? 4.207   9.370   -3.045  1.00 94.29 93  B 1 
ATOM 1486 C CG  . PHE B 2 93  ? 3.661   10.549  -3.822  1.00 94.62 93  B 1 
ATOM 1487 C CD1 . PHE B 2 93  ? 4.077   11.854  -3.506  1.00 92.53 93  B 1 
ATOM 1488 C CD2 . PHE B 2 93  ? 2.746   10.358  -4.867  1.00 92.60 93  B 1 
ATOM 1489 C CE1 . PHE B 2 93  ? 3.579   12.954  -4.221  1.00 91.83 93  B 1 
ATOM 1490 C CE2 . PHE B 2 93  ? 2.249   11.452  -5.590  1.00 91.91 93  B 1 
ATOM 1491 C CZ  . PHE B 2 93  ? 2.663   12.759  -5.269  1.00 92.98 93  B 1 
ATOM 1492 N N   . TRP B 2 94  ? 5.492   6.465   -2.858  1.00 93.03 94  B 1 
ATOM 1493 C CA  . TRP B 2 94  ? 5.971   5.261   -2.177  1.00 92.28 94  B 1 
ATOM 1494 C C   . TRP B 2 94  ? 7.401   4.887   -2.558  1.00 91.69 94  B 1 
ATOM 1495 O O   . TRP B 2 94  ? 8.163   4.429   -1.709  1.00 89.97 94  B 1 
ATOM 1496 C CB  . TRP B 2 94  ? 5.036   4.094   -2.516  1.00 91.51 94  B 1 
ATOM 1497 C CG  . TRP B 2 94  ? 3.665   4.208   -1.939  1.00 90.32 94  B 1 
ATOM 1498 C CD1 . TRP B 2 94  ? 2.511   4.210   -2.639  1.00 84.98 94  B 1 
ATOM 1499 C CD2 . TRP B 2 94  ? 3.293   4.286   -0.535  1.00 87.47 94  B 1 
ATOM 1500 N NE1 . TRP B 2 94  ? 1.441   4.269   -1.758  1.00 83.68 94  B 1 
ATOM 1501 C CE2 . TRP B 2 94  ? 1.877   4.319   -0.463  1.00 86.09 94  B 1 
ATOM 1502 C CE3 . TRP B 2 94  ? 4.017   4.326   0.682   1.00 82.34 94  B 1 
ATOM 1503 C CZ2 . TRP B 2 94  ? 1.181   4.379   0.772   1.00 83.55 94  B 1 
ATOM 1504 C CZ3 . TRP B 2 94  ? 3.331   4.393   1.912   1.00 80.24 94  B 1 
ATOM 1505 C CH2 . TRP B 2 94  ? 1.943   4.420   1.949   1.00 81.30 94  B 1 
ATOM 1506 N N   . ALA B 2 95  ? 7.804   5.093   -3.812  1.00 92.87 95  B 1 
ATOM 1507 C CA  . ALA B 2 95  ? 9.167   4.837   -4.249  1.00 92.28 95  B 1 
ATOM 1508 C C   . ALA B 2 95  ? 10.167  5.791   -3.572  1.00 91.20 95  B 1 
ATOM 1509 O O   . ALA B 2 95  ? 11.242  5.353   -3.164  1.00 89.48 95  B 1 
ATOM 1510 C CB  . ALA B 2 95  ? 9.240   4.940   -5.776  1.00 92.33 95  B 1 
ATOM 1511 N N   . VAL B 2 96  ? 9.817   7.077   -3.433  1.00 92.25 96  B 1 
ATOM 1512 C CA  . VAL B 2 96  ? 10.646  8.050   -2.713  1.00 91.58 96  B 1 
ATOM 1513 C C   . VAL B 2 96  ? 10.706  7.715   -1.217  1.00 90.29 96  B 1 
ATOM 1514 O O   . VAL B 2 96  ? 11.796  7.723   -0.664  1.00 88.27 96  B 1 
ATOM 1515 C CB  . VAL B 2 96  ? 10.152  9.488   -2.950  1.00 91.57 96  B 1 
ATOM 1516 C CG1 . VAL B 2 96  ? 10.883  10.514  -2.078  1.00 88.29 96  B 1 
ATOM 1517 C CG2 . VAL B 2 96  ? 10.384  9.900   -4.409  1.00 89.33 96  B 1 
ATOM 1518 N N   . ASP B 2 97  ? 9.577   7.366   -0.604  1.00 90.61 97  B 1 
ATOM 1519 C CA  . ASP B 2 97  ? 9.518   6.961   0.804   1.00 89.40 97  B 1 
ATOM 1520 C C   . ASP B 2 97  ? 10.394  5.735   1.091   1.00 88.69 97  B 1 
ATOM 1521 O O   . ASP B 2 97  ? 11.190  5.729   2.032   1.00 86.35 97  B 1 
ATOM 1522 C CB  . ASP B 2 97  ? 8.056   6.679   1.164   1.00 88.34 97  B 1 
ATOM 1523 C CG  . ASP B 2 97  ? 7.823   6.457   2.659   1.00 87.07 97  B 1 
ATOM 1524 O OD1 . ASP B 2 97  ? 8.238   7.332   3.440   1.00 82.56 97  B 1 
ATOM 1525 O OD2 . ASP B 2 97  ? 7.146   5.466   3.009   1.00 82.22 97  B 1 
ATOM 1526 N N   . ALA B 2 98  ? 10.354  4.730   0.205   1.00 88.52 98  B 1 
ATOM 1527 C CA  . ALA B 2 98  ? 11.152  3.518   0.343   1.00 87.24 98  B 1 
ATOM 1528 C C   . ALA B 2 98  ? 12.674  3.754   0.227   1.00 86.21 98  B 1 
ATOM 1529 O O   . ALA B 2 98  ? 13.457  2.968   0.769   1.00 83.58 98  B 1 
ATOM 1530 C CB  . ALA B 2 98  ? 10.685  2.516   -0.719  1.00 86.60 98  B 1 
ATOM 1531 N N   . VAL B 2 99  ? 13.111  4.791   -0.500  1.00 88.20 99  B 1 
ATOM 1532 C CA  . VAL B 2 99  ? 14.532  5.075   -0.729  1.00 87.20 99  B 1 
ATOM 1533 C C   . VAL B 2 99  ? 15.068  6.153   0.213   1.00 85.65 99  B 1 
ATOM 1534 O O   . VAL B 2 99  ? 16.238  6.097   0.601   1.00 80.50 99  B 1 
ATOM 1535 C CB  . VAL B 2 99  ? 14.779  5.495   -2.184  1.00 86.82 99  B 1 
ATOM 1536 C CG1 . VAL B 2 99  ? 16.241  5.839   -2.459  1.00 79.19 99  B 1 
ATOM 1537 C CG2 . VAL B 2 99  ? 14.430  4.366   -3.141  1.00 80.07 99  B 1 
ATOM 1538 N N   . ALA B 2 100 ? 14.236  7.133   0.546   1.00 87.07 100 B 1 
ATOM 1539 C CA  . ALA B 2 100 ? 14.632  8.317   1.281   1.00 85.65 100 B 1 
ATOM 1540 C C   . ALA B 2 100 ? 13.759  8.511   2.518   1.00 84.58 100 B 1 
ATOM 1541 O O   . ALA B 2 100 ? 13.885  7.785   3.497   1.00 77.26 100 B 1 
ATOM 1542 C CB  . ALA B 2 100 ? 14.617  9.516   0.336   1.00 83.71 100 B 1 
ATOM 1543 N N   . ASN B 2 101 ? 12.902  9.511   2.484   1.00 85.29 101 B 1 
ATOM 1544 C CA  . ASN B 2 101 ? 12.048  9.933   3.581   1.00 86.11 101 B 1 
ATOM 1545 C C   . ASN B 2 101 ? 10.714  10.426  3.023   1.00 87.89 101 B 1 
ATOM 1546 O O   . ASN B 2 101 ? 10.570  10.723  1.830   1.00 84.52 101 B 1 
ATOM 1547 C CB  . ASN B 2 101 ? 12.751  11.069  4.358   1.00 82.04 101 B 1 
ATOM 1548 C CG  . ASN B 2 101 ? 13.954  10.616  5.160   1.00 80.92 101 B 1 
ATOM 1549 O OD1 . ASN B 2 101 ? 14.113  9.477   5.514   1.00 72.10 101 B 1 
ATOM 1550 N ND2 . ASN B 2 101 ? 14.851  11.527  5.502   1.00 74.50 101 B 1 
ATOM 1551 N N   . TRP B 2 102 ? 9.753   10.584  3.907   1.00 86.62 102 B 1 
ATOM 1552 C CA  . TRP B 2 102 ? 8.476   11.178  3.545   1.00 88.99 102 B 1 
ATOM 1553 C C   . TRP B 2 102 ? 8.549   12.710  3.556   1.00 89.36 102 B 1 
ATOM 1554 O O   . TRP B 2 102 ? 8.239   13.369  4.548   1.00 86.74 102 B 1 
ATOM 1555 C CB  . TRP B 2 102 ? 7.386   10.626  4.451   1.00 89.29 102 B 1 
ATOM 1556 C CG  . TRP B 2 102 ? 6.037   11.028  3.953   1.00 91.00 102 B 1 
ATOM 1557 C CD1 . TRP B 2 102 ? 5.332   12.096  4.369   1.00 89.02 102 B 1 
ATOM 1558 C CD2 . TRP B 2 102 ? 5.278   10.423  2.868   1.00 91.22 102 B 1 
ATOM 1559 N NE1 . TRP B 2 102 ? 4.165   12.201  3.623   1.00 89.87 102 B 1 
ATOM 1560 C CE2 . TRP B 2 102 ? 4.098   11.199  2.688   1.00 91.00 102 B 1 
ATOM 1561 C CE3 . TRP B 2 102 ? 5.480   9.313   2.020   1.00 90.19 102 B 1 
ATOM 1562 C CZ2 . TRP B 2 102 ? 3.150   10.883  1.686   1.00 90.36 102 B 1 
ATOM 1563 C CZ3 . TRP B 2 102 ? 4.529   8.993   1.026   1.00 88.61 102 B 1 
ATOM 1564 C CH2 . TRP B 2 102 ? 3.388   9.776   0.861   1.00 88.98 102 B 1 
ATOM 1565 N N   . TYR B 2 103 ? 8.907   13.308  2.421   1.00 91.76 103 B 1 
ATOM 1566 C CA  . TYR B 2 103 ? 9.007   14.771  2.276   1.00 91.96 103 B 1 
ATOM 1567 C C   . TYR B 2 103 ? 7.674   15.485  2.002   1.00 92.27 103 B 1 
ATOM 1568 O O   . TYR B 2 103 ? 7.629   16.716  1.918   1.00 87.34 103 B 1 
ATOM 1569 C CB  . TYR B 2 103 ? 10.008  15.091  1.158   1.00 90.33 103 B 1 
ATOM 1570 C CG  . TYR B 2 103 ? 11.367  14.473  1.364   1.00 89.36 103 B 1 
ATOM 1571 C CD1 . TYR B 2 103 ? 12.193  14.916  2.423   1.00 83.96 103 B 1 
ATOM 1572 C CD2 . TYR B 2 103 ? 11.833  13.456  0.502   1.00 84.30 103 B 1 
ATOM 1573 C CE1 . TYR B 2 103 ? 13.462  14.360  2.613   1.00 81.96 103 B 1 
ATOM 1574 C CE2 . TYR B 2 103 ? 13.106  12.892  0.682   1.00 81.86 103 B 1 
ATOM 1575 C CZ  . TYR B 2 103 ? 13.918  13.357  1.737   1.00 82.59 103 B 1 
ATOM 1576 O OH  . TYR B 2 103 ? 15.174  12.824  1.909   1.00 78.84 103 B 1 
ATOM 1577 N N   . PHE B 2 104 ? 6.583   14.742  1.829   1.00 92.32 104 B 1 
ATOM 1578 C CA  . PHE B 2 104 ? 5.340   15.269  1.249   1.00 93.02 104 B 1 
ATOM 1579 C C   . PHE B 2 104 ? 4.335   15.803  2.278   1.00 92.95 104 B 1 
ATOM 1580 O O   . PHE B 2 104 ? 3.248   16.256  1.911   1.00 87.29 104 B 1 
ATOM 1581 C CB  . PHE B 2 104 ? 4.733   14.195  0.338   1.00 92.26 104 B 1 
ATOM 1582 C CG  . PHE B 2 104 ? 5.704   13.618  -0.670  1.00 93.20 104 B 1 
ATOM 1583 C CD1 . PHE B 2 104 ? 6.149   14.389  -1.770  1.00 90.17 104 B 1 
ATOM 1584 C CD2 . PHE B 2 104 ? 6.214   12.318  -0.495  1.00 90.23 104 B 1 
ATOM 1585 C CE1 . PHE B 2 104 ? 7.076   13.870  -2.674  1.00 88.86 104 B 1 
ATOM 1586 C CE2 . PHE B 2 104 ? 7.144   11.791  -1.398  1.00 89.21 104 B 1 
ATOM 1587 C CZ  . PHE B 2 104 ? 7.574   12.572  -2.487  1.00 89.39 104 B 1 
ATOM 1588 N N   . GLY B 2 105 ? 4.664   15.749  3.553   1.00 92.39 105 B 1 
ATOM 1589 C CA  . GLY B 2 105 ? 3.818   16.225  4.639   1.00 92.71 105 B 1 
ATOM 1590 C C   . GLY B 2 105 ? 2.639   15.311  4.989   1.00 93.47 105 B 1 
ATOM 1591 O O   . GLY B 2 105 ? 2.361   14.297  4.345   1.00 91.55 105 B 1 
ATOM 1592 N N   . ASN B 2 106 ? 1.912   15.694  6.036   1.00 93.10 106 B 1 
ATOM 1593 C CA  . ASN B 2 106 ? 0.883   14.846  6.647   1.00 93.21 106 B 1 
ATOM 1594 C C   . ASN B 2 106 ? -0.369  14.666  5.760   1.00 93.84 106 B 1 
ATOM 1595 O O   . ASN B 2 106 ? -0.960  13.594  5.723   1.00 92.05 106 B 1 
ATOM 1596 C CB  . ASN B 2 106 ? 0.532   15.448  8.017   1.00 90.99 106 B 1 
ATOM 1597 C CG  . ASN B 2 106 ? -0.227  14.477  8.910   1.00 86.78 106 B 1 
ATOM 1598 O OD1 . ASN B 2 106 ? -0.351  13.311  8.651   1.00 76.76 106 B 1 
ATOM 1599 N ND2 . ASN B 2 106 ? -0.757  14.945  10.023  1.00 76.97 106 B 1 
ATOM 1600 N N   . PHE B 2 107 ? -0.766  15.714  5.011   1.00 94.89 107 B 1 
ATOM 1601 C CA  . PHE B 2 107 ? -1.934  15.634  4.128   1.00 95.34 107 B 1 
ATOM 1602 C C   . PHE B 2 107 ? -1.739  14.589  3.026   1.00 95.30 107 B 1 
ATOM 1603 O O   . PHE B 2 107 ? -2.611  13.745  2.810   1.00 94.38 107 B 1 
ATOM 1604 C CB  . PHE B 2 107 ? -2.225  17.014  3.527   1.00 95.25 107 B 1 
ATOM 1605 C CG  . PHE B 2 107 ? -3.396  16.988  2.560   1.00 94.22 107 B 1 
ATOM 1606 C CD1 . PHE B 2 107 ? -3.175  16.933  1.174   1.00 91.14 107 B 1 
ATOM 1607 C CD2 . PHE B 2 107 ? -4.711  16.969  3.051   1.00 91.70 107 B 1 
ATOM 1608 C CE1 . PHE B 2 107 ? -4.253  16.860  0.283   1.00 91.20 107 B 1 
ATOM 1609 C CE2 . PHE B 2 107 ? -5.805  16.896  2.160   1.00 91.00 107 B 1 
ATOM 1610 C CZ  . PHE B 2 107 ? -5.570  16.841  0.781   1.00 90.90 107 B 1 
ATOM 1611 N N   . LEU B 2 108 ? -0.588  14.600  2.348   1.00 95.54 108 B 1 
ATOM 1612 C CA  . LEU B 2 108 ? -0.282  13.611  1.311   1.00 95.49 108 B 1 
ATOM 1613 C C   . LEU B 2 108 ? -0.094  12.214  1.901   1.00 95.08 108 B 1 
ATOM 1614 O O   . LEU B 2 108 ? -0.526  11.258  1.271   1.00 93.64 108 B 1 
ATOM 1615 C CB  . LEU B 2 108 ? 0.941   14.066  0.493   1.00 94.93 108 B 1 
ATOM 1616 C CG  . LEU B 2 108 ? 0.551   14.999  -0.670  1.00 90.13 108 B 1 
ATOM 1617 C CD1 . LEU B 2 108 ? 1.785   15.697  -1.238  1.00 84.81 108 B 1 
ATOM 1618 C CD2 . LEU B 2 108 ? -0.103  14.235  -1.825  1.00 84.58 108 B 1 
ATOM 1619 N N   . CYS B 2 109 ? 0.432   12.095  3.111   1.00 93.68 109 B 1 
ATOM 1620 C CA  . CYS B 2 109 ? 0.515   10.812  3.806   1.00 93.67 109 B 1 
ATOM 1621 C C   . CYS B 2 109 ? -0.866  10.171  3.966   1.00 94.07 109 B 1 
ATOM 1622 O O   . CYS B 2 109 ? -1.085  9.040   3.536   1.00 92.96 109 B 1 
ATOM 1623 C CB  . CYS B 2 109 ? 1.216   11.019  5.156   1.00 92.34 109 B 1 
ATOM 1624 S SG  . CYS B 2 109 ? 1.368   9.502   6.137   1.00 90.83 109 B 1 
ATOM 1625 N N   . LYS B 2 110 ? -1.835  10.923  4.485   1.00 94.26 110 B 1 
ATOM 1626 C CA  . LYS B 2 110 ? -3.225  10.467  4.594   1.00 94.70 110 B 1 
ATOM 1627 C C   . LYS B 2 110 ? -3.839  10.161  3.224   1.00 95.39 110 B 1 
ATOM 1628 O O   . LYS B 2 110 ? -4.434  9.105   3.049   1.00 94.46 110 B 1 
ATOM 1629 C CB  . LYS B 2 110 ? -4.073  11.513  5.342   1.00 94.05 110 B 1 
ATOM 1630 C CG  . LYS B 2 110 ? -3.676  11.620  6.823   1.00 89.34 110 B 1 
ATOM 1631 C CD  . LYS B 2 110 ? -4.504  12.700  7.537   1.00 88.60 110 B 1 
ATOM 1632 C CE  . LYS B 2 110 ? -4.069  12.877  8.994   1.00 86.84 110 B 1 
ATOM 1633 N NZ  . LYS B 2 110 ? -4.442  11.730  9.873   1.00 83.22 110 B 1 
ATOM 1634 N N   . ALA B 2 111 ? -3.658  11.040  2.244   1.00 95.63 111 B 1 
ATOM 1635 C CA  . ALA B 2 111 ? -4.226  10.871  0.914   1.00 95.91 111 B 1 
ATOM 1636 C C   . ALA B 2 111 ? -3.737  9.591   0.216   1.00 95.90 111 B 1 
ATOM 1637 O O   . ALA B 2 111 ? -4.537  8.862   -0.367  1.00 95.11 111 B 1 
ATOM 1638 C CB  . ALA B 2 111 ? -3.890  12.120  0.076   1.00 95.73 111 B 1 
ATOM 1639 N N   . VAL B 2 112 ? -2.442  9.287   0.304   1.00 95.49 112 B 1 
ATOM 1640 C CA  . VAL B 2 112 ? -1.849  8.109   -0.333  1.00 94.94 112 B 1 
ATOM 1641 C C   . VAL B 2 112 ? -2.329  6.809   0.331   1.00 94.96 112 B 1 
ATOM 1642 O O   . VAL B 2 112 ? -2.694  5.875   -0.373  1.00 93.77 112 B 1 
ATOM 1643 C CB  . VAL B 2 112 ? -0.315  8.248   -0.375  1.00 93.62 112 B 1 
ATOM 1644 C CG1 . VAL B 2 112 ? 0.353   6.999   -0.895  1.00 86.00 112 B 1 
ATOM 1645 C CG2 . VAL B 2 112 ? 0.091   9.379   -1.324  1.00 86.33 112 B 1 
ATOM 1646 N N   . HIS B 2 113 ? -2.448  6.778   1.664   1.00 94.64 113 B 1 
ATOM 1647 C CA  . HIS B 2 113 ? -3.032  5.634   2.375   1.00 94.53 113 B 1 
ATOM 1648 C C   . HIS B 2 113 ? -4.516  5.443   2.034   1.00 94.77 113 B 1 
ATOM 1649 O O   . HIS B 2 113 ? -4.949  4.320   1.767   1.00 93.95 113 B 1 
ATOM 1650 C CB  . HIS B 2 113 ? -2.865  5.818   3.885   1.00 93.95 113 B 1 
ATOM 1651 C CG  . HIS B 2 113 ? -1.479  5.506   4.363   1.00 93.20 113 B 1 
ATOM 1652 N ND1 . HIS B 2 113 ? -0.457  6.413   4.557   1.00 81.82 113 B 1 
ATOM 1653 C CD2 . HIS B 2 113 ? -0.982  4.279   4.702   1.00 83.84 113 B 1 
ATOM 1654 C CE1 . HIS B 2 113 ? 0.614   5.746   5.005   1.00 84.98 113 B 1 
ATOM 1655 N NE2 . HIS B 2 113 ? 0.338   4.443   5.109   1.00 87.20 113 B 1 
ATOM 1656 N N   . VAL B 2 114 ? -5.291  6.520   1.952   1.00 95.70 114 B 1 
ATOM 1657 C CA  . VAL B 2 114 ? -6.695  6.473   1.526   1.00 96.05 114 B 1 
ATOM 1658 C C   . VAL B 2 114 ? -6.819  5.903   0.114   1.00 96.13 114 B 1 
ATOM 1659 O O   . VAL B 2 114 ? -7.646  5.023   -0.122  1.00 95.50 114 B 1 
ATOM 1660 C CB  . VAL B 2 114 ? -7.320  7.872   1.625   1.00 95.92 114 B 1 
ATOM 1661 C CG1 . VAL B 2 114 ? -8.665  8.001   0.886   1.00 93.54 114 B 1 
ATOM 1662 C CG2 . VAL B 2 114 ? -7.562  8.238   3.093   1.00 93.90 114 B 1 
ATOM 1663 N N   . ILE B 2 115 ? -5.993  6.360   -0.832  1.00 96.17 115 B 1 
ATOM 1664 C CA  . ILE B 2 115 ? -6.012  5.854   -2.213  1.00 96.29 115 B 1 
ATOM 1665 C C   . ILE B 2 115 ? -5.642  4.374   -2.268  1.00 95.80 115 B 1 
ATOM 1666 O O   . ILE B 2 115 ? -6.280  3.622   -3.001  1.00 94.78 115 B 1 
ATOM 1667 C CB  . ILE B 2 115 ? -5.105  6.717   -3.120  1.00 96.24 115 B 1 
ATOM 1668 C CG1 . ILE B 2 115 ? -5.704  8.130   -3.292  1.00 94.35 115 B 1 
ATOM 1669 C CG2 . ILE B 2 115 ? -4.942  6.067   -4.508  1.00 94.44 115 B 1 
ATOM 1670 C CD1 . ILE B 2 115 ? -4.711  9.159   -3.859  1.00 89.96 115 B 1 
ATOM 1671 N N   . TYR B 2 116 ? -4.651  3.936   -1.475  1.00 95.01 116 B 1 
ATOM 1672 C CA  . TYR B 2 116 ? -4.289  2.524   -1.337  1.00 94.67 116 B 1 
ATOM 1673 C C   . TYR B 2 116 ? -5.492  1.683   -0.895  1.00 94.69 116 B 1 
ATOM 1674 O O   . TYR B 2 116 ? -5.860  0.722   -1.570  1.00 93.96 116 B 1 
ATOM 1675 C CB  . TYR B 2 116 ? -3.122  2.390   -0.355  1.00 93.82 116 B 1 
ATOM 1676 C CG  . TYR B 2 116 ? -2.792  0.949   0.008   1.00 93.75 116 B 1 
ATOM 1677 C CD1 . TYR B 2 116 ? -3.423  0.323   1.099   1.00 91.24 116 B 1 
ATOM 1678 C CD2 . TYR B 2 116 ? -1.862  0.224   -0.761  1.00 91.09 116 B 1 
ATOM 1679 C CE1 . TYR B 2 116 ? -3.131  -1.007  1.425   1.00 89.79 116 B 1 
ATOM 1680 C CE2 . TYR B 2 116 ? -1.563  -1.106  -0.443  1.00 89.10 116 B 1 
ATOM 1681 C CZ  . TYR B 2 116 ? -2.195  -1.722  0.649   1.00 89.57 116 B 1 
ATOM 1682 O OH  . TYR B 2 116 ? -1.891  -3.020  0.968   1.00 87.47 116 B 1 
ATOM 1683 N N   . THR B 2 117 ? -6.168  2.078   0.177   1.00 95.04 117 B 1 
ATOM 1684 C CA  . THR B 2 117 ? -7.326  1.355   0.716   1.00 95.37 117 B 1 
ATOM 1685 C C   . THR B 2 117 ? -8.509  1.372   -0.254  1.00 95.60 117 B 1 
ATOM 1686 O O   . THR B 2 117 ? -9.164  0.339   -0.453  1.00 94.95 117 B 1 
ATOM 1687 C CB  . THR B 2 117 ? -7.715  1.945   2.078   1.00 94.61 117 B 1 
ATOM 1688 O OG1 . THR B 2 117 ? -6.626  1.782   2.957   1.00 89.04 117 B 1 
ATOM 1689 C CG2 . THR B 2 117 ? -8.906  1.241   2.722   1.00 88.67 117 B 1 
ATOM 1690 N N   . VAL B 2 118 ? -8.768  2.494   -0.926  1.00 96.20 118 B 1 
ATOM 1691 C CA  . VAL B 2 118 ? -9.799  2.567   -1.964  1.00 96.48 118 B 1 
ATOM 1692 C C   . VAL B 2 118 ? -9.485  1.598   -3.098  1.00 96.46 118 B 1 
ATOM 1693 O O   . VAL B 2 118 ? -10.379 0.849   -3.493  1.00 95.55 118 B 1 
ATOM 1694 C CB  . VAL B 2 118 ? -9.983  3.996   -2.511  1.00 96.13 118 B 1 
ATOM 1695 C CG1 . VAL B 2 118 ? -10.883 4.042   -3.754  1.00 92.07 118 B 1 
ATOM 1696 C CG2 . VAL B 2 118 ? -10.648 4.898   -1.473  1.00 92.55 118 B 1 
ATOM 1697 N N   . ASN B 2 119 ? -8.262  1.576   -3.626  1.00 95.73 119 B 1 
ATOM 1698 C CA  . ASN B 2 119 ? -7.885  0.677   -4.715  1.00 95.63 119 B 1 
ATOM 1699 C C   . ASN B 2 119 ? -8.035  -0.792  -4.304  1.00 95.66 119 B 1 
ATOM 1700 O O   . ASN B 2 119 ? -8.690  -1.558  -5.018  1.00 94.89 119 B 1 
ATOM 1701 C CB  . ASN B 2 119 ? -6.455  0.973   -5.173  1.00 95.10 119 B 1 
ATOM 1702 C CG  . ASN B 2 119 ? -6.047  0.012   -6.293  1.00 92.79 119 B 1 
ATOM 1703 O OD1 . ASN B 2 119 ? -5.501  -1.043  -6.075  1.00 81.48 119 B 1 
ATOM 1704 N ND2 . ASN B 2 119 ? -6.363  0.334   -7.526  1.00 83.14 119 B 1 
ATOM 1705 N N   . LEU B 2 120 ? -7.499  -1.149  -3.143  1.00 94.53 120 B 1 
ATOM 1706 C CA  . LEU B 2 120 ? -7.540  -2.494  -2.587  1.00 94.12 120 B 1 
ATOM 1707 C C   . LEU B 2 120 ? -8.959  -3.070  -2.576  1.00 94.44 120 B 1 
ATOM 1708 O O   . LEU B 2 120 ? -9.220  -4.115  -3.157  1.00 93.55 120 B 1 
ATOM 1709 C CB  . LEU B 2 120 ? -6.982  -2.391  -1.154  1.00 92.66 120 B 1 
ATOM 1710 C CG  . LEU B 2 120 ? -6.839  -3.751  -0.465  1.00 88.11 120 B 1 
ATOM 1711 C CD1 . LEU B 2 120 ? -5.471  -4.338  -0.795  1.00 82.78 120 B 1 
ATOM 1712 C CD2 . LEU B 2 120 ? -7.007  -3.565  1.042   1.00 83.02 120 B 1 
ATOM 1713 N N   . TYR B 2 121 ? -9.899  -2.362  -1.939  1.00 96.10 121 B 1 
ATOM 1714 C CA  . TYR B 2 121 ? -11.267 -2.837  -1.794  1.00 96.39 121 B 1 
ATOM 1715 C C   . TYR B 2 121 ? -12.107 -2.635  -3.052  1.00 96.48 121 B 1 
ATOM 1716 O O   . TYR B 2 121 ? -12.865 -3.533  -3.438  1.00 95.45 121 B 1 
ATOM 1717 C CB  . TYR B 2 121 ? -11.917 -2.172  -0.577  1.00 95.93 121 B 1 
ATOM 1718 C CG  . TYR B 2 121 ? -11.291 -2.556  0.749   1.00 95.70 121 B 1 
ATOM 1719 C CD1 . TYR B 2 121 ? -11.159 -3.914  1.115   1.00 93.09 121 B 1 
ATOM 1720 C CD2 . TYR B 2 121 ? -10.836 -1.564  1.638   1.00 92.81 121 B 1 
ATOM 1721 C CE1 . TYR B 2 121 ? -10.600 -4.274  2.348   1.00 91.51 121 B 1 
ATOM 1722 C CE2 . TYR B 2 121 ? -10.275 -1.912  2.875   1.00 91.59 121 B 1 
ATOM 1723 C CZ  . TYR B 2 121 ? -10.159 -3.271  3.231   1.00 92.74 121 B 1 
ATOM 1724 O OH  . TYR B 2 121 ? -9.619  -3.622  4.441   1.00 90.74 121 B 1 
ATOM 1725 N N   . SER B 2 122 ? -11.964 -1.505  -3.751  1.00 96.82 122 B 1 
ATOM 1726 C CA  . SER B 2 122 ? -12.745 -1.260  -4.965  1.00 96.85 122 B 1 
ATOM 1727 C C   . SER B 2 122 ? -12.414 -2.260  -6.073  1.00 96.93 122 B 1 
ATOM 1728 O O   . SER B 2 122 ? -13.335 -2.772  -6.697  1.00 96.04 122 B 1 
ATOM 1729 C CB  . SER B 2 122 ? -12.599 0.179   -5.472  1.00 96.26 122 B 1 
ATOM 1730 O OG  . SER B 2 122 ? -11.306 0.420   -5.961  1.00 88.88 122 B 1 
ATOM 1731 N N   . SER B 2 123 ? -11.148 -2.612  -6.266  1.00 97.02 123 B 1 
ATOM 1732 C CA  . SER B 2 123 ? -10.730 -3.543  -7.313  1.00 96.61 123 B 1 
ATOM 1733 C C   . SER B 2 123 ? -11.366 -4.917  -7.131  1.00 96.70 123 B 1 
ATOM 1734 O O   . SER B 2 123 ? -12.001 -5.439  -8.051  1.00 95.74 123 B 1 
ATOM 1735 C CB  . SER B 2 123 ? -9.206  -3.659  -7.347  1.00 95.48 123 B 1 
ATOM 1736 O OG  . SER B 2 123 ? -8.654  -2.413  -7.713  1.00 83.32 123 B 1 
ATOM 1737 N N   . VAL B 2 124 ? -11.304 -5.491  -5.936  1.00 96.55 124 B 1 
ATOM 1738 C CA  . VAL B 2 124 ? -11.886 -6.814  -5.673  1.00 96.38 124 B 1 
ATOM 1739 C C   . VAL B 2 124 ? -13.420 -6.786  -5.715  1.00 96.21 124 B 1 
ATOM 1740 O O   . VAL B 2 124 ? -14.036 -7.699  -6.274  1.00 95.35 124 B 1 
ATOM 1741 C CB  . VAL B 2 124 ? -11.325 -7.413  -4.374  1.00 95.31 124 B 1 
ATOM 1742 C CG1 . VAL B 2 124 ? -11.853 -6.748  -3.099  1.00 90.49 124 B 1 
ATOM 1743 C CG2 . VAL B 2 124 ? -11.616 -8.910  -4.321  1.00 90.55 124 B 1 
ATOM 1744 N N   . LEU B 2 125 ? -14.047 -5.717  -5.233  1.00 96.62 125 B 1 
ATOM 1745 C CA  . LEU B 2 125 ? -15.503 -5.556  -5.304  1.00 96.64 125 B 1 
ATOM 1746 C C   . LEU B 2 125 ? -15.987 -5.370  -6.751  1.00 96.40 125 B 1 
ATOM 1747 O O   . LEU B 2 125 ? -17.017 -5.927  -7.119  1.00 95.62 125 B 1 
ATOM 1748 C CB  . LEU B 2 125 ? -15.940 -4.376  -4.416  1.00 96.44 125 B 1 
ATOM 1749 C CG  . LEU B 2 125 ? -15.796 -4.610  -2.895  1.00 94.98 125 B 1 
ATOM 1750 C CD1 . LEU B 2 125 ? -16.135 -3.312  -2.154  1.00 92.33 125 B 1 
ATOM 1751 C CD2 . LEU B 2 125 ? -16.736 -5.698  -2.382  1.00 92.10 125 B 1 
ATOM 1752 N N   . ILE B 2 126 ? -15.231 -4.668  -7.608  1.00 96.86 126 B 1 
ATOM 1753 C CA  . ILE B 2 126 ? -15.524 -4.574  -9.043  1.00 96.65 126 B 1 
ATOM 1754 C C   . ILE B 2 126 ? -15.457 -5.957  -9.698  1.00 96.48 126 B 1 
ATOM 1755 O O   . ILE B 2 126 ? -16.336 -6.293  -10.498 1.00 95.67 126 B 1 
ATOM 1756 C CB  . ILE B 2 126 ? -14.587 -3.558  -9.733  1.00 96.19 126 B 1 
ATOM 1757 C CG1 . ILE B 2 126 ? -14.933 -2.110  -9.301  1.00 94.12 126 B 1 
ATOM 1758 C CG2 . ILE B 2 126 ? -14.688 -3.660  -11.272 1.00 94.71 126 B 1 
ATOM 1759 C CD1 . ILE B 2 126 ? -13.794 -1.119  -9.549  1.00 89.79 126 B 1 
ATOM 1760 N N   . LEU B 2 127 ? -14.479 -6.801  -9.339  1.00 96.34 127 B 1 
ATOM 1761 C CA  . LEU B 2 127 ? -14.407 -8.178  -9.840  1.00 96.00 127 B 1 
ATOM 1762 C C   . LEU B 2 127 ? -15.603 -9.028  -9.382  1.00 95.95 127 B 1 
ATOM 1763 O O   . LEU B 2 127 ? -16.134 -9.818  -10.177 1.00 94.95 127 B 1 
ATOM 1764 C CB  . LEU B 2 127 ? -13.085 -8.838  -9.410  1.00 95.63 127 B 1 
ATOM 1765 C CG  . LEU B 2 127 ? -11.814 -8.199  -10.000 1.00 93.66 127 B 1 
ATOM 1766 C CD1 . LEU B 2 127 ? -10.593 -8.957  -9.474  1.00 90.38 127 B 1 
ATOM 1767 C CD2 . LEU B 2 127 ? -11.779 -8.256  -11.527 1.00 89.82 127 B 1 
ATOM 1768 N N   . ALA B 2 128 ? -16.089 -8.824  -8.155  1.00 96.34 128 B 1 
ATOM 1769 C CA  . ALA B 2 128 ? -17.313 -9.455  -7.667  1.00 96.18 128 B 1 
ATOM 1770 C C   . ALA B 2 128 ? -18.540 -8.994  -8.472  1.00 95.95 128 B 1 
ATOM 1771 O O   . ALA B 2 128 ? -19.343 -9.824  -8.920  1.00 94.95 128 B 1 
ATOM 1772 C CB  . ALA B 2 128 ? -17.455 -9.184  -6.165  1.00 95.99 128 B 1 
ATOM 1773 N N   . PHE B 2 129 ? -18.654 -7.689  -8.778  1.00 95.88 129 B 1 
ATOM 1774 C CA  . PHE B 2 129 ? -19.724 -7.149  -9.626  1.00 95.76 129 B 1 
ATOM 1775 C C   . PHE B 2 129 ? -19.647 -7.662  -11.073 1.00 95.01 129 B 1 
ATOM 1776 O O   . PHE B 2 129 ? -20.683 -7.958  -11.676 1.00 93.67 129 B 1 
ATOM 1777 C CB  . PHE B 2 129 ? -19.693 -5.614  -9.599  1.00 95.71 129 B 1 
ATOM 1778 C CG  . PHE B 2 129 ? -20.562 -5.004  -8.518  1.00 95.89 129 B 1 
ATOM 1779 C CD1 . PHE B 2 129 ? -21.672 -4.216  -8.867  1.00 93.30 129 B 1 
ATOM 1780 C CD2 . PHE B 2 129 ? -20.284 -5.233  -7.155  1.00 92.95 129 B 1 
ATOM 1781 C CE1 . PHE B 2 129 ? -22.488 -3.653  -7.877  1.00 92.23 129 B 1 
ATOM 1782 C CE2 . PHE B 2 129 ? -21.096 -4.675  -6.156  1.00 92.21 129 B 1 
ATOM 1783 C CZ  . PHE B 2 129 ? -22.197 -3.883  -6.512  1.00 93.81 129 B 1 
ATOM 1784 N N   . ILE B 2 130 ? -18.440 -7.825  -11.649 1.00 95.10 130 B 1 
ATOM 1785 C CA  . ILE B 2 130 ? -18.262 -8.461  -12.955 1.00 94.31 130 B 1 
ATOM 1786 C C   . ILE B 2 130 ? -18.772 -9.899  -12.921 1.00 94.13 130 B 1 
ATOM 1787 O O   . ILE B 2 130 ? -19.465 -10.330 -13.852 1.00 93.15 130 B 1 
ATOM 1788 C CB  . ILE B 2 130 ? -16.783 -8.405  -13.413 1.00 93.60 130 B 1 
ATOM 1789 C CG1 . ILE B 2 130 ? -16.370 -6.960  -13.763 1.00 90.63 130 B 1 
ATOM 1790 C CG2 . ILE B 2 130 ? -16.547 -9.302  -14.639 1.00 90.59 130 B 1 
ATOM 1791 C CD1 . ILE B 2 130 ? -14.864 -6.758  -13.948 1.00 88.00 130 B 1 
ATOM 1792 N N   . SER B 2 131 ? -18.470 -10.642 -11.864 1.00 95.01 131 B 1 
ATOM 1793 C CA  . SER B 2 131 ? -18.920 -12.020 -11.690 1.00 94.89 131 B 1 
ATOM 1794 C C   . SER B 2 131 ? -20.440 -12.110 -11.569 1.00 94.34 131 B 1 
ATOM 1795 O O   . SER B 2 131 ? -21.067 -12.924 -12.247 1.00 92.99 131 B 1 
ATOM 1796 C CB  . SER B 2 131 ? -18.246 -12.640 -10.461 1.00 94.69 131 B 1 
ATOM 1797 O OG  . SER B 2 131 ? -16.847 -12.544 -10.624 1.00 86.10 131 B 1 
ATOM 1798 N N   . LEU B 2 132 ? -21.047 -11.191 -10.814 1.00 94.50 132 B 1 
ATOM 1799 C CA  . LEU B 2 132 ? -22.502 -11.070 -10.699 1.00 94.13 132 B 1 
ATOM 1800 C C   . LEU B 2 132 ? -23.160 -10.694 -12.036 1.00 93.66 132 B 1 
ATOM 1801 O O   . LEU B 2 132 ? -24.170 -11.277 -12.424 1.00 92.40 132 B 1 
ATOM 1802 C CB  . LEU B 2 132 ? -22.819 -10.059 -9.584  1.00 93.76 132 B 1 
ATOM 1803 C CG  . LEU B 2 132 ? -24.318 -9.948  -9.249  1.00 84.71 132 B 1 
ATOM 1804 C CD1 . LEU B 2 132 ? -24.899 -11.256 -8.704  1.00 81.21 132 B 1 
ATOM 1805 C CD2 . LEU B 2 132 ? -24.523 -8.870  -8.177  1.00 81.21 132 B 1 
ATOM 1806 N N   . ASP B 2 133 ? -22.559 -9.785  -12.821 1.00 93.25 133 B 1 
ATOM 1807 C CA  . ASP B 2 133 ? -23.040 -9.455  -14.172 1.00 92.35 133 B 1 
ATOM 1808 C C   . ASP B 2 133 ? -22.983 -10.670 -15.107 1.00 92.04 133 B 1 
ATOM 1809 O O   . ASP B 2 133 ? -23.912 -10.891 -15.891 1.00 90.66 133 B 1 
ATOM 1810 C CB  . ASP B 2 133 ? -22.245 -8.291  -14.770 1.00 91.56 133 B 1 
ATOM 1811 C CG  . ASP B 2 133 ? -22.737 -7.975  -16.190 1.00 90.39 133 B 1 
ATOM 1812 O OD1 . ASP B 2 133 ? -23.830 -7.403  -16.346 1.00 86.55 133 B 1 
ATOM 1813 O OD2 . ASP B 2 133 ? -22.088 -8.377  -17.191 1.00 85.84 133 B 1 
ATOM 1814 N N   . ARG B 2 134 ? -21.916 -11.479 -15.041 1.00 92.45 134 B 1 
ATOM 1815 C CA  . ARG B 2 134 ? -21.803 -12.722 -15.823 1.00 91.65 134 B 1 
ATOM 1816 C C   . ARG B 2 134 ? -22.851 -13.741 -15.394 1.00 91.63 134 B 1 
ATOM 1817 O O   . ARG B 2 134 ? -23.482 -14.341 -16.270 1.00 89.68 134 B 1 
ATOM 1818 C CB  . ARG B 2 134 ? -20.401 -13.329 -15.701 1.00 90.40 134 B 1 
ATOM 1819 C CG  . ARG B 2 134 ? -19.261 -12.528 -16.357 1.00 85.33 134 B 1 
ATOM 1820 C CD  . ARG B 2 134 ? -19.449 -12.280 -17.854 1.00 81.87 134 B 1 
ATOM 1821 N NE  . ARG B 2 134 ? -20.177 -11.044 -18.112 1.00 78.22 134 B 1 
ATOM 1822 C CZ  . ARG B 2 134 ? -20.583 -10.612 -19.304 1.00 73.71 134 B 1 
ATOM 1823 N NH1 . ARG B 2 134 ? -20.389 -11.308 -20.388 1.00 64.75 134 B 1 
ATOM 1824 N NH2 . ARG B 2 134 ? -21.176 -9.460  -19.414 1.00 66.79 134 B 1 
ATOM 1825 N N   . TYR B 2 135 ? -23.080 -13.886 -14.094 1.00 91.63 135 B 1 
ATOM 1826 C CA  . TYR B 2 135 ? -24.143 -14.728 -13.552 1.00 91.57 135 B 1 
ATOM 1827 C C   . TYR B 2 135 ? -25.510 -14.320 -14.113 1.00 91.01 135 B 1 
ATOM 1828 O O   . TYR B 2 135 ? -26.172 -15.128 -14.766 1.00 89.86 135 B 1 
ATOM 1829 C CB  . TYR B 2 135 ? -24.105 -14.679 -12.014 1.00 91.53 135 B 1 
ATOM 1830 C CG  . TYR B 2 135 ? -25.344 -15.267 -11.362 1.00 91.32 135 B 1 
ATOM 1831 C CD1 . TYR B 2 135 ? -26.413 -14.431 -10.978 1.00 89.22 135 B 1 
ATOM 1832 C CD2 . TYR B 2 135 ? -25.445 -16.655 -11.179 1.00 89.61 135 B 1 
ATOM 1833 C CE1 . TYR B 2 135 ? -27.577 -14.982 -10.418 1.00 88.71 135 B 1 
ATOM 1834 C CE2 . TYR B 2 135 ? -26.606 -17.214 -10.619 1.00 88.59 135 B 1 
ATOM 1835 C CZ  . TYR B 2 135 ? -27.671 -16.378 -10.242 1.00 88.77 135 B 1 
ATOM 1836 O OH  . TYR B 2 135 ? -28.809 -16.920 -9.707  1.00 87.22 135 B 1 
ATOM 1837 N N   . LEU B 2 136 ? -25.890 -13.048 -14.017 1.00 91.52 136 B 1 
ATOM 1838 C CA  . LEU B 2 136 ? -27.166 -12.555 -14.547 1.00 91.28 136 B 1 
ATOM 1839 C C   . LEU B 2 136 ? -27.277 -12.726 -16.069 1.00 90.07 136 B 1 
ATOM 1840 O O   . LEU B 2 136 ? -28.321 -13.134 -16.576 1.00 87.85 136 B 1 
ATOM 1841 C CB  . LEU B 2 136 ? -27.340 -11.076 -14.158 1.00 91.46 136 B 1 
ATOM 1842 C CG  . LEU B 2 136 ? -27.558 -10.822 -12.655 1.00 89.95 136 B 1 
ATOM 1843 C CD1 . LEU B 2 136 ? -27.560 -9.309  -12.407 1.00 86.79 136 B 1 
ATOM 1844 C CD2 . LEU B 2 136 ? -28.888 -11.388 -12.152 1.00 86.33 136 B 1 
ATOM 1845 N N   . ALA B 2 137 ? -26.190 -12.468 -16.820 1.00 90.14 137 B 1 
ATOM 1846 C CA  . ALA B 2 137 ? -26.189 -12.576 -18.277 1.00 88.79 137 B 1 
ATOM 1847 C C   . ALA B 2 137 ? -26.347 -14.016 -18.798 1.00 87.99 137 B 1 
ATOM 1848 O O   . ALA B 2 137 ? -26.795 -14.209 -19.931 1.00 85.25 137 B 1 
ATOM 1849 C CB  . ALA B 2 137 ? -24.876 -11.979 -18.806 1.00 87.42 137 B 1 
ATOM 1850 N N   . ILE B 2 138 ? -25.916 -15.008 -18.026 1.00 88.31 138 B 1 
ATOM 1851 C CA  . ILE B 2 138 ? -25.902 -16.416 -18.446 1.00 87.55 138 B 1 
ATOM 1852 C C   . ILE B 2 138 ? -27.083 -17.173 -17.840 1.00 86.76 138 B 1 
ATOM 1853 O O   . ILE B 2 138 ? -27.769 -17.911 -18.552 1.00 84.04 138 B 1 
ATOM 1854 C CB  . ILE B 2 138 ? -24.539 -17.057 -18.110 1.00 86.56 138 B 1 
ATOM 1855 C CG1 . ILE B 2 138 ? -23.429 -16.393 -18.959 1.00 84.54 138 B 1 
ATOM 1856 C CG2 . ILE B 2 138 ? -24.572 -18.580 -18.358 1.00 83.75 138 B 1 
ATOM 1857 C CD1 . ILE B 2 138 ? -22.000 -16.770 -18.565 1.00 78.11 138 B 1 
ATOM 1858 N N   . VAL B 2 139 ? -27.326 -16.968 -16.552 1.00 87.77 139 B 1 
ATOM 1859 C CA  . VAL B 2 139 ? -28.364 -17.685 -15.804 1.00 86.99 139 B 1 
ATOM 1860 C C   . VAL B 2 139 ? -29.740 -17.074 -16.048 1.00 85.58 139 B 1 
ATOM 1861 O O   . VAL B 2 139 ? -30.665 -17.802 -16.406 1.00 80.95 139 B 1 
ATOM 1862 C CB  . VAL B 2 139 ? -28.010 -17.779 -14.307 1.00 86.35 139 B 1 
ATOM 1863 C CG1 . VAL B 2 139 ? -29.072 -18.541 -13.519 1.00 81.06 139 B 1 
ATOM 1864 C CG2 . VAL B 2 139 ? -26.673 -18.508 -14.124 1.00 82.54 139 B 1 
ATOM 1865 N N   . HIS B 2 140 ? -29.868 -15.739 -16.004 1.00 87.24 140 B 1 
ATOM 1866 C CA  . HIS B 2 140 ? -31.122 -15.011 -16.230 1.00 85.79 140 B 1 
ATOM 1867 C C   . HIS B 2 140 ? -31.148 -14.297 -17.592 1.00 84.04 140 B 1 
ATOM 1868 O O   . HIS B 2 140 ? -31.510 -13.132 -17.705 1.00 76.66 140 B 1 
ATOM 1869 C CB  . HIS B 2 140 ? -31.401 -14.074 -15.046 1.00 83.81 140 B 1 
ATOM 1870 C CG  . HIS B 2 140 ? -31.575 -14.813 -13.758 1.00 80.73 140 B 1 
ATOM 1871 N ND1 . HIS B 2 140 ? -32.714 -15.507 -13.375 1.00 69.62 140 B 1 
ATOM 1872 C CD2 . HIS B 2 140 ? -30.653 -14.964 -12.756 1.00 69.12 140 B 1 
ATOM 1873 C CE1 . HIS B 2 140 ? -32.475 -16.052 -12.163 1.00 70.23 140 B 1 
ATOM 1874 N NE2 . HIS B 2 140 ? -31.233 -15.737 -11.761 1.00 70.71 140 B 1 
ATOM 1875 N N   . ALA B 2 141 ? -30.736 -14.992 -18.668 1.00 80.89 141 B 1 
ATOM 1876 C CA  . ALA B 2 141 ? -30.462 -14.381 -19.972 1.00 78.41 141 B 1 
ATOM 1877 C C   . ALA B 2 141 ? -31.616 -13.563 -20.591 1.00 78.78 141 B 1 
ATOM 1878 O O   . ALA B 2 141 ? -31.347 -12.562 -21.249 1.00 72.61 141 B 1 
ATOM 1879 C CB  . ALA B 2 141 ? -30.024 -15.506 -20.934 1.00 73.13 141 B 1 
ATOM 1880 N N   . THR B 2 142 ? -32.874 -13.945 -20.394 1.00 81.50 142 B 1 
ATOM 1881 C CA  . THR B 2 142 ? -34.046 -13.327 -21.033 1.00 81.18 142 B 1 
ATOM 1882 C C   . THR B 2 142 ? -34.358 -11.930 -20.494 1.00 81.54 142 B 1 
ATOM 1883 O O   . THR B 2 142 ? -34.375 -10.970 -21.256 1.00 75.17 142 B 1 
ATOM 1884 C CB  . THR B 2 142 ? -35.276 -14.236 -20.891 1.00 76.83 142 B 1 
ATOM 1885 O OG1 . THR B 2 142 ? -35.366 -14.689 -19.553 1.00 68.59 142 B 1 
ATOM 1886 C CG2 . THR B 2 142 ? -35.172 -15.470 -21.777 1.00 66.69 142 B 1 
ATOM 1887 N N   . ASN B 2 143 ? -34.527 -11.773 -19.181 1.00 83.58 143 B 1 
ATOM 1888 C CA  . ASN B 2 143 ? -34.918 -10.500 -18.546 1.00 84.28 143 B 1 
ATOM 1889 C C   . ASN B 2 143 ? -33.772 -9.822  -17.772 1.00 85.50 143 B 1 
ATOM 1890 O O   . ASN B 2 143 ? -34.001 -8.974  -16.910 1.00 79.47 143 B 1 
ATOM 1891 C CB  . ASN B 2 143 ? -36.200 -10.714 -17.714 1.00 78.02 143 B 1 
ATOM 1892 C CG  . ASN B 2 143 ? -37.449 -10.741 -18.581 1.00 69.26 143 B 1 
ATOM 1893 O OD1 . ASN B 2 143 ? -37.451 -10.354 -19.725 1.00 59.44 143 B 1 
ATOM 1894 N ND2 . ASN B 2 143 ? -38.562 -11.167 -18.033 1.00 60.72 143 B 1 
ATOM 1895 N N   . SER B 2 144 ? -32.507 -10.143 -18.091 1.00 84.27 144 B 1 
ATOM 1896 C CA  . SER B 2 144 ? -31.347 -9.639  -17.350 1.00 85.08 144 B 1 
ATOM 1897 C C   . SER B 2 144 ? -30.915 -8.218  -17.710 1.00 87.61 144 B 1 
ATOM 1898 O O   . SER B 2 144 ? -30.146 -7.611  -16.968 1.00 84.85 144 B 1 
ATOM 1899 C CB  . SER B 2 144 ? -30.167 -10.600 -17.510 1.00 80.31 144 B 1 
ATOM 1900 O OG  . SER B 2 144 ? -29.741 -10.642 -18.859 1.00 71.14 144 B 1 
ATOM 1901 N N   . GLN B 2 145 ? -31.377 -7.637  -18.839 1.00 85.99 145 B 1 
ATOM 1902 C CA  . GLN B 2 145 ? -30.882 -6.346  -19.337 1.00 86.95 145 B 1 
ATOM 1903 C C   . GLN B 2 145 ? -31.089 -5.199  -18.342 1.00 89.17 145 B 1 
ATOM 1904 O O   . GLN B 2 145 ? -30.161 -4.444  -18.065 1.00 87.12 145 B 1 
ATOM 1905 C CB  . GLN B 2 145 ? -31.563 -6.011  -20.677 1.00 83.59 145 B 1 
ATOM 1906 C CG  . GLN B 2 145 ? -31.031 -6.842  -21.857 1.00 72.75 145 B 1 
ATOM 1907 C CD  . GLN B 2 145 ? -29.602 -6.456  -22.275 1.00 66.14 145 B 1 
ATOM 1908 O OE1 . GLN B 2 145 ? -29.009 -5.505  -21.797 1.00 58.30 145 B 1 
ATOM 1909 N NE2 . GLN B 2 145 ? -29.014 -7.186  -23.193 1.00 55.26 145 B 1 
ATOM 1910 N N   . ARG B 2 146 ? -32.303 -5.069  -17.779 1.00 89.49 146 B 1 
ATOM 1911 C CA  . ARG B 2 146 ? -32.641 -3.996  -16.830 1.00 90.64 146 B 1 
ATOM 1912 C C   . ARG B 2 146 ? -31.854 -4.106  -15.516 1.00 92.03 146 B 1 
ATOM 1913 O O   . ARG B 2 146 ? -31.207 -3.114  -15.167 1.00 90.46 146 B 1 
ATOM 1914 C CB  . ARG B 2 146 ? -34.167 -3.923  -16.644 1.00 88.52 146 B 1 
ATOM 1915 C CG  . ARG B 2 146 ? -34.600 -2.684  -15.825 1.00 75.74 146 B 1 
ATOM 1916 C CD  . ARG B 2 146 ? -36.134 -2.634  -15.704 1.00 69.42 146 B 1 
ATOM 1917 N NE  . ARG B 2 146 ? -36.599 -1.447  -14.955 1.00 59.76 146 B 1 
ATOM 1918 C CZ  . ARG B 2 146 ? -37.857 -1.127  -14.702 1.00 51.03 146 B 1 
ATOM 1919 N NH1 . ARG B 2 146 ? -38.853 -1.864  -15.112 1.00 46.95 146 B 1 
ATOM 1920 N NH2 . ARG B 2 146 ? -38.141 -0.053  -14.034 1.00 44.70 146 B 1 
ATOM 1921 N N   . PRO B 2 147 ? -31.805 -5.244  -14.811 1.00 90.27 147 B 1 
ATOM 1922 C CA  . PRO B 2 147 ? -31.027 -5.364  -13.578 1.00 91.01 147 B 1 
ATOM 1923 C C   . PRO B 2 147 ? -29.520 -5.241  -13.823 1.00 92.10 147 B 1 
ATOM 1924 O O   . PRO B 2 147 ? -28.842 -4.568  -13.055 1.00 90.73 147 B 1 
ATOM 1925 C CB  . PRO B 2 147 ? -31.408 -6.716  -12.962 1.00 88.68 147 B 1 
ATOM 1926 C CG  . PRO B 2 147 ? -31.922 -7.526  -14.157 1.00 83.82 147 B 1 
ATOM 1927 C CD  . PRO B 2 147 ? -32.564 -6.458  -15.035 1.00 87.63 147 B 1 
ATOM 1928 N N   . ARG B 2 148 ? -28.990 -5.765  -14.941 1.00 90.40 148 B 1 
ATOM 1929 C CA  . ARG B 2 148 ? -27.572 -5.603  -15.296 1.00 90.85 148 B 1 
ATOM 1930 C C   . ARG B 2 148 ? -27.201 -4.140  -15.545 1.00 91.54 148 B 1 
ATOM 1931 O O   . ARG B 2 148 ? -26.133 -3.710  -15.127 1.00 90.11 148 B 1 
ATOM 1932 C CB  . ARG B 2 148 ? -27.233 -6.434  -16.535 1.00 89.35 148 B 1 
ATOM 1933 C CG  . ARG B 2 148 ? -27.219 -7.943  -16.226 1.00 86.68 148 B 1 
ATOM 1934 C CD  . ARG B 2 148 ? -26.988 -8.739  -17.516 1.00 85.66 148 B 1 
ATOM 1935 N NE  . ARG B 2 148 ? -25.634 -8.525  -18.019 1.00 83.85 148 B 1 
ATOM 1936 C CZ  . ARG B 2 148 ? -25.223 -8.530  -19.272 1.00 83.69 148 B 1 
ATOM 1937 N NH1 . ARG B 2 148 ? -26.021 -8.826  -20.263 1.00 76.07 148 B 1 
ATOM 1938 N NH2 . ARG B 2 148 ? -23.996 -8.229  -19.522 1.00 76.47 148 B 1 
ATOM 1939 N N   . LYS B 2 149 ? -28.083 -3.369  -16.207 1.00 90.94 149 B 1 
ATOM 1940 C CA  . LYS B 2 149 ? -27.883 -1.931  -16.411 1.00 91.09 149 B 1 
ATOM 1941 C C   . LYS B 2 149 ? -27.920 -1.175  -15.082 1.00 91.75 149 B 1 
ATOM 1942 O O   . LYS B 2 149 ? -27.055 -0.342  -14.846 1.00 90.11 149 B 1 
ATOM 1943 C CB  . LYS B 2 149 ? -28.908 -1.401  -17.419 1.00 89.70 149 B 1 
ATOM 1944 C CG  . LYS B 2 149 ? -28.617 0.057   -17.803 1.00 81.58 149 B 1 
ATOM 1945 C CD  . LYS B 2 149 ? -29.605 0.599   -18.846 1.00 78.61 149 B 1 
ATOM 1946 C CE  . LYS B 2 149 ? -29.243 2.060   -19.108 1.00 68.99 149 B 1 
ATOM 1947 N NZ  . LYS B 2 149 ? -30.187 2.753   -20.020 1.00 61.49 149 B 1 
ATOM 1948 N N   . LEU B 2 150 ? -28.874 -1.495  -14.212 1.00 91.42 150 B 1 
ATOM 1949 C CA  . LEU B 2 150 ? -28.988 -0.885  -12.878 1.00 92.13 150 B 1 
ATOM 1950 C C   . LEU B 2 150 ? -27.731 -1.139  -12.036 1.00 92.84 150 B 1 
ATOM 1951 O O   . LEU B 2 150 ? -27.185 -0.193  -11.467 1.00 91.19 150 B 1 
ATOM 1952 C CB  . LEU B 2 150 ? -30.250 -1.427  -12.186 1.00 91.75 150 B 1 
ATOM 1953 C CG  . LEU B 2 150 ? -30.526 -0.774  -10.816 1.00 84.98 150 B 1 
ATOM 1954 C CD1 . LEU B 2 150 ? -30.936 0.687   -10.954 1.00 77.87 150 B 1 
ATOM 1955 C CD2 . LEU B 2 150 ? -31.653 -1.532  -10.109 1.00 79.24 150 B 1 
ATOM 1956 N N   . LEU B 2 151 ? -27.224 -2.380  -12.020 1.00 91.76 151 B 1 
ATOM 1957 C CA  . LEU B 2 151 ? -25.981 -2.726  -11.328 1.00 92.12 151 B 1 
ATOM 1958 C C   . LEU B 2 151 ? -24.787 -1.936  -11.878 1.00 92.73 151 B 1 
ATOM 1959 O O   . LEU B 2 151 ? -24.073 -1.305  -11.112 1.00 91.87 151 B 1 
ATOM 1960 C CB  . LEU B 2 151 ? -25.739 -4.249  -11.436 1.00 91.67 151 B 1 
ATOM 1961 C CG  . LEU B 2 151 ? -26.622 -5.077  -10.483 1.00 86.85 151 B 1 
ATOM 1962 C CD1 . LEU B 2 151 ? -26.637 -6.537  -10.921 1.00 80.00 151 B 1 
ATOM 1963 C CD2 . LEU B 2 151 ? -26.097 -5.036  -9.041  1.00 80.15 151 B 1 
ATOM 1964 N N   . ALA B 2 152 ? -24.601 -1.901  -13.198 1.00 91.63 152 B 1 
ATOM 1965 C CA  . ALA B 2 152 ? -23.430 -1.283  -13.823 1.00 91.29 152 B 1 
ATOM 1966 C C   . ALA B 2 152 ? -23.433 0.255   -13.813 1.00 91.50 152 B 1 
ATOM 1967 O O   . ALA B 2 152 ? -22.381 0.863   -14.012 1.00 89.53 152 B 1 
ATOM 1968 C CB  . ALA B 2 152 ? -23.316 -1.819  -15.257 1.00 89.55 152 B 1 
ATOM 1969 N N   . GLU B 2 153 ? -24.589 0.910   -13.649 1.00 91.32 153 B 1 
ATOM 1970 C CA  . GLU B 2 153 ? -24.713 2.371   -13.726 1.00 90.83 153 B 1 
ATOM 1971 C C   . GLU B 2 153 ? -25.083 3.045   -12.402 1.00 91.25 153 B 1 
ATOM 1972 O O   . GLU B 2 153 ? -24.855 4.243   -12.262 1.00 88.03 153 B 1 
ATOM 1973 C CB  . GLU B 2 153 ? -25.741 2.767   -14.808 1.00 88.54 153 B 1 
ATOM 1974 C CG  . GLU B 2 153 ? -25.292 2.346   -16.218 1.00 84.96 153 B 1 
ATOM 1975 C CD  . GLU B 2 153 ? -26.252 2.750   -17.334 1.00 81.64 153 B 1 
ATOM 1976 O OE1 . GLU B 2 153 ? -25.860 2.570   -18.514 1.00 76.66 153 B 1 
ATOM 1977 O OE2 . GLU B 2 153 ? -27.400 3.170   -17.085 1.00 76.98 153 B 1 
ATOM 1978 N N   . LYS B 2 154 ? -25.677 2.323   -11.442 1.00 92.94 154 B 1 
ATOM 1979 C CA  . LYS B 2 154 ? -26.105 2.896   -10.165 1.00 93.45 154 B 1 
ATOM 1980 C C   . LYS B 2 154 ? -25.558 2.128   -8.965  1.00 94.12 154 B 1 
ATOM 1981 O O   . LYS B 2 154 ? -24.883 2.721   -8.131  1.00 92.20 154 B 1 
ATOM 1982 C CB  . LYS B 2 154 ? -27.637 3.012   -10.094 1.00 92.63 154 B 1 
ATOM 1983 C CG  . LYS B 2 154 ? -28.235 3.964   -11.145 1.00 88.05 154 B 1 
ATOM 1984 C CD  . LYS B 2 154 ? -29.713 4.230   -10.845 1.00 81.42 154 B 1 
ATOM 1985 C CE  . LYS B 2 154 ? -30.293 5.257   -11.811 1.00 74.72 154 B 1 
ATOM 1986 N NZ  . LYS B 2 154 ? -31.644 5.719   -11.389 1.00 65.08 154 B 1 
ATOM 1987 N N   . VAL B 2 155 ? -25.826 0.833   -8.882  1.00 94.51 155 B 1 
ATOM 1988 C CA  . VAL B 2 155 ? -25.468 0.036   -7.697  1.00 94.91 155 B 1 
ATOM 1989 C C   . VAL B 2 155 ? -23.956 -0.076  -7.528  1.00 95.40 155 B 1 
ATOM 1990 O O   . VAL B 2 155 ? -23.488 -0.152  -6.403  1.00 94.25 155 B 1 
ATOM 1991 C CB  . VAL B 2 155 ? -26.140 -1.349  -7.708  1.00 94.03 155 B 1 
ATOM 1992 C CG1 . VAL B 2 155 ? -25.903 -2.127  -6.422  1.00 89.76 155 B 1 
ATOM 1993 C CG2 . VAL B 2 155 ? -27.656 -1.230  -7.883  1.00 90.29 155 B 1 
ATOM 1994 N N   . VAL B 2 156 ? -23.173 0.022   -8.607  1.00 94.51 156 B 1 
ATOM 1995 C CA  . VAL B 2 156 ? -21.703 0.022   -8.540  1.00 94.54 156 B 1 
ATOM 1996 C C   . VAL B 2 156 ? -21.158 1.140   -7.641  1.00 94.71 156 B 1 
ATOM 1997 O O   . VAL B 2 156 ? -20.187 0.927   -6.933  1.00 93.73 156 B 1 
ATOM 1998 C CB  . VAL B 2 156 ? -21.091 0.082   -9.954  1.00 93.17 156 B 1 
ATOM 1999 C CG1 . VAL B 2 156 ? -21.261 1.449   -10.645 1.00 86.10 156 B 1 
ATOM 2000 C CG2 . VAL B 2 156 ? -19.615 -0.291  -9.947  1.00 87.15 156 B 1 
ATOM 2001 N N   . TYR B 2 157 ? -21.805 2.317   -7.606  1.00 95.02 157 B 1 
ATOM 2002 C CA  . TYR B 2 157 ? -21.368 3.406   -6.730  1.00 95.02 157 B 1 
ATOM 2003 C C   . TYR B 2 157 ? -21.678 3.111   -5.263  1.00 95.19 157 B 1 
ATOM 2004 O O   . TYR B 2 157 ? -20.839 3.328   -4.397  1.00 93.04 157 B 1 
ATOM 2005 C CB  . TYR B 2 157 ? -22.004 4.723   -7.176  1.00 93.87 157 B 1 
ATOM 2006 C CG  . TYR B 2 157 ? -21.566 5.156   -8.559  1.00 93.39 157 B 1 
ATOM 2007 C CD1 . TYR B 2 157 ? -20.293 5.729   -8.746  1.00 89.50 157 B 1 
ATOM 2008 C CD2 . TYR B 2 157 ? -22.410 4.970   -9.673  1.00 89.41 157 B 1 
ATOM 2009 C CE1 . TYR B 2 157 ? -19.874 6.118   -10.018 1.00 87.85 157 B 1 
ATOM 2010 C CE2 . TYR B 2 157 ? -21.997 5.355   -10.953 1.00 87.58 157 B 1 
ATOM 2011 C CZ  . TYR B 2 157 ? -20.725 5.937   -11.124 1.00 89.40 157 B 1 
ATOM 2012 O OH  . TYR B 2 157 ? -20.309 6.318   -12.386 1.00 86.79 157 B 1 
ATOM 2013 N N   . VAL B 2 158 ? -22.855 2.551   -4.974  1.00 96.19 158 B 1 
ATOM 2014 C CA  . VAL B 2 158 ? -23.301 2.231   -3.609  1.00 95.96 158 B 1 
ATOM 2015 C C   . VAL B 2 158 ? -22.633 0.965   -3.065  1.00 95.84 158 B 1 
ATOM 2016 O O   . VAL B 2 158 ? -22.384 0.866   -1.872  1.00 93.76 158 B 1 
ATOM 2017 C CB  . VAL B 2 158 ? -24.837 2.102   -3.556  1.00 94.81 158 B 1 
ATOM 2018 C CG1 . VAL B 2 158 ? -25.361 1.859   -2.140  1.00 87.70 158 B 1 
ATOM 2019 C CG2 . VAL B 2 158 ? -25.521 3.366   -4.087  1.00 87.15 158 B 1 
ATOM 2020 N N   . GLY B 2 159 ? -22.356 -0.013  -3.927  1.00 95.54 159 B 1 
ATOM 2021 C CA  . GLY B 2 159 ? -21.825 -1.316  -3.540  1.00 94.94 159 B 1 
ATOM 2022 C C   . GLY B 2 159 ? -20.308 -1.455  -3.657  1.00 95.40 159 B 1 
ATOM 2023 O O   . GLY B 2 159 ? -19.760 -2.416  -3.131  1.00 93.56 159 B 1 
ATOM 2024 N N   . VAL B 2 160 ? -19.630 -0.544  -4.359  1.00 95.57 160 B 1 
ATOM 2025 C CA  . VAL B 2 160 ? -18.169 -0.575  -4.533  1.00 95.75 160 B 1 
ATOM 2026 C C   . VAL B 2 160 ? -17.520 0.684   -3.973  1.00 96.10 160 B 1 
ATOM 2027 O O   . VAL B 2 160 ? -16.732 0.603   -3.038  1.00 95.09 160 B 1 
ATOM 2028 C CB  . VAL B 2 160 ? -17.767 -0.799  -6.013  1.00 94.62 160 B 1 
ATOM 2029 C CG1 . VAL B 2 160 ? -16.249 -0.779  -6.207  1.00 90.77 160 B 1 
ATOM 2030 C CG2 . VAL B 2 160 ? -18.302 -2.128  -6.552  1.00 91.55 160 B 1 
ATOM 2031 N N   . TRP B 2 161 ? -17.846 1.857   -4.521  1.00 96.20 161 B 1 
ATOM 2032 C CA  . TRP B 2 161 ? -17.127 3.087   -4.201  1.00 96.64 161 B 1 
ATOM 2033 C C   . TRP B 2 161 ? -17.450 3.623   -2.804  1.00 96.70 161 B 1 
ATOM 2034 O O   . TRP B 2 161 ? -16.527 3.988   -2.078  1.00 95.31 161 B 1 
ATOM 2035 C CB  . TRP B 2 161 ? -17.401 4.138   -5.278  1.00 96.15 161 B 1 
ATOM 2036 C CG  . TRP B 2 161 ? -16.816 3.803   -6.611  1.00 95.96 161 B 1 
ATOM 2037 C CD1 . TRP B 2 161 ? -17.488 3.308   -7.672  1.00 93.61 161 B 1 
ATOM 2038 C CD2 . TRP B 2 161 ? -15.420 3.916   -7.032  1.00 95.19 161 B 1 
ATOM 2039 N NE1 . TRP B 2 161 ? -16.603 3.112   -8.738  1.00 92.68 161 B 1 
ATOM 2040 C CE2 . TRP B 2 161 ? -15.326 3.476   -8.374  1.00 94.38 161 B 1 
ATOM 2041 C CE3 . TRP B 2 161 ? -14.235 4.355   -6.386  1.00 93.63 161 B 1 
ATOM 2042 C CZ2 . TRP B 2 161 ? -14.097 3.480   -9.082  1.00 93.08 161 B 1 
ATOM 2043 C CZ3 . TRP B 2 161 ? -13.011 4.355   -7.092  1.00 92.04 161 B 1 
ATOM 2044 C CH2 . TRP B 2 161 ? -12.950 3.926   -8.415  1.00 92.09 161 B 1 
ATOM 2045 N N   . ILE B 2 162 ? -18.719 3.661   -2.398  1.00 97.25 162 B 1 
ATOM 2046 C CA  . ILE B 2 162 ? -19.102 4.139   -1.063  1.00 97.00 162 B 1 
ATOM 2047 C C   . ILE B 2 162 ? -18.520 3.233   0.040   1.00 96.87 162 B 1 
ATOM 2048 O O   . ILE B 2 162 ? -17.854 3.780   0.922   1.00 96.13 162 B 1 
ATOM 2049 C CB  . ILE B 2 162 ? -20.627 4.371   -0.931  1.00 96.43 162 B 1 
ATOM 2050 C CG1 . ILE B 2 162 ? -21.064 5.539   -1.837  1.00 92.41 162 B 1 
ATOM 2051 C CG2 . ILE B 2 162 ? -21.029 4.629   0.532   1.00 91.35 162 B 1 
ATOM 2052 C CD1 . ILE B 2 162 ? -22.580 5.766   -1.894  1.00 81.90 162 B 1 
ATOM 2053 N N   . PRO B 2 163 ? -18.668 1.897   -0.009  1.00 96.61 163 B 1 
ATOM 2054 C CA  . PRO B 2 163 ? -18.031 1.020   0.980   1.00 95.93 163 B 1 
ATOM 2055 C C   . PRO B 2 163 ? -16.512 1.165   1.009   1.00 95.84 163 B 1 
ATOM 2056 O O   . PRO B 2 163 ? -15.943 1.276   2.088   1.00 94.61 163 B 1 
ATOM 2057 C CB  . PRO B 2 163 ? -18.445 -0.405  0.607   1.00 94.56 163 B 1 
ATOM 2058 C CG  . PRO B 2 163 ? -19.765 -0.203  -0.121  1.00 92.18 163 B 1 
ATOM 2059 C CD  . PRO B 2 163 ? -19.537 1.113   -0.861  1.00 95.60 163 B 1 
ATOM 2060 N N   . ALA B 2 164 ? -15.849 1.237   -0.151  1.00 96.37 164 B 1 
ATOM 2061 C CA  . ALA B 2 164 ? -14.404 1.423   -0.210  1.00 96.06 164 B 1 
ATOM 2062 C C   . ALA B 2 164 ? -13.967 2.739   0.446   1.00 96.01 164 B 1 
ATOM 2063 O O   . ALA B 2 164 ? -12.996 2.752   1.196   1.00 94.77 164 B 1 
ATOM 2064 C CB  . ALA B 2 164 ? -13.944 1.329   -1.671  1.00 95.69 164 B 1 
ATOM 2065 N N   . LEU B 2 165 ? -14.697 3.843   0.226   1.00 96.91 165 B 1 
ATOM 2066 C CA  . LEU B 2 165 ? -14.435 5.128   0.877   1.00 96.70 165 B 1 
ATOM 2067 C C   . LEU B 2 165 ? -14.686 5.081   2.385   1.00 96.50 165 B 1 
ATOM 2068 O O   . LEU B 2 165 ? -13.888 5.617   3.139   1.00 95.23 165 B 1 
ATOM 2069 C CB  . LEU B 2 165 ? -15.297 6.227   0.228   1.00 96.13 165 B 1 
ATOM 2070 C CG  . LEU B 2 165 ? -14.819 6.673   -1.169  1.00 89.77 165 B 1 
ATOM 2071 C CD1 . LEU B 2 165 ? -15.887 7.553   -1.819  1.00 84.25 165 B 1 
ATOM 2072 C CD2 . LEU B 2 165 ? -13.522 7.479   -1.108  1.00 83.65 165 B 1 
ATOM 2073 N N   . LEU B 2 166 ? -15.757 4.428   2.849   1.00 96.75 166 B 1 
ATOM 2074 C CA  . LEU B 2 166 ? -16.031 4.278   4.284   1.00 96.54 166 B 1 
ATOM 2075 C C   . LEU B 2 166 ? -14.927 3.482   4.995   1.00 96.07 166 B 1 
ATOM 2076 O O   . LEU B 2 166 ? -14.552 3.822   6.121   1.00 94.60 166 B 1 
ATOM 2077 C CB  . LEU B 2 166 ? -17.400 3.609   4.490   1.00 96.34 166 B 1 
ATOM 2078 C CG  . LEU B 2 166 ? -18.611 4.491   4.126   1.00 93.25 166 B 1 
ATOM 2079 C CD1 . LEU B 2 166 ? -19.891 3.664   4.217   1.00 88.93 166 B 1 
ATOM 2080 C CD2 . LEU B 2 166 ? -18.753 5.697   5.052   1.00 89.04 166 B 1 
ATOM 2081 N N   . LEU B 2 167 ? -14.353 2.483   4.316   1.00 96.28 167 B 1 
ATOM 2082 C CA  . LEU B 2 167 ? -13.237 1.696   4.841   1.00 95.64 167 B 1 
ATOM 2083 C C   . LEU B 2 167 ? -11.906 2.476   4.922   1.00 94.81 167 B 1 
ATOM 2084 O O   . LEU B 2 167 ? -10.951 1.962   5.488   1.00 92.67 167 B 1 
ATOM 2085 C CB  . LEU B 2 167 ? -13.098 0.410   4.004   1.00 95.10 167 B 1 
ATOM 2086 C CG  . LEU B 2 167 ? -14.266 -0.586  4.194   1.00 93.98 167 B 1 
ATOM 2087 C CD1 . LEU B 2 167 ? -14.186 -1.692  3.139   1.00 90.99 167 B 1 
ATOM 2088 C CD2 . LEU B 2 167 ? -14.268 -1.235  5.565   1.00 90.79 167 B 1 
ATOM 2089 N N   . THR B 2 168 ? -11.848 3.706   4.400   1.00 95.75 168 B 1 
ATOM 2090 C CA  . THR B 2 168 ? -10.676 4.592   4.541   1.00 95.14 168 B 1 
ATOM 2091 C C   . THR B 2 168 ? -10.693 5.448   5.802   1.00 94.89 168 B 1 
ATOM 2092 O O   . THR B 2 168 ? -9.706  6.127   6.086   1.00 92.83 168 B 1 
ATOM 2093 C CB  . THR B 2 168 ? -10.480 5.502   3.324   1.00 94.28 168 B 1 
ATOM 2094 O OG1 . THR B 2 168 ? -11.442 6.524   3.229   1.00 86.58 168 B 1 
ATOM 2095 C CG2 . THR B 2 168 ? -10.486 4.739   2.009   1.00 87.21 168 B 1 
ATOM 2096 N N   . ILE B 2 169 ? -11.776 5.436   6.579   1.00 95.61 169 B 1 
ATOM 2097 C CA  . ILE B 2 169 ? -11.878 6.227   7.816   1.00 95.45 169 B 1 
ATOM 2098 C C   . ILE B 2 169 ? -10.694 5.957   8.778   1.00 94.97 169 B 1 
ATOM 2099 O O   . ILE B 2 169 ? -10.126 6.925   9.278   1.00 93.62 169 B 1 
ATOM 2100 C CB  . ILE B 2 169 ? -13.253 6.024   8.498   1.00 95.21 169 B 1 
ATOM 2101 C CG1 . ILE B 2 169 ? -14.385 6.607   7.615   1.00 92.06 169 B 1 
ATOM 2102 C CG2 . ILE B 2 169 ? -13.286 6.660   9.901   1.00 91.54 169 B 1 
ATOM 2103 C CD1 . ILE B 2 169 ? -15.797 6.220   8.070   1.00 85.05 169 B 1 
ATOM 2104 N N   . PRO B 2 170 ? -10.267 4.695   8.997   1.00 93.70 170 B 1 
ATOM 2105 C CA  . PRO B 2 170 ? -9.084  4.421   9.814   1.00 93.13 170 B 1 
ATOM 2106 C C   . PRO B 2 170 ? -7.808  5.083   9.292   1.00 92.74 170 B 1 
ATOM 2107 O O   . PRO B 2 170 ? -7.005  5.551   10.086  1.00 90.99 170 B 1 
ATOM 2108 C CB  . PRO B 2 170 ? -8.943  2.901   9.823   1.00 91.94 170 B 1 
ATOM 2109 C CG  . PRO B 2 170 ? -10.363 2.403   9.558   1.00 90.24 170 B 1 
ATOM 2110 C CD  . PRO B 2 170 ? -10.883 3.450   8.591   1.00 92.87 170 B 1 
ATOM 2111 N N   . ASP B 2 171 ? -7.633  5.197   7.967   1.00 93.06 171 B 1 
ATOM 2112 C CA  . ASP B 2 171 ? -6.465  5.851   7.384   1.00 92.59 171 B 1 
ATOM 2113 C C   . ASP B 2 171 ? -6.438  7.344   7.712   1.00 92.62 171 B 1 
ATOM 2114 O O   . ASP B 2 171 ? -5.392  7.881   8.077   1.00 91.20 171 B 1 
ATOM 2115 C CB  . ASP B 2 171 ? -6.419  5.650   5.862   1.00 91.19 171 B 1 
ATOM 2116 C CG  . ASP B 2 171 ? -6.329  4.189   5.440   1.00 90.17 171 B 1 
ATOM 2117 O OD1 . ASP B 2 171 ? -5.708  3.389   6.161   1.00 85.45 171 B 1 
ATOM 2118 O OD2 . ASP B 2 171 ? -6.822  3.850   4.344   1.00 86.30 171 B 1 
ATOM 2119 N N   . PHE B 2 172 ? -7.592  8.027   7.676   1.00 93.94 172 B 1 
ATOM 2120 C CA  . PHE B 2 172 ? -7.672  9.430   8.087   1.00 93.76 172 B 1 
ATOM 2121 C C   . PHE B 2 172 ? -7.313  9.646   9.556   1.00 93.86 172 B 1 
ATOM 2122 O O   . PHE B 2 172 ? -6.760  10.696  9.897   1.00 91.29 172 B 1 
ATOM 2123 C CB  . PHE B 2 172 ? -9.077  9.981   7.814   1.00 92.39 172 B 1 
ATOM 2124 C CG  . PHE B 2 172 ? -9.274  10.411  6.388   1.00 88.20 172 B 1 
ATOM 2125 C CD1 . PHE B 2 172 ? -8.675  11.601  5.921   1.00 82.40 172 B 1 
ATOM 2126 C CD2 . PHE B 2 172 ? -10.069 9.661   5.515   1.00 81.01 172 B 1 
ATOM 2127 C CE1 . PHE B 2 172 ? -8.869  12.017  4.600   1.00 77.36 172 B 1 
ATOM 2128 C CE2 . PHE B 2 172 ? -10.273 10.072  4.188   1.00 76.32 172 B 1 
ATOM 2129 C CZ  . PHE B 2 172 ? -9.671  11.255  3.734   1.00 74.76 172 B 1 
ATOM 2130 N N   . ILE B 2 173 ? -7.614  8.672   10.423  1.00 93.76 173 B 1 
ATOM 2131 C CA  . ILE B 2 173 ? -7.353  8.761   11.854  1.00 93.56 173 B 1 
ATOM 2132 C C   . ILE B 2 173 ? -5.887  8.414   12.162  1.00 93.03 173 B 1 
ATOM 2133 O O   . ILE B 2 173 ? -5.205  9.197   12.818  1.00 91.67 173 B 1 
ATOM 2134 C CB  . ILE B 2 173 ? -8.359  7.874   12.634  1.00 93.36 173 B 1 
ATOM 2135 C CG1 . ILE B 2 173 ? -9.807  8.384   12.402  1.00 89.76 173 B 1 
ATOM 2136 C CG2 . ILE B 2 173 ? -8.034  7.876   14.136  1.00 88.89 173 B 1 
ATOM 2137 C CD1 . ILE B 2 173 ? -10.891 7.429   12.905  1.00 81.98 173 B 1 
ATOM 2138 N N   . PHE B 2 174 ? -5.414  7.280   11.657  1.00 92.47 174 B 1 
ATOM 2139 C CA  . PHE B 2 174 ? -4.155  6.671   12.083  1.00 92.00 174 B 1 
ATOM 2140 C C   . PHE B 2 174 ? -2.968  6.955   11.164  1.00 91.32 174 B 1 
ATOM 2141 O O   . PHE B 2 174 ? -1.832  6.876   11.636  1.00 89.41 174 B 1 
ATOM 2142 C CB  . PHE B 2 174 ? -4.365  5.167   12.268  1.00 91.96 174 B 1 
ATOM 2143 C CG  . PHE B 2 174 ? -5.386  4.801   13.328  1.00 92.16 174 B 1 
ATOM 2144 C CD1 . PHE B 2 174 ? -5.165  5.151   14.671  1.00 89.75 174 B 1 
ATOM 2145 C CD2 . PHE B 2 174 ? -6.565  4.122   12.985  1.00 89.98 174 B 1 
ATOM 2146 C CE1 . PHE B 2 174 ? -6.107  4.823   15.659  1.00 88.99 174 B 1 
ATOM 2147 C CE2 . PHE B 2 174 ? -7.516  3.790   13.961  1.00 88.94 174 B 1 
ATOM 2148 C CZ  . PHE B 2 174 ? -7.285  4.142   15.304  1.00 89.73 174 B 1 
ATOM 2149 N N   . ALA B 2 175 ? -3.159  7.299   9.886   1.00 92.59 175 B 1 
ATOM 2150 C CA  . ALA B 2 175 ? -2.050  7.644   9.005   1.00 92.72 175 B 1 
ATOM 2151 C C   . ALA B 2 175 ? -1.525  9.043   9.335   1.00 92.50 175 B 1 
ATOM 2152 O O   . ALA B 2 175 ? -2.217  10.049  9.159   1.00 91.13 175 B 1 
ATOM 2153 C CB  . ALA B 2 175 ? -2.442  7.516   7.534   1.00 92.51 175 B 1 
ATOM 2154 N N   . ASN B 2 176 ? -0.276  9.108   9.810   1.00 91.82 176 B 1 
ATOM 2155 C CA  . ASN B 2 176 ? 0.385   10.349  10.185  1.00 91.35 176 B 1 
ATOM 2156 C C   . ASN B 2 176 ? 1.866   10.300  9.796   1.00 91.07 176 B 1 
ATOM 2157 O O   . ASN B 2 176 ? 2.428   9.229   9.573   1.00 87.96 176 B 1 
ATOM 2158 C CB  . ASN B 2 176 ? 0.197   10.605  11.685  1.00 89.16 176 B 1 
ATOM 2159 C CG  . ASN B 2 176 ? -1.250  10.910  12.048  1.00 84.75 176 B 1 
ATOM 2160 O OD1 . ASN B 2 176 ? -1.874  11.817  11.519  1.00 74.77 176 B 1 
ATOM 2161 N ND2 . ASN B 2 176 ? -1.820  10.179  12.976  1.00 75.47 176 B 1 
ATOM 2162 N N   . VAL B 2 177 ? 2.481   11.468  9.727   1.00 91.71 177 B 1 
ATOM 2163 C CA  . VAL B 2 177 ? 3.931   11.585  9.617   1.00 91.71 177 B 1 
ATOM 2164 C C   . VAL B 2 177 ? 4.493   11.723  11.025  1.00 90.81 177 B 1 
ATOM 2165 O O   . VAL B 2 177 ? 3.996   12.527  11.808  1.00 88.52 177 B 1 
ATOM 2166 C CB  . VAL B 2 177 ? 4.354   12.770  8.733   1.00 91.26 177 B 1 
ATOM 2167 C CG1 . VAL B 2 177 ? 5.876   12.827  8.560   1.00 86.46 177 B 1 
ATOM 2168 C CG2 . VAL B 2 177 ? 3.731   12.648  7.338   1.00 87.68 177 B 1 
ATOM 2169 N N   . SER B 2 178 ? 5.517   10.933  11.326  1.00 89.39 178 B 1 
ATOM 2170 C CA  . SER B 2 178 ? 6.272   11.026  12.570  1.00 88.04 178 B 1 
ATOM 2171 C C   . SER B 2 178 ? 7.757   11.149  12.259  1.00 87.88 178 B 1 
ATOM 2172 O O   . SER B 2 178 ? 8.225   10.629  11.251  1.00 85.32 178 B 1 
ATOM 2173 C CB  . SER B 2 178 ? 6.003   9.807   13.440  1.00 85.83 178 B 1 
ATOM 2174 O OG  . SER B 2 178 ? 6.443   10.056  14.754  1.00 74.19 178 B 1 
ATOM 2175 N N   . GLU B 2 179 ? 8.474   11.827  13.123  1.00 86.37 179 B 1 
ATOM 2176 C CA  . GLU B 2 179 ? 9.924   11.936  13.027  1.00 84.61 179 B 1 
ATOM 2177 C C   . GLU B 2 179 ? 10.576  10.823  13.852  1.00 82.80 179 B 1 
ATOM 2178 O O   . GLU B 2 179 ? 10.206  10.594  15.006  1.00 78.37 179 B 1 
ATOM 2179 C CB  . GLU B 2 179 ? 10.338  13.342  13.475  1.00 82.40 179 B 1 
ATOM 2180 C CG  . GLU B 2 179 ? 11.796  13.667  13.156  1.00 72.80 179 B 1 
ATOM 2181 C CD  . GLU B 2 179 ? 12.140  15.141  13.430  1.00 70.87 179 B 1 
ATOM 2182 O OE1 . GLU B 2 179 ? 13.274  15.549  13.076  1.00 65.41 179 B 1 
ATOM 2183 O OE2 . GLU B 2 179 ? 11.263  15.893  13.939  1.00 67.06 179 B 1 
ATOM 2184 N N   . ALA B 2 180 ? 11.519  10.105  13.240  1.00 80.73 180 B 1 
ATOM 2185 C CA  . ALA B 2 180 ? 12.302  9.064   13.887  1.00 77.56 180 B 1 
ATOM 2186 C C   . ALA B 2 180 ? 13.710  9.043   13.300  1.00 76.80 180 B 1 
ATOM 2187 O O   . ALA B 2 180 ? 13.862  8.932   12.082  1.00 71.29 180 B 1 
ATOM 2188 C CB  . ALA B 2 180 ? 11.624  7.715   13.661  1.00 73.34 180 B 1 
ATOM 2189 N N   . ASP B 2 181 ? 14.735  9.112   14.139  1.00 75.86 181 B 1 
ATOM 2190 C CA  . ASP B 2 181 ? 16.155  9.054   13.755  1.00 73.93 181 B 1 
ATOM 2191 C C   . ASP B 2 181 ? 16.500  10.002  12.581  1.00 75.44 181 B 1 
ATOM 2192 O O   . ASP B 2 181 ? 17.042  9.576   11.561  1.00 70.08 181 B 1 
ATOM 2193 C CB  . ASP B 2 181 ? 16.585  7.588   13.512  1.00 69.18 181 B 1 
ATOM 2194 C CG  . ASP B 2 181 ? 16.455  6.654   14.720  1.00 63.13 181 B 1 
ATOM 2195 O OD1 . ASP B 2 181 ? 16.514  7.133   15.875  1.00 57.26 181 B 1 
ATOM 2196 O OD2 . ASP B 2 181 ? 16.325  5.428   14.505  1.00 57.14 181 B 1 
ATOM 2197 N N   . ASP B 2 182 ? 16.105  11.277  12.690  1.00 78.74 182 B 1 
ATOM 2198 C CA  . ASP B 2 182 ? 16.259  12.325  11.663  1.00 79.26 182 B 1 
ATOM 2199 C C   . ASP B 2 182 ? 15.553  12.037  10.318  1.00 80.82 182 B 1 
ATOM 2200 O O   . ASP B 2 182 ? 15.877  12.606  9.271   1.00 77.14 182 B 1 
ATOM 2201 C CB  . ASP B 2 182 ? 17.738  12.718  11.495  1.00 76.90 182 B 1 
ATOM 2202 C CG  . ASP B 2 182 ? 18.376  13.260  12.775  1.00 69.41 182 B 1 
ATOM 2203 O OD1 . ASP B 2 182 ? 17.670  13.969  13.519  1.00 61.72 182 B 1 
ATOM 2204 O OD2 . ASP B 2 182 ? 19.581  12.985  12.985  1.00 62.19 182 B 1 
ATOM 2205 N N   . ARG B 2 183 ? 14.550  11.157  10.335  1.00 83.37 183 B 1 
ATOM 2206 C CA  . ARG B 2 183 ? 13.759  10.775  9.165   1.00 83.35 183 B 1 
ATOM 2207 C C   . ARG B 2 183 ? 12.278  10.993  9.416   1.00 85.33 183 B 1 
ATOM 2208 O O   . ARG B 2 183 ? 11.769  10.698  10.498  1.00 83.71 183 B 1 
ATOM 2209 C CB  . ARG B 2 183 ? 14.028  9.315   8.792   1.00 79.62 183 B 1 
ATOM 2210 C CG  . ARG B 2 183 ? 15.500  9.094   8.422   1.00 70.32 183 B 1 
ATOM 2211 C CD  . ARG B 2 183 ? 15.728  7.621   8.067   1.00 66.77 183 B 1 
ATOM 2212 N NE  . ARG B 2 183 ? 17.142  7.375   7.752   1.00 60.50 183 B 1 
ATOM 2213 C CZ  . ARG B 2 183 ? 17.655  6.191   7.489   1.00 54.88 183 B 1 
ATOM 2214 N NH1 . ARG B 2 183 ? 16.932  5.117   7.496   1.00 52.85 183 B 1 
ATOM 2215 N NH2 . ARG B 2 183 ? 18.918  6.075   7.210   1.00 48.04 183 B 1 
ATOM 2216 N N   . TYR B 2 184 ? 11.562  11.422  8.390   1.00 87.47 184 B 1 
ATOM 2217 C CA  . TYR B 2 184 ? 10.108  11.491  8.400   1.00 88.23 184 B 1 
ATOM 2218 C C   . TYR B 2 184 ? 9.514   10.180  7.874   1.00 87.91 184 B 1 
ATOM 2219 O O   . TYR B 2 184 ? 9.692   9.837   6.705   1.00 85.79 184 B 1 
ATOM 2220 C CB  . TYR B 2 184 ? 9.615   12.703  7.624   1.00 88.35 184 B 1 
ATOM 2221 C CG  . TYR B 2 184 ? 10.032  14.015  8.251   1.00 87.79 184 B 1 
ATOM 2222 C CD1 . TYR B 2 184 ? 9.435   14.450  9.448   1.00 83.81 184 B 1 
ATOM 2223 C CD2 . TYR B 2 184 ? 11.052  14.798  7.663   1.00 84.38 184 B 1 
ATOM 2224 C CE1 . TYR B 2 184 ? 9.862   15.632  10.072  1.00 82.91 184 B 1 
ATOM 2225 C CE2 . TYR B 2 184 ? 11.491  15.978  8.288   1.00 83.11 184 B 1 
ATOM 2226 C CZ  . TYR B 2 184 ? 10.903  16.390  9.498   1.00 83.08 184 B 1 
ATOM 2227 O OH  . TYR B 2 184 ? 11.363  17.513  10.134  1.00 80.29 184 B 1 
ATOM 2228 N N   . ILE B 2 185 ? 8.790   9.487   8.736   1.00 88.36 185 B 1 
ATOM 2229 C CA  . ILE B 2 185 ? 8.116   8.228   8.421   1.00 87.66 185 B 1 
ATOM 2230 C C   . ILE B 2 185 ? 6.623   8.501   8.300   1.00 88.64 185 B 1 
ATOM 2231 O O   . ILE B 2 185 ? 5.981   8.945   9.256   1.00 87.19 185 B 1 
ATOM 2232 C CB  . ILE B 2 185 ? 8.443   7.157   9.484   1.00 84.66 185 B 1 
ATOM 2233 C CG1 . ILE B 2 185 ? 9.983   6.949   9.585   1.00 75.08 185 B 1 
ATOM 2234 C CG2 . ILE B 2 185 ? 7.738   5.842   9.127   1.00 73.31 185 B 1 
ATOM 2235 C CD1 . ILE B 2 185 ? 10.409  5.943   10.659  1.00 68.74 185 B 1 
ATOM 2236 N N   . CYS B 2 186 ? 6.043   8.205   7.135   1.00 89.54 186 B 1 
ATOM 2237 C CA  . CYS B 2 186 ? 4.602   8.197   6.932   1.00 89.71 186 B 1 
ATOM 2238 C C   . CYS B 2 186 ? 4.063   6.792   7.214   1.00 89.24 186 B 1 
ATOM 2239 O O   . CYS B 2 186 ? 4.353   5.872   6.447   1.00 86.46 186 B 1 
ATOM 2240 C CB  . CYS B 2 186 ? 4.291   8.655   5.503   1.00 89.49 186 B 1 
ATOM 2241 S SG  . CYS B 2 186 ? 2.555   8.399   5.037   1.00 88.72 186 B 1 
ATOM 2242 N N   . ASP B 2 187 ? 3.276   6.608   8.273   1.00 90.27 187 B 1 
ATOM 2243 C CA  . ASP B 2 187 ? 2.710   5.300   8.600   1.00 89.89 187 B 1 
ATOM 2244 C C   . ASP B 2 187 ? 1.335   5.393   9.259   1.00 90.63 187 B 1 
ATOM 2245 O O   . ASP B 2 187 ? 0.875   6.464   9.654   1.00 88.34 187 B 1 
ATOM 2246 C CB  . ASP B 2 187 ? 3.661   4.529   9.538   1.00 87.05 187 B 1 
ATOM 2247 C CG  . ASP B 2 187 ? 3.606   3.012   9.327   1.00 83.45 187 B 1 
ATOM 2248 O OD1 . ASP B 2 187 ? 2.695   2.525   8.615   1.00 77.90 187 B 1 
ATOM 2249 O OD2 . ASP B 2 187 ? 4.555   2.328   9.758   1.00 77.38 187 B 1 
ATOM 2250 N N   . ARG B 2 188 ? 0.694   4.244   9.399   1.00 89.88 188 B 1 
ATOM 2251 C CA  . ARG B 2 188 ? -0.467  4.049   10.246  1.00 90.03 188 B 1 
ATOM 2252 C C   . ARG B 2 188 ? 0.027   3.740   11.662  1.00 89.66 188 B 1 
ATOM 2253 O O   . ARG B 2 188 ? 0.491   2.634   11.933  1.00 87.66 188 B 1 
ATOM 2254 C CB  . ARG B 2 188 ? -1.327  2.916   9.700   1.00 89.51 188 B 1 
ATOM 2255 C CG  . ARG B 2 188 ? -1.943  3.247   8.325   1.00 86.71 188 B 1 
ATOM 2256 C CD  . ARG B 2 188 ? -2.648  2.008   7.799   1.00 85.47 188 B 1 
ATOM 2257 N NE  . ARG B 2 188 ? -3.278  2.234   6.486   1.00 82.68 188 B 1 
ATOM 2258 C CZ  . ARG B 2 188 ? -3.346  1.380   5.490   1.00 80.56 188 B 1 
ATOM 2259 N NH1 . ARG B 2 188 ? -2.809  0.194   5.538   1.00 73.30 188 B 1 
ATOM 2260 N NH2 . ARG B 2 188 ? -3.969  1.702   4.409   1.00 74.75 188 B 1 
ATOM 2261 N N   . PHE B 2 189 ? -0.083  4.712   12.553  1.00 89.18 189 B 1 
ATOM 2262 C CA  . PHE B 2 189 ? 0.286   4.561   13.954  1.00 88.77 189 B 1 
ATOM 2263 C C   . PHE B 2 189 ? -0.940  4.155   14.767  1.00 88.57 189 B 1 
ATOM 2264 O O   . PHE B 2 189 ? -1.777  4.986   15.123  1.00 85.76 189 B 1 
ATOM 2265 C CB  . PHE B 2 189 ? 0.933   5.847   14.464  1.00 87.54 189 B 1 
ATOM 2266 C CG  . PHE B 2 189 ? 2.236   6.172   13.755  1.00 87.16 189 B 1 
ATOM 2267 C CD1 . PHE B 2 189 ? 3.403   5.442   14.038  1.00 84.75 189 B 1 
ATOM 2268 C CD2 . PHE B 2 189 ? 2.273   7.194   12.785  1.00 85.11 189 B 1 
ATOM 2269 C CE1 . PHE B 2 189 ? 4.600   5.733   13.376  1.00 83.39 189 B 1 
ATOM 2270 C CE2 . PHE B 2 189 ? 3.470   7.488   12.120  1.00 83.07 189 B 1 
ATOM 2271 C CZ  . PHE B 2 189 ? 4.635   6.760   12.418  1.00 83.33 189 B 1 
ATOM 2272 N N   . TYR B 2 190 ? -1.058  2.859   15.040  1.00 87.68 190 B 1 
ATOM 2273 C CA  . TYR B 2 190 ? -2.122  2.319   15.883  1.00 87.42 190 B 1 
ATOM 2274 C C   . TYR B 2 190 ? -1.744  2.422   17.366  1.00 86.48 190 B 1 
ATOM 2275 O O   . TYR B 2 190 ? -0.570  2.279   17.709  1.00 83.76 190 B 1 
ATOM 2276 C CB  . TYR B 2 190 ? -2.427  0.887   15.469  1.00 87.42 190 B 1 
ATOM 2277 C CG  . TYR B 2 190 ? -2.853  0.749   14.020  1.00 88.33 190 B 1 
ATOM 2278 C CD1 . TYR B 2 190 ? -4.082  1.284   13.585  1.00 86.01 190 B 1 
ATOM 2279 C CD2 . TYR B 2 190 ? -2.022  0.094   13.100  1.00 86.70 190 B 1 
ATOM 2280 C CE1 . TYR B 2 190 ? -4.477  1.159   12.248  1.00 85.58 190 B 1 
ATOM 2281 C CE2 . TYR B 2 190 ? -2.408  -0.044  11.751  1.00 85.63 190 B 1 
ATOM 2282 C CZ  . TYR B 2 190 ? -3.647  0.485   11.334  1.00 86.35 190 B 1 
ATOM 2283 O OH  . TYR B 2 190 ? -4.039  0.342   10.031  1.00 84.58 190 B 1 
ATOM 2284 N N   . PRO B 2 191 ? -2.725  2.623   18.256  1.00 85.60 191 B 1 
ATOM 2285 C CA  . PRO B 2 191 ? -2.439  2.751   19.693  1.00 84.14 191 B 1 
ATOM 2286 C C   . PRO B 2 191 ? -1.949  1.464   20.346  1.00 83.49 191 B 1 
ATOM 2287 O O   . PRO B 2 191 ? -1.291  1.506   21.383  1.00 78.93 191 B 1 
ATOM 2288 C CB  . PRO B 2 191 ? -3.757  3.239   20.308  1.00 82.96 191 B 1 
ATOM 2289 C CG  . PRO B 2 191 ? -4.834  2.771   19.328  1.00 81.62 191 B 1 
ATOM 2290 C CD  . PRO B 2 191 ? -4.132  2.830   17.980  1.00 84.20 191 B 1 
ATOM 2291 N N   . ASN B 2 192 ? -2.280  0.300   19.777  1.00 83.13 192 B 1 
ATOM 2292 C CA  . ASN B 2 192 ? -1.803  -1.009  20.219  1.00 82.86 192 B 1 
ATOM 2293 C C   . ASN B 2 192 ? -1.868  -2.038  19.073  1.00 84.24 192 B 1 
ATOM 2294 O O   . ASN B 2 192 ? -2.525  -1.826  18.053  1.00 81.68 192 B 1 
ATOM 2295 C CB  . ASN B 2 192 ? -2.594  -1.449  21.466  1.00 79.44 192 B 1 
ATOM 2296 C CG  . ASN B 2 192 ? -4.089  -1.600  21.226  1.00 75.42 192 B 1 
ATOM 2297 O OD1 . ASN B 2 192 ? -4.547  -1.987  20.184  1.00 64.97 192 B 1 
ATOM 2298 N ND2 . ASN B 2 192 ? -4.908  -1.320  22.222  1.00 69.58 192 B 1 
ATOM 2299 N N   . ASP B 2 193 ? -1.227  -3.187  19.271  1.00 83.09 193 B 1 
ATOM 2300 C CA  . ASP B 2 193 ? -1.162  -4.253  18.271  1.00 83.59 193 B 1 
ATOM 2301 C C   . ASP B 2 193 ? -2.513  -4.947  18.018  1.00 85.94 193 B 1 
ATOM 2302 O O   . ASP B 2 193 ? -2.729  -5.512  16.952  1.00 84.33 193 B 1 
ATOM 2303 C CB  . ASP B 2 193 ? -0.101  -5.286  18.691  1.00 80.40 193 B 1 
ATOM 2304 C CG  . ASP B 2 193 ? 1.338   -4.747  18.647  1.00 77.41 193 B 1 
ATOM 2305 O OD1 . ASP B 2 193 ? 1.586   -3.734  17.959  1.00 71.32 193 B 1 
ATOM 2306 O OD2 . ASP B 2 193 ? 2.207   -5.384  19.286  1.00 72.52 193 B 1 
ATOM 2307 N N   . LEU B 2 194 ? -3.467  -4.856  18.947  1.00 85.14 194 B 1 
ATOM 2308 C CA  . LEU B 2 194 ? -4.831  -5.368  18.753  1.00 86.83 194 B 1 
ATOM 2309 C C   . LEU B 2 194 ? -5.534  -4.675  17.580  1.00 88.07 194 B 1 
ATOM 2310 O O   . LEU B 2 194 ? -6.202  -5.337  16.792  1.00 86.74 194 B 1 
ATOM 2311 C CB  . LEU B 2 194 ? -5.644  -5.194  20.051  1.00 85.63 194 B 1 
ATOM 2312 C CG  . LEU B 2 194 ? -5.601  -6.449  20.942  1.00 76.87 194 B 1 
ATOM 2313 C CD1 . LEU B 2 194 ? -5.778  -6.070  22.416  1.00 70.81 194 B 1 
ATOM 2314 C CD2 . LEU B 2 194 ? -6.727  -7.404  20.557  1.00 71.39 194 B 1 
ATOM 2315 N N   . TRP B 2 195 ? -5.339  -3.346  17.420  1.00 88.14 195 B 1 
ATOM 2316 C CA  . TRP B 2 195 ? -5.863  -2.627  16.257  1.00 89.07 195 B 1 
ATOM 2317 C C   . TRP B 2 195 ? -5.245  -3.133  14.949  1.00 90.04 195 B 1 
ATOM 2318 O O   . TRP B 2 195 ? -5.960  -3.274  13.964  1.00 88.57 195 B 1 
ATOM 2319 C CB  . TRP B 2 195 ? -5.621  -1.129  16.420  1.00 88.27 195 B 1 
ATOM 2320 C CG  . TRP B 2 195 ? -6.563  -0.463  17.367  1.00 86.80 195 B 1 
ATOM 2321 C CD1 . TRP B 2 195 ? -6.268  -0.054  18.614  1.00 80.09 195 B 1 
ATOM 2322 C CD2 . TRP B 2 195 ? -7.961  -0.113  17.142  1.00 83.04 195 B 1 
ATOM 2323 N NE1 . TRP B 2 195 ? -7.392  0.542   19.192  1.00 77.60 195 B 1 
ATOM 2324 C CE2 . TRP B 2 195 ? -8.448  0.522   18.306  1.00 81.11 195 B 1 
ATOM 2325 C CE3 . TRP B 2 195 ? -8.848  -0.271  16.050  1.00 75.79 195 B 1 
ATOM 2326 C CZ2 . TRP B 2 195 ? -9.781  1.003   18.407  1.00 77.41 195 B 1 
ATOM 2327 C CZ3 . TRP B 2 195 ? -10.171 0.195   16.148  1.00 73.55 195 B 1 
ATOM 2328 C CH2 . TRP B 2 195 ? -10.629 0.825   17.310  1.00 74.54 195 B 1 
ATOM 2329 N N   . VAL B 2 196 ? -3.953  -3.458  14.955  1.00 90.03 196 B 1 
ATOM 2330 C CA  . VAL B 2 196 ? -3.283  -4.042  13.781  1.00 90.02 196 B 1 
ATOM 2331 C C   . VAL B 2 196 ? -3.951  -5.354  13.390  1.00 91.16 196 B 1 
ATOM 2332 O O   . VAL B 2 196 ? -4.319  -5.531  12.227  1.00 90.95 196 B 1 
ATOM 2333 C CB  . VAL B 2 196 ? -1.777  -4.258  14.016  1.00 88.74 196 B 1 
ATOM 2334 C CG1 . VAL B 2 196 ? -1.090  -4.809  12.765  1.00 84.69 196 B 1 
ATOM 2335 C CG2 . VAL B 2 196 ? -1.070  -2.951  14.400  1.00 85.00 196 B 1 
ATOM 2336 N N   . VAL B 2 197 ? -4.200  -6.244  14.355  1.00 91.40 197 B 1 
ATOM 2337 C CA  . VAL B 2 197 ? -4.882  -7.521  14.120  1.00 92.03 197 B 1 
ATOM 2338 C C   . VAL B 2 197 ? -6.302  -7.308  13.584  1.00 92.80 197 B 1 
ATOM 2339 O O   . VAL B 2 197 ? -6.699  -7.947  12.618  1.00 92.47 197 B 1 
ATOM 2340 C CB  . VAL B 2 197 ? -4.918  -8.377  15.396  1.00 91.45 197 B 1 
ATOM 2341 C CG1 . VAL B 2 197 ? -5.685  -9.683  15.177  1.00 86.75 197 B 1 
ATOM 2342 C CG2 . VAL B 2 197 ? -3.503  -8.748  15.849  1.00 87.30 197 B 1 
ATOM 2343 N N   . VAL B 2 198 ? -7.068  -6.379  14.168  1.00 93.52 198 B 1 
ATOM 2344 C CA  . VAL B 2 198 ? -8.435  -6.075  13.727  1.00 93.79 198 B 1 
ATOM 2345 C C   . VAL B 2 198 ? -8.452  -5.593  12.272  1.00 94.04 198 B 1 
ATOM 2346 O O   . VAL B 2 198 ? -9.266  -6.060  11.479  1.00 93.49 198 B 1 
ATOM 2347 C CB  . VAL B 2 198 ? -9.103  -5.047  14.665  1.00 93.25 198 B 1 
ATOM 2348 C CG1 . VAL B 2 198 ? -10.427 -4.502  14.113  1.00 88.33 198 B 1 
ATOM 2349 C CG2 . VAL B 2 198 ? -9.421  -5.692  16.022  1.00 88.56 198 B 1 
ATOM 2350 N N   . PHE B 2 199 ? -7.536  -4.690  11.893  1.00 92.62 199 B 1 
ATOM 2351 C CA  . PHE B 2 199 ? -7.480  -4.183  10.520  1.00 92.52 199 B 1 
ATOM 2352 C C   . PHE B 2 199 ? -6.919  -5.207  9.525   1.00 92.66 199 B 1 
ATOM 2353 O O   . PHE B 2 199 ? -7.414  -5.275  8.394   1.00 91.60 199 B 1 
ATOM 2354 C CB  . PHE B 2 199 ? -6.707  -2.859  10.468  1.00 92.11 199 B 1 
ATOM 2355 C CG  . PHE B 2 199 ? -7.434  -1.702  11.115  1.00 90.93 199 B 1 
ATOM 2356 C CD1 . PHE B 2 199 ? -8.742  -1.367  10.713  1.00 87.86 199 B 1 
ATOM 2357 C CD2 . PHE B 2 199 ? -6.816  -0.953  12.132  1.00 88.08 199 B 1 
ATOM 2358 C CE1 . PHE B 2 199 ? -9.433  -0.317  11.339  1.00 86.76 199 B 1 
ATOM 2359 C CE2 . PHE B 2 199 ? -7.500  0.101   12.761  1.00 86.21 199 B 1 
ATOM 2360 C CZ  . PHE B 2 199 ? -8.814  0.413   12.374  1.00 86.62 199 B 1 
ATOM 2361 N N   . GLN B 2 200 ? -5.968  -6.049  9.914   1.00 92.23 200 B 1 
ATOM 2362 C CA  . GLN B 2 200 ? -5.517  -7.169  9.082   1.00 92.49 200 B 1 
ATOM 2363 C C   . GLN B 2 200 ? -6.650  -8.189  8.866   1.00 93.24 200 B 1 
ATOM 2364 O O   . GLN B 2 200 ? -6.884  -8.620  7.739   1.00 92.42 200 B 1 
ATOM 2365 C CB  . GLN B 2 200 ? -4.302  -7.852  9.714   1.00 91.27 200 B 1 
ATOM 2366 C CG  . GLN B 2 200 ? -2.990  -7.055  9.528   1.00 87.49 200 B 1 
ATOM 2367 C CD  . GLN B 2 200 ? -1.797  -7.786  10.149  1.00 86.58 200 B 1 
ATOM 2368 O OE1 . GLN B 2 200 ? -1.943  -8.713  10.917  1.00 80.99 200 B 1 
ATOM 2369 N NE2 . GLN B 2 200 ? -0.579  -7.411  9.840   1.00 77.33 200 B 1 
ATOM 2370 N N   . PHE B 2 201 ? -7.413  -8.509  9.915   1.00 93.68 201 B 1 
ATOM 2371 C CA  . PHE B 2 201 ? -8.577  -9.382  9.799   1.00 94.09 201 B 1 
ATOM 2372 C C   . PHE B 2 201 ? -9.656  -8.777  8.890   1.00 94.22 201 B 1 
ATOM 2373 O O   . PHE B 2 201 ? -10.157 -9.458  7.993   1.00 93.40 201 B 1 
ATOM 2374 C CB  . PHE B 2 201 ? -9.131  -9.680  11.192  1.00 93.59 201 B 1 
ATOM 2375 C CG  . PHE B 2 201 ? -10.306 -10.636 11.148  1.00 86.96 201 B 1 
ATOM 2376 C CD1 . PHE B 2 201 ? -11.628 -10.157 11.278  1.00 79.42 201 B 1 
ATOM 2377 C CD2 . PHE B 2 201 ? -10.083 -12.015 10.955  1.00 79.03 201 B 1 
ATOM 2378 C CE1 . PHE B 2 201 ? -12.706 -11.053 11.226  1.00 75.61 201 B 1 
ATOM 2379 C CE2 . PHE B 2 201 ? -11.163 -12.911 10.901  1.00 74.33 201 B 1 
ATOM 2380 C CZ  . PHE B 2 201 ? -12.468 -12.427 11.044  1.00 75.50 201 B 1 
ATOM 2381 N N   . GLN B 2 202 ? -9.966  -7.481  9.050   1.00 94.50 202 B 1 
ATOM 2382 C CA  . GLN B 2 202 ? -10.869 -6.763  8.142   1.00 94.47 202 B 1 
ATOM 2383 C C   . GLN B 2 202 ? -10.371 -6.829  6.690   1.00 94.66 202 B 1 
ATOM 2384 O O   . GLN B 2 202 ? -11.168 -7.077  5.777   1.00 93.44 202 B 1 
ATOM 2385 C CB  . GLN B 2 202 ? -10.995 -5.299  8.592   1.00 93.44 202 B 1 
ATOM 2386 C CG  . GLN B 2 202 ? -11.951 -4.499  7.694   1.00 88.90 202 B 1 
ATOM 2387 C CD  . GLN B 2 202 ? -11.918 -3.007  8.027   1.00 87.11 202 B 1 
ATOM 2388 O OE1 . GLN B 2 202 ? -12.214 -2.586  9.131   1.00 77.98 202 B 1 
ATOM 2389 N NE2 . GLN B 2 202 ? -11.540 -2.165  7.100   1.00 75.70 202 B 1 
ATOM 2390 N N   . HIS B 2 203 ? -9.065  -6.642  6.467   1.00 95.07 203 B 1 
ATOM 2391 C CA  . HIS B 2 203 ? -8.461  -6.713  5.139   1.00 94.57 203 B 1 
ATOM 2392 C C   . HIS B 2 203 ? -8.653  -8.104  4.512   1.00 94.94 203 B 1 
ATOM 2393 O O   . HIS B 2 203 ? -9.138  -8.201  3.388   1.00 94.12 203 B 1 
ATOM 2394 C CB  . HIS B 2 203 ? -6.978  -6.316  5.248   1.00 92.99 203 B 1 
ATOM 2395 C CG  . HIS B 2 203 ? -6.253  -6.163  3.954   1.00 87.32 203 B 1 
ATOM 2396 N ND1 . HIS B 2 203 ? -4.959  -5.674  3.846   1.00 72.76 203 B 1 
ATOM 2397 C CD2 . HIS B 2 203 ? -6.659  -6.494  2.695   1.00 75.34 203 B 1 
ATOM 2398 C CE1 . HIS B 2 203 ? -4.609  -5.745  2.557   1.00 75.71 203 B 1 
ATOM 2399 N NE2 . HIS B 2 203 ? -5.615  -6.229  1.832   1.00 78.31 203 B 1 
ATOM 2400 N N   . ILE B 2 204 ? -8.387  -9.180  5.257   1.00 95.06 204 B 1 
ATOM 2401 C CA  . ILE B 2 204 ? -8.584  -10.551 4.790   1.00 95.33 204 B 1 
ATOM 2402 C C   . ILE B 2 204 ? -10.068 -10.826 4.511   1.00 95.55 204 B 1 
ATOM 2403 O O   . ILE B 2 204 ? -10.421 -11.367 3.462   1.00 94.42 204 B 1 
ATOM 2404 C CB  . ILE B 2 204 ? -8.002  -11.543 5.823   1.00 95.18 204 B 1 
ATOM 2405 C CG1 . ILE B 2 204 ? -6.464  -11.387 5.933   1.00 92.88 204 B 1 
ATOM 2406 C CG2 . ILE B 2 204 ? -8.340  -12.995 5.458   1.00 92.84 204 B 1 
ATOM 2407 C CD1 . ILE B 2 204 ? -5.888  -11.989 7.227   1.00 87.44 204 B 1 
ATOM 2408 N N   . MET B 2 205 ? -10.963 -10.419 5.426   1.00 96.01 205 B 1 
ATOM 2409 C CA  . MET B 2 205 ? -12.398 -10.666 5.286   1.00 96.26 205 B 1 
ATOM 2410 C C   . MET B 2 205 ? -13.005 -9.917  4.093   1.00 96.24 205 B 1 
ATOM 2411 O O   . MET B 2 205 ? -13.660 -10.527 3.244   1.00 95.44 205 B 1 
ATOM 2412 C CB  . MET B 2 205 ? -13.132 -10.305 6.589   1.00 96.11 205 B 1 
ATOM 2413 C CG  . MET B 2 205 ? -12.891 -11.336 7.696   1.00 89.91 205 B 1 
ATOM 2414 S SD  . MET B 2 205 ? -13.487 -13.017 7.305   1.00 87.16 205 B 1 
ATOM 2415 C CE  . MET B 2 205 ? -15.282 -12.767 7.357   1.00 73.49 205 B 1 
ATOM 2416 N N   . VAL B 2 206 ? -12.775 -8.601  3.993   1.00 95.75 206 B 1 
ATOM 2417 C CA  . VAL B 2 206 ? -13.390 -7.758  2.957   1.00 95.51 206 B 1 
ATOM 2418 C C   . VAL B 2 206 ? -12.619 -7.809  1.642   1.00 95.89 206 B 1 
ATOM 2419 O O   . VAL B 2 206 ? -13.224 -7.734  0.574   1.00 94.77 206 B 1 
ATOM 2420 C CB  . VAL B 2 206 ? -13.554 -6.306  3.456   1.00 94.62 206 B 1 
ATOM 2421 C CG1 . VAL B 2 206 ? -14.292 -5.444  2.425   1.00 91.69 206 B 1 
ATOM 2422 C CG2 . VAL B 2 206 ? -14.363 -6.248  4.760   1.00 91.85 206 B 1 
ATOM 2423 N N   . GLY B 2 207 ? -11.295 -7.961  1.690   1.00 95.53 207 B 1 
ATOM 2424 C CA  . GLY B 2 207 ? -10.428 -7.989  0.519   1.00 95.17 207 B 1 
ATOM 2425 C C   . GLY B 2 207 ? -10.339 -9.357  -0.168  1.00 95.49 207 B 1 
ATOM 2426 O O   . GLY B 2 207 ? -10.141 -9.406  -1.387  1.00 93.52 207 B 1 
ATOM 2427 N N   . LEU B 2 208 ? -10.504 -10.465 0.565   1.00 95.25 208 B 1 
ATOM 2428 C CA  . LEU B 2 208 ? -10.336 -11.817 0.032   1.00 95.66 208 B 1 
ATOM 2429 C C   . LEU B 2 208 ? -11.566 -12.705 0.231   1.00 96.21 208 B 1 
ATOM 2430 O O   . LEU B 2 208 ? -12.131 -13.194 -0.750  1.00 95.28 208 B 1 
ATOM 2431 C CB  . LEU B 2 208 ? -9.062  -12.439 0.634   1.00 94.59 208 B 1 
ATOM 2432 C CG  . LEU B 2 208 ? -8.713  -13.842 0.106   1.00 92.91 208 B 1 
ATOM 2433 C CD1 . LEU B 2 208 ? -8.292  -13.799 -1.359  1.00 88.83 208 B 1 
ATOM 2434 C CD2 . LEU B 2 208 ? -7.562  -14.429 0.924   1.00 88.42 208 B 1 
ATOM 2435 N N   . ILE B 2 209 ? -11.975 -12.933 1.473   1.00 96.27 209 B 1 
ATOM 2436 C CA  . ILE B 2 209 ? -12.923 -14.004 1.805   1.00 96.47 209 B 1 
ATOM 2437 C C   . ILE B 2 209 ? -14.329 -13.684 1.290   1.00 96.87 209 B 1 
ATOM 2438 O O   . ILE B 2 209 ? -14.883 -14.457 0.509   1.00 96.09 209 B 1 
ATOM 2439 C CB  . ILE B 2 209 ? -12.910 -14.325 3.324   1.00 96.07 209 B 1 
ATOM 2440 C CG1 . ILE B 2 209 ? -11.502 -14.814 3.731   1.00 92.87 209 B 1 
ATOM 2441 C CG2 . ILE B 2 209 ? -13.989 -15.365 3.677   1.00 92.62 209 B 1 
ATOM 2442 C CD1 . ILE B 2 209 ? -11.350 -15.194 5.202   1.00 82.57 209 B 1 
ATOM 2443 N N   . LEU B 2 210 ? -14.916 -12.545 1.673   1.00 96.31 210 B 1 
ATOM 2444 C CA  . LEU B 2 210 ? -16.288 -12.197 1.277   1.00 96.32 210 B 1 
ATOM 2445 C C   . LEU B 2 210 ? -16.439 -12.042 -0.250  1.00 96.49 210 B 1 
ATOM 2446 O O   . LEU B 2 210 ? -17.313 -12.698 -0.820  1.00 95.87 210 B 1 
ATOM 2447 C CB  . LEU B 2 210 ? -16.795 -10.950 2.036   1.00 95.72 210 B 1 
ATOM 2448 C CG  . LEU B 2 210 ? -16.969 -11.116 3.552   1.00 89.54 210 B 1 
ATOM 2449 C CD1 . LEU B 2 210 ? -17.342 -9.766  4.171   1.00 83.70 210 B 1 
ATOM 2450 C CD2 . LEU B 2 210 ? -18.080 -12.113 3.895   1.00 83.93 210 B 1 
ATOM 2451 N N   . PRO B 2 211 ? -15.574 -11.277 -0.961  1.00 96.61 211 B 1 
ATOM 2452 C CA  . PRO B 2 211 ? -15.626 -11.218 -2.417  1.00 96.43 211 B 1 
ATOM 2453 C C   . PRO B 2 211 ? -15.320 -12.570 -3.070  1.00 96.77 211 B 1 
ATOM 2454 O O   . PRO B 2 211 ? -15.964 -12.933 -4.054  1.00 95.85 211 B 1 
ATOM 2455 C CB  . PRO B 2 211 ? -14.599 -10.157 -2.832  1.00 95.46 211 B 1 
ATOM 2456 C CG  . PRO B 2 211 ? -14.401 -9.322  -1.578  1.00 93.33 211 B 1 
ATOM 2457 C CD  . PRO B 2 211 ? -14.559 -10.357 -0.471  1.00 95.91 211 B 1 
ATOM 2458 N N   . GLY B 2 212 ? -14.383 -13.333 -2.517  1.00 96.69 212 B 1 
ATOM 2459 C CA  . GLY B 2 212 ? -14.023 -14.665 -2.983  1.00 96.37 212 B 1 
ATOM 2460 C C   . GLY B 2 212 ? -15.199 -15.638 -2.967  1.00 96.53 212 B 1 
ATOM 2461 O O   . GLY B 2 212 ? -15.450 -16.303 -3.972  1.00 95.49 212 B 1 
ATOM 2462 N N   . ILE B 2 213 ? -15.991 -15.658 -1.885  1.00 97.15 213 B 1 
ATOM 2463 C CA  . ILE B 2 213 ? -17.204 -16.476 -1.777  1.00 97.09 213 B 1 
ATOM 2464 C C   . ILE B 2 213 ? -18.245 -16.066 -2.832  1.00 96.95 213 B 1 
ATOM 2465 O O   . ILE B 2 213 ? -18.797 -16.929 -3.519  1.00 95.69 213 B 1 
ATOM 2466 C CB  . ILE B 2 213 ? -17.792 -16.390 -0.344  1.00 96.51 213 B 1 
ATOM 2467 C CG1 . ILE B 2 213 ? -16.866 -17.114 0.661   1.00 92.85 213 B 1 
ATOM 2468 C CG2 . ILE B 2 213 ? -19.207 -17.000 -0.269  1.00 92.48 213 B 1 
ATOM 2469 C CD1 . ILE B 2 213 ? -17.181 -16.798 2.135   1.00 86.80 213 B 1 
ATOM 2470 N N   . VAL B 2 214 ? -18.475 -14.757 -3.024  1.00 96.81 214 B 1 
ATOM 2471 C CA  . VAL B 2 214 ? -19.424 -14.253 -4.036  1.00 96.41 214 B 1 
ATOM 2472 C C   . VAL B 2 214 ? -18.979 -14.653 -5.447  1.00 96.48 214 B 1 
ATOM 2473 O O   . VAL B 2 214 ? -19.778 -15.173 -6.230  1.00 95.38 214 B 1 
ATOM 2474 C CB  . VAL B 2 214 ? -19.586 -12.722 -3.925  1.00 95.60 214 B 1 
ATOM 2475 C CG1 . VAL B 2 214 ? -20.448 -12.142 -5.058  1.00 91.69 214 B 1 
ATOM 2476 C CG2 . VAL B 2 214 ? -20.266 -12.339 -2.601  1.00 92.22 214 B 1 
ATOM 2477 N N   . ILE B 2 215 ? -17.699 -14.448 -5.762  1.00 96.72 215 B 1 
ATOM 2478 C CA  . ILE B 2 215 ? -17.116 -14.794 -7.056  1.00 96.34 215 B 1 
ATOM 2479 C C   . ILE B 2 215 ? -17.212 -16.297 -7.309  1.00 95.88 215 B 1 
ATOM 2480 O O   . ILE B 2 215 ? -17.753 -16.710 -8.343  1.00 94.63 215 B 1 
ATOM 2481 C CB  . ILE B 2 215 ? -15.659 -14.270 -7.127  1.00 95.83 215 B 1 
ATOM 2482 C CG1 . ILE B 2 215 ? -15.665 -12.720 -7.231  1.00 93.99 215 B 1 
ATOM 2483 C CG2 . ILE B 2 215 ? -14.895 -14.875 -8.314  1.00 94.42 215 B 1 
ATOM 2484 C CD1 . ILE B 2 215 ? -14.309 -12.071 -6.978  1.00 91.62 215 B 1 
ATOM 2485 N N   . LEU B 2 216 ? -16.752 -17.116 -6.361  1.00 95.94 216 B 1 
ATOM 2486 C CA  . LEU B 2 216 ? -16.761 -18.570 -6.482  1.00 95.28 216 B 1 
ATOM 2487 C C   . LEU B 2 216 ? -18.187 -19.104 -6.669  1.00 94.90 216 B 1 
ATOM 2488 O O   . LEU B 2 216 ? -18.427 -19.885 -7.590  1.00 93.60 216 B 1 
ATOM 2489 C CB  . LEU B 2 216 ? -16.074 -19.177 -5.246  1.00 94.42 216 B 1 
ATOM 2490 C CG  . LEU B 2 216 ? -15.839 -20.700 -5.341  1.00 84.93 216 B 1 
ATOM 2491 C CD1 . LEU B 2 216 ? -14.799 -21.045 -6.411  1.00 78.75 216 B 1 
ATOM 2492 C CD2 . LEU B 2 216 ? -15.349 -21.230 -3.997  1.00 79.05 216 B 1 
ATOM 2493 N N   . SER B 2 217 ? -19.148 -18.607 -5.889  1.00 95.94 217 B 1 
ATOM 2494 C CA  . SER B 2 217 ? -20.556 -18.985 -5.991  1.00 95.50 217 B 1 
ATOM 2495 C C   . SER B 2 217 ? -21.132 -18.655 -7.376  1.00 95.28 217 B 1 
ATOM 2496 O O   . SER B 2 217 ? -21.757 -19.506 -8.015  1.00 93.26 217 B 1 
ATOM 2497 C CB  . SER B 2 217 ? -21.390 -18.275 -4.915  1.00 94.86 217 B 1 
ATOM 2498 O OG  . SER B 2 217 ? -20.918 -18.609 -3.629  1.00 82.29 217 B 1 
ATOM 2499 N N   . CYS B 2 218 ? -20.869 -17.447 -7.891  1.00 94.85 218 B 1 
ATOM 2500 C CA  . CYS B 2 218 ? -21.287 -17.047 -9.231  1.00 94.23 218 B 1 
ATOM 2501 C C   . CYS B 2 218 ? -20.714 -17.980 -10.308 1.00 93.72 218 B 1 
ATOM 2502 O O   . CYS B 2 218 ? -21.454 -18.421 -11.185 1.00 92.13 218 B 1 
ATOM 2503 C CB  . CYS B 2 218 ? -20.863 -15.593 -9.500  1.00 93.85 218 B 1 
ATOM 2504 S SG  . CYS B 2 218 ? -21.903 -14.431 -8.562  1.00 89.95 218 B 1 
ATOM 2505 N N   . TYR B 2 219 ? -19.414 -18.304 -10.249 1.00 93.65 219 B 1 
ATOM 2506 C CA  . TYR B 2 219 ? -18.789 -19.163 -11.258 1.00 92.55 219 B 1 
ATOM 2507 C C   . TYR B 2 219 ? -19.223 -20.618 -11.173 1.00 92.20 219 B 1 
ATOM 2508 O O   . TYR B 2 219 ? -19.447 -21.223 -12.223 1.00 90.14 219 B 1 
ATOM 2509 C CB  . TYR B 2 219 ? -17.264 -19.043 -11.225 1.00 91.01 219 B 1 
ATOM 2510 C CG  . TYR B 2 219 ? -16.786 -17.790 -11.922 1.00 87.79 219 B 1 
ATOM 2511 C CD1 . TYR B 2 219 ? -16.935 -17.663 -13.312 1.00 83.21 219 B 1 
ATOM 2512 C CD2 . TYR B 2 219 ? -16.273 -16.724 -11.177 1.00 84.12 219 B 1 
ATOM 2513 C CE1 . TYR B 2 219 ? -16.613 -16.452 -13.956 1.00 80.67 219 B 1 
ATOM 2514 C CE2 . TYR B 2 219 ? -15.953 -15.515 -11.806 1.00 79.73 219 B 1 
ATOM 2515 C CZ  . TYR B 2 219 ? -16.141 -15.373 -13.193 1.00 81.68 219 B 1 
ATOM 2516 O OH  . TYR B 2 219 ? -15.893 -14.179 -13.798 1.00 77.70 219 B 1 
ATOM 2517 N N   . CYS B 2 220 ? -19.432 -21.179 -9.984  1.00 93.27 220 B 1 
ATOM 2518 C CA  . CYS B 2 220 ? -19.972 -22.532 -9.821  1.00 92.50 220 B 1 
ATOM 2519 C C   . CYS B 2 220 ? -21.339 -22.670 -10.509 1.00 91.92 220 B 1 
ATOM 2520 O O   . CYS B 2 220 ? -21.548 -23.584 -11.306 1.00 89.45 220 B 1 
ATOM 2521 C CB  . CYS B 2 220 ? -20.054 -22.870 -8.327  1.00 92.14 220 B 1 
ATOM 2522 S SG  . CYS B 2 220 ? -18.372 -23.166 -7.693  1.00 82.34 220 B 1 
ATOM 2523 N N   . ILE B 2 221 ? -22.246 -21.697 -10.302 1.00 92.57 221 B 1 
ATOM 2524 C CA  . ILE B 2 221 ? -23.574 -21.705 -10.938 1.00 91.73 221 B 1 
ATOM 2525 C C   . ILE B 2 221 ? -23.462 -21.500 -12.458 1.00 90.69 221 B 1 
ATOM 2526 O O   . ILE B 2 221 ? -24.147 -22.169 -13.236 1.00 88.37 221 B 1 
ATOM 2527 C CB  . ILE B 2 221 ? -24.479 -20.643 -10.280 1.00 91.40 221 B 1 
ATOM 2528 C CG1 . ILE B 2 221 ? -24.658 -20.898 -8.762  1.00 87.81 221 B 1 
ATOM 2529 C CG2 . ILE B 2 221 ? -25.865 -20.655 -10.956 1.00 88.02 221 B 1 
ATOM 2530 C CD1 . ILE B 2 221 ? -25.245 -19.696 -7.999  1.00 81.71 221 B 1 
ATOM 2531 N N   . ILE B 2 222 ? -22.575 -20.597 -12.917 1.00 90.86 222 B 1 
ATOM 2532 C CA  . ILE B 2 222 ? -22.340 -20.358 -14.347 1.00 89.76 222 B 1 
ATOM 2533 C C   . ILE B 2 222 ? -21.832 -21.625 -15.042 1.00 88.34 222 B 1 
ATOM 2534 O O   . ILE B 2 222 ? -22.331 -21.955 -16.122 1.00 85.89 222 B 1 
ATOM 2535 C CB  . ILE B 2 222 ? -21.363 -19.181 -14.549 1.00 89.18 222 B 1 
ATOM 2536 C CG1 . ILE B 2 222 ? -22.045 -17.833 -14.236 1.00 86.02 222 B 1 
ATOM 2537 C CG2 . ILE B 2 222 ? -20.806 -19.138 -15.981 1.00 86.46 222 B 1 
ATOM 2538 C CD1 . ILE B 2 222 ? -21.058 -16.676 -14.020 1.00 83.86 222 B 1 
ATOM 2539 N N   . ILE B 2 223 ? -20.843 -22.315 -14.462 1.00 88.60 223 B 1 
ATOM 2540 C CA  . ILE B 2 223 ? -20.260 -23.537 -15.027 1.00 86.54 223 B 1 
ATOM 2541 C C   . ILE B 2 223 ? -21.318 -24.633 -15.106 1.00 85.20 223 B 1 
ATOM 2542 O O   . ILE B 2 223 ? -21.474 -25.234 -16.171 1.00 82.49 223 B 1 
ATOM 2543 C CB  . ILE B 2 223 ? -19.009 -23.968 -14.227 1.00 85.07 223 B 1 
ATOM 2544 C CG1 . ILE B 2 223 ? -17.859 -22.958 -14.458 1.00 79.63 223 B 1 
ATOM 2545 C CG2 . ILE B 2 223 ? -18.546 -25.383 -14.627 1.00 78.53 223 B 1 
ATOM 2546 C CD1 . ILE B 2 223 ? -16.714 -23.077 -13.441 1.00 71.53 223 B 1 
ATOM 2547 N N   . SER B 2 224 ? -22.099 -24.817 -14.049 1.00 87.46 224 B 1 
ATOM 2548 C CA  . SER B 2 224 ? -23.214 -25.777 -14.015 1.00 86.67 224 B 1 
ATOM 2549 C C   . SER B 2 224 ? -24.242 -25.500 -15.116 1.00 85.76 224 B 1 
ATOM 2550 O O   . SER B 2 224 ? -24.677 -26.410 -15.823 1.00 82.90 224 B 1 
ATOM 2551 C CB  . SER B 2 224 ? -23.876 -25.733 -12.632 1.00 86.31 224 B 1 
ATOM 2552 O OG  . SER B 2 224 ? -24.972 -26.613 -12.597 1.00 73.30 224 B 1 
ATOM 2553 N N   . LYS B 2 225 ? -24.582 -24.217 -15.370 1.00 86.84 225 B 1 
ATOM 2554 C CA  . LYS B 2 225 ? -25.524 -23.872 -16.448 1.00 85.58 225 B 1 
ATOM 2555 C C   . LYS B 2 225 ? -24.902 -23.976 -17.852 1.00 84.33 225 B 1 
ATOM 2556 O O   . LYS B 2 225 ? -25.593 -24.302 -18.809 1.00 80.39 225 B 1 
ATOM 2557 C CB  . LYS B 2 225 ? -26.127 -22.491 -16.170 1.00 83.75 225 B 1 
ATOM 2558 C CG  . LYS B 2 225 ? -27.313 -22.217 -17.103 1.00 75.33 225 B 1 
ATOM 2559 C CD  . LYS B 2 225 ? -28.310 -21.259 -16.460 1.00 72.84 225 B 1 
ATOM 2560 C CE  . LYS B 2 225 ? -29.544 -21.058 -17.342 1.00 66.09 225 B 1 
ATOM 2561 N NZ  . LYS B 2 225 ? -30.662 -20.437 -16.593 1.00 60.13 225 B 1 
ATOM 2562 N N   . LEU B 2 226 ? -23.600 -23.675 -17.994 1.00 83.91 226 B 1 
ATOM 2563 C CA  . LEU B 2 226 ? -22.883 -23.770 -19.269 1.00 81.76 226 B 1 
ATOM 2564 C C   . LEU B 2 226 ? -22.591 -25.205 -19.695 1.00 79.83 226 B 1 
ATOM 2565 O O   . LEU B 2 226 ? -22.448 -25.423 -20.901 1.00 74.98 226 B 1 
ATOM 2566 C CB  . LEU B 2 226 ? -21.565 -22.977 -19.203 1.00 80.24 226 B 1 
ATOM 2567 C CG  . LEU B 2 226 ? -21.719 -21.473 -19.445 1.00 76.70 226 B 1 
ATOM 2568 C CD1 . LEU B 2 226 ? -20.366 -20.805 -19.191 1.00 73.14 226 B 1 
ATOM 2569 C CD2 . LEU B 2 226 ? -22.121 -21.149 -20.891 1.00 74.22 226 B 1 
ATOM 2570 N N   . SER B 2 227 ? -22.490 -26.161 -18.790 1.00 79.75 227 B 1 
ATOM 2571 C CA  . SER B 2 227 ? -22.348 -27.574 -19.151 1.00 78.16 227 B 1 
ATOM 2572 C C   . SER B 2 227 ? -23.554 -28.073 -19.937 1.00 76.64 227 B 1 
ATOM 2573 O O   . SER B 2 227 ? -23.397 -28.839 -20.878 1.00 71.22 227 B 1 
ATOM 2574 C CB  . SER B 2 227 ? -22.117 -28.439 -17.915 1.00 76.01 227 B 1 
ATOM 2575 O OG  . SER B 2 227 ? -23.203 -28.353 -17.028 1.00 65.86 227 B 1 
ATOM 2576 N N   . HIS B 2 228 ? -24.723 -27.493 -19.657 1.00 78.69 228 B 1 
ATOM 2577 C CA  . HIS B 2 228 ? -25.969 -27.790 -20.364 1.00 76.67 228 B 1 
ATOM 2578 C C   . HIS B 2 228 ? -26.193 -26.944 -21.635 1.00 74.87 228 B 1 
ATOM 2579 O O   . HIS B 2 228 ? -27.130 -27.187 -22.395 1.00 68.24 228 B 1 
ATOM 2580 C CB  . HIS B 2 228 ? -27.133 -27.639 -19.376 1.00 72.80 228 B 1 
ATOM 2581 C CG  . HIS B 2 228 ? -27.058 -28.611 -18.220 1.00 67.17 228 B 1 
ATOM 2582 N ND1 . HIS B 2 228 ? -26.232 -28.515 -17.128 1.00 59.22 228 B 1 
ATOM 2583 C CD2 . HIS B 2 228 ? -27.750 -29.791 -18.087 1.00 58.23 228 B 1 
ATOM 2584 C CE1 . HIS B 2 228 ? -26.420 -29.597 -16.359 1.00 55.36 228 B 1 
ATOM 2585 N NE2 . HIS B 2 228 ? -27.338 -30.392 -16.903 1.00 55.15 228 B 1 
ATOM 2586 N N   . SER B 2 229 ? -25.359 -25.929 -21.930 1.00 73.38 229 B 1 
ATOM 2587 C CA  . SER B 2 229 ? -25.544 -25.018 -23.064 1.00 71.17 229 B 1 
ATOM 2588 C C   . SER B 2 229 ? -24.310 -24.968 -23.981 1.00 70.95 229 B 1 
ATOM 2589 O O   . SER B 2 229 ? -23.226 -24.548 -23.586 1.00 64.60 229 B 1 
ATOM 2590 C CB  . SER B 2 229 ? -25.899 -23.619 -22.560 1.00 65.28 229 B 1 
ATOM 2591 O OG  . SER B 2 229 ? -26.221 -22.773 -23.660 1.00 58.32 229 B 1 
ATOM 2592 N N   . LYS B 2 230 ? -24.472 -25.301 -25.270 1.00 66.69 230 B 1 
ATOM 2593 C CA  . LYS B 2 230 ? -23.409 -25.322 -26.301 1.00 65.20 230 B 1 
ATOM 2594 C C   . LYS B 2 230 ? -22.940 -23.923 -26.779 1.00 65.60 230 B 1 
ATOM 2595 O O   . LYS B 2 230 ? -22.295 -23.810 -27.814 1.00 59.58 230 B 1 
ATOM 2596 C CB  . LYS B 2 230 ? -23.833 -26.224 -27.489 1.00 59.61 230 B 1 
ATOM 2597 C CG  . LYS B 2 230 ? -23.945 -27.717 -27.126 1.00 54.28 230 B 1 
ATOM 2598 C CD  . LYS B 2 230 ? -24.252 -28.571 -28.381 1.00 51.24 230 B 1 
ATOM 2599 C CE  . LYS B 2 230 ? -24.328 -30.061 -28.020 1.00 44.18 230 B 1 
ATOM 2600 N NZ  . LYS B 2 230 ? -24.651 -30.928 -29.195 1.00 39.20 230 B 1 
ATOM 2601 N N   . GLY B 2 231 ? -23.244 -22.838 -26.068 1.00 64.12 231 B 1 
ATOM 2602 C CA  . GLY B 2 231 ? -22.957 -21.462 -26.494 1.00 63.51 231 B 1 
ATOM 2603 C C   . GLY B 2 231 ? -21.463 -21.093 -26.519 1.00 65.76 231 B 1 
ATOM 2604 O O   . GLY B 2 231 ? -20.927 -20.558 -25.552 1.00 61.46 231 B 1 
ATOM 2605 N N   . HIS B 2 232 ? -20.769 -21.289 -27.658 1.00 65.99 232 B 1 
ATOM 2606 C CA  . HIS B 2 232 ? -19.325 -21.079 -27.798 1.00 67.04 232 B 1 
ATOM 2607 C C   . HIS B 2 232 ? -18.879 -19.618 -27.564 1.00 69.74 232 B 1 
ATOM 2608 O O   . HIS B 2 232 ? -17.873 -19.365 -26.883 1.00 65.86 232 B 1 
ATOM 2609 C CB  . HIS B 2 232 ? -18.896 -21.581 -29.184 1.00 61.15 232 B 1 
ATOM 2610 C CG  . HIS B 2 232 ? -17.418 -21.860 -29.268 1.00 56.51 232 B 1 
ATOM 2611 N ND1 . HIS B 2 232 ? -16.749 -22.926 -28.703 1.00 50.47 232 B 1 
ATOM 2612 C CD2 . HIS B 2 232 ? -16.473 -21.104 -29.914 1.00 48.02 232 B 1 
ATOM 2613 C CE1 . HIS B 2 232 ? -15.457 -22.824 -29.010 1.00 43.82 232 B 1 
ATOM 2614 N NE2 . HIS B 2 232 ? -15.243 -21.719 -29.736 1.00 42.72 232 B 1 
ATOM 2615 N N   . GLN B 2 233 ? -19.635 -18.607 -28.060 1.00 60.85 233 B 1 
ATOM 2616 C CA  . GLN B 2 233 ? -19.321 -17.186 -27.839 1.00 62.43 233 B 1 
ATOM 2617 C C   . GLN B 2 233 ? -19.398 -16.784 -26.360 1.00 66.04 233 B 1 
ATOM 2618 O O   . GLN B 2 233 ? -18.530 -16.049 -25.877 1.00 64.35 233 B 1 
ATOM 2619 C CB  . GLN B 2 233 ? -20.274 -16.296 -28.652 1.00 57.85 233 B 1 
ATOM 2620 C CG  . GLN B 2 233 ? -19.892 -16.201 -30.139 1.00 51.55 233 B 1 
ATOM 2621 C CD  . GLN B 2 233 ? -20.792 -15.212 -30.887 1.00 47.28 233 B 1 
ATOM 2622 O OE1 . GLN B 2 233 ? -21.807 -14.776 -30.374 1.00 44.51 233 B 1 
ATOM 2623 N NE2 . GLN B 2 233 ? -20.473 -14.838 -32.100 1.00 41.93 233 B 1 
ATOM 2624 N N   . LYS B 2 234 ? -20.371 -17.296 -25.617 1.00 66.10 234 B 1 
ATOM 2625 C CA  . LYS B 2 234 ? -20.499 -17.036 -24.178 1.00 66.95 234 B 1 
ATOM 2626 C C   . LYS B 2 234 ? -19.288 -17.574 -23.416 1.00 69.95 234 B 1 
ATOM 2627 O O   . LYS B 2 234 ? -18.770 -16.879 -22.541 1.00 68.41 234 B 1 
ATOM 2628 C CB  . LYS B 2 234 ? -21.817 -17.615 -23.622 1.00 62.40 234 B 1 
ATOM 2629 C CG  . LYS B 2 234 ? -23.080 -16.898 -24.138 1.00 57.70 234 B 1 
ATOM 2630 C CD  . LYS B 2 234 ? -24.345 -17.416 -23.427 1.00 55.11 234 B 1 
ATOM 2631 C CE  . LYS B 2 234 ? -25.616 -16.698 -23.911 1.00 49.99 234 B 1 
ATOM 2632 N NZ  . LYS B 2 234 ? -26.841 -17.150 -23.198 1.00 46.46 234 B 1 
ATOM 2633 N N   . ARG B 2 235 ? -18.746 -18.731 -23.808 1.00 68.22 235 B 1 
ATOM 2634 C CA  . ARG B 2 235 ? -17.531 -19.319 -23.216 1.00 70.81 235 B 1 
ATOM 2635 C C   . ARG B 2 235 ? -16.284 -18.453 -23.442 1.00 73.60 235 B 1 
ATOM 2636 O O   . ARG B 2 235 ? -15.520 -18.271 -22.508 1.00 73.02 235 B 1 
ATOM 2637 C CB  . ARG B 2 235 ? -17.295 -20.746 -23.746 1.00 67.24 235 B 1 
ATOM 2638 C CG  . ARG B 2 235 ? -18.353 -21.749 -23.243 1.00 61.13 235 B 1 
ATOM 2639 C CD  . ARG B 2 235 ? -18.025 -23.167 -23.721 1.00 59.61 235 B 1 
ATOM 2640 N NE  . ARG B 2 235 ? -19.008 -24.155 -23.214 1.00 54.33 235 B 1 
ATOM 2641 C CZ  . ARG B 2 235 ? -18.944 -25.484 -23.356 1.00 49.66 235 B 1 
ATOM 2642 N NH1 . ARG B 2 235 ? -17.978 -26.063 -24.018 1.00 46.48 235 B 1 
ATOM 2643 N NH2 . ARG B 2 235 ? -19.859 -26.237 -22.835 1.00 43.34 235 B 1 
ATOM 2644 N N   . LYS B 2 236 ? -16.085 -17.864 -24.643 1.00 71.67 236 B 1 
ATOM 2645 C CA  . LYS B 2 236 ? -14.917 -17.016 -24.935 1.00 73.35 236 B 1 
ATOM 2646 C C   . LYS B 2 236 ? -14.913 -15.742 -24.082 1.00 76.14 236 B 1 
ATOM 2647 O O   . LYS B 2 236 ? -13.888 -15.406 -23.496 1.00 74.54 236 B 1 
ATOM 2648 C CB  . LYS B 2 236 ? -14.840 -16.711 -26.438 1.00 68.89 236 B 1 
ATOM 2649 C CG  . LYS B 2 236 ? -13.497 -16.058 -26.814 1.00 60.10 236 B 1 
ATOM 2650 C CD  . LYS B 2 236 ? -13.373 -15.825 -28.327 1.00 56.60 236 B 1 
ATOM 2651 C CE  . LYS B 2 236 ? -12.003 -15.201 -28.657 1.00 48.46 236 B 1 
ATOM 2652 N NZ  . LYS B 2 236 ? -11.796 -14.967 -30.120 1.00 43.59 236 B 1 
ATOM 2653 N N   . ALA B 2 237 ? -16.044 -15.043 -23.967 1.00 72.30 237 B 1 
ATOM 2654 C CA  . ALA B 2 237 ? -16.170 -13.850 -23.129 1.00 73.23 237 B 1 
ATOM 2655 C C   . ALA B 2 237 ? -15.974 -14.163 -21.632 1.00 77.10 237 B 1 
ATOM 2656 O O   . ALA B 2 237 ? -15.357 -13.382 -20.918 1.00 76.36 237 B 1 
ATOM 2657 C CB  . ALA B 2 237 ? -17.547 -13.226 -23.380 1.00 68.16 237 B 1 
ATOM 2658 N N   . LEU B 2 238 ? -16.459 -15.319 -21.194 1.00 78.72 238 B 1 
ATOM 2659 C CA  . LEU B 2 238 ? -16.265 -15.793 -19.831 1.00 82.48 238 B 1 
ATOM 2660 C C   . LEU B 2 238 ? -14.791 -16.085 -19.543 1.00 84.88 238 B 1 
ATOM 2661 O O   . LEU B 2 238 ? -14.292 -15.661 -18.510 1.00 84.26 238 B 1 
ATOM 2662 C CB  . LEU B 2 238 ? -17.145 -17.029 -19.593 1.00 81.42 238 B 1 
ATOM 2663 C CG  . LEU B 2 238 ? -17.252 -17.409 -18.100 1.00 79.26 238 B 1 
ATOM 2664 C CD1 . LEU B 2 238 ? -18.159 -16.418 -17.359 1.00 76.40 238 B 1 
ATOM 2665 C CD2 . LEU B 2 238 ? -17.833 -18.804 -17.967 1.00 77.05 238 B 1 
ATOM 2666 N N   . LYS B 2 239 ? -14.077 -16.728 -20.489 1.00 83.95 239 B 1 
ATOM 2667 C CA  . LYS B 2 239 ? -12.657 -17.086 -20.337 1.00 85.16 239 B 1 
ATOM 2668 C C   . LYS B 2 239 ? -11.792 -15.876 -19.987 1.00 86.77 239 B 1 
ATOM 2669 O O   . LYS B 2 239 ? -11.006 -15.947 -19.052 1.00 86.09 239 B 1 
ATOM 2670 C CB  . LYS B 2 239 ? -12.159 -17.802 -21.608 1.00 82.75 239 B 1 
ATOM 2671 C CG  . LYS B 2 239 ? -10.716 -18.332 -21.449 1.00 73.92 239 B 1 
ATOM 2672 C CD  . LYS B 2 239 ? -10.225 -19.106 -22.687 1.00 71.83 239 B 1 
ATOM 2673 C CE  . LYS B 2 239 ? -8.794  -19.599 -22.429 1.00 62.93 239 B 1 
ATOM 2674 N NZ  . LYS B 2 239 ? -8.233  -20.413 -23.544 1.00 57.39 239 B 1 
ATOM 2675 N N   . THR B 2 240 ? -11.962 -14.747 -20.678 1.00 86.02 240 B 1 
ATOM 2676 C CA  . THR B 2 240 ? -11.201 -13.512 -20.394 1.00 86.49 240 B 1 
ATOM 2677 C C   . THR B 2 240 ? -11.456 -12.997 -18.977 1.00 88.68 240 B 1 
ATOM 2678 O O   . THR B 2 240 ? -10.531 -12.549 -18.319 1.00 87.54 240 B 1 
ATOM 2679 C CB  . THR B 2 240 ? -11.573 -12.407 -21.392 1.00 83.19 240 B 1 
ATOM 2680 O OG1 . THR B 2 240 ? -11.436 -12.880 -22.714 1.00 73.16 240 B 1 
ATOM 2681 C CG2 . THR B 2 240 ? -10.671 -11.182 -21.270 1.00 70.51 240 B 1 
ATOM 2682 N N   . THR B 2 241 ? -12.708 -13.060 -18.512 1.00 87.90 241 B 1 
ATOM 2683 C CA  . THR B 2 241 ? -13.075 -12.619 -17.164 1.00 89.06 241 B 1 
ATOM 2684 C C   . THR B 2 241 ? -12.522 -13.560 -16.096 1.00 90.91 241 B 1 
ATOM 2685 O O   . THR B 2 241 ? -12.001 -13.091 -15.097 1.00 90.30 241 B 1 
ATOM 2686 C CB  . THR B 2 241 ? -14.595 -12.508 -17.028 1.00 87.12 241 B 1 
ATOM 2687 O OG1 . THR B 2 241 ? -15.141 -11.732 -18.079 1.00 78.05 241 B 1 
ATOM 2688 C CG2 . THR B 2 241 ? -14.990 -11.803 -15.737 1.00 77.66 241 B 1 
ATOM 2689 N N   . VAL B 2 242 ? -12.582 -14.874 -16.329 1.00 90.55 242 B 1 
ATOM 2690 C CA  . VAL B 2 242 ? -12.009 -15.879 -15.425 1.00 91.60 242 B 1 
ATOM 2691 C C   . VAL B 2 242 ? -10.501 -15.704 -15.302 1.00 92.97 242 B 1 
ATOM 2692 O O   . VAL B 2 242 ? -9.992  -15.693 -14.193 1.00 92.68 242 B 1 
ATOM 2693 C CB  . VAL B 2 242 ? -12.362 -17.305 -15.876 1.00 90.71 242 B 1 
ATOM 2694 C CG1 . VAL B 2 242 ? -11.643 -18.387 -15.062 1.00 85.74 242 B 1 
ATOM 2695 C CG2 . VAL B 2 242 ? -13.865 -17.565 -15.738 1.00 86.33 242 B 1 
ATOM 2696 N N   . ILE B 2 243 ? -9.776  -15.486 -16.419 1.00 91.93 243 B 1 
ATOM 2697 C CA  . ILE B 2 243 ? -8.330  -15.242 -16.398 1.00 92.21 243 B 1 
ATOM 2698 C C   . ILE B 2 243 ? -8.003  -13.980 -15.591 1.00 93.17 243 B 1 
ATOM 2699 O O   . ILE B 2 243 ? -7.082  -14.019 -14.786 1.00 92.65 243 B 1 
ATOM 2700 C CB  . ILE B 2 243 ? -7.760  -15.158 -17.834 1.00 90.69 243 B 1 
ATOM 2701 C CG1 . ILE B 2 243 ? -7.838  -16.542 -18.523 1.00 84.98 243 B 1 
ATOM 2702 C CG2 . ILE B 2 243 ? -6.301  -14.671 -17.833 1.00 83.89 243 B 1 
ATOM 2703 C CD1 . ILE B 2 243 ? -7.626  -16.484 -20.040 1.00 76.91 243 B 1 
ATOM 2704 N N   . LEU B 2 244 ? -8.757  -12.885 -15.758 1.00 92.33 244 B 1 
ATOM 2705 C CA  . LEU B 2 244 ? -8.557  -11.649 -14.995 1.00 92.80 244 B 1 
ATOM 2706 C C   . LEU B 2 244 ? -8.682  -11.901 -13.484 1.00 93.68 244 B 1 
ATOM 2707 O O   . LEU B 2 244 ? -7.832  -11.442 -12.728 1.00 93.31 244 B 1 
ATOM 2708 C CB  . LEU B 2 244 ? -9.561  -10.588 -15.467 1.00 91.90 244 B 1 
ATOM 2709 C CG  . LEU B 2 244 ? -9.501  -9.246  -14.684 1.00 90.13 244 B 1 
ATOM 2710 C CD1 . LEU B 2 244 ? -8.169  -8.535  -14.855 1.00 87.82 244 B 1 
ATOM 2711 C CD2 . LEU B 2 244 ? -10.607 -8.319  -15.197 1.00 87.55 244 B 1 
ATOM 2712 N N   . ILE B 2 245 ? -9.714  -12.629 -13.069 1.00 93.79 245 B 1 
ATOM 2713 C CA  . ILE B 2 245 ? -9.992  -12.907 -11.662 1.00 94.15 245 B 1 
ATOM 2714 C C   . ILE B 2 245 ? -8.940  -13.838 -11.069 1.00 94.79 245 B 1 
ATOM 2715 O O   . ILE B 2 245 ? -8.412  -13.548 -10.003 1.00 94.21 245 B 1 
ATOM 2716 C CB  . ILE B 2 245 ? -11.423 -13.453 -11.530 1.00 93.60 245 B 1 
ATOM 2717 C CG1 . ILE B 2 245 ? -12.386 -12.276 -11.787 1.00 90.45 245 B 1 
ATOM 2718 C CG2 . ILE B 2 245 ? -11.676 -14.108 -10.159 1.00 90.90 245 B 1 
ATOM 2719 C CD1 . ILE B 2 245 ? -13.845 -12.683 -11.935 1.00 85.33 245 B 1 
ATOM 2720 N N   . LEU B 2 246 ? -8.590  -14.931 -11.773 1.00 95.11 246 B 1 
ATOM 2721 C CA  . LEU B 2 246 ? -7.555  -15.851 -11.311 1.00 95.21 246 B 1 
ATOM 2722 C C   . LEU B 2 246 ? -6.201  -15.160 -11.186 1.00 95.66 246 B 1 
ATOM 2723 O O   . LEU B 2 246 ? -5.530  -15.347 -10.186 1.00 94.98 246 B 1 
ATOM 2724 C CB  . LEU B 2 246 ? -7.457  -17.048 -12.266 1.00 94.70 246 B 1 
ATOM 2725 C CG  . LEU B 2 246 ? -8.653  -18.027 -12.213 1.00 90.30 246 B 1 
ATOM 2726 C CD1 . LEU B 2 246 ? -8.460  -19.100 -13.279 1.00 86.02 246 B 1 
ATOM 2727 C CD2 . LEU B 2 246 ? -8.791  -18.710 -10.856 1.00 86.05 246 B 1 
ATOM 2728 N N   . ALA B 2 247 ? -5.822  -14.314 -12.158 1.00 95.60 247 B 1 
ATOM 2729 C CA  . ALA B 2 247 ? -4.573  -13.560 -12.104 1.00 95.67 247 B 1 
ATOM 2730 C C   . ALA B 2 247 ? -4.568  -12.544 -10.949 1.00 96.06 247 B 1 
ATOM 2731 O O   . ALA B 2 247 ? -3.567  -12.424 -10.254 1.00 94.90 247 B 1 
ATOM 2732 C CB  . ALA B 2 247 ? -4.349  -12.891 -13.460 1.00 94.63 247 B 1 
ATOM 2733 N N   . PHE B 2 248 ? -5.700  -11.858 -10.701 1.00 95.55 248 B 1 
ATOM 2734 C CA  . PHE B 2 248 ? -5.834  -10.931 -9.572  1.00 95.85 248 B 1 
ATOM 2735 C C   . PHE B 2 248 ? -5.633  -11.635 -8.226  1.00 95.94 248 B 1 
ATOM 2736 O O   . PHE B 2 248 ? -4.804  -11.201 -7.426  1.00 95.46 248 B 1 
ATOM 2737 C CB  . PHE B 2 248 ? -7.207  -10.253 -9.637  1.00 95.63 248 B 1 
ATOM 2738 C CG  . PHE B 2 248 ? -7.446  -9.266  -8.519  1.00 95.27 248 B 1 
ATOM 2739 C CD1 . PHE B 2 248 ? -7.980  -9.689  -7.286  1.00 93.71 248 B 1 
ATOM 2740 C CD2 . PHE B 2 248 ? -7.116  -7.901  -8.696  1.00 93.85 248 B 1 
ATOM 2741 C CE1 . PHE B 2 248 ? -8.183  -8.771  -6.243  1.00 92.75 248 B 1 
ATOM 2742 C CE2 . PHE B 2 248 ? -7.331  -6.982  -7.655  1.00 92.55 248 B 1 
ATOM 2743 C CZ  . PHE B 2 248 ? -7.861  -7.421  -6.429  1.00 92.36 248 B 1 
ATOM 2744 N N   . PHE B 2 249 ? -6.313  -12.751 -7.994  1.00 96.42 249 B 1 
ATOM 2745 C CA  . PHE B 2 249 ? -6.135  -13.508 -6.762  1.00 96.47 249 B 1 
ATOM 2746 C C   . PHE B 2 249 ? -4.757  -14.162 -6.667  1.00 96.47 249 B 1 
ATOM 2747 O O   . PHE B 2 249 ? -4.202  -14.208 -5.576  1.00 95.17 249 B 1 
ATOM 2748 C CB  . PHE B 2 249 ? -7.257  -14.546 -6.599  1.00 95.83 249 B 1 
ATOM 2749 C CG  . PHE B 2 249 ? -8.583  -13.939 -6.186  1.00 95.05 249 B 1 
ATOM 2750 C CD1 . PHE B 2 249 ? -8.711  -13.303 -4.939  1.00 91.35 249 B 1 
ATOM 2751 C CD2 . PHE B 2 249 ? -9.700  -14.008 -7.042  1.00 91.23 249 B 1 
ATOM 2752 C CE1 . PHE B 2 249 ? -9.927  -12.730 -4.548  1.00 89.96 249 B 1 
ATOM 2753 C CE2 . PHE B 2 249 ? -10.913 -13.434 -6.657  1.00 89.86 249 B 1 
ATOM 2754 C CZ  . PHE B 2 249 ? -11.039 -12.791 -5.410  1.00 91.17 249 B 1 
ATOM 2755 N N   . ALA B 2 250 ? -4.157  -14.587 -7.770  1.00 96.80 250 B 1 
ATOM 2756 C CA  . ALA B 2 250 ? -2.794  -15.107 -7.777  1.00 96.73 250 B 1 
ATOM 2757 C C   . ALA B 2 250 ? -1.764  -14.043 -7.362  1.00 96.86 250 B 1 
ATOM 2758 O O   . ALA B 2 250 ? -0.801  -14.381 -6.682  1.00 95.24 250 B 1 
ATOM 2759 C CB  . ALA B 2 250 ? -2.479  -15.678 -9.160  1.00 95.95 250 B 1 
ATOM 2760 N N   . CYS B 2 251 ? -1.967  -12.760 -7.721  1.00 96.48 251 B 1 
ATOM 2761 C CA  . CYS B 2 251 ? -1.121  -11.667 -7.255  1.00 96.22 251 B 1 
ATOM 2762 C C   . CYS B 2 251 ? -1.264  -11.431 -5.745  1.00 96.43 251 B 1 
ATOM 2763 O O   . CYS B 2 251 ? -0.265  -11.249 -5.063  1.00 95.11 251 B 1 
ATOM 2764 C CB  . CYS B 2 251 ? -1.456  -10.374 -8.031  1.00 95.32 251 B 1 
ATOM 2765 S SG  . CYS B 2 251 ? -0.912  -10.485 -9.768  1.00 90.85 251 B 1 
ATOM 2766 N N   . TRP B 2 252 ? -2.489  -11.452 -5.220  1.00 96.56 252 B 1 
ATOM 2767 C CA  . TRP B 2 252 ? -2.768  -11.096 -3.827  1.00 96.39 252 B 1 
ATOM 2768 C C   . TRP B 2 252 ? -2.613  -12.250 -2.824  1.00 96.35 252 B 1 
ATOM 2769 O O   . TRP B 2 252 ? -2.336  -12.003 -1.651  1.00 95.41 252 B 1 
ATOM 2770 C CB  . TRP B 2 252 ? -4.171  -10.490 -3.748  1.00 95.83 252 B 1 
ATOM 2771 C CG  . TRP B 2 252 ? -4.227  -9.044  -4.136  1.00 95.06 252 B 1 
ATOM 2772 C CD1 . TRP B 2 252 ? -4.786  -8.542  -5.253  1.00 93.04 252 B 1 
ATOM 2773 C CD2 . TRP B 2 252 ? -3.698  -7.897  -3.389  1.00 93.99 252 B 1 
ATOM 2774 N NE1 . TRP B 2 252 ? -4.654  -7.154  -5.248  1.00 91.92 252 B 1 
ATOM 2775 C CE2 . TRP B 2 252 ? -3.989  -6.719  -4.126  1.00 93.12 252 B 1 
ATOM 2776 C CE3 . TRP B 2 252 ? -3.007  -7.756  -2.163  1.00 92.15 252 B 1 
ATOM 2777 C CZ2 . TRP B 2 252 ? -3.601  -5.436  -3.673  1.00 91.39 252 B 1 
ATOM 2778 C CZ3 . TRP B 2 252 ? -2.624  -6.480  -1.709  1.00 91.24 252 B 1 
ATOM 2779 C CH2 . TRP B 2 252 ? -2.911  -5.337  -2.458  1.00 91.02 252 B 1 
ATOM 2780 N N   . LEU B 2 253 ? -2.783  -13.510 -3.252  1.00 96.42 253 B 1 
ATOM 2781 C CA  . LEU B 2 253 ? -2.799  -14.655 -2.345  1.00 96.33 253 B 1 
ATOM 2782 C C   . LEU B 2 253 ? -1.513  -14.804 -1.504  1.00 96.50 253 B 1 
ATOM 2783 O O   . LEU B 2 253 ? -1.649  -15.001 -0.293  1.00 95.78 253 B 1 
ATOM 2784 C CB  . LEU B 2 253 ? -3.151  -15.926 -3.138  1.00 95.64 253 B 1 
ATOM 2785 C CG  . LEU B 2 253 ? -3.334  -17.193 -2.274  1.00 87.59 253 B 1 
ATOM 2786 C CD1 . LEU B 2 253 ? -4.588  -17.093 -1.401  1.00 82.30 253 B 1 
ATOM 2787 C CD2 . LEU B 2 253 ? -3.473  -18.409 -3.191  1.00 82.36 253 B 1 
ATOM 2788 N N   . PRO B 2 254 ? -0.286  -14.661 -2.055  1.00 96.46 254 B 1 
ATOM 2789 C CA  . PRO B 2 254 ? 0.936   -14.736 -1.252  1.00 96.45 254 B 1 
ATOM 2790 C C   . PRO B 2 254 ? 0.999   -13.673 -0.145  1.00 96.07 254 B 1 
ATOM 2791 O O   . PRO B 2 254 ? 1.415   -13.973 0.973   1.00 94.80 254 B 1 
ATOM 2792 C CB  . PRO B 2 254 ? 2.089   -14.560 -2.248  1.00 95.98 254 B 1 
ATOM 2793 C CG  . PRO B 2 254 ? 1.494   -15.004 -3.576  1.00 94.85 254 B 1 
ATOM 2794 C CD  . PRO B 2 254 ? 0.053   -14.524 -3.466  1.00 96.50 254 B 1 
ATOM 2795 N N   . TYR B 2 255 ? 0.523   -12.459 -0.425  1.00 96.05 255 B 1 
ATOM 2796 C CA  . TYR B 2 255 ? 0.437   -11.388 0.559   1.00 95.55 255 B 1 
ATOM 2797 C C   . TYR B 2 255 ? -0.577  -11.716 1.664   1.00 95.44 255 B 1 
ATOM 2798 O O   . TYR B 2 255 ? -0.252  -11.608 2.839   1.00 94.92 255 B 1 
ATOM 2799 C CB  . TYR B 2 255 ? 0.082   -10.078 -0.152  1.00 94.81 255 B 1 
ATOM 2800 C CG  . TYR B 2 255 ? -0.293  -8.968  0.797   1.00 94.62 255 B 1 
ATOM 2801 C CD1 . TYR B 2 255 ? -1.648  -8.679  1.053   1.00 93.17 255 B 1 
ATOM 2802 C CD2 . TYR B 2 255 ? 0.712   -8.251  1.467   1.00 93.53 255 B 1 
ATOM 2803 C CE1 . TYR B 2 255 ? -1.992  -7.672  1.953   1.00 92.81 255 B 1 
ATOM 2804 C CE2 . TYR B 2 255 ? 0.376   -7.231  2.375   1.00 92.45 255 B 1 
ATOM 2805 C CZ  . TYR B 2 255 ? -0.982  -6.949  2.612   1.00 92.53 255 B 1 
ATOM 2806 O OH  . TYR B 2 255 ? -1.321  -5.952  3.494   1.00 90.80 255 B 1 
ATOM 2807 N N   . TYR B 2 256 ? -1.771  -12.198 1.305   1.00 96.43 256 B 1 
ATOM 2808 C CA  . TYR B 2 256 ? -2.784  -12.588 2.291   1.00 96.31 256 B 1 
ATOM 2809 C C   . TYR B 2 256 ? -2.320  -13.726 3.205   1.00 96.12 256 B 1 
ATOM 2810 O O   . TYR B 2 256 ? -2.663  -13.726 4.388   1.00 95.10 256 B 1 
ATOM 2811 C CB  . TYR B 2 256 ? -4.090  -12.964 1.586   1.00 95.98 256 B 1 
ATOM 2812 C CG  . TYR B 2 256 ? -4.914  -11.779 1.155   1.00 95.62 256 B 1 
ATOM 2813 C CD1 . TYR B 2 256 ? -5.465  -10.905 2.114   1.00 93.00 256 B 1 
ATOM 2814 C CD2 . TYR B 2 256 ? -5.159  -11.532 -0.212  1.00 92.97 256 B 1 
ATOM 2815 C CE1 . TYR B 2 256 ? -6.241  -9.802  1.728   1.00 91.60 256 B 1 
ATOM 2816 C CE2 . TYR B 2 256 ? -5.933  -10.432 -0.610  1.00 91.77 256 B 1 
ATOM 2817 C CZ  . TYR B 2 256 ? -6.479  -9.559  0.364   1.00 92.61 256 B 1 
ATOM 2818 O OH  . TYR B 2 256 ? -7.229  -8.479  -0.022  1.00 90.17 256 B 1 
ATOM 2819 N N   . ILE B 2 257 ? -1.517  -14.659 2.701   1.00 96.61 257 B 1 
ATOM 2820 C CA  . ILE B 2 257 ? -0.883  -15.692 3.529   1.00 96.59 257 B 1 
ATOM 2821 C C   . ILE B 2 257 ? 0.069   -15.036 4.537   1.00 96.17 257 B 1 
ATOM 2822 O O   . ILE B 2 257 ? -0.001  -15.346 5.723   1.00 95.18 257 B 1 
ATOM 2823 C CB  . ILE B 2 257 ? -0.174  -16.745 2.644   1.00 96.69 257 B 1 
ATOM 2824 C CG1 . ILE B 2 257 ? -1.223  -17.552 1.834   1.00 94.64 257 B 1 
ATOM 2825 C CG2 . ILE B 2 257 ? 0.685   -17.705 3.489   1.00 94.31 257 B 1 
ATOM 2826 C CD1 . ILE B 2 257 ? -0.620  -18.355 0.679   1.00 87.09 257 B 1 
ATOM 2827 N N   . GLY B 2 258 ? 0.903   -14.091 4.100   1.00 95.33 258 B 1 
ATOM 2828 C CA  . GLY B 2 258 ? 1.829   -13.359 4.963   1.00 94.71 258 B 1 
ATOM 2829 C C   . GLY B 2 258 ? 1.134   -12.626 6.106   1.00 94.41 258 B 1 
ATOM 2830 O O   . GLY B 2 258 ? 1.449   -12.869 7.267   1.00 93.39 258 B 1 
ATOM 2831 N N   . ILE B 2 259 ? 0.134   -11.801 5.808   1.00 94.47 259 B 1 
ATOM 2832 C CA  . ILE B 2 259 ? -0.592  -11.047 6.841   1.00 93.79 259 B 1 
ATOM 2833 C C   . ILE B 2 259 ? -1.432  -11.949 7.763   1.00 93.75 259 B 1 
ATOM 2834 O O   . ILE B 2 259 ? -1.681  -11.583 8.903   1.00 93.02 259 B 1 
ATOM 2835 C CB  . ILE B 2 259 ? -1.466  -9.916  6.255   1.00 92.52 259 B 1 
ATOM 2836 C CG1 . ILE B 2 259 ? -2.612  -10.449 5.370   1.00 84.39 259 B 1 
ATOM 2837 C CG2 . ILE B 2 259 ? -0.576  -8.904  5.509   1.00 82.86 259 B 1 
ATOM 2838 C CD1 . ILE B 2 259 ? -3.622  -9.379  4.944   1.00 80.62 259 B 1 
ATOM 2839 N N   . SER B 2 260 ? -1.851  -13.125 7.298   1.00 94.81 260 B 1 
ATOM 2840 C CA  . SER B 2 260 ? -2.529  -14.105 8.152   1.00 94.90 260 B 1 
ATOM 2841 C C   . SER B 2 260 ? -1.560  -14.684 9.182   1.00 94.63 260 B 1 
ATOM 2842 O O   . SER B 2 260 ? -1.883  -14.726 10.368  1.00 93.52 260 B 1 
ATOM 2843 C CB  . SER B 2 260 ? -3.142  -15.245 7.336   1.00 94.73 260 B 1 
ATOM 2844 O OG  . SER B 2 260 ? -4.085  -14.748 6.407   1.00 82.33 260 B 1 
ATOM 2845 N N   . ILE B 2 261 ? -0.358  -15.089 8.751   1.00 95.22 261 B 1 
ATOM 2846 C CA  . ILE B 2 261 ? 0.692   -15.581 9.652   1.00 95.02 261 B 1 
ATOM 2847 C C   . ILE B 2 261 ? 1.084   -14.493 10.652  1.00 94.28 261 B 1 
ATOM 2848 O O   . ILE B 2 261 ? 1.173   -14.753 11.846  1.00 92.89 261 B 1 
ATOM 2849 C CB  . ILE B 2 261 ? 1.913   -16.072 8.842   1.00 95.30 261 B 1 
ATOM 2850 C CG1 . ILE B 2 261 ? 1.532   -17.308 7.997   1.00 92.97 261 B 1 
ATOM 2851 C CG2 . ILE B 2 261 ? 3.087   -16.420 9.777   1.00 92.64 261 B 1 
ATOM 2852 C CD1 . ILE B 2 261 ? 2.581   -17.670 6.942   1.00 85.27 261 B 1 
ATOM 2853 N N   . ASP B 2 262 ? 1.247   -13.258 10.187  1.00 93.57 262 B 1 
ATOM 2854 C CA  . ASP B 2 262 ? 1.579   -12.114 11.029  1.00 92.46 262 B 1 
ATOM 2855 C C   . ASP B 2 262 ? 0.494   -11.813 12.077  1.00 92.27 262 B 1 
ATOM 2856 O O   . ASP B 2 262 ? 0.796   -11.551 13.239  1.00 90.96 262 B 1 
ATOM 2857 C CB  . ASP B 2 262 ? 1.815   -10.943 10.092  1.00 91.18 262 B 1 
ATOM 2858 C CG  . ASP B 2 262 ? 2.246   -9.720  10.862  1.00 89.77 262 B 1 
ATOM 2859 O OD1 . ASP B 2 262 ? 3.248   -9.771  11.589  1.00 85.63 262 B 1 
ATOM 2860 O OD2 . ASP B 2 262 ? 1.559   -8.695  10.726  1.00 84.97 262 B 1 
ATOM 2861 N N   . SER B 2 263 ? -0.784  -11.954 11.720  1.00 92.71 263 B 1 
ATOM 2862 C CA  . SER B 2 263 ? -1.893  -11.855 12.672  1.00 92.63 263 B 1 
ATOM 2863 C C   . SER B 2 263 ? -1.825  -12.943 13.751  1.00 92.46 263 B 1 
ATOM 2864 O O   . SER B 2 263 ? -2.078  -12.662 14.920  1.00 90.49 263 B 1 
ATOM 2865 C CB  . SER B 2 263 ? -3.243  -11.937 11.961  1.00 92.27 263 B 1 
ATOM 2866 O OG  . SER B 2 263 ? -3.384  -10.911 11.006  1.00 83.12 263 B 1 
ATOM 2867 N N   . PHE B 2 264 ? -1.432  -14.175 13.393  1.00 93.70 264 B 1 
ATOM 2868 C CA  . PHE B 2 264 ? -1.230  -15.245 14.374  1.00 93.95 264 B 1 
ATOM 2869 C C   . PHE B 2 264 ? -0.020  -15.006 15.278  1.00 93.08 264 B 1 
ATOM 2870 O O   . PHE B 2 264 ? -0.052  -15.401 16.445  1.00 90.43 264 B 1 
ATOM 2871 C CB  . PHE B 2 264 ? -1.108  -16.596 13.664  1.00 94.10 264 B 1 
ATOM 2872 C CG  . PHE B 2 264 ? -2.356  -17.086 12.964  1.00 93.34 264 B 1 
ATOM 2873 C CD1 . PHE B 2 264 ? -3.589  -17.114 13.640  1.00 87.75 264 B 1 
ATOM 2874 C CD2 . PHE B 2 264 ? -2.297  -17.551 11.641  1.00 88.09 264 B 1 
ATOM 2875 C CE1 . PHE B 2 264 ? -4.751  -17.578 12.995  1.00 87.21 264 B 1 
ATOM 2876 C CE2 . PHE B 2 264 ? -3.454  -18.021 10.993  1.00 87.46 264 B 1 
ATOM 2877 C CZ  . PHE B 2 264 ? -4.682  -18.026 11.671  1.00 88.44 264 B 1 
ATOM 2878 N N   . ILE B 2 265 ? 1.038   -14.338 14.796  1.00 91.99 265 B 1 
ATOM 2879 C CA  . ILE B 2 265 ? 2.176   -13.915 15.616  1.00 91.11 265 B 1 
ATOM 2880 C C   . ILE B 2 265 ? 1.733   -12.860 16.631  1.00 90.18 265 B 1 
ATOM 2881 O O   . ILE B 2 265 ? 2.018   -12.994 17.822  1.00 88.01 265 B 1 
ATOM 2882 C CB  . ILE B 2 265 ? 3.340   -13.411 14.741  1.00 90.72 265 B 1 
ATOM 2883 C CG1 . ILE B 2 265 ? 3.934   -14.567 13.902  1.00 88.56 265 B 1 
ATOM 2884 C CG2 . ILE B 2 265 ? 4.445   -12.760 15.593  1.00 88.58 265 B 1 
ATOM 2885 C CD1 . ILE B 2 265 ? 4.853   -14.099 12.771  1.00 85.34 265 B 1 
ATOM 2886 N N   . LEU B 2 266 ? 0.970   -11.846 16.199  1.00 90.23 266 B 1 
ATOM 2887 C CA  . LEU B 2 266 ? 0.462   -10.790 17.076  1.00 89.29 266 B 1 
ATOM 2888 C C   . LEU B 2 266 ? -0.529  -11.294 18.133  1.00 88.15 266 B 1 
ATOM 2889 O O   . LEU B 2 266 ? -0.549  -10.781 19.244  1.00 85.33 266 B 1 
ATOM 2890 C CB  . LEU B 2 266 ? -0.216  -9.712  16.216  1.00 88.36 266 B 1 
ATOM 2891 C CG  . LEU B 2 266 ? 0.758   -8.827  15.421  1.00 86.05 266 B 1 
ATOM 2892 C CD1 . LEU B 2 266 ? -0.048  -7.907  14.515  1.00 82.19 266 B 1 
ATOM 2893 C CD2 . LEU B 2 266 ? 1.608   -7.966  16.351  1.00 82.01 266 B 1 
ATOM 2894 N N   . LEU B 2 267 ? -1.319  -12.311 17.797  1.00 89.97 267 B 1 
ATOM 2895 C CA  . LEU B 2 267 ? -2.218  -12.984 18.733  1.00 89.55 267 B 1 
ATOM 2896 C C   . LEU B 2 267 ? -1.505  -13.997 19.646  1.00 88.47 267 B 1 
ATOM 2897 O O   . LEU B 2 267 ? -2.163  -14.692 20.414  1.00 84.62 267 B 1 
ATOM 2898 C CB  . LEU B 2 267 ? -3.351  -13.665 17.949  1.00 89.87 267 B 1 
ATOM 2899 C CG  . LEU B 2 267 ? -4.355  -12.688 17.302  1.00 87.95 267 B 1 
ATOM 2900 C CD1 . LEU B 2 267 ? -5.312  -13.477 16.411  1.00 84.73 267 B 1 
ATOM 2901 C CD2 . LEU B 2 267 ? -5.173  -11.934 18.344  1.00 84.53 267 B 1 
ATOM 2902 N N   . GLU B 2 268 ? -0.178  -14.116 19.534  1.00 86.82 268 B 1 
ATOM 2903 C CA  . GLU B 2 268 ? 0.648   -15.063 20.290  1.00 86.09 268 B 1 
ATOM 2904 C C   . GLU B 2 268 ? 0.272   -16.547 20.103  1.00 86.58 268 B 1 
ATOM 2905 O O   . GLU B 2 268 ? 0.627   -17.393 20.930  1.00 82.45 268 B 1 
ATOM 2906 C CB  . GLU B 2 268 ? 0.727   -14.688 21.768  1.00 83.01 268 B 1 
ATOM 2907 C CG  . GLU B 2 268 ? 1.159   -13.238 22.014  1.00 76.29 268 B 1 
ATOM 2908 C CD  . GLU B 2 268 ? 1.574   -13.003 23.470  1.00 69.34 268 B 1 
ATOM 2909 O OE1 . GLU B 2 268 ? 2.082   -11.909 23.749  1.00 61.79 268 B 1 
ATOM 2910 O OE2 . GLU B 2 268 ? 1.579   -13.946 24.308  1.00 62.26 268 B 1 
ATOM 2911 N N   . ILE B 2 269 ? -0.423  -16.874 19.016  1.00 89.52 269 B 1 
ATOM 2912 C CA  . ILE B 2 269 ? -0.722  -18.256 18.624  1.00 90.14 269 B 1 
ATOM 2913 C C   . ILE B 2 269 ? 0.549   -18.918 18.071  1.00 89.96 269 B 1 
ATOM 2914 O O   . ILE B 2 269 ? 0.826   -20.077 18.367  1.00 87.08 269 B 1 
ATOM 2915 C CB  . ILE B 2 269 ? -1.872  -18.282 17.591  1.00 90.18 269 B 1 
ATOM 2916 C CG1 . ILE B 2 269 ? -3.155  -17.677 18.207  1.00 86.40 269 B 1 
ATOM 2917 C CG2 . ILE B 2 269 ? -2.138  -19.719 17.106  1.00 85.58 269 B 1 
ATOM 2918 C CD1 . ILE B 2 269 ? -4.319  -17.508 17.220  1.00 78.91 269 B 1 
ATOM 2919 N N   . ILE B 2 270 ? 1.355   -18.167 17.303  1.00 89.68 270 B 1 
ATOM 2920 C CA  . ILE B 2 270 ? 2.649   -18.603 16.780  1.00 88.92 270 B 1 
ATOM 2921 C C   . ILE B 2 270 ? 3.756   -17.917 17.581  1.00 87.28 270 B 1 
ATOM 2922 O O   . ILE B 2 270 ? 3.892   -16.698 17.549  1.00 83.61 270 B 1 
ATOM 2923 C CB  . ILE B 2 270 ? 2.752   -18.331 15.271  1.00 87.98 270 B 1 
ATOM 2924 C CG1 . ILE B 2 270 ? 1.678   -19.132 14.496  1.00 81.68 270 B 1 
ATOM 2925 C CG2 . ILE B 2 270 ? 4.158   -18.684 14.764  1.00 81.44 270 B 1 
ATOM 2926 C CD1 . ILE B 2 270 ? 1.624   -18.823 12.989  1.00 79.38 270 B 1 
ATOM 2927 N N   . LYS B 2 271 ? 4.582   -18.716 18.272  1.00 86.88 271 B 1 
ATOM 2928 C CA  . LYS B 2 271 ? 5.691   -18.254 19.127  1.00 84.64 271 B 1 
ATOM 2929 C C   . LYS B 2 271 ? 7.028   -18.783 18.610  1.00 83.67 271 B 1 
ATOM 2930 O O   . LYS B 2 271 ? 7.646   -19.633 19.238  1.00 77.15 271 B 1 
ATOM 2931 C CB  . LYS B 2 271 ? 5.430   -18.648 20.594  1.00 80.76 271 B 1 
ATOM 2932 C CG  . LYS B 2 271 ? 4.161   -18.006 21.175  1.00 74.57 271 B 1 
ATOM 2933 C CD  . LYS B 2 271 ? 3.998   -18.383 22.654  1.00 69.89 271 B 1 
ATOM 2934 C CE  . LYS B 2 271 ? 2.716   -17.751 23.194  1.00 60.68 271 B 1 
ATOM 2935 N NZ  . LYS B 2 271 ? 2.504   -18.028 24.641  1.00 53.59 271 B 1 
ATOM 2936 N N   . GLN B 2 272 ? 7.470   -18.284 17.430  1.00 85.16 272 B 1 
ATOM 2937 C CA  . GLN B 2 272 ? 8.707   -18.737 16.763  1.00 84.19 272 B 1 
ATOM 2938 C C   . GLN B 2 272 ? 9.898   -17.763 16.925  1.00 82.54 272 B 1 
ATOM 2939 O O   . GLN B 2 272 ? 10.921  -17.924 16.286  1.00 73.16 272 B 1 
ATOM 2940 C CB  . GLN B 2 272 ? 8.402   -19.052 15.288  1.00 81.62 272 B 1 
ATOM 2941 C CG  . GLN B 2 272 ? 7.501   -20.280 15.091  1.00 76.72 272 B 1 
ATOM 2942 C CD  . GLN B 2 272 ? 8.190   -21.615 15.387  1.00 73.10 272 B 1 
ATOM 2943 O OE1 . GLN B 2 272 ? 9.380   -21.706 15.582  1.00 65.62 272 B 1 
ATOM 2944 N NE2 . GLN B 2 272 ? 7.457   -22.705 15.424  1.00 63.22 272 B 1 
ATOM 2945 N N   . GLY B 2 273 ? 9.766   -16.752 17.784  1.00 82.34 273 B 1 
ATOM 2946 C CA  . GLY B 2 273 ? 10.816  -15.767 18.032  1.00 82.66 273 B 1 
ATOM 2947 C C   . GLY B 2 273 ? 10.971  -14.703 16.937  1.00 84.99 273 B 1 
ATOM 2948 O O   . GLY B 2 273 ? 10.242  -14.670 15.945  1.00 82.19 273 B 1 
ATOM 2949 N N   . CYS B 2 274 ? 11.944  -13.800 17.131  1.00 83.98 274 B 1 
ATOM 2950 C CA  . CYS B 2 274 ? 12.118  -12.595 16.320  1.00 84.54 274 B 1 
ATOM 2951 C C   . CYS B 2 274 ? 12.639  -12.868 14.906  1.00 86.48 274 B 1 
ATOM 2952 O O   . CYS B 2 274 ? 12.299  -12.143 13.982  1.00 84.40 274 B 1 
ATOM 2953 C CB  . CYS B 2 274 ? 13.056  -11.643 17.062  1.00 82.03 274 B 1 
ATOM 2954 S SG  . CYS B 2 274 ? 12.446  -11.136 18.702  1.00 76.03 274 B 1 
ATOM 2955 N N   . GLU B 2 275 ? 13.444  -13.907 14.705  1.00 85.96 275 B 1 
ATOM 2956 C CA  . GLU B 2 275 ? 13.981  -14.265 13.385  1.00 86.51 275 B 1 
ATOM 2957 C C   . GLU B 2 275 ? 12.863  -14.688 12.422  1.00 87.73 275 B 1 
ATOM 2958 O O   . GLU B 2 275 ? 12.811  -14.250 11.265  1.00 86.75 275 B 1 
ATOM 2959 C CB  . GLU B 2 275 ? 15.012  -15.383 13.557  1.00 85.23 275 B 1 
ATOM 2960 C CG  . GLU B 2 275 ? 15.754  -15.674 12.242  1.00 74.43 275 B 1 
ATOM 2961 C CD  . GLU B 2 275 ? 16.771  -16.819 12.362  1.00 68.16 275 B 1 
ATOM 2962 O OE1 . GLU B 2 275 ? 17.424  -17.102 11.334  1.00 60.87 275 B 1 
ATOM 2963 O OE2 . GLU B 2 275 ? 16.874  -17.422 13.458  1.00 62.72 275 B 1 
ATOM 2964 N N   . PHE B 2 276 ? 11.917  -15.491 12.919  1.00 89.21 276 B 1 
ATOM 2965 C CA  . PHE B 2 276 ? 10.740  -15.882 12.148  1.00 90.34 276 B 1 
ATOM 2966 C C   . PHE B 2 276 ? 9.854   -14.679 11.829  1.00 90.16 276 B 1 
ATOM 2967 O O   . PHE B 2 276 ? 9.458   -14.499 10.683  1.00 89.38 276 B 1 
ATOM 2968 C CB  . PHE B 2 276 ? 9.964   -16.963 12.913  1.00 91.02 276 B 1 
ATOM 2969 C CG  . PHE B 2 276 ? 8.760   -17.457 12.144  1.00 92.26 276 B 1 
ATOM 2970 C CD1 . PHE B 2 276 ? 7.461   -17.064 12.525  1.00 90.96 276 B 1 
ATOM 2971 C CD2 . PHE B 2 276 ? 8.932   -18.299 11.034  1.00 91.60 276 B 1 
ATOM 2972 C CE1 . PHE B 2 276 ? 6.351   -17.519 11.806  1.00 91.74 276 B 1 
ATOM 2973 C CE2 . PHE B 2 276 ? 7.823   -18.753 10.311  1.00 91.46 276 B 1 
ATOM 2974 C CZ  . PHE B 2 276 ? 6.529   -18.371 10.700  1.00 91.88 276 B 1 
ATOM 2975 N N   . GLU B 2 277 ? 9.617   -13.804 12.799  1.00 89.37 277 B 1 
ATOM 2976 C CA  . GLU B 2 277 ? 8.843   -12.581 12.595  1.00 88.66 277 B 1 
ATOM 2977 C C   . GLU B 2 277 ? 9.476   -11.675 11.527  1.00 88.83 277 B 1 
ATOM 2978 O O   . GLU B 2 277 ? 8.796   -11.226 10.600  1.00 87.57 277 B 1 
ATOM 2979 C CB  . GLU B 2 277 ? 8.682   -11.849 13.933  1.00 86.78 277 B 1 
ATOM 2980 C CG  . GLU B 2 277 ? 7.732   -10.660 13.758  1.00 79.09 277 B 1 
ATOM 2981 C CD  . GLU B 2 277 ? 7.474   -9.839  15.019  1.00 78.20 277 B 1 
ATOM 2982 O OE1 . GLU B 2 277 ? 7.149   -8.649  14.851  1.00 73.70 277 B 1 
ATOM 2983 O OE2 . GLU B 2 277 ? 7.490   -10.354 16.153  1.00 75.11 277 B 1 
ATOM 2984 N N   . ASN B 2 278 ? 10.797  -11.472 11.579  1.00 87.89 278 B 1 
ATOM 2985 C CA  . ASN B 2 278 ? 11.532  -10.708 10.571  1.00 87.28 278 B 1 
ATOM 2986 C C   . ASN B 2 278 ? 11.428  -11.337 9.174   1.00 88.00 278 B 1 
ATOM 2987 O O   . ASN B 2 278 ? 11.298  -10.630 8.172   1.00 87.21 278 B 1 
ATOM 2988 C CB  . ASN B 2 278 ? 13.002  -10.573 11.016  1.00 85.79 278 B 1 
ATOM 2989 C CG  . ASN B 2 278 ? 13.198  -9.536  12.117  1.00 80.45 278 B 1 
ATOM 2990 O OD1 . ASN B 2 278 ? 12.395  -8.642  12.313  1.00 72.13 278 B 1 
ATOM 2991 N ND2 . ASN B 2 278 ? 14.306  -9.593  12.817  1.00 72.08 278 B 1 
ATOM 2992 N N   . THR B 2 279 ? 11.443  -12.667 9.096   1.00 89.39 279 B 1 
ATOM 2993 C CA  . THR B 2 279 ? 11.253  -13.394 7.831   1.00 89.83 279 B 1 
ATOM 2994 C C   . THR B 2 279 ? 9.847   -13.187 7.271   1.00 90.25 279 B 1 
ATOM 2995 O O   . THR B 2 279 ? 9.691   -12.927 6.079   1.00 89.39 279 B 1 
ATOM 2996 C CB  . THR B 2 279 ? 11.557  -14.889 8.013   1.00 89.58 279 B 1 
ATOM 2997 O OG1 . THR B 2 279 ? 12.885  -15.039 8.459   1.00 81.50 279 B 1 
ATOM 2998 C CG2 . THR B 2 279 ? 11.446  -15.664 6.702   1.00 78.93 279 B 1 
ATOM 2999 N N   . VAL B 2 280 ? 8.822   -13.223 8.123   1.00 91.32 280 B 1 
ATOM 3000 C CA  . VAL B 2 280 ? 7.435   -12.935 7.729   1.00 91.75 280 B 1 
ATOM 3001 C C   . VAL B 2 280 ? 7.283   -11.491 7.253   1.00 91.47 280 B 1 
ATOM 3002 O O   . VAL B 2 280 ? 6.658   -11.258 6.220   1.00 90.86 280 B 1 
ATOM 3003 C CB  . VAL B 2 280 ? 6.462   -13.252 8.887   1.00 92.03 280 B 1 
ATOM 3004 C CG1 . VAL B 2 280 ? 5.016   -12.835 8.571   1.00 89.90 280 B 1 
ATOM 3005 C CG2 . VAL B 2 280 ? 6.440   -14.761 9.160   1.00 90.11 280 B 1 
ATOM 3006 N N   . HIS B 2 281 ? 7.909   -10.520 7.917   1.00 90.38 281 B 1 
ATOM 3007 C CA  . HIS B 2 281 ? 7.874   -9.121  7.484   1.00 89.62 281 B 1 
ATOM 3008 C C   . HIS B 2 281 ? 8.557   -8.906  6.124   1.00 90.08 281 B 1 
ATOM 3009 O O   . HIS B 2 281 ? 8.023   -8.188  5.272   1.00 88.97 281 B 1 
ATOM 3010 C CB  . HIS B 2 281 ? 8.521   -8.227  8.551   1.00 88.39 281 B 1 
ATOM 3011 C CG  . HIS B 2 281 ? 7.748   -8.105  9.832   1.00 85.57 281 B 1 
ATOM 3012 N ND1 . HIS B 2 281 ? 8.225   -7.509  10.993  1.00 73.49 281 B 1 
ATOM 3013 C CD2 . HIS B 2 281 ? 6.464   -8.501  10.091  1.00 75.07 281 B 1 
ATOM 3014 C CE1 . HIS B 2 281 ? 7.257   -7.576  11.909  1.00 75.60 281 B 1 
ATOM 3015 N NE2 . HIS B 2 281 ? 6.177   -8.159  11.403  1.00 78.10 281 B 1 
ATOM 3016 N N   . LYS B 2 282 ? 9.689   -9.575  5.858   1.00 89.57 282 B 1 
ATOM 3017 C CA  . LYS B 2 282 ? 10.340  -9.579  4.540   1.00 89.29 282 B 1 
ATOM 3018 C C   . LYS B 2 282 ? 9.425   -10.194 3.480   1.00 90.04 282 B 1 
ATOM 3019 O O   . LYS B 2 282 ? 9.276   -9.626  2.397   1.00 89.28 282 B 1 
ATOM 3020 C CB  . LYS B 2 282 ? 11.687  -10.332 4.603   1.00 88.09 282 B 1 
ATOM 3021 C CG  . LYS B 2 282 ? 12.770  -9.548  5.369   1.00 77.83 282 B 1 
ATOM 3022 C CD  . LYS B 2 282 ? 14.024  -10.400 5.628   1.00 73.55 282 B 1 
ATOM 3023 C CE  . LYS B 2 282 ? 14.972  -9.651  6.586   1.00 64.66 282 B 1 
ATOM 3024 N NZ  . LYS B 2 282 ? 16.190  -10.420 6.976   1.00 58.44 282 B 1 
ATOM 3025 N N   . TRP B 2 283 ? 8.773   -11.310 3.797   1.00 90.02 283 B 1 
ATOM 3026 C CA  . TRP B 2 283 ? 7.794   -11.941 2.912   1.00 91.52 283 B 1 
ATOM 3027 C C   . TRP B 2 283 ? 6.647   -10.993 2.561   1.00 91.89 283 B 1 
ATOM 3028 O O   . TRP B 2 283 ? 6.347   -10.813 1.377   1.00 90.94 283 B 1 
ATOM 3029 C CB  . TRP B 2 283 ? 7.270   -13.232 3.544   1.00 92.33 283 B 1 
ATOM 3030 C CG  . TRP B 2 283 ? 6.181   -13.889 2.763   1.00 93.26 283 B 1 
ATOM 3031 C CD1 . TRP B 2 283 ? 4.855   -13.664 2.921   1.00 89.67 283 B 1 
ATOM 3032 C CD2 . TRP B 2 283 ? 6.303   -14.856 1.679   1.00 91.44 283 B 1 
ATOM 3033 N NE1 . TRP B 2 283 ? 4.135   -14.439 2.004   1.00 87.90 283 B 1 
ATOM 3034 C CE2 . TRP B 2 283 ? 4.999   -15.175 1.229   1.00 91.06 283 B 1 
ATOM 3035 C CE3 . TRP B 2 283 ? 7.408   -15.483 1.052   1.00 87.77 283 B 1 
ATOM 3036 C CZ2 . TRP B 2 283 ? 4.775   -16.097 0.167   1.00 90.97 283 B 1 
ATOM 3037 C CZ3 . TRP B 2 283 ? 7.190   -16.402 0.006   1.00 83.60 283 B 1 
ATOM 3038 C CH2 . TRP B 2 283 ? 5.892   -16.702 -0.429  1.00 85.34 283 B 1 
ATOM 3039 N N   . ILE B 2 284 ? 6.041   -10.332 3.557   1.00 92.04 284 B 1 
ATOM 3040 C CA  . ILE B 2 284 ? 4.954   -9.358  3.358   1.00 92.45 284 B 1 
ATOM 3041 C C   . ILE B 2 284 ? 5.421   -8.214  2.448   1.00 92.34 284 B 1 
ATOM 3042 O O   . ILE B 2 284 ? 4.748   -7.908  1.472   1.00 91.75 284 B 1 
ATOM 3043 C CB  . ILE B 2 284 ? 4.424   -8.851  4.712   1.00 92.39 284 B 1 
ATOM 3044 C CG1 . ILE B 2 284 ? 3.653   -9.986  5.430   1.00 91.17 284 B 1 
ATOM 3045 C CG2 . ILE B 2 284 ? 3.511   -7.622  4.540   1.00 91.08 284 B 1 
ATOM 3046 C CD1 . ILE B 2 284 ? 3.370   -9.701  6.911   1.00 88.78 284 B 1 
ATOM 3047 N N   . SER B 2 285 ? 6.601   -7.649  2.707   1.00 91.02 285 B 1 
ATOM 3048 C CA  . SER B 2 285 ? 7.149   -6.547  1.912   1.00 90.32 285 B 1 
ATOM 3049 C C   . SER B 2 285 ? 7.317   -6.904  0.430   1.00 91.23 285 B 1 
ATOM 3050 O O   . SER B 2 285 ? 6.943   -6.135  -0.456  1.00 90.25 285 B 1 
ATOM 3051 C CB  . SER B 2 285 ? 8.521   -6.120  2.466   1.00 88.28 285 B 1 
ATOM 3052 O OG  . SER B 2 285 ? 8.436   -5.791  3.837   1.00 75.84 285 B 1 
ATOM 3053 N N   . ILE B 2 286 ? 7.857   -8.091  0.145   1.00 91.89 286 B 1 
ATOM 3054 C CA  . ILE B 2 286 ? 8.068   -8.577  -1.226  1.00 92.25 286 B 1 
ATOM 3055 C C   . ILE B 2 286 ? 6.734   -8.890  -1.898  1.00 93.14 286 B 1 
ATOM 3056 O O   . ILE B 2 286 ? 6.485   -8.474  -3.025  1.00 92.84 286 B 1 
ATOM 3057 C CB  . ILE B 2 286 ? 9.002   -9.810  -1.214  1.00 91.18 286 B 1 
ATOM 3058 C CG1 . ILE B 2 286 ? 10.421  -9.413  -0.745  1.00 87.80 286 B 1 
ATOM 3059 C CG2 . ILE B 2 286 ? 9.078   -10.456 -2.606  1.00 87.31 286 B 1 
ATOM 3060 C CD1 . ILE B 2 286 ? 11.306  -10.609 -0.381  1.00 81.37 286 B 1 
ATOM 3061 N N   . THR B 2 287 ? 5.860   -9.627  -1.209  1.00 93.66 287 B 1 
ATOM 3062 C CA  . THR B 2 287 ? 4.610   -10.115 -1.789  1.00 94.45 287 B 1 
ATOM 3063 C C   . THR B 2 287 ? 3.600   -9.000  -2.023  1.00 94.66 287 B 1 
ATOM 3064 O O   . THR B 2 287 ? 2.886   -9.056  -3.013  1.00 94.06 287 B 1 
ATOM 3065 C CB  . THR B 2 287 ? 3.970   -11.222 -0.951  1.00 94.42 287 B 1 
ATOM 3066 O OG1 . THR B 2 287 ? 3.796   -10.823 0.384   1.00 89.83 287 B 1 
ATOM 3067 C CG2 . THR B 2 287 ? 4.821   -12.494 -0.964  1.00 89.91 287 B 1 
ATOM 3068 N N   . GLU B 2 288 ? 3.600   -7.961  -1.193  1.00 93.85 288 B 1 
ATOM 3069 C CA  . GLU B 2 288 ? 2.792   -6.763  -1.426  1.00 93.82 288 B 1 
ATOM 3070 C C   . GLU B 2 288 ? 3.226   -6.027  -2.693  1.00 94.24 288 B 1 
ATOM 3071 O O   . GLU B 2 288 ? 2.408   -5.751  -3.563  1.00 93.69 288 B 1 
ATOM 3072 C CB  . GLU B 2 288 ? 2.883   -5.829  -0.206  1.00 92.51 288 B 1 
ATOM 3073 C CG  . GLU B 2 288 ? 2.054   -4.572  -0.450  1.00 89.88 288 B 1 
ATOM 3074 C CD  . GLU B 2 288 ? 2.016   -3.671  0.778   1.00 89.34 288 B 1 
ATOM 3075 O OE1 . GLU B 2 288 ? 0.904   -3.222  1.107   1.00 84.53 288 B 1 
ATOM 3076 O OE2 . GLU B 2 288 ? 3.061   -3.442  1.414   1.00 86.24 288 B 1 
ATOM 3077 N N   . ALA B 2 289 ? 4.529   -5.774  -2.848  1.00 93.82 289 B 1 
ATOM 3078 C CA  . ALA B 2 289 ? 5.048   -5.116  -4.045  1.00 93.92 289 B 1 
ATOM 3079 C C   . ALA B 2 289 ? 4.718   -5.913  -5.326  1.00 94.64 289 B 1 
ATOM 3080 O O   . ALA B 2 289 ? 4.337   -5.324  -6.343  1.00 93.90 289 B 1 
ATOM 3081 C CB  . ALA B 2 289 ? 6.556   -4.911  -3.873  1.00 92.86 289 B 1 
ATOM 3082 N N   . LEU B 2 290 ? 4.803   -7.237  -5.267  1.00 94.81 290 B 1 
ATOM 3083 C CA  . LEU B 2 290 ? 4.406   -8.105  -6.375  1.00 95.03 290 B 1 
ATOM 3084 C C   . LEU B 2 290 ? 2.889   -8.105  -6.607  1.00 95.31 290 B 1 
ATOM 3085 O O   . LEU B 2 290 ? 2.450   -8.152  -7.756  1.00 94.50 290 B 1 
ATOM 3086 C CB  . LEU B 2 290 ? 4.923   -9.533  -6.119  1.00 94.57 290 B 1 
ATOM 3087 C CG  . LEU B 2 290 ? 6.456   -9.685  -6.159  1.00 92.60 290 B 1 
ATOM 3088 C CD1 . LEU B 2 290 ? 6.827   -11.128 -5.810  1.00 89.20 290 B 1 
ATOM 3089 C CD2 . LEU B 2 290 ? 7.051   -9.359  -7.529  1.00 88.76 290 B 1 
ATOM 3090 N N   . ALA B 2 291 ? 2.088   -7.997  -5.546  1.00 95.80 291 B 1 
ATOM 3091 C CA  . ALA B 2 291 ? 0.636   -7.912  -5.653  1.00 96.07 291 B 1 
ATOM 3092 C C   . ALA B 2 291 ? 0.190   -6.670  -6.430  1.00 96.35 291 B 1 
ATOM 3093 O O   . ALA B 2 291 ? -0.768  -6.740  -7.195  1.00 95.55 291 B 1 
ATOM 3094 C CB  . ALA B 2 291 ? 0.010   -7.964  -4.262  1.00 95.46 291 B 1 
ATOM 3095 N N   . PHE B 2 292 ? 0.935   -5.555  -6.359  1.00 96.07 292 B 1 
ATOM 3096 C CA  . PHE B 2 292 ? 0.620   -4.338  -7.105  1.00 96.09 292 B 1 
ATOM 3097 C C   . PHE B 2 292 ? 0.661   -4.509  -8.628  1.00 96.14 292 B 1 
ATOM 3098 O O   . PHE B 2 292 ? 0.075   -3.694  -9.347  1.00 94.89 292 B 1 
ATOM 3099 C CB  . PHE B 2 292 ? 1.523   -3.186  -6.654  1.00 95.43 292 B 1 
ATOM 3100 C CG  . PHE B 2 292 ? 1.439   -2.776  -5.195  1.00 95.13 292 B 1 
ATOM 3101 C CD1 . PHE B 2 292 ? 0.334   -3.110  -4.389  1.00 92.87 292 B 1 
ATOM 3102 C CD2 . PHE B 2 292 ? 2.485   -2.006  -4.648  1.00 92.79 292 B 1 
ATOM 3103 C CE1 . PHE B 2 292 ? 0.276   -2.696  -3.049  1.00 92.14 292 B 1 
ATOM 3104 C CE2 . PHE B 2 292 ? 2.429   -1.586  -3.315  1.00 91.71 292 B 1 
ATOM 3105 C CZ  . PHE B 2 292 ? 1.327   -1.935  -2.508  1.00 92.28 292 B 1 
ATOM 3106 N N   . PHE B 2 293 ? 1.236   -5.595  -9.172  1.00 96.28 293 B 1 
ATOM 3107 C CA  . PHE B 2 293 ? 1.079   -5.938  -10.583 1.00 96.48 293 B 1 
ATOM 3108 C C   . PHE B 2 293 ? -0.376  -6.164  -10.993 1.00 96.14 293 B 1 
ATOM 3109 O O   . PHE B 2 293 ? -0.677  -6.115  -12.196 1.00 94.27 293 B 1 
ATOM 3110 C CB  . PHE B 2 293 ? 1.936   -7.156  -10.956 1.00 95.86 293 B 1 
ATOM 3111 C CG  . PHE B 2 293 ? 3.401   -6.837  -11.171 1.00 92.96 293 B 1 
ATOM 3112 C CD1 . PHE B 2 293 ? 3.799   -6.149  -12.331 1.00 89.28 293 B 1 
ATOM 3113 C CD2 . PHE B 2 293 ? 4.368   -7.233  -10.238 1.00 88.97 293 B 1 
ATOM 3114 C CE1 . PHE B 2 293 ? 5.161   -5.864  -12.546 1.00 86.84 293 B 1 
ATOM 3115 C CE2 . PHE B 2 293 ? 5.722   -6.946  -10.444 1.00 86.74 293 B 1 
ATOM 3116 C CZ  . PHE B 2 293 ? 6.127   -6.256  -11.607 1.00 86.58 293 B 1 
ATOM 3117 N N   . HIS B 2 294 ? -1.309  -6.340  -10.054 1.00 96.18 294 B 1 
ATOM 3118 C CA  . HIS B 2 294 ? -2.735  -6.420  -10.365 1.00 95.72 294 B 1 
ATOM 3119 C C   . HIS B 2 294 ? -3.239  -5.194  -11.140 1.00 95.60 294 B 1 
ATOM 3120 O O   . HIS B 2 294 ? -4.085  -5.348  -12.025 1.00 94.47 294 B 1 
ATOM 3121 C CB  . HIS B 2 294 ? -3.555  -6.649  -9.091  1.00 94.87 294 B 1 
ATOM 3122 C CG  . HIS B 2 294 ? -3.893  -5.404  -8.324  1.00 94.06 294 B 1 
ATOM 3123 N ND1 . HIS B 2 294 ? -4.891  -4.502  -8.634  1.00 83.82 294 B 1 
ATOM 3124 C CD2 . HIS B 2 294 ? -3.287  -4.928  -7.192  1.00 85.35 294 B 1 
ATOM 3125 C CE1 . HIS B 2 294 ? -4.883  -3.523  -7.720  1.00 87.65 294 B 1 
ATOM 3126 N NE2 . HIS B 2 294 ? -3.919  -3.752  -6.823  1.00 88.82 294 B 1 
ATOM 3127 N N   . CYS B 2 295 ? -2.663  -4.008  -10.924 1.00 95.52 295 B 1 
ATOM 3128 C CA  . CYS B 2 295 ? -2.992  -2.766  -11.620 1.00 95.00 295 B 1 
ATOM 3129 C C   . CYS B 2 295 ? -2.670  -2.803  -13.116 1.00 94.78 295 B 1 
ATOM 3130 O O   . CYS B 2 295 ? -3.216  -2.040  -13.904 1.00 91.60 295 B 1 
ATOM 3131 C CB  . CYS B 2 295 ? -2.214  -1.615  -10.961 1.00 93.76 295 B 1 
ATOM 3132 S SG  . CYS B 2 295 ? -2.747  -1.412  -9.240  1.00 88.42 295 B 1 
ATOM 3133 N N   . CYS B 2 296 ? -1.792  -3.727  -13.545 1.00 94.99 296 B 1 
ATOM 3134 C CA  . CYS B 2 296 ? -1.400  -3.916  -14.934 1.00 94.51 296 B 1 
ATOM 3135 C C   . CYS B 2 296 ? -2.200  -5.020  -15.640 1.00 94.47 296 B 1 
ATOM 3136 O O   . CYS B 2 296 ? -2.175  -5.111  -16.866 1.00 91.12 296 B 1 
ATOM 3137 C CB  . CYS B 2 296 ? 0.109   -4.179  -14.982 1.00 93.29 296 B 1 
ATOM 3138 S SG  . CYS B 2 296 ? 1.018   -2.787  -14.227 1.00 88.58 296 B 1 
ATOM 3139 N N   . LEU B 2 297 ? -2.932  -5.858  -14.908 1.00 93.87 297 B 1 
ATOM 3140 C CA  . LEU B 2 297 ? -3.625  -7.019  -15.474 1.00 93.28 297 B 1 
ATOM 3141 C C   . LEU B 2 297 ? -4.749  -6.630  -16.438 1.00 92.57 297 B 1 
ATOM 3142 O O   . LEU B 2 297 ? -4.863  -7.182  -17.534 1.00 90.13 297 B 1 
ATOM 3143 C CB  . LEU B 2 297 ? -4.211  -7.893  -14.351 1.00 91.95 297 B 1 
ATOM 3144 C CG  . LEU B 2 297 ? -3.180  -8.532  -13.398 1.00 90.83 297 B 1 
ATOM 3145 C CD1 . LEU B 2 297 ? -3.941  -9.290  -12.311 1.00 88.65 297 B 1 
ATOM 3146 C CD2 . LEU B 2 297 ? -2.252  -9.499  -14.135 1.00 88.58 297 B 1 
ATOM 3147 N N   . ASN B 2 298 ? -5.593  -5.679  -16.037 1.00 92.74 298 B 1 
ATOM 3148 C CA  . ASN B 2 298 ? -6.743  -5.266  -16.835 1.00 91.53 298 B 1 
ATOM 3149 C C   . ASN B 2 298 ? -6.334  -4.659  -18.190 1.00 91.46 298 B 1 
ATOM 3150 O O   . ASN B 2 298 ? -6.857  -5.127  -19.208 1.00 89.13 298 B 1 
ATOM 3151 C CB  . ASN B 2 298 ? -7.661  -4.372  -15.986 1.00 89.17 298 B 1 
ATOM 3152 C CG  . ASN B 2 298 ? -8.866  -3.860  -16.752 1.00 86.69 298 B 1 
ATOM 3153 O OD1 . ASN B 2 298 ? -9.498  -4.552  -17.522 1.00 79.10 298 B 1 
ATOM 3154 N ND2 . ASN B 2 298 ? -9.215  -2.618  -16.552 1.00 79.57 298 B 1 
ATOM 3155 N N   . PRO B 2 299 ? -5.361  -3.717  -18.274 1.00 91.70 299 B 1 
ATOM 3156 C CA  . PRO B 2 299 ? -4.839  -3.218  -19.548 1.00 91.19 299 B 1 
ATOM 3157 C C   . PRO B 2 299 ? -4.257  -4.307  -20.442 1.00 90.54 299 B 1 
ATOM 3158 O O   . PRO B 2 299 ? -4.593  -4.376  -21.620 1.00 87.50 299 B 1 
ATOM 3159 C CB  . PRO B 2 299 ? -3.756  -2.206  -19.172 1.00 89.43 299 B 1 
ATOM 3160 C CG  . PRO B 2 299 ? -4.178  -1.716  -17.806 1.00 89.16 299 B 1 
ATOM 3161 C CD  . PRO B 2 299 ? -4.801  -2.952  -17.174 1.00 92.24 299 B 1 
ATOM 3162 N N   . ILE B 2 300 ? -3.417  -5.187  -19.885 1.00 91.47 300 B 1 
ATOM 3163 C CA  . ILE B 2 300 ? -2.774  -6.279  -20.629 1.00 90.48 300 B 1 
ATOM 3164 C C   . ILE B 2 300 ? -3.841  -7.208  -21.222 1.00 89.32 300 B 1 
ATOM 3165 O O   . ILE B 2 300 ? -3.866  -7.459  -22.425 1.00 87.12 300 B 1 
ATOM 3166 C CB  . ILE B 2 300 ? -1.772  -7.030  -19.723 1.00 89.76 300 B 1 
ATOM 3167 C CG1 . ILE B 2 300 ? -0.557  -6.130  -19.408 1.00 85.26 300 B 1 
ATOM 3168 C CG2 . ILE B 2 300 ? -1.294  -8.345  -20.374 1.00 84.51 300 B 1 
ATOM 3169 C CD1 . ILE B 2 300 ? 0.349   -6.664  -18.274 1.00 77.24 300 B 1 
ATOM 3170 N N   . LEU B 2 301 ? -4.782  -7.666  -20.405 1.00 88.47 301 B 1 
ATOM 3171 C CA  . LEU B 2 301 ? -5.849  -8.563  -20.871 1.00 86.43 301 B 1 
ATOM 3172 C C   . LEU B 2 301 ? -6.795  -7.884  -21.864 1.00 84.44 301 B 1 
ATOM 3173 O O   . LEU B 2 301 ? -7.297  -8.527  -22.775 1.00 80.33 301 B 1 
ATOM 3174 C CB  . LEU B 2 301 ? -6.626  -9.097  -19.656 1.00 85.44 301 B 1 
ATOM 3175 C CG  . LEU B 2 301 ? -5.819  -10.064 -18.775 1.00 81.26 301 B 1 
ATOM 3176 C CD1 . LEU B 2 301 ? -6.649  -10.418 -17.546 1.00 77.26 301 B 1 
ATOM 3177 C CD2 . LEU B 2 301 ? -5.479  -11.373 -19.505 1.00 76.69 301 B 1 
ATOM 3178 N N   . TYR B 2 302 ? -7.035  -6.570  -21.707 1.00 83.83 302 B 1 
ATOM 3179 C CA  . TYR B 2 302 ? -7.840  -5.819  -22.660 1.00 80.03 302 B 1 
ATOM 3180 C C   . TYR B 2 302 ? -7.119  -5.649  -24.003 1.00 78.77 302 B 1 
ATOM 3181 O O   . TYR B 2 302 ? -7.745  -5.829  -25.053 1.00 75.67 302 B 1 
ATOM 3182 C CB  . TYR B 2 302 ? -8.235  -4.478  -22.050 1.00 77.09 302 B 1 
ATOM 3183 C CG  . TYR B 2 302 ? -9.255  -3.733  -22.880 1.00 71.43 302 B 1 
ATOM 3184 C CD1 . TYR B 2 302 ? -8.900  -2.571  -23.603 1.00 66.38 302 B 1 
ATOM 3185 C CD2 . TYR B 2 302 ? -10.583 -4.212  -22.966 1.00 64.23 302 B 1 
ATOM 3186 C CE1 . TYR B 2 302 ? -9.846  -1.895  -24.381 1.00 60.31 302 B 1 
ATOM 3187 C CE2 . TYR B 2 302 ? -11.538 -3.543  -23.751 1.00 60.04 302 B 1 
ATOM 3188 C CZ  . TYR B 2 302 ? -11.165 -2.389  -24.453 1.00 60.22 302 B 1 
ATOM 3189 O OH  . TYR B 2 302 ? -12.093 -1.723  -25.219 1.00 56.32 302 B 1 
ATOM 3190 N N   . ALA B 2 303 ? -5.806  -5.391  -23.997 1.00 80.59 303 B 1 
ATOM 3191 C CA  . ALA B 2 303 ? -4.997  -5.247  -25.201 1.00 78.42 303 B 1 
ATOM 3192 C C   . ALA B 2 303 ? -4.860  -6.560  -25.988 1.00 77.71 303 B 1 
ATOM 3193 O O   . ALA B 2 303 ? -5.036  -6.575  -27.204 1.00 73.65 303 B 1 
ATOM 3194 C CB  . ALA B 2 303 ? -3.624  -4.694  -24.800 1.00 76.53 303 B 1 
ATOM 3195 N N   . PHE B 2 304 ? -4.582  -7.672  -25.300 1.00 77.96 304 B 1 
ATOM 3196 C CA  . PHE B 2 304 ? -4.339  -8.962  -25.955 1.00 74.54 304 B 1 
ATOM 3197 C C   . PHE B 2 304 ? -5.618  -9.734  -26.301 1.00 72.20 304 B 1 
ATOM 3198 O O   . PHE B 2 304 ? -5.694  -10.368 -27.352 1.00 67.10 304 B 1 
ATOM 3199 C CB  . PHE B 2 304 ? -3.414  -9.809  -25.066 1.00 71.93 304 B 1 
ATOM 3200 C CG  . PHE B 2 304 ? -1.968  -9.381  -25.128 1.00 68.31 304 B 1 
ATOM 3201 C CD1 . PHE B 2 304 ? -1.193  -9.682  -26.265 1.00 63.61 304 B 1 
ATOM 3202 C CD2 . PHE B 2 304 ? -1.367  -8.689  -24.056 1.00 61.68 304 B 1 
ATOM 3203 C CE1 . PHE B 2 304 ? 0.154   -9.284  -26.335 1.00 57.56 304 B 1 
ATOM 3204 C CE2 . PHE B 2 304 ? -0.023  -8.287  -24.125 1.00 56.23 304 B 1 
ATOM 3205 C CZ  . PHE B 2 304 ? 0.732   -8.593  -25.261 1.00 55.95 304 B 1 
ATOM 3206 N N   . LEU B 2 305 ? -6.637  -9.693  -25.446 1.00 68.59 305 B 1 
ATOM 3207 C CA  . LEU B 2 305 ? -7.866  -10.477 -25.635 1.00 65.29 305 B 1 
ATOM 3208 C C   . LEU B 2 305 ? -9.028  -9.651  -26.212 1.00 64.34 305 B 1 
ATOM 3209 O O   . LEU B 2 305 ? -10.008 -10.222 -26.699 1.00 58.53 305 B 1 
ATOM 3210 C CB  . LEU B 2 305 ? -8.254  -11.167 -24.315 1.00 61.57 305 B 1 
ATOM 3211 C CG  . LEU B 2 305 ? -7.182  -12.124 -23.755 1.00 57.56 305 B 1 
ATOM 3212 C CD1 . LEU B 2 305 ? -7.560  -12.586 -22.351 1.00 54.24 305 B 1 
ATOM 3213 C CD2 . LEU B 2 305 ? -7.040  -13.369 -24.630 1.00 52.81 305 B 1 
ATOM 3214 N N   . GLY B 2 306 ? -8.922  -8.323  -26.192 1.00 65.37 306 B 1 
ATOM 3215 C CA  . GLY B 2 306 ? -9.874  -7.422  -26.819 1.00 62.73 306 B 1 
ATOM 3216 C C   . GLY B 2 306 ? -9.683  -7.375  -28.336 1.00 62.85 306 B 1 
ATOM 3217 O O   . GLY B 2 306 ? -8.921  -6.562  -28.838 1.00 59.51 306 B 1 
ATOM 3218 N N   . ALA B 2 307 ? -10.420 -8.200  -29.083 1.00 57.55 307 B 1 
ATOM 3219 C CA  . ALA B 2 307 ? -10.311 -8.278  -30.550 1.00 56.04 307 B 1 
ATOM 3220 C C   . ALA B 2 307 ? -10.430 -6.911  -31.261 1.00 57.55 307 B 1 
ATOM 3221 O O   . ALA B 2 307 ? -9.781  -6.677  -32.277 1.00 53.01 307 B 1 
ATOM 3222 C CB  . ALA B 2 307 ? -11.390 -9.242  -31.056 1.00 49.90 307 B 1 
ATOM 3223 N N   . LYS B 2 308 ? -11.236 -5.990  -30.713 1.00 61.25 308 B 1 
ATOM 3224 C CA  . LYS B 2 308 ? -11.429 -4.637  -31.259 1.00 61.35 308 B 1 
ATOM 3225 C C   . LYS B 2 308 ? -10.408 -3.611  -30.734 1.00 63.31 308 B 1 
ATOM 3226 O O   . LYS B 2 308 ? -10.437 -2.471  -31.186 1.00 60.04 308 B 1 
ATOM 3227 C CB  . LYS B 2 308 ? -12.875 -4.169  -31.027 1.00 56.45 308 B 1 
ATOM 3228 C CG  . LYS B 2 308 ? -13.892 -5.027  -31.800 1.00 51.53 308 B 1 
ATOM 3229 C CD  . LYS B 2 308 ? -15.315 -4.440  -31.677 1.00 48.53 308 B 1 
ATOM 3230 C CE  . LYS B 2 308 ? -16.310 -5.281  -32.485 1.00 43.04 308 B 1 
ATOM 3231 N NZ  . LYS B 2 308 ? -17.673 -4.723  -32.444 1.00 39.69 308 B 1 
ATOM 3232 N N   . PHE B 2 309 ? -9.532  -3.990  -29.826 1.00 61.86 309 B 1 
ATOM 3233 C CA  . PHE B 2 309 ? -8.653  -3.028  -29.162 1.00 61.44 309 B 1 
ATOM 3234 C C   . PHE B 2 309 ? -7.675  -2.372  -30.130 1.00 63.41 309 B 1 
ATOM 3235 O O   . PHE B 2 309 ? -7.599  -1.144  -30.142 1.00 62.42 309 B 1 
ATOM 3236 C CB  . PHE B 2 309 ? -7.904  -3.673  -28.004 1.00 58.12 309 B 1 
ATOM 3237 C CG  . PHE B 2 309 ? -7.043  -2.695  -27.229 1.00 55.10 309 B 1 
ATOM 3238 C CD1 . PHE B 2 309 ? -5.669  -2.570  -27.507 1.00 52.27 309 B 1 
ATOM 3239 C CD2 . PHE B 2 309 ? -7.617  -1.892  -26.231 1.00 52.01 309 B 1 
ATOM 3240 C CE1 . PHE B 2 309 ? -4.880  -1.660  -26.777 1.00 47.46 309 B 1 
ATOM 3241 C CE2 . PHE B 2 309 ? -6.834  -0.986  -25.503 1.00 48.13 309 B 1 
ATOM 3242 C CZ  . PHE B 2 309 ? -5.461  -0.869  -25.774 1.00 48.46 309 B 1 
ATOM 3243 N N   . LYS B 2 310 ? -6.973  -3.135  -30.988 1.00 61.17 310 B 1 
ATOM 3244 C CA  . LYS B 2 310 ? -5.985  -2.575  -31.929 1.00 61.96 310 B 1 
ATOM 3245 C C   . LYS B 2 310 ? -6.604  -1.502  -32.831 1.00 64.07 310 B 1 
ATOM 3246 O O   . LYS B 2 310 ? -6.099  -0.390  -32.891 1.00 64.15 310 B 1 
ATOM 3247 C CB  . LYS B 2 310 ? -5.323  -3.672  -32.780 1.00 58.83 310 B 1 
ATOM 3248 C CG  . LYS B 2 310 ? -4.179  -4.386  -32.034 1.00 54.00 310 B 1 
ATOM 3249 C CD  . LYS B 2 310 ? -3.408  -5.331  -32.967 1.00 50.37 310 B 1 
ATOM 3250 C CE  . LYS B 2 310 ? -2.211  -5.953  -32.237 1.00 43.86 310 B 1 
ATOM 3251 N NZ  . LYS B 2 310 ? -1.406  -6.850  -33.111 1.00 39.45 310 B 1 
ATOM 3252 N N   . THR B 2 311 ? -7.719  -1.812  -33.461 1.00 65.92 311 B 1 
ATOM 3253 C CA  . THR B 2 311 ? -8.430  -0.887  -34.355 1.00 67.32 311 B 1 
ATOM 3254 C C   . THR B 2 311 ? -8.973  0.318   -33.597 1.00 69.14 311 B 1 
ATOM 3255 O O   . THR B 2 311 ? -8.843  1.458   -34.044 1.00 66.71 311 B 1 
ATOM 3256 C CB  . THR B 2 311 ? -9.588  -1.606  -35.058 1.00 63.87 311 B 1 
ATOM 3257 O OG1 . THR B 2 311 ? -9.295  -2.970  -35.282 1.00 58.35 311 B 1 
ATOM 3258 C CG2 . THR B 2 311 ? -9.896  -0.983  -36.412 1.00 57.04 311 B 1 
ATOM 3259 N N   . SER B 2 312 ? -9.531  0.099   -32.417 1.00 69.46 312 B 1 
ATOM 3260 C CA  . SER B 2 312 ? -10.083 1.155   -31.573 1.00 67.91 312 B 1 
ATOM 3261 C C   . SER B 2 312 ? -9.005  2.078   -31.006 1.00 69.29 312 B 1 
ATOM 3262 O O   . SER B 2 312 ? -9.203  3.286   -30.960 1.00 68.27 312 B 1 
ATOM 3263 C CB  . SER B 2 312 ? -10.858 0.555   -30.408 1.00 63.94 312 B 1 
ATOM 3264 O OG  . SER B 2 312 ? -11.851 -0.333  -30.875 1.00 58.01 312 B 1 
ATOM 3265 N N   . ALA B 2 313 ? -7.866  1.517   -30.605 1.00 66.67 313 B 1 
ATOM 3266 C CA  . ALA B 2 313 ? -6.729  2.266   -30.092 1.00 66.39 313 B 1 
ATOM 3267 C C   . ALA B 2 313 ? -6.109  3.137   -31.188 1.00 66.71 313 B 1 
ATOM 3268 O O   . ALA B 2 313 ? -5.869  4.319   -30.957 1.00 68.15 313 B 1 
ATOM 3269 C CB  . ALA B 2 313 ? -5.702  1.297   -29.505 1.00 65.90 313 B 1 
ATOM 3270 N N   . GLN B 2 314 ? -5.941  2.608   -32.408 1.00 68.98 314 B 1 
ATOM 3271 C CA  . GLN B 2 314 ? -5.486  3.390   -33.562 1.00 68.37 314 B 1 
ATOM 3272 C C   . GLN B 2 314 ? -6.440  4.548   -33.869 1.00 68.35 314 B 1 
ATOM 3273 O O   . GLN B 2 314 ? -5.985  5.685   -34.034 1.00 68.66 314 B 1 
ATOM 3274 C CB  . GLN B 2 314 ? -5.336  2.485   -34.787 1.00 66.79 314 B 1 
ATOM 3275 C CG  . GLN B 2 314 ? -4.048  1.658   -34.737 1.00 62.42 314 B 1 
ATOM 3276 C CD  . GLN B 2 314 ? -3.932  0.695   -35.933 1.00 59.12 314 B 1 
ATOM 3277 O OE1 . GLN B 2 314 ? -4.895  0.390   -36.610 1.00 54.68 314 B 1 
ATOM 3278 N NE2 . GLN B 2 314 ? -2.759  0.191   -36.211 1.00 51.68 314 B 1 
ATOM 3279 N N   . HIS B 2 315 ? -7.743  4.316   -33.866 1.00 74.23 315 B 1 
ATOM 3280 C CA  . HIS B 2 315 ? -8.722  5.387   -34.074 1.00 72.99 315 B 1 
ATOM 3281 C C   . HIS B 2 315 ? -8.736  6.420   -32.951 1.00 71.76 315 B 1 
ATOM 3282 O O   . HIS B 2 315 ? -8.783  7.623   -33.236 1.00 70.28 315 B 1 
ATOM 3283 C CB  . HIS B 2 315 ? -10.123 4.799   -34.292 1.00 69.55 315 B 1 
ATOM 3284 C CG  . HIS B 2 315 ? -10.376 4.451   -35.729 1.00 65.22 315 B 1 
ATOM 3285 N ND1 . HIS B 2 315 ? -10.471 5.358   -36.765 1.00 58.01 315 B 1 
ATOM 3286 C CD2 . HIS B 2 315 ? -10.565 3.210   -36.270 1.00 57.72 315 B 1 
ATOM 3287 C CE1 . HIS B 2 315 ? -10.699 4.666   -37.893 1.00 54.48 315 B 1 
ATOM 3288 N NE2 . HIS B 2 315 ? -10.770 3.364   -37.638 1.00 55.23 315 B 1 
ATOM 3289 N N   . ALA B 2 316 ? -8.656  6.012   -31.698 1.00 73.22 316 B 1 
ATOM 3290 C CA  . ALA B 2 316 ? -8.623  6.917   -30.562 1.00 72.27 316 B 1 
ATOM 3291 C C   . ALA B 2 316 ? -7.352  7.789   -30.576 1.00 72.87 316 B 1 
ATOM 3292 O O   . ALA B 2 316 ? -7.442  9.012   -30.488 1.00 72.44 316 B 1 
ATOM 3293 C CB  . ALA B 2 316 ? -8.750  6.114   -29.267 1.00 69.96 316 B 1 
ATOM 3294 N N   . LEU B 2 317 ? -6.176  7.172   -30.784 1.00 69.61 317 B 1 
ATOM 3295 C CA  . LEU B 2 317 ? -4.903  7.885   -30.848 1.00 69.75 317 B 1 
ATOM 3296 C C   . LEU B 2 317 ? -4.837  8.845   -32.046 1.00 69.72 317 B 1 
ATOM 3297 O O   . LEU B 2 317 ? -4.427  10.000  -31.892 1.00 68.80 317 B 1 
ATOM 3298 C CB  . LEU B 2 317 ? -3.750  6.860   -30.907 1.00 67.93 317 B 1 
ATOM 3299 C CG  . LEU B 2 317 ? -3.507  6.118   -29.580 1.00 63.90 317 B 1 
ATOM 3300 C CD1 . LEU B 2 317 ? -2.582  4.928   -29.812 1.00 60.11 317 B 1 
ATOM 3301 C CD2 . LEU B 2 317 ? -2.861  7.029   -28.530 1.00 62.01 317 B 1 
ATOM 3302 N N   . THR B 2 318 ? -5.301  8.420   -33.221 1.00 73.84 318 B 1 
ATOM 3303 C CA  . THR B 2 318 ? -5.347  9.300   -34.400 1.00 74.23 318 B 1 
ATOM 3304 C C   . THR B 2 318 ? -6.362  10.431  -34.244 1.00 73.58 318 B 1 
ATOM 3305 O O   . THR B 2 318 ? -6.092  11.544  -34.701 1.00 70.30 318 B 1 
ATOM 3306 C CB  . THR B 2 318 ? -5.645  8.541   -35.696 1.00 71.80 318 B 1 
ATOM 3307 O OG1 . THR B 2 318 ? -6.751  7.693   -35.559 1.00 64.80 318 B 1 
ATOM 3308 C CG2 . THR B 2 318 ? -4.462  7.697   -36.163 1.00 63.02 318 B 1 
ATOM 3309 N N   . SER B 2 319 ? -7.490  10.206  -33.573 1.00 74.60 319 B 1 
ATOM 3310 C CA  . SER B 2 319 ? -8.469  11.275  -33.311 1.00 74.94 319 B 1 
ATOM 3311 C C   . SER B 2 319 ? -7.973  12.296  -32.293 1.00 74.65 319 B 1 
ATOM 3312 O O   . SER B 2 319 ? -8.155  13.495  -32.508 1.00 71.47 319 B 1 
ATOM 3313 C CB  . SER B 2 319 ? -9.820  10.694  -32.877 1.00 70.18 319 B 1 
ATOM 3314 O OG  . SER B 2 319 ? -9.767  10.131  -31.589 1.00 62.30 319 B 1 
ATOM 3315 N N   . VAL B 2 320 ? -7.281  11.853  -31.246 1.00 70.37 320 B 1 
ATOM 3316 C CA  . VAL B 2 320 ? -6.654  12.755  -30.260 1.00 70.50 320 B 1 
ATOM 3317 C C   . VAL B 2 320 ? -5.534  13.567  -30.921 1.00 69.21 320 B 1 
ATOM 3318 O O   . VAL B 2 320 ? -5.493  14.792  -30.761 1.00 67.04 320 B 1 
ATOM 3319 C CB  . VAL B 2 320 ? -6.145  11.970  -29.028 1.00 68.46 320 B 1 
ATOM 3320 C CG1 . VAL B 2 320 ? -5.367  12.862  -28.053 1.00 63.40 320 B 1 
ATOM 3321 C CG2 . VAL B 2 320 ? -7.326  11.383  -28.241 1.00 64.09 320 B 1 
ATOM 3322 N N   . SER B 2 321 ? -4.694  12.922  -31.722 1.00 66.99 321 B 1 
ATOM 3323 C CA  . SER B 2 321 ? -3.634  13.589  -32.489 1.00 68.66 321 B 1 
ATOM 3324 C C   . SER B 2 321 ? -4.194  14.592  -33.506 1.00 67.82 321 B 1 
ATOM 3325 O O   . SER B 2 321 ? -3.739  15.738  -33.568 1.00 65.92 321 B 1 
ATOM 3326 C CB  . SER B 2 321 ? -2.769  12.532  -33.186 1.00 66.13 321 B 1 
ATOM 3327 O OG  . SER B 2 321 ? -1.824  13.144  -34.044 1.00 59.81 321 B 1 
ATOM 3328 N N   . ARG B 2 322 ? -5.247  14.238  -34.257 1.00 65.48 322 B 1 
ATOM 3329 C CA  . ARG B 2 322 ? -5.913  15.184  -35.171 1.00 66.95 322 B 1 
ATOM 3330 C C   . ARG B 2 322 ? -6.611  16.323  -34.433 1.00 66.45 322 B 1 
ATOM 3331 O O   . ARG B 2 322 ? -6.531  17.462  -34.882 1.00 62.69 322 B 1 
ATOM 3332 C CB  . ARG B 2 322 ? -6.913  14.454  -36.088 1.00 62.52 322 B 1 
ATOM 3333 C CG  . ARG B 2 322 ? -6.222  13.801  -37.292 1.00 56.17 322 B 1 
ATOM 3334 C CD  . ARG B 2 322 ? -7.263  13.166  -38.213 1.00 55.42 322 B 1 
ATOM 3335 N NE  . ARG B 2 322 ? -6.643  12.609  -39.432 1.00 48.12 322 B 1 
ATOM 3336 C CZ  . ARG B 2 322 ? -7.276  11.989  -40.427 1.00 44.65 322 B 1 
ATOM 3337 N NH1 . ARG B 2 322 ? -8.564  11.803  -40.398 1.00 39.93 322 B 1 
ATOM 3338 N NH2 . ARG B 2 322 ? -6.616  11.555  -41.459 1.00 39.14 322 B 1 
ATOM 3339 N N   . GLY B 2 323 ? -7.261  16.040  -33.297 1.00 62.57 323 B 1 
ATOM 3340 C CA  . GLY B 2 323 ? -7.957  17.053  -32.499 1.00 63.90 323 B 1 
ATOM 3341 C C   . GLY B 2 323 ? -7.019  18.113  -31.914 1.00 64.13 323 B 1 
ATOM 3342 O O   . GLY B 2 323 ? -7.356  19.301  -31.907 1.00 61.38 323 B 1 
ATOM 3343 N N   . SER B 2 324 ? -5.814  17.708  -31.490 1.00 54.31 324 B 1 
ATOM 3344 C CA  . SER B 2 324 ? -4.780  18.648  -31.040 1.00 55.21 324 B 1 
ATOM 3345 C C   . SER B 2 324 ? -4.175  19.440  -32.197 1.00 53.48 324 B 1 
ATOM 3346 O O   . SER B 2 324 ? -4.059  20.664  -32.105 1.00 52.95 324 B 1 
ATOM 3347 C CB  . SER B 2 324 ? -3.692  17.925  -30.233 1.00 53.73 324 B 1 
ATOM 3348 O OG  . SER B 2 324 ? -3.058  16.922  -30.990 1.00 50.94 324 B 1 
ATOM 3349 N N   . SER B 2 325 ? -3.889  18.792  -33.321 1.00 51.23 325 B 1 
ATOM 3350 C CA  . SER B 2 325 ? -3.314  19.442  -34.508 1.00 55.66 325 B 1 
ATOM 3351 C C   . SER B 2 325 ? -4.276  20.454  -35.144 1.00 54.43 325 B 1 
ATOM 3352 O O   . SER B 2 325 ? -3.870  21.568  -35.478 1.00 57.12 325 B 1 
ATOM 3353 C CB  . SER B 2 325 ? -2.894  18.373  -35.521 1.00 55.01 325 B 1 
ATOM 3354 O OG  . SER B 2 325 ? -2.129  18.962  -36.548 1.00 50.66 325 B 1 
ATOM 3355 N N   . LEU B 2 326 ? -5.576  20.148  -35.239 1.00 49.05 326 B 1 
ATOM 3356 C CA  . LEU B 2 326 ? -6.592  21.068  -35.777 1.00 49.34 326 B 1 
ATOM 3357 C C   . LEU B 2 326 ? -6.758  22.335  -34.933 1.00 47.35 326 B 1 
ATOM 3358 O O   . LEU B 2 326 ? -6.929  23.417  -35.496 1.00 48.32 326 B 1 
ATOM 3359 C CB  . LEU B 2 326 ? -7.942  20.325  -35.902 1.00 50.33 326 B 1 
ATOM 3360 C CG  . LEU B 2 326 ? -8.158  19.772  -37.323 1.00 48.08 326 B 1 
ATOM 3361 C CD1 . LEU B 2 326 ? -9.065  18.540  -37.299 1.00 47.42 326 B 1 
ATOM 3362 C CD2 . LEU B 2 326 ? -8.807  20.823  -38.221 1.00 50.40 326 B 1 
ATOM 3363 N N   . LYS B 2 327 ? -6.675  22.248  -33.611 1.00 46.55 327 B 1 
ATOM 3364 C CA  . LYS B 2 327 ? -6.757  23.443  -32.753 1.00 49.84 327 B 1 
ATOM 3365 C C   . LYS B 2 327 ? -5.559  24.370  -32.917 1.00 47.00 327 B 1 
ATOM 3366 O O   . LYS B 2 327 ? -5.724  25.588  -32.790 1.00 47.96 327 B 1 
ATOM 3367 C CB  . LYS B 2 327 ? -6.923  23.052  -31.276 1.00 50.06 327 B 1 
ATOM 3368 C CG  . LYS B 2 327 ? -8.401  22.984  -30.866 1.00 47.49 327 B 1 
ATOM 3369 C CD  . LYS B 2 327 ? -8.529  22.760  -29.354 1.00 45.65 327 B 1 
ATOM 3370 C CE  . LYS B 2 327 ? -10.004 22.796  -28.930 1.00 39.80 327 B 1 
ATOM 3371 N NZ  . LYS B 2 327 ? -10.165 22.608  -27.462 1.00 36.72 327 B 1 
ATOM 3372 N N   . ILE B 2 328 ? -4.368  23.823  -33.202 1.00 52.66 328 B 1 
ATOM 3373 C CA  . ILE B 2 328 ? -3.162  24.626  -33.438 1.00 54.53 328 B 1 
ATOM 3374 C C   . ILE B 2 328 ? -3.256  25.319  -34.804 1.00 53.22 328 B 1 
ATOM 3375 O O   . ILE B 2 328 ? -3.063  26.529  -34.893 1.00 52.86 328 B 1 
ATOM 3376 C CB  . ILE B 2 328 ? -1.894  23.758  -33.272 1.00 54.66 328 B 1 
ATOM 3377 C CG1 . ILE B 2 328 ? -1.786  23.226  -31.822 1.00 53.28 328 B 1 
ATOM 3378 C CG2 . ILE B 2 328 ? -0.642  24.578  -33.626 1.00 54.89 328 B 1 
ATOM 3379 C CD1 . ILE B 2 328 ? -0.724  22.144  -31.629 1.00 50.92 328 B 1 
ATOM 3380 N N   . LEU B 2 329 ? -3.650  24.583  -35.854 1.00 52.52 329 B 1 
ATOM 3381 C CA  . LEU B 2 329 ? -3.776  25.131  -37.207 1.00 54.38 329 B 1 
ATOM 3382 C C   . LEU B 2 329 ? -4.881  26.192  -37.343 1.00 52.42 329 B 1 
ATOM 3383 O O   . LEU B 2 329 ? -4.691  27.169  -38.064 1.00 53.62 329 B 1 
ATOM 3384 C CB  . LEU B 2 329 ? -4.003  23.971  -38.199 1.00 54.58 329 B 1 
ATOM 3385 C CG  . LEU B 2 329 ? -2.686  23.344  -38.678 1.00 51.29 329 B 1 
ATOM 3386 C CD1 . LEU B 2 329 ? -2.932  21.928  -39.213 1.00 50.62 329 B 1 
ATOM 3387 C CD2 . LEU B 2 329 ? -2.068  24.172  -39.809 1.00 52.74 329 B 1 
ATOM 3388 N N   . SER B 2 330 ? -6.019  26.045  -36.654 1.00 45.64 330 B 1 
ATOM 3389 C CA  . SER B 2 330 ? -7.114  27.025  -36.779 1.00 48.82 330 B 1 
ATOM 3390 C C   . SER B 2 330 ? -6.785  28.388  -36.181 1.00 46.92 330 B 1 
ATOM 3391 O O   . SER B 2 330 ? -7.313  29.401  -36.626 1.00 46.72 330 B 1 
ATOM 3392 C CB  . SER B 2 330 ? -8.417  26.485  -36.183 1.00 48.51 330 B 1 
ATOM 3393 O OG  . SER B 2 330 ? -8.429  26.565  -34.772 1.00 47.16 330 B 1 
ATOM 3394 N N   . LYS B 2 331 ? -5.896  28.423  -35.180 1.00 41.28 331 B 1 
ATOM 3395 C CA  . LYS B 2 331 ? -5.473  29.693  -34.575 1.00 44.34 331 B 1 
ATOM 3396 C C   . LYS B 2 331 ? -4.485  30.468  -35.447 1.00 40.74 331 B 1 
ATOM 3397 O O   . LYS B 2 331 ? -4.480  31.693  -35.397 1.00 39.82 331 B 1 
ATOM 3398 C CB  . LYS B 2 331 ? -4.925  29.452  -33.155 1.00 45.48 331 B 1 
ATOM 3399 C CG  . LYS B 2 331 ? -5.721  30.252  -32.117 1.00 44.17 331 B 1 
ATOM 3400 C CD  . LYS B 2 331 ? -5.122  30.104  -30.718 1.00 43.17 331 B 1 
ATOM 3401 C CE  . LYS B 2 331 ? -5.928  30.934  -29.703 1.00 37.61 331 B 1 
ATOM 3402 N NZ  . LYS B 2 331 ? -5.296  30.968  -28.361 1.00 36.76 331 B 1 
ATOM 3403 N N   . GLY B 2 332 ? -3.677  29.770  -36.266 1.00 43.83 332 B 1 
ATOM 3404 C CA  . GLY B 2 332 ? -2.663  30.417  -37.102 1.00 47.07 332 B 1 
ATOM 3405 C C   . GLY B 2 332 ? -3.226  31.196  -38.294 1.00 45.91 332 B 1 
ATOM 3406 O O   . GLY B 2 332 ? -2.721  32.267  -38.617 1.00 44.41 332 B 1 
ATOM 3407 N N   . LYS B 2 333 ? -4.282  30.717  -38.962 1.00 39.87 333 B 1 
ATOM 3408 C CA  . LYS B 2 333 ? -4.731  31.274  -40.249 1.00 43.80 333 B 1 
ATOM 3409 C C   . LYS B 2 333 ? -5.504  32.603  -40.175 1.00 40.30 333 B 1 
ATOM 3410 O O   . LYS B 2 333 ? -5.682  33.214  -41.226 1.00 39.36 333 B 1 
ATOM 3411 C CB  . LYS B 2 333 ? -5.510  30.230  -41.068 1.00 43.80 333 B 1 
ATOM 3412 C CG  . LYS B 2 333 ? -4.636  29.627  -42.160 1.00 42.14 333 B 1 
ATOM 3413 C CD  . LYS B 2 333 ? -5.458  28.771  -43.129 1.00 40.78 333 B 1 
ATOM 3414 C CE  . LYS B 2 333 ? -4.573  28.242  -44.274 1.00 36.90 333 B 1 
ATOM 3415 N NZ  . LYS B 2 333 ? -5.332  27.511  -45.306 1.00 36.08 333 B 1 
ATOM 3416 N N   . ARG B 2 334 ? -5.992  33.040  -39.031 1.00 39.82 334 B 1 
ATOM 3417 C CA  . ARG B 2 334 ? -6.833  34.257  -38.968 1.00 44.78 334 B 1 
ATOM 3418 C C   . ARG B 2 334 ? -6.063  35.579  -39.108 1.00 41.70 334 B 1 
ATOM 3419 O O   . ARG B 2 334 ? -6.716  36.604  -39.204 1.00 39.36 334 B 1 
ATOM 3420 C CB  . ARG B 2 334 ? -7.739  34.259  -37.729 1.00 44.50 334 B 1 
ATOM 3421 C CG  . ARG B 2 334 ? -9.138  33.736  -38.074 1.00 41.71 334 B 1 
ATOM 3422 C CD  . ARG B 2 334 ? -10.094 33.969  -36.904 1.00 39.66 334 B 1 
ATOM 3423 N NE  . ARG B 2 334 ? -11.457 33.488  -37.202 1.00 36.09 334 B 1 
ATOM 3424 C CZ  . ARG B 2 334 ? -12.528 33.631  -36.427 1.00 34.56 334 B 1 
ATOM 3425 N NH1 . ARG B 2 334 ? -12.461 34.246  -35.281 1.00 31.72 334 B 1 
ATOM 3426 N NH2 . ARG B 2 334 ? -13.686 33.172  -36.800 1.00 32.70 334 B 1 
ATOM 3427 N N   . GLY B 2 335 ? -4.748  35.547  -39.138 1.00 37.31 335 B 1 
ATOM 3428 C CA  . GLY B 2 335 ? -3.947  36.770  -39.338 1.00 39.97 335 B 1 
ATOM 3429 C C   . GLY B 2 335 ? -3.877  37.274  -40.782 1.00 38.54 335 B 1 
ATOM 3430 O O   . GLY B 2 335 ? -2.911  37.946  -41.124 1.00 36.76 335 B 1 
ATOM 3431 N N   . GLY B 2 336 ? -4.809  36.887  -41.665 1.00 35.13 336 B 1 
ATOM 3432 C CA  . GLY B 2 336 ? -4.707  37.119  -43.101 1.00 37.80 336 B 1 
ATOM 3433 C C   . GLY B 2 336 ? -4.863  38.572  -43.557 1.00 36.37 336 B 1 
ATOM 3434 O O   . GLY B 2 336 ? -5.207  39.473  -42.807 1.00 34.43 336 B 1 
ATOM 3435 N N   . HIS B 2 337 ? -4.594  38.778  -44.876 1.00 35.30 337 B 1 
ATOM 3436 C CA  . HIS B 2 337 ? -4.489  40.056  -45.570 1.00 38.29 337 B 1 
ATOM 3437 C C   . HIS B 2 337 ? -5.776  40.890  -45.506 1.00 34.44 337 B 1 
ATOM 3438 O O   . HIS B 2 337 ? -6.774  40.546  -46.137 1.00 34.78 337 B 1 
ATOM 3439 C CB  . HIS B 2 337 ? -4.134  39.783  -47.034 1.00 39.30 337 B 1 
ATOM 3440 C CG  . HIS B 2 337 ? -2.700  39.351  -47.255 1.00 38.59 337 B 1 
ATOM 3441 N ND1 . HIS B 2 337 ? -1.584  40.070  -46.907 1.00 38.56 337 B 1 
ATOM 3442 C CD2 . HIS B 2 337 ? -2.265  38.215  -47.875 1.00 38.70 337 B 1 
ATOM 3443 C CE1 . HIS B 2 337 ? -0.498  39.385  -47.313 1.00 36.83 337 B 1 
ATOM 3444 N NE2 . HIS B 2 337 ? -0.871  38.250  -47.902 1.00 36.71 337 B 1 
ATOM 3445 N N   . SER B 2 338 ? -5.716  42.046  -44.861 1.00 32.87 338 B 1 
ATOM 3446 C CA  . SER B 2 338 ? -6.566  43.192  -45.184 1.00 35.88 338 B 1 
ATOM 3447 C C   . SER B 2 338 ? -6.087  43.764  -46.521 1.00 33.03 338 B 1 
ATOM 3448 O O   . SER B 2 338 ? -5.257  44.667  -46.557 1.00 33.82 338 B 1 
ATOM 3449 C CB  . SER B 2 338 ? -6.499  44.234  -44.063 1.00 37.14 338 B 1 
ATOM 3450 O OG  . SER B 2 338 ? -5.166  44.631  -43.834 1.00 36.22 338 B 1 
ATOM 3451 N N   . SER B 2 339 ? -6.549  43.203  -47.652 1.00 30.50 339 B 1 
ATOM 3452 C CA  . SER B 2 339 ? -6.311  43.770  -48.977 1.00 33.24 339 B 1 
ATOM 3453 C C   . SER B 2 339 ? -7.069  45.091  -49.070 1.00 29.71 339 B 1 
ATOM 3454 O O   . SER B 2 339 ? -8.286  45.104  -49.239 1.00 29.97 339 B 1 
ATOM 3455 C CB  . SER B 2 339 ? -6.765  42.788  -50.067 1.00 34.68 339 B 1 
ATOM 3456 O OG  . SER B 2 339 ? -8.092  42.385  -49.846 1.00 33.17 339 B 1 
ATOM 3457 N N   . VAL B 2 340 ? -6.349  46.200  -48.940 1.00 30.66 340 B 1 
ATOM 3458 C CA  . VAL B 2 340 ? -6.856  47.545  -49.212 1.00 34.61 340 B 1 
ATOM 3459 C C   . VAL B 2 340 ? -7.114  47.614  -50.718 1.00 31.53 340 B 1 
ATOM 3460 O O   . VAL B 2 340 ? -6.193  47.775  -51.510 1.00 31.01 340 B 1 
ATOM 3461 C CB  . VAL B 2 340 ? -5.858  48.621  -48.756 1.00 36.08 340 B 1 
ATOM 3462 C CG1 . VAL B 2 340 ? -6.357  50.026  -49.058 1.00 32.41 340 B 1 
ATOM 3463 C CG2 . VAL B 2 340 ? -5.609  48.530  -47.243 1.00 39.77 340 B 1 
ATOM 3464 N N   . SER B 2 341 ? -8.368  47.421  -51.128 1.00 31.24 341 B 1 
ATOM 3465 C CA  . SER B 2 341 ? -8.805  47.663  -52.495 1.00 32.76 341 B 1 
ATOM 3466 C C   . SER B 2 341 ? -8.846  49.175  -52.712 1.00 28.81 341 B 1 
ATOM 3467 O O   . SER B 2 341 ? -9.818  49.829  -52.362 1.00 29.90 341 B 1 
ATOM 3468 C CB  . SER B 2 341 ? -10.174 47.014  -52.741 1.00 34.99 341 B 1 
ATOM 3469 O OG  . SER B 2 341 ? -11.089 47.385  -51.729 1.00 33.74 341 B 1 
ATOM 3470 N N   . THR B 2 342 ? -7.768  49.726  -53.265 1.00 29.51 342 B 1 
ATOM 3471 C CA  . THR B 2 342 ? -7.762  51.084  -53.812 1.00 33.49 342 B 1 
ATOM 3472 C C   . THR B 2 342 ? -8.672  51.100  -55.038 1.00 30.72 342 B 1 
ATOM 3473 O O   . THR B 2 342 ? -8.258  50.694  -56.125 1.00 29.97 342 B 1 
ATOM 3474 C CB  . THR B 2 342 ? -6.343  51.526  -54.195 1.00 33.77 342 B 1 
ATOM 3475 O OG1 . THR B 2 342 ? -5.630  50.463  -54.794 1.00 32.59 342 B 1 
ATOM 3476 C CG2 . THR B 2 342 ? -5.542  51.972  -52.974 1.00 36.60 342 B 1 
ATOM 3477 N N   . GLU B 2 343 ? -9.916  51.543  -54.865 1.00 30.13 343 B 1 
ATOM 3478 C CA  . GLU B 2 343 ? -10.824 51.874  -55.961 1.00 31.35 343 B 1 
ATOM 3479 C C   . GLU B 2 343 ? -10.243 53.089  -56.697 1.00 27.49 343 B 1 
ATOM 3480 O O   . GLU B 2 343 ? -10.384 54.230  -56.275 1.00 28.36 343 B 1 
ATOM 3481 C CB  . GLU B 2 343 ? -12.245 52.135  -55.450 1.00 34.48 343 B 1 
ATOM 3482 C CG  . GLU B 2 343 ? -12.969 50.829  -55.071 1.00 34.48 343 B 1 
ATOM 3483 C CD  . GLU B 2 343 ? -14.395 51.030  -54.534 1.00 35.61 343 B 1 
ATOM 3484 O OE1 . GLU B 2 343 ? -15.182 50.060  -54.647 1.00 32.94 343 B 1 
ATOM 3485 O OE2 . GLU B 2 343 ? -14.675 52.099  -53.975 1.00 39.77 343 B 1 
ATOM 3486 N N   . SER B 2 344 ? -9.540  52.844  -57.807 1.00 31.07 344 B 1 
ATOM 3487 C CA  . SER B 2 344 ? -9.175  53.886  -58.754 1.00 32.92 344 B 1 
ATOM 3488 C C   . SER B 2 344 ? -10.433 54.273  -59.527 1.00 29.88 344 B 1 
ATOM 3489 O O   . SER B 2 344 ? -10.789 53.604  -60.496 1.00 31.42 344 B 1 
ATOM 3490 C CB  . SER B 2 344 ? -8.053  53.396  -59.685 1.00 36.07 344 B 1 
ATOM 3491 O OG  . SER B 2 344 ? -8.433  52.213  -60.334 1.00 33.90 344 B 1 
ATOM 3492 N N   . GLU B 2 345 ? -11.118 55.355  -59.106 1.00 29.97 345 B 1 
ATOM 3493 C CA  . GLU B 2 345 ? -12.160 56.021  -59.888 1.00 30.36 345 B 1 
ATOM 3494 C C   . GLU B 2 345 ? -11.542 56.558  -61.190 1.00 26.74 345 B 1 
ATOM 3495 O O   . GLU B 2 345 ? -11.053 57.686  -61.265 1.00 28.12 345 B 1 
ATOM 3496 C CB  . GLU B 2 345 ? -12.817 57.153  -59.088 1.00 34.41 345 B 1 
ATOM 3497 C CG  . GLU B 2 345 ? -13.806 56.663  -58.021 1.00 34.74 345 B 1 
ATOM 3498 C CD  . GLU B 2 345 ? -14.532 57.834  -57.317 1.00 35.71 345 B 1 
ATOM 3499 O OE1 . GLU B 2 345 ? -15.706 57.635  -56.935 1.00 32.98 345 B 1 
ATOM 3500 O OE2 . GLU B 2 345 ? -13.907 58.898  -57.162 1.00 41.45 345 B 1 
ATOM 3501 N N   . SER B 2 346 ? -11.534 55.740  -62.272 1.00 31.09 346 B 1 
ATOM 3502 C CA  . SER B 2 346 ? -11.242 56.206  -63.623 1.00 30.53 346 B 1 
ATOM 3503 C C   . SER B 2 346 ? -12.452 56.997  -64.123 1.00 26.95 346 B 1 
ATOM 3504 O O   . SER B 2 346 ? -13.385 56.425  -64.690 1.00 28.60 346 B 1 
ATOM 3505 C CB  . SER B 2 346 ? -10.889 55.034  -64.536 1.00 34.43 346 B 1 
ATOM 3506 O OG  . SER B 2 346 ? -11.929 54.095  -64.588 1.00 33.87 346 B 1 
ATOM 3507 N N   . SER B 2 347 ? -12.457 58.310  -63.893 1.00 27.13 347 B 1 
ATOM 3508 C CA  . SER B 2 347 ? -13.422 59.247  -64.472 1.00 27.09 347 B 1 
ATOM 3509 C C   . SER B 2 347 ? -13.202 59.316  -65.986 1.00 24.26 347 B 1 
ATOM 3510 O O   . SER B 2 347 ? -12.413 60.113  -66.489 1.00 25.23 347 B 1 
ATOM 3511 C CB  . SER B 2 347 ? -13.291 60.622  -63.808 1.00 29.46 347 B 1 
ATOM 3512 O OG  . SER B 2 347 ? -11.969 61.091  -63.851 1.00 29.72 347 B 1 
ATOM 3513 N N   . SER B 2 348 ? -13.894 58.412  -66.728 1.00 28.43 348 B 1 
ATOM 3514 C CA  . SER B 2 348 ? -13.967 58.467  -68.183 1.00 31.35 348 B 1 
ATOM 3515 C C   . SER B 2 348 ? -14.812 59.681  -68.580 1.00 28.23 348 B 1 
ATOM 3516 O O   . SER B 2 348 ? -16.034 59.586  -68.690 1.00 29.63 348 B 1 
ATOM 3517 C CB  . SER B 2 348 ? -14.540 57.157  -68.739 1.00 33.69 348 B 1 
ATOM 3518 O OG  . SER B 2 348 ? -15.775 56.859  -68.135 1.00 32.93 348 B 1 
ATOM 3519 N N   . PHE B 2 349 ? -14.156 60.837  -68.777 1.00 26.70 349 B 1 
ATOM 3520 C CA  . PHE B 2 349 ? -14.752 61.992  -69.446 1.00 29.89 349 B 1 
ATOM 3521 C C   . PHE B 2 349 ? -15.075 61.578  -70.891 1.00 27.91 349 B 1 
ATOM 3522 O O   . PHE B 2 349 ? -14.185 61.457  -71.731 1.00 28.58 349 B 1 
ATOM 3523 C CB  . PHE B 2 349 ? -13.803 63.196  -69.397 1.00 30.96 349 B 1 
ATOM 3524 C CG  . PHE B 2 349 ? -14.040 64.110  -68.210 1.00 33.14 349 B 1 
ATOM 3525 C CD1 . PHE B 2 349 ? -14.895 65.221  -68.349 1.00 32.69 349 B 1 
ATOM 3526 C CD2 . PHE B 2 349 ? -13.411 63.869  -66.977 1.00 38.32 349 B 1 
ATOM 3527 C CE1 . PHE B 2 349 ? -15.109 66.074  -67.250 1.00 31.59 349 B 1 
ATOM 3528 C CE2 . PHE B 2 349 ? -13.639 64.723  -65.881 1.00 34.09 349 B 1 
ATOM 3529 C CZ  . PHE B 2 349 ? -14.487 65.830  -66.016 1.00 41.67 349 B 1 
ATOM 3530 N N   . HIS B 2 350 ? -16.364 61.304  -71.189 1.00 28.54 350 B 1 
ATOM 3531 C CA  . HIS B 2 350 ? -16.856 61.211  -72.558 1.00 31.55 350 B 1 
ATOM 3532 C C   . HIS B 2 350 ? -16.716 62.584  -73.221 1.00 28.59 350 B 1 
ATOM 3533 O O   . HIS B 2 350 ? -17.167 63.596  -72.688 1.00 29.33 350 B 1 
ATOM 3534 C CB  . HIS B 2 350 ? -18.301 60.696  -72.583 1.00 33.15 350 B 1 
ATOM 3535 C CG  . HIS B 2 350 ? -18.375 59.196  -72.702 1.00 32.55 350 B 1 
ATOM 3536 N ND1 . HIS B 2 350 ? -18.107 58.467  -73.849 1.00 31.30 350 B 1 
ATOM 3537 C CD2 . HIS B 2 350 ? -18.733 58.305  -71.742 1.00 34.84 350 B 1 
ATOM 3538 C CE1 . HIS B 2 350 ? -18.297 57.176  -73.569 1.00 34.56 350 B 1 
ATOM 3539 N NE2 . HIS B 2 350 ? -18.678 57.019  -72.288 1.00 36.06 350 B 1 
ATOM 3540 N N   . SER B 2 351 ? -16.071 62.607  -74.391 1.00 29.87 351 B 1 
ATOM 3541 C CA  . SER B 2 351 ? -15.784 63.811  -75.193 1.00 32.37 351 B 1 
ATOM 3542 C C   . SER B 2 351 ? -16.921 64.220  -76.144 1.00 30.30 351 B 1 
ATOM 3543 O O   . SER B 2 351 ? -16.713 65.118  -76.959 1.00 29.95 351 B 1 
ATOM 3544 C CB  . SER B 2 351 ? -14.519 63.561  -76.014 1.00 32.84 351 B 1 
ATOM 3545 O OG  . SER B 2 351 ? -14.676 62.402  -76.801 1.00 31.47 351 B 1 
ATOM 3546 N N   . SER B 2 352 ? -18.060 63.509  -76.156 1.00 27.92 352 B 1 
ATOM 3547 C CA  . SER B 2 352 ? -19.202 63.863  -77.015 1.00 26.21 352 B 1 
ATOM 3548 C C   . SER B 2 352 ? -19.973 65.049  -76.452 1.00 26.01 352 B 1 
ATOM 3549 O O   . SER B 2 352 ? -20.189 65.067  -75.231 1.00 19.63 352 B 1 
ATOM 3550 C CB  . SER B 2 352 ? -20.167 62.684  -77.183 1.00 27.84 352 B 1 
ATOM 3551 O OG  . SER B 2 352 ? -19.466 61.556  -77.636 1.00 25.56 352 B 1 
ATOM 3552 O OXT . SER B 2 352 ? -20.351 65.902  -77.320 1.00 25.96 352 B 1 
#
