# Supplementary material for: Modeling Human Protein Physical Interactions Involved in HIV Attachment In Silico
Source: Int J Mol Sci. 2025 Nov 20;26(22):11209. doi: 10.3390/ijms262211209 (PMC12652853; doi:10.3390/ijms262211209)
Supplement: Supplementary file 1 [file ijms-26-11209-s001.zip › Models/CXCL13/cxcl13_ccr2_model.cif]

# By using this file you agree to the legally binding terms of use found at alphafoldserver.com/output-terms
data_a7825e46a2c2a19
#
_entry.id a7825e46a2c2a19
#
loop_
_atom_type.symbol
C 
N 
O 
S 
#
loop_
_audit_author.name
_audit_author.pdbx_ordinal
"Google DeepMind" 1 
"Isomorphic Labs" 2 
#
_audit_conform.dict_location https://raw.githubusercontent.com/ihmwg/ModelCIF/master/dist/mmcif_ma.dic
_audit_conform.dict_name     mmcif_ma.dic
_audit_conform.dict_version  1.4.5
#
loop_
_chem_comp.formula
_chem_comp.formula_weight
_chem_comp.id
_chem_comp.mon_nstd_flag
_chem_comp.name
_chem_comp.pdbx_smiles
_chem_comp.pdbx_synonyms
_chem_comp.type
"C3 H7 N O2"    89.093  ALA y ALANINE         C[C@H](N)C(O)=O                  ? "L-PEPTIDE LINKING" 
"C6 H15 N4 O2"  175.209 ARG y ARGININE        N[C@@H](CCCNC(N)=[NH2+])C(O)=O   ? "L-PEPTIDE LINKING" 
"C4 H8 N2 O3"   132.118 ASN y ASPARAGINE      N[C@@H](CC(N)=O)C(O)=O           ? "L-PEPTIDE LINKING" 
"C4 H7 N O4"    133.103 ASP y "ASPARTIC ACID" N[C@@H](CC(O)=O)C(O)=O           ? "L-PEPTIDE LINKING" 
"C3 H7 N O2 S"  121.158 CYS y CYSTEINE        N[C@@H](CS)C(O)=O                ? "L-PEPTIDE LINKING" 
"C5 H10 N2 O3"  146.144 GLN y GLUTAMINE       N[C@@H](CCC(N)=O)C(O)=O          ? "L-PEPTIDE LINKING" 
"C5 H9 N O4"    147.129 GLU y "GLUTAMIC ACID" N[C@@H](CCC(O)=O)C(O)=O          ? "L-PEPTIDE LINKING" 
"C2 H5 N O2"    75.067  GLY y GLYCINE         NCC(O)=O                         ? "PEPTIDE LINKING"   
"C6 H10 N3 O2"  156.162 HIS y HISTIDINE       N[C@@H](Cc1c[nH]c[nH+]1)C(O)=O   ? "L-PEPTIDE LINKING" 
"C6 H13 N O2"   131.173 ILE y ISOLEUCINE      CC[C@H](C)[C@H](N)C(O)=O         ? "L-PEPTIDE LINKING" 
"C6 H13 N O2"   131.173 LEU y LEUCINE         CC(C)C[C@H](N)C(O)=O             ? "L-PEPTIDE LINKING" 
"C6 H15 N2 O2"  147.195 LYS y LYSINE          N[C@@H](CCCC[NH3+])C(O)=O        ? "L-PEPTIDE LINKING" 
"C5 H11 N O2 S" 149.211 MET y METHIONINE      CSCC[C@H](N)C(O)=O               ? "L-PEPTIDE LINKING" 
"C9 H11 N O2"   165.189 PHE y PHENYLALANINE   N[C@@H](Cc1ccccc1)C(O)=O         ? "L-PEPTIDE LINKING" 
"C5 H9 N O2"    115.130 PRO y PROLINE         OC(=O)[C@@H]1CCCN1               ? "L-PEPTIDE LINKING" 
"C3 H7 N O3"    105.093 SER y SERINE          N[C@@H](CO)C(O)=O                ? "L-PEPTIDE LINKING" 
"C4 H9 N O3"    119.119 THR y THREONINE       C[C@@H](O)[C@H](N)C(O)=O         ? "L-PEPTIDE LINKING" 
"C11 H12 N2 O2" 204.225 TRP y TRYPTOPHAN      N[C@@H](Cc1c[nH]c2ccccc12)C(O)=O ? "L-PEPTIDE LINKING" 
"C9 H11 N O3"   181.189 TYR y TYROSINE        N[C@@H](Cc1ccc(O)cc1)C(O)=O      ? "L-PEPTIDE LINKING" 
"C5 H11 N O2"   117.146 VAL y VALINE          CC(C)[C@H](N)C(O)=O              ? "L-PEPTIDE LINKING" 
#
_citation.book_publisher          ?
_citation.country                 UK
_citation.id                      primary
_citation.journal_full            Nature
_citation.journal_id_ASTM         NATUAS
_citation.journal_id_CSD          0006
_citation.journal_id_ISSN         0028-0836
_citation.journal_volume          630
_citation.page_first              493
_citation.page_last               500
_citation.pdbx_database_id_DOI    10.1038/s41586-024-07487-w
_citation.pdbx_database_id_PubMed 38718835
_citation.title                   "Accurate structure prediction of biomolecular interactions with AlphaFold 3"
_citation.year                    2024
#
loop_
_citation_author.citation_id
_citation_author.name
_citation_author.ordinal
primary "Google DeepMind" 1 
primary "Isomorphic Labs" 2 
#
loop_
_entity.id
_entity.pdbx_description
_entity.type
1 . polymer 
2 . polymer 
#
loop_
_entity_poly.entity_id
_entity_poly.pdbx_strand_id
_entity_poly.type
1 A polypeptide(L) 
2 B polypeptide(L) 
#
loop_
_entity_poly_seq.entity_id
_entity_poly_seq.hetero
_entity_poly_seq.mon_id
_entity_poly_seq.num
1 n MET 1   
1 n LYS 2   
1 n PHE 3   
1 n ILE 4   
1 n SER 5   
1 n THR 6   
1 n SER 7   
1 n LEU 8   
1 n LEU 9   
1 n LEU 10  
1 n MET 11  
1 n LEU 12  
1 n LEU 13  
1 n VAL 14  
1 n SER 15  
1 n SER 16  
1 n LEU 17  
1 n SER 18  
1 n PRO 19  
1 n VAL 20  
1 n GLN 21  
1 n GLY 22  
1 n VAL 23  
1 n LEU 24  
1 n GLU 25  
1 n VAL 26  
1 n TYR 27  
1 n TYR 28  
1 n THR 29  
1 n SER 30  
1 n LEU 31  
1 n ARG 32  
1 n CYS 33  
1 n ARG 34  
1 n CYS 35  
1 n VAL 36  
1 n GLN 37  
1 n GLU 38  
1 n SER 39  
1 n SER 40  
1 n VAL 41  
1 n PHE 42  
1 n ILE 43  
1 n PRO 44  
1 n ARG 45  
1 n ARG 46  
1 n PHE 47  
1 n ILE 48  
1 n ASP 49  
1 n ARG 50  
1 n ILE 51  
1 n GLN 52  
1 n ILE 53  
1 n LEU 54  
1 n PRO 55  
1 n ARG 56  
1 n GLY 57  
1 n ASN 58  
1 n GLY 59  
1 n CYS 60  
1 n PRO 61  
1 n ARG 62  
1 n LYS 63  
1 n GLU 64  
1 n ILE 65  
1 n ILE 66  
1 n VAL 67  
1 n TRP 68  
1 n LYS 69  
1 n LYS 70  
1 n ASN 71  
1 n LYS 72  
1 n SER 73  
1 n ILE 74  
1 n VAL 75  
1 n CYS 76  
1 n VAL 77  
1 n ASP 78  
1 n PRO 79  
1 n GLN 80  
1 n ALA 81  
1 n GLU 82  
1 n TRP 83  
1 n ILE 84  
1 n GLN 85  
1 n ARG 86  
1 n MET 87  
1 n MET 88  
1 n GLU 89  
1 n VAL 90  
1 n LEU 91  
1 n ARG 92  
1 n LYS 93  
1 n ARG 94  
1 n SER 95  
1 n SER 96  
1 n SER 97  
1 n THR 98  
1 n LEU 99  
1 n PRO 100 
1 n VAL 101 
1 n PRO 102 
1 n VAL 103 
1 n PHE 104 
1 n LYS 105 
1 n ARG 106 
1 n LYS 107 
1 n ILE 108 
1 n PRO 109 
2 n MET 1   
2 n LEU 2   
2 n SER 3   
2 n THR 4   
2 n SER 5   
2 n ARG 6   
2 n SER 7   
2 n ARG 8   
2 n PHE 9   
2 n ILE 10  
2 n ARG 11  
2 n ASN 12  
2 n THR 13  
2 n ASN 14  
2 n GLU 15  
2 n SER 16  
2 n GLY 17  
2 n GLU 18  
2 n GLU 19  
2 n VAL 20  
2 n THR 21  
2 n THR 22  
2 n PHE 23  
2 n PHE 24  
2 n ASP 25  
2 n TYR 26  
2 n ASP 27  
2 n TYR 28  
2 n GLY 29  
2 n ALA 30  
2 n PRO 31  
2 n CYS 32  
2 n HIS 33  
2 n LYS 34  
2 n PHE 35  
2 n ASP 36  
2 n VAL 37  
2 n LYS 38  
2 n GLN 39  
2 n ILE 40  
2 n GLY 41  
2 n ALA 42  
2 n GLN 43  
2 n LEU 44  
2 n LEU 45  
2 n PRO 46  
2 n PRO 47  
2 n LEU 48  
2 n TYR 49  
2 n SER 50  
2 n LEU 51  
2 n VAL 52  
2 n PHE 53  
2 n ILE 54  
2 n PHE 55  
2 n GLY 56  
2 n PHE 57  
2 n VAL 58  
2 n GLY 59  
2 n ASN 60  
2 n MET 61  
2 n LEU 62  
2 n VAL 63  
2 n VAL 64  
2 n LEU 65  
2 n ILE 66  
2 n LEU 67  
2 n ILE 68  
2 n ASN 69  
2 n CYS 70  
2 n LYS 71  
2 n LYS 72  
2 n LEU 73  
2 n LYS 74  
2 n CYS 75  
2 n LEU 76  
2 n THR 77  
2 n ASP 78  
2 n ILE 79  
2 n TYR 80  
2 n LEU 81  
2 n LEU 82  
2 n ASN 83  
2 n LEU 84  
2 n ALA 85  
2 n ILE 86  
2 n SER 87  
2 n ASP 88  
2 n LEU 89  
2 n LEU 90  
2 n PHE 91  
2 n LEU 92  
2 n ILE 93  
2 n THR 94  
2 n LEU 95  
2 n PRO 96  
2 n LEU 97  
2 n TRP 98  
2 n ALA 99  
2 n HIS 100 
2 n SER 101 
2 n ALA 102 
2 n ALA 103 
2 n ASN 104 
2 n GLU 105 
2 n TRP 106 
2 n VAL 107 
2 n PHE 108 
2 n GLY 109 
2 n ASN 110 
2 n ALA 111 
2 n MET 112 
2 n CYS 113 
2 n LYS 114 
2 n LEU 115 
2 n PHE 116 
2 n THR 117 
2 n GLY 118 
2 n LEU 119 
2 n TYR 120 
2 n HIS 121 
2 n ILE 122 
2 n GLY 123 
2 n TYR 124 
2 n PHE 125 
2 n GLY 126 
2 n GLY 127 
2 n ILE 128 
2 n PHE 129 
2 n PHE 130 
2 n ILE 131 
2 n ILE 132 
2 n LEU 133 
2 n LEU 134 
2 n THR 135 
2 n ILE 136 
2 n ASP 137 
2 n ARG 138 
2 n TYR 139 
2 n LEU 140 
2 n ALA 141 
2 n ILE 142 
2 n VAL 143 
2 n HIS 144 
2 n ALA 145 
2 n VAL 146 
2 n PHE 147 
2 n ALA 148 
2 n LEU 149 
2 n LYS 150 
2 n ALA 151 
2 n ARG 152 
2 n THR 153 
2 n VAL 154 
2 n THR 155 
2 n PHE 156 
2 n GLY 157 
2 n VAL 158 
2 n VAL 159 
2 n THR 160 
2 n SER 161 
2 n VAL 162 
2 n ILE 163 
2 n THR 164 
2 n TRP 165 
2 n LEU 166 
2 n VAL 167 
2 n ALA 168 
2 n VAL 169 
2 n PHE 170 
2 n ALA 171 
2 n SER 172 
2 n VAL 173 
2 n PRO 174 
2 n GLY 175 
2 n ILE 176 
2 n ILE 177 
2 n PHE 178 
2 n THR 179 
2 n LYS 180 
2 n CYS 181 
2 n GLN 182 
2 n LYS 183 
2 n GLU 184 
2 n ASP 185 
2 n SER 186 
2 n VAL 187 
2 n TYR 188 
2 n VAL 189 
2 n CYS 190 
2 n GLY 191 
2 n PRO 192 
2 n TYR 193 
2 n PHE 194 
2 n PRO 195 
2 n ARG 196 
2 n GLY 197 
2 n TRP 198 
2 n ASN 199 
2 n ASN 200 
2 n PHE 201 
2 n HIS 202 
2 n THR 203 
2 n ILE 204 
2 n MET 205 
2 n ARG 206 
2 n ASN 207 
2 n ILE 208 
2 n LEU 209 
2 n GLY 210 
2 n LEU 211 
2 n VAL 212 
2 n LEU 213 
2 n PRO 214 
2 n LEU 215 
2 n LEU 216 
2 n ILE 217 
2 n MET 218 
2 n VAL 219 
2 n ILE 220 
2 n CYS 221 
2 n TYR 222 
2 n SER 223 
2 n GLY 224 
2 n ILE 225 
2 n LEU 226 
2 n LYS 227 
2 n THR 228 
2 n LEU 229 
2 n LEU 230 
2 n ARG 231 
2 n CYS 232 
2 n ARG 233 
2 n ASN 234 
2 n GLU 235 
2 n LYS 236 
2 n LYS 237 
2 n ARG 238 
2 n HIS 239 
2 n ARG 240 
2 n ALA 241 
2 n VAL 242 
2 n ARG 243 
2 n VAL 244 
2 n ILE 245 
2 n PHE 246 
2 n THR 247 
2 n ILE 248 
2 n MET 249 
2 n ILE 250 
2 n VAL 251 
2 n TYR 252 
2 n PHE 253 
2 n LEU 254 
2 n PHE 255 
2 n TRP 256 
2 n THR 257 
2 n PRO 258 
2 n TYR 259 
2 n ASN 260 
2 n ILE 261 
2 n VAL 262 
2 n ILE 263 
2 n LEU 264 
2 n LEU 265 
2 n ASN 266 
2 n THR 267 
2 n PHE 268 
2 n GLN 269 
2 n GLU 270 
2 n PHE 271 
2 n PHE 272 
2 n GLY 273 
2 n LEU 274 
2 n SER 275 
2 n ASN 276 
2 n CYS 277 
2 n GLU 278 
2 n SER 279 
2 n THR 280 
2 n SER 281 
2 n GLN 282 
2 n LEU 283 
2 n ASP 284 
2 n GLN 285 
2 n ALA 286 
2 n THR 287 
2 n GLN 288 
2 n VAL 289 
2 n THR 290 
2 n GLU 291 
2 n THR 292 
2 n LEU 293 
2 n GLY 294 
2 n MET 295 
2 n THR 296 
2 n HIS 297 
2 n CYS 298 
2 n CYS 299 
2 n ILE 300 
2 n ASN 301 
2 n PRO 302 
2 n ILE 303 
2 n ILE 304 
2 n TYR 305 
2 n ALA 306 
2 n PHE 307 
2 n VAL 308 
2 n GLY 309 
2 n GLU 310 
2 n LYS 311 
2 n PHE 312 
2 n ARG 313 
2 n SER 314 
2 n LEU 315 
2 n PHE 316 
2 n HIS 317 
2 n ILE 318 
2 n ALA 319 
2 n LEU 320 
2 n GLY 321 
2 n CYS 322 
2 n ARG 323 
2 n ILE 324 
2 n ALA 325 
2 n PRO 326 
2 n LEU 327 
2 n GLN 328 
2 n LYS 329 
2 n PRO 330 
2 n VAL 331 
2 n CYS 332 
2 n GLY 333 
2 n GLY 334 
2 n PRO 335 
2 n GLY 336 
2 n VAL 337 
2 n ARG 338 
2 n PRO 339 
2 n GLY 340 
2 n LYS 341 
2 n ASN 342 
2 n VAL 343 
2 n LYS 344 
2 n VAL 345 
2 n THR 346 
2 n THR 347 
2 n GLN 348 
2 n GLY 349 
2 n LEU 350 
2 n LEU 351 
2 n ASP 352 
2 n GLY 353 
2 n ARG 354 
2 n GLY 355 
2 n LYS 356 
2 n GLY 357 
2 n LYS 358 
2 n SER 359 
2 n ILE 360 
2 n GLY 361 
2 n ARG 362 
2 n ALA 363 
2 n PRO 364 
2 n GLU 365 
2 n ALA 366 
2 n SER 367 
2 n LEU 368 
2 n GLN 369 
2 n ASP 370 
2 n LYS 371 
2 n GLU 372 
2 n GLY 373 
2 n ALA 374 
#
_ma_data.content_type "model coordinates"
_ma_data.id           1
_ma_data.name         Model
#
_ma_model_list.data_id          1
_ma_model_list.model_group_id   1
_ma_model_list.model_group_name "AlphaFold-beta-20231127 (2b86f29d-618d-47cf-8aef-20020b1102eb @ 2025-03-06 00:38:21)"
_ma_model_list.model_id         1
_ma_model_list.model_name       "Top ranked model"
_ma_model_list.model_type       "Ab initio model"
_ma_model_list.ordinal_id       1
#
loop_
_ma_protocol_step.method_type
_ma_protocol_step.ordinal_id
_ma_protocol_step.protocol_id
_ma_protocol_step.step_id
"coevolution MSA" 1 1 1 
"template search" 2 1 2 
modeling          3 1 3 
#
loop_
_ma_qa_metric.id
_ma_qa_metric.mode
_ma_qa_metric.name
_ma_qa_metric.software_group_id
_ma_qa_metric.type
1 global pLDDT 1 pLDDT 
2 local  pLDDT 1 pLDDT 
#
_ma_qa_metric_global.metric_id    1
_ma_qa_metric_global.metric_value 69.82
_ma_qa_metric_global.model_id     1
_ma_qa_metric_global.ordinal_id   1
#
_ma_software_group.group_id    1
_ma_software_group.ordinal_id  1
_ma_software_group.software_id 1
#
loop_
_ma_target_entity.data_id
_ma_target_entity.entity_id
_ma_target_entity.origin
1 1 . 
1 2 . 
#
loop_
_ma_target_entity_instance.asym_id
_ma_target_entity_instance.details
_ma_target_entity_instance.entity_id
A . 1 
B . 2 
#
loop_
_pdbx_data_usage.details
_pdbx_data_usage.id
_pdbx_data_usage.type
_pdbx_data_usage.url
;NON-COMMERCIAL USE ONLY, BY USING THIS FILE YOU AGREE TO THE TERMS OF USE FOUND
AT alphafoldserver.com/output-terms.
;
1 license    ? 
;THE INFORMATION IS NOT INTENDED FOR, HAS NOT BEEN VALIDATED FOR, AND IS NOT
APPROVED FOR CLINICAL USE. IT SHOULD NOT BE USED FOR CLINICAL PURPOSE OR RELIED
ON FOR MEDICAL OR OTHER PROFESSIONAL ADVICE. IT IS THEORETICAL MODELLING ONLY
AND CAUTION SHOULD BE EXERCISED IN ITS USE. IT IS PROVIDED "AS-IS" WITHOUT ANY
WARRANTY OF ANY KIND, WHETHER EXPRESSED OR IMPLIED. NO WARRANTY IS GIVEN THAT
USE OF THE INFORMATION SHALL NOT INFRINGE THE RIGHTS OF ANY THIRD PARTY.
;
2 disclaimer ? 
#
loop_
_pdbx_poly_seq_scheme.asym_id
_pdbx_poly_seq_scheme.auth_seq_num
_pdbx_poly_seq_scheme.entity_id
_pdbx_poly_seq_scheme.hetero
_pdbx_poly_seq_scheme.mon_id
_pdbx_poly_seq_scheme.pdb_ins_code
_pdbx_poly_seq_scheme.pdb_seq_num
_pdbx_poly_seq_scheme.pdb_strand_id
_pdbx_poly_seq_scheme.seq_id
A 1   1 n MET . 1   A 1   
A 2   1 n LYS . 2   A 2   
A 3   1 n PHE . 3   A 3   
A 4   1 n ILE . 4   A 4   
A 5   1 n SER . 5   A 5   
A 6   1 n THR . 6   A 6   
A 7   1 n SER . 7   A 7   
A 8   1 n LEU . 8   A 8   
A 9   1 n LEU . 9   A 9   
A 10  1 n LEU . 10  A 10  
A 11  1 n MET . 11  A 11  
A 12  1 n LEU . 12  A 12  
A 13  1 n LEU . 13  A 13  
A 14  1 n VAL . 14  A 14  
A 15  1 n SER . 15  A 15  
A 16  1 n SER . 16  A 16  
A 17  1 n LEU . 17  A 17  
A 18  1 n SER . 18  A 18  
A 19  1 n PRO . 19  A 19  
A 20  1 n VAL . 20  A 20  
A 21  1 n GLN . 21  A 21  
A 22  1 n GLY . 22  A 22  
A 23  1 n VAL . 23  A 23  
A 24  1 n LEU . 24  A 24  
A 25  1 n GLU . 25  A 25  
A 26  1 n VAL . 26  A 26  
A 27  1 n TYR . 27  A 27  
A 28  1 n TYR . 28  A 28  
A 29  1 n THR . 29  A 29  
A 30  1 n SER . 30  A 30  
A 31  1 n LEU . 31  A 31  
A 32  1 n ARG . 32  A 32  
A 33  1 n CYS . 33  A 33  
A 34  1 n ARG . 34  A 34  
A 35  1 n CYS . 35  A 35  
A 36  1 n VAL . 36  A 36  
A 37  1 n GLN . 37  A 37  
A 38  1 n GLU . 38  A 38  
A 39  1 n SER . 39  A 39  
A 40  1 n SER . 40  A 40  
A 41  1 n VAL . 41  A 41  
A 42  1 n PHE . 42  A 42  
A 43  1 n ILE . 43  A 43  
A 44  1 n PRO . 44  A 44  
A 45  1 n ARG . 45  A 45  
A 46  1 n ARG . 46  A 46  
A 47  1 n PHE . 47  A 47  
A 48  1 n ILE . 48  A 48  
A 49  1 n ASP . 49  A 49  
A 50  1 n ARG . 50  A 50  
A 51  1 n ILE . 51  A 51  
A 52  1 n GLN . 52  A 52  
A 53  1 n ILE . 53  A 53  
A 54  1 n LEU . 54  A 54  
A 55  1 n PRO . 55  A 55  
A 56  1 n ARG . 56  A 56  
A 57  1 n GLY . 57  A 57  
A 58  1 n ASN . 58  A 58  
A 59  1 n GLY . 59  A 59  
A 60  1 n CYS . 60  A 60  
A 61  1 n PRO . 61  A 61  
A 62  1 n ARG . 62  A 62  
A 63  1 n LYS . 63  A 63  
A 64  1 n GLU . 64  A 64  
A 65  1 n ILE . 65  A 65  
A 66  1 n ILE . 66  A 66  
A 67  1 n VAL . 67  A 67  
A 68  1 n TRP . 68  A 68  
A 69  1 n LYS . 69  A 69  
A 70  1 n LYS . 70  A 70  
A 71  1 n ASN . 71  A 71  
A 72  1 n LYS . 72  A 72  
A 73  1 n SER . 73  A 73  
A 74  1 n ILE . 74  A 74  
A 75  1 n VAL . 75  A 75  
A 76  1 n CYS . 76  A 76  
A 77  1 n VAL . 77  A 77  
A 78  1 n ASP . 78  A 78  
A 79  1 n PRO . 79  A 79  
A 80  1 n GLN . 80  A 80  
A 81  1 n ALA . 81  A 81  
A 82  1 n GLU . 82  A 82  
A 83  1 n TRP . 83  A 83  
A 84  1 n ILE . 84  A 84  
A 85  1 n GLN . 85  A 85  
A 86  1 n ARG . 86  A 86  
A 87  1 n MET . 87  A 87  
A 88  1 n MET . 88  A 88  
A 89  1 n GLU . 89  A 89  
A 90  1 n VAL . 90  A 90  
A 91  1 n LEU . 91  A 91  
A 92  1 n ARG . 92  A 92  
A 93  1 n LYS . 93  A 93  
A 94  1 n ARG . 94  A 94  
A 95  1 n SER . 95  A 95  
A 96  1 n SER . 96  A 96  
A 97  1 n SER . 97  A 97  
A 98  1 n THR . 98  A 98  
A 99  1 n LEU . 99  A 99  
A 100 1 n PRO . 100 A 100 
A 101 1 n VAL . 101 A 101 
A 102 1 n PRO . 102 A 102 
A 103 1 n VAL . 103 A 103 
A 104 1 n PHE . 104 A 104 
A 105 1 n LYS . 105 A 105 
A 106 1 n ARG . 106 A 106 
A 107 1 n LYS . 107 A 107 
A 108 1 n ILE . 108 A 108 
A 109 1 n PRO . 109 A 109 
B 1   2 n MET . 1   B 1   
B 2   2 n LEU . 2   B 2   
B 3   2 n SER . 3   B 3   
B 4   2 n THR . 4   B 4   
B 5   2 n SER . 5   B 5   
B 6   2 n ARG . 6   B 6   
B 7   2 n SER . 7   B 7   
B 8   2 n ARG . 8   B 8   
B 9   2 n PHE . 9   B 9   
B 10  2 n ILE . 10  B 10  
B 11  2 n ARG . 11  B 11  
B 12  2 n ASN . 12  B 12  
B 13  2 n THR . 13  B 13  
B 14  2 n ASN . 14  B 14  
B 15  2 n GLU . 15  B 15  
B 16  2 n SER . 16  B 16  
B 17  2 n GLY . 17  B 17  
B 18  2 n GLU . 18  B 18  
B 19  2 n GLU . 19  B 19  
B 20  2 n VAL . 20  B 20  
B 21  2 n THR . 21  B 21  
B 22  2 n THR . 22  B 22  
B 23  2 n PHE . 23  B 23  
B 24  2 n PHE . 24  B 24  
B 25  2 n ASP . 25  B 25  
B 26  2 n TYR . 26  B 26  
B 27  2 n ASP . 27  B 27  
B 28  2 n TYR . 28  B 28  
B 29  2 n GLY . 29  B 29  
B 30  2 n ALA . 30  B 30  
B 31  2 n PRO . 31  B 31  
B 32  2 n CYS . 32  B 32  
B 33  2 n HIS . 33  B 33  
B 34  2 n LYS . 34  B 34  
B 35  2 n PHE . 35  B 35  
B 36  2 n ASP . 36  B 36  
B 37  2 n VAL . 37  B 37  
B 38  2 n LYS . 38  B 38  
B 39  2 n GLN . 39  B 39  
B 40  2 n ILE . 40  B 40  
B 41  2 n GLY . 41  B 41  
B 42  2 n ALA . 42  B 42  
B 43  2 n GLN . 43  B 43  
B 44  2 n LEU . 44  B 44  
B 45  2 n LEU . 45  B 45  
B 46  2 n PRO . 46  B 46  
B 47  2 n PRO . 47  B 47  
B 48  2 n LEU . 48  B 48  
B 49  2 n TYR . 49  B 49  
B 50  2 n SER . 50  B 50  
B 51  2 n LEU . 51  B 51  
B 52  2 n VAL . 52  B 52  
B 53  2 n PHE . 53  B 53  
B 54  2 n ILE . 54  B 54  
B 55  2 n PHE . 55  B 55  
B 56  2 n GLY . 56  B 56  
B 57  2 n PHE . 57  B 57  
B 58  2 n VAL . 58  B 58  
B 59  2 n GLY . 59  B 59  
B 60  2 n ASN . 60  B 60  
B 61  2 n MET . 61  B 61  
B 62  2 n LEU . 62  B 62  
B 63  2 n VAL . 63  B 63  
B 64  2 n VAL . 64  B 64  
B 65  2 n LEU . 65  B 65  
B 66  2 n ILE . 66  B 66  
B 67  2 n LEU . 67  B 67  
B 68  2 n ILE . 68  B 68  
B 69  2 n ASN . 69  B 69  
B 70  2 n CYS . 70  B 70  
B 71  2 n LYS . 71  B 71  
B 72  2 n LYS . 72  B 72  
B 73  2 n LEU . 73  B 73  
B 74  2 n LYS . 74  B 74  
B 75  2 n CYS . 75  B 75  
B 76  2 n LEU . 76  B 76  
B 77  2 n THR . 77  B 77  
B 78  2 n ASP . 78  B 78  
B 79  2 n ILE . 79  B 79  
B 80  2 n TYR . 80  B 80  
B 81  2 n LEU . 81  B 81  
B 82  2 n LEU . 82  B 82  
B 83  2 n ASN . 83  B 83  
B 84  2 n LEU . 84  B 84  
B 85  2 n ALA . 85  B 85  
B 86  2 n ILE . 86  B 86  
B 87  2 n SER . 87  B 87  
B 88  2 n ASP . 88  B 88  
B 89  2 n LEU . 89  B 89  
B 90  2 n LEU . 90  B 90  
B 91  2 n PHE . 91  B 91  
B 92  2 n LEU . 92  B 92  
B 93  2 n ILE . 93  B 93  
B 94  2 n THR . 94  B 94  
B 95  2 n LEU . 95  B 95  
B 96  2 n PRO . 96  B 96  
B 97  2 n LEU . 97  B 97  
B 98  2 n TRP . 98  B 98  
B 99  2 n ALA . 99  B 99  
B 100 2 n HIS . 100 B 100 
B 101 2 n SER . 101 B 101 
B 102 2 n ALA . 102 B 102 
B 103 2 n ALA . 103 B 103 
B 104 2 n ASN . 104 B 104 
B 105 2 n GLU . 105 B 105 
B 106 2 n TRP . 106 B 106 
B 107 2 n VAL . 107 B 107 
B 108 2 n PHE . 108 B 108 
B 109 2 n GLY . 109 B 109 
B 110 2 n ASN . 110 B 110 
B 111 2 n ALA . 111 B 111 
B 112 2 n MET . 112 B 112 
B 113 2 n CYS . 113 B 113 
B 114 2 n LYS . 114 B 114 
B 115 2 n LEU . 115 B 115 
B 116 2 n PHE . 116 B 116 
B 117 2 n THR . 117 B 117 
B 118 2 n GLY . 118 B 118 
B 119 2 n LEU . 119 B 119 
B 120 2 n TYR . 120 B 120 
B 121 2 n HIS . 121 B 121 
B 122 2 n ILE . 122 B 122 
B 123 2 n GLY . 123 B 123 
B 124 2 n TYR . 124 B 124 
B 125 2 n PHE . 125 B 125 
B 126 2 n GLY . 126 B 126 
B 127 2 n GLY . 127 B 127 
B 128 2 n ILE . 128 B 128 
B 129 2 n PHE . 129 B 129 
B 130 2 n PHE . 130 B 130 
B 131 2 n ILE . 131 B 131 
B 132 2 n ILE . 132 B 132 
B 133 2 n LEU . 133 B 133 
B 134 2 n LEU . 134 B 134 
B 135 2 n THR . 135 B 135 
B 136 2 n ILE . 136 B 136 
B 137 2 n ASP . 137 B 137 
B 138 2 n ARG . 138 B 138 
B 139 2 n TYR . 139 B 139 
B 140 2 n LEU . 140 B 140 
B 141 2 n ALA . 141 B 141 
B 142 2 n ILE . 142 B 142 
B 143 2 n VAL . 143 B 143 
B 144 2 n HIS . 144 B 144 
B 145 2 n ALA . 145 B 145 
B 146 2 n VAL . 146 B 146 
B 147 2 n PHE . 147 B 147 
B 148 2 n ALA . 148 B 148 
B 149 2 n LEU . 149 B 149 
B 150 2 n LYS . 150 B 150 
B 151 2 n ALA . 151 B 151 
B 152 2 n ARG . 152 B 152 
B 153 2 n THR . 153 B 153 
B 154 2 n VAL . 154 B 154 
B 155 2 n THR . 155 B 155 
B 156 2 n PHE . 156 B 156 
B 157 2 n GLY . 157 B 157 
B 158 2 n VAL . 158 B 158 
B 159 2 n VAL . 159 B 159 
B 160 2 n THR . 160 B 160 
B 161 2 n SER . 161 B 161 
B 162 2 n VAL . 162 B 162 
B 163 2 n ILE . 163 B 163 
B 164 2 n THR . 164 B 164 
B 165 2 n TRP . 165 B 165 
B 166 2 n LEU . 166 B 166 
B 167 2 n VAL . 167 B 167 
B 168 2 n ALA . 168 B 168 
B 169 2 n VAL . 169 B 169 
B 170 2 n PHE . 170 B 170 
B 171 2 n ALA . 171 B 171 
B 172 2 n SER . 172 B 172 
B 173 2 n VAL . 173 B 173 
B 174 2 n PRO . 174 B 174 
B 175 2 n GLY . 175 B 175 
B 176 2 n ILE . 176 B 176 
B 177 2 n ILE . 177 B 177 
B 178 2 n PHE . 178 B 178 
B 179 2 n THR . 179 B 179 
B 180 2 n LYS . 180 B 180 
B 181 2 n CYS . 181 B 181 
B 182 2 n GLN . 182 B 182 
B 183 2 n LYS . 183 B 183 
B 184 2 n GLU . 184 B 184 
B 185 2 n ASP . 185 B 185 
B 186 2 n SER . 186 B 186 
B 187 2 n VAL . 187 B 187 
B 188 2 n TYR . 188 B 188 
B 189 2 n VAL . 189 B 189 
B 190 2 n CYS . 190 B 190 
B 191 2 n GLY . 191 B 191 
B 192 2 n PRO . 192 B 192 
B 193 2 n TYR . 193 B 193 
B 194 2 n PHE . 194 B 194 
B 195 2 n PRO . 195 B 195 
B 196 2 n ARG . 196 B 196 
B 197 2 n GLY . 197 B 197 
B 198 2 n TRP . 198 B 198 
B 199 2 n ASN . 199 B 199 
B 200 2 n ASN . 200 B 200 
B 201 2 n PHE . 201 B 201 
B 202 2 n HIS . 202 B 202 
B 203 2 n THR . 203 B 203 
B 204 2 n ILE . 204 B 204 
B 205 2 n MET . 205 B 205 
B 206 2 n ARG . 206 B 206 
B 207 2 n ASN . 207 B 207 
B 208 2 n ILE . 208 B 208 
B 209 2 n LEU . 209 B 209 
B 210 2 n GLY . 210 B 210 
B 211 2 n LEU . 211 B 211 
B 212 2 n VAL . 212 B 212 
B 213 2 n LEU . 213 B 213 
B 214 2 n PRO . 214 B 214 
B 215 2 n LEU . 215 B 215 
B 216 2 n LEU . 216 B 216 
B 217 2 n ILE . 217 B 217 
B 218 2 n MET . 218 B 218 
B 219 2 n VAL . 219 B 219 
B 220 2 n ILE . 220 B 220 
B 221 2 n CYS . 221 B 221 
B 222 2 n TYR . 222 B 222 
B 223 2 n SER . 223 B 223 
B 224 2 n GLY . 224 B 224 
B 225 2 n ILE . 225 B 225 
B 226 2 n LEU . 226 B 226 
B 227 2 n LYS . 227 B 227 
B 228 2 n THR . 228 B 228 
B 229 2 n LEU . 229 B 229 
B 230 2 n LEU . 230 B 230 
B 231 2 n ARG . 231 B 231 
B 232 2 n CYS . 232 B 232 
B 233 2 n ARG . 233 B 233 
B 234 2 n ASN . 234 B 234 
B 235 2 n GLU . 235 B 235 
B 236 2 n LYS . 236 B 236 
B 237 2 n LYS . 237 B 237 
B 238 2 n ARG . 238 B 238 
B 239 2 n HIS . 239 B 239 
B 240 2 n ARG . 240 B 240 
B 241 2 n ALA . 241 B 241 
B 242 2 n VAL . 242 B 242 
B 243 2 n ARG . 243 B 243 
B 244 2 n VAL . 244 B 244 
B 245 2 n ILE . 245 B 245 
B 246 2 n PHE . 246 B 246 
B 247 2 n THR . 247 B 247 
B 248 2 n ILE . 248 B 248 
B 249 2 n MET . 249 B 249 
B 250 2 n ILE . 250 B 250 
B 251 2 n VAL . 251 B 251 
B 252 2 n TYR . 252 B 252 
B 253 2 n PHE . 253 B 253 
B 254 2 n LEU . 254 B 254 
B 255 2 n PHE . 255 B 255 
B 256 2 n TRP . 256 B 256 
B 257 2 n THR . 257 B 257 
B 258 2 n PRO . 258 B 258 
B 259 2 n TYR . 259 B 259 
B 260 2 n ASN . 260 B 260 
B 261 2 n ILE . 261 B 261 
B 262 2 n VAL . 262 B 262 
B 263 2 n ILE . 263 B 263 
B 264 2 n LEU . 264 B 264 
B 265 2 n LEU . 265 B 265 
B 266 2 n ASN . 266 B 266 
B 267 2 n THR . 267 B 267 
B 268 2 n PHE . 268 B 268 
B 269 2 n GLN . 269 B 269 
B 270 2 n GLU . 270 B 270 
B 271 2 n PHE . 271 B 271 
B 272 2 n PHE . 272 B 272 
B 273 2 n GLY . 273 B 273 
B 274 2 n LEU . 274 B 274 
B 275 2 n SER . 275 B 275 
B 276 2 n ASN . 276 B 276 
B 277 2 n CYS . 277 B 277 
B 278 2 n GLU . 278 B 278 
B 279 2 n SER . 279 B 279 
B 280 2 n THR . 280 B 280 
B 281 2 n SER . 281 B 281 
B 282 2 n GLN . 282 B 282 
B 283 2 n LEU . 283 B 283 
B 284 2 n ASP . 284 B 284 
B 285 2 n GLN . 285 B 285 
B 286 2 n ALA . 286 B 286 
B 287 2 n THR . 287 B 287 
B 288 2 n GLN . 288 B 288 
B 289 2 n VAL . 289 B 289 
B 290 2 n THR . 290 B 290 
B 291 2 n GLU . 291 B 291 
B 292 2 n THR . 292 B 292 
B 293 2 n LEU . 293 B 293 
B 294 2 n GLY . 294 B 294 
B 295 2 n MET . 295 B 295 
B 296 2 n THR . 296 B 296 
B 297 2 n HIS . 297 B 297 
B 298 2 n CYS . 298 B 298 
B 299 2 n CYS . 299 B 299 
B 300 2 n ILE . 300 B 300 
B 301 2 n ASN . 301 B 301 
B 302 2 n PRO . 302 B 302 
B 303 2 n ILE . 303 B 303 
B 304 2 n ILE . 304 B 304 
B 305 2 n TYR . 305 B 305 
B 306 2 n ALA . 306 B 306 
B 307 2 n PHE . 307 B 307 
B 308 2 n VAL . 308 B 308 
B 309 2 n GLY . 309 B 309 
B 310 2 n GLU . 310 B 310 
B 311 2 n LYS . 311 B 311 
B 312 2 n PHE . 312 B 312 
B 313 2 n ARG . 313 B 313 
B 314 2 n SER . 314 B 314 
B 315 2 n LEU . 315 B 315 
B 316 2 n PHE . 316 B 316 
B 317 2 n HIS . 317 B 317 
B 318 2 n ILE . 318 B 318 
B 319 2 n ALA . 319 B 319 
B 320 2 n LEU . 320 B 320 
B 321 2 n GLY . 321 B 321 
B 322 2 n CYS . 322 B 322 
B 323 2 n ARG . 323 B 323 
B 324 2 n ILE . 324 B 324 
B 325 2 n ALA . 325 B 325 
B 326 2 n PRO . 326 B 326 
B 327 2 n LEU . 327 B 327 
B 328 2 n GLN . 328 B 328 
B 329 2 n LYS . 329 B 329 
B 330 2 n PRO . 330 B 330 
B 331 2 n VAL . 331 B 331 
B 332 2 n CYS . 332 B 332 
B 333 2 n GLY . 333 B 333 
B 334 2 n GLY . 334 B 334 
B 335 2 n PRO . 335 B 335 
B 336 2 n GLY . 336 B 336 
B 337 2 n VAL . 337 B 337 
B 338 2 n ARG . 338 B 338 
B 339 2 n PRO . 339 B 339 
B 340 2 n GLY . 340 B 340 
B 341 2 n LYS . 341 B 341 
B 342 2 n ASN . 342 B 342 
B 343 2 n VAL . 343 B 343 
B 344 2 n LYS . 344 B 344 
B 345 2 n VAL . 345 B 345 
B 346 2 n THR . 346 B 346 
B 347 2 n THR . 347 B 347 
B 348 2 n GLN . 348 B 348 
B 349 2 n GLY . 349 B 349 
B 350 2 n LEU . 350 B 350 
B 351 2 n LEU . 351 B 351 
B 352 2 n ASP . 352 B 352 
B 353 2 n GLY . 353 B 353 
B 354 2 n ARG . 354 B 354 
B 355 2 n GLY . 355 B 355 
B 356 2 n LYS . 356 B 356 
B 357 2 n GLY . 357 B 357 
B 358 2 n LYS . 358 B 358 
B 359 2 n SER . 359 B 359 
B 360 2 n ILE . 360 B 360 
B 361 2 n GLY . 361 B 361 
B 362 2 n ARG . 362 B 362 
B 363 2 n ALA . 363 B 363 
B 364 2 n PRO . 364 B 364 
B 365 2 n GLU . 365 B 365 
B 366 2 n ALA . 366 B 366 
B 367 2 n SER . 367 B 367 
B 368 2 n LEU . 368 B 368 
B 369 2 n GLN . 369 B 369 
B 370 2 n ASP . 370 B 370 
B 371 2 n LYS . 371 B 371 
B 372 2 n GLU . 372 B 372 
B 373 2 n GLY . 373 B 373 
B 374 2 n ALA . 374 B 374 
#
_software.classification other
_software.date           ?
_software.description    "Structure prediction"
_software.name           AlphaFold
_software.pdbx_ordinal   1
_software.type           package
_software.version        "AlphaFold-beta-20231127 (2b86f29d-618d-47cf-8aef-20020b1102eb @ 2025-03-06 00:38:21)"
#
loop_
_struct_asym.entity_id
_struct_asym.id
1 A 
2 B 
#
loop_
_atom_site.group_PDB
_atom_site.id
_atom_site.type_symbol
_atom_site.label_atom_id
_atom_site.label_alt_id
_atom_site.label_comp_id
_atom_site.label_asym_id
_atom_site.label_entity_id
_atom_site.label_seq_id
_atom_site.pdbx_PDB_ins_code
_atom_site.Cartn_x
_atom_site.Cartn_y
_atom_site.Cartn_z
_atom_site.occupancy
_atom_site.B_iso_or_equiv
_atom_site.auth_seq_id
_atom_site.auth_asym_id
_atom_site.pdbx_PDB_model_num
ATOM 1    N N   . MET A 1 1   ? -13.640  -10.897 22.996  1.00 31.74 1   A 1 
ATOM 2    C CA  . MET A 1 1   ? -12.347  -10.862 23.700  1.00 35.18 1   A 1 
ATOM 3    C C   . MET A 1 1   ? -11.244  -11.615 22.963  1.00 38.09 1   A 1 
ATOM 4    O O   . MET A 1 1   ? -10.277  -10.976 22.596  1.00 38.36 1   A 1 
ATOM 5    C CB  . MET A 1 1   ? -12.473  -11.321 25.152  1.00 37.07 1   A 1 
ATOM 6    C CG  . MET A 1 1   ? -13.002  -10.172 26.017  1.00 34.99 1   A 1 
ATOM 7    S SD  . MET A 1 1   ? -13.278  -10.666 27.721  1.00 33.39 1   A 1 
ATOM 8    C CE  . MET A 1 1   ? -13.402  -9.051  28.515  1.00 26.53 1   A 1 
ATOM 9    N N   . LYS A 1 2   ? -11.396  -12.922 22.636  1.00 46.75 2   A 1 
ATOM 10   C CA  . LYS A 1 2   ? -10.344  -13.708 21.951  1.00 49.55 2   A 1 
ATOM 11   C C   . LYS A 1 2   ? -9.794   -13.070 20.664  1.00 48.39 2   A 1 
ATOM 12   O O   . LYS A 1 2   ? -8.605   -13.149 20.412  1.00 49.83 2   A 1 
ATOM 13   C CB  . LYS A 1 2   ? -10.840  -15.136 21.656  1.00 49.90 2   A 1 
ATOM 14   C CG  . LYS A 1 2   ? -10.888  -16.018 22.915  1.00 45.70 2   A 1 
ATOM 15   C CD  . LYS A 1 2   ? -11.239  -17.478 22.586  1.00 42.97 2   A 1 
ATOM 16   C CE  . LYS A 1 2   ? -11.179  -18.354 23.852  1.00 38.89 2   A 1 
ATOM 17   N NZ  . LYS A 1 2   ? -11.478  -19.782 23.591  1.00 33.85 2   A 1 
ATOM 18   N N   . PHE A 1 3   ? -10.631  -12.388 19.884  1.00 44.08 3   A 1 
ATOM 19   C CA  . PHE A 1 3   ? -10.216  -11.751 18.632  1.00 46.21 3   A 1 
ATOM 20   C C   . PHE A 1 3   ? -9.312   -10.526 18.841  1.00 47.08 3   A 1 
ATOM 21   O O   . PHE A 1 3   ? -8.429   -10.251 18.037  1.00 48.28 3   A 1 
ATOM 22   C CB  . PHE A 1 3   ? -11.461  -11.365 17.824  1.00 45.83 3   A 1 
ATOM 23   C CG  . PHE A 1 3   ? -11.323  -11.667 16.353  1.00 43.64 3   A 1 
ATOM 24   C CD1 . PHE A 1 3   ? -10.724  -10.743 15.475  1.00 39.90 3   A 1 
ATOM 25   C CD2 . PHE A 1 3   ? -11.766  -12.910 15.858  1.00 41.19 3   A 1 
ATOM 26   C CE1 . PHE A 1 3   ? -10.572  -11.061 14.116  1.00 37.78 3   A 1 
ATOM 27   C CE2 . PHE A 1 3   ? -11.621  -13.223 14.504  1.00 37.30 3   A 1 
ATOM 28   C CZ  . PHE A 1 3   ? -11.028  -12.300 13.623  1.00 40.12 3   A 1 
ATOM 29   N N   . ILE A 1 4   ? -9.533   -9.790  19.928  1.00 41.14 4   A 1 
ATOM 30   C CA  . ILE A 1 4   ? -8.673   -8.670  20.329  1.00 43.11 4   A 1 
ATOM 31   C C   . ILE A 1 4   ? -7.323   -9.224  20.783  1.00 43.91 4   A 1 
ATOM 32   O O   . ILE A 1 4   ? -6.290   -8.694  20.399  1.00 44.01 4   A 1 
ATOM 33   C CB  . ILE A 1 4   ? -9.353   -7.806  21.408  1.00 43.17 4   A 1 
ATOM 34   C CG1 . ILE A 1 4   ? -10.692  -7.227  20.887  1.00 39.67 4   A 1 
ATOM 35   C CG2 . ILE A 1 4   ? -8.418   -6.666  21.858  1.00 40.39 4   A 1 
ATOM 36   C CD1 . ILE A 1 4   ? -11.535  -6.527  21.955  1.00 37.98 4   A 1 
ATOM 37   N N   . SER A 1 5   ? -7.321   -10.332 21.501  1.00 42.28 5   A 1 
ATOM 38   C CA  . SER A 1 5   ? -6.104   -11.002 21.975  1.00 45.61 5   A 1 
ATOM 39   C C   . SER A 1 5   ? -5.218   -11.484 20.824  1.00 45.90 5   A 1 
ATOM 40   O O   . SER A 1 5   ? -4.022   -11.263 20.866  1.00 47.38 5   A 1 
ATOM 41   C CB  . SER A 1 5   ? -6.467   -12.168 22.884  1.00 45.36 5   A 1 
ATOM 42   O OG  . SER A 1 5   ? -5.332   -12.847 23.351  1.00 40.11 5   A 1 
ATOM 43   N N   . THR A 1 6   ? -5.772   -12.078 19.756  1.00 46.14 6   A 1 
ATOM 44   C CA  . THR A 1 6   ? -4.977   -12.504 18.599  1.00 49.60 6   A 1 
ATOM 45   C C   . THR A 1 6   ? -4.447   -11.329 17.778  1.00 49.93 6   A 1 
ATOM 46   O O   . THR A 1 6   ? -3.315   -11.378 17.334  1.00 50.61 6   A 1 
ATOM 47   C CB  . THR A 1 6   ? -5.761   -13.442 17.669  1.00 49.00 6   A 1 
ATOM 48   O OG1 . THR A 1 6   ? -7.070   -12.974 17.445  1.00 44.44 6   A 1 
ATOM 49   C CG2 . THR A 1 6   ? -5.884   -14.838 18.259  1.00 43.95 6   A 1 
ATOM 50   N N   . SER A 1 7   ? -5.230   -10.261 17.619  1.00 40.83 7   A 1 
ATOM 51   C CA  . SER A 1 7   ? -4.758   -9.039  16.944  1.00 42.45 7   A 1 
ATOM 52   C C   . SER A 1 7   ? -3.682   -8.326  17.770  1.00 41.90 7   A 1 
ATOM 53   O O   . SER A 1 7   ? -2.712   -7.830  17.210  1.00 43.42 7   A 1 
ATOM 54   C CB  . SER A 1 7   ? -5.921   -8.089  16.683  1.00 42.78 7   A 1 
ATOM 55   O OG  . SER A 1 7   ? -5.528   -7.081  15.778  1.00 38.87 7   A 1 
ATOM 56   N N   . LEU A 1 8   ? -3.832   -8.311  19.097  1.00 40.77 8   A 1 
ATOM 57   C CA  . LEU A 1 8   ? -2.837   -7.769  20.018  1.00 40.00 8   A 1 
ATOM 58   C C   . LEU A 1 8   ? -1.569   -8.627  20.023  1.00 39.18 8   A 1 
ATOM 59   O O   . LEU A 1 8   ? -0.477   -8.082  20.064  1.00 39.65 8   A 1 
ATOM 60   C CB  . LEU A 1 8   ? -3.429   -7.673  21.435  1.00 40.34 8   A 1 
ATOM 61   C CG  . LEU A 1 8   ? -2.833   -6.504  22.240  1.00 35.37 8   A 1 
ATOM 62   C CD1 . LEU A 1 8   ? -3.628   -5.226  22.001  1.00 32.94 8   A 1 
ATOM 63   C CD2 . LEU A 1 8   ? -2.864   -6.805  23.730  1.00 35.64 8   A 1 
ATOM 64   N N   . LEU A 1 9   ? -1.701   -9.959  19.933  1.00 44.66 9   A 1 
ATOM 65   C CA  . LEU A 1 9   ? -0.561   -10.873 19.843  1.00 45.30 9   A 1 
ATOM 66   C C   . LEU A 1 9   ? 0.202    -10.696 18.531  1.00 44.85 9   A 1 
ATOM 67   O O   . LEU A 1 9   ? 1.421    -10.722 18.535  1.00 46.07 9   A 1 
ATOM 68   C CB  . LEU A 1 9   ? -1.048   -12.327 19.990  1.00 45.02 9   A 1 
ATOM 69   C CG  . LEU A 1 9   ? 0.042    -13.252 20.569  1.00 39.54 9   A 1 
ATOM 70   C CD1 . LEU A 1 9   ? -0.051   -13.296 22.087  1.00 36.33 9   A 1 
ATOM 71   C CD2 . LEU A 1 9   ? -0.114   -14.671 20.034  1.00 38.90 9   A 1 
ATOM 72   N N   . LEU A 1 10  ? -0.513   -10.478 17.423  1.00 44.89 10  A 1 
ATOM 73   C CA  . LEU A 1 10  ? 0.113    -10.175 16.131  1.00 45.00 10  A 1 
ATOM 74   C C   . LEU A 1 10  ? 0.819    -8.813  16.161  1.00 43.99 10  A 1 
ATOM 75   O O   . LEU A 1 10  ? 1.944    -8.703  15.694  1.00 44.27 10  A 1 
ATOM 76   C CB  . LEU A 1 10  ? -0.949   -10.237 15.011  1.00 45.15 10  A 1 
ATOM 77   C CG  . LEU A 1 10  ? -0.322   -10.542 13.636  1.00 39.97 10  A 1 
ATOM 78   C CD1 . LEU A 1 10  ? -0.163   -12.043 13.433  1.00 36.63 10  A 1 
ATOM 79   C CD2 . LEU A 1 10  ? -1.202   -10.000 12.514  1.00 37.96 10  A 1 
ATOM 80   N N   . MET A 1 11  ? 0.191    -7.798  16.750  1.00 38.69 11  A 1 
ATOM 81   C CA  . MET A 1 11  ? 0.800    -6.484  16.997  1.00 39.35 11  A 1 
ATOM 82   C C   . MET A 1 11  ? 2.022    -6.588  17.913  1.00 37.77 11  A 1 
ATOM 83   O O   . MET A 1 11  ? 3.033    -5.966  17.636  1.00 37.21 11  A 1 
ATOM 84   C CB  . MET A 1 11  ? -0.234   -5.533  17.613  1.00 40.33 11  A 1 
ATOM 85   C CG  . MET A 1 11  ? -1.065   -4.776  16.575  1.00 36.48 11  A 1 
ATOM 86   S SD  . MET A 1 11  ? -0.260   -3.261  16.005  1.00 32.24 11  A 1 
ATOM 87   C CE  . MET A 1 11  ? -1.678   -2.423  15.246  1.00 29.26 11  A 1 
ATOM 88   N N   . LEU A 1 12  ? 1.943    -7.399  18.971  1.00 44.72 12  A 1 
ATOM 89   C CA  . LEU A 1 12  ? 3.050    -7.650  19.891  1.00 44.28 12  A 1 
ATOM 90   C C   . LEU A 1 12  ? 4.190    -8.420  19.223  1.00 43.27 12  A 1 
ATOM 91   O O   . LEU A 1 12  ? 5.345    -8.072  19.435  1.00 42.22 12  A 1 
ATOM 92   C CB  . LEU A 1 12  ? 2.544    -8.412  21.132  1.00 42.14 12  A 1 
ATOM 93   C CG  . LEU A 1 12  ? 1.960    -7.487  22.220  1.00 36.40 12  A 1 
ATOM 94   C CD1 . LEU A 1 12  ? 1.051    -8.281  23.158  1.00 32.79 12  A 1 
ATOM 95   C CD2 . LEU A 1 12  ? 3.071    -6.858  23.050  1.00 35.17 12  A 1 
ATOM 96   N N   . LEU A 1 13  ? 3.892    -9.406  18.377  1.00 47.14 13  A 1 
ATOM 97   C CA  . LEU A 1 13  ? 4.888    -10.098 17.563  1.00 48.13 13  A 1 
ATOM 98   C C   . LEU A 1 13  ? 5.578    -9.118  16.622  1.00 46.76 13  A 1 
ATOM 99   O O   . LEU A 1 13  ? 6.800    -9.101  16.572  1.00 45.59 13  A 1 
ATOM 100  C CB  . LEU A 1 13  ? 4.234    -11.256 16.788  1.00 46.30 13  A 1 
ATOM 101  C CG  . LEU A 1 13  ? 4.243    -12.579 17.587  1.00 41.38 13  A 1 
ATOM 102  C CD1 . LEU A 1 13  ? 3.146    -13.518 17.080  1.00 37.63 13  A 1 
ATOM 103  C CD2 . LEU A 1 13  ? 5.581    -13.289 17.450  1.00 39.32 13  A 1 
ATOM 104  N N   . VAL A 1 14  ? 4.821    -8.251  15.944  1.00 45.64 14  A 1 
ATOM 105  C CA  . VAL A 1 14  ? 5.395    -7.223  15.063  1.00 46.23 14  A 1 
ATOM 106  C C   . VAL A 1 14  ? 6.186    -6.172  15.860  1.00 44.65 14  A 1 
ATOM 107  O O   . VAL A 1 14  ? 7.207    -5.714  15.377  1.00 42.88 14  A 1 
ATOM 108  C CB  . VAL A 1 14  ? 4.308    -6.586  14.179  1.00 44.65 14  A 1 
ATOM 109  C CG1 . VAL A 1 14  ? 4.828    -5.421  13.332  1.00 40.20 14  A 1 
ATOM 110  C CG2 . VAL A 1 14  ? 3.729    -7.611  13.194  1.00 40.83 14  A 1 
ATOM 111  N N   . SER A 1 15  ? 5.752    -5.819  17.064  1.00 39.57 15  A 1 
ATOM 112  C CA  . SER A 1 15  ? 6.461    -4.839  17.903  1.00 41.18 15  A 1 
ATOM 113  C C   . SER A 1 15  ? 7.721    -5.392  18.574  1.00 40.91 15  A 1 
ATOM 114  O O   . SER A 1 15  ? 8.659    -4.637  18.797  1.00 38.05 15  A 1 
ATOM 115  C CB  . SER A 1 15  ? 5.539    -4.257  18.968  1.00 37.28 15  A 1 
ATOM 116  O OG  . SER A 1 15  ? 5.104    -5.230  19.886  1.00 33.86 15  A 1 
ATOM 117  N N   . SER A 1 16  ? 7.758    -6.690  18.860  1.00 37.32 16  A 1 
ATOM 118  C CA  . SER A 1 16  ? 8.956    -7.356  19.374  1.00 39.67 16  A 1 
ATOM 119  C C   . SER A 1 16  ? 9.981    -7.662  18.287  1.00 39.81 16  A 1 
ATOM 120  O O   . SER A 1 16  ? 11.135   -7.974  18.599  1.00 36.33 16  A 1 
ATOM 121  C CB  . SER A 1 16  ? 8.586    -8.645  20.111  1.00 34.26 16  A 1 
ATOM 122  O OG  . SER A 1 16  ? 7.948    -9.574  19.262  1.00 31.07 16  A 1 
ATOM 123  N N   . LEU A 1 17  ? 9.576    -7.581  17.023  1.00 45.09 17  A 1 
ATOM 124  C CA  . LEU A 1 17  ? 10.505   -7.660  15.916  1.00 46.28 17  A 1 
ATOM 125  C C   . LEU A 1 17  ? 11.367   -6.389  15.945  1.00 45.13 17  A 1 
ATOM 126  O O   . LEU A 1 17  ? 10.878   -5.275  15.770  1.00 42.29 17  A 1 
ATOM 127  C CB  . LEU A 1 17  ? 9.756    -7.876  14.592  1.00 43.77 17  A 1 
ATOM 128  C CG  . LEU A 1 17  ? 9.053    -9.249  14.474  1.00 40.06 17  A 1 
ATOM 129  C CD1 . LEU A 1 17  ? 8.148    -9.299  13.239  1.00 39.04 17  A 1 
ATOM 130  C CD2 . LEU A 1 17  ? 10.009   -10.425 14.377  1.00 38.47 17  A 1 
ATOM 131  N N   . SER A 1 18  ? 12.646   -6.584  16.198  1.00 38.00 18  A 1 
ATOM 132  C CA  . SER A 1 18  ? 13.689   -5.567  16.063  1.00 40.19 18  A 1 
ATOM 133  C C   . SER A 1 18  ? 13.544   -4.807  14.730  1.00 39.96 18  A 1 
ATOM 134  O O   . SER A 1 18  ? 12.912   -5.343  13.817  1.00 37.47 18  A 1 
ATOM 135  C CB  . SER A 1 18  ? 15.054   -6.261  16.122  1.00 37.32 18  A 1 
ATOM 136  O OG  . SER A 1 18  ? 15.184   -7.031  17.295  1.00 33.42 18  A 1 
ATOM 137  N N   . PRO A 1 19  ? 14.111   -3.600  14.586  1.00 37.38 19  A 1 
ATOM 138  C CA  . PRO A 1 19  ? 13.870   -2.751  13.420  1.00 38.59 19  A 1 
ATOM 139  C C   . PRO A 1 19  ? 14.107   -3.507  12.107  1.00 39.76 19  A 1 
ATOM 140  O O   . PRO A 1 19  ? 15.239   -3.801  11.725  1.00 37.92 19  A 1 
ATOM 141  C CB  . PRO A 1 19  ? 14.803   -1.544  13.596  1.00 36.07 19  A 1 
ATOM 142  C CG  . PRO A 1 19  ? 15.834   -2.003  14.613  1.00 34.49 19  A 1 
ATOM 143  C CD  . PRO A 1 19  ? 15.050   -2.990  15.476  1.00 36.55 19  A 1 
ATOM 144  N N   . VAL A 1 20  ? 13.002   -3.891  11.467  1.00 41.23 20  A 1 
ATOM 145  C CA  . VAL A 1 20  ? 13.034   -4.734  10.280  1.00 40.90 20  A 1 
ATOM 146  C C   . VAL A 1 20  ? 13.306   -3.822  9.090   1.00 42.13 20  A 1 
ATOM 147  O O   . VAL A 1 20  ? 12.557   -2.881  8.863   1.00 40.10 20  A 1 
ATOM 148  C CB  . VAL A 1 20  ? 11.733   -5.539  10.101  1.00 37.38 20  A 1 
ATOM 149  C CG1 . VAL A 1 20  ? 11.948   -6.621  9.049   1.00 33.62 20  A 1 
ATOM 150  C CG2 . VAL A 1 20  ? 11.264   -6.257  11.364  1.00 35.65 20  A 1 
ATOM 151  N N   . GLN A 1 21  ? 14.363   -4.089  8.345   1.00 42.33 21  A 1 
ATOM 152  C CA  . GLN A 1 21  ? 14.678   -3.296  7.160   1.00 43.13 21  A 1 
ATOM 153  C C   . GLN A 1 21  ? 13.565   -3.435  6.129   1.00 44.48 21  A 1 
ATOM 154  O O   . GLN A 1 21  ? 13.275   -4.536  5.668   1.00 42.59 21  A 1 
ATOM 155  C CB  . GLN A 1 21  ? 16.010   -3.722  6.543   1.00 40.88 21  A 1 
ATOM 156  C CG  . GLN A 1 21  ? 17.221   -3.255  7.354   1.00 36.57 21  A 1 
ATOM 157  C CD  . GLN A 1 21  ? 18.551   -3.456  6.624   1.00 33.90 21  A 1 
ATOM 158  O OE1 . GLN A 1 21  ? 18.691   -4.265  5.735   1.00 31.67 21  A 1 
ATOM 159  N NE2 . GLN A 1 21  ? 19.566   -2.712  6.972   1.00 30.74 21  A 1 
ATOM 160  N N   . GLY A 1 22  ? 12.996   -2.324  5.717   1.00 43.21 22  A 1 
ATOM 161  C CA  . GLY A 1 22  ? 12.276   -2.297  4.459   1.00 43.04 22  A 1 
ATOM 162  C C   . GLY A 1 22  ? 13.263   -2.464  3.314   1.00 45.26 22  A 1 
ATOM 163  O O   . GLY A 1 22  ? 14.399   -1.994  3.379   1.00 42.62 22  A 1 
ATOM 164  N N   . VAL A 1 23  ? 12.865   -3.183  2.270   1.00 52.24 23  A 1 
ATOM 165  C CA  . VAL A 1 23  ? 13.817   -3.610  1.251   1.00 52.36 23  A 1 
ATOM 166  C C   . VAL A 1 23  ? 13.978   -2.572  0.158   1.00 54.65 23  A 1 
ATOM 167  O O   . VAL A 1 23  ? 15.096   -2.318  -0.276  1.00 51.16 23  A 1 
ATOM 168  C CB  . VAL A 1 23  ? 13.435   -5.001  0.712   1.00 47.29 23  A 1 
ATOM 169  C CG1 . VAL A 1 23  ? 14.378   -5.480  -0.377  1.00 43.02 23  A 1 
ATOM 170  C CG2 . VAL A 1 23  ? 13.512   -6.019  1.840   1.00 42.69 23  A 1 
ATOM 171  N N   . LEU A 1 24  ? 12.905   -1.966  -0.328  1.00 52.26 24  A 1 
ATOM 172  C CA  . LEU A 1 24  ? 12.964   -1.255  -1.603  1.00 52.15 24  A 1 
ATOM 173  C C   . LEU A 1 24  ? 13.400   0.198   -1.489  1.00 55.45 24  A 1 
ATOM 174  O O   . LEU A 1 24  ? 14.390   0.584   -2.096  1.00 51.09 24  A 1 
ATOM 175  C CB  . LEU A 1 24  ? 11.627   -1.407  -2.333  1.00 46.01 24  A 1 
ATOM 176  C CG  . LEU A 1 24  ? 11.784   -2.357  -3.523  1.00 41.61 24  A 1 
ATOM 177  C CD1 . LEU A 1 24  ? 10.458   -2.988  -3.825  1.00 38.09 24  A 1 
ATOM 178  C CD2 . LEU A 1 24  ? 12.279   -1.630  -4.767  1.00 37.38 24  A 1 
ATOM 179  N N   . GLU A 1 25  ? 12.673   1.003   -0.733  1.00 53.20 25  A 1 
ATOM 180  C CA  . GLU A 1 25  ? 12.994   2.425   -0.638  1.00 52.48 25  A 1 
ATOM 181  C C   . GLU A 1 25  ? 14.049   2.717   0.426   1.00 53.78 25  A 1 
ATOM 182  O O   . GLU A 1 25  ? 14.689   3.763   0.399   1.00 50.13 25  A 1 
ATOM 183  C CB  . GLU A 1 25  ? 11.716   3.251   -0.432  1.00 47.39 25  A 1 
ATOM 184  C CG  . GLU A 1 25  ? 10.796   3.167   -1.663  1.00 42.33 25  A 1 
ATOM 185  C CD  . GLU A 1 25  ? 9.600    4.129   -1.629  1.00 39.50 25  A 1 
ATOM 186  O OE1 . GLU A 1 25  ? 8.773    4.060   -2.565  1.00 36.34 25  A 1 
ATOM 187  O OE2 . GLU A 1 25  ? 9.450    4.914   -0.688  1.00 37.20 25  A 1 
ATOM 188  N N   . VAL A 1 26  ? 14.257   1.772   1.332   1.00 50.33 26  A 1 
ATOM 189  C CA  . VAL A 1 26  ? 15.085   1.945   2.527   1.00 48.66 26  A 1 
ATOM 190  C C   . VAL A 1 26  ? 16.344   1.098   2.484   1.00 50.29 26  A 1 
ATOM 191  O O   . VAL A 1 26  ? 17.007   0.917   3.504   1.00 47.06 26  A 1 
ATOM 192  C CB  . VAL A 1 26  ? 14.285   1.637   3.796   1.00 43.84 26  A 1 
ATOM 193  C CG1 . VAL A 1 26  ? 14.922   2.330   4.998   1.00 40.55 26  A 1 
ATOM 194  C CG2 . VAL A 1 26  ? 12.846   2.119   3.694   1.00 41.66 26  A 1 
ATOM 195  N N   . TYR A 1 27  ? 16.688   0.576   1.315   1.00 48.89 27  A 1 
ATOM 196  C CA  . TYR A 1 27  ? 17.611   -0.539  1.127   1.00 48.11 27  A 1 
ATOM 197  C C   . TYR A 1 27  ? 18.860   -0.504  2.004   1.00 49.56 27  A 1 
ATOM 198  O O   . TYR A 1 27  ? 19.259   -1.526  2.552   1.00 46.62 27  A 1 
ATOM 199  C CB  . TYR A 1 27  ? 18.011   -0.584  -0.344  1.00 43.55 27  A 1 
ATOM 200  C CG  . TYR A 1 27  ? 17.999   -1.985  -0.872  1.00 40.58 27  A 1 
ATOM 201  C CD1 . TYR A 1 27  ? 19.007   -2.883  -0.524  1.00 37.88 27  A 1 
ATOM 202  C CD2 . TYR A 1 27  ? 16.927   -2.399  -1.689  1.00 36.64 27  A 1 
ATOM 203  C CE1 . TYR A 1 27  ? 18.943   -4.207  -0.969  1.00 34.26 27  A 1 
ATOM 204  C CE2 . TYR A 1 27  ? 16.863   -3.708  -2.136  1.00 34.51 27  A 1 
ATOM 205  C CZ  . TYR A 1 27  ? 17.867   -4.622  -1.772  1.00 34.52 27  A 1 
ATOM 206  O OH  . TYR A 1 27  ? 17.784   -5.900  -2.204  1.00 30.99 27  A 1 
ATOM 207  N N   . TYR A 1 28  ? 19.482   0.661   2.139   1.00 45.89 28  A 1 
ATOM 208  C CA  . TYR A 1 28  ? 20.673   0.835   2.944   1.00 44.73 28  A 1 
ATOM 209  C C   . TYR A 1 28  ? 20.567   2.110   3.763   1.00 46.39 28  A 1 
ATOM 210  O O   . TYR A 1 28  ? 20.913   3.192   3.303   1.00 43.80 28  A 1 
ATOM 211  C CB  . TYR A 1 28  ? 21.920   0.836   2.050   1.00 39.93 28  A 1 
ATOM 212  C CG  . TYR A 1 28  ? 22.263   -0.530  1.507   1.00 36.99 28  A 1 
ATOM 213  C CD1 . TYR A 1 28  ? 23.292   -1.285  2.095   1.00 34.46 28  A 1 
ATOM 214  C CD2 . TYR A 1 28  ? 21.548   -1.069  0.431   1.00 33.42 28  A 1 
ATOM 215  C CE1 . TYR A 1 28  ? 23.590   -2.571  1.625   1.00 30.83 28  A 1 
ATOM 216  C CE2 . TYR A 1 28  ? 21.838   -2.363  -0.036  1.00 31.08 28  A 1 
ATOM 217  C CZ  . TYR A 1 28  ? 22.852   -3.114  0.559   1.00 30.92 28  A 1 
ATOM 218  O OH  . TYR A 1 28  ? 23.104   -4.376  0.114   1.00 27.83 28  A 1 
ATOM 219  N N   . THR A 1 29  ? 20.171   1.982   5.016   1.00 43.35 29  A 1 
ATOM 220  C CA  . THR A 1 29  ? 20.370   3.051   6.002   1.00 42.86 29  A 1 
ATOM 221  C C   . THR A 1 29  ? 21.827   3.447   6.130   1.00 44.98 29  A 1 
ATOM 222  O O   . THR A 1 29  ? 22.122   4.626   6.311   1.00 41.54 29  A 1 
ATOM 223  C CB  . THR A 1 29  ? 19.906   2.639   7.405   1.00 36.46 29  A 1 
ATOM 224  O OG1 . THR A 1 29  ? 20.019   1.241   7.601   1.00 33.74 29  A 1 
ATOM 225  C CG2 . THR A 1 29  ? 18.473   3.054   7.616   1.00 32.82 29  A 1 
ATOM 226  N N   . SER A 1 30  ? 22.763   2.504   5.967   1.00 45.80 30  A 1 
ATOM 227  C CA  . SER A 1 30  ? 24.201   2.764   5.983   1.00 44.67 30  A 1 
ATOM 228  C C   . SER A 1 30  ? 24.671   3.657   4.842   1.00 47.72 30  A 1 
ATOM 229  O O   . SER A 1 30  ? 25.678   4.344   4.980   1.00 44.60 30  A 1 
ATOM 230  C CB  . SER A 1 30  ? 24.962   1.436   5.935   1.00 38.25 30  A 1 
ATOM 231  O OG  . SER A 1 30  ? 24.577   0.668   4.814   1.00 35.01 30  A 1 
ATOM 232  N N   . LEU A 1 31  ? 23.934   3.696   3.712   1.00 49.98 31  A 1 
ATOM 233  C CA  . LEU A 1 31  ? 24.236   4.517   2.536   1.00 48.90 31  A 1 
ATOM 234  C C   . LEU A 1 31  ? 23.374   5.770   2.440   1.00 54.20 31  A 1 
ATOM 235  O O   . LEU A 1 31  ? 23.563   6.584   1.530   1.00 49.38 31  A 1 
ATOM 236  C CB  . LEU A 1 31  ? 24.112   3.665   1.274   1.00 40.10 31  A 1 
ATOM 237  C CG  . LEU A 1 31  ? 25.221   2.603   1.165   1.00 35.45 31  A 1 
ATOM 238  C CD1 . LEU A 1 31  ? 24.841   1.602   0.091   1.00 31.86 31  A 1 
ATOM 239  C CD2 . LEU A 1 31  ? 26.562   3.224   0.806   1.00 31.24 31  A 1 
ATOM 240  N N   . ARG A 1 32  ? 22.435   5.972   3.361   1.00 64.53 32  A 1 
ATOM 241  C CA  . ARG A 1 32  ? 21.776   7.267   3.480   1.00 64.72 32  A 1 
ATOM 242  C C   . ARG A 1 32  ? 22.799   8.311   3.874   1.00 68.88 32  A 1 
ATOM 243  O O   . ARG A 1 32  ? 23.822   7.983   4.481   1.00 66.11 32  A 1 
ATOM 244  C CB  . ARG A 1 32  ? 20.632   7.213   4.485   1.00 58.66 32  A 1 
ATOM 245  C CG  . ARG A 1 32  ? 19.453   6.463   3.855   1.00 51.90 32  A 1 
ATOM 246  C CD  . ARG A 1 32  ? 18.263   6.502   4.792   1.00 47.93 32  A 1 
ATOM 247  N NE  . ARG A 1 32  ? 17.069   5.988   4.117   1.00 44.11 32  A 1 
ATOM 248  C CZ  . ARG A 1 32  ? 15.851   6.034   4.598   1.00 40.44 32  A 1 
ATOM 249  N NH1 . ARG A 1 32  ? 15.603   6.509   5.787   1.00 37.97 32  A 1 
ATOM 250  N NH2 . ARG A 1 32  ? 14.853   5.617   3.886   1.00 36.46 32  A 1 
ATOM 251  N N   . CYS A 1 33  ? 22.521   9.564   3.527   1.00 73.72 33  A 1 
ATOM 252  C CA  . CYS A 1 33  ? 23.455   10.662  3.733   1.00 74.74 33  A 1 
ATOM 253  C C   . CYS A 1 33  ? 23.999   10.664  5.163   1.00 76.01 33  A 1 
ATOM 254  O O   . CYS A 1 33  ? 23.251   10.859  6.123   1.00 74.44 33  A 1 
ATOM 255  C CB  . CYS A 1 33  ? 22.776   11.994  3.405   1.00 73.88 33  A 1 
ATOM 256  S SG  . CYS A 1 33  ? 22.157   12.133  1.707   1.00 71.37 33  A 1 
ATOM 257  N N   . ARG A 1 34  ? 25.303   10.423  5.298   1.00 77.53 34  A 1 
ATOM 258  C CA  . ARG A 1 34  ? 26.012   10.470  6.574   1.00 77.52 34  A 1 
ATOM 259  C C   . ARG A 1 34  ? 26.301   11.911  6.972   1.00 78.09 34  A 1 
ATOM 260  O O   . ARG A 1 34  ? 26.384   12.225  8.143   1.00 74.24 34  A 1 
ATOM 261  C CB  . ARG A 1 34  ? 27.313   9.665   6.506   1.00 75.29 34  A 1 
ATOM 262  C CG  . ARG A 1 34  ? 27.076   8.172   6.203   1.00 69.95 34  A 1 
ATOM 263  C CD  . ARG A 1 34  ? 28.406   7.404   6.262   1.00 66.76 34  A 1 
ATOM 264  N NE  . ARG A 1 34  ? 28.238   5.990   5.906   1.00 62.08 34  A 1 
ATOM 265  C CZ  . ARG A 1 34  ? 29.180   5.055   5.927   1.00 56.68 34  A 1 
ATOM 266  N NH1 . ARG A 1 34  ? 30.393   5.301   6.349   1.00 53.74 34  A 1 
ATOM 267  N NH2 . ARG A 1 34  ? 28.925   3.850   5.512   1.00 50.62 34  A 1 
ATOM 268  N N   . CYS A 1 35  ? 26.410   12.789  5.977   1.00 80.09 35  A 1 
ATOM 269  C CA  . CYS A 1 35  ? 26.700   14.191  6.170   1.00 79.57 35  A 1 
ATOM 270  C C   . CYS A 1 35  ? 25.392   14.984  6.294   1.00 78.76 35  A 1 
ATOM 271  O O   . CYS A 1 35  ? 24.724   15.259  5.294   1.00 75.48 35  A 1 
ATOM 272  C CB  . CYS A 1 35  ? 27.577   14.674  5.017   1.00 79.62 35  A 1 
ATOM 273  S SG  . CYS A 1 35  ? 29.150   13.776  4.885   1.00 78.35 35  A 1 
ATOM 274  N N   . VAL A 1 36  ? 25.046   15.359  7.512   1.00 79.69 36  A 1 
ATOM 275  C CA  . VAL A 1 36  ? 23.922   16.264  7.775   1.00 77.32 36  A 1 
ATOM 276  C C   . VAL A 1 36  ? 24.337   17.710  7.526   1.00 77.54 36  A 1 
ATOM 277  O O   . VAL A 1 36  ? 23.603   18.474  6.917   1.00 73.30 36  A 1 
ATOM 278  C CB  . VAL A 1 36  ? 23.407   16.084  9.212   1.00 73.62 36  A 1 
ATOM 279  C CG1 . VAL A 1 36  ? 22.236   17.020  9.510   1.00 66.50 36  A 1 
ATOM 280  C CG2 . VAL A 1 36  ? 22.914   14.650  9.419   1.00 65.68 36  A 1 
ATOM 281  N N   . GLN A 1 37  ? 25.559   18.050  7.953   1.00 77.95 37  A 1 
ATOM 282  C CA  . GLN A 1 37  ? 26.175   19.350  7.732   1.00 78.03 37  A 1 
ATOM 283  C C   . GLN A 1 37  ? 27.479   19.160  6.965   1.00 80.09 37  A 1 
ATOM 284  O O   . GLN A 1 37  ? 28.257   18.255  7.256   1.00 78.33 37  A 1 
ATOM 285  C CB  . GLN A 1 37  ? 26.404   20.074  9.049   1.00 74.03 37  A 1 
ATOM 286  C CG  . GLN A 1 37  ? 25.078   20.469  9.729   1.00 65.84 37  A 1 
ATOM 287  C CD  . GLN A 1 37  ? 25.285   21.239  11.035  1.00 61.45 37  A 1 
ATOM 288  O OE1 . GLN A 1 37  ? 26.386   21.412  11.513  1.00 55.64 37  A 1 
ATOM 289  N NE2 . GLN A 1 37  ? 24.233   21.722  11.648  1.00 51.48 37  A 1 
ATOM 290  N N   . GLU A 1 38  ? 27.723   20.033  5.988   1.00 81.07 38  A 1 
ATOM 291  C CA  . GLU A 1 38  ? 28.906   20.016  5.141   1.00 81.57 38  A 1 
ATOM 292  C C   . GLU A 1 38  ? 29.721   21.283  5.405   1.00 81.77 38  A 1 
ATOM 293  O O   . GLU A 1 38  ? 29.184   22.396  5.447   1.00 78.99 38  A 1 
ATOM 294  C CB  . GLU A 1 38  ? 28.488   19.880  3.667   1.00 79.63 38  A 1 
ATOM 295  C CG  . GLU A 1 38  ? 27.872   18.498  3.365   1.00 75.11 38  A 1 
ATOM 296  C CD  . GLU A 1 38  ? 27.284   18.359  1.954   1.00 75.45 38  A 1 
ATOM 297  O OE1 . GLU A 1 38  ? 26.618   17.320  1.720   1.00 68.75 38  A 1 
ATOM 298  O OE2 . GLU A 1 38  ? 27.437   19.274  1.129   1.00 70.57 38  A 1 
ATOM 299  N N   . SER A 1 39  ? 31.025   21.140  5.589   1.00 84.56 39  A 1 
ATOM 300  C CA  . SER A 1 39  ? 31.946   22.256  5.779   1.00 84.34 39  A 1 
ATOM 301  C C   . SER A 1 39  ? 32.611   22.614  4.453   1.00 86.16 39  A 1 
ATOM 302  O O   . SER A 1 39  ? 33.181   21.763  3.784   1.00 84.68 39  A 1 
ATOM 303  C CB  . SER A 1 39  ? 32.989   21.896  6.839   1.00 81.57 39  A 1 
ATOM 304  O OG  . SER A 1 39  ? 33.857   22.999  7.048   1.00 71.38 39  A 1 
ATOM 305  N N   . SER A 1 40  ? 32.604   23.894  4.112   1.00 83.30 40  A 1 
ATOM 306  C CA  . SER A 1 40  ? 33.360   24.425  2.976   1.00 83.51 40  A 1 
ATOM 307  C C   . SER A 1 40  ? 34.767   24.916  3.366   1.00 84.60 40  A 1 
ATOM 308  O O   . SER A 1 40  ? 35.527   25.375  2.516   1.00 81.73 40  A 1 
ATOM 309  C CB  . SER A 1 40  ? 32.560   25.550  2.307   1.00 82.00 40  A 1 
ATOM 310  O OG  . SER A 1 40  ? 32.226   26.548  3.253   1.00 72.55 40  A 1 
ATOM 311  N N   . VAL A 1 41  ? 35.136   24.806  4.639   1.00 85.97 41  A 1 
ATOM 312  C CA  . VAL A 1 41  ? 36.419   25.280  5.161   1.00 85.67 41  A 1 
ATOM 313  C C   . VAL A 1 41  ? 37.565   24.485  4.546   1.00 86.91 41  A 1 
ATOM 314  O O   . VAL A 1 41  ? 37.566   23.255  4.557   1.00 85.85 41  A 1 
ATOM 315  C CB  . VAL A 1 41  ? 36.469   25.222  6.698   1.00 83.09 41  A 1 
ATOM 316  C CG1 . VAL A 1 41  ? 37.815   25.712  7.252   1.00 75.47 41  A 1 
ATOM 317  C CG2 . VAL A 1 41  ? 35.377   26.115  7.309   1.00 75.28 41  A 1 
ATOM 318  N N   . PHE A 1 42  ? 38.581   25.205  4.025   1.00 86.92 42  A 1 
ATOM 319  C CA  . PHE A 1 42  ? 39.758   24.595  3.431   1.00 87.14 42  A 1 
ATOM 320  C C   . PHE A 1 42  ? 40.549   23.765  4.452   1.00 87.61 42  A 1 
ATOM 321  O O   . PHE A 1 42  ? 40.955   24.270  5.497   1.00 85.38 42  A 1 
ATOM 322  C CB  . PHE A 1 42  ? 40.646   25.678  2.809   1.00 85.08 42  A 1 
ATOM 323  C CG  . PHE A 1 42  ? 41.938   25.147  2.245   1.00 84.44 42  A 1 
ATOM 324  C CD1 . PHE A 1 42  ? 43.164   25.399  2.899   1.00 78.21 42  A 1 
ATOM 325  C CD2 . PHE A 1 42  ? 41.942   24.375  1.073   1.00 79.82 42  A 1 
ATOM 326  C CE1 . PHE A 1 42  ? 44.369   24.893  2.378   1.00 78.46 42  A 1 
ATOM 327  C CE2 . PHE A 1 42  ? 43.144   23.865  0.553   1.00 77.73 42  A 1 
ATOM 328  C CZ  . PHE A 1 42  ? 44.352   24.131  1.205   1.00 80.93 42  A 1 
ATOM 329  N N   . ILE A 1 43  ? 40.811   22.496  4.117   1.00 85.72 43  A 1 
ATOM 330  C CA  . ILE A 1 43  ? 41.651   21.598  4.916   1.00 84.93 43  A 1 
ATOM 331  C C   . ILE A 1 43  ? 42.957   21.366  4.155   1.00 85.04 43  A 1 
ATOM 332  O O   . ILE A 1 43  ? 42.954   20.727  3.097   1.00 83.48 43  A 1 
ATOM 333  C CB  . ILE A 1 43  ? 40.917   20.282  5.255   1.00 83.64 43  A 1 
ATOM 334  C CG1 . ILE A 1 43  ? 39.577   20.558  5.976   1.00 79.88 43  A 1 
ATOM 335  C CG2 . ILE A 1 43  ? 41.831   19.411  6.145   1.00 78.99 43  A 1 
ATOM 336  C CD1 . ILE A 1 43  ? 38.714   19.300  6.183   1.00 75.67 43  A 1 
ATOM 337  N N   . PRO A 1 44  ? 44.109   21.858  4.673   1.00 86.70 44  A 1 
ATOM 338  C CA  . PRO A 1 44  ? 45.395   21.643  4.026   1.00 85.51 44  A 1 
ATOM 339  C C   . PRO A 1 44  ? 45.716   20.154  3.882   1.00 85.34 44  A 1 
ATOM 340  O O   . PRO A 1 44  ? 45.548   19.376  4.826   1.00 83.95 44  A 1 
ATOM 341  C CB  . PRO A 1 44  ? 46.431   22.359  4.898   1.00 84.39 44  A 1 
ATOM 342  C CG  . PRO A 1 44  ? 45.608   23.391  5.671   1.00 82.14 44  A 1 
ATOM 343  C CD  . PRO A 1 44  ? 44.256   22.721  5.830   1.00 85.53 44  A 1 
ATOM 344  N N   . ARG A 1 45  ? 46.284   19.752  2.741   1.00 84.71 45  A 1 
ATOM 345  C CA  . ARG A 1 45  ? 46.599   18.346  2.431   1.00 83.14 45  A 1 
ATOM 346  C C   . ARG A 1 45  ? 47.485   17.659  3.477   1.00 83.81 45  A 1 
ATOM 347  O O   . ARG A 1 45  ? 47.360   16.462  3.687   1.00 80.66 45  A 1 
ATOM 348  C CB  . ARG A 1 45  ? 47.231   18.283  1.037   1.00 79.66 45  A 1 
ATOM 349  C CG  . ARG A 1 45  ? 47.365   16.836  0.549   1.00 69.78 45  A 1 
ATOM 350  C CD  . ARG A 1 45  ? 47.896   16.794  -0.886  1.00 64.72 45  A 1 
ATOM 351  N NE  . ARG A 1 45  ? 47.975   15.415  -1.371  1.00 56.89 45  A 1 
ATOM 352  C CZ  . ARG A 1 45  ? 48.194   15.032  -2.615  1.00 50.07 45  A 1 
ATOM 353  N NH1 . ARG A 1 45  ? 48.461   15.899  -3.553  1.00 45.83 45  A 1 
ATOM 354  N NH2 . ARG A 1 45  ? 48.131   13.782  -2.923  1.00 44.57 45  A 1 
ATOM 355  N N   . ARG A 1 46  ? 48.366   18.427  4.144   1.00 84.02 46  A 1 
ATOM 356  C CA  . ARG A 1 46  ? 49.229   17.923  5.223   1.00 84.37 46  A 1 
ATOM 357  C C   . ARG A 1 46  ? 48.448   17.368  6.419   1.00 85.60 46  A 1 
ATOM 358  O O   . ARG A 1 46  ? 48.985   16.528  7.128   1.00 83.57 46  A 1 
ATOM 359  C CB  . ARG A 1 46  ? 50.231   19.005  5.649   1.00 83.51 46  A 1 
ATOM 360  C CG  . ARG A 1 46  ? 49.577   20.236  6.324   1.00 75.96 46  A 1 
ATOM 361  C CD  . ARG A 1 46  ? 50.629   21.279  6.740   1.00 72.81 46  A 1 
ATOM 362  N NE  . ARG A 1 46  ? 50.014   22.428  7.427   1.00 63.35 46  A 1 
ATOM 363  C CZ  . ARG A 1 46  ? 50.635   23.534  7.837   1.00 54.74 46  A 1 
ATOM 364  N NH1 . ARG A 1 46  ? 51.906   23.715  7.635   1.00 49.84 46  A 1 
ATOM 365  N NH2 . ARG A 1 46  ? 49.976   24.471  8.449   1.00 48.88 46  A 1 
ATOM 366  N N   . PHE A 1 47  ? 47.222   17.826  6.622   1.00 85.77 47  A 1 
ATOM 367  C CA  . PHE A 1 47  ? 46.343   17.383  7.704   1.00 85.20 47  A 1 
ATOM 368  C C   . PHE A 1 47  ? 45.365   16.278  7.284   1.00 86.01 47  A 1 
ATOM 369  O O   . PHE A 1 47  ? 44.673   15.741  8.134   1.00 83.32 47  A 1 
ATOM 370  C CB  . PHE A 1 47  ? 45.588   18.581  8.279   1.00 84.17 47  A 1 
ATOM 371  C CG  . PHE A 1 47  ? 46.477   19.650  8.868   1.00 82.00 47  A 1 
ATOM 372  C CD1 . PHE A 1 47  ? 47.335   19.354  9.948   1.00 74.87 47  A 1 
ATOM 373  C CD2 . PHE A 1 47  ? 46.430   20.971  8.383   1.00 75.16 47  A 1 
ATOM 374  C CE1 . PHE A 1 47  ? 48.126   20.355  10.530  1.00 71.32 47  A 1 
ATOM 375  C CE2 . PHE A 1 47  ? 47.211   21.980  8.964   1.00 71.19 47  A 1 
ATOM 376  C CZ  . PHE A 1 47  ? 48.056   21.676  10.044  1.00 71.47 47  A 1 
ATOM 377  N N   . ILE A 1 48  ? 45.312   15.944  6.002   1.00 84.89 48  A 1 
ATOM 378  C CA  . ILE A 1 48  ? 44.433   14.913  5.462   1.00 84.35 48  A 1 
ATOM 379  C C   . ILE A 1 48  ? 45.159   13.571  5.466   1.00 83.88 48  A 1 
ATOM 380  O O   . ILE A 1 48  ? 46.249   13.450  4.886   1.00 81.08 48  A 1 
ATOM 381  C CB  . ILE A 1 48  ? 43.923   15.300  4.058   1.00 83.37 48  A 1 
ATOM 382  C CG1 . ILE A 1 48  ? 43.130   16.628  4.126   1.00 80.25 48  A 1 
ATOM 383  C CG2 . ILE A 1 48  ? 43.062   14.167  3.482   1.00 80.56 48  A 1 
ATOM 384  C CD1 . ILE A 1 48  ? 42.671   17.169  2.768   1.00 77.98 48  A 1 
ATOM 385  N N   . ASP A 1 49  ? 44.557   12.574  6.090   1.00 86.74 49  A 1 
ATOM 386  C CA  . ASP A 1 49  ? 45.004   11.188  6.061   1.00 85.90 49  A 1 
ATOM 387  C C   . ASP A 1 49  ? 44.328   10.433  4.911   1.00 85.82 49  A 1 
ATOM 388  O O   . ASP A 1 49  ? 44.982   9.912   4.005   1.00 82.71 49  A 1 
ATOM 389  C CB  . ASP A 1 49  ? 44.719   10.555  7.431   1.00 84.65 49  A 1 
ATOM 390  C CG  . ASP A 1 49  ? 45.310   9.155   7.545   1.00 79.42 49  A 1 
ATOM 391  O OD1 . ASP A 1 49  ? 46.416   8.956   7.003   1.00 72.05 49  A 1 
ATOM 392  O OD2 . ASP A 1 49  ? 44.654   8.306   8.177   1.00 71.80 49  A 1 
ATOM 393  N N   . ARG A 1 50  ? 42.979   10.463  4.864   1.00 86.69 50  A 1 
ATOM 394  C CA  . ARG A 1 50  ? 42.180   9.784   3.846   1.00 86.96 50  A 1 
ATOM 395  C C   . ARG A 1 50  ? 41.004   10.644  3.398   1.00 87.37 50  A 1 
ATOM 396  O O   . ARG A 1 50  ? 40.397   11.336  4.191   1.00 84.97 50  A 1 
ATOM 397  C CB  . ARG A 1 50  ? 41.740   8.416   4.411   1.00 83.29 50  A 1 
ATOM 398  C CG  . ARG A 1 50  ? 40.966   7.573   3.393   1.00 72.89 50  A 1 
ATOM 399  C CD  . ARG A 1 50  ? 40.571   6.218   3.994   1.00 71.31 50  A 1 
ATOM 400  N NE  . ARG A 1 50  ? 39.752   5.426   3.060   1.00 62.05 50  A 1 
ATOM 401  C CZ  . ARG A 1 50  ? 39.192   4.250   3.304   1.00 55.62 50  A 1 
ATOM 402  N NH1 . ARG A 1 50  ? 39.369   3.659   4.440   1.00 51.64 50  A 1 
ATOM 403  N NH2 . ARG A 1 50  ? 38.444   3.674   2.408   1.00 47.65 50  A 1 
ATOM 404  N N   . ILE A 1 51  ? 40.665   10.547  2.110   1.00 86.27 51  A 1 
ATOM 405  C CA  . ILE A 1 51  ? 39.435   11.119  1.553   1.00 85.51 51  A 1 
ATOM 406  C C   . ILE A 1 51  ? 38.558   9.960   1.086   1.00 84.86 51  A 1 
ATOM 407  O O   . ILE A 1 51  ? 38.986   9.158   0.257   1.00 82.73 51  A 1 
ATOM 408  C CB  . ILE A 1 51  ? 39.730   12.116  0.416   1.00 84.55 51  A 1 
ATOM 409  C CG1 . ILE A 1 51  ? 40.666   13.248  0.911   1.00 79.16 51  A 1 
ATOM 410  C CG2 . ILE A 1 51  ? 38.407   12.693  -0.130  1.00 79.07 51  A 1 
ATOM 411  C CD1 . ILE A 1 51  ? 41.103   14.217  -0.194  1.00 75.81 51  A 1 
ATOM 412  N N   . GLN A 1 52  ? 37.341   9.877   1.599   1.00 86.09 52  A 1 
ATOM 413  C CA  . GLN A 1 52  ? 36.327   8.932   1.146   1.00 84.60 52  A 1 
ATOM 414  C C   . GLN A 1 52  ? 35.270   9.693   0.348   1.00 85.32 52  A 1 
ATOM 415  O O   . GLN A 1 52  ? 34.681   10.650  0.836   1.00 84.14 52  A 1 
ATOM 416  C CB  . GLN A 1 52  ? 35.743   8.181   2.354   1.00 81.55 52  A 1 
ATOM 417  C CG  . GLN A 1 52  ? 34.710   7.124   1.932   1.00 74.79 52  A 1 
ATOM 418  C CD  . GLN A 1 52  ? 34.207   6.279   3.119   1.00 72.88 52  A 1 
ATOM 419  O OE1 . GLN A 1 52  ? 34.565   6.496   4.263   1.00 67.48 52  A 1 
ATOM 420  N NE2 . GLN A 1 52  ? 33.378   5.281   2.879   1.00 64.01 52  A 1 
ATOM 421  N N   . ILE A 1 53  ? 35.051   9.269   -0.889  1.00 84.28 53  A 1 
ATOM 422  C CA  . ILE A 1 53  ? 34.030   9.848   -1.760  1.00 83.19 53  A 1 
ATOM 423  C C   . ILE A 1 53  ? 32.894   8.852   -1.830  1.00 82.24 53  A 1 
ATOM 424  O O   . ILE A 1 53  ? 33.058   7.762   -2.379  1.00 80.52 53  A 1 
ATOM 425  C CB  . ILE A 1 53  ? 34.602   10.173  -3.154  1.00 82.77 53  A 1 
ATOM 426  C CG1 . ILE A 1 53  ? 35.827   11.120  -3.052  1.00 79.88 53  A 1 
ATOM 427  C CG2 . ILE A 1 53  ? 33.497   10.793  -4.031  1.00 79.34 53  A 1 
ATOM 428  C CD1 . ILE A 1 53  ? 36.589   11.280  -4.372  1.00 74.89 53  A 1 
ATOM 429  N N   . LEU A 1 54  ? 31.735   9.239   -1.315  1.00 81.03 54  A 1 
ATOM 430  C CA  . LEU A 1 54  ? 30.505   8.482   -1.424  1.00 79.74 54  A 1 
ATOM 431  C C   . LEU A 1 54  ? 29.727   9.052   -2.618  1.00 79.55 54  A 1 
ATOM 432  O O   . LEU A 1 54  ? 29.258   10.190  -2.558  1.00 78.17 54  A 1 
ATOM 433  C CB  . LEU A 1 54  ? 29.730   8.561   -0.099  1.00 78.46 54  A 1 
ATOM 434  C CG  . LEU A 1 54  ? 30.477   7.936   1.095   1.00 74.92 54  A 1 
ATOM 435  C CD1 . LEU A 1 54  ? 29.725   8.251   2.394   1.00 70.13 54  A 1 
ATOM 436  C CD2 . LEU A 1 54  ? 30.603   6.416   0.967   1.00 69.43 54  A 1 
ATOM 437  N N   . PRO A 1 55  ? 29.653   8.317   -3.749  1.00 77.99 55  A 1 
ATOM 438  C CA  . PRO A 1 55  ? 28.833   8.752   -4.864  1.00 75.95 55  A 1 
ATOM 439  C C   . PRO A 1 55  ? 27.365   8.811   -4.447  1.00 75.67 55  A 1 
ATOM 440  O O   . PRO A 1 55  ? 26.978   8.324   -3.387  1.00 73.17 55  A 1 
ATOM 441  C CB  . PRO A 1 55  ? 29.098   7.724   -5.971  1.00 74.03 55  A 1 
ATOM 442  C CG  . PRO A 1 55  ? 29.406   6.447   -5.189  1.00 72.72 55  A 1 
ATOM 443  C CD  . PRO A 1 55  ? 30.138   6.967   -3.959  1.00 74.37 55  A 1 
ATOM 444  N N   . ARG A 1 56  ? 26.525   9.401   -5.314  1.00 75.27 56  A 1 
ATOM 445  C CA  . ARG A 1 56  ? 25.077   9.304   -5.146  1.00 72.15 56  A 1 
ATOM 446  C C   . ARG A 1 56  ? 24.699   7.825   -5.101  1.00 70.28 56  A 1 
ATOM 447  O O   . ARG A 1 56  ? 24.829   7.120   -6.108  1.00 64.97 56  A 1 
ATOM 448  C CB  . ARG A 1 56  ? 24.383   10.066  -6.282  1.00 69.82 56  A 1 
ATOM 449  C CG  . ARG A 1 56  ? 22.855   9.865   -6.258  1.00 63.59 56  A 1 
ATOM 450  C CD  . ARG A 1 56  ? 22.162   10.602  -7.408  1.00 62.35 56  A 1 
ATOM 451  N NE  . ARG A 1 56  ? 21.893   12.013  -7.080  1.00 57.58 56  A 1 
ATOM 452  C CZ  . ARG A 1 56  ? 21.386   12.922  -7.899  1.00 53.09 56  A 1 
ATOM 453  N NH1 . ARG A 1 56  ? 21.134   12.659  -9.148  1.00 50.04 56  A 1 
ATOM 454  N NH2 . ARG A 1 56  ? 21.118   14.116  -7.465  1.00 47.80 56  A 1 
ATOM 455  N N   . GLY A 1 57  ? 24.249   7.393   -3.930  1.00 65.51 57  A 1 
ATOM 456  C CA  . GLY A 1 57  ? 23.910   6.023   -3.620  1.00 63.77 57  A 1 
ATOM 457  C C   . GLY A 1 57  ? 22.446   5.875   -3.206  1.00 65.52 57  A 1 
ATOM 458  O O   . GLY A 1 57  ? 21.651   6.813   -3.286  1.00 62.29 57  A 1 
ATOM 459  N N   . ASN A 1 58  ? 22.096   4.691   -2.762  1.00 60.74 58  A 1 
ATOM 460  C CA  . ASN A 1 58  ? 20.798   4.407   -2.174  1.00 58.63 58  A 1 
ATOM 461  C C   . ASN A 1 58  ? 20.573   5.251   -0.922  1.00 60.75 58  A 1 
ATOM 462  O O   . ASN A 1 58  ? 21.419   5.335   -0.046  1.00 57.21 58  A 1 
ATOM 463  C CB  . ASN A 1 58  ? 20.699   2.918   -1.837  1.00 53.18 58  A 1 
ATOM 464  C CG  . ASN A 1 58  ? 20.261   2.100   -3.018  1.00 49.22 58  A 1 
ATOM 465  O OD1 . ASN A 1 58  ? 19.465   2.506   -3.837  1.00 44.87 58  A 1 
ATOM 466  N ND2 . ASN A 1 58  ? 20.736   0.876   -3.132  1.00 42.94 58  A 1 
ATOM 467  N N   . GLY A 1 59  ? 19.412   5.869   -0.850  1.00 63.33 59  A 1 
ATOM 468  C CA  . GLY A 1 59  ? 19.029   6.678   0.293   1.00 63.06 59  A 1 
ATOM 469  C C   . GLY A 1 59  ? 19.734   8.033   0.417   1.00 66.84 59  A 1 
ATOM 470  O O   . GLY A 1 59  ? 19.212   8.903   1.106   1.00 64.72 59  A 1 
ATOM 471  N N   . CYS A 1 60  ? 20.865   8.276   -0.292  1.00 70.54 60  A 1 
ATOM 472  C CA  . CYS A 1 60  ? 21.476   9.593   -0.347  1.00 72.09 60  A 1 
ATOM 473  C C   . CYS A 1 60  ? 21.461   10.165  -1.769  1.00 72.65 60  A 1 
ATOM 474  O O   . CYS A 1 60  ? 22.234   9.731   -2.632  1.00 71.75 60  A 1 
ATOM 475  C CB  . CYS A 1 60  ? 22.879   9.578   0.265   1.00 73.05 60  A 1 
ATOM 476  S SG  . CYS A 1 60  ? 23.522   11.265  0.460   1.00 73.12 60  A 1 
ATOM 477  N N   . PRO A 1 61  ? 20.614   11.178  -2.052  1.00 70.30 61  A 1 
ATOM 478  C CA  . PRO A 1 61  ? 20.495   11.737  -3.388  1.00 69.25 61  A 1 
ATOM 479  C C   . PRO A 1 61  ? 21.664   12.653  -3.777  1.00 71.14 61  A 1 
ATOM 480  O O   . PRO A 1 61  ? 21.700   13.145  -4.909  1.00 70.35 61  A 1 
ATOM 481  C CB  . PRO A 1 61  ? 19.156   12.485  -3.368  1.00 66.66 61  A 1 
ATOM 482  C CG  . PRO A 1 61  ? 19.049   12.964  -1.925  1.00 64.79 61  A 1 
ATOM 483  C CD  . PRO A 1 61  ? 19.667   11.803  -1.140  1.00 65.31 61  A 1 
ATOM 484  N N   . ARG A 1 62  ? 22.601   12.922  -2.860  1.00 74.54 62  A 1 
ATOM 485  C CA  . ARG A 1 62  ? 23.753   13.797  -3.073  1.00 75.45 62  A 1 
ATOM 486  C C   . ARG A 1 62  ? 25.061   13.025  -2.963  1.00 77.61 62  A 1 
ATOM 487  O O   . ARG A 1 62  ? 25.126   11.981  -2.316  1.00 77.70 62  A 1 
ATOM 488  C CB  . ARG A 1 62  ? 23.683   15.027  -2.149  1.00 73.41 62  A 1 
ATOM 489  C CG  . ARG A 1 62  ? 23.686   14.676  -0.647  1.00 68.51 62  A 1 
ATOM 490  C CD  . ARG A 1 62  ? 23.559   15.943  0.205   1.00 66.78 62  A 1 
ATOM 491  N NE  . ARG A 1 62  ? 23.637   15.627  1.632   1.00 63.46 62  A 1 
ATOM 492  C CZ  . ARG A 1 62  ? 22.933   16.170  2.620   1.00 57.93 62  A 1 
ATOM 493  N NH1 . ARG A 1 62  ? 22.051   17.098  2.406   1.00 56.01 62  A 1 
ATOM 494  N NH2 . ARG A 1 62  ? 23.124   15.778  3.837   1.00 53.53 62  A 1 
ATOM 495  N N   . LYS A 1 63  ? 26.098   13.539  -3.622  1.00 81.12 63  A 1 
ATOM 496  C CA  . LYS A 1 63  ? 27.469   13.072  -3.431  1.00 82.71 63  A 1 
ATOM 497  C C   . LYS A 1 63  ? 27.974   13.597  -2.088  1.00 83.95 63  A 1 
ATOM 498  O O   . LYS A 1 63  ? 27.796   14.770  -1.812  1.00 83.06 63  A 1 
ATOM 499  C CB  . LYS A 1 63  ? 28.315   13.569  -4.604  1.00 81.81 63  A 1 
ATOM 500  C CG  . LYS A 1 63  ? 29.780   13.120  -4.522  1.00 79.14 63  A 1 
ATOM 501  C CD  . LYS A 1 63  ? 30.548   13.700  -5.710  1.00 77.72 63  A 1 
ATOM 502  C CE  . LYS A 1 63  ? 32.018   13.312  -5.643  1.00 72.04 63  A 1 
ATOM 503  N NZ  . LYS A 1 63  ? 32.782   13.954  -6.735  1.00 66.61 63  A 1 
ATOM 504  N N   . GLU A 1 64  ? 28.629   12.750  -1.316  1.00 83.64 64  A 1 
ATOM 505  C CA  . GLU A 1 64  ? 29.215   13.120  -0.033  1.00 83.99 64  A 1 
ATOM 506  C C   . GLU A 1 64  ? 30.727   12.917  -0.069  1.00 84.82 64  A 1 
ATOM 507  O O   . GLU A 1 64  ? 31.222   11.968  -0.686  1.00 83.84 64  A 1 
ATOM 508  C CB  . GLU A 1 64  ? 28.583   12.320  1.110   1.00 82.07 64  A 1 
ATOM 509  C CG  . GLU A 1 64  ? 27.064   12.523  1.186   1.00 77.41 64  A 1 
ATOM 510  C CD  . GLU A 1 64  ? 26.454   11.837  2.409   1.00 78.50 64  A 1 
ATOM 511  O OE1 . GLU A 1 64  ? 25.625   12.485  3.076   1.00 71.93 64  A 1 
ATOM 512  O OE2 . GLU A 1 64  ? 26.799   10.672  2.700   1.00 73.46 64  A 1 
ATOM 513  N N   . ILE A 1 65  ? 31.463   13.804  0.571   1.00 86.53 65  A 1 
ATOM 514  C CA  . ILE A 1 65  ? 32.914   13.711  0.686   1.00 87.84 65  A 1 
ATOM 515  C C   . ILE A 1 65  ? 33.266   13.767  2.160   1.00 88.48 65  A 1 
ATOM 516  O O   . ILE A 1 65  ? 33.067   14.786  2.820   1.00 87.26 65  A 1 
ATOM 517  C CB  . ILE A 1 65  ? 33.630   14.803  -0.131  1.00 87.59 65  A 1 
ATOM 518  C CG1 . ILE A 1 65  ? 33.204   14.723  -1.612  1.00 84.19 65  A 1 
ATOM 519  C CG2 . ILE A 1 65  ? 35.153   14.626  0.021   1.00 83.70 65  A 1 
ATOM 520  C CD1 . ILE A 1 65  ? 33.845   15.788  -2.509  1.00 80.69 65  A 1 
ATOM 521  N N   . ILE A 1 66  ? 33.825   12.678  2.661   1.00 88.07 66  A 1 
ATOM 522  C CA  . ILE A 1 66  ? 34.263   12.552  4.041   1.00 87.56 66  A 1 
ATOM 523  C C   . ILE A 1 66  ? 35.784   12.617  4.062   1.00 87.99 66  A 1 
ATOM 524  O O   . ILE A 1 66  ? 36.459   11.823  3.415   1.00 86.68 66  A 1 
ATOM 525  C CB  . ILE A 1 66  ? 33.713   11.262  4.689   1.00 85.52 66  A 1 
ATOM 526  C CG1 . ILE A 1 66  ? 32.163   11.195  4.561   1.00 81.44 66  A 1 
ATOM 527  C CG2 . ILE A 1 66  ? 34.155   11.205  6.159   1.00 80.48 66  A 1 
ATOM 528  C CD1 . ILE A 1 66  ? 31.538   9.932   5.158   1.00 76.68 66  A 1 
ATOM 529  N N   . VAL A 1 67  ? 36.305   13.575  4.796   1.00 87.35 67  A 1 
ATOM 530  C CA  . VAL A 1 67  ? 37.742   13.758  4.985   1.00 87.76 67  A 1 
ATOM 531  C C   . VAL A 1 67  ? 38.128   13.265  6.373   1.00 87.87 67  A 1 
ATOM 532  O O   . VAL A 1 67  ? 37.634   13.756  7.377   1.00 86.82 67  A 1 
ATOM 533  C CB  . VAL A 1 67  ? 38.142   15.229  4.762   1.00 87.49 67  A 1 
ATOM 534  C CG1 . VAL A 1 67  ? 39.628   15.448  5.041   1.00 80.52 67  A 1 
ATOM 535  C CG2 . VAL A 1 67  ? 37.879   15.630  3.315   1.00 80.63 67  A 1 
ATOM 536  N N   . TRP A 1 68  ? 39.037   12.308  6.400   1.00 87.81 68  A 1 
ATOM 537  C CA  . TRP A 1 68  ? 39.674   11.818  7.613   1.00 86.75 68  A 1 
ATOM 538  C C   . TRP A 1 68  ? 40.948   12.630  7.833   1.00 87.09 68  A 1 
ATOM 539  O O   . TRP A 1 68  ? 41.867   12.576  7.011   1.00 84.20 68  A 1 
ATOM 540  C CB  . TRP A 1 68  ? 39.958   10.323  7.470   1.00 84.67 68  A 1 
ATOM 541  C CG  . TRP A 1 68  ? 38.745   9.455   7.291   1.00 82.41 68  A 1 
ATOM 542  C CD1 . TRP A 1 68  ? 37.918   9.451   6.216   1.00 71.79 68  A 1 
ATOM 543  C CD2 . TRP A 1 68  ? 38.191   8.488   8.227   1.00 77.27 68  A 1 
ATOM 544  N NE1 . TRP A 1 68  ? 36.886   8.542   6.429   1.00 71.37 68  A 1 
ATOM 545  C CE2 . TRP A 1 68  ? 37.013   7.926   7.650   1.00 74.27 68  A 1 
ATOM 546  C CE3 . TRP A 1 68  ? 38.572   8.030   9.503   1.00 70.02 68  A 1 
ATOM 547  C CZ2 . TRP A 1 68  ? 36.233   6.962   8.317   1.00 72.11 68  A 1 
ATOM 548  C CZ3 . TRP A 1 68  ? 37.794   7.060   10.173  1.00 67.31 68  A 1 
ATOM 549  C CH2 . TRP A 1 68  ? 36.638   6.538   9.590   1.00 68.38 68  A 1 
ATOM 550  N N   . LYS A 1 69  ? 41.003   13.404  8.915   1.00 85.79 69  A 1 
ATOM 551  C CA  . LYS A 1 69  ? 42.187   14.178  9.280   1.00 85.61 69  A 1 
ATOM 552  C C   . LYS A 1 69  ? 43.166   13.306  10.077  1.00 85.36 69  A 1 
ATOM 553  O O   . LYS A 1 69  ? 42.764   12.371  10.776  1.00 83.67 69  A 1 
ATOM 554  C CB  . LYS A 1 69  ? 41.804   15.443  10.062  1.00 84.63 69  A 1 
ATOM 555  C CG  . LYS A 1 69  ? 40.909   16.453  9.327   1.00 81.79 69  A 1 
ATOM 556  C CD  . LYS A 1 69  ? 40.685   17.661  10.257  1.00 79.73 69  A 1 
ATOM 557  C CE  . LYS A 1 69  ? 39.724   18.731  9.732   1.00 73.71 69  A 1 
ATOM 558  N NZ  . LYS A 1 69  ? 39.462   19.756  10.776  1.00 69.20 69  A 1 
ATOM 559  N N   . LYS A 1 70  ? 44.448   13.658  10.039  1.00 85.09 70  A 1 
ATOM 560  C CA  . LYS A 1 70  ? 45.504   12.971  10.805  1.00 84.73 70  A 1 
ATOM 561  C C   . LYS A 1 70  ? 45.296   13.009  12.321  1.00 84.44 70  A 1 
ATOM 562  O O   . LYS A 1 70  ? 45.760   12.109  13.010  1.00 81.56 70  A 1 
ATOM 563  C CB  . LYS A 1 70  ? 46.872   13.567  10.465  1.00 83.77 70  A 1 
ATOM 564  C CG  . LYS A 1 70  ? 47.295   13.236  9.037   1.00 80.67 70  A 1 
ATOM 565  C CD  . LYS A 1 70  ? 48.725   13.743  8.791   1.00 78.64 70  A 1 
ATOM 566  C CE  . LYS A 1 70  ? 49.159   13.370  7.379   1.00 73.89 70  A 1 
ATOM 567  N NZ  . LYS A 1 70  ? 50.528   13.851  7.106   1.00 68.04 70  A 1 
ATOM 568  N N   . ASN A 1 71  ? 44.597   14.013  12.828  1.00 85.16 71  A 1 
ATOM 569  C CA  . ASN A 1 71  ? 44.202   14.099  14.243  1.00 83.54 71  A 1 
ATOM 570  C C   . ASN A 1 71  ? 43.041   13.146  14.606  1.00 83.74 71  A 1 
ATOM 571  O O   . ASN A 1 71  ? 42.489   13.267  15.688  1.00 79.42 71  A 1 
ATOM 572  C CB  . ASN A 1 71  ? 43.899   15.570  14.607  1.00 80.61 71  A 1 
ATOM 573  C CG  . ASN A 1 71  ? 42.641   16.100  13.933  1.00 75.96 71  A 1 
ATOM 574  O OD1 . ASN A 1 71  ? 42.076   15.473  13.063  1.00 66.17 71  A 1 
ATOM 575  N ND2 . ASN A 1 71  ? 42.183   17.282  14.310  1.00 70.20 71  A 1 
ATOM 576  N N   . LYS A 1 72  ? 42.666   12.225  13.718  1.00 81.94 72  A 1 
ATOM 577  C CA  . LYS A 1 72  ? 41.535   11.290  13.825  1.00 82.45 72  A 1 
ATOM 578  C C   . LYS A 1 72  ? 40.143   11.937  13.777  1.00 83.41 72  A 1 
ATOM 579  O O   . LYS A 1 72  ? 39.160   11.206  13.829  1.00 79.49 72  A 1 
ATOM 580  C CB  . LYS A 1 72  ? 41.670   10.358  15.036  1.00 80.44 72  A 1 
ATOM 581  C CG  . LYS A 1 72  ? 43.005   9.596   15.103  1.00 74.85 72  A 1 
ATOM 582  C CD  . LYS A 1 72  ? 43.000   8.669   16.324  1.00 64.75 72  A 1 
ATOM 583  C CE  . LYS A 1 72  ? 44.294   7.860   16.386  1.00 58.00 72  A 1 
ATOM 584  N NZ  . LYS A 1 72  ? 44.317   6.942   17.551  1.00 48.37 72  A 1 
ATOM 585  N N   . SER A 1 73  ? 40.042   13.253  13.626  1.00 84.67 73  A 1 
ATOM 586  C CA  . SER A 1 73  ? 38.750   13.891  13.382  1.00 84.09 73  A 1 
ATOM 587  C C   . SER A 1 73  ? 38.269   13.588  11.963  1.00 85.25 73  A 1 
ATOM 588  O O   . SER A 1 73  ? 39.054   13.449  11.021  1.00 83.28 73  A 1 
ATOM 589  C CB  . SER A 1 73  ? 38.772   15.394  13.677  1.00 81.26 73  A 1 
ATOM 590  O OG  . SER A 1 73  ? 39.538   16.113  12.727  1.00 71.13 73  A 1 
ATOM 591  N N   . ILE A 1 74  ? 36.958   13.450  11.819  1.00 86.00 74  A 1 
ATOM 592  C CA  . ILE A 1 74  ? 36.300   13.139  10.553  1.00 85.86 74  A 1 
ATOM 593  C C   . ILE A 1 74  ? 35.376   14.308  10.230  1.00 86.34 74  A 1 
ATOM 594  O O   . ILE A 1 74  ? 34.587   14.717  11.073  1.00 84.62 74  A 1 
ATOM 595  C CB  . ILE A 1 74  ? 35.537   11.800  10.619  1.00 83.79 74  A 1 
ATOM 596  C CG1 . ILE A 1 74  ? 36.392   10.660  11.227  1.00 77.07 74  A 1 
ATOM 597  C CG2 . ILE A 1 74  ? 35.087   11.433  9.194   1.00 76.59 74  A 1 
ATOM 598  C CD1 . ILE A 1 74  ? 35.618   9.347   11.429  1.00 71.95 74  A 1 
ATOM 599  N N   . VAL A 1 75  ? 35.489   14.849  9.015   1.00 87.49 75  A 1 
ATOM 600  C CA  . VAL A 1 75  ? 34.731   16.034  8.603   1.00 87.57 75  A 1 
ATOM 601  C C   . VAL A 1 75  ? 34.079   15.779  7.255   1.00 88.24 75  A 1 
ATOM 602  O O   . VAL A 1 75  ? 34.733   15.342  6.303   1.00 87.07 75  A 1 
ATOM 603  C CB  . VAL A 1 75  ? 35.623   17.293  8.571   1.00 86.04 75  A 1 
ATOM 604  C CG1 . VAL A 1 75  ? 34.831   18.546  8.201   1.00 75.12 75  A 1 
ATOM 605  C CG2 . VAL A 1 75  ? 36.266   17.544  9.934   1.00 76.16 75  A 1 
ATOM 606  N N   . CYS A 1 76  ? 32.789   16.080  7.158   1.00 88.07 76  A 1 
ATOM 607  C CA  . CYS A 1 76  ? 32.070   16.129  5.895   1.00 87.48 76  A 1 
ATOM 608  C C   . CYS A 1 76  ? 32.366   17.446  5.178   1.00 87.88 76  A 1 
ATOM 609  O O   . CYS A 1 76  ? 32.201   18.521  5.752   1.00 85.82 76  A 1 
ATOM 610  C CB  . CYS A 1 76  ? 30.582   15.975  6.177   1.00 85.52 76  A 1 
ATOM 611  S SG  . CYS A 1 76  ? 30.149   14.260  6.583   1.00 80.75 76  A 1 
ATOM 612  N N   . VAL A 1 77  ? 32.803   17.362  3.929   1.00 88.32 77  A 1 
ATOM 613  C CA  . VAL A 1 77  ? 33.170   18.520  3.105   1.00 88.75 77  A 1 
ATOM 614  C C   . VAL A 1 77  ? 32.148   18.695  1.995   1.00 88.68 77  A 1 
ATOM 615  O O   . VAL A 1 77  ? 31.776   17.720  1.344   1.00 87.67 77  A 1 
ATOM 616  C CB  . VAL A 1 77  ? 34.591   18.362  2.546   1.00 88.66 77  A 1 
ATOM 617  C CG1 . VAL A 1 77  ? 34.992   19.545  1.679   1.00 81.52 77  A 1 
ATOM 618  C CG2 . VAL A 1 77  ? 35.613   18.250  3.682   1.00 82.04 77  A 1 
ATOM 619  N N   . ASP A 1 78  ? 31.756   19.944  1.750   1.00 89.43 78  A 1 
ATOM 620  C CA  . ASP A 1 78  ? 30.889   20.295  0.635   1.00 89.07 78  A 1 
ATOM 621  C C   . ASP A 1 78  ? 31.550   19.914  -0.703  1.00 89.53 78  A 1 
ATOM 622  O O   . ASP A 1 78  ? 32.618   20.441  -1.042  1.00 88.87 78  A 1 
ATOM 623  C CB  . ASP A 1 78  ? 30.552   21.800  0.697   1.00 87.84 78  A 1 
ATOM 624  C CG  . ASP A 1 78  ? 29.683   22.299  -0.467  1.00 85.30 78  A 1 
ATOM 625  O OD1 . ASP A 1 78  ? 29.264   21.477  -1.313  1.00 77.74 78  A 1 
ATOM 626  O OD2 . ASP A 1 78  ? 29.506   23.534  -0.560  1.00 77.92 78  A 1 
ATOM 627  N N   . PRO A 1 79  ? 30.932   19.024  -1.511  1.00 88.96 79  A 1 
ATOM 628  C CA  . PRO A 1 79  ? 31.448   18.647  -2.824  1.00 88.16 79  A 1 
ATOM 629  C C   . PRO A 1 79  ? 31.596   19.815  -3.802  1.00 88.82 79  A 1 
ATOM 630  O O   . PRO A 1 79  ? 32.327   19.681  -4.783  1.00 85.92 79  A 1 
ATOM 631  C CB  . PRO A 1 79  ? 30.446   17.622  -3.370  1.00 86.02 79  A 1 
ATOM 632  C CG  . PRO A 1 79  ? 29.754   17.078  -2.123  1.00 83.51 79  A 1 
ATOM 633  C CD  . PRO A 1 79  ? 29.724   18.284  -1.208  1.00 85.87 79  A 1 
ATOM 634  N N   . GLN A 1 80  ? 30.895   20.934  -3.579  1.00 89.40 80  A 1 
ATOM 635  C CA  . GLN A 1 80  ? 30.960   22.124  -4.417  1.00 88.53 80  A 1 
ATOM 636  C C   . GLN A 1 80  ? 32.137   23.038  -4.065  1.00 88.92 80  A 1 
ATOM 637  O O   . GLN A 1 80  ? 32.481   23.920  -4.857  1.00 86.13 80  A 1 
ATOM 638  C CB  . GLN A 1 80  ? 29.630   22.907  -4.344  1.00 86.52 80  A 1 
ATOM 639  C CG  . GLN A 1 80  ? 28.404   22.076  -4.752  1.00 80.49 80  A 1 
ATOM 640  C CD  . GLN A 1 80  ? 28.456   21.562  -6.199  1.00 72.51 80  A 1 
ATOM 641  O OE1 . GLN A 1 80  ? 29.175   22.048  -7.065  1.00 63.15 80  A 1 
ATOM 642  N NE2 . GLN A 1 80  ? 27.690   20.546  -6.514  1.00 60.83 80  A 1 
ATOM 643  N N   . ALA A 1 81  ? 32.798   22.834  -2.927  1.00 88.77 81  A 1 
ATOM 644  C CA  . ALA A 1 81  ? 33.958   23.626  -2.539  1.00 88.04 81  A 1 
ATOM 645  C C   . ALA A 1 81  ? 35.083   23.500  -3.582  1.00 88.78 81  A 1 
ATOM 646  O O   . ALA A 1 81  ? 35.543   22.408  -3.914  1.00 87.44 81  A 1 
ATOM 647  C CB  . ALA A 1 81  ? 34.410   23.215  -1.140  1.00 87.05 81  A 1 
ATOM 648  N N   . GLU A 1 82  ? 35.615   24.639  -4.080  1.00 89.77 82  A 1 
ATOM 649  C CA  . GLU A 1 82  ? 36.634   24.634  -5.138  1.00 89.20 82  A 1 
ATOM 650  C C   . GLU A 1 82  ? 37.897   23.849  -4.758  1.00 89.55 82  A 1 
ATOM 651  O O   . GLU A 1 82  ? 38.482   23.142  -5.575  1.00 86.93 82  A 1 
ATOM 652  C CB  . GLU A 1 82  ? 37.091   26.056  -5.467  1.00 87.77 82  A 1 
ATOM 653  C CG  . GLU A 1 82  ? 36.051   26.927  -6.157  1.00 75.55 82  A 1 
ATOM 654  C CD  . GLU A 1 82  ? 36.682   28.201  -6.737  1.00 67.81 82  A 1 
ATOM 655  O OE1 . GLU A 1 82  ? 35.930   29.004  -7.309  1.00 60.26 82  A 1 
ATOM 656  O OE2 . GLU A 1 82  ? 37.934   28.333  -6.665  1.00 60.74 82  A 1 
ATOM 657  N N   . TRP A 1 83  ? 38.312   23.967  -3.513  1.00 88.25 83  A 1 
ATOM 658  C CA  . TRP A 1 83  ? 39.548   23.345  -3.057  1.00 88.17 83  A 1 
ATOM 659  C C   . TRP A 1 83  ? 39.469   21.814  -3.081  1.00 88.97 83  A 1 
ATOM 660  O O   . TRP A 1 83  ? 40.447   21.161  -3.454  1.00 87.08 83  A 1 
ATOM 661  C CB  . TRP A 1 83  ? 39.900   23.871  -1.669  1.00 87.20 83  A 1 
ATOM 662  C CG  . TRP A 1 83  ? 39.033   23.369  -0.557  1.00 87.40 83  A 1 
ATOM 663  C CD1 . TRP A 1 83  ? 37.949   23.994  -0.039  1.00 83.84 83  A 1 
ATOM 664  C CD2 . TRP A 1 83  ? 39.172   22.115  0.194   1.00 86.99 83  A 1 
ATOM 665  N NE1 . TRP A 1 83  ? 37.405   23.227  0.986   1.00 84.33 83  A 1 
ATOM 666  C CE2 . TRP A 1 83  ? 38.127   22.069  1.163   1.00 86.09 83  A 1 
ATOM 667  C CE3 . TRP A 1 83  ? 40.080   21.047  0.141   1.00 84.06 83  A 1 
ATOM 668  C CZ2 . TRP A 1 83  ? 38.006   20.991  2.073   1.00 84.34 83  A 1 
ATOM 669  C CZ3 . TRP A 1 83  ? 39.952   19.972  1.033   1.00 82.95 83  A 1 
ATOM 670  C CH2 . TRP A 1 83  ? 38.929   19.940  1.991   1.00 82.96 83  A 1 
ATOM 671  N N   . ILE A 1 84  ? 38.334   21.239  -2.754  1.00 88.71 84  A 1 
ATOM 672  C CA  . ILE A 1 84  ? 38.153   19.779  -2.781  1.00 88.13 84  A 1 
ATOM 673  C C   . ILE A 1 84  ? 38.034   19.282  -4.218  1.00 87.20 84  A 1 
ATOM 674  O O   . ILE A 1 84  ? 38.593   18.229  -4.541  1.00 85.35 84  A 1 
ATOM 675  C CB  . ILE A 1 84  ? 36.985   19.321  -1.878  1.00 87.39 84  A 1 
ATOM 676  C CG1 . ILE A 1 84  ? 37.033   17.809  -1.567  1.00 81.48 84  A 1 
ATOM 677  C CG2 . ILE A 1 84  ? 35.600   19.649  -2.468  1.00 80.86 84  A 1 
ATOM 678  C CD1 . ILE A 1 84  ? 38.221   17.380  -0.701  1.00 74.95 84  A 1 
ATOM 679  N N   . GLN A 1 85  ? 37.403   20.050  -5.118  1.00 88.10 85  A 1 
ATOM 680  C CA  . GLN A 1 85  ? 37.350   19.730  -6.547  1.00 86.71 85  A 1 
ATOM 681  C C   . GLN A 1 85  ? 38.758   19.681  -7.151  1.00 86.11 85  A 1 
ATOM 682  O O   . GLN A 1 85  ? 39.140   18.665  -7.739  1.00 83.99 85  A 1 
ATOM 683  C CB  . GLN A 1 85  ? 36.463   20.733  -7.294  1.00 85.92 85  A 1 
ATOM 684  C CG  . GLN A 1 85  ? 34.977   20.627  -6.909  1.00 81.16 85  A 1 
ATOM 685  C CD  . GLN A 1 85  ? 34.100   21.535  -7.766  1.00 76.93 85  A 1 
ATOM 686  O OE1 . GLN A 1 85  ? 34.524   22.089  -8.767  1.00 69.64 85  A 1 
ATOM 687  N NE2 . GLN A 1 85  ? 32.838   21.695  -7.428  1.00 66.66 85  A 1 
ATOM 688  N N   . ARG A 1 86  ? 39.581   20.718  -6.926  1.00 88.32 86  A 1 
ATOM 689  C CA  . ARG A 1 86  ? 40.989   20.745  -7.370  1.00 87.12 86  A 1 
ATOM 690  C C   . ARG A 1 86  ? 41.794   19.584  -6.789  1.00 86.53 86  A 1 
ATOM 691  O O   . ARG A 1 86  ? 42.565   18.933  -7.494  1.00 83.91 86  A 1 
ATOM 692  C CB  . ARG A 1 86  ? 41.641   22.084  -6.996  1.00 87.01 86  A 1 
ATOM 693  C CG  . ARG A 1 86  ? 41.056   23.282  -7.773  1.00 77.75 86  A 1 
ATOM 694  C CD  . ARG A 1 86  ? 41.762   24.575  -7.351  1.00 73.84 86  A 1 
ATOM 695  N NE  . ARG A 1 86  ? 41.026   25.776  -7.778  1.00 64.79 86  A 1 
ATOM 696  C CZ  . ARG A 1 86  ? 41.445   27.033  -7.712  1.00 58.31 86  A 1 
ATOM 697  N NH1 . ARG A 1 86  ? 42.669   27.334  -7.360  1.00 52.72 86  A 1 
ATOM 698  N NH2 . ARG A 1 86  ? 40.620   28.013  -7.970  1.00 50.64 86  A 1 
ATOM 699  N N   . MET A 1 87  ? 41.607   19.272  -5.510  1.00 84.94 87  A 1 
ATOM 700  C CA  . MET A 1 87  ? 42.297   18.154  -4.869  1.00 82.89 87  A 1 
ATOM 701  C C   . MET A 1 87  ? 41.887   16.801  -5.474  1.00 82.42 87  A 1 
ATOM 702  O O   . MET A 1 87  ? 42.760   15.969  -5.739  1.00 80.45 87  A 1 
ATOM 703  C CB  . MET A 1 87  ? 42.052   18.194  -3.356  1.00 81.33 87  A 1 
ATOM 704  C CG  . MET A 1 87  ? 43.011   17.239  -2.641  1.00 73.93 87  A 1 
ATOM 705  S SD  . MET A 1 87  ? 42.955   17.287  -0.827  1.00 70.19 87  A 1 
ATOM 706  C CE  . MET A 1 87  ? 43.479   18.985  -0.488  1.00 62.55 87  A 1 
ATOM 707  N N   . MET A 1 88  ? 40.611   16.604  -5.764  1.00 82.58 88  A 1 
ATOM 708  C CA  . MET A 1 88  ? 40.120   15.397  -6.429  1.00 80.75 88  A 1 
ATOM 709  C C   . MET A 1 88  ? 40.667   15.261  -7.859  1.00 79.93 88  A 1 
ATOM 710  O O   . MET A 1 88  ? 41.035   14.154  -8.253  1.00 77.29 88  A 1 
ATOM 711  C CB  . MET A 1 88  ? 38.590   15.386  -6.477  1.00 79.44 88  A 1 
ATOM 712  C CG  . MET A 1 88  ? 37.973   15.078  -5.114  1.00 73.91 88  A 1 
ATOM 713  S SD  . MET A 1 88  ? 36.195   14.719  -5.219  1.00 68.10 88  A 1 
ATOM 714  C CE  . MET A 1 88  ? 35.536   16.306  -5.769  1.00 60.20 88  A 1 
ATOM 715  N N   . GLU A 1 89  ? 40.778   16.338  -8.624  1.00 83.04 89  A 1 
ATOM 716  C CA  . GLU A 1 89  ? 41.382   16.304  -9.956  1.00 82.33 89  A 1 
ATOM 717  C C   . GLU A 1 89  ? 42.855   15.886  -9.911  1.00 80.99 89  A 1 
ATOM 718  O O   . GLU A 1 89  ? 43.291   15.038  -10.690 1.00 78.96 89  A 1 
ATOM 719  C CB  . GLU A 1 89  ? 41.295   17.666  -10.632 1.00 81.91 89  A 1 
ATOM 720  C CG  . GLU A 1 89  ? 39.880   17.999  -11.103 1.00 71.10 89  A 1 
ATOM 721  C CD  . GLU A 1 89  ? 39.846   19.293  -11.927 1.00 63.84 89  A 1 
ATOM 722  O OE1 . GLU A 1 89  ? 38.774   19.553  -12.509 1.00 57.31 89  A 1 
ATOM 723  O OE2 . GLU A 1 89  ? 40.903   19.953  -12.025 1.00 58.76 89  A 1 
ATOM 724  N N   . VAL A 1 90  ? 43.613   16.438  -8.963  1.00 82.60 90  A 1 
ATOM 725  C CA  . VAL A 1 90  ? 45.025   16.056  -8.769  1.00 80.72 90  A 1 
ATOM 726  C C   . VAL A 1 90  ? 45.153   14.582  -8.373  1.00 79.74 90  A 1 
ATOM 727  O O   . VAL A 1 90  ? 46.016   13.881  -8.901  1.00 77.67 90  A 1 
ATOM 728  C CB  . VAL A 1 90  ? 45.698   16.970  -7.729  1.00 79.73 90  A 1 
ATOM 729  C CG1 . VAL A 1 90  ? 47.119   16.505  -7.386  1.00 73.93 90  A 1 
ATOM 730  C CG2 . VAL A 1 90  ? 45.813   18.398  -8.255  1.00 74.30 90  A 1 
ATOM 731  N N   . LEU A 1 91  ? 44.292   14.088  -7.490  1.00 79.80 91  A 1 
ATOM 732  C CA  . LEU A 1 91  ? 44.274   12.679  -7.094  1.00 76.68 91  A 1 
ATOM 733  C C   . LEU A 1 91  ? 43.900   11.771  -8.269  1.00 75.23 91  A 1 
ATOM 734  O O   . LEU A 1 91  ? 44.544   10.741  -8.468  1.00 72.63 91  A 1 
ATOM 735  C CB  . LEU A 1 91  ? 43.303   12.481  -5.919  1.00 74.82 91  A 1 
ATOM 736  C CG  . LEU A 1 91  ? 43.816   13.044  -4.572  1.00 69.50 91  A 1 
ATOM 737  C CD1 . LEU A 1 91  ? 42.692   13.009  -3.543  1.00 64.57 91  A 1 
ATOM 738  C CD2 . LEU A 1 91  ? 44.989   12.227  -4.035  1.00 65.40 91  A 1 
ATOM 739  N N   . ARG A 1 92  ? 42.917   12.175  -9.097  1.00 76.34 92  A 1 
ATOM 740  C CA  . ARG A 1 92  ? 42.493   11.425  -10.283 1.00 75.74 92  A 1 
ATOM 741  C C   . ARG A 1 92  ? 43.601   11.373  -11.336 1.00 74.93 92  A 1 
ATOM 742  O O   . ARG A 1 92  ? 43.876   10.294  -11.854 1.00 73.24 92  A 1 
ATOM 743  C CB  . ARG A 1 92  ? 41.206   12.051  -10.828 1.00 72.87 92  A 1 
ATOM 744  C CG  . ARG A 1 92  ? 40.514   11.134  -11.851 1.00 64.50 92  A 1 
ATOM 745  C CD  . ARG A 1 92  ? 39.199   11.769  -12.330 1.00 61.70 92  A 1 
ATOM 746  N NE  . ARG A 1 92  ? 38.439   10.863  -13.197 1.00 55.69 92  A 1 
ATOM 747  C CZ  . ARG A 1 92  ? 37.256   11.118  -13.748 1.00 49.60 92  A 1 
ATOM 748  N NH1 . ARG A 1 92  ? 36.663   12.267  -13.570 1.00 47.57 92  A 1 
ATOM 749  N NH2 . ARG A 1 92  ? 36.674   10.224  -14.479 1.00 45.22 92  A 1 
ATOM 750  N N   . LYS A 1 93  ? 44.272   12.496  -11.593 1.00 76.40 93  A 1 
ATOM 751  C CA  . LYS A 1 93  ? 45.434   12.541  -12.488 1.00 77.02 93  A 1 
ATOM 752  C C   . LYS A 1 93  ? 46.585   11.657  -11.985 1.00 75.89 93  A 1 
ATOM 753  O O   . LYS A 1 93  ? 47.165   10.928  -12.785 1.00 72.96 93  A 1 
ATOM 754  C CB  . LYS A 1 93  ? 45.917   13.989  -12.685 1.00 74.97 93  A 1 
ATOM 755  C CG  . LYS A 1 93  ? 45.004   14.778  -13.630 1.00 69.12 93  A 1 
ATOM 756  C CD  . LYS A 1 93  ? 45.496   16.230  -13.813 1.00 64.83 93  A 1 
ATOM 757  C CE  . LYS A 1 93  ? 44.551   16.999  -14.740 1.00 57.28 93  A 1 
ATOM 758  N NZ  . LYS A 1 93  ? 44.925   18.427  -14.887 1.00 51.81 93  A 1 
ATOM 759  N N   . ARG A 1 94  ? 46.887   11.671  -10.692 1.00 75.00 94  A 1 
ATOM 760  C CA  . ARG A 1 94  ? 47.902   10.764  -10.125 1.00 75.27 94  A 1 
ATOM 761  C C   . ARG A 1 94  ? 47.507   9.299   -10.271 1.00 74.81 94  A 1 
ATOM 762  O O   . ARG A 1 94  ? 48.340   8.513   -10.707 1.00 71.41 94  A 1 
ATOM 763  C CB  . ARG A 1 94  ? 48.193   11.091  -8.655  1.00 71.80 94  A 1 
ATOM 764  C CG  . ARG A 1 94  ? 49.116   12.311  -8.527  1.00 64.23 94  A 1 
ATOM 765  C CD  . ARG A 1 94  ? 49.514   12.501  -7.059  1.00 60.91 94  A 1 
ATOM 766  N NE  . ARG A 1 94  ? 50.420   13.646  -6.897  1.00 55.62 94  A 1 
ATOM 767  C CZ  . ARG A 1 94  ? 51.184   13.908  -5.836  1.00 50.71 94  A 1 
ATOM 768  N NH1 . ARG A 1 94  ? 51.152   13.143  -4.782  1.00 47.57 94  A 1 
ATOM 769  N NH2 . ARG A 1 94  ? 51.977   14.932  -5.833  1.00 45.61 94  A 1 
ATOM 770  N N   . SER A 1 95  ? 46.270   8.947   -9.990  1.00 69.87 95  A 1 
ATOM 771  C CA  . SER A 1 95  ? 45.790   7.565   -10.145 1.00 70.65 95  A 1 
ATOM 772  C C   . SER A 1 95  ? 45.844   7.089   -11.600 1.00 70.64 95  A 1 
ATOM 773  O O   . SER A 1 95  ? 46.196   5.940   -11.848 1.00 66.00 95  A 1 
ATOM 774  C CB  . SER A 1 95  ? 44.364   7.445   -9.609  1.00 66.04 95  A 1 
ATOM 775  O OG  . SER A 1 95  ? 43.912   6.110   -9.675  1.00 57.73 95  A 1 
ATOM 776  N N   . SER A 1 96  ? 45.561   7.967   -12.572 1.00 65.91 96  A 1 
ATOM 777  C CA  . SER A 1 96  ? 45.695   7.625   -13.987 1.00 68.56 96  A 1 
ATOM 778  C C   . SER A 1 96  ? 47.150   7.547   -14.449 1.00 67.69 96  A 1 
ATOM 779  O O   . SER A 1 96  ? 47.460   6.740   -15.329 1.00 61.73 96  A 1 
ATOM 780  C CB  . SER A 1 96  ? 44.913   8.604   -14.869 1.00 65.05 96  A 1 
ATOM 781  O OG  . SER A 1 96  ? 45.315   9.939   -14.678 1.00 57.77 96  A 1 
ATOM 782  N N   . SER A 1 97  ? 48.048   8.344   -13.877 1.00 59.93 97  A 1 
ATOM 783  C CA  . SER A 1 97  ? 49.470   8.301   -14.219 1.00 62.25 97  A 1 
ATOM 784  C C   . SER A 1 97  ? 50.215   7.127   -13.599 1.00 60.47 97  A 1 
ATOM 785  O O   . SER A 1 97  ? 51.233   6.696   -14.131 1.00 56.52 97  A 1 
ATOM 786  C CB  . SER A 1 97  ? 50.159   9.614   -13.833 1.00 59.70 97  A 1 
ATOM 787  O OG  . SER A 1 97  ? 50.195   9.819   -12.445 1.00 53.56 97  A 1 
ATOM 788  N N   . THR A 1 98  ? 49.727   6.580   -12.500 1.00 53.19 98  A 1 
ATOM 789  C CA  . THR A 1 98  ? 50.254   5.353   -11.890 1.00 53.97 98  A 1 
ATOM 790  C C   . THR A 1 98  ? 49.724   4.075   -12.543 1.00 52.56 98  A 1 
ATOM 791  O O   . THR A 1 98  ? 49.834   3.009   -11.947 1.00 49.98 98  A 1 
ATOM 792  C CB  . THR A 1 98  ? 50.030   5.296   -10.369 1.00 50.93 98  A 1 
ATOM 793  O OG1 . THR A 1 98  ? 48.741   5.697   -10.014 1.00 45.69 98  A 1 
ATOM 794  C CG2 . THR A 1 98  ? 51.005   6.208   -9.630  1.00 45.41 98  A 1 
ATOM 795  N N   . LEU A 1 99  ? 49.169   4.159   -13.764 1.00 40.42 99  A 1 
ATOM 796  C CA  . LEU A 1 99  ? 49.046   2.962   -14.583 1.00 41.84 99  A 1 
ATOM 797  C C   . LEU A 1 99  ? 50.446   2.350   -14.681 1.00 40.82 99  A 1 
ATOM 798  O O   . LEU A 1 99  ? 51.391   3.077   -15.012 1.00 39.75 99  A 1 
ATOM 799  C CB  . LEU A 1 99  ? 48.480   3.303   -15.975 1.00 40.49 99  A 1 
ATOM 800  C CG  . LEU A 1 99  ? 46.942   3.295   -15.993 1.00 37.70 99  A 1 
ATOM 801  C CD1 . LEU A 1 99  ? 46.434   4.004   -17.245 1.00 35.32 99  A 1 
ATOM 802  C CD2 . LEU A 1 99  ? 46.390   1.861   -16.015 1.00 36.35 99  A 1 
ATOM 803  N N   . PRO A 1 100 ? 50.610   1.074   -14.335 1.00 36.55 100 A 1 
ATOM 804  C CA  . PRO A 1 100 ? 51.919   0.461   -14.313 1.00 37.85 100 A 1 
ATOM 805  C C   . PRO A 1 100 ? 52.541   0.625   -15.700 1.00 37.87 100 A 1 
ATOM 806  O O   . PRO A 1 100 ? 51.945   0.227   -16.701 1.00 37.77 100 A 1 
ATOM 807  C CB  . PRO A 1 100 ? 51.691   -1.008  -13.920 1.00 37.23 100 A 1 
ATOM 808  C CG  . PRO A 1 100 ? 50.226   -1.251  -14.280 1.00 36.48 100 A 1 
ATOM 809  C CD  . PRO A 1 100 ? 49.576   0.110   -14.070 1.00 40.88 100 A 1 
ATOM 810  N N   . VAL A 1 101 ? 53.729   1.246   -15.749 1.00 33.19 101 A 1 
ATOM 811  C CA  . VAL A 1 101 ? 54.543   1.281   -16.964 1.00 32.21 101 A 1 
ATOM 812  C C   . VAL A 1 101 ? 54.627   -0.166  -17.451 1.00 31.28 101 A 1 
ATOM 813  O O   . VAL A 1 101 ? 54.991   -1.026  -16.639 1.00 30.84 101 A 1 
ATOM 814  C CB  . VAL A 1 101 ? 55.950   1.841   -16.694 1.00 32.47 101 A 1 
ATOM 815  C CG1 . VAL A 1 101 ? 56.803   1.860   -17.964 1.00 27.68 101 A 1 
ATOM 816  C CG2 . VAL A 1 101 ? 55.870   3.275   -16.158 1.00 31.34 101 A 1 
ATOM 817  N N   . PRO A 1 102 ? 54.228   -0.452  -18.700 1.00 29.90 102 A 1 
ATOM 818  C CA  . PRO A 1 102 ? 54.332   -1.801  -19.199 1.00 31.25 102 A 1 
ATOM 819  C C   . PRO A 1 102 ? 55.793   -2.204  -19.051 1.00 31.35 102 A 1 
ATOM 820  O O   . PRO A 1 102 ? 56.674   -1.609  -19.672 1.00 31.08 102 A 1 
ATOM 821  C CB  . PRO A 1 102 ? 53.837   -1.765  -20.652 1.00 30.69 102 A 1 
ATOM 822  C CG  . PRO A 1 102 ? 54.007   -0.308  -21.051 1.00 30.54 102 A 1 
ATOM 823  C CD  . PRO A 1 102 ? 53.801   0.460   -19.742 1.00 34.71 102 A 1 
ATOM 824  N N   . VAL A 1 103 ? 56.041   -3.174  -18.171 1.00 29.16 103 A 1 
ATOM 825  C CA  . VAL A 1 103 ? 57.370   -3.744  -18.015 1.00 29.79 103 A 1 
ATOM 826  C C   . VAL A 1 103 ? 57.662   -4.419  -19.345 1.00 29.86 103 A 1 
ATOM 827  O O   . VAL A 1 103 ? 57.216   -5.531  -19.595 1.00 28.57 103 A 1 
ATOM 828  C CB  . VAL A 1 103 ? 57.455   -4.728  -16.826 1.00 29.23 103 A 1 
ATOM 829  C CG1 . VAL A 1 103 ? 58.852   -5.342  -16.697 1.00 24.76 103 A 1 
ATOM 830  C CG2 . VAL A 1 103 ? 57.135   -4.025  -15.505 1.00 28.75 103 A 1 
ATOM 831  N N   . PHE A 1 104 ? 58.344   -3.690  -20.221 1.00 25.41 104 A 1 
ATOM 832  C CA  . PHE A 1 104 ? 58.978   -4.280  -21.373 1.00 26.65 104 A 1 
ATOM 833  C C   . PHE A 1 104 ? 59.895   -5.365  -20.823 1.00 25.42 104 A 1 
ATOM 834  O O   . PHE A 1 104 ? 60.975   -5.076  -20.319 1.00 25.67 104 A 1 
ATOM 835  C CB  . PHE A 1 104 ? 59.746   -3.222  -22.190 1.00 28.44 104 A 1 
ATOM 836  C CG  . PHE A 1 104 ? 58.989   -2.735  -23.406 1.00 28.87 104 A 1 
ATOM 837  C CD1 . PHE A 1 104 ? 59.199   -3.359  -24.653 1.00 28.43 104 A 1 
ATOM 838  C CD2 . PHE A 1 104 ? 58.081   -1.673  -23.311 1.00 28.97 104 A 1 
ATOM 839  C CE1 . PHE A 1 104 ? 58.510   -2.906  -25.796 1.00 26.91 104 A 1 
ATOM 840  C CE2 . PHE A 1 104 ? 57.387   -1.222  -24.451 1.00 25.79 104 A 1 
ATOM 841  C CZ  . PHE A 1 104 ? 57.604   -1.833  -25.691 1.00 27.37 104 A 1 
ATOM 842  N N   . LYS A 1 105 ? 59.427   -6.612  -20.873 1.00 29.51 105 A 1 
ATOM 843  C CA  . LYS A 1 105 ? 60.291   -7.769  -20.688 1.00 31.67 105 A 1 
ATOM 844  C C   . LYS A 1 105 ? 61.371   -7.636  -21.755 1.00 29.26 105 A 1 
ATOM 845  O O   . LYS A 1 105 ? 61.123   -7.943  -22.920 1.00 28.30 105 A 1 
ATOM 846  C CB  . LYS A 1 105 ? 59.537   -9.101  -20.828 1.00 32.96 105 A 1 
ATOM 847  C CG  . LYS A 1 105 ? 58.848   -9.532  -19.523 1.00 30.27 105 A 1 
ATOM 848  C CD  . LYS A 1 105 ? 58.248   -10.940 -19.684 1.00 29.66 105 A 1 
ATOM 849  C CE  . LYS A 1 105 ? 57.666   -11.438 -18.350 1.00 25.82 105 A 1 
ATOM 850  N NZ  . LYS A 1 105 ? 57.108   -12.806 -18.452 1.00 23.66 105 A 1 
ATOM 851  N N   . ARG A 1 106 ? 62.521   -7.113  -21.355 1.00 25.73 106 A 1 
ATOM 852  C CA  . ARG A 1 106 ? 63.729   -7.175  -22.158 1.00 26.94 106 A 1 
ATOM 853  C C   . ARG A 1 106 ? 63.912   -8.657  -22.475 1.00 24.50 106 A 1 
ATOM 854  O O   . ARG A 1 106 ? 64.131   -9.444  -21.555 1.00 23.73 106 A 1 
ATOM 855  C CB  . ARG A 1 106 ? 64.915   -6.571  -21.373 1.00 28.63 106 A 1 
ATOM 856  C CG  . ARG A 1 106 ? 65.804   -5.662  -22.237 1.00 27.58 106 A 1 
ATOM 857  C CD  . ARG A 1 106 ? 66.922   -5.046  -21.395 1.00 27.54 106 A 1 
ATOM 858  N NE  . ARG A 1 106 ? 67.669   -4.016  -22.131 1.00 24.42 106 A 1 
ATOM 859  C CZ  . ARG A 1 106 ? 68.705   -3.311  -21.686 1.00 22.51 106 A 1 
ATOM 860  N NH1 . ARG A 1 106 ? 69.191   -3.504  -20.490 1.00 20.33 106 A 1 
ATOM 861  N NH2 . ARG A 1 106 ? 69.269   -2.405  -22.433 1.00 20.25 106 A 1 
ATOM 862  N N   . LYS A 1 107 ? 63.707   -9.050  -23.749 1.00 29.39 107 A 1 
ATOM 863  C CA  . LYS A 1 107 ? 64.188   -10.348 -24.216 1.00 31.58 107 A 1 
ATOM 864  C C   . LYS A 1 107 ? 65.689   -10.311 -23.964 1.00 27.91 107 A 1 
ATOM 865  O O   . LYS A 1 107 ? 66.382   -9.501  -24.581 1.00 26.94 107 A 1 
ATOM 866  C CB  . LYS A 1 107 ? 63.894   -10.577 -25.700 1.00 33.03 107 A 1 
ATOM 867  C CG  . LYS A 1 107 ? 62.486   -11.132 -25.960 1.00 30.64 107 A 1 
ATOM 868  C CD  . LYS A 1 107 ? 62.327   -11.457 -27.450 1.00 30.17 107 A 1 
ATOM 869  C CE  . LYS A 1 107 ? 61.005   -12.172 -27.735 1.00 26.40 107 A 1 
ATOM 870  N NZ  . LYS A 1 107 ? 60.874   -12.535 -29.182 1.00 24.57 107 A 1 
ATOM 871  N N   . ILE A 1 108 ? 66.130   -11.074 -22.980 1.00 31.39 108 A 1 
ATOM 872  C CA  . ILE A 1 108 ? 67.543   -11.402 -22.853 1.00 34.64 108 A 1 
ATOM 873  C C   . ILE A 1 108 ? 67.869   -12.164 -24.140 1.00 33.07 108 A 1 
ATOM 874  O O   . ILE A 1 108 ? 67.090   -13.061 -24.485 1.00 30.57 108 A 1 
ATOM 875  C CB  . ILE A 1 108 ? 67.797   -12.205 -21.567 1.00 34.16 108 A 1 
ATOM 876  C CG1 . ILE A 1 108 ? 67.358   -11.381 -20.326 1.00 32.03 108 A 1 
ATOM 877  C CG2 . ILE A 1 108 ? 69.280   -12.583 -21.463 1.00 34.64 108 A 1 
ATOM 878  C CD1 . ILE A 1 108 ? 67.394   -12.157 -18.997 1.00 31.98 108 A 1 
ATOM 879  N N   . PRO A 1 109 ? 68.872   -11.753 -24.914 1.00 22.32 109 A 1 
ATOM 880  C CA  . PRO A 1 109 ? 69.371   -12.527 -26.049 1.00 24.78 109 A 1 
ATOM 881  C C   . PRO A 1 109 ? 69.932   -13.865 -25.581 1.00 23.96 109 A 1 
ATOM 882  O O   . PRO A 1 109 ? 70.449   -13.933 -24.439 1.00 21.62 109 A 1 
ATOM 883  C CB  . PRO A 1 109 ? 70.429   -11.646 -26.730 1.00 24.23 109 A 1 
ATOM 884  C CG  . PRO A 1 109 ? 70.962   -10.808 -25.578 1.00 26.90 109 A 1 
ATOM 885  C CD  . PRO A 1 109 ? 69.743   -10.606 -24.686 1.00 35.22 109 A 1 
ATOM 886  O OXT . PRO A 1 109 ? 69.827   -14.812 -26.397 1.00 24.93 109 A 1 
ATOM 887  N N   . MET B 2 1   ? 20.303   43.213  10.680  1.00 15.15 1   B 1 
ATOM 888  C CA  . MET B 2 1   ? 21.597   43.237  11.386  1.00 17.74 1   B 1 
ATOM 889  C C   . MET B 2 1   ? 22.211   41.847  11.288  1.00 18.66 1   B 1 
ATOM 890  O O   . MET B 2 1   ? 21.693   40.918  11.887  1.00 17.75 1   B 1 
ATOM 891  C CB  . MET B 2 1   ? 21.416   43.651  12.853  1.00 17.67 1   B 1 
ATOM 892  C CG  . MET B 2 1   ? 21.272   45.170  13.001  1.00 15.99 1   B 1 
ATOM 893  S SD  . MET B 2 1   ? 20.820   45.669  14.678  1.00 14.99 1   B 1 
ATOM 894  C CE  . MET B 2 1   ? 21.209   47.438  14.628  1.00 12.52 1   B 1 
ATOM 895  N N   . LEU B 2 2   ? 23.236   41.689  10.440  1.00 18.01 2   B 1 
ATOM 896  C CA  . LEU B 2 2   ? 23.942   40.427  10.220  1.00 16.98 2   B 1 
ATOM 897  C C   . LEU B 2 2   ? 24.834   40.172  11.430  1.00 16.67 2   B 1 
ATOM 898  O O   . LEU B 2 2   ? 25.874   40.807  11.571  1.00 15.17 2   B 1 
ATOM 899  C CB  . LEU B 2 2   ? 24.752   40.540  8.916   1.00 15.99 2   B 1 
ATOM 900  C CG  . LEU B 2 2   ? 23.898   40.324  7.643   1.00 14.62 2   B 1 
ATOM 901  C CD1 . LEU B 2 2   ? 24.437   41.153  6.481   1.00 14.15 2   B 1 
ATOM 902  C CD2 . LEU B 2 2   ? 23.910   38.856  7.241   1.00 15.39 2   B 1 
ATOM 903  N N   . SER B 2 3   ? 24.412   39.268  12.325  1.00 19.59 3   B 1 
ATOM 904  C CA  . SER B 2 3   ? 25.246   38.854  13.448  1.00 18.84 3   B 1 
ATOM 905  C C   . SER B 2 3   ? 26.401   38.007  12.912  1.00 19.20 3   B 1 
ATOM 906  O O   . SER B 2 3   ? 26.269   36.800  12.710  1.00 17.74 3   B 1 
ATOM 907  C CB  . SER B 2 3   ? 24.414   38.101  14.487  1.00 17.91 3   B 1 
ATOM 908  O OG  . SER B 2 3   ? 25.223   37.790  15.601  1.00 15.40 3   B 1 
ATOM 909  N N   . THR B 2 4   ? 27.531   38.677  12.627  1.00 22.60 4   B 1 
ATOM 910  C CA  . THR B 2 4   ? 28.791   38.026  12.309  1.00 22.83 4   B 1 
ATOM 911  C C   . THR B 2 4   ? 29.268   37.289  13.552  1.00 22.93 4   B 1 
ATOM 912  O O   . THR B 2 4   ? 29.890   37.879  14.428  1.00 20.52 4   B 1 
ATOM 913  C CB  . THR B 2 4   ? 29.840   39.048  11.844  1.00 21.02 4   B 1 
ATOM 914  O OG1 . THR B 2 4   ? 29.810   40.206  12.652  1.00 18.85 4   B 1 
ATOM 915  C CG2 . THR B 2 4   ? 29.606   39.504  10.403  1.00 19.09 4   B 1 
ATOM 916  N N   . SER B 2 5   ? 28.959   35.987  13.629  1.00 23.28 5   B 1 
ATOM 917  C CA  . SER B 2 5   ? 29.501   35.105  14.654  1.00 23.32 5   B 1 
ATOM 918  C C   . SER B 2 5   ? 31.021   35.021  14.460  1.00 23.87 5   B 1 
ATOM 919  O O   . SER B 2 5   ? 31.521   34.246  13.652  1.00 22.21 5   B 1 
ATOM 920  C CB  . SER B 2 5   ? 28.837   33.721  14.576  1.00 22.40 5   B 1 
ATOM 921  O OG  . SER B 2 5   ? 29.271   32.940  15.664  1.00 19.94 5   B 1 
ATOM 922  N N   . ARG B 2 6   ? 31.750   35.920  15.148  1.00 25.70 6   B 1 
ATOM 923  C CA  . ARG B 2 6   ? 33.213   35.924  15.166  1.00 25.82 6   B 1 
ATOM 924  C C   . ARG B 2 6   ? 33.662   34.621  15.821  1.00 25.90 6   B 1 
ATOM 925  O O   . ARG B 2 6   ? 33.472   34.446  17.022  1.00 23.77 6   B 1 
ATOM 926  C CB  . ARG B 2 6   ? 33.762   37.130  15.942  1.00 24.98 6   B 1 
ATOM 927  C CG  . ARG B 2 6   ? 33.776   38.436  15.126  1.00 21.63 6   B 1 
ATOM 928  C CD  . ARG B 2 6   ? 34.391   39.575  15.955  1.00 20.43 6   B 1 
ATOM 929  N NE  . ARG B 2 6   ? 34.554   40.811  15.172  1.00 18.74 6   B 1 
ATOM 930  C CZ  . ARG B 2 6   ? 35.059   41.968  15.609  1.00 17.20 6   B 1 
ATOM 931  N NH1 . ARG B 2 6   ? 35.440   42.118  16.841  1.00 16.00 6   B 1 
ATOM 932  N NH2 . ARG B 2 6   ? 35.184   42.983  14.801  1.00 15.18 6   B 1 
ATOM 933  N N   . SER B 2 7   ? 34.306   33.740  15.066  1.00 28.50 7   B 1 
ATOM 934  C CA  . SER B 2 7   ? 35.109   32.651  15.599  1.00 27.99 7   B 1 
ATOM 935  C C   . SER B 2 7   ? 36.181   33.257  16.512  1.00 27.99 7   B 1 
ATOM 936  O O   . SER B 2 7   ? 37.123   33.894  16.035  1.00 27.19 7   B 1 
ATOM 937  C CB  . SER B 2 7   ? 35.737   31.836  14.462  1.00 28.43 7   B 1 
ATOM 938  O OG  . SER B 2 7   ? 36.400   32.685  13.543  1.00 26.76 7   B 1 
ATOM 939  N N   . ARG B 2 8   ? 36.002   33.136  17.831  1.00 26.96 8   B 1 
ATOM 940  C CA  . ARG B 2 8   ? 37.017   33.554  18.799  1.00 27.03 8   B 1 
ATOM 941  C C   . ARG B 2 8   ? 38.194   32.586  18.668  1.00 26.68 8   B 1 
ATOM 942  O O   . ARG B 2 8   ? 38.142   31.477  19.186  1.00 24.86 8   B 1 
ATOM 943  C CB  . ARG B 2 8   ? 36.466   33.581  20.238  1.00 26.42 8   B 1 
ATOM 944  C CG  . ARG B 2 8   ? 35.755   34.903  20.584  1.00 24.21 8   B 1 
ATOM 945  C CD  . ARG B 2 8   ? 35.344   34.895  22.079  1.00 23.52 8   B 1 
ATOM 946  N NE  . ARG B 2 8   ? 34.723   36.160  22.483  1.00 21.70 8   B 1 
ATOM 947  C CZ  . ARG B 2 8   ? 34.236   36.454  23.689  1.00 19.76 8   B 1 
ATOM 948  N NH1 . ARG B 2 8   ? 34.274   35.581  24.668  1.00 18.34 8   B 1 
ATOM 949  N NH2 . ARG B 2 8   ? 33.716   37.615  23.937  1.00 17.15 8   B 1 
ATOM 950  N N   . PHE B 2 9   ? 39.258   33.028  18.007  1.00 28.79 9   B 1 
ATOM 951  C CA  . PHE B 2 9   ? 40.583   32.458  18.183  1.00 28.34 9   B 1 
ATOM 952  C C   . PHE B 2 9   ? 41.020   32.738  19.631  1.00 27.71 9   B 1 
ATOM 953  O O   . PHE B 2 9   ? 41.438   33.855  19.943  1.00 26.46 9   B 1 
ATOM 954  C CB  . PHE B 2 9   ? 41.564   33.065  17.174  1.00 28.34 9   B 1 
ATOM 955  C CG  . PHE B 2 9   ? 41.736   32.233  15.925  1.00 26.80 9   B 1 
ATOM 956  C CD1 . PHE B 2 9   ? 42.817   31.331  15.835  1.00 26.55 9   B 1 
ATOM 957  C CD2 . PHE B 2 9   ? 40.851   32.357  14.851  1.00 26.40 9   B 1 
ATOM 958  C CE1 . PHE B 2 9   ? 43.007   30.571  14.686  1.00 24.23 9   B 1 
ATOM 959  C CE2 . PHE B 2 9   ? 41.031   31.585  13.685  1.00 23.05 9   B 1 
ATOM 960  C CZ  . PHE B 2 9   ? 42.116   30.689  13.595  1.00 23.21 9   B 1 
ATOM 961  N N   . ILE B 2 10  ? 40.879   31.771  20.532  1.00 28.97 10  B 1 
ATOM 962  C CA  . ILE B 2 10  ? 41.517   31.843  21.848  1.00 29.30 10  B 1 
ATOM 963  C C   . ILE B 2 10  ? 42.970   31.438  21.624  1.00 29.15 10  B 1 
ATOM 964  O O   . ILE B 2 10  ? 43.286   30.267  21.435  1.00 27.94 10  B 1 
ATOM 965  C CB  . ILE B 2 10  ? 40.784   31.002  22.905  1.00 29.05 10  B 1 
ATOM 966  C CG1 . ILE B 2 10  ? 39.324   31.506  23.070  1.00 26.71 10  B 1 
ATOM 967  C CG2 . ILE B 2 10  ? 41.535   31.094  24.250  1.00 28.86 10  B 1 
ATOM 968  C CD1 . ILE B 2 10  ? 38.470   30.686  24.055  1.00 26.32 10  B 1 
ATOM 969  N N   . ARG B 2 11  ? 43.840   32.435  21.599  1.00 29.54 11  B 1 
ATOM 970  C CA  . ARG B 2 11  ? 45.286   32.257  21.582  1.00 30.64 11  B 1 
ATOM 971  C C   . ARG B 2 11  ? 45.718   31.907  23.008  1.00 29.53 11  B 1 
ATOM 972  O O   . ARG B 2 11  ? 45.950   32.810  23.797  1.00 27.59 11  B 1 
ATOM 973  C CB  . ARG B 2 11  ? 45.948   33.543  21.048  1.00 30.68 11  B 1 
ATOM 974  C CG  . ARG B 2 11  ? 47.014   33.301  19.983  1.00 28.52 11  B 1 
ATOM 975  C CD  . ARG B 2 11  ? 47.610   34.647  19.558  1.00 27.67 11  B 1 
ATOM 976  N NE  . ARG B 2 11  ? 48.473   34.538  18.364  1.00 25.95 11  B 1 
ATOM 977  C CZ  . ARG B 2 11  ? 48.923   35.534  17.615  1.00 23.43 11  B 1 
ATOM 978  N NH1 . ARG B 2 11  ? 48.693   36.779  17.901  1.00 21.91 11  B 1 
ATOM 979  N NH2 . ARG B 2 11  ? 49.625   35.288  16.564  1.00 20.69 11  B 1 
ATOM 980  N N   . ASN B 2 12  ? 45.782   30.626  23.350  1.00 32.41 12  B 1 
ATOM 981  C CA  . ASN B 2 12  ? 46.468   30.208  24.570  1.00 33.69 12  B 1 
ATOM 982  C C   . ASN B 2 12  ? 47.969   30.204  24.274  1.00 31.80 12  B 1 
ATOM 983  O O   . ASN B 2 12  ? 48.491   29.277  23.661  1.00 29.77 12  B 1 
ATOM 984  C CB  . ASN B 2 12  ? 45.941   28.854  25.082  1.00 33.19 12  B 1 
ATOM 985  C CG  . ASN B 2 12  ? 44.779   28.987  26.064  1.00 30.29 12  B 1 
ATOM 986  O OD1 . ASN B 2 12  ? 44.368   30.057  26.472  1.00 29.30 12  B 1 
ATOM 987  N ND2 . ASN B 2 12  ? 44.227   27.881  26.494  1.00 29.10 12  B 1 
ATOM 988  N N   . THR B 2 13  ? 48.645   31.277  24.661  1.00 31.80 13  B 1 
ATOM 989  C CA  . THR B 2 13  ? 50.106   31.334  24.714  1.00 34.32 13  B 1 
ATOM 990  C C   . THR B 2 13  ? 50.563   30.570  25.953  1.00 33.37 13  B 1 
ATOM 991  O O   . THR B 2 13  ? 50.460   31.093  27.056  1.00 30.84 13  B 1 
ATOM 992  C CB  . THR B 2 13  ? 50.598   32.791  24.779  1.00 32.82 13  B 1 
ATOM 993  O OG1 . THR B 2 13  ? 49.827   33.530  25.714  1.00 30.57 13  B 1 
ATOM 994  C CG2 . THR B 2 13  ? 50.459   33.489  23.419  1.00 31.82 13  B 1 
ATOM 995  N N   . ASN B 2 14  ? 51.060   29.355  25.776  1.00 31.74 14  B 1 
ATOM 996  C CA  . ASN B 2 14  ? 51.889   28.741  26.813  1.00 34.26 14  B 1 
ATOM 997  C C   . ASN B 2 14  ? 53.235   29.482  26.891  1.00 33.02 14  B 1 
ATOM 998  O O   . ASN B 2 14  ? 53.696   30.032  25.895  1.00 31.26 14  B 1 
ATOM 999  C CB  . ASN B 2 14  ? 52.067   27.235  26.544  1.00 34.29 14  B 1 
ATOM 1000 C CG  . ASN B 2 14  ? 50.928   26.384  27.105  1.00 31.03 14  B 1 
ATOM 1001 O OD1 . ASN B 2 14  ? 50.037   26.836  27.803  1.00 29.45 14  B 1 
ATOM 1002 N ND2 . ASN B 2 14  ? 50.940   25.099  26.831  1.00 29.52 14  B 1 
ATOM 1003 N N   . GLU B 2 15  ? 53.897   29.462  28.056  1.00 29.71 15  B 1 
ATOM 1004 C CA  . GLU B 2 15  ? 55.129   30.213  28.348  1.00 31.87 15  B 1 
ATOM 1005 C C   . GLU B 2 15  ? 56.290   29.965  27.362  1.00 30.84 15  B 1 
ATOM 1006 O O   . GLU B 2 15  ? 57.087   30.860  27.124  1.00 29.21 15  B 1 
ATOM 1007 C CB  . GLU B 2 15  ? 55.616   29.857  29.756  1.00 31.63 15  B 1 
ATOM 1008 C CG  . GLU B 2 15  ? 54.729   30.422  30.870  1.00 28.99 15  B 1 
ATOM 1009 C CD  . GLU B 2 15  ? 55.286   30.110  32.270  1.00 26.90 15  B 1 
ATOM 1010 O OE1 . GLU B 2 15  ? 55.079   30.939  33.173  1.00 23.68 15  B 1 
ATOM 1011 O OE2 . GLU B 2 15  ? 55.904   29.030  32.420  1.00 29.02 15  B 1 
ATOM 1012 N N   . SER B 2 16  ? 56.381   28.787  26.768  1.00 29.46 16  B 1 
ATOM 1013 C CA  . SER B 2 16  ? 57.463   28.424  25.837  1.00 32.14 16  B 1 
ATOM 1014 C C   . SER B 2 16  ? 57.348   29.047  24.440  1.00 31.49 16  B 1 
ATOM 1015 O O   . SER B 2 16  ? 58.085   28.663  23.537  1.00 30.64 16  B 1 
ATOM 1016 C CB  . SER B 2 16  ? 57.590   26.903  25.752  1.00 32.10 16  B 1 
ATOM 1017 O OG  . SER B 2 16  ? 56.384   26.338  25.297  1.00 29.02 16  B 1 
ATOM 1018 N N   . GLY B 2 17  ? 56.438   29.983  24.212  1.00 28.96 17  B 1 
ATOM 1019 C CA  . GLY B 2 17  ? 56.331   30.743  22.966  1.00 29.93 17  B 1 
ATOM 1020 C C   . GLY B 2 17  ? 55.789   29.987  21.751  1.00 30.65 17  B 1 
ATOM 1021 O O   . GLY B 2 17  ? 55.494   30.619  20.727  1.00 29.13 17  B 1 
ATOM 1022 N N   . GLU B 2 18  ? 55.620   28.682  21.831  1.00 26.94 18  B 1 
ATOM 1023 C CA  . GLU B 2 18  ? 54.917   27.937  20.782  1.00 28.00 18  B 1 
ATOM 1024 C C   . GLU B 2 18  ? 53.427   28.283  20.839  1.00 27.75 18  B 1 
ATOM 1025 O O   . GLU B 2 18  ? 52.705   27.942  21.775  1.00 27.30 18  B 1 
ATOM 1026 C CB  . GLU B 2 18  ? 55.166   26.427  20.870  1.00 29.15 18  B 1 
ATOM 1027 C CG  . GLU B 2 18  ? 56.558   26.055  20.342  1.00 26.43 18  B 1 
ATOM 1028 C CD  . GLU B 2 18  ? 56.756   24.548  20.161  1.00 24.50 18  B 1 
ATOM 1029 O OE1 . GLU B 2 18  ? 57.611   24.174  19.325  1.00 22.70 18  B 1 
ATOM 1030 O OE2 . GLU B 2 18  ? 56.047   23.758  20.826  1.00 27.27 18  B 1 
ATOM 1031 N N   . GLU B 2 19  ? 52.969   28.974  19.793  1.00 27.21 19  B 1 
ATOM 1032 C CA  . GLU B 2 19  ? 51.544   29.199  19.576  1.00 28.00 19  B 1 
ATOM 1033 C C   . GLU B 2 19  ? 50.864   27.857  19.308  1.00 27.64 19  B 1 
ATOM 1034 O O   . GLU B 2 19  ? 50.713   27.419  18.160  1.00 26.69 19  B 1 
ATOM 1035 C CB  . GLU B 2 19  ? 51.280   30.176  18.410  1.00 28.21 19  B 1 
ATOM 1036 C CG  . GLU B 2 19  ? 51.667   31.613  18.737  1.00 25.12 19  B 1 
ATOM 1037 C CD  . GLU B 2 19  ? 51.157   32.615  17.681  1.00 23.67 19  B 1 
ATOM 1038 O OE1 . GLU B 2 19  ? 51.132   33.817  18.008  1.00 21.60 19  B 1 
ATOM 1039 O OE2 . GLU B 2 19  ? 50.721   32.251  16.574  1.00 25.65 19  B 1 
ATOM 1040 N N   . VAL B 2 20  ? 50.435   27.219  20.385  1.00 30.10 20  B 1 
ATOM 1041 C CA  . VAL B 2 20  ? 49.527   26.085  20.277  1.00 31.77 20  B 1 
ATOM 1042 C C   . VAL B 2 20  ? 48.185   26.655  19.821  1.00 32.38 20  B 1 
ATOM 1043 O O   . VAL B 2 20  ? 47.330   27.012  20.627  1.00 32.21 20  B 1 
ATOM 1044 C CB  . VAL B 2 20  ? 49.437   25.280  21.584  1.00 31.74 20  B 1 
ATOM 1045 C CG1 . VAL B 2 20  ? 48.602   24.014  21.369  1.00 27.98 20  B 1 
ATOM 1046 C CG2 . VAL B 2 20  ? 50.823   24.841  22.071  1.00 29.44 20  B 1 
ATOM 1047 N N   . THR B 2 21  ? 48.007   26.784  18.500  1.00 35.96 21  B 1 
ATOM 1048 C CA  . THR B 2 21  ? 46.698   26.979  17.904  1.00 36.41 21  B 1 
ATOM 1049 C C   . THR B 2 21  ? 45.892   25.707  18.162  1.00 37.39 21  B 1 
ATOM 1050 O O   . THR B 2 21  ? 45.878   24.789  17.348  1.00 37.21 21  B 1 
ATOM 1051 C CB  . THR B 2 21  ? 46.753   27.324  16.397  1.00 35.92 21  B 1 
ATOM 1052 O OG1 . THR B 2 21  ? 47.858   26.753  15.760  1.00 33.34 21  B 1 
ATOM 1053 C CG2 . THR B 2 21  ? 46.825   28.827  16.171  1.00 33.77 21  B 1 
ATOM 1054 N N   . THR B 2 22  ? 45.264   25.681  19.324  1.00 31.36 22  B 1 
ATOM 1055 C CA  . THR B 2 22  ? 44.173   24.749  19.577  1.00 32.98 22  B 1 
ATOM 1056 C C   . THR B 2 22  ? 43.069   25.131  18.601  1.00 34.03 22  B 1 
ATOM 1057 O O   . THR B 2 22  ? 42.245   26.006  18.858  1.00 32.91 22  B 1 
ATOM 1058 C CB  . THR B 2 22  ? 43.684   24.796  21.037  1.00 31.61 22  B 1 
ATOM 1059 O OG1 . THR B 2 22  ? 43.652   26.115  21.522  1.00 29.07 22  B 1 
ATOM 1060 C CG2 . THR B 2 22  ? 44.608   24.002  21.948  1.00 28.38 22  B 1 
ATOM 1061 N N   . PHE B 2 23  ? 43.102   24.499  17.413  1.00 41.43 23  B 1 
ATOM 1062 C CA  . PHE B 2 23  ? 41.936   24.403  16.586  1.00 41.83 23  B 1 
ATOM 1063 C C   . PHE B 2 23  ? 40.891   23.690  17.446  1.00 42.06 23  B 1 
ATOM 1064 O O   . PHE B 2 23  ? 40.916   22.469  17.575  1.00 40.99 23  B 1 
ATOM 1065 C CB  . PHE B 2 23  ? 42.232   23.645  15.280  1.00 40.62 23  B 1 
ATOM 1066 C CG  . PHE B 2 23  ? 42.567   24.542  14.111  1.00 38.05 23  B 1 
ATOM 1067 C CD1 . PHE B 2 23  ? 41.563   24.922  13.203  1.00 35.85 23  B 1 
ATOM 1068 C CD2 . PHE B 2 23  ? 43.884   25.002  13.911  1.00 35.17 23  B 1 
ATOM 1069 C CE1 . PHE B 2 23  ? 41.862   25.737  12.097  1.00 31.59 23  B 1 
ATOM 1070 C CE2 . PHE B 2 23  ? 44.186   25.819  12.815  1.00 31.88 23  B 1 
ATOM 1071 C CZ  . PHE B 2 23  ? 43.179   26.180  11.902  1.00 31.79 23  B 1 
ATOM 1072 N N   . PHE B 2 24  ? 40.014   24.465  18.062  1.00 35.42 24  B 1 
ATOM 1073 C CA  . PHE B 2 24  ? 38.694   23.971  18.371  1.00 35.07 24  B 1 
ATOM 1074 C C   . PHE B 2 24  ? 38.071   23.642  17.021  1.00 36.48 24  B 1 
ATOM 1075 O O   . PHE B 2 24  ? 37.442   24.477  16.387  1.00 34.85 24  B 1 
ATOM 1076 C CB  . PHE B 2 24  ? 37.896   25.012  19.177  1.00 32.44 24  B 1 
ATOM 1077 C CG  . PHE B 2 24  ? 38.136   24.941  20.672  1.00 29.07 24  B 1 
ATOM 1078 C CD1 . PHE B 2 24  ? 37.299   24.140  21.481  1.00 25.57 24  B 1 
ATOM 1079 C CD2 . PHE B 2 24  ? 39.176   25.665  21.259  1.00 24.89 24  B 1 
ATOM 1080 C CE1 . PHE B 2 24  ? 37.504   24.078  22.860  1.00 22.82 24  B 1 
ATOM 1081 C CE2 . PHE B 2 24  ? 39.391   25.598  22.649  1.00 23.07 24  B 1 
ATOM 1082 C CZ  . PHE B 2 24  ? 38.549   24.802  23.458  1.00 22.48 24  B 1 
ATOM 1083 N N   . ASP B 2 25  ? 38.364   22.435  16.532  1.00 43.91 25  B 1 
ATOM 1084 C CA  . ASP B 2 25  ? 37.575   21.792  15.506  1.00 43.73 25  B 1 
ATOM 1085 C C   . ASP B 2 25  ? 36.192   21.672  16.137  1.00 43.56 25  B 1 
ATOM 1086 O O   . ASP B 2 25  ? 35.901   20.738  16.874  1.00 41.17 25  B 1 
ATOM 1087 C CB  . ASP B 2 25  ? 38.177   20.421  15.111  1.00 41.40 25  B 1 
ATOM 1088 C CG  . ASP B 2 25  ? 38.887   20.355  13.749  1.00 38.27 25  B 1 
ATOM 1089 O OD1 . ASP B 2 25  ? 38.626   21.173  12.831  1.00 35.66 25  B 1 
ATOM 1090 O OD2 . ASP B 2 25  ? 39.665   19.404  13.507  1.00 34.95 25  B 1 
ATOM 1091 N N   . TYR B 2 26  ? 35.380   22.708  15.925  1.00 43.32 26  B 1 
ATOM 1092 C CA  . TYR B 2 26  ? 33.963   22.565  16.162  1.00 43.57 26  B 1 
ATOM 1093 C C   . TYR B 2 26  ? 33.553   21.319  15.395  1.00 44.94 26  B 1 
ATOM 1094 O O   . TYR B 2 26  ? 33.890   21.189  14.213  1.00 43.41 26  B 1 
ATOM 1095 C CB  . TYR B 2 26  ? 33.209   23.809  15.675  1.00 40.62 26  B 1 
ATOM 1096 C CG  . TYR B 2 26  ? 33.115   24.929  16.688  1.00 37.43 26  B 1 
ATOM 1097 C CD1 . TYR B 2 26  ? 31.962   25.045  17.495  1.00 34.32 26  B 1 
ATOM 1098 C CD2 . TYR B 2 26  ? 34.149   25.872  16.829  1.00 33.34 26  B 1 
ATOM 1099 C CE1 . TYR B 2 26  ? 31.841   26.083  18.429  1.00 30.07 26  B 1 
ATOM 1100 C CE2 . TYR B 2 26  ? 34.041   26.913  17.771  1.00 29.93 26  B 1 
ATOM 1101 C CZ  . TYR B 2 26  ? 32.883   27.019  18.569  1.00 30.12 26  B 1 
ATOM 1102 O OH  . TYR B 2 26  ? 32.771   28.029  19.479  1.00 28.10 26  B 1 
ATOM 1103 N N   . ASP B 2 27  ? 32.829   20.423  16.047  1.00 49.86 27  B 1 
ATOM 1104 C CA  . ASP B 2 27  ? 32.212   19.218  15.471  1.00 50.07 27  B 1 
ATOM 1105 C C   . ASP B 2 27  ? 31.178   19.521  14.356  1.00 51.86 27  B 1 
ATOM 1106 O O   . ASP B 2 27  ? 30.337   18.695  14.003  1.00 48.42 27  B 1 
ATOM 1107 C CB  . ASP B 2 27  ? 31.559   18.387  16.598  1.00 45.47 27  B 1 
ATOM 1108 C CG  . ASP B 2 27  ? 32.538   17.534  17.410  1.00 41.57 27  B 1 
ATOM 1109 O OD1 . ASP B 2 27  ? 33.496   17.009  16.799  1.00 38.35 27  B 1 
ATOM 1110 O OD2 . ASP B 2 27  ? 32.286   17.380  18.622  1.00 36.96 27  B 1 
ATOM 1111 N N   . TYR B 2 28  ? 31.252   20.715  13.760  1.00 57.14 28  B 1 
ATOM 1112 C CA  . TYR B 2 28  ? 30.523   21.086  12.569  1.00 58.60 28  B 1 
ATOM 1113 C C   . TYR B 2 28  ? 30.987   20.209  11.405  1.00 60.92 28  B 1 
ATOM 1114 O O   . TYR B 2 28  ? 32.083   20.374  10.866  1.00 56.49 28  B 1 
ATOM 1115 C CB  . TYR B 2 28  ? 30.681   22.583  12.261  1.00 53.83 28  B 1 
ATOM 1116 C CG  . TYR B 2 28  ? 29.728   23.452  13.055  1.00 49.82 28  B 1 
ATOM 1117 C CD1 . TYR B 2 28  ? 28.462   23.766  12.522  1.00 45.83 28  B 1 
ATOM 1118 C CD2 . TYR B 2 28  ? 30.083   23.938  14.322  1.00 43.46 28  B 1 
ATOM 1119 C CE1 . TYR B 2 28  ? 27.565   24.557  13.254  1.00 38.15 28  B 1 
ATOM 1120 C CE2 . TYR B 2 28  ? 29.190   24.725  15.060  1.00 39.11 28  B 1 
ATOM 1121 C CZ  . TYR B 2 28  ? 27.922   25.038  14.529  1.00 38.14 28  B 1 
ATOM 1122 O OH  . TYR B 2 28  ? 27.048   25.799  15.252  1.00 34.69 28  B 1 
ATOM 1123 N N   . GLY B 2 29  ? 30.139   19.271  11.023  1.00 64.18 29  B 1 
ATOM 1124 C CA  . GLY B 2 29  ? 30.347   18.371  9.901   1.00 66.07 29  B 1 
ATOM 1125 C C   . GLY B 2 29  ? 30.875   16.988  10.278  1.00 70.40 29  B 1 
ATOM 1126 O O   . GLY B 2 29  ? 31.280   16.258  9.378   1.00 65.72 29  B 1 
ATOM 1127 N N   . ALA B 2 30  ? 30.853   16.597  11.556  1.00 67.44 30  B 1 
ATOM 1128 C CA  . ALA B 2 30  ? 31.064   15.201  11.905  1.00 71.28 30  B 1 
ATOM 1129 C C   . ALA B 2 30  ? 30.016   14.320  11.192  1.00 73.48 30  B 1 
ATOM 1130 O O   . ALA B 2 30  ? 28.829   14.657  11.188  1.00 71.61 30  B 1 
ATOM 1131 C CB  . ALA B 2 30  ? 31.018   15.032  13.429  1.00 68.02 30  B 1 
ATOM 1132 N N   . PRO B 2 31  ? 30.432   13.203  10.561  1.00 71.84 31  B 1 
ATOM 1133 C CA  . PRO B 2 31  ? 29.488   12.297  9.937   1.00 73.85 31  B 1 
ATOM 1134 C C   . PRO B 2 31  ? 28.635   11.608  11.003  1.00 76.28 31  B 1 
ATOM 1135 O O   . PRO B 2 31  ? 29.120   11.207  12.061  1.00 73.67 31  B 1 
ATOM 1136 C CB  . PRO B 2 31  ? 30.327   11.304  9.138   1.00 69.43 31  B 1 
ATOM 1137 C CG  . PRO B 2 31  ? 31.651   11.286  9.902   1.00 67.14 31  B 1 
ATOM 1138 C CD  . PRO B 2 31  ? 31.782   12.714  10.429  1.00 72.53 31  B 1 
ATOM 1139 N N   . CYS B 2 32  ? 27.374   11.416  10.684  1.00 75.42 32  B 1 
ATOM 1140 C CA  . CYS B 2 32  ? 26.480   10.659  11.524  1.00 74.44 32  B 1 
ATOM 1141 C C   . CYS B 2 32  ? 26.854   9.182   11.528  1.00 74.45 32  B 1 
ATOM 1142 O O   . CYS B 2 32  ? 26.798   8.518   10.491  1.00 70.91 32  B 1 
ATOM 1143 C CB  . CYS B 2 32  ? 25.042   10.830  11.048  1.00 72.28 32  B 1 
ATOM 1144 S SG  . CYS B 2 32  ? 24.391   12.449  11.476  1.00 66.71 32  B 1 
ATOM 1145 N N   . HIS B 2 33  ? 27.138   8.643   12.700  1.00 70.66 33  B 1 
ATOM 1146 C CA  . HIS B 2 33  ? 27.109   7.213   12.913  1.00 69.21 33  B 1 
ATOM 1147 C C   . HIS B 2 33  ? 25.657   6.753   12.954  1.00 68.78 33  B 1 
ATOM 1148 O O   . HIS B 2 33  ? 25.005   6.747   13.998  1.00 65.52 33  B 1 
ATOM 1149 C CB  . HIS B 2 33  ? 27.899   6.833   14.176  1.00 65.54 33  B 1 
ATOM 1150 C CG  . HIS B 2 33  ? 29.372   6.862   13.916  1.00 59.99 33  B 1 
ATOM 1151 N ND1 . HIS B 2 33  ? 30.083   5.926   13.189  1.00 52.46 33  B 1 
ATOM 1152 C CD2 . HIS B 2 33  ? 30.279   7.816   14.311  1.00 51.86 33  B 1 
ATOM 1153 C CE1 . HIS B 2 33  ? 31.370   6.307   13.160  1.00 45.40 33  B 1 
ATOM 1154 N NE2 . HIS B 2 33  ? 31.530   7.450   13.828  1.00 46.93 33  B 1 
ATOM 1155 N N   . LYS B 2 34  ? 25.128   6.384   11.787  1.00 69.71 34  B 1 
ATOM 1156 C CA  . LYS B 2 34  ? 23.821   5.755   11.690  1.00 68.77 34  B 1 
ATOM 1157 C C   . LYS B 2 34  ? 23.956   4.293   12.078  1.00 68.64 34  B 1 
ATOM 1158 O O   . LYS B 2 34  ? 24.932   3.634   11.723  1.00 65.83 34  B 1 
ATOM 1159 C CB  . LYS B 2 34  ? 23.214   5.943   10.297  1.00 65.32 34  B 1 
ATOM 1160 C CG  . LYS B 2 34  ? 22.925   7.430   10.048  1.00 62.84 34  B 1 
ATOM 1161 C CD  . LYS B 2 34  ? 22.180   7.634   8.736   1.00 61.85 34  B 1 
ATOM 1162 C CE  . LYS B 2 34  ? 21.902   9.127   8.539   1.00 57.13 34  B 1 
ATOM 1163 N NZ  . LYS B 2 34  ? 21.143   9.362   7.308   1.00 54.72 34  B 1 
ATOM 1164 N N   . PHE B 2 35  ? 22.967   3.796   12.816  1.00 66.69 35  B 1 
ATOM 1165 C CA  . PHE B 2 35  ? 22.923   2.396   13.212  1.00 65.35 35  B 1 
ATOM 1166 C C   . PHE B 2 35  ? 22.839   1.520   11.965  1.00 66.35 35  B 1 
ATOM 1167 O O   . PHE B 2 35  ? 22.001   1.759   11.089  1.00 61.22 35  B 1 
ATOM 1168 C CB  . PHE B 2 35  ? 21.741   2.179   14.170  1.00 60.37 35  B 1 
ATOM 1169 C CG  . PHE B 2 35  ? 22.054   1.207   15.282  1.00 56.08 35  B 1 
ATOM 1170 C CD1 . PHE B 2 35  ? 21.780   -0.166  15.129  1.00 51.07 35  B 1 
ATOM 1171 C CD2 . PHE B 2 35  ? 22.632   1.671   16.475  1.00 50.69 35  B 1 
ATOM 1172 C CE1 . PHE B 2 35  ? 22.077   -1.063  16.166  1.00 44.47 35  B 1 
ATOM 1173 C CE2 . PHE B 2 35  ? 22.930   0.777   17.513  1.00 46.00 35  B 1 
ATOM 1174 C CZ  . PHE B 2 35  ? 22.654   -0.596  17.364  1.00 45.88 35  B 1 
ATOM 1175 N N   . ASP B 2 36  ? 23.719   0.526   11.828  1.00 64.88 36  B 1 
ATOM 1176 C CA  . ASP B 2 36  ? 23.707   -0.366  10.668  1.00 64.17 36  B 1 
ATOM 1177 C C   . ASP B 2 36  ? 22.582   -1.390  10.805  1.00 65.28 36  B 1 
ATOM 1178 O O   . ASP B 2 36  ? 22.748   -2.512  11.266  1.00 62.00 36  B 1 
ATOM 1179 C CB  . ASP B 2 36  ? 25.082   -0.990  10.411  1.00 59.48 36  B 1 
ATOM 1180 C CG  . ASP B 2 36  ? 25.168   -1.608  9.010   1.00 54.18 36  B 1 
ATOM 1181 O OD1 . ASP B 2 36  ? 24.185   -1.485  8.235   1.00 49.02 36  B 1 
ATOM 1182 O OD2 . ASP B 2 36  ? 26.237   -2.162  8.675   1.00 48.58 36  B 1 
ATOM 1183 N N   . VAL B 2 37  ? 21.398   -0.972  10.395  1.00 65.49 37  B 1 
ATOM 1184 C CA  . VAL B 2 37  ? 20.191   -1.799  10.456  1.00 64.99 37  B 1 
ATOM 1185 C C   . VAL B 2 37  ? 20.270   -2.975  9.472   1.00 66.65 37  B 1 
ATOM 1186 O O   . VAL B 2 37  ? 19.510   -3.930  9.590   1.00 64.16 37  B 1 
ATOM 1187 C CB  . VAL B 2 37  ? 18.922   -0.947  10.244  1.00 61.37 37  B 1 
ATOM 1188 C CG1 . VAL B 2 37  ? 17.684   -1.690  10.715  1.00 57.39 37  B 1 
ATOM 1189 C CG2 . VAL B 2 37  ? 18.963   0.392   11.000  1.00 56.53 37  B 1 
ATOM 1190 N N   . LYS B 2 38  ? 21.216   -2.966  8.529   1.00 65.25 38  B 1 
ATOM 1191 C CA  . LYS B 2 38  ? 21.363   -3.995  7.495   1.00 65.92 38  B 1 
ATOM 1192 C C   . LYS B 2 38  ? 21.480   -5.394  8.089   1.00 68.46 38  B 1 
ATOM 1193 O O   . LYS B 2 38  ? 20.853   -6.324  7.590   1.00 67.47 38  B 1 
ATOM 1194 C CB  . LYS B 2 38  ? 22.591   -3.682  6.625   1.00 62.36 38  B 1 
ATOM 1195 C CG  . LYS B 2 38  ? 22.707   -4.638  5.438   1.00 57.47 38  B 1 
ATOM 1196 C CD  . LYS B 2 38  ? 23.945   -4.350  4.581   1.00 53.16 38  B 1 
ATOM 1197 C CE  . LYS B 2 38  ? 24.030   -5.388  3.456   1.00 47.47 38  B 1 
ATOM 1198 N NZ  . LYS B 2 38  ? 25.181   -5.155  2.562   1.00 42.90 38  B 1 
ATOM 1199 N N   . GLN B 2 39  ? 22.257   -5.554  9.146   1.00 66.79 39  B 1 
ATOM 1200 C CA  . GLN B 2 39  ? 22.497   -6.861  9.755   1.00 67.42 39  B 1 
ATOM 1201 C C   . GLN B 2 39  ? 21.225   -7.441  10.378  1.00 69.22 39  B 1 
ATOM 1202 O O   . GLN B 2 39  ? 20.942   -8.633  10.224  1.00 68.17 39  B 1 
ATOM 1203 C CB  . GLN B 2 39  ? 23.628   -6.720  10.772  1.00 63.81 39  B 1 
ATOM 1204 C CG  . GLN B 2 39  ? 24.164   -8.091  11.215  1.00 57.16 39  B 1 
ATOM 1205 C CD  . GLN B 2 39  ? 25.383   -7.976  12.128  1.00 52.14 39  B 1 
ATOM 1206 O OE1 . GLN B 2 39  ? 25.772   -6.913  12.568  1.00 46.55 39  B 1 
ATOM 1207 N NE2 . GLN B 2 39  ? 26.029   -9.073  12.445  1.00 44.23 39  B 1 
ATOM 1208 N N   . ILE B 2 40  ? 20.419   -6.600  11.020  1.00 69.31 40  B 1 
ATOM 1209 C CA  . ILE B 2 40  ? 19.134   -7.014  11.603  1.00 70.12 40  B 1 
ATOM 1210 C C   . ILE B 2 40  ? 18.165   -7.410  10.491  1.00 72.29 40  B 1 
ATOM 1211 O O   . ILE B 2 40  ? 17.542   -8.470  10.549  1.00 69.80 40  B 1 
ATOM 1212 C CB  . ILE B 2 40  ? 18.569   -5.897  12.500  1.00 66.73 40  B 1 
ATOM 1213 C CG1 . ILE B 2 40  ? 19.561   -5.560  13.638  1.00 60.91 40  B 1 
ATOM 1214 C CG2 . ILE B 2 40  ? 17.212   -6.331  13.070  1.00 58.39 40  B 1 
ATOM 1215 C CD1 . ILE B 2 40  ? 19.161   -4.332  14.482  1.00 54.28 40  B 1 
ATOM 1216 N N   . GLY B 2 41  ? 18.079   -6.613  9.432   1.00 70.71 41  B 1 
ATOM 1217 C CA  . GLY B 2 41  ? 17.247   -6.909  8.270   1.00 72.64 41  B 1 
ATOM 1218 C C   . GLY B 2 41  ? 17.613   -8.223  7.587   1.00 75.95 41  B 1 
ATOM 1219 O O   . GLY B 2 41  ? 16.718   -9.010  7.268   1.00 75.07 41  B 1 
ATOM 1220 N N   . ALA B 2 42  ? 18.896   -8.518  7.432   1.00 74.31 42  B 1 
ATOM 1221 C CA  . ALA B 2 42  ? 19.373   -9.744  6.800   1.00 75.66 42  B 1 
ATOM 1222 C C   . ALA B 2 42  ? 18.929   -11.020 7.535   1.00 78.02 42  B 1 
ATOM 1223 O O   . ALA B 2 42  ? 18.742   -12.056 6.900   1.00 76.41 42  B 1 
ATOM 1224 C CB  . ALA B 2 42  ? 20.896   -9.674  6.694   1.00 72.86 42  B 1 
ATOM 1225 N N   . GLN B 2 43  ? 18.732   -10.957 8.846   1.00 79.41 43  B 1 
ATOM 1226 C CA  . GLN B 2 43  ? 18.263   -12.095 9.644   1.00 81.48 43  B 1 
ATOM 1227 C C   . GLN B 2 43  ? 16.735   -12.191 9.703   1.00 83.29 43  B 1 
ATOM 1228 O O   . GLN B 2 43  ? 16.177   -13.289 9.743   1.00 82.87 43  B 1 
ATOM 1229 C CB  . GLN B 2 43  ? 18.853   -12.001 11.051  1.00 80.09 43  B 1 
ATOM 1230 C CG  . GLN B 2 43  ? 20.375   -12.199 11.047  1.00 72.75 43  B 1 
ATOM 1231 C CD  . GLN B 2 43  ? 20.990   -12.146 12.454  1.00 67.45 43  B 1 
ATOM 1232 O OE1 . GLN B 2 43  ? 20.329   -11.891 13.445  1.00 59.98 43  B 1 
ATOM 1233 N NE2 . GLN B 2 43  ? 22.265   -12.393 12.586  1.00 56.44 43  B 1 
ATOM 1234 N N   . LEU B 2 44  ? 16.050   -11.040 9.714   1.00 82.62 44  B 1 
ATOM 1235 C CA  . LEU B 2 44  ? 14.629   -10.968 10.041  1.00 84.07 44  B 1 
ATOM 1236 C C   . LEU B 2 44  ? 13.712   -10.926 8.820   1.00 85.71 44  B 1 
ATOM 1237 O O   . LEU B 2 44  ? 12.626   -11.516 8.814   1.00 84.78 44  B 1 
ATOM 1238 C CB  . LEU B 2 44  ? 14.447   -9.762  10.976  1.00 81.37 44  B 1 
ATOM 1239 C CG  . LEU B 2 44  ? 13.703   -10.137 12.261  1.00 70.39 44  B 1 
ATOM 1240 C CD1 . LEU B 2 44  ? 14.077   -9.166  13.379  1.00 64.88 44  B 1 
ATOM 1241 C CD2 . LEU B 2 44  ? 12.214   -10.130 12.028  1.00 63.60 44  B 1 
ATOM 1242 N N   . LEU B 2 45  ? 14.147   -10.261 7.739   1.00 83.53 45  B 1 
ATOM 1243 C CA  . LEU B 2 45  ? 13.348   -10.118 6.528   1.00 84.56 45  B 1 
ATOM 1244 C C   . LEU B 2 45  ? 13.157   -11.415 5.742   1.00 86.48 45  B 1 
ATOM 1245 O O   . LEU B 2 45  ? 12.030   -11.652 5.312   1.00 86.34 45  B 1 
ATOM 1246 C CB  . LEU B 2 45  ? 13.938   -9.042  5.617   1.00 82.29 45  B 1 
ATOM 1247 C CG  . LEU B 2 45  ? 13.813   -7.618  6.158   1.00 79.37 45  B 1 
ATOM 1248 C CD1 . LEU B 2 45  ? 14.571   -6.679  5.230   1.00 74.25 45  B 1 
ATOM 1249 C CD2 . LEU B 2 45  ? 12.360   -7.173  6.221   1.00 74.92 45  B 1 
ATOM 1250 N N   . PRO B 2 46  ? 14.172   -12.280 5.550   1.00 86.92 46  B 1 
ATOM 1251 C CA  . PRO B 2 46  ? 13.995   -13.500 4.763   1.00 87.94 46  B 1 
ATOM 1252 C C   . PRO B 2 46  ? 12.906   -14.428 5.310   1.00 89.69 46  B 1 
ATOM 1253 O O   . PRO B 2 46  ? 12.021   -14.802 4.539   1.00 89.22 46  B 1 
ATOM 1254 C CB  . PRO B 2 46  ? 15.371   -14.154 4.695   1.00 86.12 46  B 1 
ATOM 1255 C CG  . PRO B 2 46  ? 16.330   -12.994 4.918   1.00 83.19 46  B 1 
ATOM 1256 C CD  . PRO B 2 46  ? 15.569   -12.090 5.873   1.00 85.48 46  B 1 
ATOM 1257 N N   . PRO B 2 47  ? 12.868   -14.768 6.611   1.00 91.45 47  B 1 
ATOM 1258 C CA  . PRO B 2 47  ? 11.796   -15.597 7.140   1.00 92.09 47  B 1 
ATOM 1259 C C   . PRO B 2 47  ? 10.441   -14.882 7.116   1.00 92.79 47  B 1 
ATOM 1260 O O   . PRO B 2 47  ? 9.442    -15.496 6.737   1.00 91.78 47  B 1 
ATOM 1261 C CB  . PRO B 2 47  ? 12.231   -15.974 8.562   1.00 90.97 47  B 1 
ATOM 1262 C CG  . PRO B 2 47  ? 13.187   -14.848 8.966   1.00 88.41 47  B 1 
ATOM 1263 C CD  . PRO B 2 47  ? 13.856   -14.501 7.648   1.00 91.31 47  B 1 
ATOM 1264 N N   . LEU B 2 48  ? 10.389   -13.587 7.443   1.00 91.28 48  B 1 
ATOM 1265 C CA  . LEU B 2 48  ? 9.145    -12.822 7.416   1.00 92.04 48  B 1 
ATOM 1266 C C   . LEU B 2 48  ? 8.535    -12.776 6.016   1.00 92.44 48  B 1 
ATOM 1267 O O   . LEU B 2 48  ? 7.365    -13.125 5.841   1.00 91.92 48  B 1 
ATOM 1268 C CB  . LEU B 2 48  ? 9.405    -11.406 7.968   1.00 91.47 48  B 1 
ATOM 1269 C CG  . LEU B 2 48  ? 8.145    -10.511 7.969   1.00 89.79 48  B 1 
ATOM 1270 C CD1 . LEU B 2 48  ? 7.061    -11.035 8.907   1.00 86.12 48  B 1 
ATOM 1271 C CD2 . LEU B 2 48  ? 8.522    -9.102  8.408   1.00 85.68 48  B 1 
ATOM 1272 N N   . TYR B 2 49  ? 9.316    -12.392 5.008   1.00 92.13 49  B 1 
ATOM 1273 C CA  . TYR B 2 49  ? 8.818    -12.301 3.634   1.00 92.25 49  B 1 
ATOM 1274 C C   . TYR B 2 49  ? 8.509    -13.664 3.030   1.00 92.95 49  B 1 
ATOM 1275 O O   . TYR B 2 49  ? 7.570    -13.763 2.246   1.00 92.42 49  B 1 
ATOM 1276 C CB  . TYR B 2 49  ? 9.800    -11.516 2.761   1.00 90.89 49  B 1 
ATOM 1277 C CG  . TYR B 2 49  ? 9.921    -10.032 3.062   1.00 89.57 49  B 1 
ATOM 1278 C CD1 . TYR B 2 49  ? 8.948    -9.343  3.818   1.00 85.92 49  B 1 
ATOM 1279 C CD2 . TYR B 2 49  ? 11.003   -9.322  2.526   1.00 85.98 49  B 1 
ATOM 1280 C CE1 . TYR B 2 49  ? 9.070    -7.962  4.062   1.00 84.64 49  B 1 
ATOM 1281 C CE2 . TYR B 2 49  ? 11.137   -7.949  2.765   1.00 84.27 49  B 1 
ATOM 1282 C CZ  . TYR B 2 49  ? 10.170   -7.273  3.533   1.00 84.93 49  B 1 
ATOM 1283 O OH  . TYR B 2 49  ? 10.316   -5.933  3.782   1.00 81.64 49  B 1 
ATOM 1284 N N   . SER B 2 50  ? 9.212    -14.712 3.427   1.00 93.32 50  B 1 
ATOM 1285 C CA  . SER B 2 50  ? 8.868    -16.081 3.022   1.00 93.50 50  B 1 
ATOM 1286 C C   . SER B 2 50  ? 7.501    -16.502 3.563   1.00 94.24 50  B 1 
ATOM 1287 O O   . SER B 2 50  ? 6.676    -17.027 2.816   1.00 93.25 50  B 1 
ATOM 1288 C CB  . SER B 2 50  ? 9.935    -17.072 3.483   1.00 92.27 50  B 1 
ATOM 1289 O OG  . SER B 2 50  ? 11.181   -16.741 2.911   1.00 78.17 50  B 1 
ATOM 1290 N N   . LEU B 2 51  ? 7.201    -16.213 4.832   1.00 94.76 51  B 1 
ATOM 1291 C CA  . LEU B 2 51  ? 5.892    -16.477 5.420   1.00 95.08 51  B 1 
ATOM 1292 C C   . LEU B 2 51  ? 4.787    -15.658 4.747   1.00 95.52 51  B 1 
ATOM 1293 O O   . LEU B 2 51  ? 3.765    -16.208 4.341   1.00 94.80 51  B 1 
ATOM 1294 C CB  . LEU B 2 51  ? 5.935    -16.190 6.931   1.00 94.44 51  B 1 
ATOM 1295 C CG  . LEU B 2 51  ? 6.734    -17.218 7.756   1.00 86.52 51  B 1 
ATOM 1296 C CD1 . LEU B 2 51  ? 6.880    -16.707 9.194   1.00 80.88 51  B 1 
ATOM 1297 C CD2 . LEU B 2 51  ? 6.051    -18.583 7.798   1.00 81.34 51  B 1 
ATOM 1298 N N   . VAL B 2 52  ? 5.009    -14.352 4.563   1.00 95.11 52  B 1 
ATOM 1299 C CA  . VAL B 2 52  ? 4.053    -13.464 3.876   1.00 95.39 52  B 1 
ATOM 1300 C C   . VAL B 2 52  ? 3.792    -13.938 2.448   1.00 95.72 52  B 1 
ATOM 1301 O O   . VAL B 2 52  ? 2.643    -13.958 2.019   1.00 95.08 52  B 1 
ATOM 1302 C CB  . VAL B 2 52  ? 4.539    -12.004 3.897   1.00 94.79 52  B 1 
ATOM 1303 C CG1 . VAL B 2 52  ? 3.651    -11.077 3.058   1.00 91.33 52  B 1 
ATOM 1304 C CG2 . VAL B 2 52  ? 4.531    -11.451 5.322   1.00 91.89 52  B 1 
ATOM 1305 N N   . PHE B 2 53  ? 4.834    -14.375 1.725   1.00 95.60 53  B 1 
ATOM 1306 C CA  . PHE B 2 53  ? 4.703    -14.929 0.393   1.00 96.04 53  B 1 
ATOM 1307 C C   . PHE B 2 53  ? 3.851    -16.203 0.388   1.00 96.12 53  B 1 
ATOM 1308 O O   . PHE B 2 53  ? 2.883    -16.266 -0.358  1.00 95.66 53  B 1 
ATOM 1309 C CB  . PHE B 2 53  ? 6.082    -15.193 -0.220  1.00 96.02 53  B 1 
ATOM 1310 C CG  . PHE B 2 53  ? 6.004    -15.847 -1.585  1.00 96.09 53  B 1 
ATOM 1311 C CD1 . PHE B 2 53  ? 6.230    -17.234 -1.731  1.00 94.53 53  B 1 
ATOM 1312 C CD2 . PHE B 2 53  ? 5.645    -15.085 -2.707  1.00 94.81 53  B 1 
ATOM 1313 C CE1 . PHE B 2 53  ? 6.111    -17.844 -2.991  1.00 94.26 53  B 1 
ATOM 1314 C CE2 . PHE B 2 53  ? 5.523    -15.688 -3.970  1.00 94.16 53  B 1 
ATOM 1315 C CZ  . PHE B 2 53  ? 5.762    -17.068 -4.104  1.00 94.32 53  B 1 
ATOM 1316 N N   . ILE B 2 54  ? 4.136    -17.167 1.246   1.00 96.56 54  B 1 
ATOM 1317 C CA  . ILE B 2 54  ? 3.400    -18.437 1.291   1.00 96.39 54  B 1 
ATOM 1318 C C   . ILE B 2 54  ? 1.915    -18.191 1.604   1.00 96.20 54  B 1 
ATOM 1319 O O   . ILE B 2 54  ? 1.043    -18.601 0.844   1.00 95.35 54  B 1 
ATOM 1320 C CB  . ILE B 2 54  ? 4.055    -19.419 2.293   1.00 95.82 54  B 1 
ATOM 1321 C CG1 . ILE B 2 54  ? 5.449    -19.863 1.790   1.00 91.77 54  B 1 
ATOM 1322 C CG2 . ILE B 2 54  ? 3.163    -20.656 2.523   1.00 91.17 54  B 1 
ATOM 1323 C CD1 . ILE B 2 54  ? 6.323    -20.492 2.876   1.00 84.41 54  B 1 
ATOM 1324 N N   . PHE B 2 55  ? 1.615    -17.480 2.703   1.00 96.29 55  B 1 
ATOM 1325 C CA  . PHE B 2 55  ? 0.235    -17.229 3.102   1.00 95.86 55  B 1 
ATOM 1326 C C   . PHE B 2 55  ? -0.503   -16.320 2.120   1.00 95.69 55  B 1 
ATOM 1327 O O   . PHE B 2 55  ? -1.659   -16.582 1.771   1.00 93.76 55  B 1 
ATOM 1328 C CB  . PHE B 2 55  ? 0.202    -16.632 4.517   1.00 94.85 55  B 1 
ATOM 1329 C CG  . PHE B 2 55  ? 0.531    -17.626 5.608   1.00 91.31 55  B 1 
ATOM 1330 C CD1 . PHE B 2 55  ? -0.308   -18.732 5.831   1.00 84.14 55  B 1 
ATOM 1331 C CD2 . PHE B 2 55  ? 1.682    -17.459 6.409   1.00 83.16 55  B 1 
ATOM 1332 C CE1 . PHE B 2 55  ? -0.003   -19.660 6.829   1.00 79.99 55  B 1 
ATOM 1333 C CE2 . PHE B 2 55  ? 1.993    -18.391 7.407   1.00 78.89 55  B 1 
ATOM 1334 C CZ  . PHE B 2 55  ? 1.148    -19.496 7.616   1.00 79.82 55  B 1 
ATOM 1335 N N   . GLY B 2 56  ? 0.161    -15.269 1.640   1.00 96.38 56  B 1 
ATOM 1336 C CA  . GLY B 2 56  ? -0.415   -14.323 0.699   1.00 96.15 56  B 1 
ATOM 1337 C C   . GLY B 2 56  ? -0.667   -14.935 -0.672  1.00 96.38 56  B 1 
ATOM 1338 O O   . GLY B 2 56  ? -1.741   -14.730 -1.242  1.00 95.27 56  B 1 
ATOM 1339 N N   . PHE B 2 57  ? 0.261    -15.752 -1.196  1.00 96.71 57  B 1 
ATOM 1340 C CA  . PHE B 2 57  ? 0.114    -16.408 -2.489  1.00 96.53 57  B 1 
ATOM 1341 C C   . PHE B 2 57  ? -1.020   -17.434 -2.459  1.00 96.06 57  B 1 
ATOM 1342 O O   . PHE B 2 57  ? -1.932   -17.358 -3.287  1.00 94.96 57  B 1 
ATOM 1343 C CB  . PHE B 2 57  ? 1.443    -17.040 -2.914  1.00 96.33 57  B 1 
ATOM 1344 C CG  . PHE B 2 57  ? 1.417    -17.583 -4.327  1.00 95.50 57  B 1 
ATOM 1345 C CD1 . PHE B 2 57  ? 1.167    -18.946 -4.564  1.00 91.85 57  B 1 
ATOM 1346 C CD2 . PHE B 2 57  ? 1.615    -16.714 -5.411  1.00 91.89 57  B 1 
ATOM 1347 C CE1 . PHE B 2 57  ? 1.125    -19.440 -5.884  1.00 91.04 57  B 1 
ATOM 1348 C CE2 . PHE B 2 57  ? 1.574    -17.193 -6.727  1.00 90.86 57  B 1 
ATOM 1349 C CZ  . PHE B 2 57  ? 1.325    -18.565 -6.963  1.00 91.34 57  B 1 
ATOM 1350 N N   . VAL B 2 58  ? -1.038   -18.318 -1.472  1.00 96.09 58  B 1 
ATOM 1351 C CA  . VAL B 2 58  ? -2.116   -19.306 -1.324  1.00 95.51 58  B 1 
ATOM 1352 C C   . VAL B 2 58  ? -3.464   -18.616 -1.124  1.00 95.04 58  B 1 
ATOM 1353 O O   . VAL B 2 58  ? -4.448   -18.965 -1.786  1.00 93.85 58  B 1 
ATOM 1354 C CB  . VAL B 2 58  ? -1.808   -20.279 -0.166  1.00 94.85 58  B 1 
ATOM 1355 C CG1 . VAL B 2 58  ? -2.976   -21.235 0.113   1.00 89.84 58  B 1 
ATOM 1356 C CG2 . VAL B 2 58  ? -0.583   -21.144 -0.499  1.00 89.87 58  B 1 
ATOM 1357 N N   . GLY B 2 59  ? -3.526   -17.608 -0.260  1.00 95.09 59  B 1 
ATOM 1358 C CA  . GLY B 2 59  ? -4.750   -16.868 0.022   1.00 94.44 59  B 1 
ATOM 1359 C C   . GLY B 2 59  ? -5.309   -16.137 -1.202  1.00 94.59 59  B 1 
ATOM 1360 O O   . GLY B 2 59  ? -6.474   -16.319 -1.549  1.00 93.60 59  B 1 
ATOM 1361 N N   . ASN B 2 60  ? -4.485   -15.361 -1.901  1.00 95.59 60  B 1 
ATOM 1362 C CA  . ASN B 2 60  ? -4.913   -14.612 -3.077  1.00 95.43 60  B 1 
ATOM 1363 C C   . ASN B 2 60  ? -5.228   -15.526 -4.272  1.00 94.84 60  B 1 
ATOM 1364 O O   . ASN B 2 60  ? -6.229   -15.303 -4.953  1.00 93.61 60  B 1 
ATOM 1365 C CB  . ASN B 2 60  ? -3.873   -13.538 -3.432  1.00 95.61 60  B 1 
ATOM 1366 C CG  . ASN B 2 60  ? -4.007   -12.328 -2.525  1.00 94.81 60  B 1 
ATOM 1367 O OD1 . ASN B 2 60  ? -5.011   -11.637 -2.538  1.00 86.06 60  B 1 
ATOM 1368 N ND2 . ASN B 2 60  ? -3.024   -12.061 -1.697  1.00 87.39 60  B 1 
ATOM 1369 N N   . MET B 2 61  ? -4.460   -16.595 -4.487  1.00 95.48 61  B 1 
ATOM 1370 C CA  . MET B 2 61  ? -4.789   -17.595 -5.516  1.00 94.95 61  B 1 
ATOM 1371 C C   . MET B 2 61  ? -6.140   -18.255 -5.248  1.00 94.47 61  B 1 
ATOM 1372 O O   . MET B 2 61  ? -6.940   -18.421 -6.163  1.00 92.94 61  B 1 
ATOM 1373 C CB  . MET B 2 61  ? -3.689   -18.658 -5.606  1.00 94.72 61  B 1 
ATOM 1374 C CG  . MET B 2 61  ? -2.471   -18.157 -6.391  1.00 86.33 61  B 1 
ATOM 1375 S SD  . MET B 2 61  ? -2.804   -17.668 -8.110  1.00 83.93 61  B 1 
ATOM 1376 C CE  . MET B 2 61  ? -3.295   -19.251 -8.839  1.00 71.38 61  B 1 
ATOM 1377 N N   . LEU B 2 62  ? -6.458   -18.567 -3.989  1.00 93.65 62  B 1 
ATOM 1378 C CA  . LEU B 2 62  ? -7.753   -19.120 -3.634  1.00 92.75 62  B 1 
ATOM 1379 C C   . LEU B 2 62  ? -8.892   -18.119 -3.889  1.00 92.38 62  B 1 
ATOM 1380 O O   . LEU B 2 62  ? -9.948   -18.496 -4.403  1.00 90.67 62  B 1 
ATOM 1381 C CB  . LEU B 2 62  ? -7.689   -19.597 -2.173  1.00 91.62 62  B 1 
ATOM 1382 C CG  . LEU B 2 62  ? -8.919   -20.426 -1.736  1.00 82.76 62  B 1 
ATOM 1383 C CD1 . LEU B 2 62  ? -9.074   -21.711 -2.545  1.00 77.89 62  B 1 
ATOM 1384 C CD2 . LEU B 2 62  ? -8.752   -20.840 -0.275  1.00 77.82 62  B 1 
ATOM 1385 N N   . VAL B 2 63  ? -8.684   -16.824 -3.606  1.00 92.75 63  B 1 
ATOM 1386 C CA  . VAL B 2 63  ? -9.641   -15.763 -3.947  1.00 92.37 63  B 1 
ATOM 1387 C C   . VAL B 2 63  ? -9.873   -15.688 -5.457  1.00 91.94 63  B 1 
ATOM 1388 O O   . VAL B 2 63  ? -11.026  -15.667 -5.889  1.00 90.90 63  B 1 
ATOM 1389 C CB  . VAL B 2 63  ? -9.185   -14.397 -3.387  1.00 91.99 63  B 1 
ATOM 1390 C CG1 . VAL B 2 63  ? -10.038  -13.228 -3.897  1.00 88.75 63  B 1 
ATOM 1391 C CG2 . VAL B 2 63  ? -9.280   -14.379 -1.857  1.00 89.40 63  B 1 
ATOM 1392 N N   . VAL B 2 64  ? -8.803   -15.708 -6.271  1.00 93.85 64  B 1 
ATOM 1393 C CA  . VAL B 2 64  ? -8.884   -15.694 -7.735  1.00 93.54 64  B 1 
ATOM 1394 C C   . VAL B 2 64  ? -9.674   -16.909 -8.246  1.00 92.72 64  B 1 
ATOM 1395 O O   . VAL B 2 64  ? -10.621  -16.748 -9.016  1.00 91.18 64  B 1 
ATOM 1396 C CB  . VAL B 2 64  ? -7.477   -15.634 -8.366  1.00 93.62 64  B 1 
ATOM 1397 C CG1 . VAL B 2 64  ? -7.490   -15.865 -9.877  1.00 90.59 64  B 1 
ATOM 1398 C CG2 . VAL B 2 64  ? -6.843   -14.256 -8.133  1.00 90.92 64  B 1 
ATOM 1399 N N   . LEU B 2 65  ? -9.353   -18.115 -7.773  1.00 92.21 65  B 1 
ATOM 1400 C CA  . LEU B 2 65  ? -10.040  -19.344 -8.169  1.00 91.30 65  B 1 
ATOM 1401 C C   . LEU B 2 65  ? -11.531  -19.317 -7.814  1.00 90.50 65  B 1 
ATOM 1402 O O   . LEU B 2 65  ? -12.373  -19.674 -8.640  1.00 88.36 65  B 1 
ATOM 1403 C CB  . LEU B 2 65  ? -9.352   -20.547 -7.500  1.00 91.07 65  B 1 
ATOM 1404 C CG  . LEU B 2 65  ? -7.956   -20.886 -8.071  1.00 85.87 65  B 1 
ATOM 1405 C CD1 . LEU B 2 65  ? -7.308   -21.954 -7.193  1.00 80.47 65  B 1 
ATOM 1406 C CD2 . LEU B 2 65  ? -8.034   -21.411 -9.500  1.00 80.73 65  B 1 
ATOM 1407 N N   . ILE B 2 66  ? -11.886  -18.828 -6.628  1.00 89.76 66  B 1 
ATOM 1408 C CA  . ILE B 2 66  ? -13.289  -18.678 -6.207  1.00 88.87 66  B 1 
ATOM 1409 C C   . ILE B 2 66  ? -14.038  -17.680 -7.099  1.00 87.96 66  B 1 
ATOM 1410 O O   . ILE B 2 66  ? -15.180  -17.927 -7.498  1.00 85.99 66  B 1 
ATOM 1411 C CB  . ILE B 2 66  ? -13.350  -18.275 -4.724  1.00 87.93 66  B 1 
ATOM 1412 C CG1 . ILE B 2 66  ? -12.987  -19.498 -3.855  1.00 84.16 66  B 1 
ATOM 1413 C CG2 . ILE B 2 66  ? -14.728  -17.738 -4.327  1.00 84.08 66  B 1 
ATOM 1414 C CD1 . ILE B 2 66  ? -12.732  -19.143 -2.386  1.00 79.05 66  B 1 
ATOM 1415 N N   . LEU B 2 67  ? -13.413  -16.538 -7.428  1.00 90.00 67  B 1 
ATOM 1416 C CA  . LEU B 2 67  ? -14.043  -15.512 -8.255  1.00 89.41 67  B 1 
ATOM 1417 C C   . LEU B 2 67  ? -14.280  -15.995 -9.691  1.00 88.06 67  B 1 
ATOM 1418 O O   . LEU B 2 67  ? -15.357  -15.759 -10.238 1.00 84.78 67  B 1 
ATOM 1419 C CB  . LEU B 2 67  ? -13.185  -14.237 -8.227  1.00 89.23 67  B 1 
ATOM 1420 C CG  . LEU B 2 67  ? -13.264  -13.464 -6.894  1.00 88.44 67  B 1 
ATOM 1421 C CD1 . LEU B 2 67  ? -12.225  -12.356 -6.880  1.00 86.02 67  B 1 
ATOM 1422 C CD2 . LEU B 2 67  ? -14.636  -12.819 -6.704  1.00 85.85 67  B 1 
ATOM 1423 N N   . ILE B 2 68  ? -13.323  -16.710 -10.281 1.00 90.04 68  B 1 
ATOM 1424 C CA  . ILE B 2 68  ? -13.408  -17.220 -11.652 1.00 89.74 68  B 1 
ATOM 1425 C C   . ILE B 2 68  ? -14.362  -18.422 -11.730 1.00 87.83 68  B 1 
ATOM 1426 O O   . ILE B 2 68  ? -15.318  -18.402 -12.506 1.00 82.89 68  B 1 
ATOM 1427 C CB  . ILE B 2 68  ? -11.999  -17.537 -12.199 1.00 89.48 68  B 1 
ATOM 1428 C CG1 . ILE B 2 68  ? -11.178  -16.221 -12.308 1.00 84.99 68  B 1 
ATOM 1429 C CG2 . ILE B 2 68  ? -12.077  -18.239 -13.556 1.00 83.92 68  B 1 
ATOM 1430 C CD1 . ILE B 2 68  ? -9.715   -16.428 -12.710 1.00 80.24 68  B 1 
ATOM 1431 N N   . ASN B 2 69  ? -14.140  -19.449 -10.915 1.00 88.51 69  B 1 
ATOM 1432 C CA  . ASN B 2 69  ? -14.843  -20.723 -11.047 1.00 86.70 69  B 1 
ATOM 1433 C C   . ASN B 2 69  ? -16.230  -20.713 -10.403 1.00 84.55 69  B 1 
ATOM 1434 O O   . ASN B 2 69  ? -17.186  -21.237 -10.971 1.00 78.39 69  B 1 
ATOM 1435 C CB  . ASN B 2 69  ? -13.957  -21.846 -10.480 1.00 85.04 69  B 1 
ATOM 1436 C CG  . ASN B 2 69  ? -12.694  -22.052 -11.286 1.00 80.59 69  B 1 
ATOM 1437 O OD1 . ASN B 2 69  ? -12.619  -21.733 -12.462 1.00 71.08 69  B 1 
ATOM 1438 N ND2 . ASN B 2 69  ? -11.664  -22.616 -10.696 1.00 71.85 69  B 1 
ATOM 1439 N N   . CYS B 2 70  ? -16.376  -20.085 -9.226  1.00 82.28 70  B 1 
ATOM 1440 C CA  . CYS B 2 70  ? -17.624  -20.126 -8.471  1.00 78.64 70  B 1 
ATOM 1441 C C   . CYS B 2 70  ? -18.552  -18.954 -8.802  1.00 77.33 70  B 1 
ATOM 1442 O O   . CYS B 2 70  ? -19.744  -19.145 -9.019  1.00 71.70 70  B 1 
ATOM 1443 C CB  . CYS B 2 70  ? -17.327  -20.190 -6.970  1.00 74.72 70  B 1 
ATOM 1444 S SG  . CYS B 2 70  ? -16.350  -21.671 -6.568  1.00 66.79 70  B 1 
ATOM 1445 N N   . LYS B 2 71  ? -18.023  -17.722 -8.849  1.00 77.47 71  B 1 
ATOM 1446 C CA  . LYS B 2 71  ? -18.850  -16.534 -9.108  1.00 74.34 71  B 1 
ATOM 1447 C C   . LYS B 2 71  ? -18.982  -16.177 -10.584 1.00 74.16 71  B 1 
ATOM 1448 O O   . LYS B 2 71  ? -19.905  -15.430 -10.936 1.00 68.45 71  B 1 
ATOM 1449 C CB  . LYS B 2 71  ? -18.339  -15.335 -8.316  1.00 68.33 71  B 1 
ATOM 1450 C CG  . LYS B 2 71  ? -18.507  -15.485 -6.794  1.00 64.49 71  B 1 
ATOM 1451 C CD  . LYS B 2 71  ? -18.201  -14.116 -6.228  1.00 61.97 71  B 1 
ATOM 1452 C CE  . LYS B 2 71  ? -18.408  -13.919 -4.731  1.00 56.42 71  B 1 
ATOM 1453 N NZ  . LYS B 2 71  ? -18.153  -12.494 -4.449  1.00 52.65 71  B 1 
ATOM 1454 N N   . LYS B 2 72  ? -18.086  -16.667 -11.441 1.00 78.62 72  B 1 
ATOM 1455 C CA  . LYS B 2 72  ? -18.058  -16.439 -12.888 1.00 78.60 72  B 1 
ATOM 1456 C C   . LYS B 2 72  ? -18.071  -14.948 -13.282 1.00 78.80 72  B 1 
ATOM 1457 O O   . LYS B 2 72  ? -18.587  -14.611 -14.342 1.00 72.42 72  B 1 
ATOM 1458 C CB  . LYS B 2 72  ? -19.161  -17.244 -13.599 1.00 73.59 72  B 1 
ATOM 1459 C CG  . LYS B 2 72  ? -19.096  -18.747 -13.305 1.00 68.86 72  B 1 
ATOM 1460 C CD  . LYS B 2 72  ? -20.069  -19.528 -14.203 1.00 63.15 72  B 1 
ATOM 1461 C CE  . LYS B 2 72  ? -19.907  -21.027 -13.948 1.00 55.79 72  B 1 
ATOM 1462 N NZ  . LYS B 2 72  ? -20.645  -21.876 -14.917 1.00 48.83 72  B 1 
ATOM 1463 N N   . LEU B 2 73  ? -17.567  -14.072 -12.441 1.00 78.76 73  B 1 
ATOM 1464 C CA  . LEU B 2 73  ? -17.387  -12.629 -12.683 1.00 79.82 73  B 1 
ATOM 1465 C C   . LEU B 2 73  ? -18.652  -11.913 -13.206 1.00 81.17 73  B 1 
ATOM 1466 O O   . LEU B 2 73  ? -18.588  -11.050 -14.084 1.00 76.20 73  B 1 
ATOM 1467 C CB  . LEU B 2 73  ? -16.153  -12.404 -13.578 1.00 76.96 73  B 1 
ATOM 1468 C CG  . LEU B 2 73  ? -14.842  -13.000 -13.019 1.00 77.00 73  B 1 
ATOM 1469 C CD1 . LEU B 2 73  ? -13.740  -12.862 -14.062 1.00 72.24 73  B 1 
ATOM 1470 C CD2 . LEU B 2 73  ? -14.415  -12.292 -11.733 1.00 75.01 73  B 1 
ATOM 1471 N N   . LYS B 2 74  ? -19.828  -12.271 -12.685 1.00 79.80 74  B 1 
ATOM 1472 C CA  . LYS B 2 74  ? -21.118  -11.712 -13.137 1.00 79.38 74  B 1 
ATOM 1473 C C   . LYS B 2 74  ? -21.435  -10.339 -12.547 1.00 79.59 74  B 1 
ATOM 1474 O O   . LYS B 2 74  ? -22.368  -9.688  -13.004 1.00 74.29 74  B 1 
ATOM 1475 C CB  . LYS B 2 74  ? -22.248  -12.696 -12.816 1.00 75.91 74  B 1 
ATOM 1476 C CG  . LYS B 2 74  ? -22.116  -13.987 -13.625 1.00 69.86 74  B 1 
ATOM 1477 C CD  . LYS B 2 74  ? -23.327  -14.895 -13.382 1.00 63.53 74  B 1 
ATOM 1478 C CE  . LYS B 2 74  ? -23.194  -16.158 -14.233 1.00 55.41 74  B 1 
ATOM 1479 N NZ  . LYS B 2 74  ? -24.409  -17.003 -14.178 1.00 47.85 74  B 1 
ATOM 1480 N N   . CYS B 2 75  ? -20.729  -9.926  -11.517 1.00 83.66 75  B 1 
ATOM 1481 C CA  . CYS B 2 75  ? -20.990  -8.672  -10.844 1.00 84.05 75  B 1 
ATOM 1482 C C   . CYS B 2 75  ? -19.759  -7.758  -10.951 1.00 86.12 75  B 1 
ATOM 1483 O O   . CYS B 2 75  ? -18.639  -8.224  -10.804 1.00 84.21 75  B 1 
ATOM 1484 C CB  . CYS B 2 75  ? -21.348  -8.897  -9.364  1.00 79.74 75  B 1 
ATOM 1485 S SG  . CYS B 2 75  ? -22.408  -10.295 -8.861  1.00 70.03 75  B 1 
ATOM 1486 N N   . LEU B 2 76  ? -19.985  -6.439  -11.104 1.00 85.33 76  B 1 
ATOM 1487 C CA  . LEU B 2 76  ? -18.929  -5.414  -11.119 1.00 87.47 76  B 1 
ATOM 1488 C C   . LEU B 2 76  ? -17.969  -5.536  -9.928  1.00 88.64 76  B 1 
ATOM 1489 O O   . LEU B 2 76  ? -16.759  -5.476  -10.085 1.00 87.37 76  B 1 
ATOM 1490 C CB  . LEU B 2 76  ? -19.633  -4.048  -11.112 1.00 86.08 76  B 1 
ATOM 1491 C CG  . LEU B 2 76  ? -18.667  -2.849  -11.172 1.00 84.92 76  B 1 
ATOM 1492 C CD1 . LEU B 2 76  ? -17.921  -2.825  -12.490 1.00 78.66 76  B 1 
ATOM 1493 C CD2 . LEU B 2 76  ? -19.443  -1.543  -11.044 1.00 79.28 76  B 1 
ATOM 1494 N N   . THR B 2 77  ? -18.516  -5.754  -8.739  1.00 87.80 77  B 1 
ATOM 1495 C CA  . THR B 2 77  ? -17.722  -5.929  -7.519  1.00 88.03 77  B 1 
ATOM 1496 C C   . THR B 2 77  ? -16.786  -7.127  -7.597  1.00 89.42 77  B 1 
ATOM 1497 O O   . THR B 2 77  ? -15.692  -7.060  -7.052  1.00 88.82 77  B 1 
ATOM 1498 C CB  . THR B 2 77  ? -18.645  -6.141  -6.319  1.00 86.02 77  B 1 
ATOM 1499 O OG1 . THR B 2 77  ? -19.657  -5.178  -6.334  1.00 77.37 77  B 1 
ATOM 1500 C CG2 . THR B 2 77  ? -17.928  -6.051  -4.965  1.00 75.99 77  B 1 
ATOM 1501 N N   . ASP B 2 78  ? -17.180  -8.211  -8.264  1.00 89.15 78  B 1 
ATOM 1502 C CA  . ASP B 2 78  ? -16.335  -9.397  -8.386  1.00 89.25 78  B 1 
ATOM 1503 C C   . ASP B 2 78  ? -15.156  -9.131  -9.337  1.00 91.16 78  B 1 
ATOM 1504 O O   . ASP B 2 78  ? -14.072  -9.642  -9.094  1.00 90.83 78  B 1 
ATOM 1505 C CB  . ASP B 2 78  ? -17.173  -10.606 -8.820  1.00 87.13 78  B 1 
ATOM 1506 C CG  . ASP B 2 78  ? -18.277  -11.013 -7.830  1.00 83.26 78  B 1 
ATOM 1507 O OD1 . ASP B 2 78  ? -18.123  -10.844 -6.591  1.00 78.38 78  B 1 
ATOM 1508 O OD2 . ASP B 2 78  ? -19.311  -11.557 -8.279  1.00 78.42 78  B 1 
ATOM 1509 N N   . ILE B 2 79  ? -15.333  -8.275  -10.354 1.00 91.37 79  B 1 
ATOM 1510 C CA  . ILE B 2 79  ? -14.244  -7.815  -11.232 1.00 92.37 79  B 1 
ATOM 1511 C C   . ILE B 2 79  ? -13.234  -6.980  -10.450 1.00 93.41 79  B 1 
ATOM 1512 O O   . ILE B 2 79  ? -12.034  -7.212  -10.555 1.00 93.24 79  B 1 
ATOM 1513 C CB  . ILE B 2 79  ? -14.798  -7.023  -12.443 1.00 91.68 79  B 1 
ATOM 1514 C CG1 . ILE B 2 79  ? -15.722  -7.924  -13.284 1.00 86.88 79  B 1 
ATOM 1515 C CG2 . ILE B 2 79  ? -13.656  -6.449  -13.307 1.00 86.15 79  B 1 
ATOM 1516 C CD1 . ILE B 2 79  ? -16.467  -7.173  -14.387 1.00 76.63 79  B 1 
ATOM 1517 N N   . TYR B 2 80  ? -13.696  -6.039  -9.614  1.00 93.14 80  B 1 
ATOM 1518 C CA  . TYR B 2 80  ? -12.787  -5.236  -8.792  1.00 93.80 80  B 1 
ATOM 1519 C C   . TYR B 2 80  ? -12.073  -6.063  -7.721  1.00 94.45 80  B 1 
ATOM 1520 O O   . TYR B 2 80  ? -10.885  -5.867  -7.497  1.00 93.97 80  B 1 
ATOM 1521 C CB  . TYR B 2 80  ? -13.543  -4.063  -8.174  1.00 93.74 80  B 1 
ATOM 1522 C CG  . TYR B 2 80  ? -14.115  -3.041  -9.138  1.00 93.59 80  B 1 
ATOM 1523 C CD1 . TYR B 2 80  ? -13.578  -2.857  -10.434 1.00 91.65 80  B 1 
ATOM 1524 C CD2 . TYR B 2 80  ? -15.173  -2.219  -8.719  1.00 91.70 80  B 1 
ATOM 1525 C CE1 . TYR B 2 80  ? -14.087  -1.873  -11.292 1.00 90.94 80  B 1 
ATOM 1526 C CE2 . TYR B 2 80  ? -15.687  -1.224  -9.565  1.00 90.89 80  B 1 
ATOM 1527 C CZ  . TYR B 2 80  ? -15.142  -1.059  -10.850 1.00 91.98 80  B 1 
ATOM 1528 O OH  . TYR B 2 80  ? -15.634  -0.074  -11.680 1.00 90.44 80  B 1 
ATOM 1529 N N   . LEU B 2 81  ? -12.749  -7.036  -7.120  1.00 93.00 81  B 1 
ATOM 1530 C CA  . LEU B 2 81  ? -12.120  -7.962  -6.177  1.00 92.99 81  B 1 
ATOM 1531 C C   . LEU B 2 81  ? -11.077  -8.863  -6.859  1.00 93.76 81  B 1 
ATOM 1532 O O   . LEU B 2 81  ? -10.047  -9.138  -6.255  1.00 93.52 81  B 1 
ATOM 1533 C CB  . LEU B 2 81  ? -13.188  -8.823  -5.497  1.00 91.77 81  B 1 
ATOM 1534 C CG  . LEU B 2 81  ? -14.066  -8.075  -4.479  1.00 88.78 81  B 1 
ATOM 1535 C CD1 . LEU B 2 81  ? -15.214  -8.988  -4.024  1.00 86.28 81  B 1 
ATOM 1536 C CD2 . LEU B 2 81  ? -13.282  -7.657  -3.236  1.00 85.89 81  B 1 
ATOM 1537 N N   . LEU B 2 82  ? -11.325  -9.292  -8.105  1.00 93.94 82  B 1 
ATOM 1538 C CA  . LEU B 2 82  ? -10.347  -10.044 -8.890  1.00 94.48 82  B 1 
ATOM 1539 C C   . LEU B 2 82  ? -9.106   -9.195  -9.155  1.00 95.29 82  B 1 
ATOM 1540 O O   . LEU B 2 82  ? -7.999   -9.656  -8.902  1.00 95.16 82  B 1 
ATOM 1541 C CB  . LEU B 2 82  ? -10.991  -10.513 -10.208 1.00 94.07 82  B 1 
ATOM 1542 C CG  . LEU B 2 82  ? -10.011  -11.256 -11.143 1.00 92.70 82  B 1 
ATOM 1543 C CD1 . LEU B 2 82  ? -9.591   -12.598 -10.550 1.00 89.78 82  B 1 
ATOM 1544 C CD2 . LEU B 2 82  ? -10.665  -11.513 -12.494 1.00 89.44 82  B 1 
ATOM 1545 N N   . ASN B 2 83  ? -9.277   -7.954  -9.630  1.00 95.48 83  B 1 
ATOM 1546 C CA  . ASN B 2 83  ? -8.153   -7.073  -9.908  1.00 96.09 83  B 1 
ATOM 1547 C C   . ASN B 2 83  ? -7.378   -6.698  -8.639  1.00 96.66 83  B 1 
ATOM 1548 O O   . ASN B 2 83  ? -6.158   -6.623  -8.691  1.00 96.22 83  B 1 
ATOM 1549 C CB  . ASN B 2 83  ? -8.647   -5.830  -10.654 1.00 95.97 83  B 1 
ATOM 1550 C CG  . ASN B 2 83  ? -8.993   -6.126  -12.096 1.00 94.95 83  B 1 
ATOM 1551 O OD1 . ASN B 2 83  ? -8.143   -6.375  -12.929 1.00 86.61 83  B 1 
ATOM 1552 N ND2 . ASN B 2 83  ? -10.259  -6.107  -12.446 1.00 86.80 83  B 1 
ATOM 1553 N N   . LEU B 2 84  ? -8.049   -6.540  -7.504  1.00 95.96 84  B 1 
ATOM 1554 C CA  . LEU B 2 84  ? -7.393   -6.351  -6.207  1.00 96.12 84  B 1 
ATOM 1555 C C   . LEU B 2 84  ? -6.523   -7.563  -5.847  1.00 96.31 84  B 1 
ATOM 1556 O O   . LEU B 2 84  ? -5.362   -7.390  -5.484  1.00 95.70 84  B 1 
ATOM 1557 C CB  . LEU B 2 84  ? -8.458   -6.060  -5.139  1.00 95.90 84  B 1 
ATOM 1558 C CG  . LEU B 2 84  ? -7.883   -5.881  -3.718  1.00 94.75 84  B 1 
ATOM 1559 C CD1 . LEU B 2 84  ? -6.891   -4.726  -3.624  1.00 92.72 84  B 1 
ATOM 1560 C CD2 . LEU B 2 84  ? -9.031   -5.588  -2.747  1.00 92.53 84  B 1 
ATOM 1561 N N   . ALA B 2 85  ? -7.034   -8.784  -6.014  1.00 96.14 85  B 1 
ATOM 1562 C CA  . ALA B 2 85  ? -6.253   -9.992  -5.767  1.00 95.98 85  B 1 
ATOM 1563 C C   . ALA B 2 85  ? -5.070   -10.129 -6.743  1.00 96.36 85  B 1 
ATOM 1564 O O   . ALA B 2 85  ? -3.996   -10.572 -6.341  1.00 95.53 85  B 1 
ATOM 1565 C CB  . ALA B 2 85  ? -7.187   -11.204 -5.836  1.00 95.16 85  B 1 
ATOM 1566 N N   . ILE B 2 86  ? -5.239   -9.726  -8.021  1.00 96.78 86  B 1 
ATOM 1567 C CA  . ILE B 2 86  ? -4.137   -9.674  -8.995  1.00 96.92 86  B 1 
ATOM 1568 C C   . ILE B 2 86  ? -3.091   -8.646  -8.560  1.00 97.09 86  B 1 
ATOM 1569 O O   . ILE B 2 86  ? -1.901   -8.942  -8.635  1.00 96.35 86  B 1 
ATOM 1570 C CB  . ILE B 2 86  ? -4.667   -9.411  -10.420 1.00 96.44 86  B 1 
ATOM 1571 C CG1 . ILE B 2 86  ? -5.499   -10.610 -10.921 1.00 93.96 86  B 1 
ATOM 1572 C CG2 . ILE B 2 86  ? -3.515   -9.140  -11.404 1.00 93.94 86  B 1 
ATOM 1573 C CD1 . ILE B 2 86  ? -6.327   -10.317 -12.174 1.00 86.92 86  B 1 
ATOM 1574 N N   . SER B 2 87  ? -3.499   -7.474  -8.076  1.00 97.26 87  B 1 
ATOM 1575 C CA  . SER B 2 87  ? -2.569   -6.465  -7.555  1.00 97.02 87  B 1 
ATOM 1576 C C   . SER B 2 87  ? -1.739   -6.999  -6.386  1.00 96.93 87  B 1 
ATOM 1577 O O   . SER B 2 87  ? -0.521   -6.879  -6.394  1.00 95.74 87  B 1 
ATOM 1578 C CB  . SER B 2 87  ? -3.314   -5.205  -7.086  1.00 96.41 87  B 1 
ATOM 1579 O OG  . SER B 2 87  ? -4.071   -4.634  -8.120  1.00 81.41 87  B 1 
ATOM 1580 N N   . ASP B 2 88  ? -2.379   -7.676  -5.440  1.00 96.82 88  B 1 
ATOM 1581 C CA  . ASP B 2 88  ? -1.696   -8.317  -4.314  1.00 96.53 88  B 1 
ATOM 1582 C C   . ASP B 2 88  ? -0.743   -9.423  -4.787  1.00 96.52 88  B 1 
ATOM 1583 O O   . ASP B 2 88  ? 0.371    -9.521  -4.287  1.00 95.45 88  B 1 
ATOM 1584 C CB  . ASP B 2 88  ? -2.721   -8.891  -3.321  1.00 96.07 88  B 1 
ATOM 1585 C CG  . ASP B 2 88  ? -3.501   -7.852  -2.526  1.00 93.85 88  B 1 
ATOM 1586 O OD1 . ASP B 2 88  ? -3.011   -6.726  -2.314  1.00 89.26 88  B 1 
ATOM 1587 O OD2 . ASP B 2 88  ? -4.609   -8.210  -2.054  1.00 89.43 88  B 1 
ATOM 1588 N N   . LEU B 2 89  ? -1.114   -10.218 -5.805  1.00 97.08 89  B 1 
ATOM 1589 C CA  . LEU B 2 89  ? -0.246   -11.250 -6.386  1.00 96.94 89  B 1 
ATOM 1590 C C   . LEU B 2 89  ? 0.974    -10.650 -7.093  1.00 96.53 89  B 1 
ATOM 1591 O O   . LEU B 2 89  ? 2.075    -11.152 -6.901  1.00 95.30 89  B 1 
ATOM 1592 C CB  . LEU B 2 89  ? -1.049   -12.117 -7.370  1.00 96.66 89  B 1 
ATOM 1593 C CG  . LEU B 2 89  ? -1.982   -13.134 -6.683  1.00 94.81 89  B 1 
ATOM 1594 C CD1 . LEU B 2 89  ? -2.915   -13.757 -7.731  1.00 92.56 89  B 1 
ATOM 1595 C CD2 . LEU B 2 89  ? -1.207   -14.265 -6.005  1.00 92.78 89  B 1 
ATOM 1596 N N   . LEU B 2 90  ? 0.809    -9.571  -7.875  1.00 96.93 90  B 1 
ATOM 1597 C CA  . LEU B 2 90  ? 1.930    -8.869  -8.503  1.00 96.59 90  B 1 
ATOM 1598 C C   . LEU B 2 90  ? 2.918    -8.349  -7.465  1.00 95.71 90  B 1 
ATOM 1599 O O   . LEU B 2 90  ? 4.133    -8.469  -7.647  1.00 93.98 90  B 1 
ATOM 1600 C CB  . LEU B 2 90  ? 1.418    -7.697  -9.362  1.00 96.01 90  B 1 
ATOM 1601 C CG  . LEU B 2 90  ? 0.660    -8.085  -10.645 1.00 92.48 90  B 1 
ATOM 1602 C CD1 . LEU B 2 90  ? 0.161    -6.817  -11.323 1.00 88.85 90  B 1 
ATOM 1603 C CD2 . LEU B 2 90  ? 1.519    -8.855  -11.632 1.00 89.25 90  B 1 
ATOM 1604 N N   . PHE B 2 91  ? 2.411    -7.816  -6.354  1.00 95.22 91  B 1 
ATOM 1605 C CA  . PHE B 2 91  ? 3.234    -7.379  -5.239  1.00 94.77 91  B 1 
ATOM 1606 C C   . PHE B 2 91  ? 3.937    -8.569  -4.565  1.00 94.38 91  B 1 
ATOM 1607 O O   . PHE B 2 91  ? 5.164    -8.543  -4.381  1.00 93.19 91  B 1 
ATOM 1608 C CB  . PHE B 2 91  ? 2.349    -6.604  -4.259  1.00 93.90 91  B 1 
ATOM 1609 C CG  . PHE B 2 91  ? 3.131    -5.842  -3.221  1.00 94.15 91  B 1 
ATOM 1610 C CD1 . PHE B 2 91  ? 3.651    -6.491  -2.083  1.00 92.20 91  B 1 
ATOM 1611 C CD2 . PHE B 2 91  ? 3.329    -4.459  -3.382  1.00 92.19 91  B 1 
ATOM 1612 C CE1 . PHE B 2 91  ? 4.351    -5.762  -1.116  1.00 91.01 91  B 1 
ATOM 1613 C CE2 . PHE B 2 91  ? 4.019    -3.726  -2.405  1.00 90.65 91  B 1 
ATOM 1614 C CZ  . PHE B 2 91  ? 4.528    -4.379  -1.266  1.00 91.35 91  B 1 
ATOM 1615 N N   . LEU B 2 92  ? 3.209    -9.647  -4.280  1.00 95.33 92  B 1 
ATOM 1616 C CA  . LEU B 2 92  ? 3.709    -10.849 -3.605  1.00 95.20 92  B 1 
ATOM 1617 C C   . LEU B 2 92  ? 4.836    -11.541 -4.366  1.00 94.73 92  B 1 
ATOM 1618 O O   . LEU B 2 92  ? 5.799    -11.966 -3.744  1.00 93.21 92  B 1 
ATOM 1619 C CB  . LEU B 2 92  ? 2.553    -11.839 -3.429  1.00 94.38 92  B 1 
ATOM 1620 C CG  . LEU B 2 92  ? 1.694    -11.545 -2.196  1.00 90.95 92  B 1 
ATOM 1621 C CD1 . LEU B 2 92  ? 0.351    -12.242 -2.326  1.00 87.97 92  B 1 
ATOM 1622 C CD2 . LEU B 2 92  ? 2.393    -12.057 -0.931  1.00 88.69 92  B 1 
ATOM 1623 N N   . ILE B 2 93  ? 4.750    -11.639 -5.714  1.00 95.75 93  B 1 
ATOM 1624 C CA  . ILE B 2 93  ? 5.778    -12.287 -6.540  1.00 94.84 93  B 1 
ATOM 1625 C C   . ILE B 2 93  ? 7.152    -11.617 -6.383  1.00 94.65 93  B 1 
ATOM 1626 O O   . ILE B 2 93  ? 8.170    -12.255 -6.603  1.00 92.89 93  B 1 
ATOM 1627 C CB  . ILE B 2 93  ? 5.299    -12.340 -8.013  1.00 93.46 93  B 1 
ATOM 1628 C CG1 . ILE B 2 93  ? 4.133    -13.344 -8.157  1.00 81.03 93  B 1 
ATOM 1629 C CG2 . ILE B 2 93  ? 6.423    -12.728 -8.996  1.00 76.42 93  B 1 
ATOM 1630 C CD1 . ILE B 2 93  ? 3.335    -13.193 -9.458  1.00 71.89 93  B 1 
ATOM 1631 N N   . THR B 2 94  ? 7.197    -10.357 -5.959  1.00 93.52 94  B 1 
ATOM 1632 C CA  . THR B 2 94  ? 8.459    -9.648  -5.726  1.00 92.96 94  B 1 
ATOM 1633 C C   . THR B 2 94  ? 9.121    -10.027 -4.399  1.00 92.55 94  B 1 
ATOM 1634 O O   . THR B 2 94  ? 10.351   -9.966  -4.307  1.00 90.89 94  B 1 
ATOM 1635 C CB  . THR B 2 94  ? 8.292    -8.124  -5.830  1.00 91.98 94  B 1 
ATOM 1636 O OG1 . THR B 2 94  ? 7.601    -7.570  -4.732  1.00 85.79 94  B 1 
ATOM 1637 C CG2 . THR B 2 94  ? 7.568    -7.693  -7.102  1.00 86.04 94  B 1 
ATOM 1638 N N   . LEU B 2 95  ? 8.366    -10.469 -3.402  1.00 92.83 95  B 1 
ATOM 1639 C CA  . LEU B 2 95  ? 8.870    -10.726 -2.051  1.00 92.71 95  B 1 
ATOM 1640 C C   . LEU B 2 95  ? 10.028   -11.742 -1.973  1.00 92.01 95  B 1 
ATOM 1641 O O   . LEU B 2 95  ? 10.971   -11.460 -1.240  1.00 90.56 95  B 1 
ATOM 1642 C CB  . LEU B 2 95  ? 7.742    -11.154 -1.095  1.00 92.65 95  B 1 
ATOM 1643 C CG  . LEU B 2 95  ? 6.686    -10.082 -0.789  1.00 90.84 95  B 1 
ATOM 1644 C CD1 . LEU B 2 95  ? 5.677    -10.676 0.198   1.00 84.84 95  B 1 
ATOM 1645 C CD2 . LEU B 2 95  ? 7.283    -8.837  -0.142  1.00 84.72 95  B 1 
ATOM 1646 N N   . PRO B 2 96  ? 10.026   -12.873 -2.718  1.00 92.85 96  B 1 
ATOM 1647 C CA  . PRO B 2 96  ? 11.152   -13.808 -2.681  1.00 92.58 96  B 1 
ATOM 1648 C C   . PRO B 2 96  ? 12.477   -13.180 -3.122  1.00 91.55 96  B 1 
ATOM 1649 O O   . PRO B 2 96  ? 13.518   -13.469 -2.539  1.00 89.41 96  B 1 
ATOM 1650 C CB  . PRO B 2 96  ? 10.752   -14.957 -3.603  1.00 92.26 96  B 1 
ATOM 1651 C CG  . PRO B 2 96  ? 9.228    -14.922 -3.583  1.00 91.40 96  B 1 
ATOM 1652 C CD  . PRO B 2 96  ? 8.941    -13.434 -3.493  1.00 93.88 96  B 1 
ATOM 1653 N N   . LEU B 2 97  ? 12.441   -12.283 -4.121  1.00 91.40 97  B 1 
ATOM 1654 C CA  . LEU B 2 97  ? 13.637   -11.590 -4.593  1.00 90.83 97  B 1 
ATOM 1655 C C   . LEU B 2 97  ? 14.118   -10.570 -3.564  1.00 89.51 97  B 1 
ATOM 1656 O O   . LEU B 2 97  ? 15.322   -10.471 -3.320  1.00 86.73 97  B 1 
ATOM 1657 C CB  . LEU B 2 97  ? 13.395   -10.923 -5.952  1.00 90.64 97  B 1 
ATOM 1658 C CG  . LEU B 2 97  ? 13.474   -11.906 -7.140  1.00 88.75 97  B 1 
ATOM 1659 C CD1 . LEU B 2 97  ? 12.211   -12.743 -7.299  1.00 80.78 97  B 1 
ATOM 1660 C CD2 . LEU B 2 97  ? 13.710   -11.138 -8.433  1.00 80.56 97  B 1 
ATOM 1661 N N   . TRP B 2 98  ? 13.193   -9.847  -2.923  1.00 89.06 98  B 1 
ATOM 1662 C CA  . TRP B 2 98  ? 13.539   -8.931  -1.844  1.00 87.85 98  B 1 
ATOM 1663 C C   . TRP B 2 98  ? 14.093   -9.671  -0.628  1.00 87.04 98  B 1 
ATOM 1664 O O   . TRP B 2 98  ? 15.091   -9.233  -0.052  1.00 85.26 98  B 1 
ATOM 1665 C CB  . TRP B 2 98  ? 12.334   -8.073  -1.453  1.00 87.29 98  B 1 
ATOM 1666 C CG  . TRP B 2 98  ? 11.675   -7.312  -2.580  1.00 86.93 98  B 1 
ATOM 1667 C CD1 . TRP B 2 98  ? 10.349   -7.200  -2.753  1.00 84.11 98  B 1 
ATOM 1668 C CD2 . TRP B 2 98  ? 12.294   -6.586  -3.682  1.00 86.53 98  B 1 
ATOM 1669 N NE1 . TRP B 2 98  ? 10.090   -6.472  -3.892  1.00 83.81 98  B 1 
ATOM 1670 C CE2 . TRP B 2 98  ? 11.246   -6.088  -4.509  1.00 85.22 98  B 1 
ATOM 1671 C CE3 . TRP B 2 98  ? 13.615   -6.314  -4.085  1.00 83.72 98  B 1 
ATOM 1672 C CZ2 . TRP B 2 98  ? 11.509   -5.366  -5.699  1.00 83.59 98  B 1 
ATOM 1673 C CZ3 . TRP B 2 98  ? 13.878   -5.597  -5.273  1.00 81.34 98  B 1 
ATOM 1674 C CH2 . TRP B 2 98  ? 12.835   -5.140  -6.065  1.00 82.24 98  B 1 
ATOM 1675 N N   . ALA B 2 99  ? 13.524   -10.819 -0.280  1.00 88.75 99  B 1 
ATOM 1676 C CA  . ALA B 2 99  ? 14.013   -11.662 0.798   1.00 88.27 99  B 1 
ATOM 1677 C C   . ALA B 2 99  ? 15.441   -12.162 0.534   1.00 87.31 99  B 1 
ATOM 1678 O O   . ALA B 2 99  ? 16.319   -12.020 1.386   1.00 85.42 99  B 1 
ATOM 1679 C CB  . ALA B 2 99  ? 13.036   -12.835 0.977   1.00 88.63 99  B 1 
ATOM 1680 N N   . HIS B 2 100 ? 15.697   -12.680 -0.681  1.00 88.86 100 B 1 
ATOM 1681 C CA  . HIS B 2 100 ? 17.032   -13.120 -1.077  1.00 88.07 100 B 1 
ATOM 1682 C C   . HIS B 2 100 ? 18.047   -11.969 -1.056  1.00 86.77 100 B 1 
ATOM 1683 O O   . HIS B 2 100 ? 19.155   -12.120 -0.539  1.00 84.68 100 B 1 
ATOM 1684 C CB  . HIS B 2 100 ? 16.960   -13.749 -2.470  1.00 88.37 100 B 1 
ATOM 1685 C CG  . HIS B 2 100 ? 18.288   -14.280 -2.921  1.00 87.07 100 B 1 
ATOM 1686 N ND1 . HIS B 2 100 ? 18.888   -15.454 -2.494  1.00 74.83 100 B 1 
ATOM 1687 C CD2 . HIS B 2 100 ? 19.176   -13.680 -3.775  1.00 75.70 100 B 1 
ATOM 1688 C CE1 . HIS B 2 100 ? 20.081   -15.548 -3.081  1.00 77.16 100 B 1 
ATOM 1689 N NE2 . HIS B 2 100 ? 20.303   -14.495 -3.865  1.00 79.79 100 B 1 
ATOM 1690 N N   . SER B 2 101 ? 17.651   -10.805 -1.576  1.00 86.58 101 B 1 
ATOM 1691 C CA  . SER B 2 101 ? 18.532   -9.644  -1.621  1.00 85.10 101 B 1 
ATOM 1692 C C   . SER B 2 101 ? 18.778   -9.008  -0.252  1.00 84.21 101 B 1 
ATOM 1693 O O   . SER B 2 101 ? 19.810   -8.369  -0.062  1.00 81.05 101 B 1 
ATOM 1694 C CB  . SER B 2 101 ? 17.937   -8.629  -2.586  1.00 83.78 101 B 1 
ATOM 1695 O OG  . SER B 2 101 ? 18.879   -7.608  -2.816  1.00 71.47 101 B 1 
ATOM 1696 N N   . ALA B 2 102 ? 17.868   -9.163  0.704   1.00 83.69 102 B 1 
ATOM 1697 C CA  . ALA B 2 102 ? 18.087   -8.718  2.074   1.00 82.20 102 B 1 
ATOM 1698 C C   . ALA B 2 102 ? 19.097   -9.606  2.816   1.00 81.68 102 B 1 
ATOM 1699 O O   . ALA B 2 102 ? 19.878   -9.107  3.621   1.00 78.96 102 B 1 
ATOM 1700 C CB  . ALA B 2 102 ? 16.744   -8.684  2.799   1.00 80.87 102 B 1 
ATOM 1701 N N   . ALA B 2 103 ? 19.087   -10.919 2.534   1.00 82.71 103 B 1 
ATOM 1702 C CA  . ALA B 2 103 ? 20.029   -11.861 3.128   1.00 82.28 103 B 1 
ATOM 1703 C C   . ALA B 2 103 ? 21.435   -11.769 2.518   1.00 81.45 103 B 1 
ATOM 1704 O O   . ALA B 2 103 ? 22.433   -11.926 3.224   1.00 77.25 103 B 1 
ATOM 1705 C CB  . ALA B 2 103 ? 19.462   -13.271 2.962   1.00 81.71 103 B 1 
ATOM 1706 N N   . ASN B 2 104 ? 21.499   -11.524 1.206   1.00 81.26 104 B 1 
ATOM 1707 C CA  . ASN B 2 104 ? 22.730   -11.534 0.424   1.00 80.45 104 B 1 
ATOM 1708 C C   . ASN B 2 104 ? 22.883   -10.214 -0.352  1.00 79.86 104 B 1 
ATOM 1709 O O   . ASN B 2 104 ? 22.628   -9.126  0.163   1.00 73.11 104 B 1 
ATOM 1710 C CB  . ASN B 2 104 ? 22.727   -12.782 -0.485  1.00 77.86 104 B 1 
ATOM 1711 C CG  . ASN B 2 104 ? 22.685   -14.084 0.286   1.00 73.25 104 B 1 
ATOM 1712 O OD1 . ASN B 2 104 ? 23.427   -14.318 1.207   1.00 64.00 104 B 1 
ATOM 1713 N ND2 . ASN B 2 104 ? 21.825   -15.005 -0.104  1.00 65.32 104 B 1 
ATOM 1714 N N   . GLU B 2 105 ? 23.271   -10.309 -1.621  1.00 79.86 105 B 1 
ATOM 1715 C CA  . GLU B 2 105 ? 23.353   -9.192  -2.557  1.00 80.61 105 B 1 
ATOM 1716 C C   . GLU B 2 105 ? 22.372   -9.375  -3.720  1.00 81.38 105 B 1 
ATOM 1717 O O   . GLU B 2 105 ? 21.798   -10.450 -3.938  1.00 78.57 105 B 1 
ATOM 1718 C CB  . GLU B 2 105 ? 24.804   -8.980  -3.011  1.00 77.91 105 B 1 
ATOM 1719 C CG  . GLU B 2 105 ? 25.418   -10.135 -3.812  1.00 71.38 105 B 1 
ATOM 1720 C CD  . GLU B 2 105 ? 26.842   -9.805  -4.315  1.00 71.40 105 B 1 
ATOM 1721 O OE1 . GLU B 2 105 ? 27.522   -10.732 -4.797  1.00 66.36 105 B 1 
ATOM 1722 O OE2 . GLU B 2 105 ? 27.250   -8.622  -4.279  1.00 70.32 105 B 1 
ATOM 1723 N N   . TRP B 2 106 ? 22.147   -8.307  -4.488  1.00 84.08 106 B 1 
ATOM 1724 C CA  . TRP B 2 106 ? 21.315   -8.377  -5.677  1.00 85.72 106 B 1 
ATOM 1725 C C   . TRP B 2 106 ? 22.068   -9.045  -6.834  1.00 86.05 106 B 1 
ATOM 1726 O O   . TRP B 2 106 ? 22.918   -8.430  -7.477  1.00 84.40 106 B 1 
ATOM 1727 C CB  . TRP B 2 106 ? 20.813   -6.987  -6.050  1.00 86.06 106 B 1 
ATOM 1728 C CG  . TRP B 2 106 ? 19.852   -7.023  -7.194  1.00 87.15 106 B 1 
ATOM 1729 C CD1 . TRP B 2 106 ? 20.175   -6.882  -8.500  1.00 85.52 106 B 1 
ATOM 1730 C CD2 . TRP B 2 106 ? 18.420   -7.279  -7.153  1.00 87.82 106 B 1 
ATOM 1731 N NE1 . TRP B 2 106 ? 19.037   -7.029  -9.279  1.00 86.23 106 B 1 
ATOM 1732 C CE2 . TRP B 2 106 ? 17.941   -7.280  -8.492  1.00 87.17 106 B 1 
ATOM 1733 C CE3 . TRP B 2 106 ? 17.501   -7.510  -6.125  1.00 86.35 106 B 1 
ATOM 1734 C CZ2 . TRP B 2 106 ? 16.582   -7.518  -8.803  1.00 85.93 106 B 1 
ATOM 1735 C CZ3 . TRP B 2 106 ? 16.141   -7.744  -6.425  1.00 85.19 106 B 1 
ATOM 1736 C CH2 . TRP B 2 106 ? 15.686   -7.755  -7.750  1.00 85.22 106 B 1 
ATOM 1737 N N   . VAL B 2 107 ? 21.713   -10.291 -7.154  1.00 89.25 107 B 1 
ATOM 1738 C CA  . VAL B 2 107 ? 22.370   -11.097 -8.195  1.00 90.01 107 B 1 
ATOM 1739 C C   . VAL B 2 107 ? 21.619   -11.146 -9.526  1.00 90.24 107 B 1 
ATOM 1740 O O   . VAL B 2 107 ? 22.120   -11.675 -10.508 1.00 86.81 107 B 1 
ATOM 1741 C CB  . VAL B 2 107 ? 22.662   -12.524 -7.681  1.00 88.34 107 B 1 
ATOM 1742 C CG1 . VAL B 2 107 ? 23.613   -12.483 -6.477  1.00 79.93 107 B 1 
ATOM 1743 C CG2 . VAL B 2 107 ? 21.383   -13.269 -7.267  1.00 80.25 107 B 1 
ATOM 1744 N N   . PHE B 2 108 ? 20.404   -10.569 -9.598  1.00 90.39 108 B 1 
ATOM 1745 C CA  . PHE B 2 108 ? 19.499   -10.710 -10.752 1.00 91.29 108 B 1 
ATOM 1746 C C   . PHE B 2 108 ? 19.743   -9.686  -11.880 1.00 91.20 108 B 1 
ATOM 1747 O O   . PHE B 2 108 ? 19.074   -9.717  -12.916 1.00 86.65 108 B 1 
ATOM 1748 C CB  . PHE B 2 108 ? 18.052   -10.690 -10.254 1.00 90.52 108 B 1 
ATOM 1749 C CG  . PHE B 2 108 ? 17.753   -11.692 -9.160  1.00 90.86 108 B 1 
ATOM 1750 C CD1 . PHE B 2 108 ? 17.620   -13.056 -9.475  1.00 87.01 108 B 1 
ATOM 1751 C CD2 . PHE B 2 108 ? 17.636   -11.275 -7.822  1.00 87.11 108 B 1 
ATOM 1752 C CE1 . PHE B 2 108 ? 17.369   -13.997 -8.451  1.00 85.82 108 B 1 
ATOM 1753 C CE2 . PHE B 2 108 ? 17.389   -12.205 -6.806  1.00 86.05 108 B 1 
ATOM 1754 C CZ  . PHE B 2 108 ? 17.260   -13.570 -7.119  1.00 86.19 108 B 1 
ATOM 1755 N N   . GLY B 2 109 ? 20.674   -8.767  -11.699 1.00 89.95 109 B 1 
ATOM 1756 C CA  . GLY B 2 109 ? 21.023   -7.737  -12.673 1.00 90.22 109 B 1 
ATOM 1757 C C   . GLY B 2 109 ? 20.029   -6.572  -12.769 1.00 90.89 109 B 1 
ATOM 1758 O O   . GLY B 2 109 ? 18.967   -6.526  -12.149 1.00 88.99 109 B 1 
ATOM 1759 N N   . ASN B 2 110 ? 20.387   -5.577  -13.584 1.00 91.32 110 B 1 
ATOM 1760 C CA  . ASN B 2 110 ? 19.654   -4.308  -13.670 1.00 91.61 110 B 1 
ATOM 1761 C C   . ASN B 2 110 ? 18.269   -4.435  -14.327 1.00 92.34 110 B 1 
ATOM 1762 O O   . ASN B 2 110 ? 17.341   -3.720  -13.947 1.00 91.40 110 B 1 
ATOM 1763 C CB  . ASN B 2 110 ? 20.537   -3.298  -14.419 1.00 89.90 110 B 1 
ATOM 1764 C CG  . ASN B 2 110 ? 19.957   -1.892  -14.415 1.00 86.37 110 B 1 
ATOM 1765 O OD1 . ASN B 2 110 ? 19.540   -1.351  -13.414 1.00 77.98 110 B 1 
ATOM 1766 N ND2 . ASN B 2 110 ? 19.920   -1.247  -15.560 1.00 78.16 110 B 1 
ATOM 1767 N N   . ALA B 2 111 ? 18.118   -5.329  -15.326 1.00 94.04 111 B 1 
ATOM 1768 C CA  . ALA B 2 111 ? 16.837   -5.541  -16.002 1.00 94.68 111 B 1 
ATOM 1769 C C   . ALA B 2 111 ? 15.782   -6.096  -15.035 1.00 94.67 111 B 1 
ATOM 1770 O O   . ALA B 2 111 ? 14.683   -5.542  -14.937 1.00 93.19 111 B 1 
ATOM 1771 C CB  . ALA B 2 111 ? 17.056   -6.460  -17.209 1.00 94.43 111 B 1 
ATOM 1772 N N   . MET B 2 112 ? 16.146   -7.130  -14.275 1.00 93.44 112 B 1 
ATOM 1773 C CA  . MET B 2 112 ? 15.278   -7.692  -13.241 1.00 93.30 112 B 1 
ATOM 1774 C C   . MET B 2 112 ? 15.000   -6.684  -12.125 1.00 93.10 112 B 1 
ATOM 1775 O O   . MET B 2 112 ? 13.860   -6.575  -11.690 1.00 91.71 112 B 1 
ATOM 1776 C CB  . MET B 2 112 ? 15.898   -8.969  -12.670 1.00 92.68 112 B 1 
ATOM 1777 C CG  . MET B 2 112 ? 15.826   -10.152 -13.636 1.00 86.60 112 B 1 
ATOM 1778 S SD  . MET B 2 112 ? 14.134   -10.637 -14.077 1.00 80.23 112 B 1 
ATOM 1779 C CE  . MET B 2 112 ? 14.463   -12.243 -14.833 1.00 69.34 112 B 1 
ATOM 1780 N N   . CYS B 2 113 ? 15.984   -5.879  -11.729 1.00 91.21 113 B 1 
ATOM 1781 C CA  . CYS B 2 113 ? 15.791   -4.822  -10.742 1.00 91.00 113 B 1 
ATOM 1782 C C   . CYS B 2 113 ? 14.685   -3.845  -11.158 1.00 91.68 113 B 1 
ATOM 1783 O O   . CYS B 2 113 ? 13.759   -3.585  -10.392 1.00 90.68 113 B 1 
ATOM 1784 C CB  . CYS B 2 113 ? 17.131   -4.106  -10.520 1.00 89.51 113 B 1 
ATOM 1785 S SG  . CYS B 2 113 ? 17.045   -2.666  -9.442  1.00 86.21 113 B 1 
ATOM 1786 N N   . LYS B 2 114 ? 14.722   -3.359  -12.409 1.00 92.25 114 B 1 
ATOM 1787 C CA  . LYS B 2 114 ? 13.679   -2.476  -12.952 1.00 92.93 114 B 1 
ATOM 1788 C C   . LYS B 2 114 ? 12.320   -3.175  -13.073 1.00 93.51 114 B 1 
ATOM 1789 O O   . LYS B 2 114 ? 11.307   -2.583  -12.704 1.00 92.68 114 B 1 
ATOM 1790 C CB  . LYS B 2 114 ? 14.113   -1.913  -14.315 1.00 92.42 114 B 1 
ATOM 1791 C CG  . LYS B 2 114 ? 15.218   -0.868  -14.157 1.00 88.09 114 B 1 
ATOM 1792 C CD  . LYS B 2 114 ? 15.642   -0.331  -15.537 1.00 86.26 114 B 1 
ATOM 1793 C CE  . LYS B 2 114 ? 16.632   0.832   -15.402 1.00 84.50 114 B 1 
ATOM 1794 N NZ  . LYS B 2 114 ? 15.965   2.078   -14.940 1.00 80.66 114 B 1 
ATOM 1795 N N   . LEU B 2 115 ? 12.289   -4.413  -13.562 1.00 94.07 115 B 1 
ATOM 1796 C CA  . LEU B 2 115 ? 11.064   -5.179  -13.729 1.00 94.68 115 B 1 
ATOM 1797 C C   . LEU B 2 115 ? 10.360   -5.406  -12.388 1.00 94.79 115 B 1 
ATOM 1798 O O   . LEU B 2 115 ? 9.183    -5.081  -12.248 1.00 94.32 115 B 1 
ATOM 1799 C CB  . LEU B 2 115 ? 11.391   -6.513  -14.426 1.00 95.00 115 B 1 
ATOM 1800 C CG  . LEU B 2 115 ? 10.174   -7.450  -14.607 1.00 92.64 115 B 1 
ATOM 1801 C CD1 . LEU B 2 115 ? 9.116    -6.840  -15.532 1.00 87.63 115 B 1 
ATOM 1802 C CD2 . LEU B 2 115 ? 10.635   -8.779  -15.208 1.00 88.26 115 B 1 
ATOM 1803 N N   . PHE B 2 116 ? 11.081   -5.909  -11.392 1.00 93.46 116 B 1 
ATOM 1804 C CA  . PHE B 2 116 ? 10.501   -6.221  -10.087 1.00 93.29 116 B 1 
ATOM 1805 C C   . PHE B 2 116 ? 10.136   -4.970  -9.292  1.00 92.79 116 B 1 
ATOM 1806 O O   . PHE B 2 116 ? 9.117    -4.956  -8.614  1.00 91.45 116 B 1 
ATOM 1807 C CB  . PHE B 2 116 ? 11.432   -7.160  -9.313  1.00 93.18 116 B 1 
ATOM 1808 C CG  . PHE B 2 116 ? 11.247   -8.603  -9.724  1.00 92.94 116 B 1 
ATOM 1809 C CD1 . PHE B 2 116 ? 10.418   -9.443  -8.959  1.00 89.96 116 B 1 
ATOM 1810 C CD2 . PHE B 2 116 ? 11.842   -9.120  -10.889 1.00 90.02 116 B 1 
ATOM 1811 C CE1 . PHE B 2 116 ? 10.193   -10.772 -9.344  1.00 88.97 116 B 1 
ATOM 1812 C CE2 . PHE B 2 116 ? 11.617   -10.442 -11.285 1.00 88.87 116 B 1 
ATOM 1813 C CZ  . PHE B 2 116 ? 10.797   -11.281 -10.510 1.00 89.63 116 B 1 
ATOM 1814 N N   . THR B 2 117 ? 10.879   -3.869  -9.454  1.00 92.85 117 B 1 
ATOM 1815 C CA  . THR B 2 117 ? 10.462   -2.564  -8.930  1.00 92.23 117 B 1 
ATOM 1816 C C   . THR B 2 117 ? 9.162    -2.097  -9.582  1.00 92.76 117 B 1 
ATOM 1817 O O   . THR B 2 117 ? 8.275    -1.589  -8.902  1.00 92.28 117 B 1 
ATOM 1818 C CB  . THR B 2 117 ? 11.548   -1.508  -9.156  1.00 90.86 117 B 1 
ATOM 1819 O OG1 . THR B 2 117 ? 12.745   -1.907  -8.538  1.00 81.76 117 B 1 
ATOM 1820 C CG2 . THR B 2 117 ? 11.157   -0.153  -8.565  1.00 80.52 117 B 1 
ATOM 1821 N N   . GLY B 2 118 ? 9.019    -2.299  -10.894 1.00 93.75 118 B 1 
ATOM 1822 C CA  . GLY B 2 118 ? 7.773    -2.026  -11.602 1.00 93.98 118 B 1 
ATOM 1823 C C   . GLY B 2 118 ? 6.601    -2.837  -11.056 1.00 94.48 118 B 1 
ATOM 1824 O O   . GLY B 2 118 ? 5.570    -2.263  -10.721 1.00 94.15 118 B 1 
ATOM 1825 N N   . LEU B 2 119 ? 6.772    -4.146  -10.888 1.00 94.94 119 B 1 
ATOM 1826 C CA  . LEU B 2 119 ? 5.750    -5.023  -10.317 1.00 95.22 119 B 1 
ATOM 1827 C C   . LEU B 2 119 ? 5.364    -4.611  -8.889  1.00 94.96 119 B 1 
ATOM 1828 O O   . LEU B 2 119 ? 4.179    -4.583  -8.569  1.00 94.12 119 B 1 
ATOM 1829 C CB  . LEU B 2 119 ? 6.245    -6.483  -10.327 1.00 95.51 119 B 1 
ATOM 1830 C CG  . LEU B 2 119 ? 6.413    -7.104  -11.731 1.00 93.70 119 B 1 
ATOM 1831 C CD1 . LEU B 2 119 ? 6.984    -8.517  -11.593 1.00 90.19 119 B 1 
ATOM 1832 C CD2 . LEU B 2 119 ? 5.089    -7.196  -12.497 1.00 90.35 119 B 1 
ATOM 1833 N N   . TYR B 2 120 ? 6.342    -4.221  -8.070  1.00 93.87 120 B 1 
ATOM 1834 C CA  . TYR B 2 120 ? 6.105    -3.699  -6.725  1.00 93.35 120 B 1 
ATOM 1835 C C   . TYR B 2 120 ? 5.221    -2.446  -6.748  1.00 93.74 120 B 1 
ATOM 1836 O O   . TYR B 2 120 ? 4.176    -2.408  -6.088  1.00 93.29 120 B 1 
ATOM 1837 C CB  . TYR B 2 120 ? 7.458    -3.404  -6.061  1.00 92.22 120 B 1 
ATOM 1838 C CG  . TYR B 2 120 ? 7.356    -2.621  -4.763  1.00 91.35 120 B 1 
ATOM 1839 C CD1 . TYR B 2 120 ? 7.436    -1.215  -4.760  1.00 88.47 120 B 1 
ATOM 1840 C CD2 . TYR B 2 120 ? 7.175    -3.304  -3.555  1.00 88.21 120 B 1 
ATOM 1841 C CE1 . TYR B 2 120 ? 7.336    -0.497  -3.558  1.00 86.90 120 B 1 
ATOM 1842 C CE2 . TYR B 2 120 ? 7.079    -2.588  -2.343  1.00 86.42 120 B 1 
ATOM 1843 C CZ  . TYR B 2 120 ? 7.157    -1.187  -2.344  1.00 86.59 120 B 1 
ATOM 1844 O OH  . TYR B 2 120 ? 7.072    -0.495  -1.160  1.00 83.93 120 B 1 
ATOM 1845 N N   . HIS B 2 121 ? 5.593    -1.435  -7.543  1.00 93.88 121 B 1 
ATOM 1846 C CA  . HIS B 2 121 ? 4.828    -0.196  -7.611  1.00 94.02 121 B 1 
ATOM 1847 C C   . HIS B 2 121 ? 3.453    -0.385  -8.256  1.00 94.96 121 B 1 
ATOM 1848 O O   . HIS B 2 121 ? 2.458    0.138   -7.751  1.00 94.71 121 B 1 
ATOM 1849 C CB  . HIS B 2 121 ? 5.640    0.883   -8.336  1.00 93.19 121 B 1 
ATOM 1850 C CG  . HIS B 2 121 ? 6.737    1.483   -7.497  1.00 91.77 121 B 1 
ATOM 1851 N ND1 . HIS B 2 121 ? 6.569    2.235   -6.350  1.00 80.36 121 B 1 
ATOM 1852 C CD2 . HIS B 2 121 ? 8.084    1.419   -7.730  1.00 80.71 121 B 1 
ATOM 1853 C CE1 . HIS B 2 121 ? 7.778    2.609   -5.915  1.00 82.24 121 B 1 
ATOM 1854 N NE2 . HIS B 2 121 ? 8.726    2.139   -6.722  1.00 84.49 121 B 1 
ATOM 1855 N N   . ILE B 2 122 ? 3.349    -1.173  -9.335  1.00 95.78 122 B 1 
ATOM 1856 C CA  . ILE B 2 122 ? 2.077    -1.471  -10.004 1.00 96.53 122 B 1 
ATOM 1857 C C   . ILE B 2 122 ? 1.144    -2.228  -9.051  1.00 96.58 122 B 1 
ATOM 1858 O O   . ILE B 2 122 ? -0.034   -1.892  -8.968  1.00 95.97 122 B 1 
ATOM 1859 C CB  . ILE B 2 122 ? 2.308    -2.252  -11.323 1.00 96.78 122 B 1 
ATOM 1860 C CG1 . ILE B 2 122 ? 3.016    -1.358  -12.368 1.00 94.38 122 B 1 
ATOM 1861 C CG2 . ILE B 2 122 ? 0.979    -2.757  -11.911 1.00 94.17 122 B 1 
ATOM 1862 C CD1 . ILE B 2 122 ? 3.594    -2.140  -13.557 1.00 89.26 122 B 1 
ATOM 1863 N N   . GLY B 2 123 ? 1.660    -3.204  -8.310  1.00 95.96 123 B 1 
ATOM 1864 C CA  . GLY B 2 123 ? 0.889    -3.932  -7.307  1.00 95.85 123 B 1 
ATOM 1865 C C   . GLY B 2 123 ? 0.391    -3.034  -6.171  1.00 96.08 123 B 1 
ATOM 1866 O O   . GLY B 2 123 ? -0.781   -3.091  -5.802  1.00 95.30 123 B 1 
ATOM 1867 N N   . TYR B 2 124 ? 1.250    -2.138  -5.666  1.00 95.26 124 B 1 
ATOM 1868 C CA  . TYR B 2 124 ? 0.877    -1.170  -4.626  1.00 95.16 124 B 1 
ATOM 1869 C C   . TYR B 2 124 ? -0.195   -0.177  -5.101  1.00 95.51 124 B 1 
ATOM 1870 O O   . TYR B 2 124 ? -1.262   -0.070  -4.493  1.00 95.34 124 B 1 
ATOM 1871 C CB  . TYR B 2 124 ? 2.135    -0.431  -4.144  1.00 94.89 124 B 1 
ATOM 1872 C CG  . TYR B 2 124 ? 1.824    0.729   -3.217  1.00 94.77 124 B 1 
ATOM 1873 C CD1 . TYR B 2 124 ? 1.907    2.056   -3.679  1.00 93.20 124 B 1 
ATOM 1874 C CD2 . TYR B 2 124 ? 1.382    0.487   -1.905  1.00 93.23 124 B 1 
ATOM 1875 C CE1 . TYR B 2 124 ? 1.553    3.127   -2.843  1.00 92.63 124 B 1 
ATOM 1876 C CE2 . TYR B 2 124 ? 1.023    1.554   -1.058  1.00 92.26 124 B 1 
ATOM 1877 C CZ  . TYR B 2 124 ? 1.113    2.869   -1.536  1.00 92.80 124 B 1 
ATOM 1878 O OH  . TYR B 2 124 ? 0.748    3.911   -0.717  1.00 91.44 124 B 1 
ATOM 1879 N N   . PHE B 2 125 ? 0.050    0.529   -6.221  1.00 96.14 125 B 1 
ATOM 1880 C CA  . PHE B 2 125 ? -0.892   1.521   -6.742  1.00 96.41 125 B 1 
ATOM 1881 C C   . PHE B 2 125 ? -2.177   0.874   -7.263  1.00 96.75 125 B 1 
ATOM 1882 O O   . PHE B 2 125 ? -3.270   1.371   -6.989  1.00 96.35 125 B 1 
ATOM 1883 C CB  . PHE B 2 125 ? -0.226   2.372   -7.829  1.00 96.15 125 B 1 
ATOM 1884 C CG  . PHE B 2 125 ? 0.792    3.376   -7.321  1.00 95.68 125 B 1 
ATOM 1885 C CD1 . PHE B 2 125 ? 0.407    4.378   -6.408  1.00 93.80 125 B 1 
ATOM 1886 C CD2 . PHE B 2 125 ? 2.126    3.337   -7.767  1.00 93.54 125 B 1 
ATOM 1887 C CE1 . PHE B 2 125 ? 1.333    5.315   -5.939  1.00 92.80 125 B 1 
ATOM 1888 C CE2 . PHE B 2 125 ? 3.056    4.271   -7.300  1.00 92.75 125 B 1 
ATOM 1889 C CZ  . PHE B 2 125 ? 2.669    5.266   -6.380  1.00 93.12 125 B 1 
ATOM 1890 N N   . GLY B 2 126 ? -2.078   -0.256  -7.954  1.00 96.72 126 B 1 
ATOM 1891 C CA  . GLY B 2 126 ? -3.236   -1.035  -8.377  1.00 96.75 126 B 1 
ATOM 1892 C C   . GLY B 2 126 ? -4.106   -1.445  -7.188  1.00 97.03 126 B 1 
ATOM 1893 O O   . GLY B 2 126 ? -5.308   -1.199  -7.183  1.00 96.22 126 B 1 
ATOM 1894 N N   . GLY B 2 127 ? -3.487   -1.972  -6.137  1.00 96.69 127 B 1 
ATOM 1895 C CA  . GLY B 2 127 ? -4.180   -2.370  -4.916  1.00 96.42 127 B 1 
ATOM 1896 C C   . GLY B 2 127 ? -5.014   -1.242  -4.304  1.00 96.76 127 B 1 
ATOM 1897 O O   . GLY B 2 127 ? -6.225   -1.391  -4.144  1.00 95.75 127 B 1 
ATOM 1898 N N   . ILE B 2 128 ? -4.412   -0.066  -4.061  1.00 96.59 128 B 1 
ATOM 1899 C CA  . ILE B 2 128 ? -5.157   1.053   -3.482  1.00 96.54 128 B 1 
ATOM 1900 C C   . ILE B 2 128 ? -6.236   1.596   -4.426  1.00 96.64 128 B 1 
ATOM 1901 O O   . ILE B 2 128 ? -7.338   1.912   -3.982  1.00 96.21 128 B 1 
ATOM 1902 C CB  . ILE B 2 128 ? -4.223   2.159   -2.952  1.00 95.76 128 B 1 
ATOM 1903 C CG1 . ILE B 2 128 ? -5.002   3.277   -2.229  1.00 90.24 128 B 1 
ATOM 1904 C CG2 . ILE B 2 128 ? -3.330   2.788   -4.033  1.00 89.38 128 B 1 
ATOM 1905 C CD1 . ILE B 2 128 ? -5.936   2.795   -1.110  1.00 83.98 128 B 1 
ATOM 1906 N N   . PHE B 2 129 ? -5.989   1.634   -5.748  1.00 97.46 129 B 1 
ATOM 1907 C CA  . PHE B 2 129 ? -6.983   2.110   -6.706  1.00 97.46 129 B 1 
ATOM 1908 C C   . PHE B 2 129 ? -8.194   1.177   -6.791  1.00 97.12 129 B 1 
ATOM 1909 O O   . PHE B 2 129 ? -9.329   1.649   -6.848  1.00 96.26 129 B 1 
ATOM 1910 C CB  . PHE B 2 129 ? -6.342   2.309   -8.081  1.00 97.33 129 B 1 
ATOM 1911 C CG  . PHE B 2 129 ? -5.267   3.382   -8.182  1.00 97.26 129 B 1 
ATOM 1912 C CD1 . PHE B 2 129 ? -5.154   4.424   -7.243  1.00 95.06 129 B 1 
ATOM 1913 C CD2 . PHE B 2 129 ? -4.360   3.338   -9.266  1.00 94.97 129 B 1 
ATOM 1914 C CE1 . PHE B 2 129 ? -4.143   5.398   -7.369  1.00 94.38 129 B 1 
ATOM 1915 C CE2 . PHE B 2 129 ? -3.356   4.302   -9.394  1.00 94.37 129 B 1 
ATOM 1916 C CZ  . PHE B 2 129 ? -3.246   5.326   -8.443  1.00 95.20 129 B 1 
ATOM 1917 N N   . PHE B 2 130 ? -7.997   -0.140  -6.722  1.00 97.20 130 B 1 
ATOM 1918 C CA  . PHE B 2 130 ? -9.121   -1.079  -6.677  1.00 97.03 130 B 1 
ATOM 1919 C C   . PHE B 2 130 ? -9.879   -1.036  -5.349  1.00 96.49 130 B 1 
ATOM 1920 O O   . PHE B 2 130 ? -11.109  -1.171  -5.353  1.00 95.37 130 B 1 
ATOM 1921 C CB  . PHE B 2 130 ? -8.661   -2.490  -7.054  1.00 96.80 130 B 1 
ATOM 1922 C CG  . PHE B 2 130 ? -8.406   -2.642  -8.544  1.00 96.95 130 B 1 
ATOM 1923 C CD1 . PHE B 2 130 ? -9.465   -2.495  -9.456  1.00 95.77 130 B 1 
ATOM 1924 C CD2 . PHE B 2 130 ? -7.113   -2.868  -9.025  1.00 95.63 130 B 1 
ATOM 1925 C CE1 . PHE B 2 130 ? -9.227   -2.541  -10.841 1.00 95.26 130 B 1 
ATOM 1926 C CE2 . PHE B 2 130 ? -6.868   -2.915  -10.409 1.00 95.12 130 B 1 
ATOM 1927 C CZ  . PHE B 2 130 ? -7.919   -2.740  -11.313 1.00 95.71 130 B 1 
ATOM 1928 N N   . ILE B 2 131 ? -9.222   -0.741  -4.225  1.00 96.89 131 B 1 
ATOM 1929 C CA  . ILE B 2 131 ? -9.907   -0.474  -2.951  1.00 96.43 131 B 1 
ATOM 1930 C C   . ILE B 2 131 ? -10.784  0.788   -3.054  1.00 96.01 131 B 1 
ATOM 1931 O O   . ILE B 2 131 ? -11.938  0.779   -2.610  1.00 94.94 131 B 1 
ATOM 1932 C CB  . ILE B 2 131 ? -8.895   -0.380  -1.785  1.00 95.97 131 B 1 
ATOM 1933 C CG1 . ILE B 2 131 ? -8.225   -1.746  -1.539  1.00 93.75 131 B 1 
ATOM 1934 C CG2 . ILE B 2 131 ? -9.595   0.081   -0.487  1.00 93.99 131 B 1 
ATOM 1935 C CD1 . ILE B 2 131 ? -6.994   -1.689  -0.616  1.00 92.21 131 B 1 
ATOM 1936 N N   . ILE B 2 132 ? -10.279  1.852   -3.693  1.00 97.07 132 B 1 
ATOM 1937 C CA  . ILE B 2 132 ? -11.055  3.071   -3.966  1.00 96.67 132 B 1 
ATOM 1938 C C   . ILE B 2 132 ? -12.261  2.749   -4.856  1.00 95.91 132 B 1 
ATOM 1939 O O   . ILE B 2 132 ? -13.385  3.121   -4.515  1.00 94.76 132 B 1 
ATOM 1940 C CB  . ILE B 2 132 ? -10.147  4.159   -4.592  1.00 96.53 132 B 1 
ATOM 1941 C CG1 . ILE B 2 132 ? -9.163   4.711   -3.530  1.00 93.04 132 B 1 
ATOM 1942 C CG2 . ILE B 2 132 ? -10.979  5.311   -5.180  1.00 93.31 132 B 1 
ATOM 1943 C CD1 . ILE B 2 132 ? -8.033   5.556   -4.140  1.00 91.22 132 B 1 
ATOM 1944 N N   . LEU B 2 133 ? -12.073  2.008   -5.965  1.00 96.03 133 B 1 
ATOM 1945 C CA  . LEU B 2 133 ? -13.169  1.611   -6.854  1.00 95.47 133 B 1 
ATOM 1946 C C   . LEU B 2 133 ? -14.225  0.763   -6.140  1.00 94.47 133 B 1 
ATOM 1947 O O   . LEU B 2 133 ? -15.421  0.973   -6.350  1.00 92.96 133 B 1 
ATOM 1948 C CB  . LEU B 2 133 ? -12.611  0.840   -8.057  1.00 95.25 133 B 1 
ATOM 1949 C CG  . LEU B 2 133 ? -11.913  1.707   -9.119  1.00 93.55 133 B 1 
ATOM 1950 C CD1 . LEU B 2 133 ? -11.406  0.779   -10.219 1.00 90.20 133 B 1 
ATOM 1951 C CD2 . LEU B 2 133 ? -12.870  2.721   -9.769  1.00 89.91 133 B 1 
ATOM 1952 N N   . LEU B 2 134 ? -13.812  -0.154  -5.265  1.00 94.79 134 B 1 
ATOM 1953 C CA  . LEU B 2 134 ? -14.738  -0.925  -4.433  1.00 93.83 134 B 1 
ATOM 1954 C C   . LEU B 2 134 ? -15.542  -0.029  -3.494  1.00 93.22 134 B 1 
ATOM 1955 O O   . LEU B 2 134 ? -16.753  -0.232  -3.338  1.00 91.72 134 B 1 
ATOM 1956 C CB  . LEU B 2 134 ? -13.941  -1.960  -3.623  1.00 93.21 134 B 1 
ATOM 1957 C CG  . LEU B 2 134 ? -13.515  -3.193  -4.440  1.00 91.41 134 B 1 
ATOM 1958 C CD1 . LEU B 2 134 ? -12.473  -3.995  -3.654  1.00 89.12 134 B 1 
ATOM 1959 C CD2 . LEU B 2 134 ? -14.712  -4.109  -4.722  1.00 89.11 134 B 1 
ATOM 1960 N N   . THR B 2 135 ? -14.913  0.983   -2.911  1.00 94.77 135 B 1 
ATOM 1961 C CA  . THR B 2 135 ? -15.570  1.962   -2.044  1.00 94.40 135 B 1 
ATOM 1962 C C   . THR B 2 135 ? -16.587  2.802   -2.820  1.00 93.67 135 B 1 
ATOM 1963 O O   . THR B 2 135 ? -17.746  2.915   -2.396  1.00 92.13 135 B 1 
ATOM 1964 C CB  . THR B 2 135 ? -14.528  2.845   -1.348  1.00 94.41 135 B 1 
ATOM 1965 O OG1 . THR B 2 135 ? -13.717  2.017   -0.542  1.00 84.14 135 B 1 
ATOM 1966 C CG2 . THR B 2 135 ? -15.154  3.892   -0.428  1.00 84.12 135 B 1 
ATOM 1967 N N   . ILE B 2 136 ? -16.217  3.307   -4.004  1.00 93.71 136 B 1 
ATOM 1968 C CA  . ILE B 2 136 ? -17.114  4.052   -4.904  1.00 93.05 136 B 1 
ATOM 1969 C C   . ILE B 2 136 ? -18.272  3.168   -5.368  1.00 91.93 136 B 1 
ATOM 1970 O O   . ILE B 2 136 ? -19.427  3.593   -5.327  1.00 90.15 136 B 1 
ATOM 1971 C CB  . ILE B 2 136 ? -16.319  4.643   -6.085  1.00 93.01 136 B 1 
ATOM 1972 C CG1 . ILE B 2 136 ? -15.313  5.713   -5.596  1.00 90.90 136 B 1 
ATOM 1973 C CG2 . ILE B 2 136 ? -17.263  5.260   -7.130  1.00 90.75 136 B 1 
ATOM 1974 C CD1 . ILE B 2 136 ? -14.306  6.162   -6.654  1.00 86.71 136 B 1 
ATOM 1975 N N   . ASP B 2 137 ? -18.015  1.901   -5.741  1.00 92.00 137 B 1 
ATOM 1976 C CA  . ASP B 2 137 ? -19.060  0.954   -6.142  1.00 90.64 137 B 1 
ATOM 1977 C C   . ASP B 2 137 ? -20.095  0.728   -5.032  1.00 90.10 137 B 1 
ATOM 1978 O O   . ASP B 2 137 ? -21.296  0.683   -5.291  1.00 88.46 137 B 1 
ATOM 1979 C CB  . ASP B 2 137 ? -18.428  -0.390  -6.569  1.00 89.22 137 B 1 
ATOM 1980 C CG  . ASP B 2 137 ? -19.496  -1.437  -6.895  1.00 86.77 137 B 1 
ATOM 1981 O OD1 . ASP B 2 137 ? -20.298  -1.233  -7.828  1.00 82.82 137 B 1 
ATOM 1982 O OD2 . ASP B 2 137 ? -19.637  -2.454  -6.174  1.00 82.11 137 B 1 
ATOM 1983 N N   . ARG B 2 138 ? -19.648  0.629   -3.779  1.00 90.19 138 B 1 
ATOM 1984 C CA  . ARG B 2 138 ? -20.562  0.514   -2.633  1.00 89.37 138 B 1 
ATOM 1985 C C   . ARG B 2 138 ? -21.343  1.798   -2.398  1.00 89.74 138 B 1 
ATOM 1986 O O   . ARG B 2 138 ? -22.547  1.717   -2.137  1.00 87.78 138 B 1 
ATOM 1987 C CB  . ARG B 2 138 ? -19.799  0.144   -1.358  1.00 87.52 138 B 1 
ATOM 1988 C CG  . ARG B 2 138 ? -19.240  -1.278  -1.332  1.00 80.56 138 B 1 
ATOM 1989 C CD  . ARG B 2 138 ? -20.304  -2.357  -1.524  1.00 77.34 138 B 1 
ATOM 1990 N NE  . ARG B 2 138 ? -20.302  -2.851  -2.900  1.00 74.46 138 B 1 
ATOM 1991 C CZ  . ARG B 2 138 ? -21.113  -3.782  -3.385  1.00 70.30 138 B 1 
ATOM 1992 N NH1 . ARG B 2 138 ? -22.069  -4.300  -2.668  1.00 62.06 138 B 1 
ATOM 1993 N NH2 . ARG B 2 138 ? -20.958  -4.209  -4.592  1.00 63.80 138 B 1 
ATOM 1994 N N   . TYR B 2 139 ? -20.689  2.955   -2.506  1.00 90.00 139 B 1 
ATOM 1995 C CA  . TYR B 2 139 ? -21.347  4.252   -2.384  1.00 90.45 139 B 1 
ATOM 1996 C C   . TYR B 2 139 ? -22.460  4.404   -3.433  1.00 89.93 139 B 1 
ATOM 1997 O O   . TYR B 2 139 ? -23.616  4.621   -3.063  1.00 88.97 139 B 1 
ATOM 1998 C CB  . TYR B 2 139 ? -20.303  5.363   -2.491  1.00 91.12 139 B 1 
ATOM 1999 C CG  . TYR B 2 139 ? -20.900  6.742   -2.548  1.00 91.69 139 B 1 
ATOM 2000 C CD1 . TYR B 2 139 ? -21.086  7.402   -3.787  1.00 89.93 139 B 1 
ATOM 2001 C CD2 . TYR B 2 139 ? -21.317  7.387   -1.365  1.00 90.56 139 B 1 
ATOM 2002 C CE1 . TYR B 2 139 ? -21.676  8.670   -3.840  1.00 90.09 139 B 1 
ATOM 2003 C CE2 . TYR B 2 139 ? -21.918  8.658   -1.406  1.00 90.27 139 B 1 
ATOM 2004 C CZ  . TYR B 2 139 ? -22.088  9.292   -2.651  1.00 90.86 139 B 1 
ATOM 2005 O OH  . TYR B 2 139 ? -22.682  10.533  -2.695  1.00 89.72 139 B 1 
ATOM 2006 N N   . LEU B 2 140 ? -22.161  4.164   -4.713  1.00 89.60 140 B 1 
ATOM 2007 C CA  . LEU B 2 140 ? -23.150  4.251   -5.790  1.00 88.98 140 B 1 
ATOM 2008 C C   . LEU B 2 140 ? -24.294  3.242   -5.601  1.00 88.29 140 B 1 
ATOM 2009 O O   . LEU B 2 140 ? -25.461  3.596   -5.749  1.00 86.38 140 B 1 
ATOM 2010 C CB  . LEU B 2 140 ? -22.451  4.021   -7.142  1.00 88.41 140 B 1 
ATOM 2011 C CG  . LEU B 2 140 ? -21.473  5.134   -7.569  1.00 85.05 140 B 1 
ATOM 2012 C CD1 . LEU B 2 140 ? -20.808  4.732   -8.886  1.00 81.14 140 B 1 
ATOM 2013 C CD2 . LEU B 2 140 ? -22.176  6.479   -7.775  1.00 80.60 140 B 1 
ATOM 2014 N N   . ALA B 2 141 ? -23.984  2.005   -5.202  1.00 88.10 141 B 1 
ATOM 2015 C CA  . ALA B 2 141 ? -24.998  0.971   -5.003  1.00 86.99 141 B 1 
ATOM 2016 C C   . ALA B 2 141 ? -25.986  1.266   -3.855  1.00 86.59 141 B 1 
ATOM 2017 O O   . ALA B 2 141 ? -27.090  0.713   -3.855  1.00 84.13 141 B 1 
ATOM 2018 C CB  . ALA B 2 141 ? -24.293  -0.363  -4.752  1.00 85.35 141 B 1 
ATOM 2019 N N   . ILE B 2 142 ? -25.582  2.071   -2.880  1.00 86.94 142 B 1 
ATOM 2020 C CA  . ILE B 2 142 ? -26.395  2.356   -1.688  1.00 86.78 142 B 1 
ATOM 2021 C C   . ILE B 2 142 ? -27.056  3.726   -1.777  1.00 86.69 142 B 1 
ATOM 2022 O O   . ILE B 2 142 ? -28.254  3.829   -1.537  1.00 84.49 142 B 1 
ATOM 2023 C CB  . ILE B 2 142 ? -25.543  2.184   -0.415  1.00 85.57 142 B 1 
ATOM 2024 C CG1 . ILE B 2 142 ? -25.203  0.692   -0.264  1.00 82.43 142 B 1 
ATOM 2025 C CG2 . ILE B 2 142 ? -26.273  2.704   0.838   1.00 80.98 142 B 1 
ATOM 2026 C CD1 . ILE B 2 142 ? -24.197  0.410   0.838   1.00 75.08 142 B 1 
ATOM 2027 N N   . VAL B 2 143 ? -26.278  4.750   -2.130  1.00 87.56 143 B 1 
ATOM 2028 C CA  . VAL B 2 143 ? -26.736  6.142   -2.148  1.00 87.67 143 B 1 
ATOM 2029 C C   . VAL B 2 143 ? -27.449  6.474   -3.455  1.00 86.68 143 B 1 
ATOM 2030 O O   . VAL B 2 143 ? -28.509  7.090   -3.439  1.00 82.54 143 B 1 
ATOM 2031 C CB  . VAL B 2 143 ? -25.565  7.107   -1.877  1.00 87.18 143 B 1 
ATOM 2032 C CG1 . VAL B 2 143 ? -26.037  8.559   -1.820  1.00 81.87 143 B 1 
ATOM 2033 C CG2 . VAL B 2 143 ? -24.892  6.784   -0.533  1.00 82.85 143 B 1 
ATOM 2034 N N   . HIS B 2 144 ? -26.912  6.003   -4.593  1.00 86.43 144 B 1 
ATOM 2035 C CA  . HIS B 2 144 ? -27.443  6.261   -5.940  1.00 85.16 144 B 1 
ATOM 2036 C C   . HIS B 2 144 ? -27.904  4.975   -6.623  1.00 83.53 144 B 1 
ATOM 2037 O O   . HIS B 2 144 ? -27.501  4.649   -7.743  1.00 77.79 144 B 1 
ATOM 2038 C CB  . HIS B 2 144 ? -26.408  7.048   -6.759  1.00 83.98 144 B 1 
ATOM 2039 C CG  . HIS B 2 144 ? -26.088  8.388   -6.173  1.00 82.29 144 B 1 
ATOM 2040 N ND1 . HIS B 2 144 ? -26.926  9.482   -6.149  1.00 71.31 144 B 1 
ATOM 2041 C CD2 . HIS B 2 144 ? -24.935  8.748   -5.528  1.00 71.62 144 B 1 
ATOM 2042 C CE1 . HIS B 2 144 ? -26.288  10.482  -5.521  1.00 73.42 144 B 1 
ATOM 2043 N NE2 . HIS B 2 144 ? -25.070  10.066  -5.123  1.00 74.02 144 B 1 
ATOM 2044 N N   . ALA B 2 145 ? -28.795  4.206   -5.969  1.00 79.83 145 B 1 
ATOM 2045 C CA  . ALA B 2 145 ? -29.200  2.877   -6.411  1.00 76.56 145 B 1 
ATOM 2046 C C   . ALA B 2 145 ? -29.750  2.825   -7.856  1.00 76.65 145 B 1 
ATOM 2047 O O   . ALA B 2 145 ? -29.444  1.888   -8.594  1.00 71.79 145 B 1 
ATOM 2048 C CB  . ALA B 2 145 ? -30.239  2.341   -5.413  1.00 71.22 145 B 1 
ATOM 2049 N N   . VAL B 2 146 ? -30.517  3.833   -8.291  1.00 73.31 146 B 1 
ATOM 2050 C CA  . VAL B 2 146 ? -31.090  3.902   -9.648  1.00 73.11 146 B 1 
ATOM 2051 C C   . VAL B 2 146 ? -29.994  4.089   -10.699 1.00 73.35 146 B 1 
ATOM 2052 O O   . VAL B 2 146 ? -29.971  3.378   -11.707 1.00 70.05 146 B 1 
ATOM 2053 C CB  . VAL B 2 146 ? -32.128  5.037   -9.756  1.00 69.45 146 B 1 
ATOM 2054 C CG1 . VAL B 2 146 ? -32.757  5.092   -11.149 1.00 61.42 146 B 1 
ATOM 2055 C CG2 . VAL B 2 146 ? -33.263  4.846   -8.736  1.00 63.34 146 B 1 
ATOM 2056 N N   . PHE B 2 147 ? -29.051  5.002   -10.477 1.00 75.90 147 B 1 
ATOM 2057 C CA  . PHE B 2 147 ? -27.911  5.208   -11.367 1.00 76.66 147 B 1 
ATOM 2058 C C   . PHE B 2 147 ? -27.007  3.966   -11.402 1.00 76.89 147 B 1 
ATOM 2059 O O   . PHE B 2 147 ? -26.593  3.514   -12.472 1.00 73.56 147 B 1 
ATOM 2060 C CB  . PHE B 2 147 ? -27.130  6.438   -10.904 1.00 73.68 147 B 1 
ATOM 2061 C CG  . PHE B 2 147 ? -25.909  6.722   -11.754 1.00 70.61 147 B 1 
ATOM 2062 C CD1 . PHE B 2 147 ? -24.633  6.340   -11.307 1.00 63.38 147 B 1 
ATOM 2063 C CD2 . PHE B 2 147 ? -26.055  7.345   -13.003 1.00 62.45 147 B 1 
ATOM 2064 C CE1 . PHE B 2 147 ? -23.510  6.583   -12.108 1.00 58.88 147 B 1 
ATOM 2065 C CE2 . PHE B 2 147 ? -24.928  7.595   -13.811 1.00 57.98 147 B 1 
ATOM 2066 C CZ  . PHE B 2 147 ? -23.657  7.213   -13.360 1.00 60.03 147 B 1 
ATOM 2067 N N   . ALA B 2 148 ? -26.791  3.352   -10.259 1.00 72.69 148 B 1 
ATOM 2068 C CA  . ALA B 2 148 ? -25.980  2.152   -10.131 1.00 69.79 148 B 1 
ATOM 2069 C C   . ALA B 2 148 ? -26.519  0.971   -10.946 1.00 71.79 148 B 1 
ATOM 2070 O O   . ALA B 2 148 ? -25.724  0.206   -11.481 1.00 70.14 148 B 1 
ATOM 2071 C CB  . ALA B 2 148 ? -25.878  1.802   -8.647  1.00 65.59 148 B 1 
ATOM 2072 N N   . LEU B 2 149 ? -27.831  0.826   -11.114 1.00 72.52 149 B 1 
ATOM 2073 C CA  . LEU B 2 149 ? -28.428  -0.217  -11.952 1.00 72.57 149 B 1 
ATOM 2074 C C   . LEU B 2 149 ? -27.981  -0.141  -13.415 1.00 74.77 149 B 1 
ATOM 2075 O O   . LEU B 2 149 ? -27.719  -1.175  -14.027 1.00 71.83 149 B 1 
ATOM 2076 C CB  . LEU B 2 149 ? -29.963  -0.114  -11.884 1.00 68.05 149 B 1 
ATOM 2077 C CG  . LEU B 2 149 ? -30.551  -0.833  -10.672 1.00 60.34 149 B 1 
ATOM 2078 C CD1 . LEU B 2 149 ? -31.986  -0.365  -10.422 1.00 55.72 149 B 1 
ATOM 2079 C CD2 . LEU B 2 149 ? -30.563  -2.347  -10.914 1.00 55.67 149 B 1 
ATOM 2080 N N   . LYS B 2 150 ? -27.845  1.081   -13.976 1.00 72.60 150 B 1 
ATOM 2081 C CA  . LYS B 2 150 ? -27.393  1.294   -15.354 1.00 73.25 150 B 1 
ATOM 2082 C C   . LYS B 2 150 ? -25.860  1.233   -15.475 1.00 73.60 150 B 1 
ATOM 2083 O O   . LYS B 2 150 ? -25.351  0.663   -16.426 1.00 71.27 150 B 1 
ATOM 2084 C CB  . LYS B 2 150 ? -27.935  2.624   -15.901 1.00 71.37 150 B 1 
ATOM 2085 C CG  . LYS B 2 150 ? -29.467  2.620   -16.066 1.00 64.49 150 B 1 
ATOM 2086 C CD  . LYS B 2 150 ? -29.942  3.913   -16.736 1.00 60.62 150 B 1 
ATOM 2087 C CE  . LYS B 2 150 ? -31.456  3.897   -16.955 1.00 53.11 150 B 1 
ATOM 2088 N NZ  . LYS B 2 150 ? -31.940  5.113   -17.675 1.00 46.64 150 B 1 
ATOM 2089 N N   . ALA B 2 151 ? -25.143  1.786   -14.513 1.00 74.00 151 B 1 
ATOM 2090 C CA  . ALA B 2 151 ? -23.688  1.916   -14.566 1.00 73.83 151 B 1 
ATOM 2091 C C   . ALA B 2 151 ? -22.931  0.638   -14.175 1.00 76.22 151 B 1 
ATOM 2092 O O   . ALA B 2 151 ? -21.837  0.388   -14.668 1.00 72.31 151 B 1 
ATOM 2093 C CB  . ALA B 2 151 ? -23.286  3.097   -13.673 1.00 68.76 151 B 1 
ATOM 2094 N N   . ARG B 2 152 ? -23.483  -0.191  -13.291 1.00 75.50 152 B 1 
ATOM 2095 C CA  . ARG B 2 152 ? -22.777  -1.353  -12.711 1.00 75.20 152 B 1 
ATOM 2096 C C   . ARG B 2 152 ? -22.819  -2.590  -13.606 1.00 75.78 152 B 1 
ATOM 2097 O O   . ARG B 2 152 ? -23.237  -3.671  -13.177 1.00 74.41 152 B 1 
ATOM 2098 C CB  . ARG B 2 152 ? -23.244  -1.620  -11.274 1.00 73.01 152 B 1 
ATOM 2099 C CG  . ARG B 2 152 ? -22.911  -0.455  -10.328 1.00 68.06 152 B 1 
ATOM 2100 C CD  . ARG B 2 152 ? -23.466  -0.698  -8.933  1.00 66.86 152 B 1 
ATOM 2101 N NE  . ARG B 2 152 ? -22.733  -1.766  -8.251  1.00 64.97 152 B 1 
ATOM 2102 C CZ  . ARG B 2 152 ? -23.228  -2.787  -7.577  1.00 62.34 152 B 1 
ATOM 2103 N NH1 . ARG B 2 152 ? -24.508  -2.934  -7.369  1.00 58.67 152 B 1 
ATOM 2104 N NH2 . ARG B 2 152 ? -22.414  -3.673  -7.097  1.00 58.31 152 B 1 
ATOM 2105 N N   . THR B 2 153 ? -22.370  -2.447  -14.855 1.00 81.81 153 B 1 
ATOM 2106 C CA  . THR B 2 153 ? -22.272  -3.531  -15.832 1.00 82.21 153 B 1 
ATOM 2107 C C   . THR B 2 153 ? -20.880  -4.158  -15.830 1.00 84.44 153 B 1 
ATOM 2108 O O   . THR B 2 153 ? -19.900  -3.548  -15.391 1.00 83.39 153 B 1 
ATOM 2109 C CB  . THR B 2 153 ? -22.652  -3.058  -17.239 1.00 78.13 153 B 1 
ATOM 2110 O OG1 . THR B 2 153 ? -21.724  -2.113  -17.705 1.00 69.68 153 B 1 
ATOM 2111 C CG2 . THR B 2 153 ? -24.042  -2.428  -17.291 1.00 68.18 153 B 1 
ATOM 2112 N N   . VAL B 2 154 ? -20.775  -5.388  -16.353 1.00 86.11 154 B 1 
ATOM 2113 C CA  . VAL B 2 154 ? -19.484  -6.076  -16.529 1.00 86.92 154 B 1 
ATOM 2114 C C   . VAL B 2 154 ? -18.575  -5.291  -17.473 1.00 89.03 154 B 1 
ATOM 2115 O O   . VAL B 2 154 ? -17.406  -5.090  -17.166 1.00 88.70 154 B 1 
ATOM 2116 C CB  . VAL B 2 154 ? -19.698  -7.515  -17.034 1.00 84.48 154 B 1 
ATOM 2117 C CG1 . VAL B 2 154 ? -18.394  -8.225  -17.366 1.00 76.85 154 B 1 
ATOM 2118 C CG2 . VAL B 2 154 ? -20.437  -8.341  -15.972 1.00 76.39 154 B 1 
ATOM 2119 N N   . THR B 2 155 ? -19.118  -4.767  -18.581 1.00 88.32 155 B 1 
ATOM 2120 C CA  . THR B 2 155 ? -18.373  -3.949  -19.547 1.00 89.31 155 B 1 
ATOM 2121 C C   . THR B 2 155 ? -17.781  -2.709  -18.892 1.00 90.17 155 B 1 
ATOM 2122 O O   . THR B 2 155 ? -16.593  -2.434  -19.062 1.00 89.49 155 B 1 
ATOM 2123 C CB  . THR B 2 155 ? -19.287  -3.524  -20.704 1.00 88.42 155 B 1 
ATOM 2124 O OG1 . THR B 2 155 ? -20.023  -4.633  -21.165 1.00 77.19 155 B 1 
ATOM 2125 C CG2 . THR B 2 155 ? -18.502  -2.955  -21.878 1.00 74.44 155 B 1 
ATOM 2126 N N   . PHE B 2 156 ? -18.570  -1.995  -18.089 1.00 90.34 156 B 1 
ATOM 2127 C CA  . PHE B 2 156 ? -18.079  -0.851  -17.336 1.00 90.69 156 B 1 
ATOM 2128 C C   . PHE B 2 156 ? -16.956  -1.241  -16.361 1.00 91.54 156 B 1 
ATOM 2129 O O   . PHE B 2 156 ? -15.960  -0.536  -16.258 1.00 91.24 156 B 1 
ATOM 2130 C CB  . PHE B 2 156 ? -19.243  -0.196  -16.596 1.00 89.32 156 B 1 
ATOM 2131 C CG  . PHE B 2 156 ? -18.848  1.067   -15.856 1.00 87.37 156 B 1 
ATOM 2132 C CD1 . PHE B 2 156 ? -18.594  1.034   -14.479 1.00 82.49 156 B 1 
ATOM 2133 C CD2 . PHE B 2 156 ? -18.706  2.276   -16.566 1.00 81.49 156 B 1 
ATOM 2134 C CE1 . PHE B 2 156 ? -18.202  2.207   -13.808 1.00 79.95 156 B 1 
ATOM 2135 C CE2 . PHE B 2 156 ? -18.317  3.441   -15.898 1.00 78.41 156 B 1 
ATOM 2136 C CZ  . PHE B 2 156 ? -18.067  3.412   -14.520 1.00 79.22 156 B 1 
ATOM 2137 N N   . GLY B 2 157 ? -17.086  -2.400  -15.713 1.00 91.26 157 B 1 
ATOM 2138 C CA  . GLY B 2 157 ? -16.052  -2.934  -14.832 1.00 91.62 157 B 1 
ATOM 2139 C C   . GLY B 2 157 ? -14.753  -3.261  -15.550 1.00 93.17 157 B 1 
ATOM 2140 O O   . GLY B 2 157 ? -13.680  -2.935  -15.040 1.00 92.56 157 B 1 
ATOM 2141 N N   . VAL B 2 158 ? -14.816  -3.850  -16.754 1.00 92.54 158 B 1 
ATOM 2142 C CA  . VAL B 2 158 ? -13.627  -4.144  -17.570 1.00 93.34 158 B 1 
ATOM 2143 C C   . VAL B 2 158 ? -12.950  -2.849  -18.020 1.00 94.46 158 B 1 
ATOM 2144 O O   . VAL B 2 158 ? -11.746  -2.690  -17.803 1.00 94.36 158 B 1 
ATOM 2145 C CB  . VAL B 2 158 ? -13.981  -5.041  -18.761 1.00 92.47 158 B 1 
ATOM 2146 C CG1 . VAL B 2 158 ? -12.788  -5.246  -19.700 1.00 87.86 158 B 1 
ATOM 2147 C CG2 . VAL B 2 158 ? -14.416  -6.429  -18.284 1.00 87.56 158 B 1 
ATOM 2148 N N   . VAL B 2 159 ? -13.706  -1.891  -18.574 1.00 94.26 159 B 1 
ATOM 2149 C CA  . VAL B 2 159 ? -13.153  -0.616  -19.046 1.00 94.87 159 B 1 
ATOM 2150 C C   . VAL B 2 159 ? -12.497  0.167   -17.903 1.00 95.54 159 B 1 
ATOM 2151 O O   . VAL B 2 159 ? -11.349  0.591   -18.027 1.00 95.26 159 B 1 
ATOM 2152 C CB  . VAL B 2 159 ? -14.241  0.232   -19.741 1.00 94.22 159 B 1 
ATOM 2153 C CG1 . VAL B 2 159 ? -13.752  1.635   -20.103 1.00 89.31 159 B 1 
ATOM 2154 C CG2 . VAL B 2 159 ? -14.691  -0.434  -21.044 1.00 88.89 159 B 1 
ATOM 2155 N N   . THR B 2 160 ? -13.181  0.305   -16.767 1.00 95.21 160 B 1 
ATOM 2156 C CA  . THR B 2 160 ? -12.619  1.000   -15.602 1.00 95.38 160 B 1 
ATOM 2157 C C   . THR B 2 160 ? -11.400  0.285   -15.024 1.00 96.15 160 B 1 
ATOM 2158 O O   . THR B 2 160 ? -10.465  0.955   -14.605 1.00 95.63 160 B 1 
ATOM 2159 C CB  . THR B 2 160 ? -13.655  1.212   -14.493 1.00 93.70 160 B 1 
ATOM 2160 O OG1 . THR B 2 160 ? -14.323  0.012   -14.164 1.00 82.42 160 B 1 
ATOM 2161 C CG2 . THR B 2 160 ? -14.715  2.231   -14.889 1.00 82.46 160 B 1 
ATOM 2162 N N   . SER B 2 161 ? -11.359  -1.044  -15.073 1.00 95.80 161 B 1 
ATOM 2163 C CA  . SER B 2 161 ? -10.192  -1.809  -14.636 1.00 96.34 161 B 1 
ATOM 2164 C C   . SER B 2 161 ? -8.986   -1.575  -15.542 1.00 97.07 161 B 1 
ATOM 2165 O O   . SER B 2 161 ? -7.895   -1.331  -15.042 1.00 96.42 161 B 1 
ATOM 2166 C CB  . SER B 2 161 ? -10.498  -3.306  -14.563 1.00 95.26 161 B 1 
ATOM 2167 O OG  . SER B 2 161 ? -11.554  -3.554  -13.651 1.00 85.29 161 B 1 
ATOM 2168 N N   . VAL B 2 162 ? -9.173   -1.565  -16.872 1.00 97.37 162 B 1 
ATOM 2169 C CA  . VAL B 2 162 ? -8.096   -1.266  -17.830 1.00 97.69 162 B 1 
ATOM 2170 C C   . VAL B 2 162 ? -7.544   0.147   -17.606 1.00 97.83 162 B 1 
ATOM 2171 O O   . VAL B 2 162 ? -6.330   0.319   -17.502 1.00 97.38 162 B 1 
ATOM 2172 C CB  . VAL B 2 162 ? -8.573   -1.449  -19.280 1.00 97.14 162 B 1 
ATOM 2173 C CG1 . VAL B 2 162 ? -7.538   -0.965  -20.302 1.00 93.72 162 B 1 
ATOM 2174 C CG2 . VAL B 2 162 ? -8.826   -2.928  -19.575 1.00 93.73 162 B 1 
ATOM 2175 N N   . ILE B 2 163 ? -8.417   1.144   -17.461 1.00 97.71 163 B 1 
ATOM 2176 C CA  . ILE B 2 163 ? -7.995   2.523   -17.172 1.00 97.66 163 B 1 
ATOM 2177 C C   . ILE B 2 163 ? -7.215   2.580   -15.851 1.00 97.79 163 B 1 
ATOM 2178 O O   . ILE B 2 163 ? -6.170   3.213   -15.780 1.00 97.13 163 B 1 
ATOM 2179 C CB  . ILE B 2 163 ? -9.217   3.473   -17.153 1.00 97.08 163 B 1 
ATOM 2180 C CG1 . ILE B 2 163 ? -9.832   3.579   -18.569 1.00 94.08 163 B 1 
ATOM 2181 C CG2 . ILE B 2 163 ? -8.834   4.874   -16.652 1.00 93.67 163 B 1 
ATOM 2182 C CD1 . ILE B 2 163 ? -11.222  4.235   -18.605 1.00 86.55 163 B 1 
ATOM 2183 N N   . THR B 2 164 ? -7.682   1.876   -14.829 1.00 97.89 164 B 1 
ATOM 2184 C CA  . THR B 2 164 ? -7.016   1.841   -13.518 1.00 97.88 164 B 1 
ATOM 2185 C C   . THR B 2 164 ? -5.624   1.228   -13.604 1.00 97.90 164 B 1 
ATOM 2186 O O   . THR B 2 164 ? -4.692   1.775   -13.020 1.00 97.03 164 B 1 
ATOM 2187 C CB  . THR B 2 164 ? -7.868   1.069   -12.506 1.00 96.98 164 B 1 
ATOM 2188 O OG1 . THR B 2 164 ? -9.133   1.685   -12.406 1.00 90.31 164 B 1 
ATOM 2189 C CG2 . THR B 2 164 ? -7.268   1.078   -11.109 1.00 90.51 164 B 1 
ATOM 2190 N N   . TRP B 2 165 ? -5.452   0.141   -14.367 1.00 97.69 165 B 1 
ATOM 2191 C CA  . TRP B 2 165 ? -4.140   -0.449  -14.609 1.00 97.75 165 B 1 
ATOM 2192 C C   . TRP B 2 165 ? -3.207   0.500   -15.356 1.00 97.70 165 B 1 
ATOM 2193 O O   . TRP B 2 165 ? -2.048   0.632   -14.975 1.00 96.93 165 B 1 
ATOM 2194 C CB  . TRP B 2 165 ? -4.285   -1.771  -15.362 1.00 97.40 165 B 1 
ATOM 2195 C CG  . TRP B 2 165 ? -4.707   -2.922  -14.500 1.00 97.09 165 B 1 
ATOM 2196 C CD1 . TRP B 2 165 ? -5.830   -3.666  -14.661 1.00 95.47 165 B 1 
ATOM 2197 C CD2 . TRP B 2 165 ? -4.022   -3.481  -13.344 1.00 96.54 165 B 1 
ATOM 2198 N NE1 . TRP B 2 165 ? -5.877   -4.656  -13.685 1.00 94.65 165 B 1 
ATOM 2199 C CE2 . TRP B 2 165 ? -4.783   -4.574  -12.858 1.00 95.87 165 B 1 
ATOM 2200 C CE3 . TRP B 2 165 ? -2.812   -3.164  -12.675 1.00 95.35 165 B 1 
ATOM 2201 C CZ2 . TRP B 2 165 ? -4.369   -5.333  -11.739 1.00 94.62 165 B 1 
ATOM 2202 C CZ3 . TRP B 2 165 ? -2.406   -3.921  -11.553 1.00 94.13 165 B 1 
ATOM 2203 C CH2 . TRP B 2 165 ? -3.181   -4.989  -11.099 1.00 93.82 165 B 1 
ATOM 2204 N N   . LEU B 2 166 ? -3.702   1.231   -16.367 1.00 98.02 166 B 1 
ATOM 2205 C CA  . LEU B 2 166 ? -2.909   2.242   -17.061 1.00 97.94 166 B 1 
ATOM 2206 C C   . LEU B 2 166 ? -2.443   3.342   -16.104 1.00 97.82 166 B 1 
ATOM 2207 O O   . LEU B 2 166 ? -1.254   3.664   -16.079 1.00 97.05 166 B 1 
ATOM 2208 C CB  . LEU B 2 166 ? -3.719   2.833   -18.229 1.00 97.76 166 B 1 
ATOM 2209 C CG  . LEU B 2 166 ? -3.957   1.867   -19.408 1.00 93.34 166 B 1 
ATOM 2210 C CD1 . LEU B 2 166 ? -4.923   2.501   -20.406 1.00 86.83 166 B 1 
ATOM 2211 C CD2 . LEU B 2 166 ? -2.670   1.517   -20.137 1.00 87.86 166 B 1 
ATOM 2212 N N   . VAL B 2 167 ? -3.331   3.858   -15.254 1.00 98.03 167 B 1 
ATOM 2213 C CA  . VAL B 2 167 ? -2.973   4.867   -14.252 1.00 97.66 167 B 1 
ATOM 2214 C C   . VAL B 2 167 ? -1.952   4.326   -13.241 1.00 97.52 167 B 1 
ATOM 2215 O O   . VAL B 2 167 ? -0.998   5.024   -12.914 1.00 96.49 167 B 1 
ATOM 2216 C CB  . VAL B 2 167 ? -4.231   5.412   -13.540 1.00 97.05 167 B 1 
ATOM 2217 C CG1 . VAL B 2 167 ? -3.885   6.426   -12.450 1.00 93.69 167 B 1 
ATOM 2218 C CG2 . VAL B 2 167 ? -5.150   6.148   -14.523 1.00 93.56 167 B 1 
ATOM 2219 N N   . ALA B 2 168 ? -2.093   3.071   -12.809 1.00 97.59 168 B 1 
ATOM 2220 C CA  . ALA B 2 168 ? -1.138   2.432   -11.909 1.00 97.24 168 B 1 
ATOM 2221 C C   . ALA B 2 168 ? 0.249    2.268   -12.559 1.00 97.09 168 B 1 
ATOM 2222 O O   . ALA B 2 168 ? 1.272    2.509   -11.916 1.00 95.74 168 B 1 
ATOM 2223 C CB  . ALA B 2 168 ? -1.706   1.082   -11.455 1.00 96.90 168 B 1 
ATOM 2224 N N   . VAL B 2 169 ? 0.307    1.908   -13.859 1.00 97.71 169 B 1 
ATOM 2225 C CA  . VAL B 2 169 ? 1.555    1.850   -14.626 1.00 97.52 169 B 1 
ATOM 2226 C C   . VAL B 2 169 ? 2.190    3.233   -14.723 1.00 97.37 169 B 1 
ATOM 2227 O O   . VAL B 2 169 ? 3.366    3.376   -14.395 1.00 96.36 169 B 1 
ATOM 2228 C CB  . VAL B 2 169 ? 1.332    1.225   -16.014 1.00 97.17 169 B 1 
ATOM 2229 C CG1 . VAL B 2 169 ? 2.566    1.350   -16.914 1.00 94.00 169 B 1 
ATOM 2230 C CG2 . VAL B 2 169 ? 1.019    -0.275  -15.896 1.00 94.14 169 B 1 
ATOM 2231 N N   . PHE B 2 170 ? 1.426    4.279   -15.095 1.00 97.42 170 B 1 
ATOM 2232 C CA  . PHE B 2 170 ? 1.942    5.647   -15.165 1.00 97.19 170 B 1 
ATOM 2233 C C   . PHE B 2 170 ? 2.469    6.151   -13.822 1.00 96.75 170 B 1 
ATOM 2234 O O   . PHE B 2 170 ? 3.547    6.738   -13.773 1.00 95.14 170 B 1 
ATOM 2235 C CB  . PHE B 2 170 ? 0.866    6.598   -15.712 1.00 96.66 170 B 1 
ATOM 2236 C CG  . PHE B 2 170 ? 0.722    6.554   -17.223 1.00 92.59 170 B 1 
ATOM 2237 C CD1 . PHE B 2 170 ? 1.788    6.951   -18.034 1.00 84.91 170 B 1 
ATOM 2238 C CD2 . PHE B 2 170 ? -0.477   6.132   -17.815 1.00 84.02 170 B 1 
ATOM 2239 C CE1 . PHE B 2 170 ? 1.673    6.914   -19.436 1.00 81.79 170 B 1 
ATOM 2240 C CE2 . PHE B 2 170 ? -0.602   6.087   -19.215 1.00 81.99 170 B 1 
ATOM 2241 C CZ  . PHE B 2 170 ? 0.473    6.472   -20.025 1.00 82.52 170 B 1 
ATOM 2242 N N   . ALA B 2 171 ? 1.780    5.866   -12.723 1.00 96.48 171 B 1 
ATOM 2243 C CA  . ALA B 2 171 ? 2.251    6.204   -11.381 1.00 95.72 171 B 1 
ATOM 2244 C C   . ALA B 2 171 ? 3.546    5.467   -11.000 1.00 94.96 171 B 1 
ATOM 2245 O O   . ALA B 2 171 ? 4.336    5.976   -10.198 1.00 93.08 171 B 1 
ATOM 2246 C CB  . ALA B 2 171 ? 1.125    5.894   -10.395 1.00 95.45 171 B 1 
ATOM 2247 N N   . SER B 2 172 ? 3.798    4.304   -11.605 1.00 94.70 172 B 1 
ATOM 2248 C CA  . SER B 2 172 ? 4.993    3.493   -11.339 1.00 94.10 172 B 1 
ATOM 2249 C C   . SER B 2 172 ? 6.210    3.889   -12.182 1.00 93.54 172 B 1 
ATOM 2250 O O   . SER B 2 172 ? 7.339    3.541   -11.830 1.00 91.98 172 B 1 
ATOM 2251 C CB  . SER B 2 172 ? 4.679    2.015   -11.566 1.00 93.95 172 B 1 
ATOM 2252 O OG  . SER B 2 172 ? 3.528    1.638   -10.827 1.00 83.22 172 B 1 
ATOM 2253 N N   . VAL B 2 173 ? 6.017    4.624   -13.293 1.00 95.98 173 B 1 
ATOM 2254 C CA  . VAL B 2 173 ? 7.085    4.997   -14.233 1.00 95.69 173 B 1 
ATOM 2255 C C   . VAL B 2 173 ? 8.276    5.694   -13.548 1.00 94.96 173 B 1 
ATOM 2256 O O   . VAL B 2 173 ? 9.408    5.263   -13.797 1.00 93.60 173 B 1 
ATOM 2257 C CB  . VAL B 2 173 ? 6.535    5.825   -15.415 1.00 95.26 173 B 1 
ATOM 2258 C CG1 . VAL B 2 173 ? 7.631    6.480   -16.259 1.00 89.67 173 B 1 
ATOM 2259 C CG2 . VAL B 2 173 ? 5.726    4.947   -16.359 1.00 89.37 173 B 1 
ATOM 2260 N N   . PRO B 2 174 ? 8.100    6.691   -12.662 1.00 92.36 174 B 1 
ATOM 2261 C CA  . PRO B 2 174 ? 9.230    7.308   -11.968 1.00 91.41 174 B 1 
ATOM 2262 C C   . PRO B 2 174 ? 10.056   6.298   -11.169 1.00 90.31 174 B 1 
ATOM 2263 O O   . PRO B 2 174 ? 11.285   6.287   -11.264 1.00 88.39 174 B 1 
ATOM 2264 C CB  . PRO B 2 174 ? 8.616    8.384   -11.066 1.00 90.83 174 B 1 
ATOM 2265 C CG  . PRO B 2 174 ? 7.301    8.728   -11.741 1.00 89.56 174 B 1 
ATOM 2266 C CD  . PRO B 2 174 ? 6.869    7.386   -12.319 1.00 92.28 174 B 1 
ATOM 2267 N N   . GLY B 2 175 ? 9.402    5.395   -10.454 1.00 90.76 175 B 1 
ATOM 2268 C CA  . GLY B 2 175 ? 10.055   4.324   -9.701  1.00 89.67 175 B 1 
ATOM 2269 C C   . GLY B 2 175 ? 10.876   3.397   -10.599 1.00 89.70 175 B 1 
ATOM 2270 O O   . GLY B 2 175 ? 12.023   3.090   -10.290 1.00 88.47 175 B 1 
ATOM 2271 N N   . ILE B 2 176 ? 10.350   3.022   -11.781 1.00 92.01 176 B 1 
ATOM 2272 C CA  . ILE B 2 176 ? 11.045   2.152   -12.738 1.00 92.34 176 B 1 
ATOM 2273 C C   . ILE B 2 176 ? 12.268   2.855   -13.363 1.00 91.68 176 B 1 
ATOM 2274 O O   . ILE B 2 176 ? 13.327   2.241   -13.531 1.00 90.20 176 B 1 
ATOM 2275 C CB  . ILE B 2 176 ? 10.062   1.678   -13.838 1.00 92.79 176 B 1 
ATOM 2276 C CG1 . ILE B 2 176 ? 8.908    0.845   -13.237 1.00 90.48 176 B 1 
ATOM 2277 C CG2 . ILE B 2 176 ? 10.791   0.846   -14.912 1.00 90.38 176 B 1 
ATOM 2278 C CD1 . ILE B 2 176 ? 7.718    0.642   -14.177 1.00 85.85 176 B 1 
ATOM 2279 N N   . ILE B 2 177 ? 12.134   4.135   -13.733 1.00 92.39 177 B 1 
ATOM 2280 C CA  . ILE B 2 177 ? 13.204   4.886   -14.387 1.00 91.88 177 B 1 
ATOM 2281 C C   . ILE B 2 177 ? 14.397   5.075   -13.444 1.00 90.48 177 B 1 
ATOM 2282 O O   . ILE B 2 177 ? 15.539   4.801   -13.834 1.00 88.58 177 B 1 
ATOM 2283 C CB  . ILE B 2 177 ? 12.674   6.233   -14.940 1.00 92.15 177 B 1 
ATOM 2284 C CG1 . ILE B 2 177 ? 11.748   5.961   -16.146 1.00 86.49 177 B 1 
ATOM 2285 C CG2 . ILE B 2 177 ? 13.824   7.160   -15.371 1.00 84.14 177 B 1 
ATOM 2286 C CD1 . ILE B 2 177 ? 11.029   7.201   -16.680 1.00 76.06 177 B 1 
ATOM 2287 N N   . PHE B 2 178 ? 14.126   5.513   -12.217 1.00 87.89 178 B 1 
ATOM 2288 C CA  . PHE B 2 178 ? 15.164   5.910   -11.268 1.00 86.72 178 B 1 
ATOM 2289 C C   . PHE B 2 178 ? 15.678   4.773   -10.388 1.00 85.09 178 B 1 
ATOM 2290 O O   . PHE B 2 178 ? 16.661   4.966   -9.683  1.00 82.70 178 B 1 
ATOM 2291 C CB  . PHE B 2 178 ? 14.675   7.113   -10.456 1.00 87.03 178 B 1 
ATOM 2292 C CG  . PHE B 2 178 ? 14.482   8.357   -11.287 1.00 87.15 178 B 1 
ATOM 2293 C CD1 . PHE B 2 178 ? 15.595   8.988   -11.885 1.00 85.15 178 B 1 
ATOM 2294 C CD2 . PHE B 2 178 ? 13.201   8.883   -11.506 1.00 85.65 178 B 1 
ATOM 2295 C CE1 . PHE B 2 178 ? 15.422   10.127  -12.688 1.00 84.52 178 B 1 
ATOM 2296 C CE2 . PHE B 2 178 ? 13.019   10.017  -12.313 1.00 84.80 178 B 1 
ATOM 2297 C CZ  . PHE B 2 178 ? 14.131   10.638  -12.905 1.00 85.54 178 B 1 
ATOM 2298 N N   . THR B 2 179 ? 15.071   3.575   -10.446 1.00 87.09 179 B 1 
ATOM 2299 C CA  . THR B 2 179 ? 15.630   2.398   -9.787  1.00 86.99 179 B 1 
ATOM 2300 C C   . THR B 2 179 ? 16.642   1.705   -10.693 1.00 86.94 179 B 1 
ATOM 2301 O O   . THR B 2 179 ? 16.394   1.481   -11.873 1.00 85.49 179 B 1 
ATOM 2302 C CB  . THR B 2 179 ? 14.545   1.436   -9.311  1.00 86.15 179 B 1 
ATOM 2303 O OG1 . THR B 2 179 ? 13.701   2.126   -8.423  1.00 74.38 179 B 1 
ATOM 2304 C CG2 . THR B 2 179 ? 15.127   0.261   -8.535  1.00 73.89 179 B 1 
ATOM 2305 N N   . LYS B 2 180 ? 17.800   1.353   -10.148 1.00 84.19 180 B 1 
ATOM 2306 C CA  . LYS B 2 180 ? 18.859   0.645   -10.859 1.00 83.46 180 B 1 
ATOM 2307 C C   . LYS B 2 180 ? 19.621   -0.291  -9.924  1.00 83.21 180 B 1 
ATOM 2308 O O   . LYS B 2 180 ? 19.671   -0.066  -8.718  1.00 81.15 180 B 1 
ATOM 2309 C CB  . LYS B 2 180 ? 19.798   1.645   -11.572 1.00 81.43 180 B 1 
ATOM 2310 C CG  . LYS B 2 180 ? 20.455   2.641   -10.616 1.00 74.33 180 B 1 
ATOM 2311 C CD  . LYS B 2 180 ? 21.427   3.591   -11.341 1.00 72.83 180 B 1 
ATOM 2312 C CE  . LYS B 2 180 ? 22.036   4.541   -10.302 1.00 64.90 180 B 1 
ATOM 2313 N NZ  . LYS B 2 180 ? 23.135   5.364   -10.833 1.00 59.01 180 B 1 
ATOM 2314 N N   . CYS B 2 181 ? 20.243   -1.310  -10.512 1.00 84.84 181 B 1 
ATOM 2315 C CA  . CYS B 2 181 ? 21.247   -2.107  -9.831  1.00 84.71 181 B 1 
ATOM 2316 C C   . CYS B 2 181 ? 22.591   -1.359  -9.888  1.00 83.73 181 B 1 
ATOM 2317 O O   . CYS B 2 181 ? 23.055   -1.000  -10.973 1.00 80.19 181 B 1 
ATOM 2318 C CB  . CYS B 2 181 ? 21.317   -3.491  -10.477 1.00 83.95 181 B 1 
ATOM 2319 S SG  . CYS B 2 181 ? 22.546   -4.520  -9.633  1.00 76.97 181 B 1 
ATOM 2320 N N   . GLN B 2 182 ? 23.212   -1.128  -8.731  1.00 80.97 182 B 1 
ATOM 2321 C CA  . GLN B 2 182 ? 24.517   -0.498  -8.619  1.00 79.42 182 B 1 
ATOM 2322 C C   . GLN B 2 182 ? 25.346   -1.222  -7.563  1.00 79.43 182 B 1 
ATOM 2323 O O   . GLN B 2 182 ? 24.808   -1.751  -6.592  1.00 77.05 182 B 1 
ATOM 2324 C CB  . GLN B 2 182 ? 24.336   0.999   -8.324  1.00 76.18 182 B 1 
ATOM 2325 C CG  . GLN B 2 182 ? 25.681   1.744   -8.243  1.00 68.65 182 B 1 
ATOM 2326 C CD  . GLN B 2 182 ? 25.556   3.265   -8.234  1.00 65.99 182 B 1 
ATOM 2327 O OE1 . GLN B 2 182 ? 24.739   3.854   -8.916  1.00 60.92 182 B 1 
ATOM 2328 N NE2 . GLN B 2 182 ? 26.396   3.955   -7.502  1.00 57.98 182 B 1 
ATOM 2329 N N   . LYS B 2 183 ? 26.647   -1.249  -7.757  1.00 77.45 183 B 1 
ATOM 2330 C CA  . LYS B 2 183 ? 27.578   -1.752  -6.762  1.00 76.52 183 B 1 
ATOM 2331 C C   . LYS B 2 183 ? 27.886   -0.650  -5.749  1.00 75.61 183 B 1 
ATOM 2332 O O   . LYS B 2 183 ? 28.379   0.404   -6.133  1.00 72.06 183 B 1 
ATOM 2333 C CB  . LYS B 2 183 ? 28.826   -2.307  -7.455  1.00 75.91 183 B 1 
ATOM 2334 C CG  . LYS B 2 183 ? 29.654   -3.168  -6.508  1.00 71.62 183 B 1 
ATOM 2335 C CD  . LYS B 2 183 ? 30.806   -3.856  -7.266  1.00 69.72 183 B 1 
ATOM 2336 C CE  . LYS B 2 183 ? 31.511   -4.826  -6.319  1.00 65.01 183 B 1 
ATOM 2337 N NZ  . LYS B 2 183 ? 32.506   -5.670  -7.000  1.00 58.56 183 B 1 
ATOM 2338 N N   . GLU B 2 184 ? 27.602   -0.908  -4.481  1.00 73.60 184 B 1 
ATOM 2339 C CA  . GLU B 2 184 ? 27.855   -0.005  -3.369  1.00 71.70 184 B 1 
ATOM 2340 C C   . GLU B 2 184 ? 28.584   -0.769  -2.268  1.00 71.01 184 B 1 
ATOM 2341 O O   . GLU B 2 184 ? 28.205   -1.890  -1.932  1.00 67.35 184 B 1 
ATOM 2342 C CB  . GLU B 2 184 ? 26.540   0.589   -2.848  1.00 69.22 184 B 1 
ATOM 2343 C CG  . GLU B 2 184 ? 25.860   1.477   -3.898  1.00 63.92 184 B 1 
ATOM 2344 C CD  . GLU B 2 184 ? 24.619   2.208   -3.367  1.00 62.51 184 B 1 
ATOM 2345 O OE1 . GLU B 2 184 ? 24.277   3.264   -3.941  1.00 58.20 184 B 1 
ATOM 2346 O OE2 . GLU B 2 184 ? 23.985   1.733   -2.411  1.00 57.97 184 B 1 
ATOM 2347 N N   . ASP B 2 185 ? 29.683   -0.218  -1.756  1.00 68.10 185 B 1 
ATOM 2348 C CA  . ASP B 2 185 ? 30.547   -0.862  -0.759  1.00 67.74 185 B 1 
ATOM 2349 C C   . ASP B 2 185 ? 30.871   -2.340  -1.086  1.00 69.87 185 B 1 
ATOM 2350 O O   . ASP B 2 185 ? 30.837   -3.225  -0.235  1.00 66.95 185 B 1 
ATOM 2351 C CB  . ASP B 2 185 ? 30.003   -0.615  0.663   1.00 64.00 185 B 1 
ATOM 2352 C CG  . ASP B 2 185 ? 30.108   0.849   1.108   1.00 59.93 185 B 1 
ATOM 2353 O OD1 . ASP B 2 185 ? 30.921   1.582   0.504   1.00 55.11 185 B 1 
ATOM 2354 O OD2 . ASP B 2 185 ? 29.419   1.228   2.079   1.00 54.09 185 B 1 
ATOM 2355 N N   . SER B 2 186 ? 31.200   -2.609  -2.357  1.00 72.32 186 B 1 
ATOM 2356 C CA  . SER B 2 186 ? 31.485   -3.940  -2.912  1.00 73.24 186 B 1 
ATOM 2357 C C   . SER B 2 186 ? 30.303   -4.913  -3.011  1.00 75.21 186 B 1 
ATOM 2358 O O   . SER B 2 186 ? 30.505   -6.016  -3.522  1.00 72.73 186 B 1 
ATOM 2359 C CB  . SER B 2 186 ? 32.683   -4.601  -2.218  1.00 70.63 186 B 1 
ATOM 2360 O OG  . SER B 2 186 ? 33.810   -3.749  -2.285  1.00 62.09 186 B 1 
ATOM 2361 N N   . VAL B 2 187 ? 29.082   -4.502  -2.652  1.00 78.42 187 B 1 
ATOM 2362 C CA  . VAL B 2 187 ? 27.856   -5.307  -2.718  1.00 78.09 187 B 1 
ATOM 2363 C C   . VAL B 2 187 ? 26.935   -4.754  -3.808  1.00 79.06 187 B 1 
ATOM 2364 O O   . VAL B 2 187 ? 26.805   -3.545  -3.962  1.00 77.10 187 B 1 
ATOM 2365 C CB  . VAL B 2 187 ? 27.160   -5.341  -1.353  1.00 75.49 187 B 1 
ATOM 2366 C CG1 . VAL B 2 187 ? 25.901   -6.203  -1.358  1.00 67.86 187 B 1 
ATOM 2367 C CG2 . VAL B 2 187 ? 28.090   -5.897  -0.274  1.00 67.90 187 B 1 
ATOM 2368 N N   . TYR B 2 188 ? 26.288   -5.626  -4.596  1.00 81.24 188 B 1 
ATOM 2369 C CA  . TYR B 2 188 ? 25.280   -5.203  -5.564  1.00 81.90 188 B 1 
ATOM 2370 C C   . TYR B 2 188 ? 23.941   -4.944  -4.884  1.00 81.18 188 B 1 
ATOM 2371 O O   . TYR B 2 188 ? 23.434   -5.747  -4.110  1.00 79.32 188 B 1 
ATOM 2372 C CB  . TYR B 2 188 ? 25.140   -6.217  -6.691  1.00 82.79 188 B 1 
ATOM 2373 C CG  . TYR B 2 188 ? 26.280   -6.181  -7.685  1.00 82.44 188 B 1 
ATOM 2374 C CD1 . TYR B 2 188 ? 26.313   -5.203  -8.689  1.00 79.71 188 B 1 
ATOM 2375 C CD2 . TYR B 2 188 ? 27.315   -7.132  -7.605  1.00 80.49 188 B 1 
ATOM 2376 C CE1 . TYR B 2 188 ? 27.366   -5.174  -9.622  1.00 78.80 188 B 1 
ATOM 2377 C CE2 . TYR B 2 188 ? 28.377   -7.106  -8.525  1.00 79.10 188 B 1 
ATOM 2378 C CZ  . TYR B 2 188 ? 28.398   -6.124  -9.537  1.00 79.47 188 B 1 
ATOM 2379 O OH  . TYR B 2 188 ? 29.429   -6.097  -10.436 1.00 76.19 188 B 1 
ATOM 2380 N N   . VAL B 2 189 ? 23.352   -3.799  -5.233  1.00 82.29 189 B 1 
ATOM 2381 C CA  . VAL B 2 189 ? 22.125   -3.285  -4.638  1.00 81.20 189 B 1 
ATOM 2382 C C   . VAL B 2 189 ? 21.151   -2.898  -5.739  1.00 81.98 189 B 1 
ATOM 2383 O O   . VAL B 2 189 ? 21.540   -2.254  -6.707  1.00 80.03 189 B 1 
ATOM 2384 C CB  . VAL B 2 189 ? 22.427   -2.059  -3.775  1.00 78.46 189 B 1 
ATOM 2385 C CG1 . VAL B 2 189 ? 21.176   -1.621  -3.019  1.00 70.15 189 B 1 
ATOM 2386 C CG2 . VAL B 2 189 ? 23.573   -2.322  -2.793  1.00 70.22 189 B 1 
ATOM 2387 N N   . CYS B 2 190 ? 19.881   -3.260  -5.590  1.00 84.53 190 B 1 
ATOM 2388 C CA  . CYS B 2 190 ? 18.793   -2.762  -6.420  1.00 84.53 190 B 1 
ATOM 2389 C C   . CYS B 2 190 ? 18.008   -1.712  -5.638  1.00 83.35 190 B 1 
ATOM 2390 O O   . CYS B 2 190 ? 17.237   -2.071  -4.753  1.00 80.68 190 B 1 
ATOM 2391 C CB  . CYS B 2 190 ? 17.908   -3.940  -6.839  1.00 85.14 190 B 1 
ATOM 2392 S SG  . CYS B 2 190 ? 16.406   -3.404  -7.689  1.00 84.44 190 B 1 
ATOM 2393 N N   . GLY B 2 191 ? 18.172   -0.430  -5.958  1.00 82.06 191 B 1 
ATOM 2394 C CA  . GLY B 2 191 ? 17.493   0.595   -5.186  1.00 81.50 191 B 1 
ATOM 2395 C C   . GLY B 2 191 ? 17.221   1.882   -5.955  1.00 82.53 191 B 1 
ATOM 2396 O O   . GLY B 2 191 ? 17.705   2.055   -7.089  1.00 80.90 191 B 1 
ATOM 2397 N N   . PRO B 2 192 ? 16.436   2.790   -5.363  1.00 81.72 192 B 1 
ATOM 2398 C CA  . PRO B 2 192 ? 16.068   4.060   -5.962  1.00 80.83 192 B 1 
ATOM 2399 C C   . PRO B 2 192 ? 17.219   5.067   -5.907  1.00 80.56 192 B 1 
ATOM 2400 O O   . PRO B 2 192 ? 17.815   5.315   -4.863  1.00 78.26 192 B 1 
ATOM 2401 C CB  . PRO B 2 192 ? 14.842   4.520   -5.170  1.00 79.34 192 B 1 
ATOM 2402 C CG  . PRO B 2 192 ? 15.071   3.929   -3.781  1.00 76.90 192 B 1 
ATOM 2403 C CD  . PRO B 2 192 ? 15.782   2.614   -4.080  1.00 79.30 192 B 1 
ATOM 2404 N N   . TYR B 2 193 ? 17.476   5.718   -7.045  1.00 78.82 193 B 1 
ATOM 2405 C CA  . TYR B 2 193 ? 18.471   6.782   -7.209  1.00 78.49 193 B 1 
ATOM 2406 C C   . TYR B 2 193 ? 17.812   8.062   -7.730  1.00 78.99 193 B 1 
ATOM 2407 O O   . TYR B 2 193 ? 18.190   8.600   -8.781  1.00 76.53 193 B 1 
ATOM 2408 C CB  . TYR B 2 193 ? 19.614   6.314   -8.111  1.00 76.43 193 B 1 
ATOM 2409 C CG  . TYR B 2 193 ? 20.448   5.203   -7.520  1.00 72.60 193 B 1 
ATOM 2410 C CD1 . TYR B 2 193 ? 21.610   5.489   -6.788  1.00 69.02 193 B 1 
ATOM 2411 C CD2 . TYR B 2 193 ? 20.036   3.870   -7.680  1.00 69.40 193 B 1 
ATOM 2412 C CE1 . TYR B 2 193 ? 22.362   4.455   -6.216  1.00 66.27 193 B 1 
ATOM 2413 C CE2 . TYR B 2 193 ? 20.778   2.820   -7.098  1.00 66.27 193 B 1 
ATOM 2414 C CZ  . TYR B 2 193 ? 21.929   3.126   -6.367  1.00 65.91 193 B 1 
ATOM 2415 O OH  . TYR B 2 193 ? 22.631   2.108   -5.777  1.00 57.68 193 B 1 
ATOM 2416 N N   . PHE B 2 194 ? 16.782   8.527   -7.030  1.00 79.22 194 B 1 
ATOM 2417 C CA  . PHE B 2 194 ? 16.057   9.723   -7.422  1.00 79.87 194 B 1 
ATOM 2418 C C   . PHE B 2 194 ? 16.941   10.973  -7.309  1.00 79.42 194 B 1 
ATOM 2419 O O   . PHE B 2 194 ? 17.563   11.207  -6.276  1.00 77.88 194 B 1 
ATOM 2420 C CB  . PHE B 2 194 ? 14.782   9.879   -6.585  1.00 80.24 194 B 1 
ATOM 2421 C CG  . PHE B 2 194 ? 13.725   8.836   -6.870  1.00 80.84 194 B 1 
ATOM 2422 C CD1 . PHE B 2 194 ? 12.978   8.901   -8.061  1.00 78.65 194 B 1 
ATOM 2423 C CD2 . PHE B 2 194 ? 13.463   7.807   -5.950  1.00 79.83 194 B 1 
ATOM 2424 C CE1 . PHE B 2 194 ? 11.980   7.951   -8.332  1.00 78.24 194 B 1 
ATOM 2425 C CE2 . PHE B 2 194 ? 12.467   6.856   -6.211  1.00 78.85 194 B 1 
ATOM 2426 C CZ  . PHE B 2 194 ? 11.729   6.928   -7.405  1.00 79.10 194 B 1 
ATOM 2427 N N   . PRO B 2 195 ? 16.962   11.844  -8.346  1.00 78.66 195 B 1 
ATOM 2428 C CA  . PRO B 2 195 ? 17.396   13.220  -8.174  1.00 78.74 195 B 1 
ATOM 2429 C C   . PRO B 2 195 ? 16.518   13.927  -7.138  1.00 79.40 195 B 1 
ATOM 2430 O O   . PRO B 2 195 ? 15.328   13.628  -7.051  1.00 78.65 195 B 1 
ATOM 2431 C CB  . PRO B 2 195 ? 17.251   13.874  -9.552  1.00 77.82 195 B 1 
ATOM 2432 C CG  . PRO B 2 195 ? 17.204   12.696  -10.529 1.00 76.24 195 B 1 
ATOM 2433 C CD  . PRO B 2 195 ? 16.541   11.592  -9.709  1.00 78.25 195 B 1 
ATOM 2434 N N   . ARG B 2 196 ? 17.048   14.909  -6.413  1.00 75.85 196 B 1 
ATOM 2435 C CA  . ARG B 2 196 ? 16.336   15.604  -5.316  1.00 75.25 196 B 1 
ATOM 2436 C C   . ARG B 2 196 ? 14.916   16.040  -5.707  1.00 77.09 196 B 1 
ATOM 2437 O O   . ARG B 2 196 ? 13.963   15.719  -4.994  1.00 74.59 196 B 1 
ATOM 2438 C CB  . ARG B 2 196 ? 17.186   16.803  -4.821  1.00 71.14 196 B 1 
ATOM 2439 C CG  . ARG B 2 196 ? 16.624   17.466  -3.546  1.00 63.54 196 B 1 
ATOM 2440 C CD  . ARG B 2 196 ? 17.537   18.592  -3.029  1.00 60.12 196 B 1 
ATOM 2441 N NE  . ARG B 2 196 ? 17.023   19.188  -1.783  1.00 55.30 196 B 1 
ATOM 2442 C CZ  . ARG B 2 196 ? 17.657   20.002  -0.948  1.00 49.50 196 B 1 
ATOM 2443 N NH1 . ARG B 2 196 ? 18.843   20.477  -1.200  1.00 46.99 196 B 1 
ATOM 2444 N NH2 . ARG B 2 196 ? 17.118   20.357  0.182   1.00 44.59 196 B 1 
ATOM 2445 N N   . GLY B 2 197 ? 14.746   16.676  -6.857  1.00 80.77 197 B 1 
ATOM 2446 C CA  . GLY B 2 197 ? 13.431   17.115  -7.334  1.00 82.57 197 B 1 
ATOM 2447 C C   . GLY B 2 197 ? 12.459   15.962  -7.622  1.00 84.55 197 B 1 
ATOM 2448 O O   . GLY B 2 197 ? 11.289   16.036  -7.263  1.00 83.80 197 B 1 
ATOM 2449 N N   . TRP B 2 198 ? 12.962   14.871  -8.230  1.00 84.77 198 B 1 
ATOM 2450 C CA  . TRP B 2 198 ? 12.149   13.685  -8.505  1.00 85.99 198 B 1 
ATOM 2451 C C   . TRP B 2 198 ? 11.823   12.896  -7.242  1.00 85.90 198 B 1 
ATOM 2452 O O   . TRP B 2 198 ? 10.738   12.345  -7.150  1.00 84.94 198 B 1 
ATOM 2453 C CB  . TRP B 2 198 ? 12.853   12.800  -9.531  1.00 86.55 198 B 1 
ATOM 2454 C CG  . TRP B 2 198 ? 12.694   13.261  -10.942 1.00 86.52 198 B 1 
ATOM 2455 C CD1 . TRP B 2 198 ? 13.615   13.903  -11.681 1.00 83.38 198 B 1 
ATOM 2456 C CD2 . TRP B 2 198 ? 11.521   13.095  -11.792 1.00 85.70 198 B 1 
ATOM 2457 N NE1 . TRP B 2 198 ? 13.109   14.151  -12.953 1.00 82.82 198 B 1 
ATOM 2458 C CE2 . TRP B 2 198 ? 11.828   13.663  -13.060 1.00 85.18 198 B 1 
ATOM 2459 C CE3 . TRP B 2 198 ? 10.247   12.515  -11.615 1.00 82.98 198 B 1 
ATOM 2460 C CZ2 . TRP B 2 198 ? 10.896   13.651  -14.132 1.00 83.94 198 B 1 
ATOM 2461 C CZ3 . TRP B 2 198 ? 9.316    12.503  -12.675 1.00 81.26 198 B 1 
ATOM 2462 C CH2 . TRP B 2 198 ? 9.646    13.066  -13.913 1.00 81.06 198 B 1 
ATOM 2463 N N   . ASN B 2 199 ? 12.720   12.875  -6.258  1.00 84.13 199 B 1 
ATOM 2464 C CA  . ASN B 2 199 ? 12.435   12.264  -4.967  1.00 84.00 199 B 1 
ATOM 2465 C C   . ASN B 2 199 ? 11.287   12.997  -4.254  1.00 85.96 199 B 1 
ATOM 2466 O O   . ASN B 2 199 ? 10.323   12.368  -3.828  1.00 85.59 199 B 1 
ATOM 2467 C CB  . ASN B 2 199 ? 13.712   12.257  -4.111  1.00 81.30 199 B 1 
ATOM 2468 C CG  . ASN B 2 199 ? 13.528   11.382  -2.878  1.00 77.30 199 B 1 
ATOM 2469 O OD1 . ASN B 2 199 ? 12.941   10.324  -2.929  1.00 71.52 199 B 1 
ATOM 2470 N ND2 . ASN B 2 199 ? 14.036   11.810  -1.741  1.00 71.04 199 B 1 
ATOM 2471 N N   . ASN B 2 200 ? 11.357   14.326  -4.218  1.00 86.91 200 B 1 
ATOM 2472 C CA  . ASN B 2 200 ? 10.291   15.150  -3.638  1.00 87.51 200 B 1 
ATOM 2473 C C   . ASN B 2 200 ? 8.960    14.931  -4.368  1.00 88.91 200 B 1 
ATOM 2474 O O   . ASN B 2 200 ? 7.933    14.707  -3.723  1.00 88.59 200 B 1 
ATOM 2475 C CB  . ASN B 2 200 ? 10.698   16.637  -3.703  1.00 86.16 200 B 1 
ATOM 2476 C CG  . ASN B 2 200 ? 11.887   16.998  -2.822  1.00 83.70 200 B 1 
ATOM 2477 O OD1 . ASN B 2 200 ? 12.510   16.186  -2.170  1.00 77.02 200 B 1 
ATOM 2478 N ND2 . ASN B 2 200 ? 12.242   18.265  -2.779  1.00 78.31 200 B 1 
ATOM 2479 N N   . PHE B 2 201 ? 8.978    14.928  -5.708  1.00 90.11 201 B 1 
ATOM 2480 C CA  . PHE B 2 201 ? 7.797    14.652  -6.518  1.00 91.45 201 B 1 
ATOM 2481 C C   . PHE B 2 201 ? 7.230    13.251  -6.243  1.00 91.60 201 B 1 
ATOM 2482 O O   . PHE B 2 201 ? 6.033    13.119  -6.020  1.00 91.64 201 B 1 
ATOM 2483 C CB  . PHE B 2 201 ? 8.129    14.819  -8.006  1.00 92.35 201 B 1 
ATOM 2484 C CG  . PHE B 2 201 ? 6.978    14.448  -8.912  1.00 92.97 201 B 1 
ATOM 2485 C CD1 . PHE B 2 201 ? 6.924    13.174  -9.519  1.00 90.94 201 B 1 
ATOM 2486 C CD2 . PHE B 2 201 ? 5.923    15.352  -9.115  1.00 91.60 201 B 1 
ATOM 2487 C CE1 . PHE B 2 201 ? 5.825    12.814  -10.324 1.00 91.51 201 B 1 
ATOM 2488 C CE2 . PHE B 2 201 ? 4.817    14.995  -9.916  1.00 91.49 201 B 1 
ATOM 2489 C CZ  . PHE B 2 201 ? 4.775    13.728  -10.518 1.00 92.18 201 B 1 
ATOM 2490 N N   . HIS B 2 202 ? 8.084    12.225  -6.218  1.00 91.00 202 B 1 
ATOM 2491 C CA  . HIS B 2 202 ? 7.660    10.846  -5.971  1.00 90.77 202 B 1 
ATOM 2492 C C   . HIS B 2 202 ? 7.034    10.689  -4.580  1.00 91.23 202 B 1 
ATOM 2493 O O   . HIS B 2 202 ? 5.965    10.097  -4.451  1.00 91.00 202 B 1 
ATOM 2494 C CB  . HIS B 2 202 ? 8.862    9.905   -6.137  1.00 90.10 202 B 1 
ATOM 2495 C CG  . HIS B 2 202 ? 8.491    8.461   -5.974  1.00 88.78 202 B 1 
ATOM 2496 N ND1 . HIS B 2 202 ? 8.653    7.686   -4.836  1.00 77.62 202 B 1 
ATOM 2497 C CD2 . HIS B 2 202 ? 7.896    7.652   -6.918  1.00 78.84 202 B 1 
ATOM 2498 C CE1 . HIS B 2 202 ? 8.177    6.462   -5.103  1.00 80.75 202 B 1 
ATOM 2499 N NE2 . HIS B 2 202 ? 7.713    6.405   -6.349  1.00 82.98 202 B 1 
ATOM 2500 N N   . THR B 2 203 ? 7.626    11.279  -3.558  1.00 89.95 203 B 1 
ATOM 2501 C CA  . THR B 2 203 ? 7.088    11.254  -2.193  1.00 90.21 203 B 1 
ATOM 2502 C C   . THR B 2 203 ? 5.735    11.966  -2.100  1.00 91.54 203 B 1 
ATOM 2503 O O   . THR B 2 203 ? 4.796    11.421  -1.516  1.00 91.32 203 B 1 
ATOM 2504 C CB  . THR B 2 203 ? 8.083    11.885  -1.206  1.00 88.75 203 B 1 
ATOM 2505 O OG1 . THR B 2 203 ? 9.285    11.157  -1.223  1.00 81.05 203 B 1 
ATOM 2506 C CG2 . THR B 2 203 ? 7.570    11.865  0.235   1.00 80.44 203 B 1 
ATOM 2507 N N   . ILE B 2 204 ? 5.596    13.146  -2.711  1.00 93.67 204 B 1 
ATOM 2508 C CA  . ILE B 2 204 ? 4.322    13.874  -2.743  1.00 94.78 204 B 1 
ATOM 2509 C C   . ILE B 2 204 ? 3.268    13.071  -3.511  1.00 95.24 204 B 1 
ATOM 2510 O O   . ILE B 2 204 ? 2.162    12.881  -3.009  1.00 94.90 204 B 1 
ATOM 2511 C CB  . ILE B 2 204 ? 4.506    15.292  -3.338  1.00 94.76 204 B 1 
ATOM 2512 C CG1 . ILE B 2 204 ? 5.333    16.167  -2.367  1.00 90.64 204 B 1 
ATOM 2513 C CG2 . ILE B 2 204 ? 3.152    15.962  -3.616  1.00 89.65 204 B 1 
ATOM 2514 C CD1 . ILE B 2 204 ? 5.835    17.479  -2.994  1.00 78.97 204 B 1 
ATOM 2515 N N   . MET B 2 205 ? 3.608    12.553  -4.701  1.00 94.65 205 B 1 
ATOM 2516 C CA  . MET B 2 205 ? 2.713    11.741  -5.519  1.00 94.86 205 B 1 
ATOM 2517 C C   . MET B 2 205 ? 2.231    10.501  -4.761  1.00 94.91 205 B 1 
ATOM 2518 O O   . MET B 2 205 ? 1.031    10.229  -4.732  1.00 94.27 205 B 1 
ATOM 2519 C CB  . MET B 2 205 ? 3.429    11.346  -6.825  1.00 94.37 205 B 1 
ATOM 2520 C CG  . MET B 2 205 ? 2.529    10.516  -7.745  1.00 89.35 205 B 1 
ATOM 2521 S SD  . MET B 2 205 ? 3.384    9.749   -9.158  1.00 85.33 205 B 1 
ATOM 2522 C CE  . MET B 2 205 ? 4.387    8.514   -8.290  1.00 75.28 205 B 1 
ATOM 2523 N N   . ARG B 2 206 ? 3.138    9.781   -4.100  1.00 94.28 206 B 1 
ATOM 2524 C CA  . ARG B 2 206 ? 2.800    8.598   -3.299  1.00 94.03 206 B 1 
ATOM 2525 C C   . ARG B 2 206 ? 1.870    8.948   -2.142  1.00 94.56 206 B 1 
ATOM 2526 O O   . ARG B 2 206 ? 0.909    8.219   -1.897  1.00 93.52 206 B 1 
ATOM 2527 C CB  . ARG B 2 206 ? 4.103    7.926   -2.817  1.00 92.57 206 B 1 
ATOM 2528 C CG  . ARG B 2 206 ? 3.801    6.579   -2.143  1.00 86.74 206 B 1 
ATOM 2529 C CD  . ARG B 2 206 ? 5.095    5.840   -1.779  1.00 82.09 206 B 1 
ATOM 2530 N NE  . ARG B 2 206 ? 4.805    4.543   -1.150  1.00 78.19 206 B 1 
ATOM 2531 C CZ  . ARG B 2 206 ? 5.492    3.430   -1.292  1.00 72.99 206 B 1 
ATOM 2532 N NH1 . ARG B 2 206 ? 6.597    3.353   -1.979  1.00 66.72 206 B 1 
ATOM 2533 N NH2 . ARG B 2 206 ? 5.082    2.325   -0.729  1.00 69.02 206 B 1 
ATOM 2534 N N   . ASN B 2 207 ? 2.073    10.079  -1.484  1.00 94.97 207 B 1 
ATOM 2535 C CA  . ASN B 2 207 ? 1.187    10.528  -0.414  1.00 95.59 207 B 1 
ATOM 2536 C C   . ASN B 2 207 ? -0.185   10.986  -0.931  1.00 96.12 207 B 1 
ATOM 2537 O O   . ASN B 2 207 ? -1.206   10.658  -0.322  1.00 95.02 207 B 1 
ATOM 2538 C CB  . ASN B 2 207 ? 1.881    11.640  0.397   1.00 95.26 207 B 1 
ATOM 2539 C CG  . ASN B 2 207 ? 2.769    11.027  1.457   1.00 93.84 207 B 1 
ATOM 2540 O OD1 . ASN B 2 207 ? 2.305    10.617  2.504   1.00 83.66 207 B 1 
ATOM 2541 N ND2 . ASN B 2 207 ? 4.053    10.893  1.187   1.00 84.22 207 B 1 
ATOM 2542 N N   . ILE B 2 208 ? -0.238   11.674  -2.081  1.00 96.99 208 B 1 
ATOM 2543 C CA  . ILE B 2 208 ? -1.515   12.066  -2.685  1.00 97.32 208 B 1 
ATOM 2544 C C   . ILE B 2 208 ? -2.310   10.826  -3.101  1.00 97.39 208 B 1 
ATOM 2545 O O   . ILE B 2 208 ? -3.469   10.679  -2.714  1.00 96.68 208 B 1 
ATOM 2546 C CB  . ILE B 2 208 ? -1.294   13.054  -3.858  1.00 97.23 208 B 1 
ATOM 2547 C CG1 . ILE B 2 208 ? -0.800   14.403  -3.303  1.00 94.02 208 B 1 
ATOM 2548 C CG2 . ILE B 2 208 ? -2.596   13.254  -4.670  1.00 93.59 208 B 1 
ATOM 2549 C CD1 . ILE B 2 208 ? -0.332   15.395  -4.387  1.00 84.70 208 B 1 
ATOM 2550 N N   . LEU B 2 209 ? -1.694   9.909   -3.869  1.00 96.76 209 B 1 
ATOM 2551 C CA  . LEU B 2 209 ? -2.374   8.741   -4.421  1.00 96.75 209 B 1 
ATOM 2552 C C   . LEU B 2 209 ? -2.643   7.652   -3.377  1.00 96.60 209 B 1 
ATOM 2553 O O   . LEU B 2 209 ? -3.663   6.966   -3.456  1.00 95.30 209 B 1 
ATOM 2554 C CB  . LEU B 2 209 ? -1.559   8.170   -5.594  1.00 96.44 209 B 1 
ATOM 2555 C CG  . LEU B 2 209 ? -1.394   9.119   -6.800  1.00 95.42 209 B 1 
ATOM 2556 C CD1 . LEU B 2 209 ? -0.583   8.416   -7.884  1.00 93.03 209 B 1 
ATOM 2557 C CD2 . LEU B 2 209 ? -2.735   9.539   -7.406  1.00 92.75 209 B 1 
ATOM 2558 N N   . GLY B 2 210 ? -1.741   7.483   -2.413  1.00 96.04 210 B 1 
ATOM 2559 C CA  . GLY B 2 210 ? -1.787   6.415   -1.421  1.00 95.66 210 B 1 
ATOM 2560 C C   . GLY B 2 210 ? -2.377   6.805   -0.068  1.00 95.96 210 B 1 
ATOM 2561 O O   . GLY B 2 210 ? -2.767   5.917   0.689   1.00 93.88 210 B 1 
ATOM 2562 N N   . LEU B 2 211 ? -2.477   8.106   0.253   1.00 95.80 211 B 1 
ATOM 2563 C CA  . LEU B 2 211 ? -3.009   8.568   1.527   1.00 96.21 211 B 1 
ATOM 2564 C C   . LEU B 2 211 ? -4.143   9.590   1.362   1.00 96.67 211 B 1 
ATOM 2565 O O   . LEU B 2 211 ? -5.262   9.329   1.797   1.00 95.39 211 B 1 
ATOM 2566 C CB  . LEU B 2 211 ? -1.845   9.098   2.401   1.00 95.20 211 B 1 
ATOM 2567 C CG  . LEU B 2 211 ? -2.274   9.603   3.797   1.00 92.60 211 B 1 
ATOM 2568 C CD1 . LEU B 2 211 ? -2.889   8.486   4.635   1.00 88.09 211 B 1 
ATOM 2569 C CD2 . LEU B 2 211 ? -1.053   10.147  4.541   1.00 88.38 211 B 1 
ATOM 2570 N N   . VAL B 2 212 ? -3.880   10.737  0.723   1.00 97.37 212 B 1 
ATOM 2571 C CA  . VAL B 2 212 ? -4.842   11.850  0.667   1.00 97.45 212 B 1 
ATOM 2572 C C   . VAL B 2 212 ? -6.075   11.488  -0.156  1.00 97.50 212 B 1 
ATOM 2573 O O   . VAL B 2 212 ? -7.201   11.642  0.320   1.00 96.70 212 B 1 
ATOM 2574 C CB  . VAL B 2 212 ? -4.182   13.130  0.121   1.00 96.87 212 B 1 
ATOM 2575 C CG1 . VAL B 2 212 ? -5.170   14.298  0.043   1.00 93.11 212 B 1 
ATOM 2576 C CG2 . VAL B 2 212 ? -3.004   13.567  1.000   1.00 93.28 212 B 1 
ATOM 2577 N N   . LEU B 2 213 ? -5.891   10.964  -1.378  1.00 97.17 213 B 1 
ATOM 2578 C CA  . LEU B 2 213 ? -6.993   10.563  -2.250  1.00 97.18 213 B 1 
ATOM 2579 C C   . LEU B 2 213 ? -7.852   9.445   -1.623  1.00 97.21 213 B 1 
ATOM 2580 O O   . LEU B 2 213 ? -9.072   9.631   -1.539  1.00 96.50 213 B 1 
ATOM 2581 C CB  . LEU B 2 213 ? -6.442   10.217  -3.650  1.00 96.73 213 B 1 
ATOM 2582 C CG  . LEU B 2 213 ? -7.489   9.686   -4.638  1.00 93.63 213 B 1 
ATOM 2583 C CD1 . LEU B 2 213 ? -8.466   10.788  -5.049  1.00 89.26 213 B 1 
ATOM 2584 C CD2 . LEU B 2 213 ? -6.797   9.164   -5.900  1.00 89.41 213 B 1 
ATOM 2585 N N   . PRO B 2 214 ? -7.277   8.329   -1.113  1.00 97.25 214 B 1 
ATOM 2586 C CA  . PRO B 2 214 ? -8.061   7.311   -0.422  1.00 96.76 214 B 1 
ATOM 2587 C C   . PRO B 2 214 ? -8.801   7.846   0.798   1.00 96.75 214 B 1 
ATOM 2588 O O   . PRO B 2 214 ? -9.970   7.507   0.996   1.00 95.40 214 B 1 
ATOM 2589 C CB  . PRO B 2 214 ? -7.059   6.230   -0.016  1.00 95.62 214 B 1 
ATOM 2590 C CG  . PRO B 2 214 ? -5.905   6.399   -0.980  1.00 93.21 214 B 1 
ATOM 2591 C CD  . PRO B 2 214 ? -5.895   7.894   -1.248  1.00 96.33 214 B 1 
ATOM 2592 N N   . LEU B 2 215 ? -8.172   8.705   1.592   1.00 97.08 215 B 1 
ATOM 2593 C CA  . LEU B 2 215 ? -8.784   9.276   2.784   1.00 96.85 215 B 1 
ATOM 2594 C C   . LEU B 2 215 ? -9.979   10.170  2.430   1.00 96.83 215 B 1 
ATOM 2595 O O   . LEU B 2 215 ? -11.051  10.037  3.027   1.00 95.69 215 B 1 
ATOM 2596 C CB  . LEU B 2 215 ? -7.712   10.045  3.579   1.00 96.05 215 B 1 
ATOM 2597 C CG  . LEU B 2 215 ? -8.188   10.542  4.956   1.00 89.51 215 B 1 
ATOM 2598 C CD1 . LEU B 2 215 ? -8.431   9.390   5.928   1.00 84.43 215 B 1 
ATOM 2599 C CD2 . LEU B 2 215 ? -7.122   11.461  5.564   1.00 84.52 215 B 1 
ATOM 2600 N N   . LEU B 2 216 ? -9.835   11.021  1.406   1.00 97.31 216 B 1 
ATOM 2601 C CA  . LEU B 2 216 ? -10.908  11.877  0.916   1.00 97.29 216 B 1 
ATOM 2602 C C   . LEU B 2 216 ? -12.100  11.050  0.410   1.00 97.02 216 B 1 
ATOM 2603 O O   . LEU B 2 216 ? -13.240  11.291  0.805   1.00 95.87 216 B 1 
ATOM 2604 C CB  . LEU B 2 216 ? -10.334  12.785  -0.188  1.00 96.68 216 B 1 
ATOM 2605 C CG  . LEU B 2 216 ? -11.344  13.823  -0.726  1.00 86.69 216 B 1 
ATOM 2606 C CD1 . LEU B 2 216 ? -11.675  14.880  0.335   1.00 80.90 216 B 1 
ATOM 2607 C CD2 . LEU B 2 216 ? -10.762  14.524  -1.947  1.00 81.95 216 B 1 
ATOM 2608 N N   . ILE B 2 217 ? -11.822  10.027  -0.424  1.00 97.07 217 B 1 
ATOM 2609 C CA  . ILE B 2 217 ? -12.847  9.117   -0.939  1.00 96.75 217 B 1 
ATOM 2610 C C   . ILE B 2 217 ? -13.528  8.352   0.198   1.00 96.46 217 B 1 
ATOM 2611 O O   . ILE B 2 217 ? -14.752  8.209   0.195   1.00 94.76 217 B 1 
ATOM 2612 C CB  . ILE B 2 217 ? -12.228  8.164   -1.985  1.00 96.10 217 B 1 
ATOM 2613 C CG1 . ILE B 2 217 ? -11.771  8.912   -3.265  1.00 92.38 217 B 1 
ATOM 2614 C CG2 . ILE B 2 217 ? -13.187  7.025   -2.364  1.00 92.12 217 B 1 
ATOM 2615 C CD1 . ILE B 2 217 ? -12.877  9.558   -4.117  1.00 80.97 217 B 1 
ATOM 2616 N N   . MET B 2 218 ? -12.765  7.909   1.189   1.00 96.03 218 B 1 
ATOM 2617 C CA  . MET B 2 218 ? -13.308  7.229   2.356   1.00 95.36 218 B 1 
ATOM 2618 C C   . MET B 2 218 ? -14.281  8.133   3.105   1.00 95.52 218 B 1 
ATOM 2619 O O   . MET B 2 218 ? -15.424  7.739   3.327   1.00 94.18 218 B 1 
ATOM 2620 C CB  . MET B 2 218 ? -12.170  6.757   3.274   1.00 93.78 218 B 1 
ATOM 2621 C CG  . MET B 2 218 ? -12.703  5.911   4.429   1.00 85.60 218 B 1 
ATOM 2622 S SD  . MET B 2 218 ? -11.493  5.425   5.699   1.00 79.29 218 B 1 
ATOM 2623 C CE  . MET B 2 218 ? -11.209  7.024   6.492   1.00 69.65 218 B 1 
ATOM 2624 N N   . VAL B 2 219 ? -13.875  9.361   3.444   1.00 96.79 219 B 1 
ATOM 2625 C CA  . VAL B 2 219 ? -14.712  10.300  4.193   1.00 96.32 219 B 1 
ATOM 2626 C C   . VAL B 2 219 ? -16.001  10.617  3.433   1.00 96.06 219 B 1 
ATOM 2627 O O   . VAL B 2 219 ? -17.095  10.489  3.992   1.00 94.83 219 B 1 
ATOM 2628 C CB  . VAL B 2 219 ? -13.925  11.577  4.546   1.00 95.94 219 B 1 
ATOM 2629 C CG1 . VAL B 2 219 ? -14.817  12.665  5.159   1.00 91.28 219 B 1 
ATOM 2630 C CG2 . VAL B 2 219 ? -12.832  11.265  5.576   1.00 91.58 219 B 1 
ATOM 2631 N N   . ILE B 2 220 ? -15.906  10.945  2.137   1.00 96.21 220 B 1 
ATOM 2632 C CA  . ILE B 2 220 ? -17.076  11.286  1.309   1.00 95.72 220 B 1 
ATOM 2633 C C   . ILE B 2 220 ? -18.010  10.083  1.145   1.00 95.10 220 B 1 
ATOM 2634 O O   . ILE B 2 220 ? -19.215  10.177  1.400   1.00 93.60 220 B 1 
ATOM 2635 C CB  . ILE B 2 220 ? -16.614  11.856  -0.058  1.00 95.58 220 B 1 
ATOM 2636 C CG1 . ILE B 2 220 ? -15.885  13.204  0.143   1.00 92.40 220 B 1 
ATOM 2637 C CG2 . ILE B 2 220 ? -17.808  12.032  -1.013  1.00 91.74 220 B 1 
ATOM 2638 C CD1 . ILE B 2 220 ? -15.157  13.706  -1.114  1.00 85.80 220 B 1 
ATOM 2639 N N   . CYS B 2 221 ? -17.476  8.932   0.743   1.00 95.40 221 B 1 
ATOM 2640 C CA  . CYS B 2 221 ? -18.290  7.764   0.455   1.00 94.86 221 B 1 
ATOM 2641 C C   . CYS B 2 221 ? -18.919  7.167   1.714   1.00 94.29 221 B 1 
ATOM 2642 O O   . CYS B 2 221 ? -20.119  6.879   1.722   1.00 92.39 221 B 1 
ATOM 2643 C CB  . CYS B 2 221 ? -17.465  6.716   -0.309  1.00 94.20 221 B 1 
ATOM 2644 S SG  . CYS B 2 221 ? -17.095  7.316   -1.983  1.00 90.64 221 B 1 
ATOM 2645 N N   . TYR B 2 222 ? -18.146  6.987   2.786   1.00 94.28 222 B 1 
ATOM 2646 C CA  . TYR B 2 222 ? -18.681  6.366   3.998   1.00 93.87 222 B 1 
ATOM 2647 C C   . TYR B 2 222 ? -19.608  7.286   4.786   1.00 93.23 222 B 1 
ATOM 2648 O O   . TYR B 2 222 ? -20.574  6.782   5.361   1.00 91.34 222 B 1 
ATOM 2649 C CB  . TYR B 2 222 ? -17.562  5.780   4.870   1.00 92.74 222 B 1 
ATOM 2650 C CG  . TYR B 2 222 ? -16.996  4.497   4.302   1.00 90.31 222 B 1 
ATOM 2651 C CD1 . TYR B 2 222 ? -17.752  3.310   4.335   1.00 85.50 222 B 1 
ATOM 2652 C CD2 . TYR B 2 222 ? -15.718  4.480   3.715   1.00 85.81 222 B 1 
ATOM 2653 C CE1 . TYR B 2 222 ? -17.242  2.129   3.778   1.00 83.18 222 B 1 
ATOM 2654 C CE2 . TYR B 2 222 ? -15.203  3.305   3.148   1.00 82.89 222 B 1 
ATOM 2655 C CZ  . TYR B 2 222 ? -15.966  2.128   3.185   1.00 84.18 222 B 1 
ATOM 2656 O OH  . TYR B 2 222 ? -15.468  0.991   2.620   1.00 81.33 222 B 1 
ATOM 2657 N N   . SER B 2 223 ? -19.410  8.614   4.754   1.00 95.09 223 B 1 
ATOM 2658 C CA  . SER B 2 223 ? -20.397  9.535   5.333   1.00 94.49 223 B 1 
ATOM 2659 C C   . SER B 2 223 ? -21.739  9.461   4.599   1.00 93.55 223 B 1 
ATOM 2660 O O   . SER B 2 223 ? -22.789  9.323   5.239   1.00 91.43 223 B 1 
ATOM 2661 C CB  . SER B 2 223 ? -19.865  10.977  5.344   1.00 93.81 223 B 1 
ATOM 2662 O OG  . SER B 2 223 ? -19.634  11.441  4.041   1.00 78.01 223 B 1 
ATOM 2663 N N   . GLY B 2 224 ? -21.729  9.442   3.256   1.00 93.71 224 B 1 
ATOM 2664 C CA  . GLY B 2 224 ? -22.940  9.271   2.447   1.00 92.67 224 B 1 
ATOM 2665 C C   . GLY B 2 224 ? -23.623  7.914   2.659   1.00 92.22 224 B 1 
ATOM 2666 O O   . GLY B 2 224 ? -24.848  7.842   2.815   1.00 90.13 224 B 1 
ATOM 2667 N N   . ILE B 2 225 ? -22.839  6.836   2.723   1.00 91.13 225 B 1 
ATOM 2668 C CA  . ILE B 2 225 ? -23.338  5.492   3.041   1.00 90.13 225 B 1 
ATOM 2669 C C   . ILE B 2 225 ? -23.992  5.482   4.420   1.00 89.23 225 B 1 
ATOM 2670 O O   . ILE B 2 225 ? -25.134  5.050   4.540   1.00 87.20 225 B 1 
ATOM 2671 C CB  . ILE B 2 225 ? -22.209  4.437   2.931   1.00 89.17 225 B 1 
ATOM 2672 C CG1 . ILE B 2 225 ? -21.851  4.189   1.446   1.00 85.54 225 B 1 
ATOM 2673 C CG2 . ILE B 2 225 ? -22.612  3.106   3.588   1.00 85.52 225 B 1 
ATOM 2674 C CD1 . ILE B 2 225 ? -20.529  3.434   1.234   1.00 82.62 225 B 1 
ATOM 2675 N N   . LEU B 2 226 ? -23.302  5.989   5.441   1.00 89.95 226 B 1 
ATOM 2676 C CA  . LEU B 2 226 ? -23.807  6.006   6.815   1.00 88.73 226 B 1 
ATOM 2677 C C   . LEU B 2 226 ? -25.121  6.780   6.908   1.00 87.79 226 B 1 
ATOM 2678 O O   . LEU B 2 226 ? -26.096  6.270   7.464   1.00 85.41 226 B 1 
ATOM 2679 C CB  . LEU B 2 226 ? -22.722  6.582   7.741   1.00 87.44 226 B 1 
ATOM 2680 C CG  . LEU B 2 226 ? -23.102  6.561   9.237   1.00 78.65 226 B 1 
ATOM 2681 C CD1 . LEU B 2 226 ? -23.265  5.133   9.767   1.00 74.13 226 B 1 
ATOM 2682 C CD2 . LEU B 2 226 ? -22.006  7.256   10.049  1.00 73.92 226 B 1 
ATOM 2683 N N   . LYS B 2 227 ? -25.198  7.973   6.289   1.00 90.59 227 B 1 
ATOM 2684 C CA  . LYS B 2 227 ? -26.424  8.780   6.232   1.00 90.27 227 B 1 
ATOM 2685 C C   . LYS B 2 227 ? -27.593  8.020   5.604   1.00 89.28 227 B 1 
ATOM 2686 O O   . LYS B 2 227 ? -28.716  8.080   6.105   1.00 86.48 227 B 1 
ATOM 2687 C CB  . LYS B 2 227 ? -26.114  10.082  5.466   1.00 90.14 227 B 1 
ATOM 2688 C CG  . LYS B 2 227 ? -27.283  11.094  5.475   1.00 80.62 227 B 1 
ATOM 2689 C CD  . LYS B 2 227 ? -26.868  12.385  4.755   1.00 77.70 227 B 1 
ATOM 2690 C CE  . LYS B 2 227 ? -27.974  13.443  4.800   1.00 67.23 227 B 1 
ATOM 2691 N NZ  . LYS B 2 227 ? -27.535  14.727  4.177   1.00 59.91 227 B 1 
ATOM 2692 N N   . THR B 2 228 ? -27.343  7.278   4.521   1.00 88.37 228 B 1 
ATOM 2693 C CA  . THR B 2 228 ? -28.374  6.480   3.837   1.00 87.55 228 B 1 
ATOM 2694 C C   . THR B 2 228 ? -28.795  5.270   4.671   1.00 86.86 228 B 1 
ATOM 2695 O O   . THR B 2 228 ? -29.992  4.990   4.800   1.00 84.29 228 B 1 
ATOM 2696 C CB  . THR B 2 228 ? -27.886  6.036   2.452   1.00 86.25 228 B 1 
ATOM 2697 O OG1 . THR B 2 228 ? -27.496  7.178   1.717   1.00 76.96 228 B 1 
ATOM 2698 C CG2 . THR B 2 228 ? -28.979  5.335   1.650   1.00 76.29 228 B 1 
ATOM 2699 N N   . LEU B 2 229 ? -27.843  4.570   5.281   1.00 86.42 229 B 1 
ATOM 2700 C CA  . LEU B 2 229 ? -28.108  3.404   6.114   1.00 84.03 229 B 1 
ATOM 2701 C C   . LEU B 2 229 ? -28.854  3.756   7.407   1.00 82.55 229 B 1 
ATOM 2702 O O   . LEU B 2 229 ? -29.701  2.977   7.848   1.00 79.40 229 B 1 
ATOM 2703 C CB  . LEU B 2 229 ? -26.787  2.691   6.446   1.00 82.61 229 B 1 
ATOM 2704 C CG  . LEU B 2 229 ? -26.109  1.972   5.262   1.00 78.57 229 B 1 
ATOM 2705 C CD1 . LEU B 2 229 ? -24.845  1.284   5.776   1.00 74.49 229 B 1 
ATOM 2706 C CD2 . LEU B 2 229 ? -27.004  0.939   4.594   1.00 75.40 229 B 1 
ATOM 2707 N N   . LEU B 2 230 ? -28.596  4.933   7.982   1.00 84.74 230 B 1 
ATOM 2708 C CA  . LEU B 2 230 ? -29.340  5.420   9.145   1.00 83.86 230 B 1 
ATOM 2709 C C   . LEU B 2 230 ? -30.813  5.696   8.812   1.00 81.95 230 B 1 
ATOM 2710 O O   . LEU B 2 230 ? -31.676  5.444   9.650   1.00 78.14 230 B 1 
ATOM 2711 C CB  . LEU B 2 230 ? -28.660  6.684   9.689   1.00 83.37 230 B 1 
ATOM 2712 C CG  . LEU B 2 230 ? -27.334  6.420   10.442  1.00 78.87 230 B 1 
ATOM 2713 C CD1 . LEU B 2 230 ? -26.646  7.750   10.746  1.00 73.92 230 B 1 
ATOM 2714 C CD2 . LEU B 2 230 ? -27.558  5.679   11.760  1.00 73.98 230 B 1 
ATOM 2715 N N   . ARG B 2 231 ? -31.102  6.154   7.578   1.00 84.80 231 B 1 
ATOM 2716 C CA  . ARG B 2 231 ? -32.480  6.321   7.098   1.00 84.14 231 B 1 
ATOM 2717 C C   . ARG B 2 231 ? -33.147  4.975   6.775   1.00 82.36 231 B 1 
ATOM 2718 O O   . ARG B 2 231 ? -34.310  4.772   7.118   1.00 75.91 231 B 1 
ATOM 2719 C CB  . ARG B 2 231 ? -32.505  7.242   5.863   1.00 81.42 231 B 1 
ATOM 2720 C CG  . ARG B 2 231 ? -32.186  8.708   6.217   1.00 71.89 231 B 1 
ATOM 2721 C CD  . ARG B 2 231 ? -32.184  9.568   4.953   1.00 68.83 231 B 1 
ATOM 2722 N NE  . ARG B 2 231 ? -31.994  11.000  5.263   1.00 62.64 231 B 1 
ATOM 2723 C CZ  . ARG B 2 231 ? -32.046  11.996  4.382   1.00 58.13 231 B 1 
ATOM 2724 N NH1 . ARG B 2 231 ? -32.197  11.785  3.095   1.00 54.65 231 B 1 
ATOM 2725 N NH2 . ARG B 2 231 ? -31.954  13.232  4.786   1.00 50.59 231 B 1 
ATOM 2726 N N   . CYS B 2 232 ? -32.415  4.041   6.160   1.00 79.52 232 B 1 
ATOM 2727 C CA  . CYS B 2 232 ? -32.931  2.752   5.692   1.00 75.81 232 B 1 
ATOM 2728 C C   . CYS B 2 232 ? -32.438  1.591   6.568   1.00 73.73 232 B 1 
ATOM 2729 O O   . CYS B 2 232 ? -31.736  0.686   6.101   1.00 67.52 232 B 1 
ATOM 2730 C CB  . CYS B 2 232 ? -32.573  2.572   4.210   1.00 72.53 232 B 1 
ATOM 2731 S SG  . CYS B 2 232 ? -33.366  3.854   3.192   1.00 63.23 232 B 1 
ATOM 2732 N N   . ARG B 2 233 ? -32.804  1.577   7.845   1.00 72.17 233 B 1 
ATOM 2733 C CA  . ARG B 2 233 ? -32.314  0.600   8.849   1.00 69.81 233 B 1 
ATOM 2734 C C   . ARG B 2 233 ? -32.496  -0.878  8.486   1.00 68.84 233 B 1 
ATOM 2735 O O   . ARG B 2 233 ? -31.729  -1.712  8.962   1.00 62.57 233 B 1 
ATOM 2736 C CB  . ARG B 2 233 ? -32.971  0.876   10.217  1.00 64.27 233 B 1 
ATOM 2737 C CG  . ARG B 2 233 ? -32.264  1.976   11.032  1.00 57.93 233 B 1 
ATOM 2738 C CD  . ARG B 2 233 ? -32.889  2.113   12.421  1.00 54.31 233 B 1 
ATOM 2739 N NE  . ARG B 2 233 ? -32.124  3.037   13.288  1.00 48.24 233 B 1 
ATOM 2740 C CZ  . ARG B 2 233 ? -32.451  3.413   14.515  1.00 44.21 233 B 1 
ATOM 2741 N NH1 . ARG B 2 233 ? -33.537  2.991   15.094  1.00 41.51 233 B 1 
ATOM 2742 N NH2 . ARG B 2 233 ? -31.682  4.222   15.185  1.00 39.76 233 B 1 
ATOM 2743 N N   . ASN B 2 234 ? -33.472  -1.238  7.667   1.00 66.88 234 B 1 
ATOM 2744 C CA  . ASN B 2 234 ? -33.871  -2.639  7.472   1.00 65.12 234 B 1 
ATOM 2745 C C   . ASN B 2 234 ? -32.975  -3.480  6.545   1.00 65.85 234 B 1 
ATOM 2746 O O   . ASN B 2 234 ? -33.086  -4.714  6.535   1.00 60.74 234 B 1 
ATOM 2747 C CB  . ASN B 2 234 ? -35.353  -2.682  7.055   1.00 58.89 234 B 1 
ATOM 2748 C CG  . ASN B 2 234 ? -36.300  -2.616  8.247   1.00 53.31 234 B 1 
ATOM 2749 O OD1 . ASN B 2 234 ? -35.905  -2.709  9.387   1.00 48.38 234 B 1 
ATOM 2750 N ND2 . ASN B 2 234 ? -37.577  -2.473  8.003   1.00 47.20 234 B 1 
ATOM 2751 N N   . GLU B 2 235 ? -32.066  -2.895  5.750   1.00 64.57 235 B 1 
ATOM 2752 C CA  . GLU B 2 235 ? -31.297  -3.661  4.763   1.00 63.04 235 B 1 
ATOM 2753 C C   . GLU B 2 235 ? -30.028  -4.333  5.327   1.00 64.22 235 B 1 
ATOM 2754 O O   . GLU B 2 235 ? -28.893  -4.076  4.898   1.00 59.55 235 B 1 
ATOM 2755 C CB  . GLU B 2 235 ? -31.019  -2.825  3.513   1.00 57.13 235 B 1 
ATOM 2756 C CG  . GLU B 2 235 ? -32.272  -2.577  2.676   1.00 52.33 235 B 1 
ATOM 2757 C CD  . GLU B 2 235 ? -31.910  -2.189  1.231   1.00 49.44 235 B 1 
ATOM 2758 O OE1 . GLU B 2 235 ? -32.808  -2.037  0.382   1.00 45.78 235 B 1 
ATOM 2759 O OE2 . GLU B 2 235 ? -30.697  -2.114  0.931   1.00 46.23 235 B 1 
ATOM 2760 N N   . LYS B 2 236 ? -30.208  -5.290  6.240   1.00 60.15 236 B 1 
ATOM 2761 C CA  . LYS B 2 236 ? -29.108  -6.047  6.880   1.00 59.44 236 B 1 
ATOM 2762 C C   . LYS B 2 236 ? -28.097  -6.654  5.886   1.00 60.79 236 B 1 
ATOM 2763 O O   . LYS B 2 236 ? -26.910  -6.729  6.198   1.00 57.57 236 B 1 
ATOM 2764 C CB  . LYS B 2 236 ? -29.668  -7.157  7.786   1.00 55.18 236 B 1 
ATOM 2765 C CG  . LYS B 2 236 ? -30.350  -6.632  9.060   1.00 50.33 236 B 1 
ATOM 2766 C CD  . LYS B 2 236 ? -30.807  -7.785  9.982   1.00 47.49 236 B 1 
ATOM 2767 C CE  . LYS B 2 236 ? -31.469  -7.239  11.262  1.00 42.80 236 B 1 
ATOM 2768 N NZ  . LYS B 2 236 ? -31.963  -8.309  12.163  1.00 39.24 236 B 1 
ATOM 2769 N N   . LYS B 2 237 ? -28.529  -7.093  4.682   1.00 61.03 237 B 1 
ATOM 2770 C CA  . LYS B 2 237 ? -27.636  -7.705  3.679   1.00 60.18 237 B 1 
ATOM 2771 C C   . LYS B 2 237 ? -26.660  -6.695  3.065   1.00 61.76 237 B 1 
ATOM 2772 O O   . LYS B 2 237 ? -25.490  -7.035  2.852   1.00 58.41 237 B 1 
ATOM 2773 C CB  . LYS B 2 237 ? -28.432  -8.441  2.596   1.00 55.34 237 B 1 
ATOM 2774 C CG  . LYS B 2 237 ? -29.040  -9.764  3.101   1.00 50.02 237 B 1 
ATOM 2775 C CD  . LYS B 2 237 ? -29.747  -10.535 1.963   1.00 47.25 237 B 1 
ATOM 2776 C CE  . LYS B 2 237 ? -30.329  -11.855 2.478   1.00 42.00 237 B 1 
ATOM 2777 N NZ  . LYS B 2 237 ? -31.067  -12.614 1.424   1.00 39.02 237 B 1 
ATOM 2778 N N   . ARG B 2 238 ? -27.088  -5.454  2.788   1.00 62.83 238 B 1 
ATOM 2779 C CA  . ARG B 2 238 ? -26.207  -4.395  2.254   1.00 62.40 238 B 1 
ATOM 2780 C C   . ARG B 2 238 ? -25.141  -3.991  3.276   1.00 65.23 238 B 1 
ATOM 2781 O O   . ARG B 2 238 ? -23.990  -3.800  2.894   1.00 61.70 238 B 1 
ATOM 2782 C CB  . ARG B 2 238 ? -27.021  -3.183  1.788   1.00 56.96 238 B 1 
ATOM 2783 C CG  . ARG B 2 238 ? -27.724  -3.426  0.435   1.00 50.99 238 B 1 
ATOM 2784 C CD  . ARG B 2 238 ? -28.417  -2.146  -0.040  1.00 47.85 238 B 1 
ATOM 2785 N NE  . ARG B 2 238 ? -29.027  -2.282  -1.381  1.00 43.43 238 B 1 
ATOM 2786 C CZ  . ARG B 2 238 ? -29.946  -1.478  -1.888  1.00 40.31 238 B 1 
ATOM 2787 N NH1 . ARG B 2 238 ? -30.419  -0.461  -1.214  1.00 38.04 238 B 1 
ATOM 2788 N NH2 . ARG B 2 238 ? -30.400  -1.653  -3.073  1.00 35.96 238 B 1 
ATOM 2789 N N   . HIS B 2 239 ? -25.462  -3.990  4.556   1.00 70.20 239 B 1 
ATOM 2790 C CA  . HIS B 2 239 ? -24.519  -3.698  5.631   1.00 71.42 239 B 1 
ATOM 2791 C C   . HIS B 2 239 ? -23.310  -4.649  5.659   1.00 76.28 239 B 1 
ATOM 2792 O O   . HIS B 2 239 ? -22.213  -4.212  5.980   1.00 74.40 239 B 1 
ATOM 2793 C CB  . HIS B 2 239 ? -25.225  -3.743  6.994   1.00 65.32 239 B 1 
ATOM 2794 C CG  . HIS B 2 239 ? -26.184  -2.616  7.218   1.00 59.31 239 B 1 
ATOM 2795 N ND1 . HIS B 2 239 ? -25.857  -1.377  7.721   1.00 52.58 239 B 1 
ATOM 2796 C CD2 . HIS B 2 239 ? -27.532  -2.624  7.024   1.00 51.41 239 B 1 
ATOM 2797 C CE1 . HIS B 2 239 ? -26.999  -0.668  7.840   1.00 47.04 239 B 1 
ATOM 2798 N NE2 . HIS B 2 239 ? -28.039  -1.393  7.427   1.00 47.10 239 B 1 
ATOM 2799 N N   . ARG B 2 240 ? -23.474  -5.920  5.300   1.00 76.82 240 B 1 
ATOM 2800 C CA  . ARG B 2 240 ? -22.372  -6.898  5.313   1.00 79.17 240 B 1 
ATOM 2801 C C   . ARG B 2 240 ? -21.310  -6.579  4.267   1.00 81.97 240 B 1 
ATOM 2802 O O   . ARG B 2 240 ? -20.131  -6.538  4.600   1.00 79.94 240 B 1 
ATOM 2803 C CB  . ARG B 2 240 ? -22.905  -8.326  5.123   1.00 74.61 240 B 1 
ATOM 2804 C CG  . ARG B 2 240 ? -23.710  -8.798  6.349   1.00 64.25 240 B 1 
ATOM 2805 C CD  . ARG B 2 240 ? -24.270  -10.201 6.091   1.00 59.57 240 B 1 
ATOM 2806 N NE  . ARG B 2 240 ? -25.019  -10.722 7.252   1.00 52.57 240 B 1 
ATOM 2807 C CZ  . ARG B 2 240 ? -25.594  -11.915 7.301   1.00 46.59 240 B 1 
ATOM 2808 N NH1 . ARG B 2 240 ? -25.697  -12.672 6.254   1.00 42.57 240 B 1 
ATOM 2809 N NH2 . ARG B 2 240 ? -26.060  -12.378 8.415   1.00 39.69 240 B 1 
ATOM 2810 N N   . ALA B 2 241 ? -21.714  -6.291  3.021   1.00 77.14 241 B 1 
ATOM 2811 C CA  . ALA B 2 241 ? -20.769  -5.948  1.955   1.00 78.52 241 B 1 
ATOM 2812 C C   . ALA B 2 241 ? -20.025  -4.634  2.246   1.00 82.69 241 B 1 
ATOM 2813 O O   . ALA B 2 241 ? -18.825  -4.543  2.018   1.00 81.65 241 B 1 
ATOM 2814 C CB  . ALA B 2 241 ? -21.526  -5.890  0.623   1.00 73.95 241 B 1 
ATOM 2815 N N   . VAL B 2 242 ? -20.726  -3.633  2.786   1.00 82.75 242 B 1 
ATOM 2816 C CA  . VAL B 2 242 ? -20.107  -2.378  3.236   1.00 85.39 242 B 1 
ATOM 2817 C C   . VAL B 2 242 ? -19.091  -2.634  4.335   1.00 88.02 242 B 1 
ATOM 2818 O O   . VAL B 2 242 ? -17.995  -2.090  4.270   1.00 87.72 242 B 1 
ATOM 2819 C CB  . VAL B 2 242 ? -21.159  -1.371  3.721   1.00 83.72 242 B 1 
ATOM 2820 C CG1 . VAL B 2 242 ? -20.544  -0.093  4.297   1.00 76.47 242 B 1 
ATOM 2821 C CG2 . VAL B 2 242 ? -22.046  -0.963  2.552   1.00 78.03 242 B 1 
ATOM 2822 N N   . ARG B 2 243 ? -19.414  -3.488  5.303   1.00 87.34 243 B 1 
ATOM 2823 C CA  . ARG B 2 243 ? -18.506  -3.816  6.401   1.00 88.43 243 B 1 
ATOM 2824 C C   . ARG B 2 243 ? -17.201  -4.443  5.893   1.00 89.96 243 B 1 
ATOM 2825 O O   . ARG B 2 243 ? -16.150  -4.028  6.347   1.00 88.71 243 B 1 
ATOM 2826 C CB  . ARG B 2 243 ? -19.235  -4.721  7.405   1.00 85.83 243 B 1 
ATOM 2827 C CG  . ARG B 2 243 ? -18.425  -4.897  8.701   1.00 74.44 243 B 1 
ATOM 2828 C CD  . ARG B 2 243 ? -19.122  -5.871  9.667   1.00 72.72 243 B 1 
ATOM 2829 N NE  . ARG B 2 243 ? -20.445  -5.377  10.102  1.00 64.90 243 B 1 
ATOM 2830 C CZ  . ARG B 2 243 ? -21.358  -6.069  10.755  1.00 59.65 243 B 1 
ATOM 2831 N NH1 . ARG B 2 243 ? -21.167  -7.318  11.074  1.00 55.77 243 B 1 
ATOM 2832 N NH2 . ARG B 2 243 ? -22.484  -5.514  11.106  1.00 51.44 243 B 1 
ATOM 2833 N N   . VAL B 2 244 ? -17.271  -5.373  4.934   1.00 89.17 244 B 1 
ATOM 2834 C CA  . VAL B 2 244 ? -16.071  -5.996  4.349   1.00 90.18 244 B 1 
ATOM 2835 C C   . VAL B 2 244 ? -15.167  -4.944  3.704   1.00 91.74 244 B 1 
ATOM 2836 O O   . VAL B 2 244 ? -13.984  -4.886  4.024   1.00 91.49 244 B 1 
ATOM 2837 C CB  . VAL B 2 244 ? -16.439  -7.087  3.327   1.00 88.73 244 B 1 
ATOM 2838 C CG1 . VAL B 2 244 ? -15.202  -7.686  2.639   1.00 82.17 244 B 1 
ATOM 2839 C CG2 . VAL B 2 244 ? -17.178  -8.246  3.992   1.00 83.30 244 B 1 
ATOM 2840 N N   . ILE B 2 245 ? -15.721  -4.083  2.843   1.00 88.56 245 B 1 
ATOM 2841 C CA  . ILE B 2 245 ? -14.932  -3.081  2.119   1.00 89.44 245 B 1 
ATOM 2842 C C   . ILE B 2 245 ? -14.416  -1.989  3.061   1.00 90.94 245 B 1 
ATOM 2843 O O   . ILE B 2 245 ? -13.285  -1.541  2.912   1.00 90.71 245 B 1 
ATOM 2844 C CB  . ILE B 2 245 ? -15.744  -2.525  0.931   1.00 88.60 245 B 1 
ATOM 2845 C CG1 . ILE B 2 245 ? -15.995  -3.696  -0.053  1.00 83.76 245 B 1 
ATOM 2846 C CG2 . ILE B 2 245 ? -15.001  -1.378  0.226   1.00 81.95 245 B 1 
ATOM 2847 C CD1 . ILE B 2 245 ? -16.943  -3.356  -1.191  1.00 74.63 245 B 1 
ATOM 2848 N N   . PHE B 2 246 ? -15.211  -1.613  4.069   1.00 91.49 246 B 1 
ATOM 2849 C CA  . PHE B 2 246 ? -14.748  -0.709  5.115   1.00 92.43 246 B 1 
ATOM 2850 C C   . PHE B 2 246 ? -13.570  -1.300  5.888   1.00 93.27 246 B 1 
ATOM 2851 O O   . PHE B 2 246 ? -12.575  -0.617  6.085   1.00 92.98 246 B 1 
ATOM 2852 C CB  . PHE B 2 246 ? -15.917  -0.389  6.058   1.00 92.22 246 B 1 
ATOM 2853 C CG  . PHE B 2 246 ? -15.543  0.589   7.154   1.00 91.38 246 B 1 
ATOM 2854 C CD1 . PHE B 2 246 ? -15.323  0.147   8.456   1.00 88.23 246 B 1 
ATOM 2855 C CD2 . PHE B 2 246 ? -15.393  1.954   6.836   1.00 88.18 246 B 1 
ATOM 2856 C CE1 . PHE B 2 246 ? -14.954  1.066   9.457   1.00 87.39 246 B 1 
ATOM 2857 C CE2 . PHE B 2 246 ? -15.023  2.880   7.839   1.00 86.37 246 B 1 
ATOM 2858 C CZ  . PHE B 2 246 ? -14.806  2.432   9.143   1.00 87.75 246 B 1 
ATOM 2859 N N   . THR B 2 247 ? -13.631  -2.580  6.256   1.00 93.69 247 B 1 
ATOM 2860 C CA  . THR B 2 247 ? -12.519  -3.260  6.918   1.00 94.11 247 B 1 
ATOM 2861 C C   . THR B 2 247 ? -11.275  -3.300  6.025   1.00 94.94 247 B 1 
ATOM 2862 O O   . THR B 2 247 ? -10.194  -2.990  6.522   1.00 93.94 247 B 1 
ATOM 2863 C CB  . THR B 2 247 ? -12.908  -4.689  7.352   1.00 93.10 247 B 1 
ATOM 2864 O OG1 . THR B 2 247 ? -14.027  -4.659  8.209   1.00 83.88 247 B 1 
ATOM 2865 C CG2 . THR B 2 247 ? -11.800  -5.384  8.135   1.00 84.00 247 B 1 
ATOM 2866 N N   . ILE B 2 248 ? -11.404  -3.595  4.723   1.00 94.18 248 B 1 
ATOM 2867 C CA  . ILE B 2 248 ? -10.275  -3.571  3.778   1.00 94.38 248 B 1 
ATOM 2868 C C   . ILE B 2 248 ? -9.623   -2.182  3.761   1.00 94.82 248 B 1 
ATOM 2869 O O   . ILE B 2 248 ? -8.400   -2.076  3.862   1.00 94.19 248 B 1 
ATOM 2870 C CB  . ILE B 2 248 ? -10.738  -3.981  2.358   1.00 93.68 248 B 1 
ATOM 2871 C CG1 . ILE B 2 248 ? -11.172  -5.466  2.325   1.00 88.87 248 B 1 
ATOM 2872 C CG2 . ILE B 2 248 ? -9.637   -3.764  1.305   1.00 88.77 248 B 1 
ATOM 2873 C CD1 . ILE B 2 248 ? -12.039  -5.801  1.108   1.00 83.04 248 B 1 
ATOM 2874 N N   . MET B 2 249 ? -10.434  -1.125  3.678   1.00 94.76 249 B 1 
ATOM 2875 C CA  . MET B 2 249 ? -9.949   0.254   3.644   1.00 95.09 249 B 1 
ATOM 2876 C C   . MET B 2 249 ? -9.230   0.644   4.937   1.00 95.69 249 B 1 
ATOM 2877 O O   . MET B 2 249 ? -8.136   1.195   4.900   1.00 94.43 249 B 1 
ATOM 2878 C CB  . MET B 2 249 ? -11.156  1.175   3.387   1.00 93.86 249 B 1 
ATOM 2879 C CG  . MET B 2 249 ? -10.736  2.585   2.973   1.00 86.10 249 B 1 
ATOM 2880 S SD  . MET B 2 249 ? -10.112  2.645   1.282   1.00 81.63 249 B 1 
ATOM 2881 C CE  . MET B 2 249 ? -9.925   4.430   1.058   1.00 72.08 249 B 1 
ATOM 2882 N N   . ILE B 2 250 ? -9.807   0.331   6.091   1.00 96.17 250 B 1 
ATOM 2883 C CA  . ILE B 2 250 ? -9.205   0.636   7.402   1.00 96.16 250 B 1 
ATOM 2884 C C   . ILE B 2 250 ? -7.886   -0.123  7.584   1.00 96.55 250 B 1 
ATOM 2885 O O   . ILE B 2 250 ? -6.902   0.465   8.021   1.00 95.69 250 B 1 
ATOM 2886 C CB  . ILE B 2 250 ? -10.195  0.338   8.540   1.00 95.03 250 B 1 
ATOM 2887 C CG1 . ILE B 2 250 ? -11.395  1.321   8.532   1.00 86.96 250 B 1 
ATOM 2888 C CG2 . ILE B 2 250 ? -9.527   0.342   9.918   1.00 86.64 250 B 1 
ATOM 2889 C CD1 . ILE B 2 250 ? -11.045  2.808   8.791   1.00 75.38 250 B 1 
ATOM 2890 N N   . VAL B 2 251 ? -7.845   -1.408  7.228   1.00 96.53 251 B 1 
ATOM 2891 C CA  . VAL B 2 251 ? -6.627   -2.205  7.342   1.00 96.69 251 B 1 
ATOM 2892 C C   . VAL B 2 251 ? -5.540   -1.683  6.408   1.00 96.62 251 B 1 
ATOM 2893 O O   . VAL B 2 251 ? -4.398   -1.564  6.839   1.00 95.60 251 B 1 
ATOM 2894 C CB  . VAL B 2 251 ? -6.934   -3.700  7.116   1.00 95.98 251 B 1 
ATOM 2895 C CG1 . VAL B 2 251 ? -5.671   -4.551  7.056   1.00 92.04 251 B 1 
ATOM 2896 C CG2 . VAL B 2 251 ? -7.781   -4.242  8.277   1.00 92.45 251 B 1 
ATOM 2897 N N   . TYR B 2 252 ? -5.883   -1.262  5.177   1.00 96.28 252 B 1 
ATOM 2898 C CA  . TYR B 2 252 ? -4.932   -0.595  4.293   1.00 96.32 252 B 1 
ATOM 2899 C C   . TYR B 2 252 ? -4.288   0.628   4.966   1.00 96.46 252 B 1 
ATOM 2900 O O   . TYR B 2 252 ? -3.067   0.747   4.970   1.00 95.95 252 B 1 
ATOM 2901 C CB  . TYR B 2 252 ? -5.625   -0.191  2.984   1.00 96.27 252 B 1 
ATOM 2902 C CG  . TYR B 2 252 ? -4.772   0.736   2.139   1.00 96.32 252 B 1 
ATOM 2903 C CD1 . TYR B 2 252 ? -4.887   2.138   2.272   1.00 95.08 252 B 1 
ATOM 2904 C CD2 . TYR B 2 252 ? -3.795   0.209   1.279   1.00 95.27 252 B 1 
ATOM 2905 C CE1 . TYR B 2 252 ? -4.045   2.993   1.562   1.00 94.58 252 B 1 
ATOM 2906 C CE2 . TYR B 2 252 ? -2.947   1.057   0.557   1.00 94.42 252 B 1 
ATOM 2907 C CZ  . TYR B 2 252 ? -3.070   2.453   0.703   1.00 94.85 252 B 1 
ATOM 2908 O OH  . TYR B 2 252 ? -2.234   3.285   0.005   1.00 93.54 252 B 1 
ATOM 2909 N N   . PHE B 2 253 ? -5.091   1.498   5.591   1.00 96.91 253 B 1 
ATOM 2910 C CA  . PHE B 2 253 ? -4.550   2.655   6.297   1.00 96.92 253 B 1 
ATOM 2911 C C   . PHE B 2 253 ? -3.680   2.251   7.484   1.00 96.82 253 B 1 
ATOM 2912 O O   . PHE B 2 253 ? -2.606   2.824   7.648   1.00 95.70 253 B 1 
ATOM 2913 C CB  . PHE B 2 253 ? -5.669   3.586   6.759   1.00 96.71 253 B 1 
ATOM 2914 C CG  . PHE B 2 253 ? -6.285   4.402   5.641   1.00 96.64 253 B 1 
ATOM 2915 C CD1 . PHE B 2 253 ? -5.487   5.269   4.874   1.00 94.15 253 B 1 
ATOM 2916 C CD2 . PHE B 2 253 ? -7.654   4.306   5.374   1.00 93.97 253 B 1 
ATOM 2917 C CE1 . PHE B 2 253 ? -6.049   6.024   3.839   1.00 92.99 253 B 1 
ATOM 2918 C CE2 . PHE B 2 253 ? -8.229   5.062   4.333   1.00 93.07 253 B 1 
ATOM 2919 C CZ  . PHE B 2 253 ? -7.425   5.920   3.570   1.00 94.26 253 B 1 
ATOM 2920 N N   . LEU B 2 254 ? -4.053   1.261   8.266   1.00 97.24 254 B 1 
ATOM 2921 C CA  . LEU B 2 254 ? -3.263   0.810   9.411   1.00 97.08 254 B 1 
ATOM 2922 C C   . LEU B 2 254 ? -1.861   0.323   9.002   1.00 96.85 254 B 1 
ATOM 2923 O O   . LEU B 2 254 ? -0.913   0.551   9.742   1.00 95.50 254 B 1 
ATOM 2924 C CB  . LEU B 2 254 ? -4.013   -0.309  10.152  1.00 96.52 254 B 1 
ATOM 2925 C CG  . LEU B 2 254 ? -5.262   0.166   10.936  1.00 90.08 254 B 1 
ATOM 2926 C CD1 . LEU B 2 254 ? -6.002   -1.054  11.492  1.00 85.03 254 B 1 
ATOM 2927 C CD2 . LEU B 2 254 ? -4.901   1.088   12.103  1.00 85.63 254 B 1 
ATOM 2928 N N   . PHE B 2 255 ? -1.730   -0.301  7.829   1.00 96.39 255 B 1 
ATOM 2929 C CA  . PHE B 2 255 ? -0.458   -0.853  7.358   1.00 96.12 255 B 1 
ATOM 2930 C C   . PHE B 2 255 ? 0.388    0.164   6.578   1.00 95.74 255 B 1 
ATOM 2931 O O   . PHE B 2 255 ? 1.606    0.201   6.747   1.00 94.11 255 B 1 
ATOM 2932 C CB  . PHE B 2 255 ? -0.731   -2.119  6.534   1.00 95.73 255 B 1 
ATOM 2933 C CG  . PHE B 2 255 ? -0.956   -3.363  7.375   1.00 95.85 255 B 1 
ATOM 2934 C CD1 . PHE B 2 255 ? -0.005   -4.403  7.373   1.00 93.37 255 B 1 
ATOM 2935 C CD2 . PHE B 2 255 ? -2.106   -3.498  8.182   1.00 93.15 255 B 1 
ATOM 2936 C CE1 . PHE B 2 255 ? -0.199   -5.550  8.156   1.00 92.24 255 B 1 
ATOM 2937 C CE2 . PHE B 2 255 ? -2.302   -4.640  8.973   1.00 92.28 255 B 1 
ATOM 2938 C CZ  . PHE B 2 255 ? -1.347   -5.675  8.962   1.00 93.44 255 B 1 
ATOM 2939 N N   . TRP B 2 256 ? -0.239   1.010   5.738   1.00 95.86 256 B 1 
ATOM 2940 C CA  . TRP B 2 256 ? 0.494    1.906   4.832   1.00 95.60 256 B 1 
ATOM 2941 C C   . TRP B 2 256 ? 0.590    3.364   5.300   1.00 95.56 256 B 1 
ATOM 2942 O O   . TRP B 2 256 ? 1.521    4.065   4.888   1.00 94.35 256 B 1 
ATOM 2943 C CB  . TRP B 2 256 ? -0.120   1.804   3.437   1.00 95.14 256 B 1 
ATOM 2944 C CG  . TRP B 2 256 ? 0.268    0.569   2.680   1.00 94.56 256 B 1 
ATOM 2945 C CD1 . TRP B 2 256 ? -0.538   -0.449  2.332   1.00 92.80 256 B 1 
ATOM 2946 C CD2 . TRP B 2 256 ? 1.593    0.237   2.142   1.00 93.85 256 B 1 
ATOM 2947 N NE1 . TRP B 2 256 ? 0.180    -1.386  1.599   1.00 91.98 256 B 1 
ATOM 2948 C CE2 . TRP B 2 256 ? 1.492    -1.005  1.464   1.00 92.93 256 B 1 
ATOM 2949 C CE3 . TRP B 2 256 ? 2.851    0.880   2.166   1.00 91.99 256 B 1 
ATOM 2950 C CZ2 . TRP B 2 256 ? 2.607    -1.596  0.810   1.00 91.00 256 B 1 
ATOM 2951 C CZ3 . TRP B 2 256 ? 3.958    0.284   1.523   1.00 91.49 256 B 1 
ATOM 2952 C CH2 . TRP B 2 256 ? 3.836    -0.929  0.855   1.00 91.14 256 B 1 
ATOM 2953 N N   . THR B 2 257 ? -0.302   3.861   6.151   1.00 96.83 257 B 1 
ATOM 2954 C CA  . THR B 2 257 ? -0.265   5.254   6.612   1.00 96.78 257 B 1 
ATOM 2955 C C   . THR B 2 257 ? 1.007    5.586   7.396   1.00 96.56 257 B 1 
ATOM 2956 O O   . THR B 2 257 ? 1.590    6.631   7.117   1.00 95.62 257 B 1 
ATOM 2957 C CB  . THR B 2 257 ? -1.508   5.648   7.426   1.00 96.30 257 B 1 
ATOM 2958 O OG1 . THR B 2 257 ? -2.656   5.480   6.630   1.00 85.92 257 B 1 
ATOM 2959 C CG2 . THR B 2 257 ? -1.516   7.098   7.900   1.00 85.36 257 B 1 
ATOM 2960 N N   . PRO B 2 258 ? 1.484    4.734   8.318   1.00 95.44 258 B 1 
ATOM 2961 C CA  . PRO B 2 258 ? 2.736    4.998   9.018   1.00 95.12 258 B 1 
ATOM 2962 C C   . PRO B 2 258 ? 3.901    5.199   8.054   1.00 94.20 258 B 1 
ATOM 2963 O O   . PRO B 2 258 ? 4.640    6.174   8.177   1.00 92.98 258 B 1 
ATOM 2964 C CB  . PRO B 2 258 ? 2.958    3.795   9.936   1.00 94.92 258 B 1 
ATOM 2965 C CG  . PRO B 2 258 ? 1.553    3.257   10.167  1.00 94.16 258 B 1 
ATOM 2966 C CD  . PRO B 2 258 ? 0.881    3.511   8.832   1.00 95.84 258 B 1 
ATOM 2967 N N   . TYR B 2 259 ? 4.015    4.350   7.026   1.00 94.42 259 B 1 
ATOM 2968 C CA  . TYR B 2 259 ? 5.049    4.472   6.007   1.00 93.48 259 B 1 
ATOM 2969 C C   . TYR B 2 259 ? 4.944    5.782   5.228   1.00 93.16 259 B 1 
ATOM 2970 O O   . TYR B 2 259 ? 5.923    6.514   5.125   1.00 92.26 259 B 1 
ATOM 2971 C CB  . TYR B 2 259 ? 4.968    3.274   5.056   1.00 92.20 259 B 1 
ATOM 2972 C CG  . TYR B 2 259 ? 6.022    3.339   3.980   1.00 91.14 259 B 1 
ATOM 2973 C CD1 . TYR B 2 259 ? 5.694    3.672   2.651   1.00 88.43 259 B 1 
ATOM 2974 C CD2 . TYR B 2 259 ? 7.364    3.117   4.333   1.00 88.41 259 B 1 
ATOM 2975 C CE1 . TYR B 2 259 ? 6.703    3.778   1.679   1.00 87.03 259 B 1 
ATOM 2976 C CE2 . TYR B 2 259 ? 8.378    3.219   3.368   1.00 86.45 259 B 1 
ATOM 2977 C CZ  . TYR B 2 259 ? 8.041    3.542   2.051   1.00 86.90 259 B 1 
ATOM 2978 O OH  . TYR B 2 259 ? 9.052    3.640   1.128   1.00 84.47 259 B 1 
ATOM 2979 N N   . ASN B 2 260 ? 3.752    6.135   4.734   1.00 93.59 260 B 1 
ATOM 2980 C CA  . ASN B 2 260 ? 3.533    7.364   3.980   1.00 93.28 260 B 1 
ATOM 2981 C C   . ASN B 2 260 ? 3.893    8.621   4.796   1.00 92.90 260 B 1 
ATOM 2982 O O   . ASN B 2 260 ? 4.486    9.550   4.248   1.00 91.87 260 B 1 
ATOM 2983 C CB  . ASN B 2 260 ? 2.077    7.412   3.504   1.00 93.51 260 B 1 
ATOM 2984 C CG  . ASN B 2 260 ? 1.812    6.474   2.328   1.00 91.97 260 B 1 
ATOM 2985 O OD1 . ASN B 2 260 ? 2.568    6.380   1.384   1.00 79.04 260 B 1 
ATOM 2986 N ND2 . ASN B 2 260 ? 0.703    5.774   2.349   1.00 80.10 260 B 1 
ATOM 2987 N N   . ILE B 2 261 ? 3.579    8.647   6.089   1.00 94.59 261 B 1 
ATOM 2988 C CA  . ILE B 2 261 ? 3.945    9.762   6.971   1.00 94.47 261 B 1 
ATOM 2989 C C   . ILE B 2 261 ? 5.461    9.817   7.171   1.00 93.68 261 B 1 
ATOM 2990 O O   . ILE B 2 261 ? 6.062    10.883  7.028   1.00 92.44 261 B 1 
ATOM 2991 C CB  . ILE B 2 261 ? 3.185    9.658   8.316   1.00 94.81 261 B 1 
ATOM 2992 C CG1 . ILE B 2 261 ? 1.673    9.867   8.081   1.00 92.88 261 B 1 
ATOM 2993 C CG2 . ILE B 2 261 ? 3.714    10.683  9.332   1.00 92.33 261 B 1 
ATOM 2994 C CD1 . ILE B 2 261 ? 0.802    9.549   9.305   1.00 83.85 261 B 1 
ATOM 2995 N N   . VAL B 2 262 ? 6.107    8.681   7.453   1.00 92.00 262 B 1 
ATOM 2996 C CA  . VAL B 2 262 ? 7.547    8.645   7.728   1.00 91.01 262 B 1 
ATOM 2997 C C   . VAL B 2 262 ? 8.366    9.024   6.493   1.00 89.97 262 B 1 
ATOM 2998 O O   . VAL B 2 262 ? 9.300    9.807   6.625   1.00 88.56 262 B 1 
ATOM 2999 C CB  . VAL B 2 262 ? 7.968    7.292   8.308   1.00 90.63 262 B 1 
ATOM 3000 C CG1 . VAL B 2 262 ? 9.487    7.176   8.430   1.00 85.94 262 B 1 
ATOM 3001 C CG2 . VAL B 2 262 ? 7.403    7.114   9.725   1.00 86.11 262 B 1 
ATOM 3002 N N   . ILE B 2 263 ? 8.007    8.567   5.284   1.00 90.00 263 B 1 
ATOM 3003 C CA  . ILE B 2 263 ? 8.717    8.988   4.065   1.00 88.81 263 B 1 
ATOM 3004 C C   . ILE B 2 263 ? 8.529    10.479  3.784   1.00 88.56 263 B 1 
ATOM 3005 O O   . ILE B 2 263 ? 9.452    11.111  3.281   1.00 87.26 263 B 1 
ATOM 3006 C CB  . ILE B 2 263 ? 8.352    8.168   2.809   1.00 87.18 263 B 1 
ATOM 3007 C CG1 . ILE B 2 263 ? 6.881    8.328   2.375   1.00 75.77 263 B 1 
ATOM 3008 C CG2 . ILE B 2 263 ? 8.757    6.700   3.022   1.00 73.13 263 B 1 
ATOM 3009 C CD1 . ILE B 2 263 ? 6.532    7.704   1.033   1.00 69.33 263 B 1 
ATOM 3010 N N   . LEU B 2 264 ? 7.383    11.060  4.108   1.00 90.31 264 B 1 
ATOM 3011 C CA  . LEU B 2 264 ? 7.151    12.492  3.977   1.00 90.68 264 B 1 
ATOM 3012 C C   . LEU B 2 264 ? 8.069    13.276  4.921   1.00 89.96 264 B 1 
ATOM 3013 O O   . LEU B 2 264 ? 8.760    14.194  4.474   1.00 88.65 264 B 1 
ATOM 3014 C CB  . LEU B 2 264 ? 5.665    12.791  4.223   1.00 91.44 264 B 1 
ATOM 3015 C CG  . LEU B 2 264 ? 5.265    14.255  3.924   1.00 88.72 264 B 1 
ATOM 3016 C CD1 . LEU B 2 264 ? 5.217    14.532  2.418   1.00 85.52 264 B 1 
ATOM 3017 C CD2 . LEU B 2 264 ? 3.878    14.536  4.500   1.00 86.17 264 B 1 
ATOM 3018 N N   . LEU B 2 265 ? 8.138    12.877  6.187   1.00 90.33 265 B 1 
ATOM 3019 C CA  . LEU B 2 265 ? 9.028    13.487  7.174   1.00 89.88 265 B 1 
ATOM 3020 C C   . LEU B 2 265 ? 10.504   13.335  6.784   1.00 88.15 265 B 1 
ATOM 3021 O O   . LEU B 2 265 ? 11.267   14.290  6.905   1.00 86.01 265 B 1 
ATOM 3022 C CB  . LEU B 2 265 ? 8.786    12.848  8.552   1.00 90.62 265 B 1 
ATOM 3023 C CG  . LEU B 2 265 ? 7.407    13.144  9.179   1.00 89.38 265 B 1 
ATOM 3024 C CD1 . LEU B 2 265 ? 7.257    12.339  10.477  1.00 86.41 265 B 1 
ATOM 3025 C CD2 . LEU B 2 265 ? 7.232    14.624  9.514   1.00 86.87 265 B 1 
ATOM 3026 N N   . ASN B 2 266 ? 10.894   12.175  6.255   1.00 86.12 266 B 1 
ATOM 3027 C CA  . ASN B 2 266 ? 12.276   11.912  5.852   1.00 84.25 266 B 1 
ATOM 3028 C C   . ASN B 2 266 ? 12.679   12.723  4.614   1.00 83.60 266 B 1 
ATOM 3029 O O   . ASN B 2 266 ? 13.733   13.354  4.598   1.00 80.73 266 B 1 
ATOM 3030 C CB  . ASN B 2 266 ? 12.429   10.401  5.644   1.00 81.58 266 B 1 
ATOM 3031 C CG  . ASN B 2 266 ? 13.874   9.941   5.728   1.00 77.16 266 B 1 
ATOM 3032 O OD1 . ASN B 2 266 ? 14.821   10.652  5.490   1.00 68.31 266 B 1 
ATOM 3033 N ND2 . ASN B 2 266 ? 14.085   8.702   6.107   1.00 69.15 266 B 1 
ATOM 3034 N N   . THR B 2 267 ? 11.829   12.768  3.582   1.00 84.71 267 B 1 
ATOM 3035 C CA  . THR B 2 267 ? 12.105   13.525  2.360   1.00 84.29 267 B 1 
ATOM 3036 C C   . THR B 2 267 ? 12.163   15.032  2.617   1.00 83.99 267 B 1 
ATOM 3037 O O   . THR B 2 267 ? 12.972   15.726  2.000   1.00 82.31 267 B 1 
ATOM 3038 C CB  . THR B 2 267 ? 11.051   13.229  1.283   1.00 83.64 267 B 1 
ATOM 3039 O OG1 . THR B 2 267 ? 11.041   11.851  0.987   1.00 76.25 267 B 1 
ATOM 3040 C CG2 . THR B 2 267 ? 11.328   13.947  -0.031  1.00 75.53 267 B 1 
ATOM 3041 N N   . PHE B 2 268 ? 11.334   15.541  3.515   1.00 83.82 268 B 1 
ATOM 3042 C CA  . PHE B 2 268 ? 11.244   16.954  3.845   1.00 84.86 268 B 1 
ATOM 3043 C C   . PHE B 2 268 ? 11.816   17.274  5.231   1.00 83.43 268 B 1 
ATOM 3044 O O   . PHE B 2 268 ? 11.392   18.235  5.867   1.00 79.91 268 B 1 
ATOM 3045 C CB  . PHE B 2 268 ? 9.802    17.439  3.647   1.00 86.26 268 B 1 
ATOM 3046 C CG  . PHE B 2 268 ? 9.314    17.336  2.219   1.00 87.78 268 B 1 
ATOM 3047 C CD1 . PHE B 2 268 ? 9.736    18.274  1.258   1.00 86.23 268 B 1 
ATOM 3048 C CD2 . PHE B 2 268 ? 8.467    16.283  1.833   1.00 86.77 268 B 1 
ATOM 3049 C CE1 . PHE B 2 268 ? 9.307    18.165  -0.065  1.00 86.18 268 B 1 
ATOM 3050 C CE2 . PHE B 2 268 ? 8.033    16.170  0.501   1.00 86.76 268 B 1 
ATOM 3051 C CZ  . PHE B 2 268 ? 8.456    17.110  -0.449  1.00 86.97 268 B 1 
ATOM 3052 N N   . GLN B 2 269 ? 12.811   16.516  5.690   1.00 81.68 269 B 1 
ATOM 3053 C CA  . GLN B 2 269 ? 13.394   16.663  7.025   1.00 79.54 269 B 1 
ATOM 3054 C C   . GLN B 2 269 ? 13.898   18.088  7.320   1.00 79.07 269 B 1 
ATOM 3055 O O   . GLN B 2 269 ? 13.758   18.571  8.437   1.00 74.67 269 B 1 
ATOM 3056 C CB  . GLN B 2 269 ? 14.517   15.627  7.220   1.00 75.50 269 B 1 
ATOM 3057 C CG  . GLN B 2 269 ? 15.714   15.846  6.277   1.00 69.02 269 B 1 
ATOM 3058 C CD  . GLN B 2 269 ? 16.804   14.772  6.382   1.00 66.88 269 B 1 
ATOM 3059 O OE1 . GLN B 2 269 ? 16.770   13.875  7.208   1.00 61.66 269 B 1 
ATOM 3060 N NE2 . GLN B 2 269 ? 17.806   14.842  5.554   1.00 59.43 269 B 1 
ATOM 3061 N N   . GLU B 2 270 ? 14.434   18.782  6.302   1.00 77.37 270 B 1 
ATOM 3062 C CA  . GLU B 2 270 ? 14.884   20.176  6.419   1.00 76.36 270 B 1 
ATOM 3063 C C   . GLU B 2 270 ? 13.709   21.118  6.730   1.00 77.65 270 B 1 
ATOM 3064 O O   . GLU B 2 270 ? 13.833   21.994  7.589   1.00 75.51 270 B 1 
ATOM 3065 C CB  . GLU B 2 270 ? 15.556   20.623  5.102   1.00 72.53 270 B 1 
ATOM 3066 C CG  . GLU B 2 270 ? 16.889   19.921  4.805   1.00 64.86 270 B 1 
ATOM 3067 C CD  . GLU B 2 270 ? 17.449   20.248  3.396   1.00 61.25 270 B 1 
ATOM 3068 O OE1 . GLU B 2 270 ? 18.354   19.530  2.917   1.00 55.09 270 B 1 
ATOM 3069 O OE2 . GLU B 2 270 ? 16.943   21.147  2.693   1.00 55.84 270 B 1 
ATOM 3070 N N   . PHE B 2 271 ? 12.567   20.924  6.072   1.00 83.99 271 B 1 
ATOM 3071 C CA  . PHE B 2 271 ? 11.370   21.730  6.276   1.00 85.39 271 B 1 
ATOM 3072 C C   . PHE B 2 271 ? 10.755   21.504  7.668   1.00 85.56 271 B 1 
ATOM 3073 O O   . PHE B 2 271 ? 10.259   22.445  8.288   1.00 82.77 271 B 1 
ATOM 3074 C CB  . PHE B 2 271 ? 10.355   21.401  5.173   1.00 84.54 271 B 1 
ATOM 3075 C CG  . PHE B 2 271 ? 9.065    22.189  5.289   1.00 82.86 271 B 1 
ATOM 3076 C CD1 . PHE B 2 271 ? 7.935    21.626  5.892   1.00 77.57 271 B 1 
ATOM 3077 C CD2 . PHE B 2 271 ? 9.009    23.518  4.823   1.00 77.49 271 B 1 
ATOM 3078 C CE1 . PHE B 2 271 ? 6.757    22.366  6.033   1.00 75.96 271 B 1 
ATOM 3079 C CE2 . PHE B 2 271 ? 7.831    24.274  4.962   1.00 75.13 271 B 1 
ATOM 3080 C CZ  . PHE B 2 271 ? 6.704    23.695  5.562   1.00 75.32 271 B 1 
ATOM 3081 N N   . PHE B 2 272 ? 10.830   20.283  8.178   1.00 85.65 272 B 1 
ATOM 3082 C CA  . PHE B 2 272 ? 10.320   19.931  9.498   1.00 86.66 272 B 1 
ATOM 3083 C C   . PHE B 2 272 ? 11.323   20.195  10.636  1.00 85.98 272 B 1 
ATOM 3084 O O   . PHE B 2 272 ? 11.011   19.913  11.794  1.00 81.85 272 B 1 
ATOM 3085 C CB  . PHE B 2 272 ? 9.820    18.484  9.477   1.00 86.40 272 B 1 
ATOM 3086 C CG  . PHE B 2 272 ? 8.600    18.267  8.605   1.00 87.16 272 B 1 
ATOM 3087 C CD1 . PHE B 2 272 ? 7.366    18.856  8.948   1.00 83.56 272 B 1 
ATOM 3088 C CD2 . PHE B 2 272 ? 8.683    17.486  7.446   1.00 83.91 272 B 1 
ATOM 3089 C CE1 . PHE B 2 272 ? 6.241    18.677  8.137   1.00 83.25 272 B 1 
ATOM 3090 C CE2 . PHE B 2 272 ? 7.556    17.299  6.621   1.00 83.03 272 B 1 
ATOM 3091 C CZ  . PHE B 2 272 ? 6.336    17.897  6.969   1.00 84.33 272 B 1 
ATOM 3092 N N   . GLY B 2 273 ? 12.516   20.693  10.344  1.00 80.71 273 B 1 
ATOM 3093 C CA  . GLY B 2 273 ? 13.560   20.927  11.343  1.00 80.27 273 B 1 
ATOM 3094 C C   . GLY B 2 273 ? 14.144   19.645  11.950  1.00 80.07 273 B 1 
ATOM 3095 O O   . GLY B 2 273 ? 14.680   19.669  13.053  1.00 76.42 273 B 1 
ATOM 3096 N N   . LEU B 2 274 ? 14.052   18.522  11.215  1.00 80.38 274 B 1 
ATOM 3097 C CA  . LEU B 2 274 ? 14.519   17.197  11.639  1.00 79.60 274 B 1 
ATOM 3098 C C   . LEU B 2 274 ? 15.884   16.829  11.033  1.00 78.57 274 B 1 
ATOM 3099 O O   . LEU B 2 274 ? 16.239   15.656  10.955  1.00 74.60 274 B 1 
ATOM 3100 C CB  . LEU B 2 274 ? 13.437   16.150  11.323  1.00 78.08 274 B 1 
ATOM 3101 C CG  . LEU B 2 274 ? 12.095   16.360  12.053  1.00 75.51 274 B 1 
ATOM 3102 C CD1 . LEU B 2 274 ? 11.068   15.362  11.524  1.00 72.04 274 B 1 
ATOM 3103 C CD2 . LEU B 2 274 ? 12.227   16.178  13.560  1.00 73.23 274 B 1 
ATOM 3104 N N   . SER B 2 275 ? 16.652   17.818  10.592  1.00 75.61 275 B 1 
ATOM 3105 C CA  . SER B 2 275 ? 17.965   17.631  9.968   1.00 74.39 275 B 1 
ATOM 3106 C C   . SER B 2 275 ? 19.106   17.428  10.978  1.00 74.74 275 B 1 
ATOM 3107 O O   . SER B 2 275 ? 20.254   17.771  10.700  1.00 69.44 275 B 1 
ATOM 3108 C CB  . SER B 2 275 ? 18.251   18.795  9.017   1.00 69.49 275 B 1 
ATOM 3109 O OG  . SER B 2 275 ? 18.275   20.013  9.730   1.00 62.19 275 B 1 
ATOM 3110 N N   . ASN B 2 276 ? 18.810   16.877  12.154  1.00 78.14 276 B 1 
ATOM 3111 C CA  . ASN B 2 276 ? 19.810   16.534  13.159  1.00 77.84 276 B 1 
ATOM 3112 C C   . ASN B 2 276 ? 20.254   15.084  12.986  1.00 78.79 276 B 1 
ATOM 3113 O O   . ASN B 2 276 ? 19.506   14.249  12.481  1.00 75.75 276 B 1 
ATOM 3114 C CB  . ASN B 2 276 ? 19.243   16.787  14.561  1.00 74.85 276 B 1 
ATOM 3115 C CG  . ASN B 2 276 ? 18.901   18.249  14.813  1.00 68.56 276 B 1 
ATOM 3116 O OD1 . ASN B 2 276 ? 19.314   19.147  14.110  1.00 59.68 276 B 1 
ATOM 3117 N ND2 . ASN B 2 276 ? 18.139   18.512  15.845  1.00 63.49 276 B 1 
ATOM 3118 N N   . CYS B 2 277 ? 21.465   14.757  13.439  1.00 77.26 277 B 1 
ATOM 3119 C CA  . CYS B 2 277 ? 22.013   13.412  13.306  1.00 77.51 277 B 1 
ATOM 3120 C C   . CYS B 2 277 ? 21.130   12.343  13.947  1.00 79.47 277 B 1 
ATOM 3121 O O   . CYS B 2 277 ? 20.834   11.310  13.338  1.00 77.17 277 B 1 
ATOM 3122 C CB  . CYS B 2 277 ? 23.414   13.398  13.935  1.00 75.08 277 B 1 
ATOM 3123 S SG  . CYS B 2 277 ? 24.321   11.906  13.491  1.00 69.65 277 B 1 
ATOM 3124 N N   . GLU B 2 278 ? 20.655   12.614  15.152  1.00 80.47 278 B 1 
ATOM 3125 C CA  . GLU B 2 278 ? 19.763   11.713  15.877  1.00 81.03 278 B 1 
ATOM 3126 C C   . GLU B 2 278 ? 18.417   11.568  15.168  1.00 81.62 278 B 1 
ATOM 3127 O O   . GLU B 2 278 ? 18.000   10.449  14.865  1.00 80.38 278 B 1 
ATOM 3128 C CB  . GLU B 2 278 ? 19.609   12.251  17.304  1.00 79.74 278 B 1 
ATOM 3129 C CG  . GLU B 2 278 ? 18.879   11.241  18.193  1.00 69.92 278 B 1 
ATOM 3130 C CD  . GLU B 2 278 ? 18.718   11.724  19.639  1.00 63.53 278 B 1 
ATOM 3131 O OE1 . GLU B 2 278 ? 18.122   10.949  20.408  1.00 56.59 278 B 1 
ATOM 3132 O OE2 . GLU B 2 278 ? 19.154   12.850  19.939  1.00 57.21 278 B 1 
ATOM 3133 N N   . SER B 2 279 ? 17.784   12.673  14.789  1.00 82.26 279 B 1 
ATOM 3134 C CA  . SER B 2 279 ? 16.495   12.659  14.101  1.00 82.16 279 B 1 
ATOM 3135 C C   . SER B 2 279 ? 16.561   11.948  12.752  1.00 82.99 279 B 1 
ATOM 3136 O O   . SER B 2 279 ? 15.674   11.176  12.417  1.00 81.79 279 B 1 
ATOM 3137 C CB  . SER B 2 279 ? 15.989   14.086  13.877  1.00 81.65 279 B 1 
ATOM 3138 O OG  . SER B 2 279 ? 15.944   14.813  15.095  1.00 71.62 279 B 1 
ATOM 3139 N N   . THR B 2 280 ? 17.630   12.152  11.976  1.00 80.92 280 B 1 
ATOM 3140 C CA  . THR B 2 280 ? 17.823   11.444  10.703  1.00 80.14 280 B 1 
ATOM 3141 C C   . THR B 2 280 ? 18.039   9.947   10.898  1.00 80.44 280 B 1 
ATOM 3142 O O   . THR B 2 280 ? 17.486   9.164   10.123  1.00 79.46 280 B 1 
ATOM 3143 C CB  . THR B 2 280 ? 18.977   12.013  9.866   1.00 78.73 280 B 1 
ATOM 3144 O OG1 . THR B 2 280 ? 20.101   12.348  10.634  1.00 69.66 280 B 1 
ATOM 3145 C CG2 . THR B 2 280 ? 18.557   13.276  9.133   1.00 67.77 280 B 1 
ATOM 3146 N N   . SER B 2 281 ? 18.771   9.530   11.920  1.00 80.96 281 B 1 
ATOM 3147 C CA  . SER B 2 281 ? 18.945   8.115   12.251  1.00 80.51 281 B 1 
ATOM 3148 C C   . SER B 2 281 ? 17.623   7.465   12.679  1.00 81.34 281 B 1 
ATOM 3149 O O   . SER B 2 281 ? 17.288   6.382   12.204  1.00 80.46 281 B 1 
ATOM 3150 C CB  . SER B 2 281 ? 19.999   7.966   13.356  1.00 79.23 281 B 1 
ATOM 3151 O OG  . SER B 2 281 ? 20.299   6.594   13.540  1.00 68.70 281 B 1 
ATOM 3152 N N   . GLN B 2 282 ? 16.836   8.148   13.513  1.00 83.79 282 B 1 
ATOM 3153 C CA  . GLN B 2 282 ? 15.515   7.681   13.936  1.00 84.02 282 B 1 
ATOM 3154 C C   . GLN B 2 282 ? 14.541   7.596   12.756  1.00 84.00 282 B 1 
ATOM 3155 O O   . GLN B 2 282 ? 13.822   6.606   12.625  1.00 83.22 282 B 1 
ATOM 3156 C CB  . GLN B 2 282 ? 14.954   8.621   15.011  1.00 84.20 282 B 1 
ATOM 3157 C CG  . GLN B 2 282 ? 15.681   8.497   16.363  1.00 80.02 282 B 1 
ATOM 3158 C CD  . GLN B 2 282 ? 15.138   9.490   17.399  1.00 76.12 282 B 1 
ATOM 3159 O OE1 . GLN B 2 282 ? 14.194   10.218  17.147  1.00 71.19 282 B 1 
ATOM 3160 N NE2 . GLN B 2 282 ? 15.695   9.532   18.583  1.00 68.04 282 B 1 
ATOM 3161 N N   . LEU B 2 283 ? 14.538   8.582   11.843  1.00 84.78 283 B 1 
ATOM 3162 C CA  . LEU B 2 283 ? 13.719   8.551   10.636  1.00 84.59 283 B 1 
ATOM 3163 C C   . LEU B 2 283 ? 14.115   7.404   9.697   1.00 83.94 283 B 1 
ATOM 3164 O O   . LEU B 2 283 ? 13.239   6.771   9.108   1.00 82.83 283 B 1 
ATOM 3165 C CB  . LEU B 2 283 ? 13.834   9.894   9.895   1.00 84.76 283 B 1 
ATOM 3166 C CG  . LEU B 2 283 ? 13.038   11.047  10.534  1.00 81.43 283 B 1 
ATOM 3167 C CD1 . LEU B 2 283 ? 13.394   12.351  9.813   1.00 78.28 283 B 1 
ATOM 3168 C CD2 . LEU B 2 283 ? 11.528   10.828  10.396  1.00 79.57 283 B 1 
ATOM 3169 N N   . ASP B 2 284 ? 15.399   7.108   9.576   1.00 82.01 284 B 1 
ATOM 3170 C CA  . ASP B 2 284 ? 15.888   5.979   8.786   1.00 81.06 284 B 1 
ATOM 3171 C C   . ASP B 2 284 ? 15.362   4.642   9.334   1.00 81.65 284 B 1 
ATOM 3172 O O   . ASP B 2 284 ? 14.792   3.846   8.590   1.00 80.87 284 B 1 
ATOM 3173 C CB  . ASP B 2 284 ? 17.426   6.006   8.716   1.00 79.42 284 B 1 
ATOM 3174 C CG  . ASP B 2 284 ? 18.010   7.072   7.775   1.00 74.90 284 B 1 
ATOM 3175 O OD1 . ASP B 2 284 ? 17.269   7.794   7.075   1.00 69.24 284 B 1 
ATOM 3176 O OD2 . ASP B 2 284 ? 19.262   7.141   7.660   1.00 69.83 284 B 1 
ATOM 3177 N N   . GLN B 2 285 ? 15.471   4.428   10.647  1.00 81.64 285 B 1 
ATOM 3178 C CA  . GLN B 2 285 ? 14.936   3.247   11.319  1.00 82.04 285 B 1 
ATOM 3179 C C   . GLN B 2 285 ? 13.408   3.162   11.206  1.00 83.17 285 B 1 
ATOM 3180 O O   . GLN B 2 285 ? 12.865   2.115   10.843  1.00 82.85 285 B 1 
ATOM 3181 C CB  . GLN B 2 285 ? 15.336   3.269   12.808  1.00 81.03 285 B 1 
ATOM 3182 C CG  . GLN B 2 285 ? 16.842   3.081   13.021  1.00 73.93 285 B 1 
ATOM 3183 C CD  . GLN B 2 285 ? 17.238   3.202   14.500  1.00 70.59 285 B 1 
ATOM 3184 O OE1 . GLN B 2 285 ? 16.403   3.202   15.389  1.00 66.11 285 B 1 
ATOM 3185 N NE2 . GLN B 2 285 ? 18.506   3.300   14.813  1.00 62.36 285 B 1 
ATOM 3186 N N   . ALA B 2 286 ? 12.706   4.269   11.441  1.00 85.62 286 B 1 
ATOM 3187 C CA  . ALA B 2 286 ? 11.257   4.326   11.326  1.00 86.59 286 B 1 
ATOM 3188 C C   . ALA B 2 286 ? 10.784   3.994   9.913   1.00 87.09 286 B 1 
ATOM 3189 O O   . ALA B 2 286 ? 9.806    3.264   9.746   1.00 86.28 286 B 1 
ATOM 3190 C CB  . ALA B 2 286 ? 10.791   5.717   11.763  1.00 86.82 286 B 1 
ATOM 3191 N N   . THR B 2 287 ? 11.494   4.459   8.875   1.00 85.47 287 B 1 
ATOM 3192 C CA  . THR B 2 287 ? 11.160   4.132   7.488   1.00 84.91 287 B 1 
ATOM 3193 C C   . THR B 2 287 ? 11.291   2.639   7.235   1.00 85.41 287 B 1 
ATOM 3194 O O   . THR B 2 287 ? 10.420   2.061   6.584   1.00 84.54 287 B 1 
ATOM 3195 C CB  . THR B 2 287 ? 12.010   4.907   6.478   1.00 83.65 287 B 1 
ATOM 3196 O OG1 . THR B 2 287 ? 12.140   6.271   6.778   1.00 76.36 287 B 1 
ATOM 3197 C CG2 . THR B 2 287 ? 11.380   4.861   5.082   1.00 74.80 287 B 1 
ATOM 3198 N N   . GLN B 2 288 ? 12.316   1.974   7.767   1.00 83.39 288 B 1 
ATOM 3199 C CA  . GLN B 2 288 ? 12.510   0.531   7.599   1.00 82.82 288 B 1 
ATOM 3200 C C   . GLN B 2 288 ? 11.402   -0.288  8.254   1.00 84.40 288 B 1 
ATOM 3201 O O   . GLN B 2 288 ? 10.814   -1.171  7.620   1.00 83.61 288 B 1 
ATOM 3202 C CB  . GLN B 2 288 ? 13.862   0.114   8.186   1.00 79.69 288 B 1 
ATOM 3203 C CG  . GLN B 2 288 ? 15.014   0.684   7.365   1.00 69.90 288 B 1 
ATOM 3204 C CD  . GLN B 2 288 ? 16.362   0.133   7.781   1.00 65.29 288 B 1 
ATOM 3205 O OE1 . GLN B 2 288 ? 16.594   -0.248  8.909   1.00 59.31 288 B 1 
ATOM 3206 N NE2 . GLN B 2 288 ? 17.302   0.068   6.871   1.00 55.76 288 B 1 
ATOM 3207 N N   . VAL B 2 289 ? 11.069   0.030   9.500   1.00 85.63 289 B 1 
ATOM 3208 C CA  . VAL B 2 289 ? 10.010   -0.672  10.231  1.00 86.82 289 B 1 
ATOM 3209 C C   . VAL B 2 289 ? 8.660    -0.491  9.545   1.00 88.62 289 B 1 
ATOM 3210 O O   . VAL B 2 289 ? 7.924    -1.450  9.333   1.00 88.94 289 B 1 
ATOM 3211 C CB  . VAL B 2 289 ? 9.957    -0.177  11.692  1.00 85.92 289 B 1 
ATOM 3212 C CG1 . VAL B 2 289 ? 8.801    -0.816  12.472  1.00 81.27 289 B 1 
ATOM 3213 C CG2 . VAL B 2 289 ? 11.256   -0.512  12.435  1.00 80.76 289 B 1 
ATOM 3214 N N   . THR B 2 290 ? 8.339    0.743   9.141   1.00 89.04 290 B 1 
ATOM 3215 C CA  . THR B 2 290 ? 7.049    1.065   8.532   1.00 90.20 290 B 1 
ATOM 3216 C C   . THR B 2 290 ? 6.909    0.518   7.113   1.00 90.31 290 B 1 
ATOM 3217 O O   . THR B 2 290 ? 5.829    0.054   6.768   1.00 89.61 290 B 1 
ATOM 3218 C CB  . THR B 2 290 ? 6.774    2.568   8.541   1.00 90.62 290 B 1 
ATOM 3219 O OG1 . THR B 2 290 ? 7.822    3.292   7.946   1.00 86.07 290 B 1 
ATOM 3220 C CG2 . THR B 2 290 ? 6.569    3.103   9.958   1.00 86.85 290 B 1 
ATOM 3221 N N   . GLU B 2 291 ? 7.982    0.492   6.311   1.00 88.83 291 B 1 
ATOM 3222 C CA  . GLU B 2 291 ? 7.943    -0.167  5.003   1.00 88.61 291 B 1 
ATOM 3223 C C   . GLU B 2 291 ? 7.708    -1.664  5.154   1.00 89.47 291 B 1 
ATOM 3224 O O   . GLU B 2 291 ? 6.858    -2.223  4.468   1.00 88.75 291 B 1 
ATOM 3225 C CB  . GLU B 2 291 ? 9.232    0.089   4.210   1.00 86.71 291 B 1 
ATOM 3226 C CG  . GLU B 2 291 ? 9.134    -0.483  2.782   1.00 80.81 291 B 1 
ATOM 3227 C CD  . GLU B 2 291 ? 10.355   -0.178  1.910   1.00 77.64 291 B 1 
ATOM 3228 O OE1 . GLU B 2 291 ? 10.227   -0.249  0.672   1.00 72.93 291 B 1 
ATOM 3229 O OE2 . GLU B 2 291 ? 11.431   0.110   2.455   1.00 74.37 291 B 1 
ATOM 3230 N N   . THR B 2 292 ? 8.382    -2.315  6.094   1.00 89.29 292 B 1 
ATOM 3231 C CA  . THR B 2 292 ? 8.183    -3.740  6.348   1.00 89.35 292 B 1 
ATOM 3232 C C   . THR B 2 292 ? 6.757    -4.045  6.780   1.00 90.42 292 B 1 
ATOM 3233 O O   . THR B 2 292 ? 6.158    -4.997  6.287   1.00 89.87 292 B 1 
ATOM 3234 C CB  . THR B 2 292 ? 9.159    -4.254  7.401   1.00 87.92 292 B 1 
ATOM 3235 O OG1 . THR B 2 292 ? 10.472   -3.945  7.010   1.00 80.19 292 B 1 
ATOM 3236 C CG2 . THR B 2 292 ? 9.056    -5.782  7.523   1.00 78.83 292 B 1 
ATOM 3237 N N   . LEU B 2 293 ? 6.172    -3.202  7.628   1.00 91.10 293 B 1 
ATOM 3238 C CA  . LEU B 2 293 ? 4.765    -3.312  7.976   1.00 92.36 293 B 1 
ATOM 3239 C C   . LEU B 2 293 ? 3.873    -3.215  6.727   1.00 92.71 293 B 1 
ATOM 3240 O O   . LEU B 2 293 ? 2.998    -4.059  6.530   1.00 92.40 293 B 1 
ATOM 3241 C CB  . LEU B 2 293 ? 4.427    -2.231  9.020   1.00 92.66 293 B 1 
ATOM 3242 C CG  . LEU B 2 293 ? 2.957    -2.271  9.489   1.00 89.62 293 B 1 
ATOM 3243 C CD1 . LEU B 2 293 ? 2.649    -3.540  10.282  1.00 86.96 293 B 1 
ATOM 3244 C CD2 . LEU B 2 293 ? 2.664    -1.061  10.384  1.00 87.50 293 B 1 
ATOM 3245 N N   . GLY B 2 294 ? 4.127    -2.246  5.847   1.00 92.98 294 B 1 
ATOM 3246 C CA  . GLY B 2 294 ? 3.427    -2.100  4.576   1.00 93.15 294 B 1 
ATOM 3247 C C   . GLY B 2 294 ? 3.549    -3.330  3.673   1.00 93.37 294 B 1 
ATOM 3248 O O   . GLY B 2 294 ? 2.552    -3.805  3.127   1.00 92.61 294 B 1 
ATOM 3249 N N   . MET B 2 295 ? 4.750    -3.913  3.567   1.00 92.60 295 B 1 
ATOM 3250 C CA  . MET B 2 295 ? 5.010    -5.127  2.783   1.00 92.11 295 B 1 
ATOM 3251 C C   . MET B 2 295 ? 4.153    -6.313  3.224   1.00 92.36 295 B 1 
ATOM 3252 O O   . MET B 2 295 ? 3.749    -7.121  2.392   1.00 90.70 295 B 1 
ATOM 3253 C CB  . MET B 2 295 ? 6.493    -5.523  2.911   1.00 90.47 295 B 1 
ATOM 3254 C CG  . MET B 2 295 ? 7.458    -4.562  2.233   1.00 86.64 295 B 1 
ATOM 3255 S SD  . MET B 2 295 ? 7.406    -4.651  0.442   1.00 81.41 295 B 1 
ATOM 3256 C CE  . MET B 2 295 ? 8.889    -3.688  0.091   1.00 73.39 295 B 1 
ATOM 3257 N N   . THR B 2 296 ? 3.830    -6.419  4.506   1.00 94.13 296 B 1 
ATOM 3258 C CA  . THR B 2 296 ? 2.991    -7.515  5.007   1.00 94.36 296 B 1 
ATOM 3259 C C   . THR B 2 296 ? 1.511    -7.367  4.642   1.00 94.70 296 B 1 
ATOM 3260 O O   . THR B 2 296 ? 0.770    -8.350  4.702   1.00 93.04 296 B 1 
ATOM 3261 C CB  . THR B 2 296 ? 3.140    -7.738  6.517   1.00 93.05 296 B 1 
ATOM 3262 O OG1 . THR B 2 296 ? 2.606    -6.679  7.264   1.00 82.30 296 B 1 
ATOM 3263 C CG2 . THR B 2 296 ? 4.585    -7.969  6.953   1.00 81.30 296 B 1 
ATOM 3264 N N   . HIS B 2 297 ? 1.059    -6.186  4.214   1.00 94.21 297 B 1 
ATOM 3265 C CA  . HIS B 2 297 ? -0.358   -5.938  3.914   1.00 94.92 297 B 1 
ATOM 3266 C C   . HIS B 2 297 ? -0.916   -6.835  2.798   1.00 94.89 297 B 1 
ATOM 3267 O O   . HIS B 2 297 ? -2.078   -7.258  2.866   1.00 93.64 297 B 1 
ATOM 3268 C CB  . HIS B 2 297 ? -0.542   -4.463  3.546   1.00 94.80 297 B 1 
ATOM 3269 C CG  . HIS B 2 297 ? -1.938   -4.128  3.098   1.00 95.26 297 B 1 
ATOM 3270 N ND1 . HIS B 2 297 ? -2.332   -3.946  1.791   1.00 84.20 297 B 1 
ATOM 3271 C CD2 . HIS B 2 297 ? -3.067   -4.025  3.878   1.00 86.25 297 B 1 
ATOM 3272 C CE1 . HIS B 2 297 ? -3.661   -3.730  1.788   1.00 88.79 297 B 1 
ATOM 3273 N NE2 . HIS B 2 297 ? -4.136   -3.772  3.038   1.00 90.50 297 B 1 
ATOM 3274 N N   . CYS B 2 298 ? -0.090   -7.197  1.793   1.00 94.74 298 B 1 
ATOM 3275 C CA  . CYS B 2 298 ? -0.518   -7.970  0.625   1.00 94.14 298 B 1 
ATOM 3276 C C   . CYS B 2 298 ? -1.075   -9.368  0.945   1.00 94.45 298 B 1 
ATOM 3277 O O   . CYS B 2 298 ? -1.789   -9.939  0.121   1.00 91.49 298 B 1 
ATOM 3278 C CB  . CYS B 2 298 ? 0.667    -8.056  -0.352  1.00 91.98 298 B 1 
ATOM 3279 S SG  . CYS B 2 298 ? 2.059    -8.943  0.400   1.00 86.15 298 B 1 
ATOM 3280 N N   . CYS B 2 299 ? -0.823   -9.924  2.137   1.00 94.93 299 B 1 
ATOM 3281 C CA  . CYS B 2 299 ? -1.401   -11.199 2.556   1.00 94.71 299 B 1 
ATOM 3282 C C   . CYS B 2 299 ? -2.693   -11.066 3.383   1.00 95.06 299 B 1 
ATOM 3283 O O   . CYS B 2 299 ? -3.346   -12.063 3.673   1.00 91.91 299 B 1 
ATOM 3284 C CB  . CYS B 2 299 ? -0.321   -12.028 3.275   1.00 92.79 299 B 1 
ATOM 3285 S SG  . CYS B 2 299 ? -0.024   -11.439 4.970   1.00 87.49 299 B 1 
ATOM 3286 N N   . ILE B 2 300 ? -3.089   -9.840  3.755   1.00 95.20 300 B 1 
ATOM 3287 C CA  . ILE B 2 300 ? -4.167   -9.613  4.725   1.00 95.27 300 B 1 
ATOM 3288 C C   . ILE B 2 300 ? -5.558   -9.656  4.080   1.00 95.03 300 B 1 
ATOM 3289 O O   . ILE B 2 300 ? -6.509   -10.149 4.700   1.00 92.97 300 B 1 
ATOM 3290 C CB  . ILE B 2 300 ? -3.922   -8.293  5.481   1.00 93.96 300 B 1 
ATOM 3291 C CG1 . ILE B 2 300 ? -2.553   -8.259  6.218   1.00 87.71 300 B 1 
ATOM 3292 C CG2 . ILE B 2 300 ? -5.049   -8.002  6.482   1.00 87.81 300 B 1 
ATOM 3293 C CD1 . ILE B 2 300 ? -2.383   -9.296  7.329   1.00 79.99 300 B 1 
ATOM 3294 N N   . ASN B 2 301 ? -5.713   -9.196  2.838   1.00 93.31 301 B 1 
ATOM 3295 C CA  . ASN B 2 301 ? -7.021   -9.150  2.168   1.00 92.51 301 B 1 
ATOM 3296 C C   . ASN B 2 301 ? -7.766   -10.505 2.141   1.00 92.03 301 B 1 
ATOM 3297 O O   . ASN B 2 301 ? -8.941   -10.530 2.522   1.00 89.85 301 B 1 
ATOM 3298 C CB  . ASN B 2 301 ? -6.862   -8.535  0.763   1.00 91.48 301 B 1 
ATOM 3299 C CG  . ASN B 2 301 ? -6.631   -7.032  0.789   1.00 89.86 301 B 1 
ATOM 3300 O OD1 . ASN B 2 301 ? -7.085   -6.334  1.678   1.00 81.39 301 B 1 
ATOM 3301 N ND2 . ASN B 2 301 ? -5.951   -6.501  -0.199  1.00 81.40 301 B 1 
ATOM 3302 N N   . PRO B 2 302 ? -7.125   -11.649 1.803   1.00 93.12 302 B 1 
ATOM 3303 C CA  . PRO B 2 302 ? -7.771   -12.955 1.879   1.00 92.38 302 B 1 
ATOM 3304 C C   . PRO B 2 302 ? -8.276   -13.314 3.281   1.00 91.84 302 B 1 
ATOM 3305 O O   . PRO B 2 302 ? -9.361   -13.890 3.423   1.00 88.70 302 B 1 
ATOM 3306 C CB  . PRO B 2 302 ? -6.712   -13.961 1.413   1.00 90.70 302 B 1 
ATOM 3307 C CG  . PRO B 2 302 ? -5.806   -13.126 0.521   1.00 90.39 302 B 1 
ATOM 3308 C CD  . PRO B 2 302 ? -5.812   -11.768 1.202   1.00 93.23 302 B 1 
ATOM 3309 N N   . ILE B 2 303 ? -7.533   -12.929 4.318   1.00 93.08 303 B 1 
ATOM 3310 C CA  . ILE B 2 303 ? -7.910   -13.161 5.718   1.00 92.52 303 B 1 
ATOM 3311 C C   . ILE B 2 303 ? -9.179   -12.371 6.053   1.00 92.29 303 B 1 
ATOM 3312 O O   . ILE B 2 303 ? -10.133  -12.919 6.603   1.00 90.37 303 B 1 
ATOM 3313 C CB  . ILE B 2 303 ? -6.736   -12.815 6.667   1.00 91.94 303 B 1 
ATOM 3314 C CG1 . ILE B 2 303 ? -5.475   -13.633 6.307   1.00 87.99 303 B 1 
ATOM 3315 C CG2 . ILE B 2 303 ? -7.137   -13.049 8.130   1.00 87.47 303 B 1 
ATOM 3316 C CD1 . ILE B 2 303 ? -4.229   -13.271 7.129   1.00 80.32 303 B 1 
ATOM 3317 N N   . ILE B 2 304 ? -9.255   -11.101 5.628   1.00 92.49 304 B 1 
ATOM 3318 C CA  . ILE B 2 304 ? -10.460  -10.274 5.801   1.00 92.24 304 B 1 
ATOM 3319 C C   . ILE B 2 304 ? -11.669  -10.928 5.122   1.00 91.19 304 B 1 
ATOM 3320 O O   . ILE B 2 304 ? -12.747  -11.008 5.712   1.00 88.32 304 B 1 
ATOM 3321 C CB  . ILE B 2 304 ? -10.234  -8.838  5.275   1.00 92.11 304 B 1 
ATOM 3322 C CG1 . ILE B 2 304 ? -9.103   -8.137  6.056   1.00 89.11 304 B 1 
ATOM 3323 C CG2 . ILE B 2 304 ? -11.535  -8.017  5.382   1.00 89.44 304 B 1 
ATOM 3324 C CD1 . ILE B 2 304 ? -8.644   -6.826  5.420   1.00 86.67 304 B 1 
ATOM 3325 N N   . TYR B 2 305 ? -11.504  -11.459 3.894   1.00 89.77 305 B 1 
ATOM 3326 C CA  . TYR B 2 305 ? -12.598  -12.148 3.206   1.00 87.99 305 B 1 
ATOM 3327 C C   . TYR B 2 305 ? -13.052  -13.415 3.939   1.00 86.99 305 B 1 
ATOM 3328 O O   . TYR B 2 305 ? -14.253  -13.668 4.007   1.00 83.78 305 B 1 
ATOM 3329 C CB  . TYR B 2 305 ? -12.184  -12.501 1.765   1.00 86.36 305 B 1 
ATOM 3330 C CG  . TYR B 2 305 ? -11.783  -11.334 0.890   1.00 85.85 305 B 1 
ATOM 3331 C CD1 . TYR B 2 305 ? -12.488  -10.119 0.929   1.00 81.20 305 B 1 
ATOM 3332 C CD2 . TYR B 2 305 ? -10.680  -11.467 0.022   1.00 81.70 305 B 1 
ATOM 3333 C CE1 . TYR B 2 305 ? -12.092  -9.037  0.122   1.00 79.88 305 B 1 
ATOM 3334 C CE2 . TYR B 2 305 ? -10.279  -10.399 -0.790  1.00 79.07 305 B 1 
ATOM 3335 C CZ  . TYR B 2 305 ? -10.981  -9.183  -0.735  1.00 80.42 305 B 1 
ATOM 3336 O OH  . TYR B 2 305 ? -10.575  -8.129  -1.510  1.00 76.39 305 B 1 
ATOM 3337 N N   . ALA B 2 306 ? -12.124  -14.178 4.508   1.00 86.99 306 B 1 
ATOM 3338 C CA  . ALA B 2 306 ? -12.436  -15.397 5.240   1.00 84.81 306 B 1 
ATOM 3339 C C   . ALA B 2 306 ? -13.198  -15.126 6.549   1.00 84.13 306 B 1 
ATOM 3340 O O   . ALA B 2 306 ? -14.132  -15.851 6.886   1.00 81.14 306 B 1 
ATOM 3341 C CB  . ALA B 2 306 ? -11.134  -16.159 5.487   1.00 83.39 306 B 1 
ATOM 3342 N N   . PHE B 2 307 ? -12.831  -14.056 7.278   1.00 86.08 307 B 1 
ATOM 3343 C CA  . PHE B 2 307 ? -13.432  -13.760 8.582   1.00 85.09 307 B 1 
ATOM 3344 C C   . PHE B 2 307 ? -14.664  -12.850 8.513   1.00 83.07 307 B 1 
ATOM 3345 O O   . PHE B 2 307 ? -15.666  -13.097 9.196   1.00 78.21 307 B 1 
ATOM 3346 C CB  . PHE B 2 307 ? -12.361  -13.168 9.502   1.00 84.19 307 B 1 
ATOM 3347 C CG  . PHE B 2 307 ? -11.393  -14.203 10.032  1.00 81.25 307 B 1 
ATOM 3348 C CD1 . PHE B 2 307 ? -11.805  -15.109 11.027  1.00 76.09 307 B 1 
ATOM 3349 C CD2 . PHE B 2 307 ? -10.084  -14.283 9.540   1.00 75.96 307 B 1 
ATOM 3350 C CE1 . PHE B 2 307 ? -10.923  -16.081 11.519  1.00 72.72 307 B 1 
ATOM 3351 C CE2 . PHE B 2 307 ? -9.196   -15.250 10.026  1.00 71.65 307 B 1 
ATOM 3352 C CZ  . PHE B 2 307 ? -9.611   -16.153 11.018  1.00 72.53 307 B 1 
ATOM 3353 N N   . VAL B 2 308 ? -14.623  -11.802 7.682   1.00 82.08 308 B 1 
ATOM 3354 C CA  . VAL B 2 308 ? -15.680  -10.781 7.616   1.00 79.31 308 B 1 
ATOM 3355 C C   . VAL B 2 308 ? -16.658  -11.046 6.470   1.00 77.52 308 B 1 
ATOM 3356 O O   . VAL B 2 308 ? -17.842  -10.706 6.545   1.00 71.55 308 B 1 
ATOM 3357 C CB  . VAL B 2 308 ? -15.062  -9.367  7.530   1.00 77.31 308 B 1 
ATOM 3358 C CG1 . VAL B 2 308 ? -16.132  -8.290  7.702   1.00 70.73 308 B 1 
ATOM 3359 C CG2 . VAL B 2 308 ? -13.999  -9.127  8.605   1.00 73.47 308 B 1 
ATOM 3360 N N   . GLY B 2 309 ? -16.192  -11.661 5.378   1.00 76.34 309 B 1 
ATOM 3361 C CA  . GLY B 2 309 ? -16.958  -11.927 4.173   1.00 73.12 309 B 1 
ATOM 3362 C C   . GLY B 2 309 ? -17.702  -13.260 4.218   1.00 74.39 309 B 1 
ATOM 3363 O O   . GLY B 2 309 ? -17.230  -14.246 3.661   1.00 70.42 309 B 1 
ATOM 3364 N N   . GLU B 2 310 ? -18.921  -13.307 4.770   1.00 69.64 310 B 1 
ATOM 3365 C CA  . GLU B 2 310 ? -19.720  -14.542 4.845   1.00 69.92 310 B 1 
ATOM 3366 C C   . GLU B 2 310 ? -19.854  -15.284 3.505   1.00 71.27 310 B 1 
ATOM 3367 O O   . GLU B 2 310 ? -19.776  -16.514 3.458   1.00 66.90 310 B 1 
ATOM 3368 C CB  . GLU B 2 310 ? -21.142  -14.230 5.325   1.00 63.98 310 B 1 
ATOM 3369 C CG  . GLU B 2 310 ? -21.249  -13.833 6.800   1.00 57.11 310 B 1 
ATOM 3370 C CD  . GLU B 2 310 ? -22.721  -13.582 7.179   1.00 52.98 310 B 1 
ATOM 3371 O OE1 . GLU B 2 310 ? -22.997  -13.023 8.258   1.00 47.27 310 B 1 
ATOM 3372 O OE2 . GLU B 2 310 ? -23.629  -13.862 6.361   1.00 50.10 310 B 1 
ATOM 3373 N N   . LYS B 2 311 ? -20.048  -14.556 2.383   1.00 70.45 311 B 1 
ATOM 3374 C CA  . LYS B 2 311 ? -20.138  -15.163 1.049   1.00 70.10 311 B 1 
ATOM 3375 C C   . LYS B 2 311 ? -18.824  -15.793 0.609   1.00 71.97 311 B 1 
ATOM 3376 O O   . LYS B 2 311 ? -18.845  -16.811 -0.074  1.00 68.16 311 B 1 
ATOM 3377 C CB  . LYS B 2 311 ? -20.541  -14.122 -0.005  1.00 64.09 311 B 1 
ATOM 3378 C CG  . LYS B 2 311 ? -22.006  -13.681 0.089   1.00 57.84 311 B 1 
ATOM 3379 C CD  . LYS B 2 311 ? -22.330  -12.798 -1.118  1.00 54.16 311 B 1 
ATOM 3380 C CE  . LYS B 2 311 ? -23.793  -12.351 -1.113  1.00 48.00 311 B 1 
ATOM 3381 N NZ  . LYS B 2 311 ? -24.113  -11.550 -2.323  1.00 44.45 311 B 1 
ATOM 3382 N N   . PHE B 2 312 ? -17.701  -15.184 0.954   1.00 71.52 312 B 1 
ATOM 3383 C CA  . PHE B 2 312 ? -16.402  -15.770 0.686   1.00 72.60 312 B 1 
ATOM 3384 C C   . PHE B 2 312 ? -16.163  -16.949 1.610   1.00 74.35 312 B 1 
ATOM 3385 O O   . PHE B 2 312 ? -15.757  -17.992 1.134   1.00 72.54 312 B 1 
ATOM 3386 C CB  . PHE B 2 312 ? -15.292  -14.726 0.795   1.00 70.19 312 B 1 
ATOM 3387 C CG  . PHE B 2 312 ? -14.963  -14.106 -0.538  1.00 67.97 312 B 1 
ATOM 3388 C CD1 . PHE B 2 312 ? -14.088  -14.777 -1.416  1.00 64.15 312 B 1 
ATOM 3389 C CD2 . PHE B 2 312 ? -15.526  -12.880 -0.916  1.00 63.85 312 B 1 
ATOM 3390 C CE1 . PHE B 2 312 ? -13.761  -14.205 -2.659  1.00 60.77 312 B 1 
ATOM 3391 C CE2 . PHE B 2 312 ? -15.203  -12.302 -2.159  1.00 60.08 312 B 1 
ATOM 3392 C CZ  . PHE B 2 312 ? -14.319  -12.963 -3.032  1.00 61.99 312 B 1 
ATOM 3393 N N   . ARG B 2 313 ? -16.522  -16.832 2.884   1.00 71.21 313 B 1 
ATOM 3394 C CA  . ARG B 2 313 ? -16.373  -17.920 3.853   1.00 71.66 313 B 1 
ATOM 3395 C C   . ARG B 2 313 ? -17.087  -19.191 3.406   1.00 72.36 313 B 1 
ATOM 3396 O O   . ARG B 2 313 ? -16.485  -20.262 3.433   1.00 71.19 313 B 1 
ATOM 3397 C CB  . ARG B 2 313 ? -16.867  -17.417 5.218   1.00 69.18 313 B 1 
ATOM 3398 C CG  . ARG B 2 313 ? -16.560  -18.432 6.326   1.00 64.61 313 B 1 
ATOM 3399 C CD  . ARG B 2 313 ? -17.019  -17.882 7.677   1.00 62.61 313 B 1 
ATOM 3400 N NE  . ARG B 2 313 ? -16.792  -18.867 8.746   1.00 57.91 313 B 1 
ATOM 3401 C CZ  . ARG B 2 313 ? -17.135  -18.738 10.007  1.00 51.81 313 B 1 
ATOM 3402 N NH1 . ARG B 2 313 ? -17.732  -17.660 10.447  1.00 49.49 313 B 1 
ATOM 3403 N NH2 . ARG B 2 313 ? -16.883  -19.688 10.852  1.00 46.40 313 B 1 
ATOM 3404 N N   . SER B 2 314 ? -18.324  -19.109 2.924   1.00 72.68 314 B 1 
ATOM 3405 C CA  . SER B 2 314 ? -19.047  -20.279 2.401   1.00 72.87 314 B 1 
ATOM 3406 C C   . SER B 2 314 ? -18.380  -20.868 1.157   1.00 74.01 314 B 1 
ATOM 3407 O O   . SER B 2 314 ? -18.274  -22.086 1.029   1.00 71.87 314 B 1 
ATOM 3408 C CB  . SER B 2 314 ? -20.509  -19.936 2.110   1.00 68.96 314 B 1 
ATOM 3409 O OG  . SER B 2 314 ? -20.640  -18.936 1.126   1.00 59.90 314 B 1 
ATOM 3410 N N   . LEU B 2 315 ? -17.866  -20.012 0.253   1.00 68.30 315 B 1 
ATOM 3411 C CA  . LEU B 2 315 ? -17.158  -20.449 -0.944  1.00 65.86 315 B 1 
ATOM 3412 C C   . LEU B 2 315 ? -15.783  -21.043 -0.629  1.00 66.67 315 B 1 
ATOM 3413 O O   . LEU B 2 315 ? -15.395  -22.023 -1.259  1.00 65.51 315 B 1 
ATOM 3414 C CB  . LEU B 2 315 ? -17.027  -19.259 -1.909  1.00 62.90 315 B 1 
ATOM 3415 C CG  . LEU B 2 315 ? -18.349  -18.890 -2.607  1.00 59.07 315 B 1 
ATOM 3416 C CD1 . LEU B 2 315 ? -18.257  -17.517 -3.249  1.00 56.10 315 B 1 
ATOM 3417 C CD2 . LEU B 2 315 ? -18.682  -19.902 -3.700  1.00 58.30 315 B 1 
ATOM 3418 N N   . PHE B 2 316 ? -15.076  -20.500 0.361   1.00 65.89 316 B 1 
ATOM 3419 C CA  . PHE B 2 316 ? -13.819  -21.053 0.870   1.00 65.17 316 B 1 
ATOM 3420 C C   . PHE B 2 316 ? -14.017  -22.477 1.379   1.00 66.36 316 B 1 
ATOM 3421 O O   . PHE B 2 316 ? -13.259  -23.364 1.010   1.00 66.20 316 B 1 
ATOM 3422 C CB  . PHE B 2 316 ? -13.255  -20.166 1.985   1.00 63.64 316 B 1 
ATOM 3423 C CG  . PHE B 2 316 ? -12.198  -19.168 1.549   1.00 62.40 316 B 1 
ATOM 3424 C CD1 . PHE B 2 316 ? -10.840  -19.452 1.797   1.00 57.29 316 B 1 
ATOM 3425 C CD2 . PHE B 2 316 ? -12.545  -17.955 0.942   1.00 57.50 316 B 1 
ATOM 3426 C CE1 . PHE B 2 316 ? -9.856   -18.514 1.434   1.00 52.56 316 B 1 
ATOM 3427 C CE2 . PHE B 2 316 ? -11.555  -17.022 0.585   1.00 52.31 316 B 1 
ATOM 3428 C CZ  . PHE B 2 316 ? -10.204  -17.298 0.831   1.00 53.43 316 B 1 
ATOM 3429 N N   . HIS B 2 317 ? -15.055  -22.716 2.165   1.00 68.88 317 B 1 
ATOM 3430 C CA  . HIS B 2 317 ? -15.359  -24.060 2.650   1.00 68.20 317 B 1 
ATOM 3431 C C   . HIS B 2 317 ? -15.643  -25.055 1.507   1.00 66.86 317 B 1 
ATOM 3432 O O   . HIS B 2 317 ? -15.186  -26.194 1.568   1.00 66.41 317 B 1 
ATOM 3433 C CB  . HIS B 2 317 ? -16.537  -23.996 3.615   1.00 66.60 317 B 1 
ATOM 3434 C CG  . HIS B 2 317 ? -16.182  -23.441 4.966   1.00 62.71 317 B 1 
ATOM 3435 N ND1 . HIS B 2 317 ? -15.259  -23.982 5.840   1.00 55.00 317 B 1 
ATOM 3436 C CD2 . HIS B 2 317 ? -16.730  -22.353 5.593   1.00 56.20 317 B 1 
ATOM 3437 C CE1 . HIS B 2 317 ? -15.254  -23.230 6.957   1.00 53.35 317 B 1 
ATOM 3438 N NE2 . HIS B 2 317 ? -16.141  -22.232 6.850   1.00 52.56 317 B 1 
ATOM 3439 N N   . ILE B 2 318 ? -16.335  -24.621 0.451   1.00 66.58 318 B 1 
ATOM 3440 C CA  . ILE B 2 318 ? -16.618  -25.469 -0.714  1.00 65.15 318 B 1 
ATOM 3441 C C   . ILE B 2 318 ? -15.351  -25.736 -1.524  1.00 64.37 318 B 1 
ATOM 3442 O O   . ILE B 2 318 ? -15.102  -26.878 -1.903  1.00 61.67 318 B 1 
ATOM 3443 C CB  . ILE B 2 318 ? -17.738  -24.844 -1.573  1.00 62.33 318 B 1 
ATOM 3444 C CG1 . ILE B 2 318 ? -19.052  -24.889 -0.764  1.00 57.90 318 B 1 
ATOM 3445 C CG2 . ILE B 2 318 ? -17.918  -25.570 -2.921  1.00 56.94 318 B 1 
ATOM 3446 C CD1 . ILE B 2 318 ? -20.118  -23.939 -1.296  1.00 52.97 318 B 1 
ATOM 3447 N N   . ALA B 2 319 ? -14.530  -24.713 -1.758  1.00 66.19 319 B 1 
ATOM 3448 C CA  . ALA B 2 319 ? -13.275  -24.852 -2.488  1.00 63.78 319 B 1 
ATOM 3449 C C   . ALA B 2 319 ? -12.265  -25.754 -1.749  1.00 62.08 319 B 1 
ATOM 3450 O O   . ALA B 2 319 ? -11.531  -26.498 -2.390  1.00 60.14 319 B 1 
ATOM 3451 C CB  . ALA B 2 319 ? -12.696  -23.461 -2.740  1.00 62.03 319 B 1 
ATOM 3452 N N   . LEU B 2 320 ? -12.279  -25.739 -0.419  1.00 64.94 320 B 1 
ATOM 3453 C CA  . LEU B 2 320 ? -11.468  -26.616 0.438   1.00 62.43 320 B 1 
ATOM 3454 C C   . LEU B 2 320 ? -12.050  -28.035 0.595   1.00 59.54 320 B 1 
ATOM 3455 O O   . LEU B 2 320 ? -11.589  -28.801 1.438   1.00 55.09 320 B 1 
ATOM 3456 C CB  . LEU B 2 320 ? -11.254  -25.923 1.798   1.00 59.51 320 B 1 
ATOM 3457 C CG  . LEU B 2 320 ? -10.356  -24.671 1.739   1.00 55.98 320 B 1 
ATOM 3458 C CD1 . LEU B 2 320 ? -10.452  -23.916 3.063   1.00 52.47 320 B 1 
ATOM 3459 C CD2 . LEU B 2 320 ? -8.892   -25.033 1.492   1.00 53.25 320 B 1 
ATOM 3460 N N   . GLY B 2 321 ? -13.069  -28.401 -0.205  1.00 56.54 321 B 1 
ATOM 3461 C CA  . GLY B 2 321 ? -13.646  -29.747 -0.201  1.00 54.22 321 B 1 
ATOM 3462 C C   . GLY B 2 321 ? -14.572  -30.056 0.976   1.00 52.33 321 B 1 
ATOM 3463 O O   . GLY B 2 321 ? -15.189  -31.127 1.009   1.00 49.11 321 B 1 
ATOM 3464 N N   . CYS B 2 322 ? -14.742  -29.133 1.917   1.00 45.58 322 B 1 
ATOM 3465 C CA  . CYS B 2 322 ? -15.813  -29.244 2.894   1.00 43.48 322 B 1 
ATOM 3466 C C   . CYS B 2 322 ? -17.139  -29.100 2.148   1.00 42.72 322 B 1 
ATOM 3467 O O   . CYS B 2 322 ? -17.554  -27.998 1.798   1.00 41.10 322 B 1 
ATOM 3468 C CB  . CYS B 2 322 ? -15.646  -28.204 4.005   1.00 41.40 322 B 1 
ATOM 3469 S SG  . CYS B 2 322 ? -14.359  -28.743 5.174   1.00 36.47 322 B 1 
ATOM 3470 N N   . ARG B 2 323 ? -17.850  -30.231 1.907   1.00 39.92 323 B 1 
ATOM 3471 C CA  . ARG B 2 323 ? -19.221  -30.302 1.381   1.00 40.77 323 B 1 
ATOM 3472 C C   . ARG B 2 323 ? -20.207  -29.646 2.348   1.00 40.66 323 B 1 
ATOM 3473 O O   . ARG B 2 323 ? -21.082  -30.311 2.903   1.00 38.56 323 B 1 
ATOM 3474 C CB  . ARG B 2 323 ? -19.639  -31.761 1.118   1.00 38.23 323 B 1 
ATOM 3475 C CG  . ARG B 2 323 ? -19.009  -32.451 -0.096  1.00 33.78 323 B 1 
ATOM 3476 C CD  . ARG B 2 323 ? -19.663  -33.840 -0.235  1.00 31.53 323 B 1 
ATOM 3477 N NE  . ARG B 2 323 ? -19.177  -34.584 -1.407  1.00 28.04 323 B 1 
ATOM 3478 C CZ  . ARG B 2 323 ? -19.587  -35.783 -1.790  1.00 25.48 323 B 1 
ATOM 3479 N NH1 . ARG B 2 323 ? -20.497  -36.459 -1.138  1.00 23.88 323 B 1 
ATOM 3480 N NH2 . ARG B 2 323 ? -19.086  -36.352 -2.856  1.00 23.13 323 B 1 
ATOM 3481 N N   . ILE B 2 324 ? -20.082  -28.351 2.595   1.00 39.33 324 B 1 
ATOM 3482 C CA  . ILE B 2 324 ? -21.150  -27.590 3.233   1.00 39.18 324 B 1 
ATOM 3483 C C   . ILE B 2 324 ? -22.266  -27.437 2.194   1.00 38.85 324 B 1 
ATOM 3484 O O   . ILE B 2 324 ? -22.021  -27.415 0.989   1.00 37.16 324 B 1 
ATOM 3485 C CB  . ILE B 2 324 ? -20.632  -26.287 3.864   1.00 37.61 324 B 1 
ATOM 3486 C CG1 . ILE B 2 324 ? -19.540  -26.633 4.909   1.00 34.82 324 B 1 
ATOM 3487 C CG2 . ILE B 2 324 ? -21.780  -25.508 4.527   1.00 35.96 324 B 1 
ATOM 3488 C CD1 . ILE B 2 324 ? -18.956  -25.434 5.645   1.00 33.86 324 B 1 
ATOM 3489 N N   . ALA B 2 325 ? -23.495  -27.394 2.683   1.00 38.40 325 B 1 
ATOM 3490 C CA  . ALA B 2 325 ? -24.744  -27.393 1.932   1.00 39.49 325 B 1 
ATOM 3491 C C   . ALA B 2 325 ? -24.762  -26.463 0.690   1.00 39.32 325 B 1 
ATOM 3492 O O   . ALA B 2 325 ? -24.020  -25.478 0.632   1.00 37.92 325 B 1 
ATOM 3493 C CB  . ALA B 2 325 ? -25.857  -27.005 2.916   1.00 38.29 325 B 1 
ATOM 3494 N N   . PRO B 2 326 ? -25.626  -26.745 -0.315  1.00 41.55 326 B 1 
ATOM 3495 C CA  . PRO B 2 326 ? -25.625  -26.061 -1.599  1.00 43.26 326 B 1 
ATOM 3496 C C   . PRO B 2 326 ? -25.683  -24.548 -1.408  1.00 43.28 326 B 1 
ATOM 3497 O O   . PRO B 2 326 ? -26.591  -24.004 -0.781  1.00 42.45 326 B 1 
ATOM 3498 C CB  . PRO B 2 326 ? -26.826  -26.603 -2.381  1.00 42.34 326 B 1 
ATOM 3499 C CG  . PRO B 2 326 ? -27.729  -27.199 -1.301  1.00 41.63 326 B 1 
ATOM 3500 C CD  . PRO B 2 326 ? -26.727  -27.685 -0.258  1.00 44.70 326 B 1 
ATOM 3501 N N   . LEU B 2 327 ? -24.687  -23.863 -1.997  1.00 42.56 327 B 1 
ATOM 3502 C CA  . LEU B 2 327 ? -24.669  -22.418 -2.107  1.00 42.97 327 B 1 
ATOM 3503 C C   . LEU B 2 327 ? -26.017  -21.953 -2.652  1.00 42.17 327 B 1 
ATOM 3504 O O   . LEU B 2 327 ? -26.334  -22.165 -3.823  1.00 40.87 327 B 1 
ATOM 3505 C CB  . LEU B 2 327 ? -23.554  -22.005 -3.095  1.00 41.65 327 B 1 
ATOM 3506 C CG  . LEU B 2 327 ? -22.193  -21.769 -2.433  1.00 37.99 327 B 1 
ATOM 3507 C CD1 . LEU B 2 327 ? -21.098  -21.921 -3.501  1.00 36.79 327 B 1 
ATOM 3508 C CD2 . LEU B 2 327 ? -22.118  -20.364 -1.833  1.00 37.31 327 B 1 
ATOM 3509 N N   . GLN B 2 328 ? -26.791  -21.260 -1.818  1.00 42.29 328 B 1 
ATOM 3510 C CA  . GLN B 2 328 ? -27.850  -20.420 -2.353  1.00 43.85 328 B 1 
ATOM 3511 C C   . GLN B 2 328 ? -27.224  -19.525 -3.415  1.00 44.16 328 B 1 
ATOM 3512 O O   . GLN B 2 328 ? -26.176  -18.915 -3.164  1.00 43.46 328 B 1 
ATOM 3513 C CB  . GLN B 2 328 ? -28.514  -19.573 -1.255  1.00 43.40 328 B 1 
ATOM 3514 C CG  . GLN B 2 328 ? -29.502  -20.393 -0.406  1.00 39.24 328 B 1 
ATOM 3515 C CD  . GLN B 2 328 ? -30.323  -19.512 0.535   1.00 37.81 328 B 1 
ATOM 3516 O OE1 . GLN B 2 328 ? -30.060  -18.339 0.755   1.00 36.60 328 B 1 
ATOM 3517 N NE2 . GLN B 2 328 ? -31.358  -20.052 1.136   1.00 34.99 328 B 1 
ATOM 3518 N N   . LYS B 2 329 ? -27.838  -19.488 -4.627  1.00 43.53 329 B 1 
ATOM 3519 C CA  . LYS B 2 329 ? -27.342  -18.750 -5.788  1.00 46.75 329 B 1 
ATOM 3520 C C   . LYS B 2 329 ? -26.770  -17.411 -5.321  1.00 46.24 329 B 1 
ATOM 3521 O O   . LYS B 2 329 ? -27.482  -16.684 -4.612  1.00 45.09 329 B 1 
ATOM 3522 C CB  . LYS B 2 329 ? -28.468  -18.496 -6.812  1.00 45.71 329 B 1 
ATOM 3523 C CG  . LYS B 2 329 ? -28.805  -19.736 -7.646  1.00 41.39 329 B 1 
ATOM 3524 C CD  . LYS B 2 329 ? -29.915  -19.434 -8.672  1.00 39.43 329 B 1 
ATOM 3525 C CE  . LYS B 2 329 ? -30.207  -20.673 -9.524  1.00 35.72 329 B 1 
ATOM 3526 N NZ  . LYS B 2 329 ? -31.328  -20.453 -10.473 1.00 32.60 329 B 1 
ATOM 3527 N N   . PRO B 2 330 ? -25.519  -17.081 -5.673  1.00 42.64 330 B 1 
ATOM 3528 C CA  . PRO B 2 330 ? -24.915  -15.831 -5.259  1.00 43.58 330 B 1 
ATOM 3529 C C   . PRO B 2 330 ? -25.734  -14.691 -5.855  1.00 43.03 330 B 1 
ATOM 3530 O O   . PRO B 2 330 ? -25.590  -14.336 -7.021  1.00 42.66 330 B 1 
ATOM 3531 C CB  . PRO B 2 330 ? -23.460  -15.886 -5.746  1.00 42.48 330 B 1 
ATOM 3532 C CG  . PRO B 2 330 ? -23.496  -16.860 -6.922  1.00 41.57 330 B 1 
ATOM 3533 C CD  . PRO B 2 330 ? -24.600  -17.839 -6.518  1.00 43.10 330 B 1 
ATOM 3534 N N   . VAL B 2 331 ? -26.648  -14.158 -5.067  1.00 47.17 331 B 1 
ATOM 3535 C CA  . VAL B 2 331 ? -27.394  -12.967 -5.431  1.00 48.78 331 B 1 
ATOM 3536 C C   . VAL B 2 331 ? -26.350  -11.864 -5.497  1.00 48.05 331 B 1 
ATOM 3537 O O   . VAL B 2 331 ? -25.878  -11.396 -4.459  1.00 45.57 331 B 1 
ATOM 3538 C CB  . VAL B 2 331 ? -28.526  -12.670 -4.432  1.00 46.49 331 B 1 
ATOM 3539 C CG1 . VAL B 2 331 ? -29.352  -11.451 -4.865  1.00 41.56 331 B 1 
ATOM 3540 C CG2 . VAL B 2 331 ? -29.491  -13.858 -4.306  1.00 43.13 331 B 1 
ATOM 3541 N N   . CYS B 2 332 ? -25.936  -11.510 -6.725  1.00 55.20 332 B 1 
ATOM 3542 C CA  . CYS B 2 332 ? -25.266  -10.239 -6.946  1.00 55.83 332 B 1 
ATOM 3543 C C   . CYS B 2 332 ? -26.110  -9.208  -6.202  1.00 54.29 332 B 1 
ATOM 3544 O O   . CYS B 2 332 ? -27.344  -9.247  -6.284  1.00 50.36 332 B 1 
ATOM 3545 C CB  . CYS B 2 332 ? -25.174  -9.902  -8.446  1.00 54.03 332 B 1 
ATOM 3546 S SG  . CYS B 2 332 ? -23.770  -10.648 -9.339  1.00 50.06 332 B 1 
ATOM 3547 N N   . GLY B 2 333 ? -25.474  -8.340  -5.441  1.00 47.90 333 B 1 
ATOM 3548 C CA  . GLY B 2 333 ? -26.150  -7.325  -4.643  1.00 48.93 333 B 1 
ATOM 3549 C C   . GLY B 2 333 ? -26.811  -6.232  -5.494  1.00 48.77 333 B 1 
ATOM 3550 O O   . GLY B 2 333 ? -26.635  -5.056  -5.211  1.00 45.93 333 B 1 
ATOM 3551 N N   . GLY B 2 334 ? -27.513  -6.634  -6.577  1.00 44.20 334 B 1 
ATOM 3552 C CA  . GLY B 2 334 ? -28.542  -5.823  -7.189  1.00 45.54 334 B 1 
ATOM 3553 C C   . GLY B 2 334 ? -29.604  -5.485  -6.145  1.00 44.15 334 B 1 
ATOM 3554 O O   . GLY B 2 334 ? -29.676  -6.165  -5.111  1.00 41.46 334 B 1 
ATOM 3555 N N   . PRO B 2 335 ? -30.405  -4.445  -6.380  1.00 43.49 335 B 1 
ATOM 3556 C CA  . PRO B 2 335 ? -31.562  -4.205  -5.542  1.00 45.56 335 B 1 
ATOM 3557 C C   . PRO B 2 335 ? -32.339  -5.521  -5.461  1.00 45.42 335 B 1 
ATOM 3558 O O   . PRO B 2 335 ? -32.490  -6.234  -6.453  1.00 43.31 335 B 1 
ATOM 3559 C CB  . PRO B 2 335 ? -32.364  -3.086  -6.213  1.00 43.46 335 B 1 
ATOM 3560 C CG  . PRO B 2 335 ? -31.962  -3.203  -7.677  1.00 43.42 335 B 1 
ATOM 3561 C CD  . PRO B 2 335 ? -30.501  -3.682  -7.600  1.00 45.80 335 B 1 
ATOM 3562 N N   . GLY B 2 336 ? -32.791  -5.853  -4.264  1.00 40.27 336 B 1 
ATOM 3563 C CA  . GLY B 2 336 ? -33.736  -6.926  -4.064  1.00 42.15 336 B 1 
ATOM 3564 C C   . GLY B 2 336 ? -35.049  -6.526  -4.733  1.00 41.60 336 B 1 
ATOM 3565 O O   . GLY B 2 336 ? -35.959  -6.077  -4.060  1.00 39.26 336 B 1 
ATOM 3566 N N   . VAL B 2 337 ? -35.113  -6.665  -6.067  1.00 34.55 337 B 1 
ATOM 3567 C CA  . VAL B 2 337 ? -36.374  -6.911  -6.748  1.00 37.52 337 B 1 
ATOM 3568 C C   . VAL B 2 337 ? -36.868  -8.180  -6.071  1.00 35.67 337 B 1 
ATOM 3569 O O   . VAL B 2 337 ? -36.371  -9.270  -6.352  1.00 33.79 337 B 1 
ATOM 3570 C CB  . VAL B 2 337 ? -36.207  -7.080  -8.271  1.00 37.16 337 B 1 
ATOM 3571 C CG1 . VAL B 2 337 ? -37.570  -7.290  -8.937  1.00 33.43 337 B 1 
ATOM 3572 C CG2 . VAL B 2 337 ? -35.568  -5.840  -8.895  1.00 35.93 337 B 1 
ATOM 3573 N N   . ARG B 2 338 ? -37.715  -8.015  -5.064  1.00 33.94 338 B 1 
ATOM 3574 C CA  . ARG B 2 338 ? -38.497  -9.146  -4.579  1.00 38.04 338 B 1 
ATOM 3575 C C   . ARG B 2 338 ? -39.075  -9.748  -5.843  1.00 36.39 338 B 1 
ATOM 3576 O O   . ARG B 2 338 ? -39.648  -8.971  -6.615  1.00 34.44 338 B 1 
ATOM 3577 C CB  . ARG B 2 338 ? -39.630  -8.717  -3.632  1.00 38.34 338 B 1 
ATOM 3578 C CG  . ARG B 2 338 ? -39.140  -8.403  -2.211  1.00 35.20 338 B 1 
ATOM 3579 C CD  . ARG B 2 338 ? -40.337  -8.087  -1.298  1.00 32.98 338 B 1 
ATOM 3580 N NE  . ARG B 2 338 ? -39.912  -7.799  0.084   1.00 30.91 338 B 1 
ATOM 3581 C CZ  . ARG B 2 338 ? -40.710  -7.527  1.113   1.00 28.36 338 B 1 
ATOM 3582 N NH1 . ARG B 2 338 ? -42.010  -7.499  0.991   1.00 26.97 338 B 1 
ATOM 3583 N NH2 . ARG B 2 338 ? -40.218  -7.280  2.292   1.00 26.87 338 B 1 
ATOM 3584 N N   . PRO B 2 339 ? -38.910  -11.060 -6.132  1.00 31.85 339 B 1 
ATOM 3585 C CA  . PRO B 2 339 ? -39.741  -11.677 -7.146  1.00 31.91 339 B 1 
ATOM 3586 C C   . PRO B 2 339 ? -41.155  -11.303 -6.735  1.00 31.09 339 B 1 
ATOM 3587 O O   . PRO B 2 339 ? -41.586  -11.639 -5.621  1.00 30.08 339 B 1 
ATOM 3588 C CB  . PRO B 2 339 ? -39.434  -13.185 -7.083  1.00 31.91 339 B 1 
ATOM 3589 C CG  . PRO B 2 339 ? -38.912  -13.397 -5.666  1.00 32.79 339 B 1 
ATOM 3590 C CD  . PRO B 2 339 ? -38.240  -12.054 -5.315  1.00 36.61 339 B 1 
ATOM 3591 N N   . GLY B 2 340 ? -41.798  -10.455 -7.535  1.00 33.01 340 B 1 
ATOM 3592 C CA  . GLY B 2 340 ? -43.186  -10.097 -7.327  1.00 34.64 340 B 1 
ATOM 3593 C C   . GLY B 2 340 ? -43.892  -11.422 -7.121  1.00 33.97 340 B 1 
ATOM 3594 O O   . GLY B 2 340 ? -43.592  -12.372 -7.849  1.00 32.12 340 B 1 
ATOM 3595 N N   . LYS B 2 341 ? -44.712  -11.530 -6.088  1.00 29.83 341 B 1 
ATOM 3596 C CA  . LYS B 2 341 ? -45.579  -12.697 -5.979  1.00 32.62 341 B 1 
ATOM 3597 C C   . LYS B 2 341 ? -46.189  -12.828 -7.367  1.00 30.45 341 B 1 
ATOM 3598 O O   . LYS B 2 341 ? -46.847  -11.886 -7.799  1.00 29.03 341 B 1 
ATOM 3599 C CB  . LYS B 2 341 ? -46.679  -12.499 -4.924  1.00 33.20 341 B 1 
ATOM 3600 C CG  . LYS B 2 341 ? -46.204  -12.758 -3.480  1.00 31.23 341 B 1 
ATOM 3601 C CD  . LYS B 2 341 ? -47.388  -12.616 -2.508  1.00 29.31 341 B 1 
ATOM 3602 C CE  . LYS B 2 341 ? -46.999  -12.987 -1.072  1.00 26.06 341 B 1 
ATOM 3603 N NZ  . LYS B 2 341 ? -48.162  -12.896 -0.137  1.00 24.35 341 B 1 
ATOM 3604 N N   . ASN B 2 342 ? -45.891  -13.927 -8.069  1.00 28.45 342 B 1 
ATOM 3605 C CA  . ASN B 2 342 ? -46.671  -14.318 -9.223  1.00 31.12 342 B 1 
ATOM 3606 C C   . ASN B 2 342 ? -48.099  -14.376 -8.689  1.00 28.96 342 B 1 
ATOM 3607 O O   . ASN B 2 342 ? -48.478  -15.343 -8.025  1.00 28.03 342 B 1 
ATOM 3608 C CB  . ASN B 2 342 ? -46.205  -15.674 -9.782  1.00 31.75 342 B 1 
ATOM 3609 C CG  . ASN B 2 342 ? -45.132  -15.569 -10.863 1.00 27.34 342 B 1 
ATOM 3610 O OD1 . ASN B 2 342 ? -44.911  -14.534 -11.452 1.00 26.95 342 B 1 
ATOM 3611 N ND2 . ASN B 2 342 ? -44.444  -16.644 -11.162 1.00 27.72 342 B 1 
ATOM 3612 N N   . VAL B 2 343 ? -48.859  -13.303 -8.873  1.00 25.37 343 B 1 
ATOM 3613 C CA  . VAL B 2 343 ? -50.296  -13.380 -8.887  1.00 24.83 343 B 1 
ATOM 3614 C C   . VAL B 2 343 ? -50.517  -14.402 -9.985  1.00 23.52 343 B 1 
ATOM 3615 O O   . VAL B 2 343 ? -50.295  -14.115 -11.153 1.00 22.95 343 B 1 
ATOM 3616 C CB  . VAL B 2 343 ? -50.946  -12.028 -9.201  1.00 26.19 343 B 1 
ATOM 3617 C CG1 . VAL B 2 343 ? -52.466  -12.148 -9.231  1.00 23.89 343 B 1 
ATOM 3618 C CG2 . VAL B 2 343 ? -50.577  -10.991 -8.129  1.00 28.41 343 B 1 
ATOM 3619 N N   . LYS B 2 344 ? -50.786  -15.639 -9.587  1.00 26.98 344 B 1 
ATOM 3620 C CA  . LYS B 2 344 ? -51.399  -16.609 -10.474 1.00 29.14 344 B 1 
ATOM 3621 C C   . LYS B 2 344 ? -52.681  -15.921 -10.913 1.00 26.72 344 B 1 
ATOM 3622 O O   . LYS B 2 344 ? -53.690  -16.024 -10.231 1.00 26.86 344 B 1 
ATOM 3623 C CB  . LYS B 2 344 ? -51.696  -17.943 -9.770  1.00 32.21 344 B 1 
ATOM 3624 C CG  . LYS B 2 344 ? -50.517  -18.933 -9.731  1.00 30.05 344 B 1 
ATOM 3625 C CD  . LYS B 2 344 ? -50.987  -20.256 -9.111  1.00 29.49 344 B 1 
ATOM 3626 C CE  . LYS B 2 344 ? -49.908  -21.349 -9.168  1.00 25.61 344 B 1 
ATOM 3627 N NZ  . LYS B 2 344 ? -50.396  -22.644 -8.630  1.00 23.12 344 B 1 
ATOM 3628 N N   . VAL B 2 345 ? -52.613  -15.156 -12.011 1.00 27.20 345 B 1 
ATOM 3629 C CA  . VAL B 2 345 ? -53.778  -14.874 -12.808 1.00 26.28 345 B 1 
ATOM 3630 C C   . VAL B 2 345 ? -54.177  -16.258 -13.262 1.00 24.80 345 B 1 
ATOM 3631 O O   . VAL B 2 345 ? -53.534  -16.852 -14.130 1.00 23.99 345 B 1 
ATOM 3632 C CB  . VAL B 2 345 ? -53.480  -13.918 -13.971 1.00 27.39 345 B 1 
ATOM 3633 C CG1 . VAL B 2 345 ? -54.737  -13.654 -14.785 1.00 24.70 345 B 1 
ATOM 3634 C CG2 . VAL B 2 345 ? -52.963  -12.571 -13.451 1.00 29.49 345 B 1 
ATOM 3635 N N   . THR B 2 346 ? -55.127  -16.837 -12.565 1.00 31.87 346 B 1 
ATOM 3636 C CA  . THR B 2 346 ? -55.791  -18.057 -12.973 1.00 34.43 346 B 1 
ATOM 3637 C C   . THR B 2 346 ? -56.502  -17.722 -14.266 1.00 32.37 346 B 1 
ATOM 3638 O O   . THR B 2 346 ? -57.668  -17.327 -14.269 1.00 31.26 346 B 1 
ATOM 3639 C CB  . THR B 2 346 ? -56.772  -18.563 -11.892 1.00 34.18 346 B 1 
ATOM 3640 O OG1 . THR B 2 346 ? -57.240  -17.500 -11.089 1.00 32.01 346 B 1 
ATOM 3641 C CG2 . THR B 2 346 ? -56.097  -19.558 -10.947 1.00 33.19 346 B 1 
ATOM 3642 N N   . THR B 2 347 ? -55.814  -17.860 -15.410 1.00 26.94 347 B 1 
ATOM 3643 C CA  . THR B 2 347 ? -56.350  -17.829 -16.764 1.00 28.86 347 B 1 
ATOM 3644 C C   . THR B 2 347 ? -57.245  -19.039 -17.036 1.00 27.72 347 B 1 
ATOM 3645 O O   . THR B 2 347 ? -57.407  -19.456 -18.174 1.00 26.14 347 B 1 
ATOM 3646 C CB  . THR B 2 347 ? -55.215  -17.773 -17.806 1.00 28.40 347 B 1 
ATOM 3647 O OG1 . THR B 2 347 ? -54.117  -18.537 -17.387 1.00 26.51 347 B 1 
ATOM 3648 C CG2 . THR B 2 347 ? -54.713  -16.347 -18.026 1.00 28.61 347 B 1 
ATOM 3649 N N   . GLN B 2 348 ? -57.786  -19.627 -15.994 1.00 29.13 348 B 1 
ATOM 3650 C CA  . GLN B 2 348 ? -58.654  -20.795 -16.105 1.00 27.48 348 B 1 
ATOM 3651 C C   . GLN B 2 348 ? -59.988  -20.437 -16.767 1.00 25.42 348 B 1 
ATOM 3652 O O   . GLN B 2 348 ? -60.527  -21.249 -17.506 1.00 25.43 348 B 1 
ATOM 3653 C CB  . GLN B 2 348 ? -58.833  -21.390 -14.704 1.00 29.51 348 B 1 
ATOM 3654 C CG  . GLN B 2 348 ? -58.796  -22.927 -14.742 1.00 28.73 348 B 1 
ATOM 3655 C CD  . GLN B 2 348 ? -58.784  -23.552 -13.358 1.00 27.26 348 B 1 
ATOM 3656 O OE1 . GLN B 2 348 ? -58.833  -22.901 -12.327 1.00 28.24 348 B 1 
ATOM 3657 N NE2 . GLN B 2 348 ? -58.709  -24.864 -13.264 1.00 28.45 348 B 1 
ATOM 3658 N N   . GLY B 2 349 ? -60.494  -19.225 -16.541 1.00 30.90 349 B 1 
ATOM 3659 C CA  . GLY B 2 349 ? -61.885  -18.929 -16.891 1.00 29.34 349 B 1 
ATOM 3660 C C   . GLY B 2 349 ? -62.214  -18.865 -18.387 1.00 28.12 349 B 1 
ATOM 3661 O O   . GLY B 2 349 ? -63.374  -19.036 -18.741 1.00 27.24 349 B 1 
ATOM 3662 N N   . LEU B 2 350 ? -61.270  -18.620 -19.288 1.00 22.76 350 B 1 
ATOM 3663 C CA  . LEU B 2 350 ? -61.602  -18.263 -20.683 1.00 24.17 350 B 1 
ATOM 3664 C C   . LEU B 2 350 ? -61.828  -19.469 -21.611 1.00 22.96 350 B 1 
ATOM 3665 O O   . LEU B 2 350 ? -62.484  -19.300 -22.634 1.00 22.60 350 B 1 
ATOM 3666 C CB  . LEU B 2 350 ? -60.538  -17.301 -21.238 1.00 25.00 350 B 1 
ATOM 3667 C CG  . LEU B 2 350 ? -61.014  -15.844 -21.240 1.00 23.72 350 B 1 
ATOM 3668 C CD1 . LEU B 2 350 ? -59.822  -14.888 -21.261 1.00 25.04 350 B 1 
ATOM 3669 C CD2 . LEU B 2 350 ? -61.892  -15.536 -22.451 1.00 30.40 350 B 1 
ATOM 3670 N N   . LEU B 2 351 ? -61.272  -20.654 -21.311 1.00 22.73 351 B 1 
ATOM 3671 C CA  . LEU B 2 351 ? -61.315  -21.747 -22.292 1.00 26.44 351 B 1 
ATOM 3672 C C   . LEU B 2 351 ? -62.648  -22.498 -22.360 1.00 24.87 351 B 1 
ATOM 3673 O O   . LEU B 2 351 ? -62.965  -23.024 -23.420 1.00 23.60 351 B 1 
ATOM 3674 C CB  . LEU B 2 351 ? -60.139  -22.718 -22.055 1.00 26.62 351 B 1 
ATOM 3675 C CG  . LEU B 2 351 ? -58.867  -22.294 -22.812 1.00 25.26 351 B 1 
ATOM 3676 C CD1 . LEU B 2 351 ? -57.675  -23.095 -22.295 1.00 24.41 351 B 1 
ATOM 3677 C CD2 . LEU B 2 351 ? -58.978  -22.541 -24.321 1.00 32.11 351 B 1 
ATOM 3678 N N   . ASP B 2 352 ? -63.425  -22.540 -21.286 1.00 29.24 352 B 1 
ATOM 3679 C CA  . ASP B 2 352 ? -64.667  -23.335 -21.250 1.00 32.07 352 B 1 
ATOM 3680 C C   . ASP B 2 352 ? -65.834  -22.727 -22.044 1.00 29.50 352 B 1 
ATOM 3681 O O   . ASP B 2 352 ? -66.965  -23.204 -21.982 1.00 28.47 352 B 1 
ATOM 3682 C CB  . ASP B 2 352 ? -65.054  -23.660 -19.803 1.00 32.17 352 B 1 
ATOM 3683 C CG  . ASP B 2 352 ? -64.529  -25.019 -19.321 1.00 29.02 352 B 1 
ATOM 3684 O OD1 . ASP B 2 352 ? -63.997  -25.797 -20.146 1.00 28.42 352 B 1 
ATOM 3685 O OD2 . ASP B 2 352 ? -64.682  -25.270 -18.108 1.00 29.90 352 B 1 
ATOM 3686 N N   . GLY B 2 353 ? -65.545  -21.704 -22.865 1.00 28.55 353 B 1 
ATOM 3687 C CA  . GLY B 2 353 ? -66.506  -21.119 -23.794 1.00 29.58 353 B 1 
ATOM 3688 C C   . GLY B 2 353 ? -66.862  -22.018 -24.981 1.00 28.91 353 B 1 
ATOM 3689 O O   . GLY B 2 353 ? -67.078  -21.515 -26.078 1.00 26.22 353 B 1 
ATOM 3690 N N   . ARG B 2 354 ? -66.903  -23.357 -24.819 1.00 25.85 354 B 1 
ATOM 3691 C CA  . ARG B 2 354 ? -67.494  -24.231 -25.844 1.00 29.93 354 B 1 
ATOM 3692 C C   . ARG B 2 354 ? -68.974  -23.891 -25.944 1.00 27.74 354 B 1 
ATOM 3693 O O   . ARG B 2 354 ? -69.775  -24.250 -25.082 1.00 26.06 354 B 1 
ATOM 3694 C CB  . ARG B 2 354 ? -67.268  -25.725 -25.550 1.00 30.94 354 B 1 
ATOM 3695 C CG  . ARG B 2 354 ? -65.955  -26.214 -26.170 1.00 29.45 354 B 1 
ATOM 3696 C CD  . ARG B 2 354 ? -65.834  -27.743 -26.059 1.00 28.76 354 B 1 
ATOM 3697 N NE  . ARG B 2 354 ? -64.639  -28.249 -26.766 1.00 26.60 354 B 1 
ATOM 3698 C CZ  . ARG B 2 354 ? -64.294  -29.524 -26.913 1.00 27.21 354 B 1 
ATOM 3699 N NH1 . ARG B 2 354 ? -65.017  -30.496 -26.413 1.00 25.21 354 B 1 
ATOM 3700 N NH2 . ARG B 2 354 ? -63.216  -29.846 -27.565 1.00 27.15 354 B 1 
ATOM 3701 N N   . GLY B 2 355 ? -69.346  -23.243 -27.050 1.00 24.75 355 B 1 
ATOM 3702 C CA  . GLY B 2 355 ? -70.708  -22.910 -27.437 1.00 24.89 355 B 1 
ATOM 3703 C C   . GLY B 2 355 ? -71.520  -24.165 -27.716 1.00 24.54 355 B 1 
ATOM 3704 O O   . GLY B 2 355 ? -71.685  -24.545 -28.870 1.00 22.69 355 B 1 
ATOM 3705 N N   . LYS B 2 356 ? -72.022  -24.817 -26.674 1.00 26.66 356 B 1 
ATOM 3706 C CA  . LYS B 2 356 ? -73.087  -25.805 -26.858 1.00 30.21 356 B 1 
ATOM 3707 C C   . LYS B 2 356 ? -74.292  -25.054 -27.408 1.00 27.82 356 B 1 
ATOM 3708 O O   . LYS B 2 356 ? -74.823  -24.159 -26.753 1.00 26.22 356 B 1 
ATOM 3709 C CB  . LYS B 2 356 ? -73.428  -26.557 -25.566 1.00 31.44 356 B 1 
ATOM 3710 C CG  . LYS B 2 356 ? -72.478  -27.747 -25.337 1.00 29.26 356 B 1 
ATOM 3711 C CD  . LYS B 2 356 ? -72.959  -28.597 -24.148 1.00 27.45 356 B 1 
ATOM 3712 C CE  . LYS B 2 356 ? -72.116  -29.870 -23.993 1.00 25.16 356 B 1 
ATOM 3713 N NZ  . LYS B 2 356 ? -72.600  -30.714 -22.878 1.00 24.74 356 B 1 
ATOM 3714 N N   . GLY B 2 357 ? -74.749  -25.444 -28.631 1.00 25.83 357 B 1 
ATOM 3715 C CA  . GLY B 2 357 ? -75.924  -24.915 -29.304 1.00 25.76 357 B 1 
ATOM 3716 C C   . GLY B 2 357 ? -77.165  -25.208 -28.472 1.00 24.50 357 B 1 
ATOM 3717 O O   . GLY B 2 357 ? -77.659  -26.327 -28.483 1.00 23.48 357 B 1 
ATOM 3718 N N   . LYS B 2 358 ? -77.631  -24.203 -27.740 1.00 25.25 358 B 1 
ATOM 3719 C CA  . LYS B 2 358 ? -78.930  -24.306 -27.082 1.00 27.85 358 B 1 
ATOM 3720 C C   . LYS B 2 358 ? -80.004  -24.394 -28.162 1.00 25.34 358 B 1 
ATOM 3721 O O   . LYS B 2 358 ? -80.070  -23.556 -29.058 1.00 24.33 358 B 1 
ATOM 3722 C CB  . LYS B 2 358 ? -79.191  -23.144 -26.117 1.00 29.48 358 B 1 
ATOM 3723 C CG  . LYS B 2 358 ? -78.642  -23.441 -24.714 1.00 28.17 358 B 1 
ATOM 3724 C CD  . LYS B 2 358 ? -79.055  -22.329 -23.731 1.00 27.31 358 B 1 
ATOM 3725 C CE  . LYS B 2 358 ? -78.664  -22.680 -22.291 1.00 24.90 358 B 1 
ATOM 3726 N NZ  . LYS B 2 358 ? -79.102  -21.635 -21.336 1.00 24.23 358 B 1 
ATOM 3727 N N   . SER B 2 359 ? -80.854  -25.429 -28.074 1.00 24.55 359 B 1 
ATOM 3728 C CA  . SER B 2 359 ? -81.979  -25.709 -28.957 1.00 26.07 359 B 1 
ATOM 3729 C C   . SER B 2 359 ? -83.029  -24.594 -28.893 1.00 24.19 359 B 1 
ATOM 3730 O O   . SER B 2 359 ? -83.275  -23.996 -27.845 1.00 24.16 359 B 1 
ATOM 3731 C CB  . SER B 2 359 ? -82.590  -27.050 -28.551 1.00 26.92 359 B 1 
ATOM 3732 O OG  . SER B 2 359 ? -83.646  -27.411 -29.415 1.00 25.99 359 B 1 
ATOM 3733 N N   . ILE B 2 360 ? -83.664  -24.359 -30.068 1.00 24.31 360 B 1 
ATOM 3734 C CA  . ILE B 2 360 ? -84.744  -23.391 -30.314 1.00 27.07 360 B 1 
ATOM 3735 C C   . ILE B 2 360 ? -86.050  -23.954 -29.719 1.00 25.39 360 B 1 
ATOM 3736 O O   . ILE B 2 360 ? -86.916  -24.437 -30.441 1.00 24.34 360 B 1 
ATOM 3737 C CB  . ILE B 2 360 ? -84.841  -23.099 -31.830 1.00 27.47 360 B 1 
ATOM 3738 C CG1 . ILE B 2 360 ? -83.468  -22.659 -32.434 1.00 27.72 360 B 1 
ATOM 3739 C CG2 . ILE B 2 360 ? -85.910  -22.026 -32.131 1.00 32.12 360 B 1 
ATOM 3740 C CD1 . ILE B 2 360 ? -83.429  -22.647 -33.973 1.00 32.43 360 B 1 
ATOM 3741 N N   . GLY B 2 361 ? -86.200  -23.973 -28.423 1.00 29.88 361 B 1 
ATOM 3742 C CA  . GLY B 2 361 ? -87.457  -24.377 -27.787 1.00 31.96 361 B 1 
ATOM 3743 C C   . GLY B 2 361 ? -88.589  -23.389 -28.116 1.00 30.47 361 B 1 
ATOM 3744 O O   . GLY B 2 361 ? -88.386  -22.182 -28.063 1.00 29.36 361 B 1 
ATOM 3745 N N   . ARG B 2 362 ? -89.783  -23.938 -28.496 1.00 21.13 362 B 1 
ATOM 3746 C CA  . ARG B 2 362 ? -90.994  -23.190 -28.901 1.00 27.29 362 B 1 
ATOM 3747 C C   . ARG B 2 362 ? -91.497  -22.261 -27.795 1.00 25.00 362 B 1 
ATOM 3748 O O   . ARG B 2 362 ? -91.374  -22.554 -26.609 1.00 24.61 362 B 1 
ATOM 3749 C CB  . ARG B 2 362 ? -92.121  -24.172 -29.270 1.00 29.97 362 B 1 
ATOM 3750 C CG  . ARG B 2 362 ? -92.034  -24.722 -30.700 1.00 29.00 362 B 1 
ATOM 3751 C CD  . ARG B 2 362 ? -93.208  -25.674 -30.954 1.00 28.88 362 B 1 
ATOM 3752 N NE  . ARG B 2 362 ? -93.282  -26.099 -32.366 1.00 27.31 362 B 1 
ATOM 3753 C CZ  . ARG B 2 362 ? -94.120  -26.995 -32.873 1.00 26.57 362 B 1 
ATOM 3754 N NH1 . ARG B 2 362 ? -94.969  -27.644 -32.116 1.00 24.71 362 B 1 
ATOM 3755 N NH2 . ARG B 2 362 ? -94.130  -27.257 -34.152 1.00 25.48 362 B 1 
ATOM 3756 N N   . ALA B 2 363 ? -92.163  -21.209 -28.240 1.00 25.83 363 B 1 
ATOM 3757 C CA  . ALA B 2 363 ? -92.923  -20.259 -27.437 1.00 26.85 363 B 1 
ATOM 3758 C C   . ALA B 2 363 ? -94.362  -20.795 -27.221 1.00 24.74 363 B 1 
ATOM 3759 O O   . ALA B 2 363 ? -95.173  -20.645 -28.128 1.00 25.14 363 B 1 
ATOM 3760 C CB  . ALA B 2 363 ? -92.920  -18.922 -28.202 1.00 29.40 363 B 1 
ATOM 3761 N N   . PRO B 2 364 ? -94.709  -21.457 -26.107 1.00 26.38 364 B 1 
ATOM 3762 C CA  . PRO B 2 364 ? -96.105  -21.818 -25.838 1.00 31.27 364 B 1 
ATOM 3763 C C   . PRO B 2 364 ? -96.935  -20.579 -25.436 1.00 30.69 364 B 1 
ATOM 3764 O O   . PRO B 2 364 ? -96.404  -19.560 -24.998 1.00 29.68 364 B 1 
ATOM 3765 C CB  . PRO B 2 364 ? -96.043  -22.906 -24.766 1.00 31.18 364 B 1 
ATOM 3766 C CG  . PRO B 2 364 ? -94.778  -22.560 -23.982 1.00 32.23 364 B 1 
ATOM 3767 C CD  . PRO B 2 364 ? -93.858  -21.898 -25.034 1.00 37.67 364 B 1 
ATOM 3768 N N   . GLU B 2 365 ? -98.274  -20.729 -25.622 1.00 27.31 365 B 1 
ATOM 3769 C CA  . GLU B 2 365 ? -99.284  -19.655 -25.752 1.00 28.46 365 B 1 
ATOM 3770 C C   . GLU B 2 365 ? -99.711  -18.888 -24.475 1.00 25.65 365 B 1 
ATOM 3771 O O   . GLU B 2 365 ? -100.356 -17.857 -24.616 1.00 26.15 365 B 1 
ATOM 3772 C CB  . GLU B 2 365 ? -100.569 -20.326 -26.270 1.00 31.84 365 B 1 
ATOM 3773 C CG  . GLU B 2 365 ? -100.494 -20.833 -27.712 1.00 31.64 365 B 1 
ATOM 3774 C CD  . GLU B 2 365 ? -101.752 -21.634 -28.111 1.00 31.93 365 B 1 
ATOM 3775 O OE1 . GLU B 2 365 ? -102.285 -21.381 -29.213 1.00 30.07 365 B 1 
ATOM 3776 O OE2 . GLU B 2 365 ? -102.117 -22.519 -27.321 1.00 37.14 365 B 1 
ATOM 3777 N N   . ALA B 2 366 ? -99.564  -19.453 -23.318 1.00 25.53 366 B 1 
ATOM 3778 C CA  . ALA B 2 366 ? -100.651 -19.513 -22.330 1.00 24.27 366 B 1 
ATOM 3779 C C   . ALA B 2 366 ? -101.289 -18.165 -21.890 1.00 22.97 366 B 1 
ATOM 3780 O O   . ALA B 2 366 ? -100.724 -17.091 -21.957 1.00 22.59 366 B 1 
ATOM 3781 C CB  . ALA B 2 366 ? -100.185 -20.347 -21.131 1.00 26.32 366 B 1 
ATOM 3782 N N   . SER B 2 367 ? -102.520 -18.354 -21.417 1.00 28.69 367 B 1 
ATOM 3783 C CA  . SER B 2 367 ? -103.682 -17.460 -21.256 1.00 30.53 367 B 1 
ATOM 3784 C C   . SER B 2 367 ? -103.619 -16.520 -20.017 1.00 27.81 367 B 1 
ATOM 3785 O O   . SER B 2 367 ? -102.534 -16.160 -19.599 1.00 28.66 367 B 1 
ATOM 3786 C CB  . SER B 2 367 ? -104.878 -18.428 -21.225 1.00 32.64 367 B 1 
ATOM 3787 O OG  . SER B 2 367 ? -104.801 -19.283 -20.096 1.00 30.57 367 B 1 
ATOM 3788 N N   . LEU B 2 368 ? -104.639 -16.119 -19.291 1.00 19.00 368 B 1 
ATOM 3789 C CA  . LEU B 2 368 ? -105.977 -15.550 -19.544 1.00 20.85 368 B 1 
ATOM 3790 C C   . LEU B 2 368 ? -106.259 -14.489 -18.462 1.00 19.30 368 B 1 
ATOM 3791 O O   . LEU B 2 368 ? -106.617 -13.380 -18.791 1.00 19.59 368 B 1 
ATOM 3792 C CB  . LEU B 2 368 ? -107.058 -16.668 -19.454 1.00 23.53 368 B 1 
ATOM 3793 C CG  . LEU B 2 368 ? -108.230 -16.544 -20.446 1.00 24.65 368 B 1 
ATOM 3794 C CD1 . LEU B 2 368 ? -108.892 -17.910 -20.675 1.00 27.83 368 B 1 
ATOM 3795 C CD2 . LEU B 2 368 ? -109.314 -15.580 -19.995 1.00 34.80 368 B 1 
ATOM 3796 N N   . GLN B 2 369 ? -106.192 -14.908 -17.203 1.00 25.31 369 B 1 
ATOM 3797 C CA  . GLN B 2 369 ? -107.208 -14.504 -16.222 1.00 28.28 369 B 1 
ATOM 3798 C C   . GLN B 2 369 ? -107.146 -13.068 -15.679 1.00 25.65 369 B 1 
ATOM 3799 O O   . GLN B 2 369 ? -106.095 -12.506 -15.433 1.00 25.75 369 B 1 
ATOM 3800 C CB  . GLN B 2 369 ? -107.277 -15.516 -15.062 1.00 31.00 369 B 1 
ATOM 3801 C CG  . GLN B 2 369 ? -108.361 -16.578 -15.319 1.00 31.29 369 B 1 
ATOM 3802 C CD  . GLN B 2 369 ? -108.526 -17.574 -14.176 1.00 28.85 369 B 1 
ATOM 3803 O OE1 . GLN B 2 369 ? -107.709 -17.710 -13.278 1.00 30.95 369 B 1 
ATOM 3804 N NE2 . GLN B 2 369 ? -109.602 -18.333 -14.154 1.00 32.59 369 B 1 
ATOM 3805 N N   . ASP B 2 370 ? -108.374 -12.591 -15.442 1.00 25.92 370 B 1 
ATOM 3806 C CA  . ASP B 2 370 ? -108.815 -11.209 -15.215 1.00 27.36 370 B 1 
ATOM 3807 C C   . ASP B 2 370 ? -108.463 -10.524 -13.878 1.00 23.58 370 B 1 
ATOM 3808 O O   . ASP B 2 370 ? -108.533 -9.294  -13.819 1.00 22.63 370 B 1 
ATOM 3809 C CB  . ASP B 2 370 ? -110.361 -11.226 -15.234 1.00 28.11 370 B 1 
ATOM 3810 C CG  . ASP B 2 370 ? -110.966 -11.592 -16.575 1.00 26.07 370 B 1 
ATOM 3811 O OD1 . ASP B 2 370 ? -110.594 -10.942 -17.579 1.00 27.37 370 B 1 
ATOM 3812 O OD2 . ASP B 2 370 ? -111.798 -12.520 -16.597 1.00 28.95 370 B 1 
ATOM 3813 N N   . LYS B 2 371 ? -108.324 -11.267 -12.801 1.00 18.11 371 B 1 
ATOM 3814 C CA  . LYS B 2 371 ? -109.077 -10.972 -11.560 1.00 24.28 371 B 1 
ATOM 3815 C C   . LYS B 2 371 ? -108.826 -9.617  -10.851 1.00 21.07 371 B 1 
ATOM 3816 O O   . LYS B 2 371 ? -107.867 -8.919  -11.075 1.00 20.10 371 B 1 
ATOM 3817 C CB  . LYS B 2 371 ? -108.972 -12.139 -10.559 1.00 26.13 371 B 1 
ATOM 3818 C CG  . LYS B 2 371 ? -110.223 -13.020 -10.631 1.00 26.75 371 B 1 
ATOM 3819 C CD  . LYS B 2 371 ? -110.292 -13.942 -9.412  1.00 26.57 371 B 1 
ATOM 3820 C CE  . LYS B 2 371 ? -111.598 -14.764 -9.448  1.00 24.65 371 B 1 
ATOM 3821 N NZ  . LYS B 2 371 ? -111.796 -15.492 -8.197  1.00 25.87 371 B 1 
ATOM 3822 N N   . GLU B 2 372 ? -109.819 -9.357  -9.970  1.00 23.19 372 B 1 
ATOM 3823 C CA  . GLU B 2 372 ? -110.330 -8.058  -9.502  1.00 27.63 372 B 1 
ATOM 3824 C C   . GLU B 2 372 ? -109.427 -7.144  -8.619  1.00 23.48 372 B 1 
ATOM 3825 O O   . GLU B 2 372 ? -109.143 -6.027  -9.036  1.00 23.61 372 B 1 
ATOM 3826 C CB  . GLU B 2 372 ? -111.607 -8.362  -8.671  1.00 32.01 372 B 1 
ATOM 3827 C CG  . GLU B 2 372 ? -112.756 -9.056  -9.441  1.00 33.85 372 B 1 
ATOM 3828 C CD  . GLU B 2 372 ? -113.839 -9.603  -8.493  1.00 32.94 372 B 1 
ATOM 3829 O OE1 . GLU B 2 372 ? -115.043 -9.388  -8.755  1.00 32.30 372 B 1 
ATOM 3830 O OE2 . GLU B 2 372 ? -113.439 -10.289 -7.513  1.00 40.83 372 B 1 
ATOM 3831 N N   . GLY B 2 373 ? -109.231 -7.563  -7.397  1.00 24.29 373 B 1 
ATOM 3832 C CA  . GLY B 2 373 ? -109.838 -6.777  -6.317  1.00 27.51 373 B 1 
ATOM 3833 C C   . GLY B 2 373 ? -109.165 -5.501  -5.772  1.00 24.65 373 B 1 
ATOM 3834 O O   . GLY B 2 373 ? -108.239 -4.949  -6.348  1.00 22.50 373 B 1 
ATOM 3835 N N   . ALA B 2 374 ? -109.667 -5.123  -4.606  1.00 12.81 374 B 1 
ATOM 3836 C CA  . ALA B 2 374 ? -109.604 -3.838  -3.900  1.00 15.39 374 B 1 
ATOM 3837 C C   . ALA B 2 374 ? -108.228 -3.312  -3.456  1.00 14.35 374 B 1 
ATOM 3838 O O   . ALA B 2 374 ? -107.315 -4.126  -3.204  1.00 11.13 374 B 1 
ATOM 3839 C CB  . ALA B 2 374 ? -110.507 -3.989  -2.659  1.00 17.56 374 B 1 
ATOM 3840 O OXT . ALA B 2 374 ? -108.149 -2.046  -3.307  1.00 16.91 374 B 1 
#
