# Supplementary material for: Modeling Human Protein Physical Interactions Involved in HIV Attachment In Silico
Source: Int J Mol Sci. 2025 Nov 20;26(22):11209. doi: 10.3390/ijms262211209 (PMC12652853; doi:10.3390/ijms262211209)
Supplement: Supplementary file 1 [file ijms-26-11209-s001.zip › Models/CXCL13/cxcl13_ccr5_model.cif]

# By using this file you agree to the legally binding terms of use found at alphafoldserver.com/output-terms
data_3b4d04b000f6d060
#
_entry.id 3b4d04b000f6d060
#
loop_
_atom_type.symbol
C 
N 
O 
S 
#
loop_
_audit_author.name
_audit_author.pdbx_ordinal
"Google DeepMind" 1 
"Isomorphic Labs" 2 
#
_audit_conform.dict_location https://raw.githubusercontent.com/ihmwg/ModelCIF/master/dist/mmcif_ma.dic
_audit_conform.dict_name     mmcif_ma.dic
_audit_conform.dict_version  1.4.5
#
loop_
_chem_comp.formula
_chem_comp.formula_weight
_chem_comp.id
_chem_comp.mon_nstd_flag
_chem_comp.name
_chem_comp.pdbx_smiles
_chem_comp.pdbx_synonyms
_chem_comp.type
"C3 H7 N O2"    89.093  ALA y ALANINE         C[C@H](N)C(O)=O                  ? "L-PEPTIDE LINKING" 
"C6 H15 N4 O2"  175.209 ARG y ARGININE        N[C@@H](CCCNC(N)=[NH2+])C(O)=O   ? "L-PEPTIDE LINKING" 
"C4 H8 N2 O3"   132.118 ASN y ASPARAGINE      N[C@@H](CC(N)=O)C(O)=O           ? "L-PEPTIDE LINKING" 
"C4 H7 N O4"    133.103 ASP y "ASPARTIC ACID" N[C@@H](CC(O)=O)C(O)=O           ? "L-PEPTIDE LINKING" 
"C3 H7 N O2 S"  121.158 CYS y CYSTEINE        N[C@@H](CS)C(O)=O                ? "L-PEPTIDE LINKING" 
"C5 H10 N2 O3"  146.144 GLN y GLUTAMINE       N[C@@H](CCC(N)=O)C(O)=O          ? "L-PEPTIDE LINKING" 
"C5 H9 N O4"    147.129 GLU y "GLUTAMIC ACID" N[C@@H](CCC(O)=O)C(O)=O          ? "L-PEPTIDE LINKING" 
"C2 H5 N O2"    75.067  GLY y GLYCINE         NCC(O)=O                         ? "PEPTIDE LINKING"   
"C6 H10 N3 O2"  156.162 HIS y HISTIDINE       N[C@@H](Cc1c[nH]c[nH+]1)C(O)=O   ? "L-PEPTIDE LINKING" 
"C6 H13 N O2"   131.173 ILE y ISOLEUCINE      CC[C@H](C)[C@H](N)C(O)=O         ? "L-PEPTIDE LINKING" 
"C6 H13 N O2"   131.173 LEU y LEUCINE         CC(C)C[C@H](N)C(O)=O             ? "L-PEPTIDE LINKING" 
"C6 H15 N2 O2"  147.195 LYS y LYSINE          N[C@@H](CCCC[NH3+])C(O)=O        ? "L-PEPTIDE LINKING" 
"C5 H11 N O2 S" 149.211 MET y METHIONINE      CSCC[C@H](N)C(O)=O               ? "L-PEPTIDE LINKING" 
"C9 H11 N O2"   165.189 PHE y PHENYLALANINE   N[C@@H](Cc1ccccc1)C(O)=O         ? "L-PEPTIDE LINKING" 
"C5 H9 N O2"    115.130 PRO y PROLINE         OC(=O)[C@@H]1CCCN1               ? "L-PEPTIDE LINKING" 
"C3 H7 N O3"    105.093 SER y SERINE          N[C@@H](CO)C(O)=O                ? "L-PEPTIDE LINKING" 
"C4 H9 N O3"    119.119 THR y THREONINE       C[C@@H](O)[C@H](N)C(O)=O         ? "L-PEPTIDE LINKING" 
"C11 H12 N2 O2" 204.225 TRP y TRYPTOPHAN      N[C@@H](Cc1c[nH]c2ccccc12)C(O)=O ? "L-PEPTIDE LINKING" 
"C9 H11 N O3"   181.189 TYR y TYROSINE        N[C@@H](Cc1ccc(O)cc1)C(O)=O      ? "L-PEPTIDE LINKING" 
"C5 H11 N O2"   117.146 VAL y VALINE          CC(C)[C@H](N)C(O)=O              ? "L-PEPTIDE LINKING" 
#
_citation.book_publisher          ?
_citation.country                 UK
_citation.id                      primary
_citation.journal_full            Nature
_citation.journal_id_ASTM         NATUAS
_citation.journal_id_CSD          0006
_citation.journal_id_ISSN         0028-0836
_citation.journal_volume          630
_citation.page_first              493
_citation.page_last               500
_citation.pdbx_database_id_DOI    10.1038/s41586-024-07487-w
_citation.pdbx_database_id_PubMed 38718835
_citation.title                   "Accurate structure prediction of biomolecular interactions with AlphaFold 3"
_citation.year                    2024
#
loop_
_citation_author.citation_id
_citation_author.name
_citation_author.ordinal
primary "Google DeepMind" 1 
primary "Isomorphic Labs" 2 
#
loop_
_entity.id
_entity.pdbx_description
_entity.type
1 . polymer 
2 . polymer 
#
loop_
_entity_poly.entity_id
_entity_poly.pdbx_strand_id
_entity_poly.type
1 A polypeptide(L) 
2 B polypeptide(L) 
#
loop_
_entity_poly_seq.entity_id
_entity_poly_seq.hetero
_entity_poly_seq.mon_id
_entity_poly_seq.num
1 n MET 1   
1 n LYS 2   
1 n PHE 3   
1 n ILE 4   
1 n SER 5   
1 n THR 6   
1 n SER 7   
1 n LEU 8   
1 n LEU 9   
1 n LEU 10  
1 n MET 11  
1 n LEU 12  
1 n LEU 13  
1 n VAL 14  
1 n SER 15  
1 n SER 16  
1 n LEU 17  
1 n SER 18  
1 n PRO 19  
1 n VAL 20  
1 n GLN 21  
1 n GLY 22  
1 n VAL 23  
1 n LEU 24  
1 n GLU 25  
1 n VAL 26  
1 n TYR 27  
1 n TYR 28  
1 n THR 29  
1 n SER 30  
1 n LEU 31  
1 n ARG 32  
1 n CYS 33  
1 n ARG 34  
1 n CYS 35  
1 n VAL 36  
1 n GLN 37  
1 n GLU 38  
1 n SER 39  
1 n SER 40  
1 n VAL 41  
1 n PHE 42  
1 n ILE 43  
1 n PRO 44  
1 n ARG 45  
1 n ARG 46  
1 n PHE 47  
1 n ILE 48  
1 n ASP 49  
1 n ARG 50  
1 n ILE 51  
1 n GLN 52  
1 n ILE 53  
1 n LEU 54  
1 n PRO 55  
1 n ARG 56  
1 n GLY 57  
1 n ASN 58  
1 n GLY 59  
1 n CYS 60  
1 n PRO 61  
1 n ARG 62  
1 n LYS 63  
1 n GLU 64  
1 n ILE 65  
1 n ILE 66  
1 n VAL 67  
1 n TRP 68  
1 n LYS 69  
1 n LYS 70  
1 n ASN 71  
1 n LYS 72  
1 n SER 73  
1 n ILE 74  
1 n VAL 75  
1 n CYS 76  
1 n VAL 77  
1 n ASP 78  
1 n PRO 79  
1 n GLN 80  
1 n ALA 81  
1 n GLU 82  
1 n TRP 83  
1 n ILE 84  
1 n GLN 85  
1 n ARG 86  
1 n MET 87  
1 n MET 88  
1 n GLU 89  
1 n VAL 90  
1 n LEU 91  
1 n ARG 92  
1 n LYS 93  
1 n ARG 94  
1 n SER 95  
1 n SER 96  
1 n SER 97  
1 n THR 98  
1 n LEU 99  
1 n PRO 100 
1 n VAL 101 
1 n PRO 102 
1 n VAL 103 
1 n PHE 104 
1 n LYS 105 
1 n ARG 106 
1 n LYS 107 
1 n ILE 108 
1 n PRO 109 
2 n MET 1   
2 n ASP 2   
2 n TYR 3   
2 n GLN 4   
2 n VAL 5   
2 n SER 6   
2 n SER 7   
2 n PRO 8   
2 n ILE 9   
2 n TYR 10  
2 n ASP 11  
2 n ILE 12  
2 n ASN 13  
2 n TYR 14  
2 n TYR 15  
2 n THR 16  
2 n SER 17  
2 n GLU 18  
2 n PRO 19  
2 n CYS 20  
2 n GLN 21  
2 n LYS 22  
2 n ILE 23  
2 n ASN 24  
2 n VAL 25  
2 n LYS 26  
2 n GLN 27  
2 n ILE 28  
2 n ALA 29  
2 n ALA 30  
2 n ARG 31  
2 n LEU 32  
2 n LEU 33  
2 n PRO 34  
2 n PRO 35  
2 n LEU 36  
2 n TYR 37  
2 n SER 38  
2 n LEU 39  
2 n VAL 40  
2 n PHE 41  
2 n ILE 42  
2 n PHE 43  
2 n GLY 44  
2 n PHE 45  
2 n VAL 46  
2 n GLY 47  
2 n ASN 48  
2 n MET 49  
2 n LEU 50  
2 n VAL 51  
2 n ILE 52  
2 n LEU 53  
2 n ILE 54  
2 n LEU 55  
2 n ILE 56  
2 n ASN 57  
2 n CYS 58  
2 n LYS 59  
2 n ARG 60  
2 n LEU 61  
2 n LYS 62  
2 n SER 63  
2 n MET 64  
2 n THR 65  
2 n ASP 66  
2 n ILE 67  
2 n TYR 68  
2 n LEU 69  
2 n LEU 70  
2 n ASN 71  
2 n LEU 72  
2 n ALA 73  
2 n ILE 74  
2 n SER 75  
2 n ASP 76  
2 n LEU 77  
2 n PHE 78  
2 n PHE 79  
2 n LEU 80  
2 n LEU 81  
2 n THR 82  
2 n VAL 83  
2 n PRO 84  
2 n PHE 85  
2 n TRP 86  
2 n ALA 87  
2 n HIS 88  
2 n TYR 89  
2 n ALA 90  
2 n ALA 91  
2 n ALA 92  
2 n GLN 93  
2 n TRP 94  
2 n ASP 95  
2 n PHE 96  
2 n GLY 97  
2 n ASN 98  
2 n THR 99  
2 n MET 100 
2 n CYS 101 
2 n GLN 102 
2 n LEU 103 
2 n LEU 104 
2 n THR 105 
2 n GLY 106 
2 n LEU 107 
2 n TYR 108 
2 n PHE 109 
2 n ILE 110 
2 n GLY 111 
2 n PHE 112 
2 n PHE 113 
2 n SER 114 
2 n GLY 115 
2 n ILE 116 
2 n PHE 117 
2 n PHE 118 
2 n ILE 119 
2 n ILE 120 
2 n LEU 121 
2 n LEU 122 
2 n THR 123 
2 n ILE 124 
2 n ASP 125 
2 n ARG 126 
2 n TYR 127 
2 n LEU 128 
2 n ALA 129 
2 n VAL 130 
2 n VAL 131 
2 n HIS 132 
2 n ALA 133 
2 n VAL 134 
2 n PHE 135 
2 n ALA 136 
2 n LEU 137 
2 n LYS 138 
2 n ALA 139 
2 n ARG 140 
2 n THR 141 
2 n VAL 142 
2 n THR 143 
2 n PHE 144 
2 n GLY 145 
2 n VAL 146 
2 n VAL 147 
2 n THR 148 
2 n SER 149 
2 n VAL 150 
2 n ILE 151 
2 n THR 152 
2 n TRP 153 
2 n VAL 154 
2 n VAL 155 
2 n ALA 156 
2 n VAL 157 
2 n PHE 158 
2 n ALA 159 
2 n SER 160 
2 n LEU 161 
2 n PRO 162 
2 n GLY 163 
2 n ILE 164 
2 n ILE 165 
2 n PHE 166 
2 n THR 167 
2 n ARG 168 
2 n SER 169 
2 n GLN 170 
2 n LYS 171 
2 n GLU 172 
2 n GLY 173 
2 n LEU 174 
2 n HIS 175 
2 n TYR 176 
2 n THR 177 
2 n CYS 178 
2 n SER 179 
2 n SER 180 
2 n HIS 181 
2 n PHE 182 
2 n PRO 183 
2 n TYR 184 
2 n SER 185 
2 n GLN 186 
2 n TYR 187 
2 n GLN 188 
2 n PHE 189 
2 n TRP 190 
2 n LYS 191 
2 n ASN 192 
2 n PHE 193 
2 n GLN 194 
2 n THR 195 
2 n LEU 196 
2 n LYS 197 
2 n ILE 198 
2 n VAL 199 
2 n ILE 200 
2 n LEU 201 
2 n GLY 202 
2 n LEU 203 
2 n VAL 204 
2 n LEU 205 
2 n PRO 206 
2 n LEU 207 
2 n LEU 208 
2 n VAL 209 
2 n MET 210 
2 n VAL 211 
2 n ILE 212 
2 n CYS 213 
2 n TYR 214 
2 n SER 215 
2 n GLY 216 
2 n ILE 217 
2 n LEU 218 
2 n LYS 219 
2 n THR 220 
2 n LEU 221 
2 n LEU 222 
2 n ARG 223 
2 n CYS 224 
2 n ARG 225 
2 n ASN 226 
2 n GLU 227 
2 n LYS 228 
2 n LYS 229 
2 n ARG 230 
2 n HIS 231 
2 n ARG 232 
2 n ALA 233 
2 n VAL 234 
2 n ARG 235 
2 n LEU 236 
2 n ILE 237 
2 n PHE 238 
2 n THR 239 
2 n ILE 240 
2 n MET 241 
2 n ILE 242 
2 n VAL 243 
2 n TYR 244 
2 n PHE 245 
2 n LEU 246 
2 n PHE 247 
2 n TRP 248 
2 n ALA 249 
2 n PRO 250 
2 n TYR 251 
2 n ASN 252 
2 n ILE 253 
2 n VAL 254 
2 n LEU 255 
2 n LEU 256 
2 n LEU 257 
2 n ASN 258 
2 n THR 259 
2 n PHE 260 
2 n GLN 261 
2 n GLU 262 
2 n PHE 263 
2 n PHE 264 
2 n GLY 265 
2 n LEU 266 
2 n ASN 267 
2 n ASN 268 
2 n CYS 269 
2 n SER 270 
2 n SER 271 
2 n SER 272 
2 n ASN 273 
2 n ARG 274 
2 n LEU 275 
2 n ASP 276 
2 n GLN 277 
2 n ALA 278 
2 n MET 279 
2 n GLN 280 
2 n VAL 281 
2 n THR 282 
2 n GLU 283 
2 n THR 284 
2 n LEU 285 
2 n GLY 286 
2 n MET 287 
2 n THR 288 
2 n HIS 289 
2 n CYS 290 
2 n CYS 291 
2 n ILE 292 
2 n ASN 293 
2 n PRO 294 
2 n ILE 295 
2 n ILE 296 
2 n TYR 297 
2 n ALA 298 
2 n PHE 299 
2 n VAL 300 
2 n GLY 301 
2 n GLU 302 
2 n LYS 303 
2 n PHE 304 
2 n ARG 305 
2 n ASN 306 
2 n TYR 307 
2 n LEU 308 
2 n LEU 309 
2 n VAL 310 
2 n PHE 311 
2 n PHE 312 
2 n GLN 313 
2 n LYS 314 
2 n HIS 315 
2 n ILE 316 
2 n ALA 317 
2 n LYS 318 
2 n ARG 319 
2 n PHE 320 
2 n CYS 321 
2 n LYS 322 
2 n CYS 323 
2 n CYS 324 
2 n SER 325 
2 n ILE 326 
2 n PHE 327 
2 n GLN 328 
2 n GLN 329 
2 n GLU 330 
2 n ALA 331 
2 n PRO 332 
2 n GLU 333 
2 n ARG 334 
2 n ALA 335 
2 n SER 336 
2 n SER 337 
2 n VAL 338 
2 n TYR 339 
2 n THR 340 
2 n ARG 341 
2 n SER 342 
2 n THR 343 
2 n GLY 344 
2 n GLU 345 
2 n GLN 346 
2 n GLU 347 
2 n ILE 348 
2 n SER 349 
2 n VAL 350 
2 n GLY 351 
2 n LEU 352 
#
_ma_data.content_type "model coordinates"
_ma_data.id           1
_ma_data.name         Model
#
_ma_model_list.data_id          1
_ma_model_list.model_group_id   1
_ma_model_list.model_group_name "AlphaFold-beta-20231127 (2b86f29d-618d-47cf-8aef-20020b1102eb @ 2025-03-06 00:38:02)"
_ma_model_list.model_id         1
_ma_model_list.model_name       "Top ranked model"
_ma_model_list.model_type       "Ab initio model"
_ma_model_list.ordinal_id       1
#
loop_
_ma_protocol_step.method_type
_ma_protocol_step.ordinal_id
_ma_protocol_step.protocol_id
_ma_protocol_step.step_id
"coevolution MSA" 1 1 1 
"template search" 2 1 2 
modeling          3 1 3 
#
loop_
_ma_qa_metric.id
_ma_qa_metric.mode
_ma_qa_metric.name
_ma_qa_metric.software_group_id
_ma_qa_metric.type
1 global pLDDT 1 pLDDT 
2 local  pLDDT 1 pLDDT 
#
_ma_qa_metric_global.metric_id    1
_ma_qa_metric_global.metric_value 73.53
_ma_qa_metric_global.model_id     1
_ma_qa_metric_global.ordinal_id   1
#
_ma_software_group.group_id    1
_ma_software_group.ordinal_id  1
_ma_software_group.software_id 1
#
loop_
_ma_target_entity.data_id
_ma_target_entity.entity_id
_ma_target_entity.origin
1 1 . 
1 2 . 
#
loop_
_ma_target_entity_instance.asym_id
_ma_target_entity_instance.details
_ma_target_entity_instance.entity_id
A . 1 
B . 2 
#
loop_
_pdbx_data_usage.details
_pdbx_data_usage.id
_pdbx_data_usage.type
_pdbx_data_usage.url
;NON-COMMERCIAL USE ONLY, BY USING THIS FILE YOU AGREE TO THE TERMS OF USE FOUND
AT alphafoldserver.com/output-terms.
;
1 license    ? 
;THE INFORMATION IS NOT INTENDED FOR, HAS NOT BEEN VALIDATED FOR, AND IS NOT
APPROVED FOR CLINICAL USE. IT SHOULD NOT BE USED FOR CLINICAL PURPOSE OR RELIED
ON FOR MEDICAL OR OTHER PROFESSIONAL ADVICE. IT IS THEORETICAL MODELLING ONLY
AND CAUTION SHOULD BE EXERCISED IN ITS USE. IT IS PROVIDED "AS-IS" WITHOUT ANY
WARRANTY OF ANY KIND, WHETHER EXPRESSED OR IMPLIED. NO WARRANTY IS GIVEN THAT
USE OF THE INFORMATION SHALL NOT INFRINGE THE RIGHTS OF ANY THIRD PARTY.
;
2 disclaimer ? 
#
loop_
_pdbx_poly_seq_scheme.asym_id
_pdbx_poly_seq_scheme.auth_seq_num
_pdbx_poly_seq_scheme.entity_id
_pdbx_poly_seq_scheme.hetero
_pdbx_poly_seq_scheme.mon_id
_pdbx_poly_seq_scheme.pdb_ins_code
_pdbx_poly_seq_scheme.pdb_seq_num
_pdbx_poly_seq_scheme.pdb_strand_id
_pdbx_poly_seq_scheme.seq_id
A 1   1 n MET . 1   A 1   
A 2   1 n LYS . 2   A 2   
A 3   1 n PHE . 3   A 3   
A 4   1 n ILE . 4   A 4   
A 5   1 n SER . 5   A 5   
A 6   1 n THR . 6   A 6   
A 7   1 n SER . 7   A 7   
A 8   1 n LEU . 8   A 8   
A 9   1 n LEU . 9   A 9   
A 10  1 n LEU . 10  A 10  
A 11  1 n MET . 11  A 11  
A 12  1 n LEU . 12  A 12  
A 13  1 n LEU . 13  A 13  
A 14  1 n VAL . 14  A 14  
A 15  1 n SER . 15  A 15  
A 16  1 n SER . 16  A 16  
A 17  1 n LEU . 17  A 17  
A 18  1 n SER . 18  A 18  
A 19  1 n PRO . 19  A 19  
A 20  1 n VAL . 20  A 20  
A 21  1 n GLN . 21  A 21  
A 22  1 n GLY . 22  A 22  
A 23  1 n VAL . 23  A 23  
A 24  1 n LEU . 24  A 24  
A 25  1 n GLU . 25  A 25  
A 26  1 n VAL . 26  A 26  
A 27  1 n TYR . 27  A 27  
A 28  1 n TYR . 28  A 28  
A 29  1 n THR . 29  A 29  
A 30  1 n SER . 30  A 30  
A 31  1 n LEU . 31  A 31  
A 32  1 n ARG . 32  A 32  
A 33  1 n CYS . 33  A 33  
A 34  1 n ARG . 34  A 34  
A 35  1 n CYS . 35  A 35  
A 36  1 n VAL . 36  A 36  
A 37  1 n GLN . 37  A 37  
A 38  1 n GLU . 38  A 38  
A 39  1 n SER . 39  A 39  
A 40  1 n SER . 40  A 40  
A 41  1 n VAL . 41  A 41  
A 42  1 n PHE . 42  A 42  
A 43  1 n ILE . 43  A 43  
A 44  1 n PRO . 44  A 44  
A 45  1 n ARG . 45  A 45  
A 46  1 n ARG . 46  A 46  
A 47  1 n PHE . 47  A 47  
A 48  1 n ILE . 48  A 48  
A 49  1 n ASP . 49  A 49  
A 50  1 n ARG . 50  A 50  
A 51  1 n ILE . 51  A 51  
A 52  1 n GLN . 52  A 52  
A 53  1 n ILE . 53  A 53  
A 54  1 n LEU . 54  A 54  
A 55  1 n PRO . 55  A 55  
A 56  1 n ARG . 56  A 56  
A 57  1 n GLY . 57  A 57  
A 58  1 n ASN . 58  A 58  
A 59  1 n GLY . 59  A 59  
A 60  1 n CYS . 60  A 60  
A 61  1 n PRO . 61  A 61  
A 62  1 n ARG . 62  A 62  
A 63  1 n LYS . 63  A 63  
A 64  1 n GLU . 64  A 64  
A 65  1 n ILE . 65  A 65  
A 66  1 n ILE . 66  A 66  
A 67  1 n VAL . 67  A 67  
A 68  1 n TRP . 68  A 68  
A 69  1 n LYS . 69  A 69  
A 70  1 n LYS . 70  A 70  
A 71  1 n ASN . 71  A 71  
A 72  1 n LYS . 72  A 72  
A 73  1 n SER . 73  A 73  
A 74  1 n ILE . 74  A 74  
A 75  1 n VAL . 75  A 75  
A 76  1 n CYS . 76  A 76  
A 77  1 n VAL . 77  A 77  
A 78  1 n ASP . 78  A 78  
A 79  1 n PRO . 79  A 79  
A 80  1 n GLN . 80  A 80  
A 81  1 n ALA . 81  A 81  
A 82  1 n GLU . 82  A 82  
A 83  1 n TRP . 83  A 83  
A 84  1 n ILE . 84  A 84  
A 85  1 n GLN . 85  A 85  
A 86  1 n ARG . 86  A 86  
A 87  1 n MET . 87  A 87  
A 88  1 n MET . 88  A 88  
A 89  1 n GLU . 89  A 89  
A 90  1 n VAL . 90  A 90  
A 91  1 n LEU . 91  A 91  
A 92  1 n ARG . 92  A 92  
A 93  1 n LYS . 93  A 93  
A 94  1 n ARG . 94  A 94  
A 95  1 n SER . 95  A 95  
A 96  1 n SER . 96  A 96  
A 97  1 n SER . 97  A 97  
A 98  1 n THR . 98  A 98  
A 99  1 n LEU . 99  A 99  
A 100 1 n PRO . 100 A 100 
A 101 1 n VAL . 101 A 101 
A 102 1 n PRO . 102 A 102 
A 103 1 n VAL . 103 A 103 
A 104 1 n PHE . 104 A 104 
A 105 1 n LYS . 105 A 105 
A 106 1 n ARG . 106 A 106 
A 107 1 n LYS . 107 A 107 
A 108 1 n ILE . 108 A 108 
A 109 1 n PRO . 109 A 109 
B 1   2 n MET . 1   B 1   
B 2   2 n ASP . 2   B 2   
B 3   2 n TYR . 3   B 3   
B 4   2 n GLN . 4   B 4   
B 5   2 n VAL . 5   B 5   
B 6   2 n SER . 6   B 6   
B 7   2 n SER . 7   B 7   
B 8   2 n PRO . 8   B 8   
B 9   2 n ILE . 9   B 9   
B 10  2 n TYR . 10  B 10  
B 11  2 n ASP . 11  B 11  
B 12  2 n ILE . 12  B 12  
B 13  2 n ASN . 13  B 13  
B 14  2 n TYR . 14  B 14  
B 15  2 n TYR . 15  B 15  
B 16  2 n THR . 16  B 16  
B 17  2 n SER . 17  B 17  
B 18  2 n GLU . 18  B 18  
B 19  2 n PRO . 19  B 19  
B 20  2 n CYS . 20  B 20  
B 21  2 n GLN . 21  B 21  
B 22  2 n LYS . 22  B 22  
B 23  2 n ILE . 23  B 23  
B 24  2 n ASN . 24  B 24  
B 25  2 n VAL . 25  B 25  
B 26  2 n LYS . 26  B 26  
B 27  2 n GLN . 27  B 27  
B 28  2 n ILE . 28  B 28  
B 29  2 n ALA . 29  B 29  
B 30  2 n ALA . 30  B 30  
B 31  2 n ARG . 31  B 31  
B 32  2 n LEU . 32  B 32  
B 33  2 n LEU . 33  B 33  
B 34  2 n PRO . 34  B 34  
B 35  2 n PRO . 35  B 35  
B 36  2 n LEU . 36  B 36  
B 37  2 n TYR . 37  B 37  
B 38  2 n SER . 38  B 38  
B 39  2 n LEU . 39  B 39  
B 40  2 n VAL . 40  B 40  
B 41  2 n PHE . 41  B 41  
B 42  2 n ILE . 42  B 42  
B 43  2 n PHE . 43  B 43  
B 44  2 n GLY . 44  B 44  
B 45  2 n PHE . 45  B 45  
B 46  2 n VAL . 46  B 46  
B 47  2 n GLY . 47  B 47  
B 48  2 n ASN . 48  B 48  
B 49  2 n MET . 49  B 49  
B 50  2 n LEU . 50  B 50  
B 51  2 n VAL . 51  B 51  
B 52  2 n ILE . 52  B 52  
B 53  2 n LEU . 53  B 53  
B 54  2 n ILE . 54  B 54  
B 55  2 n LEU . 55  B 55  
B 56  2 n ILE . 56  B 56  
B 57  2 n ASN . 57  B 57  
B 58  2 n CYS . 58  B 58  
B 59  2 n LYS . 59  B 59  
B 60  2 n ARG . 60  B 60  
B 61  2 n LEU . 61  B 61  
B 62  2 n LYS . 62  B 62  
B 63  2 n SER . 63  B 63  
B 64  2 n MET . 64  B 64  
B 65  2 n THR . 65  B 65  
B 66  2 n ASP . 66  B 66  
B 67  2 n ILE . 67  B 67  
B 68  2 n TYR . 68  B 68  
B 69  2 n LEU . 69  B 69  
B 70  2 n LEU . 70  B 70  
B 71  2 n ASN . 71  B 71  
B 72  2 n LEU . 72  B 72  
B 73  2 n ALA . 73  B 73  
B 74  2 n ILE . 74  B 74  
B 75  2 n SER . 75  B 75  
B 76  2 n ASP . 76  B 76  
B 77  2 n LEU . 77  B 77  
B 78  2 n PHE . 78  B 78  
B 79  2 n PHE . 79  B 79  
B 80  2 n LEU . 80  B 80  
B 81  2 n LEU . 81  B 81  
B 82  2 n THR . 82  B 82  
B 83  2 n VAL . 83  B 83  
B 84  2 n PRO . 84  B 84  
B 85  2 n PHE . 85  B 85  
B 86  2 n TRP . 86  B 86  
B 87  2 n ALA . 87  B 87  
B 88  2 n HIS . 88  B 88  
B 89  2 n TYR . 89  B 89  
B 90  2 n ALA . 90  B 90  
B 91  2 n ALA . 91  B 91  
B 92  2 n ALA . 92  B 92  
B 93  2 n GLN . 93  B 93  
B 94  2 n TRP . 94  B 94  
B 95  2 n ASP . 95  B 95  
B 96  2 n PHE . 96  B 96  
B 97  2 n GLY . 97  B 97  
B 98  2 n ASN . 98  B 98  
B 99  2 n THR . 99  B 99  
B 100 2 n MET . 100 B 100 
B 101 2 n CYS . 101 B 101 
B 102 2 n GLN . 102 B 102 
B 103 2 n LEU . 103 B 103 
B 104 2 n LEU . 104 B 104 
B 105 2 n THR . 105 B 105 
B 106 2 n GLY . 106 B 106 
B 107 2 n LEU . 107 B 107 
B 108 2 n TYR . 108 B 108 
B 109 2 n PHE . 109 B 109 
B 110 2 n ILE . 110 B 110 
B 111 2 n GLY . 111 B 111 
B 112 2 n PHE . 112 B 112 
B 113 2 n PHE . 113 B 113 
B 114 2 n SER . 114 B 114 
B 115 2 n GLY . 115 B 115 
B 116 2 n ILE . 116 B 116 
B 117 2 n PHE . 117 B 117 
B 118 2 n PHE . 118 B 118 
B 119 2 n ILE . 119 B 119 
B 120 2 n ILE . 120 B 120 
B 121 2 n LEU . 121 B 121 
B 122 2 n LEU . 122 B 122 
B 123 2 n THR . 123 B 123 
B 124 2 n ILE . 124 B 124 
B 125 2 n ASP . 125 B 125 
B 126 2 n ARG . 126 B 126 
B 127 2 n TYR . 127 B 127 
B 128 2 n LEU . 128 B 128 
B 129 2 n ALA . 129 B 129 
B 130 2 n VAL . 130 B 130 
B 131 2 n VAL . 131 B 131 
B 132 2 n HIS . 132 B 132 
B 133 2 n ALA . 133 B 133 
B 134 2 n VAL . 134 B 134 
B 135 2 n PHE . 135 B 135 
B 136 2 n ALA . 136 B 136 
B 137 2 n LEU . 137 B 137 
B 138 2 n LYS . 138 B 138 
B 139 2 n ALA . 139 B 139 
B 140 2 n ARG . 140 B 140 
B 141 2 n THR . 141 B 141 
B 142 2 n VAL . 142 B 142 
B 143 2 n THR . 143 B 143 
B 144 2 n PHE . 144 B 144 
B 145 2 n GLY . 145 B 145 
B 146 2 n VAL . 146 B 146 
B 147 2 n VAL . 147 B 147 
B 148 2 n THR . 148 B 148 
B 149 2 n SER . 149 B 149 
B 150 2 n VAL . 150 B 150 
B 151 2 n ILE . 151 B 151 
B 152 2 n THR . 152 B 152 
B 153 2 n TRP . 153 B 153 
B 154 2 n VAL . 154 B 154 
B 155 2 n VAL . 155 B 155 
B 156 2 n ALA . 156 B 156 
B 157 2 n VAL . 157 B 157 
B 158 2 n PHE . 158 B 158 
B 159 2 n ALA . 159 B 159 
B 160 2 n SER . 160 B 160 
B 161 2 n LEU . 161 B 161 
B 162 2 n PRO . 162 B 162 
B 163 2 n GLY . 163 B 163 
B 164 2 n ILE . 164 B 164 
B 165 2 n ILE . 165 B 165 
B 166 2 n PHE . 166 B 166 
B 167 2 n THR . 167 B 167 
B 168 2 n ARG . 168 B 168 
B 169 2 n SER . 169 B 169 
B 170 2 n GLN . 170 B 170 
B 171 2 n LYS . 171 B 171 
B 172 2 n GLU . 172 B 172 
B 173 2 n GLY . 173 B 173 
B 174 2 n LEU . 174 B 174 
B 175 2 n HIS . 175 B 175 
B 176 2 n TYR . 176 B 176 
B 177 2 n THR . 177 B 177 
B 178 2 n CYS . 178 B 178 
B 179 2 n SER . 179 B 179 
B 180 2 n SER . 180 B 180 
B 181 2 n HIS . 181 B 181 
B 182 2 n PHE . 182 B 182 
B 183 2 n PRO . 183 B 183 
B 184 2 n TYR . 184 B 184 
B 185 2 n SER . 185 B 185 
B 186 2 n GLN . 186 B 186 
B 187 2 n TYR . 187 B 187 
B 188 2 n GLN . 188 B 188 
B 189 2 n PHE . 189 B 189 
B 190 2 n TRP . 190 B 190 
B 191 2 n LYS . 191 B 191 
B 192 2 n ASN . 192 B 192 
B 193 2 n PHE . 193 B 193 
B 194 2 n GLN . 194 B 194 
B 195 2 n THR . 195 B 195 
B 196 2 n LEU . 196 B 196 
B 197 2 n LYS . 197 B 197 
B 198 2 n ILE . 198 B 198 
B 199 2 n VAL . 199 B 199 
B 200 2 n ILE . 200 B 200 
B 201 2 n LEU . 201 B 201 
B 202 2 n GLY . 202 B 202 
B 203 2 n LEU . 203 B 203 
B 204 2 n VAL . 204 B 204 
B 205 2 n LEU . 205 B 205 
B 206 2 n PRO . 206 B 206 
B 207 2 n LEU . 207 B 207 
B 208 2 n LEU . 208 B 208 
B 209 2 n VAL . 209 B 209 
B 210 2 n MET . 210 B 210 
B 211 2 n VAL . 211 B 211 
B 212 2 n ILE . 212 B 212 
B 213 2 n CYS . 213 B 213 
B 214 2 n TYR . 214 B 214 
B 215 2 n SER . 215 B 215 
B 216 2 n GLY . 216 B 216 
B 217 2 n ILE . 217 B 217 
B 218 2 n LEU . 218 B 218 
B 219 2 n LYS . 219 B 219 
B 220 2 n THR . 220 B 220 
B 221 2 n LEU . 221 B 221 
B 222 2 n LEU . 222 B 222 
B 223 2 n ARG . 223 B 223 
B 224 2 n CYS . 224 B 224 
B 225 2 n ARG . 225 B 225 
B 226 2 n ASN . 226 B 226 
B 227 2 n GLU . 227 B 227 
B 228 2 n LYS . 228 B 228 
B 229 2 n LYS . 229 B 229 
B 230 2 n ARG . 230 B 230 
B 231 2 n HIS . 231 B 231 
B 232 2 n ARG . 232 B 232 
B 233 2 n ALA . 233 B 233 
B 234 2 n VAL . 234 B 234 
B 235 2 n ARG . 235 B 235 
B 236 2 n LEU . 236 B 236 
B 237 2 n ILE . 237 B 237 
B 238 2 n PHE . 238 B 238 
B 239 2 n THR . 239 B 239 
B 240 2 n ILE . 240 B 240 
B 241 2 n MET . 241 B 241 
B 242 2 n ILE . 242 B 242 
B 243 2 n VAL . 243 B 243 
B 244 2 n TYR . 244 B 244 
B 245 2 n PHE . 245 B 245 
B 246 2 n LEU . 246 B 246 
B 247 2 n PHE . 247 B 247 
B 248 2 n TRP . 248 B 248 
B 249 2 n ALA . 249 B 249 
B 250 2 n PRO . 250 B 250 
B 251 2 n TYR . 251 B 251 
B 252 2 n ASN . 252 B 252 
B 253 2 n ILE . 253 B 253 
B 254 2 n VAL . 254 B 254 
B 255 2 n LEU . 255 B 255 
B 256 2 n LEU . 256 B 256 
B 257 2 n LEU . 257 B 257 
B 258 2 n ASN . 258 B 258 
B 259 2 n THR . 259 B 259 
B 260 2 n PHE . 260 B 260 
B 261 2 n GLN . 261 B 261 
B 262 2 n GLU . 262 B 262 
B 263 2 n PHE . 263 B 263 
B 264 2 n PHE . 264 B 264 
B 265 2 n GLY . 265 B 265 
B 266 2 n LEU . 266 B 266 
B 267 2 n ASN . 267 B 267 
B 268 2 n ASN . 268 B 268 
B 269 2 n CYS . 269 B 269 
B 270 2 n SER . 270 B 270 
B 271 2 n SER . 271 B 271 
B 272 2 n SER . 272 B 272 
B 273 2 n ASN . 273 B 273 
B 274 2 n ARG . 274 B 274 
B 275 2 n LEU . 275 B 275 
B 276 2 n ASP . 276 B 276 
B 277 2 n GLN . 277 B 277 
B 278 2 n ALA . 278 B 278 
B 279 2 n MET . 279 B 279 
B 280 2 n GLN . 280 B 280 
B 281 2 n VAL . 281 B 281 
B 282 2 n THR . 282 B 282 
B 283 2 n GLU . 283 B 283 
B 284 2 n THR . 284 B 284 
B 285 2 n LEU . 285 B 285 
B 286 2 n GLY . 286 B 286 
B 287 2 n MET . 287 B 287 
B 288 2 n THR . 288 B 288 
B 289 2 n HIS . 289 B 289 
B 290 2 n CYS . 290 B 290 
B 291 2 n CYS . 291 B 291 
B 292 2 n ILE . 292 B 292 
B 293 2 n ASN . 293 B 293 
B 294 2 n PRO . 294 B 294 
B 295 2 n ILE . 295 B 295 
B 296 2 n ILE . 296 B 296 
B 297 2 n TYR . 297 B 297 
B 298 2 n ALA . 298 B 298 
B 299 2 n PHE . 299 B 299 
B 300 2 n VAL . 300 B 300 
B 301 2 n GLY . 301 B 301 
B 302 2 n GLU . 302 B 302 
B 303 2 n LYS . 303 B 303 
B 304 2 n PHE . 304 B 304 
B 305 2 n ARG . 305 B 305 
B 306 2 n ASN . 306 B 306 
B 307 2 n TYR . 307 B 307 
B 308 2 n LEU . 308 B 308 
B 309 2 n LEU . 309 B 309 
B 310 2 n VAL . 310 B 310 
B 311 2 n PHE . 311 B 311 
B 312 2 n PHE . 312 B 312 
B 313 2 n GLN . 313 B 313 
B 314 2 n LYS . 314 B 314 
B 315 2 n HIS . 315 B 315 
B 316 2 n ILE . 316 B 316 
B 317 2 n ALA . 317 B 317 
B 318 2 n LYS . 318 B 318 
B 319 2 n ARG . 319 B 319 
B 320 2 n PHE . 320 B 320 
B 321 2 n CYS . 321 B 321 
B 322 2 n LYS . 322 B 322 
B 323 2 n CYS . 323 B 323 
B 324 2 n CYS . 324 B 324 
B 325 2 n SER . 325 B 325 
B 326 2 n ILE . 326 B 326 
B 327 2 n PHE . 327 B 327 
B 328 2 n GLN . 328 B 328 
B 329 2 n GLN . 329 B 329 
B 330 2 n GLU . 330 B 330 
B 331 2 n ALA . 331 B 331 
B 332 2 n PRO . 332 B 332 
B 333 2 n GLU . 333 B 333 
B 334 2 n ARG . 334 B 334 
B 335 2 n ALA . 335 B 335 
B 336 2 n SER . 336 B 336 
B 337 2 n SER . 337 B 337 
B 338 2 n VAL . 338 B 338 
B 339 2 n TYR . 339 B 339 
B 340 2 n THR . 340 B 340 
B 341 2 n ARG . 341 B 341 
B 342 2 n SER . 342 B 342 
B 343 2 n THR . 343 B 343 
B 344 2 n GLY . 344 B 344 
B 345 2 n GLU . 345 B 345 
B 346 2 n GLN . 346 B 346 
B 347 2 n GLU . 347 B 347 
B 348 2 n ILE . 348 B 348 
B 349 2 n SER . 349 B 349 
B 350 2 n VAL . 350 B 350 
B 351 2 n GLY . 351 B 351 
B 352 2 n LEU . 352 B 352 
#
_software.classification other
_software.date           ?
_software.description    "Structure prediction"
_software.name           AlphaFold
_software.pdbx_ordinal   1
_software.type           package
_software.version        "AlphaFold-beta-20231127 (2b86f29d-618d-47cf-8aef-20020b1102eb @ 2025-03-06 00:38:02)"
#
loop_
_struct_asym.entity_id
_struct_asym.id
1 A 
2 B 
#
loop_
_atom_site.group_PDB
_atom_site.id
_atom_site.type_symbol
_atom_site.label_atom_id
_atom_site.label_alt_id
_atom_site.label_comp_id
_atom_site.label_asym_id
_atom_site.label_entity_id
_atom_site.label_seq_id
_atom_site.pdbx_PDB_ins_code
_atom_site.Cartn_x
_atom_site.Cartn_y
_atom_site.Cartn_z
_atom_site.occupancy
_atom_site.B_iso_or_equiv
_atom_site.auth_seq_id
_atom_site.auth_asym_id
_atom_site.pdbx_PDB_model_num
ATOM 1    N N   . MET A 1 1   ? -21.204 22.981  -4.629  1.00 31.21 1   A 1 
ATOM 2    C CA  . MET A 1 1   ? -19.937 23.652  -4.288  1.00 33.65 1   A 1 
ATOM 3    C C   . MET A 1 1   ? -19.473 23.383  -2.857  1.00 36.46 1   A 1 
ATOM 4    O O   . MET A 1 1   ? -18.377 22.869  -2.710  1.00 37.20 1   A 1 
ATOM 5    C CB  . MET A 1 1   ? -19.981 25.160  -4.576  1.00 36.03 1   A 1 
ATOM 6    C CG  . MET A 1 1   ? -19.581 25.414  -6.031  1.00 34.23 1   A 1 
ATOM 7    S SD  . MET A 1 1   ? -19.707 27.161  -6.467  1.00 32.97 1   A 1 
ATOM 8    C CE  . MET A 1 1   ? -18.625 27.225  -7.914  1.00 26.09 1   A 1 
ATOM 9    N N   . LYS A 1 2   ? -20.285 23.626  -1.802  1.00 49.17 2   A 1 
ATOM 10   C CA  . LYS A 1 2   ? -19.879 23.436  -0.395  1.00 51.48 2   A 1 
ATOM 11   C C   . LYS A 1 2   ? -19.290 22.047  -0.079  1.00 50.79 2   A 1 
ATOM 12   O O   . LYS A 1 2   ? -18.253 21.979  0.563   1.00 52.21 2   A 1 
ATOM 13   C CB  . LYS A 1 2   ? -21.037 23.757  0.564   1.00 51.30 2   A 1 
ATOM 14   C CG  . LYS A 1 2   ? -21.293 25.266  0.703   1.00 46.59 2   A 1 
ATOM 15   C CD  . LYS A 1 2   ? -22.364 25.575  1.766   1.00 43.30 2   A 1 
ATOM 16   C CE  . LYS A 1 2   ? -22.536 27.090  1.953   1.00 38.22 2   A 1 
ATOM 17   N NZ  . LYS A 1 2   ? -23.558 27.432  2.986   1.00 33.20 2   A 1 
ATOM 18   N N   . PHE A 1 3   ? -19.873 20.966  -0.591  1.00 45.65 3   A 1 
ATOM 19   C CA  . PHE A 1 3   ? -19.371 19.600  -0.361  1.00 48.30 3   A 1 
ATOM 20   C C   . PHE A 1 3   ? -17.988 19.323  -0.964  1.00 49.15 3   A 1 
ATOM 21   O O   . PHE A 1 3   ? -17.213 18.574  -0.394  1.00 50.19 3   A 1 
ATOM 22   C CB  . PHE A 1 3   ? -20.377 18.575  -0.894  1.00 47.91 3   A 1 
ATOM 23   C CG  . PHE A 1 3   ? -21.366 18.126  0.154   1.00 45.77 3   A 1 
ATOM 24   C CD1 . PHE A 1 3   ? -21.014 17.088  1.035   1.00 41.61 3   A 1 
ATOM 25   C CD2 . PHE A 1 3   ? -22.621 18.734  0.264   1.00 42.80 3   A 1 
ATOM 26   C CE1 . PHE A 1 3   ? -21.921 16.672  2.027   1.00 38.75 3   A 1 
ATOM 27   C CE2 . PHE A 1 3   ? -23.528 18.314  1.258   1.00 38.19 3   A 1 
ATOM 28   C CZ  . PHE A 1 3   ? -23.184 17.279  2.136   1.00 41.21 3   A 1 
ATOM 29   N N   . ILE A 1 4   ? -17.667 19.925  -2.124  1.00 45.24 4   A 1 
ATOM 30   C CA  . ILE A 1 4   ? -16.349 19.790  -2.741  1.00 46.52 4   A 1 
ATOM 31   C C   . ILE A 1 4   ? -15.323 20.554  -1.895  1.00 46.93 4   A 1 
ATOM 32   O O   . ILE A 1 4   ? -14.242 20.039  -1.639  1.00 47.05 4   A 1 
ATOM 33   C CB  . ILE A 1 4   ? -16.358 20.263  -4.210  1.00 46.58 4   A 1 
ATOM 34   C CG1 . ILE A 1 4   ? -17.371 19.432  -5.030  1.00 42.94 4   A 1 
ATOM 35   C CG2 . ILE A 1 4   ? -14.951 20.153  -4.818  1.00 43.34 4   A 1 
ATOM 36   C CD1 . ILE A 1 4   ? -17.591 19.950  -6.464  1.00 40.74 4   A 1 
ATOM 37   N N   . SER A 1 5   ? -15.693 21.733  -1.395  1.00 37.75 5   A 1 
ATOM 38   C CA  . SER A 1 5   ? -14.849 22.533  -0.507  1.00 39.33 5   A 1 
ATOM 39   C C   . SER A 1 5   ? -14.571 21.815  0.817   1.00 39.20 5   A 1 
ATOM 40   O O   . SER A 1 5   ? -13.428 21.783  1.246   1.00 40.06 5   A 1 
ATOM 41   C CB  . SER A 1 5   ? -15.487 23.891  -0.251  1.00 38.88 5   A 1 
ATOM 42   O OG  . SER A 1 5   ? -14.644 24.708  0.519   1.00 34.40 5   A 1 
ATOM 43   N N   . THR A 1 6   ? -15.567 21.178  1.441   1.00 43.90 6   A 1 
ATOM 44   C CA  . THR A 1 6   ? -15.352 20.391  2.665   1.00 46.54 6   A 1 
ATOM 45   C C   . THR A 1 6   ? -14.521 19.140  2.418   1.00 46.71 6   A 1 
ATOM 46   O O   . THR A 1 6   ? -13.672 18.829  3.245   1.00 47.47 6   A 1 
ATOM 47   C CB  . THR A 1 6   ? -16.669 19.979  3.339   1.00 45.81 6   A 1 
ATOM 48   O OG1 . THR A 1 6   ? -17.641 19.589  2.409   1.00 40.79 6   A 1 
ATOM 49   C CG2 . THR A 1 6   ? -17.264 21.133  4.139   1.00 41.17 6   A 1 
ATOM 50   N N   . SER A 1 7   ? -14.678 18.457  1.295   1.00 39.82 7   A 1 
ATOM 51   C CA  . SER A 1 7   ? -13.830 17.307  0.934   1.00 41.38 7   A 1 
ATOM 52   C C   . SER A 1 7   ? -12.390 17.721  0.652   1.00 40.72 7   A 1 
ATOM 53   O O   . SER A 1 7   ? -11.463 17.048  1.088   1.00 42.08 7   A 1 
ATOM 54   C CB  . SER A 1 7   ? -14.407 16.576  -0.270  1.00 41.66 7   A 1 
ATOM 55   O OG  . SER A 1 7   ? -13.689 15.385  -0.508  1.00 37.93 7   A 1 
ATOM 56   N N   . LEU A 1 8   ? -12.192 18.861  -0.023  1.00 34.67 8   A 1 
ATOM 57   C CA  . LEU A 1 8   ? -10.868 19.437  -0.262  1.00 32.81 8   A 1 
ATOM 58   C C   . LEU A 1 8   ? -10.224 19.906  1.054   1.00 31.35 8   A 1 
ATOM 59   O O   . LEU A 1 8   ? -9.043  19.692  1.264   1.00 30.73 8   A 1 
ATOM 60   C CB  . LEU A 1 8   ? -10.957 20.603  -1.262  1.00 33.59 8   A 1 
ATOM 61   C CG  . LEU A 1 8   ? -9.787  20.595  -2.258  1.00 29.08 8   A 1 
ATOM 62   C CD1 . LEU A 1 8   ? -10.144 19.787  -3.497  1.00 27.21 8   A 1 
ATOM 63   C CD2 . LEU A 1 8   ? -9.437  22.015  -2.701  1.00 29.57 8   A 1 
ATOM 64   N N   . LEU A 1 9   ? -11.015 20.512  1.954   1.00 34.95 9   A 1 
ATOM 65   C CA  . LEU A 1 9   ? -10.567 20.925  3.284   1.00 33.53 9   A 1 
ATOM 66   C C   . LEU A 1 9   ? -10.191 19.712  4.140   1.00 32.68 9   A 1 
ATOM 67   O O   . LEU A 1 9   ? -9.208  19.762  4.858   1.00 32.51 9   A 1 
ATOM 68   C CB  . LEU A 1 9   ? -11.642 21.764  3.993   1.00 33.86 9   A 1 
ATOM 69   C CG  . LEU A 1 9   ? -11.026 22.915  4.812   1.00 28.58 9   A 1 
ATOM 70   C CD1 . LEU A 1 9   ? -10.943 24.185  3.974   1.00 26.46 9   A 1 
ATOM 71   C CD2 . LEU A 1 9   ? -11.862 23.210  6.049   1.00 28.65 9   A 1 
ATOM 72   N N   . LEU A 1 10  ? -10.942 18.607  4.032   1.00 40.59 10  A 1 
ATOM 73   C CA  . LEU A 1 10  ? -10.618 17.347  4.705   1.00 40.20 10  A 1 
ATOM 74   C C   . LEU A 1 10  ? -9.322  16.756  4.157   1.00 38.77 10  A 1 
ATOM 75   O O   . LEU A 1 10  ? -8.475  16.344  4.933   1.00 38.03 10  A 1 
ATOM 76   C CB  . LEU A 1 10  ? -11.774 16.337  4.600   1.00 40.70 10  A 1 
ATOM 77   C CG  . LEU A 1 10  ? -12.045 15.639  5.941   1.00 34.96 10  A 1 
ATOM 78   C CD1 . LEU A 1 10  ? -13.090 16.405  6.753   1.00 32.00 10  A 1 
ATOM 79   C CD2 . LEU A 1 10  ? -12.570 14.219  5.717   1.00 33.33 10  A 1 
ATOM 80   N N   . MET A 1 11  ? -9.120  16.761  2.822   1.00 37.36 11  A 1 
ATOM 81   C CA  . MET A 1 11  ? -7.851  16.336  2.218   1.00 38.59 11  A 1 
ATOM 82   C C   . MET A 1 11  ? -6.687  17.241  2.639   1.00 36.78 11  A 1 
ATOM 83   O O   . MET A 1 11  ? -5.611  16.738  2.921   1.00 36.59 11  A 1 
ATOM 84   C CB  . MET A 1 11  ? -7.949  16.320  0.693   1.00 39.48 11  A 1 
ATOM 85   C CG  . MET A 1 11  ? -8.467  14.986  0.149   1.00 35.73 11  A 1 
ATOM 86   S SD  . MET A 1 11  ? -8.190  14.815  -1.633  1.00 31.72 11  A 1 
ATOM 87   C CE  . MET A 1 11  ? -8.464  13.037  -1.828  1.00 28.62 11  A 1 
ATOM 88   N N   . LEU A 1 12  ? -6.895  18.558  2.734   1.00 39.11 12  A 1 
ATOM 89   C CA  . LEU A 1 12  ? -5.893  19.501  3.225   1.00 37.85 12  A 1 
ATOM 90   C C   . LEU A 1 12  ? -5.599  19.311  4.715   1.00 36.05 12  A 1 
ATOM 91   O O   . LEU A 1 12  ? -4.431  19.324  5.105   1.00 34.00 12  A 1 
ATOM 92   C CB  . LEU A 1 12  ? -6.347  20.946  2.925   1.00 36.02 12  A 1 
ATOM 93   C CG  . LEU A 1 12  ? -6.037  21.388  1.490   1.00 30.54 12  A 1 
ATOM 94   C CD1 . LEU A 1 12  ? -6.899  22.594  1.103   1.00 27.97 12  A 1 
ATOM 95   C CD2 . LEU A 1 12  ? -4.576  21.795  1.344   1.00 29.48 12  A 1 
ATOM 96   N N   . LEU A 1 13  ? -6.600  19.058  5.547   1.00 43.40 13  A 1 
ATOM 97   C CA  . LEU A 1 13  ? -6.422  18.713  6.962   1.00 43.20 13  A 1 
ATOM 98   C C   . LEU A 1 13  ? -5.672  17.386  7.129   1.00 41.17 13  A 1 
ATOM 99   O O   . LEU A 1 13  ? -4.795  17.289  7.986   1.00 38.92 13  A 1 
ATOM 100  C CB  . LEU A 1 13  ? -7.798  18.650  7.655   1.00 41.05 13  A 1 
ATOM 101  C CG  . LEU A 1 13  ? -8.265  20.020  8.162   1.00 35.65 13  A 1 
ATOM 102  C CD1 . LEU A 1 13  ? -9.783  20.029  8.355   1.00 32.39 13  A 1 
ATOM 103  C CD2 . LEU A 1 13  ? -7.616  20.363  9.488   1.00 33.81 13  A 1 
ATOM 104  N N   . VAL A 1 14  ? -5.950  16.387  6.289   1.00 42.93 14  A 1 
ATOM 105  C CA  . VAL A 1 14  ? -5.191  15.131  6.263   1.00 43.83 14  A 1 
ATOM 106  C C   . VAL A 1 14  ? -3.750  15.368  5.809   1.00 41.87 14  A 1 
ATOM 107  O O   . VAL A 1 14  ? -2.847  14.714  6.306   1.00 39.63 14  A 1 
ATOM 108  C CB  . VAL A 1 14  ? -5.902  14.070  5.408   1.00 42.08 14  A 1 
ATOM 109  C CG1 . VAL A 1 14  ? -5.079  12.794  5.217   1.00 37.56 14  A 1 
ATOM 110  C CG2 . VAL A 1 14  ? -7.223  13.634  6.058   1.00 38.85 14  A 1 
ATOM 111  N N   . SER A 1 15  ? -3.491  16.345  4.930   1.00 36.58 15  A 1 
ATOM 112  C CA  . SER A 1 15  ? -2.121  16.707  4.534   1.00 38.47 15  A 1 
ATOM 113  C C   . SER A 1 15  ? -1.307  17.375  5.649   1.00 38.00 15  A 1 
ATOM 114  O O   . SER A 1 15  ? -0.088  17.243  5.676   1.00 34.98 15  A 1 
ATOM 115  C CB  . SER A 1 15  ? -2.135  17.587  3.285   1.00 34.61 15  A 1 
ATOM 116  O OG  . SER A 1 15  ? -2.564  18.908  3.534   1.00 31.67 15  A 1 
ATOM 117  N N   . SER A 1 16  ? -1.976  18.053  6.592   1.00 30.91 16  A 1 
ATOM 118  C CA  . SER A 1 16  ? -1.341  18.597  7.798   1.00 33.15 16  A 1 
ATOM 119  C C   . SER A 1 16  ? -1.191  17.569  8.925   1.00 33.84 16  A 1 
ATOM 120  O O   . SER A 1 16  ? -0.517  17.857  9.912   1.00 30.24 16  A 1 
ATOM 121  C CB  . SER A 1 16  ? -2.097  19.823  8.296   1.00 28.12 16  A 1 
ATOM 122  O OG  . SER A 1 16  ? -3.403  19.515  8.718   1.00 25.25 16  A 1 
ATOM 123  N N   . LEU A 1 17  ? -1.803  16.403  8.789   1.00 39.46 17  A 1 
ATOM 124  C CA  . LEU A 1 17  ? -1.505  15.294  9.680   1.00 40.76 17  A 1 
ATOM 125  C C   . LEU A 1 17  ? -0.045  14.943  9.462   1.00 40.04 17  A 1 
ATOM 126  O O   . LEU A 1 17  ? 0.382   14.571  8.374   1.00 36.52 17  A 1 
ATOM 127  C CB  . LEU A 1 17  ? -2.447  14.102  9.451   1.00 37.68 17  A 1 
ATOM 128  C CG  . LEU A 1 17  ? -3.868  14.323  10.005  1.00 33.51 17  A 1 
ATOM 129  C CD1 . LEU A 1 17  ? -4.829  13.268  9.467   1.00 32.52 17  A 1 
ATOM 130  C CD2 . LEU A 1 17  ? -3.918  14.235  11.520  1.00 32.54 17  A 1 
ATOM 131  N N   . SER A 1 18  ? 0.714   15.116  10.523  1.00 33.22 18  A 1 
ATOM 132  C CA  . SER A 1 18  ? 2.134   14.797  10.567  1.00 34.89 18  A 1 
ATOM 133  C C   . SER A 1 18  ? 2.364   13.404  9.978   1.00 35.19 18  A 1 
ATOM 134  O O   . SER A 1 18  ? 1.510   12.535  10.153  1.00 32.20 18  A 1 
ATOM 135  C CB  . SER A 1 18  ? 2.614   14.833  12.009  1.00 31.42 18  A 1 
ATOM 136  O OG  . SER A 1 18  ? 2.294   16.059  12.619  1.00 27.90 18  A 1 
ATOM 137  N N   . PRO A 1 19  ? 3.481   13.182  9.298   1.00 33.69 19  A 1 
ATOM 138  C CA  . PRO A 1 19  ? 3.728   11.942  8.575   1.00 34.18 19  A 1 
ATOM 139  C C   . PRO A 1 19  ? 3.601   10.755  9.531   1.00 35.15 19  A 1 
ATOM 140  O O   . PRO A 1 19  ? 4.399   10.579  10.454  1.00 32.82 19  A 1 
ATOM 141  C CB  . PRO A 1 19  ? 5.119   12.099  7.968   1.00 31.68 19  A 1 
ATOM 142  C CG  . PRO A 1 19  ? 5.747   13.229  8.779   1.00 30.40 19  A 1 
ATOM 143  C CD  . PRO A 1 19  ? 4.578   14.093  9.183   1.00 32.26 19  A 1 
ATOM 144  N N   . VAL A 1 20  ? 2.531   10.012  9.352   1.00 36.12 20  A 1 
ATOM 145  C CA  . VAL A 1 20  ? 2.154   8.921   10.232  1.00 34.71 20  A 1 
ATOM 146  C C   . VAL A 1 20  ? 2.869   7.696   9.696   1.00 35.60 20  A 1 
ATOM 147  O O   . VAL A 1 20  ? 2.615   7.333   8.559   1.00 33.50 20  A 1 
ATOM 148  C CB  . VAL A 1 20  ? 0.622   8.795   10.219  1.00 31.11 20  A 1 
ATOM 149  C CG1 . VAL A 1 20  ? 0.159   7.623   11.036  1.00 27.52 20  A 1 
ATOM 150  C CG2 . VAL A 1 20  ? -0.071  10.015  10.830  1.00 28.79 20  A 1 
ATOM 151  N N   . GLN A 1 21  ? 3.810   7.115   10.455  1.00 38.31 21  A 1 
ATOM 152  C CA  . GLN A 1 21  ? 4.555   5.936   9.986   1.00 38.03 21  A 1 
ATOM 153  C C   . GLN A 1 21  ? 3.550   4.884   9.544   1.00 40.06 21  A 1 
ATOM 154  O O   . GLN A 1 21  ? 2.799   4.373   10.370  1.00 37.74 21  A 1 
ATOM 155  C CB  . GLN A 1 21  ? 5.527   5.329   11.019  1.00 33.78 21  A 1 
ATOM 156  C CG  . GLN A 1 21  ? 6.900   6.013   10.953  1.00 29.37 21  A 1 
ATOM 157  C CD  . GLN A 1 21  ? 8.006   5.401   11.790  1.00 26.38 21  A 1 
ATOM 158  O OE1 . GLN A 1 21  ? 7.814   4.659   12.717  1.00 24.30 21  A 1 
ATOM 159  N NE2 . GLN A 1 21  ? 9.247   5.736   11.497  1.00 22.95 21  A 1 
ATOM 160  N N   . GLY A 1 22  ? 3.552   4.594   8.258   1.00 39.01 22  A 1 
ATOM 161  C CA  . GLY A 1 22  ? 2.841   3.452   7.750   1.00 38.50 22  A 1 
ATOM 162  C C   . GLY A 1 22  ? 3.354   2.220   8.464   1.00 40.75 22  A 1 
ATOM 163  O O   . GLY A 1 22  ? 4.553   2.049   8.690   1.00 38.12 22  A 1 
ATOM 164  N N   . VAL A 1 23  ? 2.422   1.407   8.911   1.00 46.03 23  A 1 
ATOM 165  C CA  . VAL A 1 23  ? 2.703   0.285   9.816   1.00 45.87 23  A 1 
ATOM 166  C C   . VAL A 1 23  ? 3.464   -0.814  9.107   1.00 49.25 23  A 1 
ATOM 167  O O   . VAL A 1 23  ? 4.266   -1.510  9.714   1.00 46.20 23  A 1 
ATOM 168  C CB  . VAL A 1 23  ? 1.381   -0.261  10.334  1.00 40.38 23  A 1 
ATOM 169  C CG1 . VAL A 1 23  ? 1.607   -1.429  11.273  1.00 36.06 23  A 1 
ATOM 170  C CG2 . VAL A 1 23  ? 0.621   0.821   11.076  1.00 35.98 23  A 1 
ATOM 171  N N   . LEU A 1 24  ? 3.196   -0.962  7.810   1.00 56.06 24  A 1 
ATOM 172  C CA  . LEU A 1 24  ? 3.804   -1.983  6.990   1.00 55.37 24  A 1 
ATOM 173  C C   . LEU A 1 24  ? 5.220   -1.566  6.622   1.00 57.86 24  A 1 
ATOM 174  O O   . LEU A 1 24  ? 5.535   -1.276  5.477   1.00 53.55 24  A 1 
ATOM 175  C CB  . LEU A 1 24  ? 2.899   -2.275  5.789   1.00 49.35 24  A 1 
ATOM 176  C CG  . LEU A 1 24  ? 1.682   -3.109  6.200   1.00 44.73 24  A 1 
ATOM 177  C CD1 . LEU A 1 24  ? 0.516   -2.786  5.303   1.00 41.12 24  A 1 
ATOM 178  C CD2 . LEU A 1 24  ? 1.981   -4.603  6.108   1.00 38.95 24  A 1 
ATOM 179  N N   . GLU A 1 25  ? 6.099   -1.654  7.605   1.00 52.90 25  A 1 
ATOM 180  C CA  . GLU A 1 25  ? 7.547   -1.609  7.414   1.00 51.05 25  A 1 
ATOM 181  C C   . GLU A 1 25  ? 8.022   -2.626  6.352   1.00 52.88 25  A 1 
ATOM 182  O O   . GLU A 1 25  ? 9.140   -2.512  5.866   1.00 49.00 25  A 1 
ATOM 183  C CB  . GLU A 1 25  ? 8.286   -1.856  8.741   1.00 44.79 25  A 1 
ATOM 184  C CG  . GLU A 1 25  ? 8.104   -0.761  9.806   1.00 39.87 25  A 1 
ATOM 185  C CD  . GLU A 1 25  ? 9.032   -0.911  11.036  1.00 37.56 25  A 1 
ATOM 186  O OE1 . GLU A 1 25  ? 9.068   0.009   11.895  1.00 33.85 25  A 1 
ATOM 187  O OE2 . GLU A 1 25  ? 9.744   -1.922  11.145  1.00 35.08 25  A 1 
ATOM 188  N N   . VAL A 1 26  ? 7.180   -3.542  5.908   1.00 48.60 26  A 1 
ATOM 189  C CA  . VAL A 1 26  ? 7.397   -4.464  4.789   1.00 46.45 26  A 1 
ATOM 190  C C   . VAL A 1 26  ? 7.971   -3.754  3.555   1.00 48.65 26  A 1 
ATOM 191  O O   . VAL A 1 26  ? 8.891   -4.269  2.933   1.00 45.18 26  A 1 
ATOM 192  C CB  . VAL A 1 26  ? 6.090   -5.185  4.405   1.00 40.29 26  A 1 
ATOM 193  C CG1 . VAL A 1 26  ? 6.320   -6.225  3.312   1.00 36.48 26  A 1 
ATOM 194  C CG2 . VAL A 1 26  ? 5.475   -5.911  5.600   1.00 37.71 26  A 1 
ATOM 195  N N   . TYR A 1 27  ? 7.485   -2.562  3.228   1.00 49.29 27  A 1 
ATOM 196  C CA  . TYR A 1 27  ? 8.030   -1.724  2.151   1.00 48.11 27  A 1 
ATOM 197  C C   . TYR A 1 27  ? 8.918   -0.596  2.661   1.00 50.06 27  A 1 
ATOM 198  O O   . TYR A 1 27  ? 9.805   -0.141  1.953   1.00 46.33 27  A 1 
ATOM 199  C CB  . TYR A 1 27  ? 6.896   -1.190  1.290   1.00 42.29 27  A 1 
ATOM 200  C CG  . TYR A 1 27  ? 6.168   -2.312  0.596   1.00 39.13 27  A 1 
ATOM 201  C CD1 . TYR A 1 27  ? 6.854   -3.077  -0.370  1.00 37.00 27  A 1 
ATOM 202  C CD2 . TYR A 1 27  ? 4.859   -2.646  0.966   1.00 35.75 27  A 1 
ATOM 203  C CE1 . TYR A 1 27  ? 6.246   -4.187  -0.943  1.00 33.97 27  A 1 
ATOM 204  C CE2 . TYR A 1 27  ? 4.247   -3.763  0.392   1.00 33.26 27  A 1 
ATOM 205  C CZ  . TYR A 1 27  ? 4.947   -4.540  -0.553  1.00 32.72 27  A 1 
ATOM 206  O OH  . TYR A 1 27  ? 4.371   -5.645  -1.080  1.00 28.91 27  A 1 
ATOM 207  N N   . TYR A 1 28  ? 8.757   -0.197  3.932   1.00 50.68 28  A 1 
ATOM 208  C CA  . TYR A 1 28  ? 9.554   0.837   4.588   1.00 49.70 28  A 1 
ATOM 209  C C   . TYR A 1 28  ? 10.882  0.346   5.123   1.00 51.86 28  A 1 
ATOM 210  O O   . TYR A 1 28  ? 11.460  0.964   6.012   1.00 49.04 28  A 1 
ATOM 211  C CB  . TYR A 1 28  ? 8.767   1.441   5.741   1.00 44.73 28  A 1 
ATOM 212  C CG  . TYR A 1 28  ? 7.546   2.147   5.267   1.00 41.28 28  A 1 
ATOM 213  C CD1 . TYR A 1 28  ? 7.674   3.330   4.537   1.00 38.93 28  A 1 
ATOM 214  C CD2 . TYR A 1 28  ? 6.288   1.585   5.525   1.00 38.10 28  A 1 
ATOM 215  C CE1 . TYR A 1 28  ? 6.536   3.965   4.051   1.00 35.67 28  A 1 
ATOM 216  C CE2 . TYR A 1 28  ? 5.153   2.215   5.038   1.00 35.12 28  A 1 
ATOM 217  C CZ  . TYR A 1 28  ? 5.279   3.402   4.296   1.00 34.93 28  A 1 
ATOM 218  O OH  . TYR A 1 28  ? 4.186   3.968   3.791   1.00 31.46 28  A 1 
ATOM 219  N N   . THR A 1 29  ? 11.389  -0.737  4.574   1.00 49.17 29  A 1 
ATOM 220  C CA  . THR A 1 29  ? 12.653  -1.311  4.999   1.00 48.58 29  A 1 
ATOM 221  C C   . THR A 1 29  ? 13.809  -0.310  4.898   1.00 51.46 29  A 1 
ATOM 222  O O   . THR A 1 29  ? 14.789  -0.453  5.615   1.00 47.33 29  A 1 
ATOM 223  C CB  . THR A 1 29  ? 12.942  -2.568  4.179   1.00 41.68 29  A 1 
ATOM 224  O OG1 . THR A 1 29  ? 12.824  -2.304  2.795   1.00 38.23 29  A 1 
ATOM 225  C CG2 . THR A 1 29  ? 11.996  -3.718  4.499   1.00 37.15 29  A 1 
ATOM 226  N N   . SER A 1 30  ? 13.698  0.747   4.088   1.00 54.02 30  A 1 
ATOM 227  C CA  . SER A 1 30  ? 14.710  1.795   3.960   1.00 53.05 30  A 1 
ATOM 228  C C   . SER A 1 30  ? 14.459  3.056   4.789   1.00 56.70 30  A 1 
ATOM 229  O O   . SER A 1 30  ? 15.333  3.919   4.804   1.00 53.13 30  A 1 
ATOM 230  C CB  . SER A 1 30  ? 14.951  2.145   2.490   1.00 46.23 30  A 1 
ATOM 231  O OG  . SER A 1 30  ? 13.769  2.478   1.796   1.00 43.49 30  A 1 
ATOM 232  N N   . LEU A 1 31  ? 13.348  3.190   5.527   1.00 58.18 31  A 1 
ATOM 233  C CA  . LEU A 1 31  ? 12.993  4.423   6.250   1.00 57.20 31  A 1 
ATOM 234  C C   . LEU A 1 31  ? 14.041  4.862   7.264   1.00 61.70 31  A 1 
ATOM 235  O O   . LEU A 1 31  ? 14.273  6.052   7.453   1.00 56.75 31  A 1 
ATOM 236  C CB  . LEU A 1 31  ? 11.680  4.210   7.032   1.00 49.01 31  A 1 
ATOM 237  C CG  . LEU A 1 31  ? 10.413  4.375   6.192   1.00 45.00 31  A 1 
ATOM 238  C CD1 . LEU A 1 31  ? 9.224   3.923   7.022   1.00 40.93 31  A 1 
ATOM 239  C CD2 . LEU A 1 31  ? 10.195  5.817   5.783   1.00 40.05 31  A 1 
ATOM 240  N N   . ARG A 1 32  ? 14.657  3.905   7.943   1.00 64.74 32  A 1 
ATOM 241  C CA  . ARG A 1 32  ? 15.654  4.177   8.982   1.00 65.00 32  A 1 
ATOM 242  C C   . ARG A 1 32  ? 17.087  3.968   8.504   1.00 69.57 32  A 1 
ATOM 243  O O   . ARG A 1 32  ? 18.005  4.141   9.307   1.00 66.14 32  A 1 
ATOM 244  C CB  . ARG A 1 32  ? 15.363  3.353   10.229  1.00 58.58 32  A 1 
ATOM 245  C CG  . ARG A 1 32  ? 14.042  3.767   10.876  1.00 52.15 32  A 1 
ATOM 246  C CD  . ARG A 1 32  ? 13.931  3.006   12.181  1.00 48.58 32  A 1 
ATOM 247  N NE  . ARG A 1 32  ? 12.692  3.328   12.890  1.00 44.29 32  A 1 
ATOM 248  C CZ  . ARG A 1 32  ? 12.255  2.685   13.946  1.00 40.36 32  A 1 
ATOM 249  N NH1 . ARG A 1 32  ? 12.950  1.728   14.508  1.00 37.81 32  A 1 
ATOM 250  N NH2 . ARG A 1 32  ? 11.113  2.990   14.429  1.00 35.83 32  A 1 
ATOM 251  N N   . CYS A 1 33  ? 17.295  3.621   7.244   1.00 75.84 33  A 1 
ATOM 252  C CA  . CYS A 1 33  ? 18.636  3.531   6.704   1.00 76.81 33  A 1 
ATOM 253  C C   . CYS A 1 33  ? 19.267  4.920   6.686   1.00 78.12 33  A 1 
ATOM 254  O O   . CYS A 1 33  ? 18.706  5.862   6.113   1.00 76.25 33  A 1 
ATOM 255  C CB  . CYS A 1 33  ? 18.620  2.899   5.307   1.00 75.36 33  A 1 
ATOM 256  S SG  . CYS A 1 33  ? 18.060  1.175   5.268   1.00 72.40 33  A 1 
ATOM 257  N N   . ARG A 1 34  ? 20.421  5.051   7.325   1.00 81.04 34  A 1 
ATOM 258  C CA  . ARG A 1 34  ? 21.158  6.315   7.361   1.00 81.34 34  A 1 
ATOM 259  C C   . ARG A 1 34  ? 21.906  6.559   6.059   1.00 81.97 34  A 1 
ATOM 260  O O   . ARG A 1 34  ? 22.045  7.698   5.644   1.00 77.49 34  A 1 
ATOM 261  C CB  . ARG A 1 34  ? 22.139  6.324   8.536   1.00 79.11 34  A 1 
ATOM 262  C CG  . ARG A 1 34  ? 21.410  6.254   9.887   1.00 73.74 34  A 1 
ATOM 263  C CD  . ARG A 1 34  ? 22.446  6.360   11.005  1.00 70.18 34  A 1 
ATOM 264  N NE  . ARG A 1 34  ? 21.815  6.322   12.325  1.00 65.26 34  A 1 
ATOM 265  C CZ  . ARG A 1 34  ? 22.440  6.498   13.480  1.00 59.09 34  A 1 
ATOM 266  N NH1 . ARG A 1 34  ? 23.724  6.723   13.538  1.00 56.20 34  A 1 
ATOM 267  N NH2 . ARG A 1 34  ? 21.778  6.450   14.601  1.00 52.35 34  A 1 
ATOM 268  N N   . CYS A 1 35  ? 22.357  5.497   5.408   1.00 82.65 35  A 1 
ATOM 269  C CA  . CYS A 1 35  ? 23.111  5.583   4.177   1.00 82.06 35  A 1 
ATOM 270  C C   . CYS A 1 35  ? 22.162  5.625   2.974   1.00 81.48 35  A 1 
ATOM 271  O O   . CYS A 1 35  ? 21.568  4.612   2.606   1.00 78.14 35  A 1 
ATOM 272  C CB  . CYS A 1 35  ? 24.098  4.419   4.117   1.00 81.80 35  A 1 
ATOM 273  S SG  . CYS A 1 35  ? 25.283  4.442   5.487   1.00 80.04 35  A 1 
ATOM 274  N N   . VAL A 1 36  ? 22.015  6.801   2.376   1.00 81.35 36  A 1 
ATOM 275  C CA  . VAL A 1 36  ? 21.261  6.980   1.136   1.00 78.91 36  A 1 
ATOM 276  C C   . VAL A 1 36  ? 22.099  6.536   -0.062  1.00 78.53 36  A 1 
ATOM 277  O O   . VAL A 1 36  ? 21.595  5.842   -0.942  1.00 74.35 36  A 1 
ATOM 278  C CB  . VAL A 1 36  ? 20.806  8.438   0.972   1.00 75.77 36  A 1 
ATOM 279  C CG1 . VAL A 1 36  ? 19.968  8.628   -0.288  1.00 68.94 36  A 1 
ATOM 280  C CG2 . VAL A 1 36  ? 19.955  8.878   2.165   1.00 68.48 36  A 1 
ATOM 281  N N   . GLN A 1 37  ? 23.393  6.883   -0.038  1.00 80.15 37  A 1 
ATOM 282  C CA  . GLN A 1 37  ? 24.388  6.445   -1.000  1.00 79.52 37  A 1 
ATOM 283  C C   . GLN A 1 37  ? 25.534  5.747   -0.271  1.00 80.77 37  A 1 
ATOM 284  O O   . GLN A 1 37  ? 25.883  6.117   0.846   1.00 78.47 37  A 1 
ATOM 285  C CB  . GLN A 1 37  ? 24.924  7.636   -1.804  1.00 75.54 37  A 1 
ATOM 286  C CG  . GLN A 1 37  ? 23.850  8.297   -2.688  1.00 68.24 37  A 1 
ATOM 287  C CD  . GLN A 1 37  ? 24.427  9.469   -3.484  1.00 64.48 37  A 1 
ATOM 288  O OE1 . GLN A 1 37  ? 25.589  9.806   -3.400  1.00 58.54 37  A 1 
ATOM 289  N NE2 . GLN A 1 37  ? 23.636  10.155  -4.270  1.00 54.71 37  A 1 
ATOM 290  N N   . GLU A 1 38  ? 26.115  4.733   -0.916  1.00 82.15 38  A 1 
ATOM 291  C CA  . GLU A 1 38  ? 27.235  3.962   -0.394  1.00 82.59 38  A 1 
ATOM 292  C C   . GLU A 1 38  ? 28.433  4.104   -1.330  1.00 83.35 38  A 1 
ATOM 293  O O   . GLU A 1 38  ? 28.305  4.016   -2.546  1.00 80.77 38  A 1 
ATOM 294  C CB  . GLU A 1 38  ? 26.821  2.492   -0.208  1.00 80.05 38  A 1 
ATOM 295  C CG  . GLU A 1 38  ? 25.762  2.330   0.898   1.00 75.04 38  A 1 
ATOM 296  C CD  . GLU A 1 38  ? 25.252  0.895   1.083   1.00 75.05 38  A 1 
ATOM 297  O OE1 . GLU A 1 38  ? 24.316  0.723   1.894   1.00 68.29 38  A 1 
ATOM 298  O OE2 . GLU A 1 38  ? 25.745  -0.050  0.425   1.00 69.42 38  A 1 
ATOM 299  N N   . SER A 1 39  ? 29.616  4.329   -0.759  1.00 85.58 39  A 1 
ATOM 300  C CA  . SER A 1 39  ? 30.866  4.415   -1.504  1.00 85.42 39  A 1 
ATOM 301  C C   . SER A 1 39  ? 31.628  3.099   -1.429  1.00 86.99 39  A 1 
ATOM 302  O O   . SER A 1 39  ? 31.875  2.572   -0.344  1.00 85.43 39  A 1 
ATOM 303  C CB  . SER A 1 39  ? 31.710  5.564   -0.963  1.00 83.22 39  A 1 
ATOM 304  O OG  . SER A 1 39  ? 32.921  5.669   -1.695  1.00 73.56 39  A 1 
ATOM 305  N N   . SER A 1 40  ? 32.068  2.584   -2.572  1.00 84.93 40  A 1 
ATOM 306  C CA  . SER A 1 40  ? 32.959  1.422   -2.653  1.00 84.94 40  A 1 
ATOM 307  C C   . SER A 1 40  ? 34.447  1.804   -2.646  1.00 85.80 40  A 1 
ATOM 308  O O   . SER A 1 40  ? 35.320  0.937   -2.675  1.00 82.69 40  A 1 
ATOM 309  C CB  . SER A 1 40  ? 32.616  0.607   -3.907  1.00 82.96 40  A 1 
ATOM 310  O OG  . SER A 1 40  ? 32.678  1.436   -5.053  1.00 73.04 40  A 1 
ATOM 311  N N   . VAL A 1 41  ? 34.754  3.096   -2.588  1.00 87.46 41  A 1 
ATOM 312  C CA  . VAL A 1 41  ? 36.123  3.600   -2.679  1.00 87.48 41  A 1 
ATOM 313  C C   . VAL A 1 41  ? 36.936  3.175   -1.460  1.00 88.34 41  A 1 
ATOM 314  O O   . VAL A 1 41  ? 36.521  3.353   -0.313  1.00 87.21 41  A 1 
ATOM 315  C CB  . VAL A 1 41  ? 36.159  5.120   -2.868  1.00 85.04 41  A 1 
ATOM 316  C CG1 . VAL A 1 41  ? 37.607  5.613   -2.988  1.00 77.03 41  A 1 
ATOM 317  C CG2 . VAL A 1 41  ? 35.402  5.527   -4.138  1.00 76.92 41  A 1 
ATOM 318  N N   . PHE A 1 42  ? 38.148  2.653   -1.699  1.00 88.33 42  A 1 
ATOM 319  C CA  . PHE A 1 42  ? 39.065  2.228   -0.652  1.00 88.61 42  A 1 
ATOM 320  C C   . PHE A 1 42  ? 39.478  3.392   0.256   1.00 88.93 42  A 1 
ATOM 321  O O   . PHE A 1 42  ? 39.958  4.423   -0.203  1.00 86.82 42  A 1 
ATOM 322  C CB  . PHE A 1 42  ? 40.286  1.563   -1.286  1.00 86.87 42  A 1 
ATOM 323  C CG  . PHE A 1 42  ? 41.333  1.150   -0.274  1.00 86.19 42  A 1 
ATOM 324  C CD1 . PHE A 1 42  ? 42.542  1.865   -0.162  1.00 79.75 42  A 1 
ATOM 325  C CD2 . PHE A 1 42  ? 41.095  0.058   0.582   1.00 80.96 42  A 1 
ATOM 326  C CE1 . PHE A 1 42  ? 43.500  1.484   0.794   1.00 79.43 42  A 1 
ATOM 327  C CE2 . PHE A 1 42  ? 42.055  -0.324  1.535   1.00 78.69 42  A 1 
ATOM 328  C CZ  . PHE A 1 42  ? 43.263  0.387   1.643   1.00 81.46 42  A 1 
ATOM 329  N N   . ILE A 1 43  ? 39.328  3.191   1.570   1.00 87.74 43  A 1 
ATOM 330  C CA  . ILE A 1 43  ? 39.777  4.144   2.590   1.00 86.90 43  A 1 
ATOM 331  C C   . ILE A 1 43  ? 40.924  3.497   3.379   1.00 86.82 43  A 1 
ATOM 332  O O   . ILE A 1 43  ? 40.692  2.534   4.128   1.00 85.28 43  A 1 
ATOM 333  C CB  . ILE A 1 43  ? 38.621  4.605   3.502   1.00 85.65 43  A 1 
ATOM 334  C CG1 . ILE A 1 43  ? 37.467  5.217   2.676   1.00 81.79 43  A 1 
ATOM 335  C CG2 . ILE A 1 43  ? 39.157  5.631   4.527   1.00 80.76 43  A 1 
ATOM 336  C CD1 . ILE A 1 43  ? 36.212  5.516   3.494   1.00 77.59 43  A 1 
ATOM 337  N N   . PRO A 1 44  ? 42.173  4.010   3.273   1.00 88.62 44  A 1 
ATOM 338  C CA  . PRO A 1 44  ? 43.297  3.473   4.026   1.00 87.63 44  A 1 
ATOM 339  C C   . PRO A 1 44  ? 43.058  3.549   5.537   1.00 87.40 44  A 1 
ATOM 340  O O   . PRO A 1 44  ? 42.633  4.582   6.057   1.00 85.65 44  A 1 
ATOM 341  C CB  . PRO A 1 44  ? 44.512  4.298   3.603   1.00 86.46 44  A 1 
ATOM 342  C CG  . PRO A 1 44  ? 44.117  4.878   2.250   1.00 84.51 44  A 1 
ATOM 343  C CD  . PRO A 1 44  ? 42.611  5.048   2.361   1.00 87.35 44  A 1 
ATOM 344  N N   . ARG A 1 45  ? 43.443  2.494   6.273   1.00 86.70 45  A 1 
ATOM 345  C CA  . ARG A 1 45  ? 43.248  2.397   7.727   1.00 85.53 45  A 1 
ATOM 346  C C   . ARG A 1 45  ? 43.848  3.572   8.512   1.00 86.31 45  A 1 
ATOM 347  O O   . ARG A 1 45  ? 43.295  3.958   9.537   1.00 82.91 45  A 1 
ATOM 348  C CB  . ARG A 1 45  ? 43.819  1.057   8.211   1.00 81.79 45  A 1 
ATOM 349  C CG  . ARG A 1 45  ? 43.488  0.809   9.689   1.00 70.82 45  A 1 
ATOM 350  C CD  . ARG A 1 45  ? 43.970  -0.578  10.125  1.00 65.52 45  A 1 
ATOM 351  N NE  . ARG A 1 45  ? 43.663  -0.818  11.547  1.00 57.95 45  A 1 
ATOM 352  C CZ  . ARG A 1 45  ? 43.887  -1.918  12.217  1.00 51.04 45  A 1 
ATOM 353  N NH1 . ARG A 1 45  ? 44.475  -2.952  11.676  1.00 47.22 45  A 1 
ATOM 354  N NH2 . ARG A 1 45  ? 43.515  -2.000  13.466  1.00 45.20 45  A 1 
ATOM 355  N N   . ARG A 1 46  ? 44.947  4.163   8.030   1.00 87.52 46  A 1 
ATOM 356  C CA  . ARG A 1 46  ? 45.579  5.344   8.648   1.00 88.36 46  A 1 
ATOM 357  C C   . ARG A 1 46  ? 44.659  6.573   8.718   1.00 89.21 46  A 1 
ATOM 358  O O   . ARG A 1 46  ? 44.879  7.416   9.578   1.00 86.53 46  A 1 
ATOM 359  C CB  . ARG A 1 46  ? 46.910  5.663   7.934   1.00 87.33 46  A 1 
ATOM 360  C CG  . ARG A 1 46  ? 46.741  6.123   6.473   1.00 78.91 46  A 1 
ATOM 361  C CD  . ARG A 1 46  ? 48.102  6.427   5.807   1.00 76.47 46  A 1 
ATOM 362  N NE  . ARG A 1 46  ? 47.932  6.886   4.421   1.00 66.39 46  A 1 
ATOM 363  C CZ  . ARG A 1 46  ? 48.895  7.162   3.542   1.00 58.00 46  A 1 
ATOM 364  N NH1 . ARG A 1 46  ? 50.150  7.030   3.853   1.00 53.23 46  A 1 
ATOM 365  N NH2 . ARG A 1 46  ? 48.599  7.570   2.337   1.00 51.57 46  A 1 
ATOM 366  N N   . PHE A 1 47  ? 43.663  6.660   7.835   1.00 88.09 47  A 1 
ATOM 367  C CA  . PHE A 1 47  ? 42.698  7.758   7.791   1.00 88.11 47  A 1 
ATOM 368  C C   . PHE A 1 47  ? 41.387  7.463   8.529   1.00 88.73 47  A 1 
ATOM 369  O O   . PHE A 1 47  ? 40.553  8.355   8.662   1.00 85.75 47  A 1 
ATOM 370  C CB  . PHE A 1 47  ? 42.425  8.133   6.329   1.00 86.87 47  A 1 
ATOM 371  C CG  . PHE A 1 47  ? 43.650  8.598   5.563   1.00 85.05 47  A 1 
ATOM 372  C CD1 . PHE A 1 47  ? 44.378  9.718   5.998   1.00 77.59 47  A 1 
ATOM 373  C CD2 . PHE A 1 47  ? 44.031  7.943   4.385   1.00 77.22 47  A 1 
ATOM 374  C CE1 . PHE A 1 47  ? 45.478  10.181  5.261   1.00 73.92 47  A 1 
ATOM 375  C CE2 . PHE A 1 47  ? 45.130  8.406   3.633   1.00 73.65 47  A 1 
ATOM 376  C CZ  . PHE A 1 47  ? 45.852  9.528   4.074   1.00 73.84 47  A 1 
ATOM 377  N N   . ILE A 1 48  ? 41.204  6.241   9.021   1.00 87.66 48  A 1 
ATOM 378  C CA  . ILE A 1 48  ? 40.009  5.819   9.746   1.00 86.99 48  A 1 
ATOM 379  C C   . ILE A 1 48  ? 40.208  6.080   11.244  1.00 86.65 48  A 1 
ATOM 380  O O   . ILE A 1 48  ? 41.176  5.593   11.833  1.00 84.14 48  A 1 
ATOM 381  C CB  . ILE A 1 48  ? 39.675  4.346   9.447   1.00 85.60 48  A 1 
ATOM 382  C CG1 . ILE A 1 48  ? 39.417  4.153   7.936   1.00 82.12 48  A 1 
ATOM 383  C CG2 . ILE A 1 48  ? 38.466  3.899   10.278  1.00 82.57 48  A 1 
ATOM 384  C CD1 . ILE A 1 48  ? 39.194  2.699   7.502   1.00 79.64 48  A 1 
ATOM 385  N N   . ASP A 1 49  ? 39.279  6.811   11.850  1.00 89.31 49  A 1 
ATOM 386  C CA  . ASP A 1 49  ? 39.204  7.040   13.289  1.00 88.70 49  A 1 
ATOM 387  C C   . ASP A 1 49  ? 38.279  6.011   13.953  1.00 88.60 49  A 1 
ATOM 388  O O   . ASP A 1 49  ? 38.676  5.252   14.838  1.00 85.36 49  A 1 
ATOM 389  C CB  . ASP A 1 49  ? 38.735  8.481   13.519  1.00 87.29 49  A 1 
ATOM 390  C CG  . ASP A 1 49  ? 38.793  8.879   14.992  1.00 81.98 49  A 1 
ATOM 391  O OD1 . ASP A 1 49  ? 39.708  8.395   15.674  1.00 75.00 49  A 1 
ATOM 392  O OD2 . ASP A 1 49  ? 37.924  9.673   15.398  1.00 74.84 49  A 1 
ATOM 393  N N   . ARG A 1 50  ? 37.029  5.892   13.442  1.00 88.97 50  A 1 
ATOM 394  C CA  . ARG A 1 50  ? 36.017  4.977   13.970  1.00 89.19 50  A 1 
ATOM 395  C C   . ARG A 1 50  ? 35.243  4.302   12.842  1.00 89.26 50  A 1 
ATOM 396  O O   . ARG A 1 50  ? 34.881  4.935   11.864  1.00 86.61 50  A 1 
ATOM 397  C CB  . ARG A 1 50  ? 35.100  5.779   14.923  1.00 85.92 50  A 1 
ATOM 398  C CG  . ARG A 1 50  ? 33.987  4.926   15.547  1.00 75.76 50  A 1 
ATOM 399  C CD  . ARG A 1 50  ? 33.125  5.772   16.490  1.00 74.41 50  A 1 
ATOM 400  N NE  . ARG A 1 50  ? 31.964  5.022   16.973  1.00 64.61 50  A 1 
ATOM 401  C CZ  . ARG A 1 50  ? 30.990  5.487   17.741  1.00 58.20 50  A 1 
ATOM 402  N NH1 . ARG A 1 50  ? 31.017  6.710   18.187  1.00 53.80 50  A 1 
ATOM 403  N NH2 . ARG A 1 50  ? 29.975  4.736   18.058  1.00 49.47 50  A 1 
ATOM 404  N N   . ILE A 1 51  ? 34.909  3.019   13.029  1.00 88.46 51  A 1 
ATOM 405  C CA  . ILE A 1 51  ? 33.981  2.280   12.166  1.00 87.34 51  A 1 
ATOM 406  C C   . ILE A 1 51  ? 32.757  1.926   12.994  1.00 86.85 51  A 1 
ATOM 407  O O   . ILE A 1 51  ? 32.864  1.290   14.041  1.00 84.42 51  A 1 
ATOM 408  C CB  . ILE A 1 51  ? 34.643  1.035   11.546  1.00 85.76 51  A 1 
ATOM 409  C CG1 . ILE A 1 51  ? 35.916  1.424   10.756  1.00 78.95 51  A 1 
ATOM 410  C CG2 . ILE A 1 51  ? 33.632  0.304   10.638  1.00 78.52 51  A 1 
ATOM 411  C CD1 . ILE A 1 51  ? 36.685  0.226   10.194  1.00 75.11 51  A 1 
ATOM 412  N N   . GLN A 1 52  ? 31.579  2.325   12.533  1.00 88.19 52  A 1 
ATOM 413  C CA  . GLN A 1 52  ? 30.305  1.923   13.101  1.00 87.12 52  A 1 
ATOM 414  C C   . GLN A 1 52  ? 29.618  0.949   12.149  1.00 87.20 52  A 1 
ATOM 415  O O   . GLN A 1 52  ? 29.330  1.298   11.007  1.00 85.76 52  A 1 
ATOM 416  C CB  . GLN A 1 52  ? 29.462  3.163   13.410  1.00 84.79 52  A 1 
ATOM 417  C CG  . GLN A 1 52  ? 28.127  2.793   14.071  1.00 78.75 52  A 1 
ATOM 418  C CD  . GLN A 1 52  ? 27.302  4.013   14.510  1.00 77.34 52  A 1 
ATOM 419  O OE1 . GLN A 1 52  ? 27.627  5.160   14.265  1.00 71.91 52  A 1 
ATOM 420  N NE2 . GLN A 1 52  ? 26.204  3.803   15.209  1.00 68.36 52  A 1 
ATOM 421  N N   . ILE A 1 53  ? 29.345  -0.263  12.618  1.00 85.99 53  A 1 
ATOM 422  C CA  . ILE A 1 53  ? 28.604  -1.273  11.865  1.00 84.27 53  A 1 
ATOM 423  C C   . ILE A 1 53  ? 27.186  -1.285  12.406  1.00 82.94 53  A 1 
ATOM 424  O O   . ILE A 1 53  ? 26.976  -1.621  13.571  1.00 80.76 53  A 1 
ATOM 425  C CB  . ILE A 1 53  ? 29.295  -2.651  11.961  1.00 83.49 53  A 1 
ATOM 426  C CG1 . ILE A 1 53  ? 30.759  -2.574  11.461  1.00 80.08 53  A 1 
ATOM 427  C CG2 . ILE A 1 53  ? 28.489  -3.676  11.144  1.00 79.68 53  A 1 
ATOM 428  C CD1 . ILE A 1 53  ? 31.570  -3.850  11.715  1.00 74.61 53  A 1 
ATOM 429  N N   . LEU A 1 54  ? 26.230  -0.922  11.570  1.00 83.21 54  A 1 
ATOM 430  C CA  . LEU A 1 54  ? 24.813  -1.032  11.873  1.00 81.54 54  A 1 
ATOM 431  C C   . LEU A 1 54  ? 24.324  -2.364  11.294  1.00 80.46 54  A 1 
ATOM 432  O O   . LEU A 1 54  ? 24.355  -2.548  10.081  1.00 78.15 54  A 1 
ATOM 433  C CB  . LEU A 1 54  ? 24.061  0.180   11.299  1.00 80.85 54  A 1 
ATOM 434  C CG  . LEU A 1 54  ? 24.472  1.523   11.933  1.00 77.64 54  A 1 
ATOM 435  C CD1 . LEU A 1 54  ? 23.814  2.683   11.174  1.00 72.86 54  A 1 
ATOM 436  C CD2 . LEU A 1 54  ? 24.062  1.620   13.403  1.00 72.72 54  A 1 
ATOM 437  N N   . PRO A 1 55  ? 23.938  -3.337  12.157  1.00 77.97 55  A 1 
ATOM 438  C CA  . PRO A 1 55  ? 23.417  -4.604  11.683  1.00 75.35 55  A 1 
ATOM 439  C C   . PRO A 1 55  ? 22.100  -4.395  10.936  1.00 74.97 55  A 1 
ATOM 440  O O   . PRO A 1 55  ? 21.422  -3.372  11.077  1.00 71.99 55  A 1 
ATOM 441  C CB  . PRO A 1 55  ? 23.255  -5.466  12.935  1.00 73.22 55  A 1 
ATOM 442  C CG  . PRO A 1 55  ? 22.965  -4.440  14.024  1.00 71.66 55  A 1 
ATOM 443  C CD  . PRO A 1 55  ? 23.807  -3.243  13.600  1.00 73.52 55  A 1 
ATOM 444  N N   . ARG A 1 56  ? 21.724  -5.401  10.154  1.00 74.66 56  A 1 
ATOM 445  C CA  . ARG A 1 56  ? 20.401  -5.471  9.551   1.00 71.56 56  A 1 
ATOM 446  C C   . ARG A 1 56  ? 19.346  -5.487  10.657  1.00 70.35 56  A 1 
ATOM 447  O O   . ARG A 1 56  ? 19.464  -6.269  11.592  1.00 64.54 56  A 1 
ATOM 448  C CB  . ARG A 1 56  ? 20.350  -6.739  8.684   1.00 68.83 56  A 1 
ATOM 449  C CG  . ARG A 1 56  ? 19.034  -6.863  7.935   1.00 62.73 56  A 1 
ATOM 450  C CD  . ARG A 1 56  ? 19.052  -8.121  7.061   1.00 61.54 56  A 1 
ATOM 451  N NE  . ARG A 1 56  ? 17.858  -8.151  6.219   1.00 56.52 56  A 1 
ATOM 452  C CZ  . ARG A 1 56  ? 17.569  -9.024  5.289   1.00 51.49 56  A 1 
ATOM 453  N NH1 . ARG A 1 56  ? 18.303  -10.076 5.073   1.00 48.64 56  A 1 
ATOM 454  N NH2 . ARG A 1 56  ? 16.530  -8.839  4.549   1.00 46.10 56  A 1 
ATOM 455  N N   . GLY A 1 57  ? 18.333  -4.622  10.513  1.00 65.54 57  A 1 
ATOM 456  C CA  . GLY A 1 57  ? 17.311  -4.443  11.526  1.00 63.87 57  A 1 
ATOM 457  C C   . GLY A 1 57  ? 17.072  -2.977  11.864  1.00 65.43 57  A 1 
ATOM 458  O O   . GLY A 1 57  ? 17.572  -2.085  11.181  1.00 62.09 57  A 1 
ATOM 459  N N   . ASN A 1 58  ? 16.301  -2.705  12.921  1.00 60.13 58  A 1 
ATOM 460  C CA  . ASN A 1 58  ? 15.949  -1.354  13.372  1.00 58.41 58  A 1 
ATOM 461  C C   . ASN A 1 58  ? 15.339  -0.450  12.281  1.00 61.06 58  A 1 
ATOM 462  O O   . ASN A 1 58  ? 15.539  0.761   12.285  1.00 57.05 58  A 1 
ATOM 463  C CB  . ASN A 1 58  ? 17.149  -0.719  14.100  1.00 52.53 58  A 1 
ATOM 464  C CG  . ASN A 1 58  ? 17.450  -1.374  15.433  1.00 49.25 58  A 1 
ATOM 465  O OD1 . ASN A 1 58  ? 16.602  -1.898  16.109  1.00 44.61 58  A 1 
ATOM 466  N ND2 . ASN A 1 58  ? 18.691  -1.304  15.882  1.00 43.70 58  A 1 
ATOM 467  N N   . GLY A 1 59  ? 14.589  -1.042  11.347  1.00 63.04 59  A 1 
ATOM 468  C CA  . GLY A 1 59  ? 13.963  -0.361  10.210  1.00 62.87 59  A 1 
ATOM 469  C C   . GLY A 1 59  ? 14.868  -0.169  8.991   1.00 66.92 59  A 1 
ATOM 470  O O   . GLY A 1 59  ? 14.463  0.481   8.028   1.00 64.68 59  A 1 
ATOM 471  N N   . CYS A 1 60  ? 16.089  -0.735  9.003   1.00 72.11 60  A 1 
ATOM 472  C CA  . CYS A 1 60  ? 16.936  -0.832  7.822   1.00 73.39 60  A 1 
ATOM 473  C C   . CYS A 1 60  ? 17.226  -2.299  7.481   1.00 73.78 60  A 1 
ATOM 474  O O   . CYS A 1 60  ? 17.801  -3.023  8.293   1.00 72.11 60  A 1 
ATOM 475  C CB  . CYS A 1 60  ? 18.223  -0.026  8.014   1.00 74.31 60  A 1 
ATOM 476  S SG  . CYS A 1 60  ? 19.203  0.072   6.483   1.00 74.25 60  A 1 
ATOM 477  N N   . PRO A 1 61  ? 16.842  -2.791  6.283   1.00 70.50 61  A 1 
ATOM 478  C CA  . PRO A 1 61  ? 16.964  -4.203  5.940   1.00 68.97 61  A 1 
ATOM 479  C C   . PRO A 1 61  ? 18.387  -4.610  5.577   1.00 70.71 61  A 1 
ATOM 480  O O   . PRO A 1 61  ? 18.714  -5.795  5.582   1.00 69.82 61  A 1 
ATOM 481  C CB  . PRO A 1 61  ? 16.066  -4.357  4.715   1.00 66.28 61  A 1 
ATOM 482  C CG  . PRO A 1 61  ? 16.277  -3.023  4.016   1.00 64.78 61  A 1 
ATOM 483  C CD  . PRO A 1 61  ? 16.311  -2.039  5.182   1.00 65.56 61  A 1 
ATOM 484  N N   . ARG A 1 62  ? 19.213  -3.637  5.214   1.00 73.11 62  A 1 
ATOM 485  C CA  . ARG A 1 62  ? 20.600  -3.831  4.809   1.00 74.16 62  A 1 
ATOM 486  C C   . ARG A 1 62  ? 21.528  -3.520  5.973   1.00 76.44 62  A 1 
ATOM 487  O O   . ARG A 1 62  ? 21.219  -2.710  6.841   1.00 76.55 62  A 1 
ATOM 488  C CB  . ARG A 1 62  ? 20.925  -3.042  3.529   1.00 72.21 62  A 1 
ATOM 489  C CG  . ARG A 1 62  ? 20.694  -1.527  3.658   1.00 67.83 62  A 1 
ATOM 490  C CD  . ARG A 1 62  ? 21.058  -0.805  2.363   1.00 66.40 62  A 1 
ATOM 491  N NE  . ARG A 1 62  ? 20.748  0.627   2.442   1.00 63.70 62  A 1 
ATOM 492  C CZ  . ARG A 1 62  ? 20.940  1.512   1.476   1.00 58.51 62  A 1 
ATOM 493  N NH1 . ARG A 1 62  ? 21.452  1.174   0.327   1.00 56.45 62  A 1 
ATOM 494  N NH2 . ARG A 1 62  ? 20.619  2.749   1.645   1.00 54.24 62  A 1 
ATOM 495  N N   . LYS A 1 63  ? 22.673  -4.186  5.986   1.00 80.02 63  A 1 
ATOM 496  C CA  . LYS A 1 63  ? 23.782  -3.830  6.864   1.00 81.64 63  A 1 
ATOM 497  C C   . LYS A 1 63  ? 24.383  -2.524  6.360   1.00 83.08 63  A 1 
ATOM 498  O O   . LYS A 1 63  ? 24.665  -2.413  5.177   1.00 82.17 63  A 1 
ATOM 499  C CB  . LYS A 1 63  ? 24.782  -4.986  6.857   1.00 80.38 63  A 1 
ATOM 500  C CG  . LYS A 1 63  ? 25.977  -4.753  7.783   1.00 76.69 63  A 1 
ATOM 501  C CD  . LYS A 1 63  ? 26.917  -5.964  7.665   1.00 75.46 63  A 1 
ATOM 502  C CE  . LYS A 1 63  ? 28.121  -5.801  8.571   1.00 69.73 63  A 1 
ATOM 503  N NZ  . LYS A 1 63  ? 29.069  -6.929  8.394   1.00 64.44 63  A 1 
ATOM 504  N N   . GLU A 1 64  ? 24.612  -1.578  7.261   1.00 84.04 64  A 1 
ATOM 505  C CA  . GLU A 1 64  ? 25.244  -0.308  6.932   1.00 84.77 64  A 1 
ATOM 506  C C   . GLU A 1 64  ? 26.588  -0.196  7.646   1.00 85.62 64  A 1 
ATOM 507  O O   . GLU A 1 64  ? 26.734  -0.609  8.800   1.00 84.44 64  A 1 
ATOM 508  C CB  . GLU A 1 64  ? 24.335  0.870   7.297   1.00 83.07 64  A 1 
ATOM 509  C CG  . GLU A 1 64  ? 23.004  0.842   6.536   1.00 78.71 64  A 1 
ATOM 510  C CD  . GLU A 1 64  ? 22.151  2.075   6.850   1.00 80.10 64  A 1 
ATOM 511  O OE1 . GLU A 1 64  ? 21.633  2.678   5.895   1.00 73.89 64  A 1 
ATOM 512  O OE2 . GLU A 1 64  ? 22.002  2.430   8.043   1.00 75.39 64  A 1 
ATOM 513  N N   . ILE A 1 65  ? 27.580  0.351   6.958   1.00 87.94 65  A 1 
ATOM 514  C CA  . ILE A 1 65  ? 28.905  0.575   7.520   1.00 89.00 65  A 1 
ATOM 515  C C   . ILE A 1 65  ? 29.224  2.053   7.380   1.00 89.66 65  A 1 
ATOM 516  O O   . ILE A 1 65  ? 29.393  2.555   6.267   1.00 88.51 65  A 1 
ATOM 517  C CB  . ILE A 1 65  ? 29.970  -0.324  6.874   1.00 88.36 65  A 1 
ATOM 518  C CG1 . ILE A 1 65  ? 29.565  -1.815  7.008   1.00 84.32 65  A 1 
ATOM 519  C CG2 . ILE A 1 65  ? 31.335  -0.060  7.539   1.00 84.02 65  A 1 
ATOM 520  C CD1 . ILE A 1 65  ? 30.540  -2.782  6.344   1.00 79.97 65  A 1 
ATOM 521  N N   . ILE A 1 66  ? 29.322  2.734   8.515   1.00 89.69 66  A 1 
ATOM 522  C CA  . ILE A 1 66  ? 29.657  4.152   8.581   1.00 89.46 66  A 1 
ATOM 523  C C   . ILE A 1 66  ? 31.104  4.269   9.050   1.00 89.58 66  A 1 
ATOM 524  O O   . ILE A 1 66  ? 31.457  3.792   10.128  1.00 88.10 66  A 1 
ATOM 525  C CB  . ILE A 1 66  ? 28.672  4.921   9.483   1.00 88.17 66  A 1 
ATOM 526  C CG1 . ILE A 1 66  ? 27.212  4.694   9.022   1.00 83.77 66  A 1 
ATOM 527  C CG2 . ILE A 1 66  ? 29.038  6.414   9.475   1.00 83.47 66  A 1 
ATOM 528  C CD1 . ILE A 1 66  ? 26.165  5.356   9.917   1.00 79.47 66  A 1 
ATOM 529  N N   . VAL A 1 67  ? 31.934  4.910   8.242   1.00 89.49 67  A 1 
ATOM 530  C CA  . VAL A 1 67  ? 33.340  5.150   8.546   1.00 89.55 67  A 1 
ATOM 531  C C   . VAL A 1 67  ? 33.523  6.622   8.898   1.00 89.57 67  A 1 
ATOM 532  O O   . VAL A 1 67  ? 33.231  7.497   8.094   1.00 88.43 67  A 1 
ATOM 533  C CB  . VAL A 1 67  ? 34.235  4.724   7.371   1.00 89.14 67  A 1 
ATOM 534  C CG1 . VAL A 1 67  ? 35.710  5.030   7.651   1.00 82.83 67  A 1 
ATOM 535  C CG2 . VAL A 1 67  ? 34.121  3.217   7.123   1.00 83.08 67  A 1 
ATOM 536  N N   . TRP A 1 68  ? 34.033  6.868   10.092  1.00 89.71 68  A 1 
ATOM 537  C CA  . TRP A 1 68  ? 34.456  8.185   10.544  1.00 88.87 68  A 1 
ATOM 538  C C   . TRP A 1 68  ? 35.937  8.353   10.210  1.00 89.09 68  A 1 
ATOM 539  O O   . TRP A 1 68  ? 36.771  7.576   10.691  1.00 86.37 68  A 1 
ATOM 540  C CB  . TRP A 1 68  ? 34.199  8.321   12.051  1.00 87.17 68  A 1 
ATOM 541  C CG  . TRP A 1 68  ? 32.756  8.260   12.454  1.00 85.34 68  A 1 
ATOM 542  C CD1 . TRP A 1 68  ? 31.936  7.189   12.323  1.00 75.35 68  A 1 
ATOM 543  C CD2 . TRP A 1 68  ? 31.941  9.321   13.035  1.00 80.32 68  A 1 
ATOM 544  N NE1 . TRP A 1 68  ? 30.666  7.512   12.780  1.00 74.91 68  A 1 
ATOM 545  C CE2 . TRP A 1 68  ? 30.625  8.813   13.226  1.00 77.95 68  A 1 
ATOM 546  C CE3 . TRP A 1 68  ? 32.202  10.653  13.419  1.00 72.95 68  A 1 
ATOM 547  C CZ2 . TRP A 1 68  ? 29.588  9.597   13.773  1.00 75.74 68  A 1 
ATOM 548  C CZ3 . TRP A 1 68  ? 31.169  11.441  13.959  1.00 69.71 68  A 1 
ATOM 549  C CH2 . TRP A 1 68  ? 29.879  10.922  14.130  1.00 71.34 68  A 1 
ATOM 550  N N   . LYS A 1 69  ? 36.272  9.319   9.376   1.00 88.28 69  A 1 
ATOM 551  C CA  . LYS A 1 69  ? 37.660  9.623   9.027   1.00 88.14 69  A 1 
ATOM 552  C C   . LYS A 1 69  ? 38.266  10.612  10.029  1.00 88.17 69  A 1 
ATOM 553  O O   . LYS A 1 69  ? 37.567  11.428  10.626  1.00 86.43 69  A 1 
ATOM 554  C CB  . LYS A 1 69  ? 37.755  10.167  7.596   1.00 86.93 69  A 1 
ATOM 555  C CG  . LYS A 1 69  ? 37.301  9.180   6.511   1.00 83.87 69  A 1 
ATOM 556  C CD  . LYS A 1 69  ? 37.545  9.837   5.139   1.00 81.74 69  A 1 
ATOM 557  C CE  . LYS A 1 69  ? 37.083  8.981   3.964   1.00 75.75 69  A 1 
ATOM 558  N NZ  . LYS A 1 69  ? 37.286  9.709   2.692   1.00 71.21 69  A 1 
ATOM 559  N N   . LYS A 1 70  ? 39.574  10.582  10.164  1.00 88.05 70  A 1 
ATOM 560  C CA  . LYS A 1 70  ? 40.316  11.503  11.041  1.00 87.93 70  A 1 
ATOM 561  C C   . LYS A 1 70  ? 40.148  12.979  10.680  1.00 87.70 70  A 1 
ATOM 562  O O   . LYS A 1 70  ? 40.256  13.831  11.548  1.00 84.20 70  A 1 
ATOM 563  C CB  . LYS A 1 70  ? 41.815  11.146  11.025  1.00 86.65 70  A 1 
ATOM 564  C CG  . LYS A 1 70  ? 42.080  9.815   11.719  1.00 83.41 70  A 1 
ATOM 565  C CD  . LYS A 1 70  ? 43.596  9.552   11.791  1.00 81.53 70  A 1 
ATOM 566  C CE  . LYS A 1 70  ? 43.850  8.247   12.528  1.00 76.73 70  A 1 
ATOM 567  N NZ  . LYS A 1 70  ? 45.296  7.949   12.600  1.00 70.36 70  A 1 
ATOM 568  N N   . ASN A 1 71  ? 39.838  13.289  9.426   1.00 87.88 71  A 1 
ATOM 569  C CA  . ASN A 1 71  ? 39.522  14.647  8.977   1.00 86.50 71  A 1 
ATOM 570  C C   . ASN A 1 71  ? 38.083  15.083  9.341   1.00 86.72 71  A 1 
ATOM 571  O O   . ASN A 1 71  ? 37.591  16.071  8.799   1.00 81.54 71  A 1 
ATOM 572  C CB  . ASN A 1 71  ? 39.810  14.766  7.466   1.00 82.95 71  A 1 
ATOM 573  C CG  . ASN A 1 71  ? 38.839  13.977  6.602   1.00 78.03 71  A 1 
ATOM 574  O OD1 . ASN A 1 71  ? 38.089  13.147  7.077   1.00 67.39 71  A 1 
ATOM 575  N ND2 . ASN A 1 71  ? 38.839  14.202  5.302   1.00 72.13 71  A 1 
ATOM 576  N N   . LYS A 1 72  ? 37.388  14.369  10.235  1.00 85.03 72  A 1 
ATOM 577  C CA  . LYS A 1 72  ? 35.996  14.567  10.667  1.00 85.38 72  A 1 
ATOM 578  C C   . LYS A 1 72  ? 34.930  14.291  9.596   1.00 86.21 72  A 1 
ATOM 579  O O   . LYS A 1 72  ? 33.748  14.370  9.919   1.00 81.89 72  A 1 
ATOM 580  C CB  . LYS A 1 72  ? 35.784  15.939  11.316  1.00 83.40 72  A 1 
ATOM 581  C CG  . LYS A 1 72  ? 36.755  16.247  12.477  1.00 77.49 72  A 1 
ATOM 582  C CD  . LYS A 1 72  ? 36.417  17.620  13.063  1.00 66.95 72  A 1 
ATOM 583  C CE  . LYS A 1 72  ? 37.336  17.934  14.250  1.00 59.58 72  A 1 
ATOM 584  N NZ  . LYS A 1 72  ? 37.031  19.251  14.830  1.00 49.55 72  A 1 
ATOM 585  N N   . SER A 1 73  ? 35.307  13.919  8.368   1.00 87.07 73  A 1 
ATOM 586  C CA  . SER A 1 73  ? 34.321  13.491  7.374   1.00 86.47 73  A 1 
ATOM 587  C C   . SER A 1 73  ? 33.761  12.112  7.736   1.00 87.58 73  A 1 
ATOM 588  O O   . SER A 1 73  ? 34.457  11.244  8.268   1.00 85.30 73  A 1 
ATOM 589  C CB  . SER A 1 73  ? 34.881  13.534  5.948   1.00 83.53 73  A 1 
ATOM 590  O OG  . SER A 1 73  ? 35.869  12.549  5.721   1.00 73.22 73  A 1 
ATOM 591  N N   . ILE A 1 74  ? 32.474  11.916  7.451   1.00 88.13 74  A 1 
ATOM 592  C CA  . ILE A 1 74  ? 31.746  10.681  7.719   1.00 88.06 74  A 1 
ATOM 593  C C   . ILE A 1 74  ? 31.293  10.112  6.379   1.00 88.31 74  A 1 
ATOM 594  O O   . ILE A 1 74  ? 30.731  10.832  5.566   1.00 86.57 74  A 1 
ATOM 595  C CB  . ILE A 1 74  ? 30.552  10.917  8.674   1.00 86.55 74  A 1 
ATOM 596  C CG1 . ILE A 1 74  ? 30.961  11.745  9.918   1.00 79.80 74  A 1 
ATOM 597  C CG2 . ILE A 1 74  ? 29.985  9.558   9.093   1.00 79.75 74  A 1 
ATOM 598  C CD1 . ILE A 1 74  ? 29.774  12.125  10.829  1.00 75.63 74  A 1 
ATOM 599  N N   . VAL A 1 75  ? 31.562  8.833   6.144   1.00 89.59 75  A 1 
ATOM 600  C CA  . VAL A 1 75  ? 31.304  8.191   4.855   1.00 89.58 75  A 1 
ATOM 601  C C   . VAL A 1 75  ? 30.585  6.873   5.066   1.00 90.00 75  A 1 
ATOM 602  O O   . VAL A 1 75  ? 31.021  6.042   5.867   1.00 88.77 75  A 1 
ATOM 603  C CB  . VAL A 1 75  ? 32.612  7.995   4.064   1.00 88.06 75  A 1 
ATOM 604  C CG1 . VAL A 1 75  ? 32.377  7.362   2.698   1.00 77.92 75  A 1 
ATOM 605  C CG2 . VAL A 1 75  ? 33.316  9.335   3.828   1.00 78.52 75  A 1 
ATOM 606  N N   . CYS A 1 76  ? 29.497  6.660   4.327   1.00 89.59 76  A 1 
ATOM 607  C CA  . CYS A 1 76  ? 28.847  5.367   4.211   1.00 88.78 76  A 1 
ATOM 608  C C   . CYS A 1 76  ? 29.583  4.501   3.184   1.00 88.97 76  A 1 
ATOM 609  O O   . CYS A 1 76  ? 29.766  4.910   2.042   1.00 86.87 76  A 1 
ATOM 610  C CB  . CYS A 1 76  ? 27.394  5.589   3.807   1.00 87.04 76  A 1 
ATOM 611  S SG  . CYS A 1 76  ? 26.379  6.156   5.206   1.00 82.05 76  A 1 
ATOM 612  N N   . VAL A 1 77  ? 30.006  3.313   3.599   1.00 89.42 77  A 1 
ATOM 613  C CA  . VAL A 1 77  ? 30.764  2.376   2.767   1.00 89.59 77  A 1 
ATOM 614  C C   . VAL A 1 77  ? 29.878  1.196   2.395   1.00 88.97 77  A 1 
ATOM 615  O O   . VAL A 1 77  ? 29.200  0.646   3.264   1.00 87.54 77  A 1 
ATOM 616  C CB  . VAL A 1 77  ? 32.043  1.918   3.483   1.00 89.47 77  A 1 
ATOM 617  C CG1 . VAL A 1 77  ? 32.852  0.934   2.637   1.00 82.82 77  A 1 
ATOM 618  C CG2 . VAL A 1 77  ? 32.951  3.114   3.800   1.00 83.12 77  A 1 
ATOM 619  N N   . ASP A 1 78  ? 29.943  0.768   1.133   1.00 89.04 78  A 1 
ATOM 620  C CA  . ASP A 1 78  ? 29.275  -0.449  0.673   1.00 87.89 78  A 1 
ATOM 621  C C   . ASP A 1 78  ? 29.821  -1.677  1.425   1.00 88.22 78  A 1 
ATOM 622  O O   . ASP A 1 78  ? 31.017  -1.992  1.325   1.00 87.04 78  A 1 
ATOM 623  C CB  . ASP A 1 78  ? 29.445  -0.597  -0.852  1.00 85.72 78  A 1 
ATOM 624  C CG  . ASP A 1 78  ? 28.827  -1.881  -1.426  1.00 81.92 78  A 1 
ATOM 625  O OD1 . ASP A 1 78  ? 28.176  -2.636  -0.668  1.00 74.05 78  A 1 
ATOM 626  O OD2 . ASP A 1 78  ? 29.085  -2.160  -2.614  1.00 74.31 78  A 1 
ATOM 627  N N   . PRO A 1 79  ? 28.965  -2.412  2.167   1.00 87.29 79  A 1 
ATOM 628  C CA  . PRO A 1 79  ? 29.377  -3.618  2.874   1.00 86.05 79  A 1 
ATOM 629  C C   . PRO A 1 79  ? 29.884  -4.736  1.961   1.00 86.42 79  A 1 
ATOM 630  O O   . PRO A 1 79  ? 30.535  -5.660  2.465   1.00 83.02 79  A 1 
ATOM 631  C CB  . PRO A 1 79  ? 28.135  -4.078  3.643   1.00 83.65 79  A 1 
ATOM 632  C CG  . PRO A 1 79  ? 27.260  -2.836  3.728   1.00 81.16 79  A 1 
ATOM 633  C CD  . PRO A 1 79  ? 27.580  -2.105  2.444   1.00 83.51 79  A 1 
ATOM 634  N N   . GLN A 1 80  ? 29.601  -4.709  0.657   1.00 86.50 80  A 1 
ATOM 635  C CA  . GLN A 1 80  ? 30.073  -5.700  -0.311  1.00 85.14 80  A 1 
ATOM 636  C C   . GLN A 1 80  ? 31.485  -5.397  -0.831  1.00 86.11 80  A 1 
ATOM 637  O O   . GLN A 1 80  ? 32.129  -6.299  -1.366  1.00 83.70 80  A 1 
ATOM 638  C CB  . GLN A 1 80  ? 29.094  -5.829  -1.488  1.00 81.98 80  A 1 
ATOM 639  C CG  . GLN A 1 80  ? 27.691  -6.265  -1.033  1.00 75.11 80  A 1 
ATOM 640  C CD  . GLN A 1 80  ? 26.795  -6.735  -2.182  1.00 68.80 80  A 1 
ATOM 641  O OE1 . GLN A 1 80  ? 27.193  -6.892  -3.308  1.00 60.65 80  A 1 
ATOM 642  N NE2 . GLN A 1 80  ? 25.539  -7.036  -1.912  1.00 58.03 80  A 1 
ATOM 643  N N   . ALA A 1 81  ? 31.999  -4.189  -0.627  1.00 87.18 81  A 1 
ATOM 644  C CA  . ALA A 1 81  ? 33.347  -3.837  -1.046  1.00 87.01 81  A 1 
ATOM 645  C C   . ALA A 1 81  ? 34.392  -4.778  -0.421  1.00 87.99 81  A 1 
ATOM 646  O O   . ALA A 1 81  ? 34.445  -4.976  0.795   1.00 86.50 81  A 1 
ATOM 647  C CB  . ALA A 1 81  ? 33.615  -2.364  -0.702  1.00 86.17 81  A 1 
ATOM 648  N N   . GLU A 1 82  ? 35.306  -5.348  -1.241  1.00 88.99 82  A 1 
ATOM 649  C CA  . GLU A 1 82  ? 36.278  -6.342  -0.772  1.00 89.11 82  A 1 
ATOM 650  C C   . GLU A 1 82  ? 37.167  -5.824  0.364   1.00 89.56 82  A 1 
ATOM 651  O O   . GLU A 1 82  ? 37.471  -6.537  1.321   1.00 86.83 82  A 1 
ATOM 652  C CB  . GLU A 1 82  ? 37.221  -6.760  -1.903  1.00 87.80 82  A 1 
ATOM 653  C CG  . GLU A 1 82  ? 36.557  -7.542  -3.032  1.00 75.43 82  A 1 
ATOM 654  C CD  . GLU A 1 82  ? 37.608  -8.172  -3.968  1.00 67.32 82  A 1 
ATOM 655  O OE1 . GLU A 1 82  ? 37.190  -8.871  -4.913  1.00 59.80 82  A 1 
ATOM 656  O OE2 . GLU A 1 82  ? 38.828  -8.011  -3.683  1.00 60.03 82  A 1 
ATOM 657  N N   . TRP A 1 83  ? 37.577  -4.570  0.272   1.00 88.48 83  A 1 
ATOM 658  C CA  . TRP A 1 83  ? 38.495  -3.977  1.248   1.00 88.37 83  A 1 
ATOM 659  C C   . TRP A 1 83  ? 37.857  -3.853  2.638   1.00 89.18 83  A 1 
ATOM 660  O O   . TRP A 1 83  ? 38.520  -4.100  3.639   1.00 87.11 83  A 1 
ATOM 661  C CB  . TRP A 1 83  ? 38.981  -2.625  0.728   1.00 87.24 83  A 1 
ATOM 662  C CG  . TRP A 1 83  ? 37.969  -1.530  0.754   1.00 87.55 83  A 1 
ATOM 663  C CD1 . TRP A 1 83  ? 37.171  -1.147  -0.274  1.00 83.39 83  A 1 
ATOM 664  C CD2 . TRP A 1 83  ? 37.639  -0.644  1.867   1.00 86.95 83  A 1 
ATOM 665  N NE1 . TRP A 1 83  ? 36.379  -0.076  0.121   1.00 83.81 83  A 1 
ATOM 666  C CE2 . TRP A 1 83  ? 36.644  0.264   1.435   1.00 85.97 83  A 1 
ATOM 667  C CE3 . TRP A 1 83  ? 38.112  -0.520  3.189   1.00 83.47 83  A 1 
ATOM 668  C CZ2 . TRP A 1 83  ? 36.131  1.274   2.270   1.00 84.14 83  A 1 
ATOM 669  C CZ3 . TRP A 1 83  ? 37.599  0.482   4.028   1.00 82.32 83  A 1 
ATOM 670  C CH2 . TRP A 1 83  ? 36.626  1.369   3.569   1.00 82.57 83  A 1 
ATOM 671  N N   . ILE A 1 84  ? 36.580  -3.539  2.724   1.00 88.33 84  A 1 
ATOM 672  C CA  . ILE A 1 84  ? 35.877  -3.431  4.003   1.00 87.60 84  A 1 
ATOM 673  C C   . ILE A 1 84  ? 35.594  -4.813  4.577   1.00 86.84 84  A 1 
ATOM 674  O O   . ILE A 1 84  ? 35.719  -4.998  5.790   1.00 84.60 84  A 1 
ATOM 675  C CB  . ILE A 1 84  ? 34.614  -2.541  3.902   1.00 86.71 84  A 1 
ATOM 676  C CG1 . ILE A 1 84  ? 34.126  -2.056  5.279   1.00 80.04 84  A 1 
ATOM 677  C CG2 . ILE A 1 84  ? 33.441  -3.248  3.197   1.00 78.88 84  A 1 
ATOM 678  C CD1 . ILE A 1 84  ? 35.062  -1.059  5.967   1.00 72.59 84  A 1 
ATOM 679  N N   . GLN A 1 85  ? 35.311  -5.823  3.746   1.00 87.33 85  A 1 
ATOM 680  C CA  . GLN A 1 85  ? 35.159  -7.211  4.184   1.00 85.81 85  A 1 
ATOM 681  C C   . GLN A 1 85  ? 36.452  -7.736  4.822   1.00 85.32 85  A 1 
ATOM 682  O O   . GLN A 1 85  ? 36.416  -8.221  5.962   1.00 82.90 85  A 1 
ATOM 683  C CB  . GLN A 1 85  ? 34.736  -8.104  3.014   1.00 84.50 85  A 1 
ATOM 684  C CG  . GLN A 1 85  ? 33.307  -7.823  2.520   1.00 79.27 85  A 1 
ATOM 685  C CD  . GLN A 1 85  ? 32.854  -8.844  1.475   1.00 74.48 85  A 1 
ATOM 686  O OE1 . GLN A 1 85  ? 33.514  -9.852  1.234   1.00 67.24 85  A 1 
ATOM 687  N NE2 . GLN A 1 85  ? 31.718  -8.650  0.859   1.00 64.26 85  A 1 
ATOM 688  N N   . ARG A 1 86  ? 37.593  -7.553  4.163   1.00 88.32 86  A 1 
ATOM 689  C CA  . ARG A 1 86  ? 38.905  -7.927  4.718   1.00 87.33 86  A 1 
ATOM 690  C C   . ARG A 1 86  ? 39.198  -7.190  6.029   1.00 86.71 86  A 1 
ATOM 691  O O   . ARG A 1 86  ? 39.656  -7.796  6.998   1.00 83.98 86  A 1 
ATOM 692  C CB  . ARG A 1 86  ? 40.021  -7.649  3.692   1.00 87.13 86  A 1 
ATOM 693  C CG  . ARG A 1 86  ? 39.961  -8.590  2.468   1.00 77.66 86  A 1 
ATOM 694  C CD  . ARG A 1 86  ? 41.101  -8.273  1.499   1.00 73.73 86  A 1 
ATOM 695  N NE  . ARG A 1 86  ? 40.912  -8.915  0.194   1.00 64.81 86  A 1 
ATOM 696  C CZ  . ARG A 1 86  ? 41.775  -8.959  -0.817  1.00 58.41 86  A 1 
ATOM 697  N NH1 . ARG A 1 86  ? 43.002  -8.520  -0.697  1.00 53.01 86  A 1 
ATOM 698  N NH2 . ARG A 1 86  ? 41.409  -9.436  -1.980  1.00 50.59 86  A 1 
ATOM 699  N N   . MET A 1 87  ? 38.903  -5.900  6.107   1.00 85.62 87  A 1 
ATOM 700  C CA  . MET A 1 87  ? 39.103  -5.113  7.328   1.00 83.68 87  A 1 
ATOM 701  C C   . MET A 1 87  ? 38.218  -5.603  8.484   1.00 83.13 87  A 1 
ATOM 702  O O   . MET A 1 87  ? 38.709  -5.750  9.606   1.00 80.82 87  A 1 
ATOM 703  C CB  . MET A 1 87  ? 38.869  -3.629  7.026   1.00 81.99 87  A 1 
ATOM 704  C CG  . MET A 1 87  ? 39.343  -2.764  8.200   1.00 74.80 87  A 1 
ATOM 705  S SD  . MET A 1 87  ? 39.241  -0.970  7.948   1.00 70.87 87  A 1 
ATOM 706  C CE  . MET A 1 87  ? 40.395  -0.729  6.575   1.00 63.21 87  A 1 
ATOM 707  N N   . MET A 1 88  ? 36.941  -5.917  8.231   1.00 82.65 88  A 1 
ATOM 708  C CA  . MET A 1 88  ? 36.036  -6.479  9.237   1.00 80.69 88  A 1 
ATOM 709  C C   . MET A 1 88  ? 36.490  -7.851  9.727   1.00 79.90 88  A 1 
ATOM 710  O O   . MET A 1 88  ? 36.393  -8.134  10.920  1.00 76.81 88  A 1 
ATOM 711  C CB  . MET A 1 88  ? 34.623  -6.603  8.666   1.00 79.03 88  A 1 
ATOM 712  C CG  . MET A 1 88  ? 33.918  -5.255  8.565   1.00 73.33 88  A 1 
ATOM 713  S SD  . MET A 1 88  ? 32.151  -5.434  8.218   1.00 67.57 88  A 1 
ATOM 714  C CE  . MET A 1 88  ? 32.182  -6.093  6.542   1.00 60.16 88  A 1 
ATOM 715  N N   . GLU A 1 89  ? 37.024  -8.707  8.844   1.00 82.32 89  A 1 
ATOM 716  C CA  . GLU A 1 89  ? 37.525  -10.023 9.225   1.00 82.00 89  A 1 
ATOM 717  C C   . GLU A 1 89  ? 38.737  -9.909  10.165  1.00 80.88 89  A 1 
ATOM 718  O O   . GLU A 1 89  ? 38.797  -10.576 11.198  1.00 78.73 89  A 1 
ATOM 719  C CB  . GLU A 1 89  ? 37.870  -10.812 7.959   1.00 81.40 89  A 1 
ATOM 720  C CG  . GLU A 1 89  ? 37.890  -12.323 8.271   1.00 70.78 89  A 1 
ATOM 721  C CD  . GLU A 1 89  ? 38.503  -13.162 7.149   1.00 63.53 89  A 1 
ATOM 722  O OE1 . GLU A 1 89  ? 38.937  -14.282 7.501   1.00 56.83 89  A 1 
ATOM 723  O OE2 . GLU A 1 89  ? 38.620  -12.673 6.016   1.00 58.30 89  A 1 
ATOM 724  N N   . VAL A 1 90  ? 39.666  -8.983  9.876   1.00 82.72 90  A 1 
ATOM 725  C CA  . VAL A 1 90  ? 40.815  -8.692  10.751  1.00 80.93 90  A 1 
ATOM 726  C C   . VAL A 1 90  ? 40.360  -8.153  12.110  1.00 79.73 90  A 1 
ATOM 727  O O   . VAL A 1 90  ? 40.887  -8.578  13.146  1.00 77.10 90  A 1 
ATOM 728  C CB  . VAL A 1 90  ? 41.780  -7.710  10.059  1.00 79.59 90  A 1 
ATOM 729  C CG1 . VAL A 1 90  ? 42.918  -7.258  10.992  1.00 73.60 90  A 1 
ATOM 730  C CG2 . VAL A 1 90  ? 42.435  -8.363  8.839   1.00 73.99 90  A 1 
ATOM 731  N N   . LEU A 1 91  ? 39.376  -7.262  12.144  1.00 79.13 91  A 1 
ATOM 732  C CA  . LEU A 1 91  ? 38.821  -6.722  13.395  1.00 75.85 91  A 1 
ATOM 733  C C   . LEU A 1 91  ? 38.136  -7.819  14.225  1.00 74.00 91  A 1 
ATOM 734  O O   . LEU A 1 91  ? 38.347  -7.889  15.433  1.00 70.67 91  A 1 
ATOM 735  C CB  . LEU A 1 91  ? 37.840  -5.578  13.084  1.00 73.51 91  A 1 
ATOM 736  C CG  . LEU A 1 91  ? 38.523  -4.278  12.612  1.00 68.12 91  A 1 
ATOM 737  C CD1 . LEU A 1 91  ? 37.464  -3.298  12.112  1.00 63.38 91  A 1 
ATOM 738  C CD2 . LEU A 1 91  ? 39.304  -3.601  13.737  1.00 64.09 91  A 1 
ATOM 739  N N   . ARG A 1 92  ? 37.388  -8.730  13.584  1.00 76.74 92  A 1 
ATOM 740  C CA  . ARG A 1 92  ? 36.732  -9.857  14.237  1.00 76.44 92  A 1 
ATOM 741  C C   . ARG A 1 92  ? 37.752  -10.838 14.825  1.00 75.40 92  A 1 
ATOM 742  O O   . ARG A 1 92  ? 37.594  -11.247 15.983  1.00 72.98 92  A 1 
ATOM 743  C CB  . ARG A 1 92  ? 35.795  -10.551 13.234  1.00 73.40 92  A 1 
ATOM 744  C CG  . ARG A 1 92  ? 34.947  -11.646 13.904  1.00 64.94 92  A 1 
ATOM 745  C CD  . ARG A 1 92  ? 34.002  -12.300 12.883  1.00 62.41 92  A 1 
ATOM 746  N NE  . ARG A 1 92  ? 33.215  -13.382 13.498  1.00 56.21 92  A 1 
ATOM 747  C CZ  . ARG A 1 92  ? 32.372  -14.188 12.873  1.00 50.00 92  A 1 
ATOM 748  N NH1 . ARG A 1 92  ? 32.144  -14.071 11.595  1.00 47.83 92  A 1 
ATOM 749  N NH2 . ARG A 1 92  ? 31.752  -15.120 13.532  1.00 45.20 92  A 1 
ATOM 750  N N   . LYS A 1 93  ? 38.811  -11.169 14.089  1.00 76.01 93  A 1 
ATOM 751  C CA  . LYS A 1 93  ? 39.903  -12.033 14.581  1.00 76.34 93  A 1 
ATOM 752  C C   . LYS A 1 93  ? 40.611  -11.412 15.792  1.00 74.98 93  A 1 
ATOM 753  O O   . LYS A 1 93  ? 40.812  -12.110 16.783  1.00 71.46 93  A 1 
ATOM 754  C CB  . LYS A 1 93  ? 40.889  -12.353 13.444  1.00 73.97 93  A 1 
ATOM 755  C CG  . LYS A 1 93  ? 40.322  -13.401 12.470  1.00 68.09 93  A 1 
ATOM 756  C CD  . LYS A 1 93  ? 41.251  -13.677 11.262  1.00 63.55 93  A 1 
ATOM 757  C CE  . LYS A 1 93  ? 40.597  -14.707 10.345  1.00 56.02 93  A 1 
ATOM 758  N NZ  . LYS A 1 93  ? 41.230  -14.839 8.999   1.00 50.42 93  A 1 
ATOM 759  N N   . ARG A 1 94  ? 40.904  -10.110 15.775  1.00 74.84 94  A 1 
ATOM 760  C CA  . ARG A 1 94  ? 41.492  -9.411  16.933  1.00 74.66 94  A 1 
ATOM 761  C C   . ARG A 1 94  ? 40.573  -9.418  18.158  1.00 73.82 94  A 1 
ATOM 762  O O   . ARG A 1 94  ? 41.048  -9.718  19.250  1.00 69.01 94  A 1 
ATOM 763  C CB  . ARG A 1 94  ? 41.887  -7.971  16.591  1.00 70.73 94  A 1 
ATOM 764  C CG  . ARG A 1 94  ? 43.262  -7.919  15.902  1.00 63.29 94  A 1 
ATOM 765  C CD  . ARG A 1 94  ? 43.712  -6.465  15.766  1.00 59.73 94  A 1 
ATOM 766  N NE  . ARG A 1 94  ? 45.073  -6.374  15.210  1.00 54.22 94  A 1 
ATOM 767  C CZ  . ARG A 1 94  ? 45.858  -5.305  15.202  1.00 49.45 94  A 1 
ATOM 768  N NH1 . ARG A 1 94  ? 45.452  -4.155  15.666  1.00 46.38 94  A 1 
ATOM 769  N NH2 . ARG A 1 94  ? 47.072  -5.378  14.729  1.00 44.29 94  A 1 
ATOM 770  N N   . SER A 1 95  ? 39.278  -9.146  17.989  1.00 68.67 95  A 1 
ATOM 771  C CA  . SER A 1 95  ? 38.321  -9.172  19.104  1.00 69.05 95  A 1 
ATOM 772  C C   . SER A 1 95  ? 38.147  -10.561 19.713  1.00 68.64 95  A 1 
ATOM 773  O O   . SER A 1 95  ? 37.896  -10.674 20.907  1.00 63.62 95  A 1 
ATOM 774  C CB  . SER A 1 95  ? 36.962  -8.642  18.632  1.00 64.47 95  A 1 
ATOM 775  O OG  . SER A 1 95  ? 36.057  -8.579  19.709  1.00 56.58 95  A 1 
ATOM 776  N N   . SER A 1 96  ? 38.282  -11.623 18.915  1.00 64.12 96  A 1 
ATOM 777  C CA  . SER A 1 96  ? 38.226  -13.010 19.410  1.00 66.16 96  A 1 
ATOM 778  C C   . SER A 1 96  ? 39.506  -13.433 20.135  1.00 65.55 96  A 1 
ATOM 779  O O   . SER A 1 96  ? 39.449  -14.337 20.962  1.00 59.95 96  A 1 
ATOM 780  C CB  . SER A 1 96  ? 37.958  -13.961 18.239  1.00 62.51 96  A 1 
ATOM 781  O OG  . SER A 1 96  ? 37.747  -15.271 18.701  1.00 55.73 96  A 1 
ATOM 782  N N   . SER A 1 97  ? 40.651  -12.828 19.832  1.00 56.31 97  A 1 
ATOM 783  C CA  . SER A 1 97  ? 41.935  -13.167 20.453  1.00 58.96 97  A 1 
ATOM 784  C C   . SER A 1 97  ? 42.165  -12.504 21.810  1.00 58.19 97  A 1 
ATOM 785  O O   . SER A 1 97  ? 43.058  -12.928 22.538  1.00 54.53 97  A 1 
ATOM 786  C CB  . SER A 1 97  ? 43.103  -12.854 19.509  1.00 56.31 97  A 1 
ATOM 787  O OG  . SER A 1 97  ? 43.263  -11.479 19.286  1.00 50.63 97  A 1 
ATOM 788  N N   . THR A 1 98  ? 41.393  -11.505 22.200  1.00 50.45 98  A 1 
ATOM 789  C CA  . THR A 1 98  ? 41.363  -10.998 23.570  1.00 51.48 98  A 1 
ATOM 790  C C   . THR A 1 98  ? 40.643  -12.013 24.457  1.00 50.45 98  A 1 
ATOM 791  O O   . THR A 1 98  ? 39.473  -11.854 24.800  1.00 47.53 98  A 1 
ATOM 792  C CB  . THR A 1 98  ? 40.745  -9.599  23.675  1.00 48.77 98  A 1 
ATOM 793  O OG1 . THR A 1 98  ? 39.679  -9.419  22.772  1.00 43.92 98  A 1 
ATOM 794  C CG2 . THR A 1 98  ? 41.775  -8.515  23.347  1.00 44.00 98  A 1 
ATOM 795  N N   . LEU A 1 99  ? 41.360  -13.082 24.810  1.00 36.20 99  A 1 
ATOM 796  C CA  . LEU A 1 99  ? 40.988  -14.018 25.868  1.00 37.10 99  A 1 
ATOM 797  C C   . LEU A 1 99  ? 40.654  -13.224 27.136  1.00 36.41 99  A 1 
ATOM 798  O O   . LEU A 1 99  ? 41.290  -12.209 27.418  1.00 35.36 99  A 1 
ATOM 799  C CB  . LEU A 1 99  ? 42.167  -14.977 26.124  1.00 35.93 99  A 1 
ATOM 800  C CG  . LEU A 1 99  ? 42.147  -16.204 25.190  1.00 33.07 99  A 1 
ATOM 801  C CD1 . LEU A 1 99  ? 43.552  -16.802 25.072  1.00 31.30 99  A 1 
ATOM 802  C CD2 . LEU A 1 99  ? 41.218  -17.291 25.729  1.00 32.63 99  A 1 
ATOM 803  N N   . PRO A 1 100 ? 39.659  -13.680 27.915  1.00 33.79 100 A 1 
ATOM 804  C CA  . PRO A 1 100 ? 39.367  -13.079 29.202  1.00 35.25 100 A 1 
ATOM 805  C C   . PRO A 1 100 ? 40.633  -13.152 30.055  1.00 35.86 100 A 1 
ATOM 806  O O   . PRO A 1 100 ? 41.157  -14.238 30.300  1.00 35.66 100 A 1 
ATOM 807  C CB  . PRO A 1 100 ? 38.194  -13.889 29.777  1.00 34.67 100 A 1 
ATOM 808  C CG  . PRO A 1 100 ? 38.308  -15.237 29.077  1.00 34.44 100 A 1 
ATOM 809  C CD  . PRO A 1 100 ? 38.897  -14.890 27.712  1.00 39.36 100 A 1 
ATOM 810  N N   . VAL A 1 101 ? 41.145  -11.998 30.480  1.00 31.48 101 A 1 
ATOM 811  C CA  . VAL A 1 101 ? 42.256  -11.941 31.440  1.00 30.31 101 A 1 
ATOM 812  C C   . VAL A 1 101 ? 41.800  -12.721 32.670  1.00 29.28 101 A 1 
ATOM 813  O O   . VAL A 1 101 ? 40.743  -12.382 33.216  1.00 28.34 101 A 1 
ATOM 814  C CB  . VAL A 1 101 ? 42.622  -10.486 31.800  1.00 30.52 101 A 1 
ATOM 815  C CG1 . VAL A 1 101 ? 43.778  -10.437 32.811  1.00 26.32 101 A 1 
ATOM 816  C CG2 . VAL A 1 101 ? 43.052  -9.707  30.554  1.00 29.60 101 A 1 
ATOM 817  N N   . PRO A 1 102 ? 42.524  -13.778 33.089  1.00 29.01 102 A 1 
ATOM 818  C CA  . PRO A 1 102 ? 42.129  -14.541 34.255  1.00 30.38 102 A 1 
ATOM 819  C C   . PRO A 1 102 ? 42.123  -13.584 35.449  1.00 30.59 102 A 1 
ATOM 820  O O   . PRO A 1 102 ? 43.162  -13.034 35.824  1.00 29.87 102 A 1 
ATOM 821  C CB  . PRO A 1 102 ? 43.143  -15.688 34.377  1.00 29.81 102 A 1 
ATOM 822  C CG  . PRO A 1 102 ? 44.369  -15.177 33.630  1.00 29.54 102 A 1 
ATOM 823  C CD  . PRO A 1 102 ? 43.775  -14.266 32.546  1.00 33.33 102 A 1 
ATOM 824  N N   . VAL A 1 103 ? 40.953  -13.363 36.029  1.00 28.79 103 A 1 
ATOM 825  C CA  . VAL A 1 103 ? 40.816  -12.602 37.269  1.00 29.08 103 A 1 
ATOM 826  C C   . VAL A 1 103 ? 41.509  -13.426 38.349  1.00 28.66 103 A 1 
ATOM 827  O O   . VAL A 1 103 ? 40.939  -14.385 38.861  1.00 27.34 103 A 1 
ATOM 828  C CB  . VAL A 1 103 ? 39.338  -12.320 37.615  1.00 28.66 103 A 1 
ATOM 829  C CG1 . VAL A 1 103 ? 39.211  -11.510 38.909  1.00 24.69 103 A 1 
ATOM 830  C CG2 . VAL A 1 103 ? 38.656  -11.514 36.501  1.00 28.48 103 A 1 
ATOM 831  N N   . PHE A 1 104 ? 42.769  -13.086 38.623  1.00 25.41 104 A 1 
ATOM 832  C CA  . PHE A 1 104 ? 43.471  -13.633 39.773  1.00 26.77 104 A 1 
ATOM 833  C C   . PHE A 1 104 ? 42.624  -13.319 41.013  1.00 25.72 104 A 1 
ATOM 834  O O   . PHE A 1 104 ? 42.546  -12.170 41.454  1.00 25.51 104 A 1 
ATOM 835  C CB  . PHE A 1 104 ? 44.889  -13.043 39.881  1.00 27.86 104 A 1 
ATOM 836  C CG  . PHE A 1 104 ? 45.946  -13.892 39.206  1.00 27.85 104 A 1 
ATOM 837  C CD1 . PHE A 1 104 ? 46.650  -14.859 39.952  1.00 27.27 104 A 1 
ATOM 838  C CD2 . PHE A 1 104 ? 46.233  -13.724 37.845  1.00 27.85 104 A 1 
ATOM 839  C CE1 . PHE A 1 104 ? 47.635  -15.642 39.336  1.00 26.42 104 A 1 
ATOM 840  C CE2 . PHE A 1 104 ? 47.225  -14.510 37.223  1.00 25.54 104 A 1 
ATOM 841  C CZ  . PHE A 1 104 ? 47.927  -15.473 37.967  1.00 27.09 104 A 1 
ATOM 842  N N   . LYS A 1 105 ? 41.961  -14.356 41.571  1.00 29.92 105 A 1 
ATOM 843  C CA  . LYS A 1 105 ? 41.368  -14.296 42.906  1.00 32.08 105 A 1 
ATOM 844  C C   . LYS A 1 105 ? 42.514  -14.021 43.875  1.00 29.88 105 A 1 
ATOM 845  O O   . LYS A 1 105 ? 43.181  -14.957 44.312  1.00 28.45 105 A 1 
ATOM 846  C CB  . LYS A 1 105 ? 40.640  -15.596 43.271  1.00 32.98 105 A 1 
ATOM 847  C CG  . LYS A 1 105 ? 39.228  -15.702 42.674  1.00 30.08 105 A 1 
ATOM 848  C CD  . LYS A 1 105 ? 38.527  -16.962 43.190  1.00 29.15 105 A 1 
ATOM 849  C CE  . LYS A 1 105 ? 37.084  -17.040 42.692  1.00 25.47 105 A 1 
ATOM 850  N NZ  . LYS A 1 105 ? 36.376  -18.242 43.198  1.00 23.38 105 A 1 
ATOM 851  N N   . ARG A 1 106 ? 42.746  -12.741 44.179  1.00 26.91 106 A 1 
ATOM 852  C CA  . ARG A 1 106 ? 43.607  -12.353 45.286  1.00 28.42 106 A 1 
ATOM 853  C C   . ARG A 1 106 ? 42.959  -12.958 46.535  1.00 26.23 106 A 1 
ATOM 854  O O   . ARG A 1 106 ? 41.854  -12.557 46.883  1.00 25.10 106 A 1 
ATOM 855  C CB  . ARG A 1 106 ? 43.758  -10.819 45.330  1.00 29.42 106 A 1 
ATOM 856  C CG  . ARG A 1 106 ? 45.168  -10.381 45.749  1.00 27.50 106 A 1 
ATOM 857  C CD  . ARG A 1 106 ? 45.291  -8.858  45.713  1.00 26.87 106 A 1 
ATOM 858  N NE  . ARG A 1 106 ? 46.701  -8.421  45.840  1.00 23.94 106 A 1 
ATOM 859  C CZ  . ARG A 1 106 ? 47.142  -7.161  45.902  1.00 22.00 106 A 1 
ATOM 860  N NH1 . ARG A 1 106 ? 46.321  -6.156  45.870  1.00 20.17 106 A 1 
ATOM 861  N NH2 . ARG A 1 106 ? 48.411  -6.911  45.990  1.00 19.93 106 A 1 
ATOM 862  N N   . LYS A 1 107 ? 43.583  -13.990 47.141  1.00 30.19 107 A 1 
ATOM 863  C CA  . LYS A 1 107 ? 43.218  -14.458 48.474  1.00 32.89 107 A 1 
ATOM 864  C C   . LYS A 1 107 ? 43.368  -13.247 49.381  1.00 29.73 107 A 1 
ATOM 865  O O   . LYS A 1 107 ? 44.482  -12.753 49.543  1.00 28.56 107 A 1 
ATOM 866  C CB  . LYS A 1 107 ? 44.121  -15.600 48.950  1.00 34.09 107 A 1 
ATOM 867  C CG  . LYS A 1 107 ? 43.720  -16.980 48.401  1.00 31.31 107 A 1 
ATOM 868  C CD  . LYS A 1 107 ? 44.621  -18.059 49.007  1.00 30.48 107 A 1 
ATOM 869  C CE  . LYS A 1 107 ? 44.179  -19.471 48.605  1.00 26.93 107 A 1 
ATOM 870  N NZ  . LYS A 1 107 ? 45.034  -20.524 49.229  1.00 25.14 107 A 1 
ATOM 871  N N   . ILE A 1 108 ? 42.255  -12.724 49.886  1.00 31.25 108 A 1 
ATOM 872  C CA  . ILE A 1 108 ? 42.279  -11.775 50.988  1.00 34.22 108 A 1 
ATOM 873  C C   . ILE A 1 108 ? 42.796  -12.583 52.188  1.00 32.66 108 A 1 
ATOM 874  O O   . ILE A 1 108 ? 42.242  -13.662 52.425  1.00 30.08 108 A 1 
ATOM 875  C CB  . ILE A 1 108 ? 40.882  -11.164 51.214  1.00 33.69 108 A 1 
ATOM 876  C CG1 . ILE A 1 108 ? 40.386  -10.446 49.929  1.00 31.26 108 A 1 
ATOM 877  C CG2 . ILE A 1 108 ? 40.918  -10.178 52.395  1.00 33.94 108 A 1 
ATOM 878  C CD1 . ILE A 1 108 ? 38.932  -9.960  49.991  1.00 31.53 108 A 1 
ATOM 879  N N   . PRO A 1 109 ? 43.896  -12.178 52.839  1.00 24.84 109 A 1 
ATOM 880  C CA  . PRO A 1 109 ? 44.320  -12.750 54.115  1.00 26.28 109 A 1 
ATOM 881  C C   . PRO A 1 109 ? 43.294  -12.421 55.209  1.00 25.66 109 A 1 
ATOM 882  O O   . PRO A 1 109 ? 42.643  -11.347 55.117  1.00 23.81 109 A 1 
ATOM 883  C CB  . PRO A 1 109 ? 45.697  -12.138 54.396  1.00 25.44 109 A 1 
ATOM 884  C CG  . PRO A 1 109 ? 45.627  -10.778 53.724  1.00 28.02 109 A 1 
ATOM 885  C CD  . PRO A 1 109 ? 44.730  -11.020 52.518  1.00 36.08 109 A 1 
ATOM 886  O OXT . PRO A 1 109 ? 43.195  -13.266 56.117  1.00 25.56 109 A 1 
ATOM 887  N N   . MET B 2 1   ? 64.243  23.428  -12.545 1.00 21.42 1   B 1 
ATOM 888  C CA  . MET B 2 1   ? 62.818  23.417  -12.925 1.00 24.43 1   B 1 
ATOM 889  C C   . MET B 2 1   ? 62.139  22.380  -12.051 1.00 26.44 1   B 1 
ATOM 890  O O   . MET B 2 1   ? 62.171  21.208  -12.371 1.00 24.94 1   B 1 
ATOM 891  C CB  . MET B 2 1   ? 62.621  23.068  -14.409 1.00 25.81 1   B 1 
ATOM 892  C CG  . MET B 2 1   ? 62.828  24.275  -15.331 1.00 23.10 1   B 1 
ATOM 893  S SD  . MET B 2 1   ? 62.735  23.839  -17.090 1.00 22.19 1   B 1 
ATOM 894  C CE  . MET B 2 1   ? 62.546  25.476  -17.852 1.00 17.26 1   B 1 
ATOM 895  N N   . ASP B 2 2   ? 61.630  22.793  -10.891 1.00 26.79 2   B 1 
ATOM 896  C CA  . ASP B 2 2   ? 60.997  21.893  -9.928  1.00 28.03 2   B 1 
ATOM 897  C C   . ASP B 2 2   ? 59.612  21.521  -10.455 1.00 26.30 2   B 1 
ATOM 898  O O   . ASP B 2 2   ? 58.680  22.322  -10.427 1.00 25.62 2   B 1 
ATOM 899  C CB  . ASP B 2 2   ? 60.935  22.555  -8.546  1.00 28.11 2   B 1 
ATOM 900  C CG  . ASP B 2 2   ? 62.324  22.666  -7.929  1.00 25.26 2   B 1 
ATOM 901  O OD1 . ASP B 2 2   ? 63.119  21.726  -8.145  1.00 25.33 2   B 1 
ATOM 902  O OD2 . ASP B 2 2   ? 62.600  23.716  -7.326  1.00 24.76 2   B 1 
ATOM 903  N N   . TYR B 2 3   ? 59.501  20.292  -10.996 1.00 22.98 3   B 1 
ATOM 904  C CA  . TYR B 2 3   ? 58.218  19.720  -11.351 1.00 22.13 3   B 1 
ATOM 905  C C   . TYR B 2 3   ? 57.447  19.467  -10.046 1.00 21.52 3   B 1 
ATOM 906  O O   . TYR B 2 3   ? 57.554  18.405  -9.440  1.00 21.02 3   B 1 
ATOM 907  C CB  . TYR B 2 3   ? 58.408  18.447  -12.182 1.00 23.07 3   B 1 
ATOM 908  C CG  . TYR B 2 3   ? 58.795  18.705  -13.627 1.00 22.26 3   B 1 
ATOM 909  C CD1 . TYR B 2 3   ? 57.799  18.810  -14.619 1.00 21.06 3   B 1 
ATOM 910  C CD2 . TYR B 2 3   ? 60.150  18.825  -13.999 1.00 19.77 3   B 1 
ATOM 911  C CE1 . TYR B 2 3   ? 58.137  19.032  -15.965 1.00 18.08 3   B 1 
ATOM 912  C CE2 . TYR B 2 3   ? 60.499  19.057  -15.350 1.00 18.57 3   B 1 
ATOM 913  C CZ  . TYR B 2 3   ? 59.492  19.157  -16.326 1.00 19.98 3   B 1 
ATOM 914  O OH  . TYR B 2 3   ? 59.833  19.373  -17.632 1.00 21.39 3   B 1 
ATOM 915  N N   . GLN B 2 4   ? 56.673  20.456  -9.594  1.00 23.69 4   B 1 
ATOM 916  C CA  . GLN B 2 4   ? 55.623  20.247  -8.612  1.00 24.28 4   B 1 
ATOM 917  C C   . GLN B 2 4   ? 54.599  19.302  -9.241  1.00 23.97 4   B 1 
ATOM 918  O O   . GLN B 2 4   ? 53.691  19.715  -9.953  1.00 23.45 4   B 1 
ATOM 919  C CB  . GLN B 2 4   ? 54.977  21.576  -8.193  1.00 25.42 4   B 1 
ATOM 920  C CG  . GLN B 2 4   ? 55.818  22.340  -7.166  1.00 23.22 4   B 1 
ATOM 921  C CD  . GLN B 2 4   ? 55.108  23.607  -6.659  1.00 21.96 4   B 1 
ATOM 922  O OE1 . GLN B 2 4   ? 54.178  24.118  -7.248  1.00 21.39 4   B 1 
ATOM 923  N NE2 . GLN B 2 4   ? 55.536  24.152  -5.542  1.00 21.49 4   B 1 
ATOM 924  N N   . VAL B 2 5   ? 54.800  18.001  -8.992  1.00 25.60 5   B 1 
ATOM 925  C CA  . VAL B 2 5   ? 53.796  16.980  -9.274  1.00 26.47 5   B 1 
ATOM 926  C C   . VAL B 2 5   ? 52.663  17.240  -8.288  1.00 26.42 5   B 1 
ATOM 927  O O   . VAL B 2 5   ? 52.621  16.685  -7.197  1.00 25.39 5   B 1 
ATOM 928  C CB  . VAL B 2 5   ? 54.373  15.554  -9.149  1.00 26.59 5   B 1 
ATOM 929  C CG1 . VAL B 2 5   ? 53.338  14.501  -9.543  1.00 23.47 5   B 1 
ATOM 930  C CG2 . VAL B 2 5   ? 55.598  15.370  -10.060 1.00 25.90 5   B 1 
ATOM 931  N N   . SER B 2 6   ? 51.778  18.148  -8.646  1.00 25.29 6   B 1 
ATOM 932  C CA  . SER B 2 6   ? 50.488  18.317  -7.996  1.00 25.17 6   B 1 
ATOM 933  C C   . SER B 2 6   ? 49.720  17.022  -8.222  1.00 25.13 6   B 1 
ATOM 934  O O   . SER B 2 6   ? 49.080  16.836  -9.250  1.00 24.42 6   B 1 
ATOM 935  C CB  . SER B 2 6   ? 49.749  19.544  -8.562  1.00 24.81 6   B 1 
ATOM 936  O OG  . SER B 2 6   ? 49.678  19.494  -9.967  1.00 22.60 6   B 1 
ATOM 937  N N   . SER B 2 7   ? 49.887  16.082  -7.279  1.00 25.87 7   B 1 
ATOM 938  C CA  . SER B 2 7   ? 49.091  14.859  -7.254  1.00 25.94 7   B 1 
ATOM 939  C C   . SER B 2 7   ? 47.636  15.317  -7.290  1.00 26.33 7   B 1 
ATOM 940  O O   . SER B 2 7   ? 47.246  16.027  -6.362  1.00 24.77 7   B 1 
ATOM 941  C CB  . SER B 2 7   ? 49.337  14.070  -5.966  1.00 24.92 7   B 1 
ATOM 942  O OG  . SER B 2 7   ? 50.724  13.858  -5.772  1.00 22.56 7   B 1 
ATOM 943  N N   . PRO B 2 8   ? 46.853  14.982  -8.336  1.00 25.08 8   B 1 
ATOM 944  C CA  . PRO B 2 8   ? 45.454  15.335  -8.342  1.00 25.57 8   B 1 
ATOM 945  C C   . PRO B 2 8   ? 44.853  14.606  -7.148  1.00 26.70 8   B 1 
ATOM 946  O O   . PRO B 2 8   ? 44.760  13.383  -7.135  1.00 25.49 8   B 1 
ATOM 947  C CB  . PRO B 2 8   ? 44.908  14.883  -9.706  1.00 23.87 8   B 1 
ATOM 948  C CG  . PRO B 2 8   ? 45.857  13.768  -10.121 1.00 23.95 8   B 1 
ATOM 949  C CD  . PRO B 2 8   ? 47.186  14.156  -9.476  1.00 26.96 8   B 1 
ATOM 950  N N   . ILE B 2 9   ? 44.557  15.371  -6.087  1.00 30.41 9   B 1 
ATOM 951  C CA  . ILE B 2 9   ? 43.730  14.876  -5.003  1.00 29.80 9   B 1 
ATOM 952  C C   . ILE B 2 9   ? 42.426  14.560  -5.711  1.00 30.39 9   B 1 
ATOM 953  O O   . ILE B 2 9   ? 41.710  15.465  -6.132  1.00 29.55 9   B 1 
ATOM 954  C CB  . ILE B 2 9   ? 43.588  15.914  -3.874  1.00 28.88 9   B 1 
ATOM 955  C CG1 . ILE B 2 9   ? 44.967  16.237  -3.265  1.00 26.55 9   B 1 
ATOM 956  C CG2 . ILE B 2 9   ? 42.626  15.377  -2.799  1.00 28.37 9   B 1 
ATOM 957  C CD1 . ILE B 2 9   ? 44.960  17.385  -2.243  1.00 25.46 9   B 1 
ATOM 958  N N   . TYR B 2 10  ? 42.200  13.264  -5.961  1.00 34.07 10  B 1 
ATOM 959  C CA  . TYR B 2 10  ? 40.892  12.789  -6.342  1.00 34.66 10  B 1 
ATOM 960  C C   . TYR B 2 10  ? 39.992  13.126  -5.154  1.00 35.32 10  B 1 
ATOM 961  O O   . TYR B 2 10  ? 39.829  12.334  -4.232  1.00 33.77 10  B 1 
ATOM 962  C CB  . TYR B 2 10  ? 40.919  11.296  -6.665  1.00 33.02 10  B 1 
ATOM 963  C CG  . TYR B 2 10  ? 41.528  10.927  -8.003  1.00 30.68 10  B 1 
ATOM 964  C CD1 . TYR B 2 10  ? 40.707  10.831  -9.145  1.00 27.82 10  B 1 
ATOM 965  C CD2 . TYR B 2 10  ? 42.897  10.658  -8.117  1.00 27.46 10  B 1 
ATOM 966  C CE1 . TYR B 2 10  ? 41.252  10.455  -10.383 1.00 25.03 10  B 1 
ATOM 967  C CE2 . TYR B 2 10  ? 43.456  10.291  -9.364  1.00 25.26 10  B 1 
ATOM 968  C CZ  . TYR B 2 10  ? 42.630  10.187  -10.491 1.00 24.95 10  B 1 
ATOM 969  O OH  . TYR B 2 10  ? 43.165  9.830   -11.701 1.00 24.26 10  B 1 
ATOM 970  N N   . ASP B 2 11  ? 39.445  14.344  -5.147  1.00 36.12 11  B 1 
ATOM 971  C CA  . ASP B 2 11  ? 38.269  14.733  -4.399  1.00 36.30 11  B 1 
ATOM 972  C C   . ASP B 2 11  ? 37.103  13.935  -4.970  1.00 36.63 11  B 1 
ATOM 973  O O   . ASP B 2 11  ? 36.220  14.416  -5.665  1.00 33.99 11  B 1 
ATOM 974  C CB  . ASP B 2 11  ? 38.029  16.261  -4.480  1.00 33.47 11  B 1 
ATOM 975  C CG  . ASP B 2 11  ? 38.826  17.072  -3.458  1.00 29.76 11  B 1 
ATOM 976  O OD1 . ASP B 2 11  ? 39.151  16.525  -2.376  1.00 27.75 11  B 1 
ATOM 977  O OD2 . ASP B 2 11  ? 39.081  18.261  -3.739  1.00 26.61 11  B 1 
ATOM 978  N N   . ILE B 2 12  ? 37.179  12.616  -4.724  1.00 44.26 12  B 1 
ATOM 979  C CA  . ILE B 2 12  ? 36.038  11.747  -4.863  1.00 44.60 12  B 1 
ATOM 980  C C   . ILE B 2 12  ? 35.018  12.391  -3.955  1.00 45.31 12  B 1 
ATOM 981  O O   . ILE B 2 12  ? 35.291  12.581  -2.768  1.00 43.20 12  B 1 
ATOM 982  C CB  . ILE B 2 12  ? 36.391  10.311  -4.448  1.00 41.88 12  B 1 
ATOM 983  C CG1 . ILE B 2 12  ? 37.462  9.716   -5.394  1.00 38.44 12  B 1 
ATOM 984  C CG2 . ILE B 2 12  ? 35.120  9.448   -4.475  1.00 38.50 12  B 1 
ATOM 985  C CD1 . ILE B 2 12  ? 38.184  8.509   -4.815  1.00 35.90 12  B 1 
ATOM 986  N N   . ASN B 2 13  ? 33.892  12.778  -4.538  1.00 46.20 13  B 1 
ATOM 987  C CA  . ASN B 2 13  ? 32.810  13.493  -3.871  1.00 46.59 13  B 1 
ATOM 988  C C   . ASN B 2 13  ? 32.178  12.621  -2.772  1.00 47.64 13  B 1 
ATOM 989  O O   . ASN B 2 13  ? 31.076  12.111  -2.907  1.00 44.95 13  B 1 
ATOM 990  C CB  . ASN B 2 13  ? 31.789  13.965  -4.935  1.00 42.56 13  B 1 
ATOM 991  C CG  . ASN B 2 13  ? 32.019  15.376  -5.437  1.00 38.21 13  B 1 
ATOM 992  O OD1 . ASN B 2 13  ? 32.543  16.225  -4.753  1.00 35.42 13  B 1 
ATOM 993  N ND2 . ASN B 2 13  ? 31.569  15.688  -6.638  1.00 33.77 13  B 1 
ATOM 994  N N   . TYR B 2 14  ? 32.899  12.436  -1.654  1.00 45.90 14  B 1 
ATOM 995  C CA  . TYR B 2 14  ? 32.443  11.744  -0.460  1.00 45.83 14  B 1 
ATOM 996  C C   . TYR B 2 14  ? 31.236  12.441  0.160   1.00 46.58 14  B 1 
ATOM 997  O O   . TYR B 2 14  ? 30.497  11.796  0.897   1.00 44.36 14  B 1 
ATOM 998  C CB  . TYR B 2 14  ? 33.585  11.675  0.554   1.00 43.14 14  B 1 
ATOM 999  C CG  . TYR B 2 14  ? 34.700  10.721  0.195   1.00 41.57 14  B 1 
ATOM 1000 C CD1 . TYR B 2 14  ? 34.504  9.335   0.325   1.00 39.10 14  B 1 
ATOM 1001 C CD2 . TYR B 2 14  ? 35.954  11.203  -0.224  1.00 38.12 14  B 1 
ATOM 1002 C CE1 . TYR B 2 14  ? 35.557  8.447   0.063   1.00 34.93 14  B 1 
ATOM 1003 C CE2 . TYR B 2 14  ? 37.008  10.320  -0.479  1.00 35.03 14  B 1 
ATOM 1004 C CZ  . TYR B 2 14  ? 36.814  8.939   -0.324  1.00 34.99 14  B 1 
ATOM 1005 O OH  . TYR B 2 14  ? 37.855  8.083   -0.537  1.00 32.68 14  B 1 
ATOM 1006 N N   . TYR B 2 15  ? 30.986  13.711  -0.177  1.00 48.18 15  B 1 
ATOM 1007 C CA  . TYR B 2 15  ? 29.816  14.481  0.259   1.00 48.33 15  B 1 
ATOM 1008 C C   . TYR B 2 15  ? 28.488  13.774  -0.022  1.00 50.05 15  B 1 
ATOM 1009 O O   . TYR B 2 15  ? 27.570  13.831  0.785   1.00 47.00 15  B 1 
ATOM 1010 C CB  . TYR B 2 15  ? 29.830  15.849  -0.433  1.00 43.90 15  B 1 
ATOM 1011 C CG  . TYR B 2 15  ? 30.827  16.808  0.158   1.00 41.18 15  B 1 
ATOM 1012 C CD1 . TYR B 2 15  ? 30.512  17.477  1.361   1.00 38.22 15  B 1 
ATOM 1013 C CD2 . TYR B 2 15  ? 32.077  17.046  -0.451  1.00 36.43 15  B 1 
ATOM 1014 C CE1 . TYR B 2 15  ? 31.423  18.371  1.944   1.00 32.94 15  B 1 
ATOM 1015 C CE2 . TYR B 2 15  ? 33.001  17.935  0.128   1.00 33.06 15  B 1 
ATOM 1016 C CZ  . TYR B 2 15  ? 32.666  18.595  1.321   1.00 32.85 15  B 1 
ATOM 1017 O OH  . TYR B 2 15  ? 33.555  19.459  1.894   1.00 29.90 15  B 1 
ATOM 1018 N N   . THR B 2 16  ? 28.381  13.034  -1.132  1.00 58.05 16  B 1 
ATOM 1019 C CA  . THR B 2 16  ? 27.147  12.322  -1.480  1.00 59.07 16  B 1 
ATOM 1020 C C   . THR B 2 16  ? 26.905  11.074  -0.626  1.00 63.39 16  B 1 
ATOM 1021 O O   . THR B 2 16  ? 25.766  10.635  -0.509  1.00 58.34 16  B 1 
ATOM 1022 C CB  . THR B 2 16  ? 27.135  11.939  -2.965  1.00 51.97 16  B 1 
ATOM 1023 O OG1 . THR B 2 16  ? 28.270  11.184  -3.293  1.00 46.87 16  B 1 
ATOM 1024 C CG2 . THR B 2 16  ? 27.111  13.166  -3.866  1.00 44.42 16  B 1 
ATOM 1025 N N   . SER B 2 17  ? 27.947  10.514  0.001   1.00 69.60 17  B 1 
ATOM 1026 C CA  . SER B 2 17  ? 27.872  9.306   0.826   1.00 72.93 17  B 1 
ATOM 1027 C C   . SER B 2 17  ? 27.833  9.597   2.334   1.00 77.40 17  B 1 
ATOM 1028 O O   . SER B 2 17  ? 28.093  8.706   3.137   1.00 74.02 17  B 1 
ATOM 1029 C CB  . SER B 2 17  ? 29.001  8.335   0.450   1.00 67.44 17  B 1 
ATOM 1030 O OG  . SER B 2 17  ? 30.273  8.906   0.670   1.00 60.79 17  B 1 
ATOM 1031 N N   . GLU B 2 18  ? 27.513  10.824  2.740   1.00 72.84 18  B 1 
ATOM 1032 C CA  . GLU B 2 18  ? 27.328  11.154  4.149   1.00 74.84 18  B 1 
ATOM 1033 C C   . GLU B 2 18  ? 26.032  10.533  4.705   1.00 75.48 18  B 1 
ATOM 1034 O O   . GLU B 2 18  ? 25.016  10.456  4.006   1.00 73.08 18  B 1 
ATOM 1035 C CB  . GLU B 2 18  ? 27.349  12.666  4.380   1.00 71.77 18  B 1 
ATOM 1036 C CG  . GLU B 2 18  ? 28.754  13.243  4.182   1.00 64.09 18  B 1 
ATOM 1037 C CD  . GLU B 2 18  ? 28.882  14.712  4.598   1.00 60.04 18  B 1 
ATOM 1038 O OE1 . GLU B 2 18  ? 30.036  15.193  4.612   1.00 54.43 18  B 1 
ATOM 1039 O OE2 . GLU B 2 18  ? 27.857  15.340  4.938   1.00 59.18 18  B 1 
ATOM 1040 N N   . PRO B 2 19  ? 26.038  10.084  5.979   1.00 78.28 19  B 1 
ATOM 1041 C CA  . PRO B 2 19  ? 24.847  9.551   6.605   1.00 78.87 19  B 1 
ATOM 1042 C C   . PRO B 2 19  ? 23.790  10.642  6.787   1.00 80.83 19  B 1 
ATOM 1043 O O   . PRO B 2 19  ? 24.034  11.702  7.357   1.00 78.16 19  B 1 
ATOM 1044 C CB  . PRO B 2 19  ? 25.310  8.952   7.931   1.00 73.67 19  B 1 
ATOM 1045 C CG  . PRO B 2 19  ? 26.558  9.761   8.264   1.00 72.24 19  B 1 
ATOM 1046 C CD  . PRO B 2 19  ? 27.155  10.068  6.894   1.00 77.54 19  B 1 
ATOM 1047 N N   . CYS B 2 20  ? 22.578  10.324  6.378   1.00 79.48 20  B 1 
ATOM 1048 C CA  . CYS B 2 20  ? 21.421  11.188  6.544   1.00 78.50 20  B 1 
ATOM 1049 C C   . CYS B 2 20  ? 20.834  11.069  7.958   1.00 79.27 20  B 1 
ATOM 1050 O O   . CYS B 2 20  ? 20.609  9.966   8.470   1.00 75.62 20  B 1 
ATOM 1051 C CB  . CYS B 2 20  ? 20.403  10.836  5.455   1.00 75.72 20  B 1 
ATOM 1052 S SG  . CYS B 2 20  ? 18.903  11.841  5.474   1.00 70.20 20  B 1 
ATOM 1053 N N   . GLN B 2 21  ? 20.521  12.199  8.581   1.00 76.49 21  B 1 
ATOM 1054 C CA  . GLN B 2 21  ? 19.709  12.215  9.798   1.00 75.74 21  B 1 
ATOM 1055 C C   . GLN B 2 21  ? 18.243  12.019  9.425   1.00 75.62 21  B 1 
ATOM 1056 O O   . GLN B 2 21  ? 17.575  12.917  8.925   1.00 73.38 21  B 1 
ATOM 1057 C CB  . GLN B 2 21  ? 19.927  13.501  10.586  1.00 73.03 21  B 1 
ATOM 1058 C CG  . GLN B 2 21  ? 21.335  13.557  11.215  1.00 65.76 21  B 1 
ATOM 1059 C CD  . GLN B 2 21  ? 21.506  14.741  12.167  1.00 58.94 21  B 1 
ATOM 1060 O OE1 . GLN B 2 21  ? 20.625  15.547  12.371  1.00 53.85 21  B 1 
ATOM 1061 N NE2 . GLN B 2 21  ? 22.644  14.872  12.787  1.00 50.99 21  B 1 
ATOM 1062 N N   . LYS B 2 22  ? 17.740  10.807  9.673   1.00 76.62 22  B 1 
ATOM 1063 C CA  . LYS B 2 22  ? 16.335  10.466  9.468   1.00 75.59 22  B 1 
ATOM 1064 C C   . LYS B 2 22  ? 15.470  11.079  10.574  1.00 74.66 22  B 1 
ATOM 1065 O O   . LYS B 2 22  ? 15.806  10.987  11.755  1.00 71.27 22  B 1 
ATOM 1066 C CB  . LYS B 2 22  ? 16.156  8.947   9.382   1.00 72.41 22  B 1 
ATOM 1067 C CG  . LYS B 2 22  ? 16.821  8.307   8.144   1.00 70.58 22  B 1 
ATOM 1068 C CD  . LYS B 2 22  ? 16.110  8.677   6.840   1.00 69.22 22  B 1 
ATOM 1069 C CE  . LYS B 2 22  ? 16.676  7.883   5.664   1.00 64.93 22  B 1 
ATOM 1070 N NZ  . LYS B 2 22  ? 15.821  7.977   4.467   1.00 61.27 22  B 1 
ATOM 1071 N N   . ILE B 2 23  ? 14.345  11.673  10.184  1.00 71.58 23  B 1 
ATOM 1072 C CA  . ILE B 2 23  ? 13.371  12.224  11.114  1.00 69.01 23  B 1 
ATOM 1073 C C   . ILE B 2 23  ? 12.669  11.058  11.836  1.00 68.27 23  B 1 
ATOM 1074 O O   . ILE B 2 23  ? 12.161  10.145  11.191  1.00 62.92 23  B 1 
ATOM 1075 C CB  . ILE B 2 23  ? 12.380  13.159  10.394  1.00 64.89 23  B 1 
ATOM 1076 C CG1 . ILE B 2 23  ? 13.132  14.295  9.660   1.00 58.88 23  B 1 
ATOM 1077 C CG2 . ILE B 2 23  ? 11.382  13.750  11.404  1.00 56.28 23  B 1 
ATOM 1078 C CD1 . ILE B 2 23  ? 12.248  15.158  8.764   1.00 52.02 23  B 1 
ATOM 1079 N N   . ASN B 2 24  ? 12.613  11.082  13.166  1.00 67.51 24  B 1 
ATOM 1080 C CA  . ASN B 2 24  ? 11.944  10.036  13.933  1.00 65.87 24  B 1 
ATOM 1081 C C   . ASN B 2 24  ? 10.424  10.249  13.951  1.00 66.63 24  B 1 
ATOM 1082 O O   . ASN B 2 24  ? 9.860   10.831  14.873  1.00 63.14 24  B 1 
ATOM 1083 C CB  . ASN B 2 24  ? 12.552  9.920   15.335  1.00 60.97 24  B 1 
ATOM 1084 C CG  . ASN B 2 24  ? 12.043  8.686   16.065  1.00 55.13 24  B 1 
ATOM 1085 O OD1 . ASN B 2 24  ? 11.282  7.880   15.553  1.00 49.51 24  B 1 
ATOM 1086 N ND2 . ASN B 2 24  ? 12.478  8.484   17.286  1.00 49.22 24  B 1 
ATOM 1087 N N   . VAL B 2 25  ? 9.765   9.725   12.943  1.00 66.17 25  B 1 
ATOM 1088 C CA  . VAL B 2 25  ? 8.318   9.887   12.756  1.00 64.92 25  B 1 
ATOM 1089 C C   . VAL B 2 25  ? 7.484   8.868   13.553  1.00 66.11 25  B 1 
ATOM 1090 O O   . VAL B 2 25  ? 6.272   9.000   13.662  1.00 63.75 25  B 1 
ATOM 1091 C CB  . VAL B 2 25  ? 7.965   9.889   11.258  1.00 61.41 25  B 1 
ATOM 1092 C CG1 . VAL B 2 25  ? 6.829   10.859  11.085  1.00 57.46 25  B 1 
ATOM 1093 C CG2 . VAL B 2 25  ? 9.102   10.387  10.340  1.00 56.24 25  B 1 
ATOM 1094 N N   . LYS B 2 26  ? 8.134   7.878   14.175  1.00 66.86 26  B 1 
ATOM 1095 C CA  . LYS B 2 26  ? 7.469   6.764   14.866  1.00 67.42 26  B 1 
ATOM 1096 C C   . LYS B 2 26  ? 6.555   7.219   15.999  1.00 70.06 26  B 1 
ATOM 1097 O O   . LYS B 2 26  ? 5.490   6.643   16.190  1.00 68.95 26  B 1 
ATOM 1098 C CB  . LYS B 2 26  ? 8.508   5.749   15.388  1.00 63.72 26  B 1 
ATOM 1099 C CG  . LYS B 2 26  ? 7.844   4.426   15.793  1.00 58.18 26  B 1 
ATOM 1100 C CD  . LYS B 2 26  ? 8.806   3.351   16.326  1.00 54.46 26  B 1 
ATOM 1101 C CE  . LYS B 2 26  ? 7.994   2.073   16.592  1.00 48.54 26  B 1 
ATOM 1102 N NZ  . LYS B 2 26  ? 8.762   0.955   17.178  1.00 43.98 26  B 1 
ATOM 1103 N N   . GLN B 2 27  ? 6.948   8.238   16.764  1.00 66.96 27  B 1 
ATOM 1104 C CA  . GLN B 2 27  ? 6.165   8.682   17.927  1.00 68.00 27  B 1 
ATOM 1105 C C   . GLN B 2 27  ? 4.802   9.257   17.531  1.00 70.31 27  B 1 
ATOM 1106 O O   . GLN B 2 27  ? 3.804   9.012   18.207  1.00 69.57 27  B 1 
ATOM 1107 C CB  . GLN B 2 27  ? 6.956   9.727   18.704  1.00 64.06 27  B 1 
ATOM 1108 C CG  . GLN B 2 27  ? 8.161   9.128   19.440  1.00 57.42 27  B 1 
ATOM 1109 C CD  . GLN B 2 27  ? 8.902   10.172  20.277  1.00 52.55 27  B 1 
ATOM 1110 O OE1 . GLN B 2 27  ? 8.673   11.362  20.174  1.00 47.54 27  B 1 
ATOM 1111 N NE2 . GLN B 2 27  ? 9.819   9.772   21.124  1.00 44.88 27  B 1 
ATOM 1112 N N   . ILE B 2 28  ? 4.744   10.007  16.429  1.00 70.42 28  B 1 
ATOM 1113 C CA  . ILE B 2 28  ? 3.500   10.592  15.925  1.00 71.35 28  B 1 
ATOM 1114 C C   . ILE B 2 28  ? 2.598   9.487   15.380  1.00 73.38 28  B 1 
ATOM 1115 O O   . ILE B 2 28  ? 1.412   9.421   15.710  1.00 71.59 28  B 1 
ATOM 1116 C CB  . ILE B 2 28  ? 3.817   11.674  14.872  1.00 68.20 28  B 1 
ATOM 1117 C CG1 . ILE B 2 28  ? 4.697   12.790  15.493  1.00 62.80 28  B 1 
ATOM 1118 C CG2 . ILE B 2 28  ? 2.502   12.252  14.333  1.00 60.48 28  B 1 
ATOM 1119 C CD1 . ILE B 2 28  ? 5.228   13.808  14.476  1.00 56.49 28  B 1 
ATOM 1120 N N   . ALA B 2 29  ? 3.180   8.559   14.631  1.00 73.59 29  B 1 
ATOM 1121 C CA  . ALA B 2 29  ? 2.501   7.380   14.120  1.00 74.83 29  B 1 
ATOM 1122 C C   . ALA B 2 29  ? 1.844   6.551   15.219  1.00 78.38 29  B 1 
ATOM 1123 O O   . ALA B 2 29  ? 0.660   6.232   15.150  1.00 77.74 29  B 1 
ATOM 1124 C CB  . ALA B 2 29  ? 3.539   6.529   13.378  1.00 71.36 29  B 1 
ATOM 1125 N N   . ALA B 2 30  ? 2.583   6.270   16.290  1.00 75.58 30  B 1 
ATOM 1126 C CA  . ALA B 2 30  ? 2.119   5.467   17.412  1.00 77.39 30  B 1 
ATOM 1127 C C   . ALA B 2 30  ? 0.892   6.060   18.123  1.00 79.79 30  B 1 
ATOM 1128 O O   . ALA B 2 30  ? 0.129   5.323   18.736  1.00 78.60 30  B 1 
ATOM 1129 C CB  . ALA B 2 30  ? 3.289   5.295   18.385  1.00 75.02 30  B 1 
ATOM 1130 N N   . ARG B 2 31  ? 0.671   7.381   18.028  1.00 81.65 31  B 1 
ATOM 1131 C CA  . ARG B 2 31  ? -0.493  8.044   18.632  1.00 83.37 31  B 1 
ATOM 1132 C C   . ARG B 2 31  ? -1.677  8.184   17.674  1.00 85.06 31  B 1 
ATOM 1133 O O   . ARG B 2 31  ? -2.819  8.094   18.119  1.00 83.82 31  B 1 
ATOM 1134 C CB  . ARG B 2 31  ? -0.086  9.422   19.176  1.00 81.28 31  B 1 
ATOM 1135 C CG  . ARG B 2 31  ? 0.849   9.306   20.389  1.00 73.27 31  B 1 
ATOM 1136 C CD  . ARG B 2 31  ? 1.172   10.698  20.936  1.00 69.34 31  B 1 
ATOM 1137 N NE  . ARG B 2 31  ? 2.075   10.634  22.100  1.00 62.53 31  B 1 
ATOM 1138 C CZ  . ARG B 2 31  ? 2.481   11.661  22.824  1.00 55.63 31  B 1 
ATOM 1139 N NH1 . ARG B 2 31  ? 2.095   12.885  22.564  1.00 50.89 31  B 1 
ATOM 1140 N NH2 . ARG B 2 31  ? 3.287   11.478  23.826  1.00 48.01 31  B 1 
ATOM 1141 N N   . LEU B 2 32  ? -1.423  8.427   16.393  1.00 84.43 32  B 1 
ATOM 1142 C CA  . LEU B 2 32  ? -2.474  8.731   15.414  1.00 85.48 32  B 1 
ATOM 1143 C C   . LEU B 2 32  ? -2.993  7.503   14.654  1.00 87.40 32  B 1 
ATOM 1144 O O   . LEU B 2 32  ? -4.174  7.449   14.325  1.00 86.75 32  B 1 
ATOM 1145 C CB  . LEU B 2 32  ? -1.961  9.805   14.429  1.00 82.28 32  B 1 
ATOM 1146 C CG  . LEU B 2 32  ? -1.741  11.195  15.046  1.00 70.67 32  B 1 
ATOM 1147 C CD1 . LEU B 2 32  ? -1.141  12.127  13.995  1.00 65.77 32  B 1 
ATOM 1148 C CD2 . LEU B 2 32  ? -3.045  11.830  15.537  1.00 63.77 32  B 1 
ATOM 1149 N N   . LEU B 2 33  ? -2.144  6.510   14.375  1.00 84.81 33  B 1 
ATOM 1150 C CA  . LEU B 2 33  ? -2.551  5.335   13.606  1.00 85.97 33  B 1 
ATOM 1151 C C   . LEU B 2 33  ? -3.525  4.421   14.347  1.00 88.19 33  B 1 
ATOM 1152 O O   . LEU B 2 33  ? -4.499  4.012   13.722  1.00 88.19 33  B 1 
ATOM 1153 C CB  . LEU B 2 33  ? -1.330  4.528   13.137  1.00 83.29 33  B 1 
ATOM 1154 C CG  . LEU B 2 33  ? -0.560  5.148   11.972  1.00 79.96 33  B 1 
ATOM 1155 C CD1 . LEU B 2 33  ? 0.689   4.314   11.682  1.00 75.32 33  B 1 
ATOM 1156 C CD2 . LEU B 2 33  ? -1.421  5.199   10.705  1.00 75.60 33  B 1 
ATOM 1157 N N   . PRO B 2 34  ? -3.344  4.093   15.635  1.00 87.52 34  B 1 
ATOM 1158 C CA  . PRO B 2 34  ? -4.239  3.158   16.316  1.00 88.91 34  B 1 
ATOM 1159 C C   . PRO B 2 34  ? -5.706  3.607   16.322  1.00 90.96 34  B 1 
ATOM 1160 O O   . PRO B 2 34  ? -6.555  2.796   15.947  1.00 90.72 34  B 1 
ATOM 1161 C CB  . PRO B 2 34  ? -3.661  2.969   17.719  1.00 87.01 34  B 1 
ATOM 1162 C CG  . PRO B 2 34  ? -2.192  3.319   17.539  1.00 83.99 34  B 1 
ATOM 1163 C CD  . PRO B 2 34  ? -2.209  4.406   16.477  1.00 86.26 34  B 1 
ATOM 1164 N N   . PRO B 2 35  ? -6.060  4.863   16.653  1.00 92.88 35  B 1 
ATOM 1165 C CA  . PRO B 2 35  ? -7.449  5.303   16.579  1.00 93.49 35  B 1 
ATOM 1166 C C   . PRO B 2 35  ? -7.979  5.339   15.143  1.00 94.07 35  B 1 
ATOM 1167 O O   . PRO B 2 35  ? -9.099  4.897   14.906  1.00 93.20 35  B 1 
ATOM 1168 C CB  . PRO B 2 35  ? -7.486  6.680   17.251  1.00 92.35 35  B 1 
ATOM 1169 C CG  . PRO B 2 35  ? -6.055  7.202   17.106  1.00 89.44 35  B 1 
ATOM 1170 C CD  . PRO B 2 35  ? -5.233  5.921   17.202  1.00 92.39 35  B 1 
ATOM 1171 N N   . LEU B 2 36  ? -7.176  5.781   14.166  1.00 92.85 36  B 1 
ATOM 1172 C CA  . LEU B 2 36  ? -7.579  5.803   12.759  1.00 92.93 36  B 1 
ATOM 1173 C C   . LEU B 2 36  ? -7.880  4.393   12.241  1.00 93.20 36  B 1 
ATOM 1174 O O   . LEU B 2 36  ? -8.957  4.159   11.681  1.00 92.61 36  B 1 
ATOM 1175 C CB  . LEU B 2 36  ? -6.477  6.482   11.928  1.00 91.99 36  B 1 
ATOM 1176 C CG  . LEU B 2 36  ? -6.777  6.528   10.416  1.00 89.38 36  B 1 
ATOM 1177 C CD1 . LEU B 2 36  ? -8.010  7.377   10.092  1.00 84.95 36  B 1 
ATOM 1178 C CD2 . LEU B 2 36  ? -5.580  7.124   9.665   1.00 84.27 36  B 1 
ATOM 1179 N N   . TYR B 2 37  ? -6.983  3.436   12.466  1.00 93.03 37  B 1 
ATOM 1180 C CA  . TYR B 2 37  ? -7.168  2.066   12.014  1.00 92.96 37  B 1 
ATOM 1181 C C   . TYR B 2 37  ? -8.284  1.344   12.772  1.00 93.75 37  B 1 
ATOM 1182 O O   . TYR B 2 37  ? -8.989  0.537   12.168  1.00 92.91 37  B 1 
ATOM 1183 C CB  . TYR B 2 37  ? -5.853  1.300   12.111  1.00 91.11 37  B 1 
ATOM 1184 C CG  . TYR B 2 37  ? -4.766  1.719   11.137  1.00 89.30 37  B 1 
ATOM 1185 C CD1 . TYR B 2 37  ? -5.047  2.446   9.969   1.00 85.12 37  B 1 
ATOM 1186 C CD2 . TYR B 2 37  ? -3.442  1.312   11.385  1.00 85.01 37  B 1 
ATOM 1187 C CE1 . TYR B 2 37  ? -4.026  2.787   9.064   1.00 83.41 37  B 1 
ATOM 1188 C CE2 . TYR B 2 37  ? -2.422  1.641   10.490  1.00 82.98 37  B 1 
ATOM 1189 C CZ  . TYR B 2 37  ? -2.714  2.384   9.326   1.00 83.69 37  B 1 
ATOM 1190 O OH  . TYR B 2 37  ? -1.708  2.702   8.455   1.00 79.73 37  B 1 
ATOM 1191 N N   . SER B 2 38  ? -8.530  1.679   14.025  1.00 94.32 38  B 1 
ATOM 1192 C CA  . SER B 2 38  ? -9.680  1.158   14.765  1.00 94.93 38  B 1 
ATOM 1193 C C   . SER B 2 38  ? -11.002 1.620   14.139  1.00 95.52 38  B 1 
ATOM 1194 O O   . SER B 2 38  ? -11.906 0.808   13.940  1.00 94.53 38  B 1 
ATOM 1195 C CB  . SER B 2 38  ? -9.626  1.582   16.232  1.00 94.15 38  B 1 
ATOM 1196 O OG  . SER B 2 38  ? -8.449  1.094   16.843  1.00 78.52 38  B 1 
ATOM 1197 N N   . LEU B 2 39  ? -11.095 2.897   13.739  1.00 95.69 39  B 1 
ATOM 1198 C CA  . LEU B 2 39  ? -12.265 3.415   13.030  1.00 95.88 39  B 1 
ATOM 1199 C C   . LEU B 2 39  ? -12.439 2.749   11.661  1.00 96.12 39  B 1 
ATOM 1200 O O   . LEU B 2 39  ? -13.528 2.265   11.350  1.00 95.19 39  B 1 
ATOM 1201 C CB  . LEU B 2 39  ? -12.154 4.941   12.881  1.00 95.11 39  B 1 
ATOM 1202 C CG  . LEU B 2 39  ? -12.322 5.730   14.191  1.00 87.31 39  B 1 
ATOM 1203 C CD1 . LEU B 2 39  ? -11.980 7.203   13.942  1.00 81.70 39  B 1 
ATOM 1204 C CD2 . LEU B 2 39  ? -13.745 5.653   14.735  1.00 81.94 39  B 1 
ATOM 1205 N N   . VAL B 2 40  ? -11.368 2.643   10.873  1.00 95.80 40  B 1 
ATOM 1206 C CA  . VAL B 2 40  ? -11.378 1.963   9.564   1.00 95.75 40  B 1 
ATOM 1207 C C   . VAL B 2 40  ? -11.845 0.522   9.705   1.00 96.13 40  B 1 
ATOM 1208 O O   . VAL B 2 40  ? -12.685 0.074   8.930   1.00 95.23 40  B 1 
ATOM 1209 C CB  . VAL B 2 40  ? -9.989  2.030   8.893   1.00 94.61 40  B 1 
ATOM 1210 C CG1 . VAL B 2 40  ? -9.877  1.145   7.649   1.00 90.65 40  B 1 
ATOM 1211 C CG2 . VAL B 2 40  ? -9.687  3.460   8.459   1.00 91.39 40  B 1 
ATOM 1212 N N   . PHE B 2 41  ? -11.358 -0.201  10.723  1.00 95.71 41  B 1 
ATOM 1213 C CA  . PHE B 2 41  ? -11.768 -1.571  10.984  1.00 96.24 41  B 1 
ATOM 1214 C C   . PHE B 2 41  ? -13.261 -1.665  11.318  1.00 96.50 41  B 1 
ATOM 1215 O O   . PHE B 2 41  ? -13.963 -2.442  10.684  1.00 96.17 41  B 1 
ATOM 1216 C CB  . PHE B 2 41  ? -10.919 -2.169  12.104  1.00 96.17 41  B 1 
ATOM 1217 C CG  . PHE B 2 41  ? -11.344 -3.583  12.464  1.00 96.29 41  B 1 
ATOM 1218 C CD1 . PHE B 2 41  ? -12.106 -3.831  13.621  1.00 94.75 41  B 1 
ATOM 1219 C CD2 . PHE B 2 41  ? -11.027 -4.640  11.601  1.00 94.98 41  B 1 
ATOM 1220 C CE1 . PHE B 2 41  ? -12.534 -5.129  13.920  1.00 94.37 41  B 1 
ATOM 1221 C CE2 . PHE B 2 41  ? -11.444 -5.948  11.900  1.00 94.22 41  B 1 
ATOM 1222 C CZ  . PHE B 2 41  ? -12.194 -6.192  13.057  1.00 94.43 41  B 1 
ATOM 1223 N N   . ILE B 2 42  ? -13.772 -0.849  12.238  1.00 96.96 42  B 1 
ATOM 1224 C CA  . ILE B 2 42  ? -15.176 -0.895  12.651  1.00 96.97 42  B 1 
ATOM 1225 C C   . ILE B 2 42  ? -16.098 -0.583  11.461  1.00 96.83 42  B 1 
ATOM 1226 O O   . ILE B 2 42  ? -16.991 -1.374  11.153  1.00 96.08 42  B 1 
ATOM 1227 C CB  . ILE B 2 42  ? -15.429 0.059   13.845  1.00 96.48 42  B 1 
ATOM 1228 C CG1 . ILE B 2 42  ? -14.693 -0.446  15.107  1.00 91.95 42  B 1 
ATOM 1229 C CG2 . ILE B 2 42  ? -16.936 0.190   14.138  1.00 91.09 42  B 1 
ATOM 1230 C CD1 . ILE B 2 42  ? -14.558 0.619   16.209  1.00 83.81 42  B 1 
ATOM 1231 N N   . PHE B 2 43  ? -15.862 0.537   10.758  1.00 96.78 43  B 1 
ATOM 1232 C CA  . PHE B 2 43  ? -16.709 0.931   9.629   1.00 96.38 43  B 1 
ATOM 1233 C C   . PHE B 2 43  ? -16.586 -0.027  8.450   1.00 96.19 43  B 1 
ATOM 1234 O O   . PHE B 2 43  ? -17.597 -0.401  7.849   1.00 94.24 43  B 1 
ATOM 1235 C CB  . PHE B 2 43  ? -16.365 2.366   9.202   1.00 95.33 43  B 1 
ATOM 1236 C CG  . PHE B 2 43  ? -16.871 3.428   10.154  1.00 91.15 43  B 1 
ATOM 1237 C CD1 . PHE B 2 43  ? -18.250 3.595   10.355  1.00 84.03 43  B 1 
ATOM 1238 C CD2 . PHE B 2 43  ? -15.975 4.265   10.846  1.00 83.19 43  B 1 
ATOM 1239 C CE1 . PHE B 2 43  ? -18.735 4.569   11.242  1.00 79.50 43  B 1 
ATOM 1240 C CE2 . PHE B 2 43  ? -16.449 5.238   11.732  1.00 78.56 43  B 1 
ATOM 1241 C CZ  . PHE B 2 43  ? -17.829 5.385   11.933  1.00 79.23 43  B 1 
ATOM 1242 N N   . GLY B 2 44  ? -15.374 -0.478  8.130   1.00 96.59 44  B 1 
ATOM 1243 C CA  . GLY B 2 44  ? -15.120 -1.404  7.039   1.00 96.26 44  B 1 
ATOM 1244 C C   . GLY B 2 44  ? -15.690 -2.786  7.294   1.00 96.46 44  B 1 
ATOM 1245 O O   . GLY B 2 44  ? -16.323 -3.368  6.413   1.00 95.41 44  B 1 
ATOM 1246 N N   . PHE B 2 45  ? -15.550 -3.321  8.517   1.00 97.13 45  B 1 
ATOM 1247 C CA  . PHE B 2 45  ? -16.079 -4.634  8.880   1.00 97.03 45  B 1 
ATOM 1248 C C   . PHE B 2 45  ? -17.610 -4.639  8.838   1.00 96.66 45  B 1 
ATOM 1249 O O   . PHE B 2 45  ? -18.203 -5.469  8.149   1.00 95.66 45  B 1 
ATOM 1250 C CB  . PHE B 2 45  ? -15.556 -5.046  10.258  1.00 96.86 45  B 1 
ATOM 1251 C CG  . PHE B 2 45  ? -15.946 -6.453  10.650  1.00 96.13 45  B 1 
ATOM 1252 C CD1 . PHE B 2 45  ? -17.082 -6.687  11.439  1.00 92.78 45  B 1 
ATOM 1253 C CD2 . PHE B 2 45  ? -15.185 -7.547  10.198  1.00 92.96 45  B 1 
ATOM 1254 C CE1 . PHE B 2 45  ? -17.459 -7.997  11.772  1.00 92.02 45  B 1 
ATOM 1255 C CE2 . PHE B 2 45  ? -15.556 -8.849  10.521  1.00 92.01 45  B 1 
ATOM 1256 C CZ  . PHE B 2 45  ? -16.689 -9.087  11.311  1.00 92.41 45  B 1 
ATOM 1257 N N   . VAL B 2 46  ? -18.256 -3.668  9.480   1.00 96.76 46  B 1 
ATOM 1258 C CA  . VAL B 2 46  ? -19.724 -3.549  9.454   1.00 96.30 46  B 1 
ATOM 1259 C C   . VAL B 2 46  ? -20.231 -3.340  8.030   1.00 95.92 46  B 1 
ATOM 1260 O O   . VAL B 2 46  ? -21.178 -4.003  7.606   1.00 94.82 46  B 1 
ATOM 1261 C CB  . VAL B 2 46  ? -20.197 -2.413  10.389  1.00 95.58 46  B 1 
ATOM 1262 C CG1 . VAL B 2 46  ? -21.701 -2.163  10.281  1.00 90.79 46  B 1 
ATOM 1263 C CG2 . VAL B 2 46  ? -19.896 -2.757  11.851  1.00 90.87 46  B 1 
ATOM 1264 N N   . GLY B 2 47  ? -19.589 -2.463  7.254   1.00 95.55 47  B 1 
ATOM 1265 C CA  . GLY B 2 47  ? -19.967 -2.171  5.881   1.00 94.92 47  B 1 
ATOM 1266 C C   . GLY B 2 47  ? -19.852 -3.382  4.954   1.00 94.99 47  B 1 
ATOM 1267 O O   . GLY B 2 47  ? -20.818 -3.724  4.275   1.00 93.90 47  B 1 
ATOM 1268 N N   . ASN B 2 48  ? -18.720 -4.084  4.952   1.00 95.95 48  B 1 
ATOM 1269 C CA  . ASN B 2 48  ? -18.507 -5.252  4.097   1.00 95.84 48  B 1 
ATOM 1270 C C   . ASN B 2 48  ? -19.372 -6.450  4.508   1.00 95.21 48  B 1 
ATOM 1271 O O   . ASN B 2 48  ? -19.949 -7.109  3.649   1.00 93.87 48  B 1 
ATOM 1272 C CB  . ASN B 2 48  ? -17.006 -5.596  4.048   1.00 95.82 48  B 1 
ATOM 1273 C CG  . ASN B 2 48  ? -16.272 -4.655  3.117   1.00 94.86 48  B 1 
ATOM 1274 O OD1 . ASN B 2 48  ? -16.588 -4.531  1.948   1.00 86.65 48  B 1 
ATOM 1275 N ND2 . ASN B 2 48  ? -15.291 -3.938  3.609   1.00 87.58 48  B 1 
ATOM 1276 N N   . MET B 2 49  ? -19.561 -6.685  5.809   1.00 96.25 49  B 1 
ATOM 1277 C CA  . MET B 2 49  ? -20.497 -7.714  6.286   1.00 95.96 49  B 1 
ATOM 1278 C C   . MET B 2 49  ? -21.928 -7.430  5.833   1.00 95.48 49  B 1 
ATOM 1279 O O   . MET B 2 49  ? -22.633 -8.338  5.386   1.00 93.89 49  B 1 
ATOM 1280 C CB  . MET B 2 49  ? -20.437 -7.820  7.817   1.00 95.75 49  B 1 
ATOM 1281 C CG  . MET B 2 49  ? -19.167 -8.539  8.291   1.00 89.12 49  B 1 
ATOM 1282 S SD  . MET B 2 49  ? -18.981 -10.257 7.712   1.00 85.98 49  B 1 
ATOM 1283 C CE  . MET B 2 49  ? -20.340 -11.068 8.591   1.00 73.29 49  B 1 
ATOM 1284 N N   . LEU B 2 50  ? -22.352 -6.169  5.854   1.00 94.65 50  B 1 
ATOM 1285 C CA  . LEU B 2 50  ? -23.664 -5.769  5.369   1.00 93.55 50  B 1 
ATOM 1286 C C   . LEU B 2 50  ? -23.815 -5.992  3.852   1.00 93.39 50  B 1 
ATOM 1287 O O   . LEU B 2 50  ? -24.841 -6.500  3.403   1.00 91.60 50  B 1 
ATOM 1288 C CB  . LEU B 2 50  ? -23.879 -4.303  5.762   1.00 92.17 50  B 1 
ATOM 1289 C CG  . LEU B 2 50  ? -25.292 -3.768  5.485   1.00 82.95 50  B 1 
ATOM 1290 C CD1 . LEU B 2 50  ? -26.349 -4.455  6.360   1.00 79.26 50  B 1 
ATOM 1291 C CD2 . LEU B 2 50  ? -25.301 -2.275  5.793   1.00 78.87 50  B 1 
ATOM 1292 N N   . VAL B 2 51  ? -22.776 -5.681  3.066   1.00 94.08 51  B 1 
ATOM 1293 C CA  . VAL B 2 51  ? -22.741 -5.954  1.619   1.00 93.33 51  B 1 
ATOM 1294 C C   . VAL B 2 51  ? -22.884 -7.455  1.353   1.00 92.96 51  B 1 
ATOM 1295 O O   . VAL B 2 51  ? -23.726 -7.848  0.540   1.00 91.87 51  B 1 
ATOM 1296 C CB  . VAL B 2 51  ? -21.456 -5.399  0.972   1.00 92.78 51  B 1 
ATOM 1297 C CG1 . VAL B 2 51  ? -21.273 -5.852  -0.481  1.00 89.11 51  B 1 
ATOM 1298 C CG2 . VAL B 2 51  ? -21.482 -3.868  0.953   1.00 90.08 51  B 1 
ATOM 1299 N N   . ILE B 2 52  ? -22.124 -8.298  2.054   1.00 94.32 52  B 1 
ATOM 1300 C CA  . ILE B 2 52  ? -22.177 -9.759  1.916   1.00 94.21 52  B 1 
ATOM 1301 C C   . ILE B 2 52  ? -23.579 -10.281 2.252   1.00 93.56 52  B 1 
ATOM 1302 O O   . ILE B 2 52  ? -24.162 -11.027 1.466   1.00 91.96 52  B 1 
ATOM 1303 C CB  . ILE B 2 52  ? -21.080 -10.419 2.791   1.00 94.33 52  B 1 
ATOM 1304 C CG1 . ILE B 2 52  ? -19.687 -10.103 2.205   1.00 92.02 52  B 1 
ATOM 1305 C CG2 . ILE B 2 52  ? -21.284 -11.936 2.885   1.00 92.17 52  B 1 
ATOM 1306 C CD1 . ILE B 2 52  ? -18.526 -10.448 3.147   1.00 89.01 52  B 1 
ATOM 1307 N N   . LEU B 2 53  ? -24.168 -9.837  3.363   1.00 93.03 53  B 1 
ATOM 1308 C CA  . LEU B 2 53  ? -25.510 -10.246 3.782   1.00 92.30 53  B 1 
ATOM 1309 C C   . LEU B 2 53  ? -26.578 -9.856  2.749   1.00 91.67 53  B 1 
ATOM 1310 O O   . LEU B 2 53  ? -27.456 -10.658 2.438   1.00 89.39 53  B 1 
ATOM 1311 C CB  . LEU B 2 53  ? -25.836 -9.620  5.147   1.00 91.64 53  B 1 
ATOM 1312 C CG  . LEU B 2 53  ? -25.086 -10.260 6.332   1.00 85.34 53  B 1 
ATOM 1313 C CD1 . LEU B 2 53  ? -25.322 -9.413  7.591   1.00 80.64 53  B 1 
ATOM 1314 C CD2 . LEU B 2 53  ? -25.559 -11.680 6.616   1.00 80.61 53  B 1 
ATOM 1315 N N   . ILE B 2 54  ? -26.493 -8.657  2.168   1.00 91.68 54  B 1 
ATOM 1316 C CA  . ILE B 2 54  ? -27.431 -8.200  1.134   1.00 90.89 54  B 1 
ATOM 1317 C C   . ILE B 2 54  ? -27.266 -9.007  -0.157  1.00 90.09 54  B 1 
ATOM 1318 O O   . ILE B 2 54  ? -28.263 -9.419  -0.756  1.00 88.00 54  B 1 
ATOM 1319 C CB  . ILE B 2 54  ? -27.287 -6.684  0.907   1.00 90.09 54  B 1 
ATOM 1320 C CG1 . ILE B 2 54  ? -27.859 -5.956  2.145   1.00 85.52 54  B 1 
ATOM 1321 C CG2 . ILE B 2 54  ? -27.994 -6.218  -0.375  1.00 84.99 54  B 1 
ATOM 1322 C CD1 . ILE B 2 54  ? -27.521 -4.470  2.186   1.00 77.47 54  B 1 
ATOM 1323 N N   . LEU B 2 55  ? -26.025 -9.274  -0.592  1.00 91.32 55  B 1 
ATOM 1324 C CA  . LEU B 2 55  ? -25.758 -10.052 -1.800  1.00 90.40 55  B 1 
ATOM 1325 C C   . LEU B 2 55  ? -26.280 -11.490 -1.674  1.00 89.58 55  B 1 
ATOM 1326 O O   . LEU B 2 55  ? -26.901 -11.991 -2.612  1.00 86.70 55  B 1 
ATOM 1327 C CB  . LEU B 2 55  ? -24.254 -10.032 -2.108  1.00 90.01 55  B 1 
ATOM 1328 C CG  . LEU B 2 55  ? -23.753 -8.698  -2.704  1.00 88.25 55  B 1 
ATOM 1329 C CD1 . LEU B 2 55  ? -22.234 -8.713  -2.786  1.00 85.78 55  B 1 
ATOM 1330 C CD2 . LEU B 2 55  ? -24.293 -8.475  -4.119  1.00 85.80 55  B 1 
ATOM 1331 N N   . ILE B 2 56  ? -26.080 -12.134 -0.525  1.00 91.14 56  B 1 
ATOM 1332 C CA  . ILE B 2 56  ? -26.514 -13.516 -0.290  1.00 90.90 56  B 1 
ATOM 1333 C C   . ILE B 2 56  ? -28.034 -13.597 -0.082  1.00 89.24 56  B 1 
ATOM 1334 O O   . ILE B 2 56  ? -28.707 -14.360 -0.768  1.00 84.98 56  B 1 
ATOM 1335 C CB  . ILE B 2 56  ? -25.714 -14.138 0.876   1.00 90.86 56  B 1 
ATOM 1336 C CG1 . ILE B 2 56  ? -24.219 -14.237 0.490   1.00 86.25 56  B 1 
ATOM 1337 C CG2 . ILE B 2 56  ? -26.268 -15.527 1.245   1.00 85.15 56  B 1 
ATOM 1338 C CD1 . ILE B 2 56  ? -23.297 -14.690 1.635   1.00 81.70 56  B 1 
ATOM 1339 N N   . ASN B 2 57  ? -28.587 -12.794 0.831   1.00 89.93 57  B 1 
ATOM 1340 C CA  . ASN B 2 57  ? -29.984 -12.931 1.246   1.00 88.01 57  B 1 
ATOM 1341 C C   . ASN B 2 57  ? -30.975 -12.237 0.313   1.00 86.49 57  B 1 
ATOM 1342 O O   . ASN B 2 57  ? -32.065 -12.759 0.072   1.00 80.62 57  B 1 
ATOM 1343 C CB  . ASN B 2 57  ? -30.144 -12.410 2.686   1.00 85.94 57  B 1 
ATOM 1344 C CG  . ASN B 2 57  ? -29.418 -13.277 3.697   1.00 80.22 57  B 1 
ATOM 1345 O OD1 . ASN B 2 57  ? -29.340 -14.481 3.574   1.00 70.26 57  B 1 
ATOM 1346 N ND2 . ASN B 2 57  ? -28.890 -12.685 4.746   1.00 70.39 57  B 1 
ATOM 1347 N N   . CYS B 2 58  ? -30.627 -11.066 -0.230  1.00 85.48 58  B 1 
ATOM 1348 C CA  . CYS B 2 58  ? -31.542 -10.267 -1.041  1.00 82.81 58  B 1 
ATOM 1349 C C   . CYS B 2 58  ? -31.370 -10.542 -2.538  1.00 81.73 58  B 1 
ATOM 1350 O O   . CYS B 2 58  ? -32.353 -10.782 -3.233  1.00 75.68 58  B 1 
ATOM 1351 C CB  . CYS B 2 58  ? -31.380 -8.771  -0.728  1.00 79.47 58  B 1 
ATOM 1352 S SG  . CYS B 2 58  ? -31.730 -8.446  1.028   1.00 71.97 58  B 1 
ATOM 1353 N N   . LYS B 2 59  ? -30.122 -10.509 -3.053  1.00 81.73 59  B 1 
ATOM 1354 C CA  . LYS B 2 59  ? -29.862 -10.740 -4.482  1.00 79.11 59  B 1 
ATOM 1355 C C   . LYS B 2 59  ? -29.735 -12.216 -4.858  1.00 79.02 59  B 1 
ATOM 1356 O O   . LYS B 2 59  ? -29.947 -12.543 -6.025  1.00 72.61 59  B 1 
ATOM 1357 C CB  . LYS B 2 59  ? -28.613 -9.978  -4.930  1.00 74.20 59  B 1 
ATOM 1358 C CG  . LYS B 2 59  ? -28.914 -8.510  -5.224  1.00 68.99 59  B 1 
ATOM 1359 C CD  . LYS B 2 59  ? -27.707 -7.937  -5.975  1.00 65.65 59  B 1 
ATOM 1360 C CE  . LYS B 2 59  ? -28.060 -6.741  -6.850  1.00 59.60 59  B 1 
ATOM 1361 N NZ  . LYS B 2 59  ? -27.058 -6.629  -7.911  1.00 54.60 59  B 1 
ATOM 1362 N N   . ARG B 2 60  ? -29.401 -13.097 -3.919  1.00 83.69 60  B 1 
ATOM 1363 C CA  . ARG B 2 60  ? -29.222 -14.549 -4.111  1.00 84.59 60  B 1 
ATOM 1364 C C   . ARG B 2 60  ? -28.222 -14.908 -5.225  1.00 84.72 60  B 1 
ATOM 1365 O O   . ARG B 2 60  ? -28.375 -15.949 -5.852  1.00 77.80 60  B 1 
ATOM 1366 C CB  . ARG B 2 60  ? -30.583 -15.254 -4.303  1.00 79.56 60  B 1 
ATOM 1367 C CG  . ARG B 2 60  ? -31.561 -15.049 -3.141  1.00 72.82 60  B 1 
ATOM 1368 C CD  . ARG B 2 60  ? -32.801 -15.919 -3.386  1.00 67.30 60  B 1 
ATOM 1369 N NE  . ARG B 2 60  ? -33.766 -15.830 -2.278  1.00 59.62 60  B 1 
ATOM 1370 C CZ  . ARG B 2 60  ? -34.859 -16.565 -2.133  1.00 52.62 60  B 1 
ATOM 1371 N NH1 . ARG B 2 60  ? -35.214 -17.454 -3.020  1.00 47.60 60  B 1 
ATOM 1372 N NH2 . ARG B 2 60  ? -35.621 -16.415 -1.081  1.00 46.97 60  B 1 
ATOM 1373 N N   . LEU B 2 61  ? -27.225 -14.063 -5.485  1.00 83.69 61  B 1 
ATOM 1374 C CA  . LEU B 2 61  ? -26.111 -14.305 -6.418  1.00 85.09 61  B 1 
ATOM 1375 C C   . LEU B 2 61  ? -26.567 -14.776 -7.814  1.00 85.49 61  B 1 
ATOM 1376 O O   . LEU B 2 61  ? -26.047 -15.739 -8.377  1.00 79.82 61  B 1 
ATOM 1377 C CB  . LEU B 2 61  ? -25.090 -15.266 -5.776  1.00 82.78 61  B 1 
ATOM 1378 C CG  . LEU B 2 61  ? -24.521 -14.788 -4.424  1.00 82.85 61  B 1 
ATOM 1379 C CD1 . LEU B 2 61  ? -23.665 -15.897 -3.800  1.00 78.32 61  B 1 
ATOM 1380 C CD2 . LEU B 2 61  ? -23.662 -13.531 -4.586  1.00 80.56 61  B 1 
ATOM 1381 N N   . LYS B 2 62  ? -27.572 -14.093 -8.396  1.00 84.52 62  B 1 
ATOM 1382 C CA  . LYS B 2 62  ? -28.184 -14.487 -9.674  1.00 84.46 62  B 1 
ATOM 1383 C C   . LYS B 2 62  ? -27.374 -14.062 -10.901 1.00 84.69 62  B 1 
ATOM 1384 O O   . LYS B 2 62  ? -27.671 -14.517 -12.001 1.00 78.49 62  B 1 
ATOM 1385 C CB  . LYS B 2 62  ? -29.609 -13.927 -9.767  1.00 81.21 62  B 1 
ATOM 1386 C CG  . LYS B 2 62  ? -30.565 -14.570 -8.750  1.00 74.93 62  B 1 
ATOM 1387 C CD  . LYS B 2 62  ? -31.983 -14.033 -8.965  1.00 68.19 62  B 1 
ATOM 1388 C CE  . LYS B 2 62  ? -32.964 -14.673 -7.990  1.00 59.47 62  B 1 
ATOM 1389 N NZ  . LYS B 2 62  ? -34.361 -14.227 -8.247  1.00 51.85 62  B 1 
ATOM 1390 N N   . SER B 2 63  ? -26.401 -13.184 -10.756 1.00 86.82 63  B 1 
ATOM 1391 C CA  . SER B 2 63  ? -25.601 -12.680 -11.870 1.00 87.48 63  B 1 
ATOM 1392 C C   . SER B 2 63  ? -24.105 -12.829 -11.621 1.00 89.14 63  B 1 
ATOM 1393 O O   . SER B 2 63  ? -23.640 -12.833 -10.482 1.00 87.01 63  B 1 
ATOM 1394 C CB  . SER B 2 63  ? -25.981 -11.234 -12.198 1.00 83.20 63  B 1 
ATOM 1395 O OG  . SER B 2 63  ? -25.431 -10.304 -11.284 1.00 73.12 63  B 1 
ATOM 1396 N N   . MET B 2 64  ? -23.327 -12.890 -12.710 1.00 87.71 64  B 1 
ATOM 1397 C CA  . MET B 2 64  ? -21.861 -12.887 -12.673 1.00 89.78 64  B 1 
ATOM 1398 C C   . MET B 2 64  ? -21.306 -11.667 -11.927 1.00 90.41 64  B 1 
ATOM 1399 O O   . MET B 2 64  ? -20.360 -11.769 -11.155 1.00 88.52 64  B 1 
ATOM 1400 C CB  . MET B 2 64  ? -21.387 -12.901 -14.128 1.00 87.94 64  B 1 
ATOM 1401 C CG  . MET B 2 64  ? -19.883 -13.112 -14.285 1.00 83.30 64  B 1 
ATOM 1402 S SD  . MET B 2 64  ? -19.430 -13.077 -16.042 1.00 81.37 64  B 1 
ATOM 1403 C CE  . MET B 2 64  ? -17.732 -13.676 -15.976 1.00 74.39 64  B 1 
ATOM 1404 N N   . THR B 2 65  ? -21.953 -10.500 -12.099 1.00 89.66 65  B 1 
ATOM 1405 C CA  . THR B 2 65  ? -21.588 -9.269  -11.384 1.00 89.46 65  B 1 
ATOM 1406 C C   . THR B 2 65  ? -21.761 -9.415  -9.875  1.00 90.55 65  B 1 
ATOM 1407 O O   . THR B 2 65  ? -20.917 -8.935  -9.131  1.00 89.77 65  B 1 
ATOM 1408 C CB  . THR B 2 65  ? -22.441 -8.092  -11.858 1.00 87.47 65  B 1 
ATOM 1409 O OG1 . THR B 2 65  ? -22.469 -8.039  -13.265 1.00 80.28 65  B 1 
ATOM 1410 C CG2 . THR B 2 65  ? -21.922 -6.744  -11.366 1.00 79.72 65  B 1 
ATOM 1411 N N   . ASP B 2 66  ? -22.809 -10.097 -9.402  1.00 90.55 66  B 1 
ATOM 1412 C CA  . ASP B 2 66  ? -23.044 -10.299 -7.971  1.00 90.35 66  B 1 
ATOM 1413 C C   . ASP B 2 66  ? -21.942 -11.178 -7.346  1.00 91.95 66  B 1 
ATOM 1414 O O   . ASP B 2 66  ? -21.532 -10.923 -6.227  1.00 91.51 66  B 1 
ATOM 1415 C CB  . ASP B 2 66  ? -24.426 -10.923 -7.730  1.00 88.44 66  B 1 
ATOM 1416 C CG  . ASP B 2 66  ? -25.591 -10.086 -8.254  1.00 84.91 66  B 1 
ATOM 1417 O OD1 . ASP B 2 66  ? -25.538 -8.838  -8.217  1.00 81.05 66  B 1 
ATOM 1418 O OD2 . ASP B 2 66  ? -26.592 -10.683 -8.723  1.00 81.45 66  B 1 
ATOM 1419 N N   . ILE B 2 67  ? -21.431 -12.166 -8.102  1.00 92.46 67  B 1 
ATOM 1420 C CA  . ILE B 2 67  ? -20.316 -13.016 -7.660  1.00 93.57 67  B 1 
ATOM 1421 C C   . ILE B 2 67  ? -19.037 -12.192 -7.524  1.00 94.32 67  B 1 
ATOM 1422 O O   . ILE B 2 67  ? -18.344 -12.305 -6.520  1.00 93.90 67  B 1 
ATOM 1423 C CB  . ILE B 2 67  ? -20.109 -14.203 -8.623  1.00 93.14 67  B 1 
ATOM 1424 C CG1 . ILE B 2 67  ? -21.368 -15.093 -8.603  1.00 88.76 67  B 1 
ATOM 1425 C CG2 . ILE B 2 67  ? -18.864 -15.024 -8.249  1.00 88.63 67  B 1 
ATOM 1426 C CD1 . ILE B 2 67  ? -21.353 -16.162 -9.684  1.00 79.47 67  B 1 
ATOM 1427 N N   . TYR B 2 68  ? -18.725 -11.347 -8.507  1.00 94.04 68  B 1 
ATOM 1428 C CA  . TYR B 2 68  ? -17.539 -10.493 -8.426  1.00 94.54 68  B 1 
ATOM 1429 C C   . TYR B 2 68  ? -17.624 -9.464  -7.300  1.00 94.86 68  B 1 
ATOM 1430 O O   . TYR B 2 68  ? -16.638 -9.242  -6.611  1.00 94.16 68  B 1 
ATOM 1431 C CB  . TYR B 2 68  ? -17.293 -9.819  -9.774  1.00 94.50 68  B 1 
ATOM 1432 C CG  . TYR B 2 68  ? -16.954 -10.742 -10.929 1.00 94.65 68  B 1 
ATOM 1433 C CD1 . TYR B 2 68  ? -16.391 -12.016 -10.718 1.00 92.64 68  B 1 
ATOM 1434 C CD2 . TYR B 2 68  ? -17.154 -10.289 -12.246 1.00 92.70 68  B 1 
ATOM 1435 C CE1 . TYR B 2 68  ? -16.020 -12.830 -11.795 1.00 92.10 68  B 1 
ATOM 1436 C CE2 . TYR B 2 68  ? -16.781 -11.086 -13.335 1.00 92.04 68  B 1 
ATOM 1437 C CZ  . TYR B 2 68  ? -16.213 -12.354 -13.107 1.00 93.40 68  B 1 
ATOM 1438 O OH  . TYR B 2 68  ? -15.813 -13.128 -14.166 1.00 92.18 68  B 1 
ATOM 1439 N N   . LEU B 2 69  ? -18.805 -8.903  -7.052  1.00 93.44 69  B 1 
ATOM 1440 C CA  . LEU B 2 69  ? -19.019 -7.981  -5.936  1.00 93.19 69  B 1 
ATOM 1441 C C   . LEU B 2 69  ? -18.912 -8.685  -4.576  1.00 93.86 69  B 1 
ATOM 1442 O O   . LEU B 2 69  ? -18.364 -8.102  -3.649  1.00 93.39 69  B 1 
ATOM 1443 C CB  . LEU B 2 69  ? -20.394 -7.318  -6.085  1.00 92.23 69  B 1 
ATOM 1444 C CG  . LEU B 2 69  ? -20.449 -6.319  -7.256  1.00 89.68 69  B 1 
ATOM 1445 C CD1 . LEU B 2 69  ? -21.897 -5.975  -7.589  1.00 87.34 69  B 1 
ATOM 1446 C CD2 . LEU B 2 69  ? -19.711 -5.018  -6.929  1.00 87.26 69  B 1 
ATOM 1447 N N   . LEU B 2 70  ? -19.380 -9.933  -4.467  1.00 94.13 70  B 1 
ATOM 1448 C CA  . LEU B 2 70  ? -19.198 -10.747 -3.267  1.00 94.69 70  B 1 
ATOM 1449 C C   . LEU B 2 70  ? -17.711 -11.014 -3.009  1.00 95.25 70  B 1 
ATOM 1450 O O   . LEU B 2 70  ? -17.241 -10.797 -1.900  1.00 95.10 70  B 1 
ATOM 1451 C CB  . LEU B 2 70  ? -19.977 -12.061 -3.421  1.00 94.50 70  B 1 
ATOM 1452 C CG  . LEU B 2 70  ? -19.816 -13.018 -2.223  1.00 93.23 70  B 1 
ATOM 1453 C CD1 . LEU B 2 70  ? -20.485 -12.457 -0.959  1.00 90.19 70  B 1 
ATOM 1454 C CD2 . LEU B 2 70  ? -20.456 -14.363 -2.537  1.00 90.13 70  B 1 
ATOM 1455 N N   . ASN B 2 71  ? -16.956 -11.443 -4.035  1.00 95.36 71  B 1 
ATOM 1456 C CA  . ASN B 2 71  ? -15.532 -11.713 -3.893  1.00 95.97 71  B 1 
ATOM 1457 C C   . ASN B 2 71  ? -14.725 -10.450 -3.584  1.00 96.28 71  B 1 
ATOM 1458 O O   . ASN B 2 71  ? -13.792 -10.518 -2.787  1.00 95.80 71  B 1 
ATOM 1459 C CB  . ASN B 2 71  ? -15.013 -12.418 -5.153  1.00 95.92 71  B 1 
ATOM 1460 C CG  . ASN B 2 71  ? -15.438 -13.869 -5.204  1.00 95.01 71  B 1 
ATOM 1461 O OD1 . ASN B 2 71  ? -14.965 -14.707 -4.463  1.00 87.28 71  B 1 
ATOM 1462 N ND2 . ASN B 2 71  ? -16.345 -14.216 -6.091  1.00 87.62 71  B 1 
ATOM 1463 N N   . LEU B 2 72  ? -15.110 -9.297  -4.131  1.00 95.96 72  B 1 
ATOM 1464 C CA  . LEU B 2 72  ? -14.510 -8.004  -3.778  1.00 96.04 72  B 1 
ATOM 1465 C C   . LEU B 2 72  ? -14.748 -7.666  -2.301  1.00 96.10 72  B 1 
ATOM 1466 O O   . LEU B 2 72  ? -13.817 -7.263  -1.612  1.00 95.53 72  B 1 
ATOM 1467 C CB  . LEU B 2 72  ? -15.065 -6.920  -4.721  1.00 95.70 72  B 1 
ATOM 1468 C CG  . LEU B 2 72  ? -14.516 -5.508  -4.446  1.00 94.58 72  B 1 
ATOM 1469 C CD1 . LEU B 2 72  ? -13.002 -5.428  -4.641  1.00 92.70 72  B 1 
ATOM 1470 C CD2 . LEU B 2 72  ? -15.156 -4.515  -5.421  1.00 92.48 72  B 1 
ATOM 1471 N N   . ALA B 2 73  ? -15.946 -7.891  -1.774  1.00 96.11 73  B 1 
ATOM 1472 C CA  . ALA B 2 73  ? -16.217 -7.673  -0.354  1.00 95.89 73  B 1 
ATOM 1473 C C   . ALA B 2 73  ? -15.436 -8.643  0.546   1.00 96.18 73  B 1 
ATOM 1474 O O   . ALA B 2 73  ? -14.983 -8.262  1.625   1.00 95.33 73  B 1 
ATOM 1475 C CB  . ALA B 2 73  ? -17.729 -7.775  -0.124  1.00 95.17 73  B 1 
ATOM 1476 N N   . ILE B 2 74  ? -15.227 -9.903  0.103   1.00 96.69 74  B 1 
ATOM 1477 C CA  . ILE B 2 74  ? -14.397 -10.878 0.819   1.00 96.84 74  B 1 
ATOM 1478 C C   . ILE B 2 74  ? -12.922 -10.454 0.804   1.00 96.88 74  B 1 
ATOM 1479 O O   . ILE B 2 74  ? -12.256 -10.569 1.833   1.00 96.15 74  B 1 
ATOM 1480 C CB  . ILE B 2 74  ? -14.593 -12.297 0.240   1.00 96.54 74  B 1 
ATOM 1481 C CG1 . ILE B 2 74  ? -16.030 -12.804 0.491   1.00 94.38 74  B 1 
ATOM 1482 C CG2 . ILE B 2 74  ? -13.595 -13.301 0.849   1.00 94.47 74  B 1 
ATOM 1483 C CD1 . ILE B 2 74  ? -16.415 -14.030 -0.339  1.00 88.99 74  B 1 
ATOM 1484 N N   . SER B 2 75  ? -12.400 -9.932  -0.313  1.00 97.15 75  B 1 
ATOM 1485 C CA  . SER B 2 75  ? -11.025 -9.442  -0.381  1.00 96.80 75  B 1 
ATOM 1486 C C   . SER B 2 75  ? -10.792 -8.244  0.537   1.00 96.62 75  B 1 
ATOM 1487 O O   . SER B 2 75  ? -9.809  -8.227  1.281   1.00 94.99 75  B 1 
ATOM 1488 C CB  . SER B 2 75  ? -10.611 -9.111  -1.820  1.00 95.76 75  B 1 
ATOM 1489 O OG  . SER B 2 75  ? -11.280 -8.019  -2.374  1.00 77.98 75  B 1 
ATOM 1490 N N   . ASP B 2 76  ? -11.741 -7.308  0.590   1.00 96.63 76  B 1 
ATOM 1491 C CA  . ASP B 2 76  ? -11.702 -6.181  1.517   1.00 96.22 76  B 1 
ATOM 1492 C C   . ASP B 2 76  ? -11.772 -6.663  2.974   1.00 96.34 76  B 1 
ATOM 1493 O O   . ASP B 2 76  ? -11.068 -6.134  3.831   1.00 95.05 76  B 1 
ATOM 1494 C CB  . ASP B 2 76  ? -12.867 -5.221  1.234   1.00 95.71 76  B 1 
ATOM 1495 C CG  . ASP B 2 76  ? -12.718 -4.367  -0.031  1.00 92.84 76  B 1 
ATOM 1496 O OD1 . ASP B 2 76  ? -11.580 -4.194  -0.519  1.00 88.33 76  B 1 
ATOM 1497 O OD2 . ASP B 2 76  ? -13.753 -3.825  -0.483  1.00 88.49 76  B 1 
ATOM 1498 N N   . LEU B 2 77  ? -12.554 -7.706  3.266   1.00 96.80 77  B 1 
ATOM 1499 C CA  . LEU B 2 77  ? -12.642 -8.294  4.601   1.00 96.65 77  B 1 
ATOM 1500 C C   . LEU B 2 77  ? -11.315 -8.945  5.028   1.00 96.44 77  B 1 
ATOM 1501 O O   . LEU B 2 77  ? -10.881 -8.749  6.160   1.00 95.22 77  B 1 
ATOM 1502 C CB  . LEU B 2 77  ? -13.807 -9.303  4.641   1.00 96.06 77  B 1 
ATOM 1503 C CG  . LEU B 2 77  ? -14.224 -9.682  6.079   1.00 91.41 77  B 1 
ATOM 1504 C CD1 . LEU B 2 77  ? -14.980 -8.544  6.753   1.00 88.73 77  B 1 
ATOM 1505 C CD2 . LEU B 2 77  ? -15.131 -10.903 6.051   1.00 89.39 77  B 1 
ATOM 1506 N N   . PHE B 2 78  ? -10.636 -9.679  4.131   1.00 96.56 78  B 1 
ATOM 1507 C CA  . PHE B 2 78  ? -9.309  -10.243 4.411   1.00 96.24 78  B 1 
ATOM 1508 C C   . PHE B 2 78  ? -8.279  -9.162  4.706   1.00 95.76 78  B 1 
ATOM 1509 O O   . PHE B 2 78  ? -7.498  -9.300  5.649   1.00 93.79 78  B 1 
ATOM 1510 C CB  . PHE B 2 78  ? -8.837  -11.108 3.236   1.00 95.69 78  B 1 
ATOM 1511 C CG  . PHE B 2 78  ? -9.492  -12.469 3.079   1.00 95.22 78  B 1 
ATOM 1512 C CD1 . PHE B 2 78  ? -10.428 -12.974 4.003   1.00 90.55 78  B 1 
ATOM 1513 C CD2 . PHE B 2 78  ? -9.107  -13.284 1.988   1.00 90.02 78  B 1 
ATOM 1514 C CE1 . PHE B 2 78  ? -10.971 -14.256 3.849   1.00 88.73 78  B 1 
ATOM 1515 C CE2 . PHE B 2 78  ? -9.643  -14.561 1.836   1.00 89.31 78  B 1 
ATOM 1516 C CZ  . PHE B 2 78  ? -10.574 -15.055 2.757   1.00 90.62 78  B 1 
ATOM 1517 N N   . PHE B 2 79  ? -8.312  -8.068  3.958   1.00 94.89 79  B 1 
ATOM 1518 C CA  . PHE B 2 79  ? -7.467  -6.920  4.225   1.00 94.49 79  B 1 
ATOM 1519 C C   . PHE B 2 79  ? -7.791  -6.306  5.600   1.00 94.35 79  B 1 
ATOM 1520 O O   . PHE B 2 79  ? -6.890  -6.115  6.426   1.00 93.37 79  B 1 
ATOM 1521 C CB  . PHE B 2 79  ? -7.634  -5.912  3.084   1.00 93.38 79  B 1 
ATOM 1522 C CG  . PHE B 2 79  ? -6.584  -4.831  3.098   1.00 93.52 79  B 1 
ATOM 1523 C CD1 . PHE B 2 79  ? -6.708  -3.716  3.952   1.00 91.44 79  B 1 
ATOM 1524 C CD2 . PHE B 2 79  ? -5.470  -4.925  2.239   1.00 91.30 79  B 1 
ATOM 1525 C CE1 . PHE B 2 79  ? -5.738  -2.701  3.941   1.00 89.85 79  B 1 
ATOM 1526 C CE2 . PHE B 2 79  ? -4.505  -3.913  2.227   1.00 89.37 79  B 1 
ATOM 1527 C CZ  . PHE B 2 79  ? -4.642  -2.797  3.075   1.00 89.95 79  B 1 
ATOM 1528 N N   . LEU B 2 80  ? -9.078  -6.089  5.905   1.00 95.45 80  B 1 
ATOM 1529 C CA  . LEU B 2 80  ? -9.557  -5.524  7.166   1.00 95.76 80  B 1 
ATOM 1530 C C   . LEU B 2 80  ? -9.167  -6.342  8.392   1.00 95.55 80  B 1 
ATOM 1531 O O   . LEU B 2 80  ? -8.809  -5.754  9.404   1.00 94.22 80  B 1 
ATOM 1532 C CB  . LEU B 2 80  ? -11.086 -5.398  7.109   1.00 95.10 80  B 1 
ATOM 1533 C CG  . LEU B 2 80  ? -11.543 -4.130  6.398   1.00 91.53 80  B 1 
ATOM 1534 C CD1 . LEU B 2 80  ? -12.998 -4.276  5.981   1.00 89.37 80  B 1 
ATOM 1535 C CD2 . LEU B 2 80  ? -11.411 -2.917  7.330   1.00 89.42 80  B 1 
ATOM 1536 N N   . LEU B 2 81  ? -9.179  -7.683  8.309   1.00 96.07 81  B 1 
ATOM 1537 C CA  . LEU B 2 81  ? -8.786  -8.554  9.420   1.00 95.62 81  B 1 
ATOM 1538 C C   . LEU B 2 81  ? -7.332  -8.336  9.861   1.00 94.90 81  B 1 
ATOM 1539 O O   . LEU B 2 81  ? -6.996  -8.633  11.005  1.00 93.28 81  B 1 
ATOM 1540 C CB  . LEU B 2 81  ? -8.999  -10.021 9.020   1.00 95.19 81  B 1 
ATOM 1541 C CG  . LEU B 2 81  ? -10.479 -10.465 8.986   1.00 90.08 81  B 1 
ATOM 1542 C CD1 . LEU B 2 81  ? -10.573 -11.871 8.395   1.00 85.05 81  B 1 
ATOM 1543 C CD2 . LEU B 2 81  ? -11.118 -10.472 10.365  1.00 85.46 81  B 1 
ATOM 1544 N N   . THR B 2 82  ? -6.473  -7.790  9.001   1.00 94.57 82  B 1 
ATOM 1545 C CA  . THR B 2 82  ? -5.078  -7.482  9.343   1.00 93.86 82  B 1 
ATOM 1546 C C   . THR B 2 82  ? -4.929  -6.139  10.054  1.00 93.73 82  B 1 
ATOM 1547 O O   . THR B 2 82  ? -4.020  -5.979  10.871  1.00 92.19 82  B 1 
ATOM 1548 C CB  . THR B 2 82  ? -4.163  -7.546  8.122   1.00 92.66 82  B 1 
ATOM 1549 O OG1 . THR B 2 82  ? -4.335  -6.455  7.249   1.00 86.74 82  B 1 
ATOM 1550 C CG2 . THR B 2 82  ? -4.350  -8.823  7.301   1.00 87.16 82  B 1 
ATOM 1551 N N   . VAL B 2 83  ? -5.826  -5.187  9.810   1.00 94.14 83  B 1 
ATOM 1552 C CA  . VAL B 2 83  ? -5.719  -3.793  10.263  1.00 93.71 83  B 1 
ATOM 1553 C C   . VAL B 2 83  ? -5.572  -3.645  11.791  1.00 93.26 83  B 1 
ATOM 1554 O O   . VAL B 2 83  ? -4.706  -2.876  12.206  1.00 92.13 83  B 1 
ATOM 1555 C CB  . VAL B 2 83  ? -6.888  -2.943  9.719   1.00 93.35 83  B 1 
ATOM 1556 C CG1 . VAL B 2 83  ? -6.880  -1.505  10.255  1.00 89.40 83  B 1 
ATOM 1557 C CG2 . VAL B 2 83  ? -6.827  -2.852  8.189   1.00 89.82 83  B 1 
ATOM 1558 N N   . PRO B 2 84  ? -6.307  -4.370  12.659  1.00 93.78 84  B 1 
ATOM 1559 C CA  . PRO B 2 84  ? -6.138  -4.272  14.113  1.00 93.42 84  B 1 
ATOM 1560 C C   . PRO B 2 84  ? -4.738  -4.679  14.595  1.00 92.85 84  B 1 
ATOM 1561 O O   . PRO B 2 84  ? -4.197  -4.069  15.511  1.00 91.05 84  B 1 
ATOM 1562 C CB  . PRO B 2 84  ? -7.200  -5.193  14.716  1.00 93.05 84  B 1 
ATOM 1563 C CG  . PRO B 2 84  ? -8.261  -5.291  13.633  1.00 91.74 84  B 1 
ATOM 1564 C CD  . PRO B 2 84  ? -7.441  -5.236  12.359  1.00 94.41 84  B 1 
ATOM 1565 N N   . PHE B 2 85  ? -4.138  -5.687  13.946  1.00 92.88 85  B 1 
ATOM 1566 C CA  . PHE B 2 85  ? -2.796  -6.156  14.280  1.00 92.78 85  B 1 
ATOM 1567 C C   . PHE B 2 85  ? -1.740  -5.124  13.889  1.00 91.58 85  B 1 
ATOM 1568 O O   . PHE B 2 85  ? -0.816  -4.860  14.656  1.00 89.66 85  B 1 
ATOM 1569 C CB  . PHE B 2 85  ? -2.525  -7.489  13.587  1.00 93.25 85  B 1 
ATOM 1570 C CG  . PHE B 2 85  ? -3.466  -8.596  13.994  1.00 93.88 85  B 1 
ATOM 1571 C CD1 . PHE B 2 85  ? -3.158  -9.416  15.098  1.00 92.56 85  B 1 
ATOM 1572 C CD2 . PHE B 2 85  ? -4.658  -8.824  13.282  1.00 92.77 85  B 1 
ATOM 1573 C CE1 . PHE B 2 85  ? -4.019  -10.450 15.472  1.00 92.30 85  B 1 
ATOM 1574 C CE2 . PHE B 2 85  ? -5.520  -9.851  13.655  1.00 92.39 85  B 1 
ATOM 1575 C CZ  . PHE B 2 85  ? -5.205  -10.680 14.752  1.00 93.02 85  B 1 
ATOM 1576 N N   . TRP B 2 86  ? -1.920  -4.471  12.736  1.00 90.11 86  B 1 
ATOM 1577 C CA  . TRP B 2 86  ? -1.076  -3.350  12.333  1.00 88.65 86  B 1 
ATOM 1578 C C   . TRP B 2 86  ? -1.247  -2.161  13.277  1.00 87.97 86  B 1 
ATOM 1579 O O   . TRP B 2 86  ? -0.250  -1.553  13.672  1.00 86.00 86  B 1 
ATOM 1580 C CB  . TRP B 2 86  ? -1.375  -2.974  10.879  1.00 87.78 86  B 1 
ATOM 1581 C CG  . TRP B 2 86  ? -1.239  -4.084  9.875   1.00 86.85 86  B 1 
ATOM 1582 C CD1 . TRP B 2 86  ? -2.156  -4.394  8.940   1.00 83.87 86  B 1 
ATOM 1583 C CD2 . TRP B 2 86  ? -0.156  -5.047  9.707   1.00 86.32 86  B 1 
ATOM 1584 N NE1 . TRP B 2 86  ? -1.720  -5.479  8.198   1.00 83.47 86  B 1 
ATOM 1585 C CE2 . TRP B 2 86  ? -0.501  -5.920  8.646   1.00 84.71 86  B 1 
ATOM 1586 C CE3 . TRP B 2 86  ? 1.082   -5.271  10.352  1.00 82.80 86  B 1 
ATOM 1587 C CZ2 . TRP B 2 86  ? 0.327   -6.992  8.247   1.00 82.38 86  B 1 
ATOM 1588 C CZ3 . TRP B 2 86  ? 1.912   -6.341  9.952   1.00 80.50 86  B 1 
ATOM 1589 C CH2 . TRP B 2 86  ? 1.535   -7.187  8.910   1.00 81.73 86  B 1 
ATOM 1590 N N   . ALA B 2 87  ? -2.456  -1.847  13.726  1.00 88.95 87  B 1 
ATOM 1591 C CA  . ALA B 2 87  ? -2.698  -0.788  14.696  1.00 88.75 87  B 1 
ATOM 1592 C C   . ALA B 2 87  ? -1.931  -1.012  16.016  1.00 88.41 87  B 1 
ATOM 1593 O O   . ALA B 2 87  ? -1.269  -0.096  16.508  1.00 86.81 87  B 1 
ATOM 1594 C CB  . ALA B 2 87  ? -4.207  -0.676  14.939  1.00 89.01 87  B 1 
ATOM 1595 N N   . HIS B 2 88  ? -1.964  -2.249  16.541  1.00 89.38 88  B 1 
ATOM 1596 C CA  . HIS B 2 88  ? -1.192  -2.625  17.726  1.00 89.20 88  B 1 
ATOM 1597 C C   . HIS B 2 88  ? 0.320   -2.516  17.477  1.00 88.33 88  B 1 
ATOM 1598 O O   . HIS B 2 88  ? 1.043   -1.939  18.289  1.00 86.53 88  B 1 
ATOM 1599 C CB  . HIS B 2 88  ? -1.575  -4.034  18.170  1.00 89.69 88  B 1 
ATOM 1600 C CG  . HIS B 2 88  ? -0.895  -4.431  19.443  1.00 89.23 88  B 1 
ATOM 1601 N ND1 . HIS B 2 88  ? -1.262  -4.027  20.717  1.00 78.10 88  B 1 
ATOM 1602 C CD2 . HIS B 2 88  ? 0.242   -5.198  19.562  1.00 78.83 88  B 1 
ATOM 1603 C CE1 . HIS B 2 88  ? -0.370  -4.549  21.575  1.00 80.75 88  B 1 
ATOM 1604 N NE2 . HIS B 2 88  ? 0.549   -5.260  20.907  1.00 82.86 88  B 1 
ATOM 1605 N N   . TYR B 2 89  ? 0.795   -2.993  16.335  1.00 88.06 89  B 1 
ATOM 1606 C CA  . TYR B 2 89  ? 2.209   -2.925  15.970  1.00 86.54 89  B 1 
ATOM 1607 C C   . TYR B 2 89  ? 2.728   -1.484  15.838  1.00 85.22 89  B 1 
ATOM 1608 O O   . TYR B 2 89  ? 3.865   -1.193  16.217  1.00 82.76 89  B 1 
ATOM 1609 C CB  . TYR B 2 89  ? 2.427   -3.708  14.667  1.00 85.10 89  B 1 
ATOM 1610 C CG  . TYR B 2 89  ? 3.870   -3.755  14.207  1.00 84.23 89  B 1 
ATOM 1611 C CD1 . TYR B 2 89  ? 4.228   -3.399  12.885  1.00 81.79 89  B 1 
ATOM 1612 C CD2 . TYR B 2 89  ? 4.885   -4.154  15.101  1.00 82.25 89  B 1 
ATOM 1613 C CE1 . TYR B 2 89  ? 5.563   -3.438  12.472  1.00 81.45 89  B 1 
ATOM 1614 C CE2 . TYR B 2 89  ? 6.230   -4.182  14.695  1.00 81.11 89  B 1 
ATOM 1615 C CZ  . TYR B 2 89  ? 6.564   -3.827  13.381  1.00 81.16 89  B 1 
ATOM 1616 O OH  . TYR B 2 89  ? 7.882   -3.853  13.002  1.00 78.55 89  B 1 
ATOM 1617 N N   . ALA B 2 90  ? 1.899   -0.552  15.355  1.00 84.38 90  B 1 
ATOM 1618 C CA  . ALA B 2 90  ? 2.256   0.869   15.309  1.00 82.98 90  B 1 
ATOM 1619 C C   . ALA B 2 90  ? 2.409   1.480   16.706  1.00 82.44 90  B 1 
ATOM 1620 O O   . ALA B 2 90  ? 3.307   2.293   16.924  1.00 80.08 90  B 1 
ATOM 1621 C CB  . ALA B 2 90  ? 1.175   1.632   14.531  1.00 81.39 90  B 1 
ATOM 1622 N N   . ALA B 2 91  ? 1.537   1.084   17.649  1.00 83.91 91  B 1 
ATOM 1623 C CA  . ALA B 2 91  ? 1.524   1.619   19.003  1.00 83.84 91  B 1 
ATOM 1624 C C   . ALA B 2 91  ? 2.667   1.082   19.874  1.00 83.34 91  B 1 
ATOM 1625 O O   . ALA B 2 91  ? 3.236   1.834   20.667  1.00 80.06 91  B 1 
ATOM 1626 C CB  . ALA B 2 91  ? 0.165   1.300   19.630  1.00 83.64 91  B 1 
ATOM 1627 N N   . ALA B 2 92  ? 3.003   -0.203  19.710  1.00 83.16 92  B 1 
ATOM 1628 C CA  . ALA B 2 92  ? 3.958   -0.891  20.566  1.00 83.08 92  B 1 
ATOM 1629 C C   . ALA B 2 92  ? 5.032   -1.625  19.740  1.00 82.85 92  B 1 
ATOM 1630 O O   . ALA B 2 92  ? 5.929   -1.012  19.167  1.00 77.76 92  B 1 
ATOM 1631 C CB  . ALA B 2 92  ? 3.176   -1.787  21.547  1.00 81.21 92  B 1 
ATOM 1632 N N   . GLN B 2 93  ? 4.943   -2.953  19.687  1.00 81.94 93  B 1 
ATOM 1633 C CA  . GLN B 2 93  ? 5.847   -3.865  19.000  1.00 82.68 93  B 1 
ATOM 1634 C C   . GLN B 2 93  ? 5.058   -5.050  18.444  1.00 83.43 93  B 1 
ATOM 1635 O O   . GLN B 2 93  ? 3.843   -5.164  18.661  1.00 81.17 93  B 1 
ATOM 1636 C CB  . GLN B 2 93  ? 6.975   -4.299  19.956  1.00 80.46 93  B 1 
ATOM 1637 C CG  . GLN B 2 93  ? 6.454   -5.052  21.195  1.00 75.87 93  B 1 
ATOM 1638 C CD  . GLN B 2 93  ? 7.555   -5.559  22.119  1.00 76.35 93  B 1 
ATOM 1639 O OE1 . GLN B 2 93  ? 8.738   -5.309  21.949  1.00 71.09 93  B 1 
ATOM 1640 N NE2 . GLN B 2 93  ? 7.177   -6.310  23.133  1.00 69.70 93  B 1 
ATOM 1641 N N   . TRP B 2 94  ? 5.718   -5.950  17.732  1.00 85.84 94  B 1 
ATOM 1642 C CA  . TRP B 2 94  ? 5.089   -7.155  17.211  1.00 87.19 94  B 1 
ATOM 1643 C C   . TRP B 2 94  ? 5.051   -8.265  18.272  1.00 87.48 94  B 1 
ATOM 1644 O O   . TRP B 2 94  ? 6.020   -9.012  18.428  1.00 85.55 94  B 1 
ATOM 1645 C CB  . TRP B 2 94  ? 5.799   -7.596  15.939  1.00 86.74 94  B 1 
ATOM 1646 C CG  . TRP B 2 94  ? 5.047   -8.689  15.252  1.00 87.51 94  B 1 
ATOM 1647 C CD1 . TRP B 2 94  ? 5.290   -10.017 15.368  1.00 86.05 94  B 1 
ATOM 1648 C CD2 . TRP B 2 94  ? 3.853   -8.560  14.427  1.00 88.09 94  B 1 
ATOM 1649 N NE1 . TRP B 2 94  ? 4.334   -10.722 14.661  1.00 86.29 94  B 1 
ATOM 1650 C CE2 . TRP B 2 94  ? 3.423   -9.861  14.078  1.00 87.03 94  B 1 
ATOM 1651 C CE3 . TRP B 2 94  ? 3.097   -7.462  13.967  1.00 85.74 94  B 1 
ATOM 1652 C CZ2 . TRP B 2 94  ? 2.269   -10.079 13.307  1.00 85.21 94  B 1 
ATOM 1653 C CZ3 . TRP B 2 94  ? 1.954   -7.679  13.192  1.00 84.81 94  B 1 
ATOM 1654 C CH2 . TRP B 2 94  ? 1.529   -8.968  12.869  1.00 85.08 94  B 1 
ATOM 1655 N N   . ASP B 2 95  ? 3.921   -8.420  18.952  1.00 90.46 95  B 1 
ATOM 1656 C CA  . ASP B 2 95  ? 3.745   -9.393  20.033  1.00 91.23 95  B 1 
ATOM 1657 C C   . ASP B 2 95  ? 3.110   -10.728 19.586  1.00 91.90 95  B 1 
ATOM 1658 O O   . ASP B 2 95  ? 2.942   -11.649 20.386  1.00 88.79 95  B 1 
ATOM 1659 C CB  . ASP B 2 95  ? 2.955   -8.736  21.182  1.00 89.56 95  B 1 
ATOM 1660 C CG  . ASP B 2 95  ? 3.728   -7.559  21.794  1.00 87.08 95  B 1 
ATOM 1661 O OD1 . ASP B 2 95  ? 4.917   -7.755  22.147  1.00 79.66 95  B 1 
ATOM 1662 O OD2 . ASP B 2 95  ? 3.148   -6.464  21.897  1.00 81.70 95  B 1 
ATOM 1663 N N   . PHE B 2 96  ? 2.768   -10.861 18.291  1.00 92.40 96  B 1 
ATOM 1664 C CA  . PHE B 2 96  ? 1.986   -11.996 17.775  1.00 93.29 96  B 1 
ATOM 1665 C C   . PHE B 2 96  ? 2.834   -13.181 17.271  1.00 93.02 96  B 1 
ATOM 1666 O O   . PHE B 2 96  ? 2.293   -14.205 16.842  1.00 88.48 96  B 1 
ATOM 1667 C CB  . PHE B 2 96  ? 1.019   -11.489 16.709  1.00 92.60 96  B 1 
ATOM 1668 C CG  . PHE B 2 96  ? 0.168   -10.313 17.145  1.00 93.13 96  B 1 
ATOM 1669 C CD1 . PHE B 2 96  ? -0.895  -10.504 18.054  1.00 89.94 96  B 1 
ATOM 1670 C CD2 . PHE B 2 96  ? 0.453   -9.020  16.682  1.00 89.84 96  B 1 
ATOM 1671 C CE1 . PHE B 2 96  ? -1.652  -9.414  18.492  1.00 88.57 96  B 1 
ATOM 1672 C CE2 . PHE B 2 96  ? -0.302  -7.927  17.119  1.00 88.61 96  B 1 
ATOM 1673 C CZ  . PHE B 2 96  ? -1.358  -8.123  18.027  1.00 88.89 96  B 1 
ATOM 1674 N N   . GLY B 2 97  ? 4.152   -13.076 17.287  1.00 91.07 97  B 1 
ATOM 1675 C CA  . GLY B 2 97  ? 5.071   -14.113 16.832  1.00 91.41 97  B 1 
ATOM 1676 C C   . GLY B 2 97  ? 5.227   -14.228 15.314  1.00 92.27 97  B 1 
ATOM 1677 O O   . GLY B 2 97  ? 4.584   -13.540 14.520  1.00 90.33 97  B 1 
ATOM 1678 N N   . ASN B 2 98  ? 6.121   -15.128 14.881  1.00 92.54 98  B 1 
ATOM 1679 C CA  . ASN B 2 98  ? 6.537   -15.250 13.478  1.00 92.68 98  B 1 
ATOM 1680 C C   . ASN B 2 98  ? 5.429   -15.807 12.567  1.00 93.39 98  B 1 
ATOM 1681 O O   . ASN B 2 98  ? 5.218   -15.289 11.471  1.00 92.33 98  B 1 
ATOM 1682 C CB  . ASN B 2 98  ? 7.794   -16.121 13.413  1.00 90.92 98  B 1 
ATOM 1683 C CG  . ASN B 2 98  ? 8.344   -16.194 11.992  1.00 87.73 98  B 1 
ATOM 1684 O OD1 . ASN B 2 98  ? 8.679   -15.200 11.390  1.00 79.60 98  B 1 
ATOM 1685 N ND2 . ASN B 2 98  ? 8.430   -17.372 11.425  1.00 79.73 98  B 1 
ATOM 1686 N N   . THR B 2 99  ? 4.711   -16.847 13.008  1.00 94.94 99  B 1 
ATOM 1687 C CA  . THR B 2 99  ? 3.647   -17.474 12.214  1.00 95.30 99  B 1 
ATOM 1688 C C   . THR B 2 99  ? 2.528   -16.486 11.900  1.00 95.26 99  B 1 
ATOM 1689 O O   . THR B 2 99  ? 2.081   -16.390 10.769  1.00 94.16 99  B 1 
ATOM 1690 C CB  . THR B 2 99  ? 3.063   -18.692 12.945  1.00 94.91 99  B 1 
ATOM 1691 O OG1 . THR B 2 99  ? 4.118   -19.522 13.390  1.00 84.96 99  B 1 
ATOM 1692 C CG2 . THR B 2 99  ? 2.153   -19.536 12.059  1.00 82.35 99  B 1 
ATOM 1693 N N   . MET B 2 100 ? 2.118   -15.699 12.906  1.00 94.60 100 B 1 
ATOM 1694 C CA  . MET B 2 100 ? 1.082   -14.690 12.726  1.00 94.47 100 B 1 
ATOM 1695 C C   . MET B 2 100 ? 1.563   -13.539 11.831  1.00 93.85 100 B 1 
ATOM 1696 O O   . MET B 2 100 ? 0.799   -13.061 10.999  1.00 92.54 100 B 1 
ATOM 1697 C CB  . MET B 2 100 ? 0.615   -14.196 14.098  1.00 93.93 100 B 1 
ATOM 1698 C CG  . MET B 2 100 ? -0.716  -13.461 14.016  1.00 87.78 100 B 1 
ATOM 1699 S SD  . MET B 2 100 ? -2.127  -14.477 13.486  1.00 83.48 100 B 1 
ATOM 1700 C CE  . MET B 2 100 ? -2.510  -15.334 15.024  1.00 72.60 100 B 1 
ATOM 1701 N N   . CYS B 2 101 ? 2.833   -13.157 11.910  1.00 92.22 101 B 1 
ATOM 1702 C CA  . CYS B 2 101 ? 3.444   -12.168 11.018  1.00 91.38 101 B 1 
ATOM 1703 C C   . CYS B 2 101 ? 3.360   -12.604 9.552   1.00 91.72 101 B 1 
ATOM 1704 O O   . CYS B 2 101 ? 2.904   -11.837 8.701   1.00 90.55 101 B 1 
ATOM 1705 C CB  . CYS B 2 101 ? 4.894   -11.935 11.471  1.00 89.25 101 B 1 
ATOM 1706 S SG  . CYS B 2 101 ? 5.933   -10.933 10.370  1.00 84.21 101 B 1 
ATOM 1707 N N   . GLN B 2 102 ? 3.717   -13.858 9.244   1.00 91.83 102 B 1 
ATOM 1708 C CA  . GLN B 2 102 ? 3.626   -14.407 7.888   1.00 92.40 102 B 1 
ATOM 1709 C C   . GLN B 2 102 ? 2.172   -14.529 7.412   1.00 92.78 102 B 1 
ATOM 1710 O O   . GLN B 2 102 ? 1.865   -14.145 6.285   1.00 92.07 102 B 1 
ATOM 1711 C CB  . GLN B 2 102 ? 4.319   -15.775 7.834   1.00 92.44 102 B 1 
ATOM 1712 C CG  . GLN B 2 102 ? 5.843   -15.631 7.951   1.00 89.35 102 B 1 
ATOM 1713 C CD  . GLN B 2 102 ? 6.578   -16.974 7.875   1.00 87.83 102 B 1 
ATOM 1714 O OE1 . GLN B 2 102 ? 6.067   -18.029 8.213   1.00 81.14 102 B 1 
ATOM 1715 N NE2 . GLN B 2 102 ? 7.811   -16.970 7.444   1.00 77.76 102 B 1 
ATOM 1716 N N   . LEU B 2 103 ? 1.270   -15.008 8.266   1.00 93.94 103 B 1 
ATOM 1717 C CA  . LEU B 2 103 ? -0.143  -15.166 7.947   1.00 94.38 103 B 1 
ATOM 1718 C C   . LEU B 2 103 ? -0.809  -13.820 7.631   1.00 94.23 103 B 1 
ATOM 1719 O O   . LEU B 2 103 ? -1.457  -13.681 6.592   1.00 93.63 103 B 1 
ATOM 1720 C CB  . LEU B 2 103 ? -0.848  -15.862 9.125   1.00 94.57 103 B 1 
ATOM 1721 C CG  . LEU B 2 103 ? -2.346  -16.161 8.858   1.00 86.81 103 B 1 
ATOM 1722 C CD1 . LEU B 2 103 ? -2.521  -17.301 7.862   1.00 79.81 103 B 1 
ATOM 1723 C CD2 . LEU B 2 103 ? -3.042  -16.549 10.163  1.00 80.57 103 B 1 
ATOM 1724 N N   . LEU B 2 104 ? -0.623  -12.822 8.490   1.00 93.79 104 B 1 
ATOM 1725 C CA  . LEU B 2 104 ? -1.240  -11.503 8.322   1.00 93.41 104 B 1 
ATOM 1726 C C   . LEU B 2 104 ? -0.651  -10.739 7.140   1.00 92.94 104 B 1 
ATOM 1727 O O   . LEU B 2 104 ? -1.395  -10.118 6.392   1.00 91.98 104 B 1 
ATOM 1728 C CB  . LEU B 2 104 ? -1.085  -10.704 9.621   1.00 93.36 104 B 1 
ATOM 1729 C CG  . LEU B 2 104 ? -1.905  -11.272 10.792  1.00 91.97 104 B 1 
ATOM 1730 C CD1 . LEU B 2 104 ? -1.511  -10.537 12.069  1.00 89.43 104 B 1 
ATOM 1731 C CD2 . LEU B 2 104 ? -3.410  -11.108 10.594  1.00 89.09 104 B 1 
ATOM 1732 N N   . THR B 2 105 ? 0.657   -10.849 6.901   1.00 92.52 105 B 1 
ATOM 1733 C CA  . THR B 2 105 ? 1.271   -10.296 5.691   1.00 91.88 105 B 1 
ATOM 1734 C C   . THR B 2 105 ? 0.722   -10.971 4.437   1.00 92.33 105 B 1 
ATOM 1735 O O   . THR B 2 105 ? 0.430   -10.302 3.447   1.00 91.92 105 B 1 
ATOM 1736 C CB  . THR B 2 105 ? 2.797   -10.452 5.737   1.00 90.28 105 B 1 
ATOM 1737 O OG1 . THR B 2 105 ? 3.330   -9.843  6.885   1.00 83.01 105 B 1 
ATOM 1738 C CG2 . THR B 2 105 ? 3.467   -9.794  4.538   1.00 81.60 105 B 1 
ATOM 1739 N N   . GLY B 2 106 ? 0.510   -12.282 4.482   1.00 93.29 106 B 1 
ATOM 1740 C CA  . GLY B 2 106 ? -0.143  -13.028 3.416   1.00 93.57 106 B 1 
ATOM 1741 C C   . GLY B 2 106 ? -1.563  -12.542 3.144   1.00 93.97 106 B 1 
ATOM 1742 O O   . GLY B 2 106 ? -1.885  -12.218 2.005   1.00 93.58 106 B 1 
ATOM 1743 N N   . LEU B 2 107 ? -2.390  -12.436 4.179   1.00 94.33 107 B 1 
ATOM 1744 C CA  . LEU B 2 107 ? -3.765  -11.934 4.065   1.00 94.50 107 B 1 
ATOM 1745 C C   . LEU B 2 107 ? -3.821  -10.502 3.528   1.00 94.36 107 B 1 
ATOM 1746 O O   . LEU B 2 107 ? -4.665  -10.206 2.689   1.00 93.23 107 B 1 
ATOM 1747 C CB  . LEU B 2 107 ? -4.459  -12.008 5.433   1.00 94.50 107 B 1 
ATOM 1748 C CG  . LEU B 2 107 ? -4.852  -13.427 5.888   1.00 89.14 107 B 1 
ATOM 1749 C CD1 . LEU B 2 107 ? -5.395  -13.373 7.318   1.00 84.67 107 B 1 
ATOM 1750 C CD2 . LEU B 2 107 ? -5.938  -14.032 4.994   1.00 85.21 107 B 1 
ATOM 1751 N N   . TYR B 2 108 ? -2.894  -9.640  3.952   1.00 93.22 108 B 1 
ATOM 1752 C CA  . TYR B 2 108 ? -2.763  -8.280  3.424   1.00 92.79 108 B 1 
ATOM 1753 C C   . TYR B 2 108 ? -2.522  -8.286  1.910   1.00 93.16 108 B 1 
ATOM 1754 O O   . TYR B 2 108 ? -3.271  -7.658  1.162   1.00 92.66 108 B 1 
ATOM 1755 C CB  . TYR B 2 108 ? -1.635  -7.557  4.162   1.00 91.39 108 B 1 
ATOM 1756 C CG  . TYR B 2 108 ? -1.326  -6.191  3.587   1.00 90.56 108 B 1 
ATOM 1757 C CD1 . TYR B 2 108 ? -0.389  -6.032  2.545   1.00 87.78 108 B 1 
ATOM 1758 C CD2 . TYR B 2 108 ? -1.995  -5.061  4.088   1.00 87.49 108 B 1 
ATOM 1759 C CE1 . TYR B 2 108 ? -0.116  -4.765  2.008   1.00 86.13 108 B 1 
ATOM 1760 C CE2 . TYR B 2 108 ? -1.725  -3.780  3.561   1.00 85.44 108 B 1 
ATOM 1761 C CZ  . TYR B 2 108 ? -0.786  -3.632  2.523   1.00 85.54 108 B 1 
ATOM 1762 O OH  . TYR B 2 108 ? -0.515  -2.390  2.023   1.00 82.65 108 B 1 
ATOM 1763 N N   . PHE B 2 109 ? -1.524  -9.056  1.426   1.00 93.06 109 B 1 
ATOM 1764 C CA  . PHE B 2 109 ? -1.234  -9.111  -0.001  1.00 93.31 109 B 1 
ATOM 1765 C C   . PHE B 2 109 ? -2.324  -9.793  -0.815  1.00 94.23 109 B 1 
ATOM 1766 O O   . PHE B 2 109 ? -2.665  -9.311  -1.898  1.00 94.23 109 B 1 
ATOM 1767 C CB  . PHE B 2 109 ? 0.103   -9.814  -0.256  1.00 92.27 109 B 1 
ATOM 1768 C CG  . PHE B 2 109 ? 1.302   -8.960  0.065   1.00 90.82 109 B 1 
ATOM 1769 C CD1 . PHE B 2 109 ? 1.382   -7.667  -0.471  1.00 87.87 109 B 1 
ATOM 1770 C CD2 . PHE B 2 109 ? 2.301   -9.440  0.929   1.00 87.71 109 B 1 
ATOM 1771 C CE1 . PHE B 2 109 ? 2.417   -6.818  -0.079  1.00 86.23 109 B 1 
ATOM 1772 C CE2 . PHE B 2 109 ? 3.337   -8.594  1.324   1.00 85.78 109 B 1 
ATOM 1773 C CZ  . PHE B 2 109 ? 3.379   -7.271  0.844   1.00 86.14 109 B 1 
ATOM 1774 N N   . ILE B 2 110 ? -2.889  -10.888 -0.316  1.00 95.14 110 B 1 
ATOM 1775 C CA  . ILE B 2 110 ? -3.976  -11.594 -0.989  1.00 95.86 110 B 1 
ATOM 1776 C C   . ILE B 2 110 ? -5.189  -10.672 -1.111  1.00 95.80 110 B 1 
ATOM 1777 O O   . ILE B 2 110 ? -5.742  -10.556 -2.198  1.00 95.33 110 B 1 
ATOM 1778 C CB  . ILE B 2 110 ? -4.311  -12.915 -0.261  1.00 96.30 110 B 1 
ATOM 1779 C CG1 . ILE B 2 110 ? -3.150  -13.920 -0.414  1.00 93.76 110 B 1 
ATOM 1780 C CG2 . ILE B 2 110 ? -5.605  -13.536 -0.817  1.00 93.63 110 B 1 
ATOM 1781 C CD1 . ILE B 2 110 ? -3.231  -15.109 0.548   1.00 88.62 110 B 1 
ATOM 1782 N N   . GLY B 2 111 ? -5.560  -9.972  -0.042  1.00 95.62 111 B 1 
ATOM 1783 C CA  . GLY B 2 111 ? -6.640  -8.992  -0.052  1.00 95.32 111 B 1 
ATOM 1784 C C   . GLY B 2 111 ? -6.387  -7.841  -1.028  1.00 95.45 111 B 1 
ATOM 1785 O O   . GLY B 2 111 ? -7.261  -7.503  -1.823  1.00 94.64 111 B 1 
ATOM 1786 N N   . PHE B 2 112 ? -5.166  -7.295  -1.041  1.00 94.15 112 B 1 
ATOM 1787 C CA  . PHE B 2 112 ? -4.775  -6.226  -1.962  1.00 94.13 112 B 1 
ATOM 1788 C C   . PHE B 2 112 ? -4.855  -6.666  -3.431  1.00 94.77 112 B 1 
ATOM 1789 O O   . PHE B 2 112 ? -5.584  -6.066  -4.216  1.00 94.68 112 B 1 
ATOM 1790 C CB  . PHE B 2 112 ? -3.362  -5.743  -1.596  1.00 93.59 112 B 1 
ATOM 1791 C CG  . PHE B 2 112 ? -2.819  -4.687  -2.535  1.00 93.14 112 B 1 
ATOM 1792 C CD1 . PHE B 2 112 ? -1.800  -5.002  -3.449  1.00 91.20 112 B 1 
ATOM 1793 C CD2 . PHE B 2 112 ? -3.333  -3.375  -2.498  1.00 90.81 112 B 1 
ATOM 1794 C CE1 . PHE B 2 112 ? -1.293  -4.017  -4.313  1.00 90.04 112 B 1 
ATOM 1795 C CE2 . PHE B 2 112 ? -2.835  -2.393  -3.359  1.00 89.43 112 B 1 
ATOM 1796 C CZ  . PHE B 2 112 ? -1.814  -2.715  -4.267  1.00 89.60 112 B 1 
ATOM 1797 N N   . PHE B 2 113 ? -4.169  -7.753  -3.817  1.00 95.21 113 B 1 
ATOM 1798 C CA  . PHE B 2 113 ? -4.137  -8.205  -5.210  1.00 95.81 113 B 1 
ATOM 1799 C C   . PHE B 2 113 ? -5.496  -8.720  -5.690  1.00 96.56 113 B 1 
ATOM 1800 O O   . PHE B 2 113 ? -5.926  -8.377  -6.793  1.00 96.31 113 B 1 
ATOM 1801 C CB  . PHE B 2 113 ? -3.059  -9.286  -5.398  1.00 95.40 113 B 1 
ATOM 1802 C CG  . PHE B 2 113 ? -1.635  -8.782  -5.323  1.00 94.67 113 B 1 
ATOM 1803 C CD1 . PHE B 2 113 ? -1.191  -7.759  -6.181  1.00 92.77 113 B 1 
ATOM 1804 C CD2 . PHE B 2 113 ? -0.722  -9.337  -4.399  1.00 92.45 113 B 1 
ATOM 1805 C CE1 . PHE B 2 113 ? 0.127   -7.277  -6.112  1.00 91.58 113 B 1 
ATOM 1806 C CE2 . PHE B 2 113 ? 0.594   -8.863  -4.322  1.00 91.48 113 B 1 
ATOM 1807 C CZ  . PHE B 2 113 ? 1.019   -7.832  -5.176  1.00 91.61 113 B 1 
ATOM 1808 N N   . SER B 2 114 ? -6.211  -9.496  -4.876  1.00 96.75 114 B 1 
ATOM 1809 C CA  . SER B 2 114 ? -7.532  -9.986  -5.248  1.00 96.94 114 B 1 
ATOM 1810 C C   . SER B 2 114 ? -8.531  -8.843  -5.422  1.00 97.12 114 B 1 
ATOM 1811 O O   . SER B 2 114 ? -9.261  -8.841  -6.409  1.00 96.37 114 B 1 
ATOM 1812 C CB  . SER B 2 114 ? -8.058  -11.014 -4.248  1.00 96.27 114 B 1 
ATOM 1813 O OG  . SER B 2 114 ? -8.218  -10.456 -2.966  1.00 90.84 114 B 1 
ATOM 1814 N N   . GLY B 2 115 ? -8.501  -7.835  -4.560  1.00 96.54 115 B 1 
ATOM 1815 C CA  . GLY B 2 115 ? -9.341  -6.647  -4.693  1.00 96.39 115 B 1 
ATOM 1816 C C   . GLY B 2 115 ? -9.161  -5.945  -6.044  1.00 96.62 115 B 1 
ATOM 1817 O O   . GLY B 2 115 ? -10.133 -5.699  -6.756  1.00 95.83 115 B 1 
ATOM 1818 N N   . ILE B 2 116 ? -7.920  -5.721  -6.463  1.00 96.18 116 B 1 
ATOM 1819 C CA  . ILE B 2 116 ? -7.608  -5.131  -7.778  1.00 96.01 116 B 1 
ATOM 1820 C C   . ILE B 2 116 ? -8.117  -6.024  -8.911  1.00 96.50 116 B 1 
ATOM 1821 O O   . ILE B 2 116 ? -8.740  -5.537  -9.856  1.00 95.79 116 B 1 
ATOM 1822 C CB  . ILE B 2 116 ? -6.088  -4.913  -7.923  1.00 94.51 116 B 1 
ATOM 1823 C CG1 . ILE B 2 116 ? -5.571  -3.908  -6.880  1.00 79.13 116 B 1 
ATOM 1824 C CG2 . ILE B 2 116 ? -5.737  -4.403  -9.339  1.00 76.96 116 B 1 
ATOM 1825 C CD1 . ILE B 2 116 ? -4.073  -4.083  -6.624  1.00 69.19 116 B 1 
ATOM 1826 N N   . PHE B 2 117 ? -7.876  -7.340  -8.835  1.00 97.16 117 B 1 
ATOM 1827 C CA  . PHE B 2 117 ? -8.292  -8.268  -9.881  1.00 97.36 117 B 1 
ATOM 1828 C C   . PHE B 2 117 ? -9.812  -8.346  -10.006 1.00 97.10 117 B 1 
ATOM 1829 O O   . PHE B 2 117 ? -10.326 -8.382  -11.125 1.00 96.25 117 B 1 
ATOM 1830 C CB  . PHE B 2 117 ? -7.686  -9.653  -9.624  1.00 97.16 117 B 1 
ATOM 1831 C CG  . PHE B 2 117 ? -6.172  -9.746  -9.646  1.00 97.02 117 B 1 
ATOM 1832 C CD1 . PHE B 2 117 ? -5.374  -8.817  -10.337 1.00 94.89 117 B 1 
ATOM 1833 C CD2 . PHE B 2 117 ? -5.547  -10.807 -8.961  1.00 94.87 117 B 1 
ATOM 1834 C CE1 . PHE B 2 117 ? -3.976  -8.932  -10.336 1.00 94.30 117 B 1 
ATOM 1835 C CE2 . PHE B 2 117 ? -4.157  -10.927 -8.955  1.00 94.23 117 B 1 
ATOM 1836 C CZ  . PHE B 2 117 ? -3.359  -9.993  -9.637  1.00 94.84 117 B 1 
ATOM 1837 N N   . PHE B 2 118 ? -10.570 -8.296  -8.912  1.00 96.94 118 B 1 
ATOM 1838 C CA  . PHE B 2 118 ? -12.031 -8.253  -8.969  1.00 96.84 118 B 1 
ATOM 1839 C C   . PHE B 2 118 ? -12.573 -6.922  -9.515  1.00 96.49 118 B 1 
ATOM 1840 O O   . PHE B 2 118 ? -13.546 -6.940  -10.272 1.00 95.36 118 B 1 
ATOM 1841 C CB  . PHE B 2 118 ? -12.639 -8.609  -7.607  1.00 96.64 118 B 1 
ATOM 1842 C CG  . PHE B 2 118 ? -12.534 -10.084 -7.279  1.00 96.79 118 B 1 
ATOM 1843 C CD1 . PHE B 2 118 ? -13.130 -11.038 -8.121  1.00 95.63 118 B 1 
ATOM 1844 C CD2 . PHE B 2 118 ? -11.800 -10.521 -6.164  1.00 95.46 118 B 1 
ATOM 1845 C CE1 . PHE B 2 118 ? -12.961 -12.411 -7.878  1.00 95.09 118 B 1 
ATOM 1846 C CE2 . PHE B 2 118 ? -11.627 -11.887 -5.914  1.00 94.97 118 B 1 
ATOM 1847 C CZ  . PHE B 2 118 ? -12.199 -12.834 -6.776  1.00 95.54 118 B 1 
ATOM 1848 N N   . ILE B 2 119 ? -11.910 -5.791  -9.246  1.00 96.67 119 B 1 
ATOM 1849 C CA  . ILE B 2 119 ? -12.255 -4.505  -9.886  1.00 96.22 119 B 1 
ATOM 1850 C C   . ILE B 2 119 ? -12.019 -4.561  -11.408 1.00 96.04 119 B 1 
ATOM 1851 O O   . ILE B 2 119 ? -12.852 -4.096  -12.192 1.00 94.93 119 B 1 
ATOM 1852 C CB  . ILE B 2 119 ? -11.482 -3.343  -9.224  1.00 95.72 119 B 1 
ATOM 1853 C CG1 . ILE B 2 119 ? -11.969 -3.141  -7.771  1.00 93.67 119 B 1 
ATOM 1854 C CG2 . ILE B 2 119 ? -11.667 -2.034  -10.017 1.00 94.11 119 B 1 
ATOM 1855 C CD1 . ILE B 2 119 ? -11.066 -2.222  -6.929  1.00 92.41 119 B 1 
ATOM 1856 N N   . ILE B 2 120 ? -10.915 -5.183  -11.841 1.00 96.96 120 B 1 
ATOM 1857 C CA  . ILE B 2 120 ? -10.632 -5.419  -13.261 1.00 96.68 120 B 1 
ATOM 1858 C C   . ILE B 2 120 ? -11.708 -6.319  -13.880 1.00 96.23 120 B 1 
ATOM 1859 O O   . ILE B 2 120 ? -12.274 -5.964  -14.916 1.00 95.20 120 B 1 
ATOM 1860 C CB  . ILE B 2 120 ? -9.209  -6.012  -13.431 1.00 96.54 120 B 1 
ATOM 1861 C CG1 . ILE B 2 120 ? -8.154  -4.922  -13.130 1.00 94.01 120 B 1 
ATOM 1862 C CG2 . ILE B 2 120 ? -8.996  -6.594  -14.839 1.00 94.47 120 B 1 
ATOM 1863 C CD1 . ILE B 2 120 ? -6.723  -5.466  -13.002 1.00 92.57 120 B 1 
ATOM 1864 N N   . LEU B 2 121 ? -12.055 -7.447  -13.249 1.00 96.44 121 B 1 
ATOM 1865 C CA  . LEU B 2 121 ? -13.101 -8.351  -13.724 1.00 96.05 121 B 1 
ATOM 1866 C C   . LEU B 2 121 ? -14.471 -7.674  -13.815 1.00 95.35 121 B 1 
ATOM 1867 O O   . LEU B 2 121 ? -15.178 -7.866  -14.806 1.00 94.02 121 B 1 
ATOM 1868 C CB  . LEU B 2 121 ? -13.183 -9.587  -12.809 1.00 95.95 121 B 1 
ATOM 1869 C CG  . LEU B 2 121 ? -12.043 -10.608 -12.985 1.00 94.43 121 B 1 
ATOM 1870 C CD1 . LEU B 2 121 ? -12.241 -11.714 -11.956 1.00 92.07 121 B 1 
ATOM 1871 C CD2 . LEU B 2 121 ? -12.046 -11.246 -14.374 1.00 91.75 121 B 1 
ATOM 1872 N N   . LEU B 2 122 ? -14.829 -6.829  -12.848 1.00 95.19 122 B 1 
ATOM 1873 C CA  . LEU B 2 122 ? -16.053 -6.023  -12.895 1.00 94.32 122 B 1 
ATOM 1874 C C   . LEU B 2 122 ? -16.060 -5.067  -14.085 1.00 94.10 122 B 1 
ATOM 1875 O O   . LEU B 2 122 ? -17.082 -4.897  -14.747 1.00 92.67 122 B 1 
ATOM 1876 C CB  . LEU B 2 122 ? -16.189 -5.232  -11.583 1.00 93.67 122 B 1 
ATOM 1877 C CG  . LEU B 2 122 ? -16.718 -6.073  -10.403 1.00 91.88 122 B 1 
ATOM 1878 C CD1 . LEU B 2 122 ? -16.525 -5.304  -9.093  1.00 89.91 122 B 1 
ATOM 1879 C CD2 . LEU B 2 122 ? -18.210 -6.376  -10.569 1.00 89.97 122 B 1 
ATOM 1880 N N   . THR B 2 123 ? -14.916 -4.465  -14.401 1.00 95.19 123 B 1 
ATOM 1881 C CA  . THR B 2 123 ? -14.768 -3.560  -15.544 1.00 94.80 123 B 1 
ATOM 1882 C C   . THR B 2 123 ? -14.909 -4.311  -16.875 1.00 94.36 123 B 1 
ATOM 1883 O O   . THR B 2 123 ? -15.672 -3.879  -17.743 1.00 92.76 123 B 1 
ATOM 1884 C CB  . THR B 2 123 ? -13.428 -2.817  -15.462 1.00 94.54 123 B 1 
ATOM 1885 O OG1 . THR B 2 123 ? -13.396 -2.099  -14.257 1.00 84.47 123 B 1 
ATOM 1886 C CG2 . THR B 2 123 ? -13.263 -1.812  -16.598 1.00 84.96 123 B 1 
ATOM 1887 N N   . ILE B 2 124 ? -14.259 -5.473  -17.012 1.00 95.03 124 B 1 
ATOM 1888 C CA  . ILE B 2 124 ? -14.390 -6.349  -18.185 1.00 94.79 124 B 1 
ATOM 1889 C C   . ILE B 2 124 ? -15.830 -6.858  -18.327 1.00 93.94 124 B 1 
ATOM 1890 O O   . ILE B 2 124 ? -16.383 -6.838  -19.426 1.00 92.30 124 B 1 
ATOM 1891 C CB  . ILE B 2 124 ? -13.366 -7.506  -18.107 1.00 94.75 124 B 1 
ATOM 1892 C CG1 . ILE B 2 124 ? -11.922 -6.954  -18.183 1.00 92.64 124 B 1 
ATOM 1893 C CG2 . ILE B 2 124 ? -13.598 -8.525  -19.239 1.00 92.51 124 B 1 
ATOM 1894 C CD1 . ILE B 2 124 ? -10.837 -7.997  -17.843 1.00 88.84 124 B 1 
ATOM 1895 N N   . ASP B 2 125 ? -16.486 -7.248  -17.239 1.00 93.24 125 B 1 
ATOM 1896 C CA  . ASP B 2 125 ? -17.880 -7.684  -17.240 1.00 92.00 125 B 1 
ATOM 1897 C C   . ASP B 2 125 ? -18.829 -6.587  -17.753 1.00 91.61 125 B 1 
ATOM 1898 O O   . ASP B 2 125 ? -19.748 -6.857  -18.535 1.00 89.94 125 B 1 
ATOM 1899 C CB  . ASP B 2 125 ? -18.276 -8.131  -15.818 1.00 90.79 125 B 1 
ATOM 1900 C CG  . ASP B 2 125 ? -19.757 -8.524  -15.754 1.00 88.67 125 B 1 
ATOM 1901 O OD1 . ASP B 2 125 ? -20.145 -9.527  -16.368 1.00 84.23 125 B 1 
ATOM 1902 O OD2 . ASP B 2 125 ? -20.572 -7.779  -15.167 1.00 83.87 125 B 1 
ATOM 1903 N N   . ARG B 2 126 ? -18.592 -5.325  -17.381 1.00 91.57 126 B 1 
ATOM 1904 C CA  . ARG B 2 126 ? -19.352 -4.182  -17.919 1.00 90.78 126 B 1 
ATOM 1905 C C   . ARG B 2 126 ? -19.044 -3.933  -19.387 1.00 90.93 126 B 1 
ATOM 1906 O O   . ARG B 2 126 ? -19.986 -3.677  -20.143 1.00 88.85 126 B 1 
ATOM 1907 C CB  . ARG B 2 126 ? -19.074 -2.909  -17.105 1.00 88.75 126 B 1 
ATOM 1908 C CG  . ARG B 2 126 ? -19.641 -2.899  -15.686 1.00 81.15 126 B 1 
ATOM 1909 C CD  . ARG B 2 126 ? -21.152 -3.152  -15.621 1.00 78.51 126 B 1 
ATOM 1910 N NE  . ARG B 2 126 ? -21.451 -4.583  -15.485 1.00 76.17 126 B 1 
ATOM 1911 C CZ  . ARG B 2 126 ? -22.670 -5.115  -15.524 1.00 73.34 126 B 1 
ATOM 1912 N NH1 . ARG B 2 126 ? -23.720 -4.409  -15.790 1.00 64.18 126 B 1 
ATOM 1913 N NH2 . ARG B 2 126 ? -22.830 -6.376  -15.281 1.00 66.48 126 B 1 
ATOM 1914 N N   . TYR B 2 127 ? -17.782 -4.040  -19.793 1.00 91.62 127 B 1 
ATOM 1915 C CA  . TYR B 2 127 ? -17.391 -3.906  -21.188 1.00 92.27 127 B 1 
ATOM 1916 C C   . TYR B 2 127 ? -18.099 -4.941  -22.071 1.00 91.84 127 B 1 
ATOM 1917 O O   . TYR B 2 127 ? -18.769 -4.567  -23.032 1.00 90.94 127 B 1 
ATOM 1918 C CB  . TYR B 2 127 ? -15.858 -4.020  -21.306 1.00 92.86 127 B 1 
ATOM 1919 C CG  . TYR B 2 127 ? -15.371 -4.027  -22.734 1.00 93.38 127 B 1 
ATOM 1920 C CD1 . TYR B 2 127 ? -15.116 -5.249  -23.397 1.00 91.81 127 B 1 
ATOM 1921 C CD2 . TYR B 2 127 ? -15.188 -2.819  -23.422 1.00 92.27 127 B 1 
ATOM 1922 C CE1 . TYR B 2 127 ? -14.692 -5.252  -24.735 1.00 91.77 127 B 1 
ATOM 1923 C CE2 . TYR B 2 127 ? -14.766 -2.811  -24.761 1.00 91.89 127 B 1 
ATOM 1924 C CZ  . TYR B 2 127 ? -14.519 -4.033  -25.413 1.00 92.56 127 B 1 
ATOM 1925 O OH  . TYR B 2 127 ? -14.111 -4.035  -26.722 1.00 91.41 127 B 1 
ATOM 1926 N N   . LEU B 2 128 ? -18.088 -6.224  -21.685 1.00 92.02 128 B 1 
ATOM 1927 C CA  . LEU B 2 128 ? -18.778 -7.288  -22.410 1.00 91.75 128 B 1 
ATOM 1928 C C   . LEU B 2 128 ? -20.290 -7.040  -22.469 1.00 91.09 128 B 1 
ATOM 1929 O O   . LEU B 2 128 ? -20.895 -7.147  -23.537 1.00 89.50 128 B 1 
ATOM 1930 C CB  . LEU B 2 128 ? -18.477 -8.646  -21.749 1.00 91.80 128 B 1 
ATOM 1931 C CG  . LEU B 2 128 ? -17.019 -9.144  -21.914 1.00 86.82 128 B 1 
ATOM 1932 C CD1 . LEU B 2 128 ? -16.837 -10.424 -21.106 1.00 82.49 128 B 1 
ATOM 1933 C CD2 . LEU B 2 128 ? -16.683 -9.443  -23.374 1.00 81.84 128 B 1 
ATOM 1934 N N   . ALA B 2 129 ? -20.912 -6.640  -21.360 1.00 90.67 129 B 1 
ATOM 1935 C CA  . ALA B 2 129 ? -22.352 -6.396  -21.304 1.00 89.16 129 B 1 
ATOM 1936 C C   . ALA B 2 129 ? -22.826 -5.230  -22.184 1.00 88.77 129 B 1 
ATOM 1937 O O   . ALA B 2 129 ? -23.982 -5.224  -22.607 1.00 86.31 129 B 1 
ATOM 1938 C CB  . ALA B 2 129 ? -22.740 -6.140  -19.844 1.00 87.49 129 B 1 
ATOM 1939 N N   . VAL B 2 130 ? -21.975 -4.233  -22.430 1.00 89.66 130 B 1 
ATOM 1940 C CA  . VAL B 2 130 ? -22.333 -3.035  -23.211 1.00 89.36 130 B 1 
ATOM 1941 C C   . VAL B 2 130 ? -21.907 -3.168  -24.670 1.00 89.24 130 B 1 
ATOM 1942 O O   . VAL B 2 130 ? -22.700 -2.898  -25.559 1.00 87.25 130 B 1 
ATOM 1943 C CB  . VAL B 2 130 ? -21.742 -1.769  -22.555 1.00 88.08 130 B 1 
ATOM 1944 C CG1 . VAL B 2 130 ? -21.981 -0.519  -23.403 1.00 83.76 130 B 1 
ATOM 1945 C CG2 . VAL B 2 130 ? -22.392 -1.517  -21.186 1.00 84.72 130 B 1 
ATOM 1946 N N   . VAL B 2 131 ? -20.661 -3.588  -24.916 1.00 90.39 131 B 1 
ATOM 1947 C CA  . VAL B 2 131 ? -20.067 -3.615  -26.259 1.00 90.66 131 B 1 
ATOM 1948 C C   . VAL B 2 131 ? -20.420 -4.891  -27.013 1.00 90.10 131 B 1 
ATOM 1949 O O   . VAL B 2 131 ? -20.782 -4.835  -28.187 1.00 87.04 131 B 1 
ATOM 1950 C CB  . VAL B 2 131 ? -18.538 -3.405  -26.194 1.00 90.25 131 B 1 
ATOM 1951 C CG1 . VAL B 2 131 ? -17.902 -3.382  -27.579 1.00 85.58 131 B 1 
ATOM 1952 C CG2 . VAL B 2 131 ? -18.192 -2.081  -25.500 1.00 86.38 131 B 1 
ATOM 1953 N N   . HIS B 2 132 ? -20.380 -6.043  -26.335 1.00 91.40 132 B 1 
ATOM 1954 C CA  . HIS B 2 132 ? -20.653 -7.358  -26.919 1.00 91.39 132 B 1 
ATOM 1955 C C   . HIS B 2 132 ? -21.921 -7.981  -26.320 1.00 90.74 132 B 1 
ATOM 1956 O O   . HIS B 2 132 ? -21.911 -9.122  -25.853 1.00 86.65 132 B 1 
ATOM 1957 C CB  . HIS B 2 132 ? -19.422 -8.260  -26.787 1.00 90.72 132 B 1 
ATOM 1958 C CG  . HIS B 2 132 ? -18.223 -7.722  -27.518 1.00 89.63 132 B 1 
ATOM 1959 N ND1 . HIS B 2 132 ? -18.054 -7.684  -28.884 1.00 77.17 132 B 1 
ATOM 1960 C CD2 . HIS B 2 132 ? -17.113 -7.159  -26.959 1.00 78.14 132 B 1 
ATOM 1961 C CE1 . HIS B 2 132 ? -16.860 -7.118  -29.136 1.00 80.92 132 B 1 
ATOM 1962 N NE2 . HIS B 2 132 ? -16.259 -6.787  -27.992 1.00 82.30 132 B 1 
ATOM 1963 N N   . ALA B 2 133 ? -23.040 -7.249  -26.345 1.00 87.30 133 B 1 
ATOM 1964 C CA  . ALA B 2 133 ? -24.275 -7.632  -25.661 1.00 85.27 133 B 1 
ATOM 1965 C C   . ALA B 2 133 ? -24.784 -9.047  -26.027 1.00 85.65 133 B 1 
ATOM 1966 O O   . ALA B 2 133 ? -25.142 -9.819  -25.138 1.00 81.50 133 B 1 
ATOM 1967 C CB  . ALA B 2 133 ? -25.335 -6.566  -25.961 1.00 81.62 133 B 1 
ATOM 1968 N N   . VAL B 2 134 ? -24.752 -9.428  -27.310 1.00 87.60 134 B 1 
ATOM 1969 C CA  . VAL B 2 134 ? -25.210 -10.752 -27.776 1.00 88.61 134 B 1 
ATOM 1970 C C   . VAL B 2 134 ? -24.304 -11.872 -27.251 1.00 88.99 134 B 1 
ATOM 1971 O O   . VAL B 2 134 ? -24.784 -12.884 -26.745 1.00 86.23 134 B 1 
ATOM 1972 C CB  . VAL B 2 134 ? -25.283 -10.806 -29.312 1.00 87.20 134 B 1 
ATOM 1973 C CG1 . VAL B 2 134 ? -25.798 -12.156 -29.814 1.00 80.13 134 B 1 
ATOM 1974 C CG2 . VAL B 2 134 ? -26.223 -9.720  -29.862 1.00 80.92 134 B 1 
ATOM 1975 N N   . PHE B 2 135 ? -22.979 -11.696 -27.326 1.00 90.23 135 B 1 
ATOM 1976 C CA  . PHE B 2 135 ? -22.013 -12.651 -26.774 1.00 90.85 135 B 1 
ATOM 1977 C C   . PHE B 2 135 ? -22.129 -12.735 -25.243 1.00 90.45 135 B 1 
ATOM 1978 O O   . PHE B 2 135 ? -22.113 -13.823 -24.671 1.00 87.67 135 B 1 
ATOM 1979 C CB  . PHE B 2 135 ? -20.601 -12.246 -27.210 1.00 89.84 135 B 1 
ATOM 1980 C CG  . PHE B 2 135 ? -19.535 -13.163 -26.679 1.00 88.75 135 B 1 
ATOM 1981 C CD1 . PHE B 2 135 ? -18.748 -12.774 -25.572 1.00 82.56 135 B 1 
ATOM 1982 C CD2 . PHE B 2 135 ? -19.325 -14.422 -27.261 1.00 82.81 135 B 1 
ATOM 1983 C CE1 . PHE B 2 135 ? -17.758 -13.636 -25.062 1.00 81.81 135 B 1 
ATOM 1984 C CE2 . PHE B 2 135 ? -18.347 -15.282 -26.764 1.00 80.72 135 B 1 
ATOM 1985 C CZ  . PHE B 2 135 ? -17.554 -14.896 -25.664 1.00 82.14 135 B 1 
ATOM 1986 N N   . ALA B 2 136 ? -22.322 -11.598 -24.588 1.00 88.45 136 B 1 
ATOM 1987 C CA  . ALA B 2 136 ? -22.458 -11.509 -23.144 1.00 85.35 136 B 1 
ATOM 1988 C C   . ALA B 2 136 ? -23.652 -12.300 -22.592 1.00 85.35 136 B 1 
ATOM 1989 O O   . ALA B 2 136 ? -23.539 -12.872 -21.512 1.00 83.00 136 B 1 
ATOM 1990 C CB  . ALA B 2 136 ? -22.548 -10.038 -22.753 1.00 82.72 136 B 1 
ATOM 1991 N N   . LEU B 2 137 ? -24.768 -12.416 -23.326 1.00 85.72 137 B 1 
ATOM 1992 C CA  . LEU B 2 137 ? -25.913 -13.233 -22.909 1.00 85.56 137 B 1 
ATOM 1993 C C   . LEU B 2 137 ? -25.555 -14.713 -22.727 1.00 86.26 137 B 1 
ATOM 1994 O O   . LEU B 2 137 ? -26.071 -15.351 -21.816 1.00 83.66 137 B 1 
ATOM 1995 C CB  . LEU B 2 137 ? -27.050 -13.095 -23.945 1.00 83.65 137 B 1 
ATOM 1996 C CG  . LEU B 2 137 ? -27.801 -11.753 -23.876 1.00 76.10 137 B 1 
ATOM 1997 C CD1 . LEU B 2 137 ? -28.667 -11.581 -25.121 1.00 69.23 137 B 1 
ATOM 1998 C CD2 . LEU B 2 137 ? -28.707 -11.675 -22.648 1.00 70.08 137 B 1 
ATOM 1999 N N   . LYS B 2 138 ? -24.636 -15.257 -23.557 1.00 88.33 138 B 1 
ATOM 2000 C CA  . LYS B 2 138 ? -24.176 -16.650 -23.458 1.00 88.78 138 B 1 
ATOM 2001 C C   . LYS B 2 138 ? -22.983 -16.810 -22.496 1.00 88.52 138 B 1 
ATOM 2002 O O   . LYS B 2 138 ? -22.914 -17.793 -21.776 1.00 84.88 138 B 1 
ATOM 2003 C CB  . LYS B 2 138 ? -23.830 -17.197 -24.852 1.00 87.44 138 B 1 
ATOM 2004 C CG  . LYS B 2 138 ? -25.070 -17.309 -25.764 1.00 78.08 138 B 1 
ATOM 2005 C CD  . LYS B 2 138 ? -24.697 -17.972 -27.100 1.00 72.67 138 B 1 
ATOM 2006 C CE  . LYS B 2 138 ? -25.931 -18.129 -27.993 1.00 62.77 138 B 1 
ATOM 2007 N NZ  . LYS B 2 138 ? -25.635 -18.832 -29.275 1.00 54.47 138 B 1 
ATOM 2008 N N   . ALA B 2 139 ? -22.062 -15.855 -22.474 1.00 87.84 139 B 1 
ATOM 2009 C CA  . ALA B 2 139 ? -20.813 -15.945 -21.716 1.00 87.62 139 B 1 
ATOM 2010 C C   . ALA B 2 139 ? -20.953 -15.561 -20.230 1.00 88.62 139 B 1 
ATOM 2011 O O   . ALA B 2 139 ? -20.248 -16.090 -19.381 1.00 85.35 139 B 1 
ATOM 2012 C CB  . ALA B 2 139 ? -19.766 -15.073 -22.416 1.00 84.41 139 B 1 
ATOM 2013 N N   . ARG B 2 140 ? -21.868 -14.636 -19.893 1.00 86.52 140 B 1 
ATOM 2014 C CA  . ARG B 2 140 ? -22.014 -14.100 -18.525 1.00 86.12 140 B 1 
ATOM 2015 C C   . ARG B 2 140 ? -22.894 -14.996 -17.646 1.00 86.36 140 B 1 
ATOM 2016 O O   . ARG B 2 140 ? -23.929 -14.564 -17.122 1.00 83.84 140 B 1 
ATOM 2017 C CB  . ARG B 2 140 ? -22.490 -12.641 -18.539 1.00 83.84 140 B 1 
ATOM 2018 C CG  . ARG B 2 140 ? -21.436 -11.699 -19.148 1.00 78.69 140 B 1 
ATOM 2019 C CD  . ARG B 2 140 ? -21.970 -10.268 -19.234 1.00 78.10 140 B 1 
ATOM 2020 N NE  . ARG B 2 140 ? -22.179 -9.685  -17.897 1.00 76.07 140 B 1 
ATOM 2021 C CZ  . ARG B 2 140 ? -23.265 -9.088  -17.437 1.00 73.97 140 B 1 
ATOM 2022 N NH1 . ARG B 2 140 ? -24.291 -8.837  -18.197 1.00 67.18 140 B 1 
ATOM 2023 N NH2 . ARG B 2 140 ? -23.317 -8.738  -16.192 1.00 68.32 140 B 1 
ATOM 2024 N N   . THR B 2 141 ? -22.470 -16.255 -17.464 1.00 89.94 141 B 1 
ATOM 2025 C CA  . THR B 2 141 ? -23.146 -17.225 -16.600 1.00 90.43 141 B 1 
ATOM 2026 C C   . THR B 2 141 ? -22.567 -17.207 -15.189 1.00 91.24 141 B 1 
ATOM 2027 O O   . THR B 2 141 ? -21.407 -16.851 -14.964 1.00 89.05 141 B 1 
ATOM 2028 C CB  . THR B 2 141 ? -23.106 -18.632 -17.195 1.00 87.80 141 B 1 
ATOM 2029 O OG1 . THR B 2 141 ? -21.781 -19.092 -17.276 1.00 77.73 141 B 1 
ATOM 2030 C CG2 . THR B 2 141 ? -23.724 -18.696 -18.596 1.00 76.32 141 B 1 
ATOM 2031 N N   . VAL B 2 142 ? -23.363 -17.631 -14.205 1.00 91.73 142 B 1 
ATOM 2032 C CA  . VAL B 2 142 ? -22.938 -17.767 -12.799 1.00 92.14 142 B 1 
ATOM 2033 C C   . VAL B 2 142 ? -21.772 -18.748 -12.673 1.00 93.22 142 B 1 
ATOM 2034 O O   . VAL B 2 142 ? -20.806 -18.465 -11.964 1.00 92.25 142 B 1 
ATOM 2035 C CB  . VAL B 2 142 ? -24.135 -18.212 -11.930 1.00 90.13 142 B 1 
ATOM 2036 C CG1 . VAL B 2 142 ? -23.752 -18.549 -10.493 1.00 81.53 142 B 1 
ATOM 2037 C CG2 . VAL B 2 142 ? -25.201 -17.104 -11.888 1.00 82.08 142 B 1 
ATOM 2038 N N   . THR B 2 143 ? -21.803 -19.874 -13.408 1.00 92.83 143 B 1 
ATOM 2039 C CA  . THR B 2 143 ? -20.724 -20.877 -13.418 1.00 93.41 143 B 1 
ATOM 2040 C C   . THR B 2 143 ? -19.412 -20.296 -13.921 1.00 93.89 143 B 1 
ATOM 2041 O O   . THR B 2 143 ? -18.384 -20.480 -13.278 1.00 92.91 143 B 1 
ATOM 2042 C CB  . THR B 2 143 ? -21.113 -22.077 -14.288 1.00 92.50 143 B 1 
ATOM 2043 O OG1 . THR B 2 143 ? -21.624 -21.639 -15.529 1.00 80.52 143 B 1 
ATOM 2044 C CG2 . THR B 2 143 ? -22.207 -22.916 -13.632 1.00 77.17 143 B 1 
ATOM 2045 N N   . PHE B 2 144 ? -19.434 -19.520 -15.007 1.00 93.83 144 B 1 
ATOM 2046 C CA  . PHE B 2 144 ? -18.244 -18.820 -15.497 1.00 93.85 144 B 1 
ATOM 2047 C C   . PHE B 2 144 ? -17.711 -17.814 -14.476 1.00 94.32 144 B 1 
ATOM 2048 O O   . PHE B 2 144 ? -16.505 -17.717 -14.274 1.00 93.48 144 B 1 
ATOM 2049 C CB  . PHE B 2 144 ? -18.542 -18.145 -16.838 1.00 92.52 144 B 1 
ATOM 2050 C CG  . PHE B 2 144 ? -17.629 -18.622 -17.941 1.00 85.73 144 B 1 
ATOM 2051 C CD1 . PHE B 2 144 ? -16.376 -18.021 -18.135 1.00 78.19 144 B 1 
ATOM 2052 C CD2 . PHE B 2 144 ? -18.014 -19.695 -18.771 1.00 76.55 144 B 1 
ATOM 2053 C CE1 . PHE B 2 144 ? -15.515 -18.477 -19.150 1.00 73.44 144 B 1 
ATOM 2054 C CE2 . PHE B 2 144 ? -17.160 -20.153 -19.785 1.00 71.91 144 B 1 
ATOM 2055 C CZ  . PHE B 2 144 ? -15.908 -19.544 -19.978 1.00 71.86 144 B 1 
ATOM 2056 N N   . GLY B 2 145 ? -18.602 -17.101 -13.778 1.00 94.09 145 B 1 
ATOM 2057 C CA  . GLY B 2 145 ? -18.238 -16.194 -12.689 1.00 94.24 145 B 1 
ATOM 2058 C C   . GLY B 2 145 ? -17.537 -16.892 -11.530 1.00 95.49 145 B 1 
ATOM 2059 O O   . GLY B 2 145 ? -16.541 -16.388 -11.021 1.00 94.67 145 B 1 
ATOM 2060 N N   . VAL B 2 146 ? -18.008 -18.085 -11.133 1.00 95.34 146 B 1 
ATOM 2061 C CA  . VAL B 2 146 ? -17.368 -18.886 -10.070 1.00 95.82 146 B 1 
ATOM 2062 C C   . VAL B 2 146 ? -15.990 -19.377 -10.511 1.00 96.47 146 B 1 
ATOM 2063 O O   . VAL B 2 146 ? -15.020 -19.182 -9.789  1.00 96.09 146 B 1 
ATOM 2064 C CB  . VAL B 2 146 ? -18.267 -20.056 -9.630  1.00 95.09 146 B 1 
ATOM 2065 C CG1 . VAL B 2 146 ? -17.571 -20.978 -8.627  1.00 90.70 146 B 1 
ATOM 2066 C CG2 . VAL B 2 146 ? -19.540 -19.539 -8.951  1.00 90.65 146 B 1 
ATOM 2067 N N   . VAL B 2 147 ? -15.867 -19.964 -11.722 1.00 96.09 147 B 1 
ATOM 2068 C CA  . VAL B 2 147 ? -14.587 -20.480 -12.230 1.00 96.55 147 B 1 
ATOM 2069 C C   . VAL B 2 147 ? -13.547 -19.369 -12.341 1.00 96.93 147 B 1 
ATOM 2070 O O   . VAL B 2 147 ? -12.426 -19.517 -11.845 1.00 96.63 147 B 1 
ATOM 2071 C CB  . VAL B 2 147 ? -14.791 -21.186 -13.593 1.00 96.02 147 B 1 
ATOM 2072 C CG1 . VAL B 2 147 ? -13.466 -21.576 -14.252 1.00 91.57 147 B 1 
ATOM 2073 C CG2 . VAL B 2 147 ? -15.592 -22.475 -13.415 1.00 91.16 147 B 1 
ATOM 2074 N N   . THR B 2 148 ? -13.909 -18.223 -12.920 1.00 96.60 148 B 1 
ATOM 2075 C CA  . THR B 2 148 ? -12.998 -17.078 -13.025 1.00 96.66 148 B 1 
ATOM 2076 C C   . THR B 2 148 ? -12.622 -16.506 -11.659 1.00 97.16 148 B 1 
ATOM 2077 O O   . THR B 2 148 ? -11.476 -16.102 -11.473 1.00 96.47 148 B 1 
ATOM 2078 C CB  . THR B 2 148 ? -13.582 -15.954 -13.894 1.00 95.35 148 B 1 
ATOM 2079 O OG1 . THR B 2 148 ? -14.890 -15.617 -13.487 1.00 83.54 148 B 1 
ATOM 2080 C CG2 . THR B 2 148 ? -13.656 -16.347 -15.366 1.00 83.44 148 B 1 
ATOM 2081 N N   . SER B 2 149 ? -13.516 -16.539 -10.676 1.00 96.70 149 B 1 
ATOM 2082 C CA  . SER B 2 149 ? -13.212 -16.114 -9.309  1.00 96.94 149 B 1 
ATOM 2083 C C   . SER B 2 149 ? -12.196 -17.043 -8.638  1.00 97.58 149 B 1 
ATOM 2084 O O   . SER B 2 149 ? -11.232 -16.561 -8.054  1.00 96.89 149 B 1 
ATOM 2085 C CB  . SER B 2 149 ? -14.478 -16.041 -8.450  1.00 95.93 149 B 1 
ATOM 2086 O OG  . SER B 2 149 ? -15.398 -15.114 -9.002  1.00 85.87 149 B 1 
ATOM 2087 N N   . VAL B 2 150 ? -12.340 -18.370 -8.778  1.00 97.87 150 B 1 
ATOM 2088 C CA  . VAL B 2 150 ? -11.376 -19.349 -8.244  1.00 97.98 150 B 1 
ATOM 2089 C C   . VAL B 2 150 ? -9.992  -19.144 -8.861  1.00 98.10 150 B 1 
ATOM 2090 O O   . VAL B 2 150 ? -9.003  -19.045 -8.132  1.00 97.64 150 B 1 
ATOM 2091 C CB  . VAL B 2 150 ? -11.866 -20.794 -8.460  1.00 97.48 150 B 1 
ATOM 2092 C CG1 . VAL B 2 150 ? -10.805 -21.834 -8.080  1.00 94.09 150 B 1 
ATOM 2093 C CG2 . VAL B 2 150 ? -13.107 -21.076 -7.600  1.00 94.25 150 B 1 
ATOM 2094 N N   . ILE B 2 151 ? -9.906  -18.997 -10.187 1.00 98.00 151 B 1 
ATOM 2095 C CA  . ILE B 2 151 ? -8.637  -18.712 -10.875 1.00 97.97 151 B 1 
ATOM 2096 C C   . ILE B 2 151 ? -8.020  -17.411 -10.348 1.00 98.09 151 B 1 
ATOM 2097 O O   . ILE B 2 151 ? -6.826  -17.361 -10.067 1.00 97.43 151 B 1 
ATOM 2098 C CB  . ILE B 2 151 ? -8.846  -18.673 -12.408 1.00 97.52 151 B 1 
ATOM 2099 C CG1 . ILE B 2 151 ? -9.249  -20.072 -12.935 1.00 94.81 151 B 1 
ATOM 2100 C CG2 . ILE B 2 151 ? -7.574  -18.186 -13.128 1.00 94.57 151 B 1 
ATOM 2101 C CD1 . ILE B 2 151 ? -9.793  -20.058 -14.373 1.00 88.20 151 B 1 
ATOM 2102 N N   . THR B 2 152 ? -8.826  -16.374 -10.148 1.00 98.07 152 B 1 
ATOM 2103 C CA  . THR B 2 152 ? -8.370  -15.075 -9.640  1.00 97.85 152 B 1 
ATOM 2104 C C   . THR B 2 152 ? -7.776  -15.187 -8.234  1.00 97.94 152 B 1 
ATOM 2105 O O   . THR B 2 152 ? -6.716  -14.620 -7.989  1.00 97.11 152 B 1 
ATOM 2106 C CB  . THR B 2 152 ? -9.513  -14.054 -9.652  1.00 97.01 152 B 1 
ATOM 2107 O OG1 . THR B 2 152 ? -9.991  -13.918 -10.969 1.00 90.61 152 B 1 
ATOM 2108 C CG2 . THR B 2 152 ? -9.067  -12.674 -9.202  1.00 90.98 152 B 1 
ATOM 2109 N N   . TRP B 2 153 ? -8.410  -15.951 -7.344  1.00 97.80 153 B 1 
ATOM 2110 C CA  . TRP B 2 153 ? -7.875  -16.207 -6.004  1.00 97.94 153 B 1 
ATOM 2111 C C   . TRP B 2 153 ? -6.539  -16.954 -6.059  1.00 97.99 153 B 1 
ATOM 2112 O O   . TRP B 2 153 ? -5.596  -16.567 -5.376  1.00 97.14 153 B 1 
ATOM 2113 C CB  . TRP B 2 153 ? -8.890  -16.992 -5.170  1.00 97.57 153 B 1 
ATOM 2114 C CG  . TRP B 2 153 ? -10.000 -16.155 -4.610  1.00 97.30 153 B 1 
ATOM 2115 C CD1 . TRP B 2 153 ? -11.300 -16.225 -4.957  1.00 95.77 153 B 1 
ATOM 2116 C CD2 . TRP B 2 153 ? -9.900  -15.105 -3.605  1.00 96.83 153 B 1 
ATOM 2117 N NE1 . TRP B 2 153 ? -12.029 -15.294 -4.222  1.00 95.18 153 B 1 
ATOM 2118 C CE2 . TRP B 2 153 ? -11.208 -14.590 -3.383  1.00 96.27 153 B 1 
ATOM 2119 C CE3 . TRP B 2 153 ? -8.834  -14.560 -2.854  1.00 95.71 153 B 1 
ATOM 2120 C CZ2 . TRP B 2 153 ? -11.450 -13.551 -2.452  1.00 95.01 153 B 1 
ATOM 2121 C CZ3 . TRP B 2 153 ? -9.081  -13.520 -1.925  1.00 94.60 153 B 1 
ATOM 2122 C CH2 . TRP B 2 153 ? -10.369 -13.031 -1.731  1.00 94.35 153 B 1 
ATOM 2123 N N   . VAL B 2 154 ? -6.402  -17.979 -6.913  1.00 98.34 154 B 1 
ATOM 2124 C CA  . VAL B 2 154 ? -5.144  -18.710 -7.097  1.00 98.23 154 B 1 
ATOM 2125 C C   . VAL B 2 154 ? -4.035  -17.774 -7.587  1.00 98.16 154 B 1 
ATOM 2126 O O   . VAL B 2 154 ? -2.943  -17.746 -7.006  1.00 97.46 154 B 1 
ATOM 2127 C CB  . VAL B 2 154 ? -5.346  -19.906 -8.049  1.00 97.92 154 B 1 
ATOM 2128 C CG1 . VAL B 2 154 ? -4.033  -20.601 -8.403  1.00 95.13 154 B 1 
ATOM 2129 C CG2 . VAL B 2 154 ? -6.254  -20.964 -7.409  1.00 95.25 154 B 1 
ATOM 2130 N N   . VAL B 2 155 ? -4.311  -16.930 -8.582  1.00 98.11 155 B 1 
ATOM 2131 C CA  . VAL B 2 155 ? -3.349  -15.945 -9.092  1.00 97.88 155 B 1 
ATOM 2132 C C   . VAL B 2 155 ? -2.957  -14.930 -8.011  1.00 97.67 155 B 1 
ATOM 2133 O O   . VAL B 2 155 ? -1.772  -14.610 -7.878  1.00 96.73 155 B 1 
ATOM 2134 C CB  . VAL B 2 155 ? -3.897  -15.245 -10.351 1.00 97.32 155 B 1 
ATOM 2135 C CG1 . VAL B 2 155 ? -2.977  -14.129 -10.847 1.00 94.16 155 B 1 
ATOM 2136 C CG2 . VAL B 2 155 ? -4.040  -16.237 -11.513 1.00 94.33 155 B 1 
ATOM 2137 N N   . ALA B 2 156 ? -3.897  -14.459 -7.196  1.00 97.86 156 B 1 
ATOM 2138 C CA  . ALA B 2 156 ? -3.627  -13.541 -6.090  1.00 97.41 156 B 1 
ATOM 2139 C C   . ALA B 2 156 ? -2.720  -14.169 -5.016  1.00 97.25 156 B 1 
ATOM 2140 O O   . ALA B 2 156 ? -1.797  -13.515 -4.525  1.00 96.16 156 B 1 
ATOM 2141 C CB  . ALA B 2 156 ? -4.956  -13.065 -5.499  1.00 96.98 156 B 1 
ATOM 2142 N N   . VAL B 2 157 ? -2.923  -15.459 -4.696  1.00 97.82 157 B 1 
ATOM 2143 C CA  . VAL B 2 157 ? -2.049  -16.213 -3.780  1.00 97.64 157 B 1 
ATOM 2144 C C   . VAL B 2 157 ? -0.641  -16.318 -4.355  1.00 97.45 157 B 1 
ATOM 2145 O O   . VAL B 2 157 ? 0.324   -15.969 -3.670  1.00 96.65 157 B 1 
ATOM 2146 C CB  . VAL B 2 157 ? -2.637  -17.604 -3.460  1.00 97.28 157 B 1 
ATOM 2147 C CG1 . VAL B 2 157 ? -1.655  -18.484 -2.676  1.00 94.14 157 B 1 
ATOM 2148 C CG2 . VAL B 2 157 ? -3.901  -17.474 -2.602  1.00 94.52 157 B 1 
ATOM 2149 N N   . PHE B 2 158 ? -0.486  -16.707 -5.630  1.00 97.50 158 B 1 
ATOM 2150 C CA  . PHE B 2 158 ? 0.830   -16.774 -6.280  1.00 97.28 158 B 1 
ATOM 2151 C C   . PHE B 2 158 ? 1.536   -15.419 -6.342  1.00 96.76 158 B 1 
ATOM 2152 O O   . PHE B 2 158 ? 2.732   -15.332 -6.056  1.00 95.21 158 B 1 
ATOM 2153 C CB  . PHE B 2 158 ? 0.698   -17.376 -7.686  1.00 96.95 158 B 1 
ATOM 2154 C CG  . PHE B 2 158 ? 0.655   -18.882 -7.696  1.00 95.19 158 B 1 
ATOM 2155 C CD1 . PHE B 2 158 ? 1.789   -19.624 -7.324  1.00 88.98 158 B 1 
ATOM 2156 C CD2 . PHE B 2 158 ? -0.510  -19.568 -8.090  1.00 88.68 158 B 1 
ATOM 2157 C CE1 . PHE B 2 158 ? 1.767   -21.026 -7.332  1.00 87.67 158 B 1 
ATOM 2158 C CE2 . PHE B 2 158 ? -0.544  -20.974 -8.097  1.00 88.27 158 B 1 
ATOM 2159 C CZ  . PHE B 2 158 ? 0.595   -21.694 -7.715  1.00 89.59 158 B 1 
ATOM 2160 N N   . ALA B 2 159 ? 0.821   -14.340 -6.632  1.00 96.28 159 B 1 
ATOM 2161 C CA  . ALA B 2 159 ? 1.373   -12.991 -6.615  1.00 95.42 159 B 1 
ATOM 2162 C C   . ALA B 2 159 ? 1.859   -12.571 -5.215  1.00 94.56 159 B 1 
ATOM 2163 O O   . ALA B 2 159 ? 2.809   -11.789 -5.095  1.00 92.82 159 B 1 
ATOM 2164 C CB  . ALA B 2 159 ? 0.312   -12.018 -7.152  1.00 95.10 159 B 1 
ATOM 2165 N N   . SER B 2 160 ? 1.261   -13.117 -4.158  1.00 94.27 160 B 1 
ATOM 2166 C CA  . SER B 2 160 ? 1.575   -12.799 -2.761  1.00 93.73 160 B 1 
ATOM 2167 C C   . SER B 2 160 ? 2.720   -13.640 -2.173  1.00 93.12 160 B 1 
ATOM 2168 O O   . SER B 2 160 ? 3.352   -13.200 -1.222  1.00 91.66 160 B 1 
ATOM 2169 C CB  . SER B 2 160 ? 0.324   -12.962 -1.897  1.00 93.54 160 B 1 
ATOM 2170 O OG  . SER B 2 160 ? -0.733  -12.202 -2.443  1.00 82.83 160 B 1 
ATOM 2171 N N   . LEU B 2 161 ? 3.032   -14.815 -2.752  1.00 94.62 161 B 1 
ATOM 2172 C CA  . LEU B 2 161 ? 4.048   -15.746 -2.236  1.00 94.39 161 B 1 
ATOM 2173 C C   . LEU B 2 161 ? 5.409   -15.099 -1.923  1.00 93.26 161 B 1 
ATOM 2174 O O   . LEU B 2 161 ? 5.900   -15.314 -0.812  1.00 91.66 161 B 1 
ATOM 2175 C CB  . LEU B 2 161 ? 4.247   -16.938 -3.189  1.00 94.38 161 B 1 
ATOM 2176 C CG  . LEU B 2 161 ? 3.160   -18.023 -3.137  1.00 91.08 161 B 1 
ATOM 2177 C CD1 . LEU B 2 161 ? 3.449   -19.071 -4.213  1.00 86.71 161 B 1 
ATOM 2178 C CD2 . LEU B 2 161 ? 3.111   -18.738 -1.784  1.00 86.92 161 B 1 
ATOM 2179 N N   . PRO B 2 162 ? 6.024   -14.278 -2.793  1.00 91.80 162 B 1 
ATOM 2180 C CA  . PRO B 2 162 ? 7.306   -13.643 -2.473  1.00 90.24 162 B 1 
ATOM 2181 C C   . PRO B 2 162 ? 7.228   -12.758 -1.227  1.00 88.96 162 B 1 
ATOM 2182 O O   . PRO B 2 162 ? 8.140   -12.767 -0.399  1.00 86.09 162 B 1 
ATOM 2183 C CB  . PRO B 2 162 ? 7.683   -12.836 -3.716  1.00 89.09 162 B 1 
ATOM 2184 C CG  . PRO B 2 162 ? 6.936   -13.534 -4.844  1.00 87.75 162 B 1 
ATOM 2185 C CD  . PRO B 2 162 ? 5.649   -13.990 -4.161  1.00 90.85 162 B 1 
ATOM 2186 N N   . GLY B 2 163 ? 6.130   -12.042 -1.036  1.00 89.05 163 B 1 
ATOM 2187 C CA  . GLY B 2 163 ? 5.906   -11.233 0.159   1.00 87.87 163 B 1 
ATOM 2188 C C   . GLY B 2 163 ? 5.843   -12.073 1.436   1.00 88.60 163 B 1 
ATOM 2189 O O   . GLY B 2 163 ? 6.464   -11.714 2.426   1.00 86.98 163 B 1 
ATOM 2190 N N   . ILE B 2 164 ? 5.159   -13.223 1.389   1.00 89.94 164 B 1 
ATOM 2191 C CA  . ILE B 2 164 ? 5.012   -14.141 2.531   1.00 90.72 164 B 1 
ATOM 2192 C C   . ILE B 2 164 ? 6.344   -14.795 2.892   1.00 90.36 164 B 1 
ATOM 2193 O O   . ILE B 2 164 ? 6.736   -14.802 4.057   1.00 89.07 164 B 1 
ATOM 2194 C CB  . ILE B 2 164 ? 3.923   -15.205 2.232   1.00 91.18 164 B 1 
ATOM 2195 C CG1 . ILE B 2 164 ? 2.559   -14.545 1.922   1.00 88.48 164 B 1 
ATOM 2196 C CG2 . ILE B 2 164 ? 3.789   -16.180 3.413   1.00 88.04 164 B 1 
ATOM 2197 C CD1 . ILE B 2 164 ? 1.521   -15.502 1.330   1.00 83.52 164 B 1 
ATOM 2198 N N   . ILE B 2 165 ? 7.065   -15.333 1.897   1.00 91.45 165 B 1 
ATOM 2199 C CA  . ILE B 2 165 ? 8.313   -16.093 2.105   1.00 91.08 165 B 1 
ATOM 2200 C C   . ILE B 2 165 ? 9.406   -15.224 2.742   1.00 89.75 165 B 1 
ATOM 2201 O O   . ILE B 2 165 ? 10.134  -15.688 3.619   1.00 87.58 165 B 1 
ATOM 2202 C CB  . ILE B 2 165 ? 8.787   -16.697 0.761   1.00 91.21 165 B 1 
ATOM 2203 C CG1 . ILE B 2 165 ? 7.809   -17.792 0.285   1.00 84.56 165 B 1 
ATOM 2204 C CG2 . ILE B 2 165 ? 10.205  -17.286 0.874   1.00 82.01 165 B 1 
ATOM 2205 C CD1 . ILE B 2 165 ? 7.992   -18.188 -1.189  1.00 75.87 165 B 1 
ATOM 2206 N N   . PHE B 2 166 ? 9.519   -13.970 2.317   1.00 88.17 166 B 1 
ATOM 2207 C CA  . PHE B 2 166 ? 10.552  -13.070 2.823   1.00 87.21 166 B 1 
ATOM 2208 C C   . PHE B 2 166 ? 10.171  -12.353 4.114   1.00 85.79 166 B 1 
ATOM 2209 O O   . PHE B 2 166 ? 11.034  -11.751 4.745   1.00 83.34 166 B 1 
ATOM 2210 C CB  . PHE B 2 166 ? 10.962  -12.089 1.724   1.00 87.50 166 B 1 
ATOM 2211 C CG  . PHE B 2 166 ? 11.641  -12.746 0.545   1.00 87.64 166 B 1 
ATOM 2212 C CD1 . PHE B 2 166 ? 12.793  -13.534 0.728   1.00 85.79 166 B 1 
ATOM 2213 C CD2 . PHE B 2 166 ? 11.121  -12.589 -0.757  1.00 86.24 166 B 1 
ATOM 2214 C CE1 . PHE B 2 166 ? 13.399  -14.180 -0.359  1.00 85.09 166 B 1 
ATOM 2215 C CE2 . PHE B 2 166 ? 11.724  -13.233 -1.846  1.00 85.17 166 B 1 
ATOM 2216 C CZ  . PHE B 2 166 ? 12.859  -14.040 -1.645  1.00 85.62 166 B 1 
ATOM 2217 N N   . THR B 2 167 ? 8.911   -12.404 4.546   1.00 86.84 167 B 1 
ATOM 2218 C CA  . THR B 2 167 ? 8.473   -11.752 5.781   1.00 87.13 167 B 1 
ATOM 2219 C C   . THR B 2 167 ? 8.751   -12.636 6.991   1.00 87.53 167 B 1 
ATOM 2220 O O   . THR B 2 167 ? 8.398   -13.810 7.023   1.00 86.24 167 B 1 
ATOM 2221 C CB  . THR B 2 167 ? 7.004   -11.344 5.705   1.00 86.14 167 B 1 
ATOM 2222 O OG1 . THR B 2 167 ? 6.862   -10.403 4.670   1.00 72.79 167 B 1 
ATOM 2223 C CG2 . THR B 2 167 ? 6.545   -10.656 6.981   1.00 72.93 167 B 1 
ATOM 2224 N N   . ARG B 2 168 ? 9.396   -12.064 8.006   1.00 84.86 168 B 1 
ATOM 2225 C CA  . ARG B 2 168 ? 9.715   -12.741 9.261   1.00 84.47 168 B 1 
ATOM 2226 C C   . ARG B 2 168 ? 9.571   -11.787 10.441  1.00 84.77 168 B 1 
ATOM 2227 O O   . ARG B 2 168 ? 9.832   -10.593 10.311  1.00 82.23 168 B 1 
ATOM 2228 C CB  . ARG B 2 168 ? 11.140  -13.337 9.220   1.00 82.03 168 B 1 
ATOM 2229 C CG  . ARG B 2 168 ? 11.289  -14.378 8.103   1.00 73.21 168 B 1 
ATOM 2230 C CD  . ARG B 2 168 ? 12.662  -15.051 8.122   1.00 70.91 168 B 1 
ATOM 2231 N NE  . ARG B 2 168 ? 12.800  -15.994 6.999   1.00 64.37 168 B 1 
ATOM 2232 C CZ  . ARG B 2 168 ? 13.841  -16.762 6.724   1.00 57.46 168 B 1 
ATOM 2233 N NH1 . ARG B 2 168 ? 14.903  -16.752 7.476   1.00 54.65 168 B 1 
ATOM 2234 N NH2 . ARG B 2 168 ? 13.811  -17.539 5.686   1.00 49.57 168 B 1 
ATOM 2235 N N   . SER B 2 169 ? 9.203   -12.336 11.593  1.00 84.63 169 B 1 
ATOM 2236 C CA  . SER B 2 169 ? 9.339   -11.650 12.865  1.00 85.07 169 B 1 
ATOM 2237 C C   . SER B 2 169 ? 10.729  -11.906 13.435  1.00 84.59 169 B 1 
ATOM 2238 O O   . SER B 2 169 ? 11.208  -13.046 13.432  1.00 82.29 169 B 1 
ATOM 2239 C CB  . SER B 2 169 ? 8.259   -12.082 13.854  1.00 85.13 169 B 1 
ATOM 2240 O OG  . SER B 2 169 ? 8.391   -11.357 15.057  1.00 76.70 169 B 1 
ATOM 2241 N N   . GLN B 2 170 ? 11.387  -10.872 13.943  1.00 81.97 170 B 1 
ATOM 2242 C CA  . GLN B 2 170 ? 12.663  -10.985 14.635  1.00 80.75 170 B 1 
ATOM 2243 C C   . GLN B 2 170 ? 12.757  -9.975  15.777  1.00 81.42 170 B 1 
ATOM 2244 O O   . GLN B 2 170 ? 12.056  -8.964  15.804  1.00 79.43 170 B 1 
ATOM 2245 C CB  . GLN B 2 170 ? 13.828  -10.853 13.649  1.00 77.00 170 B 1 
ATOM 2246 C CG  . GLN B 2 170 ? 13.963  -9.466  13.005  1.00 69.89 170 B 1 
ATOM 2247 C CD  . GLN B 2 170 ? 15.145  -9.394  12.035  1.00 68.09 170 B 1 
ATOM 2248 O OE1 . GLN B 2 170 ? 15.736  -10.391 11.642  1.00 62.85 170 B 1 
ATOM 2249 N NE2 . GLN B 2 170 ? 15.528  -8.222  11.605  1.00 60.60 170 B 1 
ATOM 2250 N N   . LYS B 2 171 ? 13.641  -10.260 16.734  1.00 79.49 171 B 1 
ATOM 2251 C CA  . LYS B 2 171 ? 13.960  -9.338  17.816  1.00 78.73 171 B 1 
ATOM 2252 C C   . LYS B 2 171 ? 15.083  -8.402  17.378  1.00 77.83 171 B 1 
ATOM 2253 O O   . LYS B 2 171 ? 16.193  -8.852  17.111  1.00 74.01 171 B 1 
ATOM 2254 C CB  . LYS B 2 171 ? 14.293  -10.135 19.083  1.00 78.02 171 B 1 
ATOM 2255 C CG  . LYS B 2 171 ? 14.378  -9.217  20.306  1.00 73.75 171 B 1 
ATOM 2256 C CD  . LYS B 2 171 ? 14.591  -10.042 21.580  1.00 72.02 171 B 1 
ATOM 2257 C CE  . LYS B 2 171 ? 14.572  -9.114  22.789  1.00 65.29 171 B 1 
ATOM 2258 N NZ  . LYS B 2 171 ? 14.622  -9.874  24.066  1.00 57.06 171 B 1 
ATOM 2259 N N   . GLU B 2 172 ? 14.802  -7.122  17.350  1.00 75.69 172 B 1 
ATOM 2260 C CA  . GLU B 2 172 ? 15.738  -6.054  17.011  1.00 73.23 172 B 1 
ATOM 2261 C C   . GLU B 2 172 ? 16.019  -5.208  18.256  1.00 72.05 172 B 1 
ATOM 2262 O O   . GLU B 2 172 ? 15.225  -4.360  18.662  1.00 67.16 172 B 1 
ATOM 2263 C CB  . GLU B 2 172 ? 15.209  -5.221  15.844  1.00 70.15 172 B 1 
ATOM 2264 C CG  . GLU B 2 172 ? 15.129  -6.027  14.544  1.00 64.76 172 B 1 
ATOM 2265 C CD  . GLU B 2 172 ? 14.706  -5.187  13.326  1.00 63.87 172 B 1 
ATOM 2266 O OE1 . GLU B 2 172 ? 14.564  -5.789  12.241  1.00 59.41 172 B 1 
ATOM 2267 O OE2 . GLU B 2 172 ? 14.550  -3.957  13.460  1.00 60.17 172 B 1 
ATOM 2268 N N   . GLY B 2 173 ? 17.133  -5.481  18.914  1.00 71.38 173 B 1 
ATOM 2269 C CA  . GLY B 2 173 ? 17.436  -4.918  20.220  1.00 70.91 173 B 1 
ATOM 2270 C C   . GLY B 2 173 ? 16.420  -5.364  21.271  1.00 73.48 173 B 1 
ATOM 2271 O O   . GLY B 2 173 ? 16.362  -6.547  21.626  1.00 69.95 173 B 1 
ATOM 2272 N N   . LEU B 2 174 ? 15.609  -4.419  21.780  1.00 75.59 174 B 1 
ATOM 2273 C CA  . LEU B 2 174 ? 14.589  -4.678  22.800  1.00 76.95 174 B 1 
ATOM 2274 C C   . LEU B 2 174 ? 13.186  -4.906  22.220  1.00 78.32 174 B 1 
ATOM 2275 O O   . LEU B 2 174 ? 12.309  -5.340  22.948  1.00 74.76 174 B 1 
ATOM 2276 C CB  . LEU B 2 174 ? 14.576  -3.510  23.810  1.00 74.85 174 B 1 
ATOM 2277 C CG  . LEU B 2 174 ? 15.869  -3.370  24.630  1.00 68.37 174 B 1 
ATOM 2278 C CD1 . LEU B 2 174 ? 15.808  -2.083  25.455  1.00 62.31 174 B 1 
ATOM 2279 C CD2 . LEU B 2 174 ? 16.065  -4.550  25.588  1.00 62.84 174 B 1 
ATOM 2280 N N   . HIS B 2 175 ? 12.981  -4.630  20.928  1.00 81.40 175 B 1 
ATOM 2281 C CA  . HIS B 2 175 ? 11.670  -4.662  20.291  1.00 80.68 175 B 1 
ATOM 2282 C C   . HIS B 2 175 ? 11.558  -5.815  19.299  1.00 82.27 175 B 1 
ATOM 2283 O O   . HIS B 2 175 ? 12.518  -6.179  18.626  1.00 79.97 175 B 1 
ATOM 2284 C CB  . HIS B 2 175 ? 11.392  -3.312  19.625  1.00 76.48 175 B 1 
ATOM 2285 C CG  . HIS B 2 175 ? 11.359  -2.186  20.614  1.00 68.43 175 B 1 
ATOM 2286 N ND1 . HIS B 2 175 ? 10.440  -2.008  21.628  1.00 59.28 175 B 1 
ATOM 2287 C CD2 . HIS B 2 175 ? 12.263  -1.144  20.740  1.00 59.97 175 B 1 
ATOM 2288 C CE1 . HIS B 2 175 ? 10.782  -0.915  22.328  1.00 54.32 175 B 1 
ATOM 2289 N NE2 . HIS B 2 175 ? 11.883  -0.364  21.820  1.00 55.83 175 B 1 
ATOM 2290 N N   . TYR B 2 176 ? 10.353  -6.391  19.191  1.00 82.26 176 B 1 
ATOM 2291 C CA  . TYR B 2 176 ? 10.023  -7.350  18.149  1.00 82.94 176 B 1 
ATOM 2292 C C   . TYR B 2 176 ? 9.449   -6.620  16.935  1.00 81.97 176 B 1 
ATOM 2293 O O   . TYR B 2 176 ? 8.591   -5.753  17.065  1.00 80.08 176 B 1 
ATOM 2294 C CB  . TYR B 2 176 ? 9.051   -8.404  18.681  1.00 83.65 176 B 1 
ATOM 2295 C CG  . TYR B 2 176 ? 9.675   -9.339  19.691  1.00 83.65 176 B 1 
ATOM 2296 C CD1 . TYR B 2 176 ? 10.353  -10.498 19.260  1.00 80.96 176 B 1 
ATOM 2297 C CD2 . TYR B 2 176 ? 9.578   -9.064  21.073  1.00 81.51 176 B 1 
ATOM 2298 C CE1 . TYR B 2 176 ? 10.917  -11.382 20.191  1.00 79.98 176 B 1 
ATOM 2299 C CE2 . TYR B 2 176 ? 10.143  -9.943  22.007  1.00 80.10 176 B 1 
ATOM 2300 C CZ  . TYR B 2 176 ? 10.810  -11.105 21.567  1.00 80.79 176 B 1 
ATOM 2301 O OH  . TYR B 2 176 ? 11.359  -11.966 22.477  1.00 76.81 176 B 1 
ATOM 2302 N N   . THR B 2 177 ? 9.928   -7.001  15.751  1.00 83.19 177 B 1 
ATOM 2303 C CA  . THR B 2 177 ? 9.498   -6.437  14.467  1.00 82.20 177 B 1 
ATOM 2304 C C   . THR B 2 177 ? 8.929   -7.524  13.564  1.00 83.03 177 B 1 
ATOM 2305 O O   . THR B 2 177 ? 9.243   -8.706  13.707  1.00 81.63 177 B 1 
ATOM 2306 C CB  . THR B 2 177 ? 10.636  -5.680  13.765  1.00 79.66 177 B 1 
ATOM 2307 O OG1 . THR B 2 177 ? 11.693  -6.547  13.440  1.00 72.44 177 B 1 
ATOM 2308 C CG2 . THR B 2 177 ? 11.178  -4.546  14.630  1.00 72.57 177 B 1 
ATOM 2309 N N   . CYS B 2 178 ? 8.068   -7.126  12.626  1.00 84.15 178 B 1 
ATOM 2310 C CA  . CYS B 2 178 ? 7.562   -7.952  11.541  1.00 84.15 178 B 1 
ATOM 2311 C C   . CYS B 2 178 ? 7.840   -7.211  10.241  1.00 82.95 178 B 1 
ATOM 2312 O O   . CYS B 2 178 ? 7.177   -6.220  9.942   1.00 80.48 178 B 1 
ATOM 2313 C CB  . CYS B 2 178 ? 6.059   -8.215  11.753  1.00 84.68 178 B 1 
ATOM 2314 S SG  . CYS B 2 178 ? 5.232   -9.052  10.363  1.00 84.45 178 B 1 
ATOM 2315 N N   . SER B 2 179 ? 8.848   -7.662  9.485   1.00 81.67 179 B 1 
ATOM 2316 C CA  . SER B 2 179 ? 9.304   -6.956  8.296   1.00 80.95 179 B 1 
ATOM 2317 C C   . SER B 2 179 ? 9.825   -7.914  7.223   1.00 81.34 179 B 1 
ATOM 2318 O O   . SER B 2 179 ? 10.058  -9.097  7.463   1.00 79.19 179 B 1 
ATOM 2319 C CB  . SER B 2 179 ? 10.354  -5.905  8.679   1.00 78.37 179 B 1 
ATOM 2320 O OG  . SER B 2 179 ? 11.489  -6.499  9.279   1.00 70.32 179 B 1 
ATOM 2321 N N   . SER B 2 180 ? 9.997   -7.401  6.007   1.00 80.47 180 B 1 
ATOM 2322 C CA  . SER B 2 180 ? 10.534  -8.163  4.890   1.00 79.97 180 B 1 
ATOM 2323 C C   . SER B 2 180 ? 12.065  -8.228  4.943   1.00 80.03 180 B 1 
ATOM 2324 O O   . SER B 2 180 ? 12.747  -7.212  5.089   1.00 77.95 180 B 1 
ATOM 2325 C CB  . SER B 2 180 ? 10.048  -7.571  3.568   1.00 78.41 180 B 1 
ATOM 2326 O OG  . SER B 2 180 ? 10.399  -8.431  2.509   1.00 69.23 180 B 1 
ATOM 2327 N N   . HIS B 2 181 ? 12.602  -9.439  4.793   1.00 80.14 181 B 1 
ATOM 2328 C CA  . HIS B 2 181 ? 14.022  -9.737  4.886   1.00 79.92 181 B 1 
ATOM 2329 C C   . HIS B 2 181 ? 14.538  -10.435 3.629   1.00 80.88 181 B 1 
ATOM 2330 O O   . HIS B 2 181 ? 14.691  -11.657 3.584   1.00 79.01 181 B 1 
ATOM 2331 C CB  . HIS B 2 181 ? 14.287  -10.563 6.158   1.00 78.26 181 B 1 
ATOM 2332 C CG  . HIS B 2 181 ? 14.066  -9.775  7.414   1.00 75.64 181 B 1 
ATOM 2333 N ND1 . HIS B 2 181 ? 14.833  -8.712  7.856   1.00 67.02 181 B 1 
ATOM 2334 C CD2 . HIS B 2 181 ? 13.039  -9.936  8.294   1.00 69.23 181 B 1 
ATOM 2335 C CE1 . HIS B 2 181 ? 14.266  -8.249  8.973   1.00 67.64 181 B 1 
ATOM 2336 N NE2 . HIS B 2 181 ? 13.185  -8.966  9.274   1.00 69.18 181 B 1 
ATOM 2337 N N   . PHE B 2 182 ? 14.857  -9.649  2.596   1.00 78.91 182 B 1 
ATOM 2338 C CA  . PHE B 2 182 ? 15.465  -10.168 1.370   1.00 79.54 182 B 1 
ATOM 2339 C C   . PHE B 2 182 ? 16.921  -10.621 1.599   1.00 79.78 182 B 1 
ATOM 2340 O O   . PHE B 2 182 ? 17.619  -10.028 2.411   1.00 78.21 182 B 1 
ATOM 2341 C CB  . PHE B 2 182 ? 15.397  -9.117  0.262   1.00 79.30 182 B 1 
ATOM 2342 C CG  . PHE B 2 182 ? 14.002  -8.596  -0.003  1.00 79.44 182 B 1 
ATOM 2343 C CD1 . PHE B 2 182 ? 12.968  -9.486  -0.331  1.00 78.04 182 B 1 
ATOM 2344 C CD2 . PHE B 2 182 ? 13.722  -7.220  0.107   1.00 78.56 182 B 1 
ATOM 2345 C CE1 . PHE B 2 182 ? 11.668  -9.013  -0.537  1.00 77.02 182 B 1 
ATOM 2346 C CE2 . PHE B 2 182 ? 12.432  -6.746  -0.103  1.00 77.24 182 B 1 
ATOM 2347 C CZ  . PHE B 2 182 ? 11.392  -7.636  -0.430  1.00 76.56 182 B 1 
ATOM 2348 N N   . PRO B 2 183 ? 17.428  -11.658 0.869   1.00 79.68 183 B 1 
ATOM 2349 C CA  . PRO B 2 183 ? 18.837  -12.043 0.909   1.00 79.83 183 B 1 
ATOM 2350 C C   . PRO B 2 183 ? 19.739  -10.847 0.596   1.00 79.37 183 B 1 
ATOM 2351 O O   . PRO B 2 183 ? 19.492  -10.118 -0.358  1.00 76.94 183 B 1 
ATOM 2352 C CB  . PRO B 2 183 ? 18.994  -13.152 -0.133  1.00 79.82 183 B 1 
ATOM 2353 C CG  . PRO B 2 183 ? 17.584  -13.717 -0.290  1.00 78.32 183 B 1 
ATOM 2354 C CD  . PRO B 2 183 ? 16.698  -12.503 -0.061  1.00 80.43 183 B 1 
ATOM 2355 N N   . TYR B 2 184 ? 20.809  -10.664 1.382   1.00 75.27 184 B 1 
ATOM 2356 C CA  . TYR B 2 184 ? 21.682  -9.489  1.254   1.00 73.30 184 B 1 
ATOM 2357 C C   . TYR B 2 184 ? 22.319  -9.370  -0.136  1.00 74.55 184 B 1 
ATOM 2358 O O   . TYR B 2 184 ? 22.314  -8.298  -0.718  1.00 71.70 184 B 1 
ATOM 2359 C CB  . TYR B 2 184 ? 22.747  -9.543  2.353   1.00 69.02 184 B 1 
ATOM 2360 C CG  . TYR B 2 184 ? 23.659  -8.340  2.332   1.00 63.07 184 B 1 
ATOM 2361 C CD1 . TYR B 2 184 ? 24.921  -8.417  1.723   1.00 58.43 184 B 1 
ATOM 2362 C CD2 . TYR B 2 184 ? 23.212  -7.118  2.870   1.00 57.40 184 B 1 
ATOM 2363 C CE1 . TYR B 2 184 ? 25.730  -7.269  1.635   1.00 50.86 184 B 1 
ATOM 2364 C CE2 . TYR B 2 184 ? 24.018  -5.970  2.781   1.00 51.83 184 B 1 
ATOM 2365 C CZ  . TYR B 2 184 ? 25.268  -6.047  2.150   1.00 51.51 184 B 1 
ATOM 2366 O OH  . TYR B 2 184 ? 26.022  -4.921  2.022   1.00 45.68 184 B 1 
ATOM 2367 N N   . SER B 2 185 ? 22.790  -10.502 -0.694  1.00 75.39 185 B 1 
ATOM 2368 C CA  . SER B 2 185 ? 23.428  -10.548 -2.021  1.00 75.65 185 B 1 
ATOM 2369 C C   . SER B 2 185 ? 22.495  -10.188 -3.178  1.00 77.19 185 B 1 
ATOM 2370 O O   . SER B 2 185 ? 22.961  -9.809  -4.246  1.00 75.20 185 B 1 
ATOM 2371 C CB  . SER B 2 185 ? 23.988  -11.959 -2.253  1.00 73.58 185 B 1 
ATOM 2372 O OG  . SER B 2 185 ? 22.976  -12.940 -2.087  1.00 65.73 185 B 1 
ATOM 2373 N N   . GLN B 2 186 ? 21.180  -10.322 -2.985  1.00 80.06 186 B 1 
ATOM 2374 C CA  . GLN B 2 186 ? 20.157  -10.069 -4.003  1.00 80.70 186 B 1 
ATOM 2375 C C   . GLN B 2 186 ? 19.136  -9.028  -3.531  1.00 80.52 186 B 1 
ATOM 2376 O O   . GLN B 2 186 ? 18.025  -8.961  -4.037  1.00 78.67 186 B 1 
ATOM 2377 C CB  . GLN B 2 186 ? 19.492  -11.393 -4.402  1.00 80.87 186 B 1 
ATOM 2378 C CG  . GLN B 2 186 ? 20.459  -12.372 -5.075  1.00 76.97 186 B 1 
ATOM 2379 C CD  . GLN B 2 186 ? 19.781  -13.686 -5.463  1.00 73.69 186 B 1 
ATOM 2380 O OE1 . GLN B 2 186 ? 18.666  -13.995 -5.059  1.00 69.47 186 B 1 
ATOM 2381 N NE2 . GLN B 2 186 ? 20.439  -14.518 -6.232  1.00 66.32 186 B 1 
ATOM 2382 N N   . TYR B 2 187 ? 19.512  -8.212  -2.527  1.00 79.94 187 B 1 
ATOM 2383 C CA  . TYR B 2 187 ? 18.589  -7.273  -1.901  1.00 78.57 187 B 1 
ATOM 2384 C C   . TYR B 2 187 ? 17.967  -6.303  -2.906  1.00 80.38 187 B 1 
ATOM 2385 O O   . TYR B 2 187 ? 16.744  -6.176  -2.974  1.00 79.86 187 B 1 
ATOM 2386 C CB  . TYR B 2 187 ? 19.322  -6.501  -0.790  1.00 75.59 187 B 1 
ATOM 2387 C CG  . TYR B 2 187 ? 18.453  -5.434  -0.175  1.00 72.32 187 B 1 
ATOM 2388 C CD1 . TYR B 2 187 ? 18.537  -4.092  -0.611  1.00 69.24 187 B 1 
ATOM 2389 C CD2 . TYR B 2 187 ? 17.472  -5.794  0.773   1.00 67.37 187 B 1 
ATOM 2390 C CE1 . TYR B 2 187 ? 17.647  -3.135  -0.125  1.00 64.82 187 B 1 
ATOM 2391 C CE2 . TYR B 2 187 ? 16.576  -4.834  1.268   1.00 64.44 187 B 1 
ATOM 2392 C CZ  . TYR B 2 187 ? 16.660  -3.515  0.800   1.00 65.34 187 B 1 
ATOM 2393 O OH  . TYR B 2 187 ? 15.752  -2.586  1.241   1.00 61.51 187 B 1 
ATOM 2394 N N   . GLN B 2 188 ? 18.799  -5.671  -3.729  1.00 79.66 188 B 1 
ATOM 2395 C CA  . GLN B 2 188 ? 18.338  -4.699  -4.711  1.00 79.87 188 B 1 
ATOM 2396 C C   . GLN B 2 188 ? 17.452  -5.345  -5.784  1.00 82.17 188 B 1 
ATOM 2397 O O   . GLN B 2 188 ? 16.420  -4.789  -6.141  1.00 81.94 188 B 1 
ATOM 2398 C CB  . GLN B 2 188 ? 19.555  -3.980  -5.325  1.00 77.36 188 B 1 
ATOM 2399 C CG  . GLN B 2 188 ? 19.151  -2.720  -6.113  1.00 69.45 188 B 1 
ATOM 2400 C CD  . GLN B 2 188 ? 18.521  -1.637  -5.227  1.00 64.09 188 B 1 
ATOM 2401 O OE1 . GLN B 2 188 ? 18.609  -1.650  -4.004  1.00 59.62 188 B 1 
ATOM 2402 N NE2 . GLN B 2 188 ? 17.852  -0.669  -5.805  1.00 56.02 188 B 1 
ATOM 2403 N N   . PHE B 2 189 ? 17.796  -6.563  -6.234  1.00 85.31 189 B 1 
ATOM 2404 C CA  . PHE B 2 189 ? 16.990  -7.312  -7.193  1.00 87.28 189 B 1 
ATOM 2405 C C   . PHE B 2 189 ? 15.576  -7.589  -6.647  1.00 87.44 189 B 1 
ATOM 2406 O O   . PHE B 2 189 ? 14.590  -7.245  -7.296  1.00 87.61 189 B 1 
ATOM 2407 C CB  . PHE B 2 189 ? 17.699  -8.627  -7.556  1.00 88.17 189 B 1 
ATOM 2408 C CG  . PHE B 2 189 ? 16.852  -9.523  -8.432  1.00 89.38 189 B 1 
ATOM 2409 C CD1 . PHE B 2 189 ? 16.093  -10.568 -7.868  1.00 87.91 189 B 1 
ATOM 2410 C CD2 . PHE B 2 189 ? 16.766  -9.287  -9.822  1.00 88.57 189 B 1 
ATOM 2411 C CE1 . PHE B 2 189 ? 15.263  -11.368 -8.674  1.00 88.97 189 B 1 
ATOM 2412 C CE2 . PHE B 2 189 ? 15.941  -10.083 -10.628 1.00 88.53 189 B 1 
ATOM 2413 C CZ  . PHE B 2 189 ? 15.186  -11.121 -10.055 1.00 88.65 189 B 1 
ATOM 2414 N N   . TRP B 2 190 ? 15.476  -8.144  -5.428  1.00 86.63 190 B 1 
ATOM 2415 C CA  . TRP B 2 190 ? 14.178  -8.468  -4.832  1.00 86.91 190 B 1 
ATOM 2416 C C   . TRP B 2 190 ? 13.353  -7.221  -4.502  1.00 86.63 190 B 1 
ATOM 2417 O O   . TRP B 2 190 ? 12.138  -7.231  -4.709  1.00 85.67 190 B 1 
ATOM 2418 C CB  . TRP B 2 190 ? 14.377  -9.332  -3.593  1.00 87.66 190 B 1 
ATOM 2419 C CG  . TRP B 2 190 ? 14.668  -10.768 -3.902  1.00 87.53 190 B 1 
ATOM 2420 C CD1 . TRP B 2 190 ? 15.835  -11.412 -3.689  1.00 85.36 190 B 1 
ATOM 2421 C CD2 . TRP B 2 190 ? 13.771  -11.750 -4.518  1.00 86.96 190 B 1 
ATOM 2422 N NE1 . TRP B 2 190 ? 15.730  -12.732 -4.110  1.00 84.54 190 B 1 
ATOM 2423 C CE2 . TRP B 2 190 ? 14.477  -12.975 -4.629  1.00 86.43 190 B 1 
ATOM 2424 C CE3 . TRP B 2 190 ? 12.439  -11.710 -4.981  1.00 84.43 190 B 1 
ATOM 2425 C CZ2 . TRP B 2 190 ? 13.881  -14.131 -5.182  1.00 85.58 190 B 1 
ATOM 2426 C CZ3 . TRP B 2 190 ? 11.847  -12.860 -5.536  1.00 83.12 190 B 1 
ATOM 2427 C CH2 . TRP B 2 190 ? 12.565  -14.055 -5.640  1.00 83.40 190 B 1 
ATOM 2428 N N   . LYS B 2 191 ? 13.998  -6.157  -4.037  1.00 85.46 191 B 1 
ATOM 2429 C CA  . LYS B 2 191 ? 13.323  -4.881  -3.785  1.00 84.89 191 B 1 
ATOM 2430 C C   . LYS B 2 191 ? 12.733  -4.320  -5.081  1.00 86.20 191 B 1 
ATOM 2431 O O   . LYS B 2 191 ? 11.540  -4.011  -5.117  1.00 85.64 191 B 1 
ATOM 2432 C CB  . LYS B 2 191 ? 14.304  -3.896  -3.118  1.00 82.47 191 B 1 
ATOM 2433 C CG  . LYS B 2 191 ? 13.592  -2.599  -2.667  1.00 76.11 191 B 1 
ATOM 2434 C CD  . LYS B 2 191 ? 14.558  -1.623  -1.977  1.00 72.39 191 B 1 
ATOM 2435 C CE  . LYS B 2 191 ? 13.814  -0.344  -1.587  1.00 65.46 191 B 1 
ATOM 2436 N NZ  . LYS B 2 191 ? 14.691  0.675   -0.956  1.00 61.18 191 B 1 
ATOM 2437 N N   . ASN B 2 192 ? 13.509  -4.270  -6.145  1.00 87.81 192 B 1 
ATOM 2438 C CA  . ASN B 2 192 ? 13.069  -3.795  -7.452  1.00 88.99 192 B 1 
ATOM 2439 C C   . ASN B 2 192 ? 11.961  -4.685  -8.031  1.00 90.13 192 B 1 
ATOM 2440 O O   . ASN B 2 192 ? 10.938  -4.174  -8.477  1.00 89.91 192 B 1 
ATOM 2441 C CB  . ASN B 2 192 ? 14.277  -3.736  -8.409  1.00 88.40 192 B 1 
ATOM 2442 C CG  . ASN B 2 192 ? 15.302  -2.667  -8.050  1.00 86.61 192 B 1 
ATOM 2443 O OD1 . ASN B 2 192 ? 15.169  -1.915  -7.106  1.00 79.03 192 B 1 
ATOM 2444 N ND2 . ASN B 2 192 ? 16.371  -2.570  -8.811  1.00 80.57 192 B 1 
ATOM 2445 N N   . PHE B 2 193 ? 12.124  -6.017  -7.963  1.00 90.61 193 B 1 
ATOM 2446 C CA  . PHE B 2 193 ? 11.124  -6.974  -8.430  1.00 91.78 193 B 1 
ATOM 2447 C C   . PHE B 2 193 ? 9.788   -6.805  -7.697  1.00 91.84 193 B 1 
ATOM 2448 O O   . PHE B 2 193 ? 8.743   -6.721  -8.332  1.00 91.67 193 B 1 
ATOM 2449 C CB  . PHE B 2 193 ? 11.660  -8.398  -8.242  1.00 92.70 193 B 1 
ATOM 2450 C CG  . PHE B 2 193 ? 10.655  -9.468  -8.640  1.00 93.12 193 B 1 
ATOM 2451 C CD1 . PHE B 2 193 ? 9.856   -10.089 -7.669  1.00 91.23 193 B 1 
ATOM 2452 C CD2 . PHE B 2 193 ? 10.485  -9.803  -9.996  1.00 91.78 193 B 1 
ATOM 2453 C CE1 . PHE B 2 193 ? 8.892   -11.042 -8.048  1.00 91.66 193 B 1 
ATOM 2454 C CE2 . PHE B 2 193 ? 9.527   -10.755 -10.380 1.00 91.81 193 B 1 
ATOM 2455 C CZ  . PHE B 2 193 ? 8.734   -11.373 -9.403  1.00 92.25 193 B 1 
ATOM 2456 N N   . GLN B 2 194 ? 9.819   -6.716  -6.373  1.00 90.81 194 B 1 
ATOM 2457 C CA  . GLN B 2 194 ? 8.607   -6.571  -5.572  1.00 90.30 194 B 1 
ATOM 2458 C C   . GLN B 2 194 ? 7.901   -5.238  -5.862  1.00 90.97 194 B 1 
ATOM 2459 O O   . GLN B 2 194 ? 6.687   -5.218  -6.035  1.00 90.36 194 B 1 
ATOM 2460 C CB  . GLN B 2 194 ? 8.977   -6.735  -4.092  1.00 89.03 194 B 1 
ATOM 2461 C CG  . GLN B 2 194 ? 7.765   -6.794  -3.145  1.00 82.11 194 B 1 
ATOM 2462 C CD  . GLN B 2 194 ? 6.937   -8.070  -3.226  1.00 79.41 194 B 1 
ATOM 2463 O OE1 . GLN B 2 194 ? 7.142   -8.977  -4.019  1.00 72.71 194 B 1 
ATOM 2464 N NE2 . GLN B 2 194 ? 5.944   -8.199  -2.378  1.00 69.05 194 B 1 
ATOM 2465 N N   . THR B 2 195 ? 8.641   -4.151  -5.970  1.00 90.00 195 B 1 
ATOM 2466 C CA  . THR B 2 195 ? 8.094   -2.836  -6.325  1.00 90.43 195 B 1 
ATOM 2467 C C   . THR B 2 195 ? 7.477   -2.842  -7.719  1.00 91.77 195 B 1 
ATOM 2468 O O   . THR B 2 195 ? 6.325   -2.443  -7.878  1.00 91.70 195 B 1 
ATOM 2469 C CB  . THR B 2 195 ? 9.172   -1.747  -6.235  1.00 88.99 195 B 1 
ATOM 2470 O OG1 . THR B 2 195 ? 9.594   -1.650  -4.892  1.00 80.79 195 B 1 
ATOM 2471 C CG2 . THR B 2 195 ? 8.655   -0.378  -6.666  1.00 79.91 195 B 1 
ATOM 2472 N N   . LEU B 2 196 ? 8.187   -3.354  -8.731  1.00 92.29 196 B 1 
ATOM 2473 C CA  . LEU B 2 196 ? 7.678   -3.433  -10.096 1.00 93.51 196 B 1 
ATOM 2474 C C   . LEU B 2 196 ? 6.422   -4.303  -10.174 1.00 94.13 196 B 1 
ATOM 2475 O O   . LEU B 2 196 ? 5.457   -3.908  -10.824 1.00 94.00 196 B 1 
ATOM 2476 C CB  . LEU B 2 196 ? 8.761   -3.968  -11.041 1.00 93.97 196 B 1 
ATOM 2477 C CG  . LEU B 2 196 ? 9.883   -2.959  -11.347 1.00 90.10 196 B 1 
ATOM 2478 C CD1 . LEU B 2 196 ? 10.983  -3.657  -12.157 1.00 87.19 196 B 1 
ATOM 2479 C CD2 . LEU B 2 196 ? 9.378   -1.763  -12.159 1.00 87.74 196 B 1 
ATOM 2480 N N   . LYS B 2 197 ? 6.389   -5.442  -9.471  1.00 94.55 197 B 1 
ATOM 2481 C CA  . LYS B 2 197 ? 5.209   -6.301  -9.397  1.00 94.62 197 B 1 
ATOM 2482 C C   . LYS B 2 197 ? 3.983   -5.543  -8.867  1.00 95.04 197 B 1 
ATOM 2483 O O   . LYS B 2 197 ? 2.923   -5.623  -9.464  1.00 94.44 197 B 1 
ATOM 2484 C CB  . LYS B 2 197 ? 5.521   -7.522  -8.529  1.00 93.82 197 B 1 
ATOM 2485 C CG  . LYS B 2 197 ? 4.347   -8.529  -8.477  1.00 91.01 197 B 1 
ATOM 2486 C CD  . LYS B 2 197 ? 4.623   -9.684  -7.504  1.00 88.34 197 B 1 
ATOM 2487 C CE  . LYS B 2 197 ? 4.596   -9.170  -6.066  1.00 81.93 197 B 1 
ATOM 2488 N NZ  . LYS B 2 197 ? 4.703   -10.275 -5.084  1.00 77.35 197 B 1 
ATOM 2489 N N   . ILE B 2 198 ? 4.141   -4.799  -7.770  1.00 93.67 198 B 1 
ATOM 2490 C CA  . ILE B 2 198 ? 3.038   -4.030  -7.177  1.00 93.43 198 B 1 
ATOM 2491 C C   . ILE B 2 198 ? 2.587   -2.921  -8.115  1.00 94.21 198 B 1 
ATOM 2492 O O   . ILE B 2 198 ? 1.398   -2.794  -8.355  1.00 93.83 198 B 1 
ATOM 2493 C CB  . ILE B 2 198 ? 3.449   -3.471  -5.807  1.00 92.25 198 B 1 
ATOM 2494 C CG1 . ILE B 2 198 ? 3.632   -4.640  -4.820  1.00 89.91 198 B 1 
ATOM 2495 C CG2 . ILE B 2 198 ? 2.404   -2.477  -5.256  1.00 89.66 198 B 1 
ATOM 2496 C CD1 . ILE B 2 198 ? 4.429   -4.222  -3.586  1.00 83.89 198 B 1 
ATOM 2497 N N   . VAL B 2 199 ? 3.507   -2.159  -8.693  1.00 94.31 199 B 1 
ATOM 2498 C CA  . VAL B 2 199 ? 3.171   -1.046  -9.591  1.00 94.70 199 B 1 
ATOM 2499 C C   . VAL B 2 199 ? 2.515   -1.542  -10.879 1.00 95.36 199 B 1 
ATOM 2500 O O   . VAL B 2 199 ? 1.528   -0.966  -11.330 1.00 94.94 199 B 1 
ATOM 2501 C CB  . VAL B 2 199 ? 4.425   -0.200  -9.880  1.00 94.39 199 B 1 
ATOM 2502 C CG1 . VAL B 2 199 ? 4.167   0.877   -10.936 1.00 91.30 199 B 1 
ATOM 2503 C CG2 . VAL B 2 199 ? 4.896   0.513   -8.611  1.00 91.37 199 B 1 
ATOM 2504 N N   . ILE B 2 200 ? 2.999   -2.645  -11.462 1.00 96.34 200 B 1 
ATOM 2505 C CA  . ILE B 2 200 ? 2.413   -3.222  -12.676 1.00 96.91 200 B 1 
ATOM 2506 C C   . ILE B 2 200 ? 1.001   -3.751  -12.387 1.00 96.99 200 B 1 
ATOM 2507 O O   . ILE B 2 200 ? 0.059   -3.388  -13.091 1.00 96.30 200 B 1 
ATOM 2508 C CB  . ILE B 2 200 ? 3.338   -4.303  -13.284 1.00 97.00 200 B 1 
ATOM 2509 C CG1 . ILE B 2 200 ? 4.611   -3.638  -13.855 1.00 94.23 200 B 1 
ATOM 2510 C CG2 . ILE B 2 200 ? 2.614   -5.090  -14.401 1.00 93.87 200 B 1 
ATOM 2511 C CD1 . ILE B 2 200 ? 5.733   -4.632  -14.188 1.00 86.52 200 B 1 
ATOM 2512 N N   . LEU B 2 201 ? 0.838   -4.578  -11.343 1.00 96.28 201 B 1 
ATOM 2513 C CA  . LEU B 2 201 ? -0.455  -5.184  -11.027 1.00 96.19 201 B 1 
ATOM 2514 C C   . LEU B 2 201 ? -1.447  -4.198  -10.397 1.00 95.91 201 B 1 
ATOM 2515 O O   . LEU B 2 201 ? -2.650  -4.312  -10.625 1.00 94.67 201 B 1 
ATOM 2516 C CB  . LEU B 2 201 ? -0.252  -6.409  -10.121 1.00 95.90 201 B 1 
ATOM 2517 C CG  . LEU B 2 201 ? 0.557   -7.564  -10.747 1.00 94.57 201 B 1 
ATOM 2518 C CD1 . LEU B 2 201 ? 0.695   -8.700  -9.734  1.00 92.40 201 B 1 
ATOM 2519 C CD2 . LEU B 2 201 ? -0.117  -8.131  -12.000 1.00 92.11 201 B 1 
ATOM 2520 N N   . GLY B 2 202 ? -0.953  -3.236  -9.612  1.00 95.34 202 B 1 
ATOM 2521 C CA  . GLY B 2 202 ? -1.757  -2.308  -8.831  1.00 94.66 202 B 1 
ATOM 2522 C C   . GLY B 2 202 ? -2.040  -0.964  -9.507  1.00 95.09 202 B 1 
ATOM 2523 O O   . GLY B 2 202 ? -2.978  -0.280  -9.108  1.00 92.90 202 B 1 
ATOM 2524 N N   . LEU B 2 203 ? -1.258  -0.575  -10.526 1.00 95.23 203 B 1 
ATOM 2525 C CA  . LEU B 2 203 ? -1.438  0.697   -11.218 1.00 95.83 203 B 1 
ATOM 2526 C C   . LEU B 2 203 ? -1.523  0.527   -12.739 1.00 96.48 203 B 1 
ATOM 2527 O O   . LEU B 2 203 ? -2.525  0.907   -13.337 1.00 95.41 203 B 1 
ATOM 2528 C CB  . LEU B 2 203 ? -0.324  1.672   -10.791 1.00 94.92 203 B 1 
ATOM 2529 C CG  . LEU B 2 203 ? -0.454  3.085   -11.380 1.00 92.86 203 B 1 
ATOM 2530 C CD1 . LEU B 2 203 ? -1.682  3.810   -10.835 1.00 88.96 203 B 1 
ATOM 2531 C CD2 . LEU B 2 203 ? 0.783   3.909   -11.032 1.00 88.90 203 B 1 
ATOM 2532 N N   . VAL B 2 204 ? -0.502  -0.055  -13.370 1.00 97.19 204 B 1 
ATOM 2533 C CA  . VAL B 2 204 ? -0.390  -0.081  -14.839 1.00 97.36 204 B 1 
ATOM 2534 C C   . VAL B 2 204 ? -1.466  -0.973  -15.463 1.00 97.50 204 B 1 
ATOM 2535 O O   . VAL B 2 204 ? -2.172  -0.535  -16.369 1.00 96.73 204 B 1 
ATOM 2536 C CB  . VAL B 2 204 ? 1.016   -0.532  -15.289 1.00 96.81 204 B 1 
ATOM 2537 C CG1 . VAL B 2 204 ? 1.161   -0.555  -16.804 1.00 93.24 204 B 1 
ATOM 2538 C CG2 . VAL B 2 204 ? 2.097   0.396   -14.723 1.00 93.56 204 B 1 
ATOM 2539 N N   . LEU B 2 205 ? -1.633  -2.197  -14.968 1.00 97.09 205 B 1 
ATOM 2540 C CA  . LEU B 2 205 ? -2.623  -3.144  -15.479 1.00 97.18 205 B 1 
ATOM 2541 C C   . LEU B 2 205 ? -4.069  -2.618  -15.339 1.00 97.13 205 B 1 
ATOM 2542 O O   . LEU B 2 205 ? -4.777  -2.576  -16.352 1.00 96.42 205 B 1 
ATOM 2543 C CB  . LEU B 2 205 ? -2.404  -4.523  -14.819 1.00 96.65 205 B 1 
ATOM 2544 C CG  . LEU B 2 205 ? -3.404  -5.605  -15.257 1.00 93.37 205 B 1 
ATOM 2545 C CD1 . LEU B 2 205 ? -3.208  -5.997  -16.723 1.00 89.25 205 B 1 
ATOM 2546 C CD2 . LEU B 2 205 ? -3.232  -6.854  -14.396 1.00 89.16 205 B 1 
ATOM 2547 N N   . PRO B 2 206 ? -4.537  -2.162  -14.151 1.00 97.07 206 B 1 
ATOM 2548 C CA  . PRO B 2 206 ? -5.879  -1.616  -14.032 1.00 96.58 206 B 1 
ATOM 2549 C C   . PRO B 2 206 ? -6.061  -0.336  -14.847 1.00 96.58 206 B 1 
ATOM 2550 O O   . PRO B 2 206 ? -7.124  -0.153  -15.434 1.00 95.27 206 B 1 
ATOM 2551 C CB  . PRO B 2 206 ? -6.110  -1.397  -12.535 1.00 95.39 206 B 1 
ATOM 2552 C CG  . PRO B 2 206 ? -4.712  -1.295  -11.950 1.00 93.41 206 B 1 
ATOM 2553 C CD  . PRO B 2 206 ? -3.906  -2.229  -12.844 1.00 96.38 206 B 1 
ATOM 2554 N N   . LEU B 2 207 ? -5.042  0.516   -14.991 1.00 96.75 207 B 1 
ATOM 2555 C CA  . LEU B 2 207 ? -5.118  1.707   -15.826 1.00 96.49 207 B 1 
ATOM 2556 C C   . LEU B 2 207 ? -5.304  1.357   -17.313 1.00 96.40 207 B 1 
ATOM 2557 O O   . LEU B 2 207 ? -6.171  1.923   -17.975 1.00 95.49 207 B 1 
ATOM 2558 C CB  . LEU B 2 207 ? -3.853  2.558   -15.602 1.00 95.67 207 B 1 
ATOM 2559 C CG  . LEU B 2 207 ? -3.911  3.949   -16.259 1.00 88.90 207 B 1 
ATOM 2560 C CD1 . LEU B 2 207 ? -4.890  4.872   -15.542 1.00 85.20 207 B 1 
ATOM 2561 C CD2 . LEU B 2 207 ? -2.525  4.603   -16.218 1.00 85.34 207 B 1 
ATOM 2562 N N   . LEU B 2 208 ? -4.549  0.369   -17.809 1.00 97.10 208 B 1 
ATOM 2563 C CA  . LEU B 2 208 ? -4.675  -0.117  -19.184 1.00 97.13 208 B 1 
ATOM 2564 C C   . LEU B 2 208 ? -6.081  -0.678  -19.449 1.00 97.09 208 B 1 
ATOM 2565 O O   . LEU B 2 208 ? -6.730  -0.306  -20.428 1.00 95.78 208 B 1 
ATOM 2566 C CB  . LEU B 2 208 ? -3.586  -1.180  -19.424 1.00 96.60 208 B 1 
ATOM 2567 C CG  . LEU B 2 208 ? -3.508  -1.656  -20.888 1.00 86.35 208 B 1 
ATOM 2568 C CD1 . LEU B 2 208 ? -2.884  -0.593  -21.787 1.00 80.87 208 B 1 
ATOM 2569 C CD2 . LEU B 2 208 ? -2.676  -2.934  -20.979 1.00 81.46 208 B 1 
ATOM 2570 N N   . VAL B 2 209 ? -6.573  -1.533  -18.537 1.00 97.06 209 B 1 
ATOM 2571 C CA  . VAL B 2 209 ? -7.920  -2.103  -18.621 1.00 96.75 209 B 1 
ATOM 2572 C C   . VAL B 2 209 ? -8.987  -1.008  -18.580 1.00 96.56 209 B 1 
ATOM 2573 O O   . VAL B 2 209 ? -9.940  -1.056  -19.357 1.00 94.88 209 B 1 
ATOM 2574 C CB  . VAL B 2 209 ? -8.145  -3.146  -17.506 1.00 96.06 209 B 1 
ATOM 2575 C CG1 . VAL B 2 209 ? -9.598  -3.633  -17.437 1.00 92.32 209 B 1 
ATOM 2576 C CG2 . VAL B 2 209 ? -7.273  -4.373  -17.750 1.00 92.97 209 B 1 
ATOM 2577 N N   . MET B 2 210 ? -8.814  0.009   -17.736 1.00 95.80 210 B 1 
ATOM 2578 C CA  . MET B 2 210 ? -9.736  1.141   -17.658 1.00 95.05 210 B 1 
ATOM 2579 C C   . MET B 2 210 ? -9.816  1.868   -18.996 1.00 95.31 210 B 1 
ATOM 2580 O O   . MET B 2 210 ? -10.907 2.040   -19.528 1.00 94.25 210 B 1 
ATOM 2581 C CB  . MET B 2 210 ? -9.313  2.105   -16.543 1.00 93.89 210 B 1 
ATOM 2582 C CG  . MET B 2 210 ? -10.378 3.179   -16.302 1.00 86.77 210 B 1 
ATOM 2583 S SD  . MET B 2 210 ? -9.998  4.426   -15.029 1.00 81.11 210 B 1 
ATOM 2584 C CE  . MET B 2 210 ? -8.666  5.326   -15.850 1.00 71.39 210 B 1 
ATOM 2585 N N   . VAL B 2 211 ? -8.670  2.258   -19.548 1.00 96.49 211 B 1 
ATOM 2586 C CA  . VAL B 2 211 ? -8.619  3.020   -20.802 1.00 96.01 211 B 1 
ATOM 2587 C C   . VAL B 2 211 ? -9.264  2.237   -21.945 1.00 95.79 211 B 1 
ATOM 2588 O O   . VAL B 2 211 ? -10.129 2.769   -22.641 1.00 94.63 211 B 1 
ATOM 2589 C CB  . VAL B 2 211 ? -7.170  3.436   -21.130 1.00 95.44 211 B 1 
ATOM 2590 C CG1 . VAL B 2 211 ? -7.043  4.074   -22.518 1.00 90.40 211 B 1 
ATOM 2591 C CG2 . VAL B 2 211 ? -6.665  4.469   -20.111 1.00 90.55 211 B 1 
ATOM 2592 N N   . ILE B 2 212 ? -8.915  0.953   -22.108 1.00 96.40 212 B 1 
ATOM 2593 C CA  . ILE B 2 212 ? -9.451  0.106   -23.181 1.00 96.14 212 B 1 
ATOM 2594 C C   . ILE B 2 212 ? -10.956 -0.130  -23.006 1.00 95.52 212 B 1 
ATOM 2595 O O   . ILE B 2 212 ? -11.745 0.104   -23.922 1.00 94.15 212 B 1 
ATOM 2596 C CB  . ILE B 2 212 ? -8.653  -1.217  -23.267 1.00 95.87 212 B 1 
ATOM 2597 C CG1 . ILE B 2 212 ? -7.187  -0.926  -23.680 1.00 92.86 212 B 1 
ATOM 2598 C CG2 . ILE B 2 212 ? -9.305  -2.192  -24.267 1.00 92.31 212 B 1 
ATOM 2599 C CD1 . ILE B 2 212 ? -6.261  -2.142  -23.540 1.00 86.02 212 B 1 
ATOM 2600 N N   . CYS B 2 213 ? -11.390 -0.564  -21.824 1.00 95.62 213 B 1 
ATOM 2601 C CA  . CYS B 2 213 ? -12.782 -0.915  -21.592 1.00 95.15 213 B 1 
ATOM 2602 C C   . CYS B 2 213 ? -13.703 0.308   -21.613 1.00 94.48 213 B 1 
ATOM 2603 O O   . CYS B 2 213 ? -14.745 0.277   -22.263 1.00 92.74 213 B 1 
ATOM 2604 C CB  . CYS B 2 213 ? -12.918 -1.689  -20.268 1.00 94.59 213 B 1 
ATOM 2605 S SG  . CYS B 2 213 ? -12.145 -3.329  -20.418 1.00 91.71 213 B 1 
ATOM 2606 N N   . TYR B 2 214 ? -13.332 1.406   -20.959 1.00 94.08 214 B 1 
ATOM 2607 C CA  . TYR B 2 214 ? -14.186 2.591   -20.916 1.00 93.68 214 B 1 
ATOM 2608 C C   . TYR B 2 214 ? -14.208 3.363   -22.235 1.00 93.10 214 B 1 
ATOM 2609 O O   . TYR B 2 214 ? -15.257 3.903   -22.568 1.00 91.21 214 B 1 
ATOM 2610 C CB  . TYR B 2 214 ? -13.842 3.494   -19.729 1.00 92.33 214 B 1 
ATOM 2611 C CG  . TYR B 2 214 ? -14.381 2.947   -18.425 1.00 90.07 214 B 1 
ATOM 2612 C CD1 . TYR B 2 214 ? -15.761 3.014   -18.140 1.00 85.07 214 B 1 
ATOM 2613 C CD2 . TYR B 2 214 ? -13.523 2.326   -17.502 1.00 85.12 214 B 1 
ATOM 2614 C CE1 . TYR B 2 214 ? -16.278 2.463   -16.964 1.00 82.64 214 B 1 
ATOM 2615 C CE2 . TYR B 2 214 ? -14.034 1.766   -16.324 1.00 82.40 214 B 1 
ATOM 2616 C CZ  . TYR B 2 214 ? -15.404 1.830   -16.062 1.00 84.12 214 B 1 
ATOM 2617 O OH  . TYR B 2 214 ? -15.910 1.250   -14.925 1.00 81.36 214 B 1 
ATOM 2618 N N   . SER B 2 215 ? -13.133 3.354   -23.033 1.00 94.86 215 B 1 
ATOM 2619 C CA  . SER B 2 215 ? -13.195 3.913   -24.388 1.00 94.27 215 B 1 
ATOM 2620 C C   . SER B 2 215 ? -14.207 3.167   -25.262 1.00 93.27 215 B 1 
ATOM 2621 O O   . SER B 2 215 ? -15.054 3.794   -25.908 1.00 90.97 215 B 1 
ATOM 2622 C CB  . SER B 2 215 ? -11.813 3.936   -25.046 1.00 93.46 215 B 1 
ATOM 2623 O OG  . SER B 2 215 ? -11.310 2.638   -25.221 1.00 78.18 215 B 1 
ATOM 2624 N N   . GLY B 2 216 ? -14.210 1.821   -25.218 1.00 94.32 216 B 1 
ATOM 2625 C CA  . GLY B 2 216 ? -15.198 0.993   -25.915 1.00 93.29 216 B 1 
ATOM 2626 C C   . GLY B 2 216 ? -16.627 1.210   -25.414 1.00 92.72 216 B 1 
ATOM 2627 O O   . GLY B 2 216 ? -17.546 1.388   -26.212 1.00 90.75 216 B 1 
ATOM 2628 N N   . ILE B 2 217 ? -16.827 1.277   -24.104 1.00 91.82 217 B 1 
ATOM 2629 C CA  . ILE B 2 217 ? -18.128 1.558   -23.484 1.00 90.84 217 B 1 
ATOM 2630 C C   . ILE B 2 217 ? -18.650 2.924   -23.929 1.00 89.70 217 B 1 
ATOM 2631 O O   . ILE B 2 217 ? -19.767 3.009   -24.427 1.00 87.73 217 B 1 
ATOM 2632 C CB  . ILE B 2 217 ? -18.049 1.449   -21.943 1.00 89.94 217 B 1 
ATOM 2633 C CG1 . ILE B 2 217 ? -17.912 -0.030  -21.517 1.00 86.59 217 B 1 
ATOM 2634 C CG2 . ILE B 2 217 ? -19.288 2.064   -21.268 1.00 86.63 217 B 1 
ATOM 2635 C CD1 . ILE B 2 217 ? -17.482 -0.226  -20.054 1.00 84.33 217 B 1 
ATOM 2636 N N   . LEU B 2 218 ? -17.843 3.985   -23.818 1.00 90.15 218 B 1 
ATOM 2637 C CA  . LEU B 2 218 ? -18.233 5.337   -24.210 1.00 88.84 218 B 1 
ATOM 2638 C C   . LEU B 2 218 ? -18.605 5.409   -25.688 1.00 87.85 218 B 1 
ATOM 2639 O O   . LEU B 2 218 ? -19.657 5.953   -26.022 1.00 85.72 218 B 1 
ATOM 2640 C CB  . LEU B 2 218 ? -17.085 6.315   -23.893 1.00 87.16 218 B 1 
ATOM 2641 C CG  . LEU B 2 218 ? -16.936 6.658   -22.397 1.00 78.30 218 B 1 
ATOM 2642 C CD1 . LEU B 2 218 ? -15.621 7.411   -22.175 1.00 73.94 218 B 1 
ATOM 2643 C CD2 . LEU B 2 218 ? -18.080 7.530   -21.894 1.00 73.97 218 B 1 
ATOM 2644 N N   . LYS B 2 219 ? -17.830 4.786   -26.575 1.00 90.48 219 B 1 
ATOM 2645 C CA  . LYS B 2 219 ? -18.128 4.718   -28.013 1.00 90.15 219 B 1 
ATOM 2646 C C   . LYS B 2 219 ? -19.485 4.056   -28.287 1.00 89.29 219 B 1 
ATOM 2647 O O   . LYS B 2 219 ? -20.242 4.543   -29.133 1.00 86.87 219 B 1 
ATOM 2648 C CB  . LYS B 2 219 ? -16.982 3.985   -28.720 1.00 89.88 219 B 1 
ATOM 2649 C CG  . LYS B 2 219 ? -17.099 4.000   -30.257 1.00 81.05 219 B 1 
ATOM 2650 C CD  . LYS B 2 219 ? -15.891 3.301   -30.895 1.00 77.84 219 B 1 
ATOM 2651 C CE  . LYS B 2 219 ? -15.942 3.361   -32.419 1.00 67.77 219 B 1 
ATOM 2652 N NZ  . LYS B 2 219 ? -14.734 2.742   -33.042 1.00 61.00 219 B 1 
ATOM 2653 N N   . THR B 2 220 ? -19.811 2.976   -27.579 1.00 88.85 220 B 1 
ATOM 2654 C CA  . THR B 2 220 ? -21.099 2.278   -27.728 1.00 88.28 220 B 1 
ATOM 2655 C C   . THR B 2 220 ? -22.254 3.091   -27.151 1.00 87.56 220 B 1 
ATOM 2656 O O   . THR B 2 220 ? -23.290 3.226   -27.797 1.00 85.07 220 B 1 
ATOM 2657 C CB  . THR B 2 220 ? -21.038 0.889   -27.086 1.00 87.27 220 B 1 
ATOM 2658 O OG1 . THR B 2 220 ? -19.951 0.173   -27.638 1.00 78.35 220 B 1 
ATOM 2659 C CG2 . THR B 2 220 ? -22.292 0.072   -27.368 1.00 78.28 220 B 1 
ATOM 2660 N N   . LEU B 2 221 ? -22.080 3.699   -25.980 1.00 87.13 221 B 1 
ATOM 2661 C CA  . LEU B 2 221 ? -23.098 4.519   -25.326 1.00 84.93 221 B 1 
ATOM 2662 C C   . LEU B 2 221 ? -23.427 5.800   -26.104 1.00 83.27 221 B 1 
ATOM 2663 O O   . LEU B 2 221 ? -24.585 6.209   -26.142 1.00 79.68 221 B 1 
ATOM 2664 C CB  . LEU B 2 221 ? -22.637 4.872   -23.907 1.00 83.39 221 B 1 
ATOM 2665 C CG  . LEU B 2 221 ? -22.623 3.702   -22.905 1.00 79.44 221 B 1 
ATOM 2666 C CD1 . LEU B 2 221 ? -22.168 4.233   -21.538 1.00 75.29 221 B 1 
ATOM 2667 C CD2 . LEU B 2 221 ? -23.971 3.015   -22.745 1.00 75.86 221 B 1 
ATOM 2668 N N   . LEU B 2 222 ? -22.432 6.406   -26.759 1.00 84.63 222 B 1 
ATOM 2669 C CA  . LEU B 2 222 ? -22.651 7.570   -27.626 1.00 83.45 222 B 1 
ATOM 2670 C C   . LEU B 2 222 ? -23.503 7.223   -28.860 1.00 81.26 222 B 1 
ATOM 2671 O O   . LEU B 2 222 ? -24.272 8.067   -29.321 1.00 77.35 222 B 1 
ATOM 2672 C CB  . LEU B 2 222 ? -21.295 8.148   -28.055 1.00 82.75 222 B 1 
ATOM 2673 C CG  . LEU B 2 222 ? -20.563 8.925   -26.938 1.00 77.95 222 B 1 
ATOM 2674 C CD1 . LEU B 2 222 ? -19.135 9.219   -27.388 1.00 73.48 222 B 1 
ATOM 2675 C CD2 . LEU B 2 222 ? -21.248 10.244  -26.607 1.00 72.90 222 B 1 
ATOM 2676 N N   . ARG B 2 223 ? -23.392 5.980   -29.369 1.00 83.90 223 B 1 
ATOM 2677 C CA  . ARG B 2 223 ? -24.227 5.488   -30.470 1.00 83.10 223 B 1 
ATOM 2678 C C   . ARG B 2 223 ? -25.640 5.104   -30.003 1.00 81.35 223 B 1 
ATOM 2679 O O   . ARG B 2 223 ? -26.611 5.442   -30.669 1.00 74.44 223 B 1 
ATOM 2680 C CB  . ARG B 2 223 ? -23.532 4.300   -31.169 1.00 79.97 223 B 1 
ATOM 2681 C CG  . ARG B 2 223 ? -22.285 4.737   -31.954 1.00 70.69 223 B 1 
ATOM 2682 C CD  . ARG B 2 223 ? -21.605 3.508   -32.568 1.00 67.74 223 B 1 
ATOM 2683 N NE  . ARG B 2 223 ? -20.455 3.886   -33.412 1.00 61.37 223 B 1 
ATOM 2684 C CZ  . ARG B 2 223 ? -19.767 3.059   -34.195 1.00 56.75 223 B 1 
ATOM 2685 N NH1 . ARG B 2 223 ? -19.998 1.771   -34.210 1.00 53.60 223 B 1 
ATOM 2686 N NH2 . ARG B 2 223 ? -18.840 3.524   -34.980 1.00 49.31 223 B 1 
ATOM 2687 N N   . CYS B 2 224 ? -25.762 4.462   -28.854 1.00 78.52 224 B 1 
ATOM 2688 C CA  . CYS B 2 224 ? -27.021 3.944   -28.311 1.00 74.52 224 B 1 
ATOM 2689 C C   . CYS B 2 224 ? -27.516 4.797   -27.128 1.00 72.03 224 B 1 
ATOM 2690 O O   . CYS B 2 224 ? -27.509 4.361   -25.975 1.00 65.72 224 B 1 
ATOM 2691 C CB  . CYS B 2 224 ? -26.831 2.472   -27.937 1.00 71.42 224 B 1 
ATOM 2692 S SG  . CYS B 2 224 ? -26.436 1.471   -29.405 1.00 62.39 224 B 1 
ATOM 2693 N N   . ARG B 2 225 ? -27.972 6.036   -27.390 1.00 72.05 225 B 1 
ATOM 2694 C CA  . ARG B 2 225 ? -28.343 7.024   -26.352 1.00 69.60 225 B 1 
ATOM 2695 C C   . ARG B 2 225 ? -29.425 6.579   -25.348 1.00 68.72 225 B 1 
ATOM 2696 O O   . ARG B 2 225 ? -29.439 7.088   -24.234 1.00 62.28 225 B 1 
ATOM 2697 C CB  . ARG B 2 225 ? -28.780 8.351   -27.011 1.00 63.69 225 B 1 
ATOM 2698 C CG  . ARG B 2 225 ? -27.599 9.222   -27.482 1.00 56.94 225 B 1 
ATOM 2699 C CD  . ARG B 2 225 ? -28.104 10.568  -28.007 1.00 53.40 225 B 1 
ATOM 2700 N NE  . ARG B 2 225 ? -26.992 11.488  -28.339 1.00 47.11 225 B 1 
ATOM 2701 C CZ  . ARG B 2 225 ? -27.106 12.720  -28.813 1.00 42.80 225 B 1 
ATOM 2702 N NH1 . ARG B 2 225 ? -28.267 13.255  -29.067 1.00 40.17 225 B 1 
ATOM 2703 N NH2 . ARG B 2 225 ? -26.049 13.439  -29.042 1.00 38.12 225 B 1 
ATOM 2704 N N   . ASN B 2 226 ? -30.334 5.676   -25.710 1.00 64.96 226 B 1 
ATOM 2705 C CA  . ASN B 2 226 ? -31.593 5.502   -24.965 1.00 63.31 226 B 1 
ATOM 2706 C C   . ASN B 2 226 ? -31.550 4.599   -23.722 1.00 64.78 226 B 1 
ATOM 2707 O O   . ASN B 2 226 ? -32.489 4.617   -22.922 1.00 59.58 226 B 1 
ATOM 2708 C CB  . ASN B 2 226 ? -32.708 5.085   -25.953 1.00 56.65 226 B 1 
ATOM 2709 C CG  . ASN B 2 226 ? -33.274 6.270   -26.717 1.00 50.51 226 B 1 
ATOM 2710 O OD1 . ASN B 2 226 ? -33.001 7.422   -26.447 1.00 45.49 226 B 1 
ATOM 2711 N ND2 . ASN B 2 226 ? -34.119 6.020   -27.709 1.00 44.28 226 B 1 
ATOM 2712 N N   . GLU B 2 227 ? -30.510 3.797   -23.487 1.00 65.45 227 B 1 
ATOM 2713 C CA  . GLU B 2 227 ? -30.530 2.796   -22.412 1.00 64.51 227 B 1 
ATOM 2714 C C   . GLU B 2 227 ? -30.109 3.326   -21.025 1.00 66.10 227 B 1 
ATOM 2715 O O   . GLU B 2 227 ? -29.075 2.954   -20.454 1.00 61.38 227 B 1 
ATOM 2716 C CB  . GLU B 2 227 ? -29.739 1.553   -22.817 1.00 58.38 227 B 1 
ATOM 2717 C CG  . GLU B 2 227 ? -30.441 0.728   -23.899 1.00 53.01 227 B 1 
ATOM 2718 C CD  . GLU B 2 227 ? -29.778 -0.644  -24.018 1.00 49.74 227 B 1 
ATOM 2719 O OE1 . GLU B 2 227 ? -30.253 -1.517  -24.762 1.00 46.02 227 B 1 
ATOM 2720 O OE2 . GLU B 2 227 ? -28.774 -0.875  -23.299 1.00 46.52 227 B 1 
ATOM 2721 N N   . LYS B 2 228 ? -30.964 4.150   -20.404 1.00 62.86 228 B 1 
ATOM 2722 C CA  . LYS B 2 228 ? -30.728 4.733   -19.065 1.00 62.24 228 B 1 
ATOM 2723 C C   . LYS B 2 228 ? -30.384 3.693   -17.980 1.00 63.76 228 B 1 
ATOM 2724 O O   . LYS B 2 228 ? -29.555 3.976   -17.118 1.00 60.14 228 B 1 
ATOM 2725 C CB  . LYS B 2 228 ? -31.935 5.574   -18.621 1.00 57.40 228 B 1 
ATOM 2726 C CG  . LYS B 2 228 ? -32.100 6.890   -19.400 1.00 51.78 228 B 1 
ATOM 2727 C CD  . LYS B 2 228 ? -33.283 7.716   -18.857 1.00 48.20 228 B 1 
ATOM 2728 C CE  . LYS B 2 228 ? -33.444 9.037   -19.630 1.00 42.42 228 B 1 
ATOM 2729 N NZ  . LYS B 2 228 ? -34.622 9.823   -19.195 1.00 38.20 228 B 1 
ATOM 2730 N N   . LYS B 2 229 ? -30.993 2.492   -17.998 1.00 62.30 229 B 1 
ATOM 2731 C CA  . LYS B 2 229 ? -30.752 1.444   -16.982 1.00 61.87 229 B 1 
ATOM 2732 C C   . LYS B 2 229 ? -29.322 0.891   -17.055 1.00 63.67 229 B 1 
ATOM 2733 O O   . LYS B 2 229 ? -28.677 0.733   -16.014 1.00 60.32 229 B 1 
ATOM 2734 C CB  . LYS B 2 229 ? -31.796 0.309   -17.088 1.00 57.02 229 B 1 
ATOM 2735 C CG  . LYS B 2 229 ? -33.199 0.657   -16.537 1.00 51.21 229 B 1 
ATOM 2736 C CD  . LYS B 2 229 ? -34.153 -0.572  -16.601 1.00 47.78 229 B 1 
ATOM 2737 C CE  . LYS B 2 229 ? -35.570 -0.313  -16.067 1.00 41.85 229 B 1 
ATOM 2738 N NZ  . LYS B 2 229 ? -36.496 -1.474  -16.240 1.00 38.17 229 B 1 
ATOM 2739 N N   . ARG B 2 230 ? -28.763 0.649   -18.254 1.00 63.91 230 B 1 
ATOM 2740 C CA  . ARG B 2 230 ? -27.380 0.164   -18.416 1.00 63.70 230 B 1 
ATOM 2741 C C   . ARG B 2 230 ? -26.351 1.198   -17.961 1.00 66.74 230 B 1 
ATOM 2742 O O   . ARG B 2 230 ? -25.347 0.836   -17.342 1.00 63.30 230 B 1 
ATOM 2743 C CB  . ARG B 2 230 ? -27.118 -0.280  -19.865 1.00 58.09 230 B 1 
ATOM 2744 C CG  . ARG B 2 230 ? -27.839 -1.596  -20.208 1.00 52.16 230 B 1 
ATOM 2745 C CD  . ARG B 2 230 ? -27.424 -2.093  -21.608 1.00 49.05 230 B 1 
ATOM 2746 N NE  . ARG B 2 230 ? -28.082 -3.360  -21.976 1.00 44.44 230 B 1 
ATOM 2747 C CZ  . ARG B 2 230 ? -28.230 -3.810  -23.210 1.00 41.20 230 B 1 
ATOM 2748 N NH1 . ARG B 2 230 ? -27.770 -3.174  -24.248 1.00 38.95 230 B 1 
ATOM 2749 N NH2 . ARG B 2 230 ? -28.860 -4.911  -23.448 1.00 36.30 230 B 1 
ATOM 2750 N N   . HIS B 2 231 ? -26.623 2.498   -18.143 1.00 71.14 231 B 1 
ATOM 2751 C CA  . HIS B 2 231 ? -25.756 3.585   -17.685 1.00 72.33 231 B 1 
ATOM 2752 C C   . HIS B 2 231 ? -25.537 3.590   -16.161 1.00 77.27 231 B 1 
ATOM 2753 O O   . HIS B 2 231 ? -24.452 3.964   -15.713 1.00 75.24 231 B 1 
ATOM 2754 C CB  . HIS B 2 231 ? -26.323 4.940   -18.121 1.00 65.98 231 B 1 
ATOM 2755 C CG  . HIS B 2 231 ? -26.159 5.223   -19.580 1.00 59.71 231 B 1 
ATOM 2756 N ND1 . HIS B 2 231 ? -25.202 6.043   -20.133 1.00 53.68 231 B 1 
ATOM 2757 C CD2 . HIS B 2 231 ? -26.946 4.798   -20.611 1.00 51.94 231 B 1 
ATOM 2758 C CE1 . HIS B 2 231 ? -25.428 6.108   -21.454 1.00 47.76 231 B 1 
ATOM 2759 N NE2 . HIS B 2 231 ? -26.471 5.363   -21.784 1.00 47.62 231 B 1 
ATOM 2760 N N   . ARG B 2 232 ? -26.510 3.172   -15.346 1.00 76.61 232 B 1 
ATOM 2761 C CA  . ARG B 2 232 ? -26.397 3.172   -13.876 1.00 79.38 232 B 1 
ATOM 2762 C C   . ARG B 2 232 ? -25.336 2.184   -13.383 1.00 82.78 232 B 1 
ATOM 2763 O O   . ARG B 2 232 ? -24.485 2.563   -12.584 1.00 80.76 232 B 1 
ATOM 2764 C CB  . ARG B 2 232 ? -27.754 2.872   -13.221 1.00 74.68 232 B 1 
ATOM 2765 C CG  . ARG B 2 232 ? -28.752 4.023   -13.423 1.00 65.03 232 B 1 
ATOM 2766 C CD  . ARG B 2 232 ? -30.114 3.647   -12.817 1.00 61.89 232 B 1 
ATOM 2767 N NE  . ARG B 2 232 ? -31.097 4.736   -12.981 1.00 54.43 232 B 1 
ATOM 2768 C CZ  . ARG B 2 232 ? -32.323 4.736   -12.466 1.00 49.12 232 B 1 
ATOM 2769 N NH1 . ARG B 2 232 ? -32.798 3.709   -11.826 1.00 45.73 232 B 1 
ATOM 2770 N NH2 . ARG B 2 232 ? -33.074 5.778   -12.563 1.00 42.02 232 B 1 
ATOM 2771 N N   . ALA B 2 233 ? -25.328 0.955   -13.913 1.00 77.41 233 B 1 
ATOM 2772 C CA  . ALA B 2 233 ? -24.325 -0.040  -13.544 1.00 78.84 233 B 1 
ATOM 2773 C C   . ALA B 2 233 ? -22.917 0.364   -14.010 1.00 83.16 233 B 1 
ATOM 2774 O O   . ALA B 2 233 ? -21.958 0.217   -13.263 1.00 82.09 233 B 1 
ATOM 2775 C CB  . ALA B 2 233 ? -24.729 -1.391  -14.131 1.00 74.78 233 B 1 
ATOM 2776 N N   . VAL B 2 234 ? -22.797 0.940   -15.217 1.00 82.19 234 B 1 
ATOM 2777 C CA  . VAL B 2 234 ? -21.513 1.474   -15.708 1.00 85.26 234 B 1 
ATOM 2778 C C   . VAL B 2 234 ? -21.008 2.586   -14.796 1.00 88.10 234 B 1 
ATOM 2779 O O   . VAL B 2 234 ? -19.840 2.573   -14.434 1.00 88.52 234 B 1 
ATOM 2780 C CB  . VAL B 2 234 ? -21.626 1.967   -17.162 1.00 83.78 234 B 1 
ATOM 2781 C CG1 . VAL B 2 234 ? -20.337 2.624   -17.651 1.00 77.51 234 B 1 
ATOM 2782 C CG2 . VAL B 2 234 ? -21.926 0.792   -18.104 1.00 78.48 234 B 1 
ATOM 2783 N N   . ARG B 2 235 ? -21.878 3.522   -14.365 1.00 87.27 235 B 1 
ATOM 2784 C CA  . ARG B 2 235 ? -21.514 4.601   -13.433 1.00 89.08 235 B 1 
ATOM 2785 C C   . ARG B 2 235 ? -21.008 4.048   -12.093 1.00 90.74 235 B 1 
ATOM 2786 O O   . ARG B 2 235 ? -20.015 4.555   -11.591 1.00 89.52 235 B 1 
ATOM 2787 C CB  . ARG B 2 235 ? -22.710 5.552   -13.252 1.00 86.14 235 B 1 
ATOM 2788 C CG  . ARG B 2 235 ? -22.357 6.743   -12.343 1.00 75.60 235 B 1 
ATOM 2789 C CD  . ARG B 2 235 ? -23.546 7.689   -12.134 1.00 73.07 235 B 1 
ATOM 2790 N NE  . ARG B 2 235 ? -23.808 8.546   -13.308 1.00 64.96 235 B 1 
ATOM 2791 C CZ  . ARG B 2 235 ? -24.797 9.420   -13.418 1.00 59.48 235 B 1 
ATOM 2792 N NH1 . ARG B 2 235 ? -25.721 9.538   -12.498 1.00 55.43 235 B 1 
ATOM 2793 N NH2 . ARG B 2 235 ? -24.874 10.211  -14.452 1.00 50.84 235 B 1 
ATOM 2794 N N   . LEU B 2 236 ? -21.647 3.015   -11.550 1.00 87.00 236 B 1 
ATOM 2795 C CA  . LEU B 2 236 ? -21.211 2.388   -10.295 1.00 89.12 236 B 1 
ATOM 2796 C C   . LEU B 2 236 ? -19.800 1.803   -10.424 1.00 90.94 236 B 1 
ATOM 2797 O O   . LEU B 2 236 ? -18.927 2.150   -9.633  1.00 90.65 236 B 1 
ATOM 2798 C CB  . LEU B 2 236 ? -22.231 1.326   -9.873  1.00 88.11 236 B 1 
ATOM 2799 C CG  . LEU B 2 236 ? -21.830 0.560   -8.590  1.00 87.49 236 B 1 
ATOM 2800 C CD1 . LEU B 2 236 ? -21.776 1.472   -7.368  1.00 83.46 236 B 1 
ATOM 2801 C CD2 . LEU B 2 236 ? -22.843 -0.551  -8.311  1.00 84.19 236 B 1 
ATOM 2802 N N   . ILE B 2 237 ? -19.551 0.955   -11.425 1.00 87.56 237 B 1 
ATOM 2803 C CA  . ILE B 2 237 ? -18.253 0.304   -11.613 1.00 88.23 237 B 1 
ATOM 2804 C C   . ILE B 2 237 ? -17.166 1.330   -11.947 1.00 89.71 237 B 1 
ATOM 2805 O O   . ILE B 2 237 ? -16.052 1.235   -11.443 1.00 89.96 237 B 1 
ATOM 2806 C CB  . ILE B 2 237 ? -18.337 -0.825  -12.663 1.00 87.55 237 B 1 
ATOM 2807 C CG1 . ILE B 2 237 ? -19.400 -1.905  -12.326 1.00 83.44 237 B 1 
ATOM 2808 C CG2 . ILE B 2 237 ? -16.973 -1.503  -12.860 1.00 81.97 237 B 1 
ATOM 2809 C CD1 . ILE B 2 237 ? -19.293 -2.557  -10.948 1.00 75.93 237 B 1 
ATOM 2810 N N   . PHE B 2 238 ? -17.503 2.368   -12.733 1.00 91.05 238 B 1 
ATOM 2811 C CA  . PHE B 2 238 ? -16.593 3.481   -12.997 1.00 92.33 238 B 1 
ATOM 2812 C C   . PHE B 2 238 ? -16.205 4.202   -11.703 1.00 93.39 238 B 1 
ATOM 2813 O O   . PHE B 2 238 ? -15.022 4.443   -11.475 1.00 93.16 238 B 1 
ATOM 2814 C CB  . PHE B 2 238 ? -17.236 4.448   -13.986 1.00 91.72 238 B 1 
ATOM 2815 C CG  . PHE B 2 238 ? -16.338 5.608   -14.353 1.00 90.83 238 B 1 
ATOM 2816 C CD1 . PHE B 2 238 ? -16.560 6.891   -13.821 1.00 87.25 238 B 1 
ATOM 2817 C CD2 . PHE B 2 238 ? -15.243 5.404   -15.220 1.00 87.00 238 B 1 
ATOM 2818 C CE1 . PHE B 2 238 ? -15.715 7.948   -14.158 1.00 86.33 238 B 1 
ATOM 2819 C CE2 . PHE B 2 238 ? -14.395 6.466   -15.563 1.00 85.22 238 B 1 
ATOM 2820 C CZ  . PHE B 2 238 ? -14.630 7.741   -15.031 1.00 86.88 238 B 1 
ATOM 2821 N N   . THR B 2 239 ? -17.169 4.489   -10.824 1.00 93.88 239 B 1 
ATOM 2822 C CA  . THR B 2 239 ? -16.893 5.129   -9.534  1.00 94.64 239 B 1 
ATOM 2823 C C   . THR B 2 239 ? -15.996 4.265   -8.658  1.00 95.22 239 B 1 
ATOM 2824 O O   . THR B 2 239 ? -15.036 4.790   -8.105  1.00 94.10 239 B 1 
ATOM 2825 C CB  . THR B 2 239 ? -18.193 5.472   -8.787  1.00 93.55 239 B 1 
ATOM 2826 O OG1 . THR B 2 239 ? -19.041 6.268   -9.586  1.00 84.36 239 B 1 
ATOM 2827 C CG2 . THR B 2 239 ? -17.938 6.267   -7.512  1.00 84.68 239 B 1 
ATOM 2828 N N   . ILE B 2 240 ? -16.229 2.943   -8.580  1.00 93.09 240 B 1 
ATOM 2829 C CA  . ILE B 2 240 ? -15.377 2.016   -7.814  1.00 93.18 240 B 1 
ATOM 2830 C C   . ILE B 2 240 ? -13.934 2.099   -8.310  1.00 93.52 240 B 1 
ATOM 2831 O O   . ILE B 2 240 ? -13.013 2.230   -7.507  1.00 92.99 240 B 1 
ATOM 2832 C CB  . ILE B 2 240 ? -15.916 0.568   -7.909  1.00 92.61 240 B 1 
ATOM 2833 C CG1 . ILE B 2 240 ? -17.276 0.441   -7.186  1.00 88.04 240 B 1 
ATOM 2834 C CG2 . ILE B 2 240 ? -14.929 -0.447  -7.309  1.00 87.45 240 B 1 
ATOM 2835 C CD1 . ILE B 2 240 ? -18.051 -0.824  -7.570  1.00 83.47 240 B 1 
ATOM 2836 N N   . MET B 2 241 ? -13.728 2.066   -9.634  1.00 93.35 241 B 1 
ATOM 2837 C CA  . MET B 2 241 ? -12.395 2.088   -10.222 1.00 93.88 241 B 1 
ATOM 2838 C C   . MET B 2 241 ? -11.678 3.434   -10.022 1.00 94.58 241 B 1 
ATOM 2839 O O   . MET B 2 241 ? -10.515 3.458   -9.646  1.00 93.39 241 B 1 
ATOM 2840 C CB  . MET B 2 241 ? -12.514 1.722   -11.700 1.00 92.12 241 B 1 
ATOM 2841 C CG  . MET B 2 241 ? -11.146 1.345   -12.268 1.00 85.40 241 B 1 
ATOM 2842 S SD  . MET B 2 241 ? -11.287 0.530   -13.873 1.00 81.87 241 B 1 
ATOM 2843 C CE  . MET B 2 241 ? -9.675  -0.296  -13.937 1.00 72.42 241 B 1 
ATOM 2844 N N   . ILE B 2 242 ? -12.370 4.562   -10.206 1.00 96.15 242 B 1 
ATOM 2845 C CA  . ILE B 2 242 ? -11.805 5.897   -9.977  1.00 96.18 242 B 1 
ATOM 2846 C C   . ILE B 2 242 ? -11.423 6.088   -8.509  1.00 96.58 242 B 1 
ATOM 2847 O O   . ILE B 2 242 ? -10.332 6.578   -8.217  1.00 95.60 242 B 1 
ATOM 2848 C CB  . ILE B 2 242 ? -12.773 6.994   -10.467 1.00 94.94 242 B 1 
ATOM 2849 C CG1 . ILE B 2 242 ? -12.890 7.005   -12.008 1.00 86.13 242 B 1 
ATOM 2850 C CG2 . ILE B 2 242 ? -12.375 8.394   -9.960  1.00 86.86 242 B 1 
ATOM 2851 C CD1 . ILE B 2 242 ? -11.617 7.368   -12.781 1.00 76.96 242 B 1 
ATOM 2852 N N   . VAL B 2 243 ? -12.280 5.675   -7.578  1.00 96.50 243 B 1 
ATOM 2853 C CA  . VAL B 2 243 ? -11.982 5.764   -6.144  1.00 96.57 243 B 1 
ATOM 2854 C C   . VAL B 2 243 ? -10.791 4.885   -5.788  1.00 96.51 243 B 1 
ATOM 2855 O O   . VAL B 2 243 ? -9.895  5.353   -5.092  1.00 95.40 243 B 1 
ATOM 2856 C CB  . VAL B 2 243 ? -13.228 5.443   -5.306  1.00 95.88 243 B 1 
ATOM 2857 C CG1 . VAL B 2 243 ? -12.905 5.358   -3.818  1.00 91.97 243 B 1 
ATOM 2858 C CG2 . VAL B 2 243 ? -14.282 6.546   -5.477  1.00 92.70 243 B 1 
ATOM 2859 N N   . TYR B 2 244 ? -10.692 3.666   -6.333  1.00 95.76 244 B 1 
ATOM 2860 C CA  . TYR B 2 244 ? -9.505  2.828   -6.166  1.00 95.43 244 B 1 
ATOM 2861 C C   . TYR B 2 244 ? -8.219  3.567   -6.574  1.00 95.45 244 B 1 
ATOM 2862 O O   . TYR B 2 244 ? -7.257  3.599   -5.806  1.00 95.06 244 B 1 
ATOM 2863 C CB  . TYR B 2 244 ? -9.675  1.527   -6.959  1.00 95.20 244 B 1 
ATOM 2864 C CG  . TYR B 2 244 ? -8.395  0.723   -7.048  1.00 95.16 244 B 1 
ATOM 2865 C CD1 . TYR B 2 244 ? -7.545  0.862   -8.166  1.00 93.77 244 B 1 
ATOM 2866 C CD2 . TYR B 2 244 ? -7.989  -0.066  -5.967  1.00 94.00 244 B 1 
ATOM 2867 C CE1 . TYR B 2 244 ? -6.284  0.260   -8.175  1.00 92.95 244 B 1 
ATOM 2868 C CE2 . TYR B 2 244 ? -6.722  -0.677  -5.962  1.00 92.52 244 B 1 
ATOM 2869 C CZ  . TYR B 2 244 ? -5.868  -0.487  -7.071  1.00 93.12 244 B 1 
ATOM 2870 O OH  . TYR B 2 244 ? -4.603  -1.007  -7.039  1.00 91.50 244 B 1 
ATOM 2871 N N   . PHE B 2 245 ? -8.205  4.232   -7.740  1.00 96.24 245 B 1 
ATOM 2872 C CA  . PHE B 2 245 ? -7.047  5.011   -8.161  1.00 96.52 245 B 1 
ATOM 2873 C C   . PHE B 2 245 ? -6.764  6.197   -7.239  1.00 96.53 245 B 1 
ATOM 2874 O O   . PHE B 2 245 ? -5.604  6.433   -6.921  1.00 95.21 245 B 1 
ATOM 2875 C CB  . PHE B 2 245 ? -7.206  5.505   -9.606  1.00 96.05 245 B 1 
ATOM 2876 C CG  . PHE B 2 245 ? -7.018  4.422   -10.644 1.00 95.93 245 B 1 
ATOM 2877 C CD1 . PHE B 2 245 ? -5.791  3.735   -10.742 1.00 92.93 245 B 1 
ATOM 2878 C CD2 . PHE B 2 245 ? -8.063  4.090   -11.515 1.00 92.66 245 B 1 
ATOM 2879 C CE1 . PHE B 2 245 ? -5.619  2.716   -11.687 1.00 91.21 245 B 1 
ATOM 2880 C CE2 . PHE B 2 245 ? -7.898  3.077   -12.465 1.00 91.11 245 B 1 
ATOM 2881 C CZ  . PHE B 2 245 ? -6.682  2.377   -12.544 1.00 92.66 245 B 1 
ATOM 2882 N N   . LEU B 2 246 ? -7.767  6.920   -6.752  1.00 97.00 246 B 1 
ATOM 2883 C CA  . LEU B 2 246 ? -7.567  8.050   -5.841  1.00 96.96 246 B 1 
ATOM 2884 C C   . LEU B 2 246 ? -6.877  7.641   -4.536  1.00 96.75 246 B 1 
ATOM 2885 O O   . LEU B 2 246 ? -6.101  8.422   -3.995  1.00 95.28 246 B 1 
ATOM 2886 C CB  . LEU B 2 246 ? -8.921  8.721   -5.541  1.00 96.50 246 B 1 
ATOM 2887 C CG  . LEU B 2 246 ? -9.517  9.511   -6.724  1.00 89.03 246 B 1 
ATOM 2888 C CD1 . LEU B 2 246 ? -10.922 9.993   -6.352  1.00 84.21 246 B 1 
ATOM 2889 C CD2 . LEU B 2 246 ? -8.678  10.734  -7.094  1.00 84.79 246 B 1 
ATOM 2890 N N   . PHE B 2 247 ? -7.122  6.414   -4.039  1.00 95.95 247 B 1 
ATOM 2891 C CA  . PHE B 2 247 ? -6.542  5.924   -2.793  1.00 95.84 247 B 1 
ATOM 2892 C C   . PHE B 2 247 ? -5.201  5.208   -2.984  1.00 95.23 247 B 1 
ATOM 2893 O O   . PHE B 2 247 ? -4.288  5.411   -2.185  1.00 93.34 247 B 1 
ATOM 2894 C CB  . PHE B 2 247 ? -7.582  5.053   -2.065  1.00 95.44 247 B 1 
ATOM 2895 C CG  . PHE B 2 247 ? -8.612  5.881   -1.320  1.00 95.72 247 B 1 
ATOM 2896 C CD1 . PHE B 2 247 ? -8.499  6.064   0.066   1.00 93.18 247 B 1 
ATOM 2897 C CD2 . PHE B 2 247 ? -9.636  6.546   -2.012  1.00 92.94 247 B 1 
ATOM 2898 C CE1 . PHE B 2 247 ? -9.373  6.920   0.743   1.00 91.98 247 B 1 
ATOM 2899 C CE2 . PHE B 2 247 ? -10.514 7.413   -1.341  1.00 91.93 247 B 1 
ATOM 2900 C CZ  . PHE B 2 247 ? -10.378 7.607   0.038   1.00 93.26 247 B 1 
ATOM 2901 N N   . TRP B 2 248 ? -5.044  4.402   -4.054  1.00 95.01 248 B 1 
ATOM 2902 C CA  . TRP B 2 248 ? -3.859  3.573   -4.258  1.00 94.67 248 B 1 
ATOM 2903 C C   . TRP B 2 248 ? -2.847  4.108   -5.285  1.00 94.38 248 B 1 
ATOM 2904 O O   . TRP B 2 248 ? -1.667  3.754   -5.205  1.00 93.00 248 B 1 
ATOM 2905 C CB  . TRP B 2 248 ? -4.308  2.151   -4.609  1.00 93.98 248 B 1 
ATOM 2906 C CG  . TRP B 2 248 ? -4.777  1.340   -3.432  1.00 93.29 248 B 1 
ATOM 2907 C CD1 . TRP B 2 248 ? -6.038  0.932   -3.197  1.00 91.32 248 B 1 
ATOM 2908 C CD2 . TRP B 2 248 ? -3.964  0.801   -2.328  1.00 92.62 248 B 1 
ATOM 2909 N NE1 . TRP B 2 248 ? -6.078  0.170   -2.036  1.00 90.04 248 B 1 
ATOM 2910 C CE2 . TRP B 2 248 ? -4.828  0.062   -1.478  1.00 91.22 248 B 1 
ATOM 2911 C CE3 . TRP B 2 248 ? -2.596  0.873   -2.006  1.00 89.54 248 B 1 
ATOM 2912 C CZ2 . TRP B 2 248 ? -4.343  -0.601  -0.318  1.00 88.51 248 B 1 
ATOM 2913 C CZ3 . TRP B 2 248 ? -2.112  0.212   -0.849  1.00 89.34 248 B 1 
ATOM 2914 C CH2 . TRP B 2 248 ? -2.974  -0.509  -0.020  1.00 88.98 248 B 1 
ATOM 2915 N N   . ALA B 2 249 ? -3.221  4.963   -6.233  1.00 96.19 249 B 1 
ATOM 2916 C CA  . ALA B 2 249 ? -2.272  5.491   -7.203  1.00 96.19 249 B 1 
ATOM 2917 C C   . ALA B 2 249 ? -1.179  6.361   -6.556  1.00 95.92 249 B 1 
ATOM 2918 O O   . ALA B 2 249 ? -0.016  6.159   -6.911  1.00 94.89 249 B 1 
ATOM 2919 C CB  . ALA B 2 249 ? -2.981  6.211   -8.364  1.00 95.91 249 B 1 
ATOM 2920 N N   . PRO B 2 250 ? -1.481  7.244   -5.577  1.00 94.85 250 B 1 
ATOM 2921 C CA  . PRO B 2 250 ? -0.440  7.993   -4.878  1.00 94.63 250 B 1 
ATOM 2922 C C   . PRO B 2 250 ? 0.600   7.083   -4.228  1.00 93.61 250 B 1 
ATOM 2923 O O   . PRO B 2 250 ? 1.800   7.307   -4.404  1.00 92.40 250 B 1 
ATOM 2924 C CB  . PRO B 2 250 ? -1.176  8.846   -3.843  1.00 94.47 250 B 1 
ATOM 2925 C CG  . PRO B 2 250 ? -2.574  8.999   -4.424  1.00 93.75 250 B 1 
ATOM 2926 C CD  . PRO B 2 250 ? -2.791  7.656   -5.100  1.00 95.51 250 B 1 
ATOM 2927 N N   . TYR B 2 251 ? 0.172   6.009   -3.555  1.00 93.83 251 B 1 
ATOM 2928 C CA  . TYR B 2 251 ? 1.065   5.032   -2.952  1.00 92.76 251 B 1 
ATOM 2929 C C   . TYR B 2 251 ? 1.970   4.360   -3.983  1.00 92.56 251 B 1 
ATOM 2930 O O   . TYR B 2 251 ? 3.181   4.346   -3.816  1.00 91.79 251 B 1 
ATOM 2931 C CB  . TYR B 2 251 ? 0.253   3.985   -2.192  1.00 91.57 251 B 1 
ATOM 2932 C CG  . TYR B 2 251 ? 1.107   2.845   -1.668  1.00 90.27 251 B 1 
ATOM 2933 C CD1 . TYR B 2 251 ? 1.133   1.601   -2.333  1.00 87.30 251 B 1 
ATOM 2934 C CD2 . TYR B 2 251 ? 1.930   3.057   -0.543  1.00 87.04 251 B 1 
ATOM 2935 C CE1 . TYR B 2 251 ? 1.952   0.576   -1.867  1.00 85.47 251 B 1 
ATOM 2936 C CE2 . TYR B 2 251 ? 2.758   2.024   -0.071  1.00 84.69 251 B 1 
ATOM 2937 C CZ  . TYR B 2 251 ? 2.761   0.787   -0.740  1.00 85.15 251 B 1 
ATOM 2938 O OH  . TYR B 2 251 ? 3.572   -0.218  -0.278  1.00 82.52 251 B 1 
ATOM 2939 N N   . ASN B 2 252 ? 1.410   3.863   -5.090  1.00 93.09 252 B 1 
ATOM 2940 C CA  . ASN B 2 252 ? 2.181   3.196   -6.137  1.00 92.97 252 B 1 
ATOM 2941 C C   . ASN B 2 252 ? 3.219   4.129   -6.788  1.00 93.04 252 B 1 
ATOM 2942 O O   . ASN B 2 252 ? 4.335   3.706   -7.068  1.00 92.11 252 B 1 
ATOM 2943 C CB  . ASN B 2 252 ? 1.225   2.638   -7.194  1.00 92.82 252 B 1 
ATOM 2944 C CG  . ASN B 2 252 ? 0.525   1.373   -6.728  1.00 91.03 252 B 1 
ATOM 2945 O OD1 . ASN B 2 252 ? 1.111   0.310   -6.623  1.00 79.16 252 B 1 
ATOM 2946 N ND2 . ASN B 2 252 ? -0.758  1.439   -6.463  1.00 79.46 252 B 1 
ATOM 2947 N N   . ILE B 2 253 ? 2.878   5.403   -6.997  1.00 93.77 253 B 1 
ATOM 2948 C CA  . ILE B 2 253 ? 3.803   6.402   -7.546  1.00 93.95 253 B 1 
ATOM 2949 C C   . ILE B 2 253 ? 4.943   6.679   -6.564  1.00 93.37 253 B 1 
ATOM 2950 O O   . ILE B 2 253 ? 6.112   6.637   -6.947  1.00 92.38 253 B 1 
ATOM 2951 C CB  . ILE B 2 253 ? 3.037   7.698   -7.928  1.00 94.61 253 B 1 
ATOM 2952 C CG1 . ILE B 2 253 ? 2.066   7.424   -9.099  1.00 92.44 253 B 1 
ATOM 2953 C CG2 . ILE B 2 253 ? 4.014   8.823   -8.305  1.00 91.85 253 B 1 
ATOM 2954 C CD1 . ILE B 2 253 ? 1.015   8.526   -9.295  1.00 82.73 253 B 1 
ATOM 2955 N N   . VAL B 2 254 ? 4.631   6.921   -5.284  1.00 92.13 254 B 1 
ATOM 2956 C CA  . VAL B 2 254 ? 5.655   7.190   -4.270  1.00 91.16 254 B 1 
ATOM 2957 C C   . VAL B 2 254 ? 6.542   5.969   -4.030  1.00 90.44 254 B 1 
ATOM 2958 O O   . VAL B 2 254 ? 7.752   6.117   -3.903  1.00 89.32 254 B 1 
ATOM 2959 C CB  . VAL B 2 254 ? 5.019   7.697   -2.968  1.00 90.60 254 B 1 
ATOM 2960 C CG1 . VAL B 2 254 ? 6.067   7.883   -1.868  1.00 87.01 254 B 1 
ATOM 2961 C CG2 . VAL B 2 254 ? 4.363   9.065   -3.177  1.00 87.30 254 B 1 
ATOM 2962 N N   . LEU B 2 255 ? 5.983   4.753   -4.054  1.00 90.42 255 B 1 
ATOM 2963 C CA  . LEU B 2 255 ? 6.734   3.502   -3.954  1.00 89.72 255 B 1 
ATOM 2964 C C   . LEU B 2 255 ? 7.743   3.357   -5.099  1.00 89.79 255 B 1 
ATOM 2965 O O   . LEU B 2 255 ? 8.895   2.970   -4.863  1.00 88.89 255 B 1 
ATOM 2966 C CB  . LEU B 2 255 ? 5.731   2.326   -3.943  1.00 88.90 255 B 1 
ATOM 2967 C CG  . LEU B 2 255 ? 6.385   0.932   -3.889  1.00 86.49 255 B 1 
ATOM 2968 C CD1 . LEU B 2 255 ? 7.152   0.695   -2.585  1.00 83.81 255 B 1 
ATOM 2969 C CD2 . LEU B 2 255 ? 5.305   -0.144  -4.021  1.00 83.61 255 B 1 
ATOM 2970 N N   . LEU B 2 256 ? 7.349   3.685   -6.328  1.00 90.56 256 B 1 
ATOM 2971 C CA  . LEU B 2 256 ? 8.233   3.668   -7.484  1.00 91.23 256 B 1 
ATOM 2972 C C   . LEU B 2 256 ? 9.372   4.684   -7.313  1.00 91.06 256 B 1 
ATOM 2973 O O   . LEU B 2 256 ? 10.536  4.317   -7.439  1.00 90.08 256 B 1 
ATOM 2974 C CB  . LEU B 2 256 ? 7.400   3.929   -8.752  1.00 91.77 256 B 1 
ATOM 2975 C CG  . LEU B 2 256 ? 8.188   3.735   -10.064 1.00 89.05 256 B 1 
ATOM 2976 C CD1 . LEU B 2 256 ? 8.469   2.258   -10.344 1.00 86.38 256 B 1 
ATOM 2977 C CD2 . LEU B 2 256 ? 7.394   4.298   -11.232 1.00 86.46 256 B 1 
ATOM 2978 N N   . LEU B 2 257 ? 9.051   5.926   -6.949  1.00 90.73 257 B 1 
ATOM 2979 C CA  . LEU B 2 257 ? 10.034  6.980   -6.718  1.00 90.49 257 B 1 
ATOM 2980 C C   . LEU B 2 257 ? 11.005  6.621   -5.581  1.00 89.08 257 B 1 
ATOM 2981 O O   . LEU B 2 257 ? 12.202  6.832   -5.710  1.00 87.00 257 B 1 
ATOM 2982 C CB  . LEU B 2 257 ? 9.313   8.299   -6.391  1.00 91.35 257 B 1 
ATOM 2983 C CG  . LEU B 2 257 ? 8.504   8.910   -7.549  1.00 89.72 257 B 1 
ATOM 2984 C CD1 . LEU B 2 257 ? 7.730   10.129  -7.040  1.00 86.88 257 B 1 
ATOM 2985 C CD2 . LEU B 2 257 ? 9.398   9.366   -8.698  1.00 87.13 257 B 1 
ATOM 2986 N N   . ASN B 2 258 ? 10.506  6.034   -4.486  1.00 87.42 258 B 1 
ATOM 2987 C CA  . ASN B 2 258 ? 11.338  5.652   -3.343  1.00 85.47 258 B 1 
ATOM 2988 C C   . ASN B 2 258 ? 12.275  4.477   -3.666  1.00 85.11 258 B 1 
ATOM 2989 O O   . ASN B 2 258 ? 13.416  4.443   -3.226  1.00 82.67 258 B 1 
ATOM 2990 C CB  . ASN B 2 258 ? 10.413  5.356   -2.148  1.00 82.92 258 B 1 
ATOM 2991 C CG  . ASN B 2 258 ? 11.165  5.235   -0.829  1.00 78.55 258 B 1 
ATOM 2992 O OD1 . ASN B 2 258 ? 12.369  5.328   -0.742  1.00 70.38 258 B 1 
ATOM 2993 N ND2 . ASN B 2 258 ? 10.477  5.034   0.271   1.00 70.53 258 B 1 
ATOM 2994 N N   . THR B 2 259 ? 11.816  3.504   -4.447  1.00 86.10 259 B 1 
ATOM 2995 C CA  . THR B 2 259 ? 12.649  2.349   -4.810  1.00 85.66 259 B 1 
ATOM 2996 C C   . THR B 2 259 ? 13.737  2.712   -5.818  1.00 85.75 259 B 1 
ATOM 2997 O O   . THR B 2 259 ? 14.853  2.223   -5.698  1.00 84.08 259 B 1 
ATOM 2998 C CB  . THR B 2 259 ? 11.791  1.196   -5.351  1.00 84.68 259 B 1 
ATOM 2999 O OG1 . THR B 2 259 ? 10.835  0.847   -4.378  1.00 76.91 259 B 1 
ATOM 3000 C CG2 . THR B 2 259 ? 12.623  -0.055  -5.626  1.00 76.06 259 B 1 
ATOM 3001 N N   . PHE B 2 260 ? 13.425  3.577   -6.764  1.00 86.42 260 B 1 
ATOM 3002 C CA  . PHE B 2 260 ? 14.337  4.005   -7.820  1.00 87.29 260 B 1 
ATOM 3003 C C   . PHE B 2 260 ? 14.883  5.417   -7.580  1.00 86.00 260 B 1 
ATOM 3004 O O   . PHE B 2 260 ? 15.046  6.188   -8.523  1.00 82.14 260 B 1 
ATOM 3005 C CB  . PHE B 2 260 ? 13.656  3.818   -9.182  1.00 88.28 260 B 1 
ATOM 3006 C CG  . PHE B 2 260 ? 13.306  2.381   -9.505  1.00 89.40 260 B 1 
ATOM 3007 C CD1 . PHE B 2 260 ? 14.306  1.495   -9.946  1.00 87.35 260 B 1 
ATOM 3008 C CD2 . PHE B 2 260 ? 11.988  1.921   -9.360  1.00 87.72 260 B 1 
ATOM 3009 C CE1 . PHE B 2 260 ? 13.991  0.164   -10.245 1.00 86.89 260 B 1 
ATOM 3010 C CE2 . PHE B 2 260 ? 11.664  0.587   -9.661  1.00 87.41 260 B 1 
ATOM 3011 C CZ  . PHE B 2 260 ? 12.667  -0.292  -10.098 1.00 87.75 260 B 1 
ATOM 3012 N N   . GLN B 2 261 ? 15.195  5.771   -6.323  1.00 82.07 261 B 1 
ATOM 3013 C CA  . GLN B 2 261 ? 15.702  7.102   -5.950  1.00 79.74 261 B 1 
ATOM 3014 C C   . GLN B 2 261 ? 16.901  7.542   -6.790  1.00 79.49 261 B 1 
ATOM 3015 O O   . GLN B 2 261 ? 16.955  8.690   -7.229  1.00 75.53 261 B 1 
ATOM 3016 C CB  . GLN B 2 261 ? 16.124  7.118   -4.467  1.00 75.49 261 B 1 
ATOM 3017 C CG  . GLN B 2 261 ? 14.924  7.143   -3.528  1.00 69.15 261 B 1 
ATOM 3018 C CD  . GLN B 2 261 ? 15.280  7.131   -2.044  1.00 66.67 261 B 1 
ATOM 3019 O OE1 . GLN B 2 261 ? 16.405  7.329   -1.617  1.00 61.46 261 B 1 
ATOM 3020 N NE2 . GLN B 2 261 ? 14.324  6.902   -1.180  1.00 59.06 261 B 1 
ATOM 3021 N N   . GLU B 2 262 ? 17.836  6.622   -7.040  1.00 78.95 262 B 1 
ATOM 3022 C CA  . GLU B 2 262 ? 19.045  6.906   -7.823  1.00 78.17 262 B 1 
ATOM 3023 C C   . GLU B 2 262 ? 18.706  7.250   -9.275  1.00 79.29 262 B 1 
ATOM 3024 O O   . GLU B 2 262 ? 19.226  8.221   -9.815  1.00 76.55 262 B 1 
ATOM 3025 C CB  . GLU B 2 262 ? 19.977  5.687   -7.782  1.00 74.11 262 B 1 
ATOM 3026 C CG  . GLU B 2 262 ? 20.538  5.448   -6.373  1.00 65.32 262 B 1 
ATOM 3027 C CD  . GLU B 2 262 ? 21.418  4.197   -6.278  1.00 61.63 262 B 1 
ATOM 3028 O OE1 . GLU B 2 262 ? 21.804  3.875   -5.125  1.00 55.44 262 B 1 
ATOM 3029 O OE2 . GLU B 2 262 ? 21.665  3.548   -7.316  1.00 56.41 262 B 1 
ATOM 3030 N N   . PHE B 2 263 ? 17.801  6.491   -9.897  1.00 86.06 263 B 1 
ATOM 3031 C CA  . PHE B 2 263 ? 17.382  6.716   -11.278 1.00 87.58 263 B 1 
ATOM 3032 C C   . PHE B 2 263 ? 16.680  8.072   -11.465 1.00 87.67 263 B 1 
ATOM 3033 O O   . PHE B 2 263 ? 16.867  8.743   -12.473 1.00 85.03 263 B 1 
ATOM 3034 C CB  . PHE B 2 263 ? 16.463  5.569   -11.713 1.00 87.02 263 B 1 
ATOM 3035 C CG  . PHE B 2 263 ? 16.014  5.680   -13.151 1.00 86.03 263 B 1 
ATOM 3036 C CD1 . PHE B 2 263 ? 14.761  6.226   -13.464 1.00 81.25 263 B 1 
ATOM 3037 C CD2 . PHE B 2 263 ? 16.871  5.277   -14.188 1.00 81.26 263 B 1 
ATOM 3038 C CE1 . PHE B 2 263 ? 14.364  6.372   -14.798 1.00 80.35 263 B 1 
ATOM 3039 C CE2 . PHE B 2 263 ? 16.480  5.420   -15.529 1.00 79.71 263 B 1 
ATOM 3040 C CZ  . PHE B 2 263 ? 15.221  5.968   -15.839 1.00 79.51 263 B 1 
ATOM 3041 N N   . PHE B 2 264 ? 15.902  8.497   -10.460 1.00 87.09 264 B 1 
ATOM 3042 C CA  . PHE B 2 264 ? 15.194  9.778   -10.488 1.00 87.78 264 B 1 
ATOM 3043 C C   . PHE B 2 264 ? 16.022  10.957  -9.938  1.00 86.75 264 B 1 
ATOM 3044 O O   . PHE B 2 264 ? 15.497  12.069  -9.846  1.00 82.10 264 B 1 
ATOM 3045 C CB  . PHE B 2 264 ? 13.851  9.624   -9.768  1.00 87.51 264 B 1 
ATOM 3046 C CG  . PHE B 2 264 ? 12.872  8.711   -10.482 1.00 88.54 264 B 1 
ATOM 3047 C CD1 . PHE B 2 264 ? 12.341  9.074   -11.733 1.00 85.20 264 B 1 
ATOM 3048 C CD2 . PHE B 2 264 ? 12.493  7.481   -9.907  1.00 85.30 264 B 1 
ATOM 3049 C CE1 . PHE B 2 264 ? 11.457  8.223   -12.409 1.00 84.22 264 B 1 
ATOM 3050 C CE2 . PHE B 2 264 ? 11.606  6.626   -10.579 1.00 84.07 264 B 1 
ATOM 3051 C CZ  . PHE B 2 264 ? 11.093  6.994   -11.833 1.00 85.09 264 B 1 
ATOM 3052 N N   . GLY B 2 265 ? 17.271  10.748  -9.529  1.00 81.54 265 B 1 
ATOM 3053 C CA  . GLY B 2 265 ? 18.120  11.791  -8.939  1.00 80.38 265 B 1 
ATOM 3054 C C   . GLY B 2 265 ? 17.617  12.300  -7.576  1.00 79.89 265 B 1 
ATOM 3055 O O   . GLY B 2 265 ? 17.912  13.431  -7.182  1.00 76.11 265 B 1 
ATOM 3056 N N   . LEU B 2 266 ? 16.857  11.473  -6.839  1.00 81.00 266 B 1 
ATOM 3057 C CA  . LEU B 2 266 ? 16.268  11.797  -5.530  1.00 80.40 266 B 1 
ATOM 3058 C C   . LEU B 2 266 ? 17.078  11.196  -4.362  1.00 79.93 266 B 1 
ATOM 3059 O O   . LEU B 2 266 ? 16.560  11.026  -3.256  1.00 76.05 266 B 1 
ATOM 3060 C CB  . LEU B 2 266 ? 14.792  11.355  -5.503  1.00 78.60 266 B 1 
ATOM 3061 C CG  . LEU B 2 266 ? 13.893  12.056  -6.529  1.00 76.27 266 B 1 
ATOM 3062 C CD1 . LEU B 2 266 ? 12.499  11.430  -6.492  1.00 73.19 266 B 1 
ATOM 3063 C CD2 . LEU B 2 266 ? 13.748  13.551  -6.247  1.00 73.92 266 B 1 
ATOM 3064 N N   . ASN B 2 267 ? 18.327  10.890  -4.591  1.00 78.01 267 B 1 
ATOM 3065 C CA  . ASN B 2 267 ? 19.254  10.267  -3.644  1.00 76.58 267 B 1 
ATOM 3066 C C   . ASN B 2 267 ? 19.886  11.267  -2.652  1.00 76.89 267 B 1 
ATOM 3067 O O   . ASN B 2 267 ? 20.945  11.001  -2.085  1.00 72.56 267 B 1 
ATOM 3068 C CB  . ASN B 2 267 ? 20.286  9.448   -4.446  1.00 72.51 267 B 1 
ATOM 3069 C CG  . ASN B 2 267 ? 21.040  10.261  -5.492  1.00 67.03 267 B 1 
ATOM 3070 O OD1 . ASN B 2 267 ? 20.785  11.416  -5.758  1.00 57.91 267 B 1 
ATOM 3071 N ND2 . ASN B 2 267 ? 21.987  9.632   -6.158  1.00 62.48 267 B 1 
ATOM 3072 N N   . ASN B 2 268 ? 19.233  12.401  -2.404  1.00 80.69 268 B 1 
ATOM 3073 C CA  . ASN B 2 268 ? 19.658  13.372  -1.408  1.00 80.52 268 B 1 
ATOM 3074 C C   . ASN B 2 268 ? 18.956  13.125  -0.070  1.00 81.70 268 B 1 
ATOM 3075 O O   . ASN B 2 268 ? 17.803  12.699  -0.031  1.00 78.97 268 B 1 
ATOM 3076 C CB  . ASN B 2 268 ? 19.401  14.788  -1.947  1.00 77.00 268 B 1 
ATOM 3077 C CG  . ASN B 2 268 ? 20.258  15.109  -3.163  1.00 70.65 268 B 1 
ATOM 3078 O OD1 . ASN B 2 268 ? 21.304  14.545  -3.375  1.00 61.55 268 B 1 
ATOM 3079 N ND2 . ASN B 2 268 ? 19.847  16.059  -3.970  1.00 65.51 268 B 1 
ATOM 3080 N N   . CYS B 2 269 ? 19.598  13.493  1.045   1.00 80.36 269 B 1 
ATOM 3081 C CA  . CYS B 2 269 ? 19.029  13.305  2.385   1.00 80.60 269 B 1 
ATOM 3082 C C   . CYS B 2 269 ? 17.659  13.976  2.555   1.00 82.06 269 B 1 
ATOM 3083 O O   . CYS B 2 269 ? 16.721  13.365  3.079   1.00 79.53 269 B 1 
ATOM 3084 C CB  . CYS B 2 269 ? 20.039  13.848  3.412   1.00 78.98 269 B 1 
ATOM 3085 S SG  . CYS B 2 269 ? 19.487  13.728  5.141   1.00 73.96 269 B 1 
ATOM 3086 N N   . SER B 2 270 ? 17.506  15.214  2.065   1.00 82.68 270 B 1 
ATOM 3087 C CA  . SER B 2 270 ? 16.237  15.942  2.124   1.00 82.69 270 B 1 
ATOM 3088 C C   . SER B 2 270 ? 15.139  15.281  1.290   1.00 83.11 270 B 1 
ATOM 3089 O O   . SER B 2 270 ? 14.014  15.125  1.763   1.00 81.52 270 B 1 
ATOM 3090 C CB  . SER B 2 270 ? 16.460  17.385  1.658   1.00 81.53 270 B 1 
ATOM 3091 O OG  . SER B 2 270 ? 16.964  17.410  0.338   1.00 70.75 270 B 1 
ATOM 3092 N N   . SER B 2 271 ? 15.454  14.830  0.082   1.00 84.04 271 B 1 
ATOM 3093 C CA  . SER B 2 271 ? 14.528  14.126  -0.802  1.00 83.75 271 B 1 
ATOM 3094 C C   . SER B 2 271 ? 14.148  12.763  -0.235  1.00 83.85 271 B 1 
ATOM 3095 O O   . SER B 2 271 ? 12.970  12.428  -0.222  1.00 82.46 271 B 1 
ATOM 3096 C CB  . SER B 2 271 ? 15.140  13.958  -2.196  1.00 83.17 271 B 1 
ATOM 3097 O OG  . SER B 2 271 ? 15.427  15.226  -2.741  1.00 73.28 271 B 1 
ATOM 3098 N N   . SER B 2 272 ? 15.105  12.023  0.326   1.00 82.66 272 B 1 
ATOM 3099 C CA  . SER B 2 272 ? 14.846  10.739  0.980   1.00 81.23 272 B 1 
ATOM 3100 C C   . SER B 2 272 ? 13.913  10.888  2.183   1.00 81.17 272 B 1 
ATOM 3101 O O   . SER B 2 272 ? 12.945  10.137  2.298   1.00 79.70 272 B 1 
ATOM 3102 C CB  . SER B 2 272 ? 16.156  10.082  1.394   1.00 79.85 272 B 1 
ATOM 3103 O OG  . SER B 2 272 ? 15.922  8.763   1.875   1.00 69.89 272 B 1 
ATOM 3104 N N   . ASN B 2 273 ? 14.102  11.894  3.033   1.00 82.46 273 B 1 
ATOM 3105 C CA  . ASN B 2 273 ? 13.198  12.169  4.150   1.00 81.58 273 B 1 
ATOM 3106 C C   . ASN B 2 273 ? 11.782  12.542  3.684   1.00 81.68 273 B 1 
ATOM 3107 O O   . ASN B 2 273 ? 10.800  12.091  4.264   1.00 80.39 273 B 1 
ATOM 3108 C CB  . ASN B 2 273 ? 13.791  13.280  5.033   1.00 80.35 273 B 1 
ATOM 3109 C CG  . ASN B 2 273 ? 14.846  12.779  5.998   1.00 75.96 273 B 1 
ATOM 3110 O OD1 . ASN B 2 273 ? 14.860  11.642  6.425   1.00 69.36 273 B 1 
ATOM 3111 N ND2 . ASN B 2 273 ? 15.749  13.639  6.436   1.00 69.84 273 B 1 
ATOM 3112 N N   . ARG B 2 274 ? 11.651  13.348  2.623   1.00 84.82 274 B 1 
ATOM 3113 C CA  . ARG B 2 274 ? 10.345  13.688  2.039   1.00 84.64 274 B 1 
ATOM 3114 C C   . ARG B 2 274 ? 9.655   12.474  1.432   1.00 84.58 274 B 1 
ATOM 3115 O O   . ARG B 2 274 ? 8.454   12.326  1.600   1.00 83.03 274 B 1 
ATOM 3116 C CB  . ARG B 2 274 ? 10.500  14.779  0.971   1.00 84.82 274 B 1 
ATOM 3117 C CG  . ARG B 2 274 ? 10.811  16.149  1.579   1.00 79.06 274 B 1 
ATOM 3118 C CD  . ARG B 2 274 ? 11.001  17.166  0.452   1.00 75.01 274 B 1 
ATOM 3119 N NE  . ARG B 2 274 ? 11.363  18.498  0.962   1.00 69.23 274 B 1 
ATOM 3120 C CZ  . ARG B 2 274 ? 11.599  19.571  0.228   1.00 62.66 274 B 1 
ATOM 3121 N NH1 . ARG B 2 274 ? 11.509  19.541  -1.077  1.00 56.91 274 B 1 
ATOM 3122 N NH2 . ARG B 2 274 ? 11.936  20.701  0.795   1.00 53.17 274 B 1 
ATOM 3123 N N   . LEU B 2 275 ? 10.393  11.590  0.758   1.00 84.56 275 B 1 
ATOM 3124 C CA  . LEU B 2 275 ? 9.859   10.352  0.199   1.00 84.13 275 B 1 
ATOM 3125 C C   . LEU B 2 275 ? 9.397   9.396   1.302   1.00 83.46 275 B 1 
ATOM 3126 O O   . LEU B 2 275 ? 8.310   8.847   1.190   1.00 82.19 275 B 1 
ATOM 3127 C CB  . LEU B 2 275 ? 10.920  9.672   -0.684  1.00 84.53 275 B 1 
ATOM 3128 C CG  . LEU B 2 275 ? 11.110  10.344  -2.054  1.00 81.25 275 B 1 
ATOM 3129 C CD1 . LEU B 2 275 ? 12.329  9.741   -2.746  1.00 78.76 275 B 1 
ATOM 3130 C CD2 . LEU B 2 275 ? 9.899   10.134  -2.970  1.00 79.48 275 B 1 
ATOM 3131 N N   . ASP B 2 276 ? 10.149  9.264   2.393   1.00 81.34 276 B 1 
ATOM 3132 C CA  . ASP B 2 276 ? 9.773   8.441   3.533   1.00 80.28 276 B 1 
ATOM 3133 C C   . ASP B 2 276 ? 8.459   8.939   4.180   1.00 80.68 276 B 1 
ATOM 3134 O O   . ASP B 2 276 ? 7.564   8.152   4.482   1.00 79.75 276 B 1 
ATOM 3135 C CB  . ASP B 2 276 ? 10.914  8.443   4.563   1.00 78.79 276 B 1 
ATOM 3136 C CG  . ASP B 2 276 ? 12.180  7.690   4.135   1.00 74.71 276 B 1 
ATOM 3137 O OD1 . ASP B 2 276 ? 12.159  6.865   3.200   1.00 70.67 276 B 1 
ATOM 3138 O OD2 . ASP B 2 276 ? 13.224  7.891   4.800   1.00 70.93 276 B 1 
ATOM 3139 N N   . GLN B 2 277 ? 8.306   10.261  4.326   1.00 81.02 277 B 1 
ATOM 3140 C CA  . GLN B 2 277 ? 7.070   10.874  4.805   1.00 81.30 277 B 1 
ATOM 3141 C C   . GLN B 2 277 ? 5.903   10.670  3.834   1.00 82.39 277 B 1 
ATOM 3142 O O   . GLN B 2 277 ? 4.791   10.322  4.251   1.00 81.77 277 B 1 
ATOM 3143 C CB  . GLN B 2 277 ? 7.297   12.374  5.022   1.00 80.21 277 B 1 
ATOM 3144 C CG  . GLN B 2 277 ? 8.169   12.661  6.251   1.00 72.39 277 B 1 
ATOM 3145 C CD  . GLN B 2 277 ? 8.471   14.150  6.429   1.00 68.70 277 B 1 
ATOM 3146 O OE1 . GLN B 2 277 ? 8.149   15.004  5.620   1.00 64.74 277 B 1 
ATOM 3147 N NE2 . GLN B 2 277 ? 9.093   14.526  7.514   1.00 61.07 277 B 1 
ATOM 3148 N N   . ALA B 2 278 ? 6.140   10.848  2.536   1.00 85.03 278 B 1 
ATOM 3149 C CA  . ALA B 2 278 ? 5.127   10.651  1.514   1.00 85.77 278 B 1 
ATOM 3150 C C   . ALA B 2 278 ? 4.660   9.195   1.449   1.00 86.02 278 B 1 
ATOM 3151 O O   . ALA B 2 278 ? 3.455   8.946   1.337   1.00 85.25 278 B 1 
ATOM 3152 C CB  . ALA B 2 278 ? 5.683   11.137  0.173   1.00 86.26 278 B 1 
ATOM 3153 N N   . MET B 2 279 ? 5.574   8.235   1.589   1.00 84.65 279 B 1 
ATOM 3154 C CA  . MET B 2 279 ? 5.248   6.816   1.689   1.00 84.29 279 B 1 
ATOM 3155 C C   . MET B 2 279 ? 4.270   6.574   2.828   1.00 84.55 279 B 1 
ATOM 3156 O O   . MET B 2 279 ? 3.205   6.013   2.593   1.00 83.67 279 B 1 
ATOM 3157 C CB  . MET B 2 279 ? 6.529   5.985   1.885   1.00 83.29 279 B 1 
ATOM 3158 C CG  . MET B 2 279 ? 7.253   5.696   0.574   1.00 76.62 279 B 1 
ATOM 3159 S SD  . MET B 2 279 ? 6.411   4.542   -0.552  1.00 73.75 279 B 1 
ATOM 3160 C CE  . MET B 2 279 ? 6.556   2.993   0.370   1.00 64.89 279 B 1 
ATOM 3161 N N   . GLN B 2 280 ? 4.555   7.067   4.032   1.00 82.61 280 B 1 
ATOM 3162 C CA  . GLN B 2 280 ? 3.697   6.889   5.201   1.00 82.25 280 B 1 
ATOM 3163 C C   . GLN B 2 280 ? 2.278   7.409   4.998   1.00 83.87 280 B 1 
ATOM 3164 O O   . GLN B 2 280 ? 1.304   6.710   5.259   1.00 83.00 280 B 1 
ATOM 3165 C CB  . GLN B 2 280 ? 4.321   7.618   6.390   1.00 79.46 280 B 1 
ATOM 3166 C CG  . GLN B 2 280 ? 5.490   6.827   6.940   1.00 70.93 280 B 1 
ATOM 3167 C CD  . GLN B 2 280 ? 6.167   7.510   8.117   1.00 67.83 280 B 1 
ATOM 3168 O OE1 . GLN B 2 280 ? 5.889   8.615   8.525   1.00 62.48 280 B 1 
ATOM 3169 N NE2 . GLN B 2 280 ? 7.096   6.824   8.725   1.00 59.21 280 B 1 
ATOM 3170 N N   . VAL B 2 281 ? 2.157   8.636   4.506   1.00 85.11 281 B 1 
ATOM 3171 C CA  . VAL B 2 281 ? 0.854   9.260   4.272   1.00 86.31 281 B 1 
ATOM 3172 C C   . VAL B 2 281 ? 0.075   8.497   3.207   1.00 88.04 281 B 1 
ATOM 3173 O O   . VAL B 2 281 ? -1.112  8.210   3.385   1.00 88.15 281 B 1 
ATOM 3174 C CB  . VAL B 2 281 ? 1.040   10.743  3.886   1.00 85.46 281 B 1 
ATOM 3175 C CG1 . VAL B 2 281 ? -0.294  11.403  3.524   1.00 81.05 281 B 1 
ATOM 3176 C CG2 . VAL B 2 281 ? 1.645   11.534  5.045   1.00 80.80 281 B 1 
ATOM 3177 N N   . THR B 2 282 ? 0.732   8.119   2.106   1.00 88.41 282 B 1 
ATOM 3178 C CA  . THR B 2 282 ? 0.072   7.436   0.986   1.00 89.41 282 B 1 
ATOM 3179 C C   . THR B 2 282 ? -0.295  5.992   1.304   1.00 89.61 282 B 1 
ATOM 3180 O O   . THR B 2 282 ? -1.360  5.552   0.884   1.00 88.89 282 B 1 
ATOM 3181 C CB  . THR B 2 282 ? 0.919   7.489   -0.291  1.00 89.83 282 B 1 
ATOM 3182 O OG1 . THR B 2 282 ? 2.218   7.009   -0.087  1.00 85.46 282 B 1 
ATOM 3183 C CG2 . THR B 2 282 ? 1.021   8.915   -0.836  1.00 86.07 282 B 1 
ATOM 3184 N N   . GLU B 2 283 ? 0.501   5.272   2.091   1.00 88.12 283 B 1 
ATOM 3185 C CA  . GLU B 2 283 ? 0.114   3.945   2.566   1.00 87.72 283 B 1 
ATOM 3186 C C   . GLU B 2 283 ? -1.081  4.023   3.510   1.00 88.76 283 B 1 
ATOM 3187 O O   . GLU B 2 283 ? -2.035  3.278   3.347   1.00 87.86 283 B 1 
ATOM 3188 C CB  . GLU B 2 283 ? 1.272   3.245   3.281   1.00 85.26 283 B 1 
ATOM 3189 C CG  . GLU B 2 283 ? 0.901   1.796   3.623   1.00 78.06 283 B 1 
ATOM 3190 C CD  . GLU B 2 283 ? 1.993   1.105   4.438   1.00 74.41 283 B 1 
ATOM 3191 O OE1 . GLU B 2 283 ? 2.338   -0.048  4.113   1.00 70.19 283 B 1 
ATOM 3192 O OE2 . GLU B 2 283 ? 2.496   1.727   5.383   1.00 71.41 283 B 1 
ATOM 3193 N N   . THR B 2 284 ? -1.067  4.970   4.448   1.00 88.09 284 B 1 
ATOM 3194 C CA  . THR B 2 284 ? -2.193  5.176   5.360   1.00 88.46 284 B 1 
ATOM 3195 C C   . THR B 2 284 ? -3.468  5.468   4.578   1.00 89.84 284 B 1 
ATOM 3196 O O   . THR B 2 284 ? -4.509  4.871   4.854   1.00 89.38 284 B 1 
ATOM 3197 C CB  . THR B 2 284 ? -1.902  6.320   6.337   1.00 86.94 284 B 1 
ATOM 3198 O OG1 . THR B 2 284 ? -0.717  6.080   7.049   1.00 79.08 284 B 1 
ATOM 3199 C CG2 . THR B 2 284 ? -3.013  6.482   7.375   1.00 77.77 284 B 1 
ATOM 3200 N N   . LEU B 2 285 ? -3.390  6.306   3.549   1.00 90.44 285 B 1 
ATOM 3201 C CA  . LEU B 2 285 ? -4.504  6.577   2.642   1.00 91.75 285 B 1 
ATOM 3202 C C   . LEU B 2 285 ? -4.967  5.295   1.933   1.00 92.24 285 B 1 
ATOM 3203 O O   . LEU B 2 285 ? -6.161  4.995   1.938   1.00 91.87 285 B 1 
ATOM 3204 C CB  . LEU B 2 285 ? -4.079  7.671   1.653   1.00 92.10 285 B 1 
ATOM 3205 C CG  . LEU B 2 285 ? -5.204  8.111   0.691   1.00 89.29 285 B 1 
ATOM 3206 C CD1 . LEU B 2 285 ? -6.311  8.858   1.434   1.00 86.91 285 B 1 
ATOM 3207 C CD2 . LEU B 2 285 ? -4.638  9.033   -0.385  1.00 87.26 285 B 1 
ATOM 3208 N N   . GLY B 2 286 ? -4.055  4.511   1.371   1.00 92.69 286 B 1 
ATOM 3209 C CA  . GLY B 2 286 ? -4.355  3.240   0.716   1.00 92.97 286 B 1 
ATOM 3210 C C   . GLY B 2 286 ? -5.056  2.244   1.643   1.00 93.36 286 B 1 
ATOM 3211 O O   . GLY B 2 286 ? -6.067  1.653   1.274   1.00 92.50 286 B 1 
ATOM 3212 N N   . MET B 2 287 ? -4.588  2.123   2.887   1.00 92.10 287 B 1 
ATOM 3213 C CA  . MET B 2 287 ? -5.188  1.235   3.883   1.00 91.73 287 B 1 
ATOM 3214 C C   . MET B 2 287 ? -6.630  1.626   4.238   1.00 92.17 287 B 1 
ATOM 3215 O O   . MET B 2 287 ? -7.427  0.751   4.569   1.00 90.32 287 B 1 
ATOM 3216 C CB  . MET B 2 287 ? -4.333  1.200   5.154   1.00 89.78 287 B 1 
ATOM 3217 C CG  . MET B 2 287 ? -3.026  0.450   4.925   1.00 84.80 287 B 1 
ATOM 3218 S SD  . MET B 2 287 ? -2.105  0.088   6.447   1.00 80.10 287 B 1 
ATOM 3219 C CE  . MET B 2 287 ? -3.154  -1.196  7.157   1.00 73.04 287 B 1 
ATOM 3220 N N   . THR B 2 288 ? -6.999  2.903   4.129   1.00 93.34 288 B 1 
ATOM 3221 C CA  . THR B 2 288 ? -8.393  3.310   4.364   1.00 93.87 288 B 1 
ATOM 3222 C C   . THR B 2 288 ? -9.345  2.900   3.238   1.00 94.51 288 B 1 
ATOM 3223 O O   . THR B 2 288 ? -10.549 2.859   3.459   1.00 92.65 288 B 1 
ATOM 3224 C CB  . THR B 2 288 ? -8.544  4.809   4.663   1.00 92.44 288 B 1 
ATOM 3225 O OG1 . THR B 2 288 ? -8.210  5.624   3.581   1.00 80.71 288 B 1 
ATOM 3226 C CG2 . THR B 2 288 ? -7.741  5.269   5.872   1.00 79.66 288 B 1 
ATOM 3227 N N   . HIS B 2 289 ? -8.837  2.527   2.054   1.00 93.90 289 B 1 
ATOM 3228 C CA  . HIS B 2 289 ? -9.686  2.174   0.903   1.00 94.60 289 B 1 
ATOM 3229 C C   . HIS B 2 289 ? -10.611 0.986   1.181   1.00 94.55 289 B 1 
ATOM 3230 O O   . HIS B 2 289 ? -11.763 0.975   0.724   1.00 93.39 289 B 1 
ATOM 3231 C CB  . HIS B 2 289 ? -8.801  1.886   -0.314  1.00 94.46 289 B 1 
ATOM 3232 C CG  . HIS B 2 289 ? -9.589  1.458   -1.526  1.00 94.75 289 B 1 
ATOM 3233 N ND1 . HIS B 2 289 ? -9.784  0.154   -1.944  1.00 84.73 289 B 1 
ATOM 3234 C CD2 . HIS B 2 289 ? -10.318 2.262   -2.368  1.00 86.40 289 B 1 
ATOM 3235 C CE1 . HIS B 2 289 ? -10.596 0.181   -3.010  1.00 88.29 289 B 1 
ATOM 3236 N NE2 . HIS B 2 289 ? -10.945 1.442   -3.297  1.00 89.88 289 B 1 
ATOM 3237 N N   . CYS B 2 290 ? -10.180 0.010   1.996   1.00 94.20 290 B 1 
ATOM 3238 C CA  . CYS B 2 290 ? -10.944 -1.200  2.306   1.00 93.72 290 B 1 
ATOM 3239 C C   . CYS B 2 290 ? -12.308 -0.944  2.981   1.00 94.38 290 B 1 
ATOM 3240 O O   . CYS B 2 290 ? -13.170 -1.810  2.937   1.00 91.29 290 B 1 
ATOM 3241 C CB  . CYS B 2 290 ? -10.059 -2.120  3.161   1.00 91.53 290 B 1 
ATOM 3242 S SG  . CYS B 2 290 ? -9.671  -1.357  4.773   1.00 85.71 290 B 1 
ATOM 3243 N N   . CYS B 2 291 ? -12.537 0.240   3.566   1.00 94.23 291 B 1 
ATOM 3244 C CA  . CYS B 2 291 ? -13.823 0.600   4.147   1.00 94.41 291 B 1 
ATOM 3245 C C   . CYS B 2 291 ? -14.739 1.417   3.212   1.00 94.99 291 B 1 
ATOM 3246 O O   . CYS B 2 291 ? -15.877 1.712   3.564   1.00 91.77 291 B 1 
ATOM 3247 C CB  . CYS B 2 291 ? -13.593 1.284   5.510   1.00 92.24 291 B 1 
ATOM 3248 S SG  . CYS B 2 291 ? -13.054 3.015   5.345   1.00 87.53 291 B 1 
ATOM 3249 N N   . ILE B 2 292 ? -14.268 1.792   2.015   1.00 95.21 292 B 1 
ATOM 3250 C CA  . ILE B 2 292 ? -14.944 2.778   1.165   1.00 95.35 292 B 1 
ATOM 3251 C C   . ILE B 2 292 ? -15.924 2.145   0.186   1.00 95.02 292 B 1 
ATOM 3252 O O   . ILE B 2 292 ? -16.980 2.730   -0.079  1.00 92.69 292 B 1 
ATOM 3253 C CB  . ILE B 2 292 ? -13.893 3.668   0.470   1.00 93.98 292 B 1 
ATOM 3254 C CG1 . ILE B 2 292 ? -13.201 4.492   1.574   1.00 87.84 292 B 1 
ATOM 3255 C CG2 . ILE B 2 292 ? -14.515 4.595   -0.591  1.00 88.94 292 B 1 
ATOM 3256 C CD1 . ILE B 2 292 ? -12.124 5.412   1.055   1.00 81.94 292 B 1 
ATOM 3257 N N   . ASN B 2 293 ? -15.649 0.938   -0.334  1.00 92.81 293 B 1 
ATOM 3258 C CA  . ASN B 2 293 ? -16.539 0.263   -1.279  1.00 91.61 293 B 1 
ATOM 3259 C C   . ASN B 2 293 ? -18.008 0.174   -0.790  1.00 90.61 293 B 1 
ATOM 3260 O O   . ASN B 2 293 ? -18.895 0.544   -1.561  1.00 88.13 293 B 1 
ATOM 3261 C CB  . ASN B 2 293 ? -15.952 -1.112  -1.657  1.00 90.65 293 B 1 
ATOM 3262 C CG  . ASN B 2 293 ? -14.775 -1.006  -2.605  1.00 89.21 293 B 1 
ATOM 3263 O OD1 . ASN B 2 293 ? -14.668 -0.088  -3.395  1.00 81.58 293 B 1 
ATOM 3264 N ND2 . ASN B 2 293 ? -13.880 -1.972  -2.579  1.00 81.43 293 B 1 
ATOM 3265 N N   . PRO B 2 294 ? -18.304 -0.189  0.471   1.00 92.44 294 B 1 
ATOM 3266 C CA  . PRO B 2 294 ? -19.678 -0.171  0.998   1.00 91.28 294 B 1 
ATOM 3267 C C   . PRO B 2 294 ? -20.351 1.203   0.931   1.00 90.81 294 B 1 
ATOM 3268 O O   . PRO B 2 294 ? -21.542 1.301   0.629   1.00 87.74 294 B 1 
ATOM 3269 C CB  . PRO B 2 294 ? -19.565 -0.649  2.445   1.00 89.80 294 B 1 
ATOM 3270 C CG  . PRO B 2 294 ? -18.295 -1.495  2.444   1.00 89.98 294 B 1 
ATOM 3271 C CD  . PRO B 2 294 ? -17.402 -0.772  1.449   1.00 92.26 294 B 1 
ATOM 3272 N N   . ILE B 2 295 ? -19.601 2.282   1.164   1.00 93.27 295 B 1 
ATOM 3273 C CA  . ILE B 2 295 ? -20.100 3.663   1.093   1.00 92.72 295 B 1 
ATOM 3274 C C   . ILE B 2 295 ? -20.478 4.001   -0.351  1.00 92.45 295 B 1 
ATOM 3275 O O   . ILE B 2 295 ? -21.563 4.527   -0.605  1.00 90.45 295 B 1 
ATOM 3276 C CB  . ILE B 2 295 ? -19.058 4.661   1.668   1.00 92.06 295 B 1 
ATOM 3277 C CG1 . ILE B 2 295 ? -18.686 4.299   3.128   1.00 87.32 295 B 1 
ATOM 3278 C CG2 . ILE B 2 295 ? -19.585 6.099   1.588   1.00 86.83 295 B 1 
ATOM 3279 C CD1 . ILE B 2 295 ? -17.556 5.153   3.729   1.00 79.62 295 B 1 
ATOM 3280 N N   . ILE B 2 296 ? -19.636 3.625   -1.328  1.00 92.76 296 B 1 
ATOM 3281 C CA  . ILE B 2 296 ? -19.934 3.805   -2.753  1.00 92.44 296 B 1 
ATOM 3282 C C   . ILE B 2 296 ? -21.235 3.094   -3.123  1.00 91.36 296 B 1 
ATOM 3283 O O   . ILE B 2 296 ? -22.096 3.680   -3.784  1.00 88.22 296 B 1 
ATOM 3284 C CB  . ILE B 2 296 ? -18.765 3.327   -3.638  1.00 92.02 296 B 1 
ATOM 3285 C CG1 . ILE B 2 296 ? -17.472 4.107   -3.328  1.00 88.75 296 B 1 
ATOM 3286 C CG2 . ILE B 2 296 ? -19.122 3.477   -5.130  1.00 88.94 296 B 1 
ATOM 3287 C CD1 . ILE B 2 296 ? -16.231 3.507   -3.996  1.00 86.96 296 B 1 
ATOM 3288 N N   . TYR B 2 297 ? -21.431 1.851   -2.665  1.00 89.05 297 B 1 
ATOM 3289 C CA  . TYR B 2 297 ? -22.662 1.110   -2.938  1.00 86.05 297 B 1 
ATOM 3290 C C   . TYR B 2 297 ? -23.895 1.786   -2.332  1.00 85.39 297 B 1 
ATOM 3291 O O   . TYR B 2 297 ? -24.941 1.831   -2.982  1.00 82.84 297 B 1 
ATOM 3292 C CB  . TYR B 2 297 ? -22.544 -0.334  -2.432  1.00 84.89 297 B 1 
ATOM 3293 C CG  . TYR B 2 297 ? -21.378 -1.139  -2.965  1.00 84.19 297 B 1 
ATOM 3294 C CD1 . TYR B 2 297 ? -20.904 -0.959  -4.287  1.00 79.07 297 B 1 
ATOM 3295 C CD2 . TYR B 2 297 ? -20.740 -2.079  -2.138  1.00 80.10 297 B 1 
ATOM 3296 C CE1 . TYR B 2 297 ? -19.801 -1.691  -4.756  1.00 78.00 297 B 1 
ATOM 3297 C CE2 . TYR B 2 297 ? -19.639 -2.819  -2.596  1.00 77.57 297 B 1 
ATOM 3298 C CZ  . TYR B 2 297 ? -19.176 -2.614  -3.910  1.00 80.25 297 B 1 
ATOM 3299 O OH  . TYR B 2 297 ? -18.083 -3.321  -4.363  1.00 76.67 297 B 1 
ATOM 3300 N N   . ALA B 2 298 ? -23.783 2.361   -1.134  1.00 85.85 298 B 1 
ATOM 3301 C CA  . ALA B 2 298 ? -24.890 3.045   -0.477  1.00 82.70 298 B 1 
ATOM 3302 C C   . ALA B 2 298 ? -25.309 4.339   -1.211  1.00 83.40 298 B 1 
ATOM 3303 O O   . ALA B 2 298 ? -26.506 4.632   -1.309  1.00 81.11 298 B 1 
ATOM 3304 C CB  . ALA B 2 298 ? -24.497 3.320   0.973   1.00 81.39 298 B 1 
ATOM 3305 N N   . PHE B 2 299 ? -24.344 5.101   -1.765  1.00 87.07 299 B 1 
ATOM 3306 C CA  . PHE B 2 299 ? -24.630 6.376   -2.429  1.00 86.55 299 B 1 
ATOM 3307 C C   . PHE B 2 299 ? -24.892 6.255   -3.935  1.00 85.65 299 B 1 
ATOM 3308 O O   . PHE B 2 299 ? -25.806 6.906   -4.460  1.00 82.11 299 B 1 
ATOM 3309 C CB  . PHE B 2 299 ? -23.484 7.360   -2.147  1.00 85.57 299 B 1 
ATOM 3310 C CG  . PHE B 2 299 ? -23.497 7.914   -0.734  1.00 82.50 299 B 1 
ATOM 3311 C CD1 . PHE B 2 299 ? -24.487 8.841   -0.350  1.00 77.47 299 B 1 
ATOM 3312 C CD2 . PHE B 2 299 ? -22.535 7.505   0.215   1.00 77.42 299 B 1 
ATOM 3313 C CE1 . PHE B 2 299 ? -24.513 9.338   0.959   1.00 74.38 299 B 1 
ATOM 3314 C CE2 . PHE B 2 299 ? -22.564 8.005   1.526   1.00 73.30 299 B 1 
ATOM 3315 C CZ  . PHE B 2 299 ? -23.556 8.919   1.898   1.00 74.19 299 B 1 
ATOM 3316 N N   . VAL B 2 300 ? -24.110 5.435   -4.647  1.00 86.05 300 B 1 
ATOM 3317 C CA  . VAL B 2 300 ? -24.164 5.331   -6.112  1.00 84.64 300 B 1 
ATOM 3318 C C   . VAL B 2 300 ? -25.015 4.141   -6.568  1.00 83.51 300 B 1 
ATOM 3319 O O   . VAL B 2 300 ? -25.671 4.207   -7.608  1.00 77.93 300 B 1 
ATOM 3320 C CB  . VAL B 2 300 ? -22.743 5.270   -6.708  1.00 83.28 300 B 1 
ATOM 3321 C CG1 . VAL B 2 300 ? -22.761 5.324   -8.231  1.00 77.02 300 B 1 
ATOM 3322 C CG2 . VAL B 2 300 ? -21.871 6.431   -6.218  1.00 80.08 300 B 1 
ATOM 3323 N N   . GLY B 2 301 ? -25.039 3.053   -5.806  1.00 82.20 301 B 1 
ATOM 3324 C CA  . GLY B 2 301 ? -25.783 1.837   -6.106  1.00 79.43 301 B 1 
ATOM 3325 C C   . GLY B 2 301 ? -27.253 1.944   -5.701  1.00 80.78 301 B 1 
ATOM 3326 O O   . GLY B 2 301 ? -27.633 1.536   -4.615  1.00 78.50 301 B 1 
ATOM 3327 N N   . GLU B 2 302 ? -28.125 2.429   -6.609  1.00 76.61 302 B 1 
ATOM 3328 C CA  . GLU B 2 302 ? -29.560 2.576   -6.322  1.00 77.71 302 B 1 
ATOM 3329 C C   . GLU B 2 302 ? -30.220 1.265   -5.870  1.00 79.57 302 B 1 
ATOM 3330 O O   . GLU B 2 302 ? -30.991 1.256   -4.912  1.00 76.57 302 B 1 
ATOM 3331 C CB  . GLU B 2 302 ? -30.303 3.072   -7.563  1.00 73.05 302 B 1 
ATOM 3332 C CG  . GLU B 2 302 ? -29.978 4.515   -7.962  1.00 64.34 302 B 1 
ATOM 3333 C CD  . GLU B 2 302 ? -30.790 4.935   -9.192  1.00 60.01 302 B 1 
ATOM 3334 O OE1 . GLU B 2 302 ? -30.638 6.068   -9.697  1.00 53.60 302 B 1 
ATOM 3335 O OE2 . GLU B 2 302 ? -31.586 4.111   -9.710  1.00 57.32 302 B 1 
ATOM 3336 N N   . LYS B 2 303 ? -29.914 0.130   -6.529  1.00 80.07 303 B 1 
ATOM 3337 C CA  . LYS B 2 303 ? -30.451 -1.179  -6.138  1.00 80.21 303 B 1 
ATOM 3338 C C   . LYS B 2 303 ? -29.968 -1.577  -4.750  1.00 82.35 303 B 1 
ATOM 3339 O O   . LYS B 2 303 ? -30.774 -2.020  -3.941  1.00 79.75 303 B 1 
ATOM 3340 C CB  . LYS B 2 303 ? -30.074 -2.271  -7.148  1.00 75.58 303 B 1 
ATOM 3341 C CG  . LYS B 2 303 ? -30.761 -2.107  -8.514  1.00 68.18 303 B 1 
ATOM 3342 C CD  . LYS B 2 303 ? -30.464 -3.352  -9.368  1.00 64.09 303 B 1 
ATOM 3343 C CE  . LYS B 2 303 ? -31.153 -3.278  -10.728 1.00 56.28 303 B 1 
ATOM 3344 N NZ  . LYS B 2 303 ? -30.916 -4.513  -11.508 1.00 51.74 303 B 1 
ATOM 3345 N N   . PHE B 2 304 ? -28.694 -1.378  -4.457  1.00 81.42 304 B 1 
ATOM 3346 C CA  . PHE B 2 304 ? -28.139 -1.667  -3.139  1.00 81.93 304 B 1 
ATOM 3347 C C   . PHE B 2 304 ? -28.808 -0.823  -2.052  1.00 83.16 304 B 1 
ATOM 3348 O O   . PHE B 2 304 ? -29.227 -1.365  -1.035  1.00 82.12 304 B 1 
ATOM 3349 C CB  . PHE B 2 304 ? -26.629 -1.439  -3.147  1.00 80.61 304 B 1 
ATOM 3350 C CG  . PHE B 2 304 ? -25.981 -1.783  -1.831  1.00 79.06 304 B 1 
ATOM 3351 C CD1 . PHE B 2 304 ? -25.776 -0.786  -0.849  1.00 75.19 304 B 1 
ATOM 3352 C CD2 . PHE B 2 304 ? -25.600 -3.103  -1.562  1.00 75.62 304 B 1 
ATOM 3353 C CE1 . PHE B 2 304 ? -25.187 -1.117  0.382   1.00 73.63 304 B 1 
ATOM 3354 C CE2 . PHE B 2 304 ? -25.003 -3.438  -0.339  1.00 72.91 304 B 1 
ATOM 3355 C CZ  . PHE B 2 304 ? -24.798 -2.441  0.641   1.00 74.41 304 B 1 
ATOM 3356 N N   . ARG B 2 305 ? -29.007 0.480   -2.299  1.00 83.20 305 B 1 
ATOM 3357 C CA  . ARG B 2 305 ? -29.703 1.376   -1.373  1.00 84.68 305 B 1 
ATOM 3358 C C   . ARG B 2 305 ? -31.139 0.927   -1.105  1.00 85.89 305 B 1 
ATOM 3359 O O   . ARG B 2 305 ? -31.562 0.916   0.046   1.00 84.33 305 B 1 
ATOM 3360 C CB  . ARG B 2 305 ? -29.628 2.805   -1.942  1.00 82.54 305 B 1 
ATOM 3361 C CG  . ARG B 2 305 ? -30.243 3.831   -0.968  1.00 77.67 305 B 1 
ATOM 3362 C CD  . ARG B 2 305 ? -30.031 5.263   -1.480  1.00 77.08 305 B 1 
ATOM 3363 N NE  . ARG B 2 305 ? -30.635 5.452   -2.806  1.00 71.73 305 B 1 
ATOM 3364 C CZ  . ARG B 2 305 ? -30.408 6.460   -3.631  1.00 67.22 305 B 1 
ATOM 3365 N NH1 . ARG B 2 305 ? -29.634 7.457   -3.293  1.00 60.69 305 B 1 
ATOM 3366 N NH2 . ARG B 2 305 ? -30.949 6.473   -4.812  1.00 58.97 305 B 1 
ATOM 3367 N N   . ASN B 2 306 ? -31.860 0.488   -2.131  1.00 85.16 306 B 1 
ATOM 3368 C CA  . ASN B 2 306 ? -33.216 -0.036  -1.960  1.00 85.27 306 B 1 
ATOM 3369 C C   . ASN B 2 306 ? -33.220 -1.331  -1.135  1.00 85.48 306 B 1 
ATOM 3370 O O   . ASN B 2 306 ? -34.031 -1.467  -0.222  1.00 83.34 306 B 1 
ATOM 3371 C CB  . ASN B 2 306 ? -33.859 -0.240  -3.332  1.00 83.94 306 B 1 
ATOM 3372 C CG  . ASN B 2 306 ? -34.166 1.077   -4.041  1.00 78.55 306 B 1 
ATOM 3373 O OD1 . ASN B 2 306 ? -34.066 2.160   -3.510  1.00 69.44 306 B 1 
ATOM 3374 N ND2 . ASN B 2 306 ? -34.567 0.998   -5.301  1.00 70.36 306 B 1 
ATOM 3375 N N   . TYR B 2 307 ? -32.292 -2.268  -1.414  1.00 85.40 307 B 1 
ATOM 3376 C CA  . TYR B 2 307 ? -32.163 -3.489  -0.608  1.00 84.93 307 B 1 
ATOM 3377 C C   . TYR B 2 307 ? -31.768 -3.192  0.841   1.00 85.06 307 B 1 
ATOM 3378 O O   . TYR B 2 307 ? -32.292 -3.826  1.746   1.00 82.97 307 B 1 
ATOM 3379 C CB  . TYR B 2 307 ? -31.141 -4.443  -1.244  1.00 83.82 307 B 1 
ATOM 3380 C CG  . TYR B 2 307 ? -31.634 -5.147  -2.492  1.00 81.39 307 B 1 
ATOM 3381 C CD1 . TYR B 2 307 ? -32.772 -5.970  -2.442  1.00 76.29 307 B 1 
ATOM 3382 C CD2 . TYR B 2 307 ? -30.943 -5.001  -3.711  1.00 77.78 307 B 1 
ATOM 3383 C CE1 . TYR B 2 307 ? -33.238 -6.622  -3.596  1.00 75.13 307 B 1 
ATOM 3384 C CE2 . TYR B 2 307 ? -31.393 -5.653  -4.865  1.00 74.87 307 B 1 
ATOM 3385 C CZ  . TYR B 2 307 ? -32.540 -6.458  -4.807  1.00 75.18 307 B 1 
ATOM 3386 O OH  . TYR B 2 307 ? -32.999 -7.081  -5.943  1.00 71.00 307 B 1 
ATOM 3387 N N   . LEU B 2 308 ? -30.883 -2.207  1.064   1.00 85.10 308 B 1 
ATOM 3388 C CA  . LEU B 2 308 ? -30.478 -1.749  2.387   1.00 84.39 308 B 1 
ATOM 3389 C C   . LEU B 2 308 ? -31.689 -1.232  3.180   1.00 84.88 308 B 1 
ATOM 3390 O O   . LEU B 2 308 ? -31.915 -1.660  4.298   1.00 83.38 308 B 1 
ATOM 3391 C CB  . LEU B 2 308 ? -29.416 -0.647  2.219   1.00 83.07 308 B 1 
ATOM 3392 C CG  . LEU B 2 308 ? -28.687 -0.313  3.539   1.00 78.79 308 B 1 
ATOM 3393 C CD1 . LEU B 2 308 ? -27.364 -1.040  3.597   1.00 73.89 308 B 1 
ATOM 3394 C CD2 . LEU B 2 308 ? -28.411 1.186   3.645   1.00 75.20 308 B 1 
ATOM 3395 N N   . LEU B 2 309 ? -32.513 -0.370  2.562   1.00 83.61 309 B 1 
ATOM 3396 C CA  . LEU B 2 309 ? -33.725 0.159   3.183   1.00 83.41 309 B 1 
ATOM 3397 C C   . LEU B 2 309 ? -34.708 -0.958  3.553   1.00 82.78 309 B 1 
ATOM 3398 O O   . LEU B 2 309 ? -35.185 -1.004  4.690   1.00 81.30 309 B 1 
ATOM 3399 C CB  . LEU B 2 309 ? -34.392 1.170   2.236   1.00 82.90 309 B 1 
ATOM 3400 C CG  . LEU B 2 309 ? -33.653 2.513   2.122   1.00 74.87 309 B 1 
ATOM 3401 C CD1 . LEU B 2 309 ? -34.229 3.324   0.962   1.00 67.95 309 B 1 
ATOM 3402 C CD2 . LEU B 2 309 ? -33.782 3.346   3.397   1.00 69.64 309 B 1 
ATOM 3403 N N   . VAL B 2 310 ? -34.957 -1.903  2.644   1.00 85.63 310 B 1 
ATOM 3404 C CA  . VAL B 2 310 ? -35.842 -3.047  2.904   1.00 84.75 310 B 1 
ATOM 3405 C C   . VAL B 2 310 ? -35.281 -3.955  4.008   1.00 83.80 310 B 1 
ATOM 3406 O O   . VAL B 2 310 ? -36.042 -4.439  4.855   1.00 81.24 310 B 1 
ATOM 3407 C CB  . VAL B 2 310 ? -36.086 -3.848  1.610   1.00 83.32 310 B 1 
ATOM 3408 C CG1 . VAL B 2 310 ? -36.862 -5.153  1.851   1.00 77.11 310 B 1 
ATOM 3409 C CG2 . VAL B 2 310 ? -36.891 -3.021  0.603   1.00 78.03 310 B 1 
ATOM 3410 N N   . PHE B 2 311 ? -33.968 -4.186  4.017   1.00 83.82 311 B 1 
ATOM 3411 C CA  . PHE B 2 311 ? -33.304 -4.993  5.040   1.00 82.33 311 B 1 
ATOM 3412 C C   . PHE B 2 311 ? -33.415 -4.334  6.420   1.00 82.27 311 B 1 
ATOM 3413 O O   . PHE B 2 311 ? -33.843 -4.989  7.375   1.00 79.69 311 B 1 
ATOM 3414 C CB  . PHE B 2 311 ? -31.845 -5.217  4.629   1.00 80.11 311 B 1 
ATOM 3415 C CG  . PHE B 2 311 ? -31.099 -6.158  5.553   1.00 80.61 311 B 1 
ATOM 3416 C CD1 . PHE B 2 311 ? -30.360 -5.658  6.645   1.00 76.10 311 B 1 
ATOM 3417 C CD2 . PHE B 2 311 ? -31.124 -7.549  5.321   1.00 76.22 311 B 1 
ATOM 3418 C CE1 . PHE B 2 311 ? -29.654 -6.534  7.476   1.00 74.81 311 B 1 
ATOM 3419 C CE2 . PHE B 2 311 ? -30.423 -8.424  6.154   1.00 74.41 311 B 1 
ATOM 3420 C CZ  . PHE B 2 311 ? -29.682 -7.916  7.231   1.00 74.17 311 B 1 
ATOM 3421 N N   . PHE B 2 312 ? -33.118 -3.028  6.514   1.00 81.32 312 B 1 
ATOM 3422 C CA  . PHE B 2 312 ? -33.286 -2.275  7.757   1.00 80.64 312 B 1 
ATOM 3423 C C   . PHE B 2 312 ? -34.747 -2.236  8.209   1.00 80.45 312 B 1 
ATOM 3424 O O   . PHE B 2 312 ? -35.017 -2.543  9.363   1.00 78.07 312 B 1 
ATOM 3425 C CB  . PHE B 2 312 ? -32.715 -0.864  7.617   1.00 78.19 312 B 1 
ATOM 3426 C CG  . PHE B 2 312 ? -31.243 -0.788  7.960   1.00 71.18 312 B 1 
ATOM 3427 C CD1 . PHE B 2 312 ? -30.831 -0.912  9.299   1.00 64.77 312 B 1 
ATOM 3428 C CD2 . PHE B 2 312 ? -30.285 -0.598  6.957   1.00 63.51 312 B 1 
ATOM 3429 C CE1 . PHE B 2 312 ? -29.463 -0.858  9.629   1.00 58.89 312 B 1 
ATOM 3430 C CE2 . PHE B 2 312 ? -28.916 -0.537  7.285   1.00 58.25 312 B 1 
ATOM 3431 C CZ  . PHE B 2 312 ? -28.508 -0.671  8.622   1.00 57.21 312 B 1 
ATOM 3432 N N   . GLN B 2 313 ? -35.696 -1.959  7.315   1.00 81.49 313 B 1 
ATOM 3433 C CA  . GLN B 2 313 ? -37.123 -1.985  7.648   1.00 81.08 313 B 1 
ATOM 3434 C C   . GLN B 2 313 ? -37.545 -3.352  8.184   1.00 79.74 313 B 1 
ATOM 3435 O O   . GLN B 2 313 ? -38.193 -3.415  9.228   1.00 76.69 313 B 1 
ATOM 3436 C CB  . GLN B 2 313 ? -37.969 -1.604  6.428   1.00 79.85 313 B 1 
ATOM 3437 C CG  . GLN B 2 313 ? -37.958 -0.092  6.160   1.00 73.07 313 B 1 
ATOM 3438 C CD  . GLN B 2 313 ? -38.720 0.270   4.882   1.00 68.64 313 B 1 
ATOM 3439 O OE1 . GLN B 2 313 ? -39.114 -0.577  4.094   1.00 63.34 313 B 1 
ATOM 3440 N NE2 . GLN B 2 313 ? -38.931 1.542   4.621   1.00 60.57 313 B 1 
ATOM 3441 N N   . LYS B 2 314 ? -37.134 -4.467  7.556   1.00 81.18 314 B 1 
ATOM 3442 C CA  . LYS B 2 314 ? -37.482 -5.810  8.040   1.00 79.70 314 B 1 
ATOM 3443 C C   . LYS B 2 314 ? -36.861 -6.136  9.402   1.00 78.66 314 B 1 
ATOM 3444 O O   . LYS B 2 314 ? -37.537 -6.730  10.238  1.00 73.81 314 B 1 
ATOM 3445 C CB  . LYS B 2 314 ? -37.088 -6.878  7.012   1.00 76.11 314 B 1 
ATOM 3446 C CG  . LYS B 2 314 ? -38.093 -6.949  5.860   1.00 68.11 314 B 1 
ATOM 3447 C CD  . LYS B 2 314 ? -37.692 -8.053  4.874   1.00 64.44 314 B 1 
ATOM 3448 C CE  . LYS B 2 314 ? -38.731 -8.158  3.757   1.00 56.02 314 B 1 
ATOM 3449 N NZ  . LYS B 2 314 ? -38.431 -9.252  2.799   1.00 51.21 314 B 1 
ATOM 3450 N N   . HIS B 2 315 ? -35.584 -5.783  9.622   1.00 79.27 315 B 1 
ATOM 3451 C CA  . HIS B 2 315 ? -34.921 -6.095  10.889  1.00 76.74 315 B 1 
ATOM 3452 C C   . HIS B 2 315 ? -35.333 -5.158  12.030  1.00 74.74 315 B 1 
ATOM 3453 O O   . HIS B 2 315 ? -35.554 -5.632  13.148  1.00 69.57 315 B 1 
ATOM 3454 C CB  . HIS B 2 315 ? -33.398 -6.116  10.691  1.00 73.16 315 B 1 
ATOM 3455 C CG  . HIS B 2 315 ? -32.922 -7.448  10.176  1.00 71.17 315 B 1 
ATOM 3456 N ND1 . HIS B 2 315 ? -32.738 -8.589  10.937  1.00 62.15 315 B 1 
ATOM 3457 C CD2 . HIS B 2 315 ? -32.659 -7.786  8.880   1.00 62.96 315 B 1 
ATOM 3458 C CE1 . HIS B 2 315 ? -32.360 -9.583  10.124  1.00 62.25 315 B 1 
ATOM 3459 N NE2 . HIS B 2 315 ? -32.311 -9.134  8.849   1.00 62.62 315 B 1 
ATOM 3460 N N   . ILE B 2 316 ? -35.476 -3.860  11.750  1.00 71.07 316 B 1 
ATOM 3461 C CA  . ILE B 2 316 ? -35.975 -2.868  12.702  1.00 69.37 316 B 1 
ATOM 3462 C C   . ILE B 2 316 ? -37.444 -3.167  12.988  1.00 67.97 316 B 1 
ATOM 3463 O O   . ILE B 2 316 ? -37.789 -3.334  14.155  1.00 63.77 316 B 1 
ATOM 3464 C CB  . ILE B 2 316 ? -35.735 -1.430  12.192  1.00 64.96 316 B 1 
ATOM 3465 C CG1 . ILE B 2 316 ? -34.219 -1.143  12.110  1.00 59.42 316 B 1 
ATOM 3466 C CG2 . ILE B 2 316 ? -36.404 -0.399  13.118  1.00 57.22 316 B 1 
ATOM 3467 C CD1 . ILE B 2 316 ? -33.874 0.182   11.432  1.00 53.72 316 B 1 
ATOM 3468 N N   . ALA B 2 317 ? -38.293 -3.363  11.981  1.00 68.32 317 B 1 
ATOM 3469 C CA  . ALA B 2 317 ? -39.693 -3.717  12.176  1.00 67.07 317 B 1 
ATOM 3470 C C   . ALA B 2 317 ? -39.836 -5.020  12.958  1.00 66.84 317 B 1 
ATOM 3471 O O   . ALA B 2 317 ? -40.603 -5.061  13.906  1.00 63.33 317 B 1 
ATOM 3472 C CB  . ALA B 2 317 ? -40.443 -3.767  10.839  1.00 63.11 317 B 1 
ATOM 3473 N N   . LYS B 2 318 ? -39.058 -6.074  12.688  1.00 67.11 318 B 1 
ATOM 3474 C CA  . LYS B 2 318 ? -39.140 -7.307  13.497  1.00 66.45 318 B 1 
ATOM 3475 C C   . LYS B 2 318 ? -38.760 -7.107  14.967  1.00 66.16 318 B 1 
ATOM 3476 O O   . LYS B 2 318 ? -39.332 -7.785  15.811  1.00 62.85 318 B 1 
ATOM 3477 C CB  . LYS B 2 318 ? -38.282 -8.435  12.901  1.00 62.51 318 B 1 
ATOM 3478 C CG  . LYS B 2 318 ? -39.045 -9.228  11.832  1.00 57.07 318 B 1 
ATOM 3479 C CD  . LYS B 2 318 ? -38.198 -10.411 11.371  1.00 53.51 318 B 1 
ATOM 3480 C CE  . LYS B 2 318 ? -38.985 -11.301 10.392  1.00 46.19 318 B 1 
ATOM 3481 N NZ  . LYS B 2 318 ? -38.248 -12.539 10.049  1.00 42.09 318 B 1 
ATOM 3482 N N   . ARG B 2 319 ? -37.784 -6.238  15.269  1.00 66.98 319 B 1 
ATOM 3483 C CA  . ARG B 2 319 ? -37.416 -5.952  16.669  1.00 66.34 319 B 1 
ATOM 3484 C C   . ARG B 2 319 ? -38.379 -4.966  17.328  1.00 65.80 319 B 1 
ATOM 3485 O O   . ARG B 2 319 ? -38.800 -5.218  18.448  1.00 62.32 319 B 1 
ATOM 3486 C CB  . ARG B 2 319 ? -35.960 -5.470  16.780  1.00 62.12 319 B 1 
ATOM 3487 C CG  . ARG B 2 319 ? -34.986 -6.646  16.960  1.00 56.19 319 B 1 
ATOM 3488 C CD  . ARG B 2 319 ? -33.572 -6.120  17.250  1.00 53.42 319 B 1 
ATOM 3489 N NE  . ARG B 2 319 ? -32.639 -7.209  17.615  1.00 48.47 319 B 1 
ATOM 3490 C CZ  . ARG B 2 319 ? -31.364 -7.068  17.935  1.00 44.76 319 B 1 
ATOM 3491 N NH1 . ARG B 2 319 ? -30.780 -5.903  17.923  1.00 41.40 319 B 1 
ATOM 3492 N NH2 . ARG B 2 319 ? -30.641 -8.098  18.286  1.00 41.15 319 B 1 
ATOM 3493 N N   . PHE B 2 320 ? -38.747 -3.878  16.635  1.00 60.25 320 B 1 
ATOM 3494 C CA  . PHE B 2 320 ? -39.632 -2.848  17.174  1.00 59.14 320 B 1 
ATOM 3495 C C   . PHE B 2 320 ? -41.110 -3.261  17.154  1.00 57.61 320 B 1 
ATOM 3496 O O   . PHE B 2 320 ? -41.799 -2.980  18.124  1.00 55.50 320 B 1 
ATOM 3497 C CB  . PHE B 2 320 ? -39.407 -1.506  16.468  1.00 56.79 320 B 1 
ATOM 3498 C CG  . PHE B 2 320 ? -38.280 -0.695  17.063  1.00 53.32 320 B 1 
ATOM 3499 C CD1 . PHE B 2 320 ? -38.535 0.174   18.140  1.00 48.73 320 B 1 
ATOM 3500 C CD2 . PHE B 2 320 ? -36.970 -0.797  16.559  1.00 48.77 320 B 1 
ATOM 3501 C CE1 . PHE B 2 320 ? -37.495 0.938   18.694  1.00 43.56 320 B 1 
ATOM 3502 C CE2 . PHE B 2 320 ? -35.930 -0.035  17.118  1.00 43.53 320 B 1 
ATOM 3503 C CZ  . PHE B 2 320 ? -36.188 0.840   18.180  1.00 45.17 320 B 1 
ATOM 3504 N N   . CYS B 2 321 ? -41.617 -3.982  16.133  1.00 56.15 321 B 1 
ATOM 3505 C CA  . CYS B 2 321 ? -43.004 -4.462  16.128  1.00 53.82 321 B 1 
ATOM 3506 C C   . CYS B 2 321 ? -43.265 -5.540  17.175  1.00 51.22 321 B 1 
ATOM 3507 O O   . CYS B 2 321 ? -44.415 -5.718  17.554  1.00 49.95 321 B 1 
ATOM 3508 C CB  . CYS B 2 321 ? -43.449 -4.989  14.755  1.00 52.87 321 B 1 
ATOM 3509 S SG  . CYS B 2 321 ? -43.839 -3.619  13.629  1.00 46.54 321 B 1 
ATOM 3510 N N   . LYS B 2 322 ? -42.251 -6.241  17.680  1.00 56.01 322 B 1 
ATOM 3511 C CA  . LYS B 2 322 ? -42.465 -7.060  18.877  1.00 56.86 322 B 1 
ATOM 3512 C C   . LYS B 2 322 ? -42.744 -6.212  20.123  1.00 55.68 322 B 1 
ATOM 3513 O O   . LYS B 2 322 ? -43.415 -6.710  21.018  1.00 53.11 322 B 1 
ATOM 3514 C CB  . LYS B 2 322 ? -41.291 -8.019  19.128  1.00 55.14 322 B 1 
ATOM 3515 C CG  . LYS B 2 322 ? -41.503 -9.360  18.416  1.00 50.69 322 B 1 
ATOM 3516 C CD  . LYS B 2 322 ? -40.454 -10.380 18.911  1.00 47.68 322 B 1 
ATOM 3517 C CE  . LYS B 2 322 ? -40.763 -11.766 18.342  1.00 41.28 322 B 1 
ATOM 3518 N NZ  . LYS B 2 322 ? -39.936 -12.820 19.005  1.00 36.93 322 B 1 
ATOM 3519 N N   . CYS B 2 323 ? -42.262 -4.969  20.188  1.00 52.96 323 B 1 
ATOM 3520 C CA  . CYS B 2 323 ? -42.556 -4.045  21.277  1.00 52.27 323 B 1 
ATOM 3521 C C   . CYS B 2 323 ? -43.789 -3.162  20.984  1.00 51.11 323 B 1 
ATOM 3522 O O   . CYS B 2 323 ? -44.605 -2.948  21.868  1.00 48.86 323 B 1 
ATOM 3523 C CB  . CYS B 2 323 ? -41.337 -3.158  21.578  1.00 51.20 323 B 1 
ATOM 3524 S SG  . CYS B 2 323 ? -40.168 -4.061  22.626  1.00 44.87 323 B 1 
ATOM 3525 N N   . CYS B 2 324 ? -43.940 -2.654  19.759  1.00 44.32 324 B 1 
ATOM 3526 C CA  . CYS B 2 324 ? -45.062 -1.813  19.348  1.00 43.26 324 B 1 
ATOM 3527 C C   . CYS B 2 324 ? -46.125 -2.646  18.623  1.00 41.36 324 B 1 
ATOM 3528 O O   . CYS B 2 324 ? -46.408 -2.412  17.445  1.00 40.39 324 B 1 
ATOM 3529 C CB  . CYS B 2 324 ? -44.557 -0.622  18.523  1.00 42.74 324 B 1 
ATOM 3530 S SG  . CYS B 2 324 ? -43.620 0.528   19.576  1.00 37.58 324 B 1 
ATOM 3531 N N   . SER B 2 325 ? -46.764 -3.574  19.303  1.00 43.51 325 B 1 
ATOM 3532 C CA  . SER B 2 325 ? -47.935 -4.303  18.799  1.00 44.47 325 B 1 
ATOM 3533 C C   . SER B 2 325 ? -49.174 -3.419  18.581  1.00 43.31 325 B 1 
ATOM 3534 O O   . SER B 2 325 ? -50.179 -3.896  18.084  1.00 42.31 325 B 1 
ATOM 3535 C CB  . SER B 2 325 ? -48.287 -5.437  19.768  1.00 42.61 325 B 1 
ATOM 3536 O OG  . SER B 2 325 ? -48.518 -4.920  21.060  1.00 39.62 325 B 1 
ATOM 3537 N N   . ILE B 2 326 ? -49.133 -2.136  18.980  1.00 36.90 326 B 1 
ATOM 3538 C CA  . ILE B 2 326 ? -50.317 -1.269  19.105  1.00 37.55 326 B 1 
ATOM 3539 C C   . ILE B 2 326 ? -50.909 -0.850  17.750  1.00 37.09 326 B 1 
ATOM 3540 O O   . ILE B 2 326 ? -52.119 -0.862  17.583  1.00 35.41 326 B 1 
ATOM 3541 C CB  . ILE B 2 326 ? -49.990 -0.034  19.980  1.00 36.39 326 B 1 
ATOM 3542 C CG1 . ILE B 2 326 ? -49.500 -0.462  21.388  1.00 34.53 326 B 1 
ATOM 3543 C CG2 . ILE B 2 326 ? -51.232 0.882   20.123  1.00 36.26 326 B 1 
ATOM 3544 C CD1 . ILE B 2 326 ? -48.986 0.693   22.258  1.00 33.21 326 B 1 
ATOM 3545 N N   . PHE B 2 327 ? -50.099 -0.451  16.764  1.00 32.00 327 B 1 
ATOM 3546 C CA  . PHE B 2 327 ? -50.623 0.125   15.519  1.00 32.18 327 B 1 
ATOM 3547 C C   . PHE B 2 327 ? -50.998 -0.931  14.458  1.00 31.12 327 B 1 
ATOM 3548 O O   . PHE B 2 327 ? -50.650 -0.807  13.281  1.00 30.60 327 B 1 
ATOM 3549 C CB  . PHE B 2 327 ? -49.705 1.241   15.007  1.00 31.88 327 B 1 
ATOM 3550 C CG  . PHE B 2 327 ? -49.844 2.550   15.753  1.00 30.75 327 B 1 
ATOM 3551 C CD1 . PHE B 2 327 ? -50.889 3.437   15.424  1.00 29.44 327 B 1 
ATOM 3552 C CD2 . PHE B 2 327 ? -48.936 2.894   16.776  1.00 30.03 327 B 1 
ATOM 3553 C CE1 . PHE B 2 327 ? -51.013 4.658   16.102  1.00 28.60 327 B 1 
ATOM 3554 C CE2 . PHE B 2 327 ? -49.066 4.113   17.450  1.00 28.24 327 B 1 
ATOM 3555 C CZ  . PHE B 2 327 ? -50.101 5.007   17.123  1.00 30.84 327 B 1 
ATOM 3556 N N   . GLN B 2 328 ? -51.757 -1.959  14.826  1.00 34.34 328 B 1 
ATOM 3557 C CA  . GLN B 2 328 ? -52.596 -2.737  13.905  1.00 34.00 328 B 1 
ATOM 3558 C C   . GLN B 2 328 ? -53.856 -1.926  13.566  1.00 32.51 328 B 1 
ATOM 3559 O O   . GLN B 2 328 ? -54.939 -2.224  14.041  1.00 31.35 328 B 1 
ATOM 3560 C CB  . GLN B 2 328 ? -52.953 -4.111  14.491  1.00 33.72 328 B 1 
ATOM 3561 C CG  . GLN B 2 328 ? -51.896 -5.183  14.212  1.00 31.55 328 B 1 
ATOM 3562 C CD  . GLN B 2 328 ? -52.340 -6.560  14.699  1.00 30.27 328 B 1 
ATOM 3563 O OE1 . GLN B 2 328 ? -53.081 -6.737  15.646  1.00 29.42 328 B 1 
ATOM 3564 N NE2 . GLN B 2 328 ? -51.890 -7.625  14.073  1.00 29.41 328 B 1 
ATOM 3565 N N   . GLN B 2 329 ? -53.738 -0.866  12.750  1.00 30.86 329 B 1 
ATOM 3566 C CA  . GLN B 2 329 ? -54.940 -0.329  12.104  1.00 31.95 329 B 1 
ATOM 3567 C C   . GLN B 2 329 ? -55.303 -1.223  10.918  1.00 30.73 329 B 1 
ATOM 3568 O O   . GLN B 2 329 ? -54.513 -1.407  9.984   1.00 29.81 329 B 1 
ATOM 3569 C CB  . GLN B 2 329 ? -54.793 1.148   11.718  1.00 31.45 329 B 1 
ATOM 3570 C CG  . GLN B 2 329 ? -55.332 2.051   12.831  1.00 29.72 329 B 1 
ATOM 3571 C CD  . GLN B 2 329 ? -55.356 3.540   12.456  1.00 28.68 329 B 1 
ATOM 3572 O OE1 . GLN B 2 329 ? -54.733 3.993   11.516  1.00 27.60 329 B 1 
ATOM 3573 N NE2 . GLN B 2 329 ? -56.071 4.351   13.191  1.00 28.65 329 B 1 
ATOM 3574 N N   . GLU B 2 330 ? -56.515 -1.783  10.959  1.00 29.33 330 B 1 
ATOM 3575 C CA  . GLU B 2 330 ? -57.196 -2.565  9.928   1.00 30.52 330 B 1 
ATOM 3576 C C   . GLU B 2 330 ? -57.471 -1.699  8.686   1.00 28.69 330 B 1 
ATOM 3577 O O   . GLU B 2 330 ? -58.532 -1.091  8.543   1.00 27.07 330 B 1 
ATOM 3578 C CB  . GLU B 2 330 ? -58.536 -3.086  10.494  1.00 30.90 330 B 1 
ATOM 3579 C CG  . GLU B 2 330 ? -58.400 -4.103  11.632  1.00 28.30 330 B 1 
ATOM 3580 C CD  . GLU B 2 330 ? -59.770 -4.535  12.198  1.00 27.63 330 B 1 
ATOM 3581 O OE1 . GLU B 2 330 ? -59.854 -5.691  12.687  1.00 24.57 330 B 1 
ATOM 3582 O OE2 . GLU B 2 330 ? -60.703 -3.701  12.168  1.00 29.05 330 B 1 
ATOM 3583 N N   . ALA B 2 331 ? -56.527 -1.617  7.744   1.00 32.67 331 B 1 
ATOM 3584 C CA  . ALA B 2 331 ? -56.859 -1.063  6.434   1.00 33.28 331 B 1 
ATOM 3585 C C   . ALA B 2 331 ? -57.750 -2.084  5.683   1.00 31.80 331 B 1 
ATOM 3586 O O   . ALA B 2 331 ? -57.337 -3.239  5.548   1.00 30.98 331 B 1 
ATOM 3587 C CB  . ALA B 2 331 ? -55.571 -0.719  5.681   1.00 32.78 331 B 1 
ATOM 3588 N N   . PRO B 2 332 ? -58.963 -1.693  5.194   1.00 26.68 332 B 1 
ATOM 3589 C CA  . PRO B 2 332 ? -59.965 -2.639  4.704   1.00 29.06 332 B 1 
ATOM 3590 C C   . PRO B 2 332 ? -59.540 -3.308  3.393   1.00 29.16 332 B 1 
ATOM 3591 O O   . PRO B 2 332 ? -58.822 -2.733  2.568   1.00 28.41 332 B 1 
ATOM 3592 C CB  . PRO B 2 332 ? -61.262 -1.829  4.571   1.00 27.71 332 B 1 
ATOM 3593 C CG  . PRO B 2 332 ? -60.763 -0.409  4.332   1.00 28.08 332 B 1 
ATOM 3594 C CD  . PRO B 2 332 ? -59.480 -0.349  5.172   1.00 33.53 332 B 1 
ATOM 3595 N N   . GLU B 2 333 ? -60.078 -4.529  3.159   1.00 27.68 333 B 1 
ATOM 3596 C CA  . GLU B 2 333 ? -59.935 -5.368  1.964   1.00 29.39 333 B 1 
ATOM 3597 C C   . GLU B 2 333 ? -60.529 -4.717  0.692   1.00 27.60 333 B 1 
ATOM 3598 O O   . GLU B 2 333 ? -61.593 -5.094  0.208   1.00 26.86 333 B 1 
ATOM 3599 C CB  . GLU B 2 333 ? -60.647 -6.722  2.187   1.00 30.44 333 B 1 
ATOM 3600 C CG  . GLU B 2 333 ? -60.008 -7.651  3.218   1.00 28.43 333 B 1 
ATOM 3601 C CD  . GLU B 2 333 ? -60.750 -8.993  3.282   1.00 27.72 333 B 1 
ATOM 3602 O OE1 . GLU B 2 333 ? -60.056 -10.021 3.487   1.00 24.86 333 B 1 
ATOM 3603 O OE2 . GLU B 2 333 ? -61.983 -8.999  3.105   1.00 29.29 333 B 1 
ATOM 3604 N N   . ARG B 2 334 ? -59.852 -3.743  0.075   1.00 28.89 334 B 1 
ATOM 3605 C CA  . ARG B 2 334 ? -60.236 -3.363  -1.287  1.00 31.44 334 B 1 
ATOM 3606 C C   . ARG B 2 334 ? -59.844 -4.492  -2.244  1.00 29.48 334 B 1 
ATOM 3607 O O   . ARG B 2 334 ? -58.670 -4.670  -2.564  1.00 28.61 334 B 1 
ATOM 3608 C CB  . ARG B 2 334 ? -59.690 -1.993  -1.705  1.00 31.74 334 B 1 
ATOM 3609 C CG  . ARG B 2 334 ? -60.639 -0.881  -1.244  1.00 29.07 334 B 1 
ATOM 3610 C CD  . ARG B 2 334 ? -60.214 0.471   -1.813  1.00 29.13 334 B 1 
ATOM 3611 N NE  . ARG B 2 334 ? -61.170 1.537   -1.449  1.00 26.51 334 B 1 
ATOM 3612 C CZ  . ARG B 2 334 ? -61.116 2.805   -1.833  1.00 25.63 334 B 1 
ATOM 3613 N NH1 . ARG B 2 334 ? -60.160 3.250   -2.609  1.00 24.00 334 B 1 
ATOM 3614 N NH2 . ARG B 2 334 ? -62.033 3.657   -1.443  1.00 23.72 334 B 1 
ATOM 3615 N N   . ALA B 2 335 ? -60.868 -5.206  -2.742  1.00 29.73 335 B 1 
ATOM 3616 C CA  . ALA B 2 335 ? -60.856 -6.274  -3.741  1.00 32.29 335 B 1 
ATOM 3617 C C   . ALA B 2 335 ? -60.396 -5.793  -5.141  1.00 30.86 335 B 1 
ATOM 3618 O O   . ALA B 2 335 ? -61.139 -5.854  -6.105  1.00 30.26 335 B 1 
ATOM 3619 C CB  . ALA B 2 335 ? -62.268 -6.876  -3.764  1.00 32.54 335 B 1 
ATOM 3620 N N   . SER B 2 336 ? -59.200 -5.249  -5.283  1.00 29.42 336 B 1 
ATOM 3621 C CA  . SER B 2 336 ? -58.709 -4.746  -6.564  1.00 29.43 336 B 1 
ATOM 3622 C C   . SER B 2 336 ? -58.518 -5.877  -7.584  1.00 27.76 336 B 1 
ATOM 3623 O O   . SER B 2 336 ? -58.021 -6.949  -7.268  1.00 27.40 336 B 1 
ATOM 3624 C CB  . SER B 2 336 ? -57.429 -3.917  -6.382  1.00 29.73 336 B 1 
ATOM 3625 O OG  . SER B 2 336 ? -56.435 -4.661  -5.736  1.00 27.91 336 B 1 
ATOM 3626 N N   . SER B 2 337 ? -58.971 -5.616  -8.821  1.00 29.31 337 B 1 
ATOM 3627 C CA  . SER B 2 337 ? -59.187 -6.597  -9.884  1.00 30.20 337 B 1 
ATOM 3628 C C   . SER B 2 337 ? -57.906 -7.219  -10.459 1.00 27.74 337 B 1 
ATOM 3629 O O   . SER B 2 337 ? -56.828 -6.641  -10.462 1.00 27.58 337 B 1 
ATOM 3630 C CB  . SER B 2 337 ? -60.028 -5.941  -10.995 1.00 31.00 337 B 1 
ATOM 3631 O OG  . SER B 2 337 ? -59.436 -4.731  -11.406 1.00 29.12 337 B 1 
ATOM 3632 N N   . VAL B 2 338 ? -58.099 -8.420  -11.038 1.00 29.64 338 B 1 
ATOM 3633 C CA  . VAL B 2 338 ? -57.113 -9.444  -11.441 1.00 34.47 338 B 1 
ATOM 3634 C C   . VAL B 2 338 ? -56.445 -9.159  -12.807 1.00 32.47 338 B 1 
ATOM 3635 O O   . VAL B 2 338 ? -56.255 -10.076 -13.592 1.00 31.57 338 B 1 
ATOM 3636 C CB  . VAL B 2 338 ? -57.788 -10.843 -11.416 1.00 34.18 338 B 1 
ATOM 3637 C CG1 . VAL B 2 338 ? -56.820 -12.019 -11.527 1.00 30.84 338 B 1 
ATOM 3638 C CG2 . VAL B 2 338 ? -58.585 -11.074 -10.120 1.00 35.49 338 B 1 
ATOM 3639 N N   . TYR B 2 339 ? -56.116 -7.915  -13.185 1.00 32.65 339 B 1 
ATOM 3640 C CA  . TYR B 2 339 ? -55.479 -7.714  -14.492 1.00 33.29 339 B 1 
ATOM 3641 C C   . TYR B 2 339 ? -54.086 -8.359  -14.543 1.00 30.15 339 B 1 
ATOM 3642 O O   . TYR B 2 339 ? -53.050 -7.739  -14.291 1.00 30.27 339 B 1 
ATOM 3643 C CB  . TYR B 2 339 ? -55.516 -6.247  -14.930 1.00 34.61 339 B 1 
ATOM 3644 C CG  . TYR B 2 339 ? -56.738 -5.920  -15.765 1.00 34.19 339 B 1 
ATOM 3645 C CD1 . TYR B 2 339 ? -56.741 -6.173  -17.158 1.00 34.32 339 B 1 
ATOM 3646 C CD2 . TYR B 2 339 ? -57.886 -5.379  -15.158 1.00 33.16 339 B 1 
ATOM 3647 C CE1 . TYR B 2 339 ? -57.875 -5.880  -17.926 1.00 30.14 339 B 1 
ATOM 3648 C CE2 . TYR B 2 339 ? -59.029 -5.089  -15.930 1.00 30.51 339 B 1 
ATOM 3649 C CZ  . TYR B 2 339 ? -59.025 -5.334  -17.320 1.00 31.92 339 B 1 
ATOM 3650 O OH  . TYR B 2 339 ? -60.133 -5.042  -18.067 1.00 33.23 339 B 1 
ATOM 3651 N N   . THR B 2 340 ? -54.079 -9.649  -14.942 1.00 32.90 340 B 1 
ATOM 3652 C CA  . THR B 2 340 ? -52.931 -10.530 -15.190 1.00 36.00 340 B 1 
ATOM 3653 C C   . THR B 2 340 ? -52.166 -10.151 -16.472 1.00 33.88 340 B 1 
ATOM 3654 O O   . THR B 2 340 ? -52.040 -10.958 -17.387 1.00 32.91 340 B 1 
ATOM 3655 C CB  . THR B 2 340 ? -53.408 -11.993 -15.281 1.00 35.58 340 B 1 
ATOM 3656 O OG1 . THR B 2 340 ? -54.629 -12.079 -15.967 1.00 33.39 340 B 1 
ATOM 3657 C CG2 . THR B 2 340 ? -53.624 -12.625 -13.910 1.00 35.60 340 B 1 
ATOM 3658 N N   . ARG B 2 341 ? -51.652 -8.931  -16.590 1.00 36.06 341 B 1 
ATOM 3659 C CA  . ARG B 2 341 ? -50.782 -8.611  -17.721 1.00 39.49 341 B 1 
ATOM 3660 C C   . ARG B 2 341 ? -49.481 -9.406  -17.597 1.00 37.29 341 B 1 
ATOM 3661 O O   . ARG B 2 341 ? -48.598 -9.070  -16.819 1.00 37.01 341 B 1 
ATOM 3662 C CB  . ARG B 2 341 ? -50.579 -7.099  -17.897 1.00 39.31 341 B 1 
ATOM 3663 C CG  . ARG B 2 341 ? -51.329 -6.600  -19.147 1.00 37.56 341 B 1 
ATOM 3664 C CD  . ARG B 2 341 ? -51.071 -5.104  -19.396 1.00 38.35 341 B 1 
ATOM 3665 N NE  . ARG B 2 341 ? -51.747 -4.643  -20.616 1.00 33.87 341 B 1 
ATOM 3666 C CZ  . ARG B 2 341 ? -51.738 -3.407  -21.103 1.00 32.29 341 B 1 
ATOM 3667 N NH1 . ARG B 2 341 ? -51.094 -2.441  -20.508 1.00 29.61 341 B 1 
ATOM 3668 N NH2 . ARG B 2 341 ? -52.378 -3.121  -22.204 1.00 28.94 341 B 1 
ATOM 3669 N N   . SER B 2 342 ? -49.386 -10.460 -18.415 1.00 31.38 342 B 1 
ATOM 3670 C CA  . SER B 2 342 ? -48.316 -11.458 -18.503 1.00 33.56 342 B 1 
ATOM 3671 C C   . SER B 2 342 ? -47.016 -10.935 -19.145 1.00 31.09 342 B 1 
ATOM 3672 O O   . SER B 2 342 ? -46.274 -11.728 -19.716 1.00 30.29 342 B 1 
ATOM 3673 C CB  . SER B 2 342 ? -48.859 -12.645 -19.315 1.00 33.28 342 B 1 
ATOM 3674 O OG  . SER B 2 342 ? -47.874 -13.565 -19.666 1.00 30.48 342 B 1 
ATOM 3675 N N   . THR B 2 343 ? -46.733 -9.641  -19.164 1.00 32.88 343 B 1 
ATOM 3676 C CA  . THR B 2 343 ? -45.529 -9.141  -19.833 1.00 34.27 343 B 1 
ATOM 3677 C C   . THR B 2 343 ? -44.291 -9.639  -19.101 1.00 33.03 343 B 1 
ATOM 3678 O O   . THR B 2 343 ? -43.835 -9.044  -18.130 1.00 31.56 343 B 1 
ATOM 3679 C CB  . THR B 2 343 ? -45.526 -7.609  -19.981 1.00 32.12 343 B 1 
ATOM 3680 O OG1 . THR B 2 343 ? -46.076 -6.985  -18.850 1.00 29.29 343 B 1 
ATOM 3681 C CG2 . THR B 2 343 ? -46.365 -7.186  -21.187 1.00 31.01 343 B 1 
ATOM 3682 N N   . GLY B 2 344 ? -43.762 -10.766 -19.596 1.00 30.40 344 B 1 
ATOM 3683 C CA  . GLY B 2 344 ? -42.510 -11.384 -19.189 1.00 31.65 344 B 1 
ATOM 3684 C C   . GLY B 2 344 ? -41.312 -10.540 -19.607 1.00 31.29 344 B 1 
ATOM 3685 O O   . GLY B 2 344 ? -40.518 -10.973 -20.420 1.00 29.33 344 B 1 
ATOM 3686 N N   . GLU B 2 345 ? -41.195 -9.323  -19.082 1.00 29.96 345 B 1 
ATOM 3687 C CA  . GLU B 2 345 ? -39.931 -8.598  -19.118 1.00 29.88 345 B 1 
ATOM 3688 C C   . GLU B 2 345 ? -38.921 -9.457  -18.343 1.00 28.00 345 B 1 
ATOM 3689 O O   . GLU B 2 345 ? -38.894 -9.472  -17.111 1.00 27.44 345 B 1 
ATOM 3690 C CB  . GLU B 2 345 ? -40.027 -7.183  -18.527 1.00 30.45 345 B 1 
ATOM 3691 C CG  . GLU B 2 345 ? -40.676 -6.168  -19.491 1.00 28.12 345 B 1 
ATOM 3692 C CD  . GLU B 2 345 ? -40.448 -4.705  -19.067 1.00 28.44 345 B 1 
ATOM 3693 O OE1 . GLU B 2 345 ? -40.613 -3.819  -19.927 1.00 25.47 345 B 1 
ATOM 3694 O OE2 . GLU B 2 345 ? -40.062 -4.448  -17.903 1.00 30.40 345 B 1 
ATOM 3695 N N   . GLN B 2 346 ? -38.106 -10.220 -19.093 1.00 32.87 346 B 1 
ATOM 3696 C CA  . GLN B 2 346 ? -36.893 -10.805 -18.555 1.00 33.83 346 B 1 
ATOM 3697 C C   . GLN B 2 346 ? -36.039 -9.638  -18.055 1.00 32.73 346 B 1 
ATOM 3698 O O   . GLN B 2 346 ? -35.329 -8.992  -18.823 1.00 31.94 346 B 1 
ATOM 3699 C CB  . GLN B 2 346 ? -36.151 -11.627 -19.615 1.00 33.73 346 B 1 
ATOM 3700 C CG  . GLN B 2 346 ? -36.762 -13.014 -19.845 1.00 30.67 346 B 1 
ATOM 3701 C CD  . GLN B 2 346 ? -35.943 -13.860 -20.835 1.00 29.69 346 B 1 
ATOM 3702 O OE1 . GLN B 2 346 ? -35.092 -13.382 -21.567 1.00 28.98 346 B 1 
ATOM 3703 N NE2 . GLN B 2 346 ? -36.168 -15.159 -20.892 1.00 29.37 346 B 1 
ATOM 3704 N N   . GLU B 2 347 ? -36.149 -9.340  -16.759 1.00 37.07 347 B 1 
ATOM 3705 C CA  . GLU B 2 347 ? -35.234 -8.440  -16.093 1.00 37.73 347 B 1 
ATOM 3706 C C   . GLU B 2 347 ? -33.844 -9.070  -16.204 1.00 35.55 347 B 1 
ATOM 3707 O O   . GLU B 2 347 ? -33.447 -9.917  -15.411 1.00 34.50 347 B 1 
ATOM 3708 C CB  . GLU B 2 347 ? -35.594 -8.200  -14.624 1.00 37.96 347 B 1 
ATOM 3709 C CG  . GLU B 2 347 ? -36.710 -7.163  -14.396 1.00 34.53 347 B 1 
ATOM 3710 C CD  . GLU B 2 347 ? -36.669 -6.622  -12.956 1.00 33.32 347 B 1 
ATOM 3711 O OE1 . GLU B 2 347 ? -36.824 -5.391  -12.794 1.00 30.55 347 B 1 
ATOM 3712 O OE2 . GLU B 2 347 ? -36.358 -7.400  -12.027 1.00 33.12 347 B 1 
ATOM 3713 N N   . ILE B 2 348 ? -33.099 -8.657  -17.247 1.00 44.43 348 B 1 
ATOM 3714 C CA  . ILE B 2 348 ? -31.663 -8.849  -17.280 1.00 45.89 348 B 1 
ATOM 3715 C C   . ILE B 2 348 ? -31.176 -8.179  -16.002 1.00 44.10 348 B 1 
ATOM 3716 O O   . ILE B 2 348 ? -31.150 -6.952  -15.901 1.00 43.00 348 B 1 
ATOM 3717 C CB  . ILE B 2 348 ? -31.034 -8.247  -18.550 1.00 44.74 348 B 1 
ATOM 3718 C CG1 . ILE B 2 348 ? -31.628 -8.915  -19.819 1.00 41.52 348 B 1 
ATOM 3719 C CG2 . ILE B 2 348 ? -29.505 -8.437  -18.509 1.00 43.03 348 B 1 
ATOM 3720 C CD1 . ILE B 2 348 ? -31.166 -8.268  -21.134 1.00 41.19 348 B 1 
ATOM 3721 N N   . SER B 2 349 ? -30.873 -9.000  -14.990 1.00 46.40 349 B 1 
ATOM 3722 C CA  . SER B 2 349 ? -30.397 -8.559  -13.687 1.00 46.39 349 B 1 
ATOM 3723 C C   . SER B 2 349 ? -29.007 -7.947  -13.861 1.00 43.78 349 B 1 
ATOM 3724 O O   . SER B 2 349 ? -27.977 -8.579  -13.639 1.00 42.34 349 B 1 
ATOM 3725 C CB  . SER B 2 349 ? -30.427 -9.715  -12.678 1.00 45.52 349 B 1 
ATOM 3726 O OG  . SER B 2 349 ? -29.985 -9.277  -11.410 1.00 42.05 349 B 1 
ATOM 3727 N N   . VAL B 2 350 ? -28.988 -6.711  -14.353 1.00 47.82 350 B 1 
ATOM 3728 C CA  . VAL B 2 350 ? -27.824 -5.842  -14.308 1.00 48.25 350 B 1 
ATOM 3729 C C   . VAL B 2 350 ? -27.497 -5.679  -12.826 1.00 46.78 350 B 1 
ATOM 3730 O O   . VAL B 2 350 ? -28.422 -5.510  -12.021 1.00 44.36 350 B 1 
ATOM 3731 C CB  . VAL B 2 350 ? -28.124 -4.496  -14.993 1.00 46.05 350 B 1 
ATOM 3732 C CG1 . VAL B 2 350 ? -26.868 -3.645  -15.087 1.00 43.74 350 B 1 
ATOM 3733 C CG2 . VAL B 2 350 ? -28.643 -4.684  -16.429 1.00 44.20 350 B 1 
ATOM 3734 N N   . GLY B 2 351 ? -26.227 -5.790  -12.473 1.00 50.92 351 B 1 
ATOM 3735 C CA  . GLY B 2 351 ? -25.737 -5.780  -11.097 1.00 50.27 351 B 1 
ATOM 3736 C C   . GLY B 2 351 ? -26.182 -4.578  -10.238 1.00 48.15 351 B 1 
ATOM 3737 O O   . GLY B 2 351 ? -27.149 -3.904  -10.571 1.00 45.45 351 B 1 
ATOM 3738 N N   . LEU B 2 352 ? -25.470 -4.368  -9.124  1.00 57.00 352 B 1 
ATOM 3739 C CA  . LEU B 2 352 ? -25.883 -3.415  -8.070  1.00 48.91 352 B 1 
ATOM 3740 C C   . LEU B 2 352 ? -26.352 -2.046  -8.583  1.00 43.15 352 B 1 
ATOM 3741 O O   . LEU B 2 352 ? -25.722 -1.488  -9.500  1.00 36.85 352 B 1 
ATOM 3742 C CB  . LEU B 2 352 ? -24.755 -3.265  -7.015  1.00 46.13 352 B 1 
ATOM 3743 C CG  . LEU B 2 352 ? -24.863 -4.284  -5.866  1.00 44.41 352 B 1 
ATOM 3744 C CD1 . LEU B 2 352 ? -23.560 -4.404  -5.107  1.00 45.26 352 B 1 
ATOM 3745 C CD2 . LEU B 2 352 ? -25.934 -3.884  -4.849  1.00 46.00 352 B 1 
ATOM 3746 O OXT . LEU B 2 352 ? -27.403 -1.581  -8.033  1.00 46.72 352 B 1 
#
