# Supplementary material for: Modeling Human Protein Physical Interactions Involved in HIV Attachment In Silico
Source: Int J Mol Sci. 2025 Nov 20;26(22):11209. doi: 10.3390/ijms262211209 (PMC12652853; doi:10.3390/ijms262211209)
Supplement: Supplementary file 1 [file ijms-26-11209-s001.zip › Models/CXCL13/cxcl13_cd4_model.cif]

# By using this file you agree to the legally binding terms of use found at alphafoldserver.com/output-terms
data_3dfb4d0b279be09e
#
_entry.id 3dfb4d0b279be09e
#
loop_
_atom_type.symbol
C 
N 
O 
S 
#
loop_
_audit_author.name
_audit_author.pdbx_ordinal
"Google DeepMind" 1 
"Isomorphic Labs" 2 
#
_audit_conform.dict_location https://raw.githubusercontent.com/ihmwg/ModelCIF/master/dist/mmcif_ma.dic
_audit_conform.dict_name     mmcif_ma.dic
_audit_conform.dict_version  1.4.5
#
loop_
_chem_comp.formula
_chem_comp.formula_weight
_chem_comp.id
_chem_comp.mon_nstd_flag
_chem_comp.name
_chem_comp.pdbx_smiles
_chem_comp.pdbx_synonyms
_chem_comp.type
"C3 H7 N O2"    89.093  ALA y ALANINE         C[C@H](N)C(O)=O                  ? "L-PEPTIDE LINKING" 
"C6 H15 N4 O2"  175.209 ARG y ARGININE        N[C@@H](CCCNC(N)=[NH2+])C(O)=O   ? "L-PEPTIDE LINKING" 
"C4 H8 N2 O3"   132.118 ASN y ASPARAGINE      N[C@@H](CC(N)=O)C(O)=O           ? "L-PEPTIDE LINKING" 
"C4 H7 N O4"    133.103 ASP y "ASPARTIC ACID" N[C@@H](CC(O)=O)C(O)=O           ? "L-PEPTIDE LINKING" 
"C3 H7 N O2 S"  121.158 CYS y CYSTEINE        N[C@@H](CS)C(O)=O                ? "L-PEPTIDE LINKING" 
"C5 H10 N2 O3"  146.144 GLN y GLUTAMINE       N[C@@H](CCC(N)=O)C(O)=O          ? "L-PEPTIDE LINKING" 
"C5 H9 N O4"    147.129 GLU y "GLUTAMIC ACID" N[C@@H](CCC(O)=O)C(O)=O          ? "L-PEPTIDE LINKING" 
"C2 H5 N O2"    75.067  GLY y GLYCINE         NCC(O)=O                         ? "PEPTIDE LINKING"   
"C6 H10 N3 O2"  156.162 HIS y HISTIDINE       N[C@@H](Cc1c[nH]c[nH+]1)C(O)=O   ? "L-PEPTIDE LINKING" 
"C6 H13 N O2"   131.173 ILE y ISOLEUCINE      CC[C@H](C)[C@H](N)C(O)=O         ? "L-PEPTIDE LINKING" 
"C6 H13 N O2"   131.173 LEU y LEUCINE         CC(C)C[C@H](N)C(O)=O             ? "L-PEPTIDE LINKING" 
"C6 H15 N2 O2"  147.195 LYS y LYSINE          N[C@@H](CCCC[NH3+])C(O)=O        ? "L-PEPTIDE LINKING" 
"C5 H11 N O2 S" 149.211 MET y METHIONINE      CSCC[C@H](N)C(O)=O               ? "L-PEPTIDE LINKING" 
"C9 H11 N O2"   165.189 PHE y PHENYLALANINE   N[C@@H](Cc1ccccc1)C(O)=O         ? "L-PEPTIDE LINKING" 
"C5 H9 N O2"    115.130 PRO y PROLINE         OC(=O)[C@@H]1CCCN1               ? "L-PEPTIDE LINKING" 
"C3 H7 N O3"    105.093 SER y SERINE          N[C@@H](CO)C(O)=O                ? "L-PEPTIDE LINKING" 
"C4 H9 N O3"    119.119 THR y THREONINE       C[C@@H](O)[C@H](N)C(O)=O         ? "L-PEPTIDE LINKING" 
"C11 H12 N2 O2" 204.225 TRP y TRYPTOPHAN      N[C@@H](Cc1c[nH]c2ccccc12)C(O)=O ? "L-PEPTIDE LINKING" 
"C9 H11 N O3"   181.189 TYR y TYROSINE        N[C@@H](Cc1ccc(O)cc1)C(O)=O      ? "L-PEPTIDE LINKING" 
"C5 H11 N O2"   117.146 VAL y VALINE          CC(C)[C@H](N)C(O)=O              ? "L-PEPTIDE LINKING" 
#
_citation.book_publisher          ?
_citation.country                 UK
_citation.id                      primary
_citation.journal_full            Nature
_citation.journal_id_ASTM         NATUAS
_citation.journal_id_CSD          0006
_citation.journal_id_ISSN         0028-0836
_citation.journal_volume          630
_citation.page_first              493
_citation.page_last               500
_citation.pdbx_database_id_DOI    10.1038/s41586-024-07487-w
_citation.pdbx_database_id_PubMed 38718835
_citation.title                   "Accurate structure prediction of biomolecular interactions with AlphaFold 3"
_citation.year                    2024
#
loop_
_citation_author.citation_id
_citation_author.name
_citation_author.ordinal
primary "Google DeepMind" 1 
primary "Isomorphic Labs" 2 
#
loop_
_entity.id
_entity.pdbx_description
_entity.type
1 . polymer 
2 . polymer 
#
loop_
_entity_poly.entity_id
_entity_poly.pdbx_strand_id
_entity_poly.type
1 A polypeptide(L) 
2 B polypeptide(L) 
#
loop_
_entity_poly_seq.entity_id
_entity_poly_seq.hetero
_entity_poly_seq.mon_id
_entity_poly_seq.num
1 n MET 1   
1 n LYS 2   
1 n PHE 3   
1 n ILE 4   
1 n SER 5   
1 n THR 6   
1 n SER 7   
1 n LEU 8   
1 n LEU 9   
1 n LEU 10  
1 n MET 11  
1 n LEU 12  
1 n LEU 13  
1 n VAL 14  
1 n SER 15  
1 n SER 16  
1 n LEU 17  
1 n SER 18  
1 n PRO 19  
1 n VAL 20  
1 n GLN 21  
1 n GLY 22  
1 n VAL 23  
1 n LEU 24  
1 n GLU 25  
1 n VAL 26  
1 n TYR 27  
1 n TYR 28  
1 n THR 29  
1 n SER 30  
1 n LEU 31  
1 n ARG 32  
1 n CYS 33  
1 n ARG 34  
1 n CYS 35  
1 n VAL 36  
1 n GLN 37  
1 n GLU 38  
1 n SER 39  
1 n SER 40  
1 n VAL 41  
1 n PHE 42  
1 n ILE 43  
1 n PRO 44  
1 n ARG 45  
1 n ARG 46  
1 n PHE 47  
1 n ILE 48  
1 n ASP 49  
1 n ARG 50  
1 n ILE 51  
1 n GLN 52  
1 n ILE 53  
1 n LEU 54  
1 n PRO 55  
1 n ARG 56  
1 n GLY 57  
1 n ASN 58  
1 n GLY 59  
1 n CYS 60  
1 n PRO 61  
1 n ARG 62  
1 n LYS 63  
1 n GLU 64  
1 n ILE 65  
1 n ILE 66  
1 n VAL 67  
1 n TRP 68  
1 n LYS 69  
1 n LYS 70  
1 n ASN 71  
1 n LYS 72  
1 n SER 73  
1 n ILE 74  
1 n VAL 75  
1 n CYS 76  
1 n VAL 77  
1 n ASP 78  
1 n PRO 79  
1 n GLN 80  
1 n ALA 81  
1 n GLU 82  
1 n TRP 83  
1 n ILE 84  
1 n GLN 85  
1 n ARG 86  
1 n MET 87  
1 n MET 88  
1 n GLU 89  
1 n VAL 90  
1 n LEU 91  
1 n ARG 92  
1 n LYS 93  
1 n ARG 94  
1 n SER 95  
1 n SER 96  
1 n SER 97  
1 n THR 98  
1 n LEU 99  
1 n PRO 100 
1 n VAL 101 
1 n PRO 102 
1 n VAL 103 
1 n PHE 104 
1 n LYS 105 
1 n ARG 106 
1 n LYS 107 
1 n ILE 108 
1 n PRO 109 
2 n MET 1   
2 n ASN 2   
2 n ARG 3   
2 n GLY 4   
2 n VAL 5   
2 n PRO 6   
2 n PHE 7   
2 n ARG 8   
2 n HIS 9   
2 n LEU 10  
2 n LEU 11  
2 n LEU 12  
2 n VAL 13  
2 n LEU 14  
2 n GLN 15  
2 n LEU 16  
2 n ALA 17  
2 n LEU 18  
2 n LEU 19  
2 n PRO 20  
2 n ALA 21  
2 n ALA 22  
2 n THR 23  
2 n GLN 24  
2 n GLY 25  
2 n LYS 26  
2 n LYS 27  
2 n VAL 28  
2 n VAL 29  
2 n LEU 30  
2 n GLY 31  
2 n LYS 32  
2 n LYS 33  
2 n GLY 34  
2 n ASP 35  
2 n THR 36  
2 n VAL 37  
2 n GLU 38  
2 n LEU 39  
2 n THR 40  
2 n CYS 41  
2 n THR 42  
2 n ALA 43  
2 n SER 44  
2 n GLN 45  
2 n LYS 46  
2 n LYS 47  
2 n SER 48  
2 n ILE 49  
2 n GLN 50  
2 n PHE 51  
2 n HIS 52  
2 n TRP 53  
2 n LYS 54  
2 n ASN 55  
2 n SER 56  
2 n ASN 57  
2 n GLN 58  
2 n ILE 59  
2 n LYS 60  
2 n ILE 61  
2 n LEU 62  
2 n GLY 63  
2 n ASN 64  
2 n GLN 65  
2 n GLY 66  
2 n SER 67  
2 n PHE 68  
2 n LEU 69  
2 n THR 70  
2 n LYS 71  
2 n GLY 72  
2 n PRO 73  
2 n SER 74  
2 n LYS 75  
2 n LEU 76  
2 n ASN 77  
2 n ASP 78  
2 n ARG 79  
2 n ALA 80  
2 n ASP 81  
2 n SER 82  
2 n ARG 83  
2 n ARG 84  
2 n SER 85  
2 n LEU 86  
2 n TRP 87  
2 n ASP 88  
2 n GLN 89  
2 n GLY 90  
2 n ASN 91  
2 n PHE 92  
2 n PRO 93  
2 n LEU 94  
2 n ILE 95  
2 n ILE 96  
2 n LYS 97  
2 n ASN 98  
2 n LEU 99  
2 n LYS 100 
2 n ILE 101 
2 n GLU 102 
2 n ASP 103 
2 n SER 104 
2 n ASP 105 
2 n THR 106 
2 n TYR 107 
2 n ILE 108 
2 n CYS 109 
2 n GLU 110 
2 n VAL 111 
2 n GLU 112 
2 n ASP 113 
2 n GLN 114 
2 n LYS 115 
2 n GLU 116 
2 n GLU 117 
2 n VAL 118 
2 n GLN 119 
2 n LEU 120 
2 n LEU 121 
2 n VAL 122 
2 n PHE 123 
2 n GLY 124 
2 n LEU 125 
2 n THR 126 
2 n ALA 127 
2 n ASN 128 
2 n SER 129 
2 n ASP 130 
2 n THR 131 
2 n HIS 132 
2 n LEU 133 
2 n LEU 134 
2 n GLN 135 
2 n GLY 136 
2 n GLN 137 
2 n SER 138 
2 n LEU 139 
2 n THR 140 
2 n LEU 141 
2 n THR 142 
2 n LEU 143 
2 n GLU 144 
2 n SER 145 
2 n PRO 146 
2 n PRO 147 
2 n GLY 148 
2 n SER 149 
2 n SER 150 
2 n PRO 151 
2 n SER 152 
2 n VAL 153 
2 n GLN 154 
2 n CYS 155 
2 n ARG 156 
2 n SER 157 
2 n PRO 158 
2 n ARG 159 
2 n GLY 160 
2 n LYS 161 
2 n ASN 162 
2 n ILE 163 
2 n GLN 164 
2 n GLY 165 
2 n GLY 166 
2 n LYS 167 
2 n THR 168 
2 n LEU 169 
2 n SER 170 
2 n VAL 171 
2 n SER 172 
2 n GLN 173 
2 n LEU 174 
2 n GLU 175 
2 n LEU 176 
2 n GLN 177 
2 n ASP 178 
2 n SER 179 
2 n GLY 180 
2 n THR 181 
2 n TRP 182 
2 n THR 183 
2 n CYS 184 
2 n THR 185 
2 n VAL 186 
2 n LEU 187 
2 n GLN 188 
2 n ASN 189 
2 n GLN 190 
2 n LYS 191 
2 n LYS 192 
2 n VAL 193 
2 n GLU 194 
2 n PHE 195 
2 n LYS 196 
2 n ILE 197 
2 n ASP 198 
2 n ILE 199 
2 n VAL 200 
2 n VAL 201 
2 n LEU 202 
2 n ALA 203 
2 n PHE 204 
2 n GLN 205 
2 n LYS 206 
2 n ALA 207 
2 n SER 208 
2 n SER 209 
2 n ILE 210 
2 n VAL 211 
2 n TYR 212 
2 n LYS 213 
2 n LYS 214 
2 n GLU 215 
2 n GLY 216 
2 n GLU 217 
2 n GLN 218 
2 n VAL 219 
2 n GLU 220 
2 n PHE 221 
2 n SER 222 
2 n PHE 223 
2 n PRO 224 
2 n LEU 225 
2 n ALA 226 
2 n PHE 227 
2 n THR 228 
2 n VAL 229 
2 n GLU 230 
2 n LYS 231 
2 n LEU 232 
2 n THR 233 
2 n GLY 234 
2 n SER 235 
2 n GLY 236 
2 n GLU 237 
2 n LEU 238 
2 n TRP 239 
2 n TRP 240 
2 n GLN 241 
2 n ALA 242 
2 n GLU 243 
2 n ARG 244 
2 n ALA 245 
2 n SER 246 
2 n SER 247 
2 n SER 248 
2 n LYS 249 
2 n SER 250 
2 n TRP 251 
2 n ILE 252 
2 n THR 253 
2 n PHE 254 
2 n ASP 255 
2 n LEU 256 
2 n LYS 257 
2 n ASN 258 
2 n LYS 259 
2 n GLU 260 
2 n VAL 261 
2 n SER 262 
2 n VAL 263 
2 n LYS 264 
2 n ARG 265 
2 n VAL 266 
2 n THR 267 
2 n GLN 268 
2 n ASP 269 
2 n PRO 270 
2 n LYS 271 
2 n LEU 272 
2 n GLN 273 
2 n MET 274 
2 n GLY 275 
2 n LYS 276 
2 n LYS 277 
2 n LEU 278 
2 n PRO 279 
2 n LEU 280 
2 n HIS 281 
2 n LEU 282 
2 n THR 283 
2 n LEU 284 
2 n PRO 285 
2 n GLN 286 
2 n ALA 287 
2 n LEU 288 
2 n PRO 289 
2 n GLN 290 
2 n TYR 291 
2 n ALA 292 
2 n GLY 293 
2 n SER 294 
2 n GLY 295 
2 n ASN 296 
2 n LEU 297 
2 n THR 298 
2 n LEU 299 
2 n ALA 300 
2 n LEU 301 
2 n GLU 302 
2 n ALA 303 
2 n LYS 304 
2 n THR 305 
2 n GLY 306 
2 n LYS 307 
2 n LEU 308 
2 n HIS 309 
2 n GLN 310 
2 n GLU 311 
2 n VAL 312 
2 n ASN 313 
2 n LEU 314 
2 n VAL 315 
2 n VAL 316 
2 n MET 317 
2 n ARG 318 
2 n ALA 319 
2 n THR 320 
2 n GLN 321 
2 n LEU 322 
2 n GLN 323 
2 n LYS 324 
2 n ASN 325 
2 n LEU 326 
2 n THR 327 
2 n CYS 328 
2 n GLU 329 
2 n VAL 330 
2 n TRP 331 
2 n GLY 332 
2 n PRO 333 
2 n THR 334 
2 n SER 335 
2 n PRO 336 
2 n LYS 337 
2 n LEU 338 
2 n MET 339 
2 n LEU 340 
2 n SER 341 
2 n LEU 342 
2 n LYS 343 
2 n LEU 344 
2 n GLU 345 
2 n ASN 346 
2 n LYS 347 
2 n GLU 348 
2 n ALA 349 
2 n LYS 350 
2 n VAL 351 
2 n SER 352 
2 n LYS 353 
2 n ARG 354 
2 n GLU 355 
2 n LYS 356 
2 n ALA 357 
2 n VAL 358 
2 n TRP 359 
2 n VAL 360 
2 n LEU 361 
2 n ASN 362 
2 n PRO 363 
2 n GLU 364 
2 n ALA 365 
2 n GLY 366 
2 n MET 367 
2 n TRP 368 
2 n GLN 369 
2 n CYS 370 
2 n LEU 371 
2 n LEU 372 
2 n SER 373 
2 n ASP 374 
2 n SER 375 
2 n GLY 376 
2 n GLN 377 
2 n VAL 378 
2 n LEU 379 
2 n LEU 380 
2 n GLU 381 
2 n SER 382 
2 n ASN 383 
2 n ILE 384 
2 n LYS 385 
2 n VAL 386 
2 n LEU 387 
2 n PRO 388 
2 n THR 389 
2 n TRP 390 
2 n SER 391 
2 n THR 392 
2 n PRO 393 
2 n VAL 394 
2 n GLN 395 
2 n PRO 396 
2 n MET 397 
2 n ALA 398 
2 n LEU 399 
2 n ILE 400 
2 n VAL 401 
2 n LEU 402 
2 n GLY 403 
2 n GLY 404 
2 n VAL 405 
2 n ALA 406 
2 n GLY 407 
2 n LEU 408 
2 n LEU 409 
2 n LEU 410 
2 n PHE 411 
2 n ILE 412 
2 n GLY 413 
2 n LEU 414 
2 n GLY 415 
2 n ILE 416 
2 n PHE 417 
2 n PHE 418 
2 n CYS 419 
2 n VAL 420 
2 n ARG 421 
2 n CYS 422 
2 n ARG 423 
2 n HIS 424 
2 n ARG 425 
2 n ARG 426 
2 n ARG 427 
2 n GLN 428 
2 n ALA 429 
2 n GLU 430 
2 n ARG 431 
2 n MET 432 
2 n SER 433 
2 n GLN 434 
2 n ILE 435 
2 n LYS 436 
2 n ARG 437 
2 n LEU 438 
2 n LEU 439 
2 n SER 440 
2 n GLU 441 
2 n LYS 442 
2 n LYS 443 
2 n THR 444 
2 n CYS 445 
2 n GLN 446 
2 n CYS 447 
2 n PRO 448 
2 n HIS 449 
2 n ARG 450 
2 n PHE 451 
2 n GLN 452 
2 n LYS 453 
2 n THR 454 
2 n CYS 455 
2 n SER 456 
2 n PRO 457 
2 n ILE 458 
#
_ma_data.content_type "model coordinates"
_ma_data.id           1
_ma_data.name         Model
#
_ma_model_list.data_id          1
_ma_model_list.model_group_id   1
_ma_model_list.model_group_name "AlphaFold-beta-20231127 (2b86f29d-618d-47cf-8aef-20020b1102eb @ 2025-03-06 00:37:40)"
_ma_model_list.model_id         1
_ma_model_list.model_name       "Top ranked model"
_ma_model_list.model_type       "Ab initio model"
_ma_model_list.ordinal_id       1
#
loop_
_ma_protocol_step.method_type
_ma_protocol_step.ordinal_id
_ma_protocol_step.protocol_id
_ma_protocol_step.step_id
"coevolution MSA" 1 1 1 
"template search" 2 1 2 
modeling          3 1 3 
#
loop_
_ma_qa_metric.id
_ma_qa_metric.mode
_ma_qa_metric.name
_ma_qa_metric.software_group_id
_ma_qa_metric.type
1 global pLDDT 1 pLDDT 
2 local  pLDDT 1 pLDDT 
#
_ma_qa_metric_global.metric_id    1
_ma_qa_metric_global.metric_value 75.53
_ma_qa_metric_global.model_id     1
_ma_qa_metric_global.ordinal_id   1
#
_ma_software_group.group_id    1
_ma_software_group.ordinal_id  1
_ma_software_group.software_id 1
#
loop_
_ma_target_entity.data_id
_ma_target_entity.entity_id
_ma_target_entity.origin
1 1 . 
1 2 . 
#
loop_
_ma_target_entity_instance.asym_id
_ma_target_entity_instance.details
_ma_target_entity_instance.entity_id
A . 1 
B . 2 
#
loop_
_pdbx_data_usage.details
_pdbx_data_usage.id
_pdbx_data_usage.type
_pdbx_data_usage.url
;NON-COMMERCIAL USE ONLY, BY USING THIS FILE YOU AGREE TO THE TERMS OF USE FOUND
AT alphafoldserver.com/output-terms.
;
1 license    ? 
;THE INFORMATION IS NOT INTENDED FOR, HAS NOT BEEN VALIDATED FOR, AND IS NOT
APPROVED FOR CLINICAL USE. IT SHOULD NOT BE USED FOR CLINICAL PURPOSE OR RELIED
ON FOR MEDICAL OR OTHER PROFESSIONAL ADVICE. IT IS THEORETICAL MODELLING ONLY
AND CAUTION SHOULD BE EXERCISED IN ITS USE. IT IS PROVIDED "AS-IS" WITHOUT ANY
WARRANTY OF ANY KIND, WHETHER EXPRESSED OR IMPLIED. NO WARRANTY IS GIVEN THAT
USE OF THE INFORMATION SHALL NOT INFRINGE THE RIGHTS OF ANY THIRD PARTY.
;
2 disclaimer ? 
#
loop_
_pdbx_poly_seq_scheme.asym_id
_pdbx_poly_seq_scheme.auth_seq_num
_pdbx_poly_seq_scheme.entity_id
_pdbx_poly_seq_scheme.hetero
_pdbx_poly_seq_scheme.mon_id
_pdbx_poly_seq_scheme.pdb_ins_code
_pdbx_poly_seq_scheme.pdb_seq_num
_pdbx_poly_seq_scheme.pdb_strand_id
_pdbx_poly_seq_scheme.seq_id
A 1   1 n MET . 1   A 1   
A 2   1 n LYS . 2   A 2   
A 3   1 n PHE . 3   A 3   
A 4   1 n ILE . 4   A 4   
A 5   1 n SER . 5   A 5   
A 6   1 n THR . 6   A 6   
A 7   1 n SER . 7   A 7   
A 8   1 n LEU . 8   A 8   
A 9   1 n LEU . 9   A 9   
A 10  1 n LEU . 10  A 10  
A 11  1 n MET . 11  A 11  
A 12  1 n LEU . 12  A 12  
A 13  1 n LEU . 13  A 13  
A 14  1 n VAL . 14  A 14  
A 15  1 n SER . 15  A 15  
A 16  1 n SER . 16  A 16  
A 17  1 n LEU . 17  A 17  
A 18  1 n SER . 18  A 18  
A 19  1 n PRO . 19  A 19  
A 20  1 n VAL . 20  A 20  
A 21  1 n GLN . 21  A 21  
A 22  1 n GLY . 22  A 22  
A 23  1 n VAL . 23  A 23  
A 24  1 n LEU . 24  A 24  
A 25  1 n GLU . 25  A 25  
A 26  1 n VAL . 26  A 26  
A 27  1 n TYR . 27  A 27  
A 28  1 n TYR . 28  A 28  
A 29  1 n THR . 29  A 29  
A 30  1 n SER . 30  A 30  
A 31  1 n LEU . 31  A 31  
A 32  1 n ARG . 32  A 32  
A 33  1 n CYS . 33  A 33  
A 34  1 n ARG . 34  A 34  
A 35  1 n CYS . 35  A 35  
A 36  1 n VAL . 36  A 36  
A 37  1 n GLN . 37  A 37  
A 38  1 n GLU . 38  A 38  
A 39  1 n SER . 39  A 39  
A 40  1 n SER . 40  A 40  
A 41  1 n VAL . 41  A 41  
A 42  1 n PHE . 42  A 42  
A 43  1 n ILE . 43  A 43  
A 44  1 n PRO . 44  A 44  
A 45  1 n ARG . 45  A 45  
A 46  1 n ARG . 46  A 46  
A 47  1 n PHE . 47  A 47  
A 48  1 n ILE . 48  A 48  
A 49  1 n ASP . 49  A 49  
A 50  1 n ARG . 50  A 50  
A 51  1 n ILE . 51  A 51  
A 52  1 n GLN . 52  A 52  
A 53  1 n ILE . 53  A 53  
A 54  1 n LEU . 54  A 54  
A 55  1 n PRO . 55  A 55  
A 56  1 n ARG . 56  A 56  
A 57  1 n GLY . 57  A 57  
A 58  1 n ASN . 58  A 58  
A 59  1 n GLY . 59  A 59  
A 60  1 n CYS . 60  A 60  
A 61  1 n PRO . 61  A 61  
A 62  1 n ARG . 62  A 62  
A 63  1 n LYS . 63  A 63  
A 64  1 n GLU . 64  A 64  
A 65  1 n ILE . 65  A 65  
A 66  1 n ILE . 66  A 66  
A 67  1 n VAL . 67  A 67  
A 68  1 n TRP . 68  A 68  
A 69  1 n LYS . 69  A 69  
A 70  1 n LYS . 70  A 70  
A 71  1 n ASN . 71  A 71  
A 72  1 n LYS . 72  A 72  
A 73  1 n SER . 73  A 73  
A 74  1 n ILE . 74  A 74  
A 75  1 n VAL . 75  A 75  
A 76  1 n CYS . 76  A 76  
A 77  1 n VAL . 77  A 77  
A 78  1 n ASP . 78  A 78  
A 79  1 n PRO . 79  A 79  
A 80  1 n GLN . 80  A 80  
A 81  1 n ALA . 81  A 81  
A 82  1 n GLU . 82  A 82  
A 83  1 n TRP . 83  A 83  
A 84  1 n ILE . 84  A 84  
A 85  1 n GLN . 85  A 85  
A 86  1 n ARG . 86  A 86  
A 87  1 n MET . 87  A 87  
A 88  1 n MET . 88  A 88  
A 89  1 n GLU . 89  A 89  
A 90  1 n VAL . 90  A 90  
A 91  1 n LEU . 91  A 91  
A 92  1 n ARG . 92  A 92  
A 93  1 n LYS . 93  A 93  
A 94  1 n ARG . 94  A 94  
A 95  1 n SER . 95  A 95  
A 96  1 n SER . 96  A 96  
A 97  1 n SER . 97  A 97  
A 98  1 n THR . 98  A 98  
A 99  1 n LEU . 99  A 99  
A 100 1 n PRO . 100 A 100 
A 101 1 n VAL . 101 A 101 
A 102 1 n PRO . 102 A 102 
A 103 1 n VAL . 103 A 103 
A 104 1 n PHE . 104 A 104 
A 105 1 n LYS . 105 A 105 
A 106 1 n ARG . 106 A 106 
A 107 1 n LYS . 107 A 107 
A 108 1 n ILE . 108 A 108 
A 109 1 n PRO . 109 A 109 
B 1   2 n MET . 1   B 1   
B 2   2 n ASN . 2   B 2   
B 3   2 n ARG . 3   B 3   
B 4   2 n GLY . 4   B 4   
B 5   2 n VAL . 5   B 5   
B 6   2 n PRO . 6   B 6   
B 7   2 n PHE . 7   B 7   
B 8   2 n ARG . 8   B 8   
B 9   2 n HIS . 9   B 9   
B 10  2 n LEU . 10  B 10  
B 11  2 n LEU . 11  B 11  
B 12  2 n LEU . 12  B 12  
B 13  2 n VAL . 13  B 13  
B 14  2 n LEU . 14  B 14  
B 15  2 n GLN . 15  B 15  
B 16  2 n LEU . 16  B 16  
B 17  2 n ALA . 17  B 17  
B 18  2 n LEU . 18  B 18  
B 19  2 n LEU . 19  B 19  
B 20  2 n PRO . 20  B 20  
B 21  2 n ALA . 21  B 21  
B 22  2 n ALA . 22  B 22  
B 23  2 n THR . 23  B 23  
B 24  2 n GLN . 24  B 24  
B 25  2 n GLY . 25  B 25  
B 26  2 n LYS . 26  B 26  
B 27  2 n LYS . 27  B 27  
B 28  2 n VAL . 28  B 28  
B 29  2 n VAL . 29  B 29  
B 30  2 n LEU . 30  B 30  
B 31  2 n GLY . 31  B 31  
B 32  2 n LYS . 32  B 32  
B 33  2 n LYS . 33  B 33  
B 34  2 n GLY . 34  B 34  
B 35  2 n ASP . 35  B 35  
B 36  2 n THR . 36  B 36  
B 37  2 n VAL . 37  B 37  
B 38  2 n GLU . 38  B 38  
B 39  2 n LEU . 39  B 39  
B 40  2 n THR . 40  B 40  
B 41  2 n CYS . 41  B 41  
B 42  2 n THR . 42  B 42  
B 43  2 n ALA . 43  B 43  
B 44  2 n SER . 44  B 44  
B 45  2 n GLN . 45  B 45  
B 46  2 n LYS . 46  B 46  
B 47  2 n LYS . 47  B 47  
B 48  2 n SER . 48  B 48  
B 49  2 n ILE . 49  B 49  
B 50  2 n GLN . 50  B 50  
B 51  2 n PHE . 51  B 51  
B 52  2 n HIS . 52  B 52  
B 53  2 n TRP . 53  B 53  
B 54  2 n LYS . 54  B 54  
B 55  2 n ASN . 55  B 55  
B 56  2 n SER . 56  B 56  
B 57  2 n ASN . 57  B 57  
B 58  2 n GLN . 58  B 58  
B 59  2 n ILE . 59  B 59  
B 60  2 n LYS . 60  B 60  
B 61  2 n ILE . 61  B 61  
B 62  2 n LEU . 62  B 62  
B 63  2 n GLY . 63  B 63  
B 64  2 n ASN . 64  B 64  
B 65  2 n GLN . 65  B 65  
B 66  2 n GLY . 66  B 66  
B 67  2 n SER . 67  B 67  
B 68  2 n PHE . 68  B 68  
B 69  2 n LEU . 69  B 69  
B 70  2 n THR . 70  B 70  
B 71  2 n LYS . 71  B 71  
B 72  2 n GLY . 72  B 72  
B 73  2 n PRO . 73  B 73  
B 74  2 n SER . 74  B 74  
B 75  2 n LYS . 75  B 75  
B 76  2 n LEU . 76  B 76  
B 77  2 n ASN . 77  B 77  
B 78  2 n ASP . 78  B 78  
B 79  2 n ARG . 79  B 79  
B 80  2 n ALA . 80  B 80  
B 81  2 n ASP . 81  B 81  
B 82  2 n SER . 82  B 82  
B 83  2 n ARG . 83  B 83  
B 84  2 n ARG . 84  B 84  
B 85  2 n SER . 85  B 85  
B 86  2 n LEU . 86  B 86  
B 87  2 n TRP . 87  B 87  
B 88  2 n ASP . 88  B 88  
B 89  2 n GLN . 89  B 89  
B 90  2 n GLY . 90  B 90  
B 91  2 n ASN . 91  B 91  
B 92  2 n PHE . 92  B 92  
B 93  2 n PRO . 93  B 93  
B 94  2 n LEU . 94  B 94  
B 95  2 n ILE . 95  B 95  
B 96  2 n ILE . 96  B 96  
B 97  2 n LYS . 97  B 97  
B 98  2 n ASN . 98  B 98  
B 99  2 n LEU . 99  B 99  
B 100 2 n LYS . 100 B 100 
B 101 2 n ILE . 101 B 101 
B 102 2 n GLU . 102 B 102 
B 103 2 n ASP . 103 B 103 
B 104 2 n SER . 104 B 104 
B 105 2 n ASP . 105 B 105 
B 106 2 n THR . 106 B 106 
B 107 2 n TYR . 107 B 107 
B 108 2 n ILE . 108 B 108 
B 109 2 n CYS . 109 B 109 
B 110 2 n GLU . 110 B 110 
B 111 2 n VAL . 111 B 111 
B 112 2 n GLU . 112 B 112 
B 113 2 n ASP . 113 B 113 
B 114 2 n GLN . 114 B 114 
B 115 2 n LYS . 115 B 115 
B 116 2 n GLU . 116 B 116 
B 117 2 n GLU . 117 B 117 
B 118 2 n VAL . 118 B 118 
B 119 2 n GLN . 119 B 119 
B 120 2 n LEU . 120 B 120 
B 121 2 n LEU . 121 B 121 
B 122 2 n VAL . 122 B 122 
B 123 2 n PHE . 123 B 123 
B 124 2 n GLY . 124 B 124 
B 125 2 n LEU . 125 B 125 
B 126 2 n THR . 126 B 126 
B 127 2 n ALA . 127 B 127 
B 128 2 n ASN . 128 B 128 
B 129 2 n SER . 129 B 129 
B 130 2 n ASP . 130 B 130 
B 131 2 n THR . 131 B 131 
B 132 2 n HIS . 132 B 132 
B 133 2 n LEU . 133 B 133 
B 134 2 n LEU . 134 B 134 
B 135 2 n GLN . 135 B 135 
B 136 2 n GLY . 136 B 136 
B 137 2 n GLN . 137 B 137 
B 138 2 n SER . 138 B 138 
B 139 2 n LEU . 139 B 139 
B 140 2 n THR . 140 B 140 
B 141 2 n LEU . 141 B 141 
B 142 2 n THR . 142 B 142 
B 143 2 n LEU . 143 B 143 
B 144 2 n GLU . 144 B 144 
B 145 2 n SER . 145 B 145 
B 146 2 n PRO . 146 B 146 
B 147 2 n PRO . 147 B 147 
B 148 2 n GLY . 148 B 148 
B 149 2 n SER . 149 B 149 
B 150 2 n SER . 150 B 150 
B 151 2 n PRO . 151 B 151 
B 152 2 n SER . 152 B 152 
B 153 2 n VAL . 153 B 153 
B 154 2 n GLN . 154 B 154 
B 155 2 n CYS . 155 B 155 
B 156 2 n ARG . 156 B 156 
B 157 2 n SER . 157 B 157 
B 158 2 n PRO . 158 B 158 
B 159 2 n ARG . 159 B 159 
B 160 2 n GLY . 160 B 160 
B 161 2 n LYS . 161 B 161 
B 162 2 n ASN . 162 B 162 
B 163 2 n ILE . 163 B 163 
B 164 2 n GLN . 164 B 164 
B 165 2 n GLY . 165 B 165 
B 166 2 n GLY . 166 B 166 
B 167 2 n LYS . 167 B 167 
B 168 2 n THR . 168 B 168 
B 169 2 n LEU . 169 B 169 
B 170 2 n SER . 170 B 170 
B 171 2 n VAL . 171 B 171 
B 172 2 n SER . 172 B 172 
B 173 2 n GLN . 173 B 173 
B 174 2 n LEU . 174 B 174 
B 175 2 n GLU . 175 B 175 
B 176 2 n LEU . 176 B 176 
B 177 2 n GLN . 177 B 177 
B 178 2 n ASP . 178 B 178 
B 179 2 n SER . 179 B 179 
B 180 2 n GLY . 180 B 180 
B 181 2 n THR . 181 B 181 
B 182 2 n TRP . 182 B 182 
B 183 2 n THR . 183 B 183 
B 184 2 n CYS . 184 B 184 
B 185 2 n THR . 185 B 185 
B 186 2 n VAL . 186 B 186 
B 187 2 n LEU . 187 B 187 
B 188 2 n GLN . 188 B 188 
B 189 2 n ASN . 189 B 189 
B 190 2 n GLN . 190 B 190 
B 191 2 n LYS . 191 B 191 
B 192 2 n LYS . 192 B 192 
B 193 2 n VAL . 193 B 193 
B 194 2 n GLU . 194 B 194 
B 195 2 n PHE . 195 B 195 
B 196 2 n LYS . 196 B 196 
B 197 2 n ILE . 197 B 197 
B 198 2 n ASP . 198 B 198 
B 199 2 n ILE . 199 B 199 
B 200 2 n VAL . 200 B 200 
B 201 2 n VAL . 201 B 201 
B 202 2 n LEU . 202 B 202 
B 203 2 n ALA . 203 B 203 
B 204 2 n PHE . 204 B 204 
B 205 2 n GLN . 205 B 205 
B 206 2 n LYS . 206 B 206 
B 207 2 n ALA . 207 B 207 
B 208 2 n SER . 208 B 208 
B 209 2 n SER . 209 B 209 
B 210 2 n ILE . 210 B 210 
B 211 2 n VAL . 211 B 211 
B 212 2 n TYR . 212 B 212 
B 213 2 n LYS . 213 B 213 
B 214 2 n LYS . 214 B 214 
B 215 2 n GLU . 215 B 215 
B 216 2 n GLY . 216 B 216 
B 217 2 n GLU . 217 B 217 
B 218 2 n GLN . 218 B 218 
B 219 2 n VAL . 219 B 219 
B 220 2 n GLU . 220 B 220 
B 221 2 n PHE . 221 B 221 
B 222 2 n SER . 222 B 222 
B 223 2 n PHE . 223 B 223 
B 224 2 n PRO . 224 B 224 
B 225 2 n LEU . 225 B 225 
B 226 2 n ALA . 226 B 226 
B 227 2 n PHE . 227 B 227 
B 228 2 n THR . 228 B 228 
B 229 2 n VAL . 229 B 229 
B 230 2 n GLU . 230 B 230 
B 231 2 n LYS . 231 B 231 
B 232 2 n LEU . 232 B 232 
B 233 2 n THR . 233 B 233 
B 234 2 n GLY . 234 B 234 
B 235 2 n SER . 235 B 235 
B 236 2 n GLY . 236 B 236 
B 237 2 n GLU . 237 B 237 
B 238 2 n LEU . 238 B 238 
B 239 2 n TRP . 239 B 239 
B 240 2 n TRP . 240 B 240 
B 241 2 n GLN . 241 B 241 
B 242 2 n ALA . 242 B 242 
B 243 2 n GLU . 243 B 243 
B 244 2 n ARG . 244 B 244 
B 245 2 n ALA . 245 B 245 
B 246 2 n SER . 246 B 246 
B 247 2 n SER . 247 B 247 
B 248 2 n SER . 248 B 248 
B 249 2 n LYS . 249 B 249 
B 250 2 n SER . 250 B 250 
B 251 2 n TRP . 251 B 251 
B 252 2 n ILE . 252 B 252 
B 253 2 n THR . 253 B 253 
B 254 2 n PHE . 254 B 254 
B 255 2 n ASP . 255 B 255 
B 256 2 n LEU . 256 B 256 
B 257 2 n LYS . 257 B 257 
B 258 2 n ASN . 258 B 258 
B 259 2 n LYS . 259 B 259 
B 260 2 n GLU . 260 B 260 
B 261 2 n VAL . 261 B 261 
B 262 2 n SER . 262 B 262 
B 263 2 n VAL . 263 B 263 
B 264 2 n LYS . 264 B 264 
B 265 2 n ARG . 265 B 265 
B 266 2 n VAL . 266 B 266 
B 267 2 n THR . 267 B 267 
B 268 2 n GLN . 268 B 268 
B 269 2 n ASP . 269 B 269 
B 270 2 n PRO . 270 B 270 
B 271 2 n LYS . 271 B 271 
B 272 2 n LEU . 272 B 272 
B 273 2 n GLN . 273 B 273 
B 274 2 n MET . 274 B 274 
B 275 2 n GLY . 275 B 275 
B 276 2 n LYS . 276 B 276 
B 277 2 n LYS . 277 B 277 
B 278 2 n LEU . 278 B 278 
B 279 2 n PRO . 279 B 279 
B 280 2 n LEU . 280 B 280 
B 281 2 n HIS . 281 B 281 
B 282 2 n LEU . 282 B 282 
B 283 2 n THR . 283 B 283 
B 284 2 n LEU . 284 B 284 
B 285 2 n PRO . 285 B 285 
B 286 2 n GLN . 286 B 286 
B 287 2 n ALA . 287 B 287 
B 288 2 n LEU . 288 B 288 
B 289 2 n PRO . 289 B 289 
B 290 2 n GLN . 290 B 290 
B 291 2 n TYR . 291 B 291 
B 292 2 n ALA . 292 B 292 
B 293 2 n GLY . 293 B 293 
B 294 2 n SER . 294 B 294 
B 295 2 n GLY . 295 B 295 
B 296 2 n ASN . 296 B 296 
B 297 2 n LEU . 297 B 297 
B 298 2 n THR . 298 B 298 
B 299 2 n LEU . 299 B 299 
B 300 2 n ALA . 300 B 300 
B 301 2 n LEU . 301 B 301 
B 302 2 n GLU . 302 B 302 
B 303 2 n ALA . 303 B 303 
B 304 2 n LYS . 304 B 304 
B 305 2 n THR . 305 B 305 
B 306 2 n GLY . 306 B 306 
B 307 2 n LYS . 307 B 307 
B 308 2 n LEU . 308 B 308 
B 309 2 n HIS . 309 B 309 
B 310 2 n GLN . 310 B 310 
B 311 2 n GLU . 311 B 311 
B 312 2 n VAL . 312 B 312 
B 313 2 n ASN . 313 B 313 
B 314 2 n LEU . 314 B 314 
B 315 2 n VAL . 315 B 315 
B 316 2 n VAL . 316 B 316 
B 317 2 n MET . 317 B 317 
B 318 2 n ARG . 318 B 318 
B 319 2 n ALA . 319 B 319 
B 320 2 n THR . 320 B 320 
B 321 2 n GLN . 321 B 321 
B 322 2 n LEU . 322 B 322 
B 323 2 n GLN . 323 B 323 
B 324 2 n LYS . 324 B 324 
B 325 2 n ASN . 325 B 325 
B 326 2 n LEU . 326 B 326 
B 327 2 n THR . 327 B 327 
B 328 2 n CYS . 328 B 328 
B 329 2 n GLU . 329 B 329 
B 330 2 n VAL . 330 B 330 
B 331 2 n TRP . 331 B 331 
B 332 2 n GLY . 332 B 332 
B 333 2 n PRO . 333 B 333 
B 334 2 n THR . 334 B 334 
B 335 2 n SER . 335 B 335 
B 336 2 n PRO . 336 B 336 
B 337 2 n LYS . 337 B 337 
B 338 2 n LEU . 338 B 338 
B 339 2 n MET . 339 B 339 
B 340 2 n LEU . 340 B 340 
B 341 2 n SER . 341 B 341 
B 342 2 n LEU . 342 B 342 
B 343 2 n LYS . 343 B 343 
B 344 2 n LEU . 344 B 344 
B 345 2 n GLU . 345 B 345 
B 346 2 n ASN . 346 B 346 
B 347 2 n LYS . 347 B 347 
B 348 2 n GLU . 348 B 348 
B 349 2 n ALA . 349 B 349 
B 350 2 n LYS . 350 B 350 
B 351 2 n VAL . 351 B 351 
B 352 2 n SER . 352 B 352 
B 353 2 n LYS . 353 B 353 
B 354 2 n ARG . 354 B 354 
B 355 2 n GLU . 355 B 355 
B 356 2 n LYS . 356 B 356 
B 357 2 n ALA . 357 B 357 
B 358 2 n VAL . 358 B 358 
B 359 2 n TRP . 359 B 359 
B 360 2 n VAL . 360 B 360 
B 361 2 n LEU . 361 B 361 
B 362 2 n ASN . 362 B 362 
B 363 2 n PRO . 363 B 363 
B 364 2 n GLU . 364 B 364 
B 365 2 n ALA . 365 B 365 
B 366 2 n GLY . 366 B 366 
B 367 2 n MET . 367 B 367 
B 368 2 n TRP . 368 B 368 
B 369 2 n GLN . 369 B 369 
B 370 2 n CYS . 370 B 370 
B 371 2 n LEU . 371 B 371 
B 372 2 n LEU . 372 B 372 
B 373 2 n SER . 373 B 373 
B 374 2 n ASP . 374 B 374 
B 375 2 n SER . 375 B 375 
B 376 2 n GLY . 376 B 376 
B 377 2 n GLN . 377 B 377 
B 378 2 n VAL . 378 B 378 
B 379 2 n LEU . 379 B 379 
B 380 2 n LEU . 380 B 380 
B 381 2 n GLU . 381 B 381 
B 382 2 n SER . 382 B 382 
B 383 2 n ASN . 383 B 383 
B 384 2 n ILE . 384 B 384 
B 385 2 n LYS . 385 B 385 
B 386 2 n VAL . 386 B 386 
B 387 2 n LEU . 387 B 387 
B 388 2 n PRO . 388 B 388 
B 389 2 n THR . 389 B 389 
B 390 2 n TRP . 390 B 390 
B 391 2 n SER . 391 B 391 
B 392 2 n THR . 392 B 392 
B 393 2 n PRO . 393 B 393 
B 394 2 n VAL . 394 B 394 
B 395 2 n GLN . 395 B 395 
B 396 2 n PRO . 396 B 396 
B 397 2 n MET . 397 B 397 
B 398 2 n ALA . 398 B 398 
B 399 2 n LEU . 399 B 399 
B 400 2 n ILE . 400 B 400 
B 401 2 n VAL . 401 B 401 
B 402 2 n LEU . 402 B 402 
B 403 2 n GLY . 403 B 403 
B 404 2 n GLY . 404 B 404 
B 405 2 n VAL . 405 B 405 
B 406 2 n ALA . 406 B 406 
B 407 2 n GLY . 407 B 407 
B 408 2 n LEU . 408 B 408 
B 409 2 n LEU . 409 B 409 
B 410 2 n LEU . 410 B 410 
B 411 2 n PHE . 411 B 411 
B 412 2 n ILE . 412 B 412 
B 413 2 n GLY . 413 B 413 
B 414 2 n LEU . 414 B 414 
B 415 2 n GLY . 415 B 415 
B 416 2 n ILE . 416 B 416 
B 417 2 n PHE . 417 B 417 
B 418 2 n PHE . 418 B 418 
B 419 2 n CYS . 419 B 419 
B 420 2 n VAL . 420 B 420 
B 421 2 n ARG . 421 B 421 
B 422 2 n CYS . 422 B 422 
B 423 2 n ARG . 423 B 423 
B 424 2 n HIS . 424 B 424 
B 425 2 n ARG . 425 B 425 
B 426 2 n ARG . 426 B 426 
B 427 2 n ARG . 427 B 427 
B 428 2 n GLN . 428 B 428 
B 429 2 n ALA . 429 B 429 
B 430 2 n GLU . 430 B 430 
B 431 2 n ARG . 431 B 431 
B 432 2 n MET . 432 B 432 
B 433 2 n SER . 433 B 433 
B 434 2 n GLN . 434 B 434 
B 435 2 n ILE . 435 B 435 
B 436 2 n LYS . 436 B 436 
B 437 2 n ARG . 437 B 437 
B 438 2 n LEU . 438 B 438 
B 439 2 n LEU . 439 B 439 
B 440 2 n SER . 440 B 440 
B 441 2 n GLU . 441 B 441 
B 442 2 n LYS . 442 B 442 
B 443 2 n LYS . 443 B 443 
B 444 2 n THR . 444 B 444 
B 445 2 n CYS . 445 B 445 
B 446 2 n GLN . 446 B 446 
B 447 2 n CYS . 447 B 447 
B 448 2 n PRO . 448 B 448 
B 449 2 n HIS . 449 B 449 
B 450 2 n ARG . 450 B 450 
B 451 2 n PHE . 451 B 451 
B 452 2 n GLN . 452 B 452 
B 453 2 n LYS . 453 B 453 
B 454 2 n THR . 454 B 454 
B 455 2 n CYS . 455 B 455 
B 456 2 n SER . 456 B 456 
B 457 2 n PRO . 457 B 457 
B 458 2 n ILE . 458 B 458 
#
_software.classification other
_software.date           ?
_software.description    "Structure prediction"
_software.name           AlphaFold
_software.pdbx_ordinal   1
_software.type           package
_software.version        "AlphaFold-beta-20231127 (2b86f29d-618d-47cf-8aef-20020b1102eb @ 2025-03-06 00:37:40)"
#
loop_
_struct_asym.entity_id
_struct_asym.id
1 A 
2 B 
#
loop_
_atom_site.group_PDB
_atom_site.id
_atom_site.type_symbol
_atom_site.label_atom_id
_atom_site.label_alt_id
_atom_site.label_comp_id
_atom_site.label_asym_id
_atom_site.label_entity_id
_atom_site.label_seq_id
_atom_site.pdbx_PDB_ins_code
_atom_site.Cartn_x
_atom_site.Cartn_y
_atom_site.Cartn_z
_atom_site.occupancy
_atom_site.B_iso_or_equiv
_atom_site.auth_seq_id
_atom_site.auth_asym_id
_atom_site.pdbx_PDB_model_num
ATOM 1    N N   . MET A 1 1   ? -3.077  62.019  -56.918  1.00 32.33 1   A 1 
ATOM 2    C CA  . MET A 1 1   ? -3.438  60.600  -56.738  1.00 42.96 1   A 1 
ATOM 3    C C   . MET A 1 1   ? -2.325  59.746  -56.123  1.00 44.19 1   A 1 
ATOM 4    O O   . MET A 1 1   ? -2.643  58.920  -55.283  1.00 44.28 1   A 1 
ATOM 5    C CB  . MET A 1 1   ? -3.931  59.977  -58.045  1.00 43.68 1   A 1 
ATOM 6    C CG  . MET A 1 1   ? -5.411  60.314  -58.277  1.00 41.60 1   A 1 
ATOM 7    S SD  . MET A 1 1   ? -6.009  59.774  -59.885  1.00 40.78 1   A 1 
ATOM 8    C CE  . MET A 1 1   ? -7.791  59.675  -59.562  1.00 34.54 1   A 1 
ATOM 9    N N   . LYS A 1 2   ? -1.033  59.971  -56.461  1.00 55.55 2   A 1 
ATOM 10   C CA  . LYS A 1 2   ? 0.076   59.110  -55.999  1.00 59.38 2   A 1 
ATOM 11   C C   . LYS A 1 2   ? 0.281   59.038  -54.475  1.00 57.08 2   A 1 
ATOM 12   O O   . LYS A 1 2   ? 0.769   58.020  -53.993  1.00 57.69 2   A 1 
ATOM 13   C CB  . LYS A 1 2   ? 1.389   59.526  -56.681  1.00 57.91 2   A 1 
ATOM 14   C CG  . LYS A 1 2   ? 1.486   59.065  -58.143  1.00 55.03 2   A 1 
ATOM 15   C CD  . LYS A 1 2   ? 2.857   59.406  -58.746  1.00 51.45 2   A 1 
ATOM 16   C CE  . LYS A 1 2   ? 2.993   58.840  -60.167  1.00 48.42 2   A 1 
ATOM 17   N NZ  . LYS A 1 2   ? 4.306   59.157  -60.774  1.00 41.64 2   A 1 
ATOM 18   N N   . PHE A 1 3   ? -0.105  60.092  -53.742  1.00 47.37 3   A 1 
ATOM 19   C CA  . PHE A 1 3   ? 0.155   60.149  -52.292  1.00 56.53 3   A 1 
ATOM 20   C C   . PHE A 1 3   ? -0.707  59.206  -51.442  1.00 56.86 3   A 1 
ATOM 21   O O   . PHE A 1 3   ? -0.323  58.871  -50.329  1.00 59.06 3   A 1 
ATOM 22   C CB  . PHE A 1 3   ? 0.003   61.598  -51.811  1.00 55.99 3   A 1 
ATOM 23   C CG  . PHE A 1 3   ? 1.293   62.379  -51.878  1.00 54.96 3   A 1 
ATOM 24   C CD1 . PHE A 1 3   ? 2.218   62.279  -50.832  1.00 50.44 3   A 1 
ATOM 25   C CD2 . PHE A 1 3   ? 1.590   63.193  -52.990  1.00 52.97 3   A 1 
ATOM 26   C CE1 . PHE A 1 3   ? 3.432   62.994  -50.893  1.00 45.57 3   A 1 
ATOM 27   C CE2 . PHE A 1 3   ? 2.797   63.902  -53.051  1.00 47.43 3   A 1 
ATOM 28   C CZ  . PHE A 1 3   ? 3.714   63.806  -51.998  1.00 49.80 3   A 1 
ATOM 29   N N   . ILE A 1 4   ? -1.866  58.765  -51.959  1.00 51.72 4   A 1 
ATOM 30   C CA  . ILE A 1 4   ? -2.793  57.947  -51.172  1.00 58.11 4   A 1 
ATOM 31   C C   . ILE A 1 4   ? -2.252  56.516  -51.007  1.00 58.52 4   A 1 
ATOM 32   O O   . ILE A 1 4   ? -2.431  55.905  -49.958  1.00 59.16 4   A 1 
ATOM 33   C CB  . ILE A 1 4   ? -4.204  57.990  -51.791  1.00 58.23 4   A 1 
ATOM 34   C CG1 . ILE A 1 4   ? -4.724  59.455  -51.861  1.00 55.97 4   A 1 
ATOM 35   C CG2 . ILE A 1 4   ? -5.187  57.119  -50.995  1.00 55.21 4   A 1 
ATOM 36   C CD1 . ILE A 1 4   ? -6.032  59.632  -52.638  1.00 50.85 4   A 1 
ATOM 37   N N   . SER A 1 5   ? -1.539  55.999  -52.005  1.00 52.18 5   A 1 
ATOM 38   C CA  . SER A 1 5   ? -1.074  54.608  -51.993  1.00 59.34 5   A 1 
ATOM 39   C C   . SER A 1 5   ? -0.009  54.313  -50.939  1.00 58.61 5   A 1 
ATOM 40   O O   . SER A 1 5   ? 0.023   53.218  -50.384  1.00 59.70 5   A 1 
ATOM 41   C CB  . SER A 1 5   ? -0.559  54.202  -53.372  1.00 56.72 5   A 1 
ATOM 42   O OG  . SER A 1 5   ? 0.544   54.983  -53.780  1.00 50.95 5   A 1 
ATOM 43   N N   . THR A 1 6   ? 0.858   55.293  -50.648  1.00 56.91 6   A 1 
ATOM 44   C CA  . THR A 1 6   ? 1.933   55.098  -49.661  1.00 65.14 6   A 1 
ATOM 45   C C   . THR A 1 6   ? 1.407   55.090  -48.224  1.00 65.33 6   A 1 
ATOM 46   O O   . THR A 1 6   ? 1.933   54.358  -47.399  1.00 66.99 6   A 1 
ATOM 47   C CB  . THR A 1 6   ? 3.003   56.184  -49.805  1.00 62.91 6   A 1 
ATOM 48   O OG1 . THR A 1 6   ? 2.413   57.457  -49.938  1.00 57.32 6   A 1 
ATOM 49   C CG2 . THR A 1 6   ? 3.847   55.960  -51.052  1.00 58.56 6   A 1 
ATOM 50   N N   . SER A 1 7   ? 0.348   55.843  -47.945  1.00 49.71 7   A 1 
ATOM 51   C CA  . SER A 1 7   ? -0.227  55.896  -46.596  1.00 57.97 7   A 1 
ATOM 52   C C   . SER A 1 7   ? -0.873  54.573  -46.180  1.00 56.43 7   A 1 
ATOM 53   O O   . SER A 1 7   ? -0.765  54.166  -45.027  1.00 63.00 7   A 1 
ATOM 54   C CB  . SER A 1 7   ? -1.239  57.032  -46.511  1.00 57.96 7   A 1 
ATOM 55   O OG  . SER A 1 7   ? -1.659  57.226  -45.177  1.00 53.86 7   A 1 
ATOM 56   N N   . LEU A 1 8   ? -1.523  53.887  -47.129  1.00 46.29 8   A 1 
ATOM 57   C CA  . LEU A 1 8   ? -2.198  52.623  -46.842  1.00 53.02 8   A 1 
ATOM 58   C C   . LEU A 1 8   ? -1.212  51.503  -46.479  1.00 49.98 8   A 1 
ATOM 59   O O   . LEU A 1 8   ? -1.510  50.653  -45.632  1.00 55.97 8   A 1 
ATOM 60   C CB  . LEU A 1 8   ? -3.067  52.219  -48.054  1.00 55.34 8   A 1 
ATOM 61   C CG  . LEU A 1 8   ? -4.367  51.528  -47.613  1.00 52.23 8   A 1 
ATOM 62   C CD1 . LEU A 1 8   ? -5.499  52.549  -47.495  1.00 48.63 8   A 1 
ATOM 63   C CD2 . LEU A 1 8   ? -4.800  50.459  -48.610  1.00 54.69 8   A 1 
ATOM 64   N N   . LEU A 1 9   ? -0.028  51.512  -47.105  1.00 45.36 9   A 1 
ATOM 65   C CA  . LEU A 1 9   ? 0.997   50.500  -46.849  1.00 51.13 9   A 1 
ATOM 66   C C   . LEU A 1 9   ? 1.580   50.623  -45.435  1.00 47.25 9   A 1 
ATOM 67   O O   . LEU A 1 9   ? 1.901   49.608  -44.807  1.00 54.89 9   A 1 
ATOM 68   C CB  . LEU A 1 9   ? 2.101   50.598  -47.911  1.00 55.24 9   A 1 
ATOM 69   C CG  . LEU A 1 9   ? 2.562   49.208  -48.386  1.00 52.45 9   A 1 
ATOM 70   C CD1 . LEU A 1 9   ? 2.009   48.908  -49.775  1.00 48.62 9   A 1 
ATOM 71   C CD2 . LEU A 1 9   ? 4.081   49.103  -48.445  1.00 54.78 9   A 1 
ATOM 72   N N   . LEU A 1 10  ? 1.694   51.863  -44.924  1.00 46.18 10  A 1 
ATOM 73   C CA  . LEU A 1 10  ? 2.230   52.102  -43.584  1.00 52.32 10  A 1 
ATOM 74   C C   . LEU A 1 10  ? 1.271   51.620  -42.480  1.00 48.15 10  A 1 
ATOM 75   O O   . LEU A 1 10  ? 1.715   51.083  -41.467  1.00 53.05 10  A 1 
ATOM 76   C CB  . LEU A 1 10  ? 2.568   53.598  -43.408  1.00 55.64 10  A 1 
ATOM 77   C CG  . LEU A 1 10  ? 3.889   53.789  -42.639  1.00 52.25 10  A 1 
ATOM 78   C CD1 . LEU A 1 10  ? 5.054   53.928  -43.615  1.00 47.32 10  A 1 
ATOM 79   C CD2 . LEU A 1 10  ? 3.849   55.047  -41.773  1.00 53.78 10  A 1 
ATOM 80   N N   . MET A 1 11  ? -0.051  51.775  -42.696  1.00 54.26 11  A 1 
ATOM 81   C CA  . MET A 1 11  ? -1.045  51.320  -41.714  1.00 58.88 11  A 1 
ATOM 82   C C   . MET A 1 11  ? -1.079  49.795  -41.555  1.00 55.26 11  A 1 
ATOM 83   O O   . MET A 1 11  ? -1.275  49.299  -40.440  1.00 62.02 11  A 1 
ATOM 84   C CB  . MET A 1 11  ? -2.442  51.849  -42.077  1.00 60.92 11  A 1 
ATOM 85   C CG  . MET A 1 11  ? -2.839  53.045  -41.212  1.00 57.63 11  A 1 
ATOM 86   S SD  . MET A 1 11  ? -4.633  53.303  -41.144  1.00 54.35 11  A 1 
ATOM 87   C CE  . MET A 1 11  ? -4.713  54.629  -39.926  1.00 41.76 11  A 1 
ATOM 88   N N   . LEU A 1 12  ? -0.851  49.044  -42.629  1.00 50.90 12  A 1 
ATOM 89   C CA  . LEU A 1 12  ? -0.806  47.582  -42.579  1.00 55.17 12  A 1 
ATOM 90   C C   . LEU A 1 12  ? 0.383   47.044  -41.766  1.00 51.59 12  A 1 
ATOM 91   O O   . LEU A 1 12  ? 0.267   46.002  -41.117  1.00 54.59 12  A 1 
ATOM 92   C CB  . LEU A 1 12  ? -0.803  47.025  -44.013  1.00 56.44 12  A 1 
ATOM 93   C CG  . LEU A 1 12  ? -2.216  46.717  -44.533  1.00 53.62 12  A 1 
ATOM 94   C CD1 . LEU A 1 12  ? -2.238  46.665  -46.059  1.00 48.58 12  A 1 
ATOM 95   C CD2 . LEU A 1 12  ? -2.696  45.361  -44.012  1.00 57.22 12  A 1 
ATOM 96   N N   . LEU A 1 13  ? 1.506   47.758  -41.761  1.00 51.63 13  A 1 
ATOM 97   C CA  . LEU A 1 13  ? 2.686   47.370  -40.980  1.00 55.60 13  A 1 
ATOM 98   C C   . LEU A 1 13  ? 2.489   47.557  -39.472  1.00 50.78 13  A 1 
ATOM 99   O O   . LEU A 1 13  ? 2.986   46.752  -38.691  1.00 52.61 13  A 1 
ATOM 100  C CB  . LEU A 1 13  ? 3.910   48.146  -41.490  1.00 56.61 13  A 1 
ATOM 101  C CG  . LEU A 1 13  ? 4.697   47.366  -42.562  1.00 53.83 13  A 1 
ATOM 102  C CD1 . LEU A 1 13  ? 5.534   48.307  -43.421  1.00 48.04 13  A 1 
ATOM 103  C CD2 . LEU A 1 13  ? 5.639   46.360  -41.897  1.00 55.12 13  A 1 
ATOM 104  N N   . VAL A 1 14  ? 1.744   48.578  -39.059  1.00 52.31 14  A 1 
ATOM 105  C CA  . VAL A 1 14  ? 1.537   48.851  -37.624  1.00 55.82 14  A 1 
ATOM 106  C C   . VAL A 1 14  ? 0.567   47.850  -36.988  1.00 52.39 14  A 1 
ATOM 107  O O   . VAL A 1 14  ? 0.753   47.467  -35.837  1.00 53.12 14  A 1 
ATOM 108  C CB  . VAL A 1 14  ? 1.086   50.300  -37.396  1.00 56.30 14  A 1 
ATOM 109  C CG1 . VAL A 1 14  ? 0.911   50.624  -35.906  1.00 50.87 14  A 1 
ATOM 110  C CG2 . VAL A 1 14  ? 2.125   51.299  -37.940  1.00 54.87 14  A 1 
ATOM 111  N N   . SER A 1 15  ? -0.434  47.384  -37.742  1.00 52.77 15  A 1 
ATOM 112  C CA  . SER A 1 15  ? -1.420  46.427  -37.212  1.00 56.78 15  A 1 
ATOM 113  C C   . SER A 1 15  ? -0.857  45.029  -36.931  1.00 53.92 15  A 1 
ATOM 114  O O   . SER A 1 15  ? -1.408  44.295  -36.113  1.00 52.33 15  A 1 
ATOM 115  C CB  . SER A 1 15  ? -2.616  46.330  -38.149  1.00 54.85 15  A 1 
ATOM 116  O OG  . SER A 1 15  ? -2.231  45.935  -39.443  1.00 51.89 15  A 1 
ATOM 117  N N   . SER A 1 16  ? 0.250   44.663  -37.558  1.00 48.53 16  A 1 
ATOM 118  C CA  . SER A 1 16  ? 0.917   43.373  -37.315  1.00 52.39 16  A 1 
ATOM 119  C C   . SER A 1 16  ? 1.742   43.320  -36.032  1.00 49.30 16  A 1 
ATOM 120  O O   . SER A 1 16  ? 2.152   42.238  -35.609  1.00 48.02 16  A 1 
ATOM 121  C CB  . SER A 1 16  ? 1.765   42.973  -38.525  1.00 49.70 16  A 1 
ATOM 122  O OG  . SER A 1 16  ? 2.763   43.923  -38.799  1.00 48.03 16  A 1 
ATOM 123  N N   . LEU A 1 17  ? 1.961   44.465  -35.377  1.00 46.55 17  A 1 
ATOM 124  C CA  . LEU A 1 17  ? 2.409   44.518  -33.989  1.00 49.76 17  A 1 
ATOM 125  C C   . LEU A 1 17  ? 1.239   44.178  -33.056  1.00 46.22 17  A 1 
ATOM 126  O O   . LEU A 1 17  ? 0.936   44.899  -32.108  1.00 44.06 17  A 1 
ATOM 127  C CB  . LEU A 1 17  ? 3.039   45.886  -33.670  1.00 48.12 17  A 1 
ATOM 128  C CG  . LEU A 1 17  ? 4.460   46.072  -34.240  1.00 44.63 17  A 1 
ATOM 129  C CD1 . LEU A 1 17  ? 4.799   47.547  -34.303  1.00 42.42 17  A 1 
ATOM 130  C CD2 . LEU A 1 17  ? 5.503   45.379  -33.362  1.00 46.68 17  A 1 
ATOM 131  N N   . SER A 1 18  ? 0.571   43.056  -33.307  1.00 42.30 18  A 1 
ATOM 132  C CA  . SER A 1 18  ? -0.164  42.382  -32.265  1.00 46.47 18  A 1 
ATOM 133  C C   . SER A 1 18  ? 0.829   42.174  -31.124  1.00 43.77 18  A 1 
ATOM 134  O O   . SER A 1 18  ? 1.928   41.648  -31.378  1.00 42.04 18  A 1 
ATOM 135  C CB  . SER A 1 18  ? -0.759  41.037  -32.718  1.00 44.48 18  A 1 
ATOM 136  O OG  . SER A 1 18  ? -0.231  40.563  -33.924  1.00 40.38 18  A 1 
ATOM 137  N N   . PRO A 1 19  ? 0.508   42.634  -29.904  1.00 40.39 19  A 1 
ATOM 138  C CA  . PRO A 1 19  ? 1.377   42.332  -28.790  1.00 45.35 19  A 1 
ATOM 139  C C   . PRO A 1 19  ? 1.423   40.815  -28.753  1.00 45.47 19  A 1 
ATOM 140  O O   . PRO A 1 19  ? 0.418   40.164  -28.465  1.00 43.84 19  A 1 
ATOM 141  C CB  . PRO A 1 19  ? 0.721   42.975  -27.556  1.00 43.44 19  A 1 
ATOM 142  C CG  . PRO A 1 19  ? -0.754  43.046  -27.930  1.00 41.46 19  A 1 
ATOM 143  C CD  . PRO A 1 19  ? -0.735  43.225  -29.458  1.00 43.81 19  A 1 
ATOM 144  N N   . VAL A 1 20  ? 2.583   40.272  -29.105  1.00 36.92 20  A 1 
ATOM 145  C CA  . VAL A 1 20  ? 2.959   38.941  -28.670  1.00 39.90 20  A 1 
ATOM 146  C C   . VAL A 1 20  ? 2.992   39.098  -27.158  1.00 38.70 20  A 1 
ATOM 147  O O   . VAL A 1 20  ? 4.003   39.469  -26.574  1.00 36.58 20  A 1 
ATOM 148  C CB  . VAL A 1 20  ? 4.321   38.495  -29.253  1.00 37.31 20  A 1 
ATOM 149  C CG1 . VAL A 1 20  ? 4.680   37.082  -28.795  1.00 32.93 20  A 1 
ATOM 150  C CG2 . VAL A 1 20  ? 4.287   38.496  -30.786  1.00 36.91 20  A 1 
ATOM 151  N N   . GLN A 1 21  ? 1.799   38.991  -26.547  1.00 35.22 21  A 1 
ATOM 152  C CA  . GLN A 1 21  ? 1.701   38.679  -25.149  1.00 36.93 21  A 1 
ATOM 153  C C   . GLN A 1 21  ? 2.575   37.452  -25.061  1.00 35.27 21  A 1 
ATOM 154  O O   . GLN A 1 21  ? 2.230   36.412  -25.629  1.00 34.44 21  A 1 
ATOM 155  C CB  . GLN A 1 21  ? 0.267   38.378  -24.707  1.00 37.57 21  A 1 
ATOM 156  C CG  . GLN A 1 21  ? -0.563  39.652  -24.526  1.00 35.01 21  A 1 
ATOM 157  C CD  . GLN A 1 21  ? -1.909  39.386  -23.844  1.00 32.79 21  A 1 
ATOM 158  O OE1 . GLN A 1 21  ? -2.362  38.267  -23.666  1.00 31.60 21  A 1 
ATOM 159  N NE2 . GLN A 1 21  ? -2.600  40.418  -23.414  1.00 32.95 21  A 1 
ATOM 160  N N   . GLY A 1 22  ? 3.755   37.664  -24.512  1.00 35.00 22  A 1 
ATOM 161  C CA  . GLY A 1 22  ? 4.685   36.589  -24.319  1.00 37.14 22  A 1 
ATOM 162  C C   . GLY A 1 22  ? 3.872   35.615  -23.498  1.00 36.57 22  A 1 
ATOM 163  O O   . GLY A 1 22  ? 3.585   35.865  -22.332  1.00 34.52 22  A 1 
ATOM 164  N N   . VAL A 1 23  ? 3.455   34.570  -24.175  1.00 34.73 23  A 1 
ATOM 165  C CA  . VAL A 1 23  ? 3.037   33.360  -23.551  1.00 36.36 23  A 1 
ATOM 166  C C   . VAL A 1 23  ? 4.332   32.870  -22.924  1.00 35.59 23  A 1 
ATOM 167  O O   . VAL A 1 23  ? 5.015   31.989  -23.407  1.00 34.54 23  A 1 
ATOM 168  C CB  . VAL A 1 23  ? 2.374   32.387  -24.547  1.00 35.24 23  A 1 
ATOM 169  C CG1 . VAL A 1 23  ? 1.653   31.281  -23.796  1.00 29.88 23  A 1 
ATOM 170  C CG2 . VAL A 1 23  ? 1.322   33.067  -25.429  1.00 33.60 23  A 1 
ATOM 171  N N   . LEU A 1 24  ? 4.725   33.566  -21.857  1.00 36.28 24  A 1 
ATOM 172  C CA  . LEU A 1 24  ? 5.519   33.070  -20.754  1.00 37.36 24  A 1 
ATOM 173  C C   . LEU A 1 24  ? 4.674   31.962  -20.150  1.00 36.76 24  A 1 
ATOM 174  O O   . LEU A 1 24  ? 4.147   32.049  -19.042  1.00 35.02 24  A 1 
ATOM 175  C CB  . LEU A 1 24  ? 5.815   34.219  -19.768  1.00 36.39 24  A 1 
ATOM 176  C CG  . LEU A 1 24  ? 7.031   35.073  -20.152  1.00 32.19 24  A 1 
ATOM 177  C CD1 . LEU A 1 24  ? 6.997   36.419  -19.424  1.00 31.16 24  A 1 
ATOM 178  C CD2 . LEU A 1 24  ? 8.334   34.374  -19.751  1.00 32.94 24  A 1 
ATOM 179  N N   . GLU A 1 25  ? 4.446   30.977  -20.983  1.00 36.20 25  A 1 
ATOM 180  C CA  . GLU A 1 25  ? 3.592   29.867  -20.713  1.00 37.26 25  A 1 
ATOM 181  C C   . GLU A 1 25  ? 4.124   29.185  -19.470  1.00 36.77 25  A 1 
ATOM 182  O O   . GLU A 1 25  ? 5.324   29.054  -19.208  1.00 35.43 25  A 1 
ATOM 183  C CB  . GLU A 1 25  ? 3.517   28.897  -21.904  1.00 36.27 25  A 1 
ATOM 184  C CG  . GLU A 1 25  ? 2.352   29.189  -22.847  1.00 31.57 25  A 1 
ATOM 185  C CD  . GLU A 1 25  ? 2.301   28.239  -24.054  1.00 29.65 25  A 1 
ATOM 186  O OE1 . GLU A 1 25  ? 1.185   28.022  -24.582  1.00 26.93 25  A 1 
ATOM 187  O OE2 . GLU A 1 25  ? 3.364   27.714  -24.428  1.00 30.42 25  A 1 
ATOM 188  N N   . VAL A 1 26  ? 3.157   28.728  -18.728  1.00 34.02 26  A 1 
ATOM 189  C CA  . VAL A 1 26  ? 3.246   27.964  -17.490  1.00 35.15 26  A 1 
ATOM 190  C C   . VAL A 1 26  ? 4.105   26.684  -17.638  1.00 35.59 26  A 1 
ATOM 191  O O   . VAL A 1 26  ? 4.349   25.976  -16.667  1.00 34.09 26  A 1 
ATOM 192  C CB  . VAL A 1 26  ? 1.796   27.668  -17.053  1.00 33.72 26  A 1 
ATOM 193  C CG1 . VAL A 1 26  ? 1.663   27.021  -15.685  1.00 29.48 26  A 1 
ATOM 194  C CG2 . VAL A 1 26  ? 0.954   28.959  -17.005  1.00 31.69 26  A 1 
ATOM 195  N N   . TYR A 1 27  ? 4.644   26.424  -18.820  1.00 34.88 27  A 1 
ATOM 196  C CA  . TYR A 1 27  ? 5.548   25.304  -19.094  1.00 36.30 27  A 1 
ATOM 197  C C   . TYR A 1 27  ? 6.763   25.276  -18.171  1.00 36.25 27  A 1 
ATOM 198  O O   . TYR A 1 27  ? 7.087   24.218  -17.617  1.00 34.13 27  A 1 
ATOM 199  C CB  . TYR A 1 27  ? 5.991   25.333  -20.563  1.00 34.60 27  A 1 
ATOM 200  C CG  . TYR A 1 27  ? 4.935   24.807  -21.503  1.00 32.09 27  A 1 
ATOM 201  C CD1 . TYR A 1 27  ? 4.682   23.417  -21.579  1.00 29.83 27  A 1 
ATOM 202  C CD2 . TYR A 1 27  ? 4.174   25.685  -22.290  1.00 28.81 27  A 1 
ATOM 203  C CE1 . TYR A 1 27  ? 3.663   22.927  -22.415  1.00 28.30 27  A 1 
ATOM 204  C CE2 . TYR A 1 27  ? 3.161   25.201  -23.123  1.00 28.67 27  A 1 
ATOM 205  C CZ  . TYR A 1 27  ? 2.899   23.829  -23.184  1.00 28.15 27  A 1 
ATOM 206  O OH  . TYR A 1 27  ? 1.887   23.363  -23.986  1.00 27.94 27  A 1 
ATOM 207  N N   . TYR A 1 28  ? 7.416   26.402  -17.895  1.00 36.06 28  A 1 
ATOM 208  C CA  . TYR A 1 28  ? 8.598   26.430  -17.021  1.00 36.93 28  A 1 
ATOM 209  C C   . TYR A 1 28  ? 8.277   26.023  -15.575  1.00 36.99 28  A 1 
ATOM 210  O O   . TYR A 1 28  ? 9.121   25.431  -14.897  1.00 35.49 28  A 1 
ATOM 211  C CB  . TYR A 1 28  ? 9.256   27.814  -17.060  1.00 35.34 28  A 1 
ATOM 212  C CG  . TYR A 1 28  ? 10.232  27.968  -18.193  1.00 32.52 28  A 1 
ATOM 213  C CD1 . TYR A 1 28  ? 11.547  27.468  -18.060  1.00 30.01 28  A 1 
ATOM 214  C CD2 . TYR A 1 28  ? 9.854   28.590  -19.402  1.00 28.88 28  A 1 
ATOM 215  C CE1 . TYR A 1 28  ? 12.467  27.587  -19.110  1.00 27.91 28  A 1 
ATOM 216  C CE2 . TYR A 1 28  ? 10.764  28.711  -20.456  1.00 28.73 28  A 1 
ATOM 217  C CZ  . TYR A 1 28  ? 12.072  28.210  -20.310  1.00 28.16 28  A 1 
ATOM 218  O OH  . TYR A 1 28  ? 12.967  28.325  -21.343  1.00 27.30 28  A 1 
ATOM 219  N N   . THR A 1 29  ? 7.075   26.314  -15.080  1.00 39.66 29  A 1 
ATOM 220  C CA  . THR A 1 29  ? 6.686   25.982  -13.704  1.00 41.19 29  A 1 
ATOM 221  C C   . THR A 1 29  ? 6.339   24.509  -13.532  1.00 41.47 29  A 1 
ATOM 222  O O   . THR A 1 29  ? 6.591   23.947  -12.470  1.00 38.82 29  A 1 
ATOM 223  C CB  . THR A 1 29  ? 5.533   26.867  -13.215  1.00 38.74 29  A 1 
ATOM 224  O OG1 . THR A 1 29  ? 4.466   26.871  -14.120  1.00 35.84 29  A 1 
ATOM 225  C CG2 . THR A 1 29  ? 5.971   28.325  -13.035  1.00 35.20 29  A 1 
ATOM 226  N N   . SER A 1 30  ? 5.830   23.849  -14.568  1.00 46.81 30  A 1 
ATOM 227  C CA  . SER A 1 30  ? 5.499   22.424  -14.503  1.00 48.55 30  A 1 
ATOM 228  C C   . SER A 1 30  ? 6.739   21.531  -14.357  1.00 48.82 30  A 1 
ATOM 229  O O   . SER A 1 30  ? 6.696   20.527  -13.653  1.00 46.40 30  A 1 
ATOM 230  C CB  . SER A 1 30  ? 4.681   22.005  -15.726  1.00 46.85 30  A 1 
ATOM 231  O OG  . SER A 1 30  ? 5.467   22.007  -16.891  1.00 43.31 30  A 1 
ATOM 232  N N   . LEU A 1 31  ? 7.866   21.945  -14.927  1.00 50.35 31  A 1 
ATOM 233  C CA  . LEU A 1 31  ? 9.130   21.202  -14.905  1.00 51.81 31  A 1 
ATOM 234  C C   . LEU A 1 31  ? 9.708   20.972  -13.501  1.00 55.24 31  A 1 
ATOM 235  O O   . LEU A 1 31  ? 10.474  20.029  -13.304  1.00 51.02 31  A 1 
ATOM 236  C CB  . LEU A 1 31  ? 10.151  21.977  -15.765  1.00 46.45 31  A 1 
ATOM 237  C CG  . LEU A 1 31  ? 10.006  21.707  -17.270  1.00 41.35 31  A 1 
ATOM 238  C CD1 . LEU A 1 31  ? 10.620  22.856  -18.075  1.00 37.12 31  A 1 
ATOM 239  C CD2 . LEU A 1 31  ? 10.709  20.419  -17.660  1.00 36.67 31  A 1 
ATOM 240  N N   . ARG A 1 32  ? 9.371   21.823  -12.517  1.00 65.80 32  A 1 
ATOM 241  C CA  . ARG A 1 32  ? 9.868   21.669  -11.141  1.00 71.02 32  A 1 
ATOM 242  C C   . ARG A 1 32  ? 8.899   20.948  -10.211  1.00 74.98 32  A 1 
ATOM 243  O O   . ARG A 1 32  ? 9.294   20.632  -9.086   1.00 71.84 32  A 1 
ATOM 244  C CB  . ARG A 1 32  ? 10.298  23.020  -10.572  1.00 66.36 32  A 1 
ATOM 245  C CG  . ARG A 1 32  ? 11.657  23.464  -11.138  1.00 58.42 32  A 1 
ATOM 246  C CD  . ARG A 1 32  ? 12.150  24.674  -10.353  1.00 52.59 32  A 1 
ATOM 247  N NE  . ARG A 1 32  ? 13.488  25.104  -10.798  1.00 46.50 32  A 1 
ATOM 248  C CZ  . ARG A 1 32  ? 14.178  26.116  -10.286  1.00 41.44 32  A 1 
ATOM 249  N NH1 . ARG A 1 32  ? 13.708  26.838  -9.309   1.00 38.87 32  A 1 
ATOM 250  N NH2 . ARG A 1 32  ? 15.347  26.417  -10.765  1.00 37.68 32  A 1 
ATOM 251  N N   . CYS A 1 33  ? 7.678   20.678  -10.648  1.00 77.20 33  A 1 
ATOM 252  C CA  . CYS A 1 33  ? 6.759   19.880  -9.855   1.00 78.54 33  A 1 
ATOM 253  C C   . CYS A 1 33  ? 7.226   18.417  -9.856   1.00 78.51 33  A 1 
ATOM 254  O O   . CYS A 1 33  ? 7.380   17.802  -10.913  1.00 74.55 33  A 1 
ATOM 255  C CB  . CYS A 1 33  ? 5.324   20.031  -10.367  1.00 78.65 33  A 1 
ATOM 256  S SG  . CYS A 1 33  ? 4.652   21.722  -10.216  1.00 77.42 33  A 1 
ATOM 257  N N   . ARG A 1 34  ? 7.442   17.870  -8.669   1.00 81.31 34  A 1 
ATOM 258  C CA  . ARG A 1 34  ? 7.858   16.470  -8.525   1.00 81.54 34  A 1 
ATOM 259  C C   . ARG A 1 34  ? 6.709   15.509  -8.802   1.00 81.67 34  A 1 
ATOM 260  O O   . ARG A 1 34  ? 6.935   14.388  -9.237   1.00 76.20 34  A 1 
ATOM 261  C CB  . ARG A 1 34  ? 8.411   16.223  -7.123   1.00 78.69 34  A 1 
ATOM 262  C CG  . ARG A 1 34  ? 9.726   16.977  -6.884   1.00 72.47 34  A 1 
ATOM 263  C CD  . ARG A 1 34  ? 10.275  16.590  -5.510   1.00 68.36 34  A 1 
ATOM 264  N NE  . ARG A 1 34  ? 11.565  17.232  -5.250   1.00 61.47 34  A 1 
ATOM 265  C CZ  . ARG A 1 34  ? 12.347  16.999  -4.207   1.00 55.13 34  A 1 
ATOM 266  N NH1 . ARG A 1 34  ? 12.010  16.152  -3.276   1.00 51.65 34  A 1 
ATOM 267  N NH2 . ARG A 1 34  ? 13.483  17.624  -4.101   1.00 51.23 34  A 1 
ATOM 268  N N   . CYS A 1 35  ? 5.507   15.944  -8.514   1.00 81.69 35  A 1 
ATOM 269  C CA  . CYS A 1 35  ? 4.308   15.158  -8.689   1.00 80.37 35  A 1 
ATOM 270  C C   . CYS A 1 35  ? 3.716   15.423  -10.076  1.00 78.29 35  A 1 
ATOM 271  O O   . CYS A 1 35  ? 3.138   16.479  -10.322  1.00 73.90 35  A 1 
ATOM 272  C CB  . CYS A 1 35  ? 3.322   15.498  -7.574   1.00 80.74 35  A 1 
ATOM 273  S SG  . CYS A 1 35  ? 3.938   15.020  -5.945   1.00 79.68 35  A 1 
ATOM 274  N N   . VAL A 1 36  ? 3.832   14.450  -10.964  1.00 80.65 36  A 1 
ATOM 275  C CA  . VAL A 1 36  ? 3.133   14.498  -12.256  1.00 78.73 36  A 1 
ATOM 276  C C   . VAL A 1 36  ? 1.644   14.279  -12.047  1.00 79.34 36  A 1 
ATOM 277  O O   . VAL A 1 36  ? 0.825   14.892  -12.718  1.00 75.16 36  A 1 
ATOM 278  C CB  . VAL A 1 36  ? 3.715   13.465  -13.234  1.00 74.53 36  A 1 
ATOM 279  C CG1 . VAL A 1 36  ? 3.093   13.620  -14.623  1.00 65.00 36  A 1 
ATOM 280  C CG2 . VAL A 1 36  ? 5.231   13.613  -13.371  1.00 62.83 36  A 1 
ATOM 281  N N   . GLN A 1 37  ? 1.292   13.415  -11.081  1.00 79.57 37  A 1 
ATOM 282  C CA  . GLN A 1 37  ? -0.094  13.096  -10.760  1.00 80.61 37  A 1 
ATOM 283  C C   . GLN A 1 37  ? -0.301  12.902  -9.270   1.00 81.89 37  A 1 
ATOM 284  O O   . GLN A 1 37  ? 0.596   12.475  -8.551   1.00 78.95 37  A 1 
ATOM 285  C CB  . GLN A 1 37  ? -0.538  11.849  -11.505  1.00 74.89 37  A 1 
ATOM 286  C CG  . GLN A 1 37  ? -0.528  12.120  -13.009  1.00 63.61 37  A 1 
ATOM 287  C CD  . GLN A 1 37  ? -1.738  11.542  -13.687  1.00 56.86 37  A 1 
ATOM 288  O OE1 . GLN A 1 37  ? -2.639  11.059  -13.038  1.00 50.77 37  A 1 
ATOM 289  N NE2 . GLN A 1 37  ? -1.798  11.583  -14.998  1.00 45.80 37  A 1 
ATOM 290  N N   . GLU A 1 38  ? -1.529  13.199  -8.853   1.00 80.57 38  A 1 
ATOM 291  C CA  . GLU A 1 38  ? -1.966  13.189  -7.474   1.00 82.28 38  A 1 
ATOM 292  C C   . GLU A 1 38  ? -3.076  12.153  -7.305   1.00 81.26 38  A 1 
ATOM 293  O O   . GLU A 1 38  ? -3.981  12.038  -8.123   1.00 76.34 38  A 1 
ATOM 294  C CB  . GLU A 1 38  ? -2.422  14.599  -7.080   1.00 80.49 38  A 1 
ATOM 295  C CG  . GLU A 1 38  ? -1.235  15.568  -7.025   1.00 76.79 38  A 1 
ATOM 296  C CD  . GLU A 1 38  ? -1.625  17.035  -6.803   1.00 76.41 38  A 1 
ATOM 297  O OE1 . GLU A 1 38  ? -0.727  17.900  -6.986   1.00 67.87 38  A 1 
ATOM 298  O OE2 . GLU A 1 38  ? -2.796  17.328  -6.489   1.00 69.28 38  A 1 
ATOM 299  N N   . SER A 1 39  ? -3.004  11.383  -6.228   1.00 83.57 39  A 1 
ATOM 300  C CA  . SER A 1 39  ? -4.018  10.406  -5.854   1.00 83.90 39  A 1 
ATOM 301  C C   . SER A 1 39  ? -4.813  10.916  -4.661   1.00 85.67 39  A 1 
ATOM 302  O O   . SER A 1 39  ? -4.233  11.352  -3.663   1.00 82.70 39  A 1 
ATOM 303  C CB  . SER A 1 39  ? -3.351  9.063   -5.537   1.00 80.27 39  A 1 
ATOM 304  O OG  . SER A 1 39  ? -4.313  8.113   -5.145   1.00 68.94 39  A 1 
ATOM 305  N N   . SER A 1 40  ? -6.133  10.807  -4.719   1.00 79.93 40  A 1 
ATOM 306  C CA  . SER A 1 40  ? -7.022  11.081  -3.591   1.00 80.60 40  A 1 
ATOM 307  C C   . SER A 1 40  ? -7.298  9.847   -2.712   1.00 81.21 40  A 1 
ATOM 308  O O   . SER A 1 40  ? -7.976  9.944   -1.697   1.00 76.18 40  A 1 
ATOM 309  C CB  . SER A 1 40  ? -8.333  11.685  -4.109   1.00 78.71 40  A 1 
ATOM 310  O OG  . SER A 1 40  ? -8.949  10.800  -5.020   1.00 69.85 40  A 1 
ATOM 311  N N   . VAL A 1 41  ? -6.755  8.683   -3.078   1.00 80.15 41  A 1 
ATOM 312  C CA  . VAL A 1 41  ? -6.972  7.420   -2.374   1.00 80.39 41  A 1 
ATOM 313  C C   . VAL A 1 41  ? -6.447  7.507   -0.943   1.00 81.23 41  A 1 
ATOM 314  O O   . VAL A 1 41  ? -5.304  7.908   -0.704   1.00 78.60 41  A 1 
ATOM 315  C CB  . VAL A 1 41  ? -6.341  6.236   -3.124   1.00 76.26 41  A 1 
ATOM 316  C CG1 . VAL A 1 41  ? -6.513  4.910   -2.373   1.00 66.70 41  A 1 
ATOM 317  C CG2 . VAL A 1 41  ? -6.995  6.059   -4.494   1.00 62.71 41  A 1 
ATOM 318  N N   . PHE A 1 42  ? -7.279  7.096   0.016    1.00 81.31 42  A 1 
ATOM 319  C CA  . PHE A 1 42  ? -6.924  7.090   1.422    1.00 81.93 42  A 1 
ATOM 320  C C   . PHE A 1 42  ? -5.741  6.159   1.711    1.00 82.71 42  A 1 
ATOM 321  O O   . PHE A 1 42  ? -5.802  4.966   1.439    1.00 78.59 42  A 1 
ATOM 322  C CB  . PHE A 1 42  ? -8.153  6.687   2.255    1.00 77.90 42  A 1 
ATOM 323  C CG  . PHE A 1 42  ? -7.857  6.550   3.726    1.00 74.20 42  A 1 
ATOM 324  C CD1 . PHE A 1 42  ? -7.821  5.277   4.337    1.00 66.24 42  A 1 
ATOM 325  C CD2 . PHE A 1 42  ? -7.595  7.688   4.506    1.00 65.15 42  A 1 
ATOM 326  C CE1 . PHE A 1 42  ? -7.545  5.155   5.704    1.00 63.18 42  A 1 
ATOM 327  C CE2 . PHE A 1 42  ? -7.316  7.566   5.878    1.00 62.74 42  A 1 
ATOM 328  C CZ  . PHE A 1 42  ? -7.296  6.301   6.480    1.00 68.65 42  A 1 
ATOM 329  N N   . ILE A 1 43  ? -4.695  6.711   2.327    1.00 81.90 43  A 1 
ATOM 330  C CA  . ILE A 1 43  ? -3.526  5.956   2.782    1.00 82.21 43  A 1 
ATOM 331  C C   . ILE A 1 43  ? -3.559  5.901   4.315    1.00 81.83 43  A 1 
ATOM 332  O O   . ILE A 1 43  ? -3.356  6.932   4.970    1.00 80.54 43  A 1 
ATOM 333  C CB  . ILE A 1 43  ? -2.212  6.544   2.245    1.00 82.10 43  A 1 
ATOM 334  C CG1 . ILE A 1 43  ? -2.232  6.663   0.709    1.00 79.41 43  A 1 
ATOM 335  C CG2 . ILE A 1 43  ? -1.035  5.657   2.698    1.00 78.69 43  A 1 
ATOM 336  C CD1 . ILE A 1 43  ? -1.036  7.411   0.125    1.00 75.69 43  A 1 
ATOM 337  N N   . PRO A 1 44  ? -3.789  4.725   4.921    1.00 79.22 44  A 1 
ATOM 338  C CA  . PRO A 1 44  ? -3.776  4.594   6.366    1.00 78.23 44  A 1 
ATOM 339  C C   . PRO A 1 44  ? -2.426  5.010   6.977    1.00 78.60 44  A 1 
ATOM 340  O O   . PRO A 1 44  ? -1.371  4.631   6.475    1.00 77.87 44  A 1 
ATOM 341  C CB  . PRO A 1 44  ? -4.098  3.125   6.654    1.00 75.58 44  A 1 
ATOM 342  C CG  . PRO A 1 44  ? -4.826  2.649   5.400    1.00 71.60 44  A 1 
ATOM 343  C CD  . PRO A 1 44  ? -4.190  3.466   4.292    1.00 73.20 44  A 1 
ATOM 344  N N   . ARG A 1 45  ? -2.451  5.712   8.114    1.00 78.40 45  A 1 
ATOM 345  C CA  . ARG A 1 45  ? -1.240  6.220   8.792    1.00 78.73 45  A 1 
ATOM 346  C C   . ARG A 1 45  ? -0.186  5.148   9.061    1.00 79.61 45  A 1 
ATOM 347  O O   . ARG A 1 45  ? 0.999   5.431   8.944    1.00 76.60 45  A 1 
ATOM 348  C CB  . ARG A 1 45  ? -1.606  6.864   10.136   1.00 75.05 45  A 1 
ATOM 349  C CG  . ARG A 1 45  ? -2.343  8.187   9.954    1.00 64.75 45  A 1 
ATOM 350  C CD  . ARG A 1 45  ? -2.561  8.863   11.309   1.00 60.64 45  A 1 
ATOM 351  N NE  . ARG A 1 45  ? -3.352  10.089  11.166   1.00 53.04 45  A 1 
ATOM 352  C CZ  . ARG A 1 45  ? -3.796  10.852  12.133   1.00 46.74 45  A 1 
ATOM 353  N NH1 . ARG A 1 45  ? -3.499  10.618  13.385   1.00 43.22 45  A 1 
ATOM 354  N NH2 . ARG A 1 45  ? -4.563  11.859  11.865   1.00 42.63 45  A 1 
ATOM 355  N N   . ARG A 1 46  ? -0.614  3.940   9.368    1.00 74.22 46  A 1 
ATOM 356  C CA  . ARG A 1 46  ? 0.277   2.802   9.627    1.00 75.37 46  A 1 
ATOM 357  C C   . ARG A 1 46  ? 1.192   2.450   8.441    1.00 76.50 46  A 1 
ATOM 358  O O   . ARG A 1 46  ? 2.239   1.848   8.658    1.00 74.28 46  A 1 
ATOM 359  C CB  . ARG A 1 46  ? -0.566  1.595   10.056   1.00 73.38 46  A 1 
ATOM 360  C CG  . ARG A 1 46  ? -1.459  1.036   8.938    1.00 66.10 46  A 1 
ATOM 361  C CD  . ARG A 1 46  ? -2.306  -0.133  9.436    1.00 63.59 46  A 1 
ATOM 362  N NE  . ARG A 1 46  ? -3.052  -0.755  8.332    1.00 55.92 46  A 1 
ATOM 363  C CZ  . ARG A 1 46  ? -4.238  -1.333  8.408    1.00 48.61 46  A 1 
ATOM 364  N NH1 . ARG A 1 46  ? -4.916  -1.361  9.508    1.00 46.23 46  A 1 
ATOM 365  N NH2 . ARG A 1 46  ? -4.775  -1.895  7.364    1.00 45.34 46  A 1 
ATOM 366  N N   . PHE A 1 47  ? 0.801   2.820   7.228    1.00 80.96 47  A 1 
ATOM 367  C CA  . PHE A 1 47  ? 1.585   2.575   6.016    1.00 80.80 47  A 1 
ATOM 368  C C   . PHE A 1 47  ? 2.475   3.754   5.629    1.00 82.83 47  A 1 
ATOM 369  O O   . PHE A 1 47  ? 3.292   3.630   4.730    1.00 80.06 47  A 1 
ATOM 370  C CB  . PHE A 1 47  ? 0.642   2.206   4.862    1.00 76.99 47  A 1 
ATOM 371  C CG  . PHE A 1 47  ? -0.272  1.029   5.132    1.00 71.78 47  A 1 
ATOM 372  C CD1 . PHE A 1 47  ? 0.178   -0.102  5.825    1.00 62.16 47  A 1 
ATOM 373  C CD2 . PHE A 1 47  ? -1.597  1.049   4.652    1.00 61.70 47  A 1 
ATOM 374  C CE1 . PHE A 1 47  ? -0.664  -1.198  6.033    1.00 56.74 47  A 1 
ATOM 375  C CE2 . PHE A 1 47  ? -2.444  -0.048  4.848    1.00 57.75 47  A 1 
ATOM 376  C CZ  . PHE A 1 47  ? -1.981  -1.184  5.537    1.00 59.76 47  A 1 
ATOM 377  N N   . ILE A 1 48  ? 2.305   4.878   6.288    1.00 82.19 48  A 1 
ATOM 378  C CA  . ILE A 1 48  ? 3.065   6.085   6.020    1.00 83.25 48  A 1 
ATOM 379  C C   . ILE A 1 48  ? 4.332   6.070   6.870    1.00 83.08 48  A 1 
ATOM 380  O O   . ILE A 1 48  ? 4.255   5.983   8.094    1.00 81.19 48  A 1 
ATOM 381  C CB  . ILE A 1 48  ? 2.202   7.342   6.256    1.00 83.14 48  A 1 
ATOM 382  C CG1 . ILE A 1 48  ? 0.967   7.316   5.324    1.00 81.18 48  A 1 
ATOM 383  C CG2 . ILE A 1 48  ? 3.049   8.601   6.040    1.00 81.13 48  A 1 
ATOM 384  C CD1 . ILE A 1 48  ? -0.006  8.478   5.522    1.00 78.19 48  A 1 
ATOM 385  N N   . ASP A 1 49  ? 5.467   6.178   6.208    1.00 84.40 49  A 1 
ATOM 386  C CA  . ASP A 1 49  ? 6.767   6.344   6.842    1.00 84.63 49  A 1 
ATOM 387  C C   . ASP A 1 49  ? 7.083   7.839   7.013    1.00 84.04 49  A 1 
ATOM 388  O O   . ASP A 1 49  ? 7.363   8.322   8.106    1.00 81.33 49  A 1 
ATOM 389  C CB  . ASP A 1 49  ? 7.809   5.628   5.983    1.00 83.33 49  A 1 
ATOM 390  C CG  . ASP A 1 49  ? 9.187   5.587   6.636    1.00 78.17 49  A 1 
ATOM 391  O OD1 . ASP A 1 49  ? 9.230   5.436   7.877    1.00 69.78 49  A 1 
ATOM 392  O OD2 . ASP A 1 49  ? 10.177  5.686   5.885    1.00 68.38 49  A 1 
ATOM 393  N N   . ARG A 1 50  ? 6.945   8.602   5.921    1.00 85.48 50  A 1 
ATOM 394  C CA  . ARG A 1 50  ? 7.217   10.040  5.908    1.00 87.07 50  A 1 
ATOM 395  C C   . ARG A 1 50  ? 6.254   10.783  4.992    1.00 86.99 50  A 1 
ATOM 396  O O   . ARG A 1 50  ? 5.950   10.335  3.897    1.00 84.93 50  A 1 
ATOM 397  C CB  . ARG A 1 50  ? 8.689   10.236  5.501    1.00 83.48 50  A 1 
ATOM 398  C CG  . ARG A 1 50  ? 9.128   11.705  5.567    1.00 73.83 50  A 1 
ATOM 399  C CD  . ARG A 1 50  ? 10.605  11.835  5.201    1.00 72.57 50  A 1 
ATOM 400  N NE  . ARG A 1 50  ? 11.043  13.232  5.247    1.00 62.94 50  A 1 
ATOM 401  C CZ  . ARG A 1 50  ? 12.267  13.680  5.025    1.00 55.17 50  A 1 
ATOM 402  N NH1 . ARG A 1 50  ? 13.242  12.863  4.722    1.00 51.30 50  A 1 
ATOM 403  N NH2 . ARG A 1 50  ? 12.532  14.955  5.102    1.00 48.89 50  A 1 
ATOM 404  N N   . ILE A 1 51  ? 5.840   11.979  5.420    1.00 86.39 51  A 1 
ATOM 405  C CA  . ILE A 1 51  ? 5.087   12.920  4.592    1.00 86.12 51  A 1 
ATOM 406  C C   . ILE A 1 51  ? 5.985   14.124  4.323    1.00 85.85 51  A 1 
ATOM 407  O O   . ILE A 1 51  ? 6.489   14.743  5.259    1.00 83.39 51  A 1 
ATOM 408  C CB  . ILE A 1 51  ? 3.756   13.321  5.251    1.00 85.11 51  A 1 
ATOM 409  C CG1 . ILE A 1 51  ? 2.903   12.065  5.573    1.00 81.67 51  A 1 
ATOM 410  C CG2 . ILE A 1 51  ? 2.991   14.284  4.324    1.00 80.55 51  A 1 
ATOM 411  C CD1 . ILE A 1 51  ? 1.602   12.370  6.307    1.00 77.08 51  A 1 
ATOM 412  N N   . GLN A 1 52  ? 6.172   14.450  3.054    1.00 86.47 52  A 1 
ATOM 413  C CA  . GLN A 1 52  ? 6.859   15.655  2.637    1.00 86.74 52  A 1 
ATOM 414  C C   . GLN A 1 52  ? 5.841   16.615  2.016    1.00 86.84 52  A 1 
ATOM 415  O O   . GLN A 1 52  ? 5.190   16.274  1.029    1.00 85.37 52  A 1 
ATOM 416  C CB  . GLN A 1 52  ? 8.004   15.295  1.682    1.00 84.40 52  A 1 
ATOM 417  C CG  . GLN A 1 52  ? 8.809   16.540  1.281    1.00 76.94 52  A 1 
ATOM 418  C CD  . GLN A 1 52  ? 10.037  16.212  0.427    1.00 74.39 52  A 1 
ATOM 419  O OE1 . GLN A 1 52  ? 10.214  15.134  -0.117   1.00 67.53 52  A 1 
ATOM 420  N NE2 . GLN A 1 52  ? 10.944  17.152  0.281    1.00 62.64 52  A 1 
ATOM 421  N N   . ILE A 1 53  ? 5.719   17.800  2.595    1.00 85.67 53  A 1 
ATOM 422  C CA  . ILE A 1 53  ? 4.849   18.856  2.089    1.00 85.25 53  A 1 
ATOM 423  C C   . ILE A 1 53  ? 5.736   19.869  1.386    1.00 85.43 53  A 1 
ATOM 424  O O   . ILE A 1 53  ? 6.602   20.475  2.021    1.00 83.64 53  A 1 
ATOM 425  C CB  . ILE A 1 53  ? 4.013   19.482  3.223    1.00 84.26 53  A 1 
ATOM 426  C CG1 . ILE A 1 53  ? 3.197   18.403  3.977    1.00 80.71 53  A 1 
ATOM 427  C CG2 . ILE A 1 53  ? 3.091   20.564  2.642    1.00 79.52 53  A 1 
ATOM 428  C CD1 . ILE A 1 53  ? 2.527   18.913  5.261    1.00 73.15 53  A 1 
ATOM 429  N N   . LEU A 1 54  ? 5.521   20.044  0.091    1.00 84.74 54  A 1 
ATOM 430  C CA  . LEU A 1 54  ? 6.185   21.055  -0.712   1.00 84.81 54  A 1 
ATOM 431  C C   . LEU A 1 54  ? 5.197   22.210  -0.915   1.00 85.36 54  A 1 
ATOM 432  O O   . LEU A 1 54  ? 4.177   22.024  -1.587   1.00 83.46 54  A 1 
ATOM 433  C CB  . LEU A 1 54  ? 6.662   20.440  -2.039   1.00 83.36 54  A 1 
ATOM 434  C CG  . LEU A 1 54  ? 7.697   19.313  -1.875   1.00 79.21 54  A 1 
ATOM 435  C CD1 . LEU A 1 54  ? 7.977   18.662  -3.223   1.00 70.41 54  A 1 
ATOM 436  C CD2 . LEU A 1 54  ? 9.027   19.819  -1.311   1.00 70.81 54  A 1 
ATOM 437  N N   . PRO A 1 55  ? 5.435   23.375  -0.303   1.00 84.08 55  A 1 
ATOM 438  C CA  . PRO A 1 55  ? 4.574   24.526  -0.487   1.00 82.98 55  A 1 
ATOM 439  C C   . PRO A 1 55  ? 4.629   25.033  -1.935   1.00 83.29 55  A 1 
ATOM 440  O O   . PRO A 1 55  ? 5.540   24.695  -2.692   1.00 81.34 55  A 1 
ATOM 441  C CB  . PRO A 1 55  ? 5.073   25.563  0.521    1.00 81.44 55  A 1 
ATOM 442  C CG  . PRO A 1 55  ? 6.551   25.241  0.651    1.00 77.57 55  A 1 
ATOM 443  C CD  . PRO A 1 55  ? 6.590   23.721  0.500    1.00 79.94 55  A 1 
ATOM 444  N N   . ARG A 1 56  ? 3.653   25.871  -2.303   1.00 85.78 56  A 1 
ATOM 445  C CA  . ARG A 1 56  ? 3.687   26.599  -3.572   1.00 85.79 56  A 1 
ATOM 446  C C   . ARG A 1 56  ? 4.967   27.436  -3.641   1.00 84.55 56  A 1 
ATOM 447  O O   . ARG A 1 56  ? 5.361   28.043  -2.645   1.00 77.06 56  A 1 
ATOM 448  C CB  . ARG A 1 56  ? 2.448   27.495  -3.725   1.00 82.67 56  A 1 
ATOM 449  C CG  . ARG A 1 56  ? 1.145   26.677  -3.813   1.00 73.36 56  A 1 
ATOM 450  C CD  . ARG A 1 56  ? -0.068  27.596  -3.998   1.00 72.95 56  A 1 
ATOM 451  N NE  . ARG A 1 56  ? -1.305  26.815  -4.087   1.00 66.00 56  A 1 
ATOM 452  C CZ  . ARG A 1 56  ? -2.545  27.298  -4.169   1.00 59.85 56  A 1 
ATOM 453  N NH1 . ARG A 1 56  ? -2.780  28.583  -4.164   1.00 55.43 56  A 1 
ATOM 454  N NH2 . ARG A 1 56  ? -3.549  26.486  -4.251   1.00 55.16 56  A 1 
ATOM 455  N N   . GLY A 1 57  ? 5.587   27.466  -4.810   1.00 79.54 57  A 1 
ATOM 456  C CA  . GLY A 1 57  ? 6.844   28.154  -5.033   1.00 78.65 57  A 1 
ATOM 457  C C   . GLY A 1 57  ? 7.944   27.206  -5.499   1.00 78.91 57  A 1 
ATOM 458  O O   . GLY A 1 57  ? 7.688   26.065  -5.867   1.00 74.49 57  A 1 
ATOM 459  N N   . ASN A 1 58  ? 9.186   27.693  -5.519   1.00 74.74 58  A 1 
ATOM 460  C CA  . ASN A 1 58  ? 10.346  26.940  -6.019   1.00 76.81 58  A 1 
ATOM 461  C C   . ASN A 1 58  ? 10.155  26.326  -7.423   1.00 79.07 58  A 1 
ATOM 462  O O   . ASN A 1 58  ? 10.722  25.282  -7.728   1.00 74.47 58  A 1 
ATOM 463  C CB  . ASN A 1 58  ? 10.818  25.927  -4.951   1.00 73.88 58  A 1 
ATOM 464  C CG  . ASN A 1 58  ? 11.402  26.602  -3.724   1.00 66.38 58  A 1 
ATOM 465  O OD1 . ASN A 1 58  ? 11.662  27.789  -3.695   1.00 57.48 58  A 1 
ATOM 466  N ND2 . ASN A 1 58  ? 11.643  25.844  -2.678   1.00 56.97 58  A 1 
ATOM 467  N N   . GLY A 1 59  ? 9.365   26.981  -8.271   1.00 77.22 59  A 1 
ATOM 468  C CA  . GLY A 1 59  ? 9.078   26.544  -9.639   1.00 78.69 59  A 1 
ATOM 469  C C   . GLY A 1 59  ? 7.883   25.607  -9.792   1.00 81.10 59  A 1 
ATOM 470  O O   . GLY A 1 59  ? 7.609   25.188  -10.907  1.00 76.84 59  A 1 
ATOM 471  N N   . CYS A 1 60  ? 7.149   25.298  -8.712   1.00 79.51 60  A 1 
ATOM 472  C CA  . CYS A 1 60  ? 5.884   24.583  -8.789   1.00 82.17 60  A 1 
ATOM 473  C C   . CYS A 1 60  ? 4.728   25.486  -8.327   1.00 83.09 60  A 1 
ATOM 474  O O   . CYS A 1 60  ? 4.748   25.963  -7.194   1.00 79.87 60  A 1 
ATOM 475  C CB  . CYS A 1 60  ? 5.973   23.282  -7.985   1.00 82.18 60  A 1 
ATOM 476  S SG  . CYS A 1 60  ? 4.534   22.209  -8.232   1.00 80.14 60  A 1 
ATOM 477  N N   . PRO A 1 61  ? 3.701   25.728  -9.169   1.00 85.11 61  A 1 
ATOM 478  C CA  . PRO A 1 61  ? 2.607   26.640  -8.829   1.00 84.68 61  A 1 
ATOM 479  C C   . PRO A 1 61  ? 1.619   26.058  -7.813   1.00 85.80 61  A 1 
ATOM 480  O O   . PRO A 1 61  ? 0.820   26.790  -7.225   1.00 83.69 61  A 1 
ATOM 481  C CB  . PRO A 1 61  ? 1.934   26.937  -10.173  1.00 82.90 61  A 1 
ATOM 482  C CG  . PRO A 1 61  ? 2.157   25.659  -10.975  1.00 80.32 61  A 1 
ATOM 483  C CD  . PRO A 1 61  ? 3.531   25.198  -10.510  1.00 82.95 61  A 1 
ATOM 484  N N   . ARG A 1 62  ? 1.660   24.743  -7.592   1.00 84.80 62  A 1 
ATOM 485  C CA  . ARG A 1 62  ? 0.760   24.018  -6.692   1.00 85.67 62  A 1 
ATOM 486  C C   . ARG A 1 62  ? 1.486   23.497  -5.456   1.00 86.92 62  A 1 
ATOM 487  O O   . ARG A 1 62  ? 2.696   23.286  -5.461   1.00 85.97 62  A 1 
ATOM 488  C CB  . ARG A 1 62  ? 0.016   22.910  -7.457   1.00 82.36 62  A 1 
ATOM 489  C CG  . ARG A 1 62  ? 0.941   21.907  -8.154   1.00 76.26 62  A 1 
ATOM 490  C CD  . ARG A 1 62  ? 0.125   20.817  -8.852   1.00 75.38 62  A 1 
ATOM 491  N NE  . ARG A 1 62  ? 0.980   19.901  -9.612   1.00 69.59 62  A 1 
ATOM 492  C CZ  . ARG A 1 62  ? 0.589   18.753  -10.136  1.00 65.57 62  A 1 
ATOM 493  N NH1 . ARG A 1 62  ? -0.625  18.314  -9.999   1.00 60.14 62  A 1 
ATOM 494  N NH2 . ARG A 1 62  ? 1.428   18.027  -10.818  1.00 60.17 62  A 1 
ATOM 495  N N   . LYS A 1 63  ? 0.717   23.291  -4.389   1.00 87.54 63  A 1 
ATOM 496  C CA  . LYS A 1 63  ? 1.189   22.582  -3.200   1.00 89.01 63  A 1 
ATOM 497  C C   . LYS A 1 63  ? 1.234   21.095  -3.512   1.00 89.49 63  A 1 
ATOM 498  O O   . LYS A 1 63  ? 0.226   20.542  -3.941   1.00 88.06 63  A 1 
ATOM 499  C CB  . LYS A 1 63  ? 0.256   22.908  -2.035   1.00 87.75 63  A 1 
ATOM 500  C CG  . LYS A 1 63  ? 0.667   22.221  -0.728   1.00 84.54 63  A 1 
ATOM 501  C CD  . LYS A 1 63  ? -0.345  22.590  0.363    1.00 82.98 63  A 1 
ATOM 502  C CE  . LYS A 1 63  ? -0.004  21.913  1.682    1.00 74.97 63  A 1 
ATOM 503  N NZ  . LYS A 1 63  ? -1.039  22.204  2.716    1.00 69.07 63  A 1 
ATOM 504  N N   . GLU A 1 64  ? 2.357   20.458  -3.247   1.00 87.81 64  A 1 
ATOM 505  C CA  . GLU A 1 64  ? 2.515   19.020  -3.441   1.00 87.77 64  A 1 
ATOM 506  C C   . GLU A 1 64  ? 2.655   18.317  -2.087   1.00 87.74 64  A 1 
ATOM 507  O O   . GLU A 1 64  ? 3.350   18.799  -1.190   1.00 86.47 64  A 1 
ATOM 508  C CB  . GLU A 1 64  ? 3.736   18.726  -4.320   1.00 86.19 64  A 1 
ATOM 509  C CG  . GLU A 1 64  ? 3.627   19.346  -5.719   1.00 83.09 64  A 1 
ATOM 510  C CD  . GLU A 1 64  ? 4.821   18.936  -6.585   1.00 82.69 64  A 1 
ATOM 511  O OE1 . GLU A 1 64  ? 4.600   18.494  -7.726   1.00 73.54 64  A 1 
ATOM 512  O OE2 . GLU A 1 64  ? 5.978   19.047  -6.121   1.00 75.06 64  A 1 
ATOM 513  N N   . ILE A 1 65  ? 2.000   17.173  -1.949   1.00 89.72 65  A 1 
ATOM 514  C CA  . ILE A 1 65  ? 2.122   16.322  -0.767   1.00 90.12 65  A 1 
ATOM 515  C C   . ILE A 1 65  ? 2.626   14.964  -1.222   1.00 90.05 65  A 1 
ATOM 516  O O   . ILE A 1 65  ? 1.906   14.196  -1.855   1.00 88.59 65  A 1 
ATOM 517  C CB  . ILE A 1 65  ? 0.803   16.236  0.017    1.00 90.03 65  A 1 
ATOM 518  C CG1 . ILE A 1 65  ? 0.314   17.645  0.402    1.00 87.23 65  A 1 
ATOM 519  C CG2 . ILE A 1 65  ? 1.015   15.355  1.261    1.00 86.09 65  A 1 
ATOM 520  C CD1 . ILE A 1 65  ? -1.024  17.655  1.150    1.00 81.81 65  A 1 
ATOM 521  N N   . ILE A 1 66  ? 3.865   14.680  -0.890   1.00 89.09 66  A 1 
ATOM 522  C CA  . ILE A 1 66  ? 4.524   13.423  -1.229   1.00 88.57 66  A 1 
ATOM 523  C C   . ILE A 1 66  ? 4.505   12.533  0.005    1.00 88.55 66  A 1 
ATOM 524  O O   . ILE A 1 66  ? 5.077   12.872  1.041    1.00 87.35 66  A 1 
ATOM 525  C CB  . ILE A 1 66  ? 5.950   13.658  -1.763   1.00 87.59 66  A 1 
ATOM 526  C CG1 . ILE A 1 66  ? 5.948   14.677  -2.932   1.00 84.71 66  A 1 
ATOM 527  C CG2 . ILE A 1 66  ? 6.553   12.317  -2.199   1.00 83.38 66  A 1 
ATOM 528  C CD1 . ILE A 1 66  ? 7.338   15.026  -3.454   1.00 78.52 66  A 1 
ATOM 529  N N   . VAL A 1 67  ? 3.856   11.385  -0.110   1.00 87.47 67  A 1 
ATOM 530  C CA  . VAL A 1 67  ? 3.788   10.372  0.940    1.00 87.48 67  A 1 
ATOM 531  C C   . VAL A 1 67  ? 4.768   9.258   0.610    1.00 87.37 67  A 1 
ATOM 532  O O   . VAL A 1 67  ? 4.638   8.566   -0.393   1.00 86.45 67  A 1 
ATOM 533  C CB  . VAL A 1 67  ? 2.352   9.856   1.114    1.00 87.38 67  A 1 
ATOM 534  C CG1 . VAL A 1 67  ? 2.290   8.754   2.167    1.00 78.69 67  A 1 
ATOM 535  C CG2 . VAL A 1 67  ? 1.426   10.985  1.565    1.00 77.20 67  A 1 
ATOM 536  N N   . TRP A 1 68  ? 5.750   9.087   1.479    1.00 86.81 68  A 1 
ATOM 537  C CA  . TRP A 1 68  ? 6.666   7.959   1.475    1.00 86.05 68  A 1 
ATOM 538  C C   . TRP A 1 68  ? 6.056   6.866   2.331    1.00 86.39 68  A 1 
ATOM 539  O O   . TRP A 1 68  ? 5.810   7.070   3.523    1.00 83.97 68  A 1 
ATOM 540  C CB  . TRP A 1 68  ? 8.026   8.398   2.029    1.00 83.81 68  A 1 
ATOM 541  C CG  . TRP A 1 68  ? 8.701   9.478   1.249    1.00 81.75 68  A 1 
ATOM 542  C CD1 . TRP A 1 68  ? 8.310   10.779  1.179    1.00 68.72 68  A 1 
ATOM 543  C CD2 . TRP A 1 68  ? 9.868   9.365   0.384    1.00 75.58 68  A 1 
ATOM 544  N NE1 . TRP A 1 68  ? 9.163   11.468  0.326    1.00 67.46 68  A 1 
ATOM 545  C CE2 . TRP A 1 68  ? 10.129  10.640  -0.176   1.00 70.76 68  A 1 
ATOM 546  C CE3 . TRP A 1 68  ? 10.730  8.303   0.035    1.00 70.55 68  A 1 
ATOM 547  C CZ2 . TRP A 1 68  ? 11.199  10.859  -1.069   1.00 71.31 68  A 1 
ATOM 548  C CZ3 . TRP A 1 68  ? 11.795  8.526   -0.846   1.00 69.28 68  A 1 
ATOM 549  C CH2 . TRP A 1 68  ? 12.018  9.789   -1.398   1.00 69.07 68  A 1 
ATOM 550  N N   . LYS A 1 69  ? 5.796   5.710   1.743    1.00 82.36 69  A 1 
ATOM 551  C CA  . LYS A 1 69  ? 5.224   4.585   2.476    1.00 83.11 69  A 1 
ATOM 552  C C   . LYS A 1 69  ? 6.315   3.665   3.015    1.00 82.59 69  A 1 
ATOM 553  O O   . LYS A 1 69  ? 7.408   3.596   2.467    1.00 80.93 69  A 1 
ATOM 554  C CB  . LYS A 1 69  ? 4.249   3.805   1.597    1.00 81.66 69  A 1 
ATOM 555  C CG  . LYS A 1 69  ? 3.116   4.672   1.056    1.00 78.56 69  A 1 
ATOM 556  C CD  . LYS A 1 69  ? 2.185   3.767   0.257    1.00 76.52 69  A 1 
ATOM 557  C CE  . LYS A 1 69  ? 1.216   4.586   -0.555   1.00 70.21 69  A 1 
ATOM 558  N NZ  . LYS A 1 69  ? 0.761   3.782   -1.695   1.00 66.62 69  A 1 
ATOM 559  N N   . LYS A 1 70  ? 5.967   2.898   4.037    1.00 79.49 70  A 1 
ATOM 560  C CA  . LYS A 1 70  ? 6.868   1.906   4.648    1.00 80.30 70  A 1 
ATOM 561  C C   . LYS A 1 70  ? 7.382   0.865   3.642    1.00 78.82 70  A 1 
ATOM 562  O O   . LYS A 1 70  ? 8.491   0.358   3.794    1.00 75.26 70  A 1 
ATOM 563  C CB  . LYS A 1 70  ? 6.157   1.192   5.809    1.00 79.15 70  A 1 
ATOM 564  C CG  . LYS A 1 70  ? 5.897   2.102   7.019    1.00 76.67 70  A 1 
ATOM 565  C CD  . LYS A 1 70  ? 5.302   1.285   8.181    1.00 74.63 70  A 1 
ATOM 566  C CE  . LYS A 1 70  ? 5.076   2.129   9.431    1.00 69.04 70  A 1 
ATOM 567  N NZ  . LYS A 1 70  ? 4.548   1.327   10.552   1.00 65.12 70  A 1 
ATOM 568  N N   . ASN A 1 71  ? 6.623   0.567   2.610    1.00 78.89 71  A 1 
ATOM 569  C CA  . ASN A 1 71  ? 7.042   -0.320  1.522    1.00 77.30 71  A 1 
ATOM 570  C C   . ASN A 1 71  ? 7.991   0.346   0.493    1.00 77.52 71  A 1 
ATOM 571  O O   . ASN A 1 71  ? 8.191   -0.205  -0.581   1.00 73.11 71  A 1 
ATOM 572  C CB  . ASN A 1 71  ? 5.792   -0.933  0.855    1.00 73.82 71  A 1 
ATOM 573  C CG  . ASN A 1 71  ? 5.031   0.055   -0.002   1.00 68.31 71  A 1 
ATOM 574  O OD1 . ASN A 1 71  ? 5.227   1.257   0.057    1.00 59.62 71  A 1 
ATOM 575  N ND2 . ASN A 1 71  ? 4.129   -0.422  -0.827   1.00 61.12 71  A 1 
ATOM 576  N N   . LYS A 1 72  ? 8.528   1.511   0.799    1.00 75.43 72  A 1 
ATOM 577  C CA  . LYS A 1 72  ? 9.387   2.345   -0.067   1.00 77.39 72  A 1 
ATOM 578  C C   . LYS A 1 72  ? 8.701   2.938   -1.309   1.00 78.21 72  A 1 
ATOM 579  O O   . LYS A 1 72  ? 9.348   3.645   -2.069   1.00 72.89 72  A 1 
ATOM 580  C CB  . LYS A 1 72  ? 10.681  1.602   -0.451   1.00 74.08 72  A 1 
ATOM 581  C CG  . LYS A 1 72  ? 11.454  1.021   0.744    1.00 68.52 72  A 1 
ATOM 582  C CD  . LYS A 1 72  ? 12.717  0.304   0.242    1.00 60.89 72  A 1 
ATOM 583  C CE  . LYS A 1 72  ? 13.509  -0.271  1.411    1.00 53.75 72  A 1 
ATOM 584  N NZ  . LYS A 1 72  ? 14.725  -0.985  0.944    1.00 46.14 72  A 1 
ATOM 585  N N   . SER A 1 73  ? 7.410   2.704   -1.497   1.00 78.99 73  A 1 
ATOM 586  C CA  . SER A 1 73  ? 6.668   3.375   -2.559   1.00 78.76 73  A 1 
ATOM 587  C C   . SER A 1 73  ? 6.451   4.853   -2.208   1.00 80.28 73  A 1 
ATOM 588  O O   . SER A 1 73  ? 6.310   5.224   -1.041   1.00 77.82 73  A 1 
ATOM 589  C CB  . SER A 1 73  ? 5.354   2.662   -2.889   1.00 73.31 73  A 1 
ATOM 590  O OG  . SER A 1 73  ? 4.398   2.794   -1.864   1.00 63.22 73  A 1 
ATOM 591  N N   . ILE A 1 74  ? 6.429   5.686   -3.225   1.00 82.52 74  A 1 
ATOM 592  C CA  . ILE A 1 74  ? 6.224   7.123   -3.089   1.00 83.05 74  A 1 
ATOM 593  C C   . ILE A 1 74  ? 4.974   7.479   -3.880   1.00 83.50 74  A 1 
ATOM 594  O O   . ILE A 1 74  ? 4.893   7.175   -5.063   1.00 80.21 74  A 1 
ATOM 595  C CB  . ILE A 1 74  ? 7.456   7.914   -3.570   1.00 80.37 74  A 1 
ATOM 596  C CG1 . ILE A 1 74  ? 8.736   7.441   -2.852   1.00 73.22 74  A 1 
ATOM 597  C CG2 . ILE A 1 74  ? 7.216   9.417   -3.346   1.00 72.26 74  A 1 
ATOM 598  C CD1 . ILE A 1 74  ? 10.024  8.090   -3.364   1.00 66.22 74  A 1 
ATOM 599  N N   . VAL A 1 75  ? 4.011   8.115   -3.214   1.00 85.15 75  A 1 
ATOM 600  C CA  . VAL A 1 75  ? 2.744   8.498   -3.820   1.00 85.39 75  A 1 
ATOM 601  C C   . VAL A 1 75  ? 2.522   9.981   -3.595   1.00 86.23 75  A 1 
ATOM 602  O O   . VAL A 1 75  ? 2.666   10.475  -2.478   1.00 85.23 75  A 1 
ATOM 603  C CB  . VAL A 1 75  ? 1.581   7.656   -3.260   1.00 82.93 75  A 1 
ATOM 604  C CG1 . VAL A 1 75  ? 0.240   8.046   -3.877   1.00 71.73 75  A 1 
ATOM 605  C CG2 . VAL A 1 75  ? 1.806   6.174   -3.569   1.00 68.63 75  A 1 
ATOM 606  N N   . CYS A 1 76  ? 2.171   10.680  -4.654   1.00 86.39 76  A 1 
ATOM 607  C CA  . CYS A 1 76  ? 1.724   12.048  -4.563   1.00 86.16 76  A 1 
ATOM 608  C C   . CYS A 1 76  ? 0.232   12.072  -4.238   1.00 86.78 76  A 1 
ATOM 609  O O   . CYS A 1 76  ? -0.556  11.393  -4.898   1.00 84.63 76  A 1 
ATOM 610  C CB  . CYS A 1 76  ? 2.050   12.756  -5.866   1.00 84.88 76  A 1 
ATOM 611  S SG  . CYS A 1 76  ? 3.845   13.008  -6.039   1.00 80.35 76  A 1 
ATOM 612  N N   . VAL A 1 77  ? -0.146  12.810  -3.194   1.00 88.71 77  A 1 
ATOM 613  C CA  . VAL A 1 77  ? -1.518  12.882  -2.703   1.00 89.28 77  A 1 
ATOM 614  C C   . VAL A 1 77  ? -2.093  14.242  -3.050   1.00 89.66 77  A 1 
ATOM 615  O O   . VAL A 1 77  ? -1.437  15.262  -2.838   1.00 89.25 77  A 1 
ATOM 616  C CB  . VAL A 1 77  ? -1.564  12.626  -1.192   1.00 89.01 77  A 1 
ATOM 617  C CG1 . VAL A 1 77  ? -2.992  12.723  -0.652   1.00 77.91 77  A 1 
ATOM 618  C CG2 . VAL A 1 77  ? -1.038  11.229  -0.862   1.00 74.12 77  A 1 
ATOM 619  N N   . ASP A 1 78  ? -3.325  14.251  -3.534   1.00 89.33 78  A 1 
ATOM 620  C CA  . ASP A 1 78  ? -4.080  15.471  -3.771   1.00 89.87 78  A 1 
ATOM 621  C C   . ASP A 1 78  ? -4.244  16.256  -2.455   1.00 90.34 78  A 1 
ATOM 622  O O   . ASP A 1 78  ? -4.839  15.745  -1.502   1.00 90.09 78  A 1 
ATOM 623  C CB  . ASP A 1 78  ? -5.436  15.113  -4.404   1.00 89.30 78  A 1 
ATOM 624  C CG  . ASP A 1 78  ? -6.346  16.320  -4.657   1.00 85.51 78  A 1 
ATOM 625  O OD1 . ASP A 1 78  ? -5.918  17.475  -4.378   1.00 74.78 78  A 1 
ATOM 626  O OD2 . ASP A 1 78  ? -7.504  16.096  -5.049   1.00 74.43 78  A 1 
ATOM 627  N N   . PRO A 1 79  ? -3.747  17.500  -2.378   1.00 90.96 79  A 1 
ATOM 628  C CA  . PRO A 1 79  ? -3.905  18.350  -1.204   1.00 90.57 79  A 1 
ATOM 629  C C   . PRO A 1 79  ? -5.368  18.624  -0.829   1.00 90.93 79  A 1 
ATOM 630  O O   . PRO A 1 79  ? -5.628  18.984  0.328    1.00 88.94 79  A 1 
ATOM 631  C CB  . PRO A 1 79  ? -3.186  19.655  -1.551   1.00 89.15 79  A 1 
ATOM 632  C CG  . PRO A 1 79  ? -2.185  19.256  -2.625   1.00 85.79 79  A 1 
ATOM 633  C CD  . PRO A 1 79  ? -2.925  18.166  -3.378   1.00 87.99 79  A 1 
ATOM 634  N N   . GLN A 1 80  ? -6.306  18.464  -1.765   1.00 90.44 80  A 1 
ATOM 635  C CA  . GLN A 1 80  ? -7.734  18.649  -1.523   1.00 90.34 80  A 1 
ATOM 636  C C   . GLN A 1 80  ? -8.401  17.417  -0.897   1.00 90.42 80  A 1 
ATOM 637  O O   . GLN A 1 80  ? -9.502  17.528  -0.361   1.00 87.85 80  A 1 
ATOM 638  C CB  . GLN A 1 80  ? -8.450  19.023  -2.842   1.00 89.15 80  A 1 
ATOM 639  C CG  . GLN A 1 80  ? -7.913  20.306  -3.483   1.00 83.51 80  A 1 
ATOM 640  C CD  . GLN A 1 80  ? -8.110  21.550  -2.610   1.00 76.05 80  A 1 
ATOM 641  O OE1 . GLN A 1 80  ? -8.845  21.589  -1.630   1.00 65.30 80  A 1 
ATOM 642  N NE2 . GLN A 1 80  ? -7.452  22.645  -2.929   1.00 62.76 80  A 1 
ATOM 643  N N   . ALA A 1 81  ? -7.742  16.262  -0.904   1.00 88.89 81  A 1 
ATOM 644  C CA  . ALA A 1 81  ? -8.288  15.058  -0.295   1.00 88.04 81  A 1 
ATOM 645  C C   . ALA A 1 81  ? -8.557  15.269  1.210    1.00 88.28 81  A 1 
ATOM 646  O O   . ALA A 1 81  ? -7.677  15.636  1.988    1.00 87.17 81  A 1 
ATOM 647  C CB  . ALA A 1 81  ? -7.339  13.883  -0.556   1.00 87.18 81  A 1 
ATOM 648  N N   . GLU A 1 82  ? -9.789  14.979  1.647    1.00 86.95 82  A 1 
ATOM 649  C CA  . GLU A 1 82  ? -10.230 15.264  3.013    1.00 87.31 82  A 1 
ATOM 650  C C   . GLU A 1 82  ? -9.381  14.548  4.078    1.00 87.38 82  A 1 
ATOM 651  O O   . GLU A 1 82  ? -9.011  15.113  5.117    1.00 84.11 82  A 1 
ATOM 652  C CB  . GLU A 1 82  ? -11.703 14.845  3.133    1.00 85.59 82  A 1 
ATOM 653  C CG  . GLU A 1 82  ? -12.369 15.466  4.355    1.00 72.68 82  A 1 
ATOM 654  C CD  . GLU A 1 82  ? -13.763 14.931  4.662    1.00 64.93 82  A 1 
ATOM 655  O OE1 . GLU A 1 82  ? -14.302 15.362  5.711    1.00 56.52 82  A 1 
ATOM 656  O OE2 . GLU A 1 82  ? -14.225 14.004  3.971    1.00 57.03 82  A 1 
ATOM 657  N N   . TRP A 1 83  ? -9.000  13.306  3.799    1.00 87.59 83  A 1 
ATOM 658  C CA  . TRP A 1 83  ? -8.213  12.507  4.735    1.00 87.35 83  A 1 
ATOM 659  C C   . TRP A 1 83  ? -6.800  13.074  4.966    1.00 88.08 83  A 1 
ATOM 660  O O   . TRP A 1 83  ? -6.293  13.004  6.092    1.00 86.39 83  A 1 
ATOM 661  C CB  . TRP A 1 83  ? -8.159  11.063  4.240    1.00 86.35 83  A 1 
ATOM 662  C CG  . TRP A 1 83  ? -7.300  10.835  3.030    1.00 86.21 83  A 1 
ATOM 663  C CD1 . TRP A 1 83  ? -7.716  10.799  1.748    1.00 82.69 83  A 1 
ATOM 664  C CD2 . TRP A 1 83  ? -5.856  10.618  2.996    1.00 85.00 83  A 1 
ATOM 665  N NE1 . TRP A 1 83  ? -6.637  10.564  0.915    1.00 82.22 83  A 1 
ATOM 666  C CE2 . TRP A 1 83  ? -5.472  10.447  1.639    1.00 83.57 83  A 1 
ATOM 667  C CE3 . TRP A 1 83  ? -4.857  10.539  3.983    1.00 83.94 83  A 1 
ATOM 668  C CZ2 . TRP A 1 83  ? -4.146  10.197  1.263    1.00 83.63 83  A 1 
ATOM 669  C CZ3 . TRP A 1 83  ? -3.528  10.297  3.607    1.00 83.29 83  A 1 
ATOM 670  C CH2 . TRP A 1 83  ? -3.169  10.129  2.266    1.00 82.98 83  A 1 
ATOM 671  N N   . ILE A 1 84  ? -6.169  13.649  3.953    1.00 88.53 84  A 1 
ATOM 672  C CA  . ILE A 1 84  ? -4.829  14.235  4.101    1.00 88.90 84  A 1 
ATOM 673  C C   . ILE A 1 84  ? -4.900  15.564  4.847    1.00 87.91 84  A 1 
ATOM 674  O O   . ILE A 1 84  ? -4.030  15.836  5.672    1.00 86.42 84  A 1 
ATOM 675  C CB  . ILE A 1 84  ? -4.079  14.338  2.747    1.00 88.81 84  A 1 
ATOM 676  C CG1 . ILE A 1 84  ? -2.556  14.519  2.925    1.00 81.55 84  A 1 
ATOM 677  C CG2 . ILE A 1 84  ? -4.596  15.483  1.860    1.00 81.44 84  A 1 
ATOM 678  C CD1 . ILE A 1 84  ? -1.832  13.300  3.502    1.00 75.78 84  A 1 
ATOM 679  N N   . GLN A 1 85  ? -5.965  16.343  4.656    1.00 88.51 85  A 1 
ATOM 680  C CA  . GLN A 1 85  ? -6.205  17.566  5.424    1.00 88.23 85  A 1 
ATOM 681  C C   . GLN A 1 85  ? -6.340  17.251  6.920    1.00 87.74 85  A 1 
ATOM 682  O O   . GLN A 1 85  ? -5.590  17.806  7.735    1.00 86.07 85  A 1 
ATOM 683  C CB  . GLN A 1 85  ? -7.449  18.284  4.902    1.00 88.02 85  A 1 
ATOM 684  C CG  . GLN A 1 85  ? -7.267  18.838  3.478    1.00 84.03 85  A 1 
ATOM 685  C CD  . GLN A 1 85  ? -8.490  19.639  3.017    1.00 80.55 85  A 1 
ATOM 686  O OE1 . GLN A 1 85  ? -9.394  19.927  3.783    1.00 71.81 85  A 1 
ATOM 687  N NE2 . GLN A 1 85  ? -8.543  20.044  1.776    1.00 68.61 85  A 1 
ATOM 688  N N   . ARG A 1 86  ? -7.174  16.274  7.285    1.00 86.04 86  A 1 
ATOM 689  C CA  . ARG A 1 86  ? -7.313  15.806  8.674    1.00 85.22 86  A 1 
ATOM 690  C C   . ARG A 1 86  ? -5.983  15.290  9.243    1.00 84.61 86  A 1 
ATOM 691  O O   . ARG A 1 86  ? -5.649  15.545  10.401   1.00 82.82 86  A 1 
ATOM 692  C CB  . ARG A 1 86  ? -8.375  14.697  8.752    1.00 85.54 86  A 1 
ATOM 693  C CG  . ARG A 1 86  ? -9.802  15.206  8.488    1.00 76.40 86  A 1 
ATOM 694  C CD  . ARG A 1 86  ? -10.793 14.033  8.606    1.00 74.32 86  A 1 
ATOM 695  N NE  . ARG A 1 86  ? -12.164 14.405  8.246    1.00 65.47 86  A 1 
ATOM 696  C CZ  . ARG A 1 86  ? -13.256 13.684  8.448    1.00 58.58 86  A 1 
ATOM 697  N NH1 . ARG A 1 86  ? -13.228 12.545  9.065    1.00 53.50 86  A 1 
ATOM 698  N NH2 . ARG A 1 86  ? -14.404 14.089  8.007    1.00 51.74 86  A 1 
ATOM 699  N N   . MET A 1 87  ? -5.199  14.580  8.445    1.00 84.13 87  A 1 
ATOM 700  C CA  . MET A 1 87  ? -3.900  14.086  8.885    1.00 82.25 87  A 1 
ATOM 701  C C   . MET A 1 87  ? -2.900  15.227  9.125    1.00 81.91 87  A 1 
ATOM 702  O O   . MET A 1 87  ? -2.192  15.214  10.139   1.00 80.37 87  A 1 
ATOM 703  C CB  . MET A 1 87  ? -3.349  13.073  7.873    1.00 80.54 87  A 1 
ATOM 704  C CG  . MET A 1 87  ? -2.176  12.302  8.493    1.00 72.73 87  A 1 
ATOM 705  S SD  . MET A 1 87  ? -1.458  10.995  7.477    1.00 68.48 87  A 1 
ATOM 706  C CE  . MET A 1 87  ? -2.867  9.897   7.232    1.00 60.39 87  A 1 
ATOM 707  N N   . MET A 1 88  ? -2.875  16.231  8.261    1.00 81.77 88  A 1 
ATOM 708  C CA  . MET A 1 88  ? -2.036  17.421  8.425    1.00 80.99 88  A 1 
ATOM 709  C C   . MET A 1 88  ? -2.413  18.222  9.671    1.00 80.73 88  A 1 
ATOM 710  O O   . MET A 1 88  ? -1.511  18.657  10.386   1.00 79.03 88  A 1 
ATOM 711  C CB  . MET A 1 88  ? -2.122  18.321  7.190    1.00 80.23 88  A 1 
ATOM 712  C CG  . MET A 1 88  ? -1.354  17.738  6.005    1.00 74.95 88  A 1 
ATOM 713  S SD  . MET A 1 88  ? -1.204  18.883  4.601    1.00 69.52 88  A 1 
ATOM 714  C CE  . MET A 1 88  ? -2.936  19.051  4.096    1.00 60.97 88  A 1 
ATOM 715  N N   . GLU A 1 89  ? -3.695  18.360  9.992    1.00 82.32 89  A 1 
ATOM 716  C CA  . GLU A 1 89  ? -4.120  19.026  11.225   1.00 83.14 89  A 1 
ATOM 717  C C   . GLU A 1 89  ? -3.610  18.316  12.475   1.00 82.16 89  A 1 
ATOM 718  O O   . GLU A 1 89  ? -3.098  18.962  13.399   1.00 81.23 89  A 1 
ATOM 719  C CB  . GLU A 1 89  ? -5.645  19.068  11.314   1.00 83.86 89  A 1 
ATOM 720  C CG  . GLU A 1 89  ? -6.268  20.092  10.374   1.00 72.51 89  A 1 
ATOM 721  C CD  . GLU A 1 89  ? -7.757  20.295  10.691   1.00 66.68 89  A 1 
ATOM 722  O OE1 . GLU A 1 89  ? -8.253  21.376  10.327   1.00 58.55 89  A 1 
ATOM 723  O OE2 . GLU A 1 89  ? -8.337  19.408  11.358   1.00 59.88 89  A 1 
ATOM 724  N N   . VAL A 1 90  ? -3.694  16.990  12.514   1.00 82.44 90  A 1 
ATOM 725  C CA  . VAL A 1 90  ? -3.181  16.210  13.647   1.00 79.84 90  A 1 
ATOM 726  C C   . VAL A 1 90  ? -1.664  16.341  13.777   1.00 78.93 90  A 1 
ATOM 727  O O   . VAL A 1 90  ? -1.155  16.486  14.894   1.00 77.16 90  A 1 
ATOM 728  C CB  . VAL A 1 90  ? -3.601  14.733  13.539   1.00 78.69 90  A 1 
ATOM 729  C CG1 . VAL A 1 90  ? -2.972  13.876  14.650   1.00 71.97 90  A 1 
ATOM 730  C CG2 . VAL A 1 90  ? -5.115  14.598  13.652   1.00 71.37 90  A 1 
ATOM 731  N N   . LEU A 1 91  ? -0.936  16.341  12.669   1.00 77.04 91  A 1 
ATOM 732  C CA  . LEU A 1 91  ? 0.514   16.551  12.676   1.00 74.75 91  A 1 
ATOM 733  C C   . LEU A 1 91  ? 0.869   17.964  13.152   1.00 73.00 91  A 1 
ATOM 734  O O   . LEU A 1 91  ? 1.790   18.120  13.954   1.00 70.88 91  A 1 
ATOM 735  C CB  . LEU A 1 91  ? 1.086   16.279  11.280   1.00 73.28 91  A 1 
ATOM 736  C CG  . LEU A 1 91  ? 1.099   14.790  10.880   1.00 68.09 91  A 1 
ATOM 737  C CD1 . LEU A 1 91  ? 1.480   14.657  9.403    1.00 62.57 91  A 1 
ATOM 738  C CD2 . LEU A 1 91  ? 2.099   13.974  11.701   1.00 62.74 91  A 1 
ATOM 739  N N   . ARG A 1 92  ? 0.106   18.967  12.734   1.00 74.91 92  A 1 
ATOM 740  C CA  . ARG A 1 92  ? 0.290   20.358  13.157   1.00 76.04 92  A 1 
ATOM 741  C C   . ARG A 1 92  ? 0.051   20.527  14.654   1.00 74.10 92  A 1 
ATOM 742  O O   . ARG A 1 92  ? 0.878   21.116  15.331   1.00 74.20 92  A 1 
ATOM 743  C CB  . ARG A 1 92  ? -0.630  21.261  12.322   1.00 75.32 92  A 1 
ATOM 744  C CG  . ARG A 1 92  ? 0.000   22.630  12.046   1.00 67.70 92  A 1 
ATOM 745  C CD  . ARG A 1 92  ? -0.955  23.485  11.228   1.00 66.16 92  A 1 
ATOM 746  N NE  . ARG A 1 92  ? -0.253  24.502  10.417   1.00 58.45 92  A 1 
ATOM 747  C CZ  . ARG A 1 92  ? -0.818  25.322  9.543    1.00 52.42 92  A 1 
ATOM 748  N NH1 . ARG A 1 92  ? -2.107  25.363  9.377    1.00 49.59 92  A 1 
ATOM 749  N NH2 . ARG A 1 92  ? -0.078  26.113  8.820    1.00 47.84 92  A 1 
ATOM 750  N N   . LYS A 1 93  ? -1.027  19.933  15.184   1.00 78.63 93  A 1 
ATOM 751  C CA  . LYS A 1 93  ? -1.336  19.939  16.626   1.00 80.42 93  A 1 
ATOM 752  C C   . LYS A 1 93  ? -0.243  19.255  17.455   1.00 77.88 93  A 1 
ATOM 753  O O   . LYS A 1 93  ? 0.130   19.773  18.499   1.00 75.13 93  A 1 
ATOM 754  C CB  . LYS A 1 93  ? -2.708  19.297  16.894   1.00 80.04 93  A 1 
ATOM 755  C CG  . LYS A 1 93  ? -3.868  20.219  16.499   1.00 73.80 93  A 1 
ATOM 756  C CD  . LYS A 1 93  ? -5.235  19.568  16.787   1.00 69.96 93  A 1 
ATOM 757  C CE  . LYS A 1 93  ? -6.362  20.519  16.368   1.00 62.13 93  A 1 
ATOM 758  N NZ  . LYS A 1 93  ? -7.722  19.957  16.578   1.00 56.49 93  A 1 
ATOM 759  N N   . ARG A 1 94  ? 0.304   18.139  16.981   1.00 71.22 94  A 1 
ATOM 760  C CA  . ARG A 1 94  ? 1.435   17.481  17.667   1.00 70.75 94  A 1 
ATOM 761  C C   . ARG A 1 94  ? 2.705   18.326  17.643   1.00 67.44 94  A 1 
ATOM 762  O O   . ARG A 1 94  ? 3.394   18.385  18.653   1.00 64.68 94  A 1 
ATOM 763  C CB  . ARG A 1 94  ? 1.714   16.091  17.069   1.00 69.34 94  A 1 
ATOM 764  C CG  . ARG A 1 94  ? 0.767   15.034  17.628   1.00 63.47 94  A 1 
ATOM 765  C CD  . ARG A 1 94  ? 1.180   13.644  17.115   1.00 60.50 94  A 1 
ATOM 766  N NE  . ARG A 1 94  ? 0.379   12.583  17.728   1.00 54.74 94  A 1 
ATOM 767  C CZ  . ARG A 1 94  ? 0.531   11.279  17.538   1.00 50.15 94  A 1 
ATOM 768  N NH1 . ARG A 1 94  ? 1.435   10.814  16.719   1.00 47.01 94  A 1 
ATOM 769  N NH2 . ARG A 1 94  ? -0.220  10.420  18.179   1.00 45.37 94  A 1 
ATOM 770  N N   . SER A 1 95  ? 2.996   18.985  16.542   1.00 66.48 95  A 1 
ATOM 771  C CA  . SER A 1 95  ? 4.168   19.865  16.446   1.00 66.75 95  A 1 
ATOM 772  C C   . SER A 1 95  ? 4.033   21.101  17.340   1.00 64.91 95  A 1 
ATOM 773  O O   . SER A 1 95  ? 5.005   21.493  17.974   1.00 61.97 95  A 1 
ATOM 774  C CB  . SER A 1 95  ? 4.379   20.288  14.996   1.00 64.39 95  A 1 
ATOM 775  O OG  . SER A 1 95  ? 5.539   21.079  14.868   1.00 57.39 95  A 1 
ATOM 776  N N   . SER A 1 96  ? 2.834   21.672  17.442   1.00 66.43 96  A 1 
ATOM 777  C CA  . SER A 1 96  ? 2.612   22.835  18.307   1.00 69.28 96  A 1 
ATOM 778  C C   . SER A 1 96  ? 2.658   22.486  19.796   1.00 66.87 96  A 1 
ATOM 779  O O   . SER A 1 96  ? 3.132   23.295  20.585   1.00 61.51 96  A 1 
ATOM 780  C CB  . SER A 1 96  ? 1.282   23.524  17.973   1.00 66.91 96  A 1 
ATOM 781  O OG  . SER A 1 96  ? 0.178   22.671  18.150   1.00 59.21 96  A 1 
ATOM 782  N N   . SER A 1 97  ? 2.233   21.286  20.180   1.00 64.00 97  A 1 
ATOM 783  C CA  . SER A 1 97  ? 2.285   20.864  21.588   1.00 65.77 97  A 1 
ATOM 784  C C   . SER A 1 97  ? 3.700   20.574  22.093   1.00 62.05 97  A 1 
ATOM 785  O O   . SER A 1 97  ? 3.932   20.581  23.290   1.00 58.08 97  A 1 
ATOM 786  C CB  . SER A 1 97  ? 1.403   19.624  21.812   1.00 64.22 97  A 1 
ATOM 787  O OG  . SER A 1 97  ? 1.883   18.489  21.130   1.00 57.30 97  A 1 
ATOM 788  N N   . THR A 1 98  ? 4.649   20.318  21.197   1.00 57.16 98  A 1 
ATOM 789  C CA  . THR A 1 98  ? 6.048   20.089  21.556   1.00 56.98 98  A 1 
ATOM 790  C C   . THR A 1 98  ? 6.893   21.365  21.578   1.00 53.38 98  A 1 
ATOM 791  O O   . THR A 1 98  ? 8.038   21.312  22.021   1.00 50.77 98  A 1 
ATOM 792  C CB  . THR A 1 98  ? 6.720   19.056  20.640   1.00 54.90 98  A 1 
ATOM 793  O OG1 . THR A 1 98  ? 6.365   19.228  19.291   1.00 49.86 98  A 1 
ATOM 794  C CG2 . THR A 1 98  ? 6.311   17.633  21.024   1.00 50.24 98  A 1 
ATOM 795  N N   . LEU A 1 99  ? 6.362   22.497  21.120   1.00 44.62 99  A 1 
ATOM 796  C CA  . LEU A 1 99  ? 7.050   23.770  21.309   1.00 45.94 99  A 1 
ATOM 797  C C   . LEU A 1 99  ? 7.026   24.103  22.802   1.00 44.13 99  A 1 
ATOM 798  O O   . LEU A 1 99  ? 5.939   24.214  23.375   1.00 43.11 99  A 1 
ATOM 799  C CB  . LEU A 1 99  ? 6.394   24.872  20.461   1.00 44.53 99  A 1 
ATOM 800  C CG  . LEU A 1 99  ? 6.886   24.857  19.004   1.00 41.23 99  A 1 
ATOM 801  C CD1 . LEU A 1 99  ? 5.932   25.636  18.105   1.00 39.00 99  A 1 
ATOM 802  C CD2 . LEU A 1 99  ? 8.274   25.496  18.868   1.00 40.31 99  A 1 
ATOM 803  N N   . PRO A 1 100 ? 8.188   24.250  23.454   1.00 45.16 100 A 1 
ATOM 804  C CA  . PRO A 1 100 ? 8.230   24.677  24.834   1.00 47.35 100 A 1 
ATOM 805  C C   . PRO A 1 100 ? 7.533   26.032  24.925   1.00 45.97 100 A 1 
ATOM 806  O O   . PRO A 1 100 ? 7.799   26.930  24.127   1.00 45.36 100 A 1 
ATOM 807  C CB  . PRO A 1 100 ? 9.717   24.733  25.215   1.00 46.62 100 A 1 
ATOM 808  C CG  . PRO A 1 100 ? 10.423  24.923  23.867   1.00 45.49 100 A 1 
ATOM 809  C CD  . PRO A 1 100 ? 9.511   24.194  22.881   1.00 49.63 100 A 1 
ATOM 810  N N   . VAL A 1 101 ? 6.632   26.169  25.894   1.00 39.67 101 A 1 
ATOM 811  C CA  . VAL A 1 101 ? 5.972   27.441  26.181   1.00 39.63 101 A 1 
ATOM 812  C C   . VAL A 1 101 ? 7.081   28.466  26.414   1.00 37.16 101 A 1 
ATOM 813  O O   . VAL A 1 101 ? 7.906   28.251  27.305   1.00 36.26 101 A 1 
ATOM 814  C CB  . VAL A 1 101 ? 5.057   27.346  27.422   1.00 38.78 101 A 1 
ATOM 815  C CG1 . VAL A 1 101 ? 4.391   28.690  27.739   1.00 33.27 101 A 1 
ATOM 816  C CG2 . VAL A 1 101 ? 3.953   26.305  27.205   1.00 37.64 101 A 1 
ATOM 817  N N   . PRO A 1 102 ? 7.157   29.542  25.619   1.00 36.91 102 A 1 
ATOM 818  C CA  . PRO A 1 102 ? 8.162   30.554  25.861   1.00 39.15 102 A 1 
ATOM 819  C C   . PRO A 1 102 ? 7.900   31.124  27.253   1.00 37.86 102 A 1 
ATOM 820  O O   . PRO A 1 102 ? 6.856   31.726  27.511   1.00 37.42 102 A 1 
ATOM 821  C CB  . PRO A 1 102 ? 8.010   31.581  24.724   1.00 38.72 102 A 1 
ATOM 822  C CG  . PRO A 1 102 ? 6.576   31.387  24.250   1.00 38.10 102 A 1 
ATOM 823  C CD  . PRO A 1 102 ? 6.298   29.904  24.514   1.00 42.58 102 A 1 
ATOM 824  N N   . VAL A 1 103 ? 8.846   30.901  28.173   1.00 33.79 103 A 1 
ATOM 825  C CA  . VAL A 1 103 ? 8.814   31.498  29.500   1.00 36.26 103 A 1 
ATOM 826  C C   . VAL A 1 103 ? 9.015   32.999  29.299   1.00 34.68 103 A 1 
ATOM 827  O O   . VAL A 1 103 ? 10.142  33.478  29.198   1.00 33.59 103 A 1 
ATOM 828  C CB  . VAL A 1 103 ? 9.875   30.885  30.438   1.00 35.84 103 A 1 
ATOM 829  C CG1 . VAL A 1 103 ? 9.806   31.498  31.842   1.00 31.31 103 A 1 
ATOM 830  C CG2 . VAL A 1 103 ? 9.681   29.374  30.586   1.00 36.06 103 A 1 
ATOM 831  N N   . PHE A 1 104 ? 7.911   33.729  29.198   1.00 28.80 104 A 1 
ATOM 832  C CA  . PHE A 1 104 ? 7.942   35.172  29.312   1.00 30.56 104 A 1 
ATOM 833  C C   . PHE A 1 104 ? 8.463   35.491  30.719   1.00 28.71 104 A 1 
ATOM 834  O O   . PHE A 1 104 ? 7.720   35.442  31.699   1.00 28.40 104 A 1 
ATOM 835  C CB  . PHE A 1 104 ? 6.556   35.778  29.054   1.00 31.24 104 A 1 
ATOM 836  C CG  . PHE A 1 104 ? 6.298   36.113  27.596   1.00 31.47 104 A 1 
ATOM 837  C CD1 . PHE A 1 104 ? 6.647   37.382  27.091   1.00 30.77 104 A 1 
ATOM 838  C CD2 . PHE A 1 104 ? 5.719   35.165  26.735   1.00 31.86 104 A 1 
ATOM 839  C CE1 . PHE A 1 104 ? 6.413   37.689  25.741   1.00 28.51 104 A 1 
ATOM 840  C CE2 . PHE A 1 104 ? 5.487   35.468  25.386   1.00 27.71 104 A 1 
ATOM 841  C CZ  . PHE A 1 104 ? 5.827   36.744  24.880   1.00 28.59 104 A 1 
ATOM 842  N N   . LYS A 1 105 ? 9.754   35.826  30.827   1.00 32.62 105 A 1 
ATOM 843  C CA  . LYS A 1 105 ? 10.276  36.527  32.004   1.00 36.48 105 A 1 
ATOM 844  C C   . LYS A 1 105 ? 9.498   37.835  32.106   1.00 33.57 105 A 1 
ATOM 845  O O   . LYS A 1 105 ? 9.789   38.783  31.386   1.00 33.02 105 A 1 
ATOM 846  C CB  . LYS A 1 105 ? 11.791  36.789  31.897   1.00 37.38 105 A 1 
ATOM 847  C CG  . LYS A 1 105 ? 12.646  35.587  32.327   1.00 35.03 105 A 1 
ATOM 848  C CD  . LYS A 1 105 ? 14.142  35.946  32.332   1.00 34.23 105 A 1 
ATOM 849  C CE  . LYS A 1 105 ? 14.980  34.781  32.871   1.00 30.15 105 A 1 
ATOM 850  N NZ  . LYS A 1 105 ? 16.431  35.105  32.913   1.00 27.28 105 A 1 
ATOM 851  N N   . ARG A 1 106 ? 8.488   37.871  32.990   1.00 26.80 106 A 1 
ATOM 852  C CA  . ARG A 1 106 ? 7.949   39.137  33.474   1.00 29.64 106 A 1 
ATOM 853  C C   . ARG A 1 106 ? 9.143   39.910  34.034   1.00 27.62 106 A 1 
ATOM 854  O O   . ARG A 1 106 ? 9.710   39.507  35.045   1.00 26.63 106 A 1 
ATOM 855  C CB  . ARG A 1 106 ? 6.859   38.922  34.553   1.00 30.58 106 A 1 
ATOM 856  C CG  . ARG A 1 106 ? 5.440   39.160  34.014   1.00 28.94 106 A 1 
ATOM 857  C CD  . ARG A 1 106 ? 4.401   38.969  35.143   1.00 28.42 106 A 1 
ATOM 858  N NE  . ARG A 1 106 ? 3.046   39.355  34.712   1.00 25.35 106 A 1 
ATOM 859  C CZ  . ARG A 1 106 ? 1.934   39.260  35.427   1.00 23.79 106 A 1 
ATOM 860  N NH1 . ARG A 1 106 ? 1.930   38.745  36.623   1.00 21.53 106 A 1 
ATOM 861  N NH2 . ARG A 1 106 ? 0.800   39.682  34.950   1.00 20.80 106 A 1 
ATOM 862  N N   . LYS A 1 107 ? 9.544   41.011  33.364   1.00 32.46 107 A 1 
ATOM 863  C CA  . LYS A 1 107 ? 10.264  42.075  34.053   1.00 36.56 107 A 1 
ATOM 864  C C   . LYS A 1 107 ? 9.293   42.577  35.118   1.00 33.10 107 A 1 
ATOM 865  O O   . LYS A 1 107 ? 8.252   43.124  34.781   1.00 32.54 107 A 1 
ATOM 866  C CB  . LYS A 1 107 ? 10.668  43.207  33.102   1.00 37.62 107 A 1 
ATOM 867  C CG  . LYS A 1 107 ? 12.002  42.939  32.390   1.00 35.29 107 A 1 
ATOM 868  C CD  . LYS A 1 107 ? 12.400  44.164  31.557   1.00 34.32 107 A 1 
ATOM 869  C CE  . LYS A 1 107 ? 13.802  44.010  30.961   1.00 30.48 107 A 1 
ATOM 870  N NZ  . LYS A 1 107 ? 14.207  45.217  30.200   1.00 27.73 107 A 1 
ATOM 871  N N   . ILE A 1 108 ? 9.593   42.276  36.372   1.00 34.08 108 A 1 
ATOM 872  C CA  . ILE A 1 108 ? 8.983   42.958  37.510   1.00 39.20 108 A 1 
ATOM 873  C C   . ILE A 1 108 ? 9.459   44.415  37.380   1.00 38.05 108 A 1 
ATOM 874  O O   . ILE A 1 108 ? 10.661  44.606  37.181   1.00 35.39 108 A 1 
ATOM 875  C CB  . ILE A 1 108 ? 9.404   42.291  38.834   1.00 38.72 108 A 1 
ATOM 876  C CG1 . ILE A 1 108 ? 8.982   40.797  38.840   1.00 35.77 108 A 1 
ATOM 877  C CG2 . ILE A 1 108 ? 8.789   43.031  40.031   1.00 37.46 108 A 1 
ATOM 878  C CD1 . ILE A 1 108 ? 9.544   39.985  40.020   1.00 34.82 108 A 1 
ATOM 879  N N   . PRO A 1 109 ? 8.556   45.413  37.368   1.00 34.44 109 A 1 
ATOM 880  C CA  . PRO A 1 109 ? 8.930   46.820  37.507   1.00 38.47 109 A 1 
ATOM 881  C C   . PRO A 1 109 ? 9.565   47.074  38.882   1.00 36.69 109 A 1 
ATOM 882  O O   . PRO A 1 109 ? 9.173   46.382  39.856   1.00 33.44 109 A 1 
ATOM 883  C CB  . PRO A 1 109 ? 7.635   47.621  37.300   1.00 36.10 109 A 1 
ATOM 884  C CG  . PRO A 1 109 ? 6.553   46.653  37.758   1.00 36.41 109 A 1 
ATOM 885  C CD  . PRO A 1 109 ? 7.125   45.274  37.379   1.00 42.81 109 A 1 
ATOM 886  O OXT . PRO A 1 109 ? 10.436  47.969  38.913   1.00 33.82 109 A 1 
ATOM 887  N N   . MET B 2 1   ? 20.944  -13.424 105.805  1.00 41.36 1   B 1 
ATOM 888  C CA  . MET B 2 1   ? 21.672  -12.851 104.648  1.00 48.05 1   B 1 
ATOM 889  C C   . MET B 2 1   ? 20.833  -13.080 103.382  1.00 47.90 1   B 1 
ATOM 890  O O   . MET B 2 1   ? 21.025  -14.076 102.703  1.00 45.43 1   B 1 
ATOM 891  C CB  . MET B 2 1   ? 23.057  -13.486 104.496  1.00 45.23 1   B 1 
ATOM 892  C CG  . MET B 2 1   ? 24.070  -12.930 105.509  1.00 41.08 1   B 1 
ATOM 893  S SD  . MET B 2 1   ? 25.605  -13.887 105.523  1.00 38.60 1   B 1 
ATOM 894  C CE  . MET B 2 1   ? 26.832  -12.576 105.734  1.00 35.88 1   B 1 
ATOM 895  N N   . ASN B 2 2   ? 19.873  -12.192 103.163  1.00 40.49 2   B 1 
ATOM 896  C CA  . ASN B 2 2   ? 19.044  -12.248 101.954  1.00 47.38 2   B 1 
ATOM 897  C C   . ASN B 2 2   ? 19.875  -11.761 100.758  1.00 45.34 2   B 1 
ATOM 898  O O   . ASN B 2 2   ? 20.031  -10.557 100.552  1.00 43.73 2   B 1 
ATOM 899  C CB  . ASN B 2 2   ? 17.762  -11.419 102.157  1.00 45.13 2   B 1 
ATOM 900  C CG  . ASN B 2 2   ? 16.668  -12.181 102.895  1.00 40.48 2   B 1 
ATOM 901  O OD1 . ASN B 2 2   ? 16.764  -13.378 103.103  1.00 38.34 2   B 1 
ATOM 902  N ND2 . ASN B 2 2   ? 15.635  -11.513 103.325  1.00 39.56 2   B 1 
ATOM 903  N N   . ARG B 2 3   ? 20.477  -12.688 100.000  1.00 50.56 3   B 1 
ATOM 904  C CA  . ARG B 2 3   ? 21.118  -12.356 98.731   1.00 56.70 3   B 1 
ATOM 905  C C   . ARG B 2 3   ? 20.019  -11.908 97.763   1.00 55.50 3   B 1 
ATOM 906  O O   . ARG B 2 3   ? 19.349  -12.744 97.173   1.00 53.17 3   B 1 
ATOM 907  C CB  . ARG B 2 3   ? 21.925  -13.539 98.183   1.00 53.84 3   B 1 
ATOM 908  C CG  . ARG B 2 3   ? 23.271  -13.728 98.901   1.00 49.08 3   B 1 
ATOM 909  C CD  . ARG B 2 3   ? 24.073  -14.882 98.266   1.00 46.14 3   B 1 
ATOM 910  N NE  . ARG B 2 3   ? 25.420  -14.989 98.840   1.00 41.38 3   B 1 
ATOM 911  C CZ  . ARG B 2 3   ? 26.336  -15.912 98.547   1.00 38.18 3   B 1 
ATOM 912  N NH1 . ARG B 2 3   ? 26.086  -16.863 97.688   1.00 37.17 3   B 1 
ATOM 913  N NH2 . ARG B 2 3   ? 27.514  -15.892 99.098   1.00 38.04 3   B 1 
ATOM 914  N N   . GLY B 2 4   ? 19.832  -10.596 97.687   1.00 46.32 4   B 1 
ATOM 915  C CA  . GLY B 2 4   ? 18.964  -10.003 96.675   1.00 52.71 4   B 1 
ATOM 916  C C   . GLY B 2 4   ? 19.469  -10.423 95.302   1.00 52.47 4   B 1 
ATOM 917  O O   . GLY B 2 4   ? 20.572  -10.047 94.912   1.00 51.71 4   B 1 
ATOM 918  N N   . VAL B 2 5   ? 18.698  -11.229 94.619   1.00 42.66 5   B 1 
ATOM 919  C CA  . VAL B 2 5   ? 19.008  -11.606 93.237   1.00 49.76 5   B 1 
ATOM 920  C C   . VAL B 2 5   ? 19.047  -10.309 92.420   1.00 48.49 5   B 1 
ATOM 921  O O   . VAL B 2 5   ? 18.069  -9.560  92.460   1.00 47.40 5   B 1 
ATOM 922  C CB  . VAL B 2 5   ? 17.981  -12.600 92.675   1.00 47.84 5   B 1 
ATOM 923  C CG1 . VAL B 2 5   ? 18.365  -13.058 91.270   1.00 43.25 5   B 1 
ATOM 924  C CG2 . VAL B 2 5   ? 17.875  -13.845 93.564   1.00 47.98 5   B 1 
ATOM 925  N N   . PRO B 2 6   ? 20.177  -9.964  91.790   1.00 45.48 6   B 1 
ATOM 926  C CA  . PRO B 2 6   ? 20.327  -8.644  91.198   1.00 54.32 6   B 1 
ATOM 927  C C   . PRO B 2 6   ? 19.295  -8.446  90.086   1.00 55.98 6   B 1 
ATOM 928  O O   . PRO B 2 6   ? 19.220  -9.232  89.131   1.00 55.20 6   B 1 
ATOM 929  C CB  . PRO B 2 6   ? 21.781  -8.570  90.700   1.00 50.49 6   B 1 
ATOM 930  C CG  . PRO B 2 6   ? 22.167  -10.040 90.498   1.00 49.64 6   B 1 
ATOM 931  C CD  . PRO B 2 6   ? 21.362  -10.763 91.573   1.00 53.50 6   B 1 
ATOM 932  N N   . PHE B 2 7   ? 18.565  -7.346  90.209   1.00 46.19 7   B 1 
ATOM 933  C CA  . PHE B 2 7   ? 17.487  -6.944  89.291   1.00 51.92 7   B 1 
ATOM 934  C C   . PHE B 2 7   ? 17.921  -6.917  87.813   1.00 51.26 7   B 1 
ATOM 935  O O   . PHE B 2 7   ? 17.095  -7.076  86.911   1.00 54.51 7   B 1 
ATOM 936  C CB  . PHE B 2 7   ? 17.009  -5.558  89.760   1.00 52.18 7   B 1 
ATOM 937  C CG  . PHE B 2 7   ? 15.601  -5.177  89.342   1.00 51.47 7   B 1 
ATOM 938  C CD1 . PHE B 2 7   ? 15.377  -4.350  88.225   1.00 48.18 7   B 1 
ATOM 939  C CD2 . PHE B 2 7   ? 14.507  -5.614  90.119   1.00 49.06 7   B 1 
ATOM 940  C CE1 . PHE B 2 7   ? 14.062  -3.967  87.884   1.00 41.83 7   B 1 
ATOM 941  C CE2 . PHE B 2 7   ? 13.199  -5.233  89.772   1.00 42.13 7   B 1 
ATOM 942  C CZ  . PHE B 2 7   ? 12.981  -4.402  88.662   1.00 45.83 7   B 1 
ATOM 943  N N   . ARG B 2 8   ? 19.235  -6.788  87.533   1.00 46.03 8   B 1 
ATOM 944  C CA  . ARG B 2 8   ? 19.814  -6.834  86.184   1.00 51.28 8   B 1 
ATOM 945  C C   . ARG B 2 8   ? 19.548  -8.148  85.443   1.00 50.21 8   B 1 
ATOM 946  O O   . ARG B 2 8   ? 19.348  -8.103  84.234   1.00 53.63 8   B 1 
ATOM 947  C CB  . ARG B 2 8   ? 21.322  -6.573  86.231   1.00 51.60 8   B 1 
ATOM 948  C CG  . ARG B 2 8   ? 21.649  -5.078  86.141   1.00 47.74 8   B 1 
ATOM 949  C CD  . ARG B 2 8   ? 23.161  -4.869  86.031   1.00 47.12 8   B 1 
ATOM 950  N NE  . ARG B 2 8   ? 23.495  -3.460  85.754   1.00 41.87 8   B 1 
ATOM 951  C CZ  . ARG B 2 8   ? 24.720  -2.957  85.635   1.00 37.43 8   B 1 
ATOM 952  N NH1 . ARG B 2 8   ? 25.783  -3.696  85.781   1.00 35.10 8   B 1 
ATOM 953  N NH2 . ARG B 2 8   ? 24.886  -1.695  85.351   1.00 36.10 8   B 1 
ATOM 954  N N   . HIS B 2 9   ? 19.555  -9.300  86.142   1.00 44.88 9   B 1 
ATOM 955  C CA  . HIS B 2 9   ? 19.280  -10.560 85.459   1.00 49.45 9   B 1 
ATOM 956  C C   . HIS B 2 9   ? 17.818  -10.678 85.030   1.00 48.34 9   B 1 
ATOM 957  O O   . HIS B 2 9   ? 17.548  -11.236 83.964   1.00 54.03 9   B 1 
ATOM 958  C CB  . HIS B 2 9   ? 19.710  -11.750 86.325   1.00 49.03 9   B 1 
ATOM 959  C CG  . HIS B 2 9   ? 21.188  -12.022 86.206   1.00 46.89 9   B 1 
ATOM 960  N ND1 . HIS B 2 9   ? 21.853  -12.387 85.057   1.00 41.65 9   B 1 
ATOM 961  C CD2 . HIS B 2 9   ? 22.119  -11.948 87.190   1.00 45.25 9   B 1 
ATOM 962  C CE1 . HIS B 2 9   ? 23.152  -12.519 85.340   1.00 43.06 9   B 1 
ATOM 963  N NE2 . HIS B 2 9   ? 23.370  -12.256 86.635   1.00 45.53 9   B 1 
ATOM 964  N N   . LEU B 2 10  ? 16.881  -10.097 85.797   1.00 41.79 10  B 1 
ATOM 965  C CA  . LEU B 2 10  ? 15.464  -10.103 85.426   1.00 46.11 10  B 1 
ATOM 966  C C   . LEU B 2 10  ? 15.203  -9.277  84.156   1.00 43.72 10  B 1 
ATOM 967  O O   . LEU B 2 10  ? 14.434  -9.694  83.296   1.00 47.31 10  B 1 
ATOM 968  C CB  . LEU B 2 10  ? 14.595  -9.623  86.601   1.00 47.62 10  B 1 
ATOM 969  C CG  . LEU B 2 10  ? 13.485  -10.628 86.940   1.00 45.18 10  B 1 
ATOM 970  C CD1 . LEU B 2 10  ? 13.819  -11.391 88.226   1.00 43.29 10  B 1 
ATOM 971  C CD2 . LEU B 2 10  ? 12.136  -9.948  87.127   1.00 48.19 10  B 1 
ATOM 972  N N   . LEU B 2 11  ? 15.888  -8.128  84.000   1.00 41.67 11  B 1 
ATOM 973  C CA  . LEU B 2 11  ? 15.781  -7.290  82.796   1.00 45.92 11  B 1 
ATOM 974  C C   . LEU B 2 11  ? 16.334  -7.980  81.547   1.00 44.58 11  B 1 
ATOM 975  O O   . LEU B 2 11  ? 15.758  -7.833  80.469   1.00 47.87 11  B 1 
ATOM 976  C CB  . LEU B 2 11  ? 16.482  -5.949  83.047   1.00 46.52 11  B 1 
ATOM 977  C CG  . LEU B 2 11  ? 15.508  -4.858  83.526   1.00 42.72 11  B 1 
ATOM 978  C CD1 . LEU B 2 11  ? 16.263  -3.747  84.238   1.00 40.73 11  B 1 
ATOM 979  C CD2 . LEU B 2 11  ? 14.746  -4.259  82.356   1.00 45.68 11  B 1 
ATOM 980  N N   . LEU B 2 12  ? 17.417  -8.748  81.665   1.00 43.34 12  B 1 
ATOM 981  C CA  . LEU B 2 12  ? 17.988  -9.505  80.545   1.00 46.33 12  B 1 
ATOM 982  C C   . LEU B 2 12  ? 17.049  -10.624 80.073   1.00 44.56 12  B 1 
ATOM 983  O O   . LEU B 2 12  ? 16.899  -10.819 78.866   1.00 47.15 12  B 1 
ATOM 984  C CB  . LEU B 2 12  ? 19.376  -10.040 80.947   1.00 46.15 12  B 1 
ATOM 985  C CG  . LEU B 2 12  ? 20.515  -9.258  80.266   1.00 42.27 12  B 1 
ATOM 986  C CD1 . LEU B 2 12  ? 21.778  -9.296  81.122   1.00 40.34 12  B 1 
ATOM 987  C CD2 . LEU B 2 12  ? 20.835  -9.853  78.899   1.00 44.79 12  B 1 
ATOM 988  N N   . VAL B 2 13  ? 16.398  -11.317 81.018   1.00 45.87 13  B 1 
ATOM 989  C CA  . VAL B 2 13  ? 15.416  -12.361 80.668   1.00 49.06 13  B 1 
ATOM 990  C C   . VAL B 2 13  ? 14.179  -11.735 80.019   1.00 47.03 13  B 1 
ATOM 991  O O   . VAL B 2 13  ? 13.670  -12.280 79.046   1.00 50.31 13  B 1 
ATOM 992  C CB  . VAL B 2 13  ? 15.052  -13.223 81.891   1.00 48.95 13  B 1 
ATOM 993  C CG1 . VAL B 2 13  ? 14.001  -14.294 81.552   1.00 44.43 13  B 1 
ATOM 994  C CG2 . VAL B 2 13  ? 16.284  -13.970 82.422   1.00 49.66 13  B 1 
ATOM 995  N N   . LEU B 2 14  ? 13.723  -10.549 80.492   1.00 47.63 14  B 1 
ATOM 996  C CA  . LEU B 2 14  ? 12.594  -9.845  79.873   1.00 49.70 14  B 1 
ATOM 997  C C   . LEU B 2 14  ? 12.924  -9.346  78.454   1.00 47.89 14  B 1 
ATOM 998  O O   . LEU B 2 14  ? 12.055  -9.388  77.584   1.00 49.78 14  B 1 
ATOM 999  C CB  . LEU B 2 14  ? 12.126  -8.678  80.767   1.00 49.90 14  B 1 
ATOM 1000 C CG  . LEU B 2 14  ? 10.601  -8.734  81.013   1.00 45.78 14  B 1 
ATOM 1001 C CD1 . LEU B 2 14  ? 10.307  -9.365  82.369   1.00 42.75 14  B 1 
ATOM 1002 C CD2 . LEU B 2 14  ? 9.980   -7.344  80.987   1.00 46.90 14  B 1 
ATOM 1003 N N   . GLN B 2 15  ? 14.167  -8.884  78.211   1.00 45.45 15  B 1 
ATOM 1004 C CA  . GLN B 2 15  ? 14.574  -8.484  76.864   1.00 48.31 15  B 1 
ATOM 1005 C C   . GLN B 2 15  ? 14.679  -9.669  75.898   1.00 45.79 15  B 1 
ATOM 1006 O O   . GLN B 2 15  ? 14.358  -9.512  74.723   1.00 49.02 15  B 1 
ATOM 1007 C CB  . GLN B 2 15  ? 15.903  -7.718  76.886   1.00 48.09 15  B 1 
ATOM 1008 C CG  . GLN B 2 15  ? 15.713  -6.264  77.318   1.00 45.60 15  B 1 
ATOM 1009 C CD  . GLN B 2 15  ? 16.910  -5.383  76.986   1.00 41.10 15  B 1 
ATOM 1010 O OE1 . GLN B 2 15  ? 18.029  -5.794  76.741   1.00 38.95 15  B 1 
ATOM 1011 N NE2 . GLN B 2 15  ? 16.724  -4.061  76.959   1.00 41.71 15  B 1 
ATOM 1012 N N   . LEU B 2 16  ? 15.063  -10.840 76.355   1.00 44.87 16  B 1 
ATOM 1013 C CA  . LEU B 2 16  ? 15.068  -12.062 75.547   1.00 48.59 16  B 1 
ATOM 1014 C C   . LEU B 2 16  ? 13.649  -12.546 75.202   1.00 46.90 16  B 1 
ATOM 1015 O O   . LEU B 2 16  ? 13.445  -13.069 74.104   1.00 46.85 16  B 1 
ATOM 1016 C CB  . LEU B 2 16  ? 15.873  -13.152 76.270   1.00 47.16 16  B 1 
ATOM 1017 C CG  . LEU B 2 16  ? 17.343  -13.184 75.803   1.00 41.96 16  B 1 
ATOM 1018 C CD1 . LEU B 2 16  ? 18.259  -13.720 76.892   1.00 39.21 16  B 1 
ATOM 1019 C CD2 . LEU B 2 16  ? 17.486  -14.076 74.571   1.00 42.46 16  B 1 
ATOM 1020 N N   . ALA B 2 17  ? 12.670  -12.334 76.082   1.00 43.80 17  B 1 
ATOM 1021 C CA  . ALA B 2 17  ? 11.273  -12.668 75.791   1.00 49.30 17  B 1 
ATOM 1022 C C   . ALA B 2 17  ? 10.622  -11.713 74.774   1.00 48.68 17  B 1 
ATOM 1023 O O   . ALA B 2 17  ? 9.708   -12.104 74.055   1.00 48.37 17  B 1 
ATOM 1024 C CB  . ALA B 2 17  ? 10.495  -12.678 77.112   1.00 47.54 17  B 1 
ATOM 1025 N N   . LEU B 2 18  ? 11.126  -10.474 74.685   1.00 44.74 18  B 1 
ATOM 1026 C CA  . LEU B 2 18  ? 10.763  -9.510  73.644   1.00 49.12 18  B 1 
ATOM 1027 C C   . LEU B 2 18  ? 11.573  -9.707  72.356   1.00 48.01 18  B 1 
ATOM 1028 O O   . LEU B 2 18  ? 11.704  -8.768  71.570   1.00 46.79 18  B 1 
ATOM 1029 C CB  . LEU B 2 18  ? 10.882  -8.075  74.194   1.00 47.01 18  B 1 
ATOM 1030 C CG  . LEU B 2 18  ? 9.659   -7.631  75.016   1.00 42.05 18  B 1 
ATOM 1031 C CD1 . LEU B 2 18  ? 10.036  -6.402  75.846   1.00 39.17 18  B 1 
ATOM 1032 C CD2 . LEU B 2 18  ? 8.491   -7.243  74.103   1.00 42.81 18  B 1 
ATOM 1033 N N   . LEU B 2 19  ? 12.131  -10.902 72.140   1.00 45.94 19  B 1 
ATOM 1034 C CA  . LEU B 2 19  ? 12.480  -11.252 70.772   1.00 48.48 19  B 1 
ATOM 1035 C C   . LEU B 2 19  ? 11.186  -11.076 69.985   1.00 46.06 19  B 1 
ATOM 1036 O O   . LEU B 2 19  ? 10.192  -11.723 70.330   1.00 43.86 19  B 1 
ATOM 1037 C CB  . LEU B 2 19  ? 12.998  -12.695 70.677   1.00 45.46 19  B 1 
ATOM 1038 C CG  . LEU B 2 19  ? 14.488  -12.827 71.048   1.00 40.14 19  B 1 
ATOM 1039 C CD1 . LEU B 2 19  ? 14.859  -14.302 71.209   1.00 38.02 19  B 1 
ATOM 1040 C CD2 . LEU B 2 19  ? 15.401  -12.229 69.972   1.00 39.75 19  B 1 
ATOM 1041 N N   . PRO B 2 20  ? 11.157  -10.146 69.011   1.00 40.56 20  B 1 
ATOM 1042 C CA  . PRO B 2 20  ? 9.959   -9.950  68.226   1.00 43.96 20  B 1 
ATOM 1043 C C   . PRO B 2 20  ? 9.627   -11.336 67.688   1.00 43.54 20  B 1 
ATOM 1044 O O   . PRO B 2 20  ? 10.485  -11.950 67.044   1.00 42.58 20  B 1 
ATOM 1045 C CB  . PRO B 2 20  ? 10.319  -8.937  67.130   1.00 42.22 20  B 1 
ATOM 1046 C CG  . PRO B 2 20  ? 11.830  -9.062  67.015   1.00 39.62 20  B 1 
ATOM 1047 C CD  . PRO B 2 20  ? 12.277  -9.448  68.431   1.00 40.44 20  B 1 
ATOM 1048 N N   . ALA B 2 21  ? 8.452   -11.836 68.055   1.00 41.18 21  B 1 
ATOM 1049 C CA  . ALA B 2 21  ? 7.962   -13.061 67.453   1.00 44.03 21  B 1 
ATOM 1050 C C   . ALA B 2 21  ? 8.162   -12.834 65.966   1.00 42.66 21  B 1 
ATOM 1051 O O   . ALA B 2 21  ? 7.574   -11.905 65.417   1.00 39.99 21  B 1 
ATOM 1052 C CB  . ALA B 2 21  ? 6.482   -13.259 67.819   1.00 41.51 21  B 1 
ATOM 1053 N N   . ALA B 2 22  ? 9.111   -13.558 65.382   1.00 40.76 22  B 1 
ATOM 1054 C CA  . ALA B 2 22  ? 9.450   -13.368 63.993   1.00 42.78 22  B 1 
ATOM 1055 C C   . ALA B 2 22  ? 8.119   -13.548 63.283   1.00 42.02 22  B 1 
ATOM 1056 O O   . ALA B 2 22  ? 7.571   -14.644 63.307   1.00 39.58 22  B 1 
ATOM 1057 C CB  . ALA B 2 22  ? 10.500  -14.390 63.554   1.00 39.95 22  B 1 
ATOM 1058 N N   . THR B 2 23  ? 7.551   -12.451 62.809   1.00 41.76 23  B 1 
ATOM 1059 C CA  . THR B 2 23  ? 6.318   -12.498 62.048   1.00 42.63 23  B 1 
ATOM 1060 C C   . THR B 2 23  ? 6.668   -13.380 60.873   1.00 42.62 23  B 1 
ATOM 1061 O O   . THR B 2 23  ? 7.348   -12.929 59.962   1.00 39.44 23  B 1 
ATOM 1062 C CB  . THR B 2 23  ? 5.873   -11.102 61.588   1.00 39.18 23  B 1 
ATOM 1063 O OG1 . THR B 2 23  ? 6.977   -10.329 61.154   1.00 35.10 23  B 1 
ATOM 1064 C CG2 . THR B 2 23  ? 5.194   -10.311 62.705   1.00 34.66 23  B 1 
ATOM 1065 N N   . GLN B 2 24  ? 6.354   -14.679 61.005   1.00 51.44 24  B 1 
ATOM 1066 C CA  . GLN B 2 24  ? 6.554   -15.624 59.923   1.00 52.38 24  B 1 
ATOM 1067 C C   . GLN B 2 24  ? 5.826   -14.999 58.754   1.00 52.51 24  B 1 
ATOM 1068 O O   . GLN B 2 24  ? 4.611   -14.832 58.792   1.00 50.21 24  B 1 
ATOM 1069 C CB  . GLN B 2 24  ? 6.000   -17.010 60.266   1.00 50.14 24  B 1 
ATOM 1070 C CG  . GLN B 2 24  ? 6.986   -17.869 61.070   1.00 45.70 24  B 1 
ATOM 1071 C CD  . GLN B 2 24  ? 6.475   -19.305 61.249   1.00 42.68 24  B 1 
ATOM 1072 O OE1 . GLN B 2 24  ? 5.335   -19.614 60.997   1.00 38.99 24  B 1 
ATOM 1073 N NE2 . GLN B 2 24  ? 7.302   -20.224 61.674   1.00 38.66 24  B 1 
ATOM 1074 N N   . GLY B 2 25  ? 6.590   -14.481 57.803   1.00 57.54 25  B 1 
ATOM 1075 C CA  . GLY B 2 25  ? 6.072   -13.627 56.753   1.00 59.38 25  B 1 
ATOM 1076 C C   . GLY B 2 25  ? 4.957   -14.394 56.065   1.00 63.19 25  B 1 
ATOM 1077 O O   . GLY B 2 25  ? 5.198   -15.476 55.529   1.00 60.39 25  B 1 
ATOM 1078 N N   . LYS B 2 26  ? 3.744   -13.858 56.139   1.00 73.26 26  B 1 
ATOM 1079 C CA  . LYS B 2 26  ? 2.528   -14.513 55.671   1.00 78.90 26  B 1 
ATOM 1080 C C   . LYS B 2 26  ? 2.776   -15.066 54.273   1.00 83.06 26  B 1 
ATOM 1081 O O   . LYS B 2 26  ? 3.071   -14.298 53.341   1.00 80.68 26  B 1 
ATOM 1082 C CB  . LYS B 2 26  ? 1.380   -13.502 55.722   1.00 71.49 26  B 1 
ATOM 1083 C CG  . LYS B 2 26  ? 0.022   -14.130 55.410   1.00 63.84 26  B 1 
ATOM 1084 C CD  . LYS B 2 26  ? -1.074  -13.098 55.686   1.00 62.20 26  B 1 
ATOM 1085 C CE  . LYS B 2 26  ? -2.444  -13.747 55.559   1.00 54.25 26  B 1 
ATOM 1086 N NZ  . LYS B 2 26  ? -3.489  -12.945 56.202   1.00 49.18 26  B 1 
ATOM 1087 N N   . LYS B 2 27  ? 2.711   -16.379 54.121   1.00 85.71 27  B 1 
ATOM 1088 C CA  . LYS B 2 27  ? 3.033   -17.023 52.851   1.00 89.54 27  B 1 
ATOM 1089 C C   . LYS B 2 27  ? 2.026   -16.563 51.817   1.00 91.78 27  B 1 
ATOM 1090 O O   . LYS B 2 27  ? 0.827   -16.763 51.990   1.00 90.02 27  B 1 
ATOM 1091 C CB  . LYS B 2 27  ? 3.048   -18.539 53.063   1.00 85.90 27  B 1 
ATOM 1092 C CG  . LYS B 2 27  ? 3.498   -19.329 51.834   1.00 76.99 27  B 1 
ATOM 1093 C CD  . LYS B 2 27  ? 3.500   -20.816 52.205   1.00 76.08 27  B 1 
ATOM 1094 C CE  . LYS B 2 27  ? 3.971   -21.737 51.085   1.00 64.69 27  B 1 
ATOM 1095 N NZ  . LYS B 2 27  ? 3.999   -23.141 51.582   1.00 58.67 27  B 1 
ATOM 1096 N N   . VAL B 2 28  ? 2.501   -15.943 50.770   1.00 91.72 28  B 1 
ATOM 1097 C CA  . VAL B 2 28  ? 1.642   -15.481 49.667   1.00 91.92 28  B 1 
ATOM 1098 C C   . VAL B 2 28  ? 1.791   -16.430 48.484   1.00 92.24 28  B 1 
ATOM 1099 O O   . VAL B 2 28  ? 2.909   -16.708 48.042   1.00 89.95 28  B 1 
ATOM 1100 C CB  . VAL B 2 28  ? 1.918   -14.022 49.274   1.00 90.22 28  B 1 
ATOM 1101 C CG1 . VAL B 2 28  ? 0.968   -13.549 48.167   1.00 84.41 28  B 1 
ATOM 1102 C CG2 . VAL B 2 28  ? 1.741   -13.070 50.469   1.00 84.99 28  B 1 
ATOM 1103 N N   . VAL B 2 29  ? 0.673   -16.895 47.979   1.00 92.06 29  B 1 
ATOM 1104 C CA  . VAL B 2 29  ? 0.576   -17.713 46.769   1.00 92.52 29  B 1 
ATOM 1105 C C   . VAL B 2 29  ? -0.295  -16.978 45.761   1.00 93.11 29  B 1 
ATOM 1106 O O   . VAL B 2 29  ? -1.368  -16.477 46.101   1.00 91.79 29  B 1 
ATOM 1107 C CB  . VAL B 2 29  ? 0.032   -19.114 47.084   1.00 91.68 29  B 1 
ATOM 1108 C CG1 . VAL B 2 29  ? -0.092  -19.979 45.827   1.00 86.65 29  B 1 
ATOM 1109 C CG2 . VAL B 2 29  ? 0.965   -19.856 48.054   1.00 87.68 29  B 1 
ATOM 1110 N N   . LEU B 2 30  ? 0.171   -16.894 44.533   1.00 93.43 30  B 1 
ATOM 1111 C CA  . LEU B 2 30  ? -0.615  -16.337 43.438   1.00 93.57 30  B 1 
ATOM 1112 C C   . LEU B 2 30  ? -1.202  -17.475 42.604   1.00 93.84 30  B 1 
ATOM 1113 O O   . LEU B 2 30  ? -0.488  -18.417 42.258   1.00 91.84 30  B 1 
ATOM 1114 C CB  . LEU B 2 30  ? 0.227   -15.386 42.564   1.00 91.99 30  B 1 
ATOM 1115 C CG  . LEU B 2 30  ? 0.953   -14.253 43.305   1.00 90.77 30  B 1 
ATOM 1116 C CD1 . LEU B 2 30  ? 1.587   -13.304 42.290   1.00 84.94 30  B 1 
ATOM 1117 C CD2 . LEU B 2 30  ? 0.032   -13.425 44.198   1.00 86.09 30  B 1 
ATOM 1118 N N   . GLY B 2 31  ? -2.484  -17.359 42.265   1.00 93.25 31  B 1 
ATOM 1119 C CA  . GLY B 2 31  ? -3.187  -18.275 41.379   1.00 93.10 31  B 1 
ATOM 1120 C C   . GLY B 2 31  ? -3.773  -17.549 40.175   1.00 93.95 31  B 1 
ATOM 1121 O O   . GLY B 2 31  ? -3.949  -16.331 40.194   1.00 92.19 31  B 1 
ATOM 1122 N N   . LYS B 2 32  ? -4.070  -18.310 39.138   1.00 94.05 32  B 1 
ATOM 1123 C CA  . LYS B 2 32  ? -4.788  -17.799 37.974   1.00 94.40 32  B 1 
ATOM 1124 C C   . LYS B 2 32  ? -6.232  -18.284 37.996   1.00 94.37 32  B 1 
ATOM 1125 O O   . LYS B 2 32  ? -6.500  -19.429 38.352   1.00 92.49 32  B 1 
ATOM 1126 C CB  . LYS B 2 32  ? -4.123  -18.229 36.669   1.00 92.55 32  B 1 
ATOM 1127 C CG  . LYS B 2 32  ? -2.645  -17.851 36.569   1.00 88.94 32  B 1 
ATOM 1128 C CD  . LYS B 2 32  ? -2.118  -18.304 35.210   1.00 89.55 32  B 1 
ATOM 1129 C CE  . LYS B 2 32  ? -0.631  -18.567 35.254   1.00 84.14 32  B 1 
ATOM 1130 N NZ  . LYS B 2 32  ? -0.204  -19.232 34.024   1.00 80.84 32  B 1 
ATOM 1131 N N   . LYS B 2 33  ? -7.147  -17.429 37.571   1.00 93.00 33  B 1 
ATOM 1132 C CA  . LYS B 2 33  ? -8.547  -17.801 37.377   1.00 93.39 33  B 1 
ATOM 1133 C C   . LYS B 2 33  ? -8.650  -18.996 36.430   1.00 92.61 33  B 1 
ATOM 1134 O O   . LYS B 2 33  ? -8.046  -18.988 35.366   1.00 89.19 33  B 1 
ATOM 1135 C CB  . LYS B 2 33  ? -9.293  -16.568 36.848   1.00 92.05 33  B 1 
ATOM 1136 C CG  . LYS B 2 33  ? -10.806 -16.786 36.670   1.00 90.15 33  B 1 
ATOM 1137 C CD  . LYS B 2 33  ? -11.426 -15.479 36.170   1.00 88.75 33  B 1 
ATOM 1138 C CE  . LYS B 2 33  ? -12.944 -15.558 35.961   1.00 81.33 33  B 1 
ATOM 1139 N NZ  . LYS B 2 33  ? -13.461 -14.255 35.526   1.00 75.79 33  B 1 
ATOM 1140 N N   . GLY B 2 34  ? -9.416  -20.004 36.831   1.00 92.19 34  B 1 
ATOM 1141 C CA  . GLY B 2 34  ? -9.588  -21.254 36.085   1.00 91.65 34  B 1 
ATOM 1142 C C   . GLY B 2 34  ? -8.518  -22.318 36.356   1.00 92.52 34  B 1 
ATOM 1143 O O   . GLY B 2 34  ? -8.801  -23.502 36.167   1.00 88.83 34  B 1 
ATOM 1144 N N   . ASP B 2 35  ? -7.340  -21.949 36.839   1.00 92.43 35  B 1 
ATOM 1145 C CA  . ASP B 2 35  ? -6.270  -22.898 37.141   1.00 92.86 35  B 1 
ATOM 1146 C C   . ASP B 2 35  ? -6.517  -23.660 38.458   1.00 93.54 35  B 1 
ATOM 1147 O O   . ASP B 2 35  ? -7.464  -23.414 39.202   1.00 91.52 35  B 1 
ATOM 1148 C CB  . ASP B 2 35  ? -4.895  -22.186 37.149   1.00 90.56 35  B 1 
ATOM 1149 C CG  . ASP B 2 35  ? -4.255  -21.976 35.779   1.00 86.56 35  B 1 
ATOM 1150 O OD1 . ASP B 2 35  ? -4.838  -22.393 34.762   1.00 81.29 35  B 1 
ATOM 1151 O OD2 . ASP B 2 35  ? -3.124  -21.429 35.746   1.00 81.62 35  B 1 
ATOM 1152 N N   . THR B 2 36  ? -5.636  -24.614 38.751   1.00 93.68 36  B 1 
ATOM 1153 C CA  . THR B 2 36  ? -5.574  -25.313 40.030   1.00 94.11 36  B 1 
ATOM 1154 C C   . THR B 2 36  ? -4.380  -24.796 40.836   1.00 94.14 36  B 1 
ATOM 1155 O O   . THR B 2 36  ? -3.302  -24.611 40.284   1.00 91.66 36  B 1 
ATOM 1156 C CB  . THR B 2 36  ? -5.487  -26.826 39.822   1.00 92.52 36  B 1 
ATOM 1157 O OG1 . THR B 2 36  ? -6.619  -27.262 39.095   1.00 81.17 36  B 1 
ATOM 1158 C CG2 . THR B 2 36  ? -5.470  -27.624 41.125   1.00 81.06 36  B 1 
ATOM 1159 N N   . VAL B 2 37  ? -4.576  -24.595 42.118   1.00 94.92 37  B 1 
ATOM 1160 C CA  . VAL B 2 37  ? -3.499  -24.239 43.048   1.00 94.96 37  B 1 
ATOM 1161 C C   . VAL B 2 37  ? -3.407  -25.262 44.165   1.00 95.30 37  B 1 
ATOM 1162 O O   . VAL B 2 37  ? -4.406  -25.849 44.571   1.00 94.31 37  B 1 
ATOM 1163 C CB  . VAL B 2 37  ? -3.673  -22.806 43.573   1.00 93.54 37  B 1 
ATOM 1164 C CG1 . VAL B 2 37  ? -4.788  -22.669 44.617   1.00 84.68 37  B 1 
ATOM 1165 C CG2 . VAL B 2 37  ? -2.379  -22.262 44.158   1.00 85.63 37  B 1 
ATOM 1166 N N   . GLU B 2 38  ? -2.192  -25.465 44.666   1.00 94.96 38  B 1 
ATOM 1167 C CA  . GLU B 2 38  ? -1.909  -26.320 45.805   1.00 94.87 38  B 1 
ATOM 1168 C C   . GLU B 2 38  ? -1.269  -25.482 46.911   1.00 94.51 38  B 1 
ATOM 1169 O O   . GLU B 2 38  ? -0.185  -24.929 46.756   1.00 92.03 38  B 1 
ATOM 1170 C CB  . GLU B 2 38  ? -1.040  -27.488 45.325   1.00 93.19 38  B 1 
ATOM 1171 C CG  . GLU B 2 38  ? -0.774  -28.545 46.399   1.00 86.74 38  B 1 
ATOM 1172 C CD  . GLU B 2 38  ? -0.186  -29.843 45.807   1.00 88.26 38  B 1 
ATOM 1173 O OE1 . GLU B 2 38  ? 0.188   -30.767 46.560   1.00 80.22 38  B 1 
ATOM 1174 O OE2 . GLU B 2 38  ? -0.151  -30.006 44.558   1.00 82.61 38  B 1 
ATOM 1175 N N   . LEU B 2 39  ? -1.981  -25.355 48.032   1.00 94.43 39  B 1 
ATOM 1176 C CA  . LEU B 2 39  ? -1.502  -24.688 49.231   1.00 94.32 39  B 1 
ATOM 1177 C C   . LEU B 2 39  ? -0.889  -25.746 50.140   1.00 94.24 39  B 1 
ATOM 1178 O O   . LEU B 2 39  ? -1.566  -26.689 50.552   1.00 92.61 39  B 1 
ATOM 1179 C CB  . LEU B 2 39  ? -2.634  -23.926 49.941   1.00 94.20 39  B 1 
ATOM 1180 C CG  . LEU B 2 39  ? -3.452  -22.971 49.052   1.00 93.51 39  B 1 
ATOM 1181 C CD1 . LEU B 2 39  ? -4.485  -22.237 49.910   1.00 88.35 39  B 1 
ATOM 1182 C CD2 . LEU B 2 39  ? -2.581  -21.924 48.360   1.00 88.88 39  B 1 
ATOM 1183 N N   . THR B 2 40  ? 0.393   -25.615 50.423   1.00 93.87 40  B 1 
ATOM 1184 C CA  . THR B 2 40  ? 1.120   -26.591 51.238   1.00 93.11 40  B 1 
ATOM 1185 C C   . THR B 2 40  ? 0.964   -26.287 52.720   1.00 92.99 40  B 1 
ATOM 1186 O O   . THR B 2 40  ? 1.083   -25.130 53.118   1.00 89.92 40  B 1 
ATOM 1187 C CB  . THR B 2 40  ? 2.600   -26.635 50.862   1.00 91.16 40  B 1 
ATOM 1188 O OG1 . THR B 2 40  ? 3.176   -25.357 50.962   1.00 80.91 40  B 1 
ATOM 1189 C CG2 . THR B 2 40  ? 2.793   -27.084 49.418   1.00 79.28 40  B 1 
ATOM 1190 N N   . CYS B 2 41  ? 0.775   -27.337 53.521   1.00 91.90 41  B 1 
ATOM 1191 C CA  . CYS B 2 41  ? 0.834   -27.311 54.976   1.00 91.72 41  B 1 
ATOM 1192 C C   . CYS B 2 41  ? 1.636   -28.525 55.432   1.00 92.10 41  B 1 
ATOM 1193 O O   . CYS B 2 41  ? 1.413   -29.623 54.930   1.00 90.10 41  B 1 
ATOM 1194 C CB  . CYS B 2 41  ? -0.582  -27.324 55.539   1.00 90.57 41  B 1 
ATOM 1195 S SG  . CYS B 2 41  ? -0.656  -27.275 57.345   1.00 88.63 41  B 1 
ATOM 1196 N N   . THR B 2 42  ? 2.603   -28.307 56.311   1.00 91.52 42  B 1 
ATOM 1197 C CA  . THR B 2 42  ? 3.537   -29.349 56.752   1.00 90.96 42  B 1 
ATOM 1198 C C   . THR B 2 42  ? 3.564   -29.439 58.266   1.00 90.76 42  B 1 
ATOM 1199 O O   . THR B 2 42  ? 3.731   -28.422 58.932   1.00 86.99 42  B 1 
ATOM 1200 C CB  . THR B 2 42  ? 4.951   -29.102 56.229   1.00 88.34 42  B 1 
ATOM 1201 O OG1 . THR B 2 42  ? 5.377   -27.775 56.455   1.00 76.26 42  B 1 
ATOM 1202 C CG2 . THR B 2 42  ? 5.043   -29.320 54.714   1.00 74.60 42  B 1 
ATOM 1203 N N   . ALA B 2 43  ? 3.461   -30.646 58.788   1.00 89.74 43  B 1 
ATOM 1204 C CA  . ALA B 2 43  ? 3.661   -30.925 60.198   1.00 89.02 43  B 1 
ATOM 1205 C C   . ALA B 2 43  ? 5.138   -31.234 60.496   1.00 88.96 43  B 1 
ATOM 1206 O O   . ALA B 2 43  ? 5.884   -31.683 59.621   1.00 85.68 43  B 1 
ATOM 1207 C CB  . ALA B 2 43  ? 2.751   -32.087 60.600   1.00 86.33 43  B 1 
ATOM 1208 N N   . SER B 2 44  ? 5.542   -31.030 61.732   1.00 89.84 44  B 1 
ATOM 1209 C CA  . SER B 2 44  ? 6.884   -31.385 62.208   1.00 88.71 44  B 1 
ATOM 1210 C C   . SER B 2 44  ? 7.090   -32.902 62.246   1.00 88.72 44  B 1 
ATOM 1211 O O   . SER B 2 44  ? 8.163   -33.410 61.913   1.00 83.67 44  B 1 
ATOM 1212 C CB  . SER B 2 44  ? 7.115   -30.757 63.583   1.00 86.12 44  B 1 
ATOM 1213 O OG  . SER B 2 44  ? 6.373   -31.387 64.599   1.00 77.00 44  B 1 
ATOM 1214 N N   . GLN B 2 45  ? 6.042   -33.633 62.606   1.00 87.19 45  B 1 
ATOM 1215 C CA  . GLN B 2 45  ? 6.042   -35.092 62.629   1.00 86.68 45  B 1 
ATOM 1216 C C   . GLN B 2 45  ? 5.642   -35.654 61.263   1.00 87.13 45  B 1 
ATOM 1217 O O   . GLN B 2 45  ? 4.579   -35.356 60.728   1.00 83.34 45  B 1 
ATOM 1218 C CB  . GLN B 2 45  ? 5.116   -35.619 63.719   1.00 82.86 45  B 1 
ATOM 1219 C CG  . GLN B 2 45  ? 5.536   -35.159 65.120   1.00 76.36 45  B 1 
ATOM 1220 C CD  . GLN B 2 45  ? 4.734   -35.830 66.242   1.00 71.40 45  B 1 
ATOM 1221 O OE1 . GLN B 2 45  ? 4.069   -36.831 66.057   1.00 64.89 45  B 1 
ATOM 1222 N NE2 . GLN B 2 45  ? 4.801   -35.301 67.434   1.00 62.09 45  B 1 
ATOM 1223 N N   . LYS B 2 46  ? 6.468   -36.548 60.714   1.00 88.53 46  B 1 
ATOM 1224 C CA  . LYS B 2 46  ? 6.182   -37.273 59.466   1.00 88.88 46  B 1 
ATOM 1225 C C   . LYS B 2 46  ? 5.180   -38.418 59.704   1.00 89.17 46  B 1 
ATOM 1226 O O   . LYS B 2 46  ? 5.504   -39.586 59.515   1.00 82.80 46  B 1 
ATOM 1227 C CB  . LYS B 2 46  ? 7.470   -37.775 58.816   1.00 85.71 46  B 1 
ATOM 1228 C CG  . LYS B 2 46  ? 8.388   -36.637 58.384   1.00 79.35 46  B 1 
ATOM 1229 C CD  . LYS B 2 46  ? 9.596   -37.216 57.649   1.00 70.34 46  B 1 
ATOM 1230 C CE  . LYS B 2 46  ? 10.542  -36.094 57.234   1.00 63.05 46  B 1 
ATOM 1231 N NZ  . LYS B 2 46  ? 11.718  -36.613 56.501   1.00 54.24 46  B 1 
ATOM 1232 N N   . LYS B 2 47  ? 3.995   -38.090 60.184   1.00 87.73 47  B 1 
ATOM 1233 C CA  . LYS B 2 47  ? 2.917   -39.038 60.463   1.00 88.44 47  B 1 
ATOM 1234 C C   . LYS B 2 47  ? 1.587   -38.465 59.985   1.00 89.28 47  B 1 
ATOM 1235 O O   . LYS B 2 47  ? 1.436   -37.250 59.892   1.00 84.95 47  B 1 
ATOM 1236 C CB  . LYS B 2 47  ? 2.864   -39.355 61.959   1.00 84.60 47  B 1 
ATOM 1237 C CG  . LYS B 2 47  ? 4.095   -40.138 62.452   1.00 76.44 47  B 1 
ATOM 1238 C CD  . LYS B 2 47  ? 3.963   -40.491 63.933   1.00 74.25 47  B 1 
ATOM 1239 C CE  . LYS B 2 47  ? 5.199   -41.232 64.414   1.00 63.37 47  B 1 
ATOM 1240 N NZ  . LYS B 2 47  ? 5.137   -41.498 65.877   1.00 56.06 47  B 1 
ATOM 1241 N N   . SER B 2 48  ? 0.646   -39.339 59.720   1.00 88.46 48  B 1 
ATOM 1242 C CA  . SER B 2 48  ? -0.732  -38.931 59.471   1.00 88.05 48  B 1 
ATOM 1243 C C   . SER B 2 48  ? -1.364  -38.500 60.792   1.00 88.58 48  B 1 
ATOM 1244 O O   . SER B 2 48  ? -1.643  -39.328 61.650   1.00 84.36 48  B 1 
ATOM 1245 C CB  . SER B 2 48  ? -1.522  -40.060 58.814   1.00 84.42 48  B 1 
ATOM 1246 O OG  . SER B 2 48  ? -2.755  -39.580 58.340   1.00 77.32 48  B 1 
ATOM 1247 N N   . ILE B 2 49  ? -1.538  -37.210 60.965   1.00 89.67 49  B 1 
ATOM 1248 C CA  . ILE B 2 49  ? -2.169  -36.588 62.126   1.00 89.98 49  B 1 
ATOM 1249 C C   . ILE B 2 49  ? -3.412  -35.812 61.692   1.00 90.86 49  B 1 
ATOM 1250 O O   . ILE B 2 49  ? -3.675  -35.622 60.501   1.00 88.03 49  B 1 
ATOM 1251 C CB  . ILE B 2 49  ? -1.171  -35.711 62.909   1.00 86.67 49  B 1 
ATOM 1252 C CG1 . ILE B 2 49  ? -0.521  -34.657 62.008   1.00 74.52 49  B 1 
ATOM 1253 C CG2 . ILE B 2 49  ? -0.118  -36.613 63.598   1.00 73.68 49  B 1 
ATOM 1254 C CD1 . ILE B 2 49  ? 0.312   -33.643 62.802   1.00 70.56 49  B 1 
ATOM 1255 N N   . GLN B 2 50  ? -4.205  -35.378 62.674   1.00 90.72 50  B 1 
ATOM 1256 C CA  . GLN B 2 50  ? -5.395  -34.593 62.387   1.00 91.31 50  B 1 
ATOM 1257 C C   . GLN B 2 50  ? -4.999  -33.196 61.916   1.00 91.89 50  B 1 
ATOM 1258 O O   . GLN B 2 50  ? -4.192  -32.518 62.549   1.00 89.52 50  B 1 
ATOM 1259 C CB  . GLN B 2 50  ? -6.319  -34.575 63.604   1.00 88.58 50  B 1 
ATOM 1260 C CG  . GLN B 2 50  ? -7.716  -34.042 63.232   1.00 81.20 50  B 1 
ATOM 1261 C CD  . GLN B 2 50  ? -8.711  -34.140 64.391   1.00 78.46 50  B 1 
ATOM 1262 O OE1 . GLN B 2 50  ? -8.391  -34.407 65.524   1.00 70.36 50  B 1 
ATOM 1263 N NE2 . GLN B 2 50  ? -9.984  -33.923 64.132   1.00 67.62 50  B 1 
ATOM 1264 N N   . PHE B 2 51  ? -5.594  -32.751 60.801   1.00 91.37 51  B 1 
ATOM 1265 C CA  . PHE B 2 51  ? -5.424  -31.397 60.293   1.00 92.26 51  B 1 
ATOM 1266 C C   . PHE B 2 51  ? -6.771  -30.802 59.877   1.00 92.73 51  B 1 
ATOM 1267 O O   . PHE B 2 51  ? -7.712  -31.510 59.509   1.00 91.46 51  B 1 
ATOM 1268 C CB  . PHE B 2 51  ? -4.418  -31.379 59.140   1.00 91.48 51  B 1 
ATOM 1269 C CG  . PHE B 2 51  ? -4.950  -31.901 57.824   1.00 92.18 51  B 1 
ATOM 1270 C CD1 . PHE B 2 51  ? -4.939  -33.282 57.552   1.00 89.54 51  B 1 
ATOM 1271 C CD2 . PHE B 2 51  ? -5.480  -31.016 56.863   1.00 90.25 51  B 1 
ATOM 1272 C CE1 . PHE B 2 51  ? -5.446  -33.776 56.335   1.00 89.34 51  B 1 
ATOM 1273 C CE2 . PHE B 2 51  ? -5.981  -31.501 55.645   1.00 89.24 51  B 1 
ATOM 1274 C CZ  . PHE B 2 51  ? -5.964  -32.882 55.385   1.00 90.29 51  B 1 
ATOM 1275 N N   . HIS B 2 52  ? -6.836  -29.485 59.897   1.00 92.58 52  B 1 
ATOM 1276 C CA  . HIS B 2 52  ? -7.992  -28.737 59.430   1.00 92.33 52  B 1 
ATOM 1277 C C   . HIS B 2 52  ? -7.552  -27.526 58.616   1.00 93.01 52  B 1 
ATOM 1278 O O   . HIS B 2 52  ? -6.765  -26.713 59.071   1.00 90.89 52  B 1 
ATOM 1279 C CB  . HIS B 2 52  ? -8.850  -28.322 60.628   1.00 89.45 52  B 1 
ATOM 1280 C CG  . HIS B 2 52  ? -9.449  -29.483 61.370   1.00 84.07 52  B 1 
ATOM 1281 N ND1 . HIS B 2 52  ? -10.146 -30.537 60.807   1.00 70.47 52  B 1 
ATOM 1282 C CD2 . HIS B 2 52  ? -9.396  -29.740 62.715   1.00 70.99 52  B 1 
ATOM 1283 C CE1 . HIS B 2 52  ? -10.472 -31.393 61.781   1.00 67.06 52  B 1 
ATOM 1284 N NE2 . HIS B 2 52  ? -10.051 -30.939 62.958   1.00 69.31 52  B 1 
ATOM 1285 N N   . TRP B 2 53  ? -8.102  -27.379 57.429   1.00 93.34 53  B 1 
ATOM 1286 C CA  . TRP B 2 53  ? -8.040  -26.152 56.654   1.00 94.40 53  B 1 
ATOM 1287 C C   . TRP B 2 53  ? -9.307  -25.339 56.873   1.00 94.57 53  B 1 
ATOM 1288 O O   . TRP B 2 53  ? -10.416 -25.852 56.720   1.00 92.52 53  B 1 
ATOM 1289 C CB  . TRP B 2 53  ? -7.825  -26.466 55.178   1.00 94.53 53  B 1 
ATOM 1290 C CG  . TRP B 2 53  ? -6.408  -26.782 54.823   1.00 94.73 53  B 1 
ATOM 1291 C CD1 . TRP B 2 53  ? -5.873  -28.014 54.700   1.00 92.71 53  B 1 
ATOM 1292 C CD2 . TRP B 2 53  ? -5.336  -25.835 54.506   1.00 94.60 53  B 1 
ATOM 1293 N NE1 . TRP B 2 53  ? -4.542  -27.903 54.310   1.00 93.32 53  B 1 
ATOM 1294 C CE2 . TRP B 2 53  ? -4.182  -26.580 54.173   1.00 94.28 53  B 1 
ATOM 1295 C CE3 . TRP B 2 53  ? -5.259  -24.426 54.463   1.00 93.87 53  B 1 
ATOM 1296 C CZ2 . TRP B 2 53  ? -2.983  -25.951 53.781   1.00 93.93 53  B 1 
ATOM 1297 C CZ3 . TRP B 2 53  ? -4.063  -23.797 54.077   1.00 92.91 53  B 1 
ATOM 1298 C CH2 . TRP B 2 53  ? -2.943  -24.557 53.742   1.00 92.88 53  B 1 
ATOM 1299 N N   . LYS B 2 54  ? -9.145  -24.061 57.218   1.00 93.25 54  B 1 
ATOM 1300 C CA  . LYS B 2 54  ? -10.212 -23.083 57.413   1.00 93.38 54  B 1 
ATOM 1301 C C   . LYS B 2 54  ? -9.967  -21.858 56.540   1.00 93.32 54  B 1 
ATOM 1302 O O   . LYS B 2 54  ? -8.840  -21.591 56.135   1.00 92.06 54  B 1 
ATOM 1303 C CB  . LYS B 2 54  ? -10.300 -22.703 58.900   1.00 91.27 54  B 1 
ATOM 1304 C CG  . LYS B 2 54  ? -10.655 -23.888 59.821   1.00 83.68 54  B 1 
ATOM 1305 C CD  . LYS B 2 54  ? -10.611 -23.445 61.289   1.00 84.17 54  B 1 
ATOM 1306 C CE  . LYS B 2 54  ? -10.870 -24.610 62.238   1.00 72.01 54  B 1 
ATOM 1307 N NZ  . LYS B 2 54  ? -10.542 -24.244 63.637   1.00 65.47 54  B 1 
ATOM 1308 N N   . ASN B 2 55  ? -11.018 -21.108 56.236   1.00 93.44 55  B 1 
ATOM 1309 C CA  . ASN B 2 55  ? -10.890 -19.785 55.637   1.00 92.86 55  B 1 
ATOM 1310 C C   . ASN B 2 55  ? -10.712 -18.693 56.710   1.00 92.81 55  B 1 
ATOM 1311 O O   . ASN B 2 55  ? -10.729 -18.988 57.912   1.00 90.51 55  B 1 
ATOM 1312 C CB  . ASN B 2 55  ? -12.069 -19.551 54.674   1.00 90.56 55  B 1 
ATOM 1313 C CG  . ASN B 2 55  ? -13.420 -19.369 55.335   1.00 90.59 55  B 1 
ATOM 1314 O OD1 . ASN B 2 55  ? -13.580 -19.312 56.535   1.00 81.59 55  B 1 
ATOM 1315 N ND2 . ASN B 2 55  ? -14.461 -19.241 54.538   1.00 82.58 55  B 1 
ATOM 1316 N N   . SER B 2 56  ? -10.573 -17.438 56.308   1.00 92.25 56  B 1 
ATOM 1317 C CA  . SER B 2 56  ? -10.444 -16.289 57.216   1.00 91.38 56  B 1 
ATOM 1318 C C   . SER B 2 56  ? -11.628 -16.140 58.187   1.00 91.22 56  B 1 
ATOM 1319 O O   . SER B 2 56  ? -11.441 -15.692 59.317   1.00 86.78 56  B 1 
ATOM 1320 C CB  . SER B 2 56  ? -10.306 -15.002 56.401   1.00 89.65 56  B 1 
ATOM 1321 O OG  . SER B 2 56  ? -11.410 -14.829 55.542   1.00 85.59 56  B 1 
ATOM 1322 N N   . ASN B 2 57  ? -12.813 -16.596 57.779   1.00 91.24 57  B 1 
ATOM 1323 C CA  . ASN B 2 57  ? -14.028 -16.575 58.590   1.00 90.70 57  B 1 
ATOM 1324 C C   . ASN B 2 57  ? -14.166 -17.799 59.523   1.00 91.04 57  B 1 
ATOM 1325 O O   . ASN B 2 57  ? -15.254 -18.080 60.012   1.00 87.64 57  B 1 
ATOM 1326 C CB  . ASN B 2 57  ? -15.243 -16.435 57.658   1.00 89.47 57  B 1 
ATOM 1327 C CG  . ASN B 2 57  ? -15.269 -15.118 56.894   1.00 85.67 57  B 1 
ATOM 1328 O OD1 . ASN B 2 57  ? -14.657 -14.137 57.241   1.00 76.69 57  B 1 
ATOM 1329 N ND2 . ASN B 2 57  ? -16.018 -15.059 55.814   1.00 75.84 57  B 1 
ATOM 1330 N N   . GLN B 2 58  ? -13.087 -18.549 59.710   1.00 89.66 58  B 1 
ATOM 1331 C CA  . GLN B 2 58  ? -13.060 -19.775 60.523   1.00 90.07 58  B 1 
ATOM 1332 C C   . GLN B 2 58  ? -13.976 -20.908 60.016   1.00 90.81 58  B 1 
ATOM 1333 O O   . GLN B 2 58  ? -14.208 -21.894 60.720   1.00 86.50 58  B 1 
ATOM 1334 C CB  . GLN B 2 58  ? -13.286 -19.450 62.019   1.00 87.60 58  B 1 
ATOM 1335 C CG  . GLN B 2 58  ? -12.240 -18.484 62.601   1.00 83.54 58  B 1 
ATOM 1336 C CD  . GLN B 2 58  ? -10.843 -19.122 62.698   1.00 78.80 58  B 1 
ATOM 1337 O OE1 . GLN B 2 58  ? -10.679 -20.324 62.856   1.00 70.85 58  B 1 
ATOM 1338 N NE2 . GLN B 2 58  ? -9.795  -18.342 62.613   1.00 68.66 58  B 1 
ATOM 1339 N N   . ILE B 2 59  ? -14.488 -20.826 58.808   1.00 89.91 59  B 1 
ATOM 1340 C CA  . ILE B 2 59  ? -15.310 -21.876 58.203   1.00 90.33 59  B 1 
ATOM 1341 C C   . ILE B 2 59  ? -14.394 -23.008 57.738   1.00 90.96 59  B 1 
ATOM 1342 O O   . ILE B 2 59  ? -13.483 -22.788 56.944   1.00 88.74 59  B 1 
ATOM 1343 C CB  . ILE B 2 59  ? -16.193 -21.339 57.064   1.00 89.27 59  B 1 
ATOM 1344 C CG1 . ILE B 2 59  ? -17.113 -20.208 57.575   1.00 85.33 59  B 1 
ATOM 1345 C CG2 . ILE B 2 59  ? -17.017 -22.473 56.438   1.00 84.82 59  B 1 
ATOM 1346 C CD1 . ILE B 2 59  ? -17.922 -19.505 56.479   1.00 75.12 59  B 1 
ATOM 1347 N N   . LYS B 2 60  ? -14.666 -24.232 58.192   1.00 91.81 60  B 1 
ATOM 1348 C CA  . LYS B 2 60  ? -13.921 -25.424 57.777   1.00 91.98 60  B 1 
ATOM 1349 C C   . LYS B 2 60  ? -14.131 -25.680 56.287   1.00 91.36 60  B 1 
ATOM 1350 O O   . LYS B 2 60  ? -15.258 -25.779 55.819   1.00 89.23 60  B 1 
ATOM 1351 C CB  . LYS B 2 60  ? -14.333 -26.614 58.654   1.00 90.15 60  B 1 
ATOM 1352 C CG  . LYS B 2 60  ? -13.540 -27.892 58.324   1.00 83.42 60  B 1 
ATOM 1353 C CD  . LYS B 2 60  ? -13.879 -29.035 59.298   1.00 78.87 60  B 1 
ATOM 1354 C CE  . LYS B 2 60  ? -13.110 -30.292 58.921   1.00 68.07 60  B 1 
ATOM 1355 N NZ  . LYS B 2 60  ? -13.328 -31.405 59.877   1.00 60.95 60  B 1 
ATOM 1356 N N   . ILE B 2 61  ? -13.030 -25.842 55.575   1.00 92.27 61  B 1 
ATOM 1357 C CA  . ILE B 2 61  ? -13.013 -26.207 54.150   1.00 91.90 61  B 1 
ATOM 1358 C C   . ILE B 2 61  ? -12.788 -27.706 54.014   1.00 91.70 61  B 1 
ATOM 1359 O O   . ILE B 2 61  ? -13.540 -28.403 53.332   1.00 88.43 61  B 1 
ATOM 1360 C CB  . ILE B 2 61  ? -11.906 -25.413 53.416   1.00 91.14 61  B 1 
ATOM 1361 C CG1 . ILE B 2 61  ? -12.136 -23.891 53.531   1.00 87.36 61  B 1 
ATOM 1362 C CG2 . ILE B 2 61  ? -11.838 -25.837 51.938   1.00 87.73 61  B 1 
ATOM 1363 C CD1 . ILE B 2 61  ? -10.902 -23.087 53.154   1.00 82.50 61  B 1 
ATOM 1364 N N   . LEU B 2 62  ? -11.760 -28.193 54.682   1.00 91.49 62  B 1 
ATOM 1365 C CA  . LEU B 2 62  ? -11.230 -29.531 54.524   1.00 90.97 62  B 1 
ATOM 1366 C C   . LEU B 2 62  ? -10.600 -29.992 55.840   1.00 92.23 62  B 1 
ATOM 1367 O O   . LEU B 2 62  ? -10.098 -29.191 56.616   1.00 90.21 62  B 1 
ATOM 1368 C CB  . LEU B 2 62  ? -10.174 -29.466 53.406   1.00 86.60 62  B 1 
ATOM 1369 C CG  . LEU B 2 62  ? -9.752  -30.837 52.856   1.00 86.08 62  B 1 
ATOM 1370 C CD1 . LEU B 2 62  ? -10.707 -31.270 51.763   1.00 79.16 62  B 1 
ATOM 1371 C CD2 . LEU B 2 62  ? -8.346  -30.774 52.296   1.00 79.74 62  B 1 
ATOM 1372 N N   . GLY B 2 63  ? -10.599 -31.295 56.047   1.00 90.40 63  B 1 
ATOM 1373 C CA  . GLY B 2 63  ? -9.850  -31.913 57.125   1.00 89.96 63  B 1 
ATOM 1374 C C   . GLY B 2 63  ? -9.808  -33.427 56.959   1.00 90.64 63  B 1 
ATOM 1375 O O   . GLY B 2 63  ? -10.256 -33.961 55.944   1.00 87.89 63  B 1 
ATOM 1376 N N   . ASN B 2 64  ? -9.281  -34.105 57.957   1.00 89.89 64  B 1 
ATOM 1377 C CA  . ASN B 2 64  ? -9.306  -35.562 58.023   1.00 89.18 64  B 1 
ATOM 1378 C C   . ASN B 2 64  ? -9.928  -36.044 59.334   1.00 89.06 64  B 1 
ATOM 1379 O O   . ASN B 2 64  ? -9.947  -35.342 60.343   1.00 85.33 64  B 1 
ATOM 1380 C CB  . ASN B 2 64  ? -7.895  -36.134 57.763   1.00 85.82 64  B 1 
ATOM 1381 C CG  . ASN B 2 64  ? -6.867  -35.775 58.822   1.00 87.40 64  B 1 
ATOM 1382 O OD1 . ASN B 2 64  ? -7.030  -34.853 59.586   1.00 80.19 64  B 1 
ATOM 1383 N ND2 . ASN B 2 64  ? -5.767  -36.490 58.873   1.00 81.16 64  B 1 
ATOM 1384 N N   . GLN B 2 65  ? -10.408 -37.279 59.272   1.00 84.16 65  B 1 
ATOM 1385 C CA  . GLN B 2 65  ? -10.802 -38.052 60.434   1.00 83.07 65  B 1 
ATOM 1386 C C   . GLN B 2 65  ? -10.245 -39.465 60.234   1.00 83.08 65  B 1 
ATOM 1387 O O   . GLN B 2 65  ? -10.786 -40.260 59.471   1.00 77.45 65  B 1 
ATOM 1388 C CB  . GLN B 2 65  ? -12.322 -37.986 60.603   1.00 79.51 65  B 1 
ATOM 1389 C CG  . GLN B 2 65  ? -12.773 -38.551 61.955   1.00 71.05 65  B 1 
ATOM 1390 C CD  . GLN B 2 65  ? -14.265 -38.326 62.213   1.00 67.00 65  B 1 
ATOM 1391 O OE1 . GLN B 2 65  ? -15.007 -37.859 61.376   1.00 60.98 65  B 1 
ATOM 1392 N NE2 . GLN B 2 65  ? -14.742 -38.646 63.396   1.00 59.55 65  B 1 
ATOM 1393 N N   . GLY B 2 66  ? -9.087  -39.713 60.834   1.00 82.68 66  B 1 
ATOM 1394 C CA  . GLY B 2 66  ? -8.277  -40.880 60.486   1.00 81.31 66  B 1 
ATOM 1395 C C   . GLY B 2 66  ? -7.836  -40.822 59.015   1.00 82.94 66  B 1 
ATOM 1396 O O   . GLY B 2 66  ? -7.267  -39.835 58.569   1.00 77.13 66  B 1 
ATOM 1397 N N   . SER B 2 67  ? -8.137  -41.872 58.238   1.00 82.63 67  B 1 
ATOM 1398 C CA  . SER B 2 67  ? -7.823  -41.927 56.801   1.00 82.18 67  B 1 
ATOM 1399 C C   . SER B 2 67  ? -8.881  -41.264 55.904   1.00 83.15 67  B 1 
ATOM 1400 O O   . SER B 2 67  ? -8.682  -41.146 54.694   1.00 77.22 67  B 1 
ATOM 1401 C CB  . SER B 2 67  ? -7.629  -43.389 56.391   1.00 78.63 67  B 1 
ATOM 1402 O OG  . SER B 2 67  ? -8.762  -44.154 56.736   1.00 70.81 67  B 1 
ATOM 1403 N N   . PHE B 2 68  ? -9.998  -40.822 56.478   1.00 81.55 68  B 1 
ATOM 1404 C CA  . PHE B 2 68  ? -11.097 -40.238 55.711   1.00 81.55 68  B 1 
ATOM 1405 C C   . PHE B 2 68  ? -10.921 -38.732 55.529   1.00 82.50 68  B 1 
ATOM 1406 O O   . PHE B 2 68  ? -10.640 -37.994 56.472   1.00 79.05 68  B 1 
ATOM 1407 C CB  . PHE B 2 68  ? -12.447 -40.572 56.348   1.00 76.97 68  B 1 
ATOM 1408 C CG  . PHE B 2 68  ? -12.758 -42.056 56.328   1.00 69.64 68  B 1 
ATOM 1409 C CD1 . PHE B 2 68  ? -13.258 -42.654 55.155   1.00 62.79 68  B 1 
ATOM 1410 C CD2 . PHE B 2 68  ? -12.522 -42.850 57.461   1.00 61.64 68  B 1 
ATOM 1411 C CE1 . PHE B 2 68  ? -13.527 -44.034 55.122   1.00 56.72 68  B 1 
ATOM 1412 C CE2 . PHE B 2 68  ? -12.786 -44.231 57.428   1.00 57.11 68  B 1 
ATOM 1413 C CZ  . PHE B 2 68  ? -13.285 -44.812 56.257   1.00 57.56 68  B 1 
ATOM 1414 N N   . LEU B 2 69  ? -11.139 -38.268 54.299   1.00 84.01 69  B 1 
ATOM 1415 C CA  . LEU B 2 69  ? -11.232 -36.850 53.980   1.00 85.32 69  B 1 
ATOM 1416 C C   . LEU B 2 69  ? -12.611 -36.321 54.386   1.00 86.22 69  B 1 
ATOM 1417 O O   . LEU B 2 69  ? -13.631 -36.818 53.902   1.00 83.61 69  B 1 
ATOM 1418 C CB  . LEU B 2 69  ? -10.988 -36.668 52.477   1.00 83.24 69  B 1 
ATOM 1419 C CG  . LEU B 2 69  ? -10.820 -35.201 52.056   1.00 81.62 69  B 1 
ATOM 1420 C CD1 . LEU B 2 69  ? -9.456  -34.681 52.494   1.00 75.11 69  B 1 
ATOM 1421 C CD2 . LEU B 2 69  ? -10.898 -35.077 50.539   1.00 75.95 69  B 1 
ATOM 1422 N N   . THR B 2 70  ? -12.640 -35.304 55.230   1.00 86.98 70  B 1 
ATOM 1423 C CA  . THR B 2 70  ? -13.861 -34.589 55.604   1.00 85.95 70  B 1 
ATOM 1424 C C   . THR B 2 70  ? -13.885 -33.230 54.930   1.00 86.42 70  B 1 
ATOM 1425 O O   . THR B 2 70  ? -12.864 -32.558 54.828   1.00 83.66 70  B 1 
ATOM 1426 C CB  . THR B 2 70  ? -14.011 -34.462 57.123   1.00 83.08 70  B 1 
ATOM 1427 O OG1 . THR B 2 70  ? -12.956 -33.744 57.704   1.00 74.07 70  B 1 
ATOM 1428 C CG2 . THR B 2 70  ? -14.054 -35.832 57.807   1.00 74.86 70  B 1 
ATOM 1429 N N   . LYS B 2 71  ? -15.049 -32.794 54.435   1.00 86.49 71  B 1 
ATOM 1430 C CA  . LYS B 2 71  ? -15.251 -31.476 53.842   1.00 86.86 71  B 1 
ATOM 1431 C C   . LYS B 2 71  ? -16.225 -30.680 54.697   1.00 86.06 71  B 1 
ATOM 1432 O O   . LYS B 2 71  ? -17.175 -31.231 55.239   1.00 82.78 71  B 1 
ATOM 1433 C CB  . LYS B 2 71  ? -15.720 -31.595 52.391   1.00 83.56 71  B 1 
ATOM 1434 C CG  . LYS B 2 71  ? -14.650 -32.190 51.458   1.00 82.07 71  B 1 
ATOM 1435 C CD  . LYS B 2 71  ? -15.118 -32.116 50.004   1.00 80.88 71  B 1 
ATOM 1436 C CE  . LYS B 2 71  ? -14.059 -32.646 49.037   1.00 76.32 71  B 1 
ATOM 1437 N NZ  . LYS B 2 71  ? -14.439 -32.389 47.620   1.00 72.54 71  B 1 
ATOM 1438 N N   . GLY B 2 72  ? -15.958 -29.387 54.831   1.00 87.58 72  B 1 
ATOM 1439 C CA  . GLY B 2 72  ? -16.807 -28.461 55.566   1.00 86.13 72  B 1 
ATOM 1440 C C   . GLY B 2 72  ? -17.810 -27.733 54.669   1.00 86.83 72  B 1 
ATOM 1441 O O   . GLY B 2 72  ? -17.727 -27.824 53.443   1.00 83.43 72  B 1 
ATOM 1442 N N   . PRO B 2 73  ? -18.722 -26.956 55.275   1.00 87.59 73  B 1 
ATOM 1443 C CA  . PRO B 2 73  ? -19.771 -26.231 54.549   1.00 86.82 73  B 1 
ATOM 1444 C C   . PRO B 2 73  ? -19.237 -24.931 53.919   1.00 87.85 73  B 1 
ATOM 1445 O O   . PRO B 2 73  ? -19.796 -23.857 54.101   1.00 82.18 73  B 1 
ATOM 1446 C CB  . PRO B 2 73  ? -20.859 -26.007 55.603   1.00 85.36 73  B 1 
ATOM 1447 C CG  . PRO B 2 73  ? -20.053 -25.804 56.876   1.00 83.53 73  B 1 
ATOM 1448 C CD  . PRO B 2 73  ? -18.890 -26.787 56.708   1.00 86.85 73  B 1 
ATOM 1449 N N   . SER B 2 74  ? -18.133 -25.014 53.213   1.00 88.43 74  B 1 
ATOM 1450 C CA  . SER B 2 74  ? -17.561 -23.860 52.525   1.00 88.84 74  B 1 
ATOM 1451 C C   . SER B 2 74  ? -17.996 -23.806 51.057   1.00 88.75 74  B 1 
ATOM 1452 O O   . SER B 2 74  ? -18.333 -24.821 50.449   1.00 85.29 74  B 1 
ATOM 1453 C CB  . SER B 2 74  ? -16.036 -23.850 52.660   1.00 87.44 74  B 1 
ATOM 1454 O OG  . SER B 2 74  ? -15.439 -24.728 51.726   1.00 84.46 74  B 1 
ATOM 1455 N N   . LYS B 2 75  ? -17.878 -22.617 50.419   1.00 90.24 75  B 1 
ATOM 1456 C CA  . LYS B 2 75  ? -18.097 -22.438 48.975   1.00 89.38 75  B 1 
ATOM 1457 C C   . LYS B 2 75  ? -17.129 -23.249 48.105   1.00 90.02 75  B 1 
ATOM 1458 O O   . LYS B 2 75  ? -17.346 -23.401 46.907   1.00 85.25 75  B 1 
ATOM 1459 C CB  . LYS B 2 75  ? -17.994 -20.951 48.599   1.00 85.59 75  B 1 
ATOM 1460 C CG  . LYS B 2 75  ? -19.091 -20.077 49.222   1.00 74.81 75  B 1 
ATOM 1461 C CD  . LYS B 2 75  ? -18.951 -18.632 48.698   1.00 68.79 75  B 1 
ATOM 1462 C CE  . LYS B 2 75  ? -20.030 -17.713 49.264   1.00 58.42 75  B 1 
ATOM 1463 N NZ  . LYS B 2 75  ? -19.906 -16.333 48.715   1.00 50.96 75  B 1 
ATOM 1464 N N   . LEU B 2 76  ? -16.050 -23.757 48.690   1.00 89.15 76  B 1 
ATOM 1465 C CA  . LEU B 2 76  ? -15.039 -24.554 48.017   1.00 89.62 76  B 1 
ATOM 1466 C C   . LEU B 2 76  ? -15.328 -26.054 48.048   1.00 89.61 76  B 1 
ATOM 1467 O O   . LEU B 2 76  ? -14.543 -26.805 47.478   1.00 84.99 76  B 1 
ATOM 1468 C CB  . LEU B 2 76  ? -13.659 -24.243 48.636   1.00 87.70 76  B 1 
ATOM 1469 C CG  . LEU B 2 76  ? -13.203 -22.794 48.466   1.00 87.40 76  B 1 
ATOM 1470 C CD1 . LEU B 2 76  ? -11.870 -22.606 49.185   1.00 81.51 76  B 1 
ATOM 1471 C CD2 . LEU B 2 76  ? -12.997 -22.424 46.991   1.00 82.64 76  B 1 
ATOM 1472 N N   . ASN B 2 77  ? -16.419 -26.504 48.672   1.00 88.50 77  B 1 
ATOM 1473 C CA  . ASN B 2 77  ? -16.684 -27.917 48.935   1.00 87.27 77  B 1 
ATOM 1474 C C   . ASN B 2 77  ? -16.431 -28.814 47.708   1.00 87.99 77  B 1 
ATOM 1475 O O   . ASN B 2 77  ? -15.638 -29.754 47.775   1.00 81.18 77  B 1 
ATOM 1476 C CB  . ASN B 2 77  ? -18.125 -28.037 49.478   1.00 82.10 77  B 1 
ATOM 1477 C CG  . ASN B 2 77  ? -18.445 -29.424 50.023   1.00 77.58 77  B 1 
ATOM 1478 O OD1 . ASN B 2 77  ? -17.768 -30.391 49.807   1.00 65.07 77  B 1 
ATOM 1479 N ND2 . ASN B 2 77  ? -19.529 -29.549 50.750   1.00 67.85 77  B 1 
ATOM 1480 N N   . ASP B 2 78  ? -16.988 -28.487 46.570   1.00 88.58 78  B 1 
ATOM 1481 C CA  . ASP B 2 78  ? -16.858 -29.292 45.348   1.00 88.30 78  B 1 
ATOM 1482 C C   . ASP B 2 78  ? -15.507 -29.139 44.646   1.00 89.73 78  B 1 
ATOM 1483 O O   . ASP B 2 78  ? -15.112 -29.971 43.822   1.00 84.47 78  B 1 
ATOM 1484 C CB  . ASP B 2 78  ? -17.993 -28.927 44.391   1.00 84.31 78  B 1 
ATOM 1485 C CG  . ASP B 2 78  ? -19.371 -29.090 45.030   1.00 74.20 78  B 1 
ATOM 1486 O OD1 . ASP B 2 78  ? -19.518 -29.996 45.875   1.00 64.96 78  B 1 
ATOM 1487 O OD2 . ASP B 2 78  ? -20.236 -28.258 44.698   1.00 65.85 78  B 1 
ATOM 1488 N N   . ARG B 2 79  ? -14.770 -28.068 44.951   1.00 91.79 79  B 1 
ATOM 1489 C CA  . ARG B 2 79  ? -13.514 -27.702 44.282   1.00 92.44 79  B 1 
ATOM 1490 C C   . ARG B 2 79  ? -12.280 -27.947 45.135   1.00 93.12 79  B 1 
ATOM 1491 O O   . ARG B 2 79  ? -11.167 -27.937 44.596   1.00 91.13 79  B 1 
ATOM 1492 C CB  . ARG B 2 79  ? -13.589 -26.245 43.813   1.00 90.47 79  B 1 
ATOM 1493 C CG  . ARG B 2 79  ? -14.712 -26.026 42.790   1.00 87.70 79  B 1 
ATOM 1494 C CD  . ARG B 2 79  ? -14.682 -24.621 42.199   1.00 88.16 79  B 1 
ATOM 1495 N NE  . ARG B 2 79  ? -15.000 -23.582 43.189   1.00 87.37 79  B 1 
ATOM 1496 C CZ  . ARG B 2 79  ? -14.241 -22.555 43.550   1.00 89.75 79  B 1 
ATOM 1497 N NH1 . ARG B 2 79  ? -13.049 -22.372 43.082   1.00 79.24 79  B 1 
ATOM 1498 N NH2 . ARG B 2 79  ? -14.682 -21.681 44.387   1.00 81.75 79  B 1 
ATOM 1499 N N   . ALA B 2 80  ? -12.454 -28.148 46.429   1.00 92.17 80  B 1 
ATOM 1500 C CA  . ALA B 2 80  ? -11.380 -28.428 47.363   1.00 92.41 80  B 1 
ATOM 1501 C C   . ALA B 2 80  ? -11.087 -29.929 47.454   1.00 92.37 80  B 1 
ATOM 1502 O O   . ALA B 2 80  ? -12.005 -30.748 47.478   1.00 88.91 80  B 1 
ATOM 1503 C CB  . ALA B 2 80  ? -11.732 -27.830 48.729   1.00 91.08 80  B 1 
ATOM 1504 N N   . ASP B 2 81  ? -9.815  -30.271 47.536   1.00 93.07 81  B 1 
ATOM 1505 C CA  . ASP B 2 81  ? -9.345  -31.639 47.702   1.00 93.00 81  B 1 
ATOM 1506 C C   . ASP B 2 81  ? -7.992  -31.664 48.438   1.00 93.47 81  B 1 
ATOM 1507 O O   . ASP B 2 81  ? -7.392  -30.614 48.692   1.00 92.04 81  B 1 
ATOM 1508 C CB  . ASP B 2 81  ? -9.263  -32.307 46.322   1.00 91.00 81  B 1 
ATOM 1509 C CG  . ASP B 2 81  ? -9.472  -33.816 46.346   1.00 86.75 81  B 1 
ATOM 1510 O OD1 . ASP B 2 81  ? -9.425  -34.400 47.453   1.00 81.37 81  B 1 
ATOM 1511 O OD2 . ASP B 2 81  ? -9.693  -34.375 45.244   1.00 79.43 81  B 1 
ATOM 1512 N N   . SER B 2 82  ? -7.496  -32.854 48.793   1.00 92.33 82  B 1 
ATOM 1513 C CA  . SER B 2 82  ? -6.158  -33.053 49.350   1.00 92.31 82  B 1 
ATOM 1514 C C   . SER B 2 82  ? -5.535  -34.334 48.808   1.00 92.27 82  B 1 
ATOM 1515 O O   . SER B 2 82  ? -6.234  -35.253 48.377   1.00 89.66 82  B 1 
ATOM 1516 C CB  . SER B 2 82  ? -6.218  -33.079 50.878   1.00 91.34 82  B 1 
ATOM 1517 O OG  . SER B 2 82  ? -4.918  -33.055 51.418   1.00 86.59 82  B 1 
ATOM 1518 N N   . ARG B 2 83  ? -4.208  -34.412 48.845   1.00 91.75 83  B 1 
ATOM 1519 C CA  . ARG B 2 83  ? -3.480  -35.613 48.426   1.00 91.20 83  B 1 
ATOM 1520 C C   . ARG B 2 83  ? -3.284  -36.546 49.612   1.00 91.32 83  B 1 
ATOM 1521 O O   . ARG B 2 83  ? -2.296  -36.427 50.330   1.00 88.91 83  B 1 
ATOM 1522 C CB  . ARG B 2 83  ? -2.142  -35.247 47.787   1.00 88.95 83  B 1 
ATOM 1523 C CG  . ARG B 2 83  ? -2.293  -34.391 46.529   1.00 83.06 83  B 1 
ATOM 1524 C CD  . ARG B 2 83  ? -0.917  -34.253 45.876   1.00 82.07 83  B 1 
ATOM 1525 N NE  . ARG B 2 83  ? -0.924  -33.203 44.853   1.00 78.99 83  B 1 
ATOM 1526 C CZ  . ARG B 2 83  ? -0.060  -33.048 43.874   1.00 74.55 83  B 1 
ATOM 1527 N NH1 . ARG B 2 83  ? 0.874   -33.926 43.637   1.00 66.07 83  B 1 
ATOM 1528 N NH2 . ARG B 2 83  ? -0.116  -31.989 43.137   1.00 68.53 83  B 1 
ATOM 1529 N N   . ARG B 2 84  ? -4.192  -37.523 49.785   1.00 90.57 84  B 1 
ATOM 1530 C CA  . ARG B 2 84  ? -4.124  -38.511 50.876   1.00 89.75 84  B 1 
ATOM 1531 C C   . ARG B 2 84  ? -2.790  -39.261 50.931   1.00 90.44 84  B 1 
ATOM 1532 O O   . ARG B 2 84  ? -2.303  -39.529 52.014   1.00 87.77 84  B 1 
ATOM 1533 C CB  . ARG B 2 84  ? -5.265  -39.529 50.760   1.00 87.03 84  B 1 
ATOM 1534 C CG  . ARG B 2 84  ? -6.655  -38.888 50.894   1.00 78.96 84  B 1 
ATOM 1535 C CD  . ARG B 2 84  ? -7.711  -39.986 50.890   1.00 76.67 84  B 1 
ATOM 1536 N NE  . ARG B 2 84  ? -9.063  -39.426 50.828   1.00 68.37 84  B 1 
ATOM 1537 C CZ  . ARG B 2 84  ? -10.191 -40.124 50.777   1.00 61.54 84  B 1 
ATOM 1538 N NH1 . ARG B 2 84  ? -10.196 -41.424 50.833   1.00 56.81 84  B 1 
ATOM 1539 N NH2 . ARG B 2 84  ? -11.326 -39.515 50.652   1.00 52.83 84  B 1 
ATOM 1540 N N   . SER B 2 85  ? -2.168  -39.522 49.797   1.00 91.16 85  B 1 
ATOM 1541 C CA  . SER B 2 85  ? -0.870  -40.199 49.706   1.00 90.56 85  B 1 
ATOM 1542 C C   . SER B 2 85  ? 0.290   -39.448 50.370   1.00 90.80 85  B 1 
ATOM 1543 O O   . SER B 2 85  ? 1.340   -40.033 50.595   1.00 87.96 85  B 1 
ATOM 1544 C CB  . SER B 2 85  ? -0.521  -40.424 48.230   1.00 90.05 85  B 1 
ATOM 1545 O OG  . SER B 2 85  ? -0.519  -39.199 47.525   1.00 82.76 85  B 1 
ATOM 1546 N N   . LEU B 2 86  ? 0.133   -38.158 50.651   1.00 90.81 86  B 1 
ATOM 1547 C CA  . LEU B 2 86  ? 1.155   -37.336 51.305   1.00 91.09 86  B 1 
ATOM 1548 C C   . LEU B 2 86  ? 0.938   -37.207 52.826   1.00 91.31 86  B 1 
ATOM 1549 O O   . LEU B 2 86  ? 1.817   -36.676 53.500   1.00 88.62 86  B 1 
ATOM 1550 C CB  . LEU B 2 86  ? 1.220   -35.955 50.638   1.00 89.85 86  B 1 
ATOM 1551 C CG  . LEU B 2 86  ? 1.602   -35.960 49.144   1.00 88.07 86  B 1 
ATOM 1552 C CD1 . LEU B 2 86  ? 1.644   -34.513 48.632   1.00 82.68 86  B 1 
ATOM 1553 C CD2 . LEU B 2 86  ? 2.964   -36.586 48.883   1.00 83.73 86  B 1 
ATOM 1554 N N   . TRP B 2 87  ? -0.191  -37.655 53.350   1.00 91.48 87  B 1 
ATOM 1555 C CA  . TRP B 2 87  ? -0.517  -37.502 54.772   1.00 91.49 87  B 1 
ATOM 1556 C C   . TRP B 2 87  ? 0.436   -38.284 55.672   1.00 90.64 87  B 1 
ATOM 1557 O O   . TRP B 2 87  ? 0.899   -37.752 56.679   1.00 86.65 87  B 1 
ATOM 1558 C CB  . TRP B 2 87  ? -1.976  -37.919 55.031   1.00 90.70 87  B 1 
ATOM 1559 C CG  . TRP B 2 87  ? -3.049  -37.089 54.386   1.00 90.84 87  B 1 
ATOM 1560 C CD1 . TRP B 2 87  ? -2.880  -35.974 53.641   1.00 86.40 87  B 1 
ATOM 1561 C CD2 . TRP B 2 87  ? -4.484  -37.310 54.441   1.00 91.48 87  B 1 
ATOM 1562 N NE1 . TRP B 2 87  ? -4.113  -35.484 53.240   1.00 88.70 87  B 1 
ATOM 1563 C CE2 . TRP B 2 87  ? -5.127  -36.277 53.712   1.00 90.85 87  B 1 
ATOM 1564 C CE3 . TRP B 2 87  ? -5.299  -38.288 55.066   1.00 89.14 87  B 1 
ATOM 1565 C CZ2 . TRP B 2 87  ? -6.530  -36.204 53.596   1.00 89.14 87  B 1 
ATOM 1566 C CZ3 . TRP B 2 87  ? -6.693  -38.214 54.946   1.00 87.38 87  B 1 
ATOM 1567 C CH2 . TRP B 2 87  ? -7.312  -37.187 54.220   1.00 87.77 87  B 1 
ATOM 1568 N N   . ASP B 2 88  ? 0.830   -39.473 55.265   1.00 91.25 88  B 1 
ATOM 1569 C CA  . ASP B 2 88  ? 1.791   -40.302 56.002   1.00 90.27 88  B 1 
ATOM 1570 C C   . ASP B 2 88  ? 3.193   -39.660 56.083   1.00 90.56 88  B 1 
ATOM 1571 O O   . ASP B 2 88  ? 4.004   -40.010 56.937   1.00 86.19 88  B 1 
ATOM 1572 C CB  . ASP B 2 88  ? 1.888   -41.678 55.339   1.00 88.15 88  B 1 
ATOM 1573 C CG  . ASP B 2 88  ? 0.553   -42.418 55.282   1.00 82.00 88  B 1 
ATOM 1574 O OD1 . ASP B 2 88  ? -0.288  -42.203 56.176   1.00 74.17 88  B 1 
ATOM 1575 O OD2 . ASP B 2 88  ? 0.375   -43.175 54.302   1.00 73.50 88  B 1 
ATOM 1576 N N   . GLN B 2 89  ? 3.475   -38.681 55.217   1.00 91.27 89  B 1 
ATOM 1577 C CA  . GLN B 2 89  ? 4.719   -37.894 55.200   1.00 91.03 89  B 1 
ATOM 1578 C C   . GLN B 2 89  ? 4.598   -36.582 55.994   1.00 91.35 89  B 1 
ATOM 1579 O O   . GLN B 2 89  ? 5.542   -35.787 56.002   1.00 87.03 89  B 1 
ATOM 1580 C CB  . GLN B 2 89  ? 5.147   -37.633 53.751   1.00 89.51 89  B 1 
ATOM 1581 C CG  . GLN B 2 89  ? 5.366   -38.933 52.966   1.00 84.61 89  B 1 
ATOM 1582 C CD  . GLN B 2 89  ? 5.848   -38.687 51.530   1.00 78.40 89  B 1 
ATOM 1583 O OE1 . GLN B 2 89  ? 6.192   -37.584 51.122   1.00 69.52 89  B 1 
ATOM 1584 N NE2 . GLN B 2 89  ? 5.911   -39.708 50.721   1.00 67.57 89  B 1 
ATOM 1585 N N   . GLY B 2 90  ? 3.459   -36.330 56.630   1.00 90.85 90  B 1 
ATOM 1586 C CA  . GLY B 2 90  ? 3.168   -35.092 57.356   1.00 90.46 90  B 1 
ATOM 1587 C C   . GLY B 2 90  ? 2.855   -33.903 56.436   1.00 91.47 90  B 1 
ATOM 1588 O O   . GLY B 2 90  ? 2.992   -32.756 56.858   1.00 88.14 90  B 1 
ATOM 1589 N N   . ASN B 2 91  ? 2.437   -34.157 55.210   1.00 91.92 91  B 1 
ATOM 1590 C CA  . ASN B 2 91  ? 2.046   -33.128 54.259   1.00 92.53 91  B 1 
ATOM 1591 C C   . ASN B 2 91  ? 0.527   -33.139 54.050   1.00 93.02 91  B 1 
ATOM 1592 O O   . ASN B 2 91  ? -0.037  -34.131 53.584   1.00 90.41 91  B 1 
ATOM 1593 C CB  . ASN B 2 91  ? 2.788   -33.341 52.937   1.00 90.46 91  B 1 
ATOM 1594 C CG  . ASN B 2 91  ? 4.277   -33.055 53.031   1.00 82.53 91  B 1 
ATOM 1595 O OD1 . ASN B 2 91  ? 4.711   -32.106 53.639   1.00 72.80 91  B 1 
ATOM 1596 N ND2 . ASN B 2 91  ? 5.104   -33.845 52.388   1.00 72.12 91  B 1 
ATOM 1597 N N   . PHE B 2 92  ? -0.118  -32.013 54.325   1.00 92.90 92  B 1 
ATOM 1598 C CA  . PHE B 2 92  ? -1.573  -31.849 54.291   1.00 93.17 92  B 1 
ATOM 1599 C C   . PHE B 2 92  ? -1.991  -30.748 53.305   1.00 93.41 92  B 1 
ATOM 1600 O O   . PHE B 2 92  ? -2.520  -29.718 53.708   1.00 90.90 92  B 1 
ATOM 1601 C CB  . PHE B 2 92  ? -2.077  -31.608 55.717   1.00 92.09 92  B 1 
ATOM 1602 C CG  . PHE B 2 92  ? -1.613  -32.663 56.702   1.00 92.08 92  B 1 
ATOM 1603 C CD1 . PHE B 2 92  ? -2.153  -33.951 56.665   1.00 87.58 92  B 1 
ATOM 1604 C CD2 . PHE B 2 92  ? -0.597  -32.366 57.623   1.00 89.04 92  B 1 
ATOM 1605 C CE1 . PHE B 2 92  ? -1.690  -34.944 57.540   1.00 87.39 92  B 1 
ATOM 1606 C CE2 . PHE B 2 92  ? -0.131  -33.349 58.501   1.00 87.37 92  B 1 
ATOM 1607 C CZ  . PHE B 2 92  ? -0.672  -34.642 58.463   1.00 88.85 92  B 1 
ATOM 1608 N N   . PRO B 2 93  ? -1.747  -30.909 51.992   1.00 94.38 93  B 1 
ATOM 1609 C CA  . PRO B 2 93  ? -2.020  -29.854 51.023   1.00 94.62 93  B 1 
ATOM 1610 C C   . PRO B 2 93  ? -3.523  -29.615 50.846   1.00 94.92 93  B 1 
ATOM 1611 O O   . PRO B 2 93  ? -4.318  -30.553 50.809   1.00 93.25 93  B 1 
ATOM 1612 C CB  . PRO B 2 93  ? -1.350  -30.308 49.725   1.00 93.00 93  B 1 
ATOM 1613 C CG  . PRO B 2 93  ? -1.392  -31.835 49.822   1.00 90.92 93  B 1 
ATOM 1614 C CD  . PRO B 2 93  ? -1.206  -32.087 51.318   1.00 93.36 93  B 1 
ATOM 1615 N N   . LEU B 2 94  ? -3.893  -28.354 50.648   1.00 94.15 94  B 1 
ATOM 1616 C CA  . LEU B 2 94  ? -5.202  -27.949 50.155   1.00 94.73 94  B 1 
ATOM 1617 C C   . LEU B 2 94  ? -5.098  -27.671 48.659   1.00 95.25 94  B 1 
ATOM 1618 O O   . LEU B 2 94  ? -4.409  -26.741 48.243   1.00 94.06 94  B 1 
ATOM 1619 C CB  . LEU B 2 94  ? -5.707  -26.741 50.954   1.00 94.47 94  B 1 
ATOM 1620 C CG  . LEU B 2 94  ? -6.990  -26.084 50.414   1.00 94.61 94  B 1 
ATOM 1621 C CD1 . LEU B 2 94  ? -8.182  -27.042 50.454   1.00 89.81 94  B 1 
ATOM 1622 C CD2 . LEU B 2 94  ? -7.344  -24.858 51.249   1.00 90.13 94  B 1 
ATOM 1623 N N   . ILE B 2 95  ? -5.793  -28.455 47.850   1.00 95.58 95  B 1 
ATOM 1624 C CA  . ILE B 2 95  ? -5.879  -28.282 46.407   1.00 95.39 95  B 1 
ATOM 1625 C C   . ILE B 2 95  ? -7.210  -27.612 46.094   1.00 95.35 95  B 1 
ATOM 1626 O O   . ILE B 2 95  ? -8.259  -28.116 46.472   1.00 93.98 95  B 1 
ATOM 1627 C CB  . ILE B 2 95  ? -5.730  -29.635 45.678   1.00 94.39 95  B 1 
ATOM 1628 C CG1 . ILE B 2 95  ? -4.390  -30.316 46.049   1.00 89.93 95  B 1 
ATOM 1629 C CG2 . ILE B 2 95  ? -5.826  -29.423 44.160   1.00 90.58 95  B 1 
ATOM 1630 C CD1 . ILE B 2 95  ? -4.262  -31.745 45.512   1.00 83.31 95  B 1 
ATOM 1631 N N   . ILE B 2 96  ? -7.176  -26.500 45.369   1.00 94.77 96  B 1 
ATOM 1632 C CA  . ILE B 2 96  ? -8.378  -25.809 44.890   1.00 94.81 96  B 1 
ATOM 1633 C C   . ILE B 2 96  ? -8.355  -25.821 43.367   1.00 94.75 96  B 1 
ATOM 1634 O O   . ILE B 2 96  ? -7.439  -25.281 42.742   1.00 93.15 96  B 1 
ATOM 1635 C CB  . ILE B 2 96  ? -8.493  -24.382 45.456   1.00 94.59 96  B 1 
ATOM 1636 C CG1 . ILE B 2 96  ? -8.359  -24.363 46.999   1.00 91.88 96  B 1 
ATOM 1637 C CG2 . ILE B 2 96  ? -9.836  -23.770 45.022   1.00 92.23 96  B 1 
ATOM 1638 C CD1 . ILE B 2 96  ? -8.317  -22.953 47.601   1.00 89.38 96  B 1 
ATOM 1639 N N   . LYS B 2 97  ? -9.376  -26.445 42.772   1.00 94.24 97  B 1 
ATOM 1640 C CA  . LYS B 2 97  ? -9.570  -26.532 41.324   1.00 93.88 97  B 1 
ATOM 1641 C C   . LYS B 2 97  ? -10.463 -25.403 40.827   1.00 93.41 97  B 1 
ATOM 1642 O O   . LYS B 2 97  ? -11.302 -24.894 41.575   1.00 91.04 97  B 1 
ATOM 1643 C CB  . LYS B 2 97  ? -10.157 -27.914 40.955   1.00 91.26 97  B 1 
ATOM 1644 C CG  . LYS B 2 97  ? -9.209  -29.068 41.325   1.00 79.71 97  B 1 
ATOM 1645 C CD  . LYS B 2 97  ? -9.841  -30.446 41.056   1.00 78.64 97  B 1 
ATOM 1646 C CE  . LYS B 2 97  ? -8.897  -31.548 41.540   1.00 64.47 97  B 1 
ATOM 1647 N NZ  . LYS B 2 97  ? -9.519  -32.902 41.554   1.00 57.61 97  B 1 
ATOM 1648 N N   . ASN B 2 98  ? -10.313 -25.042 39.555   1.00 93.71 98  B 1 
ATOM 1649 C CA  . ASN B 2 98  ? -11.130 -24.036 38.875   1.00 93.82 98  B 1 
ATOM 1650 C C   . ASN B 2 98  ? -11.256 -22.730 39.685   1.00 93.54 98  B 1 
ATOM 1651 O O   . ASN B 2 98  ? -12.357 -22.319 40.077   1.00 90.15 98  B 1 
ATOM 1652 C CB  . ASN B 2 98  ? -12.472 -24.675 38.468   1.00 92.31 98  B 1 
ATOM 1653 C CG  . ASN B 2 98  ? -13.269 -23.796 37.518   1.00 86.93 98  B 1 
ATOM 1654 O OD1 . ASN B 2 98  ? -12.764 -22.892 36.882   1.00 78.49 98  B 1 
ATOM 1655 N ND2 . ASN B 2 98  ? -14.547 -24.051 37.374   1.00 76.18 98  B 1 
ATOM 1656 N N   . LEU B 2 99  ? -10.105 -22.133 39.965   1.00 93.76 99  B 1 
ATOM 1657 C CA  . LEU B 2 99  ? -10.009 -20.952 40.808   1.00 93.91 99  B 1 
ATOM 1658 C C   . LEU B 2 99  ? -10.890 -19.805 40.307   1.00 93.70 99  B 1 
ATOM 1659 O O   . LEU B 2 99  ? -10.960 -19.503 39.115   1.00 92.20 99  B 1 
ATOM 1660 C CB  . LEU B 2 99  ? -8.545  -20.484 40.877   1.00 93.41 99  B 1 
ATOM 1661 C CG  . LEU B 2 99  ? -7.655  -21.325 41.810   1.00 92.59 99  B 1 
ATOM 1662 C CD1 . LEU B 2 99  ? -6.205  -20.920 41.593   1.00 88.58 99  B 1 
ATOM 1663 C CD2 . LEU B 2 99  ? -8.011  -21.120 43.276   1.00 88.94 99  B 1 
ATOM 1664 N N   . LYS B 2 100 ? -11.528 -19.122 41.255   1.00 94.05 100 B 1 
ATOM 1665 C CA  . LYS B 2 100 ? -12.285 -17.892 41.043   1.00 93.44 100 B 1 
ATOM 1666 C C   . LYS B 2 100 ? -11.592 -16.737 41.762   1.00 93.23 100 B 1 
ATOM 1667 O O   . LYS B 2 100 ? -10.868 -16.948 42.722   1.00 91.20 100 B 1 
ATOM 1668 C CB  . LYS B 2 100 ? -13.721 -18.072 41.541   1.00 91.96 100 B 1 
ATOM 1669 C CG  . LYS B 2 100 ? -14.463 -19.212 40.828   1.00 88.28 100 B 1 
ATOM 1670 C CD  . LYS B 2 100 ? -15.896 -19.308 41.365   1.00 86.22 100 B 1 
ATOM 1671 C CE  . LYS B 2 100 ? -16.650 -20.439 40.677   1.00 77.94 100 B 1 
ATOM 1672 N NZ  . LYS B 2 100 ? -18.054 -20.504 41.161   1.00 68.19 100 B 1 
ATOM 1673 N N   . ILE B 2 101 ? -11.830 -15.514 41.316   1.00 93.60 101 B 1 
ATOM 1674 C CA  . ILE B 2 101 ? -11.295 -14.315 41.995   1.00 93.33 101 B 1 
ATOM 1675 C C   . ILE B 2 101 ? -11.774 -14.258 43.456   1.00 93.10 101 B 1 
ATOM 1676 O O   . ILE B 2 101 ? -11.007 -13.903 44.346   1.00 90.53 101 B 1 
ATOM 1677 C CB  . ILE B 2 101 ? -11.687 -13.028 41.240   1.00 92.04 101 B 1 
ATOM 1678 C CG1 . ILE B 2 101 ? -11.314 -13.057 39.736   1.00 88.34 101 B 1 
ATOM 1679 C CG2 . ILE B 2 101 ? -11.080 -11.778 41.904   1.00 87.89 101 B 1 
ATOM 1680 C CD1 . ILE B 2 101 ? -9.814  -13.254 39.439   1.00 78.86 101 B 1 
ATOM 1681 N N   . GLU B 2 102 ? -13.007 -14.707 43.683   1.00 92.87 102 B 1 
ATOM 1682 C CA  . GLU B 2 102 ? -13.648 -14.810 45.005   1.00 92.48 102 B 1 
ATOM 1683 C C   . GLU B 2 102 ? -12.935 -15.772 45.971   1.00 92.69 102 B 1 
ATOM 1684 O O   . GLU B 2 102 ? -13.126 -15.663 47.179   1.00 89.54 102 B 1 
ATOM 1685 C CB  . GLU B 2 102 ? -15.080 -15.336 44.822   1.00 90.22 102 B 1 
ATOM 1686 C CG  . GLU B 2 102 ? -15.965 -14.545 43.857   1.00 79.26 102 B 1 
ATOM 1687 C CD  . GLU B 2 102 ? -17.212 -15.369 43.475   1.00 74.11 102 B 1 
ATOM 1688 O OE1 . GLU B 2 102 ? -17.505 -15.446 42.269   1.00 65.14 102 B 1 
ATOM 1689 O OE2 . GLU B 2 102 ? -17.808 -16.009 44.373   1.00 66.83 102 B 1 
ATOM 1690 N N   . ASP B 2 103 ? -12.151 -16.698 45.459   1.00 93.10 103 B 1 
ATOM 1691 C CA  . ASP B 2 103 ? -11.388 -17.627 46.288   1.00 93.24 103 B 1 
ATOM 1692 C C   . ASP B 2 103 ? -10.155 -16.959 46.907   1.00 93.69 103 B 1 
ATOM 1693 O O   . ASP B 2 103 ? -9.425  -17.602 47.661   1.00 91.43 103 B 1 
ATOM 1694 C CB  . ASP B 2 103 ? -10.964 -18.861 45.469   1.00 92.58 103 B 1 
ATOM 1695 C CG  . ASP B 2 103 ? -12.094 -19.630 44.793   1.00 92.06 103 B 1 
ATOM 1696 O OD1 . ASP B 2 103 ? -13.256 -19.635 45.242   1.00 87.46 103 B 1 
ATOM 1697 O OD2 . ASP B 2 103 ? -11.818 -20.325 43.781   1.00 88.05 103 B 1 
ATOM 1698 N N   . SER B 2 104 ? -9.889  -15.701 46.577   1.00 94.03 104 B 1 
ATOM 1699 C CA  . SER B 2 104 ? -8.804  -14.931 47.181   1.00 93.74 104 B 1 
ATOM 1700 C C   . SER B 2 104 ? -9.120  -14.673 48.647   1.00 92.94 104 B 1 
ATOM 1701 O O   . SER B 2 104 ? -9.997  -13.880 48.984   1.00 89.79 104 B 1 
ATOM 1702 C CB  . SER B 2 104 ? -8.588  -13.605 46.458   1.00 93.09 104 B 1 
ATOM 1703 O OG  . SER B 2 104 ? -8.378  -13.828 45.079   1.00 86.77 104 B 1 
ATOM 1704 N N   . ASP B 2 105 ? -8.390  -15.342 49.519   1.00 92.96 105 B 1 
ATOM 1705 C CA  . ASP B 2 105 ? -8.605  -15.299 50.960   1.00 93.21 105 B 1 
ATOM 1706 C C   . ASP B 2 105 ? -7.309  -15.680 51.697   1.00 93.77 105 B 1 
ATOM 1707 O O   . ASP B 2 105 ? -6.317  -16.116 51.102   1.00 92.32 105 B 1 
ATOM 1708 C CB  . ASP B 2 105 ? -9.769  -16.238 51.318   1.00 91.87 105 B 1 
ATOM 1709 C CG  . ASP B 2 105 ? -10.413 -15.959 52.684   1.00 91.23 105 B 1 
ATOM 1710 O OD1 . ASP B 2 105 ? -9.977  -15.032 53.382   1.00 86.58 105 B 1 
ATOM 1711 O OD2 . ASP B 2 105 ? -11.347 -16.698 53.066   1.00 86.29 105 B 1 
ATOM 1712 N N   . THR B 2 106 ? -7.312  -15.538 53.027   1.00 93.30 106 B 1 
ATOM 1713 C CA  . THR B 2 106 ? -6.295  -16.106 53.903   1.00 93.34 106 B 1 
ATOM 1714 C C   . THR B 2 106 ? -6.780  -17.449 54.417   1.00 93.80 106 B 1 
ATOM 1715 O O   . THR B 2 106 ? -7.703  -17.516 55.216   1.00 91.68 106 B 1 
ATOM 1716 C CB  . THR B 2 106 ? -5.967  -15.172 55.059   1.00 91.95 106 B 1 
ATOM 1717 O OG1 . THR B 2 106 ? -5.541  -13.925 54.530   1.00 84.35 106 B 1 
ATOM 1718 C CG2 . THR B 2 106 ? -4.849  -15.734 55.924   1.00 82.88 106 B 1 
ATOM 1719 N N   . TYR B 2 107 ? -6.120  -18.501 53.965   1.00 93.92 107 B 1 
ATOM 1720 C CA  . TYR B 2 107 ? -6.388  -19.850 54.416   1.00 94.52 107 B 1 
ATOM 1721 C C   . TYR B 2 107 ? -5.501  -20.195 55.607   1.00 94.41 107 B 1 
ATOM 1722 O O   . TYR B 2 107 ? -4.316  -19.876 55.622   1.00 92.39 107 B 1 
ATOM 1723 C CB  . TYR B 2 107 ? -6.182  -20.821 53.256   1.00 94.49 107 B 1 
ATOM 1724 C CG  . TYR B 2 107 ? -7.163  -20.583 52.137   1.00 95.07 107 B 1 
ATOM 1725 C CD1 . TYR B 2 107 ? -8.452  -21.133 52.202   1.00 90.84 107 B 1 
ATOM 1726 C CD2 . TYR B 2 107 ? -6.824  -19.754 51.045   1.00 91.01 107 B 1 
ATOM 1727 C CE1 . TYR B 2 107 ? -9.400  -20.877 51.197   1.00 89.84 107 B 1 
ATOM 1728 C CE2 . TYR B 2 107 ? -7.765  -19.483 50.033   1.00 89.79 107 B 1 
ATOM 1729 C CZ  . TYR B 2 107 ? -9.057  -20.047 50.116   1.00 92.76 107 B 1 
ATOM 1730 O OH  . TYR B 2 107 ? -9.981  -19.777 49.143   1.00 91.93 107 B 1 
ATOM 1731 N N   . ILE B 2 108 ? -6.074  -20.852 56.598   1.00 94.18 108 B 1 
ATOM 1732 C CA  . ILE B 2 108 ? -5.418  -21.233 57.846   1.00 94.28 108 B 1 
ATOM 1733 C C   . ILE B 2 108 ? -5.382  -22.754 57.901   1.00 93.93 108 B 1 
ATOM 1734 O O   . ILE B 2 108 ? -6.431  -23.405 57.868   1.00 92.48 108 B 1 
ATOM 1735 C CB  . ILE B 2 108 ? -6.151  -20.628 59.058   1.00 93.43 108 B 1 
ATOM 1736 C CG1 . ILE B 2 108 ? -6.311  -19.090 58.924   1.00 88.46 108 B 1 
ATOM 1737 C CG2 . ILE B 2 108 ? -5.383  -20.980 60.345   1.00 88.89 108 B 1 
ATOM 1738 C CD1 . ILE B 2 108 ? -7.254  -18.466 59.969   1.00 80.03 108 B 1 
ATOM 1739 N N   . CYS B 2 109 ? -4.187  -23.319 57.998   1.00 93.43 109 B 1 
ATOM 1740 C CA  . CYS B 2 109 ? -3.983  -24.727 58.275   1.00 93.16 109 B 1 
ATOM 1741 C C   . CYS B 2 109 ? -3.704  -24.906 59.768   1.00 93.44 109 B 1 
ATOM 1742 O O   . CYS B 2 109 ? -2.754  -24.331 60.285   1.00 91.78 109 B 1 
ATOM 1743 C CB  . CYS B 2 109 ? -2.835  -25.255 57.422   1.00 91.81 109 B 1 
ATOM 1744 S SG  . CYS B 2 109 ? -2.580  -27.035 57.606   1.00 88.41 109 B 1 
ATOM 1745 N N   . GLU B 2 110 ? -4.537  -25.672 60.459   1.00 91.96 110 B 1 
ATOM 1746 C CA  . GLU B 2 110 ? -4.347  -26.050 61.858   1.00 91.93 110 B 1 
ATOM 1747 C C   . GLU B 2 110 ? -3.837  -27.496 61.910   1.00 91.77 110 B 1 
ATOM 1748 O O   . GLU B 2 110 ? -4.523  -28.414 61.465   1.00 89.49 110 B 1 
ATOM 1749 C CB  . GLU B 2 110 ? -5.650  -25.883 62.653   1.00 90.50 110 B 1 
ATOM 1750 C CG  . GLU B 2 110 ? -6.125  -24.419 62.714   1.00 84.88 110 B 1 
ATOM 1751 C CD  . GLU B 2 110 ? -7.435  -24.203 63.500   1.00 85.72 110 B 1 
ATOM 1752 O OE1 . GLU B 2 110 ? -7.834  -23.037 63.678   1.00 78.76 110 B 1 
ATOM 1753 O OE2 . GLU B 2 110 ? -8.129  -25.175 63.865   1.00 80.71 110 B 1 
ATOM 1754 N N   . VAL B 2 111 ? -2.618  -27.698 62.442   1.00 91.49 111 B 1 
ATOM 1755 C CA  . VAL B 2 111 ? -1.970  -28.998 62.586   1.00 90.83 111 B 1 
ATOM 1756 C C   . VAL B 2 111 ? -1.013  -28.962 63.779   1.00 89.37 111 B 1 
ATOM 1757 O O   . VAL B 2 111 ? -0.322  -27.965 63.970   1.00 84.13 111 B 1 
ATOM 1758 C CB  . VAL B 2 111 ? -1.265  -29.389 61.273   1.00 88.87 111 B 1 
ATOM 1759 C CG1 . VAL B 2 111 ? -0.032  -28.541 60.935   1.00 77.90 111 B 1 
ATOM 1760 C CG2 . VAL B 2 111 ? -0.880  -30.868 61.271   1.00 79.92 111 B 1 
ATOM 1761 N N   . GLU B 2 112 ? -0.973  -30.003 64.589   1.00 87.61 112 B 1 
ATOM 1762 C CA  . GLU B 2 112 ? -0.092  -30.082 65.776   1.00 85.47 112 B 1 
ATOM 1763 C C   . GLU B 2 112 ? -0.170  -28.848 66.706   1.00 84.85 112 B 1 
ATOM 1764 O O   . GLU B 2 112 ? 0.855   -28.332 67.142   1.00 77.35 112 B 1 
ATOM 1765 C CB  . GLU B 2 112 ? 1.368   -30.362 65.369   1.00 80.72 112 B 1 
ATOM 1766 C CG  . GLU B 2 112 ? 1.597   -31.725 64.709   1.00 73.08 112 B 1 
ATOM 1767 C CD  . GLU B 2 112 ? 3.073   -31.940 64.317   1.00 70.68 112 B 1 
ATOM 1768 O OE1 . GLU B 2 112 ? 3.498   -33.104 64.246   1.00 65.19 112 B 1 
ATOM 1769 O OE2 . GLU B 2 112 ? 3.800   -30.961 64.045   1.00 68.75 112 B 1 
ATOM 1770 N N   . ASP B 2 113 ? -1.357  -28.319 66.946   1.00 87.56 113 B 1 
ATOM 1771 C CA  . ASP B 2 113 ? -1.578  -27.069 67.687   1.00 87.57 113 B 1 
ATOM 1772 C C   . ASP B 2 113 ? -0.888  -25.817 67.095   1.00 88.31 113 B 1 
ATOM 1773 O O   . ASP B 2 113 ? -0.908  -24.730 67.684   1.00 83.41 113 B 1 
ATOM 1774 C CB  . ASP B 2 113 ? -1.303  -27.253 69.187   1.00 84.69 113 B 1 
ATOM 1775 C CG  . ASP B 2 113 ? -2.204  -28.307 69.820   1.00 75.93 113 B 1 
ATOM 1776 O OD1 . ASP B 2 113 ? -3.397  -28.352 69.447   1.00 66.97 113 B 1 
ATOM 1777 O OD2 . ASP B 2 113 ? -1.710  -29.051 70.694   1.00 67.01 113 B 1 
ATOM 1778 N N   . GLN B 2 114 ? -0.324  -25.933 65.898   1.00 89.02 114 B 1 
ATOM 1779 C CA  . GLN B 2 114 ? 0.227   -24.821 65.133   1.00 88.55 114 B 1 
ATOM 1780 C C   . GLN B 2 114 ? -0.769  -24.332 64.091   1.00 89.82 114 B 1 
ATOM 1781 O O   . GLN B 2 114 ? -1.633  -25.065 63.607   1.00 87.82 114 B 1 
ATOM 1782 C CB  . GLN B 2 114 ? 1.567   -25.200 64.494   1.00 85.07 114 B 1 
ATOM 1783 C CG  . GLN B 2 114 ? 2.608   -25.613 65.552   1.00 75.53 114 B 1 
ATOM 1784 C CD  . GLN B 2 114 ? 4.001   -25.827 64.981   1.00 69.58 114 B 1 
ATOM 1785 O OE1 . GLN B 2 114 ? 4.300   -25.582 63.824   1.00 61.63 114 B 1 
ATOM 1786 N NE2 . GLN B 2 114 ? 4.928   -26.286 65.793   1.00 58.30 114 B 1 
ATOM 1787 N N   . LYS B 2 115 ? -0.638  -23.044 63.722   1.00 89.87 115 B 1 
ATOM 1788 C CA  . LYS B 2 115 ? -1.436  -22.403 62.681   1.00 90.33 115 B 1 
ATOM 1789 C C   . LYS B 2 115 ? -0.521  -21.843 61.607   1.00 90.21 115 B 1 
ATOM 1790 O O   . LYS B 2 115 ? 0.247   -20.915 61.868   1.00 86.95 115 B 1 
ATOM 1791 C CB  . LYS B 2 115 ? -2.347  -21.314 63.266   1.00 87.55 115 B 1 
ATOM 1792 C CG  . LYS B 2 115 ? -3.375  -21.909 64.225   1.00 80.03 115 B 1 
ATOM 1793 C CD  . LYS B 2 115 ? -4.347  -20.841 64.726   1.00 79.46 115 B 1 
ATOM 1794 C CE  . LYS B 2 115 ? -5.310  -21.512 65.705   1.00 69.59 115 B 1 
ATOM 1795 N NZ  . LYS B 2 115 ? -6.343  -20.571 66.200   1.00 62.73 115 B 1 
ATOM 1796 N N   . GLU B 2 116 ? -0.613  -22.370 60.404   1.00 91.01 116 B 1 
ATOM 1797 C CA  . GLU B 2 116 ? 0.040   -21.810 59.228   1.00 90.89 116 B 1 
ATOM 1798 C C   . GLU B 2 116 ? -0.961  -21.000 58.421   1.00 92.10 116 B 1 
ATOM 1799 O O   . GLU B 2 116 ? -1.998  -21.502 57.986   1.00 90.46 116 B 1 
ATOM 1800 C CB  . GLU B 2 116 ? 0.679   -22.897 58.357   1.00 87.85 116 B 1 
ATOM 1801 C CG  . GLU B 2 116 ? 1.881   -23.579 59.012   1.00 78.16 116 B 1 
ATOM 1802 C CD  . GLU B 2 116 ? 2.656   -24.488 58.030   1.00 75.31 116 B 1 
ATOM 1803 O OE1 . GLU B 2 116 ? 3.664   -25.090 58.457   1.00 67.88 116 B 1 
ATOM 1804 O OE2 . GLU B 2 116 ? 2.291   -24.559 56.831   1.00 69.48 116 B 1 
ATOM 1805 N N   . GLU B 2 117 ? -0.646  -19.722 58.164   1.00 92.14 117 B 1 
ATOM 1806 C CA  . GLU B 2 117 ? -1.462  -18.854 57.327   1.00 92.44 117 B 1 
ATOM 1807 C C   . GLU B 2 117 ? -0.888  -18.748 55.912   1.00 92.63 117 B 1 
ATOM 1808 O O   . GLU B 2 117 ? 0.281   -18.408 55.701   1.00 90.23 117 B 1 
ATOM 1809 C CB  . GLU B 2 117 ? -1.622  -17.461 57.935   1.00 90.25 117 B 1 
ATOM 1810 C CG  . GLU B 2 117 ? -2.451  -17.446 59.220   1.00 83.87 117 B 1 
ATOM 1811 C CD  . GLU B 2 117 ? -2.873  -16.029 59.639   1.00 84.26 117 B 1 
ATOM 1812 O OE1 . GLU B 2 117 ? -3.472  -15.898 60.736   1.00 76.92 117 B 1 
ATOM 1813 O OE2 . GLU B 2 117 ? -2.662  -15.077 58.840   1.00 79.33 117 B 1 
ATOM 1814 N N   . VAL B 2 118 ? -1.740  -18.973 54.922   1.00 93.48 118 B 1 
ATOM 1815 C CA  . VAL B 2 118 ? -1.411  -18.833 53.502   1.00 93.63 118 B 1 
ATOM 1816 C C   . VAL B 2 118 ? -2.405  -17.878 52.851   1.00 94.00 118 B 1 
ATOM 1817 O O   . VAL B 2 118 ? -3.596  -18.178 52.766   1.00 92.43 118 B 1 
ATOM 1818 C CB  . VAL B 2 118 ? -1.394  -20.186 52.783   1.00 92.49 118 B 1 
ATOM 1819 C CG1 . VAL B 2 118 ? -0.901  -20.016 51.343   1.00 84.94 118 B 1 
ATOM 1820 C CG2 . VAL B 2 118 ? -0.477  -21.206 53.475   1.00 86.06 118 B 1 
ATOM 1821 N N   . GLN B 2 119 ? -1.918  -16.733 52.349   1.00 93.99 119 B 1 
ATOM 1822 C CA  . GLN B 2 119 ? -2.739  -15.822 51.565   1.00 93.99 119 B 1 
ATOM 1823 C C   . GLN B 2 119 ? -2.739  -16.255 50.101   1.00 93.96 119 B 1 
ATOM 1824 O O   . GLN B 2 119 ? -1.691  -16.240 49.447   1.00 92.81 119 B 1 
ATOM 1825 C CB  . GLN B 2 119 ? -2.244  -14.383 51.744   1.00 92.84 119 B 1 
ATOM 1826 C CG  . GLN B 2 119 ? -3.208  -13.371 51.098   1.00 90.86 119 B 1 
ATOM 1827 C CD  . GLN B 2 119 ? -2.802  -11.918 51.358   1.00 89.66 119 B 1 
ATOM 1828 O OE1 . GLN B 2 119 ? -1.695  -11.597 51.767   1.00 83.29 119 B 1 
ATOM 1829 N NE2 . GLN B 2 119 ? -3.689  -10.978 51.133   1.00 80.54 119 B 1 
ATOM 1830 N N   . LEU B 2 120 ? -3.904  -16.590 49.574   1.00 93.54 120 B 1 
ATOM 1831 C CA  . LEU B 2 120 ? -4.114  -16.842 48.158   1.00 94.08 120 B 1 
ATOM 1832 C C   . LEU B 2 120 ? -4.651  -15.575 47.499   1.00 94.31 120 B 1 
ATOM 1833 O O   . LEU B 2 120 ? -5.644  -15.010 47.941   1.00 92.80 120 B 1 
ATOM 1834 C CB  . LEU B 2 120 ? -5.053  -18.040 48.003   1.00 93.92 120 B 1 
ATOM 1835 C CG  . LEU B 2 120 ? -5.417  -18.378 46.549   1.00 94.32 120 B 1 
ATOM 1836 C CD1 . LEU B 2 120 ? -4.202  -18.822 45.733   1.00 89.63 120 B 1 
ATOM 1837 C CD2 . LEU B 2 120 ? -6.445  -19.516 46.517   1.00 89.98 120 B 1 
ATOM 1838 N N   . LEU B 2 121 ? -4.008  -15.137 46.420   1.00 94.23 121 B 1 
ATOM 1839 C CA  . LEU B 2 121 ? -4.479  -14.056 45.568   1.00 93.91 121 B 1 
ATOM 1840 C C   . LEU B 2 121 ? -4.683  -14.606 44.159   1.00 94.15 121 B 1 
ATOM 1841 O O   . LEU B 2 121 ? -3.728  -15.047 43.519   1.00 92.62 121 B 1 
ATOM 1842 C CB  . LEU B 2 121 ? -3.476  -12.887 45.580   1.00 93.31 121 B 1 
ATOM 1843 C CG  . LEU B 2 121 ? -3.262  -12.213 46.954   1.00 92.23 121 B 1 
ATOM 1844 C CD1 . LEU B 2 121 ? -2.152  -11.165 46.840   1.00 87.49 121 B 1 
ATOM 1845 C CD2 . LEU B 2 121 ? -4.528  -11.517 47.450   1.00 87.76 121 B 1 
ATOM 1846 N N   . VAL B 2 122 ? -5.916  -14.574 43.680   1.00 94.21 122 B 1 
ATOM 1847 C CA  . VAL B 2 122 ? -6.290  -15.096 42.362   1.00 94.46 122 B 1 
ATOM 1848 C C   . VAL B 2 122 ? -6.480  -13.932 41.398   1.00 94.24 122 B 1 
ATOM 1849 O O   . VAL B 2 122 ? -7.256  -13.020 41.661   1.00 92.77 122 B 1 
ATOM 1850 C CB  . VAL B 2 122 ? -7.543  -15.982 42.423   1.00 93.90 122 B 1 
ATOM 1851 C CG1 . VAL B 2 122 ? -7.830  -16.616 41.065   1.00 89.52 122 B 1 
ATOM 1852 C CG2 . VAL B 2 122 ? -7.379  -17.111 43.447   1.00 89.94 122 B 1 
ATOM 1853 N N   . PHE B 2 123 ? -5.792  -13.982 40.283   1.00 94.46 123 B 1 
ATOM 1854 C CA  . PHE B 2 123 ? -5.867  -12.984 39.226   1.00 94.48 123 B 1 
ATOM 1855 C C   . PHE B 2 123 ? -6.441  -13.583 37.948   1.00 94.30 123 B 1 
ATOM 1856 O O   . PHE B 2 123 ? -6.191  -14.736 37.603   1.00 92.38 123 B 1 
ATOM 1857 C CB  . PHE B 2 123 ? -4.479  -12.376 38.990   1.00 93.97 123 B 1 
ATOM 1858 C CG  . PHE B 2 123 ? -3.926  -11.633 40.180   1.00 94.49 123 B 1 
ATOM 1859 C CD1 . PHE B 2 123 ? -4.300  -10.302 40.422   1.00 90.75 123 B 1 
ATOM 1860 C CD2 . PHE B 2 123 ? -3.047  -12.270 41.073   1.00 90.89 123 B 1 
ATOM 1861 C CE1 . PHE B 2 123 ? -3.806  -9.610  41.535   1.00 89.69 123 B 1 
ATOM 1862 C CE2 . PHE B 2 123 ? -2.549  -11.583 42.191   1.00 90.09 123 B 1 
ATOM 1863 C CZ  . PHE B 2 123 ? -2.932  -10.251 42.424   1.00 91.77 123 B 1 
ATOM 1864 N N   . GLY B 2 124 ? -7.189  -12.771 37.197   1.00 93.54 124 B 1 
ATOM 1865 C CA  . GLY B 2 124 ? -7.649  -13.067 35.852   1.00 93.15 124 B 1 
ATOM 1866 C C   . GLY B 2 124 ? -7.164  -11.992 34.894   1.00 93.08 124 B 1 
ATOM 1867 O O   . GLY B 2 124 ? -7.172  -10.822 35.234   1.00 90.73 124 B 1 
ATOM 1868 N N   . LEU B 2 125 ? -6.740  -12.386 33.700   1.00 91.22 125 B 1 
ATOM 1869 C CA  . LEU B 2 125 ? -6.387  -11.426 32.662   1.00 90.98 125 B 1 
ATOM 1870 C C   . LEU B 2 125 ? -7.269  -11.667 31.446   1.00 90.66 125 B 1 
ATOM 1871 O O   . LEU B 2 125 ? -7.259  -12.756 30.877   1.00 88.37 125 B 1 
ATOM 1872 C CB  . LEU B 2 125 ? -4.893  -11.530 32.337   1.00 89.71 125 B 1 
ATOM 1873 C CG  . LEU B 2 125 ? -4.394  -10.399 31.410   1.00 88.97 125 B 1 
ATOM 1874 C CD1 . LEU B 2 125 ? -4.364  -9.043  32.110   1.00 83.38 125 B 1 
ATOM 1875 C CD2 . LEU B 2 125 ? -2.970  -10.704 30.963   1.00 82.92 125 B 1 
ATOM 1876 N N   . THR B 2 126 ? -8.032  -10.648 31.062   1.00 90.14 126 B 1 
ATOM 1877 C CA  . THR B 2 126 ? -8.988  -10.724 29.964   1.00 89.12 126 B 1 
ATOM 1878 C C   . THR B 2 126 ? -8.702  -9.633  28.942   1.00 89.29 126 B 1 
ATOM 1879 O O   . THR B 2 126 ? -8.270  -8.525  29.281   1.00 87.30 126 B 1 
ATOM 1880 C CB  . THR B 2 126 ? -10.438 -10.658 30.459   1.00 86.81 126 B 1 
ATOM 1881 O OG1 . THR B 2 126 ? -10.646 -9.547  31.295   1.00 74.37 126 B 1 
ATOM 1882 C CG2 . THR B 2 126 ? -10.815 -11.903 31.257   1.00 72.10 126 B 1 
ATOM 1883 N N   . ALA B 2 127 ? -8.924  -9.940  27.677   1.00 87.42 127 B 1 
ATOM 1884 C CA  . ALA B 2 127 ? -8.984  -8.934  26.632   1.00 85.47 127 B 1 
ATOM 1885 C C   . ALA B 2 127 ? -10.417 -8.380  26.573   1.00 83.58 127 B 1 
ATOM 1886 O O   . ALA B 2 127 ? -11.368 -9.150  26.467   1.00 78.07 127 B 1 
ATOM 1887 C CB  . ALA B 2 127 ? -8.527  -9.551  25.304   1.00 83.03 127 B 1 
ATOM 1888 N N   . ASN B 2 128 ? -10.571 -7.062  26.628   1.00 81.40 128 B 1 
ATOM 1889 C CA  . ASN B 2 128 ? -11.893 -6.425  26.572   1.00 78.10 128 B 1 
ATOM 1890 C C   . ASN B 2 128 ? -12.575 -6.577  25.206   1.00 78.49 128 B 1 
ATOM 1891 O O   . ASN B 2 128 ? -13.789 -6.427  25.089   1.00 70.73 128 B 1 
ATOM 1892 C CB  . ASN B 2 128 ? -11.752 -4.929  26.892   1.00 70.61 128 B 1 
ATOM 1893 C CG  . ASN B 2 128 ? -11.436 -4.645  28.341   1.00 61.62 128 B 1 
ATOM 1894 O OD1 . ASN B 2 128 ? -11.358 -5.509  29.191   1.00 50.44 128 B 1 
ATOM 1895 N ND2 . ASN B 2 128 ? -11.236 -3.387  28.674   1.00 55.11 128 B 1 
ATOM 1896 N N   . SER B 2 129 ? -11.790 -6.805  24.172   1.00 76.48 129 B 1 
ATOM 1897 C CA  . SER B 2 129 ? -12.240 -7.059  22.817   1.00 73.24 129 B 1 
ATOM 1898 C C   . SER B 2 129 ? -11.986 -8.513  22.446   1.00 73.62 129 B 1 
ATOM 1899 O O   . SER B 2 129 ? -11.287 -9.248  23.140   1.00 63.37 129 B 1 
ATOM 1900 C CB  . SER B 2 129 ? -11.531 -6.107  21.843   1.00 64.74 129 B 1 
ATOM 1901 O OG  . SER B 2 129 ? -10.128 -6.186  21.972   1.00 57.33 129 B 1 
ATOM 1902 N N   . ASP B 2 130 ? -12.529 -8.914  21.311   1.00 73.09 130 B 1 
ATOM 1903 C CA  . ASP B 2 130 ? -12.179 -10.183 20.698   1.00 73.01 130 B 1 
ATOM 1904 C C   . ASP B 2 130 ? -10.654 -10.315 20.522   1.00 75.87 130 B 1 
ATOM 1905 O O   . ASP B 2 130 ? -9.953  -9.331  20.256   1.00 69.82 130 B 1 
ATOM 1906 C CB  . ASP B 2 130 ? -12.927 -10.265 19.360   1.00 64.81 130 B 1 
ATOM 1907 C CG  . ASP B 2 130 ? -12.962 -11.647 18.715   1.00 58.04 130 B 1 
ATOM 1908 O OD1 . ASP B 2 130 ? -12.143 -12.508 19.084   1.00 51.73 130 B 1 
ATOM 1909 O OD2 . ASP B 2 130 ? -13.751 -11.806 17.761   1.00 52.03 130 B 1 
ATOM 1910 N N   . THR B 2 131 ? -10.136 -11.521 20.662   1.00 73.72 131 B 1 
ATOM 1911 C CA  . THR B 2 131 ? -8.721  -11.830 20.429   1.00 74.40 131 B 1 
ATOM 1912 C C   . THR B 2 131 ? -8.326  -11.710 18.958   1.00 78.24 131 B 1 
ATOM 1913 O O   . THR B 2 131 ? -7.145  -11.596 18.644   1.00 75.30 131 B 1 
ATOM 1914 C CB  . THR B 2 131 ? -8.398  -13.243 20.926   1.00 68.82 131 B 1 
ATOM 1915 O OG1 . THR B 2 131 ? -9.269  -14.178 20.337   1.00 64.16 131 B 1 
ATOM 1916 C CG2 . THR B 2 131 ? -8.533  -13.357 22.437   1.00 61.50 131 B 1 
ATOM 1917 N N   . HIS B 2 132 ? -9.302  -11.680 18.052   1.00 79.68 132 B 1 
ATOM 1918 C CA  . HIS B 2 132 ? -9.127  -11.464 16.626   1.00 80.70 132 B 1 
ATOM 1919 C C   . HIS B 2 132 ? -9.370  -9.991  16.287   1.00 80.90 132 B 1 
ATOM 1920 O O   . HIS B 2 132 ? -10.509 -9.552  16.130   1.00 79.42 132 B 1 
ATOM 1921 C CB  . HIS B 2 132 ? -10.058 -12.391 15.837   1.00 79.00 132 B 1 
ATOM 1922 C CG  . HIS B 2 132 ? -9.748  -13.850 16.022   1.00 76.05 132 B 1 
ATOM 1923 N ND1 . HIS B 2 132 ? -9.948  -14.580 17.168   1.00 65.55 132 B 1 
ATOM 1924 C CD2 . HIS B 2 132 ? -9.209  -14.703 15.093   1.00 67.64 132 B 1 
ATOM 1925 C CE1 . HIS B 2 132 ? -9.527  -15.835 16.944   1.00 66.11 132 B 1 
ATOM 1926 N NE2 . HIS B 2 132 ? -9.079  -15.952 15.684   1.00 67.06 132 B 1 
ATOM 1927 N N   . LEU B 2 133 ? -8.296  -9.229  16.167   1.00 82.35 133 B 1 
ATOM 1928 C CA  . LEU B 2 133 ? -8.318  -7.784  15.987   1.00 83.63 133 B 1 
ATOM 1929 C C   . LEU B 2 133 ? -7.807  -7.396  14.603   1.00 83.64 133 B 1 
ATOM 1930 O O   . LEU B 2 133 ? -6.867  -7.985  14.083   1.00 82.59 133 B 1 
ATOM 1931 C CB  . LEU B 2 133 ? -7.472  -7.135  17.097   1.00 82.58 133 B 1 
ATOM 1932 C CG  . LEU B 2 133 ? -8.096  -7.292  18.498   1.00 80.91 133 B 1 
ATOM 1933 C CD1 . LEU B 2 133 ? -7.091  -6.901  19.564   1.00 74.92 133 B 1 
ATOM 1934 C CD2 . LEU B 2 133 ? -9.334  -6.410  18.653   1.00 74.61 133 B 1 
ATOM 1935 N N   . LEU B 2 134 ? -8.406  -6.359  14.022   1.00 85.00 134 B 1 
ATOM 1936 C CA  . LEU B 2 134 ? -7.902  -5.814  12.769   1.00 85.27 134 B 1 
ATOM 1937 C C   . LEU B 2 134 ? -6.597  -5.058  13.007   1.00 85.21 134 B 1 
ATOM 1938 O O   . LEU B 2 134 ? -6.408  -4.393  14.024   1.00 83.91 134 B 1 
ATOM 1939 C CB  . LEU B 2 134 ? -8.957  -4.904  12.101   1.00 83.54 134 B 1 
ATOM 1940 C CG  . LEU B 2 134 ? -10.324 -5.564  11.821   1.00 80.33 134 B 1 
ATOM 1941 C CD1 . LEU B 2 134 ? -11.241 -4.555  11.148   1.00 73.40 134 B 1 
ATOM 1942 C CD2 . LEU B 2 134 ? -10.213 -6.767  10.900   1.00 73.47 134 B 1 
ATOM 1943 N N   . GLN B 2 135 ? -5.706  -5.095  12.034   1.00 84.33 135 B 1 
ATOM 1944 C CA  . GLN B 2 135 ? -4.493  -4.284  12.069   1.00 84.11 135 B 1 
ATOM 1945 C C   . GLN B 2 135 ? -4.831  -2.801  12.283   1.00 83.28 135 B 1 
ATOM 1946 O O   . GLN B 2 135 ? -5.708  -2.251  11.627   1.00 80.22 135 B 1 
ATOM 1947 C CB  . GLN B 2 135 ? -3.719  -4.511  10.765   1.00 82.95 135 B 1 
ATOM 1948 C CG  . GLN B 2 135 ? -2.344  -3.828  10.753   1.00 80.81 135 B 1 
ATOM 1949 C CD  . GLN B 2 135 ? -1.632  -3.931  9.400    1.00 79.31 135 B 1 
ATOM 1950 O OE1 . GLN B 2 135 ? -2.200  -4.269  8.383    1.00 74.02 135 B 1 
ATOM 1951 N NE2 . GLN B 2 135 ? -0.366  -3.596  9.335    1.00 71.56 135 B 1 
ATOM 1952 N N   . GLY B 2 136 ? -4.105  -2.150  13.170   1.00 83.70 136 B 1 
ATOM 1953 C CA  . GLY B 2 136 ? -4.323  -0.756  13.555   1.00 82.50 136 B 1 
ATOM 1954 C C   . GLY B 2 136 ? -5.333  -0.551  14.687   1.00 83.13 136 B 1 
ATOM 1955 O O   . GLY B 2 136 ? -5.360  0.537   15.256   1.00 79.94 136 B 1 
ATOM 1956 N N   . GLN B 2 137 ? -6.117  -1.559  15.064   1.00 82.88 137 B 1 
ATOM 1957 C CA  . GLN B 2 137 ? -6.962  -1.497  16.251   1.00 83.21 137 B 1 
ATOM 1958 C C   . GLN B 2 137 ? -6.132  -1.512  17.542   1.00 83.70 137 B 1 
ATOM 1959 O O   . GLN B 2 137 ? -4.932  -1.811  17.533   1.00 83.12 137 B 1 
ATOM 1960 C CB  . GLN B 2 137 ? -8.007  -2.623  16.244   1.00 81.67 137 B 1 
ATOM 1961 C CG  . GLN B 2 137 ? -9.093  -2.385  15.178   1.00 77.87 137 B 1 
ATOM 1962 C CD  . GLN B 2 137 ? -10.201 -3.440  15.219   1.00 75.76 137 B 1 
ATOM 1963 O OE1 . GLN B 2 137 ? -9.982  -4.593  15.528   1.00 69.59 137 B 1 
ATOM 1964 N NE2 . GLN B 2 137 ? -11.419 -3.090  14.896   1.00 66.15 137 B 1 
ATOM 1965 N N   . SER B 2 138 ? -6.782  -1.145  18.649   1.00 84.72 138 B 1 
ATOM 1966 C CA  . SER B 2 138 ? -6.175  -1.171  19.978   1.00 85.22 138 B 1 
ATOM 1967 C C   . SER B 2 138 ? -6.586  -2.428  20.724   1.00 85.80 138 B 1 
ATOM 1968 O O   . SER B 2 138 ? -7.763  -2.786  20.752   1.00 83.96 138 B 1 
ATOM 1969 C CB  . SER B 2 138 ? -6.558  0.079   20.774   1.00 82.85 138 B 1 
ATOM 1970 O OG  . SER B 2 138 ? -6.115  1.242   20.095   1.00 71.35 138 B 1 
ATOM 1971 N N   . LEU B 2 139 ? -5.612  -3.076  21.356   1.00 86.85 139 B 1 
ATOM 1972 C CA  . LEU B 2 139 ? -5.838  -4.155  22.303   1.00 87.36 139 B 1 
ATOM 1973 C C   . LEU B 2 139 ? -5.894  -3.561  23.708   1.00 88.36 139 B 1 
ATOM 1974 O O   . LEU B 2 139 ? -4.970  -2.865  24.111   1.00 87.35 139 B 1 
ATOM 1975 C CB  . LEU B 2 139 ? -4.700  -5.179  22.149   1.00 86.47 139 B 1 
ATOM 1976 C CG  . LEU B 2 139 ? -4.654  -6.278  23.223   1.00 86.57 139 B 1 
ATOM 1977 C CD1 . LEU B 2 139 ? -5.875  -7.184  23.162   1.00 81.92 139 B 1 
ATOM 1978 C CD2 . LEU B 2 139 ? -3.403  -7.128  23.016   1.00 82.31 139 B 1 
ATOM 1979 N N   . THR B 2 140 ? -6.955  -3.848  24.443   1.00 88.16 140 B 1 
ATOM 1980 C CA  . THR B 2 140 ? -7.065  -3.483  25.856   1.00 88.33 140 B 1 
ATOM 1981 C C   . THR B 2 140 ? -7.130  -4.745  26.694   1.00 88.80 140 B 1 
ATOM 1982 O O   . THR B 2 140 ? -8.039  -5.554  26.533   1.00 87.59 140 B 1 
ATOM 1983 C CB  . THR B 2 140 ? -8.267  -2.569  26.114   1.00 87.05 140 B 1 
ATOM 1984 O OG1 . THR B 2 140 ? -8.209  -1.451  25.258   1.00 76.00 140 B 1 
ATOM 1985 C CG2 . THR B 2 140 ? -8.271  -2.031  27.540   1.00 74.42 140 B 1 
ATOM 1986 N N   . LEU B 2 141 ? -6.154  -4.896  27.571   1.00 89.70 141 B 1 
ATOM 1987 C CA  . LEU B 2 141 ? -6.080  -5.978  28.534   1.00 89.80 141 B 1 
ATOM 1988 C C   . LEU B 2 141 ? -6.532  -5.460  29.895   1.00 90.57 141 B 1 
ATOM 1989 O O   . LEU B 2 141 ? -6.048  -4.416  30.348   1.00 89.66 141 B 1 
ATOM 1990 C CB  . LEU B 2 141 ? -4.653  -6.540  28.586   1.00 89.23 141 B 1 
ATOM 1991 C CG  . LEU B 2 141 ? -4.147  -7.137  27.257   1.00 87.81 141 B 1 
ATOM 1992 C CD1 . LEU B 2 141 ? -2.690  -7.551  27.378   1.00 84.25 141 B 1 
ATOM 1993 C CD2 . LEU B 2 141 ? -4.956  -8.368  26.842   1.00 84.02 141 B 1 
ATOM 1994 N N   . THR B 2 142 ? -7.444  -6.172  30.550   1.00 90.76 142 B 1 
ATOM 1995 C CA  . THR B 2 142 ? -7.950  -5.834  31.876   1.00 90.74 142 B 1 
ATOM 1996 C C   . THR B 2 142 ? -7.587  -6.952  32.850   1.00 91.14 142 B 1 
ATOM 1997 O O   . THR B 2 142 ? -7.883  -8.122  32.610   1.00 89.85 142 B 1 
ATOM 1998 C CB  . THR B 2 142 ? -9.457  -5.568  31.857   1.00 89.39 142 B 1 
ATOM 1999 O OG1 . THR B 2 142 ? -9.696  -4.479  30.993   1.00 80.08 142 B 1 
ATOM 2000 C CG2 . THR B 2 142 ? -10.000 -5.152  33.218   1.00 77.71 142 B 1 
ATOM 2001 N N   . LEU B 2 143 ? -6.941  -6.565  33.935   1.00 90.75 143 B 1 
ATOM 2002 C CA  . LEU B 2 143 ? -6.643  -7.449  35.040   1.00 91.27 143 B 1 
ATOM 2003 C C   . LEU B 2 143 ? -7.821  -7.446  36.018   1.00 91.46 143 B 1 
ATOM 2004 O O   . LEU B 2 143 ? -8.145  -6.429  36.636   1.00 90.33 143 B 1 
ATOM 2005 C CB  . LEU B 2 143 ? -5.329  -7.010  35.698   1.00 90.74 143 B 1 
ATOM 2006 C CG  . LEU B 2 143 ? -4.830  -8.014  36.747   1.00 89.26 143 B 1 
ATOM 2007 C CD1 . LEU B 2 143 ? -4.260  -9.278  36.104   1.00 84.93 143 B 1 
ATOM 2008 C CD2 . LEU B 2 143 ? -3.729  -7.375  37.580   1.00 84.94 143 B 1 
ATOM 2009 N N   . GLU B 2 144 ? -8.420  -8.610  36.191   1.00 91.42 144 B 1 
ATOM 2010 C CA  . GLU B 2 144 ? -9.294  -8.906  37.318   1.00 91.49 144 B 1 
ATOM 2011 C C   . GLU B 2 144 ? -8.411  -9.230  38.521   1.00 92.04 144 B 1 
ATOM 2012 O O   . GLU B 2 144 ? -7.584  -10.142 38.467   1.00 90.60 144 B 1 
ATOM 2013 C CB  . GLU B 2 144 ? -10.241 -10.067 36.988   1.00 89.90 144 B 1 
ATOM 2014 C CG  . GLU B 2 144 ? -11.214 -9.761  35.836   1.00 82.09 144 B 1 
ATOM 2015 C CD  . GLU B 2 144 ? -12.125 -10.963 35.486   1.00 80.40 144 B 1 
ATOM 2016 O OE1 . GLU B 2 144 ? -13.026 -10.805 34.639   1.00 71.88 144 B 1 
ATOM 2017 O OE2 . GLU B 2 144 ? -11.930 -12.080 36.012   1.00 74.19 144 B 1 
ATOM 2018 N N   . SER B 2 145 ? -8.563  -8.463  39.596   1.00 92.15 145 B 1 
ATOM 2019 C CA  . SER B 2 145 ? -7.753  -8.591  40.801   1.00 91.98 145 B 1 
ATOM 2020 C C   . SER B 2 145 ? -8.636  -8.627  42.046   1.00 92.46 145 B 1 
ATOM 2021 O O   . SER B 2 145 ? -9.678  -7.959  42.057   1.00 89.69 145 B 1 
ATOM 2022 C CB  . SER B 2 145 ? -6.750  -7.438  40.886   1.00 89.00 145 B 1 
ATOM 2023 O OG  . SER B 2 145 ? -7.389  -6.174  40.906   1.00 79.93 145 B 1 
ATOM 2024 N N   . PRO B 2 146 ? -8.224  -9.329  43.100   1.00 92.45 146 B 1 
ATOM 2025 C CA  . PRO B 2 146 ? -8.952  -9.322  44.353   1.00 91.80 146 B 1 
ATOM 2026 C C   . PRO B 2 146 ? -8.966  -7.915  44.972   1.00 91.57 146 B 1 
ATOM 2027 O O   . PRO B 2 146 ? -8.042  -7.127  44.755   1.00 88.24 146 B 1 
ATOM 2028 C CB  . PRO B 2 146 ? -8.263  -10.356 45.243   1.00 89.64 146 B 1 
ATOM 2029 C CG  . PRO B 2 146 ? -6.843  -10.443 44.686   1.00 88.55 146 B 1 
ATOM 2030 C CD  . PRO B 2 146 ? -7.026  -10.141 43.197   1.00 91.38 146 B 1 
ATOM 2031 N N   . PRO B 2 147 ? -9.997  -7.592  45.759   1.00 90.26 147 B 1 
ATOM 2032 C CA  . PRO B 2 147 ? -10.077 -6.304  46.428   1.00 88.57 147 B 1 
ATOM 2033 C C   . PRO B 2 147 ? -8.879  -6.098  47.356   1.00 87.59 147 B 1 
ATOM 2034 O O   . PRO B 2 147 ? -8.366  -7.033  47.968   1.00 81.16 147 B 1 
ATOM 2035 C CB  . PRO B 2 147 ? -11.415 -6.321  47.186   1.00 86.65 147 B 1 
ATOM 2036 C CG  . PRO B 2 147 ? -11.694 -7.807  47.397   1.00 84.77 147 B 1 
ATOM 2037 C CD  . PRO B 2 147 ? -11.106 -8.451  46.143   1.00 88.02 147 B 1 
ATOM 2038 N N   . GLY B 2 148 ? -8.396  -4.851  47.433   1.00 85.87 148 B 1 
ATOM 2039 C CA  . GLY B 2 148 ? -7.240  -4.484  48.249   1.00 84.14 148 B 1 
ATOM 2040 C C   . GLY B 2 148 ? -5.870  -4.832  47.643   1.00 84.98 148 B 1 
ATOM 2041 O O   . GLY B 2 148 ? -4.850  -4.438  48.201   1.00 80.22 148 B 1 
ATOM 2042 N N   . SER B 2 149 ? -5.820  -5.511  46.525   1.00 87.40 149 B 1 
ATOM 2043 C CA  . SER B 2 149 ? -4.562  -5.759  45.821   1.00 87.90 149 B 1 
ATOM 2044 C C   . SER B 2 149 ? -4.184  -4.593  44.899   1.00 87.95 149 B 1 
ATOM 2045 O O   . SER B 2 149 ? -5.044  -3.961  44.277   1.00 83.82 149 B 1 
ATOM 2046 C CB  . SER B 2 149 ? -4.612  -7.092  45.058   1.00 85.70 149 B 1 
ATOM 2047 O OG  . SER B 2 149 ? -5.512  -7.036  43.975   1.00 82.23 149 B 1 
ATOM 2048 N N   . SER B 2 150 ? -2.874  -4.329  44.770   1.00 87.75 150 B 1 
ATOM 2049 C CA  . SER B 2 150 ? -2.299  -3.309  43.884   1.00 87.31 150 B 1 
ATOM 2050 C C   . SER B 2 150 ? -1.261  -3.925  42.934   1.00 88.24 150 B 1 
ATOM 2051 O O   . SER B 2 150 ? -0.068  -3.606  43.022   1.00 84.17 150 B 1 
ATOM 2052 C CB  . SER B 2 150 ? -1.737  -2.146  44.716   1.00 83.65 150 B 1 
ATOM 2053 O OG  . SER B 2 150 ? -0.764  -2.606  45.629   1.00 72.88 150 B 1 
ATOM 2054 N N   . PRO B 2 151 ? -1.667  -4.840  42.054   1.00 89.50 151 B 1 
ATOM 2055 C CA  . PRO B 2 151 ? -0.742  -5.510  41.154   1.00 89.84 151 B 1 
ATOM 2056 C C   . PRO B 2 151 ? -0.235  -4.563  40.061   1.00 90.18 151 B 1 
ATOM 2057 O O   . PRO B 2 151 ? -0.942  -3.666  39.591   1.00 87.55 151 B 1 
ATOM 2058 C CB  . PRO B 2 151 ? -1.529  -6.674  40.569   1.00 88.15 151 B 1 
ATOM 2059 C CG  . PRO B 2 151 ? -2.954  -6.129  40.533   1.00 86.84 151 B 1 
ATOM 2060 C CD  . PRO B 2 151 ? -3.031  -5.282  41.799   1.00 89.15 151 B 1 
ATOM 2061 N N   . SER B 2 152 ? 0.976   -4.819  39.607   1.00 90.26 152 B 1 
ATOM 2062 C CA  . SER B 2 152 ? 1.510   -4.242  38.371   1.00 90.19 152 B 1 
ATOM 2063 C C   . SER B 2 152 ? 1.562   -5.307  37.280   1.00 91.01 152 B 1 
ATOM 2064 O O   . SER B 2 152 ? 1.855   -6.475  37.547   1.00 89.18 152 B 1 
ATOM 2065 C CB  . SER B 2 152 ? 2.877   -3.597  38.608   1.00 87.61 152 B 1 
ATOM 2066 O OG  . SER B 2 152 ? 3.840   -4.551  39.001   1.00 76.43 152 B 1 
ATOM 2067 N N   . VAL B 2 153 ? 1.286   -4.900  36.046   1.00 91.50 153 B 1 
ATOM 2068 C CA  . VAL B 2 153 ? 1.271   -5.799  34.890   1.00 91.99 153 B 1 
ATOM 2069 C C   . VAL B 2 153 ? 2.321   -5.350  33.883   1.00 92.49 153 B 1 
ATOM 2070 O O   . VAL B 2 153 ? 2.378   -4.187  33.509   1.00 91.00 153 B 1 
ATOM 2071 C CB  . VAL B 2 153 ? -0.116  -5.873  34.228   1.00 90.37 153 B 1 
ATOM 2072 C CG1 . VAL B 2 153 ? -0.155  -6.966  33.160   1.00 84.04 153 B 1 
ATOM 2073 C CG2 . VAL B 2 153 ? -1.206  -6.189  35.251   1.00 84.96 153 B 1 
ATOM 2074 N N   . GLN B 2 154 ? 3.125   -6.290  33.441   1.00 92.41 154 B 1 
ATOM 2075 C CA  . GLN B 2 154 ? 4.055   -6.100  32.336   1.00 92.23 154 B 1 
ATOM 2076 C C   . GLN B 2 154 ? 3.745   -7.134  31.252   1.00 92.32 154 B 1 
ATOM 2077 O O   . GLN B 2 154 ? 3.870   -8.333  31.493   1.00 91.07 154 B 1 
ATOM 2078 C CB  . GLN B 2 154 ? 5.490   -6.201  32.855   1.00 90.21 154 B 1 
ATOM 2079 C CG  . GLN B 2 154 ? 6.509   -5.955  31.735   1.00 77.43 154 B 1 
ATOM 2080 C CD  . GLN B 2 154 ? 7.967   -5.954  32.234   1.00 76.08 154 B 1 
ATOM 2081 O OE1 . GLN B 2 154 ? 8.276   -6.250  33.368   1.00 68.43 154 B 1 
ATOM 2082 N NE2 . GLN B 2 154 ? 8.907   -5.612  31.388   1.00 64.55 154 B 1 
ATOM 2083 N N   . CYS B 2 155 ? 3.386   -6.664  30.055   1.00 91.69 155 B 1 
ATOM 2084 C CA  . CYS B 2 155 ? 3.139   -7.534  28.918   1.00 91.42 155 B 1 
ATOM 2085 C C   . CYS B 2 155 ? 4.278   -7.424  27.906   1.00 92.02 155 B 1 
ATOM 2086 O O   . CYS B 2 155 ? 4.728   -6.328  27.574   1.00 90.52 155 B 1 
ATOM 2087 C CB  . CYS B 2 155 ? 1.790   -7.217  28.279   1.00 89.95 155 B 1 
ATOM 2088 S SG  . CYS B 2 155 ? 0.367   -7.629  29.339   1.00 87.12 155 B 1 
ATOM 2089 N N   . ARG B 2 156 ? 4.697   -8.558  27.386   1.00 91.39 156 B 1 
ATOM 2090 C CA  . ARG B 2 156 ? 5.660   -8.682  26.296   1.00 92.11 156 B 1 
ATOM 2091 C C   . ARG B 2 156 ? 4.950   -9.197  25.054   1.00 92.06 156 B 1 
ATOM 2092 O O   . ARG B 2 156 ? 4.357   -10.267 25.077   1.00 90.57 156 B 1 
ATOM 2093 C CB  . ARG B 2 156 ? 6.815   -9.588  26.749   1.00 91.47 156 B 1 
ATOM 2094 C CG  . ARG B 2 156 ? 7.935   -9.632  25.703   1.00 82.88 156 B 1 
ATOM 2095 C CD  . ARG B 2 156 ? 9.098   -10.491 26.218   1.00 81.38 156 B 1 
ATOM 2096 N NE  . ARG B 2 156 ? 10.191  -10.533 25.225   1.00 68.49 156 B 1 
ATOM 2097 C CZ  . ARG B 2 156 ? 11.337  -11.175 25.361   1.00 60.44 156 B 1 
ATOM 2098 N NH1 . ARG B 2 156 ? 11.601  -11.868 26.434   1.00 53.50 156 B 1 
ATOM 2099 N NH2 . ARG B 2 156 ? 12.221  -11.129 24.411   1.00 49.53 156 B 1 
ATOM 2100 N N   . SER B 2 157 ? 5.041   -8.431  23.975   1.00 91.47 157 B 1 
ATOM 2101 C CA  . SER B 2 157 ? 4.505   -8.836  22.677   1.00 91.41 157 B 1 
ATOM 2102 C C   . SER B 2 157 ? 5.360   -9.946  22.041   1.00 92.26 157 B 1 
ATOM 2103 O O   . SER B 2 157 ? 6.527   -10.106 22.414   1.00 91.28 157 B 1 
ATOM 2104 C CB  . SER B 2 157 ? 4.402   -7.628  21.743   1.00 89.42 157 B 1 
ATOM 2105 O OG  . SER B 2 157 ? 5.654   -7.223  21.242   1.00 83.37 157 B 1 
ATOM 2106 N N   . PRO B 2 158 ? 4.850   -10.659 21.032   1.00 91.08 158 B 1 
ATOM 2107 C CA  . PRO B 2 158 ? 5.623   -11.669 20.299   1.00 90.89 158 B 1 
ATOM 2108 C C   . PRO B 2 158 ? 6.938   -11.134 19.723   1.00 91.14 158 B 1 
ATOM 2109 O O   . PRO B 2 158 ? 7.952   -11.822 19.744   1.00 87.58 158 B 1 
ATOM 2110 C CB  . PRO B 2 158 ? 4.682   -12.160 19.189   1.00 89.02 158 B 1 
ATOM 2111 C CG  . PRO B 2 158 ? 3.300   -11.897 19.749   1.00 87.47 158 B 1 
ATOM 2112 C CD  . PRO B 2 158 ? 3.475   -10.625 20.570   1.00 90.35 158 B 1 
ATOM 2113 N N   . ARG B 2 159 ? 6.958   -9.876  19.282   1.00 88.98 159 B 1 
ATOM 2114 C CA  . ARG B 2 159 ? 8.180   -9.204  18.780   1.00 88.07 159 B 1 
ATOM 2115 C C   . ARG B 2 159 ? 9.107   -8.662  19.881   1.00 88.47 159 B 1 
ATOM 2116 O O   . ARG B 2 159 ? 10.079  -7.971  19.576   1.00 84.15 159 B 1 
ATOM 2117 C CB  . ARG B 2 159 ? 7.812   -8.134  17.742   1.00 83.63 159 B 1 
ATOM 2118 C CG  . ARG B 2 159 ? 6.991   -6.969  18.319   1.00 75.83 159 B 1 
ATOM 2119 C CD  . ARG B 2 159 ? 6.848   -5.847  17.291   1.00 73.85 159 B 1 
ATOM 2120 N NE  . ARG B 2 159 ? 5.916   -4.812  17.754   1.00 67.59 159 B 1 
ATOM 2121 C CZ  . ARG B 2 159 ? 5.637   -3.667  17.147   1.00 63.03 159 B 1 
ATOM 2122 N NH1 . ARG B 2 159 ? 6.298   -3.266  16.097   1.00 59.61 159 B 1 
ATOM 2123 N NH2 . ARG B 2 159 ? 4.674   -2.927  17.590   1.00 54.81 159 B 1 
ATOM 2124 N N   . GLY B 2 160 ? 8.797   -8.912  21.142   1.00 89.19 160 B 1 
ATOM 2125 C CA  . GLY B 2 160 ? 9.618   -8.483  22.282   1.00 89.06 160 B 1 
ATOM 2126 C C   . GLY B 2 160 ? 9.362   -7.057  22.775   1.00 89.34 160 B 1 
ATOM 2127 O O   . GLY B 2 160 ? 10.098  -6.595  23.653   1.00 85.31 160 B 1 
ATOM 2128 N N   . LYS B 2 161 ? 8.341   -6.359  22.278   1.00 88.90 161 B 1 
ATOM 2129 C CA  . LYS B 2 161 ? 7.956   -5.039  22.797   1.00 88.13 161 B 1 
ATOM 2130 C C   . LYS B 2 161 ? 7.351   -5.200  24.187   1.00 89.45 161 B 1 
ATOM 2131 O O   . LYS B 2 161 ? 6.343   -5.883  24.339   1.00 87.85 161 B 1 
ATOM 2132 C CB  . LYS B 2 161 ? 6.985   -4.360  21.824   1.00 84.40 161 B 1 
ATOM 2133 C CG  . LYS B 2 161 ? 6.605   -2.930  22.249   1.00 73.27 161 B 1 
ATOM 2134 C CD  . LYS B 2 161 ? 5.579   -2.347  21.277   1.00 69.45 161 B 1 
ATOM 2135 C CE  . LYS B 2 161 ? 5.160   -0.933  21.706   1.00 59.51 161 B 1 
ATOM 2136 N NZ  . LYS B 2 161 ? 4.065   -0.407  20.859   1.00 53.54 161 B 1 
ATOM 2137 N N   . ASN B 2 162 ? 7.946   -4.533  25.174   1.00 89.73 162 B 1 
ATOM 2138 C CA  . ASN B 2 162 ? 7.446   -4.524  26.547   1.00 89.95 162 B 1 
ATOM 2139 C C   . ASN B 2 162 ? 6.522   -3.327  26.768   1.00 89.59 162 B 1 
ATOM 2140 O O   . ASN B 2 162 ? 6.825   -2.210  26.355   1.00 86.95 162 B 1 
ATOM 2141 C CB  . ASN B 2 162 ? 8.623   -4.529  27.530   1.00 88.31 162 B 1 
ATOM 2142 C CG  . ASN B 2 162 ? 9.390   -5.835  27.511   1.00 81.09 162 B 1 
ATOM 2143 O OD1 . ASN B 2 162 ? 8.897   -6.888  27.152   1.00 71.20 162 B 1 
ATOM 2144 N ND2 . ASN B 2 162 ? 10.653  -5.812  27.906   1.00 70.32 162 B 1 
ATOM 2145 N N   . ILE B 2 163 ? 5.400   -3.570  27.435   1.00 90.62 163 B 1 
ATOM 2146 C CA  . ILE B 2 163 ? 4.413   -2.564  27.800   1.00 89.70 163 B 1 
ATOM 2147 C C   . ILE B 2 163 ? 4.060   -2.784  29.263   1.00 90.65 163 B 1 
ATOM 2148 O O   . ILE B 2 163 ? 3.819   -3.916  29.674   1.00 89.40 163 B 1 
ATOM 2149 C CB  . ILE B 2 163 ? 3.169   -2.637  26.888   1.00 87.04 163 B 1 
ATOM 2150 C CG1 . ILE B 2 163 ? 3.590   -2.577  25.399   1.00 75.53 163 B 1 
ATOM 2151 C CG2 . ILE B 2 163 ? 2.211   -1.474  27.213   1.00 72.15 163 B 1 
ATOM 2152 C CD1 . ILE B 2 163 ? 2.432   -2.739  24.418   1.00 66.73 163 B 1 
ATOM 2153 N N   . GLN B 2 164 ? 4.046   -1.708  30.039   1.00 89.33 164 B 1 
ATOM 2154 C CA  . GLN B 2 164 ? 3.729   -1.751  31.456   1.00 89.02 164 B 1 
ATOM 2155 C C   . GLN B 2 164 ? 2.449   -0.971  31.736   1.00 88.26 164 B 1 
ATOM 2156 O O   . GLN B 2 164 ? 2.145   0.018   31.062   1.00 83.37 164 B 1 
ATOM 2157 C CB  . GLN B 2 164 ? 4.913   -1.216  32.281   1.00 86.58 164 B 1 
ATOM 2158 C CG  . GLN B 2 164 ? 6.115   -2.167  32.221   1.00 77.56 164 B 1 
ATOM 2159 C CD  . GLN B 2 164 ? 7.311   -1.667  33.039   1.00 73.96 164 B 1 
ATOM 2160 O OE1 . GLN B 2 164 ? 7.349   -0.547  33.506   1.00 65.32 164 B 1 
ATOM 2161 N NE2 . GLN B 2 164 ? 8.323   -2.467  33.229   1.00 61.49 164 B 1 
ATOM 2162 N N   . GLY B 2 165 ? 1.704   -1.422  32.724   1.00 88.65 165 B 1 
ATOM 2163 C CA  . GLY B 2 165 ? 0.494   -0.777  33.181   1.00 87.45 165 B 1 
ATOM 2164 C C   . GLY B 2 165 ? 0.064   -1.301  34.556   1.00 87.95 165 B 1 
ATOM 2165 O O   . GLY B 2 165 ? 0.746   -2.114  35.176   1.00 83.67 165 B 1 
ATOM 2166 N N   . GLY B 2 166 ? -1.061  -0.800  35.025   1.00 86.03 166 B 1 
ATOM 2167 C CA  . GLY B 2 166 ? -1.709  -1.289  36.237   1.00 85.54 166 B 1 
ATOM 2168 C C   . GLY B 2 166 ? -2.821  -2.279  35.902   1.00 86.92 166 B 1 
ATOM 2169 O O   . GLY B 2 166 ? -2.642  -3.215  35.130   1.00 82.74 166 B 1 
ATOM 2170 N N   . LYS B 2 167 ? -4.012  -2.020  36.463   1.00 87.20 167 B 1 
ATOM 2171 C CA  . LYS B 2 167 ? -5.197  -2.860  36.253   1.00 87.74 167 B 1 
ATOM 2172 C C   . LYS B 2 167 ? -5.677  -2.898  34.797   1.00 88.64 167 B 1 
ATOM 2173 O O   . LYS B 2 167 ? -6.294  -3.864  34.374   1.00 85.88 167 B 1 
ATOM 2174 C CB  . LYS B 2 167 ? -6.302  -2.371  37.209   1.00 84.62 167 B 1 
ATOM 2175 C CG  . LYS B 2 167 ? -7.498  -3.331  37.256   1.00 77.89 167 B 1 
ATOM 2176 C CD  . LYS B 2 167 ? -8.509  -2.904  38.329   1.00 73.08 167 B 1 
ATOM 2177 C CE  . LYS B 2 167 ? -9.654  -3.920  38.371   1.00 64.54 167 B 1 
ATOM 2178 N NZ  . LYS B 2 167 ? -10.623 -3.637  39.458   1.00 56.80 167 B 1 
ATOM 2179 N N   . THR B 2 168 ? -5.412  -1.837  34.033   1.00 89.16 168 B 1 
ATOM 2180 C CA  . THR B 2 168 ? -5.753  -1.759  32.613   1.00 89.27 168 B 1 
ATOM 2181 C C   . THR B 2 168 ? -4.507  -1.435  31.810   1.00 89.49 168 B 1 
ATOM 2182 O O   . THR B 2 168 ? -3.755  -0.517  32.159   1.00 86.63 168 B 1 
ATOM 2183 C CB  . THR B 2 168 ? -6.853  -0.732  32.340   1.00 87.22 168 B 1 
ATOM 2184 O OG1 . THR B 2 168 ? -7.968  -0.989  33.166   1.00 75.58 168 B 1 
ATOM 2185 C CG2 . THR B 2 168 ? -7.349  -0.777  30.897   1.00 73.65 168 B 1 
ATOM 2186 N N   . LEU B 2 169 ? -4.294  -2.176  30.732   1.00 88.76 169 B 1 
ATOM 2187 C CA  . LEU B 2 169 ? -3.156  -2.027  29.849   1.00 88.30 169 B 1 
ATOM 2188 C C   . LEU B 2 169 ? -3.659  -1.923  28.412   1.00 88.51 169 B 1 
ATOM 2189 O O   . LEU B 2 169 ? -4.380  -2.789  27.940   1.00 86.60 169 B 1 
ATOM 2190 C CB  . LEU B 2 169 ? -2.209  -3.206  30.111   1.00 86.56 169 B 1 
ATOM 2191 C CG  . LEU B 2 169 ? -0.810  -2.977  29.518   1.00 81.31 169 B 1 
ATOM 2192 C CD1 . LEU B 2 169 ? 0.250   -3.444  30.512   1.00 73.87 169 B 1 
ATOM 2193 C CD2 . LEU B 2 169 ? -0.633  -3.734  28.212   1.00 72.98 169 B 1 
ATOM 2194 N N   . SER B 2 170 ? -3.288  -0.845  27.719   1.00 88.68 170 B 1 
ATOM 2195 C CA  . SER B 2 170 ? -3.718  -0.592  26.347   1.00 87.76 170 B 1 
ATOM 2196 C C   . SER B 2 170 ? -2.532  -0.589  25.392   1.00 88.04 170 B 1 
ATOM 2197 O O   . SER B 2 170 ? -1.512  0.067   25.626   1.00 85.72 170 B 1 
ATOM 2198 C CB  . SER B 2 170 ? -4.512  0.713   26.262   1.00 84.92 170 B 1 
ATOM 2199 O OG  . SER B 2 170 ? -5.040  0.878   24.950   1.00 71.57 170 B 1 
ATOM 2200 N N   . VAL B 2 171 ? -2.679  -1.321  24.306   1.00 86.49 171 B 1 
ATOM 2201 C CA  . VAL B 2 171 ? -1.732  -1.385  23.195   1.00 85.63 171 B 1 
ATOM 2202 C C   . VAL B 2 171 ? -2.404  -0.765  21.986   1.00 86.42 171 B 1 
ATOM 2203 O O   . VAL B 2 171 ? -3.310  -1.350  21.394   1.00 85.09 171 B 1 
ATOM 2204 C CB  . VAL B 2 171 ? -1.313  -2.831  22.896   1.00 83.99 171 B 1 
ATOM 2205 C CG1 . VAL B 2 171 ? -0.209  -2.848  21.835   1.00 77.82 171 B 1 
ATOM 2206 C CG2 . VAL B 2 171 ? -0.824  -3.555  24.157   1.00 78.18 171 B 1 
ATOM 2207 N N   . SER B 2 172 ? -1.976  0.435   21.615   1.00 84.87 172 B 1 
ATOM 2208 C CA  . SER B 2 172 ? -2.500  1.133   20.446   1.00 83.93 172 B 1 
ATOM 2209 C C   . SER B 2 172 ? -1.835  0.653   19.160   1.00 83.81 172 B 1 
ATOM 2210 O O   . SER B 2 172 ? -0.625  0.419   19.144   1.00 77.72 172 B 1 
ATOM 2211 C CB  . SER B 2 172 ? -2.324  2.648   20.607   1.00 79.92 172 B 1 
ATOM 2212 O OG  . SER B 2 172 ? -0.965  2.972   20.799   1.00 70.45 172 B 1 
ATOM 2213 N N   . GLN B 2 173 ? -2.600  0.627   18.078   1.00 83.26 173 B 1 
ATOM 2214 C CA  . GLN B 2 173 ? -2.116  0.373   16.717   1.00 84.32 173 B 1 
ATOM 2215 C C   . GLN B 2 173 ? -1.352  -0.949  16.579   1.00 85.24 173 B 1 
ATOM 2216 O O   . GLN B 2 173 ? -0.155  -0.970  16.276   1.00 82.22 173 B 1 
ATOM 2217 C CB  . GLN B 2 173 ? -1.306  1.576   16.185   1.00 80.71 173 B 1 
ATOM 2218 C CG  . GLN B 2 173 ? -2.124  2.870   16.106   1.00 72.77 173 B 1 
ATOM 2219 C CD  . GLN B 2 173 ? -1.334  4.026   15.466   1.00 68.13 173 B 1 
ATOM 2220 O OE1 . GLN B 2 173 ? -0.151  3.970   15.203   1.00 60.02 173 B 1 
ATOM 2221 N NE2 . GLN B 2 173 ? -1.989  5.133   15.188   1.00 56.71 173 B 1 
ATOM 2222 N N   . LEU B 2 174 ? -2.059  -2.052  16.763   1.00 84.58 174 B 1 
ATOM 2223 C CA  . LEU B 2 174 ? -1.503  -3.378  16.531   1.00 85.65 174 B 1 
ATOM 2224 C C   . LEU B 2 174 ? -0.967  -3.512  15.107   1.00 85.99 174 B 1 
ATOM 2225 O O   . LEU B 2 174 ? -1.643  -3.202  14.125   1.00 84.04 174 B 1 
ATOM 2226 C CB  . LEU B 2 174 ? -2.567  -4.448  16.794   1.00 84.66 174 B 1 
ATOM 2227 C CG  . LEU B 2 174 ? -2.918  -4.655  18.281   1.00 83.83 174 B 1 
ATOM 2228 C CD1 . LEU B 2 174 ? -4.098  -5.607  18.373   1.00 80.02 174 B 1 
ATOM 2229 C CD2 . LEU B 2 174 ? -1.754  -5.259  19.073   1.00 80.02 174 B 1 
ATOM 2230 N N   . GLU B 2 175 ? 0.255   -4.016  15.007   1.00 85.14 175 B 1 
ATOM 2231 C CA  . GLU B 2 175 ? 0.890   -4.372  13.753   1.00 85.52 175 B 1 
ATOM 2232 C C   . GLU B 2 175 ? 0.827   -5.886  13.528   1.00 86.54 175 B 1 
ATOM 2233 O O   . GLU B 2 175 ? 0.565   -6.657  14.449   1.00 85.05 175 B 1 
ATOM 2234 C CB  . GLU B 2 175 ? 2.337   -3.848  13.717   1.00 83.37 175 B 1 
ATOM 2235 C CG  . GLU B 2 175 ? 2.406   -2.313  13.815   1.00 77.01 175 B 1 
ATOM 2236 C CD  . GLU B 2 175 ? 3.794   -1.723  13.509   1.00 71.33 175 B 1 
ATOM 2237 O OE1 . GLU B 2 175 ? 3.863   -0.488  13.268   1.00 62.22 175 B 1 
ATOM 2238 O OE2 . GLU B 2 175 ? 4.795   -2.459  13.466   1.00 61.70 175 B 1 
ATOM 2239 N N   . LEU B 2 176 ? 1.084   -6.323  12.299   1.00 85.83 176 B 1 
ATOM 2240 C CA  . LEU B 2 176 ? 1.061   -7.748  11.974   1.00 86.81 176 B 1 
ATOM 2241 C C   . LEU B 2 176 ? 2.066   -8.553  12.820   1.00 87.33 176 B 1 
ATOM 2242 O O   . LEU B 2 176 ? 1.788   -9.683  13.197   1.00 84.74 176 B 1 
ATOM 2243 C CB  . LEU B 2 176 ? 1.317   -7.912  10.472   1.00 84.87 176 B 1 
ATOM 2244 C CG  . LEU B 2 176 ? 1.269   -9.373  9.981    1.00 81.26 176 B 1 
ATOM 2245 C CD1 . LEU B 2 176 ? -0.098  -9.997  10.212   1.00 74.02 176 B 1 
ATOM 2246 C CD2 . LEU B 2 176 ? 1.578   -9.414  8.477    1.00 75.79 176 B 1 
ATOM 2247 N N   . GLN B 2 177 ? 3.196   -7.947  13.164   1.00 88.23 177 B 1 
ATOM 2248 C CA  . GLN B 2 177 ? 4.236   -8.555  13.991   1.00 88.39 177 B 1 
ATOM 2249 C C   . GLN B 2 177 ? 3.832   -8.697  15.468   1.00 88.75 177 B 1 
ATOM 2250 O O   . GLN B 2 177 ? 4.533   -9.371  16.221   1.00 86.83 177 B 1 
ATOM 2251 C CB  . GLN B 2 177 ? 5.535   -7.733  13.905   1.00 87.12 177 B 1 
ATOM 2252 C CG  . GLN B 2 177 ? 6.107   -7.557  12.486   1.00 81.43 177 B 1 
ATOM 2253 C CD  . GLN B 2 177 ? 5.466   -6.424  11.676   1.00 75.59 177 B 1 
ATOM 2254 O OE1 . GLN B 2 177 ? 4.583   -5.708  12.124   1.00 65.98 177 B 1 
ATOM 2255 N NE2 . GLN B 2 177 ? 5.885   -6.220  10.459   1.00 63.59 177 B 1 
ATOM 2256 N N   . ASP B 2 178 ? 2.728   -8.083  15.881   1.00 88.47 178 B 1 
ATOM 2257 C CA  . ASP B 2 178 ? 2.151   -8.250  17.215   1.00 88.27 178 B 1 
ATOM 2258 C C   . ASP B 2 178 ? 1.193   -9.457  17.282   1.00 88.57 178 B 1 
ATOM 2259 O O   . ASP B 2 178 ? 0.690   -9.772  18.358   1.00 86.41 178 B 1 
ATOM 2260 C CB  . ASP B 2 178 ? 1.462   -6.943  17.660   1.00 87.17 178 B 1 
ATOM 2261 C CG  . ASP B 2 178 ? 2.413   -5.743  17.772   1.00 85.82 178 B 1 
ATOM 2262 O OD1 . ASP B 2 178 ? 3.511   -5.881  18.357   1.00 81.27 178 B 1 
ATOM 2263 O OD2 . ASP B 2 178 ? 2.087   -4.631  17.298   1.00 81.37 178 B 1 
ATOM 2264 N N   . SER B 2 179 ? 0.944   -10.127 16.163   1.00 87.37 179 B 1 
ATOM 2265 C CA  . SER B 2 179 ? 0.162   -11.361 16.115   1.00 87.48 179 B 1 
ATOM 2266 C C   . SER B 2 179 ? 0.933   -12.523 16.735   1.00 88.10 179 B 1 
ATOM 2267 O O   . SER B 2 179 ? 2.104   -12.730 16.418   1.00 85.83 179 B 1 
ATOM 2268 C CB  . SER B 2 179 ? -0.209  -11.707 14.672   1.00 85.62 179 B 1 
ATOM 2269 O OG  . SER B 2 179 ? -1.284  -12.610 14.625   1.00 80.06 179 B 1 
ATOM 2270 N N   . GLY B 2 180 ? 0.265   -13.286 17.600   1.00 87.12 180 B 1 
ATOM 2271 C CA  . GLY B 2 180 ? 0.838   -14.426 18.299   1.00 87.76 180 B 1 
ATOM 2272 C C   . GLY B 2 180 ? 0.613   -14.369 19.810   1.00 88.83 180 B 1 
ATOM 2273 O O   . GLY B 2 180 ? -0.257  -13.650 20.304   1.00 87.29 180 B 1 
ATOM 2274 N N   . THR B 2 181 ? 1.423   -15.117 20.554   1.00 88.32 181 B 1 
ATOM 2275 C CA  . THR B 2 181 ? 1.287   -15.246 22.004   1.00 89.68 181 B 1 
ATOM 2276 C C   . THR B 2 181 ? 1.916   -14.059 22.732   1.00 89.89 181 B 1 
ATOM 2277 O O   . THR B 2 181 ? 3.126   -13.844 22.692   1.00 88.11 181 B 1 
ATOM 2278 C CB  . THR B 2 181 ? 1.900   -16.558 22.500   1.00 88.15 181 B 1 
ATOM 2279 O OG1 . THR B 2 181 ? 1.449   -17.646 21.725   1.00 80.00 181 B 1 
ATOM 2280 C CG2 . THR B 2 181 ? 1.554   -16.839 23.961   1.00 79.24 181 B 1 
ATOM 2281 N N   . TRP B 2 182 ? 1.091   -13.312 23.449   1.00 91.16 182 B 1 
ATOM 2282 C CA  . TRP B 2 182 ? 1.512   -12.298 24.400   1.00 91.28 182 B 1 
ATOM 2283 C C   . TRP B 2 182 ? 1.739   -12.932 25.766   1.00 91.96 182 B 1 
ATOM 2284 O O   . TRP B 2 182 ? 0.902   -13.691 26.255   1.00 90.63 182 B 1 
ATOM 2285 C CB  . TRP B 2 182 ? 0.462   -11.187 24.481   1.00 90.64 182 B 1 
ATOM 2286 C CG  . TRP B 2 182 ? 0.423   -10.288 23.292   1.00 90.29 182 B 1 
ATOM 2287 C CD1 . TRP B 2 182 ? 0.048   -10.639 22.036   1.00 87.42 182 B 1 
ATOM 2288 C CD2 . TRP B 2 182 ? 0.792   -8.872  23.217   1.00 89.58 182 B 1 
ATOM 2289 N NE1 . TRP B 2 182 ? 0.167   -9.548  21.187   1.00 87.60 182 B 1 
ATOM 2290 C CE2 . TRP B 2 182 ? 0.622   -8.438  21.874   1.00 88.55 182 B 1 
ATOM 2291 C CE3 . TRP B 2 182 ? 1.258   -7.932  24.164   1.00 88.62 182 B 1 
ATOM 2292 C CZ2 . TRP B 2 182 ? 0.910   -7.120  21.475   1.00 87.71 182 B 1 
ATOM 2293 C CZ3 . TRP B 2 182 ? 1.541   -6.614  23.769   1.00 86.77 182 B 1 
ATOM 2294 C CH2 . TRP B 2 182 ? 1.378   -6.215  22.449   1.00 86.48 182 B 1 
ATOM 2295 N N   . THR B 2 183 ? 2.842   -12.599 26.420   1.00 92.13 183 B 1 
ATOM 2296 C CA  . THR B 2 183 ? 3.147   -13.045 27.776   1.00 92.59 183 B 1 
ATOM 2297 C C   . THR B 2 183 ? 3.029   -11.860 28.720   1.00 92.38 183 B 1 
ATOM 2298 O O   . THR B 2 183 ? 3.788   -10.900 28.610   1.00 90.58 183 B 1 
ATOM 2299 C CB  . THR B 2 183 ? 4.541   -13.683 27.862   1.00 91.92 183 B 1 
ATOM 2300 O OG1 . THR B 2 183 ? 4.653   -14.715 26.902   1.00 81.01 183 B 1 
ATOM 2301 C CG2 . THR B 2 183 ? 4.792   -14.319 29.225   1.00 79.41 183 B 1 
ATOM 2302 N N   . CYS B 2 184 ? 2.075   -11.927 29.651   1.00 92.72 184 B 1 
ATOM 2303 C CA  . CYS B 2 184 ? 1.848   -10.898 30.650   1.00 92.10 184 B 1 
ATOM 2304 C C   . CYS B 2 184 ? 2.223   -11.419 32.035   1.00 93.01 184 B 1 
ATOM 2305 O O   . CYS B 2 184 ? 1.676   -12.419 32.494   1.00 91.70 184 B 1 
ATOM 2306 C CB  . CYS B 2 184 ? 0.393   -10.428 30.611   1.00 90.61 184 B 1 
ATOM 2307 S SG  . CYS B 2 184 ? -0.041  -9.565  29.069   1.00 87.48 184 B 1 
ATOM 2308 N N   . THR B 2 185 ? 3.119   -10.728 32.701   1.00 93.14 185 B 1 
ATOM 2309 C CA  . THR B 2 185 ? 3.544   -11.028 34.062   1.00 93.27 185 B 1 
ATOM 2310 C C   . THR B 2 185 ? 2.844   -10.077 35.023   1.00 93.29 185 B 1 
ATOM 2311 O O   . THR B 2 185 ? 3.010   -8.861  34.924   1.00 91.39 185 B 1 
ATOM 2312 C CB  . THR B 2 185 ? 5.065   -10.924 34.206   1.00 92.38 185 B 1 
ATOM 2313 O OG1 . THR B 2 185 ? 5.716   -11.680 33.205   1.00 81.49 185 B 1 
ATOM 2314 C CG2 . THR B 2 185 ? 5.543   -11.459 35.553   1.00 80.21 185 B 1 
ATOM 2315 N N   . VAL B 2 186 ? 2.077   -10.635 35.952   1.00 93.02 186 B 1 
ATOM 2316 C CA  . VAL B 2 186 ? 1.492   -9.900  37.078   1.00 92.85 186 B 1 
ATOM 2317 C C   . VAL B 2 186 ? 2.440   -10.017 38.264   1.00 92.95 186 B 1 
ATOM 2318 O O   . VAL B 2 186 ? 2.854   -11.120 38.617   1.00 91.67 186 B 1 
ATOM 2319 C CB  . VAL B 2 186 ? 0.095   -10.429 37.428   1.00 91.87 186 B 1 
ATOM 2320 C CG1 . VAL B 2 186 ? -0.513  -9.669  38.605   1.00 87.46 186 B 1 
ATOM 2321 C CG2 . VAL B 2 186 ? -0.849  -10.292 36.226   1.00 88.25 186 B 1 
ATOM 2322 N N   . LEU B 2 187 ? 2.767   -8.879  38.867   1.00 91.04 187 B 1 
ATOM 2323 C CA  . LEU B 2 187 ? 3.662   -8.781  40.009   1.00 90.12 187 B 1 
ATOM 2324 C C   . LEU B 2 187 ? 2.902   -8.219  41.218   1.00 89.69 187 B 1 
ATOM 2325 O O   . LEU B 2 187 ? 2.350   -7.121  41.160   1.00 87.77 187 B 1 
ATOM 2326 C CB  . LEU B 2 187 ? 4.894   -7.947  39.595   1.00 88.61 187 B 1 
ATOM 2327 C CG  . LEU B 2 187 ? 6.099   -8.170  40.528   1.00 78.07 187 B 1 
ATOM 2328 C CD1 . LEU B 2 187 ? 7.342   -8.517  39.723   1.00 70.14 187 B 1 
ATOM 2329 C CD2 . LEU B 2 187 ? 6.418   -6.928  41.362   1.00 70.57 187 B 1 
ATOM 2330 N N   . GLN B 2 188 ? 2.883   -8.994  42.314   1.00 90.14 188 B 1 
ATOM 2331 C CA  . GLN B 2 188 ? 2.252   -8.641  43.583   1.00 89.69 188 B 1 
ATOM 2332 C C   . GLN B 2 188 ? 3.095   -9.212  44.725   1.00 88.62 188 B 1 
ATOM 2333 O O   . GLN B 2 188 ? 3.403   -10.406 44.728   1.00 84.05 188 B 1 
ATOM 2334 C CB  . GLN B 2 188 ? 0.822   -9.206  43.604   1.00 88.05 188 B 1 
ATOM 2335 C CG  . GLN B 2 188 ? 0.056   -8.920  44.908   1.00 86.22 188 B 1 
ATOM 2336 C CD  . GLN B 2 188 ? -0.261  -7.440  45.112   1.00 86.04 188 B 1 
ATOM 2337 O OE1 . GLN B 2 188 ? -0.408  -6.682  44.176   1.00 79.50 188 B 1 
ATOM 2338 N NE2 . GLN B 2 188 ? -0.398  -7.000  46.338   1.00 76.28 188 B 1 
ATOM 2339 N N   . ASN B 2 189 ? 3.475   -8.372  45.683   1.00 86.10 189 B 1 
ATOM 2340 C CA  . ASN B 2 189 ? 4.263   -8.787  46.854   1.00 85.36 189 B 1 
ATOM 2341 C C   . ASN B 2 189 ? 5.498   -9.631  46.490   1.00 85.82 189 B 1 
ATOM 2342 O O   . ASN B 2 189 ? 5.724   -10.702 47.035   1.00 79.60 189 B 1 
ATOM 2343 C CB  . ASN B 2 189 ? 3.344   -9.472  47.887   1.00 80.97 189 B 1 
ATOM 2344 C CG  . ASN B 2 189 ? 2.274   -8.557  48.458   1.00 76.45 189 B 1 
ATOM 2345 O OD1 . ASN B 2 189 ? 2.221   -7.367  48.196   1.00 65.62 189 B 1 
ATOM 2346 N ND2 . ASN B 2 189 ? 1.371   -9.092  49.251   1.00 66.20 189 B 1 
ATOM 2347 N N   . GLN B 2 190 ? 6.281   -9.177  45.527   1.00 86.85 190 B 1 
ATOM 2348 C CA  . GLN B 2 190 ? 7.462   -9.863  44.978   1.00 87.92 190 B 1 
ATOM 2349 C C   . GLN B 2 190 ? 7.189   -11.244 44.346   1.00 88.51 190 B 1 
ATOM 2350 O O   . GLN B 2 190 ? 8.108   -11.873 43.815   1.00 84.91 190 B 1 
ATOM 2351 C CB  . GLN B 2 190 ? 8.579   -9.953  46.027   1.00 85.77 190 B 1 
ATOM 2352 C CG  . GLN B 2 190 ? 8.980   -8.589  46.638   1.00 78.87 190 B 1 
ATOM 2353 C CD  . GLN B 2 190 ? 10.106  -8.743  47.661   1.00 70.94 190 B 1 
ATOM 2354 O OE1 . GLN B 2 190 ? 10.548  -9.828  47.983   1.00 62.09 190 B 1 
ATOM 2355 N NE2 . GLN B 2 190 ? 10.615  -7.664  48.196   1.00 59.97 190 B 1 
ATOM 2356 N N   . LYS B 2 191 ? 5.938   -11.708 44.324   1.00 88.32 191 B 1 
ATOM 2357 C CA  . LYS B 2 191 ? 5.526   -12.911 43.604   1.00 89.56 191 B 1 
ATOM 2358 C C   . LYS B 2 191 ? 5.120   -12.551 42.182   1.00 90.85 191 B 1 
ATOM 2359 O O   . LYS B 2 191 ? 4.647   -11.444 41.917   1.00 88.32 191 B 1 
ATOM 2360 C CB  . LYS B 2 191 ? 4.400   -13.628 44.364   1.00 86.99 191 B 1 
ATOM 2361 C CG  . LYS B 2 191 ? 4.786   -14.095 45.780   1.00 83.59 191 B 1 
ATOM 2362 C CD  . LYS B 2 191 ? 5.853   -15.202 45.780   1.00 78.86 191 B 1 
ATOM 2363 C CE  . LYS B 2 191 ? 6.075   -15.669 47.219   1.00 74.43 191 B 1 
ATOM 2364 N NZ  . LYS B 2 191 ? 6.957   -16.870 47.305   1.00 65.57 191 B 1 
ATOM 2365 N N   . LYS B 2 192 ? 5.326   -13.498 41.290   1.00 91.92 192 B 1 
ATOM 2366 C CA  . LYS B 2 192 ? 5.007   -13.351 39.873   1.00 92.63 192 B 1 
ATOM 2367 C C   . LYS B 2 192 ? 4.065   -14.456 39.421   1.00 93.09 192 B 1 
ATOM 2368 O O   . LYS B 2 192 ? 4.240   -15.608 39.806   1.00 90.31 192 B 1 
ATOM 2369 C CB  . LYS B 2 192 ? 6.293   -13.347 39.020   1.00 89.55 192 B 1 
ATOM 2370 C CG  . LYS B 2 192 ? 7.204   -12.146 39.332   1.00 78.68 192 B 1 
ATOM 2371 C CD  . LYS B 2 192 ? 8.458   -12.171 38.458   1.00 80.34 192 B 1 
ATOM 2372 C CE  . LYS B 2 192 ? 9.378   -10.999 38.823   1.00 67.67 192 B 1 
ATOM 2373 N NZ  . LYS B 2 192 ? 10.627  -10.992 38.023   1.00 61.09 192 B 1 
ATOM 2374 N N   . VAL B 2 193 ? 3.121   -14.097 38.575   1.00 92.97 193 B 1 
ATOM 2375 C CA  . VAL B 2 193 ? 2.294   -15.058 37.851   1.00 92.82 193 B 1 
ATOM 2376 C C   . VAL B 2 193 ? 2.214   -14.640 36.382   1.00 93.45 193 B 1 
ATOM 2377 O O   . VAL B 2 193 ? 2.068   -13.457 36.074   1.00 92.13 193 B 1 
ATOM 2378 C CB  . VAL B 2 193 ? 0.914   -15.237 38.519   1.00 90.96 193 B 1 
ATOM 2379 C CG1 . VAL B 2 193 ? 0.020   -14.002 38.458   1.00 80.84 193 B 1 
ATOM 2380 C CG2 . VAL B 2 193 ? 0.169   -16.420 37.917   1.00 81.60 193 B 1 
ATOM 2381 N N   . GLU B 2 194 ? 2.359   -15.607 35.482   1.00 92.87 194 B 1 
ATOM 2382 C CA  . GLU B 2 194 ? 2.400   -15.360 34.047   1.00 93.46 194 B 1 
ATOM 2383 C C   . GLU B 2 194 ? 1.114   -15.812 33.361   1.00 93.13 194 B 1 
ATOM 2384 O O   . GLU B 2 194 ? 0.675   -16.951 33.514   1.00 90.79 194 B 1 
ATOM 2385 C CB  . GLU B 2 194 ? 3.599   -16.047 33.395   1.00 91.45 194 B 1 
ATOM 2386 C CG  . GLU B 2 194 ? 4.927   -15.411 33.820   1.00 84.17 194 B 1 
ATOM 2387 C CD  . GLU B 2 194 ? 6.136   -15.983 33.057   1.00 83.67 194 B 1 
ATOM 2388 O OE1 . GLU B 2 194 ? 7.236   -15.415 33.244   1.00 76.19 194 B 1 
ATOM 2389 O OE2 . GLU B 2 194 ? 5.953   -16.952 32.294   1.00 78.02 194 B 1 
ATOM 2390 N N   . PHE B 2 195 ? 0.565   -14.923 32.546   1.00 93.09 195 B 1 
ATOM 2391 C CA  . PHE B 2 195 ? -0.549  -15.200 31.659   1.00 92.75 195 B 1 
ATOM 2392 C C   . PHE B 2 195 ? -0.052  -15.214 30.218   1.00 93.09 195 B 1 
ATOM 2393 O O   . PHE B 2 195 ? 0.749   -14.371 29.825   1.00 91.07 195 B 1 
ATOM 2394 C CB  . PHE B 2 195 ? -1.647  -14.158 31.850   1.00 92.17 195 B 1 
ATOM 2395 C CG  . PHE B 2 195 ? -2.282  -14.200 33.219   1.00 93.32 195 B 1 
ATOM 2396 C CD1 . PHE B 2 195 ? -3.452  -14.958 33.429   1.00 89.78 195 B 1 
ATOM 2397 C CD2 . PHE B 2 195 ? -1.719  -13.497 34.294   1.00 90.28 195 B 1 
ATOM 2398 C CE1 . PHE B 2 195 ? -4.054  -15.002 34.688   1.00 89.12 195 B 1 
ATOM 2399 C CE2 . PHE B 2 195 ? -2.319  -13.540 35.565   1.00 89.71 195 B 1 
ATOM 2400 C CZ  . PHE B 2 195 ? -3.486  -14.292 35.759   1.00 91.02 195 B 1 
ATOM 2401 N N   . LYS B 2 196 ? -0.561  -16.145 29.423   1.00 89.88 196 B 1 
ATOM 2402 C CA  . LYS B 2 196 ? -0.360  -16.189 27.977   1.00 89.66 196 B 1 
ATOM 2403 C C   . LYS B 2 196 ? -1.696  -15.925 27.305   1.00 88.89 196 B 1 
ATOM 2404 O O   . LYS B 2 196 ? -2.697  -16.526 27.685   1.00 86.33 196 B 1 
ATOM 2405 C CB  . LYS B 2 196 ? 0.249   -17.529 27.553   1.00 88.70 196 B 1 
ATOM 2406 C CG  . LYS B 2 196 ? 1.674   -17.701 28.089   1.00 86.68 196 B 1 
ATOM 2407 C CD  . LYS B 2 196 ? 2.285   -19.012 27.576   1.00 82.77 196 B 1 
ATOM 2408 C CE  . LYS B 2 196 ? 3.709   -19.172 28.097   1.00 75.66 196 B 1 
ATOM 2409 N NZ  . LYS B 2 196 ? 4.339   -20.418 27.594   1.00 66.26 196 B 1 
ATOM 2410 N N   . ILE B 2 197 ? -1.711  -15.001 26.362   1.00 88.56 197 B 1 
ATOM 2411 C CA  . ILE B 2 197 ? -2.901  -14.646 25.597   1.00 87.74 197 B 1 
ATOM 2412 C C   . ILE B 2 197 ? -2.521  -14.658 24.122   1.00 87.73 197 B 1 
ATOM 2413 O O   . ILE B 2 197 ? -1.630  -13.927 23.712   1.00 85.84 197 B 1 
ATOM 2414 C CB  . ILE B 2 197 ? -3.469  -13.273 26.016   1.00 85.28 197 B 1 
ATOM 2415 C CG1 . ILE B 2 197 ? -3.805  -13.262 27.523   1.00 75.04 197 B 1 
ATOM 2416 C CG2 . ILE B 2 197 ? -4.715  -12.932 25.178   1.00 74.66 197 B 1 
ATOM 2417 C CD1 . ILE B 2 197 ? -4.377  -11.933 28.028   1.00 70.62 197 B 1 
ATOM 2418 N N   . ASP B 2 198 ? -3.222  -15.462 23.345   1.00 85.93 198 B 1 
ATOM 2419 C CA  . ASP B 2 198 ? -3.030  -15.512 21.909   1.00 85.23 198 B 1 
ATOM 2420 C C   . ASP B 2 198 ? -3.858  -14.422 21.242   1.00 84.91 198 B 1 
ATOM 2421 O O   . ASP B 2 198 ? -5.077  -14.365 21.372   1.00 82.85 198 B 1 
ATOM 2422 C CB  . ASP B 2 198 ? -3.347  -16.913 21.376   1.00 83.49 198 B 1 
ATOM 2423 C CG  . ASP B 2 198 ? -2.358  -17.951 21.911   1.00 79.01 198 B 1 
ATOM 2424 O OD1 . ASP B 2 198 ? -1.156  -17.610 22.038   1.00 73.79 198 B 1 
ATOM 2425 O OD2 . ASP B 2 198 ? -2.794  -19.080 22.216   1.00 73.25 198 B 1 
ATOM 2426 N N   . ILE B 2 199 ? -3.177  -13.536 20.534   1.00 85.18 199 B 1 
ATOM 2427 C CA  . ILE B 2 199 ? -3.775  -12.439 19.783   1.00 85.41 199 B 1 
ATOM 2428 C C   . ILE B 2 199 ? -3.559  -12.698 18.300   1.00 85.01 199 B 1 
ATOM 2429 O O   . ILE B 2 199 ? -2.427  -12.861 17.844   1.00 83.04 199 B 1 
ATOM 2430 C CB  . ILE B 2 199 ? -3.209  -11.078 20.229   1.00 84.67 199 B 1 
ATOM 2431 C CG1 . ILE B 2 199 ? -3.434  -10.795 21.738   1.00 82.08 199 B 1 
ATOM 2432 C CG2 . ILE B 2 199 ? -3.782  -9.933  19.384   1.00 81.26 199 B 1 
ATOM 2433 C CD1 . ILE B 2 199 ? -4.897  -10.760 22.190   1.00 74.83 199 B 1 
ATOM 2434 N N   . VAL B 2 200 ? -4.636  -12.682 17.541   1.00 84.86 200 B 1 
ATOM 2435 C CA  . VAL B 2 200 ? -4.584  -12.790 16.088   1.00 83.96 200 B 1 
ATOM 2436 C C   . VAL B 2 200 ? -4.837  -11.420 15.487   1.00 84.43 200 B 1 
ATOM 2437 O O   . VAL B 2 200 ? -5.909  -10.840 15.636   1.00 84.03 200 B 1 
ATOM 2438 C CB  . VAL B 2 200 ? -5.571  -13.846 15.558   1.00 81.90 200 B 1 
ATOM 2439 C CG1 . VAL B 2 200 ? -5.471  -13.974 14.039   1.00 76.28 200 B 1 
ATOM 2440 C CG2 . VAL B 2 200 ? -5.282  -15.224 16.169   1.00 77.32 200 B 1 
ATOM 2441 N N   . VAL B 2 201 ? -3.839  -10.889 14.783   1.00 85.08 201 B 1 
ATOM 2442 C CA  . VAL B 2 201 ? -3.969  -9.630  14.044   1.00 86.24 201 B 1 
ATOM 2443 C C   . VAL B 2 201 ? -4.402  -9.945  12.616   1.00 86.23 201 B 1 
ATOM 2444 O O   . VAL B 2 201 ? -3.638  -10.491 11.818   1.00 84.40 201 B 1 
ATOM 2445 C CB  . VAL B 2 201 ? -2.695  -8.783  14.099   1.00 85.64 201 B 1 
ATOM 2446 C CG1 . VAL B 2 201 ? -2.894  -7.458  13.359   1.00 80.85 201 B 1 
ATOM 2447 C CG2 . VAL B 2 201 ? -2.324  -8.453  15.544   1.00 81.37 201 B 1 
ATOM 2448 N N   . LEU B 2 202 ? -5.626  -9.560  12.286   1.00 86.11 202 B 1 
ATOM 2449 C CA  . LEU B 2 202 ? -6.211  -9.720  10.968   1.00 85.37 202 B 1 
ATOM 2450 C C   . LEU B 2 202 ? -5.683  -8.625  10.049   1.00 85.52 202 B 1 
ATOM 2451 O O   . LEU B 2 202 ? -5.931  -7.435  10.256   1.00 84.01 202 B 1 
ATOM 2452 C CB  . LEU B 2 202 ? -7.747  -9.695  11.070   1.00 83.91 202 B 1 
ATOM 2453 C CG  . LEU B 2 202 ? -8.367  -10.678 12.078   1.00 81.99 202 B 1 
ATOM 2454 C CD1 . LEU B 2 202 ? -9.892  -10.523 12.065   1.00 77.65 202 B 1 
ATOM 2455 C CD2 . LEU B 2 202 ? -8.027  -12.130 11.762   1.00 78.50 202 B 1 
ATOM 2456 N N   . ALA B 2 203 ? -4.951  -9.026  9.015    1.00 86.64 203 B 1 
ATOM 2457 C CA  . ALA B 2 203 ? -4.359  -8.120  8.049    1.00 87.08 203 B 1 
ATOM 2458 C C   . ALA B 2 203 ? -4.138  -8.810  6.701    1.00 87.76 203 B 1 
ATOM 2459 O O   . ALA B 2 203 ? -4.103  -10.038 6.608    1.00 86.15 203 B 1 
ATOM 2460 C CB  . ALA B 2 203 ? -3.025  -7.603  8.621    1.00 84.86 203 B 1 
ATOM 2461 N N   . PHE B 2 204 ? -3.945  -8.013  5.655    1.00 87.76 204 B 1 
ATOM 2462 C CA  . PHE B 2 204 ? -3.262  -8.498  4.466    1.00 88.72 204 B 1 
ATOM 2463 C C   . PHE B 2 204 ? -1.762  -8.669  4.760    1.00 88.29 204 B 1 
ATOM 2464 O O   . PHE B 2 204 ? -1.193  -7.894  5.522    1.00 85.98 204 B 1 
ATOM 2465 C CB  . PHE B 2 204 ? -3.494  -7.540  3.305    1.00 89.19 204 B 1 
ATOM 2466 C CG  . PHE B 2 204 ? -4.919  -7.542  2.798    1.00 90.80 204 B 1 
ATOM 2467 C CD1 . PHE B 2 204 ? -5.397  -8.631  2.057    1.00 87.30 204 B 1 
ATOM 2468 C CD2 . PHE B 2 204 ? -5.767  -6.452  3.045    1.00 87.69 204 B 1 
ATOM 2469 C CE1 . PHE B 2 204 ? -6.710  -8.642  1.567    1.00 87.13 204 B 1 
ATOM 2470 C CE2 . PHE B 2 204 ? -7.080  -6.455  2.557    1.00 87.32 204 B 1 
ATOM 2471 C CZ  . PHE B 2 204 ? -7.552  -7.549  1.811    1.00 89.42 204 B 1 
ATOM 2472 N N   . GLN B 2 205 ? -1.110  -9.632  4.118    1.00 87.28 205 B 1 
ATOM 2473 C CA  . GLN B 2 205 ? 0.339   -9.824  4.249    1.00 86.58 205 B 1 
ATOM 2474 C C   . GLN B 2 205 ? 1.121   -8.602  3.758    1.00 85.50 205 B 1 
ATOM 2475 O O   . GLN B 2 205 ? 2.166   -8.251  4.311    1.00 82.84 205 B 1 
ATOM 2476 C CB  . GLN B 2 205 ? 0.786   -11.044 3.437    1.00 85.05 205 B 1 
ATOM 2477 C CG  . GLN B 2 205 ? 0.297   -12.377 4.003    1.00 81.77 205 B 1 
ATOM 2478 C CD  . GLN B 2 205 ? 0.796   -13.569 3.192    1.00 81.39 205 B 1 
ATOM 2479 O OE1 . GLN B 2 205 ? 1.582   -13.446 2.268    1.00 74.67 205 B 1 
ATOM 2480 N NE2 . GLN B 2 205 ? 0.360   -14.769 3.499    1.00 73.48 205 B 1 
ATOM 2481 N N   . LYS B 2 206 ? 0.608   -7.938  2.725    1.00 85.57 206 B 1 
ATOM 2482 C CA  . LYS B 2 206 ? 1.204   -6.731  2.153    1.00 85.23 206 B 1 
ATOM 2483 C C   . LYS B 2 206 ? 0.297   -5.537  2.416    1.00 85.17 206 B 1 
ATOM 2484 O O   . LYS B 2 206 ? -0.886  -5.559  2.119    1.00 81.51 206 B 1 
ATOM 2485 C CB  . LYS B 2 206 ? 1.468   -6.928  0.656    1.00 81.94 206 B 1 
ATOM 2486 C CG  . LYS B 2 206 ? 2.505   -8.038  0.391    1.00 76.94 206 B 1 
ATOM 2487 C CD  . LYS B 2 206 ? 2.766   -8.203  -1.108   1.00 72.66 206 B 1 
ATOM 2488 C CE  . LYS B 2 206 ? 3.767   -9.329  -1.342   1.00 63.57 206 B 1 
ATOM 2489 N NZ  . LYS B 2 206 ? 4.001   -9.572  -2.794   1.00 55.18 206 B 1 
ATOM 2490 N N   . ALA B 2 207 ? 0.892   -4.473  2.924    1.00 84.51 207 B 1 
ATOM 2491 C CA  . ALA B 2 207 ? 0.213   -3.197  3.088    1.00 84.12 207 B 1 
ATOM 2492 C C   . ALA B 2 207 ? -0.054  -2.497  1.747    1.00 85.95 207 B 1 
ATOM 2493 O O   . ALA B 2 207 ? -1.087  -1.867  1.554    1.00 81.84 207 B 1 
ATOM 2494 C CB  . ALA B 2 207 ? 1.110   -2.334  3.986    1.00 80.11 207 B 1 
ATOM 2495 N N   . SER B 2 208 ? 0.908   -2.620  0.836    1.00 85.53 208 B 1 
ATOM 2496 C CA  . SER B 2 208 ? 0.851   -2.052  -0.505   1.00 86.50 208 B 1 
ATOM 2497 C C   . SER B 2 208 ? 1.649   -2.939  -1.457   1.00 87.78 208 B 1 
ATOM 2498 O O   . SER B 2 208 ? 2.674   -3.507  -1.087   1.00 84.38 208 B 1 
ATOM 2499 C CB  . SER B 2 208 ? 1.408   -0.620  -0.475   1.00 82.83 208 B 1 
ATOM 2500 O OG  . SER B 2 208 ? 1.529   -0.069  -1.757   1.00 75.18 208 B 1 
ATOM 2501 N N   . SER B 2 209 ? 1.162   -3.054  -2.683   1.00 88.25 209 B 1 
ATOM 2502 C CA  . SER B 2 209 ? 1.866   -3.696  -3.781   1.00 88.68 209 B 1 
ATOM 2503 C C   . SER B 2 209 ? 1.936   -2.755  -4.975   1.00 90.11 209 B 1 
ATOM 2504 O O   . SER B 2 209 ? 1.063   -1.921  -5.182   1.00 88.22 209 B 1 
ATOM 2505 C CB  . SER B 2 209 ? 1.217   -5.034  -4.149   1.00 85.76 209 B 1 
ATOM 2506 O OG  . SER B 2 209 ? -0.140  -4.889  -4.502   1.00 77.16 209 B 1 
ATOM 2507 N N   . ILE B 2 210 ? 3.001   -2.887  -5.760   1.00 89.63 210 B 1 
ATOM 2508 C CA  . ILE B 2 210 ? 3.178   -2.173  -7.011   1.00 90.45 210 B 1 
ATOM 2509 C C   . ILE B 2 210 ? 3.509   -3.180  -8.100   1.00 91.01 210 B 1 
ATOM 2510 O O   . ILE B 2 210 ? 4.319   -4.084  -7.891   1.00 89.58 210 B 1 
ATOM 2511 C CB  . ILE B 2 210 ? 4.204   -1.035  -6.869   1.00 88.42 210 B 1 
ATOM 2512 C CG1 . ILE B 2 210 ? 4.212   -0.144  -8.131   1.00 81.99 210 B 1 
ATOM 2513 C CG2 . ILE B 2 210 ? 5.613   -1.555  -6.516   1.00 82.33 210 B 1 
ATOM 2514 C CD1 . ILE B 2 210 ? 4.814   1.237   -7.878   1.00 77.05 210 B 1 
ATOM 2515 N N   . VAL B 2 211 ? 2.843   -3.047  -9.234   1.00 92.00 211 B 1 
ATOM 2516 C CA  . VAL B 2 211 ? 3.044   -3.888  -10.403  1.00 92.67 211 B 1 
ATOM 2517 C C   . VAL B 2 211 ? 3.490   -2.999  -11.554  1.00 93.20 211 B 1 
ATOM 2518 O O   . VAL B 2 211 ? 2.849   -2.001  -11.861  1.00 92.24 211 B 1 
ATOM 2519 C CB  . VAL B 2 211 ? 1.776   -4.688  -10.758  1.00 91.86 211 B 1 
ATOM 2520 C CG1 . VAL B 2 211 ? 2.030   -5.618  -11.940  1.00 86.64 211 B 1 
ATOM 2521 C CG2 . VAL B 2 211 ? 1.322   -5.560  -9.580   1.00 87.31 211 B 1 
ATOM 2522 N N   . TYR B 2 212 ? 4.602   -3.371  -12.166  1.00 92.98 212 B 1 
ATOM 2523 C CA  . TYR B 2 212 ? 5.166   -2.706  -13.337  1.00 92.68 212 B 1 
ATOM 2524 C C   . TYR B 2 212 ? 4.917   -3.588  -14.555  1.00 93.06 212 B 1 
ATOM 2525 O O   . TYR B 2 212 ? 5.316   -4.752  -14.558  1.00 91.32 212 B 1 
ATOM 2526 C CB  . TYR B 2 212 ? 6.655   -2.456  -13.120  1.00 91.62 212 B 1 
ATOM 2527 C CG  . TYR B 2 212 ? 6.983   -1.560  -11.948  1.00 91.50 212 B 1 
ATOM 2528 C CD1 . TYR B 2 212 ? 7.035   -0.165  -12.117  1.00 87.33 212 B 1 
ATOM 2529 C CD2 . TYR B 2 212 ? 7.249   -2.115  -10.673  1.00 88.14 212 B 1 
ATOM 2530 C CE1 . TYR B 2 212 ? 7.342   0.670   -11.041  1.00 86.98 212 B 1 
ATOM 2531 C CE2 . TYR B 2 212 ? 7.551   -1.284  -9.588   1.00 87.23 212 B 1 
ATOM 2532 C CZ  . TYR B 2 212 ? 7.602   0.111   -9.775   1.00 89.00 212 B 1 
ATOM 2533 O OH  . TYR B 2 212 ? 7.895   0.929   -8.711   1.00 86.57 212 B 1 
ATOM 2534 N N   . LYS B 2 213 ? 4.251   -3.039  -15.572  1.00 92.87 213 B 1 
ATOM 2535 C CA  . LYS B 2 213 ? 3.914   -3.766  -16.788  1.00 93.69 213 B 1 
ATOM 2536 C C   . LYS B 2 213 ? 4.081   -2.889  -18.028  1.00 93.83 213 B 1 
ATOM 2537 O O   . LYS B 2 213 ? 3.899   -1.677  -17.968  1.00 92.49 213 B 1 
ATOM 2538 C CB  . LYS B 2 213 ? 2.479   -4.324  -16.693  1.00 92.85 213 B 1 
ATOM 2539 C CG  . LYS B 2 213 ? 2.332   -5.521  -15.729  1.00 90.99 213 B 1 
ATOM 2540 C CD  . LYS B 2 213 ? 3.083   -6.754  -16.228  1.00 90.30 213 B 1 
ATOM 2541 C CE  . LYS B 2 213 ? 2.793   -7.977  -15.351  1.00 87.51 213 B 1 
ATOM 2542 N NZ  . LYS B 2 213 ? 3.254   -9.218  -16.019  1.00 82.96 213 B 1 
ATOM 2543 N N   . LYS B 2 214 ? 4.413   -3.524  -19.146  1.00 92.98 214 B 1 
ATOM 2544 C CA  . LYS B 2 214 ? 4.379   -2.880  -20.452  1.00 93.02 214 B 1 
ATOM 2545 C C   . LYS B 2 214 ? 2.938   -2.810  -20.963  1.00 92.93 214 B 1 
ATOM 2546 O O   . LYS B 2 214 ? 2.092   -3.618  -20.573  1.00 90.97 214 B 1 
ATOM 2547 C CB  . LYS B 2 214 ? 5.296   -3.626  -21.420  1.00 90.84 214 B 1 
ATOM 2548 C CG  . LYS B 2 214 ? 6.773   -3.496  -20.986  1.00 84.84 214 B 1 
ATOM 2549 C CD  . LYS B 2 214 ? 7.727   -4.284  -21.885  1.00 84.50 214 B 1 
ATOM 2550 C CE  . LYS B 2 214 ? 7.640   -5.786  -21.599  1.00 75.18 214 B 1 
ATOM 2551 N NZ  . LYS B 2 214 ? 8.713   -6.531  -22.286  1.00 69.97 214 B 1 
ATOM 2552 N N   . GLU B 2 215 ? 2.659   -1.866  -21.822  1.00 90.55 215 B 1 
ATOM 2553 C CA  . GLU B 2 215 ? 1.388   -1.786  -22.520  1.00 90.34 215 B 1 
ATOM 2554 C C   . GLU B 2 215 ? 1.075   -3.110  -23.242  1.00 89.66 215 B 1 
ATOM 2555 O O   . GLU B 2 215 ? 1.935   -3.700  -23.889  1.00 86.13 215 B 1 
ATOM 2556 C CB  . GLU B 2 215 ? 1.409   -0.601  -23.492  1.00 88.18 215 B 1 
ATOM 2557 C CG  . GLU B 2 215 ? 0.072   -0.382  -24.227  1.00 85.86 215 B 1 
ATOM 2558 C CD  . GLU B 2 215 ? 0.044   0.956   -24.984  1.00 86.07 215 B 1 
ATOM 2559 O OE1 . GLU B 2 215 ? -0.982  1.670   -24.906  1.00 78.06 215 B 1 
ATOM 2560 O OE2 . GLU B 2 215 ? 1.059   1.329   -25.604  1.00 80.40 215 B 1 
ATOM 2561 N N   . GLY B 2 216 ? -0.157  -3.596  -23.080  1.00 91.38 216 B 1 
ATOM 2562 C CA  . GLY B 2 216 ? -0.629  -4.859  -23.641  1.00 90.94 216 B 1 
ATOM 2563 C C   . GLY B 2 216 ? -0.373  -6.097  -22.784  1.00 92.00 216 B 1 
ATOM 2564 O O   . GLY B 2 216 ? -1.043  -7.110  -22.994  1.00 88.52 216 B 1 
ATOM 2565 N N   . GLU B 2 217 ? 0.517   -6.055  -21.798  1.00 91.75 217 B 1 
ATOM 2566 C CA  . GLU B 2 217 ? 0.767   -7.199  -20.923  1.00 92.16 217 B 1 
ATOM 2567 C C   . GLU B 2 217 ? -0.397  -7.454  -19.947  1.00 92.20 217 B 1 
ATOM 2568 O O   . GLU B 2 217 ? -1.060  -6.530  -19.479  1.00 89.83 217 B 1 
ATOM 2569 C CB  . GLU B 2 217 ? 2.075   -7.045  -20.135  1.00 90.11 217 B 1 
ATOM 2570 C CG  . GLU B 2 217 ? 3.329   -7.102  -21.025  1.00 85.31 217 B 1 
ATOM 2571 C CD  . GLU B 2 217 ? 4.634   -7.054  -20.221  1.00 86.26 217 B 1 
ATOM 2572 O OE1 . GLU B 2 217 ? 5.655   -7.607  -20.702  1.00 77.37 217 B 1 
ATOM 2573 O OE2 . GLU B 2 217 ? 4.659   -6.437  -19.134  1.00 80.22 217 B 1 
ATOM 2574 N N   . GLN B 2 218 ? -0.608  -8.724  -19.596  1.00 92.78 218 B 1 
ATOM 2575 C CA  . GLN B 2 218 ? -1.566  -9.094  -18.555  1.00 93.97 218 B 1 
ATOM 2576 C C   . GLN B 2 218 ? -1.042  -8.674  -17.172  1.00 93.60 218 B 1 
ATOM 2577 O O   . GLN B 2 218 ? 0.132   -8.862  -16.842  1.00 91.19 218 B 1 
ATOM 2578 C CB  . GLN B 2 218 ? -1.856  -10.592 -18.631  1.00 92.60 218 B 1 
ATOM 2579 C CG  . GLN B 2 218 ? -2.875  -11.062 -17.580  1.00 90.08 218 B 1 
ATOM 2580 C CD  . GLN B 2 218 ? -3.280  -12.534 -17.782  1.00 88.97 218 B 1 
ATOM 2581 O OE1 . GLN B 2 218 ? -3.405  -13.006 -18.888  1.00 81.26 218 B 1 
ATOM 2582 N NE2 . GLN B 2 218 ? -3.504  -13.285 -16.732  1.00 78.72 218 B 1 
ATOM 2583 N N   . VAL B 2 219 ? -1.938  -8.135  -16.352  1.00 94.85 219 B 1 
ATOM 2584 C CA  . VAL B 2 219 ? -1.643  -7.693  -14.987  1.00 94.45 219 B 1 
ATOM 2585 C C   . VAL B 2 219 ? -2.355  -8.597  -14.005  1.00 94.59 219 B 1 
ATOM 2586 O O   . VAL B 2 219 ? -3.562  -8.811  -14.117  1.00 93.03 219 B 1 
ATOM 2587 C CB  . VAL B 2 219 ? -2.079  -6.243  -14.752  1.00 93.28 219 B 1 
ATOM 2588 C CG1 . VAL B 2 219 ? -1.608  -5.730  -13.396  1.00 89.16 219 B 1 
ATOM 2589 C CG2 . VAL B 2 219 ? -1.537  -5.298  -15.832  1.00 89.97 219 B 1 
ATOM 2590 N N   . GLU B 2 220 ? -1.626  -9.088  -13.005  1.00 93.39 220 B 1 
ATOM 2591 C CA  . GLU B 2 220 ? -2.178  -9.863  -11.906  1.00 92.99 220 B 1 
ATOM 2592 C C   . GLU B 2 220 ? -1.907  -9.167  -10.584  1.00 92.62 220 B 1 
ATOM 2593 O O   . GLU B 2 220 ? -0.771  -8.841  -10.238  1.00 90.73 220 B 1 
ATOM 2594 C CB  . GLU B 2 220 ? -1.612  -11.278 -11.911  1.00 91.32 220 B 1 
ATOM 2595 C CG  . GLU B 2 220 ? -2.103  -12.058 -13.126  1.00 79.38 220 B 1 
ATOM 2596 C CD  . GLU B 2 220 ? -1.663  -13.526 -13.140  1.00 74.56 220 B 1 
ATOM 2597 O OE1 . GLU B 2 220 ? -2.077  -14.206 -14.097  1.00 64.68 220 B 1 
ATOM 2598 O OE2 . GLU B 2 220 ? -0.929  -13.935 -12.211  1.00 66.03 220 B 1 
ATOM 2599 N N   . PHE B 2 221 ? -2.971  -8.959  -9.815   1.00 93.41 221 B 1 
ATOM 2600 C CA  . PHE B 2 221 ? -2.917  -8.470  -8.459   1.00 92.72 221 B 1 
ATOM 2601 C C   . PHE B 2 221 ? -3.259  -9.611  -7.503   1.00 92.67 221 B 1 
ATOM 2602 O O   . PHE B 2 221 ? -4.284  -10.268 -7.654   1.00 90.69 221 B 1 
ATOM 2603 C CB  . PHE B 2 221 ? -3.872  -7.292  -8.282   1.00 92.30 221 B 1 
ATOM 2604 C CG  . PHE B 2 221 ? -3.606  -6.116  -9.187   1.00 93.30 221 B 1 
ATOM 2605 C CD1 . PHE B 2 221 ? -2.447  -5.338  -9.020   1.00 89.53 221 B 1 
ATOM 2606 C CD2 . PHE B 2 221 ? -4.526  -5.780  -10.194  1.00 89.64 221 B 1 
ATOM 2607 C CE1 . PHE B 2 221 ? -2.210  -4.229  -9.841   1.00 88.67 221 B 1 
ATOM 2608 C CE2 . PHE B 2 221 ? -4.296  -4.662  -11.017  1.00 88.93 221 B 1 
ATOM 2609 C CZ  . PHE B 2 221 ? -3.139  -3.881  -10.842  1.00 90.71 221 B 1 
ATOM 2610 N N   . SER B 2 222 ? -2.423  -9.798  -6.486   1.00 92.03 222 B 1 
ATOM 2611 C CA  . SER B 2 222 ? -2.627  -10.778 -5.427   1.00 91.33 222 B 1 
ATOM 2612 C C   . SER B 2 222 ? -2.775  -10.070 -4.084   1.00 91.30 222 B 1 
ATOM 2613 O O   . SER B 2 222 ? -2.007  -9.165  -3.750   1.00 89.07 222 B 1 
ATOM 2614 C CB  . SER B 2 222 ? -1.471  -11.782 -5.414   1.00 88.76 222 B 1 
ATOM 2615 O OG  . SER B 2 222 ? -1.693  -12.773 -4.437   1.00 76.05 222 B 1 
ATOM 2616 N N   . PHE B 2 223 ? -3.758  -10.511 -3.306   1.00 91.82 223 B 1 
ATOM 2617 C CA  . PHE B 2 223 ? -4.114  -9.962  -2.005   1.00 91.73 223 B 1 
ATOM 2618 C C   . PHE B 2 223 ? -4.113  -11.065 -0.935   1.00 91.23 223 B 1 
ATOM 2619 O O   . PHE B 2 223 ? -5.168  -11.438 -0.426   1.00 88.36 223 B 1 
ATOM 2620 C CB  . PHE B 2 223 ? -5.465  -9.255  -2.106   1.00 91.39 223 B 1 
ATOM 2621 C CG  . PHE B 2 223 ? -5.563  -8.231  -3.215   1.00 92.61 223 B 1 
ATOM 2622 C CD1 . PHE B 2 223 ? -5.173  -6.907  -2.996   1.00 89.55 223 B 1 
ATOM 2623 C CD2 . PHE B 2 223 ? -6.057  -8.606  -4.478   1.00 90.64 223 B 1 
ATOM 2624 C CE1 . PHE B 2 223 ? -5.304  -5.950  -4.014   1.00 89.33 223 B 1 
ATOM 2625 C CE2 . PHE B 2 223 ? -6.185  -7.660  -5.501   1.00 89.60 223 B 1 
ATOM 2626 C CZ  . PHE B 2 223 ? -5.812  -6.329  -5.267   1.00 90.69 223 B 1 
ATOM 2627 N N   . PRO B 2 224 ? -2.938  -11.639 -0.613   1.00 89.47 224 B 1 
ATOM 2628 C CA  . PRO B 2 224 ? -2.861  -12.714 0.361    1.00 88.80 224 B 1 
ATOM 2629 C C   . PRO B 2 224 ? -3.171  -12.198 1.769    1.00 88.62 224 B 1 
ATOM 2630 O O   . PRO B 2 224 ? -2.644  -11.177 2.216    1.00 86.25 224 B 1 
ATOM 2631 C CB  . PRO B 2 224 ? -1.443  -13.269 0.228    1.00 86.54 224 B 1 
ATOM 2632 C CG  . PRO B 2 224 ? -0.633  -12.070 -0.266   1.00 84.85 224 B 1 
ATOM 2633 C CD  . PRO B 2 224 ? -1.624  -11.332 -1.148   1.00 88.06 224 B 1 
ATOM 2634 N N   . LEU B 2 225 ? -4.024  -12.939 2.485    1.00 87.49 225 B 1 
ATOM 2635 C CA  . LEU B 2 225 ? -4.331  -12.687 3.885    1.00 86.71 225 B 1 
ATOM 2636 C C   . LEU B 2 225 ? -3.219  -13.254 4.777    1.00 85.66 225 B 1 
ATOM 2637 O O   . LEU B 2 225 ? -2.659  -14.305 4.495    1.00 82.35 225 B 1 
ATOM 2638 C CB  . LEU B 2 225 ? -5.699  -13.299 4.234    1.00 85.30 225 B 1 
ATOM 2639 C CG  . LEU B 2 225 ? -6.888  -12.659 3.487    1.00 84.65 225 B 1 
ATOM 2640 C CD1 . LEU B 2 225 ? -8.165  -13.463 3.727    1.00 80.47 225 B 1 
ATOM 2641 C CD2 . LEU B 2 225 ? -7.144  -11.221 3.941    1.00 81.14 225 B 1 
ATOM 2642 N N   . ALA B 2 226 ? -2.917  -12.555 5.869    1.00 81.80 226 B 1 
ATOM 2643 C CA  . ALA B 2 226 ? -1.918  -12.977 6.853    1.00 79.48 226 B 1 
ATOM 2644 C C   . ALA B 2 226 ? -2.457  -13.985 7.883    1.00 79.09 226 B 1 
ATOM 2645 O O   . ALA B 2 226 ? -1.737  -14.360 8.803    1.00 73.65 226 B 1 
ATOM 2646 C CB  . ALA B 2 226 ? -1.357  -11.722 7.511    1.00 76.66 226 B 1 
ATOM 2647 N N   . PHE B 2 227 ? -3.717  -14.389 7.763    1.00 79.68 227 B 1 
ATOM 2648 C CA  . PHE B 2 227 ? -4.403  -15.258 8.713    1.00 77.62 227 B 1 
ATOM 2649 C C   . PHE B 2 227 ? -5.311  -16.243 7.976    1.00 76.51 227 B 1 
ATOM 2650 O O   . PHE B 2 227 ? -5.763  -15.993 6.856    1.00 73.56 227 B 1 
ATOM 2651 C CB  . PHE B 2 227 ? -5.200  -14.408 9.705    1.00 75.55 227 B 1 
ATOM 2652 C CG  . PHE B 2 227 ? -6.314  -13.591 9.071    1.00 77.02 227 B 1 
ATOM 2653 C CD1 . PHE B 2 227 ? -6.038  -12.352 8.459    1.00 72.61 227 B 1 
ATOM 2654 C CD2 . PHE B 2 227 ? -7.628  -14.081 9.072    1.00 74.09 227 B 1 
ATOM 2655 C CE1 . PHE B 2 227 ? -7.055  -11.616 7.852    1.00 69.11 227 B 1 
ATOM 2656 C CE2 . PHE B 2 227 ? -8.661  -13.337 8.460    1.00 70.30 227 B 1 
ATOM 2657 C CZ  . PHE B 2 227 ? -8.372  -12.109 7.845    1.00 73.27 227 B 1 
ATOM 2658 N N   . THR B 2 228 ? -5.610  -17.355 8.641    1.00 73.12 228 B 1 
ATOM 2659 C CA  . THR B 2 228 ? -6.548  -18.368 8.160    1.00 71.26 228 B 1 
ATOM 2660 C C   . THR B 2 228 ? -7.652  -18.529 9.192    1.00 70.20 228 B 1 
ATOM 2661 O O   . THR B 2 228 ? -7.377  -18.763 10.368   1.00 66.04 228 B 1 
ATOM 2662 C CB  . THR B 2 228 ? -5.842  -19.705 7.906    1.00 65.81 228 B 1 
ATOM 2663 O OG1 . THR B 2 228 ? -5.082  -20.095 9.017    1.00 57.45 228 B 1 
ATOM 2664 C CG2 . THR B 2 228 ? -4.899  -19.611 6.703    1.00 55.25 228 B 1 
ATOM 2665 N N   . VAL B 2 229 ? -8.895  -18.409 8.744    1.00 71.54 229 B 1 
ATOM 2666 C CA  . VAL B 2 229 ? -10.074 -18.660 9.568    1.00 69.37 229 B 1 
ATOM 2667 C C   . VAL B 2 229 ? -10.947 -19.665 8.823    1.00 70.62 229 B 1 
ATOM 2668 O O   . VAL B 2 229 ? -11.036 -19.605 7.598    1.00 65.21 229 B 1 
ATOM 2669 C CB  . VAL B 2 229 ? -10.843 -17.363 9.892    1.00 62.10 229 B 1 
ATOM 2670 C CG1 . VAL B 2 229 ? -11.974 -17.617 10.879   1.00 55.46 229 B 1 
ATOM 2671 C CG2 . VAL B 2 229 ? -9.934  -16.295 10.501   1.00 55.89 229 B 1 
ATOM 2672 N N   . GLU B 2 230 ? -11.570 -20.609 9.537    1.00 62.37 230 B 1 
ATOM 2673 C CA  . GLU B 2 230 ? -12.387 -21.649 8.903    1.00 62.84 230 B 1 
ATOM 2674 C C   . GLU B 2 230 ? -13.584 -21.067 8.157    1.00 65.54 230 B 1 
ATOM 2675 O O   . GLU B 2 230 ? -13.743 -21.289 6.956    1.00 61.01 230 B 1 
ATOM 2676 C CB  . GLU B 2 230 ? -12.875 -22.653 9.943    1.00 55.78 230 B 1 
ATOM 2677 C CG  . GLU B 2 230 ? -11.736 -23.516 10.482   1.00 48.12 230 B 1 
ATOM 2678 C CD  . GLU B 2 230 ? -12.246 -24.627 11.401   1.00 40.44 230 B 1 
ATOM 2679 O OE1 . GLU B 2 230 ? -11.459 -25.579 11.620   1.00 34.47 230 B 1 
ATOM 2680 O OE2 . GLU B 2 230 ? -13.407 -24.522 11.848   1.00 37.36 230 B 1 
ATOM 2681 N N   . LYS B 2 231 ? -14.385 -20.272 8.858    1.00 72.18 231 B 1 
ATOM 2682 C CA  . LYS B 2 231 ? -15.555 -19.574 8.322    1.00 72.78 231 B 1 
ATOM 2683 C C   . LYS B 2 231 ? -15.216 -18.108 8.132    1.00 73.88 231 B 1 
ATOM 2684 O O   . LYS B 2 231 ? -15.450 -17.288 9.008    1.00 68.71 231 B 1 
ATOM 2685 C CB  . LYS B 2 231 ? -16.762 -19.784 9.236    1.00 66.52 231 B 1 
ATOM 2686 C CG  . LYS B 2 231 ? -17.227 -21.252 9.266    1.00 59.19 231 B 1 
ATOM 2687 C CD  . LYS B 2 231 ? -18.452 -21.412 10.166   1.00 52.95 231 B 1 
ATOM 2688 C CE  . LYS B 2 231 ? -18.876 -22.871 10.224   1.00 46.06 231 B 1 
ATOM 2689 N NZ  . LYS B 2 231 ? -20.013 -23.085 11.161   1.00 39.76 231 B 1 
ATOM 2690 N N   . LEU B 2 232 ? -14.642 -17.791 6.976    1.00 75.52 232 B 1 
ATOM 2691 C CA  . LEU B 2 232 ? -14.343 -16.410 6.611    1.00 76.65 232 B 1 
ATOM 2692 C C   . LEU B 2 232 ? -15.457 -15.875 5.716    1.00 79.16 232 B 1 
ATOM 2693 O O   . LEU B 2 232 ? -15.505 -16.198 4.528    1.00 77.36 232 B 1 
ATOM 2694 C CB  . LEU B 2 232 ? -12.954 -16.343 5.966    1.00 72.59 232 B 1 
ATOM 2695 C CG  . LEU B 2 232 ? -12.443 -14.897 5.806    1.00 68.78 232 B 1 
ATOM 2696 C CD1 . LEU B 2 232 ? -12.131 -14.252 7.157    1.00 63.43 232 B 1 
ATOM 2697 C CD2 . LEU B 2 232 ? -11.144 -14.904 4.999    1.00 65.23 232 B 1 
ATOM 2698 N N   . THR B 2 233 ? -16.334 -15.050 6.296    1.00 81.74 233 B 1 
ATOM 2699 C CA  . THR B 2 233 ? -17.405 -14.363 5.584    1.00 82.97 233 B 1 
ATOM 2700 C C   . THR B 2 233 ? -17.151 -12.866 5.601    1.00 84.13 233 B 1 
ATOM 2701 O O   . THR B 2 233 ? -16.726 -12.302 6.604    1.00 80.36 233 B 1 
ATOM 2702 C CB  . THR B 2 233 ? -18.789 -14.699 6.167    1.00 79.22 233 B 1 
ATOM 2703 O OG1 . THR B 2 233 ? -18.953 -16.091 6.287    1.00 70.52 233 B 1 
ATOM 2704 C CG2 . THR B 2 233 ? -19.910 -14.212 5.254    1.00 69.06 233 B 1 
ATOM 2705 N N   . GLY B 2 234 ? -17.389 -12.221 4.470    1.00 86.73 234 B 1 
ATOM 2706 C CA  . GLY B 2 234 ? -17.198 -10.791 4.356    1.00 87.92 234 B 1 
ATOM 2707 C C   . GLY B 2 234 ? -17.566 -10.260 2.981    1.00 90.18 234 B 1 
ATOM 2708 O O   . GLY B 2 234 ? -18.028 -10.983 2.105    1.00 88.64 234 B 1 
ATOM 2709 N N   . SER B 2 235 ? -17.352 -8.972  2.807    1.00 89.94 235 B 1 
ATOM 2710 C CA  . SER B 2 235 ? -17.548 -8.290  1.533    1.00 90.78 235 B 1 
ATOM 2711 C C   . SER B 2 235 ? -16.365 -7.388  1.237    1.00 91.14 235 B 1 
ATOM 2712 O O   . SER B 2 235 ? -15.784 -6.785  2.148    1.00 87.90 235 B 1 
ATOM 2713 C CB  . SER B 2 235 ? -18.860 -7.509  1.526    1.00 87.90 235 B 1 
ATOM 2714 O OG  . SER B 2 235 ? -18.880 -6.527  2.549    1.00 76.12 235 B 1 
ATOM 2715 N N   . GLY B 2 236 ? -16.002 -7.295  -0.025   1.00 90.85 236 B 1 
ATOM 2716 C CA  . GLY B 2 236 ? -14.867 -6.513  -0.463   1.00 91.32 236 B 1 
ATOM 2717 C C   . GLY B 2 236 ? -15.182 -5.620  -1.647   1.00 92.79 236 B 1 
ATOM 2718 O O   . GLY B 2 236 ? -16.118 -5.857  -2.406   1.00 91.16 236 B 1 
ATOM 2719 N N   . GLU B 2 237 ? -14.383 -4.595  -1.787   1.00 90.62 237 B 1 
ATOM 2720 C CA  . GLU B 2 237 ? -14.476 -3.638  -2.874   1.00 91.22 237 B 1 
ATOM 2721 C C   . GLU B 2 237 ? -13.092 -3.102  -3.229   1.00 90.92 237 B 1 
ATOM 2722 O O   . GLU B 2 237 ? -12.290 -2.786  -2.356   1.00 88.81 237 B 1 
ATOM 2723 C CB  . GLU B 2 237 ? -15.452 -2.519  -2.469   1.00 88.23 237 B 1 
ATOM 2724 C CG  . GLU B 2 237 ? -15.598 -1.446  -3.543   1.00 82.29 237 B 1 
ATOM 2725 C CD  . GLU B 2 237 ? -16.767 -0.488  -3.270   1.00 83.59 237 B 1 
ATOM 2726 O OE1 . GLU B 2 237 ? -17.363 -0.010  -4.269   1.00 74.26 237 B 1 
ATOM 2727 O OE2 . GLU B 2 237 ? -17.072 -0.235  -2.084   1.00 77.85 237 B 1 
ATOM 2728 N N   . LEU B 2 238 ? -12.816 -2.997  -4.525   1.00 91.16 238 B 1 
ATOM 2729 C CA  . LEU B 2 238 ? -11.644 -2.308  -5.040   1.00 91.12 238 B 1 
ATOM 2730 C C   . LEU B 2 238 ? -12.068 -0.963  -5.621   1.00 90.99 238 B 1 
ATOM 2731 O O   . LEU B 2 238 ? -12.741 -0.899  -6.650   1.00 89.02 238 B 1 
ATOM 2732 C CB  . LEU B 2 238 ? -10.920 -3.192  -6.069   1.00 90.98 238 B 1 
ATOM 2733 C CG  . LEU B 2 238 ? -9.701  -2.506  -6.718   1.00 91.58 238 B 1 
ATOM 2734 C CD1 . LEU B 2 238 ? -8.583  -2.221  -5.718   1.00 86.09 238 B 1 
ATOM 2735 C CD2 . LEU B 2 238 ? -9.115  -3.407  -7.801   1.00 86.11 238 B 1 
ATOM 2736 N N   . TRP B 2 239 ? -11.615 0.103   -4.977   1.00 89.33 239 B 1 
ATOM 2737 C CA  . TRP B 2 239 ? -11.647 1.453   -5.529   1.00 88.51 239 B 1 
ATOM 2738 C C   . TRP B 2 239 ? -10.362 1.733   -6.296   1.00 87.90 239 B 1 
ATOM 2739 O O   . TRP B 2 239 ? -9.267  1.421   -5.814   1.00 85.42 239 B 1 
ATOM 2740 C CB  . TRP B 2 239 ? -11.872 2.467   -4.415   1.00 85.39 239 B 1 
ATOM 2741 C CG  . TRP B 2 239 ? -13.299 2.503   -3.958   1.00 79.97 239 B 1 
ATOM 2742 C CD1 . TRP B 2 239 ? -13.853 1.672   -3.056   1.00 69.31 239 B 1 
ATOM 2743 C CD2 . TRP B 2 239 ? -14.363 3.383   -4.432   1.00 74.46 239 B 1 
ATOM 2744 N NE1 . TRP B 2 239 ? -15.207 1.977   -2.925   1.00 64.99 239 B 1 
ATOM 2745 C CE2 . TRP B 2 239 ? -15.556 3.013   -3.750   1.00 69.54 239 B 1 
ATOM 2746 C CE3 . TRP B 2 239 ? -14.431 4.440   -5.362   1.00 65.80 239 B 1 
ATOM 2747 C CZ2 . TRP B 2 239 ? -16.781 3.682   -3.995   1.00 66.21 239 B 1 
ATOM 2748 C CZ3 . TRP B 2 239 ? -15.649 5.106   -5.604   1.00 62.75 239 B 1 
ATOM 2749 C CH2 . TRP B 2 239 ? -16.805 4.726   -4.925   1.00 63.02 239 B 1 
ATOM 2750 N N   . TRP B 2 240 ? -10.486 2.357   -7.467   1.00 89.55 240 B 1 
ATOM 2751 C CA  . TRP B 2 240 ? -9.363  2.683   -8.329   1.00 89.90 240 B 1 
ATOM 2752 C C   . TRP B 2 240 ? -9.344  4.153   -8.717   1.00 89.02 240 B 1 
ATOM 2753 O O   . TRP B 2 240 ? -10.336 4.700   -9.191   1.00 85.32 240 B 1 
ATOM 2754 C CB  . TRP B 2 240 ? -9.395  1.794   -9.568   1.00 89.89 240 B 1 
ATOM 2755 C CG  . TRP B 2 240 ? -8.120  1.817   -10.335  1.00 90.95 240 B 1 
ATOM 2756 C CD1 . TRP B 2 240 ? -7.841  2.610   -11.390  1.00 88.39 240 B 1 
ATOM 2757 C CD2 . TRP B 2 240 ? -6.920  1.021   -10.096  1.00 90.90 240 B 1 
ATOM 2758 N NE1 . TRP B 2 240 ? -6.547  2.343   -11.837  1.00 88.65 240 B 1 
ATOM 2759 C CE2 . TRP B 2 240 ? -5.959  1.372   -11.068  1.00 90.66 240 B 1 
ATOM 2760 C CE3 . TRP B 2 240 ? -6.578  0.034   -9.150   1.00 90.21 240 B 1 
ATOM 2761 C CZ2 . TRP B 2 240 ? -4.686  0.766   -11.112  1.00 90.12 240 B 1 
ATOM 2762 C CZ3 . TRP B 2 240 ? -5.312  -0.575  -9.188   1.00 88.02 240 B 1 
ATOM 2763 C CH2 . TRP B 2 240 ? -4.382  -0.212  -10.159  1.00 88.13 240 B 1 
ATOM 2764 N N   . GLN B 2 241 ? -8.188  4.773   -8.535   1.00 85.19 241 B 1 
ATOM 2765 C CA  . GLN B 2 241 ? -7.872  6.110   -9.008   1.00 84.79 241 B 1 
ATOM 2766 C C   . GLN B 2 241 ? -6.883  5.986   -10.169  1.00 84.26 241 B 1 
ATOM 2767 O O   . GLN B 2 241 ? -5.673  5.853   -9.958   1.00 81.48 241 B 1 
ATOM 2768 C CB  . GLN B 2 241 ? -7.294  6.932   -7.841   1.00 82.10 241 B 1 
ATOM 2769 C CG  . GLN B 2 241 ? -6.909  8.358   -8.252   1.00 77.82 241 B 1 
ATOM 2770 C CD  . GLN B 2 241 ? -8.121  9.199   -8.646   1.00 73.38 241 B 1 
ATOM 2771 O OE1 . GLN B 2 241 ? -9.077  9.316   -7.905   1.00 66.15 241 B 1 
ATOM 2772 N NE2 . GLN B 2 241 ? -8.124  9.789   -9.817   1.00 62.03 241 B 1 
ATOM 2773 N N   . ALA B 2 242 ? -7.412  6.013   -11.383  1.00 85.95 242 B 1 
ATOM 2774 C CA  . ALA B 2 242 ? -6.565  6.060   -12.562  1.00 85.01 242 B 1 
ATOM 2775 C C   . ALA B 2 242 ? -5.821  7.403   -12.632  1.00 84.05 242 B 1 
ATOM 2776 O O   . ALA B 2 242 ? -6.369  8.436   -12.248  1.00 80.30 242 B 1 
ATOM 2777 C CB  . ALA B 2 242 ? -7.406  5.802   -13.814  1.00 82.99 242 B 1 
ATOM 2778 N N   . GLU B 2 243 ? -4.611  7.374   -13.153  1.00 83.86 243 B 1 
ATOM 2779 C CA  . GLU B 2 243 ? -3.777  8.560   -13.301  1.00 81.61 243 B 1 
ATOM 2780 C C   . GLU B 2 243 ? -4.511  9.647   -14.101  1.00 80.24 243 B 1 
ATOM 2781 O O   . GLU B 2 243 ? -4.663  10.767  -13.636  1.00 74.50 243 B 1 
ATOM 2782 C CB  . GLU B 2 243 ? -2.416  8.137   -13.915  1.00 77.71 243 B 1 
ATOM 2783 C CG  . GLU B 2 243 ? -1.509  9.326   -14.196  1.00 72.99 243 B 1 
ATOM 2784 C CD  . GLU B 2 243 ? 0.012   9.087   -14.266  1.00 71.84 243 B 1 
ATOM 2785 O OE1 . GLU B 2 243 ? 0.693   9.862   -14.966  1.00 65.58 243 B 1 
ATOM 2786 O OE2 . GLU B 2 243 ? 0.531   8.251   -13.536  1.00 69.30 243 B 1 
ATOM 2787 N N   . ARG B 2 244 ? -5.062  9.301   -15.247  1.00 75.68 244 B 1 
ATOM 2788 C CA  . ARG B 2 244 ? -5.746  10.241  -16.147  1.00 74.60 244 B 1 
ATOM 2789 C C   . ARG B 2 244 ? -7.179  10.611  -15.739  1.00 74.59 244 B 1 
ATOM 2790 O O   . ARG B 2 244 ? -7.809  11.411  -16.420  1.00 69.44 244 B 1 
ATOM 2791 C CB  . ARG B 2 244 ? -5.718  9.670   -17.572  1.00 70.85 244 B 1 
ATOM 2792 C CG  . ARG B 2 244 ? -4.293  9.586   -18.127  1.00 66.14 244 B 1 
ATOM 2793 C CD  . ARG B 2 244 ? -4.329  9.048   -19.563  1.00 62.87 244 B 1 
ATOM 2794 N NE  . ARG B 2 244 ? -3.016  9.119   -20.195  1.00 57.16 244 B 1 
ATOM 2795 C CZ  . ARG B 2 244 ? -2.756  8.892   -21.465  1.00 51.42 244 B 1 
ATOM 2796 N NH1 . ARG B 2 244 ? -3.668  8.458   -22.295  1.00 49.39 244 B 1 
ATOM 2797 N NH2 . ARG B 2 244 ? -1.565  9.110   -21.947  1.00 46.71 244 B 1 
ATOM 2798 N N   . ALA B 2 245 ? -7.707  10.006  -14.670  1.00 75.03 245 B 1 
ATOM 2799 C CA  . ALA B 2 245 ? -9.062  10.267  -14.222  1.00 75.25 245 B 1 
ATOM 2800 C C   . ALA B 2 245 ? -9.077  11.322  -13.104  1.00 74.96 245 B 1 
ATOM 2801 O O   . ALA B 2 245 ? -8.217  11.324  -12.224  1.00 69.86 245 B 1 
ATOM 2802 C CB  . ALA B 2 245 ? -9.714  8.955   -13.774  1.00 71.51 245 B 1 
ATOM 2803 N N   . SER B 2 246 ? -10.100 12.179  -13.112  1.00 71.83 246 B 1 
ATOM 2804 C CA  . SER B 2 246 ? -10.282 13.211  -12.085  1.00 73.43 246 B 1 
ATOM 2805 C C   . SER B 2 246 ? -10.804 12.659  -10.753  1.00 74.59 246 B 1 
ATOM 2806 O O   . SER B 2 246 ? -10.608 13.275  -9.714   1.00 68.38 246 B 1 
ATOM 2807 C CB  . SER B 2 246 ? -11.266 14.261  -12.607  1.00 68.96 246 B 1 
ATOM 2808 O OG  . SER B 2 246 ? -12.464 13.636  -13.031  1.00 61.02 246 B 1 
ATOM 2809 N N   . SER B 2 247 ? -11.478 11.505  -10.786  1.00 71.64 247 B 1 
ATOM 2810 C CA  . SER B 2 247 ? -12.093 10.901  -9.606   1.00 73.89 247 B 1 
ATOM 2811 C C   . SER B 2 247 ? -11.850 9.395   -9.547   1.00 74.38 247 B 1 
ATOM 2812 O O   . SER B 2 247 ? -11.648 8.731   -10.561  1.00 70.06 247 B 1 
ATOM 2813 C CB  . SER B 2 247 ? -13.588 11.219  -9.564   1.00 69.32 247 B 1 
ATOM 2814 O OG  . SER B 2 247 ? -14.255 10.707  -10.692  1.00 61.88 247 B 1 
ATOM 2815 N N   . SER B 2 248 ? -11.890 8.853   -8.330   1.00 80.42 248 B 1 
ATOM 2816 C CA  . SER B 2 248 ? -11.841 7.415   -8.112   1.00 80.95 248 B 1 
ATOM 2817 C C   . SER B 2 248 ? -13.177 6.764   -8.473   1.00 82.19 248 B 1 
ATOM 2818 O O   . SER B 2 248 ? -14.247 7.336   -8.250   1.00 78.34 248 B 1 
ATOM 2819 C CB  . SER B 2 248 ? -11.441 7.080   -6.676   1.00 76.02 248 B 1 
ATOM 2820 O OG  . SER B 2 248 ? -12.353 7.624   -5.742   1.00 67.85 248 B 1 
ATOM 2821 N N   . LYS B 2 249 ? -13.131 5.528   -8.971   1.00 80.21 249 B 1 
ATOM 2822 C CA  . LYS B 2 249 ? -14.308 4.716   -9.272   1.00 82.70 249 B 1 
ATOM 2823 C C   . LYS B 2 249 ? -14.181 3.325   -8.664   1.00 84.29 249 B 1 
ATOM 2824 O O   . LYS B 2 249 ? -13.075 2.797   -8.514   1.00 80.01 249 B 1 
ATOM 2825 C CB  . LYS B 2 249 ? -14.586 4.696   -10.791  1.00 77.72 249 B 1 
ATOM 2826 C CG  . LYS B 2 249 ? -13.470 4.047   -11.637  1.00 68.97 249 B 1 
ATOM 2827 C CD  . LYS B 2 249 ? -13.859 4.001   -13.130  1.00 66.60 249 B 1 
ATOM 2828 C CE  . LYS B 2 249 ? -12.785 3.307   -13.970  1.00 55.55 249 B 1 
ATOM 2829 N NZ  . LYS B 2 249 ? -13.186 3.113   -15.390  1.00 49.68 249 B 1 
ATOM 2830 N N   . SER B 2 250 ? -15.323 2.719   -8.350   1.00 83.61 250 B 1 
ATOM 2831 C CA  . SER B 2 250 ? -15.369 1.325   -7.947   1.00 84.43 250 B 1 
ATOM 2832 C C   . SER B 2 250 ? -15.134 0.435   -9.168   1.00 85.59 250 B 1 
ATOM 2833 O O   . SER B 2 250 ? -15.855 0.531   -10.159  1.00 80.89 250 B 1 
ATOM 2834 C CB  . SER B 2 250 ? -16.713 1.006   -7.289   1.00 80.86 250 B 1 
ATOM 2835 O OG  . SER B 2 250 ? -16.693 -0.305  -6.768   1.00 76.58 250 B 1 
ATOM 2836 N N   . TRP B 2 251 ? -14.110 -0.408  -9.119   1.00 87.83 251 B 1 
ATOM 2837 C CA  . TRP B 2 251 ? -13.788 -1.349  -10.190  1.00 88.29 251 B 1 
ATOM 2838 C C   . TRP B 2 251 ? -14.494 -2.683  -10.013  1.00 88.12 251 B 1 
ATOM 2839 O O   . TRP B 2 251 ? -15.009 -3.242  -10.979  1.00 85.44 251 B 1 
ATOM 2840 C CB  . TRP B 2 251 ? -12.267 -1.549  -10.264  1.00 87.04 251 B 1 
ATOM 2841 C CG  . TRP B 2 251 ? -11.534 -0.602  -11.153  1.00 84.47 251 B 1 
ATOM 2842 C CD1 . TRP B 2 251 ? -12.008 0.560   -11.660  1.00 79.77 251 B 1 
ATOM 2843 C CD2 . TRP B 2 251 ? -10.185 -0.761  -11.711  1.00 84.29 251 B 1 
ATOM 2844 N NE1 . TRP B 2 251 ? -11.054 1.129   -12.497  1.00 78.12 251 B 1 
ATOM 2845 C CE2 . TRP B 2 251 ? -9.930  0.342   -12.558  1.00 83.60 251 B 1 
ATOM 2846 C CE3 . TRP B 2 251 ? -9.185  -1.749  -11.575  1.00 81.02 251 B 1 
ATOM 2847 C CZ2 . TRP B 2 251 ? -8.725  0.461   -13.273  1.00 79.75 251 B 1 
ATOM 2848 C CZ3 . TRP B 2 251 ? -7.977  -1.623  -12.279  1.00 79.59 251 B 1 
ATOM 2849 C CH2 . TRP B 2 251 ? -7.752  -0.530  -13.122  1.00 79.10 251 B 1 
ATOM 2850 N N   . ILE B 2 252 ? -14.526 -3.195  -8.784   1.00 89.63 252 B 1 
ATOM 2851 C CA  . ILE B 2 252 ? -15.145 -4.479  -8.487   1.00 91.34 252 B 1 
ATOM 2852 C C   . ILE B 2 252 ? -15.661 -4.506  -7.052   1.00 91.84 252 B 1 
ATOM 2853 O O   . ILE B 2 252 ? -15.022 -3.982  -6.144   1.00 90.71 252 B 1 
ATOM 2854 C CB  . ILE B 2 252 ? -14.158 -5.624  -8.810   1.00 89.64 252 B 1 
ATOM 2855 C CG1 . ILE B 2 252 ? -14.868 -6.985  -8.855   1.00 80.93 252 B 1 
ATOM 2856 C CG2 . ILE B 2 252 ? -12.956 -5.651  -7.844   1.00 81.34 252 B 1 
ATOM 2857 C CD1 . ILE B 2 252 ? -14.038 -8.067  -9.557   1.00 76.95 252 B 1 
ATOM 2858 N N   . THR B 2 253 ? -16.816 -5.150  -6.866   1.00 92.86 253 B 1 
ATOM 2859 C CA  . THR B 2 253 ? -17.352 -5.528  -5.563   1.00 93.02 253 B 1 
ATOM 2860 C C   . THR B 2 253 ? -17.564 -7.035  -5.531   1.00 92.95 253 B 1 
ATOM 2861 O O   . THR B 2 253 ? -17.977 -7.632  -6.531   1.00 91.11 253 B 1 
ATOM 2862 C CB  . THR B 2 253 ? -18.660 -4.801  -5.217   1.00 91.75 253 B 1 
ATOM 2863 O OG1 . THR B 2 253 ? -19.647 -5.018  -6.195   1.00 78.65 253 B 1 
ATOM 2864 C CG2 . THR B 2 253 ? -18.474 -3.296  -5.120   1.00 78.65 253 B 1 
ATOM 2865 N N   . PHE B 2 254 ? -17.255 -7.658  -4.411   1.00 94.18 254 B 1 
ATOM 2866 C CA  . PHE B 2 254 ? -17.334 -9.102  -4.254   1.00 94.12 254 B 1 
ATOM 2867 C C   . PHE B 2 254 ? -17.750 -9.489  -2.839   1.00 94.29 254 B 1 
ATOM 2868 O O   . PHE B 2 254 ? -17.528 -8.751  -1.879   1.00 92.97 254 B 1 
ATOM 2869 C CB  . PHE B 2 254 ? -15.994 -9.741  -4.636   1.00 93.35 254 B 1 
ATOM 2870 C CG  . PHE B 2 254 ? -14.824 -9.357  -3.752   1.00 94.35 254 B 1 
ATOM 2871 C CD1 . PHE B 2 254 ? -14.052 -8.208  -4.047   1.00 91.66 254 B 1 
ATOM 2872 C CD2 . PHE B 2 254 ? -14.489 -10.127 -2.632   1.00 91.75 254 B 1 
ATOM 2873 C CE1 . PHE B 2 254 ? -12.976 -7.846  -3.233   1.00 90.88 254 B 1 
ATOM 2874 C CE2 . PHE B 2 254 ? -13.410 -9.772  -1.808   1.00 90.83 254 B 1 
ATOM 2875 C CZ  . PHE B 2 254 ? -12.651 -8.627  -2.106   1.00 91.75 254 B 1 
ATOM 2876 N N   . ASP B 2 255 ? -18.324 -10.677 -2.721   1.00 93.31 255 B 1 
ATOM 2877 C CA  . ASP B 2 255 ? -18.550 -11.338 -1.448   1.00 92.98 255 B 1 
ATOM 2878 C C   . ASP B 2 255 ? -17.562 -12.485 -1.271   1.00 92.80 255 B 1 
ATOM 2879 O O   . ASP B 2 255 ? -17.162 -13.151 -2.219   1.00 91.09 255 B 1 
ATOM 2880 C CB  . ASP B 2 255 ? -19.990 -11.856 -1.334   1.00 91.00 255 B 1 
ATOM 2881 C CG  . ASP B 2 255 ? -21.012 -10.760 -1.096   1.00 87.14 255 B 1 
ATOM 2882 O OD1 . ASP B 2 255 ? -20.688 -9.670  -0.577   1.00 80.90 255 B 1 
ATOM 2883 O OD2 . ASP B 2 255 ? -22.186 -10.984 -1.426   1.00 81.38 255 B 1 
ATOM 2884 N N   . LEU B 2 256 ? -17.213 -12.711 -0.029   1.00 90.30 256 B 1 
ATOM 2885 C CA  . LEU B 2 256 ? -16.403 -13.822 0.423    1.00 89.33 256 B 1 
ATOM 2886 C C   . LEU B 2 256 ? -17.241 -14.644 1.397    1.00 88.84 256 B 1 
ATOM 2887 O O   . LEU B 2 256 ? -17.676 -14.128 2.419    1.00 86.05 256 B 1 
ATOM 2888 C CB  . LEU B 2 256 ? -15.141 -13.247 1.070    1.00 86.89 256 B 1 
ATOM 2889 C CG  . LEU B 2 256 ? -14.170 -14.317 1.594    1.00 83.82 256 B 1 
ATOM 2890 C CD1 . LEU B 2 256 ? -13.538 -15.108 0.454    1.00 77.05 256 B 1 
ATOM 2891 C CD2 . LEU B 2 256 ? -13.054 -13.634 2.387    1.00 76.95 256 B 1 
ATOM 2892 N N   . LYS B 2 257 ? -17.462 -15.930 1.095    1.00 88.91 257 B 1 
ATOM 2893 C CA  . LYS B 2 257 ? -18.183 -16.855 1.961    1.00 88.54 257 B 1 
ATOM 2894 C C   . LYS B 2 257 ? -17.473 -18.196 1.969    1.00 87.74 257 B 1 
ATOM 2895 O O   . LYS B 2 257 ? -17.281 -18.784 0.915    1.00 83.12 257 B 1 
ATOM 2896 C CB  . LYS B 2 257 ? -19.640 -16.956 1.486    1.00 85.74 257 B 1 
ATOM 2897 C CG  . LYS B 2 257 ? -20.513 -17.745 2.474    1.00 75.34 257 B 1 
ATOM 2898 C CD  . LYS B 2 257 ? -21.973 -17.738 2.022    1.00 71.42 257 B 1 
ATOM 2899 C CE  . LYS B 2 257 ? -22.843 -18.483 3.042    1.00 60.80 257 B 1 
ATOM 2900 N NZ  . LYS B 2 257 ? -24.275 -18.482 2.653    1.00 53.08 257 B 1 
ATOM 2901 N N   . ASN B 2 258 ? -17.066 -18.669 3.145    1.00 85.77 258 B 1 
ATOM 2902 C CA  . ASN B 2 258 ? -16.370 -19.950 3.318    1.00 83.90 258 B 1 
ATOM 2903 C C   . ASN B 2 258 ? -15.185 -20.145 2.354    1.00 83.63 258 B 1 
ATOM 2904 O O   . ASN B 2 258 ? -15.010 -21.203 1.754    1.00 78.01 258 B 1 
ATOM 2905 C CB  . ASN B 2 258 ? -17.396 -21.096 3.265    1.00 79.76 258 B 1 
ATOM 2906 C CG  . ASN B 2 258 ? -18.407 -21.056 4.399    1.00 72.61 258 B 1 
ATOM 2907 O OD1 . ASN B 2 258 ? -18.260 -20.374 5.402    1.00 63.56 258 B 1 
ATOM 2908 N ND2 . ASN B 2 258 ? -19.473 -21.810 4.272    1.00 63.40 258 B 1 
ATOM 2909 N N   . LYS B 2 259 ? -14.349 -19.113 2.202    1.00 84.02 259 B 1 
ATOM 2910 C CA  . LYS B 2 259 ? -13.186 -19.074 1.289    1.00 84.11 259 B 1 
ATOM 2911 C C   . LYS B 2 259 ? -13.535 -19.060 -0.209   1.00 86.09 259 B 1 
ATOM 2912 O O   . LYS B 2 259 ? -12.620 -19.062 -1.027   1.00 82.44 259 B 1 
ATOM 2913 C CB  . LYS B 2 259 ? -12.165 -20.184 1.624    1.00 79.90 259 B 1 
ATOM 2914 C CG  . LYS B 2 259 ? -11.782 -20.285 3.107    1.00 74.05 259 B 1 
ATOM 2915 C CD  . LYS B 2 259 ? -10.905 -21.524 3.364    1.00 68.55 259 B 1 
ATOM 2916 C CE  . LYS B 2 259 ? -10.566 -21.600 4.855    1.00 61.43 259 B 1 
ATOM 2917 N NZ  . LYS B 2 259 ? -9.884  -22.864 5.222    1.00 55.57 259 B 1 
ATOM 2918 N N   . GLU B 2 260 ? -14.802 -19.000 -0.564   1.00 86.62 260 B 1 
ATOM 2919 C CA  . GLU B 2 260 ? -15.262 -18.817 -1.933   1.00 88.56 260 B 1 
ATOM 2920 C C   . GLU B 2 260 ? -15.575 -17.349 -2.203   1.00 89.31 260 B 1 
ATOM 2921 O O   . GLU B 2 260 ? -16.185 -16.665 -1.386   1.00 87.07 260 B 1 
ATOM 2922 C CB  . GLU B 2 260 ? -16.470 -19.694 -2.244   1.00 86.83 260 B 1 
ATOM 2923 C CG  . GLU B 2 260 ? -16.132 -21.189 -2.122   1.00 77.25 260 B 1 
ATOM 2924 C CD  . GLU B 2 260 ? -17.239 -22.098 -2.648   1.00 73.22 260 B 1 
ATOM 2925 O OE1 . GLU B 2 260 ? -16.919 -23.291 -2.881   1.00 63.89 260 B 1 
ATOM 2926 O OE2 . GLU B 2 260 ? -18.374 -21.609 -2.850   1.00 65.59 260 B 1 
ATOM 2927 N N   . VAL B 2 261 ? -15.143 -16.889 -3.351   1.00 91.10 261 B 1 
ATOM 2928 C CA  . VAL B 2 261 ? -15.291 -15.514 -3.798   1.00 91.85 261 B 1 
ATOM 2929 C C   . VAL B 2 261 ? -16.355 -15.463 -4.886   1.00 92.34 261 B 1 
ATOM 2930 O O   . VAL B 2 261 ? -16.256 -16.149 -5.906   1.00 90.29 261 B 1 
ATOM 2931 C CB  . VAL B 2 261 ? -13.962 -14.938 -4.309   1.00 90.41 261 B 1 
ATOM 2932 C CG1 . VAL B 2 261 ? -14.105 -13.460 -4.655   1.00 86.17 261 B 1 
ATOM 2933 C CG2 . VAL B 2 261 ? -12.840 -15.077 -3.278   1.00 86.97 261 B 1 
ATOM 2934 N N   . SER B 2 262 ? -17.356 -14.612 -4.692   1.00 92.23 262 B 1 
ATOM 2935 C CA  . SER B 2 262 ? -18.391 -14.335 -5.683   1.00 92.57 262 B 1 
ATOM 2936 C C   . SER B 2 262 ? -18.381 -12.854 -6.046   1.00 93.08 262 B 1 
ATOM 2937 O O   . SER B 2 262 ? -18.439 -11.984 -5.184   1.00 90.63 262 B 1 
ATOM 2938 C CB  . SER B 2 262 ? -19.764 -14.793 -5.178   1.00 90.22 262 B 1 
ATOM 2939 O OG  . SER B 2 262 ? -20.125 -14.158 -3.983   1.00 76.31 262 B 1 
ATOM 2940 N N   . VAL B 2 263 ? -18.290 -12.557 -7.339   1.00 92.91 263 B 1 
ATOM 2941 C CA  . VAL B 2 263 ? -18.319 -11.177 -7.825   1.00 92.92 263 B 1 
ATOM 2942 C C   . VAL B 2 263 ? -19.763 -10.679 -7.818   1.00 92.85 263 B 1 
ATOM 2943 O O   . VAL B 2 263 ? -20.619 -11.270 -8.468   1.00 90.46 263 B 1 
ATOM 2944 C CB  . VAL B 2 263 ? -17.689 -11.065 -9.222   1.00 91.41 263 B 1 
ATOM 2945 C CG1 . VAL B 2 263 ? -17.758 -9.641  -9.749   1.00 86.25 263 B 1 
ATOM 2946 C CG2 . VAL B 2 263 ? -16.221 -11.492 -9.183   1.00 86.91 263 B 1 
ATOM 2947 N N   . LYS B 2 264 ? -20.041 -9.593  -7.106   1.00 92.29 264 B 1 
ATOM 2948 C CA  . LYS B 2 264 ? -21.350 -8.917  -7.102   1.00 91.56 264 B 1 
ATOM 2949 C C   . LYS B 2 264 ? -21.496 -7.975  -8.281   1.00 91.48 264 B 1 
ATOM 2950 O O   . LYS B 2 264 ? -22.493 -7.993  -8.987   1.00 87.85 264 B 1 
ATOM 2951 C CB  . LYS B 2 264 ? -21.513 -8.129  -5.795   1.00 89.39 264 B 1 
ATOM 2952 C CG  . LYS B 2 264 ? -22.075 -8.987  -4.669   1.00 81.07 264 B 1 
ATOM 2953 C CD  . LYS B 2 264 ? -22.187 -8.149  -3.387   1.00 78.35 264 B 1 
ATOM 2954 C CE  . LYS B 2 264 ? -23.215 -8.758  -2.459   1.00 67.78 264 B 1 
ATOM 2955 N NZ  . LYS B 2 264 ? -22.982 -8.365  -1.042   1.00 60.61 264 B 1 
ATOM 2956 N N   . ARG B 2 265 ? -20.496 -7.114  -8.458   1.00 90.43 265 B 1 
ATOM 2957 C CA  . ARG B 2 265 ? -20.478 -6.112  -9.512   1.00 90.78 265 B 1 
ATOM 2958 C C   . ARG B 2 265 ? -19.056 -5.933  -10.017  1.00 90.88 265 B 1 
ATOM 2959 O O   . ARG B 2 265 ? -18.118 -5.872  -9.233   1.00 87.55 265 B 1 
ATOM 2960 C CB  . ARG B 2 265 ? -21.073 -4.803  -8.963   1.00 88.51 265 B 1 
ATOM 2961 C CG  . ARG B 2 265 ? -21.246 -3.729  -10.049  1.00 75.93 265 B 1 
ATOM 2962 C CD  . ARG B 2 265 ? -21.864 -2.463  -9.455   1.00 72.74 265 B 1 
ATOM 2963 N NE  . ARG B 2 265 ? -22.048 -1.422  -10.476  1.00 59.31 265 B 1 
ATOM 2964 C CZ  . ARG B 2 265 ? -22.607 -0.240  -10.295  1.00 50.73 265 B 1 
ATOM 2965 N NH1 . ARG B 2 265 ? -23.075 0.125   -9.129   1.00 46.28 265 B 1 
ATOM 2966 N NH2 . ARG B 2 265 ? -22.716 0.586   -11.289  1.00 42.73 265 B 1 
ATOM 2967 N N   . VAL B 2 266 ? -18.925 -5.795  -11.325  1.00 88.41 266 B 1 
ATOM 2968 C CA  . VAL B 2 266 ? -17.655 -5.477  -11.976  1.00 88.19 266 B 1 
ATOM 2969 C C   . VAL B 2 266 ? -17.879 -4.341  -12.969  1.00 87.91 266 B 1 
ATOM 2970 O O   . VAL B 2 266 ? -18.948 -4.255  -13.578  1.00 84.06 266 B 1 
ATOM 2971 C CB  . VAL B 2 266 ? -17.031 -6.739  -12.599  1.00 84.97 266 B 1 
ATOM 2972 C CG1 . VAL B 2 266 ? -17.838 -7.308  -13.767  1.00 76.33 266 B 1 
ATOM 2973 C CG2 . VAL B 2 266 ? -15.596 -6.497  -13.041  1.00 77.45 266 B 1 
ATOM 2974 N N   . THR B 2 267 ? -16.913 -3.461  -13.088  1.00 86.00 267 B 1 
ATOM 2975 C CA  . THR B 2 267 ? -16.940 -2.424  -14.123  1.00 84.77 267 B 1 
ATOM 2976 C C   . THR B 2 267 ? -16.837 -3.053  -15.516  1.00 84.72 267 B 1 
ATOM 2977 O O   . THR B 2 267 ? -16.207 -4.095  -15.693  1.00 81.14 267 B 1 
ATOM 2978 C CB  . THR B 2 267 ? -15.847 -1.378  -13.885  1.00 81.25 267 B 1 
ATOM 2979 O OG1 . THR B 2 267 ? -16.040 -0.292  -14.763  1.00 72.09 267 B 1 
ATOM 2980 C CG2 . THR B 2 267 ? -14.427 -1.888  -14.082  1.00 72.63 267 B 1 
ATOM 2981 N N   . GLN B 2 268 ? -17.444 -2.421  -16.511  1.00 83.98 268 B 1 
ATOM 2982 C CA  . GLN B 2 268 ? -17.328 -2.873  -17.908  1.00 83.75 268 B 1 
ATOM 2983 C C   . GLN B 2 268 ? -15.957 -2.554  -18.511  1.00 84.57 268 B 1 
ATOM 2984 O O   . GLN B 2 268 ? -15.447 -3.324  -19.318  1.00 78.79 268 B 1 
ATOM 2985 C CB  . GLN B 2 268 ? -18.426 -2.228  -18.747  1.00 79.36 268 B 1 
ATOM 2986 C CG  . GLN B 2 268 ? -19.833 -2.732  -18.362  1.00 71.03 268 B 1 
ATOM 2987 C CD  . GLN B 2 268 ? -20.915 -2.157  -19.282  1.00 61.42 268 B 1 
ATOM 2988 O OE1 . GLN B 2 268 ? -20.686 -1.281  -20.087  1.00 52.53 268 B 1 
ATOM 2989 N NE2 . GLN B 2 268 ? -22.134 -2.633  -19.185  1.00 52.30 268 B 1 
ATOM 2990 N N   . ASP B 2 269 ? -15.375 -1.440  -18.096  1.00 84.73 269 B 1 
ATOM 2991 C CA  . ASP B 2 269 ? -14.045 -1.026  -18.507  1.00 85.15 269 B 1 
ATOM 2992 C C   . ASP B 2 269 ? -13.213 -0.604  -17.287  1.00 85.25 269 B 1 
ATOM 2993 O O   . ASP B 2 269 ? -13.538 0.398   -16.641  1.00 77.94 269 B 1 
ATOM 2994 C CB  . ASP B 2 269 ? -14.135 0.103   -19.535  1.00 80.07 269 B 1 
ATOM 2995 C CG  . ASP B 2 269 ? -12.745 0.540   -19.982  1.00 77.94 269 B 1 
ATOM 2996 O OD1 . ASP B 2 269 ? -11.894 -0.351  -20.201  1.00 71.64 269 B 1 
ATOM 2997 O OD2 . ASP B 2 269 ? -12.492 1.760   -20.027  1.00 71.69 269 B 1 
ATOM 2998 N N   . PRO B 2 270 ? -12.134 -1.356  -16.935  1.00 86.42 270 B 1 
ATOM 2999 C CA  . PRO B 2 270 ? -11.593 -2.534  -17.613  1.00 87.20 270 B 1 
ATOM 3000 C C   . PRO B 2 270 ? -12.402 -3.816  -17.385  1.00 88.43 270 B 1 
ATOM 3001 O O   . PRO B 2 270 ? -13.117 -3.955  -16.392  1.00 84.75 270 B 1 
ATOM 3002 C CB  . PRO B 2 270 ? -10.182 -2.675  -17.044  1.00 83.95 270 B 1 
ATOM 3003 C CG  . PRO B 2 270 ? -10.320 -2.123  -15.631  1.00 82.15 270 B 1 
ATOM 3004 C CD  . PRO B 2 270 ? -11.326 -0.998  -15.793  1.00 83.70 270 B 1 
ATOM 3005 N N   . LYS B 2 271 ? -12.232 -4.812  -18.263  1.00 88.80 271 B 1 
ATOM 3006 C CA  . LYS B 2 271 ? -12.822 -6.159  -18.126  1.00 89.49 271 B 1 
ATOM 3007 C C   . LYS B 2 271 ? -12.050 -6.998  -17.100  1.00 90.60 271 B 1 
ATOM 3008 O O   . LYS B 2 271 ? -11.317 -7.919  -17.456  1.00 86.48 271 B 1 
ATOM 3009 C CB  . LYS B 2 271 ? -12.889 -6.867  -19.492  1.00 85.70 271 B 1 
ATOM 3010 C CG  . LYS B 2 271 ? -13.860 -6.198  -20.464  1.00 76.37 271 B 1 
ATOM 3011 C CD  . LYS B 2 271 ? -13.922 -7.008  -21.762  1.00 69.71 271 B 1 
ATOM 3012 C CE  . LYS B 2 271 ? -14.893 -6.345  -22.750  1.00 59.17 271 B 1 
ATOM 3013 N NZ  . LYS B 2 271 ? -14.984 -7.098  -24.030  1.00 51.19 271 B 1 
ATOM 3014 N N   . LEU B 2 272 ? -12.201 -6.662  -15.828  1.00 89.81 272 B 1 
ATOM 3015 C CA  . LEU B 2 272 ? -11.530 -7.347  -14.737  1.00 90.05 272 B 1 
ATOM 3016 C C   . LEU B 2 272 ? -12.089 -8.752  -14.523  1.00 90.88 272 B 1 
ATOM 3017 O O   . LEU B 2 272 ? -13.300 -8.973  -14.600  1.00 88.81 272 B 1 
ATOM 3018 C CB  . LEU B 2 272 ? -11.657 -6.528  -13.448  1.00 87.75 272 B 1 
ATOM 3019 C CG  . LEU B 2 272 ? -10.888 -5.198  -13.484  1.00 84.39 272 B 1 
ATOM 3020 C CD1 . LEU B 2 272 ? -11.386 -4.291  -12.359  1.00 78.58 272 B 1 
ATOM 3021 C CD2 . LEU B 2 272 ? -9.391  -5.404  -13.310  1.00 79.17 272 B 1 
ATOM 3022 N N   . GLN B 2 273 ? -11.226 -9.689  -14.187  1.00 91.67 273 B 1 
ATOM 3023 C CA  . GLN B 2 273 ? -11.588 -11.040 -13.763  1.00 91.41 273 B 1 
ATOM 3024 C C   . GLN B 2 273 ? -11.086 -11.277 -12.342  1.00 91.59 273 B 1 
ATOM 3025 O O   . GLN B 2 273 ? -9.996  -10.846 -11.978  1.00 89.98 273 B 1 
ATOM 3026 C CB  . GLN B 2 273 ? -11.007 -12.071 -14.738  1.00 89.85 273 B 1 
ATOM 3027 C CG  . GLN B 2 273 ? -11.602 -11.929 -16.147  1.00 81.07 273 B 1 
ATOM 3028 C CD  . GLN B 2 273 ? -11.057 -12.978 -17.127  1.00 77.21 273 B 1 
ATOM 3029 O OE1 . GLN B 2 273 ? -10.219 -13.797 -16.806  1.00 67.81 273 B 1 
ATOM 3030 N NE2 . GLN B 2 273 ? -11.526 -12.992 -18.350  1.00 64.84 273 B 1 
ATOM 3031 N N   . MET B 2 274 ? -11.891 -11.967 -11.535  1.00 91.69 274 B 1 
ATOM 3032 C CA  . MET B 2 274 ? -11.537 -12.299 -10.161  1.00 92.00 274 B 1 
ATOM 3033 C C   . MET B 2 274 ? -11.546 -13.812 -9.969   1.00 92.40 274 B 1 
ATOM 3034 O O   . MET B 2 274 ? -12.449 -14.503 -10.432  1.00 90.58 274 B 1 
ATOM 3035 C CB  . MET B 2 274 ? -12.482 -11.572 -9.203   1.00 90.49 274 B 1 
ATOM 3036 C CG  . MET B 2 274 ? -11.934 -11.581 -7.772   1.00 88.02 274 B 1 
ATOM 3037 S SD  . MET B 2 274 ? -12.799 -10.448 -6.650   1.00 87.50 274 B 1 
ATOM 3038 C CE  . MET B 2 274 ? -11.660 -10.522 -5.257   1.00 79.65 274 B 1 
ATOM 3039 N N   . GLY B 2 275 ? -10.532 -14.320 -9.283   1.00 90.79 275 B 1 
ATOM 3040 C CA  . GLY B 2 275 ? -10.452 -15.727 -8.914   1.00 90.38 275 B 1 
ATOM 3041 C C   . GLY B 2 275 ? -11.573 -16.118 -7.951   1.00 90.98 275 B 1 
ATOM 3042 O O   . GLY B 2 275 ? -11.944 -15.351 -7.070   1.00 88.54 275 B 1 
ATOM 3043 N N   . LYS B 2 276 ? -12.097 -17.346 -8.098   1.00 91.26 276 B 1 
ATOM 3044 C CA  . LYS B 2 276 ? -13.211 -17.861 -7.280   1.00 90.94 276 B 1 
ATOM 3045 C C   . LYS B 2 276 ? -12.794 -18.361 -5.891   1.00 90.37 276 B 1 
ATOM 3046 O O   . LYS B 2 276 ? -13.655 -18.687 -5.085   1.00 85.89 276 B 1 
ATOM 3047 C CB  . LYS B 2 276 ? -13.938 -18.982 -8.035   1.00 88.89 276 B 1 
ATOM 3048 C CG  . LYS B 2 276 ? -14.613 -18.495 -9.323   1.00 81.55 276 B 1 
ATOM 3049 C CD  . LYS B 2 276 ? -15.415 -19.635 -9.966   1.00 75.39 276 B 1 
ATOM 3050 C CE  . LYS B 2 276 ? -16.105 -19.150 -11.242  1.00 64.84 276 B 1 
ATOM 3051 N NZ  . LYS B 2 276 ? -16.920 -20.215 -11.878  1.00 55.36 276 B 1 
ATOM 3052 N N   . LYS B 2 277 ? -11.491 -18.496 -5.632   1.00 88.43 277 B 1 
ATOM 3053 C CA  . LYS B 2 277 ? -10.947 -19.061 -4.394   1.00 87.60 277 B 1 
ATOM 3054 C C   . LYS B 2 277 ? -9.929  -18.110 -3.776   1.00 87.43 277 B 1 
ATOM 3055 O O   . LYS B 2 277 ? -9.339  -17.279 -4.459   1.00 82.76 277 B 1 
ATOM 3056 C CB  . LYS B 2 277 ? -10.339 -20.452 -4.652   1.00 84.50 277 B 1 
ATOM 3057 C CG  . LYS B 2 277 ? -11.405 -21.486 -5.065   1.00 78.77 277 B 1 
ATOM 3058 C CD  . LYS B 2 277 ? -10.803 -22.889 -5.173   1.00 71.39 277 B 1 
ATOM 3059 C CE  . LYS B 2 277 ? -11.895 -23.891 -5.564   1.00 61.29 277 B 1 
ATOM 3060 N NZ  . LYS B 2 277 ? -11.389 -25.296 -5.620   1.00 53.25 277 B 1 
ATOM 3061 N N   . LEU B 2 278 ? -9.710  -18.292 -2.477   1.00 87.36 278 B 1 
ATOM 3062 C CA  . LEU B 2 278 ? -8.598  -17.633 -1.802   1.00 85.39 278 B 1 
ATOM 3063 C C   . LEU B 2 278 ? -7.255  -18.255 -2.226   1.00 83.49 278 B 1 
ATOM 3064 O O   . LEU B 2 278 ? -7.202  -19.461 -2.470   1.00 76.85 278 B 1 
ATOM 3065 C CB  . LEU B 2 278 ? -8.785  -17.720 -0.276   1.00 82.52 278 B 1 
ATOM 3066 C CG  . LEU B 2 278 ? -9.936  -16.875 0.280    1.00 80.89 278 B 1 
ATOM 3067 C CD1 . LEU B 2 278 ? -10.042 -17.117 1.783    1.00 76.10 278 B 1 
ATOM 3068 C CD2 . LEU B 2 278 ? -9.726  -15.374 0.051    1.00 77.00 278 B 1 
ATOM 3069 N N   . PRO B 2 279 ? -6.162  -17.474 -2.255   1.00 85.66 279 B 1 
ATOM 3070 C CA  . PRO B 2 279 ? -6.094  -16.042 -1.982   1.00 86.07 279 B 1 
ATOM 3071 C C   . PRO B 2 279 ? -6.791  -15.196 -3.064   1.00 88.05 279 B 1 
ATOM 3072 O O   . PRO B 2 279 ? -6.967  -15.644 -4.192   1.00 85.70 279 B 1 
ATOM 3073 C CB  . PRO B 2 279 ? -4.606  -15.722 -1.865   1.00 82.21 279 B 1 
ATOM 3074 C CG  . PRO B 2 279 ? -3.948  -16.778 -2.748   1.00 77.76 279 B 1 
ATOM 3075 C CD  . PRO B 2 279 ? -4.852  -17.998 -2.583   1.00 80.58 279 B 1 
ATOM 3076 N N   . LEU B 2 280 ? -7.187  -13.995 -2.706   1.00 88.14 280 B 1 
ATOM 3077 C CA  . LEU B 2 280 ? -7.850  -13.083 -3.636   1.00 89.23 280 B 1 
ATOM 3078 C C   . LEU B 2 280 ? -6.893  -12.736 -4.784   1.00 90.16 280 B 1 
ATOM 3079 O O   . LEU B 2 280 ? -5.831  -12.166 -4.559   1.00 88.74 280 B 1 
ATOM 3080 C CB  . LEU B 2 280 ? -8.300  -11.802 -2.906   1.00 87.86 280 B 1 
ATOM 3081 C CG  . LEU B 2 280 ? -9.284  -12.006 -1.744   1.00 86.13 280 B 1 
ATOM 3082 C CD1 . LEU B 2 280 ? -9.516  -10.688 -1.016   1.00 82.03 280 B 1 
ATOM 3083 C CD2 . LEU B 2 280 ? -10.640 -12.539 -2.215   1.00 82.93 280 B 1 
ATOM 3084 N N   . HIS B 2 281 ? -7.302  -13.049 -6.009   1.00 91.10 281 B 1 
ATOM 3085 C CA  . HIS B 2 281 ? -6.575  -12.725 -7.226   1.00 91.45 281 B 1 
ATOM 3086 C C   . HIS B 2 281 ? -7.468  -11.928 -8.166   1.00 92.13 281 B 1 
ATOM 3087 O O   . HIS B 2 281 ? -8.619  -12.286 -8.404   1.00 90.04 281 B 1 
ATOM 3088 C CB  . HIS B 2 281 ? -6.078  -14.000 -7.914   1.00 88.15 281 B 1 
ATOM 3089 C CG  . HIS B 2 281 ? -4.999  -14.689 -7.134   1.00 82.65 281 B 1 
ATOM 3090 N ND1 . HIS B 2 281 ? -3.694  -14.267 -7.011   1.00 68.76 281 B 1 
ATOM 3091 C CD2 . HIS B 2 281 ? -5.106  -15.855 -6.427   1.00 69.81 281 B 1 
ATOM 3092 C CE1 . HIS B 2 281 ? -3.034  -15.171 -6.257   1.00 64.61 281 B 1 
ATOM 3093 N NE2 . HIS B 2 281 ? -3.856  -16.143 -5.889   1.00 67.55 281 B 1 
ATOM 3094 N N   . LEU B 2 282 ? -6.920  -10.859 -8.705   1.00 91.69 282 B 1 
ATOM 3095 C CA  . LEU B 2 282 ? -7.576  -10.011 -9.685   1.00 91.60 282 B 1 
ATOM 3096 C C   . LEU B 2 282 ? -6.697  -9.931  -10.932  1.00 92.26 282 B 1 
ATOM 3097 O O   . LEU B 2 282 ? -5.517  -9.578  -10.839  1.00 91.13 282 B 1 
ATOM 3098 C CB  . LEU B 2 282 ? -7.816  -8.625  -9.065   1.00 90.01 282 B 1 
ATOM 3099 C CG  . LEU B 2 282 ? -8.782  -7.773  -9.903   1.00 84.75 282 B 1 
ATOM 3100 C CD1 . LEU B 2 282 ? -10.223 -8.001  -9.458   1.00 80.38 282 B 1 
ATOM 3101 C CD2 . LEU B 2 282 ? -8.461  -6.289  -9.732   1.00 81.18 282 B 1 
ATOM 3102 N N   . THR B 2 283 ? -7.277  -10.229 -12.081  1.00 93.05 283 B 1 
ATOM 3103 C CA  . THR B 2 283 ? -6.592  -10.214 -13.367  1.00 93.00 283 B 1 
ATOM 3104 C C   . THR B 2 283 ? -7.149  -9.102  -14.243  1.00 92.73 283 B 1 
ATOM 3105 O O   . THR B 2 283 ? -8.354  -9.025  -14.480  1.00 90.90 283 B 1 
ATOM 3106 C CB  . THR B 2 283 ? -6.692  -11.581 -14.061  1.00 92.09 283 B 1 
ATOM 3107 O OG1 . THR B 2 283 ? -6.241  -12.593 -13.193  1.00 80.73 283 B 1 
ATOM 3108 C CG2 . THR B 2 283 ? -5.833  -11.651 -15.316  1.00 79.66 283 B 1 
ATOM 3109 N N   . LEU B 2 284 ? -6.265  -8.249  -14.728  1.00 92.23 284 B 1 
ATOM 3110 C CA  . LEU B 2 284 ? -6.541  -7.261  -15.763  1.00 91.81 284 B 1 
ATOM 3111 C C   . LEU B 2 284 ? -5.960  -7.794  -17.078  1.00 92.33 284 B 1 
ATOM 3112 O O   . LEU B 2 284 ? -4.745  -7.968  -17.153  1.00 91.18 284 B 1 
ATOM 3113 C CB  . LEU B 2 284 ? -5.919  -5.925  -15.328  1.00 90.37 284 B 1 
ATOM 3114 C CG  . LEU B 2 284 ? -6.024  -4.806  -16.380  1.00 88.10 284 B 1 
ATOM 3115 C CD1 . LEU B 2 284 ? -7.469  -4.412  -16.632  1.00 81.70 284 B 1 
ATOM 3116 C CD2 . LEU B 2 284 ? -5.276  -3.567  -15.886  1.00 82.23 284 B 1 
ATOM 3117 N N   . PRO B 2 285 ? -6.779  -8.023  -18.113  1.00 93.09 285 B 1 
ATOM 3118 C CA  . PRO B 2 285 ? -6.316  -8.675  -19.337  1.00 91.94 285 B 1 
ATOM 3119 C C   . PRO B 2 285 ? -5.175  -7.943  -20.043  1.00 92.57 285 B 1 
ATOM 3120 O O   . PRO B 2 285 ? -4.256  -8.577  -20.549  1.00 89.50 285 B 1 
ATOM 3121 C CB  . PRO B 2 285 ? -7.545  -8.772  -20.242  1.00 90.43 285 B 1 
ATOM 3122 C CG  . PRO B 2 285 ? -8.704  -8.789  -19.263  1.00 88.32 285 B 1 
ATOM 3123 C CD  . PRO B 2 285 ? -8.223  -7.884  -18.131  1.00 91.46 285 B 1 
ATOM 3124 N N   . GLN B 2 286 ? -5.240  -6.617  -20.079  1.00 91.63 286 B 1 
ATOM 3125 C CA  . GLN B 2 286 ? -4.251  -5.784  -20.749  1.00 91.44 286 B 1 
ATOM 3126 C C   . GLN B 2 286 ? -3.939  -4.533  -19.932  1.00 91.71 286 B 1 
ATOM 3127 O O   . GLN B 2 286 ? -4.847  -3.788  -19.550  1.00 89.11 286 B 1 
ATOM 3128 C CB  . GLN B 2 286 ? -4.741  -5.400  -22.150  1.00 88.13 286 B 1 
ATOM 3129 C CG  . GLN B 2 286 ? -4.801  -6.593  -23.102  1.00 79.63 286 B 1 
ATOM 3130 C CD  . GLN B 2 286 ? -5.240  -6.212  -24.521  1.00 79.80 286 B 1 
ATOM 3131 O OE1 . GLN B 2 286 ? -5.652  -5.100  -24.812  1.00 70.88 286 B 1 
ATOM 3132 N NE2 . GLN B 2 286 ? -5.179  -7.128  -25.445  1.00 69.00 286 B 1 
ATOM 3133 N N   . ALA B 2 287 ? -2.667  -4.289  -19.705  1.00 91.68 287 B 1 
ATOM 3134 C CA  . ALA B 2 287 ? -2.189  -3.045  -19.138  1.00 91.52 287 B 1 
ATOM 3135 C C   . ALA B 2 287 ? -2.300  -1.938  -20.187  1.00 91.51 287 B 1 
ATOM 3136 O O   . ALA B 2 287 ? -1.595  -1.953  -21.194  1.00 89.17 287 B 1 
ATOM 3137 C CB  . ALA B 2 287 ? -0.737  -3.240  -18.669  1.00 90.44 287 B 1 
ATOM 3138 N N   . LEU B 2 288 ? -3.160  -0.960  -19.943  1.00 91.57 288 B 1 
ATOM 3139 C CA  . LEU B 2 288 ? -3.279  0.227   -20.783  1.00 91.02 288 B 1 
ATOM 3140 C C   . LEU B 2 288 ? -2.945  1.485   -19.975  1.00 91.24 288 B 1 
ATOM 3141 O O   . LEU B 2 288 ? -3.201  1.522   -18.771  1.00 90.17 288 B 1 
ATOM 3142 C CB  . LEU B 2 288 ? -4.690  0.304   -21.396  1.00 90.16 288 B 1 
ATOM 3143 C CG  . LEU B 2 288 ? -5.051  -0.852  -22.356  1.00 87.85 288 B 1 
ATOM 3144 C CD1 . LEU B 2 288 ? -6.468  -0.658  -22.878  1.00 82.87 288 B 1 
ATOM 3145 C CD2 . LEU B 2 288 ? -4.121  -0.923  -23.564  1.00 83.71 288 B 1 
ATOM 3146 N N   . PRO B 2 289 ? -2.433  2.541   -20.621  1.00 89.86 289 B 1 
ATOM 3147 C CA  . PRO B 2 289 ? -2.096  3.800   -19.944  1.00 88.32 289 B 1 
ATOM 3148 C C   . PRO B 2 289 ? -3.254  4.418   -19.147  1.00 88.45 289 B 1 
ATOM 3149 O O   . PRO B 2 289 ? -3.035  5.033   -18.112  1.00 86.10 289 B 1 
ATOM 3150 C CB  . PRO B 2 289 ? -1.654  4.738   -21.062  1.00 86.79 289 B 1 
ATOM 3151 C CG  . PRO B 2 289 ? -1.090  3.795   -22.107  1.00 85.32 289 B 1 
ATOM 3152 C CD  . PRO B 2 289 ? -1.999  2.584   -22.004  1.00 87.73 289 B 1 
ATOM 3153 N N   . GLN B 2 290 ? -4.495  4.226   -19.627  1.00 88.85 290 B 1 
ATOM 3154 C CA  . GLN B 2 290 ? -5.705  4.704   -18.956  1.00 87.96 290 B 1 
ATOM 3155 C C   . GLN B 2 290 ? -6.046  3.957   -17.659  1.00 88.44 290 B 1 
ATOM 3156 O O   . GLN B 2 290 ? -6.815  4.466   -16.849  1.00 86.34 290 B 1 
ATOM 3157 C CB  . GLN B 2 290 ? -6.858  4.652   -19.961  1.00 85.80 290 B 1 
ATOM 3158 C CG  . GLN B 2 290 ? -7.283  3.224   -20.352  1.00 79.32 290 B 1 
ATOM 3159 C CD  . GLN B 2 290 ? -7.812  3.117   -21.776  1.00 78.94 290 B 1 
ATOM 3160 O OE1 . GLN B 2 290 ? -7.402  3.851   -22.656  1.00 70.47 290 B 1 
ATOM 3161 N NE2 . GLN B 2 290 ? -8.689  2.192   -22.059  1.00 69.16 290 B 1 
ATOM 3162 N N   . TYR B 2 291 ? -5.474  2.760   -17.437  1.00 90.87 291 B 1 
ATOM 3163 C CA  . TYR B 2 291 ? -5.645  1.982   -16.218  1.00 91.23 291 B 1 
ATOM 3164 C C   . TYR B 2 291 ? -4.509  2.189   -15.215  1.00 91.31 291 B 1 
ATOM 3165 O O   . TYR B 2 291 ? -4.641  1.796   -14.063  1.00 89.23 291 B 1 
ATOM 3166 C CB  . TYR B 2 291 ? -5.784  0.494   -16.559  1.00 91.33 291 B 1 
ATOM 3167 C CG  . TYR B 2 291 ? -6.851  0.149   -17.583  1.00 91.66 291 B 1 
ATOM 3168 C CD1 . TYR B 2 291 ? -8.074  0.845   -17.634  1.00 87.04 291 B 1 
ATOM 3169 C CD2 . TYR B 2 291 ? -6.613  -0.892  -18.509  1.00 87.01 291 B 1 
ATOM 3170 C CE1 . TYR B 2 291 ? -9.032  0.529   -18.609  1.00 86.30 291 B 1 
ATOM 3171 C CE2 . TYR B 2 291 ? -7.567  -1.216  -19.475  1.00 86.27 291 B 1 
ATOM 3172 C CZ  . TYR B 2 291 ? -8.778  -0.497  -19.535  1.00 88.42 291 B 1 
ATOM 3173 O OH  . TYR B 2 291 ? -9.692  -0.800  -20.503  1.00 86.80 291 B 1 
ATOM 3174 N N   . ALA B 2 292 ? -3.417  2.815   -15.636  1.00 90.21 292 B 1 
ATOM 3175 C CA  . ALA B 2 292 ? -2.317  3.131   -14.739  1.00 89.88 292 B 1 
ATOM 3176 C C   . ALA B 2 292 ? -2.792  4.068   -13.617  1.00 89.11 292 B 1 
ATOM 3177 O O   . ALA B 2 292 ? -3.512  5.037   -13.854  1.00 85.84 292 B 1 
ATOM 3178 C CB  . ALA B 2 292 ? -1.165  3.731   -15.537  1.00 89.35 292 B 1 
ATOM 3179 N N   . GLY B 2 293 ? -2.405  3.755   -12.395  1.00 89.28 293 B 1 
ATOM 3180 C CA  . GLY B 2 293 ? -2.852  4.485   -11.230  1.00 88.88 293 B 1 
ATOM 3181 C C   . GLY B 2 293 ? -2.693  3.697   -9.941   1.00 89.83 293 B 1 
ATOM 3182 O O   . GLY B 2 293 ? -1.854  2.799   -9.827   1.00 88.26 293 B 1 
ATOM 3183 N N   . SER B 2 294 ? -3.507  4.058   -8.958   1.00 89.02 294 B 1 
ATOM 3184 C CA  . SER B 2 294 ? -3.510  3.427   -7.649   1.00 88.66 294 B 1 
ATOM 3185 C C   . SER B 2 294 ? -4.916  3.044   -7.233   1.00 88.40 294 B 1 
ATOM 3186 O O   . SER B 2 294 ? -5.892  3.693   -7.596   1.00 84.83 294 B 1 
ATOM 3187 C CB  . SER B 2 294 ? -2.846  4.329   -6.605   1.00 85.51 294 B 1 
ATOM 3188 O OG  . SER B 2 294 ? -3.490  5.567   -6.518   1.00 74.63 294 B 1 
ATOM 3189 N N   . GLY B 2 295 ? -5.022  1.977   -6.460   1.00 89.58 295 B 1 
ATOM 3190 C CA  . GLY B 2 295 ? -6.275  1.487   -5.932   1.00 88.76 295 B 1 
ATOM 3191 C C   . GLY B 2 295 ? -6.154  1.062   -4.484   1.00 89.69 295 B 1 
ATOM 3192 O O   . GLY B 2 295 ? -5.059  0.868   -3.952   1.00 87.99 295 B 1 
ATOM 3193 N N   . ASN B 2 296 ? -7.294  0.917   -3.831   1.00 88.91 296 B 1 
ATOM 3194 C CA  . ASN B 2 296 ? -7.384  0.419   -2.476   1.00 89.16 296 B 1 
ATOM 3195 C C   . ASN B 2 296 ? -8.418  -0.709  -2.411   1.00 89.47 296 B 1 
ATOM 3196 O O   . ASN B 2 296 ? -9.615  -0.466  -2.596   1.00 88.01 296 B 1 
ATOM 3197 C CB  . ASN B 2 296 ? -7.699  1.589   -1.541   1.00 86.09 296 B 1 
ATOM 3198 C CG  . ASN B 2 296 ? -7.505  1.242   -0.074   1.00 77.71 296 B 1 
ATOM 3199 O OD1 . ASN B 2 296 ? -6.890  0.270   0.306    1.00 68.22 296 B 1 
ATOM 3200 N ND2 . ASN B 2 296 ? -8.007  2.075   0.802    1.00 66.95 296 B 1 
ATOM 3201 N N   . LEU B 2 297 ? -7.952  -1.917  -2.159   1.00 90.61 297 B 1 
ATOM 3202 C CA  . LEU B 2 297 ? -8.811  -3.042  -1.857   1.00 91.15 297 B 1 
ATOM 3203 C C   . LEU B 2 297 ? -9.192  -2.968  -0.386   1.00 90.79 297 B 1 
ATOM 3204 O O   . LEU B 2 297 ? -8.332  -3.004  0.493    1.00 89.23 297 B 1 
ATOM 3205 C CB  . LEU B 2 297 ? -8.122  -4.368  -2.197   1.00 91.23 297 B 1 
ATOM 3206 C CG  . LEU B 2 297 ? -9.070  -5.571  -2.050   1.00 91.75 297 B 1 
ATOM 3207 C CD1 . LEU B 2 297 ? -10.038 -5.673  -3.229   1.00 85.51 297 B 1 
ATOM 3208 C CD2 . LEU B 2 297 ? -8.280  -6.872  -1.995   1.00 85.29 297 B 1 
ATOM 3209 N N   . THR B 2 298 ? -10.493 -2.909  -0.129   1.00 91.15 298 B 1 
ATOM 3210 C CA  . THR B 2 298 ? -11.062 -2.986  1.209    1.00 90.71 298 B 1 
ATOM 3211 C C   . THR B 2 298 ? -11.779 -4.305  1.391    1.00 90.73 298 B 1 
ATOM 3212 O O   . THR B 2 298 ? -12.484 -4.755  0.490    1.00 89.37 298 B 1 
ATOM 3213 C CB  . THR B 2 298 ? -11.969 -1.792  1.516    1.00 89.00 298 B 1 
ATOM 3214 O OG1 . THR B 2 298 ? -13.066 -1.709  0.641    1.00 75.88 298 B 1 
ATOM 3215 C CG2 . THR B 2 298 ? -11.222 -0.469  1.419    1.00 75.82 298 B 1 
ATOM 3216 N N   . LEU B 2 299 ? -11.620 -4.929  2.554    1.00 89.82 299 B 1 
ATOM 3217 C CA  . LEU B 2 299 ? -12.321 -6.149  2.932    1.00 89.22 299 B 1 
ATOM 3218 C C   . LEU B 2 299 ? -12.945 -5.958  4.314    1.00 88.55 299 B 1 
ATOM 3219 O O   . LEU B 2 299 ? -12.237 -5.799  5.306    1.00 86.66 299 B 1 
ATOM 3220 C CB  . LEU B 2 299 ? -11.343 -7.334  2.859    1.00 88.42 299 B 1 
ATOM 3221 C CG  . LEU B 2 299 ? -11.947 -8.700  3.245    1.00 87.04 299 B 1 
ATOM 3222 C CD1 . LEU B 2 299 ? -12.960 -9.177  2.219    1.00 81.95 299 B 1 
ATOM 3223 C CD2 . LEU B 2 299 ? -10.828 -9.747  3.311    1.00 82.14 299 B 1 
ATOM 3224 N N   . ALA B 2 300 ? -14.275 -5.960  4.361    1.00 89.24 300 B 1 
ATOM 3225 C CA  . ALA B 2 300 ? -15.046 -5.968  5.594    1.00 88.60 300 B 1 
ATOM 3226 C C   . ALA B 2 300 ? -15.344 -7.420  5.970    1.00 88.25 300 B 1 
ATOM 3227 O O   . ALA B 2 300 ? -15.872 -8.164  5.159    1.00 85.70 300 B 1 
ATOM 3228 C CB  . ALA B 2 300 ? -16.325 -5.141  5.391    1.00 87.08 300 B 1 
ATOM 3229 N N   . LEU B 2 301 ? -14.982 -7.801  7.191    1.00 87.07 301 B 1 
ATOM 3230 C CA  . LEU B 2 301 ? -15.260 -9.128  7.722    1.00 85.46 301 B 1 
ATOM 3231 C C   . LEU B 2 301 ? -16.527 -9.082  8.580    1.00 83.72 301 B 1 
ATOM 3232 O O   . LEU B 2 301 ? -16.784 -8.092  9.255    1.00 80.19 301 B 1 
ATOM 3233 C CB  . LEU B 2 301 ? -14.058 -9.635  8.527    1.00 83.58 301 B 1 
ATOM 3234 C CG  . LEU B 2 301 ? -12.762 -9.768  7.713    1.00 81.71 301 B 1 
ATOM 3235 C CD1 . LEU B 2 301 ? -11.632 -10.225 8.637    1.00 78.20 301 B 1 
ATOM 3236 C CD2 . LEU B 2 301 ? -12.889 -10.777 6.574    1.00 79.13 301 B 1 
ATOM 3237 N N   . GLU B 2 302 ? -17.289 -10.162 8.539    1.00 81.75 302 B 1 
ATOM 3238 C CA  . GLU B 2 302 ? -18.472 -10.317 9.364    1.00 79.88 302 B 1 
ATOM 3239 C C   . GLU B 2 302 ? -18.112 -10.243 10.857   1.00 76.72 302 B 1 
ATOM 3240 O O   . GLU B 2 302 ? -17.044 -10.685 11.283   1.00 69.68 302 B 1 
ATOM 3241 C CB  . GLU B 2 302 ? -19.169 -11.627 8.993    1.00 75.90 302 B 1 
ATOM 3242 C CG  . GLU B 2 302 ? -20.575 -11.740 9.590    1.00 68.12 302 B 1 
ATOM 3243 C CD  . GLU B 2 302 ? -21.313 -12.995 9.098    1.00 62.90 302 B 1 
ATOM 3244 O OE1 . GLU B 2 302 ? -22.560 -13.000 9.180    1.00 55.84 302 B 1 
ATOM 3245 O OE2 . GLU B 2 302 ? -20.632 -13.941 8.632    1.00 60.09 302 B 1 
ATOM 3246 N N   . ALA B 2 303 ? -19.004 -9.628  11.647   1.00 73.01 303 B 1 
ATOM 3247 C CA  . ALA B 2 303 ? -18.838 -9.402  13.086   1.00 71.25 303 B 1 
ATOM 3248 C C   . ALA B 2 303 ? -17.587 -8.597  13.502   1.00 72.87 303 B 1 
ATOM 3249 O O   . ALA B 2 303 ? -17.259 -8.529  14.681   1.00 67.63 303 B 1 
ATOM 3250 C CB  . ALA B 2 303 ? -18.998 -10.727 13.830   1.00 65.12 303 B 1 
ATOM 3251 N N   . LYS B 2 304 ? -16.900 -7.935  12.563   1.00 74.53 304 B 1 
ATOM 3252 C CA  . LYS B 2 304 ? -15.767 -7.057  12.865   1.00 74.66 304 B 1 
ATOM 3253 C C   . LYS B 2 304 ? -16.085 -5.604  12.525   1.00 74.88 304 B 1 
ATOM 3254 O O   . LYS B 2 304 ? -16.538 -5.287  11.429   1.00 71.99 304 B 1 
ATOM 3255 C CB  . LYS B 2 304 ? -14.492 -7.538  12.156   1.00 71.30 304 B 1 
ATOM 3256 C CG  . LYS B 2 304 ? -14.048 -8.957  12.562   1.00 70.25 304 B 1 
ATOM 3257 C CD  . LYS B 2 304 ? -13.654 -9.073  14.036   1.00 68.16 304 B 1 
ATOM 3258 C CE  . LYS B 2 304 ? -13.276 -10.515 14.358   1.00 64.23 304 B 1 
ATOM 3259 N NZ  . LYS B 2 304 ? -12.824 -10.673 15.757   1.00 60.75 304 B 1 
ATOM 3260 N N   . THR B 2 305 ? -15.770 -4.713  13.463   1.00 74.41 305 B 1 
ATOM 3261 C CA  . THR B 2 305 ? -15.841 -3.276  13.232   1.00 71.67 305 B 1 
ATOM 3262 C C   . THR B 2 305 ? -14.584 -2.801  12.515   1.00 70.87 305 B 1 
ATOM 3263 O O   . THR B 2 305 ? -13.481 -2.874  13.054   1.00 62.44 305 B 1 
ATOM 3264 C CB  . THR B 2 305 ? -16.052 -2.506  14.540   1.00 66.20 305 B 1 
ATOM 3265 O OG1 . THR B 2 305 ? -15.120 -2.895  15.507   1.00 59.31 305 B 1 
ATOM 3266 C CG2 . THR B 2 305 ? -17.441 -2.751  15.111   1.00 56.79 305 B 1 
ATOM 3267 N N   . GLY B 2 306 ? -14.750 -2.294  11.310   1.00 78.02 306 B 1 
ATOM 3268 C CA  . GLY B 2 306 ? -13.652 -1.798  10.494   1.00 77.78 306 B 1 
ATOM 3269 C C   . GLY B 2 306 ? -13.414 -2.644  9.252    1.00 80.44 306 B 1 
ATOM 3270 O O   . GLY B 2 306 ? -14.156 -3.569  8.949    1.00 77.07 306 B 1 
ATOM 3271 N N   . LYS B 2 307 ? -12.385 -2.272  8.500    1.00 81.48 307 B 1 
ATOM 3272 C CA  . LYS B 2 307 ? -12.050 -2.909  7.229    1.00 83.95 307 B 1 
ATOM 3273 C C   . LYS B 2 307 ? -10.548 -3.159  7.143    1.00 84.16 307 B 1 
ATOM 3274 O O   . LYS B 2 307 ? -9.746  -2.354  7.613    1.00 82.13 307 B 1 
ATOM 3275 C CB  . LYS B 2 307 ? -12.544 -2.061  6.038    1.00 81.54 307 B 1 
ATOM 3276 C CG  . LYS B 2 307 ? -14.070 -1.854  6.018    1.00 78.42 307 B 1 
ATOM 3277 C CD  . LYS B 2 307 ? -14.519 -1.088  4.768    1.00 77.06 307 B 1 
ATOM 3278 C CE  . LYS B 2 307 ? -16.034 -0.873  4.777    1.00 68.94 307 B 1 
ATOM 3279 N NZ  . LYS B 2 307 ? -16.507 -0.170  3.552    1.00 62.06 307 B 1 
ATOM 3280 N N   . LEU B 2 308 ? -10.192 -4.253  6.496    1.00 86.44 308 B 1 
ATOM 3281 C CA  . LEU B 2 308 ? -8.828  -4.473  6.042    1.00 87.14 308 B 1 
ATOM 3282 C C   . LEU B 2 308 ? -8.581  -3.636  4.793    1.00 88.19 308 B 1 
ATOM 3283 O O   . LEU B 2 308 ? -9.482  -3.457  3.980    1.00 86.78 308 B 1 
ATOM 3284 C CB  . LEU B 2 308 ? -8.588  -5.958  5.764    1.00 85.38 308 B 1 
ATOM 3285 C CG  . LEU B 2 308 ? -8.819  -6.888  6.952    1.00 82.64 308 B 1 
ATOM 3286 C CD1 . LEU B 2 308 ? -8.526  -8.330  6.546    1.00 76.70 308 B 1 
ATOM 3287 C CD2 . LEU B 2 308 ? -7.921  -6.536  8.132    1.00 76.88 308 B 1 
ATOM 3288 N N   . HIS B 2 309 ? -7.356  -3.148  4.637    1.00 87.40 309 B 1 
ATOM 3289 C CA  . HIS B 2 309 ? -6.953  -2.338  3.505    1.00 86.55 309 B 1 
ATOM 3290 C C   . HIS B 2 309 ? -5.633  -2.854  2.939    1.00 86.77 309 B 1 
ATOM 3291 O O   . HIS B 2 309 ? -4.659  -3.008  3.679    1.00 84.81 309 B 1 
ATOM 3292 C CB  . HIS B 2 309 ? -6.819  -0.863  3.912    1.00 83.84 309 B 1 
ATOM 3293 C CG  . HIS B 2 309 ? -8.076  -0.249  4.448    1.00 78.30 309 B 1 
ATOM 3294 N ND1 . HIS B 2 309 ? -9.018  0.443   3.719    1.00 66.09 309 B 1 
ATOM 3295 C CD2 . HIS B 2 309 ? -8.500  -0.237  5.754    1.00 67.16 309 B 1 
ATOM 3296 C CE1 . HIS B 2 309 ? -9.980  0.854   4.565    1.00 62.77 309 B 1 
ATOM 3297 N NE2 . HIS B 2 309 ? -9.696  0.464   5.813    1.00 64.76 309 B 1 
ATOM 3298 N N   . GLN B 2 310 ? -5.595  -3.049  1.623    1.00 88.39 310 B 1 
ATOM 3299 C CA  . GLN B 2 310 ? -4.364  -3.219  0.870    1.00 89.41 310 B 1 
ATOM 3300 C C   . GLN B 2 310 ? -4.372  -2.257  -0.304   1.00 90.04 310 B 1 
ATOM 3301 O O   . GLN B 2 310 ? -5.298  -2.247  -1.108   1.00 89.22 310 B 1 
ATOM 3302 C CB  . GLN B 2 310 ? -4.177  -4.676  0.437    1.00 89.04 310 B 1 
ATOM 3303 C CG  . GLN B 2 310 ? -2.909  -4.855  -0.408   1.00 86.83 310 B 1 
ATOM 3304 C CD  . GLN B 2 310 ? -2.593  -6.312  -0.742   1.00 85.60 310 B 1 
ATOM 3305 O OE1 . GLN B 2 310 ? -2.934  -7.236  -0.043   1.00 79.32 310 B 1 
ATOM 3306 N NE2 . GLN B 2 310 ? -1.885  -6.555  -1.825   1.00 75.51 310 B 1 
ATOM 3307 N N   . GLU B 2 311 ? -3.313  -1.467  -0.410   1.00 88.74 311 B 1 
ATOM 3308 C CA  . GLU B 2 311 ? -3.134  -0.602  -1.559   1.00 89.17 311 B 1 
ATOM 3309 C C   . GLU B 2 311 ? -2.477  -1.354  -2.714   1.00 89.14 311 B 1 
ATOM 3310 O O   . GLU B 2 311 ? -1.590  -2.188  -2.513   1.00 87.21 311 B 1 
ATOM 3311 C CB  . GLU B 2 311 ? -2.334  0.625   -1.147   1.00 87.19 311 B 1 
ATOM 3312 C CG  . GLU B 2 311 ? -2.440  1.708   -2.226   1.00 80.89 311 B 1 
ATOM 3313 C CD  . GLU B 2 311 ? -1.619  2.929   -1.839   1.00 76.77 311 B 1 
ATOM 3314 O OE1 . GLU B 2 311 ? -1.049  3.551   -2.752   1.00 67.90 311 B 1 
ATOM 3315 O OE2 . GLU B 2 311 ? -1.431  3.213   -0.644   1.00 70.05 311 B 1 
ATOM 3316 N N   . VAL B 2 312 ? -2.902  -1.037  -3.924   1.00 91.45 312 B 1 
ATOM 3317 C CA  . VAL B 2 312 ? -2.330  -1.556  -5.159   1.00 91.49 312 B 1 
ATOM 3318 C C   . VAL B 2 312 ? -2.003  -0.425  -6.099   1.00 91.94 312 B 1 
ATOM 3319 O O   . VAL B 2 312 ? -2.748  0.540   -6.214   1.00 90.33 312 B 1 
ATOM 3320 C CB  . VAL B 2 312 ? -3.246  -2.584  -5.839   1.00 89.47 312 B 1 
ATOM 3321 C CG1 . VAL B 2 312 ? -3.126  -3.920  -5.123   1.00 79.13 312 B 1 
ATOM 3322 C CG2 . VAL B 2 312 ? -4.719  -2.178  -5.882   1.00 80.24 312 B 1 
ATOM 3323 N N   . ASN B 2 313 ? -0.877  -0.544  -6.785   1.00 91.92 313 B 1 
ATOM 3324 C CA  . ASN B 2 313 ? -0.420  0.439   -7.745   1.00 91.84 313 B 1 
ATOM 3325 C C   . ASN B 2 313 ? -0.062  -0.268  -9.054   1.00 92.38 313 B 1 
ATOM 3326 O O   . ASN B 2 313 ? 0.578   -1.313  -9.044   1.00 90.93 313 B 1 
ATOM 3327 C CB  . ASN B 2 313 ? 0.778   1.202   -7.164   1.00 90.37 313 B 1 
ATOM 3328 C CG  . ASN B 2 313 ? 0.465   1.888   -5.841   1.00 89.18 313 B 1 
ATOM 3329 O OD1 . ASN B 2 313 ? -0.127  2.942   -5.783   1.00 80.36 313 B 1 
ATOM 3330 N ND2 . ASN B 2 313 ? 0.874   1.310   -4.733   1.00 79.71 313 B 1 
ATOM 3331 N N   . LEU B 2 314 ? -0.460  0.327   -10.161  1.00 92.25 314 B 1 
ATOM 3332 C CA  . LEU B 2 314 ? -0.126  -0.140  -11.497  1.00 93.02 314 B 1 
ATOM 3333 C C   . LEU B 2 314 ? 0.636   0.961   -12.230  1.00 93.25 314 B 1 
ATOM 3334 O O   . LEU B 2 314 ? 0.125   2.061   -12.418  1.00 91.40 314 B 1 
ATOM 3335 C CB  . LEU B 2 314 ? -1.411  -0.537  -12.236  1.00 93.06 314 B 1 
ATOM 3336 C CG  . LEU B 2 314 ? -1.182  -0.985  -13.698  1.00 93.56 314 B 1 
ATOM 3337 C CD1 . LEU B 2 314 ? -0.292  -2.223  -13.792  1.00 89.60 314 B 1 
ATOM 3338 C CD2 . LEU B 2 314 ? -2.529  -1.303  -14.356  1.00 89.57 314 B 1 
ATOM 3339 N N   . VAL B 2 315 ? 1.839   0.625   -12.672  1.00 92.79 315 B 1 
ATOM 3340 C CA  . VAL B 2 315 ? 2.655   1.460   -13.543  1.00 92.59 315 B 1 
ATOM 3341 C C   . VAL B 2 315 ? 2.705   0.801   -14.912  1.00 92.91 315 B 1 
ATOM 3342 O O   . VAL B 2 315 ? 3.037   -0.371  -15.024  1.00 91.87 315 B 1 
ATOM 3343 C CB  . VAL B 2 315 ? 4.058   1.671   -12.959  1.00 91.54 315 B 1 
ATOM 3344 C CG1 . VAL B 2 315 ? 4.963   2.471   -13.895  1.00 86.58 315 B 1 
ATOM 3345 C CG2 . VAL B 2 315 ? 3.983   2.430   -11.627  1.00 87.43 315 B 1 
ATOM 3346 N N   . VAL B 2 316 ? 2.364   1.566   -15.942  1.00 92.53 316 B 1 
ATOM 3347 C CA  . VAL B 2 316 ? 2.352   1.102   -17.329  1.00 92.74 316 B 1 
ATOM 3348 C C   . VAL B 2 316 ? 3.379   1.897   -18.121  1.00 92.46 316 B 1 
ATOM 3349 O O   . VAL B 2 316 ? 3.388   3.122   -18.066  1.00 91.13 316 B 1 
ATOM 3350 C CB  . VAL B 2 316 ? 0.952   1.210   -17.964  1.00 92.28 316 B 1 
ATOM 3351 C CG1 . VAL B 2 316 ? 0.947   0.656   -19.388  1.00 86.13 316 B 1 
ATOM 3352 C CG2 . VAL B 2 316 ? -0.080  0.421   -17.152  1.00 87.24 316 B 1 
ATOM 3353 N N   . MET B 2 317 ? 4.223   1.197   -18.860  1.00 92.32 317 B 1 
ATOM 3354 C CA  . MET B 2 317 ? 5.207   1.790   -19.759  1.00 92.20 317 B 1 
ATOM 3355 C C   . MET B 2 317 ? 4.843   1.490   -21.207  1.00 92.13 317 B 1 
ATOM 3356 O O   . MET B 2 317 ? 4.522   0.355   -21.555  1.00 91.19 317 B 1 
ATOM 3357 C CB  . MET B 2 317 ? 6.601   1.267   -19.420  1.00 91.09 317 B 1 
ATOM 3358 C CG  . MET B 2 317 ? 7.706   1.987   -20.196  1.00 88.93 317 B 1 
ATOM 3359 S SD  . MET B 2 317 ? 9.374   1.494   -19.678  1.00 88.46 317 B 1 
ATOM 3360 C CE  . MET B 2 317 ? 9.490   -0.126  -20.453  1.00 78.64 317 B 1 
ATOM 3361 N N   . ARG B 2 318 ? 4.916   2.513   -22.045  1.00 90.96 318 B 1 
ATOM 3362 C CA  . ARG B 2 318 ? 4.724   2.412   -23.495  1.00 90.40 318 B 1 
ATOM 3363 C C   . ARG B 2 318 ? 5.931   2.988   -24.199  1.00 89.87 318 B 1 
ATOM 3364 O O   . ARG B 2 318 ? 6.317   4.115   -23.941  1.00 87.77 318 B 1 
ATOM 3365 C CB  . ARG B 2 318 ? 3.437   3.129   -23.893  1.00 88.21 318 B 1 
ATOM 3366 C CG  . ARG B 2 318 ? 3.196   3.088   -25.407  1.00 84.35 318 B 1 
ATOM 3367 C CD  . ARG B 2 318 ? 1.846   3.724   -25.774  1.00 83.22 318 B 1 
ATOM 3368 N NE  . ARG B 2 318 ? 1.866   5.185   -25.596  1.00 75.18 318 B 1 
ATOM 3369 C CZ  . ARG B 2 318 ? 0.862   6.015   -25.843  1.00 70.96 318 B 1 
ATOM 3370 N NH1 . ARG B 2 318 ? -0.302  5.574   -26.237  1.00 65.94 318 B 1 
ATOM 3371 N NH2 . ARG B 2 318 ? 1.030   7.288   -25.713  1.00 61.64 318 B 1 
ATOM 3372 N N   . ALA B 2 319 ? 6.477   2.218   -25.111  1.00 89.49 319 B 1 
ATOM 3373 C CA  . ALA B 2 319 ? 7.526   2.682   -25.989  1.00 88.62 319 B 1 
ATOM 3374 C C   . ALA B 2 319 ? 6.995   2.655   -27.432  1.00 88.84 319 B 1 
ATOM 3375 O O   . ALA B 2 319 ? 6.504   1.640   -27.901  1.00 86.21 319 B 1 
ATOM 3376 C CB  . ALA B 2 319 ? 8.769   1.828   -25.721  1.00 86.79 319 B 1 
ATOM 3377 N N   . THR B 2 320 ? 7.051   3.802   -28.123  1.00 87.67 320 B 1 
ATOM 3378 C CA  . THR B 2 320 ? 6.491   3.973   -29.464  1.00 86.63 320 B 1 
ATOM 3379 C C   . THR B 2 320 ? 7.443   4.765   -30.348  1.00 86.74 320 B 1 
ATOM 3380 O O   . THR B 2 320 ? 8.081   5.717   -29.897  1.00 83.95 320 B 1 
ATOM 3381 C CB  . THR B 2 320 ? 5.122   4.668   -29.445  1.00 83.93 320 B 1 
ATOM 3382 O OG1 . THR B 2 320 ? 5.153   5.864   -28.708  1.00 72.89 320 B 1 
ATOM 3383 C CG2 . THR B 2 320 ? 4.038   3.785   -28.849  1.00 72.40 320 B 1 
ATOM 3384 N N   . GLN B 2 321 ? 7.497   4.403   -31.615  1.00 84.97 321 B 1 
ATOM 3385 C CA  . GLN B 2 321 ? 8.150   5.201   -32.635  1.00 83.47 321 B 1 
ATOM 3386 C C   . GLN B 2 321 ? 7.074   5.871   -33.492  1.00 81.54 321 B 1 
ATOM 3387 O O   . GLN B 2 321 ? 6.317   5.195   -34.184  1.00 77.85 321 B 1 
ATOM 3388 C CB  . GLN B 2 321 ? 9.097   4.324   -33.465  1.00 81.59 321 B 1 
ATOM 3389 C CG  . GLN B 2 321 ? 9.902   5.175   -34.463  1.00 78.24 321 B 1 
ATOM 3390 C CD  . GLN B 2 321 ? 10.818  4.348   -35.366  1.00 76.36 321 B 1 
ATOM 3391 O OE1 . GLN B 2 321 ? 10.935  3.141   -35.257  1.00 70.58 321 B 1 
ATOM 3392 N NE2 . GLN B 2 321 ? 11.489  4.981   -36.308  1.00 67.67 321 B 1 
ATOM 3393 N N   . LEU B 2 322 ? 7.040   7.196   -33.461  1.00 81.77 322 B 1 
ATOM 3394 C CA  . LEU B 2 322 ? 6.161   7.997   -34.308  1.00 79.53 322 B 1 
ATOM 3395 C C   . LEU B 2 322 ? 7.020   8.769   -35.312  1.00 79.14 322 B 1 
ATOM 3396 O O   . LEU B 2 322 ? 7.704   9.722   -34.947  1.00 75.34 322 B 1 
ATOM 3397 C CB  . LEU B 2 322 ? 5.290   8.919   -33.433  1.00 76.39 322 B 1 
ATOM 3398 C CG  . LEU B 2 322 ? 3.893   9.125   -34.059  1.00 67.05 322 B 1 
ATOM 3399 C CD1 . LEU B 2 322 ? 2.915   8.077   -33.536  1.00 60.11 322 B 1 
ATOM 3400 C CD2 . LEU B 2 322 ? 3.348   10.506  -33.735  1.00 59.91 322 B 1 
ATOM 3401 N N   . GLN B 2 323 ? 7.006   8.347   -36.565  1.00 80.67 323 B 1 
ATOM 3402 C CA  . GLN B 2 323 ? 7.847   8.879   -37.636  1.00 79.75 323 B 1 
ATOM 3403 C C   . GLN B 2 323 ? 9.339   8.884   -37.238  1.00 79.06 323 B 1 
ATOM 3404 O O   . GLN B 2 323 ? 9.954   7.823   -37.131  1.00 72.37 323 B 1 
ATOM 3405 C CB  . GLN B 2 323 ? 7.354   10.273  -38.078  1.00 75.78 323 B 1 
ATOM 3406 C CG  . GLN B 2 323 ? 5.900   10.304  -38.584  1.00 69.19 323 B 1 
ATOM 3407 C CD  . GLN B 2 323 ? 5.466   11.726  -38.964  1.00 62.45 323 B 1 
ATOM 3408 O OE1 . GLN B 2 323 ? 6.163   12.696  -38.736  1.00 55.68 323 B 1 
ATOM 3409 N NE2 . GLN B 2 323 ? 4.311   11.894  -39.543  1.00 53.70 323 B 1 
ATOM 3410 N N   . LYS B 2 324 ? 9.902   10.060  -36.993  1.00 80.73 324 B 1 
ATOM 3411 C CA  . LYS B 2 324 ? 11.310  10.280  -36.628  1.00 81.40 324 B 1 
ATOM 3412 C C   . LYS B 2 324 ? 11.523  10.474  -35.119  1.00 83.82 324 B 1 
ATOM 3413 O O   . LYS B 2 324 ? 12.624  10.815  -34.710  1.00 78.26 324 B 1 
ATOM 3414 C CB  . LYS B 2 324 ? 11.872  11.468  -37.415  1.00 76.41 324 B 1 
ATOM 3415 C CG  . LYS B 2 324 ? 11.926  11.201  -38.925  1.00 70.27 324 B 1 
ATOM 3416 C CD  . LYS B 2 324 ? 12.638  12.349  -39.632  1.00 63.36 324 B 1 
ATOM 3417 C CE  . LYS B 2 324 ? 12.732  12.067  -41.138  1.00 56.05 324 B 1 
ATOM 3418 N NZ  . LYS B 2 324 ? 13.497  13.121  -41.848  1.00 48.45 324 B 1 
ATOM 3419 N N   . ASN B 2 325 ? 10.487  10.276  -34.300  1.00 82.73 325 B 1 
ATOM 3420 C CA  . ASN B 2 325 ? 10.561  10.434  -32.856  1.00 82.70 325 B 1 
ATOM 3421 C C   . ASN B 2 325 ? 10.353  9.087   -32.179  1.00 83.90 325 B 1 
ATOM 3422 O O   . ASN B 2 325 ? 9.278   8.490   -32.282  1.00 81.20 325 B 1 
ATOM 3423 C CB  . ASN B 2 325 ? 9.543   11.487  -32.383  1.00 78.84 325 B 1 
ATOM 3424 C CG  . ASN B 2 325 ? 9.920   12.891  -32.794  1.00 68.75 325 B 1 
ATOM 3425 O OD1 . ASN B 2 325 ? 10.993  13.170  -33.290  1.00 59.78 325 B 1 
ATOM 3426 N ND2 . ASN B 2 325 ? 9.042   13.843  -32.581  1.00 59.51 325 B 1 
ATOM 3427 N N   . LEU B 2 326 ? 11.360  8.641   -31.458  1.00 84.31 326 B 1 
ATOM 3428 C CA  . LEU B 2 326 ? 11.239  7.524   -30.529  1.00 84.95 326 B 1 
ATOM 3429 C C   . LEU B 2 326 ? 10.868  8.087   -29.162  1.00 85.46 326 B 1 
ATOM 3430 O O   . LEU B 2 326 ? 11.636  8.858   -28.588  1.00 82.85 326 B 1 
ATOM 3431 C CB  . LEU B 2 326 ? 12.568  6.752   -30.508  1.00 83.59 326 B 1 
ATOM 3432 C CG  . LEU B 2 326 ? 12.558  5.544   -29.565  1.00 81.92 326 B 1 
ATOM 3433 C CD1 . LEU B 2 326 ? 11.598  4.464   -30.055  1.00 75.06 326 B 1 
ATOM 3434 C CD2 . LEU B 2 326 ? 13.961  4.938   -29.495  1.00 76.52 326 B 1 
ATOM 3435 N N   . THR B 2 327 ? 9.701   7.712   -28.642  1.00 87.06 327 B 1 
ATOM 3436 C CA  . THR B 2 327 ? 9.184   8.195   -27.367  1.00 86.54 327 B 1 
ATOM 3437 C C   . THR B 2 327 ? 8.946   7.014   -26.430  1.00 86.77 327 B 1 
ATOM 3438 O O   . THR B 2 327 ? 8.394   6.002   -26.840  1.00 85.15 327 B 1 
ATOM 3439 C CB  . THR B 2 327 ? 7.890   9.004   -27.549  1.00 83.96 327 B 1 
ATOM 3440 O OG1 . THR B 2 327 ? 8.069   9.979   -28.553  1.00 72.11 327 B 1 
ATOM 3441 C CG2 . THR B 2 327 ? 7.492   9.750   -26.281  1.00 71.55 327 B 1 
ATOM 3442 N N   . CYS B 2 328 ? 9.374   7.170   -25.190  1.00 87.03 328 B 1 
ATOM 3443 C CA  . CYS B 2 328 ? 9.041   6.244   -24.123  1.00 86.88 328 B 1 
ATOM 3444 C C   . CYS B 2 328 ? 8.345   7.006   -23.000  1.00 87.48 328 B 1 
ATOM 3445 O O   . CYS B 2 328 ? 8.852   8.010   -22.512  1.00 84.91 328 B 1 
ATOM 3446 C CB  . CYS B 2 328 ? 10.302  5.522   -23.658  1.00 85.12 328 B 1 
ATOM 3447 S SG  . CYS B 2 328 ? 9.926   4.131   -22.564  1.00 80.17 328 B 1 
ATOM 3448 N N   . GLU B 2 329 ? 7.164   6.527   -22.622  1.00 87.98 329 B 1 
ATOM 3449 C CA  . GLU B 2 329 ? 6.281   7.161   -21.660  1.00 88.21 329 B 1 
ATOM 3450 C C   . GLU B 2 329 ? 5.907   6.171   -20.557  1.00 89.09 329 B 1 
ATOM 3451 O O   . GLU B 2 329 ? 5.714   4.980   -20.808  1.00 87.69 329 B 1 
ATOM 3452 C CB  . GLU B 2 329 ? 5.013   7.680   -22.349  1.00 85.04 329 B 1 
ATOM 3453 C CG  . GLU B 2 329 ? 5.283   8.740   -23.436  1.00 76.83 329 B 1 
ATOM 3454 C CD  . GLU B 2 329 ? 3.980   9.193   -24.134  1.00 76.14 329 B 1 
ATOM 3455 O OE1 . GLU B 2 329 ? 3.839   10.404  -24.400  1.00 66.41 329 B 1 
ATOM 3456 O OE2 . GLU B 2 329 ? 3.116   8.326   -24.412  1.00 68.28 329 B 1 
ATOM 3457 N N   . VAL B 2 330 ? 5.780   6.681   -19.341  1.00 88.97 330 B 1 
ATOM 3458 C CA  . VAL B 2 330 ? 5.364   5.914   -18.164  1.00 89.26 330 B 1 
ATOM 3459 C C   . VAL B 2 330 ? 4.179   6.604   -17.508  1.00 88.40 330 B 1 
ATOM 3460 O O   . VAL B 2 330 ? 4.207   7.813   -17.262  1.00 85.57 330 B 1 
ATOM 3461 C CB  . VAL B 2 330 ? 6.520   5.734   -17.173  1.00 88.13 330 B 1 
ATOM 3462 C CG1 . VAL B 2 330 ? 6.084   4.985   -15.917  1.00 78.90 330 B 1 
ATOM 3463 C CG2 . VAL B 2 330 ? 7.654   4.923   -17.800  1.00 79.97 330 B 1 
ATOM 3464 N N   . TRP B 2 331 ? 3.158   5.827   -17.182  1.00 90.57 331 B 1 
ATOM 3465 C CA  . TRP B 2 331 ? 1.998   6.262   -16.430  1.00 89.57 331 B 1 
ATOM 3466 C C   . TRP B 2 331 ? 1.849   5.468   -15.140  1.00 89.97 331 B 1 
ATOM 3467 O O   . TRP B 2 331 ? 2.323   4.346   -15.016  1.00 87.38 331 B 1 
ATOM 3468 C CB  . TRP B 2 331 ? 0.731   6.139   -17.277  1.00 87.70 331 B 1 
ATOM 3469 C CG  . TRP B 2 331 ? 0.787   6.913   -18.548  1.00 86.83 331 B 1 
ATOM 3470 C CD1 . TRP B 2 331 ? 0.454   8.210   -18.712  1.00 76.66 331 B 1 
ATOM 3471 C CD2 . TRP B 2 331 ? 1.215   6.437   -19.847  1.00 82.14 331 B 1 
ATOM 3472 N NE1 . TRP B 2 331 ? 0.635   8.569   -20.032  1.00 75.17 331 B 1 
ATOM 3473 C CE2 . TRP B 2 331 ? 1.102   7.514   -20.768  1.00 78.90 331 B 1 
ATOM 3474 C CE3 . TRP B 2 331 ? 1.677   5.196   -20.329  1.00 75.49 331 B 1 
ATOM 3475 C CZ2 . TRP B 2 331 ? 1.418   7.361   -22.131  1.00 75.48 331 B 1 
ATOM 3476 C CZ3 . TRP B 2 331 ? 1.998   5.052   -21.684  1.00 68.41 331 B 1 
ATOM 3477 C CH2 . TRP B 2 331 ? 1.870   6.115   -22.577  1.00 70.12 331 B 1 
ATOM 3478 N N   . GLY B 2 332 ? 1.162   6.069   -14.177  1.00 88.84 332 B 1 
ATOM 3479 C CA  . GLY B 2 332 ? 0.963   5.508   -12.849  1.00 88.11 332 B 1 
ATOM 3480 C C   . GLY B 2 332 ? 1.840   6.161   -11.780  1.00 88.10 332 B 1 
ATOM 3481 O O   . GLY B 2 332 ? 2.638   7.048   -12.073  1.00 84.16 332 B 1 
ATOM 3482 N N   . PRO B 2 333 ? 1.681   5.735   -10.518  1.00 88.39 333 B 1 
ATOM 3483 C CA  . PRO B 2 333 ? 2.384   6.339   -9.400   1.00 86.44 333 B 1 
ATOM 3484 C C   . PRO B 2 333 ? 3.876   6.002   -9.449   1.00 85.23 333 B 1 
ATOM 3485 O O   . PRO B 2 333 ? 4.301   4.921   -9.046   1.00 79.85 333 B 1 
ATOM 3486 C CB  . PRO B 2 333 ? 1.674   5.802   -8.159   1.00 84.02 333 B 1 
ATOM 3487 C CG  . PRO B 2 333 ? 1.142   4.444   -8.615   1.00 82.51 333 B 1 
ATOM 3488 C CD  . PRO B 2 333 ? 0.792   4.686   -10.078  1.00 86.06 333 B 1 
ATOM 3489 N N   . THR B 2 334 ? 4.670   6.942   -9.920   1.00 84.73 334 B 1 
ATOM 3490 C CA  . THR B 2 334 ? 6.120   6.797   -9.989   1.00 82.81 334 B 1 
ATOM 3491 C C   . THR B 2 334 ? 6.800   7.546   -8.854   1.00 83.13 334 B 1 
ATOM 3492 O O   . THR B 2 334 ? 6.411   8.650   -8.485   1.00 78.78 334 B 1 
ATOM 3493 C CB  . THR B 2 334 ? 6.684   7.226   -11.348  1.00 79.20 334 B 1 
ATOM 3494 O OG1 . THR B 2 334 ? 6.345   8.556   -11.655  1.00 73.22 334 B 1 
ATOM 3495 C CG2 . THR B 2 334 ? 6.192   6.331   -12.473  1.00 71.46 334 B 1 
ATOM 3496 N N   . SER B 2 335 ? 7.847   6.940   -8.308   1.00 82.78 335 B 1 
ATOM 3497 C CA  . SER B 2 335 ? 8.747   7.612   -7.381   1.00 81.54 335 B 1 
ATOM 3498 C C   . SER B 2 335 ? 9.545   8.696   -8.108   1.00 82.58 335 B 1 
ATOM 3499 O O   . SER B 2 335 ? 10.018  8.441   -9.215   1.00 79.69 335 B 1 
ATOM 3500 C CB  . SER B 2 335 ? 9.686   6.574   -6.767   1.00 76.73 335 B 1 
ATOM 3501 O OG  . SER B 2 335 ? 10.751  7.167   -6.051   1.00 69.52 335 B 1 
ATOM 3502 N N   . PRO B 2 336 ? 9.825   9.852   -7.480   1.00 80.31 336 B 1 
ATOM 3503 C CA  . PRO B 2 336 ? 10.760  10.843  -8.033   1.00 79.76 336 B 1 
ATOM 3504 C C   . PRO B 2 336 ? 12.182  10.313  -8.261   1.00 81.01 336 B 1 
ATOM 3505 O O   . PRO B 2 336 ? 12.996  10.972  -8.896   1.00 78.06 336 B 1 
ATOM 3506 C CB  . PRO B 2 336 ? 10.781  11.986  -7.015   1.00 77.42 336 B 1 
ATOM 3507 C CG  . PRO B 2 336 ? 9.474   11.839  -6.245   1.00 75.14 336 B 1 
ATOM 3508 C CD  . PRO B 2 336 ? 9.223   10.336  -6.261   1.00 76.69 336 B 1 
ATOM 3509 N N   . LYS B 2 337 ? 12.514  9.153   -7.707   1.00 82.24 337 B 1 
ATOM 3510 C CA  . LYS B 2 337 ? 13.799  8.482   -7.901   1.00 82.67 337 B 1 
ATOM 3511 C C   . LYS B 2 337 ? 13.842  7.609   -9.151   1.00 83.93 337 B 1 
ATOM 3512 O O   . LYS B 2 337 ? 14.944  7.224   -9.558   1.00 80.12 337 B 1 
ATOM 3513 C CB  . LYS B 2 337 ? 14.156  7.627   -6.680   1.00 78.79 337 B 1 
ATOM 3514 C CG  . LYS B 2 337 ? 14.356  8.448   -5.401   1.00 72.93 337 B 1 
ATOM 3515 C CD  . LYS B 2 337 ? 14.792  7.515   -4.273   1.00 66.76 337 B 1 
ATOM 3516 C CE  . LYS B 2 337 ? 15.057  8.268   -2.983   1.00 59.34 337 B 1 
ATOM 3517 N NZ  . LYS B 2 337 ? 15.521  7.340   -1.923   1.00 51.74 337 B 1 
ATOM 3518 N N   . LEU B 2 338 ? 12.690  7.286   -9.724   1.00 85.40 338 B 1 
ATOM 3519 C CA  . LEU B 2 338 ? 12.625  6.479   -10.929  1.00 85.02 338 B 1 
ATOM 3520 C C   . LEU B 2 338 ? 13.306  7.216   -12.076  1.00 86.79 338 B 1 
ATOM 3521 O O   . LEU B 2 338 ? 13.116  8.415   -12.266  1.00 85.32 338 B 1 
ATOM 3522 C CB  . LEU B 2 338 ? 11.178  6.119   -11.282  1.00 81.45 338 B 1 
ATOM 3523 C CG  . LEU B 2 338 ? 10.569  5.056   -10.343  1.00 72.97 338 B 1 
ATOM 3524 C CD1 . LEU B 2 338 ? 9.075   4.915   -10.571  1.00 66.46 338 B 1 
ATOM 3525 C CD2 . LEU B 2 338 ? 11.183  3.683   -10.571  1.00 65.89 338 B 1 
ATOM 3526 N N   . MET B 2 339 ? 14.096  6.481   -12.826  1.00 87.49 339 B 1 
ATOM 3527 C CA  . MET B 2 339 ? 14.844  6.984   -13.958  1.00 88.57 339 B 1 
ATOM 3528 C C   . MET B 2 339 ? 14.402  6.247   -15.210  1.00 89.78 339 B 1 
ATOM 3529 O O   . MET B 2 339 ? 14.401  5.015   -15.256  1.00 88.19 339 B 1 
ATOM 3530 C CB  . MET B 2 339 ? 16.338  6.859   -13.666  1.00 86.28 339 B 1 
ATOM 3531 C CG  . MET B 2 339 ? 17.194  7.670   -14.640  1.00 76.91 339 B 1 
ATOM 3532 S SD  . MET B 2 339 ? 18.727  8.330   -13.901  1.00 73.90 339 B 1 
ATOM 3533 C CE  . MET B 2 339 ? 19.561  6.792   -13.436  1.00 61.26 339 B 1 
ATOM 3534 N N   . LEU B 2 340 ? 14.019  7.009   -16.219  1.00 87.50 340 B 1 
ATOM 3535 C CA  . LEU B 2 340 ? 13.641  6.509   -17.521  1.00 88.15 340 B 1 
ATOM 3536 C C   . LEU B 2 340 ? 14.782  6.786   -18.494  1.00 88.58 340 B 1 
ATOM 3537 O O   . LEU B 2 340 ? 15.235  7.927   -18.621  1.00 86.64 340 B 1 
ATOM 3538 C CB  . LEU B 2 340 ? 12.316  7.166   -17.939  1.00 86.79 340 B 1 
ATOM 3539 C CG  . LEU B 2 340 ? 11.629  6.467   -19.129  1.00 85.11 340 B 1 
ATOM 3540 C CD1 . LEU B 2 340 ? 11.130  5.074   -18.762  1.00 79.36 340 B 1 
ATOM 3541 C CD2 . LEU B 2 340 ? 10.415  7.291   -19.555  1.00 79.88 340 B 1 
ATOM 3542 N N   . SER B 2 341 ? 15.266  5.749   -19.167  1.00 89.89 341 B 1 
ATOM 3543 C CA  . SER B 2 341 ? 16.388  5.853   -20.089  1.00 89.49 341 B 1 
ATOM 3544 C C   . SER B 2 341 ? 16.095  5.188   -21.424  1.00 89.75 341 B 1 
ATOM 3545 O O   . SER B 2 341 ? 15.438  4.156   -21.488  1.00 88.00 341 B 1 
ATOM 3546 C CB  . SER B 2 341 ? 17.676  5.317   -19.447  1.00 87.13 341 B 1 
ATOM 3547 O OG  . SER B 2 341 ? 17.565  3.956   -19.091  1.00 73.85 341 B 1 
ATOM 3548 N N   . LEU B 2 342 ? 16.574  5.798   -22.492  1.00 87.85 342 B 1 
ATOM 3549 C CA  . LEU B 2 342 ? 16.577  5.258   -23.843  1.00 87.31 342 B 1 
ATOM 3550 C C   . LEU B 2 342 ? 18.013  5.018   -24.261  1.00 86.59 342 B 1 
ATOM 3551 O O   . LEU B 2 342 ? 18.829  5.952   -24.293  1.00 84.75 342 B 1 
ATOM 3552 C CB  . LEU B 2 342 ? 15.858  6.221   -24.802  1.00 86.36 342 B 1 
ATOM 3553 C CG  . LEU B 2 342 ? 14.329  6.043   -24.823  1.00 83.42 342 B 1 
ATOM 3554 C CD1 . LEU B 2 342 ? 13.665  7.220   -25.532  1.00 78.22 342 B 1 
ATOM 3555 C CD2 . LEU B 2 342 ? 13.928  4.767   -25.569  1.00 81.02 342 B 1 
ATOM 3556 N N   . LYS B 2 343 ? 18.336  3.784   -24.608  1.00 89.87 343 B 1 
ATOM 3557 C CA  . LYS B 2 343 ? 19.647  3.393   -25.097  1.00 89.20 343 B 1 
ATOM 3558 C C   . LYS B 2 343 ? 19.529  2.538   -26.352  1.00 88.94 343 B 1 
ATOM 3559 O O   . LYS B 2 343 ? 18.575  1.794   -26.504  1.00 87.11 343 B 1 
ATOM 3560 C CB  . LYS B 2 343 ? 20.478  2.713   -23.986  1.00 85.80 343 B 1 
ATOM 3561 C CG  . LYS B 2 343 ? 19.935  1.358   -23.521  1.00 78.61 343 B 1 
ATOM 3562 C CD  . LYS B 2 343 ? 20.918  0.658   -22.583  1.00 78.39 343 B 1 
ATOM 3563 C CE  . LYS B 2 343 ? 20.469  -0.779  -22.357  1.00 68.80 343 B 1 
ATOM 3564 N NZ  . LYS B 2 343 ? 21.532  -1.636  -21.777  1.00 63.24 343 B 1 
ATOM 3565 N N   . LEU B 2 344 ? 20.514  2.652   -27.237  1.00 87.52 344 B 1 
ATOM 3566 C CA  . LEU B 2 344 ? 20.713  1.668   -28.287  1.00 86.17 344 B 1 
ATOM 3567 C C   . LEU B 2 344 ? 21.311  0.404   -27.663  1.00 85.01 344 B 1 
ATOM 3568 O O   . LEU B 2 344 ? 22.030  0.476   -26.671  1.00 79.68 344 B 1 
ATOM 3569 C CB  . LEU B 2 344 ? 21.615  2.255   -29.385  1.00 83.10 344 B 1 
ATOM 3570 C CG  . LEU B 2 344 ? 21.203  1.778   -30.792  1.00 79.72 344 B 1 
ATOM 3571 C CD1 . LEU B 2 344 ? 20.107  2.667   -31.371  1.00 71.59 344 B 1 
ATOM 3572 C CD2 . LEU B 2 344 ? 22.378  1.857   -31.756  1.00 73.44 344 B 1 
ATOM 3573 N N   . GLU B 2 345 ? 21.011  -0.749  -28.232  1.00 84.47 345 B 1 
ATOM 3574 C CA  . GLU B 2 345 ? 21.638  -1.996  -27.811  1.00 82.40 345 B 1 
ATOM 3575 C C   . GLU B 2 345 ? 23.168  -1.882  -27.874  1.00 81.56 345 B 1 
ATOM 3576 O O   . GLU B 2 345 ? 23.730  -1.311  -28.812  1.00 74.63 345 B 1 
ATOM 3577 C CB  . GLU B 2 345 ? 21.094  -3.127  -28.689  1.00 77.64 345 B 1 
ATOM 3578 C CG  . GLU B 2 345 ? 21.445  -4.504  -28.132  1.00 69.32 345 B 1 
ATOM 3579 C CD  . GLU B 2 345 ? 20.761  -5.640  -28.916  1.00 64.49 345 B 1 
ATOM 3580 O OE1 . GLU B 2 345 ? 20.614  -6.730  -28.331  1.00 58.45 345 B 1 
ATOM 3581 O OE2 . GLU B 2 345 ? 20.383  -5.402  -30.086  1.00 61.35 345 B 1 
ATOM 3582 N N   . ASN B 2 346 ? 23.832  -2.381  -26.835  1.00 81.64 346 B 1 
ATOM 3583 C CA  . ASN B 2 346 ? 25.292  -2.331  -26.668  1.00 81.13 346 B 1 
ATOM 3584 C C   . ASN B 2 346 ? 25.926  -0.925  -26.666  1.00 81.45 346 B 1 
ATOM 3585 O O   . ASN B 2 346 ? 27.148  -0.811  -26.717  1.00 76.07 346 B 1 
ATOM 3586 C CB  . ASN B 2 346 ? 25.961  -3.304  -27.653  1.00 76.76 346 B 1 
ATOM 3587 C CG  . ASN B 2 346 ? 25.445  -4.717  -27.497  1.00 70.16 346 B 1 
ATOM 3588 O OD1 . ASN B 2 346 ? 25.041  -5.129  -26.428  1.00 61.36 346 B 1 
ATOM 3589 N ND2 . ASN B 2 346 ? 25.431  -5.488  -28.560  1.00 60.33 346 B 1 
ATOM 3590 N N   . LYS B 2 347 ? 25.129  0.141   -26.551  1.00 82.61 347 B 1 
ATOM 3591 C CA  . LYS B 2 347 ? 25.634  1.502   -26.371  1.00 82.64 347 B 1 
ATOM 3592 C C   . LYS B 2 347 ? 25.200  2.078   -25.025  1.00 82.58 347 B 1 
ATOM 3593 O O   . LYS B 2 347 ? 24.296  1.564   -24.363  1.00 76.78 347 B 1 
ATOM 3594 C CB  . LYS B 2 347 ? 25.215  2.403   -27.543  1.00 78.49 347 B 1 
ATOM 3595 C CG  . LYS B 2 347 ? 25.879  2.010   -28.884  1.00 75.00 347 B 1 
ATOM 3596 C CD  . LYS B 2 347 ? 25.598  3.082   -29.953  1.00 69.50 347 B 1 
ATOM 3597 C CE  . LYS B 2 347 ? 26.197  2.726   -31.316  1.00 62.57 347 B 1 
ATOM 3598 N NZ  . LYS B 2 347 ? 25.876  3.752   -32.345  1.00 55.77 347 B 1 
ATOM 3599 N N   . GLU B 2 348 ? 25.833  3.173   -24.629  1.00 81.96 348 B 1 
ATOM 3600 C CA  . GLU B 2 348 ? 25.422  3.939   -23.466  1.00 83.43 348 B 1 
ATOM 3601 C C   . GLU B 2 348 ? 24.059  4.607   -23.672  1.00 83.38 348 B 1 
ATOM 3602 O O   . GLU B 2 348 ? 23.566  4.776   -24.792  1.00 78.07 348 B 1 
ATOM 3603 C CB  . GLU B 2 348 ? 26.481  4.977   -23.093  1.00 78.57 348 B 1 
ATOM 3604 C CG  . GLU B 2 348 ? 27.791  4.322   -22.628  1.00 67.77 348 B 1 
ATOM 3605 C CD  . GLU B 2 348 ? 28.787  5.325   -22.047  1.00 61.20 348 B 1 
ATOM 3606 O OE1 . GLU B 2 348 ? 29.791  4.853   -21.467  1.00 52.50 348 B 1 
ATOM 3607 O OE2 . GLU B 2 348 ? 28.540  6.542   -22.166  1.00 56.22 348 B 1 
ATOM 3608 N N   . ALA B 2 349 ? 23.433  4.987   -22.570  1.00 81.32 349 B 1 
ATOM 3609 C CA  . ALA B 2 349 ? 22.152  5.644   -22.607  1.00 80.57 349 B 1 
ATOM 3610 C C   . ALA B 2 349 ? 22.260  7.016   -23.289  1.00 81.97 349 B 1 
ATOM 3611 O O   . ALA B 2 349 ? 22.906  7.920   -22.777  1.00 77.69 349 B 1 
ATOM 3612 C CB  . ALA B 2 349 ? 21.602  5.753   -21.178  1.00 75.55 349 B 1 
ATOM 3613 N N   . LYS B 2 350 ? 21.546  7.194   -24.393  1.00 81.91 350 B 1 
ATOM 3614 C CA  . LYS B 2 350 ? 21.499  8.467   -25.124  1.00 82.42 350 B 1 
ATOM 3615 C C   . LYS B 2 350 ? 20.725  9.533   -24.346  1.00 84.37 350 B 1 
ATOM 3616 O O   . LYS B 2 350 ? 21.090  10.700  -24.362  1.00 80.80 350 B 1 
ATOM 3617 C CB  . LYS B 2 350 ? 20.904  8.216   -26.519  1.00 78.51 350 B 1 
ATOM 3618 C CG  . LYS B 2 350 ? 21.095  9.404   -27.471  1.00 72.57 350 B 1 
ATOM 3619 C CD  . LYS B 2 350 ? 20.765  9.004   -28.914  1.00 67.85 350 B 1 
ATOM 3620 C CE  . LYS B 2 350 ? 21.109  10.100  -29.921  1.00 59.63 350 B 1 
ATOM 3621 N NZ  . LYS B 2 350 ? 21.106  9.598   -31.317  1.00 52.39 350 B 1 
ATOM 3622 N N   . VAL B 2 351 ? 19.665  9.107   -23.652  1.00 83.43 351 B 1 
ATOM 3623 C CA  . VAL B 2 351 ? 18.876  9.958   -22.766  1.00 84.45 351 B 1 
ATOM 3624 C C   . VAL B 2 351 ? 18.591  9.182   -21.487  1.00 85.36 351 B 1 
ATOM 3625 O O   . VAL B 2 351 ? 18.139  8.043   -21.547  1.00 82.99 351 B 1 
ATOM 3626 C CB  . VAL B 2 351 ? 17.565  10.424  -23.429  1.00 82.26 351 B 1 
ATOM 3627 C CG1 . VAL B 2 351 ? 16.761  11.351  -22.506  1.00 70.55 351 B 1 
ATOM 3628 C CG2 . VAL B 2 351 ? 17.837  11.198  -24.717  1.00 72.75 351 B 1 
ATOM 3629 N N   . SER B 2 352 ? 18.825  9.813   -20.326  1.00 86.11 352 B 1 
ATOM 3630 C CA  . SER B 2 352 ? 18.473  9.276   -19.022  1.00 85.24 352 B 1 
ATOM 3631 C C   . SER B 2 352 ? 17.998  10.423  -18.132  1.00 85.02 352 B 1 
ATOM 3632 O O   . SER B 2 352 ? 18.758  11.346  -17.857  1.00 81.81 352 B 1 
ATOM 3633 C CB  . SER B 2 352 ? 19.672  8.549   -18.412  1.00 82.64 352 B 1 
ATOM 3634 O OG  . SER B 2 352 ? 19.264  7.892   -17.234  1.00 73.08 352 B 1 
ATOM 3635 N N   . LYS B 2 353 ? 16.732  10.385  -17.738  1.00 84.69 353 B 1 
ATOM 3636 C CA  . LYS B 2 353 ? 16.100  11.454  -16.974  1.00 84.23 353 B 1 
ATOM 3637 C C   . LYS B 2 353 ? 15.139  10.903  -15.921  1.00 84.35 353 B 1 
ATOM 3638 O O   . LYS B 2 353 ? 14.588  9.817   -16.064  1.00 81.75 353 B 1 
ATOM 3639 C CB  . LYS B 2 353 ? 15.353  12.414  -17.913  1.00 81.07 353 B 1 
ATOM 3640 C CG  . LYS B 2 353 ? 16.264  13.210  -18.861  1.00 76.52 353 B 1 
ATOM 3641 C CD  . LYS B 2 353 ? 15.377  14.215  -19.605  1.00 71.85 353 B 1 
ATOM 3642 C CE  . LYS B 2 353 ? 16.090  15.156  -20.558  1.00 63.71 353 B 1 
ATOM 3643 N NZ  . LYS B 2 353 ? 15.087  16.112  -21.077  1.00 55.30 353 B 1 
ATOM 3644 N N   . ARG B 2 354 ? 14.905  11.700  -14.883  1.00 86.31 354 B 1 
ATOM 3645 C CA  . ARG B 2 354 ? 13.898  11.433  -13.845  1.00 85.38 354 B 1 
ATOM 3646 C C   . ARG B 2 354 ? 12.540  12.022  -14.234  1.00 84.65 354 B 1 
ATOM 3647 O O   . ARG B 2 354 ? 11.955  12.803  -13.487  1.00 80.00 354 B 1 
ATOM 3648 C CB  . ARG B 2 354 ? 14.384  11.923  -12.483  1.00 83.80 354 B 1 
ATOM 3649 C CG  . ARG B 2 354 ? 15.611  11.144  -12.002  1.00 79.72 354 B 1 
ATOM 3650 C CD  . ARG B 2 354 ? 16.001  11.630  -10.609  1.00 75.86 354 B 1 
ATOM 3651 N NE  . ARG B 2 354 ? 17.190  10.924  -10.122  1.00 69.50 354 B 1 
ATOM 3652 C CZ  . ARG B 2 354 ? 17.859  11.195  -9.012   1.00 62.18 354 B 1 
ATOM 3653 N NH1 . ARG B 2 354 ? 17.479  12.148  -8.210   1.00 57.54 354 B 1 
ATOM 3654 N NH2 . ARG B 2 354 ? 18.915  10.502  -8.714   1.00 55.90 354 B 1 
ATOM 3655 N N   . GLU B 2 355 ? 12.083  11.677  -15.407  1.00 81.96 355 B 1 
ATOM 3656 C CA  . GLU B 2 355 ? 10.845  12.164  -15.998  1.00 82.50 355 B 1 
ATOM 3657 C C   . GLU B 2 355 ? 9.983   10.966  -16.435  1.00 83.54 355 B 1 
ATOM 3658 O O   . GLU B 2 355 ? 10.486  9.862   -16.629  1.00 79.73 355 B 1 
ATOM 3659 C CB  . GLU B 2 355 ? 11.150  13.107  -17.175  1.00 78.50 355 B 1 
ATOM 3660 C CG  . GLU B 2 355 ? 11.725  14.460  -16.719  1.00 72.83 355 B 1 
ATOM 3661 C CD  . GLU B 2 355 ? 12.209  15.364  -17.865  1.00 67.69 355 B 1 
ATOM 3662 O OE1 . GLU B 2 355 ? 12.875  16.379  -17.562  1.00 58.91 355 B 1 
ATOM 3663 O OE2 . GLU B 2 355 ? 12.039  15.023  -19.051  1.00 60.53 355 B 1 
ATOM 3664 N N   . LYS B 2 356 ? 8.675   11.188  -16.587  1.00 84.70 356 B 1 
ATOM 3665 C CA  . LYS B 2 356 ? 7.742   10.149  -17.052  1.00 85.04 356 B 1 
ATOM 3666 C C   . LYS B 2 356 ? 7.714   9.992   -18.567  1.00 85.27 356 B 1 
ATOM 3667 O O   . LYS B 2 356 ? 7.070   9.077   -19.064  1.00 81.62 356 B 1 
ATOM 3668 C CB  . LYS B 2 356 ? 6.333   10.416  -16.520  1.00 82.31 356 B 1 
ATOM 3669 C CG  . LYS B 2 356 ? 6.191   10.112  -15.023  1.00 81.77 356 B 1 
ATOM 3670 C CD  . LYS B 2 356 ? 4.704   10.114  -14.671  1.00 78.78 356 B 1 
ATOM 3671 C CE  . LYS B 2 356 ? 4.453   9.671   -13.237  1.00 73.96 356 B 1 
ATOM 3672 N NZ  . LYS B 2 356 ? 3.012   9.522   -12.986  1.00 67.59 356 B 1 
ATOM 3673 N N   . ALA B 2 357 ? 8.366   10.877  -19.297  1.00 83.83 357 B 1 
ATOM 3674 C CA  . ALA B 2 357 ? 8.475   10.809  -20.739  1.00 84.61 357 B 1 
ATOM 3675 C C   . ALA B 2 357 ? 9.890   11.188  -21.170  1.00 85.41 357 B 1 
ATOM 3676 O O   . ALA B 2 357 ? 10.439  12.192  -20.723  1.00 82.31 357 B 1 
ATOM 3677 C CB  . ALA B 2 357 ? 7.408   11.709  -21.372  1.00 81.55 357 B 1 
ATOM 3678 N N   . VAL B 2 358 ? 10.464  10.376  -22.044  1.00 85.44 358 B 1 
ATOM 3679 C CA  . VAL B 2 358 ? 11.734  10.667  -22.713  1.00 85.68 358 B 1 
ATOM 3680 C C   . VAL B 2 358 ? 11.576  10.422  -24.201  1.00 85.96 358 B 1 
ATOM 3681 O O   . VAL B 2 358 ? 10.835  9.537   -24.628  1.00 83.49 358 B 1 
ATOM 3682 C CB  . VAL B 2 358 ? 12.920  9.865   -22.155  1.00 83.77 358 B 1 
ATOM 3683 C CG1 . VAL B 2 358 ? 13.222  10.282  -20.718  1.00 74.16 358 B 1 
ATOM 3684 C CG2 . VAL B 2 358 ? 12.707  8.360   -22.201  1.00 75.50 358 B 1 
ATOM 3685 N N   . TRP B 2 359 ? 12.265  11.219  -25.006  1.00 87.46 359 B 1 
ATOM 3686 C CA  . TRP B 2 359 ? 12.228  11.102  -26.451  1.00 86.12 359 B 1 
ATOM 3687 C C   . TRP B 2 359 ? 13.616  11.264  -27.050  1.00 86.44 359 B 1 
ATOM 3688 O O   . TRP B 2 359 ? 14.486  11.948  -26.514  1.00 83.43 359 B 1 
ATOM 3689 C CB  . TRP B 2 359 ? 11.223  12.104  -27.041  1.00 81.99 359 B 1 
ATOM 3690 C CG  . TRP B 2 359 ? 11.537  13.541  -26.754  1.00 76.45 359 B 1 
ATOM 3691 C CD1 . TRP B 2 359 ? 12.279  14.360  -27.535  1.00 68.15 359 B 1 
ATOM 3692 C CD2 . TRP B 2 359 ? 11.159  14.333  -25.587  1.00 71.57 359 B 1 
ATOM 3693 N NE1 . TRP B 2 359 ? 12.389  15.607  -26.929  1.00 60.65 359 B 1 
ATOM 3694 C CE2 . TRP B 2 359 ? 11.717  15.628  -25.732  1.00 64.36 359 B 1 
ATOM 3695 C CE3 . TRP B 2 359 ? 10.393  14.070  -24.432  1.00 60.12 359 B 1 
ATOM 3696 C CZ2 . TRP B 2 359 ? 11.531  16.640  -24.754  1.00 60.51 359 B 1 
ATOM 3697 C CZ3 . TRP B 2 359 ? 10.207  15.079  -23.457  1.00 58.65 359 B 1 
ATOM 3698 C CH2 . TRP B 2 359 ? 10.777  16.344  -23.619  1.00 58.18 359 B 1 
ATOM 3699 N N   . VAL B 2 360 ? 13.805  10.624  -28.205  1.00 84.41 360 B 1 
ATOM 3700 C CA  . VAL B 2 360 ? 14.982  10.762  -29.061  1.00 84.46 360 B 1 
ATOM 3701 C C   . VAL B 2 360 ? 14.505  11.165  -30.444  1.00 84.07 360 B 1 
ATOM 3702 O O   . VAL B 2 360 ? 13.691  10.475  -31.060  1.00 82.41 360 B 1 
ATOM 3703 C CB  . VAL B 2 360 ? 15.809  9.465   -29.087  1.00 82.63 360 B 1 
ATOM 3704 C CG1 . VAL B 2 360 ? 16.968  9.558   -30.080  1.00 74.99 360 B 1 
ATOM 3705 C CG2 . VAL B 2 360 ? 16.414  9.171   -27.708  1.00 76.54 360 B 1 
ATOM 3706 N N   . LEU B 2 361 ? 15.016  12.298  -30.914  1.00 84.28 361 B 1 
ATOM 3707 C CA  . LEU B 2 361 ? 14.771  12.787  -32.261  1.00 83.17 361 B 1 
ATOM 3708 C C   . LEU B 2 361 ? 15.736  12.110  -33.236  1.00 82.84 361 B 1 
ATOM 3709 O O   . LEU B 2 361 ? 16.931  12.007  -32.942  1.00 80.63 361 B 1 
ATOM 3710 C CB  . LEU B 2 361 ? 14.937  14.321  -32.299  1.00 80.49 361 B 1 
ATOM 3711 C CG  . LEU B 2 361 ? 13.822  15.004  -33.121  1.00 70.68 361 B 1 
ATOM 3712 C CD1 . LEU B 2 361 ? 12.725  15.517  -32.197  1.00 62.13 361 B 1 
ATOM 3713 C CD2 . LEU B 2 361 ? 14.364  16.181  -33.932  1.00 63.47 361 B 1 
ATOM 3714 N N   . ASN B 2 362 ? 15.240  11.690  -34.397  1.00 84.03 362 B 1 
ATOM 3715 C CA  . ASN B 2 362 ? 16.002  10.994  -35.432  1.00 84.22 362 B 1 
ATOM 3716 C C   . ASN B 2 362 ? 16.839  9.826   -34.863  1.00 84.45 362 B 1 
ATOM 3717 O O   . ASN B 2 362 ? 18.069  9.871   -34.921  1.00 80.50 362 B 1 
ATOM 3718 C CB  . ASN B 2 362 ? 16.854  12.009  -36.227  1.00 81.87 362 B 1 
ATOM 3719 C CG  . ASN B 2 362 ? 16.035  13.055  -36.949  1.00 77.41 362 B 1 
ATOM 3720 O OD1 . ASN B 2 362 ? 14.976  12.810  -37.497  1.00 68.63 362 B 1 
ATOM 3721 N ND2 . ASN B 2 362 ? 16.518  14.274  -36.995  1.00 67.61 362 B 1 
ATOM 3722 N N   . PRO B 2 363 ? 16.178  8.805   -34.266  1.00 85.66 363 B 1 
ATOM 3723 C CA  . PRO B 2 363 ? 16.895  7.676   -33.700  1.00 85.66 363 B 1 
ATOM 3724 C C   . PRO B 2 363 ? 17.667  6.926   -34.789  1.00 85.87 363 B 1 
ATOM 3725 O O   . PRO B 2 363 ? 17.146  6.694   -35.888  1.00 82.70 363 B 1 
ATOM 3726 C CB  . PRO B 2 363 ? 15.825  6.809   -33.039  1.00 83.30 363 B 1 
ATOM 3727 C CG  . PRO B 2 363 ? 14.572  7.110   -33.862  1.00 81.90 363 B 1 
ATOM 3728 C CD  . PRO B 2 363 ? 14.751  8.581   -34.222  1.00 85.11 363 B 1 
ATOM 3729 N N   . GLU B 2 364 ? 18.882  6.524   -34.467  1.00 85.82 364 B 1 
ATOM 3730 C CA  . GLU B 2 364 ? 19.681  5.644   -35.316  1.00 85.77 364 B 1 
ATOM 3731 C C   . GLU B 2 364 ? 18.965  4.302   -35.523  1.00 86.16 364 B 1 
ATOM 3732 O O   . GLU B 2 364 ? 18.242  3.827   -34.648  1.00 83.92 364 B 1 
ATOM 3733 C CB  . GLU B 2 364 ? 21.066  5.423   -34.678  1.00 83.09 364 B 1 
ATOM 3734 C CG  . GLU B 2 364 ? 21.936  6.690   -34.684  1.00 73.62 364 B 1 
ATOM 3735 C CD  . GLU B 2 364 ? 23.171  6.574   -33.747  1.00 71.16 364 B 1 
ATOM 3736 O OE1 . GLU B 2 364 ? 23.577  7.617   -33.201  1.00 62.17 364 B 1 
ATOM 3737 O OE2 . GLU B 2 364 ? 23.667  5.450   -33.530  1.00 64.12 364 B 1 
ATOM 3738 N N   . ALA B 2 365 ? 19.178  3.684   -36.672  1.00 86.78 365 B 1 
ATOM 3739 C CA  . ALA B 2 365 ? 18.638  2.357   -36.922  1.00 86.60 365 B 1 
ATOM 3740 C C   . ALA B 2 365 ? 19.260  1.335   -35.961  1.00 86.78 365 B 1 
ATOM 3741 O O   . ALA B 2 365 ? 20.457  1.369   -35.689  1.00 83.04 365 B 1 
ATOM 3742 C CB  . ALA B 2 365 ? 18.891  1.983   -38.386  1.00 84.27 365 B 1 
ATOM 3743 N N   . GLY B 2 366 ? 18.434  0.413   -35.464  1.00 86.62 366 B 1 
ATOM 3744 C CA  . GLY B 2 366 ? 18.869  -0.617  -34.539  1.00 86.85 366 B 1 
ATOM 3745 C C   . GLY B 2 366 ? 17.809  -0.970  -33.503  1.00 88.11 366 B 1 
ATOM 3746 O O   . GLY B 2 366 ? 16.674  -0.489  -33.549  1.00 85.82 366 B 1 
ATOM 3747 N N   . MET B 2 367 ? 18.182  -1.822  -32.550  1.00 87.30 367 B 1 
ATOM 3748 C CA  . MET B 2 367 ? 17.347  -2.158  -31.402  1.00 88.59 367 B 1 
ATOM 3749 C C   . MET B 2 367 ? 17.541  -1.116  -30.302  1.00 88.91 367 B 1 
ATOM 3750 O O   . MET B 2 367 ? 18.631  -0.962  -29.759  1.00 86.44 367 B 1 
ATOM 3751 C CB  . MET B 2 367 ? 17.685  -3.567  -30.902  1.00 86.49 367 B 1 
ATOM 3752 C CG  . MET B 2 367 ? 17.147  -4.660  -31.838  1.00 78.98 367 B 1 
ATOM 3753 S SD  . MET B 2 367 ? 15.333  -4.749  -31.990  1.00 75.53 367 B 1 
ATOM 3754 C CE  . MET B 2 367 ? 14.910  -5.323  -30.331  1.00 63.93 367 B 1 
ATOM 3755 N N   . TRP B 2 368 ? 16.480  -0.411  -29.990  1.00 89.32 368 B 1 
ATOM 3756 C CA  . TRP B 2 368 ? 16.445  0.526   -28.878  1.00 89.75 368 B 1 
ATOM 3757 C C   . TRP B 2 368 ? 15.780  -0.127  -27.678  1.00 89.90 368 B 1 
ATOM 3758 O O   . TRP B 2 368 ? 14.753  -0.788  -27.809  1.00 87.56 368 B 1 
ATOM 3759 C CB  . TRP B 2 368 ? 15.715  1.797   -29.286  1.00 89.28 368 B 1 
ATOM 3760 C CG  . TRP B 2 368 ? 16.527  2.704   -30.154  1.00 89.00 368 B 1 
ATOM 3761 C CD1 . TRP B 2 368 ? 16.720  2.554   -31.483  1.00 84.84 368 B 1 
ATOM 3762 C CD2 . TRP B 2 368 ? 17.273  3.896   -29.761  1.00 88.96 368 B 1 
ATOM 3763 N NE1 . TRP B 2 368 ? 17.539  3.574   -31.944  1.00 86.57 368 B 1 
ATOM 3764 C CE2 . TRP B 2 368 ? 17.900  4.417   -30.917  1.00 87.98 368 B 1 
ATOM 3765 C CE3 . TRP B 2 368 ? 17.479  4.568   -28.534  1.00 87.47 368 B 1 
ATOM 3766 C CZ2 . TRP B 2 368 ? 18.697  5.582   -30.872  1.00 87.44 368 B 1 
ATOM 3767 C CZ3 . TRP B 2 368 ? 18.280  5.729   -28.482  1.00 85.35 368 B 1 
ATOM 3768 C CH2 . TRP B 2 368 ? 18.883  6.221   -29.639  1.00 85.50 368 B 1 
ATOM 3769 N N   . GLN B 2 369 ? 16.340  0.103   -26.499  1.00 89.94 369 B 1 
ATOM 3770 C CA  . GLN B 2 369 ? 15.799  -0.334  -25.227  1.00 89.70 369 B 1 
ATOM 3771 C C   . GLN B 2 369 ? 15.339  0.883   -24.433  1.00 89.89 369 B 1 
ATOM 3772 O O   . GLN B 2 369 ? 16.133  1.798   -24.172  1.00 88.20 369 B 1 
ATOM 3773 C CB  . GLN B 2 369 ? 16.835  -1.155  -24.461  1.00 87.64 369 B 1 
ATOM 3774 C CG  . GLN B 2 369 ? 17.227  -2.447  -25.193  1.00 78.41 369 B 1 
ATOM 3775 C CD  . GLN B 2 369 ? 18.228  -3.280  -24.390  1.00 79.49 369 B 1 
ATOM 3776 O OE1 . GLN B 2 369 ? 19.093  -2.757  -23.706  1.00 72.24 369 B 1 
ATOM 3777 N NE2 . GLN B 2 369 ? 18.154  -4.587  -24.445  1.00 69.99 369 B 1 
ATOM 3778 N N   . CYS B 2 370 ? 14.063  0.872   -24.032  1.00 89.29 370 B 1 
ATOM 3779 C CA  . CYS B 2 370 ? 13.580  1.769   -22.992  1.00 89.39 370 B 1 
ATOM 3780 C C   . CYS B 2 370 ? 13.627  1.039   -21.649  1.00 90.02 370 B 1 
ATOM 3781 O O   . CYS B 2 370 ? 13.015  -0.018  -21.498  1.00 88.26 370 B 1 
ATOM 3782 C CB  . CYS B 2 370 ? 12.175  2.266   -23.315  1.00 87.76 370 B 1 
ATOM 3783 S SG  . CYS B 2 370 ? 11.647  3.478   -22.059  1.00 82.51 370 B 1 
ATOM 3784 N N   . LEU B 2 371 ? 14.334  1.620   -20.689  1.00 90.32 371 B 1 
ATOM 3785 C CA  . LEU B 2 371 ? 14.535  1.066   -19.363  1.00 90.34 371 B 1 
ATOM 3786 C C   . LEU B 2 371 ? 13.935  1.992   -18.313  1.00 90.43 371 B 1 
ATOM 3787 O O   . LEU B 2 371 ? 14.324  3.157   -18.206  1.00 89.31 371 B 1 
ATOM 3788 C CB  . LEU B 2 371 ? 16.035  0.852   -19.103  1.00 88.78 371 B 1 
ATOM 3789 C CG  . LEU B 2 371 ? 16.729  -0.130  -20.065  1.00 84.65 371 B 1 
ATOM 3790 C CD1 . LEU B 2 371 ? 18.230  -0.132  -19.770  1.00 78.94 371 B 1 
ATOM 3791 C CD2 . LEU B 2 371 ? 16.217  -1.556  -19.888  1.00 79.65 371 B 1 
ATOM 3792 N N   . LEU B 2 372 ? 13.022  1.450   -17.516  1.00 89.61 372 B 1 
ATOM 3793 C CA  . LEU B 2 372 ? 12.583  2.065   -16.274  1.00 89.66 372 B 1 
ATOM 3794 C C   . LEU B 2 372 ? 13.373  1.433   -15.121  1.00 89.34 372 B 1 
ATOM 3795 O O   . LEU B 2 372 ? 13.274  0.222   -14.912  1.00 87.98 372 B 1 
ATOM 3796 C CB  . LEU B 2 372 ? 11.075  1.869   -16.115  1.00 89.31 372 B 1 
ATOM 3797 C CG  . LEU B 2 372 ? 10.499  2.555   -14.857  1.00 89.36 372 B 1 
ATOM 3798 C CD1 . LEU B 2 372 ? 10.562  4.079   -14.973  1.00 83.57 372 B 1 
ATOM 3799 C CD2 . LEU B 2 372 ? 9.044   2.143   -14.665  1.00 83.68 372 B 1 
ATOM 3800 N N   . SER B 2 373 ? 14.102  2.248   -14.380  1.00 90.31 373 B 1 
ATOM 3801 C CA  . SER B 2 373 ? 14.917  1.777   -13.265  1.00 89.28 373 B 1 
ATOM 3802 C C   . SER B 2 373 ? 14.669  2.578   -11.991  1.00 88.76 373 B 1 
ATOM 3803 O O   . SER B 2 373 ? 14.369  3.769   -12.027  1.00 86.59 373 B 1 
ATOM 3804 C CB  . SER B 2 373 ? 16.407  1.757   -13.650  1.00 86.81 373 B 1 
ATOM 3805 O OG  . SER B 2 373 ? 16.873  3.052   -13.988  1.00 74.95 373 B 1 
ATOM 3806 N N   . ASP B 2 374 ? 14.798  1.916   -10.837  1.00 87.42 374 B 1 
ATOM 3807 C CA  . ASP B 2 374 ? 14.807  2.540   -9.517   1.00 85.45 374 B 1 
ATOM 3808 C C   . ASP B 2 374 ? 16.107  2.176   -8.810   1.00 84.65 374 B 1 
ATOM 3809 O O   . ASP B 2 374 ? 16.413  0.998   -8.613   1.00 79.66 374 B 1 
ATOM 3810 C CB  . ASP B 2 374 ? 13.587  2.128   -8.693   1.00 81.87 374 B 1 
ATOM 3811 C CG  . ASP B 2 374 ? 13.468  2.908   -7.366   1.00 80.59 374 B 1 
ATOM 3812 O OD1 . ASP B 2 374 ? 14.264  3.842   -7.124   1.00 73.93 374 B 1 
ATOM 3813 O OD2 . ASP B 2 374 ? 12.561  2.580   -6.561   1.00 74.51 374 B 1 
ATOM 3814 N N   . SER B 2 375 ? 16.886  3.196   -8.440   1.00 84.76 375 B 1 
ATOM 3815 C CA  . SER B 2 375 ? 18.140  3.011   -7.718   1.00 84.39 375 B 1 
ATOM 3816 C C   . SER B 2 375 ? 19.120  2.001   -8.365   1.00 84.54 375 B 1 
ATOM 3817 O O   . SER B 2 375 ? 19.829  1.285   -7.660   1.00 78.09 375 B 1 
ATOM 3818 C CB  . SER B 2 375 ? 17.857  2.674   -6.239   1.00 81.40 375 B 1 
ATOM 3819 O OG  . SER B 2 375 ? 16.966  3.634   -5.675   1.00 73.85 375 B 1 
ATOM 3820 N N   . GLY B 2 376 ? 19.128  1.941   -9.686   1.00 83.38 376 B 1 
ATOM 3821 C CA  . GLY B 2 376 ? 19.966  1.022   -10.471  1.00 83.40 376 B 1 
ATOM 3822 C C   . GLY B 2 376 ? 19.322  -0.336  -10.791  1.00 85.26 376 B 1 
ATOM 3823 O O   . GLY B 2 376 ? 19.810  -1.033  -11.671  1.00 81.06 376 B 1 
ATOM 3824 N N   . GLN B 2 377 ? 18.217  -0.698  -10.158  1.00 83.97 377 B 1 
ATOM 3825 C CA  . GLN B 2 377 ? 17.473  -1.909  -10.479  1.00 85.90 377 B 1 
ATOM 3826 C C   . GLN B 2 377 ? 16.500  -1.641  -11.631  1.00 86.97 377 B 1 
ATOM 3827 O O   . GLN B 2 377 ? 15.643  -0.768  -11.529  1.00 85.22 377 B 1 
ATOM 3828 C CB  . GLN B 2 377 ? 16.762  -2.427  -9.229   1.00 83.11 377 B 1 
ATOM 3829 C CG  . GLN B 2 377 ? 16.098  -3.788  -9.485   1.00 73.51 377 B 1 
ATOM 3830 C CD  . GLN B 2 377 ? 15.416  -4.377  -8.244   1.00 68.95 377 B 1 
ATOM 3831 O OE1 . GLN B 2 377 ? 15.347  -3.783  -7.189   1.00 59.94 377 B 1 
ATOM 3832 N NE2 . GLN B 2 377 ? 14.890  -5.578  -8.346   1.00 58.63 377 B 1 
ATOM 3833 N N   . VAL B 2 378 ? 16.600  -2.420  -12.704  1.00 87.55 378 B 1 
ATOM 3834 C CA  . VAL B 2 378 ? 15.670  -2.342  -13.836  1.00 87.50 378 B 1 
ATOM 3835 C C   . VAL B 2 378 ? 14.332  -2.977  -13.432  1.00 87.88 378 B 1 
ATOM 3836 O O   . VAL B 2 378 ? 14.278  -4.124  -13.007  1.00 85.74 378 B 1 
ATOM 3837 C CB  . VAL B 2 378 ? 16.245  -3.016  -15.093  1.00 85.17 378 B 1 
ATOM 3838 C CG1 . VAL B 2 378 ? 15.281  -2.910  -16.280  1.00 78.73 378 B 1 
ATOM 3839 C CG2 . VAL B 2 378 ? 17.563  -2.339  -15.509  1.00 80.10 378 B 1 
ATOM 3840 N N   . LEU B 2 379 ? 13.243  -2.211  -13.562  1.00 89.23 379 B 1 
ATOM 3841 C CA  . LEU B 2 379 ? 11.878  -2.635  -13.258  1.00 88.01 379 B 1 
ATOM 3842 C C   . LEU B 2 379 ? 11.118  -3.052  -14.521  1.00 88.65 379 B 1 
ATOM 3843 O O   . LEU B 2 379 ? 10.325  -3.985  -14.491  1.00 86.62 379 B 1 
ATOM 3844 C CB  . LEU B 2 379 ? 11.138  -1.472  -12.575  1.00 86.70 379 B 1 
ATOM 3845 C CG  . LEU B 2 379 ? 11.735  -1.015  -11.233  1.00 85.28 379 B 1 
ATOM 3846 C CD1 . LEU B 2 379 ? 11.001  0.243   -10.769  1.00 80.05 379 B 1 
ATOM 3847 C CD2 . LEU B 2 379 ? 11.593  -2.088  -10.153  1.00 80.68 379 B 1 
ATOM 3848 N N   . LEU B 2 380 ? 11.344  -2.331  -15.611  1.00 89.09 380 B 1 
ATOM 3849 C CA  . LEU B 2 380 ? 10.732  -2.584  -16.908  1.00 88.97 380 B 1 
ATOM 3850 C C   . LEU B 2 380 ? 11.740  -2.355  -18.021  1.00 89.87 380 B 1 
ATOM 3851 O O   . LEU B 2 380 ? 12.477  -1.373  -18.007  1.00 88.95 380 B 1 
ATOM 3852 C CB  . LEU B 2 380 ? 9.515   -1.671  -17.126  1.00 87.05 380 B 1 
ATOM 3853 C CG  . LEU B 2 380 ? 8.241   -2.070  -16.374  1.00 85.01 380 B 1 
ATOM 3854 C CD1 . LEU B 2 380 ? 7.198   -0.969  -16.536  1.00 80.84 380 B 1 
ATOM 3855 C CD2 . LEU B 2 380 ? 7.661   -3.379  -16.913  1.00 82.51 380 B 1 
ATOM 3856 N N   . GLU B 2 381 ? 11.687  -3.236  -19.011  1.00 89.04 381 B 1 
ATOM 3857 C CA  . GLU B 2 381 ? 12.472  -3.146  -20.236  1.00 89.09 381 B 1 
ATOM 3858 C C   . GLU B 2 381 ? 11.548  -3.337  -21.437  1.00 88.93 381 B 1 
ATOM 3859 O O   . GLU B 2 381 ? 10.807  -4.322  -21.512  1.00 86.30 381 B 1 
ATOM 3860 C CB  . GLU B 2 381 ? 13.581  -4.202  -20.194  1.00 86.39 381 B 1 
ATOM 3861 C CG  . GLU B 2 381 ? 14.440  -4.190  -21.470  1.00 77.88 381 B 1 
ATOM 3862 C CD  . GLU B 2 381 ? 15.605  -5.188  -21.423  1.00 75.34 381 B 1 
ATOM 3863 O OE1 . GLU B 2 381 ? 16.265  -5.327  -22.478  1.00 65.85 381 B 1 
ATOM 3864 O OE2 . GLU B 2 381 ? 15.837  -5.782  -20.354  1.00 68.00 381 B 1 
ATOM 3865 N N   . SER B 2 382 ? 11.572  -2.396  -22.370  1.00 88.78 382 B 1 
ATOM 3866 C CA  . SER B 2 382 ? 10.846  -2.495  -23.630  1.00 88.41 382 B 1 
ATOM 3867 C C   . SER B 2 382 ? 11.790  -2.279  -24.797  1.00 89.48 382 B 1 
ATOM 3868 O O   . SER B 2 382 ? 12.500  -1.277  -24.843  1.00 87.61 382 B 1 
ATOM 3869 C CB  . SER B 2 382 ? 9.699   -1.490  -23.675  1.00 86.53 382 B 1 
ATOM 3870 O OG  . SER B 2 382 ? 8.901   -1.722  -24.825  1.00 78.13 382 B 1 
ATOM 3871 N N   . ASN B 2 383 ? 11.752  -3.204  -25.751  1.00 90.01 383 B 1 
ATOM 3872 C CA  . ASN B 2 383 ? 12.610  -3.204  -26.916  1.00 89.70 383 B 1 
ATOM 3873 C C   . ASN B 2 383 ? 11.827  -2.737  -28.143  1.00 89.73 383 B 1 
ATOM 3874 O O   . ASN B 2 383 ? 10.740  -3.243  -28.422  1.00 86.65 383 B 1 
ATOM 3875 C CB  . ASN B 2 383 ? 13.239  -4.606  -27.088  1.00 87.59 383 B 1 
ATOM 3876 C CG  . ASN B 2 383 ? 14.151  -4.962  -25.923  1.00 84.26 383 B 1 
ATOM 3877 O OD1 . ASN B 2 383 ? 14.570  -4.110  -25.166  1.00 74.27 383 B 1 
ATOM 3878 N ND2 . ASN B 2 383 ? 14.492  -6.213  -25.729  1.00 74.06 383 B 1 
ATOM 3879 N N   . ILE B 2 384 ? 12.381  -1.779  -28.892  1.00 87.83 384 B 1 
ATOM 3880 C CA  . ILE B 2 384 ? 11.816  -1.268  -30.140  1.00 88.01 384 B 1 
ATOM 3881 C C   . ILE B 2 384 ? 12.871  -1.332  -31.230  1.00 88.21 384 B 1 
ATOM 3882 O O   . ILE B 2 384 ? 13.957  -0.772  -31.093  1.00 86.29 384 B 1 
ATOM 3883 C CB  . ILE B 2 384 ? 11.283  0.170   -29.991  1.00 86.10 384 B 1 
ATOM 3884 C CG1 . ILE B 2 384 ? 10.083  0.156   -29.020  1.00 74.49 384 B 1 
ATOM 3885 C CG2 . ILE B 2 384 ? 10.861  0.755   -31.353  1.00 75.10 384 B 1 
ATOM 3886 C CD1 . ILE B 2 384 ? 9.484   1.537   -28.824  1.00 69.01 384 B 1 
ATOM 3887 N N   . LYS B 2 385 ? 12.518  -1.953  -32.361  1.00 87.95 385 B 1 
ATOM 3888 C CA  . LYS B 2 385 ? 13.352  -1.963  -33.555  1.00 87.99 385 B 1 
ATOM 3889 C C   . LYS B 2 385 ? 13.072  -0.710  -34.383  1.00 87.53 385 B 1 
ATOM 3890 O O   . LYS B 2 385 ? 12.010  -0.592  -34.985  1.00 84.97 385 B 1 
ATOM 3891 C CB  . LYS B 2 385 ? 13.105  -3.263  -34.325  1.00 86.64 385 B 1 
ATOM 3892 C CG  . LYS B 2 385 ? 14.121  -3.426  -35.468  1.00 80.47 385 B 1 
ATOM 3893 C CD  . LYS B 2 385 ? 13.947  -4.810  -36.110  1.00 76.46 385 B 1 
ATOM 3894 C CE  . LYS B 2 385 ? 15.010  -5.016  -37.196  1.00 64.75 385 B 1 
ATOM 3895 N NZ  . LYS B 2 385 ? 14.937  -6.384  -37.774  1.00 55.79 385 B 1 
ATOM 3896 N N   . VAL B 2 386 ? 14.040  0.181   -34.435  1.00 86.52 386 B 1 
ATOM 3897 C CA  . VAL B 2 386 ? 14.013  1.325   -35.352  1.00 85.68 386 B 1 
ATOM 3898 C C   . VAL B 2 386 ? 14.535  0.860   -36.699  1.00 84.80 386 B 1 
ATOM 3899 O O   . VAL B 2 386 ? 15.687  0.441   -36.824  1.00 82.30 386 B 1 
ATOM 3900 C CB  . VAL B 2 386 ? 14.806  2.509   -34.793  1.00 83.56 386 B 1 
ATOM 3901 C CG1 . VAL B 2 386 ? 14.839  3.679   -35.781  1.00 76.98 386 B 1 
ATOM 3902 C CG2 . VAL B 2 386 ? 14.167  3.001   -33.485  1.00 78.92 386 B 1 
ATOM 3903 N N   . LEU B 2 387 ? 13.677  0.911   -37.710  1.00 86.05 387 B 1 
ATOM 3904 C CA  . LEU B 2 387 ? 14.076  0.609   -39.073  1.00 83.57 387 B 1 
ATOM 3905 C C   . LEU B 2 387 ? 14.873  1.782   -39.648  1.00 81.11 387 B 1 
ATOM 3906 O O   . LEU B 2 387 ? 14.535  2.940   -39.360  1.00 76.35 387 B 1 
ATOM 3907 C CB  . LEU B 2 387 ? 12.848  0.277   -39.929  1.00 80.94 387 B 1 
ATOM 3908 C CG  . LEU B 2 387 ? 12.135  -1.031  -39.517  1.00 74.61 387 B 1 
ATOM 3909 C CD1 . LEU B 2 387 ? 10.832  -1.181  -40.306  1.00 68.60 387 B 1 
ATOM 3910 C CD2 . LEU B 2 387 ? 12.997  -2.269  -39.778  1.00 68.21 387 B 1 
ATOM 3911 N N   . PRO B 2 388 ? 15.905  1.510   -40.474  1.00 81.77 388 B 1 
ATOM 3912 C CA  . PRO B 2 388 ? 16.578  2.578   -41.180  1.00 80.11 388 B 1 
ATOM 3913 C C   . PRO B 2 388 ? 15.542  3.286   -42.044  1.00 78.60 388 B 1 
ATOM 3914 O O   . PRO B 2 388 ? 14.860  2.666   -42.863  1.00 72.75 388 B 1 
ATOM 3915 C CB  . PRO B 2 388 ? 17.686  1.907   -42.000  1.00 76.63 388 B 1 
ATOM 3916 C CG  . PRO B 2 388 ? 17.203  0.468   -42.167  1.00 74.48 388 B 1 
ATOM 3917 C CD  . PRO B 2 388 ? 16.382  0.210   -40.901  1.00 77.88 388 B 1 
ATOM 3918 N N   . THR B 2 389 ? 15.403  4.583   -41.867  1.00 72.95 389 B 1 
ATOM 3919 C CA  . THR B 2 389 ? 14.728  5.402   -42.858  1.00 69.95 389 B 1 
ATOM 3920 C C   . THR B 2 389 ? 15.615  5.378   -44.089  1.00 67.06 389 B 1 
ATOM 3921 O O   . THR B 2 389 ? 16.566  6.142   -44.196  1.00 59.78 389 B 1 
ATOM 3922 C CB  . THR B 2 389 ? 14.491  6.839   -42.363  1.00 64.02 389 B 1 
ATOM 3923 O OG1 . THR B 2 389 ? 15.629  7.370   -41.725  1.00 56.65 389 B 1 
ATOM 3924 C CG2 . THR B 2 389 ? 13.348  6.892   -41.355  1.00 55.19 389 B 1 
ATOM 3925 N N   . TRP B 2 390 ? 15.319  4.454   -45.028  1.00 63.99 390 B 1 
ATOM 3926 C CA  . TRP B 2 390 ? 15.781  4.578   -46.394  1.00 61.01 390 B 1 
ATOM 3927 C C   . TRP B 2 390 ? 15.152  5.874   -46.900  1.00 58.55 390 B 1 
ATOM 3928 O O   . TRP B 2 390 ? 14.021  5.894   -47.386  1.00 53.75 390 B 1 
ATOM 3929 C CB  . TRP B 2 390 ? 15.390  3.353   -47.228  1.00 57.13 390 B 1 
ATOM 3930 C CG  . TRP B 2 390 ? 16.088  2.085   -46.855  1.00 53.85 390 B 1 
ATOM 3931 C CD1 . TRP B 2 390 ? 16.033  1.474   -45.663  1.00 48.06 390 B 1 
ATOM 3932 C CD2 . TRP B 2 390 ? 16.971  1.262   -47.687  1.00 48.74 390 B 1 
ATOM 3933 N NE1 . TRP B 2 390 ? 16.813  0.324   -45.682  1.00 42.29 390 B 1 
ATOM 3934 C CE2 . TRP B 2 390 ? 17.403  0.158   -46.903  1.00 44.86 390 B 1 
ATOM 3935 C CE3 . TRP B 2 390 ? 17.426  1.350   -49.017  1.00 44.97 390 B 1 
ATOM 3936 C CZ2 . TRP B 2 390 ? 18.261  -0.831  -47.419  1.00 44.53 390 B 1 
ATOM 3937 C CZ3 . TRP B 2 390 ? 18.280  0.360   -49.528  1.00 45.49 390 B 1 
ATOM 3938 C CH2 . TRP B 2 390 ? 18.701  -0.724  -48.742  1.00 44.63 390 B 1 
ATOM 3939 N N   . SER B 2 391 ? 15.851  6.974   -46.723  1.00 56.16 391 B 1 
ATOM 3940 C CA  . SER B 2 391 ? 15.686  8.108   -47.604  1.00 55.10 391 B 1 
ATOM 3941 C C   . SER B 2 391 ? 16.100  7.559   -48.959  1.00 54.10 391 B 1 
ATOM 3942 O O   . SER B 2 391 ? 17.280  7.572   -49.299  1.00 50.98 391 B 1 
ATOM 3943 C CB  . SER B 2 391 ? 16.552  9.297   -47.168  1.00 50.98 391 B 1 
ATOM 3944 O OG  . SER B 2 391 ? 17.900  8.929   -47.029  1.00 48.06 391 B 1 
ATOM 3945 N N   . THR B 2 392 ? 15.160  6.950   -49.705  1.00 52.17 392 B 1 
ATOM 3946 C CA  . THR B 2 392 ? 15.321  6.771   -51.130  1.00 53.25 392 B 1 
ATOM 3947 C C   . THR B 2 392 ? 15.653  8.173   -51.612  1.00 52.81 392 B 1 
ATOM 3948 O O   . THR B 2 392 ? 14.807  9.062   -51.489  1.00 49.90 392 B 1 
ATOM 3949 C CB  . THR B 2 392 ? 14.048  6.258   -51.798  1.00 49.10 392 B 1 
ATOM 3950 O OG1 . THR B 2 392 ? 12.887  6.829   -51.233  1.00 44.54 392 B 1 
ATOM 3951 C CG2 . THR B 2 392 ? 13.915  4.737   -51.636  1.00 44.25 392 B 1 
ATOM 3952 N N   . PRO B 2 393 ? 16.898  8.437   -52.086  1.00 49.36 393 B 1 
ATOM 3953 C CA  . PRO B 2 393 ? 17.189  9.671   -52.753  1.00 50.47 393 B 1 
ATOM 3954 C C   . PRO B 2 393 ? 16.515  9.550   -54.114  1.00 50.77 393 B 1 
ATOM 3955 O O   . PRO B 2 393 ? 17.160  9.308   -55.125  1.00 49.58 393 B 1 
ATOM 3956 C CB  . PRO B 2 393 ? 18.723  9.755   -52.791  1.00 46.92 393 B 1 
ATOM 3957 C CG  . PRO B 2 393 ? 19.138  8.295   -52.896  1.00 45.93 393 B 1 
ATOM 3958 C CD  . PRO B 2 393 ? 18.048  7.534   -52.148  1.00 48.33 393 B 1 
ATOM 3959 N N   . VAL B 2 394 ? 15.185  9.628   -54.121  1.00 49.04 394 B 1 
ATOM 3960 C CA  . VAL B 2 394 ? 14.450  10.038  -55.304  1.00 50.04 394 B 1 
ATOM 3961 C C   . VAL B 2 394 ? 14.938  11.462  -55.505  1.00 49.42 394 B 1 
ATOM 3962 O O   . VAL B 2 394 ? 14.375  12.395  -54.941  1.00 47.55 394 B 1 
ATOM 3963 C CB  . VAL B 2 394 ? 12.926  9.962   -55.119  1.00 46.80 394 B 1 
ATOM 3964 C CG1 . VAL B 2 394 ? 12.218  10.325  -56.423  1.00 41.76 394 B 1 
ATOM 3965 C CG2 . VAL B 2 394 ? 12.480  8.560   -54.729  1.00 43.29 394 B 1 
ATOM 3966 N N   . GLN B 2 395 ? 16.075  11.606  -56.208  1.00 51.98 395 B 1 
ATOM 3967 C CA  . GLN B 2 395 ? 16.548  12.905  -56.633  1.00 54.14 395 B 1 
ATOM 3968 C C   . GLN B 2 395 ? 15.453  13.433  -57.570  1.00 53.89 395 B 1 
ATOM 3969 O O   . GLN B 2 395 ? 15.361  12.951  -58.701  1.00 54.86 395 B 1 
ATOM 3970 C CB  . GLN B 2 395 ? 17.897  12.821  -57.352  1.00 51.08 395 B 1 
ATOM 3971 C CG  . GLN B 2 395 ? 19.085  12.630  -56.398  1.00 46.36 395 B 1 
ATOM 3972 C CD  . GLN B 2 395 ? 20.435  12.759  -57.123  1.00 42.86 395 B 1 
ATOM 3973 O OE1 . GLN B 2 395 ? 20.527  12.804  -58.336  1.00 39.32 395 B 1 
ATOM 3974 N NE2 . GLN B 2 395 ? 21.525  12.843  -56.399  1.00 37.74 395 B 1 
ATOM 3975 N N   . PRO B 2 396 ? 14.590  14.344  -57.148  1.00 56.28 396 B 1 
ATOM 3976 C CA  . PRO B 2 396 ? 13.565  14.899  -58.023  1.00 60.70 396 B 1 
ATOM 3977 C C   . PRO B 2 396 ? 14.241  15.599  -59.191  1.00 63.81 396 B 1 
ATOM 3978 O O   . PRO B 2 396 ? 13.702  15.673  -60.282  1.00 63.73 396 B 1 
ATOM 3979 C CB  . PRO B 2 396 ? 12.745  15.838  -57.127  1.00 56.98 396 B 1 
ATOM 3980 C CG  . PRO B 2 396 ? 13.720  16.238  -56.031  1.00 56.02 396 B 1 
ATOM 3981 C CD  . PRO B 2 396 ? 14.578  14.999  -55.863  1.00 58.70 396 B 1 
ATOM 3982 N N   . MET B 2 397 ? 15.510  16.001  -59.007  1.00 62.87 397 B 1 
ATOM 3983 C CA  . MET B 2 397 ? 16.379  16.505  -60.057  1.00 66.35 397 B 1 
ATOM 3984 C C   . MET B 2 397 ? 16.581  15.503  -61.196  1.00 66.92 397 B 1 
ATOM 3985 O O   . MET B 2 397 ? 16.581  15.913  -62.348  1.00 68.40 397 B 1 
ATOM 3986 C CB  . MET B 2 397 ? 17.734  16.907  -59.476  1.00 63.13 397 B 1 
ATOM 3987 C CG  . MET B 2 397 ? 17.960  18.407  -59.576  1.00 57.56 397 B 1 
ATOM 3988 S SD  . MET B 2 397 ? 19.631  18.921  -59.148  1.00 55.16 397 B 1 
ATOM 3989 C CE  . MET B 2 397 ? 19.476  20.701  -59.382  1.00 44.74 397 B 1 
ATOM 3990 N N   . ALA B 2 398 ? 16.720  14.196  -60.923  1.00 62.72 398 B 1 
ATOM 3991 C CA  . ALA B 2 398 ? 16.919  13.207  -61.975  1.00 66.61 398 B 1 
ATOM 3992 C C   . ALA B 2 398 ? 15.687  13.102  -62.887  1.00 68.70 398 B 1 
ATOM 3993 O O   . ALA B 2 398 ? 15.827  13.050  -64.105  1.00 72.29 398 B 1 
ATOM 3994 C CB  . ALA B 2 398 ? 17.278  11.856  -61.342  1.00 65.79 398 B 1 
ATOM 3995 N N   . LEU B 2 399 ? 14.480  13.149  -62.329  1.00 65.40 399 B 1 
ATOM 3996 C CA  . LEU B 2 399 ? 13.234  13.178  -63.091  1.00 69.71 399 B 1 
ATOM 3997 C C   . LEU B 2 399 ? 13.076  14.479  -63.886  1.00 71.44 399 B 1 
ATOM 3998 O O   . LEU B 2 399 ? 12.657  14.435  -65.036  1.00 74.82 399 B 1 
ATOM 3999 C CB  . LEU B 2 399 ? 12.043  12.962  -62.140  1.00 68.30 399 B 1 
ATOM 4000 C CG  . LEU B 2 399 ? 11.726  11.475  -61.903  1.00 62.93 399 B 1 
ATOM 4001 C CD1 . LEU B 2 399 ? 10.884  11.299  -60.646  1.00 58.07 399 B 1 
ATOM 4002 C CD2 . LEU B 2 399 ? 10.943  10.897  -63.087  1.00 61.91 399 B 1 
ATOM 4003 N N   . ILE B 2 400 ? 13.447  15.630  -63.320  1.00 76.78 400 B 1 
ATOM 4004 C CA  . ILE B 2 400 ? 13.411  16.928  -64.015  1.00 79.86 400 B 1 
ATOM 4005 C C   . ILE B 2 400 ? 14.420  16.948  -65.159  1.00 81.70 400 B 1 
ATOM 4006 O O   . ILE B 2 400 ? 14.081  17.385  -66.259  1.00 83.83 400 B 1 
ATOM 4007 C CB  . ILE B 2 400 ? 13.635  18.090  -63.022  1.00 80.38 400 B 1 
ATOM 4008 C CG1 . ILE B 2 400 ? 12.460  18.181  -62.027  1.00 75.76 400 B 1 
ATOM 4009 C CG2 . ILE B 2 400 ? 13.782  19.423  -63.766  1.00 75.96 400 B 1 
ATOM 4010 C CD1 . ILE B 2 400 ? 12.739  19.069  -60.804  1.00 65.53 400 B 1 
ATOM 4011 N N   . VAL B 2 401 ? 15.641  16.441  -64.967  1.00 79.82 401 B 1 
ATOM 4012 C CA  . VAL B 2 401 ? 16.669  16.379  -66.013  1.00 81.85 401 B 1 
ATOM 4013 C C   . VAL B 2 401 ? 16.252  15.423  -67.133  1.00 83.14 401 B 1 
ATOM 4014 O O   . VAL B 2 401 ? 16.339  15.796  -68.296  1.00 85.38 401 B 1 
ATOM 4015 C CB  . VAL B 2 401 ? 18.042  16.013  -65.424  1.00 81.51 401 B 1 
ATOM 4016 C CG1 . VAL B 2 401 ? 19.097  15.764  -66.500  1.00 72.24 401 B 1 
ATOM 4017 C CG2 . VAL B 2 401 ? 18.575  17.148  -64.547  1.00 76.01 401 B 1 
ATOM 4018 N N   . LEU B 2 402 ? 15.736  14.232  -66.819  1.00 73.51 402 B 1 
ATOM 4019 C CA  . LEU B 2 402 ? 15.224  13.292  -67.825  1.00 76.79 402 B 1 
ATOM 4020 C C   . LEU B 2 402 ? 14.061  13.888  -68.627  1.00 77.60 402 B 1 
ATOM 4021 O O   . LEU B 2 402 ? 14.060  13.787  -69.857  1.00 80.78 402 B 1 
ATOM 4022 C CB  . LEU B 2 402 ? 14.807  11.980  -67.144  1.00 74.79 402 B 1 
ATOM 4023 C CG  . LEU B 2 402 ? 15.969  10.974  -67.013  1.00 69.24 402 B 1 
ATOM 4024 C CD1 . LEU B 2 402 ? 15.685  9.958   -65.925  1.00 63.28 402 B 1 
ATOM 4025 C CD2 . LEU B 2 402 ? 16.177  10.232  -68.334  1.00 66.39 402 B 1 
ATOM 4026 N N   . GLY B 2 403 ? 13.113  14.561  -67.987  1.00 76.27 403 B 1 
ATOM 4027 C CA  . GLY B 2 403 ? 12.016  15.266  -68.648  1.00 77.18 403 B 1 
ATOM 4028 C C   . GLY B 2 403 ? 12.502  16.399  -69.556  1.00 77.94 403 B 1 
ATOM 4029 O O   . GLY B 2 403 ? 12.028  16.537  -70.681  1.00 78.42 403 B 1 
ATOM 4030 N N   . GLY B 2 404 ? 13.493  17.164  -69.124  1.00 76.64 404 B 1 
ATOM 4031 C CA  . GLY B 2 404 ? 14.114  18.239  -69.895  1.00 79.12 404 B 1 
ATOM 4032 C C   . GLY B 2 404 ? 14.813  17.747  -71.158  1.00 81.12 404 B 1 
ATOM 4033 O O   . GLY B 2 404 ? 14.600  18.294  -72.241  1.00 82.32 404 B 1 
ATOM 4034 N N   . VAL B 2 405 ? 15.608  16.677  -71.053  1.00 84.41 405 B 1 
ATOM 4035 C CA  . VAL B 2 405 ? 16.309  16.077  -72.200  1.00 86.93 405 B 1 
ATOM 4036 C C   . VAL B 2 405 ? 15.319  15.484  -73.209  1.00 88.36 405 B 1 
ATOM 4037 O O   . VAL B 2 405 ? 15.463  15.714  -74.413  1.00 89.71 405 B 1 
ATOM 4038 C CB  . VAL B 2 405 ? 17.332  15.028  -71.730  1.00 86.32 405 B 1 
ATOM 4039 C CG1 . VAL B 2 405 ? 17.980  14.278  -72.897  1.00 77.28 405 B 1 
ATOM 4040 C CG2 . VAL B 2 405 ? 18.468  15.682  -70.946  1.00 78.94 405 B 1 
ATOM 4041 N N   . ALA B 2 406 ? 14.288  14.784  -72.768  1.00 81.86 406 B 1 
ATOM 4042 C CA  . ALA B 2 406 ? 13.249  14.250  -73.641  1.00 84.82 406 B 1 
ATOM 4043 C C   . ALA B 2 406 ? 12.479  15.361  -74.375  1.00 85.63 406 B 1 
ATOM 4044 O O   . ALA B 2 406 ? 12.227  15.255  -75.580  1.00 85.77 406 B 1 
ATOM 4045 C CB  . ALA B 2 406 ? 12.309  13.372  -72.794  1.00 84.40 406 B 1 
ATOM 4046 N N   . GLY B 2 407 ? 12.161  16.463  -73.728  1.00 79.35 407 B 1 
ATOM 4047 C CA  . GLY B 2 407 ? 11.532  17.643  -74.318  1.00 82.69 407 B 1 
ATOM 4048 C C   . GLY B 2 407 ? 12.404  18.305  -75.390  1.00 83.99 407 B 1 
ATOM 4049 O O   . GLY B 2 407 ? 11.913  18.626  -76.472  1.00 84.97 407 B 1 
ATOM 4050 N N   . LEU B 2 408 ? 13.704  18.441  -75.120  1.00 80.07 408 B 1 
ATOM 4051 C CA  . LEU B 2 408 ? 14.656  19.027  -76.067  1.00 82.96 408 B 1 
ATOM 4052 C C   . LEU B 2 408 ? 14.789  18.182  -77.345  1.00 83.58 408 B 1 
ATOM 4053 O O   . LEU B 2 408 ? 14.763  18.719  -78.456  1.00 87.45 408 B 1 
ATOM 4054 C CB  . LEU B 2 408 ? 16.019  19.204  -75.374  1.00 84.71 408 B 1 
ATOM 4055 C CG  . LEU B 2 408 ? 16.867  20.307  -76.043  1.00 73.72 408 B 1 
ATOM 4056 C CD1 . LEU B 2 408 ? 16.699  21.625  -75.309  1.00 68.08 408 B 1 
ATOM 4057 C CD2 . LEU B 2 408 ? 18.337  19.933  -76.048  1.00 70.64 408 B 1 
ATOM 4058 N N   . LEU B 2 409 ? 14.882  16.857  -77.218  1.00 84.25 409 B 1 
ATOM 4059 C CA  . LEU B 2 409 ? 14.948  15.932  -78.350  1.00 86.12 409 B 1 
ATOM 4060 C C   . LEU B 2 409 ? 13.685  15.983  -79.212  1.00 87.48 409 B 1 
ATOM 4061 O O   . LEU B 2 409 ? 13.785  16.024  -80.441  1.00 90.03 409 B 1 
ATOM 4062 C CB  . LEU B 2 409 ? 15.186  14.501  -77.831  1.00 87.08 409 B 1 
ATOM 4063 C CG  . LEU B 2 409 ? 16.640  14.226  -77.373  1.00 82.86 409 B 1 
ATOM 4064 C CD1 . LEU B 2 409 ? 16.701  12.873  -76.665  1.00 75.02 409 B 1 
ATOM 4065 C CD2 . LEU B 2 409 ? 17.603  14.195  -78.556  1.00 79.25 409 B 1 
ATOM 4066 N N   . LEU B 2 410 ? 12.509  16.072  -78.639  1.00 83.91 410 B 1 
ATOM 4067 C CA  . LEU B 2 410 ? 11.247  16.252  -79.359  1.00 85.15 410 B 1 
ATOM 4068 C C   . LEU B 2 410 ? 11.220  17.570  -80.137  1.00 86.03 410 B 1 
ATOM 4069 O O   . LEU B 2 410 ? 10.791  17.593  -81.296  1.00 88.50 410 B 1 
ATOM 4070 C CB  . LEU B 2 410 ? 10.070  16.182  -78.371  1.00 85.50 410 B 1 
ATOM 4071 C CG  . LEU B 2 410 ? 9.521   14.757  -78.173  1.00 74.90 410 B 1 
ATOM 4072 C CD1 . LEU B 2 410 ? 8.654   14.699  -76.930  1.00 69.29 410 B 1 
ATOM 4073 C CD2 . LEU B 2 410 ? 8.689   14.328  -79.380  1.00 70.93 410 B 1 
ATOM 4074 N N   . PHE B 2 411 ? 11.714  18.658  -79.564  1.00 83.80 411 B 1 
ATOM 4075 C CA  . PHE B 2 411 ? 11.754  19.967  -80.214  1.00 85.64 411 B 1 
ATOM 4076 C C   . PHE B 2 411 ? 12.695  19.986  -81.430  1.00 86.05 411 B 1 
ATOM 4077 O O   . PHE B 2 411 ? 12.332  20.495  -82.495  1.00 89.27 411 B 1 
ATOM 4078 C CB  . PHE B 2 411 ? 12.142  21.045  -79.192  1.00 86.77 411 B 1 
ATOM 4079 C CG  . PHE B 2 411 ? 11.362  22.324  -79.360  1.00 77.68 411 B 1 
ATOM 4080 C CD1 . PHE B 2 411 ? 11.768  23.303  -80.271  1.00 71.30 411 B 1 
ATOM 4081 C CD2 . PHE B 2 411 ? 10.184  22.519  -78.616  1.00 70.94 411 B 1 
ATOM 4082 C CE1 . PHE B 2 411 ? 11.011  24.476  -80.439  1.00 66.71 411 B 1 
ATOM 4083 C CE2 . PHE B 2 411 ? 9.427   23.686  -78.771  1.00 66.30 411 B 1 
ATOM 4084 C CZ  . PHE B 2 411 ? 9.843   24.662  -79.681  1.00 69.83 411 B 1 
ATOM 4085 N N   . ILE B 2 412 ? 13.880  19.372  -81.309  1.00 89.51 412 B 1 
ATOM 4086 C CA  . ILE B 2 412 ? 14.832  19.222  -82.417  1.00 88.15 412 B 1 
ATOM 4087 C C   . ILE B 2 412 ? 14.230  18.357  -83.528  1.00 88.42 412 B 1 
ATOM 4088 O O   . ILE B 2 412 ? 14.300  18.732  -84.707  1.00 89.43 412 B 1 
ATOM 4089 C CB  . ILE B 2 412 ? 16.176  18.661  -81.907  1.00 89.58 412 B 1 
ATOM 4090 C CG1 . ILE B 2 412 ? 16.882  19.684  -80.974  1.00 85.18 412 B 1 
ATOM 4091 C CG2 . ILE B 2 412 ? 17.109  18.303  -83.072  1.00 84.34 412 B 1 
ATOM 4092 C CD1 . ILE B 2 412 ? 18.020  19.085  -80.148  1.00 73.90 412 B 1 
ATOM 4093 N N   . GLY B 2 413 ? 13.582  17.234  -83.209  1.00 83.26 413 B 1 
ATOM 4094 C CA  . GLY B 2 413 ? 12.913  16.359  -84.169  1.00 82.43 413 B 1 
ATOM 4095 C C   . GLY B 2 413 ? 11.830  17.078  -84.979  1.00 83.23 413 B 1 
ATOM 4096 O O   . GLY B 2 413 ? 11.797  16.988  -86.204  1.00 85.31 413 B 1 
ATOM 4097 N N   . LEU B 2 414 ? 10.997  17.878  -84.329  1.00 84.58 414 B 1 
ATOM 4098 C CA  . LEU B 2 414 ? 9.984   18.713  -84.984  1.00 85.19 414 B 1 
ATOM 4099 C C   . LEU B 2 414 ? 10.605  19.770  -85.900  1.00 85.97 414 B 1 
ATOM 4100 O O   . LEU B 2 414 ? 10.144  19.957  -87.028  1.00 86.47 414 B 1 
ATOM 4101 C CB  . LEU B 2 414 ? 9.098   19.365  -83.907  1.00 84.53 414 B 1 
ATOM 4102 C CG  . LEU B 2 414 ? 7.940   18.452  -83.436  1.00 76.44 414 B 1 
ATOM 4103 C CD1 . LEU B 2 414 ? 7.387   18.943  -82.108  1.00 69.60 414 B 1 
ATOM 4104 C CD2 . LEU B 2 414 ? 6.807   18.435  -84.460  1.00 71.78 414 B 1 
ATOM 4105 N N   . GLY B 2 415 ? 11.684  20.420  -85.486  1.00 86.63 415 B 1 
ATOM 4106 C CA  . GLY B 2 415 ? 12.412  21.403  -86.288  1.00 86.82 415 B 1 
ATOM 4107 C C   . GLY B 2 415 ? 12.960  20.819  -87.596  1.00 87.40 415 B 1 
ATOM 4108 O O   . GLY B 2 415 ? 12.763  21.391  -88.671  1.00 87.50 415 B 1 
ATOM 4109 N N   . ILE B 2 416 ? 13.580  19.632  -87.528  1.00 87.15 416 B 1 
ATOM 4110 C CA  . ILE B 2 416 ? 14.087  18.911  -88.708  1.00 86.83 416 B 1 
ATOM 4111 C C   . ILE B 2 416 ? 12.932  18.548  -89.654  1.00 87.61 416 B 1 
ATOM 4112 O O   . ILE B 2 416 ? 13.033  18.786  -90.856  1.00 88.87 416 B 1 
ATOM 4113 C CB  . ILE B 2 416 ? 14.895  17.670  -88.273  1.00 88.24 416 B 1 
ATOM 4114 C CG1 . ILE B 2 416 ? 16.190  18.102  -87.537  1.00 84.48 416 B 1 
ATOM 4115 C CG2 . ILE B 2 416 ? 15.263  16.797  -89.484  1.00 83.54 416 B 1 
ATOM 4116 C CD1 . ILE B 2 416 ? 16.892  16.964  -86.788  1.00 73.38 416 B 1 
ATOM 4117 N N   . PHE B 2 417 ? 11.823  18.044  -89.136  1.00 87.56 417 B 1 
ATOM 4118 C CA  . PHE B 2 417 ? 10.655  17.680  -89.938  1.00 87.78 417 B 1 
ATOM 4119 C C   . PHE B 2 417 ? 10.081  18.880  -90.708  1.00 88.12 417 B 1 
ATOM 4120 O O   . PHE B 2 417 ? 9.816   18.776  -91.913  1.00 89.32 417 B 1 
ATOM 4121 C CB  . PHE B 2 417 ? 9.594   17.054  -89.030  1.00 89.98 417 B 1 
ATOM 4122 C CG  . PHE B 2 417 ? 8.383   16.543  -89.786  1.00 89.07 417 B 1 
ATOM 4123 C CD1 . PHE B 2 417 ? 7.225   17.328  -89.895  1.00 79.32 417 B 1 
ATOM 4124 C CD2 . PHE B 2 417 ? 8.432   15.282  -90.404  1.00 81.82 417 B 1 
ATOM 4125 C CE1 . PHE B 2 417 ? 6.112   16.844  -90.602  1.00 78.64 417 B 1 
ATOM 4126 C CE2 . PHE B 2 417 ? 7.320   14.794  -91.106  1.00 80.65 417 B 1 
ATOM 4127 C CZ  . PHE B 2 417 ? 6.162   15.577  -91.207  1.00 82.68 417 B 1 
ATOM 4128 N N   . PHE B 2 418 ? 9.949   20.041  -90.080  1.00 86.19 418 B 1 
ATOM 4129 C CA  . PHE B 2 418 ? 9.488   21.262  -90.744  1.00 86.50 418 B 1 
ATOM 4130 C C   . PHE B 2 418 ? 10.464  21.756  -91.810  1.00 87.35 418 B 1 
ATOM 4131 O O   . PHE B 2 418 ? 10.033  22.103  -92.916  1.00 86.88 418 B 1 
ATOM 4132 C CB  . PHE B 2 418 ? 9.196   22.356  -89.704  1.00 87.83 418 B 1 
ATOM 4133 C CG  . PHE B 2 418 ? 7.750   22.369  -89.254  1.00 85.11 418 B 1 
ATOM 4134 C CD1 . PHE B 2 418 ? 6.760   22.916  -90.091  1.00 76.34 418 B 1 
ATOM 4135 C CD2 . PHE B 2 418 ? 7.376   21.825  -88.014  1.00 79.01 418 B 1 
ATOM 4136 C CE1 . PHE B 2 418 ? 5.409   22.923  -89.687  1.00 73.71 418 B 1 
ATOM 4137 C CE2 . PHE B 2 418 ? 6.034   21.831  -87.604  1.00 74.88 418 B 1 
ATOM 4138 C CZ  . PHE B 2 418 ? 5.057   22.385  -88.441  1.00 78.27 418 B 1 
ATOM 4139 N N   . CYS B 2 419 ? 11.781  21.717  -91.560  1.00 85.59 419 B 1 
ATOM 4140 C CA  . CYS B 2 419 ? 12.801  22.085  -92.544  1.00 86.62 419 B 1 
ATOM 4141 C C   . CYS B 2 419 ? 12.754  21.193  -93.788  1.00 87.18 419 B 1 
ATOM 4142 O O   . CYS B 2 419 ? 12.782  21.697  -94.920  1.00 87.61 419 B 1 
ATOM 4143 C CB  . CYS B 2 419 ? 14.191  22.046  -91.894  1.00 86.44 419 B 1 
ATOM 4144 S SG  . CYS B 2 419 ? 14.771  23.739  -91.600  1.00 73.40 419 B 1 
ATOM 4145 N N   . VAL B 2 420 ? 12.656  19.883  -93.635  1.00 87.21 420 B 1 
ATOM 4146 C CA  . VAL B 2 420 ? 12.556  18.937  -94.760  1.00 86.84 420 B 1 
ATOM 4147 C C   . VAL B 2 420 ? 11.290  19.191  -95.577  1.00 87.67 420 B 1 
ATOM 4148 O O   . VAL B 2 420 ? 11.355  19.263  -96.806  1.00 88.16 420 B 1 
ATOM 4149 C CB  . VAL B 2 420 ? 12.626  17.485  -94.258  1.00 87.58 420 B 1 
ATOM 4150 C CG1 . VAL B 2 420 ? 12.381  16.478  -95.387  1.00 79.56 420 B 1 
ATOM 4151 C CG2 . VAL B 2 420 ? 14.015  17.176  -93.694  1.00 81.48 420 B 1 
ATOM 4152 N N   . ARG B 2 421 ? 10.154  19.422  -94.909  1.00 84.79 421 B 1 
ATOM 4153 C CA  . ARG B 2 421 ? 8.886   19.699  -95.586  1.00 83.87 421 B 1 
ATOM 4154 C C   . ARG B 2 421 ? 8.911   21.011  -96.368  1.00 83.50 421 B 1 
ATOM 4155 O O   . ARG B 2 421 ? 8.440   21.048  -97.506  1.00 85.76 421 B 1 
ATOM 4156 C CB  . ARG B 2 421 ? 7.756   19.663  -94.555  1.00 84.31 421 B 1 
ATOM 4157 C CG  . ARG B 2 421 ? 6.372   19.567  -95.224  1.00 75.28 421 B 1 
ATOM 4158 C CD  . ARG B 2 421 ? 5.264   19.372  -94.163  1.00 72.67 421 B 1 
ATOM 4159 N NE  . ARG B 2 421 ? 3.941   19.208  -94.787  1.00 64.64 421 B 1 
ATOM 4160 C CZ  . ARG B 2 421 ? 2.835   18.818  -94.163  1.00 60.06 421 B 1 
ATOM 4161 N NH1 . ARG B 2 421 ? 2.815   18.564  -92.883  1.00 54.66 421 B 1 
ATOM 4162 N NH2 . ARG B 2 421 ? 1.730   18.662  -94.824  1.00 57.04 421 B 1 
ATOM 4163 N N   . CYS B 2 422 ? 9.513   22.074  -95.860  1.00 85.61 422 B 1 
ATOM 4164 C CA  . CYS B 2 422 ? 9.716   23.339  -96.574  1.00 85.91 422 B 1 
ATOM 4165 C C   . CYS B 2 422 ? 10.619  23.160  -97.799  1.00 86.92 422 B 1 
ATOM 4166 O O   . CYS B 2 422 ? 10.280  23.633  -98.888  1.00 86.38 422 B 1 
ATOM 4167 C CB  . CYS B 2 422 ? 10.296  24.402  -95.623  1.00 86.31 422 B 1 
ATOM 4168 S SG  . CYS B 2 422 ? 8.941   25.381  -94.922  1.00 75.55 422 B 1 
ATOM 4169 N N   . ARG B 2 423 ? 11.736  22.434  -97.677  1.00 83.01 423 B 1 
ATOM 4170 C CA  . ARG B 2 423 ? 12.657  22.173  -98.785  1.00 83.78 423 B 1 
ATOM 4171 C C   . ARG B 2 423 ? 11.994  21.368  -99.904  1.00 84.78 423 B 1 
ATOM 4172 O O   . ARG B 2 423 ? 12.223  21.642  -101.076 1.00 86.63 423 B 1 
ATOM 4173 C CB  . ARG B 2 423 ? 13.918  21.485  -98.242  1.00 85.04 423 B 1 
ATOM 4174 C CG  . ARG B 2 423 ? 15.127  21.673  -99.159  1.00 75.54 423 B 1 
ATOM 4175 C CD  . ARG B 2 423 ? 16.383  21.057  -98.522  1.00 73.66 423 B 1 
ATOM 4176 N NE  . ARG B 2 423 ? 17.610  21.399  -99.267  1.00 64.11 423 B 1 
ATOM 4177 C CZ  . ARG B 2 423 ? 18.848  21.057  -98.941  1.00 58.24 423 B 1 
ATOM 4178 N NH1 . ARG B 2 423 ? 19.100  20.303  -97.889  1.00 53.66 423 B 1 
ATOM 4179 N NH2 . ARG B 2 423 ? 19.860  21.457  -99.641  1.00 53.02 423 B 1 
ATOM 4180 N N   . HIS B 2 424 ? 11.127  20.422  -99.558  1.00 85.41 424 B 1 
ATOM 4181 C CA  . HIS B 2 424 ? 10.377  19.625  -100.527 1.00 85.43 424 B 1 
ATOM 4182 C C   . HIS B 2 424 ? 9.348   20.469  -101.285 1.00 86.16 424 B 1 
ATOM 4183 O O   . HIS B 2 424 ? 9.314   20.424  -102.516 1.00 86.98 424 B 1 
ATOM 4184 C CB  . HIS B 2 424 ? 9.730   18.424  -99.825  1.00 86.72 424 B 1 
ATOM 4185 C CG  . HIS B 2 424 ? 9.664   17.229  -100.731 1.00 80.13 424 B 1 
ATOM 4186 N ND1 . HIS B 2 424 ? 10.741  16.449  -101.111 1.00 65.04 424 B 1 
ATOM 4187 C CD2 . HIS B 2 424 ? 8.568   16.707  -101.356 1.00 67.04 424 B 1 
ATOM 4188 C CE1 . HIS B 2 424 ? 10.288  15.492  -101.933 1.00 66.17 424 B 1 
ATOM 4189 N NE2 . HIS B 2 424 ? 8.980   15.618  -102.110 1.00 68.61 424 B 1 
ATOM 4190 N N   . ARG B 2 425 ? 8.584   21.332  -100.611 1.00 83.30 425 B 1 
ATOM 4191 C CA  . ARG B 2 425 ? 7.658   22.285  -101.254 1.00 82.74 425 B 1 
ATOM 4192 C C   . ARG B 2 425 ? 8.382   23.244  -102.201 1.00 83.90 425 B 1 
ATOM 4193 O O   . ARG B 2 425 ? 7.899   23.478  -103.303 1.00 85.30 425 B 1 
ATOM 4194 C CB  . ARG B 2 425 ? 6.887   23.086  -100.207 1.00 84.26 425 B 1 
ATOM 4195 C CG  . ARG B 2 425 ? 5.665   22.325  -99.684  1.00 78.51 425 B 1 
ATOM 4196 C CD  . ARG B 2 425 ? 4.851   23.223  -98.728  1.00 76.46 425 B 1 
ATOM 4197 N NE  . ARG B 2 425 ? 3.585   22.594  -98.340  1.00 67.99 425 B 1 
ATOM 4198 C CZ  . ARG B 2 425 ? 2.661   23.122  -97.540  1.00 61.54 425 B 1 
ATOM 4199 N NH1 . ARG B 2 425 ? 2.838   24.302  -96.989  1.00 56.78 425 B 1 
ATOM 4200 N NH2 . ARG B 2 425 ? 1.552   22.500  -97.290  1.00 54.99 425 B 1 
ATOM 4201 N N   . ARG B 2 426 ? 9.574   23.750  -101.835 1.00 81.83 426 B 1 
ATOM 4202 C CA  . ARG B 2 426 ? 10.362  24.661  -102.677 1.00 82.80 426 B 1 
ATOM 4203 C C   . ARG B 2 426 ? 10.835  23.979  -103.969 1.00 84.14 426 B 1 
ATOM 4204 O O   . ARG B 2 426 ? 10.636  24.536  -105.046 1.00 86.43 426 B 1 
ATOM 4205 C CB  . ARG B 2 426 ? 11.511  25.253  -101.857 1.00 85.23 426 B 1 
ATOM 4206 C CG  . ARG B 2 426 ? 12.080  26.532  -102.514 1.00 76.53 426 B 1 
ATOM 4207 C CD  . ARG B 2 426 ? 13.136  27.173  -101.607 1.00 74.27 426 B 1 
ATOM 4208 N NE  . ARG B 2 426 ? 13.632  28.429  -102.192 1.00 65.28 426 B 1 
ATOM 4209 C CZ  . ARG B 2 426 ? 14.412  29.326  -101.572 1.00 57.63 426 B 1 
ATOM 4210 N NH1 . ARG B 2 426 ? 14.849  29.134  -100.355 1.00 54.33 426 B 1 
ATOM 4211 N NH2 . ARG B 2 426 ? 14.761  30.410  -102.181 1.00 51.97 426 B 1 
ATOM 4212 N N   . ARG B 2 427 ? 11.339  22.724  -103.895 1.00 82.60 427 B 1 
ATOM 4213 C CA  . ARG B 2 427 ? 11.709  21.931  -105.085 1.00 82.26 427 B 1 
ATOM 4214 C C   . ARG B 2 427 ? 10.506  21.630  -105.991 1.00 84.02 427 B 1 
ATOM 4215 O O   . ARG B 2 427 ? 10.658  21.607  -107.212 1.00 85.66 427 B 1 
ATOM 4216 C CB  . ARG B 2 427 ? 12.363  20.612  -104.676 1.00 83.93 427 B 1 
ATOM 4217 C CG  . ARG B 2 427 ? 13.837  20.789  -104.311 1.00 79.15 427 B 1 
ATOM 4218 C CD  . ARG B 2 427 ? 14.442  19.417  -103.965 1.00 77.06 427 B 1 
ATOM 4219 N NE  . ARG B 2 427 ? 15.892  19.504  -103.752 1.00 67.74 427 B 1 
ATOM 4220 C CZ  . ARG B 2 427 ? 16.696  18.491  -103.448 1.00 61.03 427 B 1 
ATOM 4221 N NH1 . ARG B 2 427 ? 16.229  17.275  -103.281 1.00 56.43 427 B 1 
ATOM 4222 N NH2 . ARG B 2 427 ? 17.975  18.673  -103.320 1.00 54.15 427 B 1 
ATOM 4223 N N   . GLN B 2 428 ? 9.326   21.396  -105.439 1.00 81.00 428 B 1 
ATOM 4224 C CA  . GLN B 2 428 ? 8.107   21.184  -106.228 1.00 80.91 428 B 1 
ATOM 4225 C C   . GLN B 2 428 ? 7.687   22.456  -106.987 1.00 80.99 428 B 1 
ATOM 4226 O O   . GLN B 2 428 ? 7.352   22.372  -108.162 1.00 85.90 428 B 1 
ATOM 4227 C CB  . GLN B 2 428 ? 6.989   20.675  -105.317 1.00 82.12 428 B 1 
ATOM 4228 C CG  . GLN B 2 428 ? 6.354   19.388  -105.856 1.00 70.79 428 B 1 
ATOM 4229 C CD  . GLN B 2 428 ? 5.245   18.836  -104.966 1.00 69.37 428 B 1 
ATOM 4230 O OE1 . GLN B 2 428 ? 4.872   19.404  -103.952 1.00 61.35 428 B 1 
ATOM 4231 N NE2 . GLN B 2 428 ? 4.665   17.718  -105.325 1.00 59.46 428 B 1 
ATOM 4232 N N   . ALA B 2 429 ? 7.781   23.625  -106.367 1.00 88.19 429 B 1 
ATOM 4233 C CA  . ALA B 2 429 ? 7.494   24.902  -106.996 1.00 88.83 429 B 1 
ATOM 4234 C C   . ALA B 2 429 ? 8.484   25.225  -108.143 1.00 89.45 429 B 1 
ATOM 4235 O O   . ALA B 2 429 ? 8.060   25.649  -109.223 1.00 89.16 429 B 1 
ATOM 4236 C CB  . ALA B 2 429 ? 7.494   25.994  -105.922 1.00 89.08 429 B 1 
ATOM 4237 N N   . GLU B 2 430 ? 9.792   24.977  -107.956 1.00 85.26 430 B 1 
ATOM 4238 C CA  . GLU B 2 430 ? 10.812  25.144  -109.007 1.00 84.10 430 B 1 
ATOM 4239 C C   . GLU B 2 430 ? 10.563  24.226  -110.213 1.00 84.54 430 B 1 
ATOM 4240 O O   . GLU B 2 430 ? 10.615  24.690  -111.356 1.00 85.48 430 B 1 
ATOM 4241 C CB  . GLU B 2 430 ? 12.218  24.903  -108.438 1.00 86.58 430 B 1 
ATOM 4242 C CG  . GLU B 2 430 ? 12.733  26.099  -107.633 1.00 77.78 430 B 1 
ATOM 4243 C CD  . GLU B 2 430 ? 14.078  25.834  -106.922 1.00 70.72 430 B 1 
ATOM 4244 O OE1 . GLU B 2 430 ? 14.599  26.795  -106.307 1.00 61.73 430 B 1 
ATOM 4245 O OE2 . GLU B 2 430 ? 14.543  24.681  -106.946 1.00 64.22 430 B 1 
ATOM 4246 N N   . ARG B 2 431 ? 10.214  22.938  -110.010 1.00 80.72 431 B 1 
ATOM 4247 C CA  . ARG B 2 431 ? 9.845   22.014  -111.103 1.00 81.12 431 B 1 
ATOM 4248 C C   . ARG B 2 431 ? 8.613   22.486  -111.872 1.00 81.66 431 B 1 
ATOM 4249 O O   . ARG B 2 431 ? 8.636   22.456  -113.096 1.00 84.65 431 B 1 
ATOM 4250 C CB  . ARG B 2 431 ? 9.613   20.591  -110.567 1.00 82.96 431 B 1 
ATOM 4251 C CG  . ARG B 2 431 ? 10.924  19.816  -110.427 1.00 74.85 431 B 1 
ATOM 4252 C CD  . ARG B 2 431 ? 10.619  18.380  -109.977 1.00 74.61 431 B 1 
ATOM 4253 N NE  . ARG B 2 431 ? 11.834  17.562  -109.920 1.00 63.83 431 B 1 
ATOM 4254 C CZ  . ARG B 2 431 ? 11.889  16.265  -109.632 1.00 58.55 431 B 1 
ATOM 4255 N NH1 . ARG B 2 431 ? 10.805  15.582  -109.337 1.00 53.57 431 B 1 
ATOM 4256 N NH2 . ARG B 2 431 ? 13.023  15.634  -109.643 1.00 50.65 431 B 1 
ATOM 4257 N N   . MET B 2 432 ? 7.561   22.954  -111.218 1.00 81.73 432 B 1 
ATOM 4258 C CA  . MET B 2 432 ? 6.379   23.495  -111.896 1.00 81.14 432 B 1 
ATOM 4259 C C   . MET B 2 432 ? 6.716   24.732  -112.729 1.00 81.41 432 B 1 
ATOM 4260 O O   . MET B 2 432 ? 6.220   24.865  -113.850 1.00 84.07 432 B 1 
ATOM 4261 C CB  . MET B 2 432 ? 5.274   23.836  -110.897 1.00 82.98 432 B 1 
ATOM 4262 C CG  . MET B 2 432 ? 4.402   22.626  -110.565 1.00 75.18 432 B 1 
ATOM 4263 S SD  . MET B 2 432 ? 2.832   23.104  -109.791 1.00 67.61 432 B 1 
ATOM 4264 C CE  . MET B 2 432 ? 1.986   21.509  -109.755 1.00 57.68 432 B 1 
ATOM 4265 N N   . SER B 2 433 ? 7.594   25.611  -112.241 1.00 86.12 433 B 1 
ATOM 4266 C CA  . SER B 2 433 ? 8.041   26.790  -112.979 1.00 86.22 433 B 1 
ATOM 4267 C C   . SER B 2 433 ? 8.822   26.412  -114.247 1.00 86.64 433 B 1 
ATOM 4268 O O   . SER B 2 433 ? 8.556   26.969  -115.314 1.00 86.69 433 B 1 
ATOM 4269 C CB  . SER B 2 433 ? 8.890   27.682  -112.071 1.00 88.45 433 B 1 
ATOM 4270 O OG  . SER B 2 433 ? 9.195   28.896  -112.729 1.00 74.69 433 B 1 
ATOM 4271 N N   . GLN B 2 434 ? 9.730   25.425  -114.171 1.00 81.90 434 B 1 
ATOM 4272 C CA  . GLN B 2 434 ? 10.459  24.918  -115.340 1.00 81.37 434 B 1 
ATOM 4273 C C   . GLN B 2 434 ? 9.530   24.289  -116.386 1.00 80.75 434 B 1 
ATOM 4274 O O   . GLN B 2 434 ? 9.666   24.596  -117.570 1.00 84.76 434 B 1 
ATOM 4275 C CB  . GLN B 2 434 ? 11.516  23.896  -114.918 1.00 83.57 434 B 1 
ATOM 4276 C CG  . GLN B 2 434 ? 12.875  24.536  -114.668 1.00 73.00 434 B 1 
ATOM 4277 C CD  . GLN B 2 434 ? 13.957  23.515  -114.350 1.00 70.64 434 B 1 
ATOM 4278 O OE1 . GLN B 2 434 ? 13.707  22.383  -113.980 1.00 61.76 434 B 1 
ATOM 4279 N NE2 . GLN B 2 434 ? 15.217  23.877  -114.494 1.00 59.76 434 B 1 
ATOM 4280 N N   . ILE B 2 435 ? 8.568   23.455  -115.992 1.00 87.71 435 B 1 
ATOM 4281 C CA  . ILE B 2 435 ? 7.590   22.845  -116.911 1.00 85.54 435 B 1 
ATOM 4282 C C   . ILE B 2 435 ? 6.792   23.929  -117.630 1.00 84.99 435 B 1 
ATOM 4283 O O   . ILE B 2 435 ? 6.619   23.869  -118.848 1.00 87.29 435 B 1 
ATOM 4284 C CB  . ILE B 2 435 ? 6.678   21.859  -116.162 1.00 87.06 435 B 1 
ATOM 4285 C CG1 . ILE B 2 435 ? 7.488   20.626  -115.699 1.00 83.85 435 B 1 
ATOM 4286 C CG2 . ILE B 2 435 ? 5.510   21.401  -117.044 1.00 82.38 435 B 1 
ATOM 4287 C CD1 . ILE B 2 435 ? 6.768   19.787  -114.625 1.00 73.13 435 B 1 
ATOM 4288 N N   . LYS B 2 436 ? 6.345   24.982  -116.895 1.00 84.54 436 B 1 
ATOM 4289 C CA  . LYS B 2 436 ? 5.605   26.102  -117.475 1.00 82.69 436 B 1 
ATOM 4290 C C   . LYS B 2 436 ? 6.442   26.879  -118.506 1.00 81.88 436 B 1 
ATOM 4291 O O   . LYS B 2 436 ? 5.909   27.283  -119.538 1.00 85.44 436 B 1 
ATOM 4292 C CB  . LYS B 2 436 ? 5.075   27.002  -116.353 1.00 86.12 436 B 1 
ATOM 4293 C CG  . LYS B 2 436 ? 3.737   27.649  -116.724 1.00 77.50 436 B 1 
ATOM 4294 C CD  . LYS B 2 436 ? 3.180   28.474  -115.558 1.00 74.28 436 B 1 
ATOM 4295 C CE  . LYS B 2 436 ? 1.777   28.985  -115.886 1.00 66.17 436 B 1 
ATOM 4296 N NZ  . LYS B 2 436 ? 1.200   29.816  -114.800 1.00 58.65 436 B 1 
ATOM 4297 N N   . ARG B 2 437 ? 7.763   27.043  -118.306 1.00 84.48 437 B 1 
ATOM 4298 C CA  . ARG B 2 437 ? 8.707   27.683  -119.244 1.00 83.05 437 B 1 
ATOM 4299 C C   . ARG B 2 437 ? 8.915   26.861  -120.513 1.00 82.64 437 B 1 
ATOM 4300 O O   . ARG B 2 437 ? 8.829   27.412  -121.608 1.00 84.28 437 B 1 
ATOM 4301 C CB  . ARG B 2 437 ? 10.038  27.972  -118.523 1.00 85.80 437 B 1 
ATOM 4302 C CG  . ARG B 2 437 ? 10.485  29.421  -118.726 1.00 75.97 437 B 1 
ATOM 4303 C CD  . ARG B 2 437 ? 11.815  29.664  -118.025 1.00 73.58 437 B 1 
ATOM 4304 N NE  . ARG B 2 437 ? 12.170  31.097  -118.032 1.00 65.90 437 B 1 
ATOM 4305 C CZ  . ARG B 2 437 ? 13.226  31.635  -117.433 1.00 58.67 437 B 1 
ATOM 4306 N NH1 . ARG B 2 437 ? 14.113  30.912  -116.800 1.00 55.53 437 B 1 
ATOM 4307 N NH2 . ARG B 2 437 ? 13.414  32.918  -117.470 1.00 54.44 437 B 1 
ATOM 4308 N N   . LEU B 2 438 ? 9.117   25.545  -120.405 1.00 85.51 438 B 1 
ATOM 4309 C CA  . LEU B 2 438 ? 9.289   24.637  -121.547 1.00 82.26 438 B 1 
ATOM 4310 C C   . LEU B 2 438 ? 8.049   24.577  -122.445 1.00 81.73 438 B 1 
ATOM 4311 O O   . LEU B 2 438 ? 8.165   24.571  -123.666 1.00 82.50 438 B 1 
ATOM 4312 C CB  . LEU B 2 438 ? 9.647   23.233  -121.028 1.00 83.64 438 B 1 
ATOM 4313 C CG  . LEU B 2 438 ? 11.098  23.105  -120.540 1.00 79.31 438 B 1 
ATOM 4314 C CD1 . LEU B 2 438 ? 11.272  21.831  -119.714 1.00 70.82 438 B 1 
ATOM 4315 C CD2 . LEU B 2 438 ? 12.079  23.049  -121.715 1.00 72.76 438 B 1 
ATOM 4316 N N   . LEU B 2 439 ? 6.859   24.580  -121.837 1.00 83.92 439 B 1 
ATOM 4317 C CA  . LEU B 2 439 ? 5.603   24.643  -122.583 1.00 80.99 439 B 1 
ATOM 4318 C C   . LEU B 2 439 ? 5.432   25.969  -123.334 1.00 79.72 439 B 1 
ATOM 4319 O O   . LEU B 2 439 ? 4.825   25.980  -124.408 1.00 79.65 439 B 1 
ATOM 4320 C CB  . LEU B 2 439 ? 4.426   24.421  -121.625 1.00 81.98 439 B 1 
ATOM 4321 C CG  . LEU B 2 439 ? 4.217   22.934  -121.258 1.00 77.71 439 B 1 
ATOM 4322 C CD1 . LEU B 2 439 ? 3.300   22.819  -120.036 1.00 69.14 439 B 1 
ATOM 4323 C CD2 . LEU B 2 439 ? 3.561   22.165  -122.408 1.00 71.21 439 B 1 
ATOM 4324 N N   . SER B 2 440 ? 5.917   27.086  -122.826 1.00 82.82 440 B 1 
ATOM 4325 C CA  . SER B 2 440 ? 5.800   28.380  -123.508 1.00 81.83 440 B 1 
ATOM 4326 C C   . SER B 2 440 ? 6.765   28.546  -124.689 1.00 79.99 440 B 1 
ATOM 4327 O O   . SER B 2 440 ? 6.400   29.192  -125.679 1.00 77.63 440 B 1 
ATOM 4328 C CB  . SER B 2 440 ? 5.981   29.537  -122.525 1.00 82.42 440 B 1 
ATOM 4329 O OG  . SER B 2 440 ? 7.294   29.641  -122.029 1.00 70.39 440 B 1 
ATOM 4330 N N   . GLU B 2 441 ? 7.990   27.975  -124.664 1.00 79.00 441 B 1 
ATOM 4331 C CA  . GLU B 2 441 ? 8.999   28.142  -125.728 1.00 77.97 441 B 1 
ATOM 4332 C C   . GLU B 2 441 ? 8.773   27.264  -126.971 1.00 74.77 441 B 1 
ATOM 4333 O O   . GLU B 2 441 ? 9.455   27.467  -127.982 1.00 69.96 441 B 1 
ATOM 4334 C CB  . GLU B 2 441 ? 10.423  27.948  -125.174 1.00 78.56 441 B 1 
ATOM 4335 C CG  . GLU B 2 441 ? 10.905  29.185  -124.411 1.00 73.20 441 B 1 
ATOM 4336 C CD  . GLU B 2 441 ? 12.395  29.138  -124.023 1.00 66.90 441 B 1 
ATOM 4337 O OE1 . GLU B 2 441 ? 12.875  30.136  -123.439 1.00 59.22 441 B 1 
ATOM 4338 O OE2 . GLU B 2 441 ? 13.072  28.119  -124.297 1.00 60.88 441 B 1 
ATOM 4339 N N   . LYS B 2 442 ? 7.812   26.324  -127.003 1.00 69.47 442 B 1 
ATOM 4340 C CA  . LYS B 2 442 ? 7.509   25.445  -128.160 1.00 68.41 442 B 1 
ATOM 4341 C C   . LYS B 2 442 ? 8.741   24.835  -128.869 1.00 67.76 442 B 1 
ATOM 4342 O O   . LYS B 2 442 ? 8.629   24.371  -130.014 1.00 62.49 442 B 1 
ATOM 4343 C CB  . LYS B 2 442 ? 6.569   26.120  -129.163 1.00 64.87 442 B 1 
ATOM 4344 C CG  . LYS B 2 442 ? 5.088   26.028  -128.805 1.00 61.38 442 B 1 
ATOM 4345 C CD  . LYS B 2 442 ? 4.240   26.518  -129.990 1.00 56.52 442 B 1 
ATOM 4346 C CE  . LYS B 2 442 ? 2.746   26.352  -129.728 1.00 51.40 442 B 1 
ATOM 4347 N NZ  . LYS B 2 442 ? 1.916   26.784  -130.865 1.00 45.95 442 B 1 
ATOM 4348 N N   . LYS B 2 443 ? 9.930   24.835  -128.322 1.00 60.96 443 B 1 
ATOM 4349 C CA  . LYS B 2 443 ? 11.125  24.257  -128.935 1.00 60.37 443 B 1 
ATOM 4350 C C   . LYS B 2 443 ? 11.017  22.734  -128.913 1.00 57.74 443 B 1 
ATOM 4351 O O   . LYS B 2 443 ? 11.271  22.075  -127.921 1.00 54.12 443 B 1 
ATOM 4352 C CB  . LYS B 2 443 ? 12.408  24.757  -128.263 1.00 57.86 443 B 1 
ATOM 4353 C CG  . LYS B 2 443 ? 12.778  26.156  -128.764 1.00 54.76 443 B 1 
ATOM 4354 C CD  . LYS B 2 443 ? 14.094  26.629  -128.146 1.00 51.23 443 B 1 
ATOM 4355 C CE  . LYS B 2 443 ? 14.453  28.006  -128.679 1.00 45.75 443 B 1 
ATOM 4356 N NZ  . LYS B 2 443 ? 15.547  28.624  -127.898 1.00 42.29 443 B 1 
ATOM 4357 N N   . THR B 2 444 ? 10.633  22.199  -130.147 1.00 54.55 444 B 1 
ATOM 4358 C CA  . THR B 2 444 ? 10.665  20.769  -130.460 1.00 55.57 444 B 1 
ATOM 4359 C C   . THR B 2 444 ? 12.114  20.291  -130.492 1.00 53.96 444 B 1 
ATOM 4360 O O   . THR B 2 444 ? 12.755  20.291  -131.542 1.00 50.94 444 B 1 
ATOM 4361 C CB  . THR B 2 444 ? 9.995   20.507  -131.820 1.00 52.87 444 B 1 
ATOM 4362 O OG1 . THR B 2 444 ? 10.427  21.456  -132.769 1.00 48.58 444 B 1 
ATOM 4363 C CG2 . THR B 2 444 ? 8.471   20.626  -131.732 1.00 48.26 444 B 1 
ATOM 4364 N N   . CYS B 2 445 ? 12.647  19.885  -129.399 1.00 52.95 445 B 1 
ATOM 4365 C CA  . CYS B 2 445 ? 13.947  19.215  -129.359 1.00 52.85 445 B 1 
ATOM 4366 C C   . CYS B 2 445 ? 13.829  17.861  -130.058 1.00 48.83 445 B 1 
ATOM 4367 O O   . CYS B 2 445 ? 13.266  16.908  -129.523 1.00 47.62 445 B 1 
ATOM 4368 C CB  . CYS B 2 445 ? 14.419  19.070  -127.912 1.00 53.13 445 B 1 
ATOM 4369 S SG  . CYS B 2 445 ? 15.017  20.673  -127.302 1.00 49.17 445 B 1 
ATOM 4370 N N   . GLN B 2 446 ? 14.376  17.783  -131.357 1.00 47.76 446 B 1 
ATOM 4371 C CA  . GLN B 2 446 ? 14.577  16.521  -132.064 1.00 51.78 446 B 1 
ATOM 4372 C C   . GLN B 2 446 ? 15.626  15.704  -131.298 1.00 49.65 446 B 1 
ATOM 4373 O O   . GLN B 2 446 ? 16.804  16.028  -131.305 1.00 48.54 446 B 1 
ATOM 4374 C CB  . GLN B 2 446 ? 15.049  16.773  -133.495 1.00 51.73 446 B 1 
ATOM 4375 C CG  . GLN B 2 446 ? 13.932  17.285  -134.433 1.00 48.67 446 B 1 
ATOM 4376 C CD  . GLN B 2 446 ? 14.416  17.508  -135.873 1.00 45.14 446 B 1 
ATOM 4377 O OE1 . GLN B 2 446 ? 15.579  17.568  -136.166 1.00 42.14 446 B 1 
ATOM 4378 N NE2 . GLN B 2 446 ? 13.510  17.645  -136.812 1.00 40.94 446 B 1 
ATOM 4379 N N   . CYS B 2 447 ? 15.183  14.663  -130.666 1.00 53.12 447 B 1 
ATOM 4380 C CA  . CYS B 2 447 ? 16.101  13.709  -130.039 1.00 54.06 447 B 1 
ATOM 4381 C C   . CYS B 2 447 ? 16.683  12.793  -131.126 1.00 49.43 447 B 1 
ATOM 4382 O O   . CYS B 2 447 ? 15.926  12.016  -131.718 1.00 47.24 447 B 1 
ATOM 4383 C CB  . CYS B 2 447 ? 15.360  12.905  -128.964 1.00 53.70 447 B 1 
ATOM 4384 S SG  . CYS B 2 447 ? 14.963  13.970  -127.547 1.00 49.44 447 B 1 
ATOM 4385 N N   . PRO B 2 448 ? 18.016  12.834  -131.476 1.00 45.86 448 B 1 
ATOM 4386 C CA  . PRO B 2 448 ? 18.591  11.958  -132.481 1.00 50.45 448 B 1 
ATOM 4387 C C   . PRO B 2 448 ? 18.629  10.510  -131.974 1.00 49.42 448 B 1 
ATOM 4388 O O   . PRO B 2 448 ? 19.059  10.229  -130.850 1.00 47.30 448 B 1 
ATOM 4389 C CB  . PRO B 2 448 ? 19.979  12.536  -132.797 1.00 48.54 448 B 1 
ATOM 4390 C CG  . PRO B 2 448 ? 20.372  13.241  -131.499 1.00 48.76 448 B 1 
ATOM 4391 C CD  . PRO B 2 448 ? 19.028  13.696  -130.900 1.00 51.83 448 B 1 
ATOM 4392 N N   . HIS B 2 449 ? 18.224  9.590   -132.903 1.00 44.38 449 B 1 
ATOM 4393 C CA  . HIS B 2 449 ? 18.335  8.144   -132.703 1.00 48.66 449 B 1 
ATOM 4394 C C   . HIS B 2 449 ? 19.813  7.717   -132.634 1.00 45.60 449 B 1 
ATOM 4395 O O   . HIS B 2 449 ? 20.437  7.514   -133.663 1.00 44.78 449 B 1 
ATOM 4396 C CB  . HIS B 2 449 ? 17.658  7.421   -133.887 1.00 47.35 449 B 1 
ATOM 4397 C CG  . HIS B 2 449 ? 16.168  7.271   -133.785 1.00 44.75 449 B 1 
ATOM 4398 N ND1 . HIS B 2 449 ? 15.517  6.302   -133.066 1.00 41.43 449 B 1 
ATOM 4399 C CD2 . HIS B 2 449 ? 15.206  7.965   -134.452 1.00 39.60 449 B 1 
ATOM 4400 C CE1 . HIS B 2 449 ? 14.199  6.417   -133.286 1.00 38.13 449 B 1 
ATOM 4401 N NE2 . HIS B 2 449 ? 13.980  7.425   -134.125 1.00 38.12 449 B 1 
ATOM 4402 N N   . ARG B 2 450 ? 20.428  7.543   -131.470 1.00 41.35 450 B 1 
ATOM 4403 C CA  . ARG B 2 450 ? 21.727  6.849   -131.402 1.00 45.36 450 B 1 
ATOM 4404 C C   . ARG B 2 450 ? 21.581  5.396   -130.941 1.00 41.75 450 B 1 
ATOM 4405 O O   . ARG B 2 450 ? 20.802  5.062   -130.075 1.00 40.32 450 B 1 
ATOM 4406 C CB  . ARG B 2 450 ? 22.795  7.633   -130.637 1.00 43.81 450 B 1 
ATOM 4407 C CG  . ARG B 2 450 ? 23.940  8.018   -131.605 1.00 40.37 450 B 1 
ATOM 4408 C CD  . ARG B 2 450 ? 25.112  8.680   -130.890 1.00 39.71 450 B 1 
ATOM 4409 N NE  . ARG B 2 450 ? 26.157  9.088   -131.852 1.00 35.71 450 B 1 
ATOM 4410 C CZ  . ARG B 2 450 ? 27.334  9.604   -131.557 1.00 35.17 450 B 1 
ATOM 4411 N NH1 . ARG B 2 450 ? 27.711  9.794   -130.317 1.00 32.95 450 B 1 
ATOM 4412 N NH2 . ARG B 2 450 ? 28.184  9.954   -132.507 1.00 33.05 450 B 1 
ATOM 4413 N N   . PHE B 2 451 ? 22.361  4.555   -131.692 1.00 30.38 451 B 1 
ATOM 4414 C CA  . PHE B 2 451 ? 22.283  3.096   -131.842 1.00 34.80 451 B 1 
ATOM 4415 C C   . PHE B 2 451 ? 22.788  2.241   -130.644 1.00 32.58 451 B 1 
ATOM 4416 O O   . PHE B 2 451 ? 23.110  2.709   -129.570 1.00 32.67 451 B 1 
ATOM 4417 C CB  . PHE B 2 451 ? 23.085  2.743   -133.118 1.00 34.88 451 B 1 
ATOM 4418 C CG  . PHE B 2 451 ? 22.306  2.547   -134.393 1.00 34.24 451 B 1 
ATOM 4419 C CD1 . PHE B 2 451 ? 21.827  1.270   -134.738 1.00 33.10 451 B 1 
ATOM 4420 C CD2 . PHE B 2 451 ? 22.147  3.620   -135.299 1.00 32.73 451 B 1 
ATOM 4421 C CE1 . PHE B 2 451 ? 21.197  1.066   -135.981 1.00 29.96 451 B 1 
ATOM 4422 C CE2 . PHE B 2 451 ? 21.508  3.423   -136.536 1.00 29.87 451 B 1 
ATOM 4423 C CZ  . PHE B 2 451 ? 21.036  2.143   -136.877 1.00 32.04 451 B 1 
ATOM 4424 N N   . GLN B 2 452 ? 22.998  1.002   -131.002 1.00 33.78 452 B 1 
ATOM 4425 C CA  . GLN B 2 452 ? 22.806  -0.332  -130.439 1.00 36.78 452 B 1 
ATOM 4426 C C   . GLN B 2 452 ? 23.674  -0.848  -129.276 1.00 33.80 452 B 1 
ATOM 4427 O O   . GLN B 2 452 ? 23.243  -1.835  -128.692 1.00 33.90 452 B 1 
ATOM 4428 C CB  . GLN B 2 452 ? 23.070  -1.318  -131.586 1.00 38.63 452 B 1 
ATOM 4429 C CG  . GLN B 2 452 ? 21.885  -1.567  -132.530 1.00 36.47 452 B 1 
ATOM 4430 C CD  . GLN B 2 452 ? 22.285  -2.484  -133.685 1.00 34.88 452 B 1 
ATOM 4431 O OE1 . GLN B 2 452 ? 23.423  -2.577  -134.094 1.00 33.69 452 B 1 
ATOM 4432 N NE2 . GLN B 2 452 ? 21.335  -3.173  -134.281 1.00 34.93 452 B 1 
ATOM 4433 N N   . LYS B 2 453 ? 24.937  -0.423  -129.141 1.00 36.15 453 B 1 
ATOM 4434 C CA  . LYS B 2 453 ? 26.013  -1.396  -128.858 1.00 41.58 453 B 1 
ATOM 4435 C C   . LYS B 2 453 ? 25.806  -2.343  -127.664 1.00 38.56 453 B 1 
ATOM 4436 O O   . LYS B 2 453 ? 25.304  -1.997  -126.618 1.00 36.72 453 B 1 
ATOM 4437 C CB  . LYS B 2 453 ? 27.400  -0.748  -128.828 1.00 41.14 453 B 1 
ATOM 4438 C CG  . LYS B 2 453 ? 28.104  -0.922  -130.179 1.00 38.69 453 B 1 
ATOM 4439 C CD  . LYS B 2 453 ? 29.575  -0.488  -130.131 1.00 37.27 453 B 1 
ATOM 4440 C CE  . LYS B 2 453 ? 30.250  -0.726  -131.481 1.00 32.96 453 B 1 
ATOM 4441 N NZ  . LYS B 2 453 ? 31.698  -0.420  -131.450 1.00 31.46 453 B 1 
ATOM 4442 N N   . THR B 2 454 ? 26.290  -3.565  -128.002 1.00 34.97 454 B 1 
ATOM 4443 C CA  . THR B 2 454 ? 26.057  -4.858  -127.353 1.00 39.18 454 B 1 
ATOM 4444 C C   . THR B 2 454 ? 26.619  -4.999  -125.936 1.00 36.79 454 B 1 
ATOM 4445 O O   . THR B 2 454 ? 27.683  -4.487  -125.596 1.00 33.61 454 B 1 
ATOM 4446 C CB  . THR B 2 454 ? 26.702  -5.946  -128.226 1.00 36.24 454 B 1 
ATOM 4447 O OG1 . THR B 2 454 ? 27.899  -5.451  -128.822 1.00 33.35 454 B 1 
ATOM 4448 C CG2 . THR B 2 454 ? 25.800  -6.345  -129.393 1.00 33.79 454 B 1 
ATOM 4449 N N   . CYS B 2 455 ? 25.919  -5.810  -125.222 1.00 35.67 455 B 1 
ATOM 4450 C CA  . CYS B 2 455 ? 26.331  -6.350  -123.933 1.00 38.59 455 B 1 
ATOM 4451 C C   . CYS B 2 455 ? 27.455  -7.369  -124.130 1.00 35.29 455 B 1 
ATOM 4452 O O   . CYS B 2 455 ? 27.192  -8.505  -124.517 1.00 34.05 455 B 1 
ATOM 4453 C CB  . CYS B 2 455 ? 25.121  -7.048  -123.293 1.00 39.45 455 B 1 
ATOM 4454 S SG  . CYS B 2 455 ? 23.725  -5.916  -123.085 1.00 36.69 455 B 1 
ATOM 4455 N N   . SER B 2 456 ? 28.699  -7.010  -123.880 1.00 34.04 456 B 1 
ATOM 4456 C CA  . SER B 2 456 ? 29.770  -8.021  -123.761 1.00 39.13 456 B 1 
ATOM 4457 C C   . SER B 2 456 ? 29.881  -8.502  -122.309 1.00 36.05 456 B 1 
ATOM 4458 O O   . SER B 2 456 ? 29.697  -7.694  -121.405 1.00 35.21 456 B 1 
ATOM 4459 C CB  . SER B 2 456 ? 31.114  -7.478  -124.260 1.00 39.75 456 B 1 
ATOM 4460 O OG  . SER B 2 456 ? 31.029  -7.230  -125.638 1.00 37.98 456 B 1 
ATOM 4461 N N   . PRO B 2 457 ? 30.179  -9.795  -122.129 1.00 27.68 457 B 1 
ATOM 4462 C CA  . PRO B 2 457 ? 29.835  -10.518 -120.906 1.00 34.68 457 B 1 
ATOM 4463 C C   . PRO B 2 457 ? 30.988  -10.717 -119.911 1.00 35.33 457 B 1 
ATOM 4464 O O   . PRO B 2 457 ? 30.926  -11.679 -119.145 1.00 33.82 457 B 1 
ATOM 4465 C CB  . PRO B 2 457 ? 29.316  -11.867 -121.430 1.00 33.09 457 B 1 
ATOM 4466 C CG  . PRO B 2 457 ? 30.251  -12.124 -122.606 1.00 34.40 457 B 1 
ATOM 4467 C CD  . PRO B 2 457 ? 30.474  -10.713 -123.184 1.00 40.11 457 B 1 
ATOM 4468 N N   . ILE B 2 458 ? 32.052  -9.891  -119.934 1.00 31.54 458 B 1 
ATOM 4469 C CA  . ILE B 2 458 ? 33.208  -10.205 -119.061 1.00 35.22 458 B 1 
ATOM 4470 C C   . ILE B 2 458 ? 32.918  -9.821  -117.608 1.00 31.29 458 B 1 
ATOM 4471 O O   . ILE B 2 458 ? 32.494  -8.675  -117.374 1.00 26.45 458 B 1 
ATOM 4472 C CB  . ILE B 2 458 ? 34.518  -9.602  -119.598 1.00 33.91 458 B 1 
ATOM 4473 C CG1 . ILE B 2 458 ? 34.811  -10.113 -121.027 1.00 31.96 458 B 1 
ATOM 4474 C CG2 . ILE B 2 458 ? 35.684  -9.981  -118.648 1.00 33.24 458 B 1 
ATOM 4475 C CD1 . ILE B 2 458 ? 36.094  -9.527  -121.648 1.00 31.44 458 B 1 
ATOM 4476 O OXT . ILE B 2 458 ? 33.179  -10.735 -116.773 1.00 32.96 458 B 1 
#
