# Supplementary material for: Modeling Human Protein Physical Interactions Involved in HIV Attachment In Silico
Source: Int J Mol Sci. 2025 Nov 20;26(22):11209. doi: 10.3390/ijms262211209 (PMC12652853; doi:10.3390/ijms262211209)
Supplement: Supplementary file 1 [file ijms-26-11209-s001.zip › Models/CXCL2/cxcl2_ccr2_model.cif]

# By using this file you agree to the legally binding terms of use found at alphafoldserver.com/output-terms
data_b02d645779acd75
#
_entry.id b02d645779acd75
#
loop_
_atom_type.symbol
C 
N 
O 
S 
#
loop_
_audit_author.name
_audit_author.pdbx_ordinal
"Google DeepMind" 1 
"Isomorphic Labs" 2 
#
_audit_conform.dict_location https://raw.githubusercontent.com/ihmwg/ModelCIF/master/dist/mmcif_ma.dic
_audit_conform.dict_name     mmcif_ma.dic
_audit_conform.dict_version  1.4.5
#
loop_
_chem_comp.formula
_chem_comp.formula_weight
_chem_comp.id
_chem_comp.mon_nstd_flag
_chem_comp.name
_chem_comp.pdbx_smiles
_chem_comp.pdbx_synonyms
_chem_comp.type
"C3 H7 N O2"    89.093  ALA y ALANINE         C[C@H](N)C(O)=O                  ? "L-PEPTIDE LINKING" 
"C6 H15 N4 O2"  175.209 ARG y ARGININE        N[C@@H](CCCNC(N)=[NH2+])C(O)=O   ? "L-PEPTIDE LINKING" 
"C4 H8 N2 O3"   132.118 ASN y ASPARAGINE      N[C@@H](CC(N)=O)C(O)=O           ? "L-PEPTIDE LINKING" 
"C4 H7 N O4"    133.103 ASP y "ASPARTIC ACID" N[C@@H](CC(O)=O)C(O)=O           ? "L-PEPTIDE LINKING" 
"C3 H7 N O2 S"  121.158 CYS y CYSTEINE        N[C@@H](CS)C(O)=O                ? "L-PEPTIDE LINKING" 
"C5 H10 N2 O3"  146.144 GLN y GLUTAMINE       N[C@@H](CCC(N)=O)C(O)=O          ? "L-PEPTIDE LINKING" 
"C5 H9 N O4"    147.129 GLU y "GLUTAMIC ACID" N[C@@H](CCC(O)=O)C(O)=O          ? "L-PEPTIDE LINKING" 
"C2 H5 N O2"    75.067  GLY y GLYCINE         NCC(O)=O                         ? "PEPTIDE LINKING"   
"C6 H10 N3 O2"  156.162 HIS y HISTIDINE       N[C@@H](Cc1c[nH]c[nH+]1)C(O)=O   ? "L-PEPTIDE LINKING" 
"C6 H13 N O2"   131.173 ILE y ISOLEUCINE      CC[C@H](C)[C@H](N)C(O)=O         ? "L-PEPTIDE LINKING" 
"C6 H13 N O2"   131.173 LEU y LEUCINE         CC(C)C[C@H](N)C(O)=O             ? "L-PEPTIDE LINKING" 
"C6 H15 N2 O2"  147.195 LYS y LYSINE          N[C@@H](CCCC[NH3+])C(O)=O        ? "L-PEPTIDE LINKING" 
"C5 H11 N O2 S" 149.211 MET y METHIONINE      CSCC[C@H](N)C(O)=O               ? "L-PEPTIDE LINKING" 
"C9 H11 N O2"   165.189 PHE y PHENYLALANINE   N[C@@H](Cc1ccccc1)C(O)=O         ? "L-PEPTIDE LINKING" 
"C5 H9 N O2"    115.130 PRO y PROLINE         OC(=O)[C@@H]1CCCN1               ? "L-PEPTIDE LINKING" 
"C3 H7 N O3"    105.093 SER y SERINE          N[C@@H](CO)C(O)=O                ? "L-PEPTIDE LINKING" 
"C4 H9 N O3"    119.119 THR y THREONINE       C[C@@H](O)[C@H](N)C(O)=O         ? "L-PEPTIDE LINKING" 
"C11 H12 N2 O2" 204.225 TRP y TRYPTOPHAN      N[C@@H](Cc1c[nH]c2ccccc12)C(O)=O ? "L-PEPTIDE LINKING" 
"C9 H11 N O3"   181.189 TYR y TYROSINE        N[C@@H](Cc1ccc(O)cc1)C(O)=O      ? "L-PEPTIDE LINKING" 
"C5 H11 N O2"   117.146 VAL y VALINE          CC(C)[C@H](N)C(O)=O              ? "L-PEPTIDE LINKING" 
#
_citation.book_publisher          ?
_citation.country                 UK
_citation.id                      primary
_citation.journal_full            Nature
_citation.journal_id_ASTM         NATUAS
_citation.journal_id_CSD          0006
_citation.journal_id_ISSN         0028-0836
_citation.journal_volume          630
_citation.page_first              493
_citation.page_last               500
_citation.pdbx_database_id_DOI    10.1038/s41586-024-07487-w
_citation.pdbx_database_id_PubMed 38718835
_citation.title                   "Accurate structure prediction of biomolecular interactions with AlphaFold 3"
_citation.year                    2024
#
loop_
_citation_author.citation_id
_citation_author.name
_citation_author.ordinal
primary "Google DeepMind" 1 
primary "Isomorphic Labs" 2 
#
loop_
_entity.id
_entity.pdbx_description
_entity.type
1 . polymer 
2 . polymer 
#
loop_
_entity_poly.entity_id
_entity_poly.pdbx_strand_id
_entity_poly.type
1 A polypeptide(L) 
2 B polypeptide(L) 
#
loop_
_entity_poly_seq.entity_id
_entity_poly_seq.hetero
_entity_poly_seq.mon_id
_entity_poly_seq.num
1 n MET 1   
1 n ALA 2   
1 n ARG 3   
1 n ALA 4   
1 n THR 5   
1 n LEU 6   
1 n SER 7   
1 n ALA 8   
1 n ALA 9   
1 n PRO 10  
1 n SER 11  
1 n ASN 12  
1 n PRO 13  
1 n ARG 14  
1 n LEU 15  
1 n LEU 16  
1 n ARG 17  
1 n VAL 18  
1 n ALA 19  
1 n LEU 20  
1 n LEU 21  
1 n LEU 22  
1 n LEU 23  
1 n LEU 24  
1 n LEU 25  
1 n VAL 26  
1 n ALA 27  
1 n ALA 28  
1 n SER 29  
1 n ARG 30  
1 n ARG 31  
1 n ALA 32  
1 n ALA 33  
1 n GLY 34  
1 n ALA 35  
1 n PRO 36  
1 n LEU 37  
1 n ALA 38  
1 n THR 39  
1 n GLU 40  
1 n LEU 41  
1 n ARG 42  
1 n CYS 43  
1 n GLN 44  
1 n CYS 45  
1 n LEU 46  
1 n GLN 47  
1 n THR 48  
1 n LEU 49  
1 n GLN 50  
1 n GLY 51  
1 n ILE 52  
1 n HIS 53  
1 n LEU 54  
1 n LYS 55  
1 n ASN 56  
1 n ILE 57  
1 n GLN 58  
1 n SER 59  
1 n VAL 60  
1 n LYS 61  
1 n VAL 62  
1 n LYS 63  
1 n SER 64  
1 n PRO 65  
1 n GLY 66  
1 n PRO 67  
1 n HIS 68  
1 n CYS 69  
1 n ALA 70  
1 n GLN 71  
1 n THR 72  
1 n GLU 73  
1 n VAL 74  
1 n ILE 75  
1 n ALA 76  
1 n THR 77  
1 n LEU 78  
1 n LYS 79  
1 n ASN 80  
1 n GLY 81  
1 n GLN 82  
1 n LYS 83  
1 n ALA 84  
1 n CYS 85  
1 n LEU 86  
1 n ASN 87  
1 n PRO 88  
1 n ALA 89  
1 n SER 90  
1 n PRO 91  
1 n MET 92  
1 n VAL 93  
1 n LYS 94  
1 n LYS 95  
1 n ILE 96  
1 n ILE 97  
1 n GLU 98  
1 n LYS 99  
1 n MET 100 
1 n LEU 101 
1 n LYS 102 
1 n ASN 103 
1 n GLY 104 
1 n LYS 105 
1 n SER 106 
1 n ASN 107 
2 n MET 1   
2 n LEU 2   
2 n SER 3   
2 n THR 4   
2 n SER 5   
2 n ARG 6   
2 n SER 7   
2 n ARG 8   
2 n PHE 9   
2 n ILE 10  
2 n ARG 11  
2 n ASN 12  
2 n THR 13  
2 n ASN 14  
2 n GLU 15  
2 n SER 16  
2 n GLY 17  
2 n GLU 18  
2 n GLU 19  
2 n VAL 20  
2 n THR 21  
2 n THR 22  
2 n PHE 23  
2 n PHE 24  
2 n ASP 25  
2 n TYR 26  
2 n ASP 27  
2 n TYR 28  
2 n GLY 29  
2 n ALA 30  
2 n PRO 31  
2 n CYS 32  
2 n HIS 33  
2 n LYS 34  
2 n PHE 35  
2 n ASP 36  
2 n VAL 37  
2 n LYS 38  
2 n GLN 39  
2 n ILE 40  
2 n GLY 41  
2 n ALA 42  
2 n GLN 43  
2 n LEU 44  
2 n LEU 45  
2 n PRO 46  
2 n PRO 47  
2 n LEU 48  
2 n TYR 49  
2 n SER 50  
2 n LEU 51  
2 n VAL 52  
2 n PHE 53  
2 n ILE 54  
2 n PHE 55  
2 n GLY 56  
2 n PHE 57  
2 n VAL 58  
2 n GLY 59  
2 n ASN 60  
2 n MET 61  
2 n LEU 62  
2 n VAL 63  
2 n VAL 64  
2 n LEU 65  
2 n ILE 66  
2 n LEU 67  
2 n ILE 68  
2 n ASN 69  
2 n CYS 70  
2 n LYS 71  
2 n LYS 72  
2 n LEU 73  
2 n LYS 74  
2 n CYS 75  
2 n LEU 76  
2 n THR 77  
2 n ASP 78  
2 n ILE 79  
2 n TYR 80  
2 n LEU 81  
2 n LEU 82  
2 n ASN 83  
2 n LEU 84  
2 n ALA 85  
2 n ILE 86  
2 n SER 87  
2 n ASP 88  
2 n LEU 89  
2 n LEU 90  
2 n PHE 91  
2 n LEU 92  
2 n ILE 93  
2 n THR 94  
2 n LEU 95  
2 n PRO 96  
2 n LEU 97  
2 n TRP 98  
2 n ALA 99  
2 n HIS 100 
2 n SER 101 
2 n ALA 102 
2 n ALA 103 
2 n ASN 104 
2 n GLU 105 
2 n TRP 106 
2 n VAL 107 
2 n PHE 108 
2 n GLY 109 
2 n ASN 110 
2 n ALA 111 
2 n MET 112 
2 n CYS 113 
2 n LYS 114 
2 n LEU 115 
2 n PHE 116 
2 n THR 117 
2 n GLY 118 
2 n LEU 119 
2 n TYR 120 
2 n HIS 121 
2 n ILE 122 
2 n GLY 123 
2 n TYR 124 
2 n PHE 125 
2 n GLY 126 
2 n GLY 127 
2 n ILE 128 
2 n PHE 129 
2 n PHE 130 
2 n ILE 131 
2 n ILE 132 
2 n LEU 133 
2 n LEU 134 
2 n THR 135 
2 n ILE 136 
2 n ASP 137 
2 n ARG 138 
2 n TYR 139 
2 n LEU 140 
2 n ALA 141 
2 n ILE 142 
2 n VAL 143 
2 n HIS 144 
2 n ALA 145 
2 n VAL 146 
2 n PHE 147 
2 n ALA 148 
2 n LEU 149 
2 n LYS 150 
2 n ALA 151 
2 n ARG 152 
2 n THR 153 
2 n VAL 154 
2 n THR 155 
2 n PHE 156 
2 n GLY 157 
2 n VAL 158 
2 n VAL 159 
2 n THR 160 
2 n SER 161 
2 n VAL 162 
2 n ILE 163 
2 n THR 164 
2 n TRP 165 
2 n LEU 166 
2 n VAL 167 
2 n ALA 168 
2 n VAL 169 
2 n PHE 170 
2 n ALA 171 
2 n SER 172 
2 n VAL 173 
2 n PRO 174 
2 n GLY 175 
2 n ILE 176 
2 n ILE 177 
2 n PHE 178 
2 n THR 179 
2 n LYS 180 
2 n CYS 181 
2 n GLN 182 
2 n LYS 183 
2 n GLU 184 
2 n ASP 185 
2 n SER 186 
2 n VAL 187 
2 n TYR 188 
2 n VAL 189 
2 n CYS 190 
2 n GLY 191 
2 n PRO 192 
2 n TYR 193 
2 n PHE 194 
2 n PRO 195 
2 n ARG 196 
2 n GLY 197 
2 n TRP 198 
2 n ASN 199 
2 n ASN 200 
2 n PHE 201 
2 n HIS 202 
2 n THR 203 
2 n ILE 204 
2 n MET 205 
2 n ARG 206 
2 n ASN 207 
2 n ILE 208 
2 n LEU 209 
2 n GLY 210 
2 n LEU 211 
2 n VAL 212 
2 n LEU 213 
2 n PRO 214 
2 n LEU 215 
2 n LEU 216 
2 n ILE 217 
2 n MET 218 
2 n VAL 219 
2 n ILE 220 
2 n CYS 221 
2 n TYR 222 
2 n SER 223 
2 n GLY 224 
2 n ILE 225 
2 n LEU 226 
2 n LYS 227 
2 n THR 228 
2 n LEU 229 
2 n LEU 230 
2 n ARG 231 
2 n CYS 232 
2 n ARG 233 
2 n ASN 234 
2 n GLU 235 
2 n LYS 236 
2 n LYS 237 
2 n ARG 238 
2 n HIS 239 
2 n ARG 240 
2 n ALA 241 
2 n VAL 242 
2 n ARG 243 
2 n VAL 244 
2 n ILE 245 
2 n PHE 246 
2 n THR 247 
2 n ILE 248 
2 n MET 249 
2 n ILE 250 
2 n VAL 251 
2 n TYR 252 
2 n PHE 253 
2 n LEU 254 
2 n PHE 255 
2 n TRP 256 
2 n THR 257 
2 n PRO 258 
2 n TYR 259 
2 n ASN 260 
2 n ILE 261 
2 n VAL 262 
2 n ILE 263 
2 n LEU 264 
2 n LEU 265 
2 n ASN 266 
2 n THR 267 
2 n PHE 268 
2 n GLN 269 
2 n GLU 270 
2 n PHE 271 
2 n PHE 272 
2 n GLY 273 
2 n LEU 274 
2 n SER 275 
2 n ASN 276 
2 n CYS 277 
2 n GLU 278 
2 n SER 279 
2 n THR 280 
2 n SER 281 
2 n GLN 282 
2 n LEU 283 
2 n ASP 284 
2 n GLN 285 
2 n ALA 286 
2 n THR 287 
2 n GLN 288 
2 n VAL 289 
2 n THR 290 
2 n GLU 291 
2 n THR 292 
2 n LEU 293 
2 n GLY 294 
2 n MET 295 
2 n THR 296 
2 n HIS 297 
2 n CYS 298 
2 n CYS 299 
2 n ILE 300 
2 n ASN 301 
2 n PRO 302 
2 n ILE 303 
2 n ILE 304 
2 n TYR 305 
2 n ALA 306 
2 n PHE 307 
2 n VAL 308 
2 n GLY 309 
2 n GLU 310 
2 n LYS 311 
2 n PHE 312 
2 n ARG 313 
2 n SER 314 
2 n LEU 315 
2 n PHE 316 
2 n HIS 317 
2 n ILE 318 
2 n ALA 319 
2 n LEU 320 
2 n GLY 321 
2 n CYS 322 
2 n ARG 323 
2 n ILE 324 
2 n ALA 325 
2 n PRO 326 
2 n LEU 327 
2 n GLN 328 
2 n LYS 329 
2 n PRO 330 
2 n VAL 331 
2 n CYS 332 
2 n GLY 333 
2 n GLY 334 
2 n PRO 335 
2 n GLY 336 
2 n VAL 337 
2 n ARG 338 
2 n PRO 339 
2 n GLY 340 
2 n LYS 341 
2 n ASN 342 
2 n VAL 343 
2 n LYS 344 
2 n VAL 345 
2 n THR 346 
2 n THR 347 
2 n GLN 348 
2 n GLY 349 
2 n LEU 350 
2 n LEU 351 
2 n ASP 352 
2 n GLY 353 
2 n ARG 354 
2 n GLY 355 
2 n LYS 356 
2 n GLY 357 
2 n LYS 358 
2 n SER 359 
2 n ILE 360 
2 n GLY 361 
2 n ARG 362 
2 n ALA 363 
2 n PRO 364 
2 n GLU 365 
2 n ALA 366 
2 n SER 367 
2 n LEU 368 
2 n GLN 369 
2 n ASP 370 
2 n LYS 371 
2 n GLU 372 
2 n GLY 373 
2 n ALA 374 
#
_ma_data.content_type "model coordinates"
_ma_data.id           1
_ma_data.name         Model
#
_ma_model_list.data_id          1
_ma_model_list.model_group_id   1
_ma_model_list.model_group_name "AlphaFold-beta-20231127 (2b86f29d-618d-47cf-8aef-20020b1102eb @ 2025-03-07 02:15:06)"
_ma_model_list.model_id         1
_ma_model_list.model_name       "Top ranked model"
_ma_model_list.model_type       "Ab initio model"
_ma_model_list.ordinal_id       1
#
loop_
_ma_protocol_step.method_type
_ma_protocol_step.ordinal_id
_ma_protocol_step.protocol_id
_ma_protocol_step.step_id
"coevolution MSA" 1 1 1 
"template search" 2 1 2 
modeling          3 1 3 
#
loop_
_ma_qa_metric.id
_ma_qa_metric.mode
_ma_qa_metric.name
_ma_qa_metric.software_group_id
_ma_qa_metric.type
1 global pLDDT 1 pLDDT 
2 local  pLDDT 1 pLDDT 
#
_ma_qa_metric_global.metric_id    1
_ma_qa_metric_global.metric_value 70.64
_ma_qa_metric_global.model_id     1
_ma_qa_metric_global.ordinal_id   1
#
_ma_software_group.group_id    1
_ma_software_group.ordinal_id  1
_ma_software_group.software_id 1
#
loop_
_ma_target_entity.data_id
_ma_target_entity.entity_id
_ma_target_entity.origin
1 1 . 
1 2 . 
#
loop_
_ma_target_entity_instance.asym_id
_ma_target_entity_instance.details
_ma_target_entity_instance.entity_id
A . 1 
B . 2 
#
loop_
_pdbx_data_usage.details
_pdbx_data_usage.id
_pdbx_data_usage.type
_pdbx_data_usage.url
;NON-COMMERCIAL USE ONLY, BY USING THIS FILE YOU AGREE TO THE TERMS OF USE FOUND
AT alphafoldserver.com/output-terms.
;
1 license    ? 
;THE INFORMATION IS NOT INTENDED FOR, HAS NOT BEEN VALIDATED FOR, AND IS NOT
APPROVED FOR CLINICAL USE. IT SHOULD NOT BE USED FOR CLINICAL PURPOSE OR RELIED
ON FOR MEDICAL OR OTHER PROFESSIONAL ADVICE. IT IS THEORETICAL MODELLING ONLY
AND CAUTION SHOULD BE EXERCISED IN ITS USE. IT IS PROVIDED "AS-IS" WITHOUT ANY
WARRANTY OF ANY KIND, WHETHER EXPRESSED OR IMPLIED. NO WARRANTY IS GIVEN THAT
USE OF THE INFORMATION SHALL NOT INFRINGE THE RIGHTS OF ANY THIRD PARTY.
;
2 disclaimer ? 
#
loop_
_pdbx_poly_seq_scheme.asym_id
_pdbx_poly_seq_scheme.auth_seq_num
_pdbx_poly_seq_scheme.entity_id
_pdbx_poly_seq_scheme.hetero
_pdbx_poly_seq_scheme.mon_id
_pdbx_poly_seq_scheme.pdb_ins_code
_pdbx_poly_seq_scheme.pdb_seq_num
_pdbx_poly_seq_scheme.pdb_strand_id
_pdbx_poly_seq_scheme.seq_id
A 1   1 n MET . 1   A 1   
A 2   1 n ALA . 2   A 2   
A 3   1 n ARG . 3   A 3   
A 4   1 n ALA . 4   A 4   
A 5   1 n THR . 5   A 5   
A 6   1 n LEU . 6   A 6   
A 7   1 n SER . 7   A 7   
A 8   1 n ALA . 8   A 8   
A 9   1 n ALA . 9   A 9   
A 10  1 n PRO . 10  A 10  
A 11  1 n SER . 11  A 11  
A 12  1 n ASN . 12  A 12  
A 13  1 n PRO . 13  A 13  
A 14  1 n ARG . 14  A 14  
A 15  1 n LEU . 15  A 15  
A 16  1 n LEU . 16  A 16  
A 17  1 n ARG . 17  A 17  
A 18  1 n VAL . 18  A 18  
A 19  1 n ALA . 19  A 19  
A 20  1 n LEU . 20  A 20  
A 21  1 n LEU . 21  A 21  
A 22  1 n LEU . 22  A 22  
A 23  1 n LEU . 23  A 23  
A 24  1 n LEU . 24  A 24  
A 25  1 n LEU . 25  A 25  
A 26  1 n VAL . 26  A 26  
A 27  1 n ALA . 27  A 27  
A 28  1 n ALA . 28  A 28  
A 29  1 n SER . 29  A 29  
A 30  1 n ARG . 30  A 30  
A 31  1 n ARG . 31  A 31  
A 32  1 n ALA . 32  A 32  
A 33  1 n ALA . 33  A 33  
A 34  1 n GLY . 34  A 34  
A 35  1 n ALA . 35  A 35  
A 36  1 n PRO . 36  A 36  
A 37  1 n LEU . 37  A 37  
A 38  1 n ALA . 38  A 38  
A 39  1 n THR . 39  A 39  
A 40  1 n GLU . 40  A 40  
A 41  1 n LEU . 41  A 41  
A 42  1 n ARG . 42  A 42  
A 43  1 n CYS . 43  A 43  
A 44  1 n GLN . 44  A 44  
A 45  1 n CYS . 45  A 45  
A 46  1 n LEU . 46  A 46  
A 47  1 n GLN . 47  A 47  
A 48  1 n THR . 48  A 48  
A 49  1 n LEU . 49  A 49  
A 50  1 n GLN . 50  A 50  
A 51  1 n GLY . 51  A 51  
A 52  1 n ILE . 52  A 52  
A 53  1 n HIS . 53  A 53  
A 54  1 n LEU . 54  A 54  
A 55  1 n LYS . 55  A 55  
A 56  1 n ASN . 56  A 56  
A 57  1 n ILE . 57  A 57  
A 58  1 n GLN . 58  A 58  
A 59  1 n SER . 59  A 59  
A 60  1 n VAL . 60  A 60  
A 61  1 n LYS . 61  A 61  
A 62  1 n VAL . 62  A 62  
A 63  1 n LYS . 63  A 63  
A 64  1 n SER . 64  A 64  
A 65  1 n PRO . 65  A 65  
A 66  1 n GLY . 66  A 66  
A 67  1 n PRO . 67  A 67  
A 68  1 n HIS . 68  A 68  
A 69  1 n CYS . 69  A 69  
A 70  1 n ALA . 70  A 70  
A 71  1 n GLN . 71  A 71  
A 72  1 n THR . 72  A 72  
A 73  1 n GLU . 73  A 73  
A 74  1 n VAL . 74  A 74  
A 75  1 n ILE . 75  A 75  
A 76  1 n ALA . 76  A 76  
A 77  1 n THR . 77  A 77  
A 78  1 n LEU . 78  A 78  
A 79  1 n LYS . 79  A 79  
A 80  1 n ASN . 80  A 80  
A 81  1 n GLY . 81  A 81  
A 82  1 n GLN . 82  A 82  
A 83  1 n LYS . 83  A 83  
A 84  1 n ALA . 84  A 84  
A 85  1 n CYS . 85  A 85  
A 86  1 n LEU . 86  A 86  
A 87  1 n ASN . 87  A 87  
A 88  1 n PRO . 88  A 88  
A 89  1 n ALA . 89  A 89  
A 90  1 n SER . 90  A 90  
A 91  1 n PRO . 91  A 91  
A 92  1 n MET . 92  A 92  
A 93  1 n VAL . 93  A 93  
A 94  1 n LYS . 94  A 94  
A 95  1 n LYS . 95  A 95  
A 96  1 n ILE . 96  A 96  
A 97  1 n ILE . 97  A 97  
A 98  1 n GLU . 98  A 98  
A 99  1 n LYS . 99  A 99  
A 100 1 n MET . 100 A 100 
A 101 1 n LEU . 101 A 101 
A 102 1 n LYS . 102 A 102 
A 103 1 n ASN . 103 A 103 
A 104 1 n GLY . 104 A 104 
A 105 1 n LYS . 105 A 105 
A 106 1 n SER . 106 A 106 
A 107 1 n ASN . 107 A 107 
B 1   2 n MET . 1   B 1   
B 2   2 n LEU . 2   B 2   
B 3   2 n SER . 3   B 3   
B 4   2 n THR . 4   B 4   
B 5   2 n SER . 5   B 5   
B 6   2 n ARG . 6   B 6   
B 7   2 n SER . 7   B 7   
B 8   2 n ARG . 8   B 8   
B 9   2 n PHE . 9   B 9   
B 10  2 n ILE . 10  B 10  
B 11  2 n ARG . 11  B 11  
B 12  2 n ASN . 12  B 12  
B 13  2 n THR . 13  B 13  
B 14  2 n ASN . 14  B 14  
B 15  2 n GLU . 15  B 15  
B 16  2 n SER . 16  B 16  
B 17  2 n GLY . 17  B 17  
B 18  2 n GLU . 18  B 18  
B 19  2 n GLU . 19  B 19  
B 20  2 n VAL . 20  B 20  
B 21  2 n THR . 21  B 21  
B 22  2 n THR . 22  B 22  
B 23  2 n PHE . 23  B 23  
B 24  2 n PHE . 24  B 24  
B 25  2 n ASP . 25  B 25  
B 26  2 n TYR . 26  B 26  
B 27  2 n ASP . 27  B 27  
B 28  2 n TYR . 28  B 28  
B 29  2 n GLY . 29  B 29  
B 30  2 n ALA . 30  B 30  
B 31  2 n PRO . 31  B 31  
B 32  2 n CYS . 32  B 32  
B 33  2 n HIS . 33  B 33  
B 34  2 n LYS . 34  B 34  
B 35  2 n PHE . 35  B 35  
B 36  2 n ASP . 36  B 36  
B 37  2 n VAL . 37  B 37  
B 38  2 n LYS . 38  B 38  
B 39  2 n GLN . 39  B 39  
B 40  2 n ILE . 40  B 40  
B 41  2 n GLY . 41  B 41  
B 42  2 n ALA . 42  B 42  
B 43  2 n GLN . 43  B 43  
B 44  2 n LEU . 44  B 44  
B 45  2 n LEU . 45  B 45  
B 46  2 n PRO . 46  B 46  
B 47  2 n PRO . 47  B 47  
B 48  2 n LEU . 48  B 48  
B 49  2 n TYR . 49  B 49  
B 50  2 n SER . 50  B 50  
B 51  2 n LEU . 51  B 51  
B 52  2 n VAL . 52  B 52  
B 53  2 n PHE . 53  B 53  
B 54  2 n ILE . 54  B 54  
B 55  2 n PHE . 55  B 55  
B 56  2 n GLY . 56  B 56  
B 57  2 n PHE . 57  B 57  
B 58  2 n VAL . 58  B 58  
B 59  2 n GLY . 59  B 59  
B 60  2 n ASN . 60  B 60  
B 61  2 n MET . 61  B 61  
B 62  2 n LEU . 62  B 62  
B 63  2 n VAL . 63  B 63  
B 64  2 n VAL . 64  B 64  
B 65  2 n LEU . 65  B 65  
B 66  2 n ILE . 66  B 66  
B 67  2 n LEU . 67  B 67  
B 68  2 n ILE . 68  B 68  
B 69  2 n ASN . 69  B 69  
B 70  2 n CYS . 70  B 70  
B 71  2 n LYS . 71  B 71  
B 72  2 n LYS . 72  B 72  
B 73  2 n LEU . 73  B 73  
B 74  2 n LYS . 74  B 74  
B 75  2 n CYS . 75  B 75  
B 76  2 n LEU . 76  B 76  
B 77  2 n THR . 77  B 77  
B 78  2 n ASP . 78  B 78  
B 79  2 n ILE . 79  B 79  
B 80  2 n TYR . 80  B 80  
B 81  2 n LEU . 81  B 81  
B 82  2 n LEU . 82  B 82  
B 83  2 n ASN . 83  B 83  
B 84  2 n LEU . 84  B 84  
B 85  2 n ALA . 85  B 85  
B 86  2 n ILE . 86  B 86  
B 87  2 n SER . 87  B 87  
B 88  2 n ASP . 88  B 88  
B 89  2 n LEU . 89  B 89  
B 90  2 n LEU . 90  B 90  
B 91  2 n PHE . 91  B 91  
B 92  2 n LEU . 92  B 92  
B 93  2 n ILE . 93  B 93  
B 94  2 n THR . 94  B 94  
B 95  2 n LEU . 95  B 95  
B 96  2 n PRO . 96  B 96  
B 97  2 n LEU . 97  B 97  
B 98  2 n TRP . 98  B 98  
B 99  2 n ALA . 99  B 99  
B 100 2 n HIS . 100 B 100 
B 101 2 n SER . 101 B 101 
B 102 2 n ALA . 102 B 102 
B 103 2 n ALA . 103 B 103 
B 104 2 n ASN . 104 B 104 
B 105 2 n GLU . 105 B 105 
B 106 2 n TRP . 106 B 106 
B 107 2 n VAL . 107 B 107 
B 108 2 n PHE . 108 B 108 
B 109 2 n GLY . 109 B 109 
B 110 2 n ASN . 110 B 110 
B 111 2 n ALA . 111 B 111 
B 112 2 n MET . 112 B 112 
B 113 2 n CYS . 113 B 113 
B 114 2 n LYS . 114 B 114 
B 115 2 n LEU . 115 B 115 
B 116 2 n PHE . 116 B 116 
B 117 2 n THR . 117 B 117 
B 118 2 n GLY . 118 B 118 
B 119 2 n LEU . 119 B 119 
B 120 2 n TYR . 120 B 120 
B 121 2 n HIS . 121 B 121 
B 122 2 n ILE . 122 B 122 
B 123 2 n GLY . 123 B 123 
B 124 2 n TYR . 124 B 124 
B 125 2 n PHE . 125 B 125 
B 126 2 n GLY . 126 B 126 
B 127 2 n GLY . 127 B 127 
B 128 2 n ILE . 128 B 128 
B 129 2 n PHE . 129 B 129 
B 130 2 n PHE . 130 B 130 
B 131 2 n ILE . 131 B 131 
B 132 2 n ILE . 132 B 132 
B 133 2 n LEU . 133 B 133 
B 134 2 n LEU . 134 B 134 
B 135 2 n THR . 135 B 135 
B 136 2 n ILE . 136 B 136 
B 137 2 n ASP . 137 B 137 
B 138 2 n ARG . 138 B 138 
B 139 2 n TYR . 139 B 139 
B 140 2 n LEU . 140 B 140 
B 141 2 n ALA . 141 B 141 
B 142 2 n ILE . 142 B 142 
B 143 2 n VAL . 143 B 143 
B 144 2 n HIS . 144 B 144 
B 145 2 n ALA . 145 B 145 
B 146 2 n VAL . 146 B 146 
B 147 2 n PHE . 147 B 147 
B 148 2 n ALA . 148 B 148 
B 149 2 n LEU . 149 B 149 
B 150 2 n LYS . 150 B 150 
B 151 2 n ALA . 151 B 151 
B 152 2 n ARG . 152 B 152 
B 153 2 n THR . 153 B 153 
B 154 2 n VAL . 154 B 154 
B 155 2 n THR . 155 B 155 
B 156 2 n PHE . 156 B 156 
B 157 2 n GLY . 157 B 157 
B 158 2 n VAL . 158 B 158 
B 159 2 n VAL . 159 B 159 
B 160 2 n THR . 160 B 160 
B 161 2 n SER . 161 B 161 
B 162 2 n VAL . 162 B 162 
B 163 2 n ILE . 163 B 163 
B 164 2 n THR . 164 B 164 
B 165 2 n TRP . 165 B 165 
B 166 2 n LEU . 166 B 166 
B 167 2 n VAL . 167 B 167 
B 168 2 n ALA . 168 B 168 
B 169 2 n VAL . 169 B 169 
B 170 2 n PHE . 170 B 170 
B 171 2 n ALA . 171 B 171 
B 172 2 n SER . 172 B 172 
B 173 2 n VAL . 173 B 173 
B 174 2 n PRO . 174 B 174 
B 175 2 n GLY . 175 B 175 
B 176 2 n ILE . 176 B 176 
B 177 2 n ILE . 177 B 177 
B 178 2 n PHE . 178 B 178 
B 179 2 n THR . 179 B 179 
B 180 2 n LYS . 180 B 180 
B 181 2 n CYS . 181 B 181 
B 182 2 n GLN . 182 B 182 
B 183 2 n LYS . 183 B 183 
B 184 2 n GLU . 184 B 184 
B 185 2 n ASP . 185 B 185 
B 186 2 n SER . 186 B 186 
B 187 2 n VAL . 187 B 187 
B 188 2 n TYR . 188 B 188 
B 189 2 n VAL . 189 B 189 
B 190 2 n CYS . 190 B 190 
B 191 2 n GLY . 191 B 191 
B 192 2 n PRO . 192 B 192 
B 193 2 n TYR . 193 B 193 
B 194 2 n PHE . 194 B 194 
B 195 2 n PRO . 195 B 195 
B 196 2 n ARG . 196 B 196 
B 197 2 n GLY . 197 B 197 
B 198 2 n TRP . 198 B 198 
B 199 2 n ASN . 199 B 199 
B 200 2 n ASN . 200 B 200 
B 201 2 n PHE . 201 B 201 
B 202 2 n HIS . 202 B 202 
B 203 2 n THR . 203 B 203 
B 204 2 n ILE . 204 B 204 
B 205 2 n MET . 205 B 205 
B 206 2 n ARG . 206 B 206 
B 207 2 n ASN . 207 B 207 
B 208 2 n ILE . 208 B 208 
B 209 2 n LEU . 209 B 209 
B 210 2 n GLY . 210 B 210 
B 211 2 n LEU . 211 B 211 
B 212 2 n VAL . 212 B 212 
B 213 2 n LEU . 213 B 213 
B 214 2 n PRO . 214 B 214 
B 215 2 n LEU . 215 B 215 
B 216 2 n LEU . 216 B 216 
B 217 2 n ILE . 217 B 217 
B 218 2 n MET . 218 B 218 
B 219 2 n VAL . 219 B 219 
B 220 2 n ILE . 220 B 220 
B 221 2 n CYS . 221 B 221 
B 222 2 n TYR . 222 B 222 
B 223 2 n SER . 223 B 223 
B 224 2 n GLY . 224 B 224 
B 225 2 n ILE . 225 B 225 
B 226 2 n LEU . 226 B 226 
B 227 2 n LYS . 227 B 227 
B 228 2 n THR . 228 B 228 
B 229 2 n LEU . 229 B 229 
B 230 2 n LEU . 230 B 230 
B 231 2 n ARG . 231 B 231 
B 232 2 n CYS . 232 B 232 
B 233 2 n ARG . 233 B 233 
B 234 2 n ASN . 234 B 234 
B 235 2 n GLU . 235 B 235 
B 236 2 n LYS . 236 B 236 
B 237 2 n LYS . 237 B 237 
B 238 2 n ARG . 238 B 238 
B 239 2 n HIS . 239 B 239 
B 240 2 n ARG . 240 B 240 
B 241 2 n ALA . 241 B 241 
B 242 2 n VAL . 242 B 242 
B 243 2 n ARG . 243 B 243 
B 244 2 n VAL . 244 B 244 
B 245 2 n ILE . 245 B 245 
B 246 2 n PHE . 246 B 246 
B 247 2 n THR . 247 B 247 
B 248 2 n ILE . 248 B 248 
B 249 2 n MET . 249 B 249 
B 250 2 n ILE . 250 B 250 
B 251 2 n VAL . 251 B 251 
B 252 2 n TYR . 252 B 252 
B 253 2 n PHE . 253 B 253 
B 254 2 n LEU . 254 B 254 
B 255 2 n PHE . 255 B 255 
B 256 2 n TRP . 256 B 256 
B 257 2 n THR . 257 B 257 
B 258 2 n PRO . 258 B 258 
B 259 2 n TYR . 259 B 259 
B 260 2 n ASN . 260 B 260 
B 261 2 n ILE . 261 B 261 
B 262 2 n VAL . 262 B 262 
B 263 2 n ILE . 263 B 263 
B 264 2 n LEU . 264 B 264 
B 265 2 n LEU . 265 B 265 
B 266 2 n ASN . 266 B 266 
B 267 2 n THR . 267 B 267 
B 268 2 n PHE . 268 B 268 
B 269 2 n GLN . 269 B 269 
B 270 2 n GLU . 270 B 270 
B 271 2 n PHE . 271 B 271 
B 272 2 n PHE . 272 B 272 
B 273 2 n GLY . 273 B 273 
B 274 2 n LEU . 274 B 274 
B 275 2 n SER . 275 B 275 
B 276 2 n ASN . 276 B 276 
B 277 2 n CYS . 277 B 277 
B 278 2 n GLU . 278 B 278 
B 279 2 n SER . 279 B 279 
B 280 2 n THR . 280 B 280 
B 281 2 n SER . 281 B 281 
B 282 2 n GLN . 282 B 282 
B 283 2 n LEU . 283 B 283 
B 284 2 n ASP . 284 B 284 
B 285 2 n GLN . 285 B 285 
B 286 2 n ALA . 286 B 286 
B 287 2 n THR . 287 B 287 
B 288 2 n GLN . 288 B 288 
B 289 2 n VAL . 289 B 289 
B 290 2 n THR . 290 B 290 
B 291 2 n GLU . 291 B 291 
B 292 2 n THR . 292 B 292 
B 293 2 n LEU . 293 B 293 
B 294 2 n GLY . 294 B 294 
B 295 2 n MET . 295 B 295 
B 296 2 n THR . 296 B 296 
B 297 2 n HIS . 297 B 297 
B 298 2 n CYS . 298 B 298 
B 299 2 n CYS . 299 B 299 
B 300 2 n ILE . 300 B 300 
B 301 2 n ASN . 301 B 301 
B 302 2 n PRO . 302 B 302 
B 303 2 n ILE . 303 B 303 
B 304 2 n ILE . 304 B 304 
B 305 2 n TYR . 305 B 305 
B 306 2 n ALA . 306 B 306 
B 307 2 n PHE . 307 B 307 
B 308 2 n VAL . 308 B 308 
B 309 2 n GLY . 309 B 309 
B 310 2 n GLU . 310 B 310 
B 311 2 n LYS . 311 B 311 
B 312 2 n PHE . 312 B 312 
B 313 2 n ARG . 313 B 313 
B 314 2 n SER . 314 B 314 
B 315 2 n LEU . 315 B 315 
B 316 2 n PHE . 316 B 316 
B 317 2 n HIS . 317 B 317 
B 318 2 n ILE . 318 B 318 
B 319 2 n ALA . 319 B 319 
B 320 2 n LEU . 320 B 320 
B 321 2 n GLY . 321 B 321 
B 322 2 n CYS . 322 B 322 
B 323 2 n ARG . 323 B 323 
B 324 2 n ILE . 324 B 324 
B 325 2 n ALA . 325 B 325 
B 326 2 n PRO . 326 B 326 
B 327 2 n LEU . 327 B 327 
B 328 2 n GLN . 328 B 328 
B 329 2 n LYS . 329 B 329 
B 330 2 n PRO . 330 B 330 
B 331 2 n VAL . 331 B 331 
B 332 2 n CYS . 332 B 332 
B 333 2 n GLY . 333 B 333 
B 334 2 n GLY . 334 B 334 
B 335 2 n PRO . 335 B 335 
B 336 2 n GLY . 336 B 336 
B 337 2 n VAL . 337 B 337 
B 338 2 n ARG . 338 B 338 
B 339 2 n PRO . 339 B 339 
B 340 2 n GLY . 340 B 340 
B 341 2 n LYS . 341 B 341 
B 342 2 n ASN . 342 B 342 
B 343 2 n VAL . 343 B 343 
B 344 2 n LYS . 344 B 344 
B 345 2 n VAL . 345 B 345 
B 346 2 n THR . 346 B 346 
B 347 2 n THR . 347 B 347 
B 348 2 n GLN . 348 B 348 
B 349 2 n GLY . 349 B 349 
B 350 2 n LEU . 350 B 350 
B 351 2 n LEU . 351 B 351 
B 352 2 n ASP . 352 B 352 
B 353 2 n GLY . 353 B 353 
B 354 2 n ARG . 354 B 354 
B 355 2 n GLY . 355 B 355 
B 356 2 n LYS . 356 B 356 
B 357 2 n GLY . 357 B 357 
B 358 2 n LYS . 358 B 358 
B 359 2 n SER . 359 B 359 
B 360 2 n ILE . 360 B 360 
B 361 2 n GLY . 361 B 361 
B 362 2 n ARG . 362 B 362 
B 363 2 n ALA . 363 B 363 
B 364 2 n PRO . 364 B 364 
B 365 2 n GLU . 365 B 365 
B 366 2 n ALA . 366 B 366 
B 367 2 n SER . 367 B 367 
B 368 2 n LEU . 368 B 368 
B 369 2 n GLN . 369 B 369 
B 370 2 n ASP . 370 B 370 
B 371 2 n LYS . 371 B 371 
B 372 2 n GLU . 372 B 372 
B 373 2 n GLY . 373 B 373 
B 374 2 n ALA . 374 B 374 
#
_software.classification other
_software.date           ?
_software.description    "Structure prediction"
_software.name           AlphaFold
_software.pdbx_ordinal   1
_software.type           package
_software.version        "AlphaFold-beta-20231127 (2b86f29d-618d-47cf-8aef-20020b1102eb @ 2025-03-07 02:15:06)"
#
loop_
_struct_asym.entity_id
_struct_asym.id
1 A 
2 B 
#
loop_
_atom_site.group_PDB
_atom_site.id
_atom_site.type_symbol
_atom_site.label_atom_id
_atom_site.label_alt_id
_atom_site.label_comp_id
_atom_site.label_asym_id
_atom_site.label_entity_id
_atom_site.label_seq_id
_atom_site.pdbx_PDB_ins_code
_atom_site.Cartn_x
_atom_site.Cartn_y
_atom_site.Cartn_z
_atom_site.occupancy
_atom_site.B_iso_or_equiv
_atom_site.auth_seq_id
_atom_site.auth_asym_id
_atom_site.pdbx_PDB_model_num
ATOM 1    N N   . MET A 1 1   ? -14.114 -22.975 -44.870 1.00 21.02 1   A 1 
ATOM 2    C CA  . MET A 1 1   ? -13.984 -21.998 -43.763 1.00 31.04 1   A 1 
ATOM 3    C C   . MET A 1 1   ? -12.966 -22.550 -42.770 1.00 31.76 1   A 1 
ATOM 4    O O   . MET A 1 1   ? -13.287 -23.477 -42.041 1.00 32.53 1   A 1 
ATOM 5    C CB  . MET A 1 1   ? -15.336 -21.760 -43.071 1.00 32.66 1   A 1 
ATOM 6    C CG  . MET A 1 1   ? -16.248 -20.838 -43.892 1.00 31.37 1   A 1 
ATOM 7    S SD  . MET A 1 1   ? -17.899 -20.699 -43.144 1.00 29.72 1   A 1 
ATOM 8    C CE  . MET A 1 1   ? -18.555 -19.281 -44.056 1.00 26.43 1   A 1 
ATOM 9    N N   . ALA A 1 2   ? -11.723 -22.054 -42.809 1.00 29.22 2   A 1 
ATOM 10   C CA  . ALA A 1 2   ? -10.634 -22.581 -41.995 1.00 36.16 2   A 1 
ATOM 11   C C   . ALA A 1 2   ? -10.829 -22.142 -40.537 1.00 35.87 2   A 1 
ATOM 12   O O   . ALA A 1 2   ? -10.807 -20.955 -40.231 1.00 35.20 2   A 1 
ATOM 13   C CB  . ALA A 1 2   ? -9.301  -22.086 -42.584 1.00 36.67 2   A 1 
ATOM 14   N N   . ARG A 1 3   ? -11.053 -23.095 -39.626 1.00 26.07 3   A 1 
ATOM 15   C CA  . ARG A 1 3   ? -11.052 -22.839 -38.186 1.00 28.12 3   A 1 
ATOM 16   C C   . ARG A 1 3   ? -9.621  -22.499 -37.782 1.00 26.57 3   A 1 
ATOM 17   O O   . ARG A 1 3   ? -8.797  -23.392 -37.668 1.00 27.36 3   A 1 
ATOM 18   C CB  . ARG A 1 3   ? -11.579 -24.057 -37.408 1.00 29.96 3   A 1 
ATOM 19   C CG  . ARG A 1 3   ? -13.112 -24.125 -37.349 1.00 27.56 3   A 1 
ATOM 20   C CD  . ARG A 1 3   ? -13.548 -25.350 -36.512 1.00 28.89 3   A 1 
ATOM 21   N NE  . ARG A 1 3   ? -15.002 -25.365 -36.274 1.00 25.51 3   A 1 
ATOM 22   C CZ  . ARG A 1 3   ? -15.671 -26.297 -35.613 1.00 26.20 3   A 1 
ATOM 23   N NH1 . ARG A 1 3   ? -15.083 -27.348 -35.124 1.00 23.34 3   A 1 
ATOM 24   N NH2 . ARG A 1 3   ? -16.955 -26.193 -35.429 1.00 25.22 3   A 1 
ATOM 25   N N   . ALA A 1 4   ? -9.331  -21.208 -37.587 1.00 32.98 4   A 1 
ATOM 26   C CA  . ALA A 1 4   ? -8.070  -20.765 -37.019 1.00 36.32 4   A 1 
ATOM 27   C C   . ALA A 1 4   ? -7.955  -21.342 -35.599 1.00 34.31 4   A 1 
ATOM 28   O O   . ALA A 1 4   ? -8.640  -20.906 -34.678 1.00 33.76 4   A 1 
ATOM 29   C CB  . ALA A 1 4   ? -8.009  -19.229 -37.042 1.00 36.76 4   A 1 
ATOM 30   N N   . THR A 1 5   ? -7.141  -22.372 -35.442 1.00 36.30 5   A 1 
ATOM 31   C CA  . THR A 1 5   ? -6.770  -22.932 -34.147 1.00 42.53 5   A 1 
ATOM 32   C C   . THR A 1 5   ? -5.953  -21.875 -33.415 1.00 42.05 5   A 1 
ATOM 33   O O   . THR A 1 5   ? -4.783  -21.674 -33.709 1.00 39.59 5   A 1 
ATOM 34   C CB  . THR A 1 5   ? -5.970  -24.229 -34.322 1.00 39.27 5   A 1 
ATOM 35   O OG1 . THR A 1 5   ? -4.994  -24.070 -35.321 1.00 34.27 5   A 1 
ATOM 36   C CG2 . THR A 1 5   ? -6.871  -25.386 -34.761 1.00 36.06 5   A 1 
ATOM 37   N N   . LEU A 1 6   ? -6.602  -21.157 -32.498 1.00 32.87 6   A 1 
ATOM 38   C CA  . LEU A 1 6   ? -5.919  -20.274 -31.563 1.00 33.93 6   A 1 
ATOM 39   C C   . LEU A 1 6   ? -4.926  -21.130 -30.773 1.00 31.82 6   A 1 
ATOM 40   O O   . LEU A 1 6   ? -5.311  -21.852 -29.854 1.00 30.33 6   A 1 
ATOM 41   C CB  . LEU A 1 6   ? -6.951  -19.587 -30.641 1.00 32.78 6   A 1 
ATOM 42   C CG  . LEU A 1 6   ? -7.552  -18.312 -31.255 1.00 29.30 6   A 1 
ATOM 43   C CD1 . LEU A 1 6   ? -8.902  -17.979 -30.595 1.00 30.28 6   A 1 
ATOM 44   C CD2 . LEU A 1 6   ? -6.620  -17.116 -31.039 1.00 33.86 6   A 1 
ATOM 45   N N   . SER A 1 7   ? -3.670  -21.086 -31.197 1.00 36.11 7   A 1 
ATOM 46   C CA  . SER A 1 7   ? -2.571  -21.752 -30.512 1.00 40.09 7   A 1 
ATOM 47   C C   . SER A 1 7   ? -2.500  -21.178 -29.100 1.00 38.87 7   A 1 
ATOM 48   O O   . SER A 1 7   ? -2.196  -20.004 -28.908 1.00 37.92 7   A 1 
ATOM 49   C CB  . SER A 1 7   ? -1.265  -21.540 -31.270 1.00 38.44 7   A 1 
ATOM 50   O OG  . SER A 1 7   ? -0.228  -22.269 -30.647 1.00 34.20 7   A 1 
ATOM 51   N N   . ALA A 1 8   ? -2.874  -21.979 -28.115 1.00 39.67 8   A 1 
ATOM 52   C CA  . ALA A 1 8   ? -2.771  -21.621 -26.717 1.00 45.04 8   A 1 
ATOM 53   C C   . ALA A 1 8   ? -1.289  -21.384 -26.423 1.00 44.29 8   A 1 
ATOM 54   O O   . ALA A 1 8   ? -0.495  -22.324 -26.449 1.00 42.93 8   A 1 
ATOM 55   C CB  . ALA A 1 8   ? -3.379  -22.735 -25.859 1.00 44.00 8   A 1 
ATOM 56   N N   . ALA A 1 9   ? -0.912  -20.140 -26.194 1.00 42.36 9   A 1 
ATOM 57   C CA  . ALA A 1 9   ? 0.461   -19.798 -25.847 1.00 45.69 9   A 1 
ATOM 58   C C   . ALA A 1 9   ? 0.878   -20.681 -24.656 1.00 44.10 9   A 1 
ATOM 59   O O   . ALA A 1 9   ? 0.174   -20.684 -23.643 1.00 42.01 9   A 1 
ATOM 60   C CB  . ALA A 1 9   ? 0.556   -18.302 -25.523 1.00 44.80 9   A 1 
ATOM 61   N N   . PRO A 1 10  ? 1.962   -21.454 -24.773 1.00 39.68 10  A 1 
ATOM 62   C CA  . PRO A 1 10  ? 2.384   -22.345 -23.717 1.00 44.10 10  A 1 
ATOM 63   C C   . PRO A 1 10  ? 2.794   -21.475 -22.533 1.00 45.11 10  A 1 
ATOM 64   O O   . PRO A 1 10  ? 3.850   -20.853 -22.543 1.00 43.79 10  A 1 
ATOM 65   C CB  . PRO A 1 10  ? 3.529   -23.177 -24.305 1.00 42.86 10  A 1 
ATOM 66   C CG  . PRO A 1 10  ? 4.096   -22.280 -25.393 1.00 41.33 10  A 1 
ATOM 67   C CD  . PRO A 1 10  ? 2.879   -21.496 -25.890 1.00 43.88 10  A 1 
ATOM 68   N N   . SER A 1 11  ? 1.926   -21.397 -21.517 1.00 37.83 11  A 1 
ATOM 69   C CA  . SER A 1 11  ? 2.250   -20.759 -20.247 1.00 41.16 11  A 1 
ATOM 70   C C   . SER A 1 11  ? 3.369   -21.571 -19.608 1.00 41.58 11  A 1 
ATOM 71   O O   . SER A 1 11  ? 3.099   -22.603 -18.982 1.00 39.57 11  A 1 
ATOM 72   C CB  . SER A 1 11  ? 1.004   -20.681 -19.349 1.00 39.24 11  A 1 
ATOM 73   O OG  . SER A 1 11  ? 0.469   -21.964 -19.114 1.00 36.27 11  A 1 
ATOM 74   N N   . ASN A 1 12  ? 4.608   -21.185 -19.879 1.00 47.37 12  A 1 
ATOM 75   C CA  . ASN A 1 12  ? 5.761   -22.015 -19.594 1.00 53.40 12  A 1 
ATOM 76   C C   . ASN A 1 12  ? 5.923   -22.109 -18.067 1.00 54.21 12  A 1 
ATOM 77   O O   . ASN A 1 12  ? 6.336   -21.129 -17.441 1.00 53.24 12  A 1 
ATOM 78   C CB  . ASN A 1 12  ? 6.975   -21.446 -20.358 1.00 50.43 12  A 1 
ATOM 79   C CG  . ASN A 1 12  ? 7.962   -22.515 -20.778 1.00 44.24 12  A 1 
ATOM 80   O OD1 . ASN A 1 12  ? 7.913   -23.659 -20.349 1.00 41.79 12  A 1 
ATOM 81   N ND2 . ASN A 1 12  ? 8.892   -22.172 -21.636 1.00 41.74 12  A 1 
ATOM 82   N N   . PRO A 1 13  ? 5.578   -23.227 -17.415 1.00 49.85 13  A 1 
ATOM 83   C CA  . PRO A 1 13  ? 5.573   -23.330 -15.960 1.00 55.32 13  A 1 
ATOM 84   C C   . PRO A 1 13  ? 6.972   -23.181 -15.374 1.00 58.41 13  A 1 
ATOM 85   O O   . PRO A 1 13  ? 7.138   -22.961 -14.184 1.00 57.89 13  A 1 
ATOM 86   C CB  . PRO A 1 13  ? 4.949   -24.703 -15.655 1.00 53.84 13  A 1 
ATOM 87   C CG  . PRO A 1 13  ? 5.268   -25.513 -16.909 1.00 54.24 13  A 1 
ATOM 88   C CD  . PRO A 1 13  ? 5.191   -24.475 -18.027 1.00 57.89 13  A 1 
ATOM 89   N N   . ARG A 1 14  ? 7.998   -23.250 -16.239 1.00 51.97 14  A 1 
ATOM 90   C CA  . ARG A 1 14  ? 9.390   -22.971 -15.889 1.00 57.22 14  A 1 
ATOM 91   C C   . ARG A 1 14  ? 9.582   -21.524 -15.442 1.00 57.22 14  A 1 
ATOM 92   O O   . ARG A 1 14  ? 10.273  -21.315 -14.457 1.00 61.54 14  A 1 
ATOM 93   C CB  . ARG A 1 14  ? 10.329  -23.304 -17.051 1.00 57.04 14  A 1 
ATOM 94   C CG  . ARG A 1 14  ? 10.434  -24.818 -17.298 1.00 50.82 14  A 1 
ATOM 95   C CD  . ARG A 1 14  ? 11.505  -25.108 -18.362 1.00 49.41 14  A 1 
ATOM 96   N NE  . ARG A 1 14  ? 11.692  -26.559 -18.565 1.00 44.28 14  A 1 
ATOM 97   C CZ  . ARG A 1 14  ? 12.574  -27.129 -19.387 1.00 38.91 14  A 1 
ATOM 98   N NH1 . ARG A 1 14  ? 13.365  -26.417 -20.142 1.00 36.97 14  A 1 
ATOM 99   N NH2 . ARG A 1 14  ? 12.680  -28.422 -19.467 1.00 36.39 14  A 1 
ATOM 100  N N   . LEU A 1 15  ? 8.950   -20.549 -16.094 1.00 49.63 15  A 1 
ATOM 101  C CA  . LEU A 1 15  ? 9.071   -19.139 -15.698 1.00 52.28 15  A 1 
ATOM 102  C C   . LEU A 1 15  ? 8.497   -18.891 -14.303 1.00 53.20 15  A 1 
ATOM 103  O O   . LEU A 1 15  ? 9.109   -18.191 -13.508 1.00 57.19 15  A 1 
ATOM 104  C CB  . LEU A 1 15  ? 8.380   -18.247 -16.740 1.00 52.47 15  A 1 
ATOM 105  C CG  . LEU A 1 15  ? 9.302   -17.858 -17.906 1.00 48.18 15  A 1 
ATOM 106  C CD1 . LEU A 1 15  ? 8.482   -17.385 -19.097 1.00 46.04 15  A 1 
ATOM 107  C CD2 . LEU A 1 15  ? 10.264  -16.745 -17.503 1.00 50.85 15  A 1 
ATOM 108  N N   . LEU A 1 16  ? 7.366   -19.517 -13.985 1.00 51.40 16  A 1 
ATOM 109  C CA  . LEU A 1 16  ? 6.768   -19.408 -12.653 1.00 52.07 16  A 1 
ATOM 110  C C   . LEU A 1 16  ? 7.664   -20.065 -11.585 1.00 53.06 16  A 1 
ATOM 111  O O   . LEU A 1 16  ? 7.847   -19.508 -10.517 1.00 56.32 16  A 1 
ATOM 112  C CB  . LEU A 1 16  ? 5.364   -20.034 -12.648 1.00 53.11 16  A 1 
ATOM 113  C CG  . LEU A 1 16  ? 4.446   -19.353 -11.615 1.00 50.40 16  A 1 
ATOM 114  C CD1 . LEU A 1 16  ? 3.632   -18.243 -12.277 1.00 45.74 16  A 1 
ATOM 115  C CD2 . LEU A 1 16  ? 3.474   -20.349 -10.982 1.00 50.68 16  A 1 
ATOM 116  N N   . ARG A 1 17  ? 8.249   -21.227 -11.899 1.00 52.86 17  A 1 
ATOM 117  C CA  . ARG A 1 17  ? 9.207   -21.903 -10.999 1.00 56.07 17  A 1 
ATOM 118  C C   . ARG A 1 17  ? 10.491  -21.098 -10.822 1.00 55.38 17  A 1 
ATOM 119  O O   . ARG A 1 17  ? 10.978  -21.025 -9.706  1.00 61.19 17  A 1 
ATOM 120  C CB  . ARG A 1 17  ? 9.544   -23.307 -11.506 1.00 55.96 17  A 1 
ATOM 121  C CG  . ARG A 1 17  ? 8.425   -24.315 -11.221 1.00 50.23 17  A 1 
ATOM 122  C CD  . ARG A 1 17  ? 8.866   -25.708 -11.665 1.00 49.24 17  A 1 
ATOM 123  N NE  . ARG A 1 17  ? 7.817   -26.714 -11.398 1.00 44.56 17  A 1 
ATOM 124  C CZ  . ARG A 1 17  ? 7.928   -28.020 -11.608 1.00 41.21 17  A 1 
ATOM 125  N NH1 . ARG A 1 17  ? 9.014   -28.558 -12.104 1.00 38.91 17  A 1 
ATOM 126  N NH2 . ARG A 1 17  ? 6.937   -28.818 -11.322 1.00 39.31 17  A 1 
ATOM 127  N N   . VAL A 1 18  ? 11.002  -20.484 -11.878 1.00 56.94 18  A 1 
ATOM 128  C CA  . VAL A 1 18  ? 12.203  -19.637 -11.799 1.00 58.72 18  A 1 
ATOM 129  C C   . VAL A 1 18  ? 11.922  -18.386 -10.964 1.00 58.52 18  A 1 
ATOM 130  O O   . VAL A 1 18  ? 12.740  -18.050 -10.112 1.00 60.92 18  A 1 
ATOM 131  C CB  . VAL A 1 18  ? 12.731  -19.286 -13.196 1.00 59.23 18  A 1 
ATOM 132  C CG1 . VAL A 1 18  ? 13.844  -18.240 -13.160 1.00 52.41 18  A 1 
ATOM 133  C CG2 . VAL A 1 18  ? 13.324  -20.528 -13.871 1.00 53.74 18  A 1 
ATOM 134  N N   . ALA A 1 19  ? 10.764  -17.747 -11.123 1.00 53.54 19  A 1 
ATOM 135  C CA  . ALA A 1 19  ? 10.369  -16.616 -10.286 1.00 53.07 19  A 1 
ATOM 136  C C   . ALA A 1 19  ? 10.225  -17.009 -8.806  1.00 51.04 19  A 1 
ATOM 137  O O   . ALA A 1 19  ? 10.693  -16.290 -7.929  1.00 55.44 19  A 1 
ATOM 138  C CB  . ALA A 1 19  ? 9.073   -16.015 -10.846 1.00 55.24 19  A 1 
ATOM 139  N N   . LEU A 1 20  ? 9.627   -18.162 -8.527  1.00 55.61 20  A 1 
ATOM 140  C CA  . LEU A 1 20  ? 9.523   -18.724 -7.170  1.00 54.63 20  A 1 
ATOM 141  C C   . LEU A 1 20  ? 10.891  -19.070 -6.580  1.00 53.62 20  A 1 
ATOM 142  O O   . LEU A 1 20  ? 11.145  -18.778 -5.418  1.00 56.25 20  A 1 
ATOM 143  C CB  . LEU A 1 20  ? 8.599   -19.956 -7.205  1.00 54.77 20  A 1 
ATOM 144  C CG  . LEU A 1 20  ? 7.238   -19.688 -6.544  1.00 50.09 20  A 1 
ATOM 145  C CD1 . LEU A 1 20  ? 6.097   -20.339 -7.323  1.00 45.86 20  A 1 
ATOM 146  C CD2 . LEU A 1 20  ? 7.221   -20.249 -5.125  1.00 49.98 20  A 1 
ATOM 147  N N   . LEU A 1 21  ? 11.782  -19.671 -7.374  1.00 56.16 21  A 1 
ATOM 148  C CA  . LEU A 1 21  ? 13.148  -20.000 -6.954  1.00 55.80 21  A 1 
ATOM 149  C C   . LEU A 1 21  ? 13.983  -18.748 -6.688  1.00 53.98 21  A 1 
ATOM 150  O O   . LEU A 1 21  ? 14.700  -18.713 -5.697  1.00 56.05 21  A 1 
ATOM 151  C CB  . LEU A 1 21  ? 13.813  -20.895 -8.015  1.00 55.69 21  A 1 
ATOM 152  C CG  . LEU A 1 21  ? 13.710  -22.388 -7.671  1.00 51.27 21  A 1 
ATOM 153  C CD1 . LEU A 1 21  ? 13.719  -23.238 -8.932  1.00 46.09 21  A 1 
ATOM 154  C CD2 . LEU A 1 21  ? 14.876  -22.812 -6.794  1.00 52.14 21  A 1 
ATOM 155  N N   . LEU A 1 22  ? 13.859  -17.716 -7.522  1.00 49.48 22  A 1 
ATOM 156  C CA  . LEU A 1 22  ? 14.522  -16.441 -7.303  1.00 49.20 22  A 1 
ATOM 157  C C   . LEU A 1 22  ? 14.046  -15.765 -6.022  1.00 47.45 22  A 1 
ATOM 158  O O   . LEU A 1 22  ? 14.866  -15.290 -5.243  1.00 49.20 22  A 1 
ATOM 159  C CB  . LEU A 1 22  ? 14.308  -15.526 -8.525  1.00 49.54 22  A 1 
ATOM 160  C CG  . LEU A 1 22  ? 15.291  -15.807 -9.677  1.00 45.36 22  A 1 
ATOM 161  C CD1 . LEU A 1 22  ? 14.762  -15.212 -10.979 1.00 41.13 22  A 1 
ATOM 162  C CD2 . LEU A 1 22  ? 16.660  -15.192 -9.389  1.00 45.05 22  A 1 
ATOM 163  N N   . LEU A 1 23  ? 12.733  -15.784 -5.753  1.00 50.17 23  A 1 
ATOM 164  C CA  . LEU A 1 23  ? 12.174  -15.268 -4.504  1.00 50.13 23  A 1 
ATOM 165  C C   . LEU A 1 23  ? 12.672  -16.040 -3.278  1.00 48.29 23  A 1 
ATOM 166  O O   . LEU A 1 23  ? 12.991  -15.422 -2.270  1.00 49.62 23  A 1 
ATOM 167  C CB  . LEU A 1 23  ? 10.639  -15.311 -4.598  1.00 49.79 23  A 1 
ATOM 168  C CG  . LEU A 1 23  ? 10.048  -14.022 -5.206  1.00 45.44 23  A 1 
ATOM 169  C CD1 . LEU A 1 23  ? 8.665   -14.293 -5.782  1.00 40.77 23  A 1 
ATOM 170  C CD2 . LEU A 1 23  ? 9.932   -12.935 -4.146  1.00 43.90 23  A 1 
ATOM 171  N N   . LEU A 1 24  ? 12.776  -17.362 -3.362  1.00 56.49 24  A 1 
ATOM 172  C CA  . LEU A 1 24  ? 13.287  -18.194 -2.276  1.00 57.34 24  A 1 
ATOM 173  C C   . LEU A 1 24  ? 14.793  -18.008 -2.042  1.00 55.77 24  A 1 
ATOM 174  O O   . LEU A 1 24  ? 15.236  -18.007 -0.900  1.00 56.17 24  A 1 
ATOM 175  C CB  . LEU A 1 24  ? 12.959  -19.669 -2.560  1.00 55.63 24  A 1 
ATOM 176  C CG  . LEU A 1 24  ? 11.495  -20.051 -2.268  1.00 50.87 24  A 1 
ATOM 177  C CD1 . LEU A 1 24  ? 11.174  -21.398 -2.919  1.00 45.43 24  A 1 
ATOM 178  C CD2 . LEU A 1 24  ? 11.234  -20.178 -0.772  1.00 50.39 24  A 1 
ATOM 179  N N   . LEU A 1 25  ? 15.574  -17.823 -3.105  1.00 50.62 25  A 1 
ATOM 180  C CA  . LEU A 1 25  ? 17.017  -17.589 -3.008  1.00 50.91 25  A 1 
ATOM 181  C C   . LEU A 1 25  ? 17.347  -16.258 -2.336  1.00 49.58 25  A 1 
ATOM 182  O O   . LEU A 1 25  ? 18.296  -16.184 -1.549  1.00 49.51 25  A 1 
ATOM 183  C CB  . LEU A 1 25  ? 17.641  -17.661 -4.409  1.00 49.25 25  A 1 
ATOM 184  C CG  . LEU A 1 25  ? 18.035  -19.094 -4.808  1.00 43.78 25  A 1 
ATOM 185  C CD1 . LEU A 1 25  ? 18.154  -19.206 -6.323  1.00 39.42 25  A 1 
ATOM 186  C CD2 . LEU A 1 25  ? 19.376  -19.474 -4.188  1.00 43.31 25  A 1 
ATOM 187  N N   . VAL A 1 26  ? 16.552  -15.221 -2.603  1.00 51.43 26  A 1 
ATOM 188  C CA  . VAL A 1 26  ? 16.728  -13.907 -1.964  1.00 52.19 26  A 1 
ATOM 189  C C   . VAL A 1 26  ? 16.501  -13.969 -0.450  1.00 50.14 26  A 1 
ATOM 190  O O   . VAL A 1 26  ? 17.164  -13.251 0.304   1.00 49.09 26  A 1 
ATOM 191  C CB  . VAL A 1 26  ? 15.818  -12.868 -2.644  1.00 49.98 26  A 1 
ATOM 192  C CG1 . VAL A 1 26  ? 15.781  -11.535 -1.908  1.00 44.73 26  A 1 
ATOM 193  C CG2 . VAL A 1 26  ? 16.304  -12.575 -4.067  1.00 44.34 26  A 1 
ATOM 194  N N   . ALA A 1 27  ? 15.623  -14.854 0.020   1.00 45.86 27  A 1 
ATOM 195  C CA  . ALA A 1 27  ? 15.320  -15.000 1.443   1.00 47.14 27  A 1 
ATOM 196  C C   . ALA A 1 27  ? 16.479  -15.587 2.276   1.00 46.37 27  A 1 
ATOM 197  O O   . ALA A 1 27  ? 16.483  -15.441 3.499   1.00 44.78 27  A 1 
ATOM 198  C CB  . ALA A 1 27  ? 14.051  -15.850 1.576   1.00 45.14 27  A 1 
ATOM 199  N N   . ALA A 1 28  ? 17.446  -16.264 1.655   1.00 41.15 28  A 1 
ATOM 200  C CA  . ALA A 1 28  ? 18.489  -16.997 2.377   1.00 42.66 28  A 1 
ATOM 201  C C   . ALA A 1 28  ? 19.664  -16.136 2.868   1.00 42.40 28  A 1 
ATOM 202  O O   . ALA A 1 28  ? 20.428  -16.578 3.731   1.00 40.13 28  A 1 
ATOM 203  C CB  . ALA A 1 28  ? 18.973  -18.137 1.483   1.00 40.57 28  A 1 
ATOM 204  N N   . SER A 1 29  ? 19.863  -14.931 2.319   1.00 35.19 29  A 1 
ATOM 205  C CA  . SER A 1 29  ? 21.025  -14.123 2.696   1.00 37.22 29  A 1 
ATOM 206  C C   . SER A 1 29  ? 20.833  -13.437 4.055   1.00 37.51 29  A 1 
ATOM 207  O O   . SER A 1 29  ? 19.961  -12.603 4.242   1.00 34.72 29  A 1 
ATOM 208  C CB  . SER A 1 29  ? 21.423  -13.175 1.568   1.00 33.83 29  A 1 
ATOM 209  O OG  . SER A 1 29  ? 20.340  -12.418 1.098   1.00 30.69 29  A 1 
ATOM 210  N N   . ARG A 1 30  ? 21.682  -13.799 4.997   1.00 32.69 30  A 1 
ATOM 211  C CA  . ARG A 1 30  ? 21.562  -13.517 6.438   1.00 34.72 30  A 1 
ATOM 212  C C   . ARG A 1 30  ? 21.669  -12.065 6.907   1.00 35.03 30  A 1 
ATOM 213  O O   . ARG A 1 30  ? 21.381  -11.836 8.078   1.00 32.71 30  A 1 
ATOM 214  C CB  . ARG A 1 30  ? 22.680  -14.288 7.181   1.00 32.03 30  A 1 
ATOM 215  C CG  . ARG A 1 30  ? 22.358  -15.734 7.520   1.00 28.77 30  A 1 
ATOM 216  C CD  . ARG A 1 30  ? 23.534  -16.303 8.314   1.00 26.88 30  A 1 
ATOM 217  N NE  . ARG A 1 30  ? 23.242  -17.646 8.834   1.00 23.52 30  A 1 
ATOM 218  C CZ  . ARG A 1 30  ? 24.074  -18.416 9.527   1.00 22.31 30  A 1 
ATOM 219  N NH1 . ARG A 1 30  ? 25.300  -18.041 9.797   1.00 20.82 30  A 1 
ATOM 220  N NH2 . ARG A 1 30  ? 23.697  -19.572 9.970   1.00 18.62 30  A 1 
ATOM 221  N N   . ARG A 1 31  ? 22.228  -11.152 6.160   1.00 32.47 31  A 1 
ATOM 222  C CA  . ARG A 1 31  ? 22.674  -9.896  6.786   1.00 33.48 31  A 1 
ATOM 223  C C   . ARG A 1 31  ? 21.503  -8.959  7.084   1.00 33.52 31  A 1 
ATOM 224  O O   . ARG A 1 31  ? 20.967  -8.332  6.179   1.00 31.12 31  A 1 
ATOM 225  C CB  . ARG A 1 31  ? 23.823  -9.238  6.005   1.00 30.90 31  A 1 
ATOM 226  C CG  . ARG A 1 31  ? 25.153  -9.361  6.773   1.00 27.87 31  A 1 
ATOM 227  C CD  . ARG A 1 31  ? 26.279  -8.646  6.032   1.00 26.17 31  A 1 
ATOM 228  N NE  . ARG A 1 31  ? 27.568  -8.763  6.741   1.00 22.75 31  A 1 
ATOM 229  C CZ  . ARG A 1 31  ? 28.735  -8.314  6.313   1.00 21.72 31  A 1 
ATOM 230  N NH1 . ARG A 1 31  ? 28.838  -7.697  5.165   1.00 20.37 31  A 1 
ATOM 231  N NH2 . ARG A 1 31  ? 29.807  -8.474  7.021   1.00 18.20 31  A 1 
ATOM 232  N N   . ALA A 1 32  ? 21.174  -8.863  8.364   1.00 32.12 32  A 1 
ATOM 233  C CA  . ALA A 1 32  ? 19.933  -8.306  8.915   1.00 32.22 32  A 1 
ATOM 234  C C   . ALA A 1 32  ? 19.766  -6.772  8.892   1.00 33.48 32  A 1 
ATOM 235  O O   . ALA A 1 32  ? 18.890  -6.256  9.576   1.00 31.16 32  A 1 
ATOM 236  C CB  . ALA A 1 32  ? 19.840  -8.838  10.353  1.00 28.68 32  A 1 
ATOM 237  N N   . ALA A 1 33  ? 20.632  -6.018  8.223   1.00 32.84 33  A 1 
ATOM 238  C CA  . ALA A 1 33  ? 20.753  -4.585  8.500   1.00 32.61 33  A 1 
ATOM 239  C C   . ALA A 1 33  ? 19.797  -3.674  7.716   1.00 34.17 33  A 1 
ATOM 240  O O   . ALA A 1 33  ? 19.821  -2.459  7.941   1.00 32.11 33  A 1 
ATOM 241  C CB  . ALA A 1 33  ? 22.222  -4.203  8.308   1.00 29.75 33  A 1 
ATOM 242  N N   . GLY A 1 34  ? 19.010  -4.193  6.795   1.00 34.86 34  A 1 
ATOM 243  C CA  . GLY A 1 34  ? 18.184  -3.384  5.905   1.00 34.21 34  A 1 
ATOM 244  C C   . GLY A 1 34  ? 17.104  -2.594  6.634   1.00 35.88 34  A 1 
ATOM 245  O O   . GLY A 1 34  ? 16.334  -3.145  7.410   1.00 33.63 34  A 1 
ATOM 246  N N   . ALA A 1 35  ? 17.058  -1.290  6.363   1.00 36.92 35  A 1 
ATOM 247  C CA  . ALA A 1 35  ? 15.941  -0.475  6.813   1.00 37.17 35  A 1 
ATOM 248  C C   . ALA A 1 35  ? 14.708  -0.827  5.977   1.00 39.19 35  A 1 
ATOM 249  O O   . ALA A 1 35  ? 14.794  -0.812  4.755   1.00 36.98 35  A 1 
ATOM 250  C CB  . ALA A 1 35  ? 16.286  0.999   6.679   1.00 34.02 35  A 1 
ATOM 251  N N   . PRO A 1 36  ? 13.563  -1.101  6.602   1.00 42.46 36  A 1 
ATOM 252  C CA  . PRO A 1 36  ? 12.319  -1.112  5.868   1.00 42.35 36  A 1 
ATOM 253  C C   . PRO A 1 36  ? 12.049  0.270   5.261   1.00 43.99 36  A 1 
ATOM 254  O O   . PRO A 1 36  ? 12.577  1.281   5.707   1.00 41.74 36  A 1 
ATOM 255  C CB  . PRO A 1 36  ? 11.250  -1.548  6.863   1.00 39.40 36  A 1 
ATOM 256  C CG  . PRO A 1 36  ? 11.842  -1.202  8.219   1.00 38.18 36  A 1 
ATOM 257  C CD  . PRO A 1 36  ? 13.344  -1.246  8.028   1.00 38.82 36  A 1 
ATOM 258  N N   . LEU A 1 37  ? 11.199  0.297   4.250   1.00 49.25 37  A 1 
ATOM 259  C CA  . LEU A 1 37  ? 10.717  1.501   3.564   1.00 48.51 37  A 1 
ATOM 260  C C   . LEU A 1 37  ? 10.092  2.534   4.475   1.00 50.68 37  A 1 
ATOM 261  O O   . LEU A 1 37  ? 10.077  3.707   4.114   1.00 47.07 37  A 1 
ATOM 262  C CB  . LEU A 1 37  ? 9.603   1.064   2.621   1.00 44.05 37  A 1 
ATOM 263  C CG  . LEU A 1 37  ? 10.047  1.001   1.179   1.00 39.74 37  A 1 
ATOM 264  C CD1 . LEU A 1 37  ? 9.278   -0.130  0.544   1.00 36.14 37  A 1 
ATOM 265  C CD2 . LEU A 1 37  ? 9.752   2.320   0.476   1.00 35.21 37  A 1 
ATOM 266  N N   . ALA A 1 38  ? 9.531   2.074   5.590   1.00 43.64 38  A 1 
ATOM 267  C CA  . ALA A 1 38  ? 8.976   2.979   6.559   1.00 43.17 38  A 1 
ATOM 268  C C   . ALA A 1 38  ? 10.026  4.049   6.849   1.00 45.53 38  A 1 
ATOM 269  O O   . ALA A 1 38  ? 11.189  3.753   7.131   1.00 42.79 38  A 1 
ATOM 270  C CB  . ALA A 1 38  ? 8.586   2.213   7.821   1.00 38.72 38  A 1 
ATOM 271  N N   . THR A 1 39  ? 9.599   5.301   6.778   1.00 46.21 39  A 1 
ATOM 272  C CA  . THR A 1 39  ? 10.271  6.400   7.453   1.00 45.90 39  A 1 
ATOM 273  C C   . THR A 1 39  ? 10.270  6.096   8.936   1.00 47.47 39  A 1 
ATOM 274  O O   . THR A 1 39  ? 9.507   6.682   9.698   1.00 44.86 39  A 1 
ATOM 275  C CB  . THR A 1 39  ? 9.563   7.737   7.181   1.00 41.88 39  A 1 
ATOM 276  O OG1 . THR A 1 39  ? 8.172   7.556   7.022   1.00 38.52 39  A 1 
ATOM 277  C CG2 . THR A 1 39  ? 10.076  8.394   5.911   1.00 36.72 39  A 1 
ATOM 278  N N   . GLU A 1 40  ? 11.105  5.157   9.335   1.00 45.51 40  A 1 
ATOM 279  C CA  . GLU A 1 40  ? 11.531  5.081   10.711  1.00 44.88 40  A 1 
ATOM 280  C C   . GLU A 1 40  ? 12.213  6.410   10.964  1.00 47.07 40  A 1 
ATOM 281  O O   . GLU A 1 40  ? 13.352  6.630   10.546  1.00 44.15 40  A 1 
ATOM 282  C CB  . GLU A 1 40  ? 12.510  3.933   10.938  1.00 40.18 40  A 1 
ATOM 283  C CG  . GLU A 1 40  ? 11.862  2.548   10.994  1.00 35.97 40  A 1 
ATOM 284  C CD  . GLU A 1 40  ? 12.928  1.481   11.296  1.00 33.91 40  A 1 
ATOM 285  O OE1 . GLU A 1 40  ? 12.661  0.542   12.053  1.00 31.29 40  A 1 
ATOM 286  O OE2 . GLU A 1 40  ? 14.068  1.613   10.813  1.00 31.51 40  A 1 
ATOM 287  N N   . LEU A 1 41  ? 11.493  7.325   11.595  1.00 51.16 41  A 1 
ATOM 288  C CA  . LEU A 1 41  ? 12.049  8.568   12.084  1.00 50.07 41  A 1 
ATOM 289  C C   . LEU A 1 41  ? 12.968  8.234   13.260  1.00 53.03 41  A 1 
ATOM 290  O O   . LEU A 1 41  ? 12.713  8.580   14.402  1.00 49.10 41  A 1 
ATOM 291  C CB  . LEU A 1 41  ? 10.907  9.542   12.415  1.00 43.87 41  A 1 
ATOM 292  C CG  . LEU A 1 41  ? 10.442  10.348  11.186  1.00 39.76 41  A 1 
ATOM 293  C CD1 . LEU A 1 41  ? 8.994   10.768  11.335  1.00 36.61 41  A 1 
ATOM 294  C CD2 . LEU A 1 41  ? 11.273  11.621  11.044  1.00 35.68 41  A 1 
ATOM 295  N N   . ARG A 1 42  ? 14.061  7.544   12.979  1.00 62.01 42  A 1 
ATOM 296  C CA  . ARG A 1 42  ? 15.092  7.178   13.954  1.00 62.71 42  A 1 
ATOM 297  C C   . ARG A 1 42  ? 15.962  8.367   14.329  1.00 68.46 42  A 1 
ATOM 298  O O   . ARG A 1 42  ? 17.141  8.193   14.608  1.00 65.27 42  A 1 
ATOM 299  C CB  . ARG A 1 42  ? 15.956  6.017   13.436  1.00 55.15 42  A 1 
ATOM 300  C CG  . ARG A 1 42  ? 15.156  4.732   13.314  1.00 47.33 42  A 1 
ATOM 301  C CD  . ARG A 1 42  ? 16.114  3.602   12.925  1.00 43.15 42  A 1 
ATOM 302  N NE  . ARG A 1 42  ? 15.370  2.370   12.717  1.00 39.20 42  A 1 
ATOM 303  C CZ  . ARG A 1 42  ? 15.824  1.156   12.674  1.00 35.16 42  A 1 
ATOM 304  N NH1 . ARG A 1 42  ? 17.092  0.885   12.706  1.00 33.33 42  A 1 
ATOM 305  N NH2 . ARG A 1 42  ? 14.967  0.183   12.606  1.00 31.48 42  A 1 
ATOM 306  N N   . CYS A 1 43  ? 15.397  9.552   14.340  1.00 74.31 43  A 1 
ATOM 307  C CA  . CYS A 1 43  ? 16.040  10.657  15.001  1.00 76.39 43  A 1 
ATOM 308  C C   . CYS A 1 43  ? 16.224  10.241  16.460  1.00 78.19 43  A 1 
ATOM 309  O O   . CYS A 1 43  ? 15.249  10.084  17.195  1.00 76.87 43  A 1 
ATOM 310  C CB  . CYS A 1 43  ? 15.233  11.943  14.855  1.00 75.42 43  A 1 
ATOM 311  S SG  . CYS A 1 43  ? 15.055  12.523  13.143  1.00 73.15 43  A 1 
ATOM 312  N N   . GLN A 1 44  ? 17.463  10.013  16.833  1.00 79.57 44  A 1 
ATOM 313  C CA  . GLN A 1 44  ? 17.822  9.725   18.216  1.00 80.29 44  A 1 
ATOM 314  C C   . GLN A 1 44  ? 17.836  11.004  19.041  1.00 81.27 44  A 1 
ATOM 315  O O   . GLN A 1 44  ? 17.617  10.979  20.237  1.00 77.93 44  A 1 
ATOM 316  C CB  . GLN A 1 44  ? 19.191  9.031   18.251  1.00 77.54 44  A 1 
ATOM 317  C CG  . GLN A 1 44  ? 19.147  7.655   17.564  1.00 71.50 44  A 1 
ATOM 318  C CD  . GLN A 1 44  ? 20.486  6.907   17.600  1.00 70.10 44  A 1 
ATOM 319  O OE1 . GLN A 1 44  ? 21.559  7.445   17.814  1.00 63.22 44  A 1 
ATOM 320  N NE2 . GLN A 1 44  ? 20.469  5.621   17.368  1.00 61.50 44  A 1 
ATOM 321  N N   . CYS A 1 45  ? 18.049  12.133  18.369  1.00 81.89 45  A 1 
ATOM 322  C CA  . CYS A 1 45  ? 18.143  13.435  18.993  1.00 81.69 45  A 1 
ATOM 323  C C   . CYS A 1 45  ? 16.817  14.193  18.877  1.00 81.10 45  A 1 
ATOM 324  O O   . CYS A 1 45  ? 16.631  14.997  17.965  1.00 78.14 45  A 1 
ATOM 325  C CB  . CYS A 1 45  ? 19.329  14.191  18.391  1.00 80.73 45  A 1 
ATOM 326  S SG  . CYS A 1 45  ? 20.915  13.348  18.623  1.00 78.79 45  A 1 
ATOM 327  N N   . LEU A 1 46  ? 15.917  13.955  19.806  1.00 82.17 46  A 1 
ATOM 328  C CA  . LEU A 1 46  ? 14.679  14.723  19.937  1.00 80.24 46  A 1 
ATOM 329  C C   . LEU A 1 46  ? 14.936  16.103  20.543  1.00 80.07 46  A 1 
ATOM 330  O O   . LEU A 1 46  ? 14.357  17.101  20.126  1.00 75.85 46  A 1 
ATOM 331  C CB  . LEU A 1 46  ? 13.678  13.965  20.822  1.00 77.71 46  A 1 
ATOM 332  C CG  . LEU A 1 46  ? 13.251  12.594  20.267  1.00 73.87 46  A 1 
ATOM 333  C CD1 . LEU A 1 46  ? 12.313  11.943  21.275  1.00 69.47 46  A 1 
ATOM 334  C CD2 . LEU A 1 46  ? 12.528  12.703  18.923  1.00 69.80 46  A 1 
ATOM 335  N N   . GLN A 1 47  ? 15.852  16.129  21.499  1.00 79.35 47  A 1 
ATOM 336  C CA  . GLN A 1 47  ? 16.336  17.345  22.119  1.00 79.08 47  A 1 
ATOM 337  C C   . GLN A 1 47  ? 17.841  17.455  21.890  1.00 80.11 47  A 1 
ATOM 338  O O   . GLN A 1 47  ? 18.550  16.451  21.790  1.00 77.41 47  A 1 
ATOM 339  C CB  . GLN A 1 47  ? 15.973  17.375  23.605  1.00 75.59 47  A 1 
ATOM 340  C CG  . GLN A 1 47  ? 14.449  17.415  23.819  1.00 68.65 47  A 1 
ATOM 341  C CD  . GLN A 1 47  ? 14.071  17.561  25.290  1.00 63.82 47  A 1 
ATOM 342  O OE1 . GLN A 1 47  ? 14.912  17.613  26.159  1.00 57.97 47  A 1 
ATOM 343  N NE2 . GLN A 1 47  ? 12.805  17.653  25.614  1.00 54.45 47  A 1 
ATOM 344  N N   . THR A 1 48  ? 18.326  18.688  21.757  1.00 82.21 48  A 1 
ATOM 345  C CA  . THR A 1 48  ? 19.729  18.950  21.483  1.00 82.03 48  A 1 
ATOM 346  C C   . THR A 1 48  ? 20.268  20.002  22.431  1.00 81.96 48  A 1 
ATOM 347  O O   . THR A 1 48  ? 19.649  21.048  22.632  1.00 78.93 48  A 1 
ATOM 348  C CB  . THR A 1 48  ? 19.974  19.367  20.031  1.00 79.97 48  A 1 
ATOM 349  O OG1 . THR A 1 48  ? 19.222  20.514  19.692  1.00 73.35 48  A 1 
ATOM 350  C CG2 . THR A 1 48  ? 19.625  18.271  19.027  1.00 73.14 48  A 1 
ATOM 351  N N   . LEU A 1 49  ? 21.454  19.755  22.953  1.00 83.11 49  A 1 
ATOM 352  C CA  . LEU A 1 49  ? 22.188  20.725  23.751  1.00 82.29 49  A 1 
ATOM 353  C C   . LEU A 1 49  ? 22.863  21.742  22.833  1.00 82.91 49  A 1 
ATOM 354  O O   . LEU A 1 49  ? 23.421  21.395  21.791  1.00 81.05 49  A 1 
ATOM 355  C CB  . LEU A 1 49  ? 23.196  19.995  24.651  1.00 80.09 49  A 1 
ATOM 356  C CG  . LEU A 1 49  ? 22.548  19.045  25.680  1.00 75.58 49  A 1 
ATOM 357  C CD1 . LEU A 1 49  ? 23.627  18.227  26.368  1.00 69.87 49  A 1 
ATOM 358  C CD2 . LEU A 1 49  ? 21.784  19.811  26.757  1.00 70.40 49  A 1 
ATOM 359  N N   . GLN A 1 50  ? 22.858  23.005  23.242  1.00 79.62 50  A 1 
ATOM 360  C CA  . GLN A 1 50  ? 23.522  24.081  22.492  1.00 78.14 50  A 1 
ATOM 361  C C   . GLN A 1 50  ? 25.050  23.968  22.534  1.00 78.48 50  A 1 
ATOM 362  O O   . GLN A 1 50  ? 25.738  24.425  21.610  1.00 72.08 50  A 1 
ATOM 363  C CB  . GLN A 1 50  ? 23.069  25.442  23.047  1.00 75.92 50  A 1 
ATOM 364  C CG  . GLN A 1 50  ? 21.576  25.717  22.806  1.00 71.75 50  A 1 
ATOM 365  C CD  . GLN A 1 50  ? 21.209  25.824  21.310  1.00 65.13 50  A 1 
ATOM 366  O OE1 . GLN A 1 50  ? 22.039  26.039  20.449  1.00 59.32 50  A 1 
ATOM 367  N NE2 . GLN A 1 50  ? 19.952  25.657  20.971  1.00 56.97 50  A 1 
ATOM 368  N N   . GLY A 1 51  ? 25.587  23.359  23.566  1.00 75.87 51  A 1 
ATOM 369  C CA  . GLY A 1 51  ? 27.016  23.116  23.698  1.00 74.14 51  A 1 
ATOM 370  C C   . GLY A 1 51  ? 27.348  22.315  24.949  1.00 75.75 51  A 1 
ATOM 371  O O   . GLY A 1 51  ? 26.618  22.322  25.930  1.00 72.48 51  A 1 
ATOM 372  N N   . ILE A 1 52  ? 28.495  21.639  24.890  1.00 77.00 52  A 1 
ATOM 373  C CA  . ILE A 1 52  ? 29.103  20.909  26.005  1.00 77.34 52  A 1 
ATOM 374  C C   . ILE A 1 52  ? 30.567  21.330  26.079  1.00 77.92 52  A 1 
ATOM 375  O O   . ILE A 1 52  ? 31.192  21.605  25.053  1.00 74.44 52  A 1 
ATOM 376  C CB  . ILE A 1 52  ? 28.937  19.385  25.815  1.00 73.82 52  A 1 
ATOM 377  C CG1 . ILE A 1 52  ? 27.444  18.997  25.828  1.00 67.01 52  A 1 
ATOM 378  C CG2 . ILE A 1 52  ? 29.695  18.594  26.903  1.00 64.12 52  A 1 
ATOM 379  C CD1 . ILE A 1 52  ? 27.185  17.516  25.568  1.00 61.80 52  A 1 
ATOM 380  N N   . HIS A 1 53  ? 31.138  21.360  27.279  1.00 78.40 53  A 1 
ATOM 381  C CA  . HIS A 1 53  ? 32.566  21.613  27.424  1.00 78.54 53  A 1 
ATOM 382  C C   . HIS A 1 53  ? 33.386  20.553  26.685  1.00 79.62 53  A 1 
ATOM 383  O O   . HIS A 1 53  ? 33.293  19.357  26.953  1.00 77.98 53  A 1 
ATOM 384  C CB  . HIS A 1 53  ? 32.964  21.688  28.905  1.00 75.17 53  A 1 
ATOM 385  C CG  . HIS A 1 53  ? 32.819  23.076  29.448  1.00 68.34 53  A 1 
ATOM 386  N ND1 . HIS A 1 53  ? 33.702  24.121  29.265  1.00 58.82 53  A 1 
ATOM 387  C CD2 . HIS A 1 53  ? 31.779  23.571  30.190  1.00 58.56 53  A 1 
ATOM 388  C CE1 . HIS A 1 53  ? 33.210  25.206  29.891  1.00 52.43 53  A 1 
ATOM 389  N NE2 . HIS A 1 53  ? 32.043  24.905  30.457  1.00 53.81 53  A 1 
ATOM 390  N N   . LEU A 1 54  ? 34.268  20.999  25.778  1.00 78.14 54  A 1 
ATOM 391  C CA  . LEU A 1 54  ? 35.160  20.140  24.987  1.00 78.39 54  A 1 
ATOM 392  C C   . LEU A 1 54  ? 35.981  19.160  25.836  1.00 79.64 54  A 1 
ATOM 393  O O   . LEU A 1 54  ? 36.233  18.045  25.399  1.00 77.04 54  A 1 
ATOM 394  C CB  . LEU A 1 54  ? 36.116  21.051  24.182  1.00 75.51 54  A 1 
ATOM 395  C CG  . LEU A 1 54  ? 35.552  21.403  22.799  1.00 69.58 54  A 1 
ATOM 396  C CD1 . LEU A 1 54  ? 36.060  22.770  22.354  1.00 62.97 54  A 1 
ATOM 397  C CD2 . LEU A 1 54  ? 35.993  20.361  21.769  1.00 62.90 54  A 1 
ATOM 398  N N   . LYS A 1 55  ? 36.370  19.576  27.053  1.00 80.50 55  A 1 
ATOM 399  C CA  . LYS A 1 55  ? 37.116  18.723  27.990  1.00 81.20 55  A 1 
ATOM 400  C C   . LYS A 1 55  ? 36.373  17.434  28.347  1.00 82.34 55  A 1 
ATOM 401  O O   . LYS A 1 55  ? 37.028  16.436  28.632  1.00 79.29 55  A 1 
ATOM 402  C CB  . LYS A 1 55  ? 37.421  19.499  29.284  1.00 78.87 55  A 1 
ATOM 403  C CG  . LYS A 1 55  ? 38.398  20.677  29.134  1.00 70.00 55  A 1 
ATOM 404  C CD  . LYS A 1 55  ? 38.613  21.307  30.532  1.00 63.50 55  A 1 
ATOM 405  C CE  . LYS A 1 55  ? 39.518  22.533  30.573  1.00 54.09 55  A 1 
ATOM 406  N NZ  . LYS A 1 55  ? 39.463  23.167  31.933  1.00 46.63 55  A 1 
ATOM 407  N N   . ASN A 1 56  ? 35.045  17.452  28.310  1.00 82.53 56  A 1 
ATOM 408  C CA  . ASN A 1 56  ? 34.206  16.316  28.695  1.00 81.86 56  A 1 
ATOM 409  C C   . ASN A 1 56  ? 33.838  15.408  27.513  1.00 83.06 56  A 1 
ATOM 410  O O   . ASN A 1 56  ? 33.284  14.338  27.724  1.00 81.01 56  A 1 
ATOM 411  C CB  . ASN A 1 56  ? 32.955  16.838  29.432  1.00 79.36 56  A 1 
ATOM 412  C CG  . ASN A 1 56  ? 33.296  17.534  30.744  1.00 75.19 56  A 1 
ATOM 413  O OD1 . ASN A 1 56  ? 34.421  17.552  31.201  1.00 65.53 56  A 1 
ATOM 414  N ND2 . ASN A 1 56  ? 32.321  18.156  31.372  1.00 66.30 56  A 1 
ATOM 415  N N   . ILE A 1 57  ? 34.163  15.810  26.286  1.00 82.94 57  A 1 
ATOM 416  C CA  . ILE A 1 57  ? 33.839  15.058  25.071  1.00 83.50 57  A 1 
ATOM 417  C C   . ILE A 1 57  ? 34.977  14.079  24.754  1.00 83.86 57  A 1 
ATOM 418  O O   . ILE A 1 57  ? 36.124  14.488  24.594  1.00 82.28 57  A 1 
ATOM 419  C CB  . ILE A 1 57  ? 33.531  15.998  23.900  1.00 82.40 57  A 1 
ATOM 420  C CG1 . ILE A 1 57  ? 32.348  16.927  24.253  1.00 77.88 57  A 1 
ATOM 421  C CG2 . ILE A 1 57  ? 33.215  15.183  22.637  1.00 77.47 57  A 1 
ATOM 422  C CD1 . ILE A 1 57  ? 32.042  17.997  23.202  1.00 74.45 57  A 1 
ATOM 423  N N   . GLN A 1 58  ? 34.657  12.800  24.643  1.00 86.37 58  A 1 
ATOM 424  C CA  . GLN A 1 58  ? 35.579  11.750  24.221  1.00 85.87 58  A 1 
ATOM 425  C C   . GLN A 1 58  ? 35.568  11.587  22.693  1.00 85.85 58  A 1 
ATOM 426  O O   . GLN A 1 58  ? 36.613  11.550  22.063  1.00 82.92 58  A 1 
ATOM 427  C CB  . GLN A 1 58  ? 35.184  10.447  24.923  1.00 84.35 58  A 1 
ATOM 428  C CG  . GLN A 1 58  ? 36.233  9.339   24.707  1.00 78.07 58  A 1 
ATOM 429  C CD  . GLN A 1 58  ? 35.839  8.027   25.391  1.00 74.34 58  A 1 
ATOM 430  O OE1 . GLN A 1 58  ? 34.722  7.833   25.817  1.00 67.53 58  A 1 
ATOM 431  N NE2 . GLN A 1 58  ? 36.739  7.087   25.505  1.00 64.37 58  A 1 
ATOM 432  N N   . SER A 1 59  ? 34.381  11.507  22.098  1.00 86.93 59  A 1 
ATOM 433  C CA  . SER A 1 59  ? 34.224  11.381  20.653  1.00 86.65 59  A 1 
ATOM 434  C C   . SER A 1 59  ? 32.930  12.044  20.192  1.00 87.28 59  A 1 
ATOM 435  O O   . SER A 1 59  ? 31.990  12.207  20.971  1.00 85.29 59  A 1 
ATOM 436  C CB  . SER A 1 59  ? 34.278  9.909   20.228  1.00 84.45 59  A 1 
ATOM 437  O OG  . SER A 1 59  ? 33.173  9.175   20.726  1.00 76.76 59  A 1 
ATOM 438  N N   . VAL A 1 60  ? 32.893  12.433  18.921  1.00 87.21 60  A 1 
ATOM 439  C CA  . VAL A 1 60  ? 31.696  12.999  18.294  1.00 86.80 60  A 1 
ATOM 440  C C   . VAL A 1 60  ? 31.390  12.212  17.029  1.00 86.79 60  A 1 
ATOM 441  O O   . VAL A 1 60  ? 32.245  12.080  16.153  1.00 84.74 60  A 1 
ATOM 442  C CB  . VAL A 1 60  ? 31.856  14.497  17.996  1.00 85.64 60  A 1 
ATOM 443  C CG1 . VAL A 1 60  ? 30.614  15.069  17.324  1.00 77.83 60  A 1 
ATOM 444  C CG2 . VAL A 1 60  ? 32.082  15.289  19.284  1.00 78.60 60  A 1 
ATOM 445  N N   . LYS A 1 61  ? 30.166  11.696  16.912  1.00 87.67 61  A 1 
ATOM 446  C CA  . LYS A 1 61  ? 29.657  11.049  15.705  1.00 86.30 61  A 1 
ATOM 447  C C   . LYS A 1 61  ? 28.641  11.971  15.045  1.00 86.84 61  A 1 
ATOM 448  O O   . LYS A 1 61  ? 27.606  12.271  15.638  1.00 85.28 61  A 1 
ATOM 449  C CB  . LYS A 1 61  ? 29.097  9.657   16.047  1.00 83.94 61  A 1 
ATOM 450  C CG  . LYS A 1 61  ? 28.761  8.839   14.778  1.00 73.17 61  A 1 
ATOM 451  C CD  . LYS A 1 61  ? 28.261  7.419   15.099  1.00 69.19 61  A 1 
ATOM 452  C CE  . LYS A 1 61  ? 27.976  6.665   13.791  1.00 60.32 61  A 1 
ATOM 453  N NZ  . LYS A 1 61  ? 27.394  5.305   13.973  1.00 54.01 61  A 1 
ATOM 454  N N   . VAL A 1 62  ? 28.933  12.402  13.826  1.00 86.07 62  A 1 
ATOM 455  C CA  . VAL A 1 62  ? 27.988  13.162  13.005  1.00 84.94 62  A 1 
ATOM 456  C C   . VAL A 1 62  ? 27.254  12.181  12.109  1.00 84.12 62  A 1 
ATOM 457  O O   . VAL A 1 62  ? 27.885  11.504  11.285  1.00 81.99 62  A 1 
ATOM 458  C CB  . VAL A 1 62  ? 28.686  14.259  12.188  1.00 84.28 62  A 1 
ATOM 459  C CG1 . VAL A 1 62  ? 27.666  15.115  11.439  1.00 79.37 62  A 1 
ATOM 460  C CG2 . VAL A 1 62  ? 29.512  15.183  13.096  1.00 80.08 62  A 1 
ATOM 461  N N   . LYS A 1 63  ? 25.937  12.084  12.256  1.00 83.72 63  A 1 
ATOM 462  C CA  . LYS A 1 63  ? 25.071  11.357  11.333  1.00 82.48 63  A 1 
ATOM 463  C C   . LYS A 1 63  ? 24.508  12.352  10.318  1.00 82.58 63  A 1 
ATOM 464  O O   . LYS A 1 63  ? 23.842  13.315  10.694  1.00 80.80 63  A 1 
ATOM 465  C CB  . LYS A 1 63  ? 23.949  10.622  12.074  1.00 80.29 63  A 1 
ATOM 466  C CG  . LYS A 1 63  ? 24.464  9.395   12.860  1.00 73.67 63  A 1 
ATOM 467  C CD  . LYS A 1 63  ? 23.269  8.564   13.344  1.00 70.98 63  A 1 
ATOM 468  C CE  . LYS A 1 63  ? 23.712  7.232   13.936  1.00 65.04 63  A 1 
ATOM 469  N NZ  . LYS A 1 63  ? 22.603  6.248   13.947  1.00 59.84 63  A 1 
ATOM 470  N N   . SER A 1 64  ? 24.792  12.111  9.042   1.00 81.28 64  A 1 
ATOM 471  C CA  . SER A 1 64  ? 24.168  12.874  7.969   1.00 79.53 64  A 1 
ATOM 472  C C   . SER A 1 64  ? 22.660  12.616  7.946   1.00 79.42 64  A 1 
ATOM 473  O O   . SER A 1 64  ? 22.230  11.518  8.313   1.00 76.63 64  A 1 
ATOM 474  C CB  . SER A 1 64  ? 24.790  12.533  6.617   1.00 77.54 64  A 1 
ATOM 475  O OG  . SER A 1 64  ? 24.763  11.147  6.369   1.00 69.83 64  A 1 
ATOM 476  N N   . PRO A 1 65  ? 21.861  13.589  7.475   1.00 79.44 65  A 1 
ATOM 477  C CA  . PRO A 1 65  ? 20.439  13.366  7.276   1.00 77.93 65  A 1 
ATOM 478  C C   . PRO A 1 65  ? 20.217  12.167  6.352   1.00 76.91 65  A 1 
ATOM 479  O O   . PRO A 1 65  ? 20.914  12.032  5.341   1.00 72.45 65  A 1 
ATOM 480  C CB  . PRO A 1 65  ? 19.886  14.657  6.665   1.00 76.79 65  A 1 
ATOM 481  C CG  . PRO A 1 65  ? 20.971  15.700  6.893   1.00 75.42 65  A 1 
ATOM 482  C CD  . PRO A 1 65  ? 22.249  14.897  6.992   1.00 78.08 65  A 1 
ATOM 483  N N   . GLY A 1 66  ? 19.255  11.337  6.679   1.00 74.29 66  A 1 
ATOM 484  C CA  . GLY A 1 66  ? 18.956  10.122  5.952   1.00 72.38 66  A 1 
ATOM 485  C C   . GLY A 1 66  ? 17.458  9.858   5.859   1.00 73.09 66  A 1 
ATOM 486  O O   . GLY A 1 66  ? 16.652  10.663  6.333   1.00 70.35 66  A 1 
ATOM 487  N N   . PRO A 1 67  ? 17.056  8.741   5.244   1.00 70.26 67  A 1 
ATOM 488  C CA  . PRO A 1 67  ? 15.653  8.351   5.180   1.00 67.16 67  A 1 
ATOM 489  C C   . PRO A 1 67  ? 15.028  8.138   6.561   1.00 67.98 67  A 1 
ATOM 490  O O   . PRO A 1 67  ? 13.827  8.324   6.710   1.00 63.91 67  A 1 
ATOM 491  C CB  . PRO A 1 67  ? 15.627  7.068   4.345   1.00 64.14 67  A 1 
ATOM 492  C CG  . PRO A 1 67  ? 17.049  6.522   4.429   1.00 64.10 67  A 1 
ATOM 493  C CD  . PRO A 1 67  ? 17.894  7.788   4.551   1.00 65.13 67  A 1 
ATOM 494  N N   . HIS A 1 68  ? 15.829  7.795   7.552   1.00 67.56 68  A 1 
ATOM 495  C CA  . HIS A 1 68  ? 15.375  7.602   8.924   1.00 67.07 68  A 1 
ATOM 496  C C   . HIS A 1 68  ? 15.213  8.905   9.701   1.00 69.88 68  A 1 
ATOM 497  O O   . HIS A 1 68  ? 14.303  9.040   10.504  1.00 67.25 68  A 1 
ATOM 498  C CB  . HIS A 1 68  ? 16.376  6.712   9.653   1.00 62.76 68  A 1 
ATOM 499  C CG  . HIS A 1 68  ? 16.465  5.362   9.015   1.00 56.89 68  A 1 
ATOM 500  N ND1 . HIS A 1 68  ? 15.388  4.540   8.763   1.00 48.87 68  A 1 
ATOM 501  C CD2 . HIS A 1 68  ? 17.591  4.743   8.561   1.00 48.91 68  A 1 
ATOM 502  C CE1 . HIS A 1 68  ? 15.871  3.441   8.164   1.00 43.91 68  A 1 
ATOM 503  N NE2 . HIS A 1 68  ? 17.195  3.511   8.033   1.00 44.02 68  A 1 
ATOM 504  N N   . CYS A 1 69  ? 16.116  9.851   9.474   1.00 74.06 69  A 1 
ATOM 505  C CA  . CYS A 1 69  ? 16.073  11.131  10.144  1.00 75.67 69  A 1 
ATOM 506  C C   . CYS A 1 69  ? 16.427  12.241  9.164   1.00 76.69 69  A 1 
ATOM 507  O O   . CYS A 1 69  ? 17.529  12.283  8.616   1.00 75.38 69  A 1 
ATOM 508  C CB  . CYS A 1 69  ? 16.992  11.107  11.362  1.00 75.73 69  A 1 
ATOM 509  S SG  . CYS A 1 69  ? 16.860  12.625  12.337  1.00 75.10 69  A 1 
ATOM 510  N N   . ALA A 1 70  ? 15.495  13.161  8.963   1.00 77.32 70  A 1 
ATOM 511  C CA  . ALA A 1 70  ? 15.678  14.291  8.056   1.00 75.84 70  A 1 
ATOM 512  C C   . ALA A 1 70  ? 16.641  15.361  8.605   1.00 77.37 70  A 1 
ATOM 513  O O   . ALA A 1 70  ? 17.031  16.274  7.877   1.00 75.23 70  A 1 
ATOM 514  C CB  . ALA A 1 70  ? 14.301  14.876  7.753   1.00 72.35 70  A 1 
ATOM 515  N N   . GLN A 1 71  ? 17.016  15.258  9.867   1.00 78.19 71  A 1 
ATOM 516  C CA  . GLN A 1 71  ? 17.904  16.211  10.526  1.00 78.77 71  A 1 
ATOM 517  C C   . GLN A 1 71  ? 19.314  15.632  10.649  1.00 80.67 71  A 1 
ATOM 518  O O   . GLN A 1 71  ? 19.502  14.429  10.795  1.00 79.48 71  A 1 
ATOM 519  C CB  . GLN A 1 71  ? 17.323  16.613  11.884  1.00 76.13 71  A 1 
ATOM 520  C CG  . GLN A 1 71  ? 15.935  17.277  11.737  1.00 69.27 71  A 1 
ATOM 521  C CD  . GLN A 1 71  ? 15.380  17.818  13.059  1.00 65.27 71  A 1 
ATOM 522  O OE1 . GLN A 1 71  ? 16.011  17.761  14.090  1.00 59.77 71  A 1 
ATOM 523  N NE2 . GLN A 1 71  ? 14.192  18.376  13.059  1.00 56.04 71  A 1 
ATOM 524  N N   . THR A 1 72  ? 20.315  16.505  10.569  1.00 82.42 72  A 1 
ATOM 525  C CA  . THR A 1 72  ? 21.679  16.127  10.934  1.00 83.61 72  A 1 
ATOM 526  C C   . THR A 1 72  ? 21.733  15.883  12.429  1.00 84.68 72  A 1 
ATOM 527  O O   . THR A 1 72  ? 21.382  16.772  13.202  1.00 83.32 72  A 1 
ATOM 528  C CB  . THR A 1 72  ? 22.689  17.215  10.560  1.00 82.66 72  A 1 
ATOM 529  O OG1 . THR A 1 72  ? 22.579  17.545  9.199   1.00 75.07 72  A 1 
ATOM 530  C CG2 . THR A 1 72  ? 24.135  16.776  10.793  1.00 73.99 72  A 1 
ATOM 531  N N   . GLU A 1 73  ? 22.206  14.716  12.840  1.00 85.41 73  A 1 
ATOM 532  C CA  . GLU A 1 73  ? 22.374  14.390  14.246  1.00 85.62 73  A 1 
ATOM 533  C C   . GLU A 1 73  ? 23.850  14.430  14.626  1.00 86.38 73  A 1 
ATOM 534  O O   . GLU A 1 73  ? 24.706  13.864  13.946  1.00 84.96 73  A 1 
ATOM 535  C CB  . GLU A 1 73  ? 21.767  13.024  14.574  1.00 83.67 73  A 1 
ATOM 536  C CG  . GLU A 1 73  ? 20.261  12.978  14.269  1.00 79.02 73  A 1 
ATOM 537  C CD  . GLU A 1 73  ? 19.633  11.706  14.842  1.00 80.01 73  A 1 
ATOM 538  O OE1 . GLU A 1 73  ? 18.583  11.840  15.498  1.00 73.53 73  A 1 
ATOM 539  O OE2 . GLU A 1 73  ? 20.209  10.616  14.655  1.00 74.98 73  A 1 
ATOM 540  N N   . VAL A 1 74  ? 24.148  15.097  15.723  1.00 87.23 74  A 1 
ATOM 541  C CA  . VAL A 1 74  ? 25.490  15.164  16.284  1.00 87.74 74  A 1 
ATOM 542  C C   . VAL A 1 74  ? 25.435  14.554  17.679  1.00 88.29 74  A 1 
ATOM 543  O O   . VAL A 1 74  ? 24.927  15.166  18.606  1.00 87.00 74  A 1 
ATOM 544  C CB  . VAL A 1 74  ? 26.021  16.604  16.316  1.00 87.13 74  A 1 
ATOM 545  C CG1 . VAL A 1 74  ? 27.459  16.630  16.834  1.00 82.32 74  A 1 
ATOM 546  C CG2 . VAL A 1 74  ? 26.009  17.236  14.915  1.00 83.09 74  A 1 
ATOM 547  N N   . ILE A 1 75  ? 25.956  13.349  17.806  1.00 87.97 75  A 1 
ATOM 548  C CA  . ILE A 1 75  ? 25.975  12.605  19.062  1.00 87.36 75  A 1 
ATOM 549  C C   . ILE A 1 75  ? 27.393  12.656  19.622  1.00 87.50 75  A 1 
ATOM 550  O O   . ILE A 1 75  ? 28.320  12.080  19.044  1.00 86.21 75  A 1 
ATOM 551  C CB  . ILE A 1 75  ? 25.462  11.165  18.871  1.00 85.45 75  A 1 
ATOM 552  C CG1 . ILE A 1 75  ? 24.063  11.154  18.214  1.00 82.25 75  A 1 
ATOM 553  C CG2 . ILE A 1 75  ? 25.432  10.455  20.239  1.00 81.20 75  A 1 
ATOM 554  C CD1 . ILE A 1 75  ? 23.546  9.754   17.855  1.00 76.53 75  A 1 
ATOM 555  N N   . ALA A 1 76  ? 27.545  13.337  20.731  1.00 87.42 76  A 1 
ATOM 556  C CA  . ALA A 1 76  ? 28.777  13.338  21.491  1.00 87.26 76  A 1 
ATOM 557  C C   . ALA A 1 76  ? 28.760  12.196  22.511  1.00 87.84 76  A 1 
ATOM 558  O O   . ALA A 1 76  ? 27.801  12.044  23.251  1.00 86.74 76  A 1 
ATOM 559  C CB  . ALA A 1 76  ? 28.949  14.711  22.160  1.00 86.38 76  A 1 
ATOM 560  N N   . THR A 1 77  ? 29.849  11.425  22.573  1.00 87.80 77  A 1 
ATOM 561  C CA  . THR A 1 77  ? 30.112  10.518  23.683  1.00 86.93 77  A 1 
ATOM 562  C C   . THR A 1 77  ? 31.008  11.249  24.676  1.00 86.59 77  A 1 
ATOM 563  O O   . THR A 1 77  ? 32.070  11.733  24.305  1.00 84.99 77  A 1 
ATOM 564  C CB  . THR A 1 77  ? 30.767  9.212   23.219  1.00 86.03 77  A 1 
ATOM 565  O OG1 . THR A 1 77  ? 30.019  8.635   22.172  1.00 78.70 77  A 1 
ATOM 566  C CG2 . THR A 1 77  ? 30.837  8.177   24.340  1.00 77.48 77  A 1 
ATOM 567  N N   . LEU A 1 78  ? 30.543  11.355  25.909  1.00 85.98 78  A 1 
ATOM 568  C CA  . LEU A 1 78  ? 31.279  11.997  26.982  1.00 84.92 78  A 1 
ATOM 569  C C   . LEU A 1 78  ? 32.295  11.026  27.595  1.00 85.10 78  A 1 
ATOM 570  O O   . LEU A 1 78  ? 32.179  9.812   27.455  1.00 83.57 78  A 1 
ATOM 571  C CB  . LEU A 1 78  ? 30.285  12.531  28.026  1.00 83.27 78  A 1 
ATOM 572  C CG  . LEU A 1 78  ? 29.264  13.545  27.483  1.00 80.29 78  A 1 
ATOM 573  C CD1 . LEU A 1 78  ? 28.269  13.922  28.580  1.00 74.06 78  A 1 
ATOM 574  C CD2 . LEU A 1 78  ? 29.945  14.831  26.999  1.00 74.19 78  A 1 
ATOM 575  N N   . LYS A 1 79  ? 33.282  11.553  28.300  1.00 83.82 79  A 1 
ATOM 576  C CA  . LYS A 1 79  ? 34.306  10.745  28.987  1.00 83.53 79  A 1 
ATOM 577  C C   . LYS A 1 79  ? 33.730  9.824   30.065  1.00 83.10 79  A 1 
ATOM 578  O O   . LYS A 1 79  ? 34.325  8.784   30.339  1.00 80.19 79  A 1 
ATOM 579  C CB  . LYS A 1 79  ? 35.355  11.665  29.608  1.00 82.20 79  A 1 
ATOM 580  C CG  . LYS A 1 79  ? 36.251  12.316  28.551  1.00 78.86 79  A 1 
ATOM 581  C CD  . LYS A 1 79  ? 37.300  13.201  29.231  1.00 76.13 79  A 1 
ATOM 582  C CE  . LYS A 1 79  ? 38.218  13.825  28.188  1.00 71.35 79  A 1 
ATOM 583  N NZ  . LYS A 1 79  ? 39.119  14.831  28.803  1.00 65.85 79  A 1 
ATOM 584  N N   . ASN A 1 80  ? 32.584  10.177  30.639  1.00 83.70 80  A 1 
ATOM 585  C CA  . ASN A 1 80  ? 31.848  9.328   31.585  1.00 82.61 80  A 1 
ATOM 586  C C   . ASN A 1 80  ? 31.028  8.203   30.902  1.00 83.52 80  A 1 
ATOM 587  O O   . ASN A 1 80  ? 30.308  7.485   31.577  1.00 79.50 80  A 1 
ATOM 588  C CB  . ASN A 1 80  ? 30.978  10.228  32.486  1.00 79.03 80  A 1 
ATOM 589  C CG  . ASN A 1 80  ? 29.865  10.953  31.730  1.00 73.83 80  A 1 
ATOM 590  O OD1 . ASN A 1 80  ? 29.780  10.877  30.527  1.00 64.61 80  A 1 
ATOM 591  N ND2 . ASN A 1 80  ? 29.020  11.671  32.419  1.00 67.88 80  A 1 
ATOM 592  N N   . GLY A 1 81  ? 31.104  8.068   29.571  1.00 82.81 81  A 1 
ATOM 593  C CA  . GLY A 1 81  ? 30.366  7.076   28.788  1.00 82.84 81  A 1 
ATOM 594  C C   . GLY A 1 81  ? 28.944  7.486   28.400  1.00 83.92 81  A 1 
ATOM 595  O O   . GLY A 1 81  ? 28.356  6.842   27.527  1.00 80.64 81  A 1 
ATOM 596  N N   . GLN A 1 82  ? 28.417  8.573   28.984  1.00 84.12 82  A 1 
ATOM 597  C CA  . GLN A 1 82  ? 27.117  9.096   28.589  1.00 83.54 82  A 1 
ATOM 598  C C   . GLN A 1 82  ? 27.168  9.662   27.170  1.00 84.47 82  A 1 
ATOM 599  O O   . GLN A 1 82  ? 28.202  10.139  26.683  1.00 82.82 82  A 1 
ATOM 600  C CB  . GLN A 1 82  ? 26.613  10.159  29.577  1.00 80.47 82  A 1 
ATOM 601  C CG  . GLN A 1 82  ? 26.218  9.556   30.937  1.00 72.51 82  A 1 
ATOM 602  C CD  . GLN A 1 82  ? 25.668  10.617  31.891  1.00 68.89 82  A 1 
ATOM 603  O OE1 . GLN A 1 82  ? 25.922  11.797  31.743  1.00 62.17 82  A 1 
ATOM 604  N NE2 . GLN A 1 82  ? 24.912  10.239  32.900  1.00 59.47 82  A 1 
ATOM 605  N N   . LYS A 1 83  ? 26.026  9.608   26.477  1.00 85.29 83  A 1 
ATOM 606  C CA  . LYS A 1 83  ? 25.867  10.198  25.153  1.00 85.34 83  A 1 
ATOM 607  C C   . LYS A 1 83  ? 24.963  11.425  25.257  1.00 85.46 83  A 1 
ATOM 608  O O   . LYS A 1 83  ? 23.978  11.403  25.981  1.00 83.13 83  A 1 
ATOM 609  C CB  . LYS A 1 83  ? 25.298  9.178   24.167  1.00 83.95 83  A 1 
ATOM 610  C CG  . LYS A 1 83  ? 26.290  8.039   23.885  1.00 81.75 83  A 1 
ATOM 611  C CD  . LYS A 1 83  ? 25.662  7.039   22.919  1.00 79.42 83  A 1 
ATOM 612  C CE  . LYS A 1 83  ? 26.618  5.868   22.695  1.00 73.58 83  A 1 
ATOM 613  N NZ  . LYS A 1 83  ? 25.976  4.794   21.904  1.00 66.47 83  A 1 
ATOM 614  N N   . ALA A 1 84  ? 25.304  12.467  24.507  1.00 87.04 84  A 1 
ATOM 615  C CA  . ALA A 1 84  ? 24.520  13.677  24.450  1.00 86.86 84  A 1 
ATOM 616  C C   . ALA A 1 84  ? 24.355  14.139  22.998  1.00 87.75 84  A 1 
ATOM 617  O O   . ALA A 1 84  ? 25.303  14.120  22.211  1.00 85.99 84  A 1 
ATOM 618  C CB  . ALA A 1 84  ? 25.183  14.741  25.320  1.00 84.78 84  A 1 
ATOM 619  N N   . CYS A 1 85  ? 23.162  14.574  22.672  1.00 87.21 85  A 1 
ATOM 620  C CA  . CYS A 1 85  ? 22.833  15.136  21.375  1.00 86.64 85  A 1 
ATOM 621  C C   . CYS A 1 85  ? 23.154  16.630  21.346  1.00 86.69 85  A 1 
ATOM 622  O O   . CYS A 1 85  ? 22.708  17.397  22.190  1.00 84.06 85  A 1 
ATOM 623  C CB  . CYS A 1 85  ? 21.359  14.867  21.102  1.00 85.18 85  A 1 
ATOM 624  S SG  . CYS A 1 85  ? 21.075  13.133  20.642  1.00 81.53 85  A 1 
ATOM 625  N N   . LEU A 1 86  ? 23.926  17.044  20.340  1.00 87.35 86  A 1 
ATOM 626  C CA  . LEU A 1 86  ? 24.332  18.425  20.145  1.00 87.28 86  A 1 
ATOM 627  C C   . LEU A 1 86  ? 23.557  19.045  18.977  1.00 87.47 86  A 1 
ATOM 628  O O   . LEU A 1 86  ? 23.376  18.398  17.948  1.00 85.66 86  A 1 
ATOM 629  C CB  . LEU A 1 86  ? 25.844  18.495  19.899  1.00 86.16 86  A 1 
ATOM 630  C CG  . LEU A 1 86  ? 26.713  18.007  21.062  1.00 84.60 86  A 1 
ATOM 631  C CD1 . LEU A 1 86  ? 28.192  18.094  20.674  1.00 79.86 86  A 1 
ATOM 632  C CD2 . LEU A 1 86  ? 26.509  18.878  22.302  1.00 80.43 86  A 1 
ATOM 633  N N   . ASN A 1 87  ? 23.175  20.314  19.111  1.00 87.31 87  A 1 
ATOM 634  C CA  . ASN A 1 87  ? 22.543  21.053  18.030  1.00 87.14 87  A 1 
ATOM 635  C C   . ASN A 1 87  ? 23.565  21.366  16.920  1.00 87.67 87  A 1 
ATOM 636  O O   . ASN A 1 87  ? 24.450  22.197  17.136  1.00 86.40 87  A 1 
ATOM 637  C CB  . ASN A 1 87  ? 21.882  22.317  18.602  1.00 85.49 87  A 1 
ATOM 638  C CG  . ASN A 1 87  ? 21.131  23.116  17.546  1.00 83.56 87  A 1 
ATOM 639  O OD1 . ASN A 1 87  ? 21.157  22.846  16.361  1.00 76.24 87  A 1 
ATOM 640  N ND2 . ASN A 1 87  ? 20.435  24.151  17.956  1.00 77.58 87  A 1 
ATOM 641  N N   . PRO A 1 88  ? 23.428  20.784  15.706  1.00 86.76 88  A 1 
ATOM 642  C CA  . PRO A 1 88  ? 24.369  21.015  14.616  1.00 86.20 88  A 1 
ATOM 643  C C   . PRO A 1 88  ? 24.355  22.454  14.091  1.00 86.83 88  A 1 
ATOM 644  O O   . PRO A 1 88  ? 25.319  22.887  13.449  1.00 83.96 88  A 1 
ATOM 645  C CB  . PRO A 1 88  ? 23.954  20.015  13.525  1.00 84.41 88  A 1 
ATOM 646  C CG  . PRO A 1 88  ? 22.471  19.814  13.771  1.00 81.75 88  A 1 
ATOM 647  C CD  . PRO A 1 88  ? 22.357  19.890  15.292  1.00 84.55 88  A 1 
ATOM 648  N N   . ALA A 1 89  ? 23.293  23.212  14.345  1.00 87.16 89  A 1 
ATOM 649  C CA  . ALA A 1 89  ? 23.204  24.615  13.968  1.00 86.14 89  A 1 
ATOM 650  C C   . ALA A 1 89  ? 24.013  25.538  14.894  1.00 86.64 89  A 1 
ATOM 651  O O   . ALA A 1 89  ? 24.421  26.624  14.470  1.00 83.30 89  A 1 
ATOM 652  C CB  . ALA A 1 89  ? 21.723  25.013  13.912  1.00 83.95 89  A 1 
ATOM 653  N N   . SER A 1 90  ? 24.287  25.100  16.118  1.00 86.17 90  A 1 
ATOM 654  C CA  . SER A 1 90  ? 25.026  25.904  17.089  1.00 85.50 90  A 1 
ATOM 655  C C   . SER A 1 90  ? 26.469  26.168  16.618  1.00 86.61 90  A 1 
ATOM 656  O O   . SER A 1 90  ? 27.193  25.238  16.266  1.00 85.24 90  A 1 
ATOM 657  C CB  . SER A 1 90  ? 25.029  25.223  18.461  1.00 83.05 90  A 1 
ATOM 658  O OG  . SER A 1 90  ? 25.852  25.942  19.365  1.00 73.69 90  A 1 
ATOM 659  N N   . PRO A 1 91  ? 26.927  27.424  16.658  1.00 86.37 91  A 1 
ATOM 660  C CA  . PRO A 1 91  ? 28.300  27.758  16.294  1.00 86.18 91  A 1 
ATOM 661  C C   . PRO A 1 91  ? 29.340  27.083  17.199  1.00 86.29 91  A 1 
ATOM 662  O O   . PRO A 1 91  ? 30.442  26.758  16.747  1.00 84.39 91  A 1 
ATOM 663  C CB  . PRO A 1 91  ? 28.371  29.283  16.367  1.00 85.47 91  A 1 
ATOM 664  C CG  . PRO A 1 91  ? 27.251  29.666  17.329  1.00 83.80 91  A 1 
ATOM 665  C CD  . PRO A 1 91  ? 26.193  28.604  17.080  1.00 86.18 91  A 1 
ATOM 666  N N   . MET A 1 92  ? 28.982  26.808  18.450  1.00 85.41 92  A 1 
ATOM 667  C CA  . MET A 1 92  ? 29.843  26.075  19.379  1.00 84.60 92  A 1 
ATOM 668  C C   . MET A 1 92  ? 30.019  24.621  18.940  1.00 85.54 92  A 1 
ATOM 669  O O   . MET A 1 92  ? 31.142  24.119  18.893  1.00 83.78 92  A 1 
ATOM 670  C CB  . MET A 1 92  ? 29.256  26.178  20.793  1.00 81.31 92  A 1 
ATOM 671  C CG  . MET A 1 92  ? 30.238  25.708  21.860  1.00 71.75 92  A 1 
ATOM 672  S SD  . MET A 1 92  ? 29.579  25.934  23.533  1.00 66.31 92  A 1 
ATOM 673  C CE  . MET A 1 92  ? 30.999  25.448  24.523  1.00 58.73 92  A 1 
ATOM 674  N N   . VAL A 1 93  ? 28.947  23.971  18.509  1.00 84.02 93  A 1 
ATOM 675  C CA  . VAL A 1 93  ? 28.980  22.591  18.013  1.00 84.41 93  A 1 
ATOM 676  C C   . VAL A 1 93  ? 29.768  22.492  16.709  1.00 85.34 93  A 1 
ATOM 677  O O   . VAL A 1 93  ? 30.581  21.585  16.561  1.00 84.25 93  A 1 
ATOM 678  C CB  . VAL A 1 93  ? 27.559  22.036  17.847  1.00 83.37 93  A 1 
ATOM 679  C CG1 . VAL A 1 93  ? 27.570  20.617  17.278  1.00 77.19 93  A 1 
ATOM 680  C CG2 . VAL A 1 93  ? 26.861  21.997  19.208  1.00 78.55 93  A 1 
ATOM 681  N N   . LYS A 1 94  ? 29.635  23.472  15.796  1.00 86.13 94  A 1 
ATOM 682  C CA  . LYS A 1 94  ? 30.456  23.523  14.584  1.00 85.25 94  A 1 
ATOM 683  C C   . LYS A 1 94  ? 31.953  23.572  14.906  1.00 84.75 94  A 1 
ATOM 684  O O   . LYS A 1 94  ? 32.721  22.799  14.332  1.00 83.24 94  A 1 
ATOM 685  C CB  . LYS A 1 94  ? 30.048  24.719  13.705  1.00 84.45 94  A 1 
ATOM 686  C CG  . LYS A 1 94  ? 28.688  24.491  13.039  1.00 79.22 94  A 1 
ATOM 687  C CD  . LYS A 1 94  ? 28.302  25.691  12.163  1.00 76.39 94  A 1 
ATOM 688  C CE  . LYS A 1 94  ? 26.920  25.448  11.539  1.00 68.52 94  A 1 
ATOM 689  N NZ  . LYS A 1 94  ? 26.447  26.591  10.736  1.00 60.65 94  A 1 
ATOM 690  N N   . LYS A 1 95  ? 32.362  24.387  15.876  1.00 85.79 95  A 1 
ATOM 691  C CA  . LYS A 1 95  ? 33.756  24.434  16.342  1.00 84.74 95  A 1 
ATOM 692  C C   . LYS A 1 95  ? 34.210  23.113  16.969  1.00 84.50 95  A 1 
ATOM 693  O O   . LYS A 1 95  ? 35.351  22.710  16.763  1.00 82.92 95  A 1 
ATOM 694  C CB  . LYS A 1 95  ? 33.950  25.579  17.352  1.00 83.96 95  A 1 
ATOM 695  C CG  . LYS A 1 95  ? 34.019  26.953  16.680  1.00 74.81 95  A 1 
ATOM 696  C CD  . LYS A 1 95  ? 34.257  28.044  17.737  1.00 69.50 95  A 1 
ATOM 697  C CE  . LYS A 1 95  ? 34.381  29.416  17.080  1.00 60.32 95  A 1 
ATOM 698  N NZ  . LYS A 1 95  ? 34.588  30.499  18.069  1.00 53.47 95  A 1 
ATOM 699  N N   . ILE A 1 96  ? 33.337  22.427  17.716  1.00 83.64 96  A 1 
ATOM 700  C CA  . ILE A 1 96  ? 33.627  21.107  18.291  1.00 81.87 96  A 1 
ATOM 701  C C   . ILE A 1 96  ? 33.879  20.088  17.176  1.00 81.77 96  A 1 
ATOM 702  O O   . ILE A 1 96  ? 34.895  19.392  17.211  1.00 80.58 96  A 1 
ATOM 703  C CB  . ILE A 1 96  ? 32.504  20.650  19.240  1.00 80.93 96  A 1 
ATOM 704  C CG1 . ILE A 1 96  ? 32.481  21.521  20.513  1.00 76.67 96  A 1 
ATOM 705  C CG2 . ILE A 1 96  ? 32.667  19.170  19.629  1.00 75.93 96  A 1 
ATOM 706  C CD1 . ILE A 1 96  ? 31.206  21.388  21.354  1.00 72.23 96  A 1 
ATOM 707  N N   . ILE A 1 97  ? 33.017  20.040  16.155  1.00 83.46 97  A 1 
ATOM 708  C CA  . ILE A 1 97  ? 33.153  19.126  15.014  1.00 81.98 97  A 1 
ATOM 709  C C   . ILE A 1 97  ? 34.461  19.404  14.257  1.00 80.99 97  A 1 
ATOM 710  O O   . ILE A 1 97  ? 35.211  18.471  13.990  1.00 78.81 97  A 1 
ATOM 711  C CB  . ILE A 1 97  ? 31.925  19.226  14.080  1.00 81.20 97  A 1 
ATOM 712  C CG1 . ILE A 1 97  ? 30.651  18.734  14.798  1.00 77.81 97  A 1 
ATOM 713  C CG2 . ILE A 1 97  ? 32.149  18.402  12.797  1.00 76.84 97  A 1 
ATOM 714  C CD1 . ILE A 1 97  ? 29.356  19.160  14.088  1.00 72.40 97  A 1 
ATOM 715  N N   . GLU A 1 98  ? 34.777  20.662  13.959  1.00 85.22 98  A 1 
ATOM 716  C CA  . GLU A 1 98  ? 36.043  21.015  13.303  1.00 84.05 98  A 1 
ATOM 717  C C   . GLU A 1 98  ? 37.273  20.588  14.110  1.00 82.57 98  A 1 
ATOM 718  O O   . GLU A 1 98  ? 38.219  20.041  13.542  1.00 80.21 98  A 1 
ATOM 719  C CB  . GLU A 1 98  ? 36.138  22.526  13.067  1.00 83.17 98  A 1 
ATOM 720  C CG  . GLU A 1 98  ? 35.406  22.982  11.810  1.00 73.16 98  A 1 
ATOM 721  C CD  . GLU A 1 98  ? 35.732  24.454  11.481  1.00 66.90 98  A 1 
ATOM 722  O OE1 . GLU A 1 98  ? 35.657  24.796  10.292  1.00 60.90 98  A 1 
ATOM 723  O OE2 . GLU A 1 98  ? 36.102  25.193  12.412  1.00 61.72 98  A 1 
ATOM 724  N N   . LYS A 1 99  ? 37.284  20.821  15.424  1.00 82.78 99  A 1 
ATOM 725  C CA  . LYS A 1 99  ? 38.389  20.384  16.286  1.00 81.47 99  A 1 
ATOM 726  C C   . LYS A 1 99  ? 38.526  18.868  16.306  1.00 80.87 99  A 1 
ATOM 727  O O   . LYS A 1 99  ? 39.644  18.366  16.163  1.00 78.24 99  A 1 
ATOM 728  C CB  . LYS A 1 99  ? 38.229  20.916  17.719  1.00 79.72 99  A 1 
ATOM 729  C CG  . LYS A 1 99  ? 38.961  22.252  17.919  1.00 71.91 99  A 1 
ATOM 730  C CD  . LYS A 1 99  ? 38.936  22.644  19.392  1.00 66.16 99  A 1 
ATOM 731  C CE  . LYS A 1 99  ? 39.815  23.871  19.662  1.00 59.65 99  A 1 
ATOM 732  N NZ  . LYS A 1 99  ? 39.890  24.194  21.106  1.00 54.08 99  A 1 
ATOM 733  N N   . MET A 1 100 ? 37.426  18.143  16.432  1.00 79.09 100 A 1 
ATOM 734  C CA  . MET A 1 100 ? 37.440  16.679  16.452  1.00 76.40 100 A 1 
ATOM 735  C C   . MET A 1 100 ? 37.863  16.091  15.105  1.00 74.77 100 A 1 
ATOM 736  O O   . MET A 1 100 ? 38.658  15.152  15.074  1.00 72.53 100 A 1 
ATOM 737  C CB  . MET A 1 100 ? 36.053  16.152  16.866  1.00 75.68 100 A 1 
ATOM 738  C CG  . MET A 1 100 ? 35.767  16.401  18.351  1.00 72.42 100 A 1 
ATOM 739  S SD  . MET A 1 100 ? 36.857  15.468  19.468  1.00 67.80 100 A 1 
ATOM 740  C CE  . MET A 1 100 ? 36.135  15.874  21.065  1.00 60.77 100 A 1 
ATOM 741  N N   . LEU A 1 101 ? 37.434  16.674  13.975  1.00 77.27 101 A 1 
ATOM 742  C CA  . LEU A 1 101 ? 37.886  16.268  12.645  1.00 74.01 101 A 1 
ATOM 743  C C   . LEU A 1 101 ? 39.378  16.544  12.417  1.00 72.59 101 A 1 
ATOM 744  O O   . LEU A 1 101 ? 40.055  15.742  11.776  1.00 69.11 101 A 1 
ATOM 745  C CB  . LEU A 1 101 ? 37.052  16.998  11.570  1.00 71.55 101 A 1 
ATOM 746  C CG  . LEU A 1 101 ? 35.654  16.397  11.354  1.00 65.04 101 A 1 
ATOM 747  C CD1 . LEU A 1 101 ? 34.806  17.370  10.541  1.00 60.14 101 A 1 
ATOM 748  C CD2 . LEU A 1 101 ? 35.723  15.080  10.587  1.00 60.53 101 A 1 
ATOM 749  N N   . LYS A 1 102 ? 39.907  17.663  12.939  1.00 77.53 102 A 1 
ATOM 750  C CA  . LYS A 1 102 ? 41.346  17.963  12.873  1.00 77.10 102 A 1 
ATOM 751  C C   . LYS A 1 102 ? 42.158  16.997  13.729  1.00 75.41 102 A 1 
ATOM 752  O O   . LYS A 1 102 ? 43.155  16.480  13.240  1.00 71.56 102 A 1 
ATOM 753  C CB  . LYS A 1 102 ? 41.617  19.420  13.266  1.00 74.63 102 A 1 
ATOM 754  C CG  . LYS A 1 102 ? 41.270  20.390  12.128  1.00 68.61 102 A 1 
ATOM 755  C CD  . LYS A 1 102 ? 41.522  21.845  12.549  1.00 63.54 102 A 1 
ATOM 756  C CE  . LYS A 1 102 ? 41.142  22.787  11.406  1.00 56.23 102 A 1 
ATOM 757  N NZ  . LYS A 1 102 ? 41.334  24.210  11.756  1.00 51.43 102 A 1 
ATOM 758  N N   . ASN A 1 103 ? 41.706  16.705  14.931  1.00 75.90 103 A 1 
ATOM 759  C CA  . ASN A 1 103 ? 42.391  15.754  15.803  1.00 74.42 103 A 1 
ATOM 760  C C   . ASN A 1 103 ? 42.301  14.310  15.275  1.00 72.21 103 A 1 
ATOM 761  O O   . ASN A 1 103 ? 43.286  13.584  15.330  1.00 65.16 103 A 1 
ATOM 762  C CB  . ASN A 1 103 ? 41.829  15.855  17.228  1.00 69.73 103 A 1 
ATOM 763  C CG  . ASN A 1 103 ? 42.329  17.083  17.983  1.00 64.68 103 A 1 
ATOM 764  O OD1 . ASN A 1 103 ? 43.076  17.917  17.503  1.00 56.89 103 A 1 
ATOM 765  N ND2 . ASN A 1 103 ? 41.926  17.216  19.227  1.00 56.73 103 A 1 
ATOM 766  N N   . GLY A 1 104 ? 41.164  13.913  14.711  1.00 65.53 104 A 1 
ATOM 767  C CA  . GLY A 1 104 ? 40.986  12.582  14.119  1.00 63.11 104 A 1 
ATOM 768  C C   . GLY A 1 104 ? 41.767  12.355  12.822  1.00 60.77 104 A 1 
ATOM 769  O O   . GLY A 1 104 ? 42.000  11.211  12.452  1.00 56.13 104 A 1 
ATOM 770  N N   . LYS A 1 105 ? 42.197  13.412  12.123  1.00 53.79 105 A 1 
ATOM 771  C CA  . LYS A 1 105 ? 43.167  13.315  11.015  1.00 53.86 105 A 1 
ATOM 772  C C   . LYS A 1 105 ? 44.623  13.206  11.489  1.00 51.53 105 A 1 
ATOM 773  O O   . LYS A 1 105 ? 45.491  12.949  10.657  1.00 48.18 105 A 1 
ATOM 774  C CB  . LYS A 1 105 ? 43.042  14.510  10.070  1.00 51.87 105 A 1 
ATOM 775  C CG  . LYS A 1 105 ? 41.951  14.310  9.018   1.00 48.13 105 A 1 
ATOM 776  C CD  . LYS A 1 105 ? 42.041  15.441  7.990   1.00 44.92 105 A 1 
ATOM 777  C CE  . LYS A 1 105 ? 41.056  15.202  6.852   1.00 39.59 105 A 1 
ATOM 778  N NZ  . LYS A 1 105 ? 41.226  16.202  5.772   1.00 36.58 105 A 1 
ATOM 779  N N   . SER A 1 106 ? 44.870  13.474  12.752  1.00 38.67 106 A 1 
ATOM 780  C CA  . SER A 1 106 ? 46.222  13.452  13.307  1.00 37.85 106 A 1 
ATOM 781  C C   . SER A 1 106 ? 46.615  12.086  13.885  1.00 36.82 106 A 1 
ATOM 782  O O   . SER A 1 106 ? 47.763  11.949  14.307  1.00 34.88 106 A 1 
ATOM 783  C CB  . SER A 1 106 ? 46.368  14.547  14.364  1.00 37.35 106 A 1 
ATOM 784  O OG  . SER A 1 106 ? 47.704  14.995  14.416  1.00 35.08 106 A 1 
ATOM 785  N N   . ASN A 1 107 ? 45.695  11.129  13.908  1.00 31.99 107 A 1 
ATOM 786  C CA  . ASN A 1 107 ? 45.963  9.722   14.198  1.00 29.94 107 A 1 
ATOM 787  C C   . ASN A 1 107 ? 45.860  8.889   12.920  1.00 28.53 107 A 1 
ATOM 788  O O   . ASN A 1 107 ? 44.874  9.080   12.172  1.00 24.91 107 A 1 
ATOM 789  C CB  . ASN A 1 107 ? 45.015  9.193   15.285  1.00 28.82 107 A 1 
ATOM 790  C CG  . ASN A 1 107 ? 45.502  9.406   16.718  1.00 25.89 107 A 1 
ATOM 791  O OD1 . ASN A 1 107 ? 46.598  9.877   16.998  1.00 24.96 107 A 1 
ATOM 792  N ND2 . ASN A 1 107 ? 44.704  9.032   17.696  1.00 24.04 107 A 1 
ATOM 793  O OXT . ASN A 1 107 ? 46.787  8.051   12.727  1.00 23.51 107 A 1 
ATOM 794  N N   . MET B 2 1   ? 1.871   39.836  56.931  1.00 18.58 1   B 1 
ATOM 795  C CA  . MET B 2 1   ? 3.342   39.975  56.855  1.00 21.86 1   B 1 
ATOM 796  C C   . MET B 2 1   ? 3.910   38.645  56.372  1.00 23.65 1   B 1 
ATOM 797  O O   . MET B 2 1   ? 4.110   37.746  57.167  1.00 22.73 1   B 1 
ATOM 798  C CB  . MET B 2 1   ? 3.922   40.354  58.222  1.00 21.61 1   B 1 
ATOM 799  C CG  . MET B 2 1   ? 3.733   41.839  58.540  1.00 18.98 1   B 1 
ATOM 800  S SD  . MET B 2 1   ? 4.200   42.226  60.248  1.00 17.37 1   B 1 
ATOM 801  C CE  . MET B 2 1   ? 4.390   44.012  60.162  1.00 13.89 1   B 1 
ATOM 802  N N   . LEU B 2 2   ? 4.036   38.471  55.055  1.00 18.20 2   B 1 
ATOM 803  C CA  . LEU B 2 2   ? 4.580   37.253  54.452  1.00 16.75 2   B 1 
ATOM 804  C C   . LEU B 2 2   ? 6.085   37.234  54.723  1.00 16.69 2   B 1 
ATOM 805  O O   . LEU B 2 2   ? 6.824   38.058  54.187  1.00 15.27 2   B 1 
ATOM 806  C CB  . LEU B 2 2   ? 4.243   37.244  52.951  1.00 16.01 2   B 1 
ATOM 807  C CG  . LEU B 2 2   ? 2.810   36.723  52.665  1.00 14.35 2   B 1 
ATOM 808  C CD1 . LEU B 2 2   ? 2.228   37.368  51.413  1.00 13.73 2   B 1 
ATOM 809  C CD2 . LEU B 2 2   ? 2.823   35.206  52.486  1.00 14.49 2   B 1 
ATOM 810  N N   . SER B 2 3   ? 6.517   36.343  55.612  1.00 19.98 3   B 1 
ATOM 811  C CA  . SER B 2 3   ? 7.920   36.228  55.987  1.00 20.21 3   B 1 
ATOM 812  C C   . SER B 2 3   ? 8.712   35.735  54.775  1.00 20.63 3   B 1 
ATOM 813  O O   . SER B 2 3   ? 8.704   34.553  54.439  1.00 19.56 3   B 1 
ATOM 814  C CB  . SER B 2 3   ? 8.072   35.283  57.186  1.00 20.01 3   B 1 
ATOM 815  O OG  . SER B 2 3   ? 9.417   35.265  57.605  1.00 17.56 3   B 1 
ATOM 816  N N   . THR B 2 4   ? 9.370   36.674  54.105  1.00 19.41 4   B 1 
ATOM 817  C CA  . THR B 2 4   ? 10.332  36.408  53.039  1.00 19.33 4   B 1 
ATOM 818  C C   . THR B 2 4   ? 11.570  35.777  53.664  1.00 19.70 4   B 1 
ATOM 819  O O   . THR B 2 4   ? 12.556  36.471  53.925  1.00 17.79 4   B 1 
ATOM 820  C CB  . THR B 2 4   ? 10.686  37.712  52.293  1.00 17.86 4   B 1 
ATOM 821  O OG1 . THR B 2 4   ? 10.911  38.765  53.202  1.00 15.97 4   B 1 
ATOM 822  C CG2 . THR B 2 4   ? 9.576   38.162  51.352  1.00 15.74 4   B 1 
ATOM 823  N N   . SER B 2 5   ? 11.495  34.485  53.954  1.00 19.58 5   B 1 
ATOM 824  C CA  . SER B 2 5   ? 12.653  33.732  54.427  1.00 18.90 5   B 1 
ATOM 825  C C   . SER B 2 5   ? 13.706  33.759  53.319  1.00 19.75 5   B 1 
ATOM 826  O O   . SER B 2 5   ? 13.683  32.961  52.385  1.00 18.23 5   B 1 
ATOM 827  C CB  . SER B 2 5   ? 12.260  32.304  54.829  1.00 18.02 5   B 1 
ATOM 828  O OG  . SER B 2 5   ? 13.366  31.680  55.427  1.00 15.76 5   B 1 
ATOM 829  N N   . ARG B 2 6   ? 14.599  34.756  53.411  1.00 20.71 6   B 1 
ATOM 830  C CA  . ARG B 2 6   ? 15.825  34.840  52.624  1.00 19.83 6   B 1 
ATOM 831  C C   . ARG B 2 6   ? 16.706  33.676  53.058  1.00 19.61 6   B 1 
ATOM 832  O O   . ARG B 2 6   ? 17.580  33.865  53.901  1.00 18.23 6   B 1 
ATOM 833  C CB  . ARG B 2 6   ? 16.542  36.180  52.857  1.00 19.63 6   B 1 
ATOM 834  C CG  . ARG B 2 6   ? 15.922  37.379  52.130  1.00 17.43 6   B 1 
ATOM 835  C CD  . ARG B 2 6   ? 16.768  38.627  52.425  1.00 16.53 6   B 1 
ATOM 836  N NE  . ARG B 2 6   ? 16.308  39.808  51.668  1.00 15.52 6   B 1 
ATOM 837  C CZ  . ARG B 2 6   ? 16.856  41.017  51.691  1.00 14.14 6   B 1 
ATOM 838  N NH1 . ARG B 2 6   ? 17.882  41.291  52.445  1.00 13.23 6   B 1 
ATOM 839  N NH2 . ARG B 2 6   ? 16.370  41.976  50.956  1.00 12.96 6   B 1 
ATOM 840  N N   . SER B 2 7   ? 16.462  32.472  52.513  1.00 18.82 7   B 1 
ATOM 841  C CA  . SER B 2 7   ? 17.412  31.376  52.639  1.00 17.17 7   B 1 
ATOM 842  C C   . SER B 2 7   ? 18.740  31.880  52.073  1.00 17.49 7   B 1 
ATOM 843  O O   . SER B 2 7   ? 18.865  32.180  50.886  1.00 16.42 7   B 1 
ATOM 844  C CB  . SER B 2 7   ? 16.911  30.105  51.936  1.00 16.41 7   B 1 
ATOM 845  O OG  . SER B 2 7   ? 16.435  30.383  50.645  1.00 14.64 7   B 1 
ATOM 846  N N   . ARG B 2 8   ? 19.691  32.107  53.003  1.00 18.55 8   B 1 
ATOM 847  C CA  . ARG B 2 8   ? 21.048  32.532  52.655  1.00 17.93 8   B 1 
ATOM 848  C C   . ARG B 2 8   ? 21.628  31.424  51.793  1.00 17.47 8   B 1 
ATOM 849  O O   . ARG B 2 8   ? 22.008  30.375  52.308  1.00 16.45 8   B 1 
ATOM 850  C CB  . ARG B 2 8   ? 21.904  32.754  53.916  1.00 18.01 8   B 1 
ATOM 851  C CG  . ARG B 2 8   ? 21.657  34.113  54.598  1.00 16.95 8   B 1 
ATOM 852  C CD  . ARG B 2 8   ? 22.578  34.244  55.821  1.00 17.19 8   B 1 
ATOM 853  N NE  . ARG B 2 8   ? 22.458  35.565  56.469  1.00 15.67 8   B 1 
ATOM 854  C CZ  . ARG B 2 8   ? 23.085  35.965  57.569  1.00 14.88 8   B 1 
ATOM 855  N NH1 . ARG B 2 8   ? 23.882  35.172  58.224  1.00 13.99 8   B 1 
ATOM 856  N NH2 . ARG B 2 8   ? 22.919  37.163  58.027  1.00 13.67 8   B 1 
ATOM 857  N N   . PHE B 2 9   ? 21.673  31.661  50.481  1.00 20.06 9   B 1 
ATOM 858  C CA  . PHE B 2 9   ? 22.511  30.901  49.568  1.00 18.34 9   B 1 
ATOM 859  C C   . PHE B 2 9   ? 23.959  31.148  50.006  1.00 18.23 9   B 1 
ATOM 860  O O   . PHE B 2 9   ? 24.583  32.128  49.596  1.00 17.15 9   B 1 
ATOM 861  C CB  . PHE B 2 9   ? 22.204  31.329  48.118  1.00 17.95 9   B 1 
ATOM 862  C CG  . PHE B 2 9   ? 22.064  30.167  47.152  1.00 16.69 9   B 1 
ATOM 863  C CD1 . PHE B 2 9   ? 23.170  29.718  46.403  1.00 16.20 9   B 1 
ATOM 864  C CD2 . PHE B 2 9   ? 20.814  29.545  46.995  1.00 16.55 9   B 1 
ATOM 865  C CE1 . PHE B 2 9   ? 23.023  28.654  45.494  1.00 15.68 9   B 1 
ATOM 866  C CE2 . PHE B 2 9   ? 20.668  28.486  46.083  1.00 15.23 9   B 1 
ATOM 867  C CZ  . PHE B 2 9   ? 21.761  28.037  45.331  1.00 15.88 9   B 1 
ATOM 868  N N   . ILE B 2 10  ? 24.433  30.350  50.966  1.00 24.35 10  B 1 
ATOM 869  C CA  . ILE B 2 10  ? 25.817  30.408  51.417  1.00 24.33 10  B 1 
ATOM 870  C C   . ILE B 2 10  ? 26.624  29.981  50.206  1.00 24.45 10  B 1 
ATOM 871  O O   . ILE B 2 10  ? 26.694  28.807  49.858  1.00 23.35 10  B 1 
ATOM 872  C CB  . ILE B 2 10  ? 26.054  29.532  52.672  1.00 23.93 10  B 1 
ATOM 873  C CG1 . ILE B 2 10  ? 25.194  30.036  53.858  1.00 21.96 10  B 1 
ATOM 874  C CG2 . ILE B 2 10  ? 27.548  29.556  53.049  1.00 23.76 10  B 1 
ATOM 875  C CD1 . ILE B 2 10  ? 25.288  29.173  55.129  1.00 21.78 10  B 1 
ATOM 876  N N   . ARG B 2 11  ? 27.200  30.985  49.519  1.00 25.21 11  B 1 
ATOM 877  C CA  . ARG B 2 11  ? 28.320  30.775  48.610  1.00 25.52 11  B 1 
ATOM 878  C C   . ARG B 2 11  ? 29.483  30.278  49.467  1.00 24.82 11  B 1 
ATOM 879  O O   . ARG B 2 11  ? 30.349  31.070  49.816  1.00 23.17 11  B 1 
ATOM 880  C CB  . ARG B 2 11  ? 28.696  32.069  47.873  1.00 25.40 11  B 1 
ATOM 881  C CG  . ARG B 2 11  ? 27.789  32.426  46.696  1.00 23.44 11  B 1 
ATOM 882  C CD  . ARG B 2 11  ? 28.353  33.689  46.026  1.00 22.78 11  B 1 
ATOM 883  N NE  . ARG B 2 11  ? 27.604  34.064  44.808  1.00 21.52 11  B 1 
ATOM 884  C CZ  . ARG B 2 11  ? 27.850  35.121  44.039  1.00 19.53 11  B 1 
ATOM 885  N NH1 . ARG B 2 11  ? 28.792  35.968  44.323  1.00 18.03 11  B 1 
ATOM 886  N NH2 . ARG B 2 11  ? 27.132  35.331  42.964  1.00 17.43 11  B 1 
ATOM 887  N N   . ASN B 2 12  ? 29.511  28.994  49.828  1.00 28.31 12  B 1 
ATOM 888  C CA  . ASN B 2 12  ? 30.751  28.353  50.195  1.00 29.57 12  B 1 
ATOM 889  C C   . ASN B 2 12  ? 31.590  28.268  48.916  1.00 28.42 12  B 1 
ATOM 890  O O   . ASN B 2 12  ? 31.531  27.296  48.175  1.00 26.46 12  B 1 
ATOM 891  C CB  . ASN B 2 12  ? 30.513  27.000  50.891  1.00 29.05 12  B 1 
ATOM 892  C CG  . ASN B 2 12  ? 30.274  27.131  52.392  1.00 26.56 12  B 1 
ATOM 893  O OD1 . ASN B 2 12  ? 30.352  28.188  52.982  1.00 25.45 12  B 1 
ATOM 894  N ND2 . ASN B 2 12  ? 29.986  26.033  53.054  1.00 25.47 12  B 1 
ATOM 895  N N   . THR B 2 13  ? 32.308  29.343  48.636  1.00 29.31 13  B 1 
ATOM 896  C CA  . THR B 2 13  ? 33.445  29.370  47.747  1.00 31.02 13  B 1 
ATOM 897  C C   . THR B 2 13  ? 34.552  28.557  48.417  1.00 30.58 13  B 1 
ATOM 898  O O   . THR B 2 13  ? 35.443  29.126  49.036  1.00 28.35 13  B 1 
ATOM 899  C CB  . THR B 2 13  ? 33.914  30.817  47.497  1.00 29.45 13  B 1 
ATOM 900  O OG1 . THR B 2 13  ? 34.013  31.532  48.713  1.00 27.34 13  B 1 
ATOM 901  C CG2 . THR B 2 13  ? 32.940  31.585  46.601  1.00 28.40 13  B 1 
ATOM 902  N N   . ASN B 2 14  ? 34.460  27.248  48.391  1.00 31.31 14  B 1 
ATOM 903  C CA  . ASN B 2 14  ? 35.626  26.440  48.692  1.00 33.98 14  B 1 
ATOM 904  C C   . ASN B 2 14  ? 36.666  26.748  47.611  1.00 32.73 14  B 1 
ATOM 905  O O   . ASN B 2 14  ? 36.372  26.662  46.417  1.00 31.24 14  B 1 
ATOM 906  C CB  . ASN B 2 14  ? 35.264  24.947  48.805  1.00 33.75 14  B 1 
ATOM 907  C CG  . ASN B 2 14  ? 34.833  24.541  50.208  1.00 30.91 14  B 1 
ATOM 908  O OD1 . ASN B 2 14  ? 34.853  25.299  51.154  1.00 29.44 14  B 1 
ATOM 909  N ND2 . ASN B 2 14  ? 34.440  23.294  50.393  1.00 29.44 14  B 1 
ATOM 910  N N   . GLU B 2 15  ? 37.848  27.176  48.028  1.00 29.90 15  B 1 
ATOM 911  C CA  . GLU B 2 15  ? 38.915  27.733  47.182  1.00 31.56 15  B 1 
ATOM 912  C C   . GLU B 2 15  ? 39.510  26.748  46.174  1.00 30.84 15  B 1 
ATOM 913  O O   . GLU B 2 15  ? 40.072  27.191  45.175  1.00 29.27 15  B 1 
ATOM 914  C CB  . GLU B 2 15  ? 40.070  28.196  48.071  1.00 31.46 15  B 1 
ATOM 915  C CG  . GLU B 2 15  ? 39.778  29.474  48.857  1.00 28.90 15  B 1 
ATOM 916  C CD  . GLU B 2 15  ? 41.007  29.914  49.670  1.00 27.21 15  B 1 
ATOM 917  O OE1 . GLU B 2 15  ? 41.200  31.144  49.793  1.00 24.44 15  B 1 
ATOM 918  O OE2 . GLU B 2 15  ? 41.724  29.016  50.168  1.00 29.38 15  B 1 
ATOM 919  N N   . SER B 2 16  ? 39.477  25.458  46.467  1.00 31.39 16  B 1 
ATOM 920  C CA  . SER B 2 16  ? 40.027  24.473  45.542  1.00 33.33 16  B 1 
ATOM 921  C C   . SER B 2 16  ? 39.229  24.542  44.244  1.00 33.27 16  B 1 
ATOM 922  O O   . SER B 2 16  ? 38.082  24.102  44.184  1.00 32.10 16  B 1 
ATOM 923  C CB  . SER B 2 16  ? 40.019  23.060  46.141  1.00 32.83 16  B 1 
ATOM 924  O OG  . SER B 2 16  ? 38.755  22.728  46.660  1.00 29.39 16  B 1 
ATOM 925  N N   . GLY B 2 17  ? 39.852  25.123  43.236  1.00 31.87 17  B 1 
ATOM 926  C CA  . GLY B 2 17  ? 39.291  25.344  41.904  1.00 32.11 17  B 1 
ATOM 927  C C   . GLY B 2 17  ? 39.142  24.066  41.086  1.00 33.27 17  B 1 
ATOM 928  O O   . GLY B 2 17  ? 39.394  24.077  39.881  1.00 31.86 17  B 1 
ATOM 929  N N   . GLU B 2 18  ? 38.762  22.964  41.727  1.00 32.41 18  B 1 
ATOM 930  C CA  . GLU B 2 18  ? 38.100  21.878  41.037  1.00 33.20 18  B 1 
ATOM 931  C C   . GLU B 2 18  ? 36.849  22.501  40.426  1.00 33.17 18  B 1 
ATOM 932  O O   . GLU B 2 18  ? 35.904  22.861  41.125  1.00 31.98 18  B 1 
ATOM 933  C CB  . GLU B 2 18  ? 37.789  20.705  41.963  1.00 33.72 18  B 1 
ATOM 934  C CG  . GLU B 2 18  ? 39.072  19.918  42.293  1.00 30.43 18  B 1 
ATOM 935  C CD  . GLU B 2 18  ? 38.814  18.612  43.056  1.00 28.65 18  B 1 
ATOM 936  O OE1 . GLU B 2 18  ? 39.687  17.716  42.935  1.00 26.37 18  B 1 
ATOM 937  O OE2 . GLU B 2 18  ? 37.779  18.513  43.732  1.00 29.08 18  B 1 
ATOM 938  N N   . GLU B 2 19  ? 36.886  22.707  39.103  1.00 38.44 19  B 1 
ATOM 939  C CA  . GLU B 2 19  ? 35.691  22.926  38.312  1.00 38.84 19  B 1 
ATOM 940  C C   . GLU B 2 19  ? 34.767  21.755  38.679  1.00 38.40 19  B 1 
ATOM 941  O O   . GLU B 2 19  ? 34.930  20.652  38.159  1.00 36.64 19  B 1 
ATOM 942  C CB  . GLU B 2 19  ? 35.998  22.929  36.790  1.00 38.43 19  B 1 
ATOM 943  C CG  . GLU B 2 19  ? 36.491  24.268  36.212  1.00 34.61 19  B 1 
ATOM 944  C CD  . GLU B 2 19  ? 36.772  24.236  34.681  1.00 32.85 19  B 1 
ATOM 945  O OE1 . GLU B 2 19  ? 36.584  25.280  34.010  1.00 30.67 19  B 1 
ATOM 946  O OE2 . GLU B 2 19  ? 37.230  23.209  34.130  1.00 31.87 19  B 1 
ATOM 947  N N   . VAL B 2 20  ? 33.847  22.004  39.629  1.00 35.14 20  B 1 
ATOM 948  C CA  . VAL B 2 20  ? 32.719  21.132  39.870  1.00 35.38 20  B 1 
ATOM 949  C C   . VAL B 2 20  ? 32.042  21.086  38.517  1.00 35.97 20  B 1 
ATOM 950  O O   . VAL B 2 20  ? 31.348  22.022  38.127  1.00 35.15 20  B 1 
ATOM 951  C CB  . VAL B 2 20  ? 31.776  21.657  40.973  1.00 34.06 20  B 1 
ATOM 952  C CG1 . VAL B 2 20  ? 30.582  20.719  41.182  1.00 31.10 20  B 1 
ATOM 953  C CG2 . VAL B 2 20  ? 32.516  21.779  42.308  1.00 31.45 20  B 1 
ATOM 954  N N   . THR B 2 21  ? 32.372  20.042  37.749  1.00 41.49 21  B 1 
ATOM 955  C CA  . THR B 2 21  ? 31.638  19.677  36.560  1.00 41.91 21  B 1 
ATOM 956  C C   . THR B 2 21  ? 30.255  19.387  37.081  1.00 42.59 21  B 1 
ATOM 957  O O   . THR B 2 21  ? 29.971  18.284  37.529  1.00 41.25 21  B 1 
ATOM 958  C CB  . THR B 2 21  ? 32.240  18.444  35.853  1.00 39.97 21  B 1 
ATOM 959  O OG1 . THR B 2 21  ? 32.607  17.449  36.780  1.00 37.79 21  B 1 
ATOM 960  C CG2 . THR B 2 21  ? 33.496  18.803  35.057  1.00 36.70 21  B 1 
ATOM 961  N N   . THR B 2 22  ? 29.444  20.461  37.147  1.00 46.65 22  B 1 
ATOM 962  C CA  . THR B 2 22  ? 28.035  20.339  37.409  1.00 48.19 22  B 1 
ATOM 963  C C   . THR B 2 22  ? 27.600  19.261  36.445  1.00 48.10 22  B 1 
ATOM 964  O O   . THR B 2 22  ? 27.781  19.404  35.234  1.00 46.37 22  B 1 
ATOM 965  C CB  . THR B 2 22  ? 27.283  21.655  37.162  1.00 46.29 22  B 1 
ATOM 966  O OG1 . THR B 2 22  ? 27.822  22.367  36.083  1.00 43.73 22  B 1 
ATOM 967  C CG2 . THR B 2 22  ? 27.376  22.575  38.388  1.00 42.15 22  B 1 
ATOM 968  N N   . PHE B 2 23  ? 27.168  18.141  37.029  1.00 48.64 23  B 1 
ATOM 969  C CA  . PHE B 2 23  ? 26.393  17.164  36.295  1.00 48.52 23  B 1 
ATOM 970  C C   . PHE B 2 23  ? 25.175  17.942  35.811  1.00 48.96 23  B 1 
ATOM 971  O O   . PHE B 2 23  ? 24.151  18.014  36.477  1.00 47.48 23  B 1 
ATOM 972  C CB  . PHE B 2 23  ? 26.021  15.983  37.203  1.00 46.30 23  B 1 
ATOM 973  C CG  . PHE B 2 23  ? 26.839  14.723  37.002  1.00 43.51 23  B 1 
ATOM 974  C CD1 . PHE B 2 23  ? 26.326  13.683  36.204  1.00 41.17 23  B 1 
ATOM 975  C CD2 . PHE B 2 23  ? 28.077  14.556  37.634  1.00 40.10 23  B 1 
ATOM 976  C CE1 . PHE B 2 23  ? 27.035  12.484  36.052  1.00 36.09 23  B 1 
ATOM 977  C CE2 . PHE B 2 23  ? 28.797  13.356  37.482  1.00 36.58 23  B 1 
ATOM 978  C CZ  . PHE B 2 23  ? 28.275  12.317  36.696  1.00 36.98 23  B 1 
ATOM 979  N N   . PHE B 2 24  ? 25.355  18.685  34.717  1.00 50.33 24  B 1 
ATOM 980  C CA  . PHE B 2 24  ? 24.237  19.122  33.932  1.00 51.08 24  B 1 
ATOM 981  C C   . PHE B 2 24  ? 23.488  17.836  33.663  1.00 52.26 24  B 1 
ATOM 982  O O   . PHE B 2 24  ? 24.124  16.834  33.306  1.00 50.44 24  B 1 
ATOM 983  C CB  . PHE B 2 24  ? 24.704  19.811  32.644  1.00 48.27 24  B 1 
ATOM 984  C CG  . PHE B 2 24  ? 24.804  21.314  32.777  1.00 45.74 24  B 1 
ATOM 985  C CD1 . PHE B 2 24  ? 23.699  22.115  32.461  1.00 42.42 24  B 1 
ATOM 986  C CD2 . PHE B 2 24  ? 25.984  21.921  33.240  1.00 41.20 24  B 1 
ATOM 987  C CE1 . PHE B 2 24  ? 23.762  23.516  32.598  1.00 38.13 24  B 1 
ATOM 988  C CE2 . PHE B 2 24  ? 26.054  23.317  33.385  1.00 38.17 24  B 1 
ATOM 989  C CZ  . PHE B 2 24  ? 24.944  24.111  33.062  1.00 38.68 24  B 1 
ATOM 990  N N   . ASP B 2 25  ? 22.195  17.869  33.902  1.00 54.84 25  B 1 
ATOM 991  C CA  . ASP B 2 25  ? 21.310  16.772  33.544  1.00 55.00 25  B 1 
ATOM 992  C C   . ASP B 2 25  ? 21.378  16.600  32.024  1.00 55.97 25  B 1 
ATOM 993  O O   . ASP B 2 25  ? 20.572  17.126  31.258  1.00 53.36 25  B 1 
ATOM 994  C CB  . ASP B 2 25  ? 19.873  17.041  34.029  1.00 51.48 25  B 1 
ATOM 995  C CG  . ASP B 2 25  ? 19.602  16.552  35.454  1.00 46.85 25  B 1 
ATOM 996  O OD1 . ASP B 2 25  ? 20.184  15.508  35.836  1.00 42.73 25  B 1 
ATOM 997  O OD2 . ASP B 2 25  ? 18.800  17.224  36.143  1.00 41.84 25  B 1 
ATOM 998  N N   . TYR B 2 26  ? 22.419  15.915  31.571  1.00 59.81 26  B 1 
ATOM 999  C CA  . TYR B 2 26  ? 22.599  15.523  30.187  1.00 59.97 26  B 1 
ATOM 1000 C C   . TYR B 2 26  ? 21.465  14.592  29.752  1.00 61.04 26  B 1 
ATOM 1001 O O   . TYR B 2 26  ? 21.309  14.389  28.556  1.00 58.06 26  B 1 
ATOM 1002 C CB  . TYR B 2 26  ? 23.974  14.882  29.989  1.00 56.74 26  B 1 
ATOM 1003 C CG  . TYR B 2 26  ? 25.155  15.824  30.116  1.00 54.94 26  B 1 
ATOM 1004 C CD1 . TYR B 2 26  ? 25.385  16.813  29.141  1.00 51.91 26  B 1 
ATOM 1005 C CD2 . TYR B 2 26  ? 26.048  15.722  31.199  1.00 50.80 26  B 1 
ATOM 1006 C CE1 . TYR B 2 26  ? 26.491  17.675  29.240  1.00 47.63 26  B 1 
ATOM 1007 C CE2 . TYR B 2 26  ? 27.152  16.582  31.308  1.00 48.39 26  B 1 
ATOM 1008 C CZ  . TYR B 2 26  ? 27.380  17.556  30.319  1.00 48.56 26  B 1 
ATOM 1009 O OH  . TYR B 2 26  ? 28.459  18.393  30.414  1.00 43.96 26  B 1 
ATOM 1010 N N   . ASP B 2 27  ? 20.639  14.125  30.682  1.00 63.15 27  B 1 
ATOM 1011 C CA  . ASP B 2 27  ? 19.401  13.402  30.399  1.00 63.36 27  B 1 
ATOM 1012 C C   . ASP B 2 27  ? 18.468  14.189  29.475  1.00 63.79 27  B 1 
ATOM 1013 O O   . ASP B 2 27  ? 17.840  13.603  28.593  1.00 60.16 27  B 1 
ATOM 1014 C CB  . ASP B 2 27  ? 18.687  13.037  31.700  1.00 59.07 27  B 1 
ATOM 1015 C CG  . ASP B 2 27  ? 19.241  11.778  32.374  1.00 53.93 27  B 1 
ATOM 1016 O OD1 . ASP B 2 27  ? 19.971  11.013  31.695  1.00 48.96 27  B 1 
ATOM 1017 O OD2 . ASP B 2 27  ? 18.910  11.557  33.561  1.00 48.17 27  B 1 
ATOM 1018 N N   . TYR B 2 28  ? 18.439  15.522  29.563  1.00 64.94 28  B 1 
ATOM 1019 C CA  . TYR B 2 28  ? 17.669  16.352  28.623  1.00 65.02 28  B 1 
ATOM 1020 C C   . TYR B 2 28  ? 18.169  16.265  27.178  1.00 67.11 28  B 1 
ATOM 1021 O O   . TYR B 2 28  ? 17.385  16.442  26.248  1.00 62.20 28  B 1 
ATOM 1022 C CB  . TYR B 2 28  ? 17.688  17.819  29.085  1.00 59.39 28  B 1 
ATOM 1023 C CG  . TYR B 2 28  ? 16.663  18.099  30.151  1.00 54.79 28  B 1 
ATOM 1024 C CD1 . TYR B 2 28  ? 15.328  18.395  29.774  1.00 50.42 28  B 1 
ATOM 1025 C CD2 . TYR B 2 28  ? 17.008  18.071  31.510  1.00 48.59 28  B 1 
ATOM 1026 C CE1 . TYR B 2 28  ? 14.356  18.641  30.749  1.00 43.45 28  B 1 
ATOM 1027 C CE2 . TYR B 2 28  ? 16.033  18.316  32.498  1.00 44.44 28  B 1 
ATOM 1028 C CZ  . TYR B 2 28  ? 14.711  18.602  32.108  1.00 43.68 28  B 1 
ATOM 1029 O OH  . TYR B 2 28  ? 13.757  18.840  33.069  1.00 39.42 28  B 1 
ATOM 1030 N N   . GLY B 2 29  ? 19.447  16.001  26.956  1.00 69.07 29  B 1 
ATOM 1031 C CA  . GLY B 2 29  ? 20.047  15.813  25.640  1.00 71.76 29  B 1 
ATOM 1032 C C   . GLY B 2 29  ? 20.401  14.364  25.327  1.00 76.02 29  B 1 
ATOM 1033 O O   . GLY B 2 29  ? 21.117  14.124  24.356  1.00 71.61 29  B 1 
ATOM 1034 N N   . ALA B 2 30  ? 19.966  13.412  26.147  1.00 73.63 30  B 1 
ATOM 1035 C CA  . ALA B 2 30  ? 20.260  12.007  25.926  1.00 75.75 30  B 1 
ATOM 1036 C C   . ALA B 2 30  ? 19.595  11.536  24.621  1.00 77.47 30  B 1 
ATOM 1037 O O   . ALA B 2 30  ? 18.451  11.891  24.338  1.00 74.81 30  B 1 
ATOM 1038 C CB  . ALA B 2 30  ? 19.820  11.184  27.137  1.00 72.13 30  B 1 
ATOM 1039 N N   . PRO B 2 31  ? 20.303  10.733  23.803  1.00 77.00 31  B 1 
ATOM 1040 C CA  . PRO B 2 31  ? 19.702  10.164  22.618  1.00 78.26 31  B 1 
ATOM 1041 C C   . PRO B 2 31  ? 18.564  9.226   23.012  1.00 79.76 31  B 1 
ATOM 1042 O O   . PRO B 2 31  ? 18.727  8.337   23.853  1.00 76.78 31  B 1 
ATOM 1043 C CB  . PRO B 2 31  ? 20.838  9.451   21.881  1.00 74.17 31  B 1 
ATOM 1044 C CG  . PRO B 2 31  ? 21.829  9.119   22.986  1.00 71.96 31  B 1 
ATOM 1045 C CD  . PRO B 2 31  ? 21.662  10.274  23.981  1.00 77.29 31  B 1 
ATOM 1046 N N   . CYS B 2 32  ? 17.444  9.394   22.348  1.00 79.00 32  B 1 
ATOM 1047 C CA  . CYS B 2 32  ? 16.306  8.510   22.518  1.00 77.80 32  B 1 
ATOM 1048 C C   . CYS B 2 32  ? 16.662  7.112   21.994  1.00 78.06 32  B 1 
ATOM 1049 O O   . CYS B 2 32  ? 16.895  6.916   20.803  1.00 74.55 32  B 1 
ATOM 1050 C CB  . CYS B 2 32  ? 15.097  9.116   21.800  1.00 75.12 32  B 1 
ATOM 1051 S SG  . CYS B 2 32  ? 13.598  8.100   21.880  1.00 69.79 32  B 1 
ATOM 1052 N N   . HIS B 2 33  ? 16.707  6.138   22.894  1.00 74.99 33  B 1 
ATOM 1053 C CA  . HIS B 2 33  ? 16.843  4.744   22.522  1.00 73.04 33  B 1 
ATOM 1054 C C   . HIS B 2 33  ? 15.503  4.228   22.012  1.00 72.05 33  B 1 
ATOM 1055 O O   . HIS B 2 33  ? 14.654  3.769   22.771  1.00 68.15 33  B 1 
ATOM 1056 C CB  . HIS B 2 33  ? 17.394  3.926   23.689  1.00 69.15 33  B 1 
ATOM 1057 C CG  . HIS B 2 33  ? 18.884  4.082   23.818  1.00 62.36 33  B 1 
ATOM 1058 N ND1 . HIS B 2 33  ? 19.822  3.542   22.963  1.00 54.72 33  B 1 
ATOM 1059 C CD2 . HIS B 2 33  ? 19.580  4.787   24.768  1.00 53.90 33  B 1 
ATOM 1060 C CE1 . HIS B 2 33  ? 21.042  3.903   23.393  1.00 47.68 33  B 1 
ATOM 1061 N NE2 . HIS B 2 33  ? 20.938  4.664   24.486  1.00 48.82 33  B 1 
ATOM 1062 N N   . LYS B 2 34  ? 15.325  4.309   20.697  1.00 73.42 34  B 1 
ATOM 1063 C CA  . LYS B 2 34  ? 14.163  3.732   20.031  1.00 72.37 34  B 1 
ATOM 1064 C C   . LYS B 2 34  ? 14.338  2.232   19.874  1.00 72.40 34  B 1 
ATOM 1065 O O   . LYS B 2 34  ? 15.450  1.741   19.666  1.00 69.17 34  B 1 
ATOM 1066 C CB  . LYS B 2 34  ? 13.916  4.422   18.685  1.00 68.29 34  B 1 
ATOM 1067 C CG  . LYS B 2 34  ? 13.556  5.892   18.900  1.00 65.64 34  B 1 
ATOM 1068 C CD  . LYS B 2 34  ? 13.131  6.523   17.587  1.00 64.66 34  B 1 
ATOM 1069 C CE  . LYS B 2 34  ? 12.694  7.974   17.824  1.00 60.08 34  B 1 
ATOM 1070 N NZ  . LYS B 2 34  ? 12.235  8.575   16.573  1.00 57.33 34  B 1 
ATOM 1071 N N   . PHE B 2 35  ? 13.231  1.515   19.939  1.00 70.05 35  B 1 
ATOM 1072 C CA  . PHE B 2 35  ? 13.218  0.085   19.670  1.00 68.57 35  B 1 
ATOM 1073 C C   . PHE B 2 35  ? 13.657  -0.171  18.230  1.00 69.69 35  B 1 
ATOM 1074 O O   . PHE B 2 35  ? 13.150  0.457   17.294  1.00 63.96 35  B 1 
ATOM 1075 C CB  . PHE B 2 35  ? 11.827  -0.468  19.958  1.00 63.61 35  B 1 
ATOM 1076 C CG  . PHE B 2 35  ? 11.785  -1.977  19.929  1.00 59.48 35  B 1 
ATOM 1077 C CD1 . PHE B 2 35  ? 11.380  -2.653  18.768  1.00 54.07 35  B 1 
ATOM 1078 C CD2 . PHE B 2 35  ? 12.179  -2.716  21.055  1.00 54.07 35  B 1 
ATOM 1079 C CE1 . PHE B 2 35  ? 11.364  -4.052  18.733  1.00 47.78 35  B 1 
ATOM 1080 C CE2 . PHE B 2 35  ? 12.162  -4.114  21.032  1.00 48.95 35  B 1 
ATOM 1081 C CZ  . PHE B 2 35  ? 11.761  -4.786  19.873  1.00 48.98 35  B 1 
ATOM 1082 N N   . ASP B 2 36  ? 14.617  -1.069  18.025  1.00 69.58 36  B 1 
ATOM 1083 C CA  . ASP B 2 36  ? 15.152  -1.352  16.694  1.00 68.85 36  B 1 
ATOM 1084 C C   . ASP B 2 36  ? 14.214  -2.276  15.905  1.00 70.47 36  B 1 
ATOM 1085 O O   . ASP B 2 36  ? 14.417  -3.480  15.788  1.00 66.76 36  B 1 
ATOM 1086 C CB  . ASP B 2 36  ? 16.603  -1.850  16.767  1.00 63.54 36  B 1 
ATOM 1087 C CG  . ASP B 2 36  ? 17.274  -1.821  15.382  1.00 56.95 36  B 1 
ATOM 1088 O OD1 . ASP B 2 36  ? 16.616  -1.395  14.409  1.00 51.38 36  B 1 
ATOM 1089 O OD2 . ASP B 2 36  ? 18.463  -2.170  15.280  1.00 51.48 36  B 1 
ATOM 1090 N N   . VAL B 2 37  ? 13.189  -1.672  15.339  1.00 71.08 37  B 1 
ATOM 1091 C CA  . VAL B 2 37  ? 12.188  -2.377  14.535  1.00 71.36 37  B 1 
ATOM 1092 C C   . VAL B 2 37  ? 12.795  -2.998  13.271  1.00 73.59 37  B 1 
ATOM 1093 O O   . VAL B 2 37  ? 12.203  -3.898  12.684  1.00 71.31 37  B 1 
ATOM 1094 C CB  . VAL B 2 37  ? 10.990  -1.463  14.171  1.00 67.12 37  B 1 
ATOM 1095 C CG1 . VAL B 2 37  ? 9.726   -2.300  14.004  1.00 61.37 37  B 1 
ATOM 1096 C CG2 . VAL B 2 37  ? 10.670  -0.385  15.210  1.00 61.66 37  B 1 
ATOM 1097 N N   . LYS B 2 38  ? 14.003  -2.588  12.847  1.00 70.75 38  B 1 
ATOM 1098 C CA  . LYS B 2 38  ? 14.708  -3.158  11.689  1.00 71.80 38  B 1 
ATOM 1099 C C   . LYS B 2 38  ? 14.923  -4.650  11.835  1.00 74.25 38  B 1 
ATOM 1100 O O   . LYS B 2 38  ? 14.774  -5.359  10.847  1.00 73.03 38  B 1 
ATOM 1101 C CB  . LYS B 2 38  ? 16.088  -2.527  11.464  1.00 68.40 38  B 1 
ATOM 1102 C CG  . LYS B 2 38  ? 16.011  -1.188  10.744  1.00 62.04 38  B 1 
ATOM 1103 C CD  . LYS B 2 38  ? 17.392  -0.636  10.355  1.00 57.64 38  B 1 
ATOM 1104 C CE  . LYS B 2 38  ? 17.237  0.776   9.801   1.00 51.72 38  B 1 
ATOM 1105 N NZ  . LYS B 2 38  ? 18.497  1.412   9.341   1.00 46.27 38  B 1 
ATOM 1106 N N   . GLN B 2 39  ? 15.296  -5.147  13.016  1.00 73.15 39  B 1 
ATOM 1107 C CA  . GLN B 2 39  ? 15.587  -6.566  13.190  1.00 74.32 39  B 1 
ATOM 1108 C C   . GLN B 2 39  ? 14.342  -7.422  12.969  1.00 76.24 39  B 1 
ATOM 1109 O O   . GLN B 2 39  ? 14.403  -8.419  12.254  1.00 75.53 39  B 1 
ATOM 1110 C CB  . GLN B 2 39  ? 16.164  -6.832  14.582  1.00 71.28 39  B 1 
ATOM 1111 C CG  . GLN B 2 39  ? 17.606  -6.335  14.717  1.00 63.30 39  B 1 
ATOM 1112 C CD  . GLN B 2 39  ? 18.271  -6.807  16.020  1.00 58.22 39  B 1 
ATOM 1113 O OE1 . GLN B 2 39  ? 17.655  -7.394  16.889  1.00 51.55 39  B 1 
ATOM 1114 N NE2 . GLN B 2 39  ? 19.546  -6.584  16.177  1.00 48.95 39  B 1 
ATOM 1115 N N   . ILE B 2 40  ? 13.212  -7.003  13.517  1.00 75.83 40  B 1 
ATOM 1116 C CA  . ILE B 2 40  ? 11.931  -7.686  13.288  1.00 77.31 40  B 1 
ATOM 1117 C C   . ILE B 2 40  ? 11.533  -7.561  11.814  1.00 79.56 40  B 1 
ATOM 1118 O O   . ILE B 2 40  ? 11.165  -8.550  11.184  1.00 77.81 40  B 1 
ATOM 1119 C CB  . ILE B 2 40  ? 10.839  -7.139  14.231  1.00 74.50 40  B 1 
ATOM 1120 C CG1 . ILE B 2 40  ? 11.241  -7.409  15.698  1.00 66.95 40  B 1 
ATOM 1121 C CG2 . ILE B 2 40  ? 9.478   -7.779  13.900  1.00 63.76 40  B 1 
ATOM 1122 C CD1 . ILE B 2 40  ? 10.242  -6.867  16.725  1.00 59.17 40  B 1 
ATOM 1123 N N   . GLY B 2 41  ? 11.670  -6.371  11.242  1.00 76.63 41  B 1 
ATOM 1124 C CA  . GLY B 2 41  ? 11.411  -6.126  9.831   1.00 78.24 41  B 1 
ATOM 1125 C C   . GLY B 2 41  ? 12.228  -7.036  8.913   1.00 81.15 41  B 1 
ATOM 1126 O O   . GLY B 2 41  ? 11.661  -7.675  8.023   1.00 80.22 41  B 1 
ATOM 1127 N N   . ALA B 2 42  ? 13.524  -7.184  9.164   1.00 80.80 42  B 1 
ATOM 1128 C CA  . ALA B 2 42  ? 14.424  -8.012  8.369   1.00 81.89 42  B 1 
ATOM 1129 C C   . ALA B 2 42  ? 14.050  -9.498  8.375   1.00 83.70 42  B 1 
ATOM 1130 O O   . ALA B 2 42  ? 14.317  -10.203 7.397   1.00 82.17 42  B 1 
ATOM 1131 C CB  . ALA B 2 42  ? 15.848  -7.806  8.883   1.00 79.47 42  B 1 
ATOM 1132 N N   . GLN B 2 43  ? 13.427  -9.994  9.436   1.00 85.21 43  B 1 
ATOM 1133 C CA  . GLN B 2 43  ? 12.987  -11.382 9.528   1.00 86.55 43  B 1 
ATOM 1134 C C   . GLN B 2 43  ? 11.573  -11.599 8.968   1.00 88.48 43  B 1 
ATOM 1135 O O   . GLN B 2 43  ? 11.301  -12.631 8.354   1.00 87.65 43  B 1 
ATOM 1136 C CB  . GLN B 2 43  ? 13.053  -11.853 10.983  1.00 85.25 43  B 1 
ATOM 1137 C CG  . GLN B 2 43  ? 14.503  -11.929 11.494  1.00 77.02 43  B 1 
ATOM 1138 C CD  . GLN B 2 43  ? 14.609  -12.470 12.927  1.00 71.25 43  B 1 
ATOM 1139 O OE1 . GLN B 2 43  ? 13.635  -12.838 13.559  1.00 63.06 43  B 1 
ATOM 1140 N NE2 . GLN B 2 43  ? 15.790  -12.560 13.478  1.00 59.78 43  B 1 
ATOM 1141 N N   . LEU B 2 44  ? 10.681  -10.625 9.183   1.00 87.42 44  B 1 
ATOM 1142 C CA  . LEU B 2 44  ? 9.255   -10.795 8.892   1.00 88.86 44  B 1 
ATOM 1143 C C   . LEU B 2 44  ? 8.851   -10.258 7.511   1.00 90.03 44  B 1 
ATOM 1144 O O   . LEU B 2 44  ? 8.017   -10.858 6.837   1.00 89.05 44  B 1 
ATOM 1145 C CB  . LEU B 2 44  ? 8.459   -10.160 10.047  1.00 86.80 44  B 1 
ATOM 1146 C CG  . LEU B 2 44  ? 6.966   -10.553 10.060  1.00 74.54 44  B 1 
ATOM 1147 C CD1 . LEU B 2 44  ? 6.493   -10.807 11.492  1.00 68.87 44  B 1 
ATOM 1148 C CD2 . LEU B 2 44  ? 6.083   -9.463  9.462   1.00 67.66 44  B 1 
ATOM 1149 N N   . LEU B 2 45  ? 9.458   -9.153  7.059   1.00 88.80 45  B 1 
ATOM 1150 C CA  . LEU B 2 45  ? 9.071   -8.531  5.795   1.00 89.58 45  B 1 
ATOM 1151 C C   . LEU B 2 45  ? 9.438   -9.356  4.556   1.00 90.67 45  B 1 
ATOM 1152 O O   . LEU B 2 45  ? 8.591   -9.453  3.670   1.00 90.27 45  B 1 
ATOM 1153 C CB  . LEU B 2 45  ? 9.630   -7.097  5.683   1.00 87.80 45  B 1 
ATOM 1154 C CG  . LEU B 2 45  ? 9.129   -6.111  6.749   1.00 85.59 45  B 1 
ATOM 1155 C CD1 . LEU B 2 45  ? 9.790   -4.750  6.532   1.00 81.10 45  B 1 
ATOM 1156 C CD2 . LEU B 2 45  ? 7.618   -5.910  6.688   1.00 81.24 45  B 1 
ATOM 1157 N N   . PRO B 2 46  ? 10.622  -9.992  4.442   1.00 90.52 46  B 1 
ATOM 1158 C CA  . PRO B 2 46  ? 10.971  -10.761 3.245   1.00 91.01 46  B 1 
ATOM 1159 C C   . PRO B 2 46  ? 10.006  -11.909 2.945   1.00 92.27 46  B 1 
ATOM 1160 O O   . PRO B 2 46  ? 9.503   -11.971 1.820   1.00 91.63 46  B 1 
ATOM 1161 C CB  . PRO B 2 46  ? 12.416  -11.228 3.448   1.00 89.42 46  B 1 
ATOM 1162 C CG  . PRO B 2 46  ? 12.972  -10.224 4.451   1.00 87.04 46  B 1 
ATOM 1163 C CD  . PRO B 2 46  ? 11.771  -9.883  5.313   1.00 89.45 46  B 1 
ATOM 1164 N N   . PRO B 2 47  ? 9.668   -12.798 3.894   1.00 93.65 47  B 1 
ATOM 1165 C CA  . PRO B 2 47  ? 8.689   -13.850 3.625   1.00 93.97 47  B 1 
ATOM 1166 C C   . PRO B 2 47  ? 7.284   -13.291 3.391   1.00 94.57 47  B 1 
ATOM 1167 O O   . PRO B 2 47  ? 6.600   -13.760 2.474   1.00 93.46 47  B 1 
ATOM 1168 C CB  . PRO B 2 47  ? 8.748   -14.786 4.843   1.00 92.86 47  B 1 
ATOM 1169 C CG  . PRO B 2 47  ? 9.271   -13.895 5.968   1.00 90.20 47  B 1 
ATOM 1170 C CD  . PRO B 2 47  ? 10.208  -12.954 5.236   1.00 93.18 47  B 1 
ATOM 1171 N N   . LEU B 2 48  ? 6.867   -12.262 4.136   1.00 93.69 48  B 1 
ATOM 1172 C CA  . LEU B 2 48  ? 5.557   -11.645 3.963   1.00 94.24 48  B 1 
ATOM 1173 C C   . LEU B 2 48  ? 5.406   -11.032 2.571   1.00 94.51 48  B 1 
ATOM 1174 O O   . LEU B 2 48  ? 4.451   -11.356 1.855   1.00 93.86 48  B 1 
ATOM 1175 C CB  . LEU B 2 48  ? 5.328   -10.607 5.070   1.00 93.72 48  B 1 
ATOM 1176 C CG  . LEU B 2 48  ? 3.967   -9.886  4.981   1.00 92.38 48  B 1 
ATOM 1177 C CD1 . LEU B 2 48  ? 2.791   -10.847 5.168   1.00 88.74 48  B 1 
ATOM 1178 C CD2 . LEU B 2 48  ? 3.889   -8.808  6.054   1.00 88.32 48  B 1 
ATOM 1179 N N   . TYR B 2 49  ? 6.348   -10.188 2.150   1.00 94.24 49  B 1 
ATOM 1180 C CA  . TYR B 2 49  ? 6.295   -9.541  0.841   1.00 94.36 49  B 1 
ATOM 1181 C C   . TYR B 2 49  ? 6.451   -10.538 -0.308  1.00 94.66 49  B 1 
ATOM 1182 O O   . TYR B 2 49  ? 5.823   -10.364 -1.351  1.00 94.00 49  B 1 
ATOM 1183 C CB  . TYR B 2 49  ? 7.348   -8.432  0.756   1.00 93.27 49  B 1 
ATOM 1184 C CG  . TYR B 2 49  ? 7.129   -7.201  1.626   1.00 92.46 49  B 1 
ATOM 1185 C CD1 . TYR B 2 49  ? 5.913   -6.959  2.290   1.00 89.03 49  B 1 
ATOM 1186 C CD2 . TYR B 2 49  ? 8.160   -6.246  1.729   1.00 89.21 49  B 1 
ATOM 1187 C CE1 . TYR B 2 49  ? 5.726   -5.802  3.055   1.00 88.32 49  B 1 
ATOM 1188 C CE2 . TYR B 2 49  ? 7.985   -5.083  2.486   1.00 88.08 49  B 1 
ATOM 1189 C CZ  . TYR B 2 49  ? 6.765   -4.858  3.152   1.00 88.92 49  B 1 
ATOM 1190 O OH  . TYR B 2 49  ? 6.587   -3.720  3.899   1.00 86.40 49  B 1 
ATOM 1191 N N   . SER B 2 50  ? 7.196   -11.615 -0.115  1.00 95.03 50  B 1 
ATOM 1192 C CA  . SER B 2 50  ? 7.289   -12.703 -1.093  1.00 95.03 50  B 1 
ATOM 1193 C C   . SER B 2 50  ? 5.942   -13.404 -1.288  1.00 95.50 50  B 1 
ATOM 1194 O O   . SER B 2 50  ? 5.511   -13.609 -2.424  1.00 94.46 50  B 1 
ATOM 1195 C CB  . SER B 2 50  ? 8.343   -13.724 -0.675  1.00 93.99 50  B 1 
ATOM 1196 O OG  . SER B 2 50  ? 9.615   -13.108 -0.600  1.00 81.28 50  B 1 
ATOM 1197 N N   . LEU B 2 51  ? 5.233   -13.712 -0.203  1.00 95.87 51  B 1 
ATOM 1198 C CA  . LEU B 2 51  ? 3.898   -14.300 -0.276  1.00 95.99 51  B 1 
ATOM 1199 C C   . LEU B 2 51  ? 2.894   -13.350 -0.927  1.00 96.31 51  B 1 
ATOM 1200 O O   . LEU B 2 51  ? 2.182   -13.742 -1.852  1.00 95.49 51  B 1 
ATOM 1201 C CB  . LEU B 2 51  ? 3.432   -14.696 1.137   1.00 95.36 51  B 1 
ATOM 1202 C CG  . LEU B 2 51  ? 4.146   -15.928 1.723   1.00 87.93 51  B 1 
ATOM 1203 C CD1 . LEU B 2 51  ? 3.766   -16.077 3.195   1.00 82.45 51  B 1 
ATOM 1204 C CD2 . LEU B 2 51  ? 3.769   -17.212 0.996   1.00 82.95 51  B 1 
ATOM 1205 N N   . VAL B 2 52  ? 2.878   -12.079 -0.507  1.00 95.70 52  B 1 
ATOM 1206 C CA  . VAL B 2 52  ? 2.003   -11.047 -1.084  1.00 95.96 52  B 1 
ATOM 1207 C C   . VAL B 2 52  ? 2.271   -10.876 -2.578  1.00 96.13 52  B 1 
ATOM 1208 O O   . VAL B 2 52  ? 1.326   -10.809 -3.356  1.00 95.31 52  B 1 
ATOM 1209 C CB  . VAL B 2 52  ? 2.157   -9.709  -0.339  1.00 95.33 52  B 1 
ATOM 1210 C CG1 . VAL B 2 52  ? 1.386   -8.567  -1.012  1.00 91.92 52  B 1 
ATOM 1211 C CG2 . VAL B 2 52  ? 1.613   -9.828  1.089   1.00 92.42 52  B 1 
ATOM 1212 N N   . PHE B 2 53  ? 3.540   -10.881 -2.998  1.00 96.33 53  B 1 
ATOM 1213 C CA  . PHE B 2 53  ? 3.909   -10.816 -4.404  1.00 96.53 53  B 1 
ATOM 1214 C C   . PHE B 2 53  ? 3.377   -12.027 -5.181  1.00 96.53 53  B 1 
ATOM 1215 O O   . PHE B 2 53  ? 2.719   -11.838 -6.202  1.00 96.03 53  B 1 
ATOM 1216 C CB  . PHE B 2 53  ? 5.425   -10.699 -4.555  1.00 96.43 53  B 1 
ATOM 1217 C CG  . PHE B 2 53  ? 5.873   -10.709 -5.998  1.00 96.48 53  B 1 
ATOM 1218 C CD1 . PHE B 2 53  ? 6.339   -11.899 -6.597  1.00 94.85 53  B 1 
ATOM 1219 C CD2 . PHE B 2 53  ? 5.768   -9.549  -6.773  1.00 95.09 53  B 1 
ATOM 1220 C CE1 . PHE B 2 53  ? 6.715   -11.915 -7.953  1.00 94.49 53  B 1 
ATOM 1221 C CE2 . PHE B 2 53  ? 6.151   -9.556  -8.133  1.00 94.42 53  B 1 
ATOM 1222 C CZ  . PHE B 2 53  ? 6.619   -10.742 -8.713  1.00 94.66 53  B 1 
ATOM 1223 N N   . ILE B 2 54  ? 3.584   -13.238 -4.705  1.00 96.99 54  B 1 
ATOM 1224 C CA  . ILE B 2 54  ? 3.143   -14.455 -5.406  1.00 96.76 54  B 1 
ATOM 1225 C C   . ILE B 2 54  ? 1.618   -14.462 -5.567  1.00 96.54 54  B 1 
ATOM 1226 O O   . ILE B 2 54  ? 1.111   -14.592 -6.678  1.00 95.69 54  B 1 
ATOM 1227 C CB  . ILE B 2 54  ? 3.651   -15.725 -4.681  1.00 96.23 54  B 1 
ATOM 1228 C CG1 . ILE B 2 54  ? 5.188   -15.827 -4.774  1.00 92.75 54  B 1 
ATOM 1229 C CG2 . ILE B 2 54  ? 3.013   -16.995 -5.280  1.00 92.07 54  B 1 
ATOM 1230 C CD1 . ILE B 2 54  ? 5.797   -16.790 -3.741  1.00 85.24 54  B 1 
ATOM 1231 N N   . PHE B 2 55  ? 0.876   -14.297 -4.458  1.00 96.37 55  B 1 
ATOM 1232 C CA  . PHE B 2 55  ? -0.580  -14.330 -4.496  1.00 95.86 55  B 1 
ATOM 1233 C C   . PHE B 2 55  ? -1.168  -13.138 -5.253  1.00 95.58 55  B 1 
ATOM 1234 O O   . PHE B 2 55  ? -2.064  -13.316 -6.080  1.00 93.83 55  B 1 
ATOM 1235 C CB  . PHE B 2 55  ? -1.132  -14.399 -3.067  1.00 94.80 55  B 1 
ATOM 1236 C CG  . PHE B 2 55  ? -0.925  -15.738 -2.392  1.00 91.56 55  B 1 
ATOM 1237 C CD1 . PHE B 2 55  ? -1.550  -16.883 -2.908  1.00 84.89 55  B 1 
ATOM 1238 C CD2 . PHE B 2 55  ? -0.121  -15.846 -1.249  1.00 84.05 55  B 1 
ATOM 1239 C CE1 . PHE B 2 55  ? -1.360  -18.129 -2.304  1.00 81.41 55  B 1 
ATOM 1240 C CE2 . PHE B 2 55  ? 0.074   -17.093 -0.635  1.00 80.46 55  B 1 
ATOM 1241 C CZ  . PHE B 2 55  ? -0.545  -18.238 -1.164  1.00 81.56 55  B 1 
ATOM 1242 N N   . GLY B 2 56  ? -0.632  -11.943 -5.027  1.00 96.15 56  B 1 
ATOM 1243 C CA  . GLY B 2 56  ? -1.089  -10.728 -5.674  1.00 96.07 56  B 1 
ATOM 1244 C C   . GLY B 2 56  ? -0.802  -10.713 -7.168  1.00 96.17 56  B 1 
ATOM 1245 O O   . GLY B 2 56  ? -1.689  -10.375 -7.958  1.00 94.97 56  B 1 
ATOM 1246 N N   . PHE B 2 57  ? 0.388   -11.143 -7.598  1.00 97.01 57  B 1 
ATOM 1247 C CA  . PHE B 2 57  ? 0.754   -11.197 -9.007  1.00 96.70 57  B 1 
ATOM 1248 C C   . PHE B 2 57  ? -0.098  -12.210 -9.769  1.00 96.18 57  B 1 
ATOM 1249 O O   . PHE B 2 57  ? -0.699  -11.872 -10.786 1.00 95.24 57  B 1 
ATOM 1250 C CB  . PHE B 2 57  ? 2.251   -11.498 -9.153  1.00 96.57 57  B 1 
ATOM 1251 C CG  . PHE B 2 57  ? 2.745   -11.389 -10.585 1.00 95.73 57  B 1 
ATOM 1252 C CD1 . PHE B 2 57  ? 2.840   -12.532 -11.393 1.00 92.26 57  B 1 
ATOM 1253 C CD2 . PHE B 2 57  ? 3.082   -10.132 -11.106 1.00 92.32 57  B 1 
ATOM 1254 C CE1 . PHE B 2 57  ? 3.277   -12.419 -12.719 1.00 91.49 57  B 1 
ATOM 1255 C CE2 . PHE B 2 57  ? 3.525   -10.010 -12.435 1.00 91.35 57  B 1 
ATOM 1256 C CZ  . PHE B 2 57  ? 3.622   -11.156 -13.241 1.00 91.84 57  B 1 
ATOM 1257 N N   . VAL B 2 58  ? -0.242  -13.423 -9.250  1.00 96.09 58  B 1 
ATOM 1258 C CA  . VAL B 2 58  ? -1.093  -14.448 -9.871  1.00 95.32 58  B 1 
ATOM 1259 C C   . VAL B 2 58  ? -2.547  -13.991 -9.913  1.00 94.71 58  B 1 
ATOM 1260 O O   . VAL B 2 58  ? -3.190  -14.094 -10.958 1.00 93.61 58  B 1 
ATOM 1261 C CB  . VAL B 2 58  ? -0.944  -15.803 -9.140  1.00 94.55 58  B 1 
ATOM 1262 C CG1 . VAL B 2 58  ? -1.931  -16.848 -9.666  1.00 89.70 58  B 1 
ATOM 1263 C CG2 . VAL B 2 58  ? 0.459   -16.372 -9.341  1.00 89.93 58  B 1 
ATOM 1264 N N   . GLY B 2 59  ? -3.068  -13.452 -8.821  1.00 94.47 59  B 1 
ATOM 1265 C CA  . GLY B 2 59  ? -4.441  -12.976 -8.728  1.00 93.83 59  B 1 
ATOM 1266 C C   . GLY B 2 59  ? -4.741  -11.836 -9.702  1.00 93.86 59  B 1 
ATOM 1267 O O   . GLY B 2 59  ? -5.677  -11.938 -10.498 1.00 92.79 59  B 1 
ATOM 1268 N N   . ASN B 2 60  ? -3.930  -10.780 -9.705  1.00 95.08 60  B 1 
ATOM 1269 C CA  . ASN B 2 60  ? -4.128  -9.626  -10.579 1.00 94.82 60  B 1 
ATOM 1270 C C   . ASN B 2 60  ? -3.904  -9.964  -12.055 1.00 94.24 60  B 1 
ATOM 1271 O O   . ASN B 2 60  ? -4.688  -9.537  -12.899 1.00 92.88 60  B 1 
ATOM 1272 C CB  . ASN B 2 60  ? -3.246  -8.458  -10.110 1.00 95.02 60  B 1 
ATOM 1273 C CG  . ASN B 2 60  ? -3.870  -7.748  -8.922  1.00 94.28 60  B 1 
ATOM 1274 O OD1 . ASN B 2 60  ? -4.961  -7.217  -9.013  1.00 86.04 60  B 1 
ATOM 1275 N ND2 . ASN B 2 60  ? -3.221  -7.758  -7.783  1.00 86.99 60  B 1 
ATOM 1276 N N   . MET B 2 61  ? -2.918  -10.795 -12.383 1.00 95.26 61  B 1 
ATOM 1277 C CA  . MET B 2 61  ? -2.742  -11.286 -13.760 1.00 94.77 61  B 1 
ATOM 1278 C C   . MET B 2 61  ? -3.953  -12.078 -14.240 1.00 94.16 61  B 1 
ATOM 1279 O O   . MET B 2 61  ? -4.386  -11.920 -15.383 1.00 92.81 61  B 1 
ATOM 1280 C CB  . MET B 2 61  ? -1.474  -12.151 -13.865 1.00 94.56 61  B 1 
ATOM 1281 C CG  . MET B 2 61  ? -0.207  -11.302 -13.936 1.00 85.97 61  B 1 
ATOM 1282 S SD  . MET B 2 61  ? -0.100  -10.161 -15.360 1.00 83.93 61  B 1 
ATOM 1283 C CE  . MET B 2 61  ? -0.095  -11.313 -16.747 1.00 70.88 61  B 1 
ATOM 1284 N N   . LEU B 2 62  ? -4.551  -12.881 -13.369 1.00 92.75 62  B 1 
ATOM 1285 C CA  . LEU B 2 62  ? -5.751  -13.634 -13.720 1.00 91.59 62  B 1 
ATOM 1286 C C   . LEU B 2 62  ? -6.963  -12.708 -13.927 1.00 91.26 62  B 1 
ATOM 1287 O O   . LEU B 2 62  ? -7.735  -12.907 -14.860 1.00 89.58 62  B 1 
ATOM 1288 C CB  . LEU B 2 62  ? -5.970  -14.713 -12.645 1.00 90.21 62  B 1 
ATOM 1289 C CG  . LEU B 2 62  ? -6.823  -15.882 -13.171 1.00 81.32 62  B 1 
ATOM 1290 C CD1 . LEU B 2 62  ? -6.156  -17.223 -12.859 1.00 76.77 62  B 1 
ATOM 1291 C CD2 . LEU B 2 62  ? -8.197  -15.904 -12.519 1.00 76.19 62  B 1 
ATOM 1292 N N   . VAL B 2 63  ? -7.092  -11.637 -13.129 1.00 91.65 63  B 1 
ATOM 1293 C CA  . VAL B 2 63  ? -8.098  -10.589 -13.337 1.00 91.35 63  B 1 
ATOM 1294 C C   . VAL B 2 63  ? -7.903  -9.902  -14.687 1.00 91.03 63  B 1 
ATOM 1295 O O   . VAL B 2 63  ? -8.864  -9.788  -15.453 1.00 89.98 63  B 1 
ATOM 1296 C CB  . VAL B 2 63  ? -8.077  -9.556  -12.186 1.00 90.98 63  B 1 
ATOM 1297 C CG1 . VAL B 2 63  ? -8.953  -8.336  -12.474 1.00 87.96 63  B 1 
ATOM 1298 C CG2 . VAL B 2 63  ? -8.596  -10.187 -10.893 1.00 88.48 63  B 1 
ATOM 1299 N N   . VAL B 2 64  ? -6.670  -9.507  -15.036 1.00 92.98 64  B 1 
ATOM 1300 C CA  . VAL B 2 64  ? -6.345  -8.884  -16.332 1.00 92.81 64  B 1 
ATOM 1301 C C   . VAL B 2 64  ? -6.709  -9.818  -17.490 1.00 91.91 64  B 1 
ATOM 1302 O O   . VAL B 2 64  ? -7.413  -9.405  -18.411 1.00 90.24 64  B 1 
ATOM 1303 C CB  . VAL B 2 64  ? -4.859  -8.481  -16.383 1.00 93.00 64  B 1 
ATOM 1304 C CG1 . VAL B 2 64  ? -4.411  -8.045  -17.786 1.00 90.24 64  B 1 
ATOM 1305 C CG2 . VAL B 2 64  ? -4.582  -7.304  -15.442 1.00 90.52 64  B 1 
ATOM 1306 N N   . LEU B 2 65  ? -6.320  -11.083 -17.422 1.00 91.21 65  B 1 
ATOM 1307 C CA  . LEU B 2 65  ? -6.625  -12.074 -18.452 1.00 90.13 65  B 1 
ATOM 1308 C C   . LEU B 2 65  ? -8.137  -12.288 -18.619 1.00 89.11 65  B 1 
ATOM 1309 O O   . LEU B 2 65  ? -8.631  -12.337 -19.750 1.00 86.84 65  B 1 
ATOM 1310 C CB  . LEU B 2 65  ? -5.934  -13.404 -18.111 1.00 89.69 65  B 1 
ATOM 1311 C CG  . LEU B 2 65  ? -4.402  -13.391 -18.287 1.00 84.60 65  B 1 
ATOM 1312 C CD1 . LEU B 2 65  ? -3.819  -14.688 -17.720 1.00 79.84 65  B 1 
ATOM 1313 C CD2 . LEU B 2 65  ? -3.994  -13.277 -19.754 1.00 79.89 65  B 1 
ATOM 1314 N N   . ILE B 2 66  ? -8.889  -12.355 -17.526 1.00 88.05 66  B 1 
ATOM 1315 C CA  . ILE B 2 66  ? -10.355 -12.479 -17.565 1.00 87.06 66  B 1 
ATOM 1316 C C   . ILE B 2 66  ? -10.998 -11.247 -18.215 1.00 86.25 66  B 1 
ATOM 1317 O O   . ILE B 2 66  ? -11.904 -11.385 -19.039 1.00 84.35 66  B 1 
ATOM 1318 C CB  . ILE B 2 66  ? -10.899 -12.726 -16.141 1.00 85.90 66  B 1 
ATOM 1319 C CG1 . ILE B 2 66  ? -10.581 -14.174 -15.716 1.00 82.13 66  B 1 
ATOM 1320 C CG2 . ILE B 2 66  ? -12.416 -12.469 -16.050 1.00 81.72 66  B 1 
ATOM 1321 C CD1 . ILE B 2 66  ? -10.843 -14.450 -14.228 1.00 76.85 66  B 1 
ATOM 1322 N N   . LEU B 2 67  ? -10.543 -10.041 -17.865 1.00 88.20 67  B 1 
ATOM 1323 C CA  . LEU B 2 67  ? -11.101 -8.808  -18.403 1.00 87.60 67  B 1 
ATOM 1324 C C   . LEU B 2 67  ? -10.840 -8.661  -19.899 1.00 86.09 67  B 1 
ATOM 1325 O O   . LEU B 2 67  ? -11.756 -8.297  -20.639 1.00 82.60 67  B 1 
ATOM 1326 C CB  . LEU B 2 67  ? -10.537 -7.609  -17.619 1.00 87.40 67  B 1 
ATOM 1327 C CG  . LEU B 2 67  ? -11.107 -7.472  -16.197 1.00 86.72 67  B 1 
ATOM 1328 C CD1 . LEU B 2 67  ? -10.335 -6.411  -15.425 1.00 84.47 67  B 1 
ATOM 1329 C CD2 . LEU B 2 67  ? -12.578 -7.048  -16.213 1.00 84.42 67  B 1 
ATOM 1330 N N   . ILE B 2 68  ? -9.640  -9.003  -20.358 1.00 88.81 68  B 1 
ATOM 1331 C CA  . ILE B 2 68  ? -9.251  -8.907  -21.774 1.00 88.31 68  B 1 
ATOM 1332 C C   . ILE B 2 68  ? -9.925  -10.012 -22.595 1.00 86.30 68  B 1 
ATOM 1333 O O   . ILE B 2 68  ? -10.594 -9.718  -23.597 1.00 81.45 68  B 1 
ATOM 1334 C CB  . ILE B 2 68  ? -7.713  -8.908  -21.907 1.00 88.18 68  B 1 
ATOM 1335 C CG1 . ILE B 2 68  ? -7.139  -7.627  -21.254 1.00 83.87 68  B 1 
ATOM 1336 C CG2 . ILE B 2 68  ? -7.294  -8.991  -23.389 1.00 82.83 68  B 1 
ATOM 1337 C CD1 . ILE B 2 68  ? -5.606  -7.581  -21.196 1.00 79.19 68  B 1 
ATOM 1338 N N   . ASN B 2 69  ? -9.806  -11.265 -22.187 1.00 87.13 69  B 1 
ATOM 1339 C CA  . ASN B 2 69  ? -10.223 -12.409 -22.996 1.00 85.21 69  B 1 
ATOM 1340 C C   . ASN B 2 69  ? -11.723 -12.689 -22.906 1.00 83.19 69  B 1 
ATOM 1341 O O   . ASN B 2 69  ? -12.360 -12.997 -23.917 1.00 77.21 69  B 1 
ATOM 1342 C CB  . ASN B 2 69  ? -9.398  -13.646 -22.601 1.00 83.39 69  B 1 
ATOM 1343 C CG  . ASN B 2 69  ? -7.926  -13.498 -22.965 1.00 78.53 69  B 1 
ATOM 1344 O OD1 . ASN B 2 69  ? -7.556  -12.785 -23.876 1.00 69.72 69  B 1 
ATOM 1345 N ND2 . ASN B 2 69  ? -7.055  -14.190 -22.271 1.00 70.44 69  B 1 
ATOM 1346 N N   . CYS B 2 70  ? -12.319 -12.577 -21.712 1.00 80.38 70  B 1 
ATOM 1347 C CA  . CYS B 2 70  ? -13.712 -12.962 -21.499 1.00 76.90 70  B 1 
ATOM 1348 C C   . CYS B 2 70  ? -14.674 -11.788 -21.672 1.00 75.60 70  B 1 
ATOM 1349 O O   . CYS B 2 70  ? -15.698 -11.922 -22.330 1.00 70.44 70  B 1 
ATOM 1350 C CB  . CYS B 2 70  ? -13.874 -13.603 -20.113 1.00 73.00 70  B 1 
ATOM 1351 S SG  . CYS B 2 70  ? -12.810 -15.066 -19.959 1.00 64.16 70  B 1 
ATOM 1352 N N   . LYS B 2 71  ? -14.370 -10.630 -21.085 1.00 73.25 71  B 1 
ATOM 1353 C CA  . LYS B 2 71  ? -15.271 -9.473  -21.143 1.00 70.50 71  B 1 
ATOM 1354 C C   . LYS B 2 71  ? -15.002 -8.538  -22.324 1.00 70.95 71  B 1 
ATOM 1355 O O   . LYS B 2 71  ? -15.867 -7.725  -22.637 1.00 65.85 71  B 1 
ATOM 1356 C CB  . LYS B 2 71  ? -15.233 -8.700  -19.832 1.00 64.74 71  B 1 
ATOM 1357 C CG  . LYS B 2 71  ? -15.811 -9.475  -18.636 1.00 60.62 71  B 1 
ATOM 1358 C CD  . LYS B 2 71  ? -15.987 -8.434  -17.558 1.00 58.82 71  B 1 
ATOM 1359 C CE  . LYS B 2 71  ? -16.573 -8.850  -16.219 1.00 53.36 71  B 1 
ATOM 1360 N NZ  . LYS B 2 71  ? -16.619 -7.628  -15.396 1.00 50.37 71  B 1 
ATOM 1361 N N   . LYS B 2 72  ? -13.848 -8.642  -22.954 1.00 75.40 72  B 1 
ATOM 1362 C CA  . LYS B 2 72  ? -13.425 -7.846  -24.117 1.00 75.44 72  B 1 
ATOM 1363 C C   . LYS B 2 72  ? -13.546 -6.327  -23.903 1.00 76.50 72  B 1 
ATOM 1364 O O   . LYS B 2 72  ? -13.757 -5.600  -24.869 1.00 70.57 72  B 1 
ATOM 1365 C CB  . LYS B 2 72  ? -14.139 -8.313  -25.400 1.00 69.49 72  B 1 
ATOM 1366 C CG  . LYS B 2 72  ? -13.930 -9.798  -25.721 1.00 63.54 72  B 1 
ATOM 1367 C CD  . LYS B 2 72  ? -14.505 -10.139 -27.105 1.00 58.63 72  B 1 
ATOM 1368 C CE  . LYS B 2 72  ? -14.214 -11.602 -27.436 1.00 51.33 72  B 1 
ATOM 1369 N NZ  . LYS B 2 72  ? -14.600 -11.973 -28.824 1.00 45.32 72  B 1 
ATOM 1370 N N   . LEU B 2 73  ? -13.461 -5.855  -22.681 1.00 74.89 73  B 1 
ATOM 1371 C CA  . LEU B 2 73  ? -13.481 -4.439  -22.295 1.00 76.03 73  B 1 
ATOM 1372 C C   . LEU B 2 73  ? -14.652 -3.630  -22.898 1.00 77.98 73  B 1 
ATOM 1373 O O   . LEU B 2 73  ? -14.511 -2.465  -23.241 1.00 73.21 73  B 1 
ATOM 1374 C CB  . LEU B 2 73  ? -12.102 -3.807  -22.580 1.00 72.78 73  B 1 
ATOM 1375 C CG  . LEU B 2 73  ? -10.933 -4.503  -21.867 1.00 72.16 73  B 1 
ATOM 1376 C CD1 . LEU B 2 73  ? -9.611  -3.939  -22.392 1.00 68.22 73  B 1 
ATOM 1377 C CD2 . LEU B 2 73  ? -10.999 -4.294  -20.360 1.00 70.66 73  B 1 
ATOM 1378 N N   . LYS B 2 74  ? -15.823 -4.246  -23.035 1.00 77.82 74  B 1 
ATOM 1379 C CA  . LYS B 2 74  ? -17.009 -3.616  -23.638 1.00 77.15 74  B 1 
ATOM 1380 C C   . LYS B 2 74  ? -17.718 -2.628  -22.712 1.00 77.79 74  B 1 
ATOM 1381 O O   . LYS B 2 74  ? -18.586 -1.886  -23.161 1.00 72.22 74  B 1 
ATOM 1382 C CB  . LYS B 2 74  ? -17.996 -4.689  -24.104 1.00 72.94 74  B 1 
ATOM 1383 C CG  . LYS B 2 74  ? -17.438 -5.530  -25.260 1.00 66.46 74  B 1 
ATOM 1384 C CD  . LYS B 2 74  ? -18.513 -6.498  -25.768 1.00 60.60 74  B 1 
ATOM 1385 C CE  . LYS B 2 74  ? -17.984 -7.288  -26.966 1.00 52.57 74  B 1 
ATOM 1386 N NZ  . LYS B 2 74  ? -19.059 -8.105  -27.595 1.00 45.77 74  B 1 
ATOM 1387 N N   . CYS B 2 75  ? -17.417 -2.662  -21.434 1.00 82.26 75  B 1 
ATOM 1388 C CA  . CYS B 2 75  ? -18.076 -1.839  -20.432 1.00 82.76 75  B 1 
ATOM 1389 C C   . CYS B 2 75  ? -17.072 -0.900  -19.765 1.00 85.01 75  B 1 
ATOM 1390 O O   . CYS B 2 75  ? -15.956 -1.314  -19.450 1.00 83.19 75  B 1 
ATOM 1391 C CB  . CYS B 2 75  ? -18.759 -2.760  -19.417 1.00 78.18 75  B 1 
ATOM 1392 S SG  . CYS B 2 75  ? -19.897 -1.812  -18.364 1.00 68.11 75  B 1 
ATOM 1393 N N   . LEU B 2 76  ? -17.500 0.331   -19.484 1.00 84.02 76  B 1 
ATOM 1394 C CA  . LEU B 2 76  ? -16.712 1.325   -18.748 1.00 86.16 76  B 1 
ATOM 1395 C C   . LEU B 2 76  ? -16.150 0.766   -17.436 1.00 87.30 76  B 1 
ATOM 1396 O O   . LEU B 2 76  ? -14.980 0.942   -17.119 1.00 85.97 76  B 1 
ATOM 1397 C CB  . LEU B 2 76  ? -17.638 2.523   -18.474 1.00 84.54 76  B 1 
ATOM 1398 C CG  . LEU B 2 76  ? -16.951 3.670   -17.710 1.00 83.08 76  B 1 
ATOM 1399 C CD1 . LEU B 2 76  ? -15.808 4.253   -18.520 1.00 76.97 76  B 1 
ATOM 1400 C CD2 . LEU B 2 76  ? -17.952 4.796   -17.442 1.00 77.58 76  B 1 
ATOM 1401 N N   . THR B 2 77  ? -16.969 0.027   -16.695 1.00 86.92 77  B 1 
ATOM 1402 C CA  . THR B 2 77  ? -16.549 -0.618  -15.446 1.00 87.04 77  B 1 
ATOM 1403 C C   . THR B 2 77  ? -15.405 -1.604  -15.651 1.00 88.53 77  B 1 
ATOM 1404 O O   . THR B 2 77  ? -14.549 -1.721  -14.788 1.00 87.85 77  B 1 
ATOM 1405 C CB  . THR B 2 77  ? -17.716 -1.387  -14.824 1.00 84.98 77  B 1 
ATOM 1406 O OG1 . THR B 2 77  ? -18.868 -0.595  -14.822 1.00 76.54 77  B 1 
ATOM 1407 C CG2 . THR B 2 77  ? -17.455 -1.831  -13.387 1.00 75.17 77  B 1 
ATOM 1408 N N   . ASP B 2 78  ? -15.373 -2.310  -16.775 1.00 87.97 78  B 1 
ATOM 1409 C CA  . ASP B 2 78  ? -14.314 -3.279  -17.054 1.00 88.16 78  B 1 
ATOM 1410 C C   . ASP B 2 78  ? -12.988 -2.579  -17.357 1.00 90.29 78  B 1 
ATOM 1411 O O   . ASP B 2 78  ? -11.937 -3.094  -16.986 1.00 89.86 78  B 1 
ATOM 1412 C CB  . ASP B 2 78  ? -14.741 -4.221  -18.190 1.00 85.58 78  B 1 
ATOM 1413 C CG  . ASP B 2 78  ? -15.993 -5.052  -17.887 1.00 81.25 78  B 1 
ATOM 1414 O OD1 . ASP B 2 78  ? -16.272 -5.389  -16.701 1.00 76.05 78  B 1 
ATOM 1415 O OD2 . ASP B 2 78  ? -16.713 -5.438  -18.840 1.00 76.12 78  B 1 
ATOM 1416 N N   . ILE B 2 79  ? -13.024 -1.374  -17.955 1.00 90.38 79  B 1 
ATOM 1417 C CA  . ILE B 2 79  ? -11.841 -0.526  -18.167 1.00 91.58 79  B 1 
ATOM 1418 C C   . ILE B 2 79  ? -11.277 -0.067  -16.823 1.00 92.73 79  B 1 
ATOM 1419 O O   . ILE B 2 79  ? -10.074 -0.179  -16.594 1.00 92.63 79  B 1 
ATOM 1420 C CB  . ILE B 2 79  ? -12.166 0.675   -19.083 1.00 90.83 79  B 1 
ATOM 1421 C CG1 . ILE B 2 79  ? -12.625 0.175   -20.470 1.00 86.22 79  B 1 
ATOM 1422 C CG2 . ILE B 2 79  ? -10.958 1.618   -19.210 1.00 85.40 79  B 1 
ATOM 1423 C CD1 . ILE B 2 79  ? -13.149 1.284   -21.379 1.00 76.30 79  B 1 
ATOM 1424 N N   . TYR B 2 80  ? -12.123 0.404   -15.910 1.00 92.51 80  B 1 
ATOM 1425 C CA  . TYR B 2 80  ? -11.658 0.824   -14.589 1.00 93.32 80  B 1 
ATOM 1426 C C   . TYR B 2 80  ? -11.147 -0.346  -13.741 1.00 94.09 80  B 1 
ATOM 1427 O O   . TYR B 2 80  ? -10.131 -0.200  -13.075 1.00 93.59 80  B 1 
ATOM 1428 C CB  . TYR B 2 80  ? -12.769 1.586   -13.865 1.00 93.21 80  B 1 
ATOM 1429 C CG  . TYR B 2 80  ? -13.211 2.895   -14.509 1.00 93.11 80  B 1 
ATOM 1430 C CD1 . TYR B 2 80  ? -12.361 3.629   -15.353 1.00 91.13 80  B 1 
ATOM 1431 C CD2 . TYR B 2 80  ? -14.485 3.406   -14.206 1.00 91.23 80  B 1 
ATOM 1432 C CE1 . TYR B 2 80  ? -12.766 4.858   -15.892 1.00 90.45 80  B 1 
ATOM 1433 C CE2 . TYR B 2 80  ? -14.905 4.639   -14.728 1.00 90.35 80  B 1 
ATOM 1434 C CZ  . TYR B 2 80  ? -14.044 5.363   -15.572 1.00 91.47 80  B 1 
ATOM 1435 O OH  . TYR B 2 80  ? -14.441 6.580   -16.072 1.00 89.94 80  B 1 
ATOM 1436 N N   . LEU B 2 81  ? -11.781 -1.513  -13.824 1.00 92.43 81  B 1 
ATOM 1437 C CA  . LEU B 2 81  ? -11.282 -2.722  -13.156 1.00 92.27 81  B 1 
ATOM 1438 C C   . LEU B 2 81  ? -9.940  -3.185  -13.728 1.00 93.39 81  B 1 
ATOM 1439 O O   . LEU B 2 81  ? -9.097  -3.647  -12.969 1.00 93.03 81  B 1 
ATOM 1440 C CB  . LEU B 2 81  ? -12.316 -3.845  -13.283 1.00 90.97 81  B 1 
ATOM 1441 C CG  . LEU B 2 81  ? -13.572 -3.671  -12.415 1.00 87.71 81  B 1 
ATOM 1442 C CD1 . LEU B 2 81  ? -14.590 -4.760  -12.771 1.00 85.13 81  B 1 
ATOM 1443 C CD2 . LEU B 2 81  ? -13.275 -3.783  -10.922 1.00 84.67 81  B 1 
ATOM 1444 N N   . LEU B 2 82  ? -9.727  -3.046  -15.047 1.00 93.21 82  B 1 
ATOM 1445 C CA  . LEU B 2 82  ? -8.443  -3.339  -15.671 1.00 93.95 82  B 1 
ATOM 1446 C C   . LEU B 2 82  ? -7.356  -2.394  -15.148 1.00 94.96 82  B 1 
ATOM 1447 O O   . LEU B 2 82  ? -6.298  -2.863  -14.736 1.00 94.93 82  B 1 
ATOM 1448 C CB  . LEU B 2 82  ? -8.578  -3.246  -17.197 1.00 93.49 82  B 1 
ATOM 1449 C CG  . LEU B 2 82  ? -7.248  -3.489  -17.946 1.00 92.12 82  B 1 
ATOM 1450 C CD1 . LEU B 2 82  ? -6.770  -4.932  -17.790 1.00 89.20 82  B 1 
ATOM 1451 C CD2 . LEU B 2 82  ? -7.421  -3.206  -19.431 1.00 88.76 82  B 1 
ATOM 1452 N N   . ASN B 2 83  ? -7.624  -1.081  -15.138 1.00 95.07 83  B 1 
ATOM 1453 C CA  . ASN B 2 83  ? -6.662  -0.103  -14.648 1.00 95.79 83  B 1 
ATOM 1454 C C   . ASN B 2 83  ? -6.368  -0.268  -13.155 1.00 96.35 83  B 1 
ATOM 1455 O O   . ASN B 2 83  ? -5.218  -0.131  -12.757 1.00 95.99 83  B 1 
ATOM 1456 C CB  . ASN B 2 83  ? -7.159  1.308   -14.975 1.00 95.64 83  B 1 
ATOM 1457 C CG  . ASN B 2 83  ? -7.016  1.635   -16.442 1.00 94.69 83  B 1 
ATOM 1458 O OD1 . ASN B 2 83  ? -5.933  1.733   -16.984 1.00 86.76 83  B 1 
ATOM 1459 N ND2 . ASN B 2 83  ? -8.111  1.825   -17.146 1.00 86.69 83  B 1 
ATOM 1460 N N   . LEU B 2 84  ? -7.356  -0.644  -12.344 1.00 95.48 84  B 1 
ATOM 1461 C CA  . LEU B 2 84  ? -7.140  -0.993  -10.940 1.00 95.72 84  B 1 
ATOM 1462 C C   . LEU B 2 84  ? -6.201  -2.194  -10.800 1.00 96.02 84  B 1 
ATOM 1463 O O   . LEU B 2 84  ? -5.249  -2.135  -10.028 1.00 95.31 84  B 1 
ATOM 1464 C CB  . LEU B 2 84  ? -8.505  -1.243  -10.270 1.00 95.50 84  B 1 
ATOM 1465 C CG  . LEU B 2 84  ? -8.408  -1.660  -8.792  1.00 94.42 84  B 1 
ATOM 1466 C CD1 . LEU B 2 84  ? -7.731  -0.600  -7.925  1.00 92.48 84  B 1 
ATOM 1467 C CD2 . LEU B 2 84  ? -9.819  -1.876  -8.237  1.00 92.34 84  B 1 
ATOM 1468 N N   . ALA B 2 85  ? -6.403  -3.248  -11.591 1.00 95.90 85  B 1 
ATOM 1469 C CA  . ALA B 2 85  ? -5.501  -4.399  -11.583 1.00 95.68 85  B 1 
ATOM 1470 C C   . ALA B 2 85  ? -4.084  -4.043  -12.068 1.00 96.06 85  B 1 
ATOM 1471 O O   . ALA B 2 85  ? -3.108  -4.561  -11.536 1.00 95.28 85  B 1 
ATOM 1472 C CB  . ALA B 2 85  ? -6.125  -5.516  -12.429 1.00 94.68 85  B 1 
ATOM 1473 N N   . ILE B 2 86  ? -3.957  -3.127  -13.052 1.00 96.68 86  B 1 
ATOM 1474 C CA  . ILE B 2 86  ? -2.658  -2.603  -13.483 1.00 96.83 86  B 1 
ATOM 1475 C C   . ILE B 2 86  ? -1.994  -1.802  -12.364 1.00 97.05 86  B 1 
ATOM 1476 O O   . ILE B 2 86  ? -0.804  -1.984  -12.130 1.00 96.36 86  B 1 
ATOM 1477 C CB  . ILE B 2 86  ? -2.789  -1.784  -14.787 1.00 96.35 86  B 1 
ATOM 1478 C CG1 . ILE B 2 86  ? -3.185  -2.702  -15.960 1.00 94.04 86  B 1 
ATOM 1479 C CG2 . ILE B 2 86  ? -1.474  -1.060  -15.128 1.00 94.08 86  B 1 
ATOM 1480 C CD1 . ILE B 2 86  ? -3.670  -1.945  -17.214 1.00 86.85 86  B 1 
ATOM 1481 N N   . SER B 2 87  ? -2.742  -0.971  -11.633 1.00 97.16 87  B 1 
ATOM 1482 C CA  . SER B 2 87  ? -2.219  -0.238  -10.475 1.00 96.90 87  B 1 
ATOM 1483 C C   . SER B 2 87  ? -1.670  -1.185  -9.410  1.00 96.72 87  B 1 
ATOM 1484 O O   . SER B 2 87  ? -0.546  -1.008  -8.953  1.00 95.60 87  B 1 
ATOM 1485 C CB  . SER B 2 87  ? -3.305  0.637   -9.832  1.00 96.30 87  B 1 
ATOM 1486 O OG  . SER B 2 87  ? -3.822  1.578   -10.742 1.00 81.87 87  B 1 
ATOM 1487 N N   . ASP B 2 88  ? -2.415  -2.238  -9.079  1.00 96.70 88  B 1 
ATOM 1488 C CA  . ASP B 2 88  ? -1.966  -3.257  -8.135  1.00 96.41 88  B 1 
ATOM 1489 C C   . ASP B 2 88  ? -0.721  -3.999  -8.640  1.00 96.53 88  B 1 
ATOM 1490 O O   . ASP B 2 88  ? 0.196   -4.250  -7.867  1.00 95.35 88  B 1 
ATOM 1491 C CB  . ASP B 2 88  ? -3.098  -4.266  -7.866  1.00 95.83 88  B 1 
ATOM 1492 C CG  . ASP B 2 88  ? -4.268  -3.724  -7.051  1.00 93.46 88  B 1 
ATOM 1493 O OD1 . ASP B 2 88  ? -4.093  -2.762  -6.280  1.00 88.80 88  B 1 
ATOM 1494 O OD2 . ASP B 2 88  ? -5.353  -4.337  -7.157  1.00 89.00 88  B 1 
ATOM 1495 N N   . LEU B 2 89  ? -0.635  -4.296  -9.937  1.00 97.05 89  B 1 
ATOM 1496 C CA  . LEU B 2 89  ? 0.544   -4.932  -10.536 1.00 96.84 89  B 1 
ATOM 1497 C C   . LEU B 2 89  ? 1.779   -4.031  -10.487 1.00 96.60 89  B 1 
ATOM 1498 O O   . LEU B 2 89  ? 2.863   -4.506  -10.147 1.00 95.44 89  B 1 
ATOM 1499 C CB  . LEU B 2 89  ? 0.247   -5.341  -11.987 1.00 96.56 89  B 1 
ATOM 1500 C CG  . LEU B 2 89  ? -0.631  -6.599  -12.110 1.00 94.83 89  B 1 
ATOM 1501 C CD1 . LEU B 2 89  ? -1.089  -6.758  -13.564 1.00 92.61 89  B 1 
ATOM 1502 C CD2 . LEU B 2 89  ? 0.121   -7.865  -11.708 1.00 92.77 89  B 1 
ATOM 1503 N N   . LEU B 2 90  ? 1.644   -2.729  -10.788 1.00 96.94 90  B 1 
ATOM 1504 C CA  . LEU B 2 90  ? 2.744   -1.765  -10.670 1.00 96.57 90  B 1 
ATOM 1505 C C   . LEU B 2 90  ? 3.264   -1.697  -9.232  1.00 95.93 90  B 1 
ATOM 1506 O O   . LEU B 2 90  ? 4.474   -1.684  -9.016  1.00 94.18 90  B 1 
ATOM 1507 C CB  . LEU B 2 90  ? 2.283   -0.373  -11.127 1.00 95.95 90  B 1 
ATOM 1508 C CG  . LEU B 2 90  ? 2.035   -0.214  -12.644 1.00 92.38 90  B 1 
ATOM 1509 C CD1 . LEU B 2 90  ? 1.508   1.186   -12.910 1.00 89.04 90  B 1 
ATOM 1510 C CD2 . LEU B 2 90  ? 3.299   -0.428  -13.464 1.00 89.23 90  B 1 
ATOM 1511 N N   . PHE B 2 91  ? 2.360   -1.701  -8.259  1.00 95.70 91  B 1 
ATOM 1512 C CA  . PHE B 2 91  ? 2.717   -1.743  -6.850  1.00 95.27 91  B 1 
ATOM 1513 C C   . PHE B 2 91  ? 3.412   -3.062  -6.485  1.00 94.99 91  B 1 
ATOM 1514 O O   . PHE B 2 91  ? 4.493   -3.058  -5.892  1.00 93.78 91  B 1 
ATOM 1515 C CB  . PHE B 2 91  ? 1.451   -1.511  -6.021  1.00 94.43 91  B 1 
ATOM 1516 C CG  . PHE B 2 91  ? 1.736   -1.221  -4.568  1.00 94.88 91  B 1 
ATOM 1517 C CD1 . PHE B 2 91  ? 1.997   -2.271  -3.668  1.00 93.07 91  B 1 
ATOM 1518 C CD2 . PHE B 2 91  ? 1.717   0.106   -4.111  1.00 92.99 91  B 1 
ATOM 1519 C CE1 . PHE B 2 91  ? 2.223   -1.987  -2.305  1.00 91.96 91  B 1 
ATOM 1520 C CE2 . PHE B 2 91  ? 1.935   0.386   -2.757  1.00 91.59 91  B 1 
ATOM 1521 C CZ  . PHE B 2 91  ? 2.186   -0.661  -1.850  1.00 92.28 91  B 1 
ATOM 1522 N N   . LEU B 2 92  ? 2.854   -4.197  -6.904  1.00 95.71 92  B 1 
ATOM 1523 C CA  . LEU B 2 92  ? 3.363   -5.544  -6.628  1.00 95.42 92  B 1 
ATOM 1524 C C   . LEU B 2 92  ? 4.778   -5.772  -7.150  1.00 95.10 92  B 1 
ATOM 1525 O O   . LEU B 2 92  ? 5.581   -6.381  -6.453  1.00 93.60 92  B 1 
ATOM 1526 C CB  . LEU B 2 92  ? 2.424   -6.577  -7.261  1.00 94.48 92  B 1 
ATOM 1527 C CG  . LEU B 2 92  ? 1.204   -6.887  -6.396  1.00 91.35 92  B 1 
ATOM 1528 C CD1 . LEU B 2 92  ? 0.117   -7.523  -7.252  1.00 88.09 92  B 1 
ATOM 1529 C CD2 . LEU B 2 92  ? 1.580   -7.851  -5.277  1.00 88.70 92  B 1 
ATOM 1530 N N   . ILE B 2 93  ? 5.113   -5.270  -8.356  1.00 95.95 93  B 1 
ATOM 1531 C CA  . ILE B 2 93  ? 6.443   -5.428  -8.949  1.00 95.04 93  B 1 
ATOM 1532 C C   . ILE B 2 93  ? 7.537   -4.806  -8.069  1.00 94.86 93  B 1 
ATOM 1533 O O   . ILE B 2 93  ? 8.697   -5.219  -8.142  1.00 93.04 93  B 1 
ATOM 1534 C CB  . ILE B 2 93  ? 6.437   -4.866  -10.389 1.00 93.59 93  B 1 
ATOM 1535 C CG1 . ILE B 2 93  ? 5.595   -5.777  -11.309 1.00 80.99 93  B 1 
ATOM 1536 C CG2 . ILE B 2 93  ? 7.853   -4.729  -10.988 1.00 76.59 93  B 1 
ATOM 1537 C CD1 . ILE B 2 93  ? 5.204   -5.127  -12.642 1.00 72.01 93  B 1 
ATOM 1538 N N   . THR B 2 94  ? 7.195   -3.858  -7.208  1.00 94.42 94  B 1 
ATOM 1539 C CA  . THR B 2 94  ? 8.155   -3.244  -6.280  1.00 93.79 94  B 1 
ATOM 1540 C C   . THR B 2 94  ? 8.477   -4.136  -5.079  1.00 93.45 94  B 1 
ATOM 1541 O O   . THR B 2 94  ? 9.601   -4.082  -4.574  1.00 91.65 94  B 1 
ATOM 1542 C CB  . THR B 2 94  ? 7.701   -1.859  -5.810  1.00 92.61 94  B 1 
ATOM 1543 O OG1 . THR B 2 94  ? 6.633   -1.913  -4.900  1.00 86.20 94  B 1 
ATOM 1544 C CG2 . THR B 2 94  ? 7.293   -0.936  -6.961  1.00 86.50 94  B 1 
ATOM 1545 N N   . LEU B 2 95  ? 7.557   -5.000  -4.648  1.00 93.94 95  B 1 
ATOM 1546 C CA  . LEU B 2 95  ? 7.691   -5.792  -3.426  1.00 93.64 95  B 1 
ATOM 1547 C C   . LEU B 2 95  ? 8.955   -6.678  -3.357  1.00 92.91 95  B 1 
ATOM 1548 O O   . LEU B 2 95  ? 9.560   -6.700  -2.287  1.00 91.20 95  B 1 
ATOM 1549 C CB  . LEU B 2 95  ? 6.446   -6.660  -3.184  1.00 93.58 95  B 1 
ATOM 1550 C CG  . LEU B 2 95  ? 5.160   -5.896  -2.853  1.00 91.88 95  B 1 
ATOM 1551 C CD1 . LEU B 2 95  ? 4.043   -6.909  -2.621  1.00 85.74 95  B 1 
ATOM 1552 C CD2 . LEU B 2 95  ? 5.284   -5.062  -1.574  1.00 85.83 95  B 1 
ATOM 1553 N N   . PRO B 2 96  ? 9.401   -7.354  -4.431  1.00 93.88 96  B 1 
ATOM 1554 C CA  . PRO B 2 96  ? 10.640  -8.143  -4.365  1.00 93.38 96  B 1 
ATOM 1555 C C   . PRO B 2 96  ? 11.869  -7.317  -4.010  1.00 92.59 96  B 1 
ATOM 1556 O O   . PRO B 2 96  ? 12.731  -7.783  -3.268  1.00 90.55 96  B 1 
ATOM 1557 C CB  . PRO B 2 96  ? 10.780  -8.778  -5.747  1.00 92.86 96  B 1 
ATOM 1558 C CG  . PRO B 2 96  ? 9.352   -8.845  -6.263  1.00 91.92 96  B 1 
ATOM 1559 C CD  . PRO B 2 96  ? 8.738   -7.573  -5.691  1.00 94.35 96  B 1 
ATOM 1560 N N   . LEU B 2 97  ? 11.956  -6.073  -4.498  1.00 92.83 97  B 1 
ATOM 1561 C CA  . LEU B 2 97  ? 13.076  -5.189  -4.196  1.00 92.13 97  B 1 
ATOM 1562 C C   . LEU B 2 97  ? 12.997  -4.692  -2.750  1.00 90.92 97  B 1 
ATOM 1563 O O   . LEU B 2 97  ? 14.019  -4.628  -2.071  1.00 88.27 97  B 1 
ATOM 1564 C CB  . LEU B 2 97  ? 13.132  -4.012  -5.179  1.00 91.77 97  B 1 
ATOM 1565 C CG  . LEU B 2 97  ? 13.798  -4.363  -6.521  1.00 89.85 97  B 1 
ATOM 1566 C CD1 . LEU B 2 97  ? 12.913  -5.216  -7.423  1.00 82.13 97  B 1 
ATOM 1567 C CD2 . LEU B 2 97  ? 14.160  -3.090  -7.271  1.00 81.92 97  B 1 
ATOM 1568 N N   . TRP B 2 98  ? 11.789  -4.393  -2.263  1.00 90.85 98  B 1 
ATOM 1569 C CA  . TRP B 2 98  ? 11.587  -4.023  -0.871  1.00 89.68 98  B 1 
ATOM 1570 C C   . TRP B 2 98  ? 11.883  -5.190  0.074   1.00 89.21 98  B 1 
ATOM 1571 O O   . TRP B 2 98  ? 12.538  -4.994  1.096   1.00 87.53 98  B 1 
ATOM 1572 C CB  . TRP B 2 98  ? 10.170  -3.498  -0.670  1.00 88.96 98  B 1 
ATOM 1573 C CG  . TRP B 2 98  ? 9.778   -2.361  -1.581  1.00 88.53 98  B 1 
ATOM 1574 C CD1 . TRP B 2 98  ? 8.602   -2.273  -2.223  1.00 85.09 98  B 1 
ATOM 1575 C CD2 . TRP B 2 98  ? 10.526  -1.145  -1.930  1.00 87.90 98  B 1 
ATOM 1576 N NE1 . TRP B 2 98  ? 8.553   -1.084  -2.944  1.00 84.52 98  B 1 
ATOM 1577 C CE2 . TRP B 2 98  ? 9.703   -0.365  -2.784  1.00 86.52 98  B 1 
ATOM 1578 C CE3 . TRP B 2 98  ? 11.794  -0.634  -1.595  1.00 84.48 98  B 1 
ATOM 1579 C CZ2 . TRP B 2 98  ? 10.114  0.899   -3.280  1.00 84.74 98  B 1 
ATOM 1580 C CZ3 . TRP B 2 98  ? 12.214  0.620   -2.094  1.00 83.03 98  B 1 
ATOM 1581 C CH2 . TRP B 2 98  ? 11.384  1.369   -2.912  1.00 83.88 98  B 1 
ATOM 1582 N N   . ALA B 2 99  ? 11.487  -6.400  -0.290  1.00 90.69 99  B 1 
ATOM 1583 C CA  . ALA B 2 99  ? 11.803  -7.605  0.462   1.00 90.26 99  B 1 
ATOM 1584 C C   . ALA B 2 99  ? 13.316  -7.838  0.551   1.00 89.50 99  B 1 
ATOM 1585 O O   . ALA B 2 99  ? 13.843  -8.077  1.639   1.00 87.60 99  B 1 
ATOM 1586 C CB  . ALA B 2 99  ? 11.099  -8.798  -0.204  1.00 90.41 99  B 1 
ATOM 1587 N N   . HIS B 2 100 ? 14.032  -7.693  -0.576  1.00 90.95 100 B 1 
ATOM 1588 C CA  . HIS B 2 100 ? 15.490  -7.786  -0.601  1.00 90.07 100 B 1 
ATOM 1589 C C   . HIS B 2 100 ? 16.143  -6.689  0.253   1.00 88.98 100 B 1 
ATOM 1590 O O   . HIS B 2 100 ? 17.051  -6.972  1.039   1.00 87.04 100 B 1 
ATOM 1591 C CB  . HIS B 2 100 ? 15.985  -7.722  -2.044  1.00 89.94 100 B 1 
ATOM 1592 C CG  . HIS B 2 100 ? 17.476  -7.889  -2.147  1.00 88.59 100 B 1 
ATOM 1593 N ND1 . HIS B 2 100 ? 18.437  -6.972  -1.778  1.00 75.23 100 B 1 
ATOM 1594 C CD2 . HIS B 2 100 ? 18.157  -9.003  -2.567  1.00 76.51 100 B 1 
ATOM 1595 C CE1 . HIS B 2 100 ? 19.640  -7.529  -1.958  1.00 78.15 100 B 1 
ATOM 1596 N NE2 . HIS B 2 100 ? 19.514  -8.756  -2.443  1.00 80.95 100 B 1 
ATOM 1597 N N   . SER B 2 101 ? 15.669  -5.448  0.133   1.00 88.75 101 B 1 
ATOM 1598 C CA  . SER B 2 101 ? 16.193  -4.322  0.909   1.00 87.32 101 B 1 
ATOM 1599 C C   . SER B 2 101 ? 15.930  -4.471  2.408   1.00 86.70 101 B 1 
ATOM 1600 O O   . SER B 2 101 ? 16.752  -4.046  3.206   1.00 83.72 101 B 1 
ATOM 1601 C CB  . SER B 2 101 ? 15.576  -3.021  0.408   1.00 85.72 101 B 1 
ATOM 1602 O OG  . SER B 2 101 ? 16.155  -1.913  1.070   1.00 72.87 101 B 1 
ATOM 1603 N N   . ALA B 2 102 ? 14.811  -5.082  2.800   1.00 86.65 102 B 1 
ATOM 1604 C CA  . ALA B 2 102 ? 14.511  -5.338  4.199   1.00 85.30 102 B 1 
ATOM 1605 C C   . ALA B 2 102 ? 15.411  -6.424  4.806   1.00 84.65 102 B 1 
ATOM 1606 O O   . ALA B 2 102 ? 15.764  -6.340  5.980   1.00 81.49 102 B 1 
ATOM 1607 C CB  . ALA B 2 102 ? 13.030  -5.698  4.328   1.00 83.98 102 B 1 
ATOM 1608 N N   . ALA B 2 103 ? 15.793  -7.425  4.010   1.00 85.23 103 B 1 
ATOM 1609 C CA  . ALA B 2 103 ? 16.677  -8.495  4.464   1.00 84.49 103 B 1 
ATOM 1610 C C   . ALA B 2 103 ? 18.155  -8.080  4.519   1.00 83.65 103 B 1 
ATOM 1611 O O   . ALA B 2 103 ? 18.904  -8.539  5.383   1.00 78.84 103 B 1 
ATOM 1612 C CB  . ALA B 2 103 ? 16.503  -9.694  3.528   1.00 83.40 103 B 1 
ATOM 1613 N N   . ASN B 2 104 ? 18.579  -7.229  3.581   1.00 83.87 104 B 1 
ATOM 1614 C CA  . ASN B 2 104 ? 19.960  -6.811  3.383   1.00 82.48 104 B 1 
ATOM 1615 C C   . ASN B 2 104 ? 20.052  -5.293  3.264   1.00 81.79 104 B 1 
ATOM 1616 O O   . ASN B 2 104 ? 19.440  -4.548  4.012   1.00 74.53 104 B 1 
ATOM 1617 C CB  . ASN B 2 104 ? 20.525  -7.544  2.147   1.00 79.22 104 B 1 
ATOM 1618 C CG  . ASN B 2 104 ? 20.569  -9.047  2.284   1.00 73.86 104 B 1 
ATOM 1619 O OD1 . ASN B 2 104 ? 20.977  -9.612  3.276   1.00 64.07 104 B 1 
ATOM 1620 N ND2 . ASN B 2 104 ? 20.209  -9.752  1.233   1.00 65.87 104 B 1 
ATOM 1621 N N   . GLU B 2 105 ? 20.786  -4.816  2.260   1.00 82.39 105 B 1 
ATOM 1622 C CA  . GLU B 2 105 ? 20.923  -3.410  1.914   1.00 82.93 105 B 1 
ATOM 1623 C C   . GLU B 2 105 ? 20.372  -3.136  0.512   1.00 83.89 105 B 1 
ATOM 1624 O O   . GLU B 2 105 ? 20.108  -4.045  -0.284  1.00 81.17 105 B 1 
ATOM 1625 C CB  . GLU B 2 105 ? 22.385  -2.971  2.082   1.00 79.97 105 B 1 
ATOM 1626 C CG  . GLU B 2 105 ? 23.381  -3.656  1.137   1.00 73.05 105 B 1 
ATOM 1627 C CD  . GLU B 2 105 ? 24.829  -3.154  1.347   1.00 73.90 105 B 1 
ATOM 1628 O OE1 . GLU B 2 105 ? 25.760  -3.863  0.912   1.00 68.56 105 B 1 
ATOM 1629 O OE2 . GLU B 2 105 ? 25.017  -2.057  1.914   1.00 72.58 105 B 1 
ATOM 1630 N N   . TRP B 2 106 ? 20.191  -1.857  0.196   1.00 85.65 106 B 1 
ATOM 1631 C CA  . TRP B 2 106 ? 19.783  -1.448  -1.141  1.00 87.21 106 B 1 
ATOM 1632 C C   . TRP B 2 106 ? 20.971  -1.500  -2.111  1.00 87.47 106 B 1 
ATOM 1633 O O   . TRP B 2 106 ? 21.801  -0.597  -2.147  1.00 85.57 106 B 1 
ATOM 1634 C CB  . TRP B 2 106 ? 19.134  -0.071  -1.085  1.00 87.34 106 B 1 
ATOM 1635 C CG  . TRP B 2 106 ? 18.581  0.337   -2.411  1.00 88.61 106 B 1 
ATOM 1636 C CD1 . TRP B 2 106 ? 19.227  1.057   -3.359  1.00 87.06 106 B 1 
ATOM 1637 C CD2 . TRP B 2 106 ? 17.283  -0.007  -2.982  1.00 89.20 106 B 1 
ATOM 1638 N NE1 . TRP B 2 106 ? 18.419  1.196   -4.471  1.00 87.67 106 B 1 
ATOM 1639 C CE2 . TRP B 2 106 ? 17.226  0.548   -4.290  1.00 88.62 106 B 1 
ATOM 1640 C CE3 . TRP B 2 106 ? 16.167  -0.734  -2.521  1.00 87.87 106 B 1 
ATOM 1641 C CZ2 . TRP B 2 106 ? 16.092  0.379   -5.126  1.00 87.59 106 B 1 
ATOM 1642 C CZ3 . TRP B 2 106 ? 15.043  -0.899  -3.347  1.00 86.71 106 B 1 
ATOM 1643 C CH2 . TRP B 2 106 ? 15.006  -0.353  -4.634  1.00 86.80 106 B 1 
ATOM 1644 N N   . VAL B 2 107 ? 21.031  -2.540  -2.944  1.00 90.77 107 B 1 
ATOM 1645 C CA  . VAL B 2 107 ? 22.130  -2.773  -3.894  1.00 90.90 107 B 1 
ATOM 1646 C C   . VAL B 2 107 ? 21.845  -2.284  -5.319  1.00 91.24 107 B 1 
ATOM 1647 O O   . VAL B 2 107 ? 22.717  -2.349  -6.179  1.00 87.46 107 B 1 
ATOM 1648 C CB  . VAL B 2 107 ? 22.538  -4.260  -3.903  1.00 88.91 107 B 1 
ATOM 1649 C CG1 . VAL B 2 107 ? 23.033  -4.694  -2.519  1.00 80.35 107 B 1 
ATOM 1650 C CG2 . VAL B 2 107 ? 21.392  -5.182  -4.333  1.00 81.06 107 B 1 
ATOM 1651 N N   . PHE B 2 108 ? 20.637  -1.777  -5.596  1.00 91.66 108 B 1 
ATOM 1652 C CA  . PHE B 2 108 ? 20.180  -1.466  -6.954  1.00 92.29 108 B 1 
ATOM 1653 C C   . PHE B 2 108 ? 20.539  -0.046  -7.431  1.00 92.01 108 B 1 
ATOM 1654 O O   . PHE B 2 108 ? 20.257  0.324   -8.576  1.00 87.25 108 B 1 
ATOM 1655 C CB  . PHE B 2 108 ? 18.681  -1.736  -7.053  1.00 91.34 108 B 1 
ATOM 1656 C CG  . PHE B 2 108 ? 18.265  -3.122  -6.603  1.00 91.78 108 B 1 
ATOM 1657 C CD1 . PHE B 2 108 ? 18.497  -4.241  -7.430  1.00 88.14 108 B 1 
ATOM 1658 C CD2 . PHE B 2 108 ? 17.668  -3.310  -5.347  1.00 88.25 108 B 1 
ATOM 1659 C CE1 . PHE B 2 108 ? 18.128  -5.523  -7.008  1.00 87.05 108 B 1 
ATOM 1660 C CE2 . PHE B 2 108 ? 17.304  -4.591  -4.918  1.00 87.27 108 B 1 
ATOM 1661 C CZ  . PHE B 2 108 ? 17.538  -5.703  -5.749  1.00 87.25 108 B 1 
ATOM 1662 N N   . GLY B 2 109 ? 21.136  0.759   -6.580  1.00 90.29 109 B 1 
ATOM 1663 C CA  . GLY B 2 109 ? 21.542  2.126   -6.884  1.00 90.30 109 B 1 
ATOM 1664 C C   . GLY B 2 109 ? 20.407  3.158   -6.861  1.00 91.29 109 B 1 
ATOM 1665 O O   . GLY B 2 109 ? 19.227  2.861   -6.703  1.00 88.90 109 B 1 
ATOM 1666 N N   . ASN B 2 110 ? 20.782  4.429   -7.031  1.00 92.02 110 B 1 
ATOM 1667 C CA  . ASN B 2 110 ? 19.863  5.561   -6.867  1.00 92.13 110 B 1 
ATOM 1668 C C   . ASN B 2 110 ? 18.791  5.649   -7.970  1.00 92.91 110 B 1 
ATOM 1669 O O   . ASN B 2 110 ? 17.661  6.034   -7.697  1.00 91.98 110 B 1 
ATOM 1670 C CB  . ASN B 2 110 ? 20.699  6.849   -6.797  1.00 90.17 110 B 1 
ATOM 1671 C CG  . ASN B 2 110 ? 19.863  8.059   -6.423  1.00 86.97 110 B 1 
ATOM 1672 O OD1 . ASN B 2 110 ? 19.048  8.049   -5.521  1.00 78.63 110 B 1 
ATOM 1673 N ND2 . ASN B 2 110 ? 20.030  9.158   -7.118  1.00 78.31 110 B 1 
ATOM 1674 N N   . ALA B 2 111 ? 19.135  5.299   -9.227  1.00 94.42 111 B 1 
ATOM 1675 C CA  . ALA B 2 111 ? 18.191  5.333   -10.341 1.00 95.05 111 B 1 
ATOM 1676 C C   . ALA B 2 111 ? 17.034  4.343   -10.122 1.00 95.17 111 B 1 
ATOM 1677 O O   . ALA B 2 111 ? 15.867  4.712   -10.225 1.00 93.80 111 B 1 
ATOM 1678 C CB  . ALA B 2 111 ? 18.948  5.053   -11.644 1.00 94.64 111 B 1 
ATOM 1679 N N   . MET B 2 112 ? 17.361  3.106   -9.731  1.00 94.20 112 B 1 
ATOM 1680 C CA  . MET B 2 112 ? 16.371  2.084   -9.394  1.00 94.22 112 B 1 
ATOM 1681 C C   . MET B 2 112 ? 15.562  2.465   -8.157  1.00 94.12 112 B 1 
ATOM 1682 O O   . MET B 2 112 ? 14.353  2.266   -8.152  1.00 92.70 112 B 1 
ATOM 1683 C CB  . MET B 2 112 ? 17.069  0.736   -9.188  1.00 93.29 112 B 1 
ATOM 1684 C CG  . MET B 2 112 ? 17.590  0.154   -10.503 1.00 86.74 112 B 1 
ATOM 1685 S SD  . MET B 2 112 ? 16.301  -0.315  -11.705 1.00 81.36 112 B 1 
ATOM 1686 C CE  . MET B 2 112 ? 15.698  -1.836  -10.935 1.00 70.14 112 B 1 
ATOM 1687 N N   . CYS B 2 113 ? 16.180  3.098   -7.165  1.00 92.32 113 B 1 
ATOM 1688 C CA  . CYS B 2 113 ? 15.480  3.603   -5.988  1.00 92.24 113 B 1 
ATOM 1689 C C   . CYS B 2 113 ? 14.377  4.603   -6.376  1.00 92.86 113 B 1 
ATOM 1690 O O   . CYS B 2 113 ? 13.225  4.426   -5.995  1.00 91.93 113 B 1 
ATOM 1691 C CB  . CYS B 2 113 ? 16.505  4.215   -5.028  1.00 90.77 113 B 1 
ATOM 1692 S SG  . CYS B 2 113 ? 15.799  5.035   -3.570  1.00 88.13 113 B 1 
ATOM 1693 N N   . LYS B 2 114 ? 14.704  5.595   -7.216  1.00 93.25 114 B 1 
ATOM 1694 C CA  . LYS B 2 114 ? 13.725  6.572   -7.709  1.00 93.62 114 B 1 
ATOM 1695 C C   . LYS B 2 114 ? 12.642  5.927   -8.573  1.00 94.30 114 B 1 
ATOM 1696 O O   . LYS B 2 114 ? 11.465  6.234   -8.395  1.00 93.52 114 B 1 
ATOM 1697 C CB  . LYS B 2 114 ? 14.436  7.686   -8.492  1.00 92.81 114 B 1 
ATOM 1698 C CG  . LYS B 2 114 ? 15.196  8.633   -7.550  1.00 88.77 114 B 1 
ATOM 1699 C CD  . LYS B 2 114 ? 15.917  9.728   -8.353  1.00 87.01 114 B 1 
ATOM 1700 C CE  . LYS B 2 114 ? 16.538  10.771  -7.426  1.00 85.01 114 B 1 
ATOM 1701 N NZ  . LYS B 2 114 ? 15.532  11.666  -6.798  1.00 81.25 114 B 1 
ATOM 1702 N N   . LEU B 2 115 ? 13.012  5.021   -9.480  1.00 95.05 115 B 1 
ATOM 1703 C CA  . LEU B 2 115 ? 12.073  4.333   -10.359 1.00 95.49 115 B 1 
ATOM 1704 C C   . LEU B 2 115 ? 11.065  3.503   -9.553  1.00 95.66 115 B 1 
ATOM 1705 O O   . LEU B 2 115 ? 9.859   3.640   -9.751  1.00 95.11 115 B 1 
ATOM 1706 C CB  . LEU B 2 115 ? 12.858  3.462   -11.352 1.00 95.56 115 B 1 
ATOM 1707 C CG  . LEU B 2 115 ? 11.969  2.640   -12.316 1.00 93.14 115 B 1 
ATOM 1708 C CD1 . LEU B 2 115 ? 11.137  3.535   -13.230 1.00 88.37 115 B 1 
ATOM 1709 C CD2 . LEU B 2 115 ? 12.850  1.728   -13.180 1.00 88.65 115 B 1 
ATOM 1710 N N   . PHE B 2 116 ? 11.545  2.675   -8.635  1.00 94.59 116 B 1 
ATOM 1711 C CA  . PHE B 2 116 ? 10.683  1.790   -7.858  1.00 94.48 116 B 1 
ATOM 1712 C C   . PHE B 2 116 ? 9.843   2.545   -6.832  1.00 93.96 116 B 1 
ATOM 1713 O O   . PHE B 2 116 ? 8.685   2.196   -6.627  1.00 92.65 116 B 1 
ATOM 1714 C CB  . PHE B 2 116 ? 11.517  0.668   -7.225  1.00 94.22 116 B 1 
ATOM 1715 C CG  . PHE B 2 116 ? 11.712  -0.488  -8.180  1.00 94.07 116 B 1 
ATOM 1716 C CD1 . PHE B 2 116 ? 10.951  -1.657  -8.021  1.00 91.40 116 B 1 
ATOM 1717 C CD2 . PHE B 2 116 ? 12.591  -0.384  -9.270  1.00 91.46 116 B 1 
ATOM 1718 C CE1 . PHE B 2 116 ? 11.073  -2.713  -8.936  1.00 90.58 116 B 1 
ATOM 1719 C CE2 . PHE B 2 116 ? 12.711  -1.431  -10.197 1.00 90.45 116 B 1 
ATOM 1720 C CZ  . PHE B 2 116 ? 11.948  -2.602  -10.029 1.00 91.24 116 B 1 
ATOM 1721 N N   . THR B 2 117 ? 10.355  3.641   -6.270  1.00 94.09 117 B 1 
ATOM 1722 C CA  . THR B 2 117 ? 9.530   4.554   -5.468  1.00 93.51 117 B 1 
ATOM 1723 C C   . THR B 2 117 ? 8.437   5.203   -6.316  1.00 94.05 117 B 1 
ATOM 1724 O O   . THR B 2 117 ? 7.302   5.322   -5.868  1.00 93.58 117 B 1 
ATOM 1725 C CB  . THR B 2 117 ? 10.385  5.637   -4.819  1.00 92.22 117 B 1 
ATOM 1726 O OG1 . THR B 2 117 ? 11.390  5.058   -4.028  1.00 84.07 117 B 1 
ATOM 1727 C CG2 . THR B 2 117 ? 9.550   6.537   -3.901  1.00 82.68 117 B 1 
ATOM 1728 N N   . GLY B 2 118 ? 8.753   5.573   -7.558  1.00 94.67 118 B 1 
ATOM 1729 C CA  . GLY B 2 118 ? 7.762   6.059   -8.512  1.00 94.88 118 B 1 
ATOM 1730 C C   . GLY B 2 118 ? 6.663   5.037   -8.778  1.00 95.36 118 B 1 
ATOM 1731 O O   . GLY B 2 118 ? 5.481   5.359   -8.634  1.00 94.82 118 B 1 
ATOM 1732 N N   . LEU B 2 119 ? 7.029   3.793   -9.080  1.00 95.70 119 B 1 
ATOM 1733 C CA  . LEU B 2 119 ? 6.076   2.703   -9.287  1.00 95.90 119 B 1 
ATOM 1734 C C   . LEU B 2 119 ? 5.210   2.440   -8.048  1.00 95.79 119 B 1 
ATOM 1735 O O   . LEU B 2 119 ? 3.996   2.255   -8.181  1.00 94.87 119 B 1 
ATOM 1736 C CB  . LEU B 2 119 ? 6.825   1.418   -9.692  1.00 95.94 119 B 1 
ATOM 1737 C CG  . LEU B 2 119 ? 7.513   1.469   -11.073 1.00 94.13 119 B 1 
ATOM 1738 C CD1 . LEU B 2 119 ? 8.291   0.173   -11.297 1.00 90.86 119 B 1 
ATOM 1739 C CD2 . LEU B 2 119 ? 6.520   1.638   -12.216 1.00 91.06 119 B 1 
ATOM 1740 N N   . TYR B 2 120 ? 5.808   2.489   -6.864  1.00 94.79 120 B 1 
ATOM 1741 C CA  . TYR B 2 120 ? 5.087   2.376   -5.590  1.00 94.27 120 B 1 
ATOM 1742 C C   . TYR B 2 120 ? 4.020   3.459   -5.447  1.00 94.52 120 B 1 
ATOM 1743 O O   . TYR B 2 120 ? 2.841   3.155   -5.223  1.00 94.14 120 B 1 
ATOM 1744 C CB  . TYR B 2 120 ? 6.106   2.433   -4.437  1.00 93.10 120 B 1 
ATOM 1745 C CG  . TYR B 2 120 ? 5.492   2.638   -3.070  1.00 92.44 120 B 1 
ATOM 1746 C CD1 . TYR B 2 120 ? 5.339   3.933   -2.534  1.00 89.76 120 B 1 
ATOM 1747 C CD2 . TYR B 2 120 ? 5.053   1.538   -2.322  1.00 89.59 120 B 1 
ATOM 1748 C CE1 . TYR B 2 120 ? 4.741   4.128   -1.281  1.00 88.40 120 B 1 
ATOM 1749 C CE2 . TYR B 2 120 ? 4.458   1.722   -1.059  1.00 87.86 120 B 1 
ATOM 1750 C CZ  . TYR B 2 120 ? 4.301   3.020   -0.546  1.00 88.09 120 B 1 
ATOM 1751 O OH  . TYR B 2 120 ? 3.707   3.200   0.680   1.00 85.57 120 B 1 
ATOM 1752 N N   . HIS B 2 121 ? 4.391   4.735   -5.633  1.00 94.97 121 B 1 
ATOM 1753 C CA  . HIS B 2 121 ? 3.448   5.842   -5.497  1.00 95.01 121 B 1 
ATOM 1754 C C   . HIS B 2 121 ? 2.396   5.860   -6.610  1.00 95.97 121 B 1 
ATOM 1755 O O   . HIS B 2 121 ? 1.211   6.056   -6.324  1.00 95.59 121 B 1 
ATOM 1756 C CB  . HIS B 2 121 ? 4.215   7.170   -5.424  1.00 94.27 121 B 1 
ATOM 1757 C CG  . HIS B 2 121 ? 4.852   7.424   -4.086  1.00 92.84 121 B 1 
ATOM 1758 N ND1 . HIS B 2 121 ? 4.179   7.611   -2.888  1.00 80.95 121 B 1 
ATOM 1759 C CD2 . HIS B 2 121 ? 6.184   7.536   -3.807  1.00 81.06 121 B 1 
ATOM 1760 C CE1 . HIS B 2 121 ? 5.083   7.821   -1.931  1.00 83.03 121 B 1 
ATOM 1761 N NE2 . HIS B 2 121 ? 6.319   7.786   -2.442  1.00 85.24 121 B 1 
ATOM 1762 N N   . ILE B 2 122 ? 2.776   5.604   -7.865  1.00 96.26 122 B 1 
ATOM 1763 C CA  . ILE B 2 122 ? 1.840   5.540   -9.000  1.00 96.82 122 B 1 
ATOM 1764 C C   . ILE B 2 122 ? 0.837   4.399   -8.796  1.00 96.99 122 B 1 
ATOM 1765 O O   . ILE B 2 122 ? -0.355  4.601   -9.005  1.00 96.35 122 B 1 
ATOM 1766 C CB  . ILE B 2 122 ? 2.607   5.401   -10.336 1.00 96.96 122 B 1 
ATOM 1767 C CG1 . ILE B 2 122 ? 3.404   6.691   -10.649 1.00 94.81 122 B 1 
ATOM 1768 C CG2 . ILE B 2 122 ? 1.640   5.115   -11.502 1.00 94.66 122 B 1 
ATOM 1769 C CD1 . ILE B 2 122 ? 4.457   6.512   -11.750 1.00 90.35 122 B 1 
ATOM 1770 N N   . GLY B 2 123 ? 1.297   3.233   -8.349  1.00 96.39 123 B 1 
ATOM 1771 C CA  . GLY B 2 123 ? 0.426   2.109   -8.035  1.00 96.05 123 B 1 
ATOM 1772 C C   . GLY B 2 123 ? -0.553  2.412   -6.895  1.00 96.35 123 B 1 
ATOM 1773 O O   . GLY B 2 123 ? -1.748  2.131   -7.013  1.00 95.59 123 B 1 
ATOM 1774 N N   . TYR B 2 124 ? -0.078  3.057   -5.831  1.00 95.95 124 B 1 
ATOM 1775 C CA  . TYR B 2 124 ? -0.919  3.467   -4.701  1.00 95.95 124 B 1 
ATOM 1776 C C   . TYR B 2 124 ? -1.982  4.506   -5.107  1.00 96.30 124 B 1 
ATOM 1777 O O   . TYR B 2 124 ? -3.176  4.277   -4.919  1.00 96.12 124 B 1 
ATOM 1778 C CB  . TYR B 2 124 ? -0.032  4.004   -3.568  1.00 95.63 124 B 1 
ATOM 1779 C CG  . TYR B 2 124 ? -0.828  4.650   -2.443  1.00 95.72 124 B 1 
ATOM 1780 C CD1 . TYR B 2 124 ? -0.887  6.053   -2.328  1.00 94.44 124 B 1 
ATOM 1781 C CD2 . TYR B 2 124 ? -1.567  3.851   -1.556  1.00 94.57 124 B 1 
ATOM 1782 C CE1 . TYR B 2 124 ? -1.672  6.657   -1.325  1.00 94.11 124 B 1 
ATOM 1783 C CE2 . TYR B 2 124 ? -2.362  4.445   -0.546  1.00 93.79 124 B 1 
ATOM 1784 C CZ  . TYR B 2 124 ? -2.408  5.843   -0.447  1.00 94.31 124 B 1 
ATOM 1785 O OH  . TYR B 2 124 ? -3.193  6.432   0.531   1.00 93.12 124 B 1 
ATOM 1786 N N   . PHE B 2 125 ? -1.561  5.630   -5.712  1.00 96.72 125 B 1 
ATOM 1787 C CA  . PHE B 2 125 ? -2.485  6.696   -6.102  1.00 96.92 125 B 1 
ATOM 1788 C C   . PHE B 2 125 ? -3.402  6.261   -7.252  1.00 97.15 125 B 1 
ATOM 1789 O O   . PHE B 2 125 ? -4.603  6.523   -7.209  1.00 96.65 125 B 1 
ATOM 1790 C CB  . PHE B 2 125 ? -1.709  7.969   -6.470  1.00 96.71 125 B 1 
ATOM 1791 C CG  . PHE B 2 125 ? -1.121  8.718   -5.289  1.00 96.43 125 B 1 
ATOM 1792 C CD1 . PHE B 2 125 ? -1.970  9.222   -4.290  1.00 94.72 125 B 1 
ATOM 1793 C CD2 . PHE B 2 125 ? 0.267   8.939   -5.190  1.00 94.51 125 B 1 
ATOM 1794 C CE1 . PHE B 2 125 ? -1.440  9.929   -3.189  1.00 93.88 125 B 1 
ATOM 1795 C CE2 . PHE B 2 125 ? 0.803   9.643   -4.098  1.00 93.88 125 B 1 
ATOM 1796 C CZ  . PHE B 2 125 ? -0.049  10.135  -3.098  1.00 94.22 125 B 1 
ATOM 1797 N N   . GLY B 2 126 ? -2.874  5.549   -8.234  1.00 97.03 126 B 1 
ATOM 1798 C CA  . GLY B 2 126 ? -3.678  4.961   -9.300  1.00 97.07 126 B 1 
ATOM 1799 C C   . GLY B 2 126 ? -4.759  4.033   -8.743  1.00 97.23 126 B 1 
ATOM 1800 O O   . GLY B 2 126 ? -5.932  4.189   -9.072  1.00 96.40 126 B 1 
ATOM 1801 N N   . GLY B 2 127 ? -4.383  3.145   -7.842  1.00 96.88 127 B 1 
ATOM 1802 C CA  . GLY B 2 127 ? -5.308  2.230   -7.191  1.00 96.51 127 B 1 
ATOM 1803 C C   . GLY B 2 127 ? -6.493  2.943   -6.536  1.00 96.88 127 B 1 
ATOM 1804 O O   . GLY B 2 127 ? -7.642  2.677   -6.896  1.00 95.78 127 B 1 
ATOM 1805 N N   . ILE B 2 128 ? -6.237  3.915   -5.664  1.00 96.79 128 B 1 
ATOM 1806 C CA  . ILE B 2 128 ? -7.326  4.634   -4.997  1.00 96.71 128 B 1 
ATOM 1807 C C   . ILE B 2 128 ? -8.160  5.473   -5.971  1.00 96.83 128 B 1 
ATOM 1808 O O   . ILE B 2 128 ? -9.387  5.501   -5.857  1.00 96.39 128 B 1 
ATOM 1809 C CB  . ILE B 2 128 ? -6.826  5.448   -3.789  1.00 95.89 128 B 1 
ATOM 1810 C CG1 . ILE B 2 128 ? -7.982  6.103   -3.006  1.00 91.03 128 B 1 
ATOM 1811 C CG2 . ILE B 2 128 ? -5.798  6.530   -4.152  1.00 90.40 128 B 1 
ATOM 1812 C CD1 . ILE B 2 128 ? -9.082  5.128   -2.555  1.00 85.59 128 B 1 
ATOM 1813 N N   . PHE B 2 129 ? -7.547  6.096   -6.989  1.00 97.58 129 B 1 
ATOM 1814 C CA  . PHE B 2 129 ? -8.288  6.885   -7.970  1.00 97.67 129 B 1 
ATOM 1815 C C   . PHE B 2 129 ? -9.204  6.008   -8.833  1.00 97.20 129 B 1 
ATOM 1816 O O   . PHE B 2 129 ? -10.340 6.401   -9.106  1.00 96.34 129 B 1 
ATOM 1817 C CB  . PHE B 2 129 ? -7.319  7.697   -8.836  1.00 97.49 129 B 1 
ATOM 1818 C CG  . PHE B 2 129 ? -6.502  8.763   -8.125  1.00 97.44 129 B 1 
ATOM 1819 C CD1 . PHE B 2 129 ? -6.882  9.293   -6.876  1.00 95.37 129 B 1 
ATOM 1820 C CD2 . PHE B 2 129 ? -5.334  9.245   -8.748  1.00 95.29 129 B 1 
ATOM 1821 C CE1 . PHE B 2 129 ? -6.098  10.275  -6.250  1.00 94.71 129 B 1 
ATOM 1822 C CE2 . PHE B 2 129 ? -4.550  10.229  -8.127  1.00 94.66 129 B 1 
ATOM 1823 C CZ  . PHE B 2 129 ? -4.931  10.742  -6.878  1.00 95.42 129 B 1 
ATOM 1824 N N   . PHE B 2 130 ? -8.780  4.807   -9.215  1.00 97.30 130 B 1 
ATOM 1825 C CA  . PHE B 2 130 ? -9.655  3.881   -9.931  1.00 97.10 130 B 1 
ATOM 1826 C C   . PHE B 2 130 ? -10.769 3.307   -9.050  1.00 96.55 130 B 1 
ATOM 1827 O O   . PHE B 2 130 ? -11.887 3.116   -9.543  1.00 95.36 130 B 1 
ATOM 1828 C CB  . PHE B 2 130 ? -8.835  2.790   -10.629 1.00 96.83 130 B 1 
ATOM 1829 C CG  . PHE B 2 130 ? -8.125  3.297   -11.871 1.00 96.94 130 B 1 
ATOM 1830 C CD1 . PHE B 2 130 ? -8.882  3.756   -12.969 1.00 95.72 130 B 1 
ATOM 1831 C CD2 . PHE B 2 130 ? -6.735  3.371   -11.918 1.00 95.59 130 B 1 
ATOM 1832 C CE1 . PHE B 2 130 ? -8.240  4.315   -14.087 1.00 95.15 130 B 1 
ATOM 1833 C CE2 . PHE B 2 130 ? -6.079  3.935   -13.035 1.00 94.99 130 B 1 
ATOM 1834 C CZ  . PHE B 2 130 ? -6.839  4.417   -14.116 1.00 95.55 130 B 1 
ATOM 1835 N N   . ILE B 2 131 ? -10.547 3.133   -7.749  1.00 96.99 131 B 1 
ATOM 1836 C CA  . ILE B 2 131 ? -11.618 2.781   -6.802  1.00 96.44 131 B 1 
ATOM 1837 C C   . ILE B 2 131 ? -12.659 3.914   -6.709  1.00 96.00 131 B 1 
ATOM 1838 O O   . ILE B 2 131 ? -13.868 3.654   -6.740  1.00 94.78 131 B 1 
ATOM 1839 C CB  . ILE B 2 131 ? -11.036 2.421   -5.422  1.00 95.98 131 B 1 
ATOM 1840 C CG1 . ILE B 2 131 ? -10.195 1.120   -5.498  1.00 93.80 131 B 1 
ATOM 1841 C CG2 . ILE B 2 131 ? -12.159 2.222   -4.392  1.00 93.97 131 B 1 
ATOM 1842 C CD1 . ILE B 2 131 ? -9.335  0.857   -4.251  1.00 92.23 131 B 1 
ATOM 1843 N N   . ILE B 2 132 ? -12.210 5.174   -6.672  1.00 97.15 132 B 1 
ATOM 1844 C CA  . ILE B 2 132 ? -13.093 6.348   -6.715  1.00 96.69 132 B 1 
ATOM 1845 C C   . ILE B 2 132 ? -13.896 6.363   -8.022  1.00 95.80 132 B 1 
ATOM 1846 O O   . ILE B 2 132 ? -15.121 6.479   -7.983  1.00 94.65 132 B 1 
ATOM 1847 C CB  . ILE B 2 132 ? -12.280 7.652   -6.520  1.00 96.54 132 B 1 
ATOM 1848 C CG1 . ILE B 2 132 ? -11.776 7.760   -5.068  1.00 93.12 132 B 1 
ATOM 1849 C CG2 . ILE B 2 132 ? -13.120 8.889   -6.881  1.00 93.25 132 B 1 
ATOM 1850 C CD1 . ILE B 2 132 ? -10.700 8.841   -4.881  1.00 91.43 132 B 1 
ATOM 1851 N N   . LEU B 2 133 ? -13.244 6.186   -9.183  1.00 96.12 133 B 1 
ATOM 1852 C CA  . LEU B 2 133 ? -13.919 6.142   -10.478 1.00 95.47 133 B 1 
ATOM 1853 C C   . LEU B 2 133 ? -14.947 5.008   -10.571 1.00 94.36 133 B 1 
ATOM 1854 O O   . LEU B 2 133 ? -16.039 5.219   -11.102 1.00 92.77 133 B 1 
ATOM 1855 C CB  . LEU B 2 133 ? -12.891 5.997   -11.605 1.00 95.17 133 B 1 
ATOM 1856 C CG  . LEU B 2 133 ? -12.111 7.281   -11.936 1.00 93.40 133 B 1 
ATOM 1857 C CD1 . LEU B 2 133 ? -11.117 6.941   -13.040 1.00 90.21 133 B 1 
ATOM 1858 C CD2 . LEU B 2 133 ? -13.013 8.409   -12.441 1.00 89.84 133 B 1 
ATOM 1859 N N   . LEU B 2 134 ? -14.645 3.837   -10.026 1.00 94.76 134 B 1 
ATOM 1860 C CA  . LEU B 2 134 ? -15.594 2.728   -9.944  1.00 93.63 134 B 1 
ATOM 1861 C C   . LEU B 2 134 ? -16.819 3.094   -9.099  1.00 93.03 134 B 1 
ATOM 1862 O O   . LEU B 2 134 ? -17.949 2.762   -9.475  1.00 91.27 134 B 1 
ATOM 1863 C CB  . LEU B 2 134 ? -14.891 1.500   -9.343  1.00 92.92 134 B 1 
ATOM 1864 C CG  . LEU B 2 134 ? -13.999 0.748   -10.353 1.00 91.04 134 B 1 
ATOM 1865 C CD1 . LEU B 2 134 ? -13.093 -0.229  -9.606  1.00 88.76 134 B 1 
ATOM 1866 C CD2 . LEU B 2 134 ? -14.850 -0.043  -11.345 1.00 88.63 134 B 1 
ATOM 1867 N N   . THR B 2 135 ? -16.616 3.802   -8.004  1.00 94.58 135 B 1 
ATOM 1868 C CA  . THR B 2 135 ? -17.697 4.273   -7.134  1.00 94.14 135 B 1 
ATOM 1869 C C   . THR B 2 135 ? -18.576 5.306   -7.837  1.00 93.37 135 B 1 
ATOM 1870 O O   . THR B 2 135 ? -19.803 5.162   -7.853  1.00 91.67 135 B 1 
ATOM 1871 C CB  . THR B 2 135 ? -17.122 4.823   -5.821  1.00 94.15 135 B 1 
ATOM 1872 O OG1 . THR B 2 135 ? -16.408 3.786   -5.191  1.00 83.99 135 B 1 
ATOM 1873 C CG2 . THR B 2 135 ? -18.204 5.289   -4.848  1.00 83.97 135 B 1 
ATOM 1874 N N   . ILE B 2 136 ? -17.970 6.284   -8.511  1.00 93.41 136 B 1 
ATOM 1875 C CA  . ILE B 2 136 ? -18.679 7.291   -9.312  1.00 92.66 136 B 1 
ATOM 1876 C C   . ILE B 2 136 ? -19.431 6.623   -10.467 1.00 91.33 136 B 1 
ATOM 1877 O O   . ILE B 2 136 ? -20.600 6.930   -10.693 1.00 89.41 136 B 1 
ATOM 1878 C CB  . ILE B 2 136 ? -17.694 8.376   -9.816  1.00 92.68 136 B 1 
ATOM 1879 C CG1 . ILE B 2 136 ? -17.121 9.178   -8.626  1.00 90.94 136 B 1 
ATOM 1880 C CG2 . ILE B 2 136 ? -18.381 9.330   -10.813 1.00 90.86 136 B 1 
ATOM 1881 C CD1 . ILE B 2 136 ? -15.946 10.097  -9.000  1.00 86.98 136 B 1 
ATOM 1882 N N   . ASP B 2 137 ? -18.827 5.659   -11.172 1.00 91.64 137 B 1 
ATOM 1883 C CA  . ASP B 2 137 ? -19.473 4.910   -12.253 1.00 90.12 137 B 1 
ATOM 1884 C C   . ASP B 2 137 ? -20.733 4.173   -11.766 1.00 89.62 137 B 1 
ATOM 1885 O O   . ASP B 2 137 ? -21.766 4.176   -12.440 1.00 87.76 137 B 1 
ATOM 1886 C CB  . ASP B 2 137 ? -18.485 3.916   -12.875 1.00 88.59 137 B 1 
ATOM 1887 C CG  . ASP B 2 137 ? -19.162 3.055   -13.946 1.00 86.11 137 B 1 
ATOM 1888 O OD1 . ASP B 2 137 ? -19.623 3.608   -14.963 1.00 82.37 137 B 1 
ATOM 1889 O OD2 . ASP B 2 137 ? -19.339 1.828   -13.763 1.00 81.45 137 B 1 
ATOM 1890 N N   . ARG B 2 138 ? -20.682 3.568   -10.581 1.00 89.47 138 B 1 
ATOM 1891 C CA  . ARG B 2 138 ? -21.860 2.926   -9.975  1.00 88.65 138 B 1 
ATOM 1892 C C   . ARG B 2 138 ? -22.922 3.940   -9.571  1.00 89.13 138 B 1 
ATOM 1893 O O   . ARG B 2 138 ? -24.103 3.687   -9.823  1.00 87.04 138 B 1 
ATOM 1894 C CB  . ARG B 2 138 ? -21.458 2.096   -8.753  1.00 86.63 138 B 1 
ATOM 1895 C CG  . ARG B 2 138 ? -20.654 0.830   -9.061  1.00 79.83 138 B 1 
ATOM 1896 C CD  . ARG B 2 138 ? -21.388 -0.143  -9.980  1.00 76.28 138 B 1 
ATOM 1897 N NE  . ARG B 2 138 ? -20.901 -0.039  -11.353 1.00 73.10 138 B 1 
ATOM 1898 C CZ  . ARG B 2 138 ? -21.391 -0.695  -12.404 1.00 69.10 138 B 1 
ATOM 1899 N NH1 . ARG B 2 138 ? -22.432 -1.460  -12.299 1.00 61.44 138 B 1 
ATOM 1900 N NH2 . ARG B 2 138 ? -20.822 -0.600  -13.554 1.00 62.93 138 B 1 
ATOM 1901 N N   . TYR B 2 139 ? -22.516 5.060   -8.996  1.00 89.14 139 B 1 
ATOM 1902 C CA  . TYR B 2 139 ? -23.424 6.143   -8.636  1.00 89.68 139 B 1 
ATOM 1903 C C   . TYR B 2 139 ? -24.172 6.669   -9.870  1.00 89.21 139 B 1 
ATOM 1904 O O   . TYR B 2 139 ? -25.400 6.647   -9.893  1.00 88.20 139 B 1 
ATOM 1905 C CB  . TYR B 2 139 ? -22.639 7.252   -7.927  1.00 90.35 139 B 1 
ATOM 1906 C CG  . TYR B 2 139 ? -23.460 8.486   -7.658  1.00 91.10 139 B 1 
ATOM 1907 C CD1 . TYR B 2 139 ? -23.376 9.600   -8.519  1.00 89.51 139 B 1 
ATOM 1908 C CD2 . TYR B 2 139 ? -24.339 8.528   -6.559  1.00 90.08 139 B 1 
ATOM 1909 C CE1 . TYR B 2 139 ? -24.169 10.740  -8.287  1.00 89.63 139 B 1 
ATOM 1910 C CE2 . TYR B 2 139 ? -25.128 9.660   -6.317  1.00 89.77 139 B 1 
ATOM 1911 C CZ  . TYR B 2 139 ? -25.042 10.768  -7.181  1.00 90.28 139 B 1 
ATOM 1912 O OH  . TYR B 2 139 ? -25.820 11.872  -6.957  1.00 89.20 139 B 1 
ATOM 1913 N N   . LEU B 2 140 ? -23.459 7.012   -10.939 1.00 88.61 140 B 1 
ATOM 1914 C CA  . LEU B 2 140 ? -24.062 7.501   -12.180 1.00 87.96 140 B 1 
ATOM 1915 C C   . LEU B 2 140 ? -24.986 6.446   -12.816 1.00 87.35 140 B 1 
ATOM 1916 O O   . LEU B 2 140 ? -26.093 6.771   -13.238 1.00 85.35 140 B 1 
ATOM 1917 C CB  . LEU B 2 140 ? -22.958 7.915   -13.163 1.00 87.42 140 B 1 
ATOM 1918 C CG  . LEU B 2 140 ? -22.144 9.157   -12.745 1.00 84.01 140 B 1 
ATOM 1919 C CD1 . LEU B 2 140 ? -21.033 9.397   -13.780 1.00 80.27 140 B 1 
ATOM 1920 C CD2 . LEU B 2 140 ? -23.004 10.418  -12.672 1.00 79.60 140 B 1 
ATOM 1921 N N   . ALA B 2 141 ? -24.578 5.181   -12.830 1.00 87.13 141 B 1 
ATOM 1922 C CA  . ALA B 2 141 ? -25.372 4.106   -13.421 1.00 85.98 141 B 1 
ATOM 1923 C C   . ALA B 2 141 ? -26.700 3.832   -12.703 1.00 85.65 141 B 1 
ATOM 1924 O O   . ALA B 2 141 ? -27.615 3.273   -13.311 1.00 83.05 141 B 1 
ATOM 1925 C CB  . ALA B 2 141 ? -24.529 2.828   -13.430 1.00 84.17 141 B 1 
ATOM 1926 N N   . ILE B 2 142 ? -26.793 4.152   -11.422 1.00 85.94 142 B 1 
ATOM 1927 C CA  . ILE B 2 142 ? -27.962 3.837   -10.591 1.00 85.88 142 B 1 
ATOM 1928 C C   . ILE B 2 142 ? -28.823 5.074   -10.361 1.00 85.86 142 B 1 
ATOM 1929 O O   . ILE B 2 142 ? -30.035 4.997   -10.539 1.00 83.59 142 B 1 
ATOM 1930 C CB  . ILE B 2 142 ? -27.511 3.178   -9.274  1.00 84.66 142 B 1 
ATOM 1931 C CG1 . ILE B 2 142 ? -26.924 1.789   -9.604  1.00 82.09 142 B 1 
ATOM 1932 C CG2 . ILE B 2 142 ? -28.669 3.049   -8.266  1.00 80.52 142 B 1 
ATOM 1933 C CD1 . ILE B 2 142 ? -26.255 1.115   -8.412  1.00 74.76 142 B 1 
ATOM 1934 N N   . VAL B 2 143 ? -28.208 6.190   -9.990  1.00 85.99 143 B 1 
ATOM 1935 C CA  . VAL B 2 143 ? -28.916 7.418   -9.623  1.00 86.18 143 B 1 
ATOM 1936 C C   . VAL B 2 143 ? -29.266 8.242   -10.862 1.00 85.28 143 B 1 
ATOM 1937 O O   . VAL B 2 143 ? -30.388 8.725   -10.984 1.00 80.84 143 B 1 
ATOM 1938 C CB  . VAL B 2 143 ? -28.105 8.247   -8.609  1.00 85.64 143 B 1 
ATOM 1939 C CG1 . VAL B 2 143 ? -28.865 9.495   -8.166  1.00 80.07 143 B 1 
ATOM 1940 C CG2 . VAL B 2 143 ? -27.788 7.414   -7.355  1.00 81.23 143 B 1 
ATOM 1941 N N   . HIS B 2 144 ? -28.329 8.336   -11.821 1.00 83.92 144 B 1 
ATOM 1942 C CA  . HIS B 2 144 ? -28.483 9.134   -13.043 1.00 82.49 144 B 1 
ATOM 1943 C C   . HIS B 2 144 ? -28.467 8.246   -14.298 1.00 81.22 144 B 1 
ATOM 1944 O O   . HIS B 2 144 ? -27.679 8.457   -15.217 1.00 75.54 144 B 1 
ATOM 1945 C CB  . HIS B 2 144 ? -27.431 10.247  -13.077 1.00 80.84 144 B 1 
ATOM 1946 C CG  . HIS B 2 144 ? -27.571 11.221  -11.944 1.00 79.08 144 B 1 
ATOM 1947 N ND1 . HIS B 2 144 ? -28.565 12.174  -11.807 1.00 69.41 144 B 1 
ATOM 1948 C CD2 . HIS B 2 144 ? -26.760 11.322  -10.837 1.00 68.80 144 B 1 
ATOM 1949 C CE1 . HIS B 2 144 ? -28.345 12.829  -10.664 1.00 70.78 144 B 1 
ATOM 1950 N NE2 . HIS B 2 144 ? -27.268 12.343  -10.045 1.00 70.76 144 B 1 
ATOM 1951 N N   . ALA B 2 145 ? -29.365 7.248   -14.365 1.00 77.92 145 B 1 
ATOM 1952 C CA  . ALA B 2 145 ? -29.361 6.232   -15.412 1.00 74.97 145 B 1 
ATOM 1953 C C   . ALA B 2 145 ? -29.374 6.792   -16.855 1.00 75.46 145 B 1 
ATOM 1954 O O   . ALA B 2 145 ? -28.643 6.303   -17.716 1.00 70.02 145 B 1 
ATOM 1955 C CB  . ALA B 2 145 ? -30.556 5.304   -15.177 1.00 69.16 145 B 1 
ATOM 1956 N N   . VAL B 2 146 ? -30.156 7.854   -17.121 1.00 72.02 146 B 1 
ATOM 1957 C CA  . VAL B 2 146 ? -30.247 8.493   -18.449 1.00 72.20 146 B 1 
ATOM 1958 C C   . VAL B 2 146 ? -28.933 9.183   -18.820 1.00 72.36 146 B 1 
ATOM 1959 O O   . VAL B 2 146 ? -28.429 9.019   -19.937 1.00 68.31 146 B 1 
ATOM 1960 C CB  . VAL B 2 146 ? -31.406 9.498   -18.505 1.00 68.31 146 B 1 
ATOM 1961 C CG1 . VAL B 2 146 ? -31.538 10.138  -19.890 1.00 60.36 146 B 1 
ATOM 1962 C CG2 . VAL B 2 146 ? -32.747 8.815   -18.175 1.00 62.24 146 B 1 
ATOM 1963 N N   . PHE B 2 147 ? -28.335 9.924   -17.897 1.00 73.74 147 B 1 
ATOM 1964 C CA  . PHE B 2 147 ? -27.037 10.551  -18.105 1.00 74.55 147 B 1 
ATOM 1965 C C   . PHE B 2 147 ? -25.935 9.494   -18.270 1.00 75.06 147 B 1 
ATOM 1966 O O   . PHE B 2 147 ? -25.085 9.602   -19.159 1.00 71.41 147 B 1 
ATOM 1967 C CB  . PHE B 2 147 ? -26.731 11.485  -16.928 1.00 71.16 147 B 1 
ATOM 1968 C CG  . PHE B 2 147 ? -25.396 12.186  -17.062 1.00 67.69 147 B 1 
ATOM 1969 C CD1 . PHE B 2 147 ? -24.266 11.715  -16.374 1.00 60.96 147 B 1 
ATOM 1970 C CD2 . PHE B 2 147 ? -25.281 13.306  -17.908 1.00 59.87 147 B 1 
ATOM 1971 C CE1 . PHE B 2 147 ? -23.037 12.359  -16.518 1.00 56.87 147 B 1 
ATOM 1972 C CE2 . PHE B 2 147 ? -24.046 13.954  -18.053 1.00 56.23 147 B 1 
ATOM 1973 C CZ  . PHE B 2 147 ? -22.925 13.480  -17.357 1.00 58.74 147 B 1 
ATOM 1974 N N   . ALA B 2 148 ? -26.010 8.425   -17.504 1.00 70.06 148 B 1 
ATOM 1975 C CA  . ALA B 2 148 ? -25.067 7.324   -17.562 1.00 67.17 148 B 1 
ATOM 1976 C C   . ALA B 2 148 ? -25.054 6.624   -18.928 1.00 69.57 148 B 1 
ATOM 1977 O O   . ALA B 2 148 ? -23.982 6.260   -19.403 1.00 67.25 148 B 1 
ATOM 1978 C CB  . ALA B 2 148 ? -25.399 6.335   -16.446 1.00 62.27 148 B 1 
ATOM 1979 N N   . LEU B 2 149 ? -26.195 6.483   -19.608 1.00 70.82 149 B 1 
ATOM 1980 C CA  . LEU B 2 149 ? -26.260 5.920   -20.968 1.00 70.79 149 B 1 
ATOM 1981 C C   . LEU B 2 149 ? -25.437 6.728   -21.977 1.00 73.15 149 B 1 
ATOM 1982 O O   . LEU B 2 149 ? -24.793 6.138   -22.838 1.00 69.83 149 B 1 
ATOM 1983 C CB  . LEU B 2 149 ? -27.738 5.845   -21.405 1.00 65.86 149 B 1 
ATOM 1984 C CG  . LEU B 2 149 ? -28.400 4.520   -21.002 1.00 58.79 149 B 1 
ATOM 1985 C CD1 . LEU B 2 149 ? -29.911 4.684   -20.883 1.00 54.66 149 B 1 
ATOM 1986 C CD2 . LEU B 2 149 ? -28.113 3.436   -22.037 1.00 54.62 149 B 1 
ATOM 1987 N N   . LYS B 2 150 ? -25.417 8.060   -21.856 1.00 70.04 150 B 1 
ATOM 1988 C CA  . LYS B 2 150 ? -24.632 8.940   -22.738 1.00 71.06 150 B 1 
ATOM 1989 C C   . LYS B 2 150 ? -23.156 9.021   -22.314 1.00 71.70 150 B 1 
ATOM 1990 O O   . LYS B 2 150 ? -22.278 8.990   -23.169 1.00 69.48 150 B 1 
ATOM 1991 C CB  . LYS B 2 150 ? -25.269 10.340  -22.796 1.00 69.08 150 B 1 
ATOM 1992 C CG  . LYS B 2 150 ? -26.642 10.331  -23.485 1.00 62.45 150 B 1 
ATOM 1993 C CD  . LYS B 2 150 ? -27.194 11.770  -23.632 1.00 58.67 150 B 1 
ATOM 1994 C CE  . LYS B 2 150 ? -28.539 11.771  -24.363 1.00 51.25 150 B 1 
ATOM 1995 N NZ  . LYS B 2 150 ? -29.054 13.146  -24.590 1.00 45.05 150 B 1 
ATOM 1996 N N   . ALA B 2 151 ? -22.888 9.104   -21.027 1.00 71.92 151 B 1 
ATOM 1997 C CA  . ALA B 2 151 ? -21.544 9.324   -20.501 1.00 71.33 151 B 1 
ATOM 1998 C C   . ALA B 2 151 ? -20.694 8.045   -20.393 1.00 73.73 151 B 1 
ATOM 1999 O O   . ALA B 2 151 ? -19.478 8.089   -20.549 1.00 69.43 151 B 1 
ATOM 2000 C CB  . ALA B 2 151 ? -21.675 10.017  -19.137 1.00 66.13 151 B 1 
ATOM 2001 N N   . ARG B 2 152 ? -21.315 6.890   -20.144 1.00 74.23 152 B 1 
ATOM 2002 C CA  . ARG B 2 152 ? -20.594 5.636   -19.856 1.00 73.71 152 B 1 
ATOM 2003 C C   . ARG B 2 152 ? -20.149 4.894   -21.118 1.00 74.39 152 B 1 
ATOM 2004 O O   . ARG B 2 152 ? -20.405 3.696   -21.285 1.00 72.87 152 B 1 
ATOM 2005 C CB  . ARG B 2 152 ? -21.383 4.749   -18.890 1.00 71.11 152 B 1 
ATOM 2006 C CG  . ARG B 2 152 ? -21.574 5.420   -17.517 1.00 66.29 152 B 1 
ATOM 2007 C CD  . ARG B 2 152 ? -22.437 4.560   -16.603 1.00 64.83 152 B 1 
ATOM 2008 N NE  . ARG B 2 152 ? -21.744 3.321   -16.221 1.00 63.15 152 B 1 
ATOM 2009 C CZ  . ARG B 2 152 ? -22.220 2.097   -16.217 1.00 60.80 152 B 1 
ATOM 2010 N NH1 . ARG B 2 152 ? -23.459 1.832   -16.517 1.00 57.69 152 B 1 
ATOM 2011 N NH2 . ARG B 2 152 ? -21.432 1.123   -15.902 1.00 57.25 152 B 1 
ATOM 2012 N N   . THR B 2 153 ? -19.469 5.601   -22.012 1.00 80.63 153 B 1 
ATOM 2013 C CA  . THR B 2 153 ? -18.889 5.043   -23.233 1.00 81.14 153 B 1 
ATOM 2014 C C   . THR B 2 153 ? -17.474 4.531   -22.989 1.00 83.40 153 B 1 
ATOM 2015 O O   . THR B 2 153 ? -16.786 4.946   -22.052 1.00 82.36 153 B 1 
ATOM 2016 C CB  . THR B 2 153 ? -18.912 6.060   -24.383 1.00 76.97 153 B 1 
ATOM 2017 O OG1 . THR B 2 153 ? -18.071 7.143   -24.090 1.00 68.56 153 B 1 
ATOM 2018 C CG2 . THR B 2 153 ? -20.311 6.597   -24.663 1.00 67.18 153 B 1 
ATOM 2019 N N   . VAL B 2 154 ? -17.004 3.632   -23.854 1.00 85.50 154 B 1 
ATOM 2020 C CA  . VAL B 2 154 ? -15.620 3.132   -23.827 1.00 86.23 154 B 1 
ATOM 2021 C C   . VAL B 2 154 ? -14.627 4.280   -24.018 1.00 88.30 154 B 1 
ATOM 2022 O O   . VAL B 2 154 ? -13.645 4.369   -23.284 1.00 88.11 154 B 1 
ATOM 2023 C CB  . VAL B 2 154 ? -15.415 2.048   -24.897 1.00 83.71 154 B 1 
ATOM 2024 C CG1 . VAL B 2 154 ? -13.963 1.585   -25.005 1.00 76.09 154 B 1 
ATOM 2025 C CG2 . VAL B 2 154 ? -16.278 0.817   -24.577 1.00 75.79 154 B 1 
ATOM 2026 N N   . THR B 2 155 ? -14.922 5.205   -24.939 1.00 87.83 155 B 1 
ATOM 2027 C CA  . THR B 2 155 ? -14.090 6.395   -25.193 1.00 88.74 155 B 1 
ATOM 2028 C C   . THR B 2 155 ? -13.953 7.264   -23.945 1.00 89.45 155 B 1 
ATOM 2029 O O   . THR B 2 155 ? -12.843 7.627   -23.579 1.00 88.83 155 B 1 
ATOM 2030 C CB  . THR B 2 155 ? -14.674 7.237   -26.333 1.00 87.86 155 B 1 
ATOM 2031 O OG1 . THR B 2 155 ? -15.007 6.392   -27.414 1.00 77.41 155 B 1 
ATOM 2032 C CG2 . THR B 2 155 ? -13.694 8.285   -26.841 1.00 74.74 155 B 1 
ATOM 2033 N N   . PHE B 2 156 ? -15.068 7.528   -23.257 1.00 89.33 156 B 1 
ATOM 2034 C CA  . PHE B 2 156 ? -15.037 8.259   -21.998 1.00 89.78 156 B 1 
ATOM 2035 C C   . PHE B 2 156 ? -14.195 7.532   -20.937 1.00 90.80 156 B 1 
ATOM 2036 O O   . PHE B 2 156 ? -13.410 8.159   -20.235 1.00 90.59 156 B 1 
ATOM 2037 C CB  . PHE B 2 156 ? -16.470 8.472   -21.505 1.00 88.39 156 B 1 
ATOM 2038 C CG  . PHE B 2 156 ? -16.540 9.297   -20.241 1.00 86.51 156 B 1 
ATOM 2039 C CD1 . PHE B 2 156 ? -16.674 8.682   -18.990 1.00 82.14 156 B 1 
ATOM 2040 C CD2 . PHE B 2 156 ? -16.443 10.701  -20.311 1.00 81.11 156 B 1 
ATOM 2041 C CE1 . PHE B 2 156 ? -16.724 9.456   -17.816 1.00 79.67 156 B 1 
ATOM 2042 C CE2 . PHE B 2 156 ? -16.490 11.477  -19.145 1.00 78.21 156 B 1 
ATOM 2043 C CZ  . PHE B 2 156 ? -16.629 10.855  -17.899 1.00 79.11 156 B 1 
ATOM 2044 N N   . GLY B 2 157 ? -14.300 6.204   -20.872 1.00 90.38 157 B 1 
ATOM 2045 C CA  . GLY B 2 157 ? -13.490 5.385   -19.980 1.00 90.91 157 B 1 
ATOM 2046 C C   . GLY B 2 157 ? -11.998 5.451   -20.271 1.00 92.69 157 B 1 
ATOM 2047 O O   . GLY B 2 157 ? -11.204 5.561   -19.340 1.00 92.11 157 B 1 
ATOM 2048 N N   . VAL B 2 158 ? -11.604 5.444   -21.549 1.00 92.43 158 B 1 
ATOM 2049 C CA  . VAL B 2 158 ? -10.192 5.587   -21.944 1.00 93.01 158 B 1 
ATOM 2050 C C   . VAL B 2 158 ? -9.669  6.977   -21.588 1.00 94.35 158 B 1 
ATOM 2051 O O   . VAL B 2 158 ? -8.634  7.077   -20.934 1.00 94.32 158 B 1 
ATOM 2052 C CB  . VAL B 2 158 ? -9.999  5.271   -23.435 1.00 92.20 158 B 1 
ATOM 2053 C CG1 . VAL B 2 158 ? -8.572  5.543   -23.903 1.00 87.82 158 B 1 
ATOM 2054 C CG2 . VAL B 2 158 ? -10.290 3.787   -23.715 1.00 87.58 158 B 1 
ATOM 2055 N N   . VAL B 2 159 ? -10.399 8.035   -21.945 1.00 94.09 159 B 1 
ATOM 2056 C CA  . VAL B 2 159 ? -9.988  9.422   -21.660 1.00 94.75 159 B 1 
ATOM 2057 C C   . VAL B 2 159 ? -9.845  9.657   -20.152 1.00 95.41 159 B 1 
ATOM 2058 O O   . VAL B 2 159 ? -8.814  10.145  -19.701 1.00 95.31 159 B 1 
ATOM 2059 C CB  . VAL B 2 159 ? -10.964 10.425  -22.300 1.00 94.15 159 B 1 
ATOM 2060 C CG1 . VAL B 2 159 ? -10.672 11.872  -21.881 1.00 89.69 159 B 1 
ATOM 2061 C CG2 . VAL B 2 159 ? -10.873 10.371  -23.824 1.00 89.35 159 B 1 
ATOM 2062 N N   . THR B 2 160 ? -10.850 9.267   -19.370 1.00 95.03 160 B 1 
ATOM 2063 C CA  . THR B 2 160 ? -10.793 9.420   -17.910 1.00 95.08 160 B 1 
ATOM 2064 C C   . THR B 2 160 ? -9.689  8.573   -17.281 1.00 95.96 160 B 1 
ATOM 2065 O O   . THR B 2 160 ? -9.043  9.032   -16.345 1.00 95.57 160 B 1 
ATOM 2066 C CB  . THR B 2 160 ? -12.127 9.073   -17.237 1.00 93.39 160 B 1 
ATOM 2067 O OG1 . THR B 2 160 ? -12.622 7.829   -17.674 1.00 82.19 160 B 1 
ATOM 2068 C CG2 . THR B 2 160 ? -13.192 10.119  -17.532 1.00 82.36 160 B 1 
ATOM 2069 N N   . SER B 2 161 ? -9.391  7.397   -17.820 1.00 95.63 161 B 1 
ATOM 2070 C CA  . SER B 2 161 ? -8.276  6.571   -17.351 1.00 96.10 161 B 1 
ATOM 2071 C C   . SER B 2 161 ? -6.926  7.235   -17.617 1.00 97.08 161 B 1 
ATOM 2072 O O   . SER B 2 161 ? -6.092  7.276   -16.724 1.00 96.55 161 B 1 
ATOM 2073 C CB  . SER B 2 161 ? -8.293  5.184   -17.996 1.00 95.06 161 B 1 
ATOM 2074 O OG  . SER B 2 161 ? -9.496  4.506   -17.683 1.00 85.96 161 B 1 
ATOM 2075 N N   . VAL B 2 162 ? -6.722  7.819   -18.823 1.00 97.49 162 B 1 
ATOM 2076 C CA  . VAL B 2 162 ? -5.494  8.553   -19.147 1.00 97.66 162 B 1 
ATOM 2077 C C   . VAL B 2 162 ? -5.311  9.751   -18.216 1.00 97.94 162 B 1 
ATOM 2078 O O   . VAL B 2 162 ? -4.233  9.917   -17.641 1.00 97.58 162 B 1 
ATOM 2079 C CB  . VAL B 2 162 ? -5.482  8.992   -20.627 1.00 97.21 162 B 1 
ATOM 2080 C CG1 . VAL B 2 162 ? -4.308  9.927   -20.951 1.00 93.75 162 B 1 
ATOM 2081 C CG2 . VAL B 2 162 ? -5.358  7.774   -21.543 1.00 93.84 162 B 1 
ATOM 2082 N N   . ILE B 2 163 ? -6.361  10.551  -18.003 1.00 97.73 163 B 1 
ATOM 2083 C CA  . ILE B 2 163 ? -6.315  11.685  -17.068 1.00 97.67 163 B 1 
ATOM 2084 C C   . ILE B 2 163 ? -5.974  11.198  -15.651 1.00 97.88 163 B 1 
ATOM 2085 O O   . ILE B 2 163 ? -5.129  11.787  -14.988 1.00 97.32 163 B 1 
ATOM 2086 C CB  . ILE B 2 163 ? -7.645  12.473  -17.102 1.00 97.03 163 B 1 
ATOM 2087 C CG1 . ILE B 2 163 ? -7.824  13.148  -18.483 1.00 94.11 163 B 1 
ATOM 2088 C CG2 . ILE B 2 163 ? -7.688  13.535  -15.990 1.00 93.75 163 B 1 
ATOM 2089 C CD1 . ILE B 2 163 ? -9.238  13.690  -18.728 1.00 85.66 163 B 1 
ATOM 2090 N N   . THR B 2 164 ? -6.573  10.107  -15.215 1.00 97.89 164 B 1 
ATOM 2091 C CA  . THR B 2 164 ? -6.324  9.538   -13.884 1.00 97.88 164 B 1 
ATOM 2092 C C   . THR B 2 164 ? -4.871  9.093   -13.716 1.00 98.02 164 B 1 
ATOM 2093 O O   . THR B 2 164 ? -4.275  9.375   -12.681 1.00 97.25 164 B 1 
ATOM 2094 C CB  . THR B 2 164 ? -7.263  8.365   -13.609 1.00 97.02 164 B 1 
ATOM 2095 O OG1 . THR B 2 164 ? -8.595  8.824   -13.715 1.00 91.03 164 B 1 
ATOM 2096 C CG2 . THR B 2 164 ? -7.105  7.790   -12.210 1.00 91.53 164 B 1 
ATOM 2097 N N   . TRP B 2 165 ? -4.292  8.460   -14.735 1.00 97.65 165 B 1 
ATOM 2098 C CA  . TRP B 2 165 ? -2.876  8.101   -14.717 1.00 97.87 165 B 1 
ATOM 2099 C C   . TRP B 2 165 ? -1.964  9.330   -14.663 1.00 97.94 165 B 1 
ATOM 2100 O O   . TRP B 2 165 ? -1.012  9.335   -13.888 1.00 97.08 165 B 1 
ATOM 2101 C CB  . TRP B 2 165 ? -2.534  7.238   -15.934 1.00 97.52 165 B 1 
ATOM 2102 C CG  . TRP B 2 165 ? -2.942  5.800   -15.796 1.00 97.21 165 B 1 
ATOM 2103 C CD1 . TRP B 2 165 ? -3.813  5.136   -16.588 1.00 95.52 165 B 1 
ATOM 2104 C CD2 . TRP B 2 165 ? -2.484  4.830   -14.798 1.00 96.62 165 B 1 
ATOM 2105 N NE1 . TRP B 2 165 ? -3.926  3.822   -16.162 1.00 94.68 165 B 1 
ATOM 2106 C CE2 . TRP B 2 165 ? -3.126  3.595   -15.063 1.00 95.94 165 B 1 
ATOM 2107 C CE3 . TRP B 2 165 ? -1.581  4.898   -13.713 1.00 95.37 165 B 1 
ATOM 2108 C CZ2 . TRP B 2 165 ? -2.886  2.448   -14.272 1.00 94.65 165 B 1 
ATOM 2109 C CZ3 . TRP B 2 165 ? -1.347  3.751   -12.923 1.00 94.12 165 B 1 
ATOM 2110 C CH2 . TRP B 2 165 ? -1.991  2.553   -13.197 1.00 93.75 165 B 1 
ATOM 2111 N N   . LEU B 2 166 ? -2.276  10.397  -15.409 1.00 98.22 166 B 1 
ATOM 2112 C CA  . LEU B 2 166 ? -1.524  11.648  -15.337 1.00 98.12 166 B 1 
ATOM 2113 C C   . LEU B 2 166 ? -1.575  12.242  -13.925 1.00 98.04 166 B 1 
ATOM 2114 O O   . LEU B 2 166 ? -0.531  12.579  -13.369 1.00 97.36 166 B 1 
ATOM 2115 C CB  . LEU B 2 166 ? -2.056  12.642  -16.380 1.00 97.92 166 B 1 
ATOM 2116 C CG  . LEU B 2 166 ? -1.753  12.263  -17.843 1.00 93.66 166 B 1 
ATOM 2117 C CD1 . LEU B 2 166 ? -2.490  13.214  -18.785 1.00 87.67 166 B 1 
ATOM 2118 C CD2 . LEU B 2 166 ? -0.268  12.327  -18.163 1.00 88.31 166 B 1 
ATOM 2119 N N   . VAL B 2 167 ? -2.760  12.299  -13.311 1.00 98.14 167 B 1 
ATOM 2120 C CA  . VAL B 2 167 ? -2.916  12.799  -11.939 1.00 97.99 167 B 1 
ATOM 2121 C C   . VAL B 2 167 ? -2.146  11.925  -10.941 1.00 97.74 167 B 1 
ATOM 2122 O O   . VAL B 2 167 ? -1.478  12.461  -10.058 1.00 96.83 167 B 1 
ATOM 2123 C CB  . VAL B 2 167 ? -4.401  12.911  -11.555 1.00 97.31 167 B 1 
ATOM 2124 C CG1 . VAL B 2 167 ? -4.590  13.378  -10.109 1.00 94.31 167 B 1 
ATOM 2125 C CG2 . VAL B 2 167 ? -5.119  13.943  -12.432 1.00 94.43 167 B 1 
ATOM 2126 N N   . ALA B 2 168 ? -2.168  10.606  -11.102 1.00 97.85 168 B 1 
ATOM 2127 C CA  . ALA B 2 168 ? -1.405  9.694   -10.251 1.00 97.50 168 B 1 
ATOM 2128 C C   . ALA B 2 168 ? 0.115   9.898   -10.395 1.00 97.37 168 B 1 
ATOM 2129 O O   . ALA B 2 168 ? 0.834   9.886   -9.399  1.00 96.11 168 B 1 
ATOM 2130 C CB  . ALA B 2 168 ? -1.807  8.255   -10.584 1.00 97.17 168 B 1 
ATOM 2131 N N   . VAL B 2 169 ? 0.606   10.139  -11.618 1.00 98.02 169 B 1 
ATOM 2132 C CA  . VAL B 2 169 ? 2.016   10.476  -11.867 1.00 97.84 169 B 1 
ATOM 2133 C C   . VAL B 2 169 ? 2.372   11.802  -11.200 1.00 97.69 169 B 1 
ATOM 2134 O O   . VAL B 2 169 ? 3.351   11.850  -10.462 1.00 96.77 169 B 1 
ATOM 2135 C CB  . VAL B 2 169 ? 2.335   10.494  -13.377 1.00 97.47 169 B 1 
ATOM 2136 C CG1 . VAL B 2 169 ? 3.734   11.057  -13.671 1.00 94.46 169 B 1 
ATOM 2137 C CG2 . VAL B 2 169 ? 2.296   9.070   -13.951 1.00 94.70 169 B 1 
ATOM 2138 N N   . PHE B 2 170 ? 1.564   12.863  -11.382 1.00 97.64 170 B 1 
ATOM 2139 C CA  . PHE B 2 170 ? 1.808   14.155  -10.739 1.00 97.48 170 B 1 
ATOM 2140 C C   . PHE B 2 170 ? 1.806   14.059  -9.209  1.00 97.05 170 B 1 
ATOM 2141 O O   . PHE B 2 170 ? 2.698   14.615  -8.569  1.00 95.55 170 B 1 
ATOM 2142 C CB  . PHE B 2 170 ? 0.780   15.190  -11.213 1.00 96.88 170 B 1 
ATOM 2143 C CG  . PHE B 2 170 ? 1.103   15.790  -12.569 1.00 92.53 170 B 1 
ATOM 2144 C CD1 . PHE B 2 170 ? 2.254   16.569  -12.726 1.00 84.89 170 B 1 
ATOM 2145 C CD2 . PHE B 2 170 ? 0.254   15.586  -13.667 1.00 83.68 170 B 1 
ATOM 2146 C CE1 . PHE B 2 170 ? 2.572   17.130  -13.970 1.00 81.74 170 B 1 
ATOM 2147 C CE2 . PHE B 2 170 ? 0.562   16.139  -14.916 1.00 81.68 170 B 1 
ATOM 2148 C CZ  . PHE B 2 170 ? 1.727   16.908  -15.077 1.00 82.50 170 B 1 
ATOM 2149 N N   . ALA B 2 171 ? 0.885   13.306  -8.626  1.00 97.19 171 B 1 
ATOM 2150 C CA  . ALA B 2 171 ? 0.863   13.055  -7.185  1.00 96.54 171 B 1 
ATOM 2151 C C   . ALA B 2 171 ? 2.099   12.285  -6.688  1.00 95.88 171 B 1 
ATOM 2152 O O   . ALA B 2 171 ? 2.498   12.414  -5.524  1.00 93.89 171 B 1 
ATOM 2153 C CB  . ALA B 2 171 ? -0.428  12.301  -6.849  1.00 96.06 171 B 1 
ATOM 2154 N N   . SER B 2 172 ? 2.747   11.522  -7.573  1.00 95.92 172 B 1 
ATOM 2155 C CA  . SER B 2 172 ? 3.945   10.735  -7.248  1.00 95.30 172 B 1 
ATOM 2156 C C   . SER B 2 172 ? 5.254   11.523  -7.390  1.00 94.72 172 B 1 
ATOM 2157 O O   . SER B 2 172 ? 6.269   11.109  -6.840  1.00 93.12 172 B 1 
ATOM 2158 C CB  . SER B 2 172 ? 4.001   9.484   -8.125  1.00 94.94 172 B 1 
ATOM 2159 O OG  . SER B 2 172 ? 2.789   8.768   -8.028  1.00 84.53 172 B 1 
ATOM 2160 N N   . VAL B 2 173 ? 5.249   12.648  -8.116  1.00 96.66 173 B 1 
ATOM 2161 C CA  . VAL B 2 173 ? 6.456   13.446  -8.403  1.00 96.37 173 B 1 
ATOM 2162 C C   . VAL B 2 173 ? 7.228   13.843  -7.134  1.00 95.85 173 B 1 
ATOM 2163 O O   . VAL B 2 173 ? 8.442   13.613  -7.117  1.00 94.67 173 B 1 
ATOM 2164 C CB  . VAL B 2 173 ? 6.125   14.667  -9.284  1.00 95.84 173 B 1 
ATOM 2165 C CG1 . VAL B 2 173 ? 7.272   15.683  -9.368  1.00 90.64 173 B 1 
ATOM 2166 C CG2 . VAL B 2 173 ? 5.823   14.230  -10.718 1.00 90.64 173 B 1 
ATOM 2167 N N   . PRO B 2 174 ? 6.605   14.356  -6.058  1.00 94.35 174 B 1 
ATOM 2168 C CA  . PRO B 2 174 ? 7.335   14.679  -4.832  1.00 93.54 174 B 1 
ATOM 2169 C C   . PRO B 2 174 ? 8.064   13.464  -4.252  1.00 92.72 174 B 1 
ATOM 2170 O O   . PRO B 2 174 ? 9.249   13.550  -3.918  1.00 90.70 174 B 1 
ATOM 2171 C CB  . PRO B 2 174 ? 6.287   15.233  -3.859  1.00 92.60 174 B 1 
ATOM 2172 C CG  . PRO B 2 174 ? 5.191   15.765  -4.773  1.00 90.96 174 B 1 
ATOM 2173 C CD  . PRO B 2 174 ? 5.219   14.776  -5.938  1.00 93.90 174 B 1 
ATOM 2174 N N   . GLY B 2 175 ? 7.403   12.313  -4.203  1.00 92.56 175 B 1 
ATOM 2175 C CA  . GLY B 2 175 ? 7.997   11.058  -3.743  1.00 91.65 175 B 1 
ATOM 2176 C C   . GLY B 2 175 ? 9.215   10.638  -4.576  1.00 91.80 175 B 1 
ATOM 2177 O O   . GLY B 2 175 ? 10.238  10.252  -4.022  1.00 90.46 175 B 1 
ATOM 2178 N N   . ILE B 2 176 ? 9.149   10.796  -5.906  1.00 93.84 176 B 1 
ATOM 2179 C CA  . ILE B 2 176 ? 10.261  10.455  -6.812  1.00 93.92 176 B 1 
ATOM 2180 C C   . ILE B 2 176 ? 11.449  11.415  -6.632  1.00 93.37 176 B 1 
ATOM 2181 O O   . ILE B 2 176 ? 12.610  10.984  -6.614  1.00 91.89 176 B 1 
ATOM 2182 C CB  . ILE B 2 176 ? 9.773   10.450  -8.280  1.00 94.06 176 B 1 
ATOM 2183 C CG1 . ILE B 2 176 ? 8.684   9.371   -8.497  1.00 91.63 176 B 1 
ATOM 2184 C CG2 . ILE B 2 176 ? 10.941  10.202  -9.253  1.00 91.32 176 B 1 
ATOM 2185 C CD1 . ILE B 2 176 ? 7.902   9.534   -9.811  1.00 87.24 176 B 1 
ATOM 2186 N N   . ILE B 2 177 ? 11.183  12.723  -6.513  1.00 94.09 177 B 1 
ATOM 2187 C CA  . ILE B 2 177 ? 12.234  13.747  -6.394  1.00 93.55 177 B 1 
ATOM 2188 C C   . ILE B 2 177 ? 13.015  13.574  -5.090  1.00 92.58 177 B 1 
ATOM 2189 O O   . ILE B 2 177 ? 14.246  13.520  -5.116  1.00 90.92 177 B 1 
ATOM 2190 C CB  . ILE B 2 177 ? 11.637  15.166  -6.550  1.00 93.45 177 B 1 
ATOM 2191 C CG1 . ILE B 2 177 ? 11.195  15.377  -8.011  1.00 87.71 177 B 1 
ATOM 2192 C CG2 . ILE B 2 177 ? 12.662  16.243  -6.150  1.00 85.58 177 B 1 
ATOM 2193 C CD1 . ILE B 2 177 ? 10.444  16.691  -8.254  1.00 77.87 177 B 1 
ATOM 2194 N N   . PHE B 2 178 ? 12.292  13.443  -3.980  1.00 90.47 178 B 1 
ATOM 2195 C CA  . PHE B 2 178 ? 12.885  13.458  -2.649  1.00 89.51 178 B 1 
ATOM 2196 C C   . PHE B 2 178 ? 13.313  12.080  -2.139  1.00 87.95 178 B 1 
ATOM 2197 O O   . PHE B 2 178 ? 13.995  12.006  -1.116  1.00 85.02 178 B 1 
ATOM 2198 C CB  . PHE B 2 178 ? 11.938  14.170  -1.684  1.00 89.39 178 B 1 
ATOM 2199 C CG  . PHE B 2 178 ? 11.754  15.640  -2.003  1.00 89.64 178 B 1 
ATOM 2200 C CD1 . PHE B 2 178 ? 12.835  16.534  -1.868  1.00 87.26 178 B 1 
ATOM 2201 C CD2 . PHE B 2 178 ? 10.523  16.121  -2.464  1.00 87.63 178 B 1 
ATOM 2202 C CE1 . PHE B 2 178 ? 12.676  17.888  -2.186  1.00 86.65 178 B 1 
ATOM 2203 C CE2 . PHE B 2 178 ? 10.356  17.477  -2.785  1.00 86.86 178 B 1 
ATOM 2204 C CZ  . PHE B 2 178 ? 11.443  18.366  -2.654  1.00 87.56 178 B 1 
ATOM 2205 N N   . THR B 2 179 ? 12.996  10.996  -2.850  1.00 89.69 179 B 1 
ATOM 2206 C CA  . THR B 2 179 ? 13.554  9.687   -2.524  1.00 89.55 179 B 1 
ATOM 2207 C C   . THR B 2 179 ? 14.954  9.543   -3.114  1.00 89.33 179 B 1 
ATOM 2208 O O   . THR B 2 179 ? 15.199  9.847   -4.278  1.00 87.73 179 B 1 
ATOM 2209 C CB  . THR B 2 179 ? 12.642  8.541   -2.947  1.00 88.63 179 B 1 
ATOM 2210 O OG1 . THR B 2 179 ? 11.438  8.663   -2.229  1.00 75.23 179 B 1 
ATOM 2211 C CG2 . THR B 2 179 ? 13.229  7.182   -2.583  1.00 74.67 179 B 1 
ATOM 2212 N N   . LYS B 2 180 ? 15.891  9.050   -2.302  1.00 86.98 180 B 1 
ATOM 2213 C CA  . LYS B 2 180 ? 17.273  8.814   -2.698  1.00 86.18 180 B 1 
ATOM 2214 C C   . LYS B 2 180 ? 17.828  7.554   -2.052  1.00 86.21 180 B 1 
ATOM 2215 O O   . LYS B 2 180 ? 17.365  7.122   -0.995  1.00 84.08 180 B 1 
ATOM 2216 C CB  . LYS B 2 180 ? 18.133  10.063  -2.402  1.00 83.39 180 B 1 
ATOM 2217 C CG  . LYS B 2 180 ? 18.163  10.461  -0.921  1.00 75.37 180 B 1 
ATOM 2218 C CD  . LYS B 2 180 ? 19.010  11.731  -0.683  1.00 73.76 180 B 1 
ATOM 2219 C CE  . LYS B 2 180 ? 19.032  12.052  0.813   1.00 65.08 180 B 1 
ATOM 2220 N NZ  . LYS B 2 180 ? 19.842  13.259  1.152   1.00 58.60 180 B 1 
ATOM 2221 N N   . CYS B 2 181 ? 18.829  6.974   -2.697  1.00 87.40 181 B 1 
ATOM 2222 C CA  . CYS B 2 181 ? 19.674  5.965   -2.088  1.00 87.40 181 B 1 
ATOM 2223 C C   . CYS B 2 181 ? 20.809  6.668   -1.351  1.00 86.44 181 B 1 
ATOM 2224 O O   . CYS B 2 181 ? 21.543  7.458   -1.957  1.00 82.74 181 B 1 
ATOM 2225 C CB  . CYS B 2 181 ? 20.174  5.016   -3.174  1.00 86.27 181 B 1 
ATOM 2226 S SG  . CYS B 2 181 ? 21.216  3.720   -2.451  1.00 79.65 181 B 1 
ATOM 2227 N N   . GLN B 2 182 ? 20.958  6.404   -0.057  1.00 84.37 182 B 1 
ATOM 2228 C CA  . GLN B 2 182 ? 22.005  6.974   0.772   1.00 82.92 182 B 1 
ATOM 2229 C C   . GLN B 2 182 ? 22.631  5.897   1.650   1.00 82.84 182 B 1 
ATOM 2230 O O   . GLN B 2 182 ? 21.964  4.948   2.053   1.00 80.60 182 B 1 
ATOM 2231 C CB  . GLN B 2 182 ? 21.425  8.144   1.589   1.00 79.52 182 B 1 
ATOM 2232 C CG  . GLN B 2 182 ? 22.507  8.877   2.400   1.00 71.28 182 B 1 
ATOM 2233 C CD  . GLN B 2 182 ? 22.053  10.219  2.972   1.00 68.92 182 B 1 
ATOM 2234 O OE1 . GLN B 2 182 ? 20.967  10.708  2.708   1.00 63.14 182 B 1 
ATOM 2235 N NE2 . GLN B 2 182 ? 22.890  10.885  3.728   1.00 60.43 182 B 1 
ATOM 2236 N N   . LYS B 2 183 ? 23.902  6.042   1.930   1.00 81.26 183 B 1 
ATOM 2237 C CA  . LYS B 2 183 ? 24.603  5.176   2.867   1.00 79.82 183 B 1 
ATOM 2238 C C   . LYS B 2 183 ? 24.369  5.675   4.294   1.00 78.62 183 B 1 
ATOM 2239 O O   . LYS B 2 183 ? 24.764  6.791   4.625   1.00 74.46 183 B 1 
ATOM 2240 C CB  . LYS B 2 183 ? 26.087  5.119   2.485   1.00 78.62 183 B 1 
ATOM 2241 C CG  . LYS B 2 183 ? 26.786  3.932   3.152   1.00 73.29 183 B 1 
ATOM 2242 C CD  . LYS B 2 183 ? 28.232  3.816   2.646   1.00 71.42 183 B 1 
ATOM 2243 C CE  . LYS B 2 183 ? 28.857  2.534   3.184   1.00 65.38 183 B 1 
ATOM 2244 N NZ  . LYS B 2 183 ? 30.213  2.292   2.641   1.00 58.73 183 B 1 
ATOM 2245 N N   . GLU B 2 184 ? 23.761  4.841   5.118   1.00 77.50 184 B 1 
ATOM 2246 C CA  . GLU B 2 184 ? 23.545  5.096   6.542   1.00 75.13 184 B 1 
ATOM 2247 C C   . GLU B 2 184 ? 24.188  3.982   7.361   1.00 74.32 184 B 1 
ATOM 2248 O O   . GLU B 2 184 ? 23.971  2.812   7.072   1.00 69.92 184 B 1 
ATOM 2249 C CB  . GLU B 2 184 ? 22.061  5.170   6.878   1.00 72.10 184 B 1 
ATOM 2250 C CG  . GLU B 2 184 ? 21.373  6.374   6.237   1.00 65.26 184 B 1 
ATOM 2251 C CD  . GLU B 2 184 ? 20.032  6.664   6.911   1.00 62.53 184 B 1 
ATOM 2252 O OE1 . GLU B 2 184 ? 19.640  7.855   6.884   1.00 58.19 184 B 1 
ATOM 2253 O OE2 . GLU B 2 184 ? 19.414  5.740   7.471   1.00 57.52 184 B 1 
ATOM 2254 N N   . ASP B 2 185 ? 24.988  4.335   8.359   1.00 72.41 185 B 1 
ATOM 2255 C CA  . ASP B 2 185 ? 25.683  3.378   9.226   1.00 71.22 185 B 1 
ATOM 2256 C C   . ASP B 2 185 ? 26.360  2.215   8.454   1.00 73.05 185 B 1 
ATOM 2257 O O   . ASP B 2 185 ? 26.289  1.046   8.834   1.00 69.22 185 B 1 
ATOM 2258 C CB  . ASP B 2 185 ? 24.769  2.945   10.390  1.00 67.00 185 B 1 
ATOM 2259 C CG  . ASP B 2 185 ? 24.515  4.064   11.414  1.00 61.94 185 B 1 
ATOM 2260 O OD1 . ASP B 2 185 ? 25.449  4.866   11.695  1.00 56.71 185 B 1 
ATOM 2261 O OD2 . ASP B 2 185 ? 23.428  4.111   12.009  1.00 56.42 185 B 1 
ATOM 2262 N N   . SER B 2 186 ? 27.021  2.541   7.345   1.00 75.60 186 B 1 
ATOM 2263 C CA  . SER B 2 186 ? 27.692  1.617   6.419   1.00 76.50 186 B 1 
ATOM 2264 C C   . SER B 2 186 ? 26.774  0.750   5.539   1.00 78.43 186 B 1 
ATOM 2265 O O   . SER B 2 186 ? 27.304  -0.024  4.736   1.00 75.45 186 B 1 
ATOM 2266 C CB  . SER B 2 186 ? 28.740  0.752   7.130   1.00 73.61 186 B 1 
ATOM 2267 O OG  . SER B 2 186 ? 29.627  1.576   7.861   1.00 64.19 186 B 1 
ATOM 2268 N N   . VAL B 2 187 ? 25.450  0.926   5.604   1.00 80.90 187 B 1 
ATOM 2269 C CA  . VAL B 2 187 ? 24.458  0.200   4.809   1.00 80.87 187 B 1 
ATOM 2270 C C   . VAL B 2 187 ? 23.772  1.158   3.839   1.00 82.07 187 B 1 
ATOM 2271 O O   . VAL B 2 187 ? 23.453  2.281   4.201   1.00 80.20 187 B 1 
ATOM 2272 C CB  . VAL B 2 187 ? 23.441  -0.493  5.724   1.00 78.30 187 B 1 
ATOM 2273 C CG1 . VAL B 2 187 ? 22.400  -1.283  4.937   1.00 69.72 187 B 1 
ATOM 2274 C CG2 . VAL B 2 187 ? 24.143  -1.468  6.673   1.00 70.53 187 B 1 
ATOM 2275 N N   . TYR B 2 188 ? 23.550  0.735   2.587   1.00 83.91 188 B 1 
ATOM 2276 C CA  . TYR B 2 188 ? 22.774  1.520   1.633   1.00 84.61 188 B 1 
ATOM 2277 C C   . TYR B 2 188 ? 21.269  1.339   1.877   1.00 84.16 188 B 1 
ATOM 2278 O O   . TYR B 2 188 ? 20.767  0.225   1.932   1.00 82.32 188 B 1 
ATOM 2279 C CB  . TYR B 2 188 ? 23.152  1.165   0.196   1.00 84.91 188 B 1 
ATOM 2280 C CG  . TYR B 2 188 ? 24.495  1.712   -0.219  1.00 84.71 188 B 1 
ATOM 2281 C CD1 . TYR B 2 188 ? 24.618  3.045   -0.649  1.00 81.86 188 B 1 
ATOM 2282 C CD2 . TYR B 2 188 ? 25.645  0.887   -0.184  1.00 82.50 188 B 1 
ATOM 2283 C CE1 . TYR B 2 188 ? 25.865  3.557   -1.048  1.00 81.40 188 B 1 
ATOM 2284 C CE2 . TYR B 2 188 ? 26.894  1.388   -0.580  1.00 81.68 188 B 1 
ATOM 2285 C CZ  . TYR B 2 188 ? 26.996  2.725   -1.009  1.00 81.79 188 B 1 
ATOM 2286 O OH  . TYR B 2 188 ? 28.226  3.222   -1.399  1.00 79.09 188 B 1 
ATOM 2287 N N   . VAL B 2 189 ? 20.567  2.457   1.972   1.00 85.68 189 B 1 
ATOM 2288 C CA  . VAL B 2 189 ? 19.125  2.496   2.191   1.00 84.60 189 B 1 
ATOM 2289 C C   . VAL B 2 189 ? 18.480  3.361   1.118   1.00 85.18 189 B 1 
ATOM 2290 O O   . VAL B 2 189 ? 18.955  4.461   0.825   1.00 83.23 189 B 1 
ATOM 2291 C CB  . VAL B 2 189 ? 18.790  2.995   3.604   1.00 81.96 189 B 1 
ATOM 2292 C CG1 . VAL B 2 189 ? 17.291  2.889   3.864   1.00 73.15 189 B 1 
ATOM 2293 C CG2 . VAL B 2 189 ? 19.518  2.180   4.687   1.00 73.94 189 B 1 
ATOM 2294 N N   . CYS B 2 190 ? 17.408  2.869   0.518   1.00 86.73 190 B 1 
ATOM 2295 C CA  . CYS B 2 190 ? 16.534  3.647   -0.346  1.00 86.74 190 B 1 
ATOM 2296 C C   . CYS B 2 190 ? 15.339  4.122   0.470   1.00 85.69 190 B 1 
ATOM 2297 O O   . CYS B 2 190 ? 14.552  3.302   0.934   1.00 82.93 190 B 1 
ATOM 2298 C CB  . CYS B 2 190 ? 16.087  2.788   -1.537  1.00 87.01 190 B 1 
ATOM 2299 S SG  . CYS B 2 190 ? 14.854  3.599   -2.593  1.00 86.63 190 B 1 
ATOM 2300 N N   . GLY B 2 191 ? 15.177  5.436   0.618   1.00 84.68 191 B 1 
ATOM 2301 C CA  . GLY B 2 191 ? 14.074  5.976   1.377   1.00 84.14 191 B 1 
ATOM 2302 C C   . GLY B 2 191 ? 13.796  7.447   1.075   1.00 85.11 191 B 1 
ATOM 2303 O O   . GLY B 2 191 ? 14.615  8.127   0.444   1.00 83.25 191 B 1 
ATOM 2304 N N   . PRO B 2 192 ? 12.629  7.942   1.501   1.00 84.80 192 B 1 
ATOM 2305 C CA  . PRO B 2 192 ? 12.246  9.329   1.336   1.00 84.21 192 B 1 
ATOM 2306 C C   . PRO B 2 192 ? 13.108  10.241  2.210   1.00 84.18 192 B 1 
ATOM 2307 O O   . PRO B 2 192 ? 13.338  9.978   3.386   1.00 81.88 192 B 1 
ATOM 2308 C CB  . PRO B 2 192 ? 10.762  9.387   1.708   1.00 82.37 192 B 1 
ATOM 2309 C CG  . PRO B 2 192 ? 10.612  8.248   2.710   1.00 79.80 192 B 1 
ATOM 2310 C CD  . PRO B 2 192 ? 11.610  7.203   2.212   1.00 82.57 192 B 1 
ATOM 2311 N N   . TYR B 2 193 ? 13.541  11.339  1.609   1.00 83.24 193 B 1 
ATOM 2312 C CA  . TYR B 2 193 ? 14.271  12.397  2.286   1.00 82.56 193 B 1 
ATOM 2313 C C   . TYR B 2 193 ? 13.631  13.747  1.970   1.00 83.49 193 B 1 
ATOM 2314 O O   . TYR B 2 193 ? 14.120  14.527  1.142   1.00 80.70 193 B 1 
ATOM 2315 C CB  . TYR B 2 193 ? 15.759  12.317  1.900   1.00 79.51 193 B 1 
ATOM 2316 C CG  . TYR B 2 193 ? 16.568  13.345  2.652   1.00 71.39 193 B 1 
ATOM 2317 C CD1 . TYR B 2 193 ? 16.974  14.543  2.018   1.00 65.68 193 B 1 
ATOM 2318 C CD2 . TYR B 2 193 ? 16.808  13.166  4.014   1.00 64.91 193 B 1 
ATOM 2319 C CE1 . TYR B 2 193 ? 17.594  15.557  2.752   1.00 57.89 193 B 1 
ATOM 2320 C CE2 . TYR B 2 193 ? 17.425  14.173  4.753   1.00 57.62 193 B 1 
ATOM 2321 C CZ  . TYR B 2 193 ? 17.802  15.379  4.124   1.00 57.02 193 B 1 
ATOM 2322 O OH  . TYR B 2 193 ? 18.353  16.377  4.864   1.00 48.33 193 B 1 
ATOM 2323 N N   . PHE B 2 194 ? 12.490  13.994  2.599   1.00 82.72 194 B 1 
ATOM 2324 C CA  . PHE B 2 194 ? 11.775  15.243  2.431   1.00 83.05 194 B 1 
ATOM 2325 C C   . PHE B 2 194 ? 12.361  16.342  3.324   1.00 82.51 194 B 1 
ATOM 2326 O O   . PHE B 2 194 ? 12.499  16.130  4.531   1.00 80.57 194 B 1 
ATOM 2327 C CB  . PHE B 2 194 ? 10.286  15.038  2.700   1.00 83.42 194 B 1 
ATOM 2328 C CG  . PHE B 2 194 ? 9.596   14.144  1.699   1.00 84.23 194 B 1 
ATOM 2329 C CD1 . PHE B 2 194 ? 9.273   14.634  0.422   1.00 82.52 194 B 1 
ATOM 2330 C CD2 . PHE B 2 194 ? 9.259   12.822  2.035   1.00 83.31 194 B 1 
ATOM 2331 C CE1 . PHE B 2 194 ? 8.624   13.818  -0.511  1.00 82.28 194 B 1 
ATOM 2332 C CE2 . PHE B 2 194 ? 8.604   12.000  1.102   1.00 82.49 194 B 1 
ATOM 2333 C CZ  . PHE B 2 194 ? 8.287   12.495  -0.172  1.00 82.96 194 B 1 
ATOM 2334 N N   . PRO B 2 195 ? 12.626  17.550  2.782   1.00 82.19 195 B 1 
ATOM 2335 C CA  . PRO B 2 195 ? 12.746  18.740  3.608   1.00 81.83 195 B 1 
ATOM 2336 C C   . PRO B 2 195 ? 11.457  18.950  4.411   1.00 82.04 195 B 1 
ATOM 2337 O O   . PRO B 2 195 ? 10.375  18.640  3.911   1.00 80.42 195 B 1 
ATOM 2338 C CB  . PRO B 2 195 ? 12.988  19.903  2.637   1.00 80.78 195 B 1 
ATOM 2339 C CG  . PRO B 2 195 ? 13.467  19.221  1.354   1.00 79.47 195 B 1 
ATOM 2340 C CD  . PRO B 2 195 ? 12.745  17.879  1.373   1.00 81.81 195 B 1 
ATOM 2341 N N   . ARG B 2 196 ? 11.546  19.542  5.603   1.00 78.06 196 B 1 
ATOM 2342 C CA  . ARG B 2 196 ? 10.408  19.676  6.543   1.00 77.29 196 B 1 
ATOM 2343 C C   . ARG B 2 196 ? 9.118   20.181  5.875   1.00 78.79 196 B 1 
ATOM 2344 O O   . ARG B 2 196 ? 8.070   19.561  6.024   1.00 75.29 196 B 1 
ATOM 2345 C CB  . ARG B 2 196 ? 10.840  20.577  7.721   1.00 72.60 196 B 1 
ATOM 2346 C CG  . ARG B 2 196 ? 9.794   20.625  8.858   1.00 64.04 196 B 1 
ATOM 2347 C CD  . ARG B 2 196 ? 10.306  21.427  10.060  1.00 59.55 196 B 1 
ATOM 2348 N NE  . ARG B 2 196 ? 9.317   21.458  11.154  1.00 54.33 196 B 1 
ATOM 2349 C CZ  . ARG B 2 196 ? 9.514   21.742  12.432  1.00 47.70 196 B 1 
ATOM 2350 N NH1 . ARG B 2 196 ? 10.658  22.163  12.904  1.00 44.93 196 B 1 
ATOM 2351 N NH2 . ARG B 2 196 ? 8.556   21.602  13.292  1.00 42.90 196 B 1 
ATOM 2352 N N   . GLY B 2 197 ? 9.189   21.250  5.084   1.00 83.08 197 B 1 
ATOM 2353 C CA  . GLY B 2 197 ? 8.021   21.795  4.386   1.00 84.87 197 B 1 
ATOM 2354 C C   . GLY B 2 197 ? 7.413   20.839  3.352   1.00 86.98 197 B 1 
ATOM 2355 O O   . GLY B 2 197 ? 6.194   20.712  3.264   1.00 86.04 197 B 1 
ATOM 2356 N N   . TRP B 2 198 ? 8.261   20.139  2.589   1.00 86.99 198 B 1 
ATOM 2357 C CA  . TRP B 2 198 ? 7.810   19.154  1.603   1.00 88.28 198 B 1 
ATOM 2358 C C   . TRP B 2 198 ? 7.268   17.881  2.257   1.00 88.51 198 B 1 
ATOM 2359 O O   . TRP B 2 198 ? 6.332   17.297  1.724   1.00 87.29 198 B 1 
ATOM 2360 C CB  . TRP B 2 198 ? 8.944   18.824  0.638   1.00 88.44 198 B 1 
ATOM 2361 C CG  . TRP B 2 198 ? 9.129   19.841  -0.433  1.00 87.93 198 B 1 
ATOM 2362 C CD1 . TRP B 2 198 ? 10.078  20.802  -0.480  1.00 84.02 198 B 1 
ATOM 2363 C CD2 . TRP B 2 198 ? 8.336   20.003  -1.653  1.00 86.60 198 B 1 
ATOM 2364 N NE1 . TRP B 2 198 ? 9.944   21.542  -1.644  1.00 83.12 198 B 1 
ATOM 2365 C CE2 . TRP B 2 198 ? 8.888   21.080  -2.397  1.00 85.96 198 B 1 
ATOM 2366 C CE3 . TRP B 2 198 ? 7.225   19.323  -2.193  1.00 82.89 198 B 1 
ATOM 2367 C CZ2 . TRP B 2 198 ? 8.359   21.480  -3.647  1.00 84.38 198 B 1 
ATOM 2368 C CZ3 . TRP B 2 198 ? 6.689   19.721  -3.431  1.00 81.96 198 B 1 
ATOM 2369 C CH2 . TRP B 2 198 ? 7.251   20.784  -4.155  1.00 82.02 198 B 1 
ATOM 2370 N N   . ASN B 2 199 ? 7.805   17.481  3.400   1.00 87.04 199 B 1 
ATOM 2371 C CA  . ASN B 2 199 ? 7.262   16.369  4.167   1.00 86.92 199 B 1 
ATOM 2372 C C   . ASN B 2 199 ? 5.833   16.676  4.636   1.00 88.77 199 B 1 
ATOM 2373 O O   . ASN B 2 199 ? 4.921   15.888  4.387   1.00 88.35 199 B 1 
ATOM 2374 C CB  . ASN B 2 199 ? 8.188   16.049  5.349   1.00 84.31 199 B 1 
ATOM 2375 C CG  . ASN B 2 199 ? 7.806   14.725  6.001   1.00 80.93 199 B 1 
ATOM 2376 O OD1 . ASN B 2 199 ? 7.369   13.800  5.349   1.00 74.17 199 B 1 
ATOM 2377 N ND2 . ASN B 2 199 ? 7.977   14.612  7.296   1.00 73.97 199 B 1 
ATOM 2378 N N   . ASN B 2 200 ? 5.630   17.854  5.205   1.00 89.04 200 B 1 
ATOM 2379 C CA  . ASN B 2 200 ? 4.309   18.311  5.639   1.00 89.73 200 B 1 
ATOM 2380 C C   . ASN B 2 200 ? 3.326   18.354  4.463   1.00 91.34 200 B 1 
ATOM 2381 O O   . ASN B 2 200 ? 2.217   17.820  4.554   1.00 91.05 200 B 1 
ATOM 2382 C CB  . ASN B 2 200 ? 4.434   19.696  6.292   1.00 88.42 200 B 1 
ATOM 2383 C CG  . ASN B 2 200 ? 5.222   19.698  7.594   1.00 85.73 200 B 1 
ATOM 2384 O OD1 . ASN B 2 200 ? 5.728   18.708  8.072   1.00 77.93 200 B 1 
ATOM 2385 N ND2 . ASN B 2 200 ? 5.355   20.849  8.220   1.00 79.36 200 B 1 
ATOM 2386 N N   . PHE B 2 201 ? 3.747   18.937  3.326   1.00 91.74 201 B 1 
ATOM 2387 C CA  . PHE B 2 201 ? 2.934   18.973  2.114   1.00 93.37 201 B 1 
ATOM 2388 C C   . PHE B 2 201 ? 2.593   17.574  1.605   1.00 93.70 201 B 1 
ATOM 2389 O O   . PHE B 2 201 ? 1.432   17.294  1.318   1.00 93.66 201 B 1 
ATOM 2390 C CB  . PHE B 2 201 ? 3.664   19.781  1.026   1.00 93.99 201 B 1 
ATOM 2391 C CG  . PHE B 2 201 ? 2.940   19.762  -0.306  1.00 94.07 201 B 1 
ATOM 2392 C CD1 . PHE B 2 201 ? 3.333   18.864  -1.327  1.00 91.91 201 B 1 
ATOM 2393 C CD2 . PHE B 2 201 ? 1.828   20.593  -0.515  1.00 92.48 201 B 1 
ATOM 2394 C CE1 . PHE B 2 201 ? 2.624   18.818  -2.538  1.00 92.22 201 B 1 
ATOM 2395 C CE2 . PHE B 2 201 ? 1.112   20.552  -1.728  1.00 92.21 201 B 1 
ATOM 2396 C CZ  . PHE B 2 201 ? 1.516   19.661  -2.736  1.00 92.64 201 B 1 
ATOM 2397 N N   . HIS B 2 202 ? 3.573   16.682  1.518   1.00 93.44 202 B 1 
ATOM 2398 C CA  . HIS B 2 202 ? 3.371   15.318  1.026   1.00 93.18 202 B 1 
ATOM 2399 C C   . HIS B 2 202 ? 2.416   14.529  1.932   1.00 93.43 202 B 1 
ATOM 2400 O O   . HIS B 2 202 ? 1.512   13.857  1.430   1.00 93.13 202 B 1 
ATOM 2401 C CB  . HIS B 2 202 ? 4.724   14.615  0.910   1.00 92.45 202 B 1 
ATOM 2402 C CG  . HIS B 2 202 ? 4.611   13.220  0.375   1.00 91.39 202 B 1 
ATOM 2403 N ND1 . HIS B 2 202 ? 4.544   12.064  1.131   1.00 79.40 202 B 1 
ATOM 2404 C CD2 . HIS B 2 202 ? 4.520   12.838  -0.941  1.00 80.58 202 B 1 
ATOM 2405 C CE1 . HIS B 2 202 ? 4.423   11.030  0.283   1.00 83.05 202 B 1 
ATOM 2406 N NE2 . HIS B 2 202 ? 4.402   11.451  -0.978  1.00 85.16 202 B 1 
ATOM 2407 N N   . THR B 2 203 ? 2.547   14.655  3.241   1.00 92.45 203 B 1 
ATOM 2408 C CA  . THR B 2 203 ? 1.656   14.004  4.208   1.00 92.53 203 B 1 
ATOM 2409 C C   . THR B 2 203 ? 0.224   14.523  4.098   1.00 93.84 203 B 1 
ATOM 2410 O O   . THR B 2 203 ? -0.714  13.731  4.045   1.00 93.39 203 B 1 
ATOM 2411 C CB  . THR B 2 203 ? 2.187   14.188  5.638   1.00 90.92 203 B 1 
ATOM 2412 O OG1 . THR B 2 203 ? 3.442   13.568  5.737   1.00 82.09 203 B 1 
ATOM 2413 C CG2 . THR B 2 203 ? 1.282   13.533  6.679   1.00 80.96 203 B 1 
ATOM 2414 N N   . ILE B 2 204 ? 0.041   15.853  3.998   1.00 94.97 204 B 1 
ATOM 2415 C CA  . ILE B 2 204 ? -1.290  16.454  3.805   1.00 95.89 204 B 1 
ATOM 2416 C C   . ILE B 2 204 ? -1.889  16.005  2.466   1.00 96.33 204 B 1 
ATOM 2417 O O   . ILE B 2 204 ? -3.032  15.545  2.436   1.00 95.94 204 B 1 
ATOM 2418 C CB  . ILE B 2 204 ? -1.216  17.994  3.922   1.00 95.56 204 B 1 
ATOM 2419 C CG1 . ILE B 2 204 ? -0.895  18.402  5.380   1.00 91.36 204 B 1 
ATOM 2420 C CG2 . ILE B 2 204 ? -2.536  18.647  3.474   1.00 90.47 204 B 1 
ATOM 2421 C CD1 . ILE B 2 204 ? -0.504  19.874  5.529   1.00 79.22 204 B 1 
ATOM 2422 N N   . MET B 2 205 ? -1.116  16.070  1.377   1.00 95.77 205 B 1 
ATOM 2423 C CA  . MET B 2 205 ? -1.556  15.640  0.047   1.00 95.99 205 B 1 
ATOM 2424 C C   . MET B 2 205 ? -1.976  14.168  0.045   1.00 96.11 205 B 1 
ATOM 2425 O O   . MET B 2 205 ? -3.049  13.836  -0.461  1.00 95.47 205 B 1 
ATOM 2426 C CB  . MET B 2 205 ? -0.424  15.883  -0.962  1.00 95.35 205 B 1 
ATOM 2427 C CG  . MET B 2 205 ? -0.819  15.476  -2.390  1.00 90.80 205 B 1 
ATOM 2428 S SD  . MET B 2 205 ? 0.553   15.397  -3.583  1.00 87.84 205 B 1 
ATOM 2429 C CE  . MET B 2 205 ? 1.438   13.944  -2.952  1.00 77.86 205 B 1 
ATOM 2430 N N   . ARG B 2 206 ? -1.182  13.289  0.662   1.00 95.49 206 B 1 
ATOM 2431 C CA  . ARG B 2 206 ? -1.500  11.866  0.770   1.00 95.31 206 B 1 
ATOM 2432 C C   . ARG B 2 206 ? -2.781  11.625  1.571   1.00 95.77 206 B 1 
ATOM 2433 O O   . ARG B 2 206 ? -3.589  10.790  1.169   1.00 94.56 206 B 1 
ATOM 2434 C CB  . ARG B 2 206 ? -0.301  11.117  1.380   1.00 93.90 206 B 1 
ATOM 2435 C CG  . ARG B 2 206 ? -0.528  9.601   1.343   1.00 88.37 206 B 1 
ATOM 2436 C CD  . ARG B 2 206 ? 0.717   8.850   1.820   1.00 83.96 206 B 1 
ATOM 2437 N NE  . ARG B 2 206 ? 0.509   7.392   1.755   1.00 80.40 206 B 1 
ATOM 2438 C CZ  . ARG B 2 206 ? 1.433   6.462   1.565   1.00 75.71 206 B 1 
ATOM 2439 N NH1 . ARG B 2 206 ? 2.701   6.750   1.465   1.00 68.47 206 B 1 
ATOM 2440 N NH2 . ARG B 2 206 ? 1.086   5.217   1.471   1.00 71.98 206 B 1 
ATOM 2441 N N   . ASN B 2 207 ? -3.008  12.376  2.634   1.00 95.96 207 B 1 
ATOM 2442 C CA  . ASN B 2 207 ? -4.243  12.275  3.407   1.00 96.49 207 B 1 
ATOM 2443 C C   . ASN B 2 207 ? -5.460  12.818  2.651   1.00 96.84 207 B 1 
ATOM 2444 O O   . ASN B 2 207 ? -6.525  12.199  2.673   1.00 95.47 207 B 1 
ATOM 2445 C CB  . ASN B 2 207 ? -4.058  12.961  4.767   1.00 96.01 207 B 1 
ATOM 2446 C CG  . ASN B 2 207 ? -3.413  12.004  5.752   1.00 94.69 207 B 1 
ATOM 2447 O OD1 . ASN B 2 207 ? -4.079  11.147  6.304   1.00 84.30 207 B 1 
ATOM 2448 N ND2 . ASN B 2 207 ? -2.121  12.089  5.941   1.00 84.85 207 B 1 
ATOM 2449 N N   . ILE B 2 208 ? -5.315  13.931  1.921   1.00 97.48 208 B 1 
ATOM 2450 C CA  . ILE B 2 208 ? -6.404  14.476  1.103   1.00 97.63 208 B 1 
ATOM 2451 C C   . ILE B 2 208 ? -6.778  13.489  -0.011  1.00 97.68 208 B 1 
ATOM 2452 O O   . ILE B 2 208 ? -7.939  13.115  -0.143  1.00 96.95 208 B 1 
ATOM 2453 C CB  . ILE B 2 208 ? -6.045  15.876  0.554   1.00 97.40 208 B 1 
ATOM 2454 C CG1 . ILE B 2 208 ? -6.010  16.890  1.726   1.00 94.44 208 B 1 
ATOM 2455 C CG2 . ILE B 2 208 ? -7.060  16.337  -0.512  1.00 93.95 208 B 1 
ATOM 2456 C CD1 . ILE B 2 208 ? -5.446  18.262  1.342   1.00 85.06 208 B 1 
ATOM 2457 N N   . LEU B 2 209 ? -5.789  13.034  -0.798  1.00 97.19 209 B 1 
ATOM 2458 C CA  . LEU B 2 209 ? -6.027  12.168  -1.960  1.00 97.16 209 B 1 
ATOM 2459 C C   . LEU B 2 209 ? -6.354  10.722  -1.585  1.00 97.14 209 B 1 
ATOM 2460 O O   . LEU B 2 209 ? -7.128  10.067  -2.283  1.00 95.88 209 B 1 
ATOM 2461 C CB  . LEU B 2 209 ? -4.803  12.221  -2.898  1.00 96.75 209 B 1 
ATOM 2462 C CG  . LEU B 2 209 ? -4.492  13.603  -3.496  1.00 95.66 209 B 1 
ATOM 2463 C CD1 . LEU B 2 209 ? -3.268  13.487  -4.399  1.00 93.42 209 B 1 
ATOM 2464 C CD2 . LEU B 2 209 ? -5.648  14.158  -4.329  1.00 93.06 209 B 1 
ATOM 2465 N N   . GLY B 2 210 ? -5.762  10.218  -0.505  1.00 96.40 210 B 1 
ATOM 2466 C CA  . GLY B 2 210 ? -5.866  8.825   -0.091  1.00 96.16 210 B 1 
ATOM 2467 C C   . GLY B 2 210 ? -6.886  8.548   1.016   1.00 96.49 210 B 1 
ATOM 2468 O O   . GLY B 2 210 ? -7.257  7.386   1.200   1.00 94.35 210 B 1 
ATOM 2469 N N   . LEU B 2 211 ? -7.350  9.573   1.742   1.00 96.54 211 B 1 
ATOM 2470 C CA  . LEU B 2 211 ? -8.304  9.397   2.833   1.00 96.70 211 B 1 
ATOM 2471 C C   . LEU B 2 211 ? -9.525  10.312  2.704   1.00 96.98 211 B 1 
ATOM 2472 O O   . LEU B 2 211 ? -10.641 9.818   2.584   1.00 95.70 211 B 1 
ATOM 2473 C CB  . LEU B 2 211 ? -7.565  9.564   4.181   1.00 95.60 211 B 1 
ATOM 2474 C CG  . LEU B 2 211 ? -8.448  9.348   5.425   1.00 92.89 211 B 1 
ATOM 2475 C CD1 . LEU B 2 211 ? -8.996  7.921   5.490   1.00 88.80 211 B 1 
ATOM 2476 C CD2 . LEU B 2 211 ? -7.631  9.613   6.687   1.00 88.91 211 B 1 
ATOM 2477 N N   . VAL B 2 212 ? -9.331  11.633  2.692   1.00 97.56 212 B 1 
ATOM 2478 C CA  . VAL B 2 212 ? -10.440 12.601  2.738   1.00 97.59 212 B 1 
ATOM 2479 C C   . VAL B 2 212 ? -11.286 12.546  1.468   1.00 97.64 212 B 1 
ATOM 2480 O O   . VAL B 2 212 ? -12.505 12.419  1.538   1.00 96.83 212 B 1 
ATOM 2481 C CB  . VAL B 2 212 ? -9.921  14.031  2.995   1.00 96.97 212 B 1 
ATOM 2482 C CG1 . VAL B 2 212 ? -11.063 15.053  3.043   1.00 93.46 212 B 1 
ATOM 2483 C CG2 . VAL B 2 212 ? -9.159  14.111  4.321   1.00 93.82 212 B 1 
ATOM 2484 N N   . LEU B 2 213 ? -10.649 12.613  0.293   1.00 97.26 213 B 1 
ATOM 2485 C CA  . LEU B 2 213 ? -11.342 12.561  -0.991  1.00 97.25 213 B 1 
ATOM 2486 C C   . LEU B 2 213 ? -12.115 11.236  -1.193  1.00 97.31 213 B 1 
ATOM 2487 O O   . LEU B 2 213 ? -13.313 11.298  -1.480  1.00 96.62 213 B 1 
ATOM 2488 C CB  . LEU B 2 213 ? -10.352 12.883  -2.127  1.00 96.70 213 B 1 
ATOM 2489 C CG  . LEU B 2 213 ? -10.938 12.782  -3.543  1.00 93.31 213 B 1 
ATOM 2490 C CD1 . LEU B 2 213 ? -11.949 13.902  -3.810  1.00 89.38 213 B 1 
ATOM 2491 C CD2 . LEU B 2 213 ? -9.816  12.886  -4.586  1.00 89.28 213 B 1 
ATOM 2492 N N   . PRO B 2 214 ? -11.505 10.044  -0.994  1.00 97.17 214 B 1 
ATOM 2493 C CA  . PRO B 2 214 ? -12.242 8.789   -1.091  1.00 96.76 214 B 1 
ATOM 2494 C C   . PRO B 2 214 ? -13.398 8.693   -0.096  1.00 96.65 214 B 1 
ATOM 2495 O O   . PRO B 2 214 ? -14.474 8.217   -0.467  1.00 95.22 214 B 1 
ATOM 2496 C CB  . PRO B 2 214 ? -11.223 7.679   -0.834  1.00 95.70 214 B 1 
ATOM 2497 C CG  . PRO B 2 214 ? -9.878  8.323   -1.076  1.00 93.50 214 B 1 
ATOM 2498 C CD  . PRO B 2 214 ? -10.100 9.789   -0.767  1.00 96.39 214 B 1 
ATOM 2499 N N   . LEU B 2 215 ? -13.213 9.163   1.131   1.00 97.17 215 B 1 
ATOM 2500 C CA  . LEU B 2 215 ? -14.251 9.133   2.156   1.00 96.87 215 B 1 
ATOM 2501 C C   . LEU B 2 215 ? -15.442 10.033  1.778   1.00 96.81 215 B 1 
ATOM 2502 O O   . LEU B 2 215 ? -16.590 9.598   1.869   1.00 95.60 215 B 1 
ATOM 2503 C CB  . LEU B 2 215 ? -13.626 9.553   3.506   1.00 96.02 215 B 1 
ATOM 2504 C CG  . LEU B 2 215 ? -14.554 9.314   4.708   1.00 89.06 215 B 1 
ATOM 2505 C CD1 . LEU B 2 215 ? -14.705 7.821   5.030   1.00 84.73 215 B 1 
ATOM 2506 C CD2 . LEU B 2 215 ? -13.979 10.007  5.948   1.00 84.39 215 B 1 
ATOM 2507 N N   . LEU B 2 216 ? -15.161 11.243  1.282   1.00 97.30 216 B 1 
ATOM 2508 C CA  . LEU B 2 216 ? -16.191 12.168  0.819   1.00 97.27 216 B 1 
ATOM 2509 C C   . LEU B 2 216 ? -16.992 11.575  -0.352  1.00 97.13 216 B 1 
ATOM 2510 O O   . LEU B 2 216 ? -18.226 11.561  -0.328  1.00 95.94 216 B 1 
ATOM 2511 C CB  . LEU B 2 216 ? -15.508 13.492  0.424   1.00 96.69 216 B 1 
ATOM 2512 C CG  . LEU B 2 216 ? -16.505 14.614  0.062   1.00 86.11 216 B 1 
ATOM 2513 C CD1 . LEU B 2 216 ? -17.221 15.143  1.302   1.00 80.97 216 B 1 
ATOM 2514 C CD2 . LEU B 2 216 ? -15.769 15.767  -0.616  1.00 81.38 216 B 1 
ATOM 2515 N N   . ILE B 2 217 ? -16.291 11.029  -1.356  1.00 97.07 217 B 1 
ATOM 2516 C CA  . ILE B 2 217 ? -16.906 10.374  -2.515  1.00 96.67 217 B 1 
ATOM 2517 C C   . ILE B 2 217 ? -17.735 9.165   -2.087  1.00 96.36 217 B 1 
ATOM 2518 O O   . ILE B 2 217 ? -18.845 8.974   -2.583  1.00 94.77 217 B 1 
ATOM 2519 C CB  . ILE B 2 217 ? -15.821 10.000  -3.548  1.00 95.94 217 B 1 
ATOM 2520 C CG1 . ILE B 2 217 ? -15.151 11.247  -4.185  1.00 92.33 217 B 1 
ATOM 2521 C CG2 . ILE B 2 217 ? -16.369 9.075   -4.652  1.00 92.35 217 B 1 
ATOM 2522 C CD1 . ILE B 2 217 ? -16.035 12.114  -5.080  1.00 81.32 217 B 1 
ATOM 2523 N N   . MET B 2 218 ? -17.225 8.377   -1.152  1.00 96.32 218 B 1 
ATOM 2524 C CA  . MET B 2 218 ? -17.945 7.235   -0.607  1.00 95.48 218 B 1 
ATOM 2525 C C   . MET B 2 218 ? -19.258 7.679   0.038   1.00 95.64 218 B 1 
ATOM 2526 O O   . MET B 2 218 ? -20.317 7.170   -0.335  1.00 94.33 218 B 1 
ATOM 2527 C CB  . MET B 2 218 ? -17.044 6.486   0.386   1.00 94.11 218 B 1 
ATOM 2528 C CG  . MET B 2 218 ? -17.760 5.287   1.009   1.00 86.74 218 B 1 
ATOM 2529 S SD  . MET B 2 218 ? -16.793 4.402   2.253   1.00 81.01 218 B 1 
ATOM 2530 C CE  . MET B 2 218 ? -18.100 3.474   3.047   1.00 71.52 218 B 1 
ATOM 2531 N N   . VAL B 2 219 ? -19.226 8.654   0.943   1.00 96.75 219 B 1 
ATOM 2532 C CA  . VAL B 2 219 ? -20.423 9.130   1.643   1.00 96.31 219 B 1 
ATOM 2533 C C   . VAL B 2 219 ? -21.459 9.670   0.657   1.00 96.06 219 B 1 
ATOM 2534 O O   . VAL B 2 219 ? -22.621 9.250   0.694   1.00 94.71 219 B 1 
ATOM 2535 C CB  . VAL B 2 219 ? -20.056 10.175  2.713   1.00 95.94 219 B 1 
ATOM 2536 C CG1 . VAL B 2 219 ? -21.281 10.847  3.328   1.00 91.47 219 B 1 
ATOM 2537 C CG2 . VAL B 2 219 ? -19.280 9.513   3.861   1.00 91.70 219 B 1 
ATOM 2538 N N   . ILE B 2 220 ? -21.050 10.530  -0.282  1.00 96.14 220 B 1 
ATOM 2539 C CA  . ILE B 2 220 ? -21.960 11.131  -1.269  1.00 95.62 220 B 1 
ATOM 2540 C C   . ILE B 2 220 ? -22.541 10.062  -2.206  1.00 95.01 220 B 1 
ATOM 2541 O O   . ILE B 2 220 ? -23.761 9.970   -2.386  1.00 93.56 220 B 1 
ATOM 2542 C CB  . ILE B 2 220 ? -21.233 12.253  -2.046  1.00 95.46 220 B 1 
ATOM 2543 C CG1 . ILE B 2 220 ? -20.885 13.417  -1.096  1.00 92.73 220 B 1 
ATOM 2544 C CG2 . ILE B 2 220 ? -22.099 12.768  -3.213  1.00 92.22 220 B 1 
ATOM 2545 C CD1 . ILE B 2 220 ? -19.922 14.453  -1.702  1.00 85.79 220 B 1 
ATOM 2546 N N   . CYS B 2 221 ? -21.692 9.233   -2.808  1.00 94.73 221 B 1 
ATOM 2547 C CA  . CYS B 2 221 ? -22.126 8.262   -3.798  1.00 94.27 221 B 1 
ATOM 2548 C C   . CYS B 2 221 ? -22.979 7.145   -3.177  1.00 93.69 221 B 1 
ATOM 2549 O O   . CYS B 2 221 ? -24.033 6.808   -3.715  1.00 91.86 221 B 1 
ATOM 2550 C CB  . CYS B 2 221 ? -20.924 7.690   -4.550  1.00 93.69 221 B 1 
ATOM 2551 S SG  . CYS B 2 221 ? -20.186 8.972   -5.606  1.00 90.18 221 B 1 
ATOM 2552 N N   . TYR B 2 222 ? -22.560 6.580   -2.054  1.00 93.97 222 B 1 
ATOM 2553 C CA  . TYR B 2 222 ? -23.295 5.474   -1.444  1.00 93.49 222 B 1 
ATOM 2554 C C   . TYR B 2 222 ? -24.593 5.913   -0.770  1.00 92.82 222 B 1 
ATOM 2555 O O   . TYR B 2 222 ? -25.561 5.161   -0.839  1.00 90.96 222 B 1 
ATOM 2556 C CB  . TYR B 2 222 ? -22.409 4.654   -0.510  1.00 92.19 222 B 1 
ATOM 2557 C CG  . TYR B 2 222 ? -21.462 3.742   -1.261  1.00 89.37 222 B 1 
ATOM 2558 C CD1 . TYR B 2 222 ? -21.949 2.592   -1.907  1.00 84.34 222 B 1 
ATOM 2559 C CD2 . TYR B 2 222 ? -20.096 4.058   -1.364  1.00 84.43 222 B 1 
ATOM 2560 C CE1 . TYR B 2 222 ? -21.091 1.770   -2.658  1.00 81.86 222 B 1 
ATOM 2561 C CE2 . TYR B 2 222 ? -19.227 3.244   -2.112  1.00 81.26 222 B 1 
ATOM 2562 C CZ  . TYR B 2 222 ? -19.729 2.107   -2.756  1.00 82.93 222 B 1 
ATOM 2563 O OH  . TYR B 2 222 ? -18.886 1.323   -3.510  1.00 79.95 222 B 1 
ATOM 2564 N N   . SER B 2 223 ? -24.661 7.125   -0.220  1.00 94.56 223 B 1 
ATOM 2565 C CA  . SER B 2 223 ? -25.943 7.658   0.263   1.00 93.87 223 B 1 
ATOM 2566 C C   . SER B 2 223 ? -26.959 7.828   -0.871  1.00 93.16 223 B 1 
ATOM 2567 O O   . SER B 2 223 ? -28.102 7.367   -0.756  1.00 90.90 223 B 1 
ATOM 2568 C CB  . SER B 2 223 ? -25.743 8.990   1.010   1.00 93.36 223 B 1 
ATOM 2569 O OG  . SER B 2 223 ? -25.216 9.973   0.164   1.00 77.77 223 B 1 
ATOM 2570 N N   . GLY B 2 224 ? -26.532 8.375   -2.022  1.00 93.14 224 B 1 
ATOM 2571 C CA  . GLY B 2 224 ? -27.375 8.491   -3.211  1.00 92.07 224 B 1 
ATOM 2572 C C   . GLY B 2 224 ? -27.807 7.143   -3.785  1.00 91.71 224 B 1 
ATOM 2573 O O   . GLY B 2 224 ? -28.984 6.940   -4.110  1.00 89.68 224 B 1 
ATOM 2574 N N   . ILE B 2 225 ? -26.893 6.183   -3.860  1.00 90.63 225 B 1 
ATOM 2575 C CA  . ILE B 2 225 ? -27.184 4.807   -4.284  1.00 89.54 225 B 1 
ATOM 2576 C C   . ILE B 2 225 ? -28.213 4.173   -3.343  1.00 88.74 225 B 1 
ATOM 2577 O O   . ILE B 2 225 ? -29.224 3.661   -3.823  1.00 86.86 225 B 1 
ATOM 2578 C CB  . ILE B 2 225 ? -25.889 3.969   -4.365  1.00 88.55 225 B 1 
ATOM 2579 C CG1 . ILE B 2 225 ? -25.050 4.397   -5.588  1.00 85.29 225 B 1 
ATOM 2580 C CG2 . ILE B 2 225 ? -26.199 2.461   -4.459  1.00 85.30 225 B 1 
ATOM 2581 C CD1 . ILE B 2 225 ? -23.603 3.886   -5.566  1.00 82.37 225 B 1 
ATOM 2582 N N   . LEU B 2 226 ? -27.997 4.242   -2.040  1.00 89.56 226 B 1 
ATOM 2583 C CA  . LEU B 2 226 ? -28.879 3.638   -1.050  1.00 88.40 226 B 1 
ATOM 2584 C C   . LEU B 2 226 ? -30.299 4.218   -1.154  1.00 87.55 226 B 1 
ATOM 2585 O O   . LEU B 2 226 ? -31.269 3.462   -1.225  1.00 85.30 226 B 1 
ATOM 2586 C CB  . LEU B 2 226 ? -28.284 3.855   0.354   1.00 87.17 226 B 1 
ATOM 2587 C CG  . LEU B 2 226 ? -28.867 2.872   1.400   1.00 78.43 226 B 1 
ATOM 2588 C CD1 . LEU B 2 226 ? -28.174 1.515   1.314   1.00 74.50 226 B 1 
ATOM 2589 C CD2 . LEU B 2 226 ? -28.666 3.421   2.812   1.00 74.10 226 B 1 
ATOM 2590 N N   . LYS B 2 227 ? -30.420 5.549   -1.274  1.00 89.67 227 B 1 
ATOM 2591 C CA  . LYS B 2 227 ? -31.704 6.238   -1.450  1.00 89.55 227 B 1 
ATOM 2592 C C   . LYS B 2 227 ? -32.454 5.760   -2.699  1.00 88.67 227 B 1 
ATOM 2593 O O   . LYS B 2 227 ? -33.664 5.552   -2.648  1.00 85.97 227 B 1 
ATOM 2594 C CB  . LYS B 2 227 ? -31.440 7.755   -1.494  1.00 89.39 227 B 1 
ATOM 2595 C CG  . LYS B 2 227 ? -32.729 8.598   -1.503  1.00 80.02 227 B 1 
ATOM 2596 C CD  . LYS B 2 227 ? -32.383 10.093  -1.474  1.00 77.67 227 B 1 
ATOM 2597 C CE  . LYS B 2 227 ? -33.643 10.971  -1.408  1.00 67.59 227 B 1 
ATOM 2598 N NZ  . LYS B 2 227 ? -33.314 12.423  -1.295  1.00 60.93 227 B 1 
ATOM 2599 N N   . THR B 2 228 ? -31.748 5.553   -3.808  1.00 88.07 228 B 1 
ATOM 2600 C CA  . THR B 2 228 ? -32.344 5.075   -5.060  1.00 87.27 228 B 1 
ATOM 2601 C C   . THR B 2 228 ? -32.739 3.598   -4.975  1.00 86.68 228 B 1 
ATOM 2602 O O   . THR B 2 228 ? -33.832 3.224   -5.397  1.00 83.82 228 B 1 
ATOM 2603 C CB  . THR B 2 228 ? -31.393 5.311   -6.242  1.00 85.82 228 B 1 
ATOM 2604 O OG1 . THR B 2 228 ? -31.048 6.680   -6.281  1.00 76.68 228 B 1 
ATOM 2605 C CG2 . THR B 2 228 ? -32.036 4.971   -7.579  1.00 76.30 228 B 1 
ATOM 2606 N N   . LEU B 2 229 ? -31.892 2.771   -4.384  1.00 85.74 229 B 1 
ATOM 2607 C CA  . LEU B 2 229 ? -32.137 1.340   -4.237  1.00 83.62 229 B 1 
ATOM 2608 C C   . LEU B 2 229 ? -33.287 1.023   -3.264  1.00 82.48 229 B 1 
ATOM 2609 O O   . LEU B 2 229 ? -34.020 0.064   -3.503  1.00 79.48 229 B 1 
ATOM 2610 C CB  . LEU B 2 229 ? -30.852 0.646   -3.777  1.00 82.06 229 B 1 
ATOM 2611 C CG  . LEU B 2 229 ? -29.732 0.557   -4.834  1.00 77.92 229 B 1 
ATOM 2612 C CD1 . LEU B 2 229 ? -28.535 -0.178  -4.231  1.00 74.00 229 B 1 
ATOM 2613 C CD2 . LEU B 2 229 ? -30.158 -0.158  -6.111  1.00 74.70 229 B 1 
ATOM 2614 N N   . LEU B 2 230 ? -33.453 1.832   -2.228  1.00 84.20 230 B 1 
ATOM 2615 C CA  . LEU B 2 230 ? -34.595 1.706   -1.315  1.00 83.69 230 B 1 
ATOM 2616 C C   . LEU B 2 230 ? -35.937 1.996   -2.020  1.00 81.98 230 B 1 
ATOM 2617 O O   . LEU B 2 230 ? -36.945 1.381   -1.676  1.00 77.83 230 B 1 
ATOM 2618 C CB  . LEU B 2 230 ? -34.391 2.650   -0.117  1.00 83.09 230 B 1 
ATOM 2619 C CG  . LEU B 2 230 ? -33.331 2.166   0.896   1.00 78.81 230 B 1 
ATOM 2620 C CD1 . LEU B 2 230 ? -33.034 3.291   1.891   1.00 74.03 230 B 1 
ATOM 2621 C CD2 . LEU B 2 230 ? -33.792 0.939   1.678   1.00 73.92 230 B 1 
ATOM 2622 N N   . ARG B 2 231 ? -35.934 2.897   -3.020  1.00 84.02 231 B 1 
ATOM 2623 C CA  . ARG B 2 231 ? -37.125 3.178   -3.833  1.00 83.50 231 B 1 
ATOM 2624 C C   . ARG B 2 231 ? -37.391 2.093   -4.883  1.00 81.96 231 B 1 
ATOM 2625 O O   . ARG B 2 231 ? -38.540 1.716   -5.093  1.00 75.30 231 B 1 
ATOM 2626 C CB  . ARG B 2 231 ? -36.994 4.560   -4.500  1.00 80.85 231 B 1 
ATOM 2627 C CG  . ARG B 2 231 ? -37.121 5.709   -3.485  1.00 71.42 231 B 1 
ATOM 2628 C CD  . ARG B 2 231 ? -36.969 7.057   -4.203  1.00 68.67 231 B 1 
ATOM 2629 N NE  . ARG B 2 231 ? -37.209 8.192   -3.291  1.00 61.86 231 B 1 
ATOM 2630 C CZ  . ARG B 2 231 ? -37.265 9.470   -3.639  1.00 57.29 231 B 1 
ATOM 2631 N NH1 . ARG B 2 231 ? -37.029 9.856   -4.867  1.00 53.98 231 B 1 
ATOM 2632 N NH2 . ARG B 2 231 ? -37.570 10.381  -2.764  1.00 49.92 231 B 1 
ATOM 2633 N N   . CYS B 2 232 ? -36.354 1.558   -5.518  1.00 79.60 232 B 1 
ATOM 2634 C CA  . CYS B 2 232 ? -36.466 0.595   -6.615  1.00 75.94 232 B 1 
ATOM 2635 C C   . CYS B 2 232 ? -36.121 -0.832  -6.148  1.00 73.90 232 B 1 
ATOM 2636 O O   . CYS B 2 232 ? -34.983 -1.292  -6.289  1.00 67.42 232 B 1 
ATOM 2637 C CB  . CYS B 2 232 ? -35.582 1.065   -7.784  1.00 72.64 232 B 1 
ATOM 2638 S SG  . CYS B 2 232 ? -36.233 2.611   -8.487  1.00 63.16 232 B 1 
ATOM 2639 N N   . ARG B 2 233 ? -37.114 -1.575  -5.641  1.00 71.86 233 B 1 
ATOM 2640 C CA  . ARG B 2 233 ? -36.939 -2.932  -5.060  1.00 69.62 233 B 1 
ATOM 2641 C C   . ARG B 2 233 ? -36.286 -3.977  -5.981  1.00 69.00 233 B 1 
ATOM 2642 O O   . ARG B 2 233 ? -35.593 -4.855  -5.484  1.00 62.66 233 B 1 
ATOM 2643 C CB  . ARG B 2 233 ? -38.303 -3.477  -4.572  1.00 63.63 233 B 1 
ATOM 2644 C CG  . ARG B 2 233 ? -38.682 -3.015  -3.157  1.00 56.82 233 B 1 
ATOM 2645 C CD  . ARG B 2 233 ? -40.003 -3.679  -2.716  1.00 53.09 233 B 1 
ATOM 2646 N NE  . ARG B 2 233 ? -40.314 -3.417  -1.298  1.00 46.97 233 B 1 
ATOM 2647 C CZ  . ARG B 2 233 ? -41.404 -3.812  -0.652  1.00 42.62 233 B 1 
ATOM 2648 N NH1 . ARG B 2 233 ? -42.364 -4.472  -1.236  1.00 39.80 233 B 1 
ATOM 2649 N NH2 . ARG B 2 233 ? -41.553 -3.537  0.614   1.00 38.24 233 B 1 
ATOM 2650 N N   . ASN B 2 234 ? -36.532 -3.954  -7.299  1.00 66.79 234 B 1 
ATOM 2651 C CA  . ASN B 2 234 ? -36.377 -5.162  -8.127  1.00 64.90 234 B 1 
ATOM 2652 C C   . ASN B 2 234 ? -34.970 -5.461  -8.688  1.00 65.66 234 B 1 
ATOM 2653 O O   . ASN B 2 234 ? -34.731 -6.559  -9.195  1.00 60.76 234 B 1 
ATOM 2654 C CB  . ASN B 2 234 ? -37.459 -5.166  -9.224  1.00 58.83 234 B 1 
ATOM 2655 C CG  . ASN B 2 234 ? -38.685 -5.986  -8.843  1.00 53.43 234 B 1 
ATOM 2656 O OD1 . ASN B 2 234 ? -38.727 -6.668  -7.845  1.00 48.82 234 B 1 
ATOM 2657 N ND2 . ASN B 2 234 ? -39.714 -5.950  -9.655  1.00 47.58 234 B 1 
ATOM 2658 N N   . GLU B 2 235 ? -34.019 -4.551  -8.648  1.00 64.18 235 B 1 
ATOM 2659 C CA  . GLU B 2 235 ? -32.763 -4.718  -9.392  1.00 62.50 235 B 1 
ATOM 2660 C C   . GLU B 2 235 ? -31.661 -5.504  -8.651  1.00 63.92 235 B 1 
ATOM 2661 O O   . GLU B 2 235 ? -30.526 -5.047  -8.492  1.00 59.44 235 B 1 
ATOM 2662 C CB  . GLU B 2 235 ? -32.275 -3.383  -9.945  1.00 56.67 235 B 1 
ATOM 2663 C CG  . GLU B 2 235 ? -33.154 -2.852  -11.082 1.00 52.18 235 B 1 
ATOM 2664 C CD  . GLU B 2 235 ? -32.394 -1.790  -11.888 1.00 49.60 235 B 1 
ATOM 2665 O OE1 . GLU B 2 235 ? -32.788 -1.477  -13.029 1.00 45.96 235 B 1 
ATOM 2666 O OE2 . GLU B 2 235 ? -31.322 -1.334  -11.423 1.00 46.35 235 B 1 
ATOM 2667 N N   . LYS B 2 236 ? -31.951 -6.752  -8.278  1.00 60.15 236 B 1 
ATOM 2668 C CA  . LYS B 2 236 ? -30.987 -7.642  -7.598  1.00 59.41 236 B 1 
ATOM 2669 C C   . LYS B 2 236 ? -29.609 -7.731  -8.292  1.00 60.88 236 B 1 
ATOM 2670 O O   . LYS B 2 236 ? -28.585 -7.835  -7.616  1.00 57.55 236 B 1 
ATOM 2671 C CB  . LYS B 2 236 ? -31.566 -9.067  -7.444  1.00 54.95 236 B 1 
ATOM 2672 C CG  . LYS B 2 236 ? -32.682 -9.168  -6.389  1.00 50.17 236 B 1 
ATOM 2673 C CD  . LYS B 2 236 ? -33.166 -10.626 -6.215  1.00 47.12 236 B 1 
ATOM 2674 C CE  . LYS B 2 236 ? -34.264 -10.717 -5.149  1.00 42.73 236 B 1 
ATOM 2675 N NZ  . LYS B 2 236 ? -34.805 -12.089 -4.993  1.00 38.67 236 B 1 
ATOM 2676 N N   . LYS B 2 237 ? -29.546 -7.681  -9.635  1.00 61.00 237 B 1 
ATOM 2677 C CA  . LYS B 2 237 ? -28.280 -7.751  -10.377 1.00 60.25 237 B 1 
ATOM 2678 C C   . LYS B 2 237 ? -27.408 -6.500  -10.198 1.00 61.95 237 B 1 
ATOM 2679 O O   . LYS B 2 237 ? -26.189 -6.632  -10.080 1.00 58.50 237 B 1 
ATOM 2680 C CB  . LYS B 2 237 ? -28.525 -8.025  -11.871 1.00 55.54 237 B 1 
ATOM 2681 C CG  . LYS B 2 237 ? -28.896 -9.494  -12.157 1.00 50.25 237 B 1 
ATOM 2682 C CD  . LYS B 2 237 ? -29.058 -9.742  -13.667 1.00 47.36 237 B 1 
ATOM 2683 C CE  . LYS B 2 237 ? -29.406 -11.202 -13.955 1.00 42.20 237 B 1 
ATOM 2684 N NZ  . LYS B 2 237 ? -29.697 -11.454 -15.400 1.00 39.05 237 B 1 
ATOM 2685 N N   . ARG B 2 238 ? -27.994 -5.290  -10.166 1.00 63.60 238 B 1 
ATOM 2686 C CA  . ARG B 2 238 ? -27.236 -4.045  -9.934  1.00 63.11 238 B 1 
ATOM 2687 C C   . ARG B 2 238 ? -26.686 -3.982  -8.510  1.00 66.03 238 B 1 
ATOM 2688 O O   . ARG B 2 238 ? -25.549 -3.569  -8.322  1.00 62.34 238 B 1 
ATOM 2689 C CB  . ARG B 2 238 ? -28.084 -2.808  -10.258 1.00 57.19 238 B 1 
ATOM 2690 C CG  . ARG B 2 238 ? -28.271 -2.608  -11.767 1.00 51.05 238 B 1 
ATOM 2691 C CD  . ARG B 2 238 ? -28.953 -1.258  -12.050 1.00 48.02 238 B 1 
ATOM 2692 N NE  . ARG B 2 238 ? -29.223 -1.024  -13.481 1.00 43.48 238 B 1 
ATOM 2693 C CZ  . ARG B 2 238 ? -30.055 -0.122  -13.953 1.00 40.33 238 B 1 
ATOM 2694 N NH1 . ARG B 2 238 ? -30.703 0.706   -13.180 1.00 37.97 238 B 1 
ATOM 2695 N NH2 . ARG B 2 238 ? -30.281 -0.006  -15.227 1.00 36.07 238 B 1 
ATOM 2696 N N   . HIS B 2 239 ? -27.416 -4.516  -7.530  1.00 70.54 239 B 1 
ATOM 2697 C CA  . HIS B 2 239 ? -26.960 -4.616  -6.146  1.00 71.53 239 B 1 
ATOM 2698 C C   . HIS B 2 239 ? -25.649 -5.400  -5.983  1.00 76.35 239 B 1 
ATOM 2699 O O   . HIS B 2 239 ? -24.832 -5.041  -5.140  1.00 74.13 239 B 1 
ATOM 2700 C CB  . HIS B 2 239 ? -28.037 -5.270  -5.278  1.00 65.13 239 B 1 
ATOM 2701 C CG  . HIS B 2 239 ? -29.204 -4.381  -4.988  1.00 59.22 239 B 1 
ATOM 2702 N ND1 . HIS B 2 239 ? -29.337 -3.572  -3.877  1.00 52.79 239 B 1 
ATOM 2703 C CD2 . HIS B 2 239 ? -30.358 -4.262  -5.703  1.00 51.24 239 B 1 
ATOM 2704 C CE1 . HIS B 2 239 ? -30.553 -2.999  -3.928  1.00 47.34 239 B 1 
ATOM 2705 N NE2 . HIS B 2 239 ? -31.206 -3.392  -5.028  1.00 47.11 239 B 1 
ATOM 2706 N N   . ARG B 2 240 ? -25.401 -6.437  -6.785  1.00 76.94 240 B 1 
ATOM 2707 C CA  . ARG B 2 240 ? -24.161 -7.225  -6.693  1.00 79.18 240 B 1 
ATOM 2708 C C   . ARG B 2 240 ? -22.926 -6.403  -7.071  1.00 82.27 240 B 1 
ATOM 2709 O O   . ARG B 2 240 ? -21.950 -6.426  -6.339  1.00 79.92 240 B 1 
ATOM 2710 C CB  . ARG B 2 240 ? -24.235 -8.489  -7.560  1.00 74.19 240 B 1 
ATOM 2711 C CG  . ARG B 2 240 ? -25.148 -9.545  -6.927  1.00 63.70 240 B 1 
ATOM 2712 C CD  . ARG B 2 240 ? -25.187 -10.786 -7.822  1.00 59.55 240 B 1 
ATOM 2713 N NE  . ARG B 2 240 ? -26.010 -11.849 -7.228  1.00 52.40 240 B 1 
ATOM 2714 C CZ  . ARG B 2 240 ? -26.340 -12.968 -7.843  1.00 46.59 240 B 1 
ATOM 2715 N NH1 . ARG B 2 240 ? -26.095 -13.173 -9.103  1.00 42.80 240 B 1 
ATOM 2716 N NH2 . ARG B 2 240 ? -26.916 -13.930 -7.194  1.00 39.90 240 B 1 
ATOM 2717 N N   . ALA B 2 241 ? -22.988 -5.645  -8.171  1.00 78.12 241 B 1 
ATOM 2718 C CA  . ALA B 2 241 ? -21.862 -4.812  -8.584  1.00 79.53 241 B 1 
ATOM 2719 C C   . ALA B 2 241 ? -21.573 -3.696  -7.569  1.00 83.18 241 B 1 
ATOM 2720 O O   . ALA B 2 241 ? -20.416 -3.434  -7.270  1.00 82.01 241 B 1 
ATOM 2721 C CB  . ALA B 2 241 ? -22.153 -4.244  -9.974  1.00 75.55 241 B 1 
ATOM 2722 N N   . VAL B 2 242 ? -22.619 -3.086  -7.002  1.00 82.57 242 B 1 
ATOM 2723 C CA  . VAL B 2 242 ? -22.479 -2.109  -5.912  1.00 85.07 242 B 1 
ATOM 2724 C C   . VAL B 2 242 ? -21.820 -2.747  -4.695  1.00 87.51 242 B 1 
ATOM 2725 O O   . VAL B 2 242 ? -20.896 -2.169  -4.151  1.00 87.33 242 B 1 
ATOM 2726 C CB  . VAL B 2 242 ? -23.826 -1.501  -5.509  1.00 83.44 242 B 1 
ATOM 2727 C CG1 . VAL B 2 242 ? -23.730 -0.562  -4.313  1.00 76.24 242 B 1 
ATOM 2728 C CG2 . VAL B 2 242 ? -24.395 -0.697  -6.677  1.00 77.79 242 B 1 
ATOM 2729 N N   . ARG B 2 243 ? -22.241 -3.946  -4.310  1.00 87.01 243 B 1 
ATOM 2730 C CA  . ARG B 2 243 ? -21.668 -4.662  -3.167  1.00 88.11 243 B 1 
ATOM 2731 C C   . ARG B 2 243 ? -20.180 -4.939  -3.358  1.00 89.65 243 B 1 
ATOM 2732 O O   . ARG B 2 243 ? -19.413 -4.687  -2.437  1.00 88.30 243 B 1 
ATOM 2733 C CB  . ARG B 2 243 ? -22.474 -5.945  -2.909  1.00 85.35 243 B 1 
ATOM 2734 C CG  . ARG B 2 243 ? -22.068 -6.602  -1.584  1.00 73.89 243 B 1 
ATOM 2735 C CD  . ARG B 2 243 ? -22.831 -7.924  -1.351  1.00 72.13 243 B 1 
ATOM 2736 N NE  . ARG B 2 243 ? -24.281 -7.705  -1.169  1.00 64.31 243 B 1 
ATOM 2737 C CZ  . ARG B 2 243 ? -25.200 -8.652  -1.094  1.00 59.30 243 B 1 
ATOM 2738 N NH1 . ARG B 2 243 ? -24.899 -9.916  -1.208  1.00 55.47 243 B 1 
ATOM 2739 N NH2 . ARG B 2 243 ? -26.452 -8.353  -0.878  1.00 50.97 243 B 1 
ATOM 2740 N N   . VAL B 2 244 ? -19.761 -5.387  -4.543  1.00 88.66 244 B 1 
ATOM 2741 C CA  . VAL B 2 244 ? -18.341 -5.630  -4.843  1.00 89.69 244 B 1 
ATOM 2742 C C   . VAL B 2 244 ? -17.519 -4.348  -4.684  1.00 91.22 244 B 1 
ATOM 2743 O O   . VAL B 2 244 ? -16.523 -4.357  -3.975  1.00 91.07 244 B 1 
ATOM 2744 C CB  . VAL B 2 244 ? -18.147 -6.216  -6.256  1.00 87.92 244 B 1 
ATOM 2745 C CG1 . VAL B 2 244 ? -16.666 -6.355  -6.641  1.00 81.74 244 B 1 
ATOM 2746 C CG2 . VAL B 2 244 ? -18.761 -7.611  -6.370  1.00 82.75 244 B 1 
ATOM 2747 N N   . ILE B 2 245 ? -17.957 -3.243  -5.292  1.00 88.36 245 B 1 
ATOM 2748 C CA  . ILE B 2 245 ? -17.205 -1.982  -5.256  1.00 89.10 245 B 1 
ATOM 2749 C C   . ILE B 2 245 ? -17.227 -1.358  -3.863  1.00 90.51 245 B 1 
ATOM 2750 O O   . ILE B 2 245 ? -16.226 -0.819  -3.415  1.00 90.46 245 B 1 
ATOM 2751 C CB  . ILE B 2 245 ? -17.715 -1.029  -6.355  1.00 88.28 245 B 1 
ATOM 2752 C CG1 . ILE B 2 245 ? -17.416 -1.682  -7.726  1.00 83.80 245 B 1 
ATOM 2753 C CG2 . ILE B 2 245 ? -17.047 0.353   -6.268  1.00 82.18 245 B 1 
ATOM 2754 C CD1 . ILE B 2 245 ? -18.036 -0.959  -8.909  1.00 75.06 245 B 1 
ATOM 2755 N N   . PHE B 2 246 ? -18.338 -1.495  -3.136  1.00 90.98 246 B 1 
ATOM 2756 C CA  . PHE B 2 246 ? -18.406 -1.101  -1.731  1.00 92.14 246 B 1 
ATOM 2757 C C   . PHE B 2 246 ? -17.411 -1.891  -0.881  1.00 93.08 246 B 1 
ATOM 2758 O O   . PHE B 2 246 ? -16.663 -1.290  -0.121  1.00 92.72 246 B 1 
ATOM 2759 C CB  . PHE B 2 246 ? -19.831 -1.293  -1.218  1.00 91.64 246 B 1 
ATOM 2760 C CG  . PHE B 2 246 ? -20.005 -0.867  0.220   1.00 90.68 246 B 1 
ATOM 2761 C CD1 . PHE B 2 246 ? -20.058 -1.826  1.249   1.00 87.67 246 B 1 
ATOM 2762 C CD2 . PHE B 2 246 ? -20.087 0.498   0.542   1.00 87.47 246 B 1 
ATOM 2763 C CE1 . PHE B 2 246 ? -20.213 -1.422  2.588   1.00 86.70 246 B 1 
ATOM 2764 C CE2 . PHE B 2 246 ? -20.236 0.911   1.879   1.00 85.62 246 B 1 
ATOM 2765 C CZ  . PHE B 2 246 ? -20.297 -0.047  2.898   1.00 86.99 246 B 1 
ATOM 2766 N N   . THR B 2 247 ? -17.337 -3.205  -1.060  1.00 93.28 247 B 1 
ATOM 2767 C CA  . THR B 2 247 ? -16.354 -4.041  -0.359  1.00 93.82 247 B 1 
ATOM 2768 C C   . THR B 2 247 ? -14.922 -3.629  -0.697  1.00 94.82 247 B 1 
ATOM 2769 O O   . THR B 2 247 ? -14.117 -3.514  0.215   1.00 93.83 247 B 1 
ATOM 2770 C CB  . THR B 2 247 ? -16.564 -5.528  -0.665  1.00 92.63 247 B 1 
ATOM 2771 O OG1 . THR B 2 247 ? -17.875 -5.929  -0.326  1.00 83.80 247 B 1 
ATOM 2772 C CG2 . THR B 2 247 ? -15.635 -6.431  0.137   1.00 83.94 247 B 1 
ATOM 2773 N N   . ILE B 2 248 ? -14.603 -3.338  -1.968  1.00 93.55 248 B 1 
ATOM 2774 C CA  . ILE B 2 248 ? -13.267 -2.855  -2.376  1.00 93.87 248 B 1 
ATOM 2775 C C   . ILE B 2 248 ? -12.922 -1.560  -1.637  1.00 94.53 248 B 1 
ATOM 2776 O O   . ILE B 2 248 ? -11.825 -1.445  -1.089  1.00 93.98 248 B 1 
ATOM 2777 C CB  . ILE B 2 248 ? -13.197 -2.659  -3.900  1.00 93.16 248 B 1 
ATOM 2778 C CG1 . ILE B 2 248 ? -13.286 -4.013  -4.649  1.00 88.45 248 B 1 
ATOM 2779 C CG2 . ILE B 2 248 ? -11.901 -1.950  -4.335  1.00 88.16 248 B 1 
ATOM 2780 C CD1 . ILE B 2 248 ? -13.677 -3.847  -6.114  1.00 82.60 248 B 1 
ATOM 2781 N N   . MET B 2 249 ? -13.856 -0.602  -1.588  1.00 94.67 249 B 1 
ATOM 2782 C CA  . MET B 2 249 ? -13.653 0.679   -0.908  1.00 94.95 249 B 1 
ATOM 2783 C C   . MET B 2 249 ? -13.440 0.491   0.607   1.00 95.69 249 B 1 
ATOM 2784 O O   . MET B 2 249 ? -12.506 1.040   1.165   1.00 94.46 249 B 1 
ATOM 2785 C CB  . MET B 2 249 ? -14.858 1.589   -1.203  1.00 93.82 249 B 1 
ATOM 2786 C CG  . MET B 2 249 ? -14.683 3.003   -0.632  1.00 87.07 249 B 1 
ATOM 2787 S SD  . MET B 2 249 ? -13.397 4.001   -1.436  1.00 82.98 249 B 1 
ATOM 2788 C CE  . MET B 2 249 ? -14.360 4.787   -2.747  1.00 73.50 249 B 1 
ATOM 2789 N N   . ILE B 2 250 ? -14.280 -0.300  1.259   1.00 96.15 250 B 1 
ATOM 2790 C CA  . ILE B 2 250 ? -14.159 -0.573  2.700   1.00 96.17 250 B 1 
ATOM 2791 C C   . ILE B 2 250 ? -12.829 -1.254  3.024   1.00 96.65 250 B 1 
ATOM 2792 O O   . ILE B 2 250 ? -12.148 -0.852  3.963   1.00 95.97 250 B 1 
ATOM 2793 C CB  . ILE B 2 250 ? -15.354 -1.412  3.199   1.00 94.94 250 B 1 
ATOM 2794 C CG1 . ILE B 2 250 ? -16.678 -0.609  3.168   1.00 87.63 250 B 1 
ATOM 2795 C CG2 . ILE B 2 250 ? -15.120 -1.983  4.610   1.00 87.49 250 B 1 
ATOM 2796 C CD1 . ILE B 2 250 ? -16.747 0.581   4.143   1.00 76.24 250 B 1 
ATOM 2797 N N   . VAL B 2 251 ? -12.433 -2.257  2.244   1.00 96.41 251 B 1 
ATOM 2798 C CA  . VAL B 2 251 ? -11.176 -2.968  2.459   1.00 96.68 251 B 1 
ATOM 2799 C C   . VAL B 2 251 ? -9.981  -2.042  2.235   1.00 96.80 251 B 1 
ATOM 2800 O O   . VAL B 2 251 ? -9.054  -2.066  3.034   1.00 95.94 251 B 1 
ATOM 2801 C CB  . VAL B 2 251 ? -11.118 -4.237  1.593   1.00 95.88 251 B 1 
ATOM 2802 C CG1 . VAL B 2 251 ? -9.752  -4.915  1.661   1.00 91.94 251 B 1 
ATOM 2803 C CG2 . VAL B 2 251 ? -12.153 -5.258  2.088   1.00 92.38 251 B 1 
ATOM 2804 N N   . TYR B 2 252 ? -10.033 -1.158  1.226   1.00 96.39 252 B 1 
ATOM 2805 C CA  . TYR B 2 252 ? -9.005  -0.125  1.057   1.00 96.51 252 B 1 
ATOM 2806 C C   . TYR B 2 252 ? -8.838  0.717   2.330   1.00 96.68 252 B 1 
ATOM 2807 O O   . TYR B 2 252 ? -7.723  0.896   2.803   1.00 96.20 252 B 1 
ATOM 2808 C CB  . TYR B 2 252 ? -9.338  0.762   -0.148  1.00 96.34 252 B 1 
ATOM 2809 C CG  . TYR B 2 252 ? -8.476  2.002   -0.206  1.00 96.55 252 B 1 
ATOM 2810 C CD1 . TYR B 2 252 ? -8.897  3.201   0.412   1.00 95.46 252 B 1 
ATOM 2811 C CD2 . TYR B 2 252 ? -7.195  1.948   -0.798  1.00 95.64 252 B 1 
ATOM 2812 C CE1 . TYR B 2 252 ? -8.053  4.319   0.452   1.00 94.96 252 B 1 
ATOM 2813 C CE2 . TYR B 2 252 ? -6.349  3.063   -0.771  1.00 94.76 252 B 1 
ATOM 2814 C CZ  . TYR B 2 252 ? -6.777  4.249   -0.137  1.00 95.15 252 B 1 
ATOM 2815 O OH  . TYR B 2 252 ? -5.945  5.335   -0.083  1.00 93.85 252 B 1 
ATOM 2816 N N   . PHE B 2 253 ? -9.946  1.197   2.916   1.00 97.33 253 B 1 
ATOM 2817 C CA  . PHE B 2 253 ? -9.872  1.962   4.155   1.00 97.32 253 B 1 
ATOM 2818 C C   . PHE B 2 253 ? -9.320  1.138   5.318   1.00 97.30 253 B 1 
ATOM 2819 O O   . PHE B 2 253 ? -8.449  1.629   6.033   1.00 96.22 253 B 1 
ATOM 2820 C CB  . PHE B 2 253 ? -11.236 2.548   4.516   1.00 96.87 253 B 1 
ATOM 2821 C CG  . PHE B 2 253 ? -11.678 3.692   3.633   1.00 96.76 253 B 1 
ATOM 2822 C CD1 . PHE B 2 253 ? -10.872 4.835   3.489   1.00 94.26 253 B 1 
ATOM 2823 C CD2 . PHE B 2 253 ? -12.914 3.630   2.957   1.00 94.01 253 B 1 
ATOM 2824 C CE1 . PHE B 2 253 ? -11.278 5.899   2.673   1.00 92.90 253 B 1 
ATOM 2825 C CE2 . PHE B 2 253 ? -13.319 4.693   2.144   1.00 92.91 253 B 1 
ATOM 2826 C CZ  . PHE B 2 253 ? -12.509 5.826   1.992   1.00 94.18 253 B 1 
ATOM 2827 N N   . LEU B 2 254 ? -9.725  -0.107  5.484   1.00 97.31 254 B 1 
ATOM 2828 C CA  . LEU B 2 254 ? -9.220  -0.966  6.555   1.00 97.29 254 B 1 
ATOM 2829 C C   . LEU B 2 254 ? -7.705  -1.161  6.501   1.00 97.27 254 B 1 
ATOM 2830 O O   . LEU B 2 254 ? -7.065  -1.224  7.544   1.00 96.09 254 B 1 
ATOM 2831 C CB  . LEU B 2 254 ? -9.931  -2.328  6.495   1.00 96.70 254 B 1 
ATOM 2832 C CG  . LEU B 2 254 ? -11.412 -2.301  6.931   1.00 90.02 254 B 1 
ATOM 2833 C CD1 . LEU B 2 254 ? -12.042 -3.670  6.669   1.00 84.99 254 B 1 
ATOM 2834 C CD2 . LEU B 2 254 ? -11.582 -1.968  8.417   1.00 85.17 254 B 1 
ATOM 2835 N N   . PHE B 2 255 ? -7.124  -1.219  5.303   1.00 96.97 255 B 1 
ATOM 2836 C CA  . PHE B 2 255 ? -5.689  -1.461  5.122   1.00 96.81 255 B 1 
ATOM 2837 C C   . PHE B 2 255 ? -4.853  -0.174  5.123   1.00 96.64 255 B 1 
ATOM 2838 O O   . PHE B 2 255 ? -3.747  -0.169  5.662   1.00 95.19 255 B 1 
ATOM 2839 C CB  . PHE B 2 255 ? -5.467  -2.282  3.843   1.00 96.31 255 B 1 
ATOM 2840 C CG  . PHE B 2 255 ? -5.693  -3.774  4.029   1.00 96.35 255 B 1 
ATOM 2841 C CD1 . PHE B 2 255 ? -4.603  -4.663  3.980   1.00 93.99 255 B 1 
ATOM 2842 C CD2 . PHE B 2 255 ? -6.973  -4.294  4.257   1.00 93.81 255 B 1 
ATOM 2843 C CE1 . PHE B 2 255 ? -4.791  -6.034  4.162   1.00 92.83 255 B 1 
ATOM 2844 C CE2 . PHE B 2 255 ? -7.176  -5.672  4.448   1.00 92.89 255 B 1 
ATOM 2845 C CZ  . PHE B 2 255 ? -6.086  -6.541  4.396   1.00 93.80 255 B 1 
ATOM 2846 N N   . TRP B 2 256 ? -5.357  0.922   4.533   1.00 96.57 256 B 1 
ATOM 2847 C CA  . TRP B 2 256 ? -4.571  2.146   4.342   1.00 96.41 256 B 1 
ATOM 2848 C C   . TRP B 2 256 ? -4.896  3.281   5.317   1.00 96.38 256 B 1 
ATOM 2849 O O   . TRP B 2 256 ? -4.042  4.148   5.533   1.00 95.12 256 B 1 
ATOM 2850 C CB  . TRP B 2 256 ? -4.707  2.597   2.892   1.00 95.83 256 B 1 
ATOM 2851 C CG  . TRP B 2 256 ? -3.841  1.843   1.924   1.00 95.29 256 B 1 
ATOM 2852 C CD1 . TRP B 2 256 ? -4.264  1.023   0.948   1.00 93.47 256 B 1 
ATOM 2853 C CD2 . TRP B 2 256 ? -2.372  1.864   1.835   1.00 94.58 256 B 1 
ATOM 2854 N NE1 . TRP B 2 256 ? -3.173  0.544   0.237   1.00 92.63 256 B 1 
ATOM 2855 C CE2 . TRP B 2 256 ? -1.992  1.033   0.746   1.00 93.74 256 B 1 
ATOM 2856 C CE3 . TRP B 2 256 ? -1.358  2.523   2.558   1.00 92.81 256 B 1 
ATOM 2857 C CZ2 . TRP B 2 256 ? -0.636  0.853   0.386   1.00 92.02 256 B 1 
ATOM 2858 C CZ3 . TRP B 2 256 ? -0.002  2.338   2.200   1.00 92.25 256 B 1 
ATOM 2859 C CH2 . TRP B 2 256 ? 0.348   1.514   1.130   1.00 91.91 256 B 1 
ATOM 2860 N N   . THR B 2 257 ? -6.075  3.324   5.929   1.00 97.43 257 B 1 
ATOM 2861 C CA  . THR B 2 257 ? -6.439  4.391   6.874   1.00 97.37 257 B 1 
ATOM 2862 C C   . THR B 2 257 ? -5.530  4.416   8.102   1.00 97.27 257 B 1 
ATOM 2863 O O   . THR B 2 257 ? -5.096  5.509   8.461   1.00 96.26 257 B 1 
ATOM 2864 C CB  . THR B 2 257 ? -7.913  4.325   7.303   1.00 96.65 257 B 1 
ATOM 2865 O OG1 . THR B 2 257 ? -8.725  4.456   6.171   1.00 86.67 257 B 1 
ATOM 2866 C CG2 . THR B 2 257 ? -8.330  5.437   8.268   1.00 86.46 257 B 1 
ATOM 2867 N N   . PRO B 2 258 ? -5.180  3.277   8.724   1.00 96.60 258 B 1 
ATOM 2868 C CA  . PRO B 2 258 ? -4.250  3.281   9.857   1.00 96.33 258 B 1 
ATOM 2869 C C   . PRO B 2 258 ? -2.918  3.949   9.516   1.00 95.60 258 B 1 
ATOM 2870 O O   . PRO B 2 258 ? -2.473  4.825   10.250  1.00 94.28 258 B 1 
ATOM 2871 C CB  . PRO B 2 258 ? -4.070  1.809   10.241  1.00 96.03 258 B 1 
ATOM 2872 C CG  . PRO B 2 258 ? -5.364  1.156   9.769   1.00 95.19 258 B 1 
ATOM 2873 C CD  . PRO B 2 258 ? -5.668  1.931   8.498   1.00 96.75 258 B 1 
ATOM 2874 N N   . TYR B 2 259 ? -2.334  3.634   8.359   1.00 96.04 259 B 1 
ATOM 2875 C CA  . TYR B 2 259 ? -1.089  4.261   7.910   1.00 95.08 259 B 1 
ATOM 2876 C C   . TYR B 2 259 ? -1.244  5.759   7.677   1.00 94.57 259 B 1 
ATOM 2877 O O   . TYR B 2 259 ? -0.411  6.540   8.126   1.00 93.72 259 B 1 
ATOM 2878 C CB  . TYR B 2 259 ? -0.593  3.573   6.641   1.00 93.77 259 B 1 
ATOM 2879 C CG  . TYR B 2 259 ? 0.684   4.192   6.110   1.00 93.03 259 B 1 
ATOM 2880 C CD1 . TYR B 2 259 ? 0.651   5.049   4.999   1.00 90.89 259 B 1 
ATOM 2881 C CD2 . TYR B 2 259 ? 1.901   3.957   6.772   1.00 90.89 259 B 1 
ATOM 2882 C CE1 . TYR B 2 259 ? 1.838   5.645   4.537   1.00 89.77 259 B 1 
ATOM 2883 C CE2 . TYR B 2 259 ? 3.095   4.550   6.311   1.00 89.28 259 B 1 
ATOM 2884 C CZ  . TYR B 2 259 ? 3.052   5.386   5.192   1.00 89.64 259 B 1 
ATOM 2885 O OH  . TYR B 2 259 ? 4.219   5.959   4.729   1.00 87.41 259 B 1 
ATOM 2886 N N   . ASN B 2 260 ? -2.324  6.196   7.010   1.00 95.58 260 B 1 
ATOM 2887 C CA  . ASN B 2 260 ? -2.560  7.617   6.764   1.00 95.08 260 B 1 
ATOM 2888 C C   . ASN B 2 260 ? -2.722  8.419   8.067   1.00 94.72 260 B 1 
ATOM 2889 O O   . ASN B 2 260 ? -2.236  9.539   8.145   1.00 93.53 260 B 1 
ATOM 2890 C CB  . ASN B 2 260 ? -3.790  7.792   5.858   1.00 95.05 260 B 1 
ATOM 2891 C CG  . ASN B 2 260 ? -3.474  7.488   4.398   1.00 92.97 260 B 1 
ATOM 2892 O OD1 . ASN B 2 260 ? -2.671  8.134   3.748   1.00 79.81 260 B 1 
ATOM 2893 N ND2 . ASN B 2 260 ? -4.117  6.501   3.821   1.00 80.42 260 B 1 
ATOM 2894 N N   . ILE B 2 261 ? -3.368  7.846   9.087   1.00 96.17 261 B 1 
ATOM 2895 C CA  . ILE B 2 261 ? -3.505  8.488   10.392  1.00 95.77 261 B 1 
ATOM 2896 C C   . ILE B 2 261 ? -2.158  8.537   11.110  1.00 95.06 261 B 1 
ATOM 2897 O O   . ILE B 2 261 ? -1.751  9.599   11.579  1.00 93.83 261 B 1 
ATOM 2898 C CB  . ILE B 2 261 ? -4.587  7.778   11.236  1.00 95.86 261 B 1 
ATOM 2899 C CG1 . ILE B 2 261 ? -5.975  7.980   10.587  1.00 93.67 261 B 1 
ATOM 2900 C CG2 . ILE B 2 261 ? -4.594  8.299   12.687  1.00 92.89 261 B 1 
ATOM 2901 C CD1 . ILE B 2 261 ? -7.081  7.125   11.213  1.00 83.42 261 B 1 
ATOM 2902 N N   . VAL B 2 262 ? -1.430  7.425   11.160  1.00 93.94 262 B 1 
ATOM 2903 C CA  . VAL B 2 262 ? -0.147  7.349   11.872  1.00 93.04 262 B 1 
ATOM 2904 C C   . VAL B 2 262 ? 0.894   8.274   11.237  1.00 91.99 262 B 1 
ATOM 2905 O O   . VAL B 2 262 ? 1.568   8.994   11.960  1.00 90.68 262 B 1 
ATOM 2906 C CB  . VAL B 2 262 ? 0.352   5.904   11.968  1.00 92.51 262 B 1 
ATOM 2907 C CG1 . VAL B 2 262 ? 1.774   5.824   12.523  1.00 87.48 262 B 1 
ATOM 2908 C CG2 . VAL B 2 262 ? -0.547  5.098   12.919  1.00 87.67 262 B 1 
ATOM 2909 N N   . ILE B 2 263 ? 0.988   8.330   9.896   1.00 92.21 263 B 1 
ATOM 2910 C CA  . ILE B 2 263 ? 1.933   9.239   9.231   1.00 91.11 263 B 1 
ATOM 2911 C C   . ILE B 2 263 ? 1.572   10.711  9.467   1.00 90.95 263 B 1 
ATOM 2912 O O   . ILE B 2 263 ? 2.464   11.553  9.548   1.00 89.85 263 B 1 
ATOM 2913 C CB  . ILE B 2 263 ? 2.087   8.889   7.735   1.00 89.41 263 B 1 
ATOM 2914 C CG1 . ILE B 2 263 ? 3.402   9.488   7.187   1.00 77.45 263 B 1 
ATOM 2915 C CG2 . ILE B 2 263 ? 0.873   9.342   6.904   1.00 73.66 263 B 1 
ATOM 2916 C CD1 . ILE B 2 263 ? 3.743   9.052   5.759   1.00 71.29 263 B 1 
ATOM 2917 N N   . LEU B 2 264 ? 0.291   11.036  9.601   1.00 92.22 264 B 1 
ATOM 2918 C CA  . LEU B 2 264 ? -0.151  12.380  9.963   1.00 92.48 264 B 1 
ATOM 2919 C C   . LEU B 2 264 ? 0.302   12.733  11.388  1.00 92.09 264 B 1 
ATOM 2920 O O   . LEU B 2 264 ? 0.911   13.778  11.586  1.00 90.67 264 B 1 
ATOM 2921 C CB  . LEU B 2 264 ? -1.679  12.479  9.797   1.00 92.77 264 B 1 
ATOM 2922 C CG  . LEU B 2 264 ? -2.231  13.911  9.952   1.00 88.99 264 B 1 
ATOM 2923 C CD1 . LEU B 2 264 ? -1.956  14.764  8.712   1.00 85.61 264 B 1 
ATOM 2924 C CD2 . LEU B 2 264 ? -3.744  13.862  10.167  1.00 85.81 264 B 1 
ATOM 2925 N N   . LEU B 2 265 ? 0.063   11.843  12.344  1.00 91.92 265 B 1 
ATOM 2926 C CA  . LEU B 2 265 ? 0.501   12.019  13.727  1.00 91.58 265 B 1 
ATOM 2927 C C   . LEU B 2 265 ? 2.027   12.129  13.830  1.00 90.19 265 B 1 
ATOM 2928 O O   . LEU B 2 265 ? 2.533   12.990  14.540  1.00 87.94 265 B 1 
ATOM 2929 C CB  . LEU B 2 265 ? 0.005   10.848  14.589  1.00 92.02 265 B 1 
ATOM 2930 C CG  . LEU B 2 265 ? -1.527  10.770  14.767  1.00 90.22 265 B 1 
ATOM 2931 C CD1 . LEU B 2 265 ? -1.878  9.480   15.510  1.00 87.57 265 B 1 
ATOM 2932 C CD2 . LEU B 2 265 ? -2.070  11.948  15.576  1.00 87.71 265 B 1 
ATOM 2933 N N   . ASN B 2 266 ? 2.759   11.311  13.070  1.00 88.50 266 B 1 
ATOM 2934 C CA  . ASN B 2 266 ? 4.217   11.310  13.088  1.00 86.76 266 B 1 
ATOM 2935 C C   . ASN B 2 266 ? 4.812   12.582  12.464  1.00 86.11 266 B 1 
ATOM 2936 O O   . ASN B 2 266 ? 5.706   13.204  13.025  1.00 83.06 266 B 1 
ATOM 2937 C CB  . ASN B 2 266 ? 4.704   10.024  12.395  1.00 84.34 266 B 1 
ATOM 2938 C CG  . ASN B 2 266 ? 6.118   9.640   12.798  1.00 80.21 266 B 1 
ATOM 2939 O OD1 . ASN B 2 266 ? 6.766   10.285  13.588  1.00 71.45 266 B 1 
ATOM 2940 N ND2 . ASN B 2 266 ? 6.623   8.538   12.292  1.00 71.37 266 B 1 
ATOM 2941 N N   . THR B 2 267 ? 4.262   13.035  11.326  1.00 86.72 267 B 1 
ATOM 2942 C CA  . THR B 2 267 ? 4.722   14.265  10.663  1.00 86.28 267 B 1 
ATOM 2943 C C   . THR B 2 267 ? 4.431   15.509  11.493  1.00 85.96 267 B 1 
ATOM 2944 O O   . THR B 2 267 ? 5.229   16.444  11.495  1.00 83.94 267 B 1 
ATOM 2945 C CB  . THR B 2 267 ? 4.068   14.413  9.282   1.00 85.55 267 B 1 
ATOM 2946 O OG1 . THR B 2 267 ? 4.356   13.288  8.477   1.00 76.44 267 B 1 
ATOM 2947 C CG2 . THR B 2 267 ? 4.580   15.628  8.520   1.00 75.48 267 B 1 
ATOM 2948 N N   . PHE B 2 268 ? 3.314   15.534  12.183  1.00 86.03 268 B 1 
ATOM 2949 C CA  . PHE B 2 268 ? 2.873   16.665  12.994  1.00 86.79 268 B 1 
ATOM 2950 C C   . PHE B 2 268 ? 2.984   16.396  14.500  1.00 85.42 268 B 1 
ATOM 2951 O O   . PHE B 2 268 ? 2.229   16.969  15.282  1.00 80.91 268 B 1 
ATOM 2952 C CB  . PHE B 2 268 ? 1.476   17.109  12.548  1.00 87.63 268 B 1 
ATOM 2953 C CG  . PHE B 2 268 ? 1.416   17.613  11.124  1.00 88.90 268 B 1 
ATOM 2954 C CD1 . PHE B 2 268 ? 1.872   18.914  10.820  1.00 87.05 268 B 1 
ATOM 2955 C CD2 . PHE B 2 268 ? 0.930   16.798  10.096  1.00 87.35 268 B 1 
ATOM 2956 C CE1 . PHE B 2 268 ? 1.838   19.384  9.499   1.00 86.67 268 B 1 
ATOM 2957 C CE2 . PHE B 2 268 ? 0.893   17.267  8.769   1.00 87.13 268 B 1 
ATOM 2958 C CZ  . PHE B 2 268 ? 1.345   18.557  8.473   1.00 87.50 268 B 1 
ATOM 2959 N N   . GLN B 2 269 ? 3.932   15.554  14.917  1.00 83.07 269 B 1 
ATOM 2960 C CA  . GLN B 2 269 ? 4.083   15.149  16.317  1.00 81.02 269 B 1 
ATOM 2961 C C   . GLN B 2 269 ? 4.240   16.331  17.283  1.00 80.79 269 B 1 
ATOM 2962 O O   . GLN B 2 269 ? 3.683   16.295  18.380  1.00 76.47 269 B 1 
ATOM 2963 C CB  . GLN B 2 269 ? 5.261   14.166  16.448  1.00 76.70 269 B 1 
ATOM 2964 C CG  . GLN B 2 269 ? 6.616   14.781  16.043  1.00 70.09 269 B 1 
ATOM 2965 C CD  . GLN B 2 269 ? 7.784   13.794  16.113  1.00 68.22 269 B 1 
ATOM 2966 O OE1 . GLN B 2 269 ? 7.731   12.770  16.774  1.00 62.67 269 B 1 
ATOM 2967 N NE2 . GLN B 2 269 ? 8.881   14.079  15.463  1.00 60.72 269 B 1 
ATOM 2968 N N   . GLU B 2 270 ? 4.912   17.402  16.852  1.00 77.48 270 B 1 
ATOM 2969 C CA  . GLU B 2 270 ? 5.053   18.629  17.645  1.00 77.18 270 B 1 
ATOM 2970 C C   . GLU B 2 270 ? 3.692   19.306  17.893  1.00 78.79 270 B 1 
ATOM 2971 O O   . GLU B 2 270 ? 3.416   19.753  18.999  1.00 76.62 270 B 1 
ATOM 2972 C CB  . GLU B 2 270 ? 5.976   19.634  16.921  1.00 73.05 270 B 1 
ATOM 2973 C CG  . GLU B 2 270 ? 7.452   19.204  16.838  1.00 64.73 270 B 1 
ATOM 2974 C CD  . GLU B 2 270 ? 8.293   20.194  15.997  1.00 60.65 270 B 1 
ATOM 2975 O OE1 . GLU B 2 270 ? 9.400   19.828  15.538  1.00 54.14 270 B 1 
ATOM 2976 O OE2 . GLU B 2 270 ? 7.834   21.314  15.677  1.00 55.73 270 B 1 
ATOM 2977 N N   . PHE B 2 271 ? 2.833   19.356  16.874  1.00 84.15 271 B 1 
ATOM 2978 C CA  . PHE B 2 271 ? 1.503   19.948  16.971  1.00 85.58 271 B 1 
ATOM 2979 C C   . PHE B 2 271 ? 0.576   19.126  17.883  1.00 85.86 271 B 1 
ATOM 2980 O O   . PHE B 2 271 ? -0.234  19.691  18.619  1.00 82.84 271 B 1 
ATOM 2981 C CB  . PHE B 2 271 ? 0.907   20.081  15.564  1.00 84.41 271 B 1 
ATOM 2982 C CG  . PHE B 2 271 ? -0.475  20.676  15.557  1.00 82.89 271 B 1 
ATOM 2983 C CD1 . PHE B 2 271 ? -1.611  19.856  15.494  1.00 78.37 271 B 1 
ATOM 2984 C CD2 . PHE B 2 271 ? -0.648  22.076  15.649  1.00 78.38 271 B 1 
ATOM 2985 C CE1 . PHE B 2 271 ? -2.902  20.410  15.523  1.00 77.62 271 B 1 
ATOM 2986 C CE2 . PHE B 2 271 ? -1.929  22.639  15.678  1.00 76.82 271 B 1 
ATOM 2987 C CZ  . PHE B 2 271 ? -3.057  21.800  15.617  1.00 76.80 271 B 1 
ATOM 2988 N N   . PHE B 2 272 ? 0.726   17.799  17.862  1.00 85.46 272 B 1 
ATOM 2989 C CA  . PHE B 2 272 ? -0.057  16.897  18.703  1.00 86.57 272 B 1 
ATOM 2990 C C   . PHE B 2 272 ? 0.536   16.683  20.109  1.00 86.27 272 B 1 
ATOM 2991 O O   . PHE B 2 272 ? -0.037  15.928  20.890  1.00 81.94 272 B 1 
ATOM 2992 C CB  . PHE B 2 272 ? -0.273  15.575  17.956  1.00 85.93 272 B 1 
ATOM 2993 C CG  . PHE B 2 272 ? -1.147  15.703  16.727  1.00 86.86 272 B 1 
ATOM 2994 C CD1 . PHE B 2 272 ? -2.502  16.044  16.855  1.00 83.44 272 B 1 
ATOM 2995 C CD2 . PHE B 2 272 ? -0.614  15.498  15.440  1.00 83.50 272 B 1 
ATOM 2996 C CE1 . PHE B 2 272 ? -3.318  16.184  15.716  1.00 83.06 272 B 1 
ATOM 2997 C CE2 . PHE B 2 272 ? -1.420  15.635  14.302  1.00 82.62 272 B 1 
ATOM 2998 C CZ  . PHE B 2 272 ? -2.771  15.984  14.441  1.00 83.98 272 B 1 
ATOM 2999 N N   . GLY B 2 273 ? 1.666   17.307  20.421  1.00 83.00 273 B 1 
ATOM 3000 C CA  . GLY B 2 273 ? 2.337   17.139  21.716  1.00 83.06 273 B 1 
ATOM 3001 C C   . GLY B 2 273 ? 2.947   15.754  21.922  1.00 83.35 273 B 1 
ATOM 3002 O O   . GLY B 2 273 ? 3.140   15.321  23.061  1.00 79.21 273 B 1 
ATOM 3003 N N   . LEU B 2 274 ? 3.272   15.038  20.828  1.00 82.56 274 B 1 
ATOM 3004 C CA  . LEU B 2 274 ? 3.802   13.667  20.829  1.00 82.33 274 B 1 
ATOM 3005 C C   . LEU B 2 274 ? 5.325   13.630  20.597  1.00 81.26 274 B 1 
ATOM 3006 O O   . LEU B 2 274 ? 5.866   12.625  20.145  1.00 76.90 274 B 1 
ATOM 3007 C CB  . LEU B 2 274 ? 3.028   12.825  19.796  1.00 80.43 274 B 1 
ATOM 3008 C CG  . LEU B 2 274 ? 1.524   12.683  20.074  1.00 78.20 274 B 1 
ATOM 3009 C CD1 . LEU B 2 274 ? 0.866   11.946  18.911  1.00 74.75 274 B 1 
ATOM 3010 C CD2 . LEU B 2 274 ? 1.238   11.907  21.360  1.00 75.62 274 B 1 
ATOM 3011 N N   . SER B 2 275 ? 6.031   14.717  20.895  1.00 78.92 275 B 1 
ATOM 3012 C CA  . SER B 2 275 ? 7.464   14.862  20.642  1.00 77.56 275 B 1 
ATOM 3013 C C   . SER B 2 275 ? 8.370   14.265  21.730  1.00 78.03 275 B 1 
ATOM 3014 O O   . SER B 2 275 ? 9.583   14.487  21.711  1.00 72.58 275 B 1 
ATOM 3015 C CB  . SER B 2 275 ? 7.785   16.339  20.411  1.00 72.75 275 B 1 
ATOM 3016 O OG  . SER B 2 275 ? 7.389   17.106  21.532  1.00 64.52 275 B 1 
ATOM 3017 N N   . ASN B 2 276 ? 7.829   13.507  22.683  1.00 81.33 276 B 1 
ATOM 3018 C CA  . ASN B 2 276 ? 8.633   12.807  23.681  1.00 81.24 276 B 1 
ATOM 3019 C C   . ASN B 2 276 ? 9.238   11.513  23.101  1.00 82.08 276 B 1 
ATOM 3020 O O   . ASN B 2 276 ? 8.793   11.004  22.069  1.00 78.81 276 B 1 
ATOM 3021 C CB  . ASN B 2 276 ? 7.815   12.629  24.983  1.00 77.93 276 B 1 
ATOM 3022 C CG  . ASN B 2 276 ? 6.666   11.648  24.850  1.00 71.78 276 B 1 
ATOM 3023 O OD1 . ASN B 2 276 ? 6.771   10.635  24.213  1.00 61.63 276 B 1 
ATOM 3024 N ND2 . ASN B 2 276 ? 5.545   11.914  25.476  1.00 66.33 276 B 1 
ATOM 3025 N N   . CYS B 2 277 ? 10.257  10.981  23.754  1.00 79.69 277 B 1 
ATOM 3026 C CA  . CYS B 2 277 ? 10.963  9.793   23.275  1.00 80.13 277 B 1 
ATOM 3027 C C   . CYS B 2 277 ? 10.052  8.568   23.155  1.00 81.78 277 B 1 
ATOM 3028 O O   . CYS B 2 277 ? 10.098  7.849   22.153  1.00 79.72 277 B 1 
ATOM 3029 C CB  . CYS B 2 277 ? 12.148  9.501   24.210  1.00 77.98 277 B 1 
ATOM 3030 S SG  . CYS B 2 277 ? 13.118  8.014   23.790  1.00 73.19 277 B 1 
ATOM 3031 N N   . GLU B 2 278 ? 9.197   8.351   24.148  1.00 83.58 278 B 1 
ATOM 3032 C CA  . GLU B 2 278 ? 8.295   7.200   24.192  1.00 83.91 278 B 1 
ATOM 3033 C C   . GLU B 2 278 ? 7.248   7.275   23.074  1.00 84.64 278 B 1 
ATOM 3034 O O   . GLU B 2 278 ? 7.176   6.372   22.243  1.00 83.32 278 B 1 
ATOM 3035 C CB  . GLU B 2 278 ? 7.644   7.131   25.581  1.00 82.64 278 B 1 
ATOM 3036 C CG  . GLU B 2 278 ? 6.833   5.842   25.735  1.00 71.87 278 B 1 
ATOM 3037 C CD  . GLU B 2 278 ? 6.141   5.718   27.110  1.00 64.64 278 B 1 
ATOM 3038 O OE1 . GLU B 2 278 ? 5.434   4.707   27.282  1.00 57.26 278 B 1 
ATOM 3039 O OE2 . GLU B 2 278 ? 6.311   6.632   27.942  1.00 58.29 278 B 1 
ATOM 3040 N N   . SER B 2 279 ? 6.525   8.392   22.969  1.00 85.39 279 B 1 
ATOM 3041 C CA  . SER B 2 279 ? 5.527   8.591   21.919  1.00 85.36 279 B 1 
ATOM 3042 C C   . SER B 2 279 ? 6.142   8.533   20.524  1.00 85.98 279 B 1 
ATOM 3043 O O   . SER B 2 279 ? 5.566   7.935   19.622  1.00 84.55 279 B 1 
ATOM 3044 C CB  . SER B 2 279 ? 4.823   9.939   22.085  1.00 84.64 279 B 1 
ATOM 3045 O OG  . SER B 2 279 ? 4.155   10.014  23.324  1.00 73.78 279 B 1 
ATOM 3046 N N   . THR B 2 280 ? 7.334   9.100   20.333  1.00 84.31 280 B 1 
ATOM 3047 C CA  . THR B 2 280 ? 8.022   9.048   19.036  1.00 83.42 280 B 1 
ATOM 3048 C C   . THR B 2 280 ? 8.445   7.622   18.685  1.00 83.62 280 B 1 
ATOM 3049 O O   . THR B 2 280 ? 8.299   7.208   17.537  1.00 82.46 280 B 1 
ATOM 3050 C CB  . THR B 2 280 ? 9.233   9.979   18.997  1.00 82.18 280 B 1 
ATOM 3051 O OG1 . THR B 2 280 ? 8.906   11.279  19.412  1.00 71.10 280 B 1 
ATOM 3052 C CG2 . THR B 2 280 ? 9.768   10.141  17.578  1.00 70.18 280 B 1 
ATOM 3053 N N   . SER B 2 281 ? 8.927   6.834   19.657  1.00 84.38 281 B 1 
ATOM 3054 C CA  . SER B 2 281 ? 9.260   5.424   19.447  1.00 83.81 281 B 1 
ATOM 3055 C C   . SER B 2 281 ? 8.016   4.588   19.101  1.00 84.53 281 B 1 
ATOM 3056 O O   . SER B 2 281 ? 8.055   3.776   18.179  1.00 83.40 281 B 1 
ATOM 3057 C CB  . SER B 2 281 ? 9.937   4.853   20.692  1.00 82.46 281 B 1 
ATOM 3058 O OG  . SER B 2 281 ? 10.395  3.537   20.452  1.00 70.97 281 B 1 
ATOM 3059 N N   . GLN B 2 282 ? 6.898   4.829   19.784  1.00 86.68 282 B 1 
ATOM 3060 C CA  . GLN B 2 282 ? 5.624   4.176   19.488  1.00 86.80 282 B 1 
ATOM 3061 C C   . GLN B 2 282 ? 5.094   4.561   18.102  1.00 87.04 282 B 1 
ATOM 3062 O O   . GLN B 2 282 ? 4.616   3.702   17.366  1.00 86.13 282 B 1 
ATOM 3063 C CB  . GLN B 2 282 ? 4.594   4.542   20.565  1.00 86.67 282 B 1 
ATOM 3064 C CG  . GLN B 2 282 ? 4.883   3.898   21.931  1.00 81.96 282 B 1 
ATOM 3065 C CD  . GLN B 2 282 ? 3.874   4.332   23.006  1.00 77.76 282 B 1 
ATOM 3066 O OE1 . GLN B 2 282 ? 2.907   5.015   22.730  1.00 72.26 282 B 1 
ATOM 3067 N NE2 . GLN B 2 282 ? 4.050   3.936   24.241  1.00 69.04 282 B 1 
ATOM 3068 N N   . LEU B 2 283 ? 5.233   5.833   17.702  1.00 87.18 283 B 1 
ATOM 3069 C CA  . LEU B 2 283 ? 4.839   6.302   16.374  1.00 87.08 283 B 1 
ATOM 3070 C C   . LEU B 2 283 ? 5.682   5.682   15.263  1.00 86.63 283 B 1 
ATOM 3071 O O   . LEU B 2 283 ? 5.132   5.323   14.223  1.00 85.43 283 B 1 
ATOM 3072 C CB  . LEU B 2 283 ? 4.932   7.836   16.309  1.00 86.91 283 B 1 
ATOM 3073 C CG  . LEU B 2 283 ? 3.763   8.563   17.012  1.00 83.14 283 B 1 
ATOM 3074 C CD1 . LEU B 2 283 ? 4.077   10.057  17.070  1.00 80.76 283 B 1 
ATOM 3075 C CD2 . LEU B 2 283 ? 2.441   8.379   16.252  1.00 81.64 283 B 1 
ATOM 3076 N N   . ASP B 2 284 ? 6.983   5.493   15.465  1.00 85.20 284 B 1 
ATOM 3077 C CA  . ASP B 2 284 ? 7.849   4.811   14.498  1.00 84.36 284 B 1 
ATOM 3078 C C   . ASP B 2 284 ? 7.444   3.339   14.323  1.00 85.09 284 B 1 
ATOM 3079 O O   . ASP B 2 284 ? 7.268   2.865   13.197  1.00 84.05 284 B 1 
ATOM 3080 C CB  . ASP B 2 284 ? 9.313   4.916   14.937  1.00 82.54 284 B 1 
ATOM 3081 C CG  . ASP B 2 284 ? 9.909   6.312   14.830  1.00 77.86 284 B 1 
ATOM 3082 O OD1 . ASP B 2 284 ? 9.343   7.229   14.205  1.00 71.50 284 B 1 
ATOM 3083 O OD2 . ASP B 2 284 ? 11.034  6.490   15.363  1.00 72.10 284 B 1 
ATOM 3084 N N   . GLN B 2 285 ? 7.200   2.637   15.426  1.00 85.40 285 B 1 
ATOM 3085 C CA  . GLN B 2 285 ? 6.696   1.261   15.400  1.00 85.70 285 B 1 
ATOM 3086 C C   . GLN B 2 285 ? 5.332   1.174   14.708  1.00 86.65 285 B 1 
ATOM 3087 O O   . GLN B 2 285 ? 5.138   0.339   13.821  1.00 86.10 285 B 1 
ATOM 3088 C CB  . GLN B 2 285 ? 6.577   0.713   16.830  1.00 84.90 285 B 1 
ATOM 3089 C CG  . GLN B 2 285 ? 7.938   0.487   17.491  1.00 77.34 285 B 1 
ATOM 3090 C CD  . GLN B 2 285 ? 7.817   0.034   18.949  1.00 74.08 285 B 1 
ATOM 3091 O OE1 . GLN B 2 285 ? 6.863   -0.608  19.351  1.00 68.16 285 B 1 
ATOM 3092 N NE2 . GLN B 2 285 ? 8.764   0.345   19.794  1.00 65.06 285 B 1 
ATOM 3093 N N   . ALA B 2 286 ? 4.410   2.069   15.058  1.00 88.43 286 B 1 
ATOM 3094 C CA  . ALA B 2 286 ? 3.094   2.124   14.454  1.00 89.36 286 B 1 
ATOM 3095 C C   . ALA B 2 286 ? 3.174   2.421   12.951  1.00 89.85 286 B 1 
ATOM 3096 O O   . ALA B 2 286 ? 2.465   1.790   12.165  1.00 89.11 286 B 1 
ATOM 3097 C CB  . ALA B 2 286 ? 2.256   3.170   15.196  1.00 89.43 286 B 1 
ATOM 3098 N N   . THR B 2 287 ? 4.069   3.318   12.534  1.00 88.17 287 B 1 
ATOM 3099 C CA  . THR B 2 287 ? 4.309   3.630   11.118  1.00 87.61 287 B 1 
ATOM 3100 C C   . THR B 2 287 ? 4.746   2.386   10.366  1.00 88.10 287 B 1 
ATOM 3101 O O   . THR B 2 287 ? 4.157   2.060   9.336   1.00 87.39 287 B 1 
ATOM 3102 C CB  . THR B 2 287 ? 5.347   4.749   10.948  1.00 86.41 287 B 1 
ATOM 3103 O OG1 . THR B 2 287 ? 4.904   5.911   11.600  1.00 78.41 287 B 1 
ATOM 3104 C CG2 . THR B 2 287 ? 5.555   5.140   9.484   1.00 76.94 287 B 1 
ATOM 3105 N N   . GLN B 2 288 ? 5.705   1.627   10.896  1.00 86.49 288 B 1 
ATOM 3106 C CA  . GLN B 2 288 ? 6.211   0.423   10.242  1.00 86.14 288 B 1 
ATOM 3107 C C   . GLN B 2 288 ? 5.156   -0.682  10.156  1.00 87.63 288 B 1 
ATOM 3108 O O   . GLN B 2 288 ? 4.987   -1.305  9.102   1.00 86.97 288 B 1 
ATOM 3109 C CB  . GLN B 2 288 ? 7.465   -0.033  10.988  1.00 83.60 288 B 1 
ATOM 3110 C CG  . GLN B 2 288 ? 8.172   -1.175  10.252  1.00 74.34 288 B 1 
ATOM 3111 C CD  . GLN B 2 288 ? 9.607   -1.357  10.763  1.00 68.99 288 B 1 
ATOM 3112 O OE1 . GLN B 2 288 ? 10.154  -0.562  11.497  1.00 62.17 288 B 1 
ATOM 3113 N NE2 . GLN B 2 288 ? 10.286  -2.396  10.364  1.00 59.02 288 B 1 
ATOM 3114 N N   . VAL B 2 289 ? 4.408   -0.914  11.229  1.00 88.92 289 B 1 
ATOM 3115 C CA  . VAL B 2 289 ? 3.347   -1.930  11.249  1.00 90.33 289 B 1 
ATOM 3116 C C   . VAL B 2 289 ? 2.217   -1.559  10.290  1.00 91.92 289 B 1 
ATOM 3117 O O   . VAL B 2 289 ? 1.764   -2.395  9.499   1.00 92.12 289 B 1 
ATOM 3118 C CB  . VAL B 2 289 ? 2.814   -2.120  12.688  1.00 89.41 289 B 1 
ATOM 3119 C CG1 . VAL B 2 289 ? 1.587   -3.038  12.732  1.00 84.34 289 B 1 
ATOM 3120 C CG2 . VAL B 2 289 ? 3.892   -2.756  13.579  1.00 84.08 289 B 1 
ATOM 3121 N N   . THR B 2 290 ? 1.780   -0.302  10.301  1.00 91.92 290 B 1 
ATOM 3122 C CA  . THR B 2 290 ? 0.673   0.162   9.463   1.00 92.83 290 B 1 
ATOM 3123 C C   . THR B 2 290 ? 1.058   0.276   7.991   1.00 92.92 290 B 1 
ATOM 3124 O O   . THR B 2 290 ? 0.242   -0.058  7.132   1.00 92.15 290 B 1 
ATOM 3125 C CB  . THR B 2 290 ? 0.088   1.489   9.954   1.00 92.86 290 B 1 
ATOM 3126 O OG1 . THR B 2 290 ? 1.075   2.480   10.056  1.00 87.38 290 B 1 
ATOM 3127 C CG2 . THR B 2 290 ? -0.598  1.342   11.319  1.00 88.07 290 B 1 
ATOM 3128 N N   . GLU B 2 291 ? 2.299   0.660   7.679   1.00 91.62 291 B 1 
ATOM 3129 C CA  . GLU B 2 291 ? 2.798   0.604   6.300   1.00 91.30 291 B 1 
ATOM 3130 C C   . GLU B 2 291 ? 2.848   -0.838  5.800   1.00 92.08 291 B 1 
ATOM 3131 O O   . GLU B 2 291 ? 2.371   -1.126  4.705   1.00 91.38 291 B 1 
ATOM 3132 C CB  . GLU B 2 291 ? 4.165   1.280   6.177   1.00 89.70 291 B 1 
ATOM 3133 C CG  . GLU B 2 291 ? 4.611   1.316   4.707   1.00 85.69 291 B 1 
ATOM 3134 C CD  . GLU B 2 291 ? 5.840   2.198   4.458   1.00 82.78 291 B 1 
ATOM 3135 O OE1 . GLU B 2 291 ? 5.865   2.864   3.392   1.00 77.53 291 B 1 
ATOM 3136 O OE2 . GLU B 2 291 ? 6.746   2.212   5.305   1.00 79.34 291 B 1 
ATOM 3137 N N   . THR B 2 292 ? 3.344   -1.765  6.617   1.00 91.96 292 B 1 
ATOM 3138 C CA  . THR B 2 292 ? 3.367   -3.192  6.276   1.00 92.25 292 B 1 
ATOM 3139 C C   . THR B 2 292 ? 1.958   -3.719  6.002   1.00 93.22 292 B 1 
ATOM 3140 O O   . THR B 2 292 ? 1.753   -4.415  5.014   1.00 92.57 292 B 1 
ATOM 3141 C CB  . THR B 2 292 ? 4.023   -4.009  7.403   1.00 90.99 292 B 1 
ATOM 3142 O OG1 . THR B 2 292 ? 5.338   -3.548  7.634   1.00 83.73 292 B 1 
ATOM 3143 C CG2 . THR B 2 292 ? 4.139   -5.486  7.045   1.00 83.03 292 B 1 
ATOM 3144 N N   . LEU B 2 293 ? 0.981   -3.334  6.812   1.00 93.43 293 B 1 
ATOM 3145 C CA  . LEU B 2 293 ? -0.423  -3.663  6.565   1.00 94.48 293 B 1 
ATOM 3146 C C   . LEU B 2 293 ? -0.897  -3.107  5.218   1.00 94.73 293 B 1 
ATOM 3147 O O   . LEU B 2 293 ? -1.447  -3.847  4.409   1.00 94.19 293 B 1 
ATOM 3148 C CB  . LEU B 2 293 ? -1.269  -3.146  7.740   1.00 94.43 293 B 1 
ATOM 3149 C CG  . LEU B 2 293 ? -2.778  -3.449  7.601   1.00 91.58 293 B 1 
ATOM 3150 C CD1 . LEU B 2 293 ? -3.064  -4.950  7.671   1.00 89.08 293 B 1 
ATOM 3151 C CD2 . LEU B 2 293 ? -3.555  -2.751  8.720   1.00 89.58 293 B 1 
ATOM 3152 N N   . GLY B 2 294 ? -0.628  -1.832  4.933   1.00 94.66 294 B 1 
ATOM 3153 C CA  . GLY B 2 294 ? -0.971  -1.198  3.667   1.00 94.59 294 B 1 
ATOM 3154 C C   . GLY B 2 294 ? -0.345  -1.890  2.452   1.00 94.77 294 B 1 
ATOM 3155 O O   . GLY B 2 294 ? -1.024  -2.123  1.454   1.00 93.69 294 B 1 
ATOM 3156 N N   . MET B 2 295 ? 0.922   -2.308  2.552   1.00 94.44 295 B 1 
ATOM 3157 C CA  . MET B 2 295 ? 1.630   -3.047  1.497   1.00 93.93 295 B 1 
ATOM 3158 C C   . MET B 2 295 ? 0.919   -4.351  1.111   1.00 94.19 295 B 1 
ATOM 3159 O O   . MET B 2 295 ? 0.953   -4.748  -0.050  1.00 92.35 295 B 1 
ATOM 3160 C CB  . MET B 2 295 ? 3.056   -3.394  1.956   1.00 92.60 295 B 1 
ATOM 3161 C CG  . MET B 2 295 ? 3.974   -2.180  2.084   1.00 89.07 295 B 1 
ATOM 3162 S SD  . MET B 2 295 ? 4.450   -1.459  0.505   1.00 84.93 295 B 1 
ATOM 3163 C CE  . MET B 2 295 ? 5.708   -0.318  1.125   1.00 75.89 295 B 1 
ATOM 3164 N N   . THR B 2 296 ? 0.243   -4.994  2.055   1.00 95.14 296 B 1 
ATOM 3165 C CA  . THR B 2 296 ? -0.476  -6.241  1.765   1.00 95.16 296 B 1 
ATOM 3166 C C   . THR B 2 296 ? -1.774  -6.024  0.988   1.00 95.44 296 B 1 
ATOM 3167 O O   . THR B 2 296 ? -2.271  -6.962  0.367   1.00 93.31 296 B 1 
ATOM 3168 C CB  . THR B 2 296 ? -0.758  -7.075  3.025   1.00 93.83 296 B 1 
ATOM 3169 O OG1 . THR B 2 296 ? -1.709  -6.481  3.860   1.00 83.14 296 B 1 
ATOM 3170 C CG2 . THR B 2 296 ? 0.497   -7.377  3.840   1.00 82.16 296 B 1 
ATOM 3171 N N   . HIS B 2 297 ? -2.303  -4.797  0.941   1.00 94.02 297 B 1 
ATOM 3172 C CA  . HIS B 2 297 ? -3.589  -4.513  0.288   1.00 94.40 297 B 1 
ATOM 3173 C C   . HIS B 2 297 ? -3.605  -4.867  -1.208  1.00 94.25 297 B 1 
ATOM 3174 O O   . HIS B 2 297 ? -4.617  -5.349  -1.719  1.00 92.57 297 B 1 
ATOM 3175 C CB  . HIS B 2 297 ? -3.936  -3.030  0.480   1.00 93.93 297 B 1 
ATOM 3176 C CG  . HIS B 2 297 ? -5.182  -2.617  -0.250  1.00 94.48 297 B 1 
ATOM 3177 N ND1 . HIS B 2 297 ? -5.224  -1.876  -1.419  1.00 83.23 297 B 1 
ATOM 3178 C CD2 . HIS B 2 297 ? -6.481  -2.962  0.050   1.00 85.42 297 B 1 
ATOM 3179 C CE1 . HIS B 2 297 ? -6.512  -1.777  -1.804  1.00 87.63 297 B 1 
ATOM 3180 N NE2 . HIS B 2 297 ? -7.298  -2.426  -0.928  1.00 89.35 297 B 1 
ATOM 3181 N N   . CYS B 2 298 ? -2.471  -4.709  -1.914  1.00 94.12 298 B 1 
ATOM 3182 C CA  . CYS B 2 298 ? -2.367  -4.950  -3.349  1.00 93.33 298 B 1 
ATOM 3183 C C   . CYS B 2 298 ? -2.697  -6.388  -3.781  1.00 93.79 298 B 1 
ATOM 3184 O O   . CYS B 2 298 ? -3.011  -6.618  -4.949  1.00 89.97 298 B 1 
ATOM 3185 C CB  . CYS B 2 298 ? -0.960  -4.547  -3.806  1.00 91.00 298 B 1 
ATOM 3186 S SG  . CYS B 2 298 ? 0.305   -5.594  -3.023  1.00 85.52 298 B 1 
ATOM 3187 N N   . CYS B 2 299 ? -2.685  -7.373  -2.874  1.00 94.22 299 B 1 
ATOM 3188 C CA  . CYS B 2 299 ? -3.088  -8.745  -3.179  1.00 94.14 299 B 1 
ATOM 3189 C C   . CYS B 2 299 ? -4.563  -9.054  -2.857  1.00 94.57 299 B 1 
ATOM 3190 O O   . CYS B 2 299 ? -5.052  -10.126 -3.216  1.00 91.31 299 B 1 
ATOM 3191 C CB  . CYS B 2 299 ? -2.107  -9.725  -2.510  1.00 91.70 299 B 1 
ATOM 3192 S SG  . CYS B 2 299 ? -2.451  -9.929  -0.734  1.00 86.38 299 B 1 
ATOM 3193 N N   . ILE B 2 300 ? -5.269  -8.125  -2.202  1.00 95.10 300 B 1 
ATOM 3194 C CA  . ILE B 2 300 ? -6.610  -8.391  -1.655  1.00 95.06 300 B 1 
ATOM 3195 C C   . ILE B 2 300 ? -7.711  -8.218  -2.703  1.00 94.83 300 B 1 
ATOM 3196 O O   . ILE B 2 300 ? -8.685  -8.983  -2.705  1.00 92.78 300 B 1 
ATOM 3197 C CB  . ILE B 2 300 ? -6.849  -7.521  -0.407  1.00 93.70 300 B 1 
ATOM 3198 C CG1 . ILE B 2 300 ? -5.789  -7.734  0.698   1.00 87.47 300 B 1 
ATOM 3199 C CG2 . ILE B 2 300 ? -8.247  -7.774  0.178   1.00 87.89 300 B 1 
ATOM 3200 C CD1 . ILE B 2 300 ? -5.712  -9.156  1.284   1.00 79.82 300 B 1 
ATOM 3201 N N   . ASN B 2 301 ? -7.577  -7.265  -3.631  1.00 92.72 301 B 1 
ATOM 3202 C CA  . ASN B 2 301 ? -8.601  -7.008  -4.651  1.00 91.84 301 B 1 
ATOM 3203 C C   . ASN B 2 301 ? -9.006  -8.266  -5.452  1.00 91.24 301 B 1 
ATOM 3204 O O   . ASN B 2 301 ? -10.212 -8.533  -5.556  1.00 88.89 301 B 1 
ATOM 3205 C CB  . ASN B 2 301 ? -8.152  -5.848  -5.563  1.00 90.44 301 B 1 
ATOM 3206 C CG  . ASN B 2 301 ? -8.252  -4.487  -4.886  1.00 88.78 301 B 1 
ATOM 3207 O OD1 . ASN B 2 301 ? -9.081  -4.268  -4.025  1.00 80.47 301 B 1 
ATOM 3208 N ND2 . ASN B 2 301 ? -7.444  -3.545  -5.292  1.00 79.88 301 B 1 
ATOM 3209 N N   . PRO B 2 302 ? -8.078  -9.109  -5.954  1.00 92.44 302 B 1 
ATOM 3210 C CA  . PRO B 2 302 ? -8.435  -10.365 -6.615  1.00 91.48 302 B 1 
ATOM 3211 C C   . PRO B 2 302 ? -9.240  -11.324 -5.731  1.00 91.10 302 B 1 
ATOM 3212 O O   . PRO B 2 302 ? -10.159 -11.986 -6.215  1.00 88.02 302 B 1 
ATOM 3213 C CB  . PRO B 2 302 ? -7.103  -10.998 -7.020  1.00 89.51 302 B 1 
ATOM 3214 C CG  . PRO B 2 302 ? -6.167  -9.804  -7.142  1.00 89.26 302 B 1 
ATOM 3215 C CD  . PRO B 2 302 ? -6.654  -8.872  -6.050  1.00 92.24 302 B 1 
ATOM 3216 N N   . ILE B 2 303 ? -8.936  -11.363 -4.433  1.00 92.57 303 B 1 
ATOM 3217 C CA  . ILE B 2 303 ? -9.652  -12.200 -3.463  1.00 91.81 303 B 1 
ATOM 3218 C C   . ILE B 2 303 ? -11.096 -11.710 -3.321  1.00 91.58 303 B 1 
ATOM 3219 O O   . ILE B 2 303 ? -12.028 -12.505 -3.401  1.00 89.69 303 B 1 
ATOM 3220 C CB  . ILE B 2 303 ? -8.901  -12.224 -2.103  1.00 91.26 303 B 1 
ATOM 3221 C CG1 . ILE B 2 303 ? -7.452  -12.756 -2.277  1.00 87.34 303 B 1 
ATOM 3222 C CG2 . ILE B 2 303 ? -9.664  -13.075 -1.074  1.00 86.67 303 B 1 
ATOM 3223 C CD1 . ILE B 2 303 ? -6.598  -12.696 -1.006  1.00 79.29 303 B 1 
ATOM 3224 N N   . ILE B 2 304 ? -11.302 -10.394 -3.227  1.00 91.29 304 B 1 
ATOM 3225 C CA  . ILE B 2 304 ? -12.646 -9.800  -3.198  1.00 91.03 304 B 1 
ATOM 3226 C C   . ILE B 2 304 ? -13.433 -10.182 -4.457  1.00 89.98 304 B 1 
ATOM 3227 O O   . ILE B 2 304 ? -14.593 -10.590 -4.365  1.00 86.95 304 B 1 
ATOM 3228 C CB  . ILE B 2 304 ? -12.578 -8.265  -3.031  1.00 90.79 304 B 1 
ATOM 3229 C CG1 . ILE B 2 304 ? -11.900 -7.885  -1.694  1.00 87.82 304 B 1 
ATOM 3230 C CG2 . ILE B 2 304 ? -13.995 -7.654  -3.087  1.00 87.91 304 B 1 
ATOM 3231 C CD1 . ILE B 2 304 ? -11.547 -6.397  -1.596  1.00 84.92 304 B 1 
ATOM 3232 N N   . TYR B 2 305 ? -12.815 -10.112 -5.644  1.00 88.59 305 B 1 
ATOM 3233 C CA  . TYR B 2 305 ? -13.477 -10.518 -6.878  1.00 86.49 305 B 1 
ATOM 3234 C C   . TYR B 2 305 ? -13.851 -12.010 -6.884  1.00 85.58 305 B 1 
ATOM 3235 O O   . TYR B 2 305 ? -14.937 -12.355 -7.365  1.00 82.27 305 B 1 
ATOM 3236 C CB  . TYR B 2 305 ? -12.602 -10.201 -8.095  1.00 84.68 305 B 1 
ATOM 3237 C CG  . TYR B 2 305 ? -12.219 -8.747  -8.262  1.00 83.78 305 B 1 
ATOM 3238 C CD1 . TYR B 2 305 ? -13.174 -7.713  -8.123  1.00 79.04 305 B 1 
ATOM 3239 C CD2 . TYR B 2 305 ? -10.881 -8.399  -8.556  1.00 79.56 305 B 1 
ATOM 3240 C CE1 . TYR B 2 305 ? -12.798 -6.365  -8.257  1.00 77.55 305 B 1 
ATOM 3241 C CE2 . TYR B 2 305 ? -10.500 -7.063  -8.691  1.00 76.71 305 B 1 
ATOM 3242 C CZ  . TYR B 2 305 ? -11.457 -6.053  -8.542  1.00 78.07 305 B 1 
ATOM 3243 O OH  . TYR B 2 305 ? -11.071 -4.732  -8.651  1.00 73.76 305 B 1 
ATOM 3244 N N   . ALA B 2 306 ? -13.001 -12.870 -6.342  1.00 85.56 306 B 1 
ATOM 3245 C CA  . ALA B 2 306 ? -13.255 -14.304 -6.280  1.00 83.43 306 B 1 
ATOM 3246 C C   . ALA B 2 306 ? -14.407 -14.669 -5.322  1.00 82.81 306 B 1 
ATOM 3247 O O   . ALA B 2 306 ? -15.216 -15.541 -5.635  1.00 79.60 306 B 1 
ATOM 3248 C CB  . ALA B 2 306 ? -11.954 -15.013 -5.889  1.00 81.64 306 B 1 
ATOM 3249 N N   . PHE B 2 307 ? -14.517 -13.980 -4.177  1.00 84.87 307 B 1 
ATOM 3250 C CA  . PHE B 2 307 ? -15.538 -14.280 -3.175  1.00 83.87 307 B 1 
ATOM 3251 C C   . PHE B 2 307 ? -16.854 -13.533 -3.394  1.00 82.15 307 B 1 
ATOM 3252 O O   . PHE B 2 307 ? -17.936 -14.131 -3.312  1.00 77.64 307 B 1 
ATOM 3253 C CB  . PHE B 2 307 ? -14.971 -14.018 -1.771  1.00 82.71 307 B 1 
ATOM 3254 C CG  . PHE B 2 307 ? -14.019 -15.095 -1.302  1.00 79.52 307 B 1 
ATOM 3255 C CD1 . PHE B 2 307 ? -14.520 -16.353 -0.925  1.00 74.84 307 B 1 
ATOM 3256 C CD2 . PHE B 2 307 ? -12.634 -14.866 -1.243  1.00 74.44 307 B 1 
ATOM 3257 C CE1 . PHE B 2 307 ? -13.649 -17.363 -0.492  1.00 71.41 307 B 1 
ATOM 3258 C CE2 . PHE B 2 307 ? -11.760 -15.870 -0.811  1.00 70.16 307 B 1 
ATOM 3259 C CZ  . PHE B 2 307 ? -12.262 -17.129 -0.442  1.00 70.86 307 B 1 
ATOM 3260 N N   . VAL B 2 308 ? -16.788 -12.232 -3.682  1.00 81.28 308 B 1 
ATOM 3261 C CA  . VAL B 2 308 ? -17.964 -11.361 -3.771  1.00 78.90 308 B 1 
ATOM 3262 C C   . VAL B 2 308 ? -18.456 -11.201 -5.210  1.00 77.64 308 B 1 
ATOM 3263 O O   . VAL B 2 308 ? -19.647 -11.030 -5.468  1.00 71.96 308 B 1 
ATOM 3264 C CB  . VAL B 2 308 ? -17.687 -9.989  -3.113  1.00 76.85 308 B 1 
ATOM 3265 C CG1 . VAL B 2 308 ? -18.969 -9.175  -2.967  1.00 69.80 308 B 1 
ATOM 3266 C CG2 . VAL B 2 308 ? -17.070 -10.124 -1.713  1.00 72.64 308 B 1 
ATOM 3267 N N   . GLY B 2 309 ? -17.549 -11.264 -6.186  1.00 75.53 309 B 1 
ATOM 3268 C CA  . GLY B 2 309 ? -17.836 -11.110 -7.599  1.00 72.43 309 B 1 
ATOM 3269 C C   . GLY B 2 309 ? -18.236 -12.425 -8.262  1.00 73.45 309 B 1 
ATOM 3270 O O   . GLY B 2 309 ? -17.391 -13.090 -8.846  1.00 69.54 309 B 1 
ATOM 3271 N N   . GLU B 2 310 ? -19.524 -12.767 -8.292  1.00 69.50 310 B 1 
ATOM 3272 C CA  . GLU B 2 310 ? -20.001 -14.017 -8.918  1.00 69.34 310 B 1 
ATOM 3273 C C   . GLU B 2 310 ? -19.501 -14.236 -10.354 1.00 70.79 310 B 1 
ATOM 3274 O O   . GLU B 2 310 ? -19.167 -15.357 -10.727 1.00 66.22 310 B 1 
ATOM 3275 C CB  . GLU B 2 310 ? -21.524 -14.046 -8.970  1.00 63.28 310 B 1 
ATOM 3276 C CG  . GLU B 2 310 ? -22.175 -14.337 -7.620  1.00 56.58 310 B 1 
ATOM 3277 C CD  . GLU B 2 310 ? -23.692 -14.466 -7.774  1.00 52.41 310 B 1 
ATOM 3278 O OE1 . GLU B 2 310 ? -24.416 -14.453 -6.755  1.00 46.64 310 B 1 
ATOM 3279 O OE2 . GLU B 2 310 ? -24.209 -14.480 -8.918  1.00 48.99 310 B 1 
ATOM 3280 N N   . LYS B 2 311 ? -19.432 -13.177 -11.169 1.00 69.49 311 B 1 
ATOM 3281 C CA  . LYS B 2 311 ? -18.904 -13.273 -12.537 1.00 68.61 311 B 1 
ATOM 3282 C C   . LYS B 2 311 ? -17.422 -13.642 -12.559 1.00 70.55 311 B 1 
ATOM 3283 O O   . LYS B 2 311 ? -17.001 -14.346 -13.464 1.00 66.58 311 B 1 
ATOM 3284 C CB  . LYS B 2 311 ? -19.091 -11.954 -13.304 1.00 62.57 311 B 1 
ATOM 3285 C CG  . LYS B 2 311 ? -20.541 -11.693 -13.699 1.00 55.98 311 B 1 
ATOM 3286 C CD  . LYS B 2 311 ? -20.608 -10.479 -14.642 1.00 52.20 311 B 1 
ATOM 3287 C CE  . LYS B 2 311 ? -22.039 -10.234 -15.115 1.00 46.04 311 B 1 
ATOM 3288 N NZ  . LYS B 2 311 ? -22.120 -9.125  -16.105 1.00 42.54 311 B 1 
ATOM 3289 N N   . PHE B 2 312 ? -16.664 -13.149 -11.606 1.00 69.83 312 B 1 
ATOM 3290 C CA  . PHE B 2 312 ? -15.271 -13.532 -11.464 1.00 70.40 312 B 1 
ATOM 3291 C C   . PHE B 2 312 ? -15.173 -14.924 -10.870 1.00 71.87 312 B 1 
ATOM 3292 O O   . PHE B 2 312 ? -14.400 -15.723 -11.373 1.00 69.87 312 B 1 
ATOM 3293 C CB  . PHE B 2 312 ? -14.503 -12.500 -10.649 1.00 68.03 312 B 1 
ATOM 3294 C CG  . PHE B 2 312 ? -14.032 -11.334 -11.484 1.00 65.91 312 B 1 
ATOM 3295 C CD1 . PHE B 2 312 ? -12.849 -11.450 -12.243 1.00 61.92 312 B 1 
ATOM 3296 C CD2 . PHE B 2 312 ? -14.762 -10.137 -11.531 1.00 61.48 312 B 1 
ATOM 3297 C CE1 . PHE B 2 312 ? -12.391 -10.372 -13.015 1.00 58.80 312 B 1 
ATOM 3298 C CE2 . PHE B 2 312 ? -14.310 -9.057  -12.308 1.00 58.01 312 B 1 
ATOM 3299 C CZ  . PHE B 2 312 ? -13.119 -9.174  -13.051 1.00 59.68 312 B 1 
ATOM 3300 N N   . ARG B 2 313 ? -16.012 -15.266 -9.899  1.00 69.23 313 B 1 
ATOM 3301 C CA  . ARG B 2 313 ? -16.013 -16.593 -9.278  1.00 69.49 313 B 1 
ATOM 3302 C C   . ARG B 2 313 ? -16.220 -17.714 -10.303 1.00 70.26 313 B 1 
ATOM 3303 O O   . ARG B 2 313 ? -15.460 -18.677 -10.290 1.00 69.08 313 B 1 
ATOM 3304 C CB  . ARG B 2 313 ? -17.077 -16.629 -8.167  1.00 66.94 313 B 1 
ATOM 3305 C CG  . ARG B 2 313 ? -16.977 -17.913 -7.347  1.00 62.53 313 B 1 
ATOM 3306 C CD  . ARG B 2 313 ? -18.015 -17.911 -6.217  1.00 60.58 313 B 1 
ATOM 3307 N NE  . ARG B 2 313 ? -17.964 -19.168 -5.460  1.00 56.33 313 B 1 
ATOM 3308 C CZ  . ARG B 2 313 ? -18.747 -19.501 -4.451  1.00 50.69 313 B 1 
ATOM 3309 N NH1 . ARG B 2 313 ? -19.678 -18.697 -4.020  1.00 48.78 313 B 1 
ATOM 3310 N NH2 . ARG B 2 313 ? -18.595 -20.647 -3.872  1.00 45.70 313 B 1 
ATOM 3311 N N   . SER B 2 314 ? -17.172 -17.583 -11.208 1.00 70.45 314 B 1 
ATOM 3312 C CA  . SER B 2 314 ? -17.374 -18.581 -12.264 1.00 70.45 314 B 1 
ATOM 3313 C C   . SER B 2 314 ? -16.173 -18.676 -13.206 1.00 71.33 314 B 1 
ATOM 3314 O O   . SER B 2 314 ? -15.730 -19.776 -13.528 1.00 69.21 314 B 1 
ATOM 3315 C CB  . SER B 2 314 ? -18.642 -18.283 -13.066 1.00 66.95 314 B 1 
ATOM 3316 O OG  . SER B 2 314 ? -18.560 -17.045 -13.732 1.00 58.98 314 B 1 
ATOM 3317 N N   . LEU B 2 315 ? -15.585 -17.538 -13.584 1.00 67.81 315 B 1 
ATOM 3318 C CA  . LEU B 2 315 ? -14.414 -17.500 -14.449 1.00 65.08 315 B 1 
ATOM 3319 C C   . LEU B 2 315 ? -13.147 -18.001 -13.741 1.00 65.69 315 B 1 
ATOM 3320 O O   . LEU B 2 315 ? -12.346 -18.697 -14.360 1.00 63.65 315 B 1 
ATOM 3321 C CB  . LEU B 2 315 ? -14.231 -16.074 -14.984 1.00 61.26 315 B 1 
ATOM 3322 C CG  . LEU B 2 315 ? -15.300 -15.684 -16.011 1.00 56.77 315 B 1 
ATOM 3323 C CD1 . LEU B 2 315 ? -15.302 -14.175 -16.225 1.00 54.23 315 B 1 
ATOM 3324 C CD2 . LEU B 2 315 ? -15.062 -16.359 -17.360 1.00 54.53 315 B 1 
ATOM 3325 N N   . PHE B 2 316 ? -12.987 -17.705 -12.450 1.00 63.67 316 B 1 
ATOM 3326 C CA  . PHE B 2 316 ? -11.936 -18.276 -11.609 1.00 62.79 316 B 1 
ATOM 3327 C C   . PHE B 2 316 ? -12.083 -19.797 -11.519 1.00 63.47 316 B 1 
ATOM 3328 O O   . PHE B 2 316 ? -11.102 -20.505 -11.703 1.00 63.10 316 B 1 
ATOM 3329 C CB  . PHE B 2 316 ? -11.954 -17.653 -10.208 1.00 61.17 316 B 1 
ATOM 3330 C CG  . PHE B 2 316 ? -11.003 -16.489 -10.005 1.00 60.06 316 B 1 
ATOM 3331 C CD1 . PHE B 2 316 ? -9.739  -16.718 -9.438  1.00 55.10 316 B 1 
ATOM 3332 C CD2 . PHE B 2 316 ? -11.380 -15.176 -10.330 1.00 54.63 316 B 1 
ATOM 3333 C CE1 . PHE B 2 316 ? -8.866  -15.637 -9.205  1.00 50.32 316 B 1 
ATOM 3334 C CE2 . PHE B 2 316 ? -10.507 -14.100 -10.093 1.00 49.87 316 B 1 
ATOM 3335 C CZ  . PHE B 2 316 ? -9.250  -14.327 -9.529  1.00 50.85 316 B 1 
ATOM 3336 N N   . HIS B 2 317 ? -13.291 -20.302 -11.304 1.00 67.76 317 B 1 
ATOM 3337 C CA  . HIS B 2 317 ? -13.539 -21.742 -11.312 1.00 66.92 317 B 1 
ATOM 3338 C C   . HIS B 2 317 ? -13.241 -22.389 -12.663 1.00 65.95 317 B 1 
ATOM 3339 O O   . HIS B 2 317 ? -12.677 -23.478 -12.683 1.00 64.94 317 B 1 
ATOM 3340 C CB  . HIS B 2 317 ? -14.982 -22.047 -10.883 1.00 64.97 317 B 1 
ATOM 3341 C CG  . HIS B 2 317 ? -15.149 -22.098 -9.395  1.00 61.14 317 B 1 
ATOM 3342 N ND1 . HIS B 2 317 ? -14.567 -23.020 -8.552  1.00 54.35 317 B 1 
ATOM 3343 C CD2 . HIS B 2 317 ? -15.896 -21.266 -8.611  1.00 55.20 317 B 1 
ATOM 3344 C CE1 . HIS B 2 317 ? -14.962 -22.739 -7.303  1.00 52.38 317 B 1 
ATOM 3345 N NE2 . HIS B 2 317 ? -15.771 -21.683 -7.289  1.00 51.31 317 B 1 
ATOM 3346 N N   . ILE B 2 318 ? -13.545 -21.730 -13.780 1.00 64.59 318 B 1 
ATOM 3347 C CA  . ILE B 2 318 ? -13.188 -22.228 -15.118 1.00 63.28 318 B 1 
ATOM 3348 C C   . ILE B 2 318 ? -11.671 -22.193 -15.307 1.00 62.69 318 B 1 
ATOM 3349 O O   . ILE B 2 318 ? -11.081 -23.197 -15.707 1.00 60.03 318 B 1 
ATOM 3350 C CB  . ILE B 2 318 ? -13.955 -21.450 -16.208 1.00 60.50 318 B 1 
ATOM 3351 C CG1 . ILE B 2 318 ? -15.468 -21.737 -16.122 1.00 56.60 318 B 1 
ATOM 3352 C CG2 . ILE B 2 318 ? -13.443 -21.816 -17.614 1.00 56.02 318 B 1 
ATOM 3353 C CD1 . ILE B 2 318 ? -16.339 -20.697 -16.862 1.00 52.23 318 B 1 
ATOM 3354 N N   . ALA B 2 319 ? -11.013 -21.073 -14.995 1.00 65.78 319 B 1 
ATOM 3355 C CA  . ALA B 2 319 ? -9.576  -20.920 -15.207 1.00 63.77 319 B 1 
ATOM 3356 C C   . ALA B 2 319 ? -8.729  -21.829 -14.289 1.00 62.16 319 B 1 
ATOM 3357 O O   . ALA B 2 319 ? -7.753  -22.426 -14.740 1.00 59.71 319 B 1 
ATOM 3358 C CB  . ALA B 2 319 ? -9.211  -19.447 -15.020 1.00 61.28 319 B 1 
ATOM 3359 N N   . LEU B 2 320 ? -9.121  -21.960 -13.018 1.00 63.64 320 B 1 
ATOM 3360 C CA  . LEU B 2 320 ? -8.490  -22.882 -12.067 1.00 62.01 320 B 1 
ATOM 3361 C C   . LEU B 2 320 ? -8.889  -24.332 -12.346 1.00 60.21 320 B 1 
ATOM 3362 O O   . LEU B 2 320 ? -8.025  -25.206 -12.365 1.00 56.14 320 B 1 
ATOM 3363 C CB  . LEU B 2 320 ? -8.849  -22.472 -10.629 1.00 58.93 320 B 1 
ATOM 3364 C CG  . LEU B 2 320 ? -8.022  -21.285 -10.117 1.00 55.67 320 B 1 
ATOM 3365 C CD1 . LEU B 2 320 ? -8.769  -20.505 -9.040  1.00 52.40 320 B 1 
ATOM 3366 C CD2 . LEU B 2 320 ? -6.706  -21.766 -9.514  1.00 52.17 320 B 1 
ATOM 3367 N N   . GLY B 2 321 ? -10.158 -24.579 -12.598 1.00 57.71 321 B 1 
ATOM 3368 C CA  . GLY B 2 321 ? -10.700 -25.911 -12.846 1.00 56.34 321 B 1 
ATOM 3369 C C   . GLY B 2 321 ? -10.128 -26.544 -14.105 1.00 54.82 321 B 1 
ATOM 3370 O O   . GLY B 2 321 ? -9.738  -27.709 -14.075 1.00 51.63 321 B 1 
ATOM 3371 N N   . CYS B 2 322 ? -9.948  -25.782 -15.191 1.00 48.97 322 B 1 
ATOM 3372 C CA  . CYS B 2 322 ? -9.296  -26.283 -16.403 1.00 46.27 322 B 1 
ATOM 3373 C C   . CYS B 2 322 ? -7.813  -26.633 -16.204 1.00 44.70 322 B 1 
ATOM 3374 O O   . CYS B 2 322 ? -7.285  -27.442 -16.963 1.00 43.09 322 B 1 
ATOM 3375 C CB  . CYS B 2 322 ? -9.435  -25.265 -17.536 1.00 44.60 322 B 1 
ATOM 3376 S SG  . CYS B 2 322 ? -11.113 -25.315 -18.238 1.00 39.94 322 B 1 
ATOM 3377 N N   . ARG B 2 323 ? -7.119  -26.029 -15.235 1.00 48.04 323 B 1 
ATOM 3378 C CA  . ARG B 2 323 ? -5.726  -26.392 -14.925 1.00 47.88 323 B 1 
ATOM 3379 C C   . ARG B 2 323 ? -5.603  -27.520 -13.899 1.00 46.67 323 B 1 
ATOM 3380 O O   . ARG B 2 323 ? -4.632  -28.265 -13.966 1.00 44.97 323 B 1 
ATOM 3381 C CB  . ARG B 2 323 ? -4.928  -25.170 -14.447 1.00 45.15 323 B 1 
ATOM 3382 C CG  . ARG B 2 323 ? -4.273  -24.429 -15.608 1.00 41.61 323 B 1 
ATOM 3383 C CD  . ARG B 2 323 ? -3.300  -23.386 -15.053 1.00 39.40 323 B 1 
ATOM 3384 N NE  . ARG B 2 323 ? -2.542  -22.713 -16.130 1.00 36.28 323 B 1 
ATOM 3385 C CZ  . ARG B 2 323 ? -1.616  -21.778 -15.964 1.00 33.51 323 B 1 
ATOM 3386 N NH1 . ARG B 2 323 ? -1.277  -21.345 -14.773 1.00 31.24 323 B 1 
ATOM 3387 N NH2 . ARG B 2 323 ? -1.013  -21.262 -16.987 1.00 30.61 323 B 1 
ATOM 3388 N N   . ILE B 2 324 ? -6.529  -27.578 -12.933 1.00 40.13 324 B 1 
ATOM 3389 C CA  . ILE B 2 324 ? -6.481  -28.583 -11.858 1.00 39.37 324 B 1 
ATOM 3390 C C   . ILE B 2 324 ? -7.162  -29.888 -12.285 1.00 38.09 324 B 1 
ATOM 3391 O O   . ILE B 2 324 ? -6.827  -30.920 -11.722 1.00 36.31 324 B 1 
ATOM 3392 C CB  . ILE B 2 324 ? -7.091  -28.036 -10.545 1.00 37.94 324 B 1 
ATOM 3393 C CG1 . ILE B 2 324 ? -6.299  -26.802 -10.047 1.00 35.91 324 B 1 
ATOM 3394 C CG2 . ILE B 2 324 ? -7.096  -29.106 -9.428  1.00 36.73 324 B 1 
ATOM 3395 C CD1 . ILE B 2 324 ? -6.991  -26.049 -8.913  1.00 34.88 324 B 1 
ATOM 3396 N N   . ALA B 2 325 ? -8.065  -29.868 -13.268 1.00 35.44 325 B 1 
ATOM 3397 C CA  . ALA B 2 325 ? -8.483  -31.116 -13.897 1.00 36.19 325 B 1 
ATOM 3398 C C   . ALA B 2 325 ? -7.196  -31.787 -14.402 1.00 35.24 325 B 1 
ATOM 3399 O O   . ALA B 2 325 ? -6.609  -31.289 -15.371 1.00 33.94 325 B 1 
ATOM 3400 C CB  . ALA B 2 325 ? -9.473  -30.834 -15.037 1.00 35.46 325 B 1 
ATOM 3401 N N   . PRO B 2 326 ? -6.678  -32.828 -13.720 1.00 34.35 326 B 1 
ATOM 3402 C CA  . PRO B 2 326 ? -5.582  -33.555 -14.304 1.00 35.55 326 B 1 
ATOM 3403 C C   . PRO B 2 326 ? -6.102  -34.043 -15.656 1.00 34.69 326 B 1 
ATOM 3404 O O   . PRO B 2 326 ? -7.293  -34.343 -15.828 1.00 33.82 326 B 1 
ATOM 3405 C CB  . PRO B 2 326 ? -5.245  -34.674 -13.314 1.00 35.10 326 B 1 
ATOM 3406 C CG  . PRO B 2 326 ? -6.523  -34.841 -12.499 1.00 35.20 326 B 1 
ATOM 3407 C CD  . PRO B 2 326 ? -7.244  -33.505 -12.588 1.00 39.09 326 B 1 
ATOM 3408 N N   . LEU B 2 327 ? -5.174  -34.189 -16.591 1.00 30.46 327 B 1 
ATOM 3409 C CA  . LEU B 2 327 ? -5.324  -35.226 -17.597 1.00 28.96 327 B 1 
ATOM 3410 C C   . LEU B 2 327 ? -5.394  -36.578 -16.860 1.00 27.49 327 B 1 
ATOM 3411 O O   . LEU B 2 327 ? -4.422  -37.328 -16.827 1.00 26.64 327 B 1 
ATOM 3412 C CB  . LEU B 2 327 ? -4.126  -35.148 -18.581 1.00 28.70 327 B 1 
ATOM 3413 C CG  . LEU B 2 327 ? -4.303  -34.090 -19.689 1.00 26.80 327 B 1 
ATOM 3414 C CD1 . LEU B 2 327 ? -2.949  -33.527 -20.113 1.00 26.65 327 B 1 
ATOM 3415 C CD2 . LEU B 2 327 ? -4.946  -34.726 -20.926 1.00 28.48 327 B 1 
ATOM 3416 N N   . GLN B 2 328 ? -6.537  -36.872 -16.219 1.00 30.25 328 B 1 
ATOM 3417 C CA  . GLN B 2 328 ? -6.992  -38.234 -16.115 1.00 29.98 328 B 1 
ATOM 3418 C C   . GLN B 2 328 ? -7.059  -38.662 -17.570 1.00 29.38 328 B 1 
ATOM 3419 O O   . GLN B 2 328 ? -7.984  -38.298 -18.300 1.00 28.40 328 B 1 
ATOM 3420 C CB  . GLN B 2 328 ? -8.347  -38.364 -15.403 1.00 29.64 328 B 1 
ATOM 3421 C CG  . GLN B 2 328 ? -8.207  -38.297 -13.869 1.00 26.92 328 B 1 
ATOM 3422 C CD  . GLN B 2 328 ? -9.496  -38.633 -13.132 1.00 25.36 328 B 1 
ATOM 3423 O OE1 . GLN B 2 328 ? -10.581 -38.658 -13.681 1.00 24.81 328 B 1 
ATOM 3424 N NE2 . GLN B 2 328 ? -9.440  -38.900 -11.845 1.00 24.07 328 B 1 
ATOM 3425 N N   . LYS B 2 329 ? -5.994  -39.333 -18.016 1.00 27.81 329 B 1 
ATOM 3426 C CA  . LYS B 2 329 ? -6.055  -40.135 -19.221 1.00 30.06 329 B 1 
ATOM 3427 C C   . LYS B 2 329 ? -7.372  -40.882 -19.075 1.00 28.81 329 B 1 
ATOM 3428 O O   . LYS B 2 329 ? -7.539  -41.530 -18.030 1.00 27.77 329 B 1 
ATOM 3429 C CB  . LYS B 2 329 ? -4.899  -41.141 -19.289 1.00 30.23 329 B 1 
ATOM 3430 C CG  . LYS B 2 329 ? -3.574  -40.496 -19.739 1.00 27.58 329 B 1 
ATOM 3431 C CD  . LYS B 2 329 ? -2.490  -41.573 -19.863 1.00 26.05 329 B 1 
ATOM 3432 C CE  . LYS B 2 329 ? -1.193  -40.970 -20.409 1.00 23.31 329 B 1 
ATOM 3433 N NZ  . LYS B 2 329 ? -0.128  -42.005 -20.569 1.00 20.63 329 B 1 
ATOM 3434 N N   . PRO B 2 330 ? -8.305  -40.754 -20.012 1.00 25.44 330 B 1 
ATOM 3435 C CA  . PRO B 2 330 ? -9.417  -41.662 -20.017 1.00 25.56 330 B 1 
ATOM 3436 C C   . PRO B 2 330 ? -8.764  -43.032 -20.079 1.00 25.21 330 B 1 
ATOM 3437 O O   . PRO B 2 330 ? -8.110  -43.378 -21.064 1.00 24.49 330 B 1 
ATOM 3438 C CB  . PRO B 2 330 ? -10.257 -41.300 -21.254 1.00 24.61 330 B 1 
ATOM 3439 C CG  . PRO B 2 330 ? -9.250  -40.639 -22.193 1.00 24.90 330 B 1 
ATOM 3440 C CD  . PRO B 2 330 ? -8.236  -39.985 -21.248 1.00 27.18 330 B 1 
ATOM 3441 N N   . VAL B 2 331 ? -8.818  -43.736 -18.949 1.00 25.16 331 B 1 
ATOM 3442 C CA  . VAL B 2 331 ? -8.571  -45.153 -18.959 1.00 25.47 331 B 1 
ATOM 3443 C C   . VAL B 2 331 ? -9.754  -45.676 -19.756 1.00 24.99 331 B 1 
ATOM 3444 O O   . VAL B 2 331 ? -10.798 -46.008 -19.215 1.00 23.71 331 B 1 
ATOM 3445 C CB  . VAL B 2 331 ? -8.452  -45.761 -17.547 1.00 24.50 331 B 1 
ATOM 3446 C CG1 . VAL B 2 331 ? -8.162  -47.257 -17.611 1.00 21.42 331 B 1 
ATOM 3447 C CG2 . VAL B 2 331 ? -7.306  -45.102 -16.767 1.00 23.53 331 B 1 
ATOM 3448 N N   . CYS B 2 332 ? -9.598  -45.640 -21.061 1.00 25.13 332 B 1 
ATOM 3449 C CA  . CYS B 2 332 ? -10.313 -46.497 -21.981 1.00 25.40 332 B 1 
ATOM 3450 C C   . CYS B 2 332 ? -9.861  -47.929 -21.678 1.00 25.08 332 B 1 
ATOM 3451 O O   . CYS B 2 332 ? -9.278  -48.603 -22.522 1.00 23.73 332 B 1 
ATOM 3452 C CB  . CYS B 2 332 ? -10.031 -46.079 -23.441 1.00 24.93 332 B 1 
ATOM 3453 S SG  . CYS B 2 332 ? -10.703 -44.423 -23.806 1.00 22.24 332 B 1 
ATOM 3454 N N   . GLY B 2 333 ? -10.113 -48.352 -20.433 1.00 25.04 333 B 1 
ATOM 3455 C CA  . GLY B 2 333 ? -10.388 -49.738 -20.148 1.00 24.42 333 B 1 
ATOM 3456 C C   . GLY B 2 333 ? -11.698 -50.028 -20.859 1.00 24.95 333 B 1 
ATOM 3457 O O   . GLY B 2 333 ? -12.740 -50.061 -20.227 1.00 22.97 333 B 1 
ATOM 3458 N N   . GLY B 2 334 ? -11.628 -50.106 -22.189 1.00 24.82 334 B 1 
ATOM 3459 C CA  . GLY B 2 334 ? -12.725 -50.650 -22.963 1.00 24.63 334 B 1 
ATOM 3460 C C   . GLY B 2 334 ? -12.992 -52.011 -22.336 1.00 24.48 334 B 1 
ATOM 3461 O O   . GLY B 2 334 ? -12.078 -52.833 -22.342 1.00 22.66 334 B 1 
ATOM 3462 N N   . PRO B 2 335 ? -14.164 -52.233 -21.710 1.00 25.06 335 B 1 
ATOM 3463 C CA  . PRO B 2 335 ? -14.467 -53.547 -21.203 1.00 25.88 335 B 1 
ATOM 3464 C C   . PRO B 2 335 ? -14.336 -54.474 -22.411 1.00 25.83 335 B 1 
ATOM 3465 O O   . PRO B 2 335 ? -14.880 -54.189 -23.483 1.00 24.76 335 B 1 
ATOM 3466 C CB  . PRO B 2 335 ? -15.886 -53.467 -20.633 1.00 24.95 335 B 1 
ATOM 3467 C CG  . PRO B 2 335 ? -16.505 -52.286 -21.383 1.00 25.80 335 B 1 
ATOM 3468 C CD  . PRO B 2 335 ? -15.311 -51.365 -21.665 1.00 29.57 335 B 1 
ATOM 3469 N N   . GLY B 2 336 ? -13.546 -55.537 -22.253 1.00 25.38 336 B 1 
ATOM 3470 C CA  . GLY B 2 336 ? -13.438 -56.577 -23.266 1.00 25.79 336 B 1 
ATOM 3471 C C   . GLY B 2 336 ? -14.821 -57.184 -23.416 1.00 25.84 336 B 1 
ATOM 3472 O O   . GLY B 2 336 ? -15.197 -58.060 -22.645 1.00 24.26 336 B 1 
ATOM 3473 N N   . VAL B 2 337 ? -15.606 -56.616 -24.335 1.00 26.28 337 B 1 
ATOM 3474 C CA  . VAL B 2 337 ? -16.924 -57.131 -24.686 1.00 28.44 337 B 1 
ATOM 3475 C C   . VAL B 2 337 ? -16.647 -58.513 -25.251 1.00 27.56 337 B 1 
ATOM 3476 O O   . VAL B 2 337 ? -16.243 -58.650 -26.404 1.00 26.16 337 B 1 
ATOM 3477 C CB  . VAL B 2 337 ? -17.650 -56.217 -25.686 1.00 27.93 337 B 1 
ATOM 3478 C CG1 . VAL B 2 337 ? -19.019 -56.788 -26.066 1.00 24.88 337 B 1 
ATOM 3479 C CG2 . VAL B 2 337 ? -17.877 -54.822 -25.103 1.00 27.60 337 B 1 
ATOM 3480 N N   . ARG B 2 338 ? -16.774 -59.532 -24.388 1.00 29.92 338 B 1 
ATOM 3481 C CA  . ARG B 2 338 ? -16.743 -60.919 -24.847 1.00 33.72 338 B 1 
ATOM 3482 C C   . ARG B 2 338 ? -17.818 -61.038 -25.917 1.00 32.16 338 B 1 
ATOM 3483 O O   . ARG B 2 338 ? -18.935 -60.578 -25.667 1.00 30.69 338 B 1 
ATOM 3484 C CB  . ARG B 2 338 ? -16.995 -61.910 -23.703 1.00 34.10 338 B 1 
ATOM 3485 C CG  . ARG B 2 338 ? -15.771 -62.093 -22.800 1.00 31.45 338 B 1 
ATOM 3486 C CD  . ARG B 2 338 ? -16.030 -63.206 -21.768 1.00 29.56 338 B 1 
ATOM 3487 N NE  . ARG B 2 338 ? -14.876 -63.425 -20.881 1.00 27.53 338 B 1 
ATOM 3488 C CZ  . ARG B 2 338 ? -14.736 -64.400 -19.983 1.00 25.04 338 B 1 
ATOM 3489 N NH1 . ARG B 2 338 ? -15.668 -65.295 -19.789 1.00 23.73 338 B 1 
ATOM 3490 N NH2 . ARG B 2 338 ? -13.653 -64.495 -19.249 1.00 23.86 338 B 1 
ATOM 3491 N N   . PRO B 2 339 ? -17.516 -61.603 -27.092 1.00 32.56 339 B 1 
ATOM 3492 C CA  . PRO B 2 339 ? -18.495 -61.789 -28.149 1.00 33.20 339 B 1 
ATOM 3493 C C   . PRO B 2 339 ? -19.548 -62.773 -27.646 1.00 32.37 339 B 1 
ATOM 3494 O O   . PRO B 2 339 ? -19.395 -63.988 -27.726 1.00 31.39 339 B 1 
ATOM 3495 C CB  . PRO B 2 339 ? -17.688 -62.273 -29.368 1.00 33.24 339 B 1 
ATOM 3496 C CG  . PRO B 2 339 ? -16.469 -62.967 -28.750 1.00 33.50 339 B 1 
ATOM 3497 C CD  . PRO B 2 339 ? -16.225 -62.172 -27.463 1.00 37.51 339 B 1 
ATOM 3498 N N   . GLY B 2 340 ? -20.585 -62.230 -27.008 1.00 34.43 340 B 1 
ATOM 3499 C CA  . GLY B 2 340 ? -21.708 -62.988 -26.488 1.00 35.94 340 B 1 
ATOM 3500 C C   . GLY B 2 340 ? -22.500 -63.653 -27.614 1.00 35.36 340 B 1 
ATOM 3501 O O   . GLY B 2 340 ? -22.374 -63.302 -28.786 1.00 33.64 340 B 1 
ATOM 3502 N N   . LYS B 2 341 ? -23.302 -64.650 -27.227 1.00 32.91 341 B 1 
ATOM 3503 C CA  . LYS B 2 341 ? -23.962 -65.583 -28.140 1.00 36.84 341 B 1 
ATOM 3504 C C   . LYS B 2 341 ? -24.895 -64.879 -29.139 1.00 34.89 341 B 1 
ATOM 3505 O O   . LYS B 2 341 ? -25.632 -63.964 -28.795 1.00 33.35 341 B 1 
ATOM 3506 C CB  . LYS B 2 341 ? -24.744 -66.632 -27.334 1.00 36.53 341 B 1 
ATOM 3507 C CG  . LYS B 2 341 ? -23.833 -67.643 -26.611 1.00 34.31 341 B 1 
ATOM 3508 C CD  . LYS B 2 341 ? -24.674 -68.641 -25.805 1.00 32.28 341 B 1 
ATOM 3509 C CE  . LYS B 2 341 ? -23.787 -69.743 -25.190 1.00 28.83 341 B 1 
ATOM 3510 N NZ  . LYS B 2 341 ? -24.572 -70.716 -24.387 1.00 27.06 341 B 1 
ATOM 3511 N N   . ASN B 2 342 ? -24.935 -65.420 -30.354 1.00 31.48 342 B 1 
ATOM 3512 C CA  . ASN B 2 342 ? -25.869 -65.149 -31.449 1.00 34.93 342 B 1 
ATOM 3513 C C   . ASN B 2 342 ? -27.336 -65.434 -31.048 1.00 32.25 342 B 1 
ATOM 3514 O O   . ASN B 2 342 ? -27.900 -66.442 -31.461 1.00 31.45 342 B 1 
ATOM 3515 C CB  . ASN B 2 342 ? -25.476 -66.040 -32.651 1.00 35.45 342 B 1 
ATOM 3516 C CG  . ASN B 2 342 ? -24.346 -65.505 -33.496 1.00 30.47 342 B 1 
ATOM 3517 O OD1 . ASN B 2 342 ? -24.108 -64.315 -33.577 1.00 29.57 342 B 1 
ATOM 3518 N ND2 . ASN B 2 342 ? -23.632 -66.354 -34.186 1.00 30.51 342 B 1 
ATOM 3519 N N   . VAL B 2 343 ? -27.988 -64.601 -30.253 1.00 28.97 343 B 1 
ATOM 3520 C CA  . VAL B 2 343 ? -29.432 -64.725 -30.044 1.00 28.60 343 B 1 
ATOM 3521 C C   . VAL B 2 343 ? -30.120 -64.254 -31.329 1.00 26.82 343 B 1 
ATOM 3522 O O   . VAL B 2 343 ? -30.162 -63.069 -31.628 1.00 26.08 343 B 1 
ATOM 3523 C CB  . VAL B 2 343 ? -29.918 -63.972 -28.795 1.00 29.55 343 B 1 
ATOM 3524 C CG1 . VAL B 2 343 ? -31.411 -64.194 -28.574 1.00 27.04 343 B 1 
ATOM 3525 C CG2 . VAL B 2 343 ? -29.181 -64.465 -27.539 1.00 31.22 343 B 1 
ATOM 3526 N N   . LYS B 2 344 ? -30.614 -65.213 -32.109 1.00 31.88 344 B 1 
ATOM 3527 C CA  . LYS B 2 344 ? -31.470 -65.008 -33.291 1.00 33.24 344 B 1 
ATOM 3528 C C   . LYS B 2 344 ? -32.781 -64.357 -32.838 1.00 30.20 344 B 1 
ATOM 3529 O O   . LYS B 2 344 ? -33.761 -65.055 -32.590 1.00 30.26 344 B 1 
ATOM 3530 C CB  . LYS B 2 344 ? -31.763 -66.341 -33.989 1.00 35.42 344 B 1 
ATOM 3531 C CG  . LYS B 2 344 ? -30.636 -66.892 -34.876 1.00 32.54 344 B 1 
ATOM 3532 C CD  . LYS B 2 344 ? -31.104 -68.188 -35.546 1.00 31.48 344 B 1 
ATOM 3533 C CE  . LYS B 2 344 ? -30.082 -68.723 -36.565 1.00 27.48 344 B 1 
ATOM 3534 N NZ  . LYS B 2 344 ? -30.545 -69.956 -37.227 1.00 25.10 344 B 1 
ATOM 3535 N N   . VAL B 2 345 ? -32.834 -63.042 -32.709 1.00 31.04 345 B 1 
ATOM 3536 C CA  . VAL B 2 345 ? -34.109 -62.351 -32.494 1.00 29.67 345 B 1 
ATOM 3537 C C   . VAL B 2 345 ? -34.901 -62.454 -33.797 1.00 27.53 345 B 1 
ATOM 3538 O O   . VAL B 2 345 ? -34.527 -61.870 -34.816 1.00 26.39 345 B 1 
ATOM 3539 C CB  . VAL B 2 345 ? -33.924 -60.904 -32.025 1.00 30.46 345 B 1 
ATOM 3540 C CG1 . VAL B 2 345 ? -35.268 -60.227 -31.775 1.00 27.79 345 B 1 
ATOM 3541 C CG2 . VAL B 2 345 ? -33.131 -60.862 -30.705 1.00 31.87 345 B 1 
ATOM 3542 N N   . THR B 2 346 ? -35.963 -63.267 -33.780 1.00 34.89 346 B 1 
ATOM 3543 C CA  . THR B 2 346 ? -36.880 -63.507 -34.895 1.00 37.00 346 B 1 
ATOM 3544 C C   . THR B 2 346 ? -37.669 -62.244 -35.239 1.00 34.78 346 B 1 
ATOM 3545 O O   . THR B 2 346 ? -38.164 -61.535 -34.370 1.00 33.56 346 B 1 
ATOM 3546 C CB  . THR B 2 346 ? -37.834 -64.672 -34.589 1.00 36.45 346 B 1 
ATOM 3547 O OG1 . THR B 2 346 ? -38.041 -64.797 -33.198 1.00 34.27 346 B 1 
ATOM 3548 C CG2 . THR B 2 346 ? -37.254 -65.999 -35.059 1.00 35.34 346 B 1 
ATOM 3549 N N   . THR B 2 347 ? -37.847 -61.997 -36.514 1.00 32.14 347 B 1 
ATOM 3550 C CA  . THR B 2 347 ? -38.263 -60.749 -37.171 1.00 32.86 347 B 1 
ATOM 3551 C C   . THR B 2 347 ? -39.785 -60.540 -37.292 1.00 31.30 347 B 1 
ATOM 3552 O O   . THR B 2 347 ? -40.208 -59.835 -38.203 1.00 29.65 347 B 1 
ATOM 3553 C CB  . THR B 2 347 ? -37.668 -60.711 -38.600 1.00 32.18 347 B 1 
ATOM 3554 O OG1 . THR B 2 347 ? -36.922 -61.856 -38.926 1.00 29.96 347 B 1 
ATOM 3555 C CG2 . THR B 2 347 ? -36.732 -59.521 -38.795 1.00 32.06 347 B 1 
ATOM 3556 N N   . GLN B 2 348 ? -40.605 -61.184 -36.480 1.00 32.50 348 B 1 
ATOM 3557 C CA  . GLN B 2 348 ? -42.017 -61.435 -36.828 1.00 30.29 348 B 1 
ATOM 3558 C C   . GLN B 2 348 ? -42.932 -60.186 -36.918 1.00 27.52 348 B 1 
ATOM 3559 O O   . GLN B 2 348 ? -42.515 -59.062 -36.699 1.00 27.75 348 B 1 
ATOM 3560 C CB  . GLN B 2 348 ? -42.568 -62.553 -35.930 1.00 32.15 348 B 1 
ATOM 3561 C CG  . GLN B 2 348 ? -43.369 -63.585 -36.750 1.00 31.62 348 B 1 
ATOM 3562 C CD  . GLN B 2 348 ? -43.844 -64.781 -35.926 1.00 30.13 348 B 1 
ATOM 3563 O OE1 . GLN B 2 348 ? -43.661 -64.872 -34.732 1.00 30.94 348 B 1 
ATOM 3564 N NE2 . GLN B 2 348 ? -44.478 -65.761 -36.541 1.00 31.44 348 B 1 
ATOM 3565 N N   . GLY B 2 349 ? -44.224 -60.432 -37.334 1.00 32.42 349 B 1 
ATOM 3566 C CA  . GLY B 2 349 ? -45.065 -59.517 -38.100 1.00 30.13 349 B 1 
ATOM 3567 C C   . GLY B 2 349 ? -45.571 -58.241 -37.415 1.00 28.41 349 B 1 
ATOM 3568 O O   . GLY B 2 349 ? -46.281 -58.275 -36.422 1.00 27.35 349 B 1 
ATOM 3569 N N   . LEU B 2 350 ? -45.309 -57.113 -38.054 1.00 22.78 350 B 1 
ATOM 3570 C CA  . LEU B 2 350 ? -45.982 -55.823 -37.836 1.00 22.56 350 B 1 
ATOM 3571 C C   . LEU B 2 350 ? -47.386 -55.870 -38.456 1.00 21.39 350 B 1 
ATOM 3572 O O   . LEU B 2 350 ? -47.556 -55.606 -39.641 1.00 20.77 350 B 1 
ATOM 3573 C CB  . LEU B 2 350 ? -45.135 -54.683 -38.441 1.00 23.11 350 B 1 
ATOM 3574 C CG  . LEU B 2 350 ? -44.296 -53.922 -37.415 1.00 21.88 350 B 1 
ATOM 3575 C CD1 . LEU B 2 350 ? -42.791 -54.153 -37.615 1.00 23.05 350 B 1 
ATOM 3576 C CD2 . LEU B 2 350 ? -44.550 -52.412 -37.514 1.00 27.45 350 B 1 
ATOM 3577 N N   . LEU B 2 351 ? -48.380 -56.247 -37.653 1.00 23.94 351 B 1 
ATOM 3578 C CA  . LEU B 2 351 ? -49.779 -56.391 -38.081 1.00 26.64 351 B 1 
ATOM 3579 C C   . LEU B 2 351 ? -50.593 -55.065 -38.116 1.00 24.95 351 B 1 
ATOM 3580 O O   . LEU B 2 351 ? -50.106 -53.977 -37.869 1.00 23.53 351 B 1 
ATOM 3581 C CB  . LEU B 2 351 ? -50.449 -57.481 -37.208 1.00 26.69 351 B 1 
ATOM 3582 C CG  . LEU B 2 351 ? -50.370 -58.901 -37.789 1.00 24.91 351 B 1 
ATOM 3583 C CD1 . LEU B 2 351 ? -50.776 -59.926 -36.716 1.00 23.62 351 B 1 
ATOM 3584 C CD2 . LEU B 2 351 ? -51.317 -59.098 -38.976 1.00 30.48 351 B 1 
ATOM 3585 N N   . ASP B 2 352 ? -51.887 -55.205 -38.366 1.00 30.20 352 B 1 
ATOM 3586 C CA  . ASP B 2 352 ? -52.940 -54.446 -39.057 1.00 33.17 352 B 1 
ATOM 3587 C C   . ASP B 2 352 ? -53.624 -53.225 -38.353 1.00 30.03 352 B 1 
ATOM 3588 O O   . ASP B 2 352 ? -54.842 -53.123 -38.368 1.00 29.17 352 B 1 
ATOM 3589 C CB  . ASP B 2 352 ? -54.031 -55.479 -39.384 1.00 33.32 352 B 1 
ATOM 3590 C CG  . ASP B 2 352 ? -53.915 -56.131 -40.759 1.00 30.45 352 B 1 
ATOM 3591 O OD1 . ASP B 2 352 ? -53.225 -55.563 -41.629 1.00 30.09 352 B 1 
ATOM 3592 O OD2 . ASP B 2 352 ? -54.563 -57.181 -40.914 1.00 32.30 352 B 1 
ATOM 3593 N N   . GLY B 2 353 ? -52.952 -52.294 -37.737 1.00 26.29 353 B 1 
ATOM 3594 C CA  . GLY B 2 353 ? -53.619 -51.229 -36.957 1.00 27.35 353 B 1 
ATOM 3595 C C   . GLY B 2 353 ? -54.677 -50.376 -37.697 1.00 26.62 353 B 1 
ATOM 3596 O O   . GLY B 2 353 ? -54.363 -49.347 -38.279 1.00 24.18 353 B 1 
ATOM 3597 N N   . ARG B 2 354 ? -55.976 -50.730 -37.595 1.00 25.99 354 B 1 
ATOM 3598 C CA  . ARG B 2 354 ? -57.191 -50.229 -38.313 1.00 30.83 354 B 1 
ATOM 3599 C C   . ARG B 2 354 ? -57.844 -48.926 -37.784 1.00 28.42 354 B 1 
ATOM 3600 O O   . ARG B 2 354 ? -59.040 -48.731 -38.005 1.00 26.97 354 B 1 
ATOM 3601 C CB  . ARG B 2 354 ? -58.253 -51.353 -38.289 1.00 31.64 354 B 1 
ATOM 3602 C CG  . ARG B 2 354 ? -58.344 -52.205 -39.556 1.00 30.33 354 B 1 
ATOM 3603 C CD  . ARG B 2 354 ? -59.559 -53.122 -39.438 1.00 29.95 354 B 1 
ATOM 3604 N NE  . ARG B 2 354 ? -59.631 -54.083 -40.548 1.00 27.58 354 B 1 
ATOM 3605 C CZ  . ARG B 2 354 ? -60.644 -54.888 -40.826 1.00 28.29 354 B 1 
ATOM 3606 N NH1 . ARG B 2 354 ? -61.746 -54.870 -40.113 1.00 26.06 354 B 1 
ATOM 3607 N NH2 . ARG B 2 354 ? -60.569 -55.728 -41.807 1.00 28.33 354 B 1 
ATOM 3608 N N   . GLY B 2 355 ? -57.222 -48.066 -37.012 1.00 26.08 355 B 1 
ATOM 3609 C CA  . GLY B 2 355 ? -57.910 -47.105 -36.127 1.00 26.78 355 B 1 
ATOM 3610 C C   . GLY B 2 355 ? -58.930 -46.139 -36.765 1.00 26.51 355 B 1 
ATOM 3611 O O   . GLY B 2 355 ? -58.705 -45.565 -37.827 1.00 24.63 355 B 1 
ATOM 3612 N N   . LYS B 2 356 ? -60.078 -45.935 -36.062 1.00 30.46 356 B 1 
ATOM 3613 C CA  . LYS B 2 356 ? -61.286 -45.209 -36.515 1.00 35.92 356 B 1 
ATOM 3614 C C   . LYS B 2 356 ? -61.113 -43.677 -36.519 1.00 33.30 356 B 1 
ATOM 3615 O O   . LYS B 2 356 ? -60.688 -43.096 -35.527 1.00 31.58 356 B 1 
ATOM 3616 C CB  . LYS B 2 356 ? -62.473 -45.579 -35.606 1.00 36.62 356 B 1 
ATOM 3617 C CG  . LYS B 2 356 ? -62.976 -47.026 -35.790 1.00 34.39 356 B 1 
ATOM 3618 C CD  . LYS B 2 356 ? -64.137 -47.331 -34.829 1.00 32.46 356 B 1 
ATOM 3619 C CE  . LYS B 2 356 ? -64.718 -48.735 -35.104 1.00 29.61 356 B 1 
ATOM 3620 N NZ  . LYS B 2 356 ? -65.808 -49.096 -34.166 1.00 29.18 356 B 1 
ATOM 3621 N N   . GLY B 2 357 ? -61.590 -43.037 -37.596 1.00 26.70 357 B 1 
ATOM 3622 C CA  . GLY B 2 357 ? -61.617 -41.580 -37.805 1.00 27.07 357 B 1 
ATOM 3623 C C   . GLY B 2 357 ? -62.764 -40.834 -37.112 1.00 25.74 357 B 1 
ATOM 3624 O O   . GLY B 2 357 ? -63.707 -40.445 -37.782 1.00 24.68 357 B 1 
ATOM 3625 N N   . LYS B 2 358 ? -62.767 -40.626 -35.811 1.00 26.58 358 B 1 
ATOM 3626 C CA  . LYS B 2 358 ? -63.854 -39.895 -35.122 1.00 30.59 358 B 1 
ATOM 3627 C C   . LYS B 2 358 ? -63.901 -38.408 -35.517 1.00 28.04 358 B 1 
ATOM 3628 O O   . LYS B 2 358 ? -62.900 -37.708 -35.507 1.00 27.05 358 B 1 
ATOM 3629 C CB  . LYS B 2 358 ? -63.805 -40.067 -33.596 1.00 31.82 358 B 1 
ATOM 3630 C CG  . LYS B 2 358 ? -64.613 -41.277 -33.126 1.00 30.52 358 B 1 
ATOM 3631 C CD  . LYS B 2 358 ? -64.728 -41.296 -31.592 1.00 29.55 358 B 1 
ATOM 3632 C CE  . LYS B 2 358 ? -65.665 -42.413 -31.102 1.00 27.02 358 B 1 
ATOM 3633 N NZ  . LYS B 2 358 ? -65.852 -42.377 -29.624 1.00 26.43 358 B 1 
ATOM 3634 N N   . SER B 2 359 ? -65.125 -37.957 -35.828 1.00 27.49 359 B 1 
ATOM 3635 C CA  . SER B 2 359 ? -65.533 -36.618 -36.273 1.00 30.27 359 B 1 
ATOM 3636 C C   . SER B 2 359 ? -65.569 -35.621 -35.104 1.00 27.88 359 B 1 
ATOM 3637 O O   . SER B 2 359 ? -66.436 -35.720 -34.241 1.00 28.04 359 B 1 
ATOM 3638 C CB  . SER B 2 359 ? -66.927 -36.759 -36.898 1.00 31.44 359 B 1 
ATOM 3639 O OG  . SER B 2 359 ? -67.450 -35.535 -37.331 1.00 30.18 359 B 1 
ATOM 3640 N N   . ILE B 2 360 ? -64.675 -34.676 -35.067 1.00 29.71 360 B 1 
ATOM 3641 C CA  . ILE B 2 360 ? -64.674 -33.609 -34.047 1.00 33.26 360 B 1 
ATOM 3642 C C   . ILE B 2 360 ? -65.705 -32.536 -34.448 1.00 30.99 360 B 1 
ATOM 3643 O O   . ILE B 2 360 ? -65.614 -31.955 -35.528 1.00 29.78 360 B 1 
ATOM 3644 C CB  . ILE B 2 360 ? -63.251 -33.059 -33.822 1.00 33.59 360 B 1 
ATOM 3645 C CG1 . ILE B 2 360 ? -62.314 -34.194 -33.342 1.00 34.19 360 B 1 
ATOM 3646 C CG2 . ILE B 2 360 ? -63.275 -31.901 -32.807 1.00 37.84 360 B 1 
ATOM 3647 C CD1 . ILE B 2 360 ? -60.831 -33.794 -33.199 1.00 37.46 360 B 1 
ATOM 3648 N N   . GLY B 2 361 ? -66.725 -32.319 -33.603 1.00 33.86 361 B 1 
ATOM 3649 C CA  . GLY B 2 361 ? -67.887 -31.478 -33.869 1.00 36.75 361 B 1 
ATOM 3650 C C   . GLY B 2 361 ? -67.633 -29.966 -33.800 1.00 34.78 361 B 1 
ATOM 3651 O O   . GLY B 2 361 ? -66.675 -29.497 -33.192 1.00 33.39 361 B 1 
ATOM 3652 N N   . ARG B 2 362 ? -68.554 -29.204 -34.430 1.00 25.32 362 B 1 
ATOM 3653 C CA  . ARG B 2 362 ? -68.613 -27.730 -34.484 1.00 30.98 362 B 1 
ATOM 3654 C C   . ARG B 2 362 ? -69.025 -27.161 -33.119 1.00 28.42 362 B 1 
ATOM 3655 O O   . ARG B 2 362 ? -70.117 -27.458 -32.642 1.00 28.26 362 B 1 
ATOM 3656 C CB  . ARG B 2 362 ? -69.651 -27.275 -35.533 1.00 33.24 362 B 1 
ATOM 3657 C CG  . ARG B 2 362 ? -69.198 -27.404 -37.000 1.00 31.57 362 B 1 
ATOM 3658 C CD  . ARG B 2 362 ? -70.346 -26.954 -37.917 1.00 31.88 362 B 1 
ATOM 3659 N NE  . ARG B 2 362 ? -69.925 -26.866 -39.335 1.00 29.67 362 B 1 
ATOM 3660 C CZ  . ARG B 2 362 ? -70.705 -26.551 -40.361 1.00 28.78 362 B 1 
ATOM 3661 N NH1 . ARG B 2 362 ? -71.983 -26.337 -40.213 1.00 26.49 362 B 1 
ATOM 3662 N NH2 . ARG B 2 362 ? -70.212 -26.440 -41.562 1.00 27.57 362 B 1 
ATOM 3663 N N   . ALA B 2 363 ? -68.222 -26.312 -32.519 1.00 31.01 363 B 1 
ATOM 3664 C CA  . ALA B 2 363 ? -68.626 -25.525 -31.351 1.00 31.95 363 B 1 
ATOM 3665 C C   . ALA B 2 363 ? -69.463 -24.290 -31.776 1.00 28.73 363 B 1 
ATOM 3666 O O   . ALA B 2 363 ? -69.197 -23.721 -32.835 1.00 29.36 363 B 1 
ATOM 3667 C CB  . ALA B 2 363 ? -67.374 -25.148 -30.557 1.00 34.36 363 B 1 
ATOM 3668 N N   . PRO B 2 364 ? -70.518 -23.880 -30.994 1.00 31.26 364 B 1 
ATOM 3669 C CA  . PRO B 2 364 ? -71.586 -22.975 -31.425 1.00 37.57 364 B 1 
ATOM 3670 C C   . PRO B 2 364 ? -71.286 -21.476 -31.233 1.00 37.18 364 B 1 
ATOM 3671 O O   . PRO B 2 364 ? -70.211 -21.060 -30.834 1.00 36.23 364 B 1 
ATOM 3672 C CB  . PRO B 2 364 ? -72.823 -23.453 -30.644 1.00 36.81 364 B 1 
ATOM 3673 C CG  . PRO B 2 364 ? -72.213 -23.872 -29.299 1.00 38.12 364 B 1 
ATOM 3674 C CD  . PRO B 2 364 ? -70.882 -24.477 -29.714 1.00 44.30 364 B 1 
ATOM 3675 N N   . GLU B 2 365 ? -72.316 -20.658 -31.498 1.00 31.04 365 B 1 
ATOM 3676 C CA  . GLU B 2 365 ? -72.364 -19.339 -32.148 1.00 32.35 365 B 1 
ATOM 3677 C C   . GLU B 2 365 ? -72.556 -18.103 -31.216 1.00 28.09 365 B 1 
ATOM 3678 O O   . GLU B 2 365 ? -72.999 -17.074 -31.684 1.00 28.90 365 B 1 
ATOM 3679 C CB  . GLU B 2 365 ? -73.569 -19.455 -33.106 1.00 36.25 365 B 1 
ATOM 3680 C CG  . GLU B 2 365 ? -73.430 -18.782 -34.477 1.00 36.04 365 B 1 
ATOM 3681 C CD  . GLU B 2 365 ? -74.629 -19.094 -35.393 1.00 36.16 365 B 1 
ATOM 3682 O OE1 . GLU B 2 365 ? -74.439 -18.985 -36.626 1.00 33.82 365 B 1 
ATOM 3683 O OE2 . GLU B 2 365 ? -75.696 -19.487 -34.885 1.00 40.43 365 B 1 
ATOM 3684 N N   . ALA B 2 366 ? -72.360 -18.186 -29.929 1.00 30.30 366 B 1 
ATOM 3685 C CA  . ALA B 2 366 ? -73.044 -17.366 -28.908 1.00 30.68 366 B 1 
ATOM 3686 C C   . ALA B 2 366 ? -73.009 -15.821 -29.109 1.00 28.17 366 B 1 
ATOM 3687 O O   . ALA B 2 366 ? -72.075 -15.243 -29.652 1.00 28.06 366 B 1 
ATOM 3688 C CB  . ALA B 2 366 ? -72.539 -17.769 -27.521 1.00 33.14 366 B 1 
ATOM 3689 N N   . SER B 2 367 ? -74.107 -15.179 -28.623 1.00 33.75 367 B 1 
ATOM 3690 C CA  . SER B 2 367 ? -74.681 -13.896 -29.053 1.00 37.00 367 B 1 
ATOM 3691 C C   . SER B 2 367 ? -74.098 -12.618 -28.428 1.00 33.62 367 B 1 
ATOM 3692 O O   . SER B 2 367 ? -73.268 -12.629 -27.536 1.00 34.91 367 B 1 
ATOM 3693 C CB  . SER B 2 367 ? -76.189 -13.958 -28.776 1.00 38.91 367 B 1 
ATOM 3694 O OG  . SER B 2 367 ? -76.424 -14.057 -27.385 1.00 36.26 367 B 1 
ATOM 3695 N N   . LEU B 2 368 ? -74.618 -11.475 -28.937 1.00 23.93 368 B 1 
ATOM 3696 C CA  . LEU B 2 368 ? -74.018 -10.134 -29.028 1.00 27.26 368 B 1 
ATOM 3697 C C   . LEU B 2 368 ? -74.452 -9.091  -27.966 1.00 24.10 368 B 1 
ATOM 3698 O O   . LEU B 2 368 ? -74.141 -7.920  -28.159 1.00 24.98 368 B 1 
ATOM 3699 C CB  . LEU B 2 368 ? -74.408 -9.618  -30.443 1.00 31.26 368 B 1 
ATOM 3700 C CG  . LEU B 2 368 ? -73.338 -8.771  -31.152 1.00 32.02 368 B 1 
ATOM 3701 C CD1 . LEU B 2 368 ? -72.688 -9.602  -32.268 1.00 33.94 368 B 1 
ATOM 3702 C CD2 . LEU B 2 368 ? -73.940 -7.528  -31.807 1.00 41.42 368 B 1 
ATOM 3703 N N   . GLN B 2 369 ? -75.227 -9.411  -26.952 1.00 27.83 369 B 1 
ATOM 3704 C CA  . GLN B 2 369 ? -76.216 -8.489  -26.342 1.00 32.07 369 B 1 
ATOM 3705 C C   . GLN B 2 369 ? -75.689 -7.140  -25.785 1.00 28.75 369 B 1 
ATOM 3706 O O   . GLN B 2 369 ? -74.579 -7.015  -25.312 1.00 29.35 369 B 1 
ATOM 3707 C CB  . GLN B 2 369 ? -77.074 -9.233  -25.302 1.00 34.88 369 B 1 
ATOM 3708 C CG  . GLN B 2 369 ? -78.561 -9.221  -25.704 1.00 35.26 369 B 1 
ATOM 3709 C CD  . GLN B 2 369 ? -79.474 -9.920  -24.700 1.00 32.14 369 B 1 
ATOM 3710 O OE1 . GLN B 2 369 ? -79.075 -10.460 -23.687 1.00 34.85 369 B 1 
ATOM 3711 N NE2 . GLN B 2 369 ? -80.770 -9.922  -24.928 1.00 35.95 369 B 1 
ATOM 3712 N N   . ASP B 2 370 ? -76.622 -6.129  -25.791 1.00 29.40 370 B 1 
ATOM 3713 C CA  . ASP B 2 370 ? -76.441 -4.665  -25.899 1.00 32.26 370 B 1 
ATOM 3714 C C   . ASP B 2 370 ? -76.147 -3.806  -24.636 1.00 26.96 370 B 1 
ATOM 3715 O O   . ASP B 2 370 ? -76.105 -2.584  -24.785 1.00 26.39 370 B 1 
ATOM 3716 C CB  . ASP B 2 370 ? -77.774 -4.113  -26.436 1.00 33.03 370 B 1 
ATOM 3717 C CG  . ASP B 2 370 ? -77.949 -4.193  -27.944 1.00 31.27 370 B 1 
ATOM 3718 O OD1 . ASP B 2 370 ? -76.954 -3.979  -28.661 1.00 32.77 370 B 1 
ATOM 3719 O OD2 . ASP B 2 370 ? -79.097 -4.460  -28.364 1.00 35.17 370 B 1 
ATOM 3720 N N   . LYS B 2 371 ? -76.112 -4.338  -23.419 1.00 18.14 371 B 1 
ATOM 3721 C CA  . LYS B 2 371 ? -76.628 -3.610  -22.247 1.00 26.36 371 B 1 
ATOM 3722 C C   . LYS B 2 371 ? -76.197 -2.130  -22.083 1.00 22.55 371 B 1 
ATOM 3723 O O   . LYS B 2 371 ? -75.086 -1.724  -22.380 1.00 22.06 371 B 1 
ATOM 3724 C CB  . LYS B 2 371 ? -76.417 -4.383  -20.944 1.00 27.96 371 B 1 
ATOM 3725 C CG  . LYS B 2 371 ? -77.642 -5.261  -20.641 1.00 29.36 371 B 1 
ATOM 3726 C CD  . LYS B 2 371 ? -77.609 -5.744  -19.198 1.00 29.17 371 B 1 
ATOM 3727 C CE  . LYS B 2 371 ? -78.914 -6.481  -18.851 1.00 27.79 371 B 1 
ATOM 3728 N NZ  . LYS B 2 371 ? -78.987 -6.794  -17.412 1.00 29.79 371 B 1 
ATOM 3729 N N   . GLU B 2 372 ? -77.197 -1.387  -21.513 1.00 24.45 372 B 1 
ATOM 3730 C CA  . GLU B 2 372 ? -77.321 0.066   -21.243 1.00 31.80 372 B 1 
ATOM 3731 C C   . GLU B 2 372 ? -76.214 0.670   -20.320 1.00 27.18 372 B 1 
ATOM 3732 O O   . GLU B 2 372 ? -75.173 0.055   -20.125 1.00 27.68 372 B 1 
ATOM 3733 C CB  . GLU B 2 372 ? -78.710 0.235   -20.577 1.00 36.09 372 B 1 
ATOM 3734 C CG  . GLU B 2 372 ? -79.931 -0.192  -21.415 1.00 37.78 372 B 1 
ATOM 3735 C CD  . GLU B 2 372 ? -81.231 -0.085  -20.591 1.00 36.44 372 B 1 
ATOM 3736 O OE1 . GLU B 2 372 ? -82.251 0.379   -21.153 1.00 35.94 372 B 1 
ATOM 3737 O OE2 . GLU B 2 372 ? -81.204 -0.494  -19.410 1.00 44.46 372 B 1 
ATOM 3738 N N   . GLY B 2 373 ? -76.386 1.760   -19.667 1.00 23.16 373 B 1 
ATOM 3739 C CA  . GLY B 2 373 ? -76.930 3.096   -19.680 1.00 27.94 373 B 1 
ATOM 3740 C C   . GLY B 2 373 ? -76.111 4.040   -18.812 1.00 25.65 373 B 1 
ATOM 3741 O O   . GLY B 2 373 ? -75.333 4.817   -19.332 1.00 23.54 373 B 1 
ATOM 3742 N N   . ALA B 2 374 ? -76.232 3.967   -17.461 1.00 10.72 374 B 1 
ATOM 3743 C CA  . ALA B 2 374 ? -75.951 5.083   -16.542 1.00 15.05 374 B 1 
ATOM 3744 C C   . ALA B 2 374 ? -74.474 5.398   -16.235 1.00 14.67 374 B 1 
ATOM 3745 O O   . ALA B 2 374 ? -73.652 4.461   -16.180 1.00 11.30 374 B 1 
ATOM 3746 C CB  . ALA B 2 374 ? -76.714 4.811   -15.237 1.00 17.57 374 B 1 
ATOM 3747 O OXT . ALA B 2 374 ? -74.186 6.625   -16.011 1.00 16.68 374 B 1 
#
