# Supplementary material for: Modeling Human Protein Physical Interactions Involved in HIV Attachment In Silico
Source: Int J Mol Sci. 2025 Nov 20;26(22):11209. doi: 10.3390/ijms262211209 (PMC12652853; doi:10.3390/ijms262211209)
Supplement: Supplementary file 1 [file ijms-26-11209-s001.zip › Models/CXCL2/cxcl2_ccr5_model.cif]

# By using this file you agree to the legally binding terms of use found at alphafoldserver.com/output-terms
data_334618b16236c6b5
#
_entry.id 334618b16236c6b5
#
loop_
_atom_type.symbol
C 
N 
O 
S 
#
loop_
_audit_author.name
_audit_author.pdbx_ordinal
"Google DeepMind" 1 
"Isomorphic Labs" 2 
#
_audit_conform.dict_location https://raw.githubusercontent.com/ihmwg/ModelCIF/master/dist/mmcif_ma.dic
_audit_conform.dict_name     mmcif_ma.dic
_audit_conform.dict_version  1.4.5
#
loop_
_chem_comp.formula
_chem_comp.formula_weight
_chem_comp.id
_chem_comp.mon_nstd_flag
_chem_comp.name
_chem_comp.pdbx_smiles
_chem_comp.pdbx_synonyms
_chem_comp.type
"C3 H7 N O2"    89.093  ALA y ALANINE         C[C@H](N)C(O)=O                  ? "L-PEPTIDE LINKING" 
"C6 H15 N4 O2"  175.209 ARG y ARGININE        N[C@@H](CCCNC(N)=[NH2+])C(O)=O   ? "L-PEPTIDE LINKING" 
"C4 H8 N2 O3"   132.118 ASN y ASPARAGINE      N[C@@H](CC(N)=O)C(O)=O           ? "L-PEPTIDE LINKING" 
"C4 H7 N O4"    133.103 ASP y "ASPARTIC ACID" N[C@@H](CC(O)=O)C(O)=O           ? "L-PEPTIDE LINKING" 
"C3 H7 N O2 S"  121.158 CYS y CYSTEINE        N[C@@H](CS)C(O)=O                ? "L-PEPTIDE LINKING" 
"C5 H10 N2 O3"  146.144 GLN y GLUTAMINE       N[C@@H](CCC(N)=O)C(O)=O          ? "L-PEPTIDE LINKING" 
"C5 H9 N O4"    147.129 GLU y "GLUTAMIC ACID" N[C@@H](CCC(O)=O)C(O)=O          ? "L-PEPTIDE LINKING" 
"C2 H5 N O2"    75.067  GLY y GLYCINE         NCC(O)=O                         ? "PEPTIDE LINKING"   
"C6 H10 N3 O2"  156.162 HIS y HISTIDINE       N[C@@H](Cc1c[nH]c[nH+]1)C(O)=O   ? "L-PEPTIDE LINKING" 
"C6 H13 N O2"   131.173 ILE y ISOLEUCINE      CC[C@H](C)[C@H](N)C(O)=O         ? "L-PEPTIDE LINKING" 
"C6 H13 N O2"   131.173 LEU y LEUCINE         CC(C)C[C@H](N)C(O)=O             ? "L-PEPTIDE LINKING" 
"C6 H15 N2 O2"  147.195 LYS y LYSINE          N[C@@H](CCCC[NH3+])C(O)=O        ? "L-PEPTIDE LINKING" 
"C5 H11 N O2 S" 149.211 MET y METHIONINE      CSCC[C@H](N)C(O)=O               ? "L-PEPTIDE LINKING" 
"C9 H11 N O2"   165.189 PHE y PHENYLALANINE   N[C@@H](Cc1ccccc1)C(O)=O         ? "L-PEPTIDE LINKING" 
"C5 H9 N O2"    115.130 PRO y PROLINE         OC(=O)[C@@H]1CCCN1               ? "L-PEPTIDE LINKING" 
"C3 H7 N O3"    105.093 SER y SERINE          N[C@@H](CO)C(O)=O                ? "L-PEPTIDE LINKING" 
"C4 H9 N O3"    119.119 THR y THREONINE       C[C@@H](O)[C@H](N)C(O)=O         ? "L-PEPTIDE LINKING" 
"C11 H12 N2 O2" 204.225 TRP y TRYPTOPHAN      N[C@@H](Cc1c[nH]c2ccccc12)C(O)=O ? "L-PEPTIDE LINKING" 
"C9 H11 N O3"   181.189 TYR y TYROSINE        N[C@@H](Cc1ccc(O)cc1)C(O)=O      ? "L-PEPTIDE LINKING" 
"C5 H11 N O2"   117.146 VAL y VALINE          CC(C)[C@H](N)C(O)=O              ? "L-PEPTIDE LINKING" 
#
_citation.book_publisher          ?
_citation.country                 UK
_citation.id                      primary
_citation.journal_full            Nature
_citation.journal_id_ASTM         NATUAS
_citation.journal_id_CSD          0006
_citation.journal_id_ISSN         0028-0836
_citation.journal_volume          630
_citation.page_first              493
_citation.page_last               500
_citation.pdbx_database_id_DOI    10.1038/s41586-024-07487-w
_citation.pdbx_database_id_PubMed 38718835
_citation.title                   "Accurate structure prediction of biomolecular interactions with AlphaFold 3"
_citation.year                    2024
#
loop_
_citation_author.citation_id
_citation_author.name
_citation_author.ordinal
primary "Google DeepMind" 1 
primary "Isomorphic Labs" 2 
#
loop_
_entity.id
_entity.pdbx_description
_entity.type
1 . polymer 
2 . polymer 
#
loop_
_entity_poly.entity_id
_entity_poly.pdbx_strand_id
_entity_poly.type
1 A polypeptide(L) 
2 B polypeptide(L) 
#
loop_
_entity_poly_seq.entity_id
_entity_poly_seq.hetero
_entity_poly_seq.mon_id
_entity_poly_seq.num
1 n MET 1   
1 n ALA 2   
1 n ARG 3   
1 n ALA 4   
1 n THR 5   
1 n LEU 6   
1 n SER 7   
1 n ALA 8   
1 n ALA 9   
1 n PRO 10  
1 n SER 11  
1 n ASN 12  
1 n PRO 13  
1 n ARG 14  
1 n LEU 15  
1 n LEU 16  
1 n ARG 17  
1 n VAL 18  
1 n ALA 19  
1 n LEU 20  
1 n LEU 21  
1 n LEU 22  
1 n LEU 23  
1 n LEU 24  
1 n LEU 25  
1 n VAL 26  
1 n ALA 27  
1 n ALA 28  
1 n SER 29  
1 n ARG 30  
1 n ARG 31  
1 n ALA 32  
1 n ALA 33  
1 n GLY 34  
1 n ALA 35  
1 n PRO 36  
1 n LEU 37  
1 n ALA 38  
1 n THR 39  
1 n GLU 40  
1 n LEU 41  
1 n ARG 42  
1 n CYS 43  
1 n GLN 44  
1 n CYS 45  
1 n LEU 46  
1 n GLN 47  
1 n THR 48  
1 n LEU 49  
1 n GLN 50  
1 n GLY 51  
1 n ILE 52  
1 n HIS 53  
1 n LEU 54  
1 n LYS 55  
1 n ASN 56  
1 n ILE 57  
1 n GLN 58  
1 n SER 59  
1 n VAL 60  
1 n LYS 61  
1 n VAL 62  
1 n LYS 63  
1 n SER 64  
1 n PRO 65  
1 n GLY 66  
1 n PRO 67  
1 n HIS 68  
1 n CYS 69  
1 n ALA 70  
1 n GLN 71  
1 n THR 72  
1 n GLU 73  
1 n VAL 74  
1 n ILE 75  
1 n ALA 76  
1 n THR 77  
1 n LEU 78  
1 n LYS 79  
1 n ASN 80  
1 n GLY 81  
1 n GLN 82  
1 n LYS 83  
1 n ALA 84  
1 n CYS 85  
1 n LEU 86  
1 n ASN 87  
1 n PRO 88  
1 n ALA 89  
1 n SER 90  
1 n PRO 91  
1 n MET 92  
1 n VAL 93  
1 n LYS 94  
1 n LYS 95  
1 n ILE 96  
1 n ILE 97  
1 n GLU 98  
1 n LYS 99  
1 n MET 100 
1 n LEU 101 
1 n LYS 102 
1 n ASN 103 
1 n GLY 104 
1 n LYS 105 
1 n SER 106 
1 n ASN 107 
2 n MET 1   
2 n ASP 2   
2 n TYR 3   
2 n GLN 4   
2 n VAL 5   
2 n SER 6   
2 n SER 7   
2 n PRO 8   
2 n ILE 9   
2 n TYR 10  
2 n ASP 11  
2 n ILE 12  
2 n ASN 13  
2 n TYR 14  
2 n TYR 15  
2 n THR 16  
2 n SER 17  
2 n GLU 18  
2 n PRO 19  
2 n CYS 20  
2 n GLN 21  
2 n LYS 22  
2 n ILE 23  
2 n ASN 24  
2 n VAL 25  
2 n LYS 26  
2 n GLN 27  
2 n ILE 28  
2 n ALA 29  
2 n ALA 30  
2 n ARG 31  
2 n LEU 32  
2 n LEU 33  
2 n PRO 34  
2 n PRO 35  
2 n LEU 36  
2 n TYR 37  
2 n SER 38  
2 n LEU 39  
2 n VAL 40  
2 n PHE 41  
2 n ILE 42  
2 n PHE 43  
2 n GLY 44  
2 n PHE 45  
2 n VAL 46  
2 n GLY 47  
2 n ASN 48  
2 n MET 49  
2 n LEU 50  
2 n VAL 51  
2 n ILE 52  
2 n LEU 53  
2 n ILE 54  
2 n LEU 55  
2 n ILE 56  
2 n ASN 57  
2 n CYS 58  
2 n LYS 59  
2 n ARG 60  
2 n LEU 61  
2 n LYS 62  
2 n SER 63  
2 n MET 64  
2 n THR 65  
2 n ASP 66  
2 n ILE 67  
2 n TYR 68  
2 n LEU 69  
2 n LEU 70  
2 n ASN 71  
2 n LEU 72  
2 n ALA 73  
2 n ILE 74  
2 n SER 75  
2 n ASP 76  
2 n LEU 77  
2 n PHE 78  
2 n PHE 79  
2 n LEU 80  
2 n LEU 81  
2 n THR 82  
2 n VAL 83  
2 n PRO 84  
2 n PHE 85  
2 n TRP 86  
2 n ALA 87  
2 n HIS 88  
2 n TYR 89  
2 n ALA 90  
2 n ALA 91  
2 n ALA 92  
2 n GLN 93  
2 n TRP 94  
2 n ASP 95  
2 n PHE 96  
2 n GLY 97  
2 n ASN 98  
2 n THR 99  
2 n MET 100 
2 n CYS 101 
2 n GLN 102 
2 n LEU 103 
2 n LEU 104 
2 n THR 105 
2 n GLY 106 
2 n LEU 107 
2 n TYR 108 
2 n PHE 109 
2 n ILE 110 
2 n GLY 111 
2 n PHE 112 
2 n PHE 113 
2 n SER 114 
2 n GLY 115 
2 n ILE 116 
2 n PHE 117 
2 n PHE 118 
2 n ILE 119 
2 n ILE 120 
2 n LEU 121 
2 n LEU 122 
2 n THR 123 
2 n ILE 124 
2 n ASP 125 
2 n ARG 126 
2 n TYR 127 
2 n LEU 128 
2 n ALA 129 
2 n VAL 130 
2 n VAL 131 
2 n HIS 132 
2 n ALA 133 
2 n VAL 134 
2 n PHE 135 
2 n ALA 136 
2 n LEU 137 
2 n LYS 138 
2 n ALA 139 
2 n ARG 140 
2 n THR 141 
2 n VAL 142 
2 n THR 143 
2 n PHE 144 
2 n GLY 145 
2 n VAL 146 
2 n VAL 147 
2 n THR 148 
2 n SER 149 
2 n VAL 150 
2 n ILE 151 
2 n THR 152 
2 n TRP 153 
2 n VAL 154 
2 n VAL 155 
2 n ALA 156 
2 n VAL 157 
2 n PHE 158 
2 n ALA 159 
2 n SER 160 
2 n LEU 161 
2 n PRO 162 
2 n GLY 163 
2 n ILE 164 
2 n ILE 165 
2 n PHE 166 
2 n THR 167 
2 n ARG 168 
2 n SER 169 
2 n GLN 170 
2 n LYS 171 
2 n GLU 172 
2 n GLY 173 
2 n LEU 174 
2 n HIS 175 
2 n TYR 176 
2 n THR 177 
2 n CYS 178 
2 n SER 179 
2 n SER 180 
2 n HIS 181 
2 n PHE 182 
2 n PRO 183 
2 n TYR 184 
2 n SER 185 
2 n GLN 186 
2 n TYR 187 
2 n GLN 188 
2 n PHE 189 
2 n TRP 190 
2 n LYS 191 
2 n ASN 192 
2 n PHE 193 
2 n GLN 194 
2 n THR 195 
2 n LEU 196 
2 n LYS 197 
2 n ILE 198 
2 n VAL 199 
2 n ILE 200 
2 n LEU 201 
2 n GLY 202 
2 n LEU 203 
2 n VAL 204 
2 n LEU 205 
2 n PRO 206 
2 n LEU 207 
2 n LEU 208 
2 n VAL 209 
2 n MET 210 
2 n VAL 211 
2 n ILE 212 
2 n CYS 213 
2 n TYR 214 
2 n SER 215 
2 n GLY 216 
2 n ILE 217 
2 n LEU 218 
2 n LYS 219 
2 n THR 220 
2 n LEU 221 
2 n LEU 222 
2 n ARG 223 
2 n CYS 224 
2 n ARG 225 
2 n ASN 226 
2 n GLU 227 
2 n LYS 228 
2 n LYS 229 
2 n ARG 230 
2 n HIS 231 
2 n ARG 232 
2 n ALA 233 
2 n VAL 234 
2 n ARG 235 
2 n LEU 236 
2 n ILE 237 
2 n PHE 238 
2 n THR 239 
2 n ILE 240 
2 n MET 241 
2 n ILE 242 
2 n VAL 243 
2 n TYR 244 
2 n PHE 245 
2 n LEU 246 
2 n PHE 247 
2 n TRP 248 
2 n ALA 249 
2 n PRO 250 
2 n TYR 251 
2 n ASN 252 
2 n ILE 253 
2 n VAL 254 
2 n LEU 255 
2 n LEU 256 
2 n LEU 257 
2 n ASN 258 
2 n THR 259 
2 n PHE 260 
2 n GLN 261 
2 n GLU 262 
2 n PHE 263 
2 n PHE 264 
2 n GLY 265 
2 n LEU 266 
2 n ASN 267 
2 n ASN 268 
2 n CYS 269 
2 n SER 270 
2 n SER 271 
2 n SER 272 
2 n ASN 273 
2 n ARG 274 
2 n LEU 275 
2 n ASP 276 
2 n GLN 277 
2 n ALA 278 
2 n MET 279 
2 n GLN 280 
2 n VAL 281 
2 n THR 282 
2 n GLU 283 
2 n THR 284 
2 n LEU 285 
2 n GLY 286 
2 n MET 287 
2 n THR 288 
2 n HIS 289 
2 n CYS 290 
2 n CYS 291 
2 n ILE 292 
2 n ASN 293 
2 n PRO 294 
2 n ILE 295 
2 n ILE 296 
2 n TYR 297 
2 n ALA 298 
2 n PHE 299 
2 n VAL 300 
2 n GLY 301 
2 n GLU 302 
2 n LYS 303 
2 n PHE 304 
2 n ARG 305 
2 n ASN 306 
2 n TYR 307 
2 n LEU 308 
2 n LEU 309 
2 n VAL 310 
2 n PHE 311 
2 n PHE 312 
2 n GLN 313 
2 n LYS 314 
2 n HIS 315 
2 n ILE 316 
2 n ALA 317 
2 n LYS 318 
2 n ARG 319 
2 n PHE 320 
2 n CYS 321 
2 n LYS 322 
2 n CYS 323 
2 n CYS 324 
2 n SER 325 
2 n ILE 326 
2 n PHE 327 
2 n GLN 328 
2 n GLN 329 
2 n GLU 330 
2 n ALA 331 
2 n PRO 332 
2 n GLU 333 
2 n ARG 334 
2 n ALA 335 
2 n SER 336 
2 n SER 337 
2 n VAL 338 
2 n TYR 339 
2 n THR 340 
2 n ARG 341 
2 n SER 342 
2 n THR 343 
2 n GLY 344 
2 n GLU 345 
2 n GLN 346 
2 n GLU 347 
2 n ILE 348 
2 n SER 349 
2 n VAL 350 
2 n GLY 351 
2 n LEU 352 
#
_ma_data.content_type "model coordinates"
_ma_data.id           1
_ma_data.name         Model
#
_ma_model_list.data_id          1
_ma_model_list.model_group_id   1
_ma_model_list.model_group_name "AlphaFold-beta-20231127 (2b86f29d-618d-47cf-8aef-20020b1102eb @ 2025-03-07 02:10:41)"
_ma_model_list.model_id         1
_ma_model_list.model_name       "Top ranked model"
_ma_model_list.model_type       "Ab initio model"
_ma_model_list.ordinal_id       1
#
loop_
_ma_protocol_step.method_type
_ma_protocol_step.ordinal_id
_ma_protocol_step.protocol_id
_ma_protocol_step.step_id
"coevolution MSA" 1 1 1 
"template search" 2 1 2 
modeling          3 1 3 
#
loop_
_ma_qa_metric.id
_ma_qa_metric.mode
_ma_qa_metric.name
_ma_qa_metric.software_group_id
_ma_qa_metric.type
1 global pLDDT 1 pLDDT 
2 local  pLDDT 1 pLDDT 
#
_ma_qa_metric_global.metric_id    1
_ma_qa_metric_global.metric_value 74.73
_ma_qa_metric_global.model_id     1
_ma_qa_metric_global.ordinal_id   1
#
_ma_software_group.group_id    1
_ma_software_group.ordinal_id  1
_ma_software_group.software_id 1
#
loop_
_ma_target_entity.data_id
_ma_target_entity.entity_id
_ma_target_entity.origin
1 1 . 
1 2 . 
#
loop_
_ma_target_entity_instance.asym_id
_ma_target_entity_instance.details
_ma_target_entity_instance.entity_id
A . 1 
B . 2 
#
loop_
_pdbx_data_usage.details
_pdbx_data_usage.id
_pdbx_data_usage.type
_pdbx_data_usage.url
;NON-COMMERCIAL USE ONLY, BY USING THIS FILE YOU AGREE TO THE TERMS OF USE FOUND
AT alphafoldserver.com/output-terms.
;
1 license    ? 
;THE INFORMATION IS NOT INTENDED FOR, HAS NOT BEEN VALIDATED FOR, AND IS NOT
APPROVED FOR CLINICAL USE. IT SHOULD NOT BE USED FOR CLINICAL PURPOSE OR RELIED
ON FOR MEDICAL OR OTHER PROFESSIONAL ADVICE. IT IS THEORETICAL MODELLING ONLY
AND CAUTION SHOULD BE EXERCISED IN ITS USE. IT IS PROVIDED "AS-IS" WITHOUT ANY
WARRANTY OF ANY KIND, WHETHER EXPRESSED OR IMPLIED. NO WARRANTY IS GIVEN THAT
USE OF THE INFORMATION SHALL NOT INFRINGE THE RIGHTS OF ANY THIRD PARTY.
;
2 disclaimer ? 
#
loop_
_pdbx_poly_seq_scheme.asym_id
_pdbx_poly_seq_scheme.auth_seq_num
_pdbx_poly_seq_scheme.entity_id
_pdbx_poly_seq_scheme.hetero
_pdbx_poly_seq_scheme.mon_id
_pdbx_poly_seq_scheme.pdb_ins_code
_pdbx_poly_seq_scheme.pdb_seq_num
_pdbx_poly_seq_scheme.pdb_strand_id
_pdbx_poly_seq_scheme.seq_id
A 1   1 n MET . 1   A 1   
A 2   1 n ALA . 2   A 2   
A 3   1 n ARG . 3   A 3   
A 4   1 n ALA . 4   A 4   
A 5   1 n THR . 5   A 5   
A 6   1 n LEU . 6   A 6   
A 7   1 n SER . 7   A 7   
A 8   1 n ALA . 8   A 8   
A 9   1 n ALA . 9   A 9   
A 10  1 n PRO . 10  A 10  
A 11  1 n SER . 11  A 11  
A 12  1 n ASN . 12  A 12  
A 13  1 n PRO . 13  A 13  
A 14  1 n ARG . 14  A 14  
A 15  1 n LEU . 15  A 15  
A 16  1 n LEU . 16  A 16  
A 17  1 n ARG . 17  A 17  
A 18  1 n VAL . 18  A 18  
A 19  1 n ALA . 19  A 19  
A 20  1 n LEU . 20  A 20  
A 21  1 n LEU . 21  A 21  
A 22  1 n LEU . 22  A 22  
A 23  1 n LEU . 23  A 23  
A 24  1 n LEU . 24  A 24  
A 25  1 n LEU . 25  A 25  
A 26  1 n VAL . 26  A 26  
A 27  1 n ALA . 27  A 27  
A 28  1 n ALA . 28  A 28  
A 29  1 n SER . 29  A 29  
A 30  1 n ARG . 30  A 30  
A 31  1 n ARG . 31  A 31  
A 32  1 n ALA . 32  A 32  
A 33  1 n ALA . 33  A 33  
A 34  1 n GLY . 34  A 34  
A 35  1 n ALA . 35  A 35  
A 36  1 n PRO . 36  A 36  
A 37  1 n LEU . 37  A 37  
A 38  1 n ALA . 38  A 38  
A 39  1 n THR . 39  A 39  
A 40  1 n GLU . 40  A 40  
A 41  1 n LEU . 41  A 41  
A 42  1 n ARG . 42  A 42  
A 43  1 n CYS . 43  A 43  
A 44  1 n GLN . 44  A 44  
A 45  1 n CYS . 45  A 45  
A 46  1 n LEU . 46  A 46  
A 47  1 n GLN . 47  A 47  
A 48  1 n THR . 48  A 48  
A 49  1 n LEU . 49  A 49  
A 50  1 n GLN . 50  A 50  
A 51  1 n GLY . 51  A 51  
A 52  1 n ILE . 52  A 52  
A 53  1 n HIS . 53  A 53  
A 54  1 n LEU . 54  A 54  
A 55  1 n LYS . 55  A 55  
A 56  1 n ASN . 56  A 56  
A 57  1 n ILE . 57  A 57  
A 58  1 n GLN . 58  A 58  
A 59  1 n SER . 59  A 59  
A 60  1 n VAL . 60  A 60  
A 61  1 n LYS . 61  A 61  
A 62  1 n VAL . 62  A 62  
A 63  1 n LYS . 63  A 63  
A 64  1 n SER . 64  A 64  
A 65  1 n PRO . 65  A 65  
A 66  1 n GLY . 66  A 66  
A 67  1 n PRO . 67  A 67  
A 68  1 n HIS . 68  A 68  
A 69  1 n CYS . 69  A 69  
A 70  1 n ALA . 70  A 70  
A 71  1 n GLN . 71  A 71  
A 72  1 n THR . 72  A 72  
A 73  1 n GLU . 73  A 73  
A 74  1 n VAL . 74  A 74  
A 75  1 n ILE . 75  A 75  
A 76  1 n ALA . 76  A 76  
A 77  1 n THR . 77  A 77  
A 78  1 n LEU . 78  A 78  
A 79  1 n LYS . 79  A 79  
A 80  1 n ASN . 80  A 80  
A 81  1 n GLY . 81  A 81  
A 82  1 n GLN . 82  A 82  
A 83  1 n LYS . 83  A 83  
A 84  1 n ALA . 84  A 84  
A 85  1 n CYS . 85  A 85  
A 86  1 n LEU . 86  A 86  
A 87  1 n ASN . 87  A 87  
A 88  1 n PRO . 88  A 88  
A 89  1 n ALA . 89  A 89  
A 90  1 n SER . 90  A 90  
A 91  1 n PRO . 91  A 91  
A 92  1 n MET . 92  A 92  
A 93  1 n VAL . 93  A 93  
A 94  1 n LYS . 94  A 94  
A 95  1 n LYS . 95  A 95  
A 96  1 n ILE . 96  A 96  
A 97  1 n ILE . 97  A 97  
A 98  1 n GLU . 98  A 98  
A 99  1 n LYS . 99  A 99  
A 100 1 n MET . 100 A 100 
A 101 1 n LEU . 101 A 101 
A 102 1 n LYS . 102 A 102 
A 103 1 n ASN . 103 A 103 
A 104 1 n GLY . 104 A 104 
A 105 1 n LYS . 105 A 105 
A 106 1 n SER . 106 A 106 
A 107 1 n ASN . 107 A 107 
B 1   2 n MET . 1   B 1   
B 2   2 n ASP . 2   B 2   
B 3   2 n TYR . 3   B 3   
B 4   2 n GLN . 4   B 4   
B 5   2 n VAL . 5   B 5   
B 6   2 n SER . 6   B 6   
B 7   2 n SER . 7   B 7   
B 8   2 n PRO . 8   B 8   
B 9   2 n ILE . 9   B 9   
B 10  2 n TYR . 10  B 10  
B 11  2 n ASP . 11  B 11  
B 12  2 n ILE . 12  B 12  
B 13  2 n ASN . 13  B 13  
B 14  2 n TYR . 14  B 14  
B 15  2 n TYR . 15  B 15  
B 16  2 n THR . 16  B 16  
B 17  2 n SER . 17  B 17  
B 18  2 n GLU . 18  B 18  
B 19  2 n PRO . 19  B 19  
B 20  2 n CYS . 20  B 20  
B 21  2 n GLN . 21  B 21  
B 22  2 n LYS . 22  B 22  
B 23  2 n ILE . 23  B 23  
B 24  2 n ASN . 24  B 24  
B 25  2 n VAL . 25  B 25  
B 26  2 n LYS . 26  B 26  
B 27  2 n GLN . 27  B 27  
B 28  2 n ILE . 28  B 28  
B 29  2 n ALA . 29  B 29  
B 30  2 n ALA . 30  B 30  
B 31  2 n ARG . 31  B 31  
B 32  2 n LEU . 32  B 32  
B 33  2 n LEU . 33  B 33  
B 34  2 n PRO . 34  B 34  
B 35  2 n PRO . 35  B 35  
B 36  2 n LEU . 36  B 36  
B 37  2 n TYR . 37  B 37  
B 38  2 n SER . 38  B 38  
B 39  2 n LEU . 39  B 39  
B 40  2 n VAL . 40  B 40  
B 41  2 n PHE . 41  B 41  
B 42  2 n ILE . 42  B 42  
B 43  2 n PHE . 43  B 43  
B 44  2 n GLY . 44  B 44  
B 45  2 n PHE . 45  B 45  
B 46  2 n VAL . 46  B 46  
B 47  2 n GLY . 47  B 47  
B 48  2 n ASN . 48  B 48  
B 49  2 n MET . 49  B 49  
B 50  2 n LEU . 50  B 50  
B 51  2 n VAL . 51  B 51  
B 52  2 n ILE . 52  B 52  
B 53  2 n LEU . 53  B 53  
B 54  2 n ILE . 54  B 54  
B 55  2 n LEU . 55  B 55  
B 56  2 n ILE . 56  B 56  
B 57  2 n ASN . 57  B 57  
B 58  2 n CYS . 58  B 58  
B 59  2 n LYS . 59  B 59  
B 60  2 n ARG . 60  B 60  
B 61  2 n LEU . 61  B 61  
B 62  2 n LYS . 62  B 62  
B 63  2 n SER . 63  B 63  
B 64  2 n MET . 64  B 64  
B 65  2 n THR . 65  B 65  
B 66  2 n ASP . 66  B 66  
B 67  2 n ILE . 67  B 67  
B 68  2 n TYR . 68  B 68  
B 69  2 n LEU . 69  B 69  
B 70  2 n LEU . 70  B 70  
B 71  2 n ASN . 71  B 71  
B 72  2 n LEU . 72  B 72  
B 73  2 n ALA . 73  B 73  
B 74  2 n ILE . 74  B 74  
B 75  2 n SER . 75  B 75  
B 76  2 n ASP . 76  B 76  
B 77  2 n LEU . 77  B 77  
B 78  2 n PHE . 78  B 78  
B 79  2 n PHE . 79  B 79  
B 80  2 n LEU . 80  B 80  
B 81  2 n LEU . 81  B 81  
B 82  2 n THR . 82  B 82  
B 83  2 n VAL . 83  B 83  
B 84  2 n PRO . 84  B 84  
B 85  2 n PHE . 85  B 85  
B 86  2 n TRP . 86  B 86  
B 87  2 n ALA . 87  B 87  
B 88  2 n HIS . 88  B 88  
B 89  2 n TYR . 89  B 89  
B 90  2 n ALA . 90  B 90  
B 91  2 n ALA . 91  B 91  
B 92  2 n ALA . 92  B 92  
B 93  2 n GLN . 93  B 93  
B 94  2 n TRP . 94  B 94  
B 95  2 n ASP . 95  B 95  
B 96  2 n PHE . 96  B 96  
B 97  2 n GLY . 97  B 97  
B 98  2 n ASN . 98  B 98  
B 99  2 n THR . 99  B 99  
B 100 2 n MET . 100 B 100 
B 101 2 n CYS . 101 B 101 
B 102 2 n GLN . 102 B 102 
B 103 2 n LEU . 103 B 103 
B 104 2 n LEU . 104 B 104 
B 105 2 n THR . 105 B 105 
B 106 2 n GLY . 106 B 106 
B 107 2 n LEU . 107 B 107 
B 108 2 n TYR . 108 B 108 
B 109 2 n PHE . 109 B 109 
B 110 2 n ILE . 110 B 110 
B 111 2 n GLY . 111 B 111 
B 112 2 n PHE . 112 B 112 
B 113 2 n PHE . 113 B 113 
B 114 2 n SER . 114 B 114 
B 115 2 n GLY . 115 B 115 
B 116 2 n ILE . 116 B 116 
B 117 2 n PHE . 117 B 117 
B 118 2 n PHE . 118 B 118 
B 119 2 n ILE . 119 B 119 
B 120 2 n ILE . 120 B 120 
B 121 2 n LEU . 121 B 121 
B 122 2 n LEU . 122 B 122 
B 123 2 n THR . 123 B 123 
B 124 2 n ILE . 124 B 124 
B 125 2 n ASP . 125 B 125 
B 126 2 n ARG . 126 B 126 
B 127 2 n TYR . 127 B 127 
B 128 2 n LEU . 128 B 128 
B 129 2 n ALA . 129 B 129 
B 130 2 n VAL . 130 B 130 
B 131 2 n VAL . 131 B 131 
B 132 2 n HIS . 132 B 132 
B 133 2 n ALA . 133 B 133 
B 134 2 n VAL . 134 B 134 
B 135 2 n PHE . 135 B 135 
B 136 2 n ALA . 136 B 136 
B 137 2 n LEU . 137 B 137 
B 138 2 n LYS . 138 B 138 
B 139 2 n ALA . 139 B 139 
B 140 2 n ARG . 140 B 140 
B 141 2 n THR . 141 B 141 
B 142 2 n VAL . 142 B 142 
B 143 2 n THR . 143 B 143 
B 144 2 n PHE . 144 B 144 
B 145 2 n GLY . 145 B 145 
B 146 2 n VAL . 146 B 146 
B 147 2 n VAL . 147 B 147 
B 148 2 n THR . 148 B 148 
B 149 2 n SER . 149 B 149 
B 150 2 n VAL . 150 B 150 
B 151 2 n ILE . 151 B 151 
B 152 2 n THR . 152 B 152 
B 153 2 n TRP . 153 B 153 
B 154 2 n VAL . 154 B 154 
B 155 2 n VAL . 155 B 155 
B 156 2 n ALA . 156 B 156 
B 157 2 n VAL . 157 B 157 
B 158 2 n PHE . 158 B 158 
B 159 2 n ALA . 159 B 159 
B 160 2 n SER . 160 B 160 
B 161 2 n LEU . 161 B 161 
B 162 2 n PRO . 162 B 162 
B 163 2 n GLY . 163 B 163 
B 164 2 n ILE . 164 B 164 
B 165 2 n ILE . 165 B 165 
B 166 2 n PHE . 166 B 166 
B 167 2 n THR . 167 B 167 
B 168 2 n ARG . 168 B 168 
B 169 2 n SER . 169 B 169 
B 170 2 n GLN . 170 B 170 
B 171 2 n LYS . 171 B 171 
B 172 2 n GLU . 172 B 172 
B 173 2 n GLY . 173 B 173 
B 174 2 n LEU . 174 B 174 
B 175 2 n HIS . 175 B 175 
B 176 2 n TYR . 176 B 176 
B 177 2 n THR . 177 B 177 
B 178 2 n CYS . 178 B 178 
B 179 2 n SER . 179 B 179 
B 180 2 n SER . 180 B 180 
B 181 2 n HIS . 181 B 181 
B 182 2 n PHE . 182 B 182 
B 183 2 n PRO . 183 B 183 
B 184 2 n TYR . 184 B 184 
B 185 2 n SER . 185 B 185 
B 186 2 n GLN . 186 B 186 
B 187 2 n TYR . 187 B 187 
B 188 2 n GLN . 188 B 188 
B 189 2 n PHE . 189 B 189 
B 190 2 n TRP . 190 B 190 
B 191 2 n LYS . 191 B 191 
B 192 2 n ASN . 192 B 192 
B 193 2 n PHE . 193 B 193 
B 194 2 n GLN . 194 B 194 
B 195 2 n THR . 195 B 195 
B 196 2 n LEU . 196 B 196 
B 197 2 n LYS . 197 B 197 
B 198 2 n ILE . 198 B 198 
B 199 2 n VAL . 199 B 199 
B 200 2 n ILE . 200 B 200 
B 201 2 n LEU . 201 B 201 
B 202 2 n GLY . 202 B 202 
B 203 2 n LEU . 203 B 203 
B 204 2 n VAL . 204 B 204 
B 205 2 n LEU . 205 B 205 
B 206 2 n PRO . 206 B 206 
B 207 2 n LEU . 207 B 207 
B 208 2 n LEU . 208 B 208 
B 209 2 n VAL . 209 B 209 
B 210 2 n MET . 210 B 210 
B 211 2 n VAL . 211 B 211 
B 212 2 n ILE . 212 B 212 
B 213 2 n CYS . 213 B 213 
B 214 2 n TYR . 214 B 214 
B 215 2 n SER . 215 B 215 
B 216 2 n GLY . 216 B 216 
B 217 2 n ILE . 217 B 217 
B 218 2 n LEU . 218 B 218 
B 219 2 n LYS . 219 B 219 
B 220 2 n THR . 220 B 220 
B 221 2 n LEU . 221 B 221 
B 222 2 n LEU . 222 B 222 
B 223 2 n ARG . 223 B 223 
B 224 2 n CYS . 224 B 224 
B 225 2 n ARG . 225 B 225 
B 226 2 n ASN . 226 B 226 
B 227 2 n GLU . 227 B 227 
B 228 2 n LYS . 228 B 228 
B 229 2 n LYS . 229 B 229 
B 230 2 n ARG . 230 B 230 
B 231 2 n HIS . 231 B 231 
B 232 2 n ARG . 232 B 232 
B 233 2 n ALA . 233 B 233 
B 234 2 n VAL . 234 B 234 
B 235 2 n ARG . 235 B 235 
B 236 2 n LEU . 236 B 236 
B 237 2 n ILE . 237 B 237 
B 238 2 n PHE . 238 B 238 
B 239 2 n THR . 239 B 239 
B 240 2 n ILE . 240 B 240 
B 241 2 n MET . 241 B 241 
B 242 2 n ILE . 242 B 242 
B 243 2 n VAL . 243 B 243 
B 244 2 n TYR . 244 B 244 
B 245 2 n PHE . 245 B 245 
B 246 2 n LEU . 246 B 246 
B 247 2 n PHE . 247 B 247 
B 248 2 n TRP . 248 B 248 
B 249 2 n ALA . 249 B 249 
B 250 2 n PRO . 250 B 250 
B 251 2 n TYR . 251 B 251 
B 252 2 n ASN . 252 B 252 
B 253 2 n ILE . 253 B 253 
B 254 2 n VAL . 254 B 254 
B 255 2 n LEU . 255 B 255 
B 256 2 n LEU . 256 B 256 
B 257 2 n LEU . 257 B 257 
B 258 2 n ASN . 258 B 258 
B 259 2 n THR . 259 B 259 
B 260 2 n PHE . 260 B 260 
B 261 2 n GLN . 261 B 261 
B 262 2 n GLU . 262 B 262 
B 263 2 n PHE . 263 B 263 
B 264 2 n PHE . 264 B 264 
B 265 2 n GLY . 265 B 265 
B 266 2 n LEU . 266 B 266 
B 267 2 n ASN . 267 B 267 
B 268 2 n ASN . 268 B 268 
B 269 2 n CYS . 269 B 269 
B 270 2 n SER . 270 B 270 
B 271 2 n SER . 271 B 271 
B 272 2 n SER . 272 B 272 
B 273 2 n ASN . 273 B 273 
B 274 2 n ARG . 274 B 274 
B 275 2 n LEU . 275 B 275 
B 276 2 n ASP . 276 B 276 
B 277 2 n GLN . 277 B 277 
B 278 2 n ALA . 278 B 278 
B 279 2 n MET . 279 B 279 
B 280 2 n GLN . 280 B 280 
B 281 2 n VAL . 281 B 281 
B 282 2 n THR . 282 B 282 
B 283 2 n GLU . 283 B 283 
B 284 2 n THR . 284 B 284 
B 285 2 n LEU . 285 B 285 
B 286 2 n GLY . 286 B 286 
B 287 2 n MET . 287 B 287 
B 288 2 n THR . 288 B 288 
B 289 2 n HIS . 289 B 289 
B 290 2 n CYS . 290 B 290 
B 291 2 n CYS . 291 B 291 
B 292 2 n ILE . 292 B 292 
B 293 2 n ASN . 293 B 293 
B 294 2 n PRO . 294 B 294 
B 295 2 n ILE . 295 B 295 
B 296 2 n ILE . 296 B 296 
B 297 2 n TYR . 297 B 297 
B 298 2 n ALA . 298 B 298 
B 299 2 n PHE . 299 B 299 
B 300 2 n VAL . 300 B 300 
B 301 2 n GLY . 301 B 301 
B 302 2 n GLU . 302 B 302 
B 303 2 n LYS . 303 B 303 
B 304 2 n PHE . 304 B 304 
B 305 2 n ARG . 305 B 305 
B 306 2 n ASN . 306 B 306 
B 307 2 n TYR . 307 B 307 
B 308 2 n LEU . 308 B 308 
B 309 2 n LEU . 309 B 309 
B 310 2 n VAL . 310 B 310 
B 311 2 n PHE . 311 B 311 
B 312 2 n PHE . 312 B 312 
B 313 2 n GLN . 313 B 313 
B 314 2 n LYS . 314 B 314 
B 315 2 n HIS . 315 B 315 
B 316 2 n ILE . 316 B 316 
B 317 2 n ALA . 317 B 317 
B 318 2 n LYS . 318 B 318 
B 319 2 n ARG . 319 B 319 
B 320 2 n PHE . 320 B 320 
B 321 2 n CYS . 321 B 321 
B 322 2 n LYS . 322 B 322 
B 323 2 n CYS . 323 B 323 
B 324 2 n CYS . 324 B 324 
B 325 2 n SER . 325 B 325 
B 326 2 n ILE . 326 B 326 
B 327 2 n PHE . 327 B 327 
B 328 2 n GLN . 328 B 328 
B 329 2 n GLN . 329 B 329 
B 330 2 n GLU . 330 B 330 
B 331 2 n ALA . 331 B 331 
B 332 2 n PRO . 332 B 332 
B 333 2 n GLU . 333 B 333 
B 334 2 n ARG . 334 B 334 
B 335 2 n ALA . 335 B 335 
B 336 2 n SER . 336 B 336 
B 337 2 n SER . 337 B 337 
B 338 2 n VAL . 338 B 338 
B 339 2 n TYR . 339 B 339 
B 340 2 n THR . 340 B 340 
B 341 2 n ARG . 341 B 341 
B 342 2 n SER . 342 B 342 
B 343 2 n THR . 343 B 343 
B 344 2 n GLY . 344 B 344 
B 345 2 n GLU . 345 B 345 
B 346 2 n GLN . 346 B 346 
B 347 2 n GLU . 347 B 347 
B 348 2 n ILE . 348 B 348 
B 349 2 n SER . 349 B 349 
B 350 2 n VAL . 350 B 350 
B 351 2 n GLY . 351 B 351 
B 352 2 n LEU . 352 B 352 
#
_software.classification other
_software.date           ?
_software.description    "Structure prediction"
_software.name           AlphaFold
_software.pdbx_ordinal   1
_software.type           package
_software.version        "AlphaFold-beta-20231127 (2b86f29d-618d-47cf-8aef-20020b1102eb @ 2025-03-07 02:10:41)"
#
loop_
_struct_asym.entity_id
_struct_asym.id
1 A 
2 B 
#
loop_
_atom_site.group_PDB
_atom_site.id
_atom_site.type_symbol
_atom_site.label_atom_id
_atom_site.label_alt_id
_atom_site.label_comp_id
_atom_site.label_asym_id
_atom_site.label_entity_id
_atom_site.label_seq_id
_atom_site.pdbx_PDB_ins_code
_atom_site.Cartn_x
_atom_site.Cartn_y
_atom_site.Cartn_z
_atom_site.occupancy
_atom_site.B_iso_or_equiv
_atom_site.auth_seq_id
_atom_site.auth_asym_id
_atom_site.pdbx_PDB_model_num
ATOM 1    N N   . MET A 1 1   ? -47.410 33.755  0.928   1.00 21.40 1   A 1 
ATOM 2    C CA  . MET A 1 1   ? -46.507 32.589  0.809   1.00 26.84 1   A 1 
ATOM 3    C C   . MET A 1 1   ? -45.201 33.046  0.151   1.00 27.19 1   A 1 
ATOM 4    O O   . MET A 1 1   ? -45.076 32.974  -1.061  1.00 27.35 1   A 1 
ATOM 5    C CB  . MET A 1 1   ? -47.162 31.467  -0.020  1.00 27.43 1   A 1 
ATOM 6    C CG  . MET A 1 1   ? -48.266 30.717  0.732   1.00 25.18 1   A 1 
ATOM 7    S SD  . MET A 1 1   ? -49.088 29.494  -0.333  1.00 24.06 1   A 1 
ATOM 8    C CE  . MET A 1 1   ? -50.028 28.553  0.885   1.00 21.04 1   A 1 
ATOM 9    N N   . ALA A 1 2   ? -44.259 33.605  0.927   1.00 29.82 2   A 1 
ATOM 10   C CA  . ALA A 1 2   ? -43.008 34.136  0.388   1.00 35.86 2   A 1 
ATOM 11   C C   . ALA A 1 2   ? -42.007 32.987  0.180   1.00 35.57 2   A 1 
ATOM 12   O O   . ALA A 1 2   ? -41.576 32.352  1.137   1.00 35.47 2   A 1 
ATOM 13   C CB  . ALA A 1 2   ? -42.474 35.214  1.336   1.00 35.61 2   A 1 
ATOM 14   N N   . ARG A 1 3   ? -41.673 32.673  -1.073  1.00 28.68 3   A 1 
ATOM 15   C CA  . ARG A 1 3   ? -40.643 31.688  -1.418  1.00 31.44 3   A 1 
ATOM 16   C C   . ARG A 1 3   ? -39.277 32.292  -1.080  1.00 29.46 3   A 1 
ATOM 17   O O   . ARG A 1 3   ? -38.789 33.124  -1.827  1.00 30.56 3   A 1 
ATOM 18   C CB  . ARG A 1 3   ? -40.728 31.295  -2.898  1.00 33.05 3   A 1 
ATOM 19   C CG  . ARG A 1 3   ? -41.797 30.231  -3.195  1.00 30.35 3   A 1 
ATOM 20   C CD  . ARG A 1 3   ? -41.779 29.879  -4.700  1.00 31.32 3   A 1 
ATOM 21   N NE  . ARG A 1 3   ? -42.662 28.736  -5.005  1.00 27.62 3   A 1 
ATOM 22   C CZ  . ARG A 1 3   ? -42.896 28.227  -6.213  1.00 28.48 3   A 1 
ATOM 23   N NH1 . ARG A 1 3   ? -42.359 28.732  -7.284  1.00 25.74 3   A 1 
ATOM 24   N NH2 . ARG A 1 3   ? -43.665 27.190  -6.358  1.00 27.35 3   A 1 
ATOM 25   N N   . ALA A 1 4   ? -38.668 31.853  0.036   1.00 35.18 4   A 1 
ATOM 26   C CA  . ALA A 1 4   ? -37.287 32.194  0.362   1.00 40.13 4   A 1 
ATOM 27   C C   . ALA A 1 4   ? -36.351 31.563  -0.679  1.00 38.14 4   A 1 
ATOM 28   O O   . ALA A 1 4   ? -36.201 30.341  -0.740  1.00 37.38 4   A 1 
ATOM 29   C CB  . ALA A 1 4   ? -36.979 31.732  1.792   1.00 39.90 4   A 1 
ATOM 30   N N   . THR A 1 5   ? -35.748 32.382  -1.533  1.00 39.71 5   A 1 
ATOM 31   C CA  . THR A 1 5   ? -34.754 31.962  -2.522  1.00 45.60 5   A 1 
ATOM 32   C C   . THR A 1 5   ? -33.464 31.595  -1.785  1.00 44.69 5   A 1 
ATOM 33   O O   . THR A 1 5   ? -32.752 32.462  -1.291  1.00 42.20 5   A 1 
ATOM 34   C CB  . THR A 1 5   ? -34.502 33.067  -3.546  1.00 42.29 5   A 1 
ATOM 35   O OG1 . THR A 1 5   ? -34.346 34.311  -2.900  1.00 37.04 5   A 1 
ATOM 36   C CG2 . THR A 1 5   ? -35.681 33.222  -4.507  1.00 39.69 5   A 1 
ATOM 37   N N   . LEU A 1 6   ? -33.166 30.286  -1.702  1.00 31.78 6   A 1 
ATOM 38   C CA  . LEU A 1 6   ? -31.900 29.770  -1.196  1.00 34.62 6   A 1 
ATOM 39   C C   . LEU A 1 6   ? -30.765 30.288  -2.095  1.00 33.12 6   A 1 
ATOM 40   O O   . LEU A 1 6   ? -30.566 29.794  -3.203  1.00 31.58 6   A 1 
ATOM 41   C CB  . LEU A 1 6   ? -31.946 28.233  -1.158  1.00 32.51 6   A 1 
ATOM 42   C CG  . LEU A 1 6   ? -32.628 27.674  0.106   1.00 29.37 6   A 1 
ATOM 43   C CD1 . LEU A 1 6   ? -33.143 26.252  -0.145  1.00 29.97 6   A 1 
ATOM 44   C CD2 . LEU A 1 6   ? -31.638 27.618  1.277   1.00 33.92 6   A 1 
ATOM 45   N N   . SER A 1 7   ? -30.061 31.308  -1.629  1.00 35.92 7   A 1 
ATOM 46   C CA  . SER A 1 7   ? -28.867 31.831  -2.291  1.00 40.57 7   A 1 
ATOM 47   C C   . SER A 1 7   ? -27.795 30.741  -2.330  1.00 39.45 7   A 1 
ATOM 48   O O   . SER A 1 7   ? -27.307 30.295  -1.292  1.00 38.66 7   A 1 
ATOM 49   C CB  . SER A 1 7   ? -28.366 33.079  -1.565  1.00 38.39 7   A 1 
ATOM 50   O OG  . SER A 1 7   ? -27.198 33.569  -2.180  1.00 34.62 7   A 1 
ATOM 51   N N   . ALA A 1 8   ? -27.457 30.266  -3.524  1.00 39.78 8   A 1 
ATOM 52   C CA  . ALA A 1 8   ? -26.413 29.281  -3.732  1.00 45.63 8   A 1 
ATOM 53   C C   . ALA A 1 8   ? -25.063 29.888  -3.325  1.00 45.09 8   A 1 
ATOM 54   O O   . ALA A 1 8   ? -24.582 30.828  -3.950  1.00 43.27 8   A 1 
ATOM 55   C CB  . ALA A 1 8   ? -26.438 28.829  -5.196  1.00 44.14 8   A 1 
ATOM 56   N N   . ALA A 1 9   ? -24.448 29.355  -2.278  1.00 44.38 9   A 1 
ATOM 57   C CA  . ALA A 1 9   ? -23.126 29.790  -1.843  1.00 48.46 9   A 1 
ATOM 58   C C   . ALA A 1 9   ? -22.113 29.589  -2.998  1.00 46.62 9   A 1 
ATOM 59   O O   . ALA A 1 9   ? -22.060 28.496  -3.563  1.00 44.53 9   A 1 
ATOM 60   C CB  . ALA A 1 9   ? -22.721 29.012  -0.591  1.00 47.39 9   A 1 
ATOM 61   N N   . PRO A 1 10  ? -21.314 30.607  -3.350  1.00 41.18 10  A 1 
ATOM 62   C CA  . PRO A 1 10  ? -20.384 30.512  -4.460  1.00 45.80 10  A 1 
ATOM 63   C C   . PRO A 1 10  ? -19.303 29.486  -4.107  1.00 46.82 10  A 1 
ATOM 64   O O   . PRO A 1 10  ? -18.438 29.730  -3.264  1.00 45.07 10  A 1 
ATOM 65   C CB  . PRO A 1 10  ? -19.846 31.935  -4.667  1.00 43.80 10  A 1 
ATOM 66   C CG  . PRO A 1 10  ? -19.986 32.574  -3.293  1.00 41.93 10  A 1 
ATOM 67   C CD  . PRO A 1 10  ? -21.230 31.895  -2.705  1.00 44.86 10  A 1 
ATOM 68   N N   . SER A 1 11  ? -19.349 28.310  -4.744  1.00 37.23 11  A 1 
ATOM 69   C CA  . SER A 1 11  ? -18.291 27.308  -4.664  1.00 40.66 11  A 1 
ATOM 70   C C   . SER A 1 11  ? -17.009 27.937  -5.206  1.00 40.96 11  A 1 
ATOM 71   O O   . SER A 1 11  ? -16.942 28.275  -6.386  1.00 38.76 11  A 1 
ATOM 72   C CB  . SER A 1 11  ? -18.670 26.060  -5.468  1.00 38.24 11  A 1 
ATOM 73   O OG  . SER A 1 11  ? -18.967 26.395  -6.803  1.00 35.80 11  A 1 
ATOM 74   N N   . ASN A 1 12  ? -16.029 28.152  -4.353  1.00 46.85 12  A 1 
ATOM 75   C CA  . ASN A 1 12  ? -14.848 28.936  -4.693  1.00 53.20 12  A 1 
ATOM 76   C C   . ASN A 1 12  ? -13.966 28.153  -5.703  1.00 54.12 12  A 1 
ATOM 77   O O   . ASN A 1 12  ? -13.228 27.259  -5.291  1.00 52.45 12  A 1 
ATOM 78   C CB  . ASN A 1 12  ? -14.139 29.341  -3.382  1.00 50.25 12  A 1 
ATOM 79   C CG  . ASN A 1 12  ? -13.461 30.700  -3.459  1.00 44.04 12  A 1 
ATOM 80   O OD1 . ASN A 1 12  ? -13.280 31.289  -4.514  1.00 41.63 12  A 1 
ATOM 81   N ND2 . ASN A 1 12  ? -13.074 31.244  -2.332  1.00 41.70 12  A 1 
ATOM 82   N N   . PRO A 1 13  ? -14.019 28.438  -7.007  1.00 47.78 13  A 1 
ATOM 83   C CA  . PRO A 1 13  ? -13.444 27.568  -8.039  1.00 53.23 13  A 1 
ATOM 84   C C   . PRO A 1 13  ? -11.917 27.625  -8.050  1.00 56.02 13  A 1 
ATOM 85   O O   . PRO A 1 13  ? -11.262 26.860  -8.748  1.00 55.03 13  A 1 
ATOM 86   C CB  . PRO A 1 13  ? -14.061 28.054  -9.355  1.00 51.35 13  A 1 
ATOM 87   C CG  . PRO A 1 13  ? -14.323 29.539  -9.092  1.00 51.39 13  A 1 
ATOM 88   C CD  . PRO A 1 13  ? -14.702 29.556  -7.617  1.00 54.80 13  A 1 
ATOM 89   N N   . ARG A 1 14  ? -11.323 28.535  -7.265  1.00 51.09 14  A 1 
ATOM 90   C CA  . ARG A 1 14  ? -9.873  28.722  -7.197  1.00 57.00 14  A 1 
ATOM 91   C C   . ARG A 1 14  ? -9.153  27.501  -6.621  1.00 57.54 14  A 1 
ATOM 92   O O   . ARG A 1 14  ? -8.124  27.128  -7.165  1.00 60.81 14  A 1 
ATOM 93   C CB  . ARG A 1 14  ? -9.514  29.987  -6.393  1.00 56.17 14  A 1 
ATOM 94   C CG  . ARG A 1 14  ? -9.787  31.270  -7.188  1.00 49.57 14  A 1 
ATOM 95   C CD  . ARG A 1 14  ? -9.243  32.497  -6.429  1.00 47.64 14  A 1 
ATOM 96   N NE  . ARG A 1 14  ? -9.387  33.739  -7.207  1.00 41.74 14  A 1 
ATOM 97   C CZ  . ARG A 1 14  ? -8.981  34.945  -6.843  1.00 36.84 14  A 1 
ATOM 98   N NH1 . ARG A 1 14  ? -8.411  35.159  -5.688  1.00 34.82 14  A 1 
ATOM 99   N NH2 . ARG A 1 14  ? -9.129  35.977  -7.636  1.00 34.11 14  A 1 
ATOM 100  N N   . LEU A 1 15  ? -9.693  26.862  -5.583  1.00 49.01 15  A 1 
ATOM 101  C CA  . LEU A 1 15  ? -9.063  25.670  -5.001  1.00 51.26 15  A 1 
ATOM 102  C C   . LEU A 1 15  ? -9.060  24.494  -5.982  1.00 51.34 15  A 1 
ATOM 103  O O   . LEU A 1 15  ? -8.055  23.802  -6.098  1.00 55.22 15  A 1 
ATOM 104  C CB  . LEU A 1 15  ? -9.775  25.291  -3.692  1.00 51.66 15  A 1 
ATOM 105  C CG  . LEU A 1 15  ? -9.170  25.993  -2.462  1.00 47.57 15  A 1 
ATOM 106  C CD1 . LEU A 1 15  ? -10.151 25.979  -1.304  1.00 46.12 15  A 1 
ATOM 107  C CD2 . LEU A 1 15  ? -7.877  25.323  -2.018  1.00 50.60 15  A 1 
ATOM 108  N N   . LEU A 1 16  ? -10.155 24.325  -6.724  1.00 46.10 16  A 1 
ATOM 109  C CA  . LEU A 1 16  ? -10.233 23.310  -7.767  1.00 46.09 16  A 1 
ATOM 110  C C   . LEU A 1 16  ? -9.238  23.599  -8.897  1.00 45.76 16  A 1 
ATOM 111  O O   . LEU A 1 16  ? -8.566  22.690  -9.367  1.00 49.36 16  A 1 
ATOM 112  C CB  . LEU A 1 16  ? -11.675 23.219  -8.301  1.00 47.61 16  A 1 
ATOM 113  C CG  . LEU A 1 16  ? -11.998 21.811  -8.840  1.00 45.16 16  A 1 
ATOM 114  C CD1 . LEU A 1 16  ? -12.488 20.905  -7.706  1.00 42.92 16  A 1 
ATOM 115  C CD2 . LEU A 1 16  ? -13.081 21.872  -9.905  1.00 47.57 16  A 1 
ATOM 116  N N   . ARG A 1 17  ? -9.090  24.864  -9.293  1.00 53.57 17  A 1 
ATOM 117  C CA  . ARG A 1 17  ? -8.108  25.269  -10.313 1.00 56.19 17  A 1 
ATOM 118  C C   . ARG A 1 17  ? -6.667  25.065  -9.858  1.00 54.68 17  A 1 
ATOM 119  O O   . ARG A 1 17  ? -5.877  24.605  -10.667 1.00 60.00 17  A 1 
ATOM 120  C CB  . ARG A 1 17  ? -8.320  26.733  -10.742 1.00 56.11 17  A 1 
ATOM 121  C CG  . ARG A 1 17  ? -9.489  26.885  -11.714 1.00 50.00 17  A 1 
ATOM 122  C CD  . ARG A 1 17  ? -9.591  28.345  -12.173 1.00 49.32 17  A 1 
ATOM 123  N NE  . ARG A 1 17  ? -10.694 28.534  -13.139 1.00 43.89 17  A 1 
ATOM 124  C CZ  . ARG A 1 17  ? -10.979 29.652  -13.777 1.00 40.88 17  A 1 
ATOM 125  N NH1 . ARG A 1 17  ? -10.299 30.755  -13.599 1.00 38.69 17  A 1 
ATOM 126  N NH2 . ARG A 1 17  ? -11.977 29.703  -14.630 1.00 38.77 17  A 1 
ATOM 127  N N   . VAL A 1 18  ? -6.323  25.356  -8.617  1.00 58.40 18  A 1 
ATOM 128  C CA  . VAL A 1 18  ? -4.965  25.135  -8.091  1.00 60.20 18  A 1 
ATOM 129  C C   . VAL A 1 18  ? -4.641  23.640  -8.021  1.00 59.60 18  A 1 
ATOM 130  O O   . VAL A 1 18  ? -3.562  23.246  -8.438  1.00 61.85 18  A 1 
ATOM 131  C CB  . VAL A 1 18  ? -4.753  25.828  -6.735  1.00 60.85 18  A 1 
ATOM 132  C CG1 . VAL A 1 18  ? -3.405  25.478  -6.102  1.00 53.75 18  A 1 
ATOM 133  C CG2 . VAL A 1 18  ? -4.784  27.352  -6.886  1.00 55.69 18  A 1 
ATOM 134  N N   . ALA A 1 19  ? -5.590  22.816  -7.576  1.00 55.33 19  A 1 
ATOM 135  C CA  . ALA A 1 19  ? -5.420  21.364  -7.597  1.00 54.27 19  A 1 
ATOM 136  C C   . ALA A 1 19  ? -5.276  20.822  -9.027  1.00 51.40 19  A 1 
ATOM 137  O O   . ALA A 1 19  ? -4.406  19.995  -9.290  1.00 55.91 19  A 1 
ATOM 138  C CB  . ALA A 1 19  ? -6.598  20.718  -6.859  1.00 56.65 19  A 1 
ATOM 139  N N   . LEU A 1 20  ? -6.061  21.348  -9.982  1.00 51.52 20  A 1 
ATOM 140  C CA  . LEU A 1 20  ? -5.958  20.990  -11.397 1.00 50.04 20  A 1 
ATOM 141  C C   . LEU A 1 20  ? -4.633  21.463  -12.011 1.00 47.91 20  A 1 
ATOM 142  O O   . LEU A 1 20  ? -4.046  20.742  -12.803 1.00 50.91 20  A 1 
ATOM 143  C CB  . LEU A 1 20  ? -7.146  21.560  -12.190 1.00 51.26 20  A 1 
ATOM 144  C CG  . LEU A 1 20  ? -7.767  20.526  -13.157 1.00 46.23 20  A 1 
ATOM 145  C CD1 . LEU A 1 20  ? -8.914  19.786  -12.469 1.00 43.29 20  A 1 
ATOM 146  C CD2 . LEU A 1 20  ? -8.305  21.197  -14.409 1.00 47.29 20  A 1 
ATOM 147  N N   . LEU A 1 21  ? -4.157  22.663  -11.653 1.00 52.85 21  A 1 
ATOM 148  C CA  . LEU A 1 21  ? -2.878  23.212  -12.127 1.00 52.24 21  A 1 
ATOM 149  C C   . LEU A 1 21  ? -1.688  22.419  -11.595 1.00 50.16 21  A 1 
ATOM 150  O O   . LEU A 1 21  ? -0.772  22.136  -12.360 1.00 53.13 21  A 1 
ATOM 151  C CB  . LEU A 1 21  ? -2.778  24.698  -11.738 1.00 52.97 21  A 1 
ATOM 152  C CG  . LEU A 1 21  ? -3.023  25.632  -12.938 1.00 48.15 21  A 1 
ATOM 153  C CD1 . LEU A 1 21  ? -3.739  26.909  -12.503 1.00 43.98 21  A 1 
ATOM 154  C CD2 . LEU A 1 21  ? -1.709  26.010  -13.601 1.00 49.81 21  A 1 
ATOM 155  N N   . LEU A 1 22  ? -1.717  22.006  -10.330 1.00 46.46 22  A 1 
ATOM 156  C CA  . LEU A 1 22  ? -0.702  21.107  -9.763  1.00 46.13 22  A 1 
ATOM 157  C C   . LEU A 1 22  ? -0.720  19.741  -10.457 1.00 43.85 22  A 1 
ATOM 158  O O   . LEU A 1 22  ? 0.340   19.222  -10.794 1.00 45.40 22  A 1 
ATOM 159  C CB  . LEU A 1 22  ? -0.923  20.978  -8.247  1.00 47.01 22  A 1 
ATOM 160  C CG  . LEU A 1 22  ? -0.266  22.117  -7.446  1.00 42.46 22  A 1 
ATOM 161  C CD1 . LEU A 1 22  ? -0.898  22.219  -6.054  1.00 39.12 22  A 1 
ATOM 162  C CD2 . LEU A 1 22  ? 1.229   21.878  -7.275  1.00 42.39 22  A 1 
ATOM 163  N N   . LEU A 1 23  ? -1.907  19.210  -10.745 1.00 47.28 23  A 1 
ATOM 164  C CA  . LEU A 1 23  ? -2.063  17.985  -11.536 1.00 47.11 23  A 1 
ATOM 165  C C   . LEU A 1 23  ? -1.509  18.135  -12.962 1.00 44.66 23  A 1 
ATOM 166  O O   . LEU A 1 23  ? -0.863  17.226  -13.462 1.00 45.83 23  A 1 
ATOM 167  C CB  . LEU A 1 23  ? -3.558  17.597  -11.573 1.00 47.43 23  A 1 
ATOM 168  C CG  . LEU A 1 23  ? -3.974  16.685  -10.404 1.00 42.77 23  A 1 
ATOM 169  C CD1 . LEU A 1 23  ? -5.481  16.756  -10.165 1.00 39.21 23  A 1 
ATOM 170  C CD2 . LEU A 1 23  ? -3.613  15.242  -10.719 1.00 41.62 23  A 1 
ATOM 171  N N   . LEU A 1 24  ? -1.741  19.278  -13.612 1.00 46.49 24  A 1 
ATOM 172  C CA  . LEU A 1 24  ? -1.275  19.555  -14.969 1.00 47.22 24  A 1 
ATOM 173  C C   . LEU A 1 24  ? 0.241   19.786  -15.044 1.00 45.38 24  A 1 
ATOM 174  O O   . LEU A 1 24  ? 0.871   19.327  -15.995 1.00 46.03 24  A 1 
ATOM 175  C CB  . LEU A 1 24  ? -2.037  20.756  -15.541 1.00 46.55 24  A 1 
ATOM 176  C CG  . LEU A 1 24  ? -3.447  20.418  -16.067 1.00 41.20 24  A 1 
ATOM 177  C CD1 . LEU A 1 24  ? -4.259  21.699  -16.255 1.00 37.53 24  A 1 
ATOM 178  C CD2 . LEU A 1 24  ? -3.392  19.692  -17.410 1.00 41.46 24  A 1 
ATOM 179  N N   . LEU A 1 25  ? 0.838   20.457  -14.055 1.00 43.73 25  A 1 
ATOM 180  C CA  . LEU A 1 25  ? 2.282   20.709  -14.025 1.00 44.54 25  A 1 
ATOM 181  C C   . LEU A 1 25  ? 3.103   19.424  -13.902 1.00 42.45 25  A 1 
ATOM 182  O O   . LEU A 1 25  ? 4.139   19.299  -14.546 1.00 41.86 25  A 1 
ATOM 183  C CB  . LEU A 1 25  ? 2.601   21.682  -12.879 1.00 43.07 25  A 1 
ATOM 184  C CG  . LEU A 1 25  ? 2.496   23.160  -13.306 1.00 37.65 25  A 1 
ATOM 185  C CD1 . LEU A 1 25  ? 2.349   24.051  -12.078 1.00 34.43 25  A 1 
ATOM 186  C CD2 . LEU A 1 25  ? 3.734   23.605  -14.073 1.00 36.93 25  A 1 
ATOM 187  N N   . VAL A 1 26  ? 2.612   18.456  -13.130 1.00 48.83 26  A 1 
ATOM 188  C CA  . VAL A 1 26  ? 3.282   17.146  -13.007 1.00 49.78 26  A 1 
ATOM 189  C C   . VAL A 1 26  ? 3.171   16.323  -14.299 1.00 47.51 26  A 1 
ATOM 190  O O   . VAL A 1 26  ? 4.013   15.473  -14.561 1.00 46.35 26  A 1 
ATOM 191  C CB  . VAL A 1 26  ? 2.760   16.387  -11.773 1.00 47.53 26  A 1 
ATOM 192  C CG1 . VAL A 1 26  ? 3.427   15.030  -11.587 1.00 42.58 26  A 1 
ATOM 193  C CG2 . VAL A 1 26  ? 3.020   17.174  -10.485 1.00 42.60 26  A 1 
ATOM 194  N N   . ALA A 1 27  ? 2.178   16.588  -15.148 1.00 42.08 27  A 1 
ATOM 195  C CA  . ALA A 1 27  ? 1.906   15.791  -16.346 1.00 43.92 27  A 1 
ATOM 196  C C   . ALA A 1 27  ? 2.904   15.992  -17.511 1.00 43.36 27  A 1 
ATOM 197  O O   . ALA A 1 27  ? 2.871   15.217  -18.474 1.00 41.68 27  A 1 
ATOM 198  C CB  . ALA A 1 27  ? 0.468   16.080  -16.800 1.00 41.88 27  A 1 
ATOM 199  N N   . ALA A 1 28  ? 3.771   17.008  -17.462 1.00 35.19 28  A 1 
ATOM 200  C CA  . ALA A 1 28  ? 4.568   17.404  -18.626 1.00 36.86 28  A 1 
ATOM 201  C C   . ALA A 1 28  ? 5.756   16.476  -18.941 1.00 37.24 28  A 1 
ATOM 202  O O   . ALA A 1 28  ? 6.133   16.339  -20.109 1.00 34.48 28  A 1 
ATOM 203  C CB  . ALA A 1 28  ? 5.031   18.843  -18.413 1.00 34.35 28  A 1 
ATOM 204  N N   . SER A 1 29  ? 6.387   15.868  -17.944 1.00 33.66 29  A 1 
ATOM 205  C CA  . SER A 1 29  ? 7.624   15.112  -18.167 1.00 35.43 29  A 1 
ATOM 206  C C   . SER A 1 29  ? 7.357   13.642  -18.541 1.00 36.01 29  A 1 
ATOM 207  O O   . SER A 1 29  ? 6.543   12.955  -17.948 1.00 33.03 29  A 1 
ATOM 208  C CB  . SER A 1 29  ? 8.560   15.299  -16.977 1.00 31.49 29  A 1 
ATOM 209  O OG  . SER A 1 29  ? 7.911   15.064  -15.755 1.00 28.74 29  A 1 
ATOM 210  N N   . ARG A 1 30  ? 8.027   13.168  -19.595 1.00 38.26 30  A 1 
ATOM 211  C CA  . ARG A 1 30  ? 7.638   11.954  -20.345 1.00 39.80 30  A 1 
ATOM 212  C C   . ARG A 1 30  ? 8.069   10.584  -19.807 1.00 40.11 30  A 1 
ATOM 213  O O   . ARG A 1 30  ? 7.436   9.605   -20.191 1.00 38.01 30  A 1 
ATOM 214  C CB  . ARG A 1 30  ? 8.184   12.055  -21.785 1.00 36.79 30  A 1 
ATOM 215  C CG  . ARG A 1 30  ? 7.354   12.913  -22.741 1.00 33.07 30  A 1 
ATOM 216  C CD  . ARG A 1 30  ? 7.984   12.820  -24.133 1.00 30.90 30  A 1 
ATOM 217  N NE  . ARG A 1 30  ? 7.172   13.505  -25.149 1.00 27.46 30  A 1 
ATOM 218  C CZ  . ARG A 1 30  ? 7.485   13.631  -26.432 1.00 26.15 30  A 1 
ATOM 219  N NH1 . ARG A 1 30  ? 8.596   13.157  -26.921 1.00 24.54 30  A 1 
ATOM 220  N NH2 . ARG A 1 30  ? 6.682   14.241  -27.251 1.00 22.10 30  A 1 
ATOM 221  N N   . ARG A 1 31  ? 9.201   10.439  -19.164 1.00 44.06 31  A 1 
ATOM 222  C CA  . ARG A 1 31  ? 9.837   9.104   -19.005 1.00 45.78 31  A 1 
ATOM 223  C C   . ARG A 1 31  ? 9.537   8.410   -17.674 1.00 46.40 31  A 1 
ATOM 224  O O   . ARG A 1 31  ? 9.030   9.025   -16.748 1.00 44.70 31  A 1 
ATOM 225  C CB  . ARG A 1 31  ? 11.327  9.150   -19.359 1.00 42.88 31  A 1 
ATOM 226  C CG  . ARG A 1 31  ? 11.570  8.950   -20.863 1.00 38.43 31  A 1 
ATOM 227  C CD  . ARG A 1 31  ? 13.053  8.778   -21.155 1.00 36.52 31  A 1 
ATOM 228  N NE  . ARG A 1 31  ? 13.317  8.569   -22.587 1.00 32.51 31  A 1 
ATOM 229  C CZ  . ARG A 1 31  ? 14.499  8.348   -23.132 1.00 31.93 31  A 1 
ATOM 230  N NH1 . ARG A 1 31  ? 15.573  8.306   -22.407 1.00 30.17 31  A 1 
ATOM 231  N NH2 . ARG A 1 31  ? 14.634  8.192   -24.411 1.00 28.17 31  A 1 
ATOM 232  N N   . ALA A 1 32  ? 9.801   7.076   -17.675 1.00 46.40 32  A 1 
ATOM 233  C CA  . ALA A 1 32  ? 8.837   6.151   -17.116 1.00 47.10 32  A 1 
ATOM 234  C C   . ALA A 1 32  ? 9.435   5.067   -16.203 1.00 48.46 32  A 1 
ATOM 235  O O   . ALA A 1 32  ? 9.608   3.938   -16.660 1.00 46.13 32  A 1 
ATOM 236  C CB  . ALA A 1 32  ? 8.144   5.500   -18.308 1.00 44.00 32  A 1 
ATOM 237  N N   . ALA A 1 33  ? 9.665   5.325   -14.941 1.00 49.51 33  A 1 
ATOM 238  C CA  . ALA A 1 33  ? 9.929   4.263   -13.974 1.00 51.11 33  A 1 
ATOM 239  C C   . ALA A 1 33  ? 8.810   4.200   -12.922 1.00 53.16 33  A 1 
ATOM 240  O O   . ALA A 1 33  ? 8.158   5.199   -12.649 1.00 50.97 33  A 1 
ATOM 241  C CB  . ALA A 1 33  ? 11.317  4.439   -13.401 1.00 48.84 33  A 1 
ATOM 242  N N   . GLY A 1 34  ? 8.533   3.011   -12.413 1.00 54.17 34  A 1 
ATOM 243  C CA  . GLY A 1 34  ? 7.459   2.783   -11.447 1.00 56.04 34  A 1 
ATOM 244  C C   . GLY A 1 34  ? 7.950   2.759   -9.997  1.00 58.75 34  A 1 
ATOM 245  O O   . GLY A 1 34  ? 9.124   3.014   -9.737  1.00 57.12 34  A 1 
ATOM 246  N N   . ALA A 1 35  ? 7.064   2.409   -9.092  1.00 61.00 35  A 1 
ATOM 247  C CA  . ALA A 1 35  ? 7.394   2.162   -7.699  1.00 62.28 35  A 1 
ATOM 248  C C   . ALA A 1 35  ? 8.439   1.024   -7.555  1.00 65.18 35  A 1 
ATOM 249  O O   . ALA A 1 35  ? 8.638   0.250   -8.484  1.00 62.61 35  A 1 
ATOM 250  C CB  . ALA A 1 35  ? 6.085   1.858   -6.955  1.00 58.39 35  A 1 
ATOM 251  N N   . PRO A 1 36  ? 9.119   0.913   -6.402  1.00 57.55 36  A 1 
ATOM 252  C CA  . PRO A 1 36  ? 10.277  0.038   -6.234  1.00 57.79 36  A 1 
ATOM 253  C C   . PRO A 1 36  ? 10.010  -1.456  -6.438  1.00 59.15 36  A 1 
ATOM 254  O O   . PRO A 1 36  ? 10.952  -2.193  -6.682  1.00 57.09 36  A 1 
ATOM 255  C CB  . PRO A 1 36  ? 10.777  0.306   -4.808  1.00 54.45 36  A 1 
ATOM 256  C CG  . PRO A 1 36  ? 9.569   0.892   -4.099  1.00 53.10 36  A 1 
ATOM 257  C CD  . PRO A 1 36  ? 8.888   1.670   -5.202  1.00 55.41 36  A 1 
ATOM 258  N N   . LEU A 1 37  ? 8.765   -1.915  -6.336  1.00 61.27 37  A 1 
ATOM 259  C CA  . LEU A 1 37  ? 8.431   -3.320  -6.508  1.00 59.53 37  A 1 
ATOM 260  C C   . LEU A 1 37  ? 8.365   -3.740  -7.980  1.00 60.57 37  A 1 
ATOM 261  O O   . LEU A 1 37  ? 8.802   -4.833  -8.316  1.00 55.72 37  A 1 
ATOM 262  C CB  . LEU A 1 37  ? 7.107   -3.614  -5.779  1.00 54.72 37  A 1 
ATOM 263  C CG  . LEU A 1 37  ? 7.170   -3.561  -4.249  1.00 49.56 37  A 1 
ATOM 264  C CD1 . LEU A 1 37  ? 5.767   -3.593  -3.658  1.00 46.11 37  A 1 
ATOM 265  C CD2 . LEU A 1 37  ? 7.938   -4.738  -3.670  1.00 44.38 37  A 1 
ATOM 266  N N   . ALA A 1 38  ? 7.866   -2.878  -8.867  1.00 51.13 38  A 1 
ATOM 267  C CA  . ALA A 1 38  ? 7.707   -3.186  -10.294 1.00 49.69 38  A 1 
ATOM 268  C C   . ALA A 1 38  ? 8.943   -2.865  -11.147 1.00 52.34 38  A 1 
ATOM 269  O O   . ALA A 1 38  ? 8.869   -2.842  -12.382 1.00 48.53 38  A 1 
ATOM 270  C CB  . ALA A 1 38  ? 6.483   -2.466  -10.845 1.00 43.69 38  A 1 
ATOM 271  N N   . THR A 1 39  ? 10.093  -2.567  -10.546 1.00 53.24 39  A 1 
ATOM 272  C CA  . THR A 1 39  ? 11.278  -2.134  -11.291 1.00 51.72 39  A 1 
ATOM 273  C C   . THR A 1 39  ? 11.914  -3.254  -12.104 1.00 53.29 39  A 1 
ATOM 274  O O   . THR A 1 39  ? 12.401  -2.995  -13.196 1.00 49.18 39  A 1 
ATOM 275  C CB  . THR A 1 39  ? 12.302  -1.463  -10.374 1.00 46.29 39  A 1 
ATOM 276  O OG1 . THR A 1 39  ? 12.493  -2.227  -9.207  1.00 42.01 39  A 1 
ATOM 277  C CG2 . THR A 1 39  ? 11.837  -0.078  -9.957  1.00 40.00 39  A 1 
ATOM 278  N N   . GLU A 1 40  ? 11.824  -4.503  -11.652 1.00 52.62 40  A 1 
ATOM 279  C CA  . GLU A 1 40  ? 12.494  -5.662  -12.255 1.00 51.89 40  A 1 
ATOM 280  C C   . GLU A 1 40  ? 11.831  -6.229  -13.525 1.00 55.37 40  A 1 
ATOM 281  O O   . GLU A 1 40  ? 12.268  -7.251  -14.049 1.00 51.35 40  A 1 
ATOM 282  C CB  . GLU A 1 40  ? 12.651  -6.771  -11.209 1.00 45.70 40  A 1 
ATOM 283  C CG  . GLU A 1 40  ? 13.455  -6.331  -9.986  1.00 40.15 40  A 1 
ATOM 284  C CD  . GLU A 1 40  ? 13.900  -7.513  -9.116  1.00 37.59 40  A 1 
ATOM 285  O OE1 . GLU A 1 40  ? 14.749  -7.300  -8.225  1.00 34.23 40  A 1 
ATOM 286  O OE2 . GLU A 1 40  ? 13.446  -8.659  -9.355  1.00 35.34 40  A 1 
ATOM 287  N N   . LEU A 1 41  ? 10.784  -5.600  -14.030 1.00 57.47 41  A 1 
ATOM 288  C CA  . LEU A 1 41  ? 9.814   -6.262  -14.889 1.00 56.86 41  A 1 
ATOM 289  C C   . LEU A 1 41  ? 10.307  -6.754  -16.245 1.00 61.51 41  A 1 
ATOM 290  O O   . LEU A 1 41  ? 9.684   -7.648  -16.807 1.00 56.13 41  A 1 
ATOM 291  C CB  . LEU A 1 41  ? 8.630   -5.305  -15.091 1.00 49.02 41  A 1 
ATOM 292  C CG  . LEU A 1 41  ? 7.741   -5.166  -13.854 1.00 44.67 41  A 1 
ATOM 293  C CD1 . LEU A 1 41  ? 6.676   -4.104  -14.126 1.00 40.85 41  A 1 
ATOM 294  C CD2 . LEU A 1 41  ? 7.057   -6.477  -13.524 1.00 40.82 41  A 1 
ATOM 295  N N   . ARG A 1 42  ? 11.320  -6.158  -16.865 1.00 68.52 42  A 1 
ATOM 296  C CA  . ARG A 1 42  ? 11.453  -6.273  -18.326 1.00 70.21 42  A 1 
ATOM 297  C C   . ARG A 1 42  ? 12.782  -6.807  -18.822 1.00 75.25 42  A 1 
ATOM 298  O O   . ARG A 1 42  ? 13.384  -6.220  -19.723 1.00 71.88 42  A 1 
ATOM 299  C CB  . ARG A 1 42  ? 11.052  -4.971  -19.011 1.00 63.38 42  A 1 
ATOM 300  C CG  . ARG A 1 42  ? 9.626   -4.602  -18.663 1.00 56.04 42  A 1 
ATOM 301  C CD  . ARG A 1 42  ? 9.176   -3.508  -19.617 1.00 51.15 42  A 1 
ATOM 302  N NE  . ARG A 1 42  ? 7.959   -2.909  -19.086 1.00 46.63 42  A 1 
ATOM 303  C CZ  . ARG A 1 42  ? 7.563   -1.702  -19.336 1.00 41.51 42  A 1 
ATOM 304  N NH1 . ARG A 1 42  ? 8.032   -1.012  -20.344 1.00 38.96 42  A 1 
ATOM 305  N NH2 . ARG A 1 42  ? 6.714   -1.141  -18.530 1.00 36.49 42  A 1 
ATOM 306  N N   . CYS A 1 43  ? 13.207  -7.935  -18.305 1.00 76.61 43  A 1 
ATOM 307  C CA  . CYS A 1 43  ? 14.300  -8.671  -18.915 1.00 77.75 43  A 1 
ATOM 308  C C   . CYS A 1 43  ? 13.895  -9.164  -20.312 1.00 79.25 43  A 1 
ATOM 309  O O   . CYS A 1 43  ? 12.825  -9.746  -20.486 1.00 77.33 43  A 1 
ATOM 310  C CB  . CYS A 1 43  ? 14.750  -9.801  -18.002 1.00 76.14 43  A 1 
ATOM 311  S SG  . CYS A 1 43  ? 15.319  -9.211  -16.381 1.00 72.80 43  A 1 
ATOM 312  N N   . GLN A 1 44  ? 14.741  -8.888  -21.315 1.00 80.87 44  A 1 
ATOM 313  C CA  . GLN A 1 44  ? 14.551  -9.375  -22.683 1.00 81.27 44  A 1 
ATOM 314  C C   . GLN A 1 44  ? 15.106  -10.779 -22.863 1.00 81.79 44  A 1 
ATOM 315  O O   . GLN A 1 44  ? 14.597  -11.542 -23.665 1.00 77.80 44  A 1 
ATOM 316  C CB  . GLN A 1 44  ? 15.218  -8.412  -23.673 1.00 78.82 44  A 1 
ATOM 317  C CG  . GLN A 1 44  ? 14.565  -7.026  -23.651 1.00 73.87 44  A 1 
ATOM 318  C CD  . GLN A 1 44  ? 15.127  -6.062  -24.700 1.00 72.87 44  A 1 
ATOM 319  O OE1 . GLN A 1 44  ? 16.240  -6.159  -25.185 1.00 65.45 44  A 1 
ATOM 320  N NE2 . GLN A 1 44  ? 14.366  -5.059  -25.070 1.00 64.18 44  A 1 
ATOM 321  N N   . CYS A 1 45  ? 16.138  -11.120 -22.094 1.00 82.06 45  A 1 
ATOM 322  C CA  . CYS A 1 45  ? 16.802  -12.410 -22.141 1.00 81.68 45  A 1 
ATOM 323  C C   . CYS A 1 45  ? 16.169  -13.363 -21.131 1.00 80.71 45  A 1 
ATOM 324  O O   . CYS A 1 45  ? 16.582  -13.423 -19.974 1.00 77.61 45  A 1 
ATOM 325  C CB  . CYS A 1 45  ? 18.300  -12.203 -21.915 1.00 80.80 45  A 1 
ATOM 326  S SG  . CYS A 1 45  ? 19.086  -11.212 -23.215 1.00 78.43 45  A 1 
ATOM 327  N N   . LEU A 1 46  ? 15.171  -14.116 -21.574 1.00 82.36 46  A 1 
ATOM 328  C CA  . LEU A 1 46  ? 14.539  -15.154 -20.771 1.00 80.42 46  A 1 
ATOM 329  C C   . LEU A 1 46  ? 15.406  -16.411 -20.703 1.00 80.29 46  A 1 
ATOM 330  O O   . LEU A 1 46  ? 15.523  -17.032 -19.658 1.00 76.03 46  A 1 
ATOM 331  C CB  . LEU A 1 46  ? 13.167  -15.506 -21.358 1.00 77.75 46  A 1 
ATOM 332  C CG  . LEU A 1 46  ? 12.183  -14.320 -21.449 1.00 74.26 46  A 1 
ATOM 333  C CD1 . LEU A 1 46  ? 10.896  -14.793 -22.102 1.00 69.76 46  A 1 
ATOM 334  C CD2 . LEU A 1 46  ? 11.877  -13.727 -20.076 1.00 69.57 46  A 1 
ATOM 335  N N   . GLN A 1 47  ? 16.033  -16.737 -21.829 1.00 80.28 47  A 1 
ATOM 336  C CA  . GLN A 1 47  ? 16.996  -17.826 -21.949 1.00 80.06 47  A 1 
ATOM 337  C C   . GLN A 1 47  ? 18.303  -17.269 -22.500 1.00 81.04 47  A 1 
ATOM 338  O O   . GLN A 1 47  ? 18.321  -16.275 -23.228 1.00 78.36 47  A 1 
ATOM 339  C CB  . GLN A 1 47  ? 16.440  -18.945 -22.834 1.00 76.76 47  A 1 
ATOM 340  C CG  . GLN A 1 47  ? 15.186  -19.588 -22.217 1.00 70.24 47  A 1 
ATOM 341  C CD  . GLN A 1 47  ? 14.680  -20.781 -23.031 1.00 65.46 47  A 1 
ATOM 342  O OE1 . GLN A 1 47  ? 15.241  -21.151 -24.032 1.00 59.41 47  A 1 
ATOM 343  N NE2 . GLN A 1 47  ? 13.611  -21.416 -22.609 1.00 55.73 47  A 1 
ATOM 344  N N   . THR A 1 48  ? 19.430  -17.893 -22.118 1.00 83.32 48  A 1 
ATOM 345  C CA  . THR A 1 48  ? 20.755  -17.438 -22.516 1.00 83.44 48  A 1 
ATOM 346  C C   . THR A 1 48  ? 21.599  -18.604 -22.995 1.00 83.56 48  A 1 
ATOM 347  O O   . THR A 1 48  ? 21.603  -19.678 -22.397 1.00 80.78 48  A 1 
ATOM 348  C CB  . THR A 1 48  ? 21.486  -16.711 -21.380 1.00 81.25 48  A 1 
ATOM 349  O OG1 . THR A 1 48  ? 21.639  -17.543 -20.254 1.00 74.45 48  A 1 
ATOM 350  C CG2 . THR A 1 48  ? 20.769  -15.441 -20.937 1.00 74.46 48  A 1 
ATOM 351  N N   . LEU A 1 49  ? 22.390  -18.365 -24.040 1.00 84.61 49  A 1 
ATOM 352  C CA  . LEU A 1 49  ? 23.395  -19.303 -24.512 1.00 84.29 49  A 1 
ATOM 353  C C   . LEU A 1 49  ? 24.678  -19.160 -23.692 1.00 84.71 49  A 1 
ATOM 354  O O   . LEU A 1 49  ? 25.094  -18.057 -23.343 1.00 83.02 49  A 1 
ATOM 355  C CB  . LEU A 1 49  ? 23.669  -19.067 -26.000 1.00 82.56 49  A 1 
ATOM 356  C CG  . LEU A 1 49  ? 22.448  -19.309 -26.912 1.00 78.42 49  A 1 
ATOM 357  C CD1 . LEU A 1 49  ? 22.813  -18.919 -28.330 1.00 72.81 49  A 1 
ATOM 358  C CD2 . LEU A 1 49  ? 22.009  -20.771 -26.906 1.00 73.22 49  A 1 
ATOM 359  N N   . GLN A 1 50  ? 25.353  -20.280 -23.446 1.00 81.50 50  A 1 
ATOM 360  C CA  . GLN A 1 50  ? 26.653  -20.284 -22.765 1.00 80.14 50  A 1 
ATOM 361  C C   . GLN A 1 50  ? 27.777  -19.684 -23.617 1.00 80.75 50  A 1 
ATOM 362  O O   . GLN A 1 50  ? 28.769  -19.174 -23.090 1.00 74.79 50  A 1 
ATOM 363  C CB  . GLN A 1 50  ? 27.008  -21.726 -22.348 1.00 77.74 50  A 1 
ATOM 364  C CG  . GLN A 1 50  ? 26.027  -22.319 -21.324 1.00 73.48 50  A 1 
ATOM 365  C CD  . GLN A 1 50  ? 25.970  -21.548 -19.993 1.00 67.20 50  A 1 
ATOM 366  O OE1 . GLN A 1 50  ? 26.860  -20.789 -19.648 1.00 60.93 50  A 1 
ATOM 367  N NE2 . GLN A 1 50  ? 24.923  -21.707 -19.227 1.00 58.30 50  A 1 
ATOM 368  N N   . GLY A 1 51  ? 27.629  -19.717 -24.931 1.00 79.05 51  A 1 
ATOM 369  C CA  . GLY A 1 51  ? 28.565  -19.112 -25.865 1.00 77.81 51  A 1 
ATOM 370  C C   . GLY A 1 51  ? 28.143  -19.292 -27.317 1.00 79.38 51  A 1 
ATOM 371  O O   . GLY A 1 51  ? 27.358  -20.176 -27.641 1.00 75.79 51  A 1 
ATOM 372  N N   . ILE A 1 52  ? 28.700  -18.438 -28.181 1.00 80.02 52  A 1 
ATOM 373  C CA  . ILE A 1 52  ? 28.537  -18.497 -29.634 1.00 80.14 52  A 1 
ATOM 374  C C   . ILE A 1 52  ? 29.916  -18.362 -30.259 1.00 80.41 52  A 1 
ATOM 375  O O   . ILE A 1 52  ? 30.799  -17.715 -29.701 1.00 76.82 52  A 1 
ATOM 376  C CB  . ILE A 1 52  ? 27.567  -17.395 -30.130 1.00 76.74 52  A 1 
ATOM 377  C CG1 . ILE A 1 52  ? 26.161  -17.622 -29.548 1.00 69.06 52  A 1 
ATOM 378  C CG2 . ILE A 1 52  ? 27.501  -17.346 -31.671 1.00 66.00 52  A 1 
ATOM 379  C CD1 . ILE A 1 52  ? 25.158  -16.528 -29.909 1.00 63.49 52  A 1 
ATOM 380  N N   . HIS A 1 53  ? 30.126  -18.951 -31.426 1.00 81.10 53  A 1 
ATOM 381  C CA  . HIS A 1 53  ? 31.394  -18.809 -32.115 1.00 81.33 53  A 1 
ATOM 382  C C   . HIS A 1 53  ? 31.626  -17.347 -32.530 1.00 82.03 53  A 1 
ATOM 383  O O   . HIS A 1 53  ? 30.826  -16.750 -33.242 1.00 80.25 53  A 1 
ATOM 384  C CB  . HIS A 1 53  ? 31.462  -19.796 -33.291 1.00 78.24 53  A 1 
ATOM 385  C CG  . HIS A 1 53  ? 32.867  -20.210 -33.625 1.00 71.33 53  A 1 
ATOM 386  N ND1 . HIS A 1 53  ? 34.034  -19.731 -33.064 1.00 61.31 53  A 1 
ATOM 387  C CD2 . HIS A 1 53  ? 33.237  -21.175 -34.524 1.00 61.08 53  A 1 
ATOM 388  C CE1 . HIS A 1 53  ? 35.066  -20.390 -33.613 1.00 55.06 53  A 1 
ATOM 389  N NE2 . HIS A 1 53  ? 34.619  -21.275 -34.497 1.00 56.67 53  A 1 
ATOM 390  N N   . LEU A 1 54  ? 32.761  -16.765 -32.134 1.00 80.61 54  A 1 
ATOM 391  C CA  . LEU A 1 54  ? 33.136  -15.364 -32.402 1.00 81.08 54  A 1 
ATOM 392  C C   . LEU A 1 54  ? 33.018  -14.963 -33.876 1.00 82.03 54  A 1 
ATOM 393  O O   . LEU A 1 54  ? 32.659  -13.828 -34.173 1.00 79.01 54  A 1 
ATOM 394  C CB  . LEU A 1 54  ? 34.585  -15.147 -31.932 1.00 78.22 54  A 1 
ATOM 395  C CG  . LEU A 1 54  ? 34.664  -14.693 -30.466 1.00 72.01 54  A 1 
ATOM 396  C CD1 . LEU A 1 54  ? 35.974  -15.149 -29.834 1.00 65.00 54  A 1 
ATOM 397  C CD2 . LEU A 1 54  ? 34.592  -13.169 -30.378 1.00 64.93 54  A 1 
ATOM 398  N N   . LYS A 1 55  ? 33.299  -15.904 -34.809 1.00 82.30 55  A 1 
ATOM 399  C CA  . LYS A 1 55  ? 33.183  -15.662 -36.257 1.00 83.04 55  A 1 
ATOM 400  C C   . LYS A 1 55  ? 31.770  -15.288 -36.697 1.00 83.80 55  A 1 
ATOM 401  O O   . LYS A 1 55  ? 31.640  -14.607 -37.703 1.00 80.60 55  A 1 
ATOM 402  C CB  . LYS A 1 55  ? 33.661  -16.897 -37.039 1.00 81.03 55  A 1 
ATOM 403  C CG  . LYS A 1 55  ? 35.177  -17.134 -36.913 1.00 71.80 55  A 1 
ATOM 404  C CD  . LYS A 1 55  ? 35.608  -18.307 -37.824 1.00 65.46 55  A 1 
ATOM 405  C CE  . LYS A 1 55  ? 37.112  -18.533 -37.763 1.00 55.41 55  A 1 
ATOM 406  N NZ  . LYS A 1 55  ? 37.548  -19.665 -38.638 1.00 47.70 55  A 1 
ATOM 407  N N   . ASN A 1 56  ? 30.743  -15.696 -35.946 1.00 84.21 56  A 1 
ATOM 408  C CA  . ASN A 1 56  ? 29.345  -15.450 -36.285 1.00 83.68 56  A 1 
ATOM 409  C C   . ASN A 1 56  ? 28.780  -14.181 -35.625 1.00 84.79 56  A 1 
ATOM 410  O O   . ASN A 1 56  ? 27.680  -13.766 -35.966 1.00 82.65 56  A 1 
ATOM 411  C CB  . ASN A 1 56  ? 28.516  -16.697 -35.942 1.00 81.52 56  A 1 
ATOM 412  C CG  . ASN A 1 56  ? 28.903  -17.907 -36.778 1.00 77.43 56  A 1 
ATOM 413  O OD1 . ASN A 1 56  ? 29.712  -17.847 -37.684 1.00 67.51 56  A 1 
ATOM 414  N ND2 . ASN A 1 56  ? 28.345  -19.060 -36.478 1.00 67.74 56  A 1 
ATOM 415  N N   . ILE A 1 57  ? 29.525  -13.555 -34.715 1.00 84.14 57  A 1 
ATOM 416  C CA  . ILE A 1 57  ? 29.093  -12.360 -33.982 1.00 84.63 57  A 1 
ATOM 417  C C   . ILE A 1 57  ? 29.501  -11.109 -34.759 1.00 84.65 57  A 1 
ATOM 418  O O   . ILE A 1 57  ? 30.677  -10.914 -35.063 1.00 83.09 57  A 1 
ATOM 419  C CB  . ILE A 1 57  ? 29.643  -12.365 -32.547 1.00 83.68 57  A 1 
ATOM 420  C CG1 . ILE A 1 57  ? 29.182  -13.621 -31.785 1.00 79.62 57  A 1 
ATOM 421  C CG2 . ILE A 1 57  ? 29.190  -11.096 -31.816 1.00 79.14 57  A 1 
ATOM 422  C CD1 . ILE A 1 57  ? 29.780  -13.776 -30.391 1.00 75.99 57  A 1 
ATOM 423  N N   . GLN A 1 58  ? 28.533  -10.232 -35.045 1.00 86.77 58  A 1 
ATOM 424  C CA  . GLN A 1 58  ? 28.753  -8.923  -35.646 1.00 86.28 58  A 1 
ATOM 425  C C   . GLN A 1 58  ? 28.985  -7.856  -34.573 1.00 86.25 58  A 1 
ATOM 426  O O   . GLN A 1 58  ? 29.942  -7.089  -34.647 1.00 83.43 58  A 1 
ATOM 427  C CB  . GLN A 1 58  ? 27.546  -8.578  -36.519 1.00 84.86 58  A 1 
ATOM 428  C CG  . GLN A 1 58  ? 27.777  -7.303  -37.349 1.00 78.76 58  A 1 
ATOM 429  C CD  . GLN A 1 58  ? 26.566  -6.935  -38.196 1.00 74.88 58  A 1 
ATOM 430  O OE1 . GLN A 1 58  ? 25.484  -7.464  -38.031 1.00 67.84 58  A 1 
ATOM 431  N NE2 . GLN A 1 58  ? 26.693  -6.019  -39.122 1.00 64.72 58  A 1 
ATOM 432  N N   . SER A 1 59  ? 28.133  -7.815  -33.559 1.00 87.64 59  A 1 
ATOM 433  C CA  . SER A 1 59  ? 28.259  -6.877  -32.452 1.00 87.49 59  A 1 
ATOM 434  C C   . SER A 1 59  ? 27.703  -7.475  -31.163 1.00 87.95 59  A 1 
ATOM 435  O O   . SER A 1 59  ? 26.870  -8.377  -31.195 1.00 86.14 59  A 1 
ATOM 436  C CB  . SER A 1 59  ? 27.574  -5.545  -32.793 1.00 85.25 59  A 1 
ATOM 437  O OG  . SER A 1 59  ? 26.175  -5.685  -32.893 1.00 77.03 59  A 1 
ATOM 438  N N   . VAL A 1 60  ? 28.173  -6.957  -30.025 1.00 87.83 60  A 1 
ATOM 439  C CA  . VAL A 1 60  ? 27.665  -7.341  -28.704 1.00 87.41 60  A 1 
ATOM 440  C C   . VAL A 1 60  ? 27.247  -6.085  -27.959 1.00 87.16 60  A 1 
ATOM 441  O O   . VAL A 1 60  ? 28.020  -5.135  -27.838 1.00 85.05 60  A 1 
ATOM 442  C CB  . VAL A 1 60  ? 28.693  -8.152  -27.904 1.00 86.35 60  A 1 
ATOM 443  C CG1 . VAL A 1 60  ? 28.158  -8.526  -26.524 1.00 78.46 60  A 1 
ATOM 444  C CG2 . VAL A 1 60  ? 29.032  -9.458  -28.623 1.00 79.12 60  A 1 
ATOM 445  N N   . LYS A 1 61  ? 26.028  -6.085  -27.423 1.00 88.27 61  A 1 
ATOM 446  C CA  . LYS A 1 61  ? 25.515  -5.023  -26.566 1.00 87.14 61  A 1 
ATOM 447  C C   . LYS A 1 61  ? 25.346  -5.562  -25.154 1.00 87.32 61  A 1 
ATOM 448  O O   . LYS A 1 61  ? 24.517  -6.433  -24.922 1.00 85.65 61  A 1 
ATOM 449  C CB  . LYS A 1 61  ? 24.220  -4.469  -27.167 1.00 85.11 61  A 1 
ATOM 450  C CG  . LYS A 1 61  ? 23.738  -3.227  -26.397 1.00 73.98 61  A 1 
ATOM 451  C CD  . LYS A 1 61  ? 22.549  -2.587  -27.116 1.00 70.30 61  A 1 
ATOM 452  C CE  . LYS A 1 61  ? 22.170  -1.277  -26.427 1.00 60.57 61  A 1 
ATOM 453  N NZ  . LYS A 1 61  ? 21.172  -0.503  -27.215 1.00 53.35 61  A 1 
ATOM 454  N N   . VAL A 1 62  ? 26.106  -4.990  -24.214 1.00 86.69 62  A 1 
ATOM 455  C CA  . VAL A 1 62  ? 25.954  -5.274  -22.787 1.00 85.23 62  A 1 
ATOM 456  C C   . VAL A 1 62  ? 25.015  -4.230  -22.201 1.00 84.22 62  A 1 
ATOM 457  O O   . VAL A 1 62  ? 25.240  -3.032  -22.341 1.00 82.03 62  A 1 
ATOM 458  C CB  . VAL A 1 62  ? 27.310  -5.296  -22.063 1.00 84.38 62  A 1 
ATOM 459  C CG1 . VAL A 1 62  ? 27.142  -5.731  -20.610 1.00 79.13 62  A 1 
ATOM 460  C CG2 . VAL A 1 62  ? 28.280  -6.261  -22.744 1.00 79.87 62  A 1 
ATOM 461  N N   . LYS A 1 63  ? 23.939  -4.685  -21.551 1.00 83.80 63  A 1 
ATOM 462  C CA  . LYS A 1 63  ? 23.051  -3.845  -20.754 1.00 82.18 63  A 1 
ATOM 463  C C   . LYS A 1 63  ? 23.333  -4.117  -19.286 1.00 81.57 63  A 1 
ATOM 464  O O   . LYS A 1 63  ? 23.166  -5.237  -18.830 1.00 79.34 63  A 1 
ATOM 465  C CB  . LYS A 1 63  ? 21.585  -4.134  -21.077 1.00 80.39 63  A 1 
ATOM 466  C CG  . LYS A 1 63  ? 21.181  -3.732  -22.498 1.00 73.98 63  A 1 
ATOM 467  C CD  . LYS A 1 63  ? 19.705  -4.069  -22.664 1.00 71.45 63  A 1 
ATOM 468  C CE  . LYS A 1 63  ? 19.153  -3.706  -24.037 1.00 65.16 63  A 1 
ATOM 469  N NZ  . LYS A 1 63  ? 17.756  -4.152  -24.120 1.00 59.57 63  A 1 
ATOM 470  N N   . SER A 1 64  ? 23.749  -3.086  -18.565 1.00 80.38 64  A 1 
ATOM 471  C CA  . SER A 1 64  ? 23.916  -3.154  -17.112 1.00 78.04 64  A 1 
ATOM 472  C C   . SER A 1 64  ? 22.569  -3.404  -16.426 1.00 77.80 64  A 1 
ATOM 473  O O   . SER A 1 64  ? 21.527  -3.067  -16.998 1.00 74.72 64  A 1 
ATOM 474  C CB  . SER A 1 64  ? 24.535  -1.861  -16.590 1.00 75.62 64  A 1 
ATOM 475  O OG  . SER A 1 64  ? 25.737  -1.601  -17.269 1.00 68.20 64  A 1 
ATOM 476  N N   . PRO A 1 65  ? 22.590  -3.962  -15.201 1.00 75.61 65  A 1 
ATOM 477  C CA  . PRO A 1 65  ? 21.389  -4.065  -14.378 1.00 73.94 65  A 1 
ATOM 478  C C   . PRO A 1 65  ? 20.720  -2.706  -14.235 1.00 73.30 65  A 1 
ATOM 479  O O   . PRO A 1 65  ? 21.397  -1.686  -14.108 1.00 69.40 65  A 1 
ATOM 480  C CB  . PRO A 1 65  ? 21.848  -4.591  -13.014 1.00 72.54 65  A 1 
ATOM 481  C CG  . PRO A 1 65  ? 23.171  -5.262  -13.315 1.00 71.40 65  A 1 
ATOM 482  C CD  . PRO A 1 65  ? 23.736  -4.446  -14.466 1.00 73.69 65  A 1 
ATOM 483  N N   . GLY A 1 66  ? 19.398  -2.709  -14.249 1.00 71.55 66  A 1 
ATOM 484  C CA  . GLY A 1 66  ? 18.648  -1.484  -14.218 1.00 70.69 66  A 1 
ATOM 485  C C   . GLY A 1 66  ? 17.170  -1.684  -13.909 1.00 71.76 66  A 1 
ATOM 486  O O   . GLY A 1 66  ? 16.720  -2.805  -13.682 1.00 69.26 66  A 1 
ATOM 487  N N   . PRO A 1 67  ? 16.381  -0.608  -13.955 1.00 68.56 67  A 1 
ATOM 488  C CA  . PRO A 1 67  ? 14.956  -0.686  -13.637 1.00 66.66 67  A 1 
ATOM 489  C C   . PRO A 1 67  ? 14.166  -1.506  -14.661 1.00 67.75 67  A 1 
ATOM 490  O O   . PRO A 1 67  ? 13.029  -1.878  -14.403 1.00 63.72 67  A 1 
ATOM 491  C CB  . PRO A 1 67  ? 14.497  0.778   -13.605 1.00 63.54 67  A 1 
ATOM 492  C CG  . PRO A 1 67  ? 15.436  1.461   -14.590 1.00 64.24 67  A 1 
ATOM 493  C CD  . PRO A 1 67  ? 16.743  0.722   -14.351 1.00 65.20 67  A 1 
ATOM 494  N N   . HIS A 1 68  ? 14.739  -1.777  -15.832 1.00 67.88 68  A 1 
ATOM 495  C CA  . HIS A 1 68  ? 14.130  -2.646  -16.830 1.00 67.69 68  A 1 
ATOM 496  C C   . HIS A 1 68  ? 14.392  -4.117  -16.546 1.00 70.25 68  A 1 
ATOM 497  O O   . HIS A 1 68  ? 13.527  -4.945  -16.799 1.00 67.50 68  A 1 
ATOM 498  C CB  . HIS A 1 68  ? 14.633  -2.269  -18.228 1.00 63.63 68  A 1 
ATOM 499  C CG  . HIS A 1 68  ? 14.147  -0.928  -18.667 1.00 57.68 68  A 1 
ATOM 500  N ND1 . HIS A 1 68  ? 12.914  -0.662  -19.225 1.00 49.21 68  A 1 
ATOM 501  C CD2 . HIS A 1 68  ? 14.785  0.273   -18.555 1.00 49.45 68  A 1 
ATOM 502  C CE1 . HIS A 1 68  ? 12.831  0.656   -19.450 1.00 43.56 68  A 1 
ATOM 503  N NE2 . HIS A 1 68  ? 13.943  1.266   -19.052 1.00 44.00 68  A 1 
ATOM 504  N N   . CYS A 1 69  ? 15.574  -4.434  -16.047 1.00 72.88 69  A 1 
ATOM 505  C CA  . CYS A 1 69  ? 15.985  -5.789  -15.718 1.00 74.47 69  A 1 
ATOM 506  C C   . CYS A 1 69  ? 17.096  -5.717  -14.674 1.00 75.25 69  A 1 
ATOM 507  O O   . CYS A 1 69  ? 18.121  -5.082  -14.912 1.00 73.24 69  A 1 
ATOM 508  C CB  . CYS A 1 69  ? 16.471  -6.476  -16.992 1.00 74.44 69  A 1 
ATOM 509  S SG  . CYS A 1 69  ? 16.975  -8.185  -16.716 1.00 73.32 69  A 1 
ATOM 510  N N   . ALA A 1 70  ? 16.917  -6.374  -13.544 1.00 75.30 70  A 1 
ATOM 511  C CA  . ALA A 1 70  ? 17.916  -6.361  -12.486 1.00 73.21 70  A 1 
ATOM 512  C C   . ALA A 1 70  ? 19.143  -7.239  -12.785 1.00 74.28 70  A 1 
ATOM 513  O O   . ALA A 1 70  ? 20.136  -7.189  -12.072 1.00 71.37 70  A 1 
ATOM 514  C CB  . ALA A 1 70  ? 17.222  -6.756  -11.176 1.00 69.76 70  A 1 
ATOM 515  N N   . GLN A 1 71  ? 19.096  -8.032  -13.864 1.00 76.88 71  A 1 
ATOM 516  C CA  . GLN A 1 71  ? 20.219  -8.839  -14.331 1.00 77.27 71  A 1 
ATOM 517  C C   . GLN A 1 71  ? 20.981  -8.116  -15.444 1.00 79.25 71  A 1 
ATOM 518  O O   . GLN A 1 71  ? 20.409  -7.371  -16.236 1.00 77.94 71  A 1 
ATOM 519  C CB  . GLN A 1 71  ? 19.737  -10.220 -14.793 1.00 74.33 71  A 1 
ATOM 520  C CG  . GLN A 1 71  ? 19.086  -11.014 -13.650 1.00 67.70 71  A 1 
ATOM 521  C CD  . GLN A 1 71  ? 18.716  -12.438 -14.060 1.00 64.05 71  A 1 
ATOM 522  O OE1 . GLN A 1 71  ? 18.909  -12.870 -15.178 1.00 58.61 71  A 1 
ATOM 523  N NE2 . GLN A 1 71  ? 18.186  -13.230 -13.164 1.00 55.08 71  A 1 
ATOM 524  N N   . THR A 1 72  ? 22.288  -8.378  -15.532 1.00 79.61 72  A 1 
ATOM 525  C CA  . THR A 1 72  ? 23.074  -7.978  -16.700 1.00 80.81 72  A 1 
ATOM 526  C C   . THR A 1 72  ? 22.612  -8.777  -17.906 1.00 82.39 72  A 1 
ATOM 527  O O   . THR A 1 72  ? 22.621  -10.004 -17.877 1.00 81.11 72  A 1 
ATOM 528  C CB  . THR A 1 72  ? 24.571  -8.212  -16.472 1.00 79.51 72  A 1 
ATOM 529  O OG1 . THR A 1 72  ? 24.997  -7.538  -15.315 1.00 72.85 72  A 1 
ATOM 530  C CG2 . THR A 1 72  ? 25.428  -7.700  -17.622 1.00 71.70 72  A 1 
ATOM 531  N N   . GLU A 1 73  ? 22.262  -8.097  -18.988 1.00 84.04 73  A 1 
ATOM 532  C CA  . GLU A 1 73  ? 21.880  -8.732  -20.247 1.00 84.90 73  A 1 
ATOM 533  C C   . GLU A 1 73  ? 22.971  -8.526  -21.295 1.00 85.68 73  A 1 
ATOM 534  O O   . GLU A 1 73  ? 23.432  -7.403  -21.527 1.00 84.52 73  A 1 
ATOM 535  C CB  . GLU A 1 73  ? 20.536  -8.196  -20.753 1.00 83.28 73  A 1 
ATOM 536  C CG  . GLU A 1 73  ? 19.377  -8.454  -19.788 1.00 79.44 73  A 1 
ATOM 537  C CD  . GLU A 1 73  ? 18.038  -8.056  -20.414 1.00 80.38 73  A 1 
ATOM 538  O OE1 . GLU A 1 73  ? 17.107  -8.879  -20.386 1.00 73.98 73  A 1 
ATOM 539  O OE2 . GLU A 1 73  ? 17.924  -6.928  -20.951 1.00 75.40 73  A 1 
ATOM 540  N N   . VAL A 1 74  ? 23.364  -9.596  -21.956 1.00 87.50 74  A 1 
ATOM 541  C CA  . VAL A 1 74  ? 24.327  -9.569  -23.051 1.00 88.11 74  A 1 
ATOM 542  C C   . VAL A 1 74  ? 23.624  -10.033 -24.316 1.00 88.79 74  A 1 
ATOM 543  O O   . VAL A 1 74  ? 23.290  -11.204 -24.441 1.00 87.58 74  A 1 
ATOM 544  C CB  . VAL A 1 74  ? 25.564  -10.428 -22.746 1.00 87.42 74  A 1 
ATOM 545  C CG1 . VAL A 1 74  ? 26.583  -10.323 -23.873 1.00 82.30 74  A 1 
ATOM 546  C CG2 . VAL A 1 74  ? 26.244  -9.979  -21.446 1.00 83.13 74  A 1 
ATOM 547  N N   . ILE A 1 75  ? 23.402  -9.119  -25.258 1.00 88.28 75  A 1 
ATOM 548  C CA  . ILE A 1 75  ? 22.714  -9.398  -26.517 1.00 87.85 75  A 1 
ATOM 549  C C   . ILE A 1 75  ? 23.749  -9.331  -27.638 1.00 87.80 75  A 1 
ATOM 550  O O   . ILE A 1 75  ? 24.291  -8.261  -27.935 1.00 86.69 75  A 1 
ATOM 551  C CB  . ILE A 1 75  ? 21.539  -8.428  -26.742 1.00 86.57 75  A 1 
ATOM 552  C CG1 . ILE A 1 75  ? 20.549  -8.471  -25.552 1.00 83.87 75  A 1 
ATOM 553  C CG2 . ILE A 1 75  ? 20.826  -8.784  -28.066 1.00 83.52 75  A 1 
ATOM 554  C CD1 . ILE A 1 75  ? 19.419  -7.437  -25.625 1.00 78.95 75  A 1 
ATOM 555  N N   . ALA A 1 76  ? 24.007  -10.461 -28.259 1.00 88.24 76  A 1 
ATOM 556  C CA  . ALA A 1 76  ? 24.813  -10.542 -29.460 1.00 88.27 76  A 1 
ATOM 557  C C   . ALA A 1 76  ? 23.934  -10.364 -30.703 1.00 88.93 76  A 1 
ATOM 558  O O   . ALA A 1 76  ? 22.878  -10.988 -30.805 1.00 87.92 76  A 1 
ATOM 559  C CB  . ALA A 1 76  ? 25.560  -11.880 -29.469 1.00 87.30 76  A 1 
ATOM 560  N N   . THR A 1 77  ? 24.381  -9.550  -31.652 1.00 88.43 77  A 1 
ATOM 561  C CA  . THR A 1 77  ? 23.840  -9.530  -33.013 1.00 87.63 77  A 1 
ATOM 562  C C   . THR A 1 77  ? 24.748  -10.382 -33.883 1.00 87.38 77  A 1 
ATOM 563  O O   . THR A 1 77  ? 25.954  -10.143 -33.927 1.00 85.99 77  A 1 
ATOM 564  C CB  . THR A 1 77  ? 23.727  -8.103  -33.561 1.00 86.84 77  A 1 
ATOM 565  O OG1 . THR A 1 77  ? 23.022  -7.284  -32.657 1.00 79.60 77  A 1 
ATOM 566  C CG2 . THR A 1 77  ? 22.982  -8.054  -34.891 1.00 78.66 77  A 1 
ATOM 567  N N   . LEU A 1 78  ? 24.172  -11.379 -34.530 1.00 87.07 78  A 1 
ATOM 568  C CA  . LEU A 1 78  ? 24.891  -12.274 -35.415 1.00 86.00 78  A 1 
ATOM 569  C C   . LEU A 1 78  ? 25.023  -11.655 -36.814 1.00 86.21 78  A 1 
ATOM 570  O O   . LEU A 1 78  ? 24.284  -10.749 -37.179 1.00 84.54 78  A 1 
ATOM 571  C CB  . LEU A 1 78  ? 24.180  -13.645 -35.444 1.00 84.35 78  A 1 
ATOM 572  C CG  . LEU A 1 78  ? 24.028  -14.326 -34.072 1.00 81.39 78  A 1 
ATOM 573  C CD1 . LEU A 1 78  ? 23.305  -15.663 -34.239 1.00 74.65 78  A 1 
ATOM 574  C CD2 . LEU A 1 78  ? 25.379  -14.594 -33.412 1.00 74.52 78  A 1 
ATOM 575  N N   . LYS A 1 79  ? 25.961  -12.158 -37.617 1.00 84.94 79  A 1 
ATOM 576  C CA  . LYS A 1 79  ? 26.171  -11.700 -39.001 1.00 84.50 79  A 1 
ATOM 577  C C   . LYS A 1 79  ? 24.964  -11.932 -39.914 1.00 84.01 79  A 1 
ATOM 578  O O   . LYS A 1 79  ? 24.803  -11.199 -40.883 1.00 81.15 79  A 1 
ATOM 579  C CB  . LYS A 1 79  ? 27.409  -12.374 -39.598 1.00 83.26 79  A 1 
ATOM 580  C CG  . LYS A 1 79  ? 28.709  -11.846 -38.968 1.00 80.28 79  A 1 
ATOM 581  C CD  . LYS A 1 79  ? 29.919  -12.490 -39.658 1.00 77.30 79  A 1 
ATOM 582  C CE  . LYS A 1 79  ? 31.215  -11.928 -39.061 1.00 72.37 79  A 1 
ATOM 583  N NZ  . LYS A 1 79  ? 32.399  -12.609 -39.605 1.00 66.40 79  A 1 
ATOM 584  N N   . ASN A 1 80  ? 24.125  -12.904 -39.591 1.00 83.81 80  A 1 
ATOM 585  C CA  . ASN A 1 80  ? 22.864  -13.162 -40.292 1.00 82.80 80  A 1 
ATOM 586  C C   . ASN A 1 80  ? 21.718  -12.214 -39.863 1.00 83.63 80  A 1 
ATOM 587  O O   . ASN A 1 80  ? 20.587  -12.385 -40.303 1.00 79.51 80  A 1 
ATOM 588  C CB  . ASN A 1 80  ? 22.488  -14.648 -40.117 1.00 79.68 80  A 1 
ATOM 589  C CG  . ASN A 1 80  ? 22.143  -15.016 -38.687 1.00 74.77 80  A 1 
ATOM 590  O OD1 . ASN A 1 80  ? 22.282  -14.219 -37.772 1.00 65.82 80  A 1 
ATOM 591  N ND2 . ASN A 1 80  ? 21.706  -16.227 -38.447 1.00 68.51 80  A 1 
ATOM 592  N N   . GLY A 1 81  ? 21.986  -11.236 -38.998 1.00 83.64 81  A 1 
ATOM 593  C CA  . GLY A 1 81  ? 21.005  -10.281 -38.482 1.00 83.54 81  A 1 
ATOM 594  C C   . GLY A 1 81  ? 20.202  -10.772 -37.282 1.00 84.94 81  A 1 
ATOM 595  O O   . GLY A 1 81  ? 19.581  -9.948  -36.603 1.00 82.00 81  A 1 
ATOM 596  N N   . GLN A 1 82  ? 20.250  -12.064 -36.955 1.00 85.21 82  A 1 
ATOM 597  C CA  . GLN A 1 82  ? 19.597  -12.614 -35.773 1.00 84.84 82  A 1 
ATOM 598  C C   . GLN A 1 82  ? 20.245  -12.085 -34.491 1.00 85.87 82  A 1 
ATOM 599  O O   . GLN A 1 82  ? 21.432  -11.744 -34.449 1.00 84.23 82  A 1 
ATOM 600  C CB  . GLN A 1 82  ? 19.606  -14.144 -35.787 1.00 81.94 82  A 1 
ATOM 601  C CG  . GLN A 1 82  ? 18.701  -14.714 -36.893 1.00 73.27 82  A 1 
ATOM 602  C CD  . GLN A 1 82  ? 18.689  -16.244 -36.898 1.00 69.56 82  A 1 
ATOM 603  O OE1 . GLN A 1 82  ? 19.540  -16.902 -36.345 1.00 63.12 82  A 1 
ATOM 604  N NE2 . GLN A 1 82  ? 17.723  -16.851 -37.547 1.00 59.96 82  A 1 
ATOM 605  N N   . LYS A 1 83  ? 19.467  -12.023 -33.414 1.00 86.37 83  A 1 
ATOM 606  C CA  . LYS A 1 83  ? 19.947  -11.636 -32.092 1.00 86.53 83  A 1 
ATOM 607  C C   . LYS A 1 83  ? 19.871  -12.833 -31.155 1.00 86.45 83  A 1 
ATOM 608  O O   . LYS A 1 83  ? 18.901  -13.578 -31.178 1.00 84.29 83  A 1 
ATOM 609  C CB  . LYS A 1 83  ? 19.144  -10.448 -31.549 1.00 85.26 83  A 1 
ATOM 610  C CG  . LYS A 1 83  ? 19.394  -9.191  -32.382 1.00 83.44 83  A 1 
ATOM 611  C CD  . LYS A 1 83  ? 18.542  -8.034  -31.863 1.00 81.39 83  A 1 
ATOM 612  C CE  . LYS A 1 83  ? 18.743  -6.830  -32.783 1.00 75.10 83  A 1 
ATOM 613  N NZ  . LYS A 1 83  ? 17.772  -5.760  -32.497 1.00 67.30 83  A 1 
ATOM 614  N N   . ALA A 1 84  ? 20.889  -12.983 -30.313 1.00 88.54 84  A 1 
ATOM 615  C CA  . ALA A 1 84  ? 20.945  -14.040 -29.324 1.00 88.25 84  A 1 
ATOM 616  C C   . ALA A 1 84  ? 21.358  -13.476 -27.966 1.00 88.85 84  A 1 
ATOM 617  O O   . ALA A 1 84  ? 22.263  -12.640 -27.872 1.00 86.98 84  A 1 
ATOM 618  C CB  . ALA A 1 84  ? 21.896  -15.129 -29.814 1.00 86.27 84  A 1 
ATOM 619  N N   . CYS A 1 85  ? 20.714  -13.945 -26.907 1.00 88.10 85  A 1 
ATOM 620  C CA  . CYS A 1 85  ? 21.090  -13.634 -25.535 1.00 87.40 85  A 1 
ATOM 621  C C   . CYS A 1 85  ? 22.202  -14.566 -25.058 1.00 87.47 85  A 1 
ATOM 622  O O   . CYS A 1 85  ? 22.105  -15.782 -25.182 1.00 84.90 85  A 1 
ATOM 623  C CB  . CYS A 1 85  ? 19.853  -13.722 -24.655 1.00 86.07 85  A 1 
ATOM 624  S SG  . CYS A 1 85  ? 18.718  -12.319 -24.928 1.00 81.82 85  A 1 
ATOM 625  N N   . LEU A 1 86  ? 23.260  -13.984 -24.488 1.00 88.16 86  A 1 
ATOM 626  C CA  . LEU A 1 86  ? 24.394  -14.711 -23.944 1.00 88.05 86  A 1 
ATOM 627  C C   . LEU A 1 86  ? 24.386  -14.653 -22.421 1.00 87.98 86  A 1 
ATOM 628  O O   . LEU A 1 86  ? 24.056  -13.624 -21.842 1.00 86.28 86  A 1 
ATOM 629  C CB  . LEU A 1 86  ? 25.704  -14.131 -24.508 1.00 87.46 86  A 1 
ATOM 630  C CG  . LEU A 1 86  ? 25.844  -14.196 -26.037 1.00 86.24 86  A 1 
ATOM 631  C CD1 . LEU A 1 86  ? 27.197  -13.601 -26.444 1.00 81.46 86  A 1 
ATOM 632  C CD2 . LEU A 1 86  ? 25.791  -15.635 -26.544 1.00 81.95 86  A 1 
ATOM 633  N N   . ASN A 1 87  ? 24.808  -15.733 -21.771 1.00 87.12 87  A 1 
ATOM 634  C CA  . ASN A 1 87  ? 24.963  -15.774 -20.324 1.00 86.40 87  A 1 
ATOM 635  C C   . ASN A 1 87  ? 26.193  -14.954 -19.891 1.00 86.77 87  A 1 
ATOM 636  O O   . ASN A 1 87  ? 27.322  -15.384 -20.145 1.00 85.39 87  A 1 
ATOM 637  C CB  . ASN A 1 87  ? 25.036  -17.240 -19.863 1.00 84.48 87  A 1 
ATOM 638  C CG  . ASN A 1 87  ? 25.140  -17.374 -18.351 1.00 82.33 87  A 1 
ATOM 639  O OD1 . ASN A 1 87  ? 25.241  -16.416 -17.605 1.00 74.82 87  A 1 
ATOM 640  N ND2 . ASN A 1 87  ? 25.131  -18.584 -17.855 1.00 76.04 87  A 1 
ATOM 641  N N   . PRO A 1 88  ? 26.031  -13.820 -19.173 1.00 85.66 88  A 1 
ATOM 642  C CA  . PRO A 1 88  ? 27.155  -12.991 -18.748 1.00 84.73 88  A 1 
ATOM 643  C C   . PRO A 1 88  ? 28.054  -13.662 -17.702 1.00 85.14 88  A 1 
ATOM 644  O O   . PRO A 1 88  ? 29.193  -13.229 -17.506 1.00 82.01 88  A 1 
ATOM 645  C CB  . PRO A 1 88  ? 26.502  -11.716 -18.200 1.00 82.81 88  A 1 
ATOM 646  C CG  . PRO A 1 88  ? 25.128  -12.177 -17.730 1.00 80.32 88  A 1 
ATOM 647  C CD  . PRO A 1 88  ? 24.767  -13.256 -18.742 1.00 83.13 88  A 1 
ATOM 648  N N   . ALA A 1 89  ? 27.587  -14.714 -17.025 1.00 84.56 89  A 1 
ATOM 649  C CA  . ALA A 1 89  ? 28.409  -15.495 -16.098 1.00 83.23 89  A 1 
ATOM 650  C C   . ALA A 1 89  ? 29.391  -16.431 -16.813 1.00 84.52 89  A 1 
ATOM 651  O O   . ALA A 1 89  ? 30.447  -16.748 -16.256 1.00 81.49 89  A 1 
ATOM 652  C CB  . ALA A 1 89  ? 27.497  -16.285 -15.154 1.00 80.04 89  A 1 
ATOM 653  N N   . SER A 1 90  ? 29.090  -16.836 -18.038 1.00 84.78 90  A 1 
ATOM 654  C CA  . SER A 1 90  ? 29.912  -17.777 -18.794 1.00 84.93 90  A 1 
ATOM 655  C C   . SER A 1 90  ? 31.316  -17.202 -19.068 1.00 86.42 90  A 1 
ATOM 656  O O   . SER A 1 90  ? 31.448  -16.090 -19.577 1.00 85.51 90  A 1 
ATOM 657  C CB  . SER A 1 90  ? 29.226  -18.151 -20.108 1.00 83.18 90  A 1 
ATOM 658  O OG  . SER A 1 90  ? 30.092  -18.918 -20.913 1.00 74.02 90  A 1 
ATOM 659  N N   . PRO A 1 91  ? 32.378  -17.968 -18.789 1.00 86.39 91  A 1 
ATOM 660  C CA  . PRO A 1 91  ? 33.742  -17.536 -19.074 1.00 86.49 91  A 1 
ATOM 661  C C   . PRO A 1 91  ? 33.978  -17.291 -20.568 1.00 86.95 91  A 1 
ATOM 662  O O   . PRO A 1 91  ? 34.756  -16.408 -20.933 1.00 85.30 91  A 1 
ATOM 663  C CB  . PRO A 1 91  ? 34.632  -18.650 -18.517 1.00 85.76 91  A 1 
ATOM 664  C CG  . PRO A 1 91  ? 33.735  -19.883 -18.524 1.00 83.96 91  A 1 
ATOM 665  C CD  . PRO A 1 91  ? 32.360  -19.305 -18.235 1.00 86.23 91  A 1 
ATOM 666  N N   . MET A 1 92  ? 33.289  -18.013 -21.433 1.00 86.33 92  A 1 
ATOM 667  C CA  . MET A 1 92  ? 33.354  -17.803 -22.879 1.00 86.01 92  A 1 
ATOM 668  C C   . MET A 1 92  ? 32.755  -16.448 -23.267 1.00 86.80 92  A 1 
ATOM 669  O O   . MET A 1 92  ? 33.363  -15.707 -24.038 1.00 84.94 92  A 1 
ATOM 670  C CB  . MET A 1 92  ? 32.644  -18.968 -23.580 1.00 83.23 92  A 1 
ATOM 671  C CG  . MET A 1 92  ? 32.871  -18.949 -25.091 1.00 73.96 92  A 1 
ATOM 672  S SD  . MET A 1 92  ? 32.149  -20.397 -25.897 1.00 68.53 92  A 1 
ATOM 673  C CE  . MET A 1 92  ? 32.647  -20.108 -27.604 1.00 60.63 92  A 1 
ATOM 674  N N   . VAL A 1 93  ? 31.637  -16.071 -22.684 1.00 85.13 93  A 1 
ATOM 675  C CA  . VAL A 1 93  ? 30.986  -14.775 -22.932 1.00 85.60 93  A 1 
ATOM 676  C C   . VAL A 1 93  ? 31.830  -13.617 -22.405 1.00 86.21 93  A 1 
ATOM 677  O O   . VAL A 1 93  ? 31.987  -12.618 -23.100 1.00 85.35 93  A 1 
ATOM 678  C CB  . VAL A 1 93  ? 29.566  -14.745 -22.343 1.00 84.87 93  A 1 
ATOM 679  C CG1 . VAL A 1 93  ? 28.902  -13.384 -22.532 1.00 79.11 93  A 1 
ATOM 680  C CG2 . VAL A 1 93  ? 28.699  -15.799 -23.035 1.00 80.29 93  A 1 
ATOM 681  N N   . LYS A 1 94  ? 32.464  -13.756 -21.234 1.00 87.44 94  A 1 
ATOM 682  C CA  . LYS A 1 94  ? 33.412  -12.759 -20.723 1.00 86.17 94  A 1 
ATOM 683  C C   . LYS A 1 94  ? 34.567  -12.516 -21.700 1.00 85.55 94  A 1 
ATOM 684  O O   . LYS A 1 94  ? 34.849  -11.363 -22.033 1.00 83.84 94  A 1 
ATOM 685  C CB  . LYS A 1 94  ? 33.943  -13.174 -19.338 1.00 84.94 94  A 1 
ATOM 686  C CG  . LYS A 1 94  ? 32.866  -13.049 -18.250 1.00 79.05 94  A 1 
ATOM 687  C CD  . LYS A 1 94  ? 33.409  -13.492 -16.885 1.00 75.60 94  A 1 
ATOM 688  C CE  . LYS A 1 94  ? 32.307  -13.385 -15.832 1.00 67.55 94  A 1 
ATOM 689  N NZ  . LYS A 1 94  ? 32.740  -13.876 -14.503 1.00 59.76 94  A 1 
ATOM 690  N N   . LYS A 1 95  ? 35.153  -13.572 -22.248 1.00 87.07 95  A 1 
ATOM 691  C CA  . LYS A 1 95  ? 36.193  -13.461 -23.281 1.00 86.22 95  A 1 
ATOM 692  C C   . LYS A 1 95  ? 35.679  -12.791 -24.561 1.00 85.80 95  A 1 
ATOM 693  O O   . LYS A 1 95  ? 36.396  -11.982 -25.148 1.00 84.01 95  A 1 
ATOM 694  C CB  . LYS A 1 95  ? 36.769  -14.841 -23.611 1.00 85.79 95  A 1 
ATOM 695  C CG  . LYS A 1 95  ? 37.687  -15.390 -22.500 1.00 76.26 95  A 1 
ATOM 696  C CD  . LYS A 1 95  ? 38.237  -16.759 -22.894 1.00 71.33 95  A 1 
ATOM 697  C CE  . LYS A 1 95  ? 39.164  -17.306 -21.803 1.00 62.07 95  A 1 
ATOM 698  N NZ  . LYS A 1 95  ? 39.736  -18.629 -22.148 1.00 55.02 95  A 1 
ATOM 699  N N   . ILE A 1 96  ? 34.455  -13.073 -24.986 1.00 85.54 96  A 1 
ATOM 700  C CA  . ILE A 1 96  ? 33.831  -12.416 -26.142 1.00 83.75 96  A 1 
ATOM 701  C C   . ILE A 1 96  ? 33.694  -10.911 -25.904 1.00 83.28 96  A 1 
ATOM 702  O O   . ILE A 1 96  ? 34.095  -10.134 -26.767 1.00 81.93 96  A 1 
ATOM 703  C CB  . ILE A 1 96  ? 32.463  -13.066 -26.479 1.00 83.14 96  A 1 
ATOM 704  C CG1 . ILE A 1 96  ? 32.664  -14.484 -27.050 1.00 79.43 96  A 1 
ATOM 705  C CG2 . ILE A 1 96  ? 31.669  -12.215 -27.487 1.00 78.81 96  A 1 
ATOM 706  C CD1 . ILE A 1 96  ? 31.395  -15.343 -27.049 1.00 74.97 96  A 1 
ATOM 707  N N   . ILE A 1 97  ? 33.203  -10.492 -24.728 1.00 85.17 97  A 1 
ATOM 708  C CA  . ILE A 1 97  ? 33.037  -9.080  -24.366 1.00 83.25 97  A 1 
ATOM 709  C C   . ILE A 1 97  ? 34.392  -8.366  -24.352 1.00 82.09 97  A 1 
ATOM 710  O O   . ILE A 1 97  ? 34.524  -7.316  -24.978 1.00 79.99 97  A 1 
ATOM 711  C CB  . ILE A 1 97  ? 32.304  -8.938  -23.017 1.00 82.42 97  A 1 
ATOM 712  C CG1 . ILE A 1 97  ? 30.853  -9.452  -23.123 1.00 79.25 97  A 1 
ATOM 713  C CG2 . ILE A 1 97  ? 32.304  -7.476  -22.543 1.00 78.30 97  A 1 
ATOM 714  C CD1 . ILE A 1 97  ? 30.197  -9.710  -21.759 1.00 73.62 97  A 1 
ATOM 715  N N   . GLU A 1 98  ? 35.416  -8.933  -23.711 1.00 86.01 98  A 1 
ATOM 716  C CA  . GLU A 1 98  ? 36.756  -8.350  -23.693 1.00 84.99 98  A 1 
ATOM 717  C C   . GLU A 1 98  ? 37.345  -8.185  -25.102 1.00 83.69 98  A 1 
ATOM 718  O O   . GLU A 1 98  ? 37.925  -7.147  -25.422 1.00 81.48 98  A 1 
ATOM 719  C CB  . GLU A 1 98  ? 37.715  -9.231  -22.889 1.00 84.14 98  A 1 
ATOM 720  C CG  . GLU A 1 98  ? 37.541  -9.080  -21.378 1.00 73.82 98  A 1 
ATOM 721  C CD  . GLU A 1 98  ? 38.587  -9.886  -20.596 1.00 67.77 98  A 1 
ATOM 722  O OE1 . GLU A 1 98  ? 38.666  -9.672  -19.367 1.00 61.71 98  A 1 
ATOM 723  O OE2 . GLU A 1 98  ? 39.311  -10.696 -21.221 1.00 62.48 98  A 1 
ATOM 724  N N   . LYS A 1 99  ? 37.174  -9.190  -25.956 1.00 83.67 99  A 1 
ATOM 725  C CA  . LYS A 1 99  ? 37.689  -9.152  -27.325 1.00 82.37 99  A 1 
ATOM 726  C C   . LYS A 1 99  ? 36.963  -8.107  -28.172 1.00 81.88 99  A 1 
ATOM 727  O O   . LYS A 1 99  ? 37.607  -7.366  -28.913 1.00 79.11 99  A 1 
ATOM 728  C CB  . LYS A 1 99  ? 37.635  -10.564 -27.918 1.00 81.03 99  A 1 
ATOM 729  C CG  . LYS A 1 99  ? 38.549  -10.687 -29.144 1.00 73.29 99  A 1 
ATOM 730  C CD  . LYS A 1 99  ? 38.639  -12.146 -29.602 1.00 67.81 99  A 1 
ATOM 731  C CE  . LYS A 1 99  ? 39.658  -12.299 -30.734 1.00 61.15 99  A 1 
ATOM 732  N NZ  . LYS A 1 99  ? 39.807  -13.708 -31.176 1.00 55.34 99  A 1 
ATOM 733  N N   . MET A 1 100 ? 35.646  -7.977  -28.014 1.00 80.26 100 A 1 
ATOM 734  C CA  . MET A 1 100 ? 34.850  -6.944  -28.684 1.00 77.54 100 A 1 
ATOM 735  C C   . MET A 1 100 ? 35.185  -5.537  -28.187 1.00 76.07 100 A 1 
ATOM 736  O O   . MET A 1 100 ? 35.312  -4.625  -28.997 1.00 74.12 100 A 1 
ATOM 737  C CB  . MET A 1 100 ? 33.355  -7.238  -28.493 1.00 77.15 100 A 1 
ATOM 738  C CG  . MET A 1 100 ? 32.875  -8.420  -29.346 1.00 73.98 100 A 1 
ATOM 739  S SD  . MET A 1 100 ? 32.977  -8.090  -31.125 1.00 69.01 100 A 1 
ATOM 740  C CE  . MET A 1 100 ? 31.995  -9.442  -31.773 1.00 61.81 100 A 1 
ATOM 741  N N   . LEU A 1 101 ? 35.422  -5.339  -26.889 1.00 78.09 101 A 1 
ATOM 742  C CA  . LEU A 1 101 ? 35.860  -4.055  -26.333 1.00 75.20 101 A 1 
ATOM 743  C C   . LEU A 1 101 ? 37.253  -3.651  -26.829 1.00 74.17 101 A 1 
ATOM 744  O O   . LEU A 1 101 ? 37.489  -2.470  -27.083 1.00 71.07 101 A 1 
ATOM 745  C CB  . LEU A 1 101 ? 35.859  -4.130  -24.796 1.00 72.94 101 A 1 
ATOM 746  C CG  . LEU A 1 101 ? 34.458  -4.061  -24.161 1.00 66.15 101 A 1 
ATOM 747  C CD1 . LEU A 1 101 ? 34.553  -4.425  -22.680 1.00 60.76 101 A 1 
ATOM 748  C CD2 . LEU A 1 101 ? 33.862  -2.661  -24.262 1.00 61.52 101 A 1 
ATOM 749  N N   . LYS A 1 102 ? 38.177  -4.612  -26.986 1.00 77.94 102 A 1 
ATOM 750  C CA  . LYS A 1 102 ? 39.500  -4.353  -27.563 1.00 78.13 102 A 1 
ATOM 751  C C   . LYS A 1 102 ? 39.407  -3.999  -29.048 1.00 76.54 102 A 1 
ATOM 752  O O   . LYS A 1 102 ? 40.013  -3.015  -29.456 1.00 73.06 102 A 1 
ATOM 753  C CB  . LYS A 1 102 ? 40.434  -5.553  -27.333 1.00 76.10 102 A 1 
ATOM 754  C CG  . LYS A 1 102 ? 40.923  -5.615  -25.887 1.00 69.74 102 A 1 
ATOM 755  C CD  . LYS A 1 102 ? 41.832  -6.844  -25.663 1.00 64.54 102 A 1 
ATOM 756  C CE  . LYS A 1 102 ? 42.287  -6.903  -24.198 1.00 57.06 102 A 1 
ATOM 757  N NZ  . LYS A 1 102 ? 43.149  -8.054  -23.918 1.00 52.12 102 A 1 
ATOM 758  N N   . ASN A 1 103 ? 38.615  -4.730  -29.817 1.00 76.93 103 A 1 
ATOM 759  C CA  . ASN A 1 103 ? 38.434  -4.437  -31.242 1.00 75.41 103 A 1 
ATOM 760  C C   . ASN A 1 103 ? 37.672  -3.129  -31.480 1.00 73.20 103 A 1 
ATOM 761  O O   . ASN A 1 103 ? 38.028  -2.385  -32.389 1.00 66.15 103 A 1 
ATOM 762  C CB  . ASN A 1 103 ? 37.718  -5.615  -31.920 1.00 70.91 103 A 1 
ATOM 763  C CG  . ASN A 1 103 ? 38.618  -6.816  -32.162 1.00 65.41 103 A 1 
ATOM 764  O OD1 . ASN A 1 103 ? 39.768  -6.905  -31.771 1.00 57.33 103 A 1 
ATOM 765  N ND2 . ASN A 1 103 ? 38.099  -7.811  -32.851 1.00 57.27 103 A 1 
ATOM 766  N N   . GLY A 1 104 ? 36.687  -2.791  -30.654 1.00 66.81 104 A 1 
ATOM 767  C CA  . GLY A 1 104 ? 35.934  -1.539  -30.751 1.00 64.43 104 A 1 
ATOM 768  C C   . GLY A 1 104 ? 36.734  -0.280  -30.381 1.00 61.77 104 A 1 
ATOM 769  O O   . GLY A 1 104 ? 36.287  0.827   -30.666 1.00 56.99 104 A 1 
ATOM 770  N N   . LYS A 1 105 ? 37.910  -0.415  -29.755 1.00 54.19 105 A 1 
ATOM 771  C CA  . LYS A 1 105 ? 38.890  0.679   -29.610 1.00 54.26 105 A 1 
ATOM 772  C C   . LYS A 1 105 ? 39.811  0.824   -30.833 1.00 51.80 105 A 1 
ATOM 773  O O   . LYS A 1 105 ? 40.559  1.794   -30.885 1.00 48.11 105 A 1 
ATOM 774  C CB  . LYS A 1 105 ? 39.755  0.479   -28.361 1.00 52.28 105 A 1 
ATOM 775  C CG  . LYS A 1 105 ? 39.048  0.928   -27.083 1.00 48.17 105 A 1 
ATOM 776  C CD  . LYS A 1 105 ? 40.061  0.894   -25.921 1.00 44.74 105 A 1 
ATOM 777  C CE  . LYS A 1 105 ? 39.433  1.463   -24.652 1.00 39.27 105 A 1 
ATOM 778  N NZ  . LYS A 1 105 ? 40.436  1.582   -23.566 1.00 36.01 105 A 1 
ATOM 779  N N   . SER A 1 106 ? 39.823  -0.157  -31.719 1.00 38.58 106 A 1 
ATOM 780  C CA  . SER A 1 106 ? 40.695  -0.172  -32.895 1.00 37.97 106 A 1 
ATOM 781  C C   . SER A 1 106 ? 40.018  0.358   -34.162 1.00 36.92 106 A 1 
ATOM 782  O O   . SER A 1 106 ? 40.712  0.519   -35.159 1.00 34.79 106 A 1 
ATOM 783  C CB  . SER A 1 106 ? 41.199  -1.596  -33.132 1.00 37.46 106 A 1 
ATOM 784  O OG  . SER A 1 106 ? 42.221  -1.604  -34.115 1.00 35.21 106 A 1 
ATOM 785  N N   . ASN A 1 107 ? 38.710  0.607   -34.130 1.00 31.85 107 A 1 
ATOM 786  C CA  . ASN A 1 107 ? 37.963  1.294   -35.182 1.00 30.21 107 A 1 
ATOM 787  C C   . ASN A 1 107 ? 37.499  2.662   -34.699 1.00 28.74 107 A 1 
ATOM 788  O O   . ASN A 1 107 ? 37.009  2.742   -33.545 1.00 25.22 107 A 1 
ATOM 789  C CB  . ASN A 1 107 ? 36.778  0.448   -35.664 1.00 28.63 107 A 1 
ATOM 790  C CG  . ASN A 1 107 ? 37.116  -0.559  -36.765 1.00 26.10 107 A 1 
ATOM 791  O OD1 . ASN A 1 107 ? 38.226  -0.677  -37.265 1.00 25.50 107 A 1 
ATOM 792  N ND2 . ASN A 1 107 ? 36.140  -1.316  -37.230 1.00 24.74 107 A 1 
ATOM 793  O OXT . ASN A 1 107 ? 37.635  3.620   -35.509 1.00 24.15 107 A 1 
ATOM 794  N N   . MET B 2 1   ? 43.112  -41.906 -45.851 1.00 21.82 1   B 1 
ATOM 795  C CA  . MET B 2 1   ? 41.649  -41.814 -45.657 1.00 28.63 1   B 1 
ATOM 796  C C   . MET B 2 1   ? 41.434  -40.826 -44.531 1.00 30.11 1   B 1 
ATOM 797  O O   . MET B 2 1   ? 41.481  -41.217 -43.380 1.00 29.45 1   B 1 
ATOM 798  C CB  . MET B 2 1   ? 41.032  -43.179 -45.306 1.00 30.40 1   B 1 
ATOM 799  C CG  . MET B 2 1   ? 40.824  -44.054 -46.547 1.00 27.92 1   B 1 
ATOM 800  S SD  . MET B 2 1   ? 40.235  -45.727 -46.131 1.00 26.65 1   B 1 
ATOM 801  C CE  . MET B 2 1   ? 39.792  -46.359 -47.767 1.00 21.44 1   B 1 
ATOM 802  N N   . ASP B 2 2   ? 41.324  -39.554 -44.869 1.00 29.77 2   B 1 
ATOM 803  C CA  . ASP B 2 2   ? 41.127  -38.499 -43.877 1.00 31.13 2   B 1 
ATOM 804  C C   . ASP B 2 2   ? 39.705  -38.613 -43.346 1.00 28.91 2   B 1 
ATOM 805  O O   . ASP B 2 2   ? 38.740  -38.252 -44.026 1.00 28.13 2   B 1 
ATOM 806  C CB  . ASP B 2 2   ? 41.417  -37.124 -44.495 1.00 30.89 2   B 1 
ATOM 807  C CG  . ASP B 2 2   ? 42.901  -36.967 -44.815 1.00 27.66 2   B 1 
ATOM 808  O OD1 . ASP B 2 2   ? 43.716  -37.480 -44.010 1.00 27.86 2   B 1 
ATOM 809  O OD2 . ASP B 2 2   ? 43.207  -36.426 -45.894 1.00 27.69 2   B 1 
ATOM 810  N N   . TYR B 2 3   ? 39.574  -39.161 -42.137 1.00 26.28 3   B 1 
ATOM 811  C CA  . TYR B 2 3   ? 38.326  -39.112 -41.412 1.00 26.74 3   B 1 
ATOM 812  C C   . TYR B 2 3   ? 38.049  -37.635 -41.109 1.00 25.62 3   B 1 
ATOM 813  O O   . TYR B 2 3   ? 38.552  -37.083 -40.138 1.00 25.39 3   B 1 
ATOM 814  C CB  . TYR B 2 3   ? 38.398  -39.975 -40.143 1.00 27.75 3   B 1 
ATOM 815  C CG  . TYR B 2 3   ? 38.156  -41.454 -40.389 1.00 26.86 3   B 1 
ATOM 816  C CD1 . TYR B 2 3   ? 36.857  -41.976 -40.255 1.00 25.80 3   B 1 
ATOM 817  C CD2 . TYR B 2 3   ? 39.222  -42.298 -40.743 1.00 24.70 3   B 1 
ATOM 818  C CE1 . TYR B 2 3   ? 36.620  -43.350 -40.476 1.00 22.28 3   B 1 
ATOM 819  C CE2 . TYR B 2 3   ? 38.983  -43.677 -40.959 1.00 23.13 3   B 1 
ATOM 820  C CZ  . TYR B 2 3   ? 37.685  -44.193 -40.823 1.00 25.78 3   B 1 
ATOM 821  O OH  . TYR B 2 3   ? 37.455  -45.521 -41.037 1.00 27.41 3   B 1 
ATOM 822  N N   . GLN B 2 4   ? 37.264  -36.995 -41.976 1.00 26.99 4   B 1 
ATOM 823  C CA  . GLN B 2 4   ? 36.576  -35.758 -41.635 1.00 28.07 4   B 1 
ATOM 824  C C   . GLN B 2 4   ? 35.667  -36.098 -40.456 1.00 27.07 4   B 1 
ATOM 825  O O   . GLN B 2 4   ? 34.551  -36.573 -40.625 1.00 26.71 4   B 1 
ATOM 826  C CB  . GLN B 2 4   ? 35.769  -35.217 -42.820 1.00 29.89 4   B 1 
ATOM 827  C CG  . GLN B 2 4   ? 36.648  -34.468 -43.838 1.00 27.56 4   B 1 
ATOM 828  C CD  . GLN B 2 4   ? 35.824  -33.813 -44.949 1.00 25.91 4   B 1 
ATOM 829  O OE1 . GLN B 2 4   ? 34.684  -34.144 -45.220 1.00 25.21 4   B 1 
ATOM 830  N NE2 . GLN B 2 4   ? 36.376  -32.845 -45.643 1.00 26.15 4   B 1 
ATOM 831  N N   . VAL B 2 5   ? 36.201  -35.881 -39.261 1.00 27.42 5   B 1 
ATOM 832  C CA  . VAL B 2 5   ? 35.392  -35.824 -38.057 1.00 29.25 5   B 1 
ATOM 833  C C   . VAL B 2 5   ? 34.527  -34.593 -38.245 1.00 29.21 5   B 1 
ATOM 834  O O   . VAL B 2 5   ? 34.913  -33.479 -37.898 1.00 28.47 5   B 1 
ATOM 835  C CB  . VAL B 2 5   ? 36.257  -35.755 -36.780 1.00 28.84 5   B 1 
ATOM 836  C CG1 . VAL B 2 5   ? 35.376  -35.751 -35.521 1.00 24.92 5   B 1 
ATOM 837  C CG2 . VAL B 2 5   ? 37.198  -36.955 -36.690 1.00 26.94 5   B 1 
ATOM 838  N N   . SER B 2 6   ? 33.383  -34.784 -38.887 1.00 29.77 6   B 1 
ATOM 839  C CA  . SER B 2 6   ? 32.294  -33.835 -38.868 1.00 30.69 6   B 1 
ATOM 840  C C   . SER B 2 6   ? 31.865  -33.735 -37.410 1.00 30.43 6   B 1 
ATOM 841  O O   . SER B 2 6   ? 31.009  -34.482 -36.955 1.00 29.64 6   B 1 
ATOM 842  C CB  . SER B 2 6   ? 31.152  -34.301 -39.781 1.00 30.20 6   B 1 
ATOM 843  O OG  . SER B 2 6   ? 30.759  -35.612 -39.463 1.00 27.71 6   B 1 
ATOM 844  N N   . SER B 2 7   ? 32.572  -32.876 -36.645 1.00 31.95 7   B 1 
ATOM 845  C CA  . SER B 2 7   ? 32.144  -32.509 -35.313 1.00 32.63 7   B 1 
ATOM 846  C C   . SER B 2 7   ? 30.686  -32.101 -35.473 1.00 32.60 7   B 1 
ATOM 847  O O   . SER B 2 7   ? 30.433  -31.215 -36.296 1.00 31.02 7   B 1 
ATOM 848  C CB  . SER B 2 7   ? 32.973  -31.346 -34.762 1.00 31.93 7   B 1 
ATOM 849  O OG  . SER B 2 7   ? 33.110  -30.317 -35.709 1.00 29.14 7   B 1 
ATOM 850  N N   . PRO B 2 8   ? 29.750  -32.770 -34.794 1.00 29.48 8   B 1 
ATOM 851  C CA  . PRO B 2 8   ? 28.357  -32.405 -34.907 1.00 30.45 8   B 1 
ATOM 852  C C   . PRO B 2 8   ? 28.291  -30.945 -34.480 1.00 31.42 8   B 1 
ATOM 853  O O   . PRO B 2 8   ? 28.543  -30.609 -33.325 1.00 30.18 8   B 1 
ATOM 854  C CB  . PRO B 2 8   ? 27.590  -33.371 -33.989 1.00 28.35 8   B 1 
ATOM 855  C CG  . PRO B 2 8   ? 28.641  -33.826 -32.983 1.00 28.49 8   B 1 
ATOM 856  C CD  . PRO B 2 8   ? 29.950  -33.780 -33.776 1.00 32.08 8   B 1 
ATOM 857  N N   . ILE B 2 9   ? 28.081  -30.075 -35.474 1.00 37.04 9   B 1 
ATOM 858  C CA  . ILE B 2 9   ? 27.686  -28.702 -35.221 1.00 36.52 9   B 1 
ATOM 859  C C   . ILE B 2 9   ? 26.369  -28.906 -34.504 1.00 36.75 9   B 1 
ATOM 860  O O   . ILE B 2 9   ? 25.366  -29.227 -35.132 1.00 35.42 9   B 1 
ATOM 861  C CB  . ILE B 2 9   ? 27.557  -27.902 -36.521 1.00 34.65 9   B 1 
ATOM 862  C CG1 . ILE B 2 9   ? 28.919  -27.820 -37.254 1.00 31.71 9   B 1 
ATOM 863  C CG2 . ILE B 2 9   ? 27.028  -26.486 -36.216 1.00 33.03 9   B 1 
ATOM 864  C CD1 . ILE B 2 9   ? 28.840  -27.208 -38.671 1.00 29.86 9   B 1 
ATOM 865  N N   . TYR B 2 10  ? 26.420  -28.867 -33.169 1.00 39.96 10  B 1 
ATOM 866  C CA  . TYR B 2 10  ? 25.219  -28.727 -32.390 1.00 41.08 10  B 1 
ATOM 867  C C   . TYR B 2 10  ? 24.557  -27.497 -32.987 1.00 41.60 10  B 1 
ATOM 868  O O   . TYR B 2 10  ? 25.075  -26.392 -32.839 1.00 39.96 10  B 1 
ATOM 869  C CB  . TYR B 2 10  ? 25.541  -28.552 -30.901 1.00 39.19 10  B 1 
ATOM 870  C CG  . TYR B 2 10  ? 25.776  -29.854 -30.161 1.00 37.08 10  B 1 
ATOM 871  C CD1 . TYR B 2 10  ? 24.698  -30.494 -29.520 1.00 34.25 10  B 1 
ATOM 872  C CD2 . TYR B 2 10  ? 27.055  -30.433 -30.107 1.00 33.66 10  B 1 
ATOM 873  C CE1 . TYR B 2 10  ? 24.895  -31.696 -28.823 1.00 31.16 10  B 1 
ATOM 874  C CE2 . TYR B 2 10  ? 27.256  -31.644 -29.420 1.00 31.00 10  B 1 
ATOM 875  C CZ  . TYR B 2 10  ? 26.175  -32.276 -28.770 1.00 31.02 10  B 1 
ATOM 876  O OH  . TYR B 2 10  ? 26.377  -33.454 -28.100 1.00 29.56 10  B 1 
ATOM 877  N N   . ASP B 2 11  ? 23.468  -27.719 -33.732 1.00 46.01 11  B 1 
ATOM 878  C CA  . ASP B 2 11  ? 22.546  -26.679 -34.131 1.00 47.02 11  B 1 
ATOM 879  C C   . ASP B 2 11  ? 21.990  -26.107 -32.839 1.00 47.21 11  B 1 
ATOM 880  O O   . ASP B 2 11  ? 20.950  -26.512 -32.323 1.00 44.98 11  B 1 
ATOM 881  C CB  . ASP B 2 11  ? 21.438  -27.237 -35.050 1.00 44.75 11  B 1 
ATOM 882  C CG  . ASP B 2 11  ? 21.721  -27.072 -36.551 1.00 40.61 11  B 1 
ATOM 883  O OD1 . ASP B 2 11  ? 22.432  -26.109 -36.909 1.00 37.98 11  B 1 
ATOM 884  O OD2 . ASP B 2 11  ? 21.172  -27.881 -37.319 1.00 36.57 11  B 1 
ATOM 885  N N   . ILE B 2 12  ? 22.791  -25.220 -32.228 1.00 54.48 12  B 1 
ATOM 886  C CA  . ILE B 2 12  ? 22.384  -24.446 -31.087 1.00 54.92 12  B 1 
ATOM 887  C C   . ILE B 2 12  ? 21.217  -23.665 -31.631 1.00 56.43 12  B 1 
ATOM 888  O O   . ILE B 2 12  ? 21.384  -22.818 -32.510 1.00 53.67 12  B 1 
ATOM 889  C CB  . ILE B 2 12  ? 23.514  -23.541 -30.559 1.00 51.40 12  B 1 
ATOM 890  C CG1 . ILE B 2 12  ? 24.723  -24.381 -30.073 1.00 47.70 12  B 1 
ATOM 891  C CG2 . ILE B 2 12  ? 22.962  -22.688 -29.406 1.00 46.84 12  B 1 
ATOM 892  C CD1 . ILE B 2 12  ? 25.957  -23.539 -29.715 1.00 43.89 12  B 1 
ATOM 893  N N   . ASN B 2 13  ? 20.047  -24.036 -31.170 1.00 59.10 13  B 1 
ATOM 894  C CA  . ASN B 2 13  ? 18.818  -23.492 -31.698 1.00 59.65 13  B 1 
ATOM 895  C C   . ASN B 2 13  ? 18.706  -22.036 -31.227 1.00 60.60 13  B 1 
ATOM 896  O O   . ASN B 2 13  ? 18.084  -21.742 -30.203 1.00 57.90 13  B 1 
ATOM 897  C CB  . ASN B 2 13  ? 17.666  -24.437 -31.310 1.00 55.21 13  B 1 
ATOM 898  C CG  . ASN B 2 13  ? 16.445  -24.252 -32.195 1.00 49.34 13  B 1 
ATOM 899  O OD1 . ASN B 2 13  ? 16.353  -23.352 -33.005 1.00 45.22 13  B 1 
ATOM 900  N ND2 . ASN B 2 13  ? 15.462  -25.113 -32.058 1.00 43.88 13  B 1 
ATOM 901  N N   . TYR B 2 14  ? 19.380  -21.132 -31.949 1.00 61.41 14  B 1 
ATOM 902  C CA  . TYR B 2 14  ? 19.528  -19.722 -31.612 1.00 61.12 14  B 1 
ATOM 903  C C   . TYR B 2 14  ? 18.176  -19.040 -31.408 1.00 62.08 14  B 1 
ATOM 904  O O   . TYR B 2 14  ? 18.081  -18.089 -30.633 1.00 58.89 14  B 1 
ATOM 905  C CB  . TYR B 2 14  ? 20.324  -19.003 -32.713 1.00 57.74 14  B 1 
ATOM 906  C CG  . TYR B 2 14  ? 21.770  -19.425 -32.830 1.00 56.05 14  B 1 
ATOM 907  C CD1 . TYR B 2 14  ? 22.723  -18.952 -31.902 1.00 52.68 14  B 1 
ATOM 908  C CD2 . TYR B 2 14  ? 22.199  -20.281 -33.867 1.00 51.99 14  B 1 
ATOM 909  C CE1 . TYR B 2 14  ? 24.070  -19.332 -32.005 1.00 48.07 14  B 1 
ATOM 910  C CE2 . TYR B 2 14  ? 23.543  -20.671 -33.967 1.00 48.41 14  B 1 
ATOM 911  C CZ  . TYR B 2 14  ? 24.474  -20.194 -33.035 1.00 48.64 14  B 1 
ATOM 912  O OH  . TYR B 2 14  ? 25.801  -20.575 -33.134 1.00 44.15 14  B 1 
ATOM 913  N N   . TYR B 2 15  ? 17.127  -19.571 -32.019 1.00 61.68 15  B 1 
ATOM 914  C CA  . TYR B 2 15  ? 15.753  -19.094 -31.864 1.00 62.43 15  B 1 
ATOM 915  C C   . TYR B 2 15  ? 15.261  -19.140 -30.414 1.00 63.55 15  B 1 
ATOM 916  O O   . TYR B 2 15  ? 14.532  -18.250 -29.984 1.00 60.16 15  B 1 
ATOM 917  C CB  . TYR B 2 15  ? 14.832  -19.949 -32.745 1.00 58.64 15  B 1 
ATOM 918  C CG  . TYR B 2 15  ? 15.032  -19.711 -34.221 1.00 55.71 15  B 1 
ATOM 919  C CD1 . TYR B 2 15  ? 14.447  -18.576 -34.822 1.00 51.91 15  B 1 
ATOM 920  C CD2 . TYR B 2 15  ? 15.795  -20.598 -34.999 1.00 49.65 15  B 1 
ATOM 921  C CE1 . TYR B 2 15  ? 14.625  -18.332 -36.193 1.00 44.76 15  B 1 
ATOM 922  C CE2 . TYR B 2 15  ? 15.984  -20.357 -36.376 1.00 45.91 15  B 1 
ATOM 923  C CZ  . TYR B 2 15  ? 15.392  -19.219 -36.968 1.00 45.72 15  B 1 
ATOM 924  O OH  . TYR B 2 15  ? 15.575  -18.974 -38.299 1.00 40.94 15  B 1 
ATOM 925  N N   . THR B 2 16  ? 15.682  -20.125 -29.610 1.00 65.96 16  B 1 
ATOM 926  C CA  . THR B 2 16  ? 15.253  -20.234 -28.202 1.00 66.75 16  B 1 
ATOM 927  C C   . THR B 2 16  ? 15.851  -19.140 -27.323 1.00 69.78 16  B 1 
ATOM 928  O O   . THR B 2 16  ? 15.260  -18.774 -26.311 1.00 64.65 16  B 1 
ATOM 929  C CB  . THR B 2 16  ? 15.598  -21.606 -27.601 1.00 60.67 16  B 1 
ATOM 930  O OG1 . THR B 2 16  ? 16.978  -21.850 -27.644 1.00 54.69 16  B 1 
ATOM 931  C CG2 . THR B 2 16  ? 14.878  -22.745 -28.321 1.00 52.28 16  B 1 
ATOM 932  N N   . SER B 2 17  ? 17.000  -18.587 -27.707 1.00 71.50 17  B 1 
ATOM 933  C CA  . SER B 2 17  ? 17.703  -17.521 -27.001 1.00 73.84 17  B 1 
ATOM 934  C C   . SER B 2 17  ? 17.479  -16.132 -27.609 1.00 77.72 17  B 1 
ATOM 935  O O   . SER B 2 17  ? 18.183  -15.188 -27.261 1.00 73.66 17  B 1 
ATOM 936  C CB  . SER B 2 17  ? 19.196  -17.849 -26.931 1.00 68.67 17  B 1 
ATOM 937  O OG  . SER B 2 17  ? 19.748  -17.847 -28.231 1.00 61.81 17  B 1 
ATOM 938  N N   . GLU B 2 18  ? 16.535  -15.998 -28.543 1.00 75.60 18  B 1 
ATOM 939  C CA  . GLU B 2 18  ? 16.224  -14.707 -29.135 1.00 77.42 18  B 1 
ATOM 940  C C   . GLU B 2 18  ? 15.634  -13.767 -28.069 1.00 78.07 18  B 1 
ATOM 941  O O   . GLU B 2 18  ? 14.786  -14.180 -27.266 1.00 75.68 18  B 1 
ATOM 942  C CB  . GLU B 2 18  ? 15.306  -14.878 -30.347 1.00 74.32 18  B 1 
ATOM 943  C CG  . GLU B 2 18  ? 15.225  -13.581 -31.159 1.00 66.41 18  B 1 
ATOM 944  C CD  . GLU B 2 18  ? 14.494  -13.710 -32.497 1.00 62.73 18  B 1 
ATOM 945  O OE1 . GLU B 2 18  ? 14.566  -12.722 -33.259 1.00 56.41 18  B 1 
ATOM 946  O OE2 . GLU B 2 18  ? 13.874  -14.756 -32.742 1.00 60.27 18  B 1 
ATOM 947  N N   . PRO B 2 19  ? 16.087  -12.494 -28.009 1.00 79.49 19  B 1 
ATOM 948  C CA  . PRO B 2 19  ? 15.552  -11.550 -27.048 1.00 79.56 19  B 1 
ATOM 949  C C   . PRO B 2 19  ? 14.070  -11.302 -27.295 1.00 81.21 19  B 1 
ATOM 950  O O   . PRO B 2 19  ? 13.647  -10.885 -28.374 1.00 78.32 19  B 1 
ATOM 951  C CB  . PRO B 2 19  ? 16.396  -10.284 -27.200 1.00 74.87 19  B 1 
ATOM 952  C CG  . PRO B 2 19  ? 16.935  -10.382 -28.625 1.00 72.76 19  B 1 
ATOM 953  C CD  . PRO B 2 19  ? 17.095  -11.883 -28.835 1.00 78.30 19  B 1 
ATOM 954  N N   . CYS B 2 20  ? 13.284  -11.463 -26.244 1.00 78.97 20  B 1 
ATOM 955  C CA  . CYS B 2 20  ? 11.857  -11.183 -26.272 1.00 78.41 20  B 1 
ATOM 956  C C   . CYS B 2 20  ? 11.603  -9.694  -26.528 1.00 79.26 20  B 1 
ATOM 957  O O   . CYS B 2 20  ? 12.103  -8.822  -25.817 1.00 76.15 20  B 1 
ATOM 958  C CB  . CYS B 2 20  ? 11.242  -11.657 -24.949 1.00 76.13 20  B 1 
ATOM 959  S SG  . CYS B 2 20  ? 9.476   -11.321 -24.779 1.00 71.18 20  B 1 
ATOM 960  N N   . GLN B 2 21  ? 10.773  -9.385  -27.527 1.00 77.65 21  B 1 
ATOM 961  C CA  . GLN B 2 21  ? 10.300  -8.029  -27.750 1.00 77.13 21  B 1 
ATOM 962  C C   . GLN B 2 21  ? 9.290   -7.650  -26.677 1.00 77.40 21  B 1 
ATOM 963  O O   . GLN B 2 21  ? 8.113   -8.004  -26.734 1.00 75.06 21  B 1 
ATOM 964  C CB  . GLN B 2 21  ? 9.735   -7.863  -29.159 1.00 74.36 21  B 1 
ATOM 965  C CG  . GLN B 2 21  ? 10.816  -7.973  -30.243 1.00 66.67 21  B 1 
ATOM 966  C CD  . GLN B 2 21  ? 10.313  -7.558  -31.632 1.00 59.29 21  B 1 
ATOM 967  O OE1 . GLN B 2 21  ? 9.184   -7.136  -31.799 1.00 53.42 21  B 1 
ATOM 968  N NE2 . GLN B 2 21  ? 11.134  -7.641  -32.641 1.00 50.20 21  B 1 
ATOM 969  N N   . LYS B 2 22  ? 9.764   -6.903  -25.675 1.00 77.83 22  B 1 
ATOM 970  C CA  . LYS B 2 22  ? 8.930   -6.439  -24.575 1.00 77.68 22  B 1 
ATOM 971  C C   . LYS B 2 22  ? 8.085   -5.238  -24.988 1.00 77.87 22  B 1 
ATOM 972  O O   . LYS B 2 22  ? 8.599   -4.248  -25.506 1.00 74.77 22  B 1 
ATOM 973  C CB  . LYS B 2 22  ? 9.796   -6.118  -23.353 1.00 73.28 22  B 1 
ATOM 974  C CG  . LYS B 2 22  ? 10.474  -7.356  -22.741 1.00 72.74 22  B 1 
ATOM 975  C CD  . LYS B 2 22  ? 9.469   -8.289  -22.067 1.00 72.66 22  B 1 
ATOM 976  C CE  . LYS B 2 22  ? 10.213  -9.370  -21.283 1.00 68.97 22  B 1 
ATOM 977  N NZ  . LYS B 2 22  ? 9.410   -9.891  -20.173 1.00 66.00 22  B 1 
ATOM 978  N N   . ILE B 2 23  ? 6.799   -5.296  -24.669 1.00 75.28 23  B 1 
ATOM 979  C CA  . ILE B 2 23  ? 5.903   -4.150  -24.807 1.00 72.94 23  B 1 
ATOM 980  C C   . ILE B 2 23  ? 6.371   -3.048  -23.852 1.00 73.46 23  B 1 
ATOM 981  O O   . ILE B 2 23  ? 6.680   -3.313  -22.693 1.00 67.59 23  B 1 
ATOM 982  C CB  . ILE B 2 23  ? 4.439   -4.554  -24.545 1.00 68.01 23  B 1 
ATOM 983  C CG1 . ILE B 2 23  ? 4.011   -5.675  -25.529 1.00 61.97 23  B 1 
ATOM 984  C CG2 . ILE B 2 23  ? 3.509   -3.327  -24.681 1.00 59.48 23  B 1 
ATOM 985  C CD1 . ILE B 2 23  ? 2.636   -6.259  -25.242 1.00 54.69 23  B 1 
ATOM 986  N N   . ASN B 2 24  ? 6.406   -1.796  -24.302 1.00 73.70 24  B 1 
ATOM 987  C CA  . ASN B 2 24  ? 6.841   -0.687  -23.463 1.00 73.06 24  B 1 
ATOM 988  C C   . ASN B 2 24  ? 5.735   -0.215  -22.496 1.00 74.81 24  B 1 
ATOM 989  O O   . ASN B 2 24  ? 5.245   0.908   -22.571 1.00 70.77 24  B 1 
ATOM 990  C CB  . ASN B 2 24  ? 7.483   0.410   -24.324 1.00 66.68 24  B 1 
ATOM 991  C CG  . ASN B 2 24  ? 8.367   1.325   -23.491 1.00 60.15 24  B 1 
ATOM 992  O OD1 . ASN B 2 24  ? 8.395   1.266   -22.274 1.00 52.45 24  B 1 
ATOM 993  N ND2 . ASN B 2 24  ? 9.140   2.176   -24.126 1.00 54.07 24  B 1 
ATOM 994  N N   . VAL B 2 25  ? 5.370   -1.075  -21.564 1.00 73.56 25  B 1 
ATOM 995  C CA  . VAL B 2 25  ? 4.386   -0.790  -20.503 1.00 73.80 25  B 1 
ATOM 996  C C   . VAL B 2 25  ? 4.772   0.451   -19.695 1.00 75.10 25  B 1 
ATOM 997  O O   . VAL B 2 25  ? 3.894   1.174   -19.245 1.00 73.11 25  B 1 
ATOM 998  C CB  . VAL B 2 25  ? 4.201   -2.012  -19.569 1.00 70.45 25  B 1 
ATOM 999  C CG1 . VAL B 2 25  ? 3.139   -1.809  -18.491 1.00 64.74 25  B 1 
ATOM 1000 C CG2 . VAL B 2 25  ? 3.852   -3.295  -20.337 1.00 65.88 25  B 1 
ATOM 1001 N N   . LYS B 2 26  ? 6.072   0.768   -19.578 1.00 73.29 26  B 1 
ATOM 1002 C CA  . LYS B 2 26  ? 6.539   1.985   -18.894 1.00 73.03 26  B 1 
ATOM 1003 C C   . LYS B 2 26  ? 6.053   3.268   -19.555 1.00 75.56 26  B 1 
ATOM 1004 O O   . LYS B 2 26  ? 5.791   4.220   -18.838 1.00 74.13 26  B 1 
ATOM 1005 C CB  . LYS B 2 26  ? 8.065   2.011   -18.730 1.00 68.59 26  B 1 
ATOM 1006 C CG  . LYS B 2 26  ? 8.551   1.016   -17.668 1.00 61.07 26  B 1 
ATOM 1007 C CD  . LYS B 2 26  ? 10.019  1.208   -17.292 1.00 56.58 26  B 1 
ATOM 1008 C CE  . LYS B 2 26  ? 10.407  0.213   -16.185 1.00 50.44 26  B 1 
ATOM 1009 N NZ  . LYS B 2 26  ? 11.776  0.424   -15.667 1.00 45.52 26  B 1 
ATOM 1010 N N   . GLN B 2 27  ? 5.899   3.335   -20.870 1.00 73.66 27  B 1 
ATOM 1011 C CA  . GLN B 2 27  ? 5.353   4.531   -21.518 1.00 75.10 27  B 1 
ATOM 1012 C C   . GLN B 2 27  ? 3.883   4.742   -21.180 1.00 77.14 27  B 1 
ATOM 1013 O O   . GLN B 2 27  ? 3.450   5.872   -20.949 1.00 76.66 27  B 1 
ATOM 1014 C CB  . GLN B 2 27  ? 5.508   4.448   -23.040 1.00 72.41 27  B 1 
ATOM 1015 C CG  . GLN B 2 27  ? 6.955   4.692   -23.496 1.00 65.05 27  B 1 
ATOM 1016 C CD  . GLN B 2 27  ? 7.115   4.565   -25.011 1.00 60.51 27  B 1 
ATOM 1017 O OE1 . GLN B 2 27  ? 6.246   4.084   -25.716 1.00 53.93 27  B 1 
ATOM 1018 N NE2 . GLN B 2 27  ? 8.232   4.971   -25.564 1.00 51.38 27  B 1 
ATOM 1019 N N   . ILE B 2 28  ? 3.118   3.656   -21.100 1.00 75.91 28  B 1 
ATOM 1020 C CA  . ILE B 2 28  ? 1.716   3.709   -20.677 1.00 77.18 28  B 1 
ATOM 1021 C C   . ILE B 2 28  ? 1.641   4.121   -19.205 1.00 78.97 28  B 1 
ATOM 1022 O O   . ILE B 2 28  ? 0.909   5.050   -18.862 1.00 77.49 28  B 1 
ATOM 1023 C CB  . ILE B 2 28  ? 1.015   2.354   -20.944 1.00 74.89 28  B 1 
ATOM 1024 C CG1 . ILE B 2 28  ? 1.105   1.983   -22.447 1.00 68.18 28  B 1 
ATOM 1025 C CG2 . ILE B 2 28  ? -0.442  2.425   -20.478 1.00 65.37 28  B 1 
ATOM 1026 C CD1 . ILE B 2 28  ? 0.572   0.584   -22.777 1.00 60.82 28  B 1 
ATOM 1027 N N   . ALA B 2 29  ? 2.470   3.504   -18.360 1.00 78.99 29  B 1 
ATOM 1028 C CA  . ALA B 2 29  ? 2.583   3.839   -16.953 1.00 79.83 29  B 1 
ATOM 1029 C C   . ALA B 2 29  ? 2.951   5.317   -16.737 1.00 82.38 29  B 1 
ATOM 1030 O O   . ALA B 2 29  ? 2.278   5.998   -15.976 1.00 81.46 29  B 1 
ATOM 1031 C CB  . ALA B 2 29  ? 3.597   2.888   -16.309 1.00 76.66 29  B 1 
ATOM 1032 N N   . ALA B 2 30  ? 3.921   5.859   -17.480 1.00 79.05 30  B 1 
ATOM 1033 C CA  . ALA B 2 30  ? 4.330   7.265   -17.388 1.00 79.77 30  B 1 
ATOM 1034 C C   . ALA B 2 30  ? 3.193   8.252   -17.625 1.00 81.65 30  B 1 
ATOM 1035 O O   . ALA B 2 30  ? 3.212   9.357   -17.092 1.00 79.87 30  B 1 
ATOM 1036 C CB  . ALA B 2 30  ? 5.411   7.543   -18.425 1.00 77.22 30  B 1 
ATOM 1037 N N   . ARG B 2 31  ? 2.218   7.879   -18.453 1.00 84.59 31  B 1 
ATOM 1038 C CA  . ARG B 2 31  ? 1.089   8.751   -18.774 1.00 86.15 31  B 1 
ATOM 1039 C C   . ARG B 2 31  ? -0.070  8.588   -17.786 1.00 87.86 31  B 1 
ATOM 1040 O O   . ARG B 2 31  ? -0.785  9.557   -17.530 1.00 85.78 31  B 1 
ATOM 1041 C CB  . ARG B 2 31  ? 0.671   8.492   -20.224 1.00 84.14 31  B 1 
ATOM 1042 C CG  . ARG B 2 31  ? -0.244  9.601   -20.749 1.00 75.19 31  B 1 
ATOM 1043 C CD  . ARG B 2 31  ? -0.540  9.380   -22.236 1.00 70.90 31  B 1 
ATOM 1044 N NE  . ARG B 2 31  ? -1.364  10.481  -22.772 1.00 62.43 31  B 1 
ATOM 1045 C CZ  . ARG B 2 31  ? -1.732  10.637  -24.036 1.00 54.96 31  B 1 
ATOM 1046 N NH1 . ARG B 2 31  ? -1.383  9.786   -24.965 1.00 49.50 31  B 1 
ATOM 1047 N NH2 . ARG B 2 31  ? -2.458  11.657  -24.393 1.00 46.76 31  B 1 
ATOM 1048 N N   . LEU B 2 32  ? -0.271  7.380   -17.249 1.00 85.71 32  B 1 
ATOM 1049 C CA  . LEU B 2 32  ? -1.418  7.052   -16.397 1.00 87.49 32  B 1 
ATOM 1050 C C   . LEU B 2 32  ? -1.117  7.152   -14.890 1.00 89.14 32  B 1 
ATOM 1051 O O   . LEU B 2 32  ? -2.000  7.527   -14.125 1.00 88.02 32  B 1 
ATOM 1052 C CB  . LEU B 2 32  ? -1.926  5.647   -16.748 1.00 84.78 32  B 1 
ATOM 1053 C CG  . LEU B 2 32  ? -2.502  5.500   -18.167 1.00 73.06 32  B 1 
ATOM 1054 C CD1 . LEU B 2 32  ? -2.922  4.051   -18.393 1.00 67.49 32  B 1 
ATOM 1055 C CD2 . LEU B 2 32  ? -3.729  6.388   -18.403 1.00 66.13 32  B 1 
ATOM 1056 N N   . LEU B 2 33  ? 0.099   6.824   -14.465 1.00 86.84 33  B 1 
ATOM 1057 C CA  . LEU B 2 33  ? 0.437   6.777   -13.049 1.00 87.85 33  B 1 
ATOM 1058 C C   . LEU B 2 33  ? 0.501   8.160   -12.387 1.00 89.56 33  B 1 
ATOM 1059 O O   . LEU B 2 33  ? -0.037  8.280   -11.290 1.00 89.19 33  B 1 
ATOM 1060 C CB  . LEU B 2 33  ? 1.733   5.991   -12.801 1.00 85.38 33  B 1 
ATOM 1061 C CG  . LEU B 2 33  ? 1.681   4.495   -13.145 1.00 82.57 33  B 1 
ATOM 1062 C CD1 . LEU B 2 33  ? 3.024   3.855   -12.792 1.00 77.03 33  B 1 
ATOM 1063 C CD2 . LEU B 2 33  ? 0.586   3.744   -12.394 1.00 77.63 33  B 1 
ATOM 1064 N N   . PRO B 2 34  ? 1.079   9.221   -12.983 1.00 88.81 34  B 1 
ATOM 1065 C CA  . PRO B 2 34  ? 1.178   10.517  -12.317 1.00 89.73 34  B 1 
ATOM 1066 C C   . PRO B 2 34  ? -0.175  11.115  -11.907 1.00 91.25 34  B 1 
ATOM 1067 O O   . PRO B 2 34  ? -0.320  11.486  -10.740 1.00 90.71 34  B 1 
ATOM 1068 C CB  . PRO B 2 34  ? 1.965   11.421  -13.270 1.00 87.99 34  B 1 
ATOM 1069 C CG  . PRO B 2 34  ? 2.761   10.432  -14.111 1.00 85.39 34  B 1 
ATOM 1070 C CD  . PRO B 2 34  ? 1.837   9.229   -14.212 1.00 87.68 34  B 1 
ATOM 1071 N N   . PRO B 2 35  ? -1.201  11.184  -12.777 1.00 93.19 35  B 1 
ATOM 1072 C CA  . PRO B 2 35  ? -2.508  11.676  -12.361 1.00 93.47 35  B 1 
ATOM 1073 C C   . PRO B 2 35  ? -3.184  10.755  -11.343 1.00 93.96 35  B 1 
ATOM 1074 O O   . PRO B 2 35  ? -3.741  11.247  -10.359 1.00 92.86 35  B 1 
ATOM 1075 C CB  . PRO B 2 35  ? -3.328  11.816  -13.650 1.00 92.39 35  B 1 
ATOM 1076 C CG  . PRO B 2 35  ? -2.669  10.824  -14.613 1.00 89.74 35  B 1 
ATOM 1077 C CD  . PRO B 2 35  ? -1.208  10.886  -14.203 1.00 92.71 35  B 1 
ATOM 1078 N N   . LEU B 2 36  ? -3.083  9.433   -11.500 1.00 92.47 36  B 1 
ATOM 1079 C CA  . LEU B 2 36  ? -3.656  8.476   -10.559 1.00 92.93 36  B 1 
ATOM 1080 C C   . LEU B 2 36  ? -3.026  8.607   -9.168  1.00 93.22 36  B 1 
ATOM 1081 O O   . LEU B 2 36  ? -3.747  8.745   -8.179  1.00 92.31 36  B 1 
ATOM 1082 C CB  . LEU B 2 36  ? -3.500  7.050   -11.116 1.00 92.25 36  B 1 
ATOM 1083 C CG  . LEU B 2 36  ? -4.047  5.950   -10.179 1.00 89.82 36  B 1 
ATOM 1084 C CD1 . LEU B 2 36  ? -5.551  6.079   -9.953  1.00 84.99 36  B 1 
ATOM 1085 C CD2 . LEU B 2 36  ? -3.759  4.583   -10.786 1.00 84.53 36  B 1 
ATOM 1086 N N   . TYR B 2 37  ? -1.694  8.616   -9.088  1.00 93.10 37  B 1 
ATOM 1087 C CA  . TYR B 2 37  ? -0.985  8.738   -7.824  1.00 93.17 37  B 1 
ATOM 1088 C C   . TYR B 2 37  ? -1.187  10.104  -7.171  1.00 93.37 37  B 1 
ATOM 1089 O O   . TYR B 2 37  ? -1.276  10.180  -5.951  1.00 92.24 37  B 1 
ATOM 1090 C CB  . TYR B 2 37  ? 0.505   8.436   -8.029  1.00 91.79 37  B 1 
ATOM 1091 C CG  . TYR B 2 37  ? 0.884   6.989   -8.305  1.00 90.61 37  B 1 
ATOM 1092 C CD1 . TYR B 2 37  ? -0.046  5.934   -8.227  1.00 86.18 37  B 1 
ATOM 1093 C CD2 . TYR B 2 37  ? 2.227   6.690   -8.592  1.00 86.35 37  B 1 
ATOM 1094 C CE1 . TYR B 2 37  ? 0.347   4.603   -8.437  1.00 85.35 37  B 1 
ATOM 1095 C CE2 . TYR B 2 37  ? 2.634   5.365   -8.799  1.00 85.07 37  B 1 
ATOM 1096 C CZ  . TYR B 2 37  ? 1.694   4.324   -8.722  1.00 86.30 37  B 1 
ATOM 1097 O OH  . TYR B 2 37  ? 2.095   3.019   -8.924  1.00 82.99 37  B 1 
ATOM 1098 N N   . SER B 2 38  ? -1.362  11.166  -7.946  1.00 94.22 38  B 1 
ATOM 1099 C CA  . SER B 2 38  ? -1.709  12.479  -7.407  1.00 94.44 38  B 1 
ATOM 1100 C C   . SER B 2 38  ? -3.091  12.467  -6.743  1.00 94.81 38  B 1 
ATOM 1101 O O   . SER B 2 38  ? -3.249  12.995  -5.636  1.00 93.47 38  B 1 
ATOM 1102 C CB  . SER B 2 38  ? -1.677  13.545  -8.501  1.00 93.60 38  B 1 
ATOM 1103 O OG  . SER B 2 38  ? -0.391  13.618  -9.083  1.00 79.04 38  B 1 
ATOM 1104 N N   . LEU B 2 39  ? -4.082  11.817  -7.360  1.00 95.09 39  B 1 
ATOM 1105 C CA  . LEU B 2 39  ? -5.407  11.640  -6.755  1.00 95.26 39  B 1 
ATOM 1106 C C   . LEU B 2 39  ? -5.343  10.784  -5.489  1.00 95.52 39  B 1 
ATOM 1107 O O   . LEU B 2 39  ? -5.870  11.190  -4.449  1.00 94.50 39  B 1 
ATOM 1108 C CB  . LEU B 2 39  ? -6.368  11.014  -7.779  1.00 94.54 39  B 1 
ATOM 1109 C CG  . LEU B 2 39  ? -6.770  11.940  -8.940  1.00 86.81 39  B 1 
ATOM 1110 C CD1 . LEU B 2 39  ? -7.545  11.137  -9.976  1.00 81.26 39  B 1 
ATOM 1111 C CD2 . LEU B 2 39  ? -7.642  13.098  -8.474  1.00 81.25 39  B 1 
ATOM 1112 N N   . VAL B 2 40  ? -4.646  9.644   -5.535  1.00 94.90 40  B 1 
ATOM 1113 C CA  . VAL B 2 40  ? -4.446  8.758   -4.377  1.00 94.85 40  B 1 
ATOM 1114 C C   . VAL B 2 40  ? -3.798  9.514   -3.222  1.00 95.12 40  B 1 
ATOM 1115 O O   . VAL B 2 40  ? -4.261  9.409   -2.092  1.00 93.95 40  B 1 
ATOM 1116 C CB  . VAL B 2 40  ? -3.612  7.524   -4.764  1.00 93.95 40  B 1 
ATOM 1117 C CG1 . VAL B 2 40  ? -3.171  6.688   -3.558  1.00 89.29 40  B 1 
ATOM 1118 C CG2 . VAL B 2 40  ? -4.424  6.606   -5.678  1.00 90.18 40  B 1 
ATOM 1119 N N   . PHE B 2 41  ? -2.771  10.324  -3.506  1.00 95.32 41  B 1 
ATOM 1120 C CA  . PHE B 2 41  ? -2.106  11.131  -2.495  1.00 95.73 41  B 1 
ATOM 1121 C C   . PHE B 2 41  ? -3.062  12.149  -1.865  1.00 95.84 41  B 1 
ATOM 1122 O O   . PHE B 2 41  ? -3.169  12.194  -0.645  1.00 95.26 41  B 1 
ATOM 1123 C CB  . PHE B 2 41  ? -0.881  11.818  -3.089  1.00 95.56 41  B 1 
ATOM 1124 C CG  . PHE B 2 41  ? -0.176  12.706  -2.092  1.00 95.72 41  B 1 
ATOM 1125 C CD1 . PHE B 2 41  ? -0.330  14.102  -2.134  1.00 93.77 41  B 1 
ATOM 1126 C CD2 . PHE B 2 41  ? 0.600   12.134  -1.069  1.00 94.04 41  B 1 
ATOM 1127 C CE1 . PHE B 2 41  ? 0.299   14.923  -1.175  1.00 93.40 41  B 1 
ATOM 1128 C CE2 . PHE B 2 41  ? 1.230   12.941  -0.113  1.00 93.22 41  B 1 
ATOM 1129 C CZ  . PHE B 2 41  ? 1.080   14.331  -0.163  1.00 93.54 41  B 1 
ATOM 1130 N N   . ILE B 2 42  ? -3.798  12.917  -2.650  1.00 96.49 42  B 1 
ATOM 1131 C CA  . ILE B 2 42  ? -4.714  13.946  -2.136  1.00 96.25 42  B 1 
ATOM 1132 C C   . ILE B 2 42  ? -5.806  13.311  -1.262  1.00 96.14 42  B 1 
ATOM 1133 O O   . ILE B 2 42  ? -5.987  13.709  -0.113  1.00 95.26 42  B 1 
ATOM 1134 C CB  . ILE B 2 42  ? -5.309  14.781  -3.290  1.00 95.80 42  B 1 
ATOM 1135 C CG1 . ILE B 2 42  ? -4.207  15.635  -3.974  1.00 91.39 42  B 1 
ATOM 1136 C CG2 . ILE B 2 42  ? -6.431  15.706  -2.792  1.00 90.71 42  B 1 
ATOM 1137 C CD1 . ILE B 2 42  ? -4.619  16.184  -5.343  1.00 83.88 42  B 1 
ATOM 1138 N N   . PHE B 2 43  ? -6.521  12.298  -1.784  1.00 95.98 43  B 1 
ATOM 1139 C CA  . PHE B 2 43  ? -7.600  11.659  -1.049  1.00 95.59 43  B 1 
ATOM 1140 C C   . PHE B 2 43  ? -7.094  10.880  0.168   1.00 95.25 43  B 1 
ATOM 1141 O O   . PHE B 2 43  ? -7.677  10.976  1.248   1.00 93.12 43  B 1 
ATOM 1142 C CB  . PHE B 2 43  ? -8.404  10.738  -1.981  1.00 94.36 43  B 1 
ATOM 1143 C CG  . PHE B 2 43  ? -9.305  11.482  -2.941  1.00 89.82 43  B 1 
ATOM 1144 C CD1 . PHE B 2 43  ? -10.381 12.243  -2.450  1.00 82.92 43  B 1 
ATOM 1145 C CD2 . PHE B 2 43  ? -9.086  11.425  -4.326  1.00 81.71 43  B 1 
ATOM 1146 C CE1 . PHE B 2 43  ? -11.219 12.942  -3.323  1.00 78.62 43  B 1 
ATOM 1147 C CE2 . PHE B 2 43  ? -9.918  12.119  -5.206  1.00 77.42 43  B 1 
ATOM 1148 C CZ  . PHE B 2 43  ? -10.987 12.882  -4.708  1.00 78.99 43  B 1 
ATOM 1149 N N   . GLY B 2 44  ? -5.988  10.152  0.022   1.00 95.66 44  B 1 
ATOM 1150 C CA  . GLY B 2 44  ? -5.392  9.375   1.094   1.00 95.46 44  B 1 
ATOM 1151 C C   . GLY B 2 44  ? -4.822  10.243  2.201   1.00 95.69 44  B 1 
ATOM 1152 O O   . GLY B 2 44  ? -5.067  9.973   3.381   1.00 94.34 44  B 1 
ATOM 1153 N N   . PHE B 2 45  ? -4.125  11.331  1.869   1.00 96.52 45  B 1 
ATOM 1154 C CA  . PHE B 2 45  ? -3.562  12.248  2.854   1.00 96.44 45  B 1 
ATOM 1155 C C   . PHE B 2 45  ? -4.660  12.949  3.648   1.00 95.98 45  B 1 
ATOM 1156 O O   . PHE B 2 45  ? -4.660  12.892  4.880   1.00 94.98 45  B 1 
ATOM 1157 C CB  . PHE B 2 45  ? -2.634  13.258  2.160   1.00 96.22 45  B 1 
ATOM 1158 C CG  . PHE B 2 45  ? -1.890  14.149  3.134   1.00 95.53 45  B 1 
ATOM 1159 C CD1 . PHE B 2 45  ? -2.396  15.413  3.474   1.00 92.03 45  B 1 
ATOM 1160 C CD2 . PHE B 2 45  ? -0.701  13.692  3.718   1.00 92.01 45  B 1 
ATOM 1161 C CE1 . PHE B 2 45  ? -1.716  16.218  4.396   1.00 91.24 45  B 1 
ATOM 1162 C CE2 . PHE B 2 45  ? -0.009  14.499  4.644   1.00 91.17 45  B 1 
ATOM 1163 C CZ  . PHE B 2 45  ? -0.521  15.758  4.983   1.00 91.83 45  B 1 
ATOM 1164 N N   . VAL B 2 46  ? -5.651  13.514  2.980   1.00 96.09 46  B 1 
ATOM 1165 C CA  . VAL B 2 46  ? -6.787  14.164  3.653   1.00 95.60 46  B 1 
ATOM 1166 C C   . VAL B 2 46  ? -7.569  13.158  4.497   1.00 95.21 46  B 1 
ATOM 1167 O O   . VAL B 2 46  ? -7.893  13.441  5.655   1.00 94.06 46  B 1 
ATOM 1168 C CB  . VAL B 2 46  ? -7.705  14.862  2.633   1.00 94.80 46  B 1 
ATOM 1169 C CG1 . VAL B 2 46  ? -8.972  15.425  3.275   1.00 89.36 46  B 1 
ATOM 1170 C CG2 . VAL B 2 46  ? -6.979  16.039  1.966   1.00 89.50 46  B 1 
ATOM 1171 N N   . GLY B 2 47  ? -7.845  11.971  3.971   1.00 94.65 47  B 1 
ATOM 1172 C CA  . GLY B 2 47  ? -8.574  10.918  4.659   1.00 94.00 47  B 1 
ATOM 1173 C C   . GLY B 2 47  ? -7.859  10.419  5.912   1.00 94.19 47  B 1 
ATOM 1174 O O   . GLY B 2 47  ? -8.453  10.406  6.991   1.00 92.94 47  B 1 
ATOM 1175 N N   . ASN B 2 48  ? -6.584  10.065  5.820   1.00 95.26 48  B 1 
ATOM 1176 C CA  . ASN B 2 48  ? -5.805  9.564   6.957   1.00 94.94 48  B 1 
ATOM 1177 C C   . ASN B 2 48  ? -5.550  10.654  8.007   1.00 94.31 48  B 1 
ATOM 1178 O O   . ASN B 2 48  ? -5.688  10.390  9.203   1.00 92.89 48  B 1 
ATOM 1179 C CB  . ASN B 2 48  ? -4.512  8.907   6.457   1.00 94.93 48  B 1 
ATOM 1180 C CG  . ASN B 2 48  ? -4.785  7.516   5.920   1.00 93.80 48  B 1 
ATOM 1181 O OD1 . ASN B 2 48  ? -5.239  6.639   6.632   1.00 85.22 48  B 1 
ATOM 1182 N ND2 . ASN B 2 48  ? -4.568  7.290   4.644   1.00 85.84 48  B 1 
ATOM 1183 N N   . MET B 2 49  ? -5.279  11.888  7.596   1.00 95.76 49  B 1 
ATOM 1184 C CA  . MET B 2 49  ? -5.175  13.011  8.538   1.00 95.35 49  B 1 
ATOM 1185 C C   . MET B 2 49  ? -6.484  13.236  9.304   1.00 94.96 49  B 1 
ATOM 1186 O O   . MET B 2 49  ? -6.469  13.451  10.517  1.00 93.49 49  B 1 
ATOM 1187 C CB  . MET B 2 49  ? -4.770  14.292  7.796   1.00 95.20 49  B 1 
ATOM 1188 C CG  . MET B 2 49  ? -3.285  14.294  7.414   1.00 87.65 49  B 1 
ATOM 1189 S SD  . MET B 2 49  ? -2.120  14.193  8.804   1.00 84.12 49  B 1 
ATOM 1190 C CE  . MET B 2 49  ? -2.438  15.761  9.656   1.00 70.63 49  B 1 
ATOM 1191 N N   . LEU B 2 50  ? -7.622  13.117  8.630   1.00 93.66 50  B 1 
ATOM 1192 C CA  . LEU B 2 50  ? -8.930  13.224  9.265   1.00 92.77 50  B 1 
ATOM 1193 C C   . LEU B 2 50  ? -9.173  12.094  10.273  1.00 92.59 50  B 1 
ATOM 1194 O O   . LEU B 2 50  ? -9.657  12.344  11.381  1.00 90.87 50  B 1 
ATOM 1195 C CB  . LEU B 2 50  ? -9.996  13.261  8.169   1.00 91.31 50  B 1 
ATOM 1196 C CG  . LEU B 2 50  ? -11.422 13.515  8.675   1.00 82.33 50  B 1 
ATOM 1197 C CD1 . LEU B 2 50  ? -11.564 14.906  9.306   1.00 78.57 50  B 1 
ATOM 1198 C CD2 . LEU B 2 50  ? -12.376 13.415  7.489   1.00 77.78 50  B 1 
ATOM 1199 N N   . VAL B 2 51  ? -8.794  10.842  9.938   1.00 93.25 51  B 1 
ATOM 1200 C CA  . VAL B 2 51  ? -8.859  9.692   10.850  1.00 92.60 51  B 1 
ATOM 1201 C C   . VAL B 2 51  ? -8.008  9.940   12.094  1.00 92.26 51  B 1 
ATOM 1202 O O   . VAL B 2 51  ? -8.514  9.772   13.211  1.00 91.06 51  B 1 
ATOM 1203 C CB  . VAL B 2 51  ? -8.429  8.395   10.137  1.00 92.14 51  B 1 
ATOM 1204 C CG1 . VAL B 2 51  ? -8.250  7.222   11.102  1.00 88.16 51  B 1 
ATOM 1205 C CG2 . VAL B 2 51  ? -9.481  7.968   9.108   1.00 89.07 51  B 1 
ATOM 1206 N N   . ILE B 2 52  ? -6.764  10.385  11.932  1.00 93.61 52  B 1 
ATOM 1207 C CA  . ILE B 2 52  ? -5.851  10.694  13.037  1.00 93.43 52  B 1 
ATOM 1208 C C   . ILE B 2 52  ? -6.438  11.789  13.934  1.00 92.66 52  B 1 
ATOM 1209 O O   . ILE B 2 52  ? -6.501  11.623  15.154  1.00 90.98 52  B 1 
ATOM 1210 C CB  . ILE B 2 52  ? -4.451  11.073  12.486  1.00 93.55 52  B 1 
ATOM 1211 C CG1 . ILE B 2 52  ? -3.776  9.829   11.860  1.00 91.33 52  B 1 
ATOM 1212 C CG2 . ILE B 2 52  ? -3.554  11.654  13.588  1.00 91.43 52  B 1 
ATOM 1213 C CD1 . ILE B 2 52  ? -2.537  10.153  11.007  1.00 87.88 52  B 1 
ATOM 1214 N N   . LEU B 2 53  ? -6.941  12.875  13.360  1.00 92.30 53  B 1 
ATOM 1215 C CA  . LEU B 2 53  ? -7.551  13.976  14.107  1.00 91.44 53  B 1 
ATOM 1216 C C   . LEU B 2 53  ? -8.778  13.523  14.901  1.00 90.78 53  B 1 
ATOM 1217 O O   . LEU B 2 53  ? -8.932  13.909  16.066  1.00 88.56 53  B 1 
ATOM 1218 C CB  . LEU B 2 53  ? -7.932  15.106  13.134  1.00 90.90 53  B 1 
ATOM 1219 C CG  . LEU B 2 53  ? -6.739  15.915  12.589  1.00 85.16 53  B 1 
ATOM 1220 C CD1 . LEU B 2 53  ? -7.225  16.844  11.485  1.00 80.63 53  B 1 
ATOM 1221 C CD2 . LEU B 2 53  ? -6.072  16.760  13.677  1.00 80.33 53  B 1 
ATOM 1222 N N   . ILE B 2 54  ? -9.633  12.675  14.331  1.00 90.59 54  B 1 
ATOM 1223 C CA  . ILE B 2 54  ? -10.810 12.137  15.028  1.00 89.89 54  B 1 
ATOM 1224 C C   . ILE B 2 54  ? -10.394 11.197  16.164  1.00 88.97 54  B 1 
ATOM 1225 O O   . ILE B 2 54  ? -10.930 11.303  17.264  1.00 87.01 54  B 1 
ATOM 1226 C CB  . ILE B 2 54  ? -11.765 11.466  14.024  1.00 89.24 54  B 1 
ATOM 1227 C CG1 . ILE B 2 54  ? -12.438 12.565  13.179  1.00 85.15 54  B 1 
ATOM 1228 C CG2 . ILE B 2 54  ? -12.834 10.600  14.731  1.00 84.59 54  B 1 
ATOM 1229 C CD1 . ILE B 2 54  ? -13.201 12.029  11.966  1.00 77.24 54  B 1 
ATOM 1230 N N   . LEU B 2 55  ? -9.420  10.311  15.931  1.00 90.21 55  B 1 
ATOM 1231 C CA  . LEU B 2 55  ? -8.927  9.392   16.956  1.00 89.41 55  B 1 
ATOM 1232 C C   . LEU B 2 55  ? -8.312  10.139  18.141  1.00 88.45 55  B 1 
ATOM 1233 O O   . LEU B 2 55  ? -8.615  9.808   19.285  1.00 85.79 55  B 1 
ATOM 1234 C CB  . LEU B 2 55  ? -7.912  8.421   16.334  1.00 89.15 55  B 1 
ATOM 1235 C CG  . LEU B 2 55  ? -8.557  7.295   15.503  1.00 87.48 55  B 1 
ATOM 1236 C CD1 . LEU B 2 55  ? -7.475  6.517   14.749  1.00 84.78 55  B 1 
ATOM 1237 C CD2 . LEU B 2 55  ? -9.314  6.306   16.405  1.00 84.93 55  B 1 
ATOM 1238 N N   . ILE B 2 56  ? -7.512  11.167  17.903  1.00 90.34 56  B 1 
ATOM 1239 C CA  . ILE B 2 56  ? -6.848  11.940  18.953  1.00 90.14 56  B 1 
ATOM 1240 C C   . ILE B 2 56  ? -7.833  12.869  19.671  1.00 88.51 56  B 1 
ATOM 1241 O O   . ILE B 2 56  ? -7.927  12.844  20.902  1.00 84.64 56  B 1 
ATOM 1242 C CB  . ILE B 2 56  ? -5.630  12.694  18.375  1.00 90.14 56  B 1 
ATOM 1243 C CG1 . ILE B 2 56  ? -4.570  11.676  17.892  1.00 85.70 56  B 1 
ATOM 1244 C CG2 . ILE B 2 56  ? -5.029  13.648  19.419  1.00 84.46 56  B 1 
ATOM 1245 C CD1 . ILE B 2 56  ? -3.382  12.310  17.152  1.00 80.76 56  B 1 
ATOM 1246 N N   . ASN B 2 57  ? -8.602  13.668  18.934  1.00 89.33 57  B 1 
ATOM 1247 C CA  . ASN B 2 57  ? -9.419  14.735  19.515  1.00 87.40 57  B 1 
ATOM 1248 C C   . ASN B 2 57  ? -10.790 14.259  20.014  1.00 86.09 57  B 1 
ATOM 1249 O O   . ASN B 2 57  ? -11.279 14.757  21.027  1.00 80.30 57  B 1 
ATOM 1250 C CB  . ASN B 2 57  ? -9.575  15.875  18.501  1.00 85.23 57  B 1 
ATOM 1251 C CG  . ASN B 2 57  ? -8.264  16.587  18.220  1.00 79.97 57  B 1 
ATOM 1252 O OD1 . ASN B 2 57  ? -7.421  16.757  19.075  1.00 70.00 57  B 1 
ATOM 1253 N ND2 . ASN B 2 57  ? -8.073  17.057  17.014  1.00 70.17 57  B 1 
ATOM 1254 N N   . CYS B 2 58  ? -11.428 13.312  19.313  1.00 84.77 58  B 1 
ATOM 1255 C CA  . CYS B 2 58  ? -12.774 12.851  19.636  1.00 82.22 58  B 1 
ATOM 1256 C C   . CYS B 2 58  ? -12.758 11.568  20.469  1.00 81.21 58  B 1 
ATOM 1257 O O   . CYS B 2 58  ? -13.402 11.502  21.514  1.00 75.62 58  B 1 
ATOM 1258 C CB  . CYS B 2 58  ? -13.602 12.685  18.355  1.00 79.19 58  B 1 
ATOM 1259 S SG  . CYS B 2 58  ? -13.692 14.250  17.423  1.00 71.91 58  B 1 
ATOM 1260 N N   . LYS B 2 59  ? -12.011 10.546  20.031  1.00 81.01 59  B 1 
ATOM 1261 C CA  . LYS B 2 59  ? -11.917 9.254   20.724  1.00 78.60 59  B 1 
ATOM 1262 C C   . LYS B 2 59  ? -10.985 9.284   21.927  1.00 78.53 59  B 1 
ATOM 1263 O O   . LYS B 2 59  ? -11.193 8.520   22.863  1.00 72.29 59  B 1 
ATOM 1264 C CB  . LYS B 2 59  ? -11.459 8.190   19.715  1.00 74.23 59  B 1 
ATOM 1265 C CG  . LYS B 2 59  ? -12.590 7.698   18.806  1.00 69.35 59  B 1 
ATOM 1266 C CD  . LYS B 2 59  ? -12.970 6.313   19.243  1.00 66.36 59  B 1 
ATOM 1267 C CE  . LYS B 2 59  ? -14.151 5.761   18.460  1.00 60.49 59  B 1 
ATOM 1268 N NZ  . LYS B 2 59  ? -14.427 4.397   18.953  1.00 55.27 59  B 1 
ATOM 1269 N N   . ARG B 2 60  ? -9.965  10.153  21.915  1.00 82.67 60  B 1 
ATOM 1270 C CA  . ARG B 2 60  ? -8.931  10.294  22.961  1.00 84.09 60  B 1 
ATOM 1271 C C   . ARG B 2 60  ? -8.189  8.981   23.268  1.00 84.52 60  B 1 
ATOM 1272 O O   . ARG B 2 60  ? -7.703  8.818   24.381  1.00 77.91 60  B 1 
ATOM 1273 C CB  . ARG B 2 60  ? -9.512  10.940  24.228  1.00 78.83 60  B 1 
ATOM 1274 C CG  . ARG B 2 60  ? -10.162 12.305  23.986  1.00 71.66 60  B 1 
ATOM 1275 C CD  . ARG B 2 60  ? -10.582 12.908  25.336  1.00 66.37 60  B 1 
ATOM 1276 N NE  . ARG B 2 60  ? -11.181 14.232  25.191  1.00 59.00 60  B 1 
ATOM 1277 C CZ  . ARG B 2 60  ? -11.567 15.026  26.174  1.00 52.73 60  B 1 
ATOM 1278 N NH1 . ARG B 2 60  ? -11.458 14.672  27.423  1.00 48.00 60  B 1 
ATOM 1279 N NH2 . ARG B 2 60  ? -12.073 16.203  25.908  1.00 47.05 60  B 1 
ATOM 1280 N N   . LEU B 2 61  ? -8.103  8.056   22.323  1.00 82.18 61  B 1 
ATOM 1281 C CA  . LEU B 2 61  ? -7.321  6.815   22.391  1.00 84.09 61  B 1 
ATOM 1282 C C   . LEU B 2 61  ? -7.596  5.993   23.662  1.00 84.47 61  B 1 
ATOM 1283 O O   . LEU B 2 61  ? -6.686  5.558   24.360  1.00 79.37 61  B 1 
ATOM 1284 C CB  . LEU B 2 61  ? -5.828  7.133   22.191  1.00 81.82 61  B 1 
ATOM 1285 C CG  . LEU B 2 61  ? -5.493  7.896   20.889  1.00 82.12 61  B 1 
ATOM 1286 C CD1 . LEU B 2 61  ? -4.016  8.285   20.891  1.00 77.44 61  B 1 
ATOM 1287 C CD2 . LEU B 2 61  ? -5.786  7.059   19.654  1.00 79.46 61  B 1 
ATOM 1288 N N   . LYS B 2 62  ? -8.878  5.783   23.985  1.00 83.60 62  B 1 
ATOM 1289 C CA  . LYS B 2 62  ? -9.301  5.112   25.225  1.00 83.47 62  B 1 
ATOM 1290 C C   . LYS B 2 62  ? -9.226  3.590   25.166  1.00 83.79 62  B 1 
ATOM 1291 O O   . LYS B 2 62  ? -9.354  2.941   26.199  1.00 77.60 62  B 1 
ATOM 1292 C CB  . LYS B 2 62  ? -10.723 5.552   25.597  1.00 80.06 62  B 1 
ATOM 1293 C CG  . LYS B 2 62  ? -10.796 7.033   25.983  1.00 74.15 62  B 1 
ATOM 1294 C CD  . LYS B 2 62  ? -12.219 7.364   26.435  1.00 67.87 62  B 1 
ATOM 1295 C CE  . LYS B 2 62  ? -12.331 8.824   26.873  1.00 59.18 62  B 1 
ATOM 1296 N NZ  . LYS B 2 62  ? -13.687 9.120   27.404  1.00 52.07 62  B 1 
ATOM 1297 N N   . SER B 2 63  ? -9.067  3.000   24.000  1.00 85.74 63  B 1 
ATOM 1298 C CA  . SER B 2 63  ? -9.021  1.548   23.831  1.00 86.27 63  B 1 
ATOM 1299 C C   . SER B 2 63  ? -7.801  1.103   23.035  1.00 87.93 63  B 1 
ATOM 1300 O O   . SER B 2 63  ? -7.252  1.844   22.229  1.00 85.93 63  B 1 
ATOM 1301 C CB  . SER B 2 63  ? -10.313 1.031   23.190  1.00 81.83 63  B 1 
ATOM 1302 O OG  . SER B 2 63  ? -10.395 1.331   21.818  1.00 72.04 63  B 1 
ATOM 1303 N N   . MET B 2 64  ? -7.406  -0.165  23.231  1.00 86.12 64  B 1 
ATOM 1304 C CA  . MET B 2 64  ? -6.357  -0.822  22.447  1.00 88.39 64  B 1 
ATOM 1305 C C   . MET B 2 64  ? -6.657  -0.772  20.933  1.00 89.22 64  B 1 
ATOM 1306 O O   . MET B 2 64  ? -5.759  -0.556  20.124  1.00 87.32 64  B 1 
ATOM 1307 C CB  . MET B 2 64  ? -6.257  -2.270  22.929  1.00 86.46 64  B 1 
ATOM 1308 C CG  . MET B 2 64  ? -5.102  -3.032  22.296  1.00 81.83 64  B 1 
ATOM 1309 S SD  . MET B 2 64  ? -5.106  -4.765  22.814  1.00 80.13 64  B 1 
ATOM 1310 C CE  . MET B 2 64  ? -3.371  -4.961  23.261  1.00 72.86 64  B 1 
ATOM 1311 N N   . THR B 2 65  ? -7.934  -0.913  20.563  1.00 88.78 65  B 1 
ATOM 1312 C CA  . THR B 2 65  ? -8.362  -0.812  19.169  1.00 88.68 65  B 1 
ATOM 1313 C C   . THR B 2 65  ? -8.088  0.577   18.592  1.00 89.77 65  B 1 
ATOM 1314 O O   . THR B 2 65  ? -7.656  0.668   17.455  1.00 88.87 65  B 1 
ATOM 1315 C CB  . THR B 2 65  ? -9.858  -1.084  19.030  1.00 86.73 65  B 1 
ATOM 1316 O OG1 . THR B 2 65  ? -10.229 -2.201  19.797  1.00 79.68 65  B 1 
ATOM 1317 C CG2 . THR B 2 65  ? -10.274 -1.358  17.584  1.00 79.14 65  B 1 
ATOM 1318 N N   . ASP B 2 66  ? -8.294  1.641   19.359  1.00 89.95 66  B 1 
ATOM 1319 C CA  . ASP B 2 66  ? -8.034  3.003   18.904  1.00 89.86 66  B 1 
ATOM 1320 C C   . ASP B 2 66  ? -6.527  3.225   18.671  1.00 91.45 66  B 1 
ATOM 1321 O O   . ASP B 2 66  ? -6.154  3.889   17.714  1.00 90.88 66  B 1 
ATOM 1322 C CB  . ASP B 2 66  ? -8.579  4.039   19.904  1.00 87.92 66  B 1 
ATOM 1323 C CG  . ASP B 2 66  ? -10.084 3.941   20.190  1.00 84.40 66  B 1 
ATOM 1324 O OD1 . ASP B 2 66  ? -10.889 3.640   19.285  1.00 80.13 66  B 1 
ATOM 1325 O OD2 . ASP B 2 66  ? -10.466 4.155   21.368  1.00 80.37 66  B 1 
ATOM 1326 N N   . ILE B 2 67  ? -5.658  2.612   19.507  1.00 91.77 67  B 1 
ATOM 1327 C CA  . ILE B 2 67  ? -4.204  2.639   19.316  1.00 92.76 67  B 1 
ATOM 1328 C C   . ILE B 2 67  ? -3.813  1.951   18.005  1.00 93.64 67  B 1 
ATOM 1329 O O   . ILE B 2 67  ? -3.037  2.508   17.224  1.00 93.10 67  B 1 
ATOM 1330 C CB  . ILE B 2 67  ? -3.470  1.987   20.513  1.00 92.32 67  B 1 
ATOM 1331 C CG1 . ILE B 2 67  ? -3.745  2.705   21.857  1.00 87.60 67  B 1 
ATOM 1332 C CG2 . ILE B 2 67  ? -1.953  1.900   20.280  1.00 87.40 67  B 1 
ATOM 1333 C CD1 . ILE B 2 67  ? -3.202  4.130   21.969  1.00 78.20 67  B 1 
ATOM 1334 N N   . TYR B 2 68  ? -4.359  0.759   17.726  1.00 93.30 68  B 1 
ATOM 1335 C CA  . TYR B 2 68  ? -4.043  0.048   16.488  1.00 94.02 68  B 1 
ATOM 1336 C C   . TYR B 2 68  ? -4.586  0.757   15.242  1.00 94.39 68  B 1 
ATOM 1337 O O   . TYR B 2 68  ? -3.890  0.811   14.235  1.00 93.53 68  B 1 
ATOM 1338 C CB  . TYR B 2 68  ? -4.564  -1.390  16.570  1.00 94.06 68  B 1 
ATOM 1339 C CG  . TYR B 2 68  ? -3.923  -2.275  17.629  1.00 94.26 68  B 1 
ATOM 1340 C CD1 . TYR B 2 68  ? -2.621  -2.015  18.120  1.00 91.96 68  B 1 
ATOM 1341 C CD2 . TYR B 2 68  ? -4.613  -3.400  18.084  1.00 92.11 68  B 1 
ATOM 1342 C CE1 . TYR B 2 68  ? -2.024  -2.876  19.054  1.00 91.45 68  B 1 
ATOM 1343 C CE2 . TYR B 2 68  ? -4.028  -4.281  19.013  1.00 91.44 68  B 1 
ATOM 1344 C CZ  . TYR B 2 68  ? -2.728  -4.012  19.489  1.00 93.06 68  B 1 
ATOM 1345 O OH  . TYR B 2 68  ? -2.141  -4.872  20.380  1.00 91.91 68  B 1 
ATOM 1346 N N   . LEU B 2 69  ? -5.766  1.359   15.318  1.00 92.63 69  B 1 
ATOM 1347 C CA  . LEU B 2 69  ? -6.318  2.149   14.216  1.00 92.46 69  B 1 
ATOM 1348 C C   . LEU B 2 69  ? -5.513  3.426   13.957  1.00 93.09 69  B 1 
ATOM 1349 O O   . LEU B 2 69  ? -5.317  3.789   12.798  1.00 92.47 69  B 1 
ATOM 1350 C CB  . LEU B 2 69  ? -7.781  2.495   14.525  1.00 91.53 69  B 1 
ATOM 1351 C CG  . LEU B 2 69  ? -8.731  1.280   14.448  1.00 88.82 69  B 1 
ATOM 1352 C CD1 . LEU B 2 69  ? -10.077 1.633   15.074  1.00 86.10 69  B 1 
ATOM 1353 C CD2 . LEU B 2 69  ? -8.986  0.839   13.010  1.00 86.00 69  B 1 
ATOM 1354 N N   . LEU B 2 70  ? -4.991  4.074   15.011  1.00 93.52 70  B 1 
ATOM 1355 C CA  . LEU B 2 70  ? -4.079  5.206   14.868  1.00 94.06 70  B 1 
ATOM 1356 C C   . LEU B 2 70  ? -2.789  4.787   14.162  1.00 94.77 70  B 1 
ATOM 1357 O O   . LEU B 2 70  ? -2.385  5.443   13.205  1.00 94.50 70  B 1 
ATOM 1358 C CB  . LEU B 2 70  ? -3.786  5.802   16.254  1.00 93.89 70  B 1 
ATOM 1359 C CG  . LEU B 2 70  ? -2.780  6.976   16.217  1.00 92.46 70  B 1 
ATOM 1360 C CD1 . LEU B 2 70  ? -3.356  8.197   15.502  1.00 89.10 70  B 1 
ATOM 1361 C CD2 . LEU B 2 70  ? -2.408  7.389   17.638  1.00 88.94 70  B 1 
ATOM 1362 N N   . ASN B 2 71  ? -2.160  3.689   14.607  1.00 94.65 71  B 1 
ATOM 1363 C CA  . ASN B 2 71  ? -0.927  3.206   14.002  1.00 95.35 71  B 1 
ATOM 1364 C C   . ASN B 2 71  ? -1.122  2.741   12.554  1.00 95.76 71  B 1 
ATOM 1365 O O   . ASN B 2 71  ? -0.252  2.991   11.727  1.00 95.18 71  B 1 
ATOM 1366 C CB  . ASN B 2 71  ? -0.322  2.099   14.871  1.00 95.32 71  B 1 
ATOM 1367 C CG  . ASN B 2 71  ? 0.351   2.656   16.107  1.00 94.39 71  B 1 
ATOM 1368 O OD1 . ASN B 2 71  ? 1.438   3.208   16.055  1.00 86.29 71  B 1 
ATOM 1369 N ND2 . ASN B 2 71  ? -0.271  2.540   17.256  1.00 86.51 71  B 1 
ATOM 1370 N N   . LEU B 2 72  ? -2.271  2.153   12.222  1.00 95.15 72  B 1 
ATOM 1371 C CA  . LEU B 2 72  ? -2.629  1.825   10.842  1.00 95.24 72  B 1 
ATOM 1372 C C   . LEU B 2 72  ? -2.742  3.084   9.975   1.00 95.44 72  B 1 
ATOM 1373 O O   . LEU B 2 72  ? -2.218  3.116   8.867   1.00 94.64 72  B 1 
ATOM 1374 C CB  . LEU B 2 72  ? -3.933  1.003   10.849  1.00 94.94 72  B 1 
ATOM 1375 C CG  . LEU B 2 72  ? -4.426  0.603   9.441   1.00 93.76 72  B 1 
ATOM 1376 C CD1 . LEU B 2 72  ? -3.431  -0.277  8.697   1.00 91.52 72  B 1 
ATOM 1377 C CD2 . LEU B 2 72  ? -5.734  -0.192  9.570   1.00 91.46 72  B 1 
ATOM 1378 N N   . ALA B 2 73  ? -3.351  4.152   10.476  1.00 95.44 73  B 1 
ATOM 1379 C CA  . ALA B 2 73  ? -3.417  5.410   9.741   1.00 95.17 73  B 1 
ATOM 1380 C C   . ALA B 2 73  ? -2.031  6.064   9.564   1.00 95.57 73  B 1 
ATOM 1381 O O   . ALA B 2 73  ? -1.759  6.666   8.529   1.00 94.49 73  B 1 
ATOM 1382 C CB  . ALA B 2 73  ? -4.397  6.349   10.458  1.00 94.43 73  B 1 
ATOM 1383 N N   . ILE B 2 74  ? -1.135  5.921   10.555  1.00 96.05 74  B 1 
ATOM 1384 C CA  . ILE B 2 74  ? 0.258   6.387   10.453  1.00 96.34 74  B 1 
ATOM 1385 C C   . ILE B 2 74  ? 1.035   5.567   9.415   1.00 96.36 74  B 1 
ATOM 1386 O O   . ILE B 2 74  ? 1.788   6.147   8.637   1.00 95.58 74  B 1 
ATOM 1387 C CB  . ILE B 2 74  ? 0.943   6.382   11.840  1.00 96.00 74  B 1 
ATOM 1388 C CG1 . ILE B 2 74  ? 0.291   7.418   12.777  1.00 93.65 74  B 1 
ATOM 1389 C CG2 . ILE B 2 74  ? 2.447   6.688   11.716  1.00 93.78 74  B 1 
ATOM 1390 C CD1 . ILE B 2 74  ? 0.673   7.250   14.251  1.00 88.13 74  B 1 
ATOM 1391 N N   . SER B 2 75  ? 0.853   4.233   9.368   1.00 96.65 75  B 1 
ATOM 1392 C CA  . SER B 2 75  ? 1.507   3.398   8.363   1.00 96.44 75  B 1 
ATOM 1393 C C   . SER B 2 75  ? 1.049   3.743   6.944   1.00 96.22 75  B 1 
ATOM 1394 O O   . SER B 2 75  ? 1.883   3.898   6.055   1.00 94.58 75  B 1 
ATOM 1395 C CB  . SER B 2 75  ? 1.309   1.910   8.653   1.00 95.30 75  B 1 
ATOM 1396 O OG  . SER B 2 75  ? -0.017  1.480   8.528   1.00 78.27 75  B 1 
ATOM 1397 N N   . ASP B 2 76  ? -0.249  3.972   6.755   1.00 96.20 76  B 1 
ATOM 1398 C CA  . ASP B 2 76  ? -0.796  4.436   5.480   1.00 95.82 76  B 1 
ATOM 1399 C C   . ASP B 2 76  ? -0.242  5.819   5.110   1.00 95.91 76  B 1 
ATOM 1400 O O   . ASP B 2 76  ? 0.075   6.069   3.947   1.00 94.60 76  B 1 
ATOM 1401 C CB  . ASP B 2 76  ? -2.326  4.494   5.543   1.00 95.20 76  B 1 
ATOM 1402 C CG  . ASP B 2 76  ? -3.027  3.135   5.499   1.00 92.04 76  B 1 
ATOM 1403 O OD1 . ASP B 2 76  ? -2.432  2.148   5.022   1.00 86.85 76  B 1 
ATOM 1404 O OD2 . ASP B 2 76  ? -4.219  3.095   5.893   1.00 87.02 76  B 1 
ATOM 1405 N N   . LEU B 2 77  ? -0.047  6.713   6.089   1.00 96.51 77  B 1 
ATOM 1406 C CA  . LEU B 2 77  ? 0.546   8.024   5.864   1.00 96.26 77  B 1 
ATOM 1407 C C   . LEU B 2 77  ? 2.014   7.926   5.434   1.00 96.13 77  B 1 
ATOM 1408 O O   . LEU B 2 77  ? 2.419   8.618   4.502   1.00 94.70 77  B 1 
ATOM 1409 C CB  . LEU B 2 77  ? 0.367   8.879   7.126   1.00 95.41 77  B 1 
ATOM 1410 C CG  . LEU B 2 77  ? 0.699   10.373  6.903   1.00 90.15 77  B 1 
ATOM 1411 C CD1 . LEU B 2 77  ? -0.320  11.046  5.987   1.00 87.04 77  B 1 
ATOM 1412 C CD2 . LEU B 2 77  ? 0.679   11.117  8.240   1.00 87.57 77  B 1 
ATOM 1413 N N   . PHE B 2 78  ? 2.823   7.049   6.060   1.00 96.17 78  B 1 
ATOM 1414 C CA  . PHE B 2 78  ? 4.205   6.804   5.638   1.00 95.90 78  B 1 
ATOM 1415 C C   . PHE B 2 78  ? 4.281   6.278   4.208   1.00 95.57 78  B 1 
ATOM 1416 O O   . PHE B 2 78  ? 5.111   6.733   3.424   1.00 93.38 78  B 1 
ATOM 1417 C CB  . PHE B 2 78  ? 4.889   5.816   6.594   1.00 95.26 78  B 1 
ATOM 1418 C CG  . PHE B 2 78  ? 5.327   6.354   7.944   1.00 94.80 78  B 1 
ATOM 1419 C CD1 . PHE B 2 78  ? 5.207   7.719   8.287   1.00 90.21 78  B 1 
ATOM 1420 C CD2 . PHE B 2 78  ? 5.925   5.473   8.858   1.00 89.64 78  B 1 
ATOM 1421 C CE1 . PHE B 2 78  ? 5.670   8.183   9.525   1.00 88.26 78  B 1 
ATOM 1422 C CE2 . PHE B 2 78  ? 6.393   5.932   10.099  1.00 88.80 78  B 1 
ATOM 1423 C CZ  . PHE B 2 78  ? 6.264   7.284   10.433  1.00 90.32 78  B 1 
ATOM 1424 N N   . PHE B 2 79  ? 3.379   5.371   3.849   1.00 94.77 79  B 1 
ATOM 1425 C CA  . PHE B 2 79  ? 3.266   4.890   2.483   1.00 94.39 79  B 1 
ATOM 1426 C C   . PHE B 2 79  ? 2.893   6.033   1.526   1.00 94.16 79  B 1 
ATOM 1427 O O   . PHE B 2 79  ? 3.573   6.255   0.524   1.00 92.91 79  B 1 
ATOM 1428 C CB  . PHE B 2 79  ? 2.253   3.749   2.456   1.00 93.21 79  B 1 
ATOM 1429 C CG  . PHE B 2 79  ? 2.314   2.926   1.194   1.00 93.77 79  B 1 
ATOM 1430 C CD1 . PHE B 2 79  ? 1.680   3.364   0.017   1.00 91.34 79  B 1 
ATOM 1431 C CD2 . PHE B 2 79  ? 3.001   1.703   1.203   1.00 90.99 79  B 1 
ATOM 1432 C CE1 . PHE B 2 79  ? 1.707   2.567   -1.137  1.00 89.53 79  B 1 
ATOM 1433 C CE2 . PHE B 2 79  ? 3.025   0.896   0.046   1.00 88.88 79  B 1 
ATOM 1434 C CZ  . PHE B 2 79  ? 2.372   1.333   -1.117  1.00 89.81 79  B 1 
ATOM 1435 N N   . LEU B 2 80  ? 1.889   6.843   1.881   1.00 95.08 80  B 1 
ATOM 1436 C CA  . LEU B 2 80  ? 1.417   7.983   1.093   1.00 95.07 80  B 1 
ATOM 1437 C C   . LEU B 2 80  ? 2.484   9.043   0.855   1.00 94.87 80  B 1 
ATOM 1438 O O   . LEU B 2 80  ? 2.558   9.572   -0.249  1.00 93.36 80  B 1 
ATOM 1439 C CB  . LEU B 2 80  ? 0.218   8.624   1.800   1.00 94.11 80  B 1 
ATOM 1440 C CG  . LEU B 2 80  ? -1.100  7.903   1.505   1.00 90.03 80  B 1 
ATOM 1441 C CD1 . LEU B 2 80  ? -2.133  8.296   2.542   1.00 87.31 80  B 1 
ATOM 1442 C CD2 . LEU B 2 80  ? -1.617  8.285   0.112   1.00 87.62 80  B 1 
ATOM 1443 N N   . LEU B 2 81  ? 3.349   9.333   1.835   1.00 95.59 81  B 1 
ATOM 1444 C CA  . LEU B 2 81  ? 4.433   10.309  1.689   1.00 95.14 81  B 1 
ATOM 1445 C C   . LEU B 2 81  ? 5.418   9.936   0.574   1.00 94.54 81  B 1 
ATOM 1446 O O   . LEU B 2 81  ? 6.084   10.815  0.032   1.00 92.55 81  B 1 
ATOM 1447 C CB  . LEU B 2 81  ? 5.173   10.463  3.027   1.00 94.66 81  B 1 
ATOM 1448 C CG  . LEU B 2 81  ? 4.397   11.247  4.101   1.00 89.59 81  B 1 
ATOM 1449 C CD1 . LEU B 2 81  ? 5.148   11.178  5.431   1.00 84.22 81  B 1 
ATOM 1450 C CD2 . LEU B 2 81  ? 4.206   12.716  3.734   1.00 84.35 81  B 1 
ATOM 1451 N N   . THR B 2 82  ? 5.503   8.661   0.192   1.00 94.29 82  B 1 
ATOM 1452 C CA  . THR B 2 82  ? 6.363   8.208   -0.909  1.00 93.49 82  B 1 
ATOM 1453 C C   . THR B 2 82  ? 5.700   8.347   -2.276  1.00 93.24 82  B 1 
ATOM 1454 O O   . THR B 2 82  ? 6.396   8.527   -3.277  1.00 91.44 82  B 1 
ATOM 1455 C CB  . THR B 2 82  ? 6.848   6.772   -0.695  1.00 92.07 82  B 1 
ATOM 1456 O OG1 . THR B 2 82  ? 5.840   5.815   -0.911  1.00 85.44 82  B 1 
ATOM 1457 C CG2 . THR B 2 82  ? 7.422   6.531   0.704   1.00 85.78 82  B 1 
ATOM 1458 N N   . VAL B 2 83  ? 4.368   8.325   -2.337  1.00 93.64 83  B 1 
ATOM 1459 C CA  . VAL B 2 83  ? 3.596   8.273   -3.588  1.00 93.21 83  B 1 
ATOM 1460 C C   . VAL B 2 83  ? 3.894   9.441   -4.542  1.00 92.69 83  B 1 
ATOM 1461 O O   . VAL B 2 83  ? 4.073   9.171   -5.734  1.00 91.36 83  B 1 
ATOM 1462 C CB  . VAL B 2 83  ? 2.086   8.139   -3.303  1.00 92.66 83  B 1 
ATOM 1463 C CG1 . VAL B 2 83  ? 1.235   8.202   -4.572  1.00 87.63 83  B 1 
ATOM 1464 C CG2 . VAL B 2 83  ? 1.778   6.813   -2.613  1.00 88.47 83  B 1 
ATOM 1465 N N   . PRO B 2 84  ? 4.028   10.714  -4.104  1.00 93.05 84  B 1 
ATOM 1466 C CA  . PRO B 2 84  ? 4.378   11.818  -5.004  1.00 92.51 84  B 1 
ATOM 1467 C C   . PRO B 2 84  ? 5.741   11.640  -5.690  1.00 91.99 84  B 1 
ATOM 1468 O O   . PRO B 2 84  ? 5.894   12.005  -6.854  1.00 89.67 84  B 1 
ATOM 1469 C CB  . PRO B 2 84  ? 4.381   13.074  -4.129  1.00 91.72 84  B 1 
ATOM 1470 C CG  . PRO B 2 84  ? 3.462   12.714  -2.976  1.00 90.58 84  B 1 
ATOM 1471 C CD  . PRO B 2 84  ? 3.739   11.234  -2.778  1.00 93.49 84  B 1 
ATOM 1472 N N   . PHE B 2 85  ? 6.712   11.043  -4.993  1.00 92.77 85  B 1 
ATOM 1473 C CA  . PHE B 2 85  ? 8.036   10.784  -5.541  1.00 92.45 85  B 1 
ATOM 1474 C C   . PHE B 2 85  ? 7.987   9.673   -6.594  1.00 91.48 85  B 1 
ATOM 1475 O O   . PHE B 2 85  ? 8.601   9.805   -7.650  1.00 89.43 85  B 1 
ATOM 1476 C CB  . PHE B 2 85  ? 9.007   10.435  -4.413  1.00 92.60 85  B 1 
ATOM 1477 C CG  . PHE B 2 85  ? 9.178   11.522  -3.387  1.00 93.07 85  B 1 
ATOM 1478 C CD1 . PHE B 2 85  ? 10.196  12.494  -3.540  1.00 91.01 85  B 1 
ATOM 1479 C CD2 . PHE B 2 85  ? 8.344   11.601  -2.266  1.00 91.34 85  B 1 
ATOM 1480 C CE1 . PHE B 2 85  ? 10.377  13.499  -2.591  1.00 90.59 85  B 1 
ATOM 1481 C CE2 . PHE B 2 85  ? 8.512   12.611  -1.308  1.00 90.49 85  B 1 
ATOM 1482 C CZ  . PHE B 2 85  ? 9.536   13.554  -1.469  1.00 91.38 85  B 1 
ATOM 1483 N N   . TRP B 2 86  ? 7.191   8.625   -6.363  1.00 90.50 86  B 1 
ATOM 1484 C CA  . TRP B 2 86  ? 6.953   7.586   -7.365  1.00 89.17 86  B 1 
ATOM 1485 C C   . TRP B 2 86  ? 6.174   8.125   -8.571  1.00 88.56 86  B 1 
ATOM 1486 O O   . TRP B 2 86  ? 6.447   7.714   -9.699  1.00 86.88 86  B 1 
ATOM 1487 C CB  . TRP B 2 86  ? 6.214   6.394   -6.745  1.00 88.52 86  B 1 
ATOM 1488 C CG  . TRP B 2 86  ? 6.880   5.789   -5.537  1.00 88.32 86  B 1 
ATOM 1489 C CD1 . TRP B 2 86  ? 6.273   5.539   -4.367  1.00 84.88 86  B 1 
ATOM 1490 C CD2 . TRP B 2 86  ? 8.289   5.421   -5.351  1.00 87.66 86  B 1 
ATOM 1491 N NE1 . TRP B 2 86  ? 7.190   5.054   -3.459  1.00 84.18 86  B 1 
ATOM 1492 C CE2 . TRP B 2 86  ? 8.439   4.979   -4.006  1.00 86.12 86  B 1 
ATOM 1493 C CE3 . TRP B 2 86  ? 9.433   5.438   -6.174  1.00 83.92 86  B 1 
ATOM 1494 C CZ2 . TRP B 2 86  ? 9.695   4.608   -3.484  1.00 84.25 86  B 1 
ATOM 1495 C CZ3 . TRP B 2 86  ? 10.686  5.057   -5.649  1.00 82.40 86  B 1 
ATOM 1496 C CH2 . TRP B 2 86  ? 10.817  4.654   -4.318  1.00 83.09 86  B 1 
ATOM 1497 N N   . ALA B 2 87  ? 5.267   9.062   -8.368  1.00 89.08 87  B 1 
ATOM 1498 C CA  . ALA B 2 87  ? 4.565   9.735   -9.450  1.00 88.26 87  B 1 
ATOM 1499 C C   . ALA B 2 87  ? 5.528   10.545  -10.332 1.00 88.11 87  B 1 
ATOM 1500 O O   . ALA B 2 87  ? 5.500   10.397  -11.553 1.00 86.54 87  B 1 
ATOM 1501 C CB  . ALA B 2 87  ? 3.464   10.622  -8.865  1.00 88.43 87  B 1 
ATOM 1502 N N   . HIS B 2 88  ? 6.430   11.343  -9.723  1.00 88.98 88  B 1 
ATOM 1503 C CA  . HIS B 2 88  ? 7.466   12.072  -10.457 1.00 88.30 88  B 1 
ATOM 1504 C C   . HIS B 2 88  ? 8.423   11.118  -11.177 1.00 87.74 88  B 1 
ATOM 1505 O O   . HIS B 2 88  ? 8.706   11.307  -12.357 1.00 86.33 88  B 1 
ATOM 1506 C CB  . HIS B 2 88  ? 8.228   12.992  -9.503  1.00 88.40 88  B 1 
ATOM 1507 C CG  . HIS B 2 88  ? 9.246   13.823  -10.230 1.00 88.07 88  B 1 
ATOM 1508 N ND1 . HIS B 2 88  ? 8.983   14.978  -10.951 1.00 77.63 88  B 1 
ATOM 1509 C CD2 . HIS B 2 88  ? 10.581  13.540  -10.374 1.00 78.34 88  B 1 
ATOM 1510 C CE1 . HIS B 2 88  ? 10.141  15.381  -11.505 1.00 79.21 88  B 1 
ATOM 1511 N NE2 . HIS B 2 88  ? 11.120  14.529  -11.172 1.00 81.04 88  B 1 
ATOM 1512 N N   . TYR B 2 89  ? 8.856   10.047  -10.520 1.00 88.19 89  B 1 
ATOM 1513 C CA  . TYR B 2 89  ? 9.726   9.047   -11.113 1.00 86.74 89  B 1 
ATOM 1514 C C   . TYR B 2 89  ? 9.066   8.305   -12.291 1.00 85.52 89  B 1 
ATOM 1515 O O   . TYR B 2 89  ? 9.719   8.034   -13.299 1.00 83.30 89  B 1 
ATOM 1516 C CB  . TYR B 2 89  ? 10.188  8.072   -10.028 1.00 85.47 89  B 1 
ATOM 1517 C CG  . TYR B 2 89  ? 11.209  7.055   -10.470 1.00 85.10 89  B 1 
ATOM 1518 C CD1 . TYR B 2 89  ? 11.119  5.717   -10.030 1.00 82.28 89  B 1 
ATOM 1519 C CD2 . TYR B 2 89  ? 12.295  7.427   -11.288 1.00 82.95 89  B 1 
ATOM 1520 C CE1 . TYR B 2 89  ? 12.087  4.774   -10.392 1.00 82.33 89  B 1 
ATOM 1521 C CE2 . TYR B 2 89  ? 13.265  6.490   -11.675 1.00 81.93 89  B 1 
ATOM 1522 C CZ  . TYR B 2 89  ? 13.155  5.160   -11.218 1.00 82.49 89  B 1 
ATOM 1523 O OH  . TYR B 2 89  ? 14.099  4.235   -11.597 1.00 79.81 89  B 1 
ATOM 1524 N N   . ALA B 2 90  ? 7.766   8.038   -12.201 1.00 85.86 90  B 1 
ATOM 1525 C CA  . ALA B 2 90  ? 7.010   7.472   -13.316 1.00 83.79 90  B 1 
ATOM 1526 C C   . ALA B 2 90  ? 6.873   8.449   -14.492 1.00 83.24 90  B 1 
ATOM 1527 O O   . ALA B 2 90  ? 6.846   8.017   -15.642 1.00 80.36 90  B 1 
ATOM 1528 C CB  . ALA B 2 90  ? 5.640   7.024   -12.802 1.00 82.13 90  B 1 
ATOM 1529 N N   . ALA B 2 91  ? 6.806   9.755   -14.221 1.00 84.83 91  B 1 
ATOM 1530 C CA  . ALA B 2 91  ? 6.695   10.776  -15.253 1.00 84.00 91  B 1 
ATOM 1531 C C   . ALA B 2 91  ? 8.030   11.113  -15.937 1.00 83.40 91  B 1 
ATOM 1532 O O   . ALA B 2 91  ? 8.069   11.348  -17.147 1.00 79.66 91  B 1 
ATOM 1533 C CB  . ALA B 2 91  ? 6.082   12.022  -14.611 1.00 83.40 91  B 1 
ATOM 1534 N N   . ALA B 2 92  ? 9.127   11.137  -15.162 1.00 83.09 92  B 1 
ATOM 1535 C CA  . ALA B 2 92  ? 10.439  11.606  -15.589 1.00 82.16 92  B 1 
ATOM 1536 C C   . ALA B 2 92  ? 11.547  10.601  -15.267 1.00 81.96 92  B 1 
ATOM 1537 O O   . ALA B 2 92  ? 11.634  9.521   -15.852 1.00 75.51 92  B 1 
ATOM 1538 C CB  . ALA B 2 92  ? 10.673  13.008  -14.996 1.00 79.26 92  B 1 
ATOM 1539 N N   . GLN B 2 93  ? 12.438  10.972  -14.346 1.00 81.64 93  B 1 
ATOM 1540 C CA  . GLN B 2 93  ? 13.574  10.202  -13.861 1.00 81.88 93  B 1 
ATOM 1541 C C   . GLN B 2 93  ? 13.709  10.396  -12.344 1.00 82.92 93  B 1 
ATOM 1542 O O   . GLN B 2 93  ? 12.965  11.168  -11.735 1.00 79.77 93  B 1 
ATOM 1543 C CB  . GLN B 2 93  ? 14.847  10.613  -14.627 1.00 78.39 93  B 1 
ATOM 1544 C CG  . GLN B 2 93  ? 15.223  12.088  -14.404 1.00 73.48 93  B 1 
ATOM 1545 C CD  . GLN B 2 93  ? 16.532  12.505  -15.071 1.00 73.36 93  B 1 
ATOM 1546 O OE1 . GLN B 2 93  ? 17.148  11.766  -15.832 1.00 67.66 93  B 1 
ATOM 1547 N NE2 . GLN B 2 93  ? 16.986  13.703  -14.800 1.00 66.55 93  B 1 
ATOM 1548 N N   . TRP B 2 94  ? 14.659  9.702   -11.732 1.00 84.20 94  B 1 
ATOM 1549 C CA  . TRP B 2 94  ? 14.938  9.869   -10.309 1.00 85.69 94  B 1 
ATOM 1550 C C   . TRP B 2 94  ? 15.852  11.069  -10.059 1.00 85.97 94  B 1 
ATOM 1551 O O   . TRP B 2 94  ? 17.072  10.951  -10.122 1.00 83.36 94  B 1 
ATOM 1552 C CB  . TRP B 2 94  ? 15.510  8.573   -9.742  1.00 84.98 94  B 1 
ATOM 1553 C CG  . TRP B 2 94  ? 15.563  8.618   -8.256  1.00 86.86 94  B 1 
ATOM 1554 C CD1 . TRP B 2 94  ? 16.645  8.938   -7.507  1.00 84.94 94  B 1 
ATOM 1555 C CD2 . TRP B 2 94  ? 14.458  8.428   -7.331  1.00 87.89 94  B 1 
ATOM 1556 N NE1 . TRP B 2 94  ? 16.286  8.949   -6.169  1.00 85.40 94  B 1 
ATOM 1557 C CE2 . TRP B 2 94  ? 14.949  8.653   -6.019  1.00 86.81 94  B 1 
ATOM 1558 C CE3 . TRP B 2 94  ? 13.095  8.096   -7.485  1.00 85.11 94  B 1 
ATOM 1559 C CZ2 . TRP B 2 94  ? 14.110  8.577   -4.886  1.00 84.93 94  B 1 
ATOM 1560 C CZ3 . TRP B 2 94  ? 12.257  8.012   -6.359  1.00 83.45 94  B 1 
ATOM 1561 C CH2 . TRP B 2 94  ? 12.760  8.258   -5.079  1.00 83.84 94  B 1 
ATOM 1562 N N   . ASP B 2 95  ? 15.274  12.218  -9.723  1.00 89.09 95  B 1 
ATOM 1563 C CA  . ASP B 2 95  ? 15.999  13.475  -9.495  1.00 89.14 95  B 1 
ATOM 1564 C C   . ASP B 2 95  ? 16.359  13.732  -8.018  1.00 89.83 95  B 1 
ATOM 1565 O O   . ASP B 2 95  ? 16.989  14.734  -7.691  1.00 85.91 95  B 1 
ATOM 1566 C CB  . ASP B 2 95  ? 15.191  14.634  -10.100 1.00 86.35 95  B 1 
ATOM 1567 C CG  . ASP B 2 95  ? 15.034  14.497  -11.616 1.00 83.12 95  B 1 
ATOM 1568 O OD1 . ASP B 2 95  ? 16.066  14.303  -12.307 1.00 74.95 95  B 1 
ATOM 1569 O OD2 . ASP B 2 95  ? 13.888  14.551  -12.107 1.00 77.65 95  B 1 
ATOM 1570 N N   . PHE B 2 96  ? 15.995  12.829  -7.103  1.00 90.71 96  B 1 
ATOM 1571 C CA  . PHE B 2 96  ? 16.093  13.046  -5.654  1.00 91.37 96  B 1 
ATOM 1572 C C   . PHE B 2 96  ? 17.392  12.524  -5.015  1.00 91.02 96  B 1 
ATOM 1573 O O   . PHE B 2 96  ? 17.602  12.671  -3.805  1.00 85.35 96  B 1 
ATOM 1574 C CB  . PHE B 2 96  ? 14.844  12.461  -4.978  1.00 90.09 96  B 1 
ATOM 1575 C CG  . PHE B 2 96  ? 13.543  12.916  -5.589  1.00 91.10 96  B 1 
ATOM 1576 C CD1 . PHE B 2 96  ? 13.081  14.237  -5.397  1.00 87.23 96  B 1 
ATOM 1577 C CD2 . PHE B 2 96  ? 12.791  12.036  -6.403  1.00 87.22 96  B 1 
ATOM 1578 C CE1 . PHE B 2 96  ? 11.894  14.669  -5.996  1.00 85.81 96  B 1 
ATOM 1579 C CE2 . PHE B 2 96  ? 11.601  12.470  -7.007  1.00 85.88 96  B 1 
ATOM 1580 C CZ  . PHE B 2 96  ? 11.161  13.787  -6.802  1.00 86.03 96  B 1 
ATOM 1581 N N   . GLY B 2 97  ? 18.273  11.903  -5.781  1.00 88.69 97  B 1 
ATOM 1582 C CA  . GLY B 2 97  ? 19.538  11.351  -5.310  1.00 89.00 97  B 1 
ATOM 1583 C C   . GLY B 2 97  ? 19.429  10.020  -4.561  1.00 90.17 97  B 1 
ATOM 1584 O O   . GLY B 2 97  ? 18.345  9.477   -4.317  1.00 87.61 97  B 1 
ATOM 1585 N N   . ASN B 2 98  ? 20.590  9.463   -4.183  1.00 91.11 98  B 1 
ATOM 1586 C CA  . ASN B 2 98  ? 20.685  8.123   -3.603  1.00 91.37 98  B 1 
ATOM 1587 C C   . ASN B 2 98  ? 20.094  8.030   -2.193  1.00 92.29 98  B 1 
ATOM 1588 O O   . ASN B 2 98  ? 19.383  7.078   -1.881  1.00 90.95 98  B 1 
ATOM 1589 C CB  . ASN B 2 98  ? 22.158  7.677   -3.613  1.00 89.19 98  B 1 
ATOM 1590 C CG  . ASN B 2 98  ? 22.301  6.237   -3.162  1.00 86.07 98  B 1 
ATOM 1591 O OD1 . ASN B 2 98  ? 21.730  5.329   -3.735  1.00 77.22 98  B 1 
ATOM 1592 N ND2 . ASN B 2 98  ? 23.049  5.983   -2.110  1.00 77.42 98  B 1 
ATOM 1593 N N   . THR B 2 99  ? 20.356  9.031   -1.328  1.00 93.61 99  B 1 
ATOM 1594 C CA  . THR B 2 99  ? 19.854  9.036   0.052   1.00 94.10 99  B 1 
ATOM 1595 C C   . THR B 2 99  ? 18.330  9.058   0.091   1.00 94.39 99  B 1 
ATOM 1596 O O   . THR B 2 99  ? 17.724  8.281   0.823   1.00 92.99 99  B 1 
ATOM 1597 C CB  . THR B 2 99  ? 20.411  10.246  0.819   1.00 93.48 99  B 1 
ATOM 1598 O OG1 . THR B 2 99  ? 21.807  10.318  0.637   1.00 83.34 99  B 1 
ATOM 1599 C CG2 . THR B 2 99  ? 20.147  10.153  2.317   1.00 81.21 99  B 1 
ATOM 1600 N N   . MET B 2 100 ? 17.707  9.891   -0.748  1.00 93.43 100 B 1 
ATOM 1601 C CA  . MET B 2 100 ? 16.245  9.929   -0.859  1.00 93.59 100 B 1 
ATOM 1602 C C   . MET B 2 100 ? 15.681  8.633   -1.439  1.00 93.48 100 B 1 
ATOM 1603 O O   . MET B 2 100 ? 14.647  8.173   -0.976  1.00 92.09 100 B 1 
ATOM 1604 C CB  . MET B 2 100 ? 15.809  11.131  -1.700  1.00 92.70 100 B 1 
ATOM 1605 C CG  . MET B 2 100 ? 15.988  12.455  -0.958  1.00 85.78 100 B 1 
ATOM 1606 S SD  . MET B 2 100 ? 15.015  12.628  0.571   1.00 81.90 100 B 1 
ATOM 1607 C CE  . MET B 2 100 ? 13.348  12.797  -0.114  1.00 70.39 100 B 1 
ATOM 1608 N N   . CYS B 2 101 ? 16.378  8.003   -2.380  1.00 91.31 101 B 1 
ATOM 1609 C CA  . CYS B 2 101 ? 15.984  6.705   -2.926  1.00 90.95 101 B 1 
ATOM 1610 C C   . CYS B 2 101 ? 15.914  5.631   -1.827  1.00 91.60 101 B 1 
ATOM 1611 O O   . CYS B 2 101 ? 14.900  4.944   -1.701  1.00 90.44 101 B 1 
ATOM 1612 C CB  . CYS B 2 101 ? 16.964  6.325   -4.041  1.00 88.99 101 B 1 
ATOM 1613 S SG  . CYS B 2 101 ? 16.755  4.669   -4.760  1.00 84.21 101 B 1 
ATOM 1614 N N   . GLN B 2 102 ? 16.947  5.544   -0.979  1.00 92.12 102 B 1 
ATOM 1615 C CA  . GLN B 2 102 ? 16.975  4.603   0.143   1.00 92.83 102 B 1 
ATOM 1616 C C   . GLN B 2 102 ? 15.920  4.947   1.207   1.00 93.29 102 B 1 
ATOM 1617 O O   . GLN B 2 102 ? 15.193  4.061   1.650   1.00 92.49 102 B 1 
ATOM 1618 C CB  . GLN B 2 102 ? 18.379  4.588   0.766   1.00 92.56 102 B 1 
ATOM 1619 C CG  . GLN B 2 102 ? 19.396  3.916   -0.164  1.00 89.16 102 B 1 
ATOM 1620 C CD  . GLN B 2 102 ? 20.806  3.883   0.421   1.00 87.83 102 B 1 
ATOM 1621 O OE1 . GLN B 2 102 ? 21.244  4.760   1.151   1.00 80.61 102 B 1 
ATOM 1622 N NE2 . GLN B 2 102 ? 21.583  2.871   0.102   1.00 77.52 102 B 1 
ATOM 1623 N N   . LEU B 2 103 ? 15.785  6.225   1.575   1.00 93.70 103 B 1 
ATOM 1624 C CA  . LEU B 2 103 ? 14.827  6.673   2.576   1.00 94.09 103 B 1 
ATOM 1625 C C   . LEU B 2 103 ? 13.377  6.399   2.150   1.00 94.13 103 B 1 
ATOM 1626 O O   . LEU B 2 103 ? 12.609  5.836   2.914   1.00 93.50 103 B 1 
ATOM 1627 C CB  . LEU B 2 103 ? 15.051  8.175   2.844   1.00 93.98 103 B 1 
ATOM 1628 C CG  . LEU B 2 103 ? 14.104  8.773   3.911   1.00 86.00 103 B 1 
ATOM 1629 C CD1 . LEU B 2 103 ? 14.351  8.182   5.296   1.00 79.69 103 B 1 
ATOM 1630 C CD2 . LEU B 2 103 ? 14.302  10.285  3.984   1.00 79.30 103 B 1 
ATOM 1631 N N   . LEU B 2 104 ? 13.019  6.766   0.921   1.00 93.25 104 B 1 
ATOM 1632 C CA  . LEU B 2 104 ? 11.659  6.600   0.410   1.00 93.13 104 B 1 
ATOM 1633 C C   . LEU B 2 104 ? 11.318  5.127   0.175   1.00 92.90 104 B 1 
ATOM 1634 O O   . LEU B 2 104 ? 10.207  4.714   0.484   1.00 92.02 104 B 1 
ATOM 1635 C CB  . LEU B 2 104 ? 11.494  7.412   -0.879  1.00 92.84 104 B 1 
ATOM 1636 C CG  . LEU B 2 104 ? 11.542  8.930   -0.651  1.00 91.14 104 B 1 
ATOM 1637 C CD1 . LEU B 2 104 ? 11.634  9.628   -1.998  1.00 87.94 104 B 1 
ATOM 1638 C CD2 . LEU B 2 104 ? 10.307  9.455   0.072   1.00 87.51 104 B 1 
ATOM 1639 N N   . THR B 2 105 ? 12.272  4.319   -0.285  1.00 93.14 105 B 1 
ATOM 1640 C CA  . THR B 2 105 ? 12.086  2.869   -0.364  1.00 92.65 105 B 1 
ATOM 1641 C C   . THR B 2 105 ? 11.895  2.267   1.022   1.00 93.23 105 B 1 
ATOM 1642 O O   . THR B 2 105 ? 11.040  1.402   1.210   1.00 92.79 105 B 1 
ATOM 1643 C CB  . THR B 2 105 ? 13.268  2.195   -1.068  1.00 91.29 105 B 1 
ATOM 1644 O OG1 . THR B 2 105 ? 13.442  2.747   -2.356  1.00 82.67 105 B 1 
ATOM 1645 C CG2 . THR B 2 105 ? 13.056  0.697   -1.251  1.00 81.08 105 B 1 
ATOM 1646 N N   . GLY B 2 106 ? 12.642  2.744   2.017   1.00 93.86 106 B 1 
ATOM 1647 C CA  . GLY B 2 106 ? 12.459  2.367   3.412   1.00 93.89 106 B 1 
ATOM 1648 C C   . GLY B 2 106 ? 11.061  2.696   3.931   1.00 94.26 106 B 1 
ATOM 1649 O O   . GLY B 2 106 ? 10.369  1.801   4.417   1.00 93.68 106 B 1 
ATOM 1650 N N   . LEU B 2 107 ? 10.605  3.934   3.760   1.00 94.61 107 B 1 
ATOM 1651 C CA  . LEU B 2 107 ? 9.258   4.364   4.159   1.00 94.60 107 B 1 
ATOM 1652 C C   . LEU B 2 107 ? 8.155   3.572   3.451   1.00 94.58 107 B 1 
ATOM 1653 O O   . LEU B 2 107 ? 7.174   3.198   4.087   1.00 93.23 107 B 1 
ATOM 1654 C CB  . LEU B 2 107 ? 9.085   5.865   3.871   1.00 94.17 107 B 1 
ATOM 1655 C CG  . LEU B 2 107 ? 9.858   6.805   4.813   1.00 88.28 107 B 1 
ATOM 1656 C CD1 . LEU B 2 107 ? 9.695   8.247   4.334   1.00 83.53 107 B 1 
ATOM 1657 C CD2 . LEU B 2 107 ? 9.347   6.728   6.255   1.00 83.84 107 B 1 
ATOM 1658 N N   . TYR B 2 108 ? 8.354   3.260   2.169   1.00 93.80 108 B 1 
ATOM 1659 C CA  . TYR B 2 108 ? 7.428   2.422   1.407   1.00 93.47 108 B 1 
ATOM 1660 C C   . TYR B 2 108 ? 7.279   1.031   2.023   1.00 93.78 108 B 1 
ATOM 1661 O O   . TYR B 2 108 ? 6.170   0.607   2.340   1.00 93.37 108 B 1 
ATOM 1662 C CB  . TYR B 2 108 ? 7.922   2.341   -0.043  1.00 92.29 108 B 1 
ATOM 1663 C CG  . TYR B 2 108 ? 7.101   1.423   -0.918  1.00 91.64 108 B 1 
ATOM 1664 C CD1 . TYR B 2 108 ? 7.348   0.041   -0.940  1.00 88.92 108 B 1 
ATOM 1665 C CD2 . TYR B 2 108 ? 6.059   1.955   -1.700  1.00 88.84 108 B 1 
ATOM 1666 C CE1 . TYR B 2 108 ? 6.552   -0.807  -1.721  1.00 87.59 108 B 1 
ATOM 1667 C CE2 . TYR B 2 108 ? 5.256   1.108   -2.485  1.00 86.91 108 B 1 
ATOM 1668 C CZ  . TYR B 2 108 ? 5.507   -0.269  -2.491  1.00 87.19 108 B 1 
ATOM 1669 O OH  . TYR B 2 108 ? 4.708   -1.090  -3.242  1.00 84.48 108 B 1 
ATOM 1670 N N   . PHE B 2 109 ? 8.396   0.324   2.278   1.00 94.07 109 B 1 
ATOM 1671 C CA  . PHE B 2 109 ? 8.347   -1.009  2.862   1.00 94.20 109 B 1 
ATOM 1672 C C   . PHE B 2 109 ? 7.883   -1.000  4.325   1.00 94.72 109 B 1 
ATOM 1673 O O   . PHE B 2 109 ? 7.101   -1.866  4.716   1.00 94.32 109 B 1 
ATOM 1674 C CB  . PHE B 2 109 ? 9.713   -1.699  2.734   1.00 93.31 109 B 1 
ATOM 1675 C CG  . PHE B 2 109 ? 10.001  -2.263  1.361   1.00 92.00 109 B 1 
ATOM 1676 C CD1 . PHE B 2 109 ? 9.166   -3.249  0.813   1.00 88.84 109 B 1 
ATOM 1677 C CD2 . PHE B 2 109 ? 11.127  -1.836  0.638   1.00 88.70 109 B 1 
ATOM 1678 C CE1 . PHE B 2 109 ? 9.437   -3.805  -0.449  1.00 87.55 109 B 1 
ATOM 1679 C CE2 . PHE B 2 109 ? 11.405  -2.386  -0.627  1.00 86.95 109 B 1 
ATOM 1680 C CZ  . PHE B 2 109 ? 10.559  -3.363  -1.167  1.00 87.74 109 B 1 
ATOM 1681 N N   . ILE B 2 110 ? 8.310   -0.019  5.125   1.00 95.60 110 B 1 
ATOM 1682 C CA  . ILE B 2 110 ? 7.855   0.134   6.514   1.00 96.06 110 B 1 
ATOM 1683 C C   . ILE B 2 110 ? 6.340   0.361   6.545   1.00 95.91 110 B 1 
ATOM 1684 O O   . ILE B 2 110 ? 5.653   -0.312  7.304   1.00 95.16 110 B 1 
ATOM 1685 C CB  . ILE B 2 110 ? 8.630   1.260   7.235   1.00 96.16 110 B 1 
ATOM 1686 C CG1 . ILE B 2 110 ? 10.105  0.852   7.453   1.00 93.02 110 B 1 
ATOM 1687 C CG2 . ILE B 2 110 ? 7.988   1.587   8.599   1.00 92.99 110 B 1 
ATOM 1688 C CD1 . ILE B 2 110 ? 11.017  2.024   7.828   1.00 87.39 110 B 1 
ATOM 1689 N N   . GLY B 2 111 ? 5.824   1.246   5.696   1.00 95.31 111 B 1 
ATOM 1690 C CA  . GLY B 2 111 ? 4.392   1.485   5.571   1.00 95.02 111 B 1 
ATOM 1691 C C   . GLY B 2 111 ? 3.613   0.237   5.158   1.00 95.17 111 B 1 
ATOM 1692 O O   . GLY B 2 111 ? 2.597   -0.090  5.773   1.00 94.10 111 B 1 
ATOM 1693 N N   . PHE B 2 112 ? 4.120   -0.520  4.173   1.00 94.55 112 B 1 
ATOM 1694 C CA  . PHE B 2 112 ? 3.500   -1.764  3.724   1.00 94.44 112 B 1 
ATOM 1695 C C   . PHE B 2 112 ? 3.468   -2.839  4.821   1.00 94.79 112 B 1 
ATOM 1696 O O   . PHE B 2 112 ? 2.404   -3.350  5.156   1.00 94.60 112 B 1 
ATOM 1697 C CB  . PHE B 2 112 ? 4.249   -2.273  2.476   1.00 93.92 112 B 1 
ATOM 1698 C CG  . PHE B 2 112 ? 3.765   -3.619  1.999   1.00 93.65 112 B 1 
ATOM 1699 C CD1 . PHE B 2 112 ? 4.525   -4.785  2.239   1.00 91.66 112 B 1 
ATOM 1700 C CD2 . PHE B 2 112 ? 2.517   -3.742  1.358   1.00 91.30 112 B 1 
ATOM 1701 C CE1 . PHE B 2 112 ? 4.050   -6.041  1.840   1.00 90.70 112 B 1 
ATOM 1702 C CE2 . PHE B 2 112 ? 2.038   -5.001  0.961   1.00 89.96 112 B 1 
ATOM 1703 C CZ  . PHE B 2 112 ? 2.807   -6.142  1.205   1.00 90.37 112 B 1 
ATOM 1704 N N   . PHE B 2 113 ? 4.621   -3.158  5.435   1.00 95.72 113 B 1 
ATOM 1705 C CA  . PHE B 2 113 ? 4.705   -4.211  6.446   1.00 96.03 113 B 1 
ATOM 1706 C C   . PHE B 2 113 ? 4.006   -3.818  7.749   1.00 96.28 113 B 1 
ATOM 1707 O O   . PHE B 2 113 ? 3.288   -4.638  8.321   1.00 95.61 113 B 1 
ATOM 1708 C CB  . PHE B 2 113 ? 6.168   -4.589  6.711   1.00 95.61 113 B 1 
ATOM 1709 C CG  . PHE B 2 113 ? 6.843   -5.354  5.593   1.00 95.15 113 B 1 
ATOM 1710 C CD1 . PHE B 2 113 ? 6.283   -6.551  5.110   1.00 93.09 113 B 1 
ATOM 1711 C CD2 . PHE B 2 113 ? 8.043   -4.883  5.025   1.00 92.78 113 B 1 
ATOM 1712 C CE1 . PHE B 2 113 ? 6.894   -7.265  4.061   1.00 92.03 113 B 1 
ATOM 1713 C CE2 . PHE B 2 113 ? 8.666   -5.591  3.983   1.00 91.88 113 B 1 
ATOM 1714 C CZ  . PHE B 2 113 ? 8.085   -6.776  3.492   1.00 92.31 113 B 1 
ATOM 1715 N N   . SER B 2 114 ? 4.153   -2.580  8.219   1.00 96.49 114 B 1 
ATOM 1716 C CA  . SER B 2 114 ? 3.451   -2.139  9.419   1.00 96.44 114 B 1 
ATOM 1717 C C   . SER B 2 114 ? 1.935   -2.119  9.213   1.00 96.60 114 B 1 
ATOM 1718 O O   . SER B 2 114 ? 1.213   -2.594  10.085  1.00 95.63 114 B 1 
ATOM 1719 C CB  . SER B 2 114 ? 3.951   -0.769  9.892   1.00 95.74 114 B 1 
ATOM 1720 O OG  . SER B 2 114 ? 3.718   0.217   8.927   1.00 89.57 114 B 1 
ATOM 1721 N N   . GLY B 2 115 ? 1.464   -1.696  8.046   1.00 95.92 115 B 1 
ATOM 1722 C CA  . GLY B 2 115 ? 0.047   -1.714  7.708   1.00 95.66 115 B 1 
ATOM 1723 C C   . GLY B 2 115 ? -0.579  -3.100  7.850   1.00 95.91 115 B 1 
ATOM 1724 O O   . GLY B 2 115 ? -1.547  -3.272  8.588   1.00 94.84 115 B 1 
ATOM 1725 N N   . ILE B 2 116 ? 0.021   -4.128  7.231   1.00 95.35 116 B 1 
ATOM 1726 C CA  . ILE B 2 116 ? -0.499  -5.496  7.362   1.00 95.14 116 B 1 
ATOM 1727 C C   . ILE B 2 116 ? -0.379  -6.026  8.793   1.00 95.40 116 B 1 
ATOM 1728 O O   . ILE B 2 116 ? -1.302  -6.681  9.273   1.00 94.69 116 B 1 
ATOM 1729 C CB  . ILE B 2 116 ? 0.122   -6.448  6.315   1.00 93.66 116 B 1 
ATOM 1730 C CG1 . ILE B 2 116 ? -0.524  -7.847  6.347   1.00 80.39 116 B 1 
ATOM 1731 C CG2 . ILE B 2 116 ? 1.641   -6.607  6.450   1.00 78.57 116 B 1 
ATOM 1732 C CD1 . ILE B 2 116 ? -2.039  -7.848  6.177   1.00 71.35 116 B 1 
ATOM 1733 N N   . PHE B 2 117 ? 0.686   -5.695  9.529   1.00 96.78 117 B 1 
ATOM 1734 C CA  . PHE B 2 117 ? 0.837   -6.126  10.915  1.00 96.97 117 B 1 
ATOM 1735 C C   . PHE B 2 117 ? -0.212  -5.491  11.829  1.00 96.70 117 B 1 
ATOM 1736 O O   . PHE B 2 117 ? -0.761  -6.176  12.694  1.00 95.67 117 B 1 
ATOM 1737 C CB  . PHE B 2 117 ? 2.256   -5.830  11.414  1.00 96.73 117 B 1 
ATOM 1738 C CG  . PHE B 2 117 ? 3.394   -6.562  10.723  1.00 96.57 117 B 1 
ATOM 1739 C CD1 . PHE B 2 117 ? 3.194   -7.756  10.006  1.00 93.90 117 B 1 
ATOM 1740 C CD2 . PHE B 2 117 ? 4.697   -6.028  10.817  1.00 93.87 117 B 1 
ATOM 1741 C CE1 . PHE B 2 117 ? 4.268   -8.404  9.381   1.00 93.27 117 B 1 
ATOM 1742 C CE2 . PHE B 2 117 ? 5.776   -6.673  10.190  1.00 93.16 117 B 1 
ATOM 1743 C CZ  . PHE B 2 117 ? 5.564   -7.858  9.471   1.00 93.95 117 B 1 
ATOM 1744 N N   . PHE B 2 118 ? -0.569  -4.220  11.625  1.00 96.61 118 B 1 
ATOM 1745 C CA  . PHE B 2 118 ? -1.654  -3.592  12.387  1.00 96.50 118 B 1 
ATOM 1746 C C   . PHE B 2 118 ? -3.036  -4.150  12.030  1.00 96.16 118 B 1 
ATOM 1747 O O   . PHE B 2 118 ? -3.867  -4.317  12.923  1.00 94.99 118 B 1 
ATOM 1748 C CB  . PHE B 2 118 ? -1.598  -2.068  12.254  1.00 96.29 118 B 1 
ATOM 1749 C CG  . PHE B 2 118 ? -0.475  -1.446  13.062  1.00 96.44 118 B 1 
ATOM 1750 C CD1 . PHE B 2 118 ? -0.444  -1.611  14.460  1.00 94.95 118 B 1 
ATOM 1751 C CD2 . PHE B 2 118 ? 0.566   -0.750  12.428  1.00 94.78 118 B 1 
ATOM 1752 C CE1 . PHE B 2 118 ? 0.637   -1.117  15.211  1.00 94.40 118 B 1 
ATOM 1753 C CE2 . PHE B 2 118 ? 1.646   -0.255  13.172  1.00 94.22 118 B 1 
ATOM 1754 C CZ  . PHE B 2 118 ? 1.691   -0.450  14.561  1.00 95.03 118 B 1 
ATOM 1755 N N   . ILE B 2 119 ? -3.272  -4.553  10.777  1.00 96.19 119 B 1 
ATOM 1756 C CA  . ILE B 2 119 ? -4.503  -5.268  10.403  1.00 95.60 119 B 1 
ATOM 1757 C C   . ILE B 2 119 ? -4.582  -6.632  11.104  1.00 95.33 119 B 1 
ATOM 1758 O O   . ILE B 2 119 ? -5.643  -7.012  11.618  1.00 94.10 119 B 1 
ATOM 1759 C CB  . ILE B 2 119 ? -4.614  -5.394  8.863   1.00 94.93 119 B 1 
ATOM 1760 C CG1 . ILE B 2 119 ? -4.807  -4.002  8.223   1.00 92.47 119 B 1 
ATOM 1761 C CG2 . ILE B 2 119 ? -5.793  -6.305  8.474   1.00 92.89 119 B 1 
ATOM 1762 C CD1 . ILE B 2 119 ? -4.647  -3.986  6.694   1.00 91.10 119 B 1 
ATOM 1763 N N   . ILE B 2 120 ? -3.463  -7.361  11.191  1.00 96.49 120 B 1 
ATOM 1764 C CA  . ILE B 2 120 ? -3.367  -8.618  11.943  1.00 96.17 120 B 1 
ATOM 1765 C C   . ILE B 2 120 ? -3.647  -8.377  13.431  1.00 95.63 120 B 1 
ATOM 1766 O O   . ILE B 2 120 ? -4.484  -9.070  14.016  1.00 94.52 120 B 1 
ATOM 1767 C CB  . ILE B 2 120 ? -1.988  -9.282  11.702  1.00 95.90 120 B 1 
ATOM 1768 C CG1 . ILE B 2 120 ? -1.916  -9.849  10.271  1.00 93.10 120 B 1 
ATOM 1769 C CG2 . ILE B 2 120 ? -1.711  -10.390 12.733  1.00 93.61 120 B 1 
ATOM 1770 C CD1 . ILE B 2 120 ? -0.501  -10.244 9.833   1.00 91.48 120 B 1 
ATOM 1771 N N   . LEU B 2 121 ? -3.016  -7.370  14.050  1.00 95.83 121 B 1 
ATOM 1772 C CA  . LEU B 2 121 ? -3.246  -7.023  15.453  1.00 95.58 121 B 1 
ATOM 1773 C C   . LEU B 2 121 ? -4.699  -6.634  15.730  1.00 94.87 121 B 1 
ATOM 1774 O O   . LEU B 2 121 ? -5.260  -7.054  16.739  1.00 93.43 121 B 1 
ATOM 1775 C CB  . LEU B 2 121 ? -2.310  -5.885  15.872  1.00 95.40 121 B 1 
ATOM 1776 C CG  . LEU B 2 121 ? -0.841  -6.295  16.091  1.00 93.46 121 B 1 
ATOM 1777 C CD1 . LEU B 2 121 ? -0.051  -5.039  16.431  1.00 90.79 121 B 1 
ATOM 1778 C CD2 . LEU B 2 121 ? -0.674  -7.286  17.245  1.00 90.41 121 B 1 
ATOM 1779 N N   . LEU B 2 122 ? -5.339  -5.890  14.827  1.00 94.78 122 B 1 
ATOM 1780 C CA  . LEU B 2 122 ? -6.762  -5.567  14.919  1.00 93.91 122 B 1 
ATOM 1781 C C   . LEU B 2 122 ? -7.634  -6.823  14.869  1.00 93.64 122 B 1 
ATOM 1782 O O   . LEU B 2 122 ? -8.602  -6.937  15.634  1.00 92.25 122 B 1 
ATOM 1783 C CB  . LEU B 2 122 ? -7.143  -4.620  13.767  1.00 93.23 122 B 1 
ATOM 1784 C CG  . LEU B 2 122 ? -6.730  -3.157  14.009  1.00 91.41 122 B 1 
ATOM 1785 C CD1 . LEU B 2 122 ? -6.827  -2.357  12.708  1.00 89.13 122 B 1 
ATOM 1786 C CD2 . LEU B 2 122 ? -7.645  -2.495  15.047  1.00 89.20 122 B 1 
ATOM 1787 N N   . THR B 2 123 ? -7.285  -7.789  14.026  1.00 94.69 123 B 1 
ATOM 1788 C CA  . THR B 2 123 ? -7.993  -9.071  13.930  1.00 94.20 123 B 1 
ATOM 1789 C C   . THR B 2 123 ? -7.848  -9.893  15.217  1.00 93.77 123 B 1 
ATOM 1790 O O   . THR B 2 123 ? -8.844  -10.369 15.750  1.00 92.01 123 B 1 
ATOM 1791 C CB  . THR B 2 123 ? -7.507  -9.857  12.706  1.00 93.91 123 B 1 
ATOM 1792 O OG1 . THR B 2 123 ? -7.761  -9.092  11.551  1.00 83.31 123 B 1 
ATOM 1793 C CG2 . THR B 2 123 ? -8.235  -11.186 12.535  1.00 83.88 123 B 1 
ATOM 1794 N N   . ILE B 2 124 ? -6.634  -9.984  15.763  1.00 94.51 124 B 1 
ATOM 1795 C CA  . ILE B 2 124 ? -6.361  -10.655 17.045  1.00 94.09 124 B 1 
ATOM 1796 C C   . ILE B 2 124 ? -7.078  -9.939  18.197  1.00 93.20 124 B 1 
ATOM 1797 O O   . ILE B 2 124 ? -7.696  -10.589 19.035  1.00 91.53 124 B 1 
ATOM 1798 C CB  . ILE B 2 124 ? -4.836  -10.768 17.285  1.00 94.03 124 B 1 
ATOM 1799 C CG1 . ILE B 2 124 ? -4.184  -11.680 16.219  1.00 92.00 124 B 1 
ATOM 1800 C CG2 . ILE B 2 124 ? -4.532  -11.307 18.691  1.00 92.09 124 B 1 
ATOM 1801 C CD1 . ILE B 2 124 ? -2.652  -11.629 16.200  1.00 88.40 124 B 1 
ATOM 1802 N N   . ASP B 2 125 ? -7.082  -8.609  18.236  1.00 93.00 125 B 1 
ATOM 1803 C CA  . ASP B 2 125 ? -7.799  -7.815  19.237  1.00 91.72 125 B 1 
ATOM 1804 C C   . ASP B 2 125 ? -9.314  -8.107  19.225  1.00 91.31 125 B 1 
ATOM 1805 O O   . ASP B 2 125 ? -9.938  -8.241  20.280  1.00 89.60 125 B 1 
ATOM 1806 C CB  . ASP B 2 125 ? -7.538  -6.317  19.001  1.00 90.49 125 B 1 
ATOM 1807 C CG  . ASP B 2 125 ? -8.367  -5.438  19.941  1.00 88.12 125 B 1 
ATOM 1808 O OD1 . ASP B 2 125 ? -8.158  -5.489  21.165  1.00 83.44 125 B 1 
ATOM 1809 O OD2 . ASP B 2 125 ? -9.301  -4.737  19.487  1.00 83.00 125 B 1 
ATOM 1810 N N   . ARG B 2 126 ? -9.912  -8.270  18.036  1.00 91.28 126 B 1 
ATOM 1811 C CA  . ARG B 2 126 ? -11.325 -8.678  17.914  1.00 90.48 126 B 1 
ATOM 1812 C C   . ARG B 2 126 ? -11.544 -10.112 18.351  1.00 90.64 126 B 1 
ATOM 1813 O O   . ARG B 2 126 ? -12.530 -10.372 19.041  1.00 88.45 126 B 1 
ATOM 1814 C CB  . ARG B 2 126 ? -11.826 -8.501  16.478  1.00 88.40 126 B 1 
ATOM 1815 C CG  . ARG B 2 126 ? -11.969 -7.045  16.005  1.00 80.85 126 B 1 
ATOM 1816 C CD  . ARG B 2 126 ? -12.809 -6.178  16.939  1.00 77.98 126 B 1 
ATOM 1817 N NE  . ARG B 2 126 ? -11.983 -5.519  17.956  1.00 75.22 126 B 1 
ATOM 1818 C CZ  . ARG B 2 126 ? -12.445 -4.770  18.954  1.00 72.15 126 B 1 
ATOM 1819 N NH1 . ARG B 2 126 ? -13.709 -4.608  19.172  1.00 63.45 126 B 1 
ATOM 1820 N NH2 . ARG B 2 126 ? -11.620 -4.150  19.737  1.00 65.72 126 B 1 
ATOM 1821 N N   . TYR B 2 127 ? -10.643 -11.034 18.000  1.00 91.13 127 B 1 
ATOM 1822 C CA  . TYR B 2 127 ? -10.700 -12.421 18.438  1.00 91.89 127 B 1 
ATOM 1823 C C   . TYR B 2 127 ? -10.680 -12.515 19.969  1.00 91.40 127 B 1 
ATOM 1824 O O   . TYR B 2 127 ? -11.589 -13.114 20.558  1.00 90.37 127 B 1 
ATOM 1825 C CB  . TYR B 2 127 ? -9.550  -13.213 17.807  1.00 92.40 127 B 1 
ATOM 1826 C CG  . TYR B 2 127 ? -9.449  -14.633 18.309  1.00 92.98 127 B 1 
ATOM 1827 C CD1 . TYR B 2 127 ? -8.580  -14.953 19.371  1.00 91.35 127 B 1 
ATOM 1828 C CD2 . TYR B 2 127 ? -10.256 -15.634 17.742  1.00 91.82 127 B 1 
ATOM 1829 C CE1 . TYR B 2 127 ? -8.513  -16.265 19.858  1.00 91.26 127 B 1 
ATOM 1830 C CE2 . TYR B 2 127 ? -10.191 -16.950 18.224  1.00 91.37 127 B 1 
ATOM 1831 C CZ  . TYR B 2 127 ? -9.323  -17.262 19.284  1.00 92.00 127 B 1 
ATOM 1832 O OH  . TYR B 2 127 ? -9.269  -18.548 19.771  1.00 90.81 127 B 1 
ATOM 1833 N N   . LEU B 2 128 ? -9.743  -11.849 20.644  1.00 91.41 128 B 1 
ATOM 1834 C CA  . LEU B 2 128 ? -9.661  -11.821 22.106  1.00 91.05 128 B 1 
ATOM 1835 C C   . LEU B 2 128 ? -10.923 -11.214 22.731  1.00 90.35 128 B 1 
ATOM 1836 O O   . LEU B 2 128 ? -11.477 -11.784 23.669  1.00 88.86 128 B 1 
ATOM 1837 C CB  . LEU B 2 128 ? -8.413  -11.035 22.535  1.00 90.98 128 B 1 
ATOM 1838 C CG  . LEU B 2 128 ? -7.063  -11.719 22.223  1.00 86.40 128 B 1 
ATOM 1839 C CD1 . LEU B 2 128 ? -5.925  -10.777 22.620  1.00 82.34 128 B 1 
ATOM 1840 C CD2 . LEU B 2 128 ? -6.892  -13.029 22.976  1.00 81.56 128 B 1 
ATOM 1841 N N   . ALA B 2 129 ? -11.423 -10.115 22.192  1.00 90.05 129 B 1 
ATOM 1842 C CA  . ALA B 2 129 ? -12.610 -9.444  22.725  1.00 88.66 129 B 1 
ATOM 1843 C C   . ALA B 2 129 ? -13.893 -10.295 22.641  1.00 88.17 129 B 1 
ATOM 1844 O O   . ALA B 2 129 ? -14.786 -10.123 23.469  1.00 85.74 129 B 1 
ATOM 1845 C CB  . ALA B 2 129 ? -12.806 -8.132  21.970  1.00 86.86 129 B 1 
ATOM 1846 N N   . VAL B 2 130 ? -14.006 -11.167 21.642  1.00 89.27 130 B 1 
ATOM 1847 C CA  . VAL B 2 130 ? -15.209 -11.980 21.412  1.00 88.86 130 B 1 
ATOM 1848 C C   . VAL B 2 130 ? -15.084 -13.368 22.029  1.00 88.90 130 B 1 
ATOM 1849 O O   . VAL B 2 130 ? -16.004 -13.819 22.701  1.00 87.01 130 B 1 
ATOM 1850 C CB  . VAL B 2 130 ? -15.524 -12.058 19.908  1.00 87.48 130 B 1 
ATOM 1851 C CG1 . VAL B 2 130 ? -16.689 -13.001 19.606  1.00 82.97 130 B 1 
ATOM 1852 C CG2 . VAL B 2 130 ? -15.902 -10.674 19.361  1.00 84.03 130 B 1 
ATOM 1853 N N   . VAL B 2 131 ? -13.955 -14.052 21.811  1.00 89.49 131 B 1 
ATOM 1854 C CA  . VAL B 2 131 ? -13.768 -15.456 22.209  1.00 89.78 131 B 1 
ATOM 1855 C C   . VAL B 2 131 ? -13.303 -15.569 23.656  1.00 89.32 131 B 1 
ATOM 1856 O O   . VAL B 2 131 ? -13.774 -16.442 24.390  1.00 86.18 131 B 1 
ATOM 1857 C CB  . VAL B 2 131 ? -12.801 -16.178 21.249  1.00 89.32 131 B 1 
ATOM 1858 C CG1 . VAL B 2 131 ? -12.627 -17.650 21.616  1.00 83.91 131 B 1 
ATOM 1859 C CG2 . VAL B 2 131 ? -13.323 -16.119 19.804  1.00 85.09 131 B 1 
ATOM 1860 N N   . HIS B 2 132 ? -12.425 -14.678 24.097  1.00 90.00 132 B 1 
ATOM 1861 C CA  . HIS B 2 132 ? -11.843 -14.672 25.447  1.00 89.95 132 B 1 
ATOM 1862 C C   . HIS B 2 132 ? -12.208 -13.394 26.204  1.00 89.44 132 B 1 
ATOM 1863 O O   . HIS B 2 132 ? -11.341 -12.704 26.742  1.00 85.12 132 B 1 
ATOM 1864 C CB  . HIS B 2 132 ? -10.333 -14.911 25.360  1.00 89.13 132 B 1 
ATOM 1865 C CG  . HIS B 2 132 ? -9.973  -16.228 24.742  1.00 88.23 132 B 1 
ATOM 1866 N ND1 . HIS B 2 132 ? -10.160 -17.479 25.311  1.00 76.43 132 B 1 
ATOM 1867 C CD2 . HIS B 2 132 ? -9.420  -16.437 23.501  1.00 77.13 132 B 1 
ATOM 1868 C CE1 . HIS B 2 132 ? -9.724  -18.397 24.436  1.00 80.13 132 B 1 
ATOM 1869 N NE2 . HIS B 2 132 ? -9.272  -17.804 23.324  1.00 81.21 132 B 1 
ATOM 1870 N N   . ALA B 2 133 ? -13.508 -13.073 26.286  1.00 86.82 133 B 1 
ATOM 1871 C CA  . ALA B 2 133 ? -13.999 -11.811 26.823  1.00 84.49 133 B 1 
ATOM 1872 C C   . ALA B 2 133 ? -13.467 -11.478 28.234  1.00 84.67 133 B 1 
ATOM 1873 O O   . ALA B 2 133 ? -13.008 -10.359 28.472  1.00 80.22 133 B 1 
ATOM 1874 C CB  . ALA B 2 133 ? -15.530 -11.848 26.794  1.00 80.32 133 B 1 
ATOM 1875 N N   . VAL B 2 134 ? -13.450 -12.458 29.164  1.00 85.90 134 B 1 
ATOM 1876 C CA  . VAL B 2 134 ? -12.957 -12.261 30.542  1.00 86.60 134 B 1 
ATOM 1877 C C   . VAL B 2 134 ? -11.453 -11.950 30.563  1.00 86.85 134 B 1 
ATOM 1878 O O   . VAL B 2 134 ? -11.013 -11.011 31.233  1.00 84.05 134 B 1 
ATOM 1879 C CB  . VAL B 2 134 ? -13.259 -13.488 31.422  1.00 84.91 134 B 1 
ATOM 1880 C CG1 . VAL B 2 134 ? -12.786 -13.284 32.867  1.00 77.57 134 B 1 
ATOM 1881 C CG2 . VAL B 2 134 ? -14.762 -13.784 31.458  1.00 78.60 134 B 1 
ATOM 1882 N N   . PHE B 2 135 ? -10.646 -12.694 29.789  1.00 88.11 135 B 1 
ATOM 1883 C CA  . PHE B 2 135 ? -9.217  -12.430 29.657  1.00 88.77 135 B 1 
ATOM 1884 C C   . PHE B 2 135 ? -8.959  -11.081 28.976  1.00 88.39 135 B 1 
ATOM 1885 O O   . PHE B 2 135 ? -8.103  -10.306 29.408  1.00 85.10 135 B 1 
ATOM 1886 C CB  . PHE B 2 135 ? -8.565  -13.579 28.878  1.00 87.12 135 B 1 
ATOM 1887 C CG  . PHE B 2 135 ? -7.091  -13.360 28.620  1.00 86.04 135 B 1 
ATOM 1888 C CD1 . PHE B 2 135 ? -6.644  -12.942 27.354  1.00 79.84 135 B 1 
ATOM 1889 C CD2 . PHE B 2 135 ? -6.157  -13.562 29.649  1.00 80.22 135 B 1 
ATOM 1890 C CE1 . PHE B 2 135 ? -5.270  -12.732 27.122  1.00 79.42 135 B 1 
ATOM 1891 C CE2 . PHE B 2 135 ? -4.791  -13.350 29.425  1.00 78.51 135 B 1 
ATOM 1892 C CZ  . PHE B 2 135 ? -4.354  -12.937 28.159  1.00 80.02 135 B 1 
ATOM 1893 N N   . ALA B 2 136 ? -9.756  -10.759 27.974  1.00 86.45 136 B 1 
ATOM 1894 C CA  . ALA B 2 136 ? -9.643  -9.514  27.229  1.00 83.79 136 B 1 
ATOM 1895 C C   . ALA B 2 136 ? -9.842  -8.267  28.097  1.00 83.86 136 B 1 
ATOM 1896 O O   . ALA B 2 136 ? -9.164  -7.267  27.867  1.00 81.37 136 B 1 
ATOM 1897 C CB  . ALA B 2 136 ? -10.645 -9.546  26.073  1.00 80.78 136 B 1 
ATOM 1898 N N   . LEU B 2 137 ? -10.680 -8.316  29.140  1.00 84.11 137 B 1 
ATOM 1899 C CA  . LEU B 2 137 ? -10.852 -7.196  30.075  1.00 83.79 137 B 1 
ATOM 1900 C C   . LEU B 2 137 ? -9.549  -6.807  30.782  1.00 84.56 137 B 1 
ATOM 1901 O O   . LEU B 2 137 ? -9.309  -5.621  31.015  1.00 82.06 137 B 1 
ATOM 1902 C CB  . LEU B 2 137 ? -11.924 -7.558  31.128  1.00 81.63 137 B 1 
ATOM 1903 C CG  . LEU B 2 137 ? -13.363 -7.575  30.586  1.00 74.21 137 B 1 
ATOM 1904 C CD1 . LEU B 2 137 ? -14.299 -8.180  31.637  1.00 67.99 137 B 1 
ATOM 1905 C CD2 . LEU B 2 137 ? -13.868 -6.183  30.242  1.00 68.68 137 B 1 
ATOM 1906 N N   . LYS B 2 138 ? -8.679  -7.789  31.096  1.00 86.12 138 B 1 
ATOM 1907 C CA  . LYS B 2 138 ? -7.372  -7.549  31.725  1.00 86.78 138 B 1 
ATOM 1908 C C   . LYS B 2 138 ? -6.268  -7.272  30.690  1.00 86.60 138 B 1 
ATOM 1909 O O   . LYS B 2 138 ? -5.420  -6.414  30.921  1.00 82.86 138 B 1 
ATOM 1910 C CB  . LYS B 2 138 ? -6.990  -8.727  32.640  1.00 85.21 138 B 1 
ATOM 1911 C CG  . LYS B 2 138 ? -7.933  -8.866  33.847  1.00 75.98 138 B 1 
ATOM 1912 C CD  . LYS B 2 138 ? -7.447  -9.978  34.802  1.00 70.74 138 B 1 
ATOM 1913 C CE  . LYS B 2 138 ? -8.361  -10.088 36.018  1.00 60.64 138 B 1 
ATOM 1914 N NZ  . LYS B 2 138 ? -7.895  -11.120 36.990  1.00 52.66 138 B 1 
ATOM 1915 N N   . ALA B 2 139 ? -6.275  -7.971  29.564  1.00 86.52 139 B 1 
ATOM 1916 C CA  . ALA B 2 139 ? -5.209  -7.907  28.566  1.00 86.54 139 B 1 
ATOM 1917 C C   . ALA B 2 139 ? -5.312  -6.695  27.619  1.00 87.31 139 B 1 
ATOM 1918 O O   . ALA B 2 139 ? -4.291  -6.157  27.182  1.00 83.93 139 B 1 
ATOM 1919 C CB  . ALA B 2 139 ? -5.213  -9.224  27.780  1.00 83.40 139 B 1 
ATOM 1920 N N   . ARG B 2 140 ? -6.526  -6.250  27.299  1.00 84.52 140 B 1 
ATOM 1921 C CA  . ARG B 2 140 ? -6.762  -5.190  26.302  1.00 84.11 140 B 1 
ATOM 1922 C C   . ARG B 2 140 ? -6.644  -3.782  26.899  1.00 84.25 140 B 1 
ATOM 1923 O O   . ARG B 2 140 ? -7.578  -2.980  26.832  1.00 81.85 140 B 1 
ATOM 1924 C CB  . ARG B 2 140 ? -8.090  -5.409  25.566  1.00 82.24 140 B 1 
ATOM 1925 C CG  . ARG B 2 140 ? -8.079  -6.688  24.712  1.00 77.71 140 B 1 
ATOM 1926 C CD  . ARG B 2 140 ? -9.435  -6.912  24.035  1.00 77.10 140 B 1 
ATOM 1927 N NE  . ARG B 2 140 ? -9.752  -5.840  23.084  1.00 75.42 140 B 1 
ATOM 1928 C CZ  . ARG B 2 140 ? -10.806 -5.035  23.096  1.00 73.52 140 B 1 
ATOM 1929 N NH1 . ARG B 2 140 ? -11.784 -5.192  23.936  1.00 67.18 140 B 1 
ATOM 1930 N NH2 . ARG B 2 140 ? -10.859 -4.059  22.255  1.00 68.42 140 B 1 
ATOM 1931 N N   . THR B 2 141 ? -5.480  -3.480  27.483  1.00 88.62 141 B 1 
ATOM 1932 C CA  . THR B 2 141 ? -5.165  -2.164  28.041  1.00 89.02 141 B 1 
ATOM 1933 C C   . THR B 2 141 ? -4.486  -1.271  27.005  1.00 89.83 141 B 1 
ATOM 1934 O O   . THR B 2 141 ? -3.835  -1.743  26.071  1.00 87.42 141 B 1 
ATOM 1935 C CB  . THR B 2 141 ? -4.310  -2.276  29.307  1.00 86.21 141 B 1 
ATOM 1936 O OG1 . THR B 2 141 ? -3.042  -2.800  28.998  1.00 76.47 141 B 1 
ATOM 1937 C CG2 . THR B 2 141 ? -4.950  -3.171  30.370  1.00 75.16 141 B 1 
ATOM 1938 N N   . VAL B 2 142 ? -4.606  0.051   27.175  1.00 90.63 142 B 1 
ATOM 1939 C CA  . VAL B 2 142 ? -3.927  1.033   26.310  1.00 91.11 142 B 1 
ATOM 1940 C C   . VAL B 2 142 ? -2.410  0.861   26.370  1.00 92.20 142 B 1 
ATOM 1941 O O   . VAL B 2 142 ? -1.758  0.853   25.333  1.00 91.45 142 B 1 
ATOM 1942 C CB  . VAL B 2 142 ? -4.332  2.469   26.692  1.00 89.28 142 B 1 
ATOM 1943 C CG1 . VAL B 2 142 ? -3.571  3.524   25.884  1.00 80.86 142 B 1 
ATOM 1944 C CG2 . VAL B 2 142 ? -5.828  2.685   26.449  1.00 81.35 142 B 1 
ATOM 1945 N N   . THR B 2 143 ? -1.851  0.633   27.571  1.00 91.82 143 B 1 
ATOM 1946 C CA  . THR B 2 143 ? -0.410  0.410   27.762  1.00 92.50 143 B 1 
ATOM 1947 C C   . THR B 2 143 ? 0.082   -0.805  26.977  1.00 93.08 143 B 1 
ATOM 1948 O O   . THR B 2 143 ? 1.076   -0.703  26.266  1.00 92.08 143 B 1 
ATOM 1949 C CB  . THR B 2 143 ? -0.088  0.208   29.250  1.00 91.63 143 B 1 
ATOM 1950 O OG1 . THR B 2 143 ? -0.732  1.200   30.011  1.00 80.19 143 B 1 
ATOM 1951 C CG2 . THR B 2 143 ? 1.410   0.289   29.534  1.00 76.70 143 B 1 
ATOM 1952 N N   . PHE B 2 144 ? -0.634  -1.932  27.031  1.00 92.92 144 B 1 
ATOM 1953 C CA  . PHE B 2 144 ? -0.279  -3.115  26.250  1.00 93.07 144 B 1 
ATOM 1954 C C   . PHE B 2 144 ? -0.403  -2.862  24.742  1.00 93.50 144 B 1 
ATOM 1955 O O   . PHE B 2 144 ? 0.431   -3.315  23.972  1.00 92.53 144 B 1 
ATOM 1956 C CB  . PHE B 2 144 ? -1.139  -4.297  26.712  1.00 91.76 144 B 1 
ATOM 1957 C CG  . PHE B 2 144 ? -0.595  -5.633  26.266  1.00 86.09 144 B 1 
ATOM 1958 C CD1 . PHE B 2 144 ? -1.101  -6.269  25.118  1.00 79.32 144 B 1 
ATOM 1959 C CD2 . PHE B 2 144 ? 0.437   -6.248  27.004  1.00 77.73 144 B 1 
ATOM 1960 C CE1 . PHE B 2 144 ? -0.588  -7.515  24.712  1.00 75.65 144 B 1 
ATOM 1961 C CE2 . PHE B 2 144 ? 0.944   -7.492  26.590  1.00 74.14 144 B 1 
ATOM 1962 C CZ  . PHE B 2 144 ? 0.430   -8.127  25.450  1.00 74.87 144 B 1 
ATOM 1963 N N   . GLY B 2 145 ? -1.390  -2.070  24.325  1.00 93.07 145 B 1 
ATOM 1964 C CA  . GLY B 2 145 ? -1.536  -1.613  22.947  1.00 93.31 145 B 1 
ATOM 1965 C C   . GLY B 2 145 ? -0.357  -0.761  22.467  1.00 94.58 145 B 1 
ATOM 1966 O O   . GLY B 2 145 ? 0.126   -0.958  21.357  1.00 93.74 145 B 1 
ATOM 1967 N N   . VAL B 2 146 ? 0.155   0.142   23.303  1.00 94.74 146 B 1 
ATOM 1968 C CA  . VAL B 2 146 ? 1.342   0.955   22.981  1.00 95.24 146 B 1 
ATOM 1969 C C   . VAL B 2 146 ? 2.590   0.083   22.872  1.00 95.97 146 B 1 
ATOM 1970 O O   . VAL B 2 146 ? 3.307   0.172   21.869  1.00 95.57 146 B 1 
ATOM 1971 C CB  . VAL B 2 146 ? 1.535   2.091   24.000  1.00 94.48 146 B 1 
ATOM 1972 C CG1 . VAL B 2 146 ? 2.840   2.864   23.773  1.00 89.89 146 B 1 
ATOM 1973 C CG2 . VAL B 2 146 ? 0.393   3.109   23.902  1.00 89.68 146 B 1 
ATOM 1974 N N   . VAL B 2 147 ? 2.837   -0.812  23.841  1.00 95.78 147 B 1 
ATOM 1975 C CA  . VAL B 2 147 ? 4.005   -1.708  23.828  1.00 96.17 147 B 1 
ATOM 1976 C C   . VAL B 2 147 ? 4.003   -2.604  22.588  1.00 96.51 147 B 1 
ATOM 1977 O O   . VAL B 2 147 ? 5.005   -2.673  21.868  1.00 96.22 147 B 1 
ATOM 1978 C CB  . VAL B 2 147 ? 4.079   -2.543  25.116  1.00 95.73 147 B 1 
ATOM 1979 C CG1 . VAL B 2 147 ? 5.170   -3.611  25.067  1.00 91.02 147 B 1 
ATOM 1980 C CG2 . VAL B 2 147 ? 4.377   -1.647  26.322  1.00 90.62 147 B 1 
ATOM 1981 N N   . THR B 2 148 ? 2.879   -3.248  22.285  1.00 96.20 148 B 1 
ATOM 1982 C CA  . THR B 2 148 ? 2.755   -4.098  21.088  1.00 96.28 148 B 1 
ATOM 1983 C C   . THR B 2 148 ? 2.896   -3.294  19.791  1.00 96.69 148 B 1 
ATOM 1984 O O   . THR B 2 148 ? 3.480   -3.798  18.837  1.00 95.84 148 B 1 
ATOM 1985 C CB  . THR B 2 148 ? 1.436   -4.871  21.056  1.00 94.87 148 B 1 
ATOM 1986 O OG1 . THR B 2 148 ? 0.336   -4.021  21.305  1.00 83.38 148 B 1 
ATOM 1987 C CG2 . THR B 2 148 ? 1.395   -5.971  22.115  1.00 83.37 148 B 1 
ATOM 1988 N N   . SER B 2 149 ? 2.457   -2.042  19.760  1.00 96.21 149 B 1 
ATOM 1989 C CA  . SER B 2 149 ? 2.651   -1.164  18.609  1.00 96.42 149 B 1 
ATOM 1990 C C   . SER B 2 149 ? 4.126   -0.830  18.387  1.00 97.05 149 B 1 
ATOM 1991 O O   . SER B 2 149 ? 4.612   -0.946  17.266  1.00 96.26 149 B 1 
ATOM 1992 C CB  . SER B 2 149 ? 1.853   0.140   18.753  1.00 95.43 149 B 1 
ATOM 1993 O OG  . SER B 2 149 ? 0.473   -0.140  18.875  1.00 85.35 149 B 1 
ATOM 1994 N N   . VAL B 2 150 ? 4.882   -0.499  19.458  1.00 97.55 150 B 1 
ATOM 1995 C CA  . VAL B 2 150 ? 6.328   -0.245  19.365  1.00 97.65 150 B 1 
ATOM 1996 C C   . VAL B 2 150 ? 7.065   -1.476  18.835  1.00 97.80 150 B 1 
ATOM 1997 O O   . VAL B 2 150 ? 7.852   -1.358  17.892  1.00 97.32 150 B 1 
ATOM 1998 C CB  . VAL B 2 150 ? 6.897   0.209   20.721  1.00 97.22 150 B 1 
ATOM 1999 C CG1 . VAL B 2 150 ? 8.426   0.305   20.711  1.00 93.45 150 B 1 
ATOM 2000 C CG2 . VAL B 2 150 ? 6.365   1.594   21.094  1.00 93.52 150 B 1 
ATOM 2001 N N   . ILE B 2 151 ? 6.781   -2.670  19.385  1.00 97.70 151 B 1 
ATOM 2002 C CA  . ILE B 2 151 ? 7.371   -3.928  18.898  1.00 97.65 151 B 1 
ATOM 2003 C C   . ILE B 2 151 ? 7.044   -4.142  17.418  1.00 97.68 151 B 1 
ATOM 2004 O O   . ILE B 2 151 ? 7.926   -4.485  16.636  1.00 96.94 151 B 1 
ATOM 2005 C CB  . ILE B 2 151 ? 6.900   -5.122  19.769  1.00 97.18 151 B 1 
ATOM 2006 C CG1 . ILE B 2 151 ? 7.446   -4.982  21.208  1.00 94.58 151 B 1 
ATOM 2007 C CG2 . ILE B 2 151 ? 7.354   -6.462  19.170  1.00 94.34 151 B 1 
ATOM 2008 C CD1 . ILE B 2 151 ? 6.779   -5.925  22.226  1.00 87.92 151 B 1 
ATOM 2009 N N   . THR B 2 152 ? 5.809   -3.886  17.008  1.00 97.58 152 B 1 
ATOM 2010 C CA  . THR B 2 152 ? 5.369   -4.036  15.614  1.00 97.45 152 B 1 
ATOM 2011 C C   . THR B 2 152 ? 6.131   -3.108  14.666  1.00 97.53 152 B 1 
ATOM 2012 O O   . THR B 2 152 ? 6.560   -3.551  13.605  1.00 96.47 152 B 1 
ATOM 2013 C CB  . THR B 2 152 ? 3.867   -3.791  15.486  1.00 96.43 152 B 1 
ATOM 2014 O OG1 . THR B 2 152 ? 3.186   -4.719  16.303  1.00 89.52 152 B 1 
ATOM 2015 C CG2 . THR B 2 152 ? 3.349   -3.999  14.067  1.00 89.95 152 B 1 
ATOM 2016 N N   . TRP B 2 153 ? 6.356   -1.853  15.058  1.00 97.20 153 B 1 
ATOM 2017 C CA  . TRP B 2 153 ? 7.175   -0.918  14.276  1.00 97.44 153 B 1 
ATOM 2018 C C   . TRP B 2 153 ? 8.618   -1.401  14.140  1.00 97.47 153 B 1 
ATOM 2019 O O   . TRP B 2 153 ? 9.164   -1.386  13.034  1.00 96.25 153 B 1 
ATOM 2020 C CB  . TRP B 2 153 ? 7.131   0.474   14.911  1.00 96.92 153 B 1 
ATOM 2021 C CG  . TRP B 2 153 ? 5.880   1.242   14.626  1.00 96.64 153 B 1 
ATOM 2022 C CD1 . TRP B 2 153 ? 4.944   1.612   15.529  1.00 94.59 153 B 1 
ATOM 2023 C CD2 . TRP B 2 153 ? 5.409   1.742   13.334  1.00 96.01 153 B 1 
ATOM 2024 N NE1 . TRP B 2 153 ? 3.929   2.309   14.891  1.00 93.87 153 B 1 
ATOM 2025 C CE2 . TRP B 2 153 ? 4.176   2.406   13.547  1.00 95.32 153 B 1 
ATOM 2026 C CE3 . TRP B 2 153 ? 5.924   1.689   12.022  1.00 94.70 153 B 1 
ATOM 2027 C CZ2 . TRP B 2 153 ? 3.459   3.013   12.479  1.00 94.05 153 B 1 
ATOM 2028 C CZ3 . TRP B 2 153 ? 5.209   2.290   10.963  1.00 93.31 153 B 1 
ATOM 2029 C CH2 . TRP B 2 153 ? 3.994   2.934   11.190  1.00 93.14 153 B 1 
ATOM 2030 N N   . VAL B 2 154 ? 9.235   -1.903  15.221  1.00 98.11 154 B 1 
ATOM 2031 C CA  . VAL B 2 154 ? 10.590  -2.460  15.182  1.00 97.94 154 B 1 
ATOM 2032 C C   . VAL B 2 154 ? 10.660  -3.653  14.226  1.00 97.88 154 B 1 
ATOM 2033 O O   . VAL B 2 154 ? 11.537  -3.697  13.356  1.00 97.08 154 B 1 
ATOM 2034 C CB  . VAL B 2 154 ? 11.064  -2.838  16.605  1.00 97.65 154 B 1 
ATOM 2035 C CG1 . VAL B 2 154 ? 12.407  -3.565  16.593  1.00 94.64 154 B 1 
ATOM 2036 C CG2 . VAL B 2 154 ? 11.244  -1.577  17.463  1.00 94.69 154 B 1 
ATOM 2037 N N   . VAL B 2 155 ? 9.706   -4.585  14.297  1.00 97.84 155 B 1 
ATOM 2038 C CA  . VAL B 2 155 ? 9.637   -5.738  13.389  1.00 97.49 155 B 1 
ATOM 2039 C C   . VAL B 2 155 ? 9.446   -5.297  11.930  1.00 97.29 155 B 1 
ATOM 2040 O O   . VAL B 2 155 ? 10.108  -5.831  11.043  1.00 96.13 155 B 1 
ATOM 2041 C CB  . VAL B 2 155 ? 8.523   -6.714  13.819  1.00 96.80 155 B 1 
ATOM 2042 C CG1 . VAL B 2 155 ? 8.342   -7.871  12.838  1.00 93.31 155 B 1 
ATOM 2043 C CG2 . VAL B 2 155 ? 8.861   -7.347  15.178  1.00 93.56 155 B 1 
ATOM 2044 N N   . ALA B 2 156 ? 8.617   -4.290  11.666  1.00 97.29 156 B 1 
ATOM 2045 C CA  . ALA B 2 156 ? 8.413   -3.752  10.322  1.00 96.93 156 B 1 
ATOM 2046 C C   . ALA B 2 156 ? 9.687   -3.106  9.752   1.00 96.66 156 B 1 
ATOM 2047 O O   . ALA B 2 156 ? 10.002  -3.297  8.574   1.00 95.21 156 B 1 
ATOM 2048 C CB  . ALA B 2 156 ? 7.250   -2.755  10.358  1.00 96.41 156 B 1 
ATOM 2049 N N   . VAL B 2 157 ? 10.468  -2.397  10.585  1.00 97.51 157 B 1 
ATOM 2050 C CA  . VAL B 2 157 ? 11.772  -1.848  10.195  1.00 97.34 157 B 1 
ATOM 2051 C C   . VAL B 2 157 ? 12.740  -2.978  9.834   1.00 97.06 157 B 1 
ATOM 2052 O O   . VAL B 2 157 ? 13.315  -2.948  8.746   1.00 96.01 157 B 1 
ATOM 2053 C CB  . VAL B 2 157 ? 12.352  -0.933  11.293  1.00 96.87 157 B 1 
ATOM 2054 C CG1 . VAL B 2 157 ? 13.800  -0.517  11.001  1.00 93.27 157 B 1 
ATOM 2055 C CG2 . VAL B 2 157 ? 11.539  0.363   11.402  1.00 93.67 157 B 1 
ATOM 2056 N N   . PHE B 2 158 ? 12.864  -4.015  10.674  1.00 97.12 158 B 1 
ATOM 2057 C CA  . PHE B 2 158 ? 13.723  -5.166  10.375  1.00 96.85 158 B 1 
ATOM 2058 C C   . PHE B 2 158 ? 13.299  -5.907  9.102   1.00 96.25 158 B 1 
ATOM 2059 O O   . PHE B 2 158 ? 14.156  -6.246  8.276   1.00 94.47 158 B 1 
ATOM 2060 C CB  . PHE B 2 158 ? 13.754  -6.134  11.569  1.00 96.43 158 B 1 
ATOM 2061 C CG  . PHE B 2 158 ? 14.725  -5.724  12.646  1.00 94.34 158 B 1 
ATOM 2062 C CD1 . PHE B 2 158 ? 16.103  -5.747  12.394  1.00 87.93 158 B 1 
ATOM 2063 C CD2 . PHE B 2 158 ? 14.274  -5.334  13.927  1.00 87.38 158 B 1 
ATOM 2064 C CE1 . PHE B 2 158 ? 17.019  -5.374  13.391  1.00 86.70 158 B 1 
ATOM 2065 C CE2 . PHE B 2 158 ? 15.183  -4.963  14.923  1.00 87.06 158 B 1 
ATOM 2066 C CZ  . PHE B 2 158 ? 16.554  -4.982  14.656  1.00 88.82 158 B 1 
ATOM 2067 N N   . ALA B 2 159 ? 12.008  -6.102  8.884   1.00 95.99 159 B 1 
ATOM 2068 C CA  . ALA B 2 159 ? 11.500  -6.708  7.654   1.00 95.23 159 B 1 
ATOM 2069 C C   . ALA B 2 159 ? 11.836  -5.871  6.405   1.00 94.45 159 B 1 
ATOM 2070 O O   . ALA B 2 159 ? 12.002  -6.427  5.311   1.00 92.34 159 B 1 
ATOM 2071 C CB  . ALA B 2 159 ? 9.986   -6.906  7.806   1.00 94.78 159 B 1 
ATOM 2072 N N   . SER B 2 160 ? 11.988  -4.552  6.560   1.00 94.69 160 B 1 
ATOM 2073 C CA  . SER B 2 160 ? 12.278  -3.615  5.474   1.00 94.03 160 B 1 
ATOM 2074 C C   . SER B 2 160 ? 13.770  -3.456  5.162   1.00 93.50 160 B 1 
ATOM 2075 O O   . SER B 2 160 ? 14.107  -3.037  4.059   1.00 91.60 160 B 1 
ATOM 2076 C CB  . SER B 2 160 ? 11.676  -2.250  5.786   1.00 93.60 160 B 1 
ATOM 2077 O OG  . SER B 2 160 ? 10.302  -2.394  6.078   1.00 81.96 160 B 1 
ATOM 2078 N N   . LEU B 2 161 ? 14.675  -3.823  6.085   1.00 94.81 161 B 1 
ATOM 2079 C CA  . LEU B 2 161 ? 16.122  -3.635  5.929   1.00 94.48 161 B 1 
ATOM 2080 C C   . LEU B 2 161 ? 16.703  -4.167  4.606   1.00 93.76 161 B 1 
ATOM 2081 O O   . LEU B 2 161 ? 17.416  -3.404  3.956   1.00 92.07 161 B 1 
ATOM 2082 C CB  . LEU B 2 161 ? 16.897  -4.238  7.114   1.00 94.18 161 B 1 
ATOM 2083 C CG  . LEU B 2 161 ? 16.832  -3.449  8.437   1.00 90.72 161 B 1 
ATOM 2084 C CD1 . LEU B 2 161 ? 17.592  -4.219  9.520   1.00 86.23 161 B 1 
ATOM 2085 C CD2 . LEU B 2 161 ? 17.448  -2.058  8.325   1.00 86.17 161 B 1 
ATOM 2086 N N   . PRO B 2 162 ? 16.390  -5.390  4.139   1.00 91.90 162 B 1 
ATOM 2087 C CA  . PRO B 2 162 ? 16.910  -5.864  2.856   1.00 90.71 162 B 1 
ATOM 2088 C C   . PRO B 2 162 ? 16.501  -4.965  1.683   1.00 89.96 162 B 1 
ATOM 2089 O O   . PRO B 2 162 ? 17.310  -4.672  0.813   1.00 87.15 162 B 1 
ATOM 2090 C CB  . PRO B 2 162 ? 16.371  -7.286  2.693   1.00 89.20 162 B 1 
ATOM 2091 C CG  . PRO B 2 162 ? 16.111  -7.740  4.125   1.00 87.62 162 B 1 
ATOM 2092 C CD  . PRO B 2 162 ? 15.662  -6.448  4.815   1.00 90.68 162 B 1 
ATOM 2093 N N   . GLY B 2 163 ? 15.276  -4.463  1.684   1.00 89.95 163 B 1 
ATOM 2094 C CA  . GLY B 2 163 ? 14.795  -3.525  0.678   1.00 88.99 163 B 1 
ATOM 2095 C C   . GLY B 2 163 ? 15.572  -2.208  0.674   1.00 89.64 163 B 1 
ATOM 2096 O O   . GLY B 2 163 ? 15.884  -1.691  -0.394  1.00 87.81 163 B 1 
ATOM 2097 N N   . ILE B 2 164 ? 15.944  -1.690  1.854   1.00 91.21 164 B 1 
ATOM 2098 C CA  . ILE B 2 164 ? 16.718  -0.453  2.000   1.00 91.51 164 B 1 
ATOM 2099 C C   . ILE B 2 164 ? 18.170  -0.646  1.557   1.00 91.08 164 B 1 
ATOM 2100 O O   . ILE B 2 164 ? 18.691  0.158   0.786   1.00 89.49 164 B 1 
ATOM 2101 C CB  . ILE B 2 164 ? 16.640  0.063   3.462   1.00 91.66 164 B 1 
ATOM 2102 C CG1 . ILE B 2 164 ? 15.180  0.332   3.888   1.00 88.34 164 B 1 
ATOM 2103 C CG2 . ILE B 2 164 ? 17.481  1.348   3.625   1.00 87.87 164 B 1 
ATOM 2104 C CD1 . ILE B 2 164 ? 14.993  0.561   5.388   1.00 82.96 164 B 1 
ATOM 2105 N N   . ILE B 2 165 ? 18.819  -1.722  2.016   1.00 91.97 165 B 1 
ATOM 2106 C CA  . ILE B 2 165 ? 20.248  -1.984  1.773   1.00 91.38 165 B 1 
ATOM 2107 C C   . ILE B 2 165 ? 20.538  -2.190  0.281   1.00 90.27 165 B 1 
ATOM 2108 O O   . ILE B 2 165 ? 21.530  -1.676  -0.230  1.00 88.14 165 B 1 
ATOM 2109 C CB  . ILE B 2 165 ? 20.711  -3.192  2.612   1.00 91.05 165 B 1 
ATOM 2110 C CG1 . ILE B 2 165 ? 20.687  -2.846  4.116   1.00 84.55 165 B 1 
ATOM 2111 C CG2 . ILE B 2 165 ? 22.128  -3.653  2.218   1.00 82.23 165 B 1 
ATOM 2112 C CD1 . ILE B 2 165 ? 20.788  -4.069  5.042   1.00 76.25 165 B 1 
ATOM 2113 N N   . PHE B 2 166 ? 19.672  -2.924  -0.420  1.00 89.49 166 B 1 
ATOM 2114 C CA  . PHE B 2 166 ? 19.883  -3.242  -1.827  1.00 88.42 166 B 1 
ATOM 2115 C C   . PHE B 2 166 ? 19.384  -2.156  -2.781  1.00 87.16 166 B 1 
ATOM 2116 O O   . PHE B 2 166 ? 19.687  -2.215  -3.971  1.00 84.12 166 B 1 
ATOM 2117 C CB  . PHE B 2 166 ? 19.275  -4.604  -2.146  1.00 88.08 166 B 1 
ATOM 2118 C CG  . PHE B 2 166 ? 19.962  -5.749  -1.437  1.00 88.02 166 B 1 
ATOM 2119 C CD1 . PHE B 2 166 ? 21.342  -5.973  -1.612  1.00 85.74 166 B 1 
ATOM 2120 C CD2 . PHE B 2 166 ? 19.236  -6.594  -0.569  1.00 85.82 166 B 1 
ATOM 2121 C CE1 . PHE B 2 166 ? 21.993  -6.999  -0.922  1.00 84.69 166 B 1 
ATOM 2122 C CE2 . PHE B 2 166 ? 19.883  -7.628  0.120   1.00 84.49 166 B 1 
ATOM 2123 C CZ  . PHE B 2 166 ? 21.263  -7.828  -0.051  1.00 85.09 166 B 1 
ATOM 2124 N N   . THR B 2 167 ? 18.642  -1.155  -2.297  1.00 87.90 167 B 1 
ATOM 2125 C CA  . THR B 2 167 ? 18.156  -0.073  -3.145  1.00 88.14 167 B 1 
ATOM 2126 C C   . THR B 2 167 ? 19.214  1.009   -3.320  1.00 88.33 167 B 1 
ATOM 2127 O O   . THR B 2 167 ? 19.783  1.509   -2.354  1.00 86.58 167 B 1 
ATOM 2128 C CB  . THR B 2 167 ? 16.850  0.518   -2.622  1.00 87.05 167 B 1 
ATOM 2129 O OG1 . THR B 2 167 ? 15.868  -0.493  -2.651  1.00 73.28 167 B 1 
ATOM 2130 C CG2 . THR B 2 167 ? 16.333  1.635   -3.516  1.00 73.30 167 B 1 
ATOM 2131 N N   . ARG B 2 168 ? 19.480  1.394   -4.568  1.00 85.46 168 B 1 
ATOM 2132 C CA  . ARG B 2 168 ? 20.431  2.452   -4.918  1.00 84.87 168 B 1 
ATOM 2133 C C   . ARG B 2 168 ? 19.907  3.285   -6.081  1.00 84.97 168 B 1 
ATOM 2134 O O   . ARG B 2 168 ? 19.206  2.782   -6.955  1.00 82.06 168 B 1 
ATOM 2135 C CB  . ARG B 2 168 ? 21.812  1.850   -5.246  1.00 81.91 168 B 1 
ATOM 2136 C CG  . ARG B 2 168 ? 22.399  1.080   -4.051  1.00 73.91 168 B 1 
ATOM 2137 C CD  . ARG B 2 168 ? 23.814  0.572   -4.330  1.00 71.74 168 B 1 
ATOM 2138 N NE  . ARG B 2 168 ? 24.308  -0.229  -3.193  1.00 64.77 168 B 1 
ATOM 2139 C CZ  . ARG B 2 168 ? 25.502  -0.790  -3.088  1.00 57.83 168 B 1 
ATOM 2140 N NH1 . ARG B 2 168 ? 26.401  -0.679  -4.028  1.00 54.77 168 B 1 
ATOM 2141 N NH2 . ARG B 2 168 ? 25.805  -1.488  -2.024  1.00 50.56 168 B 1 
ATOM 2142 N N   . SER B 2 169 ? 20.289  4.563   -6.087  1.00 84.92 169 B 1 
ATOM 2143 C CA  . SER B 2 169 ? 20.169  5.405   -7.269  1.00 84.89 169 B 1 
ATOM 2144 C C   . SER B 2 169 ? 21.439  5.289   -8.098  1.00 84.39 169 B 1 
ATOM 2145 O O   . SER B 2 169 ? 22.545  5.370   -7.562  1.00 81.42 169 B 1 
ATOM 2146 C CB  . SER B 2 169 ? 19.899  6.859   -6.889  1.00 83.93 169 B 1 
ATOM 2147 O OG  . SER B 2 169 ? 19.720  7.633   -8.052  1.00 75.04 169 B 1 
ATOM 2148 N N   . GLN B 2 170 ? 21.292  5.122   -9.411  1.00 83.46 170 B 1 
ATOM 2149 C CA  . GLN B 2 170 ? 22.412  5.091   -10.346 1.00 81.76 170 B 1 
ATOM 2150 C C   . GLN B 2 170 ? 22.032  5.720   -11.681 1.00 82.04 170 B 1 
ATOM 2151 O O   . GLN B 2 170 ? 20.856  5.857   -12.017 1.00 79.50 170 B 1 
ATOM 2152 C CB  . GLN B 2 170 ? 22.953  3.670   -10.496 1.00 77.25 170 B 1 
ATOM 2153 C CG  . GLN B 2 170 ? 21.943  2.637   -11.020 1.00 69.71 170 B 1 
ATOM 2154 C CD  . GLN B 2 170 ? 22.559  1.228   -11.049 1.00 67.61 170 B 1 
ATOM 2155 O OE1 . GLN B 2 170 ? 23.729  1.019   -10.778 1.00 61.81 170 B 1 
ATOM 2156 N NE2 . GLN B 2 170 ? 21.809  0.217   -11.337 1.00 59.59 170 B 1 
ATOM 2157 N N   . LYS B 2 171 ? 23.050  6.142   -12.425 1.00 78.76 171 B 1 
ATOM 2158 C CA  . LYS B 2 171 ? 22.872  6.713   -13.751 1.00 77.60 171 B 1 
ATOM 2159 C C   . LYS B 2 171 ? 22.932  5.607   -14.804 1.00 76.73 171 B 1 
ATOM 2160 O O   . LYS B 2 171 ? 23.957  4.967   -14.972 1.00 72.28 171 B 1 
ATOM 2161 C CB  . LYS B 2 171 ? 23.926  7.809   -13.981 1.00 75.51 171 B 1 
ATOM 2162 C CG  . LYS B 2 171 ? 23.628  8.603   -15.252 1.00 70.00 171 B 1 
ATOM 2163 C CD  . LYS B 2 171 ? 24.641  9.750   -15.411 1.00 67.71 171 B 1 
ATOM 2164 C CE  . LYS B 2 171 ? 24.274  10.604  -16.617 1.00 59.64 171 B 1 
ATOM 2165 N NZ  . LYS B 2 171 ? 25.138  11.794  -16.710 1.00 51.53 171 B 1 
ATOM 2166 N N   . GLU B 2 172 ? 21.849  5.455   -15.542 1.00 74.79 172 B 1 
ATOM 2167 C CA  . GLU B 2 172 ? 21.733  4.503   -16.643 1.00 71.90 172 B 1 
ATOM 2168 C C   . GLU B 2 172 ? 21.608  5.264   -17.962 1.00 70.79 172 B 1 
ATOM 2169 O O   . GLU B 2 172 ? 20.565  5.821   -18.307 1.00 65.69 172 B 1 
ATOM 2170 C CB  . GLU B 2 172 ? 20.552  3.568   -16.415 1.00 68.65 172 B 1 
ATOM 2171 C CG  . GLU B 2 172 ? 20.848  2.581   -15.284 1.00 62.61 172 B 1 
ATOM 2172 C CD  . GLU B 2 172 ? 19.656  1.688   -14.978 1.00 59.90 172 B 1 
ATOM 2173 O OE1 . GLU B 2 172 ? 19.579  1.219   -13.821 1.00 55.64 172 B 1 
ATOM 2174 O OE2 . GLU B 2 172 ? 18.795  1.493   -15.862 1.00 56.23 172 B 1 
ATOM 2175 N N   . GLY B 2 173 ? 22.707  5.337   -18.685 1.00 71.47 173 B 1 
ATOM 2176 C CA  . GLY B 2 173 ? 22.820  6.187   -19.859 1.00 70.44 173 B 1 
ATOM 2177 C C   . GLY B 2 173 ? 22.618  7.661   -19.492 1.00 72.57 173 B 1 
ATOM 2178 O O   . GLY B 2 173 ? 23.450  8.264   -18.811 1.00 68.72 173 B 1 
ATOM 2179 N N   . LEU B 2 174 ? 21.508  8.252   -19.961 1.00 74.17 174 B 1 
ATOM 2180 C CA  . LEU B 2 174 ? 21.173  9.662   -19.728 1.00 75.27 174 B 1 
ATOM 2181 C C   . LEU B 2 174 ? 20.210  9.879   -18.546 1.00 77.04 174 B 1 
ATOM 2182 O O   . LEU B 2 174 ? 19.964  11.022  -18.201 1.00 72.81 174 B 1 
ATOM 2183 C CB  . LEU B 2 174 ? 20.585  10.256  -21.022 1.00 71.75 174 B 1 
ATOM 2184 C CG  . LEU B 2 174 ? 21.583  10.328  -22.200 1.00 65.21 174 B 1 
ATOM 2185 C CD1 . LEU B 2 174 ? 20.844  10.768  -23.463 1.00 58.78 174 B 1 
ATOM 2186 C CD2 . LEU B 2 174 ? 22.713  11.325  -21.931 1.00 59.09 174 B 1 
ATOM 2187 N N   . HIS B 2 175 ? 19.687  8.809   -17.957 1.00 80.40 175 B 1 
ATOM 2188 C CA  . HIS B 2 175 ? 18.651  8.885   -16.928 1.00 79.85 175 B 1 
ATOM 2189 C C   . HIS B 2 175 ? 19.153  8.378   -15.586 1.00 81.46 175 B 1 
ATOM 2190 O O   . HIS B 2 175 ? 19.934  7.431   -15.517 1.00 78.58 175 B 1 
ATOM 2191 C CB  . HIS B 2 175 ? 17.400  8.132   -17.377 1.00 75.29 175 B 1 
ATOM 2192 C CG  . HIS B 2 175 ? 16.796  8.789   -18.586 1.00 67.98 175 B 1 
ATOM 2193 N ND1 . HIS B 2 175 ? 16.113  9.988   -18.592 1.00 58.94 175 B 1 
ATOM 2194 C CD2 . HIS B 2 175 ? 17.007  8.438   -19.886 1.00 59.44 175 B 1 
ATOM 2195 C CE1 . HIS B 2 175 ? 15.952  10.361  -19.861 1.00 53.76 175 B 1 
ATOM 2196 N NE2 . HIS B 2 175 ? 16.461  9.444   -20.686 1.00 54.72 175 B 1 
ATOM 2197 N N   . TYR B 2 176 ? 18.672  9.000   -14.509 1.00 80.45 176 B 1 
ATOM 2198 C CA  . TYR B 2 176 ? 18.861  8.501   -13.157 1.00 81.74 176 B 1 
ATOM 2199 C C   . TYR B 2 176 ? 17.704  7.572   -12.781 1.00 81.57 176 B 1 
ATOM 2200 O O   . TYR B 2 176 ? 16.543  7.860   -13.065 1.00 79.70 176 B 1 
ATOM 2201 C CB  . TYR B 2 176 ? 19.019  9.655   -12.175 1.00 81.50 176 B 1 
ATOM 2202 C CG  . TYR B 2 176 ? 20.318  10.401  -12.350 1.00 80.77 176 B 1 
ATOM 2203 C CD1 . TYR B 2 176 ? 21.487  9.951   -11.712 1.00 77.76 176 B 1 
ATOM 2204 C CD2 . TYR B 2 176 ? 20.371  11.561  -13.156 1.00 77.96 176 B 1 
ATOM 2205 C CE1 . TYR B 2 176 ? 22.691  10.646  -11.863 1.00 75.79 176 B 1 
ATOM 2206 C CE2 . TYR B 2 176 ? 21.577  12.261  -13.312 1.00 75.73 176 B 1 
ATOM 2207 C CZ  . TYR B 2 176 ? 22.737  11.805  -12.664 1.00 76.84 176 B 1 
ATOM 2208 O OH  . TYR B 2 176 ? 23.917  12.482  -12.813 1.00 71.98 176 B 1 
ATOM 2209 N N   . THR B 2 177 ? 18.049  6.472   -12.131 1.00 83.57 177 B 1 
ATOM 2210 C CA  . THR B 2 177 ? 17.101  5.446   -11.715 1.00 82.70 177 B 1 
ATOM 2211 C C   . THR B 2 177 ? 17.226  5.177   -10.220 1.00 83.40 177 B 1 
ATOM 2212 O O   . THR B 2 177 ? 18.277  5.416   -9.618  1.00 81.56 177 B 1 
ATOM 2213 C CB  . THR B 2 177 ? 17.279  4.152   -12.523 1.00 79.99 177 B 1 
ATOM 2214 O OG1 . THR B 2 177 ? 18.545  3.585   -12.307 1.00 71.97 177 B 1 
ATOM 2215 C CG2 . THR B 2 177 ? 17.120  4.424   -14.018 1.00 72.51 177 B 1 
ATOM 2216 N N   . CYS B 2 178 ? 16.154  4.704   -9.606  1.00 84.58 178 B 1 
ATOM 2217 C CA  . CYS B 2 178 ? 16.116  4.207   -8.233  1.00 84.86 178 B 1 
ATOM 2218 C C   . CYS B 2 178 ? 15.506  2.810   -8.277  1.00 84.37 178 B 1 
ATOM 2219 O O   . CYS B 2 178 ? 14.323  2.656   -8.585  1.00 81.76 178 B 1 
ATOM 2220 C CB  . CYS B 2 178 ? 15.303  5.177   -7.361  1.00 84.67 178 B 1 
ATOM 2221 S SG  . CYS B 2 178 ? 15.013  4.604   -5.667  1.00 83.53 178 B 1 
ATOM 2222 N N   . SER B 2 179 ? 16.326  1.795   -8.010  1.00 83.48 179 B 1 
ATOM 2223 C CA  . SER B 2 179 ? 15.910  0.399   -8.107  1.00 82.65 179 B 1 
ATOM 2224 C C   . SER B 2 179 ? 16.709  -0.495  -7.155  1.00 83.04 179 B 1 
ATOM 2225 O O   . SER B 2 179 ? 17.757  -0.098  -6.640  1.00 80.52 179 B 1 
ATOM 2226 C CB  . SER B 2 179 ? 16.026  -0.095  -9.555  1.00 79.95 179 B 1 
ATOM 2227 O OG  . SER B 2 179 ? 17.321  0.107   -10.087 1.00 72.63 179 B 1 
ATOM 2228 N N   . SER B 2 180 ? 16.210  -1.699  -6.905  1.00 83.09 180 B 1 
ATOM 2229 C CA  . SER B 2 180 ? 16.924  -2.718  -6.147  1.00 82.47 180 B 1 
ATOM 2230 C C   . SER B 2 180 ? 18.010  -3.363  -7.007  1.00 82.60 180 B 1 
ATOM 2231 O O   . SER B 2 180 ? 17.761  -3.754  -8.149  1.00 80.03 180 B 1 
ATOM 2232 C CB  . SER B 2 180 ? 15.958  -3.776  -5.608  1.00 80.40 180 B 1 
ATOM 2233 O OG  . SER B 2 180 ? 15.132  -4.276  -6.634  1.00 70.70 180 B 1 
ATOM 2234 N N   . HIS B 2 181 ? 19.212  -3.492  -6.444  1.00 81.84 181 B 1 
ATOM 2235 C CA  . HIS B 2 181 ? 20.362  -4.120  -7.086  1.00 81.40 181 B 1 
ATOM 2236 C C   . HIS B 2 181 ? 20.933  -5.190  -6.180  1.00 82.27 181 B 1 
ATOM 2237 O O   . HIS B 2 181 ? 21.676  -4.911  -5.235  1.00 79.67 181 B 1 
ATOM 2238 C CB  . HIS B 2 181 ? 21.412  -3.062  -7.438  1.00 79.49 181 B 1 
ATOM 2239 C CG  . HIS B 2 181 ? 20.906  -2.082  -8.452  1.00 76.53 181 B 1 
ATOM 2240 N ND1 . HIS B 2 181 ? 20.646  -2.357  -9.787  1.00 66.85 181 B 1 
ATOM 2241 C CD2 . HIS B 2 181 ? 20.483  -0.810  -8.208  1.00 68.50 181 B 1 
ATOM 2242 C CE1 . HIS B 2 181 ? 20.056  -1.280  -10.305 1.00 66.45 181 B 1 
ATOM 2243 N NE2 . HIS B 2 181 ? 19.947  -0.321  -9.387  1.00 68.06 181 B 1 
ATOM 2244 N N   . PHE B 2 182 ? 20.593  -6.439  -6.466  1.00 80.23 182 B 1 
ATOM 2245 C CA  . PHE B 2 182 ? 21.145  -7.584  -5.750  1.00 80.73 182 B 1 
ATOM 2246 C C   . PHE B 2 182 ? 22.530  -7.949  -6.299  1.00 80.87 182 B 1 
ATOM 2247 O O   . PHE B 2 182 ? 22.796  -7.771  -7.483  1.00 78.50 182 B 1 
ATOM 2248 C CB  . PHE B 2 182 ? 20.171  -8.757  -5.825  1.00 80.01 182 B 1 
ATOM 2249 C CG  . PHE B 2 182 ? 18.787  -8.444  -5.296  1.00 80.29 182 B 1 
ATOM 2250 C CD1 . PHE B 2 182 ? 18.612  -7.989  -3.984  1.00 78.62 182 B 1 
ATOM 2251 C CD2 . PHE B 2 182 ? 17.660  -8.574  -6.132  1.00 79.05 182 B 1 
ATOM 2252 C CE1 . PHE B 2 182 ? 17.335  -7.654  -3.503  1.00 77.20 182 B 1 
ATOM 2253 C CE2 . PHE B 2 182 ? 16.376  -8.247  -5.661  1.00 77.32 182 B 1 
ATOM 2254 C CZ  . PHE B 2 182 ? 16.216  -7.785  -4.346  1.00 77.04 182 B 1 
ATOM 2255 N N   . PRO B 2 183 ? 23.441  -8.496  -5.452  1.00 79.77 183 B 1 
ATOM 2256 C CA  . PRO B 2 183 ? 24.726  -9.013  -5.916  1.00 79.74 183 B 1 
ATOM 2257 C C   . PRO B 2 183 ? 24.528  -10.067 -7.016  1.00 79.19 183 B 1 
ATOM 2258 O O   . PRO B 2 183 ? 23.773  -11.020 -6.815  1.00 76.24 183 B 1 
ATOM 2259 C CB  . PRO B 2 183 ? 25.407  -9.608  -4.685  1.00 79.10 183 B 1 
ATOM 2260 C CG  . PRO B 2 183 ? 24.727  -8.907  -3.508  1.00 77.12 183 B 1 
ATOM 2261 C CD  . PRO B 2 183 ? 23.311  -8.675  -4.016  1.00 79.88 183 B 1 
ATOM 2262 N N   . TYR B 2 184 ? 25.236  -9.927  -8.129  1.00 75.19 184 B 1 
ATOM 2263 C CA  . TYR B 2 184 ? 25.054  -10.797 -9.296  1.00 73.52 184 B 1 
ATOM 2264 C C   . TYR B 2 184 ? 25.203  -12.288 -8.974  1.00 74.79 184 B 1 
ATOM 2265 O O   . TYR B 2 184 ? 24.411  -13.105 -9.433  1.00 71.62 184 B 1 
ATOM 2266 C CB  . TYR B 2 184 ? 26.052  -10.372 -10.382 1.00 68.85 184 B 1 
ATOM 2267 C CG  . TYR B 2 184 ? 25.897  -11.163 -11.658 1.00 62.68 184 B 1 
ATOM 2268 C CD1 . TYR B 2 184 ? 26.732  -12.261 -11.928 1.00 57.64 184 B 1 
ATOM 2269 C CD2 . TYR B 2 184 ? 24.851  -10.846 -12.542 1.00 56.33 184 B 1 
ATOM 2270 C CE1 . TYR B 2 184 ? 26.504  -13.055 -13.062 1.00 50.01 184 B 1 
ATOM 2271 C CE2 . TYR B 2 184 ? 24.615  -11.634 -13.674 1.00 50.56 184 B 1 
ATOM 2272 C CZ  . TYR B 2 184 ? 25.436  -12.745 -13.919 1.00 50.30 184 B 1 
ATOM 2273 O OH  . TYR B 2 184 ? 25.166  -13.544 -15.003 1.00 44.89 184 B 1 
ATOM 2274 N N   . SER B 2 185 ? 26.189  -12.641 -8.130  1.00 75.39 185 B 1 
ATOM 2275 C CA  . SER B 2 185 ? 26.452  -14.033 -7.740  1.00 76.07 185 B 1 
ATOM 2276 C C   . SER B 2 185 ? 25.336  -14.663 -6.894  1.00 77.97 185 B 1 
ATOM 2277 O O   . SER B 2 185 ? 25.238  -15.883 -6.828  1.00 75.32 185 B 1 
ATOM 2278 C CB  . SER B 2 185 ? 27.769  -14.096 -6.949  1.00 73.04 185 B 1 
ATOM 2279 O OG  . SER B 2 185 ? 27.739  -13.194 -5.850  1.00 64.91 185 B 1 
ATOM 2280 N N   . GLN B 2 186 ? 24.524  -13.841 -6.242  1.00 79.56 186 B 1 
ATOM 2281 C CA  . GLN B 2 186 ? 23.451  -14.272 -5.340  1.00 81.00 186 B 1 
ATOM 2282 C C   . GLN B 2 186 ? 22.089  -13.710 -5.769  1.00 81.52 186 B 1 
ATOM 2283 O O   . GLN B 2 186 ? 21.155  -13.691 -4.979  1.00 79.52 186 B 1 
ATOM 2284 C CB  . GLN B 2 186 ? 23.803  -13.880 -3.896  1.00 80.36 186 B 1 
ATOM 2285 C CG  . GLN B 2 186 ? 25.059  -14.582 -3.374  1.00 76.17 186 B 1 
ATOM 2286 C CD  . GLN B 2 186 ? 25.398  -14.179 -1.927  1.00 72.17 186 B 1 
ATOM 2287 O OE1 . GLN B 2 186 ? 24.826  -13.269 -1.354  1.00 66.71 186 B 1 
ATOM 2288 N NE2 . GLN B 2 186 ? 26.343  -14.833 -1.312  1.00 64.02 186 B 1 
ATOM 2289 N N   . TYR B 2 187 ? 21.990  -13.252 -7.019  1.00 81.13 187 B 1 
ATOM 2290 C CA  . TYR B 2 187 ? 20.797  -12.571 -7.513  1.00 79.96 187 B 1 
ATOM 2291 C C   . TYR B 2 187 ? 19.531  -13.412 -7.328  1.00 81.17 187 B 1 
ATOM 2292 O O   . TYR B 2 187 ? 18.569  -12.953 -6.711  1.00 80.37 187 B 1 
ATOM 2293 C CB  . TYR B 2 187 ? 20.981  -12.208 -8.993  1.00 77.35 187 B 1 
ATOM 2294 C CG  . TYR B 2 187 ? 19.745  -11.565 -9.584  1.00 75.33 187 B 1 
ATOM 2295 C CD1 . TYR B 2 187 ? 18.810  -12.349 -10.294 1.00 71.91 187 B 1 
ATOM 2296 C CD2 . TYR B 2 187 ? 19.483  -10.208 -9.345  1.00 70.65 187 B 1 
ATOM 2297 C CE1 . TYR B 2 187 ? 17.617  -11.774 -10.755 1.00 68.32 187 B 1 
ATOM 2298 C CE2 . TYR B 2 187 ? 18.292  -9.624  -9.801  1.00 67.48 187 B 1 
ATOM 2299 C CZ  . TYR B 2 187 ? 17.354  -10.418 -10.501 1.00 68.37 187 B 1 
ATOM 2300 O OH  . TYR B 2 187 ? 16.179  -9.860  -10.919 1.00 65.06 187 B 1 
ATOM 2301 N N   . GLN B 2 188 ? 19.574  -14.657 -7.782  1.00 81.05 188 B 1 
ATOM 2302 C CA  . GLN B 2 188 ? 18.416  -15.547 -7.693  1.00 81.38 188 B 1 
ATOM 2303 C C   . GLN B 2 188 ? 18.029  -15.841 -6.250  1.00 83.55 188 B 1 
ATOM 2304 O O   . GLN B 2 188 ? 16.847  -15.859 -5.915  1.00 83.08 188 B 1 
ATOM 2305 C CB  . GLN B 2 188 ? 18.710  -16.836 -8.479  1.00 78.94 188 B 1 
ATOM 2306 C CG  . GLN B 2 188 ? 17.431  -17.672 -8.722  1.00 70.95 188 B 1 
ATOM 2307 C CD  . GLN B 2 188 ? 16.416  -16.943 -9.615  1.00 65.12 188 B 1 
ATOM 2308 O OE1 . GLN B 2 188 ? 16.739  -16.030 -10.356 1.00 59.11 188 B 1 
ATOM 2309 N NE2 . GLN B 2 188 ? 15.162  -17.306 -9.567  1.00 56.17 188 B 1 
ATOM 2310 N N   . PHE B 2 189 ? 18.999  -16.013 -5.344  1.00 86.83 189 B 1 
ATOM 2311 C CA  . PHE B 2 189 ? 18.748  -16.218 -3.925  1.00 88.66 189 B 1 
ATOM 2312 C C   . PHE B 2 189 ? 18.022  -15.023 -3.300  1.00 88.83 189 B 1 
ATOM 2313 O O   . PHE B 2 189 ? 16.966  -15.195 -2.690  1.00 88.69 189 B 1 
ATOM 2314 C CB  . PHE B 2 189 ? 20.073  -16.508 -3.194  1.00 89.30 189 B 1 
ATOM 2315 C CG  . PHE B 2 189 ? 19.904  -16.557 -1.684  1.00 90.10 189 B 1 
ATOM 2316 C CD1 . PHE B 2 189 ? 20.183  -15.426 -0.900  1.00 88.37 189 B 1 
ATOM 2317 C CD2 . PHE B 2 189 ? 19.416  -17.726 -1.061  1.00 88.92 189 B 1 
ATOM 2318 C CE1 . PHE B 2 189 ? 19.972  -15.453 0.488   1.00 89.23 189 B 1 
ATOM 2319 C CE2 . PHE B 2 189 ? 19.205  -17.762 0.327   1.00 88.68 189 B 1 
ATOM 2320 C CZ  . PHE B 2 189 ? 19.487  -16.627 1.102   1.00 88.88 189 B 1 
ATOM 2321 N N   . TRP B 2 190 ? 18.547  -13.798 -3.497  1.00 87.53 190 B 1 
ATOM 2322 C CA  . TRP B 2 190 ? 17.950  -12.593 -2.922  1.00 87.82 190 B 1 
ATOM 2323 C C   . TRP B 2 190 ? 16.583  -12.270 -3.519  1.00 87.74 190 B 1 
ATOM 2324 O O   . TRP B 2 190 ? 15.677  -11.884 -2.784  1.00 86.55 190 B 1 
ATOM 2325 C CB  . TRP B 2 190 ? 18.909  -11.415 -3.073  1.00 88.27 190 B 1 
ATOM 2326 C CG  . TRP B 2 190 ? 20.015  -11.422 -2.074  1.00 87.54 190 B 1 
ATOM 2327 C CD1 . TRP B 2 190 ? 21.330  -11.609 -2.335  1.00 84.70 190 B 1 
ATOM 2328 C CD2 . TRP B 2 190 ? 19.917  -11.233 -0.624  1.00 86.55 190 B 1 
ATOM 2329 N NE1 . TRP B 2 190 ? 22.057  -11.539 -1.151  1.00 83.38 190 B 1 
ATOM 2330 C CE2 . TRP B 2 190 ? 21.226  -11.312 -0.085  1.00 85.57 190 B 1 
ATOM 2331 C CE3 . TRP B 2 190 ? 18.843  -10.999 0.264   1.00 82.86 190 B 1 
ATOM 2332 C CZ2 . TRP B 2 190 ? 21.473  -11.169 1.310   1.00 84.25 190 B 1 
ATOM 2333 C CZ3 . TRP B 2 190 ? 19.087  -10.859 1.647   1.00 82.21 190 B 1 
ATOM 2334 C CH2 . TRP B 2 190 ? 20.384  -10.947 2.161   1.00 82.40 190 B 1 
ATOM 2335 N N   . LYS B 2 191 ? 16.419  -12.477 -4.826  1.00 86.97 191 B 1 
ATOM 2336 C CA  . LYS B 2 191 ? 15.129  -12.305 -5.499  1.00 86.49 191 B 1 
ATOM 2337 C C   . LYS B 2 191 ? 14.086  -13.259 -4.914  1.00 87.60 191 B 1 
ATOM 2338 O O   . LYS B 2 191 ? 13.013  -12.812 -4.497  1.00 87.05 191 B 1 
ATOM 2339 C CB  . LYS B 2 191 ? 15.315  -12.500 -7.009  1.00 84.36 191 B 1 
ATOM 2340 C CG  . LYS B 2 191 ? 14.021  -12.197 -7.768  1.00 79.21 191 B 1 
ATOM 2341 C CD  . LYS B 2 191 ? 14.240  -12.364 -9.285  1.00 74.98 191 B 1 
ATOM 2342 C CE  . LYS B 2 191 ? 12.946  -12.045 -10.036 1.00 67.82 191 B 1 
ATOM 2343 N NZ  . LYS B 2 191 ? 13.125  -12.150 -11.487 1.00 63.06 191 B 1 
ATOM 2344 N N   . ASN B 2 192 ? 14.422  -14.536 -4.803  1.00 89.32 192 B 1 
ATOM 2345 C CA  . ASN B 2 192 ? 13.539  -15.554 -4.230  1.00 90.27 192 B 1 
ATOM 2346 C C   . ASN B 2 192 ? 13.231  -15.251 -2.760  1.00 91.30 192 B 1 
ATOM 2347 O O   . ASN B 2 192 ? 12.070  -15.287 -2.353  1.00 90.79 192 B 1 
ATOM 2348 C CB  . ASN B 2 192 ? 14.181  -16.942 -4.374  1.00 89.57 192 B 1 
ATOM 2349 C CG  . ASN B 2 192 ? 14.252  -17.435 -5.820  1.00 87.10 192 B 1 
ATOM 2350 O OD1 . ASN B 2 192 ? 13.798  -16.817 -6.754  1.00 78.87 192 B 1 
ATOM 2351 N ND2 . ASN B 2 192 ? 14.822  -18.602 -6.024  1.00 80.36 192 B 1 
ATOM 2352 N N   . PHE B 2 193 ? 14.253  -14.897 -1.960  1.00 90.91 193 B 1 
ATOM 2353 C CA  . PHE B 2 193 ? 14.085  -14.538 -0.556  1.00 92.18 193 B 1 
ATOM 2354 C C   . PHE B 2 193 ? 13.155  -13.337 -0.377  1.00 92.21 193 B 1 
ATOM 2355 O O   . PHE B 2 193 ? 12.218  -13.390 0.422   1.00 91.83 193 B 1 
ATOM 2356 C CB  . PHE B 2 193 ? 15.456  -14.251 0.071   1.00 92.67 193 B 1 
ATOM 2357 C CG  . PHE B 2 193 ? 15.373  -13.792 1.518   1.00 92.95 193 B 1 
ATOM 2358 C CD1 . PHE B 2 193 ? 15.402  -12.423 1.830   1.00 90.88 193 B 1 
ATOM 2359 C CD2 . PHE B 2 193 ? 15.212  -14.740 2.541   1.00 91.22 193 B 1 
ATOM 2360 C CE1 . PHE B 2 193 ? 15.278  -12.002 3.168   1.00 90.95 193 B 1 
ATOM 2361 C CE2 . PHE B 2 193 ? 15.086  -14.329 3.880   1.00 90.97 193 B 1 
ATOM 2362 C CZ  . PHE B 2 193 ? 15.125  -12.956 4.191   1.00 91.29 193 B 1 
ATOM 2363 N N   . GLN B 2 194 ? 13.376  -12.269 -1.136  1.00 91.72 194 B 1 
ATOM 2364 C CA  . GLN B 2 194 ? 12.563  -11.063 -1.046  1.00 91.33 194 B 1 
ATOM 2365 C C   . GLN B 2 194 ? 11.109  -11.330 -1.472  1.00 92.07 194 B 1 
ATOM 2366 O O   . GLN B 2 194 ? 10.184  -10.895 -0.790  1.00 91.40 194 B 1 
ATOM 2367 C CB  . GLN B 2 194 ? 13.229  -9.952  -1.874  1.00 89.96 194 B 1 
ATOM 2368 C CG  . GLN B 2 194 ? 12.536  -8.584  -1.777  1.00 82.15 194 B 1 
ATOM 2369 C CD  . GLN B 2 194 ? 12.634  -7.889  -0.418  1.00 80.42 194 B 1 
ATOM 2370 O OE1 . GLN B 2 194 ? 13.194  -8.359  0.561   1.00 72.91 194 B 1 
ATOM 2371 N NE2 . GLN B 2 194 ? 12.064  -6.700  -0.311  1.00 69.58 194 B 1 
ATOM 2372 N N   . THR B 2 195 ? 10.903  -12.072 -2.542  1.00 91.02 195 B 1 
ATOM 2373 C CA  . THR B 2 195 ? 9.569   -12.477 -2.995  1.00 91.30 195 B 1 
ATOM 2374 C C   . THR B 2 195 ? 8.851   -13.328 -1.957  1.00 92.59 195 B 1 
ATOM 2375 O O   . THR B 2 195 ? 7.725   -13.007 -1.578  1.00 92.16 195 B 1 
ATOM 2376 C CB  . THR B 2 195 ? 9.647   -13.229 -4.329  1.00 89.81 195 B 1 
ATOM 2377 O OG1 . THR B 2 195 ? 10.120  -12.340 -5.311  1.00 80.08 195 B 1 
ATOM 2378 C CG2 . THR B 2 195 ? 8.286   -13.758 -4.790  1.00 78.49 195 B 1 
ATOM 2379 N N   . LEU B 2 196 ? 9.498   -14.376 -1.437  1.00 92.85 196 B 1 
ATOM 2380 C CA  . LEU B 2 196 ? 8.913   -15.243 -0.425  1.00 94.11 196 B 1 
ATOM 2381 C C   . LEU B 2 196 ? 8.587   -14.472 0.858   1.00 94.71 196 B 1 
ATOM 2382 O O   . LEU B 2 196 ? 7.510   -14.659 1.414   1.00 94.16 196 B 1 
ATOM 2383 C CB  . LEU B 2 196 ? 9.849   -16.423 -0.122  1.00 94.20 196 B 1 
ATOM 2384 C CG  . LEU B 2 196 ? 9.922   -17.477 -1.242  1.00 90.09 196 B 1 
ATOM 2385 C CD1 . LEU B 2 196 ? 10.995  -18.512 -0.894  1.00 86.86 196 B 1 
ATOM 2386 C CD2 . LEU B 2 196 ? 8.590   -18.212 -1.433  1.00 87.24 196 B 1 
ATOM 2387 N N   . LYS B 2 197 ? 9.463   -13.559 1.295   1.00 94.56 197 B 1 
ATOM 2388 C CA  . LYS B 2 197 ? 9.204   -12.694 2.443   1.00 94.60 197 B 1 
ATOM 2389 C C   . LYS B 2 197 ? 7.940   -11.851 2.244   1.00 94.91 197 B 1 
ATOM 2390 O O   . LYS B 2 197 ? 7.096   -11.819 3.144   1.00 94.24 197 B 1 
ATOM 2391 C CB  . LYS B 2 197 ? 10.436  -11.806 2.698   1.00 93.73 197 B 1 
ATOM 2392 C CG  . LYS B 2 197 ? 10.275  -10.935 3.965   1.00 90.14 197 B 1 
ATOM 2393 C CD  . LYS B 2 197 ? 11.442  -9.944  4.133   1.00 87.87 197 B 1 
ATOM 2394 C CE  . LYS B 2 197 ? 11.347  -8.860  3.063   1.00 81.11 197 B 1 
ATOM 2395 N NZ  . LYS B 2 197 ? 12.389  -7.823  3.240   1.00 76.70 197 B 1 
ATOM 2396 N N   . ILE B 2 198 ? 7.802   -11.200 1.090   1.00 93.86 198 B 1 
ATOM 2397 C CA  . ILE B 2 198 ? 6.619   -10.383 0.789   1.00 93.72 198 B 1 
ATOM 2398 C C   . ILE B 2 198 ? 5.362   -11.252 0.748   1.00 94.31 198 B 1 
ATOM 2399 O O   . ILE B 2 198 ? 4.372   -10.913 1.389   1.00 93.62 198 B 1 
ATOM 2400 C CB  . ILE B 2 198 ? 6.825   -9.591  -0.526  1.00 92.61 198 B 1 
ATOM 2401 C CG1 . ILE B 2 198 ? 7.910   -8.506  -0.326  1.00 90.14 198 B 1 
ATOM 2402 C CG2 . ILE B 2 198 ? 5.508   -8.934  -0.988  1.00 89.95 198 B 1 
ATOM 2403 C CD1 . ILE B 2 198 ? 8.428   -7.894  -1.639  1.00 84.29 198 B 1 
ATOM 2404 N N   . VAL B 2 199 ? 5.390   -12.390 0.070   1.00 94.61 199 B 1 
ATOM 2405 C CA  . VAL B 2 199 ? 4.224   -13.278 -0.060  1.00 94.94 199 B 1 
ATOM 2406 C C   . VAL B 2 199 ? 3.832   -13.896 1.277   1.00 95.26 199 B 1 
ATOM 2407 O O   . VAL B 2 199 ? 2.649   -13.946 1.611   1.00 94.52 199 B 1 
ATOM 2408 C CB  . VAL B 2 199 ? 4.489   -14.356 -1.131  1.00 94.51 199 B 1 
ATOM 2409 C CG1 . VAL B 2 199 ? 3.381   -15.407 -1.190  1.00 90.52 199 B 1 
ATOM 2410 C CG2 . VAL B 2 199 ? 4.590   -13.719 -2.522  1.00 90.53 199 B 1 
ATOM 2411 N N   . ILE B 2 200 ? 4.806   -14.339 2.092   1.00 96.02 200 B 1 
ATOM 2412 C CA  . ILE B 2 200 ? 4.517   -14.918 3.410   1.00 96.44 200 B 1 
ATOM 2413 C C   . ILE B 2 200 ? 3.929   -13.861 4.347   1.00 96.47 200 B 1 
ATOM 2414 O O   . ILE B 2 200 ? 2.865   -14.089 4.931   1.00 95.57 200 B 1 
ATOM 2415 C CB  . ILE B 2 200 ? 5.774   -15.599 3.999   1.00 96.49 200 B 1 
ATOM 2416 C CG1 . ILE B 2 200 ? 6.119   -16.870 3.183   1.00 93.71 200 B 1 
ATOM 2417 C CG2 . ILE B 2 200 ? 5.568   -15.976 5.485   1.00 93.43 200 B 1 
ATOM 2418 C CD1 . ILE B 2 200 ? 7.514   -17.430 3.471   1.00 86.75 200 B 1 
ATOM 2419 N N   . LEU B 2 201 ? 4.572   -12.692 4.473   1.00 95.66 201 B 1 
ATOM 2420 C CA  . LEU B 2 201 ? 4.125   -11.644 5.395   1.00 95.65 201 B 1 
ATOM 2421 C C   . LEU B 2 201 ? 2.888   -10.885 4.892   1.00 95.40 201 B 1 
ATOM 2422 O O   . LEU B 2 201 ? 2.062   -10.471 5.702   1.00 93.86 201 B 1 
ATOM 2423 C CB  . LEU B 2 201 ? 5.280   -10.668 5.681   1.00 95.26 201 B 1 
ATOM 2424 C CG  . LEU B 2 201 ? 6.511   -11.293 6.380   1.00 93.57 201 B 1 
ATOM 2425 C CD1 . LEU B 2 201 ? 7.570   -10.209 6.606   1.00 90.99 201 B 1 
ATOM 2426 C CD2 . LEU B 2 201 ? 6.168   -11.909 7.734   1.00 90.69 201 B 1 
ATOM 2427 N N   . GLY B 2 202 ? 2.764   -10.717 3.580   1.00 94.80 202 B 1 
ATOM 2428 C CA  . GLY B 2 202 ? 1.702   -9.933  2.958   1.00 94.18 202 B 1 
ATOM 2429 C C   . GLY B 2 202 ? 0.470   -10.735 2.531   1.00 94.56 202 B 1 
ATOM 2430 O O   . GLY B 2 202 ? -0.587  -10.136 2.330   1.00 92.14 202 B 1 
ATOM 2431 N N   . LEU B 2 203 ? 0.572   -12.065 2.398   1.00 94.74 203 B 1 
ATOM 2432 C CA  . LEU B 2 203 ? -0.554  -12.902 1.964   1.00 95.21 203 B 1 
ATOM 2433 C C   . LEU B 2 203 ? -0.789  -14.105 2.892   1.00 95.76 203 B 1 
ATOM 2434 O O   . LEU B 2 203 ? -1.871  -14.232 3.442   1.00 94.49 203 B 1 
ATOM 2435 C CB  . LEU B 2 203 ? -0.339  -13.320 0.495   1.00 94.16 203 B 1 
ATOM 2436 C CG  . LEU B 2 203 ? -1.488  -14.155 -0.107  1.00 91.90 203 B 1 
ATOM 2437 C CD1 . LEU B 2 203 ? -2.782  -13.347 -0.200  1.00 87.96 203 B 1 
ATOM 2438 C CD2 . LEU B 2 203 ? -1.108  -14.616 -1.510  1.00 87.97 203 B 1 
ATOM 2439 N N   . VAL B 2 204 ? 0.204   -14.973 3.075   1.00 96.58 204 B 1 
ATOM 2440 C CA  . VAL B 2 204 ? 0.015   -16.258 3.772   1.00 96.69 204 B 1 
ATOM 2441 C C   . VAL B 2 204 ? -0.269  -16.048 5.258   1.00 96.84 204 B 1 
ATOM 2442 O O   . VAL B 2 204 ? -1.265  -16.564 5.773   1.00 95.90 204 B 1 
ATOM 2443 C CB  . VAL B 2 204 ? 1.229   -17.188 3.573   1.00 96.08 204 B 1 
ATOM 2444 C CG1 . VAL B 2 204 ? 1.048   -18.523 4.281   1.00 91.92 204 B 1 
ATOM 2445 C CG2 . VAL B 2 204 ? 1.467   -17.472 2.080   1.00 92.47 204 B 1 
ATOM 2446 N N   . LEU B 2 205 ? 0.554   -15.266 5.949   1.00 96.26 205 B 1 
ATOM 2447 C CA  . LEU B 2 205 ? 0.382   -14.981 7.377   1.00 96.36 205 B 1 
ATOM 2448 C C   . LEU B 2 205 ? -0.968  -14.309 7.687   1.00 96.41 205 B 1 
ATOM 2449 O O   . LEU B 2 205 ? -1.710  -14.833 8.526   1.00 95.65 205 B 1 
ATOM 2450 C CB  . LEU B 2 205 ? 1.595   -14.185 7.889   1.00 95.80 205 B 1 
ATOM 2451 C CG  . LEU B 2 205 ? 1.504   -13.756 9.362   1.00 92.31 205 B 1 
ATOM 2452 C CD1 . LEU B 2 205 ? 1.554   -14.973 10.301  1.00 88.40 205 B 1 
ATOM 2453 C CD2 . LEU B 2 205 ? 2.661   -12.819 9.710   1.00 88.29 205 B 1 
ATOM 2454 N N   . PRO B 2 206 ? -1.357  -13.196 7.021   1.00 96.09 206 B 1 
ATOM 2455 C CA  . PRO B 2 206 ? -2.664  -12.595 7.274   1.00 95.57 206 B 1 
ATOM 2456 C C   . PRO B 2 206 ? -3.825  -13.518 6.902   1.00 95.56 206 B 1 
ATOM 2457 O O   . PRO B 2 206 ? -4.830  -13.516 7.614   1.00 93.89 206 B 1 
ATOM 2458 C CB  . PRO B 2 206 ? -2.673  -11.291 6.470   1.00 94.39 206 B 1 
ATOM 2459 C CG  . PRO B 2 206 ? -1.602  -11.477 5.412   1.00 92.36 206 B 1 
ATOM 2460 C CD  . PRO B 2 206 ? -0.596  -12.381 6.098   1.00 95.43 206 B 1 
ATOM 2461 N N   . LEU B 2 207 ? -3.703  -14.346 5.876   1.00 95.99 207 B 1 
ATOM 2462 C CA  . LEU B 2 207 ? -4.737  -15.310 5.511   1.00 95.59 207 B 1 
ATOM 2463 C C   . LEU B 2 207 ? -4.935  -16.372 6.607   1.00 95.51 207 B 1 
ATOM 2464 O O   . LEU B 2 207 ? -6.076  -16.633 7.005   1.00 94.38 207 B 1 
ATOM 2465 C CB  . LEU B 2 207 ? -4.383  -15.951 4.161   1.00 94.67 207 B 1 
ATOM 2466 C CG  . LEU B 2 207 ? -5.463  -16.893 3.603   1.00 88.15 207 B 1 
ATOM 2467 C CD1 . LEU B 2 207 ? -6.752  -16.144 3.238   1.00 84.09 207 B 1 
ATOM 2468 C CD2 . LEU B 2 207 ? -4.938  -17.578 2.337   1.00 84.00 207 B 1 
ATOM 2469 N N   . LEU B 2 208 ? -3.849  -16.924 7.160   1.00 96.52 208 B 1 
ATOM 2470 C CA  . LEU B 2 208 ? -3.915  -17.868 8.273   1.00 96.50 208 B 1 
ATOM 2471 C C   . LEU B 2 208 ? -4.550  -17.237 9.512   1.00 96.46 208 B 1 
ATOM 2472 O O   . LEU B 2 208 ? -5.464  -17.815 10.104  1.00 95.08 208 B 1 
ATOM 2473 C CB  . LEU B 2 208 ? -2.500  -18.380 8.591   1.00 95.97 208 B 1 
ATOM 2474 C CG  . LEU B 2 208 ? -1.909  -19.359 7.555   1.00 85.57 208 B 1 
ATOM 2475 C CD1 . LEU B 2 208 ? -0.450  -19.639 7.906   1.00 80.41 208 B 1 
ATOM 2476 C CD2 . LEU B 2 208 ? -2.662  -20.683 7.519   1.00 80.82 208 B 1 
ATOM 2477 N N   . VAL B 2 209 ? -4.120  -16.020 9.872   1.00 96.49 209 B 1 
ATOM 2478 C CA  . VAL B 2 209 ? -4.689  -15.281 11.007  1.00 96.17 209 B 1 
ATOM 2479 C C   . VAL B 2 209 ? -6.175  -15.007 10.794  1.00 95.88 209 B 1 
ATOM 2480 O O   . VAL B 2 209 ? -6.969  -15.192 11.713  1.00 94.11 209 B 1 
ATOM 2481 C CB  . VAL B 2 209 ? -3.914  -13.972 11.246  1.00 95.47 209 B 1 
ATOM 2482 C CG1 . VAL B 2 209 ? -4.592  -13.063 12.286  1.00 91.24 209 B 1 
ATOM 2483 C CG2 . VAL B 2 209 ? -2.504  -14.278 11.768  1.00 92.09 209 B 1 
ATOM 2484 N N   . MET B 2 210 ? -6.565  -14.618 9.583   1.00 95.31 210 B 1 
ATOM 2485 C CA  . MET B 2 210 ? -7.969  -14.395 9.238   1.00 94.35 210 B 1 
ATOM 2486 C C   . MET B 2 210 ? -8.790  -15.671 9.436   1.00 94.62 210 B 1 
ATOM 2487 O O   . MET B 2 210 ? -9.785  -15.643 10.162  1.00 93.53 210 B 1 
ATOM 2488 C CB  . MET B 2 210 ? -8.068  -13.885 7.789   1.00 93.15 210 B 1 
ATOM 2489 C CG  . MET B 2 210 ? -9.517  -13.607 7.381   1.00 86.18 210 B 1 
ATOM 2490 S SD  . MET B 2 210 ? -9.710  -13.018 5.676   1.00 80.76 210 B 1 
ATOM 2491 C CE  . MET B 2 210 ? -11.470 -13.254 5.444   1.00 70.91 210 B 1 
ATOM 2492 N N   . VAL B 2 211 ? -8.372  -16.795 8.855   1.00 95.75 211 B 1 
ATOM 2493 C CA  . VAL B 2 211 ? -9.107  -18.063 8.943   1.00 95.32 211 B 1 
ATOM 2494 C C   . VAL B 2 211 ? -9.251  -18.523 10.399  1.00 95.16 211 B 1 
ATOM 2495 O O   . VAL B 2 211 ? -10.362 -18.825 10.841  1.00 93.78 211 B 1 
ATOM 2496 C CB  . VAL B 2 211 ? -8.442  -19.144 8.062   1.00 94.75 211 B 1 
ATOM 2497 C CG1 . VAL B 2 211 ? -9.061  -20.526 8.271   1.00 89.69 211 B 1 
ATOM 2498 C CG2 . VAL B 2 211 ? -8.602  -18.799 6.575   1.00 89.74 211 B 1 
ATOM 2499 N N   . ILE B 2 212 ? -8.160  -18.511 11.172  1.00 96.02 212 B 1 
ATOM 2500 C CA  . ILE B 2 212 ? -8.165  -18.953 12.573  1.00 95.64 212 B 1 
ATOM 2501 C C   . ILE B 2 212 ? -9.023  -18.025 13.443  1.00 95.04 212 B 1 
ATOM 2502 O O   . ILE B 2 212 ? -9.913  -18.484 14.162  1.00 93.56 212 B 1 
ATOM 2503 C CB  . ILE B 2 212 ? -6.710  -19.071 13.096  1.00 95.42 212 B 1 
ATOM 2504 C CG1 . ILE B 2 212 ? -5.950  -20.190 12.337  1.00 92.50 212 B 1 
ATOM 2505 C CG2 . ILE B 2 212 ? -6.694  -19.354 14.613  1.00 92.11 212 B 1 
ATOM 2506 C CD1 . ILE B 2 212 ? -4.428  -20.158 12.551  1.00 85.78 212 B 1 
ATOM 2507 N N   . CYS B 2 213 ? -8.804  -16.714 13.374  1.00 94.42 213 B 1 
ATOM 2508 C CA  . CYS B 2 213 ? -9.503  -15.761 14.224  1.00 93.95 213 B 1 
ATOM 2509 C C   . CYS B 2 213 ? -10.995 -15.672 13.884  1.00 93.38 213 B 1 
ATOM 2510 O O   . CYS B 2 213 ? -11.834 -15.711 14.783  1.00 91.62 213 B 1 
ATOM 2511 C CB  . CYS B 2 213 ? -8.830  -14.387 14.147  1.00 93.39 213 B 1 
ATOM 2512 S SG  . CYS B 2 213 ? -7.186  -14.450 14.935  1.00 90.30 213 B 1 
ATOM 2513 N N   . TYR B 2 214 ? -11.358 -15.582 12.602  1.00 93.05 214 B 1 
ATOM 2514 C CA  . TYR B 2 214 ? -12.764 -15.448 12.219  1.00 92.68 214 B 1 
ATOM 2515 C C   . TYR B 2 214 ? -13.555 -16.747 12.359  1.00 92.04 214 B 1 
ATOM 2516 O O   . TYR B 2 214 ? -14.739 -16.672 12.678  1.00 90.14 214 B 1 
ATOM 2517 C CB  . TYR B 2 214 ? -12.908 -14.832 10.829  1.00 91.32 214 B 1 
ATOM 2518 C CG  . TYR B 2 214 ? -12.644 -13.337 10.833  1.00 88.89 214 B 1 
ATOM 2519 C CD1 . TYR B 2 214 ? -13.586 -12.457 11.401  1.00 84.07 214 B 1 
ATOM 2520 C CD2 . TYR B 2 214 ? -11.454 -12.820 10.304  1.00 84.11 214 B 1 
ATOM 2521 C CE1 . TYR B 2 214 ? -13.329 -11.084 11.458  1.00 81.92 214 B 1 
ATOM 2522 C CE2 . TYR B 2 214 ? -11.186 -11.441 10.354  1.00 81.50 214 B 1 
ATOM 2523 C CZ  . TYR B 2 214 ? -12.125 -10.572 10.943  1.00 83.90 214 B 1 
ATOM 2524 O OH  . TYR B 2 214 ? -11.848 -9.238  11.021  1.00 81.11 214 B 1 
ATOM 2525 N N   . SER B 2 215 ? -12.928 -17.932 12.234  1.00 94.37 215 B 1 
ATOM 2526 C CA  . SER B 2 215 ? -13.603 -19.188 12.575  1.00 93.56 215 B 1 
ATOM 2527 C C   . SER B 2 215 ? -13.956 -19.257 14.067  1.00 92.56 215 B 1 
ATOM 2528 O O   . SER B 2 215 ? -15.101 -19.574 14.422  1.00 90.22 215 B 1 
ATOM 2529 C CB  . SER B 2 215 ? -12.770 -20.409 12.157  1.00 92.79 215 B 1 
ATOM 2530 O OG  . SER B 2 215 ? -11.557 -20.463 12.865  1.00 77.90 215 B 1 
ATOM 2531 N N   . GLY B 2 216 ? -13.026 -18.866 14.949  1.00 93.51 216 B 1 
ATOM 2532 C CA  . GLY B 2 216 ? -13.275 -18.763 16.388  1.00 92.35 216 B 1 
ATOM 2533 C C   . GLY B 2 216 ? -14.361 -17.741 16.732  1.00 92.04 216 B 1 
ATOM 2534 O O   . GLY B 2 216 ? -15.290 -18.053 17.480  1.00 89.94 216 B 1 
ATOM 2535 N N   . ILE B 2 217 ? -14.303 -16.554 16.134  1.00 90.82 217 B 1 
ATOM 2536 C CA  . ILE B 2 217 ? -15.324 -15.508 16.304  1.00 89.93 217 B 1 
ATOM 2537 C C   . ILE B 2 217 ? -16.695 -16.026 15.874  1.00 89.04 217 B 1 
ATOM 2538 O O   . ILE B 2 217 ? -17.641 -15.936 16.652  1.00 87.08 217 B 1 
ATOM 2539 C CB  . ILE B 2 217 ? -14.927 -14.221 15.531  1.00 89.04 217 B 1 
ATOM 2540 C CG1 . ILE B 2 217 ? -13.750 -13.512 16.240  1.00 85.63 217 B 1 
ATOM 2541 C CG2 . ILE B 2 217 ? -16.118 -13.244 15.401  1.00 85.46 217 B 1 
ATOM 2542 C CD1 . ILE B 2 217 ? -13.060 -12.432 15.391  1.00 83.26 217 B 1 
ATOM 2543 N N   . LEU B 2 218 ? -16.805 -16.614 14.681  1.00 89.59 218 B 1 
ATOM 2544 C CA  . LEU B 2 218 ? -18.067 -17.122 14.158  1.00 88.33 218 B 1 
ATOM 2545 C C   . LEU B 2 218 ? -18.658 -18.200 15.074  1.00 87.37 218 B 1 
ATOM 2546 O O   . LEU B 2 218 ? -19.842 -18.142 15.403  1.00 85.26 218 B 1 
ATOM 2547 C CB  . LEU B 2 218 ? -17.841 -17.641 12.731  1.00 86.56 218 B 1 
ATOM 2548 C CG  . LEU B 2 218 ? -19.127 -18.110 12.010  1.00 78.25 218 B 1 
ATOM 2549 C CD1 . LEU B 2 218 ? -20.114 -16.959 11.799  1.00 74.07 218 B 1 
ATOM 2550 C CD2 . LEU B 2 218 ? -18.771 -18.705 10.648  1.00 73.78 218 B 1 
ATOM 2551 N N   . LYS B 2 219 ? -17.839 -19.139 15.561  1.00 89.25 219 B 1 
ATOM 2552 C CA  . LYS B 2 219 ? -18.258 -20.173 16.498  1.00 89.06 219 B 1 
ATOM 2553 C C   . LYS B 2 219 ? -18.837 -19.587 17.788  1.00 88.16 219 B 1 
ATOM 2554 O O   . LYS B 2 219 ? -19.860 -20.074 18.286  1.00 85.48 219 B 1 
ATOM 2555 C CB  . LYS B 2 219 ? -17.063 -21.104 16.778  1.00 88.52 219 B 1 
ATOM 2556 C CG  . LYS B 2 219 ? -17.433 -22.333 17.639  1.00 80.04 219 B 1 
ATOM 2557 C CD  . LYS B 2 219 ? -16.196 -23.230 17.823  1.00 77.36 219 B 1 
ATOM 2558 C CE  . LYS B 2 219 ? -16.538 -24.490 18.630  1.00 67.60 219 B 1 
ATOM 2559 N NZ  . LYS B 2 219 ? -15.365 -25.410 18.759  1.00 61.38 219 B 1 
ATOM 2560 N N   . THR B 2 220 ? -18.229 -18.545 18.334  1.00 87.96 220 B 1 
ATOM 2561 C CA  . THR B 2 220 ? -18.725 -17.858 19.531  1.00 87.45 220 B 1 
ATOM 2562 C C   . THR B 2 220 ? -20.017 -17.089 19.246  1.00 86.85 220 B 1 
ATOM 2563 O O   . THR B 2 220 ? -20.972 -17.196 20.018  1.00 84.19 220 B 1 
ATOM 2564 C CB  . THR B 2 220 ? -17.647 -16.930 20.106  1.00 86.37 220 B 1 
ATOM 2565 O OG1 . THR B 2 220 ? -16.498 -17.692 20.402  1.00 77.73 220 B 1 
ATOM 2566 C CG2 . THR B 2 220 ? -18.078 -16.272 21.413  1.00 77.84 220 B 1 
ATOM 2567 N N   . LEU B 2 221 ? -20.098 -16.387 18.122  1.00 86.02 221 B 1 
ATOM 2568 C CA  . LEU B 2 221 ? -21.290 -15.626 17.732  1.00 83.82 221 B 1 
ATOM 2569 C C   . LEU B 2 221 ? -22.512 -16.517 17.487  1.00 82.27 221 B 1 
ATOM 2570 O O   . LEU B 2 221 ? -23.620 -16.143 17.864  1.00 78.85 221 B 1 
ATOM 2571 C CB  . LEU B 2 221 ? -21.002 -14.810 16.459  1.00 82.13 221 B 1 
ATOM 2572 C CG  . LEU B 2 221 ? -19.993 -13.658 16.645  1.00 78.17 221 B 1 
ATOM 2573 C CD1 . LEU B 2 221 ? -19.900 -12.839 15.351  1.00 74.18 221 B 1 
ATOM 2574 C CD2 . LEU B 2 221 ? -20.385 -12.743 17.786  1.00 74.55 221 B 1 
ATOM 2575 N N   . LEU B 2 222 ? -22.310 -17.697 16.903  1.00 83.44 222 B 1 
ATOM 2576 C CA  . LEU B 2 222 ? -23.391 -18.666 16.688  1.00 82.65 222 B 1 
ATOM 2577 C C   . LEU B 2 222 ? -23.967 -19.209 18.005  1.00 80.66 222 B 1 
ATOM 2578 O O   . LEU B 2 222 ? -25.159 -19.499 18.070  1.00 76.61 222 B 1 
ATOM 2579 C CB  . LEU B 2 222 ? -22.871 -19.815 15.806  1.00 81.78 222 B 1 
ATOM 2580 C CG  . LEU B 2 222 ? -22.653 -19.432 14.327  1.00 77.04 222 B 1 
ATOM 2581 C CD1 . LEU B 2 222 ? -21.949 -20.580 13.608  1.00 72.81 222 B 1 
ATOM 2582 C CD2 . LEU B 2 222 ? -23.969 -19.143 13.602  1.00 71.79 222 B 1 
ATOM 2583 N N   . ARG B 2 223 ? -23.148 -19.313 19.060  1.00 81.64 223 B 1 
ATOM 2584 C CA  . ARG B 2 223 ? -23.612 -19.676 20.404  1.00 80.90 223 B 1 
ATOM 2585 C C   . ARG B 2 223 ? -24.367 -18.526 21.083  1.00 79.07 223 B 1 
ATOM 2586 O O   . ARG B 2 223 ? -25.405 -18.756 21.699  1.00 72.55 223 B 1 
ATOM 2587 C CB  . ARG B 2 223 ? -22.423 -20.142 21.269  1.00 77.84 223 B 1 
ATOM 2588 C CG  . ARG B 2 223 ? -21.871 -21.498 20.815  1.00 69.27 223 B 1 
ATOM 2589 C CD  . ARG B 2 223 ? -20.656 -21.878 21.665  1.00 66.60 223 B 1 
ATOM 2590 N NE  . ARG B 2 223 ? -20.168 -23.243 21.350  1.00 60.02 223 B 1 
ATOM 2591 C CZ  . ARG B 2 223 ? -19.219 -23.886 22.006  1.00 55.77 223 B 1 
ATOM 2592 N NH1 . ARG B 2 223 ? -18.545 -23.322 22.971  1.00 52.87 223 B 1 
ATOM 2593 N NH2 . ARG B 2 223 ? -18.943 -25.128 21.717  1.00 48.90 223 B 1 
ATOM 2594 N N   . CYS B 2 224 ? -23.910 -17.307 20.927  1.00 77.60 224 B 1 
ATOM 2595 C CA  . CYS B 2 224 ? -24.471 -16.114 21.566  1.00 73.90 224 B 1 
ATOM 2596 C C   . CYS B 2 224 ? -25.473 -15.385 20.645  1.00 71.63 224 B 1 
ATOM 2597 O O   . CYS B 2 224 ? -25.270 -14.229 20.268  1.00 65.68 224 B 1 
ATOM 2598 C CB  . CYS B 2 224 ? -23.325 -15.207 22.031  1.00 70.79 224 B 1 
ATOM 2599 S SG  . CYS B 2 224 ? -22.306 -16.065 23.271  1.00 62.24 224 B 1 
ATOM 2600 N N   . ARG B 2 225 ? -26.584 -16.060 20.273  1.00 69.55 225 B 1 
ATOM 2601 C CA  . ARG B 2 225 ? -27.567 -15.559 19.287  1.00 67.32 225 B 1 
ATOM 2602 C C   . ARG B 2 225 ? -28.032 -14.106 19.496  1.00 66.31 225 B 1 
ATOM 2603 O O   . ARG B 2 225 ? -28.243 -13.401 18.516  1.00 60.05 225 B 1 
ATOM 2604 C CB  . ARG B 2 225 ? -28.815 -16.479 19.266  1.00 61.51 225 B 1 
ATOM 2605 C CG  . ARG B 2 225 ? -28.625 -17.761 18.420  1.00 55.11 225 B 1 
ATOM 2606 C CD  . ARG B 2 225 ? -29.943 -18.545 18.355  1.00 51.81 225 B 1 
ATOM 2607 N NE  . ARG B 2 225 ? -29.853 -19.690 17.433  1.00 45.39 225 B 1 
ATOM 2608 C CZ  . ARG B 2 225 ? -30.810 -20.579 17.180  1.00 41.40 225 B 1 
ATOM 2609 N NH1 . ARG B 2 225 ? -31.970 -20.526 17.769  1.00 38.97 225 B 1 
ATOM 2610 N NH2 . ARG B 2 225 ? -30.621 -21.547 16.315  1.00 37.33 225 B 1 
ATOM 2611 N N   . ASN B 2 226 ? -28.200 -13.662 20.739  1.00 62.35 226 B 1 
ATOM 2612 C CA  . ASN B 2 226 ? -28.847 -12.372 21.030  1.00 60.70 226 B 1 
ATOM 2613 C C   . ASN B 2 226 ? -27.926 -11.141 20.971  1.00 62.05 226 B 1 
ATOM 2614 O O   . ASN B 2 226 ? -28.416 -10.009 20.884  1.00 57.13 226 B 1 
ATOM 2615 C CB  . ASN B 2 226 ? -29.593 -12.482 22.374  1.00 54.18 226 B 1 
ATOM 2616 C CG  . ASN B 2 226 ? -30.938 -13.190 22.240  1.00 48.09 226 B 1 
ATOM 2617 O OD1 . ASN B 2 226 ? -31.426 -13.459 21.158  1.00 43.47 226 B 1 
ATOM 2618 N ND2 . ASN B 2 226 ? -31.577 -13.491 23.340  1.00 42.15 226 B 1 
ATOM 2619 N N   . GLU B 2 227 ? -26.604 -11.298 20.961  1.00 62.55 227 B 1 
ATOM 2620 C CA  . GLU B 2 227 ? -25.683 -10.157 21.062  1.00 61.41 227 B 1 
ATOM 2621 C C   . GLU B 2 227 ? -25.371 -9.458  19.721  1.00 62.94 227 B 1 
ATOM 2622 O O   . GLU B 2 227 ? -24.287 -8.898  19.522  1.00 58.48 227 B 1 
ATOM 2623 C CB  . GLU B 2 227 ? -24.414 -10.541 21.831  1.00 55.91 227 B 1 
ATOM 2624 C CG  . GLU B 2 227 ? -24.666 -10.825 23.305  1.00 51.05 227 B 1 
ATOM 2625 C CD  . GLU B 2 227 ? -23.399 -10.614 24.144  1.00 48.03 227 B 1 
ATOM 2626 O OE1 . GLU B 2 227 ? -23.536 -10.272 25.329  1.00 44.28 227 B 1 
ATOM 2627 O OE2 . GLU B 2 227 ? -22.290 -10.664 23.582  1.00 44.96 227 B 1 
ATOM 2628 N N   . LYS B 2 228 ? -26.333 -9.418  18.797  1.00 62.07 228 B 1 
ATOM 2629 C CA  . LYS B 2 228 ? -26.139 -8.809  17.462  1.00 61.20 228 B 1 
ATOM 2630 C C   . LYS B 2 228 ? -25.552 -7.392  17.499  1.00 62.29 228 B 1 
ATOM 2631 O O   . LYS B 2 228 ? -24.766 -7.033  16.621  1.00 59.01 228 B 1 
ATOM 2632 C CB  . LYS B 2 228 ? -27.467 -8.783  16.684  1.00 57.06 228 B 1 
ATOM 2633 C CG  . LYS B 2 228 ? -27.905 -10.173 16.180  1.00 51.94 228 B 1 
ATOM 2634 C CD  . LYS B 2 228 ? -29.181 -10.066 15.325  1.00 48.95 228 B 1 
ATOM 2635 C CE  . LYS B 2 228 ? -29.597 -11.450 14.802  1.00 43.50 228 B 1 
ATOM 2636 N NZ  . LYS B 2 228 ? -30.853 -11.404 14.011  1.00 39.59 228 B 1 
ATOM 2637 N N   . LYS B 2 229 ? -25.909 -6.572  18.496  1.00 58.80 229 B 1 
ATOM 2638 C CA  . LYS B 2 229 ? -25.437 -5.187  18.604  1.00 58.09 229 B 1 
ATOM 2639 C C   . LYS B 2 229 ? -23.960 -5.071  19.005  1.00 60.08 229 B 1 
ATOM 2640 O O   . LYS B 2 229 ? -23.298 -4.130  18.564  1.00 56.73 229 B 1 
ATOM 2641 C CB  . LYS B 2 229 ? -26.328 -4.380  19.572  1.00 52.79 229 B 1 
ATOM 2642 C CG  . LYS B 2 229 ? -27.710 -4.051  18.977  1.00 46.35 229 B 1 
ATOM 2643 C CD  . LYS B 2 229 ? -28.534 -3.166  19.947  1.00 42.88 229 B 1 
ATOM 2644 C CE  . LYS B 2 229 ? -29.902 -2.802  19.372  1.00 36.54 229 B 1 
ATOM 2645 N NZ  . LYS B 2 229 ? -30.737 -2.018  20.334  1.00 32.88 229 B 1 
ATOM 2646 N N   . ARG B 2 230 ? -23.410 -6.011  19.795  1.00 61.50 230 B 1 
ATOM 2647 C CA  . ARG B 2 230 ? -22.034 -5.916  20.323  1.00 60.94 230 B 1 
ATOM 2648 C C   . ARG B 2 230 ? -20.940 -6.100  19.264  1.00 64.00 230 B 1 
ATOM 2649 O O   . ARG B 2 230 ? -19.800 -5.716  19.493  1.00 60.46 230 B 1 
ATOM 2650 C CB  . ARG B 2 230 ? -21.848 -6.901  21.490  1.00 55.04 230 B 1 
ATOM 2651 C CG  . ARG B 2 230 ? -22.133 -6.242  22.846  1.00 48.56 230 B 1 
ATOM 2652 C CD  . ARG B 2 230 ? -21.885 -7.229  23.989  1.00 45.11 230 B 1 
ATOM 2653 N NE  . ARG B 2 230 ? -21.926 -6.586  25.314  1.00 40.37 230 B 1 
ATOM 2654 C CZ  . ARG B 2 230 ? -21.962 -7.227  26.473  1.00 36.97 230 B 1 
ATOM 2655 N NH1 . ARG B 2 230 ? -21.995 -8.531  26.533  1.00 34.74 230 B 1 
ATOM 2656 N NH2 . ARG B 2 230 ? -21.952 -6.567  27.587  1.00 32.86 230 B 1 
ATOM 2657 N N   . HIS B 2 231 ? -21.274 -6.633  18.085  1.00 69.71 231 B 1 
ATOM 2658 C CA  . HIS B 2 231 ? -20.263 -7.078  17.117  1.00 70.84 231 B 1 
ATOM 2659 C C   . HIS B 2 231 ? -20.033 -6.147  15.930  1.00 75.25 231 B 1 
ATOM 2660 O O   . HIS B 2 231 ? -19.391 -6.534  14.957  1.00 72.90 231 B 1 
ATOM 2661 C CB  . HIS B 2 231 ? -20.549 -8.532  16.730  1.00 65.17 231 B 1 
ATOM 2662 C CG  . HIS B 2 231 ? -20.616 -9.397  17.951  1.00 59.79 231 B 1 
ATOM 2663 N ND1 . HIS B 2 231 ? -19.671 -9.516  18.950  1.00 54.14 231 B 1 
ATOM 2664 C CD2 . HIS B 2 231 ? -21.720 -10.094 18.361  1.00 52.32 231 B 1 
ATOM 2665 C CE1 . HIS B 2 231 ? -20.189 -10.278 19.922  1.00 48.64 231 B 1 
ATOM 2666 N NE2 . HIS B 2 231 ? -21.430 -10.639 19.598  1.00 48.29 231 B 1 
ATOM 2667 N N   . ARG B 2 232 ? -20.482 -4.890  16.018  1.00 75.03 232 B 1 
ATOM 2668 C CA  . ARG B 2 232 ? -20.247 -3.873  14.961  1.00 77.59 232 B 1 
ATOM 2669 C C   . ARG B 2 232 ? -18.757 -3.698  14.640  1.00 80.76 232 B 1 
ATOM 2670 O O   . ARG B 2 232 ? -18.392 -3.629  13.474  1.00 78.61 232 B 1 
ATOM 2671 C CB  . ARG B 2 232 ? -20.855 -2.531  15.380  1.00 72.68 232 B 1 
ATOM 2672 C CG  . ARG B 2 232 ? -22.396 -2.586  15.410  1.00 63.59 232 B 1 
ATOM 2673 C CD  . ARG B 2 232 ? -22.971 -1.248  15.882  1.00 60.66 232 B 1 
ATOM 2674 N NE  . ARG B 2 232 ? -24.451 -1.271  15.913  1.00 53.63 232 B 1 
ATOM 2675 C CZ  . ARG B 2 232 ? -25.222 -0.238  16.213  1.00 48.86 232 B 1 
ATOM 2676 N NH1 . ARG B 2 232 ? -24.742 0.897   16.614  1.00 45.67 232 B 1 
ATOM 2677 N NH2 . ARG B 2 232 ? -26.503 -0.322  16.094  1.00 42.28 232 B 1 
ATOM 2678 N N   . ALA B 2 233 ? -17.898 -3.729  15.662  1.00 78.31 233 B 1 
ATOM 2679 C CA  . ALA B 2 233 ? -16.450 -3.670  15.459  1.00 79.64 233 B 1 
ATOM 2680 C C   . ALA B 2 233 ? -15.907 -4.870  14.682  1.00 83.35 233 B 1 
ATOM 2681 O O   . ALA B 2 233 ? -15.003 -4.703  13.878  1.00 82.07 233 B 1 
ATOM 2682 C CB  . ALA B 2 233 ? -15.752 -3.615  16.811  1.00 75.88 233 B 1 
ATOM 2683 N N   . VAL B 2 234 ? -16.452 -6.081  14.880  1.00 81.38 234 B 1 
ATOM 2684 C CA  . VAL B 2 234 ? -16.032 -7.271  14.131  1.00 84.09 234 B 1 
ATOM 2685 C C   . VAL B 2 234 ? -16.303 -7.070  12.646  1.00 86.62 234 B 1 
ATOM 2686 O O   . VAL B 2 234 ? -15.420 -7.334  11.840  1.00 86.94 234 B 1 
ATOM 2687 C CB  . VAL B 2 234 ? -16.712 -8.553  14.636  1.00 82.31 234 B 1 
ATOM 2688 C CG1 . VAL B 2 234 ? -16.289 -9.779  13.834  1.00 75.76 234 B 1 
ATOM 2689 C CG2 . VAL B 2 234 ? -16.372 -8.803  16.108  1.00 76.72 234 B 1 
ATOM 2690 N N   . ARG B 2 235 ? -17.464 -6.530  12.289  1.00 86.89 235 B 1 
ATOM 2691 C CA  . ARG B 2 235 ? -17.804 -6.211  10.893  1.00 88.35 235 B 1 
ATOM 2692 C C   . ARG B 2 235 ? -16.835 -5.209  10.280  1.00 89.91 235 B 1 
ATOM 2693 O O   . ARG B 2 235 ? -16.416 -5.404  9.144   1.00 88.56 235 B 1 
ATOM 2694 C CB  . ARG B 2 235 ? -19.255 -5.714  10.828  1.00 85.30 235 B 1 
ATOM 2695 C CG  . ARG B 2 235 ? -19.704 -5.439  9.378   1.00 75.20 235 B 1 
ATOM 2696 C CD  . ARG B 2 235 ? -21.147 -4.923  9.332   1.00 72.87 235 B 1 
ATOM 2697 N NE  . ARG B 2 235 ? -21.541 -4.572  7.960   1.00 64.97 235 B 1 
ATOM 2698 C CZ  . ARG B 2 235 ? -22.703 -4.066  7.580   1.00 59.96 235 B 1 
ATOM 2699 N NH1 . ARG B 2 235 ? -23.667 -3.848  8.434   1.00 55.97 235 B 1 
ATOM 2700 N NH2 . ARG B 2 235 ? -22.919 -3.769  6.336   1.00 51.72 235 B 1 
ATOM 2701 N N   . LEU B 2 236 ? -16.445 -4.171  11.016  1.00 85.73 236 B 1 
ATOM 2702 C CA  . LEU B 2 236 ? -15.487 -3.172  10.542  1.00 87.63 236 B 1 
ATOM 2703 C C   . LEU B 2 236 ? -14.122 -3.811  10.269  1.00 89.44 236 B 1 
ATOM 2704 O O   . LEU B 2 236 ? -13.611 -3.695  9.155   1.00 88.97 236 B 1 
ATOM 2705 C CB  . LEU B 2 236 ? -15.386 -2.028  11.559  1.00 86.39 236 B 1 
ATOM 2706 C CG  . LEU B 2 236 ? -14.346 -0.964  11.178  1.00 86.20 236 B 1 
ATOM 2707 C CD1 . LEU B 2 236 ? -14.719 -0.231  9.886   1.00 81.63 236 B 1 
ATOM 2708 C CD2 . LEU B 2 236 ? -14.216 0.065   12.297  1.00 82.52 236 B 1 
ATOM 2709 N N   . ILE B 2 237 ? -13.551 -4.522  11.244  1.00 86.05 237 B 1 
ATOM 2710 C CA  . ILE B 2 237 ? -12.222 -5.133  11.111  1.00 86.54 237 B 1 
ATOM 2711 C C   . ILE B 2 237 ? -12.221 -6.224  10.037  1.00 88.10 237 B 1 
ATOM 2712 O O   . ILE B 2 237 ? -11.269 -6.327  9.267   1.00 88.76 237 B 1 
ATOM 2713 C CB  . ILE B 2 237 ? -11.703 -5.646  12.474  1.00 86.00 237 B 1 
ATOM 2714 C CG1 . ILE B 2 237 ? -11.667 -4.556  13.578  1.00 82.25 237 B 1 
ATOM 2715 C CG2 . ILE B 2 237 ? -10.296 -6.256  12.323  1.00 80.70 237 B 1 
ATOM 2716 C CD1 . ILE B 2 237 ? -10.974 -3.240  13.223  1.00 74.49 237 B 1 
ATOM 2717 N N   . PHE B 2 238 ? -13.309 -6.986  9.905   1.00 89.59 238 B 1 
ATOM 2718 C CA  . PHE B 2 238 ? -13.472 -7.957  8.823   1.00 90.91 238 B 1 
ATOM 2719 C C   . PHE B 2 238 ? -13.453 -7.283  7.449   1.00 91.95 238 B 1 
ATOM 2720 O O   . PHE B 2 238 ? -12.786 -7.759  6.539   1.00 91.63 238 B 1 
ATOM 2721 C CB  . PHE B 2 238 ? -14.779 -8.711  9.027   1.00 90.05 238 B 1 
ATOM 2722 C CG  . PHE B 2 238 ? -15.011 -9.822  8.020   1.00 89.41 238 B 1 
ATOM 2723 C CD1 . PHE B 2 238 ? -16.078 -9.752  7.117   1.00 85.76 238 B 1 
ATOM 2724 C CD2 . PHE B 2 238 ? -14.176 -10.949 8.032   1.00 85.22 238 B 1 
ATOM 2725 C CE1 . PHE B 2 238 ? -16.318 -10.819 6.233   1.00 85.34 238 B 1 
ATOM 2726 C CE2 . PHE B 2 238 ? -14.411 -12.015 7.148   1.00 83.88 238 B 1 
ATOM 2727 C CZ  . PHE B 2 238 ? -15.477 -11.955 6.256   1.00 86.01 238 B 1 
ATOM 2728 N N   . THR B 2 239 ? -14.134 -6.152  7.309   1.00 92.65 239 B 1 
ATOM 2729 C CA  . THR B 2 239 ? -14.136 -5.390  6.060   1.00 93.43 239 B 1 
ATOM 2730 C C   . THR B 2 239 ? -12.740 -4.863  5.724   1.00 94.13 239 B 1 
ATOM 2731 O O   . THR B 2 239 ? -12.314 -5.011  4.590   1.00 92.60 239 B 1 
ATOM 2732 C CB  . THR B 2 239 ? -15.140 -4.224  6.107   1.00 92.25 239 B 1 
ATOM 2733 O OG1 . THR B 2 239 ? -16.432 -4.694  6.452   1.00 83.23 239 B 1 
ATOM 2734 C CG2 . THR B 2 239 ? -15.275 -3.528  4.754   1.00 83.64 239 B 1 
ATOM 2735 N N   . ILE B 2 240 ? -11.996 -4.336  6.710   1.00 90.86 240 B 1 
ATOM 2736 C CA  . ILE B 2 240 ? -10.612 -3.876  6.516   1.00 91.06 240 B 1 
ATOM 2737 C C   . ILE B 2 240 ? -9.741  -5.025  5.991   1.00 91.64 240 B 1 
ATOM 2738 O O   . ILE B 2 240 ? -9.025  -4.853  5.009   1.00 91.24 240 B 1 
ATOM 2739 C CB  . ILE B 2 240 ? -10.035 -3.294  7.832   1.00 90.55 240 B 1 
ATOM 2740 C CG1 . ILE B 2 240 ? -10.777 -1.990  8.221   1.00 86.41 240 B 1 
ATOM 2741 C CG2 . ILE B 2 240 ? -8.528  -3.004  7.715   1.00 85.27 240 B 1 
ATOM 2742 C CD1 . ILE B 2 240 ? -10.529 -1.564  9.666   1.00 81.58 240 B 1 
ATOM 2743 N N   . MET B 2 241 ? -9.847  -6.214  6.609   1.00 92.38 241 B 1 
ATOM 2744 C CA  . MET B 2 241 ? -9.070  -7.389  6.226   1.00 92.69 241 B 1 
ATOM 2745 C C   . MET B 2 241 ? -9.403  -7.869  4.807   1.00 93.49 241 B 1 
ATOM 2746 O O   . MET B 2 241 ? -8.504  -8.100  4.006   1.00 92.52 241 B 1 
ATOM 2747 C CB  . MET B 2 241 ? -9.342  -8.498  7.262   1.00 90.95 241 B 1 
ATOM 2748 C CG  . MET B 2 241 ? -8.337  -9.649  7.174   1.00 84.64 241 B 1 
ATOM 2749 S SD  . MET B 2 241 ? -6.693  -9.181  7.756   1.00 81.53 241 B 1 
ATOM 2750 C CE  . MET B 2 241 ? -5.953  -10.795 8.004   1.00 71.67 241 B 1 
ATOM 2751 N N   . ILE B 2 242 ? -10.686 -7.989  4.465   1.00 95.48 242 B 1 
ATOM 2752 C CA  . ILE B 2 242 ? -11.109 -8.410  3.114   1.00 95.47 242 B 1 
ATOM 2753 C C   . ILE B 2 242 ? -10.642 -7.406  2.056   1.00 95.87 242 B 1 
ATOM 2754 O O   . ILE B 2 242 ? -10.125 -7.814  1.024   1.00 94.90 242 B 1 
ATOM 2755 C CB  . ILE B 2 242 ? -12.639 -8.613  3.042   1.00 94.13 242 B 1 
ATOM 2756 C CG1 . ILE B 2 242 ? -12.987 -9.915  3.787   1.00 86.25 242 B 1 
ATOM 2757 C CG2 . ILE B 2 242 ? -13.151 -8.667  1.589   1.00 86.64 242 B 1 
ATOM 2758 C CD1 . ILE B 2 242 ? -14.475 -10.240 3.786   1.00 76.89 242 B 1 
ATOM 2759 N N   . VAL B 2 243 ? -10.806 -6.112  2.301   1.00 95.73 243 B 1 
ATOM 2760 C CA  . VAL B 2 243 ? -10.407 -5.083  1.340   1.00 95.87 243 B 1 
ATOM 2761 C C   . VAL B 2 243 ? -8.897  -5.090  1.143   1.00 95.94 243 B 1 
ATOM 2762 O O   . VAL B 2 243 ? -8.446  -5.017  0.005   1.00 94.72 243 B 1 
ATOM 2763 C CB  . VAL B 2 243 ? -10.941 -3.702  1.753   1.00 95.12 243 B 1 
ATOM 2764 C CG1 . VAL B 2 243 ? -10.409 -2.586  0.855   1.00 90.43 243 B 1 
ATOM 2765 C CG2 . VAL B 2 243 ? -12.472 -3.674  1.636   1.00 91.35 243 B 1 
ATOM 2766 N N   . TYR B 2 244 ? -8.099  -5.302  2.199   1.00 94.79 244 B 1 
ATOM 2767 C CA  . TYR B 2 244 ? -6.660  -5.509  2.056   1.00 94.63 244 B 1 
ATOM 2768 C C   . TYR B 2 244 ? -6.345  -6.651  1.072   1.00 94.69 244 B 1 
ATOM 2769 O O   . TYR B 2 244 ? -5.546  -6.458  0.154   1.00 94.44 244 B 1 
ATOM 2770 C CB  . TYR B 2 244 ? -6.020  -5.782  3.422   1.00 94.37 244 B 1 
ATOM 2771 C CG  . TYR B 2 244 ? -4.577  -6.196  3.307   1.00 94.56 244 B 1 
ATOM 2772 C CD1 . TYR B 2 244 ? -4.226  -7.558  3.187   1.00 93.07 244 B 1 
ATOM 2773 C CD2 . TYR B 2 244 ? -3.568  -5.219  3.211   1.00 93.29 244 B 1 
ATOM 2774 C CE1 . TYR B 2 244 ? -2.889  -7.940  2.987   1.00 92.23 244 B 1 
ATOM 2775 C CE2 . TYR B 2 244 ? -2.231  -5.587  3.014   1.00 91.70 244 B 1 
ATOM 2776 C CZ  . TYR B 2 244 ? -1.901  -6.953  2.897   1.00 92.39 244 B 1 
ATOM 2777 O OH  . TYR B 2 244 ? -0.582  -7.322  2.692   1.00 90.68 244 B 1 
ATOM 2778 N N   . PHE B 2 245 ? -7.009  -7.810  1.205   1.00 95.70 245 B 1 
ATOM 2779 C CA  . PHE B 2 245 ? -6.802  -8.916  0.272   1.00 95.93 245 B 1 
ATOM 2780 C C   . PHE B 2 245 ? -7.239  -8.570  -1.152  1.00 96.01 245 B 1 
ATOM 2781 O O   . PHE B 2 245 ? -6.520  -8.890  -2.087  1.00 94.58 245 B 1 
ATOM 2782 C CB  . PHE B 2 245 ? -7.522  -10.180 0.748   1.00 95.25 245 B 1 
ATOM 2783 C CG  . PHE B 2 245 ? -6.854  -10.860 1.920   1.00 95.09 245 B 1 
ATOM 2784 C CD1 . PHE B 2 245 ? -5.536  -11.338 1.804   1.00 91.57 245 B 1 
ATOM 2785 C CD2 . PHE B 2 245 ? -7.549  -11.023 3.132   1.00 91.26 245 B 1 
ATOM 2786 C CE1 . PHE B 2 245 ? -4.906  -11.959 2.893   1.00 89.74 245 B 1 
ATOM 2787 C CE2 . PHE B 2 245 ? -6.927  -11.644 4.223   1.00 89.53 245 B 1 
ATOM 2788 C CZ  . PHE B 2 245 ? -5.608  -12.108 4.106   1.00 91.26 245 B 1 
ATOM 2789 N N   . LEU B 2 246 ? -8.343  -7.872  -1.350  1.00 96.23 246 B 1 
ATOM 2790 C CA  . LEU B 2 246 ? -8.803  -7.481  -2.684  1.00 96.27 246 B 1 
ATOM 2791 C C   . LEU B 2 246 ? -7.783  -6.604  -3.425  1.00 96.06 246 B 1 
ATOM 2792 O O   . LEU B 2 246 ? -7.651  -6.731  -4.638  1.00 94.58 246 B 1 
ATOM 2793 C CB  . LEU B 2 246 ? -10.150 -6.752  -2.580  1.00 95.75 246 B 1 
ATOM 2794 C CG  . LEU B 2 246 ? -11.343 -7.650  -2.191  1.00 88.61 246 B 1 
ATOM 2795 C CD1 . LEU B 2 246 ? -12.589 -6.783  -1.992  1.00 83.27 246 B 1 
ATOM 2796 C CD2 . LEU B 2 246 ? -11.660 -8.706  -3.260  1.00 83.55 246 B 1 
ATOM 2797 N N   . PHE B 2 247 ? -7.039  -5.760  -2.711  1.00 95.69 247 B 1 
ATOM 2798 C CA  . PHE B 2 247 ? -6.061  -4.852  -3.302  1.00 95.54 247 B 1 
ATOM 2799 C C   . PHE B 2 247 ? -4.660  -5.476  -3.424  1.00 95.21 247 B 1 
ATOM 2800 O O   . PHE B 2 247 ? -3.992  -5.272  -4.440  1.00 93.30 247 B 1 
ATOM 2801 C CB  . PHE B 2 247 ? -6.043  -3.532  -2.517  1.00 94.99 247 B 1 
ATOM 2802 C CG  . PHE B 2 247 ? -7.171  -2.588  -2.882  1.00 95.27 247 B 1 
ATOM 2803 C CD1 . PHE B 2 247 ? -6.904  -1.424  -3.631  1.00 92.27 247 B 1 
ATOM 2804 C CD2 . PHE B 2 247 ? -8.496  -2.855  -2.505  1.00 92.08 247 B 1 
ATOM 2805 C CE1 . PHE B 2 247 ? -7.938  -0.551  -3.992  1.00 91.02 247 B 1 
ATOM 2806 C CE2 . PHE B 2 247 ? -9.545  -1.985  -2.864  1.00 91.08 247 B 1 
ATOM 2807 C CZ  . PHE B 2 247 ? -9.265  -0.835  -3.606  1.00 92.39 247 B 1 
ATOM 2808 N N   . TRP B 2 248 ? -4.214  -6.243  -2.418  1.00 94.73 248 B 1 
ATOM 2809 C CA  . TRP B 2 248 ? -2.842  -6.752  -2.358  1.00 94.38 248 B 1 
ATOM 2810 C C   . TRP B 2 248 ? -2.679  -8.232  -2.745  1.00 94.29 248 B 1 
ATOM 2811 O O   . TRP B 2 248 ? -1.593  -8.617  -3.171  1.00 92.92 248 B 1 
ATOM 2812 C CB  . TRP B 2 248 ? -2.261  -6.483  -0.967  1.00 93.63 248 B 1 
ATOM 2813 C CG  . TRP B 2 248 ? -1.787  -5.065  -0.768  1.00 92.83 248 B 1 
ATOM 2814 C CD1 . TRP B 2 248 ? -2.336  -4.147  0.046   1.00 90.50 248 B 1 
ATOM 2815 C CD2 . TRP B 2 248 ? -0.623  -4.407  -1.397  1.00 91.95 248 B 1 
ATOM 2816 N NE1 . TRP B 2 248 ? -1.599  -2.966  -0.014  1.00 89.10 248 B 1 
ATOM 2817 C CE2 . TRP B 2 248 ? -0.539  -3.090  -0.883  1.00 90.61 248 B 1 
ATOM 2818 C CE3 . TRP B 2 248 ? 0.354   -4.832  -2.321  1.00 88.84 248 B 1 
ATOM 2819 C CZ2 . TRP B 2 248 ? 0.486   -2.197  -1.289  1.00 88.19 248 B 1 
ATOM 2820 C CZ3 . TRP B 2 248 ? 1.371   -3.939  -2.726  1.00 88.74 248 B 1 
ATOM 2821 C CH2 . TRP B 2 248 ? 1.432   -2.645  -2.219  1.00 88.29 248 B 1 
ATOM 2822 N N   . ALA B 2 249 ? -3.689  -9.086  -2.651  1.00 95.97 249 B 1 
ATOM 2823 C CA  . ALA B 2 249 ? -3.551  -10.493 -3.024  1.00 95.85 249 B 1 
ATOM 2824 C C   . ALA B 2 249 ? -3.222  -10.678 -4.520  1.00 95.72 249 B 1 
ATOM 2825 O O   . ALA B 2 249 ? -2.325  -11.474 -4.803  1.00 94.52 249 B 1 
ATOM 2826 C CB  . ALA B 2 249 ? -4.769  -11.322 -2.589  1.00 95.34 249 B 1 
ATOM 2827 N N   . PRO B 2 250 ? -3.828  -9.937  -5.467  1.00 94.85 250 B 1 
ATOM 2828 C CA  . PRO B 2 250 ? -3.454  -10.036 -6.880  1.00 94.73 250 B 1 
ATOM 2829 C C   . PRO B 2 250 ? -1.970  -9.746  -7.115  1.00 94.04 250 B 1 
ATOM 2830 O O   . PRO B 2 250 ? -1.310  -10.499 -7.819  1.00 92.59 250 B 1 
ATOM 2831 C CB  . PRO B 2 250 ? -4.346  -9.029  -7.610  1.00 94.28 250 B 1 
ATOM 2832 C CG  . PRO B 2 250 ? -5.567  -8.909  -6.712  1.00 93.48 250 B 1 
ATOM 2833 C CD  . PRO B 2 250 ? -4.962  -9.032  -5.321  1.00 95.25 250 B 1 
ATOM 2834 N N   . TYR B 2 251 ? -1.418  -8.720  -6.471  1.00 94.40 251 B 1 
ATOM 2835 C CA  . TYR B 2 251 ? 0.003   -8.385  -6.564  1.00 93.55 251 B 1 
ATOM 2836 C C   . TYR B 2 251 ? 0.881   -9.523  -6.042  1.00 93.15 251 B 1 
ATOM 2837 O O   . TYR B 2 251 ? 1.791   -9.956  -6.744  1.00 92.52 251 B 1 
ATOM 2838 C CB  . TYR B 2 251 ? 0.284   -7.089  -5.808  1.00 92.55 251 B 1 
ATOM 2839 C CG  . TYR B 2 251 ? 1.764   -6.768  -5.752  1.00 91.58 251 B 1 
ATOM 2840 C CD1 . TYR B 2 251 ? 2.518   -7.078  -4.604  1.00 89.16 251 B 1 
ATOM 2841 C CD2 . TYR B 2 251 ? 2.407   -6.258  -6.897  1.00 89.13 251 B 1 
ATOM 2842 C CE1 . TYR B 2 251 ? 3.904   -6.903  -4.599  1.00 87.92 251 B 1 
ATOM 2843 C CE2 . TYR B 2 251 ? 3.800   -6.080  -6.903  1.00 87.18 251 B 1 
ATOM 2844 C CZ  . TYR B 2 251 ? 4.539   -6.416  -5.757  1.00 87.49 251 B 1 
ATOM 2845 O OH  . TYR B 2 251 ? 5.901   -6.295  -5.791  1.00 85.26 251 B 1 
ATOM 2846 N N   . ASN B 2 252 ? 0.591   -10.058 -4.852  1.00 93.96 252 B 1 
ATOM 2847 C CA  . ASN B 2 252 ? 1.375   -11.139 -4.258  1.00 93.67 252 B 1 
ATOM 2848 C C   . ASN B 2 252 ? 1.357   -12.418 -5.119  1.00 93.43 252 B 1 
ATOM 2849 O O   . ASN B 2 252 ? 2.383   -13.062 -5.270  1.00 92.41 252 B 1 
ATOM 2850 C CB  . ASN B 2 252 ? 0.848   -11.430 -2.850  1.00 93.14 252 B 1 
ATOM 2851 C CG  . ASN B 2 252 ? 1.301   -10.385 -1.830  1.00 90.89 252 B 1 
ATOM 2852 O OD1 . ASN B 2 252 ? 2.403   -10.438 -1.325  1.00 78.74 252 B 1 
ATOM 2853 N ND2 . ASN B 2 252 ? 0.458   -9.446  -1.496  1.00 78.65 252 B 1 
ATOM 2854 N N   . ILE B 2 253 ? 0.213   -12.752 -5.722  1.00 94.56 253 B 1 
ATOM 2855 C CA  . ILE B 2 253 ? 0.090   -13.907 -6.616  1.00 94.35 253 B 1 
ATOM 2856 C C   . ILE B 2 253 ? 0.909   -13.691 -7.891  1.00 93.79 253 B 1 
ATOM 2857 O O   . ILE B 2 253 ? 1.687   -14.559 -8.276  1.00 92.55 253 B 1 
ATOM 2858 C CB  . ILE B 2 253 ? -1.398  -14.193 -6.924  1.00 94.46 253 B 1 
ATOM 2859 C CG1 . ILE B 2 253 ? -2.138  -14.649 -5.649  1.00 92.11 253 B 1 
ATOM 2860 C CG2 . ILE B 2 253 ? -1.545  -15.263 -8.025  1.00 91.51 253 B 1 
ATOM 2861 C CD1 . ILE B 2 253 ? -3.669  -14.599 -5.770  1.00 82.92 253 B 1 
ATOM 2862 N N   . VAL B 2 254 ? 0.788   -12.528 -8.531  1.00 93.22 254 B 1 
ATOM 2863 C CA  . VAL B 2 254 ? 1.538   -12.230 -9.759  1.00 92.49 254 B 1 
ATOM 2864 C C   . VAL B 2 254 ? 3.039   -12.135 -9.484  1.00 91.60 254 B 1 
ATOM 2865 O O   . VAL B 2 254 ? 3.825   -12.629 -10.289 1.00 90.48 254 B 1 
ATOM 2866 C CB  . VAL B 2 254 ? 1.006   -10.959 -10.445 1.00 92.00 254 B 1 
ATOM 2867 C CG1 . VAL B 2 254 ? 1.847   -10.577 -11.654 1.00 87.97 254 B 1 
ATOM 2868 C CG2 . VAL B 2 254 ? -0.425  -11.181 -10.950 1.00 88.37 254 B 1 
ATOM 2869 N N   . LEU B 2 255 ? 3.456   -11.585 -8.348  1.00 92.00 255 B 1 
ATOM 2870 C CA  . LEU B 2 255 ? 4.846   -11.553 -7.910  1.00 91.24 255 B 1 
ATOM 2871 C C   . LEU B 2 255 ? 5.418   -12.965 -7.773  1.00 91.08 255 B 1 
ATOM 2872 O O   . LEU B 2 255 ? 6.515   -13.238 -8.262  1.00 89.98 255 B 1 
ATOM 2873 C CB  . LEU B 2 255 ? 4.940   -10.773 -6.585  1.00 90.46 255 B 1 
ATOM 2874 C CG  . LEU B 2 255 ? 6.361   -10.697 -5.982  1.00 87.90 255 B 1 
ATOM 2875 C CD1 . LEU B 2 255 ? 7.331   -9.919  -6.879  1.00 84.82 255 B 1 
ATOM 2876 C CD2 . LEU B 2 255 ? 6.303   -9.999  -4.623  1.00 84.40 255 B 1 
ATOM 2877 N N   . LEU B 2 256 ? 4.669   -13.876 -7.155  1.00 91.87 256 B 1 
ATOM 2878 C CA  . LEU B 2 256 ? 5.072   -15.271 -7.015  1.00 92.00 256 B 1 
ATOM 2879 C C   . LEU B 2 256 ? 5.220   -15.949 -8.384  1.00 91.68 256 B 1 
ATOM 2880 O O   . LEU B 2 256 ? 6.249   -16.557 -8.654  1.00 90.14 256 B 1 
ATOM 2881 C CB  . LEU B 2 256 ? 4.053   -15.995 -6.123  1.00 92.01 256 B 1 
ATOM 2882 C CG  . LEU B 2 256 ? 4.484   -17.417 -5.717  1.00 87.92 256 B 1 
ATOM 2883 C CD1 . LEU B 2 256 ? 5.605   -17.393 -4.669  1.00 84.63 256 B 1 
ATOM 2884 C CD2 . LEU B 2 256 ? 3.289   -18.161 -5.105  1.00 84.58 256 B 1 
ATOM 2885 N N   . LEU B 2 257 ? 4.239   -15.788 -9.275  1.00 91.34 257 B 1 
ATOM 2886 C CA  . LEU B 2 257 ? 4.279   -16.334 -10.634 1.00 90.88 257 B 1 
ATOM 2887 C C   . LEU B 2 257 ? 5.450   -15.770 -11.449 1.00 89.56 257 B 1 
ATOM 2888 O O   . LEU B 2 257 ? 6.105   -16.513 -12.171 1.00 87.16 257 B 1 
ATOM 2889 C CB  . LEU B 2 257 ? 2.954   -16.025 -11.353 1.00 91.20 257 B 1 
ATOM 2890 C CG  . LEU B 2 257 ? 1.714   -16.767 -10.803 1.00 88.86 257 B 1 
ATOM 2891 C CD1 . LEU B 2 257 ? 0.468   -16.246 -11.512 1.00 85.57 257 B 1 
ATOM 2892 C CD2 . LEU B 2 257 ? 1.801   -18.271 -11.024 1.00 85.60 257 B 1 
ATOM 2893 N N   . ASN B 2 258 ? 5.749   -14.470 -11.313 1.00 89.24 258 B 1 
ATOM 2894 C CA  . ASN B 2 258 ? 6.842   -13.832 -12.044 1.00 87.36 258 B 1 
ATOM 2895 C C   . ASN B 2 258 ? 8.223   -14.285 -11.544 1.00 87.03 258 B 1 
ATOM 2896 O O   . ASN B 2 258 ? 9.118   -14.547 -12.340 1.00 84.43 258 B 1 
ATOM 2897 C CB  . ASN B 2 258 ? 6.675   -12.312 -11.929 1.00 85.04 258 B 1 
ATOM 2898 C CG  . ASN B 2 258 ? 7.658   -11.575 -12.824 1.00 81.48 258 B 1 
ATOM 2899 O OD1 . ASN B 2 258 ? 7.927   -11.957 -13.948 1.00 72.89 258 B 1 
ATOM 2900 N ND2 . ASN B 2 258 ? 8.210   -10.484 -12.355 1.00 72.80 258 B 1 
ATOM 2901 N N   . THR B 2 259 ? 8.409   -14.400 -10.228 1.00 87.03 259 B 1 
ATOM 2902 C CA  . THR B 2 259 ? 9.686   -14.843 -9.662  1.00 86.46 259 B 1 
ATOM 2903 C C   . THR B 2 259 ? 9.971   -16.306 -9.957  1.00 86.28 259 B 1 
ATOM 2904 O O   . THR B 2 259 ? 11.108  -16.655 -10.253 1.00 84.02 259 B 1 
ATOM 2905 C CB  . THR B 2 259 ? 9.737   -14.587 -8.152  1.00 85.33 259 B 1 
ATOM 2906 O OG1 . THR B 2 259 ? 9.586   -13.203 -7.921  1.00 76.16 259 B 1 
ATOM 2907 C CG2 . THR B 2 259 ? 11.066  -15.000 -7.525  1.00 75.23 259 B 1 
ATOM 2908 N N   . PHE B 2 260 ? 8.955   -17.154 -9.923  1.00 87.41 260 B 1 
ATOM 2909 C CA  . PHE B 2 260 ? 9.070   -18.586 -10.167 1.00 87.99 260 B 1 
ATOM 2910 C C   . PHE B 2 260 ? 8.538   -18.987 -11.548 1.00 86.53 260 B 1 
ATOM 2911 O O   . PHE B 2 260 ? 8.012   -20.080 -11.725 1.00 81.37 260 B 1 
ATOM 2912 C CB  . PHE B 2 260 ? 8.428   -19.358 -9.013  1.00 88.37 260 B 1 
ATOM 2913 C CG  . PHE B 2 260 ? 9.079   -19.104 -7.671  1.00 89.19 260 B 1 
ATOM 2914 C CD1 . PHE B 2 260 ? 10.309  -19.720 -7.358  1.00 86.35 260 B 1 
ATOM 2915 C CD2 . PHE B 2 260 ? 8.492   -18.238 -6.735  1.00 86.38 260 B 1 
ATOM 2916 C CE1 . PHE B 2 260 ? 10.928  -19.488 -6.121  1.00 85.55 260 B 1 
ATOM 2917 C CE2 . PHE B 2 260 ? 9.106   -17.996 -5.496  1.00 85.76 260 B 1 
ATOM 2918 C CZ  . PHE B 2 260 ? 10.329  -18.619 -5.190  1.00 86.39 260 B 1 
ATOM 2919 N N   . GLN B 2 261 ? 8.677   -18.107 -12.556 1.00 83.56 261 B 1 
ATOM 2920 C CA  . GLN B 2 261 ? 8.122   -18.327 -13.887 1.00 80.84 261 B 1 
ATOM 2921 C C   . GLN B 2 261 ? 8.596   -19.633 -14.550 1.00 80.66 261 B 1 
ATOM 2922 O O   . GLN B 2 261 ? 7.821   -20.267 -15.255 1.00 76.39 261 B 1 
ATOM 2923 C CB  . GLN B 2 261 ? 8.421   -17.114 -14.790 1.00 76.42 261 B 1 
ATOM 2924 C CG  . GLN B 2 261 ? 9.926   -16.896 -15.043 1.00 70.05 261 B 1 
ATOM 2925 C CD  . GLN B 2 261 ? 10.254  -15.691 -15.918 1.00 67.73 261 B 1 
ATOM 2926 O OE1 . GLN B 2 261 ? 9.400   -14.995 -16.448 1.00 62.18 261 B 1 
ATOM 2927 N NE2 . GLN B 2 261 ? 11.517  -15.417 -16.119 1.00 60.19 261 B 1 
ATOM 2928 N N   . GLU B 2 262 ? 9.838   -20.052 -14.282 1.00 78.56 262 B 1 
ATOM 2929 C CA  . GLU B 2 262 ? 10.391  -21.313 -14.795 1.00 78.39 262 B 1 
ATOM 2930 C C   . GLU B 2 262 ? 9.677   -22.522 -14.186 1.00 79.18 262 B 1 
ATOM 2931 O O   . GLU B 2 262 ? 9.285   -23.436 -14.906 1.00 75.95 262 B 1 
ATOM 2932 C CB  . GLU B 2 262 ? 11.891  -21.400 -14.489 1.00 74.53 262 B 1 
ATOM 2933 C CG  . GLU B 2 262 ? 12.676  -20.316 -15.239 1.00 65.48 262 B 1 
ATOM 2934 C CD  . GLU B 2 262 ? 14.200  -20.412 -15.062 1.00 61.21 262 B 1 
ATOM 2935 O OE1 . GLU B 2 262 ? 14.884  -19.668 -15.801 1.00 54.36 262 B 1 
ATOM 2936 O OE2 . GLU B 2 262 ? 14.650  -21.194 -14.196 1.00 56.70 262 B 1 
ATOM 2937 N N   . PHE B 2 263 ? 9.439   -22.500 -12.868 1.00 84.08 263 B 1 
ATOM 2938 C CA  . PHE B 2 263 ? 8.730   -23.561 -12.167 1.00 85.68 263 B 1 
ATOM 2939 C C   . PHE B 2 263 ? 7.278   -23.711 -12.655 1.00 85.66 263 B 1 
ATOM 2940 O O   . PHE B 2 263 ? 6.761   -24.822 -12.755 1.00 82.10 263 B 1 
ATOM 2941 C CB  . PHE B 2 263 ? 8.774   -23.276 -10.659 1.00 84.16 263 B 1 
ATOM 2942 C CG  . PHE B 2 263 ? 8.081   -24.334 -9.838  1.00 82.23 263 B 1 
ATOM 2943 C CD1 . PHE B 2 263 ? 6.755   -24.156 -9.400  1.00 77.46 263 B 1 
ATOM 2944 C CD2 . PHE B 2 263 ? 8.753   -25.541 -9.528  1.00 76.85 263 B 1 
ATOM 2945 C CE1 . PHE B 2 263 ? 6.106   -25.160 -8.672  1.00 75.76 263 B 1 
ATOM 2946 C CE2 . PHE B 2 263 ? 8.107   -26.544 -8.802  1.00 74.91 263 B 1 
ATOM 2947 C CZ  . PHE B 2 263 ? 6.787   -26.348 -8.372  1.00 74.40 263 B 1 
ATOM 2948 N N   . PHE B 2 264 ? 6.644   -22.602 -13.015 1.00 83.17 264 B 1 
ATOM 2949 C CA  . PHE B 2 264 ? 5.276   -22.592 -13.538 1.00 84.45 264 B 1 
ATOM 2950 C C   . PHE B 2 264 ? 5.191   -22.774 -15.063 1.00 83.56 264 B 1 
ATOM 2951 O O   . PHE B 2 264 ? 4.101   -22.668 -15.625 1.00 77.83 264 B 1 
ATOM 2952 C CB  . PHE B 2 264 ? 4.563   -21.326 -13.059 1.00 83.89 264 B 1 
ATOM 2953 C CG  . PHE B 2 264 ? 4.341   -21.269 -11.563 1.00 85.31 264 B 1 
ATOM 2954 C CD1 . PHE B 2 264 ? 3.491   -22.200 -10.937 1.00 81.13 264 B 1 
ATOM 2955 C CD2 . PHE B 2 264 ? 4.995   -20.304 -10.779 1.00 81.06 264 B 1 
ATOM 2956 C CE1 . PHE B 2 264 ? 3.303   -22.167 -9.543  1.00 80.54 264 B 1 
ATOM 2957 C CE2 . PHE B 2 264 ? 4.808   -20.261 -9.388  1.00 80.26 264 B 1 
ATOM 2958 C CZ  . PHE B 2 264 ? 3.969   -21.199 -8.769  1.00 81.85 264 B 1 
ATOM 2959 N N   . GLY B 2 265 ? 6.305   -22.995 -15.759 1.00 79.91 265 B 1 
ATOM 2960 C CA  . GLY B 2 265 ? 6.337   -23.141 -17.216 1.00 79.16 265 B 1 
ATOM 2961 C C   . GLY B 2 265 ? 5.957   -21.863 -17.978 1.00 79.57 265 B 1 
ATOM 2962 O O   . GLY B 2 265 ? 5.504   -21.921 -19.125 1.00 75.18 265 B 1 
ATOM 2963 N N   . LEU B 2 266 ? 6.147   -20.688 -17.360 1.00 78.44 266 B 1 
ATOM 2964 C CA  . LEU B 2 266 ? 5.802   -19.375 -17.927 1.00 78.70 266 B 1 
ATOM 2965 C C   . LEU B 2 266 ? 7.013   -18.667 -18.558 1.00 78.92 266 B 1 
ATOM 2966 O O   . LEU B 2 266 ? 6.937   -17.471 -18.862 1.00 74.16 266 B 1 
ATOM 2967 C CB  . LEU B 2 266 ? 5.111   -18.518 -16.849 1.00 75.40 266 B 1 
ATOM 2968 C CG  . LEU B 2 266 ? 3.788   -19.100 -16.310 1.00 72.67 266 B 1 
ATOM 2969 C CD1 . LEU B 2 266 ? 3.272   -18.210 -15.186 1.00 69.73 266 B 1 
ATOM 2970 C CD2 . LEU B 2 266 ? 2.713   -19.187 -17.391 1.00 69.99 266 B 1 
ATOM 2971 N N   . ASN B 2 267 ? 8.111   -19.367 -18.773 1.00 78.12 267 B 1 
ATOM 2972 C CA  . ASN B 2 267 ? 9.355   -18.825 -19.325 1.00 77.19 267 B 1 
ATOM 2973 C C   . ASN B 2 267 ? 9.325   -18.685 -20.863 1.00 77.89 267 B 1 
ATOM 2974 O O   . ASN B 2 267 ? 10.245  -19.087 -21.568 1.00 72.68 267 B 1 
ATOM 2975 C CB  . ASN B 2 267 ? 10.544  -19.637 -18.791 1.00 71.99 267 B 1 
ATOM 2976 C CG  . ASN B 2 267 ? 11.848  -18.880 -18.930 1.00 65.59 267 B 1 
ATOM 2977 O OD1 . ASN B 2 267 ? 11.886  -17.688 -19.140 1.00 55.54 267 B 1 
ATOM 2978 N ND2 . ASN B 2 267 ? 12.966  -19.560 -18.775 1.00 60.13 267 B 1 
ATOM 2979 N N   . ASN B 2 268 ? 8.251   -18.133 -21.408 1.00 80.69 268 B 1 
ATOM 2980 C CA  . ASN B 2 268 ? 8.111   -17.794 -22.816 1.00 80.93 268 B 1 
ATOM 2981 C C   . ASN B 2 268 ? 7.815   -16.293 -22.992 1.00 82.34 268 B 1 
ATOM 2982 O O   . ASN B 2 268 ? 7.323   -15.624 -22.077 1.00 78.86 268 B 1 
ATOM 2983 C CB  . ASN B 2 268 ? 7.077   -18.731 -23.476 1.00 77.16 268 B 1 
ATOM 2984 C CG  . ASN B 2 268 ? 5.662   -18.499 -22.982 1.00 71.51 268 B 1 
ATOM 2985 O OD1 . ASN B 2 268 ? 5.157   -17.406 -22.993 1.00 62.12 268 B 1 
ATOM 2986 N ND2 . ASN B 2 268 ? 4.969   -19.543 -22.569 1.00 65.96 268 B 1 
ATOM 2987 N N   . CYS B 2 269 ? 8.101   -15.762 -24.172 1.00 79.27 269 B 1 
ATOM 2988 C CA  . CYS B 2 269 ? 7.995   -14.322 -24.422 1.00 79.91 269 B 1 
ATOM 2989 C C   . CYS B 2 269 ? 6.568   -13.776 -24.232 1.00 81.77 269 B 1 
ATOM 2990 O O   . CYS B 2 269 ? 6.393   -12.690 -23.670 1.00 79.01 269 B 1 
ATOM 2991 C CB  . CYS B 2 269 ? 8.520   -14.042 -25.839 1.00 77.99 269 B 1 
ATOM 2992 S SG  . CYS B 2 269 ? 8.570   -12.286 -26.286 1.00 73.12 269 B 1 
ATOM 2993 N N   . SER B 2 270 ? 5.547   -14.527 -24.650 1.00 82.85 270 B 1 
ATOM 2994 C CA  . SER B 2 270 ? 4.155   -14.107 -24.512 1.00 82.98 270 B 1 
ATOM 2995 C C   . SER B 2 270 ? 3.694   -14.101 -23.056 1.00 83.70 270 B 1 
ATOM 2996 O O   . SER B 2 270 ? 3.124   -13.111 -22.593 1.00 82.04 270 B 1 
ATOM 2997 C CB  . SER B 2 270 ? 3.237   -14.984 -25.372 1.00 81.59 270 B 1 
ATOM 2998 O OG  . SER B 2 270 ? 3.281   -16.330 -24.965 1.00 70.58 270 B 1 
ATOM 2999 N N   . SER B 2 271 ? 4.002   -15.136 -22.286 1.00 84.61 271 B 1 
ATOM 3000 C CA  . SER B 2 271 ? 3.697   -15.219 -20.861 1.00 84.88 271 B 1 
ATOM 3001 C C   . SER B 2 271 ? 4.469   -14.172 -20.064 1.00 85.46 271 B 1 
ATOM 3002 O O   . SER B 2 271 ? 3.879   -13.494 -19.230 1.00 83.92 271 B 1 
ATOM 3003 C CB  . SER B 2 271 ? 4.005   -16.612 -20.312 1.00 83.81 271 B 1 
ATOM 3004 O OG  . SER B 2 271 ? 3.187   -17.563 -20.963 1.00 73.12 271 B 1 
ATOM 3005 N N   . SER B 2 272 ? 5.748   -13.958 -20.383 1.00 83.66 272 B 1 
ATOM 3006 C CA  . SER B 2 272 ? 6.552   -12.933 -19.723 1.00 82.80 272 B 1 
ATOM 3007 C C   . SER B 2 272 ? 6.024   -11.519 -19.985 1.00 83.37 272 B 1 
ATOM 3008 O O   . SER B 2 272 ? 5.962   -10.708 -19.066 1.00 81.96 272 B 1 
ATOM 3009 C CB  . SER B 2 272 ? 8.012   -13.071 -20.163 1.00 81.45 272 B 1 
ATOM 3010 O OG  . SER B 2 272 ? 8.833   -12.265 -19.351 1.00 72.09 272 B 1 
ATOM 3011 N N   . ASN B 2 273 ? 5.553   -11.211 -21.190 1.00 85.08 273 B 1 
ATOM 3012 C CA  . ASN B 2 273 ? 4.895   -9.938  -21.484 1.00 84.57 273 B 1 
ATOM 3013 C C   . ASN B 2 273 ? 3.573   -9.763  -20.715 1.00 85.39 273 B 1 
ATOM 3014 O O   . ASN B 2 273 ? 3.280   -8.673  -20.219 1.00 84.20 273 B 1 
ATOM 3015 C CB  . ASN B 2 273 ? 4.653   -9.821  -22.996 1.00 83.35 273 B 1 
ATOM 3016 C CG  . ASN B 2 273 ? 5.837   -9.228  -23.737 1.00 78.00 273 B 1 
ATOM 3017 O OD1 . ASN B 2 273 ? 6.505   -8.328  -23.262 1.00 69.61 273 B 1 
ATOM 3018 N ND2 . ASN B 2 273 ? 6.090   -9.662  -24.948 1.00 70.13 273 B 1 
ATOM 3019 N N   . ARG B 2 274 ? 2.776   -10.827 -20.594 1.00 86.81 274 B 1 
ATOM 3020 C CA  . ARG B 2 274 ? 1.536   -10.805 -19.802 1.00 87.10 274 B 1 
ATOM 3021 C C   . ARG B 2 274 ? 1.829   -10.627 -18.314 1.00 87.55 274 B 1 
ATOM 3022 O O   . ARG B 2 274 ? 1.132   -9.855  -17.665 1.00 86.08 274 B 1 
ATOM 3023 C CB  . ARG B 2 274 ? 0.726   -12.087 -20.029 1.00 86.78 274 B 1 
ATOM 3024 C CG  . ARG B 2 274 ? 0.094   -12.138 -21.425 1.00 80.44 274 B 1 
ATOM 3025 C CD  . ARG B 2 274 ? -0.637  -13.473 -21.593 1.00 76.07 274 B 1 
ATOM 3026 N NE  . ARG B 2 274 ? -1.228  -13.607 -22.935 1.00 68.79 274 B 1 
ATOM 3027 C CZ  . ARG B 2 274 ? -1.903  -14.663 -23.386 1.00 62.12 274 B 1 
ATOM 3028 N NH1 . ARG B 2 274 ? -2.125  -15.701 -22.625 1.00 56.01 274 B 1 
ATOM 3029 N NH2 . ARG B 2 274 ? -2.357  -14.682 -24.602 1.00 53.33 274 B 1 
ATOM 3030 N N   . LEU B 2 275 ? 2.872   -11.272 -17.794 1.00 86.47 275 B 1 
ATOM 3031 C CA  . LEU B 2 275 ? 3.317   -11.108 -16.410 1.00 86.50 275 B 1 
ATOM 3032 C C   . LEU B 2 275 ? 3.803   -9.689  -16.136 1.00 86.48 275 B 1 
ATOM 3033 O O   . LEU B 2 275 ? 3.394   -9.106  -15.136 1.00 85.47 275 B 1 
ATOM 3034 C CB  . LEU B 2 275 ? 4.413   -12.129 -16.079 1.00 86.26 275 B 1 
ATOM 3035 C CG  . LEU B 2 275 ? 3.896   -13.572 -15.884 1.00 81.74 275 B 1 
ATOM 3036 C CD1 . LEU B 2 275 ? 5.086   -14.525 -15.785 1.00 78.85 275 B 1 
ATOM 3037 C CD2 . LEU B 2 275 ? 3.064   -13.711 -14.608 1.00 79.77 275 B 1 
ATOM 3038 N N   . ASP B 2 276 ? 4.564   -9.073  -17.040 1.00 85.12 276 B 1 
ATOM 3039 C CA  . ASP B 2 276 ? 5.011   -7.681  -16.908 1.00 84.29 276 B 1 
ATOM 3040 C C   . ASP B 2 276 ? 3.816   -6.707  -16.827 1.00 84.87 276 B 1 
ATOM 3041 O O   . ASP B 2 276 ? 3.794   -5.787  -16.008 1.00 83.91 276 B 1 
ATOM 3042 C CB  . ASP B 2 276 ? 5.894   -7.292  -18.102 1.00 82.56 276 B 1 
ATOM 3043 C CG  . ASP B 2 276 ? 7.281   -7.934  -18.159 1.00 78.29 276 B 1 
ATOM 3044 O OD1 . ASP B 2 276 ? 7.718   -8.638  -17.234 1.00 73.01 276 B 1 
ATOM 3045 O OD2 . ASP B 2 276 ? 7.971   -7.689  -19.179 1.00 73.67 276 B 1 
ATOM 3046 N N   . GLN B 2 277 ? 2.805   -6.915  -17.678 1.00 85.10 277 B 1 
ATOM 3047 C CA  . GLN B 2 277 ? 1.575   -6.122  -17.640 1.00 85.52 277 B 1 
ATOM 3048 C C   . GLN B 2 277 ? 0.791   -6.360  -16.346 1.00 86.59 277 B 1 
ATOM 3049 O O   . GLN B 2 277 ? 0.357   -5.403  -15.708 1.00 86.17 277 B 1 
ATOM 3050 C CB  . GLN B 2 277 ? 0.689   -6.469  -18.844 1.00 84.85 277 B 1 
ATOM 3051 C CG  . GLN B 2 277 ? 1.270   -5.942  -20.158 1.00 77.77 277 B 1 
ATOM 3052 C CD  . GLN B 2 277 ? 0.442   -6.383  -21.384 1.00 73.72 277 B 1 
ATOM 3053 O OE1 . GLN B 2 277 ? -0.545  -7.095  -21.291 1.00 68.37 277 B 1 
ATOM 3054 N NE2 . GLN B 2 277 ? 0.811   -5.975  -22.568 1.00 64.73 277 B 1 
ATOM 3055 N N   . ALA B 2 278 ? 0.643   -7.620  -15.940 1.00 87.44 278 B 1 
ATOM 3056 C CA  . ALA B 2 278 ? -0.065  -7.982  -14.730 1.00 88.45 278 B 1 
ATOM 3057 C C   . ALA B 2 278 ? 0.616   -7.415  -13.481 1.00 88.93 278 B 1 
ATOM 3058 O O   . ALA B 2 278 ? -0.069  -6.856  -12.625 1.00 87.99 278 B 1 
ATOM 3059 C CB  . ALA B 2 278 ? -0.196  -9.509  -14.671 1.00 88.69 278 B 1 
ATOM 3060 N N   . MET B 2 279 ? 1.948   -7.455  -13.402 1.00 87.58 279 B 1 
ATOM 3061 C CA  . MET B 2 279 ? 2.727   -6.842  -12.329 1.00 87.18 279 B 1 
ATOM 3062 C C   . MET B 2 279 ? 2.463   -5.345  -12.229 1.00 87.49 279 B 1 
ATOM 3063 O O   . MET B 2 279 ? 2.132   -4.855  -11.154 1.00 86.65 279 B 1 
ATOM 3064 C CB  . MET B 2 279 ? 4.227   -7.087  -12.546 1.00 86.31 279 B 1 
ATOM 3065 C CG  . MET B 2 279 ? 4.665   -8.485  -12.110 1.00 79.14 279 B 1 
ATOM 3066 S SD  . MET B 2 279 ? 4.578   -8.813  -10.325 1.00 76.68 279 B 1 
ATOM 3067 C CE  . MET B 2 279 ? 5.867   -7.688  -9.724  1.00 66.62 279 B 1 
ATOM 3068 N N   . GLN B 2 280 ? 2.529   -4.622  -13.351 1.00 86.20 280 B 1 
ATOM 3069 C CA  . GLN B 2 280 ? 2.289   -3.180  -13.351 1.00 86.16 280 B 1 
ATOM 3070 C C   . GLN B 2 280 ? 0.870   -2.827  -12.898 1.00 87.17 280 B 1 
ATOM 3071 O O   . GLN B 2 280 ? 0.678   -1.896  -12.124 1.00 86.52 280 B 1 
ATOM 3072 C CB  . GLN B 2 280 ? 2.575   -2.622  -14.757 1.00 84.33 280 B 1 
ATOM 3073 C CG  . GLN B 2 280 ? 2.479   -1.095  -14.821 1.00 78.51 280 B 1 
ATOM 3074 C CD  . GLN B 2 280 ? 3.577   -0.418  -13.993 1.00 75.34 280 B 1 
ATOM 3075 O OE1 . GLN B 2 280 ? 4.741   -0.455  -14.345 1.00 69.43 280 B 1 
ATOM 3076 N NE2 . GLN B 2 280 ? 3.251   0.209   -12.889 1.00 65.99 280 B 1 
ATOM 3077 N N   . VAL B 2 281 ? -0.134  -3.561  -13.368 1.00 88.01 281 B 1 
ATOM 3078 C CA  . VAL B 2 281 ? -1.535  -3.319  -13.010 1.00 89.21 281 B 1 
ATOM 3079 C C   . VAL B 2 281 ? -1.797  -3.660  -11.544 1.00 90.41 281 B 1 
ATOM 3080 O O   . VAL B 2 281 ? -2.408  -2.870  -10.827 1.00 90.44 281 B 1 
ATOM 3081 C CB  . VAL B 2 281 ? -2.477  -4.105  -13.942 1.00 88.55 281 B 1 
ATOM 3082 C CG1 . VAL B 2 281 ? -3.941  -4.034  -13.494 1.00 83.36 281 B 1 
ATOM 3083 C CG2 . VAL B 2 281 ? -2.416  -3.551  -15.373 1.00 83.27 281 B 1 
ATOM 3084 N N   . THR B 2 282 ? -1.312  -4.804  -11.078 1.00 90.71 282 B 1 
ATOM 3085 C CA  . THR B 2 282 ? -1.553  -5.271  -9.707  1.00 91.40 282 B 1 
ATOM 3086 C C   . THR B 2 282 ? -0.772  -4.461  -8.673  1.00 91.51 282 B 1 
ATOM 3087 O O   . THR B 2 282 ? -1.325  -4.168  -7.621  1.00 90.43 282 B 1 
ATOM 3088 C CB  . THR B 2 282 ? -1.239  -6.761  -9.541  1.00 91.29 282 B 1 
ATOM 3089 O OG1 . THR B 2 282 ? 0.063   -7.068  -9.972  1.00 84.72 282 B 1 
ATOM 3090 C CG2 . THR B 2 282 ? -2.222  -7.633  -10.327 1.00 85.68 282 B 1 
ATOM 3091 N N   . GLU B 2 283 ? 0.446   -4.026  -8.990  1.00 90.41 283 B 1 
ATOM 3092 C CA  . GLU B 2 283 ? 1.158   -3.076  -8.145  1.00 89.90 283 B 1 
ATOM 3093 C C   . GLU B 2 283 ? 0.413   -1.745  -8.062  1.00 90.76 283 B 1 
ATOM 3094 O O   . GLU B 2 283 ? 0.201   -1.226  -6.977  1.00 89.73 283 B 1 
ATOM 3095 C CB  . GLU B 2 283 ? 2.578   -2.835  -8.678  1.00 87.57 283 B 1 
ATOM 3096 C CG  . GLU B 2 283 ? 3.361   -1.935  -7.707  1.00 80.77 283 B 1 
ATOM 3097 C CD  . GLU B 2 283 ? 4.681   -1.439  -8.291  1.00 76.01 283 B 1 
ATOM 3098 O OE1 . GLU B 2 283 ? 5.658   -1.307  -7.523  1.00 70.98 283 B 1 
ATOM 3099 O OE2 . GLU B 2 283 ? 4.725   -1.146  -9.499  1.00 73.02 283 B 1 
ATOM 3100 N N   . THR B 2 284 ? -0.044  -1.206  -9.195  1.00 89.69 284 B 1 
ATOM 3101 C CA  . THR B 2 284 ? -0.815  0.040   -9.217  1.00 89.99 284 B 1 
ATOM 3102 C C   . THR B 2 284 ? -2.079  -0.086  -8.366  1.00 91.04 284 B 1 
ATOM 3103 O O   . THR B 2 284 ? -2.387  0.824   -7.601  1.00 90.40 284 B 1 
ATOM 3104 C CB  . THR B 2 284 ? -1.184  0.429   -10.658 1.00 88.65 284 B 1 
ATOM 3105 O OG1 . THR B 2 284 ? -0.027  0.566   -11.448 1.00 80.41 284 B 1 
ATOM 3106 C CG2 . THR B 2 284 ? -1.910  1.765   -10.719 1.00 79.35 284 B 1 
ATOM 3107 N N   . LEU B 2 285 ? -2.766  -1.220  -8.430  1.00 91.84 285 B 1 
ATOM 3108 C CA  . LEU B 2 285 ? -3.912  -1.504  -7.575  1.00 92.88 285 B 1 
ATOM 3109 C C   . LEU B 2 285 ? -3.514  -1.507  -6.093  1.00 93.22 285 B 1 
ATOM 3110 O O   . LEU B 2 285 ? -4.154  -0.820  -5.297  1.00 92.47 285 B 1 
ATOM 3111 C CB  . LEU B 2 285 ? -4.537  -2.840  -8.015  1.00 92.77 285 B 1 
ATOM 3112 C CG  . LEU B 2 285 ? -5.789  -3.237  -7.205  1.00 89.05 285 B 1 
ATOM 3113 C CD1 . LEU B 2 285 ? -6.951  -2.274  -7.451  1.00 86.04 285 B 1 
ATOM 3114 C CD2 . LEU B 2 285 ? -6.235  -4.645  -7.602  1.00 86.40 285 B 1 
ATOM 3115 N N   . GLY B 2 286 ? -2.447  -2.204  -5.721  1.00 93.07 286 B 1 
ATOM 3116 C CA  . GLY B 2 286 ? -1.924  -2.229  -4.355  1.00 93.06 286 B 1 
ATOM 3117 C C   . GLY B 2 286 ? -1.562  -0.837  -3.826  1.00 93.49 286 B 1 
ATOM 3118 O O   . GLY B 2 286 ? -1.948  -0.472  -2.718  1.00 92.55 286 B 1 
ATOM 3119 N N   . MET B 2 287 ? -0.913  -0.013  -4.655  1.00 92.63 287 B 1 
ATOM 3120 C CA  . MET B 2 287 ? -0.561  1.378   -4.321  1.00 92.23 287 B 1 
ATOM 3121 C C   . MET B 2 287 ? -1.784  2.233   -3.971  1.00 92.48 287 B 1 
ATOM 3122 O O   . MET B 2 287 ? -1.679  3.147   -3.162  1.00 90.96 287 B 1 
ATOM 3123 C CB  . MET B 2 287 ? 0.172   2.023   -5.512  1.00 90.77 287 B 1 
ATOM 3124 C CG  . MET B 2 287 ? 1.584   1.474   -5.746  1.00 86.61 287 B 1 
ATOM 3125 S SD  . MET B 2 287 ? 2.818   1.914   -4.500  1.00 82.82 287 B 1 
ATOM 3126 C CE  . MET B 2 287 ? 2.984   3.688   -4.809  1.00 74.51 287 B 1 
ATOM 3127 N N   . THR B 2 288 ? -2.955  1.932   -4.531  1.00 93.54 288 B 1 
ATOM 3128 C CA  . THR B 2 288 ? -4.184  2.677   -4.204  1.00 93.75 288 B 1 
ATOM 3129 C C   . THR B 2 288 ? -4.778  2.306   -2.845  1.00 94.12 288 B 1 
ATOM 3130 O O   . THR B 2 288 ? -5.554  3.090   -2.302  1.00 91.96 288 B 1 
ATOM 3131 C CB  . THR B 2 288 ? -5.260  2.581   -5.293  1.00 92.53 288 B 1 
ATOM 3132 O OG1 . THR B 2 288 ? -5.802  1.300   -5.420  1.00 80.56 288 B 1 
ATOM 3133 C CG2 . THR B 2 288 ? -4.776  3.043   -6.659  1.00 79.57 288 B 1 
ATOM 3134 N N   . HIS B 2 289 ? -4.393  1.164   -2.253  1.00 93.14 289 B 1 
ATOM 3135 C CA  . HIS B 2 289 ? -4.990  0.688   -0.996  1.00 93.50 289 B 1 
ATOM 3136 C C   . HIS B 2 289 ? -4.818  1.679   0.166   1.00 93.25 289 B 1 
ATOM 3137 O O   . HIS B 2 289 ? -5.736  1.835   0.984   1.00 91.61 289 B 1 
ATOM 3138 C CB  . HIS B 2 289 ? -4.378  -0.669  -0.629  1.00 93.12 289 B 1 
ATOM 3139 C CG  . HIS B 2 289 ? -4.879  -1.197  0.692   1.00 93.78 289 B 1 
ATOM 3140 N ND1 . HIS B 2 289 ? -4.201  -1.142  1.891   1.00 82.47 289 B 1 
ATOM 3141 C CD2 . HIS B 2 289 ? -6.113  -1.740  0.949   1.00 84.53 289 B 1 
ATOM 3142 C CE1 . HIS B 2 289 ? -5.002  -1.648  2.838   1.00 86.73 289 B 1 
ATOM 3143 N NE2 . HIS B 2 289 ? -6.175  -2.023  2.306   1.00 88.35 289 B 1 
ATOM 3144 N N   . CYS B 2 290 ? -3.701  2.420   0.222   1.00 93.44 290 B 1 
ATOM 3145 C CA  . CYS B 2 290 ? -3.394  3.371   1.287   1.00 92.71 290 B 1 
ATOM 3146 C C   . CYS B 2 290 ? -4.414  4.514   1.441   1.00 93.28 290 B 1 
ATOM 3147 O O   . CYS B 2 290 ? -4.457  5.157   2.491   1.00 89.50 290 B 1 
ATOM 3148 C CB  . CYS B 2 290 ? -1.978  3.924   1.044   1.00 90.13 290 B 1 
ATOM 3149 S SG  . CYS B 2 290 ? -1.888  4.857   -0.515  1.00 82.94 290 B 1 
ATOM 3150 N N   . CYS B 2 291 ? -5.277  4.769   0.447   1.00 93.20 291 B 1 
ATOM 3151 C CA  . CYS B 2 291 ? -6.355  5.751   0.555   1.00 93.24 291 B 1 
ATOM 3152 C C   . CYS B 2 291 ? -7.728  5.148   0.892   1.00 93.85 291 B 1 
ATOM 3153 O O   . CYS B 2 291 ? -8.691  5.894   1.087   1.00 90.23 291 B 1 
ATOM 3154 C CB  . CYS B 2 291 ? -6.366  6.629   -0.712  1.00 90.51 291 B 1 
ATOM 3155 S SG  . CYS B 2 291 ? -7.119  5.785   -2.140  1.00 85.09 291 B 1 
ATOM 3156 N N   . ILE B 2 292 ? -7.840  3.813   0.968   1.00 94.52 292 B 1 
ATOM 3157 C CA  . ILE B 2 292 ? -9.134  3.122   1.071   1.00 94.66 292 B 1 
ATOM 3158 C C   . ILE B 2 292 ? -9.615  2.993   2.517   1.00 94.34 292 B 1 
ATOM 3159 O O   . ILE B 2 292 ? -10.816 3.133   2.778   1.00 92.13 292 B 1 
ATOM 3160 C CB  . ILE B 2 292 ? -9.054  1.757   0.361   1.00 93.31 292 B 1 
ATOM 3161 C CG1 . ILE B 2 292 ? -8.700  1.882   -1.144  1.00 87.28 292 B 1 
ATOM 3162 C CG2 . ILE B 2 292 ? -10.357 0.963   0.504   1.00 88.39 292 B 1 
ATOM 3163 C CD1 . ILE B 2 292 ? -9.702  2.674   -1.994  1.00 81.29 292 B 1 
ATOM 3164 N N   . ASN B 2 293 ? -8.715  2.773   3.488   1.00 91.60 293 B 1 
ATOM 3165 C CA  . ASN B 2 293 ? -9.095  2.601   4.893   1.00 90.40 293 B 1 
ATOM 3166 C C   . ASN B 2 293 ? -9.987  3.732   5.446   1.00 89.30 293 B 1 
ATOM 3167 O O   . ASN B 2 293 ? -11.025 3.416   6.036   1.00 86.77 293 B 1 
ATOM 3168 C CB  . ASN B 2 293 ? -7.833  2.366   5.747   1.00 89.28 293 B 1 
ATOM 3169 C CG  . ASN B 2 293 ? -7.249  0.980   5.575   1.00 87.87 293 B 1 
ATOM 3170 O OD1 . ASN B 2 293 ? -7.943  0.013   5.318   1.00 80.17 293 B 1 
ATOM 3171 N ND2 . ASN B 2 293 ? -5.949  0.837   5.748   1.00 79.59 293 B 1 
ATOM 3172 N N   . PRO B 2 294 ? -9.708  5.026   5.213   1.00 91.14 294 B 1 
ATOM 3173 C CA  . PRO B 2 294 ? -10.603 6.116   5.630   1.00 89.87 294 B 1 
ATOM 3174 C C   . PRO B 2 294 ? -12.015 6.016   5.053   1.00 89.52 294 B 1 
ATOM 3175 O O   . PRO B 2 294 ? -12.992 6.325   5.743   1.00 86.41 294 B 1 
ATOM 3176 C CB  . PRO B 2 294 ? -9.915  7.399   5.165   1.00 88.29 294 B 1 
ATOM 3177 C CG  . PRO B 2 294 ? -8.439  7.016   5.115   1.00 88.52 294 B 1 
ATOM 3178 C CD  . PRO B 2 294 ? -8.483  5.569   4.662   1.00 90.83 294 B 1 
ATOM 3179 N N   . ILE B 2 295 ? -12.152 5.545   3.808   1.00 92.35 295 B 1 
ATOM 3180 C CA  . ILE B 2 295 ? -13.445 5.346   3.152   1.00 91.84 295 B 1 
ATOM 3181 C C   . ILE B 2 295 ? -14.220 4.225   3.862   1.00 91.56 295 B 1 
ATOM 3182 O O   . ILE B 2 295 ? -15.397 4.395   4.180   1.00 89.72 295 B 1 
ATOM 3183 C CB  . ILE B 2 295 ? -13.262 5.053   1.644   1.00 91.16 295 B 1 
ATOM 3184 C CG1 . ILE B 2 295 ? -12.473 6.190   0.948   1.00 86.91 295 B 1 
ATOM 3185 C CG2 . ILE B 2 295 ? -14.625 4.843   0.962   1.00 86.37 295 B 1 
ATOM 3186 C CD1 . ILE B 2 295 ? -12.146 5.921   -0.534  1.00 79.49 295 B 1 
ATOM 3187 N N   . ILE B 2 296 ? -13.552 3.120   4.200   1.00 91.38 296 B 1 
ATOM 3188 C CA  . ILE B 2 296 ? -14.163 2.025   4.962   1.00 91.10 296 B 1 
ATOM 3189 C C   . ILE B 2 296 ? -14.692 2.540   6.299   1.00 90.18 296 B 1 
ATOM 3190 O O   . ILE B 2 296 ? -15.825 2.237   6.670   1.00 87.15 296 B 1 
ATOM 3191 C CB  . ILE B 2 296 ? -13.169 0.861   5.180   1.00 90.66 296 B 1 
ATOM 3192 C CG1 . ILE B 2 296 ? -12.689 0.278   3.840   1.00 87.58 296 B 1 
ATOM 3193 C CG2 . ILE B 2 296 ? -13.820 -0.255  6.030   1.00 87.41 296 B 1 
ATOM 3194 C CD1 . ILE B 2 296 ? -11.516 -0.706  3.985   1.00 85.20 296 B 1 
ATOM 3195 N N   . TYR B 2 297 ? -13.920 3.357   7.016   1.00 87.67 297 B 1 
ATOM 3196 C CA  . TYR B 2 297 ? -14.353 3.919   8.293   1.00 84.76 297 B 1 
ATOM 3197 C C   . TYR B 2 297 ? -15.574 4.826   8.139   1.00 84.15 297 B 1 
ATOM 3198 O O   . TYR B 2 297 ? -16.493 4.762   8.960   1.00 81.86 297 B 1 
ATOM 3199 C CB  . TYR B 2 297 ? -13.198 4.682   8.961   1.00 83.40 297 B 1 
ATOM 3200 C CG  . TYR B 2 297 ? -11.906 3.908   9.169   1.00 82.45 297 B 1 
ATOM 3201 C CD1 . TYR B 2 297 ? -11.898 2.510   9.321   1.00 77.04 297 B 1 
ATOM 3202 C CD2 . TYR B 2 297 ? -10.682 4.611   9.197   1.00 78.11 297 B 1 
ATOM 3203 C CE1 . TYR B 2 297 ? -10.690 1.818   9.481   1.00 75.87 297 B 1 
ATOM 3204 C CE2 . TYR B 2 297 ? -9.469  3.928   9.361   1.00 75.52 297 B 1 
ATOM 3205 C CZ  . TYR B 2 297 ? -9.479  2.530   9.499   1.00 78.54 297 B 1 
ATOM 3206 O OH  . TYR B 2 297 ? -8.291  1.843   9.645   1.00 74.84 297 B 1 
ATOM 3207 N N   . ALA B 2 298 ? -15.640 5.624   7.078   1.00 85.07 298 B 1 
ATOM 3208 C CA  . ALA B 2 298 ? -16.770 6.513   6.822   1.00 82.24 298 B 1 
ATOM 3209 C C   . ALA B 2 298 ? -18.076 5.747   6.518   1.00 83.01 298 B 1 
ATOM 3210 O O   . ALA B 2 298 ? -19.149 6.151   6.969   1.00 80.76 298 B 1 
ATOM 3211 C CB  . ALA B 2 298 ? -16.389 7.463   5.683   1.00 80.87 298 B 1 
ATOM 3212 N N   . PHE B 2 299 ? -17.997 4.614   5.788   1.00 85.79 299 B 1 
ATOM 3213 C CA  . PHE B 2 299 ? -19.178 3.844   5.382   1.00 85.65 299 B 1 
ATOM 3214 C C   . PHE B 2 299 ? -19.565 2.734   6.362   1.00 85.07 299 B 1 
ATOM 3215 O O   . PHE B 2 299 ? -20.755 2.523   6.629   1.00 81.94 299 B 1 
ATOM 3216 C CB  . PHE B 2 299 ? -18.963 3.287   3.968   1.00 84.48 299 B 1 
ATOM 3217 C CG  . PHE B 2 299 ? -19.088 4.334   2.885   1.00 81.48 299 B 1 
ATOM 3218 C CD1 . PHE B 2 299 ? -20.355 4.849   2.538   1.00 76.39 299 B 1 
ATOM 3219 C CD2 . PHE B 2 299 ? -17.949 4.816   2.211   1.00 76.13 299 B 1 
ATOM 3220 C CE1 . PHE B 2 299 ? -20.476 5.826   1.554   1.00 73.62 299 B 1 
ATOM 3221 C CE2 . PHE B 2 299 ? -18.067 5.798   1.209   1.00 72.38 299 B 1 
ATOM 3222 C CZ  . PHE B 2 299 ? -19.337 6.307   0.884   1.00 73.92 299 B 1 
ATOM 3223 N N   . VAL B 2 300 ? -18.586 2.004   6.911   1.00 84.97 300 B 1 
ATOM 3224 C CA  . VAL B 2 300 ? -18.811 0.822   7.757   1.00 83.94 300 B 1 
ATOM 3225 C C   . VAL B 2 300 ? -18.691 1.155   9.241   1.00 82.91 300 B 1 
ATOM 3226 O O   . VAL B 2 300 ? -19.384 0.558   10.069  1.00 77.49 300 B 1 
ATOM 3227 C CB  . VAL B 2 300 ? -17.865 -0.334  7.361   1.00 82.72 300 B 1 
ATOM 3228 C CG1 . VAL B 2 300 ? -18.214 -1.622  8.103   1.00 75.87 300 B 1 
ATOM 3229 C CG2 . VAL B 2 300 ? -17.935 -0.635  5.857   1.00 78.64 300 B 1 
ATOM 3230 N N   . GLY B 2 301 ? -17.843 2.107   9.607   1.00 81.74 301 B 1 
ATOM 3231 C CA  . GLY B 2 301 ? -17.592 2.545   10.974  1.00 78.83 301 B 1 
ATOM 3232 C C   . GLY B 2 301 ? -18.666 3.514   11.472  1.00 80.25 301 B 1 
ATOM 3233 O O   . GLY B 2 301 ? -18.475 4.726   11.433  1.00 78.09 301 B 1 
ATOM 3234 N N   . GLU B 2 302 ? -19.788 2.995   11.993  1.00 76.50 302 B 1 
ATOM 3235 C CA  . GLU B 2 302 ? -20.885 3.835   12.492  1.00 77.74 302 B 1 
ATOM 3236 C C   . GLU B 2 302 ? -20.428 4.872   13.527  1.00 79.47 302 B 1 
ATOM 3237 O O   . GLU B 2 302 ? -20.836 6.031   13.477  1.00 76.51 302 B 1 
ATOM 3238 C CB  . GLU B 2 302 ? -21.969 2.969   13.138  1.00 73.34 302 B 1 
ATOM 3239 C CG  . GLU B 2 302 ? -22.729 2.063   12.153  1.00 65.09 302 B 1 
ATOM 3240 C CD  . GLU B 2 302 ? -23.821 1.270   12.873  1.00 61.14 302 B 1 
ATOM 3241 O OE1 . GLU B 2 302 ? -24.405 0.349   12.269  1.00 54.63 302 B 1 
ATOM 3242 O OE2 . GLU B 2 302 ? -24.088 1.540   14.068  1.00 57.55 302 B 1 
ATOM 3243 N N   . LYS B 2 303 ? -19.561 4.475   14.481  1.00 78.79 303 B 1 
ATOM 3244 C CA  . LYS B 2 303 ? -19.013 5.394   15.478  1.00 79.00 303 B 1 
ATOM 3245 C C   . LYS B 2 303 ? -18.156 6.466   14.831  1.00 81.26 303 B 1 
ATOM 3246 O O   . LYS B 2 303 ? -18.308 7.634   15.166  1.00 78.90 303 B 1 
ATOM 3247 C CB  . LYS B 2 303 ? -18.213 4.639   16.561  1.00 74.41 303 B 1 
ATOM 3248 C CG  . LYS B 2 303 ? -19.096 3.783   17.481  1.00 67.40 303 B 1 
ATOM 3249 C CD  . LYS B 2 303 ? -18.284 3.294   18.690  1.00 63.54 303 B 1 
ATOM 3250 C CE  . LYS B 2 303 ? -19.159 2.518   19.684  1.00 55.56 303 B 1 
ATOM 3251 N NZ  . LYS B 2 303 ? -18.427 2.172   20.920  1.00 51.05 303 B 1 
ATOM 3252 N N   . PHE B 2 304 ? -17.309 6.095   13.869  1.00 80.62 304 B 1 
ATOM 3253 C CA  . PHE B 2 304 ? -16.489 7.060   13.135  1.00 81.40 304 B 1 
ATOM 3254 C C   . PHE B 2 304 ? -17.356 8.066   12.382  1.00 82.57 304 B 1 
ATOM 3255 O O   . PHE B 2 304 ? -17.118 9.265   12.487  1.00 81.80 304 B 1 
ATOM 3256 C CB  . PHE B 2 304 ? -15.565 6.331   12.169  1.00 80.43 304 B 1 
ATOM 3257 C CG  . PHE B 2 304 ? -14.663 7.267   11.397  1.00 78.79 304 B 1 
ATOM 3258 C CD1 . PHE B 2 304 ? -15.006 7.691   10.090  1.00 74.70 304 B 1 
ATOM 3259 C CD2 . PHE B 2 304 ? -13.471 7.740   11.977  1.00 75.10 304 B 1 
ATOM 3260 C CE1 . PHE B 2 304 ? -14.164 8.561   9.380   1.00 73.10 304 B 1 
ATOM 3261 C CE2 . PHE B 2 304 ? -12.627 8.604   11.270  1.00 72.41 304 B 1 
ATOM 3262 C CZ  . PHE B 2 304 ? -12.975 9.010   9.974   1.00 74.16 304 B 1 
ATOM 3263 N N   . ARG B 2 305 ? -18.408 7.594   11.698  1.00 81.92 305 B 1 
ATOM 3264 C CA  . ARG B 2 305 ? -19.342 8.464   10.997  1.00 83.49 305 B 1 
ATOM 3265 C C   . ARG B 2 305 ? -20.021 9.468   11.937  1.00 84.57 305 B 1 
ATOM 3266 O O   . ARG B 2 305 ? -20.112 10.641  11.601  1.00 83.10 305 B 1 
ATOM 3267 C CB  . ARG B 2 305 ? -20.359 7.589   10.247  1.00 81.47 305 B 1 
ATOM 3268 C CG  . ARG B 2 305 ? -21.251 8.429   9.321   1.00 76.68 305 B 1 
ATOM 3269 C CD  . ARG B 2 305 ? -22.146 7.532   8.462   1.00 75.79 305 B 1 
ATOM 3270 N NE  . ARG B 2 305 ? -23.092 6.763   9.280   1.00 70.52 305 B 1 
ATOM 3271 C CZ  . ARG B 2 305 ? -23.565 5.557   9.012   1.00 65.82 305 B 1 
ATOM 3272 N NH1 . ARG B 2 305 ? -23.225 4.905   7.926   1.00 60.09 305 B 1 
ATOM 3273 N NH2 . ARG B 2 305 ? -24.382 4.978   9.834   1.00 58.20 305 B 1 
ATOM 3274 N N   . ASN B 2 306 ? -20.411 9.031   13.132  1.00 84.18 306 B 1 
ATOM 3275 C CA  . ASN B 2 306 ? -20.999 9.930   14.129  1.00 84.28 306 B 1 
ATOM 3276 C C   . ASN B 2 306 ? -19.982 10.967  14.627  1.00 84.37 306 B 1 
ATOM 3277 O O   . ASN B 2 306 ? -20.302 12.155  14.692  1.00 82.49 306 B 1 
ATOM 3278 C CB  . ASN B 2 306 ? -21.571 9.106   15.287  1.00 83.04 306 B 1 
ATOM 3279 C CG  . ASN B 2 306 ? -22.796 8.279   14.888  1.00 77.87 306 B 1 
ATOM 3280 O OD1 . ASN B 2 306 ? -23.355 8.400   13.819  1.00 68.91 306 B 1 
ATOM 3281 N ND2 . ASN B 2 306 ? -23.242 7.412   15.770  1.00 69.79 306 B 1 
ATOM 3282 N N   . TYR B 2 307 ? -18.735 10.547  14.925  1.00 83.71 307 B 1 
ATOM 3283 C CA  . TYR B 2 307 ? -17.678 11.487  15.305  1.00 83.22 307 B 1 
ATOM 3284 C C   . TYR B 2 307 ? -17.330 12.460  14.176  1.00 83.59 307 B 1 
ATOM 3285 O O   . TYR B 2 307 ? -17.112 13.640  14.441  1.00 82.00 307 B 1 
ATOM 3286 C CB  . TYR B 2 307 ? -16.417 10.735  15.742  1.00 82.09 307 B 1 
ATOM 3287 C CG  . TYR B 2 307 ? -16.512 10.115  17.120  1.00 79.95 307 B 1 
ATOM 3288 C CD1 . TYR B 2 307 ? -16.667 10.930  18.261  1.00 74.96 307 B 1 
ATOM 3289 C CD2 . TYR B 2 307 ? -16.450 8.719   17.281  1.00 76.09 307 B 1 
ATOM 3290 C CE1 . TYR B 2 307 ? -16.776 10.363  19.538  1.00 73.37 307 B 1 
ATOM 3291 C CE2 . TYR B 2 307 ? -16.554 8.142   18.559  1.00 72.98 307 B 1 
ATOM 3292 C CZ  . TYR B 2 307 ? -16.722 8.966   19.685  1.00 73.65 307 B 1 
ATOM 3293 O OH  . TYR B 2 307 ? -16.843 8.395   20.929  1.00 69.66 307 B 1 
ATOM 3294 N N   . LEU B 2 308 ? -17.333 11.994  12.925  1.00 83.64 308 B 1 
ATOM 3295 C CA  . LEU B 2 308 ? -17.102 12.824  11.749  1.00 82.85 308 B 1 
ATOM 3296 C C   . LEU B 2 308 ? -18.180 13.902  11.621  1.00 83.17 308 B 1 
ATOM 3297 O O   . LEU B 2 308 ? -17.857 15.073  11.456  1.00 82.21 308 B 1 
ATOM 3298 C CB  . LEU B 2 308 ? -17.058 11.904  10.512  1.00 81.95 308 B 1 
ATOM 3299 C CG  . LEU B 2 308 ? -16.685 12.635  9.211   1.00 77.45 308 B 1 
ATOM 3300 C CD1 . LEU B 2 308 ? -15.238 13.108  9.256   1.00 72.82 308 B 1 
ATOM 3301 C CD2 . LEU B 2 308 ? -16.841 11.703  8.016   1.00 73.80 308 B 1 
ATOM 3302 N N   . LEU B 2 309 ? -19.458 13.533  11.781  1.00 83.02 309 B 1 
ATOM 3303 C CA  . LEU B 2 309 ? -20.573 14.481  11.761  1.00 82.61 309 B 1 
ATOM 3304 C C   . LEU B 2 309 ? -20.446 15.526  12.873  1.00 81.98 309 B 1 
ATOM 3305 O O   . LEU B 2 309 ? -20.545 16.724  12.596  1.00 80.60 309 B 1 
ATOM 3306 C CB  . LEU B 2 309 ? -21.904 13.721  11.888  1.00 82.31 309 B 1 
ATOM 3307 C CG  . LEU B 2 309 ? -22.315 12.936  10.628  1.00 74.66 309 B 1 
ATOM 3308 C CD1 . LEU B 2 309 ? -23.493 12.019  10.950  1.00 68.14 309 B 1 
ATOM 3309 C CD2 . LEU B 2 309 ? -22.728 13.869  9.488   1.00 69.54 309 B 1 
ATOM 3310 N N   . VAL B 2 310 ? -20.145 15.103  14.110  1.00 84.74 310 B 1 
ATOM 3311 C CA  . VAL B 2 310 ? -19.941 16.024  15.240  1.00 83.96 310 B 1 
ATOM 3312 C C   . VAL B 2 310 ? -18.728 16.930  15.007  1.00 83.23 310 B 1 
ATOM 3313 O O   . VAL B 2 310 ? -18.791 18.132  15.281  1.00 81.07 310 B 1 
ATOM 3314 C CB  . VAL B 2 310 ? -19.787 15.236  16.558  1.00 82.57 310 B 1 
ATOM 3315 C CG1 . VAL B 2 310 ? -19.407 16.135  17.742  1.00 76.49 310 B 1 
ATOM 3316 C CG2 . VAL B 2 310 ? -21.096 14.533  16.919  1.00 77.39 310 B 1 
ATOM 3317 N N   . PHE B 2 311 ? -17.628 16.381  14.469  1.00 83.00 311 B 1 
ATOM 3318 C CA  . PHE B 2 311 ? -16.427 17.154  14.156  1.00 81.83 311 B 1 
ATOM 3319 C C   . PHE B 2 311 ? -16.715 18.229  13.097  1.00 81.55 311 B 1 
ATOM 3320 O O   . PHE B 2 311 ? -16.360 19.397  13.300  1.00 79.40 311 B 1 
ATOM 3321 C CB  . PHE B 2 311 ? -15.314 16.199  13.706  1.00 80.04 311 B 1 
ATOM 3322 C CG  . PHE B 2 311 ? -14.004 16.897  13.393  1.00 80.78 311 B 1 
ATOM 3323 C CD1 . PHE B 2 311 ? -13.717 17.336  12.094  1.00 76.10 311 B 1 
ATOM 3324 C CD2 . PHE B 2 311 ? -13.057 17.099  14.417  1.00 76.10 311 B 1 
ATOM 3325 C CE1 . PHE B 2 311 ? -12.498 17.976  11.817  1.00 74.63 311 B 1 
ATOM 3326 C CE2 . PHE B 2 311 ? -11.841 17.735  14.141  1.00 74.47 311 B 1 
ATOM 3327 C CZ  . PHE B 2 311 ? -11.557 18.169  12.838  1.00 74.50 311 B 1 
ATOM 3328 N N   . PHE B 2 312 ? -17.393 17.857  12.004  1.00 81.20 312 B 1 
ATOM 3329 C CA  . PHE B 2 312 ? -17.796 18.812  10.977  1.00 80.32 312 B 1 
ATOM 3330 C C   . PHE B 2 312 ? -18.784 19.836  11.515  1.00 79.85 312 B 1 
ATOM 3331 O O   . PHE B 2 312 ? -18.552 21.025  11.339  1.00 78.01 312 B 1 
ATOM 3332 C CB  . PHE B 2 312 ? -18.362 18.087  9.750   1.00 78.02 312 B 1 
ATOM 3333 C CG  . PHE B 2 312 ? -17.294 17.631  8.783   1.00 70.82 312 B 1 
ATOM 3334 C CD1 . PHE B 2 312 ? -16.483 18.575  8.113   1.00 64.42 312 B 1 
ATOM 3335 C CD2 . PHE B 2 312 ? -17.103 16.269  8.522   1.00 63.15 312 B 1 
ATOM 3336 C CE1 . PHE B 2 312 ? -15.492 18.153  7.209   1.00 58.78 312 B 1 
ATOM 3337 C CE2 . PHE B 2 312 ? -16.110 15.840  7.614   1.00 58.27 312 B 1 
ATOM 3338 C CZ  . PHE B 2 312 ? -15.302 16.786  6.957   1.00 57.43 312 B 1 
ATOM 3339 N N   . GLN B 2 313 ? -19.818 19.418  12.239  1.00 81.16 313 B 1 
ATOM 3340 C CA  . GLN B 2 313 ? -20.763 20.344  12.864  1.00 80.49 313 B 1 
ATOM 3341 C C   . GLN B 2 313 ? -20.037 21.330  13.777  1.00 79.22 313 B 1 
ATOM 3342 O O   . GLN B 2 313 ? -20.262 22.525  13.663  1.00 76.38 313 B 1 
ATOM 3343 C CB  . GLN B 2 313 ? -21.823 19.576  13.656  1.00 79.16 313 B 1 
ATOM 3344 C CG  . GLN B 2 313 ? -22.899 18.960  12.743  1.00 72.71 313 B 1 
ATOM 3345 C CD  . GLN B 2 313 ? -23.898 18.114  13.534  1.00 68.45 313 B 1 
ATOM 3346 O OE1 . GLN B 2 313 ? -23.752 17.861  14.712  1.00 63.07 313 B 1 
ATOM 3347 N NE2 . GLN B 2 313 ? -24.954 17.650  12.907  1.00 59.75 313 B 1 
ATOM 3348 N N   . LYS B 2 314 ? -19.109 20.878  14.626  1.00 80.18 314 B 1 
ATOM 3349 C CA  . LYS B 2 314 ? -18.374 21.761  15.544  1.00 79.21 314 B 1 
ATOM 3350 C C   . LYS B 2 314 ? -17.476 22.760  14.808  1.00 78.57 314 B 1 
ATOM 3351 O O   . LYS B 2 314 ? -17.390 23.915  15.233  1.00 74.26 314 B 1 
ATOM 3352 C CB  . LYS B 2 314 ? -17.588 20.886  16.527  1.00 75.55 314 B 1 
ATOM 3353 C CG  . LYS B 2 314 ? -17.003 21.688  17.703  1.00 67.59 314 B 1 
ATOM 3354 C CD  . LYS B 2 314 ? -16.331 20.727  18.694  1.00 64.22 314 B 1 
ATOM 3355 C CE  . LYS B 2 314 ? -15.826 21.463  19.937  1.00 56.14 314 B 1 
ATOM 3356 N NZ  . LYS B 2 314 ? -15.230 20.519  20.926  1.00 51.17 314 B 1 
ATOM 3357 N N   . HIS B 2 315 ? -16.791 22.338  13.741  1.00 78.68 315 B 1 
ATOM 3358 C CA  . HIS B 2 315 ? -15.885 23.216  12.992  1.00 76.64 315 B 1 
ATOM 3359 C C   . HIS B 2 315 ? -16.623 24.111  11.992  1.00 75.01 315 B 1 
ATOM 3360 O O   . HIS B 2 315 ? -16.323 25.309  11.898  1.00 70.40 315 B 1 
ATOM 3361 C CB  . HIS B 2 315 ? -14.789 22.383  12.312  1.00 73.17 315 B 1 
ATOM 3362 C CG  . HIS B 2 315 ? -13.796 21.854  13.308  1.00 70.41 315 B 1 
ATOM 3363 N ND1 . HIS B 2 315 ? -13.949 20.751  14.104  1.00 61.49 315 B 1 
ATOM 3364 C CD2 . HIS B 2 315 ? -12.598 22.435  13.673  1.00 62.50 315 B 1 
ATOM 3365 C CE1 . HIS B 2 315 ? -12.898 20.654  14.914  1.00 61.26 315 B 1 
ATOM 3366 N NE2 . HIS B 2 315 ? -12.045 21.669  14.694  1.00 61.21 315 B 1 
ATOM 3367 N N   . ILE B 2 316 ? -17.603 23.552  11.279  1.00 71.28 316 B 1 
ATOM 3368 C CA  . ILE B 2 316 ? -18.487 24.293  10.382  1.00 70.36 316 B 1 
ATOM 3369 C C   . ILE B 2 316 ? -19.338 25.249  11.210  1.00 69.66 316 B 1 
ATOM 3370 O O   . ILE B 2 316 ? -19.328 26.435  10.917  1.00 66.42 316 B 1 
ATOM 3371 C CB  . ILE B 2 316 ? -19.336 23.348  9.508   1.00 66.37 316 B 1 
ATOM 3372 C CG1 . ILE B 2 316 ? -18.418 22.547  8.550   1.00 60.52 316 B 1 
ATOM 3373 C CG2 . ILE B 2 316 ? -20.386 24.126  8.704   1.00 58.20 316 B 1 
ATOM 3374 C CD1 . ILE B 2 316 ? -19.150 21.466  7.761   1.00 54.35 316 B 1 
ATOM 3375 N N   . ALA B 2 317 ? -19.979 24.806  12.294  1.00 68.24 317 B 1 
ATOM 3376 C CA  . ALA B 2 317 ? -20.731 25.667  13.186  1.00 67.69 317 B 1 
ATOM 3377 C C   . ALA B 2 317 ? -19.836 26.753  13.761  1.00 67.51 317 B 1 
ATOM 3378 O O   . ALA B 2 317 ? -20.194 27.912  13.661  1.00 64.94 317 B 1 
ATOM 3379 C CB  . ALA B 2 317 ? -21.451 24.880  14.288  1.00 64.30 317 B 1 
ATOM 3380 N N   . LYS B 2 318 ? -18.633 26.482  14.246  1.00 69.42 318 B 1 
ATOM 3381 C CA  . LYS B 2 318 ? -17.738 27.557  14.701  1.00 68.67 318 B 1 
ATOM 3382 C C   . LYS B 2 318 ? -17.411 28.577  13.602  1.00 68.46 318 B 1 
ATOM 3383 O O   . LYS B 2 318 ? -17.243 29.747  13.922  1.00 65.05 318 B 1 
ATOM 3384 C CB  . LYS B 2 318 ? -16.435 27.003  15.281  1.00 64.46 318 B 1 
ATOM 3385 C CG  . LYS B 2 318 ? -16.580 26.644  16.765  1.00 58.64 318 B 1 
ATOM 3386 C CD  . LYS B 2 318 ? -15.222 26.253  17.335  1.00 54.87 318 B 1 
ATOM 3387 C CE  . LYS B 2 318 ? -15.308 26.046  18.850  1.00 47.56 318 B 1 
ATOM 3388 N NZ  . LYS B 2 318 ? -13.964 25.919  19.465  1.00 43.37 318 B 1 
ATOM 3389 N N   . ARG B 2 319 ? -17.290 28.136  12.355  1.00 68.19 319 B 1 
ATOM 3390 C CA  . ARG B 2 319 ? -16.932 29.030  11.242  1.00 67.92 319 B 1 
ATOM 3391 C C   . ARG B 2 319 ? -18.145 29.777  10.692  1.00 67.44 319 B 1 
ATOM 3392 O O   . ARG B 2 319 ? -18.045 30.970  10.443  1.00 64.40 319 B 1 
ATOM 3393 C CB  . ARG B 2 319 ? -16.179 28.223  10.176  1.00 63.96 319 B 1 
ATOM 3394 C CG  . ARG B 2 319 ? -15.106 29.074  9.470   1.00 57.72 319 B 1 
ATOM 3395 C CD  . ARG B 2 319 ? -14.303 28.203  8.501   1.00 55.16 319 B 1 
ATOM 3396 N NE  . ARG B 2 319 ? -13.115 28.908  7.980   1.00 50.18 319 B 1 
ATOM 3397 C CZ  . ARG B 2 319 ? -12.177 28.384  7.204   1.00 45.92 319 B 1 
ATOM 3398 N NH1 . ARG B 2 319 ? -12.248 27.152  6.763   1.00 42.46 319 B 1 
ATOM 3399 N NH2 . ARG B 2 319 ? -11.145 29.094  6.847   1.00 42.49 319 B 1 
ATOM 3400 N N   . PHE B 2 320 ? -19.295 29.111  10.562  1.00 60.46 320 B 1 
ATOM 3401 C CA  . PHE B 2 320 ? -20.555 29.695  10.089  1.00 59.83 320 B 1 
ATOM 3402 C C   . PHE B 2 320 ? -21.327 30.414  11.200  1.00 58.53 320 B 1 
ATOM 3403 O O   . PHE B 2 320 ? -21.864 31.493  10.957  1.00 56.74 320 B 1 
ATOM 3404 C CB  . PHE B 2 320 ? -21.416 28.626  9.410   1.00 57.83 320 B 1 
ATOM 3405 C CG  . PHE B 2 320 ? -21.039 28.345  7.969   1.00 54.59 320 B 1 
ATOM 3406 C CD1 . PHE B 2 320 ? -21.593 29.133  6.945   1.00 50.10 320 B 1 
ATOM 3407 C CD2 . PHE B 2 320 ? -20.142 27.322  7.644   1.00 49.85 320 B 1 
ATOM 3408 C CE1 . PHE B 2 320 ? -21.265 28.884  5.601   1.00 44.75 320 B 1 
ATOM 3409 C CE2 . PHE B 2 320 ? -19.808 27.069  6.300   1.00 44.33 320 B 1 
ATOM 3410 C CZ  . PHE B 2 320 ? -20.369 27.845  5.275   1.00 45.81 320 B 1 
ATOM 3411 N N   . CYS B 2 321 ? -21.353 29.892  12.450  1.00 56.59 321 B 1 
ATOM 3412 C CA  . CYS B 2 321 ? -22.001 30.569  13.576  1.00 54.54 321 B 1 
ATOM 3413 C C   . CYS B 2 321 ? -21.245 31.812  14.028  1.00 52.11 321 B 1 
ATOM 3414 O O   . CYS B 2 321 ? -21.870 32.655  14.656  1.00 50.71 321 B 1 
ATOM 3415 C CB  . CYS B 2 321 ? -22.242 29.659  14.794  1.00 53.60 321 B 1 
ATOM 3416 S SG  . CYS B 2 321 ? -23.606 28.500  14.491  1.00 46.98 321 B 1 
ATOM 3417 N N   . LYS B 2 322 ? -19.994 32.013  13.682  1.00 56.53 322 B 1 
ATOM 3418 C CA  . LYS B 2 322 ? -19.415 33.363  13.801  1.00 57.58 322 B 1 
ATOM 3419 C C   . LYS B 2 322 ? -20.141 34.373  12.914  1.00 56.56 322 B 1 
ATOM 3420 O O   . LYS B 2 322 ? -20.242 35.521  13.312  1.00 54.51 322 B 1 
ATOM 3421 C CB  . LYS B 2 322 ? -17.912 33.371  13.518  1.00 55.72 322 B 1 
ATOM 3422 C CG  . LYS B 2 322 ? -17.103 33.146  14.795  1.00 51.36 322 B 1 
ATOM 3423 C CD  . LYS B 2 322 ? -15.621 33.434  14.544  1.00 48.24 322 B 1 
ATOM 3424 C CE  . LYS B 2 322 ? -14.823 33.374  15.855  1.00 41.74 322 B 1 
ATOM 3425 N NZ  . LYS B 2 322 ? -13.455 33.916  15.693  1.00 37.24 322 B 1 
ATOM 3426 N N   . CYS B 2 323 ? -20.694 33.947  11.769  1.00 52.07 323 B 1 
ATOM 3427 C CA  . CYS B 2 323 ? -21.557 34.790  10.954  1.00 52.27 323 B 1 
ATOM 3428 C C   . CYS B 2 323 ? -23.003 34.829  11.471  1.00 51.23 323 B 1 
ATOM 3429 O O   . CYS B 2 323 ? -23.647 35.865  11.384  1.00 49.19 323 B 1 
ATOM 3430 C CB  . CYS B 2 323 ? -21.526 34.315  9.486   1.00 51.73 323 B 1 
ATOM 3431 S SG  . CYS B 2 323 ? -19.915 34.691  8.752   1.00 45.22 323 B 1 
ATOM 3432 N N   . CYS B 2 324 ? -23.528 33.719  12.043  1.00 47.00 324 B 1 
ATOM 3433 C CA  . CYS B 2 324 ? -24.897 33.647  12.572  1.00 45.56 324 B 1 
ATOM 3434 C C   . CYS B 2 324 ? -25.025 34.055  14.048  1.00 42.95 324 B 1 
ATOM 3435 O O   . CYS B 2 324 ? -26.139 34.144  14.553  1.00 42.21 324 B 1 
ATOM 3436 C CB  . CYS B 2 324 ? -25.460 32.235  12.347  1.00 45.66 324 B 1 
ATOM 3437 S SG  . CYS B 2 324 ? -25.721 31.920  10.574  1.00 40.69 324 B 1 
ATOM 3438 N N   . SER B 2 325 ? -23.939 34.323  14.754  1.00 46.40 325 B 1 
ATOM 3439 C CA  . SER B 2 325 ? -23.963 34.705  16.172  1.00 47.96 325 B 1 
ATOM 3440 C C   . SER B 2 325 ? -24.681 36.029  16.444  1.00 46.50 325 B 1 
ATOM 3441 O O   . SER B 2 325 ? -24.996 36.306  17.600  1.00 45.55 325 B 1 
ATOM 3442 C CB  . SER B 2 325 ? -22.538 34.785  16.721  1.00 45.75 325 B 1 
ATOM 3443 O OG  . SER B 2 325 ? -22.522 35.123  18.100  1.00 42.99 325 B 1 
ATOM 3444 N N   . ILE B 2 326 ? -24.983 36.820  15.416  1.00 41.31 326 B 1 
ATOM 3445 C CA  . ILE B 2 326 ? -25.815 38.023  15.546  1.00 42.68 326 B 1 
ATOM 3446 C C   . ILE B 2 326 ? -27.231 37.650  16.019  1.00 41.58 326 B 1 
ATOM 3447 O O   . ILE B 2 326 ? -27.802 38.359  16.833  1.00 39.84 326 B 1 
ATOM 3448 C CB  . ILE B 2 326 ? -25.841 38.804  14.218  1.00 41.79 326 B 1 
ATOM 3449 C CG1 . ILE B 2 326 ? -24.410 39.208  13.795  1.00 40.60 326 B 1 
ATOM 3450 C CG2 . ILE B 2 326 ? -26.728 40.058  14.341  1.00 41.35 326 B 1 
ATOM 3451 C CD1 . ILE B 2 326 ? -24.312 39.855  12.405  1.00 38.20 326 B 1 
ATOM 3452 N N   . PHE B 2 327 ? -27.799 36.509  15.567  1.00 34.60 327 B 1 
ATOM 3453 C CA  . PHE B 2 327 ? -29.205 36.177  15.837  1.00 34.57 327 B 1 
ATOM 3454 C C   . PHE B 2 327 ? -29.455 35.355  17.105  1.00 32.94 327 B 1 
ATOM 3455 O O   . PHE B 2 327 ? -30.606 35.261  17.544  1.00 32.36 327 B 1 
ATOM 3456 C CB  . PHE B 2 327 ? -29.813 35.488  14.608  1.00 34.37 327 B 1 
ATOM 3457 C CG  . PHE B 2 327 ? -30.434 36.454  13.632  1.00 34.10 327 B 1 
ATOM 3458 C CD1 . PHE B 2 327 ? -31.729 36.948  13.872  1.00 32.51 327 B 1 
ATOM 3459 C CD2 . PHE B 2 327 ? -29.723 36.880  12.492  1.00 34.04 327 B 1 
ATOM 3460 C CE1 . PHE B 2 327 ? -32.316 37.856  12.977  1.00 31.69 327 B 1 
ATOM 3461 C CE2 . PHE B 2 327 ? -30.300 37.788  11.597  1.00 30.87 327 B 1 
ATOM 3462 C CZ  . PHE B 2 327 ? -31.600 38.283  11.835  1.00 34.21 327 B 1 
ATOM 3463 N N   . GLN B 2 328 ? -28.441 34.702  17.711  1.00 41.32 328 B 1 
ATOM 3464 C CA  . GLN B 2 328 ? -28.636 33.813  18.866  1.00 40.92 328 B 1 
ATOM 3465 C C   . GLN B 2 328 ? -28.560 34.550  20.222  1.00 38.60 328 B 1 
ATOM 3466 O O   . GLN B 2 328 ? -28.146 33.943  21.212  1.00 37.92 328 B 1 
ATOM 3467 C CB  . GLN B 2 328 ? -27.733 32.573  18.773  1.00 40.55 328 B 1 
ATOM 3468 C CG  . GLN B 2 328 ? -28.470 31.381  18.151  1.00 38.92 328 B 1 
ATOM 3469 C CD  . GLN B 2 328 ? -27.688 30.071  18.224  1.00 37.11 328 B 1 
ATOM 3470 O OE1 . GLN B 2 328 ? -26.491 30.011  18.443  1.00 36.06 328 B 1 
ATOM 3471 N NE2 . GLN B 2 328 ? -28.341 28.950  18.028  1.00 35.38 328 B 1 
ATOM 3472 N N   . GLN B 2 329 ? -28.978 35.812  20.302  1.00 33.66 329 B 1 
ATOM 3473 C CA  . GLN B 2 329 ? -29.039 36.515  21.590  1.00 35.57 329 B 1 
ATOM 3474 C C   . GLN B 2 329 ? -30.093 35.930  22.546  1.00 33.93 329 B 1 
ATOM 3475 O O   . GLN B 2 329 ? -29.763 35.586  23.668  1.00 33.37 329 B 1 
ATOM 3476 C CB  . GLN B 2 329 ? -29.322 38.017  21.383  1.00 35.30 329 B 1 
ATOM 3477 C CG  . GLN B 2 329 ? -28.049 38.848  21.242  1.00 34.00 329 B 1 
ATOM 3478 C CD  . GLN B 2 329 ? -28.337 40.356  21.212  1.00 32.79 329 B 1 
ATOM 3479 O OE1 . GLN B 2 329 ? -29.417 40.821  20.883  1.00 31.35 329 B 1 
ATOM 3480 N NE2 . GLN B 2 329 ? -27.377 41.181  21.544  1.00 32.35 329 B 1 
ATOM 3481 N N   . GLU B 2 330 ? -31.377 35.877  22.132  1.00 33.90 330 B 1 
ATOM 3482 C CA  . GLU B 2 330 ? -32.455 36.040  23.113  1.00 36.01 330 B 1 
ATOM 3483 C C   . GLU B 2 330 ? -32.928 34.801  23.858  1.00 33.36 330 B 1 
ATOM 3484 O O   . GLU B 2 330 ? -33.610 34.944  24.877  1.00 32.04 330 B 1 
ATOM 3485 C CB  . GLU B 2 330 ? -33.681 36.652  22.424  1.00 36.91 330 B 1 
ATOM 3486 C CG  . GLU B 2 330 ? -33.566 38.159  22.186  1.00 34.30 330 B 1 
ATOM 3487 C CD  . GLU B 2 330 ? -34.904 38.749  21.710  1.00 33.43 330 B 1 
ATOM 3488 O OE1 . GLU B 2 330 ? -35.088 39.971  21.914  1.00 30.41 330 B 1 
ATOM 3489 O OE2 . GLU B 2 330 ? -35.729 37.990  21.154  1.00 34.05 330 B 1 
ATOM 3490 N N   . ALA B 2 331 ? -32.705 33.582  23.367  1.00 37.69 331 B 1 
ATOM 3491 C CA  . ALA B 2 331 ? -33.466 32.447  23.908  1.00 38.47 331 B 1 
ATOM 3492 C C   . ALA B 2 331 ? -33.111 32.193  25.389  1.00 36.44 331 B 1 
ATOM 3493 O O   . ALA B 2 331 ? -31.948 31.920  25.693  1.00 35.55 331 B 1 
ATOM 3494 C CB  . ALA B 2 331 ? -33.256 31.215  23.031  1.00 37.98 331 B 1 
ATOM 3495 N N   . PRO B 2 332 ? -34.100 32.267  26.321  1.00 32.58 332 B 1 
ATOM 3496 C CA  . PRO B 2 332 ? -33.824 32.308  27.754  1.00 36.27 332 B 1 
ATOM 3497 C C   . PRO B 2 332 ? -33.243 30.995  28.272  1.00 36.08 332 B 1 
ATOM 3498 O O   . PRO B 2 332 ? -33.576 29.909  27.795  1.00 35.34 332 B 1 
ATOM 3499 C CB  . PRO B 2 332 ? -35.156 32.676  28.417  1.00 34.56 332 B 1 
ATOM 3500 C CG  . PRO B 2 332 ? -36.194 32.187  27.408  1.00 34.58 332 B 1 
ATOM 3501 C CD  . PRO B 2 332 ? -35.507 32.406  26.063  1.00 40.24 332 B 1 
ATOM 3502 N N   . GLU B 2 333 ? -32.442 31.090  29.338  1.00 33.16 333 B 1 
ATOM 3503 C CA  . GLU B 2 333 ? -31.854 29.989  30.106  1.00 35.87 333 B 1 
ATOM 3504 C C   . GLU B 2 333 ? -32.924 29.111  30.790  1.00 33.34 333 B 1 
ATOM 3505 O O   . GLU B 2 333 ? -33.083 29.125  32.011  1.00 32.69 333 B 1 
ATOM 3506 C CB  . GLU B 2 333 ? -30.900 30.540  31.184  1.00 36.97 333 B 1 
ATOM 3507 C CG  . GLU B 2 333 ? -29.627 31.212  30.671  1.00 34.80 333 B 1 
ATOM 3508 C CD  . GLU B 2 333 ? -28.703 31.634  31.833  1.00 33.61 333 B 1 
ATOM 3509 O OE1 . GLU B 2 333 ? -27.471 31.593  31.629  1.00 30.74 333 B 1 
ATOM 3510 O OE2 . GLU B 2 333 ? -29.237 31.980  32.903  1.00 34.10 333 B 1 
ATOM 3511 N N   . ARG B 2 334 ? -33.697 28.323  30.049  1.00 30.46 334 B 1 
ATOM 3512 C CA  . ARG B 2 334 ? -34.490 27.276  30.697  1.00 33.20 334 B 1 
ATOM 3513 C C   . ARG B 2 334 ? -33.519 26.260  31.283  1.00 31.06 334 B 1 
ATOM 3514 O O   . ARG B 2 334 ? -32.952 25.431  30.569  1.00 30.45 334 B 1 
ATOM 3515 C CB  . ARG B 2 334 ? -35.543 26.654  29.774  1.00 33.70 334 B 1 
ATOM 3516 C CG  . ARG B 2 334 ? -36.816 27.506  29.778  1.00 31.10 334 B 1 
ATOM 3517 C CD  . ARG B 2 334 ? -37.958 26.798  29.039  1.00 31.37 334 B 1 
ATOM 3518 N NE  . ARG B 2 334 ? -39.190 27.584  29.078  1.00 28.82 334 B 1 
ATOM 3519 C CZ  . ARG B 2 334 ? -40.382 27.222  28.600  1.00 27.63 334 B 1 
ATOM 3520 N NH1 . ARG B 2 334 ? -40.551 26.061  28.030  1.00 25.55 334 B 1 
ATOM 3521 N NH2 . ARG B 2 334 ? -41.407 28.020  28.706  1.00 25.69 334 B 1 
ATOM 3522 N N   . ALA B 2 335 ? -33.376 26.301  32.616  1.00 32.50 335 B 1 
ATOM 3523 C CA  . ALA B 2 335 ? -32.642 25.379  33.465  1.00 34.77 335 B 1 
ATOM 3524 C C   . ALA B 2 335 ? -33.252 23.967  33.414  1.00 32.68 335 B 1 
ATOM 3525 O O   . ALA B 2 335 ? -33.886 23.512  34.358  1.00 32.08 335 B 1 
ATOM 3526 C CB  . ALA B 2 335 ? -32.635 25.965  34.887  1.00 35.41 335 B 1 
ATOM 3527 N N   . SER B 2 336 ? -33.118 23.271  32.294  1.00 34.12 336 B 1 
ATOM 3528 C CA  . SER B 2 336 ? -33.578 21.893  32.175  1.00 34.50 336 B 1 
ATOM 3529 C C   . SER B 2 336 ? -32.814 21.024  33.172  1.00 31.87 336 B 1 
ATOM 3530 O O   . SER B 2 336 ? -31.580 20.983  33.143  1.00 31.71 336 B 1 
ATOM 3531 C CB  . SER B 2 336 ? -33.435 21.377  30.742  1.00 35.18 336 B 1 
ATOM 3532 O OG  . SER B 2 336 ? -32.106 21.469  30.309  1.00 33.43 336 B 1 
ATOM 3533 N N   . SER B 2 337 ? -33.559 20.362  34.059  1.00 33.10 337 B 1 
ATOM 3534 C CA  . SER B 2 337 ? -33.025 19.534  35.133  1.00 35.00 337 B 1 
ATOM 3535 C C   . SER B 2 337 ? -32.090 18.461  34.574  1.00 31.60 337 B 1 
ATOM 3536 O O   . SER B 2 337 ? -32.488 17.601  33.790  1.00 31.73 337 B 1 
ATOM 3537 C CB  . SER B 2 337 ? -34.175 18.899  35.924  1.00 35.56 337 B 1 
ATOM 3538 O OG  . SER B 2 337 ? -35.070 18.231  35.058  1.00 33.42 337 B 1 
ATOM 3539 N N   . VAL B 2 338 ? -30.834 18.515  35.027  1.00 34.70 338 B 1 
ATOM 3540 C CA  . VAL B 2 338 ? -29.801 17.531  34.716  1.00 40.18 338 B 1 
ATOM 3541 C C   . VAL B 2 338 ? -30.154 16.242  35.465  1.00 37.58 338 B 1 
ATOM 3542 O O   . VAL B 2 338 ? -29.697 16.018  36.579  1.00 36.33 338 B 1 
ATOM 3543 C CB  . VAL B 2 338 ? -28.399 18.056  35.084  1.00 39.99 338 B 1 
ATOM 3544 C CG1 . VAL B 2 338 ? -27.298 17.071  34.702  1.00 36.55 338 B 1 
ATOM 3545 C CG2 . VAL B 2 338 ? -28.093 19.377  34.370  1.00 40.76 338 B 1 
ATOM 3546 N N   . TYR B 2 339 ? -31.010 15.391  34.866  1.00 38.09 339 B 1 
ATOM 3547 C CA  . TYR B 2 339 ? -31.146 14.018  35.325  1.00 38.87 339 B 1 
ATOM 3548 C C   . TYR B 2 339 ? -29.810 13.323  35.075  1.00 35.16 339 B 1 
ATOM 3549 O O   . TYR B 2 339 ? -29.532 12.833  33.978  1.00 35.24 339 B 1 
ATOM 3550 C CB  . TYR B 2 339 ? -32.336 13.308  34.667  1.00 39.56 339 B 1 
ATOM 3551 C CG  . TYR B 2 339 ? -33.523 13.147  35.599  1.00 38.91 339 B 1 
ATOM 3552 C CD1 . TYR B 2 339 ? -33.647 11.981  36.384  1.00 39.00 339 B 1 
ATOM 3553 C CD2 . TYR B 2 339 ? -34.498 14.157  35.686  1.00 37.89 339 B 1 
ATOM 3554 C CE1 . TYR B 2 339 ? -34.744 11.828  37.250  1.00 33.81 339 B 1 
ATOM 3555 C CE2 . TYR B 2 339 ? -35.592 14.002  36.554  1.00 33.96 339 B 1 
ATOM 3556 C CZ  . TYR B 2 339 ? -35.726 12.840  37.336  1.00 36.22 339 B 1 
ATOM 3557 O OH  . TYR B 2 339 ? -36.795 12.688  38.173  1.00 36.79 339 B 1 
ATOM 3558 N N   . THR B 2 340 ? -28.969 13.282  36.113  1.00 39.12 340 B 1 
ATOM 3559 C CA  . THR B 2 340 ? -27.745 12.482  36.192  1.00 42.10 340 B 1 
ATOM 3560 C C   . THR B 2 340 ? -28.129 11.007  36.253  1.00 39.68 340 B 1 
ATOM 3561 O O   . THR B 2 340 ? -28.051 10.361  37.293  1.00 38.37 340 B 1 
ATOM 3562 C CB  . THR B 2 340 ? -26.913 12.864  37.426  1.00 41.69 340 B 1 
ATOM 3563 O OG1 . THR B 2 340 ? -27.733 13.024  38.559  1.00 39.04 340 B 1 
ATOM 3564 C CG2 . THR B 2 340 ? -26.160 14.181  37.222  1.00 40.22 340 B 1 
ATOM 3565 N N   . ARG B 2 341 ? -28.601 10.461  35.146  1.00 39.58 341 B 1 
ATOM 3566 C CA  . ARG B 2 341 ? -28.803 9.022   35.046  1.00 42.76 341 B 1 
ATOM 3567 C C   . ARG B 2 341 ? -27.416 8.393   35.039  1.00 40.79 341 B 1 
ATOM 3568 O O   . ARG B 2 341 ? -26.738 8.398   34.021  1.00 40.75 341 B 1 
ATOM 3569 C CB  . ARG B 2 341 ? -29.698 8.659   33.850  1.00 42.23 341 B 1 
ATOM 3570 C CG  . ARG B 2 341 ? -30.627 7.498   34.204  1.00 40.85 341 B 1 
ATOM 3571 C CD  . ARG B 2 341 ? -31.569 7.164   33.039  1.00 42.12 341 B 1 
ATOM 3572 N NE  . ARG B 2 341 ? -32.633 6.237   33.456  1.00 37.95 341 B 1 
ATOM 3573 C CZ  . ARG B 2 341 ? -33.588 5.733   32.681  1.00 36.35 341 B 1 
ATOM 3574 N NH1 . ARG B 2 341 ? -33.639 5.988   31.396  1.00 33.14 341 B 1 
ATOM 3575 N NH2 . ARG B 2 341 ? -34.506 4.961   33.185  1.00 32.97 341 B 1 
ATOM 3576 N N   . SER B 2 342 ? -26.990 7.886   36.202  1.00 36.06 342 B 1 
ATOM 3577 C CA  . SER B 2 342 ? -25.728 7.186   36.448  1.00 38.87 342 B 1 
ATOM 3578 C C   . SER B 2 342 ? -25.730 5.792   35.819  1.00 35.37 342 B 1 
ATOM 3579 O O   . SER B 2 342 ? -25.363 4.822   36.471  1.00 34.67 342 B 1 
ATOM 3580 C CB  . SER B 2 342 ? -25.481 7.101   37.957  1.00 38.84 342 B 1 
ATOM 3581 O OG  . SER B 2 342 ? -26.488 6.328   38.559  1.00 35.99 342 B 1 
ATOM 3582 N N   . THR B 2 343 ? -26.207 5.642   34.596  1.00 37.95 343 B 1 
ATOM 3583 C CA  . THR B 2 343 ? -26.046 4.388   33.869  1.00 39.48 343 B 1 
ATOM 3584 C C   . THR B 2 343 ? -24.559 4.191   33.644  1.00 37.91 343 B 1 
ATOM 3585 O O   . THR B 2 343 ? -23.985 4.679   32.678  1.00 36.24 343 B 1 
ATOM 3586 C CB  . THR B 2 343 ? -26.830 4.361   32.549  1.00 36.92 343 B 1 
ATOM 3587 O OG1 . THR B 2 343 ? -26.715 5.591   31.878  1.00 33.93 343 B 1 
ATOM 3588 C CG2 . THR B 2 343 ? -28.312 4.114   32.812  1.00 35.52 343 B 1 
ATOM 3589 N N   . GLY B 2 344 ? -23.946 3.468   34.591  1.00 34.92 344 B 1 
ATOM 3590 C CA  . GLY B 2 344 ? -22.601 2.908   34.495  1.00 36.87 344 B 1 
ATOM 3591 C C   . GLY B 2 344 ? -22.547 1.777   33.474  1.00 36.37 344 B 1 
ATOM 3592 O O   . GLY B 2 344 ? -21.988 0.731   33.751  1.00 34.40 344 B 1 
ATOM 3593 N N   . GLU B 2 345 ? -23.150 1.961   32.309  1.00 37.29 345 B 1 
ATOM 3594 C CA  . GLU B 2 345 ? -22.779 1.201   31.134  1.00 38.25 345 B 1 
ATOM 3595 C C   . GLU B 2 345 ? -21.297 1.514   30.920  1.00 35.83 345 B 1 
ATOM 3596 O O   . GLU B 2 345 ? -20.923 2.562   30.401  1.00 35.18 345 B 1 
ATOM 3597 C CB  . GLU B 2 345 ? -23.632 1.556   29.907  1.00 38.96 345 B 1 
ATOM 3598 C CG  . GLU B 2 345 ? -25.022 0.899   29.978  1.00 36.35 345 B 1 
ATOM 3599 C CD  . GLU B 2 345 ? -25.809 1.007   28.665  1.00 36.15 345 B 1 
ATOM 3600 O OE1 . GLU B 2 345 ? -26.776 0.217   28.505  1.00 33.41 345 B 1 
ATOM 3601 O OE2 . GLU B 2 345 ? -25.474 1.863   27.817  1.00 36.85 345 B 1 
ATOM 3602 N N   . GLN B 2 346 ? -20.455 0.577   31.392  1.00 39.56 346 B 1 
ATOM 3603 C CA  . GLN B 2 346 ? -19.102 0.453   30.900  1.00 41.62 346 B 1 
ATOM 3604 C C   . GLN B 2 346 ? -19.248 0.278   29.386  1.00 40.43 346 B 1 
ATOM 3605 O O   . GLN B 2 346 ? -19.424 -0.833  28.892  1.00 39.99 346 B 1 
ATOM 3606 C CB  . GLN B 2 346 ? -18.381 -0.733  31.541  1.00 41.32 346 B 1 
ATOM 3607 C CG  . GLN B 2 346 ? -17.911 -0.461  32.971  1.00 38.23 346 B 1 
ATOM 3608 C CD  . GLN B 2 346 ? -17.088 -1.621  33.551  1.00 36.93 346 B 1 
ATOM 3609 O OE1 . GLN B 2 346 ? -17.071 -2.731  33.048  1.00 36.00 346 B 1 
ATOM 3610 N NE2 . GLN B 2 346 ? -16.369 -1.408  34.630  1.00 36.46 346 B 1 
ATOM 3611 N N   . GLU B 2 347 ? -19.232 1.386   28.665  1.00 43.07 347 B 1 
ATOM 3612 C CA  . GLU B 2 347 ? -19.063 1.385   27.234  1.00 44.11 347 B 1 
ATOM 3613 C C   . GLU B 2 347 ? -17.735 0.668   26.994  1.00 41.77 347 B 1 
ATOM 3614 O O   . GLU B 2 347 ? -16.659 1.252   27.128  1.00 40.50 347 B 1 
ATOM 3615 C CB  . GLU B 2 347 ? -19.015 2.796   26.631  1.00 43.80 347 B 1 
ATOM 3616 C CG  . GLU B 2 347 ? -20.385 3.465   26.417  1.00 40.45 347 B 1 
ATOM 3617 C CD  . GLU B 2 347 ? -20.269 4.640   25.425  1.00 38.87 347 B 1 
ATOM 3618 O OE1 . GLU B 2 347 ? -21.204 4.800   24.608  1.00 36.38 347 B 1 
ATOM 3619 O OE2 . GLU B 2 347 ? -19.215 5.299   25.398  1.00 38.29 347 B 1 
ATOM 3620 N N   . ILE B 2 348 ? -17.835 -0.629  26.698  1.00 48.44 348 B 1 
ATOM 3621 C CA  . ILE B 2 348 ? -16.759 -1.336  26.028  1.00 50.36 348 B 1 
ATOM 3622 C C   . ILE B 2 348 ? -16.513 -0.479  24.796  1.00 49.11 348 B 1 
ATOM 3623 O O   . ILE B 2 348 ? -17.304 -0.506  23.850  1.00 47.31 348 B 1 
ATOM 3624 C CB  . ILE B 2 348 ? -17.153 -2.779  25.678  1.00 48.62 348 B 1 
ATOM 3625 C CG1 . ILE B 2 348 ? -17.495 -3.581  26.962  1.00 45.76 348 B 1 
ATOM 3626 C CG2 . ILE B 2 348 ? -16.014 -3.450  24.905  1.00 46.54 348 B 1 
ATOM 3627 C CD1 . ILE B 2 348 ? -18.046 -4.984  26.695  1.00 44.30 348 B 1 
ATOM 3628 N N   . SER B 2 349 ? -15.495 0.379   24.873  1.00 48.74 349 B 1 
ATOM 3629 C CA  . SER B 2 349 ? -15.197 1.356   23.843  1.00 48.97 349 B 1 
ATOM 3630 C C   . SER B 2 349 ? -14.682 0.597   22.630  1.00 46.45 349 B 1 
ATOM 3631 O O   . SER B 2 349 ? -13.496 0.411   22.407  1.00 44.61 349 B 1 
ATOM 3632 C CB  . SER B 2 349 ? -14.262 2.469   24.352  1.00 47.59 349 B 1 
ATOM 3633 O OG  . SER B 2 349 ? -12.955 2.014   24.538  1.00 43.98 349 B 1 
ATOM 3634 N N   . VAL B 2 350 ? -15.637 0.062   21.894  1.00 49.92 350 B 1 
ATOM 3635 C CA  . VAL B 2 350 ? -15.441 -0.483  20.570  1.00 50.56 350 B 1 
ATOM 3636 C C   . VAL B 2 350 ? -14.841 0.657   19.764  1.00 49.56 350 B 1 
ATOM 3637 O O   . VAL B 2 350 ? -15.377 1.772   19.827  1.00 46.68 350 B 1 
ATOM 3638 C CB  . VAL B 2 350 ? -16.783 -0.948  19.994  1.00 47.90 350 B 1 
ATOM 3639 C CG1 . VAL B 2 350 ? -16.609 -1.565  18.631  1.00 45.21 350 B 1 
ATOM 3640 C CG2 . VAL B 2 350 ? -17.463 -2.000  20.896  1.00 45.67 350 B 1 
ATOM 3641 N N   . GLY B 2 351 ? -13.759 0.393   19.066  1.00 52.92 351 B 1 
ATOM 3642 C CA  . GLY B 2 351 ? -13.042 1.361   18.236  1.00 52.67 351 B 1 
ATOM 3643 C C   . GLY B 2 351 ? -13.927 2.075   17.201  1.00 50.97 351 B 1 
ATOM 3644 O O   . GLY B 2 351 ? -15.100 2.308   17.456  1.00 47.94 351 B 1 
ATOM 3645 N N   . LEU B 2 352 ? -13.342 2.440   16.074  1.00 57.52 352 B 1 
ATOM 3646 C CA  . LEU B 2 352 ? -14.075 3.192   15.049  1.00 51.11 352 B 1 
ATOM 3647 C C   . LEU B 2 352 ? -15.390 2.520   14.611  1.00 44.45 352 B 1 
ATOM 3648 O O   . LEU B 2 352 ? -15.450 1.283   14.524  1.00 37.85 352 B 1 
ATOM 3649 C CB  . LEU B 2 352 ? -13.143 3.502   13.857  1.00 48.03 352 B 1 
ATOM 3650 C CG  . LEU B 2 352 ? -12.131 4.635   14.124  1.00 46.16 352 B 1 
ATOM 3651 C CD1 . LEU B 2 352 ? -11.146 4.731   12.970  1.00 47.63 352 B 1 
ATOM 3652 C CD2 . LEU B 2 352 ? -12.812 5.992   14.272  1.00 48.66 352 B 1 
ATOM 3653 O OXT . LEU B 2 352 ? -16.350 3.292   14.357  1.00 48.78 352 B 1 
#
