# Supplementary material for: Modeling Human Protein Physical Interactions Involved in HIV Attachment In Silico
Source: Int J Mol Sci. 2025 Nov 20;26(22):11209. doi: 10.3390/ijms262211209 (PMC12652853; doi:10.3390/ijms262211209)
Supplement: Supplementary file 1 [file ijms-26-11209-s001.zip › Models/CXCL3/cxcl3_ccr2_model.cif]

# By using this file you agree to the legally binding terms of use found at alphafoldserver.com/output-terms
data_363f91226903bcc4
#
_entry.id 363f91226903bcc4
#
loop_
_atom_type.symbol
C 
N 
O 
S 
#
loop_
_audit_author.name
_audit_author.pdbx_ordinal
"Google DeepMind" 1 
"Isomorphic Labs" 2 
#
_audit_conform.dict_location https://raw.githubusercontent.com/ihmwg/ModelCIF/master/dist/mmcif_ma.dic
_audit_conform.dict_name     mmcif_ma.dic
_audit_conform.dict_version  1.4.5
#
loop_
_chem_comp.formula
_chem_comp.formula_weight
_chem_comp.id
_chem_comp.mon_nstd_flag
_chem_comp.name
_chem_comp.pdbx_smiles
_chem_comp.pdbx_synonyms
_chem_comp.type
"C3 H7 N O2"    89.093  ALA y ALANINE         C[C@H](N)C(O)=O                  ? "L-PEPTIDE LINKING" 
"C6 H15 N4 O2"  175.209 ARG y ARGININE        N[C@@H](CCCNC(N)=[NH2+])C(O)=O   ? "L-PEPTIDE LINKING" 
"C4 H8 N2 O3"   132.118 ASN y ASPARAGINE      N[C@@H](CC(N)=O)C(O)=O           ? "L-PEPTIDE LINKING" 
"C4 H7 N O4"    133.103 ASP y "ASPARTIC ACID" N[C@@H](CC(O)=O)C(O)=O           ? "L-PEPTIDE LINKING" 
"C3 H7 N O2 S"  121.158 CYS y CYSTEINE        N[C@@H](CS)C(O)=O                ? "L-PEPTIDE LINKING" 
"C5 H10 N2 O3"  146.144 GLN y GLUTAMINE       N[C@@H](CCC(N)=O)C(O)=O          ? "L-PEPTIDE LINKING" 
"C5 H9 N O4"    147.129 GLU y "GLUTAMIC ACID" N[C@@H](CCC(O)=O)C(O)=O          ? "L-PEPTIDE LINKING" 
"C2 H5 N O2"    75.067  GLY y GLYCINE         NCC(O)=O                         ? "PEPTIDE LINKING"   
"C6 H10 N3 O2"  156.162 HIS y HISTIDINE       N[C@@H](Cc1c[nH]c[nH+]1)C(O)=O   ? "L-PEPTIDE LINKING" 
"C6 H13 N O2"   131.173 ILE y ISOLEUCINE      CC[C@H](C)[C@H](N)C(O)=O         ? "L-PEPTIDE LINKING" 
"C6 H13 N O2"   131.173 LEU y LEUCINE         CC(C)C[C@H](N)C(O)=O             ? "L-PEPTIDE LINKING" 
"C6 H15 N2 O2"  147.195 LYS y LYSINE          N[C@@H](CCCC[NH3+])C(O)=O        ? "L-PEPTIDE LINKING" 
"C5 H11 N O2 S" 149.211 MET y METHIONINE      CSCC[C@H](N)C(O)=O               ? "L-PEPTIDE LINKING" 
"C9 H11 N O2"   165.189 PHE y PHENYLALANINE   N[C@@H](Cc1ccccc1)C(O)=O         ? "L-PEPTIDE LINKING" 
"C5 H9 N O2"    115.130 PRO y PROLINE         OC(=O)[C@@H]1CCCN1               ? "L-PEPTIDE LINKING" 
"C3 H7 N O3"    105.093 SER y SERINE          N[C@@H](CO)C(O)=O                ? "L-PEPTIDE LINKING" 
"C4 H9 N O3"    119.119 THR y THREONINE       C[C@@H](O)[C@H](N)C(O)=O         ? "L-PEPTIDE LINKING" 
"C11 H12 N2 O2" 204.225 TRP y TRYPTOPHAN      N[C@@H](Cc1c[nH]c2ccccc12)C(O)=O ? "L-PEPTIDE LINKING" 
"C9 H11 N O3"   181.189 TYR y TYROSINE        N[C@@H](Cc1ccc(O)cc1)C(O)=O      ? "L-PEPTIDE LINKING" 
"C5 H11 N O2"   117.146 VAL y VALINE          CC(C)[C@H](N)C(O)=O              ? "L-PEPTIDE LINKING" 
#
_citation.book_publisher          ?
_citation.country                 UK
_citation.id                      primary
_citation.journal_full            Nature
_citation.journal_id_ASTM         NATUAS
_citation.journal_id_CSD          0006
_citation.journal_id_ISSN         0028-0836
_citation.journal_volume          630
_citation.page_first              493
_citation.page_last               500
_citation.pdbx_database_id_DOI    10.1038/s41586-024-07487-w
_citation.pdbx_database_id_PubMed 38718835
_citation.title                   "Accurate structure prediction of biomolecular interactions with AlphaFold 3"
_citation.year                    2024
#
loop_
_citation_author.citation_id
_citation_author.name
_citation_author.ordinal
primary "Google DeepMind" 1 
primary "Isomorphic Labs" 2 
#
loop_
_entity.id
_entity.pdbx_description
_entity.type
1 . polymer 
2 . polymer 
#
loop_
_entity_poly.entity_id
_entity_poly.pdbx_strand_id
_entity_poly.type
1 A polypeptide(L) 
2 B polypeptide(L) 
#
loop_
_entity_poly_seq.entity_id
_entity_poly_seq.hetero
_entity_poly_seq.mon_id
_entity_poly_seq.num
1 n MET 1   
1 n ALA 2   
1 n HIS 3   
1 n ALA 4   
1 n THR 5   
1 n LEU 6   
1 n SER 7   
1 n ALA 8   
1 n ALA 9   
1 n PRO 10  
1 n SER 11  
1 n ASN 12  
1 n PRO 13  
1 n ARG 14  
1 n LEU 15  
1 n LEU 16  
1 n ARG 17  
1 n VAL 18  
1 n ALA 19  
1 n LEU 20  
1 n LEU 21  
1 n LEU 22  
1 n LEU 23  
1 n LEU 24  
1 n LEU 25  
1 n VAL 26  
1 n ALA 27  
1 n ALA 28  
1 n SER 29  
1 n ARG 30  
1 n ARG 31  
1 n ALA 32  
1 n ALA 33  
1 n GLY 34  
1 n ALA 35  
1 n SER 36  
1 n VAL 37  
1 n VAL 38  
1 n THR 39  
1 n GLU 40  
1 n LEU 41  
1 n ARG 42  
1 n CYS 43  
1 n GLN 44  
1 n CYS 45  
1 n LEU 46  
1 n GLN 47  
1 n THR 48  
1 n LEU 49  
1 n GLN 50  
1 n GLY 51  
1 n ILE 52  
1 n HIS 53  
1 n LEU 54  
1 n LYS 55  
1 n ASN 56  
1 n ILE 57  
1 n GLN 58  
1 n SER 59  
1 n VAL 60  
1 n ASN 61  
1 n VAL 62  
1 n ARG 63  
1 n SER 64  
1 n PRO 65  
1 n GLY 66  
1 n PRO 67  
1 n HIS 68  
1 n CYS 69  
1 n ALA 70  
1 n GLN 71  
1 n THR 72  
1 n GLU 73  
1 n VAL 74  
1 n ILE 75  
1 n ALA 76  
1 n THR 77  
1 n LEU 78  
1 n LYS 79  
1 n ASN 80  
1 n GLY 81  
1 n LYS 82  
1 n LYS 83  
1 n ALA 84  
1 n CYS 85  
1 n LEU 86  
1 n ASN 87  
1 n PRO 88  
1 n ALA 89  
1 n SER 90  
1 n PRO 91  
1 n MET 92  
1 n VAL 93  
1 n GLN 94  
1 n LYS 95  
1 n ILE 96  
1 n ILE 97  
1 n GLU 98  
1 n LYS 99  
1 n ILE 100 
1 n LEU 101 
1 n ASN 102 
1 n LYS 103 
1 n GLY 104 
1 n SER 105 
1 n THR 106 
1 n ASN 107 
2 n MET 1   
2 n LEU 2   
2 n SER 3   
2 n THR 4   
2 n SER 5   
2 n ARG 6   
2 n SER 7   
2 n ARG 8   
2 n PHE 9   
2 n ILE 10  
2 n ARG 11  
2 n ASN 12  
2 n THR 13  
2 n ASN 14  
2 n GLU 15  
2 n SER 16  
2 n GLY 17  
2 n GLU 18  
2 n GLU 19  
2 n VAL 20  
2 n THR 21  
2 n THR 22  
2 n PHE 23  
2 n PHE 24  
2 n ASP 25  
2 n TYR 26  
2 n ASP 27  
2 n TYR 28  
2 n GLY 29  
2 n ALA 30  
2 n PRO 31  
2 n CYS 32  
2 n HIS 33  
2 n LYS 34  
2 n PHE 35  
2 n ASP 36  
2 n VAL 37  
2 n LYS 38  
2 n GLN 39  
2 n ILE 40  
2 n GLY 41  
2 n ALA 42  
2 n GLN 43  
2 n LEU 44  
2 n LEU 45  
2 n PRO 46  
2 n PRO 47  
2 n LEU 48  
2 n TYR 49  
2 n SER 50  
2 n LEU 51  
2 n VAL 52  
2 n PHE 53  
2 n ILE 54  
2 n PHE 55  
2 n GLY 56  
2 n PHE 57  
2 n VAL 58  
2 n GLY 59  
2 n ASN 60  
2 n MET 61  
2 n LEU 62  
2 n VAL 63  
2 n VAL 64  
2 n LEU 65  
2 n ILE 66  
2 n LEU 67  
2 n ILE 68  
2 n ASN 69  
2 n CYS 70  
2 n LYS 71  
2 n LYS 72  
2 n LEU 73  
2 n LYS 74  
2 n CYS 75  
2 n LEU 76  
2 n THR 77  
2 n ASP 78  
2 n ILE 79  
2 n TYR 80  
2 n LEU 81  
2 n LEU 82  
2 n ASN 83  
2 n LEU 84  
2 n ALA 85  
2 n ILE 86  
2 n SER 87  
2 n ASP 88  
2 n LEU 89  
2 n LEU 90  
2 n PHE 91  
2 n LEU 92  
2 n ILE 93  
2 n THR 94  
2 n LEU 95  
2 n PRO 96  
2 n LEU 97  
2 n TRP 98  
2 n ALA 99  
2 n HIS 100 
2 n SER 101 
2 n ALA 102 
2 n ALA 103 
2 n ASN 104 
2 n GLU 105 
2 n TRP 106 
2 n VAL 107 
2 n PHE 108 
2 n GLY 109 
2 n ASN 110 
2 n ALA 111 
2 n MET 112 
2 n CYS 113 
2 n LYS 114 
2 n LEU 115 
2 n PHE 116 
2 n THR 117 
2 n GLY 118 
2 n LEU 119 
2 n TYR 120 
2 n HIS 121 
2 n ILE 122 
2 n GLY 123 
2 n TYR 124 
2 n PHE 125 
2 n GLY 126 
2 n GLY 127 
2 n ILE 128 
2 n PHE 129 
2 n PHE 130 
2 n ILE 131 
2 n ILE 132 
2 n LEU 133 
2 n LEU 134 
2 n THR 135 
2 n ILE 136 
2 n ASP 137 
2 n ARG 138 
2 n TYR 139 
2 n LEU 140 
2 n ALA 141 
2 n ILE 142 
2 n VAL 143 
2 n HIS 144 
2 n ALA 145 
2 n VAL 146 
2 n PHE 147 
2 n ALA 148 
2 n LEU 149 
2 n LYS 150 
2 n ALA 151 
2 n ARG 152 
2 n THR 153 
2 n VAL 154 
2 n THR 155 
2 n PHE 156 
2 n GLY 157 
2 n VAL 158 
2 n VAL 159 
2 n THR 160 
2 n SER 161 
2 n VAL 162 
2 n ILE 163 
2 n THR 164 
2 n TRP 165 
2 n LEU 166 
2 n VAL 167 
2 n ALA 168 
2 n VAL 169 
2 n PHE 170 
2 n ALA 171 
2 n SER 172 
2 n VAL 173 
2 n PRO 174 
2 n GLY 175 
2 n ILE 176 
2 n ILE 177 
2 n PHE 178 
2 n THR 179 
2 n LYS 180 
2 n CYS 181 
2 n GLN 182 
2 n LYS 183 
2 n GLU 184 
2 n ASP 185 
2 n SER 186 
2 n VAL 187 
2 n TYR 188 
2 n VAL 189 
2 n CYS 190 
2 n GLY 191 
2 n PRO 192 
2 n TYR 193 
2 n PHE 194 
2 n PRO 195 
2 n ARG 196 
2 n GLY 197 
2 n TRP 198 
2 n ASN 199 
2 n ASN 200 
2 n PHE 201 
2 n HIS 202 
2 n THR 203 
2 n ILE 204 
2 n MET 205 
2 n ARG 206 
2 n ASN 207 
2 n ILE 208 
2 n LEU 209 
2 n GLY 210 
2 n LEU 211 
2 n VAL 212 
2 n LEU 213 
2 n PRO 214 
2 n LEU 215 
2 n LEU 216 
2 n ILE 217 
2 n MET 218 
2 n VAL 219 
2 n ILE 220 
2 n CYS 221 
2 n TYR 222 
2 n SER 223 
2 n GLY 224 
2 n ILE 225 
2 n LEU 226 
2 n LYS 227 
2 n THR 228 
2 n LEU 229 
2 n LEU 230 
2 n ARG 231 
2 n CYS 232 
2 n ARG 233 
2 n ASN 234 
2 n GLU 235 
2 n LYS 236 
2 n LYS 237 
2 n ARG 238 
2 n HIS 239 
2 n ARG 240 
2 n ALA 241 
2 n VAL 242 
2 n ARG 243 
2 n VAL 244 
2 n ILE 245 
2 n PHE 246 
2 n THR 247 
2 n ILE 248 
2 n MET 249 
2 n ILE 250 
2 n VAL 251 
2 n TYR 252 
2 n PHE 253 
2 n LEU 254 
2 n PHE 255 
2 n TRP 256 
2 n THR 257 
2 n PRO 258 
2 n TYR 259 
2 n ASN 260 
2 n ILE 261 
2 n VAL 262 
2 n ILE 263 
2 n LEU 264 
2 n LEU 265 
2 n ASN 266 
2 n THR 267 
2 n PHE 268 
2 n GLN 269 
2 n GLU 270 
2 n PHE 271 
2 n PHE 272 
2 n GLY 273 
2 n LEU 274 
2 n SER 275 
2 n ASN 276 
2 n CYS 277 
2 n GLU 278 
2 n SER 279 
2 n THR 280 
2 n SER 281 
2 n GLN 282 
2 n LEU 283 
2 n ASP 284 
2 n GLN 285 
2 n ALA 286 
2 n THR 287 
2 n GLN 288 
2 n VAL 289 
2 n THR 290 
2 n GLU 291 
2 n THR 292 
2 n LEU 293 
2 n GLY 294 
2 n MET 295 
2 n THR 296 
2 n HIS 297 
2 n CYS 298 
2 n CYS 299 
2 n ILE 300 
2 n ASN 301 
2 n PRO 302 
2 n ILE 303 
2 n ILE 304 
2 n TYR 305 
2 n ALA 306 
2 n PHE 307 
2 n VAL 308 
2 n GLY 309 
2 n GLU 310 
2 n LYS 311 
2 n PHE 312 
2 n ARG 313 
2 n SER 314 
2 n LEU 315 
2 n PHE 316 
2 n HIS 317 
2 n ILE 318 
2 n ALA 319 
2 n LEU 320 
2 n GLY 321 
2 n CYS 322 
2 n ARG 323 
2 n ILE 324 
2 n ALA 325 
2 n PRO 326 
2 n LEU 327 
2 n GLN 328 
2 n LYS 329 
2 n PRO 330 
2 n VAL 331 
2 n CYS 332 
2 n GLY 333 
2 n GLY 334 
2 n PRO 335 
2 n GLY 336 
2 n VAL 337 
2 n ARG 338 
2 n PRO 339 
2 n GLY 340 
2 n LYS 341 
2 n ASN 342 
2 n VAL 343 
2 n LYS 344 
2 n VAL 345 
2 n THR 346 
2 n THR 347 
2 n GLN 348 
2 n GLY 349 
2 n LEU 350 
2 n LEU 351 
2 n ASP 352 
2 n GLY 353 
2 n ARG 354 
2 n GLY 355 
2 n LYS 356 
2 n GLY 357 
2 n LYS 358 
2 n SER 359 
2 n ILE 360 
2 n GLY 361 
2 n ARG 362 
2 n ALA 363 
2 n PRO 364 
2 n GLU 365 
2 n ALA 366 
2 n SER 367 
2 n LEU 368 
2 n GLN 369 
2 n ASP 370 
2 n LYS 371 
2 n GLU 372 
2 n GLY 373 
2 n ALA 374 
#
_ma_data.content_type "model coordinates"
_ma_data.id           1
_ma_data.name         Model
#
_ma_model_list.data_id          1
_ma_model_list.model_group_id   1
_ma_model_list.model_group_name "AlphaFold-beta-20231127 (2b86f29d-618d-47cf-8aef-20020b1102eb @ 2025-03-07 02:12:38)"
_ma_model_list.model_id         1
_ma_model_list.model_name       "Top ranked model"
_ma_model_list.model_type       "Ab initio model"
_ma_model_list.ordinal_id       1
#
loop_
_ma_protocol_step.method_type
_ma_protocol_step.ordinal_id
_ma_protocol_step.protocol_id
_ma_protocol_step.step_id
"coevolution MSA" 1 1 1 
"template search" 2 1 2 
modeling          3 1 3 
#
loop_
_ma_qa_metric.id
_ma_qa_metric.mode
_ma_qa_metric.name
_ma_qa_metric.software_group_id
_ma_qa_metric.type
1 global pLDDT 1 pLDDT 
2 local  pLDDT 1 pLDDT 
#
_ma_qa_metric_global.metric_id    1
_ma_qa_metric_global.metric_value 71.48
_ma_qa_metric_global.model_id     1
_ma_qa_metric_global.ordinal_id   1
#
_ma_software_group.group_id    1
_ma_software_group.ordinal_id  1
_ma_software_group.software_id 1
#
loop_
_ma_target_entity.data_id
_ma_target_entity.entity_id
_ma_target_entity.origin
1 1 . 
1 2 . 
#
loop_
_ma_target_entity_instance.asym_id
_ma_target_entity_instance.details
_ma_target_entity_instance.entity_id
A . 1 
B . 2 
#
loop_
_pdbx_data_usage.details
_pdbx_data_usage.id
_pdbx_data_usage.type
_pdbx_data_usage.url
;NON-COMMERCIAL USE ONLY, BY USING THIS FILE YOU AGREE TO THE TERMS OF USE FOUND
AT alphafoldserver.com/output-terms.
;
1 license    ? 
;THE INFORMATION IS NOT INTENDED FOR, HAS NOT BEEN VALIDATED FOR, AND IS NOT
APPROVED FOR CLINICAL USE. IT SHOULD NOT BE USED FOR CLINICAL PURPOSE OR RELIED
ON FOR MEDICAL OR OTHER PROFESSIONAL ADVICE. IT IS THEORETICAL MODELLING ONLY
AND CAUTION SHOULD BE EXERCISED IN ITS USE. IT IS PROVIDED "AS-IS" WITHOUT ANY
WARRANTY OF ANY KIND, WHETHER EXPRESSED OR IMPLIED. NO WARRANTY IS GIVEN THAT
USE OF THE INFORMATION SHALL NOT INFRINGE THE RIGHTS OF ANY THIRD PARTY.
;
2 disclaimer ? 
#
loop_
_pdbx_poly_seq_scheme.asym_id
_pdbx_poly_seq_scheme.auth_seq_num
_pdbx_poly_seq_scheme.entity_id
_pdbx_poly_seq_scheme.hetero
_pdbx_poly_seq_scheme.mon_id
_pdbx_poly_seq_scheme.pdb_ins_code
_pdbx_poly_seq_scheme.pdb_seq_num
_pdbx_poly_seq_scheme.pdb_strand_id
_pdbx_poly_seq_scheme.seq_id
A 1   1 n MET . 1   A 1   
A 2   1 n ALA . 2   A 2   
A 3   1 n HIS . 3   A 3   
A 4   1 n ALA . 4   A 4   
A 5   1 n THR . 5   A 5   
A 6   1 n LEU . 6   A 6   
A 7   1 n SER . 7   A 7   
A 8   1 n ALA . 8   A 8   
A 9   1 n ALA . 9   A 9   
A 10  1 n PRO . 10  A 10  
A 11  1 n SER . 11  A 11  
A 12  1 n ASN . 12  A 12  
A 13  1 n PRO . 13  A 13  
A 14  1 n ARG . 14  A 14  
A 15  1 n LEU . 15  A 15  
A 16  1 n LEU . 16  A 16  
A 17  1 n ARG . 17  A 17  
A 18  1 n VAL . 18  A 18  
A 19  1 n ALA . 19  A 19  
A 20  1 n LEU . 20  A 20  
A 21  1 n LEU . 21  A 21  
A 22  1 n LEU . 22  A 22  
A 23  1 n LEU . 23  A 23  
A 24  1 n LEU . 24  A 24  
A 25  1 n LEU . 25  A 25  
A 26  1 n VAL . 26  A 26  
A 27  1 n ALA . 27  A 27  
A 28  1 n ALA . 28  A 28  
A 29  1 n SER . 29  A 29  
A 30  1 n ARG . 30  A 30  
A 31  1 n ARG . 31  A 31  
A 32  1 n ALA . 32  A 32  
A 33  1 n ALA . 33  A 33  
A 34  1 n GLY . 34  A 34  
A 35  1 n ALA . 35  A 35  
A 36  1 n SER . 36  A 36  
A 37  1 n VAL . 37  A 37  
A 38  1 n VAL . 38  A 38  
A 39  1 n THR . 39  A 39  
A 40  1 n GLU . 40  A 40  
A 41  1 n LEU . 41  A 41  
A 42  1 n ARG . 42  A 42  
A 43  1 n CYS . 43  A 43  
A 44  1 n GLN . 44  A 44  
A 45  1 n CYS . 45  A 45  
A 46  1 n LEU . 46  A 46  
A 47  1 n GLN . 47  A 47  
A 48  1 n THR . 48  A 48  
A 49  1 n LEU . 49  A 49  
A 50  1 n GLN . 50  A 50  
A 51  1 n GLY . 51  A 51  
A 52  1 n ILE . 52  A 52  
A 53  1 n HIS . 53  A 53  
A 54  1 n LEU . 54  A 54  
A 55  1 n LYS . 55  A 55  
A 56  1 n ASN . 56  A 56  
A 57  1 n ILE . 57  A 57  
A 58  1 n GLN . 58  A 58  
A 59  1 n SER . 59  A 59  
A 60  1 n VAL . 60  A 60  
A 61  1 n ASN . 61  A 61  
A 62  1 n VAL . 62  A 62  
A 63  1 n ARG . 63  A 63  
A 64  1 n SER . 64  A 64  
A 65  1 n PRO . 65  A 65  
A 66  1 n GLY . 66  A 66  
A 67  1 n PRO . 67  A 67  
A 68  1 n HIS . 68  A 68  
A 69  1 n CYS . 69  A 69  
A 70  1 n ALA . 70  A 70  
A 71  1 n GLN . 71  A 71  
A 72  1 n THR . 72  A 72  
A 73  1 n GLU . 73  A 73  
A 74  1 n VAL . 74  A 74  
A 75  1 n ILE . 75  A 75  
A 76  1 n ALA . 76  A 76  
A 77  1 n THR . 77  A 77  
A 78  1 n LEU . 78  A 78  
A 79  1 n LYS . 79  A 79  
A 80  1 n ASN . 80  A 80  
A 81  1 n GLY . 81  A 81  
A 82  1 n LYS . 82  A 82  
A 83  1 n LYS . 83  A 83  
A 84  1 n ALA . 84  A 84  
A 85  1 n CYS . 85  A 85  
A 86  1 n LEU . 86  A 86  
A 87  1 n ASN . 87  A 87  
A 88  1 n PRO . 88  A 88  
A 89  1 n ALA . 89  A 89  
A 90  1 n SER . 90  A 90  
A 91  1 n PRO . 91  A 91  
A 92  1 n MET . 92  A 92  
A 93  1 n VAL . 93  A 93  
A 94  1 n GLN . 94  A 94  
A 95  1 n LYS . 95  A 95  
A 96  1 n ILE . 96  A 96  
A 97  1 n ILE . 97  A 97  
A 98  1 n GLU . 98  A 98  
A 99  1 n LYS . 99  A 99  
A 100 1 n ILE . 100 A 100 
A 101 1 n LEU . 101 A 101 
A 102 1 n ASN . 102 A 102 
A 103 1 n LYS . 103 A 103 
A 104 1 n GLY . 104 A 104 
A 105 1 n SER . 105 A 105 
A 106 1 n THR . 106 A 106 
A 107 1 n ASN . 107 A 107 
B 1   2 n MET . 1   B 1   
B 2   2 n LEU . 2   B 2   
B 3   2 n SER . 3   B 3   
B 4   2 n THR . 4   B 4   
B 5   2 n SER . 5   B 5   
B 6   2 n ARG . 6   B 6   
B 7   2 n SER . 7   B 7   
B 8   2 n ARG . 8   B 8   
B 9   2 n PHE . 9   B 9   
B 10  2 n ILE . 10  B 10  
B 11  2 n ARG . 11  B 11  
B 12  2 n ASN . 12  B 12  
B 13  2 n THR . 13  B 13  
B 14  2 n ASN . 14  B 14  
B 15  2 n GLU . 15  B 15  
B 16  2 n SER . 16  B 16  
B 17  2 n GLY . 17  B 17  
B 18  2 n GLU . 18  B 18  
B 19  2 n GLU . 19  B 19  
B 20  2 n VAL . 20  B 20  
B 21  2 n THR . 21  B 21  
B 22  2 n THR . 22  B 22  
B 23  2 n PHE . 23  B 23  
B 24  2 n PHE . 24  B 24  
B 25  2 n ASP . 25  B 25  
B 26  2 n TYR . 26  B 26  
B 27  2 n ASP . 27  B 27  
B 28  2 n TYR . 28  B 28  
B 29  2 n GLY . 29  B 29  
B 30  2 n ALA . 30  B 30  
B 31  2 n PRO . 31  B 31  
B 32  2 n CYS . 32  B 32  
B 33  2 n HIS . 33  B 33  
B 34  2 n LYS . 34  B 34  
B 35  2 n PHE . 35  B 35  
B 36  2 n ASP . 36  B 36  
B 37  2 n VAL . 37  B 37  
B 38  2 n LYS . 38  B 38  
B 39  2 n GLN . 39  B 39  
B 40  2 n ILE . 40  B 40  
B 41  2 n GLY . 41  B 41  
B 42  2 n ALA . 42  B 42  
B 43  2 n GLN . 43  B 43  
B 44  2 n LEU . 44  B 44  
B 45  2 n LEU . 45  B 45  
B 46  2 n PRO . 46  B 46  
B 47  2 n PRO . 47  B 47  
B 48  2 n LEU . 48  B 48  
B 49  2 n TYR . 49  B 49  
B 50  2 n SER . 50  B 50  
B 51  2 n LEU . 51  B 51  
B 52  2 n VAL . 52  B 52  
B 53  2 n PHE . 53  B 53  
B 54  2 n ILE . 54  B 54  
B 55  2 n PHE . 55  B 55  
B 56  2 n GLY . 56  B 56  
B 57  2 n PHE . 57  B 57  
B 58  2 n VAL . 58  B 58  
B 59  2 n GLY . 59  B 59  
B 60  2 n ASN . 60  B 60  
B 61  2 n MET . 61  B 61  
B 62  2 n LEU . 62  B 62  
B 63  2 n VAL . 63  B 63  
B 64  2 n VAL . 64  B 64  
B 65  2 n LEU . 65  B 65  
B 66  2 n ILE . 66  B 66  
B 67  2 n LEU . 67  B 67  
B 68  2 n ILE . 68  B 68  
B 69  2 n ASN . 69  B 69  
B 70  2 n CYS . 70  B 70  
B 71  2 n LYS . 71  B 71  
B 72  2 n LYS . 72  B 72  
B 73  2 n LEU . 73  B 73  
B 74  2 n LYS . 74  B 74  
B 75  2 n CYS . 75  B 75  
B 76  2 n LEU . 76  B 76  
B 77  2 n THR . 77  B 77  
B 78  2 n ASP . 78  B 78  
B 79  2 n ILE . 79  B 79  
B 80  2 n TYR . 80  B 80  
B 81  2 n LEU . 81  B 81  
B 82  2 n LEU . 82  B 82  
B 83  2 n ASN . 83  B 83  
B 84  2 n LEU . 84  B 84  
B 85  2 n ALA . 85  B 85  
B 86  2 n ILE . 86  B 86  
B 87  2 n SER . 87  B 87  
B 88  2 n ASP . 88  B 88  
B 89  2 n LEU . 89  B 89  
B 90  2 n LEU . 90  B 90  
B 91  2 n PHE . 91  B 91  
B 92  2 n LEU . 92  B 92  
B 93  2 n ILE . 93  B 93  
B 94  2 n THR . 94  B 94  
B 95  2 n LEU . 95  B 95  
B 96  2 n PRO . 96  B 96  
B 97  2 n LEU . 97  B 97  
B 98  2 n TRP . 98  B 98  
B 99  2 n ALA . 99  B 99  
B 100 2 n HIS . 100 B 100 
B 101 2 n SER . 101 B 101 
B 102 2 n ALA . 102 B 102 
B 103 2 n ALA . 103 B 103 
B 104 2 n ASN . 104 B 104 
B 105 2 n GLU . 105 B 105 
B 106 2 n TRP . 106 B 106 
B 107 2 n VAL . 107 B 107 
B 108 2 n PHE . 108 B 108 
B 109 2 n GLY . 109 B 109 
B 110 2 n ASN . 110 B 110 
B 111 2 n ALA . 111 B 111 
B 112 2 n MET . 112 B 112 
B 113 2 n CYS . 113 B 113 
B 114 2 n LYS . 114 B 114 
B 115 2 n LEU . 115 B 115 
B 116 2 n PHE . 116 B 116 
B 117 2 n THR . 117 B 117 
B 118 2 n GLY . 118 B 118 
B 119 2 n LEU . 119 B 119 
B 120 2 n TYR . 120 B 120 
B 121 2 n HIS . 121 B 121 
B 122 2 n ILE . 122 B 122 
B 123 2 n GLY . 123 B 123 
B 124 2 n TYR . 124 B 124 
B 125 2 n PHE . 125 B 125 
B 126 2 n GLY . 126 B 126 
B 127 2 n GLY . 127 B 127 
B 128 2 n ILE . 128 B 128 
B 129 2 n PHE . 129 B 129 
B 130 2 n PHE . 130 B 130 
B 131 2 n ILE . 131 B 131 
B 132 2 n ILE . 132 B 132 
B 133 2 n LEU . 133 B 133 
B 134 2 n LEU . 134 B 134 
B 135 2 n THR . 135 B 135 
B 136 2 n ILE . 136 B 136 
B 137 2 n ASP . 137 B 137 
B 138 2 n ARG . 138 B 138 
B 139 2 n TYR . 139 B 139 
B 140 2 n LEU . 140 B 140 
B 141 2 n ALA . 141 B 141 
B 142 2 n ILE . 142 B 142 
B 143 2 n VAL . 143 B 143 
B 144 2 n HIS . 144 B 144 
B 145 2 n ALA . 145 B 145 
B 146 2 n VAL . 146 B 146 
B 147 2 n PHE . 147 B 147 
B 148 2 n ALA . 148 B 148 
B 149 2 n LEU . 149 B 149 
B 150 2 n LYS . 150 B 150 
B 151 2 n ALA . 151 B 151 
B 152 2 n ARG . 152 B 152 
B 153 2 n THR . 153 B 153 
B 154 2 n VAL . 154 B 154 
B 155 2 n THR . 155 B 155 
B 156 2 n PHE . 156 B 156 
B 157 2 n GLY . 157 B 157 
B 158 2 n VAL . 158 B 158 
B 159 2 n VAL . 159 B 159 
B 160 2 n THR . 160 B 160 
B 161 2 n SER . 161 B 161 
B 162 2 n VAL . 162 B 162 
B 163 2 n ILE . 163 B 163 
B 164 2 n THR . 164 B 164 
B 165 2 n TRP . 165 B 165 
B 166 2 n LEU . 166 B 166 
B 167 2 n VAL . 167 B 167 
B 168 2 n ALA . 168 B 168 
B 169 2 n VAL . 169 B 169 
B 170 2 n PHE . 170 B 170 
B 171 2 n ALA . 171 B 171 
B 172 2 n SER . 172 B 172 
B 173 2 n VAL . 173 B 173 
B 174 2 n PRO . 174 B 174 
B 175 2 n GLY . 175 B 175 
B 176 2 n ILE . 176 B 176 
B 177 2 n ILE . 177 B 177 
B 178 2 n PHE . 178 B 178 
B 179 2 n THR . 179 B 179 
B 180 2 n LYS . 180 B 180 
B 181 2 n CYS . 181 B 181 
B 182 2 n GLN . 182 B 182 
B 183 2 n LYS . 183 B 183 
B 184 2 n GLU . 184 B 184 
B 185 2 n ASP . 185 B 185 
B 186 2 n SER . 186 B 186 
B 187 2 n VAL . 187 B 187 
B 188 2 n TYR . 188 B 188 
B 189 2 n VAL . 189 B 189 
B 190 2 n CYS . 190 B 190 
B 191 2 n GLY . 191 B 191 
B 192 2 n PRO . 192 B 192 
B 193 2 n TYR . 193 B 193 
B 194 2 n PHE . 194 B 194 
B 195 2 n PRO . 195 B 195 
B 196 2 n ARG . 196 B 196 
B 197 2 n GLY . 197 B 197 
B 198 2 n TRP . 198 B 198 
B 199 2 n ASN . 199 B 199 
B 200 2 n ASN . 200 B 200 
B 201 2 n PHE . 201 B 201 
B 202 2 n HIS . 202 B 202 
B 203 2 n THR . 203 B 203 
B 204 2 n ILE . 204 B 204 
B 205 2 n MET . 205 B 205 
B 206 2 n ARG . 206 B 206 
B 207 2 n ASN . 207 B 207 
B 208 2 n ILE . 208 B 208 
B 209 2 n LEU . 209 B 209 
B 210 2 n GLY . 210 B 210 
B 211 2 n LEU . 211 B 211 
B 212 2 n VAL . 212 B 212 
B 213 2 n LEU . 213 B 213 
B 214 2 n PRO . 214 B 214 
B 215 2 n LEU . 215 B 215 
B 216 2 n LEU . 216 B 216 
B 217 2 n ILE . 217 B 217 
B 218 2 n MET . 218 B 218 
B 219 2 n VAL . 219 B 219 
B 220 2 n ILE . 220 B 220 
B 221 2 n CYS . 221 B 221 
B 222 2 n TYR . 222 B 222 
B 223 2 n SER . 223 B 223 
B 224 2 n GLY . 224 B 224 
B 225 2 n ILE . 225 B 225 
B 226 2 n LEU . 226 B 226 
B 227 2 n LYS . 227 B 227 
B 228 2 n THR . 228 B 228 
B 229 2 n LEU . 229 B 229 
B 230 2 n LEU . 230 B 230 
B 231 2 n ARG . 231 B 231 
B 232 2 n CYS . 232 B 232 
B 233 2 n ARG . 233 B 233 
B 234 2 n ASN . 234 B 234 
B 235 2 n GLU . 235 B 235 
B 236 2 n LYS . 236 B 236 
B 237 2 n LYS . 237 B 237 
B 238 2 n ARG . 238 B 238 
B 239 2 n HIS . 239 B 239 
B 240 2 n ARG . 240 B 240 
B 241 2 n ALA . 241 B 241 
B 242 2 n VAL . 242 B 242 
B 243 2 n ARG . 243 B 243 
B 244 2 n VAL . 244 B 244 
B 245 2 n ILE . 245 B 245 
B 246 2 n PHE . 246 B 246 
B 247 2 n THR . 247 B 247 
B 248 2 n ILE . 248 B 248 
B 249 2 n MET . 249 B 249 
B 250 2 n ILE . 250 B 250 
B 251 2 n VAL . 251 B 251 
B 252 2 n TYR . 252 B 252 
B 253 2 n PHE . 253 B 253 
B 254 2 n LEU . 254 B 254 
B 255 2 n PHE . 255 B 255 
B 256 2 n TRP . 256 B 256 
B 257 2 n THR . 257 B 257 
B 258 2 n PRO . 258 B 258 
B 259 2 n TYR . 259 B 259 
B 260 2 n ASN . 260 B 260 
B 261 2 n ILE . 261 B 261 
B 262 2 n VAL . 262 B 262 
B 263 2 n ILE . 263 B 263 
B 264 2 n LEU . 264 B 264 
B 265 2 n LEU . 265 B 265 
B 266 2 n ASN . 266 B 266 
B 267 2 n THR . 267 B 267 
B 268 2 n PHE . 268 B 268 
B 269 2 n GLN . 269 B 269 
B 270 2 n GLU . 270 B 270 
B 271 2 n PHE . 271 B 271 
B 272 2 n PHE . 272 B 272 
B 273 2 n GLY . 273 B 273 
B 274 2 n LEU . 274 B 274 
B 275 2 n SER . 275 B 275 
B 276 2 n ASN . 276 B 276 
B 277 2 n CYS . 277 B 277 
B 278 2 n GLU . 278 B 278 
B 279 2 n SER . 279 B 279 
B 280 2 n THR . 280 B 280 
B 281 2 n SER . 281 B 281 
B 282 2 n GLN . 282 B 282 
B 283 2 n LEU . 283 B 283 
B 284 2 n ASP . 284 B 284 
B 285 2 n GLN . 285 B 285 
B 286 2 n ALA . 286 B 286 
B 287 2 n THR . 287 B 287 
B 288 2 n GLN . 288 B 288 
B 289 2 n VAL . 289 B 289 
B 290 2 n THR . 290 B 290 
B 291 2 n GLU . 291 B 291 
B 292 2 n THR . 292 B 292 
B 293 2 n LEU . 293 B 293 
B 294 2 n GLY . 294 B 294 
B 295 2 n MET . 295 B 295 
B 296 2 n THR . 296 B 296 
B 297 2 n HIS . 297 B 297 
B 298 2 n CYS . 298 B 298 
B 299 2 n CYS . 299 B 299 
B 300 2 n ILE . 300 B 300 
B 301 2 n ASN . 301 B 301 
B 302 2 n PRO . 302 B 302 
B 303 2 n ILE . 303 B 303 
B 304 2 n ILE . 304 B 304 
B 305 2 n TYR . 305 B 305 
B 306 2 n ALA . 306 B 306 
B 307 2 n PHE . 307 B 307 
B 308 2 n VAL . 308 B 308 
B 309 2 n GLY . 309 B 309 
B 310 2 n GLU . 310 B 310 
B 311 2 n LYS . 311 B 311 
B 312 2 n PHE . 312 B 312 
B 313 2 n ARG . 313 B 313 
B 314 2 n SER . 314 B 314 
B 315 2 n LEU . 315 B 315 
B 316 2 n PHE . 316 B 316 
B 317 2 n HIS . 317 B 317 
B 318 2 n ILE . 318 B 318 
B 319 2 n ALA . 319 B 319 
B 320 2 n LEU . 320 B 320 
B 321 2 n GLY . 321 B 321 
B 322 2 n CYS . 322 B 322 
B 323 2 n ARG . 323 B 323 
B 324 2 n ILE . 324 B 324 
B 325 2 n ALA . 325 B 325 
B 326 2 n PRO . 326 B 326 
B 327 2 n LEU . 327 B 327 
B 328 2 n GLN . 328 B 328 
B 329 2 n LYS . 329 B 329 
B 330 2 n PRO . 330 B 330 
B 331 2 n VAL . 331 B 331 
B 332 2 n CYS . 332 B 332 
B 333 2 n GLY . 333 B 333 
B 334 2 n GLY . 334 B 334 
B 335 2 n PRO . 335 B 335 
B 336 2 n GLY . 336 B 336 
B 337 2 n VAL . 337 B 337 
B 338 2 n ARG . 338 B 338 
B 339 2 n PRO . 339 B 339 
B 340 2 n GLY . 340 B 340 
B 341 2 n LYS . 341 B 341 
B 342 2 n ASN . 342 B 342 
B 343 2 n VAL . 343 B 343 
B 344 2 n LYS . 344 B 344 
B 345 2 n VAL . 345 B 345 
B 346 2 n THR . 346 B 346 
B 347 2 n THR . 347 B 347 
B 348 2 n GLN . 348 B 348 
B 349 2 n GLY . 349 B 349 
B 350 2 n LEU . 350 B 350 
B 351 2 n LEU . 351 B 351 
B 352 2 n ASP . 352 B 352 
B 353 2 n GLY . 353 B 353 
B 354 2 n ARG . 354 B 354 
B 355 2 n GLY . 355 B 355 
B 356 2 n LYS . 356 B 356 
B 357 2 n GLY . 357 B 357 
B 358 2 n LYS . 358 B 358 
B 359 2 n SER . 359 B 359 
B 360 2 n ILE . 360 B 360 
B 361 2 n GLY . 361 B 361 
B 362 2 n ARG . 362 B 362 
B 363 2 n ALA . 363 B 363 
B 364 2 n PRO . 364 B 364 
B 365 2 n GLU . 365 B 365 
B 366 2 n ALA . 366 B 366 
B 367 2 n SER . 367 B 367 
B 368 2 n LEU . 368 B 368 
B 369 2 n GLN . 369 B 369 
B 370 2 n ASP . 370 B 370 
B 371 2 n LYS . 371 B 371 
B 372 2 n GLU . 372 B 372 
B 373 2 n GLY . 373 B 373 
B 374 2 n ALA . 374 B 374 
#
_software.classification other
_software.date           ?
_software.description    "Structure prediction"
_software.name           AlphaFold
_software.pdbx_ordinal   1
_software.type           package
_software.version        "AlphaFold-beta-20231127 (2b86f29d-618d-47cf-8aef-20020b1102eb @ 2025-03-07 02:12:38)"
#
loop_
_struct_asym.entity_id
_struct_asym.id
1 A 
2 B 
#
loop_
_atom_site.group_PDB
_atom_site.id
_atom_site.type_symbol
_atom_site.label_atom_id
_atom_site.label_alt_id
_atom_site.label_comp_id
_atom_site.label_asym_id
_atom_site.label_entity_id
_atom_site.label_seq_id
_atom_site.pdbx_PDB_ins_code
_atom_site.Cartn_x
_atom_site.Cartn_y
_atom_site.Cartn_z
_atom_site.occupancy
_atom_site.B_iso_or_equiv
_atom_site.auth_seq_id
_atom_site.auth_asym_id
_atom_site.pdbx_PDB_model_num
ATOM 1    N N   . MET A 1 1   ? 36.422  -18.681 41.694  1.00 23.24 1   A 1 
ATOM 2    C CA  . MET A 1 1   ? 36.160  -17.880 40.482  1.00 36.20 1   A 1 
ATOM 3    C C   . MET A 1 1   ? 35.643  -18.824 39.403  1.00 36.86 1   A 1 
ATOM 4    O O   . MET A 1 1   ? 36.435  -19.471 38.739  1.00 38.29 1   A 1 
ATOM 5    C CB  . MET A 1 1   ? 37.441  -17.176 40.015  1.00 37.94 1   A 1 
ATOM 6    C CG  . MET A 1 1   ? 37.819  -15.989 40.905  1.00 36.74 1   A 1 
ATOM 7    S SD  . MET A 1 1   ? 39.446  -15.316 40.485  1.00 34.69 1   A 1 
ATOM 8    C CE  . MET A 1 1   ? 39.413  -13.750 41.380  1.00 30.02 1   A 1 
ATOM 9    N N   . ALA A 1 2   ? 34.305  -19.004 39.314  1.00 30.16 2   A 1 
ATOM 10   C CA  . ALA A 1 2   ? 33.717  -19.916 38.338  1.00 38.45 2   A 1 
ATOM 11   C C   . ALA A 1 2   ? 33.638  -19.189 36.987  1.00 38.20 2   A 1 
ATOM 12   O O   . ALA A 1 2   ? 32.834  -18.282 36.820  1.00 37.40 2   A 1 
ATOM 13   C CB  . ALA A 1 2   ? 32.338  -20.372 38.846  1.00 38.43 2   A 1 
ATOM 14   N N   . HIS A 1 3   ? 34.520  -19.560 36.056  1.00 31.84 3   A 1 
ATOM 15   C CA  . HIS A 1 3   ? 34.456  -19.066 34.688  1.00 37.51 3   A 1 
ATOM 16   C C   . HIS A 1 3   ? 33.187  -19.634 34.037  1.00 35.79 3   A 1 
ATOM 17   O O   . HIS A 1 3   ? 33.157  -20.775 33.597  1.00 37.22 3   A 1 
ATOM 18   C CB  . HIS A 1 3   ? 35.725  -19.438 33.914  1.00 38.10 3   A 1 
ATOM 19   C CG  . HIS A 1 3   ? 36.844  -18.459 34.133  1.00 35.27 3   A 1 
ATOM 20   N ND1 . HIS A 1 3   ? 36.927  -17.196 33.587  1.00 33.84 3   A 1 
ATOM 21   C CD2 . HIS A 1 3   ? 37.977  -18.637 34.882  1.00 35.39 3   A 1 
ATOM 22   C CE1 . HIS A 1 3   ? 38.073  -16.634 34.002  1.00 34.73 3   A 1 
ATOM 23   N NE2 . HIS A 1 3   ? 38.743  -17.473 34.794  1.00 36.44 3   A 1 
ATOM 24   N N   . ALA A 1 4   ? 32.103  -18.818 34.005  1.00 35.07 4   A 1 
ATOM 25   C CA  . ALA A 1 4   ? 30.913  -19.114 33.237  1.00 39.30 4   A 1 
ATOM 26   C C   . ALA A 1 4   ? 31.303  -19.093 31.754  1.00 36.97 4   A 1 
ATOM 27   O O   . ALA A 1 4   ? 31.467  -18.033 31.153  1.00 36.30 4   A 1 
ATOM 28   C CB  . ALA A 1 4   ? 29.820  -18.095 33.580  1.00 39.63 4   A 1 
ATOM 29   N N   . THR A 1 5   ? 31.517  -20.269 31.174  1.00 34.21 5   A 1 
ATOM 30   C CA  . THR A 1 5   ? 31.738  -20.430 29.742  1.00 41.22 5   A 1 
ATOM 31   C C   . THR A 1 5   ? 30.465  -19.973 29.033  1.00 40.68 5   A 1 
ATOM 32   O O   . THR A 1 5   ? 29.440  -20.651 29.063  1.00 38.74 5   A 1 
ATOM 33   C CB  . THR A 1 5   ? 32.080  -21.880 29.389  1.00 38.30 5   A 1 
ATOM 34   O OG1 . THR A 1 5   ? 31.230  -22.773 30.056  1.00 33.36 5   A 1 
ATOM 35   C CG2 . THR A 1 5   ? 33.507  -22.232 29.811  1.00 36.00 5   A 1 
ATOM 36   N N   . LEU A 1 6   ? 30.526  -18.787 28.428  1.00 30.57 6   A 1 
ATOM 37   C CA  . LEU A 1 6   ? 29.509  -18.277 27.519  1.00 31.82 6   A 1 
ATOM 38   C C   . LEU A 1 6   ? 29.409  -19.256 26.347  1.00 29.93 6   A 1 
ATOM 39   O O   . LEU A 1 6   ? 30.185  -19.186 25.398  1.00 28.89 6   A 1 
ATOM 40   C CB  . LEU A 1 6   ? 29.902  -16.862 27.048  1.00 31.03 6   A 1 
ATOM 41   C CG  . LEU A 1 6   ? 29.423  -15.753 28.003  1.00 27.83 6   A 1 
ATOM 42   C CD1 . LEU A 1 6   ? 30.312  -14.511 27.882  1.00 28.72 6   A 1 
ATOM 43   C CD2 . LEU A 1 6   ? 27.986  -15.337 27.660  1.00 32.84 6   A 1 
ATOM 44   N N   . SER A 1 7   ? 28.485  -20.211 26.455  1.00 36.01 7   A 1 
ATOM 45   C CA  . SER A 1 7   ? 28.160  -21.114 25.359  1.00 41.99 7   A 1 
ATOM 46   C C   . SER A 1 7   ? 27.660  -20.261 24.199  1.00 41.06 7   A 1 
ATOM 47   O O   . SER A 1 7   ? 26.578  -19.678 24.271  1.00 40.51 7   A 1 
ATOM 48   C CB  . SER A 1 7   ? 27.124  -22.142 25.795  1.00 40.54 7   A 1 
ATOM 49   O OG  . SER A 1 7   ? 26.894  -23.063 24.753  1.00 36.30 7   A 1 
ATOM 50   N N   . ALA A 1 8   ? 28.482  -20.132 23.176  1.00 38.77 8   A 1 
ATOM 51   C CA  . ALA A 1 8   ? 28.136  -19.418 21.964  1.00 44.93 8   A 1 
ATOM 52   C C   . ALA A 1 8   ? 26.885  -20.090 21.377  1.00 44.77 8   A 1 
ATOM 53   O O   . ALA A 1 8   ? 26.925  -21.253 20.996  1.00 43.61 8   A 1 
ATOM 54   C CB  . ALA A 1 8   ? 29.329  -19.443 21.003  1.00 43.82 8   A 1 
ATOM 55   N N   . ALA A 1 9   ? 25.774  -19.355 21.349  1.00 43.36 9   A 1 
ATOM 56   C CA  . ALA A 1 9   ? 24.545  -19.845 20.735  1.00 47.49 9   A 1 
ATOM 57   C C   . ALA A 1 9   ? 24.878  -20.259 19.289  1.00 46.21 9   A 1 
ATOM 58   O O   . ALA A 1 9   ? 25.437  -19.442 18.560  1.00 44.29 9   A 1 
ATOM 59   C CB  . ALA A 1 9   ? 23.479  -18.752 20.791  1.00 46.16 9   A 1 
ATOM 60   N N   . PRO A 1 10  ? 24.584  -21.508 18.880  1.00 41.05 10  A 1 
ATOM 61   C CA  . PRO A 1 10  ? 24.915  -21.962 17.543  1.00 46.21 10  A 1 
ATOM 62   C C   . PRO A 1 10  ? 24.122  -21.111 16.558  1.00 47.43 10  A 1 
ATOM 63   O O   . PRO A 1 10  ? 22.902  -21.247 16.432  1.00 46.19 10  A 1 
ATOM 64   C CB  . PRO A 1 10  ? 24.556  -23.453 17.509  1.00 44.99 10  A 1 
ATOM 65   C CG  . PRO A 1 10  ? 23.484  -23.588 18.582  1.00 43.48 10  A 1 
ATOM 66   C CD  . PRO A 1 10  ? 23.875  -22.525 19.621  1.00 46.10 10  A 1 
ATOM 67   N N   . SER A 1 11  ? 24.801  -20.178 15.898  1.00 38.21 11  A 1 
ATOM 68   C CA  . SER A 1 11  ? 24.254  -19.387 14.805  1.00 42.29 11  A 1 
ATOM 69   C C   . SER A 1 11  ? 23.847  -20.376 13.720  1.00 43.06 11  A 1 
ATOM 70   O O   . SER A 1 11  ? 24.703  -20.961 13.065  1.00 41.19 11  A 1 
ATOM 71   C CB  . SER A 1 11  ? 25.294  -18.385 14.295  1.00 39.77 11  A 1 
ATOM 72   O OG  . SER A 1 11  ? 26.507  -19.021 13.986  1.00 36.96 11  A 1 
ATOM 73   N N   . ASN A 1 12  ? 22.549  -20.646 13.606  1.00 47.25 12  A 1 
ATOM 74   C CA  . ASN A 1 12  ? 22.055  -21.741 12.783  1.00 53.44 12  A 1 
ATOM 75   C C   . ASN A 1 12  ? 22.328  -21.387 11.301  1.00 54.10 12  A 1 
ATOM 76   O O   . ASN A 1 12  ? 21.595  -20.577 10.731  1.00 52.93 12  A 1 
ATOM 77   C CB  . ASN A 1 12  ? 20.578  -21.998 13.142  1.00 50.56 12  A 1 
ATOM 78   C CG  . ASN A 1 12  ? 20.167  -23.440 12.943  1.00 44.59 12  A 1 
ATOM 79   O OD1 . ASN A 1 12  ? 20.842  -24.240 12.322  1.00 42.10 12  A 1 
ATOM 80   N ND2 . ASN A 1 12  ? 19.030  -23.824 13.477  1.00 41.80 12  A 1 
ATOM 81   N N   . PRO A 1 13  ? 23.358  -21.926 10.662  1.00 46.75 13  A 1 
ATOM 82   C CA  . PRO A 1 13  ? 23.876  -21.420 9.393   1.00 52.43 13  A 1 
ATOM 83   C C   . PRO A 1 13  ? 22.903  -21.672 8.246   1.00 55.84 13  A 1 
ATOM 84   O O   . PRO A 1 13  ? 23.048  -21.127 7.159   1.00 55.51 13  A 1 
ATOM 85   C CB  . PRO A 1 13  ? 25.217  -22.127 9.184   1.00 50.62 13  A 1 
ATOM 86   C CG  . PRO A 1 13  ? 25.053  -23.431 9.958   1.00 50.92 13  A 1 
ATOM 87   C CD  . PRO A 1 13  ? 24.185  -23.017 11.141  1.00 55.32 13  A 1 
ATOM 88   N N   . ARG A 1 14  ? 21.864  -22.493 8.492   1.00 51.45 14  A 1 
ATOM 89   C CA  . ARG A 1 14  ? 20.825  -22.797 7.509   1.00 57.00 14  A 1 
ATOM 90   C C   . ARG A 1 14  ? 19.980  -21.580 7.148   1.00 57.41 14  A 1 
ATOM 91   O O   . ARG A 1 14  ? 19.702  -21.402 5.973   1.00 61.44 14  A 1 
ATOM 92   C CB  . ARG A 1 14  ? 19.931  -23.950 8.005   1.00 56.58 14  A 1 
ATOM 93   C CG  . ARG A 1 14  ? 20.664  -25.287 8.001   1.00 50.22 14  A 1 
ATOM 94   C CD  . ARG A 1 14  ? 19.693  -26.438 8.341   1.00 48.65 14  A 1 
ATOM 95   N NE  . ARG A 1 14  ? 20.356  -27.743 8.277   1.00 43.55 14  A 1 
ATOM 96   C CZ  . ARG A 1 14  ? 19.771  -28.931 8.485   1.00 38.25 14  A 1 
ATOM 97   N NH1 . ARG A 1 14  ? 18.516  -29.028 8.800   1.00 36.31 14  A 1 
ATOM 98   N NH2 . ARG A 1 14  ? 20.454  -30.041 8.370   1.00 35.74 14  A 1 
ATOM 99   N N   . LEU A 1 15  ? 19.618  -20.749 8.114   1.00 48.10 15  A 1 
ATOM 100  C CA  . LEU A 1 15  ? 18.844  -19.532 7.843   1.00 50.87 15  A 1 
ATOM 101  C C   . LEU A 1 15  ? 19.662  -18.525 7.025   1.00 51.63 15  A 1 
ATOM 102  O O   . LEU A 1 15  ? 19.137  -17.939 6.080   1.00 55.92 15  A 1 
ATOM 103  C CB  . LEU A 1 15  ? 18.368  -18.911 9.162   1.00 51.18 15  A 1 
ATOM 104  C CG  . LEU A 1 15  ? 16.974  -19.417 9.582   1.00 47.24 15  A 1 
ATOM 105  C CD1 . LEU A 1 15  ? 16.748  -19.198 11.069  1.00 45.82 15  A 1 
ATOM 106  C CD2 . LEU A 1 15  ? 15.872  -18.695 8.810   1.00 50.65 15  A 1 
ATOM 107  N N   . LEU A 1 16  ? 20.950  -18.391 7.337   1.00 45.74 16  A 1 
ATOM 108  C CA  . LEU A 1 16  ? 21.858  -17.545 6.567   1.00 46.05 16  A 1 
ATOM 109  C C   . LEU A 1 16  ? 22.032  -18.065 5.137   1.00 47.08 16  A 1 
ATOM 110  O O   . LEU A 1 16  ? 22.003  -17.285 4.197   1.00 50.74 16  A 1 
ATOM 111  C CB  . LEU A 1 16  ? 23.208  -17.429 7.291   1.00 47.36 16  A 1 
ATOM 112  C CG  . LEU A 1 16  ? 23.839  -16.039 7.104   1.00 45.16 16  A 1 
ATOM 113  C CD1 . LEU A 1 16  ? 23.453  -15.124 8.273   1.00 41.56 16  A 1 
ATOM 114  C CD2 . LEU A 1 16  ? 25.354  -16.113 7.038   1.00 47.20 16  A 1 
ATOM 115  N N   . ARG A 1 17  ? 22.146  -19.385 4.953   1.00 50.99 17  A 1 
ATOM 116  C CA  . ARG A 1 17  ? 22.254  -20.000 3.620   1.00 54.38 17  A 1 
ATOM 117  C C   . ARG A 1 17  ? 20.993  -19.821 2.781   1.00 53.49 17  A 1 
ATOM 118  O O   . ARG A 1 17  ? 21.126  -19.569 1.593   1.00 59.40 17  A 1 
ATOM 119  C CB  . ARG A 1 17  ? 22.607  -21.492 3.722   1.00 54.38 17  A 1 
ATOM 120  C CG  . ARG A 1 17  ? 24.100  -21.713 3.986   1.00 48.56 17  A 1 
ATOM 121  C CD  . ARG A 1 17  ? 24.400  -23.213 4.008   1.00 47.28 17  A 1 
ATOM 122  N NE  . ARG A 1 17  ? 25.838  -23.471 4.247   1.00 42.94 17  A 1 
ATOM 123  C CZ  . ARG A 1 17  ? 26.435  -24.650 4.228   1.00 39.91 17  A 1 
ATOM 124  N NH1 . ARG A 1 17  ? 25.778  -25.752 3.990   1.00 38.14 17  A 1 
ATOM 125  N NH2 . ARG A 1 17  ? 27.725  -24.743 4.441   1.00 38.31 17  A 1 
ATOM 126  N N   . VAL A 1 18  ? 19.803  -19.925 3.363   1.00 57.22 18  A 1 
ATOM 127  C CA  . VAL A 1 18  ? 18.546  -19.701 2.628   1.00 59.22 18  A 1 
ATOM 128  C C   . VAL A 1 18  ? 18.420  -18.235 2.197   1.00 58.92 18  A 1 
ATOM 129  O O   . VAL A 1 18  ? 18.056  -17.976 1.054   1.00 61.24 18  A 1 
ATOM 130  C CB  . VAL A 1 18  ? 17.322  -20.156 3.440   1.00 59.76 18  A 1 
ATOM 131  C CG1 . VAL A 1 18  ? 15.998  -19.798 2.764   1.00 53.23 18  A 1 
ATOM 132  C CG2 . VAL A 1 18  ? 17.326  -21.683 3.617   1.00 54.63 18  A 1 
ATOM 133  N N   . ALA A 1 19  ? 18.780  -17.281 3.062   1.00 53.44 19  A 1 
ATOM 134  C CA  . ALA A 1 19  ? 18.816  -15.868 2.709   1.00 52.95 19  A 1 
ATOM 135  C C   . ALA A 1 19  ? 19.849  -15.579 1.602   1.00 50.83 19  A 1 
ATOM 136  O O   . ALA A 1 19  ? 19.554  -14.841 0.667   1.00 55.25 19  A 1 
ATOM 137  C CB  . ALA A 1 19  ? 19.092  -15.054 3.978   1.00 55.22 19  A 1 
ATOM 138  N N   . LEU A 1 20  ? 21.034  -16.212 1.662   1.00 51.82 20  A 1 
ATOM 139  C CA  . LEU A 1 20  ? 22.069  -16.079 0.637   1.00 50.70 20  A 1 
ATOM 140  C C   . LEU A 1 20  ? 21.652  -16.710 -0.701  1.00 49.91 20  A 1 
ATOM 141  O O   . LEU A 1 20  ? 21.923  -16.139 -1.755  1.00 52.67 20  A 1 
ATOM 142  C CB  . LEU A 1 20  ? 23.395  -16.704 1.123   1.00 50.99 20  A 1 
ATOM 143  C CG  . LEU A 1 20  ? 24.614  -15.799 0.844   1.00 46.35 20  A 1 
ATOM 144  C CD1 . LEU A 1 20  ? 24.914  -14.931 2.058   1.00 42.07 20  A 1 
ATOM 145  C CD2 . LEU A 1 20  ? 25.847  -16.624 0.520   1.00 46.76 20  A 1 
ATOM 146  N N   . LEU A 1 21  ? 20.980  -17.866 -0.677  1.00 53.65 21  A 1 
ATOM 147  C CA  . LEU A 1 21  ? 20.467  -18.529 -1.879  1.00 54.22 21  A 1 
ATOM 148  C C   . LEU A 1 21  ? 19.380  -17.711 -2.572  1.00 52.98 21  A 1 
ATOM 149  O O   . LEU A 1 21  ? 19.383  -17.624 -3.798  1.00 54.99 21  A 1 
ATOM 150  C CB  . LEU A 1 21  ? 19.941  -19.934 -1.511  1.00 53.60 21  A 1 
ATOM 151  C CG  . LEU A 1 21  ? 20.994  -21.033 -1.722  1.00 48.83 21  A 1 
ATOM 152  C CD1 . LEU A 1 21  ? 20.707  -22.243 -0.825  1.00 43.90 21  A 1 
ATOM 153  C CD2 . LEU A 1 21  ? 20.994  -21.506 -3.174  1.00 49.19 21  A 1 
ATOM 154  N N   . LEU A 1 22  ? 18.496  -17.075 -1.804  1.00 49.15 22  A 1 
ATOM 155  C CA  . LEU A 1 22  ? 17.499  -16.151 -2.351  1.00 49.32 22  A 1 
ATOM 156  C C   . LEU A 1 22  ? 18.152  -14.916 -2.978  1.00 47.78 22  A 1 
ATOM 157  O O   . LEU A 1 22  ? 17.698  -14.463 -4.016  1.00 49.23 22  A 1 
ATOM 158  C CB  . LEU A 1 22  ? 16.505  -15.757 -1.252  1.00 49.50 22  A 1 
ATOM 159  C CG  . LEU A 1 22  ? 15.331  -16.748 -1.118  1.00 45.39 22  A 1 
ATOM 160  C CD1 . LEU A 1 22  ? 14.664  -16.601 0.252   1.00 41.05 22  A 1 
ATOM 161  C CD2 . LEU A 1 22  ? 14.278  -16.490 -2.192  1.00 44.26 22  A 1 
ATOM 162  N N   . LEU A 1 23  ? 19.239  -14.399 -2.397  1.00 47.86 23  A 1 
ATOM 163  C CA  . LEU A 1 23  ? 20.021  -13.307 -2.982  1.00 48.11 23  A 1 
ATOM 164  C C   . LEU A 1 23  ? 20.735  -13.718 -4.280  1.00 46.37 23  A 1 
ATOM 165  O O   . LEU A 1 23  ? 20.764  -12.937 -5.222  1.00 47.83 23  A 1 
ATOM 166  C CB  . LEU A 1 23  ? 21.027  -12.795 -1.928  1.00 48.02 23  A 1 
ATOM 167  C CG  . LEU A 1 23  ? 20.476  -11.641 -1.074  1.00 43.80 23  A 1 
ATOM 168  C CD1 . LEU A 1 23  ? 21.204  -11.558 0.263   1.00 39.57 23  A 1 
ATOM 169  C CD2 . LEU A 1 23  ? 20.659  -10.308 -1.798  1.00 42.15 23  A 1 
ATOM 170  N N   . LEU A 1 24  ? 21.295  -14.929 -4.348  1.00 49.07 24  A 1 
ATOM 171  C CA  . LEU A 1 24  ? 22.048  -15.409 -5.509  1.00 50.13 24  A 1 
ATOM 172  C C   . LEU A 1 24  ? 21.178  -15.700 -6.740  1.00 48.97 24  A 1 
ATOM 173  O O   . LEU A 1 24  ? 21.622  -15.474 -7.860  1.00 49.80 24  A 1 
ATOM 174  C CB  . LEU A 1 24  ? 22.846  -16.667 -5.119  1.00 48.98 24  A 1 
ATOM 175  C CG  . LEU A 1 24  ? 24.179  -16.367 -4.400  1.00 43.74 24  A 1 
ATOM 176  C CD1 . LEU A 1 24  ? 24.697  -17.633 -3.720  1.00 39.23 24  A 1 
ATOM 177  C CD2 . LEU A 1 24  ? 25.243  -15.891 -5.392  1.00 43.64 24  A 1 
ATOM 178  N N   . LEU A 1 25  ? 19.942  -16.164 -6.541  1.00 48.20 25  A 1 
ATOM 179  C CA  . LEU A 1 25  ? 19.028  -16.465 -7.651  1.00 49.81 25  A 1 
ATOM 180  C C   . LEU A 1 25  ? 18.660  -15.234 -8.490  1.00 48.88 25  A 1 
ATOM 181  O O   . LEU A 1 25  ? 18.247  -15.374 -9.644  1.00 48.55 25  A 1 
ATOM 182  C CB  . LEU A 1 25  ? 17.771  -17.141 -7.086  1.00 47.80 25  A 1 
ATOM 183  C CG  . LEU A 1 25  ? 17.883  -18.678 -7.063  1.00 42.54 25  A 1 
ATOM 184  C CD1 . LEU A 1 25  ? 16.891  -19.266 -6.063  1.00 38.36 25  A 1 
ATOM 185  C CD2 . LEU A 1 25  ? 17.593  -19.275 -8.436  1.00 41.03 25  A 1 
ATOM 186  N N   . VAL A 1 26  ? 18.804  -14.045 -7.922  1.00 49.03 26  A 1 
ATOM 187  C CA  . VAL A 1 26  ? 18.341  -12.811 -8.560  1.00 50.48 26  A 1 
ATOM 188  C C   . VAL A 1 26  ? 19.360  -12.200 -9.520  1.00 49.13 26  A 1 
ATOM 189  O O   . VAL A 1 26  ? 19.015  -11.353 -10.341 1.00 48.31 26  A 1 
ATOM 190  C CB  . VAL A 1 26  ? 17.888  -11.832 -7.470  1.00 48.24 26  A 1 
ATOM 191  C CG1 . VAL A 1 26  ? 17.222  -10.653 -8.119  1.00 43.00 26  A 1 
ATOM 192  C CG2 . VAL A 1 26  ? 16.845  -12.429 -6.518  1.00 42.74 26  A 1 
ATOM 193  N N   . ALA A 1 27  ? 20.624  -12.632 -9.464  1.00 43.25 27  A 1 
ATOM 194  C CA  . ALA A 1 27  ? 21.718  -12.019 -10.215 1.00 44.60 27  A 1 
ATOM 195  C C   . ALA A 1 27  ? 21.737  -12.305 -11.732 1.00 44.35 27  A 1 
ATOM 196  O O   . ALA A 1 27  ? 22.634  -11.847 -12.425 1.00 42.97 27  A 1 
ATOM 197  C CB  . ALA A 1 27  ? 23.040  -12.418 -9.544  1.00 42.67 27  A 1 
ATOM 198  N N   . ALA A 1 28  ? 20.786  -13.066 -12.263 1.00 42.67 28  A 1 
ATOM 199  C CA  . ALA A 1 28  ? 20.737  -13.341 -13.697 1.00 44.28 28  A 1 
ATOM 200  C C   . ALA A 1 28  ? 20.365  -12.068 -14.474 1.00 44.10 28  A 1 
ATOM 201  O O   . ALA A 1 28  ? 19.198  -11.692 -14.561 1.00 41.98 28  A 1 
ATOM 202  C CB  . ALA A 1 28  ? 19.799  -14.516 -13.965 1.00 42.35 28  A 1 
ATOM 203  N N   . SER A 1 29  ? 21.358  -11.430 -15.066 1.00 38.08 29  A 1 
ATOM 204  C CA  . SER A 1 29  ? 21.306  -10.188 -15.840 1.00 39.84 29  A 1 
ATOM 205  C C   . SER A 1 29  ? 20.581  -10.337 -17.181 1.00 40.52 29  A 1 
ATOM 206  O O   . SER A 1 29  ? 21.169  -10.145 -18.251 1.00 37.84 29  A 1 
ATOM 207  C CB  . SER A 1 29  ? 22.736  -9.685  -16.038 1.00 36.28 29  A 1 
ATOM 208  O OG  . SER A 1 29  ? 23.500  -10.674 -16.698 1.00 32.99 29  A 1 
ATOM 209  N N   . ARG A 1 30  ? 19.317  -10.723 -17.177 1.00 40.09 30  A 1 
ATOM 210  C CA  . ARG A 1 30  ? 18.494  -10.630 -18.385 1.00 41.84 30  A 1 
ATOM 211  C C   . ARG A 1 30  ? 17.995  -9.203  -18.582 1.00 42.31 30  A 1 
ATOM 212  O O   . ARG A 1 30  ? 17.969  -8.404  -17.652 1.00 40.60 30  A 1 
ATOM 213  C CB  . ARG A 1 30  ? 17.363  -11.665 -18.379 1.00 39.38 30  A 1 
ATOM 214  C CG  . ARG A 1 30  ? 17.891  -13.046 -18.766 1.00 35.45 30  A 1 
ATOM 215  C CD  . ARG A 1 30  ? 16.732  -14.021 -18.963 1.00 33.41 30  A 1 
ATOM 216  N NE  . ARG A 1 30  ? 17.215  -15.333 -19.424 1.00 29.78 30  A 1 
ATOM 217  C CZ  . ARG A 1 30  ? 16.444  -16.371 -19.717 1.00 28.50 30  A 1 
ATOM 218  N NH1 . ARG A 1 30  ? 15.143  -16.317 -19.620 1.00 26.48 30  A 1 
ATOM 219  N NH2 . ARG A 1 30  ? 16.971  -17.482 -20.125 1.00 24.10 30  A 1 
ATOM 220  N N   . ARG A 1 31  ? 17.635  -8.904  -19.817 1.00 41.28 31  A 1 
ATOM 221  C CA  . ARG A 1 31  ? 17.157  -7.598  -20.285 1.00 42.36 31  A 1 
ATOM 222  C C   . ARG A 1 31  ? 15.924  -7.191  -19.477 1.00 42.93 31  A 1 
ATOM 223  O O   . ARG A 1 31  ? 14.849  -7.752  -19.670 1.00 41.19 31  A 1 
ATOM 224  C CB  . ARG A 1 31  ? 16.856  -7.724  -21.787 1.00 39.91 31  A 1 
ATOM 225  C CG  . ARG A 1 31  ? 17.003  -6.412  -22.545 1.00 35.04 31  A 1 
ATOM 226  C CD  . ARG A 1 31  ? 16.721  -6.666  -24.025 1.00 33.24 31  A 1 
ATOM 227  N NE  . ARG A 1 31  ? 17.227  -5.584  -24.877 1.00 28.80 31  A 1 
ATOM 228  C CZ  . ARG A 1 31  ? 17.184  -5.555  -26.194 1.00 27.95 31  A 1 
ATOM 229  N NH1 . ARG A 1 31  ? 16.608  -6.508  -26.872 1.00 25.99 31  A 1 
ATOM 230  N NH2 . ARG A 1 31  ? 17.725  -4.570  -26.844 1.00 23.98 31  A 1 
ATOM 231  N N   . ALA A 1 32  ? 16.116  -6.281  -18.557 1.00 41.02 32  A 1 
ATOM 232  C CA  . ALA A 1 32  ? 15.172  -6.086  -17.483 1.00 41.00 32  A 1 
ATOM 233  C C   . ALA A 1 32  ? 14.089  -5.076  -17.860 1.00 42.57 32  A 1 
ATOM 234  O O   . ALA A 1 32  ? 14.356  -3.918  -18.167 1.00 40.42 32  A 1 
ATOM 235  C CB  . ALA A 1 32  ? 15.951  -5.685  -16.266 1.00 37.63 32  A 1 
ATOM 236  N N   . ALA A 1 33  ? 12.857  -5.534  -17.819 1.00 44.14 33  A 1 
ATOM 237  C CA  . ALA A 1 33  ? 11.673  -4.732  -18.066 1.00 43.93 33  A 1 
ATOM 238  C C   . ALA A 1 33  ? 11.166  -4.066  -16.775 1.00 46.28 33  A 1 
ATOM 239  O O   . ALA A 1 33  ? 9.969   -4.103  -16.501 1.00 43.95 33  A 1 
ATOM 240  C CB  . ALA A 1 33  ? 10.634  -5.629  -18.736 1.00 40.50 33  A 1 
ATOM 241  N N   . GLY A 1 34  ? 12.046  -3.491  -15.973 1.00 46.77 34  A 1 
ATOM 242  C CA  . GLY A 1 34  ? 11.669  -2.805  -14.742 1.00 47.51 34  A 1 
ATOM 243  C C   . GLY A 1 34  ? 10.667  -1.689  -15.022 1.00 50.68 34  A 1 
ATOM 244  O O   . GLY A 1 34  ? 11.046  -0.614  -15.460 1.00 49.01 34  A 1 
ATOM 245  N N   . ALA A 1 35  ? 9.385   -1.981  -14.807 1.00 50.31 35  A 1 
ATOM 246  C CA  . ALA A 1 35  ? 8.308   -1.019  -14.906 1.00 52.18 35  A 1 
ATOM 247  C C   . ALA A 1 35  ? 7.853   -0.614  -13.502 1.00 56.29 35  A 1 
ATOM 248  O O   . ALA A 1 35  ? 7.990   -1.380  -12.544 1.00 54.05 35  A 1 
ATOM 249  C CB  . ALA A 1 35  ? 7.166   -1.619  -15.727 1.00 48.65 35  A 1 
ATOM 250  N N   . SER A 1 36  ? 7.279   0.568   -13.406 1.00 54.50 36  A 1 
ATOM 251  C CA  . SER A 1 36  ? 6.533   0.931   -12.208 1.00 57.80 36  A 1 
ATOM 252  C C   . SER A 1 36  ? 5.318   0.016   -12.063 1.00 61.03 36  A 1 
ATOM 253  O O   . SER A 1 36  ? 4.690   -0.366  -13.050 1.00 61.01 36  A 1 
ATOM 254  C CB  . SER A 1 36  ? 6.118   2.400   -12.261 1.00 55.34 36  A 1 
ATOM 255  O OG  . SER A 1 36  ? 5.279   2.645   -13.358 1.00 50.46 36  A 1 
ATOM 256  N N   . VAL A 1 37  ? 4.982   -0.360  -10.833 1.00 61.34 37  A 1 
ATOM 257  C CA  . VAL A 1 37  ? 3.916   -1.352  -10.585 1.00 62.82 37  A 1 
ATOM 258  C C   . VAL A 1 37  ? 2.521   -0.754  -10.780 1.00 64.89 37  A 1 
ATOM 259  O O   . VAL A 1 37  ? 1.614   -1.432  -11.251 1.00 61.11 37  A 1 
ATOM 260  C CB  . VAL A 1 37  ? 4.062   -1.949  -9.174  1.00 59.45 37  A 1 
ATOM 261  C CG1 . VAL A 1 37  ? 2.957   -2.962  -8.863  1.00 54.96 37  A 1 
ATOM 262  C CG2 . VAL A 1 37  ? 5.415   -2.662  -9.025  1.00 57.04 37  A 1 
ATOM 263  N N   . VAL A 1 38  ? 2.340   0.499   -10.391 1.00 57.88 38  A 1 
ATOM 264  C CA  . VAL A 1 38  ? 1.020   1.139   -10.336 1.00 56.99 38  A 1 
ATOM 265  C C   . VAL A 1 38  ? 0.884   2.401   -11.160 1.00 60.30 38  A 1 
ATOM 266  O O   . VAL A 1 38  ? -0.232  2.888   -11.336 1.00 56.48 38  A 1 
ATOM 267  C CB  . VAL A 1 38  ? 0.592   1.471   -8.891  1.00 50.79 38  A 1 
ATOM 268  C CG1 . VAL A 1 38  ? 0.013   0.227   -8.227  1.00 47.18 38  A 1 
ATOM 269  C CG2 . VAL A 1 38  ? 1.729   2.021   -8.046  1.00 49.43 38  A 1 
ATOM 270  N N   . THR A 1 39  ? 1.986   2.943   -11.661 1.00 55.93 39  A 1 
ATOM 271  C CA  . THR A 1 39  ? 1.975   4.149   -12.477 1.00 56.63 39  A 1 
ATOM 272  C C   . THR A 1 39  ? 2.490   3.876   -13.871 1.00 58.84 39  A 1 
ATOM 273  O O   . THR A 1 39  ? 3.457   3.158   -14.074 1.00 56.41 39  A 1 
ATOM 274  C CB  . THR A 1 39  ? 2.766   5.296   -11.852 1.00 52.48 39  A 1 
ATOM 275  O OG1 . THR A 1 39  ? 3.941   4.846   -11.236 1.00 48.96 39  A 1 
ATOM 276  C CG2 . THR A 1 39  ? 1.916   5.993   -10.804 1.00 48.95 39  A 1 
ATOM 277  N N   . GLU A 1 40  ? 1.814   4.489   -14.821 1.00 56.34 40  A 1 
ATOM 278  C CA  . GLU A 1 40  ? 2.230   4.518   -16.210 1.00 55.95 40  A 1 
ATOM 279  C C   . GLU A 1 40  ? 3.430   5.462   -16.357 1.00 59.26 40  A 1 
ATOM 280  O O   . GLU A 1 40  ? 3.367   6.621   -15.960 1.00 56.82 40  A 1 
ATOM 281  C CB  . GLU A 1 40  ? 1.019   4.946   -17.032 1.00 50.66 40  A 1 
ATOM 282  C CG  . GLU A 1 40  ? 1.262   4.871   -18.527 1.00 45.33 40  A 1 
ATOM 283  C CD  . GLU A 1 40  ? -0.025  5.089   -19.314 1.00 43.03 40  A 1 
ATOM 284  O OE1 . GLU A 1 40  ? -0.055  4.670   -20.485 1.00 39.07 40  A 1 
ATOM 285  O OE2 . GLU A 1 40  ? -1.003  5.661   -18.783 1.00 42.19 40  A 1 
ATOM 286  N N   . LEU A 1 41  ? 4.532   4.953   -16.936 1.00 63.37 41  A 1 
ATOM 287  C CA  . LEU A 1 41  ? 5.628   5.807   -17.368 1.00 62.06 41  A 1 
ATOM 288  C C   . LEU A 1 41  ? 5.212   6.523   -18.645 1.00 64.43 41  A 1 
ATOM 289  O O   . LEU A 1 41  ? 4.540   5.957   -19.509 1.00 59.35 41  A 1 
ATOM 290  C CB  . LEU A 1 41  ? 6.922   4.999   -17.560 1.00 55.78 41  A 1 
ATOM 291  C CG  . LEU A 1 41  ? 7.487   4.381   -16.263 1.00 51.98 41  A 1 
ATOM 292  C CD1 . LEU A 1 41  ? 8.717   3.537   -16.595 1.00 48.11 41  A 1 
ATOM 293  C CD2 . LEU A 1 41  ? 7.917   5.442   -15.251 1.00 48.07 41  A 1 
ATOM 294  N N   . ARG A 1 42  ? 5.599   7.784   -18.772 1.00 65.54 42  A 1 
ATOM 295  C CA  . ARG A 1 42  ? 5.107   8.622   -19.859 1.00 66.23 42  A 1 
ATOM 296  C C   . ARG A 1 42  ? 5.745   8.303   -21.200 1.00 71.29 42  A 1 
ATOM 297  O O   . ARG A 1 42  ? 6.827   7.723   -21.277 1.00 67.12 42  A 1 
ATOM 298  C CB  . ARG A 1 42  ? 5.256   10.089  -19.474 1.00 58.23 42  A 1 
ATOM 299  C CG  . ARG A 1 42  ? 4.255   10.443  -18.364 1.00 52.01 42  A 1 
ATOM 300  C CD  . ARG A 1 42  ? 4.441   11.882  -17.926 1.00 47.42 42  A 1 
ATOM 301  N NE  . ARG A 1 42  ? 5.716   12.007  -17.239 1.00 43.23 42  A 1 
ATOM 302  C CZ  . ARG A 1 42  ? 6.247   13.103  -16.771 1.00 38.52 42  A 1 
ATOM 303  N NH1 . ARG A 1 42  ? 5.650   14.259  -16.873 1.00 36.32 42  A 1 
ATOM 304  N NH2 . ARG A 1 42  ? 7.396   13.031  -16.182 1.00 34.00 42  A 1 
ATOM 305  N N   . CYS A 1 43  ? 5.079   8.740   -22.262 1.00 74.20 43  A 1 
ATOM 306  C CA  . CYS A 1 43  ? 5.487   8.521   -23.639 1.00 75.95 43  A 1 
ATOM 307  C C   . CYS A 1 43  ? 6.819   9.213   -23.982 1.00 77.76 43  A 1 
ATOM 308  O O   . CYS A 1 43  ? 7.178   10.223  -23.385 1.00 76.08 43  A 1 
ATOM 309  C CB  . CYS A 1 43  ? 4.360   8.992   -24.562 1.00 74.79 43  A 1 
ATOM 310  S SG  . CYS A 1 43  ? 2.747   8.266   -24.139 1.00 72.45 43  A 1 
ATOM 311  N N   . GLN A 1 44  ? 7.546   8.669   -24.973 1.00 79.46 44  A 1 
ATOM 312  C CA  . GLN A 1 44  ? 8.761   9.290   -25.524 1.00 79.85 44  A 1 
ATOM 313  C C   . GLN A 1 44  ? 8.423   10.415  -26.514 1.00 80.69 44  A 1 
ATOM 314  O O   . GLN A 1 44  ? 9.174   11.375  -26.637 1.00 76.81 44  A 1 
ATOM 315  C CB  . GLN A 1 44  ? 9.620   8.231   -26.226 1.00 76.95 44  A 1 
ATOM 316  C CG  . GLN A 1 44  ? 10.119  7.150   -25.250 1.00 71.22 44  A 1 
ATOM 317  C CD  . GLN A 1 44  ? 11.043  6.122   -25.907 1.00 69.49 44  A 1 
ATOM 318  O OE1 . GLN A 1 44  ? 11.343  6.134   -27.089 1.00 62.69 44  A 1 
ATOM 319  N NE2 . GLN A 1 44  ? 11.537  5.169   -25.149 1.00 60.74 44  A 1 
ATOM 320  N N   . CYS A 1 45  ? 7.278   10.305  -27.186 1.00 81.26 45  A 1 
ATOM 321  C CA  . CYS A 1 45  ? 6.827   11.277  -28.165 1.00 81.05 45  A 1 
ATOM 322  C C   . CYS A 1 45  ? 5.928   12.330  -27.515 1.00 80.60 45  A 1 
ATOM 323  O O   . CYS A 1 45  ? 4.706   12.206  -27.502 1.00 77.66 45  A 1 
ATOM 324  C CB  . CYS A 1 45  ? 6.151   10.544  -29.328 1.00 80.01 45  A 1 
ATOM 325  S SG  . CYS A 1 45  ? 7.280   9.480   -30.257 1.00 77.86 45  A 1 
ATOM 326  N N   . LEU A 1 46  ? 6.536   13.389  -27.003 1.00 82.07 46  A 1 
ATOM 327  C CA  . LEU A 1 46  ? 5.811   14.539  -26.452 1.00 80.03 46  A 1 
ATOM 328  C C   . LEU A 1 46  ? 5.257   15.448  -27.556 1.00 80.08 46  A 1 
ATOM 329  O O   . LEU A 1 46  ? 4.203   16.058  -27.395 1.00 75.84 46  A 1 
ATOM 330  C CB  . LEU A 1 46  ? 6.746   15.354  -25.544 1.00 77.42 46  A 1 
ATOM 331  C CG  . LEU A 1 46  ? 7.327   14.572  -24.355 1.00 73.42 46  A 1 
ATOM 332  C CD1 . LEU A 1 46  ? 8.278   15.486  -23.594 1.00 68.93 46  A 1 
ATOM 333  C CD2 . LEU A 1 46  ? 6.248   14.077  -23.393 1.00 69.03 46  A 1 
ATOM 334  N N   . GLN A 1 47  ? 5.975   15.520  -28.670 1.00 79.38 47  A 1 
ATOM 335  C CA  . GLN A 1 47  ? 5.578   16.246  -29.866 1.00 78.98 47  A 1 
ATOM 336  C C   . GLN A 1 47  ? 5.650   15.296  -31.066 1.00 79.84 47  A 1 
ATOM 337  O O   . GLN A 1 47  ? 6.505   14.409  -31.116 1.00 77.12 47  A 1 
ATOM 338  C CB  . GLN A 1 47  ? 6.466   17.474  -30.073 1.00 75.60 47  A 1 
ATOM 339  C CG  . GLN A 1 47  ? 6.293   18.508  -28.952 1.00 68.68 47  A 1 
ATOM 340  C CD  . GLN A 1 47  ? 7.120   19.775  -29.184 1.00 64.03 47  A 1 
ATOM 341  O OE1 . GLN A 1 47  ? 7.897   19.870  -30.109 1.00 58.15 47  A 1 
ATOM 342  N NE2 . GLN A 1 47  ? 6.984   20.781  -28.354 1.00 54.54 47  A 1 
ATOM 343  N N   . THR A 1 48  ? 4.741   15.479  -32.029 1.00 81.84 48  A 1 
ATOM 344  C CA  . THR A 1 48  ? 4.661   14.634  -33.219 1.00 81.64 48  A 1 
ATOM 345  C C   . THR A 1 48  ? 4.603   15.479  -34.478 1.00 81.66 48  A 1 
ATOM 346  O O   . THR A 1 48  ? 3.876   16.472  -34.545 1.00 78.77 48  A 1 
ATOM 347  C CB  . THR A 1 48  ? 3.472   13.668  -33.167 1.00 79.20 48  A 1 
ATOM 348  O OG1 . THR A 1 48  ? 2.258   14.372  -33.018 1.00 72.52 48  A 1 
ATOM 349  C CG2 . THR A 1 48  ? 3.580   12.669  -32.019 1.00 72.39 48  A 1 
ATOM 350  N N   . LEU A 1 49  ? 5.324   15.041  -35.504 1.00 82.73 49  A 1 
ATOM 351  C CA  . LEU A 1 49  ? 5.249   15.617  -36.836 1.00 81.98 49  A 1 
ATOM 352  C C   . LEU A 1 49  ? 4.073   15.007  -37.602 1.00 82.64 49  A 1 
ATOM 353  O O   . LEU A 1 49  ? 3.787   13.818  -37.493 1.00 80.69 49  A 1 
ATOM 354  C CB  . LEU A 1 49  ? 6.576   15.396  -37.578 1.00 79.78 49  A 1 
ATOM 355  C CG  . LEU A 1 49  ? 7.788   16.093  -36.926 1.00 75.36 49  A 1 
ATOM 356  C CD1 . LEU A 1 49  ? 9.062   15.652  -37.622 1.00 69.92 49  A 1 
ATOM 357  C CD2 . LEU A 1 49  ? 7.690   17.611  -37.028 1.00 70.28 49  A 1 
ATOM 358  N N   . GLN A 1 50  ? 3.415   15.819  -38.447 1.00 79.53 50  A 1 
ATOM 359  C CA  . GLN A 1 50  ? 2.296   15.348  -39.269 1.00 78.33 50  A 1 
ATOM 360  C C   . GLN A 1 50  ? 2.741   14.442  -40.423 1.00 78.88 50  A 1 
ATOM 361  O O   . GLN A 1 50  ? 1.958   13.627  -40.923 1.00 72.86 50  A 1 
ATOM 362  C CB  . GLN A 1 50  ? 1.509   16.560  -39.809 1.00 76.12 50  A 1 
ATOM 363  C CG  . GLN A 1 50  ? 0.850   17.392  -38.688 1.00 71.92 50  A 1 
ATOM 364  C CD  . GLN A 1 50  ? -0.174  16.593  -37.867 1.00 65.43 50  A 1 
ATOM 365  O OE1 . GLN A 1 50  ? -0.761  15.629  -38.314 1.00 59.59 50  A 1 
ATOM 366  N NE2 . GLN A 1 50  ? -0.393  16.960  -36.623 1.00 56.83 50  A 1 
ATOM 367  N N   . GLY A 1 51  ? 3.989   14.551  -40.856 1.00 76.46 51  A 1 
ATOM 368  C CA  . GLY A 1 51  ? 4.558   13.710  -41.897 1.00 74.73 51  A 1 
ATOM 369  C C   . GLY A 1 51  ? 6.007   14.085  -42.212 1.00 76.27 51  A 1 
ATOM 370  O O   . GLY A 1 51  ? 6.454   15.188  -41.926 1.00 73.06 51  A 1 
ATOM 371  N N   . ILE A 1 52  ? 6.723   13.128  -42.819 1.00 77.31 52  A 1 
ATOM 372  C CA  . ILE A 1 52  ? 8.104   13.277  -43.306 1.00 77.40 52  A 1 
ATOM 373  C C   . ILE A 1 52  ? 8.165   12.693  -44.715 1.00 77.90 52  A 1 
ATOM 374  O O   . ILE A 1 52  ? 7.455   11.744  -45.038 1.00 74.29 52  A 1 
ATOM 375  C CB  . ILE A 1 52  ? 9.094   12.584  -42.349 1.00 73.81 52  A 1 
ATOM 376  C CG1 . ILE A 1 52  ? 9.079   13.281  -40.970 1.00 66.96 52  A 1 
ATOM 377  C CG2 . ILE A 1 52  ? 10.524  12.559  -42.917 1.00 63.85 52  A 1 
ATOM 378  C CD1 . ILE A 1 52  ? 9.982   12.620  -39.929 1.00 61.51 52  A 1 
ATOM 379  N N   . HIS A 1 53  ? 9.047   13.229  -45.569 1.00 78.41 53  A 1 
ATOM 380  C CA  . HIS A 1 53  ? 9.250   12.677  -46.904 1.00 78.51 53  A 1 
ATOM 381  C C   . HIS A 1 53  ? 9.812   11.247  -46.823 1.00 79.42 53  A 1 
ATOM 382  O O   . HIS A 1 53  ? 10.850  11.011  -46.216 1.00 77.79 53  A 1 
ATOM 383  C CB  . HIS A 1 53  ? 10.150  13.611  -47.728 1.00 75.29 53  A 1 
ATOM 384  C CG  . HIS A 1 53  ? 9.593   13.845  -49.103 1.00 68.70 53  A 1 
ATOM 385  N ND1 . HIS A 1 53  ? 9.655   12.996  -50.180 1.00 59.38 53  A 1 
ATOM 386  C CD2 . HIS A 1 53  ? 8.860   14.933  -49.501 1.00 59.08 53  A 1 
ATOM 387  C CE1 . HIS A 1 53  ? 8.991   13.561  -51.209 1.00 52.98 53  A 1 
ATOM 388  N NE2 . HIS A 1 53  ? 8.484   14.740  -50.824 1.00 54.43 53  A 1 
ATOM 389  N N   . LEU A 1 54  ? 9.169   10.284  -47.477 1.00 78.22 54  A 1 
ATOM 390  C CA  . LEU A 1 54  ? 9.557   8.858   -47.479 1.00 78.26 54  A 1 
ATOM 391  C C   . LEU A 1 54  ? 11.020  8.620   -47.860 1.00 79.44 54  A 1 
ATOM 392  O O   . LEU A 1 54  ? 11.655  7.721   -47.319 1.00 76.81 54  A 1 
ATOM 393  C CB  . LEU A 1 54  ? 8.638   8.111   -48.466 1.00 75.63 54  A 1 
ATOM 394  C CG  . LEU A 1 54  ? 7.464   7.412   -47.756 1.00 69.71 54  A 1 
ATOM 395  C CD1 . LEU A 1 54  ? 6.230   7.402   -48.662 1.00 62.90 54  A 1 
ATOM 396  C CD2 . LEU A 1 54  ? 7.819   5.967   -47.426 1.00 62.91 54  A 1 
ATOM 397  N N   . LYS A 1 55  ? 11.579  9.447   -48.773 1.00 80.02 55  A 1 
ATOM 398  C CA  . LYS A 1 55  ? 12.990  9.366   -49.194 1.00 80.72 55  A 1 
ATOM 399  C C   . LYS A 1 55  ? 13.974  9.546   -48.029 1.00 81.73 55  A 1 
ATOM 400  O O   . LYS A 1 55  ? 15.078  9.016   -48.101 1.00 78.90 55  A 1 
ATOM 401  C CB  . LYS A 1 55  ? 13.276  10.400  -50.293 1.00 78.17 55  A 1 
ATOM 402  C CG  . LYS A 1 55  ? 12.626  10.083  -51.655 1.00 69.50 55  A 1 
ATOM 403  C CD  . LYS A 1 55  ? 13.022  11.152  -52.712 1.00 63.23 55  A 1 
ATOM 404  C CE  . LYS A 1 55  ? 12.458  10.865  -54.102 1.00 54.17 55  A 1 
ATOM 405  N NZ  . LYS A 1 55  ? 12.772  11.966  -55.064 1.00 46.89 55  A 1 
ATOM 406  N N   . ASN A 1 56  ? 13.589  10.261  -46.985 1.00 82.01 56  A 1 
ATOM 407  C CA  . ASN A 1 56  ? 14.444  10.560  -45.831 1.00 81.37 56  A 1 
ATOM 408  C C   . ASN A 1 56  ? 14.312  9.528   -44.703 1.00 82.47 56  A 1 
ATOM 409  O O   . ASN A 1 56  ? 15.120  9.544   -43.778 1.00 80.47 56  A 1 
ATOM 410  C CB  . ASN A 1 56  ? 14.143  11.986  -45.339 1.00 79.15 56  A 1 
ATOM 411  C CG  . ASN A 1 56  ? 14.532  13.048  -46.366 1.00 75.62 56  A 1 
ATOM 412  O OD1 . ASN A 1 56  ? 15.183  12.789  -47.351 1.00 66.10 56  A 1 
ATOM 413  N ND2 . ASN A 1 56  ? 14.125  14.282  -46.148 1.00 66.83 56  A 1 
ATOM 414  N N   . ILE A 1 57  ? 13.342  8.626   -44.770 1.00 82.21 57  A 1 
ATOM 415  C CA  . ILE A 1 57  ? 13.086  7.608   -43.750 1.00 82.51 57  A 1 
ATOM 416  C C   . ILE A 1 57  ? 13.917  6.361   -44.045 1.00 82.77 57  A 1 
ATOM 417  O O   . ILE A 1 57  ? 13.853  5.806   -45.140 1.00 81.06 57  A 1 
ATOM 418  C CB  . ILE A 1 57  ? 11.582  7.296   -43.641 1.00 81.35 57  A 1 
ATOM 419  C CG1 . ILE A 1 57  ? 10.792  8.577   -43.274 1.00 77.07 57  A 1 
ATOM 420  C CG2 . ILE A 1 57  ? 11.345  6.196   -42.598 1.00 76.50 57  A 1 
ATOM 421  C CD1 . ILE A 1 57  ? 9.269   8.410   -43.269 1.00 73.38 57  A 1 
ATOM 422  N N   . GLN A 1 58  ? 14.696  5.903   -43.067 1.00 85.09 58  A 1 
ATOM 423  C CA  . GLN A 1 58  ? 15.444  4.648   -43.110 1.00 84.68 58  A 1 
ATOM 424  C C   . GLN A 1 58  ? 14.603  3.489   -42.559 1.00 84.69 58  A 1 
ATOM 425  O O   . GLN A 1 58  ? 14.497  2.436   -43.185 1.00 81.75 58  A 1 
ATOM 426  C CB  . GLN A 1 58  ? 16.747  4.821   -42.331 1.00 83.32 58  A 1 
ATOM 427  C CG  . GLN A 1 58  ? 17.678  3.603   -42.476 1.00 77.45 58  A 1 
ATOM 428  C CD  . GLN A 1 58  ? 18.989  3.773   -41.701 1.00 73.82 58  A 1 
ATOM 429  O OE1 . GLN A 1 58  ? 19.170  4.687   -40.922 1.00 66.93 58  A 1 
ATOM 430  N NE2 . GLN A 1 58  ? 19.946  2.897   -41.883 1.00 63.82 58  A 1 
ATOM 431  N N   . SER A 1 59  ? 13.990  3.686   -41.396 1.00 85.74 59  A 1 
ATOM 432  C CA  . SER A 1 59  ? 13.120  2.705   -40.760 1.00 85.27 59  A 1 
ATOM 433  C C   . SER A 1 59  ? 12.040  3.392   -39.928 1.00 85.87 59  A 1 
ATOM 434  O O   . SER A 1 59  ? 12.207  4.539   -39.511 1.00 83.93 59  A 1 
ATOM 435  C CB  . SER A 1 59  ? 13.939  1.726   -39.901 1.00 83.08 59  A 1 
ATOM 436  O OG  . SER A 1 59  ? 14.582  2.391   -38.826 1.00 75.48 59  A 1 
ATOM 437  N N   . VAL A 1 60  ? 10.935  2.680   -39.683 1.00 85.95 60  A 1 
ATOM 438  C CA  . VAL A 1 60  ? 9.865   3.133   -38.789 1.00 85.46 60  A 1 
ATOM 439  C C   . VAL A 1 60  ? 9.611   2.053   -37.754 1.00 85.30 60  A 1 
ATOM 440  O O   . VAL A 1 60  ? 9.451   0.889   -38.102 1.00 83.33 60  A 1 
ATOM 441  C CB  . VAL A 1 60  ? 8.583   3.477   -39.564 1.00 84.40 60  A 1 
ATOM 442  C CG1 . VAL A 1 60  ? 7.433   3.854   -38.644 1.00 77.38 60  A 1 
ATOM 443  C CG2 . VAL A 1 60  ? 8.826   4.682   -40.487 1.00 78.00 60  A 1 
ATOM 444  N N   . ASN A 1 61  ? 9.575   2.443   -36.492 1.00 86.57 61  A 1 
ATOM 445  C CA  . ASN A 1 61  ? 9.185   1.582   -35.397 1.00 84.87 61  A 1 
ATOM 446  C C   . ASN A 1 61  ? 7.826   2.050   -34.853 1.00 85.22 61  A 1 
ATOM 447  O O   . ASN A 1 61  ? 7.683   3.222   -34.498 1.00 83.80 61  A 1 
ATOM 448  C CB  . ASN A 1 61  ? 10.307  1.582   -34.336 1.00 82.07 61  A 1 
ATOM 449  C CG  . ASN A 1 61  ? 10.098  0.496   -33.285 1.00 73.91 61  A 1 
ATOM 450  O OD1 . ASN A 1 61  ? 9.159   -0.267  -33.317 1.00 64.08 61  A 1 
ATOM 451  N ND2 . ASN A 1 61  ? 10.988  0.394   -32.322 1.00 64.95 61  A 1 
ATOM 452  N N   . VAL A 1 62  ? 6.854   1.157   -34.842 1.00 84.59 62  A 1 
ATOM 453  C CA  . VAL A 1 62  ? 5.516   1.426   -34.308 1.00 83.39 62  A 1 
ATOM 454  C C   . VAL A 1 62  ? 5.400   0.731   -32.961 1.00 82.43 62  A 1 
ATOM 455  O O   . VAL A 1 62  ? 5.471   -0.496  -32.887 1.00 80.24 62  A 1 
ATOM 456  C CB  . VAL A 1 62  ? 4.400   0.962   -35.262 1.00 82.75 62  A 1 
ATOM 457  C CG1 . VAL A 1 62  ? 3.027   1.355   -34.723 1.00 77.78 62  A 1 
ATOM 458  C CG2 . VAL A 1 62  ? 4.571   1.590   -36.646 1.00 78.70 62  A 1 
ATOM 459  N N   . ARG A 1 63  ? 5.218   1.510   -31.896 1.00 82.07 63  A 1 
ATOM 460  C CA  . ARG A 1 63  ? 4.953   1.000   -30.551 1.00 80.92 63  A 1 
ATOM 461  C C   . ARG A 1 63  ? 3.458   1.075   -30.278 1.00 81.37 63  A 1 
ATOM 462  O O   . ARG A 1 63  ? 2.870   2.151   -30.317 1.00 79.02 63  A 1 
ATOM 463  C CB  . ARG A 1 63  ? 5.756   1.783   -29.514 1.00 78.05 63  A 1 
ATOM 464  C CG  . ARG A 1 63  ? 7.238   1.398   -29.576 1.00 69.83 63  A 1 
ATOM 465  C CD  . ARG A 1 63  ? 8.005   2.171   -28.505 1.00 66.30 63  A 1 
ATOM 466  N NE  . ARG A 1 63  ? 9.385   1.679   -28.359 1.00 62.42 63  A 1 
ATOM 467  C CZ  . ARG A 1 63  ? 10.294  2.159   -27.536 1.00 56.78 63  A 1 
ATOM 468  N NH1 . ARG A 1 63  ? 10.089  3.246   -26.843 1.00 54.50 63  A 1 
ATOM 469  N NH2 . ARG A 1 63  ? 11.408  1.541   -27.385 1.00 50.77 63  A 1 
ATOM 470  N N   . SER A 1 64  ? 2.844   -0.081  -30.008 1.00 80.35 64  A 1 
ATOM 471  C CA  . SER A 1 64  ? 1.460   -0.146  -29.563 1.00 78.64 64  A 1 
ATOM 472  C C   . SER A 1 64  ? 1.308   0.476   -28.171 1.00 78.75 64  A 1 
ATOM 473  O O   . SER A 1 64  ? 2.276   0.512   -27.406 1.00 76.01 64  A 1 
ATOM 474  C CB  . SER A 1 64  ? 0.969   -1.595  -29.561 1.00 76.34 64  A 1 
ATOM 475  O OG  . SER A 1 64  ? 1.837   -2.429  -28.843 1.00 68.88 64  A 1 
ATOM 476  N N   . PRO A 1 65  ? 0.090   0.917   -27.805 1.00 77.41 65  A 1 
ATOM 477  C CA  . PRO A 1 65  ? -0.189  1.343   -26.440 1.00 76.13 65  A 1 
ATOM 478  C C   . PRO A 1 65  ? 0.174   0.244   -25.440 1.00 75.40 65  A 1 
ATOM 479  O O   . PRO A 1 65  ? -0.130  -0.932  -25.656 1.00 71.50 65  A 1 
ATOM 480  C CB  . PRO A 1 65  ? -1.684  1.658   -26.399 1.00 75.09 65  A 1 
ATOM 481  C CG  . PRO A 1 65  ? -2.066  1.881   -27.849 1.00 73.61 65  A 1 
ATOM 482  C CD  . PRO A 1 65  ? -1.104  0.980   -28.618 1.00 76.22 65  A 1 
ATOM 483  N N   . GLY A 1 66  ? 0.818   0.640   -24.346 1.00 72.25 66  A 1 
ATOM 484  C CA  . GLY A 1 66  ? 1.316   -0.272  -23.334 1.00 70.37 66  A 1 
ATOM 485  C C   . GLY A 1 66  ? 1.301   0.354   -21.939 1.00 71.69 66  A 1 
ATOM 486  O O   . GLY A 1 66  ? 0.832   1.479   -21.763 1.00 68.83 66  A 1 
ATOM 487  N N   . PRO A 1 67  ? 1.828   -0.370  -20.933 1.00 69.25 67  A 1 
ATOM 488  C CA  . PRO A 1 67  ? 1.878   0.116   -19.555 1.00 66.37 67  A 1 
ATOM 489  C C   . PRO A 1 67  ? 2.832   1.297   -19.339 1.00 67.37 67  A 1 
ATOM 490  O O   . PRO A 1 67  ? 2.823   1.895   -18.265 1.00 63.45 67  A 1 
ATOM 491  C CB  . PRO A 1 67  ? 2.304   -1.099  -18.730 1.00 63.73 67  A 1 
ATOM 492  C CG  . PRO A 1 67  ? 3.095   -1.947  -19.716 1.00 64.07 67  A 1 
ATOM 493  C CD  . PRO A 1 67  ? 2.372   -1.698  -21.038 1.00 65.74 67  A 1 
ATOM 494  N N   . HIS A 1 68  ? 3.652   1.635   -20.334 1.00 68.78 68  A 1 
ATOM 495  C CA  . HIS A 1 68  ? 4.538   2.795   -20.285 1.00 68.38 68  A 1 
ATOM 496  C C   . HIS A 1 68  ? 3.986   4.025   -21.014 1.00 71.26 68  A 1 
ATOM 497  O O   . HIS A 1 68  ? 4.393   5.147   -20.714 1.00 68.21 68  A 1 
ATOM 498  C CB  . HIS A 1 68  ? 5.908   2.397   -20.835 1.00 64.05 68  A 1 
ATOM 499  C CG  . HIS A 1 68  ? 6.582   1.397   -19.946 1.00 58.49 68  A 1 
ATOM 500  N ND1 . HIS A 1 68  ? 6.859   1.597   -18.612 1.00 50.48 68  A 1 
ATOM 501  C CD2 . HIS A 1 68  ? 7.008   0.132   -20.250 1.00 50.51 68  A 1 
ATOM 502  C CE1 . HIS A 1 68  ? 7.426   0.485   -18.134 1.00 45.36 68  A 1 
ATOM 503  N NE2 . HIS A 1 68  ? 7.549   -0.431  -19.100 1.00 45.45 68  A 1 
ATOM 504  N N   . CYS A 1 69  ? 3.093   3.819   -21.975 1.00 74.17 69  A 1 
ATOM 505  C CA  . CYS A 1 69  ? 2.476   4.887   -22.746 1.00 75.68 69  A 1 
ATOM 506  C C   . CYS A 1 69  ? 1.111   4.445   -23.270 1.00 76.65 69  A 1 
ATOM 507  O O   . CYS A 1 69  ? 1.010   3.482   -24.031 1.00 75.12 69  A 1 
ATOM 508  C CB  . CYS A 1 69  ? 3.419   5.279   -23.887 1.00 75.72 69  A 1 
ATOM 509  S SG  . CYS A 1 69  ? 2.739   6.535   -25.000 1.00 74.81 69  A 1 
ATOM 510  N N   . ALA A 1 70  ? 0.058   5.180   -22.914 1.00 76.51 70  A 1 
ATOM 511  C CA  . ALA A 1 70  ? -1.307  4.895   -23.344 1.00 74.91 70  A 1 
ATOM 512  C C   . ALA A 1 70  ? -1.584  5.201   -24.821 1.00 76.46 70  A 1 
ATOM 513  O O   . ALA A 1 70  ? -2.661  4.889   -25.337 1.00 74.11 70  A 1 
ATOM 514  C CB  . ALA A 1 70  ? -2.275  5.698   -22.450 1.00 71.58 70  A 1 
ATOM 515  N N   . GLN A 1 71  ? -0.642  5.845   -25.517 1.00 78.46 71  A 1 
ATOM 516  C CA  . GLN A 1 71  ? -0.793  6.267   -26.905 1.00 78.88 71  A 1 
ATOM 517  C C   . GLN A 1 71  ? 0.084   5.414   -27.823 1.00 80.75 71  A 1 
ATOM 518  O O   . GLN A 1 71  ? 1.160   4.964   -27.436 1.00 79.28 71  A 1 
ATOM 519  C CB  . GLN A 1 71  ? -0.482  7.757   -27.043 1.00 76.16 71  A 1 
ATOM 520  C CG  . GLN A 1 71  ? -1.417  8.621   -26.167 1.00 69.30 71  A 1 
ATOM 521  C CD  . GLN A 1 71  ? -1.225  10.127  -26.371 1.00 65.16 71  A 1 
ATOM 522  O OE1 . GLN A 1 71  ? -0.465  10.586  -27.199 1.00 59.45 71  A 1 
ATOM 523  N NE2 . GLN A 1 71  ? -1.917  10.951  -25.621 1.00 55.62 71  A 1 
ATOM 524  N N   . THR A 1 72  ? -0.361  5.208   -29.061 1.00 81.80 72  A 1 
ATOM 525  C CA  . THR A 1 72  ? 0.482   4.619   -30.104 1.00 82.81 72  A 1 
ATOM 526  C C   . THR A 1 72  ? 1.598   5.599   -30.447 1.00 84.09 72  A 1 
ATOM 527  O O   . THR A 1 72  ? 1.329   6.745   -30.798 1.00 82.59 72  A 1 
ATOM 528  C CB  . THR A 1 72  ? -0.327  4.288   -31.356 1.00 81.57 72  A 1 
ATOM 529  O OG1 . THR A 1 72  ? -1.407  3.456   -31.026 1.00 74.12 72  A 1 
ATOM 530  C CG2 . THR A 1 72  ? 0.499   3.557   -32.407 1.00 72.85 72  A 1 
ATOM 531  N N   . GLU A 1 73  ? 2.847   5.134   -30.397 1.00 84.82 73  A 1 
ATOM 532  C CA  . GLU A 1 73  ? 4.009   5.923   -30.769 1.00 85.10 73  A 1 
ATOM 533  C C   . GLU A 1 73  ? 4.590   5.421   -32.089 1.00 85.55 73  A 1 
ATOM 534  O O   . GLU A 1 73  ? 4.830   4.227   -32.269 1.00 84.07 73  A 1 
ATOM 535  C CB  . GLU A 1 73  ? 5.074   5.922   -29.672 1.00 83.22 73  A 1 
ATOM 536  C CG  . GLU A 1 73  ? 4.557   6.539   -28.360 1.00 78.86 73  A 1 
ATOM 537  C CD  . GLU A 1 73  ? 5.703   6.788   -27.377 1.00 80.24 73  A 1 
ATOM 538  O OE1 . GLU A 1 73  ? 5.825   7.942   -26.919 1.00 74.06 73  A 1 
ATOM 539  O OE2 . GLU A 1 73  ? 6.490   5.861   -27.094 1.00 75.63 73  A 1 
ATOM 540  N N   . VAL A 1 74  ? 4.846   6.336   -33.024 1.00 86.44 74  A 1 
ATOM 541  C CA  . VAL A 1 74  ? 5.462   6.040   -34.308 1.00 86.91 74  A 1 
ATOM 542  C C   . VAL A 1 74  ? 6.775   6.808   -34.378 1.00 87.45 74  A 1 
ATOM 543  O O   . VAL A 1 74  ? 6.783   8.024   -34.539 1.00 86.12 74  A 1 
ATOM 544  C CB  . VAL A 1 74  ? 4.539   6.395   -35.479 1.00 86.26 74  A 1 
ATOM 545  C CG1 . VAL A 1 74  ? 5.190   6.014   -36.809 1.00 81.09 74  A 1 
ATOM 546  C CG2 . VAL A 1 74  ? 3.200   5.663   -35.372 1.00 81.88 74  A 1 
ATOM 547  N N   . ILE A 1 75  ? 7.895   6.098   -34.273 1.00 87.05 75  A 1 
ATOM 548  C CA  . ILE A 1 75  ? 9.237   6.672   -34.282 1.00 86.27 75  A 1 
ATOM 549  C C   . ILE A 1 75  ? 9.906   6.314   -35.608 1.00 86.13 75  A 1 
ATOM 550  O O   . ILE A 1 75  ? 10.231  5.155   -35.855 1.00 84.61 75  A 1 
ATOM 551  C CB  . ILE A 1 75  ? 10.053  6.220   -33.058 1.00 84.53 75  A 1 
ATOM 552  C CG1 . ILE A 1 75  ? 9.302   6.527   -31.738 1.00 81.50 75  A 1 
ATOM 553  C CG2 . ILE A 1 75  ? 11.427  6.910   -33.080 1.00 80.72 75  A 1 
ATOM 554  C CD1 . ILE A 1 75  ? 9.992   6.006   -30.476 1.00 76.11 75  A 1 
ATOM 555  N N   . ALA A 1 76  ? 10.132  7.310   -36.441 1.00 86.61 76  A 1 
ATOM 556  C CA  . ALA A 1 76  ? 10.900  7.164   -37.666 1.00 86.46 76  A 1 
ATOM 557  C C   . ALA A 1 76  ? 12.389  7.415   -37.390 1.00 87.00 76  A 1 
ATOM 558  O O   . ALA A 1 76  ? 12.754  8.423   -36.798 1.00 85.88 76  A 1 
ATOM 559  C CB  . ALA A 1 76  ? 10.343  8.125   -38.725 1.00 85.58 76  A 1 
ATOM 560  N N   . THR A 1 77  ? 13.262  6.511   -37.867 1.00 86.91 77  A 1 
ATOM 561  C CA  . THR A 1 77  ? 14.701  6.755   -37.968 1.00 85.82 77  A 1 
ATOM 562  C C   . THR A 1 77  ? 14.997  7.278   -39.365 1.00 85.57 77  A 1 
ATOM 563  O O   . THR A 1 77  ? 14.651  6.634   -40.356 1.00 84.04 77  A 1 
ATOM 564  C CB  . THR A 1 77  ? 15.518  5.491   -37.673 1.00 84.91 77  A 1 
ATOM 565  O OG1 . THR A 1 77  ? 15.120  4.941   -36.440 1.00 77.92 77  A 1 
ATOM 566  C CG2 . THR A 1 77  ? 17.008  5.790   -37.575 1.00 76.60 77  A 1 
ATOM 567  N N   . LEU A 1 78  ? 15.610  8.447   -39.438 1.00 85.06 78  A 1 
ATOM 568  C CA  . LEU A 1 78  ? 15.962  9.091   -40.692 1.00 84.12 78  A 1 
ATOM 569  C C   . LEU A 1 78  ? 17.317  8.586   -41.199 1.00 84.41 78  A 1 
ATOM 570  O O   . LEU A 1 78  ? 18.133  8.092   -40.423 1.00 82.89 78  A 1 
ATOM 571  C CB  . LEU A 1 78  ? 15.961  10.617  -40.495 1.00 82.52 78  A 1 
ATOM 572  C CG  . LEU A 1 78  ? 14.639  11.192  -39.963 1.00 79.56 78  A 1 
ATOM 573  C CD1 . LEU A 1 78  ? 14.793  12.695  -39.742 1.00 73.44 78  A 1 
ATOM 574  C CD2 . LEU A 1 78  ? 13.487  10.957  -40.941 1.00 73.76 78  A 1 
ATOM 575  N N   . LYS A 1 79  ? 17.596  8.760   -42.494 1.00 83.13 79  A 1 
ATOM 576  C CA  . LYS A 1 79  ? 18.879  8.373   -43.108 1.00 82.90 79  A 1 
ATOM 577  C C   . LYS A 1 79  ? 20.086  9.114   -42.517 1.00 82.64 79  A 1 
ATOM 578  O O   . LYS A 1 79  ? 21.194  8.589   -42.561 1.00 79.55 79  A 1 
ATOM 579  C CB  . LYS A 1 79  ? 18.826  8.606   -44.622 1.00 81.43 79  A 1 
ATOM 580  C CG  . LYS A 1 79  ? 17.909  7.605   -45.324 1.00 77.81 79  A 1 
ATOM 581  C CD  . LYS A 1 79  ? 17.927  7.847   -46.838 1.00 75.33 79  A 1 
ATOM 582  C CE  . LYS A 1 79  ? 17.049  6.816   -47.532 1.00 70.13 79  A 1 
ATOM 583  N NZ  . LYS A 1 79  ? 16.941  7.090   -48.991 1.00 64.91 79  A 1 
ATOM 584  N N   . ASN A 1 80  ? 19.894  10.294  -41.950 1.00 83.11 80  A 1 
ATOM 585  C CA  . ASN A 1 80  ? 20.923  11.048  -41.236 1.00 82.24 80  A 1 
ATOM 586  C C   . ASN A 1 80  ? 21.147  10.564  -39.783 1.00 83.10 80  A 1 
ATOM 587  O O   . ASN A 1 80  ? 21.886  11.201  -39.042 1.00 78.70 80  A 1 
ATOM 588  C CB  . ASN A 1 80  ? 20.580  12.550  -41.311 1.00 78.62 80  A 1 
ATOM 589  C CG  . ASN A 1 80  ? 19.305  12.926  -40.561 1.00 73.26 80  A 1 
ATOM 590  O OD1 . ASN A 1 80  ? 18.637  12.093  -39.990 1.00 64.12 80  A 1 
ATOM 591  N ND2 . ASN A 1 80  ? 18.939  14.178  -40.552 1.00 67.13 80  A 1 
ATOM 592  N N   . GLY A 1 81  ? 20.497  9.482   -39.356 1.00 81.73 81  A 1 
ATOM 593  C CA  . GLY A 1 81  ? 20.586  8.922   -38.005 1.00 81.73 81  A 1 
ATOM 594  C C   . GLY A 1 81  ? 19.709  9.615   -36.958 1.00 82.79 81  A 1 
ATOM 595  O O   . GLY A 1 81  ? 19.518  9.065   -35.869 1.00 79.54 81  A 1 
ATOM 596  N N   . LYS A 1 82  ? 19.116  10.781  -37.268 1.00 82.96 82  A 1 
ATOM 597  C CA  . LYS A 1 82  ? 18.158  11.438  -36.375 1.00 82.81 82  A 1 
ATOM 598  C C   . LYS A 1 82  ? 16.867  10.611  -36.278 1.00 83.88 82  A 1 
ATOM 599  O O   . LYS A 1 82  ? 16.477  9.923   -37.219 1.00 81.85 82  A 1 
ATOM 600  C CB  . LYS A 1 82  ? 17.870  12.888  -36.796 1.00 80.02 82  A 1 
ATOM 601  C CG  . LYS A 1 82  ? 19.056  13.857  -36.585 1.00 72.94 82  A 1 
ATOM 602  C CD  . LYS A 1 82  ? 18.602  15.321  -36.755 1.00 67.95 82  A 1 
ATOM 603  C CE  . LYS A 1 82  ? 19.681  16.355  -36.377 1.00 60.12 82  A 1 
ATOM 604  N NZ  . LYS A 1 82  ? 19.131  17.731  -36.237 1.00 53.41 82  A 1 
ATOM 605  N N   . LYS A 1 83  ? 16.191  10.694  -35.137 1.00 84.67 83  A 1 
ATOM 606  C CA  . LYS A 1 83  ? 14.877  10.093  -34.911 1.00 84.57 83  A 1 
ATOM 607  C C   . LYS A 1 83  ? 13.815  11.174  -34.843 1.00 84.58 83  A 1 
ATOM 608  O O   . LYS A 1 83  ? 14.076  12.256  -34.328 1.00 82.14 83  A 1 
ATOM 609  C CB  . LYS A 1 83  ? 14.885  9.225   -33.645 1.00 83.01 83  A 1 
ATOM 610  C CG  . LYS A 1 83  ? 15.785  7.988   -33.783 1.00 80.76 83  A 1 
ATOM 611  C CD  . LYS A 1 83  ? 15.708  7.138   -32.523 1.00 78.39 83  A 1 
ATOM 612  C CE  . LYS A 1 83  ? 16.617  5.908   -32.660 1.00 72.44 83  A 1 
ATOM 613  N NZ  . LYS A 1 83  ? 16.583  5.061   -31.450 1.00 65.73 83  A 1 
ATOM 614  N N   . ALA A 1 84  ? 12.620  10.876  -35.352 1.00 86.43 84  A 1 
ATOM 615  C CA  . ALA A 1 84  ? 11.488  11.785  -35.311 1.00 86.27 84  A 1 
ATOM 616  C C   . ALA A 1 84  ? 10.200  11.033  -34.946 1.00 87.25 84  A 1 
ATOM 617  O O   . ALA A 1 84  ? 9.940   9.945   -35.465 1.00 85.35 84  A 1 
ATOM 618  C CB  . ALA A 1 84  ? 11.369  12.486  -36.662 1.00 84.03 84  A 1 
ATOM 619  N N   . CYS A 1 85  ? 9.397   11.629  -34.088 1.00 86.50 85  A 1 
ATOM 620  C CA  . CYS A 1 85  ? 8.083   11.128  -33.726 1.00 86.00 85  A 1 
ATOM 621  C C   . CYS A 1 85  ? 7.040   11.589  -34.743 1.00 86.18 85  A 1 
ATOM 622  O O   . CYS A 1 85  ? 6.934   12.774  -35.044 1.00 83.48 85  A 1 
ATOM 623  C CB  . CYS A 1 85  ? 7.743   11.617  -32.320 1.00 84.61 85  A 1 
ATOM 624  S SG  . CYS A 1 85  ? 8.714   10.756  -31.041 1.00 80.92 85  A 1 
ATOM 625  N N   . LEU A 1 86  ? 6.256   10.643  -35.251 1.00 86.97 86  A 1 
ATOM 626  C CA  . LEU A 1 86  ? 5.195   10.896  -36.211 1.00 86.75 86  A 1 
ATOM 627  C C   . LEU A 1 86  ? 3.825   10.754  -35.539 1.00 87.16 86  A 1 
ATOM 628  O O   . LEU A 1 86  ? 3.633   9.879   -34.705 1.00 85.40 86  A 1 
ATOM 629  C CB  . LEU A 1 86  ? 5.332   9.936   -37.401 1.00 85.71 86  A 1 
ATOM 630  C CG  . LEU A 1 86  ? 6.646   10.047  -38.187 1.00 84.14 86  A 1 
ATOM 631  C CD1 . LEU A 1 86  ? 6.646   9.057   -39.350 1.00 79.16 86  A 1 
ATOM 632  C CD2 . LEU A 1 86  ? 6.836   11.452  -38.766 1.00 79.87 86  A 1 
ATOM 633  N N   . ASN A 1 87  ? 2.865   11.576  -35.943 1.00 86.52 87  A 1 
ATOM 634  C CA  . ASN A 1 87  ? 1.489   11.463  -35.467 1.00 86.53 87  A 1 
ATOM 635  C C   . ASN A 1 87  ? 0.803   10.242  -36.106 1.00 87.15 87  A 1 
ATOM 636  O O   . ASN A 1 87  ? 0.543   10.270  -37.316 1.00 86.19 87  A 1 
ATOM 637  C CB  . ASN A 1 87  ? 0.747   12.775  -35.760 1.00 84.83 87  A 1 
ATOM 638  C CG  . ASN A 1 87  ? -0.688  12.770  -35.245 1.00 82.97 87  A 1 
ATOM 639  O OD1 . ASN A 1 87  ? -1.195  11.804  -34.705 1.00 75.98 87  A 1 
ATOM 640  N ND2 . ASN A 1 87  ? -1.397  13.861  -35.412 1.00 77.30 87  A 1 
ATOM 641  N N   . PRO A 1 88  ? 0.430   9.198   -35.341 1.00 86.26 88  A 1 
ATOM 642  C CA  . PRO A 1 88  ? -0.212  8.000   -35.880 1.00 85.80 88  A 1 
ATOM 643  C C   . PRO A 1 88  ? -1.604  8.266   -36.459 1.00 86.52 88  A 1 
ATOM 644  O O   . PRO A 1 88  ? -2.076  7.495   -37.288 1.00 83.89 88  A 1 
ATOM 645  C CB  . PRO A 1 88  ? -0.271  7.020   -34.700 1.00 84.17 88  A 1 
ATOM 646  C CG  . PRO A 1 88  ? -0.318  7.928   -33.478 1.00 81.46 88  A 1 
ATOM 647  C CD  . PRO A 1 88  ? 0.566   9.099   -33.894 1.00 84.29 88  A 1 
ATOM 648  N N   . ALA A 1 89  ? -2.270  9.344   -36.047 1.00 87.16 89  A 1 
ATOM 649  C CA  . ALA A 1 89  ? -3.571  9.736   -36.575 1.00 85.94 89  A 1 
ATOM 650  C C   . ALA A 1 89  ? -3.484  10.443  -37.945 1.00 86.30 89  A 1 
ATOM 651  O O   . ALA A 1 89  ? -4.502  10.606  -38.620 1.00 82.98 89  A 1 
ATOM 652  C CB  . ALA A 1 89  ? -4.275  10.617  -35.534 1.00 83.94 89  A 1 
ATOM 653  N N   . SER A 1 90  ? -2.298  10.859  -38.371 1.00 85.98 90  A 1 
ATOM 654  C CA  . SER A 1 90  ? -2.129  11.517  -39.664 1.00 85.34 90  A 1 
ATOM 655  C C   . SER A 1 90  ? -2.277  10.512  -40.818 1.00 86.41 90  A 1 
ATOM 656  O O   . SER A 1 90  ? -1.561  9.508   -40.852 1.00 84.99 90  A 1 
ATOM 657  C CB  . SER A 1 90  ? -0.766  12.211  -39.744 1.00 82.89 90  A 1 
ATOM 658  O OG  . SER A 1 90  ? -0.552  12.749  -41.034 1.00 73.47 90  A 1 
ATOM 659  N N   . PRO A 1 91  ? -3.124  10.788  -41.812 1.00 86.18 91  A 1 
ATOM 660  C CA  . PRO A 1 91  ? -3.300  9.900   -42.963 1.00 85.66 91  A 1 
ATOM 661  C C   . PRO A 1 91  ? -2.005  9.715   -43.764 1.00 85.78 91  A 1 
ATOM 662  O O   . PRO A 1 91  ? -1.771  8.660   -44.344 1.00 84.05 91  A 1 
ATOM 663  C CB  . PRO A 1 91  ? -4.408  10.553  -43.795 1.00 85.04 91  A 1 
ATOM 664  C CG  . PRO A 1 91  ? -4.365  12.023  -43.395 1.00 83.38 91  A 1 
ATOM 665  C CD  . PRO A 1 91  ? -3.950  11.975  -41.935 1.00 85.58 91  A 1 
ATOM 666  N N   . MET A 1 92  ? -1.111  10.716  -43.767 1.00 84.80 92  A 1 
ATOM 667  C CA  . MET A 1 92  ? 0.201   10.617  -44.398 1.00 84.03 92  A 1 
ATOM 668  C C   . MET A 1 92  ? 1.098   9.604   -43.677 1.00 85.03 92  A 1 
ATOM 669  O O   . MET A 1 92  ? 1.768   8.797   -44.328 1.00 83.13 92  A 1 
ATOM 670  C CB  . MET A 1 92  ? 0.842   12.015  -44.438 1.00 80.80 92  A 1 
ATOM 671  C CG  . MET A 1 92  ? 2.062   12.053  -45.359 1.00 71.60 92  A 1 
ATOM 672  S SD  . MET A 1 92  ? 2.771   13.723  -45.470 1.00 65.63 92  A 1 
ATOM 673  C CE  . MET A 1 92  ? 4.015   13.466  -46.744 1.00 58.41 92  A 1 
ATOM 674  N N   . VAL A 1 93  ? 1.070   9.576   -42.361 1.00 83.18 93  A 1 
ATOM 675  C CA  . VAL A 1 93  ? 1.833   8.633   -41.535 1.00 83.50 93  A 1 
ATOM 676  C C   . VAL A 1 93  ? 1.289   7.218   -41.687 1.00 84.59 93  A 1 
ATOM 677  O O   . VAL A 1 93  ? 2.073   6.291   -41.858 1.00 83.64 93  A 1 
ATOM 678  C CB  . VAL A 1 93  ? 1.852   9.068   -40.060 1.00 82.74 93  A 1 
ATOM 679  C CG1 . VAL A 1 93  ? 2.575   8.057   -39.178 1.00 76.79 93  A 1 
ATOM 680  C CG2 . VAL A 1 93  ? 2.558   10.419  -39.924 1.00 78.08 93  A 1 
ATOM 681  N N   . GLN A 1 94  ? -0.030  7.030   -41.708 1.00 85.70 94  A 1 
ATOM 682  C CA  . GLN A 1 94  ? -0.646  5.731   -41.973 1.00 84.59 94  A 1 
ATOM 683  C C   . GLN A 1 94  ? -0.196  5.168   -43.328 1.00 83.83 94  A 1 
ATOM 684  O O   . GLN A 1 94  ? 0.248   4.022   -43.411 1.00 82.44 94  A 1 
ATOM 685  C CB  . GLN A 1 94  ? -2.174  5.853   -41.921 1.00 83.77 94  A 1 
ATOM 686  C CG  . GLN A 1 94  ? -2.670  6.063   -40.480 1.00 80.60 94  A 1 
ATOM 687  C CD  . GLN A 1 94  ? -4.190  6.239   -40.399 1.00 77.13 94  A 1 
ATOM 688  O OE1 . GLN A 1 94  ? -4.895  6.289   -41.397 1.00 70.66 94  A 1 
ATOM 689  N NE2 . GLN A 1 94  ? -4.739  6.353   -39.213 1.00 66.95 94  A 1 
ATOM 690  N N   . LYS A 1 95  ? -0.164  5.989   -44.369 1.00 85.12 95  A 1 
ATOM 691  C CA  . LYS A 1 95  ? 0.327   5.603   -45.699 1.00 84.25 95  A 1 
ATOM 692  C C   . LYS A 1 95  ? 1.814   5.231   -45.708 1.00 83.97 95  A 1 
ATOM 693  O O   . LYS A 1 95  ? 2.224   4.345   -46.453 1.00 82.33 95  A 1 
ATOM 694  C CB  . LYS A 1 95  ? 0.046   6.758   -46.677 1.00 83.75 95  A 1 
ATOM 695  C CG  . LYS A 1 95  ? -0.672  6.268   -47.925 1.00 75.02 95  A 1 
ATOM 696  C CD  . LYS A 1 95  ? -1.044  7.439   -48.837 1.00 69.84 95  A 1 
ATOM 697  C CE  . LYS A 1 95  ? -1.918  6.958   -50.008 1.00 60.88 95  A 1 
ATOM 698  N NZ  . LYS A 1 95  ? -2.419  8.064   -50.822 1.00 54.11 95  A 1 
ATOM 699  N N   . ILE A 1 96  ? 2.647   5.906   -44.900 1.00 82.62 96  A 1 
ATOM 700  C CA  . ILE A 1 96  ? 4.068   5.587   -44.719 1.00 80.66 96  A 1 
ATOM 701  C C   . ILE A 1 96  ? 4.224   4.212   -44.058 1.00 80.39 96  A 1 
ATOM 702  O O   . ILE A 1 96  ? 4.985   3.390   -44.566 1.00 79.14 96  A 1 
ATOM 703  C CB  . ILE A 1 96  ? 4.783   6.694   -43.924 1.00 79.88 96  A 1 
ATOM 704  C CG1 . ILE A 1 96  ? 4.941   7.967   -44.790 1.00 75.70 96  A 1 
ATOM 705  C CG2 . ILE A 1 96  ? 6.164   6.244   -43.421 1.00 74.77 96  A 1 
ATOM 706  C CD1 . ILE A 1 96  ? 5.284   9.233   -44.004 1.00 71.09 96  A 1 
ATOM 707  N N   . ILE A 1 97  ? 3.498   3.947   -42.959 1.00 82.25 97  A 1 
ATOM 708  C CA  . ILE A 1 97  ? 3.534   2.667   -42.238 1.00 80.55 97  A 1 
ATOM 709  C C   . ILE A 1 97  ? 3.126   1.528   -43.173 1.00 79.69 97  A 1 
ATOM 710  O O   . ILE A 1 97  ? 3.846   0.538   -43.279 1.00 77.63 97  A 1 
ATOM 711  C CB  . ILE A 1 97  ? 2.631   2.727   -40.986 1.00 79.83 97  A 1 
ATOM 712  C CG1 . ILE A 1 97  ? 3.191   3.731   -39.955 1.00 76.34 97  A 1 
ATOM 713  C CG2 . ILE A 1 97  ? 2.504   1.338   -40.330 1.00 75.33 97  A 1 
ATOM 714  C CD1 . ILE A 1 97  ? 2.171   4.132   -38.884 1.00 70.92 97  A 1 
ATOM 715  N N   . GLU A 1 98  ? 2.035   1.692   -43.912 1.00 83.82 98  A 1 
ATOM 716  C CA  . GLU A 1 98  ? 1.523   0.698   -44.844 1.00 82.56 98  A 1 
ATOM 717  C C   . GLU A 1 98  ? 2.534   0.374   -45.960 1.00 81.18 98  A 1 
ATOM 718  O O   . GLU A 1 98  ? 2.824   -0.788  -46.235 1.00 79.10 98  A 1 
ATOM 719  C CB  . GLU A 1 98  ? 0.204   1.244   -45.410 1.00 81.73 98  A 1 
ATOM 720  C CG  . GLU A 1 98  ? -0.785  0.152   -45.803 1.00 72.42 98  A 1 
ATOM 721  C CD  . GLU A 1 98  ? -2.112  0.739   -46.300 1.00 66.26 98  A 1 
ATOM 722  O OE1 . GLU A 1 98  ? -3.130  0.038   -46.182 1.00 60.01 98  A 1 
ATOM 723  O OE2 . GLU A 1 98  ? -2.099  1.881   -46.809 1.00 60.74 98  A 1 
ATOM 724  N N   . LYS A 1 99  ? 3.174   1.402   -46.555 1.00 80.78 99  A 1 
ATOM 725  C CA  . LYS A 1 99  ? 4.234   1.202   -47.557 1.00 79.40 99  A 1 
ATOM 726  C C   . LYS A 1 99  ? 5.456   0.471   -47.008 1.00 78.66 99  A 1 
ATOM 727  O O   . LYS A 1 99  ? 6.052   -0.323  -47.736 1.00 76.46 99  A 1 
ATOM 728  C CB  . LYS A 1 99  ? 4.680   2.539   -48.161 1.00 77.94 99  A 1 
ATOM 729  C CG  . LYS A 1 99  ? 3.946   2.847   -49.463 1.00 71.07 99  A 1 
ATOM 730  C CD  . LYS A 1 99  ? 4.530   4.105   -50.114 1.00 65.53 99  A 1 
ATOM 731  C CE  . LYS A 1 99  ? 3.927   4.320   -51.501 1.00 59.79 99  A 1 
ATOM 732  N NZ  . LYS A 1 99  ? 4.520   5.483   -52.186 1.00 54.22 99  A 1 
ATOM 733  N N   . ILE A 1 100 ? 5.879   0.746   -45.773 1.00 77.38 100 A 1 
ATOM 734  C CA  . ILE A 1 100 ? 7.052   0.118   -45.162 1.00 74.70 100 A 1 
ATOM 735  C C   . ILE A 1 100 ? 6.761   -1.331  -44.786 1.00 73.14 100 A 1 
ATOM 736  O O   . ILE A 1 100 ? 7.583   -2.199  -45.070 1.00 70.55 100 A 1 
ATOM 737  C CB  . ILE A 1 100 ? 7.574   0.967   -43.982 1.00 73.47 100 A 1 
ATOM 738  C CG1 . ILE A 1 100 ? 8.171   2.266   -44.565 1.00 69.68 100 A 1 
ATOM 739  C CG2 . ILE A 1 100 ? 8.632   0.211   -43.158 1.00 66.55 100 A 1 
ATOM 740  C CD1 . ILE A 1 100 ? 8.581   3.299   -43.523 1.00 63.26 100 A 1 
ATOM 741  N N   . LEU A 1 101 ? 5.588   -1.619  -44.218 1.00 74.42 101 A 1 
ATOM 742  C CA  . LEU A 1 101 ? 5.146   -2.985  -43.921 1.00 71.78 101 A 1 
ATOM 743  C C   . LEU A 1 101 ? 5.045   -3.824  -45.199 1.00 70.56 101 A 1 
ATOM 744  O O   . LEU A 1 101 ? 5.583   -4.935  -45.242 1.00 67.01 101 A 1 
ATOM 745  C CB  . LEU A 1 101 ? 3.792   -2.939  -43.186 1.00 68.95 101 A 1 
ATOM 746  C CG  . LEU A 1 101 ? 3.892   -2.488  -41.718 1.00 63.13 101 A 1 
ATOM 747  C CD1 . LEU A 1 101 ? 2.496   -2.223  -41.164 1.00 58.85 101 A 1 
ATOM 748  C CD2 . LEU A 1 101 ? 4.545   -3.547  -40.837 1.00 58.58 101 A 1 
ATOM 749  N N   . ASN A 1 102 ? 4.471   -3.283  -46.267 1.00 76.79 102 A 1 
ATOM 750  C CA  . ASN A 1 102 ? 4.365   -3.978  -47.549 1.00 75.80 102 A 1 
ATOM 751  C C   . ASN A 1 102 ? 5.733   -4.233  -48.195 1.00 73.74 102 A 1 
ATOM 752  O O   . ASN A 1 102 ? 5.959   -5.310  -48.737 1.00 70.14 102 A 1 
ATOM 753  C CB  . ASN A 1 102 ? 3.431   -3.196  -48.478 1.00 72.79 102 A 1 
ATOM 754  C CG  . ASN A 1 102 ? 1.969   -3.310  -48.069 1.00 67.55 102 A 1 
ATOM 755  O OD1 . ASN A 1 102 ? 1.572   -4.147  -47.281 1.00 60.20 102 A 1 
ATOM 756  N ND2 . ASN A 1 102 ? 1.110   -2.481  -48.610 1.00 59.89 102 A 1 
ATOM 757  N N   . LYS A 1 103 ? 6.693   -3.295  -48.099 1.00 71.70 103 A 1 
ATOM 758  C CA  . LYS A 1 103 ? 8.066   -3.525  -48.582 1.00 70.88 103 A 1 
ATOM 759  C C   . LYS A 1 103 ? 8.803   -4.602  -47.791 1.00 68.78 103 A 1 
ATOM 760  O O   . LYS A 1 103 ? 9.567   -5.349  -48.389 1.00 63.65 103 A 1 
ATOM 761  C CB  . LYS A 1 103 ? 8.888   -2.229  -48.555 1.00 67.26 103 A 1 
ATOM 762  C CG  . LYS A 1 103 ? 8.872   -1.523  -49.903 1.00 62.21 103 A 1 
ATOM 763  C CD  . LYS A 1 103 ? 9.884   -0.372  -49.889 1.00 57.76 103 A 1 
ATOM 764  C CE  . LYS A 1 103 ? 10.035  0.216   -51.283 1.00 51.28 103 A 1 
ATOM 765  N NZ  . LYS A 1 103 ? 11.147  1.198   -51.339 1.00 47.67 103 A 1 
ATOM 766  N N   . GLY A 1 104 ? 8.594   -4.685  -46.468 1.00 62.60 104 A 1 
ATOM 767  C CA  . GLY A 1 104 ? 9.213   -5.709  -45.619 1.00 61.06 104 A 1 
ATOM 768  C C   . GLY A 1 104 ? 8.706   -7.127  -45.902 1.00 59.13 104 A 1 
ATOM 769  O O   . GLY A 1 104 ? 9.428   -8.090  -45.661 1.00 54.81 104 A 1 
ATOM 770  N N   . SER A 1 105 ? 7.508   -7.264  -46.456 1.00 58.37 105 A 1 
ATOM 771  C CA  . SER A 1 105 ? 6.928   -8.560  -46.844 1.00 58.78 105 A 1 
ATOM 772  C C   . SER A 1 105 ? 7.386   -9.052  -48.220 1.00 56.21 105 A 1 
ATOM 773  O O   . SER A 1 105 ? 7.095   -10.200 -48.573 1.00 52.49 105 A 1 
ATOM 774  C CB  . SER A 1 105 ? 5.398   -8.478  -46.858 1.00 56.09 105 A 1 
ATOM 775  O OG  . SER A 1 105 ? 4.891   -7.962  -45.647 1.00 50.48 105 A 1 
ATOM 776  N N   . THR A 1 106 ? 8.037   -8.212  -49.003 1.00 55.37 106 A 1 
ATOM 777  C CA  . THR A 1 106 ? 8.464   -8.552  -50.378 1.00 57.98 106 A 1 
ATOM 778  C C   . THR A 1 106 ? 9.940   -8.924  -50.505 1.00 56.97 106 A 1 
ATOM 779  O O   . THR A 1 106 ? 10.334  -9.385  -51.574 1.00 51.35 106 A 1 
ATOM 780  C CB  . THR A 1 106 ? 8.148   -7.455  -51.412 1.00 54.27 106 A 1 
ATOM 781  O OG1 . THR A 1 106 ? 7.621   -6.276  -50.846 1.00 49.50 106 A 1 
ATOM 782  C CG2 . THR A 1 106 ? 7.126   -7.929  -52.434 1.00 48.78 106 A 1 
ATOM 783  N N   . ASN A 1 107 ? 10.735  -8.735  -49.471 1.00 41.61 107 A 1 
ATOM 784  C CA  . ASN A 1 107 ? 12.134  -9.173  -49.423 1.00 41.70 107 A 1 
ATOM 785  C C   . ASN A 1 107 ? 12.301  -10.411 -48.536 1.00 38.06 107 A 1 
ATOM 786  O O   . ASN A 1 107 ? 11.708  -10.412 -47.436 1.00 33.35 107 A 1 
ATOM 787  C CB  . ASN A 1 107 ? 13.051  -8.032  -48.953 1.00 39.97 107 A 1 
ATOM 788  C CG  . ASN A 1 107 ? 13.610  -7.153  -50.065 1.00 35.21 107 A 1 
ATOM 789  O OD1 . ASN A 1 107 ? 13.432  -7.351  -51.258 1.00 33.47 107 A 1 
ATOM 790  N ND2 . ASN A 1 107 ? 14.359  -6.130  -49.705 1.00 31.41 107 A 1 
ATOM 791  O OXT . ASN A 1 107 ? 13.060  -11.311 -48.980 1.00 29.82 107 A 1 
ATOM 792  N N   . MET B 2 1   ? -5.224  31.069  -25.595 1.00 14.99 1   B 1 
ATOM 793  C CA  . MET B 2 1   ? -4.954  31.377  -27.018 1.00 16.05 1   B 1 
ATOM 794  C C   . MET B 2 1   ? -4.305  30.152  -27.639 1.00 16.96 1   B 1 
ATOM 795  O O   . MET B 2 1   ? -3.223  29.777  -27.220 1.00 15.84 1   B 1 
ATOM 796  C CB  . MET B 2 1   ? -4.035  32.604  -27.148 1.00 15.67 1   B 1 
ATOM 797  C CG  . MET B 2 1   ? -4.822  33.911  -27.036 1.00 13.56 1   B 1 
ATOM 798  S SD  . MET B 2 1   ? -3.726  35.349  -26.942 1.00 12.49 1   B 1 
ATOM 799  C CE  . MET B 2 1   ? -4.879  36.681  -27.331 1.00 10.03 1   B 1 
ATOM 800  N N   . LEU B 2 2   ? -4.993  29.489  -28.584 1.00 18.23 2   B 1 
ATOM 801  C CA  . LEU B 2 2   ? -4.480  28.349  -29.338 1.00 16.59 2   B 1 
ATOM 802  C C   . LEU B 2 2   ? -3.410  28.870  -30.304 1.00 16.59 2   B 1 
ATOM 803  O O   . LEU B 2 2   ? -3.745  29.429  -31.348 1.00 15.36 2   B 1 
ATOM 804  C CB  . LEU B 2 2   ? -5.655  27.695  -30.097 1.00 15.70 2   B 1 
ATOM 805  C CG  . LEU B 2 2   ? -6.507  26.760  -29.221 1.00 14.26 2   B 1 
ATOM 806  C CD1 . LEU B 2 2   ? -7.962  26.743  -29.699 1.00 13.62 2   B 1 
ATOM 807  C CD2 . LEU B 2 2   ? -5.962  25.335  -29.281 1.00 14.14 2   B 1 
ATOM 808  N N   . SER B 2 3   ? -2.129  28.735  -29.938 1.00 21.87 3   B 1 
ATOM 809  C CA  . SER B 2 3   ? -1.043  29.044  -30.865 1.00 21.50 3   B 1 
ATOM 810  C C   . SER B 2 3   ? -1.032  27.955  -31.943 1.00 21.93 3   B 1 
ATOM 811  O O   . SER B 2 3   ? -0.383  26.922  -31.808 1.00 20.82 3   B 1 
ATOM 812  C CB  . SER B 2 3   ? 0.295   29.159  -30.138 1.00 21.38 3   B 1 
ATOM 813  O OG  . SER B 2 3   ? 1.287   29.571  -31.058 1.00 18.93 3   B 1 
ATOM 814  N N   . THR B 2 4   ? -1.803  28.174  -33.002 1.00 24.42 4   B 1 
ATOM 815  C CA  . THR B 2 4   ? -1.734  27.424  -34.244 1.00 24.31 4   B 1 
ATOM 816  C C   . THR B 2 4   ? -0.392  27.732  -34.889 1.00 24.81 4   B 1 
ATOM 817  O O   . THR B 2 4   ? -0.271  28.659  -35.685 1.00 22.39 4   B 1 
ATOM 818  C CB  . THR B 2 4   ? -2.892  27.783  -35.187 1.00 22.40 4   B 1 
ATOM 819  O OG1 . THR B 2 4   ? -3.141  29.177  -35.189 1.00 19.86 4   B 1 
ATOM 820  C CG2 . THR B 2 4   ? -4.194  27.106  -34.782 1.00 19.51 4   B 1 
ATOM 821  N N   . SER B 2 5   ? 0.639   26.957  -34.515 1.00 30.97 5   B 1 
ATOM 822  C CA  . SER B 2 5   ? 1.923   26.980  -35.198 1.00 31.40 5   B 1 
ATOM 823  C C   . SER B 2 5   ? 1.697   26.495  -36.635 1.00 31.87 5   B 1 
ATOM 824  O O   . SER B 2 5   ? 1.716   25.296  -36.920 1.00 30.06 5   B 1 
ATOM 825  C CB  . SER B 2 5   ? 2.958   26.133  -34.448 1.00 30.98 5   B 1 
ATOM 826  O OG  . SER B 2 5   ? 4.214   26.291  -35.059 1.00 28.35 5   B 1 
ATOM 827  N N   . ARG B 2 6   ? 1.374   27.430  -37.526 1.00 29.93 6   B 1 
ATOM 828  C CA  . ARG B 2 6   ? 1.328   27.193  -38.966 1.00 30.03 6   B 1 
ATOM 829  C C   . ARG B 2 6   ? 2.747   26.827  -39.387 1.00 30.22 6   B 1 
ATOM 830  O O   . ARG B 2 6   ? 3.570   27.719  -39.555 1.00 28.02 6   B 1 
ATOM 831  C CB  . ARG B 2 6   ? 0.841   28.434  -39.736 1.00 29.19 6   B 1 
ATOM 832  C CG  . ARG B 2 6   ? -0.688  28.575  -39.778 1.00 25.33 6   B 1 
ATOM 833  C CD  . ARG B 2 6   ? -1.060  29.797  -40.637 1.00 24.06 6   B 1 
ATOM 834  N NE  . ARG B 2 6   ? -2.517  29.909  -40.834 1.00 22.37 6   B 1 
ATOM 835  C CZ  . ARG B 2 6   ? -3.147  30.830  -41.560 1.00 20.25 6   B 1 
ATOM 836  N NH1 . ARG B 2 6   ? -2.507  31.783  -42.176 1.00 18.51 6   B 1 
ATOM 837  N NH2 . ARG B 2 6   ? -4.450  30.808  -41.683 1.00 18.19 6   B 1 
ATOM 838  N N   . SER B 2 7   ? 3.013   25.539  -39.602 1.00 35.62 7   B 1 
ATOM 839  C CA  . SER B 2 7   ? 4.155   25.095  -40.392 1.00 35.96 7   B 1 
ATOM 840  C C   . SER B 2 7   ? 4.018   25.717  -41.783 1.00 35.68 7   B 1 
ATOM 841  O O   . SER B 2 7   ? 3.233   25.268  -42.616 1.00 34.55 7   B 1 
ATOM 842  C CB  . SER B 2 7   ? 4.216   23.555  -40.442 1.00 36.03 7   B 1 
ATOM 843  O OG  . SER B 2 7   ? 2.966   23.004  -40.775 1.00 33.41 7   B 1 
ATOM 844  N N   . ARG B 2 8   ? 4.720   26.842  -41.999 1.00 32.58 8   B 1 
ATOM 845  C CA  . ARG B 2 8   ? 4.837   27.435  -43.327 1.00 33.43 8   B 1 
ATOM 846  C C   . ARG B 2 8   ? 5.626   26.441  -44.167 1.00 33.29 8   B 1 
ATOM 847  O O   . ARG B 2 8   ? 6.846   26.398  -44.098 1.00 31.11 8   B 1 
ATOM 848  C CB  . ARG B 2 8   ? 5.534   28.817  -43.293 1.00 32.69 8   B 1 
ATOM 849  C CG  . ARG B 2 8   ? 4.565   29.977  -43.014 1.00 30.12 8   B 1 
ATOM 850  C CD  . ARG B 2 8   ? 5.324   31.310  -43.113 1.00 29.46 8   B 1 
ATOM 851  N NE  . ARG B 2 8   ? 4.442   32.477  -42.922 1.00 27.27 8   B 1 
ATOM 852  C CZ  . ARG B 2 8   ? 4.809   33.764  -42.942 1.00 25.33 8   B 1 
ATOM 853  N NH1 . ARG B 2 8   ? 6.054   34.107  -43.138 1.00 23.28 8   B 1 
ATOM 854  N NH2 . ARG B 2 8   ? 3.939   34.700  -42.761 1.00 22.11 8   B 1 
ATOM 855  N N   . PHE B 2 9   ? 4.925   25.666  -45.000 1.00 38.67 9   B 1 
ATOM 856  C CA  . PHE B 2 9   ? 5.492   25.077  -46.199 1.00 39.32 9   B 1 
ATOM 857  C C   . PHE B 2 9   ? 5.916   26.232  -47.122 1.00 38.30 9   B 1 
ATOM 858  O O   . PHE B 2 9   ? 5.143   26.685  -47.962 1.00 37.11 9   B 1 
ATOM 859  C CB  . PHE B 2 9   ? 4.463   24.141  -46.864 1.00 39.05 9   B 1 
ATOM 860  C CG  . PHE B 2 9   ? 4.783   22.670  -46.727 1.00 37.06 9   B 1 
ATOM 861  C CD1 . PHE B 2 9   ? 5.532   22.030  -47.738 1.00 36.20 9   B 1 
ATOM 862  C CD2 . PHE B 2 9   ? 4.315   21.936  -45.625 1.00 35.40 9   B 1 
ATOM 863  C CE1 . PHE B 2 9   ? 5.792   20.651  -47.645 1.00 32.90 9   B 1 
ATOM 864  C CE2 . PHE B 2 9   ? 4.577   20.561  -45.538 1.00 31.59 9   B 1 
ATOM 865  C CZ  . PHE B 2 9   ? 5.308   19.902  -46.550 1.00 32.51 9   B 1 
ATOM 866  N N   . ILE B 2 10  ? 7.125   26.753  -46.911 1.00 36.55 10  B 1 
ATOM 867  C CA  . ILE B 2 10  ? 7.746   27.638  -47.892 1.00 37.64 10  B 1 
ATOM 868  C C   . ILE B 2 10  ? 8.166   26.722  -49.037 1.00 37.39 10  B 1 
ATOM 869  O O   . ILE B 2 10  ? 9.218   26.099  -49.000 1.00 35.67 10  B 1 
ATOM 870  C CB  . ILE B 2 10  ? 8.893   28.470  -47.282 1.00 36.94 10  B 1 
ATOM 871  C CG1 . ILE B 2 10  ? 8.377   29.327  -46.103 1.00 34.28 10  B 1 
ATOM 872  C CG2 . ILE B 2 10  ? 9.511   29.365  -48.372 1.00 35.58 10  B 1 
ATOM 873  C CD1 . ILE B 2 10  ? 9.456   30.154  -45.383 1.00 33.34 10  B 1 
ATOM 874  N N   . ARG B 2 11  ? 7.313   26.617  -50.049 1.00 37.71 11  B 1 
ATOM 875  C CA  . ARG B 2 11  ? 7.713   26.172  -51.379 1.00 39.54 11  B 1 
ATOM 876  C C   . ARG B 2 11  ? 8.653   27.242  -51.948 1.00 38.52 11  B 1 
ATOM 877  O O   . ARG B 2 11  ? 8.202   28.113  -52.673 1.00 36.28 11  B 1 
ATOM 878  C CB  . ARG B 2 11  ? 6.494   25.956  -52.297 1.00 39.46 11  B 1 
ATOM 879  C CG  . ARG B 2 11  ? 6.118   24.485  -52.488 1.00 36.60 11  B 1 
ATOM 880  C CD  . ARG B 2 11  ? 4.971   24.398  -53.496 1.00 35.49 11  B 1 
ATOM 881  N NE  . ARG B 2 11  ? 4.605   23.002  -53.793 1.00 33.53 11  B 1 
ATOM 882  C CZ  . ARG B 2 11  ? 3.622   22.614  -54.600 1.00 30.41 11  B 1 
ATOM 883  N NH1 . ARG B 2 11  ? 2.854   23.477  -55.212 1.00 28.71 11  B 1 
ATOM 884  N NH2 . ARG B 2 11  ? 3.396   21.348  -54.800 1.00 28.00 11  B 1 
ATOM 885  N N   . ASN B 2 12  ? 9.947   27.173  -51.628 1.00 40.03 12  B 1 
ATOM 886  C CA  . ASN B 2 12  ? 10.953  27.799  -52.474 1.00 41.26 12  B 1 
ATOM 887  C C   . ASN B 2 12  ? 11.091  26.921  -53.720 1.00 39.02 12  B 1 
ATOM 888  O O   . ASN B 2 12  ? 11.894  25.990  -53.763 1.00 36.87 12  B 1 
ATOM 889  C CB  . ASN B 2 12  ? 12.270  28.022  -51.714 1.00 40.53 12  B 1 
ATOM 890  C CG  . ASN B 2 12  ? 12.360  29.386  -51.042 1.00 37.06 12  B 1 
ATOM 891  O OD1 . ASN B 2 12  ? 11.487  30.229  -51.137 1.00 35.43 12  B 1 
ATOM 892  N ND2 . ASN B 2 12  ? 13.442  29.646  -50.351 1.00 34.41 12  B 1 
ATOM 893  N N   . THR B 2 13  ? 10.260  27.176  -54.719 1.00 39.22 13  B 1 
ATOM 894  C CA  . THR B 2 13  ? 10.484  26.747  -56.088 1.00 41.31 13  B 1 
ATOM 895  C C   . THR B 2 13  ? 11.635  27.587  -56.645 1.00 40.15 13  B 1 
ATOM 896  O O   . THR B 2 13  ? 11.391  28.621  -57.256 1.00 37.49 13  B 1 
ATOM 897  C CB  . THR B 2 13  ? 9.223   26.927  -56.945 1.00 40.10 13  B 1 
ATOM 898  O OG1 . THR B 2 13  ? 8.630   28.190  -56.710 1.00 37.04 13  B 1 
ATOM 899  C CG2 . THR B 2 13  ? 8.170   25.864  -56.641 1.00 37.83 13  B 1 
ATOM 900  N N   . ASN B 2 14  ? 12.882  27.174  -56.405 1.00 39.51 14  B 1 
ATOM 901  C CA  . ASN B 2 14  ? 13.957  27.594  -57.296 1.00 41.89 14  B 1 
ATOM 902  C C   . ASN B 2 14  ? 13.720  26.952  -58.666 1.00 40.00 14  B 1 
ATOM 903  O O   . ASN B 2 14  ? 13.241  25.819  -58.746 1.00 38.23 14  B 1 
ATOM 904  C CB  . ASN B 2 14  ? 15.335  27.256  -56.703 1.00 41.48 14  B 1 
ATOM 905  C CG  . ASN B 2 14  ? 15.916  28.379  -55.855 1.00 37.94 14  B 1 
ATOM 906  O OD1 . ASN B 2 14  ? 15.387  29.475  -55.730 1.00 35.89 14  B 1 
ATOM 907  N ND2 . ASN B 2 14  ? 17.058  28.154  -55.249 1.00 35.27 14  B 1 
ATOM 908  N N   . GLU B 2 15  ? 14.036  27.650  -59.748 1.00 32.82 15  B 1 
ATOM 909  C CA  . GLU B 2 15  ? 13.763  27.242  -61.135 1.00 35.25 15  B 1 
ATOM 910  C C   . GLU B 2 15  ? 14.451  25.935  -61.551 1.00 34.23 15  B 1 
ATOM 911  O O   . GLU B 2 15  ? 13.901  25.170  -62.343 1.00 32.67 15  B 1 
ATOM 912  C CB  . GLU B 2 15  ? 14.230  28.337  -62.092 1.00 35.08 15  B 1 
ATOM 913  C CG  . GLU B 2 15  ? 13.330  29.572  -62.107 1.00 32.09 15  B 1 
ATOM 914  C CD  . GLU B 2 15  ? 13.802  30.607  -63.144 1.00 30.57 15  B 1 
ATOM 915  O OE1 . GLU B 2 15  ? 12.924  31.304  -63.698 1.00 27.36 15  B 1 
ATOM 916  O OE2 . GLU B 2 15  ? 15.034  30.695  -63.346 1.00 32.07 15  B 1 
ATOM 917  N N   . SER B 2 16  ? 15.669  25.679  -61.060 1.00 32.26 16  B 1 
ATOM 918  C CA  . SER B 2 16  ? 16.335  24.400  -61.298 1.00 34.40 16  B 1 
ATOM 919  C C   . SER B 2 16  ? 15.540  23.299  -60.609 1.00 33.96 16  B 1 
ATOM 920  O O   . SER B 2 16  ? 15.397  23.307  -59.387 1.00 33.01 16  B 1 
ATOM 921  C CB  . SER B 2 16  ? 17.786  24.432  -60.809 1.00 34.33 16  B 1 
ATOM 922  O OG  . SER B 2 16  ? 17.863  24.870  -59.470 1.00 30.82 16  B 1 
ATOM 923  N N   . GLY B 2 17  ? 15.017  22.345  -61.393 1.00 32.96 17  B 1 
ATOM 924  C CA  . GLY B 2 17  ? 14.133  21.264  -60.939 1.00 33.64 17  B 1 
ATOM 925  C C   . GLY B 2 17  ? 14.771  20.222  -60.010 1.00 34.58 17  B 1 
ATOM 926  O O   . GLY B 2 17  ? 14.245  19.112  -59.911 1.00 33.22 17  B 1 
ATOM 927  N N   . GLU B 2 18  ? 15.884  20.537  -59.347 1.00 32.02 18  B 1 
ATOM 928  C CA  . GLU B 2 18  ? 16.330  19.782  -58.191 1.00 33.61 18  B 1 
ATOM 929  C C   . GLU B 2 18  ? 15.242  19.917  -57.120 1.00 33.57 18  B 1 
ATOM 930  O O   . GLU B 2 18  ? 14.927  21.015  -56.659 1.00 32.62 18  B 1 
ATOM 931  C CB  . GLU B 2 18  ? 17.696  20.246  -57.694 1.00 34.37 18  B 1 
ATOM 932  C CG  . GLU B 2 18  ? 18.814  19.785  -58.644 1.00 30.94 18  B 1 
ATOM 933  C CD  . GLU B 2 18  ? 20.226  20.034  -58.094 1.00 29.18 18  B 1 
ATOM 934  O OE1 . GLU B 2 18  ? 21.138  19.277  -58.517 1.00 26.56 18  B 1 
ATOM 935  O OE2 . GLU B 2 18  ? 20.393  20.953  -57.266 1.00 30.16 18  B 1 
ATOM 936  N N   . GLU B 2 19  ? 14.641  18.778  -56.737 1.00 39.21 19  B 1 
ATOM 937  C CA  . GLU B 2 19  ? 13.797  18.698  -55.551 1.00 40.10 19  B 1 
ATOM 938  C C   . GLU B 2 19  ? 14.652  19.156  -54.367 1.00 39.43 19  B 1 
ATOM 939  O O   . GLU B 2 19  ? 15.397  18.367  -53.780 1.00 37.78 19  B 1 
ATOM 940  C CB  . GLU B 2 19  ? 13.273  17.262  -55.300 1.00 40.18 19  B 1 
ATOM 941  C CG  . GLU B 2 19  ? 12.081  16.821  -56.161 1.00 35.93 19  B 1 
ATOM 942  C CD  . GLU B 2 19  ? 11.557  15.419  -55.766 1.00 34.28 19  B 1 
ATOM 943  O OE1 . GLU B 2 19  ? 10.353  15.122  -55.993 1.00 31.67 19  B 1 
ATOM 944  O OE2 . GLU B 2 19  ? 12.318  14.576  -55.238 1.00 33.34 19  B 1 
ATOM 945  N N   . VAL B 2 20  ? 14.562  20.450  -54.024 1.00 35.24 20  B 1 
ATOM 946  C CA  . VAL B 2 20  ? 15.110  20.980  -52.790 1.00 35.79 20  B 1 
ATOM 947  C C   . VAL B 2 20  ? 14.399  20.205  -51.705 1.00 35.96 20  B 1 
ATOM 948  O O   . VAL B 2 20  ? 13.247  20.491  -51.362 1.00 35.28 20  B 1 
ATOM 949  C CB  . VAL B 2 20  ? 14.915  22.499  -52.650 1.00 35.12 20  B 1 
ATOM 950  C CG1 . VAL B 2 20  ? 15.523  23.016  -51.341 1.00 31.62 20  B 1 
ATOM 951  C CG2 . VAL B 2 20  ? 15.582  23.259  -53.800 1.00 32.21 20  B 1 
ATOM 952  N N   . THR B 2 21  ? 15.048  19.129  -51.211 1.00 40.99 21  B 1 
ATOM 953  C CA  . THR B 2 21  ? 14.633  18.412  -50.024 1.00 41.63 21  B 1 
ATOM 954  C C   . THR B 2 21  ? 14.713  19.436  -48.906 1.00 42.28 21  B 1 
ATOM 955  O O   . THR B 2 21  ? 15.777  19.653  -48.333 1.00 40.96 21  B 1 
ATOM 956  C CB  . THR B 2 21  ? 15.523  17.192  -49.727 1.00 39.96 21  B 1 
ATOM 957  O OG1 . THR B 2 21  ? 16.883  17.465  -49.960 1.00 37.48 21  B 1 
ATOM 958  C CG2 . THR B 2 21  ? 15.148  15.997  -50.598 1.00 36.56 21  B 1 
ATOM 959  N N   . THR B 2 22  ? 13.595  20.141  -48.702 1.00 44.96 22  B 1 
ATOM 960  C CA  . THR B 2 22  ? 13.445  21.076  -47.602 1.00 46.59 22  B 1 
ATOM 961  C C   . THR B 2 22  ? 13.799  20.280  -46.362 1.00 46.71 22  B 1 
ATOM 962  O O   . THR B 2 22  ? 13.099  19.326  -46.009 1.00 45.18 22  B 1 
ATOM 963  C CB  . THR B 2 22  ? 12.023  21.647  -47.504 1.00 44.68 22  B 1 
ATOM 964  O OG1 . THR B 2 22  ? 11.054  20.690  -47.842 1.00 42.16 22  B 1 
ATOM 965  C CG2 . THR B 2 22  ? 11.843  22.826  -48.461 1.00 40.72 22  B 1 
ATOM 966  N N   . PHE B 2 23  ? 14.968  20.596  -45.813 1.00 47.01 23  B 1 
ATOM 967  C CA  . PHE B 2 23  ? 15.479  19.986  -44.602 1.00 47.10 23  B 1 
ATOM 968  C C   . PHE B 2 23  ? 14.540  20.457  -43.497 1.00 47.99 23  B 1 
ATOM 969  O O   . PHE B 2 23  ? 14.741  21.513  -42.910 1.00 46.64 23  B 1 
ATOM 970  C CB  . PHE B 2 23  ? 16.954  20.393  -44.412 1.00 44.73 23  B 1 
ATOM 971  C CG  . PHE B 2 23  ? 17.809  19.351  -43.726 1.00 41.79 23  B 1 
ATOM 972  C CD1 . PHE B 2 23  ? 17.939  19.318  -42.324 1.00 39.20 23  B 1 
ATOM 973  C CD2 . PHE B 2 23  ? 18.523  18.425  -44.505 1.00 38.00 23  B 1 
ATOM 974  C CE1 . PHE B 2 23  ? 18.772  18.377  -41.714 1.00 34.27 23  B 1 
ATOM 975  C CE2 . PHE B 2 23  ? 19.359  17.484  -43.892 1.00 34.80 23  B 1 
ATOM 976  C CZ  . PHE B 2 23  ? 19.494  17.457  -42.497 1.00 35.65 23  B 1 
ATOM 977  N N   . PHE B 2 24  ? 13.418  19.752  -43.363 1.00 49.32 24  B 1 
ATOM 978  C CA  . PHE B 2 24  ? 12.507  19.999  -42.268 1.00 50.26 24  B 1 
ATOM 979  C C   . PHE B 2 24  ? 13.343  19.878  -41.012 1.00 51.39 24  B 1 
ATOM 980  O O   . PHE B 2 24  ? 14.080  18.904  -40.856 1.00 49.95 24  B 1 
ATOM 981  C CB  . PHE B 2 24  ? 11.346  18.998  -42.284 1.00 47.69 24  B 1 
ATOM 982  C CG  . PHE B 2 24  ? 10.087  19.562  -42.892 1.00 45.41 24  B 1 
ATOM 983  C CD1 . PHE B 2 24  ? 9.124   20.178  -42.072 1.00 42.31 24  B 1 
ATOM 984  C CD2 . PHE B 2 24  ? 9.874   19.500  -44.279 1.00 41.07 24  B 1 
ATOM 985  C CE1 . PHE B 2 24  ? 7.955   20.729  -42.629 1.00 38.07 24  B 1 
ATOM 986  C CE2 . PHE B 2 24  ? 8.713   20.050  -44.841 1.00 37.95 24  B 1 
ATOM 987  C CZ  . PHE B 2 24  ? 7.756   20.662  -44.016 1.00 38.69 24  B 1 
ATOM 988  N N   . ASP B 2 25  ? 13.285  20.898  -40.189 1.00 55.22 25  B 1 
ATOM 989  C CA  . ASP B 2 25  ? 14.020  20.909  -38.940 1.00 55.72 25  B 1 
ATOM 990  C C   . ASP B 2 25  ? 13.331  19.913  -38.007 1.00 56.55 25  B 1 
ATOM 991  O O   . ASP B 2 25  ? 12.414  20.224  -37.260 1.00 54.19 25  B 1 
ATOM 992  C CB  . ASP B 2 25  ? 14.127  22.352  -38.420 1.00 52.26 25  B 1 
ATOM 993  C CG  . ASP B 2 25  ? 15.449  22.638  -37.708 1.00 47.82 25  B 1 
ATOM 994  O OD1 . ASP B 2 25  ? 16.224  21.673  -37.481 1.00 43.76 25  B 1 
ATOM 995  O OD2 . ASP B 2 25  ? 15.689  23.831  -37.414 1.00 42.99 25  B 1 
ATOM 996  N N   . TYR B 2 26  ? 13.703  18.635  -38.176 1.00 57.92 26  B 1 
ATOM 997  C CA  . TYR B 2 26  ? 13.094  17.500  -37.499 1.00 57.76 26  B 1 
ATOM 998  C C   . TYR B 2 26  ? 13.312  17.548  -35.985 1.00 58.63 26  B 1 
ATOM 999  O O   . TYR B 2 26  ? 12.713  16.759  -35.266 1.00 55.73 26  B 1 
ATOM 1000 C CB  . TYR B 2 26  ? 13.609  16.185  -38.098 1.00 54.45 26  B 1 
ATOM 1001 C CG  . TYR B 2 26  ? 13.274  15.954  -39.554 1.00 52.41 26  B 1 
ATOM 1002 C CD1 . TYR B 2 26  ? 11.934  15.772  -39.957 1.00 49.61 26  B 1 
ATOM 1003 C CD2 . TYR B 2 26  ? 14.289  15.897  -40.521 1.00 48.34 26  B 1 
ATOM 1004 C CE1 . TYR B 2 26  ? 11.621  15.539  -41.305 1.00 44.80 26  B 1 
ATOM 1005 C CE2 . TYR B 2 26  ? 13.987  15.663  -41.871 1.00 45.69 26  B 1 
ATOM 1006 C CZ  . TYR B 2 26  ? 12.648  15.485  -42.262 1.00 46.06 26  B 1 
ATOM 1007 O OH  . TYR B 2 26  ? 12.352  15.246  -43.582 1.00 41.62 26  B 1 
ATOM 1008 N N   . ASP B 2 27  ? 14.135  18.487  -35.496 1.00 60.96 27  B 1 
ATOM 1009 C CA  . ASP B 2 27  ? 14.397  18.675  -34.071 1.00 61.16 27  B 1 
ATOM 1010 C C   . ASP B 2 27  ? 13.114  19.015  -33.285 1.00 61.67 27  B 1 
ATOM 1011 O O   . ASP B 2 27  ? 12.990  18.633  -32.127 1.00 58.06 27  B 1 
ATOM 1012 C CB  . ASP B 2 27  ? 15.503  19.725  -33.880 1.00 56.71 27  B 1 
ATOM 1013 C CG  . ASP B 2 27  ? 16.893  19.215  -34.324 1.00 52.04 27  B 1 
ATOM 1014 O OD1 . ASP B 2 27  ? 17.126  17.984  -34.333 1.00 47.95 27  B 1 
ATOM 1015 O OD2 . ASP B 2 27  ? 17.765  20.017  -34.699 1.00 46.82 27  B 1 
ATOM 1016 N N   . TYR B 2 28  ? 12.090  19.599  -33.943 1.00 63.61 28  B 1 
ATOM 1017 C CA  . TYR B 2 28  ? 10.770  19.831  -33.332 1.00 63.43 28  B 1 
ATOM 1018 C C   . TYR B 2 28  ? 10.012  18.551  -32.955 1.00 65.51 28  B 1 
ATOM 1019 O O   . TYR B 2 28  ? 9.175   18.584  -32.051 1.00 60.58 28  B 1 
ATOM 1020 C CB  . TYR B 2 28  ? 9.902   20.676  -34.276 1.00 57.83 28  B 1 
ATOM 1021 C CG  . TYR B 2 28  ? 10.188  22.156  -34.159 1.00 53.25 28  B 1 
ATOM 1022 C CD1 . TYR B 2 28  ? 9.559   22.903  -33.144 1.00 49.22 28  B 1 
ATOM 1023 C CD2 . TYR B 2 28  ? 11.098  22.782  -35.029 1.00 47.30 28  B 1 
ATOM 1024 C CE1 . TYR B 2 28  ? 9.838   24.270  -32.994 1.00 41.71 28  B 1 
ATOM 1025 C CE2 . TYR B 2 28  ? 11.386  24.144  -34.888 1.00 42.88 28  B 1 
ATOM 1026 C CZ  . TYR B 2 28  ? 10.751  24.889  -33.868 1.00 42.52 28  B 1 
ATOM 1027 O OH  . TYR B 2 28  ? 11.031  26.230  -33.721 1.00 38.23 28  B 1 
ATOM 1028 N N   . GLY B 2 29  ? 10.264  17.415  -33.622 1.00 68.28 29  B 1 
ATOM 1029 C CA  . GLY B 2 29  ? 9.632   16.121  -33.363 1.00 70.86 29  B 1 
ATOM 1030 C C   . GLY B 2 29  ? 10.601  15.081  -32.805 1.00 75.44 29  B 1 
ATOM 1031 O O   . GLY B 2 29  ? 10.322  13.892  -32.911 1.00 70.89 29  B 1 
ATOM 1032 N N   . ALA B 2 30  ? 11.747  15.490  -32.269 1.00 72.03 30  B 1 
ATOM 1033 C CA  . ALA B 2 30  ? 12.711  14.552  -31.721 1.00 74.36 30  B 1 
ATOM 1034 C C   . ALA B 2 30  ? 12.106  13.802  -30.517 1.00 76.48 30  B 1 
ATOM 1035 O O   . ALA B 2 30  ? 11.486  14.423  -29.654 1.00 73.95 30  B 1 
ATOM 1036 C CB  . ALA B 2 30  ? 13.999  15.299  -31.354 1.00 70.47 30  B 1 
ATOM 1037 N N   . PRO B 2 31  ? 12.286  12.459  -30.439 1.00 76.31 31  B 1 
ATOM 1038 C CA  . PRO B 2 31  ? 11.846  11.713  -29.274 1.00 77.66 31  B 1 
ATOM 1039 C C   . PRO B 2 31  ? 12.634  12.147  -28.036 1.00 79.37 31  B 1 
ATOM 1040 O O   . PRO B 2 31  ? 13.851  12.359  -28.089 1.00 76.11 31  B 1 
ATOM 1041 C CB  . PRO B 2 31  ? 12.066  10.237  -29.612 1.00 73.43 31  B 1 
ATOM 1042 C CG  . PRO B 2 31  ? 13.190  10.274  -30.648 1.00 70.98 31  B 1 
ATOM 1043 C CD  . PRO B 2 31  ? 12.956  11.594  -31.384 1.00 76.17 31  B 1 
ATOM 1044 N N   . CYS B 2 32  ? 11.943  12.220  -26.927 1.00 78.71 32  B 1 
ATOM 1045 C CA  . CYS B 2 32  ? 12.566  12.518  -25.649 1.00 77.20 32  B 1 
ATOM 1046 C C   . CYS B 2 32  ? 13.457  11.346  -25.224 1.00 77.57 32  B 1 
ATOM 1047 O O   . CYS B 2 32  ? 12.974  10.254  -24.922 1.00 74.04 32  B 1 
ATOM 1048 C CB  . CYS B 2 32  ? 11.479  12.826  -24.622 1.00 74.56 32  B 1 
ATOM 1049 S SG  . CYS B 2 32  ? 12.123  13.250  -22.990 1.00 69.34 32  B 1 
ATOM 1050 N N   . HIS B 2 33  ? 14.771  11.570  -25.173 1.00 74.48 33  B 1 
ATOM 1051 C CA  . HIS B 2 33  ? 15.704  10.627  -24.582 1.00 72.63 33  B 1 
ATOM 1052 C C   . HIS B 2 33  ? 15.559  10.665  -23.069 1.00 72.08 33  B 1 
ATOM 1053 O O   . HIS B 2 33  ? 16.130  11.509  -22.380 1.00 67.85 33  B 1 
ATOM 1054 C CB  . HIS B 2 33  ? 17.138  10.910  -25.047 1.00 68.40 33  B 1 
ATOM 1055 C CG  . HIS B 2 33  ? 17.408  10.307  -26.390 1.00 62.15 33  B 1 
ATOM 1056 N ND1 . HIS B 2 33  ? 17.535  8.957   -26.659 1.00 54.85 33  B 1 
ATOM 1057 C CD2 . HIS B 2 33  ? 17.568  10.958  -27.591 1.00 53.70 33  B 1 
ATOM 1058 C CE1 . HIS B 2 33  ? 17.769  8.813   -27.977 1.00 47.69 33  B 1 
ATOM 1059 N NE2 . HIS B 2 33  ? 17.797  10.001  -28.582 1.00 49.03 33  B 1 
ATOM 1060 N N   . LYS B 2 34  ? 14.777  9.716   -22.546 1.00 72.91 34  B 1 
ATOM 1061 C CA  . LYS B 2 34  ? 14.638  9.515   -21.110 1.00 71.89 34  B 1 
ATOM 1062 C C   . LYS B 2 34  ? 15.782  8.669   -20.584 1.00 72.33 34  B 1 
ATOM 1063 O O   . LYS B 2 34  ? 16.289  7.785   -21.269 1.00 69.33 34  B 1 
ATOM 1064 C CB  . LYS B 2 34  ? 13.286  8.881   -20.790 1.00 67.36 34  B 1 
ATOM 1065 C CG  . LYS B 2 34  ? 12.147  9.828   -21.158 1.00 64.61 34  B 1 
ATOM 1066 C CD  . LYS B 2 34  ? 10.825  9.203   -20.740 1.00 64.11 34  B 1 
ATOM 1067 C CE  . LYS B 2 34  ? 9.678   10.144  -21.066 1.00 59.09 34  B 1 
ATOM 1068 N NZ  . LYS B 2 34  ? 8.420   9.547   -20.618 1.00 56.26 34  B 1 
ATOM 1069 N N   . PHE B 2 35  ? 16.155  8.911   -19.343 1.00 70.18 35  B 1 
ATOM 1070 C CA  . PHE B 2 35  ? 17.066  8.036   -18.627 1.00 69.07 35  B 1 
ATOM 1071 C C   . PHE B 2 35  ? 16.438  6.641   -18.494 1.00 70.59 35  B 1 
ATOM 1072 O O   . PHE B 2 35  ? 15.257  6.524   -18.157 1.00 64.64 35  B 1 
ATOM 1073 C CB  . PHE B 2 35  ? 17.388  8.667   -17.270 1.00 64.01 35  B 1 
ATOM 1074 C CG  . PHE B 2 35  ? 18.516  7.947   -16.581 1.00 60.70 35  B 1 
ATOM 1075 C CD1 . PHE B 2 35  ? 18.237  6.833   -15.780 1.00 55.32 35  B 1 
ATOM 1076 C CD2 . PHE B 2 35  ? 19.843  8.327   -16.809 1.00 55.69 35  B 1 
ATOM 1077 C CE1 . PHE B 2 35  ? 19.295  6.092   -15.235 1.00 50.06 35  B 1 
ATOM 1078 C CE2 . PHE B 2 35  ? 20.906  7.590   -16.266 1.00 50.92 35  B 1 
ATOM 1079 C CZ  . PHE B 2 35  ? 20.628  6.467   -15.487 1.00 51.66 35  B 1 
ATOM 1080 N N   . ASP B 2 36  ? 17.209  5.590   -18.760 1.00 70.15 36  B 1 
ATOM 1081 C CA  . ASP B 2 36  ? 16.719  4.211   -18.691 1.00 70.06 36  B 1 
ATOM 1082 C C   . ASP B 2 36  ? 16.597  3.745   -17.229 1.00 71.88 36  B 1 
ATOM 1083 O O   . ASP B 2 36  ? 17.433  3.028   -16.683 1.00 68.06 36  B 1 
ATOM 1084 C CB  . ASP B 2 36  ? 17.572  3.290   -19.568 1.00 64.49 36  B 1 
ATOM 1085 C CG  . ASP B 2 36  ? 16.931  1.910   -19.756 1.00 58.06 36  B 1 
ATOM 1086 O OD1 . ASP B 2 36  ? 15.848  1.675   -19.160 1.00 52.53 36  B 1 
ATOM 1087 O OD2 . ASP B 2 36  ? 17.522  1.084   -20.485 1.00 52.84 36  B 1 
ATOM 1088 N N   . VAL B 2 37  ? 15.511  4.170   -16.601 1.00 71.76 37  B 1 
ATOM 1089 C CA  . VAL B 2 37  ? 15.146  3.767   -15.240 1.00 72.09 37  B 1 
ATOM 1090 C C   . VAL B 2 37  ? 14.978  2.255   -15.104 1.00 73.95 37  B 1 
ATOM 1091 O O   . VAL B 2 37  ? 15.132  1.719   -14.004 1.00 71.69 37  B 1 
ATOM 1092 C CB  . VAL B 2 37  ? 13.860  4.475   -14.756 1.00 67.99 37  B 1 
ATOM 1093 C CG1 . VAL B 2 37  ? 14.134  5.957   -14.485 1.00 62.34 37  B 1 
ATOM 1094 C CG2 . VAL B 2 37  ? 12.690  4.376   -15.746 1.00 62.99 37  B 1 
ATOM 1095 N N   . LYS B 2 38  ? 14.726  1.536   -16.210 1.00 70.87 38  B 1 
ATOM 1096 C CA  . LYS B 2 38  ? 14.571  0.083   -16.214 1.00 71.70 38  B 1 
ATOM 1097 C C   . LYS B 2 38  ? 15.878  -0.608  -15.840 1.00 74.47 38  B 1 
ATOM 1098 O O   . LYS B 2 38  ? 15.851  -1.544  -15.037 1.00 73.09 38  B 1 
ATOM 1099 C CB  . LYS B 2 38  ? 14.058  -0.414  -17.580 1.00 67.73 38  B 1 
ATOM 1100 C CG  . LYS B 2 38  ? 12.652  0.095   -17.959 1.00 61.16 38  B 1 
ATOM 1101 C CD  . LYS B 2 38  ? 12.158  -0.542  -19.269 1.00 56.41 38  B 1 
ATOM 1102 C CE  . LYS B 2 38  ? 10.721  -0.133  -19.587 1.00 50.15 38  B 1 
ATOM 1103 N NZ  . LYS B 2 38  ? 10.157  -0.811  -20.792 1.00 44.89 38  B 1 
ATOM 1104 N N   . GLN B 2 39  ? 17.024  -0.156  -16.331 1.00 73.38 39  B 1 
ATOM 1105 C CA  . GLN B 2 39  ? 18.320  -0.764  -16.024 1.00 74.52 39  B 1 
ATOM 1106 C C   . GLN B 2 39  ? 18.699  -0.611  -14.547 1.00 76.41 39  B 1 
ATOM 1107 O O   . GLN B 2 39  ? 19.113  -1.583  -13.917 1.00 75.67 39  B 1 
ATOM 1108 C CB  . GLN B 2 39  ? 19.424  -0.163  -16.890 1.00 71.35 39  B 1 
ATOM 1109 C CG  . GLN B 2 39  ? 19.310  -0.598  -18.345 1.00 63.48 39  B 1 
ATOM 1110 C CD  . GLN B 2 39  ? 20.439  -0.067  -19.223 1.00 58.25 39  B 1 
ATOM 1111 O OE1 . GLN B 2 39  ? 21.458  0.418   -18.764 1.00 51.82 39  B 1 
ATOM 1112 N NE2 . GLN B 2 39  ? 20.295  -0.153  -20.529 1.00 49.22 39  B 1 
ATOM 1113 N N   . ILE B 2 40  ? 18.519  0.577   -13.973 1.00 75.70 40  B 1 
ATOM 1114 C CA  . ILE B 2 40  ? 18.756  0.776   -12.528 1.00 77.00 40  B 1 
ATOM 1115 C C   . ILE B 2 40  ? 17.776  -0.079  -11.714 1.00 79.27 40  B 1 
ATOM 1116 O O   . ILE B 2 40  ? 18.184  -0.746  -10.765 1.00 77.47 40  B 1 
ATOM 1117 C CB  . ILE B 2 40  ? 18.663  2.260   -12.134 1.00 74.07 40  B 1 
ATOM 1118 C CG1 . ILE B 2 40  ? 19.844  3.018   -12.787 1.00 66.97 40  B 1 
ATOM 1119 C CG2 . ILE B 2 40  ? 18.667  2.432   -10.607 1.00 63.89 40  B 1 
ATOM 1120 C CD1 . ILE B 2 40  ? 20.004  4.459   -12.310 1.00 59.30 40  B 1 
ATOM 1121 N N   . GLY B 2 41  ? 16.504  -0.091  -12.095 1.00 76.00 41  B 1 
ATOM 1122 C CA  . GLY B 2 41  ? 15.485  -0.913  -11.461 1.00 77.70 41  B 1 
ATOM 1123 C C   . GLY B 2 41  ? 15.870  -2.390  -11.418 1.00 80.85 41  B 1 
ATOM 1124 O O   . GLY B 2 41  ? 15.813  -3.012  -10.353 1.00 80.06 41  B 1 
ATOM 1125 N N   . ALA B 2 42  ? 16.368  -2.933  -12.522 1.00 80.91 42  B 1 
ATOM 1126 C CA  . ALA B 2 42  ? 16.801  -4.317  -12.639 1.00 81.87 42  B 1 
ATOM 1127 C C   . ALA B 2 42  ? 17.890  -4.734  -11.659 1.00 83.62 42  B 1 
ATOM 1128 O O   . ALA B 2 42  ? 17.920  -5.879  -11.210 1.00 81.83 42  B 1 
ATOM 1129 C CB  . ALA B 2 42  ? 17.362  -4.494  -14.039 1.00 79.41 42  B 1 
ATOM 1130 N N   . GLN B 2 43  ? 18.820  -3.827  -11.340 1.00 85.22 43  B 1 
ATOM 1131 C CA  . GLN B 2 43  ? 19.933  -4.109  -10.447 1.00 86.55 43  B 1 
ATOM 1132 C C   . GLN B 2 43  ? 19.586  -3.846  -8.977  1.00 88.46 43  B 1 
ATOM 1133 O O   . GLN B 2 43  ? 20.020  -4.588  -8.095  1.00 87.39 43  B 1 
ATOM 1134 C CB  . GLN B 2 43  ? 21.142  -3.274  -10.872 1.00 85.23 43  B 1 
ATOM 1135 C CG  . GLN B 2 43  ? 21.671  -3.676  -12.267 1.00 77.33 43  B 1 
ATOM 1136 C CD  . GLN B 2 43  ? 22.908  -2.886  -12.692 1.00 71.39 43  B 1 
ATOM 1137 O OE1 . GLN B 2 43  ? 23.405  -2.024  -11.981 1.00 62.91 43  B 1 
ATOM 1138 N NE2 . GLN B 2 43  ? 23.453  -3.150  -13.843 1.00 59.58 43  B 1 
ATOM 1139 N N   . LEU B 2 44  ? 18.788  -2.799  -8.706  1.00 87.21 44  B 1 
ATOM 1140 C CA  . LEU B 2 44  ? 18.495  -2.348  -7.347  1.00 88.67 44  B 1 
ATOM 1141 C C   . LEU B 2 44  ? 17.255  -3.013  -6.737  1.00 89.94 44  B 1 
ATOM 1142 O O   . LEU B 2 44  ? 17.268  -3.383  -5.565  1.00 88.90 44  B 1 
ATOM 1143 C CB  . LEU B 2 44  ? 18.325  -0.818  -7.376  1.00 86.57 44  B 1 
ATOM 1144 C CG  . LEU B 2 44  ? 18.294  -0.193  -5.968  1.00 75.32 44  B 1 
ATOM 1145 C CD1 . LEU B 2 44  ? 19.699  0.124   -5.482  1.00 69.31 44  B 1 
ATOM 1146 C CD2 . LEU B 2 44  ? 17.473  1.103   -5.970  1.00 68.36 44  B 1 
ATOM 1147 N N   . LEU B 2 45  ? 16.162  -3.135  -7.507  1.00 88.62 45  B 1 
ATOM 1148 C CA  . LEU B 2 45  ? 14.875  -3.566  -6.962  1.00 89.59 45  B 1 
ATOM 1149 C C   . LEU B 2 45  ? 14.876  -5.019  -6.485  1.00 90.75 45  B 1 
ATOM 1150 O O   . LEU B 2 45  ? 14.325  -5.268  -5.411  1.00 90.32 45  B 1 
ATOM 1151 C CB  . LEU B 2 45  ? 13.731  -3.325  -7.968  1.00 88.07 45  B 1 
ATOM 1152 C CG  . LEU B 2 45  ? 13.492  -1.863  -8.365  1.00 86.07 45  B 1 
ATOM 1153 C CD1 . LEU B 2 45  ? 12.340  -1.783  -9.366  1.00 81.31 45  B 1 
ATOM 1154 C CD2 . LEU B 2 45  ? 13.130  -0.995  -7.163  1.00 81.49 45  B 1 
ATOM 1155 N N   . PRO B 2 46  ? 15.494  -5.986  -7.187  1.00 90.74 46  B 1 
ATOM 1156 C CA  . PRO B 2 46  ? 15.432  -7.384  -6.767  1.00 91.22 46  B 1 
ATOM 1157 C C   . PRO B 2 46  ? 16.077  -7.654  -5.404  1.00 92.49 46  B 1 
ATOM 1158 O O   . PRO B 2 46  ? 15.407  -8.247  -4.553  1.00 91.76 46  B 1 
ATOM 1159 C CB  . PRO B 2 46  ? 16.056  -8.173  -7.913  1.00 89.62 46  B 1 
ATOM 1160 C CG  . PRO B 2 46  ? 15.904  -7.253  -9.113  1.00 87.11 46  B 1 
ATOM 1161 C CD  . PRO B 2 46  ? 16.092  -5.889  -8.506  1.00 89.44 46  B 1 
ATOM 1162 N N   . PRO B 2 47  ? 17.313  -7.202  -5.107  1.00 93.78 47  B 1 
ATOM 1163 C CA  . PRO B 2 47  ? 17.878  -7.384  -3.773  1.00 94.05 47  B 1 
ATOM 1164 C C   . PRO B 2 47  ? 17.125  -6.582  -2.713  1.00 94.69 47  B 1 
ATOM 1165 O O   . PRO B 2 47  ? 16.864  -7.104  -1.628  1.00 93.57 47  B 1 
ATOM 1166 C CB  . PRO B 2 47  ? 19.348  -6.963  -3.889  1.00 92.91 47  B 1 
ATOM 1167 C CG  . PRO B 2 47  ? 19.365  -6.000  -5.076  1.00 90.22 47  B 1 
ATOM 1168 C CD  . PRO B 2 47  ? 18.290  -6.580  -5.985  1.00 93.22 47  B 1 
ATOM 1169 N N   . LEU B 2 48  ? 16.695  -5.349  -3.022  1.00 93.66 48  B 1 
ATOM 1170 C CA  . LEU B 2 48  ? 15.948  -4.516  -2.084  1.00 94.14 48  B 1 
ATOM 1171 C C   . LEU B 2 48  ? 14.604  -5.156  -1.706  1.00 94.52 48  B 1 
ATOM 1172 O O   . LEU B 2 48  ? 14.319  -5.315  -0.519  1.00 93.88 48  B 1 
ATOM 1173 C CB  . LEU B 2 48  ? 15.762  -3.120  -2.688  1.00 93.71 48  B 1 
ATOM 1174 C CG  . LEU B 2 48  ? 14.973  -2.144  -1.779  1.00 92.21 48  B 1 
ATOM 1175 C CD1 . LEU B 2 48  ? 15.691  -1.876  -0.455  1.00 88.41 48  B 1 
ATOM 1176 C CD2 . LEU B 2 48  ? 14.784  -0.819  -2.510  1.00 88.00 48  B 1 
ATOM 1177 N N   . TYR B 2 49  ? 13.801  -5.561  -2.689  1.00 94.32 49  B 1 
ATOM 1178 C CA  . TYR B 2 49  ? 12.497  -6.172  -2.437  1.00 94.46 49  B 1 
ATOM 1179 C C   . TYR B 2 49  ? 12.623  -7.536  -1.758  1.00 94.79 49  B 1 
ATOM 1180 O O   . TYR B 2 49  ? 11.790  -7.869  -0.919  1.00 94.03 49  B 1 
ATOM 1181 C CB  . TYR B 2 49  ? 11.693  -6.276  -3.732  1.00 93.53 49  B 1 
ATOM 1182 C CG  . TYR B 2 49  ? 11.198  -4.973  -4.345  1.00 92.85 49  B 1 
ATOM 1183 C CD1 . TYR B 2 49  ? 11.287  -3.738  -3.666  1.00 89.45 49  B 1 
ATOM 1184 C CD2 . TYR B 2 49  ? 10.584  -5.012  -5.614  1.00 89.64 49  B 1 
ATOM 1185 C CE1 . TYR B 2 49  ? 10.786  -2.567  -4.242  1.00 88.78 49  B 1 
ATOM 1186 C CE2 . TYR B 2 49  ? 10.080  -3.844  -6.194  1.00 88.58 49  B 1 
ATOM 1187 C CZ  . TYR B 2 49  ? 10.182  -2.618  -5.510  1.00 89.44 49  B 1 
ATOM 1188 O OH  . TYR B 2 49  ? 9.682   -1.473  -6.076  1.00 87.04 49  B 1 
ATOM 1189 N N   . SER B 2 50  ? 13.687  -8.290  -2.030  1.00 95.11 50  B 1 
ATOM 1190 C CA  . SER B 2 50  ? 13.966  -9.543  -1.323  1.00 95.12 50  B 1 
ATOM 1191 C C   . SER B 2 50  ? 14.252  -9.306  0.165   1.00 95.64 50  B 1 
ATOM 1192 O O   . SER B 2 50  ? 13.694  -9.993  1.021   1.00 94.48 50  B 1 
ATOM 1193 C CB  . SER B 2 50  ? 15.144  -10.276 -1.962  1.00 94.11 50  B 1 
ATOM 1194 O OG  . SER B 2 50  ? 14.849  -10.590 -3.310  1.00 81.11 50  B 1 
ATOM 1195 N N   . LEU B 2 51  ? 15.057  -8.290  0.498   1.00 95.89 51  B 1 
ATOM 1196 C CA  . LEU B 2 51  ? 15.318  -7.914  1.886   1.00 95.96 51  B 1 
ATOM 1197 C C   . LEU B 2 51  ? 14.046  -7.430  2.594   1.00 96.32 51  B 1 
ATOM 1198 O O   . LEU B 2 51  ? 13.721  -7.913  3.679   1.00 95.45 51  B 1 
ATOM 1199 C CB  . LEU B 2 51  ? 16.409  -6.829  1.931   1.00 95.20 51  B 1 
ATOM 1200 C CG  . LEU B 2 51  ? 17.824  -7.332  1.600   1.00 86.87 51  B 1 
ATOM 1201 C CD1 . LEU B 2 51  ? 18.763  -6.136  1.457   1.00 81.07 51  B 1 
ATOM 1202 C CD2 . LEU B 2 51  ? 18.376  -8.240  2.694   1.00 81.55 51  B 1 
ATOM 1203 N N   . VAL B 2 52  ? 13.282  -6.535  1.960   1.00 95.70 52  B 1 
ATOM 1204 C CA  . VAL B 2 52  ? 12.016  -6.024  2.499   1.00 95.99 52  B 1 
ATOM 1205 C C   . VAL B 2 52  ? 11.024  -7.163  2.732   1.00 96.20 52  B 1 
ATOM 1206 O O   . VAL B 2 52  ? 10.388  -7.203  3.783   1.00 95.38 52  B 1 
ATOM 1207 C CB  . VAL B 2 52  ? 11.411  -4.945  1.582   1.00 95.43 52  B 1 
ATOM 1208 C CG1 . VAL B 2 52  ? 10.018  -4.496  2.038   1.00 91.88 52  B 1 
ATOM 1209 C CG2 . VAL B 2 52  ? 12.291  -3.697  1.562   1.00 92.43 52  B 1 
ATOM 1210 N N   . PHE B 2 53  ? 10.936  -8.122  1.806   1.00 96.42 53  B 1 
ATOM 1211 C CA  . PHE B 2 53  ? 10.090  -9.290  1.961   1.00 96.70 53  B 1 
ATOM 1212 C C   . PHE B 2 53  ? 10.508  -10.139 3.163   1.00 96.64 53  B 1 
ATOM 1213 O O   . PHE B 2 53  ? 9.666   -10.438 4.005   1.00 96.12 53  B 1 
ATOM 1214 C CB  . PHE B 2 53  ? 10.099  -10.129 0.671   1.00 96.60 53  B 1 
ATOM 1215 C CG  . PHE B 2 53  ? 9.318   -11.415 0.801   1.00 96.65 53  B 1 
ATOM 1216 C CD1 . PHE B 2 53  ? 9.987   -12.641 1.004   1.00 95.06 53  B 1 
ATOM 1217 C CD2 . PHE B 2 53  ? 7.920   -11.391 0.784   1.00 95.34 53  B 1 
ATOM 1218 C CE1 . PHE B 2 53  ? 9.256   -13.829 1.167   1.00 94.74 53  B 1 
ATOM 1219 C CE2 . PHE B 2 53  ? 7.178   -12.574 0.946   1.00 94.66 53  B 1 
ATOM 1220 C CZ  . PHE B 2 53  ? 7.853   -13.788 1.139   1.00 94.83 53  B 1 
ATOM 1221 N N   . ILE B 2 54  ? 11.780  -10.477 3.315   1.00 97.09 54  B 1 
ATOM 1222 C CA  . ILE B 2 54  ? 12.265  -11.312 4.416   1.00 96.79 54  B 1 
ATOM 1223 C C   . ILE B 2 54  ? 11.996  -10.635 5.769   1.00 96.50 54  B 1 
ATOM 1224 O O   . ILE B 2 54  ? 11.366  -11.231 6.647   1.00 95.69 54  B 1 
ATOM 1225 C CB  . ILE B 2 54  ? 13.763  -11.661 4.229   1.00 96.21 54  B 1 
ATOM 1226 C CG1 . ILE B 2 54  ? 13.954  -12.588 3.005   1.00 92.34 54  B 1 
ATOM 1227 C CG2 . ILE B 2 54  ? 14.343  -12.340 5.484   1.00 91.65 54  B 1 
ATOM 1228 C CD1 . ILE B 2 54  ? 15.408  -12.658 2.508   1.00 84.79 54  B 1 
ATOM 1229 N N   . PHE B 2 55  ? 12.439  -9.379  5.941   1.00 96.38 55  B 1 
ATOM 1230 C CA  . PHE B 2 55  ? 12.263  -8.666  7.204   1.00 95.98 55  B 1 
ATOM 1231 C C   . PHE B 2 55  ? 10.794  -8.359  7.497   1.00 95.65 55  B 1 
ATOM 1232 O O   . PHE B 2 55  ? 10.333  -8.554  8.626   1.00 93.88 55  B 1 
ATOM 1233 C CB  . PHE B 2 55  ? 13.101  -7.379  7.193   1.00 94.79 55  B 1 
ATOM 1234 C CG  . PHE B 2 55  ? 14.581  -7.612  7.357   1.00 91.33 55  B 1 
ATOM 1235 C CD1 . PHE B 2 55  ? 15.084  -8.134  8.563   1.00 84.77 55  B 1 
ATOM 1236 C CD2 . PHE B 2 55  ? 15.483  -7.316  6.309   1.00 83.74 55  B 1 
ATOM 1237 C CE1 . PHE B 2 55  ? 16.455  -8.364  8.723   1.00 80.98 55  B 1 
ATOM 1238 C CE2 . PHE B 2 55  ? 16.852  -7.546  6.462   1.00 79.94 55  B 1 
ATOM 1239 C CZ  . PHE B 2 55  ? 17.339  -8.078  7.668   1.00 80.68 55  B 1 
ATOM 1240 N N   . GLY B 2 56  ? 10.035  -7.924  6.499   1.00 96.28 56  B 1 
ATOM 1241 C CA  . GLY B 2 56  ? 8.631   -7.594  6.630   1.00 96.07 56  B 1 
ATOM 1242 C C   . GLY B 2 56  ? 7.765   -8.812  6.914   1.00 96.29 56  B 1 
ATOM 1243 O O   . GLY B 2 56  ? 6.914   -8.766  7.803   1.00 95.07 56  B 1 
ATOM 1244 N N   . PHE B 2 57  ? 8.001   -9.940  6.230   1.00 97.02 57  B 1 
ATOM 1245 C CA  . PHE B 2 57  ? 7.244   -11.164 6.447   1.00 96.72 57  B 1 
ATOM 1246 C C   . PHE B 2 57  ? 7.489   -11.736 7.841   1.00 96.26 57  B 1 
ATOM 1247 O O   . PHE B 2 57  ? 6.534   -11.973 8.586   1.00 95.29 57  B 1 
ATOM 1248 C CB  . PHE B 2 57  ? 7.579   -12.189 5.355   1.00 96.54 57  B 1 
ATOM 1249 C CG  . PHE B 2 57  ? 6.706   -13.429 5.410   1.00 95.80 57  B 1 
ATOM 1250 C CD1 . PHE B 2 57  ? 7.156   -14.585 6.061   1.00 92.54 57  B 1 
ATOM 1251 C CD2 . PHE B 2 57  ? 5.429   -13.399 4.835   1.00 92.60 57  B 1 
ATOM 1252 C CE1 . PHE B 2 57  ? 6.330   -15.718 6.128   1.00 91.80 57  B 1 
ATOM 1253 C CE2 . PHE B 2 57  ? 4.596   -14.531 4.902   1.00 91.65 57  B 1 
ATOM 1254 C CZ  . PHE B 2 57  ? 5.053   -15.688 5.548   1.00 92.09 57  B 1 
ATOM 1255 N N   . VAL B 2 58  ? 8.736   -11.865 8.260   1.00 96.36 58  B 1 
ATOM 1256 C CA  . VAL B 2 58  ? 9.081   -12.343 9.606   1.00 95.72 58  B 1 
ATOM 1257 C C   . VAL B 2 58  ? 8.524   -11.401 10.680  1.00 95.20 58  B 1 
ATOM 1258 O O   . VAL B 2 58  ? 7.909   -11.858 11.643  1.00 94.14 58  B 1 
ATOM 1259 C CB  . VAL B 2 58  ? 10.601  -12.532 9.758   1.00 94.90 58  B 1 
ATOM 1260 C CG1 . VAL B 2 58  ? 11.006  -12.892 11.188  1.00 90.10 58  B 1 
ATOM 1261 C CG2 . VAL B 2 58  ? 11.101  -13.663 8.853   1.00 90.28 58  B 1 
ATOM 1262 N N   . GLY B 2 59  ? 8.692   -10.096 10.518  1.00 94.87 59  B 1 
ATOM 1263 C CA  . GLY B 2 59  ? 8.212   -9.096  11.463  1.00 94.31 59  B 1 
ATOM 1264 C C   . GLY B 2 59  ? 6.693   -9.094  11.611  1.00 94.45 59  B 1 
ATOM 1265 O O   . GLY B 2 59  ? 6.185   -9.207  12.727  1.00 93.34 59  B 1 
ATOM 1266 N N   . ASN B 2 60  ? 5.941   -9.034  10.511  1.00 95.47 60  B 1 
ATOM 1267 C CA  . ASN B 2 60  ? 4.482   -9.021  10.538  1.00 95.32 60  B 1 
ATOM 1268 C C   . ASN B 2 60  ? 3.889   -10.360 11.005  1.00 94.64 60  B 1 
ATOM 1269 O O   . ASN B 2 60  ? 2.950   -10.355 11.806  1.00 93.35 60  B 1 
ATOM 1270 C CB  . ASN B 2 60  ? 3.932   -8.581  9.171   1.00 95.47 60  B 1 
ATOM 1271 C CG  . ASN B 2 60  ? 4.029   -7.076  9.003   1.00 94.77 60  B 1 
ATOM 1272 O OD1 . ASN B 2 60  ? 3.414   -6.326  9.738   1.00 86.56 60  B 1 
ATOM 1273 N ND2 . ASN B 2 60  ? 4.814   -6.603  8.071   1.00 87.59 60  B 1 
ATOM 1274 N N   . MET B 2 61  ? 4.464   -11.491 10.606  1.00 95.68 61  B 1 
ATOM 1275 C CA  . MET B 2 61  ? 4.048   -12.796 11.144  1.00 95.09 61  B 1 
ATOM 1276 C C   . MET B 2 61  ? 4.251   -12.882 12.657  1.00 94.55 61  B 1 
ATOM 1277 O O   . MET B 2 61  ? 3.386   -13.397 13.365  1.00 93.13 61  B 1 
ATOM 1278 C CB  . MET B 2 61  ? 4.812   -13.930 10.444  1.00 94.85 61  B 1 
ATOM 1279 C CG  . MET B 2 61  ? 4.245   -14.229 9.052   1.00 86.74 61  B 1 
ATOM 1280 S SD  . MET B 2 61  ? 2.495   -14.740 9.007   1.00 84.81 61  B 1 
ATOM 1281 C CE  . MET B 2 61  ? 2.552   -16.281 9.931   1.00 71.88 61  B 1 
ATOM 1282 N N   . LEU B 2 62  ? 5.339   -12.334 13.178  1.00 93.56 62  B 1 
ATOM 1283 C CA  . LEU B 2 62  ? 5.578   -12.295 14.617  1.00 92.58 62  B 1 
ATOM 1284 C C   . LEU B 2 62  ? 4.551   -11.403 15.334  1.00 92.37 62  B 1 
ATOM 1285 O O   . LEU B 2 62  ? 4.045   -11.777 16.392  1.00 90.68 62  B 1 
ATOM 1286 C CB  . LEU B 2 62  ? 7.026   -11.859 14.854  1.00 91.22 62  B 1 
ATOM 1287 C CG  . LEU B 2 62  ? 7.503   -12.023 16.309  1.00 82.30 62  B 1 
ATOM 1288 C CD1 . LEU B 2 62  ? 7.460   -13.478 16.779  1.00 77.53 62  B 1 
ATOM 1289 C CD2 . LEU B 2 62  ? 8.965   -11.569 16.412  1.00 77.08 62  B 1 
ATOM 1290 N N   . VAL B 2 63  ? 4.167   -10.253 14.750  1.00 92.46 63  B 1 
ATOM 1291 C CA  . VAL B 2 63  ? 3.090   -9.402  15.267  1.00 92.06 63  B 1 
ATOM 1292 C C   . VAL B 2 63  ? 1.760   -10.159 15.308  1.00 91.71 63  B 1 
ATOM 1293 O O   . VAL B 2 63  ? 1.098   -10.155 16.343  1.00 90.70 63  B 1 
ATOM 1294 C CB  . VAL B 2 63  ? 2.956   -8.102  14.447  1.00 91.76 63  B 1 
ATOM 1295 C CG1 . VAL B 2 63  ? 1.722   -7.275  14.829  1.00 88.60 63  B 1 
ATOM 1296 C CG2 . VAL B 2 63  ? 4.175   -7.195  14.667  1.00 89.19 63  B 1 
ATOM 1297 N N   . VAL B 2 64  ? 1.387   -10.850 14.223  1.00 93.65 64  B 1 
ATOM 1298 C CA  . VAL B 2 64  ? 0.160   -11.662 14.153  1.00 93.40 64  B 1 
ATOM 1299 C C   . VAL B 2 64  ? 0.160   -12.746 15.239  1.00 92.54 64  B 1 
ATOM 1300 O O   . VAL B 2 64  ? -0.803  -12.851 15.996  1.00 90.93 64  B 1 
ATOM 1301 C CB  . VAL B 2 64  ? -0.002  -12.279 12.744  1.00 93.58 64  B 1 
ATOM 1302 C CG1 . VAL B 2 64  ? -1.119  -13.325 12.680  1.00 90.62 64  B 1 
ATOM 1303 C CG2 . VAL B 2 64  ? -0.345  -11.196 11.718  1.00 91.00 64  B 1 
ATOM 1304 N N   . LEU B 2 65  ? 1.248   -13.491 15.387  1.00 92.23 65  B 1 
ATOM 1305 C CA  . LEU B 2 65  ? 1.373   -14.540 16.398  1.00 91.30 65  B 1 
ATOM 1306 C C   . LEU B 2 65  ? 1.256   -13.991 17.827  1.00 90.40 65  B 1 
ATOM 1307 O O   . LEU B 2 65  ? 0.563   -14.572 18.660  1.00 88.26 65  B 1 
ATOM 1308 C CB  . LEU B 2 65  ? 2.715   -15.274 16.212  1.00 90.85 65  B 1 
ATOM 1309 C CG  . LEU B 2 65  ? 2.783   -16.173 14.964  1.00 85.82 65  B 1 
ATOM 1310 C CD1 . LEU B 2 65  ? 4.219   -16.684 14.786  1.00 80.77 65  B 1 
ATOM 1311 C CD2 . LEU B 2 65  ? 1.850   -17.385 15.066  1.00 80.85 65  B 1 
ATOM 1312 N N   . ILE B 2 66  ? 1.870   -12.844 18.112  1.00 89.35 66  B 1 
ATOM 1313 C CA  . ILE B 2 66  ? 1.769   -12.192 19.423  1.00 88.35 66  B 1 
ATOM 1314 C C   . ILE B 2 66  ? 0.335   -11.740 19.713  1.00 87.57 66  B 1 
ATOM 1315 O O   . ILE B 2 66  ? -0.169  -11.934 20.824  1.00 85.71 66  B 1 
ATOM 1316 C CB  . ILE B 2 66  ? 2.770   -11.016 19.503  1.00 87.47 66  B 1 
ATOM 1317 C CG1 . ILE B 2 66  ? 4.199   -11.582 19.652  1.00 83.68 66  B 1 
ATOM 1318 C CG2 . ILE B 2 66  ? 2.460   -10.068 20.671  1.00 83.47 66  B 1 
ATOM 1319 C CD1 . ILE B 2 66  ? 5.290   -10.527 19.439  1.00 78.42 66  B 1 
ATOM 1320 N N   . LEU B 2 67  ? -0.356  -11.138 18.722  1.00 89.53 67  B 1 
ATOM 1321 C CA  . LEU B 2 67  ? -1.721  -10.656 18.898  1.00 89.01 67  B 1 
ATOM 1322 C C   . LEU B 2 67  ? -2.704  -11.808 19.142  1.00 87.65 67  B 1 
ATOM 1323 O O   . LEU B 2 67  ? -3.548  -11.695 20.035  1.00 84.28 67  B 1 
ATOM 1324 C CB  . LEU B 2 67  ? -2.132  -9.826  17.672  1.00 88.84 67  B 1 
ATOM 1325 C CG  . LEU B 2 67  ? -1.450  -8.449  17.599  1.00 88.08 67  B 1 
ATOM 1326 C CD1 . LEU B 2 67  ? -1.745  -7.785  16.259  1.00 85.74 67  B 1 
ATOM 1327 C CD2 . LEU B 2 67  ? -1.963  -7.508  18.696  1.00 85.65 67  B 1 
ATOM 1328 N N   . ILE B 2 68  ? -2.573  -12.910 18.425  1.00 90.04 68  B 1 
ATOM 1329 C CA  . ILE B 2 68  ? -3.452  -14.076 18.555  1.00 89.60 68  B 1 
ATOM 1330 C C   . ILE B 2 68  ? -3.151  -14.853 19.840  1.00 87.83 68  B 1 
ATOM 1331 O O   . ILE B 2 68  ? -4.050  -15.081 20.658  1.00 83.10 68  B 1 
ATOM 1332 C CB  . ILE B 2 68  ? -3.365  -14.958 17.290  1.00 89.46 68  B 1 
ATOM 1333 C CG1 . ILE B 2 68  ? -3.921  -14.178 16.077  1.00 85.03 68  B 1 
ATOM 1334 C CG2 . ILE B 2 68  ? -4.136  -16.277 17.484  1.00 83.94 68  B 1 
ATOM 1335 C CD1 . ILE B 2 68  ? -3.756  -14.899 14.732  1.00 80.13 68  B 1 
ATOM 1336 N N   . ASN B 2 69  ? -1.899  -15.228 20.072  1.00 88.61 69  B 1 
ATOM 1337 C CA  . ASN B 2 69  ? -1.537  -16.147 21.148  1.00 86.93 69  B 1 
ATOM 1338 C C   . ASN B 2 69  ? -1.381  -15.456 22.509  1.00 85.18 69  B 1 
ATOM 1339 O O   . ASN B 2 69  ? -1.813  -15.993 23.530  1.00 79.47 69  B 1 
ATOM 1340 C CB  . ASN B 2 69  ? -0.262  -16.911 20.764  1.00 85.09 69  B 1 
ATOM 1341 C CG  . ASN B 2 69  ? -0.470  -17.821 19.567  1.00 80.40 69  B 1 
ATOM 1342 O OD1 . ASN B 2 69  ? -1.557  -18.320 19.309  1.00 70.91 69  B 1 
ATOM 1343 N ND2 . ASN B 2 69  ? 0.570   -18.095 18.803  1.00 71.77 69  B 1 
ATOM 1344 N N   . CYS B 2 70  ? -0.800  -14.253 22.544  1.00 82.56 70  B 1 
ATOM 1345 C CA  . CYS B 2 70  ? -0.504  -13.565 23.797  1.00 79.50 70  B 1 
ATOM 1346 C C   . CYS B 2 70  ? -1.625  -12.616 24.223  1.00 78.41 70  B 1 
ATOM 1347 O O   . CYS B 2 70  ? -2.040  -12.622 25.376  1.00 73.17 70  B 1 
ATOM 1348 C CB  . CYS B 2 70  ? 0.836   -12.823 23.691  1.00 75.92 70  B 1 
ATOM 1349 S SG  . CYS B 2 70  ? 2.181   -13.976 23.275  1.00 67.03 70  B 1 
ATOM 1350 N N   . LYS B 2 71  ? -2.138  -11.775 23.301  1.00 76.19 71  B 1 
ATOM 1351 C CA  . LYS B 2 71  ? -3.184  -10.798 23.635  1.00 73.40 71  B 1 
ATOM 1352 C C   . LYS B 2 71  ? -4.606  -11.331 23.481  1.00 73.67 71  B 1 
ATOM 1353 O O   . LYS B 2 71  ? -5.532  -10.733 24.027  1.00 68.57 71  B 1 
ATOM 1354 C CB  . LYS B 2 71  ? -3.009  -9.527  22.814  1.00 67.89 71  B 1 
ATOM 1355 C CG  . LYS B 2 71  ? -1.743  -8.726  23.177  1.00 64.37 71  B 1 
ATOM 1356 C CD  . LYS B 2 71  ? -1.903  -7.389  22.483  1.00 62.05 71  B 1 
ATOM 1357 C CE  . LYS B 2 71  ? -0.899  -6.301  22.811  1.00 56.63 71  B 1 
ATOM 1358 N NZ  . LYS B 2 71  ? -1.396  -5.066  22.184  1.00 53.18 71  B 1 
ATOM 1359 N N   . LYS B 2 72  ? -4.796  -12.426 22.754  1.00 78.42 72  B 1 
ATOM 1360 C CA  . LYS B 2 72  ? -6.086  -13.096 22.519  1.00 78.62 72  B 1 
ATOM 1361 C C   . LYS B 2 72  ? -7.182  -12.166 21.961  1.00 79.33 72  B 1 
ATOM 1362 O O   . LYS B 2 72  ? -8.360  -12.426 22.199  1.00 73.29 72  B 1 
ATOM 1363 C CB  . LYS B 2 72  ? -6.539  -13.853 23.784  1.00 73.20 72  B 1 
ATOM 1364 C CG  . LYS B 2 72  ? -5.521  -14.873 24.295  1.00 67.95 72  B 1 
ATOM 1365 C CD  . LYS B 2 72  ? -6.119  -15.705 25.441  1.00 62.64 72  B 1 
ATOM 1366 C CE  . LYS B 2 72  ? -5.115  -16.767 25.894  1.00 55.42 72  B 1 
ATOM 1367 N NZ  . LYS B 2 72  ? -5.666  -17.672 26.916  1.00 49.13 72  B 1 
ATOM 1368 N N   . LEU B 2 73  ? -6.823  -11.109 21.271  1.00 77.68 73  B 1 
ATOM 1369 C CA  . LEU B 2 73  ? -7.730  -10.168 20.590  1.00 78.72 73  B 1 
ATOM 1370 C C   . LEU B 2 73  ? -8.868  -9.635  21.487  1.00 80.15 73  B 1 
ATOM 1371 O O   . LEU B 2 73  ? -9.997  -9.455  21.041  1.00 75.32 73  B 1 
ATOM 1372 C CB  . LEU B 2 73  ? -8.237  -10.793 19.279  1.00 75.95 73  B 1 
ATOM 1373 C CG  . LEU B 2 73  ? -7.128  -11.221 18.303  1.00 75.65 73  B 1 
ATOM 1374 C CD1 . LEU B 2 73  ? -7.743  -11.987 17.124  1.00 71.25 73  B 1 
ATOM 1375 C CD2 . LEU B 2 73  ? -6.363  -10.015 17.762  1.00 73.54 73  B 1 
ATOM 1376 N N   . LYS B 2 74  ? -8.592  -9.367  22.763  1.00 79.23 74  B 1 
ATOM 1377 C CA  . LYS B 2 74  ? -9.604  -8.914  23.732  1.00 78.56 74  B 1 
ATOM 1378 C C   . LYS B 2 74  ? -9.968  -7.438  23.596  1.00 78.99 74  B 1 
ATOM 1379 O O   . LYS B 2 74  ? -10.980 -7.006  24.144  1.00 73.46 74  B 1 
ATOM 1380 C CB  . LYS B 2 74  ? -9.126  -9.205  25.157  1.00 74.57 74  B 1 
ATOM 1381 C CG  . LYS B 2 74  ? -9.033  -10.707 25.438  1.00 68.43 74  B 1 
ATOM 1382 C CD  . LYS B 2 74  ? -8.686  -10.949 26.912  1.00 62.31 74  B 1 
ATOM 1383 C CE  . LYS B 2 74  ? -8.670  -12.447 27.218  1.00 54.32 74  B 1 
ATOM 1384 N NZ  . LYS B 2 74  ? -8.527  -12.706 28.674  1.00 47.30 74  B 1 
ATOM 1385 N N   . CYS B 2 75  ? -9.154  -6.654  22.928  1.00 83.29 75  B 1 
ATOM 1386 C CA  . CYS B 2 75  ? -9.338  -5.222  22.796  1.00 83.66 75  B 1 
ATOM 1387 C C   . CYS B 2 75  ? -9.562  -4.844  21.335  1.00 85.73 75  B 1 
ATOM 1388 O O   . CYS B 2 75  ? -8.909  -5.382  20.447  1.00 83.79 75  B 1 
ATOM 1389 C CB  . CYS B 2 75  ? -8.118  -4.488  23.362  1.00 78.90 75  B 1 
ATOM 1390 S SG  . CYS B 2 75  ? -7.932  -4.811  25.146  1.00 68.97 75  B 1 
ATOM 1391 N N   . LEU B 2 76  ? -10.420 -3.828  21.101  1.00 84.72 76  B 1 
ATOM 1392 C CA  . LEU B 2 76  ? -10.664 -3.250  19.777  1.00 86.88 76  B 1 
ATOM 1393 C C   . LEU B 2 76  ? -9.362  -2.874  19.047  1.00 87.90 76  B 1 
ATOM 1394 O O   . LEU B 2 76  ? -9.183  -3.181  17.874  1.00 86.56 76  B 1 
ATOM 1395 C CB  . LEU B 2 76  ? -11.545 -2.005  19.987  1.00 85.26 76  B 1 
ATOM 1396 C CG  . LEU B 2 76  ? -11.913 -1.277  18.693  1.00 84.00 76  B 1 
ATOM 1397 C CD1 . LEU B 2 76  ? -12.777 -2.161  17.797  1.00 77.79 76  B 1 
ATOM 1398 C CD2 . LEU B 2 76  ? -12.715 -0.017  19.004  1.00 78.48 76  B 1 
ATOM 1399 N N   . THR B 2 77  ? -8.433  -2.258  19.763  1.00 87.62 77  B 1 
ATOM 1400 C CA  . THR B 2 77  ? -7.123  -1.878  19.214  1.00 87.73 77  B 1 
ATOM 1401 C C   . THR B 2 77  ? -6.327  -3.076  18.707  1.00 89.20 77  B 1 
ATOM 1402 O O   . THR B 2 77  ? -5.619  -2.954  17.721  1.00 88.57 77  B 1 
ATOM 1403 C CB  . THR B 2 77  ? -6.279  -1.193  20.287  1.00 85.72 77  B 1 
ATOM 1404 O OG1 . THR B 2 77  ? -7.060  -0.320  21.059  1.00 76.97 77  B 1 
ATOM 1405 C CG2 . THR B 2 77  ? -5.101  -0.406  19.707  1.00 75.58 77  B 1 
ATOM 1406 N N   . ASP B 2 78  ? -6.428  -4.233  19.367  1.00 88.99 78  B 1 
ATOM 1407 C CA  . ASP B 2 78  ? -5.690  -5.424  18.953  1.00 88.97 78  B 1 
ATOM 1408 C C   . ASP B 2 78  ? -6.266  -6.006  17.652  1.00 91.08 78  B 1 
ATOM 1409 O O   . ASP B 2 78  ? -5.509  -6.512  16.834  1.00 90.57 78  B 1 
ATOM 1410 C CB  . ASP B 2 78  ? -5.679  -6.470  20.088  1.00 86.63 78  B 1 
ATOM 1411 C CG  . ASP B 2 78  ? -4.983  -6.002  21.377  1.00 82.58 78  B 1 
ATOM 1412 O OD1 . ASP B 2 78  ? -4.008  -5.213  21.336  1.00 77.62 78  B 1 
ATOM 1413 O OD2 . ASP B 2 78  ? -5.386  -6.475  22.471  1.00 77.74 78  B 1 
ATOM 1414 N N   . ILE B 2 79  ? -7.584  -5.857  17.415  1.00 90.98 79  B 1 
ATOM 1415 C CA  . ILE B 2 79  ? -8.234  -6.227  16.149  1.00 92.07 79  B 1 
ATOM 1416 C C   . ILE B 2 79  ? -7.729  -5.342  15.010  1.00 93.23 79  B 1 
ATOM 1417 O O   . ILE B 2 79  ? -7.360  -5.851  13.958  1.00 93.03 79  B 1 
ATOM 1418 C CB  . ILE B 2 79  ? -9.774  -6.159  16.269  1.00 91.33 79  B 1 
ATOM 1419 C CG1 . ILE B 2 79  ? -10.265 -7.152  17.345  1.00 86.66 79  B 1 
ATOM 1420 C CG2 . ILE B 2 79  ? -10.455 -6.449  14.920  1.00 85.98 79  B 1 
ATOM 1421 C CD1 . ILE B 2 79  ? -11.751 -7.033  17.662  1.00 76.73 79  B 1 
ATOM 1422 N N   . TYR B 2 80  ? -7.666  -4.023  15.209  1.00 92.90 80  B 1 
ATOM 1423 C CA  . TYR B 2 80  ? -7.153  -3.119  14.176  1.00 93.74 80  B 1 
ATOM 1424 C C   . TYR B 2 80  ? -5.660  -3.313  13.908  1.00 94.36 80  B 1 
ATOM 1425 O O   . TYR B 2 80  ? -5.250  -3.289  12.753  1.00 93.87 80  B 1 
ATOM 1426 C CB  . TYR B 2 80  ? -7.458  -1.670  14.556  1.00 93.54 80  B 1 
ATOM 1427 C CG  . TYR B 2 80  ? -8.932  -1.290  14.637  1.00 93.45 80  B 1 
ATOM 1428 C CD1 . TYR B 2 80  ? -9.918  -2.004  13.924  1.00 91.42 80  B 1 
ATOM 1429 C CD2 . TYR B 2 80  ? -9.308  -0.178  15.404  1.00 91.46 80  B 1 
ATOM 1430 C CE1 . TYR B 2 80  ? -11.260 -1.606  13.969  1.00 90.75 80  B 1 
ATOM 1431 C CE2 . TYR B 2 80  ? -10.649 0.234   15.459  1.00 90.59 80  B 1 
ATOM 1432 C CZ  . TYR B 2 80  ? -11.628 -0.482  14.734  1.00 91.72 80  B 1 
ATOM 1433 O OH  . TYR B 2 80  ? -12.933 -0.078  14.778  1.00 90.16 80  B 1 
ATOM 1434 N N   . LEU B 2 81  ? -4.858  -3.587  14.934  1.00 92.83 81  B 1 
ATOM 1435 C CA  . LEU B 2 81  ? -3.447  -3.915  14.757  1.00 92.66 81  B 1 
ATOM 1436 C C   . LEU B 2 81  ? -3.248  -5.247  14.017  1.00 93.69 81  B 1 
ATOM 1437 O O   . LEU B 2 81  ? -2.326  -5.349  13.208  1.00 93.27 81  B 1 
ATOM 1438 C CB  . LEU B 2 81  ? -2.750  -3.985  16.123  1.00 91.43 81  B 1 
ATOM 1439 C CG  . LEU B 2 81  ? -2.540  -2.619  16.805  1.00 88.24 81  B 1 
ATOM 1440 C CD1 . LEU B 2 81  ? -2.014  -2.838  18.231  1.00 85.65 81  B 1 
ATOM 1441 C CD2 . LEU B 2 81  ? -1.519  -1.744  16.062  1.00 85.23 81  B 1 
ATOM 1442 N N   . LEU B 2 82  ? -4.108  -6.242  14.248  1.00 93.70 82  B 1 
ATOM 1443 C CA  . LEU B 2 82  ? -4.088  -7.495  13.500  1.00 94.37 82  B 1 
ATOM 1444 C C   . LEU B 2 82  ? -4.390  -7.257  12.024  1.00 95.25 82  B 1 
ATOM 1445 O O   . LEU B 2 82  ? -3.645  -7.726  11.167  1.00 95.14 82  B 1 
ATOM 1446 C CB  . LEU B 2 82  ? -5.096  -8.481  14.121  1.00 93.91 82  B 1 
ATOM 1447 C CG  . LEU B 2 82  ? -5.182  -9.821  13.367  1.00 92.47 82  B 1 
ATOM 1448 C CD1 . LEU B 2 82  ? -3.887  -10.630 13.499  1.00 89.47 82  B 1 
ATOM 1449 C CD2 . LEU B 2 82  ? -6.321  -10.668 13.938  1.00 89.14 82  B 1 
ATOM 1450 N N   . ASN B 2 83  ? -5.459  -6.503  11.713  1.00 95.27 83  B 1 
ATOM 1451 C CA  . ASN B 2 83  ? -5.822  -6.208  10.333  1.00 95.95 83  B 1 
ATOM 1452 C C   . ASN B 2 83  ? -4.769  -5.357  9.620   1.00 96.57 83  B 1 
ATOM 1453 O O   . ASN B 2 83  ? -4.509  -5.583  8.443   1.00 96.10 83  B 1 
ATOM 1454 C CB  . ASN B 2 83  ? -7.200  -5.542  10.301  1.00 95.85 83  B 1 
ATOM 1455 C CG  . ASN B 2 83  ? -8.311  -6.527  10.564  1.00 94.84 83  B 1 
ATOM 1456 O OD1 . ASN B 2 83  ? -8.578  -7.425  9.789   1.00 86.92 83  B 1 
ATOM 1457 N ND2 . ASN B 2 83  ? -8.998  -6.401  11.672  1.00 86.90 83  B 1 
ATOM 1458 N N   . LEU B 2 84  ? -4.103  -4.433  10.315  1.00 95.68 84  B 1 
ATOM 1459 C CA  . LEU B 2 84  ? -2.965  -3.697  9.774   1.00 95.93 84  B 1 
ATOM 1460 C C   . LEU B 2 84  ? -1.815  -4.640  9.400   1.00 96.13 84  B 1 
ATOM 1461 O O   . LEU B 2 84  ? -1.289  -4.553  8.299   1.00 95.41 84  B 1 
ATOM 1462 C CB  . LEU B 2 84  ? -2.534  -2.626  10.781  1.00 95.72 84  B 1 
ATOM 1463 C CG  . LEU B 2 84  ? -1.309  -1.798  10.344  1.00 94.62 84  B 1 
ATOM 1464 C CD1 . LEU B 2 84  ? -1.552  -1.041  9.038   1.00 92.63 84  B 1 
ATOM 1465 C CD2 . LEU B 2 84  ? -0.976  -0.767  11.426  1.00 92.56 84  B 1 
ATOM 1466 N N   . ALA B 2 85  ? -1.469  -5.593  10.269  1.00 96.02 85  B 1 
ATOM 1467 C CA  . ALA B 2 85  ? -0.441  -6.581  9.966   1.00 95.78 85  B 1 
ATOM 1468 C C   . ALA B 2 85  ? -0.839  -7.504  8.797   1.00 96.17 85  B 1 
ATOM 1469 O O   . ALA B 2 85  ? 0.007   -7.865  7.987   1.00 95.31 85  B 1 
ATOM 1470 C CB  . ALA B 2 85  ? -0.137  -7.385  11.236  1.00 94.89 85  B 1 
ATOM 1471 N N   . ILE B 2 86  ? -2.138  -7.860  8.677   1.00 96.79 86  B 1 
ATOM 1472 C CA  . ILE B 2 86  ? -2.650  -8.607  7.521   1.00 96.83 86  B 1 
ATOM 1473 C C   . ILE B 2 86  ? -2.531  -7.774  6.244   1.00 96.97 86  B 1 
ATOM 1474 O O   . ILE B 2 86  ? -2.112  -8.310  5.225   1.00 96.28 86  B 1 
ATOM 1475 C CB  . ILE B 2 86  ? -4.096  -9.090  7.767   1.00 96.38 86  B 1 
ATOM 1476 C CG1 . ILE B 2 86  ? -4.123  -10.157 8.885   1.00 93.92 86  B 1 
ATOM 1477 C CG2 . ILE B 2 86  ? -4.719  -9.673  6.489   1.00 93.90 86  B 1 
ATOM 1478 C CD1 . ILE B 2 86  ? -5.529  -10.455 9.430   1.00 86.11 86  B 1 
ATOM 1479 N N   . SER B 2 87  ? -2.848  -6.477  6.282   1.00 97.15 87  B 1 
ATOM 1480 C CA  . SER B 2 87  ? -2.687  -5.581  5.134   1.00 97.01 87  B 1 
ATOM 1481 C C   . SER B 2 87  ? -1.232  -5.523  4.662   1.00 96.80 87  B 1 
ATOM 1482 O O   . SER B 2 87  ? -0.966  -5.683  3.473   1.00 95.54 87  B 1 
ATOM 1483 C CB  . SER B 2 87  ? -3.158  -4.160  5.470   1.00 96.37 87  B 1 
ATOM 1484 O OG  . SER B 2 87  ? -4.499  -4.154  5.897   1.00 82.22 87  B 1 
ATOM 1485 N N   . ASP B 2 88  ? -0.287  -5.381  5.587   1.00 96.72 88  B 1 
ATOM 1486 C CA  . ASP B 2 88  ? 1.137   -5.408  5.270   1.00 96.42 88  B 1 
ATOM 1487 C C   . ASP B 2 88  ? 1.569   -6.755  4.682   1.00 96.53 88  B 1 
ATOM 1488 O O   . ASP B 2 88  ? 2.334   -6.785  3.725   1.00 95.32 88  B 1 
ATOM 1489 C CB  . ASP B 2 88  ? 1.961   -5.096  6.527   1.00 95.94 88  B 1 
ATOM 1490 C CG  . ASP B 2 88  ? 1.898   -3.649  7.024   1.00 93.65 88  B 1 
ATOM 1491 O OD1 . ASP B 2 88  ? 1.618   -2.738  6.221   1.00 89.10 88  B 1 
ATOM 1492 O OD2 . ASP B 2 88  ? 2.192   -3.444  8.221   1.00 89.28 88  B 1 
ATOM 1493 N N   . LEU B 2 89  ? 1.051   -7.882  5.183   1.00 97.07 89  B 1 
ATOM 1494 C CA  . LEU B 2 89  ? 1.336   -9.210  4.641   1.00 96.80 89  B 1 
ATOM 1495 C C   . LEU B 2 89  ? 0.790   -9.398  3.222   1.00 96.53 89  B 1 
ATOM 1496 O O   . LEU B 2 89  ? 1.501   -9.925  2.372   1.00 95.32 89  B 1 
ATOM 1497 C CB  . LEU B 2 89  ? 0.768   -10.297 5.573   1.00 96.56 89  B 1 
ATOM 1498 C CG  . LEU B 2 89  ? 1.588   -10.507 6.863   1.00 94.85 89  B 1 
ATOM 1499 C CD1 . LEU B 2 89  ? 0.805   -11.401 7.827   1.00 92.69 89  B 1 
ATOM 1500 C CD2 . LEU B 2 89  ? 2.930   -11.172 6.583   1.00 92.82 89  B 1 
ATOM 1501 N N   . LEU B 2 90  ? -0.438  -8.932  2.936   1.00 97.01 90  B 1 
ATOM 1502 C CA  . LEU B 2 90  ? -1.016  -8.965  1.585   1.00 96.65 90  B 1 
ATOM 1503 C C   . LEU B 2 90  ? -0.183  -8.151  0.597   1.00 96.14 90  B 1 
ATOM 1504 O O   . LEU B 2 90  ? -0.005  -8.562  -0.543  1.00 94.19 90  B 1 
ATOM 1505 C CB  . LEU B 2 90  ? -2.458  -8.426  1.606   1.00 95.95 90  B 1 
ATOM 1506 C CG  . LEU B 2 90  ? -3.499  -9.317  2.304   1.00 92.48 90  B 1 
ATOM 1507 C CD1 . LEU B 2 90  ? -4.852  -8.605  2.279   1.00 89.29 90  B 1 
ATOM 1508 C CD2 . LEU B 2 90  ? -3.660  -10.680 1.637   1.00 89.48 90  B 1 
ATOM 1509 N N   . PHE B 2 91  ? 0.356   -7.016  1.035   1.00 95.80 91  B 1 
ATOM 1510 C CA  . PHE B 2 91  ? 1.270   -6.216  0.226   1.00 95.45 91  B 1 
ATOM 1511 C C   . PHE B 2 91  ? 2.610   -6.938  0.031   1.00 95.05 91  B 1 
ATOM 1512 O O   . PHE B 2 91  ? 3.084   -7.087  -1.097  1.00 93.85 91  B 1 
ATOM 1513 C CB  . PHE B 2 91  ? 1.431   -4.860  0.904   1.00 94.58 91  B 1 
ATOM 1514 C CG  . PHE B 2 91  ? 2.106   -3.836  0.028   1.00 95.00 91  B 1 
ATOM 1515 C CD1 . PHE B 2 91  ? 3.509   -3.829  -0.118  1.00 93.23 91  B 1 
ATOM 1516 C CD2 . PHE B 2 91  ? 1.337   -2.861  -0.625  1.00 93.15 91  B 1 
ATOM 1517 C CE1 . PHE B 2 91  ? 4.131   -2.850  -0.902  1.00 92.16 91  B 1 
ATOM 1518 C CE2 . PHE B 2 91  ? 1.958   -1.875  -1.399  1.00 91.80 91  B 1 
ATOM 1519 C CZ  . PHE B 2 91  ? 3.355   -1.864  -1.535  1.00 92.42 91  B 1 
ATOM 1520 N N   . LEU B 2 92  ? 3.199   -7.470  1.105   1.00 95.73 92  B 1 
ATOM 1521 C CA  . LEU B 2 92  ? 4.499   -8.137  1.114   1.00 95.54 92  B 1 
ATOM 1522 C C   . LEU B 2 92  ? 4.573   -9.347  0.191   1.00 95.24 92  B 1 
ATOM 1523 O O   . LEU B 2 92  ? 5.571   -9.501  -0.500  1.00 93.65 92  B 1 
ATOM 1524 C CB  . LEU B 2 92  ? 4.825   -8.575  2.545   1.00 94.45 92  B 1 
ATOM 1525 C CG  . LEU B 2 92  ? 5.438   -7.466  3.401   1.00 90.97 92  B 1 
ATOM 1526 C CD1 . LEU B 2 92  ? 5.309   -7.822  4.871   1.00 87.73 92  B 1 
ATOM 1527 C CD2 . LEU B 2 92  ? 6.918   -7.289  3.063   1.00 88.48 92  B 1 
ATOM 1528 N N   . ILE B 2 93  ? 3.533   -10.191 0.131   1.00 96.07 93  B 1 
ATOM 1529 C CA  . ILE B 2 93  ? 3.531   -11.384 -0.721  1.00 95.00 93  B 1 
ATOM 1530 C C   . ILE B 2 93  ? 3.614   -11.067 -2.220  1.00 95.07 93  B 1 
ATOM 1531 O O   . ILE B 2 93  ? 3.912   -11.953 -3.013  1.00 93.18 93  B 1 
ATOM 1532 C CB  . ILE B 2 93  ? 2.314   -12.300 -0.439  1.00 93.26 93  B 1 
ATOM 1533 C CG1 . ILE B 2 93  ? 0.978   -11.588 -0.716  1.00 80.84 93  B 1 
ATOM 1534 C CG2 . ILE B 2 93  ? 2.401   -12.867 0.989   1.00 76.28 93  B 1 
ATOM 1535 C CD1 . ILE B 2 93  ? -0.253  -12.485 -0.634  1.00 71.98 93  B 1 
ATOM 1536 N N   . THR B 2 94  ? 3.378   -9.816  -2.619  1.00 94.64 94  B 1 
ATOM 1537 C CA  . THR B 2 94  ? 3.528   -9.378  -4.011  1.00 93.96 94  B 1 
ATOM 1538 C C   . THR B 2 94  ? 4.977   -9.048  -4.374  1.00 93.66 94  B 1 
ATOM 1539 O O   . THR B 2 94  ? 5.368   -9.222  -5.528  1.00 91.85 94  B 1 
ATOM 1540 C CB  . THR B 2 94  ? 2.611   -8.193  -4.343  1.00 92.73 94  B 1 
ATOM 1541 O OG1 . THR B 2 94  ? 3.044   -6.994  -3.761  1.00 86.07 94  B 1 
ATOM 1542 C CG2 . THR B 2 94  ? 1.159   -8.422  -3.923  1.00 86.23 94  B 1 
ATOM 1543 N N   . LEU B 2 95  ? 5.805   -8.655  -3.405  1.00 94.12 95  B 1 
ATOM 1544 C CA  . LEU B 2 95  ? 7.174   -8.189  -3.646  1.00 93.92 95  B 1 
ATOM 1545 C C   . LEU B 2 95  ? 8.075   -9.201  -4.384  1.00 93.21 95  B 1 
ATOM 1546 O O   . LEU B 2 95  ? 8.798   -8.752  -5.277  1.00 91.63 95  B 1 
ATOM 1547 C CB  . LEU B 2 95  ? 7.848   -7.755  -2.334  1.00 93.68 95  B 1 
ATOM 1548 C CG  . LEU B 2 95  ? 7.255   -6.505  -1.651  1.00 91.88 95  B 1 
ATOM 1549 C CD1 . LEU B 2 95  ? 8.080   -6.201  -0.406  1.00 85.68 95  B 1 
ATOM 1550 C CD2 . LEU B 2 95  ? 7.309   -5.271  -2.560  1.00 85.64 95  B 1 
ATOM 1551 N N   . PRO B 2 96  ? 8.041   -10.516 -4.115  1.00 94.18 96  B 1 
ATOM 1552 C CA  . PRO B 2 96  ? 8.858   -11.468 -4.864  1.00 93.68 96  B 1 
ATOM 1553 C C   . PRO B 2 96  ? 8.554   -11.485 -6.362  1.00 92.87 96  B 1 
ATOM 1554 O O   . PRO B 2 96  ? 9.465   -11.633 -7.170  1.00 90.89 96  B 1 
ATOM 1555 C CB  . PRO B 2 96  ? 8.568   -12.833 -4.229  1.00 93.07 96  B 1 
ATOM 1556 C CG  . PRO B 2 96  ? 8.146   -12.483 -2.808  1.00 92.06 96  B 1 
ATOM 1557 C CD  . PRO B 2 96  ? 7.389   -11.182 -3.004  1.00 94.54 96  B 1 
ATOM 1558 N N   . LEU B 2 97  ? 7.285   -11.292 -6.758  1.00 93.03 97  B 1 
ATOM 1559 C CA  . LEU B 2 97  ? 6.892   -11.255 -8.161  1.00 92.43 97  B 1 
ATOM 1560 C C   . LEU B 2 97  ? 7.344   -9.951  -8.820  1.00 91.44 97  B 1 
ATOM 1561 O O   . LEU B 2 97  ? 7.847   -9.980  -9.941  1.00 89.01 97  B 1 
ATOM 1562 C CB  . LEU B 2 97  ? 5.380   -11.448 -8.317  1.00 91.98 97  B 1 
ATOM 1563 C CG  . LEU B 2 97  ? 4.940   -12.923 -8.256  1.00 90.12 97  B 1 
ATOM 1564 C CD1 . LEU B 2 97  ? 4.985   -13.510 -6.847  1.00 82.07 97  B 1 
ATOM 1565 C CD2 . LEU B 2 97  ? 3.523   -13.068 -8.798  1.00 82.00 97  B 1 
ATOM 1566 N N   . TRP B 2 98  ? 7.228   -8.815  -8.118  1.00 91.06 98  B 1 
ATOM 1567 C CA  . TRP B 2 98  ? 7.746   -7.536  -8.608  1.00 90.07 98  B 1 
ATOM 1568 C C   . TRP B 2 98  ? 9.271   -7.550  -8.719  1.00 89.52 98  B 1 
ATOM 1569 O O   . TRP B 2 98  ? 9.807   -7.060  -9.714  1.00 87.95 98  B 1 
ATOM 1570 C CB  . TRP B 2 98  ? 7.280   -6.389  -7.704  1.00 89.38 98  B 1 
ATOM 1571 C CG  . TRP B 2 98  ? 5.788   -6.300  -7.503  1.00 89.11 98  B 1 
ATOM 1572 C CD1 . TRP B 2 98  ? 5.183   -6.110  -6.306  1.00 85.97 98  B 1 
ATOM 1573 C CD2 . TRP B 2 98  ? 4.714   -6.416  -8.483  1.00 88.59 98  B 1 
ATOM 1574 N NE1 . TRP B 2 98  ? 3.813   -6.104  -6.479  1.00 85.51 98  B 1 
ATOM 1575 C CE2 . TRP B 2 98  ? 3.476   -6.298  -7.791  1.00 87.29 98  B 1 
ATOM 1576 C CE3 . TRP B 2 98  ? 4.660   -6.613  -9.879  1.00 85.47 98  B 1 
ATOM 1577 C CZ2 . TRP B 2 98  ? 2.229   -6.394  -8.450  1.00 85.74 98  B 1 
ATOM 1578 C CZ3 . TRP B 2 98  ? 3.417   -6.708  -10.538 1.00 83.96 98  B 1 
ATOM 1579 C CH2 . TRP B 2 98  ? 2.220   -6.603  -9.829  1.00 84.76 98  B 1 
ATOM 1580 N N   . ALA B 2 99  ? 9.970   -8.174  -7.774  1.00 91.19 99  B 1 
ATOM 1581 C CA  . ALA B 2 99  ? 11.409  -8.357  -7.825  1.00 90.67 99  B 1 
ATOM 1582 C C   . ALA B 2 99  ? 11.839  -9.181  -9.044  1.00 89.83 99  B 1 
ATOM 1583 O O   . ALA B 2 99  ? 12.728  -8.774  -9.791  1.00 87.82 99  B 1 
ATOM 1584 C CB  . ALA B 2 99  ? 11.868  -9.021  -6.518  1.00 90.76 99  B 1 
ATOM 1585 N N   . HIS B 2 100 ? 11.164  -10.308 -9.306  1.00 91.19 100 B 1 
ATOM 1586 C CA  . HIS B 2 100 ? 11.426  -11.130 -10.486 1.00 90.17 100 B 1 
ATOM 1587 C C   . HIS B 2 100 ? 11.120  -10.386 -11.792 1.00 89.17 100 B 1 
ATOM 1588 O O   . HIS B 2 100 ? 11.914  -10.437 -12.736 1.00 87.03 100 B 1 
ATOM 1589 C CB  . HIS B 2 100 ? 10.607  -12.419 -10.388 1.00 90.03 100 B 1 
ATOM 1590 C CG  . HIS B 2 100 ? 10.878  -13.356 -11.529 1.00 88.79 100 B 1 
ATOM 1591 N ND1 . HIS B 2 100 ? 10.413  -13.230 -12.821 1.00 75.65 100 B 1 
ATOM 1592 C CD2 . HIS B 2 100 ? 11.697  -14.462 -11.526 1.00 76.67 100 B 1 
ATOM 1593 C CE1 . HIS B 2 100 ? 10.931  -14.216 -13.557 1.00 78.34 100 B 1 
ATOM 1594 N NE2 . HIS B 2 100 ? 11.711  -14.991 -12.808 1.00 81.00 100 B 1 
ATOM 1595 N N   . SER B 2 101 ? 9.999   -9.658  -11.850 1.00 89.28 101 B 1 
ATOM 1596 C CA  . SER B 2 101 ? 9.616   -8.861  -13.014 1.00 87.90 101 B 1 
ATOM 1597 C C   . SER B 2 101 ? 10.597  -7.724  -13.295 1.00 87.41 101 B 1 
ATOM 1598 O O   . SER B 2 101 ? 10.880  -7.442  -14.449 1.00 84.42 101 B 1 
ATOM 1599 C CB  . SER B 2 101 ? 8.212   -8.300  -12.802 1.00 86.29 101 B 1 
ATOM 1600 O OG  . SER B 2 101 ? 7.788   -7.556  -13.919 1.00 73.63 101 B 1 
ATOM 1601 N N   . ALA B 2 102 ? 11.144  -7.093  -12.258 1.00 87.45 102 B 1 
ATOM 1602 C CA  . ALA B 2 102 ? 12.142  -6.039  -12.414 1.00 86.10 102 B 1 
ATOM 1603 C C   . ALA B 2 102 ? 13.483  -6.575  -12.933 1.00 85.37 102 B 1 
ATOM 1604 O O   . ALA B 2 102 ? 14.159  -5.879  -13.687 1.00 82.09 102 B 1 
ATOM 1605 C CB  . ALA B 2 102 ? 12.311  -5.328  -11.069 1.00 84.94 102 B 1 
ATOM 1606 N N   . ALA B 2 103 ? 13.864  -7.802  -12.564 1.00 86.41 103 B 1 
ATOM 1607 C CA  . ALA B 2 103 ? 15.110  -8.419  -13.012 1.00 85.55 103 B 1 
ATOM 1608 C C   . ALA B 2 103 ? 15.031  -9.019  -14.424 1.00 84.68 103 B 1 
ATOM 1609 O O   . ALA B 2 103 ? 16.041  -9.070  -15.133 1.00 79.73 103 B 1 
ATOM 1610 C CB  . ALA B 2 103 ? 15.490  -9.511  -12.012 1.00 84.41 103 B 1 
ATOM 1611 N N   . ASN B 2 104 ? 13.857  -9.507  -14.834 1.00 84.78 104 B 1 
ATOM 1612 C CA  . ASN B 2 104 ? 13.638  -10.226 -16.083 1.00 83.68 104 B 1 
ATOM 1613 C C   . ASN B 2 104 ? 12.433  -9.657  -16.834 1.00 83.05 104 B 1 
ATOM 1614 O O   . ASN B 2 104 ? 12.436  -8.530  -17.302 1.00 75.93 104 B 1 
ATOM 1615 C CB  . ASN B 2 104 ? 13.530  -11.736 -15.787 1.00 80.31 104 B 1 
ATOM 1616 C CG  . ASN B 2 104 ? 14.782  -12.327 -15.169 1.00 75.01 104 B 1 
ATOM 1617 O OD1 . ASN B 2 104 ? 15.860  -12.260 -15.718 1.00 65.21 104 B 1 
ATOM 1618 N ND2 . ASN B 2 104 ? 14.665  -12.982 -14.039 1.00 66.60 104 B 1 
ATOM 1619 N N   . GLU B 2 105 ? 11.375  -10.462 -16.933 1.00 83.39 105 B 1 
ATOM 1620 C CA  . GLU B 2 105 ? 10.102  -10.129 -17.549 1.00 84.00 105 B 1 
ATOM 1621 C C   . GLU B 2 105 ? 8.960   -10.741 -16.738 1.00 84.86 105 B 1 
ATOM 1622 O O   . GLU B 2 105 ? 9.163   -11.569 -15.843 1.00 82.35 105 B 1 
ATOM 1623 C CB  . GLU B 2 105 ? 10.094  -10.582 -19.027 1.00 81.09 105 B 1 
ATOM 1624 C CG  . GLU B 2 105 ? 10.219  -12.100 -19.228 1.00 74.40 105 B 1 
ATOM 1625 C CD  . GLU B 2 105 ? 10.197  -12.500 -20.723 1.00 75.86 105 B 1 
ATOM 1626 O OE1 . GLU B 2 105 ? 10.652  -13.621 -21.027 1.00 70.14 105 B 1 
ATOM 1627 O OE2 . GLU B 2 105 ? 9.712   -11.705 -21.551 1.00 74.26 105 B 1 
ATOM 1628 N N   . TRP B 2 106 ? 7.729   -10.338 -17.042 1.00 86.37 106 B 1 
ATOM 1629 C CA  . TRP B 2 106 ? 6.556   -10.920 -16.399 1.00 87.90 106 B 1 
ATOM 1630 C C   . TRP B 2 106 ? 6.196   -12.265 -17.030 1.00 88.09 106 B 1 
ATOM 1631 O O   . TRP B 2 106 ? 5.603   -12.332 -18.103 1.00 86.20 106 B 1 
ATOM 1632 C CB  . TRP B 2 106 ? 5.398   -9.931  -16.447 1.00 88.17 106 B 1 
ATOM 1633 C CG  . TRP B 2 106 ? 4.214   -10.422 -15.678 1.00 89.40 106 B 1 
ATOM 1634 C CD1 . TRP B 2 106 ? 3.184   -11.141 -16.180 1.00 87.80 106 B 1 
ATOM 1635 C CD2 . TRP B 2 106 ? 3.968   -10.297 -14.246 1.00 89.89 106 B 1 
ATOM 1636 N NE1 . TRP B 2 106 ? 2.307   -11.457 -15.163 1.00 88.40 106 B 1 
ATOM 1637 C CE2 . TRP B 2 106 ? 2.751   -10.966 -13.955 1.00 89.37 106 B 1 
ATOM 1638 C CE3 . TRP B 2 106 ? 4.655   -9.686  -13.182 1.00 88.66 106 B 1 
ATOM 1639 C CZ2 . TRP B 2 106 ? 2.221   -11.040 -12.645 1.00 88.53 106 B 1 
ATOM 1640 C CZ3 . TRP B 2 106 ? 4.138   -9.752  -11.878 1.00 87.60 106 B 1 
ATOM 1641 C CH2 . TRP B 2 106 ? 2.938   -10.421 -11.614 1.00 87.77 106 B 1 
ATOM 1642 N N   . VAL B 2 107 ? 6.498   -13.367 -16.338 1.00 90.96 107 B 1 
ATOM 1643 C CA  . VAL B 2 107 ? 6.282   -14.742 -16.826 1.00 91.12 107 B 1 
ATOM 1644 C C   . VAL B 2 107 ? 5.024   -15.414 -16.266 1.00 91.32 107 B 1 
ATOM 1645 O O   . VAL B 2 107 ? 4.721   -16.546 -16.621 1.00 87.32 107 B 1 
ATOM 1646 C CB  . VAL B 2 107 ? 7.528   -15.613 -16.585 1.00 88.95 107 B 1 
ATOM 1647 C CG1 . VAL B 2 107 ? 8.738   -15.048 -17.328 1.00 80.53 107 B 1 
ATOM 1648 C CG2 . VAL B 2 107 ? 7.867   -15.740 -15.093 1.00 80.98 107 B 1 
ATOM 1649 N N   . PHE B 2 108 ? 4.271   -14.735 -15.381 1.00 91.79 108 B 1 
ATOM 1650 C CA  . PHE B 2 108 ? 3.171   -15.344 -14.615 1.00 92.29 108 B 1 
ATOM 1651 C C   . PHE B 2 108 ? 1.800   -15.251 -15.307 1.00 92.02 108 B 1 
ATOM 1652 O O   . PHE B 2 108 ? 0.801   -15.747 -14.782 1.00 87.17 108 B 1 
ATOM 1653 C CB  . PHE B 2 108 ? 3.149   -14.740 -13.213 1.00 91.39 108 B 1 
ATOM 1654 C CG  . PHE B 2 108 ? 4.471   -14.804 -12.489 1.00 91.83 108 B 1 
ATOM 1655 C CD1 . PHE B 2 108 ? 4.926   -16.022 -11.945 1.00 87.97 108 B 1 
ATOM 1656 C CD2 . PHE B 2 108 ? 5.278   -13.661 -12.366 1.00 87.99 108 B 1 
ATOM 1657 C CE1 . PHE B 2 108 ? 6.167   -16.094 -11.286 1.00 86.69 108 B 1 
ATOM 1658 C CE2 . PHE B 2 108 ? 6.520   -13.722 -11.712 1.00 86.90 108 B 1 
ATOM 1659 C CZ  . PHE B 2 108 ? 6.971   -14.939 -11.172 1.00 86.97 108 B 1 
ATOM 1660 N N   . GLY B 2 109 ? 1.722   -14.611 -16.463 1.00 90.48 109 B 1 
ATOM 1661 C CA  . GLY B 2 109 ? 0.492   -14.434 -17.232 1.00 90.61 109 B 1 
ATOM 1662 C C   . GLY B 2 109 ? -0.451  -13.350 -16.702 1.00 91.65 109 B 1 
ATOM 1663 O O   . GLY B 2 109 ? -0.262  -12.745 -15.646 1.00 89.34 109 B 1 
ATOM 1664 N N   . ASN B 2 110 ? -1.526  -13.092 -17.463 1.00 92.13 110 B 1 
ATOM 1665 C CA  . ASN B 2 110 ? -2.445  -11.981 -17.205 1.00 92.34 110 B 1 
ATOM 1666 C C   . ASN B 2 110 ? -3.296  -12.162 -15.937 1.00 93.00 110 B 1 
ATOM 1667 O O   . ASN B 2 110 ? -3.591  -11.192 -15.245 1.00 91.95 110 B 1 
ATOM 1668 C CB  . ASN B 2 110 ? -3.324  -11.798 -18.452 1.00 90.41 110 B 1 
ATOM 1669 C CG  . ASN B 2 110 ? -4.182  -10.542 -18.389 1.00 87.19 110 B 1 
ATOM 1670 O OD1 . ASN B 2 110 ? -3.780  -9.481  -17.952 1.00 78.63 110 B 1 
ATOM 1671 N ND2 . ASN B 2 110 ? -5.419  -10.620 -18.834 1.00 78.20 110 B 1 
ATOM 1672 N N   . ALA B 2 111 ? -3.706  -13.412 -15.615 1.00 94.50 111 B 1 
ATOM 1673 C CA  . ALA B 2 111 ? -4.504  -13.691 -14.420 1.00 95.07 111 B 1 
ATOM 1674 C C   . ALA B 2 111 ? -3.723  -13.367 -13.136 1.00 95.15 111 B 1 
ATOM 1675 O O   . ALA B 2 111 ? -4.229  -12.661 -12.264 1.00 93.81 111 B 1 
ATOM 1676 C CB  . ALA B 2 111 ? -4.961  -15.157 -14.463 1.00 94.70 111 B 1 
ATOM 1677 N N   . MET B 2 112 ? -2.469  -13.812 -13.062 1.00 94.54 112 B 1 
ATOM 1678 C CA  . MET B 2 112 ? -1.577  -13.504 -11.940 1.00 94.44 112 B 1 
ATOM 1679 C C   . MET B 2 112 ? -1.252  -12.019 -11.866 1.00 94.44 112 B 1 
ATOM 1680 O O   . MET B 2 112 ? -1.233  -11.461 -10.775 1.00 93.07 112 B 1 
ATOM 1681 C CB  . MET B 2 112 ? -0.294  -14.335 -12.047 1.00 93.48 112 B 1 
ATOM 1682 C CG  . MET B 2 112 ? -0.550  -15.826 -11.805 1.00 86.97 112 B 1 
ATOM 1683 S SD  . MET B 2 112 ? -1.111  -16.249 -10.125 1.00 81.28 112 B 1 
ATOM 1684 C CE  . MET B 2 112 ? 0.459   -16.145 -9.237  1.00 69.67 112 B 1 
ATOM 1685 N N   . CYS B 2 113 ? -1.090  -11.341 -13.001 1.00 92.71 113 B 1 
ATOM 1686 C CA  . CYS B 2 113 ? -0.892  -9.895  -13.048 1.00 92.63 113 B 1 
ATOM 1687 C C   . CYS B 2 113 ? -2.048  -9.144  -12.371 1.00 93.25 113 B 1 
ATOM 1688 O O   . CYS B 2 113 ? -1.825  -8.360  -11.452 1.00 92.34 113 B 1 
ATOM 1689 C CB  . CYS B 2 113 ? -0.703  -9.470  -14.515 1.00 91.25 113 B 1 
ATOM 1690 S SG  . CYS B 2 113 ? -0.565  -7.690  -14.786 1.00 88.67 113 B 1 
ATOM 1691 N N   . LYS B 2 114 ? -3.300  -9.456  -12.736 1.00 93.47 114 B 1 
ATOM 1692 C CA  . LYS B 2 114 ? -4.490  -8.857  -12.116 1.00 93.90 114 B 1 
ATOM 1693 C C   . LYS B 2 114 ? -4.616  -9.200  -10.631 1.00 94.60 114 B 1 
ATOM 1694 O O   . LYS B 2 114 ? -4.916  -8.320  -9.828  1.00 93.69 114 B 1 
ATOM 1695 C CB  . LYS B 2 114 ? -5.754  -9.291  -12.872 1.00 93.17 114 B 1 
ATOM 1696 C CG  . LYS B 2 114 ? -5.869  -8.598  -14.229 1.00 89.11 114 B 1 
ATOM 1697 C CD  . LYS B 2 114 ? -7.128  -9.071  -14.969 1.00 87.22 114 B 1 
ATOM 1698 C CE  . LYS B 2 114 ? -7.353  -8.259  -16.249 1.00 85.08 114 B 1 
ATOM 1699 N NZ  . LYS B 2 114 ? -7.830  -6.877  -15.974 1.00 81.22 114 B 1 
ATOM 1700 N N   . LEU B 2 115 ? -4.385  -10.459 -10.253 1.00 95.28 115 B 1 
ATOM 1701 C CA  . LEU B 2 115 ? -4.474  -10.910 -8.867  1.00 95.69 115 B 1 
ATOM 1702 C C   . LEU B 2 115 ? -3.457  -10.179 -7.977  1.00 95.85 115 B 1 
ATOM 1703 O O   . LEU B 2 115 ? -3.833  -9.628  -6.941  1.00 95.31 115 B 1 
ATOM 1704 C CB  . LEU B 2 115 ? -4.274  -12.436 -8.820  1.00 95.70 115 B 1 
ATOM 1705 C CG  . LEU B 2 115 ? -4.277  -13.029 -7.392  1.00 93.38 115 B 1 
ATOM 1706 C CD1 . LEU B 2 115 ? -5.626  -12.836 -6.688  1.00 88.51 115 B 1 
ATOM 1707 C CD2 . LEU B 2 115 ? -3.977  -14.531 -7.451  1.00 88.82 115 B 1 
ATOM 1708 N N   . PHE B 2 116 ? -2.192  -10.136 -8.387  1.00 94.67 116 B 1 
ATOM 1709 C CA  . PHE B 2 116 ? -1.134  -9.523  -7.583  1.00 94.57 116 B 1 
ATOM 1710 C C   . PHE B 2 116 ? -1.233  -7.999  -7.544  1.00 94.15 116 B 1 
ATOM 1711 O O   . PHE B 2 116 ? -1.003  -7.413  -6.490  1.00 92.86 116 B 1 
ATOM 1712 C CB  . PHE B 2 116 ? 0.236   -10.018 -8.063  1.00 94.33 116 B 1 
ATOM 1713 C CG  . PHE B 2 116 ? 0.614   -11.341 -7.429  1.00 94.12 116 B 1 
ATOM 1714 C CD1 . PHE B 2 116 ? 1.504   -11.362 -6.342  1.00 91.36 116 B 1 
ATOM 1715 C CD2 . PHE B 2 116 ? 0.036   -12.541 -7.862  1.00 91.37 116 B 1 
ATOM 1716 C CE1 . PHE B 2 116 ? 1.821   -12.575 -5.706  1.00 90.37 116 B 1 
ATOM 1717 C CE2 . PHE B 2 116 ? 0.343   -13.754 -7.230  1.00 90.21 116 B 1 
ATOM 1718 C CZ  . PHE B 2 116 ? 1.238   -13.775 -6.151  1.00 90.89 116 B 1 
ATOM 1719 N N   . THR B 2 117 ? -1.690  -7.352  -8.613  1.00 94.28 117 B 1 
ATOM 1720 C CA  . THR B 2 117 ? -2.046  -5.931  -8.572  1.00 93.81 117 B 1 
ATOM 1721 C C   . THR B 2 117 ? -3.208  -5.677  -7.613  1.00 94.29 117 B 1 
ATOM 1722 O O   . THR B 2 117 ? -3.179  -4.717  -6.851  1.00 93.70 117 B 1 
ATOM 1723 C CB  . THR B 2 117 ? -2.401  -5.414  -9.967  1.00 92.52 117 B 1 
ATOM 1724 O OG1 . THR B 2 117 ? -1.310  -5.581  -10.832 1.00 84.00 117 B 1 
ATOM 1725 C CG2 . THR B 2 117 ? -2.741  -3.928  -9.951  1.00 82.45 117 B 1 
ATOM 1726 N N   . GLY B 2 118 ? -4.212  -6.557  -7.582  1.00 94.89 118 B 1 
ATOM 1727 C CA  . GLY B 2 118 ? -5.298  -6.496  -6.609  1.00 94.96 118 B 1 
ATOM 1728 C C   . GLY B 2 118 ? -4.798  -6.592  -5.168  1.00 95.37 118 B 1 
ATOM 1729 O O   . GLY B 2 118 ? -5.121  -5.732  -4.355  1.00 94.78 118 B 1 
ATOM 1730 N N   . LEU B 2 119 ? -3.954  -7.575  -4.861  1.00 95.80 119 B 1 
ATOM 1731 C CA  . LEU B 2 119 ? -3.346  -7.740  -3.544  1.00 96.01 119 B 1 
ATOM 1732 C C   . LEU B 2 119 ? -2.496  -6.530  -3.137  1.00 95.87 119 B 1 
ATOM 1733 O O   . LEU B 2 119 ? -2.584  -6.087  -1.991  1.00 94.89 119 B 1 
ATOM 1734 C CB  . LEU B 2 119 ? -2.495  -9.024  -3.518  1.00 96.02 119 B 1 
ATOM 1735 C CG  . LEU B 2 119 ? -3.296  -10.335 -3.629  1.00 93.93 119 B 1 
ATOM 1736 C CD1 . LEU B 2 119 ? -2.334  -11.515 -3.740  1.00 90.51 119 B 1 
ATOM 1737 C CD2 . LEU B 2 119 ? -4.209  -10.568 -2.420  1.00 90.65 119 B 1 
ATOM 1738 N N   . TYR B 2 120 ? -1.741  -5.968  -4.071  1.00 94.87 120 B 1 
ATOM 1739 C CA  . TYR B 2 120 ? -0.975  -4.737  -3.858  1.00 94.48 120 B 1 
ATOM 1740 C C   . TYR B 2 120 ? -1.887  -3.578  -3.431  1.00 94.73 120 B 1 
ATOM 1741 O O   . TYR B 2 120 ? -1.668  -2.952  -2.393  1.00 94.22 120 B 1 
ATOM 1742 C CB  . TYR B 2 120 ? -0.198  -4.396  -5.142  1.00 93.43 120 B 1 
ATOM 1743 C CG  . TYR B 2 120 ? 0.461   -3.027  -5.135  1.00 92.63 120 B 1 
ATOM 1744 C CD1 . TYR B 2 120 ? -0.280  -1.872  -5.442  1.00 89.65 120 B 1 
ATOM 1745 C CD2 . TYR B 2 120 ? 1.815   -2.902  -4.776  1.00 89.42 120 B 1 
ATOM 1746 C CE1 . TYR B 2 120 ? 0.315   -0.603  -5.361  1.00 88.10 120 B 1 
ATOM 1747 C CE2 . TYR B 2 120 ? 2.420   -1.635  -4.701  1.00 87.65 120 B 1 
ATOM 1748 C CZ  . TYR B 2 120 ? 1.661   -0.486  -4.984  1.00 87.76 120 B 1 
ATOM 1749 O OH  . TYR B 2 120 ? 2.241   0.752   -4.874  1.00 85.29 120 B 1 
ATOM 1750 N N   . HIS B 2 121 ? -2.958  -3.307  -4.198  1.00 95.05 121 B 1 
ATOM 1751 C CA  . HIS B 2 121 ? -3.875  -2.208  -3.902  1.00 95.02 121 B 1 
ATOM 1752 C C   . HIS B 2 121 ? -4.677  -2.443  -2.611  1.00 95.75 121 B 1 
ATOM 1753 O O   . HIS B 2 121 ? -4.805  -1.530  -1.802  1.00 95.37 121 B 1 
ATOM 1754 C CB  . HIS B 2 121 ? -4.803  -1.973  -5.097  1.00 94.30 121 B 1 
ATOM 1755 C CG  . HIS B 2 121 ? -4.155  -1.216  -6.219  1.00 92.99 121 B 1 
ATOM 1756 N ND1 . HIS B 2 121 ? -3.756  0.115   -6.170  1.00 81.15 121 B 1 
ATOM 1757 C CD2 . HIS B 2 121 ? -3.880  -1.658  -7.484  1.00 81.56 121 B 1 
ATOM 1758 C CE1 . HIS B 2 121 ? -3.270  0.438   -7.371  1.00 83.47 121 B 1 
ATOM 1759 N NE2 . HIS B 2 121 ? -3.325  -0.605  -8.199  1.00 85.62 121 B 1 
ATOM 1760 N N   . ILE B 2 122 ? -5.178  -3.661  -2.384  1.00 96.35 122 B 1 
ATOM 1761 C CA  . ILE B 2 122 ? -5.925  -4.017  -1.168  1.00 96.93 122 B 1 
ATOM 1762 C C   . ILE B 2 122 ? -5.025  -3.871  0.066   1.00 96.96 122 B 1 
ATOM 1763 O O   . ILE B 2 122 ? -5.459  -3.305  1.067   1.00 96.31 122 B 1 
ATOM 1764 C CB  . ILE B 2 122 ? -6.518  -5.439  -1.282  1.00 96.94 122 B 1 
ATOM 1765 C CG1 . ILE B 2 122 ? -7.627  -5.481  -2.364  1.00 94.38 122 B 1 
ATOM 1766 C CG2 . ILE B 2 122 ? -7.109  -5.911  0.063   1.00 94.18 122 B 1 
ATOM 1767 C CD1 . ILE B 2 122 ? -8.025  -6.906  -2.794  1.00 89.12 122 B 1 
ATOM 1768 N N   . GLY B 2 123 ? -3.779  -4.331  -0.006  1.00 96.36 123 B 1 
ATOM 1769 C CA  . GLY B 2 123 ? -2.806  -4.168  1.072   1.00 96.18 123 B 1 
ATOM 1770 C C   . GLY B 2 123 ? -2.484  -2.702  1.369   1.00 96.36 123 B 1 
ATOM 1771 O O   . GLY B 2 123 ? -2.482  -2.286  2.531   1.00 95.54 123 B 1 
ATOM 1772 N N   . TYR B 2 124 ? -2.290  -1.883  0.325   1.00 95.87 124 B 1 
ATOM 1773 C CA  . TYR B 2 124 ? -2.042  -0.444  0.469   1.00 95.89 124 B 1 
ATOM 1774 C C   . TYR B 2 124 ? -3.236  0.299   1.099   1.00 96.13 124 B 1 
ATOM 1775 O O   . TYR B 2 124 ? -3.084  0.963   2.123   1.00 95.92 124 B 1 
ATOM 1776 C CB  . TYR B 2 124 ? -1.684  0.148   -0.898  1.00 95.41 124 B 1 
ATOM 1777 C CG  . TYR B 2 124 ? -1.624  1.669   -0.896  1.00 95.49 124 B 1 
ATOM 1778 C CD1 . TYR B 2 124 ? -2.676  2.426   -1.450  1.00 94.23 124 B 1 
ATOM 1779 C CD2 . TYR B 2 124 ? -0.548  2.330   -0.271  1.00 94.32 124 B 1 
ATOM 1780 C CE1 . TYR B 2 124 ? -2.656  3.826   -1.386  1.00 93.75 124 B 1 
ATOM 1781 C CE2 . TYR B 2 124 ? -0.520  3.738   -0.204  1.00 93.43 124 B 1 
ATOM 1782 C CZ  . TYR B 2 124 ? -1.577  4.474   -0.764  1.00 93.90 124 B 1 
ATOM 1783 O OH  . TYR B 2 124 ? -1.556  5.850   -0.688  1.00 92.70 124 B 1 
ATOM 1784 N N   . PHE B 2 125 ? -4.447  0.164   0.512   1.00 96.53 125 B 1 
ATOM 1785 C CA  . PHE B 2 125 ? -5.634  0.856   1.010   1.00 96.83 125 B 1 
ATOM 1786 C C   . PHE B 2 125 ? -6.086  0.316   2.370   1.00 97.08 125 B 1 
ATOM 1787 O O   . PHE B 2 125 ? -6.408  1.095   3.264   1.00 96.50 125 B 1 
ATOM 1788 C CB  . PHE B 2 125 ? -6.774  0.770   -0.020  1.00 96.51 125 B 1 
ATOM 1789 C CG  . PHE B 2 125 ? -6.589  1.640   -1.244  1.00 96.18 125 B 1 
ATOM 1790 C CD1 . PHE B 2 125 ? -6.473  3.037   -1.108  1.00 94.41 125 B 1 
ATOM 1791 C CD2 . PHE B 2 125 ? -6.558  1.072   -2.534  1.00 94.16 125 B 1 
ATOM 1792 C CE1 . PHE B 2 125 ? -6.309  3.858   -2.239  1.00 93.47 125 B 1 
ATOM 1793 C CE2 . PHE B 2 125 ? -6.396  1.886   -3.664  1.00 93.40 125 B 1 
ATOM 1794 C CZ  . PHE B 2 125 ? -6.272  3.277   -3.516  1.00 93.79 125 B 1 
ATOM 1795 N N   . GLY B 2 126 ? -6.046  -0.992  2.568   1.00 96.90 126 B 1 
ATOM 1796 C CA  . GLY B 2 126 ? -6.314  -1.606  3.867   1.00 96.87 126 B 1 
ATOM 1797 C C   . GLY B 2 126 ? -5.385  -1.067  4.948   1.00 97.03 126 B 1 
ATOM 1798 O O   . GLY B 2 126 ? -5.848  -0.614  5.997   1.00 96.25 126 B 1 
ATOM 1799 N N   . GLY B 2 127 ? -4.086  -1.019  4.672   1.00 96.75 127 B 1 
ATOM 1800 C CA  . GLY B 2 127 ? -3.089  -0.489  5.591   1.00 96.52 127 B 1 
ATOM 1801 C C   . GLY B 2 127 ? -3.409  0.928   6.068   1.00 96.89 127 B 1 
ATOM 1802 O O   . GLY B 2 127 ? -3.545  1.156   7.270   1.00 95.78 127 B 1 
ATOM 1803 N N   . ILE B 2 128 ? -3.623  1.871   5.145   1.00 96.67 128 B 1 
ATOM 1804 C CA  . ILE B 2 128 ? -3.927  3.252   5.537   1.00 96.50 128 B 1 
ATOM 1805 C C   . ILE B 2 128 ? -5.282  3.383   6.253   1.00 96.73 128 B 1 
ATOM 1806 O O   . ILE B 2 128 ? -5.381  4.130   7.231   1.00 96.25 128 B 1 
ATOM 1807 C CB  . ILE B 2 128 ? -3.776  4.232   4.356   1.00 95.65 128 B 1 
ATOM 1808 C CG1 . ILE B 2 128 ? -3.962  5.704   4.789   1.00 90.36 128 B 1 
ATOM 1809 C CG2 . ILE B 2 128 ? -4.734  3.936   3.188   1.00 89.55 128 B 1 
ATOM 1810 C CD1 . ILE B 2 128 ? -3.055  6.149   5.939   1.00 84.62 128 B 1 
ATOM 1811 N N   . PHE B 2 129 ? -6.310  2.619   5.857   1.00 97.58 129 B 1 
ATOM 1812 C CA  . PHE B 2 129 ? -7.605  2.669   6.521   1.00 97.65 129 B 1 
ATOM 1813 C C   . PHE B 2 129 ? -7.542  2.132   7.953   1.00 97.33 129 B 1 
ATOM 1814 O O   . PHE B 2 129 ? -8.156  2.715   8.851   1.00 96.40 129 B 1 
ATOM 1815 C CB  . PHE B 2 129 ? -8.652  1.918   5.691   1.00 97.44 129 B 1 
ATOM 1816 C CG  . PHE B 2 129 ? -8.969  2.481   4.316   1.00 97.36 129 B 1 
ATOM 1817 C CD1 . PHE B 2 129 ? -8.688  3.818   3.977   1.00 95.25 129 B 1 
ATOM 1818 C CD2 . PHE B 2 129 ? -9.576  1.645   3.362   1.00 95.18 129 B 1 
ATOM 1819 C CE1 . PHE B 2 129 ? -8.992  4.305   2.699   1.00 94.54 129 B 1 
ATOM 1820 C CE2 . PHE B 2 129 ? -9.883  2.125   2.086   1.00 94.53 129 B 1 
ATOM 1821 C CZ  . PHE B 2 129 ? -9.588  3.455   1.747   1.00 95.24 129 B 1 
ATOM 1822 N N   . PHE B 2 130 ? -6.768  1.085   8.224   1.00 97.34 130 B 1 
ATOM 1823 C CA  . PHE B 2 130 ? -6.566  0.608   9.591   1.00 97.12 130 B 1 
ATOM 1824 C C   . PHE B 2 130 ? -5.722  1.569   10.444  1.00 96.57 130 B 1 
ATOM 1825 O O   . PHE B 2 130 ? -6.004  1.718   11.639  1.00 95.40 130 B 1 
ATOM 1826 C CB  . PHE B 2 130 ? -6.017  -0.820  9.594   1.00 96.81 130 B 1 
ATOM 1827 C CG  . PHE B 2 130 ? -7.069  -1.854  9.242   1.00 96.95 130 B 1 
ATOM 1828 C CD1 . PHE B 2 130 ? -8.194  -2.035  10.072  1.00 95.79 130 B 1 
ATOM 1829 C CD2 . PHE B 2 130 ? -6.972  -2.596  8.055   1.00 95.64 130 B 1 
ATOM 1830 C CE1 . PHE B 2 130 ? -9.222  -2.917  9.709   1.00 95.22 130 B 1 
ATOM 1831 C CE2 . PHE B 2 130 ? -7.998  -3.484  7.680   1.00 95.09 130 B 1 
ATOM 1832 C CZ  . PHE B 2 130 ? -9.127  -3.638  8.497   1.00 95.62 130 B 1 
ATOM 1833 N N   . ILE B 2 131 ? -4.774  2.296   9.860   1.00 96.85 131 B 1 
ATOM 1834 C CA  . ILE B 2 131 ? -4.067  3.382   10.558  1.00 96.42 131 B 1 
ATOM 1835 C C   . ILE B 2 131 ? -5.042  4.512   10.943  1.00 96.02 131 B 1 
ATOM 1836 O O   . ILE B 2 131 ? -5.009  4.996   12.083  1.00 94.79 131 B 1 
ATOM 1837 C CB  . ILE B 2 131 ? -2.881  3.910   9.720   1.00 95.97 131 B 1 
ATOM 1838 C CG1 . ILE B 2 131 ? -1.792  2.821   9.564   1.00 93.83 131 B 1 
ATOM 1839 C CG2 . ILE B 2 131 ? -2.259  5.154   10.374  1.00 94.02 131 B 1 
ATOM 1840 C CD1 . ILE B 2 131 ? -0.731  3.139   8.497   1.00 92.20 131 B 1 
ATOM 1841 N N   . ILE B 2 132 ? -5.962  4.889   10.045  1.00 97.05 132 B 1 
ATOM 1842 C CA  . ILE B 2 132 ? -7.020  5.864   10.330  1.00 96.58 132 B 1 
ATOM 1843 C C   . ILE B 2 132 ? -7.916  5.370   11.470  1.00 95.80 132 B 1 
ATOM 1844 O O   . ILE B 2 132 ? -8.137  6.102   12.431  1.00 94.65 132 B 1 
ATOM 1845 C CB  . ILE B 2 132 ? -7.836  6.170   9.045   1.00 96.44 132 B 1 
ATOM 1846 C CG1 . ILE B 2 132 ? -6.982  6.997   8.057   1.00 93.15 132 B 1 
ATOM 1847 C CG2 . ILE B 2 132 ? -9.140  6.917   9.372   1.00 93.36 132 B 1 
ATOM 1848 C CD1 . ILE B 2 132 ? -7.590  7.070   6.647   1.00 91.31 132 B 1 
ATOM 1849 N N   . LEU B 2 133 ? -8.389  4.115   11.422  1.00 96.11 133 B 1 
ATOM 1850 C CA  . LEU B 2 133 ? -9.218  3.531   12.480  1.00 95.47 133 B 1 
ATOM 1851 C C   . LEU B 2 133 ? -8.497  3.494   13.836  1.00 94.36 133 B 1 
ATOM 1852 O O   . LEU B 2 133 ? -9.114  3.789   14.862  1.00 92.80 133 B 1 
ATOM 1853 C CB  . LEU B 2 133 ? -9.662  2.115   12.091  1.00 95.21 133 B 1 
ATOM 1854 C CG  . LEU B 2 133 ? -10.767 2.050   11.017  1.00 93.40 133 B 1 
ATOM 1855 C CD1 . LEU B 2 133 ? -11.056 0.582   10.738  1.00 90.20 133 B 1 
ATOM 1856 C CD2 . LEU B 2 133 ? -12.070 2.705   11.475  1.00 89.86 133 B 1 
ATOM 1857 N N   . LEU B 2 134 ? -7.212  3.180   13.863  1.00 94.87 134 B 1 
ATOM 1858 C CA  . LEU B 2 134 ? -6.397  3.235   15.078  1.00 93.74 134 B 1 
ATOM 1859 C C   . LEU B 2 134 ? -6.313  4.654   15.640  1.00 93.13 134 B 1 
ATOM 1860 O O   . LEU B 2 134 ? -6.425  4.841   16.857  1.00 91.39 134 B 1 
ATOM 1861 C CB  . LEU B 2 134 ? -4.986  2.698   14.772  1.00 93.10 134 B 1 
ATOM 1862 C CG  . LEU B 2 134 ? -4.917  1.160   14.683  1.00 91.27 134 B 1 
ATOM 1863 C CD1 . LEU B 2 134 ? -3.581  0.738   14.058  1.00 89.01 134 B 1 
ATOM 1864 C CD2 . LEU B 2 134 ? -5.006  0.526   16.076  1.00 88.91 134 B 1 
ATOM 1865 N N   . THR B 2 135 ? -6.168  5.652   14.779  1.00 94.75 135 B 1 
ATOM 1866 C CA  . THR B 2 135 ? -6.141  7.066   15.171  1.00 94.24 135 B 1 
ATOM 1867 C C   . THR B 2 135 ? -7.485  7.511   15.755  1.00 93.46 135 B 1 
ATOM 1868 O O   . THR B 2 135 ? -7.517  8.084   16.845  1.00 91.81 135 B 1 
ATOM 1869 C CB  . THR B 2 135 ? -5.738  7.943   13.977  1.00 94.20 135 B 1 
ATOM 1870 O OG1 . THR B 2 135 ? -4.435  7.577   13.579  1.00 83.98 135 B 1 
ATOM 1871 C CG2 . THR B 2 135 ? -5.701  9.428   14.316  1.00 84.00 135 B 1 
ATOM 1872 N N   . ILE B 2 136 ? -8.601  7.166   15.101  1.00 93.52 136 B 1 
ATOM 1873 C CA  . ILE B 2 136 ? -9.960  7.447   15.582  1.00 92.85 136 B 1 
ATOM 1874 C C   . ILE B 2 136 ? -10.221 6.724   16.916  1.00 91.64 136 B 1 
ATOM 1875 O O   . ILE B 2 136 ? -10.728 7.329   17.853  1.00 89.66 136 B 1 
ATOM 1876 C CB  . ILE B 2 136 ? -11.012 7.072   14.507  1.00 92.96 136 B 1 
ATOM 1877 C CG1 . ILE B 2 136 ? -10.860 7.989   13.274  1.00 91.27 136 B 1 
ATOM 1878 C CG2 . ILE B 2 136 ? -12.448 7.177   15.069  1.00 91.18 136 B 1 
ATOM 1879 C CD1 . ILE B 2 136 ? -11.676 7.522   12.056  1.00 87.41 136 B 1 
ATOM 1880 N N   . ASP B 2 137 ? -9.819  5.456   17.061  1.00 92.12 137 B 1 
ATOM 1881 C CA  . ASP B 2 137 ? -9.954  4.702   18.313  1.00 90.51 137 B 1 
ATOM 1882 C C   . ASP B 2 137 ? -9.211  5.376   19.478  1.00 90.04 137 B 1 
ATOM 1883 O O   . ASP B 2 137 ? -9.733  5.450   20.596  1.00 88.28 137 B 1 
ATOM 1884 C CB  . ASP B 2 137 ? -9.458  3.258   18.119  1.00 89.09 137 B 1 
ATOM 1885 C CG  . ASP B 2 137 ? -9.492  2.473   19.431  1.00 86.64 137 B 1 
ATOM 1886 O OD1 . ASP B 2 137 ? -10.579 2.289   20.011  1.00 82.96 137 B 1 
ATOM 1887 O OD2 . ASP B 2 137 ? -8.424  2.098   19.978  1.00 82.10 137 B 1 
ATOM 1888 N N   . ARG B 2 138 ? -8.012  5.909   19.242  1.00 89.59 138 B 1 
ATOM 1889 C CA  . ARG B 2 138 ? -7.270  6.666   20.264  1.00 88.79 138 B 1 
ATOM 1890 C C   . ARG B 2 138 ? -7.961  7.981   20.607  1.00 89.20 138 B 1 
ATOM 1891 O O   . ARG B 2 138 ? -8.052  8.312   21.789  1.00 87.19 138 B 1 
ATOM 1892 C CB  . ARG B 2 138 ? -5.835  6.948   19.810  1.00 86.74 138 B 1 
ATOM 1893 C CG  . ARG B 2 138 ? -4.911  5.733   19.715  1.00 80.32 138 B 1 
ATOM 1894 C CD  . ARG B 2 138 ? -4.822  4.916   21.006  1.00 76.63 138 B 1 
ATOM 1895 N NE  . ARG B 2 138 ? -5.796  3.822   21.010  1.00 73.60 138 B 1 
ATOM 1896 C CZ  . ARG B 2 138 ? -6.021  3.000   22.024  1.00 69.78 138 B 1 
ATOM 1897 N NH1 . ARG B 2 138 ? -5.442  3.158   23.184  1.00 62.20 138 B 1 
ATOM 1898 N NH2 . ARG B 2 138 ? -6.821  1.986   21.882  1.00 63.79 138 B 1 
ATOM 1899 N N   . TYR B 2 139 ? -8.462  8.690   19.603  1.00 89.44 139 B 1 
ATOM 1900 C CA  . TYR B 2 139 ? -9.201  9.931   19.800  1.00 89.98 139 B 1 
ATOM 1901 C C   . TYR B 2 139 ? -10.452 9.694   20.659  1.00 89.61 139 B 1 
ATOM 1902 O O   . TYR B 2 139 ? -10.594 10.326  21.714  1.00 88.57 139 B 1 
ATOM 1903 C CB  . TYR B 2 139 ? -9.552  10.532  18.432  1.00 90.65 139 B 1 
ATOM 1904 C CG  . TYR B 2 139 ? -10.469 11.732  18.526  1.00 91.38 139 B 1 
ATOM 1905 C CD1 . TYR B 2 139 ? -11.852 11.595  18.313  1.00 89.73 139 B 1 
ATOM 1906 C CD2 . TYR B 2 139 ? -9.937  12.993  18.860  1.00 90.35 139 B 1 
ATOM 1907 C CE1 . TYR B 2 139 ? -12.706 12.708  18.428  1.00 89.86 139 B 1 
ATOM 1908 C CE2 . TYR B 2 139 ? -10.781 14.112  18.974  1.00 90.00 139 B 1 
ATOM 1909 C CZ  . TYR B 2 139 ? -12.165 13.963  18.758  1.00 90.53 139 B 1 
ATOM 1910 O OH  . TYR B 2 139 ? -12.993 15.049  18.888  1.00 89.39 139 B 1 
ATOM 1911 N N   . LEU B 2 140 ? -11.291 8.724   20.314  1.00 89.10 140 B 1 
ATOM 1912 C CA  . LEU B 2 140 ? -12.502 8.388   21.076  1.00 88.49 140 B 1 
ATOM 1913 C C   . LEU B 2 140 ? -12.169 7.943   22.511  1.00 87.88 140 B 1 
ATOM 1914 O O   . LEU B 2 140 ? -12.809 8.387   23.461  1.00 86.00 140 B 1 
ATOM 1915 C CB  . LEU B 2 140 ? -13.295 7.301   20.339  1.00 87.96 140 B 1 
ATOM 1916 C CG  . LEU B 2 140 ? -13.930 7.739   19.005  1.00 84.43 140 B 1 
ATOM 1917 C CD1 . LEU B 2 140 ? -14.620 6.533   18.361  1.00 80.60 140 B 1 
ATOM 1918 C CD2 . LEU B 2 140 ? -14.976 8.841   19.192  1.00 79.95 140 B 1 
ATOM 1919 N N   . ALA B 2 141 ? -11.136 7.121   22.693  1.00 87.70 141 B 1 
ATOM 1920 C CA  . ALA B 2 141 ? -10.747 6.627   24.009  1.00 86.49 141 B 1 
ATOM 1921 C C   . ALA B 2 141 ? -10.256 7.720   24.973  1.00 86.18 141 B 1 
ATOM 1922 O O   . ALA B 2 141 ? -10.292 7.517   26.190  1.00 83.53 141 B 1 
ATOM 1923 C CB  . ALA B 2 141 ? -9.653  5.568   23.829  1.00 84.76 141 B 1 
ATOM 1924 N N   . ILE B 2 142 ? -9.749  8.835   24.459  1.00 86.43 142 B 1 
ATOM 1925 C CA  . ILE B 2 142 ? -9.147  9.901   25.268  1.00 86.26 142 B 1 
ATOM 1926 C C   . ILE B 2 142 ? -10.085 11.097  25.397  1.00 86.26 142 B 1 
ATOM 1927 O O   . ILE B 2 142 ? -10.274 11.590  26.503  1.00 84.05 142 B 1 
ATOM 1928 C CB  . ILE B 2 142 ? -7.772  10.287  24.687  1.00 85.04 142 B 1 
ATOM 1929 C CG1 . ILE B 2 142 ? -6.816  9.091   24.888  1.00 82.36 142 B 1 
ATOM 1930 C CG2 . ILE B 2 142 ? -7.201  11.550  25.353  1.00 80.82 142 B 1 
ATOM 1931 C CD1 . ILE B 2 142 ? -5.474  9.265   24.185  1.00 75.02 142 B 1 
ATOM 1932 N N   . VAL B 2 143 ? -10.666 11.545  24.284  1.00 86.39 143 B 1 
ATOM 1933 C CA  . VAL B 2 143 ? -11.492 12.749  24.238  1.00 86.55 143 B 1 
ATOM 1934 C C   . VAL B 2 143 ? -12.942 12.448  24.629  1.00 85.79 143 B 1 
ATOM 1935 O O   . VAL B 2 143 ? -13.539 13.192  25.398  1.00 81.66 143 B 1 
ATOM 1936 C CB  . VAL B 2 143 ? -11.416 13.422  22.851  1.00 86.00 143 B 1 
ATOM 1937 C CG1 . VAL B 2 143 ? -12.221 14.715  22.803  1.00 80.39 143 B 1 
ATOM 1938 C CG2 . VAL B 2 143 ? -9.958  13.762  22.494  1.00 81.60 143 B 1 
ATOM 1939 N N   . HIS B 2 144 ? -13.489 11.315  24.155  1.00 84.34 144 B 1 
ATOM 1940 C CA  . HIS B 2 144 ? -14.883 10.902  24.391  1.00 83.06 144 B 1 
ATOM 1941 C C   . HIS B 2 144 ? -14.954 9.590   25.189  1.00 82.01 144 B 1 
ATOM 1942 O O   . HIS B 2 144 ? -15.598 8.630   24.779  1.00 76.91 144 B 1 
ATOM 1943 C CB  . HIS B 2 144 ? -15.639 10.846  23.061  1.00 81.83 144 B 1 
ATOM 1944 C CG  . HIS B 2 144 ? -15.718 12.172  22.370  1.00 80.26 144 B 1 
ATOM 1945 N ND1 . HIS B 2 144 ? -16.474 13.259  22.785  1.00 70.57 144 B 1 
ATOM 1946 C CD2 . HIS B 2 144 ? -15.053 12.554  21.237  1.00 70.19 144 B 1 
ATOM 1947 C CE1 . HIS B 2 144 ? -16.266 14.260  21.916  1.00 72.27 144 B 1 
ATOM 1948 N NE2 . HIS B 2 144 ? -15.404 13.865  20.963  1.00 72.38 144 B 1 
ATOM 1949 N N   . ALA B 2 145 ? -14.314 9.550   26.361  1.00 78.94 145 B 1 
ATOM 1950 C CA  . ALA B 2 145 ? -14.151 8.327   27.156  1.00 75.79 145 B 1 
ATOM 1951 C C   . ALA B 2 145 ? -15.472 7.601   27.478  1.00 76.29 145 B 1 
ATOM 1952 O O   . ALA B 2 145 ? -15.534 6.374   27.384  1.00 71.54 145 B 1 
ATOM 1953 C CB  . ALA B 2 145 ? -13.398 8.695   28.443  1.00 70.43 145 B 1 
ATOM 1954 N N   . VAL B 2 146 ? -16.553 8.331   27.804  1.00 74.11 146 B 1 
ATOM 1955 C CA  . VAL B 2 146 ? -17.874 7.746   28.132  1.00 74.24 146 B 1 
ATOM 1956 C C   . VAL B 2 146 ? -18.493 7.060   26.913  1.00 74.59 146 B 1 
ATOM 1957 O O   . VAL B 2 146 ? -18.965 5.923   27.002  1.00 70.99 146 B 1 
ATOM 1958 C CB  . VAL B 2 146 ? -18.832 8.815   28.689  1.00 70.83 146 B 1 
ATOM 1959 C CG1 . VAL B 2 146 ? -20.192 8.213   29.060  1.00 62.98 146 B 1 
ATOM 1960 C CG2 . VAL B 2 146 ? -18.245 9.476   29.945  1.00 64.96 146 B 1 
ATOM 1961 N N   . PHE B 2 147 ? -18.470 7.705   25.742  1.00 75.92 147 B 1 
ATOM 1962 C CA  . PHE B 2 147 ? -18.953 7.113   24.496  1.00 76.68 147 B 1 
ATOM 1963 C C   . PHE B 2 147 ? -18.087 5.916   24.078  1.00 76.76 147 B 1 
ATOM 1964 O O   . PHE B 2 147 ? -18.602 4.873   23.672  1.00 73.37 147 B 1 
ATOM 1965 C CB  . PHE B 2 147 ? -18.976 8.190   23.408  1.00 73.96 147 B 1 
ATOM 1966 C CG  . PHE B 2 147 ? -19.457 7.667   22.076  1.00 71.46 147 B 1 
ATOM 1967 C CD1 . PHE B 2 147 ? -18.540 7.349   21.065  1.00 64.67 147 B 1 
ATOM 1968 C CD2 . PHE B 2 147 ? -20.833 7.472   21.852  1.00 63.56 147 B 1 
ATOM 1969 C CE1 . PHE B 2 147 ? -18.994 6.844   19.839  1.00 60.86 147 B 1 
ATOM 1970 C CE2 . PHE B 2 147 ? -21.297 6.965   20.628  1.00 60.09 147 B 1 
ATOM 1971 C CZ  . PHE B 2 147 ? -20.373 6.653   19.621  1.00 62.36 147 B 1 
ATOM 1972 N N   . ALA B 2 148 ? -16.784 6.025   24.264  1.00 73.08 148 B 1 
ATOM 1973 C CA  . ALA B 2 148 ? -15.836 4.980   23.931  1.00 69.55 148 B 1 
ATOM 1974 C C   . ALA B 2 148 ? -16.071 3.671   24.704  1.00 71.35 148 B 1 
ATOM 1975 O O   . ALA B 2 148 ? -15.902 2.603   24.136  1.00 69.47 148 B 1 
ATOM 1976 C CB  . ALA B 2 148 ? -14.424 5.512   24.172  1.00 65.33 148 B 1 
ATOM 1977 N N   . LEU B 2 149 ? -16.535 3.715   25.954  1.00 73.22 149 B 1 
ATOM 1978 C CA  . LEU B 2 149 ? -16.881 2.516   26.723  1.00 72.77 149 B 1 
ATOM 1979 C C   . LEU B 2 149 ? -17.986 1.683   26.062  1.00 74.97 149 B 1 
ATOM 1980 O O   . LEU B 2 149 ? -17.915 0.460   26.089  1.00 71.74 149 B 1 
ATOM 1981 C CB  . LEU B 2 149 ? -17.320 2.931   28.142  1.00 68.29 149 B 1 
ATOM 1982 C CG  . LEU B 2 149 ? -16.136 3.218   29.084  1.00 60.98 149 B 1 
ATOM 1983 C CD1 . LEU B 2 149 ? -16.607 4.027   30.297  1.00 56.61 149 B 1 
ATOM 1984 C CD2 . LEU B 2 149 ? -15.503 1.925   29.592  1.00 56.56 149 B 1 
ATOM 1985 N N   . LYS B 2 150 ? -18.987 2.333   25.437  1.00 72.52 150 B 1 
ATOM 1986 C CA  . LYS B 2 150 ? -20.074 1.646   24.717  1.00 73.35 150 B 1 
ATOM 1987 C C   . LYS B 2 150 ? -19.658 1.206   23.309  1.00 73.91 150 B 1 
ATOM 1988 O O   . LYS B 2 150 ? -20.004 0.113   22.884  1.00 71.66 150 B 1 
ATOM 1989 C CB  . LYS B 2 150 ? -21.327 2.543   24.665  1.00 71.15 150 B 1 
ATOM 1990 C CG  . LYS B 2 150 ? -21.932 2.787   26.058  1.00 64.39 150 B 1 
ATOM 1991 C CD  . LYS B 2 150 ? -23.249 3.588   25.946  1.00 60.88 150 B 1 
ATOM 1992 C CE  . LYS B 2 150 ? -23.883 3.797   27.330  1.00 53.06 150 B 1 
ATOM 1993 N NZ  . LYS B 2 150 ? -25.182 4.505   27.253  1.00 46.69 150 B 1 
ATOM 1994 N N   . ALA B 2 151 ? -18.910 2.030   22.594  1.00 73.91 151 B 1 
ATOM 1995 C CA  . ALA B 2 151 ? -18.556 1.792   21.196  1.00 73.43 151 B 1 
ATOM 1996 C C   . ALA B 2 151 ? -17.373 0.826   21.006  1.00 75.31 151 B 1 
ATOM 1997 O O   . ALA B 2 151 ? -17.316 0.102   20.016  1.00 71.13 151 B 1 
ATOM 1998 C CB  . ALA B 2 151 ? -18.278 3.149   20.540  1.00 68.69 151 B 1 
ATOM 1999 N N   . ARG B 2 152 ? -16.423 0.785   21.940  1.00 75.61 152 B 1 
ATOM 2000 C CA  . ARG B 2 152 ? -15.154 0.043   21.775  1.00 74.83 152 B 1 
ATOM 2001 C C   . ARG B 2 152 ? -15.271 -1.439  22.153  1.00 75.25 152 B 1 
ATOM 2002 O O   . ARG B 2 152 ? -14.485 -1.960  22.952  1.00 73.78 152 B 1 
ATOM 2003 C CB  . ARG B 2 152 ? -14.000 0.762   22.482  1.00 72.48 152 B 1 
ATOM 2004 C CG  . ARG B 2 152 ? -13.731 2.147   21.875  1.00 67.53 152 B 1 
ATOM 2005 C CD  . ARG B 2 152 ? -12.624 2.870   22.628  1.00 66.15 152 B 1 
ATOM 2006 N NE  . ARG B 2 152 ? -11.318 2.239   22.388  1.00 64.56 152 B 1 
ATOM 2007 C CZ  . ARG B 2 152 ? -10.412 1.888   23.277  1.00 61.95 152 B 1 
ATOM 2008 N NH1 . ARG B 2 152 ? -10.554 2.145   24.551  1.00 58.63 152 B 1 
ATOM 2009 N NH2 . ARG B 2 152 ? -9.357  1.263   22.879  1.00 58.50 152 B 1 
ATOM 2010 N N   . THR B 2 153 ? -16.243 -2.133  21.559  1.00 81.74 153 B 1 
ATOM 2011 C CA  . THR B 2 153 ? -16.463 -3.563  21.734  1.00 81.91 153 B 1 
ATOM 2012 C C   . THR B 2 153 ? -15.747 -4.380  20.647  1.00 84.01 153 B 1 
ATOM 2013 O O   . THR B 2 153 ? -15.428 -3.874  19.571  1.00 82.88 153 B 1 
ATOM 2014 C CB  . THR B 2 153 ? -17.958 -3.913  21.767  1.00 77.85 153 B 1 
ATOM 2015 O OG1 . THR B 2 153 ? -18.545 -3.648  20.521  1.00 69.60 153 B 1 
ATOM 2016 C CG2 . THR B 2 153 ? -18.716 -3.124  22.836  1.00 68.17 153 B 1 
ATOM 2017 N N   . VAL B 2 154 ? -15.508 -5.666  20.922  1.00 86.21 154 B 1 
ATOM 2018 C CA  . VAL B 2 154 ? -14.934 -6.602  19.938  1.00 86.82 154 B 1 
ATOM 2019 C C   . VAL B 2 154 ? -15.846 -6.726  18.709  1.00 88.72 154 B 1 
ATOM 2020 O O   . VAL B 2 154 ? -15.361 -6.669  17.588  1.00 88.48 154 B 1 
ATOM 2021 C CB  . VAL B 2 154 ? -14.686 -7.977  20.580  1.00 84.45 154 B 1 
ATOM 2022 C CG1 . VAL B 2 154 ? -14.232 -9.029  19.572  1.00 76.78 154 B 1 
ATOM 2023 C CG2 . VAL B 2 154 ? -13.612 -7.868  21.668  1.00 76.50 154 B 1 
ATOM 2024 N N   . THR B 2 155 ? -17.167 -6.814  18.921  1.00 88.41 155 B 1 
ATOM 2025 C CA  . THR B 2 155 ? -18.160 -6.883  17.837  1.00 89.30 155 B 1 
ATOM 2026 C C   . THR B 2 155 ? -18.088 -5.664  16.923  1.00 90.17 155 B 1 
ATOM 2027 O O   . THR B 2 155 ? -18.025 -5.813  15.712  1.00 89.43 155 B 1 
ATOM 2028 C CB  . THR B 2 155 ? -19.577 -6.996  18.415  1.00 88.47 155 B 1 
ATOM 2029 O OG1 . THR B 2 155 ? -19.601 -7.984  19.423  1.00 78.02 155 B 1 
ATOM 2030 C CG2 . THR B 2 155 ? -20.606 -7.383  17.351  1.00 75.43 155 B 1 
ATOM 2031 N N   . PHE B 2 156 ? -18.017 -4.461  17.506  1.00 89.93 156 B 1 
ATOM 2032 C CA  . PHE B 2 156 ? -17.841 -3.236  16.729  1.00 90.37 156 B 1 
ATOM 2033 C C   . PHE B 2 156 ? -16.537 -3.252  15.923  1.00 91.34 156 B 1 
ATOM 2034 O O   . PHE B 2 156 ? -16.519 -2.863  14.758  1.00 90.96 156 B 1 
ATOM 2035 C CB  . PHE B 2 156 ? -17.892 -2.030  17.673  1.00 89.15 156 B 1 
ATOM 2036 C CG  . PHE B 2 156 ? -17.811 -0.709  16.950  1.00 87.55 156 B 1 
ATOM 2037 C CD1 . PHE B 2 156 ? -16.591 -0.019  16.858  1.00 83.10 156 B 1 
ATOM 2038 C CD2 . PHE B 2 156 ? -18.963 -0.176  16.333  1.00 82.24 156 B 1 
ATOM 2039 C CE1 . PHE B 2 156 ? -16.515 1.203   16.166  1.00 81.02 156 B 1 
ATOM 2040 C CE2 . PHE B 2 156 ? -18.893 1.047   15.641  1.00 79.59 156 B 1 
ATOM 2041 C CZ  . PHE B 2 156 ? -17.672 1.731   15.561  1.00 80.60 156 B 1 
ATOM 2042 N N   . GLY B 2 157 ? -15.459 -3.769  16.506  1.00 91.07 157 B 1 
ATOM 2043 C CA  . GLY B 2 157 ? -14.178 -3.931  15.828  1.00 91.41 157 B 1 
ATOM 2044 C C   . GLY B 2 157 ? -14.235 -4.889  14.640  1.00 93.08 157 B 1 
ATOM 2045 O O   . GLY B 2 157 ? -13.678 -4.583  13.591  1.00 92.33 157 B 1 
ATOM 2046 N N   . VAL B 2 158 ? -14.948 -6.021  14.775  1.00 92.73 158 B 1 
ATOM 2047 C CA  . VAL B 2 158 ? -15.128 -6.975  13.670  1.00 93.33 158 B 1 
ATOM 2048 C C   . VAL B 2 158 ? -15.959 -6.358  12.548  1.00 94.45 158 B 1 
ATOM 2049 O O   . VAL B 2 158 ? -15.522 -6.379  11.396  1.00 94.39 158 B 1 
ATOM 2050 C CB  . VAL B 2 158 ? -15.746 -8.293  14.174  1.00 92.49 158 B 1 
ATOM 2051 C CG1 . VAL B 2 158 ? -16.068 -9.248  13.025  1.00 88.12 158 B 1 
ATOM 2052 C CG2 . VAL B 2 158 ? -14.768 -9.021  15.111  1.00 87.93 158 B 1 
ATOM 2053 N N   . VAL B 2 159 ? -17.102 -5.749  12.864  1.00 94.26 159 B 1 
ATOM 2054 C CA  . VAL B 2 159 ? -17.989 -5.126  11.859  1.00 94.88 159 B 1 
ATOM 2055 C C   . VAL B 2 159 ? -17.267 -4.011  11.106  1.00 95.52 159 B 1 
ATOM 2056 O O   . VAL B 2 159 ? -17.265 -3.997  9.869   1.00 95.34 159 B 1 
ATOM 2057 C CB  . VAL B 2 159 ? -19.283 -4.608  12.513  1.00 94.23 159 B 1 
ATOM 2058 C CG1 . VAL B 2 159 ? -20.151 -3.805  11.540  1.00 89.56 159 B 1 
ATOM 2059 C CG2 . VAL B 2 159 ? -20.138 -5.784  13.016  1.00 89.23 159 B 1 
ATOM 2060 N N   . THR B 2 160 ? -16.609 -3.099  11.820  1.00 95.24 160 B 1 
ATOM 2061 C CA  . THR B 2 160 ? -15.855 -2.012  11.188  1.00 95.28 160 B 1 
ATOM 2062 C C   . THR B 2 160 ? -14.680 -2.520  10.353  1.00 96.19 160 B 1 
ATOM 2063 O O   . THR B 2 160 ? -14.417 -1.969  9.293   1.00 95.61 160 B 1 
ATOM 2064 C CB  . THR B 2 160 ? -15.335 -0.985  12.202  1.00 93.68 160 B 1 
ATOM 2065 O OG1 . THR B 2 160 ? -14.667 -1.609  13.272  1.00 82.92 160 B 1 
ATOM 2066 C CG2 . THR B 2 160 ? -16.472 -0.158  12.798  1.00 82.89 160 B 1 
ATOM 2067 N N   . SER B 2 161 ? -14.028 -3.610  10.761  1.00 95.84 161 B 1 
ATOM 2068 C CA  . SER B 2 161 ? -12.956 -4.225  9.977   1.00 96.22 161 B 1 
ATOM 2069 C C   . SER B 2 161 ? -13.482 -4.825  8.669   1.00 97.06 161 B 1 
ATOM 2070 O O   . SER B 2 161 ? -12.880 -4.597  7.622   1.00 96.45 161 B 1 
ATOM 2071 C CB  . SER B 2 161 ? -12.229 -5.312  10.771  1.00 95.20 161 B 1 
ATOM 2072 O OG  . SER B 2 161 ? -11.642 -4.761  11.940  1.00 86.37 161 B 1 
ATOM 2073 N N   . VAL B 2 162 ? -14.633 -5.525  8.695   1.00 97.48 162 B 1 
ATOM 2074 C CA  . VAL B 2 162 ? -15.265 -6.067  7.485   1.00 97.67 162 B 1 
ATOM 2075 C C   . VAL B 2 162 ? -15.640 -4.947  6.514   1.00 97.91 162 B 1 
ATOM 2076 O O   . VAL B 2 162 ? -15.298 -5.021  5.333   1.00 97.49 162 B 1 
ATOM 2077 C CB  . VAL B 2 162 ? -16.492 -6.934  7.839   1.00 97.19 162 B 1 
ATOM 2078 C CG1 . VAL B 2 162 ? -17.285 -7.354  6.595   1.00 93.74 162 B 1 
ATOM 2079 C CG2 . VAL B 2 162 ? -16.057 -8.218  8.547   1.00 93.87 162 B 1 
ATOM 2080 N N   . ILE B 2 163 ? -16.278 -3.877  7.009   1.00 97.63 163 B 1 
ATOM 2081 C CA  . ILE B 2 163 ? -16.619 -2.712  6.179   1.00 97.55 163 B 1 
ATOM 2082 C C   . ILE B 2 163 ? -15.351 -2.092  5.572   1.00 97.79 163 B 1 
ATOM 2083 O O   . ILE B 2 163 ? -15.316 -1.787  4.385   1.00 97.16 163 B 1 
ATOM 2084 C CB  . ILE B 2 163 ? -17.429 -1.679  6.997   1.00 96.96 163 B 1 
ATOM 2085 C CG1 . ILE B 2 163 ? -18.804 -2.268  7.382   1.00 93.93 163 B 1 
ATOM 2086 C CG2 . ILE B 2 163 ? -17.620 -0.368  6.210   1.00 93.60 163 B 1 
ATOM 2087 C CD1 . ILE B 2 163 ? -19.559 -1.449  8.452   1.00 85.54 163 B 1 
ATOM 2088 N N   . THR B 2 164 ? -14.295 -1.962  6.357   1.00 97.75 164 B 1 
ATOM 2089 C CA  . THR B 2 164 ? -13.020 -1.396  5.893   1.00 97.79 164 B 1 
ATOM 2090 C C   . THR B 2 164 ? -12.398 -2.236  4.782   1.00 97.91 164 B 1 
ATOM 2091 O O   . THR B 2 164 ? -11.933 -1.674  3.791   1.00 97.09 164 B 1 
ATOM 2092 C CB  . THR B 2 164 ? -12.039 -1.253  7.056   1.00 96.99 164 B 1 
ATOM 2093 O OG1 . THR B 2 164 ? -12.603 -0.404  8.028   1.00 91.05 164 B 1 
ATOM 2094 C CG2 . THR B 2 164 ? -10.715 -0.619  6.643   1.00 91.56 164 B 1 
ATOM 2095 N N   . TRP B 2 165 ? -12.424 -3.567  4.900   1.00 97.59 165 B 1 
ATOM 2096 C CA  . TRP B 2 165 ? -11.952 -4.457  3.839   1.00 97.75 165 B 1 
ATOM 2097 C C   . TRP B 2 165 ? -12.785 -4.336  2.569   1.00 97.71 165 B 1 
ATOM 2098 O O   . TRP B 2 165 ? -12.213 -4.271  1.480   1.00 96.77 165 B 1 
ATOM 2099 C CB  . TRP B 2 165 ? -11.934 -5.904  4.342   1.00 97.35 165 B 1 
ATOM 2100 C CG  . TRP B 2 165 ? -10.760 -6.238  5.211   1.00 97.04 165 B 1 
ATOM 2101 C CD1 . TRP B 2 165 ? -10.819 -6.675  6.491   1.00 95.38 165 B 1 
ATOM 2102 C CD2 . TRP B 2 165 ? -9.338  -6.175  4.873   1.00 96.51 165 B 1 
ATOM 2103 N NE1 . TRP B 2 165 ? -9.531  -6.894  6.964   1.00 94.51 165 B 1 
ATOM 2104 C CE2 . TRP B 2 165 ? -8.599  -6.596  6.005   1.00 95.79 165 B 1 
ATOM 2105 C CE3 . TRP B 2 165 ? -8.627  -5.805  3.705   1.00 95.21 165 B 1 
ATOM 2106 C CZ2 . TRP B 2 165 ? -7.183  -6.656  5.987   1.00 94.50 165 B 1 
ATOM 2107 C CZ3 . TRP B 2 165 ? -7.214  -5.860  3.698   1.00 94.04 165 B 1 
ATOM 2108 C CH2 . TRP B 2 165 ? -6.512  -6.280  4.823   1.00 93.72 165 B 1 
ATOM 2109 N N   . LEU B 2 166 ? -14.122 -4.217  2.671   1.00 98.12 166 B 1 
ATOM 2110 C CA  . LEU B 2 166 ? -14.983 -3.985  1.513   1.00 98.04 166 B 1 
ATOM 2111 C C   . LEU B 2 166 ? -14.621 -2.671  0.811   1.00 97.92 166 B 1 
ATOM 2112 O O   . LEU B 2 166 ? -14.428 -2.667  -0.408  1.00 97.17 166 B 1 
ATOM 2113 C CB  . LEU B 2 166 ? -16.459 -3.997  1.939   1.00 97.83 166 B 1 
ATOM 2114 C CG  . LEU B 2 166 ? -16.990 -5.378  2.367   1.00 93.50 166 B 1 
ATOM 2115 C CD1 . LEU B 2 166 ? -18.402 -5.225  2.939   1.00 87.35 166 B 1 
ATOM 2116 C CD2 . LEU B 2 166 ? -17.051 -6.363  1.206   1.00 87.98 166 B 1 
ATOM 2117 N N   . VAL B 2 167 ? -14.439 -1.583  1.559   1.00 98.02 167 B 1 
ATOM 2118 C CA  . VAL B 2 167 ? -14.029 -0.290  0.995   1.00 97.79 167 B 1 
ATOM 2119 C C   . VAL B 2 167 ? -12.648 -0.375  0.331   1.00 97.54 167 B 1 
ATOM 2120 O O   . VAL B 2 167 ? -12.468 0.155   -0.762  1.00 96.61 167 B 1 
ATOM 2121 C CB  . VAL B 2 167 ? -14.066 0.816   2.067   1.00 97.11 167 B 1 
ATOM 2122 C CG1 . VAL B 2 167 ? -13.587 2.162   1.526   1.00 94.14 167 B 1 
ATOM 2123 C CG2 . VAL B 2 167 ? -15.491 1.043   2.580   1.00 94.31 167 B 1 
ATOM 2124 N N   . ALA B 2 168 ? -11.698 -1.088  0.929   1.00 97.65 168 B 1 
ATOM 2125 C CA  . ALA B 2 168 ? -10.369 -1.294  0.347   1.00 97.24 168 B 1 
ATOM 2126 C C   . ALA B 2 168 ? -10.431 -2.098  -0.968  1.00 96.99 168 B 1 
ATOM 2127 O O   . ALA B 2 168 ? -9.739  -1.765  -1.934  1.00 95.63 168 B 1 
ATOM 2128 C CB  . ALA B 2 168 ? -9.474  -1.984  1.375   1.00 96.93 168 B 1 
ATOM 2129 N N   . VAL B 2 169 ? -11.306 -3.124  -1.050  1.00 97.80 169 B 1 
ATOM 2130 C CA  . VAL B 2 169 ? -11.551 -3.879  -2.283  1.00 97.61 169 B 1 
ATOM 2131 C C   . VAL B 2 169 ? -12.159 -2.978  -3.350  1.00 97.46 169 B 1 
ATOM 2132 O O   . VAL B 2 169 ? -11.639 -2.934  -4.462  1.00 96.46 169 B 1 
ATOM 2133 C CB  . VAL B 2 169 ? -12.425 -5.123  -2.013  1.00 97.21 169 B 1 
ATOM 2134 C CG1 . VAL B 2 169 ? -12.876 -5.806  -3.318  1.00 94.13 169 B 1 
ATOM 2135 C CG2 . VAL B 2 169 ? -11.645 -6.169  -1.212  1.00 94.39 169 B 1 
ATOM 2136 N N   . PHE B 2 170 ? -13.198 -2.191  -3.028  1.00 97.42 170 B 1 
ATOM 2137 C CA  . PHE B 2 170 ? -13.811 -1.264  -3.984  1.00 97.17 170 B 1 
ATOM 2138 C C   . PHE B 2 170 ? -12.826 -0.216  -4.496  1.00 96.75 170 B 1 
ATOM 2139 O O   . PHE B 2 170 ? -12.779 0.042   -5.702  1.00 95.19 170 B 1 
ATOM 2140 C CB  . PHE B 2 170 ? -15.038 -0.584  -3.352  1.00 96.67 170 B 1 
ATOM 2141 C CG  . PHE B 2 170 ? -16.288 -1.430  -3.398  1.00 92.10 170 B 1 
ATOM 2142 C CD1 . PHE B 2 170 ? -16.880 -1.747  -4.630  1.00 84.59 170 B 1 
ATOM 2143 C CD2 . PHE B 2 170 ? -16.882 -1.902  -2.213  1.00 83.41 170 B 1 
ATOM 2144 C CE1 . PHE B 2 170 ? -18.037 -2.539  -4.684  1.00 81.31 170 B 1 
ATOM 2145 C CE2 . PHE B 2 170 ? -18.037 -2.697  -2.262  1.00 81.34 170 B 1 
ATOM 2146 C CZ  . PHE B 2 170 ? -18.617 -3.021  -3.501  1.00 81.92 170 B 1 
ATOM 2147 N N   . ALA B 2 171 ? -11.979 0.339   -3.638  1.00 96.75 171 B 1 
ATOM 2148 C CA  . ALA B 2 171 ? -10.926 1.268   -4.036  1.00 96.13 171 B 1 
ATOM 2149 C C   . ALA B 2 171 ? -9.872  0.626   -4.961  1.00 95.49 171 B 1 
ATOM 2150 O O   . ALA B 2 171 ? -9.235  1.311   -5.754  1.00 93.44 171 B 1 
ATOM 2151 C CB  . ALA B 2 171 ? -10.282 1.832   -2.768  1.00 95.73 171 B 1 
ATOM 2152 N N   . SER B 2 172 ? -9.719  -0.703  -4.894  1.00 95.81 172 B 1 
ATOM 2153 C CA  . SER B 2 172 ? -8.753  -1.458  -5.710  1.00 95.11 172 B 1 
ATOM 2154 C C   . SER B 2 172 ? -9.299  -1.877  -7.080  1.00 94.54 172 B 1 
ATOM 2155 O O   . SER B 2 172 ? -8.517  -2.193  -7.970  1.00 92.77 172 B 1 
ATOM 2156 C CB  . SER B 2 172 ? -8.281  -2.695  -4.949  1.00 94.70 172 B 1 
ATOM 2157 O OG  . SER B 2 172 ? -7.793  -2.328  -3.669  1.00 83.86 172 B 1 
ATOM 2158 N N   . VAL B 2 173 ? -10.630 -1.865  -7.266  1.00 96.29 173 B 1 
ATOM 2159 C CA  . VAL B 2 173 ? -11.282 -2.334  -8.504  1.00 95.98 173 B 1 
ATOM 2160 C C   . VAL B 2 173 ? -10.755 -1.644  -9.773  1.00 95.46 173 B 1 
ATOM 2161 O O   . VAL B 2 173 ? -10.417 -2.374  -10.711 1.00 94.25 173 B 1 
ATOM 2162 C CB  . VAL B 2 173 ? -12.824 -2.229  -8.400  1.00 95.54 173 B 1 
ATOM 2163 C CG1 . VAL B 2 173 ? -13.534 -2.441  -9.735  1.00 90.47 173 B 1 
ATOM 2164 C CG2 . VAL B 2 173 ? -13.370 -3.294  -7.440  1.00 90.29 173 B 1 
ATOM 2165 N N   . PRO B 2 174 ? -10.591 -0.312  -9.841  1.00 94.08 174 B 1 
ATOM 2166 C CA  . PRO B 2 174 ? -10.026 0.336   -11.035 1.00 93.30 174 B 1 
ATOM 2167 C C   . PRO B 2 174 ? -8.635  -0.188  -11.384 1.00 92.50 174 B 1 
ATOM 2168 O O   . PRO B 2 174 ? -8.373  -0.528  -12.536 1.00 90.56 174 B 1 
ATOM 2169 C CB  . PRO B 2 174 ? -10.016 1.833   -10.714 1.00 92.35 174 B 1 
ATOM 2170 C CG  . PRO B 2 174 ? -11.108 1.996   -9.668  1.00 90.66 174 B 1 
ATOM 2171 C CD  . PRO B 2 174 ? -11.011 0.695   -8.883  1.00 93.62 174 B 1 
ATOM 2172 N N   . GLY B 2 175 ? -7.756  -0.344  -10.392 1.00 92.49 175 B 1 
ATOM 2173 C CA  . GLY B 2 175 ? -6.423  -0.897  -10.575 1.00 91.65 175 B 1 
ATOM 2174 C C   . GLY B 2 175 ? -6.434  -2.329  -11.122 1.00 91.91 175 B 1 
ATOM 2175 O O   . GLY B 2 175 ? -5.663  -2.652  -12.024 1.00 90.51 175 B 1 
ATOM 2176 N N   . ILE B 2 176 ? -7.358  -3.180  -10.653 1.00 93.64 176 B 1 
ATOM 2177 C CA  . ILE B 2 176 ? -7.498  -4.567  -11.127 1.00 93.71 176 B 1 
ATOM 2178 C C   . ILE B 2 176 ? -8.012  -4.622  -12.570 1.00 93.25 176 B 1 
ATOM 2179 O O   . ILE B 2 176 ? -7.528  -5.421  -13.382 1.00 91.77 176 B 1 
ATOM 2180 C CB  . ILE B 2 176 ? -8.424  -5.365  -10.177 1.00 93.80 176 B 1 
ATOM 2181 C CG1 . ILE B 2 176 ? -7.828  -5.449  -8.754  1.00 91.24 176 B 1 
ATOM 2182 C CG2 . ILE B 2 176 ? -8.674  -6.787  -10.717 1.00 91.08 176 B 1 
ATOM 2183 C CD1 . ILE B 2 176 ? -8.828  -5.904  -7.684  1.00 86.61 176 B 1 
ATOM 2184 N N   . ILE B 2 177 ? -9.008  -3.795  -12.924 1.00 93.99 177 B 1 
ATOM 2185 C CA  . ILE B 2 177 ? -9.624  -3.796  -14.253 1.00 93.59 177 B 1 
ATOM 2186 C C   . ILE B 2 177 ? -8.620  -3.362  -15.326 1.00 92.58 177 B 1 
ATOM 2187 O O   . ILE B 2 177 ? -8.471  -4.051  -16.336 1.00 90.91 177 B 1 
ATOM 2188 C CB  . ILE B 2 177 ? -10.911 -2.933  -14.263 1.00 93.40 177 B 1 
ATOM 2189 C CG1 . ILE B 2 177 ? -12.006 -3.649  -13.442 1.00 87.25 177 B 1 
ATOM 2190 C CG2 . ILE B 2 177 ? -11.413 -2.684  -15.695 1.00 84.76 177 B 1 
ATOM 2191 C CD1 . ILE B 2 177 ? -13.285 -2.821  -13.242 1.00 76.63 177 B 1 
ATOM 2192 N N   . PHE B 2 178 ? -7.921  -2.256  -15.082 1.00 90.35 178 B 1 
ATOM 2193 C CA  . PHE B 2 178 ? -7.061  -1.617  -16.077 1.00 89.60 178 B 1 
ATOM 2194 C C   . PHE B 2 178 ? -5.616  -2.119  -16.076 1.00 88.35 178 B 1 
ATOM 2195 O O   . PHE B 2 178 ? -4.865  -1.773  -16.983 1.00 85.65 178 B 1 
ATOM 2196 C CB  . PHE B 2 178 ? -7.152  -0.098  -15.914 1.00 89.53 178 B 1 
ATOM 2197 C CG  . PHE B 2 178 ? -8.532  0.451   -16.215 1.00 89.77 178 B 1 
ATOM 2198 C CD1 . PHE B 2 178 ? -9.048  0.387   -17.521 1.00 87.46 178 B 1 
ATOM 2199 C CD2 . PHE B 2 178 ? -9.317  1.009   -15.193 1.00 87.77 178 B 1 
ATOM 2200 C CE1 . PHE B 2 178 ? -10.329 0.867   -17.801 1.00 86.72 178 B 1 
ATOM 2201 C CE2 . PHE B 2 178 ? -10.604 1.496   -15.472 1.00 86.92 178 B 1 
ATOM 2202 C CZ  . PHE B 2 178 ? -11.113 1.424   -16.776 1.00 87.62 178 B 1 
ATOM 2203 N N   . THR B 2 179 ? -5.215  -2.979  -15.124 1.00 90.16 179 B 1 
ATOM 2204 C CA  . THR B 2 179 ? -3.913  -3.639  -15.192 1.00 90.07 179 B 1 
ATOM 2205 C C   . THR B 2 179 ? -3.963  -4.840  -16.129 1.00 89.84 179 B 1 
ATOM 2206 O O   . THR B 2 179 ? -4.864  -5.673  -16.063 1.00 88.20 179 B 1 
ATOM 2207 C CB  . THR B 2 179 ? -3.396  -4.028  -13.808 1.00 89.05 179 B 1 
ATOM 2208 O OG1 . THR B 2 179 ? -3.199  -2.839  -13.066 1.00 74.74 179 B 1 
ATOM 2209 C CG2 . THR B 2 179 ? -2.039  -4.720  -13.884 1.00 74.22 179 B 1 
ATOM 2210 N N   . LYS B 2 180 ? -2.967  -4.945  -17.022 1.00 87.28 180 B 1 
ATOM 2211 C CA  . LYS B 2 180 ? -2.846  -6.028  -18.002 1.00 86.46 180 B 1 
ATOM 2212 C C   . LYS B 2 180 ? -1.396  -6.480  -18.130 1.00 86.73 180 B 1 
ATOM 2213 O O   . LYS B 2 180 ? -0.473  -5.705  -17.889 1.00 84.69 180 B 1 
ATOM 2214 C CB  . LYS B 2 180 ? -3.407  -5.570  -19.367 1.00 83.69 180 B 1 
ATOM 2215 C CG  . LYS B 2 180 ? -4.901  -5.206  -19.314 1.00 75.36 180 B 1 
ATOM 2216 C CD  . LYS B 2 180 ? -5.408  -4.759  -20.691 1.00 73.88 180 B 1 
ATOM 2217 C CE  . LYS B 2 180 ? -6.854  -4.269  -20.619 1.00 65.03 180 B 1 
ATOM 2218 N NZ  . LYS B 2 180 ? -7.288  -3.657  -21.904 1.00 58.64 180 B 1 
ATOM 2219 N N   . CYS B 2 181 ? -1.208  -7.732  -18.527 1.00 87.83 181 B 1 
ATOM 2220 C CA  . CYS B 2 181 ? 0.063   -8.224  -19.021 1.00 87.71 181 B 1 
ATOM 2221 C C   . CYS B 2 181 ? 0.091   -8.016  -20.540 1.00 86.94 181 B 1 
ATOM 2222 O O   . CYS B 2 181 ? -0.768  -8.548  -21.243 1.00 83.13 181 B 1 
ATOM 2223 C CB  . CYS B 2 181 ? 0.222   -9.698  -18.629 1.00 86.51 181 B 1 
ATOM 2224 S SG  . CYS B 2 181 ? 1.804   -10.342 -19.227 1.00 80.22 181 B 1 
ATOM 2225 N N   . GLN B 2 182 ? 1.058   -7.250  -21.037 1.00 84.79 182 B 1 
ATOM 2226 C CA  . GLN B 2 182 ? 1.249   -6.985  -22.457 1.00 83.21 182 B 1 
ATOM 2227 C C   . GLN B 2 182 ? 2.714   -7.172  -22.836 1.00 83.13 182 B 1 
ATOM 2228 O O   . GLN B 2 182 ? 3.601   -7.041  -21.997 1.00 80.97 182 B 1 
ATOM 2229 C CB  . GLN B 2 182 ? 0.756   -5.579  -22.820 1.00 79.98 182 B 1 
ATOM 2230 C CG  . GLN B 2 182 ? -0.773  -5.493  -22.755 1.00 71.70 182 B 1 
ATOM 2231 C CD  . GLN B 2 182 ? -1.322  -4.152  -23.269 1.00 69.00 182 B 1 
ATOM 2232 O OE1 . GLN B 2 182 ? -0.630  -3.183  -23.426 1.00 62.89 182 B 1 
ATOM 2233 N NE2 . GLN B 2 182 ? -2.602  -4.062  -23.546 1.00 60.06 182 B 1 
ATOM 2234 N N   . LYS B 2 183 ? 2.956   -7.491  -24.098 1.00 81.08 183 B 1 
ATOM 2235 C CA  . LYS B 2 183 ? 4.293   -7.548  -24.660 1.00 79.80 183 B 1 
ATOM 2236 C C   . LYS B 2 183 ? 4.682   -6.156  -25.140 1.00 78.82 183 B 1 
ATOM 2237 O O   . LYS B 2 183 ? 4.014   -5.599  -26.004 1.00 74.89 183 B 1 
ATOM 2238 C CB  . LYS B 2 183 ? 4.341   -8.607  -25.767 1.00 78.47 183 B 1 
ATOM 2239 C CG  . LYS B 2 183 ? 5.786   -8.971  -26.129 1.00 73.31 183 B 1 
ATOM 2240 C CD  . LYS B 2 183 ? 5.800   -10.100 -27.168 1.00 71.30 183 B 1 
ATOM 2241 C CE  . LYS B 2 183 ? 7.238   -10.550 -27.423 1.00 65.30 183 B 1 
ATOM 2242 N NZ  . LYS B 2 183 ? 7.319   -11.683 -28.368 1.00 58.54 183 B 1 
ATOM 2243 N N   . GLU B 2 184 ? 5.767   -5.625  -24.591 1.00 78.14 184 B 1 
ATOM 2244 C CA  . GLU B 2 184 ? 6.295   -4.309  -24.934 1.00 76.12 184 B 1 
ATOM 2245 C C   . GLU B 2 184 ? 7.788   -4.442  -25.231 1.00 75.10 184 B 1 
ATOM 2246 O O   . GLU B 2 184 ? 8.527   -5.039  -24.449 1.00 70.76 184 B 1 
ATOM 2247 C CB  . GLU B 2 184 ? 6.013   -3.345  -23.784 1.00 73.45 184 B 1 
ATOM 2248 C CG  . GLU B 2 184 ? 6.289   -1.891  -24.168 1.00 66.56 184 B 1 
ATOM 2249 C CD  . GLU B 2 184 ? 5.974   -0.919  -23.039 1.00 63.83 184 B 1 
ATOM 2250 O OE1 . GLU B 2 184 ? 5.714   0.267   -23.335 1.00 59.66 184 B 1 
ATOM 2251 O OE2 . GLU B 2 184 ? 6.029   -1.345  -21.866 1.00 59.39 184 B 1 
ATOM 2252 N N   . ASP B 2 185 ? 8.243   -3.971  -26.398 1.00 72.90 185 B 1 
ATOM 2253 C CA  . ASP B 2 185 ? 9.639   -4.088  -26.854 1.00 71.74 185 B 1 
ATOM 2254 C C   . ASP B 2 185 ? 10.235  -5.511  -26.726 1.00 73.37 185 B 1 
ATOM 2255 O O   . ASP B 2 185 ? 11.375  -5.702  -26.301 1.00 69.55 185 B 1 
ATOM 2256 C CB  . ASP B 2 185 ? 10.511  -3.011  -26.190 1.00 67.70 185 B 1 
ATOM 2257 C CG  . ASP B 2 185 ? 10.202  -1.590  -26.646 1.00 62.83 185 B 1 
ATOM 2258 O OD1 . ASP B 2 185 ? 9.641   -1.390  -27.743 1.00 57.66 185 B 1 
ATOM 2259 O OD2 . ASP B 2 185 ? 10.627  -0.651  -25.942 1.00 57.33 185 B 1 
ATOM 2260 N N   . SER B 2 186 ? 9.471   -6.523  -27.095 1.00 75.32 186 B 1 
ATOM 2261 C CA  . SER B 2 186 ? 9.800   -7.951  -27.009 1.00 76.23 186 B 1 
ATOM 2262 C C   . SER B 2 186 ? 9.797   -8.593  -25.606 1.00 78.10 186 B 1 
ATOM 2263 O O   . SER B 2 186 ? 9.942   -9.812  -25.537 1.00 75.00 186 B 1 
ATOM 2264 C CB  . SER B 2 186 ? 11.090  -8.294  -27.779 1.00 73.39 186 B 1 
ATOM 2265 O OG  . SER B 2 186 ? 12.252  -7.835  -27.131 1.00 64.68 186 B 1 
ATOM 2266 N N   . VAL B 2 187 ? 9.541   -7.842  -24.537 1.00 80.83 187 B 1 
ATOM 2267 C CA  . VAL B 2 187 ? 9.430   -8.357  -23.167 1.00 81.15 187 B 1 
ATOM 2268 C C   . VAL B 2 187 ? 7.999   -8.257  -22.650 1.00 82.56 187 B 1 
ATOM 2269 O O   . VAL B 2 187 ? 7.260   -7.349  -23.017 1.00 80.93 187 B 1 
ATOM 2270 C CB  . VAL B 2 187 ? 10.416  -7.669  -22.205 1.00 78.56 187 B 1 
ATOM 2271 C CG1 . VAL B 2 187 ? 11.851  -8.089  -22.513 1.00 69.94 187 B 1 
ATOM 2272 C CG2 . VAL B 2 187 ? 10.329  -6.143  -22.253 1.00 70.66 187 B 1 
ATOM 2273 N N   . TYR B 2 188 ? 7.582   -9.196  -21.799 1.00 84.22 188 B 1 
ATOM 2274 C CA  . TYR B 2 188 ? 6.280   -9.137  -21.142 1.00 85.12 188 B 1 
ATOM 2275 C C   . TYR B 2 188 ? 6.352   -8.253  -19.891 1.00 84.97 188 B 1 
ATOM 2276 O O   . TYR B 2 188 ? 7.204   -8.442  -19.025 1.00 83.14 188 B 1 
ATOM 2277 C CB  . TYR B 2 188 ? 5.773   -10.533 -20.808 1.00 85.36 188 B 1 
ATOM 2278 C CG  . TYR B 2 188 ? 5.306   -11.306 -22.027 1.00 85.14 188 B 1 
ATOM 2279 C CD1 . TYR B 2 188 ? 4.016   -11.098 -22.548 1.00 82.33 188 B 1 
ATOM 2280 C CD2 . TYR B 2 188 ? 6.167   -12.241 -22.648 1.00 82.81 188 B 1 
ATOM 2281 C CE1 . TYR B 2 188 ? 3.573   -11.817 -23.675 1.00 81.62 188 B 1 
ATOM 2282 C CE2 . TYR B 2 188 ? 5.736   -12.957 -23.770 1.00 81.89 188 B 1 
ATOM 2283 C CZ  . TYR B 2 188 ? 4.437   -12.745 -24.283 1.00 81.99 188 B 1 
ATOM 2284 O OH  . TYR B 2 188 ? 4.016   -13.445 -25.376 1.00 79.34 188 B 1 
ATOM 2285 N N   . VAL B 2 189 ? 5.421   -7.316  -19.796 1.00 85.86 189 B 1 
ATOM 2286 C CA  . VAL B 2 189 ? 5.311   -6.391  -18.677 1.00 85.01 189 B 1 
ATOM 2287 C C   . VAL B 2 189 ? 3.904   -6.459  -18.099 1.00 85.65 189 B 1 
ATOM 2288 O O   . VAL B 2 189 ? 2.914   -6.438  -18.836 1.00 83.93 189 B 1 
ATOM 2289 C CB  . VAL B 2 189 ? 5.689   -4.954  -19.089 1.00 82.49 189 B 1 
ATOM 2290 C CG1 . VAL B 2 189 ? 5.788   -4.057  -17.859 1.00 74.03 189 B 1 
ATOM 2291 C CG2 . VAL B 2 189 ? 7.043   -4.898  -19.809 1.00 74.44 189 B 1 
ATOM 2292 N N   . CYS B 2 190 ? 3.800   -6.551  -16.775 1.00 87.23 190 B 1 
ATOM 2293 C CA  . CYS B 2 190 ? 2.555   -6.368  -16.039 1.00 87.32 190 B 1 
ATOM 2294 C C   . CYS B 2 190 ? 2.511   -4.933  -15.522 1.00 86.57 190 B 1 
ATOM 2295 O O   . CYS B 2 190 ? 3.329   -4.559  -14.682 1.00 84.05 190 B 1 
ATOM 2296 C CB  . CYS B 2 190 ? 2.481   -7.379  -14.887 1.00 87.48 190 B 1 
ATOM 2297 S SG  . CYS B 2 190 ? 1.062   -7.127  -13.783 1.00 86.93 190 B 1 
ATOM 2298 N N   . GLY B 2 191 ? 1.555   -4.141  -16.006 1.00 85.85 191 B 1 
ATOM 2299 C CA  . GLY B 2 191 ? 1.453   -2.757  -15.598 1.00 85.41 191 B 1 
ATOM 2300 C C   . GLY B 2 191 ? 0.060   -2.164  -15.825 1.00 86.64 191 B 1 
ATOM 2301 O O   . GLY B 2 191 ? -0.796  -2.791  -16.466 1.00 84.89 191 B 1 
ATOM 2302 N N   . PRO B 2 192 ? -0.180  -0.970  -15.285 1.00 86.31 192 B 1 
ATOM 2303 C CA  . PRO B 2 192 ? -1.426  -0.252  -15.463 1.00 85.74 192 B 1 
ATOM 2304 C C   . PRO B 2 192 ? -1.577  0.222   -16.913 1.00 85.56 192 B 1 
ATOM 2305 O O   . PRO B 2 192 ? -0.635  0.698   -17.529 1.00 83.39 192 B 1 
ATOM 2306 C CB  . PRO B 2 192 ? -1.358  0.912   -14.473 1.00 83.81 192 B 1 
ATOM 2307 C CG  . PRO B 2 192 ? 0.140   1.207   -14.387 1.00 81.39 192 B 1 
ATOM 2308 C CD  . PRO B 2 192 ? 0.773   -0.174  -14.533 1.00 84.04 192 B 1 
ATOM 2309 N N   . TYR B 2 193 ? -2.802  0.116   -17.420 1.00 84.24 193 B 1 
ATOM 2310 C CA  . TYR B 2 193 ? -3.196  0.642   -18.717 1.00 83.76 193 B 1 
ATOM 2311 C C   . TYR B 2 193 ? -4.513  1.416   -18.571 1.00 84.45 193 B 1 
ATOM 2312 O O   . TYR B 2 193 ? -5.596  0.947   -18.933 1.00 81.75 193 B 1 
ATOM 2313 C CB  . TYR B 2 193 ? -3.273  -0.507  -19.739 1.00 80.94 193 B 1 
ATOM 2314 C CG  . TYR B 2 193 ? -3.534  0.000   -21.135 1.00 73.91 193 B 1 
ATOM 2315 C CD1 . TYR B 2 193 ? -4.827  -0.062  -21.696 1.00 69.02 193 B 1 
ATOM 2316 C CD2 . TYR B 2 193 ? -2.499  0.616   -21.848 1.00 68.54 193 B 1 
ATOM 2317 C CE1 . TYR B 2 193 ? -5.084  0.490   -22.954 1.00 62.49 193 B 1 
ATOM 2318 C CE2 . TYR B 2 193 ? -2.741  1.172   -23.106 1.00 62.12 193 B 1 
ATOM 2319 C CZ  . TYR B 2 193 ? -4.038  1.116   -23.657 1.00 61.64 193 B 1 
ATOM 2320 O OH  . TYR B 2 193 ? -4.280  1.688   -24.876 1.00 52.88 193 B 1 
ATOM 2321 N N   . PHE B 2 194 ? -4.419  2.586   -17.947 1.00 83.42 194 B 1 
ATOM 2322 C CA  . PHE B 2 194 ? -5.575  3.442   -17.729 1.00 83.85 194 B 1 
ATOM 2323 C C   . PHE B 2 194 ? -5.856  4.307   -18.960 1.00 83.31 194 B 1 
ATOM 2324 O O   . PHE B 2 194 ? -4.964  5.010   -19.437 1.00 81.53 194 B 1 
ATOM 2325 C CB  . PHE B 2 194 ? -5.365  4.314   -16.490 1.00 84.01 194 B 1 
ATOM 2326 C CG  . PHE B 2 194 ? -5.341  3.546   -15.185 1.00 84.72 194 B 1 
ATOM 2327 C CD1 . PHE B 2 194 ? -6.534  3.064   -14.627 1.00 82.93 194 B 1 
ATOM 2328 C CD2 . PHE B 2 194 ? -4.121  3.335   -14.508 1.00 83.65 194 B 1 
ATOM 2329 C CE1 . PHE B 2 194 ? -6.516  2.370   -13.400 1.00 82.60 194 B 1 
ATOM 2330 C CE2 . PHE B 2 194 ? -4.100  2.637   -13.290 1.00 82.79 194 B 1 
ATOM 2331 C CZ  . PHE B 2 194 ? -5.305  2.150   -12.737 1.00 83.22 194 B 1 
ATOM 2332 N N   . PRO B 2 195 ? -7.123  4.360   -19.449 1.00 83.39 195 B 1 
ATOM 2333 C CA  . PRO B 2 195 ? -7.554  5.448   -20.309 1.00 83.01 195 B 1 
ATOM 2334 C C   . PRO B 2 195 ? -7.380  6.791   -19.580 1.00 83.23 195 B 1 
ATOM 2335 O O   . PRO B 2 195 ? -7.569  6.854   -18.368 1.00 81.69 195 B 1 
ATOM 2336 C CB  . PRO B 2 195 ? -9.027  5.179   -20.626 1.00 81.78 195 B 1 
ATOM 2337 C CG  . PRO B 2 195 ? -9.212  3.694   -20.297 1.00 80.33 195 B 1 
ATOM 2338 C CD  . PRO B 2 195 ? -8.214  3.455   -19.172 1.00 82.80 195 B 1 
ATOM 2339 N N   . ARG B 2 196 ? -7.099  7.876   -20.309 1.00 79.87 196 B 1 
ATOM 2340 C CA  . ARG B 2 196 ? -6.772  9.202   -19.738 1.00 78.85 196 B 1 
ATOM 2341 C C   . ARG B 2 196 ? -7.723  9.637   -18.606 1.00 80.16 196 B 1 
ATOM 2342 O O   . ARG B 2 196 ? -7.270  10.040  -17.538 1.00 76.56 196 B 1 
ATOM 2343 C CB  . ARG B 2 196 ? -6.725  10.241  -20.878 1.00 74.43 196 B 1 
ATOM 2344 C CG  . ARG B 2 196 ? -6.183  11.617  -20.428 1.00 65.93 196 B 1 
ATOM 2345 C CD  . ARG B 2 196 ? -6.043  12.590  -21.601 1.00 60.94 196 B 1 
ATOM 2346 N NE  . ARG B 2 196 ? -5.459  13.887  -21.171 1.00 55.48 196 B 1 
ATOM 2347 C CZ  . ARG B 2 196 ? -4.973  14.847  -21.937 1.00 48.70 196 B 1 
ATOM 2348 N NH1 . ARG B 2 196 ? -5.040  14.823  -23.238 1.00 45.81 196 B 1 
ATOM 2349 N NH2 . ARG B 2 196 ? -4.379  15.873  -21.405 1.00 43.78 196 B 1 
ATOM 2350 N N   . GLY B 2 197 ? -9.034  9.507   -18.792 1.00 84.48 197 B 1 
ATOM 2351 C CA  . GLY B 2 197 ? -10.028 9.869   -17.768 1.00 86.18 197 B 1 
ATOM 2352 C C   . GLY B 2 197 ? -9.956  8.998   -16.504 1.00 88.06 197 B 1 
ATOM 2353 O O   . GLY B 2 197 ? -10.052 9.519   -15.395 1.00 86.86 197 B 1 
ATOM 2354 N N   . TRP B 2 198 ? -9.735  7.692   -16.666 1.00 87.55 198 B 1 
ATOM 2355 C CA  . TRP B 2 198 ? -9.596  6.768   -15.540 1.00 88.75 198 B 1 
ATOM 2356 C C   . TRP B 2 198 ? -8.257  6.933   -14.819 1.00 89.00 198 B 1 
ATOM 2357 O O   . TRP B 2 198 ? -8.232  6.791   -13.597 1.00 87.73 198 B 1 
ATOM 2358 C CB  . TRP B 2 198 ? -9.780  5.330   -16.018 1.00 88.86 198 B 1 
ATOM 2359 C CG  . TRP B 2 198 ? -11.211 4.934   -16.189 1.00 88.11 198 B 1 
ATOM 2360 C CD1 . TRP B 2 198 ? -11.886 4.843   -17.353 1.00 84.33 198 B 1 
ATOM 2361 C CD2 . TRP B 2 198 ? -12.156 4.568   -15.136 1.00 86.89 198 B 1 
ATOM 2362 N NE1 . TRP B 2 198 ? -13.188 4.432   -17.108 1.00 83.24 198 B 1 
ATOM 2363 C CE2 . TRP B 2 198 ? -13.393 4.245   -15.758 1.00 86.13 198 B 1 
ATOM 2364 C CE3 . TRP B 2 198 ? -12.070 4.459   -13.729 1.00 82.75 198 B 1 
ATOM 2365 C CZ2 . TRP B 2 198 ? -14.523 3.829   -15.010 1.00 84.36 198 B 1 
ATOM 2366 C CZ3 . TRP B 2 198 ? -13.188 4.046   -12.988 1.00 81.93 198 B 1 
ATOM 2367 C CH2 . TRP B 2 198 ? -14.402 3.740   -13.616 1.00 82.10 198 B 1 
ATOM 2368 N N   . ASN B 2 199 ? -7.185  7.283   -15.519 1.00 87.81 199 B 1 
ATOM 2369 C CA  . ASN B 2 199 ? -5.909  7.610   -14.897 1.00 87.73 199 B 1 
ATOM 2370 C C   . ASN B 2 199 ? -6.028  8.837   -13.983 1.00 89.38 199 B 1 
ATOM 2371 O O   . ASN B 2 199 ? -5.653  8.785   -12.812 1.00 88.91 199 B 1 
ATOM 2372 C CB  . ASN B 2 199 ? -4.840  7.817   -15.991 1.00 85.40 199 B 1 
ATOM 2373 C CG  . ASN B 2 199 ? -3.439  7.858   -15.394 1.00 82.21 199 B 1 
ATOM 2374 O OD1 . ASN B 2 199 ? -3.176  7.329   -14.336 1.00 74.69 199 B 1 
ATOM 2375 N ND2 . ASN B 2 199 ? -2.512  8.470   -16.084 1.00 74.81 199 B 1 
ATOM 2376 N N   . ASN B 2 200 ? -6.664  9.894   -14.476 1.00 90.10 200 B 1 
ATOM 2377 C CA  . ASN B 2 200 ? -6.937  11.097  -13.690 1.00 90.81 200 B 1 
ATOM 2378 C C   . ASN B 2 200 ? -7.780  10.776  -12.450 1.00 92.11 200 B 1 
ATOM 2379 O O   . ASN B 2 200 ? -7.435  11.177  -11.334 1.00 91.74 200 B 1 
ATOM 2380 C CB  . ASN B 2 200 ? -7.648  12.136  -14.577 1.00 89.73 200 B 1 
ATOM 2381 C CG  . ASN B 2 200 ? -6.781  12.698  -15.689 1.00 86.99 200 B 1 
ATOM 2382 O OD1 . ASN B 2 200 ? -5.624  12.394  -15.852 1.00 78.60 200 B 1 
ATOM 2383 N ND2 . ASN B 2 200 ? -7.341  13.576  -16.502 1.00 80.21 200 B 1 
ATOM 2384 N N   . PHE B 2 201 ? -8.873  10.006  -12.626 1.00 92.24 201 B 1 
ATOM 2385 C CA  . PHE B 2 201 ? -9.726  9.576   -11.525 1.00 93.66 201 B 1 
ATOM 2386 C C   . PHE B 2 201 ? -8.954  8.742   -10.494 1.00 94.04 201 B 1 
ATOM 2387 O O   . PHE B 2 201 ? -9.030  9.023   -9.296  1.00 93.80 201 B 1 
ATOM 2388 C CB  . PHE B 2 201 ? -10.922 8.788   -12.069 1.00 94.17 201 B 1 
ATOM 2389 C CG  . PHE B 2 201 ? -11.783 8.192   -10.971 1.00 94.15 201 B 1 
ATOM 2390 C CD1 . PHE B 2 201 ? -11.639 6.837   -10.601 1.00 91.92 201 B 1 
ATOM 2391 C CD2 . PHE B 2 201 ? -12.705 8.998   -10.278 1.00 92.49 201 B 1 
ATOM 2392 C CE1 . PHE B 2 201 ? -12.400 6.305   -9.546  1.00 92.10 201 B 1 
ATOM 2393 C CE2 . PHE B 2 201 ? -13.468 8.469   -9.221  1.00 92.16 201 B 1 
ATOM 2394 C CZ  . PHE B 2 201 ? -13.315 7.124   -8.860  1.00 92.54 201 B 1 
ATOM 2395 N N   . HIS B 2 202 ? -8.178  7.753   -10.939 1.00 93.60 202 B 1 
ATOM 2396 C CA  . HIS B 2 202 ? -7.402  6.882   -10.055 1.00 93.27 202 B 1 
ATOM 2397 C C   . HIS B 2 202 ? -6.354  7.670   -9.253  1.00 93.62 202 B 1 
ATOM 2398 O O   . HIS B 2 202 ? -6.231  7.477   -8.041  1.00 93.29 202 B 1 
ATOM 2399 C CB  . HIS B 2 202 ? -6.743  5.776   -10.890 1.00 92.48 202 B 1 
ATOM 2400 C CG  . HIS B 2 202 ? -5.945  4.812   -10.055 1.00 91.35 202 B 1 
ATOM 2401 N ND1 . HIS B 2 202 ? -4.590  4.858   -9.833  1.00 79.52 202 B 1 
ATOM 2402 C CD2 . HIS B 2 202 ? -6.430  3.742   -9.341  1.00 80.67 202 B 1 
ATOM 2403 C CE1 . HIS B 2 202 ? -4.266  3.837   -9.025  1.00 83.05 202 B 1 
ATOM 2404 N NE2 . HIS B 2 202 ? -5.361  3.142   -8.700  1.00 85.18 202 B 1 
ATOM 2405 N N   . THR B 2 203 ? -5.664  8.606   -9.873  1.00 92.79 203 B 1 
ATOM 2406 C CA  . THR B 2 203 ? -4.681  9.469   -9.205  1.00 92.84 203 B 1 
ATOM 2407 C C   . THR B 2 203 ? -5.339  10.378  -8.165  1.00 93.92 203 B 1 
ATOM 2408 O O   . THR B 2 203 ? -4.849  10.471  -7.037  1.00 93.41 203 B 1 
ATOM 2409 C CB  . THR B 2 203 ? -3.912  10.304  -10.235 1.00 91.48 203 B 1 
ATOM 2410 O OG1 . THR B 2 203 ? -3.207  9.443   -11.090 1.00 82.53 203 B 1 
ATOM 2411 C CG2 . THR B 2 203 ? -2.880  11.226  -9.583  1.00 81.37 203 B 1 
ATOM 2412 N N   . ILE B 2 204 ? -6.471  11.006  -8.495  1.00 95.06 204 B 1 
ATOM 2413 C CA  . ILE B 2 204 ? -7.224  11.839  -7.543  1.00 95.76 204 B 1 
ATOM 2414 C C   . ILE B 2 204 ? -7.735  10.984  -6.382  1.00 96.23 204 B 1 
ATOM 2415 O O   . ILE B 2 204 ? -7.529  11.346  -5.220  1.00 95.87 204 B 1 
ATOM 2416 C CB  . ILE B 2 204 ? -8.368  12.589  -8.253  1.00 95.50 204 B 1 
ATOM 2417 C CG1 . ILE B 2 204 ? -7.789  13.665  -9.208  1.00 91.12 204 B 1 
ATOM 2418 C CG2 . ILE B 2 204 ? -9.319  13.259  -7.240  1.00 89.81 204 B 1 
ATOM 2419 C CD1 . ILE B 2 204 ? -8.825  14.249  -10.181 1.00 77.57 204 B 1 
ATOM 2420 N N   . MET B 2 205 ? -8.353  9.835   -6.663  1.00 95.66 205 B 1 
ATOM 2421 C CA  . MET B 2 205 ? -8.858  8.913   -5.644  1.00 95.78 205 B 1 
ATOM 2422 C C   . MET B 2 205 ? -7.750  8.460   -4.696  1.00 95.84 205 B 1 
ATOM 2423 O O   . MET B 2 205 ? -7.917  8.507   -3.481  1.00 95.21 205 B 1 
ATOM 2424 C CB  . MET B 2 205 ? -9.517  7.708   -6.334  1.00 95.28 205 B 1 
ATOM 2425 C CG  . MET B 2 205 ? -10.101 6.702   -5.327  1.00 90.55 205 B 1 
ATOM 2426 S SD  . MET B 2 205 ? -10.564 5.090   -6.031  1.00 87.21 205 B 1 
ATOM 2427 C CE  . MET B 2 205 ? -8.919  4.426   -6.420  1.00 76.42 205 B 1 
ATOM 2428 N N   . ARG B 2 206 ? -6.584  8.074   -5.234  1.00 95.36 206 B 1 
ATOM 2429 C CA  . ARG B 2 206 ? -5.426  7.659   -4.430  1.00 95.14 206 B 1 
ATOM 2430 C C   . ARG B 2 206 ? -4.920  8.784   -3.536  1.00 95.58 206 B 1 
ATOM 2431 O O   . ARG B 2 206 ? -4.600  8.545   -2.374  1.00 94.42 206 B 1 
ATOM 2432 C CB  . ARG B 2 206 ? -4.330  7.118   -5.357  1.00 93.76 206 B 1 
ATOM 2433 C CG  . ARG B 2 206 ? -3.178  6.504   -4.540  1.00 88.38 206 B 1 
ATOM 2434 C CD  . ARG B 2 206 ? -2.141  5.854   -5.451  1.00 84.12 206 B 1 
ATOM 2435 N NE  . ARG B 2 206 ? -1.025  5.284   -4.665  1.00 80.80 206 B 1 
ATOM 2436 C CZ  . ARG B 2 206 ? -0.420  4.126   -4.859  1.00 76.40 206 B 1 
ATOM 2437 N NH1 . ARG B 2 206 ? -0.731  3.321   -5.840  1.00 69.56 206 B 1 
ATOM 2438 N NH2 . ARG B 2 206 ? 0.525   3.745   -4.059  1.00 73.01 206 B 1 
ATOM 2439 N N   . ASN B 2 207 ? -4.902  10.022  -4.023  1.00 95.79 207 B 1 
ATOM 2440 C CA  . ASN B 2 207 ? -4.504  11.173  -3.220  1.00 96.29 207 B 1 
ATOM 2441 C C   . ASN B 2 207 ? -5.538  11.530  -2.144  1.00 96.61 207 B 1 
ATOM 2442 O O   . ASN B 2 207 ? -5.164  11.820  -1.008  1.00 95.39 207 B 1 
ATOM 2443 C CB  . ASN B 2 207 ? -4.192  12.362  -4.134  1.00 95.81 207 B 1 
ATOM 2444 C CG  . ASN B 2 207 ? -2.772  12.269  -4.645  1.00 94.49 207 B 1 
ATOM 2445 O OD1 . ASN B 2 207 ? -1.829  12.579  -3.940  1.00 84.19 207 B 1 
ATOM 2446 N ND2 . ASN B 2 207 ? -2.572  11.797  -5.859  1.00 84.67 207 B 1 
ATOM 2447 N N   . ILE B 2 208 ? -6.842  11.444  -2.453  1.00 97.38 208 B 1 
ATOM 2448 C CA  . ILE B 2 208 ? -7.893  11.683  -1.461  1.00 97.43 208 B 1 
ATOM 2449 C C   . ILE B 2 208 ? -7.829  10.629  -0.350  1.00 97.49 208 B 1 
ATOM 2450 O O   . ILE B 2 208 ? -7.748  10.979  0.827   1.00 96.81 208 B 1 
ATOM 2451 C CB  . ILE B 2 208 ? -9.284  11.754  -2.133  1.00 97.30 208 B 1 
ATOM 2452 C CG1 . ILE B 2 208 ? -9.380  13.033  -2.988  1.00 94.21 208 B 1 
ATOM 2453 C CG2 . ILE B 2 208 ? -10.419 11.729  -1.084  1.00 93.71 208 B 1 
ATOM 2454 C CD1 . ILE B 2 208 ? -10.632 13.113  -3.869  1.00 84.69 208 B 1 
ATOM 2455 N N   . LEU B 2 209 ? -7.821  9.340   -0.706  1.00 97.07 209 B 1 
ATOM 2456 C CA  . LEU B 2 209 ? -7.870  8.244   0.263   1.00 96.98 209 B 1 
ATOM 2457 C C   . LEU B 2 209 ? -6.539  8.016   0.995   1.00 96.90 209 B 1 
ATOM 2458 O O   . LEU B 2 209 ? -6.537  7.635   2.159   1.00 95.66 209 B 1 
ATOM 2459 C CB  . LEU B 2 209 ? -8.324  6.950   -0.449  1.00 96.54 209 B 1 
ATOM 2460 C CG  . LEU B 2 209 ? -9.736  6.993   -1.060  1.00 95.41 209 B 1 
ATOM 2461 C CD1 . LEU B 2 209 ? -10.039 5.643   -1.716  1.00 93.12 209 B 1 
ATOM 2462 C CD2 . LEU B 2 209 ? -10.820 7.270   -0.018  1.00 92.74 209 B 1 
ATOM 2463 N N   . GLY B 2 210 ? -5.416  8.235   0.310   1.00 96.20 210 B 1 
ATOM 2464 C CA  . GLY B 2 210 ? -4.076  7.946   0.815   1.00 95.98 210 B 1 
ATOM 2465 C C   . GLY B 2 210 ? -3.321  9.148   1.388   1.00 96.29 210 B 1 
ATOM 2466 O O   . GLY B 2 210 ? -2.344  8.945   2.113   1.00 94.05 210 B 1 
ATOM 2467 N N   . LEU B 2 211 ? -3.745  10.383  1.096   1.00 96.21 211 B 1 
ATOM 2468 C CA  . LEU B 2 211 ? -3.074  11.581  1.582   1.00 96.41 211 B 1 
ATOM 2469 C C   . LEU B 2 211 ? -4.028  12.560  2.282   1.00 96.85 211 B 1 
ATOM 2470 O O   . LEU B 2 211 ? -3.845  12.843  3.465   1.00 95.52 211 B 1 
ATOM 2471 C CB  . LEU B 2 211 ? -2.299  12.235  0.415   1.00 95.27 211 B 1 
ATOM 2472 C CG  . LEU B 2 211 ? -1.511  13.511  0.798   1.00 92.18 211 B 1 
ATOM 2473 C CD1 . LEU B 2 211 ? -0.427  13.216  1.834   1.00 88.04 211 B 1 
ATOM 2474 C CD2 . LEU B 2 211 ? -0.838  14.089  -0.450  1.00 88.16 211 B 1 
ATOM 2475 N N   . VAL B 2 212 ? -5.059  13.059  1.593   1.00 97.35 212 B 1 
ATOM 2476 C CA  . VAL B 2 212 ? -5.927  14.126  2.115   1.00 97.45 212 B 1 
ATOM 2477 C C   . VAL B 2 212 ? -6.754  13.638  3.310   1.00 97.51 212 B 1 
ATOM 2478 O O   . VAL B 2 212 ? -6.737  14.264  4.368   1.00 96.71 212 B 1 
ATOM 2479 C CB  . VAL B 2 212 ? -6.842  14.694  1.009   1.00 96.86 212 B 1 
ATOM 2480 C CG1 . VAL B 2 212 ? -7.769  15.788  1.536   1.00 93.32 212 B 1 
ATOM 2481 C CG2 . VAL B 2 212 ? -6.015  15.275  -0.141  1.00 93.61 212 B 1 
ATOM 2482 N N   . LEU B 2 213 ? -7.455  12.511  3.170   1.00 97.29 213 B 1 
ATOM 2483 C CA  . LEU B 2 213 ? -8.270  11.937  4.245   1.00 97.18 213 B 1 
ATOM 2484 C C   . LEU B 2 213 ? -7.439  11.587  5.494   1.00 97.21 213 B 1 
ATOM 2485 O O   . LEU B 2 213 ? -7.795  12.057  6.583   1.00 96.55 213 B 1 
ATOM 2486 C CB  . LEU B 2 213 ? -9.091  10.757  3.688   1.00 96.67 213 B 1 
ATOM 2487 C CG  . LEU B 2 213 ? -9.927  9.996   4.737   1.00 93.20 213 B 1 
ATOM 2488 C CD1 . LEU B 2 213 ? -11.077 10.858  5.250   1.00 89.24 213 B 1 
ATOM 2489 C CD2 . LEU B 2 213 ? -10.500 8.727   4.120   1.00 89.05 213 B 1 
ATOM 2490 N N   . PRO B 2 214 ? -6.307  10.858  5.397   1.00 97.16 214 B 1 
ATOM 2491 C CA  . PRO B 2 214 ? -5.454  10.598  6.550   1.00 96.67 214 B 1 
ATOM 2492 C C   . PRO B 2 214 ? -4.920  11.870  7.211   1.00 96.69 214 B 1 
ATOM 2493 O O   . PRO B 2 214 ? -4.885  11.952  8.438   1.00 95.18 214 B 1 
ATOM 2494 C CB  . PRO B 2 214 ? -4.294  9.746   6.029   1.00 95.64 214 B 1 
ATOM 2495 C CG  . PRO B 2 214 ? -4.821  9.112   4.762   1.00 93.43 214 B 1 
ATOM 2496 C CD  . PRO B 2 214 ? -5.814  10.131  4.235   1.00 96.34 214 B 1 
ATOM 2497 N N   . LEU B 2 215 ? -4.541  12.874  6.426   1.00 97.06 215 B 1 
ATOM 2498 C CA  . LEU B 2 215 ? -4.008  14.136  6.944   1.00 96.79 215 B 1 
ATOM 2499 C C   . LEU B 2 215 ? -5.079  14.913  7.730   1.00 96.70 215 B 1 
ATOM 2500 O O   . LEU B 2 215 ? -4.806  15.367  8.842   1.00 95.52 215 B 1 
ATOM 2501 C CB  . LEU B 2 215 ? -3.442  14.959  5.771   1.00 95.90 215 B 1 
ATOM 2502 C CG  . LEU B 2 215 ? -2.688  16.228  6.208   1.00 88.74 215 B 1 
ATOM 2503 C CD1 . LEU B 2 215 ? -1.388  15.892  6.951   1.00 84.34 215 B 1 
ATOM 2504 C CD2 . LEU B 2 215 ? -2.328  17.057  4.969   1.00 84.14 215 B 1 
ATOM 2505 N N   . LEU B 2 216 ? -6.313  14.999  7.208   1.00 97.22 216 B 1 
ATOM 2506 C CA  . LEU B 2 216 ? -7.432  15.629  7.903   1.00 97.19 216 B 1 
ATOM 2507 C C   . LEU B 2 216 ? -7.749  14.913  9.225   1.00 97.00 216 B 1 
ATOM 2508 O O   . LEU B 2 216 ? -7.858  15.557  10.274  1.00 95.86 216 B 1 
ATOM 2509 C CB  . LEU B 2 216 ? -8.667  15.641  6.990   1.00 96.59 216 B 1 
ATOM 2510 C CG  . LEU B 2 216 ? -8.598  16.647  5.815   1.00 86.14 216 B 1 
ATOM 2511 C CD1 . LEU B 2 216 ? -9.792  16.423  4.901   1.00 80.97 216 B 1 
ATOM 2512 C CD2 . LEU B 2 216 ? -8.623  18.096  6.307   1.00 81.26 216 B 1 
ATOM 2513 N N   . ILE B 2 217 ? -7.840  13.581  9.196   1.00 96.98 217 B 1 
ATOM 2514 C CA  . ILE B 2 217 ? -8.086  12.769  10.397  1.00 96.56 217 B 1 
ATOM 2515 C C   . ILE B 2 217 ? -6.968  12.947  11.421  1.00 96.28 217 B 1 
ATOM 2516 O O   . ILE B 2 217 ? -7.241  13.086  12.615  1.00 94.69 217 B 1 
ATOM 2517 C CB  . ILE B 2 217 ? -8.285  11.292  10.001  1.00 95.92 217 B 1 
ATOM 2518 C CG1 . ILE B 2 217 ? -9.570  11.065  9.165   1.00 92.33 217 B 1 
ATOM 2519 C CG2 . ILE B 2 217 ? -8.283  10.364  11.229  1.00 92.30 217 B 1 
ATOM 2520 C CD1 . ILE B 2 217 ? -10.901 11.317  9.886   1.00 81.39 217 B 1 
ATOM 2521 N N   . MET B 2 218 ? -5.723  12.988  10.968  1.00 96.22 218 B 1 
ATOM 2522 C CA  . MET B 2 218 ? -4.577  13.223  11.835  1.00 95.47 218 B 1 
ATOM 2523 C C   . MET B 2 218 ? -4.687  14.582  12.534  1.00 95.54 218 B 1 
ATOM 2524 O O   . MET B 2 218 ? -4.627  14.639  13.761  1.00 94.27 218 B 1 
ATOM 2525 C CB  . MET B 2 218 ? -3.279  13.115  11.012  1.00 94.02 218 B 1 
ATOM 2526 C CG  . MET B 2 218 ? -2.042  13.330  11.880  1.00 86.38 218 B 1 
ATOM 2527 S SD  . MET B 2 218 ? -0.483  13.358  10.956  1.00 80.83 218 B 1 
ATOM 2528 C CE  . MET B 2 218 ? 0.592   14.095  12.199  1.00 71.09 218 B 1 
ATOM 2529 N N   . VAL B 2 219 ? -4.897  15.660  11.788  1.00 96.65 219 B 1 
ATOM 2530 C CA  . VAL B 2 219 ? -4.976  17.018  12.350  1.00 96.20 219 B 1 
ATOM 2531 C C   . VAL B 2 219 ? -6.120  17.113  13.369  1.00 95.99 219 B 1 
ATOM 2532 O O   . VAL B 2 219 ? -5.901  17.568  14.496  1.00 94.61 219 B 1 
ATOM 2533 C CB  . VAL B 2 219 ? -5.111  18.068  11.231  1.00 95.84 219 B 1 
ATOM 2534 C CG1 . VAL B 2 219 ? -5.399  19.470  11.779  1.00 91.44 219 B 1 
ATOM 2535 C CG2 . VAL B 2 219 ? -3.805  18.156  10.428  1.00 91.70 219 B 1 
ATOM 2536 N N   . ILE B 2 220 ? -7.327  16.642  13.025  1.00 96.13 220 B 1 
ATOM 2537 C CA  . ILE B 2 220 ? -8.503  16.703  13.903  1.00 95.50 220 B 1 
ATOM 2538 C C   . ILE B 2 220 ? -8.305  15.847  15.160  1.00 95.04 220 B 1 
ATOM 2539 O O   . ILE B 2 220 ? -8.485  16.319  16.286  1.00 93.50 220 B 1 
ATOM 2540 C CB  . ILE B 2 220 ? -9.772  16.293  13.111  1.00 95.36 220 B 1 
ATOM 2541 C CG1 . ILE B 2 220 ? -10.065 17.321  11.995  1.00 92.39 220 B 1 
ATOM 2542 C CG2 . ILE B 2 220 ? -10.990 16.172  14.048  1.00 91.85 220 B 1 
ATOM 2543 C CD1 . ILE B 2 220 ? -11.086 16.833  10.951  1.00 85.31 220 B 1 
ATOM 2544 N N   . CYS B 2 221 ? -7.901  14.584  15.003  1.00 94.84 221 B 1 
ATOM 2545 C CA  . CYS B 2 221 ? -7.790  13.661  16.126  1.00 94.35 221 B 1 
ATOM 2546 C C   . CYS B 2 221 ? -6.634  14.027  17.066  1.00 93.79 221 B 1 
ATOM 2547 O O   . CYS B 2 221 ? -6.821  14.056  18.281  1.00 91.94 221 B 1 
ATOM 2548 C CB  . CYS B 2 221 ? -7.659  12.221  15.616  1.00 93.80 221 B 1 
ATOM 2549 S SG  . CYS B 2 221 ? -9.221  11.685  14.848  1.00 90.17 221 B 1 
ATOM 2550 N N   . TYR B 2 222 ? -5.455  14.328  16.533  1.00 94.08 222 B 1 
ATOM 2551 C CA  . TYR B 2 222 ? -4.297  14.622  17.389  1.00 93.57 222 B 1 
ATOM 2552 C C   . TYR B 2 222 ? -4.373  16.001  18.045  1.00 92.94 222 B 1 
ATOM 2553 O O   . TYR B 2 222 ? -3.936  16.125  19.190  1.00 90.94 222 B 1 
ATOM 2554 C CB  . TYR B 2 222 ? -2.983  14.413  16.639  1.00 92.33 222 B 1 
ATOM 2555 C CG  . TYR B 2 222 ? -2.646  12.949  16.459  1.00 89.68 222 B 1 
ATOM 2556 C CD1 . TYR B 2 222 ? -2.237  12.171  17.565  1.00 84.96 222 B 1 
ATOM 2557 C CD2 . TYR B 2 222 ? -2.772  12.332  15.202  1.00 85.11 222 B 1 
ATOM 2558 C CE1 . TYR B 2 222 ? -1.970  10.797  17.419  1.00 82.62 222 B 1 
ATOM 2559 C CE2 . TYR B 2 222 ? -2.513  10.962  15.046  1.00 82.07 222 B 1 
ATOM 2560 C CZ  . TYR B 2 222 ? -2.119  10.202  16.155  1.00 83.77 222 B 1 
ATOM 2561 O OH  . TYR B 2 222 ? -1.890  8.850   16.005  1.00 80.81 222 B 1 
ATOM 2562 N N   . SER B 2 223 ? -5.002  16.998  17.419  1.00 94.79 223 B 1 
ATOM 2563 C CA  . SER B 2 223 ? -5.274  18.277  18.096  1.00 94.08 223 B 1 
ATOM 2564 C C   . SER B 2 223 ? -6.213  18.091  19.297  1.00 93.26 223 B 1 
ATOM 2565 O O   . SER B 2 223 ? -5.919  18.575  20.397  1.00 90.88 223 B 1 
ATOM 2566 C CB  . SER B 2 223 ? -5.841  19.312  17.118  1.00 93.44 223 B 1 
ATOM 2567 O OG  . SER B 2 223 ? -7.081  18.890  16.598  1.00 78.22 223 B 1 
ATOM 2568 N N   . GLY B 2 224 ? -7.291  17.304  19.137  1.00 93.11 224 B 1 
ATOM 2569 C CA  . GLY B 2 224 ? -8.202  16.964  20.231  1.00 92.05 224 B 1 
ATOM 2570 C C   . GLY B 2 224 ? -7.527  16.166  21.353  1.00 91.81 224 B 1 
ATOM 2571 O O   . GLY B 2 224 ? -7.702  16.477  22.536  1.00 89.69 224 B 1 
ATOM 2572 N N   . ILE B 2 225 ? -6.708  15.189  21.012  1.00 90.62 225 B 1 
ATOM 2573 C CA  . ILE B 2 225 ? -5.919  14.406  21.974  1.00 89.60 225 B 1 
ATOM 2574 C C   . ILE B 2 225 ? -4.970  15.313  22.750  1.00 88.83 225 B 1 
ATOM 2575 O O   . ILE B 2 225 ? -4.994  15.287  23.983  1.00 87.00 225 B 1 
ATOM 2576 C CB  . ILE B 2 225 ? -5.162  13.259  21.259  1.00 88.66 225 B 1 
ATOM 2577 C CG1 . ILE B 2 225 ? -6.147  12.153  20.830  1.00 85.26 225 B 1 
ATOM 2578 C CG2 . ILE B 2 225 ? -4.074  12.654  22.174  1.00 85.31 225 B 1 
ATOM 2579 C CD1 . ILE B 2 225 ? -5.571  11.151  19.814  1.00 82.44 225 B 1 
ATOM 2580 N N   . LEU B 2 226 ? -4.189  16.148  22.073  1.00 89.58 226 B 1 
ATOM 2581 C CA  . LEU B 2 226 ? -3.255  17.082  22.709  1.00 88.41 226 B 1 
ATOM 2582 C C   . LEU B 2 226 ? -3.969  18.016  23.682  1.00 87.48 226 B 1 
ATOM 2583 O O   . LEU B 2 226 ? -3.553  18.136  24.834  1.00 85.30 226 B 1 
ATOM 2584 C CB  . LEU B 2 226 ? -2.522  17.885  21.622  1.00 87.11 226 B 1 
ATOM 2585 C CG  . LEU B 2 226 ? -1.292  17.155  21.047  1.00 78.61 226 B 1 
ATOM 2586 C CD1 . LEU B 2 226 ? -0.909  17.743  19.693  1.00 74.45 226 B 1 
ATOM 2587 C CD2 . LEU B 2 226 ? -0.092  17.277  21.982  1.00 74.09 226 B 1 
ATOM 2588 N N   . LYS B 2 227 ? -5.107  18.603  23.285  1.00 89.88 227 B 1 
ATOM 2589 C CA  . LYS B 2 227 ? -5.917  19.470  24.147  1.00 89.69 227 B 1 
ATOM 2590 C C   . LYS B 2 227 ? -6.380  18.751  25.425  1.00 88.75 227 B 1 
ATOM 2591 O O   . LYS B 2 227 ? -6.341  19.335  26.503  1.00 85.93 227 B 1 
ATOM 2592 C CB  . LYS B 2 227 ? -7.104  19.999  23.320  1.00 89.36 227 B 1 
ATOM 2593 C CG  . LYS B 2 227 ? -7.927  21.072  24.066  1.00 80.15 227 B 1 
ATOM 2594 C CD  . LYS B 2 227 ? -9.051  21.598  23.158  1.00 77.61 227 B 1 
ATOM 2595 C CE  . LYS B 2 227 ? -9.847  22.718  23.829  1.00 67.22 227 B 1 
ATOM 2596 N NZ  . LYS B 2 227 ? -10.885 23.302  22.920  1.00 60.57 227 B 1 
ATOM 2597 N N   . THR B 2 228 ? -6.800  17.494  25.321  1.00 87.97 228 B 1 
ATOM 2598 C CA  . THR B 2 228 ? -7.246  16.693  26.477  1.00 87.29 228 B 1 
ATOM 2599 C C   . THR B 2 228 ? -6.073  16.296  27.381  1.00 86.78 228 B 1 
ATOM 2600 O O   . THR B 2 228 ? -6.174  16.411  28.599  1.00 83.82 228 B 1 
ATOM 2601 C CB  . THR B 2 228 ? -8.010  15.449  26.010  1.00 85.81 228 B 1 
ATOM 2602 O OG1 . THR B 2 228 ? -9.097  15.859  25.206  1.00 76.92 228 B 1 
ATOM 2603 C CG2 . THR B 2 228 ? -8.597  14.659  27.179  1.00 76.58 228 B 1 
ATOM 2604 N N   . LEU B 2 229 ? -4.943  15.887  26.798  1.00 85.80 229 B 1 
ATOM 2605 C CA  . LEU B 2 229 ? -3.752  15.490  27.554  1.00 83.60 229 B 1 
ATOM 2606 C C   . LEU B 2 229 ? -3.117  16.665  28.312  1.00 82.39 229 B 1 
ATOM 2607 O O   . LEU B 2 229 ? -2.640  16.473  29.433  1.00 79.27 229 B 1 
ATOM 2608 C CB  . LEU B 2 229 ? -2.730  14.861  26.603  1.00 82.12 229 B 1 
ATOM 2609 C CG  . LEU B 2 229 ? -3.112  13.472  26.049  1.00 77.96 229 B 1 
ATOM 2610 C CD1 . LEU B 2 229 ? -1.998  12.991  25.120  1.00 74.03 229 B 1 
ATOM 2611 C CD2 . LEU B 2 229 ? -3.338  12.432  27.137  1.00 74.76 229 B 1 
ATOM 2612 N N   . LEU B 2 230 ? -3.156  17.870  27.753  1.00 84.13 230 B 1 
ATOM 2613 C CA  . LEU B 2 230 ? -2.694  19.081  28.435  1.00 83.47 230 B 1 
ATOM 2614 C C   . LEU B 2 230 ? -3.551  19.417  29.665  1.00 81.68 230 B 1 
ATOM 2615 O O   . LEU B 2 230 ? -3.017  19.911  30.664  1.00 77.52 230 B 1 
ATOM 2616 C CB  . LEU B 2 230 ? -2.688  20.250  27.432  1.00 83.04 230 B 1 
ATOM 2617 C CG  . LEU B 2 230 ? -1.552  20.186  26.392  1.00 79.02 230 B 1 
ATOM 2618 C CD1 . LEU B 2 230 ? -1.791  21.241  25.308  1.00 74.07 230 B 1 
ATOM 2619 C CD2 . LEU B 2 230 ? -0.175  20.433  27.011  1.00 73.89 230 B 1 
ATOM 2620 N N   . ARG B 2 231 ? -4.861  19.118  29.624  1.00 84.04 231 B 1 
ATOM 2621 C CA  . ARG B 2 231 ? -5.761  19.290  30.777  1.00 83.33 231 B 1 
ATOM 2622 C C   . ARG B 2 231 ? -5.572  18.194  31.835  1.00 81.76 231 B 1 
ATOM 2623 O O   . ARG B 2 231 ? -5.538  18.489  33.026  1.00 74.95 231 B 1 
ATOM 2624 C CB  . ARG B 2 231 ? -7.224  19.338  30.292  1.00 80.51 231 B 1 
ATOM 2625 C CG  . ARG B 2 231 ? -7.543  20.624  29.515  1.00 71.20 231 B 1 
ATOM 2626 C CD  . ARG B 2 231 ? -8.979  20.576  28.996  1.00 68.33 231 B 1 
ATOM 2627 N NE  . ARG B 2 231 ? -9.366  21.839  28.331  1.00 61.66 231 B 1 
ATOM 2628 C CZ  . ARG B 2 231 ? -10.574 22.146  27.880  1.00 56.94 231 B 1 
ATOM 2629 N NH1 . ARG B 2 231 ? -11.558 21.277  27.900  1.00 53.89 231 B 1 
ATOM 2630 N NH2 . ARG B 2 231 ? -10.825 23.331  27.410  1.00 49.88 231 B 1 
ATOM 2631 N N   . CYS B 2 232 ? -5.386  16.942  31.425  1.00 79.32 232 B 1 
ATOM 2632 C CA  . CYS B 2 232 ? -5.277  15.778  32.308  1.00 75.64 232 B 1 
ATOM 2633 C C   . CYS B 2 232 ? -3.817  15.310  32.460  1.00 73.44 232 B 1 
ATOM 2634 O O   . CYS B 2 232 ? -3.440  14.231  31.992  1.00 67.14 232 B 1 
ATOM 2635 C CB  . CYS B 2 232 ? -6.205  14.665  31.789  1.00 72.32 232 B 1 
ATOM 2636 S SG  . CYS B 2 232 ? -7.947  15.188  31.878  1.00 63.20 232 B 1 
ATOM 2637 N N   . ARG B 2 233 ? -2.982  16.096  33.144  1.00 71.27 233 B 1 
ATOM 2638 C CA  . ARG B 2 233 ? -1.532  15.860  33.284  1.00 69.01 233 B 1 
ATOM 2639 C C   . ARG B 2 233 ? -1.136  14.462  33.797  1.00 68.41 233 B 1 
ATOM 2640 O O   . ARG B 2 233 ? -0.075  13.966  33.434  1.00 62.22 233 B 1 
ATOM 2641 C CB  . ARG B 2 233 ? -0.905  16.929  34.205  1.00 63.35 233 B 1 
ATOM 2642 C CG  . ARG B 2 233 ? -0.755  18.308  33.526  1.00 57.14 233 B 1 
ATOM 2643 C CD  . ARG B 2 233 ? -0.012  19.284  34.458  1.00 53.82 233 B 1 
ATOM 2644 N NE  . ARG B 2 233 ? 0.256   20.581  33.808  1.00 47.86 233 B 1 
ATOM 2645 C CZ  . ARG B 2 233 ? 0.863   21.623  34.355  1.00 43.67 233 B 1 
ATOM 2646 N NH1 . ARG B 2 233 ? 1.288   21.613  35.591  1.00 40.99 233 B 1 
ATOM 2647 N NH2 . ARG B 2 233 ? 1.055   22.704  33.668  1.00 39.46 233 B 1 
ATOM 2648 N N   . ASN B 2 234 ? -1.956  13.808  34.634  1.00 65.56 234 B 1 
ATOM 2649 C CA  . ASN B 2 234 ? -1.540  12.598  35.366  1.00 63.82 234 B 1 
ATOM 2650 C C   . ASN B 2 234 ? -1.623  11.270  34.580  1.00 64.76 234 B 1 
ATOM 2651 O O   . ASN B 2 234 ? -1.124  10.246  35.054  1.00 59.87 234 B 1 
ATOM 2652 C CB  . ASN B 2 234 ? -2.286  12.535  36.714  1.00 57.63 234 B 1 
ATOM 2653 C CG  . ASN B 2 234 ? -1.515  13.201  37.841  1.00 52.09 234 B 1 
ATOM 2654 O OD1 . ASN B 2 234 ? -0.361  13.561  37.716  1.00 47.42 234 B 1 
ATOM 2655 N ND2 . ASN B 2 234 ? -2.129  13.365  38.991  1.00 46.18 234 B 1 
ATOM 2656 N N   . GLU B 2 235 ? -2.217  11.227  33.385  1.00 62.88 235 B 1 
ATOM 2657 C CA  . GLU B 2 235 ? -2.429  9.959   32.673  1.00 61.40 235 B 1 
ATOM 2658 C C   . GLU B 2 235 ? -1.211  9.477   31.846  1.00 62.82 235 B 1 
ATOM 2659 O O   . GLU B 2 235 ? -1.322  9.130   30.664  1.00 58.41 235 B 1 
ATOM 2660 C CB  . GLU B 2 235 ? -3.723  10.002  31.860  1.00 55.67 235 B 1 
ATOM 2661 C CG  . GLU B 2 235 ? -4.971  10.011  32.750  1.00 51.46 235 B 1 
ATOM 2662 C CD  . GLU B 2 235 ? -6.198  9.577   31.951  1.00 48.99 235 B 1 
ATOM 2663 O OE1 . GLU B 2 235 ? -7.140  9.031   32.551  1.00 45.39 235 B 1 
ATOM 2664 O OE2 . GLU B 2 235 ? -6.177  9.667   30.704  1.00 46.14 235 B 1 
ATOM 2665 N N   . LYS B 2 236 ? -0.046  9.352   32.484  1.00 59.36 236 B 1 
ATOM 2666 C CA  . LYS B 2 236 ? 1.207   8.895   31.833  1.00 58.61 236 B 1 
ATOM 2667 C C   . LYS B 2 236 ? 1.061   7.584   31.037  1.00 60.18 236 B 1 
ATOM 2668 O O   . LYS B 2 236 ? 1.709   7.427   30.002  1.00 56.88 236 B 1 
ATOM 2669 C CB  . LYS B 2 236 ? 2.333   8.729   32.878  1.00 54.24 236 B 1 
ATOM 2670 C CG  . LYS B 2 236 ? 2.865   10.066  33.426  1.00 49.27 236 B 1 
ATOM 2671 C CD  . LYS B 2 236 ? 4.060   9.848   34.387  1.00 46.35 236 B 1 
ATOM 2672 C CE  . LYS B 2 236 ? 4.590   11.182  34.909  1.00 41.90 236 B 1 
ATOM 2673 N NZ  . LYS B 2 236 ? 5.707   11.022  35.869  1.00 38.06 236 B 1 
ATOM 2674 N N   . LYS B 2 237 ? 0.214   6.632   31.464  1.00 60.60 237 B 1 
ATOM 2675 C CA  . LYS B 2 237 ? 0.024   5.347   30.765  1.00 59.86 237 B 1 
ATOM 2676 C C   . LYS B 2 237 ? -0.705  5.491   29.423  1.00 61.57 237 B 1 
ATOM 2677 O O   . LYS B 2 237 ? -0.373  4.765   28.481  1.00 58.17 237 B 1 
ATOM 2678 C CB  . LYS B 2 237 ? -0.687  4.325   31.666  1.00 54.90 237 B 1 
ATOM 2679 C CG  . LYS B 2 237 ? 0.244   3.725   32.741  1.00 49.34 237 B 1 
ATOM 2680 C CD  . LYS B 2 237 ? -0.483  2.655   33.573  1.00 46.40 237 B 1 
ATOM 2681 C CE  . LYS B 2 237 ? 0.443   2.047   34.638  1.00 41.04 237 B 1 
ATOM 2682 N NZ  . LYS B 2 237 ? -0.265  1.096   35.549  1.00 37.76 237 B 1 
ATOM 2683 N N   . ARG B 2 238 ? -1.676  6.410   29.295  1.00 62.22 238 B 1 
ATOM 2684 C CA  . ARG B 2 238 ? -2.413  6.624   28.034  1.00 61.61 238 B 1 
ATOM 2685 C C   . ARG B 2 238 ? -1.530  7.228   26.942  1.00 64.53 238 B 1 
ATOM 2686 O O   . ARG B 2 238 ? -1.682  6.877   25.779  1.00 60.85 238 B 1 
ATOM 2687 C CB  . ARG B 2 238 ? -3.675  7.474   28.272  1.00 55.97 238 B 1 
ATOM 2688 C CG  . ARG B 2 238 ? -4.795  6.685   28.979  1.00 50.10 238 B 1 
ATOM 2689 C CD  . ARG B 2 238 ? -6.081  7.519   29.051  1.00 46.99 238 B 1 
ATOM 2690 N NE  . ARG B 2 238 ? -7.202  6.800   29.702  1.00 42.66 238 B 1 
ATOM 2691 C CZ  . ARG B 2 238 ? -8.320  7.356   30.123  1.00 39.35 238 B 1 
ATOM 2692 N NH1 . ARG B 2 238 ? -8.571  8.632   29.986  1.00 37.17 238 B 1 
ATOM 2693 N NH2 . ARG B 2 238 ? -9.239  6.659   30.705  1.00 35.40 238 B 1 
ATOM 2694 N N   . HIS B 2 239 ? -0.539  8.020   27.306  1.00 69.34 239 B 1 
ATOM 2695 C CA  . HIS B 2 239 ? 0.415   8.623   26.373  1.00 70.52 239 B 1 
ATOM 2696 C C   . HIS B 2 239 ? 1.200   7.594   25.546  1.00 75.47 239 B 1 
ATOM 2697 O O   . HIS B 2 239 ? 1.511   7.863   24.387  1.00 73.37 239 B 1 
ATOM 2698 C CB  . HIS B 2 239 ? 1.403   9.516   27.136  1.00 64.22 239 B 1 
ATOM 2699 C CG  . HIS B 2 239 ? 0.783   10.761  27.696  1.00 58.25 239 B 1 
ATOM 2700 N ND1 . HIS B 2 239 ? 0.904   12.030  27.171  1.00 51.91 239 B 1 
ATOM 2701 C CD2 . HIS B 2 239 ? 0.040   10.883  28.833  1.00 50.16 239 B 1 
ATOM 2702 C CE1 . HIS B 2 239 ? 0.257   12.881  27.985  1.00 46.32 239 B 1 
ATOM 2703 N NE2 . HIS B 2 239 ? -0.284  12.221  29.005  1.00 46.10 239 B 1 
ATOM 2704 N N   . ARG B 2 240 ? 1.508   6.412   26.088  1.00 76.60 240 B 1 
ATOM 2705 C CA  . ARG B 2 240 ? 2.319   5.398   25.390  1.00 78.78 240 B 1 
ATOM 2706 C C   . ARG B 2 240 ? 1.613   4.845   24.151  1.00 81.85 240 B 1 
ATOM 2707 O O   . ARG B 2 240 ? 2.226   4.776   23.088  1.00 79.47 240 B 1 
ATOM 2708 C CB  . ARG B 2 240 ? 2.698   4.255   26.338  1.00 73.73 240 B 1 
ATOM 2709 C CG  . ARG B 2 240 ? 3.707   4.714   27.403  1.00 63.13 240 B 1 
ATOM 2710 C CD  . ARG B 2 240 ? 4.061   3.545   28.325  1.00 58.87 240 B 1 
ATOM 2711 N NE  . ARG B 2 240 ? 5.075   3.929   29.308  1.00 51.84 240 B 1 
ATOM 2712 C CZ  . ARG B 2 240 ? 5.627   3.111   30.190  1.00 46.21 240 B 1 
ATOM 2713 N NH1 . ARG B 2 240 ? 5.183   1.906   30.394  1.00 42.46 240 B 1 
ATOM 2714 N NH2 . ARG B 2 240 ? 6.665   3.486   30.871  1.00 39.64 240 B 1 
ATOM 2715 N N   . ALA B 2 241 ? 0.331   4.488   24.272  1.00 77.50 241 B 1 
ATOM 2716 C CA  . ALA B 2 241 ? -0.428  3.977   23.130  1.00 78.80 241 B 1 
ATOM 2717 C C   . ALA B 2 241 ? -0.612  5.047   22.043  1.00 82.76 241 B 1 
ATOM 2718 O O   . ALA B 2 241 ? -0.460  4.751   20.867  1.00 81.60 241 B 1 
ATOM 2719 C CB  . ALA B 2 241 ? -1.775  3.436   23.624  1.00 74.52 241 B 1 
ATOM 2720 N N   . VAL B 2 242 ? -0.879  6.298   22.439  1.00 82.37 242 B 1 
ATOM 2721 C CA  . VAL B 2 242 ? -0.968  7.432   21.501  1.00 84.98 242 B 1 
ATOM 2722 C C   . VAL B 2 242 ? 0.345   7.632   20.763  1.00 87.42 242 B 1 
ATOM 2723 O O   . VAL B 2 242 ? 0.329   7.777   19.552  1.00 87.40 242 B 1 
ATOM 2724 C CB  . VAL B 2 242 ? -1.358  8.728   22.221  1.00 83.38 242 B 1 
ATOM 2725 C CG1 . VAL B 2 242 ? -1.404  9.929   21.278  1.00 76.02 242 B 1 
ATOM 2726 C CG2 . VAL B 2 242 ? -2.737  8.570   22.838  1.00 77.64 242 B 1 
ATOM 2727 N N   . ARG B 2 243 ? 1.476   7.573   21.469  1.00 87.01 243 B 1 
ATOM 2728 C CA  . ARG B 2 243 ? 2.801   7.736   20.869  1.00 88.12 243 B 1 
ATOM 2729 C C   . ARG B 2 243 ? 3.071   6.688   19.788  1.00 89.65 243 B 1 
ATOM 2730 O O   . ARG B 2 243 ? 3.551   7.055   18.729  1.00 88.32 243 B 1 
ATOM 2731 C CB  . ARG B 2 243 ? 3.872   7.713   21.975  1.00 85.44 243 B 1 
ATOM 2732 C CG  . ARG B 2 243 ? 5.264   8.046   21.423  1.00 74.16 243 B 1 
ATOM 2733 C CD  . ARG B 2 243 ? 6.312   8.053   22.549  1.00 72.35 243 B 1 
ATOM 2734 N NE  . ARG B 2 243 ? 7.651   8.355   22.028  1.00 64.34 243 B 1 
ATOM 2735 C CZ  . ARG B 2 243 ? 8.766   8.447   22.725  1.00 59.26 243 B 1 
ATOM 2736 N NH1 . ARG B 2 243 ? 8.788   8.265   24.020  1.00 55.39 243 B 1 
ATOM 2737 N NH2 . ARG B 2 243 ? 9.909   8.711   22.137  1.00 51.09 243 B 1 
ATOM 2738 N N   . VAL B 2 244 ? 2.717   5.422   20.015  1.00 88.87 244 B 1 
ATOM 2739 C CA  . VAL B 2 244 ? 2.882   4.352   19.020  1.00 89.75 244 B 1 
ATOM 2740 C C   . VAL B 2 244 ? 2.060   4.636   17.762  1.00 91.51 244 B 1 
ATOM 2741 O O   . VAL B 2 244 ? 2.611   4.629   16.668  1.00 91.31 244 B 1 
ATOM 2742 C CB  . VAL B 2 244 ? 2.538   2.969   19.599  1.00 88.14 244 B 1 
ATOM 2743 C CG1 . VAL B 2 244 ? 2.613   1.859   18.547  1.00 81.85 244 B 1 
ATOM 2744 C CG2 . VAL B 2 244 ? 3.505   2.585   20.721  1.00 82.88 244 B 1 
ATOM 2745 N N   . ILE B 2 245 ? 0.759   4.933   17.908  1.00 88.36 245 B 1 
ATOM 2746 C CA  . ILE B 2 245 ? -0.124  5.179   16.762  1.00 89.22 245 B 1 
ATOM 2747 C C   . ILE B 2 245 ? 0.269   6.463   16.024  1.00 90.52 245 B 1 
ATOM 2748 O O   . ILE B 2 245 ? 0.253   6.492   14.795  1.00 90.45 245 B 1 
ATOM 2749 C CB  . ILE B 2 245 ? -1.606  5.189   17.199  1.00 88.49 245 B 1 
ATOM 2750 C CG1 . ILE B 2 245 ? -2.052  3.894   17.932  1.00 83.88 245 B 1 
ATOM 2751 C CG2 . ILE B 2 245 ? -2.532  5.411   15.984  1.00 82.34 245 B 1 
ATOM 2752 C CD1 . ILE B 2 245 ? -1.761  2.577   17.219  1.00 75.15 245 B 1 
ATOM 2753 N N   . PHE B 2 246 ? 0.687   7.500   16.748  1.00 91.26 246 B 1 
ATOM 2754 C CA  . PHE B 2 246 ? 1.213   8.719   16.146  1.00 92.22 246 B 1 
ATOM 2755 C C   . PHE B 2 246 ? 2.465   8.445   15.316  1.00 93.07 246 B 1 
ATOM 2756 O O   . PHE B 2 246 ? 2.551   8.891   14.180  1.00 92.71 246 B 1 
ATOM 2757 C CB  . PHE B 2 246 ? 1.505   9.746   17.244  1.00 91.74 246 B 1 
ATOM 2758 C CG  . PHE B 2 246 ? 2.030   11.059  16.711  1.00 90.70 246 B 1 
ATOM 2759 C CD1 . PHE B 2 246 ? 3.398   11.369  16.788  1.00 87.62 246 B 1 
ATOM 2760 C CD2 . PHE B 2 246 ? 1.144   11.963  16.108  1.00 87.41 246 B 1 
ATOM 2761 C CE1 . PHE B 2 246 ? 3.870   12.584  16.283  1.00 86.60 246 B 1 
ATOM 2762 C CE2 . PHE B 2 246 ? 1.619   13.190  15.592  1.00 85.48 246 B 1 
ATOM 2763 C CZ  . PHE B 2 246 ? 2.980   13.496  15.682  1.00 86.93 246 B 1 
ATOM 2764 N N   . THR B 2 247 ? 3.402   7.654   15.832  1.00 93.39 247 B 1 
ATOM 2765 C CA  . THR B 2 247 ? 4.607   7.275   15.092  1.00 93.83 247 B 1 
ATOM 2766 C C   . THR B 2 247 ? 4.265   6.483   13.830  1.00 94.71 247 B 1 
ATOM 2767 O O   . THR B 2 247 ? 4.820   6.783   12.783  1.00 93.70 247 B 1 
ATOM 2768 C CB  . THR B 2 247 ? 5.580   6.478   15.971  1.00 92.62 247 B 1 
ATOM 2769 O OG1 . THR B 2 247 ? 5.930   7.212   17.125  1.00 83.62 247 B 1 
ATOM 2770 C CG2 . THR B 2 247 ? 6.893   6.167   15.262  1.00 83.73 247 B 1 
ATOM 2771 N N   . ILE B 2 248 ? 3.314   5.533   13.889  1.00 93.67 248 B 1 
ATOM 2772 C CA  . ILE B 2 248 ? 2.859   4.779   12.703  1.00 93.97 248 B 1 
ATOM 2773 C C   . ILE B 2 248 ? 2.324   5.734   11.637  1.00 94.44 248 B 1 
ATOM 2774 O O   . ILE B 2 248 ? 2.690   5.616   10.472  1.00 93.87 248 B 1 
ATOM 2775 C CB  . ILE B 2 248 ? 1.788   3.739   13.103  1.00 93.30 248 B 1 
ATOM 2776 C CG1 . ILE B 2 248 ? 2.408   2.619   13.965  1.00 88.56 248 B 1 
ATOM 2777 C CG2 . ILE B 2 248 ? 1.115   3.096   11.870  1.00 88.38 248 B 1 
ATOM 2778 C CD1 . ILE B 2 248 ? 1.355   1.792   14.718  1.00 82.76 248 B 1 
ATOM 2779 N N   . MET B 2 249 ? 1.485   6.698   12.036  1.00 94.76 249 B 1 
ATOM 2780 C CA  . MET B 2 249 ? 0.891   7.674   11.125  1.00 94.98 249 B 1 
ATOM 2781 C C   . MET B 2 249 ? 1.949   8.572   10.466  1.00 95.68 249 B 1 
ATOM 2782 O O   . MET B 2 249 ? 1.943   8.758   9.254   1.00 94.43 249 B 1 
ATOM 2783 C CB  . MET B 2 249 ? -0.133  8.511   11.912  1.00 93.67 249 B 1 
ATOM 2784 C CG  . MET B 2 249 ? -1.047  9.331   11.000  1.00 86.80 249 B 1 
ATOM 2785 S SD  . MET B 2 249 ? -2.235  8.301   10.115  1.00 82.50 249 B 1 
ATOM 2786 C CE  . MET B 2 249 ? -3.164  9.568   9.238   1.00 73.03 249 B 1 
ATOM 2787 N N   . ILE B 2 250 ? 2.889   9.107   11.245  1.00 96.05 250 B 1 
ATOM 2788 C CA  . ILE B 2 250 ? 3.977   9.953   10.728  1.00 95.98 250 B 1 
ATOM 2789 C C   . ILE B 2 250 ? 4.865   9.176   9.763   1.00 96.45 250 B 1 
ATOM 2790 O O   . ILE B 2 250 ? 5.184   9.680   8.685   1.00 95.73 250 B 1 
ATOM 2791 C CB  . ILE B 2 250 ? 4.794   10.544  11.894  1.00 94.74 250 B 1 
ATOM 2792 C CG1 . ILE B 2 250 ? 3.979   11.586  12.707  1.00 87.21 250 B 1 
ATOM 2793 C CG2 . ILE B 2 250 ? 6.113   11.175  11.421  1.00 87.05 250 B 1 
ATOM 2794 C CD1 . ILE B 2 250 ? 3.623   12.871  11.948  1.00 75.96 250 B 1 
ATOM 2795 N N   . VAL B 2 251 ? 5.243   7.955   10.104  1.00 96.30 251 B 1 
ATOM 2796 C CA  . VAL B 2 251 ? 6.088   7.123   9.245   1.00 96.58 251 B 1 
ATOM 2797 C C   . VAL B 2 251 ? 5.373   6.783   7.940   1.00 96.73 251 B 1 
ATOM 2798 O O   . VAL B 2 251 ? 5.982   6.877   6.884   1.00 95.75 251 B 1 
ATOM 2799 C CB  . VAL B 2 251 ? 6.561   5.873   10.001  1.00 95.79 251 B 1 
ATOM 2800 C CG1 . VAL B 2 251 ? 7.289   4.885   9.090   1.00 91.81 251 B 1 
ATOM 2801 C CG2 . VAL B 2 251 ? 7.552   6.279   11.101  1.00 92.27 251 B 1 
ATOM 2802 N N   . TYR B 2 252 ? 4.058   6.497   7.971   1.00 96.37 252 B 1 
ATOM 2803 C CA  . TYR B 2 252 ? 3.276   6.327   6.750   1.00 96.43 252 B 1 
ATOM 2804 C C   . TYR B 2 252 ? 3.401   7.543   5.821   1.00 96.55 252 B 1 
ATOM 2805 O O   . TYR B 2 252 ? 3.686   7.380   4.639   1.00 96.07 252 B 1 
ATOM 2806 C CB  . TYR B 2 252 ? 1.804   6.055   7.099   1.00 96.22 252 B 1 
ATOM 2807 C CG  . TYR B 2 252 ? 0.900   6.135   5.888   1.00 96.36 252 B 1 
ATOM 2808 C CD1 . TYR B 2 252 ? 0.281   7.353   5.527   1.00 95.30 252 B 1 
ATOM 2809 C CD2 . TYR B 2 252 ? 0.741   5.013   5.049   1.00 95.51 252 B 1 
ATOM 2810 C CE1 . TYR B 2 252 ? -0.476  7.451   4.351   1.00 94.76 252 B 1 
ATOM 2811 C CE2 . TYR B 2 252 ? -0.018  5.105   3.870   1.00 94.55 252 B 1 
ATOM 2812 C CZ  . TYR B 2 252 ? -0.617  6.328   3.526   1.00 94.87 252 B 1 
ATOM 2813 O OH  . TYR B 2 252 ? -1.341  6.426   2.363   1.00 93.51 252 B 1 
ATOM 2814 N N   . PHE B 2 253 ? 3.244   8.763   6.350   1.00 97.10 253 B 1 
ATOM 2815 C CA  . PHE B 2 253 ? 3.396   9.965   5.538   1.00 97.12 253 B 1 
ATOM 2816 C C   . PHE B 2 253 ? 4.818   10.128  4.993   1.00 97.11 253 B 1 
ATOM 2817 O O   . PHE B 2 253 ? 4.965   10.434  3.815   1.00 95.87 253 B 1 
ATOM 2818 C CB  . PHE B 2 253 ? 2.977   11.210  6.321   1.00 96.72 253 B 1 
ATOM 2819 C CG  . PHE B 2 253 ? 1.487   11.355  6.504   1.00 96.65 253 B 1 
ATOM 2820 C CD1 . PHE B 2 253 ? 0.635   11.420  5.379   1.00 94.20 253 B 1 
ATOM 2821 C CD2 . PHE B 2 253 ? 0.935   11.444  7.792   1.00 93.95 253 B 1 
ATOM 2822 C CE1 . PHE B 2 253 ? -0.747  11.561  5.542   1.00 92.86 253 B 1 
ATOM 2823 C CE2 . PHE B 2 253 ? -0.446  11.588  7.956   1.00 92.88 253 B 1 
ATOM 2824 C CZ  . PHE B 2 253 ? -1.289  11.643  6.832   1.00 94.09 253 B 1 
ATOM 2825 N N   . LEU B 2 254 ? 5.843   9.870   5.772   1.00 97.24 254 B 1 
ATOM 2826 C CA  . LEU B 2 254 ? 7.233   9.983   5.318   1.00 97.05 254 B 1 
ATOM 2827 C C   . LEU B 2 254 ? 7.544   9.068   4.124   1.00 97.07 254 B 1 
ATOM 2828 O O   . LEU B 2 254 ? 8.305   9.456   3.247   1.00 95.80 254 B 1 
ATOM 2829 C CB  . LEU B 2 254 ? 8.182   9.678   6.489   1.00 96.45 254 B 1 
ATOM 2830 C CG  . LEU B 2 254 ? 8.215   10.752  7.595   1.00 89.94 254 B 1 
ATOM 2831 C CD1 . LEU B 2 254 ? 9.080   10.255  8.752   1.00 84.87 254 B 1 
ATOM 2832 C CD2 . LEU B 2 254 ? 8.782   12.083  7.099   1.00 84.98 254 B 1 
ATOM 2833 N N   . PHE B 2 255 ? 6.941   7.877   4.071   1.00 96.89 255 B 1 
ATOM 2834 C CA  . PHE B 2 255 ? 7.200   6.902   3.010   1.00 96.84 255 B 1 
ATOM 2835 C C   . PHE B 2 255 ? 6.288   7.073   1.787   1.00 96.50 255 B 1 
ATOM 2836 O O   . PHE B 2 255 ? 6.750   6.911   0.660   1.00 94.90 255 B 1 
ATOM 2837 C CB  . PHE B 2 255 ? 7.105   5.488   3.598   1.00 96.29 255 B 1 
ATOM 2838 C CG  . PHE B 2 255 ? 8.357   5.043   4.333   1.00 96.39 255 B 1 
ATOM 2839 C CD1 . PHE B 2 255 ? 9.198   4.060   3.772   1.00 94.02 255 B 1 
ATOM 2840 C CD2 . PHE B 2 255 ? 8.717   5.606   5.569   1.00 93.79 255 B 1 
ATOM 2841 C CE1 . PHE B 2 255 ? 10.361  3.651   4.429   1.00 92.80 255 B 1 
ATOM 2842 C CE2 . PHE B 2 255 ? 9.888   5.204   6.237   1.00 92.92 255 B 1 
ATOM 2843 C CZ  . PHE B 2 255 ? 10.706  4.225   5.670   1.00 93.81 255 B 1 
ATOM 2844 N N   . TRP B 2 256 ? 5.001   7.408   1.977   1.00 96.47 256 B 1 
ATOM 2845 C CA  . TRP B 2 256 ? 4.015   7.439   0.888   1.00 96.21 256 B 1 
ATOM 2846 C C   . TRP B 2 256 ? 3.683   8.837   0.355   1.00 96.26 256 B 1 
ATOM 2847 O O   . TRP B 2 256 ? 3.259   8.951   -0.802  1.00 94.86 256 B 1 
ATOM 2848 C CB  . TRP B 2 256 ? 2.754   6.696   1.331   1.00 95.73 256 B 1 
ATOM 2849 C CG  . TRP B 2 256 ? 2.875   5.203   1.278   1.00 95.20 256 B 1 
ATOM 2850 C CD1 . TRP B 2 256 ? 2.869   4.362   2.329   1.00 93.26 256 B 1 
ATOM 2851 C CD2 . TRP B 2 256 ? 2.979   4.352   0.078   1.00 94.46 256 B 1 
ATOM 2852 N NE1 . TRP B 2 256 ? 2.950   3.055   1.880   1.00 92.39 256 B 1 
ATOM 2853 C CE2 . TRP B 2 256 ? 3.022   3.003   0.513   1.00 93.62 256 B 1 
ATOM 2854 C CE3 . TRP B 2 256 ? 3.026   4.619   -1.307  1.00 92.53 256 B 1 
ATOM 2855 C CZ2 . TRP B 2 256 ? 3.108   1.924   -0.412  1.00 91.89 256 B 1 
ATOM 2856 C CZ3 . TRP B 2 256 ? 3.119   3.546   -2.222  1.00 92.01 256 B 1 
ATOM 2857 C CH2 . TRP B 2 256 ? 3.163   2.225   -1.782  1.00 91.75 256 B 1 
ATOM 2858 N N   . THR B 2 257 ? 3.864   9.912   1.117   1.00 97.13 257 B 1 
ATOM 2859 C CA  . THR B 2 257 ? 3.543   11.271  0.659   1.00 97.08 257 B 1 
ATOM 2860 C C   . THR B 2 257 ? 4.379   11.703  -0.551  1.00 96.87 257 B 1 
ATOM 2861 O O   . THR B 2 257 ? 3.781   12.238  -1.484  1.00 95.92 257 B 1 
ATOM 2862 C CB  . THR B 2 257 ? 3.656   12.318  1.778   1.00 96.32 257 B 1 
ATOM 2863 O OG1 . THR B 2 257 ? 2.769   11.985  2.810   1.00 86.31 257 B 1 
ATOM 2864 C CG2 . THR B 2 257 ? 3.306   13.741  1.340   1.00 86.18 257 B 1 
ATOM 2865 N N   . PRO B 2 258 ? 5.696   11.450  -0.612  1.00 96.44 258 B 1 
ATOM 2866 C CA  . PRO B 2 258 ? 6.483   11.791  -1.795  1.00 96.31 258 B 1 
ATOM 2867 C C   . PRO B 2 258 ? 5.928   11.149  -3.064  1.00 95.74 258 B 1 
ATOM 2868 O O   . PRO B 2 258 ? 5.747   11.830  -4.066  1.00 94.47 258 B 1 
ATOM 2869 C CB  . PRO B 2 258 ? 7.906   11.306  -1.492  1.00 95.84 258 B 1 
ATOM 2870 C CG  . PRO B 2 258 ? 7.970   11.324  0.030   1.00 94.91 258 B 1 
ATOM 2871 C CD  . PRO B 2 258 ? 6.560   10.914  0.421   1.00 96.62 258 B 1 
ATOM 2872 N N   . TYR B 2 259 ? 5.557   9.868   -3.008  1.00 95.93 259 B 1 
ATOM 2873 C CA  . TYR B 2 259 ? 4.965   9.162   -4.134  1.00 95.18 259 B 1 
ATOM 2874 C C   . TYR B 2 259 ? 3.621   9.762   -4.559  1.00 94.86 259 B 1 
ATOM 2875 O O   . TYR B 2 259 ? 3.427   10.049  -5.738  1.00 94.01 259 B 1 
ATOM 2876 C CB  . TYR B 2 259 ? 4.813   7.684   -3.785  1.00 94.15 259 B 1 
ATOM 2877 C CG  . TYR B 2 259 ? 4.203   6.887   -4.916  1.00 93.39 259 B 1 
ATOM 2878 C CD1 . TYR B 2 259 ? 2.890   6.391   -4.815  1.00 91.20 259 B 1 
ATOM 2879 C CD2 . TYR B 2 259 ? 4.943   6.692   -6.090  1.00 91.25 259 B 1 
ATOM 2880 C CE1 . TYR B 2 259 ? 2.333   5.683   -5.882  1.00 90.15 259 B 1 
ATOM 2881 C CE2 . TYR B 2 259 ? 4.385   5.985   -7.166  1.00 89.66 259 B 1 
ATOM 2882 C CZ  . TYR B 2 259 ? 3.080   5.482   -7.050  1.00 89.94 259 B 1 
ATOM 2883 O OH  . TYR B 2 259 ? 2.549   4.777   -8.100  1.00 87.76 259 B 1 
ATOM 2884 N N   . ASN B 2 260 ? 2.713   10.021  -3.608  1.00 95.38 260 B 1 
ATOM 2885 C CA  . ASN B 2 260 ? 1.411   10.613  -3.908  1.00 94.98 260 B 1 
ATOM 2886 C C   . ASN B 2 260 ? 1.533   11.991  -4.575  1.00 94.71 260 B 1 
ATOM 2887 O O   . ASN B 2 260 ? 0.780   12.294  -5.499  1.00 93.56 260 B 1 
ATOM 2888 C CB  . ASN B 2 260 ? 0.586   10.698  -2.621  1.00 94.76 260 B 1 
ATOM 2889 C CG  . ASN B 2 260 ? 0.049   9.346   -2.161  1.00 92.49 260 B 1 
ATOM 2890 O OD1 . ASN B 2 260 ? -0.220  8.435   -2.927  1.00 79.77 260 B 1 
ATOM 2891 N ND2 . ASN B 2 260 ? -0.175  9.192   -0.873  1.00 80.16 260 B 1 
ATOM 2892 N N   . ILE B 2 261 ? 2.492   12.818  -4.156  1.00 95.99 261 B 1 
ATOM 2893 C CA  . ILE B 2 261 ? 2.759   14.114  -4.780  1.00 95.69 261 B 1 
ATOM 2894 C C   . ILE B 2 261 ? 3.316   13.931  -6.194  1.00 95.08 261 B 1 
ATOM 2895 O O   . ILE B 2 261 ? 2.834   14.555  -7.131  1.00 93.96 261 B 1 
ATOM 2896 C CB  . ILE B 2 261 ? 3.699   14.967  -3.892  1.00 95.68 261 B 1 
ATOM 2897 C CG1 . ILE B 2 261 ? 2.982   15.341  -2.575  1.00 93.38 261 B 1 
ATOM 2898 C CG2 . ILE B 2 261 ? 4.160   16.236  -4.628  1.00 92.68 261 B 1 
ATOM 2899 C CD1 . ILE B 2 261 ? 3.899   15.972  -1.522  1.00 82.84 261 B 1 
ATOM 2900 N N   . VAL B 2 262 ? 4.299   13.041  -6.378  1.00 94.00 262 B 1 
ATOM 2901 C CA  . VAL B 2 262 ? 4.932   12.822  -7.683  1.00 93.20 262 B 1 
ATOM 2902 C C   . VAL B 2 262 ? 3.936   12.269  -8.705  1.00 92.35 262 B 1 
ATOM 2903 O O   . VAL B 2 262 ? 3.910   12.769  -9.822  1.00 91.16 262 B 1 
ATOM 2904 C CB  . VAL B 2 262 ? 6.176   11.931  -7.551  1.00 92.75 262 B 1 
ATOM 2905 C CG1 . VAL B 2 262 ? 6.719   11.497  -8.915  1.00 87.88 262 B 1 
ATOM 2906 C CG2 . VAL B 2 262 ? 7.304   12.706  -6.856  1.00 88.08 262 B 1 
ATOM 2907 N N   . ILE B 2 263 ? 3.070   11.315  -8.349  1.00 92.41 263 B 1 
ATOM 2908 C CA  . ILE B 2 263 ? 2.052   10.822  -9.284  1.00 91.32 263 B 1 
ATOM 2909 C C   . ILE B 2 263 ? 1.022   11.897  -9.639  1.00 91.29 263 B 1 
ATOM 2910 O O   . ILE B 2 263 ? 0.537   11.902  -10.765 1.00 90.26 263 B 1 
ATOM 2911 C CB  . ILE B 2 263 ? 1.335   9.543   -8.792  1.00 89.63 263 B 1 
ATOM 2912 C CG1 . ILE B 2 263 ? 0.503   9.767   -7.520  1.00 78.44 263 B 1 
ATOM 2913 C CG2 . ILE B 2 263 ? 2.360   8.404   -8.653  1.00 75.24 263 B 1 
ATOM 2914 C CD1 . ILE B 2 263 ? -0.387  8.593   -7.111  1.00 72.42 263 B 1 
ATOM 2915 N N   . LEU B 2 264 ? 0.709   12.808  -8.727  1.00 92.83 264 B 1 
ATOM 2916 C CA  . LEU B 2 264 ? -0.183  13.927  -9.012  1.00 93.06 264 B 1 
ATOM 2917 C C   . LEU B 2 264 ? 0.451   14.880  -10.034 1.00 92.58 264 B 1 
ATOM 2918 O O   . LEU B 2 264 ? -0.181  15.220  -11.031 1.00 91.14 264 B 1 
ATOM 2919 C CB  . LEU B 2 264 ? -0.532  14.644  -7.693  1.00 93.02 264 B 1 
ATOM 2920 C CG  . LEU B 2 264 ? -1.622  15.722  -7.841  1.00 88.85 264 B 1 
ATOM 2921 C CD1 . LEU B 2 264 ? -3.010  15.105  -8.042  1.00 85.16 264 B 1 
ATOM 2922 C CD2 . LEU B 2 264 ? -1.672  16.580  -6.575  1.00 85.19 264 B 1 
ATOM 2923 N N   . LEU B 2 265 ? 1.719   15.246  -9.835  1.00 92.41 265 B 1 
ATOM 2924 C CA  . LEU B 2 265 ? 2.477   16.067  -10.777 1.00 91.95 265 B 1 
ATOM 2925 C C   . LEU B 2 265 ? 2.652   15.371  -12.134 1.00 90.77 265 B 1 
ATOM 2926 O O   . LEU B 2 265 ? 2.547   16.017  -13.175 1.00 88.52 265 B 1 
ATOM 2927 C CB  . LEU B 2 265 ? 3.861   16.390  -10.185 1.00 92.23 265 B 1 
ATOM 2928 C CG  . LEU B 2 265 ? 3.851   17.291  -8.933  1.00 90.23 265 B 1 
ATOM 2929 C CD1 . LEU B 2 265 ? 5.280   17.414  -8.387  1.00 87.41 265 B 1 
ATOM 2930 C CD2 . LEU B 2 265 ? 3.337   18.697  -9.241  1.00 87.34 265 B 1 
ATOM 2931 N N   . ASN B 2 266 ? 2.866   14.049  -12.134 1.00 89.31 266 B 1 
ATOM 2932 C CA  . ASN B 2 266 ? 3.015   13.262  -13.350 1.00 87.66 266 B 1 
ATOM 2933 C C   . ASN B 2 266 ? 1.710   13.205  -14.161 1.00 87.24 266 B 1 
ATOM 2934 O O   . ASN B 2 266 ? 1.703   13.539  -15.345 1.00 84.32 266 B 1 
ATOM 2935 C CB  . ASN B 2 266 ? 3.550   11.866  -12.957 1.00 85.33 266 B 1 
ATOM 2936 C CG  . ASN B 2 266 ? 3.956   11.034  -14.161 1.00 81.06 266 B 1 
ATOM 2937 O OD1 . ASN B 2 266 ? 3.697   11.355  -15.291 1.00 71.86 266 B 1 
ATOM 2938 N ND2 . ASN B 2 266 ? 4.643   9.928   -13.956 1.00 72.20 266 B 1 
ATOM 2939 N N   . THR B 2 267 ? 0.592   12.851  -13.512 1.00 87.73 267 B 1 
ATOM 2940 C CA  . THR B 2 267 ? -0.712  12.739  -14.180 1.00 87.16 267 B 1 
ATOM 2941 C C   . THR B 2 267 ? -1.222  14.078  -14.704 1.00 86.89 267 B 1 
ATOM 2942 O O   . THR B 2 267 ? -1.820  14.130  -15.772 1.00 84.62 267 B 1 
ATOM 2943 C CB  . THR B 2 267 ? -1.749  12.131  -13.226 1.00 86.45 267 B 1 
ATOM 2944 O OG1 . THR B 2 267 ? -1.307  10.874  -12.775 1.00 77.07 267 B 1 
ATOM 2945 C CG2 . THR B 2 267 ? -3.106  11.908  -13.885 1.00 76.18 267 B 1 
ATOM 2946 N N   . PHE B 2 268 ? -0.976  15.162  -13.981 1.00 87.51 268 B 1 
ATOM 2947 C CA  . PHE B 2 268 ? -1.425  16.504  -14.337 1.00 88.17 268 B 1 
ATOM 2948 C C   . PHE B 2 268 ? -0.290  17.402  -14.850 1.00 86.80 268 B 1 
ATOM 2949 O O   . PHE B 2 268 ? -0.345  18.618  -14.695 1.00 82.16 268 B 1 
ATOM 2950 C CB  . PHE B 2 268 ? -2.210  17.106  -13.177 1.00 88.70 268 B 1 
ATOM 2951 C CG  . PHE B 2 268 ? -3.473  16.346  -12.833 1.00 89.83 268 B 1 
ATOM 2952 C CD1 . PHE B 2 268 ? -4.623  16.494  -13.636 1.00 87.83 268 B 1 
ATOM 2953 C CD2 . PHE B 2 268 ? -3.504  15.464  -11.740 1.00 88.07 268 B 1 
ATOM 2954 C CE1 . PHE B 2 268 ? -5.787  15.771  -13.348 1.00 87.36 268 B 1 
ATOM 2955 C CE2 . PHE B 2 268 ? -4.669  14.741  -11.449 1.00 87.78 268 B 1 
ATOM 2956 C CZ  . PHE B 2 268 ? -5.810  14.891  -12.256 1.00 88.12 268 B 1 
ATOM 2957 N N   . GLN B 2 269 ? 0.733   16.823  -15.488 1.00 83.85 269 B 1 
ATOM 2958 C CA  . GLN B 2 269 ? 1.914   17.558  -15.946 1.00 81.80 269 B 1 
ATOM 2959 C C   . GLN B 2 269 ? 1.588   18.755  -16.856 1.00 81.55 269 B 1 
ATOM 2960 O O   . GLN B 2 269 ? 2.240   19.791  -16.759 1.00 77.45 269 B 1 
ATOM 2961 C CB  . GLN B 2 269 ? 2.878   16.606  -16.670 1.00 77.70 269 B 1 
ATOM 2962 C CG  . GLN B 2 269 ? 2.256   15.957  -17.917 1.00 71.36 269 B 1 
ATOM 2963 C CD  . GLN B 2 269 ? 3.232   15.115  -18.724 1.00 69.89 269 B 1 
ATOM 2964 O OE1 . GLN B 2 269 ? 4.431   15.320  -18.709 1.00 64.29 269 B 1 
ATOM 2965 N NE2 . GLN B 2 269 ? 2.745   14.164  -19.485 1.00 62.56 269 B 1 
ATOM 2966 N N   . GLU B 2 270 ? 0.564   18.632  -17.713 1.00 79.16 270 B 1 
ATOM 2967 C CA  . GLU B 2 270 ? 0.115   19.711  -18.603 1.00 78.68 270 B 1 
ATOM 2968 C C   . GLU B 2 270 ? -0.410  20.913  -17.796 1.00 79.85 270 B 1 
ATOM 2969 O O   . GLU B 2 270 ? -0.096  22.050  -18.112 1.00 77.54 270 B 1 
ATOM 2970 C CB  . GLU B 2 270 ? -0.997  19.198  -19.542 1.00 74.71 270 B 1 
ATOM 2971 C CG  . GLU B 2 270 ? -0.520  18.179  -20.590 1.00 66.20 270 B 1 
ATOM 2972 C CD  . GLU B 2 270 ? -1.676  17.593  -21.437 1.00 61.52 270 B 1 
ATOM 2973 O OE1 . GLU B 2 270 ? -1.427  16.655  -22.215 1.00 55.09 270 B 1 
ATOM 2974 O OE2 . GLU B 2 270 ? -2.856  17.982  -21.262 1.00 56.99 270 B 1 
ATOM 2975 N N   . PHE B 2 271 ? -1.168  20.646  -16.735 1.00 85.49 271 B 1 
ATOM 2976 C CA  . PHE B 2 271 ? -1.702  21.680  -15.856 1.00 86.49 271 B 1 
ATOM 2977 C C   . PHE B 2 271 ? -0.599  22.400  -15.069 1.00 86.59 271 B 1 
ATOM 2978 O O   . PHE B 2 271 ? -0.676  23.617  -14.855 1.00 83.34 271 B 1 
ATOM 2979 C CB  . PHE B 2 271 ? -2.721  21.035  -14.899 1.00 84.97 271 B 1 
ATOM 2980 C CG  . PHE B 2 271 ? -3.345  22.024  -13.948 1.00 82.46 271 B 1 
ATOM 2981 C CD1 . PHE B 2 271 ? -2.854  22.167  -12.637 1.00 77.79 271 B 1 
ATOM 2982 C CD2 . PHE B 2 271 ? -4.411  22.840  -14.373 1.00 77.34 271 B 1 
ATOM 2983 C CE1 . PHE B 2 271 ? -3.415  23.106  -11.763 1.00 75.87 271 B 1 
ATOM 2984 C CE2 . PHE B 2 271 ? -4.972  23.783  -13.509 1.00 74.91 271 B 1 
ATOM 2985 C CZ  . PHE B 2 271 ? -4.474  23.917  -12.206 1.00 74.30 271 B 1 
ATOM 2986 N N   . PHE B 2 272 ? 0.460   21.676  -14.684 1.00 85.68 272 B 1 
ATOM 2987 C CA  . PHE B 2 272 ? 1.599   22.244  -13.962 1.00 86.75 272 B 1 
ATOM 2988 C C   . PHE B 2 272 ? 2.697   22.822  -14.880 1.00 86.39 272 B 1 
ATOM 2989 O O   . PHE B 2 272 ? 3.712   23.297  -14.378 1.00 81.92 272 B 1 
ATOM 2990 C CB  . PHE B 2 272 ? 2.153   21.191  -12.997 1.00 86.10 272 B 1 
ATOM 2991 C CG  . PHE B 2 272 ? 1.201   20.832  -11.865 1.00 86.94 272 B 1 
ATOM 2992 C CD1 . PHE B 2 272 ? 0.856   21.791  -10.900 1.00 83.64 272 B 1 
ATOM 2993 C CD2 . PHE B 2 272 ? 0.647   19.538  -11.785 1.00 83.62 272 B 1 
ATOM 2994 C CE1 . PHE B 2 272 ? -0.036  21.471  -9.862  1.00 83.08 272 B 1 
ATOM 2995 C CE2 . PHE B 2 272 ? -0.245  19.210  -10.749 1.00 82.61 272 B 1 
ATOM 2996 C CZ  . PHE B 2 272 ? -0.596  20.176  -9.796  1.00 84.19 272 B 1 
ATOM 2997 N N   . GLY B 2 273 ? 2.527   22.767  -16.201 1.00 82.93 273 B 1 
ATOM 2998 C CA  . GLY B 2 273 ? 3.526   23.249  -17.163 1.00 82.98 273 B 1 
ATOM 2999 C C   . GLY B 2 273 ? 4.806   22.398  -17.210 1.00 83.39 273 B 1 
ATOM 3000 O O   . GLY B 2 273 ? 5.865   22.903  -17.585 1.00 79.10 273 B 1 
ATOM 3001 N N   . LEU B 2 274 ? 4.724   21.110  -16.840 1.00 82.15 274 B 1 
ATOM 3002 C CA  . LEU B 2 274 ? 5.848   20.168  -16.761 1.00 82.11 274 B 1 
ATOM 3003 C C   . LEU B 2 274 ? 5.906   19.209  -17.963 1.00 81.49 274 B 1 
ATOM 3004 O O   . LEU B 2 274 ? 6.483   18.123  -17.881 1.00 76.93 274 B 1 
ATOM 3005 C CB  . LEU B 2 274 ? 5.785   19.414  -15.413 1.00 79.71 274 B 1 
ATOM 3006 C CG  . LEU B 2 274 ? 5.884   20.306  -14.162 1.00 77.61 274 B 1 
ATOM 3007 C CD1 . LEU B 2 274 ? 5.672   19.445  -12.922 1.00 74.05 274 B 1 
ATOM 3008 C CD2 . LEU B 2 274 ? 7.235   20.998  -14.051 1.00 75.09 274 B 1 
ATOM 3009 N N   . SER B 2 275 ? 5.317   19.579  -19.102 1.00 78.83 275 B 1 
ATOM 3010 C CA  . SER B 2 275 ? 5.210   18.748  -20.306 1.00 77.89 275 B 1 
ATOM 3011 C C   . SER B 2 275 ? 6.443   18.796  -21.223 1.00 78.43 275 B 1 
ATOM 3012 O O   . SER B 2 275 ? 6.376   18.337  -22.365 1.00 72.86 275 B 1 
ATOM 3013 C CB  . SER B 2 275 ? 3.939   19.120  -21.068 1.00 72.94 275 B 1 
ATOM 3014 O OG  . SER B 2 275 ? 3.965   20.492  -21.410 1.00 64.56 275 B 1 
ATOM 3015 N N   . ASN B 2 276 ? 7.584   19.339  -20.782 1.00 82.23 276 B 1 
ATOM 3016 C CA  . ASN B 2 276 ? 8.831   19.311  -21.539 1.00 82.01 276 B 1 
ATOM 3017 C C   . ASN B 2 276 ? 9.596   17.988  -21.312 1.00 82.96 276 B 1 
ATOM 3018 O O   . ASN B 2 276 ? 9.311   17.235  -20.378 1.00 79.46 276 B 1 
ATOM 3019 C CB  . ASN B 2 276 ? 9.648   20.590  -21.239 1.00 78.61 276 B 1 
ATOM 3020 C CG  . ASN B 2 276 ? 10.189  20.642  -19.825 1.00 72.55 276 B 1 
ATOM 3021 O OD1 . ASN B 2 276 ? 10.689  19.679  -19.304 1.00 62.31 276 B 1 
ATOM 3022 N ND2 . ASN B 2 276 ? 10.119  21.778  -19.172 1.00 66.88 276 B 1 
ATOM 3023 N N   . CYS B 2 277 ? 10.566  17.693  -22.188 1.00 79.55 277 B 1 
ATOM 3024 C CA  . CYS B 2 277 ? 11.311  16.438  -22.128 1.00 80.11 277 B 1 
ATOM 3025 C C   . CYS B 2 277 ? 12.096  16.277  -20.818 1.00 81.85 277 B 1 
ATOM 3026 O O   . CYS B 2 277 ? 12.080  15.197  -20.224 1.00 79.88 277 B 1 
ATOM 3027 C CB  . CYS B 2 277 ? 12.258  16.351  -23.336 1.00 77.92 277 B 1 
ATOM 3028 S SG  . CYS B 2 277 ? 13.321  14.876  -23.355 1.00 73.24 277 B 1 
ATOM 3029 N N   . GLU B 2 278 ? 12.733  17.329  -20.332 1.00 83.65 278 B 1 
ATOM 3030 C CA  . GLU B 2 278 ? 13.549  17.301  -19.123 1.00 84.21 278 B 1 
ATOM 3031 C C   . GLU B 2 278 ? 12.692  17.041  -17.879 1.00 84.90 278 B 1 
ATOM 3032 O O   . GLU B 2 278 ? 12.898  16.050  -17.185 1.00 83.71 278 B 1 
ATOM 3033 C CB  . GLU B 2 278 ? 14.341  18.608  -19.024 1.00 82.73 278 B 1 
ATOM 3034 C CG  . GLU B 2 278 ? 15.345  18.546  -17.869 1.00 71.66 278 B 1 
ATOM 3035 C CD  . GLU B 2 278 ? 16.146  19.849  -17.699 1.00 64.38 278 B 1 
ATOM 3036 O OE1 . GLU B 2 278 ? 16.937  19.869  -16.739 1.00 56.86 278 B 1 
ATOM 3037 O OE2 . GLU B 2 278 ? 15.934  20.782  -18.490 1.00 57.82 278 B 1 
ATOM 3038 N N   . SER B 2 279 ? 11.654  17.844  -17.662 1.00 85.58 279 B 1 
ATOM 3039 C CA  . SER B 2 279 ? 10.716  17.655  -16.555 1.00 85.67 279 B 1 
ATOM 3040 C C   . SER B 2 279 ? 10.017  16.295  -16.620 1.00 86.27 279 B 1 
ATOM 3041 O O   . SER B 2 279 ? 9.778   15.657  -15.602 1.00 84.96 279 B 1 
ATOM 3042 C CB  . SER B 2 279 ? 9.635   18.734  -16.560 1.00 84.77 279 B 1 
ATOM 3043 O OG  . SER B 2 279 ? 10.200  20.027  -16.489 1.00 73.86 279 B 1 
ATOM 3044 N N   . THR B 2 280 ? 9.726   15.822  -17.833 1.00 84.93 280 B 1 
ATOM 3045 C CA  . THR B 2 280 ? 9.125   14.509  -18.054 1.00 84.12 280 B 1 
ATOM 3046 C C   . THR B 2 280 ? 10.066  13.375  -17.650 1.00 84.51 280 B 1 
ATOM 3047 O O   . THR B 2 280 ? 9.634   12.460  -16.959 1.00 83.41 280 B 1 
ATOM 3048 C CB  . THR B 2 280 ? 8.645   14.383  -19.506 1.00 82.85 280 B 1 
ATOM 3049 O OG1 . THR B 2 280 ? 7.611   15.315  -19.709 1.00 71.49 280 B 1 
ATOM 3050 C CG2 . THR B 2 280 ? 8.073   13.031  -19.875 1.00 70.50 280 B 1 
ATOM 3051 N N   . SER B 2 281 ? 11.344  13.445  -17.999 1.00 84.97 281 B 1 
ATOM 3052 C CA  . SER B 2 281 ? 12.356  12.471  -17.592 1.00 84.40 281 B 1 
ATOM 3053 C C   . SER B 2 281 ? 12.579  12.478  -16.081 1.00 85.23 281 B 1 
ATOM 3054 O O   . SER B 2 281 ? 12.595  11.421  -15.448 1.00 84.15 281 B 1 
ATOM 3055 C CB  . SER B 2 281 ? 13.664  12.756  -18.328 1.00 83.12 281 B 1 
ATOM 3056 O OG  . SER B 2 281 ? 14.602  11.727  -18.073 1.00 72.37 281 B 1 
ATOM 3057 N N   . GLN B 2 282 ? 12.678  13.660  -15.471 1.00 86.75 282 B 1 
ATOM 3058 C CA  . GLN B 2 282 ? 12.844  13.810  -14.022 1.00 86.93 282 B 1 
ATOM 3059 C C   . GLN B 2 282 ? 11.636  13.261  -13.251 1.00 87.14 282 B 1 
ATOM 3060 O O   . GLN B 2 282 ? 11.815  12.582  -12.237 1.00 86.30 282 B 1 
ATOM 3061 C CB  . GLN B 2 282 ? 13.038  15.292  -13.678 1.00 86.77 282 B 1 
ATOM 3062 C CG  . GLN B 2 282 ? 14.399  15.845  -14.134 1.00 82.32 282 B 1 
ATOM 3063 C CD  . GLN B 2 282 ? 14.549  17.339  -13.836 1.00 78.43 282 B 1 
ATOM 3064 O OE1 . GLN B 2 282 ? 13.675  17.966  -13.259 1.00 73.11 282 B 1 
ATOM 3065 N NE2 . GLN B 2 282 ? 15.640  17.954  -14.204 1.00 69.87 282 B 1 
ATOM 3066 N N   . LEU B 2 283 ? 10.405  13.486  -13.716 1.00 87.58 283 B 1 
ATOM 3067 C CA  . LEU B 2 283 ? 9.205   12.954  -13.076 1.00 87.68 283 B 1 
ATOM 3068 C C   . LEU B 2 283 ? 9.104   11.431  -13.188 1.00 87.23 283 B 1 
ATOM 3069 O O   . LEU B 2 283 ? 8.650   10.798  -12.241 1.00 86.17 283 B 1 
ATOM 3070 C CB  . LEU B 2 283 ? 7.956   13.616  -13.661 1.00 87.42 283 B 1 
ATOM 3071 C CG  . LEU B 2 283 ? 7.688   15.056  -13.171 1.00 83.54 283 B 1 
ATOM 3072 C CD1 . LEU B 2 283 ? 6.584   15.701  -14.030 1.00 80.80 283 B 1 
ATOM 3073 C CD2 . LEU B 2 283 ? 7.216   15.075  -11.719 1.00 81.84 283 B 1 
ATOM 3074 N N   . ASP B 2 284 ? 9.540   10.810  -14.296 1.00 86.13 284 B 1 
ATOM 3075 C CA  . ASP B 2 284 ? 9.578   9.351   -14.419 1.00 85.35 284 B 1 
ATOM 3076 C C   . ASP B 2 284 ? 10.593  8.744   -13.428 1.00 86.08 284 B 1 
ATOM 3077 O O   . ASP B 2 284 ? 10.272  7.792   -12.701 1.00 84.99 284 B 1 
ATOM 3078 C CB  . ASP B 2 284 ? 9.903   8.933   -15.863 1.00 83.38 284 B 1 
ATOM 3079 C CG  . ASP B 2 284 ? 8.751   9.120   -16.863 1.00 78.98 284 B 1 
ATOM 3080 O OD1 . ASP B 2 284 ? 7.649   9.591   -16.502 1.00 72.74 284 B 1 
ATOM 3081 O OD2 . ASP B 2 284 ? 8.945   8.795   -18.057 1.00 73.49 284 B 1 
ATOM 3082 N N   . GLN B 2 285 ? 11.786  9.341   -13.300 1.00 85.94 285 B 1 
ATOM 3083 C CA  . GLN B 2 285 ? 12.777  8.940   -12.300 1.00 86.14 285 B 1 
ATOM 3084 C C   . GLN B 2 285 ? 12.252  9.129   -10.873 1.00 87.07 285 B 1 
ATOM 3085 O O   . GLN B 2 285 ? 12.344  8.205   -10.053 1.00 86.55 285 B 1 
ATOM 3086 C CB  . GLN B 2 285 ? 14.071  9.758   -12.482 1.00 85.37 285 B 1 
ATOM 3087 C CG  . GLN B 2 285 ? 14.806  9.426   -13.789 1.00 78.62 285 B 1 
ATOM 3088 C CD  . GLN B 2 285 ? 15.998  10.360  -14.020 1.00 75.44 285 B 1 
ATOM 3089 O OE1 . GLN B 2 285 ? 16.689  10.764  -13.100 1.00 69.54 285 B 1 
ATOM 3090 N NE2 . GLN B 2 285 ? 16.290  10.736  -15.241 1.00 66.46 285 B 1 
ATOM 3091 N N   . ALA B 2 286 ? 11.650  10.278  -10.581 1.00 88.70 286 B 1 
ATOM 3092 C CA  . ALA B 2 286 ? 11.067  10.557  -9.273  1.00 89.59 286 B 1 
ATOM 3093 C C   . ALA B 2 286 ? 9.946   9.577   -8.927  1.00 90.07 286 B 1 
ATOM 3094 O O   . ALA B 2 286 ? 9.872   9.109   -7.790  1.00 89.16 286 B 1 
ATOM 3095 C CB  . ALA B 2 286 ? 10.574  12.012  -9.256  1.00 89.60 286 B 1 
ATOM 3096 N N   . THR B 2 287 ? 9.110   9.204   -9.903  1.00 89.18 287 B 1 
ATOM 3097 C CA  . THR B 2 287 ? 8.060   8.194   -9.730  1.00 88.82 287 B 1 
ATOM 3098 C C   . THR B 2 287 ? 8.657   6.863   -9.306  1.00 89.33 287 B 1 
ATOM 3099 O O   . THR B 2 287 ? 8.241   6.317   -8.288  1.00 88.49 287 B 1 
ATOM 3100 C CB  . THR B 2 287 ? 7.232   8.023   -11.012 1.00 87.67 287 B 1 
ATOM 3101 O OG1 . THR B 2 287 ? 6.595   9.237   -11.341 1.00 79.21 287 B 1 
ATOM 3102 C CG2 . THR B 2 287 ? 6.130   6.986   -10.847 1.00 77.91 287 B 1 
ATOM 3103 N N   . GLN B 2 288 ? 9.679   6.364   -10.008 1.00 86.98 288 B 1 
ATOM 3104 C CA  . GLN B 2 288 ? 10.313  5.083   -9.691  1.00 86.61 288 B 1 
ATOM 3105 C C   . GLN B 2 288 ? 10.971  5.092   -8.300  1.00 88.00 288 B 1 
ATOM 3106 O O   . GLN B 2 288 ? 10.800  4.159   -7.513  1.00 87.31 288 B 1 
ATOM 3107 C CB  . GLN B 2 288 ? 11.345  4.767   -10.783 1.00 84.37 288 B 1 
ATOM 3108 C CG  . GLN B 2 288 ? 11.810  3.300   -10.735 1.00 75.80 288 B 1 
ATOM 3109 C CD  . GLN B 2 288 ? 11.352  2.455   -11.924 1.00 71.09 288 B 1 
ATOM 3110 O OE1 . GLN B 2 288 ? 10.783  2.934   -12.893 1.00 64.31 288 B 1 
ATOM 3111 N NE2 . GLN B 2 288 ? 11.586  1.167   -11.914 1.00 61.14 288 B 1 
ATOM 3112 N N   . VAL B 2 289 ? 11.701  6.152   -7.958  1.00 89.43 289 B 1 
ATOM 3113 C CA  . VAL B 2 289 ? 12.381  6.282   -6.659  1.00 90.54 289 B 1 
ATOM 3114 C C   . VAL B 2 289 ? 11.371  6.366   -5.516  1.00 92.01 289 B 1 
ATOM 3115 O O   . VAL B 2 289 ? 11.504  5.672   -4.507  1.00 92.04 289 B 1 
ATOM 3116 C CB  . VAL B 2 289 ? 13.324  7.510   -6.666  1.00 89.62 289 B 1 
ATOM 3117 C CG1 . VAL B 2 289 ? 13.916  7.783   -5.277  1.00 84.37 289 B 1 
ATOM 3118 C CG2 . VAL B 2 289 ? 14.498  7.286   -7.625  1.00 84.07 289 B 1 
ATOM 3119 N N   . THR B 2 290 ? 10.327  7.187   -5.662  1.00 92.42 290 B 1 
ATOM 3120 C CA  . THR B 2 290 ? 9.325   7.385   -4.610  1.00 93.20 290 B 1 
ATOM 3121 C C   . THR B 2 290 ? 8.397   6.183   -4.454  1.00 93.32 290 B 1 
ATOM 3122 O O   . THR B 2 290 ? 8.042   5.854   -3.326  1.00 92.47 290 B 1 
ATOM 3123 C CB  . THR B 2 290 ? 8.503   8.663   -4.835  1.00 92.98 290 B 1 
ATOM 3124 O OG1 . THR B 2 290 ? 7.895   8.665   -6.101  1.00 86.72 290 B 1 
ATOM 3125 C CG2 . THR B 2 290 ? 9.357   9.922   -4.695  1.00 87.67 290 B 1 
ATOM 3126 N N   . GLU B 2 291 ? 8.070   5.483   -5.539  1.00 92.03 291 B 1 
ATOM 3127 C CA  . GLU B 2 291 ? 7.359   4.210   -5.464  1.00 91.80 291 B 1 
ATOM 3128 C C   . GLU B 2 291 ? 8.197   3.168   -4.717  1.00 92.47 291 B 1 
ATOM 3129 O O   . GLU B 2 291 ? 7.700   2.526   -3.797  1.00 91.76 291 B 1 
ATOM 3130 C CB  . GLU B 2 291 ? 6.990   3.717   -6.873  1.00 90.08 291 B 1 
ATOM 3131 C CG  . GLU B 2 291 ? 6.192   2.408   -6.827  1.00 85.91 291 B 1 
ATOM 3132 C CD  . GLU B 2 291 ? 5.606   2.022   -8.198  1.00 82.95 291 B 1 
ATOM 3133 O OE1 . GLU B 2 291 ? 4.454   1.537   -8.222  1.00 77.66 291 B 1 
ATOM 3134 O OE2 . GLU B 2 291 ? 6.276   2.233   -9.225  1.00 79.61 291 B 1 
ATOM 3135 N N   . THR B 2 292 ? 9.482   3.054   -5.034  1.00 92.08 292 B 1 
ATOM 3136 C CA  . THR B 2 292 ? 10.409  2.151   -4.346  1.00 92.25 292 B 1 
ATOM 3137 C C   . THR B 2 292 ? 10.477  2.460   -2.853  1.00 93.11 292 B 1 
ATOM 3138 O O   . THR B 2 292 ? 10.420  1.542   -2.033  1.00 92.36 292 B 1 
ATOM 3139 C CB  . THR B 2 292 ? 11.811  2.233   -4.972  1.00 91.08 292 B 1 
ATOM 3140 O OG1 . THR B 2 292 ? 11.747  1.917   -6.344  1.00 83.35 292 B 1 
ATOM 3141 C CG2 . THR B 2 292 ? 12.785  1.243   -4.336  1.00 82.59 292 B 1 
ATOM 3142 N N   . LEU B 2 293 ? 10.535  3.727   -2.478  1.00 93.62 293 B 1 
ATOM 3143 C CA  . LEU B 2 293 ? 10.477  4.149   -1.080  1.00 94.45 293 B 1 
ATOM 3144 C C   . LEU B 2 293 ? 9.160   3.690   -0.421  1.00 94.74 293 B 1 
ATOM 3145 O O   . LEU B 2 293 ? 9.187   3.084   0.646   1.00 94.04 293 B 1 
ATOM 3146 C CB  . LEU B 2 293 ? 10.665  5.673   -1.001  1.00 94.18 293 B 1 
ATOM 3147 C CG  . LEU B 2 293 ? 10.618  6.235   0.436   1.00 90.46 293 B 1 
ATOM 3148 C CD1 . LEU B 2 293 ? 11.794  5.734   1.276   1.00 87.65 293 B 1 
ATOM 3149 C CD2 . LEU B 2 293 ? 10.673  7.763   0.397   1.00 88.23 293 B 1 
ATOM 3150 N N   . GLY B 2 294 ? 8.015   3.922   -1.068  1.00 94.65 294 B 1 
ATOM 3151 C CA  . GLY B 2 294 ? 6.709   3.485   -0.584  1.00 94.55 294 B 1 
ATOM 3152 C C   . GLY B 2 294 ? 6.618   1.966   -0.385  1.00 94.76 294 B 1 
ATOM 3153 O O   . GLY B 2 294 ? 6.116   1.504   0.643   1.00 93.65 294 B 1 
ATOM 3154 N N   . MET B 2 295 ? 7.177   1.182   -1.313  1.00 94.41 295 B 1 
ATOM 3155 C CA  . MET B 2 295 ? 7.214   -0.287  -1.226  1.00 93.90 295 B 1 
ATOM 3156 C C   . MET B 2 295 ? 7.938   -0.793  0.029   1.00 94.06 295 B 1 
ATOM 3157 O O   . MET B 2 295 ? 7.581   -1.842  0.563   1.00 92.22 295 B 1 
ATOM 3158 C CB  . MET B 2 295 ? 7.931   -0.868  -2.460  1.00 92.52 295 B 1 
ATOM 3159 C CG  . MET B 2 295 ? 7.178   -0.670  -3.769  1.00 89.22 295 B 1 
ATOM 3160 S SD  . MET B 2 295 ? 5.688   -1.671  -3.919  1.00 84.92 295 B 1 
ATOM 3161 C CE  . MET B 2 295 ? 5.342   -1.347  -5.650  1.00 75.73 295 B 1 
ATOM 3162 N N   . THR B 2 296 ? 8.918   -0.055  0.536   1.00 95.11 296 B 1 
ATOM 3163 C CA  . THR B 2 296 ? 9.636   -0.459  1.751   1.00 95.18 296 B 1 
ATOM 3164 C C   . THR B 2 296 ? 8.832   -0.241  3.039   1.00 95.43 296 B 1 
ATOM 3165 O O   . THR B 2 296 ? 9.156   -0.844  4.060   1.00 93.27 296 B 1 
ATOM 3166 C CB  . THR B 2 296 ? 11.019  0.207   1.875   1.00 93.68 296 B 1 
ATOM 3167 O OG1 . THR B 2 296 ? 10.924  1.579   2.125   1.00 82.60 296 B 1 
ATOM 3168 C CG2 . THR B 2 296 ? 11.905  -0.008  0.658   1.00 81.57 296 B 1 
ATOM 3169 N N   . HIS B 2 297 ? 7.762   0.555   3.006   1.00 94.32 297 B 1 
ATOM 3170 C CA  . HIS B 2 297 ? 6.976   0.891   4.203   1.00 94.71 297 B 1 
ATOM 3171 C C   . HIS B 2 297 ? 6.371   -0.342  4.896   1.00 94.66 297 B 1 
ATOM 3172 O O   . HIS B 2 297 ? 6.317   -0.395  6.136   1.00 92.91 297 B 1 
ATOM 3173 C CB  . HIS B 2 297 ? 5.869   1.878   3.818   1.00 94.26 297 B 1 
ATOM 3174 C CG  . HIS B 2 297 ? 4.944   2.203   4.960   1.00 94.69 297 B 1 
ATOM 3175 N ND1 . HIS B 2 297 ? 3.683   1.680   5.148   1.00 83.73 297 B 1 
ATOM 3176 C CD2 . HIS B 2 297 ? 5.223   2.996   6.052   1.00 85.97 297 B 1 
ATOM 3177 C CE1 . HIS B 2 297 ? 3.207   2.151   6.313   1.00 88.02 297 B 1 
ATOM 3178 N NE2 . HIS B 2 297 ? 4.115   2.951   6.887   1.00 89.74 297 B 1 
ATOM 3179 N N   . CYS B 2 298 ? 5.973   -1.376  4.139   1.00 94.31 298 B 1 
ATOM 3180 C CA  . CYS B 2 298 ? 5.314   -2.569  4.666   1.00 93.64 298 B 1 
ATOM 3181 C C   . CYS B 2 298 ? 6.153   -3.386  5.665   1.00 94.06 298 B 1 
ATOM 3182 O O   . CYS B 2 298 ? 5.598   -4.189  6.405   1.00 90.45 298 B 1 
ATOM 3183 C CB  . CYS B 2 298 ? 4.871   -3.435  3.476   1.00 91.34 298 B 1 
ATOM 3184 S SG  . CYS B 2 298 ? 6.303   -3.988  2.504   1.00 86.04 298 B 1 
ATOM 3185 N N   . CYS B 2 299 ? 7.474   -3.177  5.751   1.00 94.42 299 B 1 
ATOM 3186 C CA  . CYS B 2 299 ? 8.316   -3.824  6.751   1.00 94.20 299 B 1 
ATOM 3187 C C   . CYS B 2 299 ? 8.572   -2.972  8.008   1.00 94.78 299 B 1 
ATOM 3188 O O   . CYS B 2 299 ? 9.156   -3.468  8.979   1.00 91.56 299 B 1 
ATOM 3189 C CB  . CYS B 2 299 ? 9.619   -4.301  6.079   1.00 91.84 299 B 1 
ATOM 3190 S SG  . CYS B 2 299 ? 10.801  -2.942  5.819   1.00 86.77 299 B 1 
ATOM 3191 N N   . ILE B 2 300 ? 8.127   -1.710  8.029   1.00 95.13 300 B 1 
ATOM 3192 C CA  . ILE B 2 300 ? 8.504   -0.749  9.073   1.00 95.15 300 B 1 
ATOM 3193 C C   . ILE B 2 300 ? 7.627   -0.849  10.321  1.00 94.82 300 B 1 
ATOM 3194 O O   . ILE B 2 300 ? 8.122   -0.694  11.440  1.00 92.62 300 B 1 
ATOM 3195 C CB  . ILE B 2 300 ? 8.514   0.681   8.490   1.00 93.71 300 B 1 
ATOM 3196 C CG1 . ILE B 2 300 ? 9.444   0.839   7.264   1.00 87.60 300 B 1 
ATOM 3197 C CG2 . ILE B 2 300 ? 8.908   1.706   9.555   1.00 88.04 300 B 1 
ATOM 3198 C CD1 . ILE B 2 300 ? 10.937  0.580   7.528   1.00 79.97 300 B 1 
ATOM 3199 N N   . ASN B 2 301 ? 6.328   -1.153  10.184  1.00 92.90 301 B 1 
ATOM 3200 C CA  . ASN B 2 301 ? 5.403   -1.226  11.316  1.00 92.01 301 B 1 
ATOM 3201 C C   . ASN B 2 301 ? 5.879   -2.153  12.460  1.00 91.63 301 B 1 
ATOM 3202 O O   . ASN B 2 301 ? 5.869   -1.717  13.616  1.00 89.47 301 B 1 
ATOM 3203 C CB  . ASN B 2 301 ? 3.990   -1.577  10.815  1.00 90.71 301 B 1 
ATOM 3204 C CG  . ASN B 2 301 ? 3.303   -0.413  10.115  1.00 88.96 301 B 1 
ATOM 3205 O OD1 . ASN B 2 301 ? 3.532   0.737   10.420  1.00 81.02 301 B 1 
ATOM 3206 N ND2 . ASN B 2 301 ? 2.414   -0.701  9.191   1.00 80.37 301 B 1 
ATOM 3207 N N   . PRO B 2 302 ? 6.368   -3.385  12.206  1.00 92.60 302 B 1 
ATOM 3208 C CA  . PRO B 2 302 ? 6.939   -4.243  13.252  1.00 91.66 302 B 1 
ATOM 3209 C C   . PRO B 2 302 ? 8.119   -3.608  13.999  1.00 91.34 302 B 1 
ATOM 3210 O O   . PRO B 2 302 ? 8.234   -3.757  15.216  1.00 88.34 302 B 1 
ATOM 3211 C CB  . PRO B 2 302 ? 7.367   -5.520  12.531  1.00 89.78 302 B 1 
ATOM 3212 C CG  . PRO B 2 302 ? 6.455   -5.566  11.309  1.00 89.69 302 B 1 
ATOM 3213 C CD  . PRO B 2 302 ? 6.303   -4.103  10.943  1.00 92.55 302 B 1 
ATOM 3214 N N   . ILE B 2 303 ? 8.965   -2.858  13.289  1.00 93.15 303 B 1 
ATOM 3215 C CA  . ILE B 2 303 ? 10.118  -2.154  13.870  1.00 92.33 303 B 1 
ATOM 3216 C C   . ILE B 2 303 ? 9.628   -1.066  14.834  1.00 92.07 303 B 1 
ATOM 3217 O O   . ILE B 2 303 ? 10.099  -0.975  15.967  1.00 90.26 303 B 1 
ATOM 3218 C CB  . ILE B 2 303 ? 11.035  -1.589  12.754  1.00 91.71 303 B 1 
ATOM 3219 C CG1 . ILE B 2 303 ? 11.507  -2.714  11.804  1.00 87.77 303 B 1 
ATOM 3220 C CG2 . ILE B 2 303 ? 12.238  -0.848  13.362  1.00 87.11 303 B 1 
ATOM 3221 C CD1 . ILE B 2 303 ? 12.332  -2.217  10.600  1.00 79.65 303 B 1 
ATOM 3222 N N   . ILE B 2 304 ? 8.596   -0.305  14.444  1.00 91.65 304 B 1 
ATOM 3223 C CA  . ILE B 2 304 ? 7.974   0.703   15.316  1.00 91.41 304 B 1 
ATOM 3224 C C   . ILE B 2 304 ? 7.451   0.050   16.606  1.00 90.47 304 B 1 
ATOM 3225 O O   . ILE B 2 304 ? 7.676   0.575   17.699  1.00 87.63 304 B 1 
ATOM 3226 C CB  . ILE B 2 304 ? 6.849   1.465   14.584  1.00 91.21 304 B 1 
ATOM 3227 C CG1 . ILE B 2 304 ? 7.413   2.226   13.366  1.00 88.24 304 B 1 
ATOM 3228 C CG2 . ILE B 2 304 ? 6.141   2.448   15.544  1.00 88.40 304 B 1 
ATOM 3229 C CD1 . ILE B 2 304 ? 6.331   2.795   12.450  1.00 85.23 304 B 1 
ATOM 3230 N N   . TYR B 2 305 ? 6.790   -1.110  16.516  1.00 89.47 305 B 1 
ATOM 3231 C CA  . TYR B 2 305 ? 6.306   -1.816  17.700  1.00 87.68 305 B 1 
ATOM 3232 C C   . TYR B 2 305 ? 7.450   -2.274  18.621  1.00 86.65 305 B 1 
ATOM 3233 O O   . TYR B 2 305 ? 7.316   -2.187  19.840  1.00 83.62 305 B 1 
ATOM 3234 C CB  . TYR B 2 305 ? 5.437   -3.018  17.302  1.00 86.11 305 B 1 
ATOM 3235 C CG  . TYR B 2 305 ? 4.249   -2.711  16.419  1.00 85.28 305 B 1 
ATOM 3236 C CD1 . TYR B 2 305 ? 3.422   -1.598  16.673  1.00 80.76 305 B 1 
ATOM 3237 C CD2 . TYR B 2 305 ? 3.960   -3.551  15.322  1.00 81.20 305 B 1 
ATOM 3238 C CE1 . TYR B 2 305 ? 2.335   -1.307  15.826  1.00 79.31 305 B 1 
ATOM 3239 C CE2 . TYR B 2 305 ? 2.882   -3.268  14.479  1.00 78.60 305 B 1 
ATOM 3240 C CZ  . TYR B 2 305 ? 2.074   -2.147  14.727  1.00 80.12 305 B 1 
ATOM 3241 O OH  . TYR B 2 305 ? 1.026   -1.860  13.879  1.00 76.30 305 B 1 
ATOM 3242 N N   . ALA B 2 306 ? 8.570   -2.717  18.054  1.00 86.85 306 B 1 
ATOM 3243 C CA  . ALA B 2 306 ? 9.723   -3.166  18.828  1.00 84.82 306 B 1 
ATOM 3244 C C   . ALA B 2 306 ? 10.424  -2.021  19.578  1.00 84.23 306 B 1 
ATOM 3245 O O   . ALA B 2 306 ? 10.835  -2.193  20.722  1.00 80.99 306 B 1 
ATOM 3246 C CB  . ALA B 2 306 ? 10.677  -3.900  17.883  1.00 83.44 306 B 1 
ATOM 3247 N N   . PHE B 2 307 ? 10.532  -0.830  18.959  1.00 86.19 307 B 1 
ATOM 3248 C CA  . PHE B 2 307 ? 11.239  0.306   19.545  1.00 85.07 307 B 1 
ATOM 3249 C C   . PHE B 2 307 ? 10.351  1.229   20.392  1.00 83.47 307 B 1 
ATOM 3250 O O   . PHE B 2 307 ? 10.753  1.662   21.477  1.00 78.93 307 B 1 
ATOM 3251 C CB  . PHE B 2 307 ? 11.944  1.095   18.432  1.00 84.04 307 B 1 
ATOM 3252 C CG  . PHE B 2 307 ? 13.188  0.402   17.909  1.00 80.95 307 B 1 
ATOM 3253 C CD1 . PHE B 2 307 ? 14.362  0.375   18.684  1.00 76.05 307 B 1 
ATOM 3254 C CD2 . PHE B 2 307 ? 13.189  -0.223  16.649  1.00 75.74 307 B 1 
ATOM 3255 C CE1 . PHE B 2 307 ? 15.511  -0.270  18.216  1.00 72.75 307 B 1 
ATOM 3256 C CE2 . PHE B 2 307 ? 14.340  -0.866  16.172  1.00 71.45 307 B 1 
ATOM 3257 C CZ  . PHE B 2 307 ? 15.499  -0.891  16.952  1.00 72.16 307 B 1 
ATOM 3258 N N   . VAL B 2 308 ? 9.138   1.532   19.923  1.00 81.08 308 B 1 
ATOM 3259 C CA  . VAL B 2 308 ? 8.246   2.510   20.576  1.00 78.80 308 B 1 
ATOM 3260 C C   . VAL B 2 308 ? 7.225   1.825   21.489  1.00 77.52 308 B 1 
ATOM 3261 O O   . VAL B 2 308 ? 6.800   2.389   22.500  1.00 72.17 308 B 1 
ATOM 3262 C CB  . VAL B 2 308 ? 7.556   3.402   19.518  1.00 76.86 308 B 1 
ATOM 3263 C CG1 . VAL B 2 308 ? 6.807   4.561   20.171  1.00 70.04 308 B 1 
ATOM 3264 C CG2 . VAL B 2 308 ? 8.558   4.009   18.528  1.00 72.57 308 B 1 
ATOM 3265 N N   . GLY B 2 309 ? 6.804   0.608   21.155  1.00 75.24 309 B 1 
ATOM 3266 C CA  . GLY B 2 309 ? 5.798   -0.153  21.874  1.00 71.94 309 B 1 
ATOM 3267 C C   . GLY B 2 309 ? 6.380   -1.007  22.998  1.00 73.17 309 B 1 
ATOM 3268 O O   . GLY B 2 309 ? 6.543   -2.208  22.824  1.00 69.42 309 B 1 
ATOM 3269 N N   . GLU B 2 310 ? 6.595   -0.444  24.199  1.00 68.84 310 B 1 
ATOM 3270 C CA  . GLU B 2 310 ? 7.136   -1.193  25.352  1.00 68.71 310 B 1 
ATOM 3271 C C   . GLU B 2 310 ? 6.435   -2.535  25.618  1.00 70.37 310 B 1 
ATOM 3272 O O   . GLU B 2 310 ? 7.080   -3.546  25.890  1.00 66.19 310 B 1 
ATOM 3273 C CB  . GLU B 2 310 ? 7.012   -0.360  26.629  1.00 62.62 310 B 1 
ATOM 3274 C CG  . GLU B 2 310 ? 7.946   0.854   26.716  1.00 56.06 310 B 1 
ATOM 3275 C CD  . GLU B 2 310 ? 7.719   1.591   28.042  1.00 52.06 310 B 1 
ATOM 3276 O OE1 . GLU B 2 310 ? 7.963   2.813   28.137  1.00 46.54 310 B 1 
ATOM 3277 O OE2 . GLU B 2 310 ? 7.187   0.993   29.006  1.00 49.38 310 B 1 
ATOM 3278 N N   . LYS B 2 311 ? 5.093   -2.581  25.524  1.00 68.75 311 B 1 
ATOM 3279 C CA  . LYS B 2 311 ? 4.325   -3.822  25.686  1.00 68.21 311 B 1 
ATOM 3280 C C   . LYS B 2 311 ? 4.591   -4.832  24.578  1.00 70.57 311 B 1 
ATOM 3281 O O   . LYS B 2 311 ? 4.550   -6.025  24.833  1.00 66.79 311 B 1 
ATOM 3282 C CB  . LYS B 2 311 ? 2.819   -3.541  25.742  1.00 61.92 311 B 1 
ATOM 3283 C CG  . LYS B 2 311 ? 2.369   -2.865  27.044  1.00 55.64 311 B 1 
ATOM 3284 C CD  . LYS B 2 311 ? 0.836   -2.820  27.094  1.00 52.07 311 B 1 
ATOM 3285 C CE  . LYS B 2 311 ? 0.356   -2.211  28.408  1.00 46.24 311 B 1 
ATOM 3286 N NZ  . LYS B 2 311 ? -1.125  -2.250  28.516  1.00 42.82 311 B 1 
ATOM 3287 N N   . PHE B 2 312 ? 4.805   -4.368  23.359  1.00 69.91 312 B 1 
ATOM 3288 C CA  . PHE B 2 312 ? 5.185   -5.247  22.266  1.00 70.81 312 B 1 
ATOM 3289 C C   . PHE B 2 312 ? 6.606   -5.731  22.458  1.00 72.79 312 B 1 
ATOM 3290 O O   . PHE B 2 312 ? 6.845   -6.920  22.312  1.00 70.88 312 B 1 
ATOM 3291 C CB  . PHE B 2 312 ? 4.985   -4.574  20.910  1.00 68.36 312 B 1 
ATOM 3292 C CG  . PHE B 2 312 ? 3.629   -4.837  20.315  1.00 66.16 312 B 1 
ATOM 3293 C CD1 . PHE B 2 312 ? 3.390   -6.025  19.592  1.00 62.24 312 B 1 
ATOM 3294 C CD2 . PHE B 2 312 ? 2.585   -3.907  20.476  1.00 62.01 312 B 1 
ATOM 3295 C CE1 . PHE B 2 312 ? 2.135   -6.264  19.004  1.00 59.00 312 B 1 
ATOM 3296 C CE2 . PHE B 2 312 ? 1.325   -4.145  19.890  1.00 58.23 312 B 1 
ATOM 3297 C CZ  . PHE B 2 312 ? 1.100   -5.317  19.153  1.00 60.15 312 B 1 
ATOM 3298 N N   . ARG B 2 313 ? 7.516   -4.869  22.887  1.00 68.83 313 B 1 
ATOM 3299 C CA  . ARG B 2 313 ? 8.909   -5.242  23.151  1.00 69.07 313 B 1 
ATOM 3300 C C   . ARG B 2 313 ? 9.019   -6.387  24.163  1.00 70.09 313 B 1 
ATOM 3301 O O   . ARG B 2 313 ? 9.713   -7.358  23.897  1.00 69.13 313 B 1 
ATOM 3302 C CB  . ARG B 2 313 ? 9.677   -3.990  23.600  1.00 66.30 313 B 1 
ATOM 3303 C CG  . ARG B 2 313 ? 11.185  -4.268  23.719  1.00 62.05 313 B 1 
ATOM 3304 C CD  . ARG B 2 313 ? 11.929  -2.999  24.120  1.00 60.40 313 B 1 
ATOM 3305 N NE  . ARG B 2 313 ? 13.359  -3.258  24.329  1.00 56.16 313 B 1 
ATOM 3306 C CZ  . ARG B 2 313 ? 14.270  -2.385  24.707  1.00 50.52 313 B 1 
ATOM 3307 N NH1 . ARG B 2 313 ? 13.968  -1.136  24.921  1.00 48.45 313 B 1 
ATOM 3308 N NH2 . ARG B 2 313 ? 15.501  -2.765  24.873  1.00 45.53 313 B 1 
ATOM 3309 N N   . SER B 2 314 ? 8.288   -6.334  25.281  1.00 69.87 314 B 1 
ATOM 3310 C CA  . SER B 2 314 ? 8.277   -7.435  26.254  1.00 69.97 314 B 1 
ATOM 3311 C C   . SER B 2 314 ? 7.696   -8.722  25.665  1.00 71.34 314 B 1 
ATOM 3312 O O   . SER B 2 314 ? 8.266   -9.794  25.847  1.00 69.51 314 B 1 
ATOM 3313 C CB  . SER B 2 314 ? 7.524   -7.044  27.519  1.00 66.23 314 B 1 
ATOM 3314 O OG  . SER B 2 314 ? 6.168   -6.758  27.266  1.00 58.12 314 B 1 
ATOM 3315 N N   . LEU B 2 315 ? 6.601   -8.629  24.899  1.00 67.31 315 B 1 
ATOM 3316 C CA  . LEU B 2 315 ? 6.001   -9.785  24.239  1.00 64.85 315 B 1 
ATOM 3317 C C   . LEU B 2 315 ? 6.884   -10.356 23.121  1.00 66.07 315 B 1 
ATOM 3318 O O   . LEU B 2 315 ? 6.906   -11.566 22.948  1.00 65.30 315 B 1 
ATOM 3319 C CB  . LEU B 2 315 ? 4.609   -9.409  23.705  1.00 62.03 315 B 1 
ATOM 3320 C CG  . LEU B 2 315 ? 3.559   -9.145  24.796  1.00 58.43 315 B 1 
ATOM 3321 C CD1 . LEU B 2 315 ? 2.305   -8.534  24.164  1.00 55.88 315 B 1 
ATOM 3322 C CD2 . LEU B 2 315 ? 3.155   -10.410 25.532  1.00 57.65 315 B 1 
ATOM 3323 N N   . PHE B 2 316 ? 7.634   -9.514  22.403  1.00 65.55 316 B 1 
ATOM 3324 C CA  . PHE B 2 316 ? 8.629   -9.946  21.429  1.00 64.76 316 B 1 
ATOM 3325 C C   . PHE B 2 316 ? 9.739   -10.758 22.104  1.00 66.07 316 B 1 
ATOM 3326 O O   . PHE B 2 316 ? 10.065  -11.842 21.636  1.00 66.50 316 B 1 
ATOM 3327 C CB  . PHE B 2 316 ? 9.232   -8.735  20.689  1.00 63.74 316 B 1 
ATOM 3328 C CG  . PHE B 2 316 ? 8.616   -8.437  19.339  1.00 62.76 316 B 1 
ATOM 3329 C CD1 . PHE B 2 316 ? 9.288   -8.816  18.160  1.00 57.69 316 B 1 
ATOM 3330 C CD2 . PHE B 2 316 ? 7.406   -7.740  19.232  1.00 58.01 316 B 1 
ATOM 3331 C CE1 . PHE B 2 316 ? 8.750   -8.497  16.903  1.00 52.96 316 B 1 
ATOM 3332 C CE2 . PHE B 2 316 ? 6.867   -7.418  17.969  1.00 52.72 316 B 1 
ATOM 3333 C CZ  . PHE B 2 316 ? 7.535   -7.797  16.795  1.00 54.35 316 B 1 
ATOM 3334 N N   . HIS B 2 317 ? 10.268  -10.279 23.232  1.00 67.06 317 B 1 
ATOM 3335 C CA  . HIS B 2 317 ? 11.252  -11.037 24.005  1.00 66.20 317 B 1 
ATOM 3336 C C   . HIS B 2 317 ? 10.691  -12.373 24.504  1.00 65.27 317 B 1 
ATOM 3337 O O   . HIS B 2 317 ? 11.372  -13.394 24.409  1.00 65.22 317 B 1 
ATOM 3338 C CB  . HIS B 2 317 ? 11.767  -10.197 25.179  1.00 64.69 317 B 1 
ATOM 3339 C CG  . HIS B 2 317 ? 12.751  -9.145  24.757  1.00 61.11 317 B 1 
ATOM 3340 N ND1 . HIS B 2 317 ? 13.988  -9.382  24.209  1.00 53.70 317 B 1 
ATOM 3341 C CD2 . HIS B 2 317 ? 12.619  -7.786  24.857  1.00 55.01 317 B 1 
ATOM 3342 C CE1 . HIS B 2 317 ? 14.571  -8.193  23.974  1.00 52.02 317 B 1 
ATOM 3343 N NE2 . HIS B 2 317 ? 13.774  -7.201  24.356  1.00 50.80 317 B 1 
ATOM 3344 N N   . ILE B 2 318 ? 9.438   -12.399 24.971  1.00 65.37 318 B 1 
ATOM 3345 C CA  . ILE B 2 318 ? 8.764   -13.641 25.380  1.00 63.98 318 B 1 
ATOM 3346 C C   . ILE B 2 318 ? 8.586   -14.574 24.170  1.00 63.28 318 B 1 
ATOM 3347 O O   . ILE B 2 318 ? 8.954   -15.744 24.263  1.00 61.01 318 B 1 
ATOM 3348 C CB  . ILE B 2 318 ? 7.437   -13.330 26.099  1.00 61.67 318 B 1 
ATOM 3349 C CG1 . ILE B 2 318 ? 7.701   -12.622 27.451  1.00 57.91 318 B 1 
ATOM 3350 C CG2 . ILE B 2 318 ? 6.617   -14.602 26.351  1.00 57.08 318 B 1 
ATOM 3351 C CD1 . ILE B 2 318 ? 6.469   -11.930 28.035  1.00 53.32 318 B 1 
ATOM 3352 N N   . ALA B 2 319 ? 8.074   -14.094 23.044  1.00 65.35 319 B 1 
ATOM 3353 C CA  . ALA B 2 319 ? 7.822   -14.931 21.869  1.00 63.08 319 B 1 
ATOM 3354 C C   . ALA B 2 319 ? 9.115   -15.507 21.255  1.00 61.69 319 B 1 
ATOM 3355 O O   . ALA B 2 319 ? 9.133   -16.671 20.843  1.00 60.24 319 B 1 
ATOM 3356 C CB  . ALA B 2 319 ? 7.044   -14.111 20.838  1.00 61.71 319 B 1 
ATOM 3357 N N   . LEU B 2 320 ? 10.190  -14.723 21.238  1.00 64.31 320 B 1 
ATOM 3358 C CA  . LEU B 2 320 ? 11.506  -15.179 20.786  1.00 61.80 320 B 1 
ATOM 3359 C C   . LEU B 2 320 ? 12.163  -16.123 21.805  1.00 59.13 320 B 1 
ATOM 3360 O O   . LEU B 2 320 ? 12.726  -17.147 21.411  1.00 54.94 320 B 1 
ATOM 3361 C CB  . LEU B 2 320 ? 12.397  -13.950 20.506  1.00 59.45 320 B 1 
ATOM 3362 C CG  . LEU B 2 320 ? 11.999  -13.169 19.241  1.00 55.78 320 B 1 
ATOM 3363 C CD1 . LEU B 2 320 ? 12.685  -11.792 19.229  1.00 52.10 320 B 1 
ATOM 3364 C CD2 . LEU B 2 320 ? 12.411  -13.909 17.969  1.00 53.00 320 B 1 
ATOM 3365 N N   . GLY B 2 321 ? 12.045  -15.815 23.093  1.00 58.03 321 B 1 
ATOM 3366 C CA  . GLY B 2 321 ? 12.620  -16.611 24.176  1.00 55.63 321 B 1 
ATOM 3367 C C   . GLY B 2 321 ? 11.838  -17.889 24.496  1.00 53.52 321 B 1 
ATOM 3368 O O   . GLY B 2 321 ? 12.433  -18.936 24.752  1.00 50.50 321 B 1 
ATOM 3369 N N   . CYS B 2 322 ? 10.494  -17.870 24.445  1.00 49.06 322 B 1 
ATOM 3370 C CA  . CYS B 2 322 ? 9.635   -19.006 24.790  1.00 46.78 322 B 1 
ATOM 3371 C C   . CYS B 2 322 ? 9.672   -20.150 23.783  1.00 45.62 322 B 1 
ATOM 3372 O O   . CYS B 2 322 ? 9.168   -21.227 24.098  1.00 43.93 322 B 1 
ATOM 3373 C CB  . CYS B 2 322 ? 8.175   -18.575 25.000  1.00 44.94 322 B 1 
ATOM 3374 S SG  . CYS B 2 322 ? 7.949   -17.827 26.639  1.00 40.17 322 B 1 
ATOM 3375 N N   . ARG B 2 323 ? 10.263  -19.997 22.600  1.00 48.22 323 B 1 
ATOM 3376 C CA  . ARG B 2 323 ? 10.563  -21.171 21.766  1.00 48.49 323 B 1 
ATOM 3377 C C   . ARG B 2 323 ? 11.676  -22.038 22.362  1.00 47.25 323 B 1 
ATOM 3378 O O   . ARG B 2 323 ? 11.771  -23.201 21.986  1.00 45.62 323 B 1 
ATOM 3379 C CB  . ARG B 2 323 ? 10.886  -20.767 20.320  1.00 46.00 323 B 1 
ATOM 3380 C CG  . ARG B 2 323 ? 9.673   -21.007 19.417  1.00 42.01 323 B 1 
ATOM 3381 C CD  . ARG B 2 323 ? 10.069  -20.844 17.938  1.00 39.87 323 B 1 
ATOM 3382 N NE  . ARG B 2 323 ? 8.932   -21.129 17.043  1.00 36.24 323 B 1 
ATOM 3383 C CZ  . ARG B 2 323 ? 8.974   -21.142 15.720  1.00 33.62 323 B 1 
ATOM 3384 N NH1 . ARG B 2 323 ? 10.064  -20.908 15.059  1.00 31.31 323 B 1 
ATOM 3385 N NH2 . ARG B 2 323 ? 7.887   -21.404 15.020  1.00 30.87 323 B 1 
ATOM 3386 N N   . ILE B 2 324 ? 12.493  -21.492 23.279  1.00 37.53 324 B 1 
ATOM 3387 C CA  . ILE B 2 324 ? 13.547  -22.240 23.958  1.00 36.96 324 B 1 
ATOM 3388 C C   . ILE B 2 324 ? 12.986  -22.925 25.208  1.00 36.18 324 B 1 
ATOM 3389 O O   . ILE B 2 324 ? 13.257  -24.101 25.435  1.00 34.26 324 B 1 
ATOM 3390 C CB  . ILE B 2 324 ? 14.742  -21.322 24.299  1.00 35.65 324 B 1 
ATOM 3391 C CG1 . ILE B 2 324 ? 15.256  -20.575 23.043  1.00 33.22 324 B 1 
ATOM 3392 C CG2 . ILE B 2 324 ? 15.876  -22.156 24.930  1.00 34.47 324 B 1 
ATOM 3393 C CD1 . ILE B 2 324 ? 16.339  -19.532 23.339  1.00 32.55 324 B 1 
ATOM 3394 N N   . ALA B 2 325 ? 12.186  -22.215 26.002  1.00 36.33 325 B 1 
ATOM 3395 C CA  . ALA B 2 325 ? 11.521  -22.824 27.148  1.00 37.57 325 B 1 
ATOM 3396 C C   . ALA B 2 325 ? 10.366  -23.705 26.636  1.00 37.11 325 B 1 
ATOM 3397 O O   . ALA B 2 325 ? 9.456   -23.179 25.999  1.00 35.73 325 B 1 
ATOM 3398 C CB  . ALA B 2 325 ? 11.044  -21.737 28.115  1.00 36.79 325 B 1 
ATOM 3399 N N   . PRO B 2 326 ? 10.359  -25.022 26.895  1.00 34.27 326 B 1 
ATOM 3400 C CA  . PRO B 2 326 ? 9.197   -25.832 26.587  1.00 35.79 326 B 1 
ATOM 3401 C C   . PRO B 2 326 ? 7.980   -25.177 27.249  1.00 35.07 326 B 1 
ATOM 3402 O O   . PRO B 2 326 ? 8.078   -24.618 28.346  1.00 34.13 326 B 1 
ATOM 3403 C CB  . PRO B 2 326 ? 9.493   -27.235 27.115  1.00 35.32 326 B 1 
ATOM 3404 C CG  . PRO B 2 326 ? 10.542  -27.001 28.199  1.00 35.31 326 B 1 
ATOM 3405 C CD  . PRO B 2 326 ? 11.300  -25.773 27.712  1.00 39.02 326 B 1 
ATOM 3406 N N   . LEU B 2 327 ? 6.820   -25.268 26.596  1.00 35.35 327 B 1 
ATOM 3407 C CA  . LEU B 2 327 ? 5.529   -24.978 27.202  1.00 34.79 327 B 1 
ATOM 3408 C C   . LEU B 2 327 ? 5.340   -25.938 28.391  1.00 32.99 327 B 1 
ATOM 3409 O O   . LEU B 2 327 ? 4.680   -26.965 28.264  1.00 31.95 327 B 1 
ATOM 3410 C CB  . LEU B 2 327 ? 4.415   -25.150 26.138  1.00 34.52 327 B 1 
ATOM 3411 C CG  . LEU B 2 327 ? 4.044   -23.849 25.396  1.00 32.03 327 B 1 
ATOM 3412 C CD1 . LEU B 2 327 ? 3.550   -24.153 23.979  1.00 31.66 327 B 1 
ATOM 3413 C CD2 . LEU B 2 327 ? 2.911   -23.113 26.131  1.00 32.97 327 B 1 
ATOM 3414 N N   . GLN B 2 328 ? 5.930   -25.617 29.535  1.00 32.08 328 B 1 
ATOM 3415 C CA  . GLN B 2 328 ? 5.448   -26.137 30.796  1.00 31.89 328 B 1 
ATOM 3416 C C   . GLN B 2 328 ? 3.996   -25.688 30.846  1.00 31.18 328 B 1 
ATOM 3417 O O   . GLN B 2 328 ? 3.695   -24.502 30.986  1.00 30.02 328 B 1 
ATOM 3418 C CB  . GLN B 2 328 ? 6.253   -25.612 31.994  1.00 31.42 328 B 1 
ATOM 3419 C CG  . GLN B 2 328 ? 7.547   -26.419 32.208  1.00 28.65 328 B 1 
ATOM 3420 C CD  . GLN B 2 328 ? 8.260   -26.052 33.519  1.00 27.11 328 B 1 
ATOM 3421 O OE1 . GLN B 2 328 ? 8.016   -25.029 34.129  1.00 26.58 328 B 1 
ATOM 3422 N NE2 . GLN B 2 328 ? 9.165   -26.873 33.984  1.00 25.79 328 B 1 
ATOM 3423 N N   . LYS B 2 329 ? 3.083   -26.648 30.635  1.00 30.43 329 B 1 
ATOM 3424 C CA  . LYS B 2 329 ? 1.669   -26.454 30.928  1.00 32.46 329 B 1 
ATOM 3425 C C   . LYS B 2 329 ? 1.661   -25.839 32.323  1.00 31.03 329 B 1 
ATOM 3426 O O   . LYS B 2 329 ? 2.230   -26.470 33.215  1.00 29.92 329 B 1 
ATOM 3427 C CB  . LYS B 2 329 ? 0.910   -27.786 30.945  1.00 32.59 329 B 1 
ATOM 3428 C CG  . LYS B 2 329 ? 0.609   -28.326 29.532  1.00 29.63 329 B 1 
ATOM 3429 C CD  . LYS B 2 329 ? -0.169  -29.653 29.624  1.00 27.93 329 B 1 
ATOM 3430 C CE  . LYS B 2 329 ? -0.527  -30.169 28.232  1.00 25.06 329 B 1 
ATOM 3431 N NZ  . LYS B 2 329 ? -1.238  -31.479 28.288  1.00 22.38 329 B 1 
ATOM 3432 N N   . PRO B 2 330 ? 1.100   -24.642 32.517  1.00 25.31 330 B 1 
ATOM 3433 C CA  . PRO B 2 330 ? 0.887   -24.180 33.865  1.00 25.67 330 B 1 
ATOM 3434 C C   . PRO B 2 330 ? -0.017  -25.238 34.484  1.00 25.11 330 B 1 
ATOM 3435 O O   . PRO B 2 330 ? -1.183  -25.367 34.118  1.00 24.34 330 B 1 
ATOM 3436 C CB  . PRO B 2 330 ? 0.252   -22.787 33.743  1.00 24.69 330 B 1 
ATOM 3437 C CG  . PRO B 2 330 ? -0.422  -22.813 32.373  1.00 24.97 330 B 1 
ATOM 3438 C CD  . PRO B 2 330 ? 0.459   -23.764 31.553  1.00 27.10 330 B 1 
ATOM 3439 N N   . VAL B 2 331 ? 0.563   -26.065 35.333  1.00 25.98 331 B 1 
ATOM 3440 C CA  . VAL B 2 331 ? -0.199  -26.943 36.188  1.00 26.65 331 B 1 
ATOM 3441 C C   . VAL B 2 331 ? -0.910  -25.965 37.110  1.00 26.08 331 B 1 
ATOM 3442 O O   . VAL B 2 331 ? -0.387  -25.555 38.132  1.00 24.84 331 B 1 
ATOM 3443 C CB  . VAL B 2 331 ? 0.691   -27.953 36.939  1.00 25.60 331 B 1 
ATOM 3444 C CG1 . VAL B 2 331 ? -0.162  -28.884 37.807  1.00 22.37 331 B 1 
ATOM 3445 C CG2 . VAL B 2 331 ? 1.476   -28.830 35.957  1.00 24.56 331 B 1 
ATOM 3446 N N   . CYS B 2 332 ? -2.098  -25.553 36.688  1.00 24.81 332 B 1 
ATOM 3447 C CA  . CYS B 2 332 ? -3.113  -25.019 37.567  1.00 24.90 332 B 1 
ATOM 3448 C C   . CYS B 2 332 ? -3.598  -26.170 38.464  1.00 24.66 332 B 1 
ATOM 3449 O O   . CYS B 2 332 ? -4.777  -26.498 38.495  1.00 23.13 332 B 1 
ATOM 3450 C CB  . CYS B 2 332 ? -4.256  -24.381 36.755  1.00 24.20 332 B 1 
ATOM 3451 S SG  . CYS B 2 332 ? -3.702  -22.883 35.889  1.00 21.48 332 B 1 
ATOM 3452 N N   . GLY B 2 333 ? -2.660  -26.798 39.166  1.00 23.31 333 B 1 
ATOM 3453 C CA  . GLY B 2 333 ? -2.928  -27.486 40.401  1.00 22.10 333 B 1 
ATOM 3454 C C   . GLY B 2 333 ? -3.321  -26.409 41.397  1.00 22.95 333 B 1 
ATOM 3455 O O   . GLY B 2 333 ? -2.510  -25.996 42.198  1.00 20.99 333 B 1 
ATOM 3456 N N   . GLY B 2 334 ? -4.537  -25.896 41.224  1.00 22.61 334 B 1 
ATOM 3457 C CA  . GLY B 2 334 ? -5.151  -25.123 42.290  1.00 22.10 334 B 1 
ATOM 3458 C C   . GLY B 2 334 ? -5.005  -25.964 43.549  1.00 22.29 334 B 1 
ATOM 3459 O O   . GLY B 2 334 ? -5.273  -27.170 43.473  1.00 20.43 334 B 1 
ATOM 3460 N N   . PRO B 2 335 ? -4.521  -25.407 44.656  1.00 24.16 335 B 1 
ATOM 3461 C CA  . PRO B 2 335 ? -4.366  -26.167 45.881  1.00 24.99 335 B 1 
ATOM 3462 C C   . PRO B 2 335 ? -5.711  -26.823 46.149  1.00 25.04 335 B 1 
ATOM 3463 O O   . PRO B 2 335 ? -6.736  -26.139 46.164  1.00 23.96 335 B 1 
ATOM 3464 C CB  . PRO B 2 335 ? -3.946  -25.161 46.960  1.00 24.02 335 B 1 
ATOM 3465 C CG  . PRO B 2 335 ? -4.430  -23.822 46.404  1.00 24.93 335 B 1 
ATOM 3466 C CD  . PRO B 2 335 ? -4.318  -23.999 44.884  1.00 29.18 335 B 1 
ATOM 3467 N N   . GLY B 2 336 ? -5.714  -28.154 46.272  1.00 22.29 336 B 1 
ATOM 3468 C CA  . GLY B 2 336 ? -6.926  -28.912 46.540  1.00 22.29 336 B 1 
ATOM 3469 C C   . GLY B 2 336 ? -7.497  -28.343 47.827  1.00 22.61 336 B 1 
ATOM 3470 O O   . GLY B 2 336 ? -6.926  -28.557 48.888  1.00 21.15 336 B 1 
ATOM 3471 N N   . VAL B 2 337 ? -8.555  -27.539 47.690  1.00 23.99 337 B 1 
ATOM 3472 C CA  . VAL B 2 337 ? -9.272  -26.995 48.833  1.00 25.81 337 B 1 
ATOM 3473 C C   . VAL B 2 337 ? -9.778  -28.225 49.566  1.00 25.36 337 B 1 
ATOM 3474 O O   . VAL B 2 337 ? -10.704 -28.880 49.099  1.00 24.03 337 B 1 
ATOM 3475 C CB  . VAL B 2 337 ? -10.417 -26.063 48.401  1.00 25.10 337 B 1 
ATOM 3476 C CG1 . VAL B 2 337 ? -11.215 -25.552 49.604  1.00 22.23 337 B 1 
ATOM 3477 C CG2 . VAL B 2 337 ? -9.870  -24.845 47.645  1.00 24.73 337 B 1 
ATOM 3478 N N   . ARG B 2 338 ? -9.077  -28.620 50.636  1.00 30.80 338 B 1 
ATOM 3479 C CA  . ARG B 2 338 ? -9.520  -29.723 51.484  1.00 34.72 338 B 1 
ATOM 3480 C C   . ARG B 2 338 ? -10.953 -29.397 51.855  1.00 33.15 338 B 1 
ATOM 3481 O O   . ARG B 2 338 ? -11.193 -28.257 52.267  1.00 31.81 338 B 1 
ATOM 3482 C CB  . ARG B 2 338 ? -8.663  -29.870 52.743  1.00 34.92 338 B 1 
ATOM 3483 C CG  . ARG B 2 338 ? -7.317  -30.574 52.473  1.00 32.27 338 B 1 
ATOM 3484 C CD  . ARG B 2 338 ? -6.569  -30.815 53.792  1.00 30.16 338 B 1 
ATOM 3485 N NE  . ARG B 2 338 ? -5.284  -31.498 53.575  1.00 28.01 338 B 1 
ATOM 3486 C CZ  . ARG B 2 338 ? -4.447  -31.921 54.523  1.00 25.49 338 B 1 
ATOM 3487 N NH1 . ARG B 2 338 ? -4.703  -31.759 55.795  1.00 24.17 338 B 1 
ATOM 3488 N NH2 . ARG B 2 338 ? -3.333  -32.523 54.200  1.00 24.35 338 B 1 
ATOM 3489 N N   . PRO B 2 339 ? -11.923 -30.330 51.704  1.00 31.97 339 B 1 
ATOM 3490 C CA  . PRO B 2 339 ? -13.290 -30.098 52.122  1.00 32.64 339 B 1 
ATOM 3491 C C   . PRO B 2 339 ? -13.224 -29.732 53.605  1.00 31.97 339 B 1 
ATOM 3492 O O   . PRO B 2 339 ? -12.834 -30.550 54.442  1.00 30.98 339 B 1 
ATOM 3493 C CB  . PRO B 2 339 ? -14.054 -31.390 51.812  1.00 32.49 339 B 1 
ATOM 3494 C CG  . PRO B 2 339 ? -12.973 -32.471 51.781  1.00 32.63 339 B 1 
ATOM 3495 C CD  . PRO B 2 339 ? -11.739 -31.715 51.280  1.00 36.94 339 B 1 
ATOM 3496 N N   . GLY B 2 340 ? -13.461 -28.451 53.875  1.00 34.42 340 B 1 
ATOM 3497 C CA  . GLY B 2 340 ? -13.396 -27.917 55.220  1.00 35.72 340 B 1 
ATOM 3498 C C   . GLY B 2 340 ? -14.359 -28.712 56.094  1.00 35.25 340 B 1 
ATOM 3499 O O   . GLY B 2 340 ? -15.447 -29.073 55.644  1.00 33.36 340 B 1 
ATOM 3500 N N   . LYS B 2 341 ? -13.935 -29.030 57.307  1.00 33.52 341 B 1 
ATOM 3501 C CA  . LYS B 2 341 ? -14.753 -29.773 58.264  1.00 36.92 341 B 1 
ATOM 3502 C C   . LYS B 2 341 ? -16.137 -29.132 58.347  1.00 35.09 341 B 1 
ATOM 3503 O O   . LYS B 2 341 ? -16.237 -27.914 58.451  1.00 33.74 341 B 1 
ATOM 3504 C CB  . LYS B 2 341 ? -14.085 -29.790 59.650  1.00 36.87 341 B 1 
ATOM 3505 C CG  . LYS B 2 341 ? -12.896 -30.769 59.745  1.00 34.37 341 B 1 
ATOM 3506 C CD  . LYS B 2 341 ? -12.305 -30.748 61.164  1.00 32.49 341 B 1 
ATOM 3507 C CE  . LYS B 2 341 ? -11.208 -31.822 61.325  1.00 28.94 341 B 1 
ATOM 3508 N NZ  . LYS B 2 341 ? -10.627 -31.821 62.686  1.00 26.82 341 B 1 
ATOM 3509 N N   . ASN B 2 342 ? -17.185 -29.980 58.391  1.00 31.58 342 B 1 
ATOM 3510 C CA  . ASN B 2 342 ? -18.552 -29.606 58.746  1.00 34.71 342 B 1 
ATOM 3511 C C   . ASN B 2 342 ? -18.542 -28.963 60.136  1.00 32.19 342 B 1 
ATOM 3512 O O   . ASN B 2 342 ? -18.699 -29.651 61.144  1.00 31.38 342 B 1 
ATOM 3513 C CB  . ASN B 2 342 ? -19.451 -30.860 58.735  1.00 35.45 342 B 1 
ATOM 3514 C CG  . ASN B 2 342 ? -19.949 -31.251 57.355  1.00 30.44 342 B 1 
ATOM 3515 O OD1 . ASN B 2 342 ? -20.075 -30.437 56.464  1.00 29.42 342 B 1 
ATOM 3516 N ND2 . ASN B 2 342 ? -20.283 -32.502 57.146  1.00 30.39 342 B 1 
ATOM 3517 N N   . VAL B 2 343 ? -18.304 -27.663 60.217  1.00 28.58 343 B 1 
ATOM 3518 C CA  . VAL B 2 343 ? -18.532 -26.910 61.437  1.00 28.54 343 B 1 
ATOM 3519 C C   . VAL B 2 343 ? -20.044 -26.944 61.621  1.00 26.94 343 B 1 
ATOM 3520 O O   . VAL B 2 343 ? -20.773 -26.266 60.904  1.00 26.10 343 B 1 
ATOM 3521 C CB  . VAL B 2 343 ? -17.971 -25.479 61.360  1.00 29.42 343 B 1 
ATOM 3522 C CG1 . VAL B 2 343 ? -18.238 -24.715 62.658  1.00 26.73 343 B 1 
ATOM 3523 C CG2 . VAL B 2 343 ? -16.454 -25.506 61.136  1.00 31.12 343 B 1 
ATOM 3524 N N   . LYS B 2 344 ? -20.510 -27.799 62.526  1.00 31.57 344 B 1 
ATOM 3525 C CA  . LYS B 2 344 ? -21.875 -27.768 63.032  1.00 32.64 344 B 1 
ATOM 3526 C C   . LYS B 2 344 ? -22.082 -26.377 63.612  1.00 29.72 344 B 1 
ATOM 3527 O O   . LYS B 2 344 ? -21.704 -26.123 64.757  1.00 30.09 344 B 1 
ATOM 3528 C CB  . LYS B 2 344 ? -22.107 -28.848 64.111  1.00 35.32 344 B 1 
ATOM 3529 C CG  . LYS B 2 344 ? -22.393 -30.251 63.547  1.00 32.68 344 B 1 
ATOM 3530 C CD  . LYS B 2 344 ? -22.693 -31.232 64.696  1.00 31.62 344 B 1 
ATOM 3531 C CE  . LYS B 2 344 ? -23.115 -32.602 64.177  1.00 27.52 344 B 1 
ATOM 3532 N NZ  . LYS B 2 344 ? -23.440 -33.552 65.268  1.00 25.23 344 B 1 
ATOM 3533 N N   . VAL B 2 345 ? -22.642 -25.485 62.837  1.00 32.13 345 B 1 
ATOM 3534 C CA  . VAL B 2 345 ? -23.136 -24.210 63.349  1.00 31.17 345 B 1 
ATOM 3535 C C   . VAL B 2 345 ? -24.321 -24.584 64.226  1.00 29.03 345 B 1 
ATOM 3536 O O   . VAL B 2 345 ? -25.424 -24.817 63.741  1.00 27.85 345 B 1 
ATOM 3537 C CB  . VAL B 2 345 ? -23.515 -23.239 62.221  1.00 31.83 345 B 1 
ATOM 3538 C CG1 . VAL B 2 345 ? -24.032 -21.921 62.781  1.00 28.80 345 B 1 
ATOM 3539 C CG2 . VAL B 2 345 ? -22.299 -22.932 61.335  1.00 33.06 345 B 1 
ATOM 3540 N N   . THR B 2 346 ? -24.076 -24.739 65.533  1.00 35.59 346 B 1 
ATOM 3541 C CA  . THR B 2 346 ? -25.120 -24.901 66.532  1.00 38.21 346 B 1 
ATOM 3542 C C   . THR B 2 346 ? -25.942 -23.621 66.524  1.00 36.05 346 B 1 
ATOM 3543 O O   . THR B 2 346 ? -25.506 -22.580 67.011  1.00 35.05 346 B 1 
ATOM 3544 C CB  . THR B 2 346 ? -24.524 -25.183 67.919  1.00 37.84 346 B 1 
ATOM 3545 O OG1 . THR B 2 346 ? -23.290 -24.524 68.084  1.00 35.45 346 B 1 
ATOM 3546 C CG2 . THR B 2 346 ? -24.255 -26.677 68.105  1.00 36.51 346 B 1 
ATOM 3547 N N   . THR B 2 347 ? -27.147 -23.709 65.950  1.00 35.14 347 B 1 
ATOM 3548 C CA  . THR B 2 347 ? -28.117 -22.613 65.766  1.00 36.77 347 B 1 
ATOM 3549 C C   . THR B 2 347 ? -28.715 -22.078 67.068  1.00 34.92 347 B 1 
ATOM 3550 O O   . THR B 2 347 ? -29.765 -21.441 67.038  1.00 33.20 347 B 1 
ATOM 3551 C CB  . THR B 2 347 ? -29.269 -23.098 64.865  1.00 36.46 347 B 1 
ATOM 3552 O OG1 . THR B 2 347 ? -29.516 -24.473 65.058  1.00 34.38 347 B 1 
ATOM 3553 C CG2 . THR B 2 347 ? -28.959 -22.898 63.392  1.00 36.88 347 B 1 
ATOM 3554 N N   . GLN B 2 348 ? -28.096 -22.353 68.209  1.00 34.73 348 B 1 
ATOM 3555 C CA  . GLN B 2 348 ? -28.777 -22.289 69.498  1.00 32.59 348 B 1 
ATOM 3556 C C   . GLN B 2 348 ? -29.148 -20.865 69.946  1.00 29.40 348 B 1 
ATOM 3557 O O   . GLN B 2 348 ? -30.318 -20.558 70.105  1.00 29.84 348 B 1 
ATOM 3558 C CB  . GLN B 2 348 ? -27.910 -23.033 70.533  1.00 35.16 348 B 1 
ATOM 3559 C CG  . GLN B 2 348 ? -28.753 -23.816 71.548  1.00 35.05 348 B 1 
ATOM 3560 C CD  . GLN B 2 348 ? -27.898 -24.659 72.501  1.00 33.30 348 B 1 
ATOM 3561 O OE1 . GLN B 2 348 ? -26.682 -24.619 72.516  1.00 34.06 348 B 1 
ATOM 3562 N NE2 . GLN B 2 348 ? -28.507 -25.465 73.336  1.00 34.16 348 B 1 
ATOM 3563 N N   . GLY B 2 349 ? -28.156 -20.026 70.200  1.00 34.50 349 B 1 
ATOM 3564 C CA  . GLY B 2 349 ? -28.350 -19.024 71.251  1.00 32.64 349 B 1 
ATOM 3565 C C   . GLY B 2 349 ? -29.102 -17.738 70.914  1.00 30.90 349 B 1 
ATOM 3566 O O   . GLY B 2 349 ? -29.395 -16.971 71.826  1.00 30.15 349 B 1 
ATOM 3567 N N   . LEU B 2 350 ? -29.402 -17.432 69.648  1.00 25.96 350 B 1 
ATOM 3568 C CA  . LEU B 2 350 ? -29.825 -16.080 69.245  1.00 26.37 350 B 1 
ATOM 3569 C C   . LEU B 2 350 ? -31.300 -15.749 69.551  1.00 24.88 350 B 1 
ATOM 3570 O O   . LEU B 2 350 ? -31.840 -14.799 68.973  1.00 24.60 350 B 1 
ATOM 3571 C CB  . LEU B 2 350 ? -29.412 -15.847 67.771  1.00 27.15 350 B 1 
ATOM 3572 C CG  . LEU B 2 350 ? -28.217 -14.890 67.656  1.00 25.97 350 B 1 
ATOM 3573 C CD1 . LEU B 2 350 ? -27.446 -15.142 66.350  1.00 27.12 350 B 1 
ATOM 3574 C CD2 . LEU B 2 350 ? -28.641 -13.423 67.664  1.00 33.11 350 B 1 
ATOM 3575 N N   . LEU B 2 351 ? -31.944 -16.508 70.400  1.00 28.30 351 B 1 
ATOM 3576 C CA  . LEU B 2 351 ? -33.345 -16.287 70.767  1.00 32.24 351 B 1 
ATOM 3577 C C   . LEU B 2 351 ? -33.561 -15.046 71.646  1.00 30.29 351 B 1 
ATOM 3578 O O   . LEU B 2 351 ? -34.435 -14.242 71.362  1.00 28.93 351 B 1 
ATOM 3579 C CB  . LEU B 2 351 ? -33.882 -17.545 71.488  1.00 32.55 351 B 1 
ATOM 3580 C CG  . LEU B 2 351 ? -34.432 -18.619 70.537  1.00 31.10 351 B 1 
ATOM 3581 C CD1 . LEU B 2 351 ? -34.599 -19.941 71.292  1.00 29.12 351 B 1 
ATOM 3582 C CD2 . LEU B 2 351 ? -35.798 -18.230 69.971  1.00 38.55 351 B 1 
ATOM 3583 N N   . ASP B 2 352 ? -32.817 -14.937 72.748  1.00 34.64 352 B 1 
ATOM 3584 C CA  . ASP B 2 352 ? -33.383 -14.314 73.949  1.00 38.16 352 B 1 
ATOM 3585 C C   . ASP B 2 352 ? -33.406 -12.781 73.986  1.00 34.10 352 B 1 
ATOM 3586 O O   . ASP B 2 352 ? -34.028 -12.206 74.877  1.00 33.55 352 B 1 
ATOM 3587 C CB  . ASP B 2 352 ? -32.649 -14.845 75.188  1.00 38.41 352 B 1 
ATOM 3588 C CG  . ASP B 2 352 ? -33.371 -15.988 75.903  1.00 35.98 352 B 1 
ATOM 3589 O OD1 . ASP B 2 352 ? -34.577 -16.183 75.649  1.00 35.54 352 B 1 
ATOM 3590 O OD2 . ASP B 2 352 ? -32.701 -16.623 76.738  1.00 37.82 352 B 1 
ATOM 3591 N N   . GLY B 2 353 ? -32.712 -12.103 73.094  1.00 32.59 353 B 1 
ATOM 3592 C CA  . GLY B 2 353 ? -32.462 -10.674 73.268  1.00 33.49 353 B 1 
ATOM 3593 C C   . GLY B 2 353 ? -33.720 -9.807  73.249  1.00 32.13 353 B 1 
ATOM 3594 O O   . GLY B 2 353 ? -33.995 -9.146  72.254  1.00 29.12 353 B 1 
ATOM 3595 N N   . ARG B 2 354 ? -34.461 -9.749  74.389  1.00 30.69 354 B 1 
ATOM 3596 C CA  . ARG B 2 354 ? -35.689 -8.958  74.658  1.00 36.74 354 B 1 
ATOM 3597 C C   . ARG B 2 354 ? -35.503 -7.434  74.577  1.00 33.83 354 B 1 
ATOM 3598 O O   . ARG B 2 354 ? -36.285 -6.704  75.184  1.00 32.11 354 B 1 
ATOM 3599 C CB  . ARG B 2 354 ? -36.199 -9.299  76.074  1.00 37.65 354 B 1 
ATOM 3600 C CG  . ARG B 2 354 ? -36.988 -10.613 76.200  1.00 36.34 354 B 1 
ATOM 3601 C CD  . ARG B 2 354 ? -37.516 -10.701 77.634  1.00 36.09 354 B 1 
ATOM 3602 N NE  . ARG B 2 354 ? -38.361 -11.890 77.837  1.00 33.20 354 B 1 
ATOM 3603 C CZ  . ARG B 2 354 ? -39.013 -12.188 78.949  1.00 33.68 354 B 1 
ATOM 3604 N NH1 . ARG B 2 354 ? -38.965 -11.434 80.013  1.00 30.64 354 B 1 
ATOM 3605 N NH2 . ARG B 2 354 ? -39.741 -13.267 79.009  1.00 33.23 354 B 1 
ATOM 3606 N N   . GLY B 2 355 ? -34.455 -6.945  73.926  1.00 25.89 355 B 1 
ATOM 3607 C CA  . GLY B 2 355 ? -34.000 -5.563  74.078  1.00 26.08 355 B 1 
ATOM 3608 C C   . GLY B 2 355 ? -35.131 -4.538  73.959  1.00 25.72 355 B 1 
ATOM 3609 O O   . GLY B 2 355 ? -35.900 -4.541  73.002  1.00 23.82 355 B 1 
ATOM 3610 N N   . LYS B 2 356 ? -35.227 -3.655  74.984  1.00 29.99 356 B 1 
ATOM 3611 C CA  . LYS B 2 356 ? -36.298 -2.675  75.183  1.00 36.03 356 B 1 
ATOM 3612 C C   . LYS B 2 356 ? -36.423 -1.758  73.960  1.00 33.32 356 B 1 
ATOM 3613 O O   . LYS B 2 356 ? -35.576 -0.899  73.744  1.00 31.53 356 B 1 
ATOM 3614 C CB  . LYS B 2 356 ? -36.004 -1.839  76.441  1.00 36.90 356 B 1 
ATOM 3615 C CG  . LYS B 2 356 ? -36.148 -2.642  77.745  1.00 34.82 356 B 1 
ATOM 3616 C CD  . LYS B 2 356 ? -35.776 -1.786  78.965  1.00 33.03 356 B 1 
ATOM 3617 C CE  . LYS B 2 356 ? -36.035 -2.569  80.258  1.00 30.25 356 B 1 
ATOM 3618 N NZ  . LYS B 2 356 ? -35.659 -1.805  81.478  1.00 29.75 356 B 1 
ATOM 3619 N N   . GLY B 2 357 ? -37.542 -1.901  73.223  1.00 25.60 357 B 1 
ATOM 3620 C CA  . GLY B 2 357 ? -37.960 -0.962  72.186  1.00 25.79 357 B 1 
ATOM 3621 C C   . GLY B 2 357 ? -38.265 0.397   72.802  1.00 24.43 357 B 1 
ATOM 3622 O O   . GLY B 2 357 ? -39.402 0.658   73.163  1.00 23.34 357 B 1 
ATOM 3623 N N   . LYS B 2 358 ? -37.242 1.231   72.991  1.00 28.07 358 B 1 
ATOM 3624 C CA  . LYS B 2 358 ? -37.469 2.607   73.432  1.00 32.28 358 B 1 
ATOM 3625 C C   . LYS B 2 358 ? -38.316 3.304   72.365  1.00 29.50 358 B 1 
ATOM 3626 O O   . LYS B 2 358 ? -37.911 3.414   71.213  1.00 28.66 358 B 1 
ATOM 3627 C CB  . LYS B 2 358 ? -36.170 3.368   73.712  1.00 33.52 358 B 1 
ATOM 3628 C CG  . LYS B 2 358 ? -35.702 3.198   75.171  1.00 32.13 358 B 1 
ATOM 3629 C CD  . LYS B 2 358 ? -34.502 4.113   75.460  1.00 31.26 358 B 1 
ATOM 3630 C CE  . LYS B 2 358 ? -34.112 4.086   76.946  1.00 28.55 358 B 1 
ATOM 3631 N NZ  . LYS B 2 358 ? -32.997 5.031   77.240  1.00 27.84 358 B 1 
ATOM 3632 N N   . SER B 2 359 ? -39.477 3.789   72.817  1.00 27.25 359 B 1 
ATOM 3633 C CA  . SER B 2 359 ? -40.411 4.639   72.093  1.00 29.79 359 B 1 
ATOM 3634 C C   . SER B 2 359 ? -39.728 5.964   71.756  1.00 27.37 359 B 1 
ATOM 3635 O O   . SER B 2 359 ? -39.782 6.910   72.536  1.00 27.44 359 B 1 
ATOM 3636 C CB  . SER B 2 359 ? -41.639 4.859   72.984  1.00 30.99 359 B 1 
ATOM 3637 O OG  . SER B 2 359 ? -42.550 5.750   72.405  1.00 29.80 359 B 1 
ATOM 3638 N N   . ILE B 2 360 ? -39.044 6.008   70.651  1.00 30.24 360 B 1 
ATOM 3639 C CA  . ILE B 2 360 ? -38.504 7.276   70.163  1.00 33.95 360 B 1 
ATOM 3640 C C   . ILE B 2 360 ? -39.704 8.124   69.759  1.00 31.86 360 B 1 
ATOM 3641 O O   . ILE B 2 360 ? -40.467 7.760   68.862  1.00 30.61 360 B 1 
ATOM 3642 C CB  . ILE B 2 360 ? -37.468 7.071   69.050  1.00 34.04 360 B 1 
ATOM 3643 C CG1 . ILE B 2 360 ? -36.262 6.266   69.602  1.00 34.67 360 B 1 
ATOM 3644 C CG2 . ILE B 2 360 ? -37.004 8.430   68.500  1.00 38.27 360 B 1 
ATOM 3645 C CD1 . ILE B 2 360 ? -35.187 5.913   68.560  1.00 37.67 360 B 1 
ATOM 3646 N N   . GLY B 2 361 ? -39.942 9.194   70.502  1.00 33.35 361 B 1 
ATOM 3647 C CA  . GLY B 2 361 ? -41.094 10.064  70.366  1.00 36.67 361 B 1 
ATOM 3648 C C   . GLY B 2 361 ? -41.168 10.673  68.966  1.00 34.77 361 B 1 
ATOM 3649 O O   . GLY B 2 361 ? -40.152 11.076  68.397  1.00 33.47 361 B 1 
ATOM 3650 N N   . ARG B 2 362 ? -42.400 10.730  68.424  1.00 26.20 362 B 1 
ATOM 3651 C CA  . ARG B 2 362 ? -42.714 11.466  67.198  1.00 33.29 362 B 1 
ATOM 3652 C C   . ARG B 2 362 ? -42.342 12.930  67.421  1.00 30.32 362 B 1 
ATOM 3653 O O   . ARG B 2 362 ? -42.926 13.582  68.281  1.00 30.22 362 B 1 
ATOM 3654 C CB  . ARG B 2 362 ? -44.204 11.346  66.841  1.00 35.44 362 B 1 
ATOM 3655 C CG  . ARG B 2 362 ? -44.573 9.972   66.243  1.00 33.89 362 B 1 
ATOM 3656 C CD  . ARG B 2 362 ? -46.069 9.947   65.898  1.00 34.21 362 B 1 
ATOM 3657 N NE  . ARG B 2 362 ? -46.457 8.699   65.220  1.00 31.99 362 B 1 
ATOM 3658 C CZ  . ARG B 2 362 ? -47.678 8.385   64.807  1.00 30.90 362 B 1 
ATOM 3659 N NH1 . ARG B 2 362 ? -48.699 9.171   65.020  1.00 28.46 362 B 1 
ATOM 3660 N NH2 . ARG B 2 362 ? -47.902 7.268   64.173  1.00 30.01 362 B 1 
ATOM 3661 N N   . ALA B 2 363 ? -41.362 13.415  66.680  1.00 31.64 363 B 1 
ATOM 3662 C CA  . ALA B 2 363 ? -41.078 14.845  66.655  1.00 33.15 363 B 1 
ATOM 3663 C C   . ALA B 2 363 ? -42.319 15.598  66.140  1.00 30.13 363 B 1 
ATOM 3664 O O   . ALA B 2 363 ? -42.969 15.108  65.208  1.00 30.74 363 B 1 
ATOM 3665 C CB  . ALA B 2 363 ? -39.840 15.092  65.793  1.00 35.37 363 B 1 
ATOM 3666 N N   . PRO B 2 364 ? -42.725 16.734  66.786  1.00 31.85 364 B 1 
ATOM 3667 C CA  . PRO B 2 364 ? -43.979 17.411  66.500  1.00 37.87 364 B 1 
ATOM 3668 C C   . PRO B 2 364 ? -43.978 18.013  65.089  1.00 37.48 364 B 1 
ATOM 3669 O O   . PRO B 2 364 ? -42.962 18.521  64.612  1.00 36.53 364 B 1 
ATOM 3670 C CB  . PRO B 2 364 ? -44.144 18.466  67.594  1.00 37.00 364 B 1 
ATOM 3671 C CG  . PRO B 2 364 ? -42.706 18.777  68.006  1.00 37.98 364 B 1 
ATOM 3672 C CD  . PRO B 2 364 ? -41.991 17.438  67.819  1.00 44.02 364 B 1 
ATOM 3673 N N   . GLU B 2 365 ? -45.154 17.957  64.446  1.00 31.62 365 B 1 
ATOM 3674 C CA  . GLU B 2 365 ? -45.456 18.690  63.218  1.00 33.48 365 B 1 
ATOM 3675 C C   . GLU B 2 365 ? -45.316 20.194  63.487  1.00 28.57 365 B 1 
ATOM 3676 O O   . GLU B 2 365 ? -46.159 20.820  64.119  1.00 29.48 365 B 1 
ATOM 3677 C CB  . GLU B 2 365 ? -46.884 18.358  62.732  1.00 37.41 365 B 1 
ATOM 3678 C CG  . GLU B 2 365 ? -46.992 16.944  62.128  1.00 37.44 365 B 1 
ATOM 3679 C CD  . GLU B 2 365 ? -48.424 16.536  61.758  1.00 37.48 365 B 1 
ATOM 3680 O OE1 . GLU B 2 365 ? -48.570 15.721  60.817  1.00 34.97 365 B 1 
ATOM 3681 O OE2 . GLU B 2 365 ? -49.357 16.962  62.466  1.00 41.74 365 B 1 
ATOM 3682 N N   . ALA B 2 366 ? -44.207 20.758  63.062  1.00 32.72 366 B 1 
ATOM 3683 C CA  . ALA B 2 366 ? -44.030 22.203  63.138  1.00 33.47 366 B 1 
ATOM 3684 C C   . ALA B 2 366 ? -45.016 22.857  62.159  1.00 30.95 366 B 1 
ATOM 3685 O O   . ALA B 2 366 ? -44.841 22.776  60.944  1.00 30.62 366 B 1 
ATOM 3686 C CB  . ALA B 2 366 ? -42.568 22.549  62.838  1.00 35.68 366 B 1 
ATOM 3687 N N   . SER B 2 367 ? -46.073 23.496  62.745  1.00 34.28 367 B 1 
ATOM 3688 C CA  . SER B 2 367 ? -47.043 24.289  61.997  1.00 37.02 367 B 1 
ATOM 3689 C C   . SER B 2 367 ? -46.314 25.439  61.303  1.00 33.80 367 B 1 
ATOM 3690 O O   . SER B 2 367 ? -45.829 26.358  61.961  1.00 35.09 367 B 1 
ATOM 3691 C CB  . SER B 2 367 ? -48.126 24.823  62.948  1.00 38.92 367 B 1 
ATOM 3692 O OG  . SER B 2 367 ? -47.545 25.577  63.986  1.00 36.20 367 B 1 
ATOM 3693 N N   . LEU B 2 368 ? -46.254 25.386  59.981  1.00 23.21 368 B 1 
ATOM 3694 C CA  . LEU B 2 368 ? -45.872 26.539  59.168  1.00 26.29 368 B 1 
ATOM 3695 C C   . LEU B 2 368 ? -46.971 27.598  59.339  1.00 23.21 368 B 1 
ATOM 3696 O O   . LEU B 2 368 ? -47.968 27.592  58.621  1.00 24.07 368 B 1 
ATOM 3697 C CB  . LEU B 2 368 ? -45.684 26.142  57.692  1.00 30.19 368 B 1 
ATOM 3698 C CG  . LEU B 2 368 ? -44.218 25.833  57.321  1.00 31.40 368 B 1 
ATOM 3699 C CD1 . LEU B 2 368 ? -43.995 24.339  57.062  1.00 33.58 368 B 1 
ATOM 3700 C CD2 . LEU B 2 368 ? -43.806 26.593  56.061  1.00 41.00 368 B 1 
ATOM 3701 N N   . GLN B 2 369 ? -46.829 28.470  60.352  1.00 30.22 369 B 1 
ATOM 3702 C CA  . GLN B 2 369 ? -47.705 29.632  60.500  1.00 34.49 369 B 1 
ATOM 3703 C C   . GLN B 2 369 ? -47.405 30.645  59.401  1.00 30.77 369 B 1 
ATOM 3704 O O   . GLN B 2 369 ? -46.259 30.973  59.112  1.00 31.34 369 B 1 
ATOM 3705 C CB  . GLN B 2 369 ? -47.568 30.266  61.890  1.00 37.57 369 B 1 
ATOM 3706 C CG  . GLN B 2 369 ? -48.717 29.853  62.825  1.00 38.31 369 B 1 
ATOM 3707 C CD  . GLN B 2 369 ? -48.666 30.538  64.198  1.00 34.86 369 B 1 
ATOM 3708 O OE1 . GLN B 2 369 ? -47.635 30.996  64.673  1.00 37.34 369 B 1 
ATOM 3709 N NE2 . GLN B 2 369 ? -49.769 30.635  64.889  1.00 38.30 369 B 1 
ATOM 3710 N N   . ASP B 2 370 ? -48.506 31.172  58.844  1.00 31.01 370 B 1 
ATOM 3711 C CA  . ASP B 2 370 ? -48.578 32.320  57.953  1.00 33.65 370 B 1 
ATOM 3712 C C   . ASP B 2 370 ? -48.003 33.571  58.646  1.00 27.96 370 B 1 
ATOM 3713 O O   . ASP B 2 370 ? -48.712 34.285  59.351  1.00 27.48 370 B 1 
ATOM 3714 C CB  . ASP B 2 370 ? -50.046 32.565  57.570  1.00 34.34 370 B 1 
ATOM 3715 C CG  . ASP B 2 370 ? -50.647 31.452  56.715  1.00 32.85 370 B 1 
ATOM 3716 O OD1 . ASP B 2 370 ? -49.997 31.107  55.701  1.00 34.32 370 B 1 
ATOM 3717 O OD2 . ASP B 2 370 ? -51.716 30.937  57.094  1.00 37.01 370 B 1 
ATOM 3718 N N   . LYS B 2 371 ? -46.732 33.848  58.487  1.00 18.80 371 B 1 
ATOM 3719 C CA  . LYS B 2 371 ? -46.268 35.202  58.780  1.00 27.69 371 B 1 
ATOM 3720 C C   . LYS B 2 371 ? -46.705 36.110  57.637  1.00 23.48 371 B 1 
ATOM 3721 O O   . LYS B 2 371 ? -46.073 36.128  56.584  1.00 23.06 371 B 1 
ATOM 3722 C CB  . LYS B 2 371 ? -44.757 35.279  59.048  1.00 29.27 371 B 1 
ATOM 3723 C CG  . LYS B 2 371 ? -44.474 35.040  60.537  1.00 30.93 371 B 1 
ATOM 3724 C CD  . LYS B 2 371 ? -43.035 35.454  60.865  1.00 31.07 371 B 1 
ATOM 3725 C CE  . LYS B 2 371 ? -42.794 35.384  62.385  1.00 29.54 371 B 1 
ATOM 3726 N NZ  . LYS B 2 371 ? -41.462 35.906  62.735  1.00 31.66 371 B 1 
ATOM 3727 N N   . GLU B 2 372 ? -47.838 36.846  57.891  1.00 24.97 372 B 1 
ATOM 3728 C CA  . GLU B 2 372 ? -48.358 37.878  56.985  1.00 34.40 372 B 1 
ATOM 3729 C C   . GLU B 2 372 ? -47.419 39.091  56.833  1.00 29.58 372 B 1 
ATOM 3730 O O   . GLU B 2 372 ? -46.744 39.233  55.828  1.00 30.06 372 B 1 
ATOM 3731 C CB  . GLU B 2 372 ? -49.722 38.402  57.496  1.00 39.04 372 B 1 
ATOM 3732 C CG  . GLU B 2 372 ? -50.926 37.480  57.319  1.00 40.83 372 B 1 
ATOM 3733 C CD  . GLU B 2 372 ? -52.207 38.201  57.775  1.00 39.21 372 B 1 
ATOM 3734 O OE1 . GLU B 2 372 ? -53.261 38.016  57.119  1.00 38.54 372 B 1 
ATOM 3735 O OE2 . GLU B 2 372 ? -52.134 38.961  58.779  1.00 46.59 372 B 1 
ATOM 3736 N N   . GLY B 2 373 ? -47.476 39.994  57.778  1.00 26.66 373 B 1 
ATOM 3737 C CA  . GLY B 2 373 ? -47.772 41.374  57.413  1.00 33.11 373 B 1 
ATOM 3738 C C   . GLY B 2 373 ? -46.624 42.365  57.262  1.00 30.59 373 B 1 
ATOM 3739 O O   . GLY B 2 373 ? -46.315 42.801  56.158  1.00 27.87 373 B 1 
ATOM 3740 N N   . ALA B 2 374 ? -46.083 42.828  58.396  1.00 13.04 374 B 1 
ATOM 3741 C CA  . ALA B 2 374 ? -45.387 44.119  58.443  1.00 18.17 374 B 1 
ATOM 3742 C C   . ALA B 2 374 ? -43.869 44.016  58.262  1.00 17.06 374 B 1 
ATOM 3743 O O   . ALA B 2 374 ? -43.279 43.008  58.698  1.00 13.21 374 B 1 
ATOM 3744 C CB  . ALA B 2 374 ? -45.749 44.821  59.768  1.00 21.08 374 B 1 
ATOM 3745 O OXT . ALA B 2 374 ? -43.309 44.995  57.699  1.00 20.12 374 B 1 
#
