# Supplementary material for: Modeling Human Protein Physical Interactions Involved in HIV Attachment In Silico
Source: Int J Mol Sci. 2025 Nov 20;26(22):11209. doi: 10.3390/ijms262211209 (PMC12652853; doi:10.3390/ijms262211209)
Supplement: Supplementary file 1 [file ijms-26-11209-s001.zip › Models/CXCL3/cxcl3_ccr5_model.cif]

# By using this file you agree to the legally binding terms of use found at alphafoldserver.com/output-terms
data_52f73f85d1bd514f
#
_entry.id 52f73f85d1bd514f
#
loop_
_atom_type.symbol
C 
N 
O 
S 
#
loop_
_audit_author.name
_audit_author.pdbx_ordinal
"Google DeepMind" 1 
"Isomorphic Labs" 2 
#
_audit_conform.dict_location https://raw.githubusercontent.com/ihmwg/ModelCIF/master/dist/mmcif_ma.dic
_audit_conform.dict_name     mmcif_ma.dic
_audit_conform.dict_version  1.4.5
#
loop_
_chem_comp.formula
_chem_comp.formula_weight
_chem_comp.id
_chem_comp.mon_nstd_flag
_chem_comp.name
_chem_comp.pdbx_smiles
_chem_comp.pdbx_synonyms
_chem_comp.type
"C3 H7 N O2"    89.093  ALA y ALANINE         C[C@H](N)C(O)=O                  ? "L-PEPTIDE LINKING" 
"C6 H15 N4 O2"  175.209 ARG y ARGININE        N[C@@H](CCCNC(N)=[NH2+])C(O)=O   ? "L-PEPTIDE LINKING" 
"C4 H8 N2 O3"   132.118 ASN y ASPARAGINE      N[C@@H](CC(N)=O)C(O)=O           ? "L-PEPTIDE LINKING" 
"C4 H7 N O4"    133.103 ASP y "ASPARTIC ACID" N[C@@H](CC(O)=O)C(O)=O           ? "L-PEPTIDE LINKING" 
"C3 H7 N O2 S"  121.158 CYS y CYSTEINE        N[C@@H](CS)C(O)=O                ? "L-PEPTIDE LINKING" 
"C5 H10 N2 O3"  146.144 GLN y GLUTAMINE       N[C@@H](CCC(N)=O)C(O)=O          ? "L-PEPTIDE LINKING" 
"C5 H9 N O4"    147.129 GLU y "GLUTAMIC ACID" N[C@@H](CCC(O)=O)C(O)=O          ? "L-PEPTIDE LINKING" 
"C2 H5 N O2"    75.067  GLY y GLYCINE         NCC(O)=O                         ? "PEPTIDE LINKING"   
"C6 H10 N3 O2"  156.162 HIS y HISTIDINE       N[C@@H](Cc1c[nH]c[nH+]1)C(O)=O   ? "L-PEPTIDE LINKING" 
"C6 H13 N O2"   131.173 ILE y ISOLEUCINE      CC[C@H](C)[C@H](N)C(O)=O         ? "L-PEPTIDE LINKING" 
"C6 H13 N O2"   131.173 LEU y LEUCINE         CC(C)C[C@H](N)C(O)=O             ? "L-PEPTIDE LINKING" 
"C6 H15 N2 O2"  147.195 LYS y LYSINE          N[C@@H](CCCC[NH3+])C(O)=O        ? "L-PEPTIDE LINKING" 
"C5 H11 N O2 S" 149.211 MET y METHIONINE      CSCC[C@H](N)C(O)=O               ? "L-PEPTIDE LINKING" 
"C9 H11 N O2"   165.189 PHE y PHENYLALANINE   N[C@@H](Cc1ccccc1)C(O)=O         ? "L-PEPTIDE LINKING" 
"C5 H9 N O2"    115.130 PRO y PROLINE         OC(=O)[C@@H]1CCCN1               ? "L-PEPTIDE LINKING" 
"C3 H7 N O3"    105.093 SER y SERINE          N[C@@H](CO)C(O)=O                ? "L-PEPTIDE LINKING" 
"C4 H9 N O3"    119.119 THR y THREONINE       C[C@@H](O)[C@H](N)C(O)=O         ? "L-PEPTIDE LINKING" 
"C11 H12 N2 O2" 204.225 TRP y TRYPTOPHAN      N[C@@H](Cc1c[nH]c2ccccc12)C(O)=O ? "L-PEPTIDE LINKING" 
"C9 H11 N O3"   181.189 TYR y TYROSINE        N[C@@H](Cc1ccc(O)cc1)C(O)=O      ? "L-PEPTIDE LINKING" 
"C5 H11 N O2"   117.146 VAL y VALINE          CC(C)[C@H](N)C(O)=O              ? "L-PEPTIDE LINKING" 
#
_citation.book_publisher          ?
_citation.country                 UK
_citation.id                      primary
_citation.journal_full            Nature
_citation.journal_id_ASTM         NATUAS
_citation.journal_id_CSD          0006
_citation.journal_id_ISSN         0028-0836
_citation.journal_volume          630
_citation.page_first              493
_citation.page_last               500
_citation.pdbx_database_id_DOI    10.1038/s41586-024-07487-w
_citation.pdbx_database_id_PubMed 38718835
_citation.title                   "Accurate structure prediction of biomolecular interactions with AlphaFold 3"
_citation.year                    2024
#
loop_
_citation_author.citation_id
_citation_author.name
_citation_author.ordinal
primary "Google DeepMind" 1 
primary "Isomorphic Labs" 2 
#
loop_
_entity.id
_entity.pdbx_description
_entity.type
1 . polymer 
2 . polymer 
#
loop_
_entity_poly.entity_id
_entity_poly.pdbx_strand_id
_entity_poly.type
1 A polypeptide(L) 
2 B polypeptide(L) 
#
loop_
_entity_poly_seq.entity_id
_entity_poly_seq.hetero
_entity_poly_seq.mon_id
_entity_poly_seq.num
1 n MET 1   
1 n ALA 2   
1 n HIS 3   
1 n ALA 4   
1 n THR 5   
1 n LEU 6   
1 n SER 7   
1 n ALA 8   
1 n ALA 9   
1 n PRO 10  
1 n SER 11  
1 n ASN 12  
1 n PRO 13  
1 n ARG 14  
1 n LEU 15  
1 n LEU 16  
1 n ARG 17  
1 n VAL 18  
1 n ALA 19  
1 n LEU 20  
1 n LEU 21  
1 n LEU 22  
1 n LEU 23  
1 n LEU 24  
1 n LEU 25  
1 n VAL 26  
1 n ALA 27  
1 n ALA 28  
1 n SER 29  
1 n ARG 30  
1 n ARG 31  
1 n ALA 32  
1 n ALA 33  
1 n GLY 34  
1 n ALA 35  
1 n SER 36  
1 n VAL 37  
1 n VAL 38  
1 n THR 39  
1 n GLU 40  
1 n LEU 41  
1 n ARG 42  
1 n CYS 43  
1 n GLN 44  
1 n CYS 45  
1 n LEU 46  
1 n GLN 47  
1 n THR 48  
1 n LEU 49  
1 n GLN 50  
1 n GLY 51  
1 n ILE 52  
1 n HIS 53  
1 n LEU 54  
1 n LYS 55  
1 n ASN 56  
1 n ILE 57  
1 n GLN 58  
1 n SER 59  
1 n VAL 60  
1 n ASN 61  
1 n VAL 62  
1 n ARG 63  
1 n SER 64  
1 n PRO 65  
1 n GLY 66  
1 n PRO 67  
1 n HIS 68  
1 n CYS 69  
1 n ALA 70  
1 n GLN 71  
1 n THR 72  
1 n GLU 73  
1 n VAL 74  
1 n ILE 75  
1 n ALA 76  
1 n THR 77  
1 n LEU 78  
1 n LYS 79  
1 n ASN 80  
1 n GLY 81  
1 n LYS 82  
1 n LYS 83  
1 n ALA 84  
1 n CYS 85  
1 n LEU 86  
1 n ASN 87  
1 n PRO 88  
1 n ALA 89  
1 n SER 90  
1 n PRO 91  
1 n MET 92  
1 n VAL 93  
1 n GLN 94  
1 n LYS 95  
1 n ILE 96  
1 n ILE 97  
1 n GLU 98  
1 n LYS 99  
1 n ILE 100 
1 n LEU 101 
1 n ASN 102 
1 n LYS 103 
1 n GLY 104 
1 n SER 105 
1 n THR 106 
1 n ASN 107 
2 n MET 1   
2 n ASP 2   
2 n TYR 3   
2 n GLN 4   
2 n VAL 5   
2 n SER 6   
2 n SER 7   
2 n PRO 8   
2 n ILE 9   
2 n TYR 10  
2 n ASP 11  
2 n ILE 12  
2 n ASN 13  
2 n TYR 14  
2 n TYR 15  
2 n THR 16  
2 n SER 17  
2 n GLU 18  
2 n PRO 19  
2 n CYS 20  
2 n GLN 21  
2 n LYS 22  
2 n ILE 23  
2 n ASN 24  
2 n VAL 25  
2 n LYS 26  
2 n GLN 27  
2 n ILE 28  
2 n ALA 29  
2 n ALA 30  
2 n ARG 31  
2 n LEU 32  
2 n LEU 33  
2 n PRO 34  
2 n PRO 35  
2 n LEU 36  
2 n TYR 37  
2 n SER 38  
2 n LEU 39  
2 n VAL 40  
2 n PHE 41  
2 n ILE 42  
2 n PHE 43  
2 n GLY 44  
2 n PHE 45  
2 n VAL 46  
2 n GLY 47  
2 n ASN 48  
2 n MET 49  
2 n LEU 50  
2 n VAL 51  
2 n ILE 52  
2 n LEU 53  
2 n ILE 54  
2 n LEU 55  
2 n ILE 56  
2 n ASN 57  
2 n CYS 58  
2 n LYS 59  
2 n ARG 60  
2 n LEU 61  
2 n LYS 62  
2 n SER 63  
2 n MET 64  
2 n THR 65  
2 n ASP 66  
2 n ILE 67  
2 n TYR 68  
2 n LEU 69  
2 n LEU 70  
2 n ASN 71  
2 n LEU 72  
2 n ALA 73  
2 n ILE 74  
2 n SER 75  
2 n ASP 76  
2 n LEU 77  
2 n PHE 78  
2 n PHE 79  
2 n LEU 80  
2 n LEU 81  
2 n THR 82  
2 n VAL 83  
2 n PRO 84  
2 n PHE 85  
2 n TRP 86  
2 n ALA 87  
2 n HIS 88  
2 n TYR 89  
2 n ALA 90  
2 n ALA 91  
2 n ALA 92  
2 n GLN 93  
2 n TRP 94  
2 n ASP 95  
2 n PHE 96  
2 n GLY 97  
2 n ASN 98  
2 n THR 99  
2 n MET 100 
2 n CYS 101 
2 n GLN 102 
2 n LEU 103 
2 n LEU 104 
2 n THR 105 
2 n GLY 106 
2 n LEU 107 
2 n TYR 108 
2 n PHE 109 
2 n ILE 110 
2 n GLY 111 
2 n PHE 112 
2 n PHE 113 
2 n SER 114 
2 n GLY 115 
2 n ILE 116 
2 n PHE 117 
2 n PHE 118 
2 n ILE 119 
2 n ILE 120 
2 n LEU 121 
2 n LEU 122 
2 n THR 123 
2 n ILE 124 
2 n ASP 125 
2 n ARG 126 
2 n TYR 127 
2 n LEU 128 
2 n ALA 129 
2 n VAL 130 
2 n VAL 131 
2 n HIS 132 
2 n ALA 133 
2 n VAL 134 
2 n PHE 135 
2 n ALA 136 
2 n LEU 137 
2 n LYS 138 
2 n ALA 139 
2 n ARG 140 
2 n THR 141 
2 n VAL 142 
2 n THR 143 
2 n PHE 144 
2 n GLY 145 
2 n VAL 146 
2 n VAL 147 
2 n THR 148 
2 n SER 149 
2 n VAL 150 
2 n ILE 151 
2 n THR 152 
2 n TRP 153 
2 n VAL 154 
2 n VAL 155 
2 n ALA 156 
2 n VAL 157 
2 n PHE 158 
2 n ALA 159 
2 n SER 160 
2 n LEU 161 
2 n PRO 162 
2 n GLY 163 
2 n ILE 164 
2 n ILE 165 
2 n PHE 166 
2 n THR 167 
2 n ARG 168 
2 n SER 169 
2 n GLN 170 
2 n LYS 171 
2 n GLU 172 
2 n GLY 173 
2 n LEU 174 
2 n HIS 175 
2 n TYR 176 
2 n THR 177 
2 n CYS 178 
2 n SER 179 
2 n SER 180 
2 n HIS 181 
2 n PHE 182 
2 n PRO 183 
2 n TYR 184 
2 n SER 185 
2 n GLN 186 
2 n TYR 187 
2 n GLN 188 
2 n PHE 189 
2 n TRP 190 
2 n LYS 191 
2 n ASN 192 
2 n PHE 193 
2 n GLN 194 
2 n THR 195 
2 n LEU 196 
2 n LYS 197 
2 n ILE 198 
2 n VAL 199 
2 n ILE 200 
2 n LEU 201 
2 n GLY 202 
2 n LEU 203 
2 n VAL 204 
2 n LEU 205 
2 n PRO 206 
2 n LEU 207 
2 n LEU 208 
2 n VAL 209 
2 n MET 210 
2 n VAL 211 
2 n ILE 212 
2 n CYS 213 
2 n TYR 214 
2 n SER 215 
2 n GLY 216 
2 n ILE 217 
2 n LEU 218 
2 n LYS 219 
2 n THR 220 
2 n LEU 221 
2 n LEU 222 
2 n ARG 223 
2 n CYS 224 
2 n ARG 225 
2 n ASN 226 
2 n GLU 227 
2 n LYS 228 
2 n LYS 229 
2 n ARG 230 
2 n HIS 231 
2 n ARG 232 
2 n ALA 233 
2 n VAL 234 
2 n ARG 235 
2 n LEU 236 
2 n ILE 237 
2 n PHE 238 
2 n THR 239 
2 n ILE 240 
2 n MET 241 
2 n ILE 242 
2 n VAL 243 
2 n TYR 244 
2 n PHE 245 
2 n LEU 246 
2 n PHE 247 
2 n TRP 248 
2 n ALA 249 
2 n PRO 250 
2 n TYR 251 
2 n ASN 252 
2 n ILE 253 
2 n VAL 254 
2 n LEU 255 
2 n LEU 256 
2 n LEU 257 
2 n ASN 258 
2 n THR 259 
2 n PHE 260 
2 n GLN 261 
2 n GLU 262 
2 n PHE 263 
2 n PHE 264 
2 n GLY 265 
2 n LEU 266 
2 n ASN 267 
2 n ASN 268 
2 n CYS 269 
2 n SER 270 
2 n SER 271 
2 n SER 272 
2 n ASN 273 
2 n ARG 274 
2 n LEU 275 
2 n ASP 276 
2 n GLN 277 
2 n ALA 278 
2 n MET 279 
2 n GLN 280 
2 n VAL 281 
2 n THR 282 
2 n GLU 283 
2 n THR 284 
2 n LEU 285 
2 n GLY 286 
2 n MET 287 
2 n THR 288 
2 n HIS 289 
2 n CYS 290 
2 n CYS 291 
2 n ILE 292 
2 n ASN 293 
2 n PRO 294 
2 n ILE 295 
2 n ILE 296 
2 n TYR 297 
2 n ALA 298 
2 n PHE 299 
2 n VAL 300 
2 n GLY 301 
2 n GLU 302 
2 n LYS 303 
2 n PHE 304 
2 n ARG 305 
2 n ASN 306 
2 n TYR 307 
2 n LEU 308 
2 n LEU 309 
2 n VAL 310 
2 n PHE 311 
2 n PHE 312 
2 n GLN 313 
2 n LYS 314 
2 n HIS 315 
2 n ILE 316 
2 n ALA 317 
2 n LYS 318 
2 n ARG 319 
2 n PHE 320 
2 n CYS 321 
2 n LYS 322 
2 n CYS 323 
2 n CYS 324 
2 n SER 325 
2 n ILE 326 
2 n PHE 327 
2 n GLN 328 
2 n GLN 329 
2 n GLU 330 
2 n ALA 331 
2 n PRO 332 
2 n GLU 333 
2 n ARG 334 
2 n ALA 335 
2 n SER 336 
2 n SER 337 
2 n VAL 338 
2 n TYR 339 
2 n THR 340 
2 n ARG 341 
2 n SER 342 
2 n THR 343 
2 n GLY 344 
2 n GLU 345 
2 n GLN 346 
2 n GLU 347 
2 n ILE 348 
2 n SER 349 
2 n VAL 350 
2 n GLY 351 
2 n LEU 352 
#
_ma_data.content_type "model coordinates"
_ma_data.id           1
_ma_data.name         Model
#
_ma_model_list.data_id          1
_ma_model_list.model_group_id   1
_ma_model_list.model_group_name "AlphaFold-beta-20231127 (2b86f29d-618d-47cf-8aef-20020b1102eb @ 2025-03-07 02:14:04)"
_ma_model_list.model_id         1
_ma_model_list.model_name       "Top ranked model"
_ma_model_list.model_type       "Ab initio model"
_ma_model_list.ordinal_id       1
#
loop_
_ma_protocol_step.method_type
_ma_protocol_step.ordinal_id
_ma_protocol_step.protocol_id
_ma_protocol_step.step_id
"coevolution MSA" 1 1 1 
"template search" 2 1 2 
modeling          3 1 3 
#
loop_
_ma_qa_metric.id
_ma_qa_metric.mode
_ma_qa_metric.name
_ma_qa_metric.software_group_id
_ma_qa_metric.type
1 global pLDDT 1 pLDDT 
2 local  pLDDT 1 pLDDT 
#
_ma_qa_metric_global.metric_id    1
_ma_qa_metric_global.metric_value 71.86
_ma_qa_metric_global.model_id     1
_ma_qa_metric_global.ordinal_id   1
#
_ma_software_group.group_id    1
_ma_software_group.ordinal_id  1
_ma_software_group.software_id 1
#
loop_
_ma_target_entity.data_id
_ma_target_entity.entity_id
_ma_target_entity.origin
1 1 . 
1 2 . 
#
loop_
_ma_target_entity_instance.asym_id
_ma_target_entity_instance.details
_ma_target_entity_instance.entity_id
A . 1 
B . 2 
#
loop_
_pdbx_data_usage.details
_pdbx_data_usage.id
_pdbx_data_usage.type
_pdbx_data_usage.url
;NON-COMMERCIAL USE ONLY, BY USING THIS FILE YOU AGREE TO THE TERMS OF USE FOUND
AT alphafoldserver.com/output-terms.
;
1 license    ? 
;THE INFORMATION IS NOT INTENDED FOR, HAS NOT BEEN VALIDATED FOR, AND IS NOT
APPROVED FOR CLINICAL USE. IT SHOULD NOT BE USED FOR CLINICAL PURPOSE OR RELIED
ON FOR MEDICAL OR OTHER PROFESSIONAL ADVICE. IT IS THEORETICAL MODELLING ONLY
AND CAUTION SHOULD BE EXERCISED IN ITS USE. IT IS PROVIDED "AS-IS" WITHOUT ANY
WARRANTY OF ANY KIND, WHETHER EXPRESSED OR IMPLIED. NO WARRANTY IS GIVEN THAT
USE OF THE INFORMATION SHALL NOT INFRINGE THE RIGHTS OF ANY THIRD PARTY.
;
2 disclaimer ? 
#
loop_
_pdbx_poly_seq_scheme.asym_id
_pdbx_poly_seq_scheme.auth_seq_num
_pdbx_poly_seq_scheme.entity_id
_pdbx_poly_seq_scheme.hetero
_pdbx_poly_seq_scheme.mon_id
_pdbx_poly_seq_scheme.pdb_ins_code
_pdbx_poly_seq_scheme.pdb_seq_num
_pdbx_poly_seq_scheme.pdb_strand_id
_pdbx_poly_seq_scheme.seq_id
A 1   1 n MET . 1   A 1   
A 2   1 n ALA . 2   A 2   
A 3   1 n HIS . 3   A 3   
A 4   1 n ALA . 4   A 4   
A 5   1 n THR . 5   A 5   
A 6   1 n LEU . 6   A 6   
A 7   1 n SER . 7   A 7   
A 8   1 n ALA . 8   A 8   
A 9   1 n ALA . 9   A 9   
A 10  1 n PRO . 10  A 10  
A 11  1 n SER . 11  A 11  
A 12  1 n ASN . 12  A 12  
A 13  1 n PRO . 13  A 13  
A 14  1 n ARG . 14  A 14  
A 15  1 n LEU . 15  A 15  
A 16  1 n LEU . 16  A 16  
A 17  1 n ARG . 17  A 17  
A 18  1 n VAL . 18  A 18  
A 19  1 n ALA . 19  A 19  
A 20  1 n LEU . 20  A 20  
A 21  1 n LEU . 21  A 21  
A 22  1 n LEU . 22  A 22  
A 23  1 n LEU . 23  A 23  
A 24  1 n LEU . 24  A 24  
A 25  1 n LEU . 25  A 25  
A 26  1 n VAL . 26  A 26  
A 27  1 n ALA . 27  A 27  
A 28  1 n ALA . 28  A 28  
A 29  1 n SER . 29  A 29  
A 30  1 n ARG . 30  A 30  
A 31  1 n ARG . 31  A 31  
A 32  1 n ALA . 32  A 32  
A 33  1 n ALA . 33  A 33  
A 34  1 n GLY . 34  A 34  
A 35  1 n ALA . 35  A 35  
A 36  1 n SER . 36  A 36  
A 37  1 n VAL . 37  A 37  
A 38  1 n VAL . 38  A 38  
A 39  1 n THR . 39  A 39  
A 40  1 n GLU . 40  A 40  
A 41  1 n LEU . 41  A 41  
A 42  1 n ARG . 42  A 42  
A 43  1 n CYS . 43  A 43  
A 44  1 n GLN . 44  A 44  
A 45  1 n CYS . 45  A 45  
A 46  1 n LEU . 46  A 46  
A 47  1 n GLN . 47  A 47  
A 48  1 n THR . 48  A 48  
A 49  1 n LEU . 49  A 49  
A 50  1 n GLN . 50  A 50  
A 51  1 n GLY . 51  A 51  
A 52  1 n ILE . 52  A 52  
A 53  1 n HIS . 53  A 53  
A 54  1 n LEU . 54  A 54  
A 55  1 n LYS . 55  A 55  
A 56  1 n ASN . 56  A 56  
A 57  1 n ILE . 57  A 57  
A 58  1 n GLN . 58  A 58  
A 59  1 n SER . 59  A 59  
A 60  1 n VAL . 60  A 60  
A 61  1 n ASN . 61  A 61  
A 62  1 n VAL . 62  A 62  
A 63  1 n ARG . 63  A 63  
A 64  1 n SER . 64  A 64  
A 65  1 n PRO . 65  A 65  
A 66  1 n GLY . 66  A 66  
A 67  1 n PRO . 67  A 67  
A 68  1 n HIS . 68  A 68  
A 69  1 n CYS . 69  A 69  
A 70  1 n ALA . 70  A 70  
A 71  1 n GLN . 71  A 71  
A 72  1 n THR . 72  A 72  
A 73  1 n GLU . 73  A 73  
A 74  1 n VAL . 74  A 74  
A 75  1 n ILE . 75  A 75  
A 76  1 n ALA . 76  A 76  
A 77  1 n THR . 77  A 77  
A 78  1 n LEU . 78  A 78  
A 79  1 n LYS . 79  A 79  
A 80  1 n ASN . 80  A 80  
A 81  1 n GLY . 81  A 81  
A 82  1 n LYS . 82  A 82  
A 83  1 n LYS . 83  A 83  
A 84  1 n ALA . 84  A 84  
A 85  1 n CYS . 85  A 85  
A 86  1 n LEU . 86  A 86  
A 87  1 n ASN . 87  A 87  
A 88  1 n PRO . 88  A 88  
A 89  1 n ALA . 89  A 89  
A 90  1 n SER . 90  A 90  
A 91  1 n PRO . 91  A 91  
A 92  1 n MET . 92  A 92  
A 93  1 n VAL . 93  A 93  
A 94  1 n GLN . 94  A 94  
A 95  1 n LYS . 95  A 95  
A 96  1 n ILE . 96  A 96  
A 97  1 n ILE . 97  A 97  
A 98  1 n GLU . 98  A 98  
A 99  1 n LYS . 99  A 99  
A 100 1 n ILE . 100 A 100 
A 101 1 n LEU . 101 A 101 
A 102 1 n ASN . 102 A 102 
A 103 1 n LYS . 103 A 103 
A 104 1 n GLY . 104 A 104 
A 105 1 n SER . 105 A 105 
A 106 1 n THR . 106 A 106 
A 107 1 n ASN . 107 A 107 
B 1   2 n MET . 1   B 1   
B 2   2 n ASP . 2   B 2   
B 3   2 n TYR . 3   B 3   
B 4   2 n GLN . 4   B 4   
B 5   2 n VAL . 5   B 5   
B 6   2 n SER . 6   B 6   
B 7   2 n SER . 7   B 7   
B 8   2 n PRO . 8   B 8   
B 9   2 n ILE . 9   B 9   
B 10  2 n TYR . 10  B 10  
B 11  2 n ASP . 11  B 11  
B 12  2 n ILE . 12  B 12  
B 13  2 n ASN . 13  B 13  
B 14  2 n TYR . 14  B 14  
B 15  2 n TYR . 15  B 15  
B 16  2 n THR . 16  B 16  
B 17  2 n SER . 17  B 17  
B 18  2 n GLU . 18  B 18  
B 19  2 n PRO . 19  B 19  
B 20  2 n CYS . 20  B 20  
B 21  2 n GLN . 21  B 21  
B 22  2 n LYS . 22  B 22  
B 23  2 n ILE . 23  B 23  
B 24  2 n ASN . 24  B 24  
B 25  2 n VAL . 25  B 25  
B 26  2 n LYS . 26  B 26  
B 27  2 n GLN . 27  B 27  
B 28  2 n ILE . 28  B 28  
B 29  2 n ALA . 29  B 29  
B 30  2 n ALA . 30  B 30  
B 31  2 n ARG . 31  B 31  
B 32  2 n LEU . 32  B 32  
B 33  2 n LEU . 33  B 33  
B 34  2 n PRO . 34  B 34  
B 35  2 n PRO . 35  B 35  
B 36  2 n LEU . 36  B 36  
B 37  2 n TYR . 37  B 37  
B 38  2 n SER . 38  B 38  
B 39  2 n LEU . 39  B 39  
B 40  2 n VAL . 40  B 40  
B 41  2 n PHE . 41  B 41  
B 42  2 n ILE . 42  B 42  
B 43  2 n PHE . 43  B 43  
B 44  2 n GLY . 44  B 44  
B 45  2 n PHE . 45  B 45  
B 46  2 n VAL . 46  B 46  
B 47  2 n GLY . 47  B 47  
B 48  2 n ASN . 48  B 48  
B 49  2 n MET . 49  B 49  
B 50  2 n LEU . 50  B 50  
B 51  2 n VAL . 51  B 51  
B 52  2 n ILE . 52  B 52  
B 53  2 n LEU . 53  B 53  
B 54  2 n ILE . 54  B 54  
B 55  2 n LEU . 55  B 55  
B 56  2 n ILE . 56  B 56  
B 57  2 n ASN . 57  B 57  
B 58  2 n CYS . 58  B 58  
B 59  2 n LYS . 59  B 59  
B 60  2 n ARG . 60  B 60  
B 61  2 n LEU . 61  B 61  
B 62  2 n LYS . 62  B 62  
B 63  2 n SER . 63  B 63  
B 64  2 n MET . 64  B 64  
B 65  2 n THR . 65  B 65  
B 66  2 n ASP . 66  B 66  
B 67  2 n ILE . 67  B 67  
B 68  2 n TYR . 68  B 68  
B 69  2 n LEU . 69  B 69  
B 70  2 n LEU . 70  B 70  
B 71  2 n ASN . 71  B 71  
B 72  2 n LEU . 72  B 72  
B 73  2 n ALA . 73  B 73  
B 74  2 n ILE . 74  B 74  
B 75  2 n SER . 75  B 75  
B 76  2 n ASP . 76  B 76  
B 77  2 n LEU . 77  B 77  
B 78  2 n PHE . 78  B 78  
B 79  2 n PHE . 79  B 79  
B 80  2 n LEU . 80  B 80  
B 81  2 n LEU . 81  B 81  
B 82  2 n THR . 82  B 82  
B 83  2 n VAL . 83  B 83  
B 84  2 n PRO . 84  B 84  
B 85  2 n PHE . 85  B 85  
B 86  2 n TRP . 86  B 86  
B 87  2 n ALA . 87  B 87  
B 88  2 n HIS . 88  B 88  
B 89  2 n TYR . 89  B 89  
B 90  2 n ALA . 90  B 90  
B 91  2 n ALA . 91  B 91  
B 92  2 n ALA . 92  B 92  
B 93  2 n GLN . 93  B 93  
B 94  2 n TRP . 94  B 94  
B 95  2 n ASP . 95  B 95  
B 96  2 n PHE . 96  B 96  
B 97  2 n GLY . 97  B 97  
B 98  2 n ASN . 98  B 98  
B 99  2 n THR . 99  B 99  
B 100 2 n MET . 100 B 100 
B 101 2 n CYS . 101 B 101 
B 102 2 n GLN . 102 B 102 
B 103 2 n LEU . 103 B 103 
B 104 2 n LEU . 104 B 104 
B 105 2 n THR . 105 B 105 
B 106 2 n GLY . 106 B 106 
B 107 2 n LEU . 107 B 107 
B 108 2 n TYR . 108 B 108 
B 109 2 n PHE . 109 B 109 
B 110 2 n ILE . 110 B 110 
B 111 2 n GLY . 111 B 111 
B 112 2 n PHE . 112 B 112 
B 113 2 n PHE . 113 B 113 
B 114 2 n SER . 114 B 114 
B 115 2 n GLY . 115 B 115 
B 116 2 n ILE . 116 B 116 
B 117 2 n PHE . 117 B 117 
B 118 2 n PHE . 118 B 118 
B 119 2 n ILE . 119 B 119 
B 120 2 n ILE . 120 B 120 
B 121 2 n LEU . 121 B 121 
B 122 2 n LEU . 122 B 122 
B 123 2 n THR . 123 B 123 
B 124 2 n ILE . 124 B 124 
B 125 2 n ASP . 125 B 125 
B 126 2 n ARG . 126 B 126 
B 127 2 n TYR . 127 B 127 
B 128 2 n LEU . 128 B 128 
B 129 2 n ALA . 129 B 129 
B 130 2 n VAL . 130 B 130 
B 131 2 n VAL . 131 B 131 
B 132 2 n HIS . 132 B 132 
B 133 2 n ALA . 133 B 133 
B 134 2 n VAL . 134 B 134 
B 135 2 n PHE . 135 B 135 
B 136 2 n ALA . 136 B 136 
B 137 2 n LEU . 137 B 137 
B 138 2 n LYS . 138 B 138 
B 139 2 n ALA . 139 B 139 
B 140 2 n ARG . 140 B 140 
B 141 2 n THR . 141 B 141 
B 142 2 n VAL . 142 B 142 
B 143 2 n THR . 143 B 143 
B 144 2 n PHE . 144 B 144 
B 145 2 n GLY . 145 B 145 
B 146 2 n VAL . 146 B 146 
B 147 2 n VAL . 147 B 147 
B 148 2 n THR . 148 B 148 
B 149 2 n SER . 149 B 149 
B 150 2 n VAL . 150 B 150 
B 151 2 n ILE . 151 B 151 
B 152 2 n THR . 152 B 152 
B 153 2 n TRP . 153 B 153 
B 154 2 n VAL . 154 B 154 
B 155 2 n VAL . 155 B 155 
B 156 2 n ALA . 156 B 156 
B 157 2 n VAL . 157 B 157 
B 158 2 n PHE . 158 B 158 
B 159 2 n ALA . 159 B 159 
B 160 2 n SER . 160 B 160 
B 161 2 n LEU . 161 B 161 
B 162 2 n PRO . 162 B 162 
B 163 2 n GLY . 163 B 163 
B 164 2 n ILE . 164 B 164 
B 165 2 n ILE . 165 B 165 
B 166 2 n PHE . 166 B 166 
B 167 2 n THR . 167 B 167 
B 168 2 n ARG . 168 B 168 
B 169 2 n SER . 169 B 169 
B 170 2 n GLN . 170 B 170 
B 171 2 n LYS . 171 B 171 
B 172 2 n GLU . 172 B 172 
B 173 2 n GLY . 173 B 173 
B 174 2 n LEU . 174 B 174 
B 175 2 n HIS . 175 B 175 
B 176 2 n TYR . 176 B 176 
B 177 2 n THR . 177 B 177 
B 178 2 n CYS . 178 B 178 
B 179 2 n SER . 179 B 179 
B 180 2 n SER . 180 B 180 
B 181 2 n HIS . 181 B 181 
B 182 2 n PHE . 182 B 182 
B 183 2 n PRO . 183 B 183 
B 184 2 n TYR . 184 B 184 
B 185 2 n SER . 185 B 185 
B 186 2 n GLN . 186 B 186 
B 187 2 n TYR . 187 B 187 
B 188 2 n GLN . 188 B 188 
B 189 2 n PHE . 189 B 189 
B 190 2 n TRP . 190 B 190 
B 191 2 n LYS . 191 B 191 
B 192 2 n ASN . 192 B 192 
B 193 2 n PHE . 193 B 193 
B 194 2 n GLN . 194 B 194 
B 195 2 n THR . 195 B 195 
B 196 2 n LEU . 196 B 196 
B 197 2 n LYS . 197 B 197 
B 198 2 n ILE . 198 B 198 
B 199 2 n VAL . 199 B 199 
B 200 2 n ILE . 200 B 200 
B 201 2 n LEU . 201 B 201 
B 202 2 n GLY . 202 B 202 
B 203 2 n LEU . 203 B 203 
B 204 2 n VAL . 204 B 204 
B 205 2 n LEU . 205 B 205 
B 206 2 n PRO . 206 B 206 
B 207 2 n LEU . 207 B 207 
B 208 2 n LEU . 208 B 208 
B 209 2 n VAL . 209 B 209 
B 210 2 n MET . 210 B 210 
B 211 2 n VAL . 211 B 211 
B 212 2 n ILE . 212 B 212 
B 213 2 n CYS . 213 B 213 
B 214 2 n TYR . 214 B 214 
B 215 2 n SER . 215 B 215 
B 216 2 n GLY . 216 B 216 
B 217 2 n ILE . 217 B 217 
B 218 2 n LEU . 218 B 218 
B 219 2 n LYS . 219 B 219 
B 220 2 n THR . 220 B 220 
B 221 2 n LEU . 221 B 221 
B 222 2 n LEU . 222 B 222 
B 223 2 n ARG . 223 B 223 
B 224 2 n CYS . 224 B 224 
B 225 2 n ARG . 225 B 225 
B 226 2 n ASN . 226 B 226 
B 227 2 n GLU . 227 B 227 
B 228 2 n LYS . 228 B 228 
B 229 2 n LYS . 229 B 229 
B 230 2 n ARG . 230 B 230 
B 231 2 n HIS . 231 B 231 
B 232 2 n ARG . 232 B 232 
B 233 2 n ALA . 233 B 233 
B 234 2 n VAL . 234 B 234 
B 235 2 n ARG . 235 B 235 
B 236 2 n LEU . 236 B 236 
B 237 2 n ILE . 237 B 237 
B 238 2 n PHE . 238 B 238 
B 239 2 n THR . 239 B 239 
B 240 2 n ILE . 240 B 240 
B 241 2 n MET . 241 B 241 
B 242 2 n ILE . 242 B 242 
B 243 2 n VAL . 243 B 243 
B 244 2 n TYR . 244 B 244 
B 245 2 n PHE . 245 B 245 
B 246 2 n LEU . 246 B 246 
B 247 2 n PHE . 247 B 247 
B 248 2 n TRP . 248 B 248 
B 249 2 n ALA . 249 B 249 
B 250 2 n PRO . 250 B 250 
B 251 2 n TYR . 251 B 251 
B 252 2 n ASN . 252 B 252 
B 253 2 n ILE . 253 B 253 
B 254 2 n VAL . 254 B 254 
B 255 2 n LEU . 255 B 255 
B 256 2 n LEU . 256 B 256 
B 257 2 n LEU . 257 B 257 
B 258 2 n ASN . 258 B 258 
B 259 2 n THR . 259 B 259 
B 260 2 n PHE . 260 B 260 
B 261 2 n GLN . 261 B 261 
B 262 2 n GLU . 262 B 262 
B 263 2 n PHE . 263 B 263 
B 264 2 n PHE . 264 B 264 
B 265 2 n GLY . 265 B 265 
B 266 2 n LEU . 266 B 266 
B 267 2 n ASN . 267 B 267 
B 268 2 n ASN . 268 B 268 
B 269 2 n CYS . 269 B 269 
B 270 2 n SER . 270 B 270 
B 271 2 n SER . 271 B 271 
B 272 2 n SER . 272 B 272 
B 273 2 n ASN . 273 B 273 
B 274 2 n ARG . 274 B 274 
B 275 2 n LEU . 275 B 275 
B 276 2 n ASP . 276 B 276 
B 277 2 n GLN . 277 B 277 
B 278 2 n ALA . 278 B 278 
B 279 2 n MET . 279 B 279 
B 280 2 n GLN . 280 B 280 
B 281 2 n VAL . 281 B 281 
B 282 2 n THR . 282 B 282 
B 283 2 n GLU . 283 B 283 
B 284 2 n THR . 284 B 284 
B 285 2 n LEU . 285 B 285 
B 286 2 n GLY . 286 B 286 
B 287 2 n MET . 287 B 287 
B 288 2 n THR . 288 B 288 
B 289 2 n HIS . 289 B 289 
B 290 2 n CYS . 290 B 290 
B 291 2 n CYS . 291 B 291 
B 292 2 n ILE . 292 B 292 
B 293 2 n ASN . 293 B 293 
B 294 2 n PRO . 294 B 294 
B 295 2 n ILE . 295 B 295 
B 296 2 n ILE . 296 B 296 
B 297 2 n TYR . 297 B 297 
B 298 2 n ALA . 298 B 298 
B 299 2 n PHE . 299 B 299 
B 300 2 n VAL . 300 B 300 
B 301 2 n GLY . 301 B 301 
B 302 2 n GLU . 302 B 302 
B 303 2 n LYS . 303 B 303 
B 304 2 n PHE . 304 B 304 
B 305 2 n ARG . 305 B 305 
B 306 2 n ASN . 306 B 306 
B 307 2 n TYR . 307 B 307 
B 308 2 n LEU . 308 B 308 
B 309 2 n LEU . 309 B 309 
B 310 2 n VAL . 310 B 310 
B 311 2 n PHE . 311 B 311 
B 312 2 n PHE . 312 B 312 
B 313 2 n GLN . 313 B 313 
B 314 2 n LYS . 314 B 314 
B 315 2 n HIS . 315 B 315 
B 316 2 n ILE . 316 B 316 
B 317 2 n ALA . 317 B 317 
B 318 2 n LYS . 318 B 318 
B 319 2 n ARG . 319 B 319 
B 320 2 n PHE . 320 B 320 
B 321 2 n CYS . 321 B 321 
B 322 2 n LYS . 322 B 322 
B 323 2 n CYS . 323 B 323 
B 324 2 n CYS . 324 B 324 
B 325 2 n SER . 325 B 325 
B 326 2 n ILE . 326 B 326 
B 327 2 n PHE . 327 B 327 
B 328 2 n GLN . 328 B 328 
B 329 2 n GLN . 329 B 329 
B 330 2 n GLU . 330 B 330 
B 331 2 n ALA . 331 B 331 
B 332 2 n PRO . 332 B 332 
B 333 2 n GLU . 333 B 333 
B 334 2 n ARG . 334 B 334 
B 335 2 n ALA . 335 B 335 
B 336 2 n SER . 336 B 336 
B 337 2 n SER . 337 B 337 
B 338 2 n VAL . 338 B 338 
B 339 2 n TYR . 339 B 339 
B 340 2 n THR . 340 B 340 
B 341 2 n ARG . 341 B 341 
B 342 2 n SER . 342 B 342 
B 343 2 n THR . 343 B 343 
B 344 2 n GLY . 344 B 344 
B 345 2 n GLU . 345 B 345 
B 346 2 n GLN . 346 B 346 
B 347 2 n GLU . 347 B 347 
B 348 2 n ILE . 348 B 348 
B 349 2 n SER . 349 B 349 
B 350 2 n VAL . 350 B 350 
B 351 2 n GLY . 351 B 351 
B 352 2 n LEU . 352 B 352 
#
_software.classification other
_software.date           ?
_software.description    "Structure prediction"
_software.name           AlphaFold
_software.pdbx_ordinal   1
_software.type           package
_software.version        "AlphaFold-beta-20231127 (2b86f29d-618d-47cf-8aef-20020b1102eb @ 2025-03-07 02:14:04)"
#
loop_
_struct_asym.entity_id
_struct_asym.id
1 A 
2 B 
#
loop_
_atom_site.group_PDB
_atom_site.id
_atom_site.type_symbol
_atom_site.label_atom_id
_atom_site.label_alt_id
_atom_site.label_comp_id
_atom_site.label_asym_id
_atom_site.label_entity_id
_atom_site.label_seq_id
_atom_site.pdbx_PDB_ins_code
_atom_site.Cartn_x
_atom_site.Cartn_y
_atom_site.Cartn_z
_atom_site.occupancy
_atom_site.B_iso_or_equiv
_atom_site.auth_seq_id
_atom_site.auth_asym_id
_atom_site.pdbx_PDB_model_num
ATOM 1    N N   . MET A 1 1   ? 5.637   -16.095 52.693  1.00 22.53 1   A 1 
ATOM 2    C CA  . MET A 1 1   ? 6.279   -16.569 51.453  1.00 29.74 1   A 1 
ATOM 3    C C   . MET A 1 1   ? 5.194   -16.875 50.419  1.00 30.28 1   A 1 
ATOM 4    O O   . MET A 1 1   ? 4.847   -18.028 50.215  1.00 30.89 1   A 1 
ATOM 5    C CB  . MET A 1 1   ? 7.130   -17.823 51.734  1.00 30.89 1   A 1 
ATOM 6    C CG  . MET A 1 1   ? 8.390   -17.525 52.551  1.00 29.06 1   A 1 
ATOM 7    S SD  . MET A 1 1   ? 9.227   -19.056 53.072  1.00 28.28 1   A 1 
ATOM 8    C CE  . MET A 1 1   ? 10.783  -18.393 53.718  1.00 24.67 1   A 1 
ATOM 9    N N   . ALA A 1 2   ? 4.563   -15.823 49.855  1.00 31.08 2   A 1 
ATOM 10   C CA  . ALA A 1 2   ? 3.452   -16.008 48.925  1.00 37.15 2   A 1 
ATOM 11   C C   . ALA A 1 2   ? 4.015   -16.309 47.525  1.00 36.42 2   A 1 
ATOM 12   O O   . ALA A 1 2   ? 4.504   -15.412 46.843  1.00 35.81 2   A 1 
ATOM 13   C CB  . ALA A 1 2   ? 2.559   -14.766 48.957  1.00 36.57 2   A 1 
ATOM 14   N N   . HIS A 1 3   ? 3.994   -17.584 47.119  1.00 29.74 3   A 1 
ATOM 15   C CA  . HIS A 1 3   ? 4.349   -17.999 45.765  1.00 33.80 3   A 1 
ATOM 16   C C   . HIS A 1 3   ? 3.280   -17.475 44.797  1.00 32.06 3   A 1 
ATOM 17   O O   . HIS A 1 3   ? 2.249   -18.101 44.594  1.00 32.80 3   A 1 
ATOM 18   C CB  . HIS A 1 3   ? 4.500   -19.519 45.694  1.00 33.90 3   A 1 
ATOM 19   C CG  . HIS A 1 3   ? 5.858   -20.005 46.105  1.00 31.35 3   A 1 
ATOM 20   N ND1 . HIS A 1 3   ? 6.982   -20.019 45.304  1.00 31.37 3   A 1 
ATOM 21   C CD2 . HIS A 1 3   ? 6.228   -20.519 47.316  1.00 32.79 3   A 1 
ATOM 22   C CE1 . HIS A 1 3   ? 7.997   -20.527 46.021  1.00 32.03 3   A 1 
ATOM 23   N NE2 . HIS A 1 3   ? 7.583   -20.848 47.250  1.00 34.64 3   A 1 
ATOM 24   N N   . ALA A 1 4   ? 3.521   -16.287 44.204  1.00 33.08 4   A 1 
ATOM 25   C CA  . ALA A 1 4   ? 2.703   -15.755 43.131  1.00 36.83 4   A 1 
ATOM 26   C C   . ALA A 1 4   ? 2.847   -16.674 41.910  1.00 34.67 4   A 1 
ATOM 27   O O   . ALA A 1 4   ? 3.802   -16.574 41.144  1.00 33.50 4   A 1 
ATOM 28   C CB  . ALA A 1 4   ? 3.110   -14.308 42.851  1.00 36.72 4   A 1 
ATOM 29   N N   . THR A 1 5   ? 1.929   -17.629 41.777  1.00 33.93 5   A 1 
ATOM 30   C CA  . THR A 1 5   ? 1.827   -18.503 40.609  1.00 39.82 5   A 1 
ATOM 31   C C   . THR A 1 5   ? 1.460   -17.642 39.407  1.00 39.18 5   A 1 
ATOM 32   O O   . THR A 1 5   ? 0.307   -17.301 39.184  1.00 37.31 5   A 1 
ATOM 33   C CB  . THR A 1 5   ? 0.796   -19.616 40.834  1.00 36.71 5   A 1 
ATOM 34   O OG1 . THR A 1 5   ? -0.393  -19.085 41.371  1.00 31.94 5   A 1 
ATOM 35   C CG2 . THR A 1 5   ? 1.296   -20.662 41.828  1.00 34.49 5   A 1 
ATOM 36   N N   . LEU A 1 6   ? 2.484   -17.247 38.622  1.00 32.05 6   A 1 
ATOM 37   C CA  . LEU A 1 6   ? 2.311   -16.607 37.330  1.00 33.94 6   A 1 
ATOM 38   C C   . LEU A 1 6   ? 1.522   -17.555 36.432  1.00 32.04 6   A 1 
ATOM 39   O O   . LEU A 1 6   ? 2.081   -18.472 35.819  1.00 30.60 6   A 1 
ATOM 40   C CB  . LEU A 1 6   ? 3.695   -16.250 36.740  1.00 32.41 6   A 1 
ATOM 41   C CG  . LEU A 1 6   ? 4.232   -14.888 37.215  1.00 28.84 6   A 1 
ATOM 42   C CD1 . LEU A 1 6   ? 5.758   -14.833 37.065  1.00 29.52 6   A 1 
ATOM 43   C CD2 . LEU A 1 6   ? 3.641   -13.746 36.380  1.00 33.53 6   A 1 
ATOM 44   N N   . SER A 1 7   ? 0.206   -17.360 36.411  1.00 34.83 7   A 1 
ATOM 45   C CA  . SER A 1 7   ? -0.719  -18.093 35.556  1.00 40.05 7   A 1 
ATOM 46   C C   . SER A 1 7   ? -0.268  -17.901 34.109  1.00 39.37 7   A 1 
ATOM 47   O O   . SER A 1 7   ? -0.265  -16.795 33.578  1.00 38.48 7   A 1 
ATOM 48   C CB  . SER A 1 7   ? -2.146  -17.595 35.766  1.00 38.09 7   A 1 
ATOM 49   O OG  . SER A 1 7   ? -3.029  -18.342 34.962  1.00 34.00 7   A 1 
ATOM 50   N N   . ALA A 1 8   ? 0.205   -18.982 33.503  1.00 38.55 8   A 1 
ATOM 51   C CA  . ALA A 1 8   ? 0.601   -18.985 32.109  1.00 43.91 8   A 1 
ATOM 52   C C   . ALA A 1 8   ? -0.650  -18.707 31.277  1.00 43.47 8   A 1 
ATOM 53   O O   . ALA A 1 8   ? -1.517  -19.571 31.173  1.00 42.10 8   A 1 
ATOM 54   C CB  . ALA A 1 8   ? 1.254   -20.336 31.776  1.00 42.81 8   A 1 
ATOM 55   N N   . ALA A 1 9   ? -0.752  -17.505 30.719  1.00 43.66 9   A 1 
ATOM 56   C CA  . ALA A 1 9   ? -1.846  -17.155 29.824  1.00 47.35 9   A 1 
ATOM 57   C C   . ALA A 1 9   ? -1.934  -18.236 28.733  1.00 45.92 9   A 1 
ATOM 58   O O   . ALA A 1 9   ? -0.940  -18.476 28.047  1.00 44.11 9   A 1 
ATOM 59   C CB  . ALA A 1 9   ? -1.602  -15.762 29.236  1.00 46.25 9   A 1 
ATOM 60   N N   . PRO A 1 10  ? -3.078  -18.954 28.617  1.00 39.86 10  A 1 
ATOM 61   C CA  . PRO A 1 10  ? -3.201  -20.018 27.647  1.00 45.03 10  A 1 
ATOM 62   C C   . PRO A 1 10  ? -3.041  -19.397 26.270  1.00 46.13 10  A 1 
ATOM 63   O O   . PRO A 1 10  ? -3.847  -18.562 25.858  1.00 44.93 10  A 1 
ATOM 64   C CB  . PRO A 1 10  ? -4.587  -20.637 27.897  1.00 43.71 10  A 1 
ATOM 65   C CG  . PRO A 1 10  ? -5.381  -19.506 28.545  1.00 42.37 10  A 1 
ATOM 66   C CD  . PRO A 1 10  ? -4.321  -18.723 29.314  1.00 45.30 10  A 1 
ATOM 67   N N   . SER A 1 11  ? -1.981  -19.778 25.551  1.00 38.04 11  A 1 
ATOM 68   C CA  . SER A 1 11  ? -1.810  -19.436 24.144  1.00 41.58 11  A 1 
ATOM 69   C C   . SER A 1 11  ? -2.964  -20.076 23.381  1.00 41.87 11  A 1 
ATOM 70   O O   . SER A 1 11  ? -2.893  -21.262 23.049  1.00 40.56 11  A 1 
ATOM 71   C CB  . SER A 1 11  ? -0.444  -19.924 23.631  1.00 39.89 11  A 1 
ATOM 72   O OG  . SER A 1 11  ? -0.308  -21.320 23.805  1.00 37.25 11  A 1 
ATOM 73   N N   . ASN A 1 12  ? -4.056  -19.353 23.214  1.00 46.19 12  A 1 
ATOM 74   C CA  . ASN A 1 12  ? -5.297  -19.906 22.714  1.00 52.33 12  A 1 
ATOM 75   C C   . ASN A 1 12  ? -5.087  -20.330 21.249  1.00 53.22 12  A 1 
ATOM 76   O O   . ASN A 1 12  ? -5.046  -19.456 20.374  1.00 52.62 12  A 1 
ATOM 77   C CB  . ASN A 1 12  ? -6.440  -18.878 22.906  1.00 49.73 12  A 1 
ATOM 78   C CG  . ASN A 1 12  ? -7.562  -19.375 23.790  1.00 43.73 12  A 1 
ATOM 79   O OD1 . ASN A 1 12  ? -7.785  -20.559 23.962  1.00 41.43 12  A 1 
ATOM 80   N ND2 . ASN A 1 12  ? -8.347  -18.477 24.353  1.00 41.96 12  A 1 
ATOM 81   N N   . PRO A 1 13  ? -4.967  -21.633 20.930  1.00 47.99 13  A 1 
ATOM 82   C CA  . PRO A 1 13  ? -4.768  -22.096 19.557  1.00 53.11 13  A 1 
ATOM 83   C C   . PRO A 1 13  ? -5.981  -21.772 18.687  1.00 55.10 13  A 1 
ATOM 84   O O   . PRO A 1 13  ? -5.924  -21.889 17.469  1.00 55.03 13  A 1 
ATOM 85   C CB  . PRO A 1 13  ? -4.515  -23.600 19.681  1.00 52.17 13  A 1 
ATOM 86   C CG  . PRO A 1 13  ? -5.261  -23.988 20.957  1.00 52.27 13  A 1 
ATOM 87   C CD  . PRO A 1 13  ? -5.100  -22.748 21.835  1.00 54.95 13  A 1 
ATOM 88   N N   . ARG A 1 14  ? -7.080  -21.323 19.328  1.00 50.36 14  A 1 
ATOM 89   C CA  . ARG A 1 14  ? -8.279  -20.829 18.652  1.00 55.70 14  A 1 
ATOM 90   C C   . ARG A 1 14  ? -7.988  -19.615 17.768  1.00 56.04 14  A 1 
ATOM 91   O O   . ARG A 1 14  ? -8.520  -19.586 16.675  1.00 59.57 14  A 1 
ATOM 92   C CB  . ARG A 1 14  ? -9.383  -20.497 19.668  1.00 55.33 14  A 1 
ATOM 93   C CG  . ARG A 1 14  ? -9.960  -21.758 20.341  1.00 49.46 14  A 1 
ATOM 94   C CD  . ARG A 1 14  ? -11.165 -21.392 21.221  1.00 47.72 14  A 1 
ATOM 95   N NE  . ARG A 1 14  ? -11.777 -22.583 21.824  1.00 42.80 14  A 1 
ATOM 96   C CZ  . ARG A 1 14  ? -12.850 -22.610 22.616  1.00 37.87 14  A 1 
ATOM 97   N NH1 . ARG A 1 14  ? -13.470 -21.512 22.963  1.00 35.81 14  A 1 
ATOM 98   N NH2 . ARG A 1 14  ? -13.324 -23.734 23.075  1.00 35.28 14  A 1 
ATOM 99   N N   . LEU A 1 15  ? -7.141  -18.683 18.185  1.00 50.11 15  A 1 
ATOM 100  C CA  . LEU A 1 15  ? -6.815  -17.506 17.364  1.00 52.28 15  A 1 
ATOM 101  C C   . LEU A 1 15  ? -6.086  -17.900 16.072  1.00 52.22 15  A 1 
ATOM 102  O O   . LEU A 1 15  ? -6.427  -17.390 15.008  1.00 56.01 15  A 1 
ATOM 103  C CB  . LEU A 1 15  ? -5.983  -16.508 18.183  1.00 52.54 15  A 1 
ATOM 104  C CG  . LEU A 1 15  ? -6.858  -15.509 18.952  1.00 48.63 15  A 1 
ATOM 105  C CD1 . LEU A 1 15  ? -6.074  -14.882 20.105  1.00 46.98 15  A 1 
ATOM 106  C CD2 . LEU A 1 15  ? -7.346  -14.382 18.031  1.00 51.86 15  A 1 
ATOM 107  N N   . LEU A 1 16  ? -5.148  -18.848 16.149  1.00 48.63 16  A 1 
ATOM 108  C CA  . LEU A 1 16  ? -4.469  -19.363 14.967  1.00 48.89 16  A 1 
ATOM 109  C C   . LEU A 1 16  ? -5.442  -20.128 14.055  1.00 49.08 16  A 1 
ATOM 110  O O   . LEU A 1 16  ? -5.378  -19.982 12.837  1.00 52.42 16  A 1 
ATOM 111  C CB  . LEU A 1 16  ? -3.283  -20.259 15.376  1.00 50.15 16  A 1 
ATOM 112  C CG  . LEU A 1 16  ? -2.144  -20.196 14.349  1.00 47.32 16  A 1 
ATOM 113  C CD1 . LEU A 1 16  ? -1.136  -19.109 14.740  1.00 44.27 16  A 1 
ATOM 114  C CD2 . LEU A 1 16  ? -1.398  -21.525 14.251  1.00 48.79 16  A 1 
ATOM 115  N N   . ARG A 1 17  ? -6.366  -20.919 14.635  1.00 51.86 17  A 1 
ATOM 116  C CA  . ARG A 1 17  ? -7.420  -21.605 13.869  1.00 54.97 17  A 1 
ATOM 117  C C   . ARG A 1 17  ? -8.402  -20.628 13.236  1.00 53.66 17  A 1 
ATOM 118  O O   . ARG A 1 17  ? -8.794  -20.868 12.108  1.00 59.30 17  A 1 
ATOM 119  C CB  . ARG A 1 17  ? -8.175  -22.618 14.741  1.00 55.04 17  A 1 
ATOM 120  C CG  . ARG A 1 17  ? -7.381  -23.914 14.954  1.00 50.02 17  A 1 
ATOM 121  C CD  . ARG A 1 17  ? -8.236  -24.913 15.732  1.00 49.32 17  A 1 
ATOM 122  N NE  . ARG A 1 17  ? -7.527  -26.195 15.925  1.00 44.75 17  A 1 
ATOM 123  C CZ  . ARG A 1 17  ? -8.023  -27.290 16.509  1.00 41.58 17  A 1 
ATOM 124  N NH1 . ARG A 1 17  ? -9.226  -27.313 17.013  1.00 39.55 17  A 1 
ATOM 125  N NH2 . ARG A 1 17  ? -7.303  -28.367 16.593  1.00 39.95 17  A 1 
ATOM 126  N N   . VAL A 1 18  ? -8.779  -19.550 13.919  1.00 55.90 18  A 1 
ATOM 127  C CA  . VAL A 1 18  ? -9.666  -18.517 13.360  1.00 57.84 18  A 1 
ATOM 128  C C   . VAL A 1 18  ? -8.981  -17.772 12.210  1.00 57.10 18  A 1 
ATOM 129  O O   . VAL A 1 18  ? -9.609  -17.576 11.183  1.00 60.05 18  A 1 
ATOM 130  C CB  . VAL A 1 18  ? -10.168 -17.545 14.445  1.00 58.85 18  A 1 
ATOM 131  C CG1 . VAL A 1 18  ? -10.915 -16.337 13.866  1.00 52.18 18  A 1 
ATOM 132  C CG2 . VAL A 1 18  ? -11.145 -18.255 15.388  1.00 53.81 18  A 1 
ATOM 133  N N   . ALA A 1 19  ? -7.698  -17.435 12.331  1.00 54.22 19  A 1 
ATOM 134  C CA  . ALA A 1 19  ? -6.934  -16.841 11.234  1.00 53.49 19  A 1 
ATOM 135  C C   . ALA A 1 19  ? -6.818  -17.794 10.030  1.00 51.24 19  A 1 
ATOM 136  O O   . ALA A 1 19  ? -6.994  -17.375 8.890   1.00 55.59 19  A 1 
ATOM 137  C CB  . ALA A 1 19  ? -5.557  -16.421 11.759  1.00 56.05 19  A 1 
ATOM 138  N N   . LEU A 1 20  ? -6.592  -19.096 10.282  1.00 49.44 20  A 1 
ATOM 139  C CA  . LEU A 1 20  ? -6.541  -20.116 9.231   1.00 48.73 20  A 1 
ATOM 140  C C   . LEU A 1 20  ? -7.925  -20.345 8.591   1.00 47.64 20  A 1 
ATOM 141  O O   . LEU A 1 20  ? -8.016  -20.522 7.379   1.00 50.56 20  A 1 
ATOM 142  C CB  . LEU A 1 20  ? -5.983  -21.433 9.796   1.00 49.92 20  A 1 
ATOM 143  C CG  . LEU A 1 20  ? -5.054  -22.148 8.795   1.00 45.21 20  A 1 
ATOM 144  C CD1 . LEU A 1 20  ? -3.602  -21.726 9.018   1.00 41.96 20  A 1 
ATOM 145  C CD2 . LEU A 1 20  ? -5.131  -23.663 8.951   1.00 46.52 20  A 1 
ATOM 146  N N   . LEU A 1 21  ? -9.003  -20.336 9.388   1.00 50.28 21  A 1 
ATOM 147  C CA  . LEU A 1 21  ? -10.382 -20.446 8.911   1.00 50.21 21  A 1 
ATOM 148  C C   . LEU A 1 21  ? -10.794 -19.234 8.085   1.00 48.48 21  A 1 
ATOM 149  O O   . LEU A 1 21  ? -11.437 -19.410 7.052   1.00 51.44 21  A 1 
ATOM 150  C CB  . LEU A 1 21  ? -11.340 -20.647 10.100  1.00 51.16 21  A 1 
ATOM 151  C CG  . LEU A 1 21  ? -11.625 -22.133 10.399  1.00 46.69 21  A 1 
ATOM 152  C CD1 . LEU A 1 21  ? -12.036 -22.326 11.857  1.00 42.83 21  A 1 
ATOM 153  C CD2 . LEU A 1 21  ? -12.751 -22.652 9.506   1.00 48.52 21  A 1 
ATOM 154  N N   . LEU A 1 22  ? -10.406 -18.024 8.484   1.00 44.26 22  A 1 
ATOM 155  C CA  . LEU A 1 22  ? -10.619 -16.815 7.691   1.00 44.21 22  A 1 
ATOM 156  C C   . LEU A 1 22  ? -9.882  -16.901 6.344   1.00 42.66 22  A 1 
ATOM 157  O O   . LEU A 1 22  ? -10.475 -16.597 5.319   1.00 44.28 22  A 1 
ATOM 158  C CB  . LEU A 1 22  ? -10.171 -15.583 8.495   1.00 45.23 22  A 1 
ATOM 159  C CG  . LEU A 1 22  ? -11.298 -15.008 9.379   1.00 40.74 22  A 1 
ATOM 160  C CD1 . LEU A 1 22  ? -10.719 -14.190 10.536  1.00 37.40 22  A 1 
ATOM 161  C CD2 . LEU A 1 22  ? -12.211 -14.098 8.561   1.00 41.28 22  A 1 
ATOM 162  N N   . LEU A 1 23  ? -8.648  -17.393 6.343   1.00 44.97 23  A 1 
ATOM 163  C CA  . LEU A 1 23  ? -7.900  -17.659 5.106   1.00 45.40 23  A 1 
ATOM 164  C C   . LEU A 1 23  ? -8.589  -18.695 4.208   1.00 43.79 23  A 1 
ATOM 165  O O   . LEU A 1 23  ? -8.649  -18.508 2.994   1.00 45.14 23  A 1 
ATOM 166  C CB  . LEU A 1 23  ? -6.470  -18.113 5.464   1.00 45.74 23  A 1 
ATOM 167  C CG  . LEU A 1 23  ? -5.486  -16.937 5.597   1.00 41.19 23  A 1 
ATOM 168  C CD1 . LEU A 1 23  ? -4.301  -17.330 6.476   1.00 37.80 23  A 1 
ATOM 169  C CD2 . LEU A 1 23  ? -4.957  -16.537 4.227   1.00 40.34 23  A 1 
ATOM 170  N N   . LEU A 1 24  ? -9.135  -19.769 4.788   1.00 46.18 24  A 1 
ATOM 171  C CA  . LEU A 1 24  ? -9.851  -20.810 4.042   1.00 47.32 24  A 1 
ATOM 172  C C   . LEU A 1 24  ? -11.215 -20.335 3.523   1.00 46.15 24  A 1 
ATOM 173  O O   . LEU A 1 24  ? -11.590 -20.692 2.401   1.00 46.86 24  A 1 
ATOM 174  C CB  . LEU A 1 24  ? -10.004 -22.061 4.924   1.00 46.64 24  A 1 
ATOM 175  C CG  . LEU A 1 24  ? -8.733  -22.921 5.010   1.00 41.55 24  A 1 
ATOM 176  C CD1 . LEU A 1 24  ? -8.841  -23.909 6.179   1.00 37.75 24  A 1 
ATOM 177  C CD2 . LEU A 1 24  ? -8.512  -23.735 3.734   1.00 41.57 24  A 1 
ATOM 178  N N   . LEU A 1 25  ? -11.941 -19.518 4.279   1.00 42.74 25  A 1 
ATOM 179  C CA  . LEU A 1 25  ? -13.221 -18.940 3.848   1.00 43.83 25  A 1 
ATOM 180  C C   . LEU A 1 25  ? -13.055 -18.000 2.653   1.00 42.47 25  A 1 
ATOM 181  O O   . LEU A 1 25  ? -13.865 -18.029 1.730   1.00 41.92 25  A 1 
ATOM 182  C CB  . LEU A 1 25  ? -13.883 -18.216 5.033   1.00 42.78 25  A 1 
ATOM 183  C CG  . LEU A 1 25  ? -14.760 -19.155 5.881   1.00 37.68 25  A 1 
ATOM 184  C CD1 . LEU A 1 25  ? -14.964 -18.576 7.281   1.00 34.58 25  A 1 
ATOM 185  C CD2 . LEU A 1 25  ? -16.140 -19.339 5.244   1.00 37.13 25  A 1 
ATOM 186  N N   . VAL A 1 26  ? -11.975 -17.215 2.625   1.00 45.30 26  A 1 
ATOM 187  C CA  . VAL A 1 26  ? -11.644 -16.359 1.478   1.00 46.67 26  A 1 
ATOM 188  C C   . VAL A 1 26  ? -11.364 -17.174 0.210   1.00 44.81 26  A 1 
ATOM 189  O O   . VAL A 1 26  ? -11.669 -16.726 -0.895  1.00 43.92 26  A 1 
ATOM 190  C CB  . VAL A 1 26  ? -10.475 -15.420 1.836   1.00 44.97 26  A 1 
ATOM 191  C CG1 . VAL A 1 26  ? -9.969  -14.612 0.645   1.00 40.10 26  A 1 
ATOM 192  C CG2 . VAL A 1 26  ? -10.893 -14.407 2.898   1.00 40.36 26  A 1 
ATOM 193  N N   . ALA A 1 27  ? -10.839 -18.397 0.338   1.00 42.49 27  A 1 
ATOM 194  C CA  . ALA A 1 27  ? -10.526 -19.249 -0.808  1.00 43.91 27  A 1 
ATOM 195  C C   . ALA A 1 27  ? -11.764 -19.852 -1.509  1.00 42.86 27  A 1 
ATOM 196  O O   . ALA A 1 27  ? -11.669 -20.264 -2.667  1.00 41.30 27  A 1 
ATOM 197  C CB  . ALA A 1 27  ? -9.566  -20.349 -0.340  1.00 42.41 27  A 1 
ATOM 198  N N   . ALA A 1 28  ? -12.923 -19.930 -0.835  1.00 34.76 28  A 1 
ATOM 199  C CA  . ALA A 1 28  ? -14.094 -20.617 -1.364  1.00 35.89 28  A 1 
ATOM 200  C C   . ALA A 1 28  ? -14.899 -19.819 -2.401  1.00 35.72 28  A 1 
ATOM 201  O O   . ALA A 1 28  ? -15.559 -20.406 -3.260  1.00 33.49 28  A 1 
ATOM 202  C CB  . ALA A 1 28  ? -14.973 -21.044 -0.180  1.00 33.61 28  A 1 
ATOM 203  N N   . SER A 1 29  ? -14.885 -18.489 -2.345  1.00 32.97 29  A 1 
ATOM 204  C CA  . SER A 1 29  ? -15.646 -17.657 -3.282  1.00 34.63 29  A 1 
ATOM 205  C C   . SER A 1 29  ? -14.967 -17.580 -4.657  1.00 34.83 29  A 1 
ATOM 206  O O   . SER A 1 29  ? -14.164 -16.694 -4.933  1.00 31.75 29  A 1 
ATOM 207  C CB  . SER A 1 29  ? -15.935 -16.284 -2.670  1.00 31.22 29  A 1 
ATOM 208  O OG  . SER A 1 29  ? -14.761 -15.670 -2.221  1.00 28.33 29  A 1 
ATOM 209  N N   . ARG A 1 30  ? -15.313 -18.530 -5.526  1.00 31.59 30  A 1 
ATOM 210  C CA  . ARG A 1 30  ? -14.707 -18.714 -6.862  1.00 33.44 30  A 1 
ATOM 211  C C   . ARG A 1 30  ? -14.909 -17.583 -7.885  1.00 33.73 30  A 1 
ATOM 212  O O   . ARG A 1 30  ? -14.323 -17.676 -8.960  1.00 31.35 30  A 1 
ATOM 213  C CB  . ARG A 1 30  ? -15.270 -20.004 -7.500  1.00 30.62 30  A 1 
ATOM 214  C CG  . ARG A 1 30  ? -14.696 -21.302 -6.934  1.00 27.19 30  A 1 
ATOM 215  C CD  . ARG A 1 30  ? -15.291 -22.463 -7.732  1.00 25.35 30  A 1 
ATOM 216  N NE  . ARG A 1 30  ? -14.710 -23.752 -7.337  1.00 22.05 30  A 1 
ATOM 217  C CZ  . ARG A 1 30  ? -15.049 -24.939 -7.829  1.00 20.91 30  A 1 
ATOM 218  N NH1 . ARG A 1 30  ? -15.977 -25.065 -8.730  1.00 19.63 30  A 1 
ATOM 219  N NH2 . ARG A 1 30  ? -14.449 -26.010 -7.416  1.00 17.44 30  A 1 
ATOM 220  N N   . ARG A 1 31  ? -15.824 -16.638 -7.678  1.00 33.49 31  A 1 
ATOM 221  C CA  . ARG A 1 31  ? -16.182 -15.709 -8.761  1.00 34.76 31  A 1 
ATOM 222  C C   . ARG A 1 31  ? -15.154 -14.586 -8.908  1.00 35.00 31  A 1 
ATOM 223  O O   . ARG A 1 31  ? -14.875 -13.879 -7.953  1.00 32.72 31  A 1 
ATOM 224  C CB  . ARG A 1 31  ? -17.616 -15.184 -8.618  1.00 32.03 31  A 1 
ATOM 225  C CG  . ARG A 1 31  ? -18.625 -16.200 -9.166  1.00 28.50 31  A 1 
ATOM 226  C CD  . ARG A 1 31  ? -20.040 -15.608 -9.151  1.00 26.86 31  A 1 
ATOM 227  N NE  . ARG A 1 31  ? -21.018 -16.531 -9.749  1.00 23.39 31  A 1 
ATOM 228  C CZ  . ARG A 1 31  ? -22.330 -16.358 -9.780  1.00 22.57 31  A 1 
ATOM 229  N NH1 . ARG A 1 31  ? -22.886 -15.306 -9.248  1.00 21.15 31  A 1 
ATOM 230  N NH2 . ARG A 1 31  ? -23.096 -17.249 -10.334 1.00 19.10 31  A 1 
ATOM 231  N N   . ALA A 1 32  ? -14.630 -14.452 -10.120 1.00 32.61 32  A 1 
ATOM 232  C CA  . ALA A 1 32  ? -13.481 -13.625 -10.448 1.00 32.93 32  A 1 
ATOM 233  C C   . ALA A 1 32  ? -13.875 -12.168 -10.776 1.00 34.16 32  A 1 
ATOM 234  O O   . ALA A 1 32  ? -14.213 -11.866 -11.911 1.00 31.95 32  A 1 
ATOM 235  C CB  . ALA A 1 32  ? -12.746 -14.331 -11.598 1.00 29.56 32  A 1 
ATOM 236  N N   . ALA A 1 33  ? -13.771 -11.269 -9.816  1.00 36.52 33  A 1 
ATOM 237  C CA  . ALA A 1 33  ? -13.749 -9.829  -10.055 1.00 36.41 33  A 1 
ATOM 238  C C   . ALA A 1 33  ? -12.357 -9.277  -9.707  1.00 37.97 33  A 1 
ATOM 239  O O   . ALA A 1 33  ? -11.828 -9.543  -8.633  1.00 36.12 33  A 1 
ATOM 240  C CB  . ALA A 1 33  ? -14.871 -9.159  -9.262  1.00 34.08 33  A 1 
ATOM 241  N N   . GLY A 1 34  ? -11.742 -8.548  -10.626 1.00 38.97 34  A 1 
ATOM 242  C CA  . GLY A 1 34  ? -10.421 -7.968  -10.386 1.00 39.23 34  A 1 
ATOM 243  C C   . GLY A 1 34  ? -10.519 -6.688  -9.569  1.00 41.38 34  A 1 
ATOM 244  O O   . GLY A 1 34  ? -11.203 -5.760  -9.995  1.00 39.51 34  A 1 
ATOM 245  N N   . ALA A 1 35  ? -9.838  -6.633  -8.446  1.00 42.82 35  A 1 
ATOM 246  C CA  . ALA A 1 35  ? -9.692  -5.418  -7.659  1.00 43.18 35  A 1 
ATOM 247  C C   . ALA A 1 35  ? -8.439  -4.651  -8.085  1.00 46.05 35  A 1 
ATOM 248  O O   . ALA A 1 35  ? -7.339  -5.201  -8.063  1.00 43.72 35  A 1 
ATOM 249  C CB  . ALA A 1 35  ? -9.604  -5.755  -6.180  1.00 39.90 35  A 1 
ATOM 250  N N   . SER A 1 36  ? -8.622  -3.382  -8.382  1.00 45.10 36  A 1 
ATOM 251  C CA  . SER A 1 36  ? -7.564  -2.406  -8.175  1.00 46.14 36  A 1 
ATOM 252  C C   . SER A 1 36  ? -7.953  -1.591  -6.950  1.00 47.73 36  A 1 
ATOM 253  O O   . SER A 1 36  ? -9.094  -1.137  -6.869  1.00 46.29 36  A 1 
ATOM 254  C CB  . SER A 1 36  ? -7.390  -1.499  -9.397  1.00 44.26 36  A 1 
ATOM 255  O OG  . SER A 1 36  ? -8.581  -0.819  -9.692  1.00 41.24 36  A 1 
ATOM 256  N N   . VAL A 1 37  ? -7.065  -1.447  -5.982  1.00 49.92 37  A 1 
ATOM 257  C CA  . VAL A 1 37  ? -7.396  -0.829  -4.688  1.00 50.11 37  A 1 
ATOM 258  C C   . VAL A 1 37  ? -7.495  0.679   -4.791  1.00 51.77 37  A 1 
ATOM 259  O O   . VAL A 1 37  ? -8.468  1.275   -4.367  1.00 48.23 37  A 1 
ATOM 260  C CB  . VAL A 1 37  ? -6.370  -1.238  -3.618  1.00 46.95 37  A 1 
ATOM 261  C CG1 . VAL A 1 37  ? -6.688  -0.607  -2.268  1.00 43.48 37  A 1 
ATOM 262  C CG2 . VAL A 1 37  ? -6.307  -2.762  -3.454  1.00 43.36 37  A 1 
ATOM 263  N N   . VAL A 1 38  ? -6.463  1.290   -5.367  1.00 47.19 38  A 1 
ATOM 264  C CA  . VAL A 1 38  ? -6.326  2.750   -5.383  1.00 46.66 38  A 1 
ATOM 265  C C   . VAL A 1 38  ? -6.698  3.339   -6.732  1.00 48.80 38  A 1 
ATOM 266  O O   . VAL A 1 38  ? -7.249  4.431   -6.809  1.00 45.96 38  A 1 
ATOM 267  C CB  . VAL A 1 38  ? -4.889  3.172   -5.028  1.00 42.45 38  A 1 
ATOM 268  C CG1 . VAL A 1 38  ? -4.741  4.690   -4.933  1.00 39.07 38  A 1 
ATOM 269  C CG2 . VAL A 1 38  ? -4.462  2.594   -3.687  1.00 39.68 38  A 1 
ATOM 270  N N   . THR A 1 39  ? -6.353  2.630   -7.793  1.00 45.73 39  A 1 
ATOM 271  C CA  . THR A 1 39  ? -6.479  3.168   -9.133  1.00 45.42 39  A 1 
ATOM 272  C C   . THR A 1 39  ? -7.691  2.614   -9.836  1.00 46.81 39  A 1 
ATOM 273  O O   . THR A 1 39  ? -7.876  1.408   -9.951  1.00 44.03 39  A 1 
ATOM 274  C CB  . THR A 1 39  ? -5.228  2.930   -9.974  1.00 41.22 39  A 1 
ATOM 275  O OG1 . THR A 1 39  ? -4.771  1.606   -9.849  1.00 38.26 39  A 1 
ATOM 276  C CG2 . THR A 1 39  ? -4.135  3.890   -9.524  1.00 36.80 39  A 1 
ATOM 277  N N   . GLU A 1 40  ? -8.495  3.533   -10.347 1.00 46.32 40  A 1 
ATOM 278  C CA  . GLU A 1 40  ? -9.592  3.199   -11.232 1.00 45.38 40  A 1 
ATOM 279  C C   . GLU A 1 40  ? -9.076  2.416   -12.434 1.00 47.36 40  A 1 
ATOM 280  O O   . GLU A 1 40  ? -8.122  2.819   -13.106 1.00 44.72 40  A 1 
ATOM 281  C CB  . GLU A 1 40  ? -10.285 4.481   -11.693 1.00 40.77 40  A 1 
ATOM 282  C CG  . GLU A 1 40  ? -10.948 5.236   -10.540 1.00 36.31 40  A 1 
ATOM 283  C CD  . GLU A 1 40  ? -11.622 6.521   -11.007 1.00 34.25 40  A 1 
ATOM 284  O OE1 . GLU A 1 40  ? -12.247 7.190   -10.167 1.00 31.43 40  A 1 
ATOM 285  O OE2 . GLU A 1 40  ? -11.488 6.859   -12.205 1.00 32.47 40  A 1 
ATOM 286  N N   . LEU A 1 41  ? -9.739  1.291   -12.720 1.00 54.07 41  A 1 
ATOM 287  C CA  . LEU A 1 41  ? -9.565  0.632   -13.996 1.00 53.65 41  A 1 
ATOM 288  C C   . LEU A 1 41  ? -9.999  1.620   -15.087 1.00 55.50 41  A 1 
ATOM 289  O O   . LEU A 1 41  ? -10.970 2.356   -14.930 1.00 51.90 41  A 1 
ATOM 290  C CB  . LEU A 1 41  ? -10.378 -0.668  -14.037 1.00 48.49 41  A 1 
ATOM 291  C CG  . LEU A 1 41  ? -9.822  -1.786  -13.129 1.00 44.70 41  A 1 
ATOM 292  C CD1 . LEU A 1 41  ? -10.881 -2.866  -12.898 1.00 41.60 41  A 1 
ATOM 293  C CD2 . LEU A 1 41  ? -8.618  -2.472  -13.761 1.00 40.40 41  A 1 
ATOM 294  N N   . ARG A 1 42  ? -9.280  1.642   -16.193 1.00 57.91 42  A 1 
ATOM 295  C CA  . ARG A 1 42  ? -9.531  2.618   -17.249 1.00 58.93 42  A 1 
ATOM 296  C C   . ARG A 1 42  ? -10.863 2.384   -17.948 1.00 64.79 42  A 1 
ATOM 297  O O   . ARG A 1 42  ? -11.358 1.258   -17.989 1.00 61.48 42  A 1 
ATOM 298  C CB  . ARG A 1 42  ? -8.386  2.585   -18.256 1.00 51.71 42  A 1 
ATOM 299  C CG  . ARG A 1 42  ? -7.118  3.177   -17.631 1.00 44.51 42  A 1 
ATOM 300  C CD  . ARG A 1 42  ? -5.975  3.007   -18.618 1.00 40.53 42  A 1 
ATOM 301  N NE  . ARG A 1 42  ? -4.817  3.800   -18.218 1.00 36.10 42  A 1 
ATOM 302  C CZ  . ARG A 1 42  ? -3.895  4.215   -19.045 1.00 32.71 42  A 1 
ATOM 303  N NH1 . ARG A 1 42  ? -3.796  3.766   -20.262 1.00 30.80 42  A 1 
ATOM 304  N NH2 . ARG A 1 42  ? -3.069  5.138   -18.671 1.00 28.79 42  A 1 
ATOM 305  N N   . CYS A 1 43  ? -11.382 3.440   -18.557 1.00 63.61 43  A 1 
ATOM 306  C CA  . CYS A 1 43  ? -12.566 3.377   -19.403 1.00 65.68 43  A 1 
ATOM 307  C C   . CYS A 1 43  ? -12.433 2.271   -20.461 1.00 67.68 43  A 1 
ATOM 308  O O   . CYS A 1 43  ? -11.362 2.071   -21.032 1.00 66.20 43  A 1 
ATOM 309  C CB  . CYS A 1 43  ? -12.800 4.728   -20.071 1.00 64.38 43  A 1 
ATOM 310  S SG  . CYS A 1 43  ? -12.958 6.129   -18.916 1.00 62.00 43  A 1 
ATOM 311  N N   . GLN A 1 44  ? -13.530 1.553   -20.706 1.00 70.48 44  A 1 
ATOM 312  C CA  . GLN A 1 44  ? -13.596 0.563   -21.785 1.00 71.18 44  A 1 
ATOM 313  C C   . GLN A 1 44  ? -13.739 1.238   -23.149 1.00 72.35 44  A 1 
ATOM 314  O O   . GLN A 1 44  ? -13.225 0.734   -24.136 1.00 69.52 44  A 1 
ATOM 315  C CB  . GLN A 1 44  ? -14.752 -0.411  -21.544 1.00 68.18 44  A 1 
ATOM 316  C CG  . GLN A 1 44  ? -14.541 -1.222  -20.261 1.00 63.69 44  A 1 
ATOM 317  C CD  . GLN A 1 44  ? -15.539 -2.374  -20.085 1.00 62.14 44  A 1 
ATOM 318  O OE1 . GLN A 1 44  ? -16.537 -2.518  -20.764 1.00 56.50 44  A 1 
ATOM 319  N NE2 . GLN A 1 44  ? -15.285 -3.255  -19.144 1.00 55.32 44  A 1 
ATOM 320  N N   . CYS A 1 45  ? -14.402 2.393   -23.173 1.00 73.96 45  A 1 
ATOM 321  C CA  . CYS A 1 45  ? -14.601 3.186   -24.374 1.00 73.99 45  A 1 
ATOM 322  C C   . CYS A 1 45  ? -13.487 4.230   -24.519 1.00 72.63 45  A 1 
ATOM 323  O O   . CYS A 1 45  ? -13.575 5.330   -23.979 1.00 70.03 45  A 1 
ATOM 324  C CB  . CYS A 1 45  ? -15.997 3.806   -24.337 1.00 73.66 45  A 1 
ATOM 325  S SG  . CYS A 1 45  ? -17.309 2.559   -24.408 1.00 72.21 45  A 1 
ATOM 326  N N   . LEU A 1 46  ? -12.446 3.872   -25.242 1.00 74.27 46  A 1 
ATOM 327  C CA  . LEU A 1 46  ? -11.356 4.784   -25.575 1.00 72.10 46  A 1 
ATOM 328  C C   . LEU A 1 46  ? -11.690 5.646   -26.797 1.00 72.36 46  A 1 
ATOM 329  O O   . LEU A 1 46  ? -11.288 6.802   -26.867 1.00 68.59 46  A 1 
ATOM 330  C CB  . LEU A 1 46  ? -10.078 3.969   -25.842 1.00 68.69 46  A 1 
ATOM 331  C CG  . LEU A 1 46  ? -9.586  3.153   -24.634 1.00 64.46 46  A 1 
ATOM 332  C CD1 . LEU A 1 46  ? -8.438  2.256   -25.079 1.00 60.14 46  A 1 
ATOM 333  C CD2 . LEU A 1 46  ? -9.092  4.042   -23.489 1.00 59.58 46  A 1 
ATOM 334  N N   . GLN A 1 47  ? -12.437 5.072   -27.725 1.00 71.98 47  A 1 
ATOM 335  C CA  . GLN A 1 47  ? -12.973 5.768   -28.882 1.00 72.35 47  A 1 
ATOM 336  C C   . GLN A 1 47  ? -14.483 5.591   -28.910 1.00 74.03 47  A 1 
ATOM 337  O O   . GLN A 1 47  ? -15.009 4.541   -28.537 1.00 71.98 47  A 1 
ATOM 338  C CB  . GLN A 1 47  ? -12.328 5.253   -30.179 1.00 68.98 47  A 1 
ATOM 339  C CG  . GLN A 1 47  ? -10.823 5.565   -30.236 1.00 62.76 47  A 1 
ATOM 340  C CD  . GLN A 1 47  ? -10.188 5.174   -31.578 1.00 57.87 47  A 1 
ATOM 341  O OE1 . GLN A 1 47  ? -10.833 4.658   -32.467 1.00 53.33 47  A 1 
ATOM 342  N NE2 . GLN A 1 47  ? -8.920  5.411   -31.758 1.00 49.72 47  A 1 
ATOM 343  N N   . THR A 1 48  ? -15.197 6.640   -29.338 1.00 77.74 48  A 1 
ATOM 344  C CA  . THR A 1 48  ? -16.655 6.665   -29.370 1.00 77.80 48  A 1 
ATOM 345  C C   . THR A 1 48  ? -17.150 7.066   -30.746 1.00 78.16 48  A 1 
ATOM 346  O O   . THR A 1 48  ? -16.607 7.980   -31.369 1.00 76.05 48  A 1 
ATOM 347  C CB  . THR A 1 48  ? -17.240 7.586   -28.297 1.00 75.41 48  A 1 
ATOM 348  O OG1 . THR A 1 48  ? -16.742 8.902   -28.433 1.00 69.87 48  A 1 
ATOM 349  C CG2 . THR A 1 48  ? -16.919 7.108   -26.884 1.00 69.08 48  A 1 
ATOM 350  N N   . LEU A 1 49  ? -18.212 6.405   -31.208 1.00 81.20 49  A 1 
ATOM 351  C CA  . LEU A 1 49  ? -18.912 6.795   -32.422 1.00 80.88 49  A 1 
ATOM 352  C C   . LEU A 1 49  ? -19.909 7.911   -32.115 1.00 81.51 49  A 1 
ATOM 353  O O   . LEU A 1 49  ? -20.616 7.869   -31.113 1.00 80.15 49  A 1 
ATOM 354  C CB  . LEU A 1 49  ? -19.618 5.570   -33.037 1.00 79.24 49  A 1 
ATOM 355  C CG  . LEU A 1 49  ? -18.654 4.497   -33.581 1.00 75.16 49  A 1 
ATOM 356  C CD1 . LEU A 1 49  ? -19.457 3.263   -33.966 1.00 70.19 49  A 1 
ATOM 357  C CD2 . LEU A 1 49  ? -17.896 4.983   -34.812 1.00 70.77 49  A 1 
ATOM 358  N N   . GLN A 1 50  ? -20.010 8.880   -33.029 1.00 78.84 50  A 1 
ATOM 359  C CA  . GLN A 1 50  ? -20.976 9.976   -32.919 1.00 77.94 50  A 1 
ATOM 360  C C   . GLN A 1 50  ? -22.421 9.523   -33.134 1.00 78.56 50  A 1 
ATOM 361  O O   . GLN A 1 50  ? -23.359 10.144  -32.630 1.00 72.96 50  A 1 
ATOM 362  C CB  . GLN A 1 50  ? -20.607 11.084  -33.920 1.00 76.24 50  A 1 
ATOM 363  C CG  . GLN A 1 50  ? -19.254 11.757  -33.608 1.00 71.95 50  A 1 
ATOM 364  C CD  . GLN A 1 50  ? -19.244 12.496  -32.264 1.00 65.79 50  A 1 
ATOM 365  O OE1 . GLN A 1 50  ? -20.264 12.765  -31.660 1.00 60.00 50  A 1 
ATOM 366  N NE2 . GLN A 1 50  ? -18.080 12.822  -31.753 1.00 56.98 50  A 1 
ATOM 367  N N   . GLY A 1 51  ? -22.625 8.443   -33.863 1.00 77.16 51  A 1 
ATOM 368  C CA  . GLY A 1 51  ? -23.943 7.873   -34.109 1.00 76.24 51  A 1 
ATOM 369  C C   . GLY A 1 51  ? -23.880 6.524   -34.800 1.00 77.79 51  A 1 
ATOM 370  O O   . GLY A 1 51  ? -22.956 6.223   -35.538 1.00 74.45 51  A 1 
ATOM 371  N N   . ILE A 1 52  ? -24.921 5.713   -34.553 1.00 77.74 52  A 1 
ATOM 372  C CA  . ILE A 1 52  ? -25.162 4.437   -35.230 1.00 78.21 52  A 1 
ATOM 373  C C   . ILE A 1 52  ? -26.631 4.412   -35.648 1.00 78.41 52  A 1 
ATOM 374  O O   . ILE A 1 52  ? -27.489 4.923   -34.942 1.00 75.50 52  A 1 
ATOM 375  C CB  . ILE A 1 52  ? -24.796 3.245   -34.313 1.00 75.42 52  A 1 
ATOM 376  C CG1 . ILE A 1 52  ? -23.275 3.238   -34.031 1.00 68.64 52  A 1 
ATOM 377  C CG2 . ILE A 1 52  ? -25.220 1.902   -34.934 1.00 65.88 52  A 1 
ATOM 378  C CD1 . ILE A 1 52  ? -22.826 2.122   -33.086 1.00 63.37 52  A 1 
ATOM 379  N N   . HIS A 1 53  ? -26.939 3.780   -36.788 1.00 79.31 53  A 1 
ATOM 380  C CA  . HIS A 1 53  ? -28.327 3.589   -37.189 1.00 79.70 53  A 1 
ATOM 381  C C   . HIS A 1 53  ? -29.085 2.754   -36.150 1.00 80.44 53  A 1 
ATOM 382  O O   . HIS A 1 53  ? -28.753 1.595   -35.882 1.00 78.72 53  A 1 
ATOM 383  C CB  . HIS A 1 53  ? -28.412 2.958   -38.580 1.00 76.86 53  A 1 
ATOM 384  C CG  . HIS A 1 53  ? -28.572 3.992   -39.654 1.00 70.29 53  A 1 
ATOM 385  N ND1 . HIS A 1 53  ? -29.704 4.734   -39.902 1.00 60.68 53  A 1 
ATOM 386  C CD2 . HIS A 1 53  ? -27.625 4.405   -40.549 1.00 60.78 53  A 1 
ATOM 387  C CE1 . HIS A 1 53  ? -29.443 5.569   -40.927 1.00 54.85 53  A 1 
ATOM 388  N NE2 . HIS A 1 53  ? -28.197 5.389   -41.340 1.00 56.48 53  A 1 
ATOM 389  N N   . LEU A 1 54  ? -30.182 3.292   -35.610 1.00 78.50 54  A 1 
ATOM 390  C CA  . LEU A 1 54  ? -31.077 2.632   -34.646 1.00 78.65 54  A 1 
ATOM 391  C C   . LEU A 1 54  ? -31.513 1.228   -35.076 1.00 79.73 54  A 1 
ATOM 392  O O   . LEU A 1 54  ? -31.651 0.342   -34.235 1.00 76.79 54  A 1 
ATOM 393  C CB  . LEU A 1 54  ? -32.329 3.509   -34.467 1.00 76.10 54  A 1 
ATOM 394  C CG  . LEU A 1 54  ? -32.171 4.562   -33.361 1.00 69.99 54  A 1 
ATOM 395  C CD1 . LEU A 1 54  ? -33.098 5.743   -33.620 1.00 63.11 54  A 1 
ATOM 396  C CD2 . LEU A 1 54  ? -32.519 3.961   -32.005 1.00 63.12 54  A 1 
ATOM 397  N N   . LYS A 1 55  ? -31.692 0.999   -36.390 1.00 79.83 55  A 1 
ATOM 398  C CA  . LYS A 1 55  ? -32.075 -0.313  -36.930 1.00 80.53 55  A 1 
ATOM 399  C C   . LYS A 1 55  ? -31.053 -1.411  -36.644 1.00 81.44 55  A 1 
ATOM 400  O O   . LYS A 1 55  ? -31.434 -2.573  -36.613 1.00 78.51 55  A 1 
ATOM 401  C CB  . LYS A 1 55  ? -32.320 -0.210  -38.447 1.00 78.63 55  A 1 
ATOM 402  C CG  . LYS A 1 55  ? -33.551 0.637   -38.799 1.00 70.19 55  A 1 
ATOM 403  C CD  . LYS A 1 55  ? -33.809 0.605   -40.321 1.00 63.67 55  A 1 
ATOM 404  C CE  . LYS A 1 55  ? -35.051 1.407   -40.704 1.00 54.53 55  A 1 
ATOM 405  N NZ  . LYS A 1 55  ? -35.302 1.405   -42.170 1.00 47.16 55  A 1 
ATOM 406  N N   . ASN A 1 56  ? -29.793 -1.045  -36.431 1.00 81.23 56  A 1 
ATOM 407  C CA  . ASN A 1 56  ? -28.702 -1.995  -36.196 1.00 80.69 56  A 1 
ATOM 408  C C   . ASN A 1 56  ? -28.424 -2.246  -34.712 1.00 81.67 56  A 1 
ATOM 409  O O   . ASN A 1 56  ? -27.659 -3.144  -34.386 1.00 79.75 56  A 1 
ATOM 410  C CB  . ASN A 1 56  ? -27.449 -1.513  -36.947 1.00 79.00 56  A 1 
ATOM 411  C CG  . ASN A 1 56  ? -27.618 -1.536  -38.458 1.00 75.56 56  A 1 
ATOM 412  O OD1 . ASN A 1 56  ? -28.615 -1.977  -38.997 1.00 66.23 56  A 1 
ATOM 413  N ND2 . ASN A 1 56  ? -26.639 -1.046  -39.188 1.00 66.52 56  A 1 
ATOM 414  N N   . ILE A 1 57  ? -29.049 -1.480  -33.812 1.00 80.84 57  A 1 
ATOM 415  C CA  . ILE A 1 57  ? -28.862 -1.597  -32.366 1.00 81.11 57  A 1 
ATOM 416  C C   . ILE A 1 57  ? -29.855 -2.620  -31.803 1.00 80.88 57  A 1 
ATOM 417  O O   . ILE A 1 57  ? -31.064 -2.506  -32.020 1.00 79.07 57  A 1 
ATOM 418  C CB  . ILE A 1 57  ? -28.979 -0.225  -31.683 1.00 80.07 57  A 1 
ATOM 419  C CG1 . ILE A 1 57  ? -27.935 0.762   -32.262 1.00 76.57 57  A 1 
ATOM 420  C CG2 . ILE A 1 57  ? -28.796 -0.380  -30.169 1.00 75.98 57  A 1 
ATOM 421  C CD1 . ILE A 1 57  ? -28.062 2.195   -31.743 1.00 72.89 57  A 1 
ATOM 422  N N   . GLN A 1 58  ? -29.347 -3.605  -31.064 1.00 81.77 58  A 1 
ATOM 423  C CA  . GLN A 1 58  ? -30.152 -4.596  -30.353 1.00 81.28 58  A 1 
ATOM 424  C C   . GLN A 1 58  ? -30.403 -4.165  -28.901 1.00 81.15 58  A 1 
ATOM 425  O O   . GLN A 1 58  ? -31.530 -4.215  -28.429 1.00 77.67 58  A 1 
ATOM 426  C CB  . GLN A 1 58  ? -29.429 -5.948  -30.420 1.00 79.66 58  A 1 
ATOM 427  C CG  . GLN A 1 58  ? -30.298 -7.089  -29.870 1.00 73.90 58  A 1 
ATOM 428  C CD  . GLN A 1 58  ? -29.600 -8.448  -29.980 1.00 70.06 58  A 1 
ATOM 429  O OE1 . GLN A 1 58  ? -28.439 -8.560  -30.295 1.00 63.63 58  A 1 
ATOM 430  N NE2 . GLN A 1 58  ? -30.300 -9.530  -29.719 1.00 60.50 58  A 1 
ATOM 431  N N   . SER A 1 59  ? -29.365 -3.724  -28.208 1.00 82.13 59  A 1 
ATOM 432  C CA  . SER A 1 59  ? -29.460 -3.220  -26.842 1.00 81.68 59  A 1 
ATOM 433  C C   . SER A 1 59  ? -28.413 -2.142  -26.593 1.00 82.35 59  A 1 
ATOM 434  O O   . SER A 1 59  ? -27.367 -2.125  -27.244 1.00 80.64 59  A 1 
ATOM 435  C CB  . SER A 1 59  ? -29.330 -4.364  -25.822 1.00 79.28 59  A 1 
ATOM 436  O OG  . SER A 1 59  ? -28.055 -4.972  -25.881 1.00 71.84 59  A 1 
ATOM 437  N N   . VAL A 1 60  ? -28.700 -1.248  -25.649 1.00 80.48 60  A 1 
ATOM 438  C CA  . VAL A 1 60  ? -27.755 -0.226  -25.203 1.00 79.37 60  A 1 
ATOM 439  C C   . VAL A 1 60  ? -27.590 -0.349  -23.704 1.00 78.72 60  A 1 
ATOM 440  O O   . VAL A 1 60  ? -28.570 -0.300  -22.967 1.00 76.63 60  A 1 
ATOM 441  C CB  . VAL A 1 60  ? -28.209 1.187   -25.606 1.00 78.32 60  A 1 
ATOM 442  C CG1 . VAL A 1 60  ? -27.273 2.266   -25.061 1.00 71.02 60  A 1 
ATOM 443  C CG2 . VAL A 1 60  ? -28.201 1.329   -27.129 1.00 71.38 60  A 1 
ATOM 444  N N   . ASN A 1 61  ? -26.348 -0.498  -23.251 1.00 81.26 61  A 1 
ATOM 445  C CA  . ASN A 1 61  ? -25.990 -0.432  -21.845 1.00 78.97 61  A 1 
ATOM 446  C C   . ASN A 1 61  ? -25.336 0.916   -21.570 1.00 79.51 61  A 1 
ATOM 447  O O   . ASN A 1 61  ? -24.253 1.190   -22.080 1.00 78.11 61  A 1 
ATOM 448  C CB  . ASN A 1 61  ? -25.083 -1.613  -21.477 1.00 75.38 61  A 1 
ATOM 449  C CG  . ASN A 1 61  ? -25.860 -2.891  -21.229 1.00 67.35 61  A 1 
ATOM 450  O OD1 . ASN A 1 61  ? -27.028 -2.901  -20.902 1.00 58.28 61  A 1 
ATOM 451  N ND2 . ASN A 1 61  ? -25.218 -4.022  -21.319 1.00 59.34 61  A 1 
ATOM 452  N N   . VAL A 1 62  ? -26.001 1.713   -20.750 1.00 77.45 62  A 1 
ATOM 453  C CA  . VAL A 1 62  ? -25.433 2.959   -20.231 1.00 75.59 62  A 1 
ATOM 454  C C   . VAL A 1 62  ? -24.754 2.632   -18.910 1.00 74.31 62  A 1 
ATOM 455  O O   . VAL A 1 62  ? -25.407 2.187   -17.968 1.00 71.95 62  A 1 
ATOM 456  C CB  . VAL A 1 62  ? -26.497 4.052   -20.068 1.00 74.62 62  A 1 
ATOM 457  C CG1 . VAL A 1 62  ? -25.852 5.380   -19.658 1.00 69.47 62  A 1 
ATOM 458  C CG2 . VAL A 1 62  ? -27.257 4.273   -21.379 1.00 70.65 62  A 1 
ATOM 459  N N   . ARG A 1 63  ? -23.433 2.824   -18.836 1.00 75.06 63  A 1 
ATOM 460  C CA  . ARG A 1 63  ? -22.677 2.753   -17.591 1.00 72.80 63  A 1 
ATOM 461  C C   . ARG A 1 63  ? -22.493 4.166   -17.069 1.00 72.66 63  A 1 
ATOM 462  O O   . ARG A 1 63  ? -21.887 4.993   -17.745 1.00 69.96 63  A 1 
ATOM 463  C CB  . ARG A 1 63  ? -21.334 2.056   -17.798 1.00 69.40 63  A 1 
ATOM 464  C CG  . ARG A 1 63  ? -21.550 0.574   -18.092 1.00 62.34 63  A 1 
ATOM 465  C CD  . ARG A 1 63  ? -20.187 -0.122  -18.172 1.00 60.20 63  A 1 
ATOM 466  N NE  . ARG A 1 63  ? -20.343 -1.565  -18.382 1.00 56.28 63  A 1 
ATOM 467  C CZ  . ARG A 1 63  ? -19.346 -2.431  -18.405 1.00 51.39 63  A 1 
ATOM 468  N NH1 . ARG A 1 63  ? -18.104 -2.042  -18.246 1.00 49.44 63  A 1 
ATOM 469  N NH2 . ARG A 1 63  ? -19.581 -3.700  -18.592 1.00 46.85 63  A 1 
ATOM 470  N N   . SER A 1 64  ? -23.040 4.426   -15.886 1.00 71.45 64  A 1 
ATOM 471  C CA  . SER A 1 64  ? -22.793 5.680   -15.185 1.00 68.90 64  A 1 
ATOM 472  C C   . SER A 1 64  ? -21.298 5.840   -14.896 1.00 68.97 64  A 1 
ATOM 473  O O   . SER A 1 64  ? -20.575 4.838   -14.831 1.00 65.71 64  A 1 
ATOM 474  C CB  . SER A 1 64  ? -23.602 5.729   -13.884 1.00 65.57 64  A 1 
ATOM 475  O OG  . SER A 1 64  ? -23.462 4.547   -13.140 1.00 59.77 64  A 1 
ATOM 476  N N   . PRO A 1 65  ? -20.833 7.098   -14.697 1.00 62.52 65  A 1 
ATOM 477  C CA  . PRO A 1 65  ? -19.497 7.323   -14.171 1.00 60.13 65  A 1 
ATOM 478  C C   . PRO A 1 65  ? -19.287 6.489   -12.916 1.00 59.34 65  A 1 
ATOM 479  O O   . PRO A 1 65  ? -20.153 6.438   -12.037 1.00 56.61 65  A 1 
ATOM 480  C CB  . PRO A 1 65  ? -19.409 8.819   -13.861 1.00 58.46 65  A 1 
ATOM 481  C CG  . PRO A 1 65  ? -20.504 9.437   -14.722 1.00 57.88 65  A 1 
ATOM 482  C CD  . PRO A 1 65  ? -21.561 8.341   -14.801 1.00 61.05 65  A 1 
ATOM 483  N N   . GLY A 1 66  ? -18.173 5.805   -12.855 1.00 57.48 66  A 1 
ATOM 484  C CA  . GLY A 1 66  ? -17.923 4.823   -11.834 1.00 56.35 66  A 1 
ATOM 485  C C   . GLY A 1 66  ? -16.434 4.595   -11.602 1.00 57.35 66  A 1 
ATOM 486  O O   . GLY A 1 66  ? -15.590 5.270   -12.198 1.00 55.20 66  A 1 
ATOM 487  N N   . PRO A 1 67  ? -16.104 3.602   -10.760 1.00 51.96 67  A 1 
ATOM 488  C CA  . PRO A 1 67  ? -14.738 3.297   -10.357 1.00 50.26 67  A 1 
ATOM 489  C C   . PRO A 1 67  ? -13.800 2.922   -11.497 1.00 51.66 67  A 1 
ATOM 490  O O   . PRO A 1 67  ? -12.587 2.945   -11.336 1.00 49.06 67  A 1 
ATOM 491  C CB  . PRO A 1 67  ? -14.866 2.112   -9.407  1.00 45.88 67  A 1 
ATOM 492  C CG  . PRO A 1 67  ? -16.221 1.526   -9.670  1.00 44.87 67  A 1 
ATOM 493  C CD  . PRO A 1 67  ? -17.026 2.744   -10.090 1.00 46.55 67  A 1 
ATOM 494  N N   . HIS A 1 68  ? -14.348 2.557   -12.642 1.00 54.78 68  A 1 
ATOM 495  C CA  . HIS A 1 68  ? -13.549 2.175   -13.796 1.00 54.99 68  A 1 
ATOM 496  C C   . HIS A 1 68  ? -13.364 3.302   -14.803 1.00 58.09 68  A 1 
ATOM 497  O O   . HIS A 1 68  ? -12.398 3.296   -15.560 1.00 55.85 68  A 1 
ATOM 498  C CB  . HIS A 1 68  ? -14.167 0.936   -14.433 1.00 50.79 68  A 1 
ATOM 499  C CG  . HIS A 1 68  ? -14.156 -0.229  -13.485 1.00 46.50 68  A 1 
ATOM 500  N ND1 . HIS A 1 68  ? -13.085 -0.617  -12.716 1.00 40.93 68  A 1 
ATOM 501  C CD2 . HIS A 1 68  ? -15.191 -1.050  -13.149 1.00 40.01 68  A 1 
ATOM 502  C CE1 . HIS A 1 68  ? -13.476 -1.632  -11.932 1.00 36.26 68  A 1 
ATOM 503  N NE2 . HIS A 1 68  ? -14.752 -1.939  -12.173 1.00 36.14 68  A 1 
ATOM 504  N N   . CYS A 1 69  ? -14.301 4.251   -14.834 1.00 60.67 69  A 1 
ATOM 505  C CA  . CYS A 1 69  ? -14.284 5.341   -15.787 1.00 61.88 69  A 1 
ATOM 506  C C   . CYS A 1 69  ? -15.059 6.544   -15.248 1.00 62.85 69  A 1 
ATOM 507  O O   . CYS A 1 69  ? -16.203 6.427   -14.830 1.00 61.40 69  A 1 
ATOM 508  C CB  . CYS A 1 69  ? -14.888 4.857   -17.100 1.00 61.62 69  A 1 
ATOM 509  S SG  . CYS A 1 69  ? -14.759 6.088   -18.411 1.00 61.71 69  A 1 
ATOM 510  N N   . ALA A 1 70  ? -14.445 7.702   -15.300 1.00 64.30 70  A 1 
ATOM 511  C CA  . ALA A 1 70  ? -15.064 8.964   -14.926 1.00 62.63 70  A 1 
ATOM 512  C C   . ALA A 1 70  ? -16.209 9.395   -15.834 1.00 64.79 70  A 1 
ATOM 513  O O   . ALA A 1 70  ? -17.098 10.133  -15.433 1.00 62.64 70  A 1 
ATOM 514  C CB  . ALA A 1 70  ? -13.990 10.039  -15.081 1.00 58.56 70  A 1 
ATOM 515  N N   . GLN A 1 71  ? -16.128 8.997   -17.098 1.00 68.15 71  A 1 
ATOM 516  C CA  . GLN A 1 71  ? -17.072 9.398   -18.115 1.00 69.19 71  A 1 
ATOM 517  C C   . GLN A 1 71  ? -18.206 8.381   -18.193 1.00 71.88 71  A 1 
ATOM 518  O O   . GLN A 1 71  ? -18.013 7.189   -17.959 1.00 70.90 71  A 1 
ATOM 519  C CB  . GLN A 1 71  ? -16.353 9.578   -19.452 1.00 65.88 71  A 1 
ATOM 520  C CG  . GLN A 1 71  ? -15.288 10.687  -19.377 1.00 60.36 71  A 1 
ATOM 521  C CD  . GLN A 1 71  ? -14.604 10.947  -20.727 1.00 55.97 71  A 1 
ATOM 522  O OE1 . GLN A 1 71  ? -14.872 10.305  -21.722 1.00 51.89 71  A 1 
ATOM 523  N NE2 . GLN A 1 71  ? -13.706 11.905  -20.804 1.00 48.42 71  A 1 
ATOM 524  N N   . THR A 1 72  ? -19.401 8.854   -18.538 1.00 73.14 72  A 1 
ATOM 525  C CA  . THR A 1 72  ? -20.513 7.975   -18.883 1.00 74.83 72  A 1 
ATOM 526  C C   . THR A 1 72  ? -20.136 7.175   -20.120 1.00 76.89 72  A 1 
ATOM 527  O O   . THR A 1 72  ? -19.809 7.746   -21.155 1.00 75.83 72  A 1 
ATOM 528  C CB  . THR A 1 72  ? -21.786 8.772   -19.149 1.00 73.17 72  A 1 
ATOM 529  O OG1 . THR A 1 72  ? -22.055 9.621   -18.055 1.00 67.26 72  A 1 
ATOM 530  C CG2 . THR A 1 72  ? -23.005 7.877   -19.335 1.00 65.72 72  A 1 
ATOM 531  N N   . GLU A 1 73  ? -20.188 5.849   -20.017 1.00 77.42 73  A 1 
ATOM 532  C CA  . GLU A 1 73  ? -19.920 4.964   -21.141 1.00 78.40 73  A 1 
ATOM 533  C C   . GLU A 1 73  ? -21.231 4.413   -21.687 1.00 79.19 73  A 1 
ATOM 534  O O   . GLU A 1 73  ? -22.015 3.793   -20.972 1.00 78.41 73  A 1 
ATOM 535  C CB  . GLU A 1 73  ? -18.968 3.825   -20.754 1.00 76.04 73  A 1 
ATOM 536  C CG  . GLU A 1 73  ? -17.596 4.318   -20.283 1.00 71.68 73  A 1 
ATOM 537  C CD  . GLU A 1 73  ? -16.601 3.159   -20.156 1.00 72.64 73  A 1 
ATOM 538  O OE1 . GLU A 1 73  ? -15.452 3.339   -20.590 1.00 66.37 73  A 1 
ATOM 539  O OE2 . GLU A 1 73  ? -16.973 2.076   -19.661 1.00 67.85 73  A 1 
ATOM 540  N N   . VAL A 1 74  ? -21.454 4.605   -22.978 1.00 82.21 74  A 1 
ATOM 541  C CA  . VAL A 1 74  ? -22.621 4.080   -23.679 1.00 83.01 74  A 1 
ATOM 542  C C   . VAL A 1 74  ? -22.145 2.983   -24.618 1.00 83.68 74  A 1 
ATOM 543  O O   . VAL A 1 74  ? -21.528 3.258   -25.637 1.00 82.61 74  A 1 
ATOM 544  C CB  . VAL A 1 74  ? -23.374 5.190   -24.424 1.00 82.39 74  A 1 
ATOM 545  C CG1 . VAL A 1 74  ? -24.628 4.622   -25.077 1.00 76.42 74  A 1 
ATOM 546  C CG2 . VAL A 1 74  ? -23.790 6.315   -23.473 1.00 76.64 74  A 1 
ATOM 547  N N   . ILE A 1 75  ? -22.436 1.730   -24.271 1.00 83.37 75  A 1 
ATOM 548  C CA  . ILE A 1 75  ? -22.048 0.563   -25.062 1.00 82.57 75  A 1 
ATOM 549  C C   . ILE A 1 75  ? -23.288 0.021   -25.755 1.00 82.50 75  A 1 
ATOM 550  O O   . ILE A 1 75  ? -24.173 -0.539  -25.112 1.00 81.06 75  A 1 
ATOM 551  C CB  . ILE A 1 75  ? -21.338 -0.500  -24.193 1.00 80.34 75  A 1 
ATOM 552  C CG1 . ILE A 1 75  ? -20.113 0.114   -23.461 1.00 76.24 75  A 1 
ATOM 553  C CG2 . ILE A 1 75  ? -20.915 -1.680  -25.081 1.00 75.38 75  A 1 
ATOM 554  C CD1 . ILE A 1 75  ? -19.440 -0.835  -22.468 1.00 71.39 75  A 1 
ATOM 555  N N   . ALA A 1 76  ? -23.343 0.168   -27.061 1.00 83.30 76  A 1 
ATOM 556  C CA  . ALA A 1 76  ? -24.371 -0.434  -27.888 1.00 83.36 76  A 1 
ATOM 557  C C   . ALA A 1 76  ? -23.957 -1.851  -28.301 1.00 84.12 76  A 1 
ATOM 558  O O   . ALA A 1 76  ? -22.858 -2.059  -28.810 1.00 83.48 76  A 1 
ATOM 559  C CB  . ALA A 1 76  ? -24.634 0.464   -29.097 1.00 82.79 76  A 1 
ATOM 560  N N   . THR A 1 77  ? -24.858 -2.825  -28.119 1.00 83.23 77  A 1 
ATOM 561  C CA  . THR A 1 77  ? -24.738 -4.144  -28.739 1.00 81.70 77  A 1 
ATOM 562  C C   . THR A 1 77  ? -25.515 -4.122  -30.042 1.00 81.75 77  A 1 
ATOM 563  O O   . THR A 1 77  ? -26.710 -3.818  -30.049 1.00 80.71 77  A 1 
ATOM 564  C CB  . THR A 1 77  ? -25.240 -5.261  -27.813 1.00 80.28 77  A 1 
ATOM 565  O OG1 . THR A 1 77  ? -24.624 -5.158  -26.548 1.00 73.50 77  A 1 
ATOM 566  C CG2 . THR A 1 77  ? -24.917 -6.645  -28.365 1.00 71.77 77  A 1 
ATOM 567  N N   . LEU A 1 78  ? -24.842 -4.408  -31.134 1.00 82.47 78  A 1 
ATOM 568  C CA  . LEU A 1 78  ? -25.431 -4.439  -32.458 1.00 81.63 78  A 1 
ATOM 569  C C   . LEU A 1 78  ? -26.098 -5.794  -32.715 1.00 81.82 78  A 1 
ATOM 570  O O   . LEU A 1 78  ? -25.764 -6.794  -32.086 1.00 80.54 78  A 1 
ATOM 571  C CB  . LEU A 1 78  ? -24.340 -4.134  -33.498 1.00 80.17 78  A 1 
ATOM 572  C CG  . LEU A 1 78  ? -23.689 -2.745  -33.337 1.00 77.18 78  A 1 
ATOM 573  C CD1 . LEU A 1 78  ? -22.470 -2.647  -34.239 1.00 71.21 78  A 1 
ATOM 574  C CD2 . LEU A 1 78  ? -24.659 -1.624  -33.704 1.00 71.60 78  A 1 
ATOM 575  N N   . LYS A 1 79  ? -27.014 -5.852  -33.678 1.00 81.60 79  A 1 
ATOM 576  C CA  . LYS A 1 79  ? -27.702 -7.100  -34.069 1.00 81.50 79  A 1 
ATOM 577  C C   . LYS A 1 79  ? -26.756 -8.185  -34.581 1.00 81.01 79  A 1 
ATOM 578  O O   . LYS A 1 79  ? -27.078 -9.357  -34.492 1.00 78.25 79  A 1 
ATOM 579  C CB  . LYS A 1 79  ? -28.763 -6.805  -35.140 1.00 80.28 79  A 1 
ATOM 580  C CG  . LYS A 1 79  ? -29.952 -6.028  -34.571 1.00 77.22 79  A 1 
ATOM 581  C CD  . LYS A 1 79  ? -31.015 -5.841  -35.658 1.00 74.37 79  A 1 
ATOM 582  C CE  . LYS A 1 79  ? -32.210 -5.078  -35.084 1.00 68.88 79  A 1 
ATOM 583  N NZ  . LYS A 1 79  ? -33.196 -4.757  -36.133 1.00 63.52 79  A 1 
ATOM 584  N N   . ASN A 1 80  ? -25.590 -7.811  -35.088 1.00 81.44 80  A 1 
ATOM 585  C CA  . ASN A 1 80  ? -24.536 -8.730  -35.498 1.00 80.21 80  A 1 
ATOM 586  C C   . ASN A 1 80  ? -23.673 -9.255  -34.322 1.00 80.42 80  A 1 
ATOM 587  O O   . ASN A 1 80  ? -22.664 -9.913  -34.554 1.00 75.90 80  A 1 
ATOM 588  C CB  . ASN A 1 80  ? -23.686 -8.068  -36.604 1.00 77.02 80  A 1 
ATOM 589  C CG  . ASN A 1 80  ? -22.922 -6.842  -36.127 1.00 71.73 80  A 1 
ATOM 590  O OD1 . ASN A 1 80  ? -22.962 -6.465  -34.965 1.00 63.34 80  A 1 
ATOM 591  N ND2 . ASN A 1 80  ? -22.214 -6.176  -37.004 1.00 65.79 80  A 1 
ATOM 592  N N   . GLY A 1 81  ? -24.034 -8.935  -33.069 1.00 79.70 81  A 1 
ATOM 593  C CA  . GLY A 1 81  ? -23.324 -9.347  -31.858 1.00 79.04 81  A 1 
ATOM 594  C C   . GLY A 1 81  ? -22.104 -8.492  -31.503 1.00 79.96 81  A 1 
ATOM 595  O O   . GLY A 1 81  ? -21.597 -8.608  -30.386 1.00 76.96 81  A 1 
ATOM 596  N N   . LYS A 1 82  ? -21.670 -7.603  -32.407 1.00 80.88 82  A 1 
ATOM 597  C CA  . LYS A 1 82  ? -20.563 -6.689  -32.119 1.00 80.51 82  A 1 
ATOM 598  C C   . LYS A 1 82  ? -21.005 -5.615  -31.119 1.00 81.67 82  A 1 
ATOM 599  O O   . LYS A 1 82  ? -22.163 -5.219  -31.074 1.00 80.00 82  A 1 
ATOM 600  C CB  . LYS A 1 82  ? -20.006 -6.059  -33.393 1.00 77.97 82  A 1 
ATOM 601  C CG  . LYS A 1 82  ? -19.324 -7.092  -34.309 1.00 71.15 82  A 1 
ATOM 602  C CD  . LYS A 1 82  ? -18.612 -6.402  -35.469 1.00 66.00 82  A 1 
ATOM 603  C CE  . LYS A 1 82  ? -17.878 -7.425  -36.340 1.00 58.35 82  A 1 
ATOM 604  N NZ  . LYS A 1 82  ? -17.079 -6.762  -37.399 1.00 51.82 82  A 1 
ATOM 605  N N   . LYS A 1 83  ? -20.058 -5.137  -30.317 1.00 81.65 83  A 1 
ATOM 606  C CA  . LYS A 1 83  ? -20.268 -4.037  -29.373 1.00 81.15 83  A 1 
ATOM 607  C C   . LYS A 1 83  ? -19.558 -2.790  -29.876 1.00 81.38 83  A 1 
ATOM 608  O O   . LYS A 1 83  ? -18.428 -2.879  -30.337 1.00 79.38 83  A 1 
ATOM 609  C CB  . LYS A 1 83  ? -19.801 -4.426  -27.966 1.00 79.15 83  A 1 
ATOM 610  C CG  . LYS A 1 83  ? -20.660 -5.558  -27.385 1.00 76.38 83  A 1 
ATOM 611  C CD  . LYS A 1 83  ? -20.216 -5.885  -25.963 1.00 74.11 83  A 1 
ATOM 612  C CE  . LYS A 1 83  ? -21.085 -7.016  -25.418 1.00 67.78 83  A 1 
ATOM 613  N NZ  . LYS A 1 83  ? -20.724 -7.366  -24.026 1.00 61.99 83  A 1 
ATOM 614  N N   . ALA A 1 84  ? -20.220 -1.635  -29.762 1.00 84.22 84  A 1 
ATOM 615  C CA  . ALA A 1 84  ? -19.671 -0.352  -30.162 1.00 84.18 84  A 1 
ATOM 616  C C   . ALA A 1 84  ? -19.884 0.680   -29.055 1.00 84.96 84  A 1 
ATOM 617  O O   . ALA A 1 84  ? -20.957 0.740   -28.449 1.00 83.37 84  A 1 
ATOM 618  C CB  . ALA A 1 84  ? -20.318 0.076   -31.478 1.00 82.35 84  A 1 
ATOM 619  N N   . CYS A 1 85  ? -18.872 1.491   -28.794 1.00 83.81 85  A 1 
ATOM 620  C CA  . CYS A 1 85  ? -18.951 2.604   -27.868 1.00 82.94 85  A 1 
ATOM 621  C C   . CYS A 1 85  ? -19.532 3.840   -28.566 1.00 83.09 85  A 1 
ATOM 622  O O   . CYS A 1 85  ? -19.056 4.236   -29.627 1.00 80.51 85  A 1 
ATOM 623  C CB  . CYS A 1 85  ? -17.565 2.873   -27.302 1.00 81.02 85  A 1 
ATOM 624  S SG  . CYS A 1 85  ? -17.041 1.581   -26.132 1.00 75.91 85  A 1 
ATOM 625  N N   . LEU A 1 86  ? -20.545 4.452   -27.952 1.00 84.79 86  A 1 
ATOM 626  C CA  . LEU A 1 86  ? -21.194 5.658   -28.434 1.00 84.47 86  A 1 
ATOM 627  C C   . LEU A 1 86  ? -20.773 6.857   -27.592 1.00 84.28 86  A 1 
ATOM 628  O O   . LEU A 1 86  ? -20.608 6.740   -26.386 1.00 82.71 86  A 1 
ATOM 629  C CB  . LEU A 1 86  ? -22.719 5.477   -28.401 1.00 83.85 86  A 1 
ATOM 630  C CG  . LEU A 1 86  ? -23.259 4.376   -29.324 1.00 82.48 86  A 1 
ATOM 631  C CD1 . LEU A 1 86  ? -24.774 4.247   -29.156 1.00 77.40 86  A 1 
ATOM 632  C CD2 . LEU A 1 86  ? -22.980 4.694   -30.789 1.00 78.22 86  A 1 
ATOM 633  N N   . ASN A 1 87  ? -20.650 8.023   -28.229 1.00 83.53 87  A 1 
ATOM 634  C CA  . ASN A 1 87  ? -20.370 9.265   -27.520 1.00 83.12 87  A 1 
ATOM 635  C C   . ASN A 1 87  ? -21.626 9.731   -26.751 1.00 83.46 87  A 1 
ATOM 636  O O   . ASN A 1 87  ? -22.601 10.123  -27.395 1.00 82.47 87  A 1 
ATOM 637  C CB  . ASN A 1 87  ? -19.873 10.321  -28.524 1.00 81.51 87  A 1 
ATOM 638  C CG  . ASN A 1 87  ? -19.468 11.624  -27.848 1.00 79.67 87  A 1 
ATOM 639  O OD1 . ASN A 1 87  ? -19.617 11.809  -26.658 1.00 72.49 87  A 1 
ATOM 640  N ND2 . ASN A 1 87  ? -18.935 12.560  -28.598 1.00 73.79 87  A 1 
ATOM 641  N N   . PRO A 1 88  ? -21.618 9.754   -25.397 1.00 81.68 88  A 1 
ATOM 642  C CA  . PRO A 1 88  ? -22.767 10.169  -24.606 1.00 80.91 88  A 1 
ATOM 643  C C   . PRO A 1 88  ? -23.125 11.648  -24.787 1.00 81.74 88  A 1 
ATOM 644  O O   . PRO A 1 88  ? -24.266 12.030  -24.546 1.00 78.95 88  A 1 
ATOM 645  C CB  . PRO A 1 88  ? -22.383 9.859   -23.159 1.00 78.85 88  A 1 
ATOM 646  C CG  . PRO A 1 88  ? -20.859 9.957   -23.159 1.00 76.03 88  A 1 
ATOM 647  C CD  . PRO A 1 88  ? -20.492 9.423   -24.535 1.00 78.48 88  A 1 
ATOM 648  N N   . ALA A 1 89  ? -22.184 12.487  -25.212 1.00 81.69 89  A 1 
ATOM 649  C CA  . ALA A 1 89  ? -22.413 13.900  -25.481 1.00 80.41 89  A 1 
ATOM 650  C C   . ALA A 1 89  ? -23.108 14.160  -26.829 1.00 81.81 89  A 1 
ATOM 651  O O   . ALA A 1 89  ? -23.610 15.259  -27.062 1.00 79.27 89  A 1 
ATOM 652  C CB  . ALA A 1 89  ? -21.074 14.635  -25.392 1.00 77.34 89  A 1 
ATOM 653  N N   . SER A 1 90  ? -23.152 13.178  -27.710 1.00 82.15 90  A 1 
ATOM 654  C CA  . SER A 1 90  ? -23.806 13.348  -29.004 1.00 82.64 90  A 1 
ATOM 655  C C   . SER A 1 90  ? -25.333 13.405  -28.848 1.00 84.14 90  A 1 
ATOM 656  O O   . SER A 1 90  ? -25.934 12.483  -28.299 1.00 83.33 90  A 1 
ATOM 657  C CB  . SER A 1 90  ? -23.413 12.220  -29.960 1.00 80.98 90  A 1 
ATOM 658  O OG  . SER A 1 90  ? -24.110 12.346  -31.189 1.00 72.25 90  A 1 
ATOM 659  N N   . PRO A 1 91  ? -26.004 14.425  -29.407 1.00 84.37 91  A 1 
ATOM 660  C CA  . PRO A 1 91  ? -27.462 14.544  -29.332 1.00 84.48 91  A 1 
ATOM 661  C C   . PRO A 1 91  ? -28.184 13.384  -30.017 1.00 84.98 91  A 1 
ATOM 662  O O   . PRO A 1 91  ? -29.285 13.007  -29.629 1.00 83.49 91  A 1 
ATOM 663  C CB  . PRO A 1 91  ? -27.774 15.896  -29.990 1.00 84.05 91  A 1 
ATOM 664  C CG  . PRO A 1 91  ? -26.593 16.142  -30.918 1.00 82.15 91  A 1 
ATOM 665  C CD  . PRO A 1 91  ? -25.426 15.520  -30.163 1.00 84.07 91  A 1 
ATOM 666  N N   . MET A 1 92  ? -27.554 12.761  -31.012 1.00 84.71 92  A 1 
ATOM 667  C CA  . MET A 1 92  ? -28.077 11.565  -31.665 1.00 84.20 92  A 1 
ATOM 668  C C   . MET A 1 92  ? -28.071 10.362  -30.713 1.00 84.71 92  A 1 
ATOM 669  O O   . MET A 1 92  ? -29.049 9.617   -30.656 1.00 83.08 92  A 1 
ATOM 670  C CB  . MET A 1 92  ? -27.282 11.289  -32.942 1.00 81.78 92  A 1 
ATOM 671  C CG  . MET A 1 92  ? -27.936 10.211  -33.809 1.00 72.87 92  A 1 
ATOM 672  S SD  . MET A 1 92  ? -27.082 9.985   -35.393 1.00 67.17 92  A 1 
ATOM 673  C CE  . MET A 1 92  ? -28.109 8.729   -36.149 1.00 59.45 92  A 1 
ATOM 674  N N   . VAL A 1 93  ? -27.025 10.202  -29.934 1.00 83.35 93  A 1 
ATOM 675  C CA  . VAL A 1 93  ? -26.898 9.122   -28.944 1.00 83.53 93  A 1 
ATOM 676  C C   . VAL A 1 93  ? -27.882 9.318   -27.790 1.00 84.15 93  A 1 
ATOM 677  O O   . VAL A 1 93  ? -28.531 8.356   -27.395 1.00 83.15 93  A 1 
ATOM 678  C CB  . VAL A 1 93  ? -25.454 9.002   -28.440 1.00 82.89 93  A 1 
ATOM 679  C CG1 . VAL A 1 93  ? -25.318 7.944   -27.360 1.00 76.69 93  A 1 
ATOM 680  C CG2 . VAL A 1 93  ? -24.532 8.621   -29.599 1.00 77.78 93  A 1 
ATOM 681  N N   . GLN A 1 94  ? -28.077 10.548  -27.313 1.00 84.92 94  A 1 
ATOM 682  C CA  . GLN A 1 94  ? -29.088 10.852  -26.297 1.00 83.36 94  A 1 
ATOM 683  C C   . GLN A 1 94  ? -30.495 10.468  -26.763 1.00 82.72 94  A 1 
ATOM 684  O O   . GLN A 1 94  ? -31.207 9.746   -26.059 1.00 81.23 94  A 1 
ATOM 685  C CB  . GLN A 1 94  ? -29.022 12.338  -25.917 1.00 82.25 94  A 1 
ATOM 686  C CG  . GLN A 1 94  ? -27.761 12.653  -25.094 1.00 78.58 94  A 1 
ATOM 687  C CD  . GLN A 1 94  ? -27.658 14.139  -24.738 1.00 74.95 94  A 1 
ATOM 688  O OE1 . GLN A 1 94  ? -28.421 14.972  -25.189 1.00 68.69 94  A 1 
ATOM 689  N NE2 . GLN A 1 94  ? -26.701 14.520  -23.919 1.00 64.68 94  A 1 
ATOM 690  N N   . LYS A 1 95  ? -30.870 10.815  -27.994 1.00 84.83 95  A 1 
ATOM 691  C CA  . LYS A 1 95  ? -32.149 10.391  -28.584 1.00 84.38 95  A 1 
ATOM 692  C C   . LYS A 1 95  ? -32.273 8.871   -28.724 1.00 83.95 95  A 1 
ATOM 693  O O   . LYS A 1 95  ? -33.371 8.332   -28.598 1.00 82.38 95  A 1 
ATOM 694  C CB  . LYS A 1 95  ? -32.342 11.049  -29.955 1.00 84.13 95  A 1 
ATOM 695  C CG  . LYS A 1 95  ? -32.732 12.523  -29.837 1.00 75.24 95  A 1 
ATOM 696  C CD  . LYS A 1 95  ? -32.924 13.147  -31.222 1.00 70.27 95  A 1 
ATOM 697  C CE  . LYS A 1 95  ? -33.338 14.612  -31.074 1.00 61.68 95  A 1 
ATOM 698  N NZ  . LYS A 1 95  ? -33.514 15.298  -32.375 1.00 54.61 95  A 1 
ATOM 699  N N   . ILE A 1 96  ? -31.191 8.158   -29.014 1.00 83.10 96  A 1 
ATOM 700  C CA  . ILE A 1 96  ? -31.170 6.693   -29.069 1.00 81.25 96  A 1 
ATOM 701  C C   . ILE A 1 96  ? -31.442 6.107   -27.681 1.00 80.67 96  A 1 
ATOM 702  O O   . ILE A 1 96  ? -32.284 5.216   -27.563 1.00 79.28 96  A 1 
ATOM 703  C CB  . ILE A 1 96  ? -29.845 6.178   -29.666 1.00 80.65 96  A 1 
ATOM 704  C CG1 . ILE A 1 96  ? -29.795 6.467   -31.179 1.00 77.02 96  A 1 
ATOM 705  C CG2 . ILE A 1 96  ? -29.656 4.665   -29.426 1.00 76.10 96  A 1 
ATOM 706  C CD1 . ILE A 1 96  ? -28.399 6.347   -31.802 1.00 72.33 96  A 1 
ATOM 707  N N   . ILE A 1 97  ? -30.783 6.625   -26.642 1.00 81.48 97  A 1 
ATOM 708  C CA  . ILE A 1 97  ? -30.958 6.167   -25.260 1.00 79.67 97  A 1 
ATOM 709  C C   . ILE A 1 97  ? -32.404 6.394   -24.809 1.00 78.58 97  A 1 
ATOM 710  O O   . ILE A 1 97  ? -33.035 5.450   -24.349 1.00 76.56 97  A 1 
ATOM 711  C CB  . ILE A 1 97  ? -29.949 6.860   -24.321 1.00 78.68 97  A 1 
ATOM 712  C CG1 . ILE A 1 97  ? -28.504 6.435   -24.667 1.00 75.14 97  A 1 
ATOM 713  C CG2 . ILE A 1 97  ? -30.248 6.515   -22.854 1.00 74.13 97  A 1 
ATOM 714  C CD1 . ILE A 1 97  ? -27.450 7.371   -24.074 1.00 69.74 97  A 1 
ATOM 715  N N   . GLU A 1 98  ? -32.952 7.596   -25.004 1.00 81.70 98  A 1 
ATOM 716  C CA  . GLU A 1 98  ? -34.349 7.898   -24.669 1.00 80.98 98  A 1 
ATOM 717  C C   . GLU A 1 98  ? -35.333 6.971   -25.381 1.00 79.68 98  A 1 
ATOM 718  O O   . GLU A 1 98  ? -36.220 6.400   -24.749 1.00 77.83 98  A 1 
ATOM 719  C CB  . GLU A 1 98  ? -34.694 9.344   -25.053 1.00 80.17 98  A 1 
ATOM 720  C CG  . GLU A 1 98  ? -34.118 10.370  -24.074 1.00 71.10 98  A 1 
ATOM 721  C CD  . GLU A 1 98  ? -34.470 11.803  -24.474 1.00 64.98 98  A 1 
ATOM 722  O OE1 . GLU A 1 98  ? -34.226 12.697  -23.645 1.00 58.43 98  A 1 
ATOM 723  O OE2 . GLU A 1 98  ? -34.956 12.007  -25.610 1.00 59.02 98  A 1 
ATOM 724  N N   . LYS A 1 99  ? -35.172 6.744   -26.690 1.00 80.29 99  A 1 
ATOM 725  C CA  . LYS A 1 99  ? -36.047 5.833   -27.440 1.00 79.24 99  A 1 
ATOM 726  C C   . LYS A 1 99  ? -35.974 4.397   -26.944 1.00 78.45 99  A 1 
ATOM 727  O O   . LYS A 1 99  ? -37.003 3.716   -26.949 1.00 76.37 99  A 1 
ATOM 728  C CB  . LYS A 1 99  ? -35.729 5.867   -28.938 1.00 78.38 99  A 1 
ATOM 729  C CG  . LYS A 1 99  ? -36.475 7.008   -29.629 1.00 71.48 99  A 1 
ATOM 730  C CD  . LYS A 1 99  ? -36.249 6.945   -31.148 1.00 65.86 99  A 1 
ATOM 731  C CE  . LYS A 1 99  ? -37.093 8.014   -31.844 1.00 59.82 99  A 1 
ATOM 732  N NZ  . LYS A 1 99  ? -36.969 7.951   -33.311 1.00 54.01 99  A 1 
ATOM 733  N N   . ILE A 1 100 ? -34.802 3.903   -26.558 1.00 76.77 100 A 1 
ATOM 734  C CA  . ILE A 1 100 ? -34.636 2.532   -26.075 1.00 74.20 100 A 1 
ATOM 735  C C   . ILE A 1 100 ? -35.178 2.376   -24.657 1.00 72.33 100 A 1 
ATOM 736  O O   . ILE A 1 100 ? -35.881 1.413   -24.396 1.00 69.99 100 A 1 
ATOM 737  C CB  . ILE A 1 100 ? -33.168 2.079   -26.224 1.00 73.33 100 A 1 
ATOM 738  C CG1 . ILE A 1 100 ? -32.876 1.938   -27.731 1.00 69.76 100 A 1 
ATOM 739  C CG2 . ILE A 1 100 ? -32.914 0.742   -25.490 1.00 66.73 100 A 1 
ATOM 740  C CD1 . ILE A 1 100 ? -31.425 1.610   -28.073 1.00 63.10 100 A 1 
ATOM 741  N N   . LEU A 1 101 ? -34.934 3.354   -23.759 1.00 72.11 101 A 1 
ATOM 742  C CA  . LEU A 1 101 ? -35.505 3.367   -22.413 1.00 69.76 101 A 1 
ATOM 743  C C   . LEU A 1 101 ? -37.034 3.439   -22.462 1.00 69.08 101 A 1 
ATOM 744  O O   . LEU A 1 101 ? -37.699 2.652   -21.797 1.00 65.34 101 A 1 
ATOM 745  C CB  . LEU A 1 101 ? -34.921 4.548   -21.618 1.00 66.81 101 A 1 
ATOM 746  C CG  . LEU A 1 101 ? -33.454 4.351   -21.181 1.00 61.51 101 A 1 
ATOM 747  C CD1 . LEU A 1 101 ? -32.903 5.658   -20.613 1.00 56.68 101 A 1 
ATOM 748  C CD2 . LEU A 1 101 ? -33.322 3.281   -20.102 1.00 57.25 101 A 1 
ATOM 749  N N   . ASN A 1 102 ? -37.603 4.301   -23.309 1.00 74.16 102 A 1 
ATOM 750  C CA  . ASN A 1 102 ? -39.050 4.417   -23.469 1.00 74.03 102 A 1 
ATOM 751  C C   . ASN A 1 102 ? -39.677 3.154   -24.079 1.00 71.73 102 A 1 
ATOM 752  O O   . ASN A 1 102 ? -40.732 2.720   -23.621 1.00 67.91 102 A 1 
ATOM 753  C CB  . ASN A 1 102 ? -39.380 5.667   -24.296 1.00 71.25 102 A 1 
ATOM 754  C CG  . ASN A 1 102 ? -39.144 6.962   -23.536 1.00 66.22 102 A 1 
ATOM 755  O OD1 . ASN A 1 102 ? -38.952 6.994   -22.337 1.00 58.82 102 A 1 
ATOM 756  N ND2 . ASN A 1 102 ? -39.172 8.087   -24.210 1.00 58.70 102 A 1 
ATOM 757  N N   . LYS A 1 103 ? -39.024 2.502   -25.054 1.00 70.10 103 A 1 
ATOM 758  C CA  . LYS A 1 103 ? -39.502 1.219   -25.584 1.00 69.37 103 A 1 
ATOM 759  C C   . LYS A 1 103 ? -39.432 0.082   -24.569 1.00 66.76 103 A 1 
ATOM 760  O O   . LYS A 1 103 ? -40.297 -0.788  -24.607 1.00 61.68 103 A 1 
ATOM 761  C CB  . LYS A 1 103 ? -38.720 0.813   -26.832 1.00 66.39 103 A 1 
ATOM 762  C CG  . LYS A 1 103 ? -39.335 1.398   -28.106 1.00 61.45 103 A 1 
ATOM 763  C CD  . LYS A 1 103 ? -38.652 0.782   -29.329 1.00 56.75 103 A 1 
ATOM 764  C CE  . LYS A 1 103 ? -39.380 1.205   -30.592 1.00 50.38 103 A 1 
ATOM 765  N NZ  . LYS A 1 103 ? -38.912 0.422   -31.767 1.00 46.78 103 A 1 
ATOM 766  N N   . GLY A 1 104 ? -38.429 0.075   -23.695 1.00 62.14 104 A 1 
ATOM 767  C CA  . GLY A 1 104 ? -38.310 -0.933  -22.645 1.00 60.37 104 A 1 
ATOM 768  C C   . GLY A 1 104 ? -39.367 -0.803  -21.542 1.00 58.21 104 A 1 
ATOM 769  O O   . GLY A 1 104 ? -39.656 -1.780  -20.865 1.00 53.89 104 A 1 
ATOM 770  N N   . SER A 1 105 ? -39.966 0.382   -21.381 1.00 53.58 105 A 1 
ATOM 771  C CA  . SER A 1 105 ? -41.042 0.625   -20.417 1.00 53.66 105 A 1 
ATOM 772  C C   . SER A 1 105 ? -42.443 0.281   -20.944 1.00 51.22 105 A 1 
ATOM 773  O O   . SER A 1 105 ? -43.388 0.263   -20.156 1.00 47.80 105 A 1 
ATOM 774  C CB  . SER A 1 105 ? -41.015 2.088   -19.981 1.00 51.92 105 A 1 
ATOM 775  O OG  . SER A 1 105 ? -41.918 2.298   -18.904 1.00 47.77 105 A 1 
ATOM 776  N N   . THR A 1 106 ? -42.604 0.087   -22.244 1.00 48.89 106 A 1 
ATOM 777  C CA  . THR A 1 106 ? -43.915 -0.199  -22.855 1.00 50.47 106 A 1 
ATOM 778  C C   . THR A 1 106 ? -44.190 -1.674  -23.137 1.00 49.17 106 A 1 
ATOM 779  O O   . THR A 1 106 ? -45.315 -1.996  -23.509 1.00 44.25 106 A 1 
ATOM 780  C CB  . THR A 1 106 ? -44.143 0.587   -24.152 1.00 47.47 106 A 1 
ATOM 781  O OG1 . THR A 1 106 ? -42.967 0.721   -24.907 1.00 43.58 106 A 1 
ATOM 782  C CG2 . THR A 1 106 ? -44.653 1.992   -23.868 1.00 43.20 106 A 1 
ATOM 783  N N   . ASN A 1 107 ? -43.210 -2.553  -22.966 1.00 39.54 107 A 1 
ATOM 784  C CA  . ASN A 1 107 ? -43.402 -4.002  -23.055 1.00 39.73 107 A 1 
ATOM 785  C C   . ASN A 1 107 ? -43.344 -4.660  -21.676 1.00 36.57 107 A 1 
ATOM 786  O O   . ASN A 1 107 ? -42.440 -4.289  -20.894 1.00 32.00 107 A 1 
ATOM 787  C CB  . ASN A 1 107 ? -42.369 -4.634  -24.004 1.00 37.72 107 A 1 
ATOM 788  C CG  . ASN A 1 107 ? -42.805 -4.705  -25.464 1.00 33.88 107 A 1 
ATOM 789  O OD1 . ASN A 1 107 ? -43.924 -4.428  -25.873 1.00 32.49 107 A 1 
ATOM 790  N ND2 . ASN A 1 107 ? -41.918 -5.147  -26.331 1.00 30.84 107 A 1 
ATOM 791  O OXT . ASN A 1 107 ? -44.211 -5.556  -21.456 1.00 29.42 107 A 1 
ATOM 792  N N   . MET B 2 1   ? -32.945 3.907   -67.400 1.00 19.51 1   B 1 
ATOM 793  C CA  . MET B 2 1   ? -31.765 3.363   -66.705 1.00 24.54 1   B 1 
ATOM 794  C C   . MET B 2 1   ? -31.673 4.091   -65.376 1.00 25.84 1   B 1 
ATOM 795  O O   . MET B 2 1   ? -31.054 5.138   -65.304 1.00 25.10 1   B 1 
ATOM 796  C CB  . MET B 2 1   ? -30.479 3.572   -67.521 1.00 26.20 1   B 1 
ATOM 797  C CG  . MET B 2 1   ? -30.347 2.564   -68.670 1.00 23.92 1   B 1 
ATOM 798  S SD  . MET B 2 1   ? -28.912 2.920   -69.738 1.00 22.97 1   B 1 
ATOM 799  C CE  . MET B 2 1   ? -28.857 1.421   -70.754 1.00 18.23 1   B 1 
ATOM 800  N N   . ASP B 2 2   ? -32.414 3.611   -64.372 1.00 26.67 2   B 1 
ATOM 801  C CA  . ASP B 2 2   ? -32.496 4.281   -63.079 1.00 27.22 2   B 1 
ATOM 802  C C   . ASP B 2 2   ? -31.169 4.093   -62.349 1.00 25.40 2   B 1 
ATOM 803  O O   . ASP B 2 2   ? -30.801 2.977   -61.967 1.00 24.30 2   B 1 
ATOM 804  C CB  . ASP B 2 2   ? -33.691 3.747   -62.283 1.00 26.84 2   B 1 
ATOM 805  C CG  . ASP B 2 2   ? -35.010 4.172   -62.935 1.00 24.10 2   B 1 
ATOM 806  O OD1 . ASP B 2 2   ? -35.051 5.315   -63.454 1.00 24.40 2   B 1 
ATOM 807  O OD2 . ASP B 2 2   ? -35.915 3.319   -62.998 1.00 24.32 2   B 1 
ATOM 808  N N   . TYR B 2 3   ? -30.439 5.188   -62.213 1.00 22.66 3   B 1 
ATOM 809  C CA  . TYR B 2 3   ? -29.265 5.218   -61.363 1.00 22.64 3   B 1 
ATOM 810  C C   . TYR B 2 3   ? -29.746 4.967   -59.927 1.00 21.84 3   B 1 
ATOM 811  O O   . TYR B 2 3   ? -30.199 5.882   -59.250 1.00 21.15 3   B 1 
ATOM 812  C CB  . TYR B 2 3   ? -28.538 6.563   -61.504 1.00 23.17 3   B 1 
ATOM 813  C CG  . TYR B 2 3   ? -27.637 6.661   -62.723 1.00 22.54 3   B 1 
ATOM 814  C CD1 . TYR B 2 3   ? -26.270 6.358   -62.600 1.00 21.72 3   B 1 
ATOM 815  C CD2 . TYR B 2 3   ? -28.156 7.040   -63.970 1.00 20.89 3   B 1 
ATOM 816  C CE1 . TYR B 2 3   ? -25.416 6.450   -63.714 1.00 19.20 3   B 1 
ATOM 817  C CE2 . TYR B 2 3   ? -27.310 7.132   -65.088 1.00 20.22 3   B 1 
ATOM 818  C CZ  . TYR B 2 3   ? -25.937 6.839   -64.964 1.00 22.84 3   B 1 
ATOM 819  O OH  . TYR B 2 3   ? -25.115 6.926   -66.052 1.00 24.71 3   B 1 
ATOM 820  N N   . GLN B 2 4   ? -29.694 3.713   -59.483 1.00 23.85 4   B 1 
ATOM 821  C CA  . GLN B 2 4   ? -29.760 3.387   -58.064 1.00 24.86 4   B 1 
ATOM 822  C C   . GLN B 2 4   ? -28.599 4.124   -57.402 1.00 24.39 4   B 1 
ATOM 823  O O   . GLN B 2 4   ? -27.450 3.682   -57.453 1.00 23.88 4   B 1 
ATOM 824  C CB  . GLN B 2 4   ? -29.663 1.874   -57.829 1.00 25.73 4   B 1 
ATOM 825  C CG  . GLN B 2 4   ? -31.006 1.159   -58.045 1.00 23.69 4   B 1 
ATOM 826  C CD  . GLN B 2 4   ? -30.948 -0.334  -57.678 1.00 22.52 4   B 1 
ATOM 827  O OE1 . GLN B 2 4   ? -29.912 -0.958  -57.608 1.00 21.73 4   B 1 
ATOM 828  N NE2 . GLN B 2 4   ? -32.073 -0.956  -57.434 1.00 22.77 4   B 1 
ATOM 829  N N   . VAL B 2 5   ? -28.920 5.276   -56.836 1.00 24.24 5   B 1 
ATOM 830  C CA  . VAL B 2 5   ? -28.028 5.987   -55.934 1.00 25.35 5   B 1 
ATOM 831  C C   . VAL B 2 5   ? -27.892 5.063   -54.735 1.00 25.33 5   B 1 
ATOM 832  O O   . VAL B 2 5   ? -28.699 5.103   -53.808 1.00 24.26 5   B 1 
ATOM 833  C CB  . VAL B 2 5   ? -28.583 7.369   -55.553 1.00 24.73 5   B 1 
ATOM 834  C CG1 . VAL B 2 5   ? -27.623 8.127   -54.633 1.00 21.46 5   B 1 
ATOM 835  C CG2 . VAL B 2 5   ? -28.802 8.236   -56.798 1.00 23.08 5   B 1 
ATOM 836  N N   . SER B 2 6   ? -26.938 4.157   -54.809 1.00 28.19 6   B 1 
ATOM 837  C CA  . SER B 2 6   ? -26.512 3.376   -53.671 1.00 29.07 6   B 1 
ATOM 838  C C   . SER B 2 6   ? -26.029 4.386   -52.645 1.00 29.11 6   B 1 
ATOM 839  O O   . SER B 2 6   ? -24.904 4.878   -52.745 1.00 28.10 6   B 1 
ATOM 840  C CB  . SER B 2 6   ? -25.413 2.380   -54.068 1.00 28.07 6   B 1 
ATOM 841  O OG  . SER B 2 6   ? -24.353 3.031   -54.727 1.00 25.70 6   B 1 
ATOM 842  N N   . SER B 2 7   ? -26.948 4.783   -51.733 1.00 28.68 7   B 1 
ATOM 843  C CA  . SER B 2 7   ? -26.584 5.616   -50.599 1.00 29.32 7   B 1 
ATOM 844  C C   . SER B 2 7   ? -25.379 4.935   -49.964 1.00 29.53 7   B 1 
ATOM 845  O O   . SER B 2 7   ? -25.504 3.750   -49.625 1.00 27.73 7   B 1 
ATOM 846  C CB  . SER B 2 7   ? -27.742 5.708   -49.596 1.00 28.32 7   B 1 
ATOM 847  O OG  . SER B 2 7   ? -28.325 4.445   -49.360 1.00 25.72 7   B 1 
ATOM 848  N N   . PRO B 2 8   ? -24.220 5.613   -49.899 1.00 30.18 8   B 1 
ATOM 849  C CA  . PRO B 2 8   ? -23.038 4.979   -49.363 1.00 31.46 8   B 1 
ATOM 850  C C   . PRO B 2 8   ? -23.400 4.569   -47.945 1.00 32.12 8   B 1 
ATOM 851  O O   . PRO B 2 8   ? -23.626 5.413   -47.079 1.00 30.68 8   B 1 
ATOM 852  C CB  . PRO B 2 8   ? -21.920 6.030   -49.460 1.00 29.59 8   B 1 
ATOM 853  C CG  . PRO B 2 8   ? -22.669 7.350   -49.492 1.00 29.53 8   B 1 
ATOM 854  C CD  . PRO B 2 8   ? -23.986 7.004   -50.192 1.00 32.90 8   B 1 
ATOM 855  N N   . ILE B 2 9   ? -23.600 3.259   -47.765 1.00 33.51 9   B 1 
ATOM 856  C CA  . ILE B 2 9   ? -23.649 2.677   -46.440 1.00 33.01 9   B 1 
ATOM 857  C C   . ILE B 2 9   ? -22.288 3.059   -45.893 1.00 33.55 9   B 1 
ATOM 858  O O   . ILE B 2 9   ? -21.278 2.524   -46.349 1.00 32.46 9   B 1 
ATOM 859  C CB  . ILE B 2 9   ? -23.880 1.153   -46.491 1.00 31.29 9   B 1 
ATOM 860  C CG1 . ILE B 2 9   ? -25.237 0.836   -47.154 1.00 28.58 9   B 1 
ATOM 861  C CG2 . ILE B 2 9   ? -23.806 0.570   -45.077 1.00 30.10 9   B 1 
ATOM 862  C CD1 . ILE B 2 9   ? -25.459 -0.659  -47.444 1.00 27.07 9   B 1 
ATOM 863  N N   . TYR B 2 10  ? -22.269 4.098   -45.042 1.00 38.86 10  B 1 
ATOM 864  C CA  . TYR B 2 10  ? -21.085 4.396   -44.275 1.00 40.18 10  B 1 
ATOM 865  C C   . TYR B 2 10  ? -20.787 3.091   -43.547 1.00 40.52 10  B 1 
ATOM 866  O O   . TYR B 2 10  ? -21.480 2.747   -42.583 1.00 39.01 10  B 1 
ATOM 867  C CB  . TYR B 2 10  ? -21.325 5.558   -43.313 1.00 38.77 10  B 1 
ATOM 868  C CG  . TYR B 2 10  ? -21.271 6.927   -43.963 1.00 36.72 10  B 1 
ATOM 869  C CD1 . TYR B 2 10  ? -20.050 7.636   -44.007 1.00 34.27 10  B 1 
ATOM 870  C CD2 . TYR B 2 10  ? -22.422 7.507   -44.518 1.00 33.80 10  B 1 
ATOM 871  C CE1 . TYR B 2 10  ? -19.986 8.909   -44.596 1.00 31.51 10  B 1 
ATOM 872  C CE2 . TYR B 2 10  ? -22.368 8.781   -45.115 1.00 31.33 10  B 1 
ATOM 873  C CZ  . TYR B 2 10  ? -21.150 9.476   -45.146 1.00 31.26 10  B 1 
ATOM 874  O OH  . TYR B 2 10  ? -21.089 10.712  -45.720 1.00 29.86 10  B 1 
ATOM 875  N N   . ASP B 2 11  ? -19.830 2.328   -44.077 1.00 42.43 11  B 1 
ATOM 876  C CA  . ASP B 2 11  ? -19.192 1.229   -43.386 1.00 43.13 11  B 1 
ATOM 877  C C   . ASP B 2 11  ? -18.483 1.870   -42.205 1.00 43.03 11  B 1 
ATOM 878  O O   . ASP B 2 11  ? -17.302 2.202   -42.229 1.00 40.67 11  B 1 
ATOM 879  C CB  . ASP B 2 11  ? -18.239 0.455   -44.319 1.00 41.08 11  B 1 
ATOM 880  C CG  . ASP B 2 11  ? -18.754 -0.921  -44.746 1.00 37.23 11  B 1 
ATOM 881  O OD1 . ASP B 2 11  ? -19.632 -1.482  -44.046 1.00 35.15 11  B 1 
ATOM 882  O OD2 . ASP B 2 11  ? -18.222 -1.447  -45.753 1.00 33.94 11  B 1 
ATOM 883  N N   . ILE B 2 12  ? -19.304 2.193   -41.188 1.00 48.07 12  B 1 
ATOM 884  C CA  . ILE B 2 12  ? -18.834 2.694   -39.922 1.00 48.53 12  B 1 
ATOM 885  C C   . ILE B 2 12  ? -17.950 1.572   -39.449 1.00 49.33 12  B 1 
ATOM 886  O O   . ILE B 2 12  ? -18.419 0.452   -39.205 1.00 47.35 12  B 1 
ATOM 887  C CB  . ILE B 2 12  ? -19.992 3.007   -38.961 1.00 46.17 12  B 1 
ATOM 888  C CG1 . ILE B 2 12  ? -20.904 4.125   -39.521 1.00 43.40 12  B 1 
ATOM 889  C CG2 . ILE B 2 12  ? -19.410 3.439   -37.608 1.00 43.65 12  B 1 
ATOM 890  C CD1 . ILE B 2 12  ? -22.189 4.346   -38.715 1.00 40.84 12  B 1 
ATOM 891  N N   . ASN B 2 13  ? -16.673 1.858   -39.425 1.00 50.62 13  B 1 
ATOM 892  C CA  . ASN B 2 13  ? -15.670 0.857   -39.165 1.00 51.27 13  B 1 
ATOM 893  C C   . ASN B 2 13  ? -15.717 0.525   -37.665 1.00 52.34 13  B 1 
ATOM 894  O O   . ASN B 2 13  ? -14.944 1.036   -36.863 1.00 50.05 13  B 1 
ATOM 895  C CB  . ASN B 2 13  ? -14.322 1.373   -39.725 1.00 47.65 13  B 1 
ATOM 896  C CG  . ASN B 2 13  ? -13.431 0.263   -40.265 1.00 43.10 13  B 1 
ATOM 897  O OD1 . ASN B 2 13  ? -13.657 -0.920  -40.083 1.00 39.87 13  B 1 
ATOM 898  N ND2 . ASN B 2 13  ? -12.383 0.626   -40.976 1.00 38.16 13  B 1 
ATOM 899  N N   . TYR B 2 14  ? -16.722 -0.282  -37.283 1.00 52.72 14  B 1 
ATOM 900  C CA  . TYR B 2 14  ? -17.092 -0.613  -35.906 1.00 52.20 14  B 1 
ATOM 901  C C   . TYR B 2 14  ? -15.925 -1.195  -35.111 1.00 52.78 14  B 1 
ATOM 902  O O   . TYR B 2 14  ? -15.932 -1.138  -33.886 1.00 50.37 14  B 1 
ATOM 903  C CB  . TYR B 2 14  ? -18.261 -1.618  -35.919 1.00 49.69 14  B 1 
ATOM 904  C CG  . TYR B 2 14  ? -19.567 -1.088  -36.458 1.00 48.28 14  B 1 
ATOM 905  C CD1 . TYR B 2 14  ? -20.357 -0.231  -35.669 1.00 45.50 14  B 1 
ATOM 906  C CD2 . TYR B 2 14  ? -20.029 -1.456  -37.743 1.00 44.69 14  B 1 
ATOM 907  C CE1 . TYR B 2 14  ? -21.599 0.240   -36.148 1.00 41.63 14  B 1 
ATOM 908  C CE2 . TYR B 2 14  ? -21.256 -0.984  -38.224 1.00 41.88 14  B 1 
ATOM 909  C CZ  . TYR B 2 14  ? -22.039 -0.140  -37.426 1.00 42.14 14  B 1 
ATOM 910  O OH  . TYR B 2 14  ? -23.253 0.316   -37.890 1.00 38.44 14  B 1 
ATOM 911  N N   . TYR B 2 15  ? -14.908 -1.695  -35.803 1.00 52.07 15  B 1 
ATOM 912  C CA  . TYR B 2 15  ? -13.690 -2.226  -35.200 1.00 52.61 15  B 1 
ATOM 913  C C   . TYR B 2 15  ? -12.955 -1.205  -34.324 1.00 54.19 15  B 1 
ATOM 914  O O   . TYR B 2 15  ? -12.410 -1.574  -33.289 1.00 51.48 15  B 1 
ATOM 915  C CB  . TYR B 2 15  ? -12.752 -2.700  -36.319 1.00 49.15 15  B 1 
ATOM 916  C CG  . TYR B 2 15  ? -13.199 -3.985  -36.974 1.00 46.94 15  B 1 
ATOM 917  C CD1 . TYR B 2 15  ? -12.911 -5.221  -36.347 1.00 43.65 15  B 1 
ATOM 918  C CD2 . TYR B 2 15  ? -13.895 -3.969  -38.197 1.00 41.76 15  B 1 
ATOM 919  C CE1 . TYR B 2 15  ? -13.306 -6.422  -36.942 1.00 37.98 15  B 1 
ATOM 920  C CE2 . TYR B 2 15  ? -14.296 -5.181  -38.797 1.00 38.82 15  B 1 
ATOM 921  C CZ  . TYR B 2 15  ? -13.995 -6.402  -38.174 1.00 38.73 15  B 1 
ATOM 922  O OH  . TYR B 2 15  ? -14.376 -7.582  -38.760 1.00 34.67 15  B 1 
ATOM 923  N N   . THR B 2 16  ? -12.959 0.088   -34.688 1.00 57.56 16  B 1 
ATOM 924  C CA  . THR B 2 16  ? -12.220 1.107   -33.946 1.00 58.67 16  B 1 
ATOM 925  C C   . THR B 2 16  ? -12.902 1.532   -32.651 1.00 62.19 16  B 1 
ATOM 926  O O   . THR B 2 16  ? -12.233 2.023   -31.740 1.00 57.83 16  B 1 
ATOM 927  C CB  . THR B 2 16  ? -11.964 2.351   -34.808 1.00 53.42 16  B 1 
ATOM 928  O OG1 . THR B 2 16  ? -13.165 2.840   -35.352 1.00 49.14 16  B 1 
ATOM 929  C CG2 . THR B 2 16  ? -11.018 2.052   -35.971 1.00 46.86 16  B 1 
ATOM 930  N N   . SER B 2 17  ? -14.220 1.332   -32.533 1.00 63.30 17  B 1 
ATOM 931  C CA  . SER B 2 17  ? -15.017 1.711   -31.371 1.00 65.50 17  B 1 
ATOM 932  C C   . SER B 2 17  ? -15.431 0.518   -30.510 1.00 69.71 17  B 1 
ATOM 933  O O   . SER B 2 17  ? -16.342 0.648   -29.695 1.00 66.29 17  B 1 
ATOM 934  C CB  . SER B 2 17  ? -16.252 2.497   -31.824 1.00 60.47 17  B 1 
ATOM 935  O OG  . SER B 2 17  ? -17.104 1.629   -32.545 1.00 55.52 17  B 1 
ATOM 936  N N   . GLU B 2 18  ? -14.848 -0.663  -30.706 1.00 66.72 18  B 1 
ATOM 937  C CA  . GLU B 2 18  ? -15.130 -1.801  -29.836 1.00 68.92 18  B 1 
ATOM 938  C C   . GLU B 2 18  ? -14.667 -1.502  -28.407 1.00 69.75 18  B 1 
ATOM 939  O O   . GLU B 2 18  ? -13.544 -1.011  -28.202 1.00 67.51 18  B 1 
ATOM 940  C CB  . GLU B 2 18  ? -14.522 -3.101  -30.364 1.00 66.20 18  B 1 
ATOM 941  C CG  . GLU B 2 18  ? -15.360 -3.663  -31.525 1.00 59.84 18  B 1 
ATOM 942  C CD  . GLU B 2 18  ? -14.937 -5.068  -31.987 1.00 55.94 18  B 1 
ATOM 943  O OE1 . GLU B 2 18  ? -15.682 -5.641  -32.832 1.00 51.19 18  B 1 
ATOM 944  O OE2 . GLU B 2 18  ? -13.921 -5.595  -31.487 1.00 54.87 18  B 1 
ATOM 945  N N   . PRO B 2 19  ? -15.505 -1.775  -27.387 1.00 69.99 19  B 1 
ATOM 946  C CA  . PRO B 2 19  ? -15.112 -1.580  -26.007 1.00 69.85 19  B 1 
ATOM 947  C C   . PRO B 2 19  ? -13.921 -2.462  -25.669 1.00 71.84 19  B 1 
ATOM 948  O O   . PRO B 2 19  ? -13.919 -3.672  -25.918 1.00 69.47 19  B 1 
ATOM 949  C CB  . PRO B 2 19  ? -16.344 -1.904  -25.169 1.00 65.62 19  B 1 
ATOM 950  C CG  . PRO B 2 19  ? -17.156 -2.841  -26.059 1.00 63.54 19  B 1 
ATOM 951  C CD  . PRO B 2 19  ? -16.827 -2.350  -27.472 1.00 68.92 19  B 1 
ATOM 952  N N   . CYS B 2 20  ? -12.941 -1.864  -25.032 1.00 72.57 20  B 1 
ATOM 953  C CA  . CYS B 2 20  ? -11.750 -2.569  -24.594 1.00 71.20 20  B 1 
ATOM 954  C C   . CYS B 2 20  ? -12.117 -3.579  -23.503 1.00 70.77 20  B 1 
ATOM 955  O O   . CYS B 2 20  ? -12.354 -3.228  -22.347 1.00 67.30 20  B 1 
ATOM 956  C CB  . CYS B 2 20  ? -10.724 -1.534  -24.138 1.00 69.53 20  B 1 
ATOM 957  S SG  . CYS B 2 20  ? -9.081  -2.232  -23.837 1.00 65.00 20  B 1 
ATOM 958  N N   . GLN B 2 21  ? -12.187 -4.869  -23.852 1.00 67.15 21  B 1 
ATOM 959  C CA  . GLN B 2 21  ? -12.549 -5.915  -22.913 1.00 65.50 21  B 1 
ATOM 960  C C   . GLN B 2 21  ? -11.389 -6.220  -21.977 1.00 65.51 21  B 1 
ATOM 961  O O   . GLN B 2 21  ? -10.462 -6.960  -22.307 1.00 61.90 21  B 1 
ATOM 962  C CB  . GLN B 2 21  ? -13.041 -7.167  -23.636 1.00 61.35 21  B 1 
ATOM 963  C CG  . GLN B 2 21  ? -14.367 -6.930  -24.385 1.00 56.15 21  B 1 
ATOM 964  C CD  . GLN B 2 21  ? -15.042 -8.233  -24.822 1.00 51.35 21  B 1 
ATOM 965  O OE1 . GLN B 2 21  ? -14.657 -9.330  -24.469 1.00 46.91 21  B 1 
ATOM 966  N NE2 . GLN B 2 21  ? -16.115 -8.152  -25.580 1.00 44.20 21  B 1 
ATOM 967  N N   . LYS B 2 22  ? -11.488 -5.726  -20.739 1.00 68.11 22  B 1 
ATOM 968  C CA  . LYS B 2 22  ? -10.514 -5.977  -19.670 1.00 66.88 22  B 1 
ATOM 969  C C   . LYS B 2 22  ? -10.754 -7.292  -18.911 1.00 66.87 22  B 1 
ATOM 970  O O   . LYS B 2 22  ? -10.289 -7.466  -17.792 1.00 63.95 22  B 1 
ATOM 971  C CB  . LYS B 2 22  ? -10.464 -4.764  -18.733 1.00 62.96 22  B 1 
ATOM 972  C CG  . LYS B 2 22  ? -10.070 -3.487  -19.486 1.00 60.72 22  B 1 
ATOM 973  C CD  . LYS B 2 22  ? -9.933  -2.328  -18.515 1.00 60.58 22  B 1 
ATOM 974  C CE  . LYS B 2 22  ? -9.574  -1.073  -19.284 1.00 57.03 22  B 1 
ATOM 975  N NZ  . LYS B 2 22  ? -9.400  0.063   -18.371 1.00 54.65 22  B 1 
ATOM 976  N N   . ILE B 2 23  ? -11.506 -8.227  -19.490 1.00 63.86 23  B 1 
ATOM 977  C CA  . ILE B 2 23  ? -11.884 -9.493  -18.850 1.00 62.50 23  B 1 
ATOM 978  C C   . ILE B 2 23  ? -10.645 -10.299 -18.460 1.00 64.96 23  B 1 
ATOM 979  O O   . ILE B 2 23  ? -10.559 -10.772 -17.330 1.00 59.89 23  B 1 
ATOM 980  C CB  . ILE B 2 23  ? -12.818 -10.314 -19.776 1.00 56.58 23  B 1 
ATOM 981  C CG1 . ILE B 2 23  ? -14.120 -9.519  -20.054 1.00 52.38 23  B 1 
ATOM 982  C CG2 . ILE B 2 23  ? -13.147 -11.678 -19.136 1.00 49.79 23  B 1 
ATOM 983  C CD1 . ILE B 2 23  ? -14.991 -10.138 -21.166 1.00 45.49 23  B 1 
ATOM 984  N N   . ASN B 2 24  ? -9.649  -10.365 -19.339 1.00 68.94 24  B 1 
ATOM 985  C CA  . ASN B 2 24  ? -8.410  -11.099 -19.078 1.00 69.59 24  B 1 
ATOM 986  C C   . ASN B 2 24  ? -7.636  -10.506 -17.898 1.00 72.34 24  B 1 
ATOM 987  O O   . ASN B 2 24  ? -7.144  -11.249 -17.055 1.00 68.79 24  B 1 
ATOM 988  C CB  . ASN B 2 24  ? -7.559  -11.122 -20.355 1.00 63.67 24  B 1 
ATOM 989  C CG  . ASN B 2 24  ? -8.198  -11.922 -21.478 1.00 56.77 24  B 1 
ATOM 990  O OD1 . ASN B 2 24  ? -9.188  -12.595 -21.312 1.00 49.77 24  B 1 
ATOM 991  N ND2 . ASN B 2 24  ? -7.650  -11.862 -22.666 1.00 50.16 24  B 1 
ATOM 992  N N   . VAL B 2 25  ? -7.586  -9.185  -17.776 1.00 69.58 25  B 1 
ATOM 993  C CA  . VAL B 2 25  ? -6.922  -8.484  -16.668 1.00 69.91 25  B 1 
ATOM 994  C C   . VAL B 2 25  ? -7.586  -8.858  -15.340 1.00 71.30 25  B 1 
ATOM 995  O O   . VAL B 2 25  ? -6.905  -9.246  -14.393 1.00 69.82 25  B 1 
ATOM 996  C CB  . VAL B 2 25  ? -6.939  -6.962  -16.862 1.00 67.19 25  B 1 
ATOM 997  C CG1 . VAL B 2 25  ? -6.194  -6.239  -15.734 1.00 61.99 25  B 1 
ATOM 998  C CG2 . VAL B 2 25  ? -6.301  -6.560  -18.192 1.00 63.09 25  B 1 
ATOM 999  N N   . LYS B 2 26  ? -8.924  -8.822  -15.282 1.00 71.75 26  B 1 
ATOM 1000 C CA  . LYS B 2 26  ? -9.698  -9.186  -14.093 1.00 71.40 26  B 1 
ATOM 1001 C C   . LYS B 2 26  ? -9.526  -10.660 -13.718 1.00 73.37 26  B 1 
ATOM 1002 O O   . LYS B 2 26  ? -9.335  -10.964 -12.549 1.00 72.33 26  B 1 
ATOM 1003 C CB  . LYS B 2 26  ? -11.184 -8.829  -14.280 1.00 67.78 26  B 1 
ATOM 1004 C CG  . LYS B 2 26  ? -11.417 -7.309  -14.291 1.00 60.69 26  B 1 
ATOM 1005 C CD  . LYS B 2 26  ? -12.907 -6.950  -14.170 1.00 56.40 26  B 1 
ATOM 1006 C CE  . LYS B 2 26  ? -13.074 -5.427  -14.075 1.00 50.29 26  B 1 
ATOM 1007 N NZ  . LYS B 2 26  ? -14.450 -5.002  -13.693 1.00 45.64 26  B 1 
ATOM 1008 N N   . GLN B 2 27  ? -9.554  -11.578 -14.683 1.00 70.59 27  B 1 
ATOM 1009 C CA  . GLN B 2 27  ? -9.398  -13.016 -14.433 1.00 71.53 27  B 1 
ATOM 1010 C C   . GLN B 2 27  ? -7.997  -13.366 -13.915 1.00 73.41 27  B 1 
ATOM 1011 O O   . GLN B 2 27  ? -7.867  -14.148 -12.971 1.00 73.22 27  B 1 
ATOM 1012 C CB  . GLN B 2 27  ? -9.681  -13.804 -15.710 1.00 68.81 27  B 1 
ATOM 1013 C CG  . GLN B 2 27  ? -11.178 -13.870 -16.040 1.00 62.61 27  B 1 
ATOM 1014 C CD  . GLN B 2 27  ? -11.454 -14.639 -17.333 1.00 58.65 27  B 1 
ATOM 1015 O OE1 . GLN B 2 27  ? -10.554 -15.029 -18.062 1.00 53.48 27  B 1 
ATOM 1016 N NE2 . GLN B 2 27  ? -12.695 -14.890 -17.664 1.00 50.60 27  B 1 
ATOM 1017 N N   . ILE B 2 28  ? -6.952  -12.786 -14.501 1.00 74.01 28  B 1 
ATOM 1018 C CA  . ILE B 2 28  ? -5.572  -12.989 -14.042 1.00 74.57 28  B 1 
ATOM 1019 C C   . ILE B 2 28  ? -5.408  -12.445 -12.625 1.00 75.85 28  B 1 
ATOM 1020 O O   . ILE B 2 28  ? -4.905  -13.152 -11.752 1.00 74.05 28  B 1 
ATOM 1021 C CB  . ILE B 2 28  ? -4.563  -12.368 -15.034 1.00 72.51 28  B 1 
ATOM 1022 C CG1 . ILE B 2 28  ? -4.594  -13.137 -16.375 1.00 67.30 28  B 1 
ATOM 1023 C CG2 . ILE B 2 28  ? -3.138  -12.395 -14.451 1.00 65.24 28  B 1 
ATOM 1024 C CD1 . ILE B 2 28  ? -3.899  -12.392 -17.527 1.00 60.58 28  B 1 
ATOM 1025 N N   . ALA B 2 29  ? -5.903  -11.229 -12.363 1.00 75.49 29  B 1 
ATOM 1026 C CA  . ALA B 2 29  ? -5.866  -10.624 -11.041 1.00 75.62 29  B 1 
ATOM 1027 C C   . ALA B 2 29  ? -6.578  -11.482 -9.993  1.00 77.65 29  B 1 
ATOM 1028 O O   . ALA B 2 29  ? -5.996  -11.789 -8.956  1.00 76.89 29  B 1 
ATOM 1029 C CB  . ALA B 2 29  ? -6.475  -9.221  -11.132 1.00 73.11 29  B 1 
ATOM 1030 N N   . ALA B 2 30  ? -7.783  -11.962 -10.288 1.00 75.09 30  B 1 
ATOM 1031 C CA  . ALA B 2 30  ? -8.556  -12.795 -9.373  1.00 75.56 30  B 1 
ATOM 1032 C C   . ALA B 2 30  ? -7.893  -14.136 -9.022  1.00 77.17 30  B 1 
ATOM 1033 O O   . ALA B 2 30  ? -8.165  -14.705 -7.973  1.00 75.87 30  B 1 
ATOM 1034 C CB  . ALA B 2 30  ? -9.918  -13.032 -10.011 1.00 73.72 30  B 1 
ATOM 1035 N N   . ARG B 2 31  ? -7.024  -14.655 -9.888  1.00 80.38 31  B 1 
ATOM 1036 C CA  . ARG B 2 31  ? -6.295  -15.904 -9.632  1.00 81.39 31  B 1 
ATOM 1037 C C   . ARG B 2 31  ? -4.946  -15.677 -8.944  1.00 82.17 31  B 1 
ATOM 1038 O O   . ARG B 2 31  ? -4.528  -16.524 -8.150  1.00 80.16 31  B 1 
ATOM 1039 C CB  . ARG B 2 31  ? -6.149  -16.663 -10.963 1.00 79.76 31  B 1 
ATOM 1040 C CG  . ARG B 2 31  ? -5.680  -18.104 -10.736 1.00 71.96 31  B 1 
ATOM 1041 C CD  . ARG B 2 31  ? -5.650  -18.868 -12.057 1.00 67.97 31  B 1 
ATOM 1042 N NE  . ARG B 2 31  ? -5.229  -20.261 -11.847 1.00 60.31 31  B 1 
ATOM 1043 C CZ  . ARG B 2 31  ? -5.154  -21.208 -12.777 1.00 52.98 31  B 1 
ATOM 1044 N NH1 . ARG B 2 31  ? -5.474  -20.966 -14.027 1.00 48.20 31  B 1 
ATOM 1045 N NH2 . ARG B 2 31  ? -4.763  -22.412 -12.477 1.00 45.78 31  B 1 
ATOM 1046 N N   . LEU B 2 32  ? -4.267  -14.572 -9.256  1.00 80.64 32  B 1 
ATOM 1047 C CA  . LEU B 2 32  ? -2.904  -14.304 -8.799  1.00 81.67 32  B 1 
ATOM 1048 C C   . LEU B 2 32  ? -2.847  -13.448 -7.527  1.00 83.31 32  B 1 
ATOM 1049 O O   . LEU B 2 32  ? -2.029  -13.717 -6.651  1.00 82.25 32  B 1 
ATOM 1050 C CB  . LEU B 2 32  ? -2.129  -13.639 -9.948  1.00 78.73 32  B 1 
ATOM 1051 C CG  . LEU B 2 32  ? -0.609  -13.563 -9.704  1.00 70.04 32  B 1 
ATOM 1052 C CD1 . LEU B 2 32  ? 0.063   -14.920 -9.928  1.00 65.52 32  B 1 
ATOM 1053 C CD2 . LEU B 2 32  ? 0.028   -12.553 -10.659 1.00 63.94 32  B 1 
ATOM 1054 N N   . LEU B 2 33  ? -3.696  -12.423 -7.409  1.00 80.84 33  B 1 
ATOM 1055 C CA  . LEU B 2 33  ? -3.615  -11.465 -6.314  1.00 82.09 33  B 1 
ATOM 1056 C C   . LEU B 2 33  ? -4.007  -12.050 -4.950  1.00 84.45 33  B 1 
ATOM 1057 O O   . LEU B 2 33  ? -3.275  -11.791 -3.998  1.00 84.55 33  B 1 
ATOM 1058 C CB  . LEU B 2 33  ? -4.427  -10.185 -6.618  1.00 79.79 33  B 1 
ATOM 1059 C CG  . LEU B 2 33  ? -3.938  -9.354  -7.825  1.00 76.82 33  B 1 
ATOM 1060 C CD1 . LEU B 2 33  ? -4.868  -8.159  -8.016  1.00 72.20 33  B 1 
ATOM 1061 C CD2 . LEU B 2 33  ? -2.525  -8.827  -7.634  1.00 72.61 33  B 1 
ATOM 1062 N N   . PRO B 2 34  ? -5.069  -12.862 -4.793  1.00 82.81 34  B 1 
ATOM 1063 C CA  . PRO B 2 34  ? -5.470  -13.368 -3.466  1.00 84.11 34  B 1 
ATOM 1064 C C   . PRO B 2 34  ? -4.390  -14.185 -2.752  1.00 86.08 34  B 1 
ATOM 1065 O O   . PRO B 2 34  ? -4.109  -13.886 -1.584  1.00 85.93 34  B 1 
ATOM 1066 C CB  . PRO B 2 34  ? -6.761  -14.155 -3.685  1.00 82.73 34  B 1 
ATOM 1067 C CG  . PRO B 2 34  ? -7.310  -13.580 -4.986  1.00 79.71 34  B 1 
ATOM 1068 C CD  . PRO B 2 34  ? -6.065  -13.223 -5.777  1.00 81.72 34  B 1 
ATOM 1069 N N   . PRO B 2 35  ? -3.718  -15.173 -3.375  1.00 88.47 35  B 1 
ATOM 1070 C CA  . PRO B 2 35  ? -2.631  -15.887 -2.714  1.00 88.99 35  B 1 
ATOM 1071 C C   . PRO B 2 35  ? -1.429  -14.984 -2.421  1.00 89.47 35  B 1 
ATOM 1072 O O   . PRO B 2 35  ? -0.831  -15.101 -1.350  1.00 88.33 35  B 1 
ATOM 1073 C CB  . PRO B 2 35  ? -2.275  -17.044 -3.655  1.00 87.84 35  B 1 
ATOM 1074 C CG  . PRO B 2 35  ? -2.728  -16.556 -5.032  1.00 85.08 35  B 1 
ATOM 1075 C CD  . PRO B 2 35  ? -3.956  -15.731 -4.698  1.00 87.80 35  B 1 
ATOM 1076 N N   . LEU B 2 36  ? -1.113  -14.045 -3.307  1.00 87.18 36  B 1 
ATOM 1077 C CA  . LEU B 2 36  ? 0.002   -13.125 -3.114  1.00 87.14 36  B 1 
ATOM 1078 C C   . LEU B 2 36  ? -0.260  -12.157 -1.952  1.00 87.71 36  B 1 
ATOM 1079 O O   . LEU B 2 36  ? 0.595   -12.015 -1.073  1.00 87.11 36  B 1 
ATOM 1080 C CB  . LEU B 2 36  ? 0.260   -12.394 -4.442  1.00 85.51 36  B 1 
ATOM 1081 C CG  . LEU B 2 36  ? 1.608   -11.664 -4.500  1.00 78.06 36  B 1 
ATOM 1082 C CD1 . LEU B 2 36  ? 2.796   -12.626 -4.458  1.00 73.77 36  B 1 
ATOM 1083 C CD2 . LEU B 2 36  ? 1.706   -10.899 -5.818  1.00 74.04 36  B 1 
ATOM 1084 N N   . TYR B 2 37  ? -1.455  -11.577 -1.877  1.00 87.60 37  B 1 
ATOM 1085 C CA  . TYR B 2 37  ? -1.875  -10.712 -0.775  1.00 87.89 37  B 1 
ATOM 1086 C C   . TYR B 2 37  ? -1.951  -11.472 0.552   1.00 88.67 37  B 1 
ATOM 1087 O O   . TYR B 2 37  ? -1.533  -10.944 1.579   1.00 87.89 37  B 1 
ATOM 1088 C CB  . TYR B 2 37  ? -3.225  -10.065 -1.097  1.00 85.94 37  B 1 
ATOM 1089 C CG  . TYR B 2 37  ? -3.250  -8.999  -2.172  1.00 84.05 37  B 1 
ATOM 1090 C CD1 . TYR B 2 37  ? -2.080  -8.510  -2.782  1.00 78.89 37  B 1 
ATOM 1091 C CD2 . TYR B 2 37  ? -4.489  -8.436  -2.548  1.00 79.06 37  B 1 
ATOM 1092 C CE1 . TYR B 2 37  ? -2.129  -7.491  -3.743  1.00 77.29 37  B 1 
ATOM 1093 C CE2 . TYR B 2 37  ? -4.558  -7.417  -3.508  1.00 77.37 37  B 1 
ATOM 1094 C CZ  . TYR B 2 37  ? -3.371  -6.946  -4.112  1.00 78.36 37  B 1 
ATOM 1095 O OH  . TYR B 2 37  ? -3.433  -5.950  -5.043  1.00 74.40 37  B 1 
ATOM 1096 N N   . SER B 2 38  ? -2.391  -12.723 0.549   1.00 89.74 38  B 1 
ATOM 1097 C CA  . SER B 2 38  ? -2.401  -13.565 1.750   1.00 90.12 38  B 1 
ATOM 1098 C C   . SER B 2 38  ? -0.982  -13.804 2.274   1.00 90.62 38  B 1 
ATOM 1099 O O   . SER B 2 38  ? -0.738  -13.725 3.477   1.00 89.54 38  B 1 
ATOM 1100 C CB  . SER B 2 38  ? -3.067  -14.907 1.460   1.00 89.26 38  B 1 
ATOM 1101 O OG  . SER B 2 38  ? -4.395  -14.721 1.033   1.00 75.64 38  B 1 
ATOM 1102 N N   . LEU B 2 39  ? -0.024  -14.051 1.374   1.00 91.58 39  B 1 
ATOM 1103 C CA  . LEU B 2 39  ? 1.376   -14.248 1.732   1.00 91.77 39  B 1 
ATOM 1104 C C   . LEU B 2 39  ? 2.002   -12.961 2.299   1.00 92.03 39  B 1 
ATOM 1105 O O   . LEU B 2 39  ? 2.601   -12.992 3.374   1.00 90.98 39  B 1 
ATOM 1106 C CB  . LEU B 2 39  ? 2.101   -14.815 0.493   1.00 90.89 39  B 1 
ATOM 1107 C CG  . LEU B 2 39  ? 3.505   -15.364 0.806   1.00 85.06 39  B 1 
ATOM 1108 C CD1 . LEU B 2 39  ? 3.732   -16.688 0.068   1.00 80.08 39  B 1 
ATOM 1109 C CD2 . LEU B 2 39  ? 4.595   -14.393 0.365   1.00 79.37 39  B 1 
ATOM 1110 N N   . VAL B 2 40  ? 1.774   -11.825 1.645   1.00 91.21 40  B 1 
ATOM 1111 C CA  . VAL B 2 40  ? 2.197   -10.498 2.125   1.00 90.88 40  B 1 
ATOM 1112 C C   . VAL B 2 40  ? 1.611   -10.204 3.508   1.00 91.32 40  B 1 
ATOM 1113 O O   . VAL B 2 40  ? 2.349   -9.801  4.406   1.00 90.60 40  B 1 
ATOM 1114 C CB  . VAL B 2 40  ? 1.806   -9.401  1.108   1.00 89.42 40  B 1 
ATOM 1115 C CG1 . VAL B 2 40  ? 1.971   -7.976  1.647   1.00 84.43 40  B 1 
ATOM 1116 C CG2 . VAL B 2 40  ? 2.679   -9.506  -0.155  1.00 84.93 40  B 1 
ATOM 1117 N N   . PHE B 2 41  ? 0.326   -10.481 3.718   1.00 91.83 41  B 1 
ATOM 1118 C CA  . PHE B 2 41  ? -0.329  -10.275 5.004   1.00 92.62 41  B 1 
ATOM 1119 C C   . PHE B 2 41  ? 0.312   -11.119 6.109   1.00 93.04 41  B 1 
ATOM 1120 O O   . PHE B 2 41  ? 0.669   -10.575 7.149   1.00 92.53 41  B 1 
ATOM 1121 C CB  . PHE B 2 41  ? -1.828  -10.582 4.885   1.00 92.44 41  B 1 
ATOM 1122 C CG  . PHE B 2 41  ? -2.553  -10.466 6.208   1.00 92.73 41  B 1 
ATOM 1123 C CD1 . PHE B 2 41  ? -2.894  -11.624 6.947   1.00 90.83 41  B 1 
ATOM 1124 C CD2 . PHE B 2 41  ? -2.852  -9.199  6.739   1.00 91.11 41  B 1 
ATOM 1125 C CE1 . PHE B 2 41  ? -3.529  -11.505 8.183   1.00 90.49 41  B 1 
ATOM 1126 C CE2 . PHE B 2 41  ? -3.488  -9.077  7.982   1.00 90.20 41  B 1 
ATOM 1127 C CZ  . PHE B 2 41  ? -3.831  -10.234 8.705   1.00 90.78 41  B 1 
ATOM 1128 N N   . ILE B 2 42  ? 0.525   -12.416 5.907   1.00 93.95 42  B 1 
ATOM 1129 C CA  . ILE B 2 42  ? 1.096   -13.310 6.925   1.00 94.09 42  B 1 
ATOM 1130 C C   . ILE B 2 42  ? 2.504   -12.859 7.314   1.00 93.90 42  B 1 
ATOM 1131 O O   . ILE B 2 42  ? 2.778   -12.659 8.499   1.00 93.15 42  B 1 
ATOM 1132 C CB  . ILE B 2 42  ? 1.074   -14.776 6.440   1.00 93.58 42  B 1 
ATOM 1133 C CG1 . ILE B 2 42  ? -0.372  -15.300 6.334   1.00 88.42 42  B 1 
ATOM 1134 C CG2 . ILE B 2 42  ? 1.878   -15.687 7.389   1.00 87.45 42  B 1 
ATOM 1135 C CD1 . ILE B 2 42  ? -0.497  -16.589 5.496   1.00 79.82 42  B 1 
ATOM 1136 N N   . PHE B 2 43  ? 3.397   -12.662 6.339   1.00 93.77 43  B 1 
ATOM 1137 C CA  . PHE B 2 43  ? 4.782   -12.285 6.622   1.00 93.36 43  B 1 
ATOM 1138 C C   . PHE B 2 43  ? 4.888   -10.877 7.213   1.00 93.08 43  B 1 
ATOM 1139 O O   . PHE B 2 43  ? 5.618   -10.670 8.193   1.00 90.89 43  B 1 
ATOM 1140 C CB  . PHE B 2 43  ? 5.639   -12.423 5.357   1.00 92.37 43  B 1 
ATOM 1141 C CG  . PHE B 2 43  ? 6.030   -13.856 5.055   1.00 89.85 43  B 1 
ATOM 1142 C CD1 . PHE B 2 43  ? 7.014   -14.484 5.823   1.00 84.08 43  B 1 
ATOM 1143 C CD2 . PHE B 2 43  ? 5.412   -14.567 4.017   1.00 83.14 43  B 1 
ATOM 1144 C CE1 . PHE B 2 43  ? 7.379   -15.819 5.562   1.00 81.24 43  B 1 
ATOM 1145 C CE2 . PHE B 2 43  ? 5.770   -15.899 3.755   1.00 80.67 43  B 1 
ATOM 1146 C CZ  . PHE B 2 43  ? 6.748   -16.527 4.527   1.00 82.79 43  B 1 
ATOM 1147 N N   . GLY B 2 44  ? 4.143   -9.914  6.684   1.00 93.37 44  B 1 
ATOM 1148 C CA  . GLY B 2 44  ? 4.132   -8.544  7.176   1.00 93.07 44  B 1 
ATOM 1149 C C   . GLY B 2 44  ? 3.556   -8.438  8.581   1.00 93.66 44  B 1 
ATOM 1150 O O   . GLY B 2 44  ? 4.159   -7.792  9.447   1.00 92.45 44  B 1 
ATOM 1151 N N   . PHE B 2 45  ? 2.447   -9.122  8.861   1.00 94.52 45  B 1 
ATOM 1152 C CA  . PHE B 2 45  ? 1.810   -9.112  10.176  1.00 94.62 45  B 1 
ATOM 1153 C C   . PHE B 2 45  ? 2.716   -9.748  11.236  1.00 94.37 45  B 1 
ATOM 1154 O O   . PHE B 2 45  ? 2.960   -9.135  12.277  1.00 93.47 45  B 1 
ATOM 1155 C CB  . PHE B 2 45  ? 0.455   -9.830  10.102  1.00 94.45 45  B 1 
ATOM 1156 C CG  . PHE B 2 45  ? -0.338  -9.730  11.387  1.00 93.78 45  B 1 
ATOM 1157 C CD1 . PHE B 2 45  ? -0.286  -10.754 12.338  1.00 90.14 45  B 1 
ATOM 1158 C CD2 . PHE B 2 45  ? -1.120  -8.584  11.634  1.00 90.23 45  B 1 
ATOM 1159 C CE1 . PHE B 2 45  ? -1.016  -10.646 13.537  1.00 89.49 45  B 1 
ATOM 1160 C CE2 . PHE B 2 45  ? -1.845  -8.471  12.829  1.00 89.33 45  B 1 
ATOM 1161 C CZ  . PHE B 2 45  ? -1.799  -9.502  13.782  1.00 90.16 45  B 1 
ATOM 1162 N N   . VAL B 2 46  ? 3.291   -10.910 10.966  1.00 94.36 46  B 1 
ATOM 1163 C CA  . VAL B 2 46  ? 4.218   -11.573 11.896  1.00 93.93 46  B 1 
ATOM 1164 C C   . VAL B 2 46  ? 5.467   -10.716 12.130  1.00 93.61 46  B 1 
ATOM 1165 O O   . VAL B 2 46  ? 5.867   -10.530 13.279  1.00 92.60 46  B 1 
ATOM 1166 C CB  . VAL B 2 46  ? 4.585   -12.983 11.392  1.00 93.10 46  B 1 
ATOM 1167 C CG1 . VAL B 2 46  ? 5.683   -13.637 12.235  1.00 87.38 46  B 1 
ATOM 1168 C CG2 . VAL B 2 46  ? 3.366   -13.918 11.453  1.00 87.45 46  B 1 
ATOM 1169 N N   . GLY B 2 47  ? 6.061   -10.150 11.080  1.00 92.59 47  B 1 
ATOM 1170 C CA  . GLY B 2 47  ? 7.247   -9.312  11.174  1.00 92.03 47  B 1 
ATOM 1171 C C   . GLY B 2 47  ? 7.018   -8.044  12.001  1.00 92.49 47  B 1 
ATOM 1172 O O   . GLY B 2 47  ? 7.764   -7.781  12.947  1.00 91.30 47  B 1 
ATOM 1173 N N   . ASN B 2 48  ? 5.954   -7.298  11.723  1.00 93.39 48  B 1 
ATOM 1174 C CA  . ASN B 2 48  ? 5.629   -6.059  12.426  1.00 93.21 48  B 1 
ATOM 1175 C C   . ASN B 2 48  ? 5.181   -6.311  13.875  1.00 93.03 48  B 1 
ATOM 1176 O O   . ASN B 2 48  ? 5.629   -5.607  14.783  1.00 91.53 48  B 1 
ATOM 1177 C CB  . ASN B 2 48  ? 4.597   -5.264  11.611  1.00 92.92 48  B 1 
ATOM 1178 C CG  . ASN B 2 48  ? 5.259   -4.557  10.449  1.00 92.00 48  B 1 
ATOM 1179 O OD1 . ASN B 2 48  ? 6.110   -3.709  10.635  1.00 83.60 48  B 1 
ATOM 1180 N ND2 . ASN B 2 48  ? 4.931   -4.907  9.222   1.00 84.27 48  B 1 
ATOM 1181 N N   . MET B 2 49  ? 4.388   -7.357  14.141  1.00 94.46 49  B 1 
ATOM 1182 C CA  . MET B 2 49  ? 4.033   -7.747  15.509  1.00 94.26 49  B 1 
ATOM 1183 C C   . MET B 2 49  ? 5.266   -8.126  16.339  1.00 94.15 49  B 1 
ATOM 1184 O O   . MET B 2 49  ? 5.367   -7.752  17.503  1.00 92.76 49  B 1 
ATOM 1185 C CB  . MET B 2 49  ? 3.035   -8.914  15.496  1.00 93.94 49  B 1 
ATOM 1186 C CG  . MET B 2 49  ? 1.604   -8.455  15.186  1.00 86.17 49  B 1 
ATOM 1187 S SD  . MET B 2 49  ? 0.886   -7.264  16.364  1.00 84.11 49  B 1 
ATOM 1188 C CE  . MET B 2 49  ? 0.841   -8.239  17.884  1.00 71.17 49  B 1 
ATOM 1189 N N   . LEU B 2 50  ? 6.227   -8.819  15.746  1.00 92.35 50  B 1 
ATOM 1190 C CA  . LEU B 2 50  ? 7.469   -9.175  16.413  1.00 91.76 50  B 1 
ATOM 1191 C C   . LEU B 2 50  ? 8.297   -7.932  16.775  1.00 91.66 50  B 1 
ATOM 1192 O O   . LEU B 2 50  ? 8.815   -7.846  17.889  1.00 90.04 50  B 1 
ATOM 1193 C CB  . LEU B 2 50  ? 8.237   -10.137 15.495  1.00 90.20 50  B 1 
ATOM 1194 C CG  . LEU B 2 50  ? 9.471   -10.771 16.154  1.00 81.57 50  B 1 
ATOM 1195 C CD1 . LEU B 2 50  ? 9.080   -11.765 17.249  1.00 77.92 50  B 1 
ATOM 1196 C CD2 . LEU B 2 50  ? 10.261  -11.517 15.083  1.00 76.98 50  B 1 
ATOM 1197 N N   . VAL B 2 51  ? 8.371   -6.939  15.874  1.00 92.17 51  B 1 
ATOM 1198 C CA  . VAL B 2 51  ? 9.025   -5.648  16.145  1.00 91.90 51  B 1 
ATOM 1199 C C   . VAL B 2 51  ? 8.363   -4.939  17.323  1.00 91.76 51  B 1 
ATOM 1200 O O   . VAL B 2 51  ? 9.060   -4.546  18.255  1.00 90.61 51  B 1 
ATOM 1201 C CB  . VAL B 2 51  ? 9.042   -4.755  14.888  1.00 91.44 51  B 1 
ATOM 1202 C CG1 . VAL B 2 51  ? 9.506   -3.323  15.174  1.00 86.91 51  B 1 
ATOM 1203 C CG2 . VAL B 2 51  ? 10.000  -5.326  13.838  1.00 87.56 51  B 1 
ATOM 1204 N N   . ILE B 2 52  ? 7.031   -4.834  17.327  1.00 93.00 52  B 1 
ATOM 1205 C CA  . ILE B 2 52  ? 6.275   -4.181  18.408  1.00 92.92 52  B 1 
ATOM 1206 C C   . ILE B 2 52  ? 6.511   -4.883  19.745  1.00 92.26 52  B 1 
ATOM 1207 O O   . ILE B 2 52  ? 6.832   -4.232  20.745  1.00 90.43 52  B 1 
ATOM 1208 C CB  . ILE B 2 52  ? 4.769   -4.111  18.049  1.00 92.85 52  B 1 
ATOM 1209 C CG1 . ILE B 2 52  ? 4.578   -3.117  16.884  1.00 90.17 52  B 1 
ATOM 1210 C CG2 . ILE B 2 52  ? 3.917   -3.687  19.261  1.00 90.34 52  B 1 
ATOM 1211 C CD1 . ILE B 2 52  ? 3.158   -3.101  16.313  1.00 86.80 52  B 1 
ATOM 1212 N N   . LEU B 2 53  ? 6.424   -6.216  19.791  1.00 91.71 53  B 1 
ATOM 1213 C CA  . LEU B 2 53  ? 6.638   -6.993  21.015  1.00 90.93 53  B 1 
ATOM 1214 C C   . LEU B 2 53  ? 8.040   -6.790  21.587  1.00 90.29 53  B 1 
ATOM 1215 O O   . LEU B 2 53  ? 8.190   -6.617  22.796  1.00 88.09 53  B 1 
ATOM 1216 C CB  . LEU B 2 53  ? 6.382   -8.479  20.721  1.00 90.27 53  B 1 
ATOM 1217 C CG  . LEU B 2 53  ? 4.890   -8.849  20.548  1.00 85.07 53  B 1 
ATOM 1218 C CD1 . LEU B 2 53  ? 4.784   -10.285 20.033  1.00 80.42 53  B 1 
ATOM 1219 C CD2 . LEU B 2 53  ? 4.122   -8.748  21.862  1.00 79.98 53  B 1 
ATOM 1220 N N   . ILE B 2 54  ? 9.076   -6.758  20.751  1.00 90.25 54  B 1 
ATOM 1221 C CA  . ILE B 2 54  ? 10.457  -6.530  21.195  1.00 89.48 54  B 1 
ATOM 1222 C C   . ILE B 2 54  ? 10.655  -5.093  21.677  1.00 88.68 54  B 1 
ATOM 1223 O O   . ILE B 2 54  ? 11.291  -4.876  22.707  1.00 86.65 54  B 1 
ATOM 1224 C CB  . ILE B 2 54  ? 11.448  -6.919  20.080  1.00 88.69 54  B 1 
ATOM 1225 C CG1 . ILE B 2 54  ? 11.411  -8.442  19.894  1.00 84.59 54  B 1 
ATOM 1226 C CG2 . ILE B 2 54  ? 12.880  -6.456  20.420  1.00 83.46 54  B 1 
ATOM 1227 C CD1 . ILE B 2 54  ? 12.116  -8.920  18.618  1.00 75.61 54  B 1 
ATOM 1228 N N   . LEU B 2 55  ? 10.092  -4.096  20.971  1.00 89.72 55  B 1 
ATOM 1229 C CA  . LEU B 2 55  ? 10.201  -2.692  21.369  1.00 89.14 55  B 1 
ATOM 1230 C C   . LEU B 2 55  ? 9.543   -2.424  22.722  1.00 88.17 55  B 1 
ATOM 1231 O O   . LEU B 2 55  ? 10.141  -1.754  23.559  1.00 85.48 55  B 1 
ATOM 1232 C CB  . LEU B 2 55  ? 9.583   -1.795  20.281  1.00 88.78 55  B 1 
ATOM 1233 C CG  . LEU B 2 55  ? 10.465  -1.644  19.025  1.00 87.30 55  B 1 
ATOM 1234 C CD1 . LEU B 2 55  ? 9.680   -0.938  17.932  1.00 84.14 55  B 1 
ATOM 1235 C CD2 . LEU B 2 55  ? 11.726  -0.814  19.303  1.00 84.41 55  B 1 
ATOM 1236 N N   . ILE B 2 56  ? 8.367   -2.991  22.975  1.00 90.14 56  B 1 
ATOM 1237 C CA  . ILE B 2 56  ? 7.626   -2.796  24.229  1.00 89.34 56  B 1 
ATOM 1238 C C   . ILE B 2 56  ? 8.247   -3.604  25.378  1.00 87.93 56  B 1 
ATOM 1239 O O   . ILE B 2 56  ? 8.548   -3.045  26.433  1.00 84.25 56  B 1 
ATOM 1240 C CB  . ILE B 2 56  ? 6.125   -3.111  24.021  1.00 89.01 56  B 1 
ATOM 1241 C CG1 . ILE B 2 56  ? 5.512   -2.097  23.022  1.00 83.92 56  B 1 
ATOM 1242 C CG2 . ILE B 2 56  ? 5.362   -3.070  25.360  1.00 82.41 56  B 1 
ATOM 1243 C CD1 . ILE B 2 56  ? 4.059   -2.401  22.629  1.00 77.18 56  B 1 
ATOM 1244 N N   . ASN B 2 57  ? 8.487   -4.908  25.187  1.00 88.10 57  B 1 
ATOM 1245 C CA  . ASN B 2 57  ? 8.895   -5.790  26.275  1.00 86.01 57  B 1 
ATOM 1246 C C   . ASN B 2 57  ? 10.394  -5.765  26.571  1.00 84.49 57  B 1 
ATOM 1247 O O   . ASN B 2 57  ? 10.795  -5.893  27.725  1.00 78.99 57  B 1 
ATOM 1248 C CB  . ASN B 2 57  ? 8.434   -7.227  25.963  1.00 83.91 57  B 1 
ATOM 1249 C CG  . ASN B 2 57  ? 6.915   -7.368  25.976  1.00 78.67 57  B 1 
ATOM 1250 O OD1 . ASN B 2 57  ? 6.211   -6.687  26.689  1.00 69.31 57  B 1 
ATOM 1251 N ND2 . ASN B 2 57  ? 6.382   -8.289  25.209  1.00 68.93 57  B 1 
ATOM 1252 N N   . CYS B 2 58  ? 11.244  -5.591  25.548  1.00 84.15 58  B 1 
ATOM 1253 C CA  . CYS B 2 58  ? 12.696  -5.682  25.697  1.00 81.64 58  B 1 
ATOM 1254 C C   . CYS B 2 58  ? 13.360  -4.305  25.755  1.00 80.61 58  B 1 
ATOM 1255 O O   . CYS B 2 58  ? 14.114  -4.031  26.689  1.00 75.08 58  B 1 
ATOM 1256 C CB  . CYS B 2 58  ? 13.287  -6.545  24.572  1.00 78.86 58  B 1 
ATOM 1257 S SG  . CYS B 2 58  ? 12.565  -8.220  24.588  1.00 72.41 58  B 1 
ATOM 1258 N N   . LYS B 2 59  ? 13.100  -3.431  24.777  1.00 80.24 59  B 1 
ATOM 1259 C CA  . LYS B 2 59  ? 13.725  -2.100  24.720  1.00 78.30 59  B 1 
ATOM 1260 C C   . LYS B 2 59  ? 13.033  -1.053  25.594  1.00 78.02 59  B 1 
ATOM 1261 O O   . LYS B 2 59  ? 13.687  -0.090  25.990  1.00 72.32 59  B 1 
ATOM 1262 C CB  . LYS B 2 59  ? 13.815  -1.608  23.275  1.00 74.61 59  B 1 
ATOM 1263 C CG  . LYS B 2 59  ? 14.963  -2.250  22.493  1.00 70.31 59  B 1 
ATOM 1264 C CD  . LYS B 2 59  ? 15.067  -1.525  21.150  1.00 67.61 59  B 1 
ATOM 1265 C CE  . LYS B 2 59  ? 16.435  -1.545  20.497  1.00 62.63 59  B 1 
ATOM 1266 N NZ  . LYS B 2 59  ? 16.520  -0.430  19.540  1.00 57.65 59  B 1 
ATOM 1267 N N   . ARG B 2 60  ? 11.746  -1.231  25.910  1.00 81.56 60  B 1 
ATOM 1268 C CA  . ARG B 2 60  ? 10.924  -0.327  26.738  1.00 82.76 60  B 1 
ATOM 1269 C C   . ARG B 2 60  ? 10.911  1.132   26.247  1.00 83.13 60  B 1 
ATOM 1270 O O   . ARG B 2 60  ? 10.789  2.032   27.067  1.00 76.38 60  B 1 
ATOM 1271 C CB  . ARG B 2 60  ? 11.313  -0.431  28.223  1.00 77.54 60  B 1 
ATOM 1272 C CG  . ARG B 2 60  ? 11.195  -1.846  28.804  1.00 70.65 60  B 1 
ATOM 1273 C CD  . ARG B 2 60  ? 11.462  -1.786  30.311  1.00 65.47 60  B 1 
ATOM 1274 N NE  . ARG B 2 60  ? 11.316  -3.106  30.953  1.00 58.09 60  B 1 
ATOM 1275 C CZ  . ARG B 2 60  ? 11.373  -3.346  32.253  1.00 51.31 60  B 1 
ATOM 1276 N NH1 . ARG B 2 60  ? 11.603  -2.404  33.131  1.00 46.85 60  B 1 
ATOM 1277 N NH2 . ARG B 2 60  ? 11.196  -4.561  32.705  1.00 46.28 60  B 1 
ATOM 1278 N N   . LEU B 2 61  ? 11.041  1.370   24.949  1.00 82.36 61  B 1 
ATOM 1279 C CA  . LEU B 2 61  ? 10.892  2.679   24.289  1.00 83.96 61  B 1 
ATOM 1280 C C   . LEU B 2 61  ? 11.754  3.796   24.927  1.00 84.29 61  B 1 
ATOM 1281 O O   . LEU B 2 61  ? 11.273  4.892   25.215  1.00 79.02 61  B 1 
ATOM 1282 C CB  . LEU B 2 61  ? 9.404   3.058   24.199  1.00 81.88 61  B 1 
ATOM 1283 C CG  . LEU B 2 61  ? 8.522   2.036   23.449  1.00 81.83 61  B 1 
ATOM 1284 C CD1 . LEU B 2 61  ? 7.053   2.408   23.610  1.00 77.05 61  B 1 
ATOM 1285 C CD2 . LEU B 2 61  ? 8.865   1.993   21.966  1.00 78.97 61  B 1 
ATOM 1286 N N   . LYS B 2 62  ? 13.033  3.515   25.181  1.00 82.84 62  B 1 
ATOM 1287 C CA  . LYS B 2 62  ? 13.943  4.453   25.867  1.00 82.47 62  B 1 
ATOM 1288 C C   . LYS B 2 62  ? 14.544  5.511   24.948  1.00 82.75 62  B 1 
ATOM 1289 O O   . LYS B 2 62  ? 15.104  6.480   25.445  1.00 76.90 62  B 1 
ATOM 1290 C CB  . LYS B 2 62  ? 15.057  3.678   26.578  1.00 79.05 62  B 1 
ATOM 1291 C CG  . LYS B 2 62  ? 14.523  2.840   27.741  1.00 73.41 62  B 1 
ATOM 1292 C CD  . LYS B 2 62  ? 15.689  2.195   28.499  1.00 66.40 62  B 1 
ATOM 1293 C CE  . LYS B 2 62  ? 15.176  1.391   29.690  1.00 57.59 62  B 1 
ATOM 1294 N NZ  . LYS B 2 62  ? 16.284  0.853   30.509  1.00 50.29 62  B 1 
ATOM 1295 N N   . SER B 2 63  ? 14.489  5.338   23.639  1.00 84.91 63  B 1 
ATOM 1296 C CA  . SER B 2 63  ? 15.060  6.268   22.672  1.00 85.45 63  B 1 
ATOM 1297 C C   . SER B 2 63  ? 14.006  6.808   21.708  1.00 87.01 63  B 1 
ATOM 1298 O O   . SER B 2 63  ? 12.985  6.176   21.453  1.00 84.90 63  B 1 
ATOM 1299 C CB  . SER B 2 63  ? 16.230  5.621   21.919  1.00 81.40 63  B 1 
ATOM 1300 O OG  . SER B 2 63  ? 15.791  4.723   20.932  1.00 72.39 63  B 1 
ATOM 1301 N N   . MET B 2 64  ? 14.276  7.980   21.125  1.00 85.82 64  B 1 
ATOM 1302 C CA  . MET B 2 64  ? 13.467  8.587   20.066  1.00 87.79 64  B 1 
ATOM 1303 C C   . MET B 2 64  ? 13.343  7.669   18.840  1.00 88.63 64  B 1 
ATOM 1304 O O   . MET B 2 64  ? 12.258  7.506   18.283  1.00 86.69 64  B 1 
ATOM 1305 C CB  . MET B 2 64  ? 14.132  9.912   19.691  1.00 85.68 64  B 1 
ATOM 1306 C CG  . MET B 2 64  ? 13.349  10.735  18.674  1.00 81.08 64  B 1 
ATOM 1307 S SD  . MET B 2 64  ? 14.272  12.231  18.245  1.00 78.99 64  B 1 
ATOM 1308 C CE  . MET B 2 64  ? 13.080  13.088  17.210  1.00 72.43 64  B 1 
ATOM 1309 N N   . THR B 2 65  ? 14.444  6.986   18.491  1.00 88.29 65  B 1 
ATOM 1310 C CA  . THR B 2 65  ? 14.463  6.006   17.399  1.00 88.39 65  B 1 
ATOM 1311 C C   . THR B 2 65  ? 13.509  4.844   17.662  1.00 89.58 65  B 1 
ATOM 1312 O O   . THR B 2 65  ? 12.840  4.382   16.740  1.00 88.56 65  B 1 
ATOM 1313 C CB  . THR B 2 65  ? 15.874  5.443   17.201  1.00 86.13 65  B 1 
ATOM 1314 O OG1 . THR B 2 65  ? 16.847  6.453   17.243  1.00 78.36 65  B 1 
ATOM 1315 C CG2 . THR B 2 65  ? 16.026  4.709   15.873  1.00 77.17 65  B 1 
ATOM 1316 N N   . ASP B 2 66  ? 13.384  4.365   18.898  1.00 89.85 66  B 1 
ATOM 1317 C CA  . ASP B 2 66  ? 12.468  3.270   19.248  1.00 90.15 66  B 1 
ATOM 1318 C C   . ASP B 2 66  ? 10.997  3.699   19.099  1.00 91.65 66  B 1 
ATOM 1319 O O   . ASP B 2 66  ? 10.173  2.892   18.683  1.00 90.83 66  B 1 
ATOM 1320 C CB  . ASP B 2 66  ? 12.741  2.771   20.675  1.00 88.41 66  B 1 
ATOM 1321 C CG  . ASP B 2 66  ? 14.140  2.164   20.885  1.00 85.08 66  B 1 
ATOM 1322 O OD1 . ASP B 2 66  ? 14.716  1.546   19.957  1.00 80.46 66  B 1 
ATOM 1323 O OD2 . ASP B 2 66  ? 14.654  2.256   22.024  1.00 80.95 66  B 1 
ATOM 1324 N N   . ILE B 2 67  ? 10.673  4.974   19.380  1.00 91.15 67  B 1 
ATOM 1325 C CA  . ILE B 2 67  ? 9.332   5.533   19.164  1.00 92.27 67  B 1 
ATOM 1326 C C   . ILE B 2 67  ? 9.004   5.587   17.679  1.00 93.01 67  B 1 
ATOM 1327 O O   . ILE B 2 67  ? 7.914   5.174   17.279  1.00 92.45 67  B 1 
ATOM 1328 C CB  . ILE B 2 67  ? 9.195   6.930   19.818  1.00 91.82 67  B 1 
ATOM 1329 C CG1 . ILE B 2 67  ? 9.364   6.794   21.339  1.00 86.71 67  B 1 
ATOM 1330 C CG2 . ILE B 2 67  ? 7.837   7.582   19.482  1.00 86.16 67  B 1 
ATOM 1331 C CD1 . ILE B 2 67  ? 9.465   8.148   22.047  1.00 76.99 67  B 1 
ATOM 1332 N N   . TYR B 2 68  ? 9.933   6.049   16.843  1.00 92.62 68  B 1 
ATOM 1333 C CA  . TYR B 2 68  ? 9.713   6.079   15.394  1.00 93.44 68  B 1 
ATOM 1334 C C   . TYR B 2 68  ? 9.593   4.681   14.789  1.00 93.68 68  B 1 
ATOM 1335 O O   . TYR B 2 68  ? 8.728   4.463   13.948  1.00 92.73 68  B 1 
ATOM 1336 C CB  . TYR B 2 68  ? 10.821  6.885   14.717  1.00 93.34 68  B 1 
ATOM 1337 C CG  . TYR B 2 68  ? 10.865  8.367   15.038  1.00 93.53 68  B 1 
ATOM 1338 C CD1 . TYR B 2 68  ? 9.722   9.063   15.493  1.00 91.04 68  B 1 
ATOM 1339 C CD2 . TYR B 2 68  ? 12.057  9.074   14.816  1.00 91.21 68  B 1 
ATOM 1340 C CE1 . TYR B 2 68  ? 9.762   10.452  15.710  1.00 90.56 68  B 1 
ATOM 1341 C CE2 . TYR B 2 68  ? 12.104  10.461  15.025  1.00 90.45 68  B 1 
ATOM 1342 C CZ  . TYR B 2 68  ? 10.955  11.150  15.462  1.00 92.12 68  B 1 
ATOM 1343 O OH  . TYR B 2 68  ? 10.991  12.510  15.634  1.00 90.82 68  B 1 
ATOM 1344 N N   . LEU B 2 69  ? 10.385  3.713   15.259  1.00 92.20 69  B 1 
ATOM 1345 C CA  . LEU B 2 69  ? 10.260  2.320   14.830  1.00 92.15 69  B 1 
ATOM 1346 C C   . LEU B 2 69  ? 8.918   1.707   15.246  1.00 92.98 69  B 1 
ATOM 1347 O O   . LEU B 2 69  ? 8.334   0.961   14.463  1.00 92.17 69  B 1 
ATOM 1348 C CB  . LEU B 2 69  ? 11.414  1.488   15.419  1.00 90.92 69  B 1 
ATOM 1349 C CG  . LEU B 2 69  ? 12.778  1.728   14.753  1.00 84.92 69  B 1 
ATOM 1350 C CD1 . LEU B 2 69  ? 13.869  1.012   15.557  1.00 81.17 69  B 1 
ATOM 1351 C CD2 . LEU B 2 69  ? 12.812  1.180   13.328  1.00 80.91 69  B 1 
ATOM 1352 N N   . LEU B 2 70  ? 8.412   2.023   16.452  1.00 93.33 70  B 1 
ATOM 1353 C CA  . LEU B 2 70  ? 7.090   1.578   16.894  1.00 94.06 70  B 1 
ATOM 1354 C C   . LEU B 2 70  ? 5.994   2.152   15.999  1.00 94.58 70  B 1 
ATOM 1355 O O   . LEU B 2 70  ? 5.138   1.401   15.530  1.00 94.18 70  B 1 
ATOM 1356 C CB  . LEU B 2 70  ? 6.884   1.986   18.364  1.00 93.83 70  B 1 
ATOM 1357 C CG  . LEU B 2 70  ? 5.511   1.572   18.929  1.00 92.53 70  B 1 
ATOM 1358 C CD1 . LEU B 2 70  ? 5.396   0.051   19.078  1.00 89.28 70  B 1 
ATOM 1359 C CD2 . LEU B 2 70  ? 5.297   2.198   20.307  1.00 89.12 70  B 1 
ATOM 1360 N N   . ASN B 2 71  ? 6.015   3.466   15.733  1.00 94.59 71  B 1 
ATOM 1361 C CA  . ASN B 2 71  ? 5.011   4.117   14.899  1.00 95.06 71  B 1 
ATOM 1362 C C   . ASN B 2 71  ? 5.064   3.645   13.443  1.00 95.36 71  B 1 
ATOM 1363 O O   . ASN B 2 71  ? 4.014   3.467   12.835  1.00 94.56 71  B 1 
ATOM 1364 C CB  . ASN B 2 71  ? 5.168   5.635   15.001  1.00 94.88 71  B 1 
ATOM 1365 C CG  . ASN B 2 71  ? 4.643   6.172   16.318  1.00 93.74 71  B 1 
ATOM 1366 O OD1 . ASN B 2 71  ? 3.460   6.188   16.579  1.00 85.02 71  B 1 
ATOM 1367 N ND2 . ASN B 2 71  ? 5.518   6.627   17.192  1.00 85.14 71  B 1 
ATOM 1368 N N   . LEU B 2 72  ? 6.253   3.365   12.900  1.00 94.58 72  B 1 
ATOM 1369 C CA  . LEU B 2 72  ? 6.405   2.748   11.581  1.00 94.52 72  B 1 
ATOM 1370 C C   . LEU B 2 72  ? 5.745   1.363   11.549  1.00 94.73 72  B 1 
ATOM 1371 O O   . LEU B 2 72  ? 4.954   1.095   10.649  1.00 93.81 72  B 1 
ATOM 1372 C CB  . LEU B 2 72  ? 7.894   2.682   11.210  1.00 94.01 72  B 1 
ATOM 1373 C CG  . LEU B 2 72  ? 8.170   2.021   9.840   1.00 92.75 72  B 1 
ATOM 1374 C CD1 . LEU B 2 72  ? 7.554   2.809   8.683   1.00 89.90 72  B 1 
ATOM 1375 C CD2 . LEU B 2 72  ? 9.683   1.946   9.601   1.00 89.69 72  B 1 
ATOM 1376 N N   . ALA B 2 73  ? 5.990   0.515   12.552  1.00 94.81 73  B 1 
ATOM 1377 C CA  . ALA B 2 73  ? 5.374   -0.811  12.618  1.00 94.79 73  B 1 
ATOM 1378 C C   . ALA B 2 73  ? 3.845   -0.741  12.766  1.00 94.96 73  B 1 
ATOM 1379 O O   . ALA B 2 73  ? 3.129   -1.558  12.188  1.00 93.78 73  B 1 
ATOM 1380 C CB  . ALA B 2 73  ? 6.023   -1.585  13.762  1.00 94.18 73  B 1 
ATOM 1381 N N   . ILE B 2 74  ? 3.310   0.253   13.515  1.00 95.79 74  B 1 
ATOM 1382 C CA  . ILE B 2 74  ? 1.861   0.488   13.609  1.00 95.84 74  B 1 
ATOM 1383 C C   . ILE B 2 74  ? 1.292   0.939   12.256  1.00 95.68 74  B 1 
ATOM 1384 O O   . ILE B 2 74  ? 0.232   0.458   11.851  1.00 94.63 74  B 1 
ATOM 1385 C CB  . ILE B 2 74  ? 1.546   1.511   14.727  1.00 95.59 74  B 1 
ATOM 1386 C CG1 . ILE B 2 74  ? 1.886   0.921   16.107  1.00 93.17 74  B 1 
ATOM 1387 C CG2 . ILE B 2 74  ? 0.064   1.940   14.699  1.00 93.21 74  B 1 
ATOM 1388 C CD1 . ILE B 2 74  ? 1.932   1.966   17.239  1.00 87.36 74  B 1 
ATOM 1389 N N   . SER B 2 75  ? 1.999   1.814   11.527  1.00 95.76 75  B 1 
ATOM 1390 C CA  . SER B 2 75  ? 1.598   2.258   10.191  1.00 95.23 75  B 1 
ATOM 1391 C C   . SER B 2 75  ? 1.530   1.092   9.201   1.00 94.72 75  B 1 
ATOM 1392 O O   . SER B 2 75  ? 0.526   0.920   8.507   1.00 92.64 75  B 1 
ATOM 1393 C CB  . SER B 2 75  ? 2.586   3.299   9.646   1.00 94.32 75  B 1 
ATOM 1394 O OG  . SER B 2 75  ? 2.724   4.385   10.536  1.00 77.05 75  B 1 
ATOM 1395 N N   . ASP B 2 76  ? 2.546   0.232   9.207   1.00 94.74 76  B 1 
ATOM 1396 C CA  . ASP B 2 76  ? 2.580   -0.976  8.384   1.00 93.80 76  B 1 
ATOM 1397 C C   . ASP B 2 76  ? 1.435   -1.931  8.753   1.00 93.64 76  B 1 
ATOM 1398 O O   . ASP B 2 76  ? 0.808   -2.511  7.870   1.00 91.92 76  B 1 
ATOM 1399 C CB  . ASP B 2 76  ? 3.927   -1.697  8.570   1.00 92.88 76  B 1 
ATOM 1400 C CG  . ASP B 2 76  ? 5.126   -1.020  7.910   1.00 89.41 76  B 1 
ATOM 1401 O OD1 . ASP B 2 76  ? 4.946   -0.152  7.033   1.00 84.26 76  B 1 
ATOM 1402 O OD2 . ASP B 2 76  ? 6.263   -1.435  8.233   1.00 84.68 76  B 1 
ATOM 1403 N N   . LEU B 2 77  ? 1.090   -2.074  10.048  1.00 94.82 77  B 1 
ATOM 1404 C CA  . LEU B 2 77  ? -0.045  -2.880  10.477  1.00 94.45 77  B 1 
ATOM 1405 C C   . LEU B 2 77  ? -1.380  -2.321  9.995   1.00 93.92 77  B 1 
ATOM 1406 O O   . LEU B 2 77  ? -2.213  -3.093  9.539   1.00 92.38 77  B 1 
ATOM 1407 C CB  . LEU B 2 77  ? -0.066  -3.030  12.005  1.00 93.98 77  B 1 
ATOM 1408 C CG  . LEU B 2 77  ? 0.951   -4.049  12.547  1.00 90.44 77  B 1 
ATOM 1409 C CD1 . LEU B 2 77  ? 0.881   -4.017  14.073  1.00 87.57 77  B 1 
ATOM 1410 C CD2 . LEU B 2 77  ? 0.654   -5.476  12.105  1.00 87.84 77  B 1 
ATOM 1411 N N   . PHE B 2 78  ? -1.602  -1.001  10.043  1.00 94.09 78  B 1 
ATOM 1412 C CA  . PHE B 2 78  ? -2.824  -0.385  9.511   1.00 93.73 78  B 1 
ATOM 1413 C C   . PHE B 2 78  ? -2.981  -0.659  8.018   1.00 92.66 78  B 1 
ATOM 1414 O O   . PHE B 2 78  ? -4.066  -1.022  7.571   1.00 90.03 78  B 1 
ATOM 1415 C CB  . PHE B 2 78  ? -2.831  1.123   9.776   1.00 93.28 78  B 1 
ATOM 1416 C CG  . PHE B 2 78  ? -3.125  1.562   11.196  1.00 93.35 78  B 1 
ATOM 1417 C CD1 . PHE B 2 78  ? -3.482  0.655   12.211  1.00 88.71 78  B 1 
ATOM 1418 C CD2 . PHE B 2 78  ? -3.091  2.939   11.499  1.00 88.50 78  B 1 
ATOM 1419 C CE1 . PHE B 2 78  ? -3.799  1.109   13.497  1.00 87.61 78  B 1 
ATOM 1420 C CE2 . PHE B 2 78  ? -3.406  3.397   12.783  1.00 88.07 78  B 1 
ATOM 1421 C CZ  . PHE B 2 78  ? -3.761  2.483   13.784  1.00 89.40 78  B 1 
ATOM 1422 N N   . PHE B 2 79  ? -1.892  -0.561  7.274   1.00 91.16 79  B 1 
ATOM 1423 C CA  . PHE B 2 79  ? -1.878  -0.908  5.860   1.00 90.09 79  B 1 
ATOM 1424 C C   . PHE B 2 79  ? -2.187  -2.401  5.652   1.00 90.06 79  B 1 
ATOM 1425 O O   . PHE B 2 79  ? -3.109  -2.754  4.910   1.00 88.84 79  B 1 
ATOM 1426 C CB  . PHE B 2 79  ? -0.515  -0.510  5.290   1.00 87.83 79  B 1 
ATOM 1427 C CG  . PHE B 2 79  ? -0.449  -0.649  3.793   1.00 87.05 79  B 1 
ATOM 1428 C CD1 . PHE B 2 79  ? -0.036  -1.855  3.205   1.00 82.19 79  B 1 
ATOM 1429 C CD2 . PHE B 2 79  ? -0.805  0.440   2.976   1.00 81.35 79  B 1 
ATOM 1430 C CE1 . PHE B 2 79  ? 0.034   -1.964  1.801   1.00 78.96 79  B 1 
ATOM 1431 C CE2 . PHE B 2 79  ? -0.738  0.333   1.586   1.00 77.47 79  B 1 
ATOM 1432 C CZ  . PHE B 2 79  ? -0.317  -0.872  0.992   1.00 78.38 79  B 1 
ATOM 1433 N N   . LEU B 2 80  ? -1.505  -3.299  6.382   1.00 91.88 80  B 1 
ATOM 1434 C CA  . LEU B 2 80  ? -1.660  -4.744  6.260   1.00 91.86 80  B 1 
ATOM 1435 C C   . LEU B 2 80  ? -3.049  -5.248  6.664   1.00 91.65 80  B 1 
ATOM 1436 O O   . LEU B 2 80  ? -3.542  -6.182  6.043   1.00 90.28 80  B 1 
ATOM 1437 C CB  . LEU B 2 80  ? -0.586  -5.438  7.108   1.00 91.33 80  B 1 
ATOM 1438 C CG  . LEU B 2 80  ? 0.827   -5.366  6.497   1.00 89.05 80  B 1 
ATOM 1439 C CD1 . LEU B 2 80  ? 1.842   -5.777  7.556   1.00 87.12 80  B 1 
ATOM 1440 C CD2 . LEU B 2 80  ? 0.978   -6.298  5.290   1.00 87.06 80  B 1 
ATOM 1441 N N   . LEU B 2 81  ? -3.715  -4.630  7.643   1.00 92.56 81  B 1 
ATOM 1442 C CA  . LEU B 2 81  ? -5.076  -4.996  8.045   1.00 92.12 81  B 1 
ATOM 1443 C C   . LEU B 2 81  ? -6.106  -4.835  6.919   1.00 91.44 81  B 1 
ATOM 1444 O O   . LEU B 2 81  ? -7.128  -5.508  6.936   1.00 89.16 81  B 1 
ATOM 1445 C CB  . LEU B 2 81  ? -5.496  -4.149  9.261   1.00 91.59 81  B 1 
ATOM 1446 C CG  . LEU B 2 81  ? -4.887  -4.617  10.599  1.00 84.98 81  B 1 
ATOM 1447 C CD1 . LEU B 2 81  ? -5.183  -3.579  11.687  1.00 79.33 81  B 1 
ATOM 1448 C CD2 . LEU B 2 81  ? -5.447  -5.964  11.055  1.00 79.34 81  B 1 
ATOM 1449 N N   . THR B 2 82  ? -5.831  -3.983  5.931   1.00 90.35 82  B 1 
ATOM 1450 C CA  . THR B 2 82  ? -6.715  -3.797  4.777   1.00 89.58 82  B 1 
ATOM 1451 C C   . THR B 2 82  ? -6.513  -4.867  3.698   1.00 89.53 82  B 1 
ATOM 1452 O O   . THR B 2 82  ? -7.460  -5.215  3.002   1.00 87.68 82  B 1 
ATOM 1453 C CB  . THR B 2 82  ? -6.580  -2.394  4.178   1.00 88.11 82  B 1 
ATOM 1454 O OG1 . THR B 2 82  ? -5.365  -2.216  3.491   1.00 81.85 82  B 1 
ATOM 1455 C CG2 . THR B 2 82  ? -6.700  -1.285  5.222   1.00 82.05 82  B 1 
ATOM 1456 N N   . VAL B 2 83  ? -5.316  -5.442  3.606   1.00 89.13 83  B 1 
ATOM 1457 C CA  . VAL B 2 83  ? -4.918  -6.366  2.530   1.00 88.42 83  B 1 
ATOM 1458 C C   . VAL B 2 83  ? -5.843  -7.593  2.381   1.00 88.18 83  B 1 
ATOM 1459 O O   . VAL B 2 83  ? -6.198  -7.902  1.240   1.00 86.87 83  B 1 
ATOM 1460 C CB  . VAL B 2 83  ? -3.439  -6.788  2.686   1.00 87.61 83  B 1 
ATOM 1461 C CG1 . VAL B 2 83  ? -3.005  -7.811  1.630   1.00 82.56 83  B 1 
ATOM 1462 C CG2 . VAL B 2 83  ? -2.511  -5.577  2.560   1.00 83.32 83  B 1 
ATOM 1463 N N   . PRO B 2 84  ? -6.308  -8.274  3.458   1.00 88.79 84  B 1 
ATOM 1464 C CA  . PRO B 2 84  ? -7.248  -9.399  3.318   1.00 88.43 84  B 1 
ATOM 1465 C C   . PRO B 2 84  ? -8.575  -9.016  2.655   1.00 88.05 84  B 1 
ATOM 1466 O O   . PRO B 2 84  ? -9.138  -9.807  1.904   1.00 85.46 84  B 1 
ATOM 1467 C CB  . PRO B 2 84  ? -7.483  -9.908  4.743   1.00 87.69 84  B 1 
ATOM 1468 C CG  . PRO B 2 84  ? -6.235  -9.473  5.493   1.00 86.86 84  B 1 
ATOM 1469 C CD  . PRO B 2 84  ? -5.900  -8.141  4.842   1.00 89.44 84  B 1 
ATOM 1470 N N   . PHE B 2 85  ? -9.071  -7.796  2.906   1.00 87.86 85  B 1 
ATOM 1471 C CA  . PHE B 2 85  ? -10.305 -7.298  2.302   1.00 87.79 85  B 1 
ATOM 1472 C C   . PHE B 2 85  ? -10.109 -7.014  0.812   1.00 86.68 85  B 1 
ATOM 1473 O O   . PHE B 2 85  ? -10.958 -7.383  -0.000  1.00 84.05 85  B 1 
ATOM 1474 C CB  . PHE B 2 85  ? -10.780 -6.050  3.041   1.00 88.28 85  B 1 
ATOM 1475 C CG  . PHE B 2 85  ? -11.122 -6.288  4.492   1.00 89.16 85  B 1 
ATOM 1476 C CD1 . PHE B 2 85  ? -12.428 -6.676  4.868   1.00 86.88 85  B 1 
ATOM 1477 C CD2 . PHE B 2 85  ? -10.145 -6.129  5.494   1.00 87.51 85  B 1 
ATOM 1478 C CE1 . PHE B 2 85  ? -12.754 -6.883  6.211   1.00 86.72 85  B 1 
ATOM 1479 C CE2 . PHE B 2 85  ? -10.465 -6.347  6.844   1.00 86.73 85  B 1 
ATOM 1480 C CZ  . PHE B 2 85  ? -11.769 -6.712  7.199   1.00 87.85 85  B 1 
ATOM 1481 N N   . TRP B 2 86  ? -8.954  -6.453  0.431   1.00 85.12 86  B 1 
ATOM 1482 C CA  . TRP B 2 86  ? -8.593  -6.270  -0.971  1.00 83.28 86  B 1 
ATOM 1483 C C   . TRP B 2 86  ? -8.375  -7.602  -1.688  1.00 82.57 86  B 1 
ATOM 1484 O O   . TRP B 2 86  ? -8.758  -7.737  -2.854  1.00 80.68 86  B 1 
ATOM 1485 C CB  . TRP B 2 86  ? -7.345  -5.387  -1.073  1.00 82.70 86  B 1 
ATOM 1486 C CG  . TRP B 2 86  ? -7.471  -4.043  -0.404  1.00 82.55 86  B 1 
ATOM 1487 C CD1 . TRP B 2 86  ? -6.635  -3.557  0.533   1.00 77.88 86  B 1 
ATOM 1488 C CD2 . TRP B 2 86  ? -8.503  -3.025  -0.598  1.00 81.10 86  B 1 
ATOM 1489 N NE1 . TRP B 2 86  ? -7.069  -2.307  0.937   1.00 77.09 86  B 1 
ATOM 1490 C CE2 . TRP B 2 86  ? -8.206  -1.945  0.280   1.00 79.37 86  B 1 
ATOM 1491 C CE3 . TRP B 2 86  ? -9.643  -2.915  -1.420  1.00 77.15 86  B 1 
ATOM 1492 C CZ2 . TRP B 2 86  ? -9.023  -0.792  0.341   1.00 77.30 86  B 1 
ATOM 1493 C CZ3 . TRP B 2 86  ? -10.457 -1.764  -1.355  1.00 74.80 86  B 1 
ATOM 1494 C CH2 . TRP B 2 86  ? -10.146 -0.714  -0.482  1.00 75.39 86  B 1 
ATOM 1495 N N   . ALA B 2 87  ? -7.853  -8.618  -1.001  1.00 82.99 87  B 1 
ATOM 1496 C CA  . ALA B 2 87  ? -7.724  -9.964  -1.544  1.00 81.89 87  B 1 
ATOM 1497 C C   . ALA B 2 87  ? -9.099  -10.594 -1.840  1.00 81.73 87  B 1 
ATOM 1498 O O   . ALA B 2 87  ? -9.295  -11.156 -2.921  1.00 80.34 87  B 1 
ATOM 1499 C CB  . ALA B 2 87  ? -6.919  -10.826 -0.566  1.00 82.19 87  B 1 
ATOM 1500 N N   . HIS B 2 88  ? -10.073 -10.452 -0.918  1.00 83.67 88  B 1 
ATOM 1501 C CA  . HIS B 2 88  ? -11.451 -10.897 -1.153  1.00 82.81 88  B 1 
ATOM 1502 C C   . HIS B 2 88  ? -12.099 -10.133 -2.310  1.00 82.03 88  B 1 
ATOM 1503 O O   . HIS B 2 88  ? -12.702 -10.748 -3.193  1.00 80.65 88  B 1 
ATOM 1504 C CB  . HIS B 2 88  ? -12.274 -10.753 0.123   1.00 83.42 88  B 1 
ATOM 1505 C CG  . HIS B 2 88  ? -13.661 -11.320 -0.047  1.00 83.35 88  B 1 
ATOM 1506 N ND1 . HIS B 2 88  ? -13.994 -12.669 -0.021  1.00 73.97 88  B 1 
ATOM 1507 C CD2 . HIS B 2 88  ? -14.807 -10.622 -0.321  1.00 75.11 88  B 1 
ATOM 1508 C CE1 . HIS B 2 88  ? -15.295 -12.770 -0.263  1.00 75.45 88  B 1 
ATOM 1509 N NE2 . HIS B 2 88  ? -15.828 -11.554 -0.454  1.00 77.28 88  B 1 
ATOM 1510 N N   . TYR B 2 89  ? -11.924 -8.819  -2.359  1.00 82.37 89  B 1 
ATOM 1511 C CA  . TYR B 2 89  ? -12.435 -7.994  -3.448  1.00 80.93 89  B 1 
ATOM 1512 C C   . TYR B 2 89  ? -11.826 -8.365  -4.807  1.00 79.10 89  B 1 
ATOM 1513 O O   . TYR B 2 89  ? -12.532 -8.410  -5.812  1.00 76.84 89  B 1 
ATOM 1514 C CB  . TYR B 2 89  ? -12.208 -6.513  -3.105  1.00 79.41 89  B 1 
ATOM 1515 C CG  . TYR B 2 89  ? -12.728 -5.538  -4.138  1.00 78.43 89  B 1 
ATOM 1516 C CD1 . TYR B 2 89  ? -11.934 -4.450  -4.568  1.00 75.30 89  B 1 
ATOM 1517 C CD2 . TYR B 2 89  ? -14.016 -5.684  -4.688  1.00 75.59 89  B 1 
ATOM 1518 C CE1 . TYR B 2 89  ? -12.407 -3.550  -5.524  1.00 74.77 89  B 1 
ATOM 1519 C CE2 . TYR B 2 89  ? -14.496 -4.792  -5.662  1.00 75.04 89  B 1 
ATOM 1520 C CZ  . TYR B 2 89  ? -13.683 -3.733  -6.073  1.00 75.94 89  B 1 
ATOM 1521 O OH  . TYR B 2 89  ? -14.147 -2.865  -7.042  1.00 72.47 89  B 1 
ATOM 1522 N N   . ALA B 2 90  ? -10.537 -8.727  -4.843  1.00 79.05 90  B 1 
ATOM 1523 C CA  . ALA B 2 90  ? -9.888  -9.219  -6.054  1.00 76.79 90  B 1 
ATOM 1524 C C   . ALA B 2 90  ? -10.447 -10.567 -6.530  1.00 76.21 90  B 1 
ATOM 1525 O O   . ALA B 2 90  ? -10.557 -10.801 -7.736  1.00 73.93 90  B 1 
ATOM 1526 C CB  . ALA B 2 90  ? -8.375  -9.315  -5.817  1.00 74.97 90  B 1 
ATOM 1527 N N   . ALA B 2 91  ? -10.826 -11.448 -5.595  1.00 78.60 91  B 1 
ATOM 1528 C CA  . ALA B 2 91  ? -11.360 -12.766 -5.913  1.00 77.72 91  B 1 
ATOM 1529 C C   . ALA B 2 91  ? -12.845 -12.759 -6.311  1.00 77.11 91  B 1 
ATOM 1530 O O   . ALA B 2 91  ? -13.269 -13.573 -7.126  1.00 73.81 91  B 1 
ATOM 1531 C CB  . ALA B 2 91  ? -11.140 -13.677 -4.705  1.00 77.16 91  B 1 
ATOM 1532 N N   . ALA B 2 92  ? -13.640 -11.842 -5.721  1.00 76.77 92  B 1 
ATOM 1533 C CA  . ALA B 2 92  ? -15.088 -11.807 -5.884  1.00 75.67 92  B 1 
ATOM 1534 C C   . ALA B 2 92  ? -15.581 -10.386 -6.204  1.00 75.47 92  B 1 
ATOM 1535 O O   . ALA B 2 92  ? -15.331 -9.853  -7.275  1.00 69.15 92  B 1 
ATOM 1536 C CB  . ALA B 2 92  ? -15.734 -12.445 -4.649  1.00 72.33 92  B 1 
ATOM 1537 N N   . GLN B 2 93  ? -16.309 -9.771  -5.272  1.00 74.54 93  B 1 
ATOM 1538 C CA  . GLN B 2 93  ? -16.868 -8.430  -5.347  1.00 74.59 93  B 1 
ATOM 1539 C C   . GLN B 2 93  ? -16.760 -7.763  -3.975  1.00 75.42 93  B 1 
ATOM 1540 O O   . GLN B 2 93  ? -16.343 -8.390  -2.995  1.00 72.32 93  B 1 
ATOM 1541 C CB  . GLN B 2 93  ? -18.325 -8.494  -5.858  1.00 71.30 93  B 1 
ATOM 1542 C CG  . GLN B 2 93  ? -19.243 -9.309  -4.936  1.00 66.87 93  B 1 
ATOM 1543 C CD  . GLN B 2 93  ? -20.708 -9.346  -5.377  1.00 66.69 93  B 1 
ATOM 1544 O OE1 . GLN B 2 93  ? -21.102 -8.835  -6.416  1.00 61.52 93  B 1 
ATOM 1545 N NE2 . GLN B 2 93  ? -21.550 -9.953  -4.582  1.00 60.58 93  B 1 
ATOM 1546 N N   . TRP B 2 94  ? -17.144 -6.493  -3.880  1.00 79.00 94  B 1 
ATOM 1547 C CA  . TRP B 2 94  ? -17.162 -5.786  -2.604  1.00 80.89 94  B 1 
ATOM 1548 C C   . TRP B 2 94  ? -18.429 -6.121  -1.808  1.00 81.08 94  B 1 
ATOM 1549 O O   . TRP B 2 94  ? -19.484 -5.526  -2.027  1.00 78.23 94  B 1 
ATOM 1550 C CB  . TRP B 2 94  ? -17.004 -4.292  -2.842  1.00 80.62 94  B 1 
ATOM 1551 C CG  . TRP B 2 94  ? -16.779 -3.560  -1.556  1.00 82.82 94  B 1 
ATOM 1552 C CD1 . TRP B 2 94  ? -17.723 -2.941  -0.813  1.00 80.99 94  B 1 
ATOM 1553 C CD2 . TRP B 2 94  ? -15.539 -3.479  -0.801  1.00 84.12 94  B 1 
ATOM 1554 N NE1 . TRP B 2 94  ? -17.153 -2.465  0.353   1.00 81.73 94  B 1 
ATOM 1555 C CE2 . TRP B 2 94  ? -15.813 -2.782  0.405   1.00 83.32 94  B 1 
ATOM 1556 C CE3 . TRP B 2 94  ? -14.224 -3.929  -1.023  1.00 81.73 94  B 1 
ATOM 1557 C CZ2 . TRP B 2 94  ? -14.816 -2.566  1.383   1.00 81.23 94  B 1 
ATOM 1558 C CZ3 . TRP B 2 94  ? -13.228 -3.700  -0.061  1.00 79.11 94  B 1 
ATOM 1559 C CH2 . TRP B 2 94  ? -13.523 -3.038  1.134   1.00 79.40 94  B 1 
ATOM 1560 N N   . ASP B 2 95  ? -18.318 -7.040  -0.844  1.00 84.25 95  B 1 
ATOM 1561 C CA  . ASP B 2 95  ? -19.445 -7.516  -0.026  1.00 84.44 95  B 1 
ATOM 1562 C C   . ASP B 2 95  ? -19.557 -6.823  1.347   1.00 85.20 95  B 1 
ATOM 1563 O O   . ASP B 2 95  ? -20.466 -7.102  2.124   1.00 81.28 95  B 1 
ATOM 1564 C CB  . ASP B 2 95  ? -19.359 -9.040  0.111   1.00 81.41 95  B 1 
ATOM 1565 C CG  . ASP B 2 95  ? -19.511 -9.769  -1.234  1.00 77.99 95  B 1 
ATOM 1566 O OD1 . ASP B 2 95  ? -20.450 -9.426  -1.989  1.00 69.88 95  B 1 
ATOM 1567 O OD2 . ASP B 2 95  ? -18.703 -10.669 -1.517  1.00 72.80 95  B 1 
ATOM 1568 N N   . PHE B 2 96  ? -18.640 -5.888  1.672   1.00 87.02 96  B 1 
ATOM 1569 C CA  . PHE B 2 96  ? -18.519 -5.302  3.018   1.00 87.87 96  B 1 
ATOM 1570 C C   . PHE B 2 96  ? -19.336 -4.011  3.229   1.00 87.93 96  B 1 
ATOM 1571 O O   . PHE B 2 96  ? -19.371 -3.469  4.337   1.00 82.45 96  B 1 
ATOM 1572 C CB  . PHE B 2 96  ? -17.039 -5.103  3.343   1.00 86.41 96  B 1 
ATOM 1573 C CG  . PHE B 2 96  ? -16.184 -6.338  3.166   1.00 87.20 96  B 1 
ATOM 1574 C CD1 . PHE B 2 96  ? -16.280 -7.398  4.087   1.00 83.05 96  B 1 
ATOM 1575 C CD2 . PHE B 2 96  ? -15.318 -6.452  2.065   1.00 83.00 96  B 1 
ATOM 1576 C CE1 . PHE B 2 96  ? -15.512 -8.563  3.901   1.00 81.28 96  B 1 
ATOM 1577 C CE2 . PHE B 2 96  ? -14.554 -7.617  1.880   1.00 81.19 96  B 1 
ATOM 1578 C CZ  . PHE B 2 96  ? -14.655 -8.670  2.792   1.00 81.80 96  B 1 
ATOM 1579 N N   . GLY B 2 97  ? -19.999 -3.490  2.203   1.00 84.35 97  B 1 
ATOM 1580 C CA  . GLY B 2 97  ? -20.798 -2.272  2.261   1.00 85.13 97  B 1 
ATOM 1581 C C   . GLY B 2 97  ? -19.992 -0.963  2.207   1.00 86.48 97  B 1 
ATOM 1582 O O   . GLY B 2 97  ? -18.757 -0.944  2.204   1.00 83.66 97  B 1 
ATOM 1583 N N   . ASN B 2 98  ? -20.711 0.171   2.159   1.00 87.20 98  B 1 
ATOM 1584 C CA  . ASN B 2 98  ? -20.121 1.490   1.924   1.00 87.35 98  B 1 
ATOM 1585 C C   . ASN B 2 98  ? -19.260 1.995   3.089   1.00 88.46 98  B 1 
ATOM 1586 O O   . ASN B 2 98  ? -18.157 2.493   2.882   1.00 87.20 98  B 1 
ATOM 1587 C CB  . ASN B 2 98  ? -21.250 2.485   1.602   1.00 84.59 98  B 1 
ATOM 1588 C CG  . ASN B 2 98  ? -20.704 3.832   1.150   1.00 81.01 98  B 1 
ATOM 1589 O OD1 . ASN B 2 98  ? -19.823 3.915   0.325   1.00 72.13 98  B 1 
ATOM 1590 N ND2 . ASN B 2 98  ? -21.206 4.918   1.686   1.00 73.00 98  B 1 
ATOM 1591 N N   . THR B 2 99  ? -19.742 1.834   4.338   1.00 90.80 99  B 1 
ATOM 1592 C CA  . THR B 2 99  ? -19.011 2.292   5.537   1.00 91.54 99  B 1 
ATOM 1593 C C   . THR B 2 99  ? -17.666 1.585   5.671   1.00 91.78 99  B 1 
ATOM 1594 O O   . THR B 2 99  ? -16.655 2.220   5.943   1.00 90.31 99  B 1 
ATOM 1595 C CB  . THR B 2 99  ? -19.848 2.037   6.801   1.00 90.80 99  B 1 
ATOM 1596 O OG1 . THR B 2 99  ? -21.166 2.488   6.601   1.00 81.00 99  B 1 
ATOM 1597 C CG2 . THR B 2 99  ? -19.289 2.760   8.019   1.00 78.83 99  B 1 
ATOM 1598 N N   . MET B 2 100 ? -17.649 0.271   5.436   1.00 90.62 100 B 1 
ATOM 1599 C CA  . MET B 2 100 ? -16.409 -0.507  5.494   1.00 90.67 100 B 1 
ATOM 1600 C C   . MET B 2 100 ? -15.465 -0.146  4.344   1.00 90.67 100 B 1 
ATOM 1601 O O   . MET B 2 100 ? -14.256 -0.070  4.557   1.00 88.99 100 B 1 
ATOM 1602 C CB  . MET B 2 100 ? -16.748 -2.004  5.509   1.00 89.63 100 B 1 
ATOM 1603 C CG  . MET B 2 100 ? -15.561 -2.852  5.952   1.00 83.71 100 B 1 
ATOM 1604 S SD  . MET B 2 100 ? -15.008 -2.584  7.670   1.00 79.83 100 B 1 
ATOM 1605 C CE  . MET B 2 100 ? -16.292 -3.474  8.578   1.00 68.63 100 B 1 
ATOM 1606 N N   . CYS B 2 101 ? -15.987 0.168   3.163   1.00 88.30 101 B 1 
ATOM 1607 C CA  . CYS B 2 101 ? -15.209 0.663   2.025   1.00 87.77 101 B 1 
ATOM 1608 C C   . CYS B 2 101 ? -14.475 1.966   2.379   1.00 88.44 101 B 1 
ATOM 1609 O O   . CYS B 2 101 ? -13.263 2.051   2.211   1.00 86.99 101 B 1 
ATOM 1610 C CB  . CYS B 2 101 ? -16.151 0.827   0.824   1.00 85.38 101 B 1 
ATOM 1611 S SG  . CYS B 2 101 ? -15.452 1.628   -0.647  1.00 79.39 101 B 1 
ATOM 1612 N N   . GLN B 2 102 ? -15.178 2.944   2.961   1.00 89.82 102 B 1 
ATOM 1613 C CA  . GLN B 2 102 ? -14.575 4.212   3.393   1.00 90.74 102 B 1 
ATOM 1614 C C   . GLN B 2 102 ? -13.545 4.017   4.506   1.00 91.17 102 B 1 
ATOM 1615 O O   . GLN B 2 102 ? -12.460 4.584   4.447   1.00 90.17 102 B 1 
ATOM 1616 C CB  . GLN B 2 102 ? -15.682 5.173   3.856   1.00 90.12 102 B 1 
ATOM 1617 C CG  . GLN B 2 102 ? -16.514 5.685   2.675   1.00 86.27 102 B 1 
ATOM 1618 C CD  . GLN B 2 102 ? -17.637 6.639   3.104   1.00 85.15 102 B 1 
ATOM 1619 O OE1 . GLN B 2 102 ? -18.155 6.597   4.205   1.00 77.95 102 B 1 
ATOM 1620 N NE2 . GLN B 2 102 ? -18.063 7.531   2.234   1.00 74.94 102 B 1 
ATOM 1621 N N   . LEU B 2 103 ? -13.859 3.178   5.511   1.00 91.83 103 B 1 
ATOM 1622 C CA  . LEU B 2 103 ? -12.968 2.928   6.642   1.00 92.19 103 B 1 
ATOM 1623 C C   . LEU B 2 103 ? -11.674 2.213   6.209   1.00 92.32 103 B 1 
ATOM 1624 O O   . LEU B 2 103 ? -10.587 2.631   6.606   1.00 91.37 103 B 1 
ATOM 1625 C CB  . LEU B 2 103 ? -13.752 2.161   7.714   1.00 92.05 103 B 1 
ATOM 1626 C CG  . LEU B 2 103 ? -12.945 1.966   9.025   1.00 84.00 103 B 1 
ATOM 1627 C CD1 . LEU B 2 103 ? -13.796 2.331   10.231  1.00 77.85 103 B 1 
ATOM 1628 C CD2 . LEU B 2 103 ? -12.483 0.523   9.186   1.00 77.66 103 B 1 
ATOM 1629 N N   . LEU B 2 104 ? -11.779 1.182   5.386   1.00 90.68 104 B 1 
ATOM 1630 C CA  . LEU B 2 104 ? -10.614 0.437   4.907   1.00 90.32 104 B 1 
ATOM 1631 C C   . LEU B 2 104 ? -9.769  1.260   3.931   1.00 90.10 104 B 1 
ATOM 1632 O O   . LEU B 2 104 ? -8.548  1.230   4.036   1.00 88.91 104 B 1 
ATOM 1633 C CB  . LEU B 2 104 ? -11.071 -0.873  4.250   1.00 90.05 104 B 1 
ATOM 1634 C CG  . LEU B 2 104 ? -11.644 -1.891  5.250   1.00 88.02 104 B 1 
ATOM 1635 C CD1 . LEU B 2 104 ? -12.238 -3.064  4.478   1.00 84.47 104 B 1 
ATOM 1636 C CD2 . LEU B 2 104 ? -10.586 -2.446  6.198   1.00 84.43 104 B 1 
ATOM 1637 N N   . THR B 2 105 ? -10.386 2.051   3.060   1.00 90.82 105 B 1 
ATOM 1638 C CA  . THR B 2 105 ? -9.649  2.987   2.205   1.00 89.95 105 B 1 
ATOM 1639 C C   . THR B 2 105 ? -8.943  4.048   3.038   1.00 90.34 105 B 1 
ATOM 1640 O O   . THR B 2 105 ? -7.785  4.385   2.774   1.00 89.53 105 B 1 
ATOM 1641 C CB  . THR B 2 105 ? -10.590 3.657   1.193   1.00 88.15 105 B 1 
ATOM 1642 O OG1 . THR B 2 105 ? -11.247 2.689   0.423   1.00 80.09 105 B 1 
ATOM 1643 C CG2 . THR B 2 105 ? -9.825  4.556   0.219   1.00 79.10 105 B 1 
ATOM 1644 N N   . GLY B 2 106 ? -9.591  4.547   4.104   1.00 91.85 106 B 1 
ATOM 1645 C CA  . GLY B 2 106 ? -8.979  5.448   5.067   1.00 91.99 106 B 1 
ATOM 1646 C C   . GLY B 2 106 ? -7.752  4.843   5.745   1.00 92.45 106 B 1 
ATOM 1647 O O   . GLY B 2 106 ? -6.677  5.438   5.719   1.00 91.56 106 B 1 
ATOM 1648 N N   . LEU B 2 107 ? -7.878  3.628   6.293   1.00 92.53 107 B 1 
ATOM 1649 C CA  . LEU B 2 107 ? -6.762  2.908   6.910   1.00 92.40 107 B 1 
ATOM 1650 C C   . LEU B 2 107 ? -5.620  2.642   5.926   1.00 92.19 107 B 1 
ATOM 1651 O O   . LEU B 2 107 ? -4.460  2.793   6.296   1.00 90.46 107 B 1 
ATOM 1652 C CB  . LEU B 2 107 ? -7.261  1.574   7.499   1.00 92.08 107 B 1 
ATOM 1653 C CG  . LEU B 2 107 ? -8.063  1.709   8.808   1.00 85.92 107 B 1 
ATOM 1654 C CD1 . LEU B 2 107 ? -8.628  0.341   9.194   1.00 81.54 107 B 1 
ATOM 1655 C CD2 . LEU B 2 107 ? -7.189  2.189   9.968   1.00 81.51 107 B 1 
ATOM 1656 N N   . TYR B 2 108 ? -5.944  2.308   4.675   1.00 91.02 108 B 1 
ATOM 1657 C CA  . TYR B 2 108 ? -4.951  2.122   3.615   1.00 90.08 108 B 1 
ATOM 1658 C C   . TYR B 2 108 ? -4.140  3.399   3.378   1.00 90.59 108 B 1 
ATOM 1659 O O   . TYR B 2 108 ? -2.910  3.370   3.463   1.00 90.00 108 B 1 
ATOM 1660 C CB  . TYR B 2 108 ? -5.652  1.657   2.331   1.00 88.31 108 B 1 
ATOM 1661 C CG  . TYR B 2 108 ? -4.728  1.476   1.152   1.00 87.25 108 B 1 
ATOM 1662 C CD1 . TYR B 2 108 ? -4.371  2.571   0.346   1.00 82.94 108 B 1 
ATOM 1663 C CD2 . TYR B 2 108 ? -4.206  0.203   0.853   1.00 82.78 108 B 1 
ATOM 1664 C CE1 . TYR B 2 108 ? -3.485  2.408   -0.730  1.00 80.88 108 B 1 
ATOM 1665 C CE2 . TYR B 2 108 ? -3.328  0.029   -0.224  1.00 79.95 108 B 1 
ATOM 1666 C CZ  . TYR B 2 108 ? -2.958  1.127   -1.016  1.00 80.99 108 B 1 
ATOM 1667 O OH  . TYR B 2 108 ? -2.089  0.961   -2.059  1.00 78.11 108 B 1 
ATOM 1668 N N   . PHE B 2 109 ? -4.806  4.543   3.166   1.00 91.07 109 B 1 
ATOM 1669 C CA  . PHE B 2 109 ? -4.115  5.804   2.922   1.00 91.62 109 B 1 
ATOM 1670 C C   . PHE B 2 109 ? -3.373  6.326   4.158   1.00 92.54 109 B 1 
ATOM 1671 O O   . PHE B 2 109 ? -2.250  6.811   4.031   1.00 92.20 109 B 1 
ATOM 1672 C CB  . PHE B 2 109 ? -5.096  6.863   2.405   1.00 90.51 109 B 1 
ATOM 1673 C CG  . PHE B 2 109 ? -5.442  6.722   0.936   1.00 88.91 109 B 1 
ATOM 1674 C CD1 . PHE B 2 109 ? -4.430  6.818   -0.044  1.00 85.08 109 B 1 
ATOM 1675 C CD2 . PHE B 2 109 ? -6.777  6.540   0.516   1.00 84.88 109 B 1 
ATOM 1676 C CE1 . PHE B 2 109 ? -4.734  6.713   -1.410  1.00 83.62 109 B 1 
ATOM 1677 C CE2 . PHE B 2 109 ? -7.087  6.432   -0.851  1.00 82.88 109 B 1 
ATOM 1678 C CZ  . PHE B 2 109 ? -6.065  6.521   -1.807  1.00 83.84 109 B 1 
ATOM 1679 N N   . ILE B 2 110 ? -3.961  6.207   5.362   1.00 93.64 110 B 1 
ATOM 1680 C CA  . ILE B 2 110 ? -3.300  6.616   6.608   1.00 94.57 110 B 1 
ATOM 1681 C C   . ILE B 2 110 ? -2.036  5.776   6.822   1.00 94.51 110 B 1 
ATOM 1682 O O   . ILE B 2 110 ? -0.982  6.359   7.079   1.00 93.54 110 B 1 
ATOM 1683 C CB  . ILE B 2 110 ? -4.273  6.524   7.808   1.00 94.90 110 B 1 
ATOM 1684 C CG1 . ILE B 2 110 ? -5.376  7.594   7.694   1.00 91.98 110 B 1 
ATOM 1685 C CG2 . ILE B 2 110 ? -3.520  6.710   9.141   1.00 91.98 110 B 1 
ATOM 1686 C CD1 . ILE B 2 110 ? -6.561  7.357   8.637   1.00 86.90 110 B 1 
ATOM 1687 N N   . GLY B 2 111 ? -2.112  4.460   6.667   1.00 93.34 111 B 1 
ATOM 1688 C CA  . GLY B 2 111 ? -0.957  3.572   6.779   1.00 92.73 111 B 1 
ATOM 1689 C C   . GLY B 2 111 ? 0.132   3.874   5.742   1.00 92.89 111 B 1 
ATOM 1690 O O   . GLY B 2 111 ? 1.308   3.952   6.088   1.00 91.53 111 B 1 
ATOM 1691 N N   . PHE B 2 112 ? -0.264  4.134   4.490   1.00 91.28 112 B 1 
ATOM 1692 C CA  . PHE B 2 112 ? 0.650   4.506   3.411   1.00 91.13 112 B 1 
ATOM 1693 C C   . PHE B 2 112 ? 1.396   5.816   3.704   1.00 91.97 112 B 1 
ATOM 1694 O O   . PHE B 2 112 ? 2.623   5.835   3.735   1.00 91.87 112 B 1 
ATOM 1695 C CB  . PHE B 2 112 ? -0.152  4.594   2.103   1.00 90.07 112 B 1 
ATOM 1696 C CG  . PHE B 2 112 ? 0.646   5.112   0.928   1.00 89.51 112 B 1 
ATOM 1697 C CD1 . PHE B 2 112 ? 0.504   6.446   0.493   1.00 86.74 112 B 1 
ATOM 1698 C CD2 . PHE B 2 112 ? 1.541   4.265   0.247   1.00 86.23 112 B 1 
ATOM 1699 C CE1 . PHE B 2 112 ? 1.253   6.925   -0.598  1.00 85.59 112 B 1 
ATOM 1700 C CE2 . PHE B 2 112 ? 2.285   4.741   -0.847  1.00 84.45 112 B 1 
ATOM 1701 C CZ  . PHE B 2 112 ? 2.138   6.071   -1.263  1.00 84.91 112 B 1 
ATOM 1702 N N   . PHE B 2 113 ? 0.665   6.917   3.977   1.00 92.91 113 B 1 
ATOM 1703 C CA  . PHE B 2 113 ? 1.291   8.215   4.213   1.00 93.91 113 B 1 
ATOM 1704 C C   . PHE B 2 113 ? 2.080   8.260   5.522   1.00 94.67 113 B 1 
ATOM 1705 O O   . PHE B 2 113 ? 3.201   8.767   5.542   1.00 94.25 113 B 1 
ATOM 1706 C CB  . PHE B 2 113 ? 0.232   9.333   4.181   1.00 93.71 113 B 1 
ATOM 1707 C CG  . PHE B 2 113 ? -0.326  9.643   2.808   1.00 93.22 113 B 1 
ATOM 1708 C CD1 . PHE B 2 113 ? 0.531   10.021  1.752   1.00 91.01 113 B 1 
ATOM 1709 C CD2 . PHE B 2 113 ? -1.711  9.561   2.557   1.00 90.70 113 B 1 
ATOM 1710 C CE1 . PHE B 2 113 ? 0.027   10.295  0.473   1.00 89.92 113 B 1 
ATOM 1711 C CE2 . PHE B 2 113 ? -2.227  9.833   1.277   1.00 89.73 113 B 1 
ATOM 1712 C CZ  . PHE B 2 113 ? -1.352  10.195  0.238   1.00 90.22 113 B 1 
ATOM 1713 N N   . SER B 2 114 ? 1.542   7.696   6.618   1.00 94.85 114 B 1 
ATOM 1714 C CA  . SER B 2 114 ? 2.249   7.670   7.897   1.00 95.13 114 B 1 
ATOM 1715 C C   . SER B 2 114 ? 3.529   6.838   7.812   1.00 95.21 114 B 1 
ATOM 1716 O O   . SER B 2 114 ? 4.566   7.296   8.280   1.00 94.30 114 B 1 
ATOM 1717 C CB  . SER B 2 114 ? 1.353   7.177   9.030   1.00 94.44 114 B 1 
ATOM 1718 O OG  . SER B 2 114 ? 0.918   5.857   8.809   1.00 86.65 114 B 1 
ATOM 1719 N N   . GLY B 2 115 ? 3.502   5.688   7.143   1.00 94.22 115 B 1 
ATOM 1720 C CA  . GLY B 2 115 ? 4.686   4.865   6.921   1.00 93.75 115 B 1 
ATOM 1721 C C   . GLY B 2 115 ? 5.805   5.630   6.209   1.00 94.03 115 B 1 
ATOM 1722 O O   . GLY B 2 115 ? 6.943   5.651   6.678   1.00 92.85 115 B 1 
ATOM 1723 N N   . ILE B 2 116 ? 5.465   6.346   5.143   1.00 93.58 116 B 1 
ATOM 1724 C CA  . ILE B 2 116 ? 6.432   7.201   4.416   1.00 93.02 116 B 1 
ATOM 1725 C C   . ILE B 2 116 ? 6.979   8.308   5.314   1.00 93.74 116 B 1 
ATOM 1726 O O   . ILE B 2 116 ? 8.190   8.527   5.358   1.00 93.20 116 B 1 
ATOM 1727 C CB  . ILE B 2 116 ? 5.766   7.772   3.143   1.00 91.42 116 B 1 
ATOM 1728 C CG1 . ILE B 2 116 ? 5.505   6.627   2.139   1.00 85.57 116 B 1 
ATOM 1729 C CG2 . ILE B 2 116 ? 6.647   8.856   2.498   1.00 84.46 116 B 1 
ATOM 1730 C CD1 . ILE B 2 116 ? 4.533   7.021   1.034   1.00 77.80 116 B 1 
ATOM 1731 N N   . PHE B 2 117 ? 6.117   8.998   6.082   1.00 95.29 117 B 1 
ATOM 1732 C CA  . PHE B 2 117 ? 6.551   10.078  6.963   1.00 95.79 117 B 1 
ATOM 1733 C C   . PHE B 2 117 ? 7.434   9.575   8.110   1.00 95.72 117 B 1 
ATOM 1734 O O   . PHE B 2 117 ? 8.416   10.232  8.460   1.00 94.74 117 B 1 
ATOM 1735 C CB  . PHE B 2 117 ? 5.330   10.837  7.499   1.00 95.58 117 B 1 
ATOM 1736 C CG  . PHE B 2 117 ? 4.468   11.538  6.471   1.00 95.39 117 B 1 
ATOM 1737 C CD1 . PHE B 2 117 ? 4.974   11.965  5.225   1.00 92.52 117 B 1 
ATOM 1738 C CD2 . PHE B 2 117 ? 3.114   11.788  6.769   1.00 92.49 117 B 1 
ATOM 1739 C CE1 . PHE B 2 117 ? 4.145   12.612  4.290   1.00 91.83 117 B 1 
ATOM 1740 C CE2 . PHE B 2 117 ? 2.282   12.436  5.845   1.00 91.67 117 B 1 
ATOM 1741 C CZ  . PHE B 2 117 ? 2.793   12.852  4.602   1.00 92.40 117 B 1 
ATOM 1742 N N   . PHE B 2 118 ? 7.167   8.378   8.669   1.00 95.40 118 B 1 
ATOM 1743 C CA  . PHE B 2 118 ? 8.049   7.788   9.680   1.00 95.40 118 B 1 
ATOM 1744 C C   . PHE B 2 118 ? 9.388   7.322   9.107   1.00 94.86 118 B 1 
ATOM 1745 O O   . PHE B 2 118 ? 10.410  7.462   9.782   1.00 93.56 118 B 1 
ATOM 1746 C CB  . PHE B 2 118 ? 7.327   6.665   10.434  1.00 95.41 118 B 1 
ATOM 1747 C CG  . PHE B 2 118 ? 6.304   7.168   11.432  1.00 95.68 118 B 1 
ATOM 1748 C CD1 . PHE B 2 118 ? 6.700   8.008   12.487  1.00 94.28 118 B 1 
ATOM 1749 C CD2 . PHE B 2 118 ? 4.945   6.854   11.283  1.00 94.10 118 B 1 
ATOM 1750 C CE1 . PHE B 2 118 ? 5.748   8.561   13.364  1.00 93.80 118 B 1 
ATOM 1751 C CE2 . PHE B 2 118 ? 3.983   7.400   12.154  1.00 93.58 118 B 1 
ATOM 1752 C CZ  . PHE B 2 118 ? 4.383   8.259   13.183  1.00 94.38 118 B 1 
ATOM 1753 N N   . ILE B 2 119 ? 9.443   6.874   7.845   1.00 94.35 119 B 1 
ATOM 1754 C CA  . ILE B 2 119 ? 10.709  6.610   7.150   1.00 93.64 119 B 1 
ATOM 1755 C C   . ILE B 2 119 ? 11.525  7.902   6.991   1.00 93.42 119 B 1 
ATOM 1756 O O   . ILE B 2 119 ? 12.742  7.907   7.233   1.00 92.20 119 B 1 
ATOM 1757 C CB  . ILE B 2 119 ? 10.449  5.919   5.794   1.00 92.67 119 B 1 
ATOM 1758 C CG1 . ILE B 2 119 ? 9.963   4.464   6.031   1.00 89.21 119 B 1 
ATOM 1759 C CG2 . ILE B 2 119 ? 11.705  5.908   4.909   1.00 89.38 119 B 1 
ATOM 1760 C CD1 . ILE B 2 119 ? 9.361   3.796   4.788   1.00 84.79 119 B 1 
ATOM 1761 N N   . ILE B 2 120 ? 10.873  9.021   6.639   1.00 95.08 120 B 1 
ATOM 1762 C CA  . ILE B 2 120 ? 11.513  10.344  6.572   1.00 94.86 120 B 1 
ATOM 1763 C C   . ILE B 2 120 ? 12.045  10.754  7.953   1.00 94.54 120 B 1 
ATOM 1764 O O   . ILE B 2 120 ? 13.212  11.122  8.071   1.00 93.38 120 B 1 
ATOM 1765 C CB  . ILE B 2 120 ? 10.529  11.394  5.988   1.00 94.65 120 B 1 
ATOM 1766 C CG1 . ILE B 2 120 ? 10.285  11.118  4.487   1.00 91.39 120 B 1 
ATOM 1767 C CG2 . ILE B 2 120 ? 11.050  12.826  6.186   1.00 91.81 120 B 1 
ATOM 1768 C CD1 . ILE B 2 120 ? 9.102   11.897  3.898   1.00 88.81 120 B 1 
ATOM 1769 N N   . LEU B 2 121 ? 11.235  10.636  9.017   1.00 94.80 121 B 1 
ATOM 1770 C CA  . LEU B 2 121 ? 11.654  10.954  10.380  1.00 94.69 121 B 1 
ATOM 1771 C C   . LEU B 2 121 ? 12.831  10.098  10.858  1.00 93.77 121 B 1 
ATOM 1772 O O   . LEU B 2 121 ? 13.765  10.635  11.448  1.00 92.08 121 B 1 
ATOM 1773 C CB  . LEU B 2 121 ? 10.470  10.796  11.347  1.00 94.49 121 B 1 
ATOM 1774 C CG  . LEU B 2 121 ? 9.423   11.926  11.273  1.00 92.41 121 B 1 
ATOM 1775 C CD1 . LEU B 2 121 ? 8.291   11.571  12.238  1.00 89.68 121 B 1 
ATOM 1776 C CD2 . LEU B 2 121 ? 9.983   13.283  11.685  1.00 89.40 121 B 1 
ATOM 1777 N N   . LEU B 2 122 ? 12.837  8.798   10.551  1.00 93.19 122 B 1 
ATOM 1778 C CA  . LEU B 2 122 ? 13.973  7.914   10.851  1.00 92.01 122 B 1 
ATOM 1779 C C   . LEU B 2 122 ? 15.243  8.337   10.106  1.00 91.60 122 B 1 
ATOM 1780 O O   . LEU B 2 122 ? 16.340  8.250   10.661  1.00 89.86 122 B 1 
ATOM 1781 C CB  . LEU B 2 122 ? 13.611  6.465   10.480  1.00 91.15 122 B 1 
ATOM 1782 C CG  . LEU B 2 122 ? 12.717  5.766   11.522  1.00 88.05 122 B 1 
ATOM 1783 C CD1 . LEU B 2 122 ? 12.178  4.464   10.937  1.00 85.33 122 B 1 
ATOM 1784 C CD2 . LEU B 2 122 ? 13.509  5.421   12.788  1.00 85.02 122 B 1 
ATOM 1785 N N   . THR B 2 123 ? 15.103  8.813   8.879   1.00 92.55 123 B 1 
ATOM 1786 C CA  . THR B 2 123 ? 16.231  9.309   8.081   1.00 91.93 123 B 1 
ATOM 1787 C C   . THR B 2 123 ? 16.804  10.595  8.680   1.00 91.88 123 B 1 
ATOM 1788 O O   . THR B 2 123 ? 18.018  10.715  8.839   1.00 90.12 123 B 1 
ATOM 1789 C CB  . THR B 2 123 ? 15.806  9.523   6.624   1.00 91.45 123 B 1 
ATOM 1790 O OG1 . THR B 2 123 ? 15.300  8.315   6.100   1.00 82.52 123 B 1 
ATOM 1791 C CG2 . THR B 2 123 ? 16.976  9.933   5.737   1.00 82.52 123 B 1 
ATOM 1792 N N   . ILE B 2 124 ? 15.940  11.546  9.097   1.00 93.01 124 B 1 
ATOM 1793 C CA  . ILE B 2 124 ? 16.334  12.780  9.777   1.00 93.16 124 B 1 
ATOM 1794 C C   . ILE B 2 124 ? 16.961  12.468  11.147  1.00 92.50 124 B 1 
ATOM 1795 O O   . ILE B 2 124 ? 17.992  13.044  11.494  1.00 90.78 124 B 1 
ATOM 1796 C CB  . ILE B 2 124 ? 15.133  13.743  9.893   1.00 93.25 124 B 1 
ATOM 1797 C CG1 . ILE B 2 124 ? 14.660  14.195  8.487   1.00 91.11 124 B 1 
ATOM 1798 C CG2 . ILE B 2 124 ? 15.483  14.969  10.745  1.00 91.22 124 B 1 
ATOM 1799 C CD1 . ILE B 2 124 ? 13.296  14.910  8.483   1.00 87.84 124 B 1 
ATOM 1800 N N   . ASP B 2 125 ? 16.401  11.529  11.916  1.00 91.71 125 B 1 
ATOM 1801 C CA  . ASP B 2 125 ? 16.942  11.105  13.213  1.00 90.64 125 B 1 
ATOM 1802 C C   . ASP B 2 125 ? 18.371  10.554  13.085  1.00 90.30 125 B 1 
ATOM 1803 O O   . ASP B 2 125 ? 19.264  10.938  13.851  1.00 88.42 125 B 1 
ATOM 1804 C CB  . ASP B 2 125 ? 16.002  10.063  13.855  1.00 89.41 125 B 1 
ATOM 1805 C CG  . ASP B 2 125 ? 16.513  9.624   15.230  1.00 87.06 125 B 1 
ATOM 1806 O OD1 . ASP B 2 125 ? 16.647  10.487  16.118  1.00 82.50 125 B 1 
ATOM 1807 O OD2 . ASP B 2 125 ? 16.836  8.433   15.432  1.00 82.39 125 B 1 
ATOM 1808 N N   . ARG B 2 126 ? 18.629  9.732   12.066  1.00 89.16 126 B 1 
ATOM 1809 C CA  . ARG B 2 126 ? 19.975  9.233   11.748  1.00 88.19 126 B 1 
ATOM 1810 C C   . ARG B 2 126 ? 20.918  10.358  11.325  1.00 88.21 126 B 1 
ATOM 1811 O O   . ARG B 2 126 ? 22.068  10.374  11.761  1.00 85.82 126 B 1 
ATOM 1812 C CB  . ARG B 2 126 ? 19.894  8.179   10.639  1.00 85.84 126 B 1 
ATOM 1813 C CG  . ARG B 2 126 ? 19.323  6.865   11.166  1.00 78.18 126 B 1 
ATOM 1814 C CD  . ARG B 2 126 ? 19.137  5.888   10.003  1.00 73.99 126 B 1 
ATOM 1815 N NE  . ARG B 2 126 ? 18.580  4.610   10.482  1.00 68.99 126 B 1 
ATOM 1816 C CZ  . ARG B 2 126 ? 18.402  3.513   9.765   1.00 63.76 126 B 1 
ATOM 1817 N NH1 . ARG B 2 126 ? 18.659  3.478   8.482   1.00 59.73 126 B 1 
ATOM 1818 N NH2 . ARG B 2 126 ? 17.963  2.440   10.333  1.00 58.15 126 B 1 
ATOM 1819 N N   . TYR B 2 127 ? 20.432  11.302  10.519  1.00 89.20 127 B 1 
ATOM 1820 C CA  . TYR B 2 127 ? 21.215  12.461  10.113  1.00 90.37 127 B 1 
ATOM 1821 C C   . TYR B 2 127 ? 21.651  13.296  11.322  1.00 90.22 127 B 1 
ATOM 1822 O O   . TYR B 2 127 ? 22.842  13.571  11.481  1.00 89.15 127 B 1 
ATOM 1823 C CB  . TYR B 2 127 ? 20.416  13.303  9.109   1.00 91.17 127 B 1 
ATOM 1824 C CG  . TYR B 2 127 ? 21.099  14.599  8.732   1.00 91.94 127 B 1 
ATOM 1825 C CD1 . TYR B 2 127 ? 20.769  15.798  9.393   1.00 89.83 127 B 1 
ATOM 1826 C CD2 . TYR B 2 127 ? 22.094  14.609  7.740   1.00 90.57 127 B 1 
ATOM 1827 C CE1 . TYR B 2 127 ? 21.426  16.997  9.066   1.00 90.08 127 B 1 
ATOM 1828 C CE2 . TYR B 2 127 ? 22.760  15.796  7.406   1.00 90.29 127 B 1 
ATOM 1829 C CZ  . TYR B 2 127 ? 22.424  16.993  8.069   1.00 91.11 127 B 1 
ATOM 1830 O OH  . TYR B 2 127 ? 23.078  18.156  7.751   1.00 89.92 127 B 1 
ATOM 1831 N N   . LEU B 2 128 ? 20.721  13.618  12.237  1.00 90.00 128 B 1 
ATOM 1832 C CA  . LEU B 2 128 ? 21.035  14.362  13.453  1.00 90.09 128 B 1 
ATOM 1833 C C   . LEU B 2 128 ? 22.026  13.590  14.340  1.00 89.26 128 B 1 
ATOM 1834 O O   . LEU B 2 128 ? 23.005  14.181  14.809  1.00 87.55 128 B 1 
ATOM 1835 C CB  . LEU B 2 128 ? 19.735  14.658  14.221  1.00 90.10 128 B 1 
ATOM 1836 C CG  . LEU B 2 128 ? 18.804  15.696  13.545  1.00 85.72 128 B 1 
ATOM 1837 C CD1 . LEU B 2 128 ? 17.496  15.776  14.333  1.00 81.18 128 B 1 
ATOM 1838 C CD2 . LEU B 2 128 ? 19.431  17.083  13.500  1.00 81.04 128 B 1 
ATOM 1839 N N   . ALA B 2 129 ? 21.841  12.287  14.514  1.00 88.55 129 B 1 
ATOM 1840 C CA  . ALA B 2 129 ? 22.723  11.467  15.341  1.00 86.47 129 B 1 
ATOM 1841 C C   . ALA B 2 129 ? 24.170  11.417  14.841  1.00 85.99 129 B 1 
ATOM 1842 O O   . ALA B 2 129 ? 25.101  11.357  15.643  1.00 82.89 129 B 1 
ATOM 1843 C CB  . ALA B 2 129 ? 22.141  10.045  15.407  1.00 84.30 129 B 1 
ATOM 1844 N N   . VAL B 2 130 ? 24.382  11.432  13.522  1.00 86.87 130 B 1 
ATOM 1845 C CA  . VAL B 2 130 ? 25.716  11.273  12.924  1.00 85.95 130 B 1 
ATOM 1846 C C   . VAL B 2 130 ? 26.385  12.615  12.645  1.00 86.42 130 B 1 
ATOM 1847 O O   . VAL B 2 130 ? 27.566  12.784  12.932  1.00 84.55 130 B 1 
ATOM 1848 C CB  . VAL B 2 130 ? 25.632  10.406  11.649  1.00 83.97 130 B 1 
ATOM 1849 C CG1 . VAL B 2 130 ? 26.986  10.286  10.941  1.00 79.44 130 B 1 
ATOM 1850 C CG2 . VAL B 2 130 ? 25.179  8.981   11.992  1.00 80.23 130 B 1 
ATOM 1851 N N   . VAL B 2 131 ? 25.657  13.584  12.072  1.00 87.68 131 B 1 
ATOM 1852 C CA  . VAL B 2 131 ? 26.224  14.862  11.613  1.00 88.66 131 B 1 
ATOM 1853 C C   . VAL B 2 131 ? 26.252  15.898  12.736  1.00 88.53 131 B 1 
ATOM 1854 O O   . VAL B 2 131 ? 27.239  16.617  12.885  1.00 85.28 131 B 1 
ATOM 1855 C CB  . VAL B 2 131 ? 25.478  15.396  10.377  1.00 88.05 131 B 1 
ATOM 1856 C CG1 . VAL B 2 131 ? 26.084  16.706  9.860   1.00 81.99 131 B 1 
ATOM 1857 C CG2 . VAL B 2 131 ? 25.538  14.375  9.227   1.00 83.16 131 B 1 
ATOM 1858 N N   . HIS B 2 132 ? 25.194  15.945  13.555  1.00 89.61 132 B 1 
ATOM 1859 C CA  . HIS B 2 132 ? 25.043  16.917  14.640  1.00 89.58 132 B 1 
ATOM 1860 C C   . HIS B 2 132 ? 24.982  16.229  16.010  1.00 89.40 132 B 1 
ATOM 1861 O O   . HIS B 2 132 ? 24.085  16.494  16.809  1.00 84.82 132 B 1 
ATOM 1862 C CB  . HIS B 2 132 ? 23.837  17.826  14.361  1.00 88.57 132 B 1 
ATOM 1863 C CG  . HIS B 2 132 ? 23.992  18.671  13.129  1.00 87.51 132 B 1 
ATOM 1864 N ND1 . HIS B 2 132 ? 24.854  19.742  12.987  1.00 75.43 132 B 1 
ATOM 1865 C CD2 . HIS B 2 132 ? 23.332  18.525  11.939  1.00 76.68 132 B 1 
ATOM 1866 C CE1 . HIS B 2 132 ? 24.706  20.225  11.743  1.00 79.09 132 B 1 
ATOM 1867 N NE2 . HIS B 2 132 ? 23.790  19.518  11.077  1.00 80.23 132 B 1 
ATOM 1868 N N   . ALA B 2 133 ? 25.953  15.372  16.319  1.00 85.60 133 B 1 
ATOM 1869 C CA  . ALA B 2 133 ? 25.956  14.536  17.522  1.00 83.77 133 B 1 
ATOM 1870 C C   . ALA B 2 133 ? 25.735  15.317  18.834  1.00 84.19 133 B 1 
ATOM 1871 O O   . ALA B 2 133 ? 24.927  14.914  19.669  1.00 80.35 133 B 1 
ATOM 1872 C CB  . ALA B 2 133 ? 27.285  13.766  17.557  1.00 80.37 133 B 1 
ATOM 1873 N N   . VAL B 2 134 ? 26.387  16.481  19.018  1.00 84.94 134 B 1 
ATOM 1874 C CA  . VAL B 2 134 ? 26.237  17.310  20.229  1.00 85.61 134 B 1 
ATOM 1875 C C   . VAL B 2 134 ? 24.821  17.895  20.344  1.00 85.78 134 B 1 
ATOM 1876 O O   . VAL B 2 134 ? 24.220  17.873  21.421  1.00 83.08 134 B 1 
ATOM 1877 C CB  . VAL B 2 134 ? 27.278  18.448  20.250  1.00 83.87 134 B 1 
ATOM 1878 C CG1 . VAL B 2 134 ? 27.172  19.294  21.525  1.00 76.22 134 B 1 
ATOM 1879 C CG2 . VAL B 2 134 ? 28.705  17.891  20.177  1.00 76.95 134 B 1 
ATOM 1880 N N   . PHE B 2 135 ? 24.248  18.390  19.233  1.00 87.90 135 B 1 
ATOM 1881 C CA  . PHE B 2 135 ? 22.872  18.881  19.200  1.00 88.45 135 B 1 
ATOM 1882 C C   . PHE B 2 135 ? 21.871  17.734  19.391  1.00 88.19 135 B 1 
ATOM 1883 O O   . PHE B 2 135 ? 20.891  17.879  20.125  1.00 85.07 135 B 1 
ATOM 1884 C CB  . PHE B 2 135 ? 22.636  19.619  17.874  1.00 86.78 135 B 1 
ATOM 1885 C CG  . PHE B 2 135 ? 21.231  20.170  17.745  1.00 86.39 135 B 1 
ATOM 1886 C CD1 . PHE B 2 135 ? 20.266  19.501  16.971  1.00 80.41 135 B 1 
ATOM 1887 C CD2 . PHE B 2 135 ? 20.872  21.355  18.421  1.00 80.90 135 B 1 
ATOM 1888 C CE1 . PHE B 2 135 ? 18.958  20.016  16.864  1.00 80.30 135 B 1 
ATOM 1889 C CE2 . PHE B 2 135 ? 19.569  21.869  18.319  1.00 79.14 135 B 1 
ATOM 1890 C CZ  . PHE B 2 135 ? 18.618  21.195  17.540  1.00 81.01 135 B 1 
ATOM 1891 N N   . ALA B 2 136 ? 22.163  16.573  18.815  1.00 85.55 136 B 1 
ATOM 1892 C CA  . ALA B 2 136 ? 21.328  15.389  18.916  1.00 83.56 136 B 1 
ATOM 1893 C C   . ALA B 2 136 ? 21.151  14.896  20.361  1.00 83.79 136 B 1 
ATOM 1894 O O   . ALA B 2 136 ? 20.055  14.479  20.711  1.00 81.29 136 B 1 
ATOM 1895 C CB  . ALA B 2 136 ? 21.919  14.298  18.029  1.00 80.96 136 B 1 
ATOM 1896 N N   . LEU B 2 137 ? 22.153  15.040  21.237  1.00 84.00 137 B 1 
ATOM 1897 C CA  . LEU B 2 137 ? 22.031  14.688  22.658  1.00 83.46 137 B 1 
ATOM 1898 C C   . LEU B 2 137 ? 20.913  15.459  23.381  1.00 84.39 137 B 1 
ATOM 1899 O O   . LEU B 2 137 ? 20.242  14.896  24.240  1.00 81.90 137 B 1 
ATOM 1900 C CB  . LEU B 2 137 ? 23.379  14.953  23.366  1.00 81.43 137 B 1 
ATOM 1901 C CG  . LEU B 2 137 ? 24.460  13.901  23.058  1.00 73.64 137 B 1 
ATOM 1902 C CD1 . LEU B 2 137 ? 25.825  14.424  23.507  1.00 67.09 137 B 1 
ATOM 1903 C CD2 . LEU B 2 137 ? 24.190  12.586  23.780  1.00 67.67 137 B 1 
ATOM 1904 N N   . LYS B 2 138 ? 20.677  16.735  23.012  1.00 85.30 138 B 1 
ATOM 1905 C CA  . LYS B 2 138 ? 19.573  17.548  23.558  1.00 85.85 138 B 1 
ATOM 1906 C C   . LYS B 2 138 ? 18.266  17.361  22.784  1.00 85.94 138 B 1 
ATOM 1907 O O   . LYS B 2 138 ? 17.206  17.368  23.394  1.00 82.58 138 B 1 
ATOM 1908 C CB  . LYS B 2 138 ? 19.964  19.036  23.610  1.00 84.28 138 B 1 
ATOM 1909 C CG  . LYS B 2 138 ? 20.889  19.359  24.798  1.00 75.04 138 B 1 
ATOM 1910 C CD  . LYS B 2 138 ? 21.130  20.872  24.892  1.00 69.87 138 B 1 
ATOM 1911 C CE  . LYS B 2 138 ? 21.944  21.226  26.145  1.00 59.72 138 B 1 
ATOM 1912 N NZ  . LYS B 2 138 ? 22.176  22.688  26.278  1.00 51.78 138 B 1 
ATOM 1913 N N   . ALA B 2 139 ? 18.328  17.220  21.462  1.00 85.53 139 B 1 
ATOM 1914 C CA  . ALA B 2 139 ? 17.152  17.182  20.595  1.00 85.23 139 B 1 
ATOM 1915 C C   . ALA B 2 139 ? 16.458  15.803  20.559  1.00 86.10 139 B 1 
ATOM 1916 O O   . ALA B 2 139 ? 15.239  15.732  20.465  1.00 82.64 139 B 1 
ATOM 1917 C CB  . ALA B 2 139 ? 17.572  17.633  19.192  1.00 82.31 139 B 1 
ATOM 1918 N N   . ARG B 2 140 ? 17.226  14.705  20.664  1.00 83.63 140 B 1 
ATOM 1919 C CA  . ARG B 2 140 ? 16.711  13.324  20.547  1.00 83.40 140 B 1 
ATOM 1920 C C   . ARG B 2 140 ? 16.103  12.822  21.863  1.00 83.68 140 B 1 
ATOM 1921 O O   . ARG B 2 140 ? 16.472  11.772  22.385  1.00 81.32 140 B 1 
ATOM 1922 C CB  . ARG B 2 140 ? 17.774  12.376  19.988  1.00 81.50 140 B 1 
ATOM 1923 C CG  . ARG B 2 140 ? 18.199  12.753  18.559  1.00 76.70 140 B 1 
ATOM 1924 C CD  . ARG B 2 140 ? 19.323  11.829  18.068  1.00 76.21 140 B 1 
ATOM 1925 N NE  . ARG B 2 140 ? 18.833  10.502  17.716  1.00 74.37 140 B 1 
ATOM 1926 C CZ  . ARG B 2 140 ? 19.488  9.347   17.806  1.00 72.48 140 B 1 
ATOM 1927 N NH1 . ARG B 2 140 ? 20.698  9.277   18.271  1.00 66.88 140 B 1 
ATOM 1928 N NH2 . ARG B 2 140 ? 18.921  8.252   17.407  1.00 67.19 140 B 1 
ATOM 1929 N N   . THR B 2 141 ? 15.156  13.587  22.416  1.00 87.63 141 B 1 
ATOM 1930 C CA  . THR B 2 141 ? 14.428  13.225  23.628  1.00 87.92 141 B 1 
ATOM 1931 C C   . THR B 2 141 ? 13.172  12.424  23.292  1.00 88.70 141 B 1 
ATOM 1932 O O   . THR B 2 141 ? 12.561  12.585  22.235  1.00 86.60 141 B 1 
ATOM 1933 C CB  . THR B 2 141 ? 14.082  14.450  24.483  1.00 85.07 141 B 1 
ATOM 1934 O OG1 . THR B 2 141 ? 13.215  15.308  23.787  1.00 75.01 141 B 1 
ATOM 1935 C CG2 . THR B 2 141 ? 15.322  15.245  24.894  1.00 73.85 141 B 1 
ATOM 1936 N N   . VAL B 2 142 ? 12.744  11.565  24.226  1.00 89.82 142 B 1 
ATOM 1937 C CA  . VAL B 2 142 ? 11.508  10.776  24.099  1.00 90.43 142 B 1 
ATOM 1938 C C   . VAL B 2 142 ? 10.293  11.691  23.905  1.00 91.60 142 B 1 
ATOM 1939 O O   . VAL B 2 142 ? 9.466   11.442  23.034  1.00 90.80 142 B 1 
ATOM 1940 C CB  . VAL B 2 142 ? 11.332  9.872   25.336  1.00 88.40 142 B 1 
ATOM 1941 C CG1 . VAL B 2 142 ? 9.976   9.161   25.384  1.00 79.65 142 B 1 
ATOM 1942 C CG2 . VAL B 2 142 ? 12.432  8.798   25.359  1.00 80.03 142 B 1 
ATOM 1943 N N   . THR B 2 143 ? 10.217  12.793  24.665  1.00 91.54 143 B 1 
ATOM 1944 C CA  . THR B 2 143 ? 9.122   13.770  24.562  1.00 92.31 143 B 1 
ATOM 1945 C C   . THR B 2 143 ? 9.041   14.387  23.168  1.00 92.75 143 B 1 
ATOM 1946 O O   . THR B 2 143 ? 7.963   14.433  22.584  1.00 91.77 143 B 1 
ATOM 1947 C CB  . THR B 2 143 ? 9.298   14.888  25.593  1.00 91.36 143 B 1 
ATOM 1948 O OG1 . THR B 2 143 ? 9.621   14.332  26.849  1.00 79.10 143 B 1 
ATOM 1949 C CG2 . THR B 2 143 ? 8.028   15.724  25.767  1.00 75.66 143 B 1 
ATOM 1950 N N   . PHE B 2 144 ? 10.176  14.784  22.587  1.00 92.32 144 B 1 
ATOM 1951 C CA  . PHE B 2 144 ? 10.212  15.315  21.225  1.00 92.39 144 B 1 
ATOM 1952 C C   . PHE B 2 144 ? 9.796   14.262  20.192  1.00 92.71 144 B 1 
ATOM 1953 O O   . PHE B 2 144 ? 9.036   14.560  19.272  1.00 91.72 144 B 1 
ATOM 1954 C CB  . PHE B 2 144 ? 11.607  15.877  20.932  1.00 90.89 144 B 1 
ATOM 1955 C CG  . PHE B 2 144 ? 11.667  16.661  19.645  1.00 85.33 144 B 1 
ATOM 1956 C CD1 . PHE B 2 144 ? 12.152  16.076  18.457  1.00 78.83 144 B 1 
ATOM 1957 C CD2 . PHE B 2 144 ? 11.222  18.002  19.617  1.00 77.33 144 B 1 
ATOM 1958 C CE1 . PHE B 2 144 ? 12.190  16.817  17.265  1.00 75.36 144 B 1 
ATOM 1959 C CE2 . PHE B 2 144 ? 11.263  18.740  18.425  1.00 73.81 144 B 1 
ATOM 1960 C CZ  . PHE B 2 144 ? 11.751  18.144  17.258  1.00 74.45 144 B 1 
ATOM 1961 N N   . GLY B 2 145 ? 10.204  13.005  20.388  1.00 92.26 145 B 1 
ATOM 1962 C CA  . GLY B 2 145 ? 9.780   11.879  19.555  1.00 92.44 145 B 1 
ATOM 1963 C C   . GLY B 2 145 ? 8.270   11.635  19.597  1.00 93.86 145 B 1 
ATOM 1964 O O   . GLY B 2 145 ? 7.656   11.412  18.562  1.00 92.81 145 B 1 
ATOM 1965 N N   . VAL B 2 146 ? 7.640   11.723  20.779  1.00 94.34 146 B 1 
ATOM 1966 C CA  . VAL B 2 146 ? 6.179   11.584  20.922  1.00 94.91 146 B 1 
ATOM 1967 C C   . VAL B 2 146 ? 5.451   12.740  20.233  1.00 95.58 146 B 1 
ATOM 1968 O O   . VAL B 2 146 ? 4.540   12.489  19.444  1.00 95.12 146 B 1 
ATOM 1969 C CB  . VAL B 2 146 ? 5.770   11.463  22.401  1.00 94.15 146 B 1 
ATOM 1970 C CG1 . VAL B 2 146 ? 4.248   11.464  22.583  1.00 89.07 146 B 1 
ATOM 1971 C CG2 . VAL B 2 146 ? 6.285   10.149  23.004  1.00 88.94 146 B 1 
ATOM 1972 N N   . VAL B 2 147 ? 5.863   13.990  20.472  1.00 95.47 147 B 1 
ATOM 1973 C CA  . VAL B 2 147 ? 5.224   15.175  19.872  1.00 95.96 147 B 1 
ATOM 1974 C C   . VAL B 2 147 ? 5.306   15.128  18.341  1.00 96.20 147 B 1 
ATOM 1975 O O   . VAL B 2 147 ? 4.287   15.285  17.663  1.00 95.84 147 B 1 
ATOM 1976 C CB  . VAL B 2 147 ? 5.846   16.475  20.424  1.00 95.51 147 B 1 
ATOM 1977 C CG1 . VAL B 2 147 ? 5.347   17.728  19.689  1.00 90.57 147 B 1 
ATOM 1978 C CG2 . VAL B 2 147 ? 5.476   16.656  21.901  1.00 90.37 147 B 1 
ATOM 1979 N N   . THR B 2 148 ? 6.487   14.854  17.792  1.00 95.80 148 B 1 
ATOM 1980 C CA  . THR B 2 148 ? 6.663   14.735  16.336  1.00 95.77 148 B 1 
ATOM 1981 C C   . THR B 2 148 ? 5.870   13.572  15.748  1.00 96.07 148 B 1 
ATOM 1982 O O   . THR B 2 148 ? 5.312   13.712  14.662  1.00 95.02 148 B 1 
ATOM 1983 C CB  . THR B 2 148 ? 8.130   14.586  15.941  1.00 94.30 148 B 1 
ATOM 1984 O OG1 . THR B 2 148 ? 8.767   13.582  16.697  1.00 82.23 148 B 1 
ATOM 1985 C CG2 . THR B 2 148 ? 8.909   15.880  16.150  1.00 82.39 148 B 1 
ATOM 1986 N N   . SER B 2 149 ? 5.725   12.465  16.466  1.00 95.53 149 B 1 
ATOM 1987 C CA  . SER B 2 149 ? 4.889   11.335  16.038  1.00 95.82 149 B 1 
ATOM 1988 C C   . SER B 2 149 ? 3.407   11.719  15.977  1.00 96.36 149 B 1 
ATOM 1989 O O   . SER B 2 149 ? 2.758   11.442  14.976  1.00 95.36 149 B 1 
ATOM 1990 C CB  . SER B 2 149 ? 5.067   10.122  16.954  1.00 94.77 149 B 1 
ATOM 1991 O OG  . SER B 2 149 ? 6.417   9.693   16.951  1.00 84.53 149 B 1 
ATOM 1992 N N   . VAL B 2 150 ? 2.880   12.415  16.996  1.00 97.27 150 B 1 
ATOM 1993 C CA  . VAL B 2 150 ? 1.484   12.894  17.000  1.00 97.39 150 B 1 
ATOM 1994 C C   . VAL B 2 150 ? 1.224   13.842  15.828  1.00 97.52 150 B 1 
ATOM 1995 O O   . VAL B 2 150 ? 0.256   13.653  15.095  1.00 96.83 150 B 1 
ATOM 1996 C CB  . VAL B 2 150 ? 1.128   13.562  18.344  1.00 96.94 150 B 1 
ATOM 1997 C CG1 . VAL B 2 150 ? -0.247  14.227  18.321  1.00 93.03 150 B 1 
ATOM 1998 C CG2 . VAL B 2 150 ? 1.101   12.522  19.473  1.00 93.12 150 B 1 
ATOM 1999 N N   . ILE B 2 151 ? 2.111   14.828  15.599  1.00 97.44 151 B 1 
ATOM 2000 C CA  . ILE B 2 151 ? 1.996   15.747  14.459  1.00 97.26 151 B 1 
ATOM 2001 C C   . ILE B 2 151 ? 1.999   14.965  13.137  1.00 97.18 151 B 1 
ATOM 2002 O O   . ILE B 2 151 ? 1.173   15.224  12.265  1.00 96.28 151 B 1 
ATOM 2003 C CB  . ILE B 2 151 ? 3.123   16.809  14.499  1.00 96.76 151 B 1 
ATOM 2004 C CG1 . ILE B 2 151 ? 2.942   17.731  15.730  1.00 93.87 151 B 1 
ATOM 2005 C CG2 . ILE B 2 151 ? 3.137   17.656  13.209  1.00 93.69 151 B 1 
ATOM 2006 C CD1 . ILE B 2 151 ? 4.171   18.600  16.046  1.00 87.14 151 B 1 
ATOM 2007 N N   . THR B 2 152 ? 2.873   13.977  13.004  1.00 97.08 152 B 1 
ATOM 2008 C CA  . THR B 2 152 ? 2.967   13.142  11.797  1.00 96.78 152 B 1 
ATOM 2009 C C   . THR B 2 152 ? 1.685   12.367  11.530  1.00 96.81 152 B 1 
ATOM 2010 O O   . THR B 2 152 ? 1.222   12.335  10.393  1.00 95.65 152 B 1 
ATOM 2011 C CB  . THR B 2 152 ? 4.156   12.186  11.899  1.00 95.46 152 B 1 
ATOM 2012 O OG1 . THR B 2 152 ? 5.332   12.941  12.054  1.00 88.09 152 B 1 
ATOM 2013 C CG2 . THR B 2 152 ? 4.335   11.344  10.640  1.00 88.51 152 B 1 
ATOM 2014 N N   . TRP B 2 153 ? 1.061   11.780  12.567  1.00 96.63 153 B 1 
ATOM 2015 C CA  . TRP B 2 153 ? -0.232  11.107  12.435  1.00 96.83 153 B 1 
ATOM 2016 C C   . TRP B 2 153 ? -1.337  12.069  11.999  1.00 96.89 153 B 1 
ATOM 2017 O O   . TRP B 2 153 ? -2.097  11.745  11.085  1.00 95.57 153 B 1 
ATOM 2018 C CB  . TRP B 2 153 ? -0.604  10.434  13.759  1.00 96.24 153 B 1 
ATOM 2019 C CG  . TRP B 2 153 ? 0.083   9.125   13.997  1.00 95.83 153 B 1 
ATOM 2020 C CD1 . TRP B 2 153 ? 1.011   8.870   14.950  1.00 93.34 153 B 1 
ATOM 2021 C CD2 . TRP B 2 153 ? -0.094  7.880   13.259  1.00 95.16 153 B 1 
ATOM 2022 N NE1 . TRP B 2 153 ? 1.420   7.545   14.856  1.00 92.65 153 B 1 
ATOM 2023 C CE2 . TRP B 2 153 ? 0.771   6.903   13.835  1.00 94.36 153 B 1 
ATOM 2024 C CE3 . TRP B 2 153 ? -0.904  7.495   12.166  1.00 93.43 153 B 1 
ATOM 2025 C CZ2 . TRP B 2 153 ? 0.828   5.580   13.344  1.00 92.94 153 B 1 
ATOM 2026 C CZ3 . TRP B 2 153 ? -0.839  6.178   11.675  1.00 92.05 153 B 1 
ATOM 2027 C CH2 . TRP B 2 153 ? 0.017   5.228   12.254  1.00 91.88 153 B 1 
ATOM 2028 N N   . VAL B 2 154 ? -1.400  13.281  12.571  1.00 97.94 154 B 1 
ATOM 2029 C CA  . VAL B 2 154 ? -2.371  14.305  12.173  1.00 97.64 154 B 1 
ATOM 2030 C C   . VAL B 2 154 ? -2.184  14.683  10.699  1.00 97.38 154 B 1 
ATOM 2031 O O   . VAL B 2 154 ? -3.154  14.671  9.935   1.00 96.46 154 B 1 
ATOM 2032 C CB  . VAL B 2 154 ? -2.281  15.533  13.101  1.00 97.41 154 B 1 
ATOM 2033 C CG1 . VAL B 2 154 ? -3.172  16.691  12.622  1.00 94.38 154 B 1 
ATOM 2034 C CG2 . VAL B 2 154 ? -2.742  15.175  14.520  1.00 94.36 154 B 1 
ATOM 2035 N N   . VAL B 2 155 ? -0.951  14.936  10.260  1.00 97.34 155 B 1 
ATOM 2036 C CA  . VAL B 2 155 ? -0.648  15.251  8.855   1.00 96.87 155 B 1 
ATOM 2037 C C   . VAL B 2 155 ? -1.016  14.089  7.921   1.00 96.46 155 B 1 
ATOM 2038 O O   . VAL B 2 155 ? -1.589  14.325  6.860   1.00 95.22 155 B 1 
ATOM 2039 C CB  . VAL B 2 155 ? 0.835   15.652  8.691   1.00 96.02 155 B 1 
ATOM 2040 C CG1 . VAL B 2 155 ? 1.221   15.883  7.230   1.00 92.11 155 B 1 
ATOM 2041 C CG2 . VAL B 2 155 ? 1.132   16.966  9.427   1.00 92.45 155 B 1 
ATOM 2042 N N   . ALA B 2 156 ? -0.756  12.842  8.315   1.00 96.57 156 B 1 
ATOM 2043 C CA  . ALA B 2 156 ? -1.128  11.660  7.534   1.00 95.93 156 B 1 
ATOM 2044 C C   . ALA B 2 156 ? -2.655  11.524  7.379   1.00 95.75 156 B 1 
ATOM 2045 O O   . ALA B 2 156 ? -3.140  11.236  6.283   1.00 94.20 156 B 1 
ATOM 2046 C CB  . ALA B 2 156 ? -0.516  10.419  8.186   1.00 95.35 156 B 1 
ATOM 2047 N N   . VAL B 2 157 ? -3.428  11.793  8.445   1.00 96.80 157 B 1 
ATOM 2048 C CA  . VAL B 2 157 ? -4.895  11.814  8.392   1.00 96.54 157 B 1 
ATOM 2049 C C   . VAL B 2 157 ? -5.380  12.905  7.439   1.00 96.18 157 B 1 
ATOM 2050 O O   . VAL B 2 157 ? -6.167  12.610  6.541   1.00 94.99 157 B 1 
ATOM 2051 C CB  . VAL B 2 157 ? -5.510  11.972  9.798   1.00 96.11 157 B 1 
ATOM 2052 C CG1 . VAL B 2 157 ? -7.024  12.197  9.747   1.00 92.29 157 B 1 
ATOM 2053 C CG2 . VAL B 2 157 ? -5.274  10.706  10.637  1.00 92.76 157 B 1 
ATOM 2054 N N   . PHE B 2 158 ? -4.868  14.140  7.543   1.00 96.34 158 B 1 
ATOM 2055 C CA  . PHE B 2 158 ? -5.225  15.222  6.618   1.00 95.97 158 B 1 
ATOM 2056 C C   . PHE B 2 158 ? -4.866  14.893  5.162   1.00 95.26 158 B 1 
ATOM 2057 O O   . PHE B 2 158 ? -5.666  15.138  4.258   1.00 93.20 158 B 1 
ATOM 2058 C CB  . PHE B 2 158 ? -4.561  16.532  7.053   1.00 95.57 158 B 1 
ATOM 2059 C CG  . PHE B 2 158 ? -5.350  17.282  8.107   1.00 93.31 158 B 1 
ATOM 2060 C CD1 . PHE B 2 158 ? -6.578  17.875  7.772   1.00 86.91 158 B 1 
ATOM 2061 C CD2 . PHE B 2 158 ? -4.867  17.391  9.422   1.00 86.40 158 B 1 
ATOM 2062 C CE1 . PHE B 2 158 ? -7.319  18.564  8.738   1.00 85.68 158 B 1 
ATOM 2063 C CE2 . PHE B 2 158 ? -5.608  18.083  10.391  1.00 85.58 158 B 1 
ATOM 2064 C CZ  . PHE B 2 158 ? -6.836  18.666  10.056  1.00 87.36 158 B 1 
ATOM 2065 N N   . ALA B 2 159 ? -3.712  14.284  4.912   1.00 94.77 159 B 1 
ATOM 2066 C CA  . ALA B 2 159 ? -3.319  13.860  3.571   1.00 93.81 159 B 1 
ATOM 2067 C C   . ALA B 2 159 ? -4.245  12.775  2.996   1.00 93.15 159 B 1 
ATOM 2068 O O   . ALA B 2 159 ? -4.446  12.713  1.781   1.00 90.85 159 B 1 
ATOM 2069 C CB  . ALA B 2 159 ? -1.856  13.390  3.617   1.00 93.14 159 B 1 
ATOM 2070 N N   . SER B 2 160 ? -4.840  11.936  3.862   1.00 93.15 160 B 1 
ATOM 2071 C CA  . SER B 2 160 ? -5.743  10.854  3.454   1.00 92.51 160 B 1 
ATOM 2072 C C   . SER B 2 160 ? -7.210  11.279  3.285   1.00 92.03 160 B 1 
ATOM 2073 O O   . SER B 2 160 ? -7.929  10.603  2.558   1.00 89.97 160 B 1 
ATOM 2074 C CB  . SER B 2 160 ? -5.625  9.680   4.426   1.00 91.93 160 B 1 
ATOM 2075 O OG  . SER B 2 160 ? -6.172  9.988   5.685   1.00 81.44 160 B 1 
ATOM 2076 N N   . LEU B 2 161 ? -7.642  12.402  3.882   1.00 93.52 161 B 1 
ATOM 2077 C CA  . LEU B 2 161 ? -9.037  12.876  3.844   1.00 93.39 161 B 1 
ATOM 2078 C C   . LEU B 2 161 ? -9.668  12.903  2.446   1.00 92.68 161 B 1 
ATOM 2079 O O   . LEU B 2 161 ? -10.759 12.350  2.306   1.00 90.90 161 B 1 
ATOM 2080 C CB  . LEU B 2 161 ? -9.165  14.270  4.488   1.00 92.88 161 B 1 
ATOM 2081 C CG  . LEU B 2 161 ? -9.234  14.287  6.031   1.00 88.99 161 B 1 
ATOM 2082 C CD1 . LEU B 2 161 ? -9.204  15.729  6.519   1.00 84.93 161 B 1 
ATOM 2083 C CD2 . LEU B 2 161 ? -10.502 13.626  6.556   1.00 84.80 161 B 1 
ATOM 2084 N N   . PRO B 2 162 ? -9.036  13.445  1.388   1.00 90.44 162 B 1 
ATOM 2085 C CA  . PRO B 2 162 ? -9.629  13.427  0.053   1.00 89.23 162 B 1 
ATOM 2086 C C   . PRO B 2 162 ? -9.905  12.007  -0.452  1.00 88.26 162 B 1 
ATOM 2087 O O   . PRO B 2 162 ? -10.944 11.753  -1.054  1.00 85.14 162 B 1 
ATOM 2088 C CB  . PRO B 2 162 ? -8.637  14.167  -0.851  1.00 87.72 162 B 1 
ATOM 2089 C CG  . PRO B 2 162 ? -7.844  15.043  0.111   1.00 86.36 162 B 1 
ATOM 2090 C CD  . PRO B 2 162 ? -7.790  14.198  1.373   1.00 89.21 162 B 1 
ATOM 2091 N N   . GLY B 2 163 ? -9.020  11.060  -0.155  1.00 88.29 163 B 1 
ATOM 2092 C CA  . GLY B 2 163 ? -9.227  9.655   -0.499  1.00 86.86 163 B 1 
ATOM 2093 C C   . GLY B 2 163 ? -10.435 9.046   0.207   1.00 87.54 163 B 1 
ATOM 2094 O O   . GLY B 2 163 ? -11.208 8.329   -0.421  1.00 85.29 163 B 1 
ATOM 2095 N N   . ILE B 2 164 ? -10.656 9.377   1.485   1.00 89.40 164 B 1 
ATOM 2096 C CA  . ILE B 2 164 ? -11.785 8.875   2.283   1.00 89.81 164 B 1 
ATOM 2097 C C   . ILE B 2 164 ? -13.115 9.474   1.805   1.00 89.37 164 B 1 
ATOM 2098 O O   . ILE B 2 164 ? -14.082 8.744   1.608   1.00 87.77 164 B 1 
ATOM 2099 C CB  . ILE B 2 164 ? -11.557 9.153   3.787   1.00 89.90 164 B 1 
ATOM 2100 C CG1 . ILE B 2 164 ? -10.252 8.481   4.283   1.00 86.35 164 B 1 
ATOM 2101 C CG2 . ILE B 2 164 ? -12.758 8.661   4.620   1.00 85.75 164 B 1 
ATOM 2102 C CD1 . ILE B 2 164 ? -9.798  8.949   5.684   1.00 81.42 164 B 1 
ATOM 2103 N N   . ILE B 2 165 ? -13.164 10.800  1.609   1.00 90.19 165 B 1 
ATOM 2104 C CA  . ILE B 2 165 ? -14.390 11.534  1.267   1.00 89.59 165 B 1 
ATOM 2105 C C   . ILE B 2 165 ? -14.952 11.084  -0.089  1.00 88.27 165 B 1 
ATOM 2106 O O   . ILE B 2 165 ? -16.165 10.921  -0.235  1.00 85.94 165 B 1 
ATOM 2107 C CB  . ILE B 2 165 ? -14.128 13.056  1.292   1.00 89.23 165 B 1 
ATOM 2108 C CG1 . ILE B 2 165 ? -13.841 13.520  2.745   1.00 82.91 165 B 1 
ATOM 2109 C CG2 . ILE B 2 165 ? -15.323 13.849  0.723   1.00 81.08 165 B 1 
ATOM 2110 C CD1 . ILE B 2 165 ? -13.224 14.929  2.824   1.00 76.00 165 B 1 
ATOM 2111 N N   . PHE B 2 166 ? -14.078 10.885  -1.076  1.00 86.05 166 B 1 
ATOM 2112 C CA  . PHE B 2 166 ? -14.500 10.519  -2.425  1.00 85.10 166 B 1 
ATOM 2113 C C   . PHE B 2 166 ? -14.704 9.012   -2.616  1.00 83.36 166 B 1 
ATOM 2114 O O   . PHE B 2 166 ? -15.259 8.606   -3.630  1.00 79.86 166 B 1 
ATOM 2115 C CB  . PHE B 2 166 ? -13.521 11.098  -3.444  1.00 85.16 166 B 1 
ATOM 2116 C CG  . PHE B 2 166 ? -13.518 12.611  -3.484  1.00 85.12 166 B 1 
ATOM 2117 C CD1 . PHE B 2 166 ? -14.705 13.319  -3.752  1.00 82.94 166 B 1 
ATOM 2118 C CD2 . PHE B 2 166 ? -12.337 13.331  -3.234  1.00 83.24 166 B 1 
ATOM 2119 C CE1 . PHE B 2 166 ? -14.718 14.721  -3.750  1.00 82.43 166 B 1 
ATOM 2120 C CE2 . PHE B 2 166 ? -12.345 14.732  -3.233  1.00 82.30 166 B 1 
ATOM 2121 C CZ  . PHE B 2 166 ? -13.539 15.425  -3.479  1.00 83.13 166 B 1 
ATOM 2122 N N   . THR B 2 167 ? -14.284 8.168   -1.665  1.00 84.43 167 B 1 
ATOM 2123 C CA  . THR B 2 167 ? -14.465 6.724   -1.788  1.00 84.64 167 B 1 
ATOM 2124 C C   . THR B 2 167 ? -15.889 6.314   -1.431  1.00 84.60 167 B 1 
ATOM 2125 O O   . THR B 2 167 ? -16.414 6.667   -0.382  1.00 82.58 167 B 1 
ATOM 2126 C CB  . THR B 2 167 ? -13.452 5.952   -0.954  1.00 83.49 167 B 1 
ATOM 2127 O OG1 . THR B 2 167 ? -12.160 6.202   -1.473  1.00 70.80 167 B 1 
ATOM 2128 C CG2 . THR B 2 167 ? -13.650 4.444   -1.062  1.00 71.27 167 B 1 
ATOM 2129 N N   . ARG B 2 168 ? -16.522 5.534   -2.307  1.00 81.35 168 B 1 
ATOM 2130 C CA  . ARG B 2 168 ? -17.864 4.981   -2.110  1.00 80.15 168 B 1 
ATOM 2131 C C   . ARG B 2 168 ? -17.953 3.558   -2.657  1.00 79.68 168 B 1 
ATOM 2132 O O   . ARG B 2 168 ? -17.229 3.190   -3.583  1.00 75.46 168 B 1 
ATOM 2133 C CB  . ARG B 2 168 ? -18.923 5.895   -2.758  1.00 76.55 168 B 1 
ATOM 2134 C CG  . ARG B 2 168 ? -18.919 7.305   -2.151  1.00 69.09 168 B 1 
ATOM 2135 C CD  . ARG B 2 168 ? -20.034 8.184   -2.706  1.00 66.64 168 B 1 
ATOM 2136 N NE  . ARG B 2 168 ? -19.958 9.535   -2.156  1.00 60.23 168 B 1 
ATOM 2137 C CZ  . ARG B 2 168 ? -20.781 10.538  -2.402  1.00 53.22 168 B 1 
ATOM 2138 N NH1 . ARG B 2 168 ? -21.803 10.394  -3.200  1.00 50.97 168 B 1 
ATOM 2139 N NH2 . ARG B 2 168 ? -20.584 11.708  -1.860  1.00 47.09 168 B 1 
ATOM 2140 N N   . SER B 2 169 ? -18.871 2.781   -2.085  1.00 78.82 169 B 1 
ATOM 2141 C CA  . SER B 2 169 ? -19.304 1.520   -2.678  1.00 78.39 169 B 1 
ATOM 2142 C C   . SER B 2 169 ? -20.488 1.789   -3.603  1.00 77.45 169 B 1 
ATOM 2143 O O   . SER B 2 169 ? -21.452 2.445   -3.203  1.00 74.45 169 B 1 
ATOM 2144 C CB  . SER B 2 169 ? -19.660 0.501   -1.599  1.00 77.50 169 B 1 
ATOM 2145 O OG  . SER B 2 169 ? -20.024 -0.735  -2.183  1.00 69.60 169 B 1 
ATOM 2146 N N   . GLN B 2 170 ? -20.431 1.268   -4.826  1.00 75.97 170 B 1 
ATOM 2147 C CA  . GLN B 2 170 ? -21.490 1.387   -5.818  1.00 73.39 170 B 1 
ATOM 2148 C C   . GLN B 2 170 ? -21.766 0.030   -6.457  1.00 73.33 170 B 1 
ATOM 2149 O O   . GLN B 2 170 ? -20.870 -0.801  -6.605  1.00 70.23 170 B 1 
ATOM 2150 C CB  . GLN B 2 170 ? -21.110 2.466   -6.847  1.00 68.72 170 B 1 
ATOM 2151 C CG  . GLN B 2 170 ? -22.208 2.719   -7.894  1.00 62.61 170 B 1 
ATOM 2152 C CD  . GLN B 2 170 ? -21.933 3.951   -8.770  1.00 60.34 170 B 1 
ATOM 2153 O OE1 . GLN B 2 170 ? -21.071 4.750   -8.490  1.00 56.16 170 B 1 
ATOM 2154 N NE2 . GLN B 2 170 ? -22.679 4.150   -9.826  1.00 53.74 170 B 1 
ATOM 2155 N N   . LYS B 2 171 ? -23.017 -0.198  -6.844  1.00 68.99 171 B 1 
ATOM 2156 C CA  . LYS B 2 171 ? -23.398 -1.369  -7.622  1.00 67.54 171 B 1 
ATOM 2157 C C   . LYS B 2 171 ? -23.219 -1.073  -9.108  1.00 66.93 171 B 1 
ATOM 2158 O O   . LYS B 2 171 ? -23.927 -0.237  -9.658  1.00 63.02 171 B 1 
ATOM 2159 C CB  . LYS B 2 171 ? -24.834 -1.776  -7.258  1.00 64.97 171 B 1 
ATOM 2160 C CG  . LYS B 2 171 ? -25.183 -3.148  -7.851  1.00 59.87 171 B 1 
ATOM 2161 C CD  . LYS B 2 171 ? -26.594 -3.563  -7.414  1.00 58.60 171 B 1 
ATOM 2162 C CE  . LYS B 2 171 ? -26.894 -4.966  -7.927  1.00 51.23 171 B 1 
ATOM 2163 N NZ  . LYS B 2 171 ? -28.196 -5.452  -7.412  1.00 45.49 171 B 1 
ATOM 2164 N N   . GLU B 2 172 ? -22.324 -1.797  -9.753  1.00 65.49 172 B 1 
ATOM 2165 C CA  . GLU B 2 172 ? -22.090 -1.726  -11.193 1.00 62.72 172 B 1 
ATOM 2166 C C   . GLU B 2 172 ? -22.621 -2.986  -11.875 1.00 61.18 172 B 1 
ATOM 2167 O O   . GLU B 2 172 ? -22.029 -4.066  -11.806 1.00 56.66 172 B 1 
ATOM 2168 C CB  . GLU B 2 172 ? -20.611 -1.520  -11.510 1.00 59.96 172 B 1 
ATOM 2169 C CG  . GLU B 2 172 ? -20.116 -0.149  -11.043 1.00 55.74 172 B 1 
ATOM 2170 C CD  . GLU B 2 172 ? -18.765 0.190   -11.673 1.00 53.65 172 B 1 
ATOM 2171 O OE1 . GLU B 2 172 ? -18.509 1.396   -11.858 1.00 49.71 172 B 1 
ATOM 2172 O OE2 . GLU B 2 172 ? -18.001 -0.746  -12.005 1.00 50.24 172 B 1 
ATOM 2173 N N   . GLY B 2 173 ? -23.781 -2.872  -12.485 1.00 59.75 173 B 1 
ATOM 2174 C CA  . GLY B 2 173 ? -24.496 -4.007  -13.050 1.00 58.44 173 B 1 
ATOM 2175 C C   . GLY B 2 173 ? -24.855 -5.036  -11.976 1.00 59.85 173 B 1 
ATOM 2176 O O   . GLY B 2 173 ? -25.741 -4.802  -11.149 1.00 56.45 173 B 1 
ATOM 2177 N N   . LEU B 2 174 ? -24.172 -6.194  -11.992 1.00 60.75 174 B 1 
ATOM 2178 C CA  . LEU B 2 174 ? -24.398 -7.296  -11.055 1.00 61.45 174 B 1 
ATOM 2179 C C   . LEU B 2 174 ? -23.392 -7.338  -9.895  1.00 64.42 174 B 1 
ATOM 2180 O O   . LEU B 2 174 ? -23.586 -8.114  -8.969  1.00 60.61 174 B 1 
ATOM 2181 C CB  . LEU B 2 174 ? -24.367 -8.626  -11.835 1.00 56.23 174 B 1 
ATOM 2182 C CG  . LEU B 2 174 ? -25.535 -8.806  -12.826 1.00 51.19 174 B 1 
ATOM 2183 C CD1 . LEU B 2 174 ? -25.279 -10.032 -13.708 1.00 45.43 174 B 1 
ATOM 2184 C CD2 . LEU B 2 174 ? -26.871 -9.016  -12.101 1.00 46.14 174 B 1 
ATOM 2185 N N   . HIS B 2 175 ? -22.336 -6.520  -9.939  1.00 69.52 175 B 1 
ATOM 2186 C CA  . HIS B 2 175 ? -21.241 -6.560  -8.973  1.00 69.27 175 B 1 
ATOM 2187 C C   . HIS B 2 175 ? -21.181 -5.274  -8.147  1.00 71.05 175 B 1 
ATOM 2188 O O   . HIS B 2 175 ? -21.454 -4.189  -8.636  1.00 68.42 175 B 1 
ATOM 2189 C CB  . HIS B 2 175 ? -19.916 -6.827  -9.704  1.00 65.13 175 B 1 
ATOM 2190 C CG  . HIS B 2 175 ? -19.901 -8.165  -10.374 1.00 59.39 175 B 1 
ATOM 2191 N ND1 . HIS B 2 175 ? -19.938 -9.395  -9.741  1.00 52.03 175 B 1 
ATOM 2192 C CD2 . HIS B 2 175 ? -19.920 -8.431  -11.730 1.00 52.08 175 B 1 
ATOM 2193 C CE1 . HIS B 2 175 ? -19.966 -10.350 -10.681 1.00 46.93 175 B 1 
ATOM 2194 N NE2 . HIS B 2 175 ? -19.956 -9.816  -11.902 1.00 47.41 175 B 1 
ATOM 2195 N N   . TYR B 2 176 ? -20.814 -5.414  -6.871  1.00 71.19 176 B 1 
ATOM 2196 C CA  . TYR B 2 176 ? -20.507 -4.284  -6.001  1.00 72.71 176 B 1 
ATOM 2197 C C   . TYR B 2 176 ? -19.018 -3.953  -6.088  1.00 73.16 176 B 1 
ATOM 2198 O O   . TYR B 2 176 ? -18.167 -4.840  -6.024  1.00 71.35 176 B 1 
ATOM 2199 C CB  . TYR B 2 176 ? -20.940 -4.573  -4.569  1.00 72.56 176 B 1 
ATOM 2200 C CG  . TYR B 2 176 ? -22.439 -4.595  -4.388  1.00 72.26 176 B 1 
ATOM 2201 C CD1 . TYR B 2 176 ? -23.139 -3.403  -4.114  1.00 68.77 176 B 1 
ATOM 2202 C CD2 . TYR B 2 176 ? -23.151 -5.810  -4.474  1.00 69.41 176 B 1 
ATOM 2203 C CE1 . TYR B 2 176 ? -24.525 -3.418  -3.923  1.00 66.70 176 B 1 
ATOM 2204 C CE2 . TYR B 2 176 ? -24.539 -5.830  -4.289  1.00 66.94 176 B 1 
ATOM 2205 C CZ  . TYR B 2 176 ? -25.229 -4.637  -4.008  1.00 68.49 176 B 1 
ATOM 2206 O OH  . TYR B 2 176 ? -26.585 -4.652  -3.817  1.00 62.29 176 B 1 
ATOM 2207 N N   . THR B 2 177 ? -18.731 -2.666  -6.213  1.00 75.87 177 B 1 
ATOM 2208 C CA  . THR B 2 177 ? -17.371 -2.131  -6.311  1.00 75.41 177 B 1 
ATOM 2209 C C   . THR B 2 177 ? -17.112 -1.148  -5.179  1.00 77.02 177 B 1 
ATOM 2210 O O   . THR B 2 177 ? -18.041 -0.559  -4.621  1.00 75.11 177 B 1 
ATOM 2211 C CB  . THR B 2 177 ? -17.132 -1.471  -7.673  1.00 71.96 177 B 1 
ATOM 2212 O OG1 . THR B 2 177 ? -18.072 -0.448  -7.903  1.00 64.49 177 B 1 
ATOM 2213 C CG2 . THR B 2 177 ? -17.249 -2.483  -8.813  1.00 64.52 177 B 1 
ATOM 2214 N N   . CYS B 2 178 ? -15.852 -0.977  -4.799  1.00 77.75 178 B 1 
ATOM 2215 C CA  . CYS B 2 178 ? -15.378 0.025   -3.852  1.00 77.98 178 B 1 
ATOM 2216 C C   . CYS B 2 178 ? -14.223 0.778   -4.496  1.00 77.08 178 B 1 
ATOM 2217 O O   . CYS B 2 178 ? -13.187 0.181   -4.769  1.00 74.51 178 B 1 
ATOM 2218 C CB  . CYS B 2 178 ? -14.953 -0.664  -2.544  1.00 78.51 178 B 1 
ATOM 2219 S SG  . CYS B 2 178 ? -14.104 0.417   -1.365  1.00 77.78 178 B 1 
ATOM 2220 N N   . SER B 2 179 ? -14.419 2.076   -4.770  1.00 78.36 179 B 1 
ATOM 2221 C CA  . SER B 2 179 ? -13.397 2.908   -5.401  1.00 77.07 179 B 1 
ATOM 2222 C C   . SER B 2 179 ? -13.640 4.393   -5.139  1.00 77.74 179 B 1 
ATOM 2223 O O   . SER B 2 179 ? -14.660 4.787   -4.572  1.00 75.18 179 B 1 
ATOM 2224 C CB  . SER B 2 179 ? -13.383 2.677   -6.911  1.00 73.57 179 B 1 
ATOM 2225 O OG  . SER B 2 179 ? -14.533 3.267   -7.466  1.00 65.79 179 B 1 
ATOM 2226 N N   . SER B 2 180 ? -12.706 5.230   -5.583  1.00 77.07 180 B 1 
ATOM 2227 C CA  . SER B 2 180 ? -12.861 6.676   -5.581  1.00 76.09 180 B 1 
ATOM 2228 C C   . SER B 2 180 ? -13.816 7.139   -6.684  1.00 75.80 180 B 1 
ATOM 2229 O O   . SER B 2 180 ? -13.645 6.808   -7.850  1.00 72.87 180 B 1 
ATOM 2230 C CB  . SER B 2 180 ? -11.503 7.360   -5.722  1.00 73.65 180 B 1 
ATOM 2231 O OG  . SER B 2 180 ? -10.773 6.860   -6.816  1.00 66.73 180 B 1 
ATOM 2232 N N   . HIS B 2 181 ? -14.794 7.958   -6.290  1.00 75.43 181 B 1 
ATOM 2233 C CA  . HIS B 2 181 ? -15.739 8.612   -7.190  1.00 74.82 181 B 1 
ATOM 2234 C C   . HIS B 2 181 ? -15.581 10.122  -7.066  1.00 76.39 181 B 1 
ATOM 2235 O O   . HIS B 2 181 ? -16.097 10.755  -6.143  1.00 74.12 181 B 1 
ATOM 2236 C CB  . HIS B 2 181 ? -17.168 8.197   -6.844  1.00 72.19 181 B 1 
ATOM 2237 C CG  . HIS B 2 181 ? -17.457 6.762   -7.170  1.00 69.01 181 B 1 
ATOM 2238 N ND1 . HIS B 2 181 ? -17.973 6.290   -8.365  1.00 61.30 181 B 1 
ATOM 2239 C CD2 . HIS B 2 181 ? -17.300 5.677   -6.345  1.00 62.21 181 B 1 
ATOM 2240 C CE1 . HIS B 2 181 ? -18.137 4.979   -8.240  1.00 59.97 181 B 1 
ATOM 2241 N NE2 . HIS B 2 181 ? -17.743 4.569   -7.038  1.00 60.72 181 B 1 
ATOM 2242 N N   . PHE B 2 182 ? -14.858 10.720  -8.009  1.00 73.64 182 B 1 
ATOM 2243 C CA  . PHE B 2 182 ? -14.726 12.170  -8.074  1.00 74.24 182 B 1 
ATOM 2244 C C   . PHE B 2 182 ? -15.938 12.794  -8.779  1.00 74.19 182 B 1 
ATOM 2245 O O   . PHE B 2 182 ? -16.516 12.175  -9.679  1.00 72.01 182 B 1 
ATOM 2246 C CB  . PHE B 2 182 ? -13.401 12.543  -8.740  1.00 73.95 182 B 1 
ATOM 2247 C CG  . PHE B 2 182 ? -12.184 11.959  -8.058  1.00 74.67 182 B 1 
ATOM 2248 C CD1 . PHE B 2 182 ? -11.916 12.247  -6.708  1.00 72.73 182 B 1 
ATOM 2249 C CD2 . PHE B 2 182 ? -11.323 11.090  -8.756  1.00 73.72 182 B 1 
ATOM 2250 C CE1 . PHE B 2 182 ? -10.807 11.677  -6.060  1.00 71.66 182 B 1 
ATOM 2251 C CE2 . PHE B 2 182 ? -10.213 10.519  -8.114  1.00 72.29 182 B 1 
ATOM 2252 C CZ  . PHE B 2 182 ? -9.951  10.807  -6.762  1.00 72.64 182 B 1 
ATOM 2253 N N   . PRO B 2 183 ? -16.329 14.042  -8.415  1.00 72.29 183 B 1 
ATOM 2254 C CA  . PRO B 2 183 ? -17.372 14.765  -9.136  1.00 72.12 183 B 1 
ATOM 2255 C C   . PRO B 2 183 ? -17.015 14.884  -10.620 1.00 71.59 183 B 1 
ATOM 2256 O O   . PRO B 2 183 ? -15.905 15.299  -10.952 1.00 69.10 183 B 1 
ATOM 2257 C CB  . PRO B 2 183 ? -17.464 16.140  -8.469  1.00 71.63 183 B 1 
ATOM 2258 C CG  . PRO B 2 183 ? -16.864 15.920  -7.088  1.00 69.82 183 B 1 
ATOM 2259 C CD  . PRO B 2 183 ? -15.811 14.843  -7.322  1.00 72.90 183 B 1 
ATOM 2260 N N   . TYR B 2 184 ? -17.973 14.588  -11.505 1.00 67.46 184 B 1 
ATOM 2261 C CA  . TYR B 2 184 ? -17.734 14.555  -12.955 1.00 65.61 184 B 1 
ATOM 2262 C C   . TYR B 2 184 ? -17.126 15.865  -13.499 1.00 67.78 184 B 1 
ATOM 2263 O O   . TYR B 2 184 ? -16.165 15.834  -14.264 1.00 64.06 184 B 1 
ATOM 2264 C CB  . TYR B 2 184 ? -19.060 14.237  -13.660 1.00 59.96 184 B 1 
ATOM 2265 C CG  . TYR B 2 184 ? -18.931 14.135  -15.163 1.00 53.24 184 B 1 
ATOM 2266 C CD1 . TYR B 2 184 ? -19.271 15.218  -15.999 1.00 47.84 184 B 1 
ATOM 2267 C CD2 . TYR B 2 184 ? -18.446 12.943  -15.741 1.00 47.09 184 B 1 
ATOM 2268 C CE1 . TYR B 2 184 ? -19.122 15.119  -17.387 1.00 41.23 184 B 1 
ATOM 2269 C CE2 . TYR B 2 184 ? -18.291 12.837  -17.139 1.00 41.72 184 B 1 
ATOM 2270 C CZ  . TYR B 2 184 ? -18.636 13.926  -17.951 1.00 41.86 184 B 1 
ATOM 2271 O OH  . TYR B 2 184 ? -18.485 13.826  -19.316 1.00 36.95 184 B 1 
ATOM 2272 N N   . SER B 2 185 ? -17.639 17.024  -13.039 1.00 68.37 185 B 1 
ATOM 2273 C CA  . SER B 2 185 ? -17.156 18.340  -13.476 1.00 69.25 185 B 1 
ATOM 2274 C C   . SER B 2 185 ? -15.714 18.650  -13.063 1.00 71.19 185 B 1 
ATOM 2275 O O   . SER B 2 185 ? -15.047 19.460  -13.699 1.00 68.15 185 B 1 
ATOM 2276 C CB  . SER B 2 185 ? -18.077 19.427  -12.900 1.00 66.16 185 B 1 
ATOM 2277 O OG  . SER B 2 185 ? -18.168 19.312  -11.497 1.00 59.35 185 B 1 
ATOM 2278 N N   . GLN B 2 186 ? -15.228 18.014  -11.990 1.00 73.25 186 B 1 
ATOM 2279 C CA  . GLN B 2 186 ? -13.894 18.245  -11.421 1.00 74.91 186 B 1 
ATOM 2280 C C   . GLN B 2 186 ? -13.032 16.985  -11.429 1.00 75.11 186 B 1 
ATOM 2281 O O   . GLN B 2 186 ? -12.001 16.929  -10.778 1.00 73.34 186 B 1 
ATOM 2282 C CB  . GLN B 2 186 ? -14.034 18.824  -10.004 1.00 74.45 186 B 1 
ATOM 2283 C CG  . GLN B 2 186 ? -14.701 20.204  -9.989  1.00 70.58 186 B 1 
ATOM 2284 C CD  . GLN B 2 186 ? -14.815 20.792  -8.579  1.00 67.01 186 B 1 
ATOM 2285 O OE1 . GLN B 2 186 ? -14.576 20.137  -7.580  1.00 62.95 186 B 1 
ATOM 2286 N NE2 . GLN B 2 186 ? -15.182 22.035  -8.459  1.00 60.83 186 B 1 
ATOM 2287 N N   . TYR B 2 187 ? -13.472 15.952  -12.175 1.00 75.00 187 B 1 
ATOM 2288 C CA  . TYR B 2 187 ? -12.828 14.647  -12.157 1.00 73.75 187 B 1 
ATOM 2289 C C   . TYR B 2 187 ? -11.337 14.723  -12.501 1.00 75.58 187 B 1 
ATOM 2290 O O   . TYR B 2 187 ? -10.495 14.263  -11.729 1.00 74.58 187 B 1 
ATOM 2291 C CB  . TYR B 2 187 ? -13.542 13.705  -13.124 1.00 70.38 187 B 1 
ATOM 2292 C CG  . TYR B 2 187 ? -12.846 12.364  -13.172 1.00 67.13 187 B 1 
ATOM 2293 C CD1 . TYR B 2 187 ? -11.861 12.110  -14.145 1.00 62.97 187 B 1 
ATOM 2294 C CD2 . TYR B 2 187 ? -13.136 11.393  -12.194 1.00 61.25 187 B 1 
ATOM 2295 C CE1 . TYR B 2 187 ? -11.181 10.879  -14.150 1.00 58.39 187 B 1 
ATOM 2296 C CE2 . TYR B 2 187 ? -12.467 10.172  -12.202 1.00 58.38 187 B 1 
ATOM 2297 C CZ  . TYR B 2 187 ? -11.486 9.909   -13.183 1.00 60.12 187 B 1 
ATOM 2298 O OH  . TYR B 2 187 ? -10.843 8.713   -13.201 1.00 56.51 187 B 1 
ATOM 2299 N N   . GLN B 2 188 ? -11.016 15.374  -13.612 1.00 75.77 188 B 1 
ATOM 2300 C CA  . GLN B 2 188 ? -9.632  15.480  -14.067 1.00 76.17 188 B 1 
ATOM 2301 C C   . GLN B 2 188 ? -8.765  16.260  -13.073 1.00 78.75 188 B 1 
ATOM 2302 O O   . GLN B 2 188 ? -7.624  15.874  -12.807 1.00 78.56 188 B 1 
ATOM 2303 C CB  . GLN B 2 188 ? -9.609  16.110  -15.472 1.00 72.90 188 B 1 
ATOM 2304 C CG  . GLN B 2 188 ? -8.224  15.978  -16.142 1.00 65.16 188 B 1 
ATOM 2305 C CD  . GLN B 2 188 ? -7.814  14.525  -16.411 1.00 59.07 188 B 1 
ATOM 2306 O OE1 . GLN B 2 188 ? -8.639  13.608  -16.443 1.00 54.00 188 B 1 
ATOM 2307 N NE2 . GLN B 2 188 ? -6.549  14.235  -16.581 1.00 51.49 188 B 1 
ATOM 2308 N N   . PHE B 2 189 ? -9.322  17.310  -12.456 1.00 83.23 189 B 1 
ATOM 2309 C CA  . PHE B 2 189 ? -8.623  18.075  -11.424 1.00 85.35 189 B 1 
ATOM 2310 C C   . PHE B 2 189 ? -8.297  17.204  -10.203 1.00 85.52 189 B 1 
ATOM 2311 O O   . PHE B 2 189 ? -7.135  17.129  -9.788  1.00 85.34 189 B 1 
ATOM 2312 C CB  . PHE B 2 189 ? -9.470  19.296  -11.023 1.00 85.89 189 B 1 
ATOM 2313 C CG  . PHE B 2 189 ? -8.875  20.059  -9.848  1.00 87.31 189 B 1 
ATOM 2314 C CD1 . PHE B 2 189 ? -9.339  19.819  -8.539  1.00 85.26 189 B 1 
ATOM 2315 C CD2 . PHE B 2 189 ? -7.825  20.965  -10.058 1.00 85.99 189 B 1 
ATOM 2316 C CE1 . PHE B 2 189 ? -8.753  20.488  -7.450  1.00 86.48 189 B 1 
ATOM 2317 C CE2 . PHE B 2 189 ? -7.235  21.639  -8.967  1.00 85.64 189 B 1 
ATOM 2318 C CZ  . PHE B 2 189 ? -7.700  21.396  -7.668  1.00 85.89 189 B 1 
ATOM 2319 N N   . TRP B 2 190 ? -9.302  16.492  -9.648  1.00 83.54 190 B 1 
ATOM 2320 C CA  . TRP B 2 190 ? -9.094  15.649  -8.474  1.00 84.13 190 B 1 
ATOM 2321 C C   . TRP B 2 190 ? -8.182  14.456  -8.756  1.00 84.14 190 B 1 
ATOM 2322 O O   . TRP B 2 190 ? -7.336  14.130  -7.923  1.00 83.10 190 B 1 
ATOM 2323 C CB  . TRP B 2 190 ? -10.446 15.180  -7.934  1.00 85.04 190 B 1 
ATOM 2324 C CG  . TRP B 2 190 ? -11.151 16.221  -7.117  1.00 84.69 190 B 1 
ATOM 2325 C CD1 . TRP B 2 190 ? -12.287 16.861  -7.457  1.00 81.99 190 B 1 
ATOM 2326 C CD2 . TRP B 2 190 ? -10.749 16.752  -5.816  1.00 83.90 190 B 1 
ATOM 2327 N NE1 . TRP B 2 190 ? -12.635 17.751  -6.448  1.00 80.96 190 B 1 
ATOM 2328 C CE2 . TRP B 2 190 ? -11.714 17.717  -5.428  1.00 82.92 190 B 1 
ATOM 2329 C CE3 . TRP B 2 190 ? -9.675  16.507  -4.942  1.00 80.60 190 B 1 
ATOM 2330 C CZ2 . TRP B 2 190 ? -11.620 18.421  -4.204  1.00 81.68 190 B 1 
ATOM 2331 C CZ3 . TRP B 2 190 ? -9.570  17.206  -3.720  1.00 79.93 190 B 1 
ATOM 2332 C CH2 . TRP B 2 190 ? -10.536 18.151  -3.356  1.00 79.85 190 B 1 
ATOM 2333 N N   . LYS B 2 191 ? -8.297  13.848  -9.931  1.00 82.48 191 B 1 
ATOM 2334 C CA  . LYS B 2 191 ? -7.416  12.760  -10.356 1.00 81.69 191 B 1 
ATOM 2335 C C   . LYS B 2 191 ? -5.966  13.230  -10.452 1.00 83.30 191 B 1 
ATOM 2336 O O   . LYS B 2 191 ? -5.078  12.599  -9.873  1.00 82.89 191 B 1 
ATOM 2337 C CB  . LYS B 2 191 ? -7.929  12.184  -11.686 1.00 78.78 191 B 1 
ATOM 2338 C CG  . LYS B 2 191 ? -7.157  10.929  -12.113 1.00 71.82 191 B 1 
ATOM 2339 C CD  . LYS B 2 191 ? -7.761  10.360  -13.393 1.00 68.39 191 B 1 
ATOM 2340 C CE  . LYS B 2 191 ? -7.026  9.083   -13.815 1.00 61.12 191 B 1 
ATOM 2341 N NZ  . LYS B 2 191 ? -7.677  8.456   -14.999 1.00 56.81 191 B 1 
ATOM 2342 N N   . ASN B 2 192 ? -5.725  14.367  -11.090 1.00 85.94 192 B 1 
ATOM 2343 C CA  . ASN B 2 192 ? -4.405  14.969  -11.192 1.00 87.17 192 B 1 
ATOM 2344 C C   . ASN B 2 192 ? -3.867  15.358  -9.810  1.00 88.52 192 B 1 
ATOM 2345 O O   . ASN B 2 192 ? -2.722  15.045  -9.488  1.00 88.17 192 B 1 
ATOM 2346 C CB  . ASN B 2 192 ? -4.464  16.196  -12.119 1.00 85.97 192 B 1 
ATOM 2347 C CG  . ASN B 2 192 ? -4.685  15.846  -13.585 1.00 82.96 192 B 1 
ATOM 2348 O OD1 . ASN B 2 192 ? -4.706  14.701  -13.990 1.00 74.87 192 B 1 
ATOM 2349 N ND2 . ASN B 2 192 ? -4.836  16.838  -14.431 1.00 76.67 192 B 1 
ATOM 2350 N N   . PHE B 2 193 ? -4.709  15.975  -8.954  1.00 89.21 193 B 1 
ATOM 2351 C CA  . PHE B 2 193 ? -4.329  16.356  -7.600  1.00 90.75 193 B 1 
ATOM 2352 C C   . PHE B 2 193 ? -3.933  15.147  -6.744  1.00 90.84 193 B 1 
ATOM 2353 O O   . PHE B 2 193 ? -2.881  15.168  -6.104  1.00 90.32 193 B 1 
ATOM 2354 C CB  . PHE B 2 193 ? -5.485  17.136  -6.945  1.00 91.31 193 B 1 
ATOM 2355 C CG  . PHE B 2 193 ? -5.182  17.545  -5.514  1.00 91.90 193 B 1 
ATOM 2356 C CD1 . PHE B 2 193 ? -5.664  16.778  -4.435  1.00 89.58 193 B 1 
ATOM 2357 C CD2 . PHE B 2 193 ? -4.388  18.676  -5.258  1.00 89.94 193 B 1 
ATOM 2358 C CE1 . PHE B 2 193 ? -5.355  17.146  -3.116  1.00 89.75 193 B 1 
ATOM 2359 C CE2 . PHE B 2 193 ? -4.082  19.051  -3.945  1.00 89.66 193 B 1 
ATOM 2360 C CZ  . PHE B 2 193 ? -4.561  18.279  -2.866  1.00 90.02 193 B 1 
ATOM 2361 N N   . GLN B 2 194 ? -4.734  14.078  -6.751  1.00 89.14 194 B 1 
ATOM 2362 C CA  . GLN B 2 194 ? -4.419  12.861  -6.003  1.00 88.60 194 B 1 
ATOM 2363 C C   . GLN B 2 194 ? -3.132  12.200  -6.507  1.00 89.28 194 B 1 
ATOM 2364 O O   . GLN B 2 194 ? -2.271  11.843  -5.705  1.00 88.37 194 B 1 
ATOM 2365 C CB  . GLN B 2 194 ? -5.579  11.854  -6.080  1.00 87.11 194 B 1 
ATOM 2366 C CG  . GLN B 2 194 ? -6.790  12.248  -5.224  1.00 79.98 194 B 1 
ATOM 2367 C CD  . GLN B 2 194 ? -6.581  12.121  -3.718  1.00 78.35 194 B 1 
ATOM 2368 O OE1 . GLN B 2 194 ? -5.510  11.868  -3.186  1.00 71.18 194 B 1 
ATOM 2369 N NE2 . GLN B 2 194 ? -7.630  12.304  -2.947  1.00 67.78 194 B 1 
ATOM 2370 N N   . THR B 2 195 ? -2.975  12.077  -7.811  1.00 88.30 195 B 1 
ATOM 2371 C CA  . THR B 2 195 ? -1.769  11.511  -8.412  1.00 88.53 195 B 1 
ATOM 2372 C C   . THR B 2 195 ? -0.535  12.328  -8.039  1.00 89.97 195 B 1 
ATOM 2373 O O   . THR B 2 195 ? 0.437   11.769  -7.544  1.00 89.37 195 B 1 
ATOM 2374 C CB  . THR B 2 195 ? -1.906  11.438  -9.941  1.00 86.55 195 B 1 
ATOM 2375 O OG1 . THR B 2 195 ? -2.991  10.589  -10.253 1.00 76.78 195 B 1 
ATOM 2376 C CG2 . THR B 2 195 ? -0.656  10.867  -10.605 1.00 74.73 195 B 1 
ATOM 2377 N N   . LEU B 2 196 ? -0.594  13.656  -8.197  1.00 91.69 196 B 1 
ATOM 2378 C CA  . LEU B 2 196 ? 0.522   14.535  -7.877  1.00 92.80 196 B 1 
ATOM 2379 C C   . LEU B 2 196 ? 0.871   14.483  -6.388  1.00 93.43 196 B 1 
ATOM 2380 O O   . LEU B 2 196 ? 2.045   14.394  -6.032  1.00 92.59 196 B 1 
ATOM 2381 C CB  . LEU B 2 196 ? 0.176   15.956  -8.344  1.00 92.51 196 B 1 
ATOM 2382 C CG  . LEU B 2 196 ? 1.392   16.901  -8.371  1.00 86.73 196 B 1 
ATOM 2383 C CD1 . LEU B 2 196 ? 2.362   16.534  -9.498  1.00 81.78 196 B 1 
ATOM 2384 C CD2 . LEU B 2 196 ? 0.927   18.341  -8.593  1.00 82.22 196 B 1 
ATOM 2385 N N   . LYS B 2 197 ? -0.151  14.454  -5.501  1.00 93.37 197 B 1 
ATOM 2386 C CA  . LYS B 2 197 ? 0.035   14.309  -4.058  1.00 93.33 197 B 1 
ATOM 2387 C C   . LYS B 2 197 ? 0.756   13.006  -3.710  1.00 93.32 197 B 1 
ATOM 2388 O O   . LYS B 2 197 ? 1.714   13.036  -2.942  1.00 92.40 197 B 1 
ATOM 2389 C CB  . LYS B 2 197 ? -1.340  14.390  -3.365  1.00 92.29 197 B 1 
ATOM 2390 C CG  . LYS B 2 197 ? -1.236  14.313  -1.823  1.00 88.44 197 B 1 
ATOM 2391 C CD  . LYS B 2 197 ? -2.619  14.268  -1.157  1.00 86.56 197 B 1 
ATOM 2392 C CE  . LYS B 2 197 ? -3.288  12.910  -1.430  1.00 79.85 197 B 1 
ATOM 2393 N NZ  . LYS B 2 197 ? -4.604  12.796  -0.759  1.00 75.51 197 B 1 
ATOM 2394 N N   . ILE B 2 198 ? 0.323   11.869  -4.278  1.00 92.06 198 B 1 
ATOM 2395 C CA  . ILE B 2 198 ? 0.956   10.569  -4.033  1.00 91.41 198 B 1 
ATOM 2396 C C   . ILE B 2 198 ? 2.395   10.572  -4.546  1.00 91.92 198 B 1 
ATOM 2397 O O   . ILE B 2 198 ? 3.288   10.148  -3.823  1.00 91.06 198 B 1 
ATOM 2398 C CB  . ILE B 2 198 ? 0.116   9.424   -4.649  1.00 89.87 198 B 1 
ATOM 2399 C CG1 . ILE B 2 198 ? -1.220  9.269   -3.879  1.00 87.26 198 B 1 
ATOM 2400 C CG2 . ILE B 2 198 ? 0.886   8.095   -4.627  1.00 86.90 198 B 1 
ATOM 2401 C CD1 . ILE B 2 198 ? -2.273  8.407   -4.606  1.00 81.11 198 B 1 
ATOM 2402 N N   . VAL B 2 199 ? 2.653   11.084  -5.735  1.00 92.61 199 B 1 
ATOM 2403 C CA  . VAL B 2 199 ? 4.002   11.117  -6.315  1.00 92.93 199 B 1 
ATOM 2404 C C   . VAL B 2 199 ? 4.935   12.038  -5.526  1.00 93.26 199 B 1 
ATOM 2405 O O   . VAL B 2 199 ? 6.066   11.654  -5.227  1.00 92.38 199 B 1 
ATOM 2406 C CB  . VAL B 2 199 ? 3.950   11.505  -7.800  1.00 92.46 199 B 1 
ATOM 2407 C CG1 . VAL B 2 199 ? 5.347   11.709  -8.402  1.00 87.83 199 B 1 
ATOM 2408 C CG2 . VAL B 2 199 ? 3.255   10.413  -8.615  1.00 87.88 199 B 1 
ATOM 2409 N N   . ILE B 2 200 ? 4.467   13.239  -5.139  1.00 94.64 200 B 1 
ATOM 2410 C CA  . ILE B 2 200 ? 5.291   14.180  -4.368  1.00 95.11 200 B 1 
ATOM 2411 C C   . ILE B 2 200 ? 5.594   13.618  -2.982  1.00 94.89 200 B 1 
ATOM 2412 O O   . ILE B 2 200 ? 6.757   13.555  -2.589  1.00 93.67 200 B 1 
ATOM 2413 C CB  . ILE B 2 200 ? 4.631   15.581  -4.306  1.00 95.24 200 B 1 
ATOM 2414 C CG1 . ILE B 2 200 ? 4.663   16.228  -5.708  1.00 91.80 200 B 1 
ATOM 2415 C CG2 . ILE B 2 200 ? 5.347   16.492  -3.288  1.00 91.34 200 B 1 
ATOM 2416 C CD1 . ILE B 2 200 ? 3.835   17.510  -5.810  1.00 83.92 200 B 1 
ATOM 2417 N N   . LEU B 2 201 ? 4.563   13.170  -2.237  1.00 93.49 201 B 1 
ATOM 2418 C CA  . LEU B 2 201 ? 4.736   12.681  -0.869  1.00 93.18 201 B 1 
ATOM 2419 C C   . LEU B 2 201 ? 5.358   11.282  -0.805  1.00 92.70 201 B 1 
ATOM 2420 O O   . LEU B 2 201 ? 6.079   10.983  0.140   1.00 90.92 201 B 1 
ATOM 2421 C CB  . LEU B 2 201 ? 3.389   12.709  -0.121  1.00 92.73 201 B 1 
ATOM 2422 C CG  . LEU B 2 201 ? 2.765   14.110  0.044   1.00 90.49 201 B 1 
ATOM 2423 C CD1 . LEU B 2 201 ? 1.431   13.986  0.796   1.00 87.59 201 B 1 
ATOM 2424 C CD2 . LEU B 2 201 ? 3.664   15.060  0.841   1.00 87.48 201 B 1 
ATOM 2425 N N   . GLY B 2 202 ? 5.083   10.438  -1.795  1.00 91.61 202 B 1 
ATOM 2426 C CA  . GLY B 2 202 ? 5.497   9.041   -1.824  1.00 90.15 202 B 1 
ATOM 2427 C C   . GLY B 2 202 ? 6.831   8.768   -2.511  1.00 90.46 202 B 1 
ATOM 2428 O O   . GLY B 2 202 ? 7.466   7.761   -2.214  1.00 87.44 202 B 1 
ATOM 2429 N N   . LEU B 2 203 ? 7.278   9.647   -3.412  1.00 91.64 203 B 1 
ATOM 2430 C CA  . LEU B 2 203 ? 8.539   9.459   -4.128  1.00 92.32 203 B 1 
ATOM 2431 C C   . LEU B 2 203 ? 9.474   10.663  -4.006  1.00 93.35 203 B 1 
ATOM 2432 O O   . LEU B 2 203 ? 10.591  10.516  -3.517  1.00 92.34 203 B 1 
ATOM 2433 C CB  . LEU B 2 203 ? 8.247   9.084   -5.593  1.00 90.84 203 B 1 
ATOM 2434 C CG  . LEU B 2 203 ? 9.502   8.658   -6.387  1.00 87.61 203 B 1 
ATOM 2435 C CD1 . LEU B 2 203 ? 10.030  7.305   -5.908  1.00 83.39 203 B 1 
ATOM 2436 C CD2 . LEU B 2 203 ? 9.175   8.556   -7.875  1.00 83.40 203 B 1 
ATOM 2437 N N   . VAL B 2 204 ? 9.037   11.850  -4.421  1.00 94.65 204 B 1 
ATOM 2438 C CA  . VAL B 2 204 ? 9.919   13.024  -4.550  1.00 95.18 204 B 1 
ATOM 2439 C C   . VAL B 2 204 ? 10.425  13.490  -3.191  1.00 95.50 204 B 1 
ATOM 2440 O O   . VAL B 2 204 ? 11.630  13.640  -3.006  1.00 94.62 204 B 1 
ATOM 2441 C CB  . VAL B 2 204 ? 9.215   14.175  -5.301  1.00 94.73 204 B 1 
ATOM 2442 C CG1 . VAL B 2 204 ? 10.131  15.390  -5.460  1.00 90.30 204 B 1 
ATOM 2443 C CG2 . VAL B 2 204 ? 8.777   13.730  -6.702  1.00 90.71 204 B 1 
ATOM 2444 N N   . LEU B 2 205 ? 9.520   13.690  -2.215  1.00 95.16 205 B 1 
ATOM 2445 C CA  . LEU B 2 205 ? 9.889   14.174  -0.880  1.00 95.45 205 B 1 
ATOM 2446 C C   . LEU B 2 205 ? 10.795  13.182  -0.123  1.00 95.60 205 B 1 
ATOM 2447 O O   . LEU B 2 205 ? 11.862  13.615  0.333   1.00 94.97 205 B 1 
ATOM 2448 C CB  . LEU B 2 205 ? 8.608   14.560  -0.114  1.00 94.90 205 B 1 
ATOM 2449 C CG  . LEU B 2 205 ? 8.847   15.050  1.325   1.00 90.48 205 B 1 
ATOM 2450 C CD1 . LEU B 2 205 ? 9.527   16.422  1.339   1.00 86.22 205 B 1 
ATOM 2451 C CD2 . LEU B 2 205 ? 7.513   15.159  2.068   1.00 86.27 205 B 1 
ATOM 2452 N N   . PRO B 2 206 ? 10.475  11.867  -0.016  1.00 94.97 206 B 1 
ATOM 2453 C CA  . PRO B 2 206 ? 11.363  10.906  0.637   1.00 94.25 206 B 1 
ATOM 2454 C C   . PRO B 2 206 ? 12.720  10.811  -0.039  1.00 94.48 206 B 1 
ATOM 2455 O O   . PRO B 2 206 ? 13.741  10.778  0.641   1.00 92.70 206 B 1 
ATOM 2456 C CB  . PRO B 2 206 ? 10.639  9.559   0.585   1.00 92.57 206 B 1 
ATOM 2457 C CG  . PRO B 2 206 ? 9.185   9.937   0.415   1.00 89.68 206 B 1 
ATOM 2458 C CD  . PRO B 2 206 ? 9.242   11.204  -0.409  1.00 93.07 206 B 1 
ATOM 2459 N N   . LEU B 2 207 ? 12.765  10.801  -1.373  1.00 94.18 207 B 1 
ATOM 2460 C CA  . LEU B 2 207 ? 14.007  10.691  -2.118  1.00 93.46 207 B 1 
ATOM 2461 C C   . LEU B 2 207 ? 14.889  11.930  -1.919  1.00 93.93 207 B 1 
ATOM 2462 O O   . LEU B 2 207 ? 16.087  11.789  -1.683  1.00 92.77 207 B 1 
ATOM 2463 C CB  . LEU B 2 207 ? 13.685  10.443  -3.606  1.00 91.65 207 B 1 
ATOM 2464 C CG  . LEU B 2 207 ? 14.870  9.824   -4.367  1.00 80.23 207 B 1 
ATOM 2465 C CD1 . LEU B 2 207 ? 14.514  8.427   -4.871  1.00 74.38 207 B 1 
ATOM 2466 C CD2 . LEU B 2 207 ? 15.264  10.673  -5.575  1.00 74.56 207 B 1 
ATOM 2467 N N   . LEU B 2 208 ? 14.295  13.136  -1.924  1.00 95.31 208 B 1 
ATOM 2468 C CA  . LEU B 2 208 ? 15.011  14.385  -1.645  1.00 95.74 208 B 1 
ATOM 2469 C C   . LEU B 2 208 ? 15.613  14.379  -0.235  1.00 95.87 208 B 1 
ATOM 2470 O O   . LEU B 2 208 ? 16.809  14.648  -0.071  1.00 94.70 208 B 1 
ATOM 2471 C CB  . LEU B 2 208 ? 14.033  15.558  -1.845  1.00 95.33 208 B 1 
ATOM 2472 C CG  . LEU B 2 208 ? 14.703  16.942  -1.725  1.00 85.54 208 B 1 
ATOM 2473 C CD1 . LEU B 2 208 ? 15.601  17.240  -2.929  1.00 79.98 208 B 1 
ATOM 2474 C CD2 . LEU B 2 208 ? 13.631  18.039  -1.636  1.00 80.24 208 B 1 
ATOM 2475 N N   . VAL B 2 209 ? 14.811  14.012  0.777   1.00 95.99 209 B 1 
ATOM 2476 C CA  . VAL B 2 209 ? 15.270  13.928  2.168   1.00 95.86 209 B 1 
ATOM 2477 C C   . VAL B 2 209 ? 16.369  12.869  2.319   1.00 95.57 209 B 1 
ATOM 2478 O O   . VAL B 2 209 ? 17.386  13.124  2.963   1.00 93.96 209 B 1 
ATOM 2479 C CB  . VAL B 2 209 ? 14.098  13.658  3.132   1.00 95.15 209 B 1 
ATOM 2480 C CG1 . VAL B 2 209 ? 14.568  13.394  4.566   1.00 90.83 209 B 1 
ATOM 2481 C CG2 . VAL B 2 209 ? 13.157  14.869  3.179   1.00 91.45 209 B 1 
ATOM 2482 N N   . MET B 2 210 ? 16.205  11.692  1.704   1.00 94.53 210 B 1 
ATOM 2483 C CA  . MET B 2 210 ? 17.209  10.640  1.734   1.00 93.88 210 B 1 
ATOM 2484 C C   . MET B 2 210 ? 18.523  11.087  1.096   1.00 94.02 210 B 1 
ATOM 2485 O O   . MET B 2 210 ? 19.580  10.895  1.696   1.00 92.70 210 B 1 
ATOM 2486 C CB  . MET B 2 210 ? 16.699  9.366   1.045   1.00 92.70 210 B 1 
ATOM 2487 C CG  . MET B 2 210 ? 15.691  8.594   1.899   1.00 87.95 210 B 1 
ATOM 2488 S SD  . MET B 2 210 ? 15.186  7.019   1.151   1.00 86.12 210 B 1 
ATOM 2489 C CE  . MET B 2 210 ? 13.863  6.566   2.288   1.00 76.92 210 B 1 
ATOM 2490 N N   . VAL B 2 211 ? 18.482  11.717  -0.069  1.00 95.28 211 B 1 
ATOM 2491 C CA  . VAL B 2 211 ? 19.694  12.205  -0.748  1.00 94.92 211 B 1 
ATOM 2492 C C   . VAL B 2 211 ? 20.419  13.247  0.098   1.00 94.86 211 B 1 
ATOM 2493 O O   . VAL B 2 211 ? 21.621  13.112  0.327   1.00 93.59 211 B 1 
ATOM 2494 C CB  . VAL B 2 211 ? 19.366  12.746  -2.160  1.00 94.26 211 B 1 
ATOM 2495 C CG1 . VAL B 2 211 ? 20.548  13.471  -2.804  1.00 88.55 211 B 1 
ATOM 2496 C CG2 . VAL B 2 211 ? 18.993  11.588  -3.096  1.00 88.85 211 B 1 
ATOM 2497 N N   . ILE B 2 212 ? 19.701  14.245  0.642   1.00 95.40 212 B 1 
ATOM 2498 C CA  . ILE B 2 212 ? 20.300  15.297  1.471   1.00 95.22 212 B 1 
ATOM 2499 C C   . ILE B 2 212 ? 20.873  14.707  2.766   1.00 94.72 212 B 1 
ATOM 2500 O O   . ILE B 2 212 ? 22.052  14.910  3.078   1.00 93.19 212 B 1 
ATOM 2501 C CB  . ILE B 2 212 ? 19.269  16.418  1.743   1.00 95.19 212 B 1 
ATOM 2502 C CG1 . ILE B 2 212 ? 18.907  17.147  0.421   1.00 91.91 212 B 1 
ATOM 2503 C CG2 . ILE B 2 212 ? 19.809  17.433  2.773   1.00 91.50 212 B 1 
ATOM 2504 C CD1 . ILE B 2 212 ? 17.684  18.061  0.532   1.00 84.98 212 B 1 
ATOM 2505 N N   . CYS B 2 213 ? 20.085  13.935  3.516   1.00 94.03 213 B 1 
ATOM 2506 C CA  . CYS B 2 213 ? 20.506  13.387  4.795   1.00 93.45 213 B 1 
ATOM 2507 C C   . CYS B 2 213 ? 21.627  12.357  4.638   1.00 92.95 213 B 1 
ATOM 2508 O O   . CYS B 2 213 ? 22.628  12.415  5.355   1.00 91.12 213 B 1 
ATOM 2509 C CB  . CYS B 2 213 ? 19.298  12.791  5.530   1.00 92.76 213 B 1 
ATOM 2510 S SG  . CYS B 2 213 ? 18.152  14.106  6.039   1.00 89.11 213 B 1 
ATOM 2511 N N   . TYR B 2 214 ? 21.511  11.420  3.697   1.00 92.07 214 B 1 
ATOM 2512 C CA  . TYR B 2 214 ? 22.531  10.397  3.500   1.00 91.57 214 B 1 
ATOM 2513 C C   . TYR B 2 214 ? 23.815  10.943  2.875   1.00 91.14 214 B 1 
ATOM 2514 O O   . TYR B 2 214 ? 24.880  10.466  3.240   1.00 89.73 214 B 1 
ATOM 2515 C CB  . TYR B 2 214 ? 21.978  9.195   2.729   1.00 90.25 214 B 1 
ATOM 2516 C CG  . TYR B 2 214 ? 20.947  8.369   3.469   1.00 87.64 214 B 1 
ATOM 2517 C CD1 . TYR B 2 214 ? 21.131  8.024   4.827   1.00 81.73 214 B 1 
ATOM 2518 C CD2 . TYR B 2 214 ? 19.796  7.897   2.806   1.00 81.82 214 B 1 
ATOM 2519 C CE1 . TYR B 2 214 ? 20.189  7.239   5.510   1.00 79.49 214 B 1 
ATOM 2520 C CE2 . TYR B 2 214 ? 18.845  7.104   3.480   1.00 78.89 214 B 1 
ATOM 2521 C CZ  . TYR B 2 214 ? 19.045  6.787   4.829   1.00 81.53 214 B 1 
ATOM 2522 O OH  . TYR B 2 214 ? 18.111  6.022   5.500   1.00 77.93 214 B 1 
ATOM 2523 N N   . SER B 2 215 ? 23.763  11.990  2.043   1.00 93.95 215 B 1 
ATOM 2524 C CA  . SER B 2 215 ? 24.986  12.651  1.576   1.00 93.46 215 B 1 
ATOM 2525 C C   . SER B 2 215 ? 25.767  13.282  2.738   1.00 92.86 215 B 1 
ATOM 2526 O O   . SER B 2 215 ? 26.981  13.091  2.841   1.00 90.89 215 B 1 
ATOM 2527 C CB  . SER B 2 215 ? 24.684  13.689  0.488   1.00 92.75 215 B 1 
ATOM 2528 O OG  . SER B 2 215 ? 23.964  14.778  0.996   1.00 76.80 215 B 1 
ATOM 2529 N N   . GLY B 2 216 ? 25.059  13.942  3.675   1.00 93.34 216 B 1 
ATOM 2530 C CA  . GLY B 2 216 ? 25.660  14.461  4.904   1.00 92.37 216 B 1 
ATOM 2531 C C   . GLY B 2 216 ? 26.258  13.360  5.784   1.00 92.14 216 B 1 
ATOM 2532 O O   . GLY B 2 216 ? 27.410  13.464  6.214   1.00 89.99 216 B 1 
ATOM 2533 N N   . ILE B 2 217 ? 25.525  12.269  5.995   1.00 90.10 217 B 1 
ATOM 2534 C CA  . ILE B 2 217 ? 25.997  11.102  6.762   1.00 89.01 217 B 1 
ATOM 2535 C C   . ILE B 2 217 ? 27.241  10.487  6.109   1.00 88.20 217 B 1 
ATOM 2536 O O   . ILE B 2 217 ? 28.226  10.233  6.803   1.00 86.58 217 B 1 
ATOM 2537 C CB  . ILE B 2 217 ? 24.868  10.055  6.919   1.00 88.16 217 B 1 
ATOM 2538 C CG1 . ILE B 2 217 ? 23.759  10.582  7.854   1.00 84.53 217 B 1 
ATOM 2539 C CG2 . ILE B 2 217 ? 25.408  8.732   7.485   1.00 84.48 217 B 1 
ATOM 2540 C CD1 . ILE B 2 217 ? 22.458  9.777   7.805   1.00 81.17 217 B 1 
ATOM 2541 N N   . LEU B 2 218 ? 27.230  10.281  4.794   1.00 90.58 218 B 1 
ATOM 2542 C CA  . LEU B 2 218 ? 28.361  9.731   4.052   1.00 89.84 218 B 1 
ATOM 2543 C C   . LEU B 2 218 ? 29.595  10.625  4.186   1.00 89.18 218 B 1 
ATOM 2544 O O   . LEU B 2 218 ? 30.678  10.120  4.479   1.00 87.36 218 B 1 
ATOM 2545 C CB  . LEU B 2 218 ? 27.971  9.554   2.571   1.00 88.90 218 B 1 
ATOM 2546 C CG  . LEU B 2 218 ? 27.037  8.349   2.299   1.00 83.11 218 B 1 
ATOM 2547 C CD1 . LEU B 2 218 ? 26.516  8.416   0.859   1.00 78.35 218 B 1 
ATOM 2548 C CD2 . LEU B 2 218 ? 27.756  7.026   2.478   1.00 78.78 218 B 1 
ATOM 2549 N N   . LYS B 2 219 ? 29.436  11.951  4.061   1.00 90.88 219 B 1 
ATOM 2550 C CA  . LYS B 2 219 ? 30.535  12.915  4.228   1.00 90.55 219 B 1 
ATOM 2551 C C   . LYS B 2 219 ? 31.162  12.828  5.623   1.00 89.48 219 B 1 
ATOM 2552 O O   . LYS B 2 219 ? 32.385  12.925  5.749   1.00 86.63 219 B 1 
ATOM 2553 C CB  . LYS B 2 219 ? 30.009  14.320  3.912   1.00 90.35 219 B 1 
ATOM 2554 C CG  . LYS B 2 219 ? 31.125  15.375  3.835   1.00 80.58 219 B 1 
ATOM 2555 C CD  . LYS B 2 219 ? 30.541  16.749  3.438   1.00 77.73 219 B 1 
ATOM 2556 C CE  . LYS B 2 219 ? 31.640  17.810  3.290   1.00 67.06 219 B 1 
ATOM 2557 N NZ  . LYS B 2 219 ? 31.090  19.113  2.830   1.00 60.22 219 B 1 
ATOM 2558 N N   . THR B 2 220 ? 30.362  12.632  6.672   1.00 88.85 220 B 1 
ATOM 2559 C CA  . THR B 2 220 ? 30.852  12.454  8.049   1.00 87.96 220 B 1 
ATOM 2560 C C   . THR B 2 220 ? 31.494  11.081  8.252   1.00 87.27 220 B 1 
ATOM 2561 O O   . THR B 2 220 ? 32.584  10.985  8.812   1.00 84.22 220 B 1 
ATOM 2562 C CB  . THR B 2 220 ? 29.721  12.689  9.059   1.00 86.90 220 B 1 
ATOM 2563 O OG1 . THR B 2 220 ? 29.171  13.965  8.838   1.00 77.96 220 B 1 
ATOM 2564 C CG2 . THR B 2 220 ? 30.222  12.673  10.499  1.00 77.80 220 B 1 
ATOM 2565 N N   . LEU B 2 221 ? 30.886  10.000  7.729   1.00 86.61 221 B 1 
ATOM 2566 C CA  . LEU B 2 221 ? 31.412  8.643   7.831   1.00 84.72 221 B 1 
ATOM 2567 C C   . LEU B 2 221 ? 32.745  8.449   7.112   1.00 83.88 221 B 1 
ATOM 2568 O O   . LEU B 2 221 ? 33.600  7.709   7.598   1.00 80.87 221 B 1 
ATOM 2569 C CB  . LEU B 2 221 ? 30.388  7.637   7.265   1.00 83.12 221 B 1 
ATOM 2570 C CG  . LEU B 2 221 ? 29.179  7.364   8.174   1.00 78.86 221 B 1 
ATOM 2571 C CD1 . LEU B 2 221 ? 28.183  6.488   7.410   1.00 74.58 221 B 1 
ATOM 2572 C CD2 . LEU B 2 221 ? 29.571  6.630   9.458   1.00 75.28 221 B 1 
ATOM 2573 N N   . LEU B 2 222 ? 32.952  9.133   5.977   1.00 84.24 222 B 1 
ATOM 2574 C CA  . LEU B 2 222 ? 34.215  9.084   5.240   1.00 83.76 222 B 1 
ATOM 2575 C C   . LEU B 2 222 ? 35.396  9.631   6.051   1.00 83.06 222 B 1 
ATOM 2576 O O   . LEU B 2 222 ? 36.532  9.223   5.797   1.00 78.81 222 B 1 
ATOM 2577 C CB  . LEU B 2 222 ? 34.061  9.857   3.914   1.00 82.30 222 B 1 
ATOM 2578 C CG  . LEU B 2 222 ? 33.257  9.092   2.840   1.00 77.09 222 B 1 
ATOM 2579 C CD1 . LEU B 2 222 ? 32.909  10.040  1.687   1.00 71.16 222 B 1 
ATOM 2580 C CD2 . LEU B 2 222 ? 34.025  7.906   2.269   1.00 70.91 222 B 1 
ATOM 2581 N N   . ARG B 2 223 ? 35.135  10.487  7.048   1.00 82.92 223 B 1 
ATOM 2582 C CA  . ARG B 2 223 ? 36.151  11.019  7.972   1.00 82.82 223 B 1 
ATOM 2583 C C   . ARG B 2 223 ? 36.432  10.060  9.151   1.00 81.86 223 B 1 
ATOM 2584 O O   . ARG B 2 223 ? 37.421  10.259  9.854   1.00 75.82 223 B 1 
ATOM 2585 C CB  . ARG B 2 223 ? 35.715  12.399  8.487   1.00 80.10 223 B 1 
ATOM 2586 C CG  . ARG B 2 223 ? 35.602  13.438  7.356   1.00 72.62 223 B 1 
ATOM 2587 C CD  . ARG B 2 223 ? 35.117  14.778  7.933   1.00 69.21 223 B 1 
ATOM 2588 N NE  . ARG B 2 223 ? 35.038  15.824  6.894   1.00 63.42 223 B 1 
ATOM 2589 C CZ  . ARG B 2 223 ? 34.757  17.114  7.100   1.00 59.12 223 B 1 
ATOM 2590 N NH1 . ARG B 2 223 ? 34.453  17.561  8.295   1.00 55.51 223 B 1 
ATOM 2591 N NH2 . ARG B 2 223 ? 34.781  17.962  6.120   1.00 51.88 223 B 1 
ATOM 2592 N N   . CYS B 2 224 ? 35.617  9.041   9.383   1.00 78.93 224 B 1 
ATOM 2593 C CA  . CYS B 2 224 ? 35.825  8.080   10.460  1.00 76.41 224 B 1 
ATOM 2594 C C   . CYS B 2 224 ? 36.978  7.117   10.133  1.00 76.11 224 B 1 
ATOM 2595 O O   . CYS B 2 224 ? 37.019  6.504   9.070   1.00 70.98 224 B 1 
ATOM 2596 C CB  . CYS B 2 224 ? 34.532  7.307   10.746  1.00 72.38 224 B 1 
ATOM 2597 S SG  . CYS B 2 224 ? 33.391  8.366   11.695  1.00 62.76 224 B 1 
ATOM 2598 N N   . ARG B 2 225 ? 37.886  6.913   11.109  1.00 76.06 225 B 1 
ATOM 2599 C CA  . ARG B 2 225 ? 39.052  6.015   10.969  1.00 77.24 225 B 1 
ATOM 2600 C C   . ARG B 2 225 ? 38.687  4.533   10.823  1.00 78.33 225 B 1 
ATOM 2601 O O   . ARG B 2 225 ? 39.454  3.778   10.235  1.00 73.55 225 B 1 
ATOM 2602 C CB  . ARG B 2 225 ? 40.004  6.190   12.173  1.00 71.60 225 B 1 
ATOM 2603 C CG  . ARG B 2 225 ? 41.035  7.320   11.965  1.00 63.72 225 B 1 
ATOM 2604 C CD  . ARG B 2 225 ? 41.991  7.383   13.168  1.00 58.64 225 B 1 
ATOM 2605 N NE  . ARG B 2 225 ? 43.163  8.239   12.900  1.00 50.47 225 B 1 
ATOM 2606 C CZ  . ARG B 2 225 ? 44.123  8.556   13.768  1.00 45.27 225 B 1 
ATOM 2607 N NH1 . ARG B 2 225 ? 44.094  8.166   15.017  1.00 41.15 225 B 1 
ATOM 2608 N NH2 . ARG B 2 225 ? 45.140  9.273   13.395  1.00 39.77 225 B 1 
ATOM 2609 N N   . ASN B 2 226 ? 37.564  4.066   11.380  1.00 78.18 226 B 1 
ATOM 2610 C CA  . ASN B 2 226 ? 37.251  2.631   11.412  1.00 79.91 226 B 1 
ATOM 2611 C C   . ASN B 2 226 ? 36.627  2.160   10.086  1.00 81.35 226 B 1 
ATOM 2612 O O   . ASN B 2 226 ? 35.407  2.175   9.915   1.00 76.90 226 B 1 
ATOM 2613 C CB  . ASN B 2 226 ? 36.411  2.324   12.658  1.00 74.39 226 B 1 
ATOM 2614 C CG  . ASN B 2 226 ? 36.356  0.830   12.945  1.00 67.93 226 B 1 
ATOM 2615 O OD1 . ASN B 2 226 ? 36.439  -0.026  12.081  1.00 61.09 226 B 1 
ATOM 2616 N ND2 . ASN B 2 226 ? 36.215  0.458   14.201  1.00 61.84 226 B 1 
ATOM 2617 N N   . GLU B 2 227 ? 37.453  1.683   9.176   1.00 78.88 227 B 1 
ATOM 2618 C CA  . GLU B 2 227 ? 37.040  1.284   7.832   1.00 80.70 227 B 1 
ATOM 2619 C C   . GLU B 2 227 ? 35.963  0.193   7.803   1.00 81.30 227 B 1 
ATOM 2620 O O   . GLU B 2 227 ? 35.009  0.289   7.033   1.00 78.14 227 B 1 
ATOM 2621 C CB  . GLU B 2 227 ? 38.235  0.780   7.022   1.00 76.76 227 B 1 
ATOM 2622 C CG  . GLU B 2 227 ? 39.286  1.862   6.776   1.00 66.73 227 B 1 
ATOM 2623 C CD  . GLU B 2 227 ? 40.045  1.545   5.494   1.00 62.37 227 B 1 
ATOM 2624 O OE1 . GLU B 2 227 ? 40.053  2.454   4.639   1.00 56.42 227 B 1 
ATOM 2625 O OE2 . GLU B 2 227 ? 40.476  0.384   5.341   1.00 59.55 227 B 1 
ATOM 2626 N N   . LYS B 2 228 ? 36.055  -0.837  8.665   1.00 78.85 228 B 1 
ATOM 2627 C CA  . LYS B 2 228 ? 35.079  -1.930  8.687   1.00 80.21 228 B 1 
ATOM 2628 C C   . LYS B 2 228 ? 33.681  -1.438  9.068   1.00 80.76 228 B 1 
ATOM 2629 O O   . LYS B 2 228 ? 32.702  -1.825  8.427   1.00 78.61 228 B 1 
ATOM 2630 C CB  . LYS B 2 228 ? 35.527  -3.062  9.634   1.00 78.37 228 B 1 
ATOM 2631 C CG  . LYS B 2 228 ? 36.710  -3.871  9.074   1.00 69.23 228 B 1 
ATOM 2632 C CD  . LYS B 2 228 ? 37.062  -5.067  9.996   1.00 64.73 228 B 1 
ATOM 2633 C CE  . LYS B 2 228 ? 38.236  -5.870  9.407   1.00 56.39 228 B 1 
ATOM 2634 N NZ  . LYS B 2 228 ? 38.666  -7.007  10.274  1.00 49.84 228 B 1 
ATOM 2635 N N   . LYS B 2 229 ? 33.567  -0.562  10.076  1.00 77.90 229 B 1 
ATOM 2636 C CA  . LYS B 2 229 ? 32.285  0.055   10.463  1.00 77.36 229 B 1 
ATOM 2637 C C   . LYS B 2 229 ? 31.775  0.980   9.362   1.00 79.27 229 B 1 
ATOM 2638 O O   . LYS B 2 229 ? 30.608  0.903   9.008   1.00 77.29 229 B 1 
ATOM 2639 C CB  . LYS B 2 229 ? 32.399  0.809   11.800  1.00 73.35 229 B 1 
ATOM 2640 C CG  . LYS B 2 229 ? 32.527  -0.122  13.023  1.00 64.59 229 B 1 
ATOM 2641 C CD  . LYS B 2 229 ? 32.465  0.689   14.333  1.00 60.37 229 B 1 
ATOM 2642 C CE  . LYS B 2 229 ? 32.567  -0.189  15.580  1.00 53.12 229 B 1 
ATOM 2643 N NZ  . LYS B 2 229 ? 32.447  0.605   16.840  1.00 48.48 229 B 1 
ATOM 2644 N N   . ARG B 2 230 ? 32.669  1.787   8.760   1.00 77.53 230 B 1 
ATOM 2645 C CA  . ARG B 2 230 ? 32.353  2.683   7.641   1.00 78.43 230 B 1 
ATOM 2646 C C   . ARG B 2 230 ? 31.751  1.923   6.460   1.00 80.33 230 B 1 
ATOM 2647 O O   . ARG B 2 230 ? 30.656  2.260   6.033   1.00 78.90 230 B 1 
ATOM 2648 C CB  . ARG B 2 230 ? 33.633  3.450   7.234   1.00 75.20 230 B 1 
ATOM 2649 C CG  . ARG B 2 230 ? 33.384  4.453   6.098   1.00 69.20 230 B 1 
ATOM 2650 C CD  . ARG B 2 230 ? 34.677  5.176   5.675   1.00 68.05 230 B 1 
ATOM 2651 N NE  . ARG B 2 230 ? 35.602  4.292   4.934   1.00 62.96 230 B 1 
ATOM 2652 C CZ  . ARG B 2 230 ? 36.811  4.630   4.492   1.00 57.54 230 B 1 
ATOM 2653 N NH1 . ARG B 2 230 ? 37.307  5.817   4.671   1.00 54.32 230 B 1 
ATOM 2654 N NH2 . ARG B 2 230 ? 37.545  3.764   3.856   1.00 50.03 230 B 1 
ATOM 2655 N N   . HIS B 2 231 ? 32.404  0.865   5.978   1.00 82.43 231 B 1 
ATOM 2656 C CA  . HIS B 2 231 ? 31.905  0.085   4.841   1.00 83.61 231 B 1 
ATOM 2657 C C   . HIS B 2 231 ? 30.549  -0.568  5.121   1.00 83.97 231 B 1 
ATOM 2658 O O   . HIS B 2 231 ? 29.689  -0.585  4.241   1.00 82.38 231 B 1 
ATOM 2659 C CB  . HIS B 2 231 ? 32.928  -0.976  4.434   1.00 82.73 231 B 1 
ATOM 2660 C CG  . HIS B 2 231 ? 34.075  -0.404  3.646   1.00 75.59 231 B 1 
ATOM 2661 N ND1 . HIS B 2 231 ? 33.989  0.177   2.400   1.00 65.27 231 B 1 
ATOM 2662 C CD2 . HIS B 2 231 ? 35.390  -0.351  4.022   1.00 65.56 231 B 1 
ATOM 2663 C CE1 . HIS B 2 231 ? 35.225  0.569   2.046   1.00 62.37 231 B 1 
ATOM 2664 N NE2 . HIS B 2 231 ? 36.102  0.266   3.006   1.00 63.46 231 B 1 
ATOM 2665 N N   . ARG B 2 232 ? 30.320  -1.084  6.344   1.00 83.01 232 B 1 
ATOM 2666 C CA  . ARG B 2 232 ? 29.027  -1.669  6.722   1.00 82.99 232 B 1 
ATOM 2667 C C   . ARG B 2 232 ? 27.919  -0.607  6.736   1.00 83.37 232 B 1 
ATOM 2668 O O   . ARG B 2 232 ? 26.856  -0.856  6.174   1.00 80.75 232 B 1 
ATOM 2669 C CB  . ARG B 2 232 ? 29.158  -2.395  8.071   1.00 79.99 232 B 1 
ATOM 2670 C CG  . ARG B 2 232 ? 27.884  -3.173  8.432   1.00 69.17 232 B 1 
ATOM 2671 C CD  . ARG B 2 232 ? 27.985  -3.876  9.793   1.00 65.95 232 B 1 
ATOM 2672 N NE  . ARG B 2 232 ? 28.822  -5.099  9.762   1.00 57.95 232 B 1 
ATOM 2673 C CZ  . ARG B 2 232 ? 29.057  -5.901  10.804  1.00 52.90 232 B 1 
ATOM 2674 N NH1 . ARG B 2 232 ? 28.610  -5.626  12.011  1.00 49.60 232 B 1 
ATOM 2675 N NH2 . ARG B 2 232 ? 29.732  -6.997  10.656  1.00 45.61 232 B 1 
ATOM 2676 N N   . ALA B 2 233 ? 28.189  0.568   7.299   1.00 81.44 233 B 1 
ATOM 2677 C CA  . ALA B 2 233 ? 27.239  1.675   7.353   1.00 80.81 233 B 1 
ATOM 2678 C C   . ALA B 2 233 ? 26.905  2.223   5.951   1.00 83.39 233 B 1 
ATOM 2679 O O   . ALA B 2 233 ? 25.740  2.362   5.601   1.00 82.21 233 B 1 
ATOM 2680 C CB  . ALA B 2 233 ? 27.827  2.764   8.258   1.00 78.15 233 B 1 
ATOM 2681 N N   . VAL B 2 234 ? 27.918  2.433   5.107   1.00 82.97 234 B 1 
ATOM 2682 C CA  . VAL B 2 234 ? 27.746  2.873   3.712   1.00 84.39 234 B 1 
ATOM 2683 C C   . VAL B 2 234 ? 26.904  1.872   2.925   1.00 86.01 234 B 1 
ATOM 2684 O O   . VAL B 2 234 ? 25.935  2.258   2.279   1.00 85.91 234 B 1 
ATOM 2685 C CB  . VAL B 2 234 ? 29.119  3.102   3.047   1.00 83.52 234 B 1 
ATOM 2686 C CG1 . VAL B 2 234 ? 29.014  3.366   1.536   1.00 77.12 234 B 1 
ATOM 2687 C CG2 . VAL B 2 234 ? 29.835  4.311   3.661   1.00 78.43 234 B 1 
ATOM 2688 N N   . ARG B 2 235 ? 27.215  0.566   3.035   1.00 84.59 235 B 1 
ATOM 2689 C CA  . ARG B 2 235 ? 26.431  -0.480  2.367   1.00 85.77 235 B 1 
ATOM 2690 C C   . ARG B 2 235 ? 24.965  -0.472  2.821   1.00 85.83 235 B 1 
ATOM 2691 O O   . ARG B 2 235 ? 24.087  -0.571  1.980   1.00 84.16 235 B 1 
ATOM 2692 C CB  . ARG B 2 235 ? 27.100  -1.847  2.577   1.00 84.05 235 B 1 
ATOM 2693 C CG  . ARG B 2 235 ? 26.404  -2.958  1.772   1.00 73.02 235 B 1 
ATOM 2694 C CD  . ARG B 2 235 ? 27.058  -4.332  1.980   1.00 71.52 235 B 1 
ATOM 2695 N NE  . ARG B 2 235 ? 28.387  -4.427  1.351   1.00 63.34 235 B 1 
ATOM 2696 C CZ  . ARG B 2 235 ? 29.199  -5.486  1.372   1.00 57.05 235 B 1 
ATOM 2697 N NH1 . ARG B 2 235 ? 28.888  -6.561  2.046   1.00 52.59 235 B 1 
ATOM 2698 N NH2 . ARG B 2 235 ? 30.319  -5.486  0.717   1.00 48.84 235 B 1 
ATOM 2699 N N   . LEU B 2 236 ? 24.717  -0.310  4.119   1.00 84.34 236 B 1 
ATOM 2700 C CA  . LEU B 2 236 ? 23.353  -0.253  4.648   1.00 84.53 236 B 1 
ATOM 2701 C C   . LEU B 2 236 ? 22.567  0.943   4.092   1.00 86.30 236 B 1 
ATOM 2702 O O   . LEU B 2 236 ? 21.424  0.773   3.673   1.00 85.46 236 B 1 
ATOM 2703 C CB  . LEU B 2 236 ? 23.420  -0.216  6.186   1.00 82.46 236 B 1 
ATOM 2704 C CG  . LEU B 2 236 ? 22.035  -0.141  6.851   1.00 77.21 236 B 1 
ATOM 2705 C CD1 . LEU B 2 236 ? 21.175  -1.365  6.527   1.00 71.31 236 B 1 
ATOM 2706 C CD2 . LEU B 2 236 ? 22.203  -0.052  8.376   1.00 71.63 236 B 1 
ATOM 2707 N N   . ILE B 2 237 ? 23.172  2.134   4.041   1.00 84.49 237 B 1 
ATOM 2708 C CA  . ILE B 2 237 ? 22.557  3.349   3.486   1.00 85.01 237 B 1 
ATOM 2709 C C   . ILE B 2 237 ? 22.159  3.141   2.024   1.00 86.31 237 B 1 
ATOM 2710 O O   . ILE B 2 237 ? 21.013  3.392   1.662   1.00 85.90 237 B 1 
ATOM 2711 C CB  . ILE B 2 237 ? 23.513  4.545   3.667   1.00 83.78 237 B 1 
ATOM 2712 C CG1 . ILE B 2 237 ? 23.562  4.948   5.157   1.00 79.30 237 B 1 
ATOM 2713 C CG2 . ILE B 2 237 ? 23.097  5.749   2.800   1.00 77.62 237 B 1 
ATOM 2714 C CD1 . ILE B 2 237 ? 24.737  5.874   5.511   1.00 72.33 237 B 1 
ATOM 2715 N N   . PHE B 2 238 ? 23.085  2.625   1.193   1.00 87.89 238 B 1 
ATOM 2716 C CA  . PHE B 2 238 ? 22.777  2.334   -0.207  1.00 88.91 238 B 1 
ATOM 2717 C C   . PHE B 2 238 ? 21.685  1.274   -0.344  1.00 89.87 238 B 1 
ATOM 2718 O O   . PHE B 2 238 ? 20.785  1.440   -1.163  1.00 88.25 238 B 1 
ATOM 2719 C CB  . PHE B 2 238 ? 24.042  1.910   -0.960  1.00 87.54 238 B 1 
ATOM 2720 C CG  . PHE B 2 238 ? 24.877  3.081   -1.420  1.00 84.18 238 B 1 
ATOM 2721 C CD1 . PHE B 2 238 ? 24.405  3.925   -2.441  1.00 78.70 238 B 1 
ATOM 2722 C CD2 . PHE B 2 238 ? 26.136  3.347   -0.851  1.00 77.38 238 B 1 
ATOM 2723 C CE1 . PHE B 2 238 ? 25.163  5.028   -2.880  1.00 76.25 238 B 1 
ATOM 2724 C CE2 . PHE B 2 238 ? 26.899  4.441   -1.278  1.00 75.45 238 B 1 
ATOM 2725 C CZ  . PHE B 2 238 ? 26.413  5.277   -2.292  1.00 77.85 238 B 1 
ATOM 2726 N N   . THR B 2 239 ? 21.687  0.222   0.479   1.00 89.75 239 B 1 
ATOM 2727 C CA  . THR B 2 239 ? 20.624  -0.793  0.466   1.00 89.70 239 B 1 
ATOM 2728 C C   . THR B 2 239 ? 19.263  -0.183  0.776   1.00 90.34 239 B 1 
ATOM 2729 O O   . THR B 2 239 ? 18.312  -0.474  0.057   1.00 88.74 239 B 1 
ATOM 2730 C CB  . THR B 2 239 ? 20.928  -1.934  1.450   1.00 87.92 239 B 1 
ATOM 2731 O OG1 . THR B 2 239 ? 22.147  -2.563  1.116   1.00 79.13 239 B 1 
ATOM 2732 C CG2 . THR B 2 239 ? 19.867  -3.041  1.422   1.00 77.70 239 B 1 
ATOM 2733 N N   . ILE B 2 240 ? 19.142  0.695   1.784   1.00 88.67 240 B 1 
ATOM 2734 C CA  . ILE B 2 240 ? 17.881  1.360   2.132   1.00 88.56 240 B 1 
ATOM 2735 C C   . ILE B 2 240 ? 17.363  2.191   0.959   1.00 89.13 240 B 1 
ATOM 2736 O O   . ILE B 2 240 ? 16.194  2.064   0.594   1.00 88.05 240 B 1 
ATOM 2737 C CB  . ILE B 2 240 ? 18.053  2.223   3.404   1.00 87.65 240 B 1 
ATOM 2738 C CG1 . ILE B 2 240 ? 18.251  1.327   4.643   1.00 83.76 240 B 1 
ATOM 2739 C CG2 . ILE B 2 240 ? 16.844  3.155   3.633   1.00 83.15 240 B 1 
ATOM 2740 C CD1 . ILE B 2 240 ? 18.818  2.076   5.858   1.00 78.27 240 B 1 
ATOM 2741 N N   . MET B 2 241 ? 18.218  3.017   0.331   1.00 89.17 241 B 1 
ATOM 2742 C CA  . MET B 2 241 ? 17.831  3.850   -0.805  1.00 89.15 241 B 1 
ATOM 2743 C C   . MET B 2 241 ? 17.426  3.017   -2.023  1.00 90.18 241 B 1 
ATOM 2744 O O   . MET B 2 241 ? 16.393  3.285   -2.624  1.00 89.20 241 B 1 
ATOM 2745 C CB  . MET B 2 241 ? 18.980  4.785   -1.201  1.00 88.11 241 B 1 
ATOM 2746 C CG  . MET B 2 241 ? 19.196  5.903   -0.181  1.00 79.51 241 B 1 
ATOM 2747 S SD  . MET B 2 241 ? 20.427  7.134   -0.703  1.00 75.53 241 B 1 
ATOM 2748 C CE  . MET B 2 241 ? 19.552  7.926   -2.070  1.00 65.34 241 B 1 
ATOM 2749 N N   . ILE B 2 242 ? 18.217  1.993   -2.378  1.00 92.38 242 B 1 
ATOM 2750 C CA  . ILE B 2 242 ? 17.950  1.131   -3.537  1.00 92.58 242 B 1 
ATOM 2751 C C   . ILE B 2 242 ? 16.638  0.378   -3.344  1.00 92.59 242 B 1 
ATOM 2752 O O   . ILE B 2 242 ? 15.822  0.349   -4.255  1.00 91.40 242 B 1 
ATOM 2753 C CB  . ILE B 2 242 ? 19.135  0.177   -3.790  1.00 92.02 242 B 1 
ATOM 2754 C CG1 . ILE B 2 242 ? 20.353  0.961   -4.304  1.00 86.08 242 B 1 
ATOM 2755 C CG2 . ILE B 2 242 ? 18.760  -0.929  -4.804  1.00 85.31 242 B 1 
ATOM 2756 C CD1 . ILE B 2 242 ? 21.675  0.161   -4.255  1.00 77.68 242 B 1 
ATOM 2757 N N   . VAL B 2 243 ? 16.392  -0.204  -2.167  1.00 92.70 243 B 1 
ATOM 2758 C CA  . VAL B 2 243 ? 15.153  -0.926  -1.880  1.00 92.36 243 B 1 
ATOM 2759 C C   . VAL B 2 243 ? 13.953  0.009   -1.958  1.00 92.20 243 B 1 
ATOM 2760 O O   . VAL B 2 243 ? 12.996  -0.303  -2.649  1.00 90.76 243 B 1 
ATOM 2761 C CB  . VAL B 2 243 ? 15.232  -1.660  -0.529  1.00 91.13 243 B 1 
ATOM 2762 C CG1 . VAL B 2 243 ? 13.878  -2.248  -0.134  1.00 85.64 243 B 1 
ATOM 2763 C CG2 . VAL B 2 243 ? 16.226  -2.824  -0.607  1.00 86.42 243 B 1 
ATOM 2764 N N   . TYR B 2 244 ? 14.018  1.191   -1.326  1.00 91.57 244 B 1 
ATOM 2765 C CA  . TYR B 2 244 ? 12.921  2.164   -1.410  1.00 91.50 244 B 1 
ATOM 2766 C C   . TYR B 2 244 ? 12.599  2.536   -2.863  1.00 91.17 244 B 1 
ATOM 2767 O O   . TYR B 2 244 ? 11.439  2.500   -3.276  1.00 89.84 244 B 1 
ATOM 2768 C CB  . TYR B 2 244 ? 13.277  3.408   -0.598  1.00 91.06 244 B 1 
ATOM 2769 C CG  . TYR B 2 244 ? 12.099  4.346   -0.446  1.00 91.79 244 B 1 
ATOM 2770 C CD1 . TYR B 2 244 ? 11.835  5.350   -1.402  1.00 89.70 244 B 1 
ATOM 2771 C CD2 . TYR B 2 244 ? 11.206  4.162   0.624   1.00 89.57 244 B 1 
ATOM 2772 C CE1 . TYR B 2 244 ? 10.691  6.154   -1.287  1.00 88.31 244 B 1 
ATOM 2773 C CE2 . TYR B 2 244 ? 10.062  4.960   0.750   1.00 87.93 244 B 1 
ATOM 2774 C CZ  . TYR B 2 244 ? 9.797   5.947   -0.217  1.00 89.12 244 B 1 
ATOM 2775 O OH  . TYR B 2 244 ? 8.668   6.706   -0.110  1.00 87.45 244 B 1 
ATOM 2776 N N   . PHE B 2 245 ? 13.628  2.825   -3.658  1.00 91.74 245 B 1 
ATOM 2777 C CA  . PHE B 2 245 ? 13.462  3.174   -5.063  1.00 91.41 245 B 1 
ATOM 2778 C C   . PHE B 2 245 ? 12.890  2.015   -5.883  1.00 91.84 245 B 1 
ATOM 2779 O O   . PHE B 2 245 ? 11.942  2.219   -6.632  1.00 90.21 245 B 1 
ATOM 2780 C CB  . PHE B 2 245 ? 14.795  3.664   -5.629  1.00 89.61 245 B 1 
ATOM 2781 C CG  . PHE B 2 245 ? 14.674  4.250   -7.011  1.00 81.06 245 B 1 
ATOM 2782 C CD1 . PHE B 2 245 ? 14.932  3.466   -8.153  1.00 74.02 245 B 1 
ATOM 2783 C CD2 . PHE B 2 245 ? 14.277  5.588   -7.177  1.00 72.36 245 B 1 
ATOM 2784 C CE1 . PHE B 2 245 ? 14.799  4.018   -9.440  1.00 65.07 245 B 1 
ATOM 2785 C CE2 . PHE B 2 245 ? 14.137  6.148   -8.453  1.00 63.11 245 B 1 
ATOM 2786 C CZ  . PHE B 2 245 ? 14.400  5.365   -9.591  1.00 63.85 245 B 1 
ATOM 2787 N N   . LEU B 2 246 ? 13.386  0.785   -5.723  1.00 92.44 246 B 1 
ATOM 2788 C CA  . LEU B 2 246 ? 12.924  -0.382  -6.477  1.00 92.85 246 B 1 
ATOM 2789 C C   . LEU B 2 246 ? 11.465  -0.747  -6.187  1.00 92.87 246 B 1 
ATOM 2790 O O   . LEU B 2 246 ? 10.790  -1.257  -7.079  1.00 91.17 246 B 1 
ATOM 2791 C CB  . LEU B 2 246 ? 13.820  -1.591  -6.162  1.00 91.80 246 B 1 
ATOM 2792 C CG  . LEU B 2 246 ? 15.203  -1.567  -6.842  1.00 81.49 246 B 1 
ATOM 2793 C CD1 . LEU B 2 246 ? 16.012  -2.766  -6.345  1.00 76.78 246 B 1 
ATOM 2794 C CD2 . LEU B 2 246 ? 15.113  -1.648  -8.361  1.00 76.29 246 B 1 
ATOM 2795 N N   . PHE B 2 247 ? 10.968  -0.509  -4.967  1.00 91.66 247 B 1 
ATOM 2796 C CA  . PHE B 2 247 ? 9.598   -0.864  -4.595  1.00 91.42 247 B 1 
ATOM 2797 C C   . PHE B 2 247 ? 8.584   0.240   -4.912  1.00 90.92 247 B 1 
ATOM 2798 O O   . PHE B 2 247 ? 7.480   -0.066  -5.355  1.00 88.21 247 B 1 
ATOM 2799 C CB  . PHE B 2 247 ? 9.563   -1.285  -3.118  1.00 90.37 247 B 1 
ATOM 2800 C CG  . PHE B 2 247 ? 10.016  -2.718  -2.897  1.00 90.06 247 B 1 
ATOM 2801 C CD1 . PHE B 2 247 ? 9.069   -3.721  -2.646  1.00 85.56 247 B 1 
ATOM 2802 C CD2 . PHE B 2 247 ? 11.374  -3.068  -2.965  1.00 85.54 247 B 1 
ATOM 2803 C CE1 . PHE B 2 247 ? 9.473   -5.054  -2.469  1.00 83.67 247 B 1 
ATOM 2804 C CE2 . PHE B 2 247 ? 11.786  -4.399  -2.791  1.00 83.72 247 B 1 
ATOM 2805 C CZ  . PHE B 2 247 ? 10.831  -5.390  -2.543  1.00 84.70 247 B 1 
ATOM 2806 N N   . TRP B 2 248 ? 8.963   1.528   -4.747  1.00 91.22 248 B 1 
ATOM 2807 C CA  . TRP B 2 248 ? 8.036   2.647   -4.920  1.00 90.85 248 B 1 
ATOM 2808 C C   . TRP B 2 248 ? 8.147   3.378   -6.263  1.00 91.17 248 B 1 
ATOM 2809 O O   . TRP B 2 248 ? 7.144   3.917   -6.739  1.00 89.46 248 B 1 
ATOM 2810 C CB  . TRP B 2 248 ? 8.193   3.616   -3.747  1.00 89.36 248 B 1 
ATOM 2811 C CG  . TRP B 2 248 ? 7.633   3.100   -2.460  1.00 87.46 248 B 1 
ATOM 2812 C CD1 . TRP B 2 248 ? 8.327   2.794   -1.347  1.00 82.76 248 B 1 
ATOM 2813 C CD2 . TRP B 2 248 ? 6.224   2.811   -2.146  1.00 84.87 248 B 1 
ATOM 2814 N NE1 . TRP B 2 248 ? 7.462   2.346   -0.361  1.00 80.43 248 B 1 
ATOM 2815 C CE2 . TRP B 2 248 ? 6.168   2.324   -0.813  1.00 82.77 248 B 1 
ATOM 2816 C CE3 . TRP B 2 248 ? 5.023   2.916   -2.872  1.00 78.54 248 B 1 
ATOM 2817 C CZ2 . TRP B 2 248 ? 4.948   1.933   -0.209  1.00 78.92 248 B 1 
ATOM 2818 C CZ3 . TRP B 2 248 ? 3.802   2.526   -2.267  1.00 77.89 248 B 1 
ATOM 2819 C CH2 . TRP B 2 248 ? 3.765   2.032   -0.962  1.00 78.23 248 B 1 
ATOM 2820 N N   . ALA B 2 249 ? 9.297   3.424   -6.923  1.00 92.55 249 B 1 
ATOM 2821 C CA  . ALA B 2 249 ? 9.423   4.123   -8.196  1.00 92.85 249 B 1 
ATOM 2822 C C   . ALA B 2 249 ? 8.551   3.509   -9.307  1.00 93.33 249 B 1 
ATOM 2823 O O   . ALA B 2 249 ? 7.870   4.290   -9.979  1.00 92.38 249 B 1 
ATOM 2824 C CB  . ALA B 2 249 ? 10.888  4.267   -8.628  1.00 91.90 249 B 1 
ATOM 2825 N N   . PRO B 2 250 ? 8.470   2.172   -9.480  1.00 92.29 250 B 1 
ATOM 2826 C CA  . PRO B 2 250 ? 7.605   1.584   -10.501 1.00 92.24 250 B 1 
ATOM 2827 C C   . PRO B 2 250 ? 6.140   1.976   -10.320 1.00 91.84 250 B 1 
ATOM 2828 O O   . PRO B 2 250 ? 5.491   2.360   -11.295 1.00 90.23 250 B 1 
ATOM 2829 C CB  . PRO B 2 250 ? 7.801   0.069   -10.392 1.00 91.35 250 B 1 
ATOM 2830 C CG  . PRO B 2 250 ? 9.185   -0.064  -9.775  1.00 90.01 250 B 1 
ATOM 2831 C CD  . PRO B 2 250 ? 9.242   1.124   -8.828  1.00 92.11 250 B 1 
ATOM 2832 N N   . TYR B 2 251 ? 5.621   1.956   -9.084  1.00 91.82 251 B 1 
ATOM 2833 C CA  . TYR B 2 251 ? 4.253   2.371   -8.768  1.00 90.56 251 B 1 
ATOM 2834 C C   . TYR B 2 251 ? 3.991   3.823   -9.176  1.00 90.48 251 B 1 
ATOM 2835 O O   . TYR B 2 251 ? 3.046   4.098   -9.913  1.00 89.69 251 B 1 
ATOM 2836 C CB  . TYR B 2 251 ? 3.990   2.164   -7.274  1.00 88.96 251 B 1 
ATOM 2837 C CG  . TYR B 2 251 ? 2.616   2.644   -6.842  1.00 87.71 251 B 1 
ATOM 2838 C CD1 . TYR B 2 251 ? 2.456   3.888   -6.198  1.00 83.73 251 B 1 
ATOM 2839 C CD2 . TYR B 2 251 ? 1.485   1.854   -7.111  1.00 83.32 251 B 1 
ATOM 2840 C CE1 . TYR B 2 251 ? 1.184   4.330   -5.820  1.00 81.57 251 B 1 
ATOM 2841 C CE2 . TYR B 2 251 ? 0.210   2.295   -6.739  1.00 80.63 251 B 1 
ATOM 2842 C CZ  . TYR B 2 251 ? 0.059   3.533   -6.090  1.00 81.73 251 B 1 
ATOM 2843 O OH  . TYR B 2 251 ? -1.188  3.965   -5.729  1.00 79.62 251 B 1 
ATOM 2844 N N   . ASN B 2 252 ? 4.861   4.746   -8.767  1.00 91.67 252 B 1 
ATOM 2845 C CA  . ASN B 2 252 ? 4.698   6.165   -9.078  1.00 91.37 252 B 1 
ATOM 2846 C C   . ASN B 2 252 ? 4.838   6.462   -10.583 1.00 91.30 252 B 1 
ATOM 2847 O O   . ASN B 2 252 ? 4.099   7.286   -11.114 1.00 90.17 252 B 1 
ATOM 2848 C CB  . ASN B 2 252 ? 5.712   6.967   -8.256  1.00 90.52 252 B 1 
ATOM 2849 C CG  . ASN B 2 252 ? 5.306   7.058   -6.791  1.00 88.29 252 B 1 
ATOM 2850 O OD1 . ASN B 2 252 ? 4.449   7.825   -6.412  1.00 77.60 252 B 1 
ATOM 2851 N ND2 . ASN B 2 252 ? 5.913   6.284   -5.927  1.00 77.57 252 B 1 
ATOM 2852 N N   . ILE B 2 253 ? 5.731   5.781   -11.293 1.00 92.19 253 B 1 
ATOM 2853 C CA  . ILE B 2 253 ? 5.887   5.919   -12.744 1.00 91.89 253 B 1 
ATOM 2854 C C   . ILE B 2 253 ? 4.622   5.442   -13.462 1.00 91.26 253 B 1 
ATOM 2855 O O   . ILE B 2 253 ? 4.089   6.156   -14.310 1.00 90.01 253 B 1 
ATOM 2856 C CB  . ILE B 2 253 ? 7.147   5.168   -13.237 1.00 91.68 253 B 1 
ATOM 2857 C CG1 . ILE B 2 253 ? 8.426   5.867   -12.718 1.00 88.45 253 B 1 
ATOM 2858 C CG2 . ILE B 2 253 ? 7.185   5.091   -14.778 1.00 87.46 253 B 1 
ATOM 2859 C CD1 . ILE B 2 253 ? 9.687   4.998   -12.834 1.00 78.86 253 B 1 
ATOM 2860 N N   . VAL B 2 254 ? 4.096   4.263   -13.106 1.00 90.80 254 B 1 
ATOM 2861 C CA  . VAL B 2 254 ? 2.870   3.730   -13.717 1.00 89.77 254 B 1 
ATOM 2862 C C   . VAL B 2 254 ? 1.667   4.611   -13.390 1.00 88.74 254 B 1 
ATOM 2863 O O   . VAL B 2 254 ? 0.842   4.849   -14.269 1.00 87.28 254 B 1 
ATOM 2864 C CB  . VAL B 2 254 ? 2.634   2.268   -13.308 1.00 89.22 254 B 1 
ATOM 2865 C CG1 . VAL B 2 254 ? 1.289   1.737   -13.818 1.00 84.02 254 B 1 
ATOM 2866 C CG2 . VAL B 2 254 ? 3.719   1.365   -13.913 1.00 84.43 254 B 1 
ATOM 2867 N N   . LEU B 2 255 ? 1.580   5.161   -12.175 1.00 88.81 255 B 1 
ATOM 2868 C CA  . LEU B 2 255 ? 0.527   6.094   -11.779 1.00 87.92 255 B 1 
ATOM 2869 C C   . LEU B 2 255 ? 0.551   7.380   -12.617 1.00 87.47 255 B 1 
ATOM 2870 O O   . LEU B 2 255 ? -0.499  7.831   -13.078 1.00 86.34 255 B 1 
ATOM 2871 C CB  . LEU B 2 255 ? 0.684   6.376   -10.275 1.00 87.00 255 B 1 
ATOM 2872 C CG  . LEU B 2 255 ? -0.437  7.263   -9.678  1.00 82.60 255 B 1 
ATOM 2873 C CD1 . LEU B 2 255 ? -1.802  6.587   -9.732  1.00 78.79 255 B 1 
ATOM 2874 C CD2 . LEU B 2 255 ? -0.107  7.562   -8.216  1.00 78.82 255 B 1 
ATOM 2875 N N   . LEU B 2 256 ? 1.732   7.943   -12.870 1.00 88.98 256 B 1 
ATOM 2876 C CA  . LEU B 2 256 ? 1.896   9.097   -13.755 1.00 89.02 256 B 1 
ATOM 2877 C C   . LEU B 2 256 ? 1.497   8.762   -15.197 1.00 88.27 256 B 1 
ATOM 2878 O O   . LEU B 2 256 ? 0.700   9.489   -15.790 1.00 86.36 256 B 1 
ATOM 2879 C CB  . LEU B 2 256 ? 3.346   9.597   -13.711 1.00 89.20 256 B 1 
ATOM 2880 C CG  . LEU B 2 256 ? 3.710   10.383  -12.430 1.00 84.98 256 B 1 
ATOM 2881 C CD1 . LEU B 2 256 ? 5.223   10.604  -12.387 1.00 82.51 256 B 1 
ATOM 2882 C CD2 . LEU B 2 256 ? 3.017   11.749  -12.399 1.00 83.04 256 B 1 
ATOM 2883 N N   . LEU B 2 257 ? 1.959   7.640   -15.736 1.00 87.53 257 B 1 
ATOM 2884 C CA  . LEU B 2 257 ? 1.588   7.186   -17.079 1.00 86.48 257 B 1 
ATOM 2885 C C   . LEU B 2 257 ? 0.086   6.920   -17.206 1.00 84.57 257 B 1 
ATOM 2886 O O   . LEU B 2 257 ? -0.505  7.152   -18.261 1.00 82.04 257 B 1 
ATOM 2887 C CB  . LEU B 2 257 ? 2.361   5.895   -17.414 1.00 86.63 257 B 1 
ATOM 2888 C CG  . LEU B 2 257 ? 3.879   6.073   -17.637 1.00 83.86 257 B 1 
ATOM 2889 C CD1 . LEU B 2 257 ? 4.526   4.699   -17.782 1.00 80.43 257 B 1 
ATOM 2890 C CD2 . LEU B 2 257 ? 4.179   6.874   -18.899 1.00 80.81 257 B 1 
ATOM 2891 N N   . ASN B 2 258 ? -0.565  6.451   -16.124 1.00 84.51 258 B 1 
ATOM 2892 C CA  . ASN B 2 258 ? -2.002  6.213   -16.109 1.00 81.89 258 B 1 
ATOM 2893 C C   . ASN B 2 258 ? -2.803  7.522   -16.103 1.00 80.91 258 B 1 
ATOM 2894 O O   . ASN B 2 258 ? -3.762  7.661   -16.856 1.00 77.89 258 B 1 
ATOM 2895 C CB  . ASN B 2 258 ? -2.344  5.301   -14.910 1.00 79.28 258 B 1 
ATOM 2896 C CG  . ASN B 2 258 ? -3.781  4.803   -14.952 1.00 73.95 258 B 1 
ATOM 2897 O OD1 . ASN B 2 258 ? -4.447  4.830   -15.958 1.00 65.91 258 B 1 
ATOM 2898 N ND2 . ASN B 2 258 ? -4.303  4.291   -13.868 1.00 66.01 258 B 1 
ATOM 2899 N N   . THR B 2 259 ? -2.397  8.488   -15.298 1.00 81.72 259 B 1 
ATOM 2900 C CA  . THR B 2 259 ? -3.101  9.773   -15.179 1.00 80.89 259 B 1 
ATOM 2901 C C   . THR B 2 259 ? -2.904  10.660  -16.406 1.00 80.06 259 B 1 
ATOM 2902 O O   . THR B 2 259 ? -3.869  11.227  -16.907 1.00 77.75 259 B 1 
ATOM 2903 C CB  . THR B 2 259 ? -2.659  10.504  -13.911 1.00 80.34 259 B 1 
ATOM 2904 O OG1 . THR B 2 259 ? -2.867  9.644   -12.817 1.00 72.54 259 B 1 
ATOM 2905 C CG2 . THR B 2 259 ? -3.475  11.763  -13.663 1.00 71.96 259 B 1 
ATOM 2906 N N   . PHE B 2 260 ? -1.687  10.728  -16.926 1.00 81.14 260 B 1 
ATOM 2907 C CA  . PHE B 2 260 ? -1.320  11.532  -18.093 1.00 80.77 260 B 1 
ATOM 2908 C C   . PHE B 2 260 ? -1.289  10.711  -19.382 1.00 78.51 260 B 1 
ATOM 2909 O O   . PHE B 2 260 ? -0.505  10.964  -20.289 1.00 73.91 260 B 1 
ATOM 2910 C CB  . PHE B 2 260 ? -0.016  12.280  -17.806 1.00 82.10 260 B 1 
ATOM 2911 C CG  . PHE B 2 260 ? -0.110  13.226  -16.631 1.00 82.31 260 B 1 
ATOM 2912 C CD1 . PHE B 2 260 ? -0.809  14.445  -16.766 1.00 79.63 260 B 1 
ATOM 2913 C CD2 . PHE B 2 260 ? 0.462   12.890  -15.403 1.00 80.21 260 B 1 
ATOM 2914 C CE1 . PHE B 2 260 ? -0.919  15.316  -15.672 1.00 78.69 260 B 1 
ATOM 2915 C CE2 . PHE B 2 260 ? 0.351   13.767  -14.302 1.00 79.17 260 B 1 
ATOM 2916 C CZ  . PHE B 2 260 ? -0.340  14.979  -14.443 1.00 79.73 260 B 1 
ATOM 2917 N N   . GLN B 2 261 ? -2.167  9.716   -19.486 1.00 75.75 261 B 1 
ATOM 2918 C CA  . GLN B 2 261 ? -2.256  8.816   -20.635 1.00 72.23 261 B 1 
ATOM 2919 C C   . GLN B 2 261 ? -2.338  9.540   -21.984 1.00 71.28 261 B 1 
ATOM 2920 O O   . GLN B 2 261 ? -1.710  9.107   -22.946 1.00 66.81 261 B 1 
ATOM 2921 C CB  . GLN B 2 261 ? -3.495  7.933   -20.404 1.00 67.80 261 B 1 
ATOM 2922 C CG  . GLN B 2 261 ? -4.088  7.323   -21.672 1.00 62.14 261 B 1 
ATOM 2923 C CD  . GLN B 2 261 ? -5.382  6.547   -21.410 1.00 59.09 261 B 1 
ATOM 2924 O OE1 . GLN B 2 261 ? -5.710  6.187   -20.291 1.00 54.58 261 B 1 
ATOM 2925 N NE2 . GLN B 2 261 ? -6.157  6.247   -22.411 1.00 52.28 261 B 1 
ATOM 2926 N N   . GLU B 2 262 ? -3.134  10.613  -22.059 1.00 70.15 262 B 1 
ATOM 2927 C CA  . GLU B 2 262 ? -3.316  11.379  -23.296 1.00 69.06 262 B 1 
ATOM 2928 C C   . GLU B 2 262 ? -2.016  12.044  -23.745 1.00 69.88 262 B 1 
ATOM 2929 O O   . GLU B 2 262 ? -1.662  11.978  -24.916 1.00 66.51 262 B 1 
ATOM 2930 C CB  . GLU B 2 262 ? -4.408  12.438  -23.098 1.00 64.47 262 B 1 
ATOM 2931 C CG  . GLU B 2 262 ? -5.780  11.793  -22.908 1.00 58.11 262 B 1 
ATOM 2932 C CD  . GLU B 2 262 ? -6.928  12.806  -22.757 1.00 54.66 262 B 1 
ATOM 2933 O OE1 . GLU B 2 262 ? -8.075  12.329  -22.662 1.00 48.77 262 B 1 
ATOM 2934 O OE2 . GLU B 2 262 ? -6.637  14.026  -22.717 1.00 48.66 262 B 1 
ATOM 2935 N N   . PHE B 2 263 ? -1.264  12.606  -22.795 1.00 74.18 263 B 1 
ATOM 2936 C CA  . PHE B 2 263 ? 0.013   13.256  -23.074 1.00 75.46 263 B 1 
ATOM 2937 C C   . PHE B 2 263 ? 1.064   12.269  -23.608 1.00 75.39 263 B 1 
ATOM 2938 O O   . PHE B 2 263 ? 1.849   12.610  -24.494 1.00 72.02 263 B 1 
ATOM 2939 C CB  . PHE B 2 263 ? 0.508   13.920  -21.781 1.00 73.92 263 B 1 
ATOM 2940 C CG  . PHE B 2 263 ? 1.761   14.738  -21.992 1.00 70.81 263 B 1 
ATOM 2941 C CD1 . PHE B 2 263 ? 3.022   14.198  -21.706 1.00 66.81 263 B 1 
ATOM 2942 C CD2 . PHE B 2 263 ? 1.665   16.045  -22.509 1.00 65.82 263 B 1 
ATOM 2943 C CE1 . PHE B 2 263 ? 4.183   14.956  -21.930 1.00 63.65 263 B 1 
ATOM 2944 C CE2 . PHE B 2 263 ? 2.822   16.806  -22.737 1.00 62.60 263 B 1 
ATOM 2945 C CZ  . PHE B 2 263 ? 4.081   16.264  -22.451 1.00 61.38 263 B 1 
ATOM 2946 N N   . PHE B 2 264 ? 1.039   11.027  -23.125 1.00 74.07 264 B 1 
ATOM 2947 C CA  . PHE B 2 264 ? 1.959   9.975   -23.572 1.00 74.46 264 B 1 
ATOM 2948 C C   . PHE B 2 264 ? 1.464   9.191   -24.805 1.00 72.97 264 B 1 
ATOM 2949 O O   . PHE B 2 264 ? 2.124   8.229   -25.210 1.00 68.74 264 B 1 
ATOM 2950 C CB  . PHE B 2 264 ? 2.300   9.061   -22.394 1.00 74.74 264 B 1 
ATOM 2951 C CG  . PHE B 2 264 ? 3.113   9.733   -21.311 1.00 74.86 264 B 1 
ATOM 2952 C CD1 . PHE B 2 264 ? 4.446   10.119  -21.566 1.00 70.85 264 B 1 
ATOM 2953 C CD2 . PHE B 2 264 ? 2.556   9.995   -20.048 1.00 71.20 264 B 1 
ATOM 2954 C CE1 . PHE B 2 264 ? 5.202   10.767  -20.573 1.00 70.52 264 B 1 
ATOM 2955 C CE2 . PHE B 2 264 ? 3.303   10.638  -19.055 1.00 70.23 264 B 1 
ATOM 2956 C CZ  . PHE B 2 264 ? 4.627   11.035  -19.320 1.00 71.81 264 B 1 
ATOM 2957 N N   . GLY B 2 265 ? 0.310   9.527   -25.369 1.00 67.92 265 B 1 
ATOM 2958 C CA  . GLY B 2 265 ? -0.259  8.834   -26.528 1.00 65.68 265 B 1 
ATOM 2959 C C   . GLY B 2 265 ? -0.645  7.365   -26.274 1.00 65.88 265 B 1 
ATOM 2960 O O   . GLY B 2 265 ? -0.713  6.566   -27.203 1.00 62.16 265 B 1 
ATOM 2961 N N   . LEU B 2 266 ? -0.898  6.998   -25.011 1.00 67.52 266 B 1 
ATOM 2962 C CA  . LEU B 2 266 ? -1.208  5.615   -24.609 1.00 66.31 266 B 1 
ATOM 2963 C C   . LEU B 2 266 ? -2.720  5.320   -24.626 1.00 66.72 266 B 1 
ATOM 2964 O O   . LEU B 2 266 ? -3.213  4.504   -23.834 1.00 62.52 266 B 1 
ATOM 2965 C CB  . LEU B 2 266 ? -0.554  5.324   -23.246 1.00 62.97 266 B 1 
ATOM 2966 C CG  . LEU B 2 266 ? 0.981   5.385   -23.244 1.00 59.65 266 B 1 
ATOM 2967 C CD1 . LEU B 2 266 ? 1.489   5.280   -21.800 1.00 58.17 266 B 1 
ATOM 2968 C CD2 . LEU B 2 266 ? 1.610   4.249   -24.055 1.00 57.39 266 B 1 
ATOM 2969 N N   . ASN B 2 267 ? -3.466  5.955   -25.526 1.00 67.74 267 B 1 
ATOM 2970 C CA  . ASN B 2 267 ? -4.930  5.844   -25.631 1.00 66.26 267 B 1 
ATOM 2971 C C   . ASN B 2 267 ? -5.420  4.584   -26.361 1.00 67.49 267 B 1 
ATOM 2972 O O   . ASN B 2 267 ? -6.603  4.440   -26.638 1.00 62.94 267 B 1 
ATOM 2973 C CB  . ASN B 2 267 ? -5.490  7.152   -26.236 1.00 61.19 267 B 1 
ATOM 2974 C CG  . ASN B 2 267 ? -5.347  8.318   -25.283 1.00 55.70 267 B 1 
ATOM 2975 O OD1 . ASN B 2 267 ? -4.995  8.166   -24.129 1.00 48.82 267 B 1 
ATOM 2976 N ND2 . ASN B 2 267 ? -5.624  9.517   -25.732 1.00 50.22 267 B 1 
ATOM 2977 N N   . ASN B 2 268 ? -4.536  3.634   -26.654 1.00 69.69 268 B 1 
ATOM 2978 C CA  . ASN B 2 268 ? -4.896  2.383   -27.315 1.00 69.83 268 B 1 
ATOM 2979 C C   . ASN B 2 268 ? -5.377  1.341   -26.298 1.00 71.93 268 B 1 
ATOM 2980 O O   . ASN B 2 268 ? -4.852  1.249   -25.189 1.00 68.89 268 B 1 
ATOM 2981 C CB  . ASN B 2 268 ? -3.706  1.896   -28.147 1.00 66.12 268 B 1 
ATOM 2982 C CG  . ASN B 2 268 ? -3.370  2.860   -29.288 1.00 61.15 268 B 1 
ATOM 2983 O OD1 . ASN B 2 268 ? -4.163  3.679   -29.687 1.00 55.07 268 B 1 
ATOM 2984 N ND2 . ASN B 2 268 ? -2.181  2.754   -29.847 1.00 56.92 268 B 1 
ATOM 2985 N N   . CYS B 2 269 ? -6.317  0.478   -26.692 1.00 70.65 269 B 1 
ATOM 2986 C CA  . CYS B 2 269 ? -6.843  -0.598  -25.834 1.00 70.90 269 B 1 
ATOM 2987 C C   . CYS B 2 269 ? -5.736  -1.522  -25.299 1.00 73.16 269 B 1 
ATOM 2988 O O   . CYS B 2 269 ? -5.736  -1.869  -24.120 1.00 70.92 269 B 1 
ATOM 2989 C CB  . CYS B 2 269 ? -7.895  -1.384  -26.617 1.00 68.73 269 B 1 
ATOM 2990 S SG  . CYS B 2 269 ? -8.588  -2.823  -25.733 1.00 64.07 269 B 1 
ATOM 2991 N N   . SER B 2 270 ? -4.769  -1.868  -26.144 1.00 73.79 270 B 1 
ATOM 2992 C CA  . SER B 2 270 ? -3.630  -2.700  -25.747 1.00 74.28 270 B 1 
ATOM 2993 C C   . SER B 2 270 ? -2.758  -2.018  -24.686 1.00 75.73 270 B 1 
ATOM 2994 O O   . SER B 2 270 ? -2.409  -2.643  -23.683 1.00 74.07 270 B 1 
ATOM 2995 C CB  . SER B 2 270 ? -2.791  -3.048  -26.976 1.00 71.81 270 B 1 
ATOM 2996 O OG  . SER B 2 270 ? -2.342  -1.867  -27.615 1.00 63.64 270 B 1 
ATOM 2997 N N   . SER B 2 271 ? -2.460  -0.737  -24.852 1.00 76.72 271 B 1 
ATOM 2998 C CA  . SER B 2 271 ? -1.708  0.059   -23.889 1.00 77.06 271 B 1 
ATOM 2999 C C   . SER B 2 271 ? -2.486  0.263   -22.592 1.00 78.27 271 B 1 
ATOM 3000 O O   . SER B 2 271 ? -1.915  0.146   -21.510 1.00 77.06 271 B 1 
ATOM 3001 C CB  . SER B 2 271 ? -1.342  1.418   -24.493 1.00 76.02 271 B 1 
ATOM 3002 O OG  . SER B 2 271 ? -0.563  1.232   -25.653 1.00 67.47 271 B 1 
ATOM 3003 N N   . SER B 2 272 ? -3.798  0.477   -22.678 1.00 76.19 272 B 1 
ATOM 3004 C CA  . SER B 2 272 ? -4.693  0.589   -21.522 1.00 75.12 272 B 1 
ATOM 3005 C C   . SER B 2 272 ? -4.700  -0.690  -20.680 1.00 76.05 272 B 1 
ATOM 3006 O O   . SER B 2 272 ? -4.508  -0.619  -19.470 1.00 75.02 272 B 1 
ATOM 3007 C CB  . SER B 2 272 ? -6.103  0.938   -22.004 1.00 73.23 272 B 1 
ATOM 3008 O OG  . SER B 2 272 ? -6.967  1.145   -20.916 1.00 64.52 272 B 1 
ATOM 3009 N N   . ASN B 2 273 ? -4.827  -1.867  -21.303 1.00 78.06 273 B 1 
ATOM 3010 C CA  . ASN B 2 273 ? -4.777  -3.151  -20.611 1.00 77.59 273 B 1 
ATOM 3011 C C   . ASN B 2 273 ? -3.412  -3.410  -19.964 1.00 78.55 273 B 1 
ATOM 3012 O O   . ASN B 2 273 ? -3.347  -3.856  -18.818 1.00 77.79 273 B 1 
ATOM 3013 C CB  . ASN B 2 273 ? -5.134  -4.279  -21.589 1.00 75.94 273 B 1 
ATOM 3014 C CG  . ASN B 2 273 ? -6.630  -4.407  -21.817 1.00 70.87 273 B 1 
ATOM 3015 O OD1 . ASN B 2 273 ? -7.442  -3.935  -21.057 1.00 62.57 273 B 1 
ATOM 3016 N ND2 . ASN B 2 273 ? -7.041  -5.106  -22.861 1.00 63.68 273 B 1 
ATOM 3017 N N   . ARG B 2 274 ? -2.317  -3.114  -20.665 1.00 81.14 274 B 1 
ATOM 3018 C CA  . ARG B 2 274 ? -0.964  -3.264  -20.119 1.00 81.34 274 B 1 
ATOM 3019 C C   . ARG B 2 274 ? -0.733  -2.348  -18.916 1.00 82.15 274 B 1 
ATOM 3020 O O   . ARG B 2 274 ? -0.112  -2.779  -17.952 1.00 81.03 274 B 1 
ATOM 3021 C CB  . ARG B 2 274 ? 0.091   -2.965  -21.194 1.00 80.67 274 B 1 
ATOM 3022 C CG  . ARG B 2 274 ? 0.202   -4.100  -22.226 1.00 74.56 274 B 1 
ATOM 3023 C CD  . ARG B 2 274 ? 1.234   -3.715  -23.285 1.00 70.50 274 B 1 
ATOM 3024 N NE  . ARG B 2 274 ? 1.346   -4.733  -24.335 1.00 64.80 274 B 1 
ATOM 3025 C CZ  . ARG B 2 274 ? 2.125   -4.664  -25.411 1.00 58.03 274 B 1 
ATOM 3026 N NH1 . ARG B 2 274 ? 2.902   -3.644  -25.620 1.00 53.40 274 B 1 
ATOM 3027 N NH2 . ARG B 2 274 ? 2.114   -5.620  -26.301 1.00 50.19 274 B 1 
ATOM 3028 N N   . LEU B 2 275 ? -1.251  -1.125  -18.949 1.00 81.08 275 B 1 
ATOM 3029 C CA  . LEU B 2 275 ? -1.130  -0.180  -17.851 1.00 81.11 275 B 1 
ATOM 3030 C C   . LEU B 2 275 ? -1.972  -0.597  -16.638 1.00 81.16 275 B 1 
ATOM 3031 O O   . LEU B 2 275 ? -1.473  -0.488  -15.524 1.00 80.35 275 B 1 
ATOM 3032 C CB  . LEU B 2 275 ? -1.488  1.229   -18.339 1.00 81.15 275 B 1 
ATOM 3033 C CG  . LEU B 2 275 ? -0.317  1.863   -19.113 1.00 76.44 275 B 1 
ATOM 3034 C CD1 . LEU B 2 275 ? -0.786  3.030   -19.969 1.00 72.16 275 B 1 
ATOM 3035 C CD2 . LEU B 2 275 ? 0.746   2.402   -18.150 1.00 73.48 275 B 1 
ATOM 3036 N N   . ASP B 2 276 ? -3.171  -1.134  -16.837 1.00 80.02 276 B 1 
ATOM 3037 C CA  . ASP B 2 276 ? -3.981  -1.667  -15.733 1.00 78.96 276 B 1 
ATOM 3038 C C   . ASP B 2 276 ? -3.298  -2.878  -15.066 1.00 79.76 276 B 1 
ATOM 3039 O O   . ASP B 2 276 ? -3.251  -2.971  -13.845 1.00 78.79 276 B 1 
ATOM 3040 C CB  . ASP B 2 276 ? -5.383  -2.051  -16.239 1.00 77.01 276 B 1 
ATOM 3041 C CG  . ASP B 2 276 ? -6.281  -0.862  -16.618 1.00 72.62 276 B 1 
ATOM 3042 O OD1 . ASP B 2 276 ? -5.958  0.305   -16.374 1.00 67.41 276 B 1 
ATOM 3043 O OD2 . ASP B 2 276 ? -7.373  -1.137  -17.174 1.00 67.20 276 B 1 
ATOM 3044 N N   . GLN B 2 277 ? -2.699  -3.774  -15.856 1.00 79.84 277 B 1 
ATOM 3045 C CA  . GLN B 2 277 ? -1.897  -4.887  -15.330 1.00 80.02 277 B 1 
ATOM 3046 C C   . GLN B 2 277 ? -0.657  -4.390  -14.593 1.00 81.15 277 B 1 
ATOM 3047 O O   . GLN B 2 277 ? -0.369  -4.845  -13.486 1.00 80.84 277 B 1 
ATOM 3048 C CB  . GLN B 2 277 ? -1.465  -5.820  -16.470 1.00 79.11 277 B 1 
ATOM 3049 C CG  . GLN B 2 277 ? -2.624  -6.678  -16.988 1.00 72.58 277 B 1 
ATOM 3050 C CD  . GLN B 2 277 ? -2.221  -7.566  -18.170 1.00 68.65 277 B 1 
ATOM 3051 O OE1 . GLN B 2 277 ? -1.204  -7.395  -18.819 1.00 64.06 277 B 1 
ATOM 3052 N NE2 . GLN B 2 277 ? -3.015  -8.553  -18.499 1.00 60.10 277 B 1 
ATOM 3053 N N   . ALA B 2 278 ? 0.065   -3.440  -15.167 1.00 83.94 278 B 1 
ATOM 3054 C CA  . ALA B 2 278 ? 1.242   -2.852  -14.545 1.00 84.88 278 B 1 
ATOM 3055 C C   . ALA B 2 278 ? 0.886   -2.174  -13.225 1.00 85.51 278 B 1 
ATOM 3056 O O   . ALA B 2 278 ? 1.611   -2.337  -12.245 1.00 84.67 278 B 1 
ATOM 3057 C CB  . ALA B 2 278 ? 1.896   -1.873  -15.533 1.00 85.03 278 B 1 
ATOM 3058 N N   . MET B 2 279 ? -0.272  -1.507  -13.156 1.00 83.45 279 B 1 
ATOM 3059 C CA  . MET B 2 279 ? -0.755  -0.860  -11.946 1.00 82.85 279 B 1 
ATOM 3060 C C   . MET B 2 279 ? -0.982  -1.870  -10.820 1.00 82.95 279 B 1 
ATOM 3061 O O   . MET B 2 279 ? -0.451  -1.692  -9.723  1.00 82.06 279 B 1 
ATOM 3062 C CB  . MET B 2 279 ? -2.038  -0.082  -12.277 1.00 81.83 279 B 1 
ATOM 3063 C CG  . MET B 2 279 ? -2.317  0.964   -11.199 1.00 74.66 279 B 1 
ATOM 3064 S SD  . MET B 2 279 ? -1.095  2.296   -11.172 1.00 71.52 279 B 1 
ATOM 3065 C CE  . MET B 2 279 ? -1.000  2.543   -9.398  1.00 62.47 279 B 1 
ATOM 3066 N N   . GLN B 2 280 ? -1.666  -2.985  -11.093 1.00 81.83 280 B 1 
ATOM 3067 C CA  . GLN B 2 280 ? -1.905  -4.049  -10.105 1.00 81.07 280 B 1 
ATOM 3068 C C   . GLN B 2 280 ? -0.594  -4.683  -9.611  1.00 82.05 280 B 1 
ATOM 3069 O O   . GLN B 2 280 ? -0.422  -4.910  -8.412  1.00 81.05 280 B 1 
ATOM 3070 C CB  . GLN B 2 280 ? -2.795  -5.127  -10.732 1.00 78.51 280 B 1 
ATOM 3071 C CG  . GLN B 2 280 ? -4.240  -4.656  -10.917 1.00 72.38 280 B 1 
ATOM 3072 C CD  . GLN B 2 280 ? -5.117  -5.692  -11.625 1.00 69.28 280 B 1 
ATOM 3073 O OE1 . GLN B 2 280 ? -4.672  -6.676  -12.182 1.00 64.44 280 B 1 
ATOM 3074 N NE2 . GLN B 2 280 ? -6.419  -5.501  -11.618 1.00 61.38 280 B 1 
ATOM 3075 N N   . VAL B 2 281 ? 0.342   -4.944  -10.513 1.00 83.94 281 B 1 
ATOM 3076 C CA  . VAL B 2 281 ? 1.638   -5.537  -10.154 1.00 84.61 281 B 1 
ATOM 3077 C C   . VAL B 2 281 ? 2.470   -4.569  -9.307  1.00 86.04 281 B 1 
ATOM 3078 O O   . VAL B 2 281 ? 3.027   -4.961  -8.285  1.00 85.97 281 B 1 
ATOM 3079 C CB  . VAL B 2 281 ? 2.408   -5.972  -11.415 1.00 83.82 281 B 1 
ATOM 3080 C CG1 . VAL B 2 281 ? 3.828   -6.444  -11.100 1.00 78.97 281 B 1 
ATOM 3081 C CG2 . VAL B 2 281 ? 1.687   -7.140  -12.109 1.00 78.91 281 B 1 
ATOM 3082 N N   . THR B 2 282 ? 2.532   -3.296  -9.694  1.00 86.64 282 B 1 
ATOM 3083 C CA  . THR B 2 282 ? 3.323   -2.289  -8.979  1.00 87.14 282 B 1 
ATOM 3084 C C   . THR B 2 282 ? 2.721   -1.918  -7.628  1.00 86.93 282 B 1 
ATOM 3085 O O   . THR B 2 282 ? 3.464   -1.712  -6.678  1.00 85.29 282 B 1 
ATOM 3086 C CB  . THR B 2 282 ? 3.538   -1.025  -9.816  1.00 87.44 282 B 1 
ATOM 3087 O OG1 . THR B 2 282 ? 2.317   -0.492  -10.280 1.00 81.23 282 B 1 
ATOM 3088 C CG2 . THR B 2 282 ? 4.432   -1.295  -11.027 1.00 81.60 282 B 1 
ATOM 3089 N N   . GLU B 2 283 ? 1.398   -1.907  -7.505  1.00 85.22 283 B 1 
ATOM 3090 C CA  . GLU B 2 283 ? 0.713   -1.733  -6.224  1.00 84.32 283 B 1 
ATOM 3091 C C   . GLU B 2 283 ? 1.040   -2.894  -5.271  1.00 84.89 283 B 1 
ATOM 3092 O O   . GLU B 2 283 ? 1.410   -2.674  -4.121  1.00 83.73 283 B 1 
ATOM 3093 C CB  . GLU B 2 283 ? -0.795  -1.614  -6.487  1.00 81.59 283 B 1 
ATOM 3094 C CG  . GLU B 2 283 ? -1.587  -1.362  -5.206  1.00 74.91 283 B 1 
ATOM 3095 C CD  . GLU B 2 283 ? -3.058  -1.048  -5.500  1.00 71.56 283 B 1 
ATOM 3096 O OE1 . GLU B 2 283 ? -3.642  -0.271  -4.712  1.00 66.21 283 B 1 
ATOM 3097 O OE2 . GLU B 2 283 ? -3.612  -1.552  -6.501  1.00 67.61 283 B 1 
ATOM 3098 N N   . THR B 2 284 ? 1.005   -4.125  -5.773  1.00 85.18 284 B 1 
ATOM 3099 C CA  . THR B 2 284 ? 1.394   -5.310  -4.992  1.00 85.25 284 B 1 
ATOM 3100 C C   . THR B 2 284 ? 2.862   -5.260  -4.565  1.00 86.40 284 B 1 
ATOM 3101 O O   . THR B 2 284 ? 3.202   -5.628  -3.437  1.00 85.59 284 B 1 
ATOM 3102 C CB  . THR B 2 284 ? 1.153   -6.589  -5.799  1.00 83.98 284 B 1 
ATOM 3103 O OG1 . THR B 2 284 ? -0.163  -6.667  -6.289  1.00 77.24 284 B 1 
ATOM 3104 C CG2 . THR B 2 284 ? 1.359   -7.818  -4.914  1.00 76.18 284 B 1 
ATOM 3105 N N   . LEU B 2 285 ? 3.743   -4.776  -5.429  1.00 87.33 285 B 1 
ATOM 3106 C CA  . LEU B 2 285 ? 5.143   -4.564  -5.104  1.00 88.26 285 B 1 
ATOM 3107 C C   . LEU B 2 285 ? 5.305   -3.533  -3.973  1.00 88.30 285 B 1 
ATOM 3108 O O   . LEU B 2 285 ? 6.057   -3.764  -3.024  1.00 86.91 285 B 1 
ATOM 3109 C CB  . LEU B 2 285 ? 5.888   -4.149  -6.387  1.00 87.94 285 B 1 
ATOM 3110 C CG  . LEU B 2 285 ? 7.425   -4.121  -6.226  1.00 83.87 285 B 1 
ATOM 3111 C CD1 . LEU B 2 285 ? 8.003   -5.527  -6.104  1.00 80.60 285 B 1 
ATOM 3112 C CD2 . LEU B 2 285 ? 8.051   -3.446  -7.440  1.00 81.04 285 B 1 
ATOM 3113 N N   . GLY B 2 286 ? 4.532   -2.437  -4.018  1.00 88.06 286 B 1 
ATOM 3114 C CA  . GLY B 2 286 ? 4.458   -1.451  -2.949  1.00 87.47 286 B 1 
ATOM 3115 C C   . GLY B 2 286 ? 3.990   -2.047  -1.618  1.00 88.19 286 B 1 
ATOM 3116 O O   . GLY B 2 286 ? 4.638   -1.853  -0.590  1.00 86.49 286 B 1 
ATOM 3117 N N   . MET B 2 287 ? 2.934   -2.882  -1.628  1.00 86.04 287 B 1 
ATOM 3118 C CA  . MET B 2 287 ? 2.468   -3.601  -0.436  1.00 85.51 287 B 1 
ATOM 3119 C C   . MET B 2 287 ? 3.561   -4.505  0.159   1.00 86.58 287 B 1 
ATOM 3120 O O   . MET B 2 287 ? 3.692   -4.620  1.377   1.00 84.98 287 B 1 
ATOM 3121 C CB  . MET B 2 287 ? 1.238   -4.455  -0.768  1.00 82.64 287 B 1 
ATOM 3122 C CG  . MET B 2 287 ? -0.008  -3.629  -1.099  1.00 77.51 287 B 1 
ATOM 3123 S SD  . MET B 2 287 ? -1.465  -4.661  -1.388  1.00 71.47 287 B 1 
ATOM 3124 C CE  . MET B 2 287 ? -2.670  -3.371  -1.749  1.00 64.30 287 B 1 
ATOM 3125 N N   . THR B 2 288 ? 4.370   -5.116  -0.687  1.00 88.90 288 B 1 
ATOM 3126 C CA  . THR B 2 288 ? 5.471   -5.981  -0.246  1.00 89.46 288 B 1 
ATOM 3127 C C   . THR B 2 288 ? 6.556   -5.193  0.499   1.00 90.10 288 B 1 
ATOM 3128 O O   . THR B 2 288 ? 7.198   -5.739  1.399   1.00 87.92 288 B 1 
ATOM 3129 C CB  . THR B 2 288 ? 6.074   -6.741  -1.438  1.00 88.13 288 B 1 
ATOM 3130 O OG1 . THR B 2 288 ? 5.061   -7.404  -2.163  1.00 78.36 288 B 1 
ATOM 3131 C CG2 . THR B 2 288 ? 7.054   -7.835  -1.004  1.00 77.38 288 B 1 
ATOM 3132 N N   . HIS B 2 289 ? 6.735   -3.906  0.197   1.00 87.74 289 B 1 
ATOM 3133 C CA  . HIS B 2 289 ? 7.701   -3.059  0.913   1.00 87.80 289 B 1 
ATOM 3134 C C   . HIS B 2 289 ? 7.382   -2.951  2.412   1.00 87.98 289 B 1 
ATOM 3135 O O   . HIS B 2 289 ? 8.309   -2.999  3.230   1.00 86.37 289 B 1 
ATOM 3136 C CB  . HIS B 2 289 ? 7.747   -1.672  0.259   1.00 86.62 289 B 1 
ATOM 3137 C CG  . HIS B 2 289 ? 8.779   -0.775  0.872   1.00 85.41 289 B 1 
ATOM 3138 N ND1 . HIS B 2 289 ? 8.544   0.206   1.817   1.00 72.45 289 B 1 
ATOM 3139 C CD2 . HIS B 2 289 ? 10.133  -0.755  0.633   1.00 73.51 289 B 1 
ATOM 3140 C CE1 . HIS B 2 289 ? 9.720   0.790   2.123   1.00 73.41 289 B 1 
ATOM 3141 N NE2 . HIS B 2 289 ? 10.704  0.224   1.421   1.00 74.70 289 B 1 
ATOM 3142 N N   . CYS B 2 290 ? 6.100   -2.943  2.809   1.00 87.04 290 B 1 
ATOM 3143 C CA  . CYS B 2 290 ? 5.678   -2.932  4.214   1.00 86.40 290 B 1 
ATOM 3144 C C   . CYS B 2 290 ? 6.131   -4.191  4.977   1.00 87.67 290 B 1 
ATOM 3145 O O   . CYS B 2 290 ? 6.361   -4.147  6.185   1.00 84.20 290 B 1 
ATOM 3146 C CB  . CYS B 2 290 ? 4.148   -2.785  4.287   1.00 82.71 290 B 1 
ATOM 3147 S SG  . CYS B 2 290 ? 3.641   -1.236  3.472   1.00 72.17 290 B 1 
ATOM 3148 N N   . CYS B 2 291 ? 6.333   -5.320  4.288   1.00 87.91 291 B 1 
ATOM 3149 C CA  . CYS B 2 291 ? 6.887   -6.531  4.895   1.00 87.64 291 B 1 
ATOM 3150 C C   . CYS B 2 291 ? 8.406   -6.461  5.097   1.00 88.99 291 B 1 
ATOM 3151 O O   . CYS B 2 291 ? 8.962   -7.190  5.908   1.00 86.19 291 B 1 
ATOM 3152 C CB  . CYS B 2 291 ? 6.553   -7.742  4.006   1.00 84.79 291 B 1 
ATOM 3153 S SG  . CYS B 2 291 ? 4.768   -7.856  3.716   1.00 79.93 291 B 1 
ATOM 3154 N N   . ILE B 2 292 ? 9.085   -5.610  4.334   1.00 89.71 292 B 1 
ATOM 3155 C CA  . ILE B 2 292 ? 10.547  -5.481  4.328   1.00 90.08 292 B 1 
ATOM 3156 C C   . ILE B 2 292 ? 11.021  -4.431  5.331   1.00 90.74 292 B 1 
ATOM 3157 O O   . ILE B 2 292 ? 12.113  -4.563  5.885   1.00 88.44 292 B 1 
ATOM 3158 C CB  . ILE B 2 292 ? 11.034  -5.216  2.883   1.00 87.75 292 B 1 
ATOM 3159 C CG1 . ILE B 2 292 ? 10.662  -6.410  1.968   1.00 79.84 292 B 1 
ATOM 3160 C CG2 . ILE B 2 292 ? 12.551  -4.987  2.829   1.00 77.61 292 B 1 
ATOM 3161 C CD1 . ILE B 2 292 ? 10.949  -6.170  0.496   1.00 70.38 292 B 1 
ATOM 3162 N N   . ASN B 2 293 ? 10.193  -3.417  5.642   1.00 89.41 293 B 1 
ATOM 3163 C CA  . ASN B 2 293 ? 10.492  -2.387  6.640   1.00 88.84 293 B 1 
ATOM 3164 C C   . ASN B 2 293 ? 11.015  -2.954  7.978   1.00 88.63 293 B 1 
ATOM 3165 O O   . ASN B 2 293 ? 12.087  -2.517  8.413   1.00 86.32 293 B 1 
ATOM 3166 C CB  . ASN B 2 293 ? 9.259   -1.484  6.858   1.00 86.93 293 B 1 
ATOM 3167 C CG  . ASN B 2 293 ? 9.016   -0.506  5.730   1.00 85.40 293 B 1 
ATOM 3168 O OD1 . ASN B 2 293 ? 9.907   -0.180  4.964   1.00 76.47 293 B 1 
ATOM 3169 N ND2 . ASN B 2 293 ? 7.816   0.024   5.635   1.00 76.96 293 B 1 
ATOM 3170 N N   . PRO B 2 294 ? 10.378  -3.967  8.621   1.00 89.30 294 B 1 
ATOM 3171 C CA  . PRO B 2 294 ? 10.907  -4.580  9.846   1.00 88.36 294 B 1 
ATOM 3172 C C   . PRO B 2 294 ? 12.332  -5.112  9.691   1.00 88.04 294 B 1 
ATOM 3173 O O   . PRO B 2 294 ? 13.152  -4.971  10.589  1.00 84.67 294 B 1 
ATOM 3174 C CB  . PRO B 2 294 ? 9.941   -5.720  10.177  1.00 86.33 294 B 1 
ATOM 3175 C CG  . PRO B 2 294 ? 8.631   -5.276  9.540   1.00 85.40 294 B 1 
ATOM 3176 C CD  . PRO B 2 294 ? 9.088   -4.543  8.293   1.00 88.30 294 B 1 
ATOM 3177 N N   . ILE B 2 295 ? 12.646  -5.713  8.546   1.00 90.36 295 B 1 
ATOM 3178 C CA  . ILE B 2 295 ? 13.951  -6.318  8.280   1.00 89.43 295 B 1 
ATOM 3179 C C   . ILE B 2 295 ? 15.017  -5.230  8.146   1.00 88.96 295 B 1 
ATOM 3180 O O   . ILE B 2 295 ? 16.062  -5.292  8.796   1.00 86.72 295 B 1 
ATOM 3181 C CB  . ILE B 2 295 ? 13.887  -7.237  7.032   1.00 88.13 295 B 1 
ATOM 3182 C CG1 . ILE B 2 295 ? 12.800  -8.327  7.205   1.00 82.86 295 B 1 
ATOM 3183 C CG2 . ILE B 2 295 ? 15.260  -7.879  6.773   1.00 81.39 295 B 1 
ATOM 3184 C CD1 . ILE B 2 295 ? 12.579  -9.210  5.973   1.00 74.22 295 B 1 
ATOM 3185 N N   . ILE B 2 296 ? 14.738  -4.204  7.334   1.00 88.25 296 B 1 
ATOM 3186 C CA  . ILE B 2 296 ? 15.727  -3.160  6.998   1.00 87.00 296 B 1 
ATOM 3187 C C   . ILE B 2 296 ? 15.941  -2.168  8.143   1.00 86.56 296 B 1 
ATOM 3188 O O   . ILE B 2 296 ? 17.068  -1.706  8.358   1.00 82.46 296 B 1 
ATOM 3189 C CB  . ILE B 2 296 ? 15.316  -2.455  5.685   1.00 84.43 296 B 1 
ATOM 3190 C CG1 . ILE B 2 296 ? 15.327  -3.464  4.516   1.00 75.82 296 B 1 
ATOM 3191 C CG2 . ILE B 2 296 ? 16.276  -1.293  5.376   1.00 72.52 296 B 1 
ATOM 3192 C CD1 . ILE B 2 296 ? 14.989  -2.838  3.170   1.00 70.17 296 B 1 
ATOM 3193 N N   . TYR B 2 297 ? 14.896  -1.810  8.892   1.00 85.98 297 B 1 
ATOM 3194 C CA  . TYR B 2 297 ? 14.987  -0.768  9.922   1.00 84.95 297 B 1 
ATOM 3195 C C   . TYR B 2 297 ? 15.212  -1.322  11.333  1.00 83.39 297 B 1 
ATOM 3196 O O   . TYR B 2 297 ? 15.908  -0.677  12.119  1.00 78.63 297 B 1 
ATOM 3197 C CB  . TYR B 2 297 ? 13.762  0.151   9.848   1.00 84.45 297 B 1 
ATOM 3198 C CG  . TYR B 2 297 ? 13.764  1.046   8.622   1.00 84.90 297 B 1 
ATOM 3199 C CD1 . TYR B 2 297 ? 14.567  2.203   8.603   1.00 80.92 297 B 1 
ATOM 3200 C CD2 . TYR B 2 297 ? 12.995  0.724   7.490   1.00 81.07 297 B 1 
ATOM 3201 C CE1 . TYR B 2 297 ? 14.608  3.033   7.466   1.00 79.62 297 B 1 
ATOM 3202 C CE2 . TYR B 2 297 ? 13.022  1.539   6.344   1.00 79.31 297 B 1 
ATOM 3203 C CZ  . TYR B 2 297 ? 13.840  2.689   6.334   1.00 82.14 297 B 1 
ATOM 3204 O OH  . TYR B 2 297 ? 13.891  3.478   5.216   1.00 79.33 297 B 1 
ATOM 3205 N N   . ALA B 2 298 ? 14.696  -2.519  11.662  1.00 84.16 298 B 1 
ATOM 3206 C CA  . ALA B 2 298 ? 14.828  -3.107  12.990  1.00 83.13 298 B 1 
ATOM 3207 C C   . ALA B 2 298 ? 15.842  -4.250  13.050  1.00 83.60 298 B 1 
ATOM 3208 O O   . ALA B 2 298 ? 16.822  -4.173  13.803  1.00 80.32 298 B 1 
ATOM 3209 C CB  . ALA B 2 298 ? 13.441  -3.494  13.507  1.00 80.95 298 B 1 
ATOM 3210 N N   . PHE B 2 299 ? 15.679  -5.311  12.255  1.00 82.99 299 B 1 
ATOM 3211 C CA  . PHE B 2 299 ? 16.495  -6.528  12.368  1.00 82.57 299 B 1 
ATOM 3212 C C   . PHE B 2 299 ? 17.944  -6.389  11.894  1.00 81.97 299 B 1 
ATOM 3213 O O   . PHE B 2 299 ? 18.795  -7.199  12.260  1.00 79.09 299 B 1 
ATOM 3214 C CB  . PHE B 2 299 ? 15.811  -7.704  11.648  1.00 81.50 299 B 1 
ATOM 3215 C CG  . PHE B 2 299 ? 14.441  -8.070  12.176  1.00 79.17 299 B 1 
ATOM 3216 C CD1 . PHE B 2 299 ? 14.240  -8.278  13.550  1.00 73.70 299 B 1 
ATOM 3217 C CD2 . PHE B 2 299 ? 13.352  -8.218  11.299  1.00 73.73 299 B 1 
ATOM 3218 C CE1 . PHE B 2 299 ? 12.965  -8.581  14.048  1.00 70.43 299 B 1 
ATOM 3219 C CE2 . PHE B 2 299 ? 12.077  -8.523  11.788  1.00 69.61 299 B 1 
ATOM 3220 C CZ  . PHE B 2 299 ? 11.870  -8.697  13.164  1.00 70.95 299 B 1 
ATOM 3221 N N   . VAL B 2 300 ? 18.265  -5.364  11.122  1.00 81.87 300 B 1 
ATOM 3222 C CA  . VAL B 2 300 ? 19.659  -5.078  10.761  1.00 79.52 300 B 1 
ATOM 3223 C C   . VAL B 2 300 ? 20.492  -4.685  11.987  1.00 78.94 300 B 1 
ATOM 3224 O O   . VAL B 2 300 ? 21.679  -5.027  12.046  1.00 73.64 300 B 1 
ATOM 3225 C CB  . VAL B 2 300 ? 19.706  -4.016  9.648   1.00 76.74 300 B 1 
ATOM 3226 C CG1 . VAL B 2 300 ? 21.115  -3.464  9.435   1.00 68.43 300 B 1 
ATOM 3227 C CG2 . VAL B 2 300 ? 19.264  -4.636  8.325   1.00 68.78 300 B 1 
ATOM 3228 N N   . GLY B 2 301 ? 19.879  -4.047  12.986  1.00 76.84 301 B 1 
ATOM 3229 C CA  . GLY B 2 301 ? 20.537  -3.633  14.217  1.00 75.42 301 B 1 
ATOM 3230 C C   . GLY B 2 301 ? 20.974  -4.833  15.076  1.00 77.46 301 B 1 
ATOM 3231 O O   . GLY B 2 301 ? 20.174  -5.689  15.431  1.00 75.09 301 B 1 
ATOM 3232 N N   . GLU B 2 302 ? 22.250  -4.861  15.483  1.00 72.80 302 B 1 
ATOM 3233 C CA  . GLU B 2 302 ? 22.823  -5.956  16.268  1.00 74.63 302 B 1 
ATOM 3234 C C   . GLU B 2 302 ? 22.117  -6.131  17.626  1.00 77.07 302 B 1 
ATOM 3235 O O   . GLU B 2 302 ? 21.719  -7.235  17.985  1.00 73.78 302 B 1 
ATOM 3236 C CB  . GLU B 2 302 ? 24.317  -5.679  16.431  1.00 69.52 302 B 1 
ATOM 3237 C CG  . GLU B 2 302 ? 25.075  -6.837  17.087  1.00 60.54 302 B 1 
ATOM 3238 C CD  . GLU B 2 302 ? 26.603  -6.623  17.031  1.00 55.75 302 B 1 
ATOM 3239 O OE1 . GLU B 2 302 ? 27.327  -7.614  17.259  1.00 48.17 302 B 1 
ATOM 3240 O OE2 . GLU B 2 302 ? 27.033  -5.487  16.697  1.00 52.27 302 B 1 
ATOM 3241 N N   . LYS B 2 303 ? 21.845  -5.024  18.336  1.00 74.77 303 B 1 
ATOM 3242 C CA  . LYS B 2 303 ? 21.088  -5.048  19.599  1.00 75.92 303 B 1 
ATOM 3243 C C   . LYS B 2 303 ? 19.699  -5.655  19.412  1.00 78.97 303 B 1 
ATOM 3244 O O   . LYS B 2 303 ? 19.254  -6.439  20.248  1.00 76.89 303 B 1 
ATOM 3245 C CB  . LYS B 2 303 ? 20.968  -3.635  20.204  1.00 71.31 303 B 1 
ATOM 3246 C CG  . LYS B 2 303 ? 22.310  -3.073  20.716  1.00 63.16 303 B 1 
ATOM 3247 C CD  . LYS B 2 303 ? 22.113  -1.732  21.441  1.00 57.92 303 B 1 
ATOM 3248 C CE  . LYS B 2 303 ? 23.456  -1.158  21.906  1.00 49.53 303 B 1 
ATOM 3249 N NZ  . LYS B 2 303 ? 23.341  0.212   22.488  1.00 44.45 303 B 1 
ATOM 3250 N N   . PHE B 2 304 ? 19.019  -5.339  18.304  1.00 77.54 304 B 1 
ATOM 3251 C CA  . PHE B 2 304 ? 17.683  -5.862  18.033  1.00 79.74 304 B 1 
ATOM 3252 C C   . PHE B 2 304 ? 17.707  -7.373  17.770  1.00 81.45 304 B 1 
ATOM 3253 O O   . PHE B 2 304 ? 16.865  -8.097  18.294  1.00 79.35 304 B 1 
ATOM 3254 C CB  . PHE B 2 304 ? 17.058  -5.088  16.875  1.00 77.58 304 B 1 
ATOM 3255 C CG  . PHE B 2 304 ? 15.548  -5.142  16.891  1.00 76.09 304 B 1 
ATOM 3256 C CD1 . PHE B 2 304 ? 14.864  -6.251  16.364  1.00 72.16 304 B 1 
ATOM 3257 C CD2 . PHE B 2 304 ? 14.815  -4.072  17.446  1.00 72.84 304 B 1 
ATOM 3258 C CE1 . PHE B 2 304 ? 13.459  -6.297  16.393  1.00 70.95 304 B 1 
ATOM 3259 C CE2 . PHE B 2 304 ? 13.411  -4.111  17.468  1.00 70.54 304 B 1 
ATOM 3260 C CZ  . PHE B 2 304 ? 12.731  -5.224  16.938  1.00 72.42 304 B 1 
ATOM 3261 N N   . ARG B 2 305 ? 18.715  -7.877  17.035  1.00 79.13 305 B 1 
ATOM 3262 C CA  . ARG B 2 305 ? 18.911  -9.319  16.840  1.00 80.89 305 B 1 
ATOM 3263 C C   . ARG B 2 305 ? 19.187  -10.047 18.154  1.00 82.49 305 B 1 
ATOM 3264 O O   . ARG B 2 305 ? 18.627  -11.117 18.379  1.00 81.85 305 B 1 
ATOM 3265 C CB  . ARG B 2 305 ? 20.057  -9.594  15.858  1.00 78.87 305 B 1 
ATOM 3266 C CG  . ARG B 2 305 ? 19.745  -9.114  14.441  1.00 75.25 305 B 1 
ATOM 3267 C CD  . ARG B 2 305 ? 20.862  -9.554  13.499  1.00 74.68 305 B 1 
ATOM 3268 N NE  . ARG B 2 305 ? 21.129  -8.549  12.470  1.00 68.33 305 B 1 
ATOM 3269 C CZ  . ARG B 2 305 ? 22.132  -8.546  11.619  1.00 63.59 305 B 1 
ATOM 3270 N NH1 . ARG B 2 305 ? 22.956  -9.561  11.531  1.00 58.70 305 B 1 
ATOM 3271 N NH2 . ARG B 2 305 ? 22.342  -7.521  10.864  1.00 56.06 305 B 1 
ATOM 3272 N N   . ASN B 2 306 ? 19.983  -9.466  19.044  1.00 82.98 306 B 1 
ATOM 3273 C CA  . ASN B 2 306 ? 20.251  -10.050 20.357  1.00 83.19 306 B 1 
ATOM 3274 C C   . ASN B 2 306 ? 18.974  -10.146 21.200  1.00 83.35 306 B 1 
ATOM 3275 O O   . ASN B 2 306 ? 18.699  -11.194 21.781  1.00 81.85 306 B 1 
ATOM 3276 C CB  . ASN B 2 306 ? 21.360  -9.249  21.058  1.00 82.29 306 B 1 
ATOM 3277 C CG  . ASN B 2 306 ? 22.713  -9.428  20.389  1.00 77.04 306 B 1 
ATOM 3278 O OD1 . ASN B 2 306 ? 22.912  -10.276 19.538  1.00 67.91 306 B 1 
ATOM 3279 N ND2 . ASN B 2 306 ? 23.695  -8.634  20.771  1.00 68.44 306 B 1 
ATOM 3280 N N   . TYR B 2 307 ? 18.130  -9.090  21.210  1.00 82.31 307 B 1 
ATOM 3281 C CA  . TYR B 2 307 ? 16.826  -9.159  21.880  1.00 81.50 307 B 1 
ATOM 3282 C C   . TYR B 2 307 ? 15.895  -10.210 21.265  1.00 81.67 307 B 1 
ATOM 3283 O O   . TYR B 2 307 ? 15.196  -10.898 21.994  1.00 80.29 307 B 1 
ATOM 3284 C CB  . TYR B 2 307 ? 16.141  -7.786  21.861  1.00 80.66 307 B 1 
ATOM 3285 C CG  . TYR B 2 307 ? 16.731  -6.783  22.818  1.00 78.79 307 B 1 
ATOM 3286 C CD1 . TYR B 2 307 ? 16.773  -7.052  24.205  1.00 73.45 307 B 1 
ATOM 3287 C CD2 . TYR B 2 307 ? 17.241  -5.556  22.348  1.00 74.79 307 B 1 
ATOM 3288 C CE1 . TYR B 2 307 ? 17.323  -6.125  25.105  1.00 71.86 307 B 1 
ATOM 3289 C CE2 . TYR B 2 307 ? 17.792  -4.620  23.238  1.00 71.38 307 B 1 
ATOM 3290 C CZ  . TYR B 2 307 ? 17.829  -4.915  24.613  1.00 72.91 307 B 1 
ATOM 3291 O OH  . TYR B 2 307 ? 18.383  -4.003  25.494  1.00 68.45 307 B 1 
ATOM 3292 N N   . LEU B 2 308 ? 15.923  -10.368 19.938  1.00 82.30 308 B 1 
ATOM 3293 C CA  . LEU B 2 308 ? 15.142  -11.379 19.233  1.00 81.46 308 B 1 
ATOM 3294 C C   . LEU B 2 308 ? 15.585  -12.795 19.619  1.00 81.78 308 B 1 
ATOM 3295 O O   . LEU B 2 308 ? 14.746  -13.630 19.940  1.00 80.89 308 B 1 
ATOM 3296 C CB  . LEU B 2 308 ? 15.240  -11.098 17.728  1.00 80.48 308 B 1 
ATOM 3297 C CG  . LEU B 2 308 ? 14.289  -11.982 16.887  1.00 76.71 308 B 1 
ATOM 3298 C CD1 . LEU B 2 308 ? 13.457  -11.122 15.947  1.00 71.49 308 B 1 
ATOM 3299 C CD2 . LEU B 2 308 ? 15.070  -12.976 16.027  1.00 72.91 308 B 1 
ATOM 3300 N N   . LEU B 2 309 ? 16.893  -13.055 19.690  1.00 82.40 309 B 1 
ATOM 3301 C CA  . LEU B 2 309 ? 17.442  -14.324 20.150  1.00 82.14 309 B 1 
ATOM 3302 C C   . LEU B 2 309 ? 17.034  -14.633 21.598  1.00 81.39 309 B 1 
ATOM 3303 O O   . LEU B 2 309 ? 16.546  -15.731 21.870  1.00 80.25 309 B 1 
ATOM 3304 C CB  . LEU B 2 309 ? 18.974  -14.310 20.015  1.00 82.04 309 B 1 
ATOM 3305 C CG  . LEU B 2 309 ? 19.469  -14.474 18.564  1.00 73.96 309 B 1 
ATOM 3306 C CD1 . LEU B 2 309 ? 20.956  -14.126 18.485  1.00 67.23 309 B 1 
ATOM 3307 C CD2 . LEU B 2 309 ? 19.284  -15.908 18.060  1.00 68.28 309 B 1 
ATOM 3308 N N   . VAL B 2 310 ? 17.138  -13.666 22.507  1.00 84.60 310 B 1 
ATOM 3309 C CA  . VAL B 2 310 ? 16.730  -13.835 23.918  1.00 83.55 310 B 1 
ATOM 3310 C C   . VAL B 2 310 ? 15.222  -14.089 24.036  1.00 82.51 310 B 1 
ATOM 3311 O O   . VAL B 2 310 ? 14.790  -14.941 24.824  1.00 80.52 310 B 1 
ATOM 3312 C CB  . VAL B 2 310 ? 17.144  -12.615 24.751  1.00 82.30 310 B 1 
ATOM 3313 C CG1 . VAL B 2 310 ? 16.592  -12.658 26.185  1.00 76.12 310 B 1 
ATOM 3314 C CG2 . VAL B 2 310 ? 18.670  -12.522 24.857  1.00 76.80 310 B 1 
ATOM 3315 N N   . PHE B 2 311 ? 14.408  -13.385 23.248  1.00 82.80 311 B 1 
ATOM 3316 C CA  . PHE B 2 311 ? 12.957  -13.577 23.224  1.00 81.34 311 B 1 
ATOM 3317 C C   . PHE B 2 311 ? 12.586  -14.978 22.723  1.00 81.15 311 B 1 
ATOM 3318 O O   . PHE B 2 311 ? 11.803  -15.683 23.373  1.00 79.13 311 B 1 
ATOM 3319 C CB  . PHE B 2 311 ? 12.320  -12.479 22.364  1.00 79.62 311 B 1 
ATOM 3320 C CG  . PHE B 2 311 ? 10.807  -12.502 22.367  1.00 80.02 311 B 1 
ATOM 3321 C CD1 . PHE B 2 311 ? 10.101  -13.213 21.380  1.00 75.37 311 B 1 
ATOM 3322 C CD2 . PHE B 2 311 ? 10.103  -11.814 23.368  1.00 75.58 311 B 1 
ATOM 3323 C CE1 . PHE B 2 311 ? 8.700   -13.223 21.390  1.00 74.19 311 B 1 
ATOM 3324 C CE2 . PHE B 2 311 ? 8.695   -11.821 23.376  1.00 73.93 311 B 1 
ATOM 3325 C CZ  . PHE B 2 311 ? 7.991   -12.521 22.386  1.00 74.33 311 B 1 
ATOM 3326 N N   . PHE B 2 312 ? 13.201  -15.425 21.617  1.00 81.32 312 B 1 
ATOM 3327 C CA  . PHE B 2 312 ? 13.010  -16.778 21.105  1.00 80.70 312 B 1 
ATOM 3328 C C   . PHE B 2 312 ? 13.509  -17.832 22.084  1.00 79.97 312 B 1 
ATOM 3329 O O   . PHE B 2 312 ? 12.771  -18.776 22.361  1.00 78.07 312 B 1 
ATOM 3330 C CB  . PHE B 2 312 ? 13.674  -16.936 19.734  1.00 78.70 312 B 1 
ATOM 3331 C CG  . PHE B 2 312 ? 12.716  -16.665 18.588  1.00 71.75 312 B 1 
ATOM 3332 C CD1 . PHE B 2 312 ? 11.852  -17.682 18.137  1.00 65.45 312 B 1 
ATOM 3333 C CD2 . PHE B 2 312 ? 12.661  -15.406 17.976  1.00 63.81 312 B 1 
ATOM 3334 C CE1 . PHE B 2 312 ? 10.946  -17.434 17.087  1.00 59.96 312 B 1 
ATOM 3335 C CE2 . PHE B 2 312 ? 11.757  -15.155 16.931  1.00 59.44 312 B 1 
ATOM 3336 C CZ  . PHE B 2 312 ? 10.898  -16.167 16.483  1.00 58.62 312 B 1 
ATOM 3337 N N   . GLN B 2 313 ? 14.680  -17.674 22.679  1.00 80.57 313 B 1 
ATOM 3338 C CA  . GLN B 2 313 ? 15.187  -18.600 23.688  1.00 79.86 313 B 1 
ATOM 3339 C C   . GLN B 2 313 ? 14.237  -18.705 24.881  1.00 78.40 313 B 1 
ATOM 3340 O O   . GLN B 2 313 ? 13.908  -19.815 25.284  1.00 75.72 313 B 1 
ATOM 3341 C CB  . GLN B 2 313 ? 16.581  -18.178 24.154  1.00 79.05 313 B 1 
ATOM 3342 C CG  . GLN B 2 313 ? 17.681  -18.567 23.148  1.00 72.86 313 B 1 
ATOM 3343 C CD  . GLN B 2 313 ? 19.053  -18.058 23.564  1.00 68.22 313 B 1 
ATOM 3344 O OE1 . GLN B 2 313 ? 19.196  -17.255 24.472  1.00 62.74 313 B 1 
ATOM 3345 N NE2 . GLN B 2 313 ? 20.111  -18.482 22.917  1.00 59.45 313 B 1 
ATOM 3346 N N   . LYS B 2 314 ? 13.690  -17.592 25.405  1.00 79.96 314 B 1 
ATOM 3347 C CA  . LYS B 2 314 ? 12.720  -17.650 26.510  1.00 79.00 314 B 1 
ATOM 3348 C C   . LYS B 2 314 ? 11.422  -18.367 26.135  1.00 78.15 314 B 1 
ATOM 3349 O O   . LYS B 2 314 ? 10.900  -19.133 26.947  1.00 73.68 314 B 1 
ATOM 3350 C CB  . LYS B 2 314 ? 12.408  -16.239 27.036  1.00 75.69 314 B 1 
ATOM 3351 C CG  . LYS B 2 314 ? 13.484  -15.756 28.020  1.00 67.78 314 B 1 
ATOM 3352 C CD  . LYS B 2 314 ? 13.098  -14.395 28.622  1.00 64.20 314 B 1 
ATOM 3353 C CE  . LYS B 2 314 ? 14.130  -13.999 29.687  1.00 55.88 314 B 1 
ATOM 3354 N NZ  . LYS B 2 314 ? 13.807  -12.710 30.342  1.00 50.47 314 B 1 
ATOM 3355 N N   . HIS B 2 315 ? 10.877  -18.127 24.938  1.00 77.96 315 B 1 
ATOM 3356 C CA  . HIS B 2 315 ? 9.621   -18.749 24.517  1.00 76.04 315 B 1 
ATOM 3357 C C   . HIS B 2 315 ? 9.792   -20.187 24.026  1.00 74.02 315 B 1 
ATOM 3358 O O   . HIS B 2 315 ? 8.965   -21.050 24.356  1.00 69.64 315 B 1 
ATOM 3359 C CB  . HIS B 2 315 ? 8.921   -17.875 23.468  1.00 73.05 315 B 1 
ATOM 3360 C CG  . HIS B 2 315 ? 8.160   -16.745 24.109  1.00 70.78 315 B 1 
ATOM 3361 N ND1 . HIS B 2 315 ? 7.002   -16.876 24.854  1.00 61.62 315 B 1 
ATOM 3362 C CD2 . HIS B 2 315 ? 8.481   -15.422 24.122  1.00 62.69 315 B 1 
ATOM 3363 C CE1 . HIS B 2 315 ? 6.636   -15.663 25.290  1.00 61.66 315 B 1 
ATOM 3364 N NE2 . HIS B 2 315 ? 7.517   -14.754 24.869  1.00 61.60 315 B 1 
ATOM 3365 N N   . ILE B 2 316 ? 10.860  -20.467 23.275  1.00 71.57 316 B 1 
ATOM 3366 C CA  . ILE B 2 316 ? 11.212  -21.805 22.801  1.00 70.48 316 B 1 
ATOM 3367 C C   . ILE B 2 316 ? 11.660  -22.655 23.981  1.00 69.57 316 B 1 
ATOM 3368 O O   . ILE B 2 316 ? 11.106  -23.732 24.146  1.00 66.33 316 B 1 
ATOM 3369 C CB  . ILE B 2 316 ? 12.258  -21.752 21.663  1.00 66.75 316 B 1 
ATOM 3370 C CG1 . ILE B 2 316 ? 11.641  -21.089 20.411  1.00 61.25 316 B 1 
ATOM 3371 C CG2 . ILE B 2 316 ? 12.760  -23.158 21.305  1.00 59.05 316 B 1 
ATOM 3372 C CD1 . ILE B 2 316 ? 12.628  -20.879 19.261  1.00 55.05 316 B 1 
ATOM 3373 N N   . ALA B 2 317 ? 12.536  -22.192 24.868  1.00 68.73 317 B 1 
ATOM 3374 C CA  . ALA B 2 317 ? 12.948  -22.937 26.050  1.00 68.69 317 B 1 
ATOM 3375 C C   . ALA B 2 317 ? 11.746  -23.273 26.937  1.00 68.43 317 B 1 
ATOM 3376 O O   . ALA B 2 317 ? 11.606  -24.413 27.346  1.00 65.58 317 B 1 
ATOM 3377 C CB  . ALA B 2 317 ? 14.026  -22.179 26.833  1.00 65.58 317 B 1 
ATOM 3378 N N   . LYS B 2 318 ? 10.797  -22.349 27.145  1.00 69.40 318 B 1 
ATOM 3379 C CA  . LYS B 2 318 ? 9.570   -22.676 27.905  1.00 68.95 318 B 1 
ATOM 3380 C C   . LYS B 2 318 ? 8.698   -23.742 27.240  1.00 68.78 318 B 1 
ATOM 3381 O O   . LYS B 2 318 ? 8.060   -24.508 27.960  1.00 65.54 318 B 1 
ATOM 3382 C CB  . LYS B 2 318 ? 8.733   -21.418 28.176  1.00 64.97 318 B 1 
ATOM 3383 C CG  . LYS B 2 318 ? 9.223   -20.664 29.424  1.00 58.99 318 B 1 
ATOM 3384 C CD  . LYS B 2 318 ? 8.273   -19.506 29.743  1.00 55.33 318 B 1 
ATOM 3385 C CE  . LYS B 2 318 ? 8.695   -18.824 31.056  1.00 47.92 318 B 1 
ATOM 3386 N NZ  . LYS B 2 318 ? 7.723   -17.799 31.480  1.00 43.56 318 B 1 
ATOM 3387 N N   . ARG B 2 319 ? 8.615   -23.779 25.904  1.00 68.48 319 B 1 
ATOM 3388 C CA  . ARG B 2 319 ? 7.841   -24.806 25.187  1.00 68.44 319 B 1 
ATOM 3389 C C   . ARG B 2 319 ? 8.615   -26.116 25.042  1.00 68.20 319 B 1 
ATOM 3390 O O   . ARG B 2 319 ? 8.032   -27.172 25.266  1.00 65.31 319 B 1 
ATOM 3391 C CB  . ARG B 2 319 ? 7.375   -24.302 23.811  1.00 64.59 319 B 1 
ATOM 3392 C CG  . ARG B 2 319 ? 6.040   -23.549 23.908  1.00 58.35 319 B 1 
ATOM 3393 C CD  . ARG B 2 319 ? 5.543   -23.207 22.499  1.00 55.58 319 B 1 
ATOM 3394 N NE  . ARG B 2 319 ? 4.184   -22.613 22.515  1.00 50.53 319 B 1 
ATOM 3395 C CZ  . ARG B 2 319 ? 3.508   -22.173 21.452  1.00 45.94 319 B 1 
ATOM 3396 N NH1 . ARG B 2 319 ? 4.037   -22.195 20.258  1.00 42.21 319 B 1 
ATOM 3397 N NH2 . ARG B 2 319 ? 2.315   -21.704 21.590  1.00 42.36 319 B 1 
ATOM 3398 N N   . PHE B 2 320 ? 9.908   -26.064 24.699  1.00 62.06 320 B 1 
ATOM 3399 C CA  . PHE B 2 320 ? 10.756  -27.237 24.528  1.00 62.12 320 B 1 
ATOM 3400 C C   . PHE B 2 320 ? 11.142  -27.881 25.861  1.00 60.91 320 B 1 
ATOM 3401 O O   . PHE B 2 320 ? 11.123  -29.102 25.931  1.00 59.43 320 B 1 
ATOM 3402 C CB  . PHE B 2 320 ? 11.997  -26.907 23.690  1.00 60.53 320 B 1 
ATOM 3403 C CG  . PHE B 2 320 ? 11.799  -27.179 22.211  1.00 56.68 320 B 1 
ATOM 3404 C CD1 . PHE B 2 320 ? 12.117  -28.446 21.686  1.00 52.01 320 B 1 
ATOM 3405 C CD2 . PHE B 2 320 ? 11.297  -26.186 21.356  1.00 51.87 320 B 1 
ATOM 3406 C CE1 . PHE B 2 320 ? 11.950  -28.712 20.321  1.00 46.37 320 B 1 
ATOM 3407 C CE2 . PHE B 2 320 ? 11.123  -26.453 19.985  1.00 46.01 320 B 1 
ATOM 3408 C CZ  . PHE B 2 320 ? 11.453  -27.715 19.465  1.00 47.62 320 B 1 
ATOM 3409 N N   . CYS B 2 321 ? 11.371  -27.127 26.950  1.00 60.69 321 B 1 
ATOM 3410 C CA  . CYS B 2 321 ? 11.581  -27.718 28.282  1.00 58.93 321 B 1 
ATOM 3411 C C   . CYS B 2 321 ? 10.361  -28.484 28.800  1.00 56.50 321 B 1 
ATOM 3412 O O   . CYS B 2 321 ? 10.520  -29.349 29.656  1.00 54.78 321 B 1 
ATOM 3413 C CB  . CYS B 2 321 ? 11.974  -26.650 29.325  1.00 57.87 321 B 1 
ATOM 3414 S SG  . CYS B 2 321 ? 13.774  -26.477 29.423  1.00 50.21 321 B 1 
ATOM 3415 N N   . LYS B 2 322 ? 9.158   -28.222 28.306  1.00 58.30 322 B 1 
ATOM 3416 C CA  . LYS B 2 322 ? 8.005   -29.074 28.619  1.00 59.68 322 B 1 
ATOM 3417 C C   . LYS B 2 322 ? 8.022   -30.409 27.857  1.00 58.55 322 B 1 
ATOM 3418 O O   . LYS B 2 322 ? 7.408   -31.345 28.333  1.00 56.61 322 B 1 
ATOM 3419 C CB  . LYS B 2 322 ? 6.682   -28.339 28.388  1.00 57.98 322 B 1 
ATOM 3420 C CG  . LYS B 2 322 ? 6.253   -27.562 29.633  1.00 53.55 322 B 1 
ATOM 3421 C CD  . LYS B 2 322 ? 4.811   -27.068 29.468  1.00 50.57 322 B 1 
ATOM 3422 C CE  . LYS B 2 322 ? 4.320   -26.437 30.784  1.00 44.15 322 B 1 
ATOM 3423 N NZ  . LYS B 2 322 ? 2.874   -26.154 30.757  1.00 39.66 322 B 1 
ATOM 3424 N N   . CYS B 2 323 ? 8.659   -30.487 26.685  1.00 52.57 323 B 1 
ATOM 3425 C CA  . CYS B 2 323 ? 8.728   -31.705 25.878  1.00 53.15 323 B 1 
ATOM 3426 C C   . CYS B 2 323 ? 10.068  -32.444 26.004  1.00 51.91 323 B 1 
ATOM 3427 O O   . CYS B 2 323 ? 10.083  -33.667 26.137  1.00 50.26 323 B 1 
ATOM 3428 C CB  . CYS B 2 323 ? 8.451   -31.377 24.397  1.00 52.94 323 B 1 
ATOM 3429 S SG  . CYS B 2 323 ? 6.667   -31.226 24.108  1.00 46.07 323 B 1 
ATOM 3430 N N   . CYS B 2 324 ? 11.185  -31.720 25.943  1.00 48.20 324 B 1 
ATOM 3431 C CA  . CYS B 2 324 ? 12.526  -32.276 26.037  1.00 47.35 324 B 1 
ATOM 3432 C C   . CYS B 2 324 ? 13.172  -31.793 27.334  1.00 44.95 324 B 1 
ATOM 3433 O O   . CYS B 2 324 ? 13.773  -30.719 27.389  1.00 43.98 324 B 1 
ATOM 3434 C CB  . CYS B 2 324 ? 13.340  -31.895 24.798  1.00 47.46 324 B 1 
ATOM 3435 S SG  . CYS B 2 324 ? 12.737  -32.820 23.339  1.00 41.93 324 B 1 
ATOM 3436 N N   . SER B 2 325 ? 13.118  -32.623 28.372  1.00 46.03 325 B 1 
ATOM 3437 C CA  . SER B 2 325 ? 13.776  -32.394 29.661  1.00 47.68 325 B 1 
ATOM 3438 C C   . SER B 2 325 ? 15.311  -32.320 29.594  1.00 46.74 325 B 1 
ATOM 3439 O O   . SER B 2 325 ? 15.949  -31.959 30.575  1.00 45.74 325 B 1 
ATOM 3440 C CB  . SER B 2 325 ? 13.383  -33.532 30.610  1.00 45.36 325 B 1 
ATOM 3441 O OG  . SER B 2 325 ? 13.620  -34.784 29.997  1.00 42.29 325 B 1 
ATOM 3442 N N   . ILE B 2 326 ? 15.918  -32.685 28.469  1.00 44.93 326 B 1 
ATOM 3443 C CA  . ILE B 2 326 ? 17.358  -32.953 28.356  1.00 45.86 326 B 1 
ATOM 3444 C C   . ILE B 2 326 ? 18.212  -31.686 28.412  1.00 44.56 326 B 1 
ATOM 3445 O O   . ILE B 2 326 ? 19.199  -31.648 29.140  1.00 42.86 326 B 1 
ATOM 3446 C CB  . ILE B 2 326 ? 17.662  -33.761 27.071  1.00 44.82 326 B 1 
ATOM 3447 C CG1 . ILE B 2 326 ? 16.837  -35.070 27.022  1.00 42.96 326 B 1 
ATOM 3448 C CG2 . ILE B 2 326 ? 19.170  -34.083 26.986  1.00 43.58 326 B 1 
ATOM 3449 C CD1 . ILE B 2 326 ? 16.966  -35.836 25.699  1.00 40.66 326 B 1 
ATOM 3450 N N   . PHE B 2 327 ? 17.895  -30.657 27.635  1.00 43.20 327 B 1 
ATOM 3451 C CA  . PHE B 2 327 ? 18.751  -29.469 27.499  1.00 43.19 327 B 1 
ATOM 3452 C C   . PHE B 2 327 ? 18.596  -28.480 28.660  1.00 41.13 327 B 1 
ATOM 3453 O O   . PHE B 2 327 ? 18.522  -27.266 28.478  1.00 40.63 327 B 1 
ATOM 3454 C CB  . PHE B 2 327 ? 18.618  -28.845 26.102  1.00 42.80 327 B 1 
ATOM 3455 C CG  . PHE B 2 327 ? 19.583  -29.414 25.090  1.00 42.35 327 B 1 
ATOM 3456 C CD1 . PHE B 2 327 ? 20.892  -28.903 24.996  1.00 40.43 327 B 1 
ATOM 3457 C CD2 . PHE B 2 327 ? 19.184  -30.465 24.248  1.00 40.52 327 B 1 
ATOM 3458 C CE1 . PHE B 2 327 ? 21.792  -29.429 24.056  1.00 37.77 327 B 1 
ATOM 3459 C CE2 . PHE B 2 327 ? 20.089  -31.000 23.303  1.00 36.76 327 B 1 
ATOM 3460 C CZ  . PHE B 2 327 ? 21.390  -30.475 23.208  1.00 38.83 327 B 1 
ATOM 3461 N N   . GLN B 2 328 ? 18.564  -28.993 29.864  1.00 43.11 328 B 1 
ATOM 3462 C CA  . GLN B 2 328 ? 18.622  -28.245 31.112  1.00 43.24 328 B 1 
ATOM 3463 C C   . GLN B 2 328 ? 20.057  -27.779 31.442  1.00 41.41 328 B 1 
ATOM 3464 O O   . GLN B 2 328 ? 20.313  -27.406 32.574  1.00 40.38 328 B 1 
ATOM 3465 C CB  . GLN B 2 328 ? 17.993  -29.091 32.235  1.00 42.55 328 B 1 
ATOM 3466 C CG  . GLN B 2 328 ? 16.956  -28.300 33.041  1.00 40.17 328 B 1 
ATOM 3467 C CD  . GLN B 2 328 ? 16.308  -29.130 34.150  1.00 38.45 328 B 1 
ATOM 3468 O OE1 . GLN B 2 328 ? 16.673  -30.249 34.448  1.00 36.77 328 B 1 
ATOM 3469 N NE2 . GLN B 2 328 ? 15.307  -28.600 34.814  1.00 35.91 328 B 1 
ATOM 3470 N N   . GLN B 2 329 ? 20.999  -27.842 30.502  1.00 39.07 329 B 1 
ATOM 3471 C CA  . GLN B 2 329 ? 22.362  -27.391 30.778  1.00 41.07 329 B 1 
ATOM 3472 C C   . GLN B 2 329 ? 22.312  -25.941 31.259  1.00 39.82 329 B 1 
ATOM 3473 O O   . GLN B 2 329 ? 21.886  -25.032 30.555  1.00 38.99 329 B 1 
ATOM 3474 C CB  . GLN B 2 329 ? 23.290  -27.566 29.568  1.00 40.39 329 B 1 
ATOM 3475 C CG  . GLN B 2 329 ? 24.027  -28.911 29.627  1.00 38.10 329 B 1 
ATOM 3476 C CD  . GLN B 2 329 ? 25.082  -29.082 28.535  1.00 36.64 329 B 1 
ATOM 3477 O OE1 . GLN B 2 329 ? 25.131  -28.370 27.545  1.00 34.97 329 B 1 
ATOM 3478 N NE2 . GLN B 2 329 ? 25.969  -30.039 28.674  1.00 35.31 329 B 1 
ATOM 3479 N N   . GLU B 2 330 ? 22.753  -25.792 32.505  1.00 38.03 330 B 1 
ATOM 3480 C CA  . GLU B 2 330 ? 22.937  -24.550 33.226  1.00 39.73 330 B 1 
ATOM 3481 C C   . GLU B 2 330 ? 23.812  -23.617 32.387  1.00 36.95 330 B 1 
ATOM 3482 O O   . GLU B 2 330 ? 25.035  -23.723 32.375  1.00 35.47 330 B 1 
ATOM 3483 C CB  . GLU B 2 330 ? 23.621  -24.834 34.565  1.00 40.19 330 B 1 
ATOM 3484 C CG  . GLU B 2 330 ? 22.770  -25.643 35.556  1.00 36.87 330 B 1 
ATOM 3485 C CD  . GLU B 2 330 ? 23.532  -25.976 36.851  1.00 36.06 330 B 1 
ATOM 3486 O OE1 . GLU B 2 330 ? 22.869  -26.071 37.906  1.00 33.07 330 B 1 
ATOM 3487 O OE2 . GLU B 2 330 ? 24.764  -26.144 36.774  1.00 36.33 330 B 1 
ATOM 3488 N N   . ALA B 2 331 ? 23.185  -22.698 31.657  1.00 41.47 331 B 1 
ATOM 3489 C CA  . ALA B 2 331 ? 23.903  -21.536 31.184  1.00 42.58 331 B 1 
ATOM 3490 C C   . ALA B 2 331 ? 24.314  -20.773 32.451  1.00 40.43 331 B 1 
ATOM 3491 O O   . ALA B 2 331 ? 23.426  -20.271 33.144  1.00 39.45 331 B 1 
ATOM 3492 C CB  . ALA B 2 331 ? 23.003  -20.713 30.257  1.00 42.29 331 B 1 
ATOM 3493 N N   . PRO B 2 332 ? 25.620  -20.750 32.817  1.00 36.15 332 B 1 
ATOM 3494 C CA  . PRO B 2 332 ? 26.017  -20.165 34.080  1.00 39.47 332 B 1 
ATOM 3495 C C   . PRO B 2 332 ? 25.602  -18.696 34.041  1.00 38.85 332 B 1 
ATOM 3496 O O   . PRO B 2 332 ? 25.952  -17.960 33.115  1.00 38.52 332 B 1 
ATOM 3497 C CB  . PRO B 2 332 ? 27.533  -20.379 34.182  1.00 38.03 332 B 1 
ATOM 3498 C CG  . PRO B 2 332 ? 27.976  -20.552 32.732  1.00 38.23 332 B 1 
ATOM 3499 C CD  . PRO B 2 332 ? 26.762  -21.208 32.069  1.00 43.69 332 B 1 
ATOM 3500 N N   . GLU B 2 333 ? 24.884  -18.266 35.081  1.00 36.07 333 B 1 
ATOM 3501 C CA  . GLU B 2 333 ? 24.652  -16.859 35.384  1.00 38.09 333 B 1 
ATOM 3502 C C   . GLU B 2 333 ? 25.979  -16.180 35.767  1.00 35.51 333 B 1 
ATOM 3503 O O   . GLU B 2 333 ? 26.167  -15.715 36.884  1.00 34.72 333 B 1 
ATOM 3504 C CB  . GLU B 2 333 ? 23.612  -16.685 36.509  1.00 38.90 333 B 1 
ATOM 3505 C CG  . GLU B 2 333 ? 22.160  -16.957 36.108  1.00 36.01 333 B 1 
ATOM 3506 C CD  . GLU B 2 333 ? 21.169  -16.541 37.225  1.00 34.97 333 B 1 
ATOM 3507 O OE1 . GLU B 2 333 ? 20.042  -16.139 36.867  1.00 32.20 333 B 1 
ATOM 3508 O OE2 . GLU B 2 333 ? 21.557  -16.592 38.406  1.00 35.19 333 B 1 
ATOM 3509 N N   . ARG B 2 334 ? 26.950  -16.122 34.846  1.00 31.96 334 B 1 
ATOM 3510 C CA  . ARG B 2 334 ? 28.019  -15.132 34.935  1.00 34.24 334 B 1 
ATOM 3511 C C   . ARG B 2 334 ? 27.387  -13.781 34.630  1.00 32.08 334 B 1 
ATOM 3512 O O   . ARG B 2 334 ? 27.572  -13.203 33.563  1.00 31.25 334 B 1 
ATOM 3513 C CB  . ARG B 2 334 ? 29.224  -15.478 34.053  1.00 34.58 334 B 1 
ATOM 3514 C CG  . ARG B 2 334 ? 30.110  -16.540 34.725  1.00 31.68 334 B 1 
ATOM 3515 C CD  . ARG B 2 334 ? 31.405  -16.725 33.932  1.00 32.12 334 B 1 
ATOM 3516 N NE  . ARG B 2 334 ? 32.289  -17.721 34.566  1.00 29.73 334 B 1 
ATOM 3517 C CZ  . ARG B 2 334 ? 33.501  -18.066 34.157  1.00 28.42 334 B 1 
ATOM 3518 N NH1 . ARG B 2 334 ? 34.047  -17.527 33.105  1.00 26.38 334 B 1 
ATOM 3519 N NH2 . ARG B 2 334 ? 34.188  -18.966 34.808  1.00 26.05 334 B 1 
ATOM 3520 N N   . ALA B 2 335 ? 26.653  -13.280 35.627  1.00 34.61 335 B 1 
ATOM 3521 C CA  . ALA B 2 335 ? 26.339  -11.883 35.818  1.00 36.55 335 B 1 
ATOM 3522 C C   . ALA B 2 335 ? 27.641  -11.109 36.100  1.00 34.56 335 B 1 
ATOM 3523 O O   . ALA B 2 335 ? 27.816  -10.526 37.161  1.00 34.14 335 B 1 
ATOM 3524 C CB  . ALA B 2 335 ? 25.308  -11.762 36.948  1.00 37.01 335 B 1 
ATOM 3525 N N   . SER B 2 336 ? 28.602  -11.141 35.178  1.00 35.74 336 B 1 
ATOM 3526 C CA  . SER B 2 336 ? 29.709  -10.201 35.178  1.00 36.20 336 B 1 
ATOM 3527 C C   . SER B 2 336 ? 29.106  -8.834  34.876  1.00 33.66 336 B 1 
ATOM 3528 O O   . SER B 2 336 ? 28.971  -8.426  33.728  1.00 33.67 336 B 1 
ATOM 3529 C CB  . SER B 2 336 ? 30.806  -10.612 34.191  1.00 37.00 336 B 1 
ATOM 3530 O OG  . SER B 2 336 ? 30.309  -10.777 32.883  1.00 34.63 336 B 1 
ATOM 3531 N N   . SER B 2 337 ? 28.705  -8.156  35.949  1.00 33.70 337 B 1 
ATOM 3532 C CA  . SER B 2 337 ? 28.281  -6.768  35.974  1.00 35.03 337 B 1 
ATOM 3533 C C   . SER B 2 337 ? 29.479  -5.854  35.708  1.00 32.02 337 B 1 
ATOM 3534 O O   . SER B 2 337 ? 29.794  -4.977  36.508  1.00 32.09 337 B 1 
ATOM 3535 C CB  . SER B 2 337 ? 27.617  -6.463  37.322  1.00 35.66 337 B 1 
ATOM 3536 O OG  . SER B 2 337 ? 28.522  -6.682  38.372  1.00 33.25 337 B 1 
ATOM 3537 N N   . VAL B 2 338 ? 30.218  -6.094  34.629  1.00 35.70 338 B 1 
ATOM 3538 C CA  . VAL B 2 338 ? 31.225  -5.149  34.161  1.00 39.59 338 B 1 
ATOM 3539 C C   . VAL B 2 338 ? 30.440  -3.926  33.705  1.00 37.28 338 B 1 
ATOM 3540 O O   . VAL B 2 338 ? 30.022  -3.801  32.554  1.00 36.34 338 B 1 
ATOM 3541 C CB  . VAL B 2 338 ? 32.154  -5.719  33.083  1.00 39.64 338 B 1 
ATOM 3542 C CG1 . VAL B 2 338 ? 33.268  -4.713  32.774  1.00 35.88 338 B 1 
ATOM 3543 C CG2 . VAL B 2 338 ? 32.835  -7.009  33.555  1.00 39.30 338 B 1 
ATOM 3544 N N   . TYR B 2 339 ? 30.203  -3.047  34.676  1.00 33.27 339 B 1 
ATOM 3545 C CA  . TYR B 2 339 ? 29.668  -1.703  34.529  1.00 33.58 339 B 1 
ATOM 3546 C C   . TYR B 2 339 ? 30.721  -0.842  33.803  1.00 30.87 339 B 1 
ATOM 3547 O O   . TYR B 2 339 ? 31.196  0.161   34.329  1.00 30.80 339 B 1 
ATOM 3548 C CB  . TYR B 2 339 ? 29.274  -1.179  35.917  1.00 34.25 339 B 1 
ATOM 3549 C CG  . TYR B 2 339 ? 27.917  -0.519  35.987  1.00 33.44 339 B 1 
ATOM 3550 C CD1 . TYR B 2 339 ? 27.753  0.853   35.700  1.00 33.64 339 B 1 
ATOM 3551 C CD2 . TYR B 2 339 ? 26.802  -1.283  36.400  1.00 32.80 339 B 1 
ATOM 3552 C CE1 . TYR B 2 339 ? 26.492  1.450   35.830  1.00 29.97 339 B 1 
ATOM 3553 C CE2 . TYR B 2 339 ? 25.551  -0.689  36.526  1.00 29.98 339 B 1 
ATOM 3554 C CZ  . TYR B 2 339 ? 25.387  0.680   36.249  1.00 31.80 339 B 1 
ATOM 3555 O OH  . TYR B 2 339 ? 24.149  1.259   36.388  1.00 32.53 339 B 1 
ATOM 3556 N N   . THR B 2 340 ? 31.156  -1.286  32.639  1.00 35.40 340 B 1 
ATOM 3557 C CA  . THR B 2 340 ? 32.111  -0.540  31.839  1.00 38.23 340 B 1 
ATOM 3558 C C   . THR B 2 340 ? 31.415  0.760   31.487  1.00 36.39 340 B 1 
ATOM 3559 O O   . THR B 2 340 ? 30.341  0.747   30.882  1.00 35.31 340 B 1 
ATOM 3560 C CB  . THR B 2 340 ? 32.580  -1.291  30.576  1.00 37.96 340 B 1 
ATOM 3561 O OG1 . THR B 2 340 ? 32.547  -2.684  30.752  1.00 35.55 340 B 1 
ATOM 3562 C CG2 . THR B 2 340 ? 34.024  -0.939  30.233  1.00 36.65 340 B 1 
ATOM 3563 N N   . ARG B 2 341 ? 32.005  1.885   31.896  1.00 32.77 341 B 1 
ATOM 3564 C CA  . ARG B 2 341 ? 31.632  3.243   31.482  1.00 36.36 341 B 1 
ATOM 3565 C C   . ARG B 2 341 ? 31.803  3.348   29.959  1.00 34.99 341 B 1 
ATOM 3566 O O   . ARG B 2 341 ? 32.785  3.915   29.488  1.00 35.09 341 B 1 
ATOM 3567 C CB  . ARG B 2 341 ? 32.532  4.284   32.191  1.00 36.08 341 B 1 
ATOM 3568 C CG  . ARG B 2 341 ? 31.963  4.890   33.479  1.00 34.14 341 B 1 
ATOM 3569 C CD  . ARG B 2 341 ? 32.975  5.914   34.013  1.00 35.45 341 B 1 
ATOM 3570 N NE  . ARG B 2 341 ? 32.434  6.736   35.115  1.00 32.06 341 B 1 
ATOM 3571 C CZ  . ARG B 2 341 ? 33.103  7.640   35.809  1.00 30.79 341 B 1 
ATOM 3572 N NH1 . ARG B 2 341 ? 34.364  7.877   35.593  1.00 28.20 341 B 1 
ATOM 3573 N NH2 . ARG B 2 341 ? 32.508  8.342   36.734  1.00 28.12 341 B 1 
ATOM 3574 N N   . SER B 2 342 ? 30.895  2.748   29.182  1.00 35.97 342 B 1 
ATOM 3575 C CA  . SER B 2 342 ? 30.928  2.867   27.737  1.00 38.09 342 B 1 
ATOM 3576 C C   . SER B 2 342 ? 30.505  4.286   27.389  1.00 35.89 342 B 1 
ATOM 3577 O O   . SER B 2 342 ? 29.329  4.630   27.432  1.00 34.90 342 B 1 
ATOM 3578 C CB  . SER B 2 342 ? 30.068  1.789   27.077  1.00 37.60 342 B 1 
ATOM 3579 O OG  . SER B 2 342 ? 28.700  2.017   27.262  1.00 35.17 342 B 1 
ATOM 3580 N N   . THR B 2 343 ? 31.507  5.124   27.118  1.00 34.88 343 B 1 
ATOM 3581 C CA  . THR B 2 343 ? 31.410  6.496   26.653  1.00 36.58 343 B 1 
ATOM 3582 C C   . THR B 2 343 ? 30.629  6.606   25.332  1.00 35.40 343 B 1 
ATOM 3583 O O   . THR B 2 343 ? 30.289  5.595   24.713  1.00 33.93 343 B 1 
ATOM 3584 C CB  . THR B 2 343 ? 32.823  7.091   26.487  1.00 34.88 343 B 1 
ATOM 3585 O OG1 . THR B 2 343 ? 33.734  6.093   26.079  1.00 32.03 343 B 1 
ATOM 3586 C CG2 . THR B 2 343 ? 33.357  7.645   27.802  1.00 33.24 343 B 1 
ATOM 3587 N N   . GLY B 2 344 ? 30.359  7.824   24.878  1.00 39.11 344 B 1 
ATOM 3588 C CA  . GLY B 2 344 ? 29.453  8.175   23.784  1.00 41.29 344 B 1 
ATOM 3589 C C   . GLY B 2 344 ? 29.687  7.519   22.413  1.00 40.37 344 B 1 
ATOM 3590 O O   . GLY B 2 344 ? 28.823  7.639   21.549  1.00 38.51 344 B 1 
ATOM 3591 N N   . GLU B 2 345 ? 30.782  6.763   22.209  1.00 39.67 345 B 1 
ATOM 3592 C CA  . GLU B 2 345 ? 30.998  6.002   20.972  1.00 40.48 345 B 1 
ATOM 3593 C C   . GLU B 2 345 ? 29.943  4.899   20.731  1.00 37.94 345 B 1 
ATOM 3594 O O   . GLU B 2 345 ? 29.710  4.515   19.581  1.00 37.17 345 B 1 
ATOM 3595 C CB  . GLU B 2 345 ? 32.373  5.334   20.993  1.00 40.71 345 B 1 
ATOM 3596 C CG  . GLU B 2 345 ? 33.542  6.322   20.809  1.00 37.85 345 B 1 
ATOM 3597 C CD  . GLU B 2 345 ? 34.852  5.566   20.528  1.00 37.87 345 B 1 
ATOM 3598 O OE1 . GLU B 2 345 ? 35.682  6.112   19.768  1.00 35.22 345 B 1 
ATOM 3599 O OE2 . GLU B 2 345 ? 34.993  4.431   21.032  1.00 38.06 345 B 1 
ATOM 3600 N N   . GLN B 2 346 ? 29.303  4.366   21.781  1.00 34.89 346 B 1 
ATOM 3601 C CA  . GLN B 2 346 ? 28.372  3.250   21.616  1.00 36.43 346 B 1 
ATOM 3602 C C   . GLN B 2 346 ? 27.093  3.621   20.856  1.00 35.54 346 B 1 
ATOM 3603 O O   . GLN B 2 346 ? 26.544  2.761   20.171  1.00 34.82 346 B 1 
ATOM 3604 C CB  . GLN B 2 346 ? 27.996  2.656   22.978  1.00 36.34 346 B 1 
ATOM 3605 C CG  . GLN B 2 346 ? 29.045  1.666   23.493  1.00 33.23 346 B 1 
ATOM 3606 C CD  . GLN B 2 346 ? 28.518  0.812   24.653  1.00 32.35 346 B 1 
ATOM 3607 O OE1 . GLN B 2 346 ? 27.412  0.992   25.153  1.00 31.65 346 B 1 
ATOM 3608 N NE2 . GLN B 2 346 ? 29.257  -0.171  25.099  1.00 32.10 346 B 1 
ATOM 3609 N N   . GLU B 2 347 ? 26.595  4.863   20.960  1.00 42.79 347 B 1 
ATOM 3610 C CA  . GLU B 2 347 ? 25.296  5.219   20.382  1.00 44.10 347 B 1 
ATOM 3611 C C   . GLU B 2 347 ? 25.314  5.267   18.850  1.00 41.59 347 B 1 
ATOM 3612 O O   . GLU B 2 347 ? 24.325  4.892   18.218  1.00 40.22 347 B 1 
ATOM 3613 C CB  . GLU B 2 347 ? 24.777  6.538   20.941  1.00 44.08 347 B 1 
ATOM 3614 C CG  . GLU B 2 347 ? 24.256  6.392   22.379  1.00 40.83 347 B 1 
ATOM 3615 C CD  . GLU B 2 347 ? 23.290  7.515   22.761  1.00 39.39 347 B 1 
ATOM 3616 O OE1 . GLU B 2 347 ? 22.367  7.217   23.548  1.00 36.87 347 B 1 
ATOM 3617 O OE2 . GLU B 2 347 ? 23.431  8.623   22.202  1.00 39.20 347 B 1 
ATOM 3618 N N   . ILE B 2 348 ? 26.456  5.612   18.233  1.00 45.63 348 B 1 
ATOM 3619 C CA  . ILE B 2 348 ? 26.606  5.649   16.769  1.00 47.28 348 B 1 
ATOM 3620 C C   . ILE B 2 348 ? 26.356  4.262   16.155  1.00 45.43 348 B 1 
ATOM 3621 O O   . ILE B 2 348 ? 25.785  4.148   15.072  1.00 43.79 348 B 1 
ATOM 3622 C CB  . ILE B 2 348 ? 28.003  6.198   16.377  1.00 46.17 348 B 1 
ATOM 3623 C CG1 . ILE B 2 348 ? 28.224  7.608   16.985  1.00 43.79 348 B 1 
ATOM 3624 C CG2 . ILE B 2 348 ? 28.161  6.244   14.845  1.00 44.57 348 B 1 
ATOM 3625 C CD1 . ILE B 2 348 ? 29.622  8.190   16.748  1.00 42.14 348 B 1 
ATOM 3626 N N   . SER B 2 349 ? 26.721  3.172   16.872  1.00 44.82 349 B 1 
ATOM 3627 C CA  . SER B 2 349 ? 26.508  1.806   16.390  1.00 45.16 349 B 1 
ATOM 3628 C C   . SER B 2 349 ? 25.046  1.335   16.408  1.00 42.65 349 B 1 
ATOM 3629 O O   . SER B 2 349 ? 24.731  0.322   15.786  1.00 41.11 349 B 1 
ATOM 3630 C CB  . SER B 2 349 ? 27.371  0.821   17.195  1.00 44.69 349 B 1 
ATOM 3631 O OG  . SER B 2 349 ? 26.894  0.618   18.504  1.00 41.68 349 B 1 
ATOM 3632 N N   . VAL B 2 350 ? 24.163  2.033   17.136  1.00 43.34 350 B 1 
ATOM 3633 C CA  . VAL B 2 350 ? 22.745  1.651   17.280  1.00 43.75 350 B 1 
ATOM 3634 C C   . VAL B 2 350 ? 21.889  2.269   16.182  1.00 42.16 350 B 1 
ATOM 3635 O O   . VAL B 2 350 ? 20.904  1.667   15.757  1.00 40.15 350 B 1 
ATOM 3636 C CB  . VAL B 2 350 ? 22.183  2.059   18.653  1.00 42.35 350 B 1 
ATOM 3637 C CG1 . VAL B 2 350 ? 20.797  1.455   18.909  1.00 40.19 350 B 1 
ATOM 3638 C CG2 . VAL B 2 350 ? 23.093  1.602   19.795  1.00 40.78 350 B 1 
ATOM 3639 N N   . GLY B 2 351 ? 22.261  3.483   15.752  1.00 49.81 351 B 1 
ATOM 3640 C CA  . GLY B 2 351 ? 21.497  4.219   14.755  1.00 49.05 351 B 1 
ATOM 3641 C C   . GLY B 2 351 ? 21.740  3.797   13.306  1.00 47.26 351 B 1 
ATOM 3642 O O   . GLY B 2 351 ? 20.941  4.149   12.443  1.00 44.40 351 B 1 
ATOM 3643 N N   . LEU B 2 352 ? 22.831  3.055   13.056  1.00 48.41 352 B 1 
ATOM 3644 C CA  . LEU B 2 352 ? 23.236  2.584   11.729  1.00 42.92 352 B 1 
ATOM 3645 C C   . LEU B 2 352 ? 23.039  1.071   11.562  1.00 38.16 352 B 1 
ATOM 3646 O O   . LEU B 2 352 ? 23.365  0.314   12.500  1.00 33.44 352 B 1 
ATOM 3647 C CB  . LEU B 2 352 ? 24.691  3.007   11.434  1.00 41.44 352 B 1 
ATOM 3648 C CG  . LEU B 2 352 ? 24.812  4.465   10.941  1.00 40.48 352 B 1 
ATOM 3649 C CD1 . LEU B 2 352 ? 26.258  4.926   11.071  1.00 40.64 352 B 1 
ATOM 3650 C CD2 . LEU B 2 352 ? 24.401  4.597   9.473   1.00 40.92 352 B 1 
ATOM 3651 O OXT . LEU B 2 352 ? 22.552  0.695   10.442  1.00 40.49 352 B 1 
#
