# Supplementary material for: Modeling Human Protein Physical Interactions Involved in HIV Attachment In Silico
Source: Int J Mol Sci. 2025 Nov 20;26(22):11209. doi: 10.3390/ijms262211209 (PMC12652853; doi:10.3390/ijms262211209)
Supplement: Supplementary file 1 [file ijms-26-11209-s001.zip › Models/CXCL3/cxcl3_cd4_model.cif]

# By using this file you agree to the legally binding terms of use found at alphafoldserver.com/output-terms
data_7a529b571c85d76
#
_entry.id 7a529b571c85d76
#
loop_
_atom_type.symbol
C 
N 
O 
S 
#
loop_
_audit_author.name
_audit_author.pdbx_ordinal
"Google DeepMind" 1 
"Isomorphic Labs" 2 
#
_audit_conform.dict_location https://raw.githubusercontent.com/ihmwg/ModelCIF/master/dist/mmcif_ma.dic
_audit_conform.dict_name     mmcif_ma.dic
_audit_conform.dict_version  1.4.5
#
loop_
_chem_comp.formula
_chem_comp.formula_weight
_chem_comp.id
_chem_comp.mon_nstd_flag
_chem_comp.name
_chem_comp.pdbx_smiles
_chem_comp.pdbx_synonyms
_chem_comp.type
"C3 H7 N O2"    89.093  ALA y ALANINE         C[C@H](N)C(O)=O                  ? "L-PEPTIDE LINKING" 
"C6 H15 N4 O2"  175.209 ARG y ARGININE        N[C@@H](CCCNC(N)=[NH2+])C(O)=O   ? "L-PEPTIDE LINKING" 
"C4 H8 N2 O3"   132.118 ASN y ASPARAGINE      N[C@@H](CC(N)=O)C(O)=O           ? "L-PEPTIDE LINKING" 
"C4 H7 N O4"    133.103 ASP y "ASPARTIC ACID" N[C@@H](CC(O)=O)C(O)=O           ? "L-PEPTIDE LINKING" 
"C3 H7 N O2 S"  121.158 CYS y CYSTEINE        N[C@@H](CS)C(O)=O                ? "L-PEPTIDE LINKING" 
"C5 H10 N2 O3"  146.144 GLN y GLUTAMINE       N[C@@H](CCC(N)=O)C(O)=O          ? "L-PEPTIDE LINKING" 
"C5 H9 N O4"    147.129 GLU y "GLUTAMIC ACID" N[C@@H](CCC(O)=O)C(O)=O          ? "L-PEPTIDE LINKING" 
"C2 H5 N O2"    75.067  GLY y GLYCINE         NCC(O)=O                         ? "PEPTIDE LINKING"   
"C6 H10 N3 O2"  156.162 HIS y HISTIDINE       N[C@@H](Cc1c[nH]c[nH+]1)C(O)=O   ? "L-PEPTIDE LINKING" 
"C6 H13 N O2"   131.173 ILE y ISOLEUCINE      CC[C@H](C)[C@H](N)C(O)=O         ? "L-PEPTIDE LINKING" 
"C6 H13 N O2"   131.173 LEU y LEUCINE         CC(C)C[C@H](N)C(O)=O             ? "L-PEPTIDE LINKING" 
"C6 H15 N2 O2"  147.195 LYS y LYSINE          N[C@@H](CCCC[NH3+])C(O)=O        ? "L-PEPTIDE LINKING" 
"C5 H11 N O2 S" 149.211 MET y METHIONINE      CSCC[C@H](N)C(O)=O               ? "L-PEPTIDE LINKING" 
"C9 H11 N O2"   165.189 PHE y PHENYLALANINE   N[C@@H](Cc1ccccc1)C(O)=O         ? "L-PEPTIDE LINKING" 
"C5 H9 N O2"    115.130 PRO y PROLINE         OC(=O)[C@@H]1CCCN1               ? "L-PEPTIDE LINKING" 
"C3 H7 N O3"    105.093 SER y SERINE          N[C@@H](CO)C(O)=O                ? "L-PEPTIDE LINKING" 
"C4 H9 N O3"    119.119 THR y THREONINE       C[C@@H](O)[C@H](N)C(O)=O         ? "L-PEPTIDE LINKING" 
"C11 H12 N2 O2" 204.225 TRP y TRYPTOPHAN      N[C@@H](Cc1c[nH]c2ccccc12)C(O)=O ? "L-PEPTIDE LINKING" 
"C9 H11 N O3"   181.189 TYR y TYROSINE        N[C@@H](Cc1ccc(O)cc1)C(O)=O      ? "L-PEPTIDE LINKING" 
"C5 H11 N O2"   117.146 VAL y VALINE          CC(C)[C@H](N)C(O)=O              ? "L-PEPTIDE LINKING" 
#
_citation.book_publisher          ?
_citation.country                 UK
_citation.id                      primary
_citation.journal_full            Nature
_citation.journal_id_ASTM         NATUAS
_citation.journal_id_CSD          0006
_citation.journal_id_ISSN         0028-0836
_citation.journal_volume          630
_citation.page_first              493
_citation.page_last               500
_citation.pdbx_database_id_DOI    10.1038/s41586-024-07487-w
_citation.pdbx_database_id_PubMed 38718835
_citation.title                   "Accurate structure prediction of biomolecular interactions with AlphaFold 3"
_citation.year                    2024
#
loop_
_citation_author.citation_id
_citation_author.name
_citation_author.ordinal
primary "Google DeepMind" 1 
primary "Isomorphic Labs" 2 
#
loop_
_entity.id
_entity.pdbx_description
_entity.type
1 . polymer 
2 . polymer 
#
loop_
_entity_poly.entity_id
_entity_poly.pdbx_strand_id
_entity_poly.type
1 A polypeptide(L) 
2 B polypeptide(L) 
#
loop_
_entity_poly_seq.entity_id
_entity_poly_seq.hetero
_entity_poly_seq.mon_id
_entity_poly_seq.num
1 n MET 1   
1 n ALA 2   
1 n HIS 3   
1 n ALA 4   
1 n THR 5   
1 n LEU 6   
1 n SER 7   
1 n ALA 8   
1 n ALA 9   
1 n PRO 10  
1 n SER 11  
1 n ASN 12  
1 n PRO 13  
1 n ARG 14  
1 n LEU 15  
1 n LEU 16  
1 n ARG 17  
1 n VAL 18  
1 n ALA 19  
1 n LEU 20  
1 n LEU 21  
1 n LEU 22  
1 n LEU 23  
1 n LEU 24  
1 n LEU 25  
1 n VAL 26  
1 n ALA 27  
1 n ALA 28  
1 n SER 29  
1 n ARG 30  
1 n ARG 31  
1 n ALA 32  
1 n ALA 33  
1 n GLY 34  
1 n ALA 35  
1 n SER 36  
1 n VAL 37  
1 n VAL 38  
1 n THR 39  
1 n GLU 40  
1 n LEU 41  
1 n ARG 42  
1 n CYS 43  
1 n GLN 44  
1 n CYS 45  
1 n LEU 46  
1 n GLN 47  
1 n THR 48  
1 n LEU 49  
1 n GLN 50  
1 n GLY 51  
1 n ILE 52  
1 n HIS 53  
1 n LEU 54  
1 n LYS 55  
1 n ASN 56  
1 n ILE 57  
1 n GLN 58  
1 n SER 59  
1 n VAL 60  
1 n ASN 61  
1 n VAL 62  
1 n ARG 63  
1 n SER 64  
1 n PRO 65  
1 n GLY 66  
1 n PRO 67  
1 n HIS 68  
1 n CYS 69  
1 n ALA 70  
1 n GLN 71  
1 n THR 72  
1 n GLU 73  
1 n VAL 74  
1 n ILE 75  
1 n ALA 76  
1 n THR 77  
1 n LEU 78  
1 n LYS 79  
1 n ASN 80  
1 n GLY 81  
1 n LYS 82  
1 n LYS 83  
1 n ALA 84  
1 n CYS 85  
1 n LEU 86  
1 n ASN 87  
1 n PRO 88  
1 n ALA 89  
1 n SER 90  
1 n PRO 91  
1 n MET 92  
1 n VAL 93  
1 n GLN 94  
1 n LYS 95  
1 n ILE 96  
1 n ILE 97  
1 n GLU 98  
1 n LYS 99  
1 n ILE 100 
1 n LEU 101 
1 n ASN 102 
1 n LYS 103 
1 n GLY 104 
1 n SER 105 
1 n THR 106 
1 n ASN 107 
2 n MET 1   
2 n ASN 2   
2 n ARG 3   
2 n GLY 4   
2 n VAL 5   
2 n PRO 6   
2 n PHE 7   
2 n ARG 8   
2 n HIS 9   
2 n LEU 10  
2 n LEU 11  
2 n LEU 12  
2 n VAL 13  
2 n LEU 14  
2 n GLN 15  
2 n LEU 16  
2 n ALA 17  
2 n LEU 18  
2 n LEU 19  
2 n PRO 20  
2 n ALA 21  
2 n ALA 22  
2 n THR 23  
2 n GLN 24  
2 n GLY 25  
2 n LYS 26  
2 n LYS 27  
2 n VAL 28  
2 n VAL 29  
2 n LEU 30  
2 n GLY 31  
2 n LYS 32  
2 n LYS 33  
2 n GLY 34  
2 n ASP 35  
2 n THR 36  
2 n VAL 37  
2 n GLU 38  
2 n LEU 39  
2 n THR 40  
2 n CYS 41  
2 n THR 42  
2 n ALA 43  
2 n SER 44  
2 n GLN 45  
2 n LYS 46  
2 n LYS 47  
2 n SER 48  
2 n ILE 49  
2 n GLN 50  
2 n PHE 51  
2 n HIS 52  
2 n TRP 53  
2 n LYS 54  
2 n ASN 55  
2 n SER 56  
2 n ASN 57  
2 n GLN 58  
2 n ILE 59  
2 n LYS 60  
2 n ILE 61  
2 n LEU 62  
2 n GLY 63  
2 n ASN 64  
2 n GLN 65  
2 n GLY 66  
2 n SER 67  
2 n PHE 68  
2 n LEU 69  
2 n THR 70  
2 n LYS 71  
2 n GLY 72  
2 n PRO 73  
2 n SER 74  
2 n LYS 75  
2 n LEU 76  
2 n ASN 77  
2 n ASP 78  
2 n ARG 79  
2 n ALA 80  
2 n ASP 81  
2 n SER 82  
2 n ARG 83  
2 n ARG 84  
2 n SER 85  
2 n LEU 86  
2 n TRP 87  
2 n ASP 88  
2 n GLN 89  
2 n GLY 90  
2 n ASN 91  
2 n PHE 92  
2 n PRO 93  
2 n LEU 94  
2 n ILE 95  
2 n ILE 96  
2 n LYS 97  
2 n ASN 98  
2 n LEU 99  
2 n LYS 100 
2 n ILE 101 
2 n GLU 102 
2 n ASP 103 
2 n SER 104 
2 n ASP 105 
2 n THR 106 
2 n TYR 107 
2 n ILE 108 
2 n CYS 109 
2 n GLU 110 
2 n VAL 111 
2 n GLU 112 
2 n ASP 113 
2 n GLN 114 
2 n LYS 115 
2 n GLU 116 
2 n GLU 117 
2 n VAL 118 
2 n GLN 119 
2 n LEU 120 
2 n LEU 121 
2 n VAL 122 
2 n PHE 123 
2 n GLY 124 
2 n LEU 125 
2 n THR 126 
2 n ALA 127 
2 n ASN 128 
2 n SER 129 
2 n ASP 130 
2 n THR 131 
2 n HIS 132 
2 n LEU 133 
2 n LEU 134 
2 n GLN 135 
2 n GLY 136 
2 n GLN 137 
2 n SER 138 
2 n LEU 139 
2 n THR 140 
2 n LEU 141 
2 n THR 142 
2 n LEU 143 
2 n GLU 144 
2 n SER 145 
2 n PRO 146 
2 n PRO 147 
2 n GLY 148 
2 n SER 149 
2 n SER 150 
2 n PRO 151 
2 n SER 152 
2 n VAL 153 
2 n GLN 154 
2 n CYS 155 
2 n ARG 156 
2 n SER 157 
2 n PRO 158 
2 n ARG 159 
2 n GLY 160 
2 n LYS 161 
2 n ASN 162 
2 n ILE 163 
2 n GLN 164 
2 n GLY 165 
2 n GLY 166 
2 n LYS 167 
2 n THR 168 
2 n LEU 169 
2 n SER 170 
2 n VAL 171 
2 n SER 172 
2 n GLN 173 
2 n LEU 174 
2 n GLU 175 
2 n LEU 176 
2 n GLN 177 
2 n ASP 178 
2 n SER 179 
2 n GLY 180 
2 n THR 181 
2 n TRP 182 
2 n THR 183 
2 n CYS 184 
2 n THR 185 
2 n VAL 186 
2 n LEU 187 
2 n GLN 188 
2 n ASN 189 
2 n GLN 190 
2 n LYS 191 
2 n LYS 192 
2 n VAL 193 
2 n GLU 194 
2 n PHE 195 
2 n LYS 196 
2 n ILE 197 
2 n ASP 198 
2 n ILE 199 
2 n VAL 200 
2 n VAL 201 
2 n LEU 202 
2 n ALA 203 
2 n PHE 204 
2 n GLN 205 
2 n LYS 206 
2 n ALA 207 
2 n SER 208 
2 n SER 209 
2 n ILE 210 
2 n VAL 211 
2 n TYR 212 
2 n LYS 213 
2 n LYS 214 
2 n GLU 215 
2 n GLY 216 
2 n GLU 217 
2 n GLN 218 
2 n VAL 219 
2 n GLU 220 
2 n PHE 221 
2 n SER 222 
2 n PHE 223 
2 n PRO 224 
2 n LEU 225 
2 n ALA 226 
2 n PHE 227 
2 n THR 228 
2 n VAL 229 
2 n GLU 230 
2 n LYS 231 
2 n LEU 232 
2 n THR 233 
2 n GLY 234 
2 n SER 235 
2 n GLY 236 
2 n GLU 237 
2 n LEU 238 
2 n TRP 239 
2 n TRP 240 
2 n GLN 241 
2 n ALA 242 
2 n GLU 243 
2 n ARG 244 
2 n ALA 245 
2 n SER 246 
2 n SER 247 
2 n SER 248 
2 n LYS 249 
2 n SER 250 
2 n TRP 251 
2 n ILE 252 
2 n THR 253 
2 n PHE 254 
2 n ASP 255 
2 n LEU 256 
2 n LYS 257 
2 n ASN 258 
2 n LYS 259 
2 n GLU 260 
2 n VAL 261 
2 n SER 262 
2 n VAL 263 
2 n LYS 264 
2 n ARG 265 
2 n VAL 266 
2 n THR 267 
2 n GLN 268 
2 n ASP 269 
2 n PRO 270 
2 n LYS 271 
2 n LEU 272 
2 n GLN 273 
2 n MET 274 
2 n GLY 275 
2 n LYS 276 
2 n LYS 277 
2 n LEU 278 
2 n PRO 279 
2 n LEU 280 
2 n HIS 281 
2 n LEU 282 
2 n THR 283 
2 n LEU 284 
2 n PRO 285 
2 n GLN 286 
2 n ALA 287 
2 n LEU 288 
2 n PRO 289 
2 n GLN 290 
2 n TYR 291 
2 n ALA 292 
2 n GLY 293 
2 n SER 294 
2 n GLY 295 
2 n ASN 296 
2 n LEU 297 
2 n THR 298 
2 n LEU 299 
2 n ALA 300 
2 n LEU 301 
2 n GLU 302 
2 n ALA 303 
2 n LYS 304 
2 n THR 305 
2 n GLY 306 
2 n LYS 307 
2 n LEU 308 
2 n HIS 309 
2 n GLN 310 
2 n GLU 311 
2 n VAL 312 
2 n ASN 313 
2 n LEU 314 
2 n VAL 315 
2 n VAL 316 
2 n MET 317 
2 n ARG 318 
2 n ALA 319 
2 n THR 320 
2 n GLN 321 
2 n LEU 322 
2 n GLN 323 
2 n LYS 324 
2 n ASN 325 
2 n LEU 326 
2 n THR 327 
2 n CYS 328 
2 n GLU 329 
2 n VAL 330 
2 n TRP 331 
2 n GLY 332 
2 n PRO 333 
2 n THR 334 
2 n SER 335 
2 n PRO 336 
2 n LYS 337 
2 n LEU 338 
2 n MET 339 
2 n LEU 340 
2 n SER 341 
2 n LEU 342 
2 n LYS 343 
2 n LEU 344 
2 n GLU 345 
2 n ASN 346 
2 n LYS 347 
2 n GLU 348 
2 n ALA 349 
2 n LYS 350 
2 n VAL 351 
2 n SER 352 
2 n LYS 353 
2 n ARG 354 
2 n GLU 355 
2 n LYS 356 
2 n ALA 357 
2 n VAL 358 
2 n TRP 359 
2 n VAL 360 
2 n LEU 361 
2 n ASN 362 
2 n PRO 363 
2 n GLU 364 
2 n ALA 365 
2 n GLY 366 
2 n MET 367 
2 n TRP 368 
2 n GLN 369 
2 n CYS 370 
2 n LEU 371 
2 n LEU 372 
2 n SER 373 
2 n ASP 374 
2 n SER 375 
2 n GLY 376 
2 n GLN 377 
2 n VAL 378 
2 n LEU 379 
2 n LEU 380 
2 n GLU 381 
2 n SER 382 
2 n ASN 383 
2 n ILE 384 
2 n LYS 385 
2 n VAL 386 
2 n LEU 387 
2 n PRO 388 
2 n THR 389 
2 n TRP 390 
2 n SER 391 
2 n THR 392 
2 n PRO 393 
2 n VAL 394 
2 n GLN 395 
2 n PRO 396 
2 n MET 397 
2 n ALA 398 
2 n LEU 399 
2 n ILE 400 
2 n VAL 401 
2 n LEU 402 
2 n GLY 403 
2 n GLY 404 
2 n VAL 405 
2 n ALA 406 
2 n GLY 407 
2 n LEU 408 
2 n LEU 409 
2 n LEU 410 
2 n PHE 411 
2 n ILE 412 
2 n GLY 413 
2 n LEU 414 
2 n GLY 415 
2 n ILE 416 
2 n PHE 417 
2 n PHE 418 
2 n CYS 419 
2 n VAL 420 
2 n ARG 421 
2 n CYS 422 
2 n ARG 423 
2 n HIS 424 
2 n ARG 425 
2 n ARG 426 
2 n ARG 427 
2 n GLN 428 
2 n ALA 429 
2 n GLU 430 
2 n ARG 431 
2 n MET 432 
2 n SER 433 
2 n GLN 434 
2 n ILE 435 
2 n LYS 436 
2 n ARG 437 
2 n LEU 438 
2 n LEU 439 
2 n SER 440 
2 n GLU 441 
2 n LYS 442 
2 n LYS 443 
2 n THR 444 
2 n CYS 445 
2 n GLN 446 
2 n CYS 447 
2 n PRO 448 
2 n HIS 449 
2 n ARG 450 
2 n PHE 451 
2 n GLN 452 
2 n LYS 453 
2 n THR 454 
2 n CYS 455 
2 n SER 456 
2 n PRO 457 
2 n ILE 458 
#
_ma_data.content_type "model coordinates"
_ma_data.id           1
_ma_data.name         Model
#
_ma_model_list.data_id          1
_ma_model_list.model_group_id   1
_ma_model_list.model_group_name "AlphaFold-beta-20231127 (2b86f29d-618d-47cf-8aef-20020b1102eb @ 2025-03-07 02:13:35)"
_ma_model_list.model_id         1
_ma_model_list.model_name       "Top ranked model"
_ma_model_list.model_type       "Ab initio model"
_ma_model_list.ordinal_id       1
#
loop_
_ma_protocol_step.method_type
_ma_protocol_step.ordinal_id
_ma_protocol_step.protocol_id
_ma_protocol_step.step_id
"coevolution MSA" 1 1 1 
"template search" 2 1 2 
modeling          3 1 3 
#
loop_
_ma_qa_metric.id
_ma_qa_metric.mode
_ma_qa_metric.name
_ma_qa_metric.software_group_id
_ma_qa_metric.type
1 global pLDDT 1 pLDDT 
2 local  pLDDT 1 pLDDT 
#
_ma_qa_metric_global.metric_id    1
_ma_qa_metric_global.metric_value 75.54
_ma_qa_metric_global.model_id     1
_ma_qa_metric_global.ordinal_id   1
#
_ma_software_group.group_id    1
_ma_software_group.ordinal_id  1
_ma_software_group.software_id 1
#
loop_
_ma_target_entity.data_id
_ma_target_entity.entity_id
_ma_target_entity.origin
1 1 . 
1 2 . 
#
loop_
_ma_target_entity_instance.asym_id
_ma_target_entity_instance.details
_ma_target_entity_instance.entity_id
A . 1 
B . 2 
#
loop_
_pdbx_data_usage.details
_pdbx_data_usage.id
_pdbx_data_usage.type
_pdbx_data_usage.url
;NON-COMMERCIAL USE ONLY, BY USING THIS FILE YOU AGREE TO THE TERMS OF USE FOUND
AT alphafoldserver.com/output-terms.
;
1 license    ? 
;THE INFORMATION IS NOT INTENDED FOR, HAS NOT BEEN VALIDATED FOR, AND IS NOT
APPROVED FOR CLINICAL USE. IT SHOULD NOT BE USED FOR CLINICAL PURPOSE OR RELIED
ON FOR MEDICAL OR OTHER PROFESSIONAL ADVICE. IT IS THEORETICAL MODELLING ONLY
AND CAUTION SHOULD BE EXERCISED IN ITS USE. IT IS PROVIDED "AS-IS" WITHOUT ANY
WARRANTY OF ANY KIND, WHETHER EXPRESSED OR IMPLIED. NO WARRANTY IS GIVEN THAT
USE OF THE INFORMATION SHALL NOT INFRINGE THE RIGHTS OF ANY THIRD PARTY.
;
2 disclaimer ? 
#
loop_
_pdbx_poly_seq_scheme.asym_id
_pdbx_poly_seq_scheme.auth_seq_num
_pdbx_poly_seq_scheme.entity_id
_pdbx_poly_seq_scheme.hetero
_pdbx_poly_seq_scheme.mon_id
_pdbx_poly_seq_scheme.pdb_ins_code
_pdbx_poly_seq_scheme.pdb_seq_num
_pdbx_poly_seq_scheme.pdb_strand_id
_pdbx_poly_seq_scheme.seq_id
A 1   1 n MET . 1   A 1   
A 2   1 n ALA . 2   A 2   
A 3   1 n HIS . 3   A 3   
A 4   1 n ALA . 4   A 4   
A 5   1 n THR . 5   A 5   
A 6   1 n LEU . 6   A 6   
A 7   1 n SER . 7   A 7   
A 8   1 n ALA . 8   A 8   
A 9   1 n ALA . 9   A 9   
A 10  1 n PRO . 10  A 10  
A 11  1 n SER . 11  A 11  
A 12  1 n ASN . 12  A 12  
A 13  1 n PRO . 13  A 13  
A 14  1 n ARG . 14  A 14  
A 15  1 n LEU . 15  A 15  
A 16  1 n LEU . 16  A 16  
A 17  1 n ARG . 17  A 17  
A 18  1 n VAL . 18  A 18  
A 19  1 n ALA . 19  A 19  
A 20  1 n LEU . 20  A 20  
A 21  1 n LEU . 21  A 21  
A 22  1 n LEU . 22  A 22  
A 23  1 n LEU . 23  A 23  
A 24  1 n LEU . 24  A 24  
A 25  1 n LEU . 25  A 25  
A 26  1 n VAL . 26  A 26  
A 27  1 n ALA . 27  A 27  
A 28  1 n ALA . 28  A 28  
A 29  1 n SER . 29  A 29  
A 30  1 n ARG . 30  A 30  
A 31  1 n ARG . 31  A 31  
A 32  1 n ALA . 32  A 32  
A 33  1 n ALA . 33  A 33  
A 34  1 n GLY . 34  A 34  
A 35  1 n ALA . 35  A 35  
A 36  1 n SER . 36  A 36  
A 37  1 n VAL . 37  A 37  
A 38  1 n VAL . 38  A 38  
A 39  1 n THR . 39  A 39  
A 40  1 n GLU . 40  A 40  
A 41  1 n LEU . 41  A 41  
A 42  1 n ARG . 42  A 42  
A 43  1 n CYS . 43  A 43  
A 44  1 n GLN . 44  A 44  
A 45  1 n CYS . 45  A 45  
A 46  1 n LEU . 46  A 46  
A 47  1 n GLN . 47  A 47  
A 48  1 n THR . 48  A 48  
A 49  1 n LEU . 49  A 49  
A 50  1 n GLN . 50  A 50  
A 51  1 n GLY . 51  A 51  
A 52  1 n ILE . 52  A 52  
A 53  1 n HIS . 53  A 53  
A 54  1 n LEU . 54  A 54  
A 55  1 n LYS . 55  A 55  
A 56  1 n ASN . 56  A 56  
A 57  1 n ILE . 57  A 57  
A 58  1 n GLN . 58  A 58  
A 59  1 n SER . 59  A 59  
A 60  1 n VAL . 60  A 60  
A 61  1 n ASN . 61  A 61  
A 62  1 n VAL . 62  A 62  
A 63  1 n ARG . 63  A 63  
A 64  1 n SER . 64  A 64  
A 65  1 n PRO . 65  A 65  
A 66  1 n GLY . 66  A 66  
A 67  1 n PRO . 67  A 67  
A 68  1 n HIS . 68  A 68  
A 69  1 n CYS . 69  A 69  
A 70  1 n ALA . 70  A 70  
A 71  1 n GLN . 71  A 71  
A 72  1 n THR . 72  A 72  
A 73  1 n GLU . 73  A 73  
A 74  1 n VAL . 74  A 74  
A 75  1 n ILE . 75  A 75  
A 76  1 n ALA . 76  A 76  
A 77  1 n THR . 77  A 77  
A 78  1 n LEU . 78  A 78  
A 79  1 n LYS . 79  A 79  
A 80  1 n ASN . 80  A 80  
A 81  1 n GLY . 81  A 81  
A 82  1 n LYS . 82  A 82  
A 83  1 n LYS . 83  A 83  
A 84  1 n ALA . 84  A 84  
A 85  1 n CYS . 85  A 85  
A 86  1 n LEU . 86  A 86  
A 87  1 n ASN . 87  A 87  
A 88  1 n PRO . 88  A 88  
A 89  1 n ALA . 89  A 89  
A 90  1 n SER . 90  A 90  
A 91  1 n PRO . 91  A 91  
A 92  1 n MET . 92  A 92  
A 93  1 n VAL . 93  A 93  
A 94  1 n GLN . 94  A 94  
A 95  1 n LYS . 95  A 95  
A 96  1 n ILE . 96  A 96  
A 97  1 n ILE . 97  A 97  
A 98  1 n GLU . 98  A 98  
A 99  1 n LYS . 99  A 99  
A 100 1 n ILE . 100 A 100 
A 101 1 n LEU . 101 A 101 
A 102 1 n ASN . 102 A 102 
A 103 1 n LYS . 103 A 103 
A 104 1 n GLY . 104 A 104 
A 105 1 n SER . 105 A 105 
A 106 1 n THR . 106 A 106 
A 107 1 n ASN . 107 A 107 
B 1   2 n MET . 1   B 1   
B 2   2 n ASN . 2   B 2   
B 3   2 n ARG . 3   B 3   
B 4   2 n GLY . 4   B 4   
B 5   2 n VAL . 5   B 5   
B 6   2 n PRO . 6   B 6   
B 7   2 n PHE . 7   B 7   
B 8   2 n ARG . 8   B 8   
B 9   2 n HIS . 9   B 9   
B 10  2 n LEU . 10  B 10  
B 11  2 n LEU . 11  B 11  
B 12  2 n LEU . 12  B 12  
B 13  2 n VAL . 13  B 13  
B 14  2 n LEU . 14  B 14  
B 15  2 n GLN . 15  B 15  
B 16  2 n LEU . 16  B 16  
B 17  2 n ALA . 17  B 17  
B 18  2 n LEU . 18  B 18  
B 19  2 n LEU . 19  B 19  
B 20  2 n PRO . 20  B 20  
B 21  2 n ALA . 21  B 21  
B 22  2 n ALA . 22  B 22  
B 23  2 n THR . 23  B 23  
B 24  2 n GLN . 24  B 24  
B 25  2 n GLY . 25  B 25  
B 26  2 n LYS . 26  B 26  
B 27  2 n LYS . 27  B 27  
B 28  2 n VAL . 28  B 28  
B 29  2 n VAL . 29  B 29  
B 30  2 n LEU . 30  B 30  
B 31  2 n GLY . 31  B 31  
B 32  2 n LYS . 32  B 32  
B 33  2 n LYS . 33  B 33  
B 34  2 n GLY . 34  B 34  
B 35  2 n ASP . 35  B 35  
B 36  2 n THR . 36  B 36  
B 37  2 n VAL . 37  B 37  
B 38  2 n GLU . 38  B 38  
B 39  2 n LEU . 39  B 39  
B 40  2 n THR . 40  B 40  
B 41  2 n CYS . 41  B 41  
B 42  2 n THR . 42  B 42  
B 43  2 n ALA . 43  B 43  
B 44  2 n SER . 44  B 44  
B 45  2 n GLN . 45  B 45  
B 46  2 n LYS . 46  B 46  
B 47  2 n LYS . 47  B 47  
B 48  2 n SER . 48  B 48  
B 49  2 n ILE . 49  B 49  
B 50  2 n GLN . 50  B 50  
B 51  2 n PHE . 51  B 51  
B 52  2 n HIS . 52  B 52  
B 53  2 n TRP . 53  B 53  
B 54  2 n LYS . 54  B 54  
B 55  2 n ASN . 55  B 55  
B 56  2 n SER . 56  B 56  
B 57  2 n ASN . 57  B 57  
B 58  2 n GLN . 58  B 58  
B 59  2 n ILE . 59  B 59  
B 60  2 n LYS . 60  B 60  
B 61  2 n ILE . 61  B 61  
B 62  2 n LEU . 62  B 62  
B 63  2 n GLY . 63  B 63  
B 64  2 n ASN . 64  B 64  
B 65  2 n GLN . 65  B 65  
B 66  2 n GLY . 66  B 66  
B 67  2 n SER . 67  B 67  
B 68  2 n PHE . 68  B 68  
B 69  2 n LEU . 69  B 69  
B 70  2 n THR . 70  B 70  
B 71  2 n LYS . 71  B 71  
B 72  2 n GLY . 72  B 72  
B 73  2 n PRO . 73  B 73  
B 74  2 n SER . 74  B 74  
B 75  2 n LYS . 75  B 75  
B 76  2 n LEU . 76  B 76  
B 77  2 n ASN . 77  B 77  
B 78  2 n ASP . 78  B 78  
B 79  2 n ARG . 79  B 79  
B 80  2 n ALA . 80  B 80  
B 81  2 n ASP . 81  B 81  
B 82  2 n SER . 82  B 82  
B 83  2 n ARG . 83  B 83  
B 84  2 n ARG . 84  B 84  
B 85  2 n SER . 85  B 85  
B 86  2 n LEU . 86  B 86  
B 87  2 n TRP . 87  B 87  
B 88  2 n ASP . 88  B 88  
B 89  2 n GLN . 89  B 89  
B 90  2 n GLY . 90  B 90  
B 91  2 n ASN . 91  B 91  
B 92  2 n PHE . 92  B 92  
B 93  2 n PRO . 93  B 93  
B 94  2 n LEU . 94  B 94  
B 95  2 n ILE . 95  B 95  
B 96  2 n ILE . 96  B 96  
B 97  2 n LYS . 97  B 97  
B 98  2 n ASN . 98  B 98  
B 99  2 n LEU . 99  B 99  
B 100 2 n LYS . 100 B 100 
B 101 2 n ILE . 101 B 101 
B 102 2 n GLU . 102 B 102 
B 103 2 n ASP . 103 B 103 
B 104 2 n SER . 104 B 104 
B 105 2 n ASP . 105 B 105 
B 106 2 n THR . 106 B 106 
B 107 2 n TYR . 107 B 107 
B 108 2 n ILE . 108 B 108 
B 109 2 n CYS . 109 B 109 
B 110 2 n GLU . 110 B 110 
B 111 2 n VAL . 111 B 111 
B 112 2 n GLU . 112 B 112 
B 113 2 n ASP . 113 B 113 
B 114 2 n GLN . 114 B 114 
B 115 2 n LYS . 115 B 115 
B 116 2 n GLU . 116 B 116 
B 117 2 n GLU . 117 B 117 
B 118 2 n VAL . 118 B 118 
B 119 2 n GLN . 119 B 119 
B 120 2 n LEU . 120 B 120 
B 121 2 n LEU . 121 B 121 
B 122 2 n VAL . 122 B 122 
B 123 2 n PHE . 123 B 123 
B 124 2 n GLY . 124 B 124 
B 125 2 n LEU . 125 B 125 
B 126 2 n THR . 126 B 126 
B 127 2 n ALA . 127 B 127 
B 128 2 n ASN . 128 B 128 
B 129 2 n SER . 129 B 129 
B 130 2 n ASP . 130 B 130 
B 131 2 n THR . 131 B 131 
B 132 2 n HIS . 132 B 132 
B 133 2 n LEU . 133 B 133 
B 134 2 n LEU . 134 B 134 
B 135 2 n GLN . 135 B 135 
B 136 2 n GLY . 136 B 136 
B 137 2 n GLN . 137 B 137 
B 138 2 n SER . 138 B 138 
B 139 2 n LEU . 139 B 139 
B 140 2 n THR . 140 B 140 
B 141 2 n LEU . 141 B 141 
B 142 2 n THR . 142 B 142 
B 143 2 n LEU . 143 B 143 
B 144 2 n GLU . 144 B 144 
B 145 2 n SER . 145 B 145 
B 146 2 n PRO . 146 B 146 
B 147 2 n PRO . 147 B 147 
B 148 2 n GLY . 148 B 148 
B 149 2 n SER . 149 B 149 
B 150 2 n SER . 150 B 150 
B 151 2 n PRO . 151 B 151 
B 152 2 n SER . 152 B 152 
B 153 2 n VAL . 153 B 153 
B 154 2 n GLN . 154 B 154 
B 155 2 n CYS . 155 B 155 
B 156 2 n ARG . 156 B 156 
B 157 2 n SER . 157 B 157 
B 158 2 n PRO . 158 B 158 
B 159 2 n ARG . 159 B 159 
B 160 2 n GLY . 160 B 160 
B 161 2 n LYS . 161 B 161 
B 162 2 n ASN . 162 B 162 
B 163 2 n ILE . 163 B 163 
B 164 2 n GLN . 164 B 164 
B 165 2 n GLY . 165 B 165 
B 166 2 n GLY . 166 B 166 
B 167 2 n LYS . 167 B 167 
B 168 2 n THR . 168 B 168 
B 169 2 n LEU . 169 B 169 
B 170 2 n SER . 170 B 170 
B 171 2 n VAL . 171 B 171 
B 172 2 n SER . 172 B 172 
B 173 2 n GLN . 173 B 173 
B 174 2 n LEU . 174 B 174 
B 175 2 n GLU . 175 B 175 
B 176 2 n LEU . 176 B 176 
B 177 2 n GLN . 177 B 177 
B 178 2 n ASP . 178 B 178 
B 179 2 n SER . 179 B 179 
B 180 2 n GLY . 180 B 180 
B 181 2 n THR . 181 B 181 
B 182 2 n TRP . 182 B 182 
B 183 2 n THR . 183 B 183 
B 184 2 n CYS . 184 B 184 
B 185 2 n THR . 185 B 185 
B 186 2 n VAL . 186 B 186 
B 187 2 n LEU . 187 B 187 
B 188 2 n GLN . 188 B 188 
B 189 2 n ASN . 189 B 189 
B 190 2 n GLN . 190 B 190 
B 191 2 n LYS . 191 B 191 
B 192 2 n LYS . 192 B 192 
B 193 2 n VAL . 193 B 193 
B 194 2 n GLU . 194 B 194 
B 195 2 n PHE . 195 B 195 
B 196 2 n LYS . 196 B 196 
B 197 2 n ILE . 197 B 197 
B 198 2 n ASP . 198 B 198 
B 199 2 n ILE . 199 B 199 
B 200 2 n VAL . 200 B 200 
B 201 2 n VAL . 201 B 201 
B 202 2 n LEU . 202 B 202 
B 203 2 n ALA . 203 B 203 
B 204 2 n PHE . 204 B 204 
B 205 2 n GLN . 205 B 205 
B 206 2 n LYS . 206 B 206 
B 207 2 n ALA . 207 B 207 
B 208 2 n SER . 208 B 208 
B 209 2 n SER . 209 B 209 
B 210 2 n ILE . 210 B 210 
B 211 2 n VAL . 211 B 211 
B 212 2 n TYR . 212 B 212 
B 213 2 n LYS . 213 B 213 
B 214 2 n LYS . 214 B 214 
B 215 2 n GLU . 215 B 215 
B 216 2 n GLY . 216 B 216 
B 217 2 n GLU . 217 B 217 
B 218 2 n GLN . 218 B 218 
B 219 2 n VAL . 219 B 219 
B 220 2 n GLU . 220 B 220 
B 221 2 n PHE . 221 B 221 
B 222 2 n SER . 222 B 222 
B 223 2 n PHE . 223 B 223 
B 224 2 n PRO . 224 B 224 
B 225 2 n LEU . 225 B 225 
B 226 2 n ALA . 226 B 226 
B 227 2 n PHE . 227 B 227 
B 228 2 n THR . 228 B 228 
B 229 2 n VAL . 229 B 229 
B 230 2 n GLU . 230 B 230 
B 231 2 n LYS . 231 B 231 
B 232 2 n LEU . 232 B 232 
B 233 2 n THR . 233 B 233 
B 234 2 n GLY . 234 B 234 
B 235 2 n SER . 235 B 235 
B 236 2 n GLY . 236 B 236 
B 237 2 n GLU . 237 B 237 
B 238 2 n LEU . 238 B 238 
B 239 2 n TRP . 239 B 239 
B 240 2 n TRP . 240 B 240 
B 241 2 n GLN . 241 B 241 
B 242 2 n ALA . 242 B 242 
B 243 2 n GLU . 243 B 243 
B 244 2 n ARG . 244 B 244 
B 245 2 n ALA . 245 B 245 
B 246 2 n SER . 246 B 246 
B 247 2 n SER . 247 B 247 
B 248 2 n SER . 248 B 248 
B 249 2 n LYS . 249 B 249 
B 250 2 n SER . 250 B 250 
B 251 2 n TRP . 251 B 251 
B 252 2 n ILE . 252 B 252 
B 253 2 n THR . 253 B 253 
B 254 2 n PHE . 254 B 254 
B 255 2 n ASP . 255 B 255 
B 256 2 n LEU . 256 B 256 
B 257 2 n LYS . 257 B 257 
B 258 2 n ASN . 258 B 258 
B 259 2 n LYS . 259 B 259 
B 260 2 n GLU . 260 B 260 
B 261 2 n VAL . 261 B 261 
B 262 2 n SER . 262 B 262 
B 263 2 n VAL . 263 B 263 
B 264 2 n LYS . 264 B 264 
B 265 2 n ARG . 265 B 265 
B 266 2 n VAL . 266 B 266 
B 267 2 n THR . 267 B 267 
B 268 2 n GLN . 268 B 268 
B 269 2 n ASP . 269 B 269 
B 270 2 n PRO . 270 B 270 
B 271 2 n LYS . 271 B 271 
B 272 2 n LEU . 272 B 272 
B 273 2 n GLN . 273 B 273 
B 274 2 n MET . 274 B 274 
B 275 2 n GLY . 275 B 275 
B 276 2 n LYS . 276 B 276 
B 277 2 n LYS . 277 B 277 
B 278 2 n LEU . 278 B 278 
B 279 2 n PRO . 279 B 279 
B 280 2 n LEU . 280 B 280 
B 281 2 n HIS . 281 B 281 
B 282 2 n LEU . 282 B 282 
B 283 2 n THR . 283 B 283 
B 284 2 n LEU . 284 B 284 
B 285 2 n PRO . 285 B 285 
B 286 2 n GLN . 286 B 286 
B 287 2 n ALA . 287 B 287 
B 288 2 n LEU . 288 B 288 
B 289 2 n PRO . 289 B 289 
B 290 2 n GLN . 290 B 290 
B 291 2 n TYR . 291 B 291 
B 292 2 n ALA . 292 B 292 
B 293 2 n GLY . 293 B 293 
B 294 2 n SER . 294 B 294 
B 295 2 n GLY . 295 B 295 
B 296 2 n ASN . 296 B 296 
B 297 2 n LEU . 297 B 297 
B 298 2 n THR . 298 B 298 
B 299 2 n LEU . 299 B 299 
B 300 2 n ALA . 300 B 300 
B 301 2 n LEU . 301 B 301 
B 302 2 n GLU . 302 B 302 
B 303 2 n ALA . 303 B 303 
B 304 2 n LYS . 304 B 304 
B 305 2 n THR . 305 B 305 
B 306 2 n GLY . 306 B 306 
B 307 2 n LYS . 307 B 307 
B 308 2 n LEU . 308 B 308 
B 309 2 n HIS . 309 B 309 
B 310 2 n GLN . 310 B 310 
B 311 2 n GLU . 311 B 311 
B 312 2 n VAL . 312 B 312 
B 313 2 n ASN . 313 B 313 
B 314 2 n LEU . 314 B 314 
B 315 2 n VAL . 315 B 315 
B 316 2 n VAL . 316 B 316 
B 317 2 n MET . 317 B 317 
B 318 2 n ARG . 318 B 318 
B 319 2 n ALA . 319 B 319 
B 320 2 n THR . 320 B 320 
B 321 2 n GLN . 321 B 321 
B 322 2 n LEU . 322 B 322 
B 323 2 n GLN . 323 B 323 
B 324 2 n LYS . 324 B 324 
B 325 2 n ASN . 325 B 325 
B 326 2 n LEU . 326 B 326 
B 327 2 n THR . 327 B 327 
B 328 2 n CYS . 328 B 328 
B 329 2 n GLU . 329 B 329 
B 330 2 n VAL . 330 B 330 
B 331 2 n TRP . 331 B 331 
B 332 2 n GLY . 332 B 332 
B 333 2 n PRO . 333 B 333 
B 334 2 n THR . 334 B 334 
B 335 2 n SER . 335 B 335 
B 336 2 n PRO . 336 B 336 
B 337 2 n LYS . 337 B 337 
B 338 2 n LEU . 338 B 338 
B 339 2 n MET . 339 B 339 
B 340 2 n LEU . 340 B 340 
B 341 2 n SER . 341 B 341 
B 342 2 n LEU . 342 B 342 
B 343 2 n LYS . 343 B 343 
B 344 2 n LEU . 344 B 344 
B 345 2 n GLU . 345 B 345 
B 346 2 n ASN . 346 B 346 
B 347 2 n LYS . 347 B 347 
B 348 2 n GLU . 348 B 348 
B 349 2 n ALA . 349 B 349 
B 350 2 n LYS . 350 B 350 
B 351 2 n VAL . 351 B 351 
B 352 2 n SER . 352 B 352 
B 353 2 n LYS . 353 B 353 
B 354 2 n ARG . 354 B 354 
B 355 2 n GLU . 355 B 355 
B 356 2 n LYS . 356 B 356 
B 357 2 n ALA . 357 B 357 
B 358 2 n VAL . 358 B 358 
B 359 2 n TRP . 359 B 359 
B 360 2 n VAL . 360 B 360 
B 361 2 n LEU . 361 B 361 
B 362 2 n ASN . 362 B 362 
B 363 2 n PRO . 363 B 363 
B 364 2 n GLU . 364 B 364 
B 365 2 n ALA . 365 B 365 
B 366 2 n GLY . 366 B 366 
B 367 2 n MET . 367 B 367 
B 368 2 n TRP . 368 B 368 
B 369 2 n GLN . 369 B 369 
B 370 2 n CYS . 370 B 370 
B 371 2 n LEU . 371 B 371 
B 372 2 n LEU . 372 B 372 
B 373 2 n SER . 373 B 373 
B 374 2 n ASP . 374 B 374 
B 375 2 n SER . 375 B 375 
B 376 2 n GLY . 376 B 376 
B 377 2 n GLN . 377 B 377 
B 378 2 n VAL . 378 B 378 
B 379 2 n LEU . 379 B 379 
B 380 2 n LEU . 380 B 380 
B 381 2 n GLU . 381 B 381 
B 382 2 n SER . 382 B 382 
B 383 2 n ASN . 383 B 383 
B 384 2 n ILE . 384 B 384 
B 385 2 n LYS . 385 B 385 
B 386 2 n VAL . 386 B 386 
B 387 2 n LEU . 387 B 387 
B 388 2 n PRO . 388 B 388 
B 389 2 n THR . 389 B 389 
B 390 2 n TRP . 390 B 390 
B 391 2 n SER . 391 B 391 
B 392 2 n THR . 392 B 392 
B 393 2 n PRO . 393 B 393 
B 394 2 n VAL . 394 B 394 
B 395 2 n GLN . 395 B 395 
B 396 2 n PRO . 396 B 396 
B 397 2 n MET . 397 B 397 
B 398 2 n ALA . 398 B 398 
B 399 2 n LEU . 399 B 399 
B 400 2 n ILE . 400 B 400 
B 401 2 n VAL . 401 B 401 
B 402 2 n LEU . 402 B 402 
B 403 2 n GLY . 403 B 403 
B 404 2 n GLY . 404 B 404 
B 405 2 n VAL . 405 B 405 
B 406 2 n ALA . 406 B 406 
B 407 2 n GLY . 407 B 407 
B 408 2 n LEU . 408 B 408 
B 409 2 n LEU . 409 B 409 
B 410 2 n LEU . 410 B 410 
B 411 2 n PHE . 411 B 411 
B 412 2 n ILE . 412 B 412 
B 413 2 n GLY . 413 B 413 
B 414 2 n LEU . 414 B 414 
B 415 2 n GLY . 415 B 415 
B 416 2 n ILE . 416 B 416 
B 417 2 n PHE . 417 B 417 
B 418 2 n PHE . 418 B 418 
B 419 2 n CYS . 419 B 419 
B 420 2 n VAL . 420 B 420 
B 421 2 n ARG . 421 B 421 
B 422 2 n CYS . 422 B 422 
B 423 2 n ARG . 423 B 423 
B 424 2 n HIS . 424 B 424 
B 425 2 n ARG . 425 B 425 
B 426 2 n ARG . 426 B 426 
B 427 2 n ARG . 427 B 427 
B 428 2 n GLN . 428 B 428 
B 429 2 n ALA . 429 B 429 
B 430 2 n GLU . 430 B 430 
B 431 2 n ARG . 431 B 431 
B 432 2 n MET . 432 B 432 
B 433 2 n SER . 433 B 433 
B 434 2 n GLN . 434 B 434 
B 435 2 n ILE . 435 B 435 
B 436 2 n LYS . 436 B 436 
B 437 2 n ARG . 437 B 437 
B 438 2 n LEU . 438 B 438 
B 439 2 n LEU . 439 B 439 
B 440 2 n SER . 440 B 440 
B 441 2 n GLU . 441 B 441 
B 442 2 n LYS . 442 B 442 
B 443 2 n LYS . 443 B 443 
B 444 2 n THR . 444 B 444 
B 445 2 n CYS . 445 B 445 
B 446 2 n GLN . 446 B 446 
B 447 2 n CYS . 447 B 447 
B 448 2 n PRO . 448 B 448 
B 449 2 n HIS . 449 B 449 
B 450 2 n ARG . 450 B 450 
B 451 2 n PHE . 451 B 451 
B 452 2 n GLN . 452 B 452 
B 453 2 n LYS . 453 B 453 
B 454 2 n THR . 454 B 454 
B 455 2 n CYS . 455 B 455 
B 456 2 n SER . 456 B 456 
B 457 2 n PRO . 457 B 457 
B 458 2 n ILE . 458 B 458 
#
_software.classification other
_software.date           ?
_software.description    "Structure prediction"
_software.name           AlphaFold
_software.pdbx_ordinal   1
_software.type           package
_software.version        "AlphaFold-beta-20231127 (2b86f29d-618d-47cf-8aef-20020b1102eb @ 2025-03-07 02:13:35)"
#
loop_
_struct_asym.entity_id
_struct_asym.id
1 A 
2 B 
#
loop_
_atom_site.group_PDB
_atom_site.id
_atom_site.type_symbol
_atom_site.label_atom_id
_atom_site.label_alt_id
_atom_site.label_comp_id
_atom_site.label_asym_id
_atom_site.label_entity_id
_atom_site.label_seq_id
_atom_site.pdbx_PDB_ins_code
_atom_site.Cartn_x
_atom_site.Cartn_y
_atom_site.Cartn_z
_atom_site.occupancy
_atom_site.B_iso_or_equiv
_atom_site.auth_seq_id
_atom_site.auth_asym_id
_atom_site.pdbx_PDB_model_num
ATOM 1    N N   . MET A 1 1   ? 2.811    67.617  -66.328  1.00 26.63 1   A 1 
ATOM 2    C CA  . MET A 1 1   ? 3.009    66.276  -65.765  1.00 39.23 1   A 1 
ATOM 3    C C   . MET A 1 1   ? 2.689    66.341  -64.278  1.00 38.86 1   A 1 
ATOM 4    O O   . MET A 1 1   ? 3.500    66.825  -63.512  1.00 37.92 1   A 1 
ATOM 5    C CB  . MET A 1 1   ? 4.444    65.795  -65.994  1.00 39.40 1   A 1 
ATOM 6    C CG  . MET A 1 1   ? 4.686    65.386  -67.452  1.00 36.61 1   A 1 
ATOM 7    S SD  . MET A 1 1   ? 6.423    65.067  -67.804  1.00 34.29 1   A 1 
ATOM 8    C CE  . MET A 1 1   ? 6.295    64.160  -69.353  1.00 28.77 1   A 1 
ATOM 9    N N   . ALA A 1 2   ? 1.469    65.996  -63.903  1.00 34.59 2   A 1 
ATOM 10   C CA  . ALA A 1 2   ? 1.033    66.090  -62.514  1.00 43.79 2   A 1 
ATOM 11   C C   . ALA A 1 2   ? 1.552    64.868  -61.751  1.00 41.23 2   A 1 
ATOM 12   O O   . ALA A 1 2   ? 1.123    63.750  -62.015  1.00 40.03 2   A 1 
ATOM 13   C CB  . ALA A 1 2   ? -0.502   66.209  -62.482  1.00 43.10 2   A 1 
ATOM 14   N N   . HIS A 1 3   ? 2.494    65.106  -60.850  1.00 31.72 3   A 1 
ATOM 15   C CA  . HIS A 1 3   ? 3.001    64.049  -59.993  1.00 36.21 3   A 1 
ATOM 16   C C   . HIS A 1 3   ? 1.905    63.651  -59.002  1.00 33.46 3   A 1 
ATOM 17   O O   . HIS A 1 3   ? 1.629    64.361  -58.044  1.00 34.51 3   A 1 
ATOM 18   C CB  . HIS A 1 3   ? 4.286    64.505  -59.294  1.00 36.23 3   A 1 
ATOM 19   C CG  . HIS A 1 3   ? 5.508    64.311  -60.147  1.00 33.81 3   A 1 
ATOM 20   N ND1 . HIS A 1 3   ? 6.159    63.116  -60.368  1.00 33.87 3   A 1 
ATOM 21   C CD2 . HIS A 1 3   ? 6.207    65.265  -60.840  1.00 34.73 3   A 1 
ATOM 22   C CE1 . HIS A 1 3   ? 7.208    63.359  -61.174  1.00 33.62 3   A 1 
ATOM 23   N NE2 . HIS A 1 3   ? 7.270    64.641  -61.492  1.00 35.51 3   A 1 
ATOM 24   N N   . ALA A 1 4   ? 1.268    62.514  -59.262  1.00 41.26 4   A 1 
ATOM 25   C CA  . ALA A 1 4   ? 0.330    61.905  -58.330  1.00 48.04 4   A 1 
ATOM 26   C C   . ALA A 1 4   ? 1.116    61.393  -57.113  1.00 44.49 4   A 1 
ATOM 27   O O   . ALA A 1 4   ? 1.753    60.350  -57.161  1.00 43.64 4   A 1 
ATOM 28   C CB  . ALA A 1 4   ? -0.441   60.792  -59.053  1.00 48.05 4   A 1 
ATOM 29   N N   . THR A 1 5   ? 1.106    62.191  -56.056  1.00 47.40 5   A 1 
ATOM 30   C CA  . THR A 1 5   ? 1.683    61.778  -54.773  1.00 52.93 5   A 1 
ATOM 31   C C   . THR A 1 5   ? 0.829    60.649  -54.200  1.00 50.09 5   A 1 
ATOM 32   O O   . THR A 1 5   ? -0.231   60.881  -53.633  1.00 49.30 5   A 1 
ATOM 33   C CB  . THR A 1 5   ? 1.767    62.954  -53.795  1.00 51.21 5   A 1 
ATOM 34   O OG1 . THR A 1 5   ? 0.547    63.671  -53.777  1.00 46.23 5   A 1 
ATOM 35   C CG2 . THR A 1 5   ? 2.860    63.945  -54.206  1.00 50.09 5   A 1 
ATOM 36   N N   . LEU A 1 6   ? 1.301    59.440  -54.384  1.00 42.05 6   A 1 
ATOM 37   C CA  . LEU A 1 6   ? 0.720    58.244  -53.774  1.00 46.83 6   A 1 
ATOM 38   C C   . LEU A 1 6   ? 0.812    58.397  -52.260  1.00 43.81 6   A 1 
ATOM 39   O O   . LEU A 1 6   ? 1.873    58.238  -51.663  1.00 43.71 6   A 1 
ATOM 40   C CB  . LEU A 1 6   ? 1.462    56.993  -54.288  1.00 46.14 6   A 1 
ATOM 41   C CG  . LEU A 1 6   ? 0.834    56.412  -55.574  1.00 41.78 6   A 1 
ATOM 42   C CD1 . LEU A 1 6   ? 1.882    55.696  -56.414  1.00 41.15 6   A 1 
ATOM 43   C CD2 . LEU A 1 6   ? -0.270   55.416  -55.215  1.00 46.57 6   A 1 
ATOM 44   N N   . SER A 1 7   ? -0.308   58.763  -51.670  1.00 43.21 7   A 1 
ATOM 45   C CA  . SER A 1 7   ? -0.437   58.831  -50.212  1.00 49.46 7   A 1 
ATOM 46   C C   . SER A 1 7   ? -0.247   57.431  -49.645  1.00 46.69 7   A 1 
ATOM 47   O O   . SER A 1 7   ? -1.114   56.568  -49.784  1.00 45.88 7   A 1 
ATOM 48   C CB  . SER A 1 7   ? -1.798   59.410  -49.833  1.00 47.66 7   A 1 
ATOM 49   O OG  . SER A 1 7   ? -1.908   59.520  -48.437  1.00 43.58 7   A 1 
ATOM 50   N N   . ALA A 1 8   ? 0.915    57.196  -49.055  1.00 47.39 8   A 1 
ATOM 51   C CA  . ALA A 1 8   ? 1.227    55.942  -48.390  1.00 55.43 8   A 1 
ATOM 52   C C   . ALA A 1 8   ? 0.309    55.797  -47.172  1.00 52.85 8   A 1 
ATOM 53   O O   . ALA A 1 8   ? 0.516    56.441  -46.143  1.00 51.32 8   A 1 
ATOM 54   C CB  . ALA A 1 8   ? 2.715    55.917  -48.028  1.00 53.73 8   A 1 
ATOM 55   N N   . ALA A 1 9   ? -0.716   54.990  -47.298  1.00 51.57 9   A 1 
ATOM 56   C CA  . ALA A 1 9   ? -1.603   54.685  -46.182  1.00 57.78 9   A 1 
ATOM 57   C C   . ALA A 1 9   ? -0.777   54.078  -45.040  1.00 55.04 9   A 1 
ATOM 58   O O   . ALA A 1 9   ? -0.022   53.134  -45.278  1.00 53.39 9   A 1 
ATOM 59   C CB  . ALA A 1 9   ? -2.708   53.738  -46.661  1.00 55.35 9   A 1 
ATOM 60   N N   . PRO A 1 10  ? -0.892   54.590  -43.801  1.00 47.88 10  A 1 
ATOM 61   C CA  . PRO A 1 10  ? -0.095   54.096  -42.695  1.00 54.92 10  A 1 
ATOM 62   C C   . PRO A 1 10  ? -0.533   52.668  -42.381  1.00 55.41 10  A 1 
ATOM 63   O O   . PRO A 1 10  ? -1.601   52.438  -41.803  1.00 54.12 10  A 1 
ATOM 64   C CB  . PRO A 1 10  ? -0.336   55.085  -41.554  1.00 53.40 10  A 1 
ATOM 65   C CG  . PRO A 1 10  ? -1.719   55.654  -41.850  1.00 52.87 10  A 1 
ATOM 66   C CD  . PRO A 1 10  ? -1.785   55.641  -43.377  1.00 54.21 10  A 1 
ATOM 67   N N   . SER A 1 11  ? 0.279    51.703  -42.790  1.00 46.23 11  A 1 
ATOM 68   C CA  . SER A 1 11  ? 0.070    50.296  -42.466  1.00 52.16 11  A 1 
ATOM 69   C C   . SER A 1 11  ? 0.191    50.130  -40.957  1.00 51.08 11  A 1 
ATOM 70   O O   . SER A 1 11  ? 1.292    50.196  -40.404  1.00 48.57 11  A 1 
ATOM 71   C CB  . SER A 1 11  ? 1.078    49.418  -43.217  1.00 49.18 11  A 1 
ATOM 72   O OG  . SER A 1 11  ? 2.406    49.838  -42.967  1.00 46.00 11  A 1 
ATOM 73   N N   . ASN A 1 12  ? -0.920   49.977  -40.292  1.00 51.75 12  A 1 
ATOM 74   C CA  . ASN A 1 12  ? -0.977   49.934  -38.842  1.00 60.90 12  A 1 
ATOM 75   C C   . ASN A 1 12  ? -0.283   48.642  -38.340  1.00 60.83 12  A 1 
ATOM 76   O O   . ASN A 1 12  ? -0.872   47.564  -38.453  1.00 60.07 12  A 1 
ATOM 77   C CB  . ASN A 1 12  ? -2.446   50.077  -38.395  1.00 57.18 12  A 1 
ATOM 78   C CG  . ASN A 1 12  ? -2.660   51.107  -37.299  1.00 51.07 12  A 1 
ATOM 79   O OD1 . ASN A 1 12  ? -1.754   51.491  -36.581  1.00 47.32 12  A 1 
ATOM 80   N ND2 . ASN A 1 12  ? -3.876   51.574  -37.132  1.00 48.67 12  A 1 
ATOM 81   N N   . PRO A 1 13  ? 0.941    48.684  -37.787  1.00 50.78 13  A 1 
ATOM 82   C CA  . PRO A 1 13  ? 1.757    47.492  -37.563  1.00 61.02 13  A 1 
ATOM 83   C C   . PRO A 1 13  ? 1.202    46.603  -36.446  1.00 63.12 13  A 1 
ATOM 84   O O   . PRO A 1 13  ? 1.660    45.480  -36.251  1.00 61.90 13  A 1 
ATOM 85   C CB  . PRO A 1 13  ? 3.165    48.018  -37.254  1.00 59.79 13  A 1 
ATOM 86   C CG  . PRO A 1 13  ? 2.891    49.395  -36.628  1.00 62.45 13  A 1 
ATOM 87   C CD  . PRO A 1 13  ? 1.671    49.879  -37.405  1.00 67.57 13  A 1 
ATOM 88   N N   . ARG A 1 14  ? 0.207    47.113  -35.720  1.00 55.07 14  A 1 
ATOM 89   C CA  . ARG A 1 14  ? -0.408   46.383  -34.607  1.00 62.63 14  A 1 
ATOM 90   C C   . ARG A 1 14  ? -1.185   45.151  -35.072  1.00 61.53 14  A 1 
ATOM 91   O O   . ARG A 1 14  ? -1.120   44.132  -34.392  1.00 67.46 14  A 1 
ATOM 92   C CB  . ARG A 1 14  ? -1.299   47.311  -33.771  1.00 62.14 14  A 1 
ATOM 93   C CG  . ARG A 1 14  ? -0.472   48.277  -32.916  1.00 56.96 14  A 1 
ATOM 94   C CD  . ARG A 1 14  ? -1.387   49.066  -31.967  1.00 56.68 14  A 1 
ATOM 95   N NE  . ARG A 1 14  ? -0.604   49.924  -31.053  1.00 49.98 14  A 1 
ATOM 96   C CZ  . ARG A 1 14  ? -1.102   50.710  -30.107  1.00 44.87 14  A 1 
ATOM 97   N NH1 . ARG A 1 14  ? -2.389   50.814  -29.901  1.00 42.33 14  A 1 
ATOM 98   N NH2 . ARG A 1 14  ? -0.309   51.416  -29.337  1.00 42.96 14  A 1 
ATOM 99   N N   . LEU A 1 15  ? -1.859   45.239  -36.223  1.00 45.70 15  A 1 
ATOM 100  C CA  . LEU A 1 15  ? -2.652   44.119  -36.732  1.00 53.78 15  A 1 
ATOM 101  C C   . LEU A 1 15  ? -1.771   42.940  -37.163  1.00 53.72 15  A 1 
ATOM 102  O O   . LEU A 1 15  ? -2.123   41.791  -36.908  1.00 61.12 15  A 1 
ATOM 103  C CB  . LEU A 1 15  ? -3.554   44.613  -37.879  1.00 55.29 15  A 1 
ATOM 104  C CG  . LEU A 1 15  ? -4.930   45.092  -37.383  1.00 51.56 15  A 1 
ATOM 105  C CD1 . LEU A 1 15  ? -5.578   46.023  -38.381  1.00 49.63 15  A 1 
ATOM 106  C CD2 . LEU A 1 15  ? -5.858   43.905  -37.143  1.00 55.22 15  A 1 
ATOM 107  N N   . LEU A 1 16  ? -0.595   43.212  -37.725  1.00 45.84 16  A 1 
ATOM 108  C CA  . LEU A 1 16  ? 0.317    42.165  -38.170  1.00 51.27 16  A 1 
ATOM 109  C C   . LEU A 1 16  ? 0.874    41.336  -36.996  1.00 49.79 16  A 1 
ATOM 110  O O   . LEU A 1 16  ? 1.026    40.120  -37.114  1.00 57.53 16  A 1 
ATOM 111  C CB  . LEU A 1 16  ? 1.458    42.776  -39.006  1.00 54.77 16  A 1 
ATOM 112  C CG  . LEU A 1 16  ? 1.874    41.852  -40.158  1.00 53.85 16  A 1 
ATOM 113  C CD1 . LEU A 1 16  ? 1.090    42.183  -41.425  1.00 50.66 16  A 1 
ATOM 114  C CD2 . LEU A 1 16  ? 3.362    41.995  -40.482  1.00 55.07 16  A 1 
ATOM 115  N N   . ARG A 1 17  ? 1.149    41.990  -35.863  1.00 60.07 17  A 1 
ATOM 116  C CA  . ARG A 1 17  ? 1.659    41.286  -34.670  1.00 65.67 17  A 1 
ATOM 117  C C   . ARG A 1 17  ? 0.636    40.323  -34.064  1.00 62.25 17  A 1 
ATOM 118  O O   . ARG A 1 17  ? 1.024    39.250  -33.615  1.00 71.74 17  A 1 
ATOM 119  C CB  . ARG A 1 17  ? 2.152    42.278  -33.613  1.00 67.19 17  A 1 
ATOM 120  C CG  . ARG A 1 17  ? 3.515    42.876  -33.977  1.00 61.71 17  A 1 
ATOM 121  C CD  . ARG A 1 17  ? 4.054    43.742  -32.819  1.00 63.45 17  A 1 
ATOM 122  N NE  . ARG A 1 17  ? 5.396    44.263  -33.118  1.00 56.76 17  A 1 
ATOM 123  C CZ  . ARG A 1 17  ? 6.133    45.026  -32.329  1.00 52.86 17  A 1 
ATOM 124  N NH1 . ARG A 1 17  ? 5.710    45.414  -31.157  1.00 48.82 17  A 1 
ATOM 125  N NH2 . ARG A 1 17  ? 7.326    45.412  -32.692  1.00 50.58 17  A 1 
ATOM 126  N N   . VAL A 1 18  ? -0.638   40.681  -34.066  1.00 59.72 18  A 1 
ATOM 127  C CA  . VAL A 1 18  ? -1.695   39.819  -33.523  1.00 63.30 18  A 1 
ATOM 128  C C   . VAL A 1 18  ? -1.891   38.575  -34.397  1.00 60.81 18  A 1 
ATOM 129  O O   . VAL A 1 18  ? -2.015   37.475  -33.867  1.00 66.40 18  A 1 
ATOM 130  C CB  . VAL A 1 18  ? -3.013   40.594  -33.327  1.00 65.33 18  A 1 
ATOM 131  C CG1 . VAL A 1 18  ? -4.121   39.703  -32.751  1.00 59.31 18  A 1 
ATOM 132  C CG2 . VAL A 1 18  ? -2.820   41.767  -32.359  1.00 66.28 18  A 1 
ATOM 133  N N   . ALA A 1 19  ? -1.824   38.730  -35.721  1.00 51.54 19  A 1 
ATOM 134  C CA  . ALA A 1 19  ? -1.936   37.604  -36.652  1.00 58.25 19  A 1 
ATOM 135  C C   . ALA A 1 19  ? -0.788   36.598  -36.497  1.00 54.80 19  A 1 
ATOM 136  O O   . ALA A 1 19  ? -1.015   35.388  -36.504  1.00 63.46 19  A 1 
ATOM 137  C CB  . ALA A 1 19  ? -2.029   38.160  -38.076  1.00 62.35 19  A 1 
ATOM 138  N N   . LEU A 1 20  ? 0.456    37.093  -36.300  1.00 43.90 20  A 1 
ATOM 139  C CA  . LEU A 1 20  ? 1.625    36.228  -36.127  1.00 45.40 20  A 1 
ATOM 140  C C   . LEU A 1 20  ? 1.562    35.419  -34.814  1.00 41.03 20  A 1 
ATOM 141  O O   . LEU A 1 20  ? 1.959    34.256  -34.778  1.00 48.81 20  A 1 
ATOM 142  C CB  . LEU A 1 20  ? 2.917    37.068  -36.201  1.00 51.94 20  A 1 
ATOM 143  C CG  . LEU A 1 20  ? 4.066    36.284  -36.861  1.00 50.89 20  A 1 
ATOM 144  C CD1 . LEU A 1 20  ? 4.111    36.573  -38.370  1.00 49.21 20  A 1 
ATOM 145  C CD2 . LEU A 1 20  ? 5.421    36.673  -36.276  1.00 55.30 20  A 1 
ATOM 146  N N   . LEU A 1 21  ? 1.056    36.038  -33.749  1.00 43.48 21  A 1 
ATOM 147  C CA  . LEU A 1 21  ? 0.901    35.391  -32.444  1.00 47.44 21  A 1 
ATOM 148  C C   . LEU A 1 21  ? -0.145   34.274  -32.465  1.00 42.98 21  A 1 
ATOM 149  O O   . LEU A 1 21  ? 0.053    33.225  -31.846  1.00 52.23 21  A 1 
ATOM 150  C CB  . LEU A 1 21  ? 0.591    36.473  -31.393  1.00 54.00 21  A 1 
ATOM 151  C CG  . LEU A 1 21  ? 1.674    36.551  -30.299  1.00 51.99 21  A 1 
ATOM 152  C CD1 . LEU A 1 21  ? 1.855    37.991  -29.810  1.00 50.82 21  A 1 
ATOM 153  C CD2 . LEU A 1 21  ? 1.314    35.682  -29.109  1.00 57.73 21  A 1 
ATOM 154  N N   . LEU A 1 22  ? -1.228   34.443  -33.209  1.00 43.06 22  A 1 
ATOM 155  C CA  . LEU A 1 22  ? -2.248   33.419  -33.404  1.00 46.30 22  A 1 
ATOM 156  C C   . LEU A 1 22  ? -1.722   32.216  -34.203  1.00 41.79 22  A 1 
ATOM 157  O O   . LEU A 1 22  ? -2.025   31.073  -33.854  1.00 47.74 22  A 1 
ATOM 158  C CB  . LEU A 1 22  ? -3.482   34.061  -34.073  1.00 51.02 22  A 1 
ATOM 159  C CG  . LEU A 1 22  ? -4.612   34.313  -33.063  1.00 48.34 22  A 1 
ATOM 160  C CD1 . LEU A 1 22  ? -5.496   35.479  -33.496  1.00 45.25 22  A 1 
ATOM 161  C CD2 . LEU A 1 22  ? -5.493   33.069  -32.912  1.00 53.28 22  A 1 
ATOM 162  N N   . LEU A 1 23  ? -0.886   32.455  -35.213  1.00 42.28 23  A 1 
ATOM 163  C CA  . LEU A 1 23  ? -0.279   31.376  -36.002  1.00 47.30 23  A 1 
ATOM 164  C C   . LEU A 1 23  ? 0.703    30.532  -35.184  1.00 43.46 23  A 1 
ATOM 165  O O   . LEU A 1 23  ? 0.703    29.304  -35.304  1.00 49.07 23  A 1 
ATOM 166  C CB  . LEU A 1 23  ? 0.373    31.983  -37.265  1.00 51.68 23  A 1 
ATOM 167  C CG  . LEU A 1 23  ? -0.449   31.694  -38.534  1.00 49.25 23  A 1 
ATOM 168  C CD1 . LEU A 1 23  ? -0.217   32.773  -39.597  1.00 46.09 23  A 1 
ATOM 169  C CD2 . LEU A 1 23  ? -0.058   30.346  -39.134  1.00 53.79 23  A 1 
ATOM 170  N N   . LEU A 1 24  ? 1.495    31.161  -34.306  1.00 46.35 24  A 1 
ATOM 171  C CA  . LEU A 1 24  ? 2.415    30.449  -33.424  1.00 51.71 24  A 1 
ATOM 172  C C   . LEU A 1 24  ? 1.690    29.571  -32.387  1.00 48.58 24  A 1 
ATOM 173  O O   . LEU A 1 24  ? 2.151    28.467  -32.094  1.00 53.64 24  A 1 
ATOM 174  C CB  . LEU A 1 24  ? 3.357    31.456  -32.747  1.00 55.31 24  A 1 
ATOM 175  C CG  . LEU A 1 24  ? 4.617    31.756  -33.588  1.00 53.14 24  A 1 
ATOM 176  C CD1 . LEU A 1 24  ? 5.286    33.040  -33.101  1.00 50.39 24  A 1 
ATOM 177  C CD2 . LEU A 1 24  ? 5.625    30.619  -33.471  1.00 60.68 24  A 1 
ATOM 178  N N   . LEU A 1 25  ? 0.547    30.018  -31.875  1.00 46.02 25  A 1 
ATOM 179  C CA  . LEU A 1 25  ? -0.256   29.239  -30.931  1.00 50.44 25  A 1 
ATOM 180  C C   . LEU A 1 25  ? -0.837   27.965  -31.565  1.00 47.35 25  A 1 
ATOM 181  O O   . LEU A 1 25  ? -0.899   26.926  -30.904  1.00 50.18 25  A 1 
ATOM 182  C CB  . LEU A 1 25  ? -1.362   30.134  -30.344  1.00 51.54 25  A 1 
ATOM 183  C CG  . LEU A 1 25  ? -0.944   30.767  -29.005  1.00 48.05 25  A 1 
ATOM 184  C CD1 . LEU A 1 25  ? -1.766   32.019  -28.724  1.00 44.43 25  A 1 
ATOM 185  C CD2 . LEU A 1 25  ? -1.169   29.783  -27.858  1.00 53.72 25  A 1 
ATOM 186  N N   . VAL A 1 26  ? -1.217   28.007  -32.822  1.00 49.01 26  A 1 
ATOM 187  C CA  . VAL A 1 26  ? -1.762   26.828  -33.518  1.00 55.45 26  A 1 
ATOM 188  C C   . VAL A 1 26  ? -0.671   25.805  -33.827  1.00 53.74 26  A 1 
ATOM 189  O O   . VAL A 1 26  ? -0.917   24.596  -33.734  1.00 54.96 26  A 1 
ATOM 190  C CB  . VAL A 1 26  ? -2.535   27.229  -34.784  1.00 54.63 26  A 1 
ATOM 191  C CG1 . VAL A 1 26  ? -3.122   26.017  -35.515  1.00 48.00 26  A 1 
ATOM 192  C CG2 . VAL A 1 26  ? -3.713   28.150  -34.441  1.00 53.06 26  A 1 
ATOM 193  N N   . ALA A 1 27  ? 0.554    26.244  -34.140  1.00 52.38 27  A 1 
ATOM 194  C CA  . ALA A 1 27  ? 1.651    25.336  -34.445  1.00 57.43 27  A 1 
ATOM 195  C C   . ALA A 1 27  ? 2.123    24.537  -33.215  1.00 54.69 27  A 1 
ATOM 196  O O   . ALA A 1 27  ? 2.424    23.348  -33.320  1.00 54.22 27  A 1 
ATOM 197  C CB  . ALA A 1 27  ? 2.791    26.132  -35.079  1.00 56.97 27  A 1 
ATOM 198  N N   . ALA A 1 28  ? 2.154    25.160  -32.037  1.00 47.45 28  A 1 
ATOM 199  C CA  . ALA A 1 28  ? 2.612    24.507  -30.813  1.00 52.25 28  A 1 
ATOM 200  C C   . ALA A 1 28  ? 1.684    23.377  -30.325  1.00 50.52 28  A 1 
ATOM 201  O O   . ALA A 1 28  ? 2.130    22.461  -29.634  1.00 49.04 28  A 1 
ATOM 202  C CB  . ALA A 1 28  ? 2.799    25.578  -29.734  1.00 50.90 28  A 1 
ATOM 203  N N   . SER A 1 29  ? 0.415    23.437  -30.667  1.00 38.55 29  A 1 
ATOM 204  C CA  . SER A 1 29  ? -0.562   22.432  -30.223  1.00 42.82 29  A 1 
ATOM 205  C C   . SER A 1 29  ? -0.512   21.112  -30.990  1.00 42.42 29  A 1 
ATOM 206  O O   . SER A 1 29  ? -1.059   20.115  -30.514  1.00 39.98 29  A 1 
ATOM 207  C CB  . SER A 1 29  ? -1.981   23.009  -30.230  1.00 39.45 29  A 1 
ATOM 208  O OG  . SER A 1 29  ? -2.370   23.384  -31.532  1.00 37.51 29  A 1 
ATOM 209  N N   . ARG A 1 30  ? 0.191    21.049  -32.108  1.00 36.89 30  A 1 
ATOM 210  C CA  . ARG A 1 30  ? 0.640    19.770  -32.665  1.00 40.52 30  A 1 
ATOM 211  C C   . ARG A 1 30  ? 1.815    19.219  -31.845  1.00 39.32 30  A 1 
ATOM 212  O O   . ARG A 1 30  ? 2.861    18.896  -32.389  1.00 37.77 30  A 1 
ATOM 213  C CB  . ARG A 1 30  ? 0.962    19.854  -34.174  1.00 38.57 30  A 1 
ATOM 214  C CG  . ARG A 1 30  ? -0.287   19.959  -35.045  1.00 34.61 30  A 1 
ATOM 215  C CD  . ARG A 1 30  ? 0.128    19.823  -36.515  1.00 33.36 30  A 1 
ATOM 216  N NE  . ARG A 1 30  ? -1.027   19.882  -37.417  1.00 28.61 30  A 1 
ATOM 217  C CZ  . ARG A 1 30  ? -0.995   19.744  -38.742  1.00 28.02 30  A 1 
ATOM 218  N NH1 . ARG A 1 30  ? 0.132    19.536  -39.383  1.00 25.60 30  A 1 
ATOM 219  N NH2 . ARG A 1 30  ? -2.079   19.820  -39.442  1.00 23.51 30  A 1 
ATOM 220  N N   . ARG A 1 31  ? 1.637    19.099  -30.559  1.00 32.96 31  A 1 
ATOM 221  C CA  . ARG A 1 31  ? 2.343    18.037  -29.866  1.00 35.45 31  A 1 
ATOM 222  C C   . ARG A 1 31  ? 1.948    16.775  -30.612  1.00 34.11 31  A 1 
ATOM 223  O O   . ARG A 1 31  ? 0.769    16.435  -30.663  1.00 31.80 31  A 1 
ATOM 224  C CB  . ARG A 1 31  ? 1.978    17.953  -28.377  1.00 33.72 31  A 1 
ATOM 225  C CG  . ARG A 1 31  ? 2.791    18.978  -27.574  1.00 30.00 31  A 1 
ATOM 226  C CD  . ARG A 1 31  ? 2.525    18.833  -26.066  1.00 28.65 31  A 1 
ATOM 227  N NE  . ARG A 1 31  ? 3.405    19.709  -25.295  1.00 24.78 31  A 1 
ATOM 228  C CZ  . ARG A 1 31  ? 3.421    19.847  -23.979  1.00 25.43 31  A 1 
ATOM 229  N NH1 . ARG A 1 31  ? 2.583    19.195  -23.210  1.00 23.28 31  A 1 
ATOM 230  N NH2 . ARG A 1 31  ? 4.271    20.642  -23.405  1.00 21.08 31  A 1 
ATOM 231  N N   . ALA A 1 32  ? 2.944    16.149  -31.200  1.00 33.90 32  A 1 
ATOM 232  C CA  . ALA A 1 32  ? 2.800    14.771  -31.599  1.00 37.44 32  A 1 
ATOM 233  C C   . ALA A 1 32  ? 2.297    14.057  -30.341  1.00 37.28 32  A 1 
ATOM 234  O O   . ALA A 1 32  ? 3.041    13.864  -29.384  1.00 34.45 32  A 1 
ATOM 235  C CB  . ALA A 1 32  ? 4.156    14.239  -32.096  1.00 34.73 32  A 1 
ATOM 236  N N   . ALA A 1 33  ? 1.014    13.734  -30.345  1.00 31.44 33  A 1 
ATOM 237  C CA  . ALA A 1 33  ? 0.558    12.599  -29.601  1.00 33.84 33  A 1 
ATOM 238  C C   . ALA A 1 33  ? 1.326    11.426  -30.229  1.00 33.69 33  A 1 
ATOM 239  O O   . ALA A 1 33  ? 0.834    10.776  -31.146  1.00 31.46 33  A 1 
ATOM 240  C CB  . ALA A 1 33  ? -0.960   12.478  -29.722  1.00 32.51 33  A 1 
ATOM 241  N N   . GLY A 1 34  ? 2.586    11.277  -29.807  1.00 28.48 34  A 1 
ATOM 242  C CA  . GLY A 1 34  ? 3.200    9.975   -29.871  1.00 29.63 34  A 1 
ATOM 243  C C   . GLY A 1 34  ? 2.122    9.084   -29.288  1.00 30.69 34  A 1 
ATOM 244  O O   . GLY A 1 34  ? 1.722    9.295   -28.140  1.00 28.22 34  A 1 
ATOM 245  N N   . ALA A 1 35  ? 1.595    8.205   -30.129  1.00 27.93 35  A 1 
ATOM 246  C CA  . ALA A 1 35  ? 0.844    7.092   -29.629  1.00 29.37 35  A 1 
ATOM 247  C C   . ALA A 1 35  ? 1.849    6.354   -28.757  1.00 30.19 35  A 1 
ATOM 248  O O   . ALA A 1 35  ? 2.581    5.489   -29.212  1.00 28.35 35  A 1 
ATOM 249  C CB  . ALA A 1 35  ? 0.309    6.262   -30.805  1.00 27.73 35  A 1 
ATOM 250  N N   . SER A 1 36  ? 1.943    6.793   -27.498  1.00 27.52 36  A 1 
ATOM 251  C CA  . SER A 1 36  ? 2.312    5.887   -26.465  1.00 28.23 36  A 1 
ATOM 252  C C   . SER A 1 36  ? 1.327    4.768   -26.705  1.00 28.90 36  A 1 
ATOM 253  O O   . SER A 1 36  ? 0.117    4.918   -26.503  1.00 27.21 36  A 1 
ATOM 254  C CB  . SER A 1 36  ? 2.179    6.518   -25.068  1.00 27.02 36  A 1 
ATOM 255  O OG  . SER A 1 36  ? 0.914    7.097   -24.862  1.00 24.50 36  A 1 
ATOM 256  N N   . VAL A 1 37  ? 1.852    3.697   -27.286  1.00 28.10 37  A 1 
ATOM 257  C CA  . VAL A 1 37  ? 1.242    2.400   -27.135  1.00 29.53 37  A 1 
ATOM 258  C C   . VAL A 1 37  ? 1.302    2.180   -25.626  1.00 30.66 37  A 1 
ATOM 259  O O   . VAL A 1 37  ? 2.204    1.551   -25.099  1.00 28.66 37  A 1 
ATOM 260  C CB  . VAL A 1 37  ? 1.986    1.325   -27.946  1.00 27.53 37  A 1 
ATOM 261  C CG1 . VAL A 1 37  ? 1.263    -0.024  -27.844  1.00 23.90 37  A 1 
ATOM 262  C CG2 . VAL A 1 37  ? 2.057    1.710   -29.425  1.00 24.55 37  A 1 
ATOM 263  N N   . VAL A 1 38  ? 0.410    2.876   -24.940  1.00 31.47 38  A 1 
ATOM 264  C CA  . VAL A 1 38  ? -0.011   2.533   -23.612  1.00 31.78 38  A 1 
ATOM 265  C C   . VAL A 1 38  ? -0.558   1.146   -23.859  1.00 33.41 38  A 1 
ATOM 266  O O   . VAL A 1 38  ? -1.683   0.977   -24.312  1.00 31.76 38  A 1 
ATOM 267  C CB  . VAL A 1 38  ? -1.068   3.500   -23.045  1.00 29.26 38  A 1 
ATOM 268  C CG1 . VAL A 1 38  ? -1.445   3.110   -21.616  1.00 25.67 38  A 1 
ATOM 269  C CG2 . VAL A 1 38  ? -0.548   4.946   -22.986  1.00 26.82 38  A 1 
ATOM 270  N N   . THR A 1 39  ? 0.327    0.181   -23.705  1.00 35.60 39  A 1 
ATOM 271  C CA  . THR A 1 39  ? -0.065   -1.180  -23.453  1.00 37.31 39  A 1 
ATOM 272  C C   . THR A 1 39  ? -0.944   -1.056  -22.223  1.00 38.04 39  A 1 
ATOM 273  O O   . THR A 1 39  ? -0.470   -0.977  -21.101  1.00 36.56 39  A 1 
ATOM 274  C CB  . THR A 1 39  ? 1.155    -2.085  -23.230  1.00 36.31 39  A 1 
ATOM 275  O OG1 . THR A 1 39  ? 2.236    -1.380  -22.657  1.00 33.92 39  A 1 
ATOM 276  C CG2 . THR A 1 39  ? 1.662    -2.652  -24.554  1.00 32.68 39  A 1 
ATOM 277  N N   . GLU A 1 40  ? -2.222   -0.859  -22.459  1.00 39.51 40  A 1 
ATOM 278  C CA  . GLU A 1 40  ? -3.198   -0.828  -21.397  1.00 39.98 40  A 1 
ATOM 279  C C   . GLU A 1 40  ? -3.201   -2.224  -20.835  1.00 40.08 40  A 1 
ATOM 280  O O   . GLU A 1 40  ? -3.630   -3.181  -21.467  1.00 38.79 40  A 1 
ATOM 281  C CB  . GLU A 1 40  ? -4.577   -0.384  -21.873  1.00 39.07 40  A 1 
ATOM 282  C CG  . GLU A 1 40  ? -4.686   1.142   -21.893  1.00 35.75 40  A 1 
ATOM 283  C CD  . GLU A 1 40  ? -6.087   1.612   -22.278  1.00 33.46 40  A 1 
ATOM 284  O OE1 . GLU A 1 40  ? -6.573   2.575   -21.637  1.00 30.30 40  A 1 
ATOM 285  O OE2 . GLU A 1 40  ? -6.671   1.020   -23.199  1.00 32.22 40  A 1 
ATOM 286  N N   . LEU A 1 41  ? -2.621   -2.301  -19.675  1.00 45.06 41  A 1 
ATOM 287  C CA  . LEU A 1 41  ? -2.355   -3.536  -18.963  1.00 45.85 41  A 1 
ATOM 288  C C   . LEU A 1 41  ? -3.616   -4.110  -18.342  1.00 48.22 41  A 1 
ATOM 289  O O   . LEU A 1 41  ? -3.618   -5.108  -17.639  1.00 45.03 41  A 1 
ATOM 290  C CB  . LEU A 1 41  ? -1.301   -3.224  -17.891  1.00 41.63 41  A 1 
ATOM 291  C CG  . LEU A 1 41  ? -0.069   -2.440  -18.371  1.00 37.62 41  A 1 
ATOM 292  C CD1 . LEU A 1 41  ? 0.912    -2.209  -17.211  1.00 34.23 41  A 1 
ATOM 293  C CD2 . LEU A 1 41  ? 0.694    -3.090  -19.505  1.00 33.94 41  A 1 
ATOM 294  N N   . ARG A 1 42  ? -4.700   -3.446  -18.617  1.00 56.62 42  A 1 
ATOM 295  C CA  . ARG A 1 42  ? -6.042   -3.868  -18.324  1.00 61.50 42  A 1 
ATOM 296  C C   . ARG A 1 42  ? -6.616   -4.544  -19.536  1.00 67.45 42  A 1 
ATOM 297  O O   . ARG A 1 42  ? -6.351   -4.123  -20.661  1.00 65.77 42  A 1 
ATOM 298  C CB  . ARG A 1 42  ? -6.882   -2.649  -17.998  1.00 57.12 42  A 1 
ATOM 299  C CG  . ARG A 1 42  ? -6.363   -2.040  -16.718  1.00 50.71 42  A 1 
ATOM 300  C CD  . ARG A 1 42  ? -7.218   -0.850  -16.386  1.00 45.31 42  A 1 
ATOM 301  N NE  . ARG A 1 42  ? -7.039   -0.615  -14.961  1.00 40.53 42  A 1 
ATOM 302  C CZ  . ARG A 1 42  ? -7.963   -0.165  -14.183  1.00 37.07 42  A 1 
ATOM 303  N NH1 . ARG A 1 42  ? -9.037   0.422   -14.637  1.00 34.37 42  A 1 
ATOM 304  N NH2 . ARG A 1 42  ? -7.832   -0.330  -12.918  1.00 32.67 42  A 1 
ATOM 305  N N   . CYS A 1 43  ? -7.475   -5.502  -19.269  1.00 66.63 43  A 1 
ATOM 306  C CA  . CYS A 1 43  ? -8.388   -5.980  -20.274  1.00 69.19 43  A 1 
ATOM 307  C C   . CYS A 1 43  ? -9.202   -4.773  -20.773  1.00 69.66 43  A 1 
ATOM 308  O O   . CYS A 1 43  ? -9.975   -4.182  -20.021  1.00 67.80 43  A 1 
ATOM 309  C CB  . CYS A 1 43  ? -9.256   -7.094  -19.692  1.00 69.27 43  A 1 
ATOM 310  S SG  . CYS A 1 43  ? -8.341   -8.469  -18.940  1.00 68.00 43  A 1 
ATOM 311  N N   . GLN A 1 44  ? -8.980   -4.372  -22.021  1.00 76.69 44  A 1 
ATOM 312  C CA  . GLN A 1 44  ? -9.786   -3.339  -22.665  1.00 76.66 44  A 1 
ATOM 313  C C   . GLN A 1 44  ? -11.192  -3.851  -22.936  1.00 77.18 44  A 1 
ATOM 314  O O   . GLN A 1 44  ? -12.152  -3.093  -23.006  1.00 72.88 44  A 1 
ATOM 315  C CB  . GLN A 1 44  ? -9.132   -2.900  -23.977  1.00 73.60 44  A 1 
ATOM 316  C CG  . GLN A 1 44  ? -7.807   -2.170  -23.775  1.00 67.87 44  A 1 
ATOM 317  C CD  . GLN A 1 44  ? -7.284   -1.519  -25.064  1.00 63.77 44  A 1 
ATOM 318  O OE1 . GLN A 1 44  ? -7.679   -1.828  -26.181  1.00 56.47 44  A 1 
ATOM 319  N NE2 . GLN A 1 44  ? -6.388   -0.575  -24.972  1.00 53.86 44  A 1 
ATOM 320  N N   . CYS A 1 45  ? -11.294  -5.166  -23.062  1.00 75.68 45  A 1 
ATOM 321  C CA  . CYS A 1 45  ? -12.503  -5.838  -23.466  1.00 75.19 45  A 1 
ATOM 322  C C   . CYS A 1 45  ? -13.316  -6.339  -22.273  1.00 71.01 45  A 1 
ATOM 323  O O   . CYS A 1 45  ? -13.229  -7.496  -21.880  1.00 67.27 45  A 1 
ATOM 324  C CB  . CYS A 1 45  ? -12.132  -6.942  -24.450  1.00 76.54 45  A 1 
ATOM 325  S SG  . CYS A 1 45  ? -11.467  -6.245  -25.979  1.00 76.61 45  A 1 
ATOM 326  N N   . LEU A 1 46  ? -14.123  -5.460  -21.734  1.00 75.87 46  A 1 
ATOM 327  C CA  . LEU A 1 46  ? -15.031  -5.781  -20.640  1.00 73.34 46  A 1 
ATOM 328  C C   . LEU A 1 46  ? -16.238  -6.608  -21.070  1.00 74.97 46  A 1 
ATOM 329  O O   . LEU A 1 46  ? -16.675  -7.513  -20.365  1.00 69.68 46  A 1 
ATOM 330  C CB  . LEU A 1 46  ? -15.515  -4.464  -20.046  1.00 67.50 46  A 1 
ATOM 331  C CG  . LEU A 1 46  ? -14.390  -3.699  -19.361  1.00 60.32 46  A 1 
ATOM 332  C CD1 . LEU A 1 46  ? -14.922  -2.359  -18.847  1.00 54.01 46  A 1 
ATOM 333  C CD2 . LEU A 1 46  ? -13.817  -4.558  -18.234  1.00 51.87 46  A 1 
ATOM 334  N N   . GLN A 1 47  ? -16.762  -6.271  -22.239  1.00 72.25 47  A 1 
ATOM 335  C CA  . GLN A 1 47  ? -17.745  -7.091  -22.921  1.00 74.39 47  A 1 
ATOM 336  C C   . GLN A 1 47  ? -17.217  -7.426  -24.292  1.00 76.32 47  A 1 
ATOM 337  O O   . GLN A 1 47  ? -16.623  -6.600  -24.989  1.00 72.92 47  A 1 
ATOM 338  C CB  . GLN A 1 47  ? -19.118  -6.407  -23.017  1.00 69.29 47  A 1 
ATOM 339  C CG  . GLN A 1 47  ? -19.903  -6.485  -21.705  1.00 61.47 47  A 1 
ATOM 340  C CD  . GLN A 1 47  ? -21.262  -5.784  -21.785  1.00 55.00 47  A 1 
ATOM 341  O OE1 . GLN A 1 47  ? -21.801  -5.529  -22.854  1.00 49.74 47  A 1 
ATOM 342  N NE2 . GLN A 1 47  ? -21.841  -5.430  -20.674  1.00 45.54 47  A 1 
ATOM 343  N N   . THR A 1 48  ? -17.474  -8.666  -24.679  1.00 79.03 48  A 1 
ATOM 344  C CA  . THR A 1 48  ? -17.110  -9.178  -25.989  1.00 79.31 48  A 1 
ATOM 345  C C   . THR A 1 48  ? -18.376  -9.422  -26.786  1.00 78.35 48  A 1 
ATOM 346  O O   . THR A 1 48  ? -19.307  -10.075 -26.315  1.00 75.33 48  A 1 
ATOM 347  C CB  . THR A 1 48  ? -16.259  -10.435 -25.870  1.00 76.83 48  A 1 
ATOM 348  O OG1 . THR A 1 48  ? -16.918  -11.398 -25.081  1.00 72.03 48  A 1 
ATOM 349  C CG2 . THR A 1 48  ? -14.906  -10.140 -25.230  1.00 70.25 48  A 1 
ATOM 350  N N   . LEU A 1 49  ? -18.403  -8.923  -28.001  1.00 81.94 49  A 1 
ATOM 351  C CA  . LEU A 1 49  ? -19.423  -9.305  -28.959  1.00 82.16 49  A 1 
ATOM 352  C C   . LEU A 1 49  ? -19.126  -10.723 -29.447  1.00 82.70 49  A 1 
ATOM 353  O O   . LEU A 1 49  ? -17.979  -11.063 -29.738  1.00 80.49 49  A 1 
ATOM 354  C CB  . LEU A 1 49  ? -19.462  -8.297  -30.118  1.00 79.58 49  A 1 
ATOM 355  C CG  . LEU A 1 49  ? -19.930  -6.887  -29.686  1.00 74.81 49  A 1 
ATOM 356  C CD1 . LEU A 1 49  ? -19.699  -5.898  -30.812  1.00 66.27 49  A 1 
ATOM 357  C CD2 . LEU A 1 49  ? -21.424  -6.871  -29.344  1.00 66.40 49  A 1 
ATOM 358  N N   . GLN A 1 50  ? -20.157  -11.550 -29.584  1.00 79.84 50  A 1 
ATOM 359  C CA  . GLN A 1 50  ? -19.985  -12.911 -30.096  1.00 79.43 50  A 1 
ATOM 360  C C   . GLN A 1 50  ? -19.529  -12.928 -31.560  1.00 80.17 50  A 1 
ATOM 361  O O   . GLN A 1 50  ? -18.847  -13.860 -31.986  1.00 73.09 50  A 1 
ATOM 362  C CB  . GLN A 1 50  ? -21.282  -13.709 -29.945  1.00 77.07 50  A 1 
ATOM 363  C CG  . GLN A 1 50  ? -21.635  -13.980 -28.477  1.00 73.56 50  A 1 
ATOM 364  C CD  . GLN A 1 50  ? -22.660  -15.106 -28.321  1.00 68.56 50  A 1 
ATOM 365  O OE1 . GLN A 1 50  ? -23.139  -15.671 -29.287  1.00 61.72 50  A 1 
ATOM 366  N NE2 . GLN A 1 50  ? -23.011  -15.485 -27.122  1.00 57.67 50  A 1 
ATOM 367  N N   . GLY A 1 51  ? -19.855  -11.889 -32.298  1.00 75.66 51  A 1 
ATOM 368  C CA  . GLY A 1 51  ? -19.393  -11.728 -33.660  1.00 74.54 51  A 1 
ATOM 369  C C   . GLY A 1 51  ? -19.758  -10.368 -34.235  1.00 76.59 51  A 1 
ATOM 370  O O   . GLY A 1 51  ? -20.739  -9.739  -33.851  1.00 72.92 51  A 1 
ATOM 371  N N   . ILE A 1 52  ? -18.940  -9.928  -35.193  1.00 77.43 52  A 1 
ATOM 372  C CA  . ILE A 1 52  ? -19.219  -8.782  -36.050  1.00 79.00 52  A 1 
ATOM 373  C C   . ILE A 1 52  ? -19.036  -9.238  -37.487  1.00 78.54 52  A 1 
ATOM 374  O O   . ILE A 1 52  ? -18.156  -10.038 -37.792  1.00 75.93 52  A 1 
ATOM 375  C CB  . ILE A 1 52  ? -18.317  -7.577  -35.695  1.00 77.34 52  A 1 
ATOM 376  C CG1 . ILE A 1 52  ? -18.725  -7.035  -34.314  1.00 71.04 52  A 1 
ATOM 377  C CG2 . ILE A 1 52  ? -18.415  -6.461  -36.750  1.00 67.80 52  A 1 
ATOM 378  C CD1 . ILE A 1 52  ? -17.832  -5.905  -33.814  1.00 64.64 52  A 1 
ATOM 379  N N   . HIS A 1 53  ? -19.865  -8.722  -38.381  1.00 79.93 53  A 1 
ATOM 380  C CA  . HIS A 1 53  ? -19.745  -9.072  -39.786  1.00 81.10 53  A 1 
ATOM 381  C C   . HIS A 1 53  ? -18.371  -8.619  -40.320  1.00 81.90 53  A 1 
ATOM 382  O O   . HIS A 1 53  ? -18.034  -7.443  -40.251  1.00 80.98 53  A 1 
ATOM 383  C CB  . HIS A 1 53  ? -20.917  -8.462  -40.560  1.00 78.66 53  A 1 
ATOM 384  C CG  . HIS A 1 53  ? -21.302  -9.301  -41.743  1.00 73.08 53  A 1 
ATOM 385  N ND1 . HIS A 1 53  ? -20.533  -9.554  -42.848  1.00 62.25 53  A 1 
ATOM 386  C CD2 . HIS A 1 53  ? -22.479  -9.977  -41.910  1.00 63.17 53  A 1 
ATOM 387  C CE1 . HIS A 1 53  ? -21.229  -10.365 -43.662  1.00 58.22 53  A 1 
ATOM 388  N NE2 . HIS A 1 53  ? -22.419  -10.640 -43.121  1.00 60.06 53  A 1 
ATOM 389  N N   . LEU A 1 54  ? -17.613  -9.526  -40.911  1.00 80.41 54  A 1 
ATOM 390  C CA  . LEU A 1 54  ? -16.264  -9.292  -41.444  1.00 81.28 54  A 1 
ATOM 391  C C   . LEU A 1 54  ? -16.174  -8.049  -42.337  1.00 82.74 54  A 1 
ATOM 392  O O   . LEU A 1 54  ? -15.195  -7.305  -42.266  1.00 80.52 54  A 1 
ATOM 393  C CB  . LEU A 1 54  ? -15.842  -10.532 -42.255  1.00 78.62 54  A 1 
ATOM 394  C CG  . LEU A 1 54  ? -15.071  -11.555 -41.407  1.00 70.97 54  A 1 
ATOM 395  C CD1 . LEU A 1 54  ? -15.252  -12.959 -41.974  1.00 62.78 54  A 1 
ATOM 396  C CD2 . LEU A 1 54  ? -13.584  -11.218 -41.391  1.00 62.17 54  A 1 
ATOM 397  N N   . LYS A 1 55  ? -17.222  -7.776  -43.133  1.00 81.02 55  A 1 
ATOM 398  C CA  . LYS A 1 55  ? -17.287  -6.586  -44.003  1.00 83.43 55  A 1 
ATOM 399  C C   . LYS A 1 55  ? -17.151  -5.259  -43.253  1.00 84.81 55  A 1 
ATOM 400  O O   . LYS A 1 55  ? -16.766  -4.272  -43.874  1.00 82.76 55  A 1 
ATOM 401  C CB  . LYS A 1 55  ? -18.580  -6.623  -44.833  1.00 82.33 55  A 1 
ATOM 402  C CG  . LYS A 1 55  ? -19.853  -6.332  -44.026  1.00 73.23 55  A 1 
ATOM 403  C CD  . LYS A 1 55  ? -21.124  -6.461  -44.893  1.00 68.99 55  A 1 
ATOM 404  C CE  . LYS A 1 55  ? -22.369  -6.129  -44.066  1.00 58.77 55  A 1 
ATOM 405  N NZ  . LYS A 1 55  ? -23.606  -6.310  -44.842  1.00 52.43 55  A 1 
ATOM 406  N N   . ASN A 1 56  ? -17.482  -5.228  -41.973  1.00 83.72 56  A 1 
ATOM 407  C CA  . ASN A 1 56  ? -17.433  -4.030  -41.148  1.00 84.56 56  A 1 
ATOM 408  C C   . ASN A 1 56  ? -16.119  -3.895  -40.367  1.00 85.46 56  A 1 
ATOM 409  O O   . ASN A 1 56  ? -15.887  -2.854  -39.755  1.00 84.36 56  A 1 
ATOM 410  C CB  . ASN A 1 56  ? -18.641  -4.014  -40.198  1.00 84.26 56  A 1 
ATOM 411  C CG  . ASN A 1 56  ? -19.983  -3.895  -40.907  1.00 81.09 56  A 1 
ATOM 412  O OD1 . ASN A 1 56  ? -20.106  -3.630  -42.080  1.00 70.54 56  A 1 
ATOM 413  N ND2 . ASN A 1 56  ? -21.051  -4.093  -40.174  1.00 68.94 56  A 1 
ATOM 414  N N   . ILE A 1 57  ? -15.270  -4.916  -40.361  1.00 84.51 57  A 1 
ATOM 415  C CA  . ILE A 1 57  ? -13.988  -4.937  -39.671  1.00 84.73 57  A 1 
ATOM 416  C C   . ILE A 1 57  ? -12.919  -4.342  -40.592  1.00 84.46 57  A 1 
ATOM 417  O O   . ILE A 1 57  ? -12.795  -4.741  -41.744  1.00 83.21 57  A 1 
ATOM 418  C CB  . ILE A 1 57  ? -13.638  -6.357  -39.194  1.00 84.24 57  A 1 
ATOM 419  C CG1 . ILE A 1 57  ? -14.752  -6.888  -38.248  1.00 81.77 57  A 1 
ATOM 420  C CG2 . ILE A 1 57  ? -12.282  -6.358  -38.499  1.00 80.76 57  A 1 
ATOM 421  C CD1 . ILE A 1 57  ? -14.548  -8.334  -37.786  1.00 77.23 57  A 1 
ATOM 422  N N   . GLN A 1 58  ? -12.162  -3.375  -40.066  1.00 84.95 58  A 1 
ATOM 423  C CA  . GLN A 1 58  ? -11.011  -2.786  -40.738  1.00 84.76 58  A 1 
ATOM 424  C C   . GLN A 1 58  ? -9.715   -3.504  -40.338  1.00 83.99 58  A 1 
ATOM 425  O O   . GLN A 1 58  ? -8.922   -3.861  -41.198  1.00 81.21 58  A 1 
ATOM 426  C CB  . GLN A 1 58  ? -10.950  -1.293  -40.389  1.00 84.48 58  A 1 
ATOM 427  C CG  . GLN A 1 58  ? -9.830   -0.566  -41.153  1.00 79.74 58  A 1 
ATOM 428  C CD  . GLN A 1 58  ? -9.811   0.942   -40.854  1.00 76.57 58  A 1 
ATOM 429  O OE1 . GLN A 1 58  ? -10.568  1.449   -40.053  1.00 69.09 58  A 1 
ATOM 430  N NE2 . GLN A 1 58  ? -8.949   1.693   -41.494  1.00 65.03 58  A 1 
ATOM 431  N N   . SER A 1 59  ? -9.536   -3.726  -39.043  1.00 85.11 59  A 1 
ATOM 432  C CA  . SER A 1 59  ? -8.394   -4.452  -38.503  1.00 85.19 59  A 1 
ATOM 433  C C   . SER A 1 59  ? -8.793   -5.192  -37.237  1.00 85.57 59  A 1 
ATOM 434  O O   . SER A 1 59  ? -9.756   -4.821  -36.562  1.00 84.09 59  A 1 
ATOM 435  C CB  . SER A 1 59  ? -7.212   -3.503  -38.244  1.00 82.87 59  A 1 
ATOM 436  O OG  . SER A 1 59  ? -7.545   -2.522  -37.287  1.00 73.68 59  A 1 
ATOM 437  N N   . VAL A 1 60  ? -8.051   -6.246  -36.912  1.00 83.26 60  A 1 
ATOM 438  C CA  . VAL A 1 60  ? -8.196   -6.981  -35.658  1.00 82.79 60  A 1 
ATOM 439  C C   . VAL A 1 60  ? -6.851   -7.030  -34.975  1.00 82.44 60  A 1 
ATOM 440  O O   . VAL A 1 60  ? -5.855   -7.377  -35.600  1.00 80.76 60  A 1 
ATOM 441  C CB  . VAL A 1 60  ? -8.777   -8.385  -35.873  1.00 81.90 60  A 1 
ATOM 442  C CG1 . VAL A 1 60  ? -8.839   -9.197  -34.579  1.00 73.36 60  A 1 
ATOM 443  C CG2 . VAL A 1 60  ? -10.204  -8.293  -36.416  1.00 72.33 60  A 1 
ATOM 444  N N   . ASN A 1 61  ? -6.828   -6.665  -33.705  1.00 84.06 61  A 1 
ATOM 445  C CA  . ASN A 1 61  ? -5.663   -6.792  -32.862  1.00 83.29 61  A 1 
ATOM 446  C C   . ASN A 1 61  ? -5.944   -7.879  -31.819  1.00 83.41 61  A 1 
ATOM 447  O O   . ASN A 1 61  ? -6.906   -7.773  -31.067  1.00 82.53 61  A 1 
ATOM 448  C CB  . ASN A 1 61  ? -5.346   -5.418  -32.251  1.00 80.41 61  A 1 
ATOM 449  C CG  . ASN A 1 61  ? -3.998   -5.391  -31.563  1.00 70.40 61  A 1 
ATOM 450  O OD1 . ASN A 1 61  ? -3.312   -6.381  -31.400  1.00 60.15 61  A 1 
ATOM 451  N ND2 . ASN A 1 61  ? -3.550   -4.231  -31.142  1.00 59.29 61  A 1 
ATOM 452  N N   . VAL A 1 62  ? -5.120   -8.910  -31.820  1.00 80.89 62  A 1 
ATOM 453  C CA  . VAL A 1 62  ? -5.190   -9.992  -30.845  1.00 79.16 62  A 1 
ATOM 454  C C   . VAL A 1 62  ? -4.126   -9.736  -29.794  1.00 77.90 62  A 1 
ATOM 455  O O   . VAL A 1 62  ? -2.940   -9.695  -30.110  1.00 75.66 62  A 1 
ATOM 456  C CB  . VAL A 1 62  ? -5.020   -11.374 -31.491  1.00 77.81 62  A 1 
ATOM 457  C CG1 . VAL A 1 62  ? -5.222   -12.479 -30.457  1.00 71.84 62  A 1 
ATOM 458  C CG2 . VAL A 1 62  ? -6.040   -11.572 -32.615  1.00 71.36 62  A 1 
ATOM 459  N N   . ARG A 1 63  ? -4.543   -9.553  -28.548  1.00 78.17 63  A 1 
ATOM 460  C CA  . ARG A 1 63  ? -3.650   -9.439  -27.404  1.00 77.61 63  A 1 
ATOM 461  C C   . ARG A 1 63  ? -3.640   -10.759 -26.658  1.00 77.08 63  A 1 
ATOM 462  O O   . ARG A 1 63  ? -4.672   -11.179 -26.143  1.00 74.64 63  A 1 
ATOM 463  C CB  . ARG A 1 63  ? -4.066   -8.280  -26.493  1.00 74.68 63  A 1 
ATOM 464  C CG  . ARG A 1 63  ? -3.875   -6.931  -27.192  1.00 67.13 63  A 1 
ATOM 465  C CD  . ARG A 1 63  ? -4.205   -5.820  -26.195  1.00 64.75 63  A 1 
ATOM 466  N NE  . ARG A 1 63  ? -4.000   -4.486  -26.792  1.00 59.75 63  A 1 
ATOM 467  C CZ  . ARG A 1 63  ? -4.132   -3.353  -26.140  1.00 54.30 63  A 1 
ATOM 468  N NH1 . ARG A 1 63  ? -4.463   -3.333  -24.886  1.00 51.48 63  A 1 
ATOM 469  N NH2 . ARG A 1 63  ? -3.946   -2.225  -26.751  1.00 51.00 63  A 1 
ATOM 470  N N   . SER A 1 64  ? -2.475   -11.383 -26.612  1.00 73.58 64  A 1 
ATOM 471  C CA  . SER A 1 64  ? -2.271   -12.587 -25.820  1.00 71.20 64  A 1 
ATOM 472  C C   . SER A 1 64  ? -2.437   -12.295 -24.327  1.00 72.99 64  A 1 
ATOM 473  O O   . SER A 1 64  ? -2.203   -11.153 -23.899  1.00 69.57 64  A 1 
ATOM 474  C CB  . SER A 1 64  ? -0.876   -13.163 -26.084  1.00 66.45 64  A 1 
ATOM 475  O OG  . SER A 1 64  ? -0.716   -13.385 -27.463  1.00 58.94 64  A 1 
ATOM 476  N N   . PRO A 1 65  ? -2.789   -13.302 -23.507  1.00 68.24 65  A 1 
ATOM 477  C CA  . PRO A 1 65  ? -2.765   -13.179 -22.065  1.00 67.90 65  A 1 
ATOM 478  C C   . PRO A 1 65  ? -1.389   -12.696 -21.612  1.00 66.13 65  A 1 
ATOM 479  O O   . PRO A 1 65  ? -0.354   -13.174 -22.074  1.00 62.66 65  A 1 
ATOM 480  C CB  . PRO A 1 65  ? -3.088   -14.563 -21.499  1.00 67.51 65  A 1 
ATOM 481  C CG  . PRO A 1 65  ? -3.745   -15.287 -22.656  1.00 65.59 65  A 1 
ATOM 482  C CD  . PRO A 1 65  ? -3.108   -14.661 -23.891  1.00 67.34 65  A 1 
ATOM 483  N N   . GLY A 1 66  ? -1.387   -11.743 -20.706  1.00 64.97 66  A 1 
ATOM 484  C CA  . GLY A 1 66  ? -0.175   -11.184 -20.152  1.00 62.59 66  A 1 
ATOM 485  C C   . GLY A 1 66  ? -0.381   -10.824 -18.684  1.00 62.86 66  A 1 
ATOM 486  O O   . GLY A 1 66  ? -1.472   -11.022 -18.147  1.00 60.07 66  A 1 
ATOM 487  N N   . PRO A 1 67  ? 0.641    -10.250 -18.030  1.00 58.68 67  A 1 
ATOM 488  C CA  . PRO A 1 67  ? 0.528    -9.834  -16.629  1.00 57.15 67  A 1 
ATOM 489  C C   . PRO A 1 67  ? -0.584   -8.796  -16.387  1.00 59.15 67  A 1 
ATOM 490  O O   . PRO A 1 67  ? -0.962   -8.520  -15.257  1.00 55.65 67  A 1 
ATOM 491  C CB  . PRO A 1 67  ? 1.921    -9.279  -16.280  1.00 54.00 67  A 1 
ATOM 492  C CG  . PRO A 1 67  ? 2.517    -8.890  -17.628  1.00 52.74 67  A 1 
ATOM 493  C CD  . PRO A 1 67  ? 1.925    -9.908  -18.593  1.00 54.76 67  A 1 
ATOM 494  N N   . HIS A 1 68  ? -1.116   -8.257  -17.449  1.00 58.27 68  A 1 
ATOM 495  C CA  . HIS A 1 68  ? -2.040   -7.140  -17.490  1.00 59.07 68  A 1 
ATOM 496  C C   . HIS A 1 68  ? -3.493   -7.564  -17.648  1.00 62.48 68  A 1 
ATOM 497  O O   . HIS A 1 68  ? -4.405   -6.964  -17.097  1.00 59.87 68  A 1 
ATOM 498  C CB  . HIS A 1 68  ? -1.622   -6.316  -18.696  1.00 55.37 68  A 1 
ATOM 499  C CG  . HIS A 1 68  ? -0.143   -6.042  -18.749  1.00 49.98 68  A 1 
ATOM 500  N ND1 . HIS A 1 68  ? 0.692    -5.836  -17.664  1.00 42.99 68  A 1 
ATOM 501  C CD2 . HIS A 1 68  ? 0.618    -5.881  -19.867  1.00 43.04 68  A 1 
ATOM 502  C CE1 . HIS A 1 68  ? 1.907    -5.491  -18.141  1.00 38.63 68  A 1 
ATOM 503  N NE2 . HIS A 1 68  ? 1.910    -5.527  -19.470  1.00 39.23 68  A 1 
ATOM 504  N N   . CYS A 1 69  ? -3.698   -8.608  -18.453  1.00 65.48 69  A 1 
ATOM 505  C CA  . CYS A 1 69  ? -4.988   -9.204  -18.698  1.00 67.99 69  A 1 
ATOM 506  C C   . CYS A 1 69  ? -4.784   -10.708 -18.852  1.00 66.97 69  A 1 
ATOM 507  O O   . CYS A 1 69  ? -4.097   -11.152 -19.767  1.00 65.29 69  A 1 
ATOM 508  C CB  . CYS A 1 69  ? -5.598   -8.575  -19.952  1.00 70.45 69  A 1 
ATOM 509  S SG  . CYS A 1 69  ? -7.244   -9.233  -20.328  1.00 70.09 69  A 1 
ATOM 510  N N   . ALA A 1 70  ? -5.378   -11.471 -17.954  1.00 72.63 70  A 1 
ATOM 511  C CA  . ALA A 1 70  ? -5.265   -12.925 -17.980  1.00 71.32 70  A 1 
ATOM 512  C C   . ALA A 1 70  ? -6.030   -13.566 -19.155  1.00 73.68 70  A 1 
ATOM 513  O O   . ALA A 1 70  ? -5.878   -14.755 -19.428  1.00 70.15 70  A 1 
ATOM 514  C CB  . ALA A 1 70  ? -5.752   -13.465 -16.633  1.00 67.21 70  A 1 
ATOM 515  N N   . GLN A 1 71  ? -6.861   -12.785 -19.841  1.00 74.87 71  A 1 
ATOM 516  C CA  . GLN A 1 71  ? -7.678   -13.248 -20.950  1.00 75.88 71  A 1 
ATOM 517  C C   . GLN A 1 71  ? -7.069   -12.806 -22.284  1.00 76.87 71  A 1 
ATOM 518  O O   . GLN A 1 71  ? -6.502   -11.721 -22.397  1.00 74.74 71  A 1 
ATOM 519  C CB  . GLN A 1 71  ? -9.115   -12.742 -20.794  1.00 72.99 71  A 1 
ATOM 520  C CG  . GLN A 1 71  ? -9.774   -13.229 -19.484  1.00 66.89 71  A 1 
ATOM 521  C CD  . GLN A 1 71  ? -11.225  -12.771 -19.344  1.00 62.17 71  A 1 
ATOM 522  O OE1 . GLN A 1 71  ? -11.817  -12.203 -20.245  1.00 55.87 71  A 1 
ATOM 523  N NE2 . GLN A 1 71  ? -11.855  -13.007 -18.211  1.00 52.23 71  A 1 
ATOM 524  N N   . THR A 1 72  ? -7.222   -13.633 -23.305  1.00 79.43 72  A 1 
ATOM 525  C CA  . THR A 1 72  ? -6.939   -13.221 -24.684  1.00 80.62 72  A 1 
ATOM 526  C C   . THR A 1 72  ? -7.970   -12.190 -25.103  1.00 81.89 72  A 1 
ATOM 527  O O   . THR A 1 72  ? -9.166   -12.452 -25.068  1.00 80.72 72  A 1 
ATOM 528  C CB  . THR A 1 72  ? -6.990   -14.416 -25.645  1.00 78.90 72  A 1 
ATOM 529  O OG1 . THR A 1 72  ? -6.147   -15.443 -25.189  1.00 72.98 72  A 1 
ATOM 530  C CG2 . THR A 1 72  ? -6.530   -14.042 -27.052  1.00 71.32 72  A 1 
ATOM 531  N N   . GLU A 1 73  ? -7.513   -11.021 -25.535  1.00 81.41 73  A 1 
ATOM 532  C CA  . GLU A 1 73  ? -8.395   -9.971  -26.026  1.00 82.12 73  A 1 
ATOM 533  C C   . GLU A 1 73  ? -8.329   -9.890  -27.542  1.00 82.18 73  A 1 
ATOM 534  O O   . GLU A 1 73  ? -7.259   -9.770  -28.136  1.00 81.45 73  A 1 
ATOM 535  C CB  . GLU A 1 73  ? -8.046   -8.618  -25.425  1.00 80.95 73  A 1 
ATOM 536  C CG  . GLU A 1 73  ? -8.116   -8.589  -23.900  1.00 77.40 73  A 1 
ATOM 537  C CD  . GLU A 1 73  ? -8.096   -7.129  -23.455  1.00 77.44 73  A 1 
ATOM 538  O OE1 . GLU A 1 73  ? -9.098   -6.717  -22.834  1.00 69.88 73  A 1 
ATOM 539  O OE2 . GLU A 1 73  ? -7.156   -6.387  -23.791  1.00 70.97 73  A 1 
ATOM 540  N N   . VAL A 1 74  ? -9.489   -9.873  -28.172  1.00 85.30 74  A 1 
ATOM 541  C CA  . VAL A 1 74  ? -9.604   -9.680  -29.610  1.00 86.13 74  A 1 
ATOM 542  C C   . VAL A 1 74  ? -10.342  -8.375  -29.851  1.00 86.77 74  A 1 
ATOM 543  O O   . VAL A 1 74  ? -11.549  -8.281  -29.690  1.00 85.98 74  A 1 
ATOM 544  C CB  . VAL A 1 74  ? -10.309  -10.872 -30.280  1.00 86.01 74  A 1 
ATOM 545  C CG1 . VAL A 1 74  ? -10.333  -10.681 -31.798  1.00 78.59 74  A 1 
ATOM 546  C CG2 . VAL A 1 74  ? -9.587   -12.185 -29.966  1.00 75.83 74  A 1 
ATOM 547  N N   . ILE A 1 75  ? -9.603   -7.346  -30.238  1.00 86.78 75  A 1 
ATOM 548  C CA  . ILE A 1 75  ? -10.122  -5.997  -30.458  1.00 86.36 75  A 1 
ATOM 549  C C   . ILE A 1 75  ? -10.218  -5.755  -31.956  1.00 86.20 75  A 1 
ATOM 550  O O   . ILE A 1 75  ? -9.208   -5.580  -32.637  1.00 85.31 75  A 1 
ATOM 551  C CB  . ILE A 1 75  ? -9.259   -4.940  -29.740  1.00 85.26 75  A 1 
ATOM 552  C CG1 . ILE A 1 75  ? -9.084   -5.292  -28.237  1.00 82.65 75  A 1 
ATOM 553  C CG2 . ILE A 1 75  ? -9.911   -3.558  -29.910  1.00 81.08 75  A 1 
ATOM 554  C CD1 . ILE A 1 75  ? -8.074   -4.396  -27.519  1.00 75.91 75  A 1 
ATOM 555  N N   . ALA A 1 76  ? -11.432  -5.702  -32.466  1.00 86.22 76  A 1 
ATOM 556  C CA  . ALA A 1 76  ? -11.692  -5.326  -33.840  1.00 86.06 76  A 1 
ATOM 557  C C   . ALA A 1 76  ? -11.869  -3.810  -33.947  1.00 86.61 76  A 1 
ATOM 558  O O   . ALA A 1 76  ? -12.705  -3.221  -33.261  1.00 86.08 76  A 1 
ATOM 559  C CB  . ALA A 1 76  ? -12.925  -6.083  -34.337  1.00 85.94 76  A 1 
ATOM 560  N N   . THR A 1 77  ? -11.123  -3.177  -34.838  1.00 86.04 77  A 1 
ATOM 561  C CA  . THR A 1 77  ? -11.396  -1.816  -35.285  1.00 85.81 77  A 1 
ATOM 562  C C   . THR A 1 77  ? -12.330  -1.893  -36.484  1.00 85.96 77  A 1 
ATOM 563  O O   . THR A 1 77  ? -12.014  -2.528  -37.487  1.00 85.40 77  A 1 
ATOM 564  C CB  . THR A 1 77  ? -10.112  -1.054  -35.625  1.00 85.45 77  A 1 
ATOM 565  O OG1 . THR A 1 77  ? -9.235   -1.099  -34.519  1.00 79.45 77  A 1 
ATOM 566  C CG2 . THR A 1 77  ? -10.383  0.417   -35.921  1.00 77.16 77  A 1 
ATOM 567  N N   . LEU A 1 78  ? -13.490  -1.270  -36.365  1.00 86.38 78  A 1 
ATOM 568  C CA  . LEU A 1 78  ? -14.480  -1.231  -37.426  1.00 86.02 78  A 1 
ATOM 569  C C   . LEU A 1 78  ? -14.125  -0.150  -38.455  1.00 86.20 78  A 1 
ATOM 570  O O   . LEU A 1 78  ? -13.440  0.817   -38.145  1.00 85.47 78  A 1 
ATOM 571  C CB  . LEU A 1 78  ? -15.875  -0.993  -36.817  1.00 85.10 78  A 1 
ATOM 572  C CG  . LEU A 1 78  ? -16.335  -2.057  -35.806  1.00 82.96 78  A 1 
ATOM 573  C CD1 . LEU A 1 78  ? -17.713  -1.685  -35.249  1.00 73.58 78  A 1 
ATOM 574  C CD2 . LEU A 1 78  ? -16.432  -3.433  -36.464  1.00 73.45 78  A 1 
ATOM 575  N N   . LYS A 1 79  ? -14.663  -0.266  -39.660  1.00 86.01 79  A 1 
ATOM 576  C CA  . LYS A 1 79  ? -14.469  0.736   -40.725  1.00 87.14 79  A 1 
ATOM 577  C C   . LYS A 1 79  ? -14.977  2.134   -40.357  1.00 87.04 79  A 1 
ATOM 578  O O   . LYS A 1 79  ? -14.517  3.119   -40.916  1.00 84.61 79  A 1 
ATOM 579  C CB  . LYS A 1 79  ? -15.160  0.264   -42.012  1.00 86.06 79  A 1 
ATOM 580  C CG  . LYS A 1 79  ? -14.449  -0.945  -42.631  1.00 83.57 79  A 1 
ATOM 581  C CD  . LYS A 1 79  ? -15.107  -1.337  -43.956  1.00 80.99 79  A 1 
ATOM 582  C CE  . LYS A 1 79  ? -14.351  -2.516  -44.558  1.00 74.85 79  A 1 
ATOM 583  N NZ  . LYS A 1 79  ? -14.981  -3.007  -45.799  1.00 69.21 79  A 1 
ATOM 584  N N   . ASN A 1 80  ? -15.896  2.246   -39.405  1.00 87.73 80  A 1 
ATOM 585  C CA  . ASN A 1 80  ? -16.367  3.520   -38.853  1.00 87.24 80  A 1 
ATOM 586  C C   . ASN A 1 80  ? -15.445  4.092   -37.749  1.00 87.44 80  A 1 
ATOM 587  O O   . ASN A 1 80  ? -15.848  5.034   -37.065  1.00 83.96 80  A 1 
ATOM 588  C CB  . ASN A 1 80  ? -17.829  3.358   -38.399  1.00 85.07 80  A 1 
ATOM 589  C CG  . ASN A 1 80  ? -17.995  2.411   -37.215  1.00 80.19 80  A 1 
ATOM 590  O OD1 . ASN A 1 80  ? -17.053  1.912   -36.632  1.00 70.16 80  A 1 
ATOM 591  N ND2 . ASN A 1 80  ? -19.220  2.138   -36.822  1.00 70.81 80  A 1 
ATOM 592  N N   . GLY A 1 81  ? -14.274  3.506   -37.519  1.00 86.23 81  A 1 
ATOM 593  C CA  . GLY A 1 81  ? -13.304  3.905   -36.500  1.00 85.74 81  A 1 
ATOM 594  C C   . GLY A 1 81  ? -13.640  3.434   -35.080  1.00 86.26 81  A 1 
ATOM 595  O O   . GLY A 1 81  ? -12.799  3.554   -34.186  1.00 82.63 81  A 1 
ATOM 596  N N   . LYS A 1 82  ? -14.816  2.872   -34.845  1.00 84.49 82  A 1 
ATOM 597  C CA  . LYS A 1 82  ? -15.178  2.334   -33.535  1.00 84.53 82  A 1 
ATOM 598  C C   . LYS A 1 82  ? -14.427  1.027   -33.275  1.00 84.69 82  A 1 
ATOM 599  O O   . LYS A 1 82  ? -14.284  0.197   -34.167  1.00 83.14 82  A 1 
ATOM 600  C CB  . LYS A 1 82  ? -16.693  2.134   -33.393  1.00 81.91 82  A 1 
ATOM 601  C CG  . LYS A 1 82  ? -17.450  3.471   -33.447  1.00 75.54 82  A 1 
ATOM 602  C CD  . LYS A 1 82  ? -18.947  3.267   -33.198  1.00 70.41 82  A 1 
ATOM 603  C CE  . LYS A 1 82  ? -19.655  4.623   -33.220  1.00 60.41 82  A 1 
ATOM 604  N NZ  . LYS A 1 82  ? -21.106  4.509   -32.943  1.00 53.40 82  A 1 
ATOM 605  N N   . LYS A 1 83  ? -13.985  0.840   -32.030  1.00 85.67 83  A 1 
ATOM 606  C CA  . LYS A 1 83  ? -13.411  -0.420  -31.573  1.00 85.67 83  A 1 
ATOM 607  C C   . LYS A 1 83  ? -14.495  -1.274  -30.935  1.00 84.76 83  A 1 
ATOM 608  O O   . LYS A 1 83  ? -15.338  -0.760  -30.201  1.00 81.61 83  A 1 
ATOM 609  C CB  . LYS A 1 83  ? -12.236  -0.175  -30.623  1.00 83.35 83  A 1 
ATOM 610  C CG  . LYS A 1 83  ? -11.052  0.501   -31.341  1.00 80.39 83  A 1 
ATOM 611  C CD  . LYS A 1 83  ? -9.870   0.658   -30.385  1.00 76.53 83  A 1 
ATOM 612  C CE  . LYS A 1 83  ? -8.694   1.321   -31.096  1.00 68.37 83  A 1 
ATOM 613  N NZ  . LYS A 1 83  ? -7.516   1.457   -30.211  1.00 61.98 83  A 1 
ATOM 614  N N   . ALA A 1 84  ? -14.474  -2.562  -31.222  1.00 86.40 84  A 1 
ATOM 615  C CA  . ALA A 1 84  ? -15.370  -3.530  -30.633  1.00 86.35 84  A 1 
ATOM 616  C C   . ALA A 1 84  ? -14.579  -4.763  -30.203  1.00 87.15 84  A 1 
ATOM 617  O O   . ALA A 1 84  ? -13.739  -5.265  -30.949  1.00 85.19 84  A 1 
ATOM 618  C CB  . ALA A 1 84  ? -16.467  -3.873  -31.634  1.00 84.20 84  A 1 
ATOM 619  N N   . CYS A 1 85  ? -14.852  -5.228  -29.003  1.00 85.64 85  A 1 
ATOM 620  C CA  . CYS A 1 85  ? -14.219  -6.400  -28.453  1.00 85.44 85  A 1 
ATOM 621  C C   . CYS A 1 85  ? -14.977  -7.658  -28.885  1.00 85.85 85  A 1 
ATOM 622  O O   . CYS A 1 85  ? -16.200  -7.716  -28.760  1.00 83.23 85  A 1 
ATOM 623  C CB  . CYS A 1 85  ? -14.169  -6.236  -26.951  1.00 83.92 85  A 1 
ATOM 624  S SG  . CYS A 1 85  ? -12.954  -4.971  -26.479  1.00 79.67 85  A 1 
ATOM 625  N N   . LEU A 1 86  ? -14.245  -8.627  -29.403  1.00 87.25 86  A 1 
ATOM 626  C CA  . LEU A 1 86  ? -14.782  -9.901  -29.853  1.00 87.27 86  A 1 
ATOM 627  C C   . LEU A 1 86  ? -14.444  -10.993 -28.843  1.00 87.45 86  A 1 
ATOM 628  O O   . LEU A 1 86  ? -13.352  -11.009 -28.299  1.00 86.12 86  A 1 
ATOM 629  C CB  . LEU A 1 86  ? -14.227  -10.238 -31.246  1.00 86.75 86  A 1 
ATOM 630  C CG  . LEU A 1 86  ? -14.547  -9.209  -32.345  1.00 84.91 86  A 1 
ATOM 631  C CD1 . LEU A 1 86  ? -13.947  -9.659  -33.673  1.00 74.60 86  A 1 
ATOM 632  C CD2 . LEU A 1 86  ? -16.052  -9.039  -32.542  1.00 75.29 86  A 1 
ATOM 633  N N   . ASN A 1 87  ? -15.362  -11.920 -28.622  1.00 87.80 87  A 1 
ATOM 634  C CA  . ASN A 1 87  ? -15.113  -13.073 -27.774  1.00 88.00 87  A 1 
ATOM 635  C C   . ASN A 1 87  ? -14.128  -14.036 -28.462  1.00 88.05 87  A 1 
ATOM 636  O O   . ASN A 1 87  ? -14.500  -14.632 -29.478  1.00 87.72 87  A 1 
ATOM 637  C CB  . ASN A 1 87  ? -16.448  -13.757 -27.431  1.00 87.14 87  A 1 
ATOM 638  C CG  . ASN A 1 87  ? -16.277  -14.939 -26.487  1.00 84.70 87  A 1 
ATOM 639  O OD1 . ASN A 1 87  ? -15.190  -15.324 -26.114  1.00 75.97 87  A 1 
ATOM 640  N ND2 . ASN A 1 87  ? -17.363  -15.561 -26.088  1.00 74.99 87  A 1 
ATOM 641  N N   . PRO A 1 88  ? -12.908  -14.238 -27.919  1.00 85.59 88  A 1 
ATOM 642  C CA  . PRO A 1 88  ? -11.918  -15.129 -28.527  1.00 84.94 88  A 1 
ATOM 643  C C   . PRO A 1 88  ? -12.366  -16.593 -28.562  1.00 85.31 88  A 1 
ATOM 644  O O   . PRO A 1 88  ? -11.922  -17.334 -29.425  1.00 83.42 88  A 1 
ATOM 645  C CB  . PRO A 1 88  ? -10.648  -14.944 -27.686  1.00 83.70 88  A 1 
ATOM 646  C CG  . PRO A 1 88  ? -11.178  -14.514 -26.320  1.00 79.95 88  A 1 
ATOM 647  C CD  . PRO A 1 88  ? -12.404  -13.685 -26.678  1.00 82.69 88  A 1 
ATOM 648  N N   . ALA A 1 89  ? -13.258  -16.991 -27.654  1.00 85.15 89  A 1 
ATOM 649  C CA  . ALA A 1 89  ? -13.811  -18.341 -27.620  1.00 84.61 89  A 1 
ATOM 650  C C   . ALA A 1 89  ? -14.926  -18.564 -28.659  1.00 85.40 89  A 1 
ATOM 651  O O   . ALA A 1 89  ? -15.337  -19.702 -28.892  1.00 82.89 89  A 1 
ATOM 652  C CB  . ALA A 1 89  ? -14.297  -18.628 -26.196  1.00 82.45 89  A 1 
ATOM 653  N N   . SER A 1 90  ? -15.438  -17.508 -29.284  1.00 85.48 90  A 1 
ATOM 654  C CA  . SER A 1 90  ? -16.484  -17.648 -30.297  1.00 84.90 90  A 1 
ATOM 655  C C   . SER A 1 90  ? -15.916  -18.278 -31.579  1.00 85.20 90  A 1 
ATOM 656  O O   . SER A 1 90  ? -14.950  -17.756 -32.138  1.00 84.62 90  A 1 
ATOM 657  C CB  . SER A 1 90  ? -17.124  -16.292 -30.604  1.00 83.75 90  A 1 
ATOM 658  O OG  . SER A 1 90  ? -18.019  -16.382 -31.694  1.00 75.33 90  A 1 
ATOM 659  N N   . PRO A 1 91  ? -16.541  -19.325 -32.104  1.00 85.35 91  A 1 
ATOM 660  C CA  . PRO A 1 91  ? -16.068  -19.975 -33.327  1.00 85.28 91  A 1 
ATOM 661  C C   . PRO A 1 91  ? -16.064  -19.029 -34.531  1.00 85.46 91  A 1 
ATOM 662  O O   . PRO A 1 91  ? -15.241  -19.155 -35.435  1.00 84.29 91  A 1 
ATOM 663  C CB  . PRO A 1 91  ? -17.020  -21.162 -33.530  1.00 84.96 91  A 1 
ATOM 664  C CG  . PRO A 1 91  ? -18.293  -20.756 -32.779  1.00 83.16 91  A 1 
ATOM 665  C CD  . PRO A 1 91  ? -17.752  -19.952 -31.608  1.00 85.28 91  A 1 
ATOM 666  N N   . MET A 1 92  ? -16.953  -18.016 -34.537  1.00 85.51 92  A 1 
ATOM 667  C CA  . MET A 1 92  ? -16.963  -16.987 -35.561  1.00 84.61 92  A 1 
ATOM 668  C C   . MET A 1 92  ? -15.724  -16.088 -35.464  1.00 85.34 92  A 1 
ATOM 669  O O   . MET A 1 92  ? -15.133  -15.738 -36.482  1.00 83.57 92  A 1 
ATOM 670  C CB  . MET A 1 92  ? -18.263  -16.183 -35.454  1.00 82.22 92  A 1 
ATOM 671  C CG  . MET A 1 92  ? -18.464  -15.278 -36.670  1.00 72.12 92  A 1 
ATOM 672  S SD  . MET A 1 92  ? -20.023  -14.348 -36.610  1.00 64.83 92  A 1 
ATOM 673  C CE  . MET A 1 92  ? -19.993  -13.580 -38.234  1.00 56.41 92  A 1 
ATOM 674  N N   . VAL A 1 93  ? -15.312  -15.744 -34.244  1.00 84.57 93  A 1 
ATOM 675  C CA  . VAL A 1 93  ? -14.131  -14.919 -33.993  1.00 85.22 93  A 1 
ATOM 676  C C   . VAL A 1 93  ? -12.860  -15.691 -34.310  1.00 84.89 93  A 1 
ATOM 677  O O   . VAL A 1 93  ? -11.975  -15.133 -34.959  1.00 83.80 93  A 1 
ATOM 678  C CB  . VAL A 1 93  ? -14.123  -14.383 -32.555  1.00 85.79 93  A 1 
ATOM 679  C CG1 . VAL A 1 93  ? -12.870  -13.558 -32.263  1.00 78.02 93  A 1 
ATOM 680  C CG2 . VAL A 1 93  ? -15.345  -13.489 -32.322  1.00 76.27 93  A 1 
ATOM 681  N N   . GLN A 1 94  ? -12.787  -16.968 -33.966  1.00 85.94 94  A 1 
ATOM 682  C CA  . GLN A 1 94  ? -11.663  -17.827 -34.340  1.00 84.79 94  A 1 
ATOM 683  C C   . GLN A 1 94  ? -11.485  -17.883 -35.862  1.00 83.62 94  A 1 
ATOM 684  O O   . GLN A 1 94  ? -10.390  -17.620 -36.363  1.00 81.82 94  A 1 
ATOM 685  C CB  . GLN A 1 94  ? -11.856  -19.228 -33.756  1.00 83.68 94  A 1 
ATOM 686  C CG  . GLN A 1 94  ? -11.643  -19.228 -32.234  1.00 80.43 94  A 1 
ATOM 687  C CD  . GLN A 1 94  ? -11.893  -20.610 -31.616  1.00 77.40 94  A 1 
ATOM 688  O OE1 . GLN A 1 94  ? -12.383  -21.529 -32.249  1.00 69.65 94  A 1 
ATOM 689  N NE2 . GLN A 1 94  ? -11.578  -20.791 -30.352  1.00 65.77 94  A 1 
ATOM 690  N N   . LYS A 1 95  ? -12.571  -18.066 -36.614  1.00 83.93 95  A 1 
ATOM 691  C CA  . LYS A 1 95  ? -12.526  -18.008 -38.080  1.00 83.15 95  A 1 
ATOM 692  C C   . LYS A 1 95  ? -12.093  -16.640 -38.615  1.00 82.39 95  A 1 
ATOM 693  O O   . LYS A 1 95  ? -11.462  -16.568 -39.673  1.00 81.17 95  A 1 
ATOM 694  C CB  . LYS A 1 95  ? -13.901  -18.369 -38.664  1.00 83.35 95  A 1 
ATOM 695  C CG  . LYS A 1 95  ? -14.178  -19.874 -38.580  1.00 75.78 95  A 1 
ATOM 696  C CD  . LYS A 1 95  ? -15.545  -20.213 -39.160  1.00 72.21 95  A 1 
ATOM 697  C CE  . LYS A 1 95  ? -15.770  -21.719 -39.063  1.00 63.46 95  A 1 
ATOM 698  N NZ  . LYS A 1 95  ? -17.077  -22.146 -39.610  1.00 56.86 95  A 1 
ATOM 699  N N   . ILE A 1 96  ? -12.446  -15.547 -37.950  1.00 81.64 96  A 1 
ATOM 700  C CA  . ILE A 1 96  ? -11.987  -14.201 -38.312  1.00 79.68 96  A 1 
ATOM 701  C C   . ILE A 1 96  ? -10.476  -14.088 -38.102  1.00 78.56 96  A 1 
ATOM 702  O O   . ILE A 1 96  ? -9.784   -13.599 -38.992  1.00 77.46 96  A 1 
ATOM 703  C CB  . ILE A 1 96  ? -12.764  -13.118 -37.546  1.00 79.59 96  A 1 
ATOM 704  C CG1 . ILE A 1 96  ? -14.214  -13.028 -38.066  1.00 75.82 96  A 1 
ATOM 705  C CG2 . ILE A 1 96  ? -12.093  -11.729 -37.667  1.00 74.55 96  A 1 
ATOM 706  C CD1 . ILE A 1 96  ? -15.173  -12.276 -37.134  1.00 70.26 96  A 1 
ATOM 707  N N   . ILE A 1 97  ? -9.971   -14.558 -36.956  1.00 78.65 97  A 1 
ATOM 708  C CA  . ILE A 1 97  ? -8.544   -14.530 -36.629  1.00 77.47 97  A 1 
ATOM 709  C C   . ILE A 1 97  ? -7.761   -15.368 -37.645  1.00 76.49 97  A 1 
ATOM 710  O O   . ILE A 1 97  ? -6.822   -14.850 -38.248  1.00 75.29 97  A 1 
ATOM 711  C CB  . ILE A 1 97  ? -8.306   -15.011 -35.184  1.00 77.16 97  A 1 
ATOM 712  C CG1 . ILE A 1 97  ? -8.923   -14.022 -34.177  1.00 73.74 97  A 1 
ATOM 713  C CG2 . ILE A 1 97  ? -6.804   -15.176 -34.900  1.00 72.40 97  A 1 
ATOM 714  C CD1 . ILE A 1 97  ? -9.072   -14.610 -32.770  1.00 67.70 97  A 1 
ATOM 715  N N   . GLU A 1 98  ? -8.185   -16.594 -37.910  1.00 78.23 98  A 1 
ATOM 716  C CA  . GLU A 1 98  ? -7.555   -17.456 -38.912  1.00 78.47 98  A 1 
ATOM 717  C C   . GLU A 1 98  ? -7.515   -16.805 -40.295  1.00 77.59 98  A 1 
ATOM 718  O O   . GLU A 1 98  ? -6.475   -16.769 -40.945  1.00 76.53 98  A 1 
ATOM 719  C CB  . GLU A 1 98  ? -8.318   -18.778 -39.031  1.00 78.19 98  A 1 
ATOM 720  C CG  . GLU A 1 98  ? -8.054   -19.727 -37.862  1.00 68.64 98  A 1 
ATOM 721  C CD  . GLU A 1 98  ? -8.891   -21.003 -37.948  1.00 63.27 98  A 1 
ATOM 722  O OE1 . GLU A 1 98  ? -8.678   -21.888 -37.090  1.00 55.94 98  A 1 
ATOM 723  O OE2 . GLU A 1 98  ? -9.772   -21.081 -38.841  1.00 56.58 98  A 1 
ATOM 724  N N   . LYS A 1 99  ? -8.630   -16.208 -40.742  1.00 77.45 99  A 1 
ATOM 725  C CA  . LYS A 1 99  ? -8.661   -15.516 -42.034  1.00 76.30 99  A 1 
ATOM 726  C C   . LYS A 1 99  ? -7.719   -14.320 -42.086  1.00 75.06 99  A 1 
ATOM 727  O O   . LYS A 1 99  ? -7.184   -14.046 -43.156  1.00 73.32 99  A 1 
ATOM 728  C CB  . LYS A 1 99  ? -10.080  -15.052 -42.374  1.00 75.76 99  A 1 
ATOM 729  C CG  . LYS A 1 99  ? -10.873  -16.179 -43.041  1.00 68.86 99  A 1 
ATOM 730  C CD  . LYS A 1 99  ? -12.241  -15.662 -43.483  1.00 64.20 99  A 1 
ATOM 731  C CE  . LYS A 1 99  ? -12.966  -16.772 -44.237  1.00 57.85 99  A 1 
ATOM 732  N NZ  . LYS A 1 99  ? -14.250  -16.324 -44.803  1.00 52.95 99  A 1 
ATOM 733  N N   . ILE A 1 100 ? -7.556   -13.582 -40.975  1.00 73.78 100 A 1 
ATOM 734  C CA  . ILE A 1 100 ? -6.654   -12.431 -40.926  1.00 71.32 100 A 1 
ATOM 735  C C   . ILE A 1 100 ? -5.201   -12.892 -40.889  1.00 70.22 100 A 1 
ATOM 736  O O   . ILE A 1 100 ? -4.391   -12.350 -41.633  1.00 68.44 100 A 1 
ATOM 737  C CB  . ILE A 1 100 ? -7.019   -11.503 -39.746  1.00 70.24 100 A 1 
ATOM 738  C CG1 . ILE A 1 100 ? -8.373   -10.830 -40.078  1.00 65.80 100 A 1 
ATOM 739  C CG2 . ILE A 1 100 ? -5.933   -10.442 -39.498  1.00 62.85 100 A 1 
ATOM 740  C CD1 . ILE A 1 100 ? -8.986   -10.084 -38.900  1.00 59.14 100 A 1 
ATOM 741  N N   . LEU A 1 101 ? -4.885   -13.918 -40.094  1.00 65.03 101 A 1 
ATOM 742  C CA  . LEU A 1 101 ? -3.551   -14.516 -40.050  1.00 64.05 101 A 1 
ATOM 743  C C   . LEU A 1 101 ? -3.161   -15.090 -41.420  1.00 63.57 101 A 1 
ATOM 744  O O   . LEU A 1 101 ? -2.081   -14.780 -41.926  1.00 61.77 101 A 1 
ATOM 745  C CB  . LEU A 1 101 ? -3.501   -15.587 -38.957  1.00 63.00 101 A 1 
ATOM 746  C CG  . LEU A 1 101 ? -3.551   -15.036 -37.517  1.00 58.56 101 A 1 
ATOM 747  C CD1 . LEU A 1 101 ? -3.721   -16.184 -36.525  1.00 53.51 101 A 1 
ATOM 748  C CD2 . LEU A 1 101 ? -2.271   -14.277 -37.153  1.00 54.10 101 A 1 
ATOM 749  N N   . ASN A 1 102 ? -4.069   -15.808 -42.067  1.00 68.67 102 A 1 
ATOM 750  C CA  . ASN A 1 102 ? -3.821   -16.378 -43.394  1.00 69.20 102 A 1 
ATOM 751  C C   . ASN A 1 102 ? -3.719   -15.305 -44.484  1.00 65.83 102 A 1 
ATOM 752  O O   . ASN A 1 102 ? -2.948   -15.463 -45.425  1.00 63.58 102 A 1 
ATOM 753  C CB  . ASN A 1 102 ? -4.924   -17.393 -43.722  1.00 68.45 102 A 1 
ATOM 754  C CG  . ASN A 1 102 ? -4.841   -18.650 -42.870  1.00 63.58 102 A 1 
ATOM 755  O OD1 . ASN A 1 102 ? -3.905   -18.902 -42.146  1.00 56.91 102 A 1 
ATOM 756  N ND2 . ASN A 1 102 ? -5.841   -19.506 -42.945  1.00 56.71 102 A 1 
ATOM 757  N N   . LYS A 1 103 ? -4.442   -14.186 -44.368  1.00 67.00 103 A 1 
ATOM 758  C CA  . LYS A 1 103 ? -4.262   -13.054 -45.292  1.00 66.68 103 A 1 
ATOM 759  C C   . LYS A 1 103 ? -2.947   -12.319 -45.066  1.00 62.99 103 A 1 
ATOM 760  O O   . LYS A 1 103 ? -2.414   -11.769 -46.024  1.00 57.60 103 A 1 
ATOM 761  C CB  . LYS A 1 103 ? -5.414   -12.061 -45.187  1.00 64.54 103 A 1 
ATOM 762  C CG  . LYS A 1 103 ? -6.571   -12.445 -46.105  1.00 59.83 103 A 1 
ATOM 763  C CD  . LYS A 1 103 ? -7.597   -11.307 -46.111  1.00 55.43 103 A 1 
ATOM 764  C CE  . LYS A 1 103 ? -8.658   -11.584 -47.166  1.00 48.99 103 A 1 
ATOM 765  N NZ  . LYS A 1 103 ? -9.499   -10.393 -47.396  1.00 45.64 103 A 1 
ATOM 766  N N   . GLY A 1 104 ? -2.451   -12.282 -43.830  1.00 58.20 104 A 1 
ATOM 767  C CA  . GLY A 1 104 ? -1.174   -11.668 -43.513  1.00 56.27 104 A 1 
ATOM 768  C C   . GLY A 1 104 ? 0.022    -12.422 -44.103  1.00 53.51 104 A 1 
ATOM 769  O O   . GLY A 1 104 ? 1.039    -11.802 -44.381  1.00 49.20 104 A 1 
ATOM 770  N N   . SER A 1 105 ? -0.111   -13.728 -44.335  1.00 50.35 105 A 1 
ATOM 771  C CA  . SER A 1 105 ? 0.948    -14.530 -44.967  1.00 50.78 105 A 1 
ATOM 772  C C   . SER A 1 105 ? 0.992    -14.439 -46.496  1.00 47.70 105 A 1 
ATOM 773  O O   . SER A 1 105 ? 1.929    -14.945 -47.100  1.00 44.21 105 A 1 
ATOM 774  C CB  . SER A 1 105 ? 0.828    -15.994 -44.556  1.00 49.54 105 A 1 
ATOM 775  O OG  . SER A 1 105 ? -0.331   -16.600 -45.083  1.00 46.05 105 A 1 
ATOM 776  N N   . THR A 1 106 ? -0.019   -13.837 -47.100  1.00 49.95 106 A 1 
ATOM 777  C CA  . THR A 1 106 ? -0.081   -13.700 -48.565  1.00 52.38 106 A 1 
ATOM 778  C C   . THR A 1 106 ? 0.323    -12.315 -49.084  1.00 50.58 106 A 1 
ATOM 779  O O   . THR A 1 106 ? 0.258    -12.104 -50.293  1.00 45.16 106 A 1 
ATOM 780  C CB  . THR A 1 106 ? -1.455   -14.061 -49.135  1.00 49.48 106 A 1 
ATOM 781  O OG1 . THR A 1 106 ? -2.499   -13.523 -48.365  1.00 45.33 106 A 1 
ATOM 782  C CG2 . THR A 1 106 ? -1.658   -15.569 -49.187  1.00 44.16 106 A 1 
ATOM 783  N N   . ASN A 1 107 ? 0.714    -11.397 -48.211  1.00 41.02 107 A 1 
ATOM 784  C CA  . ASN A 1 107 ? 1.314    -10.123 -48.603  1.00 41.23 107 A 1 
ATOM 785  C C   . ASN A 1 107 ? 2.827    -10.140 -48.371  1.00 37.25 107 A 1 
ATOM 786  O O   . ASN A 1 107 ? 3.242    -10.616 -47.295  1.00 31.77 107 A 1 
ATOM 787  C CB  . ASN A 1 107 ? 0.650    -8.953  -47.867  1.00 38.60 107 A 1 
ATOM 788  C CG  . ASN A 1 107 ? -0.505   -8.295  -48.603  1.00 33.54 107 A 1 
ATOM 789  O OD1 . ASN A 1 107 ? -0.876   -8.599  -49.730  1.00 31.50 107 A 1 
ATOM 790  N ND2 . ASN A 1 107 ? -1.130   -7.302  -47.988  1.00 29.63 107 A 1 
ATOM 791  O OXT . ASN A 1 107 ? 3.525    -9.640  -49.290  1.00 28.40 107 A 1 
ATOM 792  N N   . MET B 2 1   ? 24.201   -80.510 78.385   1.00 44.87 1   B 1 
ATOM 793  C CA  . MET B 2 1   ? 23.904   -80.374 76.942   1.00 51.92 1   B 1 
ATOM 794  C C   . MET B 2 1   ? 24.142   -78.909 76.556   1.00 51.43 1   B 1 
ATOM 795  O O   . MET B 2 1   ? 23.263   -78.088 76.759   1.00 47.90 1   B 1 
ATOM 796  C CB  . MET B 2 1   ? 22.468   -80.811 76.628   1.00 48.84 1   B 1 
ATOM 797  C CG  . MET B 2 1   ? 22.306   -82.331 76.770   1.00 45.57 1   B 1 
ATOM 798  S SD  . MET B 2 1   ? 20.587   -82.885 76.858   1.00 41.61 1   B 1 
ATOM 799  C CE  . MET B 2 1   ? 20.280   -83.434 75.176   1.00 38.76 1   B 1 
ATOM 800  N N   . ASN B 2 2   ? 25.347   -78.634 76.096   1.00 40.25 2   B 1 
ATOM 801  C CA  . ASN B 2 2   ? 25.726   -77.282 75.672   1.00 46.76 2   B 1 
ATOM 802  C C   . ASN B 2 2   ? 25.009   -76.964 74.349   1.00 44.93 2   B 1 
ATOM 803  O O   . ASN B 2 2   ? 25.380   -77.488 73.297   1.00 43.57 2   B 1 
ATOM 804  C CB  . ASN B 2 2   ? 27.262   -77.178 75.553   1.00 44.43 2   B 1 
ATOM 805  C CG  . ASN B 2 2   ? 27.928   -76.695 76.833   1.00 40.02 2   B 1 
ATOM 806  O OD1 . ASN B 2 2   ? 27.287   -76.193 77.737   1.00 38.05 2   B 1 
ATOM 807  N ND2 . ASN B 2 2   ? 29.227   -76.839 76.944   1.00 39.40 2   B 1 
ATOM 808  N N   . ARG B 2 3   ? 23.968   -76.165 74.408   1.00 50.35 3   B 1 
ATOM 809  C CA  . ARG B 2 3   ? 23.318   -75.650 73.207   1.00 56.73 3   B 1 
ATOM 810  C C   . ARG B 2 3   ? 24.309   -74.704 72.513   1.00 55.91 3   B 1 
ATOM 811  O O   . ARG B 2 3   ? 24.506   -73.580 72.973   1.00 53.59 3   B 1 
ATOM 812  C CB  . ARG B 2 3   ? 21.989   -74.957 73.548   1.00 53.63 3   B 1 
ATOM 813  C CG  . ARG B 2 3   ? 20.855   -75.954 73.828   1.00 48.77 3   B 1 
ATOM 814  C CD  . ARG B 2 3   ? 19.539   -75.210 74.102   1.00 45.86 3   B 1 
ATOM 815  N NE  . ARG B 2 3   ? 18.402   -76.139 74.190   1.00 40.59 3   B 1 
ATOM 816  C CZ  . ARG B 2 3   ? 17.144   -75.811 74.472   1.00 37.80 3   B 1 
ATOM 817  N NH1 . ARG B 2 3   ? 16.802   -74.590 74.736   1.00 36.19 3   B 1 
ATOM 818  N NH2 . ARG B 2 3   ? 16.202   -76.721 74.486   1.00 37.46 3   B 1 
ATOM 819  N N   . GLY B 2 4   ? 24.942   -75.207 71.460   1.00 45.94 4   B 1 
ATOM 820  C CA  . GLY B 2 4   ? 25.809   -74.390 70.621   1.00 51.63 4   B 1 
ATOM 821  C C   . GLY B 2 4   ? 24.995   -73.226 70.045   1.00 51.26 4   B 1 
ATOM 822  O O   . GLY B 2 4   ? 24.032   -73.442 69.323   1.00 50.71 4   B 1 
ATOM 823  N N   . VAL B 2 5   ? 25.377   -72.046 70.435   1.00 42.96 5   B 1 
ATOM 824  C CA  . VAL B 2 5   ? 24.763   -70.840 69.877   1.00 49.99 5   B 1 
ATOM 825  C C   . VAL B 2 5   ? 25.077   -70.831 68.375   1.00 48.96 5   B 1 
ATOM 826  O O   . VAL B 2 5   ? 26.240   -70.960 68.010   1.00 47.37 5   B 1 
ATOM 827  C CB  . VAL B 2 5   ? 25.279   -69.565 70.575   1.00 47.97 5   B 1 
ATOM 828  C CG1 . VAL B 2 5   ? 24.591   -68.314 70.028   1.00 43.28 5   B 1 
ATOM 829  C CG2 . VAL B 2 5   ? 25.012   -69.627 72.088   1.00 47.63 5   B 1 
ATOM 830  N N   . PRO B 2 6   ? 24.104   -70.806 67.516   1.00 45.88 6   B 1 
ATOM 831  C CA  . PRO B 2 6   ? 24.337   -71.022 66.094   1.00 54.72 6   B 1 
ATOM 832  C C   . PRO B 2 6   ? 25.184   -69.888 65.519   1.00 56.35 6   B 1 
ATOM 833  O O   . PRO B 2 6   ? 24.841   -68.708 65.611   1.00 55.72 6   B 1 
ATOM 834  C CB  . PRO B 2 6   ? 22.942   -71.116 65.453   1.00 50.83 6   B 1 
ATOM 835  C CG  . PRO B 2 6   ? 22.053   -70.321 66.415   1.00 50.31 6   B 1 
ATOM 836  C CD  . PRO B 2 6   ? 22.695   -70.572 67.775   1.00 54.35 6   B 1 
ATOM 837  N N   . PHE B 2 7   ? 26.272   -70.315 64.883   1.00 47.36 7   B 1 
ATOM 838  C CA  . PHE B 2 7   ? 27.258   -69.438 64.228   1.00 52.53 7   B 1 
ATOM 839  C C   . PHE B 2 7   ? 26.653   -68.486 63.169   1.00 51.78 7   B 1 
ATOM 840  O O   . PHE B 2 7   ? 27.295   -67.528 62.745   1.00 54.63 7   B 1 
ATOM 841  C CB  . PHE B 2 7   ? 28.328   -70.357 63.600   1.00 52.70 7   B 1 
ATOM 842  C CG  . PHE B 2 7   ? 29.729   -69.808 63.590   1.00 52.40 7   B 1 
ATOM 843  C CD1 . PHE B 2 7   ? 30.260   -69.176 62.446   1.00 49.09 7   B 1 
ATOM 844  C CD2 . PHE B 2 7   ? 30.557   -69.973 64.727   1.00 50.26 7   B 1 
ATOM 845  C CE1 . PHE B 2 7   ? 31.585   -68.728 62.439   1.00 43.14 7   B 1 
ATOM 846  C CE2 . PHE B 2 7   ? 31.880   -69.513 64.716   1.00 43.36 7   B 1 
ATOM 847  C CZ  . PHE B 2 7   ? 32.401   -68.894 63.571   1.00 48.45 7   B 1 
ATOM 848  N N   . ARG B 2 8   ? 25.391   -68.724 62.764   1.00 46.51 8   B 1 
ATOM 849  C CA  . ARG B 2 8   ? 24.693   -67.909 61.754   1.00 52.15 8   B 1 
ATOM 850  C C   . ARG B 2 8   ? 24.528   -66.441 62.156   1.00 50.93 8   B 1 
ATOM 851  O O   . ARG B 2 8   ? 24.502   -65.596 61.266   1.00 54.81 8   B 1 
ATOM 852  C CB  . ARG B 2 8   ? 23.324   -68.512 61.424   1.00 52.69 8   B 1 
ATOM 853  C CG  . ARG B 2 8   ? 23.417   -69.612 60.362   1.00 48.57 8   B 1 
ATOM 854  C CD  . ARG B 2 8   ? 22.008   -70.064 59.940   1.00 48.00 8   B 1 
ATOM 855  N NE  . ARG B 2 8   ? 22.061   -71.005 58.806   1.00 42.56 8   B 1 
ATOM 856  C CZ  . ARG B 2 8   ? 21.025   -71.573 58.216   1.00 38.23 8   B 1 
ATOM 857  N NH1 . ARG B 2 8   ? 19.797   -71.370 58.615   1.00 35.50 8   B 1 
ATOM 858  N NH2 . ARG B 2 8   ? 21.191   -72.364 57.190   1.00 36.96 8   B 1 
ATOM 859  N N   . HIS B 2 9   ? 24.421   -66.155 63.461   1.00 45.07 9   B 1 
ATOM 860  C CA  . HIS B 2 9   ? 24.225   -64.763 63.854   1.00 50.28 9   B 1 
ATOM 861  C C   . HIS B 2 9   ? 25.483   -63.904 63.660   1.00 48.93 9   B 1 
ATOM 862  O O   . HIS B 2 9   ? 25.351   -62.707 63.400   1.00 54.97 9   B 1 
ATOM 863  C CB  . HIS B 2 9   ? 23.709   -64.685 65.295   1.00 50.56 9   B 1 
ATOM 864  C CG  . HIS B 2 9   ? 22.232   -64.956 65.369   1.00 49.25 9   B 1 
ATOM 865  N ND1 . HIS B 2 9   ? 21.244   -64.238 64.742   1.00 43.29 9   B 1 
ATOM 866  C CD2 . HIS B 2 9   ? 21.605   -65.961 66.057   1.00 47.98 9   B 1 
ATOM 867  C CE1 . HIS B 2 9   ? 20.062   -64.793 65.034   1.00 46.24 9   B 1 
ATOM 868  N NE2 . HIS B 2 9   ? 20.229   -65.852 65.826   1.00 48.07 9   B 1 
ATOM 869  N N   . LEU B 2 10  ? 26.675   -64.506 63.715   1.00 37.79 10  B 1 
ATOM 870  C CA  . LEU B 2 10  ? 27.925   -63.740 63.550   1.00 41.71 10  B 1 
ATOM 871  C C   . LEU B 2 10  ? 28.119   -63.234 62.111   1.00 39.32 10  B 1 
ATOM 872  O O   . LEU B 2 10  ? 28.624   -62.125 61.911   1.00 44.27 10  B 1 
ATOM 873  C CB  . LEU B 2 10  ? 29.114   -64.590 64.030   1.00 44.49 10  B 1 
ATOM 874  C CG  . LEU B 2 10  ? 29.906   -63.892 65.163   1.00 43.15 10  B 1 
ATOM 875  C CD1 . LEU B 2 10  ? 29.893   -64.742 66.431   1.00 42.18 10  B 1 
ATOM 876  C CD2 . LEU B 2 10  ? 31.345   -63.634 64.760   1.00 47.92 10  B 1 
ATOM 877  N N   . LEU B 2 11  ? 27.679   -64.012 61.110   1.00 42.76 11  B 1 
ATOM 878  C CA  . LEU B 2 11  ? 27.800   -63.600 59.700   1.00 47.71 11  B 1 
ATOM 879  C C   . LEU B 2 11  ? 26.898   -62.410 59.350   1.00 46.69 11  B 1 
ATOM 880  O O   . LEU B 2 11  ? 27.276   -61.588 58.514   1.00 50.40 11  B 1 
ATOM 881  C CB  . LEU B 2 11  ? 27.489   -64.806 58.792   1.00 48.17 11  B 1 
ATOM 882  C CG  . LEU B 2 11  ? 28.757   -65.597 58.422   1.00 44.28 11  B 1 
ATOM 883  C CD1 . LEU B 2 11  ? 28.385   -66.999 57.966   1.00 42.12 11  B 1 
ATOM 884  C CD2 . LEU B 2 11  ? 29.528   -64.907 57.305   1.00 48.13 11  B 1 
ATOM 885  N N   . LEU B 2 12  ? 25.739   -62.301 59.997   1.00 41.53 12  B 1 
ATOM 886  C CA  . LEU B 2 12  ? 24.822   -61.181 59.752   1.00 45.32 12  B 1 
ATOM 887  C C   . LEU B 2 12  ? 25.396   -59.848 60.258   1.00 43.47 12  B 1 
ATOM 888  O O   . LEU B 2 12  ? 25.203   -58.817 59.610   1.00 46.32 12  B 1 
ATOM 889  C CB  . LEU B 2 12  ? 23.459   -61.498 60.390   1.00 45.77 12  B 1 
ATOM 890  C CG  . LEU B 2 12  ? 22.416   -61.898 59.335   1.00 41.78 12  B 1 
ATOM 891  C CD1 . LEU B 2 12  ? 21.322   -62.778 59.952   1.00 39.99 12  B 1 
ATOM 892  C CD2 . LEU B 2 12  ? 21.744   -60.663 58.727   1.00 44.95 12  B 1 
ATOM 893  N N   . VAL B 2 13  ? 26.128   -59.876 61.373   1.00 47.58 13  B 1 
ATOM 894  C CA  . VAL B 2 13  ? 26.748   -58.654 61.913   1.00 50.89 13  B 1 
ATOM 895  C C   . VAL B 2 13  ? 27.887   -58.175 61.014   1.00 49.21 13  B 1 
ATOM 896  O O   . VAL B 2 13  ? 28.021   -56.978 60.793   1.00 52.27 13  B 1 
ATOM 897  C CB  . VAL B 2 13  ? 27.216   -58.853 63.371   1.00 51.04 13  B 1 
ATOM 898  C CG1 . VAL B 2 13  ? 27.823   -57.577 63.964   1.00 46.26 13  B 1 
ATOM 899  C CG2 . VAL B 2 13  ? 26.041   -59.260 64.280   1.00 51.40 13  B 1 
ATOM 900  N N   . LEU B 2 14  ? 28.669   -59.132 60.442   1.00 45.50 14  B 1 
ATOM 901  C CA  . LEU B 2 14  ? 29.784   -58.760 59.558   1.00 47.64 14  B 1 
ATOM 902  C C   . LEU B 2 14  ? 29.306   -58.142 58.235   1.00 45.77 14  B 1 
ATOM 903  O O   . LEU B 2 14  ? 29.965   -57.250 57.703   1.00 48.22 14  B 1 
ATOM 904  C CB  . LEU B 2 14  ? 30.703   -59.965 59.303   1.00 48.67 14  B 1 
ATOM 905  C CG  . LEU B 2 14  ? 32.189   -59.567 59.403   1.00 45.24 14  B 1 
ATOM 906  C CD1 . LEU B 2 14  ? 32.726   -59.896 60.797   1.00 42.46 14  B 1 
ATOM 907  C CD2 . LEU B 2 14  ? 33.041   -60.299 58.383   1.00 47.38 14  B 1 
ATOM 908  N N   . GLN B 2 15  ? 28.157   -58.610 57.707   1.00 45.29 15  B 1 
ATOM 909  C CA  . GLN B 2 15  ? 27.604   -58.018 56.483   1.00 48.62 15  B 1 
ATOM 910  C C   . GLN B 2 15  ? 27.067   -56.601 56.693   1.00 45.65 15  B 1 
ATOM 911  O O   . GLN B 2 15  ? 27.113   -55.794 55.763   1.00 49.76 15  B 1 
ATOM 912  C CB  . GLN B 2 15  ? 26.513   -58.913 55.882   1.00 49.08 15  B 1 
ATOM 913  C CG  . GLN B 2 15  ? 27.102   -60.102 55.131   1.00 47.45 15  B 1 
ATOM 914  C CD  . GLN B 2 15  ? 26.088   -60.792 54.204   1.00 43.27 15  B 1 
ATOM 915  O OE1 . GLN B 2 15  ? 24.878   -60.682 54.314   1.00 40.77 15  B 1 
ATOM 916  N NE2 . GLN B 2 15  ? 26.553   -61.540 53.229   1.00 43.87 15  B 1 
ATOM 917  N N   . LEU B 2 16  ? 26.591   -56.246 57.863   1.00 44.45 16  B 1 
ATOM 918  C CA  . LEU B 2 16  ? 26.135   -54.887 58.186   1.00 48.35 16  B 1 
ATOM 919  C C   . LEU B 2 16  ? 27.291   -53.877 58.259   1.00 46.30 16  B 1 
ATOM 920  O O   . LEU B 2 16  ? 27.071   -52.708 57.972   1.00 46.58 16  B 1 
ATOM 921  C CB  . LEU B 2 16  ? 25.329   -54.926 59.496   1.00 47.53 16  B 1 
ATOM 922  C CG  . LEU B 2 16  ? 23.818   -55.078 59.239   1.00 42.51 16  B 1 
ATOM 923  C CD1 . LEU B 2 16  ? 23.120   -55.694 60.437   1.00 39.85 16  B 1 
ATOM 924  C CD2 . LEU B 2 16  ? 23.177   -53.720 58.961   1.00 43.36 16  B 1 
ATOM 925  N N   . ALA B 2 17  ? 28.513   -54.339 58.595   1.00 42.73 17  B 1 
ATOM 926  C CA  . ALA B 2 17  ? 29.672   -53.446 58.655   1.00 48.11 17  B 1 
ATOM 927  C C   . ALA B 2 17  ? 30.176   -53.012 57.275   1.00 47.49 17  B 1 
ATOM 928  O O   . ALA B 2 17  ? 30.742   -51.936 57.125   1.00 47.59 17  B 1 
ATOM 929  C CB  . ALA B 2 17  ? 30.780   -54.140 59.464   1.00 46.84 17  B 1 
ATOM 930  N N   . LEU B 2 18  ? 29.969   -53.860 56.245   1.00 43.23 18  B 1 
ATOM 931  C CA  . LEU B 2 18  ? 30.261   -53.529 54.848   1.00 47.84 18  B 1 
ATOM 932  C C   . LEU B 2 18  ? 29.089   -52.796 54.191   1.00 46.41 18  B 1 
ATOM 933  O O   . LEU B 2 18  ? 28.860   -52.954 52.991   1.00 45.98 18  B 1 
ATOM 934  C CB  . LEU B 2 18  ? 30.679   -54.790 54.074   1.00 46.44 18  B 1 
ATOM 935  C CG  . LEU B 2 18  ? 32.127   -55.220 54.327   1.00 42.11 18  B 1 
ATOM 936  C CD1 . LEU B 2 18  ? 32.329   -56.645 53.793   1.00 39.97 18  B 1 
ATOM 937  C CD2 . LEU B 2 18  ? 33.129   -54.307 53.604   1.00 44.39 18  B 1 
ATOM 938  N N   . LEU B 2 19  ? 28.340   -52.009 54.959   1.00 46.93 19  B 1 
ATOM 939  C CA  . LEU B 2 19  ? 27.579   -50.954 54.314   1.00 49.69 19  B 1 
ATOM 940  C C   . LEU B 2 19  ? 28.624   -50.112 53.596   1.00 47.26 19  B 1 
ATOM 941  O O   . LEU B 2 19  ? 29.492   -49.547 54.266   1.00 45.47 19  B 1 
ATOM 942  C CB  . LEU B 2 19  ? 26.788   -50.128 55.331   1.00 46.79 19  B 1 
ATOM 943  C CG  . LEU B 2 19  ? 25.459   -50.789 55.740   1.00 41.85 19  B 1 
ATOM 944  C CD1 . LEU B 2 19  ? 24.858   -50.079 56.953   1.00 39.88 19  B 1 
ATOM 945  C CD2 . LEU B 2 19  ? 24.424   -50.757 54.614   1.00 41.68 19  B 1 
ATOM 946  N N   . PRO B 2 20  ? 28.625   -50.102 52.247   1.00 39.28 20  B 1 
ATOM 947  C CA  . PRO B 2 20  ? 29.565   -49.282 51.534   1.00 43.39 20  B 1 
ATOM 948  C C   . PRO B 2 20  ? 29.375   -47.890 52.113   1.00 43.50 20  B 1 
ATOM 949  O O   . PRO B 2 20  ? 28.234   -47.422 52.219   1.00 43.02 20  B 1 
ATOM 950  C CB  . PRO B 2 20  ? 29.181   -49.378 50.053   1.00 41.62 20  B 1 
ATOM 951  C CG  . PRO B 2 20  ? 27.713   -49.773 50.085   1.00 39.13 20  B 1 
ATOM 952  C CD  . PRO B 2 20  ? 27.589   -50.593 51.369   1.00 40.31 20  B 1 
ATOM 953  N N   . ALA B 2 21  ? 30.480   -47.286 52.568   1.00 40.39 21  B 1 
ATOM 954  C CA  . ALA B 2 21  ? 30.449   -45.885 52.924   1.00 43.20 21  B 1 
ATOM 955  C C   . ALA B 2 21  ? 29.775   -45.212 51.737   1.00 42.47 21  B 1 
ATOM 956  O O   . ALA B 2 21  ? 30.295   -45.272 50.620   1.00 40.22 21  B 1 
ATOM 957  C CB  . ALA B 2 21  ? 31.878   -45.378 53.142   1.00 41.02 21  B 1 
ATOM 958  N N   . ALA B 2 22  ? 28.550   -44.753 51.942   1.00 40.79 22  B 1 
ATOM 959  C CA  . ALA B 2 22  ? 27.790   -44.145 50.878   1.00 42.85 22  B 1 
ATOM 960  C C   . ALA B 2 22  ? 28.686   -43.010 50.410   1.00 42.31 22  B 1 
ATOM 961  O O   . ALA B 2 22  ? 28.870   -42.046 51.150   1.00 40.04 22  B 1 
ATOM 962  C CB  . ALA B 2 22  ? 26.430   -43.668 51.403   1.00 40.44 22  B 1 
ATOM 963  N N   . THR B 2 23  ? 29.331   -43.198 49.266   1.00 40.29 23  B 1 
ATOM 964  C CA  . THR B 2 23  ? 30.102   -42.135 48.632   1.00 41.54 23  B 1 
ATOM 965  C C   . THR B 2 23  ? 29.090   -41.030 48.455   1.00 41.62 23  B 1 
ATOM 966  O O   . THR B 2 23  ? 28.210   -41.141 47.603   1.00 38.76 23  B 1 
ATOM 967  C CB  . THR B 2 23  ? 30.672   -42.578 47.279   1.00 38.32 23  B 1 
ATOM 968  O OG1 . THR B 2 23  ? 29.777   -43.424 46.584   1.00 34.56 23  B 1 
ATOM 969  C CG2 . THR B 2 23  ? 31.976   -43.355 47.449   1.00 33.90 23  B 1 
ATOM 970  N N   . GLN B 2 24  ? 29.119   -40.066 49.376   1.00 50.43 24  B 1 
ATOM 971  C CA  . GLN B 2 24  ? 28.240   -38.913 49.302   1.00 51.59 24  B 1 
ATOM 972  C C   . GLN B 2 24  ? 28.465   -38.340 47.922   1.00 52.02 24  B 1 
ATOM 973  O O   . GLN B 2 24  ? 29.553   -37.857 47.616   1.00 50.07 24  B 1 
ATOM 974  C CB  . GLN B 2 24  ? 28.551   -37.895 50.398   1.00 49.71 24  B 1 
ATOM 975  C CG  . GLN B 2 24  ? 27.923   -38.250 51.763   1.00 45.73 24  B 1 
ATOM 976  C CD  . GLN B 2 24  ? 28.137   -37.146 52.801   1.00 42.91 24  B 1 
ATOM 977  O OE1 . GLN B 2 24  ? 28.893   -36.223 52.625   1.00 39.12 24  B 1 
ATOM 978  N NE2 . GLN B 2 24  ? 27.460   -37.191 53.924   1.00 39.31 24  B 1 
ATOM 979  N N   . GLY B 2 25  ? 27.520   -38.559 47.016   1.00 57.44 25  B 1 
ATOM 980  C CA  . GLY B 2 25  ? 27.690   -38.273 45.607   1.00 59.17 25  B 1 
ATOM 981  C C   . GLY B 2 25  ? 28.108   -36.816 45.485   1.00 63.06 25  B 1 
ATOM 982  O O   . GLY B 2 25  ? 27.440   -35.963 46.068   1.00 60.18 25  B 1 
ATOM 983  N N   . LYS B 2 26  ? 29.225   -36.562 44.793   1.00 72.68 26  B 1 
ATOM 984  C CA  . LYS B 2 26  ? 29.821   -35.224 44.702   1.00 78.13 26  B 1 
ATOM 985  C C   . LYS B 2 26  ? 28.735   -34.190 44.458   1.00 82.45 26  B 1 
ATOM 986  O O   . LYS B 2 26  ? 28.051   -34.217 43.429   1.00 79.97 26  B 1 
ATOM 987  C CB  . LYS B 2 26  ? 30.870   -35.137 43.589   1.00 70.72 26  B 1 
ATOM 988  C CG  . LYS B 2 26  ? 32.204   -35.746 44.017   1.00 62.86 26  B 1 
ATOM 989  C CD  . LYS B 2 26  ? 33.282   -35.528 42.945   1.00 61.11 26  B 1 
ATOM 990  C CE  . LYS B 2 26  ? 34.606   -35.998 43.512   1.00 53.27 26  B 1 
ATOM 991  N NZ  . LYS B 2 26  ? 35.758   -35.653 42.658   1.00 48.40 26  B 1 
ATOM 992  N N   . LYS B 2 27  ? 28.549   -33.297 45.407   1.00 85.81 27  B 1 
ATOM 993  C CA  . LYS B 2 27  ? 27.533   -32.265 45.309   1.00 89.41 27  B 1 
ATOM 994  C C   . LYS B 2 27  ? 27.921   -31.344 44.179   1.00 91.76 27  B 1 
ATOM 995  O O   . LYS B 2 27  ? 28.999   -30.762 44.195   1.00 89.91 27  B 1 
ATOM 996  C CB  . LYS B 2 27  ? 27.446   -31.569 46.675   1.00 85.94 27  B 1 
ATOM 997  C CG  . LYS B 2 27  ? 26.290   -30.574 46.813   1.00 77.32 27  B 1 
ATOM 998  C CD  . LYS B 2 27  ? 26.386   -30.042 48.245   1.00 76.18 27  B 1 
ATOM 999  C CE  . LYS B 2 27  ? 25.249   -29.148 48.702   1.00 65.29 27  B 1 
ATOM 1000 N NZ  . LYS B 2 27  ? 25.449   -28.879 50.149   1.00 58.92 27  B 1 
ATOM 1001 N N   . VAL B 2 28  ? 27.064   -31.237 43.178   1.00 92.01 28  B 1 
ATOM 1002 C CA  . VAL B 2 28  ? 27.304   -30.347 42.036   1.00 92.24 28  B 1 
ATOM 1003 C C   . VAL B 2 28  ? 26.441   -29.105 42.187   1.00 92.63 28  B 1 
ATOM 1004 O O   . VAL B 2 28  ? 25.231   -29.197 42.407   1.00 90.46 28  B 1 
ATOM 1005 C CB  . VAL B 2 28  ? 27.086   -31.050 40.686   1.00 90.57 28  B 1 
ATOM 1006 C CG1 . VAL B 2 28  ? 27.406   -30.119 39.518   1.00 85.29 28  B 1 
ATOM 1007 C CG2 . VAL B 2 28  ? 27.973   -32.291 40.559   1.00 85.93 28  B 1 
ATOM 1008 N N   . VAL B 2 29  ? 27.074   -27.956 42.060   1.00 92.48 29  B 1 
ATOM 1009 C CA  . VAL B 2 29  ? 26.422   -26.650 42.031   1.00 92.93 29  B 1 
ATOM 1010 C C   . VAL B 2 29  ? 26.750   -25.975 40.710   1.00 93.54 29  B 1 
ATOM 1011 O O   . VAL B 2 29  ? 27.901   -25.964 40.274   1.00 92.20 29  B 1 
ATOM 1012 C CB  . VAL B 2 29  ? 26.849   -25.790 43.235   1.00 92.09 29  B 1 
ATOM 1013 C CG1 . VAL B 2 29  ? 26.191   -24.405 43.207   1.00 87.52 29  B 1 
ATOM 1014 C CG2 . VAL B 2 29  ? 26.443   -26.463 44.556   1.00 88.52 29  B 1 
ATOM 1015 N N   . LEU B 2 30  ? 25.746   -25.449 40.048   1.00 93.82 30  B 1 
ATOM 1016 C CA  . LEU B 2 30  ? 25.931   -24.665 38.834   1.00 93.98 30  B 1 
ATOM 1017 C C   . LEU B 2 30  ? 25.852   -23.177 39.179   1.00 94.21 30  B 1 
ATOM 1018 O O   . LEU B 2 30  ? 24.967   -22.763 39.925   1.00 92.35 30  B 1 
ATOM 1019 C CB  . LEU B 2 30  ? 24.906   -25.042 37.752   1.00 92.58 30  B 1 
ATOM 1020 C CG  . LEU B 2 30  ? 24.792   -26.540 37.418   1.00 91.62 30  B 1 
ATOM 1021 C CD1 . LEU B 2 30  ? 23.873   -26.720 36.214   1.00 86.63 30  B 1 
ATOM 1022 C CD2 . LEU B 2 30  ? 26.125   -27.194 37.098   1.00 87.00 30  B 1 
ATOM 1023 N N   . GLY B 2 31  ? 26.763   -22.394 38.608   1.00 93.65 31  B 1 
ATOM 1024 C CA  . GLY B 2 31  ? 26.781   -20.946 38.735   1.00 93.53 31  B 1 
ATOM 1025 C C   . GLY B 2 31  ? 26.755   -20.274 37.370   1.00 94.35 31  B 1 
ATOM 1026 O O   . GLY B 2 31  ? 27.118   -20.871 36.358   1.00 92.93 31  B 1 
ATOM 1027 N N   . LYS B 2 32  ? 26.325   -19.020 37.340   1.00 94.78 32  B 1 
ATOM 1028 C CA  . LYS B 2 32  ? 26.389   -18.170 36.154   1.00 95.23 32  B 1 
ATOM 1029 C C   . LYS B 2 32  ? 27.552   -17.189 36.270   1.00 95.06 32  B 1 
ATOM 1030 O O   . LYS B 2 32  ? 27.776   -16.617 37.336   1.00 93.53 32  B 1 
ATOM 1031 C CB  . LYS B 2 32  ? 25.068   -17.428 35.951   1.00 93.56 32  B 1 
ATOM 1032 C CG  . LYS B 2 32  ? 23.930   -18.389 35.575   1.00 90.36 32  B 1 
ATOM 1033 C CD  . LYS B 2 32  ? 22.621   -17.632 35.297   1.00 90.31 32  B 1 
ATOM 1034 C CE  . LYS B 2 32  ? 21.922   -17.255 36.595   1.00 84.52 32  B 1 
ATOM 1035 N NZ  . LYS B 2 32  ? 20.997   -16.119 36.406   1.00 81.24 32  B 1 
ATOM 1036 N N   . LYS B 2 33  ? 28.260   -16.974 35.167   1.00 94.53 33  B 1 
ATOM 1037 C CA  . LYS B 2 33  ? 29.300   -15.950 35.073   1.00 94.67 33  B 1 
ATOM 1038 C C   . LYS B 2 33  ? 28.729   -14.588 35.484   1.00 94.32 33  B 1 
ATOM 1039 O O   . LYS B 2 33  ? 27.665   -14.203 35.022   1.00 91.68 33  B 1 
ATOM 1040 C CB  . LYS B 2 33  ? 29.837   -15.941 33.637   1.00 93.55 33  B 1 
ATOM 1041 C CG  . LYS B 2 33  ? 30.996   -14.962 33.404   1.00 91.59 33  B 1 
ATOM 1042 C CD  . LYS B 2 33  ? 31.435   -15.076 31.940   1.00 90.28 33  B 1 
ATOM 1043 C CE  . LYS B 2 33  ? 32.615   -14.176 31.575   1.00 83.56 33  B 1 
ATOM 1044 N NZ  . LYS B 2 33  ? 33.007   -14.394 30.164   1.00 78.21 33  B 1 
ATOM 1045 N N   . GLY B 2 34  ? 29.462   -13.892 36.359   1.00 93.67 34  B 1 
ATOM 1046 C CA  . GLY B 2 34  ? 29.048   -12.605 36.920   1.00 93.25 34  B 1 
ATOM 1047 C C   . GLY B 2 34  ? 28.133   -12.685 38.147   1.00 93.93 34  B 1 
ATOM 1048 O O   . GLY B 2 34  ? 28.107   -11.738 38.938   1.00 90.78 34  B 1 
ATOM 1049 N N   . ASP B 2 35  ? 27.451   -13.804 38.355   1.00 93.43 35  B 1 
ATOM 1050 C CA  . ASP B 2 35  ? 26.559   -13.978 39.504   1.00 93.67 35  B 1 
ATOM 1051 C C   . ASP B 2 35  ? 27.319   -14.298 40.800   1.00 94.32 35  B 1 
ATOM 1052 O O   . ASP B 2 35  ? 28.540   -14.438 40.849   1.00 92.54 35  B 1 
ATOM 1053 C CB  . ASP B 2 35  ? 25.490   -15.047 39.198   1.00 91.61 35  B 1 
ATOM 1054 C CG  . ASP B 2 35  ? 24.269   -14.541 38.424   1.00 87.43 35  B 1 
ATOM 1055 O OD1 . ASP B 2 35  ? 24.245   -13.383 37.991   1.00 82.78 35  B 1 
ATOM 1056 O OD2 . ASP B 2 35  ? 23.298   -15.325 38.304   1.00 82.51 35  B 1 
ATOM 1057 N N   . THR B 2 36  ? 26.569   -14.427 41.886   1.00 93.99 36  B 1 
ATOM 1058 C CA  . THR B 2 36  ? 27.062   -14.918 43.180   1.00 94.22 36  B 1 
ATOM 1059 C C   . THR B 2 36  ? 26.542   -16.332 43.419   1.00 94.34 36  B 1 
ATOM 1060 O O   . THR B 2 36  ? 25.380   -16.616 43.162   1.00 91.78 36  B 1 
ATOM 1061 C CB  . THR B 2 36  ? 26.647   -13.979 44.310   1.00 92.78 36  B 1 
ATOM 1062 O OG1 . THR B 2 36  ? 27.181   -12.690 44.063   1.00 82.41 36  B 1 
ATOM 1063 C CG2 . THR B 2 36  ? 27.170   -14.405 45.683   1.00 82.41 36  B 1 
ATOM 1064 N N   . VAL B 2 37  ? 27.395   -17.198 43.939   1.00 94.74 37  B 1 
ATOM 1065 C CA  . VAL B 2 37  ? 27.012   -18.541 44.371   1.00 94.66 37  B 1 
ATOM 1066 C C   . VAL B 2 37  ? 27.340   -18.742 45.841   1.00 95.03 37  B 1 
ATOM 1067 O O   . VAL B 2 37  ? 28.286   -18.150 46.359   1.00 94.20 37  B 1 
ATOM 1068 C CB  . VAL B 2 37  ? 27.658   -19.619 43.470   1.00 93.39 37  B 1 
ATOM 1069 C CG1 . VAL B 2 37  ? 29.160   -19.794 43.734   1.00 85.49 37  B 1 
ATOM 1070 C CG2 . VAL B 2 37  ? 26.965   -20.967 43.613   1.00 86.46 37  B 1 
ATOM 1071 N N   . GLU B 2 38  ? 26.556   -19.591 46.499   1.00 94.89 38  B 1 
ATOM 1072 C CA  . GLU B 2 38  ? 26.774   -19.994 47.874   1.00 94.75 38  B 1 
ATOM 1073 C C   . GLU B 2 38  ? 26.923   -21.514 47.945   1.00 94.43 38  B 1 
ATOM 1074 O O   . GLU B 2 38  ? 26.004   -22.261 47.613   1.00 91.99 38  B 1 
ATOM 1075 C CB  . GLU B 2 38  ? 25.622   -19.447 48.725   1.00 92.96 38  B 1 
ATOM 1076 C CG  . GLU B 2 38  ? 25.788   -19.717 50.215   1.00 86.69 38  B 1 
ATOM 1077 C CD  . GLU B 2 38  ? 24.780   -18.904 51.058   1.00 87.66 38  B 1 
ATOM 1078 O OE1 . GLU B 2 38  ? 24.700   -19.085 52.289   1.00 80.58 38  B 1 
ATOM 1079 O OE2 . GLU B 2 38  ? 24.090   -18.008 50.509   1.00 82.45 38  B 1 
ATOM 1080 N N   . LEU B 2 39  ? 28.099   -21.964 48.332   1.00 94.43 39  B 1 
ATOM 1081 C CA  . LEU B 2 39  ? 28.411   -23.365 48.549   1.00 94.51 39  B 1 
ATOM 1082 C C   . LEU B 2 39  ? 28.198   -23.670 50.025   1.00 94.43 39  B 1 
ATOM 1083 O O   . LEU B 2 39  ? 28.828   -23.060 50.885   1.00 92.78 39  B 1 
ATOM 1084 C CB  . LEU B 2 39  ? 29.845   -23.690 48.106   1.00 94.47 39  B 1 
ATOM 1085 C CG  . LEU B 2 39  ? 30.239   -23.220 46.688   1.00 93.83 39  B 1 
ATOM 1086 C CD1 . LEU B 2 39  ? 31.658   -23.682 46.375   1.00 89.27 39  B 1 
ATOM 1087 C CD2 . LEU B 2 39  ? 29.301   -23.766 45.619   1.00 89.30 39  B 1 
ATOM 1088 N N   . THR B 2 40  ? 27.293   -24.589 50.317   1.00 93.97 40  B 1 
ATOM 1089 C CA  . THR B 2 40  ? 26.937   -24.926 51.691   1.00 93.20 40  B 1 
ATOM 1090 C C   . THR B 2 40  ? 27.892   -25.953 52.273   1.00 93.07 40  B 1 
ATOM 1091 O O   . THR B 2 40  ? 28.227   -26.920 51.596   1.00 90.43 40  B 1 
ATOM 1092 C CB  . THR B 2 40  ? 25.501   -25.443 51.772   1.00 91.23 40  B 1 
ATOM 1093 O OG1 . THR B 2 40  ? 25.311   -26.501 50.870   1.00 81.42 40  B 1 
ATOM 1094 C CG2 . THR B 2 40  ? 24.487   -24.371 51.385   1.00 79.67 40  B 1 
ATOM 1095 N N   . CYS B 2 41  ? 28.259   -25.782 53.533   1.00 92.11 41  B 1 
ATOM 1096 C CA  . CYS B 2 41  ? 28.964   -26.761 54.345   1.00 92.00 41  B 1 
ATOM 1097 C C   . CYS B 2 41  ? 28.342   -26.746 55.741   1.00 92.32 41  B 1 
ATOM 1098 O O   . CYS B 2 41  ? 28.125   -25.672 56.300   1.00 90.19 41  B 1 
ATOM 1099 C CB  . CYS B 2 41  ? 30.447   -26.411 54.380   1.00 90.99 41  B 1 
ATOM 1100 S SG  . CYS B 2 41  ? 31.431   -27.573 55.347   1.00 89.25 41  B 1 
ATOM 1101 N N   . THR B 2 42  ? 27.993   -27.912 56.261   1.00 92.03 42  B 1 
ATOM 1102 C CA  . THR B 2 42  ? 27.294   -28.048 57.535   1.00 91.26 42  B 1 
ATOM 1103 C C   . THR B 2 42  ? 28.030   -29.008 58.453   1.00 91.08 42  B 1 
ATOM 1104 O O   . THR B 2 42  ? 28.357   -30.118 58.045   1.00 87.43 42  B 1 
ATOM 1105 C CB  . THR B 2 42  ? 25.850   -28.527 57.347   1.00 88.83 42  B 1 
ATOM 1106 O OG1 . THR B 2 42  ? 25.782   -29.683 56.555   1.00 76.71 42  B 1 
ATOM 1107 C CG2 . THR B 2 42  ? 24.984   -27.467 56.660   1.00 75.22 42  B 1 
ATOM 1108 N N   . ALA B 2 43  ? 28.231   -28.598 59.689   1.00 90.23 43  B 1 
ATOM 1109 C CA  . ALA B 2 43  ? 28.721   -29.463 60.741   1.00 89.44 43  B 1 
ATOM 1110 C C   . ALA B 2 43  ? 27.574   -30.234 61.404   1.00 89.28 43  B 1 
ATOM 1111 O O   . ALA B 2 43  ? 26.417   -29.804 61.397   1.00 85.88 43  B 1 
ATOM 1112 C CB  . ALA B 2 43  ? 29.488   -28.606 61.752   1.00 86.72 43  B 1 
ATOM 1113 N N   . SER B 2 44  ? 27.910   -31.368 62.021   1.00 90.14 44  B 1 
ATOM 1114 C CA  . SER B 2 44  ? 26.962   -32.152 62.811   1.00 88.94 44  B 1 
ATOM 1115 C C   . SER B 2 44  ? 26.524   -31.412 64.078   1.00 88.91 44  B 1 
ATOM 1116 O O   . SER B 2 44  ? 25.357   -31.462 64.476   1.00 83.91 44  B 1 
ATOM 1117 C CB  . SER B 2 44  ? 27.596   -33.502 63.150   1.00 86.34 44  B 1 
ATOM 1118 O OG  . SER B 2 44  ? 28.632   -33.378 64.088   1.00 76.73 44  B 1 
ATOM 1119 N N   . GLN B 2 45  ? 27.445   -30.674 64.685   1.00 87.58 45  B 1 
ATOM 1120 C CA  . GLN B 2 45  ? 27.181   -29.850 65.853   1.00 86.99 45  B 1 
ATOM 1121 C C   . GLN B 2 45  ? 26.733   -28.448 65.444   1.00 87.63 45  B 1 
ATOM 1122 O O   . GLN B 2 45  ? 27.425   -27.752 64.705   1.00 83.94 45  B 1 
ATOM 1123 C CB  . GLN B 2 45  ? 28.405   -29.780 66.760   1.00 83.31 45  B 1 
ATOM 1124 C CG  . GLN B 2 45  ? 28.829   -31.171 67.283   1.00 76.37 45  B 1 
ATOM 1125 C CD  . GLN B 2 45  ? 29.940   -31.088 68.333   1.00 71.22 45  B 1 
ATOM 1126 O OE1 . GLN B 2 45  ? 30.216   -30.061 68.922   1.00 64.51 45  B 1 
ATOM 1127 N NE2 . GLN B 2 45  ? 30.589   -32.194 68.618   1.00 61.68 45  B 1 
ATOM 1128 N N   . LYS B 2 46  ? 25.607   -28.005 65.979   1.00 88.83 46  B 1 
ATOM 1129 C CA  . LYS B 2 46  ? 25.102   -26.637 65.769   1.00 89.19 46  B 1 
ATOM 1130 C C   . LYS B 2 46  ? 25.866   -25.630 66.635   1.00 89.26 46  B 1 
ATOM 1131 O O   . LYS B 2 46  ? 25.299   -25.012 67.537   1.00 83.31 46  B 1 
ATOM 1132 C CB  . LYS B 2 46  ? 23.594   -26.571 66.009   1.00 86.26 46  B 1 
ATOM 1133 C CG  . LYS B 2 46  ? 22.803   -27.409 65.015   1.00 79.47 46  B 1 
ATOM 1134 C CD  . LYS B 2 46  ? 21.309   -27.197 65.244   1.00 70.64 46  B 1 
ATOM 1135 C CE  . LYS B 2 46  ? 20.510   -28.052 64.265   1.00 62.85 46  B 1 
ATOM 1136 N NZ  . LYS B 2 46  ? 19.050   -27.852 64.430   1.00 54.35 46  B 1 
ATOM 1137 N N   . LYS B 2 47  ? 27.170   -25.511 66.418   1.00 87.93 47  B 1 
ATOM 1138 C CA  . LYS B 2 47  ? 28.064   -24.602 67.137   1.00 88.41 47  B 1 
ATOM 1139 C C   . LYS B 2 47  ? 29.050   -23.966 66.169   1.00 89.19 47  B 1 
ATOM 1140 O O   . LYS B 2 47  ? 29.350   -24.532 65.123   1.00 85.24 47  B 1 
ATOM 1141 C CB  . LYS B 2 47  ? 28.808   -25.353 68.251   1.00 84.68 47  B 1 
ATOM 1142 C CG  . LYS B 2 47  ? 27.878   -25.841 69.368   1.00 76.07 47  B 1 
ATOM 1143 C CD  . LYS B 2 47  ? 28.673   -26.514 70.484   1.00 73.73 47  B 1 
ATOM 1144 C CE  . LYS B 2 47  ? 27.731   -27.029 71.569   1.00 62.92 47  B 1 
ATOM 1145 N NZ  . LYS B 2 47  ? 28.466   -27.776 72.613   1.00 55.66 47  B 1 
ATOM 1146 N N   . SER B 2 48  ? 29.597   -22.833 66.542   1.00 88.59 48  B 1 
ATOM 1147 C CA  . SER B 2 48  ? 30.713   -22.226 65.837   1.00 88.17 48  B 1 
ATOM 1148 C C   . SER B 2 48  ? 31.977   -23.022 66.131   1.00 88.57 48  B 1 
ATOM 1149 O O   . SER B 2 48  ? 32.520   -22.956 67.237   1.00 84.82 48  B 1 
ATOM 1150 C CB  . SER B 2 48  ? 30.872   -20.759 66.237   1.00 84.89 48  B 1 
ATOM 1151 O OG  . SER B 2 48  ? 31.782   -20.113 65.383   1.00 77.68 48  B 1 
ATOM 1152 N N   . ILE B 2 49  ? 32.409   -23.799 65.153   1.00 89.87 49  B 1 
ATOM 1153 C CA  . ILE B 2 49  ? 33.631   -24.594 65.202   1.00 90.09 49  B 1 
ATOM 1154 C C   . ILE B 2 49  ? 34.585   -24.168 64.086   1.00 90.98 49  B 1 
ATOM 1155 O O   . ILE B 2 49  ? 34.208   -23.392 63.194   1.00 88.44 49  B 1 
ATOM 1156 C CB  . ILE B 2 49  ? 33.330   -26.105 65.181   1.00 87.10 49  B 1 
ATOM 1157 C CG1 . ILE B 2 49  ? 32.498   -26.491 63.943   1.00 75.20 49  B 1 
ATOM 1158 C CG2 . ILE B 2 49  ? 32.634   -26.516 66.498   1.00 74.28 49  B 1 
ATOM 1159 C CD1 . ILE B 2 49  ? 32.366   -28.001 63.787   1.00 70.98 49  B 1 
ATOM 1160 N N   . GLN B 2 50  ? 35.811   -24.641 64.122   1.00 90.71 50  B 1 
ATOM 1161 C CA  . GLN B 2 50  ? 36.790   -24.326 63.093   1.00 91.22 50  B 1 
ATOM 1162 C C   . GLN B 2 50  ? 36.430   -25.021 61.787   1.00 91.86 50  B 1 
ATOM 1163 O O   . GLN B 2 50  ? 36.165   -26.221 61.765   1.00 89.75 50  B 1 
ATOM 1164 C CB  . GLN B 2 50  ? 38.189   -24.670 63.581   1.00 88.74 50  B 1 
ATOM 1165 C CG  . GLN B 2 50  ? 39.260   -24.024 62.679   1.00 81.51 50  B 1 
ATOM 1166 C CD  . GLN B 2 50  ? 40.686   -24.238 63.209   1.00 78.66 50  B 1 
ATOM 1167 O OE1 . GLN B 2 50  ? 40.973   -25.081 64.030   1.00 70.56 50  B 1 
ATOM 1168 N NE2 . GLN B 2 50  ? 41.640   -23.461 62.744   1.00 67.84 50  B 1 
ATOM 1169 N N   . PHE B 2 51  ? 36.446   -24.275 60.695   1.00 91.26 51  B 1 
ATOM 1170 C CA  . PHE B 2 51  ? 36.261   -24.801 59.346   1.00 92.09 51  B 1 
ATOM 1171 C C   . PHE B 2 51  ? 37.275   -24.188 58.390   1.00 92.41 51  B 1 
ATOM 1172 O O   . PHE B 2 51  ? 37.775   -23.083 58.593   1.00 91.21 51  B 1 
ATOM 1173 C CB  . PHE B 2 51  ? 34.825   -24.561 58.863   1.00 91.37 51  B 1 
ATOM 1174 C CG  . PHE B 2 51  ? 34.527   -23.139 58.445   1.00 92.05 51  B 1 
ATOM 1175 C CD1 . PHE B 2 51  ? 34.176   -22.173 59.409   1.00 89.89 51  B 1 
ATOM 1176 C CD2 . PHE B 2 51  ? 34.617   -22.755 57.095   1.00 90.45 51  B 1 
ATOM 1177 C CE1 . PHE B 2 51  ? 33.921   -20.845 59.030   1.00 89.55 51  B 1 
ATOM 1178 C CE2 . PHE B 2 51  ? 34.365   -21.430 56.706   1.00 89.42 51  B 1 
ATOM 1179 C CZ  . PHE B 2 51  ? 34.016   -20.475 57.673   1.00 90.15 51  B 1 
ATOM 1180 N N   . HIS B 2 52  ? 37.546   -24.915 57.322   1.00 92.77 52  B 1 
ATOM 1181 C CA  . HIS B 2 52  ? 38.391   -24.442 56.240   1.00 92.42 52  B 1 
ATOM 1182 C C   . HIS B 2 52  ? 37.783   -24.804 54.893   1.00 93.30 52  B 1 
ATOM 1183 O O   . HIS B 2 52  ? 37.454   -25.955 54.638   1.00 91.55 52  B 1 
ATOM 1184 C CB  . HIS B 2 52  ? 39.798   -25.022 56.381   1.00 89.68 52  B 1 
ATOM 1185 C CG  . HIS B 2 52  ? 40.501   -24.568 57.629   1.00 84.56 52  B 1 
ATOM 1186 N ND1 . HIS B 2 52  ? 40.673   -23.262 58.038   1.00 71.47 52  B 1 
ATOM 1187 C CD2 . HIS B 2 52  ? 41.051   -25.355 58.614   1.00 71.68 52  B 1 
ATOM 1188 C CE1 . HIS B 2 52  ? 41.291   -23.273 59.225   1.00 67.81 52  B 1 
ATOM 1189 N NE2 . HIS B 2 52  ? 41.547   -24.517 59.603   1.00 70.03 52  B 1 
ATOM 1190 N N   . TRP B 2 53  ? 37.688   -23.840 53.982   1.00 93.12 53  B 1 
ATOM 1191 C CA  . TRP B 2 53  ? 37.435   -24.066 52.572   1.00 94.23 53  B 1 
ATOM 1192 C C   . TRP B 2 53  ? 38.751   -24.032 51.800   1.00 94.37 53  B 1 
ATOM 1193 O O   . TRP B 2 53  ? 39.536   -23.094 51.946   1.00 92.33 53  B 1 
ATOM 1194 C CB  . TRP B 2 53  ? 36.451   -23.035 52.040   1.00 94.42 53  B 1 
ATOM 1195 C CG  . TRP B 2 53  ? 35.020   -23.341 52.350   1.00 94.67 53  B 1 
ATOM 1196 C CD1 . TRP B 2 53  ? 34.296   -22.821 53.355   1.00 92.75 53  B 1 
ATOM 1197 C CD2 . TRP B 2 53  ? 34.119   -24.226 51.612   1.00 94.52 53  B 1 
ATOM 1198 N NE1 . TRP B 2 53  ? 32.993   -23.309 53.292   1.00 93.27 53  B 1 
ATOM 1199 C CE2 . TRP B 2 53  ? 32.842   -24.165 52.227   1.00 94.21 53  B 1 
ATOM 1200 C CE3 . TRP B 2 53  ? 34.269   -25.051 50.475   1.00 93.84 53  B 1 
ATOM 1201 C CZ2 . TRP B 2 53  ? 31.745   -24.885 51.724   1.00 93.93 53  B 1 
ATOM 1202 C CZ3 . TRP B 2 53  ? 33.181   -25.767 49.975   1.00 93.00 53  B 1 
ATOM 1203 C CH2 . TRP B 2 53  ? 31.928   -25.687 50.590   1.00 92.98 53  B 1 
ATOM 1204 N N   . LYS B 2 54  ? 38.982   -25.058 50.985   1.00 93.67 54  B 1 
ATOM 1205 C CA  . LYS B 2 54  ? 40.142   -25.208 50.103   1.00 93.66 54  B 1 
ATOM 1206 C C   . LYS B 2 54  ? 39.669   -25.451 48.671   1.00 93.73 54  B 1 
ATOM 1207 O O   . LYS B 2 54  ? 38.544   -25.904 48.455   1.00 92.77 54  B 1 
ATOM 1208 C CB  . LYS B 2 54  ? 41.031   -26.354 50.600   1.00 91.80 54  B 1 
ATOM 1209 C CG  . LYS B 2 54  ? 41.618   -26.111 51.994   1.00 84.25 54  B 1 
ATOM 1210 C CD  . LYS B 2 54  ? 42.410   -27.348 52.461   1.00 84.42 54  B 1 
ATOM 1211 C CE  . LYS B 2 54  ? 42.947   -27.175 53.873   1.00 72.13 54  B 1 
ATOM 1212 N NZ  . LYS B 2 54  ? 43.460   -28.462 54.403   1.00 65.43 54  B 1 
ATOM 1213 N N   . ASN B 2 55  ? 40.511   -25.169 47.697   1.00 93.63 55  B 1 
ATOM 1214 C CA  . ASN B 2 55  ? 40.288   -25.603 46.317   1.00 93.06 55  B 1 
ATOM 1215 C C   . ASN B 2 55  ? 40.858   -27.016 46.075   1.00 93.01 55  B 1 
ATOM 1216 O O   . ASN B 2 55  ? 41.453   -27.603 46.980   1.00 91.15 55  B 1 
ATOM 1217 C CB  . ASN B 2 55  ? 40.823   -24.521 45.350   1.00 90.92 55  B 1 
ATOM 1218 C CG  . ASN B 2 55  ? 42.329   -24.366 45.331   1.00 90.60 55  B 1 
ATOM 1219 O OD1 . ASN B 2 55  ? 43.096   -25.086 45.936   1.00 81.84 55  B 1 
ATOM 1220 N ND2 . ASN B 2 55  ? 42.801   -23.394 44.589   1.00 82.87 55  B 1 
ATOM 1221 N N   . SER B 2 56  ? 40.721   -27.541 44.870   1.00 93.45 56  B 1 
ATOM 1222 C CA  . SER B 2 56  ? 41.265   -28.853 44.472   1.00 92.68 56  B 1 
ATOM 1223 C C   . SER B 2 56  ? 42.780   -28.970 44.658   1.00 92.53 56  B 1 
ATOM 1224 O O   . SER B 2 56  ? 43.287   -30.042 44.986   1.00 88.28 56  B 1 
ATOM 1225 C CB  . SER B 2 56  ? 40.922   -29.123 43.011   1.00 90.90 56  B 1 
ATOM 1226 O OG  . SER B 2 56  ? 41.455   -28.114 42.175   1.00 86.33 56  B 1 
ATOM 1227 N N   . ASN B 2 57  ? 43.490   -27.846 44.534   1.00 92.03 57  B 1 
ATOM 1228 C CA  . ASN B 2 57  ? 44.936   -27.764 44.733   1.00 91.64 57  B 1 
ATOM 1229 C C   . ASN B 2 57  ? 45.347   -27.613 46.209   1.00 92.13 57  B 1 
ATOM 1230 O O   . ASN B 2 57  ? 46.480   -27.222 46.501   1.00 88.78 57  B 1 
ATOM 1231 C CB  . ASN B 2 57  ? 45.490   -26.623 43.871   1.00 90.05 57  B 1 
ATOM 1232 C CG  . ASN B 2 57  ? 45.316   -26.855 42.375   1.00 86.14 57  B 1 
ATOM 1233 O OD1 . ASN B 2 57  ? 45.238   -27.963 41.898   1.00 76.79 57  B 1 
ATOM 1234 N ND2 . ASN B 2 57  ? 45.262   -25.807 41.598   1.00 76.06 57  B 1 
ATOM 1235 N N   . GLN B 2 58  ? 44.439   -27.864 47.152   1.00 90.38 58  B 1 
ATOM 1236 C CA  . GLN B 2 58  ? 44.647   -27.710 48.604   1.00 90.67 58  B 1 
ATOM 1237 C C   . GLN B 2 58  ? 44.988   -26.285 49.065   1.00 91.54 58  B 1 
ATOM 1238 O O   . GLN B 2 58  ? 45.405   -26.071 50.207   1.00 87.53 58  B 1 
ATOM 1239 C CB  . GLN B 2 58  ? 45.655   -28.766 49.117   1.00 88.38 58  B 1 
ATOM 1240 C CG  . GLN B 2 58  ? 45.214   -30.217 48.841   1.00 84.92 58  B 1 
ATOM 1241 C CD  . GLN B 2 58  ? 43.966   -30.601 49.637   1.00 80.18 58  B 1 
ATOM 1242 O OE1 . GLN B 2 58  ? 43.754   -30.179 50.770   1.00 72.06 58  B 1 
ATOM 1243 N NE2 . GLN B 2 58  ? 43.095   -31.411 49.084   1.00 69.48 58  B 1 
ATOM 1244 N N   . ILE B 2 59  ? 44.797   -25.287 48.220   1.00 90.80 59  B 1 
ATOM 1245 C CA  . ILE B 2 59  ? 45.028   -23.883 48.579   1.00 91.21 59  B 1 
ATOM 1246 C C   . ILE B 2 59  ? 43.838   -23.393 49.407   1.00 91.85 59  B 1 
ATOM 1247 O O   . ILE B 2 59  ? 42.690   -23.433 48.954   1.00 89.99 59  B 1 
ATOM 1248 C CB  . ILE B 2 59  ? 45.273   -23.000 47.344   1.00 90.10 59  B 1 
ATOM 1249 C CG1 . ILE B 2 59  ? 46.495   -23.515 46.542   1.00 86.27 59  B 1 
ATOM 1250 C CG2 . ILE B 2 59  ? 45.474   -21.533 47.762   1.00 85.28 59  B 1 
ATOM 1251 C CD1 . ILE B 2 59  ? 46.741   -22.785 45.219   1.00 75.20 59  B 1 
ATOM 1252 N N   . LYS B 2 60  ? 44.125   -22.890 50.605   1.00 91.21 60  B 1 
ATOM 1253 C CA  . LYS B 2 60  ? 43.104   -22.320 51.487   1.00 91.48 60  B 1 
ATOM 1254 C C   . LYS B 2 60  ? 42.473   -21.081 50.834   1.00 90.97 60  B 1 
ATOM 1255 O O   . LYS B 2 60  ? 43.183   -20.157 50.447   1.00 89.09 60  B 1 
ATOM 1256 C CB  . LYS B 2 60  ? 43.711   -22.027 52.868   1.00 89.70 60  B 1 
ATOM 1257 C CG  . LYS B 2 60  ? 42.669   -21.509 53.865   1.00 82.36 60  B 1 
ATOM 1258 C CD  . LYS B 2 60  ? 43.271   -21.367 55.274   1.00 77.75 60  B 1 
ATOM 1259 C CE  . LYS B 2 60  ? 42.214   -20.826 56.247   1.00 66.86 60  B 1 
ATOM 1260 N NZ  . LYS B 2 60  ? 42.687   -20.785 57.641   1.00 59.56 60  B 1 
ATOM 1261 N N   . ILE B 2 61  ? 41.162   -21.069 50.801   1.00 91.96 61  B 1 
ATOM 1262 C CA  . ILE B 2 61  ? 40.372   -19.928 50.320   1.00 91.84 61  B 1 
ATOM 1263 C C   . ILE B 2 61  ? 39.967   -19.056 51.507   1.00 91.70 61  B 1 
ATOM 1264 O O   . ILE B 2 61  ? 40.311   -17.878 51.564   1.00 88.49 61  B 1 
ATOM 1265 C CB  . ILE B 2 61  ? 39.135   -20.412 49.526   1.00 91.35 61  B 1 
ATOM 1266 C CG1 . ILE B 2 61  ? 39.554   -21.261 48.304   1.00 88.00 61  B 1 
ATOM 1267 C CG2 . ILE B 2 61  ? 38.292   -19.203 49.077   1.00 88.09 61  B 1 
ATOM 1268 C CD1 . ILE B 2 61  ? 38.383   -22.041 47.716   1.00 83.14 61  B 1 
ATOM 1269 N N   . LEU B 2 62  ? 39.246   -19.644 52.440   1.00 90.99 62  B 1 
ATOM 1270 C CA  . LEU B 2 62  ? 38.862   -19.006 53.686   1.00 90.68 62  B 1 
ATOM 1271 C C   . LEU B 2 62  ? 38.660   -20.029 54.807   1.00 91.73 62  B 1 
ATOM 1272 O O   . LEU B 2 62  ? 38.603   -21.232 54.584   1.00 90.10 62  B 1 
ATOM 1273 C CB  . LEU B 2 62  ? 37.648   -18.076 53.452   1.00 87.04 62  B 1 
ATOM 1274 C CG  . LEU B 2 62  ? 36.323   -18.731 53.006   1.00 86.62 62  B 1 
ATOM 1275 C CD1 . LEU B 2 62  ? 35.545   -19.373 54.152   1.00 80.48 62  B 1 
ATOM 1276 C CD2 . LEU B 2 62  ? 35.426   -17.649 52.401   1.00 80.87 62  B 1 
ATOM 1277 N N   . GLY B 2 63  ? 38.563   -19.515 56.017   1.00 90.13 63  B 1 
ATOM 1278 C CA  . GLY B 2 63  ? 38.214   -20.268 57.202   1.00 89.46 63  B 1 
ATOM 1279 C C   . GLY B 2 63  ? 37.887   -19.317 58.336   1.00 90.14 63  B 1 
ATOM 1280 O O   . GLY B 2 63  ? 37.660   -18.125 58.117   1.00 87.58 63  B 1 
ATOM 1281 N N   . ASN B 2 64  ? 37.878   -19.846 59.542   1.00 89.75 64  B 1 
ATOM 1282 C CA  . ASN B 2 64  ? 37.715   -19.031 60.737   1.00 89.07 64  B 1 
ATOM 1283 C C   . ASN B 2 64  ? 38.834   -19.288 61.745   1.00 88.67 64  B 1 
ATOM 1284 O O   . ASN B 2 64  ? 39.506   -20.314 61.738   1.00 85.29 64  B 1 
ATOM 1285 C CB  . ASN B 2 64  ? 36.301   -19.234 61.327   1.00 86.16 64  B 1 
ATOM 1286 C CG  . ASN B 2 64  ? 36.034   -20.639 61.833   1.00 87.92 64  B 1 
ATOM 1287 O OD1 . ASN B 2 64  ? 36.705   -21.588 61.501   1.00 81.50 64  B 1 
ATOM 1288 N ND2 . ASN B 2 64  ? 35.014   -20.802 62.656   1.00 82.21 64  B 1 
ATOM 1289 N N   . GLN B 2 65  ? 38.990   -18.304 62.626   1.00 84.57 65  B 1 
ATOM 1290 C CA  . GLN B 2 65  ? 39.773   -18.418 63.835   1.00 83.56 65  B 1 
ATOM 1291 C C   . GLN B 2 65  ? 38.964   -17.763 64.962   1.00 83.75 65  B 1 
ATOM 1292 O O   . GLN B 2 65  ? 38.877   -16.531 65.038   1.00 78.48 65  B 1 
ATOM 1293 C CB  . GLN B 2 65  ? 41.157   -17.799 63.614   1.00 80.12 65  B 1 
ATOM 1294 C CG  . GLN B 2 65  ? 42.098   -18.073 64.791   1.00 71.51 65  B 1 
ATOM 1295 C CD  . GLN B 2 65  ? 43.537   -17.597 64.521   1.00 67.29 65  B 1 
ATOM 1296 O OE1 . GLN B 2 65  ? 43.844   -16.998 63.506   1.00 60.86 65  B 1 
ATOM 1297 N NE2 . GLN B 2 65  ? 44.445   -17.849 65.421   1.00 58.85 65  B 1 
ATOM 1298 N N   . GLY B 2 66  ? 38.287   -18.586 65.744   1.00 82.25 66  B 1 
ATOM 1299 C CA  . GLY B 2 66  ? 37.244   -18.108 66.638   1.00 81.04 66  B 1 
ATOM 1300 C C   . GLY B 2 66  ? 36.108   -17.436 65.849   1.00 82.70 66  B 1 
ATOM 1301 O O   . GLY B 2 66  ? 35.570   -18.015 64.910   1.00 77.18 66  B 1 
ATOM 1302 N N   . SER B 2 67  ? 35.787   -16.197 66.193   1.00 83.03 67  B 1 
ATOM 1303 C CA  . SER B 2 67  ? 34.759   -15.414 65.488   1.00 82.39 67  B 1 
ATOM 1304 C C   . SER B 2 67  ? 35.276   -14.671 64.241   1.00 83.55 67  B 1 
ATOM 1305 O O   . SER B 2 67  ? 34.493   -14.050 63.522   1.00 78.00 67  B 1 
ATOM 1306 C CB  . SER B 2 67  ? 34.127   -14.420 66.475   1.00 79.06 67  B 1 
ATOM 1307 O OG  . SER B 2 67  ? 35.130   -13.623 67.067   1.00 70.97 67  B 1 
ATOM 1308 N N   . PHE B 2 68  ? 36.585   -14.737 63.970   1.00 83.08 68  B 1 
ATOM 1309 C CA  . PHE B 2 68  ? 37.197   -13.997 62.871   1.00 83.46 68  B 1 
ATOM 1310 C C   . PHE B 2 68  ? 37.240   -14.822 61.588   1.00 84.20 68  B 1 
ATOM 1311 O O   . PHE B 2 68  ? 37.653   -15.981 61.578   1.00 80.95 68  B 1 
ATOM 1312 C CB  . PHE B 2 68  ? 38.588   -13.498 63.264   1.00 79.14 68  B 1 
ATOM 1313 C CG  . PHE B 2 68  ? 38.564   -12.510 64.410   1.00 71.37 68  B 1 
ATOM 1314 C CD1 . PHE B 2 68  ? 38.234   -11.170 64.180   1.00 64.67 68  B 1 
ATOM 1315 C CD2 . PHE B 2 68  ? 38.842   -12.936 65.717   1.00 63.47 68  B 1 
ATOM 1316 C CE1 . PHE B 2 68  ? 38.176   -10.255 65.233   1.00 58.80 68  B 1 
ATOM 1317 C CE2 . PHE B 2 68  ? 38.790   -12.024 66.784   1.00 58.66 68  B 1 
ATOM 1318 C CZ  . PHE B 2 68  ? 38.455   -10.682 66.544   1.00 59.01 68  B 1 
ATOM 1319 N N   . LEU B 2 69  ? 36.855   -14.208 60.471   1.00 84.34 69  B 1 
ATOM 1320 C CA  . LEU B 2 69  ? 37.054   -14.770 59.148   1.00 85.43 69  B 1 
ATOM 1321 C C   . LEU B 2 69  ? 38.530   -14.640 58.746   1.00 86.03 69  B 1 
ATOM 1322 O O   . LEU B 2 69  ? 39.068   -13.533 58.719   1.00 83.28 69  B 1 
ATOM 1323 C CB  . LEU B 2 69  ? 36.139   -14.054 58.141   1.00 83.73 69  B 1 
ATOM 1324 C CG  . LEU B 2 69  ? 36.180   -14.640 56.708   1.00 82.08 69  B 1 
ATOM 1325 C CD1 . LEU B 2 69  ? 35.478   -15.991 56.640   1.00 76.25 69  B 1 
ATOM 1326 C CD2 . LEU B 2 69  ? 35.469   -13.698 55.738   1.00 76.75 69  B 1 
ATOM 1327 N N   . THR B 2 70  ? 39.141   -15.758 58.387   1.00 86.16 70  B 1 
ATOM 1328 C CA  . THR B 2 70  ? 40.490   -15.801 57.813   1.00 85.35 70  B 1 
ATOM 1329 C C   . THR B 2 70  ? 40.397   -16.094 56.327   1.00 85.64 70  B 1 
ATOM 1330 O O   . THR B 2 70  ? 39.542   -16.863 55.886   1.00 83.20 70  B 1 
ATOM 1331 C CB  . THR B 2 70  ? 41.373   -16.837 58.516   1.00 82.50 70  B 1 
ATOM 1332 O OG1 . THR B 2 70  ? 40.856   -18.131 58.402   1.00 74.69 70  B 1 
ATOM 1333 C CG2 . THR B 2 70  ? 41.528   -16.532 60.010   1.00 75.73 70  B 1 
ATOM 1334 N N   . LYS B 2 71  ? 41.258   -15.490 55.511   1.00 84.87 71  B 1 
ATOM 1335 C CA  . LYS B 2 71  ? 41.344   -15.743 54.070   1.00 85.38 71  B 1 
ATOM 1336 C C   . LYS B 2 71  ? 42.730   -16.264 53.716   1.00 83.78 71  B 1 
ATOM 1337 O O   . LYS B 2 71  ? 43.720   -15.860 54.322   1.00 81.28 71  B 1 
ATOM 1338 C CB  . LYS B 2 71  ? 40.994   -14.479 53.274   1.00 82.94 71  B 1 
ATOM 1339 C CG  . LYS B 2 71  ? 39.523   -14.040 53.433   1.00 82.57 71  B 1 
ATOM 1340 C CD  . LYS B 2 71  ? 39.212   -12.905 52.450   1.00 81.40 71  B 1 
ATOM 1341 C CE  . LYS B 2 71  ? 37.766   -12.457 52.504   1.00 76.63 71  B 1 
ATOM 1342 N NZ  . LYS B 2 71  ? 37.465   -11.481 51.415   1.00 71.86 71  B 1 
ATOM 1343 N N   . GLY B 2 72  ? 42.776   -17.181 52.772   1.00 87.08 72  B 1 
ATOM 1344 C CA  . GLY B 2 72  ? 44.012   -17.760 52.257   1.00 85.02 72  B 1 
ATOM 1345 C C   . GLY B 2 72  ? 44.502   -17.070 50.986   1.00 85.54 72  B 1 
ATOM 1346 O O   . GLY B 2 72  ? 43.808   -16.225 50.427   1.00 81.92 72  B 1 
ATOM 1347 N N   . PRO B 2 73  ? 45.673   -17.461 50.483   1.00 86.07 73  B 1 
ATOM 1348 C CA  . PRO B 2 73  ? 46.312   -16.843 49.322   1.00 85.33 73  B 1 
ATOM 1349 C C   . PRO B 2 73  ? 45.735   -17.363 47.993   1.00 86.88 73  B 1 
ATOM 1350 O O   . PRO B 2 73  ? 46.461   -17.672 47.050   1.00 81.10 73  B 1 
ATOM 1351 C CB  . PRO B 2 73  ? 47.801   -17.151 49.510   1.00 83.66 73  B 1 
ATOM 1352 C CG  . PRO B 2 73  ? 47.777   -18.530 50.153   1.00 81.80 73  B 1 
ATOM 1353 C CD  . PRO B 2 73  ? 46.550   -18.462 51.072   1.00 85.15 73  B 1 
ATOM 1354 N N   . SER B 2 74  ? 44.422   -17.528 47.904   1.00 87.01 74  B 1 
ATOM 1355 C CA  . SER B 2 74  ? 43.769   -17.993 46.684   1.00 87.52 74  B 1 
ATOM 1356 C C   . SER B 2 74  ? 43.431   -16.830 45.747   1.00 87.28 74  B 1 
ATOM 1357 O O   . SER B 2 74  ? 43.264   -15.691 46.168   1.00 83.87 74  B 1 
ATOM 1358 C CB  . SER B 2 74  ? 42.522   -18.819 47.019   1.00 86.27 74  B 1 
ATOM 1359 O OG  . SER B 2 74  ? 41.433   -17.983 47.352   1.00 84.07 74  B 1 
ATOM 1360 N N   . LYS B 2 75  ? 43.219   -17.140 44.455   1.00 89.70 75  B 1 
ATOM 1361 C CA  . LYS B 2 75  ? 42.724   -16.165 43.470   1.00 89.19 75  B 1 
ATOM 1362 C C   . LYS B 2 75  ? 41.333   -15.608 43.816   1.00 90.14 75  B 1 
ATOM 1363 O O   . LYS B 2 75  ? 40.908   -14.615 43.236   1.00 85.78 75  B 1 
ATOM 1364 C CB  . LYS B 2 75  ? 42.683   -16.797 42.073   1.00 85.10 75  B 1 
ATOM 1365 C CG  . LYS B 2 75  ? 44.070   -17.172 41.524   1.00 74.82 75  B 1 
ATOM 1366 C CD  . LYS B 2 75  ? 43.920   -17.694 40.089   1.00 68.73 75  B 1 
ATOM 1367 C CE  . LYS B 2 75  ? 45.260   -18.071 39.473   1.00 57.81 75  B 1 
ATOM 1368 N NZ  . LYS B 2 75  ? 45.095   -18.532 38.068   1.00 50.56 75  B 1 
ATOM 1369 N N   . LEU B 2 76  ? 40.619   -16.252 44.720   1.00 88.75 76  B 1 
ATOM 1370 C CA  . LEU B 2 76  ? 39.289   -15.854 45.172   1.00 89.50 76  B 1 
ATOM 1371 C C   . LEU B 2 76  ? 39.313   -14.890 46.358   1.00 89.54 76  B 1 
ATOM 1372 O O   . LEU B 2 76  ? 38.248   -14.477 46.796   1.00 84.65 76  B 1 
ATOM 1373 C CB  . LEU B 2 76  ? 38.474   -17.112 45.510   1.00 87.61 76  B 1 
ATOM 1374 C CG  . LEU B 2 76  ? 38.214   -18.037 44.308   1.00 87.55 76  B 1 
ATOM 1375 C CD1 . LEU B 2 76  ? 37.464   -19.273 44.786   1.00 81.84 76  B 1 
ATOM 1376 C CD2 . LEU B 2 76  ? 37.368   -17.353 43.232   1.00 82.61 76  B 1 
ATOM 1377 N N   . ASN B 2 77  ? 40.469   -14.506 46.861   1.00 87.60 77  B 1 
ATOM 1378 C CA  . ASN B 2 77  ? 40.612   -13.761 48.113   1.00 86.65 77  B 1 
ATOM 1379 C C   . ASN B 2 77  ? 39.647   -12.562 48.216   1.00 87.25 77  B 1 
ATOM 1380 O O   . ASN B 2 77  ? 38.910   -12.442 49.195   1.00 81.26 77  B 1 
ATOM 1381 C CB  . ASN B 2 77  ? 42.079   -13.346 48.259   1.00 81.78 77  B 1 
ATOM 1382 C CG  . ASN B 2 77  ? 42.387   -12.772 49.631   1.00 77.23 77  B 1 
ATOM 1383 O OD1 . ASN B 2 77  ? 41.865   -11.757 50.033   1.00 66.04 77  B 1 
ATOM 1384 N ND2 . ASN B 2 77  ? 43.242   -13.413 50.391   1.00 67.54 77  B 1 
ATOM 1385 N N   . ASP B 2 78  ? 39.585   -11.752 47.196   1.00 88.28 78  B 1 
ATOM 1386 C CA  . ASP B 2 78  ? 38.751   -10.548 47.201   1.00 88.13 78  B 1 
ATOM 1387 C C   . ASP B 2 78  ? 37.265   -10.825 46.937   1.00 89.74 78  B 1 
ATOM 1388 O O   . ASP B 2 78  ? 36.405   -9.992  47.214   1.00 84.97 78  B 1 
ATOM 1389 C CB  . ASP B 2 78  ? 39.295   -9.561  46.157   1.00 84.01 78  B 1 
ATOM 1390 C CG  . ASP B 2 78  ? 40.762   -9.218  46.398   1.00 73.97 78  B 1 
ATOM 1391 O OD1 . ASP B 2 78  ? 41.173   -9.194  47.582   1.00 65.09 78  B 1 
ATOM 1392 O OD2 . ASP B 2 78  ? 41.462   -9.037  45.382   1.00 65.47 78  B 1 
ATOM 1393 N N   . ARG B 2 79  ? 36.939   -11.999 46.381   1.00 91.46 79  B 1 
ATOM 1394 C CA  . ARG B 2 79  ? 35.586   -12.375 45.956   1.00 92.61 79  B 1 
ATOM 1395 C C   . ARG B 2 79  ? 34.938   -13.414 46.858   1.00 93.30 79  B 1 
ATOM 1396 O O   . ARG B 2 79  ? 33.717   -13.600 46.780   1.00 91.55 79  B 1 
ATOM 1397 C CB  . ARG B 2 79  ? 35.616   -12.854 44.504   1.00 91.01 79  B 1 
ATOM 1398 C CG  . ARG B 2 79  ? 36.079   -11.749 43.542   1.00 89.01 79  B 1 
ATOM 1399 C CD  . ARG B 2 79  ? 35.941   -12.162 42.071   1.00 89.28 79  B 1 
ATOM 1400 N NE  . ARG B 2 79  ? 36.853   -13.248 41.696   1.00 87.95 79  B 1 
ATOM 1401 C CZ  . ARG B 2 79  ? 36.528   -14.452 41.247   1.00 90.38 79  B 1 
ATOM 1402 N NH1 . ARG B 2 79  ? 35.293   -14.848 41.128   1.00 79.98 79  B 1 
ATOM 1403 N NH2 . ARG B 2 79  ? 37.446   -15.281 40.893   1.00 82.43 79  B 1 
ATOM 1404 N N   . ALA B 2 80  ? 35.722   -14.083 47.675   1.00 92.39 80  B 1 
ATOM 1405 C CA  . ALA B 2 80  ? 35.250   -15.081 48.620   1.00 92.31 80  B 1 
ATOM 1406 C C   . ALA B 2 80  ? 34.837   -14.444 49.947   1.00 92.16 80  B 1 
ATOM 1407 O O   . ALA B 2 80  ? 35.501   -13.551 50.464   1.00 88.95 80  B 1 
ATOM 1408 C CB  . ALA B 2 80  ? 36.330   -16.150 48.803   1.00 91.14 80  B 1 
ATOM 1409 N N   . ASP B 2 81  ? 33.758   -14.960 50.532   1.00 92.56 81  B 1 
ATOM 1410 C CA  . ASP B 2 81  ? 33.224   -14.535 51.815   1.00 92.31 81  B 1 
ATOM 1411 C C   . ASP B 2 81  ? 32.462   -15.681 52.501   1.00 92.67 81  B 1 
ATOM 1412 O O   . ASP B 2 81  ? 32.282   -16.747 51.920   1.00 91.42 81  B 1 
ATOM 1413 C CB  . ASP B 2 81  ? 32.329   -13.300 51.574   1.00 90.42 81  B 1 
ATOM 1414 C CG  . ASP B 2 81  ? 32.297   -12.319 52.739   1.00 86.18 81  B 1 
ATOM 1415 O OD1 . ASP B 2 81  ? 32.691   -12.716 53.861   1.00 81.26 81  B 1 
ATOM 1416 O OD2 . ASP B 2 81  ? 31.896   -11.157 52.479   1.00 79.19 81  B 1 
ATOM 1417 N N   . SER B 2 82  ? 32.017   -15.479 53.726   1.00 91.93 82  B 1 
ATOM 1418 C CA  . SER B 2 82  ? 31.135   -16.396 54.441   1.00 91.94 82  B 1 
ATOM 1419 C C   . SER B 2 82  ? 30.119   -15.618 55.280   1.00 91.77 82  B 1 
ATOM 1420 O O   . SER B 2 82  ? 30.332   -14.463 55.636   1.00 89.28 82  B 1 
ATOM 1421 C CB  . SER B 2 82  ? 31.948   -17.352 55.312   1.00 91.20 82  B 1 
ATOM 1422 O OG  . SER B 2 82  ? 31.121   -18.373 55.821   1.00 87.40 82  B 1 
ATOM 1423 N N   . ARG B 2 83  ? 29.005   -16.262 55.598   1.00 91.29 83  B 1 
ATOM 1424 C CA  . ARG B 2 83  ? 27.977   -15.665 56.459   1.00 91.04 83  B 1 
ATOM 1425 C C   . ARG B 2 83  ? 28.272   -15.975 57.919   1.00 91.00 83  B 1 
ATOM 1426 O O   . ARG B 2 83  ? 27.806   -16.984 58.439   1.00 88.62 83  B 1 
ATOM 1427 C CB  . ARG B 2 83  ? 26.588   -16.161 56.064   1.00 88.88 83  B 1 
ATOM 1428 C CG  . ARG B 2 83  ? 26.189   -15.783 54.636   1.00 83.38 83  B 1 
ATOM 1429 C CD  . ARG B 2 83  ? 24.737   -16.194 54.436   1.00 81.66 83  B 1 
ATOM 1430 N NE  . ARG B 2 83  ? 24.345   -16.132 53.023   1.00 78.22 83  B 1 
ATOM 1431 C CZ  . ARG B 2 83  ? 23.115   -16.107 52.559   1.00 73.08 83  B 1 
ATOM 1432 N NH1 . ARG B 2 83  ? 22.072   -16.035 53.327   1.00 64.89 83  B 1 
ATOM 1433 N NH2 . ARG B 2 83  ? 22.926   -16.181 51.279   1.00 67.26 83  B 1 
ATOM 1434 N N   . ARG B 2 84  ? 28.988   -15.085 58.608   1.00 90.47 84  B 1 
ATOM 1435 C CA  . ARG B 2 84  ? 29.359   -15.253 60.027   1.00 89.66 84  B 1 
ATOM 1436 C C   . ARG B 2 84  ? 28.155   -15.504 60.938   1.00 90.40 84  B 1 
ATOM 1437 O O   . ARG B 2 84  ? 28.253   -16.296 61.855   1.00 87.88 84  B 1 
ATOM 1438 C CB  . ARG B 2 84  ? 30.130   -14.035 60.533   1.00 86.84 84  B 1 
ATOM 1439 C CG  . ARG B 2 84  ? 31.437   -13.798 59.771   1.00 79.00 84  B 1 
ATOM 1440 C CD  . ARG B 2 84  ? 32.205   -12.653 60.428   1.00 76.25 84  B 1 
ATOM 1441 N NE  . ARG B 2 84  ? 33.320   -12.207 59.590   1.00 68.32 84  B 1 
ATOM 1442 C CZ  . ARG B 2 84  ? 34.146   -11.212 59.861   1.00 61.26 84  B 1 
ATOM 1443 N NH1 . ARG B 2 84  ? 34.098   -10.575 61.000   1.00 56.51 84  B 1 
ATOM 1444 N NH2 . ARG B 2 84  ? 35.021   -10.843 58.988   1.00 52.70 84  B 1 
ATOM 1445 N N   . SER B 2 85  ? 27.019   -14.918 60.642   1.00 90.07 85  B 1 
ATOM 1446 C CA  . SER B 2 85  ? 25.783   -15.103 61.408   1.00 89.29 85  B 1 
ATOM 1447 C C   . SER B 2 85  ? 25.244   -16.538 61.410   1.00 89.61 85  B 1 
ATOM 1448 O O   . SER B 2 85  ? 24.391   -16.860 62.231   1.00 86.72 85  B 1 
ATOM 1449 C CB  . SER B 2 85  ? 24.699   -14.179 60.849   1.00 88.66 85  B 1 
ATOM 1450 O OG  . SER B 2 85  ? 24.500   -14.414 59.465   1.00 81.85 85  B 1 
ATOM 1451 N N   . LEU B 2 86  ? 25.701   -17.388 60.477   1.00 90.11 86  B 1 
ATOM 1452 C CA  . LEU B 2 86  ? 25.282   -18.788 60.391   1.00 90.59 86  B 1 
ATOM 1453 C C   . LEU B 2 86  ? 26.254   -19.741 61.098   1.00 90.92 86  B 1 
ATOM 1454 O O   . LEU B 2 86  ? 25.940   -20.922 61.229   1.00 88.42 86  B 1 
ATOM 1455 C CB  . LEU B 2 86  ? 25.098   -19.191 58.918   1.00 89.32 86  B 1 
ATOM 1456 C CG  . LEU B 2 86  ? 24.022   -18.393 58.155   1.00 87.22 86  B 1 
ATOM 1457 C CD1 . LEU B 2 86  ? 23.925   -18.931 56.721   1.00 82.31 86  B 1 
ATOM 1458 C CD2 . LEU B 2 86  ? 22.641   -18.501 58.785   1.00 82.97 86  B 1 
ATOM 1459 N N   . TRP B 2 87  ? 27.420   -19.274 61.536   1.00 91.19 87  B 1 
ATOM 1460 C CA  . TRP B 2 87  ? 28.444   -20.125 62.149   1.00 91.28 87  B 1 
ATOM 1461 C C   . TRP B 2 87  ? 27.970   -20.721 63.469   1.00 90.43 87  B 1 
ATOM 1462 O O   . TRP B 2 87  ? 28.151   -21.913 63.700   1.00 86.86 87  B 1 
ATOM 1463 C CB  . TRP B 2 87  ? 29.744   -19.340 62.330   1.00 90.58 87  B 1 
ATOM 1464 C CG  . TRP B 2 87  ? 30.446   -18.868 61.087   1.00 90.81 87  B 1 
ATOM 1465 C CD1 . TRP B 2 87  ? 30.088   -19.104 59.817   1.00 86.77 87  B 1 
ATOM 1466 C CD2 . TRP B 2 87  ? 31.667   -18.071 61.013   1.00 91.37 87  B 1 
ATOM 1467 N NE1 . TRP B 2 87  ? 31.005   -18.505 58.947   1.00 88.31 87  B 1 
ATOM 1468 C CE2 . TRP B 2 87  ? 31.986   -17.869 59.651   1.00 90.60 87  B 1 
ATOM 1469 C CE3 . TRP B 2 87  ? 32.537   -17.514 61.985   1.00 88.82 87  B 1 
ATOM 1470 C CZ2 . TRP B 2 87  ? 33.127   -17.145 59.252   1.00 89.00 87  B 1 
ATOM 1471 C CZ3 . TRP B 2 87  ? 33.668   -16.795 61.585   1.00 87.15 87  B 1 
ATOM 1472 C CH2 . TRP B 2 87  ? 33.962   -16.611 60.234   1.00 87.52 87  B 1 
ATOM 1473 N N   . ASP B 2 88  ? 27.259   -19.958 64.263   1.00 91.27 88  B 1 
ATOM 1474 C CA  . ASP B 2 88  ? 26.692   -20.428 65.533   1.00 90.28 88  B 1 
ATOM 1475 C C   . ASP B 2 88  ? 25.630   -21.524 65.342   1.00 90.47 88  B 1 
ATOM 1476 O O   . ASP B 2 88  ? 25.305   -22.274 66.270   1.00 86.52 88  B 1 
ATOM 1477 C CB  . ASP B 2 88  ? 26.086   -19.238 66.290   1.00 88.09 88  B 1 
ATOM 1478 C CG  . ASP B 2 88  ? 27.094   -18.138 66.598   1.00 81.11 88  B 1 
ATOM 1479 O OD1 . ASP B 2 88  ? 28.297   -18.449 66.752   1.00 73.33 88  B 1 
ATOM 1480 O OD2 . ASP B 2 88  ? 26.663   -16.967 66.639   1.00 72.73 88  B 1 
ATOM 1481 N N   . GLN B 2 89  ? 25.094   -21.677 64.124   1.00 90.96 89  B 1 
ATOM 1482 C CA  . GLN B 2 89  ? 24.151   -22.721 63.727   1.00 90.70 89  B 1 
ATOM 1483 C C   . GLN B 2 89  ? 24.852   -23.942 63.099   1.00 91.29 89  B 1 
ATOM 1484 O O   . GLN B 2 89  ? 24.169   -24.871 62.653   1.00 87.59 89  B 1 
ATOM 1485 C CB  . GLN B 2 89  ? 23.097   -22.132 62.781   1.00 89.17 89  B 1 
ATOM 1486 C CG  . GLN B 2 89  ? 22.337   -20.960 63.414   1.00 83.97 89  B 1 
ATOM 1487 C CD  . GLN B 2 89  ? 21.264   -20.384 62.487   1.00 77.85 89  B 1 
ATOM 1488 O OE1 . GLN B 2 89  ? 20.911   -20.935 61.443   1.00 69.00 89  B 1 
ATOM 1489 N NE2 . GLN B 2 89  ? 20.688   -19.260 62.832   1.00 66.72 89  B 1 
ATOM 1490 N N   . GLY B 2 90  ? 26.179   -23.951 63.028   1.00 90.76 90  B 1 
ATOM 1491 C CA  . GLY B 2 90  ? 26.974   -24.995 62.387   1.00 90.67 90  B 1 
ATOM 1492 C C   . GLY B 2 90  ? 26.966   -24.919 60.860   1.00 91.59 90  B 1 
ATOM 1493 O O   . GLY B 2 90  ? 27.240   -25.925 60.203   1.00 88.44 90  B 1 
ATOM 1494 N N   . ASN B 2 91  ? 26.655   -23.779 60.280   1.00 92.03 91  B 1 
ATOM 1495 C CA  . ASN B 2 91  ? 26.658   -23.549 58.840   1.00 92.40 91  B 1 
ATOM 1496 C C   . ASN B 2 91  ? 27.837   -22.657 58.443   1.00 92.61 91  B 1 
ATOM 1497 O O   . ASN B 2 91  ? 27.938   -21.513 58.876   1.00 90.33 91  B 1 
ATOM 1498 C CB  . ASN B 2 91  ? 25.329   -22.920 58.415   1.00 90.62 91  B 1 
ATOM 1499 C CG  . ASN B 2 91  ? 24.151   -23.872 58.521   1.00 83.22 91  B 1 
ATOM 1500 O OD1 . ASN B 2 91  ? 24.223   -25.030 58.222   1.00 73.89 91  B 1 
ATOM 1501 N ND2 . ASN B 2 91  ? 22.995   -23.379 58.906   1.00 72.77 91  B 1 
ATOM 1502 N N   . PHE B 2 92  ? 28.686   -23.169 57.564   1.00 92.82 92  B 1 
ATOM 1503 C CA  . PHE B 2 92  ? 29.930   -22.524 57.147   1.00 93.09 92  B 1 
ATOM 1504 C C   . PHE B 2 92  ? 29.970   -22.313 55.626   1.00 93.20 92  B 1 
ATOM 1505 O O   . PHE B 2 92  ? 30.792   -22.897 54.929   1.00 90.70 92  B 1 
ATOM 1506 C CB  . PHE B 2 92  ? 31.108   -23.355 57.667   1.00 92.07 92  B 1 
ATOM 1507 C CG  . PHE B 2 92  ? 31.048   -23.621 59.147   1.00 92.06 92  B 1 
ATOM 1508 C CD1 . PHE B 2 92  ? 31.277   -22.580 60.070   1.00 87.88 92  B 1 
ATOM 1509 C CD2 . PHE B 2 92  ? 30.712   -24.893 59.626   1.00 89.13 92  B 1 
ATOM 1510 C CE1 . PHE B 2 92  ? 31.172   -22.813 61.440   1.00 87.48 92  B 1 
ATOM 1511 C CE2 . PHE B 2 92  ? 30.608   -25.136 61.001   1.00 87.44 92  B 1 
ATOM 1512 C CZ  . PHE B 2 92  ? 30.838   -24.090 61.907   1.00 88.83 92  B 1 
ATOM 1513 N N   . PRO B 2 93  ? 29.059   -21.502 55.046   1.00 94.29 93  B 1 
ATOM 1514 C CA  . PRO B 2 93  ? 28.968   -21.351 53.599   1.00 94.31 93  B 1 
ATOM 1515 C C   . PRO B 2 93  ? 30.193   -20.614 53.022   1.00 94.64 93  B 1 
ATOM 1516 O O   . PRO B 2 93  ? 30.690   -19.656 53.607   1.00 93.03 93  B 1 
ATOM 1517 C CB  . PRO B 2 93  ? 27.678   -20.579 53.353   1.00 92.80 93  B 1 
ATOM 1518 C CG  . PRO B 2 93  ? 27.508   -19.749 54.627   1.00 90.57 93  B 1 
ATOM 1519 C CD  . PRO B 2 93  ? 28.062   -20.670 55.707   1.00 93.10 93  B 1 
ATOM 1520 N N   . LEU B 2 94  ? 30.612   -21.028 51.824   1.00 93.99 94  B 1 
ATOM 1521 C CA  . LEU B 2 94  ? 31.524   -20.268 50.970   1.00 94.52 94  B 1 
ATOM 1522 C C   . LEU B 2 94  ? 30.694   -19.492 49.947   1.00 95.18 94  B 1 
ATOM 1523 O O   . LEU B 2 94  ? 30.018   -20.092 49.113   1.00 93.94 94  B 1 
ATOM 1524 C CB  . LEU B 2 94  ? 32.531   -21.235 50.319   1.00 94.31 94  B 1 
ATOM 1525 C CG  . LEU B 2 94  ? 33.407   -20.614 49.208   1.00 94.46 94  B 1 
ATOM 1526 C CD1 . LEU B 2 94  ? 34.286   -19.479 49.726   1.00 90.07 94  B 1 
ATOM 1527 C CD2 . LEU B 2 94  ? 34.324   -21.676 48.618   1.00 90.29 94  B 1 
ATOM 1528 N N   . ILE B 2 95  ? 30.776   -18.185 49.987   1.00 95.35 95  B 1 
ATOM 1529 C CA  . ILE B 2 95  ? 30.131   -17.290 49.031   1.00 95.28 95  B 1 
ATOM 1530 C C   . ILE B 2 95  ? 31.194   -16.792 48.060   1.00 95.25 95  B 1 
ATOM 1531 O O   . ILE B 2 95  ? 32.200   -16.231 48.488   1.00 93.99 95  B 1 
ATOM 1532 C CB  . ILE B 2 95  ? 29.420   -16.127 49.751   1.00 94.26 95  B 1 
ATOM 1533 C CG1 . ILE B 2 95  ? 28.368   -16.655 50.750   1.00 89.82 95  B 1 
ATOM 1534 C CG2 . ILE B 2 95  ? 28.769   -15.185 48.722   1.00 90.40 95  B 1 
ATOM 1535 C CD1 . ILE B 2 95  ? 27.779   -15.566 51.654   1.00 83.15 95  B 1 
ATOM 1536 N N   . ILE B 2 96  ? 30.970   -16.957 46.761   1.00 94.99 96  B 1 
ATOM 1537 C CA  . ILE B 2 96  ? 31.847   -16.432 45.716   1.00 95.04 96  B 1 
ATOM 1538 C C   . ILE B 2 96  ? 31.046   -15.421 44.894   1.00 95.09 96  B 1 
ATOM 1539 O O   . ILE B 2 96  ? 30.029   -15.768 44.296   1.00 93.53 96  B 1 
ATOM 1540 C CB  . ILE B 2 96  ? 32.447   -17.542 44.843   1.00 94.85 96  B 1 
ATOM 1541 C CG1 . ILE B 2 96  ? 33.134   -18.638 45.702   1.00 92.63 96  B 1 
ATOM 1542 C CG2 . ILE B 2 96  ? 33.450   -16.921 43.845   1.00 92.79 96  B 1 
ATOM 1543 C CD1 . ILE B 2 96  ? 33.622   -19.843 44.895   1.00 90.31 96  B 1 
ATOM 1544 N N   . LYS B 2 97  ? 31.508   -14.177 44.884   1.00 94.50 97  B 1 
ATOM 1545 C CA  . LYS B 2 97  ? 30.915   -13.065 44.138   1.00 94.29 97  B 1 
ATOM 1546 C C   . LYS B 2 97  ? 31.584   -12.917 42.778   1.00 94.00 97  B 1 
ATOM 1547 O O   . LYS B 2 97  ? 32.753   -13.258 42.617   1.00 92.07 97  B 1 
ATOM 1548 C CB  . LYS B 2 97  ? 31.025   -11.772 44.962   1.00 91.75 97  B 1 
ATOM 1549 C CG  . LYS B 2 97  ? 30.266   -11.854 46.299   1.00 79.84 97  B 1 
ATOM 1550 C CD  . LYS B 2 97  ? 30.505   -10.619 47.192   1.00 78.76 97  B 1 
ATOM 1551 C CE  . LYS B 2 97  ? 29.828   -10.842 48.547   1.00 64.14 97  B 1 
ATOM 1552 N NZ  . LYS B 2 97  ? 30.248   -9.876  49.598   1.00 57.37 97  B 1 
ATOM 1553 N N   . ASN B 2 98  ? 30.856   -12.364 41.811   1.00 94.83 98  B 1 
ATOM 1554 C CA  . ASN B 2 98  ? 31.347   -12.080 40.459   1.00 94.94 98  B 1 
ATOM 1555 C C   . ASN B 2 98  ? 32.061   -13.293 39.829   1.00 94.72 98  B 1 
ATOM 1556 O O   . ASN B 2 98  ? 33.253   -13.240 39.509   1.00 91.76 98  B 1 
ATOM 1557 C CB  . ASN B 2 98  ? 32.175   -10.788 40.490   1.00 93.46 98  B 1 
ATOM 1558 C CG  . ASN B 2 98  ? 32.491   -10.272 39.089   1.00 88.62 98  B 1 
ATOM 1559 O OD1 . ASN B 2 98  ? 31.827   -10.582 38.117   1.00 80.54 98  B 1 
ATOM 1560 N ND2 . ASN B 2 98  ? 33.503   -9.446  38.954   1.00 78.11 98  B 1 
ATOM 1561 N N   . LEU B 2 99  ? 31.320   -14.389 39.712   1.00 94.19 99  B 1 
ATOM 1562 C CA  . LEU B 2 99  ? 31.838   -15.663 39.233   1.00 94.44 99  B 1 
ATOM 1563 C C   . LEU B 2 99  ? 32.497   -15.534 37.861   1.00 94.22 99  B 1 
ATOM 1564 O O   . LEU B 2 99  ? 32.001   -14.850 36.955   1.00 92.88 99  B 1 
ATOM 1565 C CB  . LEU B 2 99  ? 30.710   -16.702 39.171   1.00 93.84 99  B 1 
ATOM 1566 C CG  . LEU B 2 99  ? 30.306   -17.280 40.541   1.00 92.88 99  B 1 
ATOM 1567 C CD1 . LEU B 2 99  ? 29.028   -18.099 40.366   1.00 89.67 99  B 1 
ATOM 1568 C CD2 . LEU B 2 99  ? 31.388   -18.193 41.119   1.00 89.78 99  B 1 
ATOM 1569 N N   . LYS B 2 100 ? 33.586   -16.273 37.693   1.00 95.05 100 B 1 
ATOM 1570 C CA  . LYS B 2 100 ? 34.287   -16.447 36.429   1.00 94.53 100 B 1 
ATOM 1571 C C   . LYS B 2 100 ? 34.249   -17.920 36.025   1.00 94.33 100 B 1 
ATOM 1572 O O   . LYS B 2 100 ? 34.128   -18.789 36.880   1.00 92.62 100 B 1 
ATOM 1573 C CB  . LYS B 2 100 ? 35.731   -15.959 36.557   1.00 93.22 100 B 1 
ATOM 1574 C CG  . LYS B 2 100 ? 35.835   -14.476 36.965   1.00 89.81 100 B 1 
ATOM 1575 C CD  . LYS B 2 100 ? 37.321   -14.118 37.020   1.00 87.79 100 B 1 
ATOM 1576 C CE  . LYS B 2 100 ? 37.563   -12.677 37.437   1.00 79.51 100 B 1 
ATOM 1577 N NZ  . LYS B 2 100 ? 39.022   -12.419 37.454   1.00 69.50 100 B 1 
ATOM 1578 N N   . ILE B 2 101 ? 34.403   -18.206 34.734   1.00 94.92 101 B 1 
ATOM 1579 C CA  . ILE B 2 101 ? 34.473   -19.602 34.252   1.00 94.54 101 B 1 
ATOM 1580 C C   . ILE B 2 101 ? 35.642   -20.354 34.908   1.00 94.20 101 B 1 
ATOM 1581 O O   . ILE B 2 101 ? 35.498   -21.511 35.276   1.00 92.00 101 B 1 
ATOM 1582 C CB  . ILE B 2 101 ? 34.589   -19.643 32.712   1.00 93.34 101 B 1 
ATOM 1583 C CG1 . ILE B 2 101 ? 33.480   -18.830 31.993   1.00 89.92 101 B 1 
ATOM 1584 C CG2 . ILE B 2 101 ? 34.586   -21.091 32.183   1.00 89.99 101 B 1 
ATOM 1585 C CD1 . ILE B 2 101 ? 32.036   -19.257 32.307   1.00 80.46 101 B 1 
ATOM 1586 N N   . GLU B 2 102 ? 36.762   -19.659 35.131   1.00 93.95 102 B 1 
ATOM 1587 C CA  . GLU B 2 102 ? 37.960   -20.179 35.804   1.00 93.37 102 B 1 
ATOM 1588 C C   . GLU B 2 102 ? 37.756   -20.504 37.295   1.00 93.55 102 B 1 
ATOM 1589 O O   . GLU B 2 102 ? 38.596   -21.170 37.887   1.00 90.77 102 B 1 
ATOM 1590 C CB  . GLU B 2 102 ? 39.115   -19.182 35.613   1.00 91.47 102 B 1 
ATOM 1591 C CG  . GLU B 2 102 ? 38.861   -17.819 36.291   1.00 81.29 102 B 1 
ATOM 1592 C CD  . GLU B 2 102 ? 39.887   -16.715 35.949   1.00 76.21 102 B 1 
ATOM 1593 O OE1 . GLU B 2 102 ? 40.089   -15.815 36.797   1.00 67.53 102 B 1 
ATOM 1594 O OE2 . GLU B 2 102 ? 40.442   -16.734 34.836   1.00 69.05 102 B 1 
ATOM 1595 N N   . ASP B 2 103 ? 36.655   -20.071 37.900   1.00 93.61 103 B 1 
ATOM 1596 C CA  . ASP B 2 103 ? 36.314   -20.439 39.273   1.00 93.64 103 B 1 
ATOM 1597 C C   . ASP B 2 103 ? 35.705   -21.849 39.343   1.00 93.95 103 B 1 
ATOM 1598 O O   . ASP B 2 103 ? 35.418   -22.338 40.434   1.00 91.78 103 B 1 
ATOM 1599 C CB  . ASP B 2 103 ? 35.347   -19.417 39.899   1.00 93.01 103 B 1 
ATOM 1600 C CG  . ASP B 2 103 ? 35.839   -17.971 39.922   1.00 92.55 103 B 1 
ATOM 1601 O OD1 . ASP B 2 103 ? 37.050   -17.681 39.970   1.00 88.35 103 B 1 
ATOM 1602 O OD2 . ASP B 2 103 ? 34.979   -17.057 39.979   1.00 88.66 103 B 1 
ATOM 1603 N N   . SER B 2 104 ? 35.464   -22.500 38.207   1.00 94.63 104 B 1 
ATOM 1604 C CA  . SER B 2 104 ? 34.963   -23.867 38.159   1.00 94.23 104 B 1 
ATOM 1605 C C   . SER B 2 104 ? 36.011   -24.825 38.708   1.00 93.53 104 B 1 
ATOM 1606 O O   . SER B 2 104 ? 37.062   -25.015 38.110   1.00 90.26 104 B 1 
ATOM 1607 C CB  . SER B 2 104 ? 34.589   -24.283 36.734   1.00 93.59 104 B 1 
ATOM 1608 O OG  . SER B 2 104 ? 33.673   -23.367 36.180   1.00 87.89 104 B 1 
ATOM 1609 N N   . ASP B 2 105 ? 35.704   -25.430 39.846   1.00 93.29 105 B 1 
ATOM 1610 C CA  . ASP B 2 105 ? 36.622   -26.296 40.566   1.00 93.42 105 B 1 
ATOM 1611 C C   . ASP B 2 105 ? 35.841   -27.208 41.532   1.00 93.98 105 B 1 
ATOM 1612 O O   . ASP B 2 105 ? 34.648   -27.024 41.772   1.00 92.61 105 B 1 
ATOM 1613 C CB  . ASP B 2 105 ? 37.644   -25.429 41.327   1.00 92.13 105 B 1 
ATOM 1614 C CG  . ASP B 2 105 ? 38.934   -26.149 41.701   1.00 91.58 105 B 1 
ATOM 1615 O OD1 . ASP B 2 105 ? 39.046   -27.361 41.442   1.00 86.88 105 B 1 
ATOM 1616 O OD2 . ASP B 2 105 ? 39.839   -25.496 42.264   1.00 86.82 105 B 1 
ATOM 1617 N N   . THR B 2 106 ? 36.525   -28.198 42.120   1.00 93.82 106 B 1 
ATOM 1618 C CA  . THR B 2 106 ? 36.018   -28.949 43.267   1.00 93.91 106 B 1 
ATOM 1619 C C   . THR B 2 106 ? 36.511   -28.285 44.543   1.00 94.51 106 B 1 
ATOM 1620 O O   . THR B 2 106 ? 37.691   -28.356 44.875   1.00 92.60 106 B 1 
ATOM 1621 C CB  . THR B 2 106 ? 36.408   -30.423 43.202   1.00 92.54 106 B 1 
ATOM 1622 O OG1 . THR B 2 106 ? 35.899   -30.993 42.011   1.00 85.48 106 B 1 
ATOM 1623 C CG2 . THR B 2 106 ? 35.813   -31.222 44.362   1.00 83.98 106 B 1 
ATOM 1624 N N   . TYR B 2 107 ? 35.619   -27.659 45.260   1.00 94.00 107 B 1 
ATOM 1625 C CA  . TYR B 2 107 ? 35.875   -27.033 46.548   1.00 94.70 107 B 1 
ATOM 1626 C C   . TYR B 2 107 ? 35.679   -28.037 47.675   1.00 94.74 107 B 1 
ATOM 1627 O O   . TYR B 2 107 ? 34.720   -28.809 47.665   1.00 92.80 107 B 1 
ATOM 1628 C CB  . TYR B 2 107 ? 34.978   -25.811 46.719   1.00 94.66 107 B 1 
ATOM 1629 C CG  . TYR B 2 107 ? 35.281   -24.719 45.716   1.00 95.21 107 B 1 
ATOM 1630 C CD1 . TYR B 2 107 ? 36.301   -23.796 45.981   1.00 91.75 107 B 1 
ATOM 1631 C CD2 . TYR B 2 107 ? 34.591   -24.667 44.491   1.00 91.89 107 B 1 
ATOM 1632 C CE1 . TYR B 2 107 ? 36.639   -22.811 45.031   1.00 90.68 107 B 1 
ATOM 1633 C CE2 . TYR B 2 107 ? 34.926   -23.692 43.533   1.00 90.62 107 B 1 
ATOM 1634 C CZ  . TYR B 2 107 ? 35.954   -22.767 43.802   1.00 92.97 107 B 1 
ATOM 1635 O OH  . TYR B 2 107 ? 36.297   -21.835 42.869   1.00 92.10 107 B 1 
ATOM 1636 N N   . ILE B 2 108 ? 36.565   -28.027 48.662   1.00 94.98 108 B 1 
ATOM 1637 C CA  . ILE B 2 108 ? 36.585   -28.944 49.791   1.00 95.08 108 B 1 
ATOM 1638 C C   . ILE B 2 108 ? 36.346   -28.130 51.060   1.00 94.90 108 B 1 
ATOM 1639 O O   . ILE B 2 108 ? 37.118   -27.215 51.363   1.00 93.67 108 B 1 
ATOM 1640 C CB  . ILE B 2 108 ? 37.909   -29.729 49.842   1.00 94.27 108 B 1 
ATOM 1641 C CG1 . ILE B 2 108 ? 38.199   -30.453 48.501   1.00 89.91 108 B 1 
ATOM 1642 C CG2 . ILE B 2 108 ? 37.867   -30.738 50.999   1.00 90.01 108 B 1 
ATOM 1643 C CD1 . ILE B 2 108 ? 39.631   -30.997 48.380   1.00 80.88 108 B 1 
ATOM 1644 N N   . CYS B 2 109 ? 35.292   -28.462 51.783   1.00 93.83 109 B 1 
ATOM 1645 C CA  . CYS B 2 109 ? 35.063   -27.954 53.123   1.00 93.56 109 B 1 
ATOM 1646 C C   . CYS B 2 109 ? 35.568   -28.968 54.141   1.00 93.72 109 B 1 
ATOM 1647 O O   . CYS B 2 109 ? 35.130   -30.119 54.141   1.00 91.76 109 B 1 
ATOM 1648 C CB  . CYS B 2 109 ? 33.574   -27.664 53.308   1.00 92.23 109 B 1 
ATOM 1649 S SG  . CYS B 2 109 ? 33.236   -26.884 54.909   1.00 88.59 109 B 1 
ATOM 1650 N N   . GLU B 2 110 ? 36.502   -28.570 54.993   1.00 93.28 110 B 1 
ATOM 1651 C CA  . GLU B 2 110 ? 36.997   -29.367 56.114   1.00 92.93 110 B 1 
ATOM 1652 C C   . GLU B 2 110 ? 36.373   -28.828 57.403   1.00 92.66 110 B 1 
ATOM 1653 O O   . GLU B 2 110 ? 36.587   -27.668 57.762   1.00 90.48 110 B 1 
ATOM 1654 C CB  . GLU B 2 110 ? 38.534   -29.322 56.171   1.00 91.51 110 B 1 
ATOM 1655 C CG  . GLU B 2 110 ? 39.192   -29.961 54.935   1.00 85.95 110 B 1 
ATOM 1656 C CD  . GLU B 2 110 ? 40.739   -29.924 54.957   1.00 86.28 110 B 1 
ATOM 1657 O OE1 . GLU B 2 110 ? 41.365   -30.524 54.056   1.00 80.22 110 B 1 
ATOM 1658 O OE2 . GLU B 2 110 ? 41.349   -29.239 55.797   1.00 81.62 110 B 1 
ATOM 1659 N N   . VAL B 2 111 ? 35.598   -29.675 58.086   1.00 91.85 111 B 1 
ATOM 1660 C CA  . VAL B 2 111 ? 34.949   -29.355 59.353   1.00 91.11 111 B 1 
ATOM 1661 C C   . VAL B 2 111 ? 34.780   -30.641 60.177   1.00 89.76 111 B 1 
ATOM 1662 O O   . VAL B 2 111 ? 34.455   -31.678 59.615   1.00 84.42 111 B 1 
ATOM 1663 C CB  . VAL B 2 111 ? 33.602   -28.637 59.100   1.00 89.23 111 B 1 
ATOM 1664 C CG1 . VAL B 2 111 ? 32.530   -29.515 58.435   1.00 78.57 111 B 1 
ATOM 1665 C CG2 . VAL B 2 111 ? 33.040   -28.035 60.394   1.00 80.48 111 B 1 
ATOM 1666 N N   . GLU B 2 112 ? 35.034   -30.599 61.477   1.00 88.03 112 B 1 
ATOM 1667 C CA  . GLU B 2 112 ? 34.900   -31.764 62.380   1.00 86.09 112 B 1 
ATOM 1668 C C   . GLU B 2 112 ? 35.637   -33.028 61.879   1.00 85.49 112 B 1 
ATOM 1669 O O   . GLU B 2 112 ? 35.090   -34.126 61.904   1.00 78.29 112 B 1 
ATOM 1670 C CB  . GLU B 2 112 ? 33.418   -32.063 62.670   1.00 81.56 112 B 1 
ATOM 1671 C CG  . GLU B 2 112 ? 32.670   -30.934 63.381   1.00 73.99 112 B 1 
ATOM 1672 C CD  . GLU B 2 112 ? 31.188   -31.273 63.620   1.00 71.74 112 B 1 
ATOM 1673 O OE1 . GLU B 2 112 ? 30.614   -30.787 64.611   1.00 66.18 112 B 1 
ATOM 1674 O OE2 . GLU B 2 112 ? 30.568   -31.993 62.798   1.00 69.69 112 B 1 
ATOM 1675 N N   . ASP B 2 113 ? 36.846   -32.867 61.346   1.00 87.99 113 B 1 
ATOM 1676 C CA  . ASP B 2 113 ? 37.635   -33.927 60.702   1.00 87.88 113 B 1 
ATOM 1677 C C   . ASP B 2 113 ? 36.954   -34.610 59.497   1.00 88.73 113 B 1 
ATOM 1678 O O   . ASP B 2 113 ? 37.454   -35.597 58.948   1.00 84.28 113 B 1 
ATOM 1679 C CB  . ASP B 2 113 ? 38.169   -34.922 61.740   1.00 85.19 113 B 1 
ATOM 1680 C CG  . ASP B 2 113 ? 39.058   -34.251 62.785   1.00 76.20 113 B 1 
ATOM 1681 O OD1 . ASP B 2 113 ? 39.868   -33.381 62.381   1.00 67.23 113 B 1 
ATOM 1682 O OD2 . ASP B 2 113 ? 38.955   -34.624 63.969   1.00 67.37 113 B 1 
ATOM 1683 N N   . GLN B 2 114 ? 35.842   -34.085 59.038   1.00 89.41 114 B 1 
ATOM 1684 C CA  . GLN B 2 114 ? 35.148   -34.521 57.832   1.00 88.98 114 B 1 
ATOM 1685 C C   . GLN B 2 114 ? 35.479   -33.601 56.663   1.00 90.23 114 B 1 
ATOM 1686 O O   . GLN B 2 114 ? 35.807   -32.425 56.818   1.00 88.20 114 B 1 
ATOM 1687 C CB  . GLN B 2 114 ? 33.645   -34.621 58.056   1.00 85.37 114 B 1 
ATOM 1688 C CG  . GLN B 2 114 ? 33.295   -35.613 59.174   1.00 75.48 114 B 1 
ATOM 1689 C CD  . GLN B 2 114 ? 31.799   -35.853 59.327   1.00 69.49 114 B 1 
ATOM 1690 O OE1 . GLN B 2 114 ? 30.969   -35.455 58.520   1.00 61.50 114 B 1 
ATOM 1691 N NE2 . GLN B 2 114 ? 31.394   -36.549 60.365   1.00 57.90 114 B 1 
ATOM 1692 N N   . LYS B 2 115 ? 35.373   -34.154 55.437   1.00 91.06 115 B 1 
ATOM 1693 C CA  . LYS B 2 115 ? 35.561   -33.416 54.184   1.00 91.41 115 B 1 
ATOM 1694 C C   . LYS B 2 115 ? 34.301   -33.506 53.343   1.00 91.43 115 B 1 
ATOM 1695 O O   . LYS B 2 115 ? 33.898   -34.590 52.943   1.00 88.46 115 B 1 
ATOM 1696 C CB  . LYS B 2 115 ? 36.782   -33.941 53.421   1.00 88.83 115 B 1 
ATOM 1697 C CG  . LYS B 2 115 ? 38.081   -33.711 54.213   1.00 81.66 115 B 1 
ATOM 1698 C CD  . LYS B 2 115 ? 39.302   -34.132 53.406   1.00 80.79 115 B 1 
ATOM 1699 C CE  . LYS B 2 115 ? 40.532   -33.908 54.284   1.00 71.33 115 B 1 
ATOM 1700 N NZ  . LYS B 2 115 ? 41.782   -34.209 53.573   1.00 64.15 115 B 1 
ATOM 1701 N N   . GLU B 2 116 ? 33.706   -32.378 53.061   1.00 91.72 116 B 1 
ATOM 1702 C CA  . GLU B 2 116 ? 32.598   -32.262 52.116   1.00 91.45 116 B 1 
ATOM 1703 C C   . GLU B 2 116 ? 33.115   -31.658 50.811   1.00 92.64 116 B 1 
ATOM 1704 O O   . GLU B 2 116 ? 33.651   -30.560 50.787   1.00 91.15 116 B 1 
ATOM 1705 C CB  . GLU B 2 116 ? 31.447   -31.441 52.739   1.00 88.65 116 B 1 
ATOM 1706 C CG  . GLU B 2 116 ? 30.175   -31.489 51.870   1.00 78.91 116 B 1 
ATOM 1707 C CD  . GLU B 2 116 ? 28.985   -30.671 52.418   1.00 76.56 116 B 1 
ATOM 1708 O OE1 . GLU B 2 116 ? 27.965   -30.548 51.690   1.00 69.51 116 B 1 
ATOM 1709 O OE2 . GLU B 2 116 ? 29.061   -30.138 53.544   1.00 71.17 116 B 1 
ATOM 1710 N N   . GLU B 2 117 ? 32.974   -32.397 49.688   1.00 93.21 117 B 1 
ATOM 1711 C CA  . GLU B 2 117 ? 33.364   -31.932 48.366   1.00 93.21 117 B 1 
ATOM 1712 C C   . GLU B 2 117 ? 32.164   -31.345 47.618   1.00 93.32 117 B 1 
ATOM 1713 O O   . GLU B 2 117 ? 31.114   -31.976 47.484   1.00 91.04 117 B 1 
ATOM 1714 C CB  . GLU B 2 117 ? 34.019   -33.039 47.530   1.00 91.16 117 B 1 
ATOM 1715 C CG  . GLU B 2 117 ? 35.374   -33.510 48.081   1.00 84.91 117 B 1 
ATOM 1716 C CD  . GLU B 2 117 ? 36.125   -34.457 47.118   1.00 84.86 117 B 1 
ATOM 1717 O OE1 . GLU B 2 117 ? 37.257   -34.867 47.465   1.00 78.38 117 B 1 
ATOM 1718 O OE2 . GLU B 2 117 ? 35.609   -34.771 46.019   1.00 80.18 117 B 1 
ATOM 1719 N N   . VAL B 2 118 ? 32.342   -30.161 47.085   1.00 93.85 118 B 1 
ATOM 1720 C CA  . VAL B 2 118 ? 31.352   -29.473 46.256   1.00 94.03 118 B 1 
ATOM 1721 C C   . VAL B 2 118 ? 31.984   -29.087 44.926   1.00 94.24 118 B 1 
ATOM 1722 O O   . VAL B 2 118 ? 32.875   -28.243 44.879   1.00 92.76 118 B 1 
ATOM 1723 C CB  . VAL B 2 118 ? 30.769   -28.245 46.965   1.00 92.93 118 B 1 
ATOM 1724 C CG1 . VAL B 2 118 ? 29.624   -27.653 46.145   1.00 86.18 118 B 1 
ATOM 1725 C CG2 . VAL B 2 118 ? 30.227   -28.584 48.355   1.00 87.00 118 B 1 
ATOM 1726 N N   . GLN B 2 119 ? 31.511   -29.679 43.832   1.00 94.39 119 B 1 
ATOM 1727 C CA  . GLN B 2 119 ? 31.937   -29.281 42.496   1.00 94.18 119 B 1 
ATOM 1728 C C   . GLN B 2 119 ? 31.127   -28.064 42.042   1.00 94.36 119 B 1 
ATOM 1729 O O   . GLN B 2 119 ? 29.904   -28.147 41.893   1.00 93.12 119 B 1 
ATOM 1730 C CB  . GLN B 2 119 ? 31.818   -30.466 41.535   1.00 92.98 119 B 1 
ATOM 1731 C CG  . GLN B 2 119 ? 32.449   -30.141 40.174   1.00 90.97 119 B 1 
ATOM 1732 C CD  . GLN B 2 119 ? 32.379   -31.312 39.183   1.00 89.88 119 B 1 
ATOM 1733 O OE1 . GLN B 2 119 ? 31.597   -32.242 39.306   1.00 83.97 119 B 1 
ATOM 1734 N NE2 . GLN B 2 119 ? 33.193   -31.289 38.147   1.00 81.37 119 B 1 
ATOM 1735 N N   . LEU B 2 120 ? 31.799   -26.957 41.765   1.00 93.63 120 B 1 
ATOM 1736 C CA  . LEU B 2 120 ? 31.215   -25.776 41.154   1.00 94.27 120 B 1 
ATOM 1737 C C   . LEU B 2 120 ? 31.510   -25.786 39.654   1.00 94.50 120 B 1 
ATOM 1738 O O   . LEU B 2 120 ? 32.662   -25.902 39.240   1.00 93.14 120 B 1 
ATOM 1739 C CB  . LEU B 2 120 ? 31.767   -24.523 41.849   1.00 94.14 120 B 1 
ATOM 1740 C CG  . LEU B 2 120 ? 31.308   -23.186 41.225   1.00 94.47 120 B 1 
ATOM 1741 C CD1 . LEU B 2 120 ? 29.796   -22.989 41.348   1.00 90.70 120 B 1 
ATOM 1742 C CD2 . LEU B 2 120 ? 31.994   -22.022 41.932   1.00 90.89 120 B 1 
ATOM 1743 N N   . LEU B 2 121 ? 30.480   -25.646 38.834   1.00 94.41 121 B 1 
ATOM 1744 C CA  . LEU B 2 121 ? 30.590   -25.460 37.396   1.00 94.30 121 B 1 
ATOM 1745 C C   . LEU B 2 121 ? 29.964   -24.116 37.030   1.00 94.65 121 B 1 
ATOM 1746 O O   . LEU B 2 121 ? 28.767   -23.910 37.228   1.00 93.14 121 B 1 
ATOM 1747 C CB  . LEU B 2 121 ? 29.903   -26.616 36.658   1.00 93.60 121 B 1 
ATOM 1748 C CG  . LEU B 2 121 ? 30.515   -28.008 36.917   1.00 92.59 121 B 1 
ATOM 1749 C CD1 . LEU B 2 121 ? 29.660   -29.074 36.238   1.00 88.42 121 B 1 
ATOM 1750 C CD2 . LEU B 2 121 ? 31.935   -28.129 36.373   1.00 88.42 121 B 1 
ATOM 1751 N N   . VAL B 2 122 ? 30.774   -23.211 36.496   1.00 94.61 122 B 1 
ATOM 1752 C CA  . VAL B 2 122 ? 30.346   -21.864 36.113   1.00 94.97 122 B 1 
ATOM 1753 C C   . VAL B 2 122 ? 30.181   -21.805 34.599   1.00 94.90 122 B 1 
ATOM 1754 O O   . VAL B 2 122 ? 31.106   -22.123 33.858   1.00 93.59 122 B 1 
ATOM 1755 C CB  . VAL B 2 122 ? 31.319   -20.784 36.611   1.00 94.50 122 B 1 
ATOM 1756 C CG1 . VAL B 2 122 ? 30.788   -19.380 36.309   1.00 91.19 122 B 1 
ATOM 1757 C CG2 . VAL B 2 122 ? 31.532   -20.882 38.130   1.00 91.52 122 B 1 
ATOM 1758 N N   . PHE B 2 123 ? 29.021   -21.383 34.153   1.00 94.96 123 B 1 
ATOM 1759 C CA  . PHE B 2 123 ? 28.685   -21.223 32.747   1.00 94.95 123 B 1 
ATOM 1760 C C   . PHE B 2 123 ? 28.427   -19.751 32.403   1.00 94.93 123 B 1 
ATOM 1761 O O   . PHE B 2 123 ? 27.926   -18.985 33.217   1.00 93.38 123 B 1 
ATOM 1762 C CB  . PHE B 2 123 ? 27.472   -22.095 32.403   1.00 94.59 123 B 1 
ATOM 1763 C CG  . PHE B 2 123 ? 27.716   -23.572 32.578   1.00 94.92 123 B 1 
ATOM 1764 C CD1 . PHE B 2 123 ? 28.348   -24.308 31.562   1.00 91.89 123 B 1 
ATOM 1765 C CD2 . PHE B 2 123 ? 27.341   -24.227 33.768   1.00 91.92 123 B 1 
ATOM 1766 C CE1 . PHE B 2 123 ? 28.601   -25.677 31.721   1.00 90.67 123 B 1 
ATOM 1767 C CE2 . PHE B 2 123 ? 27.597   -25.595 33.933   1.00 91.02 123 B 1 
ATOM 1768 C CZ  . PHE B 2 123 ? 28.225   -26.317 32.908   1.00 92.39 123 B 1 
ATOM 1769 N N   . GLY B 2 124 ? 28.751   -19.382 31.166   1.00 94.33 124 B 1 
ATOM 1770 C CA  . GLY B 2 124 ? 28.393   -18.103 30.569   1.00 93.77 124 B 1 
ATOM 1771 C C   . GLY B 2 124 ? 27.638   -18.336 29.271   1.00 93.75 124 B 1 
ATOM 1772 O O   . GLY B 2 124 ? 27.932   -19.273 28.544   1.00 91.71 124 B 1 
ATOM 1773 N N   . LEU B 2 125 ? 26.662   -17.491 28.970   1.00 92.51 125 B 1 
ATOM 1774 C CA  . LEU B 2 125 ? 25.970   -17.534 27.688   1.00 92.27 125 B 1 
ATOM 1775 C C   . LEU B 2 125 ? 26.078   -16.164 27.036   1.00 92.09 125 B 1 
ATOM 1776 O O   . LEU B 2 125 ? 25.688   -15.162 27.628   1.00 90.21 125 B 1 
ATOM 1777 C CB  . LEU B 2 125 ? 24.516   -17.987 27.892   1.00 91.26 125 B 1 
ATOM 1778 C CG  . LEU B 2 125 ? 23.785   -18.277 26.568   1.00 90.36 125 B 1 
ATOM 1779 C CD1 . LEU B 2 125 ? 24.286   -19.553 25.897   1.00 85.93 125 B 1 
ATOM 1780 C CD2 . LEU B 2 125 ? 22.295   -18.470 26.843   1.00 85.09 125 B 1 
ATOM 1781 N N   . THR B 2 126 ? 26.609   -16.139 25.816   1.00 91.63 126 B 1 
ATOM 1782 C CA  . THR B 2 126 ? 26.847   -14.910 25.067   1.00 90.73 126 B 1 
ATOM 1783 C C   . THR B 2 126 ? 26.251   -15.018 23.671   1.00 90.86 126 B 1 
ATOM 1784 O O   . THR B 2 126 ? 26.254   -16.080 23.056   1.00 89.06 126 B 1 
ATOM 1785 C CB  . THR B 2 126 ? 28.344   -14.567 24.997   1.00 88.63 126 B 1 
ATOM 1786 O OG1 . THR B 2 126 ? 29.110   -15.646 24.531   1.00 75.99 126 B 1 
ATOM 1787 C CG2 . THR B 2 126 ? 28.894   -14.185 26.381   1.00 73.83 126 B 1 
ATOM 1788 N N   . ALA B 2 127 ? 25.727   -13.911 23.165   1.00 89.43 127 B 1 
ATOM 1789 C CA  . ALA B 2 127 ? 25.438   -13.771 21.746   1.00 87.65 127 B 1 
ATOM 1790 C C   . ALA B 2 127 ? 26.728   -13.317 21.045   1.00 85.66 127 B 1 
ATOM 1791 O O   . ALA B 2 127 ? 27.383   -12.385 21.495   1.00 79.75 127 B 1 
ATOM 1792 C CB  . ALA B 2 127 ? 24.278   -12.784 21.561   1.00 85.36 127 B 1 
ATOM 1793 N N   . ASN B 2 128 ? 27.090   -13.988 19.945   1.00 82.23 128 B 1 
ATOM 1794 C CA  . ASN B 2 128 ? 28.289   -13.632 19.175   1.00 79.03 128 B 1 
ATOM 1795 C C   . ASN B 2 128 ? 28.090   -12.386 18.296   1.00 79.57 128 B 1 
ATOM 1796 O O   . ASN B 2 128 ? 29.050   -11.880 17.710   1.00 71.92 128 B 1 
ATOM 1797 C CB  . ASN B 2 128 ? 28.729   -14.843 18.340   1.00 71.34 128 B 1 
ATOM 1798 C CG  . ASN B 2 128 ? 27.752   -15.198 17.226   1.00 63.11 128 B 1 
ATOM 1799 O OD1 . ASN B 2 128 ? 26.596   -14.827 17.214   1.00 52.00 128 B 1 
ATOM 1800 N ND2 . ASN B 2 128 ? 28.198   -15.953 16.247   1.00 56.87 128 B 1 
ATOM 1801 N N   . SER B 2 129 ? 26.875   -11.912 18.181   1.00 78.39 129 B 1 
ATOM 1802 C CA  . SER B 2 129 ? 26.478   -10.704 17.479   1.00 75.22 129 B 1 
ATOM 1803 C C   . SER B 2 129 ? 25.883   -9.701  18.460   1.00 75.73 129 B 1 
ATOM 1804 O O   . SER B 2 129 ? 25.599   -10.014 19.613   1.00 65.56 129 B 1 
ATOM 1805 C CB  . SER B 2 129 ? 25.475   -11.057 16.366   1.00 67.17 129 B 1 
ATOM 1806 O OG  . SER B 2 129 ? 24.336   -11.706 16.893   1.00 59.51 129 B 1 
ATOM 1807 N N   . ASP B 2 130 ? 25.668   -8.490  17.971   1.00 75.95 130 B 1 
ATOM 1808 C CA  . ASP B 2 130 ? 24.860   -7.520  18.703   1.00 76.00 130 B 1 
ATOM 1809 C C   . ASP B 2 130 ? 23.464   -8.097  19.004   1.00 78.49 130 B 1 
ATOM 1810 O O   . ASP B 2 130 ? 22.894   -8.835  18.200   1.00 72.44 130 B 1 
ATOM 1811 C CB  . ASP B 2 130 ? 24.790   -6.244  17.861   1.00 68.39 130 B 1 
ATOM 1812 C CG  . ASP B 2 130 ? 24.225   -5.012  18.582   1.00 61.46 130 B 1 
ATOM 1813 O OD1 . ASP B 2 130 ? 23.664   -5.150  19.680   1.00 54.78 130 B 1 
ATOM 1814 O OD2 . ASP B 2 130 ? 24.287   -3.913  17.976   1.00 55.77 130 B 1 
ATOM 1815 N N   . THR B 2 131 ? 22.910   -7.757  20.149   1.00 76.71 131 B 1 
ATOM 1816 C CA  . THR B 2 131 ? 21.553   -8.152  20.543   1.00 77.71 131 B 1 
ATOM 1817 C C   . THR B 2 131 ? 20.469   -7.446  19.738   1.00 81.00 131 B 1 
ATOM 1818 O O   . THR B 2 131 ? 19.309   -7.854  19.774   1.00 78.16 131 B 1 
ATOM 1819 C CB  . THR B 2 131 ? 21.334   -7.909  22.035   1.00 72.61 131 B 1 
ATOM 1820 O OG1 . THR B 2 131 ? 21.602   -6.563  22.361   1.00 67.83 131 B 1 
ATOM 1821 C CG2 . THR B 2 131 ? 22.234   -8.791  22.899   1.00 65.29 131 B 1 
ATOM 1822 N N   . HIS B 2 132 ? 20.834   -6.404  18.980   1.00 82.47 132 B 1 
ATOM 1823 C CA  . HIS B 2 132 ? 19.963   -5.694  18.051   1.00 83.01 132 B 1 
ATOM 1824 C C   . HIS B 2 132 ? 20.197   -6.213  16.629   1.00 83.50 132 B 1 
ATOM 1825 O O   . HIS B 2 132 ? 21.166   -5.825  15.964   1.00 81.69 132 B 1 
ATOM 1826 C CB  . HIS B 2 132 ? 20.208   -4.184  18.148   1.00 81.26 132 B 1 
ATOM 1827 C CG  . HIS B 2 132 ? 19.893   -3.615  19.499   1.00 78.31 132 B 1 
ATOM 1828 N ND1 . HIS B 2 132 ? 20.626   -3.788  20.655   1.00 67.75 132 B 1 
ATOM 1829 C CD2 . HIS B 2 132 ? 18.824   -2.815  19.834   1.00 69.37 132 B 1 
ATOM 1830 C CE1 . HIS B 2 132 ? 20.021   -3.139  21.641   1.00 67.47 132 B 1 
ATOM 1831 N NE2 . HIS B 2 132 ? 18.924   -2.521  21.187   1.00 68.31 132 B 1 
ATOM 1832 N N   . LEU B 2 133 ? 19.314   -7.076  16.153   1.00 84.97 133 B 1 
ATOM 1833 C CA  . LEU B 2 133 ? 19.426   -7.778  14.886   1.00 86.14 133 B 1 
ATOM 1834 C C   . LEU B 2 133 ? 18.296   -7.386  13.939   1.00 86.40 133 B 1 
ATOM 1835 O O   . LEU B 2 133 ? 17.185   -7.096  14.381   1.00 85.12 133 B 1 
ATOM 1836 C CB  . LEU B 2 133 ? 19.431   -9.293  15.162   1.00 85.36 133 B 1 
ATOM 1837 C CG  . LEU B 2 133 ? 20.682   -9.766  15.930   1.00 84.31 133 B 1 
ATOM 1838 C CD1 . LEU B 2 133 ? 20.485   -11.196 16.389   1.00 78.18 133 B 1 
ATOM 1839 C CD2 . LEU B 2 133 ? 21.933   -9.705  15.057   1.00 77.54 133 B 1 
ATOM 1840 N N   . LEU B 2 134 ? 18.573   -7.390  12.634   1.00 87.00 134 B 1 
ATOM 1841 C CA  . LEU B 2 134 ? 17.532   -7.153  11.640   1.00 87.49 134 B 1 
ATOM 1842 C C   . LEU B 2 134 ? 16.647   -8.401  11.494   1.00 87.61 134 B 1 
ATOM 1843 O O   . LEU B 2 134 ? 17.121   -9.528  11.637   1.00 86.59 134 B 1 
ATOM 1844 C CB  . LEU B 2 134 ? 18.138   -6.739  10.290   1.00 86.01 134 B 1 
ATOM 1845 C CG  . LEU B 2 134 ? 19.073   -5.514  10.333   1.00 83.00 134 B 1 
ATOM 1846 C CD1 . LEU B 2 134 ? 19.556   -5.183  8.919    1.00 76.28 134 B 1 
ATOM 1847 C CD2 . LEU B 2 134 ? 18.405   -4.272  10.881   1.00 75.84 134 B 1 
ATOM 1848 N N   . GLN B 2 135 ? 15.388   -8.207  11.145   1.00 86.43 135 B 1 
ATOM 1849 C CA  . GLN B 2 135 ? 14.513   -9.305  10.754   1.00 86.50 135 B 1 
ATOM 1850 C C   . GLN B 2 135 ? 15.146   -10.128 9.621    1.00 86.29 135 B 1 
ATOM 1851 O O   . GLN B 2 135 ? 15.699   -9.575  8.676    1.00 84.29 135 B 1 
ATOM 1852 C CB  . GLN B 2 135 ? 13.148   -8.738  10.343   1.00 85.46 135 B 1 
ATOM 1853 C CG  . GLN B 2 135 ? 12.138   -9.839  9.997    1.00 82.79 135 B 1 
ATOM 1854 C CD  . GLN B 2 135 ? 10.741   -9.294  9.673    1.00 81.25 135 B 1 
ATOM 1855 O OE1 . GLN B 2 135 ? 10.461   -8.114  9.755    1.00 75.42 135 B 1 
ATOM 1856 N NE2 . GLN B 2 135 ? 9.827    -10.150 9.296    1.00 72.82 135 B 1 
ATOM 1857 N N   . GLY B 2 136 ? 15.061   -11.444 9.730    1.00 85.80 136 B 1 
ATOM 1858 C CA  . GLY B 2 136 ? 15.663   -12.382 8.786    1.00 85.13 136 B 1 
ATOM 1859 C C   . GLY B 2 136 ? 17.124   -12.726 9.063    1.00 86.10 136 B 1 
ATOM 1860 O O   . GLY B 2 136 ? 17.625   -13.712 8.515    1.00 83.31 136 B 1 
ATOM 1861 N N   . GLN B 2 137 ? 17.818   -11.992 9.924    1.00 86.05 137 B 1 
ATOM 1862 C CA  . GLN B 2 137 ? 19.181   -12.342 10.334   1.00 86.43 137 B 1 
ATOM 1863 C C   . GLN B 2 137 ? 19.203   -13.561 11.264   1.00 87.12 137 B 1 
ATOM 1864 O O   . GLN B 2 137 ? 18.178   -13.980 11.812   1.00 86.66 137 B 1 
ATOM 1865 C CB  . GLN B 2 137 ? 19.895   -11.138 10.969   1.00 84.90 137 B 1 
ATOM 1866 C CG  . GLN B 2 137 ? 20.210   -10.050 9.930    1.00 80.79 137 B 1 
ATOM 1867 C CD  . GLN B 2 137 ? 21.084   -8.934  10.505   1.00 78.80 137 B 1 
ATOM 1868 O OE1 . GLN B 2 137 ? 20.952   -8.520  11.639   1.00 71.82 137 B 1 
ATOM 1869 N NE2 . GLN B 2 137 ? 22.016   -8.419  9.739    1.00 68.45 137 B 1 
ATOM 1870 N N   . SER B 2 138 ? 20.392   -14.138 11.437   1.00 87.71 138 B 1 
ATOM 1871 C CA  . SER B 2 138 ? 20.615   -15.269 12.337   1.00 87.93 138 B 1 
ATOM 1872 C C   . SER B 2 138 ? 21.183   -14.797 13.676   1.00 88.41 138 B 1 
ATOM 1873 O O   . SER B 2 138 ? 22.113   -13.991 13.720   1.00 86.65 138 B 1 
ATOM 1874 C CB  . SER B 2 138 ? 21.535   -16.303 11.699   1.00 86.02 138 B 1 
ATOM 1875 O OG  . SER B 2 138 ? 20.959   -16.789 10.495   1.00 72.91 138 B 1 
ATOM 1876 N N   . LEU B 2 139 ? 20.652   -15.347 14.756   1.00 88.67 139 B 1 
ATOM 1877 C CA  . LEU B 2 139 ? 21.199   -15.216 16.100   1.00 89.07 139 B 1 
ATOM 1878 C C   . LEU B 2 139 ? 22.025   -16.462 16.414   1.00 89.85 139 B 1 
ATOM 1879 O O   . LEU B 2 139 ? 21.533   -17.574 16.292   1.00 88.93 139 B 1 
ATOM 1880 C CB  . LEU B 2 139 ? 20.023   -15.037 17.081   1.00 88.24 139 B 1 
ATOM 1881 C CG  . LEU B 2 139 ? 20.408   -15.108 18.571   1.00 88.52 139 B 1 
ATOM 1882 C CD1 . LEU B 2 139 ? 21.310   -13.952 18.977   1.00 84.79 139 B 1 
ATOM 1883 C CD2 . LEU B 2 139 ? 19.139   -15.064 19.424   1.00 84.76 139 B 1 
ATOM 1884 N N   . THR B 2 140 ? 23.256   -16.277 16.864   1.00 90.26 140 B 1 
ATOM 1885 C CA  . THR B 2 140 ? 24.086   -17.369 17.375   1.00 90.23 140 B 1 
ATOM 1886 C C   . THR B 2 140 ? 24.377   -17.150 18.849   1.00 90.72 140 B 1 
ATOM 1887 O O   . THR B 2 140 ? 24.942   -16.128 19.238   1.00 89.45 140 B 1 
ATOM 1888 C CB  . THR B 2 140 ? 25.376   -17.538 16.567   1.00 88.94 140 B 1 
ATOM 1889 O OG1 . THR B 2 140 ? 25.085   -17.637 15.192   1.00 78.20 140 B 1 
ATOM 1890 C CG2 . THR B 2 140 ? 26.122   -18.809 16.956   1.00 76.56 140 B 1 
ATOM 1891 N N   . LEU B 2 141 ? 23.988   -18.120 19.658   1.00 90.92 141 B 1 
ATOM 1892 C CA  . LEU B 2 141 ? 24.238   -18.163 21.089   1.00 91.01 141 B 1 
ATOM 1893 C C   . LEU B 2 141 ? 25.379   -19.136 21.361   1.00 91.77 141 B 1 
ATOM 1894 O O   . LEU B 2 141 ? 25.330   -20.288 20.929   1.00 90.78 141 B 1 
ATOM 1895 C CB  . LEU B 2 141 ? 22.959   -18.576 21.831   1.00 90.49 141 B 1 
ATOM 1896 C CG  . LEU B 2 141 ? 21.769   -17.608 21.648   1.00 89.14 141 B 1 
ATOM 1897 C CD1 . LEU B 2 141 ? 20.531   -18.170 22.333   1.00 86.01 141 B 1 
ATOM 1898 C CD2 . LEU B 2 141 ? 22.062   -16.224 22.232   1.00 85.29 141 B 1 
ATOM 1899 N N   . THR B 2 142 ? 26.398   -18.691 22.098   1.00 91.95 142 B 1 
ATOM 1900 C CA  . THR B 2 142 ? 27.566   -19.495 22.464   1.00 92.04 142 B 1 
ATOM 1901 C C   . THR B 2 142 ? 27.618   -19.667 23.970   1.00 92.52 142 B 1 
ATOM 1902 O O   . THR B 2 142 ? 27.571   -18.703 24.726   1.00 91.46 142 B 1 
ATOM 1903 C CB  . THR B 2 142 ? 28.859   -18.870 21.927   1.00 90.75 142 B 1 
ATOM 1904 O OG1 . THR B 2 142 ? 28.748   -18.680 20.533   1.00 82.29 142 B 1 
ATOM 1905 C CG2 . THR B 2 142 ? 30.068   -19.767 22.154   1.00 80.45 142 B 1 
ATOM 1906 N N   . LEU B 2 143 ? 27.709   -20.919 24.397   1.00 91.98 143 B 1 
ATOM 1907 C CA  . LEU B 2 143 ? 27.898   -21.276 25.789   1.00 92.47 143 B 1 
ATOM 1908 C C   . LEU B 2 143 ? 29.394   -21.348 26.107   1.00 92.58 143 B 1 
ATOM 1909 O O   . LEU B 2 143 ? 30.113   -22.213 25.601   1.00 91.44 143 B 1 
ATOM 1910 C CB  . LEU B 2 143 ? 27.180   -22.602 26.075   1.00 91.87 143 B 1 
ATOM 1911 C CG  . LEU B 2 143 ? 27.204   -22.978 27.568   1.00 90.52 143 B 1 
ATOM 1912 C CD1 . LEU B 2 143 ? 26.237   -22.125 28.384   1.00 87.16 143 B 1 
ATOM 1913 C CD2 . LEU B 2 143 ? 26.801   -24.439 27.735   1.00 86.89 143 B 1 
ATOM 1914 N N   . GLU B 2 144 ? 29.838   -20.482 26.992   1.00 92.70 144 B 1 
ATOM 1915 C CA  . GLU B 2 144 ? 31.120   -20.621 27.672   1.00 92.66 144 B 1 
ATOM 1916 C C   . GLU B 2 144 ? 30.957   -21.660 28.779   1.00 93.12 144 B 1 
ATOM 1917 O O   . GLU B 2 144 ? 30.103   -21.523 29.659   1.00 91.90 144 B 1 
ATOM 1918 C CB  . GLU B 2 144 ? 31.586   -19.276 28.242   1.00 91.03 144 B 1 
ATOM 1919 C CG  . GLU B 2 144 ? 31.804   -18.181 27.183   1.00 83.00 144 B 1 
ATOM 1920 C CD  . GLU B 2 144 ? 32.258   -16.846 27.827   1.00 80.95 144 B 1 
ATOM 1921 O OE1 . GLU B 2 144 ? 33.016   -16.084 27.205   1.00 73.10 144 B 1 
ATOM 1922 O OE2 . GLU B 2 144 ? 31.859   -16.543 28.975   1.00 74.95 144 B 1 
ATOM 1923 N N   . SER B 2 145 ? 31.756   -22.724 28.736   1.00 93.05 145 B 1 
ATOM 1924 C CA  . SER B 2 145 ? 31.674   -23.838 29.677   1.00 92.98 145 B 1 
ATOM 1925 C C   . SER B 2 145 ? 33.058   -24.204 30.207   1.00 93.57 145 B 1 
ATOM 1926 O O   . SER B 2 145 ? 34.031   -24.125 29.449   1.00 91.24 145 B 1 
ATOM 1927 C CB  . SER B 2 145 ? 31.027   -25.050 29.001   1.00 90.09 145 B 1 
ATOM 1928 O OG  . SER B 2 145 ? 31.774   -25.468 27.873   1.00 81.15 145 B 1 
ATOM 1929 N N   . PRO B 2 146 ? 33.162   -24.674 31.449   1.00 93.29 146 B 1 
ATOM 1930 C CA  . PRO B 2 146 ? 34.436   -25.130 31.990   1.00 92.70 146 B 1 
ATOM 1931 C C   . PRO B 2 146 ? 34.949   -26.364 31.237   1.00 92.48 146 B 1 
ATOM 1932 O O   . PRO B 2 146 ? 34.161   -27.149 30.700   1.00 89.08 146 B 1 
ATOM 1933 C CB  . PRO B 2 146 ? 34.172   -25.401 33.472   1.00 90.69 146 B 1 
ATOM 1934 C CG  . PRO B 2 146 ? 32.690   -25.719 33.530   1.00 89.36 146 B 1 
ATOM 1935 C CD  . PRO B 2 146 ? 32.097   -24.858 32.414   1.00 92.42 146 B 1 
ATOM 1936 N N   . PRO B 2 147 ? 36.269   -26.571 31.205   1.00 91.56 147 B 1 
ATOM 1937 C CA  . PRO B 2 147 ? 36.849   -27.740 30.560   1.00 90.26 147 B 1 
ATOM 1938 C C   . PRO B 2 147 ? 36.314   -29.032 31.184   1.00 89.56 147 B 1 
ATOM 1939 O O   . PRO B 2 147 ? 36.046   -29.100 32.384   1.00 83.03 147 B 1 
ATOM 1940 C CB  . PRO B 2 147 ? 38.372   -27.581 30.721   1.00 88.17 147 B 1 
ATOM 1941 C CG  . PRO B 2 147 ? 38.515   -26.695 31.955   1.00 86.19 147 B 1 
ATOM 1942 C CD  . PRO B 2 147 ? 37.294   -25.776 31.864   1.00 89.65 147 B 1 
ATOM 1943 N N   . GLY B 2 148 ? 36.137   -30.066 30.353   1.00 86.98 148 B 1 
ATOM 1944 C CA  . GLY B 2 148 ? 35.632   -31.372 30.782   1.00 85.80 148 B 1 
ATOM 1945 C C   . GLY B 2 148 ? 34.116   -31.439 31.020   1.00 86.89 148 B 1 
ATOM 1946 O O   . GLY B 2 148 ? 33.594   -32.523 31.258   1.00 82.05 148 B 1 
ATOM 1947 N N   . SER B 2 149 ? 33.407   -30.345 30.929   1.00 88.54 149 B 1 
ATOM 1948 C CA  . SER B 2 149 ? 31.950   -30.350 31.016   1.00 88.91 149 B 1 
ATOM 1949 C C   . SER B 2 149 ? 31.303   -30.703 29.669   1.00 89.05 149 B 1 
ATOM 1950 O O   . SER B 2 149 ? 31.802   -30.362 28.599   1.00 85.20 149 B 1 
ATOM 1951 C CB  . SER B 2 149 ? 31.424   -29.019 31.564   1.00 86.79 149 B 1 
ATOM 1952 O OG  . SER B 2 149 ? 31.648   -27.975 30.645   1.00 83.43 149 B 1 
ATOM 1953 N N   . SER B 2 150 ? 30.148   -31.376 29.721   1.00 89.08 150 B 1 
ATOM 1954 C CA  . SER B 2 150 ? 29.322   -31.751 28.571   1.00 88.73 150 B 1 
ATOM 1955 C C   . SER B 2 150 ? 27.877   -31.257 28.753   1.00 89.50 150 B 1 
ATOM 1956 O O   . SER B 2 150 ? 26.957   -32.063 28.910   1.00 85.62 150 B 1 
ATOM 1957 C CB  . SER B 2 150 ? 29.405   -33.268 28.333   1.00 85.32 150 B 1 
ATOM 1958 O OG  . SER B 2 150 ? 29.039   -33.982 29.490   1.00 74.53 150 B 1 
ATOM 1959 N N   . PRO B 2 151 ? 27.657   -29.942 28.793   1.00 90.33 151 B 1 
ATOM 1960 C CA  . PRO B 2 151 ? 26.334   -29.394 29.012   1.00 90.72 151 B 1 
ATOM 1961 C C   . PRO B 2 151 ? 25.453   -29.562 27.772   1.00 91.05 151 B 1 
ATOM 1962 O O   . PRO B 2 151 ? 25.924   -29.514 26.634   1.00 88.76 151 B 1 
ATOM 1963 C CB  . PRO B 2 151 ? 26.558   -27.928 29.341   1.00 89.03 151 B 1 
ATOM 1964 C CG  . PRO B 2 151 ? 27.796   -27.587 28.512   1.00 87.71 151 B 1 
ATOM 1965 C CD  . PRO B 2 151 ? 28.617   -28.874 28.586   1.00 90.02 151 B 1 
ATOM 1966 N N   . SER B 2 152 ? 24.155   -29.680 28.001   1.00 91.49 152 B 1 
ATOM 1967 C CA  . SER B 2 152 ? 23.137   -29.485 26.974   1.00 91.48 152 B 1 
ATOM 1968 C C   . SER B 2 152 ? 22.406   -28.171 27.221   1.00 92.21 152 B 1 
ATOM 1969 O O   . SER B 2 152 ? 22.168   -27.787 28.366   1.00 90.46 152 B 1 
ATOM 1970 C CB  . SER B 2 152 ? 22.173   -30.674 26.903   1.00 88.90 152 B 1 
ATOM 1971 O OG  . SER B 2 152 ? 21.471   -30.849 28.113   1.00 77.27 152 B 1 
ATOM 1972 N N   . VAL B 2 153 ? 22.059   -27.472 26.131   1.00 92.22 153 B 1 
ATOM 1973 C CA  . VAL B 2 153 ? 21.393   -26.173 26.204   1.00 92.66 153 B 1 
ATOM 1974 C C   . VAL B 2 153 ? 20.045   -26.266 25.509   1.00 92.95 153 B 1 
ATOM 1975 O O   . VAL B 2 153 ? 19.937   -26.787 24.398   1.00 91.60 153 B 1 
ATOM 1976 C CB  . VAL B 2 153 ? 22.241   -25.037 25.617   1.00 91.22 153 B 1 
ATOM 1977 C CG1 . VAL B 2 153 ? 21.614   -23.670 25.918   1.00 85.24 153 B 1 
ATOM 1978 C CG2 . VAL B 2 153 ? 23.659   -25.035 26.195   1.00 86.19 153 B 1 
ATOM 1979 N N   . GLN B 2 154 ? 19.028   -25.751 26.152   1.00 93.40 154 B 1 
ATOM 1980 C CA  . GLN B 2 154 ? 17.694   -25.588 25.600   1.00 93.12 154 B 1 
ATOM 1981 C C   . GLN B 2 154 ? 17.308   -24.119 25.720   1.00 93.42 154 B 1 
ATOM 1982 O O   . GLN B 2 154 ? 17.262   -23.596 26.831   1.00 92.23 154 B 1 
ATOM 1983 C CB  . GLN B 2 154 ? 16.695   -26.476 26.339   1.00 90.89 154 B 1 
ATOM 1984 C CG  . GLN B 2 154 ? 17.016   -27.969 26.186   1.00 77.74 154 B 1 
ATOM 1985 C CD  . GLN B 2 154 ? 15.974   -28.880 26.841   1.00 76.17 154 B 1 
ATOM 1986 O OE1 . GLN B 2 154 ? 15.080   -28.452 27.537   1.00 68.72 154 B 1 
ATOM 1987 N NE2 . GLN B 2 154 ? 16.069   -30.175 26.630   1.00 64.25 154 B 1 
ATOM 1988 N N   . CYS B 2 155 ? 17.028   -23.466 24.593   1.00 92.36 155 B 1 
ATOM 1989 C CA  . CYS B 2 155 ? 16.564   -22.085 24.592   1.00 92.24 155 B 1 
ATOM 1990 C C   . CYS B 2 155 ? 15.112   -22.011 24.132   1.00 92.52 155 B 1 
ATOM 1991 O O   . CYS B 2 155 ? 14.707   -22.673 23.183   1.00 90.92 155 B 1 
ATOM 1992 C CB  . CYS B 2 155 ? 17.469   -21.191 23.734   1.00 91.28 155 B 1 
ATOM 1993 S SG  . CYS B 2 155 ? 19.147   -20.993 24.377   1.00 89.05 155 B 1 
ATOM 1994 N N   . ARG B 2 156 ? 14.343   -21.170 24.802   1.00 92.77 156 B 1 
ATOM 1995 C CA  . ARG B 2 156 ? 12.966   -20.846 24.465   1.00 93.01 156 B 1 
ATOM 1996 C C   . ARG B 2 156 ? 12.878   -19.389 24.043   1.00 92.88 156 B 1 
ATOM 1997 O O   . ARG B 2 156 ? 13.250   -18.504 24.814   1.00 91.50 156 B 1 
ATOM 1998 C CB  . ARG B 2 156 ? 12.066   -21.185 25.663   1.00 92.11 156 B 1 
ATOM 1999 C CG  . ARG B 2 156 ? 10.590   -21.021 25.305   1.00 83.45 156 B 1 
ATOM 2000 C CD  . ARG B 2 156 ? 9.704    -21.424 26.491   1.00 81.58 156 B 1 
ATOM 2001 N NE  . ARG B 2 156 ? 8.289    -21.285 26.153   1.00 68.70 156 B 1 
ATOM 2002 C CZ  . ARG B 2 156 ? 7.266    -21.550 26.941   1.00 60.45 156 B 1 
ATOM 2003 N NH1 . ARG B 2 156 ? 7.454    -21.983 28.168   1.00 53.56 156 B 1 
ATOM 2004 N NH2 . ARG B 2 156 ? 6.052    -21.382 26.513   1.00 49.98 156 B 1 
ATOM 2005 N N   . SER B 2 157 ? 12.368   -19.159 22.851   1.00 92.29 157 B 1 
ATOM 2006 C CA  . SER B 2 157 ? 12.114   -17.812 22.352   1.00 92.13 157 B 1 
ATOM 2007 C C   . SER B 2 157 ? 10.905   -17.178 23.054   1.00 92.86 157 B 1 
ATOM 2008 O O   . SER B 2 157 ? 10.061   -17.897 23.608   1.00 92.04 157 B 1 
ATOM 2009 C CB  . SER B 2 157 ? 11.928   -17.823 20.830   1.00 90.14 157 B 1 
ATOM 2010 O OG  . SER B 2 157 ? 10.637   -18.227 20.448   1.00 84.54 157 B 1 
ATOM 2011 N N   . PRO B 2 158 ? 10.738   -15.853 22.982   1.00 92.07 158 B 1 
ATOM 2012 C CA  . PRO B 2 158 ? 9.541    -15.177 23.479   1.00 91.88 158 B 1 
ATOM 2013 C C   . PRO B 2 158 ? 8.242    -15.723 22.875   1.00 91.72 158 B 1 
ATOM 2014 O O   . PRO B 2 158 ? 7.225    -15.832 23.555   1.00 88.05 158 B 1 
ATOM 2015 C CB  . PRO B 2 158 ? 9.734    -13.697 23.118   1.00 90.10 158 B 1 
ATOM 2016 C CG  . PRO B 2 158 ? 11.243   -13.548 22.988   1.00 88.44 158 B 1 
ATOM 2017 C CD  . PRO B 2 158 ? 11.696   -14.896 22.459   1.00 91.27 158 B 1 
ATOM 2018 N N   . ARG B 2 159 ? 8.295    -16.154 21.613   1.00 89.08 159 B 1 
ATOM 2019 C CA  . ARG B 2 159 ? 7.179    -16.802 20.906   1.00 87.88 159 B 1 
ATOM 2020 C C   . ARG B 2 159 ? 6.896    -18.235 21.385   1.00 88.08 159 B 1 
ATOM 2021 O O   . ARG B 2 159 ? 5.876    -18.828 21.015   1.00 83.72 159 B 1 
ATOM 2022 C CB  . ARG B 2 159 ? 7.465    -16.729 19.391   1.00 83.53 159 B 1 
ATOM 2023 C CG  . ARG B 2 159 ? 6.276    -17.113 18.517   1.00 75.79 159 B 1 
ATOM 2024 C CD  . ARG B 2 159 ? 6.603    -16.922 17.035   1.00 73.68 159 B 1 
ATOM 2025 N NE  . ARG B 2 159 ? 5.510    -17.359 16.153   1.00 67.44 159 B 1 
ATOM 2026 C CZ  . ARG B 2 159 ? 5.519    -17.334 14.821   1.00 62.65 159 B 1 
ATOM 2027 N NH1 . ARG B 2 159 ? 6.562    -16.899 14.165   1.00 59.13 159 B 1 
ATOM 2028 N NH2 . ARG B 2 159 ? 4.499    -17.742 14.133   1.00 54.69 159 B 1 
ATOM 2029 N N   . GLY B 2 160 ? 7.786    -18.811 22.180   1.00 89.49 160 B 1 
ATOM 2030 C CA  . GLY B 2 160 ? 7.669    -20.181 22.675   1.00 89.25 160 B 1 
ATOM 2031 C C   . GLY B 2 160 ? 8.288    -21.243 21.769   1.00 89.51 160 B 1 
ATOM 2032 O O   . GLY B 2 160 ? 8.136    -22.433 22.069   1.00 85.76 160 B 1 
ATOM 2033 N N   . LYS B 2 161 ? 9.008    -20.862 20.708   1.00 89.01 161 B 1 
ATOM 2034 C CA  . LYS B 2 161 ? 9.813    -21.802 19.921   1.00 88.40 161 B 1 
ATOM 2035 C C   . LYS B 2 161 ? 10.950   -22.334 20.800   1.00 89.99 161 B 1 
ATOM 2036 O O   . LYS B 2 161 ? 11.685   -21.545 21.383   1.00 88.47 161 B 1 
ATOM 2037 C CB  . LYS B 2 161 ? 10.393   -21.139 18.652   1.00 84.57 161 B 1 
ATOM 2038 C CG  . LYS B 2 161 ? 9.367    -20.773 17.568   1.00 73.51 161 B 1 
ATOM 2039 C CD  . LYS B 2 161 ? 10.080   -20.093 16.374   1.00 70.12 161 B 1 
ATOM 2040 C CE  . LYS B 2 161 ? 9.148    -19.681 15.226   1.00 60.18 161 B 1 
ATOM 2041 N NZ  . LYS B 2 161 ? 9.848    -18.862 14.179   1.00 54.26 161 B 1 
ATOM 2042 N N   . ASN B 2 162 ? 11.092   -23.654 20.864   1.00 90.60 162 B 1 
ATOM 2043 C CA  . ASN B 2 162 ? 12.181   -24.300 21.585   1.00 90.89 162 B 1 
ATOM 2044 C C   . ASN B 2 162 ? 13.270   -24.723 20.604   1.00 90.46 162 B 1 
ATOM 2045 O O   . ASN B 2 162 ? 12.981   -25.361 19.590   1.00 87.95 162 B 1 
ATOM 2046 C CB  . ASN B 2 162 ? 11.649   -25.491 22.389   1.00 88.83 162 B 1 
ATOM 2047 C CG  . ASN B 2 162 ? 10.758   -25.082 23.545   1.00 81.10 162 B 1 
ATOM 2048 O OD1 . ASN B 2 162 ? 10.896   -24.050 24.168   1.00 71.76 162 B 1 
ATOM 2049 N ND2 . ASN B 2 162 ? 9.789    -25.909 23.884   1.00 71.13 162 B 1 
ATOM 2050 N N   . ILE B 2 163 ? 14.509   -24.409 20.924   1.00 91.12 163 B 1 
ATOM 2051 C CA  . ILE B 2 163 ? 15.705   -24.849 20.212   1.00 90.33 163 B 1 
ATOM 2052 C C   . ILE B 2 163 ? 16.623   -25.578 21.184   1.00 91.26 163 B 1 
ATOM 2053 O O   . ILE B 2 163 ? 16.687   -25.224 22.371   1.00 90.19 163 B 1 
ATOM 2054 C CB  . ILE B 2 163 ? 16.412   -23.691 19.488   1.00 87.72 163 B 1 
ATOM 2055 C CG1 . ILE B 2 163 ? 16.807   -22.565 20.462   1.00 75.85 163 B 1 
ATOM 2056 C CG2 . ILE B 2 163 ? 15.506   -23.166 18.364   1.00 72.74 163 B 1 
ATOM 2057 C CD1 . ILE B 2 163 ? 17.762   -21.543 19.856   1.00 68.08 163 B 1 
ATOM 2058 N N   . GLN B 2 164 ? 17.324   -26.602 20.708   1.00 90.70 164 B 1 
ATOM 2059 C CA  . GLN B 2 164 ? 18.242   -27.400 21.508   1.00 90.22 164 B 1 
ATOM 2060 C C   . GLN B 2 164 ? 19.595   -27.469 20.814   1.00 89.46 164 B 1 
ATOM 2061 O O   . GLN B 2 164 ? 19.674   -27.484 19.586   1.00 84.79 164 B 1 
ATOM 2062 C CB  . GLN B 2 164 ? 17.671   -28.800 21.763   1.00 87.49 164 B 1 
ATOM 2063 C CG  . GLN B 2 164 ? 16.349   -28.755 22.553   1.00 78.02 164 B 1 
ATOM 2064 C CD  . GLN B 2 164 ? 15.822   -30.143 22.925   1.00 74.40 164 B 1 
ATOM 2065 O OE1 . GLN B 2 164 ? 16.352   -31.161 22.542   1.00 66.12 164 B 1 
ATOM 2066 N NE2 . GLN B 2 164 ? 14.758   -30.224 23.688   1.00 61.36 164 B 1 
ATOM 2067 N N   . GLY B 2 165 ? 20.652   -27.537 21.605   1.00 88.55 165 B 1 
ATOM 2068 C CA  . GLY B 2 165 ? 21.998   -27.668 21.088   1.00 87.88 165 B 1 
ATOM 2069 C C   . GLY B 2 165 ? 23.005   -27.962 22.197   1.00 88.58 165 B 1 
ATOM 2070 O O   . GLY B 2 165 ? 22.652   -28.209 23.350   1.00 84.68 165 B 1 
ATOM 2071 N N   . GLY B 2 166 ? 24.275   -27.967 21.809   1.00 86.30 166 B 1 
ATOM 2072 C CA  . GLY B 2 166 ? 25.397   -28.074 22.736   1.00 86.11 166 B 1 
ATOM 2073 C C   . GLY B 2 166 ? 25.961   -26.698 23.084   1.00 87.53 166 B 1 
ATOM 2074 O O   . GLY B 2 166 ? 25.243   -25.802 23.508   1.00 83.44 166 B 1 
ATOM 2075 N N   . LYS B 2 167 ? 27.274   -26.534 22.858   1.00 88.11 167 B 1 
ATOM 2076 C CA  . LYS B 2 167 ? 27.972   -25.268 23.151   1.00 88.62 167 B 1 
ATOM 2077 C C   . LYS B 2 167 ? 27.580   -24.108 22.237   1.00 89.64 167 B 1 
ATOM 2078 O O   . LYS B 2 167 ? 27.864   -22.962 22.568   1.00 87.00 167 B 1 
ATOM 2079 C CB  . LYS B 2 167 ? 29.493   -25.490 23.093   1.00 85.81 167 B 1 
ATOM 2080 C CG  . LYS B 2 167 ? 29.986   -26.445 24.191   1.00 79.58 167 B 1 
ATOM 2081 C CD  . LYS B 2 167 ? 31.516   -26.505 24.203   1.00 74.69 167 B 1 
ATOM 2082 C CE  . LYS B 2 167 ? 31.983   -27.412 25.339   1.00 65.88 167 B 1 
ATOM 2083 N NZ  . LYS B 2 167 ? 33.450   -27.388 25.509   1.00 58.01 167 B 1 
ATOM 2084 N N   . THR B 2 168 ? 26.966   -24.391 21.080   1.00 90.38 168 B 1 
ATOM 2085 C CA  . THR B 2 168 ? 26.542   -23.369 20.125   1.00 90.47 168 B 1 
ATOM 2086 C C   . THR B 2 168 ? 25.131   -23.671 19.657   1.00 90.69 168 B 1 
ATOM 2087 O O   . THR B 2 168 ? 24.838   -24.795 19.238   1.00 87.85 168 B 1 
ATOM 2088 C CB  . THR B 2 168 ? 27.502   -23.274 18.929   1.00 88.40 168 B 1 
ATOM 2089 O OG1 . THR B 2 168 ? 28.821   -23.093 19.376   1.00 76.81 168 B 1 
ATOM 2090 C CG2 . THR B 2 168 ? 27.182   -22.087 18.018   1.00 74.90 168 B 1 
ATOM 2091 N N   . LEU B 2 169 ? 24.263   -22.669 19.710   1.00 90.08 169 B 1 
ATOM 2092 C CA  . LEU B 2 169 ? 22.924   -22.704 19.148   1.00 89.70 169 B 1 
ATOM 2093 C C   . LEU B 2 169 ? 22.797   -21.608 18.104   1.00 89.94 169 B 1 
ATOM 2094 O O   . LEU B 2 169 ? 23.207   -20.479 18.351   1.00 88.28 169 B 1 
ATOM 2095 C CB  . LEU B 2 169 ? 21.849   -22.533 20.227   1.00 88.23 169 B 1 
ATOM 2096 C CG  . LEU B 2 169 ? 21.824   -23.665 21.268   1.00 84.49 169 B 1 
ATOM 2097 C CD1 . LEU B 2 169 ? 22.583   -23.261 22.526   1.00 76.66 169 B 1 
ATOM 2098 C CD2 . LEU B 2 169 ? 20.386   -23.977 21.654   1.00 76.04 169 B 1 
ATOM 2099 N N   . SER B 2 170 ? 22.210   -21.934 16.966   1.00 89.96 170 B 1 
ATOM 2100 C CA  . SER B 2 170 ? 21.916   -20.964 15.919   1.00 89.25 170 B 1 
ATOM 2101 C C   . SER B 2 170 ? 20.413   -20.911 15.668   1.00 89.42 170 B 1 
ATOM 2102 O O   . SER B 2 170 ? 19.755   -21.944 15.537   1.00 87.11 170 B 1 
ATOM 2103 C CB  . SER B 2 170 ? 22.689   -21.290 14.641   1.00 86.50 170 B 1 
ATOM 2104 O OG  . SER B 2 170 ? 22.527   -20.246 13.705   1.00 72.61 170 B 1 
ATOM 2105 N N   . VAL B 2 171 ? 19.879   -19.702 15.612   1.00 88.09 171 B 1 
ATOM 2106 C CA  . VAL B 2 171 ? 18.500   -19.409 15.243   1.00 87.34 171 B 1 
ATOM 2107 C C   . VAL B 2 171 ? 18.547   -18.646 13.933   1.00 88.33 171 B 1 
ATOM 2108 O O   . VAL B 2 171 ? 18.965   -17.493 13.902   1.00 87.12 171 B 1 
ATOM 2109 C CB  . VAL B 2 171 ? 17.779   -18.584 16.316   1.00 85.49 171 B 1 
ATOM 2110 C CG1 . VAL B 2 171 ? 16.287   -18.465 15.978   1.00 79.47 171 B 1 
ATOM 2111 C CG2 . VAL B 2 171 ? 17.911   -19.214 17.695   1.00 80.09 171 B 1 
ATOM 2112 N N   . SER B 2 172 ? 18.143   -19.300 12.845   1.00 86.87 172 B 1 
ATOM 2113 C CA  . SER B 2 172 ? 18.051   -18.665 11.536   1.00 86.24 172 B 1 
ATOM 2114 C C   . SER B 2 172 ? 16.741   -17.893 11.394   1.00 86.03 172 B 1 
ATOM 2115 O O   . SER B 2 172 ? 15.718   -18.297 11.953   1.00 80.36 172 B 1 
ATOM 2116 C CB  . SER B 2 172 ? 18.189   -19.713 10.427   1.00 82.83 172 B 1 
ATOM 2117 O OG  . SER B 2 172 ? 17.230   -20.733 10.583   1.00 73.24 172 B 1 
ATOM 2118 N N   . GLN B 2 173 ? 16.767   -16.843 10.585   1.00 86.08 173 B 1 
ATOM 2119 C CA  . GLN B 2 173 ? 15.577   -16.103 10.160   1.00 86.91 173 B 1 
ATOM 2120 C C   . GLN B 2 173 ? 14.727   -15.592 11.337   1.00 87.71 173 B 1 
ATOM 2121 O O   . GLN B 2 173 ? 13.565   -15.964 11.500   1.00 84.81 173 B 1 
ATOM 2122 C CB  . GLN B 2 173 ? 14.756   -16.930 9.161    1.00 83.82 173 B 1 
ATOM 2123 C CG  . GLN B 2 173 ? 15.526   -17.275 7.874    1.00 76.22 173 B 1 
ATOM 2124 C CD  . GLN B 2 173 ? 14.668   -18.067 6.886    1.00 71.62 173 B 1 
ATOM 2125 O OE1 . GLN B 2 173 ? 13.572   -18.516 7.161    1.00 63.19 173 B 1 
ATOM 2126 N NE2 . GLN B 2 173 ? 15.147   -18.277 5.677    1.00 59.76 173 B 1 
ATOM 2127 N N   . LEU B 2 174 ? 15.312   -14.719 12.141   1.00 86.79 174 B 1 
ATOM 2128 C CA  . LEU B 2 174 ? 14.586   -14.072 13.227   1.00 87.85 174 B 1 
ATOM 2129 C C   . LEU B 2 174 ? 13.345   -13.346 12.706   1.00 88.19 174 B 1 
ATOM 2130 O O   . LEU B 2 174 ? 13.405   -12.536 11.775   1.00 86.39 174 B 1 
ATOM 2131 C CB  . LEU B 2 174 ? 15.499   -13.080 13.962   1.00 86.98 174 B 1 
ATOM 2132 C CG  . LEU B 2 174 ? 16.557   -13.733 14.864   1.00 85.78 174 B 1 
ATOM 2133 C CD1 . LEU B 2 174 ? 17.485   -12.640 15.382   1.00 82.59 174 B 1 
ATOM 2134 C CD2 . LEU B 2 174 ? 15.935   -14.435 16.066   1.00 81.92 174 B 1 
ATOM 2135 N N   . GLU B 2 175 ? 12.225   -13.622 13.334   1.00 86.82 175 B 1 
ATOM 2136 C CA  . GLU B 2 175 ? 10.957   -12.956 13.097   1.00 86.94 175 B 1 
ATOM 2137 C C   . GLU B 2 175 ? 10.735   -11.843 14.131   1.00 87.82 175 B 1 
ATOM 2138 O O   . GLU B 2 175 ? 11.323   -11.849 15.209   1.00 86.27 175 B 1 
ATOM 2139 C CB  . GLU B 2 175 ? 9.813    -13.984 13.138   1.00 85.05 175 B 1 
ATOM 2140 C CG  . GLU B 2 175 ? 9.858    -15.033 12.018   1.00 78.48 175 B 1 
ATOM 2141 C CD  . GLU B 2 175 ? 8.805    -16.142 12.230   1.00 72.84 175 B 1 
ATOM 2142 O OE1 . GLU B 2 175 ? 9.064    -17.308 11.883   1.00 63.83 175 B 1 
ATOM 2143 O OE2 . GLU B 2 175 ? 7.738    -15.886 12.824   1.00 63.71 175 B 1 
ATOM 2144 N N   . LEU B 2 176 ? 9.829    -10.908 13.836   1.00 86.71 176 B 1 
ATOM 2145 C CA  . LEU B 2 176 ? 9.497    -9.837  14.784   1.00 87.22 176 B 1 
ATOM 2146 C C   . LEU B 2 176 ? 8.994    -10.391 16.131   1.00 87.73 176 B 1 
ATOM 2147 O O   . LEU B 2 176 ? 9.270    -9.811  17.174   1.00 85.52 176 B 1 
ATOM 2148 C CB  . LEU B 2 176 ? 8.459    -8.914  14.126   1.00 85.25 176 B 1 
ATOM 2149 C CG  . LEU B 2 176 ? 8.014    -7.731  15.025   1.00 81.48 176 B 1 
ATOM 2150 C CD1 . LEU B 2 176 ? 9.182    -6.828  15.402   1.00 74.52 176 B 1 
ATOM 2151 C CD2 . LEU B 2 176 ? 6.974    -6.895  14.280   1.00 76.11 176 B 1 
ATOM 2152 N N   . GLN B 2 177 ? 8.296    -11.525 16.115   1.00 88.63 177 B 1 
ATOM 2153 C CA  . GLN B 2 177 ? 7.772    -12.181 17.314   1.00 88.69 177 B 1 
ATOM 2154 C C   . GLN B 2 177 ? 8.858    -12.869 18.154   1.00 89.17 177 B 1 
ATOM 2155 O O   . GLN B 2 177 ? 8.572    -13.278 19.278   1.00 87.41 177 B 1 
ATOM 2156 C CB  . GLN B 2 177 ? 6.699    -13.217 16.940   1.00 87.38 177 B 1 
ATOM 2157 C CG  . GLN B 2 177 ? 5.509    -12.645 16.138   1.00 81.51 177 B 1 
ATOM 2158 C CD  . GLN B 2 177 ? 5.751    -12.559 14.632   1.00 75.28 177 B 1 
ATOM 2159 O OE1 . GLN B 2 177 ? 6.768    -12.988 14.105   1.00 65.98 177 B 1 
ATOM 2160 N NE2 . GLN B 2 177 ? 4.829    -12.028 13.881   1.00 63.06 177 B 1 
ATOM 2161 N N   . ASP B 2 178 ? 10.085   -12.988 17.646   1.00 89.16 178 B 1 
ATOM 2162 C CA  . ASP B 2 178 ? 11.236   -13.479 18.387   1.00 89.09 178 B 1 
ATOM 2163 C C   . ASP B 2 178 ? 11.939   -12.344 19.165   1.00 89.49 178 B 1 
ATOM 2164 O O   . ASP B 2 178 ? 12.881   -12.605 19.916   1.00 87.72 178 B 1 
ATOM 2165 C CB  . ASP B 2 178 ? 12.197   -14.215 17.436   1.00 88.18 178 B 1 
ATOM 2166 C CG  . ASP B 2 178 ? 11.572   -15.416 16.701   1.00 86.83 178 B 1 
ATOM 2167 O OD1 . ASP B 2 178 ? 10.863   -16.228 17.339   1.00 82.93 178 B 1 
ATOM 2168 O OD2 . ASP B 2 178 ? 11.835   -15.570 15.490   1.00 82.86 178 B 1 
ATOM 2169 N N   . SER B 2 179 ? 11.485   -11.100 19.013   1.00 88.77 179 B 1 
ATOM 2170 C CA  . SER B 2 179 ? 11.968   -9.963  19.793   1.00 88.76 179 B 1 
ATOM 2171 C C   . SER B 2 179 ? 11.485   -10.047 21.241   1.00 89.32 179 B 1 
ATOM 2172 O O   . SER B 2 179 ? 10.293   -10.223 21.493   1.00 87.85 179 B 1 
ATOM 2173 C CB  . SER B 2 179 ? 11.491   -8.652  19.171   1.00 87.08 179 B 1 
ATOM 2174 O OG  . SER B 2 179 ? 12.215   -7.552  19.669   1.00 81.59 179 B 1 
ATOM 2175 N N   . GLY B 2 180 ? 12.414   -9.903  22.191   1.00 89.04 180 B 1 
ATOM 2176 C CA  . GLY B 2 180 ? 12.148   -9.958  23.620   1.00 89.46 180 B 1 
ATOM 2177 C C   . GLY B 2 180 ? 13.121   -10.860 24.371   1.00 90.30 180 B 1 
ATOM 2178 O O   . GLY B 2 180 ? 14.221   -11.153 23.900   1.00 89.11 180 B 1 
ATOM 2179 N N   . THR B 2 181 ? 12.710   -11.325 25.551   1.00 90.73 181 B 1 
ATOM 2180 C CA  . THR B 2 181 ? 13.562   -12.122 26.432   1.00 91.66 181 B 1 
ATOM 2181 C C   . THR B 2 181 ? 13.579   -13.595 26.018   1.00 91.77 181 B 1 
ATOM 2182 O O   . THR B 2 181 ? 12.576   -14.299 26.108   1.00 90.16 181 B 1 
ATOM 2183 C CB  . THR B 2 181 ? 13.114   -11.997 27.890   1.00 90.70 181 B 1 
ATOM 2184 O OG1 . THR B 2 181 ? 12.934   -10.647 28.255   1.00 82.43 181 B 1 
ATOM 2185 C CG2 . THR B 2 181 ? 14.129   -12.604 28.857   1.00 81.29 181 B 1 
ATOM 2186 N N   . TRP B 2 182 ? 14.747   -14.061 25.610   1.00 92.25 182 B 1 
ATOM 2187 C CA  . TRP B 2 182 ? 15.046   -15.473 25.410   1.00 92.35 182 B 1 
ATOM 2188 C C   . TRP B 2 182 ? 15.463   -16.111 26.733   1.00 93.18 182 B 1 
ATOM 2189 O O   . TRP B 2 182 ? 16.309   -15.569 27.446   1.00 92.08 182 B 1 
ATOM 2190 C CB  . TRP B 2 182 ? 16.136   -15.632 24.356   1.00 91.78 182 B 1 
ATOM 2191 C CG  . TRP B 2 182 ? 15.686   -15.358 22.955   1.00 91.31 182 B 1 
ATOM 2192 C CD1 . TRP B 2 182 ? 15.309   -14.153 22.459   1.00 89.00 182 B 1 
ATOM 2193 C CD2 . TRP B 2 182 ? 15.525   -16.318 21.865   1.00 90.65 182 B 1 
ATOM 2194 N NE1 . TRP B 2 182 ? 14.916   -14.301 21.133   1.00 88.94 182 B 1 
ATOM 2195 C CE2 . TRP B 2 182 ? 15.029   -15.611 20.724   1.00 89.70 182 B 1 
ATOM 2196 C CE3 . TRP B 2 182 ? 15.743   -17.708 21.742   1.00 89.77 182 B 1 
ATOM 2197 C CZ2 . TRP B 2 182 ? 14.744   -16.270 19.506   1.00 88.88 182 B 1 
ATOM 2198 C CZ3 . TRP B 2 182 ? 15.464   -18.356 20.523   1.00 88.30 182 B 1 
ATOM 2199 C CH2 . TRP B 2 182 ? 14.969   -17.648 19.431   1.00 87.95 182 B 1 
ATOM 2200 N N   . THR B 2 183 ? 14.917   -17.275 27.038   1.00 93.31 183 B 1 
ATOM 2201 C CA  . THR B 2 183 ? 15.261   -18.046 28.238   1.00 93.77 183 B 1 
ATOM 2202 C C   . THR B 2 183 ? 16.006   -19.308 27.827   1.00 93.79 183 B 1 
ATOM 2203 O O   . THR B 2 183 ? 15.442   -20.175 27.161   1.00 92.24 183 B 1 
ATOM 2204 C CB  . THR B 2 183 ? 14.013   -18.392 29.052   1.00 93.04 183 B 1 
ATOM 2205 O OG1 . THR B 2 183 ? 13.319   -17.213 29.389   1.00 82.57 183 B 1 
ATOM 2206 C CG2 . THR B 2 183 ? 14.369   -19.077 30.363   1.00 80.78 183 B 1 
ATOM 2207 N N   . CYS B 2 184 ? 17.272   -19.420 28.228   1.00 93.50 184 B 1 
ATOM 2208 C CA  . CYS B 2 184 ? 18.117   -20.573 27.945   1.00 93.22 184 B 1 
ATOM 2209 C C   . CYS B 2 184 ? 18.422   -21.333 29.232   1.00 93.84 184 B 1 
ATOM 2210 O O   . CYS B 2 184 ? 18.946   -20.772 30.185   1.00 92.46 184 B 1 
ATOM 2211 C CB  . CYS B 2 184 ? 19.401   -20.130 27.245   1.00 91.95 184 B 1 
ATOM 2212 S SG  . CYS B 2 184 ? 19.127   -19.465 25.573   1.00 89.43 184 B 1 
ATOM 2213 N N   . THR B 2 185 ? 18.115   -22.631 29.244   1.00 94.10 185 B 1 
ATOM 2214 C CA  . THR B 2 185 ? 18.415   -23.531 30.355   1.00 94.06 185 B 1 
ATOM 2215 C C   . THR B 2 185 ? 19.615   -24.397 29.991   1.00 93.95 185 B 1 
ATOM 2216 O O   . THR B 2 185 ? 19.572   -25.138 29.009   1.00 92.24 185 B 1 
ATOM 2217 C CB  . THR B 2 185 ? 17.203   -24.399 30.708   1.00 93.05 185 B 1 
ATOM 2218 O OG1 . THR B 2 185 ? 16.082   -23.589 30.946   1.00 82.78 185 B 1 
ATOM 2219 C CG2 . THR B 2 185 ? 17.439   -25.215 31.981   1.00 81.39 185 B 1 
ATOM 2220 N N   . VAL B 2 186 ? 20.670   -24.330 30.804   1.00 93.63 186 B 1 
ATOM 2221 C CA  . VAL B 2 186 ? 21.821   -25.229 30.725   1.00 93.29 186 B 1 
ATOM 2222 C C   . VAL B 2 186 ? 21.583   -26.393 31.683   1.00 93.27 186 B 1 
ATOM 2223 O O   . VAL B 2 186 ? 21.297   -26.173 32.860   1.00 92.01 186 B 1 
ATOM 2224 C CB  . VAL B 2 186 ? 23.127   -24.497 31.062   1.00 92.43 186 B 1 
ATOM 2225 C CG1 . VAL B 2 186 ? 24.335   -25.430 30.991   1.00 88.68 186 B 1 
ATOM 2226 C CG2 . VAL B 2 186 ? 23.359   -23.332 30.090   1.00 89.37 186 B 1 
ATOM 2227 N N   . LEU B 2 187 ? 21.712   -27.622 31.177   1.00 92.14 187 B 1 
ATOM 2228 C CA  . LEU B 2 187 ? 21.566   -28.862 31.926   1.00 91.21 187 B 1 
ATOM 2229 C C   . LEU B 2 187 ? 22.931   -29.561 32.025   1.00 90.76 187 B 1 
ATOM 2230 O O   . LEU B 2 187 ? 23.568   -29.852 31.017   1.00 88.92 187 B 1 
ATOM 2231 C CB  . LEU B 2 187 ? 20.533   -29.766 31.223   1.00 89.64 187 B 1 
ATOM 2232 C CG  . LEU B 2 187 ? 19.081   -29.228 31.294   1.00 79.50 187 B 1 
ATOM 2233 C CD1 . LEU B 2 187 ? 18.222   -29.870 30.198   1.00 71.97 187 B 1 
ATOM 2234 C CD2 . LEU B 2 187 ? 18.445   -29.569 32.644   1.00 72.21 187 B 1 
ATOM 2235 N N   . GLN B 2 188 ? 23.352   -29.865 33.251   1.00 90.51 188 B 1 
ATOM 2236 C CA  . GLN B 2 188 ? 24.578   -30.599 33.548   1.00 90.08 188 B 1 
ATOM 2237 C C   . GLN B 2 188 ? 24.367   -31.403 34.837   1.00 89.21 188 B 1 
ATOM 2238 O O   . GLN B 2 188 ? 23.944   -30.846 35.847   1.00 84.72 188 B 1 
ATOM 2239 C CB  . GLN B 2 188 ? 25.728   -29.587 33.696   1.00 88.53 188 B 1 
ATOM 2240 C CG  . GLN B 2 188 ? 27.087   -30.230 34.054   1.00 86.69 188 B 1 
ATOM 2241 C CD  . GLN B 2 188 ? 27.675   -31.067 32.921   1.00 86.85 188 B 1 
ATOM 2242 O OE1 . GLN B 2 188 ? 27.590   -30.723 31.754   1.00 80.58 188 B 1 
ATOM 2243 N NE2 . GLN B 2 188 ? 28.325   -32.161 33.227   1.00 77.46 188 B 1 
ATOM 2244 N N   . ASN B 2 189 ? 24.653   -32.706 34.802   1.00 86.43 189 B 1 
ATOM 2245 C CA  . ASN B 2 189 ? 24.551   -33.587 35.973   1.00 85.97 189 B 1 
ATOM 2246 C C   . ASN B 2 189 ? 23.211   -33.452 36.729   1.00 86.30 189 B 1 
ATOM 2247 O O   . ASN B 2 189 ? 23.179   -33.279 37.947   1.00 80.25 189 B 1 
ATOM 2248 C CB  . ASN B 2 189 ? 25.781   -33.391 36.887   1.00 81.81 189 B 1 
ATOM 2249 C CG  . ASN B 2 189 ? 27.097   -33.763 36.226   1.00 77.85 189 B 1 
ATOM 2250 O OD1 . ASN B 2 189 ? 27.164   -34.276 35.127   1.00 67.06 189 B 1 
ATOM 2251 N ND2 . ASN B 2 189 ? 28.204   -33.501 36.892   1.00 67.82 189 B 1 
ATOM 2252 N N   . GLN B 2 190 ? 22.105   -33.483 36.002   1.00 87.98 190 B 1 
ATOM 2253 C CA  . GLN B 2 190 ? 20.740   -33.306 36.529   1.00 88.84 190 B 1 
ATOM 2254 C C   . GLN B 2 190 ? 20.469   -31.947 37.218   1.00 89.53 190 B 1 
ATOM 2255 O O   . GLN B 2 190 ? 19.370   -31.710 37.725   1.00 86.00 190 B 1 
ATOM 2256 C CB  . GLN B 2 190 ? 20.349   -34.468 37.444   1.00 86.69 190 B 1 
ATOM 2257 C CG  . GLN B 2 190 ? 20.512   -35.859 36.790   1.00 79.61 190 B 1 
ATOM 2258 C CD  . GLN B 2 190 ? 20.129   -36.985 37.770   1.00 71.00 190 B 1 
ATOM 2259 O OE1 . GLN B 2 190 ? 19.820   -36.760 38.927   1.00 62.17 190 B 1 
ATOM 2260 N NE2 . GLN B 2 190 ? 20.133   -38.214 37.330   1.00 59.95 190 B 1 
ATOM 2261 N N   . LYS B 2 191 ? 21.445   -31.051 37.228   1.00 88.94 191 B 1 
ATOM 2262 C CA  . LYS B 2 191 ? 21.267   -29.668 37.670   1.00 90.18 191 B 1 
ATOM 2263 C C   . LYS B 2 191 ? 20.965   -28.778 36.477   1.00 91.45 191 B 1 
ATOM 2264 O O   . LYS B 2 191 ? 21.368   -29.066 35.355   1.00 88.89 191 B 1 
ATOM 2265 C CB  . LYS B 2 191 ? 22.500   -29.176 38.434   1.00 87.63 191 B 1 
ATOM 2266 C CG  . LYS B 2 191 ? 22.842   -30.005 39.689   1.00 84.44 191 B 1 
ATOM 2267 C CD  . LYS B 2 191 ? 21.762   -29.918 40.772   1.00 79.73 191 B 1 
ATOM 2268 C CE  . LYS B 2 191 ? 22.249   -30.681 42.004   1.00 75.26 191 B 1 
ATOM 2269 N NZ  . LYS B 2 191 ? 21.327   -30.547 43.162   1.00 66.50 191 B 1 
ATOM 2270 N N   . LYS B 2 192 ? 20.261   -27.690 36.736   1.00 92.40 192 B 1 
ATOM 2271 C CA  . LYS B 2 192 ? 19.928   -26.691 35.729   1.00 93.12 192 B 1 
ATOM 2272 C C   . LYS B 2 192 ? 20.319   -25.297 36.180   1.00 93.49 192 B 1 
ATOM 2273 O O   . LYS B 2 192 ? 20.192   -24.959 37.358   1.00 90.98 192 B 1 
ATOM 2274 C CB  . LYS B 2 192 ? 18.445   -26.791 35.330   1.00 89.91 192 B 1 
ATOM 2275 C CG  . LYS B 2 192 ? 17.461   -26.408 36.451   1.00 78.96 192 B 1 
ATOM 2276 C CD  . LYS B 2 192 ? 16.007   -26.532 35.985   1.00 80.78 192 B 1 
ATOM 2277 C CE  . LYS B 2 192 ? 15.058   -26.065 37.091   1.00 68.16 192 B 1 
ATOM 2278 N NZ  . LYS B 2 192 ? 13.633   -26.093 36.647   1.00 61.68 192 B 1 
ATOM 2279 N N   . VAL B 2 193 ? 20.749   -24.486 35.238   1.00 93.38 193 B 1 
ATOM 2280 C CA  . VAL B 2 193 ? 20.921   -23.048 35.423   1.00 93.34 193 B 1 
ATOM 2281 C C   . VAL B 2 193 ? 20.261   -22.323 34.252   1.00 94.05 193 B 1 
ATOM 2282 O O   . VAL B 2 193 ? 20.316   -22.789 33.114   1.00 92.87 193 B 1 
ATOM 2283 C CB  . VAL B 2 193 ? 22.397   -22.678 35.622   1.00 91.26 193 B 1 
ATOM 2284 C CG1 . VAL B 2 193 ? 23.280   -22.930 34.396   1.00 81.92 193 B 1 
ATOM 2285 C CG2 . VAL B 2 193 ? 22.540   -21.219 36.043   1.00 82.74 193 B 1 
ATOM 2286 N N   . GLU B 2 194 ? 19.584   -21.222 34.541   1.00 93.89 194 B 1 
ATOM 2287 C CA  . GLU B 2 194 ? 18.806   -20.469 33.565   1.00 94.28 194 B 1 
ATOM 2288 C C   . GLU B 2 194 ? 19.452   -19.120 33.268   1.00 94.14 194 B 1 
ATOM 2289 O O   . GLU B 2 194 ? 19.794   -18.362 34.178   1.00 92.00 194 B 1 
ATOM 2290 C CB  . GLU B 2 194 ? 17.364   -20.312 34.077   1.00 92.17 194 B 1 
ATOM 2291 C CG  . GLU B 2 194 ? 16.428   -19.720 33.018   1.00 84.92 194 B 1 
ATOM 2292 C CD  . GLU B 2 194 ? 15.013   -19.546 33.582   1.00 84.12 194 B 1 
ATOM 2293 O OE1 . GLU B 2 194 ? 14.611   -18.380 33.792   1.00 77.50 194 B 1 
ATOM 2294 O OE2 . GLU B 2 194 ? 14.348   -20.577 33.826   1.00 78.87 194 B 1 
ATOM 2295 N N   . PHE B 2 195 ? 19.590   -18.821 31.983   1.00 94.16 195 B 1 
ATOM 2296 C CA  . PHE B 2 195 ? 20.046   -17.541 31.465   1.00 94.06 195 B 1 
ATOM 2297 C C   . PHE B 2 195 ? 18.896   -16.834 30.760   1.00 94.27 195 B 1 
ATOM 2298 O O   . PHE B 2 195 ? 18.089   -17.467 30.087   1.00 92.65 195 B 1 
ATOM 2299 C CB  . PHE B 2 195 ? 21.206   -17.749 30.493   1.00 93.52 195 B 1 
ATOM 2300 C CG  . PHE B 2 195 ? 22.443   -18.331 31.130   1.00 94.52 195 B 1 
ATOM 2301 C CD1 . PHE B 2 195 ? 23.467   -17.479 31.581   1.00 91.86 195 B 1 
ATOM 2302 C CD2 . PHE B 2 195 ? 22.585   -19.721 31.278   1.00 92.15 195 B 1 
ATOM 2303 C CE1 . PHE B 2 195 ? 24.624   -18.002 32.156   1.00 91.04 195 B 1 
ATOM 2304 C CE2 . PHE B 2 195 ? 23.750   -20.249 31.863   1.00 91.43 195 B 1 
ATOM 2305 C CZ  . PHE B 2 195 ? 24.769   -19.391 32.300   1.00 92.38 195 B 1 
ATOM 2306 N N   . LYS B 2 196 ? 18.853   -15.512 30.886   1.00 92.79 196 B 1 
ATOM 2307 C CA  . LYS B 2 196 ? 17.942   -14.652 30.141   1.00 92.59 196 B 1 
ATOM 2308 C C   . LYS B 2 196 ? 18.768   -13.714 29.277   1.00 91.85 196 B 1 
ATOM 2309 O O   . LYS B 2 196 ? 19.737   -13.139 29.761   1.00 89.31 196 B 1 
ATOM 2310 C CB  . LYS B 2 196 ? 17.015   -13.897 31.091   1.00 91.89 196 B 1 
ATOM 2311 C CG  . LYS B 2 196 ? 16.066   -14.859 31.825   1.00 89.08 196 B 1 
ATOM 2312 C CD  . LYS B 2 196 ? 15.073   -14.092 32.701   1.00 84.48 196 B 1 
ATOM 2313 C CE  . LYS B 2 196 ? 14.143   -15.089 33.379   1.00 77.30 196 B 1 
ATOM 2314 N NZ  . LYS B 2 196 ? 13.108   -14.418 34.183   1.00 67.21 196 B 1 
ATOM 2315 N N   . ILE B 2 197 ? 18.404   -13.609 27.991   1.00 91.28 197 B 1 
ATOM 2316 C CA  . ILE B 2 197 ? 19.058   -12.723 27.028   1.00 90.51 197 B 1 
ATOM 2317 C C   . ILE B 2 197 ? 17.964   -11.944 26.308   1.00 90.63 197 B 1 
ATOM 2318 O O   . ILE B 2 197 ? 17.084   -12.546 25.700   1.00 89.18 197 B 1 
ATOM 2319 C CB  . ILE B 2 197 ? 19.934   -13.514 26.034   1.00 88.52 197 B 1 
ATOM 2320 C CG1 . ILE B 2 197 ? 21.013   -14.324 26.784   1.00 77.43 197 B 1 
ATOM 2321 C CG2 . ILE B 2 197 ? 20.589   -12.554 25.020   1.00 76.41 197 B 1 
ATOM 2322 C CD1 . ILE B 2 197 ? 21.950   -15.118 25.876   1.00 72.39 197 B 1 
ATOM 2323 N N   . ASP B 2 198 ? 18.042   -10.635 26.364   1.00 89.24 198 B 1 
ATOM 2324 C CA  . ASP B 2 198 ? 17.117   -9.767  25.650   1.00 88.64 198 B 1 
ATOM 2325 C C   . ASP B 2 198 ? 17.604   -9.535  24.228   1.00 88.30 198 B 1 
ATOM 2326 O O   . ASP B 2 198 ? 18.711   -9.032  24.006   1.00 86.08 198 B 1 
ATOM 2327 C CB  . ASP B 2 198 ? 16.909   -8.455  26.424   1.00 87.32 198 B 1 
ATOM 2328 C CG  . ASP B 2 198 ? 16.212   -8.699  27.767   1.00 82.30 198 B 1 
ATOM 2329 O OD1 . ASP B 2 198 ? 15.268   -9.522  27.810   1.00 76.62 198 B 1 
ATOM 2330 O OD2 . ASP B 2 198 ? 16.629   -8.078  28.768   1.00 75.95 198 B 1 
ATOM 2331 N N   . ILE B 2 199 ? 16.785   -9.930  23.254   1.00 87.85 199 B 1 
ATOM 2332 C CA  . ILE B 2 199 ? 17.041   -9.759  21.832   1.00 87.94 199 B 1 
ATOM 2333 C C   . ILE B 2 199 ? 16.040   -8.755  21.274   1.00 87.71 199 B 1 
ATOM 2334 O O   . ILE B 2 199 ? 14.833   -8.881  21.472   1.00 86.15 199 B 1 
ATOM 2335 C CB  . ILE B 2 199 ? 16.980   -11.106 21.087   1.00 87.28 199 B 1 
ATOM 2336 C CG1 . ILE B 2 199 ? 17.983   -12.148 21.636   1.00 84.68 199 B 1 
ATOM 2337 C CG2 . ILE B 2 199 ? 17.177   -10.919 19.577   1.00 84.18 199 B 1 
ATOM 2338 C CD1 . ILE B 2 199 ? 19.456   -11.736 21.572   1.00 77.74 199 B 1 
ATOM 2339 N N   . VAL B 2 200 ? 16.541   -7.769  20.540   1.00 87.25 200 B 1 
ATOM 2340 C CA  . VAL B 2 200 ? 15.712   -6.802  19.837   1.00 86.38 200 B 1 
ATOM 2341 C C   . VAL B 2 200 ? 15.786   -7.083  18.348   1.00 86.84 200 B 1 
ATOM 2342 O O   . VAL B 2 200 ? 16.842   -6.972  17.733   1.00 86.22 200 B 1 
ATOM 2343 C CB  . VAL B 2 200 ? 16.119   -5.355  20.170   1.00 84.33 200 B 1 
ATOM 2344 C CG1 . VAL B 2 200 ? 15.212   -4.348  19.460   1.00 79.07 200 B 1 
ATOM 2345 C CG2 . VAL B 2 200 ? 16.035   -5.085  21.677   1.00 79.51 200 B 1 
ATOM 2346 N N   . VAL B 2 201 ? 14.648   -7.449  17.757   1.00 86.45 201 B 1 
ATOM 2347 C CA  . VAL B 2 201 ? 14.531   -7.625  16.309   1.00 87.43 201 B 1 
ATOM 2348 C C   . VAL B 2 201 ? 14.081   -6.313  15.688   1.00 87.40 201 B 1 
ATOM 2349 O O   . VAL B 2 201 ? 12.981   -5.821  15.935   1.00 85.57 201 B 1 
ATOM 2350 C CB  . VAL B 2 201 ? 13.599   -8.793  15.943   1.00 87.14 201 B 1 
ATOM 2351 C CG1 . VAL B 2 201 ? 13.546   -8.994  14.430   1.00 83.45 201 B 1 
ATOM 2352 C CG2 . VAL B 2 201 ? 14.096   -10.096 16.569   1.00 83.87 201 B 1 
ATOM 2353 N N   . LEU B 2 202 ? 14.950   -5.737  14.858   1.00 87.41 202 B 1 
ATOM 2354 C CA  . LEU B 2 202 ? 14.706   -4.509  14.121   1.00 86.99 202 B 1 
ATOM 2355 C C   . LEU B 2 202 ? 13.905   -4.828  12.862   1.00 87.21 202 B 1 
ATOM 2356 O O   . LEU B 2 202 ? 14.385   -5.534  11.974   1.00 85.88 202 B 1 
ATOM 2357 C CB  . LEU B 2 202 ? 16.036   -3.820  13.796   1.00 85.31 202 B 1 
ATOM 2358 C CG  . LEU B 2 202 ? 16.991   -3.576  14.984   1.00 83.39 202 B 1 
ATOM 2359 C CD1 . LEU B 2 202 ? 18.266   -2.901  14.478   1.00 79.16 202 B 1 
ATOM 2360 C CD2 . LEU B 2 202 ? 16.364   -2.692  16.054   1.00 79.64 202 B 1 
ATOM 2361 N N   . ALA B 2 203 ? 12.689   -4.303  12.774   1.00 86.73 203 B 1 
ATOM 2362 C CA  . ALA B 2 203 ? 11.791   -4.518  11.654   1.00 87.28 203 B 1 
ATOM 2363 C C   . ALA B 2 203 ? 10.817   -3.347  11.488   1.00 87.76 203 B 1 
ATOM 2364 O O   . ALA B 2 203 ? 10.635   -2.533  12.393   1.00 86.06 203 B 1 
ATOM 2365 C CB  . ALA B 2 203 ? 11.032   -5.835  11.884   1.00 85.42 203 B 1 
ATOM 2366 N N   . PHE B 2 204 ? 10.165   -3.279  10.334   1.00 87.59 204 B 1 
ATOM 2367 C CA  . PHE B 2 204 ? 8.920    -2.532  10.221   1.00 88.63 204 B 1 
ATOM 2368 C C   . PHE B 2 204 ? 7.788    -3.290  10.937   1.00 87.85 204 B 1 
ATOM 2369 O O   . PHE B 2 204 ? 7.798    -4.514  10.988   1.00 85.32 204 B 1 
ATOM 2370 C CB  . PHE B 2 204 ? 8.588    -2.287  8.753    1.00 89.01 204 B 1 
ATOM 2371 C CG  . PHE B 2 204 ? 9.519    -1.299  8.077    1.00 90.75 204 B 1 
ATOM 2372 C CD1 . PHE B 2 204 ? 9.417    0.072   8.379    1.00 87.58 204 B 1 
ATOM 2373 C CD2 . PHE B 2 204 ? 10.468   -1.732  7.140    1.00 87.87 204 B 1 
ATOM 2374 C CE1 . PHE B 2 204 ? 10.262   1.002   7.753    1.00 87.40 204 B 1 
ATOM 2375 C CE2 . PHE B 2 204 ? 11.305   -0.807  6.510    1.00 87.61 204 B 1 
ATOM 2376 C CZ  . PHE B 2 204 ? 11.207   0.568   6.805    1.00 89.54 204 B 1 
ATOM 2377 N N   . GLN B 2 205 ? 6.789    -2.578  11.437   1.00 87.09 205 B 1 
ATOM 2378 C CA  . GLN B 2 205 ? 5.627    -3.213  12.072   1.00 86.09 205 B 1 
ATOM 2379 C C   . GLN B 2 205 ? 4.812    -4.055  11.092   1.00 85.21 205 B 1 
ATOM 2380 O O   . GLN B 2 205 ? 4.134    -5.000  11.487   1.00 83.16 205 B 1 
ATOM 2381 C CB  . GLN B 2 205 ? 4.705    -2.145  12.675   1.00 84.21 205 B 1 
ATOM 2382 C CG  . GLN B 2 205 ? 5.319    -1.420  13.871   1.00 81.80 205 B 1 
ATOM 2383 C CD  . GLN B 2 205 ? 4.372    -0.381  14.479   1.00 81.24 205 B 1 
ATOM 2384 O OE1 . GLN B 2 205 ? 3.208    -0.278  14.130   1.00 75.41 205 B 1 
ATOM 2385 N NE2 . GLN B 2 205 ? 4.846    0.431   15.399   1.00 74.24 205 B 1 
ATOM 2386 N N   . LYS B 2 206 ? 4.846    -3.702  9.803    1.00 85.35 206 B 1 
ATOM 2387 C CA  . LYS B 2 206 ? 4.138    -4.399  8.731    1.00 85.44 206 B 1 
ATOM 2388 C C   . LYS B 2 206 ? 5.133    -4.818  7.658    1.00 85.98 206 B 1 
ATOM 2389 O O   . LYS B 2 206 ? 5.915    -4.001  7.187    1.00 82.84 206 B 1 
ATOM 2390 C CB  . LYS B 2 206 ? 3.044    -3.497  8.145    1.00 81.63 206 B 1 
ATOM 2391 C CG  . LYS B 2 206 ? 1.968    -3.131  9.184    1.00 76.32 206 B 1 
ATOM 2392 C CD  . LYS B 2 206 ? 0.875    -2.278  8.544    1.00 71.54 206 B 1 
ATOM 2393 C CE  . LYS B 2 206 ? -0.175   -1.908  9.599    1.00 61.88 206 B 1 
ATOM 2394 N NZ  . LYS B 2 206 ? -1.264   -1.097  9.027    1.00 53.42 206 B 1 
ATOM 2395 N N   . ALA B 2 207 ? 5.049    -6.073  7.229    1.00 84.80 207 B 1 
ATOM 2396 C CA  . ALA B 2 207 ? 5.824    -6.570  6.094    1.00 85.30 207 B 1 
ATOM 2397 C C   . ALA B 2 207 ? 5.281    -6.049  4.757    1.00 87.35 207 B 1 
ATOM 2398 O O   . ALA B 2 207 ? 6.041    -5.701  3.861    1.00 83.48 207 B 1 
ATOM 2399 C CB  . ALA B 2 207 ? 5.826    -8.098  6.141    1.00 81.34 207 B 1 
ATOM 2400 N N   . SER B 2 208 ? 3.948    -5.968  4.645    1.00 87.34 208 B 1 
ATOM 2401 C CA  . SER B 2 208 ? 3.248    -5.446  3.472    1.00 88.10 208 B 1 
ATOM 2402 C C   . SER B 2 208 ? 2.052    -4.602  3.900    1.00 88.77 208 B 1 
ATOM 2403 O O   . SER B 2 208 ? 1.419    -4.854  4.931    1.00 84.98 208 B 1 
ATOM 2404 C CB  . SER B 2 208 ? 2.826    -6.597  2.543    1.00 84.84 208 B 1 
ATOM 2405 O OG  . SER B 2 208 ? 2.223    -6.084  1.373    1.00 77.42 208 B 1 
ATOM 2406 N N   . SER B 2 209 ? 1.753    -3.578  3.118    1.00 90.08 209 B 1 
ATOM 2407 C CA  . SER B 2 209 ? 0.560    -2.762  3.261    1.00 89.95 209 B 1 
ATOM 2408 C C   . SER B 2 209 ? -0.084   -2.501  1.902    1.00 91.42 209 B 1 
ATOM 2409 O O   . SER B 2 209 ? 0.597    -2.407  0.888    1.00 89.59 209 B 1 
ATOM 2410 C CB  . SER B 2 209 ? 0.873    -1.452  3.998    1.00 86.73 209 B 1 
ATOM 2411 O OG  . SER B 2 209 ? 1.769    -0.633  3.272    1.00 77.47 209 B 1 
ATOM 2412 N N   . ILE B 2 210 ? -1.404   -2.375  1.894    1.00 91.64 210 B 1 
ATOM 2413 C CA  . ILE B 2 210 ? -2.178   -2.043  0.705    1.00 92.27 210 B 1 
ATOM 2414 C C   . ILE B 2 210 ? -3.073   -0.848  0.993    1.00 92.70 210 B 1 
ATOM 2415 O O   . ILE B 2 210 ? -3.715   -0.776  2.043    1.00 91.18 210 B 1 
ATOM 2416 C CB  . ILE B 2 210 ? -2.927   -3.280  0.165    1.00 90.60 210 B 1 
ATOM 2417 C CG1 . ILE B 2 210 ? -3.559   -2.977  -1.203   1.00 83.52 210 B 1 
ATOM 2418 C CG2 . ILE B 2 210 ? -3.963   -3.824  1.176    1.00 83.79 210 B 1 
ATOM 2419 C CD1 . ILE B 2 210 ? -3.884   -4.241  -2.005   1.00 79.07 210 B 1 
ATOM 2420 N N   . VAL B 2 211 ? -3.096   0.097   0.064    1.00 93.02 211 B 1 
ATOM 2421 C CA  . VAL B 2 211 ? -3.925   1.296   0.130    1.00 93.36 211 B 1 
ATOM 2422 C C   . VAL B 2 211 ? -4.878   1.295   -1.057   1.00 93.82 211 B 1 
ATOM 2423 O O   . VAL B 2 211 ? -4.454   1.193   -2.203   1.00 92.86 211 B 1 
ATOM 2424 C CB  . VAL B 2 211 ? -3.074   2.580   0.183    1.00 92.56 211 B 1 
ATOM 2425 C CG1 . VAL B 2 211 ? -3.967   3.810   0.338    1.00 87.81 211 B 1 
ATOM 2426 C CG2 . VAL B 2 211 ? -2.106   2.566   1.372    1.00 88.42 211 B 1 
ATOM 2427 N N   . TYR B 2 212 ? -6.167   1.418   -0.771   1.00 93.25 212 B 1 
ATOM 2428 C CA  . TYR B 2 212 ? -7.225   1.514   -1.765   1.00 92.96 212 B 1 
ATOM 2429 C C   . TYR B 2 212 ? -7.702   2.968   -1.841   1.00 93.29 212 B 1 
ATOM 2430 O O   . TYR B 2 212 ? -8.106   3.534   -0.831   1.00 91.51 212 B 1 
ATOM 2431 C CB  . TYR B 2 212 ? -8.373   0.576   -1.392   1.00 92.02 212 B 1 
ATOM 2432 C CG  . TYR B 2 212 ? -7.995   -0.886  -1.350   1.00 92.05 212 B 1 
ATOM 2433 C CD1 . TYR B 2 212 ? -8.066   -1.673  -2.510   1.00 88.44 212 B 1 
ATOM 2434 C CD2 . TYR B 2 212 ? -7.567   -1.474  -0.139   1.00 89.13 212 B 1 
ATOM 2435 C CE1 . TYR B 2 212 ? -7.720   -3.031  -2.472   1.00 87.92 212 B 1 
ATOM 2436 C CE2 . TYR B 2 212 ? -7.212   -2.835  -0.096   1.00 88.13 212 B 1 
ATOM 2437 C CZ  . TYR B 2 212 ? -7.298   -3.598  -1.268   1.00 89.65 212 B 1 
ATOM 2438 O OH  . TYR B 2 212 ? -6.948   -4.934  -1.226   1.00 87.42 212 B 1 
ATOM 2439 N N   . LYS B 2 213 ? -7.652   3.562   -3.041   1.00 93.49 213 B 1 
ATOM 2440 C CA  . LYS B 2 213 ? -8.060   4.950   -3.264   1.00 94.08 213 B 1 
ATOM 2441 C C   . LYS B 2 213 ? -8.805   5.115   -4.587   1.00 94.10 213 B 1 
ATOM 2442 O O   . LYS B 2 213 ? -8.548   4.400   -5.552   1.00 92.98 213 B 1 
ATOM 2443 C CB  . LYS B 2 213 ? -6.828   5.870   -3.218   1.00 93.41 213 B 1 
ATOM 2444 C CG  . LYS B 2 213 ? -6.248   6.075   -1.806   1.00 91.44 213 B 1 
ATOM 2445 C CD  . LYS B 2 213 ? -7.192   6.856   -0.902   1.00 90.45 213 B 1 
ATOM 2446 C CE  . LYS B 2 213 ? -6.559   7.139   0.457    1.00 87.51 213 B 1 
ATOM 2447 N NZ  . LYS B 2 213 ? -7.380   8.101   1.232    1.00 82.62 213 B 1 
ATOM 2448 N N   . LYS B 2 214 ? -9.711   6.085   -4.621   1.00 93.16 214 B 1 
ATOM 2449 C CA  . LYS B 2 214 ? -10.334  6.532   -5.862   1.00 93.14 214 B 1 
ATOM 2450 C C   . LYS B 2 214 ? -9.384   7.463   -6.621   1.00 93.20 214 B 1 
ATOM 2451 O O   . LYS B 2 214 ? -8.527   8.116   -6.024   1.00 91.66 214 B 1 
ATOM 2452 C CB  . LYS B 2 214 ? -11.675  7.206   -5.555   1.00 91.22 214 B 1 
ATOM 2453 C CG  . LYS B 2 214 ? -12.682  6.197   -4.974   1.00 85.64 214 B 1 
ATOM 2454 C CD  . LYS B 2 214 ? -14.011  6.845   -4.569   1.00 84.89 214 B 1 
ATOM 2455 C CE  . LYS B 2 214 ? -13.838  7.721   -3.325   1.00 75.49 214 B 1 
ATOM 2456 N NZ  . LYS B 2 214 ? -15.137  8.161   -2.786   1.00 70.02 214 B 1 
ATOM 2457 N N   . GLU B 2 215 ? -9.536   7.532   -7.928   1.00 91.95 215 B 1 
ATOM 2458 C CA  . GLU B 2 215 ? -8.813   8.492   -8.754   1.00 91.54 215 B 1 
ATOM 2459 C C   . GLU B 2 215 ? -9.022   9.928   -8.238   1.00 91.28 215 B 1 
ATOM 2460 O O   . GLU B 2 215 ? -10.140  10.336  -7.942   1.00 88.48 215 B 1 
ATOM 2461 C CB  . GLU B 2 215 ? -9.249   8.342   -10.220  1.00 89.45 215 B 1 
ATOM 2462 C CG  . GLU B 2 215 ? -8.501   9.275   -11.185  1.00 86.75 215 B 1 
ATOM 2463 C CD  . GLU B 2 215 ? -8.795   8.950   -12.664  1.00 86.68 215 B 1 
ATOM 2464 O OE1 . GLU B 2 215 ? -7.848   8.898   -13.476  1.00 79.32 215 B 1 
ATOM 2465 O OE2 . GLU B 2 215 ? -9.960   8.691   -13.012  1.00 81.32 215 B 1 
ATOM 2466 N N   . GLY B 2 216 ? -7.932   10.672  -8.113   1.00 92.16 216 B 1 
ATOM 2467 C CA  . GLY B 2 216 ? -7.912   12.040  -7.604   1.00 91.63 216 B 1 
ATOM 2468 C C   . GLY B 2 216 ? -7.753   12.174  -6.090   1.00 92.73 216 B 1 
ATOM 2469 O O   . GLY B 2 216 ? -7.371   13.256  -5.634   1.00 89.58 216 B 1 
ATOM 2470 N N   . GLU B 2 217 ? -7.968   11.133  -5.304   1.00 92.78 217 B 1 
ATOM 2471 C CA  . GLU B 2 217 ? -7.783   11.191  -3.855   1.00 93.06 217 B 1 
ATOM 2472 C C   . GLU B 2 217 ? -6.300   11.267  -3.465   1.00 93.22 217 B 1 
ATOM 2473 O O   . GLU B 2 217 ? -5.427   10.714  -4.130   1.00 91.39 217 B 1 
ATOM 2474 C CB  . GLU B 2 217 ? -8.454   10.003  -3.143   1.00 91.22 217 B 1 
ATOM 2475 C CG  . GLU B 2 217 ? -9.981   10.048  -3.244   1.00 86.41 217 B 1 
ATOM 2476 C CD  . GLU B 2 217 ? -10.660  8.927   -2.430   1.00 87.28 217 B 1 
ATOM 2477 O OE1 . GLU B 2 217 ? -11.759  9.166   -1.899   1.00 79.26 217 B 1 
ATOM 2478 O OE2 . GLU B 2 217 ? -10.107  7.810   -2.369   1.00 81.53 217 B 1 
ATOM 2479 N N   . GLN B 2 218 ? -6.013   11.926  -2.335   1.00 93.89 218 B 1 
ATOM 2480 C CA  . GLN B 2 218 ? -4.681   11.914  -1.741   1.00 94.67 218 B 1 
ATOM 2481 C C   . GLN B 2 218 ? -4.371   10.535  -1.145   1.00 94.43 218 B 1 
ATOM 2482 O O   . GLN B 2 218 ? -5.216   9.916   -0.494   1.00 92.20 218 B 1 
ATOM 2483 C CB  . GLN B 2 218 ? -4.571   13.040  -0.702   1.00 93.28 218 B 1 
ATOM 2484 C CG  . GLN B 2 218 ? -3.177   13.125  -0.057   1.00 90.36 218 B 1 
ATOM 2485 C CD  . GLN B 2 218 ? -3.040   14.359  0.840    1.00 88.93 218 B 1 
ATOM 2486 O OE1 . GLN B 2 218 ? -3.453   15.446  0.491    1.00 81.36 218 B 1 
ATOM 2487 N NE2 . GLN B 2 218 ? -2.454   14.245  2.006    1.00 78.67 218 B 1 
ATOM 2488 N N   . VAL B 2 219 ? -3.137   10.078  -1.346   1.00 94.96 219 B 1 
ATOM 2489 C CA  . VAL B 2 219 ? -2.643   8.804   -0.829   1.00 94.76 219 B 1 
ATOM 2490 C C   . VAL B 2 219 ? -1.575   9.070   0.207    1.00 94.85 219 B 1 
ATOM 2491 O O   . VAL B 2 219 ? -0.639   9.831   -0.046   1.00 93.45 219 B 1 
ATOM 2492 C CB  . VAL B 2 219 ? -2.067   7.917   -1.945   1.00 93.75 219 B 1 
ATOM 2493 C CG1 . VAL B 2 219 ? -1.754   6.514   -1.431   1.00 89.93 219 B 1 
ATOM 2494 C CG2 . VAL B 2 219 ? -3.026   7.785   -3.128   1.00 90.78 219 B 1 
ATOM 2495 N N   . GLU B 2 220 ? -1.678   8.404   1.352    1.00 94.19 220 B 1 
ATOM 2496 C CA  . GLU B 2 220 ? -0.669   8.424   2.396    1.00 93.58 220 B 1 
ATOM 2497 C C   . GLU B 2 220 ? -0.153   7.011   2.646    1.00 93.32 220 B 1 
ATOM 2498 O O   . GLU B 2 220 ? -0.922   6.089   2.902    1.00 91.32 220 B 1 
ATOM 2499 C CB  . GLU B 2 220 ? -1.222   9.052   3.672    1.00 91.71 220 B 1 
ATOM 2500 C CG  . GLU B 2 220 ? -1.495   10.547  3.462    1.00 79.50 220 B 1 
ATOM 2501 C CD  . GLU B 2 220 ? -1.994   11.270  4.711    1.00 74.11 220 B 1 
ATOM 2502 O OE1 . GLU B 2 220 ? -2.202   12.500  4.577    1.00 64.76 220 B 1 
ATOM 2503 O OE2 . GLU B 2 220 ? -2.167   10.613  5.760    1.00 65.83 220 B 1 
ATOM 2504 N N   . PHE B 2 221 ? 1.160    6.864   2.576    1.00 93.50 221 B 1 
ATOM 2505 C CA  . PHE B 2 221 ? 1.867    5.653   2.930    1.00 93.04 221 B 1 
ATOM 2506 C C   . PHE B 2 221 ? 2.591    5.875   4.251    1.00 92.95 221 B 1 
ATOM 2507 O O   . PHE B 2 221 ? 3.316    6.851   4.391    1.00 91.21 221 B 1 
ATOM 2508 C CB  . PHE B 2 221 ? 2.846    5.266   1.826    1.00 92.67 221 B 1 
ATOM 2509 C CG  . PHE B 2 221 ? 2.222    5.088   0.456    1.00 93.58 221 B 1 
ATOM 2510 C CD1 . PHE B 2 221 ? 1.303    4.056   0.227    1.00 90.30 221 B 1 
ATOM 2511 C CD2 . PHE B 2 221 ? 2.575    5.948   -0.595   1.00 90.29 221 B 1 
ATOM 2512 C CE1 . PHE B 2 221 ? 0.751    3.862   -1.041   1.00 89.36 221 B 1 
ATOM 2513 C CE2 . PHE B 2 221 ? 2.029    5.764   -1.872   1.00 89.60 221 B 1 
ATOM 2514 C CZ  . PHE B 2 221 ? 1.120    4.717   -2.104   1.00 91.00 221 B 1 
ATOM 2515 N N   . SER B 2 222 ? 2.429    4.958   5.199    1.00 92.04 222 B 1 
ATOM 2516 C CA  . SER B 2 222 ? 3.094    4.998   6.498    1.00 91.10 222 B 1 
ATOM 2517 C C   . SER B 2 222 ? 3.934    3.744   6.705    1.00 91.21 222 B 1 
ATOM 2518 O O   . SER B 2 222 ? 3.494    2.630   6.402    1.00 88.98 222 B 1 
ATOM 2519 C CB  . SER B 2 222 ? 2.062    5.186   7.612    1.00 88.24 222 B 1 
ATOM 2520 O OG  . SER B 2 222 ? 2.708    5.329   8.860    1.00 76.38 222 B 1 
ATOM 2521 N N   . PHE B 2 223 ? 5.132    3.940   7.245    1.00 91.11 223 B 1 
ATOM 2522 C CA  . PHE B 2 223 ? 6.135    2.911   7.472    1.00 91.11 223 B 1 
ATOM 2523 C C   . PHE B 2 223 ? 6.595    2.931   8.940    1.00 90.42 223 B 1 
ATOM 2524 O O   . PHE B 2 223 ? 7.718    3.343   9.238    1.00 87.29 223 B 1 
ATOM 2525 C CB  . PHE B 2 223 ? 7.296    3.125   6.499    1.00 91.08 223 B 1 
ATOM 2526 C CG  . PHE B 2 223 ? 6.887    3.251   5.050    1.00 92.34 223 B 1 
ATOM 2527 C CD1 . PHE B 2 223 ? 6.776    2.104   4.252    1.00 89.40 223 B 1 
ATOM 2528 C CD2 . PHE B 2 223 ? 6.624    4.507   4.490    1.00 90.44 223 B 1 
ATOM 2529 C CE1 . PHE B 2 223 ? 6.427    2.221   2.903    1.00 89.11 223 B 1 
ATOM 2530 C CE2 . PHE B 2 223 ? 6.269    4.627   3.148    1.00 89.46 223 B 1 
ATOM 2531 C CZ  . PHE B 2 223 ? 6.173    3.486   2.346    1.00 90.55 223 B 1 
ATOM 2532 N N   . PRO B 2 224 ? 5.727    2.547   9.886    1.00 88.79 224 B 1 
ATOM 2533 C CA  . PRO B 2 224 ? 6.077    2.554   11.300   1.00 87.90 224 B 1 
ATOM 2534 C C   . PRO B 2 224 ? 7.112    1.471   11.609   1.00 87.70 224 B 1 
ATOM 2535 O O   . PRO B 2 224 ? 6.979    0.317   11.201   1.00 85.21 224 B 1 
ATOM 2536 C CB  . PRO B 2 224 ? 4.753    2.350   12.036   1.00 85.53 224 B 1 
ATOM 2537 C CG  . PRO B 2 224 ? 3.916    1.549   11.045   1.00 83.30 224 B 1 
ATOM 2538 C CD  . PRO B 2 224 ? 4.355    2.103   9.698    1.00 86.58 224 B 1 
ATOM 2539 N N   . LEU B 2 225 ? 8.140    1.841   12.369   1.00 86.46 225 B 1 
ATOM 2540 C CA  . LEU B 2 225 ? 9.150    0.925   12.873   1.00 85.70 225 B 1 
ATOM 2541 C C   . LEU B 2 225 ? 8.623    0.192   14.111   1.00 84.79 225 B 1 
ATOM 2542 O O   . LEU B 2 225 ? 7.920    0.769   14.930   1.00 81.36 225 B 1 
ATOM 2543 C CB  . LEU B 2 225 ? 10.446   1.695   13.177   1.00 84.24 225 B 1 
ATOM 2544 C CG  . LEU B 2 225 ? 11.104   2.353   11.940   1.00 83.71 225 B 1 
ATOM 2545 C CD1 . LEU B 2 225 ? 12.263   3.240   12.372   1.00 79.71 225 B 1 
ATOM 2546 C CD2 . LEU B 2 225 ? 11.636   1.317   10.958   1.00 79.99 225 B 1 
ATOM 2547 N N   . ALA B 2 226 ? 9.003    -1.077  14.255   1.00 80.54 226 B 1 
ATOM 2548 C CA  . ALA B 2 226 ? 8.635    -1.906  15.408   1.00 77.85 226 B 1 
ATOM 2549 C C   . ALA B 2 226 ? 9.538    -1.685  16.638   1.00 77.87 226 B 1 
ATOM 2550 O O   . ALA B 2 226 ? 9.385    -2.361  17.647   1.00 73.22 226 B 1 
ATOM 2551 C CB  . ALA B 2 226 ? 8.630    -3.366  14.956   1.00 75.09 226 B 1 
ATOM 2552 N N   . PHE B 2 227 ? 10.494   -0.762  16.552   1.00 78.15 227 B 1 
ATOM 2553 C CA  . PHE B 2 227 ? 11.488   -0.498  17.580   1.00 75.91 227 B 1 
ATOM 2554 C C   . PHE B 2 227 ? 11.726   0.999   17.743   1.00 74.72 227 B 1 
ATOM 2555 O O   . PHE B 2 227 ? 11.513   1.797   16.828   1.00 71.91 227 B 1 
ATOM 2556 C CB  . PHE B 2 227 ? 12.783   -1.243  17.240   1.00 74.44 227 B 1 
ATOM 2557 C CG  . PHE B 2 227 ? 13.442   -0.793  15.953   1.00 75.97 227 B 1 
ATOM 2558 C CD1 . PHE B 2 227 ? 13.017   -1.316  14.708   1.00 72.43 227 B 1 
ATOM 2559 C CD2 . PHE B 2 227 ? 14.477   0.153   15.974   1.00 73.41 227 B 1 
ATOM 2560 C CE1 . PHE B 2 227 ? 13.613   -0.899  13.515   1.00 68.77 227 B 1 
ATOM 2561 C CE2 . PHE B 2 227 ? 15.081   0.573   14.781   1.00 69.70 227 B 1 
ATOM 2562 C CZ  . PHE B 2 227 ? 14.652   0.054   13.549   1.00 73.23 227 B 1 
ATOM 2563 N N   . THR B 2 228 ? 12.216   1.377   18.917   1.00 70.71 228 B 1 
ATOM 2564 C CA  . THR B 2 228 ? 12.611   2.743   19.241   1.00 69.18 228 B 1 
ATOM 2565 C C   . THR B 2 228 ? 14.071   2.751   19.654   1.00 69.11 228 B 1 
ATOM 2566 O O   . THR B 2 228 ? 14.465   2.031   20.563   1.00 65.20 228 B 1 
ATOM 2567 C CB  . THR B 2 228 ? 11.734   3.343   20.348   1.00 63.57 228 B 1 
ATOM 2568 O OG1 . THR B 2 228 ? 11.748   2.531   21.487   1.00 55.55 228 B 1 
ATOM 2569 C CG2 . THR B 2 228 ? 10.281   3.505   19.895   1.00 53.38 228 B 1 
ATOM 2570 N N   . VAL B 2 229 ? 14.860   3.583   18.984   1.00 71.20 229 B 1 
ATOM 2571 C CA  . VAL B 2 229 ? 16.260   3.822   19.338   1.00 69.27 229 B 1 
ATOM 2572 C C   . VAL B 2 229 ? 16.484   5.323   19.435   1.00 71.11 229 B 1 
ATOM 2573 O O   . VAL B 2 229 ? 15.879   6.087   18.688   1.00 66.29 229 B 1 
ATOM 2574 C CB  . VAL B 2 229 ? 17.259   3.165   18.357   1.00 62.07 229 B 1 
ATOM 2575 C CG1 . VAL B 2 229 ? 17.765   1.847   18.931   1.00 54.86 229 B 1 
ATOM 2576 C CG2 . VAL B 2 229 ? 16.681   2.894   16.969   1.00 54.90 229 B 1 
ATOM 2577 N N   . GLU B 2 230 ? 17.334   5.763   20.366   1.00 64.48 230 B 1 
ATOM 2578 C CA  . GLU B 2 230 ? 17.583   7.192   20.559   1.00 65.10 230 B 1 
ATOM 2579 C C   . GLU B 2 230 ? 18.262   7.817   19.346   1.00 67.74 230 B 1 
ATOM 2580 O O   . GLU B 2 230 ? 17.764   8.783   18.778   1.00 63.15 230 B 1 
ATOM 2581 C CB  . GLU B 2 230 ? 18.444   7.416   21.795   1.00 58.64 230 B 1 
ATOM 2582 C CG  . GLU B 2 230 ? 17.692   7.104   23.090   1.00 50.91 230 B 1 
ATOM 2583 C CD  . GLU B 2 230 ? 18.488   7.515   24.331   1.00 43.27 230 B 1 
ATOM 2584 O OE1 . GLU B 2 230 ? 17.850   7.634   25.391   1.00 36.96 230 B 1 
ATOM 2585 O OE2 . GLU B 2 230 ? 19.713   7.734   24.185   1.00 39.57 230 B 1 
ATOM 2586 N N   . LYS B 2 231 ? 19.361   7.211   18.913   1.00 73.47 231 B 1 
ATOM 2587 C CA  . LYS B 2 231 ? 20.122   7.597   17.733   1.00 74.18 231 B 1 
ATOM 2588 C C   . LYS B 2 231 ? 19.848   6.591   16.636   1.00 75.05 231 B 1 
ATOM 2589 O O   . LYS B 2 231 ? 20.386   5.493   16.647   1.00 69.88 231 B 1 
ATOM 2590 C CB  . LYS B 2 231 ? 21.614   7.698   18.070   1.00 68.32 231 B 1 
ATOM 2591 C CG  . LYS B 2 231 ? 21.907   8.834   19.065   1.00 60.77 231 B 1 
ATOM 2592 C CD  . LYS B 2 231 ? 23.404   8.906   19.373   1.00 54.56 231 B 1 
ATOM 2593 C CE  . LYS B 2 231 ? 23.675   9.995   20.403   1.00 47.54 231 B 1 
ATOM 2594 N NZ  . LYS B 2 231 ? 25.101   10.024  20.814   1.00 41.30 231 B 1 
ATOM 2595 N N   . LEU B 2 232 ? 18.984   6.964   15.687   1.00 76.60 232 B 1 
ATOM 2596 C CA  . LEU B 2 232 ? 18.704   6.164   14.502   1.00 77.48 232 B 1 
ATOM 2597 C C   . LEU B 2 232 ? 19.236   6.906   13.285   1.00 79.75 232 B 1 
ATOM 2598 O O   . LEU B 2 232 ? 18.669   7.937   12.899   1.00 77.57 232 B 1 
ATOM 2599 C CB  . LEU B 2 232 ? 17.198   5.879   14.420   1.00 73.33 232 B 1 
ATOM 2600 C CG  . LEU B 2 232 ? 16.820   4.923   13.284   1.00 68.89 232 B 1 
ATOM 2601 C CD1 . LEU B 2 232 ? 17.382   3.518   13.501   1.00 63.72 232 B 1 
ATOM 2602 C CD2 . LEU B 2 232 ? 15.297   4.801   13.196   1.00 64.93 232 B 1 
ATOM 2603 N N   . THR B 2 233 ? 20.305   6.388   12.703   1.00 82.94 233 B 1 
ATOM 2604 C CA  . THR B 2 233 ? 20.908   6.921   11.489   1.00 84.18 233 B 1 
ATOM 2605 C C   . THR B 2 233 ? 20.891   5.858   10.402   1.00 85.33 233 B 1 
ATOM 2606 O O   . THR B 2 233 ? 21.114   4.676   10.664   1.00 81.65 233 B 1 
ATOM 2607 C CB  . THR B 2 233 ? 22.335   7.440   11.737   1.00 80.52 233 B 1 
ATOM 2608 O OG1 . THR B 2 233 ? 22.369   8.298   12.852   1.00 71.38 233 B 1 
ATOM 2609 C CG2 . THR B 2 233 ? 22.817   8.279   10.552   1.00 69.98 233 B 1 
ATOM 2610 N N   . GLY B 2 234 ? 20.575   6.270   9.189    1.00 87.63 234 B 1 
ATOM 2611 C CA  . GLY B 2 234 ? 20.498   5.361   8.061    1.00 88.80 234 B 1 
ATOM 2612 C C   . GLY B 2 234 ? 20.124   6.062   6.771    1.00 91.05 234 B 1 
ATOM 2613 O O   . GLY B 2 234 ? 20.006   7.284   6.697    1.00 89.68 234 B 1 
ATOM 2614 N N   . SER B 2 235 ? 19.927   5.263   5.740    1.00 91.54 235 B 1 
ATOM 2615 C CA  . SER B 2 235 ? 19.481   5.740   4.434    1.00 92.39 235 B 1 
ATOM 2616 C C   . SER B 2 235 ? 18.415   4.818   3.872    1.00 92.62 235 B 1 
ATOM 2617 O O   . SER B 2 235 ? 18.474   3.601   4.059    1.00 89.83 235 B 1 
ATOM 2618 C CB  . SER B 2 235 ? 20.664   5.863   3.470    1.00 89.94 235 B 1 
ATOM 2619 O OG  . SER B 2 235 ? 21.286   4.612   3.265    1.00 77.67 235 B 1 
ATOM 2620 N N   . GLY B 2 236 ? 17.451   5.388   3.168    1.00 92.17 236 B 1 
ATOM 2621 C CA  . GLY B 2 236 ? 16.340   4.645   2.616    1.00 92.53 236 B 1 
ATOM 2622 C C   . GLY B 2 236 ? 16.053   5.001   1.166    1.00 93.95 236 B 1 
ATOM 2623 O O   . GLY B 2 236 ? 16.446   6.049   0.654    1.00 92.62 236 B 1 
ATOM 2624 N N   . GLU B 2 237 ? 15.356   4.098   0.512    1.00 93.20 237 B 1 
ATOM 2625 C CA  . GLU B 2 237 ? 14.925   4.245   -0.867   1.00 93.74 237 B 1 
ATOM 2626 C C   . GLU B 2 237 ? 13.595   3.526   -1.086   1.00 93.64 237 B 1 
ATOM 2627 O O   . GLU B 2 237 ? 13.398   2.406   -0.612   1.00 91.78 237 B 1 
ATOM 2628 C CB  . GLU B 2 237 ? 16.034   3.727   -1.797   1.00 91.56 237 B 1 
ATOM 2629 C CG  . GLU B 2 237 ? 15.653   3.796   -3.280   1.00 85.21 237 B 1 
ATOM 2630 C CD  . GLU B 2 237 ? 16.851   3.584   -4.225   1.00 86.70 237 B 1 
ATOM 2631 O OE1 . GLU B 2 237 ? 16.835   4.204   -5.315   1.00 78.44 237 B 1 
ATOM 2632 O OE2 . GLU B 2 237 ? 17.779   2.833   -3.872   1.00 81.39 237 B 1 
ATOM 2633 N N   . LEU B 2 238 ? 12.692   4.163   -1.822   1.00 93.38 238 B 1 
ATOM 2634 C CA  . LEU B 2 238 ? 11.475   3.530   -2.316   1.00 93.42 238 B 1 
ATOM 2635 C C   . LEU B 2 238 ? 11.625   3.253   -3.806   1.00 93.48 238 B 1 
ATOM 2636 O O   . LEU B 2 238 ? 11.705   4.174   -4.623   1.00 91.81 238 B 1 
ATOM 2637 C CB  . LEU B 2 238 ? 10.252   4.411   -2.008   1.00 93.06 238 B 1 
ATOM 2638 C CG  . LEU B 2 238 ? 8.920    3.838   -2.540   1.00 93.17 238 B 1 
ATOM 2639 C CD1 . LEU B 2 238 ? 8.515    2.536   -1.854   1.00 89.09 238 B 1 
ATOM 2640 C CD2 . LEU B 2 238 ? 7.788    4.842   -2.310   1.00 88.75 238 B 1 
ATOM 2641 N N   . TRP B 2 239 ? 11.611   1.974   -4.155   1.00 92.53 239 B 1 
ATOM 2642 C CA  . TRP B 2 239 ? 11.435   1.506   -5.519   1.00 92.01 239 B 1 
ATOM 2643 C C   . TRP B 2 239 ? 9.961    1.246   -5.798   1.00 91.81 239 B 1 
ATOM 2644 O O   . TRP B 2 239 ? 9.270    0.664   -4.960   1.00 89.51 239 B 1 
ATOM 2645 C CB  . TRP B 2 239 ? 12.280   0.261   -5.764   1.00 89.57 239 B 1 
ATOM 2646 C CG  . TRP B 2 239 ? 13.731   0.577   -5.953   1.00 83.30 239 B 1 
ATOM 2647 C CD1 . TRP B 2 239 ? 14.627   0.777   -4.964   1.00 72.89 239 B 1 
ATOM 2648 C CD2 . TRP B 2 239 ? 14.452   0.780   -7.215   1.00 78.25 239 B 1 
ATOM 2649 N NE1 . TRP B 2 239 ? 15.868   1.091   -5.523   1.00 67.96 239 B 1 
ATOM 2650 C CE2 . TRP B 2 239 ? 15.801   1.105   -6.896   1.00 73.54 239 B 1 
ATOM 2651 C CE3 . TRP B 2 239 ? 14.082   0.722   -8.568   1.00 67.88 239 B 1 
ATOM 2652 C CZ2 . TRP B 2 239 ? 16.755   1.373   -7.907   1.00 69.99 239 B 1 
ATOM 2653 C CZ3 . TRP B 2 239 ? 15.038   0.988   -9.575   1.00 64.71 239 B 1 
ATOM 2654 C CH2 . TRP B 2 239 ? 16.354   1.314   -9.248   1.00 65.63 239 B 1 
ATOM 2655 N N   . TRP B 2 240 ? 9.485    1.644   -6.977   1.00 92.06 240 B 1 
ATOM 2656 C CA  . TRP B 2 240 ? 8.091    1.482   -7.382   1.00 92.30 240 B 1 
ATOM 2657 C C   . TRP B 2 240 ? 7.974    0.817   -8.745   1.00 91.94 240 B 1 
ATOM 2658 O O   . TRP B 2 240 ? 8.564    1.274   -9.732   1.00 89.33 240 B 1 
ATOM 2659 C CB  . TRP B 2 240 ? 7.402    2.838   -7.379   1.00 91.98 240 B 1 
ATOM 2660 C CG  . TRP B 2 240 ? 5.911    2.728   -7.432   1.00 92.61 240 B 1 
ATOM 2661 C CD1 . TRP B 2 240 ? 5.152    2.742   -8.553   1.00 90.16 240 B 1 
ATOM 2662 C CD2 . TRP B 2 240 ? 4.989    2.546   -6.316   1.00 92.37 240 B 1 
ATOM 2663 N NE1 . TRP B 2 240 ? 3.818    2.592   -8.208   1.00 90.18 240 B 1 
ATOM 2664 C CE2 . TRP B 2 240 ? 3.674    2.468   -6.842   1.00 92.02 240 B 1 
ATOM 2665 C CE3 . TRP B 2 240 ? 5.153    2.438   -4.925   1.00 91.47 240 B 1 
ATOM 2666 C CZ2 . TRP B 2 240 ? 2.547    2.293   -6.017   1.00 91.32 240 B 1 
ATOM 2667 C CZ3 . TRP B 2 240 ? 4.034    2.261   -4.095   1.00 89.56 240 B 1 
ATOM 2668 C CH2 . TRP B 2 240 ? 2.752    2.189   -4.635   1.00 89.70 240 B 1 
ATOM 2669 N N   . GLN B 2 241 ? 7.159    -0.229  -8.802   1.00 89.55 241 B 1 
ATOM 2670 C CA  . GLN B 2 241 ? 6.749    -0.914  -10.016  1.00 89.05 241 B 1 
ATOM 2671 C C   . GLN B 2 241 ? 5.281    -0.585  -10.286  1.00 88.68 241 B 1 
ATOM 2672 O O   . GLN B 2 241 ? 4.373    -1.220  -9.747   1.00 86.58 241 B 1 
ATOM 2673 C CB  . GLN B 2 241 ? 7.004    -2.424  -9.851   1.00 87.32 241 B 1 
ATOM 2674 C CG  . GLN B 2 241 ? 6.596    -3.240  -11.086  1.00 82.75 241 B 1 
ATOM 2675 C CD  . GLN B 2 241 ? 7.377    -2.845  -12.335  1.00 79.34 241 B 1 
ATOM 2676 O OE1 . GLN B 2 241 ? 8.599    -2.892  -12.370  1.00 70.93 241 B 1 
ATOM 2677 N NE2 . GLN B 2 241 ? 6.722    -2.437  -13.396  1.00 66.97 241 B 1 
ATOM 2678 N N   . ALA B 2 242 ? 5.037    0.413   -11.118  1.00 89.48 242 B 1 
ATOM 2679 C CA  . ALA B 2 242 ? 3.685    0.698   -11.561  1.00 88.72 242 B 1 
ATOM 2680 C C   . ALA B 2 242 ? 3.177    -0.436  -12.463  1.00 88.05 242 B 1 
ATOM 2681 O O   . ALA B 2 242 ? 3.927    -0.932  -13.308  1.00 85.19 242 B 1 
ATOM 2682 C CB  . ALA B 2 242 ? 3.652    2.056   -12.272  1.00 86.84 242 B 1 
ATOM 2683 N N   . GLU B 2 243 ? 1.917    -0.801  -12.328  1.00 86.96 243 B 1 
ATOM 2684 C CA  . GLU B 2 243 ? 1.300    -1.861  -13.136  1.00 84.72 243 B 1 
ATOM 2685 C C   . GLU B 2 243 ? 1.452    -1.557  -14.641  1.00 83.12 243 B 1 
ATOM 2686 O O   . GLU B 2 243 ? 1.789    -2.437  -15.421  1.00 77.45 243 B 1 
ATOM 2687 C CB  . GLU B 2 243 ? -0.178   -2.014  -12.727  1.00 81.04 243 B 1 
ATOM 2688 C CG  . GLU B 2 243 ? -0.888   -3.196  -13.422  1.00 76.00 243 B 1 
ATOM 2689 C CD  . GLU B 2 243 ? -2.351   -3.417  -12.944  1.00 75.47 243 B 1 
ATOM 2690 O OE1 . GLU B 2 243 ? -2.919   -4.500  -13.180  1.00 68.95 243 B 1 
ATOM 2691 O OE2 . GLU B 2 243 ? -2.932   -2.523  -12.308  1.00 72.09 243 B 1 
ATOM 2692 N N   . ARG B 2 244 ? 1.283    -0.304  -15.031  1.00 78.36 244 B 1 
ATOM 2693 C CA  . ARG B 2 244 ? 1.388    0.157   -16.427  1.00 77.51 244 B 1 
ATOM 2694 C C   . ARG B 2 244 ? 2.828    0.332   -16.944  1.00 77.57 244 B 1 
ATOM 2695 O O   . ARG B 2 244 ? 3.000    0.606   -18.129  1.00 72.93 244 B 1 
ATOM 2696 C CB  . ARG B 2 244 ? 0.613    1.476   -16.599  1.00 73.75 244 B 1 
ATOM 2697 C CG  . ARG B 2 244 ? -0.901   1.292   -16.447  1.00 68.66 244 B 1 
ATOM 2698 C CD  . ARG B 2 244 ? -1.611   2.613   -16.738  1.00 65.20 244 B 1 
ATOM 2699 N NE  . ARG B 2 244 ? -3.077   2.467   -16.787  1.00 59.69 244 B 1 
ATOM 2700 C CZ  . ARG B 2 244 ? -3.938   3.353   -17.271  1.00 53.45 244 B 1 
ATOM 2701 N NH1 . ARG B 2 244 ? -3.558   4.537   -17.663  1.00 51.14 244 B 1 
ATOM 2702 N NH2 . ARG B 2 244 ? -5.191   3.067   -17.376  1.00 48.47 244 B 1 
ATOM 2703 N N   . ALA B 2 245 ? 3.824    0.238   -16.092  1.00 76.62 245 B 1 
ATOM 2704 C CA  . ALA B 2 245 ? 5.216    0.432   -16.470  1.00 77.77 245 B 1 
ATOM 2705 C C   . ALA B 2 245 ? 5.907    -0.910  -16.723  1.00 78.06 245 B 1 
ATOM 2706 O O   . ALA B 2 245 ? 5.641    -1.899  -16.047  1.00 73.34 245 B 1 
ATOM 2707 C CB  . ALA B 2 245 ? 5.927    1.259   -15.395  1.00 74.27 245 B 1 
ATOM 2708 N N   . SER B 2 246 ? 6.847    -0.925  -17.674  1.00 75.81 246 B 1 
ATOM 2709 C CA  . SER B 2 246 ? 7.644    -2.113  -17.989  1.00 77.40 246 B 1 
ATOM 2710 C C   . SER B 2 246 ? 8.770    -2.373  -16.988  1.00 78.66 246 B 1 
ATOM 2711 O O   . SER B 2 246 ? 9.244    -3.498  -16.878  1.00 72.67 246 B 1 
ATOM 2712 C CB  . SER B 2 246 ? 8.240    -1.955  -19.387  1.00 73.07 246 B 1 
ATOM 2713 O OG  . SER B 2 246 ? 8.946    -0.732  -19.478  1.00 64.63 246 B 1 
ATOM 2714 N N   . SER B 2 247 ? 9.215    -1.340  -16.266  1.00 77.14 247 B 1 
ATOM 2715 C CA  . SER B 2 247 ? 10.335   -1.425  -15.334  1.00 79.35 247 B 1 
ATOM 2716 C C   . SER B 2 247 ? 10.055   -0.659  -14.045  1.00 79.96 247 B 1 
ATOM 2717 O O   . SER B 2 247 ? 9.315    0.327   -14.035  1.00 75.56 247 B 1 
ATOM 2718 C CB  . SER B 2 247 ? 11.623   -0.932  -15.993  1.00 75.21 247 B 1 
ATOM 2719 O OG  . SER B 2 247 ? 11.506   0.418   -16.406  1.00 67.15 247 B 1 
ATOM 2720 N N   . SER B 2 248 ? 10.683   -1.099  -12.958  1.00 83.71 248 B 1 
ATOM 2721 C CA  . SER B 2 248 ? 10.651   -0.386  -11.689  1.00 84.46 248 B 1 
ATOM 2722 C C   . SER B 2 248 ? 11.505   0.882   -11.751  1.00 85.36 248 B 1 
ATOM 2723 O O   . SER B 2 248 ? 12.488   0.973   -12.486  1.00 81.37 248 B 1 
ATOM 2724 C CB  . SER B 2 248 ? 11.079   -1.296  -10.534  1.00 79.91 248 B 1 
ATOM 2725 O OG  . SER B 2 248 ? 12.384   -1.799  -10.728  1.00 71.15 248 B 1 
ATOM 2726 N N   . LYS B 2 249 ? 11.121   1.880   -10.960  1.00 84.94 249 B 1 
ATOM 2727 C CA  . LYS B 2 249 ? 11.819   3.155   -10.847  1.00 86.53 249 B 1 
ATOM 2728 C C   . LYS B 2 249 ? 12.021   3.519   -9.379   1.00 88.07 249 B 1 
ATOM 2729 O O   . LYS B 2 249 ? 11.146   3.264   -8.550   1.00 84.41 249 B 1 
ATOM 2730 C CB  . LYS B 2 249 ? 11.043   4.258   -11.579  1.00 81.60 249 B 1 
ATOM 2731 C CG  . LYS B 2 249 ? 10.961   4.014   -13.102  1.00 72.28 249 B 1 
ATOM 2732 C CD  . LYS B 2 249 ? 10.239   5.164   -13.806  1.00 70.24 249 B 1 
ATOM 2733 C CE  . LYS B 2 249 ? 10.146   4.885   -15.298  1.00 59.10 249 B 1 
ATOM 2734 N NZ  . LYS B 2 249 ? 9.421    5.961   -16.020  1.00 52.76 249 B 1 
ATOM 2735 N N   . SER B 2 250 ? 13.146   4.166   -9.095   1.00 86.73 250 B 1 
ATOM 2736 C CA  . SER B 2 250 ? 13.355   4.785   -7.786   1.00 87.31 250 B 1 
ATOM 2737 C C   . SER B 2 250 ? 12.504   6.054   -7.699   1.00 88.08 250 B 1 
ATOM 2738 O O   . SER B 2 250 ? 12.705   6.988   -8.473   1.00 83.49 250 B 1 
ATOM 2739 C CB  . SER B 2 250 ? 14.833   5.092   -7.585   1.00 84.07 250 B 1 
ATOM 2740 O OG  . SER B 2 250 ? 15.054   5.682   -6.323   1.00 79.98 250 B 1 
ATOM 2741 N N   . TRP B 2 251 ? 11.539   6.066   -6.785   1.00 89.13 251 B 1 
ATOM 2742 C CA  . TRP B 2 251 ? 10.658   7.204   -6.562   1.00 89.35 251 B 1 
ATOM 2743 C C   . TRP B 2 251 ? 11.276   8.233   -5.621   1.00 89.33 251 B 1 
ATOM 2744 O O   . TRP B 2 251 ? 11.186   9.430   -5.885   1.00 87.17 251 B 1 
ATOM 2745 C CB  . TRP B 2 251 ? 9.311    6.713   -6.030   1.00 88.23 251 B 1 
ATOM 2746 C CG  . TRP B 2 251 ? 8.297    6.338   -7.058   1.00 85.39 251 B 1 
ATOM 2747 C CD1 . TRP B 2 251 ? 8.504    6.177   -8.383   1.00 81.39 251 B 1 
ATOM 2748 C CD2 . TRP B 2 251 ? 6.855    6.156   -6.854   1.00 85.44 251 B 1 
ATOM 2749 N NE1 . TRP B 2 251 ? 7.298    5.911   -9.030   1.00 79.58 251 B 1 
ATOM 2750 C CE2 . TRP B 2 251 ? 6.268    5.906   -8.119   1.00 84.66 251 B 1 
ATOM 2751 C CE3 . TRP B 2 251 ? 6.019    6.197   -5.721   1.00 82.13 251 B 1 
ATOM 2752 C CZ2 . TRP B 2 251 ? 4.878    5.728   -8.268   1.00 80.72 251 B 1 
ATOM 2753 C CZ3 . TRP B 2 251 ? 4.633    6.007   -5.863   1.00 80.97 251 B 1 
ATOM 2754 C CH2 . TRP B 2 251 ? 4.067    5.790   -7.118   1.00 80.38 251 B 1 
ATOM 2755 N N   . ILE B 2 252 ? 11.918   7.777   -4.556   1.00 91.14 252 B 1 
ATOM 2756 C CA  . ILE B 2 252 ? 12.522   8.666   -3.573   1.00 92.74 252 B 1 
ATOM 2757 C C   . ILE B 2 252 ? 13.720   8.000   -2.901   1.00 93.34 252 B 1 
ATOM 2758 O O   . ILE B 2 252 ? 13.705   6.799   -2.641   1.00 92.47 252 B 1 
ATOM 2759 C CB  . ILE B 2 252 ? 11.441   9.143   -2.570   1.00 91.21 252 B 1 
ATOM 2760 C CG1 . ILE B 2 252 ? 11.936   10.342  -1.740   1.00 82.85 252 B 1 
ATOM 2761 C CG2 . ILE B 2 252 ? 10.940   8.003   -1.673   1.00 83.07 252 B 1 
ATOM 2762 C CD1 . ILE B 2 252 ? 10.800   11.092  -1.051   1.00 79.06 252 B 1 
ATOM 2763 N N   . THR B 2 253 ? 14.739   8.794   -2.608   1.00 94.36 253 B 1 
ATOM 2764 C CA  . THR B 2 253 ? 15.854   8.432   -1.737   1.00 94.41 253 B 1 
ATOM 2765 C C   . THR B 2 253 ? 15.944   9.456   -0.609   1.00 94.29 253 B 1 
ATOM 2766 O O   . THR B 2 253 ? 15.749   10.649  -0.831   1.00 92.39 253 B 1 
ATOM 2767 C CB  . THR B 2 253 ? 17.194   8.347   -2.484   1.00 93.29 253 B 1 
ATOM 2768 O OG1 . THR B 2 253 ? 17.490   9.554   -3.138   1.00 81.10 253 B 1 
ATOM 2769 C CG2 . THR B 2 253 ? 17.191   7.264   -3.552   1.00 80.58 253 B 1 
ATOM 2770 N N   . PHE B 2 254 ? 16.218   8.981   0.598    1.00 94.65 254 B 1 
ATOM 2771 C CA  . PHE B 2 254 ? 16.260   9.823   1.784    1.00 94.60 254 B 1 
ATOM 2772 C C   . PHE B 2 254 ? 17.322   9.350   2.771    1.00 94.68 254 B 1 
ATOM 2773 O O   . PHE B 2 254 ? 17.708   8.185   2.781    1.00 93.70 254 B 1 
ATOM 2774 C CB  . PHE B 2 254 ? 14.873   9.864   2.441    1.00 93.84 254 B 1 
ATOM 2775 C CG  . PHE B 2 254 ? 14.374   8.526   2.965    1.00 94.56 254 B 1 
ATOM 2776 C CD1 . PHE B 2 254 ? 13.660   7.650   2.126    1.00 92.51 254 B 1 
ATOM 2777 C CD2 . PHE B 2 254 ? 14.621   8.154   4.297    1.00 92.59 254 B 1 
ATOM 2778 C CE1 . PHE B 2 254 ? 13.202   6.413   2.607    1.00 91.57 254 B 1 
ATOM 2779 C CE2 . PHE B 2 254 ? 14.164   6.914   4.784    1.00 91.58 254 B 1 
ATOM 2780 C CZ  . PHE B 2 254 ? 13.459   6.043   3.946    1.00 91.96 254 B 1 
ATOM 2781 N N   . ASP B 2 255 ? 17.762   10.271  3.616    1.00 93.80 255 B 1 
ATOM 2782 C CA  . ASP B 2 255 ? 18.565   9.971   4.784    1.00 93.59 255 B 1 
ATOM 2783 C C   . ASP B 2 255 ? 17.731   10.130  6.049    1.00 93.30 255 B 1 
ATOM 2784 O O   . ASP B 2 255 ? 16.833   10.960  6.133    1.00 91.67 255 B 1 
ATOM 2785 C CB  . ASP B 2 255 ? 19.799   10.870  4.854    1.00 91.81 255 B 1 
ATOM 2786 C CG  . ASP B 2 255 ? 20.824   10.564  3.773    1.00 88.00 255 B 1 
ATOM 2787 O OD1 . ASP B 2 255 ? 20.980   9.405   3.336    1.00 82.28 255 B 1 
ATOM 2788 O OD2 . ASP B 2 255 ? 21.512   11.509  3.330    1.00 82.39 255 B 1 
ATOM 2789 N N   . LEU B 2 256 ? 18.061   9.327   7.035    1.00 90.91 256 B 1 
ATOM 2790 C CA  . LEU B 2 256 ? 17.513   9.374   8.369    1.00 90.01 256 B 1 
ATOM 2791 C C   . LEU B 2 256 ? 18.664   9.638   9.336    1.00 89.73 256 B 1 
ATOM 2792 O O   . LEU B 2 256 ? 19.612   8.864   9.389    1.00 87.40 256 B 1 
ATOM 2793 C CB  . LEU B 2 256 ? 16.811   8.033   8.638    1.00 87.62 256 B 1 
ATOM 2794 C CG  . LEU B 2 256 ? 16.207   7.909   10.041   1.00 84.09 256 B 1 
ATOM 2795 C CD1 . LEU B 2 256 ? 15.059   8.890   10.264   1.00 77.82 256 B 1 
ATOM 2796 C CD2 . LEU B 2 256 ? 15.670   6.495   10.214   1.00 77.44 256 B 1 
ATOM 2797 N N   . LYS B 2 257 ? 18.572   10.719  10.114   1.00 89.50 257 B 1 
ATOM 2798 C CA  . LYS B 2 257 ? 19.558   11.062  11.123   1.00 89.11 257 B 1 
ATOM 2799 C C   . LYS B 2 257 ? 18.861   11.564  12.375   1.00 88.33 257 B 1 
ATOM 2800 O O   . LYS B 2 257 ? 18.103   12.525  12.309   1.00 83.99 257 B 1 
ATOM 2801 C CB  . LYS B 2 257 ? 20.539   12.097  10.548   1.00 86.74 257 B 1 
ATOM 2802 C CG  . LYS B 2 257 ? 21.719   12.361  11.488   1.00 76.09 257 B 1 
ATOM 2803 C CD  . LYS B 2 257 ? 22.737   13.288  10.835   1.00 72.42 257 B 1 
ATOM 2804 C CE  . LYS B 2 257 ? 23.939   13.490  11.765   1.00 61.55 257 B 1 
ATOM 2805 N NZ  . LYS B 2 257 ? 24.979   14.337  11.134   1.00 53.89 257 B 1 
ATOM 2806 N N   . ASN B 2 258 ? 19.105   10.923  13.512   1.00 86.39 258 B 1 
ATOM 2807 C CA  . ASN B 2 258 ? 18.504   11.278  14.805   1.00 84.63 258 B 1 
ATOM 2808 C C   . ASN B 2 258 ? 16.969   11.479  14.733   1.00 84.10 258 B 1 
ATOM 2809 O O   . ASN B 2 258 ? 16.430   12.442  15.264   1.00 78.77 258 B 1 
ATOM 2810 C CB  . ASN B 2 258 ? 19.248   12.489  15.394   1.00 80.99 258 B 1 
ATOM 2811 C CG  . ASN B 2 258 ? 20.706   12.215  15.707   1.00 74.00 258 B 1 
ATOM 2812 O OD1 . ASN B 2 258 ? 21.155   11.093  15.852   1.00 64.79 258 B 1 
ATOM 2813 N ND2 . ASN B 2 258 ? 21.491   13.266  15.849   1.00 64.56 258 B 1 
ATOM 2814 N N   . LYS B 2 259 ? 16.275   10.559  14.067   1.00 84.53 259 B 1 
ATOM 2815 C CA  . LYS B 2 259 ? 14.819   10.591  13.836   1.00 84.50 259 B 1 
ATOM 2816 C C   . LYS B 2 259 ? 14.335   11.708  12.890   1.00 86.39 259 B 1 
ATOM 2817 O O   . LYS B 2 259 ? 13.131   11.842  12.696   1.00 83.05 259 B 1 
ATOM 2818 C CB  . LYS B 2 259 ? 14.031   10.596  15.166   1.00 80.59 259 B 1 
ATOM 2819 C CG  . LYS B 2 259 ? 14.465   9.530   16.181   1.00 74.98 259 B 1 
ATOM 2820 C CD  . LYS B 2 259 ? 13.730   9.706   17.516   1.00 69.34 259 B 1 
ATOM 2821 C CE  . LYS B 2 259 ? 14.209   8.659   18.503   1.00 62.48 259 B 1 
ATOM 2822 N NZ  . LYS B 2 259 ? 13.676   8.837   19.878   1.00 56.46 259 B 1 
ATOM 2823 N N   . GLU B 2 260 ? 15.223   12.464  12.281   1.00 87.20 260 B 1 
ATOM 2824 C CA  . GLU B 2 260 ? 14.913   13.444  11.250   1.00 89.08 260 B 1 
ATOM 2825 C C   . GLU B 2 260 ? 15.173   12.865  9.862    1.00 89.83 260 B 1 
ATOM 2826 O O   . GLU B 2 260 ? 16.196   12.232  9.613    1.00 87.84 260 B 1 
ATOM 2827 C CB  . GLU B 2 260 ? 15.688   14.740  11.447   1.00 87.47 260 B 1 
ATOM 2828 C CG  . GLU B 2 260 ? 15.327   15.425  12.774   1.00 77.85 260 B 1 
ATOM 2829 C CD  . GLU B 2 260 ? 15.889   16.841  12.902   1.00 73.59 260 B 1 
ATOM 2830 O OE1 . GLU B 2 260 ? 15.398   17.559  13.801   1.00 64.83 260 B 1 
ATOM 2831 O OE2 . GLU B 2 260 ? 16.765   17.217  12.090   1.00 66.08 260 B 1 
ATOM 2832 N N   . VAL B 2 261 ? 14.229   13.093  8.967    1.00 91.31 261 B 1 
ATOM 2833 C CA  . VAL B 2 261 ? 14.261   12.608  7.602    1.00 92.19 261 B 1 
ATOM 2834 C C   . VAL B 2 261 ? 14.608   13.757  6.669    1.00 92.60 261 B 1 
ATOM 2835 O O   . VAL B 2 261 ? 13.965   14.806  6.685    1.00 90.94 261 B 1 
ATOM 2836 C CB  . VAL B 2 261 ? 12.913   11.967  7.206    1.00 90.76 261 B 1 
ATOM 2837 C CG1 . VAL B 2 261 ? 12.994   11.355  5.811    1.00 86.55 261 B 1 
ATOM 2838 C CG2 . VAL B 2 261 ? 12.487   10.873  8.183    1.00 87.26 261 B 1 
ATOM 2839 N N   . SER B 2 262 ? 15.604   13.541  5.808    1.00 93.21 262 B 1 
ATOM 2840 C CA  . SER B 2 262 ? 15.991   14.468  4.758    1.00 93.46 262 B 1 
ATOM 2841 C C   . SER B 2 262 ? 15.921   13.784  3.399    1.00 93.95 262 B 1 
ATOM 2842 O O   . SER B 2 262 ? 16.481   12.714  3.193    1.00 91.71 262 B 1 
ATOM 2843 C CB  . SER B 2 262 ? 17.377   15.051  5.032    1.00 91.18 262 B 1 
ATOM 2844 O OG  . SER B 2 262 ? 18.365   14.055  5.127    1.00 76.94 262 B 1 
ATOM 2845 N N   . VAL B 2 263 ? 15.214   14.396  2.456    1.00 93.60 263 B 1 
ATOM 2846 C CA  . VAL B 2 263 ? 15.091   13.862  1.100    1.00 93.71 263 B 1 
ATOM 2847 C C   . VAL B 2 263 ? 16.355   14.195  0.311    1.00 93.68 263 B 1 
ATOM 2848 O O   . VAL B 2 263 ? 16.693   15.364  0.159    1.00 91.43 263 B 1 
ATOM 2849 C CB  . VAL B 2 263 ? 13.839   14.404  0.401    1.00 92.27 263 B 1 
ATOM 2850 C CG1 . VAL B 2 263 ? 13.722   13.881  -1.028   1.00 87.56 263 B 1 
ATOM 2851 C CG2 . VAL B 2 263 ? 12.568   13.984  1.160    1.00 88.25 263 B 1 
ATOM 2852 N N   . LYS B 2 264 ? 17.038   13.180  -0.214   1.00 93.59 264 B 1 
ATOM 2853 C CA  . LYS B 2 264 ? 18.196   13.338  -1.112   1.00 92.99 264 B 1 
ATOM 2854 C C   . LYS B 2 264 ? 17.752   13.581  -2.551   1.00 92.89 264 B 1 
ATOM 2855 O O   . LYS B 2 264 ? 18.228   14.497  -3.210   1.00 89.82 264 B 1 
ATOM 2856 C CB  . LYS B 2 264 ? 19.067   12.079  -1.063   1.00 90.90 264 B 1 
ATOM 2857 C CG  . LYS B 2 264 ? 20.090   12.119  0.074    1.00 82.47 264 B 1 
ATOM 2858 C CD  . LYS B 2 264 ? 20.884   10.809  0.105    1.00 80.09 264 B 1 
ATOM 2859 C CE  . LYS B 2 264 ? 22.223   11.021  0.789    1.00 69.72 264 B 1 
ATOM 2860 N NZ  . LYS B 2 264 ? 22.743   9.767   1.380    1.00 62.70 264 B 1 
ATOM 2861 N N   . ARG B 2 265 ? 16.860   12.724  -3.033   1.00 91.92 265 B 1 
ATOM 2862 C CA  . ARG B 2 265 ? 16.350   12.764  -4.404   1.00 92.16 265 B 1 
ATOM 2863 C C   . ARG B 2 265 ? 14.894   12.342  -4.405   1.00 92.46 265 B 1 
ATOM 2864 O O   . ARG B 2 265 ? 14.528   11.376  -3.743   1.00 89.45 265 B 1 
ATOM 2865 C CB  . ARG B 2 265 ? 17.204   11.850  -5.292   1.00 89.73 265 B 1 
ATOM 2866 C CG  . ARG B 2 265 ? 16.873   11.994  -6.784   1.00 76.12 265 B 1 
ATOM 2867 C CD  . ARG B 2 265 ? 17.686   11.029  -7.660   1.00 72.99 265 B 1 
ATOM 2868 N NE  . ARG B 2 265 ? 17.224   9.648   -7.497   1.00 59.66 265 B 1 
ATOM 2869 C CZ  . ARG B 2 265 ? 17.539   8.618   -8.283   1.00 50.95 265 B 1 
ATOM 2870 N NH1 . ARG B 2 265 ? 18.350   8.755   -9.296   1.00 46.38 265 B 1 
ATOM 2871 N NH2 . ARG B 2 265 ? 17.038   7.432   -8.054   1.00 42.91 265 B 1 
ATOM 2872 N N   . VAL B 2 266 ? 14.092   13.022  -5.207   1.00 89.41 266 B 1 
ATOM 2873 C CA  . VAL B 2 266 ? 12.698   12.647  -5.456   1.00 89.19 266 B 1 
ATOM 2874 C C   . VAL B 2 266 ? 12.425   12.706  -6.950   1.00 88.84 266 B 1 
ATOM 2875 O O   . VAL B 2 266 ? 12.990   13.545  -7.654   1.00 84.96 266 B 1 
ATOM 2876 C CB  . VAL B 2 266 ? 11.750   13.526  -4.616   1.00 86.34 266 B 1 
ATOM 2877 C CG1 . VAL B 2 266 ? 11.770   15.004  -5.013   1.00 77.58 266 B 1 
ATOM 2878 C CG2 . VAL B 2 266 ? 10.312   13.013  -4.665   1.00 78.80 266 B 1 
ATOM 2879 N N   . THR B 2 267 ? 11.609   11.788  -7.446   1.00 87.40 267 B 1 
ATOM 2880 C CA  . THR B 2 267 ? 11.145   11.837  -8.832   1.00 86.05 267 B 1 
ATOM 2881 C C   . THR B 2 267 ? 10.267   13.075  -9.066   1.00 85.80 267 B 1 
ATOM 2882 O O   . THR B 2 267 ? 9.609    13.573  -8.155   1.00 82.49 267 B 1 
ATOM 2883 C CB  . THR B 2 267 ? 10.417   10.544  -9.222   1.00 82.50 267 B 1 
ATOM 2884 O OG1 . THR B 2 267 ? 10.157   10.571  -10.607  1.00 73.54 267 B 1 
ATOM 2885 C CG2 . THR B 2 267 ? 9.096    10.318  -8.494   1.00 73.99 267 B 1 
ATOM 2886 N N   . GLN B 2 268 ? 10.262   13.594  -10.295  1.00 85.18 268 B 1 
ATOM 2887 C CA  . GLN B 2 268 ? 9.397    14.722  -10.660  1.00 84.75 268 B 1 
ATOM 2888 C C   . GLN B 2 268 ? 7.936    14.306  -10.876  1.00 85.59 268 B 1 
ATOM 2889 O O   . GLN B 2 268 ? 7.031    15.092  -10.626  1.00 79.93 268 B 1 
ATOM 2890 C CB  . GLN B 2 268 ? 9.932    15.397  -11.925  1.00 80.63 268 B 1 
ATOM 2891 C CG  . GLN B 2 268 ? 11.295   16.088  -11.700  1.00 72.15 268 B 1 
ATOM 2892 C CD  . GLN B 2 268 ? 11.745   16.898  -12.918  1.00 62.92 268 B 1 
ATOM 2893 O OE1 . GLN B 2 268 ? 11.140   16.887  -13.969  1.00 54.01 268 B 1 
ATOM 2894 N NE2 . GLN B 2 268 ? 12.824   17.632  -12.814  1.00 53.29 268 B 1 
ATOM 2895 N N   . ASP B 2 269 ? 7.739    13.079  -11.331  1.00 85.43 269 B 1 
ATOM 2896 C CA  . ASP B 2 269 ? 6.421    12.479  -11.521  1.00 85.96 269 B 1 
ATOM 2897 C C   . ASP B 2 269 ? 6.419    11.048  -10.983  1.00 86.49 269 B 1 
ATOM 2898 O O   . ASP B 2 269 ? 7.124    10.192  -11.524  1.00 79.73 269 B 1 
ATOM 2899 C CB  . ASP B 2 269 ? 6.030    12.526  -13.008  1.00 81.05 269 B 1 
ATOM 2900 C CG  . ASP B 2 269 ? 4.617    11.995  -13.250  1.00 78.83 269 B 1 
ATOM 2901 O OD1 . ASP B 2 269 ? 3.769    12.105  -12.335  1.00 72.94 269 B 1 
ATOM 2902 O OD2 . ASP B 2 269 ? 4.360    11.472  -14.353  1.00 72.60 269 B 1 
ATOM 2903 N N   . PRO B 2 270 ? 5.652    10.757  -9.900   1.00 87.32 270 B 1 
ATOM 2904 C CA  . PRO B 2 270 ? 4.766    11.658  -9.165   1.00 88.22 270 B 1 
ATOM 2905 C C   . PRO B 2 270 ? 5.489    12.683  -8.282   1.00 89.33 270 B 1 
ATOM 2906 O O   . PRO B 2 270 ? 6.615    12.471  -7.847   1.00 85.92 270 B 1 
ATOM 2907 C CB  . PRO B 2 270 ? 3.896    10.729  -8.325   1.00 85.31 270 B 1 
ATOM 2908 C CG  . PRO B 2 270 ? 4.818    9.547   -8.044   1.00 83.16 270 B 1 
ATOM 2909 C CD  . PRO B 2 270 ? 5.623    9.423   -9.336   1.00 84.73 270 B 1 
ATOM 2910 N N   . LYS B 2 271 ? 4.810    13.780  -7.939   1.00 89.73 271 B 1 
ATOM 2911 C CA  . LYS B 2 271 ? 5.296    14.797  -6.987   1.00 90.46 271 B 1 
ATOM 2912 C C   . LYS B 2 271 ? 5.125    14.319  -5.543   1.00 91.54 271 B 1 
ATOM 2913 O O   . LYS B 2 271 ? 4.284    14.821  -4.805   1.00 87.72 271 B 1 
ATOM 2914 C CB  . LYS B 2 271 ? 4.598    16.144  -7.217   1.00 87.29 271 B 1 
ATOM 2915 C CG  . LYS B 2 271 ? 4.977    16.793  -8.550   1.00 78.00 271 B 1 
ATOM 2916 C CD  . LYS B 2 271 ? 4.332    18.180  -8.653   1.00 70.87 271 B 1 
ATOM 2917 C CE  . LYS B 2 271 ? 4.714    18.842  -9.973   1.00 59.99 271 B 1 
ATOM 2918 N NZ  . LYS B 2 271 ? 4.138    20.197  -10.084  1.00 51.52 271 B 1 
ATOM 2919 N N   . LEU B 2 272 ? 5.922    13.340  -5.150   1.00 90.43 272 B 1 
ATOM 2920 C CA  . LEU B 2 272 ? 5.898    12.792  -3.797   1.00 90.65 272 B 1 
ATOM 2921 C C   . LEU B 2 272 ? 6.397    13.814  -2.774   1.00 91.35 272 B 1 
ATOM 2922 O O   . LEU B 2 272 ? 7.354    14.545  -3.015   1.00 89.48 272 B 1 
ATOM 2923 C CB  . LEU B 2 272 ? 6.755    11.522  -3.737   1.00 88.45 272 B 1 
ATOM 2924 C CG  . LEU B 2 272 ? 6.103    10.316  -4.432   1.00 85.34 272 B 1 
ATOM 2925 C CD1 . LEU B 2 272 ? 7.163    9.268   -4.739   1.00 79.98 272 B 1 
ATOM 2926 C CD2 . LEU B 2 272 ? 5.032    9.674   -3.550   1.00 80.00 272 B 1 
ATOM 2927 N N   . GLN B 2 273 ? 5.782    13.806  -1.603   1.00 92.48 273 B 1 
ATOM 2928 C CA  . GLN B 2 273 ? 6.235    14.539  -0.435   1.00 92.01 273 B 1 
ATOM 2929 C C   . GLN B 2 273 ? 6.550    13.542  0.684    1.00 92.26 273 B 1 
ATOM 2930 O O   . GLN B 2 273 ? 5.835    12.563  0.872    1.00 90.72 273 B 1 
ATOM 2931 C CB  . GLN B 2 273 ? 5.174    15.551  0.005    1.00 90.43 273 B 1 
ATOM 2932 C CG  . GLN B 2 273 ? 4.933    16.633  -1.067   1.00 81.35 273 B 1 
ATOM 2933 C CD  . GLN B 2 273 ? 3.907    17.680  -0.631   1.00 77.11 273 B 1 
ATOM 2934 O OE1 . GLN B 2 273 ? 3.299    17.622  0.411    1.00 67.71 273 B 1 
ATOM 2935 N NE2 . GLN B 2 273 ? 3.685    18.700  -1.444   1.00 64.24 273 B 1 
ATOM 2936 N N   . MET B 2 274 ? 7.630    13.799  1.420    1.00 92.28 274 B 1 
ATOM 2937 C CA  . MET B 2 274 ? 8.030    12.965  2.550    1.00 92.61 274 B 1 
ATOM 2938 C C   . MET B 2 274 ? 8.026    13.794  3.832    1.00 92.94 274 B 1 
ATOM 2939 O O   . MET B 2 274 ? 8.498    14.931  3.847    1.00 91.13 274 B 1 
ATOM 2940 C CB  . MET B 2 274 ? 9.396    12.334  2.265    1.00 91.29 274 B 1 
ATOM 2941 C CG  . MET B 2 274 ? 9.702    11.214  3.261    1.00 88.88 274 B 1 
ATOM 2942 S SD  . MET B 2 274 ? 11.122   10.189  2.785    1.00 88.35 274 B 1 
ATOM 2943 C CE  . MET B 2 274 ? 10.933   8.868   3.988    1.00 80.59 274 B 1 
ATOM 2944 N N   . GLY B 2 275 ? 7.500    13.213  4.895    1.00 91.48 275 B 1 
ATOM 2945 C CA  . GLY B 2 275 ? 7.520    13.836  6.205    1.00 90.97 275 B 1 
ATOM 2946 C C   . GLY B 2 275 ? 8.931    13.929  6.782    1.00 91.47 275 B 1 
ATOM 2947 O O   . GLY B 2 275 ? 9.759    13.040  6.574    1.00 89.26 275 B 1 
ATOM 2948 N N   . LYS B 2 276 ? 9.198    14.999  7.533    1.00 91.45 276 B 1 
ATOM 2949 C CA  . LYS B 2 276 ? 10.520   15.272  8.118    1.00 91.13 276 B 1 
ATOM 2950 C C   . LYS B 2 276 ? 10.796   14.505  9.415    1.00 90.39 276 B 1 
ATOM 2951 O O   . LYS B 2 276 ? 11.911   14.559  9.918    1.00 85.80 276 B 1 
ATOM 2952 C CB  . LYS B 2 276 ? 10.679   16.774  8.370    1.00 89.07 276 B 1 
ATOM 2953 C CG  . LYS B 2 276 ? 10.671   17.593  7.070    1.00 80.80 276 B 1 
ATOM 2954 C CD  . LYS B 2 276 ? 10.964   19.075  7.380    1.00 74.92 276 B 1 
ATOM 2955 C CE  . LYS B 2 276 ? 10.984   19.889  6.090    1.00 63.72 276 B 1 
ATOM 2956 N NZ  . LYS B 2 276 ? 11.325   21.314  6.344    1.00 54.53 276 B 1 
ATOM 2957 N N   . LYS B 2 277 ? 9.788    13.840  9.996    1.00 88.21 277 B 1 
ATOM 2958 C CA  . LYS B 2 277 ? 9.891    13.154  11.281   1.00 86.91 277 B 1 
ATOM 2959 C C   . LYS B 2 277 ? 9.393    11.719  11.157   1.00 86.41 277 B 1 
ATOM 2960 O O   . LYS B 2 277 ? 8.624    11.389  10.256   1.00 81.46 277 B 1 
ATOM 2961 C CB  . LYS B 2 277 ? 9.121    13.920  12.366   1.00 83.97 277 B 1 
ATOM 2962 C CG  . LYS B 2 277 ? 9.752    15.298  12.660   1.00 78.06 277 B 1 
ATOM 2963 C CD  . LYS B 2 277 ? 9.076    15.975  13.861   1.00 70.11 277 B 1 
ATOM 2964 C CE  . LYS B 2 277 ? 9.746    17.314  14.143   1.00 60.40 277 B 1 
ATOM 2965 N NZ  . LYS B 2 277 ? 9.185    17.984  15.353   1.00 52.71 277 B 1 
ATOM 2966 N N   . LEU B 2 278 ? 9.825    10.889  12.099   1.00 86.35 278 B 1 
ATOM 2967 C CA  . LEU B 2 278 ? 9.261    9.555   12.250   1.00 84.36 278 B 1 
ATOM 2968 C C   . LEU B 2 278 ? 7.825    9.629   12.807   1.00 82.45 278 B 1 
ATOM 2969 O O   . LEU B 2 278 ? 7.531    10.525  13.596   1.00 75.72 278 B 1 
ATOM 2970 C CB  . LEU B 2 278 ? 10.165   8.706   13.162   1.00 81.33 278 B 1 
ATOM 2971 C CG  . LEU B 2 278 ? 11.551   8.388   12.576   1.00 80.15 278 B 1 
ATOM 2972 C CD1 . LEU B 2 278 ? 12.356   7.595   13.604   1.00 75.55 278 B 1 
ATOM 2973 C CD2 . LEU B 2 278 ? 11.475   7.558   11.298   1.00 76.00 278 B 1 
ATOM 2974 N N   . PRO B 2 279 ? 6.938    8.675   12.441   1.00 84.67 279 B 1 
ATOM 2975 C CA  . PRO B 2 279 ? 7.174    7.565   11.522   1.00 84.95 279 B 1 
ATOM 2976 C C   . PRO B 2 279 ? 7.370    8.044   10.077   1.00 86.96 279 B 1 
ATOM 2977 O O   . PRO B 2 279 ? 6.854    9.087   9.686    1.00 84.55 279 B 1 
ATOM 2978 C CB  . PRO B 2 279 ? 5.945    6.661   11.657   1.00 81.21 279 B 1 
ATOM 2979 C CG  . PRO B 2 279 ? 4.836    7.645   12.015   1.00 76.89 279 B 1 
ATOM 2980 C CD  . PRO B 2 279 ? 5.550    8.668   12.896   1.00 79.37 279 B 1 
ATOM 2981 N N   . LEU B 2 280 ? 8.104    7.272   9.302    1.00 87.94 280 B 1 
ATOM 2982 C CA  . LEU B 2 280 ? 8.286    7.549   7.887    1.00 88.91 280 B 1 
ATOM 2983 C C   . LEU B 2 280 ? 6.919    7.594   7.203    1.00 89.89 280 B 1 
ATOM 2984 O O   . LEU B 2 280 ? 6.172    6.616   7.259    1.00 88.59 280 B 1 
ATOM 2985 C CB  . LEU B 2 280 ? 9.166    6.470   7.227    1.00 87.76 280 B 1 
ATOM 2986 C CG  . LEU B 2 280 ? 10.598   6.350   7.780    1.00 85.95 280 B 1 
ATOM 2987 C CD1 . LEU B 2 280 ? 11.305   5.150   7.143    1.00 82.00 280 B 1 
ATOM 2988 C CD2 . LEU B 2 280 ? 11.424   7.593   7.496    1.00 82.63 280 B 1 
ATOM 2989 N N   . HIS B 2 281 ? 6.592    8.688   6.549    1.00 90.70 281 B 1 
ATOM 2990 C CA  . HIS B 2 281 ? 5.366    8.821   5.783    1.00 91.09 281 B 1 
ATOM 2991 C C   . HIS B 2 281 ? 5.623    9.523   4.453    1.00 91.93 281 B 1 
ATOM 2992 O O   . HIS B 2 281 ? 6.417    10.461  4.359    1.00 90.23 281 B 1 
ATOM 2993 C CB  . HIS B 2 281 ? 4.259    9.494   6.603    1.00 87.84 281 B 1 
ATOM 2994 C CG  . HIS B 2 281 ? 4.515    10.936  6.913    1.00 83.21 281 B 1 
ATOM 2995 N ND1 . HIS B 2 281 ? 5.227    11.414  7.995    1.00 68.84 281 B 1 
ATOM 2996 C CD2 . HIS B 2 281 ? 4.037    12.032  6.240    1.00 70.40 281 B 1 
ATOM 2997 C CE1 . HIS B 2 281 ? 5.155    12.753  7.978    1.00 64.81 281 B 1 
ATOM 2998 N NE2 . HIS B 2 281 ? 4.444    13.171  6.928    1.00 67.99 281 B 1 
ATOM 2999 N N   . LEU B 2 282 ? 4.947    9.024   3.428    1.00 92.06 282 B 1 
ATOM 3000 C CA  . LEU B 2 282 ? 4.991    9.531   2.070    1.00 92.13 282 B 1 
ATOM 3001 C C   . LEU B 2 282 ? 3.585    9.916   1.646    1.00 92.86 282 B 1 
ATOM 3002 O O   . LEU B 2 282 ? 2.655    9.130   1.793    1.00 91.66 282 B 1 
ATOM 3003 C CB  . LEU B 2 282 ? 5.560    8.448   1.134    1.00 90.73 282 B 1 
ATOM 3004 C CG  . LEU B 2 282 ? 7.090    8.333   1.203    1.00 86.10 282 B 1 
ATOM 3005 C CD1 . LEU B 2 282 ? 7.545    7.019   0.566    1.00 81.72 282 B 1 
ATOM 3006 C CD2 . LEU B 2 282 ? 7.755    9.481   0.440    1.00 81.80 282 B 1 
ATOM 3007 N N   . THR B 2 283 ? 3.461    11.096  1.077    1.00 93.96 283 B 1 
ATOM 3008 C CA  . THR B 2 283 ? 2.202    11.609  0.556    1.00 93.84 283 B 1 
ATOM 3009 C C   . THR B 2 283 ? 2.282    11.716  -0.958   1.00 93.71 283 B 1 
ATOM 3010 O O   . THR B 2 283 ? 3.155    12.393  -1.508   1.00 91.94 283 B 1 
ATOM 3011 C CB  . THR B 2 283 ? 1.847    12.957  1.200    1.00 92.80 283 B 1 
ATOM 3012 O OG1 . THR B 2 283 ? 1.873    12.848  2.600    1.00 81.80 283 B 1 
ATOM 3013 C CG2 . THR B 2 283 ? 0.449    13.417  0.808    1.00 80.43 283 B 1 
ATOM 3014 N N   . LEU B 2 284 ? 1.358    11.054  -1.635   1.00 93.13 284 B 1 
ATOM 3015 C CA  . LEU B 2 284 ? 1.109    11.203  -3.060   1.00 92.84 284 B 1 
ATOM 3016 C C   . LEU B 2 284 ? -0.103   12.131  -3.232   1.00 93.32 284 B 1 
ATOM 3017 O O   . LEU B 2 284 ? -1.184   11.775  -2.769   1.00 92.30 284 B 1 
ATOM 3018 C CB  . LEU B 2 284 ? 0.880    9.802   -3.656   1.00 91.45 284 B 1 
ATOM 3019 C CG  . LEU B 2 284 ? 0.538    9.805   -5.155   1.00 89.04 284 B 1 
ATOM 3020 C CD1 . LEU B 2 284 ? 1.697    10.326  -5.995   1.00 83.72 284 B 1 
ATOM 3021 C CD2 . LEU B 2 284 ? 0.234    8.380   -5.614   1.00 84.08 284 B 1 
ATOM 3022 N N   . PRO B 2 285 ? 0.039    13.286  -3.901   1.00 94.26 285 B 1 
ATOM 3023 C CA  . PRO B 2 285 ? -1.030   14.281  -3.970   1.00 93.32 285 B 1 
ATOM 3024 C C   . PRO B 2 285 ? -2.332   13.759  -4.584   1.00 93.78 285 B 1 
ATOM 3025 O O   . PRO B 2 285 ? -3.411   14.127  -4.130   1.00 90.96 285 B 1 
ATOM 3026 C CB  . PRO B 2 285 ? -0.471   15.436  -4.796   1.00 91.77 285 B 1 
ATOM 3027 C CG  . PRO B 2 285 ? 1.035    15.331  -4.580   1.00 88.82 285 B 1 
ATOM 3028 C CD  . PRO B 2 285 ? 1.262    13.831  -4.466   1.00 92.43 285 B 1 
ATOM 3029 N N   . GLN B 2 286 ? -2.226   12.925  -5.611   1.00 92.72 286 B 1 
ATOM 3030 C CA  . GLN B 2 286 ? -3.373   12.364  -6.312   1.00 92.42 286 B 1 
ATOM 3031 C C   . GLN B 2 286 ? -3.126   10.909  -6.700   1.00 92.70 286 B 1 
ATOM 3032 O O   . GLN B 2 286 ? -2.122   10.590  -7.339   1.00 90.35 286 B 1 
ATOM 3033 C CB  . GLN B 2 286 ? -3.694   13.194  -7.564   1.00 89.32 286 B 1 
ATOM 3034 C CG  . GLN B 2 286 ? -4.210   14.593  -7.218   1.00 80.88 286 B 1 
ATOM 3035 C CD  . GLN B 2 286 ? -4.621   15.410  -8.449   1.00 81.15 286 B 1 
ATOM 3036 O OE1 . GLN B 2 286 ? -4.408   15.043  -9.589   1.00 72.09 286 B 1 
ATOM 3037 N NE2 . GLN B 2 286 ? -5.213   16.562  -8.243   1.00 69.74 286 B 1 
ATOM 3038 N N   . ALA B 2 287 ? -4.069   10.051  -6.366   1.00 92.25 287 B 1 
ATOM 3039 C CA  . ALA B 2 287 ? -4.109   8.692   -6.862   1.00 92.23 287 B 1 
ATOM 3040 C C   . ALA B 2 287 ? -4.479   8.707   -8.348   1.00 92.12 287 B 1 
ATOM 3041 O O   . ALA B 2 287 ? -5.614   9.004   -8.709   1.00 89.72 287 B 1 
ATOM 3042 C CB  . ALA B 2 287 ? -5.126   7.894   -6.032   1.00 91.40 287 B 1 
ATOM 3043 N N   . LEU B 2 288 ? -3.532   8.376   -9.212   1.00 92.25 288 B 1 
ATOM 3044 C CA  . LEU B 2 288 ? -3.778   8.226   -10.641  1.00 91.63 288 B 1 
ATOM 3045 C C   . LEU B 2 288 ? -3.562   6.764   -11.061  1.00 91.83 288 B 1 
ATOM 3046 O O   . LEU B 2 288 ? -2.704   6.082   -10.510  1.00 90.89 288 B 1 
ATOM 3047 C CB  . LEU B 2 288 ? -2.899   9.191   -11.449  1.00 90.66 288 B 1 
ATOM 3048 C CG  . LEU B 2 288 ? -3.168   10.692  -11.196  1.00 88.37 288 B 1 
ATOM 3049 C CD1 . LEU B 2 288 ? -2.243   11.529  -12.075  1.00 83.92 288 B 1 
ATOM 3050 C CD2 . LEU B 2 288 ? -4.610   11.091  -11.522  1.00 84.33 288 B 1 
ATOM 3051 N N   . PRO B 2 289 ? -4.276   6.291   -12.081  1.00 90.98 289 B 1 
ATOM 3052 C CA  . PRO B 2 289 ? -4.127   4.918   -12.571  1.00 89.91 289 B 1 
ATOM 3053 C C   . PRO B 2 289 ? -2.697   4.535   -12.983  1.00 90.35 289 B 1 
ATOM 3054 O O   . PRO B 2 289 ? -2.329   3.375   -12.870  1.00 88.45 289 B 1 
ATOM 3055 C CB  . PRO B 2 289 ? -5.060   4.849   -13.782  1.00 88.29 289 B 1 
ATOM 3056 C CG  . PRO B 2 289 ? -6.155   5.841   -13.443  1.00 86.42 289 B 1 
ATOM 3057 C CD  . PRO B 2 289 ? -5.387   6.951   -12.746  1.00 88.98 289 B 1 
ATOM 3058 N N   . GLN B 2 290 ? -1.901   5.508   -13.432  1.00 90.27 290 B 1 
ATOM 3059 C CA  . GLN B 2 290 ? -0.503   5.315   -13.807  1.00 89.25 290 B 1 
ATOM 3060 C C   . GLN B 2 290 ? 0.435    5.074   -12.611  1.00 89.92 290 B 1 
ATOM 3061 O O   . GLN B 2 290 ? 1.543    4.591   -12.804  1.00 88.18 290 B 1 
ATOM 3062 C CB  . GLN B 2 290 ? -0.040   6.507   -14.648  1.00 87.05 290 B 1 
ATOM 3063 C CG  . GLN B 2 290 ? 0.082    7.821   -13.863  1.00 80.43 290 B 1 
ATOM 3064 C CD  . GLN B 2 290 ? 0.176    9.055   -14.768  1.00 80.02 290 B 1 
ATOM 3065 O OE1 . GLN B 2 290 ? -0.385   9.073   -15.848  1.00 71.53 290 B 1 
ATOM 3066 N NE2 . GLN B 2 290 ? 0.851    10.099  -14.361  1.00 69.80 290 B 1 
ATOM 3067 N N   . TYR B 2 291 ? -0.002   5.416   -11.385  1.00 91.58 291 B 1 
ATOM 3068 C CA  . TYR B 2 291 ? 0.756    5.187   -10.160  1.00 92.03 291 B 1 
ATOM 3069 C C   . TYR B 2 291 ? 0.351    3.897   -9.443   1.00 92.40 291 B 1 
ATOM 3070 O O   . TYR B 2 291 ? 1.054    3.462   -8.540   1.00 90.79 291 B 1 
ATOM 3071 C CB  . TYR B 2 291 ? 0.609    6.393   -9.223   1.00 92.09 291 B 1 
ATOM 3072 C CG  . TYR B 2 291 ? 0.927    7.748   -9.823   1.00 92.20 291 B 1 
ATOM 3073 C CD1 . TYR B 2 291 ? 1.974    7.916   -10.753  1.00 88.29 291 B 1 
ATOM 3074 C CD2 . TYR B 2 291 ? 0.171    8.874   -9.435   1.00 88.28 291 B 1 
ATOM 3075 C CE1 . TYR B 2 291 ? 2.245    9.177   -11.307  1.00 87.47 291 B 1 
ATOM 3076 C CE2 . TYR B 2 291 ? 0.437    10.137  -9.978   1.00 87.31 291 B 1 
ATOM 3077 C CZ  . TYR B 2 291 ? 1.476    10.290  -10.919  1.00 88.98 291 B 1 
ATOM 3078 O OH  . TYR B 2 291 ? 1.725    11.521  -11.461  1.00 87.32 291 B 1 
ATOM 3079 N N   . ALA B 2 292 ? -0.757   3.282   -9.830   1.00 91.92 292 B 1 
ATOM 3080 C CA  . ALA B 2 292 ? -1.180   2.020   -9.244   1.00 91.96 292 B 1 
ATOM 3081 C C   . ALA B 2 292 ? -0.139   0.922   -9.499   1.00 91.73 292 B 1 
ATOM 3082 O O   . ALA B 2 292 ? 0.378    0.790   -10.609  1.00 89.28 292 B 1 
ATOM 3083 C CB  . ALA B 2 292 ? -2.559   1.641   -9.797   1.00 91.53 292 B 1 
ATOM 3084 N N   . GLY B 2 293 ? 0.174    0.150   -8.469   1.00 91.55 293 B 1 
ATOM 3085 C CA  . GLY B 2 293 ? 1.221    -0.856  -8.522   1.00 91.55 293 B 1 
ATOM 3086 C C   . GLY B 2 293 ? 1.740    -1.238  -7.142   1.00 92.50 293 B 1 
ATOM 3087 O O   . GLY B 2 293 ? 1.062    -1.052  -6.131   1.00 91.36 293 B 1 
ATOM 3088 N N   . SER B 2 294 ? 2.964    -1.749  -7.135   1.00 92.02 294 B 1 
ATOM 3089 C CA  . SER B 2 294 ? 3.653    -2.210  -5.940   1.00 91.95 294 B 1 
ATOM 3090 C C   . SER B 2 294 ? 4.979    -1.480  -5.774   1.00 92.04 294 B 1 
ATOM 3091 O O   . SER B 2 294 ? 5.648    -1.148  -6.751   1.00 89.22 294 B 1 
ATOM 3092 C CB  . SER B 2 294 ? 3.894    -3.719  -5.986   1.00 89.39 294 B 1 
ATOM 3093 O OG  . SER B 2 294 ? 2.667    -4.413  -6.070   1.00 76.71 294 B 1 
ATOM 3094 N N   . GLY B 2 295 ? 5.373    -1.254  -4.536   1.00 92.37 295 B 1 
ATOM 3095 C CA  . GLY B 2 295 ? 6.647    -0.660  -4.180   1.00 91.76 295 B 1 
ATOM 3096 C C   . GLY B 2 295 ? 7.316    -1.406  -3.039   1.00 92.67 295 B 1 
ATOM 3097 O O   . GLY B 2 295 ? 6.670    -2.115  -2.272   1.00 91.30 295 B 1 
ATOM 3098 N N   . ASN B 2 296 ? 8.624    -1.216  -2.914   1.00 92.23 296 B 1 
ATOM 3099 C CA  . ASN B 2 296 ? 9.404    -1.733  -1.804   1.00 92.29 296 B 1 
ATOM 3100 C C   . ASN B 2 296 ? 10.221   -0.599  -1.192   1.00 92.55 296 B 1 
ATOM 3101 O O   . ASN B 2 296 ? 11.120   -0.050  -1.835   1.00 91.04 296 B 1 
ATOM 3102 C CB  . ASN B 2 296 ? 10.250   -2.916  -2.290   1.00 89.65 296 B 1 
ATOM 3103 C CG  . ASN B 2 296 ? 10.884   -3.683  -1.147   1.00 81.30 296 B 1 
ATOM 3104 O OD1 . ASN B 2 296 ? 10.758   -3.366  0.022    1.00 71.95 296 B 1 
ATOM 3105 N ND2 . ASN B 2 296 ? 11.586   -4.743  -1.446   1.00 71.07 296 B 1 
ATOM 3106 N N   . LEU B 2 297 ? 9.909    -0.254  0.042    1.00 92.81 297 B 1 
ATOM 3107 C CA  . LEU B 2 297 ? 10.714   0.643   0.841    1.00 93.17 297 B 1 
ATOM 3108 C C   . LEU B 2 297 ? 11.819   -0.160  1.515    1.00 92.97 297 B 1 
ATOM 3109 O O   . LEU B 2 297 ? 11.552   -1.068  2.290    1.00 91.66 297 B 1 
ATOM 3110 C CB  . LEU B 2 297 ? 9.861    1.384   1.880    1.00 92.89 297 B 1 
ATOM 3111 C CG  . LEU B 2 297 ? 10.660   2.465   2.633    1.00 92.68 297 B 1 
ATOM 3112 C CD1 . LEU B 2 297 ? 10.882   3.708   1.776    1.00 87.05 297 B 1 
ATOM 3113 C CD2 . LEU B 2 297 ? 9.921    2.908   3.889    1.00 86.63 297 B 1 
ATOM 3114 N N   . THR B 2 298 ? 13.062   0.225   1.249    1.00 93.35 298 B 1 
ATOM 3115 C CA  . THR B 2 298 ? 14.239   -0.323  1.912    1.00 93.04 298 B 1 
ATOM 3116 C C   . THR B 2 298 ? 14.844   0.721   2.844    1.00 92.70 298 B 1 
ATOM 3117 O O   . THR B 2 298 ? 14.909   1.895   2.504    1.00 91.16 298 B 1 
ATOM 3118 C CB  . THR B 2 298 ? 15.273   -0.848  0.908    1.00 91.76 298 B 1 
ATOM 3119 O OG1 . THR B 2 298 ? 15.731   0.155   0.038    1.00 78.52 298 B 1 
ATOM 3120 C CG2 . THR B 2 298 ? 14.700   -1.968  0.041    1.00 78.43 298 B 1 
ATOM 3121 N N   . LEU B 2 299 ? 15.287   0.291   4.022    1.00 91.41 299 B 1 
ATOM 3122 C CA  . LEU B 2 299 ? 15.980   1.129   4.998    1.00 90.72 299 B 1 
ATOM 3123 C C   . LEU B 2 299 ? 17.246   0.420   5.469    1.00 90.35 299 B 1 
ATOM 3124 O O   . LEU B 2 299 ? 17.175   -0.629  6.108    1.00 88.93 299 B 1 
ATOM 3125 C CB  . LEU B 2 299 ? 15.012   1.470   6.136    1.00 89.88 299 B 1 
ATOM 3126 C CG  . LEU B 2 299 ? 15.611   2.339   7.262    1.00 88.35 299 B 1 
ATOM 3127 C CD1 . LEU B 2 299 ? 15.940   3.752   6.782    1.00 84.33 299 B 1 
ATOM 3128 C CD2 . LEU B 2 299 ? 14.611   2.460   8.417    1.00 84.17 299 B 1 
ATOM 3129 N N   . ALA B 2 300 ? 18.393   0.995   5.153    1.00 90.90 300 B 1 
ATOM 3130 C CA  . ALA B 2 300 ? 19.685   0.572   5.666    1.00 90.50 300 B 1 
ATOM 3131 C C   . ALA B 2 300 ? 20.011   1.386   6.919    1.00 90.05 300 B 1 
ATOM 3132 O O   . ALA B 2 300 ? 19.932   2.611   6.887    1.00 87.65 300 B 1 
ATOM 3133 C CB  . ALA B 2 300 ? 20.739   0.741   4.572    1.00 89.48 300 B 1 
ATOM 3134 N N   . LEU B 2 301 ? 20.359   0.711   8.003    1.00 88.29 301 B 1 
ATOM 3135 C CA  . LEU B 2 301 ? 20.762   1.339   9.255    1.00 86.89 301 B 1 
ATOM 3136 C C   . LEU B 2 301 ? 22.286   1.332   9.367    1.00 85.82 301 B 1 
ATOM 3137 O O   . LEU B 2 301 ? 22.938   0.370   8.965    1.00 82.74 301 B 1 
ATOM 3138 C CB  . LEU B 2 301 ? 20.107   0.621   10.439   1.00 85.06 301 B 1 
ATOM 3139 C CG  . LEU B 2 301 ? 18.573   0.642   10.430   1.00 83.21 301 B 1 
ATOM 3140 C CD1 . LEU B 2 301 ? 18.043   -0.147  11.632   1.00 79.93 301 B 1 
ATOM 3141 C CD2 . LEU B 2 301 ? 18.005   2.065   10.501   1.00 80.02 301 B 1 
ATOM 3142 N N   . GLU B 2 302 ? 22.852   2.398   9.924    1.00 82.95 302 B 1 
ATOM 3143 C CA  . GLU B 2 302 ? 24.281   2.441   10.210   1.00 81.65 302 B 1 
ATOM 3144 C C   . GLU B 2 302 ? 24.693   1.331   11.183   1.00 79.03 302 B 1 
ATOM 3145 O O   . GLU B 2 302 ? 23.941   0.933   12.069   1.00 72.14 302 B 1 
ATOM 3146 C CB  . GLU B 2 302 ? 24.702   3.805   10.760   1.00 78.15 302 B 1 
ATOM 3147 C CG  . GLU B 2 302 ? 24.791   4.855   9.651    1.00 70.04 302 B 1 
ATOM 3148 C CD  . GLU B 2 302 ? 25.317   6.200   10.157   1.00 65.13 302 B 1 
ATOM 3149 O OE1 . GLU B 2 302 ? 25.557   7.081   9.294    1.00 57.67 302 B 1 
ATOM 3150 O OE2 . GLU B 2 302 ? 25.427   6.397   11.382   1.00 61.48 302 B 1 
ATOM 3151 N N   . ALA B 2 303 ? 25.922   0.833   10.984   1.00 75.40 303 B 1 
ATOM 3152 C CA  . ALA B 2 303 ? 26.513   -0.255  11.768   1.00 74.06 303 B 1 
ATOM 3153 C C   . ALA B 2 303 ? 25.713   -1.575  11.765   1.00 75.56 303 B 1 
ATOM 3154 O O   . ALA B 2 303 ? 26.000   -2.466  12.554   1.00 70.34 303 B 1 
ATOM 3155 C CB  . ALA B 2 303 ? 26.862   0.260   13.168   1.00 68.24 303 B 1 
ATOM 3156 N N   . LYS B 2 304 ? 24.741   -1.731  10.861   1.00 77.24 304 B 1 
ATOM 3157 C CA  . LYS B 2 304 ? 23.997   -2.976  10.673   1.00 77.69 304 B 1 
ATOM 3158 C C   . LYS B 2 304 ? 24.214   -3.530  9.273    1.00 77.89 304 B 1 
ATOM 3159 O O   . LYS B 2 304 ? 24.180   -2.803  8.280    1.00 74.99 304 B 1 
ATOM 3160 C CB  . LYS B 2 304 ? 22.509   -2.778  10.975   1.00 74.71 304 B 1 
ATOM 3161 C CG  . LYS B 2 304 ? 22.212   -2.345  12.424   1.00 73.37 304 B 1 
ATOM 3162 C CD  . LYS B 2 304 ? 22.642   -3.397  13.450   1.00 71.40 304 B 1 
ATOM 3163 C CE  . LYS B 2 304 ? 22.375   -2.914  14.870   1.00 67.75 304 B 1 
ATOM 3164 N NZ  . LYS B 2 304 ? 22.763   -3.937  15.864   1.00 63.79 304 B 1 
ATOM 3165 N N   . THR B 2 305 ? 24.397   -4.846  9.193    1.00 77.63 305 B 1 
ATOM 3166 C CA  . THR B 2 305 ? 24.451   -5.558  7.927    1.00 75.49 305 B 1 
ATOM 3167 C C   . THR B 2 305 ? 23.040   -5.883  7.451    1.00 74.75 305 B 1 
ATOM 3168 O O   . THR B 2 305 ? 22.224   -6.399  8.212    1.00 66.06 305 B 1 
ATOM 3169 C CB  . THR B 2 305 ? 25.298   -6.832  8.038    1.00 70.31 305 B 1 
ATOM 3170 O OG1 . THR B 2 305 ? 24.895   -7.615  9.129    1.00 62.42 305 B 1 
ATOM 3171 C CG2 . THR B 2 305 ? 26.776   -6.501  8.232    1.00 60.01 305 B 1 
ATOM 3172 N N   . GLY B 2 306 ? 22.758   -5.600  6.190    1.00 79.92 306 B 1 
ATOM 3173 C CA  . GLY B 2 306 ? 21.442   -5.840  5.607    1.00 80.06 306 B 1 
ATOM 3174 C C   . GLY B 2 306 ? 20.549   -4.600  5.616    1.00 82.84 306 B 1 
ATOM 3175 O O   . GLY B 2 306 ? 20.976   -3.487  5.902    1.00 79.91 306 B 1 
ATOM 3176 N N   . LYS B 2 307 ? 19.290   -4.809  5.213    1.00 85.35 307 B 1 
ATOM 3177 C CA  . LYS B 2 307 ? 18.300   -3.744  5.075    1.00 87.36 307 B 1 
ATOM 3178 C C   . LYS B 2 307 ? 16.957   -4.209  5.611    1.00 87.79 307 B 1 
ATOM 3179 O O   . LYS B 2 307 ? 16.610   -5.381  5.488    1.00 85.40 307 B 1 
ATOM 3180 C CB  . LYS B 2 307 ? 18.167   -3.300  3.606    1.00 85.35 307 B 1 
ATOM 3181 C CG  . LYS B 2 307 ? 19.465   -2.725  3.014    1.00 82.37 307 B 1 
ATOM 3182 C CD  . LYS B 2 307 ? 19.246   -2.262  1.572    1.00 81.20 307 B 1 
ATOM 3183 C CE  . LYS B 2 307 ? 20.548   -1.732  0.968    1.00 73.14 307 B 1 
ATOM 3184 N NZ  . LYS B 2 307 ? 20.366   -1.299  -0.443   1.00 65.68 307 B 1 
ATOM 3185 N N   . LEU B 2 308 ? 16.201   -3.282  6.152    1.00 88.41 308 B 1 
ATOM 3186 C CA  . LEU B 2 308 ? 14.785   -3.488  6.433    1.00 89.04 308 B 1 
ATOM 3187 C C   . LEU B 2 308 ? 13.986   -3.318  5.144    1.00 90.08 308 B 1 
ATOM 3188 O O   . LEU B 2 308 ? 14.338   -2.486  4.309    1.00 88.86 308 B 1 
ATOM 3189 C CB  . LEU B 2 308 ? 14.306   -2.506  7.504    1.00 87.18 308 B 1 
ATOM 3190 C CG  . LEU B 2 308 ? 15.061   -2.573  8.835    1.00 84.14 308 B 1 
ATOM 3191 C CD1 . LEU B 2 308 ? 14.482   -1.563  9.820    1.00 78.25 308 B 1 
ATOM 3192 C CD2 . LEU B 2 308 ? 14.970   -3.963  9.465    1.00 78.05 308 B 1 
ATOM 3193 N N   . HIS B 2 309 ? 12.906   -4.082  5.011    1.00 89.21 309 B 1 
ATOM 3194 C CA  . HIS B 2 309 ? 12.039   -4.066  3.845    1.00 88.75 309 B 1 
ATOM 3195 C C   . HIS B 2 309 ? 10.577   -3.952  4.279    1.00 88.99 309 B 1 
ATOM 3196 O O   . HIS B 2 309 ? 10.131   -4.662  5.178    1.00 86.81 309 B 1 
ATOM 3197 C CB  . HIS B 2 309 ? 12.260   -5.333  3.008    1.00 86.04 309 B 1 
ATOM 3198 C CG  . HIS B 2 309 ? 13.660   -5.454  2.465    1.00 80.13 309 B 1 
ATOM 3199 N ND1 . HIS B 2 309 ? 14.104   -4.965  1.255    1.00 67.79 309 B 1 
ATOM 3200 C CD2 . HIS B 2 309 ? 14.746   -6.040  3.067    1.00 68.91 309 B 1 
ATOM 3201 C CE1 . HIS B 2 309 ? 15.413   -5.258  1.131    1.00 65.14 309 B 1 
ATOM 3202 N NE2 . HIS B 2 309 ? 15.836   -5.908  2.213    1.00 67.25 309 B 1 
ATOM 3203 N N   . GLN B 2 310 ? 9.829    -3.082  3.609    1.00 90.65 310 B 1 
ATOM 3204 C CA  . GLN B 2 310 ? 8.373    -3.054  3.678    1.00 91.60 310 B 1 
ATOM 3205 C C   . GLN B 2 310 ? 7.805    -2.917  2.272    1.00 92.22 310 B 1 
ATOM 3206 O O   . GLN B 2 310 ? 8.113    -1.961  1.556    1.00 91.66 310 B 1 
ATOM 3207 C CB  . GLN B 2 310 ? 7.898    -1.934  4.624    1.00 90.89 310 B 1 
ATOM 3208 C CG  . GLN B 2 310 ? 6.363    -1.912  4.729    1.00 88.23 310 B 1 
ATOM 3209 C CD  . GLN B 2 310 ? 5.825    -0.869  5.708    1.00 86.69 310 B 1 
ATOM 3210 O OE1 . GLN B 2 310 ? 6.417    -0.517  6.705    1.00 80.27 310 B 1 
ATOM 3211 N NE2 . GLN B 2 310 ? 4.645    -0.347  5.461    1.00 76.36 310 B 1 
ATOM 3212 N N   . GLU B 2 311 ? 6.947    -3.867  1.894    1.00 91.21 311 B 1 
ATOM 3213 C CA  . GLU B 2 311 ? 6.191    -3.799  0.652    1.00 91.78 311 B 1 
ATOM 3214 C C   . GLU B 2 311 ? 5.001    -2.849  0.797    1.00 91.53 311 B 1 
ATOM 3215 O O   . GLU B 2 311 ? 4.343    -2.788  1.842    1.00 89.58 311 B 1 
ATOM 3216 C CB  . GLU B 2 311 ? 5.736    -5.210  0.247    1.00 90.10 311 B 1 
ATOM 3217 C CG  . GLU B 2 311 ? 5.227    -5.271  -1.202   1.00 83.12 311 B 1 
ATOM 3218 C CD  . GLU B 2 311 ? 4.489    -6.579  -1.492   1.00 79.24 311 B 1 
ATOM 3219 O OE1 . GLU B 2 311 ? 3.488    -6.508  -2.242   1.00 70.36 311 B 1 
ATOM 3220 O OE2 . GLU B 2 311 ? 4.852    -7.614  -0.902   1.00 73.18 311 B 1 
ATOM 3221 N N   . VAL B 2 312 ? 4.709    -2.103  -0.265   1.00 93.47 312 B 1 
ATOM 3222 C CA  . VAL B 2 312 ? 3.581    -1.173  -0.314   1.00 93.46 312 B 1 
ATOM 3223 C C   . VAL B 2 312 ? 2.849    -1.350  -1.628   1.00 93.83 312 B 1 
ATOM 3224 O O   . VAL B 2 312 ? 3.462    -1.347  -2.687   1.00 92.15 312 B 1 
ATOM 3225 C CB  . VAL B 2 312 ? 4.038    0.283   -0.177   1.00 91.20 312 B 1 
ATOM 3226 C CG1 . VAL B 2 312 ? 2.828    1.195   0.036    1.00 81.09 312 B 1 
ATOM 3227 C CG2 . VAL B 2 312 ? 4.970    0.461   1.016    1.00 82.03 312 B 1 
ATOM 3228 N N   . ASN B 2 313 ? 1.536    -1.448  -1.557   1.00 93.33 313 B 1 
ATOM 3229 C CA  . ASN B 2 313 ? 0.677    -1.638  -2.707   1.00 93.23 313 B 1 
ATOM 3230 C C   . ASN B 2 313 ? -0.338   -0.487  -2.803   1.00 93.56 313 B 1 
ATOM 3231 O O   . ASN B 2 313 ? -0.921   -0.084  -1.804   1.00 92.06 313 B 1 
ATOM 3232 C CB  . ASN B 2 313 ? 0.011    -3.015  -2.568   1.00 92.02 313 B 1 
ATOM 3233 C CG  . ASN B 2 313 ? 1.036    -4.137  -2.674   1.00 90.91 313 B 1 
ATOM 3234 O OD1 . ASN B 2 313 ? 1.671    -4.295  -3.688   1.00 82.49 313 B 1 
ATOM 3235 N ND2 . ASN B 2 313 ? 1.241    -4.917  -1.639   1.00 81.74 313 B 1 
ATOM 3236 N N   . LEU B 2 314 ? -0.566   0.018   -4.010   1.00 93.57 314 B 1 
ATOM 3237 C CA  . LEU B 2 314 ? -1.570   1.028   -4.304   1.00 94.13 314 B 1 
ATOM 3238 C C   . LEU B 2 314 ? -2.556   0.499   -5.342   1.00 94.45 314 B 1 
ATOM 3239 O O   . LEU B 2 314 ? -2.181   0.209   -6.472   1.00 92.86 314 B 1 
ATOM 3240 C CB  . LEU B 2 314 ? -0.892   2.323   -4.764   1.00 93.97 314 B 1 
ATOM 3241 C CG  . LEU B 2 314 ? -1.882   3.444   -5.166   1.00 94.31 314 B 1 
ATOM 3242 C CD1 . LEU B 2 314 ? -2.754   3.893   -4.003   1.00 91.11 314 B 1 
ATOM 3243 C CD2 . LEU B 2 314 ? -1.109   4.656   -5.690   1.00 90.87 314 B 1 
ATOM 3244 N N   . VAL B 2 315 ? -3.828   0.454   -4.962   1.00 93.69 315 B 1 
ATOM 3245 C CA  . VAL B 2 315 ? -4.947   0.146   -5.846   1.00 93.38 315 B 1 
ATOM 3246 C C   . VAL B 2 315 ? -5.745   1.415   -6.088   1.00 93.61 315 B 1 
ATOM 3247 O O   . VAL B 2 315 ? -6.141   2.097   -5.151   1.00 92.60 315 B 1 
ATOM 3248 C CB  . VAL B 2 315 ? -5.826   -0.974  -5.255   1.00 92.36 315 B 1 
ATOM 3249 C CG1 . VAL B 2 315 ? -7.052   -1.260  -6.123   1.00 88.20 315 B 1 
ATOM 3250 C CG2 . VAL B 2 315 ? -5.024   -2.274  -5.133   1.00 88.90 315 B 1 
ATOM 3251 N N   . VAL B 2 316 ? -5.979   1.738   -7.360   1.00 93.44 316 B 1 
ATOM 3252 C CA  . VAL B 2 316 ? -6.725   2.929   -7.774   1.00 93.53 316 B 1 
ATOM 3253 C C   . VAL B 2 316 ? -7.971   2.507   -8.539   1.00 93.17 316 B 1 
ATOM 3254 O O   . VAL B 2 316 ? -7.879   1.733   -9.488   1.00 91.80 316 B 1 
ATOM 3255 C CB  . VAL B 2 316 ? -5.855   3.886   -8.616   1.00 93.10 316 B 1 
ATOM 3256 C CG1 . VAL B 2 316 ? -6.619   5.164   -8.974   1.00 88.23 316 B 1 
ATOM 3257 C CG2 . VAL B 2 316 ? -4.585   4.298   -7.861   1.00 89.07 316 B 1 
ATOM 3258 N N   . MET B 2 317 ? -9.123   3.040   -8.151   1.00 92.52 317 B 1 
ATOM 3259 C CA  . MET B 2 317 ? -10.394  2.840   -8.829   1.00 92.24 317 B 1 
ATOM 3260 C C   . MET B 2 317 ? -10.848  4.111   -9.531   1.00 92.22 317 B 1 
ATOM 3261 O O   . MET B 2 317 ? -10.767  5.202   -8.964   1.00 91.39 317 B 1 
ATOM 3262 C CB  . MET B 2 317 ? -11.449  2.340   -7.835   1.00 91.23 317 B 1 
ATOM 3263 C CG  . MET B 2 317 ? -12.764  1.940   -8.521   1.00 88.98 317 B 1 
ATOM 3264 S SD  . MET B 2 317 ? -13.957  1.140   -7.415   1.00 88.62 317 B 1 
ATOM 3265 C CE  . MET B 2 317 ? -14.511  2.560   -6.442   1.00 79.51 317 B 1 
ATOM 3266 N N   . ARG B 2 318 ? -11.367  3.964   -10.737  1.00 90.85 318 B 1 
ATOM 3267 C CA  . ARG B 2 318 ? -11.972  5.047   -11.524  1.00 90.23 318 B 1 
ATOM 3268 C C   . ARG B 2 318 ? -13.350  4.630   -11.997  1.00 89.96 318 B 1 
ATOM 3269 O O   . ARG B 2 318 ? -13.487  3.599   -12.649  1.00 88.20 318 B 1 
ATOM 3270 C CB  . ARG B 2 318 ? -11.048  5.387   -12.694  1.00 88.12 318 B 1 
ATOM 3271 C CG  . ARG B 2 318 ? -11.619  6.512   -13.577  1.00 84.15 318 B 1 
ATOM 3272 C CD  . ARG B 2 318 ? -10.628  6.914   -14.680  1.00 82.55 318 B 1 
ATOM 3273 N NE  . ARG B 2 318 ? -10.459  5.856   -15.690  1.00 74.75 318 B 1 
ATOM 3274 C CZ  . ARG B 2 318 ? -9.678   5.919   -16.756  1.00 70.41 318 B 1 
ATOM 3275 N NH1 . ARG B 2 318 ? -8.937   6.961   -17.004  1.00 65.53 318 B 1 
ATOM 3276 N NH2 . ARG B 2 318 ? -9.645   4.930   -17.600  1.00 61.28 318 B 1 
ATOM 3277 N N   . ALA B 2 319 ? -14.351  5.449   -11.725  1.00 88.56 319 B 1 
ATOM 3278 C CA  . ALA B 2 319 ? -15.677  5.320   -12.293  1.00 88.00 319 B 1 
ATOM 3279 C C   . ALA B 2 319 ? -15.939  6.502   -13.232  1.00 88.24 319 B 1 
ATOM 3280 O O   . ALA B 2 319 ? -15.793  7.659   -12.838  1.00 85.91 319 B 1 
ATOM 3281 C CB  . ALA B 2 319 ? -16.711  5.222   -11.167  1.00 86.36 319 B 1 
ATOM 3282 N N   . THR B 2 320 ? -16.285  6.221   -14.493  1.00 86.05 320 B 1 
ATOM 3283 C CA  . THR B 2 320 ? -16.497  7.247   -15.519  1.00 84.94 320 B 1 
ATOM 3284 C C   . THR B 2 320 ? -17.695  6.913   -16.385  1.00 84.81 320 B 1 
ATOM 3285 O O   . THR B 2 320 ? -17.954  5.754   -16.698  1.00 82.17 320 B 1 
ATOM 3286 C CB  . THR B 2 320 ? -15.266  7.446   -16.419  1.00 81.88 320 B 1 
ATOM 3287 O OG1 . THR B 2 320 ? -14.818  6.233   -16.977  1.00 71.65 320 B 1 
ATOM 3288 C CG2 . THR B 2 320 ? -14.089  8.070   -15.676  1.00 70.60 320 B 1 
ATOM 3289 N N   . GLN B 2 321 ? -18.400  7.944   -16.821  1.00 81.95 321 B 1 
ATOM 3290 C CA  . GLN B 2 321 ? -19.423  7.830   -17.842  1.00 80.45 321 B 1 
ATOM 3291 C C   . GLN B 2 321 ? -18.885  8.406   -19.152  1.00 77.91 321 B 1 
ATOM 3292 O O   . GLN B 2 321 ? -18.605  9.598   -19.252  1.00 73.91 321 B 1 
ATOM 3293 C CB  . GLN B 2 321 ? -20.714  8.520   -17.382  1.00 78.84 321 B 1 
ATOM 3294 C CG  . GLN B 2 321 ? -21.857  8.277   -18.382  1.00 76.32 321 B 1 
ATOM 3295 C CD  . GLN B 2 321 ? -23.154  8.997   -18.009  1.00 74.94 321 B 1 
ATOM 3296 O OE1 . GLN B 2 321 ? -23.273  9.660   -17.002  1.00 69.55 321 B 1 
ATOM 3297 N NE2 . GLN B 2 321 ? -24.165  8.907   -18.842  1.00 66.60 321 B 1 
ATOM 3298 N N   . LEU B 2 322 ? -18.755  7.565   -20.161  1.00 77.47 322 B 1 
ATOM 3299 C CA  . LEU B 2 322 ? -18.374  7.943   -21.518  1.00 75.30 322 B 1 
ATOM 3300 C C   . LEU B 2 322 ? -19.582  7.757   -22.433  1.00 75.52 322 B 1 
ATOM 3301 O O   . LEU B 2 322 ? -19.947  6.639   -22.788  1.00 71.88 322 B 1 
ATOM 3302 C CB  . LEU B 2 322 ? -17.165  7.100   -21.954  1.00 71.35 322 B 1 
ATOM 3303 C CG  . LEU B 2 322 ? -15.836  7.629   -21.398  1.00 62.37 322 B 1 
ATOM 3304 C CD1 . LEU B 2 322 ? -14.788  6.526   -21.378  1.00 55.55 322 B 1 
ATOM 3305 C CD2 . LEU B 2 322 ? -15.299  8.793   -22.248  1.00 54.89 322 B 1 
ATOM 3306 N N   . GLN B 2 323 ? -20.211  8.857   -22.823  1.00 75.27 323 B 1 
ATOM 3307 C CA  . GLN B 2 323 ? -21.450  8.874   -23.600  1.00 74.45 323 B 1 
ATOM 3308 C C   . GLN B 2 323 ? -22.545  8.038   -22.917  1.00 74.48 323 B 1 
ATOM 3309 O O   . GLN B 2 323 ? -22.990  8.379   -21.824  1.00 68.31 323 B 1 
ATOM 3310 C CB  . GLN B 2 323 ? -21.188  8.448   -25.057  1.00 70.25 323 B 1 
ATOM 3311 C CG  . GLN B 2 323 ? -20.132  9.292   -25.787  1.00 64.12 323 B 1 
ATOM 3312 C CD  . GLN B 2 323 ? -19.894  8.791   -27.226  1.00 58.02 323 B 1 
ATOM 3313 O OE1 . GLN B 2 323 ? -20.430  7.784   -27.668  1.00 52.21 323 B 1 
ATOM 3314 N NE2 . GLN B 2 323 ? -19.100  9.486   -28.005  1.00 50.11 323 B 1 
ATOM 3315 N N   . LYS B 2 324 ? -22.946  6.942   -23.530  1.00 76.22 324 B 1 
ATOM 3316 C CA  . LYS B 2 324 ? -23.965  6.009   -23.042  1.00 76.74 324 B 1 
ATOM 3317 C C   . LYS B 2 324 ? -23.372  4.786   -22.318  1.00 79.11 324 B 1 
ATOM 3318 O O   . LYS B 2 324 ? -24.086  3.821   -22.102  1.00 73.64 324 B 1 
ATOM 3319 C CB  . LYS B 2 324 ? -24.886  5.580   -24.184  1.00 71.49 324 B 1 
ATOM 3320 C CG  . LYS B 2 324 ? -25.693  6.754   -24.769  1.00 65.60 324 B 1 
ATOM 3321 C CD  . LYS B 2 324 ? -26.730  6.228   -25.762  1.00 58.80 324 B 1 
ATOM 3322 C CE  . LYS B 2 324 ? -27.583  7.375   -26.297  1.00 52.22 324 B 1 
ATOM 3323 N NZ  . LYS B 2 324 ? -28.704  6.887   -27.146  1.00 45.52 324 B 1 
ATOM 3324 N N   . ASN B 2 325 ? -22.086  4.814   -21.985  1.00 79.34 325 B 1 
ATOM 3325 C CA  . ASN B 2 325 ? -21.403  3.710   -21.333  1.00 79.13 325 B 1 
ATOM 3326 C C   . ASN B 2 325 ? -20.915  4.161   -19.962  1.00 80.40 325 B 1 
ATOM 3327 O O   . ASN B 2 325 ? -20.134  5.108   -19.858  1.00 77.79 325 B 1 
ATOM 3328 C CB  . ASN B 2 325 ? -20.250  3.200   -22.216  1.00 74.40 325 B 1 
ATOM 3329 C CG  . ASN B 2 325 ? -20.722  2.652   -23.553  1.00 64.74 325 B 1 
ATOM 3330 O OD1 . ASN B 2 325 ? -21.886  2.419   -23.805  1.00 56.27 325 B 1 
ATOM 3331 N ND2 . ASN B 2 325 ? -19.813  2.442   -24.472  1.00 55.30 325 B 1 
ATOM 3332 N N   . LEU B 2 326 ? -21.348  3.474   -18.924  1.00 80.51 326 B 1 
ATOM 3333 C CA  . LEU B 2 326 ? -20.820  3.629   -17.579  1.00 81.49 326 B 1 
ATOM 3334 C C   . LEU B 2 326 ? -19.745  2.566   -17.369  1.00 81.76 326 B 1 
ATOM 3335 O O   . LEU B 2 326 ? -20.042  1.380   -17.489  1.00 79.49 326 B 1 
ATOM 3336 C CB  . LEU B 2 326 ? -21.982  3.504   -16.582  1.00 80.50 326 B 1 
ATOM 3337 C CG  . LEU B 2 326 ? -21.565  3.630   -15.104  1.00 78.64 326 B 1 
ATOM 3338 C CD1 . LEU B 2 326 ? -21.049  5.032   -14.794  1.00 72.77 326 B 1 
ATOM 3339 C CD2 . LEU B 2 326 ? -22.772  3.356   -14.215  1.00 74.19 326 B 1 
ATOM 3340 N N   . THR B 2 327 ? -18.515  2.984   -17.077  1.00 85.19 327 B 1 
ATOM 3341 C CA  . THR B 2 327 ? -17.383  2.093   -16.857  1.00 84.64 327 B 1 
ATOM 3342 C C   . THR B 2 327 ? -16.817  2.293   -15.464  1.00 85.28 327 B 1 
ATOM 3343 O O   . THR B 2 327 ? -16.680  3.415   -15.004  1.00 83.85 327 B 1 
ATOM 3344 C CB  . THR B 2 327 ? -16.269  2.291   -17.900  1.00 81.42 327 B 1 
ATOM 3345 O OG1 . THR B 2 327 ? -15.825  3.623   -17.931  1.00 71.33 327 B 1 
ATOM 3346 C CG2 . THR B 2 327 ? -16.736  1.953   -19.309  1.00 69.73 327 B 1 
ATOM 3347 N N   . CYS B 2 328 ? -16.473  1.186   -14.808  1.00 85.62 328 B 1 
ATOM 3348 C CA  . CYS B 2 328 ? -15.710  1.200   -13.578  1.00 85.76 328 B 1 
ATOM 3349 C C   . CYS B 2 328 ? -14.499  0.286   -13.711  1.00 86.39 328 B 1 
ATOM 3350 O O   . CYS B 2 328 ? -14.620  -0.852  -14.152  1.00 84.11 328 B 1 
ATOM 3351 C CB  . CYS B 2 328 ? -16.606  0.811   -12.412  1.00 84.15 328 B 1 
ATOM 3352 S SG  . CYS B 2 328 ? -15.803  1.114   -10.820  1.00 79.48 328 B 1 
ATOM 3353 N N   . GLU B 2 329 ? -13.326  0.812   -13.366  1.00 88.55 329 B 1 
ATOM 3354 C CA  . GLU B 2 329 ? -12.050  0.167   -13.609  1.00 88.63 329 B 1 
ATOM 3355 C C   . GLU B 2 329 ? -11.150  0.263   -12.367  1.00 89.65 329 B 1 
ATOM 3356 O O   . GLU B 2 329 ? -11.131  1.290   -11.689  1.00 88.25 329 B 1 
ATOM 3357 C CB  . GLU B 2 329 ? -11.342  0.825   -14.800  1.00 85.40 329 B 1 
ATOM 3358 C CG  . GLU B 2 329 ? -12.115  0.868   -16.118  1.00 77.36 329 B 1 
ATOM 3359 C CD  . GLU B 2 329 ? -11.261  1.530   -17.230  1.00 76.20 329 B 1 
ATOM 3360 O OE1 . GLU B 2 329 ? -11.200  0.988   -18.349  1.00 67.05 329 B 1 
ATOM 3361 O OE2 . GLU B 2 329 ? -10.654  2.587   -16.947  1.00 68.17 329 B 1 
ATOM 3362 N N   . VAL B 2 330 ? -10.381  -0.789  -12.100  1.00 89.26 330 B 1 
ATOM 3363 C CA  . VAL B 2 330 ? -9.459   -0.882  -10.960  1.00 89.76 330 B 1 
ATOM 3364 C C   . VAL B 2 330 ? -8.054   -1.250  -11.419  1.00 88.91 330 B 1 
ATOM 3365 O O   . VAL B 2 330 ? -7.865   -2.255  -12.116  1.00 86.64 330 B 1 
ATOM 3366 C CB  . VAL B 2 330 ? -9.968   -1.907  -9.935   1.00 88.67 330 B 1 
ATOM 3367 C CG1 . VAL B 2 330 ? -8.972   -2.129  -8.795   1.00 79.94 330 B 1 
ATOM 3368 C CG2 . VAL B 2 330 ? -11.277  -1.426  -9.312   1.00 81.11 330 B 1 
ATOM 3369 N N   . TRP B 2 331 ? -7.044   -0.462  -11.018  1.00 91.09 331 B 1 
ATOM 3370 C CA  . TRP B 2 331 ? -5.632   -0.702  -11.277  1.00 90.26 331 B 1 
ATOM 3371 C C   . TRP B 2 331 ? -4.884   -1.060  -9.992   1.00 90.99 331 B 1 
ATOM 3372 O O   . TRP B 2 331 ? -5.287   -0.672  -8.903   1.00 88.85 331 B 1 
ATOM 3373 C CB  . TRP B 2 331 ? -4.970   0.507   -11.939  1.00 88.14 331 B 1 
ATOM 3374 C CG  . TRP B 2 331 ? -5.491   0.904   -13.284  1.00 87.22 331 B 1 
ATOM 3375 C CD1 . TRP B 2 331 ? -4.984   0.523   -14.471  1.00 78.05 331 B 1 
ATOM 3376 C CD2 . TRP B 2 331 ? -6.587   1.821   -13.606  1.00 82.41 331 B 1 
ATOM 3377 N NE1 . TRP B 2 331 ? -5.679   1.152   -15.514  1.00 75.88 331 B 1 
ATOM 3378 C CE2 . TRP B 2 331 ? -6.676   1.944   -15.027  1.00 79.48 331 B 1 
ATOM 3379 C CE3 . TRP B 2 331 ? -7.500   2.555   -12.841  1.00 75.12 331 B 1 
ATOM 3380 C CZ2 . TRP B 2 331 ? -7.666   2.735   -15.658  1.00 75.51 331 B 1 
ATOM 3381 C CZ3 . TRP B 2 331 ? -8.486   3.344   -13.467  1.00 69.09 331 B 1 
ATOM 3382 C CH2 . TRP B 2 331 ? -8.575   3.427   -14.850  1.00 70.87 331 B 1 
ATOM 3383 N N   . GLY B 2 332 ? -3.763   -1.754  -10.159  1.00 90.12 332 B 1 
ATOM 3384 C CA  . GLY B 2 332 ? -2.919   -2.190  -9.062   1.00 89.82 332 B 1 
ATOM 3385 C C   . GLY B 2 332 ? -3.113   -3.662  -8.691   1.00 90.00 332 B 1 
ATOM 3386 O O   . GLY B 2 332 ? -3.966   -4.343  -9.258   1.00 87.16 332 B 1 
ATOM 3387 N N   . PRO B 2 333 ? -2.284   -4.160  -7.760   1.00 90.36 333 B 1 
ATOM 3388 C CA  . PRO B 2 333 ? -2.348   -5.540  -7.319   1.00 89.01 333 B 1 
ATOM 3389 C C   . PRO B 2 333 ? -3.655   -5.793  -6.564   1.00 87.73 333 B 1 
ATOM 3390 O O   . PRO B 2 333 ? -3.999   -5.070  -5.635   1.00 82.38 333 B 1 
ATOM 3391 C CB  . PRO B 2 333 ? -1.110   -5.734  -6.437   1.00 86.96 333 B 1 
ATOM 3392 C CG  . PRO B 2 333 ? -0.869   -4.339  -5.870   1.00 85.74 333 B 1 
ATOM 3393 C CD  . PRO B 2 333 ? -1.291   -3.422  -7.012   1.00 89.34 333 B 1 
ATOM 3394 N N   . THR B 2 334 ? -4.373   -6.811  -6.975   1.00 86.64 334 B 1 
ATOM 3395 C CA  . THR B 2 334 ? -5.660   -7.161  -6.379   1.00 84.82 334 B 1 
ATOM 3396 C C   . THR B 2 334 ? -5.712   -8.647  -6.050   1.00 84.90 334 B 1 
ATOM 3397 O O   . THR B 2 334 ? -5.124   -9.467  -6.756   1.00 81.35 334 B 1 
ATOM 3398 C CB  . THR B 2 334 ? -6.839   -6.761  -7.274   1.00 81.73 334 B 1 
ATOM 3399 O OG1 . THR B 2 334 ? -6.729   -7.336  -8.560   1.00 75.88 334 B 1 
ATOM 3400 C CG2 . THR B 2 334 ? -6.950   -5.253  -7.451   1.00 74.14 334 B 1 
ATOM 3401 N N   . SER B 2 335 ? -6.434   -8.995  -4.994   1.00 83.78 335 B 1 
ATOM 3402 C CA  . SER B 2 335 ? -6.715   -10.373 -4.628   1.00 82.54 335 B 1 
ATOM 3403 C C   . SER B 2 335 ? -7.549   -11.060 -5.724   1.00 83.39 335 B 1 
ATOM 3404 O O   . SER B 2 335 ? -8.437   -10.437 -6.306   1.00 80.73 335 B 1 
ATOM 3405 C CB  . SER B 2 335 ? -7.454   -10.363 -3.284   1.00 78.04 335 B 1 
ATOM 3406 O OG  . SER B 2 335 ? -8.267   -11.486 -3.046   1.00 70.97 335 B 1 
ATOM 3407 N N   . PRO B 2 336 ? -7.339   -12.361 -5.987   1.00 81.81 336 B 1 
ATOM 3408 C CA  . PRO B 2 336 ? -8.155   -13.115 -6.937   1.00 81.18 336 B 1 
ATOM 3409 C C   . PRO B 2 336 ? -9.624   -13.242 -6.509   1.00 82.23 336 B 1 
ATOM 3410 O O   . PRO B 2 336 ? -10.475  -13.621 -7.306   1.00 78.99 336 B 1 
ATOM 3411 C CB  . PRO B 2 336 ? -7.476   -14.483 -7.041   1.00 78.85 336 B 1 
ATOM 3412 C CG  . PRO B 2 336 ? -6.776   -14.644 -5.690   1.00 76.75 336 B 1 
ATOM 3413 C CD  . PRO B 2 336 ? -6.347   -13.215 -5.359   1.00 78.59 336 B 1 
ATOM 3414 N N   . LYS B 2 337 ? -9.942   -12.946 -5.248   1.00 82.53 337 B 1 
ATOM 3415 C CA  . LYS B 2 337 ? -11.307  -12.925 -4.723   1.00 82.85 337 B 1 
ATOM 3416 C C   . LYS B 2 337 ? -12.003  -11.574 -4.917   1.00 83.60 337 B 1 
ATOM 3417 O O   . LYS B 2 337 ? -13.182  -11.447 -4.587   1.00 79.61 337 B 1 
ATOM 3418 C CB  . LYS B 2 337 ? -11.313  -13.308 -3.237   1.00 79.49 337 B 1 
ATOM 3419 C CG  . LYS B 2 337 ? -10.793  -14.736 -2.988   1.00 74.12 337 B 1 
ATOM 3420 C CD  . LYS B 2 337 ? -10.885  -15.050 -1.501   1.00 67.86 337 B 1 
ATOM 3421 C CE  . LYS B 2 337 ? -10.377  -16.446 -1.200   1.00 60.43 337 B 1 
ATOM 3422 N NZ  . LYS B 2 337 ? -10.439  -16.745 0.257    1.00 52.62 337 B 1 
ATOM 3423 N N   . LEU B 2 338 ? -11.284  -10.590 -5.443   1.00 85.52 338 B 1 
ATOM 3424 C CA  . LEU B 2 338 ? -11.799  -9.253  -5.673   1.00 84.80 338 B 1 
ATOM 3425 C C   . LEU B 2 338 ? -12.989  -9.293  -6.632   1.00 86.15 338 B 1 
ATOM 3426 O O   . LEU B 2 338 ? -12.940  -9.921  -7.693   1.00 84.75 338 B 1 
ATOM 3427 C CB  . LEU B 2 338 ? -10.655  -8.371  -6.162   1.00 81.42 338 B 1 
ATOM 3428 C CG  . LEU B 2 338 ? -11.025  -6.892  -6.327   1.00 72.91 338 B 1 
ATOM 3429 C CD1 . LEU B 2 338 ? -9.836   -6.044  -5.916   1.00 66.38 338 B 1 
ATOM 3430 C CD2 . LEU B 2 338 ? -11.390  -6.567  -7.782   1.00 65.31 338 B 1 
ATOM 3431 N N   . MET B 2 339 ? -14.044  -8.582  -6.266   1.00 87.25 339 B 1 
ATOM 3432 C CA  . MET B 2 339 ? -15.265  -8.470  -7.038   1.00 88.37 339 B 1 
ATOM 3433 C C   . MET B 2 339 ? -15.591  -7.001  -7.267   1.00 89.55 339 B 1 
ATOM 3434 O O   . MET B 2 339 ? -15.623  -6.199  -6.329   1.00 88.03 339 B 1 
ATOM 3435 C CB  . MET B 2 339 ? -16.385  -9.232  -6.329   1.00 85.88 339 B 1 
ATOM 3436 C CG  . MET B 2 339 ? -17.617  -9.403  -7.215   1.00 76.87 339 B 1 
ATOM 3437 S SD  . MET B 2 339 ? -18.805  -10.636 -6.596   1.00 73.58 339 B 1 
ATOM 3438 C CE  . MET B 2 339 ? -19.298  -9.863  -5.025   1.00 61.20 339 B 1 
ATOM 3439 N N   . LEU B 2 340 ? -15.830  -6.644  -8.528   1.00 86.54 340 B 1 
ATOM 3440 C CA  . LEU B 2 340 ? -16.214  -5.306  -8.937   1.00 87.16 340 B 1 
ATOM 3441 C C   . LEU B 2 340 ? -17.677  -5.315  -9.368   1.00 87.47 340 B 1 
ATOM 3442 O O   . LEU B 2 340 ? -18.069  -6.084  -10.244  1.00 85.78 340 B 1 
ATOM 3443 C CB  . LEU B 2 340 ? -15.252  -4.839  -10.037  1.00 86.08 340 B 1 
ATOM 3444 C CG  . LEU B 2 340 ? -15.322  -3.320  -10.316  1.00 84.27 340 B 1 
ATOM 3445 C CD1 . LEU B 2 340 ? -14.818  -2.498  -9.134   1.00 79.00 340 B 1 
ATOM 3446 C CD2 . LEU B 2 340 ? -14.432  -2.990  -11.513  1.00 79.32 340 B 1 
ATOM 3447 N N   . SER B 2 341 ? -18.488  -4.460  -8.752   1.00 88.77 341 B 1 
ATOM 3448 C CA  . SER B 2 341 ? -19.932  -4.414  -8.940   1.00 88.29 341 B 1 
ATOM 3449 C C   . SER B 2 341 ? -20.392  -3.009  -9.313   1.00 88.45 341 B 1 
ATOM 3450 O O   . SER B 2 341 ? -19.955  -2.031  -8.712   1.00 86.91 341 B 1 
ATOM 3451 C CB  . SER B 2 341 ? -20.658  -4.891  -7.675   1.00 85.83 341 B 1 
ATOM 3452 O OG  . SER B 2 341 ? -20.233  -6.183  -7.310   1.00 73.63 341 B 1 
ATOM 3453 N N   . LEU B 2 342 ? -21.275  -2.905  -10.281  1.00 86.86 342 B 1 
ATOM 3454 C CA  . LEU B 2 342 ? -21.992  -1.679  -10.633  1.00 86.32 342 B 1 
ATOM 3455 C C   . LEU B 2 342 ? -23.471  -1.865  -10.312  1.00 85.66 342 B 1 
ATOM 3456 O O   . LEU B 2 342 ? -24.118  -2.760  -10.855  1.00 84.00 342 B 1 
ATOM 3457 C CB  . LEU B 2 342 ? -21.771  -1.352  -12.119  1.00 85.45 342 B 1 
ATOM 3458 C CG  . LEU B 2 342 ? -20.583  -0.400  -12.353  1.00 82.90 342 B 1 
ATOM 3459 C CD1 . LEU B 2 342 ? -20.184  -0.406  -13.830  1.00 77.81 342 B 1 
ATOM 3460 C CD2 . LEU B 2 342 ? -20.928  1.035   -11.973  1.00 80.14 342 B 1 
ATOM 3461 N N   . LYS B 2 343 ? -24.006  -1.010  -9.453   1.00 89.08 343 B 1 
ATOM 3462 C CA  . LYS B 2 343 ? -25.415  -1.011  -9.087   1.00 88.44 343 B 1 
ATOM 3463 C C   . LYS B 2 343 ? -25.991  0.396   -9.135   1.00 88.20 343 B 1 
ATOM 3464 O O   . LYS B 2 343 ? -25.287  1.370   -8.895   1.00 86.57 343 B 1 
ATOM 3465 C CB  . LYS B 2 343 ? -25.625  -1.696  -7.722   1.00 85.11 343 B 1 
ATOM 3466 C CG  . LYS B 2 343 ? -25.033  -0.937  -6.531   1.00 78.19 343 B 1 
ATOM 3467 C CD  . LYS B 2 343 ? -25.426  -1.598  -5.208   1.00 78.00 343 B 1 
ATOM 3468 C CE  . LYS B 2 343 ? -25.034  -0.704  -4.031   1.00 68.67 343 B 1 
ATOM 3469 N NZ  . LYS B 2 343 ? -25.641  -1.136  -2.763   1.00 63.10 343 B 1 
ATOM 3470 N N   . LEU B 2 344 ? -27.273  0.491   -9.453   1.00 87.33 344 B 1 
ATOM 3471 C CA  . LEU B 2 344 ? -28.032  1.706   -9.219   1.00 86.06 344 B 1 
ATOM 3472 C C   . LEU B 2 344 ? -28.341  1.788   -7.723   1.00 84.91 344 B 1 
ATOM 3473 O O   . LEU B 2 344 ? -28.510  0.765   -7.063   1.00 79.82 344 B 1 
ATOM 3474 C CB  . LEU B 2 344 ? -29.291  1.676   -10.097  1.00 83.10 344 B 1 
ATOM 3475 C CG  . LEU B 2 344 ? -30.003  3.034   -10.227  1.00 79.67 344 B 1 
ATOM 3476 C CD1 . LEU B 2 344 ? -29.193  4.039   -11.043  1.00 72.13 344 B 1 
ATOM 3477 C CD2 . LEU B 2 344 ? -31.326  2.850   -10.969  1.00 73.63 344 B 1 
ATOM 3478 N N   . GLU B 2 345 ? -28.386  2.996   -7.180   1.00 85.16 345 B 1 
ATOM 3479 C CA  . GLU B 2 345 ? -28.762  3.207   -5.791   1.00 83.04 345 B 1 
ATOM 3480 C C   . GLU B 2 345 ? -30.119  2.562   -5.489   1.00 82.17 345 B 1 
ATOM 3481 O O   . GLU B 2 345 ? -31.039  2.602   -6.300   1.00 75.20 345 B 1 
ATOM 3482 C CB  . GLU B 2 345 ? -28.753  4.708   -5.517   1.00 78.45 345 B 1 
ATOM 3483 C CG  . GLU B 2 345 ? -28.809  5.035   -4.020   1.00 70.20 345 B 1 
ATOM 3484 C CD  . GLU B 2 345 ? -28.657  6.541   -3.745   1.00 65.21 345 B 1 
ATOM 3485 O OE1 . GLU B 2 345 ? -28.263  6.875   -2.611   1.00 59.15 345 B 1 
ATOM 3486 O OE2 . GLU B 2 345 ? -28.911  7.335   -4.676   1.00 61.93 345 B 1 
ATOM 3487 N N   . ASN B 2 346 ? -30.210  1.908   -4.337   1.00 81.90 346 B 1 
ATOM 3488 C CA  . ASN B 2 346 ? -31.393  1.166   -3.882   1.00 81.41 346 B 1 
ATOM 3489 C C   . ASN B 2 346 ? -31.862  0.015   -4.792   1.00 81.69 346 B 1 
ATOM 3490 O O   . ASN B 2 346 ? -32.958  -0.507  -4.589   1.00 76.35 346 B 1 
ATOM 3491 C CB  . ASN B 2 346 ? -32.514  2.153   -3.520   1.00 76.91 346 B 1 
ATOM 3492 C CG  . ASN B 2 346 ? -32.058  3.202   -2.520   1.00 69.81 346 B 1 
ATOM 3493 O OD1 . ASN B 2 346 ? -31.220  2.945   -1.673   1.00 60.86 346 B 1 
ATOM 3494 N ND2 . ASN B 2 346 ? -32.583  4.403   -2.595   1.00 60.03 346 B 1 
ATOM 3495 N N   . LYS B 2 347 ? -31.048  -0.416  -5.751   1.00 83.10 347 B 1 
ATOM 3496 C CA  . LYS B 2 347 ? -31.314  -1.609  -6.565   1.00 83.21 347 B 1 
ATOM 3497 C C   . LYS B 2 347 ? -30.214  -2.650  -6.386   1.00 83.27 347 B 1 
ATOM 3498 O O   . LYS B 2 347 ? -29.139  -2.377  -5.862   1.00 77.79 347 B 1 
ATOM 3499 C CB  . LYS B 2 347 ? -31.513  -1.227  -8.047   1.00 79.08 347 B 1 
ATOM 3500 C CG  . LYS B 2 347 ? -32.777  -0.379  -8.294   1.00 75.24 347 B 1 
ATOM 3501 C CD  . LYS B 2 347 ? -33.039  -0.246  -9.806   1.00 69.65 347 B 1 
ATOM 3502 C CE  . LYS B 2 347 ? -34.273  0.609   -10.109  1.00 62.31 347 B 1 
ATOM 3503 N NZ  . LYS B 2 347 ? -34.508  0.732   -11.573  1.00 55.41 347 B 1 
ATOM 3504 N N   . GLU B 2 348 ? -30.488  -3.865  -6.860   1.00 82.69 348 B 1 
ATOM 3505 C CA  . GLU B 2 348 ? -29.493  -4.922  -6.930   1.00 83.81 348 B 1 
ATOM 3506 C C   . GLU B 2 348 ? -28.377  -4.594  -7.937   1.00 83.86 348 B 1 
ATOM 3507 O O   . GLU B 2 348 ? -28.517  -3.740  -8.815   1.00 78.85 348 B 1 
ATOM 3508 C CB  . GLU B 2 348 ? -30.150  -6.260  -7.262   1.00 78.86 348 B 1 
ATOM 3509 C CG  . GLU B 2 348 ? -31.087  -6.735  -6.135   1.00 67.75 348 B 1 
ATOM 3510 C CD  . GLU B 2 348 ? -31.632  -8.144  -6.376   1.00 60.78 348 B 1 
ATOM 3511 O OE1 . GLU B 2 348 ? -32.254  -8.668  -5.425   1.00 52.31 348 B 1 
ATOM 3512 O OE2 . GLU B 2 348 ? -31.422  -8.680  -7.483   1.00 55.51 348 B 1 
ATOM 3513 N N   . ALA B 2 349 ? -27.259  -5.292  -7.798   1.00 80.71 349 B 1 
ATOM 3514 C CA  . ALA B 2 349 ? -26.136  -5.127  -8.694   1.00 79.77 349 B 1 
ATOM 3515 C C   . ALA B 2 349 ? -26.508  -5.564  -10.116  1.00 80.98 349 B 1 
ATOM 3516 O O   . ALA B 2 349 ? -26.799  -6.727  -10.363  1.00 76.53 349 B 1 
ATOM 3517 C CB  . ALA B 2 349 ? -24.938  -5.909  -8.145   1.00 75.13 349 B 1 
ATOM 3518 N N   . LYS B 2 350 ? -26.416  -4.634  -11.068  1.00 80.90 350 B 1 
ATOM 3519 C CA  . LYS B 2 350 ? -26.682  -4.919  -12.480  1.00 81.10 350 B 1 
ATOM 3520 C C   . LYS B 2 350 ? -25.568  -5.748  -13.108  1.00 82.66 350 B 1 
ATOM 3521 O O   . LYS B 2 350 ? -25.816  -6.582  -13.975  1.00 78.66 350 B 1 
ATOM 3522 C CB  . LYS B 2 350 ? -26.912  -3.583  -13.216  1.00 77.11 350 B 1 
ATOM 3523 C CG  . LYS B 2 350 ? -27.516  -3.777  -14.615  1.00 70.91 350 B 1 
ATOM 3524 C CD  . LYS B 2 350 ? -27.997  -2.429  -15.174  1.00 65.99 350 B 1 
ATOM 3525 C CE  . LYS B 2 350 ? -28.781  -2.598  -16.465  1.00 58.37 350 B 1 
ATOM 3526 N NZ  . LYS B 2 350 ? -29.544  -1.357  -16.812  1.00 51.29 350 B 1 
ATOM 3527 N N   . VAL B 2 351 ? -24.340  -5.512  -12.675  1.00 83.00 351 B 1 
ATOM 3528 C CA  . VAL B 2 351 ? -23.160  -6.276  -13.067  1.00 83.65 351 B 1 
ATOM 3529 C C   . VAL B 2 351 ? -22.298  -6.503  -11.830  1.00 84.58 351 B 1 
ATOM 3530 O O   . VAL B 2 351 ? -22.006  -5.558  -11.105  1.00 82.91 351 B 1 
ATOM 3531 C CB  . VAL B 2 351 ? -22.346  -5.569  -14.168  1.00 81.11 351 B 1 
ATOM 3532 C CG1 . VAL B 2 351 ? -21.142  -6.409  -14.609  1.00 69.55 351 B 1 
ATOM 3533 C CG2 . VAL B 2 351 ? -23.191  -5.320  -15.422  1.00 71.16 351 B 1 
ATOM 3534 N N   . SER B 2 352 ? -21.867  -7.748  -11.616  1.00 84.81 352 B 1 
ATOM 3535 C CA  . SER B 2 352 ? -20.919  -8.117  -10.575  1.00 84.11 352 B 1 
ATOM 3536 C C   . SER B 2 352 ? -20.002  -9.202  -11.113  1.00 83.92 352 B 1 
ATOM 3537 O O   . SER B 2 352 ? -20.477  -10.254 -11.538  1.00 80.97 352 B 1 
ATOM 3538 C CB  . SER B 2 352 ? -21.673  -8.579  -9.325   1.00 81.73 352 B 1 
ATOM 3539 O OG  . SER B 2 352 ? -20.755  -8.762  -8.281   1.00 72.85 352 B 1 
ATOM 3540 N N   . LYS B 2 353 ? -18.691  -8.927  -11.165  1.00 84.35 353 B 1 
ATOM 3541 C CA  . LYS B 2 353 ? -17.710  -9.828  -11.749  1.00 83.92 353 B 1 
ATOM 3542 C C   . LYS B 2 353 ? -16.380  -9.787  -10.985  1.00 84.28 353 B 1 
ATOM 3543 O O   . LYS B 2 353 ? -16.007  -8.759  -10.425  1.00 82.15 353 B 1 
ATOM 3544 C CB  . LYS B 2 353 ? -17.459  -9.468  -13.219  1.00 80.69 353 B 1 
ATOM 3545 C CG  . LYS B 2 353 ? -18.673  -9.698  -14.145  1.00 75.89 353 B 1 
ATOM 3546 C CD  . LYS B 2 353 ? -18.183  -9.454  -15.577  1.00 71.00 353 B 1 
ATOM 3547 C CE  . LYS B 2 353 ? -19.177  -9.769  -16.678  1.00 62.56 353 B 1 
ATOM 3548 N NZ  . LYS B 2 353 ? -18.453  -9.688  -17.982  1.00 54.43 353 B 1 
ATOM 3549 N N   . ARG B 2 354 ? -15.637  -10.892 -11.041  1.00 86.04 354 B 1 
ATOM 3550 C CA  . ARG B 2 354 ? -14.254  -10.989 -10.547  1.00 85.17 354 B 1 
ATOM 3551 C C   . ARG B 2 354 ? -13.260  -10.500 -11.608  1.00 84.56 354 B 1 
ATOM 3552 O O   . ARG B 2 354 ? -12.371  -11.232 -12.023  1.00 80.00 354 B 1 
ATOM 3553 C CB  . ARG B 2 354 ? -13.955  -12.412 -10.076  1.00 83.48 354 B 1 
ATOM 3554 C CG  . ARG B 2 354 ? -14.790  -12.804 -8.861   1.00 79.26 354 B 1 
ATOM 3555 C CD  . ARG B 2 354 ? -14.379  -14.207 -8.396   1.00 74.99 354 B 1 
ATOM 3556 N NE  . ARG B 2 354 ? -15.159  -14.633 -7.235   1.00 68.26 354 B 1 
ATOM 3557 C CZ  . ARG B 2 354 ? -15.085  -15.813 -6.644   1.00 60.99 354 B 1 
ATOM 3558 N NH1 . ARG B 2 354 ? -14.268  -16.745 -7.077   1.00 56.36 354 B 1 
ATOM 3559 N NH2 . ARG B 2 354 ? -15.833  -16.073 -5.613   1.00 54.75 354 B 1 
ATOM 3560 N N   . GLU B 2 355 ? -13.453  -9.280  -12.072  1.00 82.79 355 B 1 
ATOM 3561 C CA  . GLU B 2 355 ? -12.644  -8.652  -13.105  1.00 83.20 355 B 1 
ATOM 3562 C C   . GLU B 2 355 ? -12.210  -7.261  -12.630  1.00 84.33 355 B 1 
ATOM 3563 O O   . GLU B 2 355 ? -12.878  -6.618  -11.814  1.00 81.24 355 B 1 
ATOM 3564 C CB  . GLU B 2 355 ? -13.426  -8.575  -14.436  1.00 79.39 355 B 1 
ATOM 3565 C CG  . GLU B 2 355 ? -13.655  -9.945  -15.097  1.00 73.48 355 B 1 
ATOM 3566 C CD  . GLU B 2 355 ? -14.519  -9.868  -16.386  1.00 68.71 355 B 1 
ATOM 3567 O OE1 . GLU B 2 355 ? -15.072  -10.917 -16.797  1.00 60.01 355 B 1 
ATOM 3568 O OE2 . GLU B 2 355 ? -14.712  -8.771  -16.927  1.00 60.80 355 B 1 
ATOM 3569 N N   . LYS B 2 356 ? -11.091  -6.759  -13.152  1.00 85.52 356 B 1 
ATOM 3570 C CA  . LYS B 2 356 ? -10.592  -5.410  -12.830  1.00 85.84 356 B 1 
ATOM 3571 C C   . LYS B 2 356 ? -11.362  -4.291  -13.529  1.00 85.76 356 B 1 
ATOM 3572 O O   . LYS B 2 356 ? -11.051  -3.123  -13.327  1.00 81.98 356 B 1 
ATOM 3573 C CB  . LYS B 2 356 ? -9.094   -5.302  -13.124  1.00 83.78 356 B 1 
ATOM 3574 C CG  . LYS B 2 356 ? -8.214   -6.098  -12.161  1.00 83.67 356 B 1 
ATOM 3575 C CD  . LYS B 2 356 ? -6.755   -5.677  -12.358  1.00 80.92 356 B 1 
ATOM 3576 C CE  . LYS B 2 356 ? -5.808   -6.334  -11.362  1.00 75.79 356 B 1 
ATOM 3577 N NZ  . LYS B 2 356 ? -4.451   -5.748  -11.466  1.00 69.14 356 B 1 
ATOM 3578 N N   . ALA B 2 357 ? -12.328  -4.628  -14.366  1.00 84.23 357 B 1 
ATOM 3579 C CA  . ALA B 2 357 ? -13.153  -3.626  -14.991  1.00 84.64 357 B 1 
ATOM 3580 C C   . ALA B 2 357 ? -14.533  -4.184  -15.354  1.00 85.41 357 B 1 
ATOM 3581 O O   . ALA B 2 357 ? -14.678  -5.318  -15.786  1.00 82.21 357 B 1 
ATOM 3582 C CB  . ALA B 2 357 ? -12.383  -3.026  -16.175  1.00 81.08 357 B 1 
ATOM 3583 N N   . VAL B 2 358 ? -15.552  -3.363  -15.157  1.00 84.33 358 B 1 
ATOM 3584 C CA  . VAL B 2 358 ? -16.944  -3.655  -15.484  1.00 84.57 358 B 1 
ATOM 3585 C C   . VAL B 2 358 ? -17.572  -2.453  -16.175  1.00 84.09 358 B 1 
ATOM 3586 O O   . VAL B 2 358 ? -17.148  -1.312  -15.968  1.00 81.78 358 B 1 
ATOM 3587 C CB  . VAL B 2 358 ? -17.783  -4.060  -14.260  1.00 82.95 358 B 1 
ATOM 3588 C CG1 . VAL B 2 358 ? -17.299  -5.389  -13.678  1.00 73.54 358 B 1 
ATOM 3589 C CG2 . VAL B 2 358 ? -17.798  -3.006  -13.163  1.00 75.02 358 B 1 
ATOM 3590 N N   . TRP B 2 359 ? -18.577  -2.690  -16.986  1.00 84.77 359 B 1 
ATOM 3591 C CA  . TRP B 2 359 ? -19.318  -1.628  -17.640  1.00 83.20 359 B 1 
ATOM 3592 C C   . TRP B 2 359 ? -20.784  -1.965  -17.858  1.00 84.11 359 B 1 
ATOM 3593 O O   . TRP B 2 359 ? -21.177  -3.129  -17.926  1.00 81.10 359 B 1 
ATOM 3594 C CB  . TRP B 2 359 ? -18.636  -1.225  -18.941  1.00 78.06 359 B 1 
ATOM 3595 C CG  . TRP B 2 359 ? -18.511  -2.287  -19.976  1.00 72.27 359 B 1 
ATOM 3596 C CD1 . TRP B 2 359 ? -17.496  -3.155  -20.057  1.00 63.37 359 B 1 
ATOM 3597 C CD2 . TRP B 2 359 ? -19.326  -2.495  -21.172  1.00 66.98 359 B 1 
ATOM 3598 N NE1 . TRP B 2 359 ? -17.582  -3.854  -21.254  1.00 56.04 359 B 1 
ATOM 3599 C CE2 . TRP B 2 359 ? -18.663  -3.457  -21.981  1.00 58.87 359 B 1 
ATOM 3600 C CE3 . TRP B 2 359 ? -20.490  -1.924  -21.674  1.00 55.25 359 B 1 
ATOM 3601 C CZ2 . TRP B 2 359 ? -19.098  -3.773  -23.286  1.00 54.67 359 B 1 
ATOM 3602 C CZ3 . TRP B 2 359 ? -20.953  -2.261  -22.960  1.00 53.82 359 B 1 
ATOM 3603 C CH2 . TRP B 2 359 ? -20.248  -3.156  -23.759  1.00 53.49 359 B 1 
ATOM 3604 N N   . VAL B 2 360 ? -21.589  -0.916  -17.967  1.00 80.20 360 B 1 
ATOM 3605 C CA  . VAL B 2 360 ? -23.022  -0.971  -18.237  1.00 80.57 360 B 1 
ATOM 3606 C C   . VAL B 2 360 ? -23.306  -0.104  -19.460  1.00 79.95 360 B 1 
ATOM 3607 O O   . VAL B 2 360 ? -22.974  1.081   -19.493  1.00 78.66 360 B 1 
ATOM 3608 C CB  . VAL B 2 360 ? -23.833  -0.523  -17.008  1.00 78.86 360 B 1 
ATOM 3609 C CG1 . VAL B 2 360 ? -25.332  -0.439  -17.306  1.00 72.07 360 B 1 
ATOM 3610 C CG2 . VAL B 2 360 ? -23.655  -1.503  -15.848  1.00 73.79 360 B 1 
ATOM 3611 N N   . LEU B 2 361 ? -23.934  -0.710  -20.470  1.00 79.29 361 B 1 
ATOM 3612 C CA  . LEU B 2 361 ? -24.439  -0.020  -21.646  1.00 78.59 361 B 1 
ATOM 3613 C C   . LEU B 2 361 ? -25.776  0.636   -21.336  1.00 78.94 361 B 1 
ATOM 3614 O O   . LEU B 2 361 ? -26.635  0.001   -20.724  1.00 76.52 361 B 1 
ATOM 3615 C CB  . LEU B 2 361 ? -24.640  -1.018  -22.796  1.00 74.88 361 B 1 
ATOM 3616 C CG  . LEU B 2 361 ? -23.348  -1.424  -23.513  1.00 65.96 361 B 1 
ATOM 3617 C CD1 . LEU B 2 361 ? -23.648  -2.613  -24.428  1.00 57.45 361 B 1 
ATOM 3618 C CD2 . LEU B 2 361 ? -22.802  -0.277  -24.370  1.00 57.89 361 B 1 
ATOM 3619 N N   . ASN B 2 362 ? -25.982  1.847   -21.826  1.00 80.42 362 B 1 
ATOM 3620 C CA  . ASN B 2 362 ? -27.217  2.614   -21.666  1.00 80.72 362 B 1 
ATOM 3621 C C   . ASN B 2 362 ? -27.706  2.604   -20.208  1.00 81.35 362 B 1 
ATOM 3622 O O   . ASN B 2 362 ? -28.793  2.101   -19.930  1.00 77.52 362 B 1 
ATOM 3623 C CB  . ASN B 2 362 ? -28.279  2.098   -22.658  1.00 77.99 362 B 1 
ATOM 3624 C CG  . ASN B 2 362 ? -27.849  2.190   -24.113  1.00 73.44 362 B 1 
ATOM 3625 O OD1 . ASN B 2 362 ? -27.315  3.187   -24.575  1.00 65.30 362 B 1 
ATOM 3626 N ND2 . ASN B 2 362 ? -28.095  1.159   -24.881  1.00 64.06 362 B 1 
ATOM 3627 N N   . PRO B 2 363 ? -26.888  3.128   -19.266  1.00 83.78 363 B 1 
ATOM 3628 C CA  . PRO B 2 363 ? -27.269  3.148   -17.868  1.00 84.09 363 B 1 
ATOM 3629 C C   . PRO B 2 363 ? -28.529  3.991   -17.670  1.00 84.37 363 B 1 
ATOM 3630 O O   . PRO B 2 363 ? -28.680  5.064   -18.262  1.00 81.39 363 B 1 
ATOM 3631 C CB  . PRO B 2 363 ? -26.063  3.725   -17.127  1.00 81.63 363 B 1 
ATOM 3632 C CG  . PRO B 2 363 ? -25.402  4.617   -18.181  1.00 79.87 363 B 1 
ATOM 3633 C CD  . PRO B 2 363 ? -25.655  3.849   -19.469  1.00 82.95 363 B 1 
ATOM 3634 N N   . GLU B 2 364 ? -29.413  3.502   -16.806  1.00 84.30 364 B 1 
ATOM 3635 C CA  . GLU B 2 364 ? -30.576  4.253   -16.364  1.00 84.78 364 B 1 
ATOM 3636 C C   . GLU B 2 364 ? -30.148  5.535   -15.658  1.00 85.27 364 B 1 
ATOM 3637 O O   . GLU B 2 364 ? -29.090  5.597   -15.024  1.00 83.33 364 B 1 
ATOM 3638 C CB  . GLU B 2 364 ? -31.435  3.379   -15.438  1.00 81.99 364 B 1 
ATOM 3639 C CG  . GLU B 2 364 ? -32.120  2.223   -16.179  1.00 72.81 364 B 1 
ATOM 3640 C CD  . GLU B 2 364 ? -32.712  1.166   -15.215  1.00 70.20 364 B 1 
ATOM 3641 O OE1 . GLU B 2 364 ? -32.706  -0.025  -15.597  1.00 61.77 364 B 1 
ATOM 3642 O OE2 . GLU B 2 364 ? -33.119  1.520   -14.092  1.00 63.19 364 B 1 
ATOM 3643 N N   . ALA B 2 365 ? -30.960  6.580   -15.752  1.00 86.39 365 B 1 
ATOM 3644 C CA  . ALA B 2 365 ? -30.703  7.806   -15.017  1.00 86.22 365 B 1 
ATOM 3645 C C   . ALA B 2 365 ? -30.799  7.550   -13.507  1.00 86.58 365 B 1 
ATOM 3646 O O   . ALA B 2 365 ? -31.677  6.828   -13.047  1.00 83.27 365 B 1 
ATOM 3647 C CB  . ALA B 2 365 ? -31.688  8.881   -15.473  1.00 83.98 365 B 1 
ATOM 3648 N N   . GLY B 2 366 ? -29.896  8.165   -12.743  1.00 86.82 366 B 1 
ATOM 3649 C CA  . GLY B 2 366 ? -29.852  8.001   -11.298  1.00 86.88 366 B 1 
ATOM 3650 C C   . GLY B 2 366 ? -28.428  8.029   -10.755  1.00 88.01 366 B 1 
ATOM 3651 O O   . GLY B 2 366 ? -27.470  8.288   -11.480  1.00 85.68 366 B 1 
ATOM 3652 N N   . MET B 2 367 ? -28.313  7.769   -9.457   1.00 87.82 367 B 1 
ATOM 3653 C CA  . MET B 2 367 ? -27.022  7.625   -8.811   1.00 88.79 367 B 1 
ATOM 3654 C C   . MET B 2 367 ? -26.558  6.176   -8.928   1.00 89.14 367 B 1 
ATOM 3655 O O   . MET B 2 367 ? -27.219  5.259   -8.444   1.00 86.80 367 B 1 
ATOM 3656 C CB  . MET B 2 367 ? -27.119  8.071   -7.341   1.00 86.90 367 B 1 
ATOM 3657 C CG  . MET B 2 367 ? -25.733  8.277   -6.720   1.00 79.07 367 B 1 
ATOM 3658 S SD  . MET B 2 367 ? -24.822  9.710   -7.385   1.00 75.43 367 B 1 
ATOM 3659 C CE  . MET B 2 367 ? -25.693  11.042  -6.537   1.00 63.76 367 B 1 
ATOM 3660 N N   . TRP B 2 368 ? -25.435  5.958   -9.593   1.00 89.40 368 B 1 
ATOM 3661 C CA  . TRP B 2 368 ? -24.809  4.650   -9.708   1.00 89.69 368 B 1 
ATOM 3662 C C   . TRP B 2 368 ? -23.658  4.542   -8.718   1.00 89.92 368 B 1 
ATOM 3663 O O   . TRP B 2 368 ? -22.883  5.479   -8.550   1.00 87.75 368 B 1 
ATOM 3664 C CB  . TRP B 2 368 ? -24.345  4.419   -11.141  1.00 89.13 368 B 1 
ATOM 3665 C CG  . TRP B 2 368 ? -25.448  4.088   -12.095  1.00 88.85 368 B 1 
ATOM 3666 C CD1 . TRP B 2 368 ? -26.306  4.975   -12.647  1.00 85.10 368 B 1 
ATOM 3667 C CD2 . TRP B 2 368 ? -25.824  2.777   -12.606  1.00 88.53 368 B 1 
ATOM 3668 N NE1 . TRP B 2 368 ? -27.198  4.301   -13.470  1.00 86.04 368 B 1 
ATOM 3669 C CE2 . TRP B 2 368 ? -26.935  2.948   -13.472  1.00 87.51 368 B 1 
ATOM 3670 C CE3 . TRP B 2 368 ? -25.332  1.466   -12.412  1.00 86.96 368 B 1 
ATOM 3671 C CZ2 . TRP B 2 368 ? -27.540  1.855   -14.124  1.00 86.80 368 B 1 
ATOM 3672 C CZ3 . TRP B 2 368 ? -25.933  0.380   -13.065  1.00 84.81 368 B 1 
ATOM 3673 C CH2 . TRP B 2 368 ? -27.030  0.570   -13.910  1.00 84.90 368 B 1 
ATOM 3674 N N   . GLN B 2 369 ? -23.523  3.378   -8.114   1.00 89.54 369 B 1 
ATOM 3675 C CA  . GLN B 2 369 ? -22.447  3.040   -7.207   1.00 89.44 369 B 1 
ATOM 3676 C C   . GLN B 2 369 ? -21.567  1.965   -7.849   1.00 89.59 369 B 1 
ATOM 3677 O O   . GLN B 2 369 ? -22.061  0.906   -8.239   1.00 87.93 369 B 1 
ATOM 3678 C CB  . GLN B 2 369 ? -23.004  2.574   -5.858   1.00 87.53 369 B 1 
ATOM 3679 C CG  . GLN B 2 369 ? -23.805  3.682   -5.146   1.00 78.74 369 B 1 
ATOM 3680 C CD  . GLN B 2 369 ? -24.334  3.230   -3.787   1.00 79.81 369 B 1 
ATOM 3681 O OE1 . GLN B 2 369 ? -24.759  2.097   -3.606   1.00 72.33 369 B 1 
ATOM 3682 N NE2 . GLN B 2 369 ? -24.342  4.088   -2.795   1.00 70.03 369 B 1 
ATOM 3683 N N   . CYS B 2 370 ? -20.265  2.252   -7.941   1.00 89.05 370 B 1 
ATOM 3684 C CA  . CYS B 2 370 ? -19.261  1.235   -8.206   1.00 89.18 370 B 1 
ATOM 3685 C C   . CYS B 2 370 ? -18.650  0.783   -6.882   1.00 89.94 370 B 1 
ATOM 3686 O O   . CYS B 2 370 ? -18.099  1.605   -6.148   1.00 88.25 370 B 1 
ATOM 3687 C CB  . CYS B 2 370 ? -18.196  1.762   -9.167   1.00 87.46 370 B 1 
ATOM 3688 S SG  . CYS B 2 370 ? -17.045  0.419   -9.598   1.00 82.30 370 B 1 
ATOM 3689 N N   . LEU B 2 371 ? -18.733  -0.510  -6.607   1.00 90.03 371 B 1 
ATOM 3690 C CA  . LEU B 2 371 ? -18.243  -1.133  -5.394   1.00 89.83 371 B 1 
ATOM 3691 C C   . LEU B 2 371 ? -17.118  -2.102  -5.728   1.00 90.00 371 B 1 
ATOM 3692 O O   . LEU B 2 371 ? -17.316  -3.054  -6.490   1.00 88.91 371 B 1 
ATOM 3693 C CB  . LEU B 2 371 ? -19.399  -1.862  -4.682   1.00 88.25 371 B 1 
ATOM 3694 C CG  . LEU B 2 371 ? -20.555  -0.941  -4.222   1.00 84.28 371 B 1 
ATOM 3695 C CD1 . LEU B 2 371 ? -21.689  -1.810  -3.664   1.00 78.77 371 B 1 
ATOM 3696 C CD2 . LEU B 2 371 ? -20.112  0.028   -3.135   1.00 78.77 371 B 1 
ATOM 3697 N N   . LEU B 2 372 ? -15.958  -1.878  -5.125   1.00 89.73 372 B 1 
ATOM 3698 C CA  . LEU B 2 372 ? -14.877  -2.852  -5.079   1.00 89.77 372 B 1 
ATOM 3699 C C   . LEU B 2 372 ? -14.966  -3.594  -3.742   1.00 89.63 372 B 1 
ATOM 3700 O O   . LEU B 2 372 ? -14.880  -2.957  -2.694   1.00 88.46 372 B 1 
ATOM 3701 C CB  . LEU B 2 372 ? -13.538  -2.121  -5.225   1.00 89.32 372 B 1 
ATOM 3702 C CG  . LEU B 2 372 ? -12.339  -3.089  -5.303   1.00 89.07 372 B 1 
ATOM 3703 C CD1 . LEU B 2 372 ? -12.381  -3.849  -6.626   1.00 84.22 372 B 1 
ATOM 3704 C CD2 . LEU B 2 372 ? -11.026  -2.306  -5.226   1.00 84.27 372 B 1 
ATOM 3705 N N   . SER B 2 373 ? -15.093  -4.912  -3.793   1.00 90.11 373 B 1 
ATOM 3706 C CA  . SER B 2 373 ? -15.152  -5.746  -2.596   1.00 89.08 373 B 1 
ATOM 3707 C C   . SER B 2 373 ? -14.187  -6.919  -2.676   1.00 88.58 373 B 1 
ATOM 3708 O O   . SER B 2 373 ? -13.900  -7.431  -3.756   1.00 86.68 373 B 1 
ATOM 3709 C CB  . SER B 2 373 ? -16.594  -6.192  -2.320   1.00 86.55 373 B 1 
ATOM 3710 O OG  . SER B 2 373 ? -17.122  -6.928  -3.405   1.00 75.52 373 B 1 
ATOM 3711 N N   . ASP B 2 374 ? -13.688  -7.354  -1.529   1.00 86.92 374 B 1 
ATOM 3712 C CA  . ASP B 2 374 ? -12.926  -8.593  -1.380   1.00 84.79 374 B 1 
ATOM 3713 C C   . ASP B 2 374 ? -13.588  -9.439  -0.299   1.00 83.55 374 B 1 
ATOM 3714 O O   . ASP B 2 374 ? -13.789  -8.982  0.829    1.00 78.65 374 B 1 
ATOM 3715 C CB  . ASP B 2 374 ? -11.449  -8.306  -1.071   1.00 81.84 374 B 1 
ATOM 3716 C CG  . ASP B 2 374 ? -10.556  -9.559  -1.158   1.00 80.89 374 B 1 
ATOM 3717 O OD1 . ASP B 2 374 ? -11.083  -10.685 -1.175   1.00 74.71 374 B 1 
ATOM 3718 O OD2 . ASP B 2 374 ? -9.322   -9.410  -1.251   1.00 74.84 374 B 1 
ATOM 3719 N N   . SER B 2 375 ? -13.960  -10.668 -0.656   1.00 83.59 375 B 1 
ATOM 3720 C CA  . SER B 2 375 ? -14.602  -11.611 0.269    1.00 82.85 375 B 1 
ATOM 3721 C C   . SER B 2 375 ? -15.835  -11.042 1.006    1.00 82.81 375 B 1 
ATOM 3722 O O   . SER B 2 375 ? -16.085  -11.401 2.153    1.00 76.54 375 B 1 
ATOM 3723 C CB  . SER B 2 375 ? -13.564  -12.205 1.231    1.00 80.31 375 B 1 
ATOM 3724 O OG  . SER B 2 375 ? -12.462  -12.756 0.513    1.00 73.24 375 B 1 
ATOM 3725 N N   . GLY B 2 376 ? -16.588  -10.162 0.354    1.00 81.79 376 B 1 
ATOM 3726 C CA  . GLY B 2 376 ? -17.777  -9.508  0.905    1.00 81.00 376 B 1 
ATOM 3727 C C   . GLY B 2 376 ? -17.514  -8.185  1.628    1.00 82.89 376 B 1 
ATOM 3728 O O   . GLY B 2 376 ? -18.451  -7.430  1.859    1.00 78.43 376 B 1 
ATOM 3729 N N   . GLN B 2 377 ? -16.265  -7.846  1.933    1.00 82.95 377 B 1 
ATOM 3730 C CA  . GLN B 2 377 ? -15.905  -6.562  2.516    1.00 84.71 377 B 1 
ATOM 3731 C C   . GLN B 2 377 ? -15.741  -5.507  1.417    1.00 86.15 377 B 1 
ATOM 3732 O O   . GLN B 2 377 ? -14.942  -5.685  0.505    1.00 84.46 377 B 1 
ATOM 3733 C CB  . GLN B 2 377 ? -14.631  -6.723  3.349    1.00 81.42 377 B 1 
ATOM 3734 C CG  . GLN B 2 377 ? -14.270  -5.419  4.079    1.00 72.54 377 B 1 
ATOM 3735 C CD  . GLN B 2 377 ? -13.027  -5.546  4.965    1.00 67.66 377 B 1 
ATOM 3736 O OE1 . GLN B 2 377 ? -12.398  -6.580  5.067    1.00 59.67 377 B 1 
ATOM 3737 N NE2 . GLN B 2 377 ? -12.641  -4.488  5.637    1.00 57.62 377 B 1 
ATOM 3738 N N   . VAL B 2 378 ? -16.463  -4.397  1.528    1.00 86.96 378 B 1 
ATOM 3739 C CA  . VAL B 2 378 ? -16.311  -3.256  0.609    1.00 86.92 378 B 1 
ATOM 3740 C C   . VAL B 2 378 ? -15.007  -2.523  0.926    1.00 87.35 378 B 1 
ATOM 3741 O O   . VAL B 2 378 ? -14.801  -2.061  2.043    1.00 85.08 378 B 1 
ATOM 3742 C CB  . VAL B 2 378 ? -17.520  -2.310  0.667    1.00 84.65 378 B 1 
ATOM 3743 C CG1 . VAL B 2 378 ? -17.361  -1.137  -0.306   1.00 78.63 378 B 1 
ATOM 3744 C CG2 . VAL B 2 378 ? -18.810  -3.048  0.287    1.00 79.93 378 B 1 
ATOM 3745 N N   . LEU B 2 379 ? -14.130  -2.412  -0.073   1.00 89.01 379 B 1 
ATOM 3746 C CA  . LEU B 2 379 ? -12.836  -1.733  0.013    1.00 88.21 379 B 1 
ATOM 3747 C C   . LEU B 2 379 ? -12.902  -0.314  -0.549   1.00 89.06 379 B 1 
ATOM 3748 O O   . LEU B 2 379 ? -12.264  0.602   -0.031   1.00 87.09 379 B 1 
ATOM 3749 C CB  . LEU B 2 379 ? -11.796  -2.551  -0.775   1.00 86.96 379 B 1 
ATOM 3750 C CG  . LEU B 2 379 ? -11.564  -3.987  -0.269   1.00 85.68 379 B 1 
ATOM 3751 C CD1 . LEU B 2 379 ? -10.641  -4.721  -1.246   1.00 80.77 379 B 1 
ATOM 3752 C CD2 . LEU B 2 379 ? -10.925  -3.997  1.124    1.00 81.10 379 B 1 
ATOM 3753 N N   . LEU B 2 380 ? -13.656  -0.125  -1.633   1.00 89.07 380 B 1 
ATOM 3754 C CA  . LEU B 2 380 ? -13.847  1.163   -2.294   1.00 89.15 380 B 1 
ATOM 3755 C C   . LEU B 2 380 ? -15.277  1.295   -2.788   1.00 90.06 380 B 1 
ATOM 3756 O O   . LEU B 2 380 ? -15.843  0.367   -3.359   1.00 89.32 380 B 1 
ATOM 3757 C CB  . LEU B 2 380 ? -12.884  1.297   -3.489   1.00 87.67 380 B 1 
ATOM 3758 C CG  . LEU B 2 380 ? -11.434  1.644   -3.129   1.00 85.60 380 B 1 
ATOM 3759 C CD1 . LEU B 2 380 ? -10.568  1.550   -4.392   1.00 81.85 380 B 1 
ATOM 3760 C CD2 . LEU B 2 380 ? -11.323  3.067   -2.572   1.00 82.81 380 B 1 
ATOM 3761 N N   . GLU B 2 381 ? -15.805  2.503   -2.631   1.00 89.64 381 B 1 
ATOM 3762 C CA  . GLU B 2 381 ? -17.095  2.905   -3.162   1.00 89.49 381 B 1 
ATOM 3763 C C   . GLU B 2 381 ? -16.940  4.212   -3.943   1.00 89.40 381 B 1 
ATOM 3764 O O   . GLU B 2 381 ? -16.359  5.182   -3.439   1.00 87.15 381 B 1 
ATOM 3765 C CB  . GLU B 2 381 ? -18.103  3.045   -2.009   1.00 86.86 381 B 1 
ATOM 3766 C CG  . GLU B 2 381 ? -19.491  3.438   -2.518   1.00 78.53 381 B 1 
ATOM 3767 C CD  . GLU B 2 381 ? -20.532  3.586   -1.395   1.00 75.95 381 B 1 
ATOM 3768 O OE1 . GLU B 2 381 ? -21.597  4.175   -1.697   1.00 66.90 381 B 1 
ATOM 3769 O OE2 . GLU B 2 381 ? -20.263  3.122   -0.269   1.00 68.70 381 B 1 
ATOM 3770 N N   . SER B 2 382 ? -17.441  4.247   -5.173   1.00 89.66 382 B 1 
ATOM 3771 C CA  . SER B 2 382 ? -17.486  5.457   -5.989   1.00 89.34 382 B 1 
ATOM 3772 C C   . SER B 2 382 ? -18.883  5.680   -6.538   1.00 90.19 382 B 1 
ATOM 3773 O O   . SER B 2 382 ? -19.462  4.792   -7.150   1.00 88.53 382 B 1 
ATOM 3774 C CB  . SER B 2 382 ? -16.472  5.376   -7.125   1.00 87.58 382 B 1 
ATOM 3775 O OG  . SER B 2 382 ? -16.389  6.630   -7.787   1.00 78.75 382 B 1 
ATOM 3776 N N   . ASN B 2 383 ? -19.386  6.901   -6.343   1.00 90.60 383 B 1 
ATOM 3777 C CA  . ASN B 2 383 ? -20.708  7.313   -6.777   1.00 90.20 383 B 1 
ATOM 3778 C C   . ASN B 2 383 ? -20.599  8.149   -8.054   1.00 90.24 383 B 1 
ATOM 3779 O O   . ASN B 2 383 ? -19.784  9.064   -8.135   1.00 87.43 383 B 1 
ATOM 3780 C CB  . ASN B 2 383 ? -21.406  8.044   -5.613   1.00 88.15 383 B 1 
ATOM 3781 C CG  . ASN B 2 383 ? -21.662  7.098   -4.447   1.00 84.92 383 B 1 
ATOM 3782 O OD1 . ASN B 2 383 ? -21.757  5.909   -4.620   1.00 75.17 383 B 1 
ATOM 3783 N ND2 . ASN B 2 383 ? -21.764  7.580   -3.230   1.00 74.58 383 B 1 
ATOM 3784 N N   . ILE B 2 384 ? -21.440  7.845   -9.045   1.00 88.72 384 B 1 
ATOM 3785 C CA  . ILE B 2 384 ? -21.517  8.586   -10.300  1.00 88.73 384 B 1 
ATOM 3786 C C   . ILE B 2 384 ? -22.977  8.854   -10.667  1.00 88.90 384 B 1 
ATOM 3787 O O   . ILE B 2 384 ? -23.804  7.948   -10.722  1.00 87.15 384 B 1 
ATOM 3788 C CB  . ILE B 2 384 ? -20.717  7.882   -11.411  1.00 86.81 384 B 1 
ATOM 3789 C CG1 . ILE B 2 384 ? -20.584  8.803   -12.638  1.00 74.87 384 B 1 
ATOM 3790 C CG2 . ILE B 2 384 ? -21.292  6.510   -11.784  1.00 75.00 384 B 1 
ATOM 3791 C CD1 . ILE B 2 384 ? -19.504  8.345   -13.628  1.00 69.04 384 B 1 
ATOM 3792 N N   . LYS B 2 385 ? -23.294  10.124  -10.914  1.00 88.48 385 B 1 
ATOM 3793 C CA  . LYS B 2 385 ? -24.633  10.540  -11.305  1.00 88.26 385 B 1 
ATOM 3794 C C   . LYS B 2 385 ? -24.781  10.446  -12.817  1.00 87.74 385 B 1 
ATOM 3795 O O   . LYS B 2 385 ? -24.166  11.212  -13.554  1.00 85.26 385 B 1 
ATOM 3796 C CB  . LYS B 2 385 ? -24.913  11.945  -10.757  1.00 86.90 385 B 1 
ATOM 3797 C CG  . LYS B 2 385 ? -26.379  12.348  -10.955  1.00 80.23 385 B 1 
ATOM 3798 C CD  . LYS B 2 385 ? -26.656  13.695  -10.279  1.00 76.16 385 B 1 
ATOM 3799 C CE  . LYS B 2 385 ? -28.131  14.064  -10.399  1.00 64.15 385 B 1 
ATOM 3800 N NZ  . LYS B 2 385 ? -28.452  15.316  -9.657   1.00 55.49 385 B 1 
ATOM 3801 N N   . VAL B 2 386 ? -25.620  9.538   -13.262  1.00 86.33 386 B 1 
ATOM 3802 C CA  . VAL B 2 386 ? -26.033  9.464   -14.664  1.00 85.56 386 B 1 
ATOM 3803 C C   . VAL B 2 386 ? -27.207  10.403  -14.864  1.00 84.83 386 B 1 
ATOM 3804 O O   . VAL B 2 386 ? -28.262  10.242  -14.261  1.00 82.21 386 B 1 
ATOM 3805 C CB  . VAL B 2 386 ? -26.370  8.025   -15.075  1.00 83.49 386 B 1 
ATOM 3806 C CG1 . VAL B 2 386 ? -26.868  7.954   -16.519  1.00 77.19 386 B 1 
ATOM 3807 C CG2 . VAL B 2 386 ? -25.126  7.136   -14.956  1.00 79.00 386 B 1 
ATOM 3808 N N   . LEU B 2 387 ? -27.004  11.422  -15.705  1.00 86.05 387 B 1 
ATOM 3809 C CA  . LEU B 2 387 ? -28.069  12.347  -16.058  1.00 83.86 387 B 1 
ATOM 3810 C C   . LEU B 2 387 ? -29.019  11.674  -17.060  1.00 81.62 387 B 1 
ATOM 3811 O O   . LEU B 2 387 ? -28.552  10.945  -17.944  1.00 76.90 387 B 1 
ATOM 3812 C CB  . LEU B 2 387 ? -27.486  13.648  -16.621  1.00 81.22 387 B 1 
ATOM 3813 C CG  . LEU B 2 387 ? -26.694  14.474  -15.580  1.00 74.35 387 B 1 
ATOM 3814 C CD1 . LEU B 2 387 ? -26.027  15.661  -16.277  1.00 68.42 387 B 1 
ATOM 3815 C CD2 . LEU B 2 387 ? -27.588  15.019  -14.464  1.00 67.59 387 B 1 
ATOM 3816 N N   . PRO B 2 388 ? -30.335  11.928  -16.954  1.00 81.65 388 B 1 
ATOM 3817 C CA  . PRO B 2 388 ? -31.243  11.486  -17.982  1.00 80.00 388 B 1 
ATOM 3818 C C   . PRO B 2 388 ? -30.802  12.118  -19.296  1.00 78.10 388 B 1 
ATOM 3819 O O   . PRO B 2 388 ? -30.606  13.332  -19.392  1.00 71.99 388 B 1 
ATOM 3820 C CB  . PRO B 2 388 ? -32.636  11.945  -17.532  1.00 76.59 388 B 1 
ATOM 3821 C CG  . PRO B 2 388 ? -32.353  13.132  -16.606  1.00 74.63 388 B 1 
ATOM 3822 C CD  . PRO B 2 388 ? -30.999  12.784  -15.987  1.00 77.85 388 B 1 
ATOM 3823 N N   . THR B 2 389 ? -30.646  11.293  -20.324  1.00 73.19 389 B 1 
ATOM 3824 C CA  . THR B 2 389 ? -30.592  11.807  -21.682  1.00 70.27 389 B 1 
ATOM 3825 C C   . THR B 2 389 ? -31.982  12.347  -21.973  1.00 67.36 389 B 1 
ATOM 3826 O O   . THR B 2 389 ? -32.862  11.591  -22.393  1.00 60.09 389 B 1 
ATOM 3827 C CB  . THR B 2 389 ? -30.199  10.731  -22.703  1.00 64.40 389 B 1 
ATOM 3828 O OG1 . THR B 2 389 ? -30.928  9.544   -22.519  1.00 57.23 389 B 1 
ATOM 3829 C CG2 . THR B 2 389 ? -28.718  10.374  -22.601  1.00 55.72 389 B 1 
ATOM 3830 N N   . TRP B 2 390 ? -32.215  13.637  -21.683  1.00 62.45 390 B 1 
ATOM 3831 C CA  . TRP B 2 390 ? -33.383  14.320  -22.201  1.00 59.52 390 B 1 
ATOM 3832 C C   . TRP B 2 390 ? -33.356  14.092  -23.705  1.00 57.05 390 B 1 
ATOM 3833 O O   . TRP B 2 390 ? -32.388  14.467  -24.374  1.00 52.87 390 B 1 
ATOM 3834 C CB  . TRP B 2 390 ? -33.382  15.799  -21.817  1.00 56.11 390 B 1 
ATOM 3835 C CG  . TRP B 2 390 ? -33.740  16.101  -20.390  1.00 53.09 390 B 1 
ATOM 3836 C CD1 . TRP B 2 390 ? -33.885  15.226  -19.383  1.00 47.57 390 B 1 
ATOM 3837 C CD2 . TRP B 2 390 ? -34.048  17.409  -19.813  1.00 48.06 390 B 1 
ATOM 3838 N NE1 . TRP B 2 390 ? -34.252  15.878  -18.228  1.00 42.18 390 B 1 
ATOM 3839 C CE2 . TRP B 2 390 ? -34.374  17.228  -18.443  1.00 44.74 390 B 1 
ATOM 3840 C CE3 . TRP B 2 390 ? -34.093  18.730  -20.318  1.00 45.46 390 B 1 
ATOM 3841 C CZ2 . TRP B 2 390 ? -34.726  18.301  -17.607  1.00 45.03 390 B 1 
ATOM 3842 C CZ3 . TRP B 2 390 ? -34.443  19.789  -19.487  1.00 46.14 390 B 1 
ATOM 3843 C CH2 . TRP B 2 390 ? -34.760  19.589  -18.140  1.00 45.26 390 B 1 
ATOM 3844 N N   . SER B 2 391 ? -34.342  13.402  -24.217  1.00 55.67 391 B 1 
ATOM 3845 C CA  . SER B 2 391 ? -34.622  13.440  -25.644  1.00 54.41 391 B 1 
ATOM 3846 C C   . SER B 2 391 ? -34.613  14.916  -26.010  1.00 53.20 391 B 1 
ATOM 3847 O O   . SER B 2 391 ? -35.290  15.706  -25.354  1.00 50.08 391 B 1 
ATOM 3848 C CB  . SER B 2 391 ? -35.987  12.809  -25.946  1.00 50.42 391 B 1 
ATOM 3849 O OG  . SER B 2 391 ? -36.978  13.325  -25.080  1.00 47.57 391 B 1 
ATOM 3850 N N   . THR B 2 392 ? -33.781  15.298  -26.974  1.00 50.28 392 B 1 
ATOM 3851 C CA  . THR B 2 392 ? -33.676  16.684  -27.425  1.00 51.78 392 B 1 
ATOM 3852 C C   . THR B 2 392 ? -35.093  17.222  -27.575  1.00 51.22 392 B 1 
ATOM 3853 O O   . THR B 2 392 ? -35.918  16.529  -28.188  1.00 48.40 392 B 1 
ATOM 3854 C CB  . THR B 2 392 ? -32.949  16.785  -28.765  1.00 48.03 392 B 1 
ATOM 3855 O OG1 . THR B 2 392 ? -33.278  15.691  -29.595  1.00 43.93 392 B 1 
ATOM 3856 C CG2 . THR B 2 392 ? -31.437  16.769  -28.576  1.00 43.69 392 B 1 
ATOM 3857 N N   . PRO B 2 393 ? -35.425  18.379  -26.985  1.00 47.48 393 B 1 
ATOM 3858 C CA  . PRO B 2 393 ? -36.768  18.921  -27.029  1.00 48.96 393 B 1 
ATOM 3859 C C   . PRO B 2 393 ? -37.219  19.041  -28.480  1.00 49.38 393 B 1 
ATOM 3860 O O   . PRO B 2 393 ? -36.385  19.054  -29.395  1.00 47.85 393 B 1 
ATOM 3861 C CB  . PRO B 2 393 ? -36.704  20.266  -26.306  1.00 45.68 393 B 1 
ATOM 3862 C CG  . PRO B 2 393 ? -35.234  20.653  -26.385  1.00 44.64 393 B 1 
ATOM 3863 C CD  . PRO B 2 393 ? -34.525  19.307  -26.345  1.00 47.02 393 B 1 
ATOM 3864 N N   . VAL B 2 394 ? -38.544  19.121  -28.660  1.00 46.83 394 B 1 
ATOM 3865 C CA  . VAL B 2 394 ? -39.253  19.329  -29.936  1.00 47.72 394 B 1 
ATOM 3866 C C   . VAL B 2 394 ? -38.350  20.071  -30.916  1.00 46.90 394 B 1 
ATOM 3867 O O   . VAL B 2 394 ? -37.978  21.220  -30.673  1.00 45.24 394 B 1 
ATOM 3868 C CB  . VAL B 2 394 ? -40.532  20.153  -29.696  1.00 44.34 394 B 1 
ATOM 3869 C CG1 . VAL B 2 394 ? -41.310  20.379  -30.986  1.00 39.21 394 B 1 
ATOM 3870 C CG2 . VAL B 2 394 ? -41.462  19.441  -28.695  1.00 40.56 394 B 1 
ATOM 3871 N N   . GLN B 2 395 ? -37.949  19.385  -31.988  1.00 48.76 395 B 1 
ATOM 3872 C CA  . GLN B 2 395 ? -36.934  19.889  -32.893  1.00 50.92 395 B 1 
ATOM 3873 C C   . GLN B 2 395 ? -37.318  21.307  -33.343  1.00 50.49 395 B 1 
ATOM 3874 O O   . GLN B 2 395 ? -38.484  21.527  -33.673  1.00 51.54 395 B 1 
ATOM 3875 C CB  . GLN B 2 395 ? -36.799  18.988  -34.127  1.00 48.57 395 B 1 
ATOM 3876 C CG  . GLN B 2 395 ? -35.995  17.709  -33.874  1.00 44.44 395 B 1 
ATOM 3877 C CD  . GLN B 2 395 ? -35.805  16.904  -35.160  1.00 41.28 395 B 1 
ATOM 3878 O OE1 . GLN B 2 395 ? -36.517  17.037  -36.137  1.00 38.10 395 B 1 
ATOM 3879 N NE2 . GLN B 2 395 ? -34.831  16.033  -35.222  1.00 37.22 395 B 1 
ATOM 3880 N N   . PRO B 2 396 ? -36.365  22.251  -33.425  1.00 52.08 396 B 1 
ATOM 3881 C CA  . PRO B 2 396 ? -36.644  23.591  -33.910  1.00 55.71 396 B 1 
ATOM 3882 C C   . PRO B 2 396 ? -37.248  23.580  -35.312  1.00 58.10 396 B 1 
ATOM 3883 O O   . PRO B 2 396 ? -37.921  24.521  -35.695  1.00 58.79 396 B 1 
ATOM 3884 C CB  . PRO B 2 396 ? -35.307  24.338  -33.846  1.00 52.53 396 B 1 
ATOM 3885 C CG  . PRO B 2 396 ? -34.262  23.228  -33.900  1.00 51.71 396 B 1 
ATOM 3886 C CD  . PRO B 2 396 ? -34.949  22.083  -33.157  1.00 54.70 396 B 1 
ATOM 3887 N N   . MET B 2 397 ? -37.134  22.465  -36.050  1.00 58.09 397 B 1 
ATOM 3888 C CA  . MET B 2 397 ? -37.871  22.230  -37.290  1.00 61.39 397 B 1 
ATOM 3889 C C   . MET B 2 397 ? -39.382  22.353  -37.119  1.00 61.52 397 B 1 
ATOM 3890 O O   . MET B 2 397 ? -40.019  22.909  -37.996  1.00 63.41 397 B 1 
ATOM 3891 C CB  . MET B 2 397 ? -37.565  20.850  -37.872  1.00 58.32 397 B 1 
ATOM 3892 C CG  . MET B 2 397 ? -36.478  20.919  -38.937  1.00 53.80 397 B 1 
ATOM 3893 S SD  . MET B 2 397 ? -36.572  19.565  -40.114  1.00 52.15 397 B 1 
ATOM 3894 C CE  . MET B 2 397 ? -35.398  20.130  -41.348  1.00 42.98 397 B 1 
ATOM 3895 N N   . ALA B 2 398 ? -39.967  21.885  -36.002  1.00 58.84 398 B 1 
ATOM 3896 C CA  . ALA B 2 398 ? -41.402  22.029  -35.794  1.00 62.81 398 B 1 
ATOM 3897 C C   . ALA B 2 398 ? -41.795  23.504  -35.643  1.00 64.14 398 B 1 
ATOM 3898 O O   . ALA B 2 398 ? -42.788  23.936  -36.219  1.00 67.37 398 B 1 
ATOM 3899 C CB  . ALA B 2 398 ? -41.824  21.198  -34.576  1.00 62.06 398 B 1 
ATOM 3900 N N   . LEU B 2 399 ? -40.974  24.311  -34.964  1.00 60.80 399 B 1 
ATOM 3901 C CA  . LEU B 2 399 ? -41.152  25.757  -34.873  1.00 65.14 399 B 1 
ATOM 3902 C C   . LEU B 2 399 ? -40.917  26.451  -36.218  1.00 66.03 399 B 1 
ATOM 3903 O O   . LEU B 2 399 ? -41.658  27.371  -36.557  1.00 69.83 399 B 1 
ATOM 3904 C CB  . LEU B 2 399 ? -40.226  26.337  -33.793  1.00 63.54 399 B 1 
ATOM 3905 C CG  . LEU B 2 399 ? -40.802  26.232  -32.371  1.00 58.71 399 B 1 
ATOM 3906 C CD1 . LEU B 2 399 ? -39.704  26.460  -31.339  1.00 54.81 399 B 1 
ATOM 3907 C CD2 . LEU B 2 399 ? -41.891  27.282  -32.144  1.00 58.42 399 B 1 
ATOM 3908 N N   . ILE B 2 400 ? -39.936  25.999  -37.006  1.00 73.29 400 B 1 
ATOM 3909 C CA  . ILE B 2 400 ? -39.681  26.529  -38.355  1.00 76.48 400 B 1 
ATOM 3910 C C   . ILE B 2 400 ? -40.839  26.178  -39.287  1.00 77.94 400 B 1 
ATOM 3911 O O   . ILE B 2 400 ? -41.288  27.042  -40.039  1.00 80.64 400 B 1 
ATOM 3912 C CB  . ILE B 2 400 ? -38.333  26.032  -38.904  1.00 76.55 400 B 1 
ATOM 3913 C CG1 . ILE B 2 400 ? -37.166  26.635  -38.090  1.00 72.52 400 B 1 
ATOM 3914 C CG2 . ILE B 2 400 ? -38.158  26.417  -40.383  1.00 72.23 400 B 1 
ATOM 3915 C CD1 . ILE B 2 400 ? -35.816  25.923  -38.314  1.00 62.91 400 B 1 
ATOM 3916 N N   . VAL B 2 401 ? -41.361  24.947  -39.226  1.00 74.33 401 B 1 
ATOM 3917 C CA  . VAL B 2 401 ? -42.516  24.536  -40.032  1.00 76.57 401 B 1 
ATOM 3918 C C   . VAL B 2 401 ? -43.766  25.305  -39.607  1.00 77.32 401 B 1 
ATOM 3919 O O   . VAL B 2 401 ? -44.450  25.847  -40.468  1.00 80.30 401 B 1 
ATOM 3920 C CB  . VAL B 2 401 ? -42.732  23.017  -39.985  1.00 76.07 401 B 1 
ATOM 3921 C CG1 . VAL B 2 401 ? -44.029  22.592  -40.666  1.00 67.54 401 B 1 
ATOM 3922 C CG2 . VAL B 2 401 ? -41.598  22.292  -40.709  1.00 71.20 401 B 1 
ATOM 3923 N N   . LEU B 2 402 ? -44.028  25.440  -38.304  1.00 66.62 402 B 1 
ATOM 3924 C CA  . LEU B 2 402 ? -45.149  26.243  -37.810  1.00 70.67 402 B 1 
ATOM 3925 C C   . LEU B 2 402 ? -45.006  27.720  -38.192  1.00 70.81 402 B 1 
ATOM 3926 O O   . LEU B 2 402 ? -45.973  28.322  -38.666  1.00 74.37 402 B 1 
ATOM 3927 C CB  . LEU B 2 402 ? -45.278  26.081  -36.284  1.00 68.35 402 B 1 
ATOM 3928 C CG  . LEU B 2 402 ? -46.159  24.884  -35.879  1.00 63.20 402 B 1 
ATOM 3929 C CD1 . LEU B 2 402 ? -45.866  24.456  -34.453  1.00 57.92 402 B 1 
ATOM 3930 C CD2 . LEU B 2 402 ? -47.639  25.253  -35.977  1.00 60.77 402 B 1 
ATOM 3931 N N   . GLY B 2 403 ? -43.822  28.305  -38.062  1.00 69.19 403 B 1 
ATOM 3932 C CA  . GLY B 2 403 ? -43.521  29.669  -38.492  1.00 71.37 403 B 1 
ATOM 3933 C C   . GLY B 2 403 ? -43.660  29.843  -40.006  1.00 71.30 403 B 1 
ATOM 3934 O O   . GLY B 2 403 ? -44.230  30.838  -40.460  1.00 73.29 403 B 1 
ATOM 3935 N N   . GLY B 2 404 ? -43.213  28.872  -40.786  1.00 70.33 404 B 1 
ATOM 3936 C CA  . GLY B 2 404 ? -43.354  28.840  -42.243  1.00 73.63 404 B 1 
ATOM 3937 C C   . GLY B 2 404 ? -44.815  28.785  -42.688  1.00 74.23 404 B 1 
ATOM 3938 O O   . GLY B 2 404 ? -45.230  29.575  -43.532  1.00 77.54 404 B 1 
ATOM 3939 N N   . VAL B 2 405 ? -45.630  27.920  -42.078  1.00 78.51 405 B 1 
ATOM 3940 C CA  . VAL B 2 405 ? -47.065  27.817  -42.360  1.00 81.73 405 B 1 
ATOM 3941 C C   . VAL B 2 405 ? -47.805  29.091  -41.943  1.00 82.47 405 B 1 
ATOM 3942 O O   . VAL B 2 405 ? -48.609  29.610  -42.723  1.00 84.71 405 B 1 
ATOM 3943 C CB  . VAL B 2 405 ? -47.682  26.569  -41.687  1.00 81.28 405 B 1 
ATOM 3944 C CG1 . VAL B 2 405 ? -49.201  26.515  -41.815  1.00 72.35 405 B 1 
ATOM 3945 C CG2 . VAL B 2 405 ? -47.134  25.284  -42.327  1.00 74.26 405 B 1 
ATOM 3946 N N   . ALA B 2 406 ? -47.499  29.660  -40.768  1.00 73.58 406 B 1 
ATOM 3947 C CA  . ALA B 2 406 ? -48.076  30.926  -40.322  1.00 79.24 406 B 1 
ATOM 3948 C C   . ALA B 2 406 ? -47.689  32.083  -41.247  1.00 80.33 406 B 1 
ATOM 3949 O O   . ALA B 2 406 ? -48.544  32.893  -41.623  1.00 80.55 406 B 1 
ATOM 3950 C CB  . ALA B 2 406 ? -47.646  31.183  -38.877  1.00 78.87 406 B 1 
ATOM 3951 N N   . GLY B 2 407 ? -46.445  32.159  -41.707  1.00 74.07 407 B 1 
ATOM 3952 C CA  . GLY B 2 407 ? -45.950  33.138  -42.672  1.00 78.96 407 B 1 
ATOM 3953 C C   . GLY B 2 407 ? -46.646  33.021  -44.028  1.00 79.28 407 B 1 
ATOM 3954 O O   . GLY B 2 407 ? -47.074  34.026  -44.588  1.00 82.03 407 B 1 
ATOM 3955 N N   . LEU B 2 408 ? -46.822  31.773  -44.514  1.00 73.05 408 B 1 
ATOM 3956 C CA  . LEU B 2 408 ? -47.517  31.516  -45.774  1.00 77.48 408 B 1 
ATOM 3957 C C   . LEU B 2 408 ? -48.991  31.939  -45.706  1.00 77.78 408 B 1 
ATOM 3958 O O   . LEU B 2 408 ? -49.499  32.594  -46.617  1.00 83.34 408 B 1 
ATOM 3959 C CB  . LEU B 2 408 ? -47.386  30.025  -46.142  1.00 79.25 408 B 1 
ATOM 3960 C CG  . LEU B 2 408 ? -47.542  29.785  -47.659  1.00 70.82 408 B 1 
ATOM 3961 C CD1 . LEU B 2 408 ? -46.180  29.638  -48.320  1.00 65.52 408 B 1 
ATOM 3962 C CD2 . LEU B 2 408 ? -48.355  28.528  -47.940  1.00 68.55 408 B 1 
ATOM 3963 N N   . LEU B 2 409 ? -49.682  31.618  -44.605  1.00 76.15 409 B 1 
ATOM 3964 C CA  . LEU B 2 409 ? -51.066  32.045  -44.366  1.00 80.84 409 B 1 
ATOM 3965 C C   . LEU B 2 409 ? -51.191  33.569  -44.297  1.00 82.65 409 B 1 
ATOM 3966 O O   . LEU B 2 409 ? -52.108  34.135  -44.895  1.00 86.48 409 B 1 
ATOM 3967 C CB  . LEU B 2 409 ? -51.594  31.400  -43.069  1.00 81.89 409 B 1 
ATOM 3968 C CG  . LEU B 2 409 ? -51.984  29.915  -43.218  1.00 78.52 409 B 1 
ATOM 3969 C CD1 . LEU B 2 409 ? -52.242  29.308  -41.832  1.00 70.17 409 B 1 
ATOM 3970 C CD2 . LEU B 2 409 ? -53.256  29.748  -44.054  1.00 75.74 409 B 1 
ATOM 3971 N N   . LEU B 2 410 ? -50.256  34.264  -43.644  1.00 76.40 410 B 1 
ATOM 3972 C CA  . LEU B 2 410 ? -50.197  35.727  -43.609  1.00 80.45 410 B 1 
ATOM 3973 C C   . LEU B 2 410 ? -49.990  36.321  -45.003  1.00 81.43 410 B 1 
ATOM 3974 O O   . LEU B 2 410 ? -50.659  37.290  -45.366  1.00 84.80 410 B 1 
ATOM 3975 C CB  . LEU B 2 410 ? -49.089  36.166  -42.636  1.00 80.92 410 B 1 
ATOM 3976 C CG  . LEU B 2 410 ? -49.648  36.854  -41.373  1.00 71.74 410 B 1 
ATOM 3977 C CD1 . LEU B 2 410 ? -48.649  36.751  -40.227  1.00 66.29 410 B 1 
ATOM 3978 C CD2 . LEU B 2 410 ? -49.952  38.321  -41.640  1.00 67.95 410 B 1 
ATOM 3979 N N   . PHE B 2 411 ? -49.129  35.724  -45.818  1.00 79.90 411 B 1 
ATOM 3980 C CA  . PHE B 2 411 ? -48.863  36.167  -47.188  1.00 83.54 411 B 1 
ATOM 3981 C C   . PHE B 2 411 ? -50.084  35.983  -48.104  1.00 83.55 411 B 1 
ATOM 3982 O O   . PHE B 2 411 ? -50.440  36.886  -48.860  1.00 87.49 411 B 1 
ATOM 3983 C CB  . PHE B 2 411 ? -47.633  35.437  -47.740  1.00 84.79 411 B 1 
ATOM 3984 C CG  . PHE B 2 411 ? -46.716  36.347  -48.522  1.00 76.64 411 B 1 
ATOM 3985 C CD1 . PHE B 2 411 ? -46.932  36.600  -49.887  1.00 70.14 411 B 1 
ATOM 3986 C CD2 . PHE B 2 411 ? -45.641  36.977  -47.867  1.00 70.04 411 B 1 
ATOM 3987 C CE1 . PHE B 2 411 ? -46.082  37.467  -50.587  1.00 65.92 411 B 1 
ATOM 3988 C CE2 . PHE B 2 411 ? -44.794  37.842  -48.562  1.00 65.07 411 B 1 
ATOM 3989 C CZ  . PHE B 2 411 ? -45.008  38.088  -49.922  1.00 69.54 411 B 1 
ATOM 3990 N N   . ILE B 2 412 ? -50.757  34.838  -47.980  1.00 86.84 412 B 1 
ATOM 3991 C CA  . ILE B 2 412 ? -52.008  34.576  -48.704  1.00 86.27 412 B 1 
ATOM 3992 C C   . ILE B 2 412 ? -53.095  35.555  -48.256  1.00 86.34 412 B 1 
ATOM 3993 O O   . ILE B 2 412 ? -53.782  36.142  -49.100  1.00 88.08 412 B 1 
ATOM 3994 C CB  . ILE B 2 412 ? -52.442  33.096  -48.533  1.00 88.19 412 B 1 
ATOM 3995 C CG1 . ILE B 2 412 ? -51.441  32.146  -49.239  1.00 84.31 412 B 1 
ATOM 3996 C CG2 . ILE B 2 412 ? -53.854  32.863  -49.092  1.00 83.00 412 B 1 
ATOM 3997 C CD1 . ILE B 2 412 ? -51.590  30.674  -48.824  1.00 72.37 412 B 1 
ATOM 3998 N N   . GLY B 2 413 ? -53.223  35.801  -46.950  1.00 76.49 413 B 1 
ATOM 3999 C CA  . GLY B 2 413 ? -54.177  36.760  -46.393  1.00 78.90 413 B 1 
ATOM 4000 C C   . GLY B 2 413 ? -53.957  38.182  -46.906  1.00 79.03 413 B 1 
ATOM 4001 O O   . GLY B 2 413 ? -54.898  38.835  -47.363  1.00 82.75 413 B 1 
ATOM 4002 N N   . LEU B 2 414 ? -52.704  38.642  -46.930  1.00 80.27 414 B 1 
ATOM 4003 C CA  . LEU B 2 414 ? -52.320  39.937  -47.516  1.00 82.09 414 B 1 
ATOM 4004 C C   . LEU B 2 414 ? -52.607  39.984  -49.025  1.00 82.95 414 B 1 
ATOM 4005 O O   . LEU B 2 414 ? -53.155  40.985  -49.498  1.00 83.61 414 B 1 
ATOM 4006 C CB  . LEU B 2 414 ? -50.829  40.209  -47.234  1.00 81.35 414 B 1 
ATOM 4007 C CG  . LEU B 2 414 ? -50.597  40.906  -45.879  1.00 74.49 414 B 1 
ATOM 4008 C CD1 . LEU B 2 414 ? -49.159  40.746  -45.432  1.00 67.95 414 B 1 
ATOM 4009 C CD2 . LEU B 2 414 ? -50.904  42.401  -45.980  1.00 70.08 414 B 1 
ATOM 4010 N N   . GLY B 2 415 ? -52.318  38.927  -49.767  1.00 82.84 415 B 1 
ATOM 4011 C CA  . GLY B 2 415 ? -52.606  38.823  -51.197  1.00 84.51 415 B 1 
ATOM 4012 C C   . GLY B 2 415 ? -54.103  38.947  -51.499  1.00 84.44 415 B 1 
ATOM 4013 O O   . GLY B 2 415 ? -54.494  39.735  -52.365  1.00 85.72 415 B 1 
ATOM 4014 N N   . ILE B 2 416 ? -54.925  38.243  -50.725  1.00 82.89 416 B 1 
ATOM 4015 C CA  . ILE B 2 416 ? -56.393  38.330  -50.838  1.00 83.71 416 B 1 
ATOM 4016 C C   . ILE B 2 416 ? -56.864  39.744  -50.504  1.00 84.72 416 B 1 
ATOM 4017 O O   . ILE B 2 416 ? -57.649  40.327  -51.264  1.00 86.25 416 B 1 
ATOM 4018 C CB  . ILE B 2 416 ? -57.084  37.265  -49.958  1.00 85.65 416 B 1 
ATOM 4019 C CG1 . ILE B 2 416 ? -56.797  35.843  -50.508  1.00 82.40 416 B 1 
ATOM 4020 C CG2 . ILE B 2 416 ? -58.604  37.490  -49.892  1.00 80.93 416 B 1 
ATOM 4021 C CD1 . ILE B 2 416 ? -57.160  34.711  -49.532  1.00 70.84 416 B 1 
ATOM 4022 N N   . PHE B 2 417 ? -56.357  40.351  -49.413  1.00 84.56 417 B 1 
ATOM 4023 C CA  . PHE B 2 417 ? -56.722  41.709  -49.016  1.00 85.66 417 B 1 
ATOM 4024 C C   . PHE B 2 417 ? -56.376  42.734  -50.105  1.00 86.60 417 B 1 
ATOM 4025 O O   . PHE B 2 417 ? -57.213  43.567  -50.461  1.00 87.73 417 B 1 
ATOM 4026 C CB  . PHE B 2 417 ? -56.038  42.055  -47.695  1.00 88.63 417 B 1 
ATOM 4027 C CG  . PHE B 2 417 ? -56.430  43.415  -47.151  1.00 87.98 417 B 1 
ATOM 4028 C CD1 . PHE B 2 417 ? -55.628  44.543  -47.388  1.00 78.11 417 B 1 
ATOM 4029 C CD2 . PHE B 2 417 ? -57.627  43.558  -46.431  1.00 80.45 417 B 1 
ATOM 4030 C CE1 . PHE B 2 417 ? -56.013  45.798  -46.891  1.00 76.44 417 B 1 
ATOM 4031 C CE2 . PHE B 2 417 ? -58.010  44.806  -45.923  1.00 78.80 417 B 1 
ATOM 4032 C CZ  . PHE B 2 417 ? -57.205  45.929  -46.158  1.00 80.13 417 B 1 
ATOM 4033 N N   . PHE B 2 418 ? -55.177  42.661  -50.700  1.00 82.85 418 B 1 
ATOM 4034 C CA  . PHE B 2 418 ? -54.790  43.529  -51.811  1.00 84.44 418 B 1 
ATOM 4035 C C   . PHE B 2 418 ? -55.642  43.290  -53.058  1.00 85.18 418 B 1 
ATOM 4036 O O   . PHE B 2 418 ? -56.080  44.250  -53.689  1.00 85.01 418 B 1 
ATOM 4037 C CB  . PHE B 2 418 ? -53.297  43.371  -52.118  1.00 86.17 418 B 1 
ATOM 4038 C CG  . PHE B 2 418 ? -52.442  44.384  -51.397  1.00 83.56 418 B 1 
ATOM 4039 C CD1 . PHE B 2 418 ? -52.350  45.703  -51.884  1.00 74.50 418 B 1 
ATOM 4040 C CD2 . PHE B 2 418 ? -51.739  44.042  -50.234  1.00 76.67 418 B 1 
ATOM 4041 C CE1 . PHE B 2 418 ? -51.574  46.658  -51.211  1.00 71.01 418 B 1 
ATOM 4042 C CE2 . PHE B 2 418 ? -50.963  44.989  -49.556  1.00 71.49 418 B 1 
ATOM 4043 C CZ  . PHE B 2 418 ? -50.876  46.299  -50.047  1.00 74.98 418 B 1 
ATOM 4044 N N   . CYS B 2 419 ? -55.955  42.042  -53.395  1.00 81.86 419 B 1 
ATOM 4045 C CA  . CYS B 2 419 ? -56.813  41.704  -54.524  1.00 83.92 419 B 1 
ATOM 4046 C C   . CYS B 2 419 ? -58.235  42.261  -54.354  1.00 84.28 419 B 1 
ATOM 4047 O O   . CYS B 2 419 ? -58.783  42.864  -55.280  1.00 84.83 419 B 1 
ATOM 4048 C CB  . CYS B 2 419 ? -56.833  40.178  -54.722  1.00 83.14 419 B 1 
ATOM 4049 S SG  . CYS B 2 419 ? -56.175  39.774  -56.367  1.00 71.03 419 B 1 
ATOM 4050 N N   . VAL B 2 420 ? -58.805  42.109  -53.153  1.00 81.62 420 B 1 
ATOM 4051 C CA  . VAL B 2 420 ? -60.133  42.653  -52.836  1.00 82.21 420 B 1 
ATOM 4052 C C   . VAL B 2 420 ? -60.121  44.179  -52.905  1.00 83.29 420 B 1 
ATOM 4053 O O   . VAL B 2 420 ? -60.986  44.767  -53.560  1.00 83.69 420 B 1 
ATOM 4054 C CB  . VAL B 2 420 ? -60.634  42.151  -51.472  1.00 82.97 420 B 1 
ATOM 4055 C CG1 . VAL B 2 420 ? -61.935  42.831  -51.037  1.00 75.72 420 B 1 
ATOM 4056 C CG2 . VAL B 2 420 ? -60.925  40.649  -51.523  1.00 77.95 420 B 1 
ATOM 4057 N N   . ARG B 2 421 ? -59.098  44.811  -52.334  1.00 81.85 421 B 1 
ATOM 4058 C CA  . ARG B 2 421 ? -58.963  46.277  -52.375  1.00 82.38 421 B 1 
ATOM 4059 C C   . ARG B 2 421 ? -58.764  46.795  -53.798  1.00 81.64 421 B 1 
ATOM 4060 O O   . ARG B 2 421 ? -59.352  47.813  -54.156  1.00 83.93 421 B 1 
ATOM 4061 C CB  . ARG B 2 421 ? -57.814  46.700  -51.442  1.00 82.51 421 B 1 
ATOM 4062 C CG  . ARG B 2 421 ? -57.849  48.210  -51.136  1.00 73.10 421 B 1 
ATOM 4063 C CD  . ARG B 2 421 ? -56.781  48.574  -50.091  1.00 71.19 421 B 1 
ATOM 4064 N NE  . ARG B 2 421 ? -56.876  49.982  -49.685  1.00 61.90 421 B 1 
ATOM 4065 C CZ  . ARG B 2 421 ? -56.204  50.570  -48.694  1.00 58.26 421 B 1 
ATOM 4066 N NH1 . ARG B 2 421 ? -55.313  49.916  -47.997  1.00 52.86 421 B 1 
ATOM 4067 N NH2 . ARG B 2 421 ? -56.399  51.817  -48.394  1.00 54.33 421 B 1 
ATOM 4068 N N   . CYS B 2 422 ? -58.013  46.085  -54.627  1.00 80.44 422 B 1 
ATOM 4069 C CA  . CYS B 2 422 ? -57.806  46.419  -56.036  1.00 82.11 422 B 1 
ATOM 4070 C C   . CYS B 2 422 ? -59.106  46.264  -56.844  1.00 83.11 422 B 1 
ATOM 4071 O O   . CYS B 2 422 ? -59.491  47.181  -57.562  1.00 82.23 422 B 1 
ATOM 4072 C CB  . CYS B 2 422 ? -56.655  45.571  -56.596  1.00 82.15 422 B 1 
ATOM 4073 S SG  . CYS B 2 422 ? -55.864  46.463  -57.965  1.00 73.38 422 B 1 
ATOM 4074 N N   . ARG B 2 423 ? -59.860  45.165  -56.643  1.00 78.71 423 B 1 
ATOM 4075 C CA  . ARG B 2 423 ? -61.198  44.994  -57.232  1.00 81.09 423 B 1 
ATOM 4076 C C   . ARG B 2 423 ? -62.157  46.096  -56.794  1.00 82.25 423 B 1 
ATOM 4077 O O   . ARG B 2 423 ? -62.910  46.601  -57.626  1.00 83.99 423 B 1 
ATOM 4078 C CB  . ARG B 2 423 ? -61.794  43.622  -56.881  1.00 81.54 423 B 1 
ATOM 4079 C CG  . ARG B 2 423 ? -61.536  42.576  -57.978  1.00 72.88 423 B 1 
ATOM 4080 C CD  . ARG B 2 423 ? -62.236  41.251  -57.631  1.00 71.55 423 B 1 
ATOM 4081 N NE  . ARG B 2 423 ? -62.127  40.280  -58.717  1.00 61.90 423 B 1 
ATOM 4082 C CZ  . ARG B 2 423 ? -62.561  39.023  -58.698  1.00 56.29 423 B 1 
ATOM 4083 N NH1 . ARG B 2 423 ? -63.156  38.524  -57.641  1.00 51.61 423 B 1 
ATOM 4084 N NH2 . ARG B 2 423 ? -62.407  38.249  -59.732  1.00 50.79 423 B 1 
ATOM 4085 N N   . HIS B 2 424 ? -62.112  46.482  -55.518  1.00 80.24 424 B 1 
ATOM 4086 C CA  . HIS B 2 424 ? -62.989  47.535  -55.008  1.00 81.21 424 B 1 
ATOM 4087 C C   . HIS B 2 424 ? -62.661  48.893  -55.640  1.00 81.49 424 B 1 
ATOM 4088 O O   . HIS B 2 424 ? -63.573  49.585  -56.104  1.00 83.49 424 B 1 
ATOM 4089 C CB  . HIS B 2 424 ? -62.936  47.571  -53.477  1.00 82.42 424 B 1 
ATOM 4090 C CG  . HIS B 2 424 ? -64.250  48.016  -52.896  1.00 75.53 424 B 1 
ATOM 4091 N ND1 . HIS B 2 424 ? -64.895  49.207  -53.124  1.00 63.28 424 B 1 
ATOM 4092 C CD2 . HIS B 2 424 ? -65.089  47.278  -52.101  1.00 64.28 424 B 1 
ATOM 4093 C CE1 . HIS B 2 424 ? -66.069  49.178  -52.485  1.00 62.84 424 B 1 
ATOM 4094 N NE2 . HIS B 2 424 ? -66.221  48.020  -51.857  1.00 64.16 424 B 1 
ATOM 4095 N N   . ARG B 2 425 ? -61.364  49.261  -55.772  1.00 78.70 425 B 1 
ATOM 4096 C CA  . ARG B 2 425 ? -60.931  50.467  -56.501  1.00 80.03 425 B 1 
ATOM 4097 C C   . ARG B 2 425 ? -61.319  50.415  -57.981  1.00 81.03 425 B 1 
ATOM 4098 O O   . ARG B 2 425 ? -61.793  51.419  -58.500  1.00 82.30 425 B 1 
ATOM 4099 C CB  . ARG B 2 425 ? -59.417  50.673  -56.369  1.00 81.04 425 B 1 
ATOM 4100 C CG  . ARG B 2 425 ? -59.054  51.400  -55.071  1.00 75.21 425 B 1 
ATOM 4101 C CD  . ARG B 2 425 ? -57.543  51.691  -55.048  1.00 73.81 425 B 1 
ATOM 4102 N NE  . ARG B 2 425 ? -57.169  52.546  -53.913  1.00 64.50 425 B 1 
ATOM 4103 C CZ  . ARG B 2 425 ? -55.943  52.985  -53.627  1.00 58.97 425 B 1 
ATOM 4104 N NH1 . ARG B 2 425 ? -54.910  52.635  -54.355  1.00 54.14 425 B 1 
ATOM 4105 N NH2 . ARG B 2 425 ? -55.734  53.776  -52.627  1.00 52.03 425 B 1 
ATOM 4106 N N   . ARG B 2 426 ? -61.179  49.270  -58.650  1.00 75.94 426 B 1 
ATOM 4107 C CA  . ARG B 2 426 ? -61.552  49.112  -60.065  1.00 78.12 426 B 1 
ATOM 4108 C C   . ARG B 2 426 ? -63.056  49.306  -60.277  1.00 79.10 426 B 1 
ATOM 4109 O O   . ARG B 2 426 ? -63.433  50.084  -61.145  1.00 82.15 426 B 1 
ATOM 4110 C CB  . ARG B 2 426 ? -61.045  47.763  -60.593  1.00 79.80 426 B 1 
ATOM 4111 C CG  . ARG B 2 426 ? -60.804  47.808  -62.120  1.00 72.58 426 B 1 
ATOM 4112 C CD  . ARG B 2 426 ? -60.217  46.477  -62.609  1.00 71.23 426 B 1 
ATOM 4113 N NE  . ARG B 2 426 ? -59.810  46.555  -64.017  1.00 62.04 426 B 1 
ATOM 4114 C CZ  . ARG B 2 426 ? -59.166  45.616  -64.704  1.00 55.09 426 B 1 
ATOM 4115 N NH1 . ARG B 2 426 ? -58.859  44.459  -64.163  1.00 51.89 426 B 1 
ATOM 4116 N NH2 . ARG B 2 426 ? -58.817  45.813  -65.941  1.00 49.78 426 B 1 
ATOM 4117 N N   . ARG B 2 427 ? -63.894  48.715  -59.416  1.00 74.51 427 B 1 
ATOM 4118 C CA  . ARG B 2 427 ? -65.346  48.952  -59.451  1.00 75.65 427 B 1 
ATOM 4119 C C   . ARG B 2 427 ? -65.725  50.418  -59.183  1.00 77.64 427 B 1 
ATOM 4120 O O   . ARG B 2 427 ? -66.664  50.910  -59.808  1.00 79.73 427 B 1 
ATOM 4121 C CB  . ARG B 2 427 ? -66.068  48.054  -58.441  1.00 76.91 427 B 1 
ATOM 4122 C CG  . ARG B 2 427 ? -66.266  46.624  -58.958  1.00 73.09 427 B 1 
ATOM 4123 C CD  . ARG B 2 427 ? -67.060  45.808  -57.925  1.00 72.04 427 B 1 
ATOM 4124 N NE  . ARG B 2 427 ? -67.384  44.466  -58.425  1.00 62.28 427 B 1 
ATOM 4125 C CZ  . ARG B 2 427 ? -68.069  43.533  -57.772  1.00 55.84 427 B 1 
ATOM 4126 N NH1 . ARG B 2 427 ? -68.515  43.728  -56.553  1.00 51.81 427 B 1 
ATOM 4127 N NH2 . ARG B 2 427 ? -68.322  42.387  -58.322  1.00 49.46 427 B 1 
ATOM 4128 N N   . GLN B 2 428 ? -65.028  51.114  -58.293  1.00 68.94 428 B 1 
ATOM 4129 C CA  . GLN B 2 428 ? -65.247  52.553  -58.095  1.00 69.43 428 B 1 
ATOM 4130 C C   . GLN B 2 428 ? -64.847  53.372  -59.332  1.00 69.17 428 B 1 
ATOM 4131 O O   . GLN B 2 428 ? -65.604  54.262  -59.726  1.00 76.37 428 B 1 
ATOM 4132 C CB  . GLN B 2 428 ? -64.486  53.048  -56.858  1.00 71.35 428 B 1 
ATOM 4133 C CG  . GLN B 2 428 ? -65.423  53.279  -55.672  1.00 63.24 428 B 1 
ATOM 4134 C CD  . GLN B 2 428 ? -64.705  53.854  -54.446  1.00 64.19 428 B 1 
ATOM 4135 O OE1 . GLN B 2 428 ? -63.498  53.842  -54.324  1.00 55.32 428 B 1 
ATOM 4136 N NE2 . GLN B 2 428 ? -65.436  54.383  -53.489  1.00 54.25 428 B 1 
ATOM 4137 N N   . ALA B 2 429 ? -63.716  53.074  -59.960  1.00 80.47 429 B 1 
ATOM 4138 C CA  . ALA B 2 429 ? -63.261  53.740  -61.184  1.00 82.01 429 B 1 
ATOM 4139 C C   . ALA B 2 429 ? -64.225  53.505  -62.356  1.00 82.96 429 B 1 
ATOM 4140 O O   . ALA B 2 429 ? -64.583  54.457  -63.059  1.00 83.89 429 B 1 
ATOM 4141 C CB  . ALA B 2 429 ? -61.841  53.267  -61.506  1.00 82.72 429 B 1 
ATOM 4142 N N   . GLU B 2 430 ? -64.728  52.275  -62.535  1.00 78.59 430 B 1 
ATOM 4143 C CA  . GLU B 2 430 ? -65.736  51.950  -63.550  1.00 78.22 430 B 1 
ATOM 4144 C C   . GLU B 2 430 ? -67.056  52.708  -63.314  1.00 77.94 430 B 1 
ATOM 4145 O O   . GLU B 2 430 ? -67.589  53.298  -64.258  1.00 80.31 430 B 1 
ATOM 4146 C CB  . GLU B 2 430 ? -66.000  50.439  -63.588  1.00 80.84 430 B 1 
ATOM 4147 C CG  . GLU B 2 430 ? -64.894  49.673  -64.325  1.00 73.05 430 B 1 
ATOM 4148 C CD  . GLU B 2 430 ? -65.037  48.137  -64.244  1.00 67.60 430 B 1 
ATOM 4149 O OE1 . GLU B 2 430 ? -64.204  47.449  -64.879  1.00 57.88 430 B 1 
ATOM 4150 O OE2 . GLU B 2 430 ? -65.928  47.665  -63.501  1.00 60.82 430 B 1 
ATOM 4151 N N   . ARG B 2 431 ? -67.539  52.791  -62.062  1.00 72.14 431 B 1 
ATOM 4152 C CA  . ARG B 2 431 ? -68.715  53.609  -61.732  1.00 73.93 431 B 1 
ATOM 4153 C C   . ARG B 2 431 ? -68.494  55.091  -62.055  1.00 74.55 431 B 1 
ATOM 4154 O O   . ARG B 2 431 ? -69.369  55.706  -62.659  1.00 78.28 431 B 1 
ATOM 4155 C CB  . ARG B 2 431 ? -69.117  53.445  -60.259  1.00 76.09 431 B 1 
ATOM 4156 C CG  . ARG B 2 431 ? -69.996  52.211  -60.033  1.00 69.57 431 B 1 
ATOM 4157 C CD  . ARG B 2 431 ? -70.429  52.151  -58.556  1.00 70.29 431 B 1 
ATOM 4158 N NE  . ARG B 2 431 ? -71.372  51.057  -58.326  1.00 59.27 431 B 1 
ATOM 4159 C CZ  . ARG B 2 431 ? -71.981  50.779  -57.163  1.00 53.95 431 B 1 
ATOM 4160 N NH1 . ARG B 2 431 ? -71.754  51.489  -56.089  1.00 49.42 431 B 1 
ATOM 4161 N NH2 . ARG B 2 431 ? -72.828  49.796  -57.084  1.00 46.92 431 B 1 
ATOM 4162 N N   . MET B 2 432 ? -67.340  55.668  -61.700  1.00 72.30 432 B 1 
ATOM 4163 C CA  . MET B 2 432 ? -67.028  57.061  -62.054  1.00 72.81 432 B 1 
ATOM 4164 C C   . MET B 2 432 ? -66.946  57.266  -63.567  1.00 72.82 432 B 1 
ATOM 4165 O O   . MET B 2 432 ? -67.402  58.296  -64.064  1.00 76.58 432 B 1 
ATOM 4166 C CB  . MET B 2 432 ? -65.709  57.507  -61.408  1.00 75.06 432 B 1 
ATOM 4167 C CG  . MET B 2 432 ? -65.938  58.146  -60.035  1.00 69.73 432 B 1 
ATOM 4168 S SD  . MET B 2 432 ? -64.469  59.006  -59.419  1.00 64.21 432 B 1 
ATOM 4169 C CE  . MET B 2 432 ? -65.182  59.933  -58.026  1.00 54.37 432 B 1 
ATOM 4170 N N   . SER B 2 433 ? -66.400  56.322  -64.330  1.00 78.80 433 B 1 
ATOM 4171 C CA  . SER B 2 433 ? -66.313  56.373  -65.791  1.00 79.82 433 B 1 
ATOM 4172 C C   . SER B 2 433 ? -67.711  56.340  -66.436  1.00 79.72 433 B 1 
ATOM 4173 O O   . SER B 2 433 ? -67.989  57.160  -67.311  1.00 80.87 433 B 1 
ATOM 4174 C CB  . SER B 2 433 ? -65.442  55.232  -66.306  1.00 82.90 433 B 1 
ATOM 4175 O OG  . SER B 2 433 ? -65.264  55.350  -67.712  1.00 70.97 433 B 1 
ATOM 4176 N N   . GLN B 2 434 ? -68.595  55.450  -65.966  1.00 74.13 434 B 1 
ATOM 4177 C CA  . GLN B 2 434 ? -69.987  55.416  -66.435  1.00 74.55 434 B 1 
ATOM 4178 C C   . GLN B 2 434 ? -70.733  56.730  -66.159  1.00 73.38 434 B 1 
ATOM 4179 O O   . GLN B 2 434 ? -71.396  57.248  -67.062  1.00 78.98 434 B 1 
ATOM 4180 C CB  . GLN B 2 434 ? -70.745  54.246  -65.787  1.00 77.63 434 B 1 
ATOM 4181 C CG  . GLN B 2 434 ? -70.583  52.933  -66.569  1.00 68.77 434 B 1 
ATOM 4182 C CD  . GLN B 2 434 ? -71.429  51.798  -65.994  1.00 67.90 434 B 1 
ATOM 4183 O OE1 . GLN B 2 434 ? -71.847  51.806  -64.845  1.00 58.32 434 B 1 
ATOM 4184 N NE2 . GLN B 2 434 ? -71.710  50.782  -66.771  1.00 56.73 434 B 1 
ATOM 4185 N N   . ILE B 2 435 ? -70.568  57.305  -64.962  1.00 79.40 435 B 1 
ATOM 4186 C CA  . ILE B 2 435 ? -71.196  58.592  -64.634  1.00 77.13 435 B 1 
ATOM 4187 C C   . ILE B 2 435 ? -70.684  59.701  -65.570  1.00 75.67 435 B 1 
ATOM 4188 O O   . ILE B 2 435 ? -71.491  60.488  -66.094  1.00 80.46 435 B 1 
ATOM 4189 C CB  . ILE B 2 435 ? -70.991  58.941  -63.150  1.00 80.76 435 B 1 
ATOM 4190 C CG1 . ILE B 2 435 ? -71.767  57.954  -62.250  1.00 78.96 435 B 1 
ATOM 4191 C CG2 . ILE B 2 435 ? -71.447  60.380  -62.835  1.00 77.68 435 B 1 
ATOM 4192 C CD1 . ILE B 2 435 ? -71.327  57.976  -60.774  1.00 68.62 435 B 1 
ATOM 4193 N N   . LYS B 2 436 ? -69.370  59.774  -65.852  1.00 77.64 436 B 1 
ATOM 4194 C CA  . LYS B 2 436 ? -68.807  60.740  -66.819  1.00 76.57 436 B 1 
ATOM 4195 C C   . LYS B 2 436 ? -69.349  60.543  -68.236  1.00 75.48 436 B 1 
ATOM 4196 O O   . LYS B 2 436 ? -69.646  61.539  -68.896  1.00 80.49 436 B 1 
ATOM 4197 C CB  . LYS B 2 436 ? -67.280  60.693  -66.821  1.00 81.11 436 B 1 
ATOM 4198 C CG  . LYS B 2 436 ? -66.674  61.608  -65.743  1.00 74.73 436 B 1 
ATOM 4199 C CD  . LYS B 2 436 ? -65.147  61.670  -65.884  1.00 71.66 436 B 1 
ATOM 4200 C CE  . LYS B 2 436 ? -64.556  62.670  -64.892  1.00 63.54 436 B 1 
ATOM 4201 N NZ  . LYS B 2 436 ? -63.088  62.812  -65.053  1.00 55.94 436 B 1 
ATOM 4202 N N   . ARG B 2 437 ? -69.508  59.292  -68.720  1.00 76.99 437 B 1 
ATOM 4203 C CA  . ARG B 2 437 ? -70.089  59.014  -70.045  1.00 76.37 437 B 1 
ATOM 4204 C C   . ARG B 2 437 ? -71.537  59.500  -70.150  1.00 75.60 437 B 1 
ATOM 4205 O O   . ARG B 2 437 ? -71.832  60.254  -71.074  1.00 78.28 437 B 1 
ATOM 4206 C CB  . ARG B 2 437 ? -70.016  57.507  -70.392  1.00 79.77 437 B 1 
ATOM 4207 C CG  . ARG B 2 437 ? -68.890  57.228  -71.390  1.00 71.78 437 B 1 
ATOM 4208 C CD  . ARG B 2 437 ? -68.912  55.756  -71.819  1.00 69.88 437 B 1 
ATOM 4209 N NE  . ARG B 2 437 ? -67.902  55.481  -72.844  1.00 61.40 437 B 1 
ATOM 4210 C CZ  . ARG B 2 437 ? -67.654  54.298  -73.382  1.00 54.05 437 B 1 
ATOM 4211 N NH1 . ARG B 2 437 ? -68.312  53.218  -73.024  1.00 51.18 437 B 1 
ATOM 4212 N NH2 . ARG B 2 437 ? -66.739  54.170  -74.295  1.00 50.22 437 B 1 
ATOM 4213 N N   . LEU B 2 438 ? -72.358  59.187  -69.172  1.00 76.01 438 B 1 
ATOM 4214 C CA  . LEU B 2 438 ? -73.762  59.622  -69.152  1.00 73.08 438 B 1 
ATOM 4215 C C   . LEU B 2 438 ? -73.900  61.152  -69.163  1.00 72.42 438 B 1 
ATOM 4216 O O   . LEU B 2 438 ? -74.814  61.684  -69.795  1.00 74.69 438 B 1 
ATOM 4217 C CB  . LEU B 2 438 ? -74.453  59.036  -67.909  1.00 75.75 438 B 1 
ATOM 4218 C CG  . LEU B 2 438 ? -74.822  57.544  -68.052  1.00 71.42 438 B 1 
ATOM 4219 C CD1 . LEU B 2 438 ? -75.115  56.932  -66.689  1.00 64.25 438 B 1 
ATOM 4220 C CD2 . LEU B 2 438 ? -76.062  57.372  -68.934  1.00 66.82 438 B 1 
ATOM 4221 N N   . LEU B 2 439 ? -72.976  61.881  -68.496  1.00 74.41 439 B 1 
ATOM 4222 C CA  . LEU B 2 439 ? -72.967  63.347  -68.524  1.00 71.59 439 B 1 
ATOM 4223 C C   . LEU B 2 439 ? -72.511  63.921  -69.874  1.00 70.53 439 B 1 
ATOM 4224 O O   . LEU B 2 439 ? -72.964  65.009  -70.239  1.00 72.62 439 B 1 
ATOM 4225 C CB  . LEU B 2 439 ? -72.077  63.868  -67.386  1.00 73.99 439 B 1 
ATOM 4226 C CG  . LEU B 2 439 ? -72.744  63.792  -66.000  1.00 70.63 439 B 1 
ATOM 4227 C CD1 . LEU B 2 439 ? -71.697  63.981  -64.909  1.00 63.61 439 B 1 
ATOM 4228 C CD2 . LEU B 2 439 ? -73.806  64.887  -65.830  1.00 66.56 439 B 1 
ATOM 4229 N N   . SER B 2 440 ? -71.626  63.250  -70.625  1.00 75.60 440 B 1 
ATOM 4230 C CA  . SER B 2 440 ? -71.148  63.744  -71.921  1.00 75.21 440 B 1 
ATOM 4231 C C   . SER B 2 440 ? -72.144  63.505  -73.067  1.00 73.19 440 B 1 
ATOM 4232 O O   . SER B 2 440 ? -72.245  64.358  -73.953  1.00 71.82 440 B 1 
ATOM 4233 C CB  . SER B 2 440 ? -69.783  63.144  -72.275  1.00 76.06 440 B 1 
ATOM 4234 O OG  . SER B 2 440 ? -69.827  61.749  -72.443  1.00 66.81 440 B 1 
ATOM 4235 N N   . GLU B 2 441 ? -72.899  62.400  -73.059  1.00 72.60 441 B 1 
ATOM 4236 C CA  . GLU B 2 441 ? -73.839  62.039  -74.146  1.00 72.76 441 B 1 
ATOM 4237 C C   . GLU B 2 441 ? -75.027  63.001  -74.289  1.00 69.87 441 B 1 
ATOM 4238 O O   . GLU B 2 441 ? -75.601  63.099  -75.374  1.00 66.27 441 B 1 
ATOM 4239 C CB  . GLU B 2 441 ? -74.336  60.595  -73.951  1.00 73.16 441 B 1 
ATOM 4240 C CG  . GLU B 2 441 ? -73.308  59.569  -74.434  1.00 68.66 441 B 1 
ATOM 4241 C CD  . GLU B 2 441 ? -73.730  58.109  -74.209  1.00 62.77 441 B 1 
ATOM 4242 O OE1 . GLU B 2 441 ? -73.061  57.222  -74.773  1.00 55.12 441 B 1 
ATOM 4243 O OE2 . GLU B 2 441 ? -74.690  57.880  -73.439  1.00 57.51 441 B 1 
ATOM 4244 N N   . LYS B 2 442 ? -75.394  63.810  -73.283  1.00 66.36 442 B 1 
ATOM 4245 C CA  . LYS B 2 442 ? -76.497  64.781  -73.378  1.00 66.43 442 B 1 
ATOM 4246 C C   . LYS B 2 442 ? -76.297  65.903  -74.413  1.00 65.15 442 B 1 
ATOM 4247 O O   . LYS B 2 442 ? -77.289  66.568  -74.730  1.00 61.44 442 B 1 
ATOM 4248 C CB  . LYS B 2 442 ? -76.808  65.391  -72.007  1.00 64.13 442 B 1 
ATOM 4249 C CG  . LYS B 2 442 ? -77.919  64.628  -71.281  1.00 60.89 442 B 1 
ATOM 4250 C CD  . LYS B 2 442 ? -78.388  65.396  -70.052  1.00 56.30 442 B 1 
ATOM 4251 C CE  . LYS B 2 442 ? -79.584  64.695  -69.408  1.00 51.26 442 B 1 
ATOM 4252 N NZ  . LYS B 2 442 ? -80.150  65.445  -68.272  1.00 45.55 442 B 1 
ATOM 4253 N N   . LYS B 2 443 ? -75.070  66.215  -74.923  1.00 57.79 443 B 1 
ATOM 4254 C CA  . LYS B 2 443 ? -74.827  67.421  -75.731  1.00 58.58 443 B 1 
ATOM 4255 C C   . LYS B 2 443 ? -75.128  67.295  -77.223  1.00 55.70 443 B 1 
ATOM 4256 O O   . LYS B 2 443 ? -75.589  68.281  -77.803  1.00 52.80 443 B 1 
ATOM 4257 C CB  . LYS B 2 443 ? -73.399  67.962  -75.526  1.00 56.99 443 B 1 
ATOM 4258 C CG  . LYS B 2 443 ? -73.326  68.942  -74.352  1.00 53.80 443 B 1 
ATOM 4259 C CD  . LYS B 2 443 ? -71.974  69.667  -74.352  1.00 50.64 443 B 1 
ATOM 4260 C CE  . LYS B 2 443 ? -71.927  70.741  -73.273  1.00 44.58 443 B 1 
ATOM 4261 N NZ  . LYS B 2 443 ? -70.679  71.537  -73.321  1.00 40.56 443 B 1 
ATOM 4262 N N   . THR B 2 444 ? -74.832  66.246  -77.964  1.00 49.65 444 B 1 
ATOM 4263 C CA  . THR B 2 444 ? -74.610  66.269  -79.422  1.00 51.68 444 B 1 
ATOM 4264 C C   . THR B 2 444 ? -75.636  65.512  -80.258  1.00 49.66 444 B 1 
ATOM 4265 O O   . THR B 2 444 ? -75.293  64.989  -81.316  1.00 47.49 444 B 1 
ATOM 4266 C CB  . THR B 2 444 ? -73.176  65.840  -79.789  1.00 49.88 444 B 1 
ATOM 4267 O OG1 . THR B 2 444 ? -72.828  64.663  -79.093  1.00 46.05 444 B 1 
ATOM 4268 C CG2 . THR B 2 444 ? -72.157  66.915  -79.422  1.00 46.18 444 B 1 
ATOM 4269 N N   . CYS B 2 445 ? -76.903  65.469  -79.862  1.00 49.67 445 B 1 
ATOM 4270 C CA  . CYS B 2 445 ? -77.954  64.936  -80.734  1.00 50.18 445 B 1 
ATOM 4271 C C   . CYS B 2 445 ? -78.222  65.887  -81.915  1.00 46.20 445 B 1 
ATOM 4272 O O   . CYS B 2 445 ? -79.200  66.651  -81.916  1.00 45.13 445 B 1 
ATOM 4273 C CB  . CYS B 2 445 ? -79.228  64.630  -79.931  1.00 50.92 445 B 1 
ATOM 4274 S SG  . CYS B 2 445 ? -79.012  63.134  -78.916  1.00 46.99 445 B 1 
ATOM 4275 N N   . GLN B 2 446 ? -77.336  65.870  -82.952  1.00 42.08 446 B 1 
ATOM 4276 C CA  . GLN B 2 446 ? -77.618  66.399  -84.282  1.00 46.29 446 B 1 
ATOM 4277 C C   . GLN B 2 446 ? -78.539  65.405  -84.996  1.00 43.66 446 B 1 
ATOM 4278 O O   . GLN B 2 446 ? -78.118  64.310  -85.342  1.00 43.30 446 B 1 
ATOM 4279 C CB  . GLN B 2 446 ? -76.322  66.607  -85.078  1.00 47.44 446 B 1 
ATOM 4280 C CG  . GLN B 2 446 ? -75.538  67.848  -84.618  1.00 45.01 446 B 1 
ATOM 4281 C CD  . GLN B 2 446 ? -74.279  68.101  -85.457  1.00 41.64 446 B 1 
ATOM 4282 O OE1 . GLN B 2 446 ? -73.783  67.258  -86.164  1.00 38.65 446 B 1 
ATOM 4283 N NE2 . GLN B 2 446 ? -73.718  69.296  -85.395  1.00 37.74 446 B 1 
ATOM 4284 N N   . CYS B 2 447 ? -79.808  65.764  -85.219  1.00 48.33 447 B 1 
ATOM 4285 C CA  . CYS B 2 447 ? -80.766  64.950  -85.969  1.00 49.66 447 B 1 
ATOM 4286 C C   . CYS B 2 447 ? -80.569  65.179  -87.476  1.00 44.93 447 B 1 
ATOM 4287 O O   . CYS B 2 447 ? -80.742  66.310  -87.942  1.00 43.14 447 B 1 
ATOM 4288 C CB  . CYS B 2 447 ? -82.199  65.299  -85.545  1.00 50.15 447 B 1 
ATOM 4289 S SG  . CYS B 2 447 ? -82.520  64.747  -83.844  1.00 46.19 447 B 1 
ATOM 4290 N N   . PRO B 2 448 ? -80.237  64.194  -88.327  1.00 37.65 448 B 1 
ATOM 4291 C CA  . PRO B 2 448 ? -80.018  64.337  -89.768  1.00 42.79 448 B 1 
ATOM 4292 C C   . PRO B 2 448 ? -81.323  64.267  -90.597  1.00 41.72 448 B 1 
ATOM 4293 O O   . PRO B 2 448 ? -82.377  63.869  -90.126  1.00 40.31 448 B 1 
ATOM 4294 C CB  . PRO B 2 448 ? -79.021  63.229  -90.115  1.00 41.51 448 B 1 
ATOM 4295 C CG  . PRO B 2 448 ? -79.393  62.108  -89.142  1.00 42.26 448 B 1 
ATOM 4296 C CD  . PRO B 2 448 ? -79.868  62.863  -87.892  1.00 46.84 448 B 1 
ATOM 4297 N N   . HIS B 2 449 ? -81.244  64.635  -91.920  1.00 35.69 449 B 1 
ATOM 4298 C CA  . HIS B 2 449 ? -82.248  65.236  -92.813  1.00 40.95 449 B 1 
ATOM 4299 C C   . HIS B 2 449 ? -83.122  64.305  -93.689  1.00 38.31 449 B 1 
ATOM 4300 O O   . HIS B 2 449 ? -84.001  64.813  -94.382  1.00 37.71 449 B 1 
ATOM 4301 C CB  . HIS B 2 449 ? -81.470  66.192  -93.727  1.00 40.79 449 B 1 
ATOM 4302 C CG  . HIS B 2 449 ? -81.937  67.624  -93.716  1.00 38.66 449 B 1 
ATOM 4303 N ND1 . HIS B 2 449 ? -83.136  68.096  -94.163  1.00 36.16 449 B 1 
ATOM 4304 C CD2 . HIS B 2 449 ? -81.213  68.715  -93.301  1.00 34.91 449 B 1 
ATOM 4305 C CE1 . HIS B 2 449 ? -83.144  69.429  -94.034  1.00 34.09 449 B 1 
ATOM 4306 N NE2 . HIS B 2 449 ? -81.988  69.832  -93.504  1.00 33.61 449 B 1 
ATOM 4307 N N   . ARG B 2 450 ? -82.866  63.065  -93.882  1.00 33.66 450 B 1 
ATOM 4308 C CA  . ARG B 2 450 ? -83.374  62.170  -94.957  1.00 38.58 450 B 1 
ATOM 4309 C C   . ARG B 2 450 ? -84.890  61.872  -94.836  1.00 35.38 450 B 1 
ATOM 4310 O O   . ARG B 2 450 ? -85.382  61.929  -93.723  1.00 34.26 450 B 1 
ATOM 4311 C CB  . ARG B 2 450 ? -82.568  60.863  -94.915  1.00 38.03 450 B 1 
ATOM 4312 C CG  . ARG B 2 450 ? -81.219  60.931  -95.649  1.00 34.71 450 B 1 
ATOM 4313 C CD  . ARG B 2 450 ? -80.591  59.535  -95.707  1.00 34.56 450 B 1 
ATOM 4314 N NE  . ARG B 2 450 ? -79.343  59.520  -96.482  1.00 31.07 450 B 1 
ATOM 4315 C CZ  . ARG B 2 450 ? -78.635  58.444  -96.797  1.00 30.93 450 B 1 
ATOM 4316 N NH1 . ARG B 2 450 ? -78.990  57.253  -96.411  1.00 28.32 450 B 1 
ATOM 4317 N NH2 . ARG B 2 450 ? -77.551  58.546  -97.511  1.00 28.91 450 B 1 
ATOM 4318 N N   . PHE B 2 451 ? -85.674  61.510  -95.894  1.00 27.06 451 B 1 
ATOM 4319 C CA  . PHE B 2 451 ? -85.724  61.205  -97.345  1.00 31.21 451 B 1 
ATOM 4320 C C   . PHE B 2 451 ? -87.223  61.386  -97.758  1.00 29.07 451 B 1 
ATOM 4321 O O   . PHE B 2 451 ? -88.044  61.613  -96.876  1.00 28.99 451 B 1 
ATOM 4322 C CB  . PHE B 2 451 ? -85.334  59.723  -97.559  1.00 31.58 451 B 1 
ATOM 4323 C CG  . PHE B 2 451 ? -84.065  59.396  -98.327  1.00 30.58 451 B 1 
ATOM 4324 C CD1 . PHE B 2 451 ? -84.048  59.383  -99.726  1.00 29.46 451 B 1 
ATOM 4325 C CD2 . PHE B 2 451 ? -82.914  58.999  -97.627  1.00 29.70 451 B 1 
ATOM 4326 C CE1 . PHE B 2 451 ? -82.888  59.004  -100.411 1.00 27.55 451 B 1 
ATOM 4327 C CE2 . PHE B 2 451 ? -81.747  58.620  -98.316  1.00 27.45 451 B 1 
ATOM 4328 C CZ  . PHE B 2 451 ? -81.723  58.620  -99.714  1.00 30.40 451 B 1 
ATOM 4329 N N   . GLN B 2 452 ? -87.823  61.166  -98.916  1.00 29.29 452 B 1 
ATOM 4330 C CA  . GLN B 2 452 ? -87.665  61.621  -100.299 1.00 31.18 452 B 1 
ATOM 4331 C C   . GLN B 2 452 ? -89.031  61.642  -101.057 1.00 28.72 452 B 1 
ATOM 4332 O O   . GLN B 2 452 ? -89.334  62.645  -101.683 1.00 28.45 452 B 1 
ATOM 4333 C CB  . GLN B 2 452 ? -86.737  60.614  -101.031 1.00 33.20 452 B 1 
ATOM 4334 C CG  . GLN B 2 452 ? -86.163  61.147  -102.365 1.00 31.52 452 B 1 
ATOM 4335 C CD  . GLN B 2 452 ? -85.301  60.101  -103.073 1.00 30.15 452 B 1 
ATOM 4336 O OE1 . GLN B 2 452 ? -85.318  58.926  -102.774 1.00 29.44 452 B 1 
ATOM 4337 N NE2 . GLN B 2 452 ? -84.509  60.498  -104.041 1.00 31.13 452 B 1 
ATOM 4338 N N   . LYS B 2 453 ? -89.728  60.528  -101.134 1.00 32.49 453 B 1 
ATOM 4339 C CA  . LYS B 2 453 ? -90.673  60.116  -102.207 1.00 38.16 453 B 1 
ATOM 4340 C C   . LYS B 2 453 ? -92.146  60.560  -101.990 1.00 35.06 453 B 1 
ATOM 4341 O O   . LYS B 2 453 ? -92.497  60.825  -100.859 1.00 33.17 453 B 1 
ATOM 4342 C CB  . LYS B 2 453 ? -90.587  58.567  -102.293 1.00 38.11 453 B 1 
ATOM 4343 C CG  . LYS B 2 453 ? -89.350  58.057  -103.017 1.00 35.24 453 B 1 
ATOM 4344 C CD  . LYS B 2 453 ? -89.412  56.531  -103.188 1.00 33.78 453 B 1 
ATOM 4345 C CE  . LYS B 2 453 ? -88.255  56.033  -104.032 1.00 29.83 453 B 1 
ATOM 4346 N NZ  . LYS B 2 453 ? -88.333  54.572  -104.275 1.00 28.29 453 B 1 
ATOM 4347 N N   . THR B 2 454 ? -93.083  60.579  -102.952 1.00 32.18 454 B 1 
ATOM 4348 C CA  . THR B 2 454 ? -93.132  60.588  -104.446 1.00 36.46 454 B 1 
ATOM 4349 C C   . THR B 2 454 ? -94.523  61.060  -104.980 1.00 34.09 454 B 1 
ATOM 4350 O O   . THR B 2 454 ? -94.683  62.244  -105.203 1.00 31.26 454 B 1 
ATOM 4351 C CB  . THR B 2 454 ? -92.922  59.204  -105.111 1.00 34.01 454 B 1 
ATOM 4352 O OG1 . THR B 2 454 ? -93.147  58.149  -104.223 1.00 31.34 454 B 1 
ATOM 4353 C CG2 . THR B 2 454 ? -91.581  59.056  -105.788 1.00 31.78 454 B 1 
ATOM 4354 N N   . CYS B 2 455 ? -95.346  60.175  -105.354 1.00 31.45 455 B 1 
ATOM 4355 C CA  . CYS B 2 455 ? -96.364  60.192  -106.441 1.00 33.79 455 B 1 
ATOM 4356 C C   . CYS B 2 455 ? -97.780  60.645  -106.033 1.00 30.86 455 B 1 
ATOM 4357 O O   . CYS B 2 455 ? -98.042  60.715  -104.844 1.00 29.62 455 B 1 
ATOM 4358 C CB  . CYS B 2 455 ? -96.440  58.747  -106.951 1.00 34.87 455 B 1 
ATOM 4359 S SG  . CYS B 2 455 ? -94.877  58.169  -107.591 1.00 32.24 455 B 1 
ATOM 4360 N N   . SER B 2 456 ? -98.709  60.777  -106.848 1.00 29.41 456 B 1 
ATOM 4361 C CA  . SER B 2 456 ? -98.845  61.364  -108.205 1.00 34.00 456 B 1 
ATOM 4362 C C   . SER B 2 456 ? -100.296 61.920  -108.417 1.00 31.49 456 B 1 
ATOM 4363 O O   . SER B 2 456 ? -100.425 63.109  -108.166 1.00 30.37 456 B 1 
ATOM 4364 C CB  . SER B 2 456 ? -98.535  60.448  -109.383 1.00 34.89 456 B 1 
ATOM 4365 O OG  . SER B 2 456 ? -97.753  59.385  -109.216 1.00 33.03 456 B 1 
ATOM 4366 N N   . PRO B 2 457 ? -101.327 61.109  -108.896 1.00 26.75 457 B 1 
ATOM 4367 C CA  . PRO B 2 457 ? -102.006 61.582  -110.119 1.00 32.55 457 B 1 
ATOM 4368 C C   . PRO B 2 457 ? -103.374 62.277  -109.936 1.00 32.72 457 B 1 
ATOM 4369 O O   . PRO B 2 457 ? -103.465 63.494  -109.977 1.00 31.07 457 B 1 
ATOM 4370 C CB  . PRO B 2 457 ? -102.111 60.325  -110.993 1.00 31.26 457 B 1 
ATOM 4371 C CG  . PRO B 2 457 ? -102.252 59.196  -110.013 1.00 31.81 457 B 1 
ATOM 4372 C CD  . PRO B 2 457 ? -101.644 59.738  -108.724 1.00 37.05 457 B 1 
ATOM 4373 N N   . ILE B 2 458 ? -104.294 61.462  -109.901 1.00 23.40 458 B 1 
ATOM 4374 C CA  . ILE B 2 458 ? -105.696 61.823  -110.184 1.00 26.43 458 B 1 
ATOM 4375 C C   . ILE B 2 458 ? -106.474 61.933  -108.909 1.00 23.66 458 B 1 
ATOM 4376 O O   . ILE B 2 458 ? -106.259 61.097  -108.027 1.00 19.72 458 B 1 
ATOM 4377 C CB  . ILE B 2 458 ? -106.340 60.789  -111.161 1.00 25.69 458 B 1 
ATOM 4378 C CG1 . ILE B 2 458 ? -105.572 60.679  -112.481 1.00 24.45 458 B 1 
ATOM 4379 C CG2 . ILE B 2 458 ? -107.801 61.161  -111.455 1.00 26.10 458 B 1 
ATOM 4380 C CD1 . ILE B 2 458 ? -106.009 59.512  -113.377 1.00 24.32 458 B 1 
ATOM 4381 O OXT . ILE B 2 458 ? -107.338 62.892  -108.966 1.00 26.06 458 B 1 
#
