# Supplementary material for: Modeling Human Protein Physical Interactions Involved in HIV Attachment In Silico
Source: Int J Mol Sci. 2025 Nov 20;26(22):11209. doi: 10.3390/ijms262211209 (PMC12652853; doi:10.3390/ijms262211209)
Supplement: Supplementary file 1 [file ijms-26-11209-s001.zip › Models/For gp120/ackr3_gp120_model.cif]

# By using this file you agree to the legally binding terms of use found at alphafoldserver.com/output-terms
data_1d2ec82785411cff
#
_entry.id 1d2ec82785411cff
#
loop_
_atom_type.symbol
C 
N 
O 
S 
#
loop_
_audit_author.name
_audit_author.pdbx_ordinal
"Google DeepMind" 1 
"Isomorphic Labs" 2 
#
_audit_conform.dict_location https://raw.githubusercontent.com/ihmwg/ModelCIF/master/dist/mmcif_ma.dic
_audit_conform.dict_name     mmcif_ma.dic
_audit_conform.dict_version  1.4.5
#
loop_
_chem_comp.formula
_chem_comp.formula_weight
_chem_comp.id
_chem_comp.mon_nstd_flag
_chem_comp.name
_chem_comp.pdbx_smiles
_chem_comp.pdbx_synonyms
_chem_comp.type
"C3 H7 N O2"    89.093  ALA y ALANINE         C[C@H](N)C(O)=O                  ? "L-PEPTIDE LINKING" 
"C6 H15 N4 O2"  175.209 ARG y ARGININE        N[C@@H](CCCNC(N)=[NH2+])C(O)=O   ? "L-PEPTIDE LINKING" 
"C4 H8 N2 O3"   132.118 ASN y ASPARAGINE      N[C@@H](CC(N)=O)C(O)=O           ? "L-PEPTIDE LINKING" 
"C4 H7 N O4"    133.103 ASP y "ASPARTIC ACID" N[C@@H](CC(O)=O)C(O)=O           ? "L-PEPTIDE LINKING" 
"C3 H7 N O2 S"  121.158 CYS y CYSTEINE        N[C@@H](CS)C(O)=O                ? "L-PEPTIDE LINKING" 
"C5 H10 N2 O3"  146.144 GLN y GLUTAMINE       N[C@@H](CCC(N)=O)C(O)=O          ? "L-PEPTIDE LINKING" 
"C5 H9 N O4"    147.129 GLU y "GLUTAMIC ACID" N[C@@H](CCC(O)=O)C(O)=O          ? "L-PEPTIDE LINKING" 
"C2 H5 N O2"    75.067  GLY y GLYCINE         NCC(O)=O                         ? "PEPTIDE LINKING"   
"C6 H10 N3 O2"  156.162 HIS y HISTIDINE       N[C@@H](Cc1c[nH]c[nH+]1)C(O)=O   ? "L-PEPTIDE LINKING" 
"C6 H13 N O2"   131.173 ILE y ISOLEUCINE      CC[C@H](C)[C@H](N)C(O)=O         ? "L-PEPTIDE LINKING" 
"C6 H13 N O2"   131.173 LEU y LEUCINE         CC(C)C[C@H](N)C(O)=O             ? "L-PEPTIDE LINKING" 
"C6 H15 N2 O2"  147.195 LYS y LYSINE          N[C@@H](CCCC[NH3+])C(O)=O        ? "L-PEPTIDE LINKING" 
"C5 H11 N O2 S" 149.211 MET y METHIONINE      CSCC[C@H](N)C(O)=O               ? "L-PEPTIDE LINKING" 
"C9 H11 N O2"   165.189 PHE y PHENYLALANINE   N[C@@H](Cc1ccccc1)C(O)=O         ? "L-PEPTIDE LINKING" 
"C5 H9 N O2"    115.130 PRO y PROLINE         OC(=O)[C@@H]1CCCN1               ? "L-PEPTIDE LINKING" 
"C3 H7 N O3"    105.093 SER y SERINE          N[C@@H](CO)C(O)=O                ? "L-PEPTIDE LINKING" 
"C4 H9 N O3"    119.119 THR y THREONINE       C[C@@H](O)[C@H](N)C(O)=O         ? "L-PEPTIDE LINKING" 
"C11 H12 N2 O2" 204.225 TRP y TRYPTOPHAN      N[C@@H](Cc1c[nH]c2ccccc12)C(O)=O ? "L-PEPTIDE LINKING" 
"C9 H11 N O3"   181.189 TYR y TYROSINE        N[C@@H](Cc1ccc(O)cc1)C(O)=O      ? "L-PEPTIDE LINKING" 
"C5 H11 N O2"   117.146 VAL y VALINE          CC(C)[C@H](N)C(O)=O              ? "L-PEPTIDE LINKING" 
#
_citation.book_publisher          ?
_citation.country                 UK
_citation.id                      primary
_citation.journal_full            Nature
_citation.journal_id_ASTM         NATUAS
_citation.journal_id_CSD          0006
_citation.journal_id_ISSN         0028-0836
_citation.journal_volume          ?
_citation.page_first              ?
_citation.page_last               ?
_citation.pdbx_database_id_DOI    ?
_citation.pdbx_database_id_PubMed ?
_citation.title                   "Accurate structure prediction of biomolecular interactions with AlphaFold 3"
_citation.year                    2024
#
loop_
_citation_author.citation_id
_citation_author.name
_citation_author.ordinal
primary "Google DeepMind" 1 
primary "Isomorphic Labs" 2 
#
loop_
_entity.id
_entity.pdbx_description
_entity.type
1 . polymer 
2 . polymer 
#
loop_
_entity_poly.entity_id
_entity_poly.pdbx_strand_id
_entity_poly.type
1 A polypeptide(L) 
2 B polypeptide(L) 
#
loop_
_entity_poly_seq.entity_id
_entity_poly_seq.hetero
_entity_poly_seq.mon_id
_entity_poly_seq.num
1 n MET 1   
1 n ASP 2   
1 n LEU 3   
1 n HIS 4   
1 n LEU 5   
1 n PHE 6   
1 n ASP 7   
1 n TYR 8   
1 n SER 9   
1 n GLU 10  
1 n PRO 11  
1 n GLY 12  
1 n ASN 13  
1 n PHE 14  
1 n SER 15  
1 n ASP 16  
1 n ILE 17  
1 n SER 18  
1 n TRP 19  
1 n PRO 20  
1 n CYS 21  
1 n ASN 22  
1 n SER 23  
1 n SER 24  
1 n ASP 25  
1 n CYS 26  
1 n ILE 27  
1 n VAL 28  
1 n VAL 29  
1 n ASP 30  
1 n THR 31  
1 n VAL 32  
1 n MET 33  
1 n CYS 34  
1 n PRO 35  
1 n ASN 36  
1 n MET 37  
1 n PRO 38  
1 n ASN 39  
1 n LYS 40  
1 n SER 41  
1 n VAL 42  
1 n LEU 43  
1 n LEU 44  
1 n TYR 45  
1 n THR 46  
1 n LEU 47  
1 n SER 48  
1 n PHE 49  
1 n ILE 50  
1 n TYR 51  
1 n ILE 52  
1 n PHE 53  
1 n ILE 54  
1 n PHE 55  
1 n VAL 56  
1 n ILE 57  
1 n GLY 58  
1 n MET 59  
1 n ILE 60  
1 n ALA 61  
1 n ASN 62  
1 n SER 63  
1 n VAL 64  
1 n VAL 65  
1 n VAL 66  
1 n TRP 67  
1 n VAL 68  
1 n ASN 69  
1 n ILE 70  
1 n GLN 71  
1 n ALA 72  
1 n LYS 73  
1 n THR 74  
1 n THR 75  
1 n GLY 76  
1 n TYR 77  
1 n ASP 78  
1 n THR 79  
1 n HIS 80  
1 n CYS 81  
1 n TYR 82  
1 n ILE 83  
1 n LEU 84  
1 n ASN 85  
1 n LEU 86  
1 n ALA 87  
1 n ILE 88  
1 n ALA 89  
1 n ASP 90  
1 n LEU 91  
1 n TRP 92  
1 n VAL 93  
1 n VAL 94  
1 n LEU 95  
1 n THR 96  
1 n ILE 97  
1 n PRO 98  
1 n VAL 99  
1 n TRP 100 
1 n VAL 101 
1 n VAL 102 
1 n SER 103 
1 n LEU 104 
1 n VAL 105 
1 n GLN 106 
1 n HIS 107 
1 n ASN 108 
1 n GLN 109 
1 n TRP 110 
1 n PRO 111 
1 n MET 112 
1 n GLY 113 
1 n GLU 114 
1 n LEU 115 
1 n THR 116 
1 n CYS 117 
1 n LYS 118 
1 n VAL 119 
1 n THR 120 
1 n HIS 121 
1 n LEU 122 
1 n ILE 123 
1 n PHE 124 
1 n SER 125 
1 n ILE 126 
1 n ASN 127 
1 n LEU 128 
1 n PHE 129 
1 n GLY 130 
1 n SER 131 
1 n ILE 132 
1 n PHE 133 
1 n PHE 134 
1 n LEU 135 
1 n THR 136 
1 n CYS 137 
1 n MET 138 
1 n SER 139 
1 n VAL 140 
1 n ASP 141 
1 n ARG 142 
1 n TYR 143 
1 n LEU 144 
1 n SER 145 
1 n ILE 146 
1 n THR 147 
1 n TYR 148 
1 n PHE 149 
1 n THR 150 
1 n ASN 151 
1 n THR 152 
1 n PRO 153 
1 n SER 154 
1 n SER 155 
1 n ARG 156 
1 n LYS 157 
1 n LYS 158 
1 n MET 159 
1 n VAL 160 
1 n ARG 161 
1 n ARG 162 
1 n VAL 163 
1 n VAL 164 
1 n CYS 165 
1 n ILE 166 
1 n LEU 167 
1 n VAL 168 
1 n TRP 169 
1 n LEU 170 
1 n LEU 171 
1 n ALA 172 
1 n PHE 173 
1 n CYS 174 
1 n VAL 175 
1 n SER 176 
1 n LEU 177 
1 n PRO 178 
1 n ASP 179 
1 n THR 180 
1 n TYR 181 
1 n TYR 182 
1 n LEU 183 
1 n LYS 184 
1 n THR 185 
1 n VAL 186 
1 n THR 187 
1 n SER 188 
1 n ALA 189 
1 n SER 190 
1 n ASN 191 
1 n ASN 192 
1 n GLU 193 
1 n THR 194 
1 n TYR 195 
1 n CYS 196 
1 n ARG 197 
1 n SER 198 
1 n PHE 199 
1 n TYR 200 
1 n PRO 201 
1 n GLU 202 
1 n HIS 203 
1 n SER 204 
1 n ILE 205 
1 n LYS 206 
1 n GLU 207 
1 n TRP 208 
1 n LEU 209 
1 n ILE 210 
1 n GLY 211 
1 n MET 212 
1 n GLU 213 
1 n LEU 214 
1 n VAL 215 
1 n SER 216 
1 n VAL 217 
1 n VAL 218 
1 n LEU 219 
1 n GLY 220 
1 n PHE 221 
1 n ALA 222 
1 n VAL 223 
1 n PRO 224 
1 n PHE 225 
1 n SER 226 
1 n ILE 227 
1 n ILE 228 
1 n ALA 229 
1 n VAL 230 
1 n PHE 231 
1 n TYR 232 
1 n PHE 233 
1 n LEU 234 
1 n LEU 235 
1 n ALA 236 
1 n ARG 237 
1 n ALA 238 
1 n ILE 239 
1 n SER 240 
1 n ALA 241 
1 n SER 242 
1 n SER 243 
1 n ASP 244 
1 n GLN 245 
1 n GLU 246 
1 n LYS 247 
1 n HIS 248 
1 n SER 249 
1 n SER 250 
1 n ARG 251 
1 n LYS 252 
1 n ILE 253 
1 n ILE 254 
1 n PHE 255 
1 n SER 256 
1 n TYR 257 
1 n VAL 258 
1 n VAL 259 
1 n VAL 260 
1 n PHE 261 
1 n LEU 262 
1 n VAL 263 
1 n CYS 264 
1 n TRP 265 
1 n LEU 266 
1 n PRO 267 
1 n TYR 268 
1 n HIS 269 
1 n VAL 270 
1 n ALA 271 
1 n VAL 272 
1 n LEU 273 
1 n LEU 274 
1 n ASP 275 
1 n ILE 276 
1 n PHE 277 
1 n SER 278 
1 n ILE 279 
1 n LEU 280 
1 n HIS 281 
1 n TYR 282 
1 n ILE 283 
1 n PRO 284 
1 n PHE 285 
1 n THR 286 
1 n CYS 287 
1 n ARG 288 
1 n LEU 289 
1 n GLU 290 
1 n HIS 291 
1 n ALA 292 
1 n LEU 293 
1 n PHE 294 
1 n THR 295 
1 n ALA 296 
1 n LEU 297 
1 n HIS 298 
1 n VAL 299 
1 n THR 300 
1 n GLN 301 
1 n CYS 302 
1 n LEU 303 
1 n SER 304 
1 n LEU 305 
1 n VAL 306 
1 n HIS 307 
1 n CYS 308 
1 n CYS 309 
1 n VAL 310 
1 n ASN 311 
1 n PRO 312 
1 n VAL 313 
1 n LEU 314 
1 n TYR 315 
1 n SER 316 
1 n PHE 317 
1 n ILE 318 
1 n ASN 319 
1 n ARG 320 
1 n ASN 321 
1 n TYR 322 
1 n ARG 323 
1 n TYR 324 
1 n GLU 325 
1 n LEU 326 
1 n MET 327 
1 n LYS 328 
1 n ALA 329 
1 n PHE 330 
1 n ILE 331 
1 n PHE 332 
1 n LYS 333 
1 n TYR 334 
1 n SER 335 
1 n ALA 336 
1 n LYS 337 
1 n THR 338 
1 n GLY 339 
1 n LEU 340 
1 n THR 341 
1 n LYS 342 
1 n LEU 343 
1 n ILE 344 
1 n ASP 345 
1 n ALA 346 
1 n SER 347 
1 n ARG 348 
1 n VAL 349 
1 n SER 350 
1 n GLU 351 
1 n THR 352 
1 n GLU 353 
1 n TYR 354 
1 n SER 355 
1 n ALA 356 
1 n LEU 357 
1 n GLU 358 
1 n GLN 359 
1 n SER 360 
1 n THR 361 
1 n LYS 362 
2 n ILE 1   
2 n ILE 2   
2 n ILE 3   
2 n VAL 4   
2 n GLN 5   
2 n LEU 6   
2 n ILE 7   
2 n GLU 8   
2 n PRO 9   
2 n VAL 10  
2 n ASN 11  
2 n ILE 12  
2 n THR 13  
2 n CYS 14  
2 n ILE 15  
2 n ARG 16  
2 n PRO 17  
2 n GLY 18  
2 n ASN 19  
2 n ASN 20  
2 n THR 21  
2 n ARG 22  
2 n THR 23  
2 n SER 24  
2 n ILE 25  
2 n ARG 26  
2 n ILE 27  
2 n GLY 28  
2 n PRO 29  
2 n GLY 30  
2 n GLN 31  
2 n THR 32  
2 n PHE 33  
2 n TYR 34  
2 n ALA 35  
2 n THR 36  
2 n GLY 37  
2 n ASP 38  
2 n VAL 39  
2 n ILE 40  
2 n GLY 41  
2 n ASP 42  
2 n ILE 43  
2 n ARG 44  
2 n LYS 45  
2 n ALA 46  
2 n HIS 47  
2 n CYS 48  
2 n ASN 49  
2 n VAL 50  
2 n SER 51  
2 n ARG 52  
2 n ALA 53  
2 n ALA 54  
2 n TRP 55  
2 n ASN 56  
2 n SER 57  
2 n THR 58  
2 n LEU 59  
2 n GLN 60  
2 n LYS 61  
2 n ILE 62  
2 n SER 63  
2 n ILE 64  
2 n GLN 65  
2 n LEU 66  
2 n ARG 67  
2 n ARG 68  
2 n TYR 69  
2 n PHE 70  
2 n ASN 71  
2 n ASN 72  
2 n LYS 73  
2 n THR 74  
2 n ILE 75  
2 n ILE 76  
2 n PHE 77  
2 n LYS 78  
2 n ASN 79  
2 n SER 80  
2 n SER 81  
2 n GLY 82  
2 n GLY 83  
2 n ASP 84  
2 n VAL 85  
2 n GLU 86  
2 n VAL 87  
2 n ALA 88  
2 n THR 89  
2 n HIS 90  
2 n SER 91  
2 n PHE 92  
2 n ASN 93  
2 n CYS 94  
2 n GLY 95  
2 n GLY 96  
2 n GLU 97  
2 n PHE 98  
2 n PHE 99  
2 n TYR 100 
2 n CYS 101 
2 n ASN 102 
2 n THR 103 
2 n THR 104 
2 n ASP 105 
2 n LEU 106 
2 n PHE 107 
2 n ASP 108 
2 n SER 109 
2 n THR 110 
2 n TRP 111 
2 n ASP 112 
2 n GLU 113 
2 n ASN 114 
2 n SER 115 
2 n THR 116 
2 n VAL 117 
2 n THR 118 
2 n ASN 119 
2 n ILE 120 
2 n THR 121 
2 n GLU 122 
2 n PRO 123 
2 n LYS 124 
2 n ALA 125 
2 n THR 126 
2 n ILE 127 
2 n THR 128 
2 n LEU 129 
2 n PRO 130 
2 n CYS 131 
2 n ARG 132 
2 n ILE 133 
2 n LYS 134 
2 n GLN 135 
2 n ILE 136 
2 n ILE 137 
2 n ASN 138 
2 n MET 139 
2 n TRP 140 
2 n GLN 141 
2 n ARG 142 
2 n VAL 143 
2 n GLY 144 
2 n GLN 145 
2 n ALA 146 
2 n MET 147 
2 n TYR 148 
2 n ALA 149 
2 n PRO 150 
2 n PRO 151 
2 n ILE 152 
2 n LYS 153 
2 n GLY 154 
2 n SER 155 
2 n ILE 156 
2 n ARG 157 
2 n CYS 158 
2 n GLU 159 
2 n SER 160 
2 n ASN 161 
2 n ILE 162 
2 n THR 163 
2 n GLY 164 
2 n LEU 165 
2 n LEU 166 
#
_ma_data.content_type "model coordinates"
_ma_data.id           1
_ma_data.name         Model
#
_ma_model_list.data_id          1
_ma_model_list.model_group_id   1
_ma_model_list.model_group_name "AlphaFold-beta-20231127 (fb0b9d13-0bdd-4522-ba5f-0ee1f426d085 @ 2025-03-03 02:43:16)"
_ma_model_list.model_id         1
_ma_model_list.model_name       "Top ranked model"
_ma_model_list.model_type       "Ab initio model"
_ma_model_list.ordinal_id       1
#
loop_
_ma_protocol_step.method_type
_ma_protocol_step.ordinal_id
_ma_protocol_step.protocol_id
_ma_protocol_step.step_id
"coevolution MSA" 1 1 1 
"template search" 2 1 2 
modeling          3 1 3 
#
loop_
_ma_qa_metric.id
_ma_qa_metric.mode
_ma_qa_metric.name
_ma_qa_metric.software_group_id
_ma_qa_metric.type
1 global pLDDT 1 pLDDT 
2 local  pLDDT 1 pLDDT 
#
_ma_qa_metric_global.metric_id    1
_ma_qa_metric_global.metric_value 67.28
_ma_qa_metric_global.model_id     1
_ma_qa_metric_global.ordinal_id   1
#
_ma_software_group.group_id    1
_ma_software_group.ordinal_id  1
_ma_software_group.software_id 1
#
loop_
_ma_target_entity.data_id
_ma_target_entity.entity_id
_ma_target_entity.origin
1 1 . 
1 2 . 
#
loop_
_ma_target_entity_instance.asym_id
_ma_target_entity_instance.details
_ma_target_entity_instance.entity_id
A . 1 
B . 2 
#
loop_
_pdbx_data_usage.details
_pdbx_data_usage.id
_pdbx_data_usage.type
_pdbx_data_usage.url
;NON-COMMERCIAL USE ONLY, BY USING THIS FILE YOU AGREE TO THE TERMS OF USE FOUND
AT alphafoldserver.com/output-terms.
;
1 license    ? 
;THE INFORMATION IS NOT INTENDED FOR, HAS NOT BEEN VALIDATED FOR, AND IS NOT
APPROVED FOR CLINICAL USE. IT SHOULD NOT BE USED FOR CLINICAL PURPOSE OR RELIED
ON FOR MEDICAL OR OTHER PROFESSIONAL ADVICE. IT IS THEORETICAL MODELLING ONLY
AND CAUTION SHOULD BE EXERCISED IN ITS USE. IT IS PROVIDED "AS-IS" WITHOUT ANY
WARRANTY OF ANY KIND, WHETHER EXPRESSED OR IMPLIED. NO WARRANTY IS GIVEN THAT
USE OF THE INFORMATION SHALL NOT INFRINGE THE RIGHTS OF ANY THIRD PARTY.
;
2 disclaimer ? 
#
loop_
_pdbx_poly_seq_scheme.asym_id
_pdbx_poly_seq_scheme.auth_seq_num
_pdbx_poly_seq_scheme.entity_id
_pdbx_poly_seq_scheme.hetero
_pdbx_poly_seq_scheme.mon_id
_pdbx_poly_seq_scheme.pdb_ins_code
_pdbx_poly_seq_scheme.pdb_seq_num
_pdbx_poly_seq_scheme.pdb_strand_id
_pdbx_poly_seq_scheme.seq_id
A 1   1 n MET . 1   A 1   
A 2   1 n ASP . 2   A 2   
A 3   1 n LEU . 3   A 3   
A 4   1 n HIS . 4   A 4   
A 5   1 n LEU . 5   A 5   
A 6   1 n PHE . 6   A 6   
A 7   1 n ASP . 7   A 7   
A 8   1 n TYR . 8   A 8   
A 9   1 n SER . 9   A 9   
A 10  1 n GLU . 10  A 10  
A 11  1 n PRO . 11  A 11  
A 12  1 n GLY . 12  A 12  
A 13  1 n ASN . 13  A 13  
A 14  1 n PHE . 14  A 14  
A 15  1 n SER . 15  A 15  
A 16  1 n ASP . 16  A 16  
A 17  1 n ILE . 17  A 17  
A 18  1 n SER . 18  A 18  
A 19  1 n TRP . 19  A 19  
A 20  1 n PRO . 20  A 20  
A 21  1 n CYS . 21  A 21  
A 22  1 n ASN . 22  A 22  
A 23  1 n SER . 23  A 23  
A 24  1 n SER . 24  A 24  
A 25  1 n ASP . 25  A 25  
A 26  1 n CYS . 26  A 26  
A 27  1 n ILE . 27  A 27  
A 28  1 n VAL . 28  A 28  
A 29  1 n VAL . 29  A 29  
A 30  1 n ASP . 30  A 30  
A 31  1 n THR . 31  A 31  
A 32  1 n VAL . 32  A 32  
A 33  1 n MET . 33  A 33  
A 34  1 n CYS . 34  A 34  
A 35  1 n PRO . 35  A 35  
A 36  1 n ASN . 36  A 36  
A 37  1 n MET . 37  A 37  
A 38  1 n PRO . 38  A 38  
A 39  1 n ASN . 39  A 39  
A 40  1 n LYS . 40  A 40  
A 41  1 n SER . 41  A 41  
A 42  1 n VAL . 42  A 42  
A 43  1 n LEU . 43  A 43  
A 44  1 n LEU . 44  A 44  
A 45  1 n TYR . 45  A 45  
A 46  1 n THR . 46  A 46  
A 47  1 n LEU . 47  A 47  
A 48  1 n SER . 48  A 48  
A 49  1 n PHE . 49  A 49  
A 50  1 n ILE . 50  A 50  
A 51  1 n TYR . 51  A 51  
A 52  1 n ILE . 52  A 52  
A 53  1 n PHE . 53  A 53  
A 54  1 n ILE . 54  A 54  
A 55  1 n PHE . 55  A 55  
A 56  1 n VAL . 56  A 56  
A 57  1 n ILE . 57  A 57  
A 58  1 n GLY . 58  A 58  
A 59  1 n MET . 59  A 59  
A 60  1 n ILE . 60  A 60  
A 61  1 n ALA . 61  A 61  
A 62  1 n ASN . 62  A 62  
A 63  1 n SER . 63  A 63  
A 64  1 n VAL . 64  A 64  
A 65  1 n VAL . 65  A 65  
A 66  1 n VAL . 66  A 66  
A 67  1 n TRP . 67  A 67  
A 68  1 n VAL . 68  A 68  
A 69  1 n ASN . 69  A 69  
A 70  1 n ILE . 70  A 70  
A 71  1 n GLN . 71  A 71  
A 72  1 n ALA . 72  A 72  
A 73  1 n LYS . 73  A 73  
A 74  1 n THR . 74  A 74  
A 75  1 n THR . 75  A 75  
A 76  1 n GLY . 76  A 76  
A 77  1 n TYR . 77  A 77  
A 78  1 n ASP . 78  A 78  
A 79  1 n THR . 79  A 79  
A 80  1 n HIS . 80  A 80  
A 81  1 n CYS . 81  A 81  
A 82  1 n TYR . 82  A 82  
A 83  1 n ILE . 83  A 83  
A 84  1 n LEU . 84  A 84  
A 85  1 n ASN . 85  A 85  
A 86  1 n LEU . 86  A 86  
A 87  1 n ALA . 87  A 87  
A 88  1 n ILE . 88  A 88  
A 89  1 n ALA . 89  A 89  
A 90  1 n ASP . 90  A 90  
A 91  1 n LEU . 91  A 91  
A 92  1 n TRP . 92  A 92  
A 93  1 n VAL . 93  A 93  
A 94  1 n VAL . 94  A 94  
A 95  1 n LEU . 95  A 95  
A 96  1 n THR . 96  A 96  
A 97  1 n ILE . 97  A 97  
A 98  1 n PRO . 98  A 98  
A 99  1 n VAL . 99  A 99  
A 100 1 n TRP . 100 A 100 
A 101 1 n VAL . 101 A 101 
A 102 1 n VAL . 102 A 102 
A 103 1 n SER . 103 A 103 
A 104 1 n LEU . 104 A 104 
A 105 1 n VAL . 105 A 105 
A 106 1 n GLN . 106 A 106 
A 107 1 n HIS . 107 A 107 
A 108 1 n ASN . 108 A 108 
A 109 1 n GLN . 109 A 109 
A 110 1 n TRP . 110 A 110 
A 111 1 n PRO . 111 A 111 
A 112 1 n MET . 112 A 112 
A 113 1 n GLY . 113 A 113 
A 114 1 n GLU . 114 A 114 
A 115 1 n LEU . 115 A 115 
A 116 1 n THR . 116 A 116 
A 117 1 n CYS . 117 A 117 
A 118 1 n LYS . 118 A 118 
A 119 1 n VAL . 119 A 119 
A 120 1 n THR . 120 A 120 
A 121 1 n HIS . 121 A 121 
A 122 1 n LEU . 122 A 122 
A 123 1 n ILE . 123 A 123 
A 124 1 n PHE . 124 A 124 
A 125 1 n SER . 125 A 125 
A 126 1 n ILE . 126 A 126 
A 127 1 n ASN . 127 A 127 
A 128 1 n LEU . 128 A 128 
A 129 1 n PHE . 129 A 129 
A 130 1 n GLY . 130 A 130 
A 131 1 n SER . 131 A 131 
A 132 1 n ILE . 132 A 132 
A 133 1 n PHE . 133 A 133 
A 134 1 n PHE . 134 A 134 
A 135 1 n LEU . 135 A 135 
A 136 1 n THR . 136 A 136 
A 137 1 n CYS . 137 A 137 
A 138 1 n MET . 138 A 138 
A 139 1 n SER . 139 A 139 
A 140 1 n VAL . 140 A 140 
A 141 1 n ASP . 141 A 141 
A 142 1 n ARG . 142 A 142 
A 143 1 n TYR . 143 A 143 
A 144 1 n LEU . 144 A 144 
A 145 1 n SER . 145 A 145 
A 146 1 n ILE . 146 A 146 
A 147 1 n THR . 147 A 147 
A 148 1 n TYR . 148 A 148 
A 149 1 n PHE . 149 A 149 
A 150 1 n THR . 150 A 150 
A 151 1 n ASN . 151 A 151 
A 152 1 n THR . 152 A 152 
A 153 1 n PRO . 153 A 153 
A 154 1 n SER . 154 A 154 
A 155 1 n SER . 155 A 155 
A 156 1 n ARG . 156 A 156 
A 157 1 n LYS . 157 A 157 
A 158 1 n LYS . 158 A 158 
A 159 1 n MET . 159 A 159 
A 160 1 n VAL . 160 A 160 
A 161 1 n ARG . 161 A 161 
A 162 1 n ARG . 162 A 162 
A 163 1 n VAL . 163 A 163 
A 164 1 n VAL . 164 A 164 
A 165 1 n CYS . 165 A 165 
A 166 1 n ILE . 166 A 166 
A 167 1 n LEU . 167 A 167 
A 168 1 n VAL . 168 A 168 
A 169 1 n TRP . 169 A 169 
A 170 1 n LEU . 170 A 170 
A 171 1 n LEU . 171 A 171 
A 172 1 n ALA . 172 A 172 
A 173 1 n PHE . 173 A 173 
A 174 1 n CYS . 174 A 174 
A 175 1 n VAL . 175 A 175 
A 176 1 n SER . 176 A 176 
A 177 1 n LEU . 177 A 177 
A 178 1 n PRO . 178 A 178 
A 179 1 n ASP . 179 A 179 
A 180 1 n THR . 180 A 180 
A 181 1 n TYR . 181 A 181 
A 182 1 n TYR . 182 A 182 
A 183 1 n LEU . 183 A 183 
A 184 1 n LYS . 184 A 184 
A 185 1 n THR . 185 A 185 
A 186 1 n VAL . 186 A 186 
A 187 1 n THR . 187 A 187 
A 188 1 n SER . 188 A 188 
A 189 1 n ALA . 189 A 189 
A 190 1 n SER . 190 A 190 
A 191 1 n ASN . 191 A 191 
A 192 1 n ASN . 192 A 192 
A 193 1 n GLU . 193 A 193 
A 194 1 n THR . 194 A 194 
A 195 1 n TYR . 195 A 195 
A 196 1 n CYS . 196 A 196 
A 197 1 n ARG . 197 A 197 
A 198 1 n SER . 198 A 198 
A 199 1 n PHE . 199 A 199 
A 200 1 n TYR . 200 A 200 
A 201 1 n PRO . 201 A 201 
A 202 1 n GLU . 202 A 202 
A 203 1 n HIS . 203 A 203 
A 204 1 n SER . 204 A 204 
A 205 1 n ILE . 205 A 205 
A 206 1 n LYS . 206 A 206 
A 207 1 n GLU . 207 A 207 
A 208 1 n TRP . 208 A 208 
A 209 1 n LEU . 209 A 209 
A 210 1 n ILE . 210 A 210 
A 211 1 n GLY . 211 A 211 
A 212 1 n MET . 212 A 212 
A 213 1 n GLU . 213 A 213 
A 214 1 n LEU . 214 A 214 
A 215 1 n VAL . 215 A 215 
A 216 1 n SER . 216 A 216 
A 217 1 n VAL . 217 A 217 
A 218 1 n VAL . 218 A 218 
A 219 1 n LEU . 219 A 219 
A 220 1 n GLY . 220 A 220 
A 221 1 n PHE . 221 A 221 
A 222 1 n ALA . 222 A 222 
A 223 1 n VAL . 223 A 223 
A 224 1 n PRO . 224 A 224 
A 225 1 n PHE . 225 A 225 
A 226 1 n SER . 226 A 226 
A 227 1 n ILE . 227 A 227 
A 228 1 n ILE . 228 A 228 
A 229 1 n ALA . 229 A 229 
A 230 1 n VAL . 230 A 230 
A 231 1 n PHE . 231 A 231 
A 232 1 n TYR . 232 A 232 
A 233 1 n PHE . 233 A 233 
A 234 1 n LEU . 234 A 234 
A 235 1 n LEU . 235 A 235 
A 236 1 n ALA . 236 A 236 
A 237 1 n ARG . 237 A 237 
A 238 1 n ALA . 238 A 238 
A 239 1 n ILE . 239 A 239 
A 240 1 n SER . 240 A 240 
A 241 1 n ALA . 241 A 241 
A 242 1 n SER . 242 A 242 
A 243 1 n SER . 243 A 243 
A 244 1 n ASP . 244 A 244 
A 245 1 n GLN . 245 A 245 
A 246 1 n GLU . 246 A 246 
A 247 1 n LYS . 247 A 247 
A 248 1 n HIS . 248 A 248 
A 249 1 n SER . 249 A 249 
A 250 1 n SER . 250 A 250 
A 251 1 n ARG . 251 A 251 
A 252 1 n LYS . 252 A 252 
A 253 1 n ILE . 253 A 253 
A 254 1 n ILE . 254 A 254 
A 255 1 n PHE . 255 A 255 
A 256 1 n SER . 256 A 256 
A 257 1 n TYR . 257 A 257 
A 258 1 n VAL . 258 A 258 
A 259 1 n VAL . 259 A 259 
A 260 1 n VAL . 260 A 260 
A 261 1 n PHE . 261 A 261 
A 262 1 n LEU . 262 A 262 
A 263 1 n VAL . 263 A 263 
A 264 1 n CYS . 264 A 264 
A 265 1 n TRP . 265 A 265 
A 266 1 n LEU . 266 A 266 
A 267 1 n PRO . 267 A 267 
A 268 1 n TYR . 268 A 268 
A 269 1 n HIS . 269 A 269 
A 270 1 n VAL . 270 A 270 
A 271 1 n ALA . 271 A 271 
A 272 1 n VAL . 272 A 272 
A 273 1 n LEU . 273 A 273 
A 274 1 n LEU . 274 A 274 
A 275 1 n ASP . 275 A 275 
A 276 1 n ILE . 276 A 276 
A 277 1 n PHE . 277 A 277 
A 278 1 n SER . 278 A 278 
A 279 1 n ILE . 279 A 279 
A 280 1 n LEU . 280 A 280 
A 281 1 n HIS . 281 A 281 
A 282 1 n TYR . 282 A 282 
A 283 1 n ILE . 283 A 283 
A 284 1 n PRO . 284 A 284 
A 285 1 n PHE . 285 A 285 
A 286 1 n THR . 286 A 286 
A 287 1 n CYS . 287 A 287 
A 288 1 n ARG . 288 A 288 
A 289 1 n LEU . 289 A 289 
A 290 1 n GLU . 290 A 290 
A 291 1 n HIS . 291 A 291 
A 292 1 n ALA . 292 A 292 
A 293 1 n LEU . 293 A 293 
A 294 1 n PHE . 294 A 294 
A 295 1 n THR . 295 A 295 
A 296 1 n ALA . 296 A 296 
A 297 1 n LEU . 297 A 297 
A 298 1 n HIS . 298 A 298 
A 299 1 n VAL . 299 A 299 
A 300 1 n THR . 300 A 300 
A 301 1 n GLN . 301 A 301 
A 302 1 n CYS . 302 A 302 
A 303 1 n LEU . 303 A 303 
A 304 1 n SER . 304 A 304 
A 305 1 n LEU . 305 A 305 
A 306 1 n VAL . 306 A 306 
A 307 1 n HIS . 307 A 307 
A 308 1 n CYS . 308 A 308 
A 309 1 n CYS . 309 A 309 
A 310 1 n VAL . 310 A 310 
A 311 1 n ASN . 311 A 311 
A 312 1 n PRO . 312 A 312 
A 313 1 n VAL . 313 A 313 
A 314 1 n LEU . 314 A 314 
A 315 1 n TYR . 315 A 315 
A 316 1 n SER . 316 A 316 
A 317 1 n PHE . 317 A 317 
A 318 1 n ILE . 318 A 318 
A 319 1 n ASN . 319 A 319 
A 320 1 n ARG . 320 A 320 
A 321 1 n ASN . 321 A 321 
A 322 1 n TYR . 322 A 322 
A 323 1 n ARG . 323 A 323 
A 324 1 n TYR . 324 A 324 
A 325 1 n GLU . 325 A 325 
A 326 1 n LEU . 326 A 326 
A 327 1 n MET . 327 A 327 
A 328 1 n LYS . 328 A 328 
A 329 1 n ALA . 329 A 329 
A 330 1 n PHE . 330 A 330 
A 331 1 n ILE . 331 A 331 
A 332 1 n PHE . 332 A 332 
A 333 1 n LYS . 333 A 333 
A 334 1 n TYR . 334 A 334 
A 335 1 n SER . 335 A 335 
A 336 1 n ALA . 336 A 336 
A 337 1 n LYS . 337 A 337 
A 338 1 n THR . 338 A 338 
A 339 1 n GLY . 339 A 339 
A 340 1 n LEU . 340 A 340 
A 341 1 n THR . 341 A 341 
A 342 1 n LYS . 342 A 342 
A 343 1 n LEU . 343 A 343 
A 344 1 n ILE . 344 A 344 
A 345 1 n ASP . 345 A 345 
A 346 1 n ALA . 346 A 346 
A 347 1 n SER . 347 A 347 
A 348 1 n ARG . 348 A 348 
A 349 1 n VAL . 349 A 349 
A 350 1 n SER . 350 A 350 
A 351 1 n GLU . 351 A 351 
A 352 1 n THR . 352 A 352 
A 353 1 n GLU . 353 A 353 
A 354 1 n TYR . 354 A 354 
A 355 1 n SER . 355 A 355 
A 356 1 n ALA . 356 A 356 
A 357 1 n LEU . 357 A 357 
A 358 1 n GLU . 358 A 358 
A 359 1 n GLN . 359 A 359 
A 360 1 n SER . 360 A 360 
A 361 1 n THR . 361 A 361 
A 362 1 n LYS . 362 A 362 
B 1   2 n ILE . 1   B 1   
B 2   2 n ILE . 2   B 2   
B 3   2 n ILE . 3   B 3   
B 4   2 n VAL . 4   B 4   
B 5   2 n GLN . 5   B 5   
B 6   2 n LEU . 6   B 6   
B 7   2 n ILE . 7   B 7   
B 8   2 n GLU . 8   B 8   
B 9   2 n PRO . 9   B 9   
B 10  2 n VAL . 10  B 10  
B 11  2 n ASN . 11  B 11  
B 12  2 n ILE . 12  B 12  
B 13  2 n THR . 13  B 13  
B 14  2 n CYS . 14  B 14  
B 15  2 n ILE . 15  B 15  
B 16  2 n ARG . 16  B 16  
B 17  2 n PRO . 17  B 17  
B 18  2 n GLY . 18  B 18  
B 19  2 n ASN . 19  B 19  
B 20  2 n ASN . 20  B 20  
B 21  2 n THR . 21  B 21  
B 22  2 n ARG . 22  B 22  
B 23  2 n THR . 23  B 23  
B 24  2 n SER . 24  B 24  
B 25  2 n ILE . 25  B 25  
B 26  2 n ARG . 26  B 26  
B 27  2 n ILE . 27  B 27  
B 28  2 n GLY . 28  B 28  
B 29  2 n PRO . 29  B 29  
B 30  2 n GLY . 30  B 30  
B 31  2 n GLN . 31  B 31  
B 32  2 n THR . 32  B 32  
B 33  2 n PHE . 33  B 33  
B 34  2 n TYR . 34  B 34  
B 35  2 n ALA . 35  B 35  
B 36  2 n THR . 36  B 36  
B 37  2 n GLY . 37  B 37  
B 38  2 n ASP . 38  B 38  
B 39  2 n VAL . 39  B 39  
B 40  2 n ILE . 40  B 40  
B 41  2 n GLY . 41  B 41  
B 42  2 n ASP . 42  B 42  
B 43  2 n ILE . 43  B 43  
B 44  2 n ARG . 44  B 44  
B 45  2 n LYS . 45  B 45  
B 46  2 n ALA . 46  B 46  
B 47  2 n HIS . 47  B 47  
B 48  2 n CYS . 48  B 48  
B 49  2 n ASN . 49  B 49  
B 50  2 n VAL . 50  B 50  
B 51  2 n SER . 51  B 51  
B 52  2 n ARG . 52  B 52  
B 53  2 n ALA . 53  B 53  
B 54  2 n ALA . 54  B 54  
B 55  2 n TRP . 55  B 55  
B 56  2 n ASN . 56  B 56  
B 57  2 n SER . 57  B 57  
B 58  2 n THR . 58  B 58  
B 59  2 n LEU . 59  B 59  
B 60  2 n GLN . 60  B 60  
B 61  2 n LYS . 61  B 61  
B 62  2 n ILE . 62  B 62  
B 63  2 n SER . 63  B 63  
B 64  2 n ILE . 64  B 64  
B 65  2 n GLN . 65  B 65  
B 66  2 n LEU . 66  B 66  
B 67  2 n ARG . 67  B 67  
B 68  2 n ARG . 68  B 68  
B 69  2 n TYR . 69  B 69  
B 70  2 n PHE . 70  B 70  
B 71  2 n ASN . 71  B 71  
B 72  2 n ASN . 72  B 72  
B 73  2 n LYS . 73  B 73  
B 74  2 n THR . 74  B 74  
B 75  2 n ILE . 75  B 75  
B 76  2 n ILE . 76  B 76  
B 77  2 n PHE . 77  B 77  
B 78  2 n LYS . 78  B 78  
B 79  2 n ASN . 79  B 79  
B 80  2 n SER . 80  B 80  
B 81  2 n SER . 81  B 81  
B 82  2 n GLY . 82  B 82  
B 83  2 n GLY . 83  B 83  
B 84  2 n ASP . 84  B 84  
B 85  2 n VAL . 85  B 85  
B 86  2 n GLU . 86  B 86  
B 87  2 n VAL . 87  B 87  
B 88  2 n ALA . 88  B 88  
B 89  2 n THR . 89  B 89  
B 90  2 n HIS . 90  B 90  
B 91  2 n SER . 91  B 91  
B 92  2 n PHE . 92  B 92  
B 93  2 n ASN . 93  B 93  
B 94  2 n CYS . 94  B 94  
B 95  2 n GLY . 95  B 95  
B 96  2 n GLY . 96  B 96  
B 97  2 n GLU . 97  B 97  
B 98  2 n PHE . 98  B 98  
B 99  2 n PHE . 99  B 99  
B 100 2 n TYR . 100 B 100 
B 101 2 n CYS . 101 B 101 
B 102 2 n ASN . 102 B 102 
B 103 2 n THR . 103 B 103 
B 104 2 n THR . 104 B 104 
B 105 2 n ASP . 105 B 105 
B 106 2 n LEU . 106 B 106 
B 107 2 n PHE . 107 B 107 
B 108 2 n ASP . 108 B 108 
B 109 2 n SER . 109 B 109 
B 110 2 n THR . 110 B 110 
B 111 2 n TRP . 111 B 111 
B 112 2 n ASP . 112 B 112 
B 113 2 n GLU . 113 B 113 
B 114 2 n ASN . 114 B 114 
B 115 2 n SER . 115 B 115 
B 116 2 n THR . 116 B 116 
B 117 2 n VAL . 117 B 117 
B 118 2 n THR . 118 B 118 
B 119 2 n ASN . 119 B 119 
B 120 2 n ILE . 120 B 120 
B 121 2 n THR . 121 B 121 
B 122 2 n GLU . 122 B 122 
B 123 2 n PRO . 123 B 123 
B 124 2 n LYS . 124 B 124 
B 125 2 n ALA . 125 B 125 
B 126 2 n THR . 126 B 126 
B 127 2 n ILE . 127 B 127 
B 128 2 n THR . 128 B 128 
B 129 2 n LEU . 129 B 129 
B 130 2 n PRO . 130 B 130 
B 131 2 n CYS . 131 B 131 
B 132 2 n ARG . 132 B 132 
B 133 2 n ILE . 133 B 133 
B 134 2 n LYS . 134 B 134 
B 135 2 n GLN . 135 B 135 
B 136 2 n ILE . 136 B 136 
B 137 2 n ILE . 137 B 137 
B 138 2 n ASN . 138 B 138 
B 139 2 n MET . 139 B 139 
B 140 2 n TRP . 140 B 140 
B 141 2 n GLN . 141 B 141 
B 142 2 n ARG . 142 B 142 
B 143 2 n VAL . 143 B 143 
B 144 2 n GLY . 144 B 144 
B 145 2 n GLN . 145 B 145 
B 146 2 n ALA . 146 B 146 
B 147 2 n MET . 147 B 147 
B 148 2 n TYR . 148 B 148 
B 149 2 n ALA . 149 B 149 
B 150 2 n PRO . 150 B 150 
B 151 2 n PRO . 151 B 151 
B 152 2 n ILE . 152 B 152 
B 153 2 n LYS . 153 B 153 
B 154 2 n GLY . 154 B 154 
B 155 2 n SER . 155 B 155 
B 156 2 n ILE . 156 B 156 
B 157 2 n ARG . 157 B 157 
B 158 2 n CYS . 158 B 158 
B 159 2 n GLU . 159 B 159 
B 160 2 n SER . 160 B 160 
B 161 2 n ASN . 161 B 161 
B 162 2 n ILE . 162 B 162 
B 163 2 n THR . 163 B 163 
B 164 2 n GLY . 164 B 164 
B 165 2 n LEU . 165 B 165 
B 166 2 n LEU . 166 B 166 
#
_software.classification other
_software.date           ?
_software.description    "Structure prediction"
_software.name           AlphaFold
_software.pdbx_ordinal   1
_software.type           package
_software.version        "AlphaFold-beta-20231127 (fb0b9d13-0bdd-4522-ba5f-0ee1f426d085 @ 2025-03-03 02:43:16)"
#
loop_
_struct_asym.entity_id
_struct_asym.id
1 A 
2 B 
#
loop_
_atom_site.group_PDB
_atom_site.id
_atom_site.type_symbol
_atom_site.label_atom_id
_atom_site.label_alt_id
_atom_site.label_comp_id
_atom_site.label_asym_id
_atom_site.label_entity_id
_atom_site.label_seq_id
_atom_site.pdbx_PDB_ins_code
_atom_site.Cartn_x
_atom_site.Cartn_y
_atom_site.Cartn_z
_atom_site.occupancy
_atom_site.B_iso_or_equiv
_atom_site.auth_seq_id
_atom_site.auth_asym_id
_atom_site.pdbx_PDB_model_num
ATOM 1    N N   . MET A 1 1   ? -7.611  -19.425 71.900  1.00 16.25 1   A 1 
ATOM 2    C CA  . MET A 1 1   ? -8.002  -19.274 70.482  1.00 16.48 1   A 1 
ATOM 3    C C   . MET A 1 1   ? -6.760  -18.810 69.743  1.00 17.83 1   A 1 
ATOM 4    O O   . MET A 1 1   ? -6.469  -17.634 69.760  1.00 16.76 1   A 1 
ATOM 5    C CB  . MET A 1 1   ? -9.139  -18.251 70.290  1.00 16.62 1   A 1 
ATOM 6    C CG  . MET A 1 1   ? -10.517 -18.876 70.493  1.00 15.27 1   A 1 
ATOM 7    S SD  . MET A 1 1   ? -11.852 -17.649 70.394  1.00 14.40 1   A 1 
ATOM 8    C CE  . MET A 1 1   ? -13.303 -18.726 70.239  1.00 12.43 1   A 1 
ATOM 9    N N   . ASP A 1 2   ? -5.983  -19.758 69.258  1.00 16.86 2   A 1 
ATOM 10   C CA  . ASP A 1 2   ? -4.682  -19.471 68.658  1.00 16.49 2   A 1 
ATOM 11   C C   . ASP A 1 2   ? -4.900  -18.850 67.278  1.00 16.72 2   A 1 
ATOM 12   O O   . ASP A 1 2   ? -5.421  -19.482 66.358  1.00 15.91 2   A 1 
ATOM 13   C CB  . ASP A 1 2   ? -3.829  -20.745 68.620  1.00 16.20 2   A 1 
ATOM 14   C CG  . ASP A 1 2   ? -3.435  -21.177 70.039  1.00 15.08 2   A 1 
ATOM 15   O OD1 . ASP A 1 2   ? -3.178  -20.265 70.857  1.00 14.61 2   A 1 
ATOM 16   O OD2 . ASP A 1 2   ? -3.504  -22.390 70.310  1.00 14.49 2   A 1 
ATOM 17   N N   . LEU A 1 3   ? -4.547  -17.559 67.168  1.00 18.66 3   A 1 
ATOM 18   C CA  . LEU A 1 3   ? -4.510  -16.832 65.905  1.00 17.25 3   A 1 
ATOM 19   C C   . LEU A 1 3   ? -3.312  -17.360 65.113  1.00 17.48 3   A 1 
ATOM 20   O O   . LEU A 1 3   ? -2.227  -16.791 65.163  1.00 17.08 3   A 1 
ATOM 21   C CB  . LEU A 1 3   ? -4.419  -15.321 66.190  1.00 17.14 3   A 1 
ATOM 22   C CG  . LEU A 1 3   ? -5.793  -14.658 66.359  1.00 16.06 3   A 1 
ATOM 23   C CD1 . LEU A 1 3   ? -5.706  -13.433 67.273  1.00 15.50 3   A 1 
ATOM 24   C CD2 . LEU A 1 3   ? -6.342  -14.198 65.002  1.00 17.07 3   A 1 
ATOM 25   N N   . HIS A 1 4   ? -3.504  -18.452 64.405  1.00 17.92 4   A 1 
ATOM 26   C CA  . HIS A 1 4   ? -2.534  -18.928 63.440  1.00 17.97 4   A 1 
ATOM 27   C C   . HIS A 1 4   ? -2.398  -17.871 62.338  1.00 18.00 4   A 1 
ATOM 28   O O   . HIS A 1 4   ? -3.265  -17.703 61.485  1.00 17.18 4   A 1 
ATOM 29   C CB  . HIS A 1 4   ? -2.941  -20.304 62.879  1.00 17.36 4   A 1 
ATOM 30   C CG  . HIS A 1 4   ? -2.510  -21.434 63.772  1.00 15.96 4   A 1 
ATOM 31   N ND1 . HIS A 1 4   ? -1.225  -21.923 63.886  1.00 14.98 4   A 1 
ATOM 32   C CD2 . HIS A 1 4   ? -3.289  -22.175 64.619  1.00 14.38 4   A 1 
ATOM 33   C CE1 . HIS A 1 4   ? -1.232  -22.929 64.769  1.00 14.32 4   A 1 
ATOM 34   N NE2 . HIS A 1 4   ? -2.471  -23.107 65.238  1.00 14.70 4   A 1 
ATOM 35   N N   . LEU A 1 5   ? -1.277  -17.120 62.405  1.00 17.79 5   A 1 
ATOM 36   C CA  . LEU A 1 5   ? -0.771  -16.328 61.303  1.00 16.06 5   A 1 
ATOM 37   C C   . LEU A 1 5   ? -0.438  -17.312 60.181  1.00 16.25 5   A 1 
ATOM 38   O O   . LEU A 1 5   ? 0.601   -17.960 60.211  1.00 15.78 5   A 1 
ATOM 39   C CB  . LEU A 1 5   ? 0.471   -15.545 61.770  1.00 15.84 5   A 1 
ATOM 40   C CG  . LEU A 1 5   ? 0.121   -14.232 62.494  1.00 14.61 5   A 1 
ATOM 41   C CD1 . LEU A 1 5   ? 1.233   -13.824 63.453  1.00 14.15 5   A 1 
ATOM 42   C CD2 . LEU A 1 5   ? -0.088  -13.102 61.488  1.00 15.08 5   A 1 
ATOM 43   N N   . PHE A 1 6   ? -1.344  -17.455 59.234  1.00 18.70 6   A 1 
ATOM 44   C CA  . PHE A 1 6   ? -1.044  -18.181 58.014  1.00 17.46 6   A 1 
ATOM 45   C C   . PHE A 1 6   ? 0.039   -17.400 57.274  1.00 17.69 6   A 1 
ATOM 46   O O   . PHE A 1 6   ? -0.195  -16.309 56.766  1.00 17.16 6   A 1 
ATOM 47   C CB  . PHE A 1 6   ? -2.306  -18.390 57.169  1.00 17.03 6   A 1 
ATOM 48   C CG  . PHE A 1 6   ? -3.105  -19.607 57.586  1.00 15.76 6   A 1 
ATOM 49   C CD1 . PHE A 1 6   ? -2.809  -20.858 57.025  1.00 14.82 6   A 1 
ATOM 50   C CD2 . PHE A 1 6   ? -4.118  -19.504 58.548  1.00 14.31 6   A 1 
ATOM 51   C CE1 . PHE A 1 6   ? -3.537  -22.004 57.410  1.00 13.93 6   A 1 
ATOM 52   C CE2 . PHE A 1 6   ? -4.843  -20.642 58.946  1.00 13.70 6   A 1 
ATOM 53   C CZ  . PHE A 1 6   ? -4.551  -21.891 58.375  1.00 13.43 6   A 1 
ATOM 54   N N   . ASP A 1 7   ? 1.239   -17.979 57.292  1.00 17.30 7   A 1 
ATOM 55   C CA  . ASP A 1 7   ? 2.387   -17.480 56.562  1.00 16.74 7   A 1 
ATOM 56   C C   . ASP A 1 7   ? 2.148   -17.785 55.077  1.00 17.15 7   A 1 
ATOM 57   O O   . ASP A 1 7   ? 2.500   -18.842 54.566  1.00 16.23 7   A 1 
ATOM 58   C CB  . ASP A 1 7   ? 3.654   -18.121 57.164  1.00 15.95 7   A 1 
ATOM 59   C CG  . ASP A 1 7   ? 4.940   -17.350 56.870  1.00 14.62 7   A 1 
ATOM 60   O OD1 . ASP A 1 7   ? 4.845   -16.245 56.288  1.00 13.77 7   A 1 
ATOM 61   O OD2 . ASP A 1 7   ? 6.004   -17.856 57.276  1.00 14.00 7   A 1 
ATOM 62   N N   . TYR A 1 8   ? 1.466   -16.857 54.396  1.00 19.15 8   A 1 
ATOM 63   C CA  . TYR A 1 8   ? 1.279   -16.906 52.947  1.00 18.53 8   A 1 
ATOM 64   C C   . TYR A 1 8   ? 2.604   -16.543 52.265  1.00 18.79 8   A 1 
ATOM 65   O O   . TYR A 1 8   ? 2.743   -15.490 51.640  1.00 17.93 8   A 1 
ATOM 66   C CB  . TYR A 1 8   ? 0.110   -16.014 52.506  1.00 17.73 8   A 1 
ATOM 67   C CG  . TYR A 1 8   ? -1.263  -16.610 52.743  1.00 16.50 8   A 1 
ATOM 68   C CD1 . TYR A 1 8   ? -1.853  -17.425 51.755  1.00 15.51 8   A 1 
ATOM 69   C CD2 . TYR A 1 8   ? -1.970  -16.334 53.920  1.00 14.65 8   A 1 
ATOM 70   C CE1 . TYR A 1 8   ? -3.134  -17.961 51.946  1.00 14.25 8   A 1 
ATOM 71   C CE2 . TYR A 1 8   ? -3.254  -16.869 54.120  1.00 14.18 8   A 1 
ATOM 72   C CZ  . TYR A 1 8   ? -3.840  -17.675 53.127  1.00 14.21 8   A 1 
ATOM 73   O OH  . TYR A 1 8   ? -5.098  -18.192 53.324  1.00 13.43 8   A 1 
ATOM 74   N N   . SER A 1 9   ? 3.607   -17.392 52.439  1.00 20.12 9   A 1 
ATOM 75   C CA  . SER A 1 9   ? 4.951   -17.231 51.894  1.00 20.00 9   A 1 
ATOM 76   C C   . SER A 1 9   ? 5.043   -17.597 50.418  1.00 20.71 9   A 1 
ATOM 77   O O   . SER A 1 9   ? 5.937   -17.101 49.739  1.00 19.66 9   A 1 
ATOM 78   C CB  . SER A 1 9   ? 5.941   -18.092 52.688  1.00 18.88 9   A 1 
ATOM 79   O OG  . SER A 1 9   ? 5.547   -19.444 52.684  1.00 16.96 9   A 1 
ATOM 80   N N   . GLU A 1 10  ? 4.178   -18.461 49.937  1.00 19.74 10  A 1 
ATOM 81   C CA  . GLU A 1 10  ? 4.267   -18.864 48.541  1.00 19.82 10  A 1 
ATOM 82   C C   . GLU A 1 10  ? 3.962   -17.655 47.642  1.00 20.16 10  A 1 
ATOM 83   O O   . GLU A 1 10  ? 2.866   -17.094 47.715  1.00 19.14 10  A 1 
ATOM 84   C CB  . GLU A 1 10  ? 3.382   -20.063 48.201  1.00 18.91 10  A 1 
ATOM 85   C CG  . GLU A 1 10  ? 3.992   -21.369 48.729  1.00 17.09 10  A 1 
ATOM 86   C CD  . GLU A 1 10  ? 3.314   -22.633 48.179  1.00 15.99 10  A 1 
ATOM 87   O OE1 . GLU A 1 10  ? 3.936   -23.720 48.303  1.00 14.65 10  A 1 
ATOM 88   O OE2 . GLU A 1 10  ? 2.190   -22.533 47.640  1.00 15.55 10  A 1 
ATOM 89   N N   . PRO A 1 11  ? 4.913   -17.237 46.791  1.00 23.07 11  A 1 
ATOM 90   C CA  . PRO A 1 11  ? 4.672   -16.217 45.796  1.00 22.75 11  A 1 
ATOM 91   C C   . PRO A 1 11  ? 3.709   -16.810 44.772  1.00 23.45 11  A 1 
ATOM 92   O O   . PRO A 1 11  ? 4.115   -17.401 43.776  1.00 22.76 11  A 1 
ATOM 93   C CB  . PRO A 1 11  ? 6.059   -15.865 45.234  1.00 21.38 11  A 1 
ATOM 94   C CG  . PRO A 1 11  ? 6.841   -17.164 45.383  1.00 20.81 11  A 1 
ATOM 95   C CD  . PRO A 1 11  ? 6.255   -17.801 46.646  1.00 22.20 11  A 1 
ATOM 96   N N   . GLY A 1 12  ? 2.423   -16.688 45.057  1.00 24.00 12  A 1 
ATOM 97   C CA  . GLY A 1 12  ? 1.398   -17.090 44.116  1.00 23.66 12  A 1 
ATOM 98   C C   . GLY A 1 12  ? 1.647   -16.362 42.804  1.00 24.51 12  A 1 
ATOM 99   O O   . GLY A 1 12  ? 1.765   -15.137 42.770  1.00 23.52 12  A 1 
ATOM 100  N N   . ASN A 1 13  ? 1.750   -17.128 41.739  1.00 24.41 13  A 1 
ATOM 101  C CA  . ASN A 1 13  ? 1.994   -16.605 40.406  1.00 24.51 13  A 1 
ATOM 102  C C   . ASN A 1 13  ? 0.695   -15.927 39.928  1.00 25.24 13  A 1 
ATOM 103  O O   . ASN A 1 13  ? -0.118  -16.528 39.233  1.00 24.03 13  A 1 
ATOM 104  C CB  . ASN A 1 13  ? 2.502   -17.759 39.514  1.00 23.10 13  A 1 
ATOM 105  C CG  . ASN A 1 13  ? 3.769   -17.443 38.740  1.00 21.10 13  A 1 
ATOM 106  O OD1 . ASN A 1 13  ? 4.332   -16.372 38.803  1.00 19.76 13  A 1 
ATOM 107  N ND2 . ASN A 1 13  ? 4.270   -18.394 37.981  1.00 19.61 13  A 1 
ATOM 108  N N   . PHE A 1 14  ? 0.470   -14.678 40.354  1.00 26.89 14  A 1 
ATOM 109  C CA  . PHE A 1 14  ? -0.733  -13.906 40.047  1.00 26.44 14  A 1 
ATOM 110  C C   . PHE A 1 14  ? -0.804  -13.438 38.585  1.00 27.01 14  A 1 
ATOM 111  O O   . PHE A 1 14  ? -1.703  -12.685 38.231  1.00 26.08 14  A 1 
ATOM 112  C CB  . PHE A 1 14  ? -0.864  -12.726 41.031  1.00 24.74 14  A 1 
ATOM 113  C CG  . PHE A 1 14  ? -1.476  -13.123 42.354  1.00 22.60 14  A 1 
ATOM 114  C CD1 . PHE A 1 14  ? -2.875  -13.096 42.500  1.00 21.20 14  A 1 
ATOM 115  C CD2 . PHE A 1 14  ? -0.680  -13.546 43.423  1.00 21.05 14  A 1 
ATOM 116  C CE1 . PHE A 1 14  ? -3.472  -13.518 43.695  1.00 19.68 14  A 1 
ATOM 117  C CE2 . PHE A 1 14  ? -1.269  -13.982 44.615  1.00 19.31 14  A 1 
ATOM 118  C CZ  . PHE A 1 14  ? -2.666  -13.981 44.755  1.00 19.14 14  A 1 
ATOM 119  N N   . SER A 1 15  ? 0.120   -13.877 37.747  1.00 31.30 15  A 1 
ATOM 120  C CA  . SER A 1 15  ? 0.172   -13.522 36.329  1.00 31.55 15  A 1 
ATOM 121  C C   . SER A 1 15  ? -1.096  -13.913 35.566  1.00 32.05 15  A 1 
ATOM 122  O O   . SER A 1 15  ? -1.540  -13.171 34.691  1.00 31.11 15  A 1 
ATOM 123  C CB  . SER A 1 15  ? 1.374   -14.201 35.669  1.00 29.99 15  A 1 
ATOM 124  O OG  . SER A 1 15  ? 1.357   -15.590 35.886  1.00 27.93 15  A 1 
ATOM 125  N N   . ASP A 1 16  ? -1.688  -15.052 35.914  1.00 30.58 16  A 1 
ATOM 126  C CA  . ASP A 1 16  ? -2.757  -15.671 35.134  1.00 30.50 16  A 1 
ATOM 127  C C   . ASP A 1 16  ? -4.168  -15.372 35.659  1.00 30.97 16  A 1 
ATOM 128  O O   . ASP A 1 16  ? -5.118  -16.085 35.332  1.00 29.42 16  A 1 
ATOM 129  C CB  . ASP A 1 16  ? -2.486  -17.172 34.975  1.00 28.93 16  A 1 
ATOM 130  C CG  . ASP A 1 16  ? -1.323  -17.498 34.042  1.00 26.96 16  A 1 
ATOM 131  O OD1 . ASP A 1 16  ? -0.888  -16.609 33.274  1.00 25.44 16  A 1 
ATOM 132  O OD2 . ASP A 1 16  ? -0.877  -18.658 34.079  1.00 25.09 16  A 1 
ATOM 133  N N   . ILE A 1 17  ? -4.358  -14.300 36.441  1.00 32.24 17  A 1 
ATOM 134  C CA  . ILE A 1 17  ? -5.712  -13.825 36.741  1.00 32.17 17  A 1 
ATOM 135  C C   . ILE A 1 17  ? -6.257  -13.165 35.479  1.00 32.45 17  A 1 
ATOM 136  O O   . ILE A 1 17  ? -6.219  -11.951 35.296  1.00 31.52 17  A 1 
ATOM 137  C CB  . ILE A 1 17  ? -5.797  -12.931 37.993  1.00 30.44 17  A 1 
ATOM 138  C CG1 . ILE A 1 17  ? -5.182  -13.646 39.221  1.00 28.07 17  A 1 
ATOM 139  C CG2 . ILE A 1 17  ? -7.276  -12.589 38.274  1.00 27.94 17  A 1 
ATOM 140  C CD1 . ILE A 1 17  ? -5.196  -12.801 40.498  1.00 26.57 17  A 1 
ATOM 141  N N   . SER A 1 18  ? -6.785  -13.987 34.580  1.00 35.39 18  A 1 
ATOM 142  C CA  . SER A 1 18  ? -7.601  -13.515 33.481  1.00 35.22 18  A 1 
ATOM 143  C C   . SER A 1 18  ? -8.899  -12.981 34.059  1.00 35.78 18  A 1 
ATOM 144  O O   . SER A 1 18  ? -9.760  -13.757 34.488  1.00 34.68 18  A 1 
ATOM 145  C CB  . SER A 1 18  ? -7.850  -14.640 32.467  1.00 33.40 18  A 1 
ATOM 146  O OG  . SER A 1 18  ? -8.549  -15.719 33.057  1.00 31.33 18  A 1 
ATOM 147  N N   . TRP A 1 19  ? -9.064  -11.660 34.090  1.00 36.48 19  A 1 
ATOM 148  C CA  . TRP A 1 19  ? -10.357 -11.070 34.404  1.00 36.10 19  A 1 
ATOM 149  C C   . TRP A 1 19  ? -11.306 -11.403 33.258  1.00 36.70 19  A 1 
ATOM 150  O O   . TRP A 1 19  ? -11.051 -10.986 32.125  1.00 34.62 19  A 1 
ATOM 151  C CB  . TRP A 1 19  ? -10.222 -9.566  34.646  1.00 33.61 19  A 1 
ATOM 152  C CG  . TRP A 1 19  ? -9.629  -9.224  35.981  1.00 31.38 19  A 1 
ATOM 153  C CD1 . TRP A 1 19  ? -8.435  -9.634  36.460  1.00 29.72 19  A 1 
ATOM 154  C CD2 . TRP A 1 19  ? -10.234 -8.430  37.050  1.00 29.76 19  A 1 
ATOM 155  N NE1 . TRP A 1 19  ? -8.248  -9.150  37.742  1.00 27.83 19  A 1 
ATOM 156  C CE2 . TRP A 1 19  ? -9.328  -8.407  38.149  1.00 27.23 19  A 1 
ATOM 157  C CE3 . TRP A 1 19  ? -11.450 -7.723  37.192  1.00 27.80 19  A 1 
ATOM 158  C CZ2 . TRP A 1 19  ? -9.619  -7.716  39.344  1.00 25.42 19  A 1 
ATOM 159  C CZ3 . TRP A 1 19  ? -11.739 -7.040  38.383  1.00 27.25 19  A 1 
ATOM 160  C CH2 . TRP A 1 19  ? -10.831 -7.041  39.450  1.00 26.53 19  A 1 
ATOM 161  N N   . PRO A 1 20  ? -12.370 -12.174 33.510  1.00 36.83 20  A 1 
ATOM 162  C CA  . PRO A 1 20  ? -13.347 -12.416 32.476  1.00 36.82 20  A 1 
ATOM 163  C C   . PRO A 1 20  ? -13.979 -11.071 32.133  1.00 37.41 20  A 1 
ATOM 164  O O   . PRO A 1 20  ? -14.623 -10.449 32.980  1.00 36.47 20  A 1 
ATOM 165  C CB  . PRO A 1 20  ? -14.337 -13.430 33.075  1.00 35.24 20  A 1 
ATOM 166  C CG  . PRO A 1 20  ? -14.231 -13.194 34.579  1.00 34.86 20  A 1 
ATOM 167  C CD  . PRO A 1 20  ? -12.787 -12.745 34.767  1.00 36.69 20  A 1 
ATOM 168  N N   . CYS A 1 21  ? -13.775 -10.605 30.903  1.00 38.61 21  A 1 
ATOM 169  C CA  . CYS A 1 21  ? -14.537 -9.478  30.419  1.00 38.22 21  A 1 
ATOM 170  C C   . CYS A 1 21  ? -15.976 -9.954  30.279  1.00 38.18 21  A 1 
ATOM 171  O O   . CYS A 1 21  ? -16.281 -10.752 29.390  1.00 37.33 21  A 1 
ATOM 172  C CB  . CYS A 1 21  ? -13.943 -8.958  29.112  1.00 36.44 21  A 1 
ATOM 173  S SG  . CYS A 1 21  ? -14.499 -7.287  28.677  1.00 34.57 21  A 1 
ATOM 174  N N   . ASN A 1 22  ? -16.841 -9.529  31.200  1.00 38.43 22  A 1 
ATOM 175  C CA  . ASN A 1 22  ? -18.255 -9.811  31.056  1.00 38.24 22  A 1 
ATOM 176  C C   . ASN A 1 22  ? -18.727 -9.170  29.757  1.00 38.31 22  A 1 
ATOM 177  O O   . ASN A 1 22  ? -18.353 -8.056  29.419  1.00 36.06 22  A 1 
ATOM 178  C CB  . ASN A 1 22  ? -19.037 -9.331  32.281  1.00 36.46 22  A 1 
ATOM 179  C CG  . ASN A 1 22  ? -19.080 -10.357 33.398  1.00 34.23 22  A 1 
ATOM 180  O OD1 . ASN A 1 22  ? -18.846 -11.541 33.217  1.00 32.12 22  A 1 
ATOM 181  N ND2 . ASN A 1 22  ? -19.427 -9.935  34.594  1.00 31.49 22  A 1 
ATOM 182  N N   . SER A 1 23  ? -19.568 -9.880  29.030  1.00 34.04 23  A 1 
ATOM 183  C CA  . SER A 1 23  ? -20.001 -9.524  27.675  1.00 33.74 23  A 1 
ATOM 184  C C   . SER A 1 23  ? -20.641 -8.140  27.545  1.00 34.48 23  A 1 
ATOM 185  O O   . SER A 1 23  ? -20.664 -7.598  26.443  1.00 32.85 23  A 1 
ATOM 186  C CB  . SER A 1 23  ? -20.999 -10.578 27.189  1.00 31.32 23  A 1 
ATOM 187  O OG  . SER A 1 23  ? -22.068 -10.700 28.107  1.00 29.38 23  A 1 
ATOM 188  N N   . SER A 1 24  ? -21.149 -7.572  28.631  1.00 33.66 24  A 1 
ATOM 189  C CA  . SER A 1 24  ? -21.773 -6.253  28.665  1.00 32.70 24  A 1 
ATOM 190  C C   . SER A 1 24  ? -20.783 -5.100  28.542  1.00 33.39 24  A 1 
ATOM 191  O O   . SER A 1 24  ? -21.096 -4.089  27.932  1.00 31.69 24  A 1 
ATOM 192  C CB  . SER A 1 24  ? -22.557 -6.090  29.971  1.00 30.38 24  A 1 
ATOM 193  O OG  . SER A 1 24  ? -21.733 -6.351  31.089  1.00 28.42 24  A 1 
ATOM 194  N N   . ASP A 1 25  ? -19.590 -5.242  29.133  1.00 32.08 25  A 1 
ATOM 195  C CA  . ASP A 1 25  ? -18.640 -4.141  29.293  1.00 31.54 25  A 1 
ATOM 196  C C   . ASP A 1 25  ? -17.573 -4.145  28.195  1.00 32.07 25  A 1 
ATOM 197  O O   . ASP A 1 25  ? -16.866 -3.161  27.975  1.00 30.93 25  A 1 
ATOM 198  C CB  . ASP A 1 25  ? -18.016 -4.204  30.696  1.00 29.44 25  A 1 
ATOM 199  C CG  . ASP A 1 25  ? -19.003 -3.969  31.854  1.00 27.25 25  A 1 
ATOM 200  O OD1 . ASP A 1 25  ? -20.219 -3.860  31.596  1.00 25.55 25  A 1 
ATOM 201  O OD2 . ASP A 1 25  ? -18.518 -3.938  33.005  1.00 25.36 25  A 1 
ATOM 202  N N   . CYS A 1 26  ? -17.468 -5.229  27.476  1.00 32.86 26  A 1 
ATOM 203  C CA  . CYS A 1 26  ? -16.687 -5.325  26.261  1.00 32.24 26  A 1 
ATOM 204  C C   . CYS A 1 26  ? -17.525 -4.861  25.068  1.00 31.79 26  A 1 
ATOM 205  O O   . CYS A 1 26  ? -18.293 -5.637  24.504  1.00 31.54 26  A 1 
ATOM 206  C CB  . CYS A 1 26  ? -16.204 -6.758  26.072  1.00 31.48 26  A 1 
ATOM 207  S SG  . CYS A 1 26  ? -14.710 -7.248  26.974  1.00 29.91 26  A 1 
ATOM 208  N N   . ILE A 1 27  ? -17.328 -3.626  24.646  1.00 29.50 27  A 1 
ATOM 209  C CA  . ILE A 1 27  ? -17.805 -3.190  23.333  1.00 29.28 27  A 1 
ATOM 210  C C   . ILE A 1 27  ? -16.916 -3.870  22.306  1.00 29.53 27  A 1 
ATOM 211  O O   . ILE A 1 27  ? -15.864 -3.361  21.919  1.00 28.52 27  A 1 
ATOM 212  C CB  . ILE A 1 27  ? -17.855 -1.657  23.201  1.00 27.39 27  A 1 
ATOM 213  C CG1 . ILE A 1 27  ? -18.682 -1.026  24.344  1.00 25.35 27  A 1 
ATOM 214  C CG2 . ILE A 1 27  ? -18.442 -1.282  21.827  1.00 24.94 27  A 1 
ATOM 215  C CD1 . ILE A 1 27  ? -18.700 0.511   24.329  1.00 23.63 27  A 1 
ATOM 216  N N   . VAL A 1 28  ? -17.331 -5.043  21.887  1.00 29.85 28  A 1 
ATOM 217  C CA  . VAL A 1 28  ? -16.809 -5.667  20.678  1.00 29.49 28  A 1 
ATOM 218  C C   . VAL A 1 28  ? -17.219 -4.742  19.546  1.00 29.61 28  A 1 
ATOM 219  O O   . VAL A 1 28  ? -18.366 -4.744  19.112  1.00 28.64 28  A 1 
ATOM 220  C CB  . VAL A 1 28  ? -17.354 -7.087  20.483  1.00 28.12 28  A 1 
ATOM 221  C CG1 . VAL A 1 28  ? -16.729 -7.744  19.249  1.00 26.10 28  A 1 
ATOM 222  C CG2 . VAL A 1 28  ? -17.041 -7.977  21.689  1.00 26.27 28  A 1 
ATOM 223  N N   . VAL A 1 29  ? -16.289 -3.877  19.117  1.00 32.49 29  A 1 
ATOM 224  C CA  . VAL A 1 29  ? -16.496 -3.153  17.865  1.00 31.79 29  A 1 
ATOM 225  C C   . VAL A 1 29  ? -16.748 -4.227  16.822  1.00 32.28 29  A 1 
ATOM 226  O O   . VAL A 1 29  ? -16.033 -5.224  16.817  1.00 31.42 29  A 1 
ATOM 227  C CB  . VAL A 1 29  ? -15.286 -2.286  17.501  1.00 29.86 29  A 1 
ATOM 228  C CG1 . VAL A 1 29  ? -15.504 -1.529  16.195  1.00 27.65 29  A 1 
ATOM 229  C CG2 . VAL A 1 29  ? -15.011 -1.247  18.599  1.00 27.57 29  A 1 
ATOM 230  N N   . ASP A 1 30  ? -17.760 -4.027  15.979  1.00 30.00 30  A 1 
ATOM 231  C CA  . ASP A 1 30  ? -18.122 -4.927  14.878  1.00 29.53 30  A 1 
ATOM 232  C C   . ASP A 1 30  ? -16.924 -5.131  13.951  1.00 30.32 30  A 1 
ATOM 233  O O   . ASP A 1 30  ? -16.777 -4.535  12.877  1.00 29.25 30  A 1 
ATOM 234  C CB  . ASP A 1 30  ? -19.335 -4.388  14.104  1.00 27.68 30  A 1 
ATOM 235  C CG  . ASP A 1 30  ? -20.700 -4.812  14.650  1.00 25.62 30  A 1 
ATOM 236  O OD1 . ASP A 1 30  ? -20.789 -5.936  15.197  1.00 24.14 30  A 1 
ATOM 237  O OD2 . ASP A 1 30  ? -21.659 -4.039  14.441  1.00 23.69 30  A 1 
ATOM 238  N N   . THR A 1 31  ? -16.024 -5.977  14.401  1.00 36.76 31  A 1 
ATOM 239  C CA  . THR A 1 31  ? -14.996 -6.534  13.573  1.00 36.20 31  A 1 
ATOM 240  C C   . THR A 1 31  ? -15.728 -7.510  12.691  1.00 37.11 31  A 1 
ATOM 241  O O   . THR A 1 31  ? -16.117 -8.590  13.124  1.00 35.82 31  A 1 
ATOM 242  C CB  . THR A 1 31  ? -13.896 -7.193  14.399  1.00 34.23 31  A 1 
ATOM 243  O OG1 . THR A 1 31  ? -14.404 -8.134  15.313  1.00 32.39 31  A 1 
ATOM 244  C CG2 . THR A 1 31  ? -13.126 -6.134  15.187  1.00 32.04 31  A 1 
ATOM 245  N N   . VAL A 1 32  ? -15.944 -7.085  11.454  1.00 41.91 32  A 1 
ATOM 246  C CA  . VAL A 1 32  ? -16.576 -7.917  10.451  1.00 42.12 32  A 1 
ATOM 247  C C   . VAL A 1 32  ? -15.638 -9.095  10.200  1.00 43.39 32  A 1 
ATOM 248  O O   . VAL A 1 32  ? -14.810 -9.075  9.300   1.00 41.86 32  A 1 
ATOM 249  C CB  . VAL A 1 32  ? -16.913 -7.114  9.185   1.00 39.52 32  A 1 
ATOM 250  C CG1 . VAL A 1 32  ? -17.727 -7.960  8.218   1.00 36.76 32  A 1 
ATOM 251  C CG2 . VAL A 1 32  ? -17.760 -5.876  9.495   1.00 36.36 32  A 1 
ATOM 252  N N   . MET A 1 33  ? -15.738 -10.113 11.048  1.00 44.14 33  A 1 
ATOM 253  C CA  . MET A 1 33  ? -15.137 -11.401 10.753  1.00 44.31 33  A 1 
ATOM 254  C C   . MET A 1 33  ? -15.801 -11.871 9.471   1.00 46.15 33  A 1 
ATOM 255  O O   . MET A 1 33  ? -17.019 -12.044 9.409   1.00 44.86 33  A 1 
ATOM 256  C CB  . MET A 1 33  ? -15.330 -12.413 11.879  1.00 41.20 33  A 1 
ATOM 257  C CG  . MET A 1 33  ? -14.255 -12.295 12.969  1.00 36.48 33  A 1 
ATOM 258  S SD  . MET A 1 33  ? -14.154 -13.788 13.991  1.00 33.76 33  A 1 
ATOM 259  C CE  . MET A 1 33  ? -12.787 -13.368 15.065  1.00 30.80 33  A 1 
ATOM 260  N N   . CYS A 1 34  ? -14.993 -12.065 8.451   1.00 52.20 34  A 1 
ATOM 261  C CA  . CYS A 1 34  ? -15.421 -12.677 7.213   1.00 51.76 34  A 1 
ATOM 262  C C   . CYS A 1 34  ? -14.998 -14.155 7.255   1.00 51.49 34  A 1 
ATOM 263  O O   . CYS A 1 34  ? -13.986 -14.497 6.643   1.00 50.04 34  A 1 
ATOM 264  C CB  . CYS A 1 34  ? -14.824 -11.908 6.030   1.00 49.95 34  A 1 
ATOM 265  S SG  . CYS A 1 34  ? -15.168 -10.128 5.959   1.00 48.20 34  A 1 
ATOM 266  N N   . PRO A 1 35  ? -15.720 -15.026 8.001   1.00 49.56 35  A 1 
ATOM 267  C CA  . PRO A 1 35  ? -15.296 -16.408 8.204   1.00 48.75 35  A 1 
ATOM 268  C C   . PRO A 1 35  ? -15.324 -17.192 6.897   1.00 49.59 35  A 1 
ATOM 269  O O   . PRO A 1 35  ? -14.407 -17.941 6.590   1.00 47.17 35  A 1 
ATOM 270  C CB  . PRO A 1 35  ? -16.268 -16.972 9.250   1.00 45.31 35  A 1 
ATOM 271  C CG  . PRO A 1 35  ? -17.528 -16.135 9.075   1.00 45.20 35  A 1 
ATOM 272  C CD  . PRO A 1 35  ? -16.978 -14.770 8.694   1.00 47.41 35  A 1 
ATOM 273  N N   . ASN A 1 36  ? -16.337 -16.958 6.087   1.00 57.33 36  A 1 
ATOM 274  C CA  . ASN A 1 36  ? -16.493 -17.571 4.776   1.00 57.06 36  A 1 
ATOM 275  C C   . ASN A 1 36  ? -15.868 -16.708 3.678   1.00 59.06 36  A 1 
ATOM 276  O O   . ASN A 1 36  ? -16.518 -16.381 2.688   1.00 55.70 36  A 1 
ATOM 277  C CB  . ASN A 1 36  ? -17.980 -17.887 4.535   1.00 51.94 36  A 1 
ATOM 278  C CG  . ASN A 1 36  ? -18.513 -18.995 5.427   1.00 46.27 36  A 1 
ATOM 279  O OD1 . ASN A 1 36  ? -17.794 -19.729 6.059   1.00 41.36 36  A 1 
ATOM 280  N ND2 . ASN A 1 36  ? -19.813 -19.154 5.475   1.00 40.20 36  A 1 
ATOM 281  N N   . MET A 1 37  ? -14.609 -16.291 3.845   1.00 60.81 37  A 1 
ATOM 282  C CA  . MET A 1 37  ? -13.896 -15.738 2.705   1.00 60.78 37  A 1 
ATOM 283  C C   . MET A 1 37  ? -13.747 -16.834 1.649   1.00 62.89 37  A 1 
ATOM 284  O O   . MET A 1 37  ? -13.168 -17.885 1.943   1.00 59.91 37  A 1 
ATOM 285  C CB  . MET A 1 37  ? -12.542 -15.121 3.086   1.00 56.08 37  A 1 
ATOM 286  C CG  . MET A 1 37  ? -12.717 -13.680 3.561   1.00 51.27 37  A 1 
ATOM 287  S SD  . MET A 1 37  ? -11.498 -12.511 2.875   1.00 46.48 37  A 1 
ATOM 288  C CE  . MET A 1 37  ? -10.247 -12.556 4.177   1.00 43.52 37  A 1 
ATOM 289  N N   . PRO A 1 38  ? -14.249 -16.633 0.428   1.00 66.69 38  A 1 
ATOM 290  C CA  . PRO A 1 38  ? -14.119 -17.613 -0.632  1.00 66.85 38  A 1 
ATOM 291  C C   . PRO A 1 38  ? -12.639 -17.888 -0.908  1.00 68.92 38  A 1 
ATOM 292  O O   . PRO A 1 38  ? -11.791 -16.999 -0.812  1.00 66.41 38  A 1 
ATOM 293  C CB  . PRO A 1 38  ? -14.864 -17.039 -1.843  1.00 63.62 38  A 1 
ATOM 294  C CG  . PRO A 1 38  ? -14.930 -15.548 -1.550  1.00 61.79 38  A 1 
ATOM 295  C CD  . PRO A 1 38  ? -14.918 -15.434 -0.038  1.00 62.55 38  A 1 
ATOM 296  N N   . ASN A 1 39  ? -12.344 -19.138 -1.244  1.00 70.43 39  A 1 
ATOM 297  C CA  . ASN A 1 39  ? -10.978 -19.568 -1.471  1.00 71.80 39  A 1 
ATOM 298  C C   . ASN A 1 39  ? -10.365 -18.789 -2.647  1.00 74.21 39  A 1 
ATOM 299  O O   . ASN A 1 39  ? -10.768 -18.943 -3.803  1.00 71.47 39  A 1 
ATOM 300  C CB  . ASN A 1 39  ? -10.951 -21.091 -1.674  1.00 67.44 39  A 1 
ATOM 301  C CG  . ASN A 1 39  ? -9.539  -21.630 -1.690  1.00 60.87 39  A 1 
ATOM 302  O OD1 . ASN A 1 39  ? -8.574  -20.891 -1.679  1.00 55.22 39  A 1 
ATOM 303  N ND2 . ASN A 1 39  ? -9.366  -22.938 -1.712  1.00 54.83 39  A 1 
ATOM 304  N N   . LYS A 1 40  ? -9.363  -17.953 -2.349  1.00 75.42 40  A 1 
ATOM 305  C CA  . LYS A 1 40  ? -8.686  -17.099 -3.317  1.00 76.88 40  A 1 
ATOM 306  C C   . LYS A 1 40  ? -7.681  -17.868 -4.189  1.00 80.80 40  A 1 
ATOM 307  O O   . LYS A 1 40  ? -7.188  -17.334 -5.169  1.00 79.17 40  A 1 
ATOM 308  C CB  . LYS A 1 40  ? -8.034  -15.901 -2.591  1.00 72.39 40  A 1 
ATOM 309  C CG  . LYS A 1 40  ? -9.084  -14.982 -1.928  1.00 67.68 40  A 1 
ATOM 310  C CD  . LYS A 1 40  ? -8.436  -13.821 -1.160  1.00 64.39 40  A 1 
ATOM 311  C CE  . LYS A 1 40  ? -9.512  -12.927 -0.531  1.00 58.54 40  A 1 
ATOM 312  N NZ  . LYS A 1 40  ? -8.958  -11.801 0.275   1.00 54.01 40  A 1 
ATOM 313  N N   . SER A 1 41  ? -7.410  -19.135 -3.875  1.00 79.92 41  A 1 
ATOM 314  C CA  . SER A 1 41  ? -6.384  -19.948 -4.538  1.00 82.45 41  A 1 
ATOM 315  C C   . SER A 1 41  ? -6.584  -20.029 -6.050  1.00 85.17 41  A 1 
ATOM 316  O O   . SER A 1 41  ? -5.637  -19.826 -6.790  1.00 84.14 41  A 1 
ATOM 317  C CB  . SER A 1 41  ? -6.372  -21.376 -3.978  1.00 79.84 41  A 1 
ATOM 318  O OG  . SER A 1 41  ? -6.345  -21.365 -2.572  1.00 70.33 41  A 1 
ATOM 319  N N   . VAL A 1 42  ? -7.811  -20.265 -6.509  1.00 87.17 42  A 1 
ATOM 320  C CA  . VAL A 1 42  ? -8.104  -20.389 -7.950  1.00 88.46 42  A 1 
ATOM 321  C C   . VAL A 1 42  ? -7.737  -19.103 -8.700  1.00 89.12 42  A 1 
ATOM 322  O O   . VAL A 1 42  ? -7.108  -19.158 -9.755  1.00 88.59 42  A 1 
ATOM 323  C CB  . VAL A 1 42  ? -9.579  -20.741 -8.195  1.00 87.53 42  A 1 
ATOM 324  C CG1 . VAL A 1 42  ? -9.896  -20.865 -9.688  1.00 79.66 42  A 1 
ATOM 325  C CG2 . VAL A 1 42  ? -9.935  -22.069 -7.529  1.00 79.69 42  A 1 
ATOM 326  N N   . LEU A 1 43  ? -8.086  -17.944 -8.139  1.00 86.33 43  A 1 
ATOM 327  C CA  . LEU A 1 43  ? -7.732  -16.649 -8.708  1.00 87.12 43  A 1 
ATOM 328  C C   . LEU A 1 43  ? -6.207  -16.476 -8.759  1.00 88.35 43  A 1 
ATOM 329  O O   . LEU A 1 43  ? -5.664  -16.146 -9.809  1.00 88.05 43  A 1 
ATOM 330  C CB  . LEU A 1 43  ? -8.404  -15.537 -7.882  1.00 85.77 43  A 1 
ATOM 331  C CG  . LEU A 1 43  ? -8.060  -14.112 -8.366  1.00 84.93 43  A 1 
ATOM 332  C CD1 . LEU A 1 43  ? -8.655  -13.819 -9.737  1.00 81.07 43  A 1 
ATOM 333  C CD2 . LEU A 1 43  ? -8.604  -13.091 -7.368  1.00 80.58 43  A 1 
ATOM 334  N N   . LEU A 1 44  ? -5.510  -16.746 -7.657  1.00 86.00 44  A 1 
ATOM 335  C CA  . LEU A 1 44  ? -4.065  -16.552 -7.545  1.00 86.00 44  A 1 
ATOM 336  C C   . LEU A 1 44  ? -3.281  -17.476 -8.487  1.00 87.96 44  A 1 
ATOM 337  O O   . LEU A 1 44  ? -2.340  -17.025 -9.136  1.00 87.56 44  A 1 
ATOM 338  C CB  . LEU A 1 44  ? -3.635  -16.740 -6.086  1.00 83.20 44  A 1 
ATOM 339  C CG  . LEU A 1 44  ? -4.219  -15.714 -5.101  1.00 80.42 44  A 1 
ATOM 340  C CD1 . LEU A 1 44  ? -3.792  -16.067 -3.671  1.00 75.64 44  A 1 
ATOM 341  C CD2 . LEU A 1 44  ? -3.773  -14.288 -5.398  1.00 75.40 44  A 1 
ATOM 342  N N   . TYR A 1 45  ? -3.692  -18.739 -8.624  1.00 90.04 45  A 1 
ATOM 343  C CA  . TYR A 1 45  ? -3.067  -19.662 -9.577  1.00 91.38 45  A 1 
ATOM 344  C C   . TYR A 1 45  ? -3.327  -19.266 -11.030 1.00 92.12 45  A 1 
ATOM 345  O O   . TYR A 1 45  ? -2.404  -19.292 -11.845 1.00 91.34 45  A 1 
ATOM 346  C CB  . TYR A 1 45  ? -3.556  -21.100 -9.315  1.00 90.51 45  A 1 
ATOM 347  C CG  . TYR A 1 45  ? -3.138  -21.691 -7.993  1.00 87.70 45  A 1 
ATOM 348  C CD1 . TYR A 1 45  ? -1.833  -21.503 -7.486  1.00 80.31 45  A 1 
ATOM 349  C CD2 . TYR A 1 45  ? -4.052  -22.466 -7.249  1.00 80.35 45  A 1 
ATOM 350  C CE1 . TYR A 1 45  ? -1.456  -22.062 -6.261  1.00 78.16 45  A 1 
ATOM 351  C CE2 . TYR A 1 45  ? -3.677  -23.026 -6.022  1.00 78.41 45  A 1 
ATOM 352  C CZ  . TYR A 1 45  ? -2.383  -22.818 -5.527  1.00 78.97 45  A 1 
ATOM 353  O OH  . TYR A 1 45  ? -2.016  -23.347 -4.316  1.00 75.54 45  A 1 
ATOM 354  N N   . THR A 1 46  ? -4.537  -18.840 -11.360 1.00 91.97 46  A 1 
ATOM 355  C CA  . THR A 1 46  ? -4.871  -18.377 -12.709 1.00 92.59 46  A 1 
ATOM 356  C C   . THR A 1 46  ? -4.041  -17.147 -13.086 1.00 92.76 46  A 1 
ATOM 357  O O   . THR A 1 46  ? -3.450  -17.096 -14.165 1.00 92.06 46  A 1 
ATOM 358  C CB  . THR A 1 46  ? -6.371  -18.056 -12.836 1.00 92.24 46  A 1 
ATOM 359  O OG1 . THR A 1 46  ? -7.147  -19.166 -12.458 1.00 81.71 46  A 1 
ATOM 360  C CG2 . THR A 1 46  ? -6.759  -17.721 -14.276 1.00 79.26 46  A 1 
ATOM 361  N N   . LEU A 1 47  ? -3.930  -16.183 -12.171 1.00 90.09 47  A 1 
ATOM 362  C CA  . LEU A 1 47  ? -3.098  -15.002 -12.378 1.00 89.94 47  A 1 
ATOM 363  C C   . LEU A 1 47  ? -1.612  -15.360 -12.504 1.00 90.71 47  A 1 
ATOM 364  O O   . LEU A 1 47  ? -0.946  -14.829 -13.385 1.00 90.47 47  A 1 
ATOM 365  C CB  . LEU A 1 47  ? -3.313  -14.012 -11.230 1.00 88.77 47  A 1 
ATOM 366  C CG  . LEU A 1 47  ? -4.698  -13.333 -11.233 1.00 85.51 47  A 1 
ATOM 367  C CD1 . LEU A 1 47  ? -4.835  -12.506 -9.954  1.00 81.94 47  A 1 
ATOM 368  C CD2 . LEU A 1 47  ? -4.891  -12.407 -12.434 1.00 81.91 47  A 1 
ATOM 369  N N   . SER A 1 48  ? -1.120  -16.297 -11.710 1.00 91.11 48  A 1 
ATOM 370  C CA  . SER A 1 48  ? 0.261   -16.782 -11.801 1.00 91.45 48  A 1 
ATOM 371  C C   . SER A 1 48  ? 0.566   -17.358 -13.183 1.00 92.24 48  A 1 
ATOM 372  O O   . SER A 1 48  ? 1.606   -17.060 -13.761 1.00 91.49 48  A 1 
ATOM 373  C CB  . SER A 1 48  ? 0.534   -17.848 -10.740 1.00 90.21 48  A 1 
ATOM 374  O OG  . SER A 1 48  ? 0.362   -17.304 -9.451  1.00 79.45 48  A 1 
ATOM 375  N N   . PHE A 1 49  ? -0.381  -18.114 -13.760 1.00 93.94 49  A 1 
ATOM 376  C CA  . PHE A 1 49  ? -0.235  -18.648 -15.115 1.00 94.55 49  A 1 
ATOM 377  C C   . PHE A 1 49  ? -0.167  -17.531 -16.171 1.00 94.77 49  A 1 
ATOM 378  O O   . PHE A 1 49  ? 0.714   -17.536 -17.026 1.00 94.00 49  A 1 
ATOM 379  C CB  . PHE A 1 49  ? -1.385  -19.626 -15.392 1.00 94.28 49  A 1 
ATOM 380  C CG  . PHE A 1 49  ? -0.941  -20.814 -16.217 1.00 89.81 49  A 1 
ATOM 381  C CD1 . PHE A 1 49  ? -1.041  -20.795 -17.614 1.00 81.28 49  A 1 
ATOM 382  C CD2 . PHE A 1 49  ? -0.418  -21.946 -15.576 1.00 81.39 49  A 1 
ATOM 383  C CE1 . PHE A 1 49  ? -0.619  -21.900 -18.363 1.00 78.94 49  A 1 
ATOM 384  C CE2 . PHE A 1 49  ? 0.003   -23.055 -16.320 1.00 78.07 49  A 1 
ATOM 385  C CZ  . PHE A 1 49  ? -0.098  -23.039 -17.712 1.00 79.14 49  A 1 
ATOM 386  N N   . ILE A 1 50  ? -1.041  -16.522 -16.068 1.00 94.09 50  A 1 
ATOM 387  C CA  . ILE A 1 50  ? -1.027  -15.357 -16.965 1.00 94.29 50  A 1 
ATOM 388  C C   . ILE A 1 50  ? 0.286   -14.572 -16.828 1.00 94.32 50  A 1 
ATOM 389  O O   . ILE A 1 50  ? 0.883   -14.175 -17.834 1.00 93.47 50  A 1 
ATOM 390  C CB  . ILE A 1 50  ? -2.265  -14.467 -16.722 1.00 93.82 50  A 1 
ATOM 391  C CG1 . ILE A 1 50  ? -3.561  -15.234 -17.048 1.00 90.09 50  A 1 
ATOM 392  C CG2 . ILE A 1 50  ? -2.192  -13.192 -17.577 1.00 89.12 50  A 1 
ATOM 393  C CD1 . ILE A 1 50  ? -4.837  -14.548 -16.539 1.00 80.57 50  A 1 
ATOM 394  N N   . TYR A 1 51  ? 0.788   -14.396 -15.600 1.00 93.85 51  A 1 
ATOM 395  C CA  . TYR A 1 51  ? 2.055   -13.706 -15.362 1.00 93.45 51  A 1 
ATOM 396  C C   . TYR A 1 51  ? 3.260   -14.416 -15.992 1.00 93.74 51  A 1 
ATOM 397  O O   . TYR A 1 51  ? 4.163   -13.733 -16.479 1.00 93.33 51  A 1 
ATOM 398  C CB  . TYR A 1 51  ? 2.281   -13.522 -13.856 1.00 91.88 51  A 1 
ATOM 399  C CG  . TYR A 1 51  ? 1.519   -12.359 -13.255 1.00 90.30 51  A 1 
ATOM 400  C CD1 . TYR A 1 51  ? 1.699   -11.057 -13.755 1.00 87.59 51  A 1 
ATOM 401  C CD2 . TYR A 1 51  ? 0.641   -12.556 -12.168 1.00 87.69 51  A 1 
ATOM 402  C CE1 . TYR A 1 51  ? 1.005   -9.976  -13.207 1.00 86.36 51  A 1 
ATOM 403  C CE2 . TYR A 1 51  ? -0.058  -11.481 -11.608 1.00 85.75 51  A 1 
ATOM 404  C CZ  . TYR A 1 51  ? 0.118   -10.191 -12.135 1.00 86.38 51  A 1 
ATOM 405  O OH  . TYR A 1 51  ? -0.576  -9.132  -11.600 1.00 82.69 51  A 1 
ATOM 406  N N   . ILE A 1 52  ? 3.266   -15.746 -16.072 1.00 94.80 52  A 1 
ATOM 407  C CA  . ILE A 1 52  ? 4.319   -16.486 -16.785 1.00 94.91 52  A 1 
ATOM 408  C C   . ILE A 1 52  ? 4.303   -16.139 -18.279 1.00 95.37 52  A 1 
ATOM 409  O O   . ILE A 1 52  ? 5.361   -15.904 -18.864 1.00 94.46 52  A 1 
ATOM 410  C CB  . ILE A 1 52  ? 4.187   -18.006 -16.535 1.00 94.01 52  A 1 
ATOM 411  C CG1 . ILE A 1 52  ? 4.474   -18.331 -15.054 1.00 87.88 52  A 1 
ATOM 412  C CG2 . ILE A 1 52  ? 5.153   -18.798 -17.434 1.00 85.47 52  A 1 
ATOM 413  C CD1 . ILE A 1 52  ? 4.017   -19.731 -14.633 1.00 74.75 52  A 1 
ATOM 414  N N   . PHE A 1 53  ? 3.121   -16.044 -18.909 1.00 95.69 53  A 1 
ATOM 415  C CA  . PHE A 1 53  ? 3.025   -15.617 -20.307 1.00 95.67 53  A 1 
ATOM 416  C C   . PHE A 1 53  ? 3.506   -14.178 -20.496 1.00 95.98 53  A 1 
ATOM 417  O O   . PHE A 1 53  ? 4.276   -13.911 -21.431 1.00 94.77 53  A 1 
ATOM 418  C CB  . PHE A 1 53  ? 1.595   -15.773 -20.829 1.00 94.78 53  A 1 
ATOM 419  C CG  . PHE A 1 53  ? 1.236   -17.203 -21.162 1.00 89.64 53  A 1 
ATOM 420  C CD1 . PHE A 1 53  ? 1.682   -17.773 -22.363 1.00 80.64 53  A 1 
ATOM 421  C CD2 . PHE A 1 53  ? 0.474   -17.968 -20.272 1.00 79.60 53  A 1 
ATOM 422  C CE1 . PHE A 1 53  ? 1.368   -19.099 -22.668 1.00 76.03 53  A 1 
ATOM 423  C CE2 . PHE A 1 53  ? 0.155   -19.299 -20.573 1.00 74.75 53  A 1 
ATOM 424  C CZ  . PHE A 1 53  ? 0.602   -19.867 -21.772 1.00 75.63 53  A 1 
ATOM 425  N N   . ILE A 1 54  ? 3.124   -13.265 -19.610 1.00 94.86 54  A 1 
ATOM 426  C CA  . ILE A 1 54  ? 3.601   -11.882 -19.628 1.00 94.67 54  A 1 
ATOM 427  C C   . ILE A 1 54  ? 5.127   -11.835 -19.503 1.00 94.90 54  A 1 
ATOM 428  O O   . ILE A 1 54  ? 5.776   -11.105 -20.246 1.00 93.99 54  A 1 
ATOM 429  C CB  . ILE A 1 54  ? 2.913   -11.043 -18.525 1.00 93.66 54  A 1 
ATOM 430  C CG1 . ILE A 1 54  ? 1.403   -10.923 -18.804 1.00 91.21 54  A 1 
ATOM 431  C CG2 . ILE A 1 54  ? 3.533   -9.637  -18.406 1.00 91.46 54  A 1 
ATOM 432  C CD1 . ILE A 1 54  ? 0.593   -10.308 -17.667 1.00 87.36 54  A 1 
ATOM 433  N N   . PHE A 1 55  ? 5.701   -12.655 -18.616 1.00 95.02 55  A 1 
ATOM 434  C CA  . PHE A 1 55  ? 7.149   -12.749 -18.443 1.00 95.49 55  A 1 
ATOM 435  C C   . PHE A 1 55  ? 7.841   -13.199 -19.728 1.00 95.82 55  A 1 
ATOM 436  O O   . PHE A 1 55  ? 8.726   -12.502 -20.213 1.00 95.47 55  A 1 
ATOM 437  C CB  . PHE A 1 55  ? 7.465   -13.700 -17.279 1.00 95.26 55  A 1 
ATOM 438  C CG  . PHE A 1 55  ? 8.940   -13.989 -17.126 1.00 95.59 55  A 1 
ATOM 439  C CD1 . PHE A 1 55  ? 9.472   -15.241 -17.504 1.00 93.80 55  A 1 
ATOM 440  C CD2 . PHE A 1 55  ? 9.805   -12.995 -16.646 1.00 94.15 55  A 1 
ATOM 441  C CE1 . PHE A 1 55  ? 10.847  -15.491 -17.393 1.00 93.46 55  A 1 
ATOM 442  C CE2 . PHE A 1 55  ? 11.180  -13.235 -16.537 1.00 93.25 55  A 1 
ATOM 443  C CZ  . PHE A 1 55  ? 11.699  -14.486 -16.903 1.00 93.77 55  A 1 
ATOM 444  N N   . VAL A 1 56  ? 7.416   -14.302 -20.321 1.00 96.71 56  A 1 
ATOM 445  C CA  . VAL A 1 56  ? 8.054   -14.842 -21.530 1.00 96.80 56  A 1 
ATOM 446  C C   . VAL A 1 56  ? 7.936   -13.873 -22.707 1.00 96.89 56  A 1 
ATOM 447  O O   . VAL A 1 56  ? 8.940   -13.537 -23.341 1.00 96.06 56  A 1 
ATOM 448  C CB  . VAL A 1 56  ? 7.476   -16.224 -21.884 1.00 96.33 56  A 1 
ATOM 449  C CG1 . VAL A 1 56  ? 8.026   -16.764 -23.205 1.00 91.97 56  A 1 
ATOM 450  C CG2 . VAL A 1 56  ? 7.830   -17.255 -20.801 1.00 91.88 56  A 1 
ATOM 451  N N   . ILE A 1 57  ? 6.737   -13.366 -22.989 1.00 96.35 57  A 1 
ATOM 452  C CA  . ILE A 1 57  ? 6.485   -12.460 -24.115 1.00 96.01 57  A 1 
ATOM 453  C C   . ILE A 1 57  ? 7.203   -11.127 -23.893 1.00 96.06 57  A 1 
ATOM 454  O O   . ILE A 1 57  ? 7.887   -10.641 -24.796 1.00 95.00 57  A 1 
ATOM 455  C CB  . ILE A 1 57  ? 4.967   -12.277 -24.337 1.00 94.96 57  A 1 
ATOM 456  C CG1 . ILE A 1 57  ? 4.321   -13.618 -24.757 1.00 89.47 57  A 1 
ATOM 457  C CG2 . ILE A 1 57  ? 4.694   -11.199 -25.397 1.00 88.05 57  A 1 
ATOM 458  C CD1 . ILE A 1 57  ? 2.791   -13.594 -24.752 1.00 76.60 57  A 1 
ATOM 459  N N   . GLY A 1 58  ? 7.075   -10.547 -22.705 1.00 96.20 58  A 1 
ATOM 460  C CA  . GLY A 1 58  ? 7.679   -9.272  -22.364 1.00 95.99 58  A 1 
ATOM 461  C C   . GLY A 1 58  ? 9.204   -9.317  -22.397 1.00 96.06 58  A 1 
ATOM 462  O O   . GLY A 1 58  ? 9.834   -8.403  -22.928 1.00 94.86 58  A 1 
ATOM 463  N N   . MET A 1 59  ? 9.810   -10.411 -21.916 1.00 96.82 59  A 1 
ATOM 464  C CA  . MET A 1 59  ? 11.259  -10.578 -21.928 1.00 96.57 59  A 1 
ATOM 465  C C   . MET A 1 59  ? 11.798  -10.665 -23.359 1.00 96.34 59  A 1 
ATOM 466  O O   . MET A 1 59  ? 12.758  -9.974  -23.696 1.00 95.13 59  A 1 
ATOM 467  C CB  . MET A 1 59  ? 11.659  -11.796 -21.086 1.00 95.88 59  A 1 
ATOM 468  C CG  . MET A 1 59  ? 13.107  -11.692 -20.618 1.00 87.34 59  A 1 
ATOM 469  S SD  . MET A 1 59  ? 13.641  -13.007 -19.471 1.00 83.39 59  A 1 
ATOM 470  C CE  . MET A 1 59  ? 13.994  -14.343 -20.640 1.00 70.81 59  A 1 
ATOM 471  N N   . ILE A 1 60  ? 11.154  -11.446 -24.224 1.00 95.90 60  A 1 
ATOM 472  C CA  . ILE A 1 60  ? 11.552  -11.565 -25.629 1.00 95.50 60  A 1 
ATOM 473  C C   . ILE A 1 60  ? 11.380  -10.227 -26.348 1.00 94.86 60  A 1 
ATOM 474  O O   . ILE A 1 60  ? 12.327  -9.728  -26.955 1.00 93.59 60  A 1 
ATOM 475  C CB  . ILE A 1 60  ? 10.775  -12.706 -26.328 1.00 95.15 60  A 1 
ATOM 476  C CG1 . ILE A 1 60  ? 11.173  -14.075 -25.719 1.00 90.73 60  A 1 
ATOM 477  C CG2 . ILE A 1 60  ? 11.038  -12.715 -27.838 1.00 89.92 60  A 1 
ATOM 478  C CD1 . ILE A 1 60  ? 10.250  -15.230 -26.128 1.00 84.20 60  A 1 
ATOM 479  N N   . ALA A 1 61  ? 10.200  -9.615  -26.263 1.00 94.79 61  A 1 
ATOM 480  C CA  . ALA A 1 61  ? 9.876   -8.402  -27.000 1.00 93.80 61  A 1 
ATOM 481  C C   . ALA A 1 61  ? 10.778  -7.219  -26.594 1.00 93.37 61  A 1 
ATOM 482  O O   . ALA A 1 61  ? 11.374  -6.575  -27.461 1.00 91.66 61  A 1 
ATOM 483  C CB  . ALA A 1 61  ? 8.392   -8.090  -26.807 1.00 93.02 61  A 1 
ATOM 484  N N   . ASN A 1 62  ? 10.949  -6.974  -25.306 1.00 94.80 62  A 1 
ATOM 485  C CA  . ASN A 1 62  ? 11.782  -5.887  -24.814 1.00 94.11 62  A 1 
ATOM 486  C C   . ASN A 1 62  ? 13.275  -6.133  -25.051 1.00 93.25 62  A 1 
ATOM 487  O O   . ASN A 1 62  ? 13.986  -5.211  -25.438 1.00 91.57 62  A 1 
ATOM 488  C CB  . ASN A 1 62  ? 11.462  -5.596  -23.337 1.00 93.88 62  A 1 
ATOM 489  C CG  . ASN A 1 62  ? 10.109  -4.934  -23.197 1.00 93.37 62  A 1 
ATOM 490  O OD1 . ASN A 1 62  ? 9.892   -3.850  -23.721 1.00 84.22 62  A 1 
ATOM 491  N ND2 . ASN A 1 62  ? 9.162   -5.564  -22.551 1.00 85.14 62  A 1 
ATOM 492  N N   . SER A 1 63  ? 13.749  -7.377  -24.921 1.00 95.44 63  A 1 
ATOM 493  C CA  . SER A 1 63  ? 15.149  -7.706  -25.228 1.00 94.83 63  A 1 
ATOM 494  C C   . SER A 1 63  ? 15.487  -7.438  -26.697 1.00 93.77 63  A 1 
ATOM 495  O O   . SER A 1 63  ? 16.554  -6.915  -26.987 1.00 91.62 63  A 1 
ATOM 496  C CB  . SER A 1 63  ? 15.469  -9.171  -24.918 1.00 94.44 63  A 1 
ATOM 497  O OG  . SER A 1 63  ? 15.304  -9.424  -23.545 1.00 82.88 63  A 1 
ATOM 498  N N   . VAL A 1 64  ? 14.570  -7.755  -27.605 1.00 92.61 64  A 1 
ATOM 499  C CA  . VAL A 1 64  ? 14.742  -7.461  -29.038 1.00 91.10 64  A 1 
ATOM 500  C C   . VAL A 1 64  ? 14.801  -5.954  -29.275 1.00 89.75 64  A 1 
ATOM 501  O O   . VAL A 1 64  ? 15.693  -5.488  -29.983 1.00 87.69 64  A 1 
ATOM 502  C CB  . VAL A 1 64  ? 13.635  -8.124  -29.870 1.00 90.10 64  A 1 
ATOM 503  C CG1 . VAL A 1 64  ? 13.646  -7.659  -31.326 1.00 84.25 64  A 1 
ATOM 504  C CG2 . VAL A 1 64  ? 13.814  -9.648  -29.894 1.00 84.38 64  A 1 
ATOM 505  N N   . VAL A 1 65  ? 13.917  -5.172  -28.666 1.00 90.64 65  A 1 
ATOM 506  C CA  . VAL A 1 65  ? 13.924  -3.703  -28.801 1.00 89.34 65  A 1 
ATOM 507  C C   . VAL A 1 65  ? 15.221  -3.104  -28.271 1.00 88.23 65  A 1 
ATOM 508  O O   . VAL A 1 65  ? 15.834  -2.280  -28.953 1.00 86.49 65  A 1 
ATOM 509  C CB  . VAL A 1 65  ? 12.711  -3.068  -28.104 1.00 88.73 65  A 1 
ATOM 510  C CG1 . VAL A 1 65  ? 12.769  -1.532  -28.106 1.00 84.71 65  A 1 
ATOM 511  C CG2 . VAL A 1 65  ? 11.419  -3.472  -28.808 1.00 85.67 65  A 1 
ATOM 512  N N   . VAL A 1 66  ? 15.668  -3.525  -27.083 1.00 90.05 66  A 1 
ATOM 513  C CA  . VAL A 1 66  ? 16.930  -3.061  -26.494 1.00 89.47 66  A 1 
ATOM 514  C C   . VAL A 1 66  ? 18.109  -3.398  -27.414 1.00 88.05 66  A 1 
ATOM 515  O O   . VAL A 1 66  ? 18.905  -2.526  -27.733 1.00 86.23 66  A 1 
ATOM 516  C CB  . VAL A 1 66  ? 17.135  -3.644  -25.087 1.00 90.19 66  A 1 
ATOM 517  C CG1 . VAL A 1 66  ? 18.531  -3.333  -24.518 1.00 86.93 66  A 1 
ATOM 518  C CG2 . VAL A 1 66  ? 16.119  -3.059  -24.099 1.00 87.25 66  A 1 
ATOM 519  N N   . TRP A 1 67  ? 18.174  -4.649  -27.890 1.00 88.35 67  A 1 
ATOM 520  C CA  . TRP A 1 67  ? 19.263  -5.100  -28.752 1.00 86.52 67  A 1 
ATOM 521  C C   . TRP A 1 67  ? 19.331  -4.329  -30.071 1.00 84.84 67  A 1 
ATOM 522  O O   . TRP A 1 67  ? 20.401  -3.825  -30.428 1.00 81.76 67  A 1 
ATOM 523  C CB  . TRP A 1 67  ? 19.118  -6.604  -28.984 1.00 84.84 67  A 1 
ATOM 524  C CG  . TRP A 1 67  ? 20.162  -7.171  -29.897 1.00 82.35 67  A 1 
ATOM 525  C CD1 . TRP A 1 67  ? 21.472  -7.274  -29.608 1.00 74.83 67  A 1 
ATOM 526  C CD2 . TRP A 1 67  ? 19.999  -7.633  -31.265 1.00 77.01 67  A 1 
ATOM 527  N NE1 . TRP A 1 67  ? 22.145  -7.780  -30.715 1.00 72.81 67  A 1 
ATOM 528  C CE2 . TRP A 1 67  ? 21.275  -8.001  -31.759 1.00 75.47 67  A 1 
ATOM 529  C CE3 . TRP A 1 67  ? 18.897  -7.760  -32.141 1.00 70.81 67  A 1 
ATOM 530  C CZ2 . TRP A 1 67  ? 21.467  -8.467  -33.084 1.00 71.99 67  A 1 
ATOM 531  C CZ3 . TRP A 1 67  ? 19.078  -8.233  -33.453 1.00 65.85 67  A 1 
ATOM 532  C CH2 . TRP A 1 67  ? 20.345  -8.570  -33.913 1.00 66.23 67  A 1 
ATOM 533  N N   . VAL A 1 68  ? 18.212  -4.146  -30.757 1.00 85.50 68  A 1 
ATOM 534  C CA  . VAL A 1 68  ? 18.166  -3.402  -32.022 1.00 83.24 68  A 1 
ATOM 535  C C   . VAL A 1 68  ? 18.541  -1.940  -31.823 1.00 81.86 68  A 1 
ATOM 536  O O   . VAL A 1 68  ? 19.315  -1.409  -32.613 1.00 79.68 68  A 1 
ATOM 537  C CB  . VAL A 1 68  ? 16.785  -3.525  -32.684 1.00 81.73 68  A 1 
ATOM 538  C CG1 . VAL A 1 68  ? 16.642  -2.621  -33.917 1.00 75.82 68  A 1 
ATOM 539  C CG2 . VAL A 1 68  ? 16.553  -4.964  -33.137 1.00 76.06 68  A 1 
ATOM 540  N N   . ASN A 1 69  ? 18.085  -1.298  -30.741 1.00 84.27 69  A 1 
ATOM 541  C CA  . ASN A 1 69  ? 18.437  0.097   -30.474 1.00 82.55 69  A 1 
ATOM 542  C C   . ASN A 1 69  ? 19.922  0.275   -30.128 1.00 80.67 69  A 1 
ATOM 543  O O   . ASN A 1 69  ? 20.523  1.274   -30.521 1.00 78.24 69  A 1 
ATOM 544  C CB  . ASN A 1 69  ? 17.542  0.655   -29.363 1.00 82.24 69  A 1 
ATOM 545  C CG  . ASN A 1 69  ? 16.212  1.114   -29.921 1.00 78.15 69  A 1 
ATOM 546  O OD1 . ASN A 1 69  ? 16.096  2.178   -30.505 1.00 70.67 69  A 1 
ATOM 547  N ND2 . ASN A 1 69  ? 15.172  0.333   -29.778 1.00 70.65 69  A 1 
ATOM 548  N N   . ILE A 1 70  ? 20.536  -0.680  -29.429 1.00 84.14 70  A 1 
ATOM 549  C CA  . ILE A 1 70  ? 21.982  -0.661  -29.170 1.00 82.91 70  A 1 
ATOM 550  C C   . ILE A 1 70  ? 22.759  -0.814  -30.483 1.00 80.28 70  A 1 
ATOM 551  O O   . ILE A 1 70  ? 23.674  -0.028  -30.739 1.00 76.03 70  A 1 
ATOM 552  C CB  . ILE A 1 70  ? 22.367  -1.727  -28.121 1.00 83.16 70  A 1 
ATOM 553  C CG1 . ILE A 1 70  ? 21.809  -1.327  -26.744 1.00 80.08 70  A 1 
ATOM 554  C CG2 . ILE A 1 70  ? 23.900  -1.892  -28.039 1.00 79.46 70  A 1 
ATOM 555  C CD1 . ILE A 1 70  ? 21.889  -2.441  -25.698 1.00 75.14 70  A 1 
ATOM 556  N N   . GLN A 1 71  ? 22.374  -1.755  -31.347 1.00 81.46 71  A 1 
ATOM 557  C CA  . GLN A 1 71  ? 23.016  -1.974  -32.644 1.00 79.29 71  A 1 
ATOM 558  C C   . GLN A 1 71  ? 22.835  -0.773  -33.587 1.00 76.58 71  A 1 
ATOM 559  O O   . GLN A 1 71  ? 23.792  -0.332  -34.221 1.00 71.34 71  A 1 
ATOM 560  C CB  . GLN A 1 71  ? 22.455  -3.247  -33.297 1.00 77.99 71  A 1 
ATOM 561  C CG  . GLN A 1 71  ? 22.866  -4.543  -32.566 1.00 72.46 71  A 1 
ATOM 562  C CD  . GLN A 1 71  ? 24.366  -4.829  -32.621 1.00 69.06 71  A 1 
ATOM 563  O OE1 . GLN A 1 71  ? 25.116  -4.292  -33.410 1.00 63.09 71  A 1 
ATOM 564  N NE2 . GLN A 1 71  ? 24.865  -5.707  -31.783 1.00 60.55 71  A 1 
ATOM 565  N N   . ALA A 1 72  ? 21.647  -0.186  -33.645 1.00 76.04 72  A 1 
ATOM 566  C CA  . ALA A 1 72  ? 21.387  0.990   -34.458 1.00 72.67 72  A 1 
ATOM 567  C C   . ALA A 1 72  ? 22.200  2.216   -33.993 1.00 70.41 72  A 1 
ATOM 568  O O   . ALA A 1 72  ? 22.653  3.020   -34.804 1.00 65.50 72  A 1 
ATOM 569  C CB  . ALA A 1 72  ? 19.884  1.265   -34.433 1.00 69.31 72  A 1 
ATOM 570  N N   . LYS A 1 73  ? 22.460  2.342   -32.694 1.00 70.32 73  A 1 
ATOM 571  C CA  . LYS A 1 73  ? 23.302  3.410   -32.143 1.00 67.55 73  A 1 
ATOM 572  C C   . LYS A 1 73  ? 24.762  3.271   -32.570 1.00 66.95 73  A 1 
ATOM 573  O O   . LYS A 1 73  ? 25.405  4.286   -32.838 1.00 61.34 73  A 1 
ATOM 574  C CB  . LYS A 1 73  ? 23.146  3.418   -30.625 1.00 62.64 73  A 1 
ATOM 575  C CG  . LYS A 1 73  ? 23.724  4.695   -30.001 1.00 56.98 73  A 1 
ATOM 576  C CD  . LYS A 1 73  ? 23.472  4.661   -28.494 1.00 53.60 73  A 1 
ATOM 577  C CE  . LYS A 1 73  ? 23.977  5.948   -27.848 1.00 47.01 73  A 1 
ATOM 578  N NZ  . LYS A 1 73  ? 23.743  5.915   -26.388 1.00 42.74 73  A 1 
ATOM 579  N N   . THR A 1 74  ? 25.278  2.046   -32.654 1.00 64.14 74  A 1 
ATOM 580  C CA  . THR A 1 74  ? 26.636  1.808   -33.153 1.00 60.49 74  A 1 
ATOM 581  C C   . THR A 1 74  ? 26.763  2.063   -34.655 1.00 61.39 74  A 1 
ATOM 582  O O   . THR A 1 74  ? 27.827  2.494   -35.099 1.00 56.08 74  A 1 
ATOM 583  C CB  . THR A 1 74  ? 27.139  0.393   -32.838 1.00 54.47 74  A 1 
ATOM 584  O OG1 . THR A 1 74  ? 26.234  -0.596  -33.239 1.00 49.95 74  A 1 
ATOM 585  C CG2 . THR A 1 74  ? 27.368  0.197   -31.341 1.00 49.40 74  A 1 
ATOM 586  N N   . THR A 1 75  ? 25.693  1.898   -35.422 1.00 58.01 75  A 1 
ATOM 587  C CA  . THR A 1 75  ? 25.670  2.205   -36.863 1.00 55.79 75  A 1 
ATOM 588  C C   . THR A 1 75  ? 25.396  3.687   -37.181 1.00 57.11 75  A 1 
ATOM 589  O O   . THR A 1 75  ? 25.196  4.032   -38.343 1.00 52.44 75  A 1 
ATOM 590  C CB  . THR A 1 75  ? 24.691  1.292   -37.619 1.00 49.57 75  A 1 
ATOM 591  O OG1 . THR A 1 75  ? 23.414  1.296   -37.025 1.00 45.61 75  A 1 
ATOM 592  C CG2 . THR A 1 75  ? 25.172  -0.163  -37.619 1.00 44.57 75  A 1 
ATOM 593  N N   . GLY A 1 76  ? 25.389  4.558   -36.161 1.00 57.00 76  A 1 
ATOM 594  C CA  . GLY A 1 76  ? 25.204  6.002   -36.335 1.00 54.82 76  A 1 
ATOM 595  C C   . GLY A 1 76  ? 23.749  6.455   -36.490 1.00 57.62 76  A 1 
ATOM 596  O O   . GLY A 1 76  ? 23.495  7.664   -36.544 1.00 53.80 76  A 1 
ATOM 597  N N   . TYR A 1 77  ? 22.793  5.525   -36.537 1.00 54.04 77  A 1 
ATOM 598  C CA  . TYR A 1 77  ? 21.385  5.891   -36.569 1.00 53.05 77  A 1 
ATOM 599  C C   . TYR A 1 77  ? 20.959  6.534   -35.250 1.00 56.00 77  A 1 
ATOM 600  O O   . TYR A 1 77  ? 21.242  6.052   -34.145 1.00 52.29 77  A 1 
ATOM 601  C CB  . TYR A 1 77  ? 20.493  4.699   -36.938 1.00 47.11 77  A 1 
ATOM 602  C CG  . TYR A 1 77  ? 20.163  4.677   -38.405 1.00 43.46 77  A 1 
ATOM 603  C CD1 . TYR A 1 77  ? 18.981  5.292   -38.880 1.00 39.30 77  A 1 
ATOM 604  C CD2 . TYR A 1 77  ? 21.045  4.066   -39.325 1.00 38.04 77  A 1 
ATOM 605  C CE1 . TYR A 1 77  ? 18.679  5.291   -40.245 1.00 33.80 77  A 1 
ATOM 606  C CE2 . TYR A 1 77  ? 20.745  4.067   -40.687 1.00 34.74 77  A 1 
ATOM 607  C CZ  . TYR A 1 77  ? 19.561  4.672   -41.159 1.00 33.74 77  A 1 
ATOM 608  O OH  . TYR A 1 77  ? 19.264  4.660   -42.491 1.00 29.60 77  A 1 
ATOM 609  N N   . ASP A 1 78  ? 20.255  7.656   -35.377 1.00 62.24 78  A 1 
ATOM 610  C CA  . ASP A 1 78  ? 19.814  8.451   -34.240 1.00 62.08 78  A 1 
ATOM 611  C C   . ASP A 1 78  ? 18.554  7.841   -33.609 1.00 65.81 78  A 1 
ATOM 612  O O   . ASP A 1 78  ? 17.435  8.307   -33.791 1.00 61.56 78  A 1 
ATOM 613  C CB  . ASP A 1 78  ? 19.652  9.915   -34.675 1.00 55.03 78  A 1 
ATOM 614  C CG  . ASP A 1 78  ? 20.059  10.872  -33.572 1.00 49.30 78  A 1 
ATOM 615  O OD1 . ASP A 1 78  ? 20.504  10.419  -32.487 1.00 45.26 78  A 1 
ATOM 616  O OD2 . ASP A 1 78  ? 20.109  12.098  -33.827 1.00 43.76 78  A 1 
ATOM 617  N N   . THR A 1 79  ? 18.757  6.751   -32.875 1.00 63.62 79  A 1 
ATOM 618  C CA  . THR A 1 79  ? 17.674  6.070   -32.176 1.00 64.12 79  A 1 
ATOM 619  C C   . THR A 1 79  ? 17.070  6.975   -31.120 1.00 69.13 79  A 1 
ATOM 620  O O   . THR A 1 79  ? 17.765  7.715   -30.412 1.00 64.93 79  A 1 
ATOM 621  C CB  . THR A 1 79  ? 18.127  4.741   -31.567 1.00 56.53 79  A 1 
ATOM 622  O OG1 . THR A 1 79  ? 19.275  4.909   -30.774 1.00 50.54 79  A 1 
ATOM 623  C CG2 . THR A 1 79  ? 18.445  3.739   -32.662 1.00 49.00 79  A 1 
ATOM 624  N N   . HIS A 1 80  ? 15.755  6.928   -30.996 1.00 75.62 80  A 1 
ATOM 625  C CA  . HIS A 1 80  ? 15.066  7.691   -29.978 1.00 77.73 80  A 1 
ATOM 626  C C   . HIS A 1 80  ? 15.476  7.188   -28.594 1.00 82.29 80  A 1 
ATOM 627  O O   . HIS A 1 80  ? 15.110  6.086   -28.189 1.00 81.27 80  A 1 
ATOM 628  C CB  . HIS A 1 80  ? 13.553  7.631   -30.186 1.00 71.11 80  A 1 
ATOM 629  C CG  . HIS A 1 80  ? 13.102  8.357   -31.428 1.00 63.65 80  A 1 
ATOM 630  N ND1 . HIS A 1 80  ? 13.084  9.729   -31.611 1.00 55.41 80  A 1 
ATOM 631  C CD2 . HIS A 1 80  ? 12.636  7.798   -32.589 1.00 52.40 80  A 1 
ATOM 632  C CE1 . HIS A 1 80  ? 12.614  9.978   -32.844 1.00 47.84 80  A 1 
ATOM 633  N NE2 . HIS A 1 80  ? 12.339  8.831   -33.469 1.00 48.96 80  A 1 
ATOM 634  N N   . CYS A 1 81  ? 16.171  8.030   -27.838 1.00 83.82 81  A 1 
ATOM 635  C CA  . CYS A 1 81  ? 16.613  7.735   -26.477 1.00 86.04 81  A 1 
ATOM 636  C C   . CYS A 1 81  ? 15.454  7.266   -25.587 1.00 88.36 81  A 1 
ATOM 637  O O   . CYS A 1 81  ? 15.631  6.363   -24.768 1.00 87.69 81  A 1 
ATOM 638  C CB  . CYS A 1 81  ? 17.271  9.009   -25.918 1.00 82.74 81  A 1 
ATOM 639  S SG  . CYS A 1 81  ? 18.161  8.678   -24.374 1.00 74.33 81  A 1 
ATOM 640  N N   . TYR A 1 82  ? 14.261  7.807   -25.803 1.00 88.61 82  A 1 
ATOM 641  C CA  . TYR A 1 82  ? 13.066  7.411   -25.066 1.00 89.79 82  A 1 
ATOM 642  C C   . TYR A 1 82  ? 12.625  5.970   -25.328 1.00 90.62 82  A 1 
ATOM 643  O O   . TYR A 1 82  ? 12.271  5.294   -24.381 1.00 90.12 82  A 1 
ATOM 644  C CB  . TYR A 1 82  ? 11.923  8.381   -25.384 1.00 89.37 82  A 1 
ATOM 645  C CG  . TYR A 1 82  ? 12.222  9.823   -25.054 1.00 89.87 82  A 1 
ATOM 646  C CD1 . TYR A 1 82  ? 12.681  10.184  -23.772 1.00 87.19 82  A 1 
ATOM 647  C CD2 . TYR A 1 82  ? 12.035  10.831  -26.021 1.00 87.45 82  A 1 
ATOM 648  C CE1 . TYR A 1 82  ? 12.965  11.527  -23.458 1.00 86.03 82  A 1 
ATOM 649  C CE2 . TYR A 1 82  ? 12.312  12.175  -25.721 1.00 85.99 82  A 1 
ATOM 650  C CZ  . TYR A 1 82  ? 12.790  12.519  -24.437 1.00 87.47 82  A 1 
ATOM 651  O OH  . TYR A 1 82  ? 13.069  13.825  -24.136 1.00 85.29 82  A 1 
ATOM 652  N N   . ILE A 1 83  ? 12.703  5.469   -26.566 1.00 88.88 83  A 1 
ATOM 653  C CA  . ILE A 1 83  ? 12.321  4.084   -26.896 1.00 89.10 83  A 1 
ATOM 654  C C   . ILE A 1 83  ? 13.266  3.093   -26.216 1.00 90.55 83  A 1 
ATOM 655  O O   . ILE A 1 83  ? 12.820  2.093   -25.677 1.00 90.34 83  A 1 
ATOM 656  C CB  . ILE A 1 83  ? 12.283  3.860   -28.420 1.00 87.26 83  A 1 
ATOM 657  C CG1 . ILE A 1 83  ? 11.182  4.727   -29.053 1.00 82.49 83  A 1 
ATOM 658  C CG2 . ILE A 1 83  ? 12.055  2.375   -28.769 1.00 80.90 83  A 1 
ATOM 659  C CD1 . ILE A 1 83  ? 11.113  4.665   -30.592 1.00 73.24 83  A 1 
ATOM 660  N N   . LEU A 1 84  ? 14.570  3.383   -26.204 1.00 89.50 84  A 1 
ATOM 661  C CA  . LEU A 1 84  ? 15.549  2.542   -25.535 1.00 90.49 84  A 1 
ATOM 662  C C   . LEU A 1 84  ? 15.311  2.502   -24.021 1.00 91.86 84  A 1 
ATOM 663  O O   . LEU A 1 84  ? 15.289  1.420   -23.435 1.00 91.92 84  A 1 
ATOM 664  C CB  . LEU A 1 84  ? 16.968  3.045   -25.877 1.00 89.25 84  A 1 
ATOM 665  C CG  . LEU A 1 84  ? 18.090  2.248   -25.183 1.00 87.44 84  A 1 
ATOM 666  C CD1 . LEU A 1 84  ? 18.110  0.784   -25.611 1.00 83.99 84  A 1 
ATOM 667  C CD2 . LEU A 1 84  ? 19.446  2.863   -25.537 1.00 83.17 84  A 1 
ATOM 668  N N   . ASN A 1 85  ? 15.116  3.663   -23.386 1.00 92.25 85  A 1 
ATOM 669  C CA  . ASN A 1 85  ? 14.886  3.717   -21.943 1.00 93.27 85  A 1 
ATOM 670  C C   . ASN A 1 85  ? 13.541  3.091   -21.539 1.00 94.36 85  A 1 
ATOM 671  O O   . ASN A 1 85  ? 13.494  2.414   -20.528 1.00 94.13 85  A 1 
ATOM 672  C CB  . ASN A 1 85  ? 15.002  5.159   -21.442 1.00 92.91 85  A 1 
ATOM 673  C CG  . ASN A 1 85  ? 16.435  5.630   -21.367 1.00 91.84 85  A 1 
ATOM 674  O OD1 . ASN A 1 85  ? 17.183  5.330   -20.454 1.00 83.83 85  A 1 
ATOM 675  N ND2 . ASN A 1 85  ? 16.883  6.396   -22.337 1.00 83.51 85  A 1 
ATOM 676  N N   . LEU A 1 86  ? 12.497  3.255   -22.350 1.00 93.07 86  A 1 
ATOM 677  C CA  . LEU A 1 86  ? 11.218  2.577   -22.164 1.00 93.71 86  A 1 
ATOM 678  C C   . LEU A 1 86  ? 11.401  1.054   -22.186 1.00 94.63 86  A 1 
ATOM 679  O O   . LEU A 1 86  ? 10.973  0.385   -21.260 1.00 94.38 86  A 1 
ATOM 680  C CB  . LEU A 1 86  ? 10.247  3.031   -23.261 1.00 93.34 86  A 1 
ATOM 681  C CG  . LEU A 1 86  ? 8.888   2.300   -23.257 1.00 92.13 86  A 1 
ATOM 682  C CD1 . LEU A 1 86  ? 8.068   2.669   -22.028 1.00 88.83 86  A 1 
ATOM 683  C CD2 . LEU A 1 86  ? 8.085   2.678   -24.500 1.00 88.47 86  A 1 
ATOM 684  N N   . ALA A 1 87  ? 12.091  0.516   -23.187 1.00 93.82 87  A 1 
ATOM 685  C CA  . ALA A 1 87  ? 12.319  -0.921  -23.294 1.00 93.75 87  A 1 
ATOM 686  C C   . ALA A 1 87  ? 13.187  -1.465  -22.144 1.00 94.78 87  A 1 
ATOM 687  O O   . ALA A 1 87  ? 12.963  -2.584  -21.694 1.00 94.20 87  A 1 
ATOM 688  C CB  . ALA A 1 87  ? 12.948  -1.211  -24.657 1.00 92.51 87  A 1 
ATOM 689  N N   . ILE A 1 88  ? 14.155  -0.682  -21.642 1.00 94.86 88  A 1 
ATOM 690  C CA  . ILE A 1 88  ? 14.935  -1.044  -20.457 1.00 95.23 88  A 1 
ATOM 691  C C   . ILE A 1 88  ? 14.039  -1.075  -19.211 1.00 95.79 88  A 1 
ATOM 692  O O   . ILE A 1 88  ? 14.126  -2.027  -18.434 1.00 95.18 88  A 1 
ATOM 693  C CB  . ILE A 1 88  ? 16.136  -0.090  -20.269 1.00 94.40 88  A 1 
ATOM 694  C CG1 . ILE A 1 88  ? 17.184  -0.320  -21.384 1.00 90.98 88  A 1 
ATOM 695  C CG2 . ILE A 1 88  ? 16.808  -0.271  -18.895 1.00 90.93 88  A 1 
ATOM 696  C CD1 . ILE A 1 88  ? 18.246  0.787   -21.497 1.00 83.08 88  A 1 
ATOM 697  N N   . ALA A 1 89  ? 13.175  -0.080  -19.033 1.00 95.53 89  A 1 
ATOM 698  C CA  . ALA A 1 89  ? 12.251  -0.028  -17.905 1.00 95.70 89  A 1 
ATOM 699  C C   . ALA A 1 89  ? 11.273  -1.209  -17.926 1.00 95.80 89  A 1 
ATOM 700  O O   . ALA A 1 89  ? 11.170  -1.939  -16.942 1.00 95.00 89  A 1 
ATOM 701  C CB  . ALA A 1 89  ? 11.525  1.322   -17.922 1.00 95.58 89  A 1 
ATOM 702  N N   . ASP A 1 90  ? 10.634  -1.470  -19.064 1.00 96.08 90  A 1 
ATOM 703  C CA  . ASP A 1 90  ? 9.715   -2.592  -19.228 1.00 95.79 90  A 1 
ATOM 704  C C   . ASP A 1 90  ? 10.417  -3.942  -19.036 1.00 95.65 90  A 1 
ATOM 705  O O   . ASP A 1 90  ? 9.861   -4.844  -18.415 1.00 94.47 90  A 1 
ATOM 706  C CB  . ASP A 1 90  ? 9.067   -2.529  -20.620 1.00 95.15 90  A 1 
ATOM 707  C CG  . ASP A 1 90  ? 8.056   -1.390  -20.806 1.00 93.32 90  A 1 
ATOM 708  O OD1 . ASP A 1 90  ? 7.469   -0.915  -19.814 1.00 89.11 90  A 1 
ATOM 709  O OD2 . ASP A 1 90  ? 7.809   -1.023  -21.976 1.00 89.34 90  A 1 
ATOM 710  N N   . LEU A 1 91  ? 11.667  -4.081  -19.477 1.00 96.20 91  A 1 
ATOM 711  C CA  . LEU A 1 91  ? 12.467  -5.291  -19.260 1.00 96.12 91  A 1 
ATOM 712  C C   . LEU A 1 91  ? 12.708  -5.544  -17.763 1.00 95.97 91  A 1 
ATOM 713  O O   . LEU A 1 91  ? 12.546  -6.672  -17.309 1.00 94.43 91  A 1 
ATOM 714  C CB  . LEU A 1 91  ? 13.789  -5.169  -20.032 1.00 95.10 91  A 1 
ATOM 715  C CG  . LEU A 1 91  ? 14.665  -6.437  -19.978 1.00 91.09 91  A 1 
ATOM 716  C CD1 . LEU A 1 91  ? 14.008  -7.613  -20.712 1.00 86.16 91  A 1 
ATOM 717  C CD2 . LEU A 1 91  ? 16.015  -6.167  -20.637 1.00 86.07 91  A 1 
ATOM 718  N N   . TRP A 1 92  ? 13.056  -4.504  -16.990 1.00 96.12 92  A 1 
ATOM 719  C CA  . TRP A 1 92  ? 13.246  -4.636  -15.544 1.00 95.88 92  A 1 
ATOM 720  C C   . TRP A 1 92  ? 11.953  -4.957  -14.807 1.00 95.20 92  A 1 
ATOM 721  O O   . TRP A 1 92  ? 11.973  -5.789  -13.892 1.00 93.63 92  A 1 
ATOM 722  C CB  . TRP A 1 92  ? 13.877  -3.362  -14.984 1.00 95.64 92  A 1 
ATOM 723  C CG  . TRP A 1 92  ? 15.365  -3.316  -15.098 1.00 94.91 92  A 1 
ATOM 724  C CD1 . TRP A 1 92  ? 16.071  -2.472  -15.882 1.00 91.19 92  A 1 
ATOM 725  C CD2 . TRP A 1 92  ? 16.340  -4.133  -14.380 1.00 92.71 92  A 1 
ATOM 726  N NE1 . TRP A 1 92  ? 17.431  -2.701  -15.702 1.00 90.19 92  A 1 
ATOM 727  C CE2 . TRP A 1 92  ? 17.638  -3.713  -14.782 1.00 92.10 92  A 1 
ATOM 728  C CE3 . TRP A 1 92  ? 16.252  -5.172  -13.425 1.00 89.92 92  A 1 
ATOM 729  C CZ2 . TRP A 1 92  ? 18.810  -4.301  -14.258 1.00 89.90 92  A 1 
ATOM 730  C CZ3 . TRP A 1 92  ? 17.426  -5.760  -12.911 1.00 87.75 92  A 1 
ATOM 731  C CH2 . TRP A 1 92  ? 18.676  -5.325  -13.323 1.00 88.03 92  A 1 
ATOM 732  N N   . VAL A 1 93  ? 10.815  -4.378  -15.202 1.00 94.42 93  A 1 
ATOM 733  C CA  . VAL A 1 93  ? 9.502   -4.730  -14.651 1.00 93.62 93  A 1 
ATOM 734  C C   . VAL A 1 93  ? 9.226   -6.210  -14.865 1.00 93.49 93  A 1 
ATOM 735  O O   . VAL A 1 93  ? 8.930   -6.937  -13.915 1.00 92.66 93  A 1 
ATOM 736  C CB  . VAL A 1 93  ? 8.390   -3.874  -15.289 1.00 92.83 93  A 1 
ATOM 737  C CG1 . VAL A 1 93  ? 6.986   -4.360  -14.892 1.00 90.22 93  A 1 
ATOM 738  C CG2 . VAL A 1 93  ? 8.494   -2.415  -14.845 1.00 90.39 93  A 1 
ATOM 739  N N   . VAL A 1 94  ? 9.394   -6.695  -16.095 1.00 94.65 94  A 1 
ATOM 740  C CA  . VAL A 1 94  ? 9.138   -8.086  -16.459 1.00 94.40 94  A 1 
ATOM 741  C C   . VAL A 1 94  ? 10.092  -9.051  -15.746 1.00 94.11 94  A 1 
ATOM 742  O O   . VAL A 1 94  ? 9.662   -10.117 -15.309 1.00 92.90 94  A 1 
ATOM 743  C CB  . VAL A 1 94  ? 9.185   -8.226  -17.991 1.00 93.42 94  A 1 
ATOM 744  C CG1 . VAL A 1 94  ? 9.080   -9.667  -18.438 1.00 85.09 94  A 1 
ATOM 745  C CG2 . VAL A 1 94  ? 8.017   -7.477  -18.652 1.00 84.63 94  A 1 
ATOM 746  N N   . LEU A 1 95  ? 11.351  -8.673  -15.529 1.00 94.82 95  A 1 
ATOM 747  C CA  . LEU A 1 95  ? 12.320  -9.477  -14.784 1.00 94.60 95  A 1 
ATOM 748  C C   . LEU A 1 95  ? 11.945  -9.680  -13.307 1.00 94.04 95  A 1 
ATOM 749  O O   . LEU A 1 95  ? 12.366  -10.668 -12.711 1.00 92.54 95  A 1 
ATOM 750  C CB  . LEU A 1 95  ? 13.710  -8.831  -14.877 1.00 94.27 95  A 1 
ATOM 751  C CG  . LEU A 1 95  ? 14.441  -9.103  -16.212 1.00 86.41 95  A 1 
ATOM 752  C CD1 . LEU A 1 95  ? 15.689  -8.210  -16.305 1.00 80.06 95  A 1 
ATOM 753  C CD2 . LEU A 1 95  ? 14.892  -10.554 -16.328 1.00 80.35 95  A 1 
ATOM 754  N N   . THR A 1 96  ? 11.141  -8.795  -12.718 1.00 92.96 96  A 1 
ATOM 755  C CA  . THR A 1 96  ? 10.659  -8.983  -11.341 1.00 92.10 96  A 1 
ATOM 756  C C   . THR A 1 96  ? 9.472   -9.944  -11.240 1.00 91.78 96  A 1 
ATOM 757  O O   . THR A 1 96  ? 9.245   -10.507 -10.171 1.00 89.96 96  A 1 
ATOM 758  C CB  . THR A 1 96  ? 10.314  -7.655  -10.652 1.00 90.83 96  A 1 
ATOM 759  O OG1 . THR A 1 96  ? 9.244   -6.981  -11.261 1.00 82.89 96  A 1 
ATOM 760  C CG2 . THR A 1 96  ? 11.503  -6.705  -10.581 1.00 83.67 96  A 1 
ATOM 761  N N   . ILE A 1 97  ? 8.754   -10.211 -12.335 1.00 91.71 97  A 1 
ATOM 762  C CA  . ILE A 1 97  ? 7.539   -11.035 -12.339 1.00 91.48 97  A 1 
ATOM 763  C C   . ILE A 1 97  ? 7.728   -12.420 -11.696 1.00 91.07 97  A 1 
ATOM 764  O O   . ILE A 1 97  ? 6.878   -12.785 -10.893 1.00 90.20 97  A 1 
ATOM 765  C CB  . ILE A 1 97  ? 6.931   -11.141 -13.756 1.00 91.26 97  A 1 
ATOM 766  C CG1 . ILE A 1 97  ? 6.362   -9.766  -14.168 1.00 89.05 97  A 1 
ATOM 767  C CG2 . ILE A 1 97  ? 5.836   -12.227 -13.833 1.00 89.18 97  A 1 
ATOM 768  C CD1 . ILE A 1 97  ? 5.740   -9.722  -15.562 1.00 86.21 97  A 1 
ATOM 769  N N   . PRO A 1 98  ? 8.796   -13.195 -11.960 1.00 92.41 98  A 1 
ATOM 770  C CA  . PRO A 1 98  ? 8.972   -14.508 -11.337 1.00 92.24 98  A 1 
ATOM 771  C C   . PRO A 1 98  ? 8.961   -14.471 -9.806  1.00 91.60 98  A 1 
ATOM 772  O O   . PRO A 1 98  ? 8.392   -15.354 -9.178  1.00 89.90 98  A 1 
ATOM 773  C CB  . PRO A 1 98  ? 10.312  -15.031 -11.868 1.00 91.84 98  A 1 
ATOM 774  C CG  . PRO A 1 98  ? 10.459  -14.334 -13.204 1.00 90.85 98  A 1 
ATOM 775  C CD  . PRO A 1 98  ? 9.839   -12.970 -12.944 1.00 93.18 98  A 1 
ATOM 776  N N   . VAL A 1 99  ? 9.535   -13.426 -9.207  1.00 90.99 99  A 1 
ATOM 777  C CA  . VAL A 1 99  ? 9.562   -13.248 -7.748  1.00 90.12 99  A 1 
ATOM 778  C C   . VAL A 1 99  ? 8.153   -13.002 -7.214  1.00 89.19 99  A 1 
ATOM 779  O O   . VAL A 1 99  ? 7.744   -13.585 -6.210  1.00 87.36 99  A 1 
ATOM 780  C CB  . VAL A 1 99  ? 10.506  -12.104 -7.352  1.00 89.72 99  A 1 
ATOM 781  C CG1 . VAL A 1 99  ? 10.652  -12.019 -5.832  1.00 86.44 99  A 1 
ATOM 782  C CG2 . VAL A 1 99  ? 11.909  -12.292 -7.944  1.00 86.76 99  A 1 
ATOM 783  N N   . TRP A 1 100 ? 7.368   -12.202 -7.936  1.00 88.28 100 A 1 
ATOM 784  C CA  . TRP A 1 100 ? 5.966   -11.966 -7.601  1.00 87.13 100 A 1 
ATOM 785  C C   . TRP A 1 100 ? 5.110   -13.219 -7.752  1.00 87.11 100 A 1 
ATOM 786  O O   . TRP A 1 100 ? 4.245   -13.472 -6.920  1.00 85.83 100 A 1 
ATOM 787  C CB  . TRP A 1 100 ? 5.422   -10.842 -8.482  1.00 85.63 100 A 1 
ATOM 788  C CG  . TRP A 1 100 ? 6.125   -9.531  -8.351  1.00 83.49 100 A 1 
ATOM 789  C CD1 . TRP A 1 100 ? 6.834   -8.914  -9.320  1.00 77.04 100 A 1 
ATOM 790  C CD2 . TRP A 1 100 ? 6.182   -8.648  -7.189  1.00 81.74 100 A 1 
ATOM 791  N NE1 . TRP A 1 100 ? 7.319   -7.703  -8.845  1.00 76.43 100 A 1 
ATOM 792  C CE2 . TRP A 1 100 ? 6.944   -7.506  -7.545  1.00 79.51 100 A 1 
ATOM 793  C CE3 . TRP A 1 100 ? 5.651   -8.711  -5.890  1.00 77.01 100 A 1 
ATOM 794  C CZ2 . TRP A 1 100 ? 7.165   -6.447  -6.638  1.00 76.26 100 A 1 
ATOM 795  C CZ3 . TRP A 1 100 ? 5.875   -7.656  -4.985  1.00 73.41 100 A 1 
ATOM 796  C CH2 . TRP A 1 100 ? 6.624   -6.543  -5.354  1.00 74.35 100 A 1 
ATOM 797  N N   . VAL A 1 101 ? 5.359   -14.052 -8.763  1.00 88.80 101 A 1 
ATOM 798  C CA  . VAL A 1 101 ? 4.657   -15.324 -8.967  1.00 89.10 101 A 1 
ATOM 799  C C   . VAL A 1 101 ? 4.906   -16.284 -7.809  1.00 88.55 101 A 1 
ATOM 800  O O   . VAL A 1 101 ? 3.956   -16.899 -7.335  1.00 87.65 101 A 1 
ATOM 801  C CB  . VAL A 1 101 ? 5.041   -15.960 -10.317 1.00 89.63 101 A 1 
ATOM 802  C CG1 . VAL A 1 101 ? 4.507   -17.387 -10.467 1.00 86.51 101 A 1 
ATOM 803  C CG2 . VAL A 1 101 ? 4.472   -15.141 -11.473 1.00 86.98 101 A 1 
ATOM 804  N N   . VAL A 1 102 ? 6.135   -16.370 -7.295  1.00 90.03 102 A 1 
ATOM 805  C CA  . VAL A 1 102 ? 6.432   -17.188 -6.108  1.00 89.50 102 A 1 
ATOM 806  C C   . VAL A 1 102 ? 5.590   -16.745 -4.906  1.00 88.15 102 A 1 
ATOM 807  O O   . VAL A 1 102 ? 5.031   -17.587 -4.212  1.00 86.29 102 A 1 
ATOM 808  C CB  . VAL A 1 102 ? 7.932   -17.153 -5.770  1.00 89.79 102 A 1 
ATOM 809  C CG1 . VAL A 1 102 ? 8.263   -17.842 -4.442  1.00 85.89 102 A 1 
ATOM 810  C CG2 . VAL A 1 102 ? 8.747   -17.868 -6.855  1.00 86.17 102 A 1 
ATOM 811  N N   . SER A 1 103 ? 5.448   -15.439 -4.691  1.00 86.51 103 A 1 
ATOM 812  C CA  . SER A 1 103 ? 4.597   -14.907 -3.621  1.00 85.11 103 A 1 
ATOM 813  C C   . SER A 1 103 ? 3.109   -15.222 -3.852  1.00 84.79 103 A 1 
ATOM 814  O O   . SER A 1 103 ? 2.429   -15.672 -2.942  1.00 83.09 103 A 1 
ATOM 815  C CB  . SER A 1 103 ? 4.821   -13.399 -3.501  1.00 83.62 103 A 1 
ATOM 816  O OG  . SER A 1 103 ? 4.076   -12.857 -2.437  1.00 76.31 103 A 1 
ATOM 817  N N   . LEU A 1 104 ? 2.612   -15.061 -5.087  1.00 85.16 104 A 1 
ATOM 818  C CA  . LEU A 1 104 ? 1.216   -15.331 -5.438  1.00 84.35 104 A 1 
ATOM 819  C C   . LEU A 1 104 ? 0.823   -16.790 -5.218  1.00 83.54 104 A 1 
ATOM 820  O O   . LEU A 1 104 ? -0.238  -17.060 -4.666  1.00 81.96 104 A 1 
ATOM 821  C CB  . LEU A 1 104 ? 0.971   -14.963 -6.913  1.00 84.00 104 A 1 
ATOM 822  C CG  . LEU A 1 104 ? 0.847   -13.457 -7.186  1.00 80.44 104 A 1 
ATOM 823  C CD1 . LEU A 1 104 ? 0.877   -13.217 -8.689  1.00 76.57 104 A 1 
ATOM 824  C CD2 . LEU A 1 104 ? -0.463  -12.888 -6.659  1.00 77.15 104 A 1 
ATOM 825  N N   . VAL A 1 105 ? 1.681   -17.720 -5.613  1.00 86.65 105 A 1 
ATOM 826  C CA  . VAL A 1 105 ? 1.445   -19.166 -5.429  1.00 86.45 105 A 1 
ATOM 827  C C   . VAL A 1 105 ? 1.376   -19.529 -3.944  1.00 84.95 105 A 1 
ATOM 828  O O   . VAL A 1 105 ? 0.631   -20.422 -3.557  1.00 82.48 105 A 1 
ATOM 829  C CB  . VAL A 1 105 ? 2.525   -19.977 -6.162  1.00 87.40 105 A 1 
ATOM 830  C CG1 . VAL A 1 105 ? 2.441   -21.481 -5.872  1.00 79.55 105 A 1 
ATOM 831  C CG2 . VAL A 1 105 ? 2.386   -19.820 -7.677  1.00 79.89 105 A 1 
ATOM 832  N N   . GLN A 1 106 ? 2.085   -18.794 -3.099  1.00 84.34 106 A 1 
ATOM 833  C CA  . GLN A 1 106 ? 2.065   -18.945 -1.650  1.00 82.73 106 A 1 
ATOM 834  C C   . GLN A 1 106 ? 1.016   -18.047 -0.968  1.00 80.47 106 A 1 
ATOM 835  O O   . GLN A 1 106 ? 1.230   -17.579 0.148   1.00 75.98 106 A 1 
ATOM 836  C CB  . GLN A 1 106 ? 3.471   -18.737 -1.080  1.00 82.87 106 A 1 
ATOM 837  C CG  . GLN A 1 106 ? 4.451   -19.802 -1.591  1.00 79.30 106 A 1 
ATOM 838  C CD  . GLN A 1 106 ? 5.800   -19.723 -0.902  1.00 75.64 106 A 1 
ATOM 839  O OE1 . GLN A 1 106 ? 6.016   -18.947 0.009   1.00 67.25 106 A 1 
ATOM 840  N NE2 . GLN A 1 106 ? 6.747   -20.545 -1.287  1.00 65.74 106 A 1 
ATOM 841  N N   . HIS A 1 107 ? -0.090  -17.758 -1.628  1.00 79.04 107 A 1 
ATOM 842  C CA  . HIS A 1 107 ? -1.170  -16.925 -1.092  1.00 76.49 107 A 1 
ATOM 843  C C   . HIS A 1 107 ? -0.710  -15.521 -0.638  1.00 75.05 107 A 1 
ATOM 844  O O   . HIS A 1 107 ? -1.155  -15.004 0.382   1.00 70.18 107 A 1 
ATOM 845  C CB  . HIS A 1 107 ? -1.941  -17.679 -0.004  1.00 75.39 107 A 1 
ATOM 846  C CG  . HIS A 1 107 ? -2.600  -18.915 -0.515  1.00 70.76 107 A 1 
ATOM 847  N ND1 . HIS A 1 107 ? -3.815  -18.965 -1.148  1.00 61.35 107 A 1 
ATOM 848  C CD2 . HIS A 1 107 ? -2.138  -20.209 -0.447  1.00 62.62 107 A 1 
ATOM 849  C CE1 . HIS A 1 107 ? -4.074  -20.246 -1.456  1.00 60.90 107 A 1 
ATOM 850  N NE2 . HIS A 1 107 ? -3.080  -21.031 -1.043  1.00 61.22 107 A 1 
ATOM 851  N N   . ASN A 1 108 ? 0.177   -14.908 -1.416  1.00 76.93 108 A 1 
ATOM 852  C CA  . ASN A 1 108 ? 0.780   -13.606 -1.156  1.00 76.14 108 A 1 
ATOM 853  C C   . ASN A 1 108 ? 1.699   -13.550 0.082   1.00 77.16 108 A 1 
ATOM 854  O O   . ASN A 1 108 ? 2.081   -12.464 0.510   1.00 74.32 108 A 1 
ATOM 855  C CB  . ASN A 1 108 ? -0.279  -12.494 -1.160  1.00 73.28 108 A 1 
ATOM 856  C CG  . ASN A 1 108 ? -1.036  -12.424 -2.462  1.00 68.68 108 A 1 
ATOM 857  O OD1 . ASN A 1 108 ? -0.472  -12.357 -3.532  1.00 62.78 108 A 1 
ATOM 858  N ND2 . ASN A 1 108 ? -2.345  -12.407 -2.424  1.00 62.47 108 A 1 
ATOM 859  N N   . GLN A 1 109 ? 2.096   -14.699 0.631   1.00 77.46 109 A 1 
ATOM 860  C CA  . GLN A 1 109 ? 3.153   -14.760 1.630   1.00 77.92 109 A 1 
ATOM 861  C C   . GLN A 1 109 ? 4.504   -14.389 1.014   1.00 79.08 109 A 1 
ATOM 862  O O   . GLN A 1 109 ? 4.723   -14.525 -0.201  1.00 77.36 109 A 1 
ATOM 863  C CB  . GLN A 1 109 ? 3.220   -16.149 2.277   1.00 76.62 109 A 1 
ATOM 864  C CG  . GLN A 1 109 ? 1.914   -16.530 2.990   1.00 72.39 109 A 1 
ATOM 865  C CD  . GLN A 1 109 ? 2.019   -17.884 3.696   1.00 69.58 109 A 1 
ATOM 866  O OE1 . GLN A 1 109 ? 3.088   -18.380 3.971   1.00 64.19 109 A 1 
ATOM 867  N NE2 . GLN A 1 109 ? 0.912   -18.507 4.016   1.00 61.92 109 A 1 
ATOM 868  N N   . TRP A 1 110 ? 5.423   -13.910 1.862   1.00 82.38 110 A 1 
ATOM 869  C CA  . TRP A 1 110 ? 6.750   -13.497 1.438   1.00 84.21 110 A 1 
ATOM 870  C C   . TRP A 1 110 ? 7.836   -14.168 2.288   1.00 84.60 110 A 1 
ATOM 871  O O   . TRP A 1 110 ? 8.405   -13.548 3.186   1.00 83.04 110 A 1 
ATOM 872  C CB  . TRP A 1 110 ? 6.844   -11.971 1.462   1.00 84.12 110 A 1 
ATOM 873  C CG  . TRP A 1 110 ? 8.001   -11.482 0.659   1.00 84.83 110 A 1 
ATOM 874  C CD1 . TRP A 1 110 ? 9.282   -11.390 1.084   1.00 82.78 110 A 1 
ATOM 875  C CD2 . TRP A 1 110 ? 7.992   -11.092 -0.737  1.00 84.44 110 A 1 
ATOM 876  N NE1 . TRP A 1 110 ? 10.077  -10.959 0.034   1.00 83.21 110 A 1 
ATOM 877  C CE2 . TRP A 1 110 ? 9.327   -10.759 -1.102  1.00 83.71 110 A 1 
ATOM 878  C CE3 . TRP A 1 110 ? 7.001   -10.982 -1.729  1.00 82.51 110 A 1 
ATOM 879  C CZ2 . TRP A 1 110 ? 9.664   -10.343 -2.410  1.00 81.75 110 A 1 
ATOM 880  C CZ3 . TRP A 1 110 ? 7.332   -10.560 -3.028  1.00 80.87 110 A 1 
ATOM 881  C CH2 . TRP A 1 110 ? 8.656   -10.247 -3.366  1.00 80.73 110 A 1 
ATOM 882  N N   . PRO A 1 111 ? 8.181   -15.432 2.012   1.00 85.35 111 A 1 
ATOM 883  C CA  . PRO A 1 111 ? 9.201   -16.158 2.777   1.00 85.57 111 A 1 
ATOM 884  C C   . PRO A 1 111 ? 10.641  -15.784 2.407   1.00 86.46 111 A 1 
ATOM 885  O O   . PRO A 1 111 ? 11.584  -16.268 3.016   1.00 83.08 111 A 1 
ATOM 886  C CB  . PRO A 1 111 ? 8.899   -17.625 2.476   1.00 83.56 111 A 1 
ATOM 887  C CG  . PRO A 1 111 ? 8.407   -17.582 1.040   1.00 81.27 111 A 1 
ATOM 888  C CD  . PRO A 1 111 ? 7.600   -16.289 0.999   1.00 83.78 111 A 1 
ATOM 889  N N   . MET A 1 112 ? 10.833  -14.918 1.403   1.00 87.36 112 A 1 
ATOM 890  C CA  . MET A 1 112 ? 12.147  -14.611 0.812   1.00 88.52 112 A 1 
ATOM 891  C C   . MET A 1 112 ? 12.961  -13.559 1.586   1.00 88.95 112 A 1 
ATOM 892  O O   . MET A 1 112 ? 14.039  -13.161 1.140   1.00 84.23 112 A 1 
ATOM 893  C CB  . MET A 1 112 ? 11.952  -14.199 -0.656  1.00 86.37 112 A 1 
ATOM 894  C CG  . MET A 1 112 ? 11.368  -15.327 -1.509  1.00 83.99 112 A 1 
ATOM 895  S SD  . MET A 1 112 ? 10.972  -14.817 -3.200  1.00 79.84 112 A 1 
ATOM 896  C CE  . MET A 1 112 ? 9.346   -14.086 -2.931  1.00 70.23 112 A 1 
ATOM 897  N N   . GLY A 1 113 ? 12.467  -13.104 2.732   1.00 88.02 113 A 1 
ATOM 898  C CA  . GLY A 1 113 ? 13.136  -12.134 3.589   1.00 88.54 113 A 1 
ATOM 899  C C   . GLY A 1 113 ? 12.891  -10.665 3.221   1.00 89.20 113 A 1 
ATOM 900  O O   . GLY A 1 113 ? 12.413  -10.313 2.147   1.00 86.93 113 A 1 
ATOM 901  N N   . GLU A 1 114 ? 13.240  -9.784  4.152   1.00 88.53 114 A 1 
ATOM 902  C CA  . GLU A 1 114 ? 12.958  -8.345  4.054   1.00 88.53 114 A 1 
ATOM 903  C C   . GLU A 1 114 ? 13.767  -7.654  2.942   1.00 89.34 114 A 1 
ATOM 904  O O   . GLU A 1 114 ? 13.256  -6.778  2.255   1.00 87.68 114 A 1 
ATOM 905  C CB  . GLU A 1 114 ? 13.240  -7.686  5.411   1.00 85.62 114 A 1 
ATOM 906  C CG  . GLU A 1 114 ? 12.727  -6.240  5.462   1.00 79.80 114 A 1 
ATOM 907  C CD  . GLU A 1 114 ? 12.943  -5.546  6.818   1.00 77.55 114 A 1 
ATOM 908  O OE1 . GLU A 1 114 ? 13.167  -4.318  6.795   1.00 71.28 114 A 1 
ATOM 909  O OE2 . GLU A 1 114 ? 12.864  -6.228  7.853   1.00 72.26 114 A 1 
ATOM 910  N N   . LEU A 1 115 ? 15.020  -8.060  2.742   1.00 91.71 115 A 1 
ATOM 911  C CA  . LEU A 1 115 ? 15.874  -7.468  1.714   1.00 92.60 115 A 1 
ATOM 912  C C   . LEU A 1 115 ? 15.300  -7.714  0.314   1.00 92.63 115 A 1 
ATOM 913  O O   . LEU A 1 115 ? 15.183  -6.777  -0.471  1.00 91.51 115 A 1 
ATOM 914  C CB  . LEU A 1 115 ? 17.298  -8.041  1.852   1.00 92.95 115 A 1 
ATOM 915  C CG  . LEU A 1 115 ? 18.307  -7.393  0.876   1.00 88.89 115 A 1 
ATOM 916  C CD1 . LEU A 1 115 ? 18.540  -5.915  1.189   1.00 82.86 115 A 1 
ATOM 917  C CD2 . LEU A 1 115 ? 19.646  -8.129  0.958   1.00 83.46 115 A 1 
ATOM 918  N N   . THR A 1 116 ? 14.881  -8.940  0.031   1.00 91.99 116 A 1 
ATOM 919  C CA  . THR A 1 116 ? 14.263  -9.296  -1.249  1.00 91.80 116 A 1 
ATOM 920  C C   . THR A 1 116 ? 12.944  -8.561  -1.456  1.00 91.35 116 A 1 
ATOM 921  O O   . THR A 1 116 ? 12.689  -8.073  -2.557  1.00 89.88 116 A 1 
ATOM 922  C CB  . THR A 1 116 ? 14.029  -10.813 -1.339  1.00 91.19 116 A 1 
ATOM 923  O OG1 . THR A 1 116 ? 15.177  -11.501 -0.936  1.00 78.04 116 A 1 
ATOM 924  C CG2 . THR A 1 116 ? 13.713  -11.258 -2.764  1.00 77.53 116 A 1 
ATOM 925  N N   . CYS A 1 117 ? 12.150  -8.409  -0.409  1.00 88.60 117 A 1 
ATOM 926  C CA  . CYS A 1 117 ? 10.915  -7.613  -0.430  1.00 87.65 117 A 1 
ATOM 927  C C   . CYS A 1 117 ? 11.205  -6.166  -0.847  1.00 88.12 117 A 1 
ATOM 928  O O   . CYS A 1 117 ? 10.658  -5.695  -1.849  1.00 86.88 117 A 1 
ATOM 929  C CB  . CYS A 1 117 ? 10.241  -7.728  0.949   1.00 85.41 117 A 1 
ATOM 930  S SG  . CYS A 1 117 ? 9.029   -6.460  1.452   1.00 79.90 117 A 1 
ATOM 931  N N   . LYS A 1 118 ? 12.133  -5.489  -0.169  1.00 89.35 118 A 1 
ATOM 932  C CA  . LYS A 1 118 ? 12.502  -4.091  -0.472  1.00 89.84 118 A 1 
ATOM 933  C C   . LYS A 1 118 ? 13.095  -3.925  -1.861  1.00 90.49 118 A 1 
ATOM 934  O O   . LYS A 1 118 ? 12.680  -3.048  -2.609  1.00 89.60 118 A 1 
ATOM 935  C CB  . LYS A 1 118 ? 13.475  -3.560  0.591   1.00 89.09 118 A 1 
ATOM 936  C CG  . LYS A 1 118 ? 12.736  -3.235  1.891   1.00 85.21 118 A 1 
ATOM 937  C CD  . LYS A 1 118 ? 13.656  -2.652  2.972   1.00 83.59 118 A 1 
ATOM 938  C CE  . LYS A 1 118 ? 12.762  -2.186  4.113   1.00 81.24 118 A 1 
ATOM 939  N NZ  . LYS A 1 118 ? 13.481  -1.826  5.349   1.00 76.99 118 A 1 
ATOM 940  N N   . VAL A 1 119 ? 14.068  -4.765  -2.240  1.00 91.43 119 A 1 
ATOM 941  C CA  . VAL A 1 119 ? 14.779  -4.639  -3.518  1.00 92.05 119 A 1 
ATOM 942  C C   . VAL A 1 119 ? 13.861  -4.922  -4.696  1.00 92.03 119 A 1 
ATOM 943  O O   . VAL A 1 119 ? 13.808  -4.131  -5.631  1.00 91.39 119 A 1 
ATOM 944  C CB  . VAL A 1 119 ? 16.030  -5.542  -3.540  1.00 92.36 119 A 1 
ATOM 945  C CG1 . VAL A 1 119 ? 16.697  -5.579  -4.923  1.00 88.98 119 A 1 
ATOM 946  C CG2 . VAL A 1 119 ? 17.083  -5.024  -2.555  1.00 88.52 119 A 1 
ATOM 947  N N   . THR A 1 120 ? 13.109  -6.017  -4.663  1.00 90.45 120 A 1 
ATOM 948  C CA  . THR A 1 120 ? 12.176  -6.381  -5.739  1.00 90.20 120 A 1 
ATOM 949  C C   . THR A 1 120 ? 11.127  -5.300  -5.929  1.00 90.07 120 A 1 
ATOM 950  O O   . THR A 1 120 ? 10.859  -4.874  -7.047  1.00 88.98 120 A 1 
ATOM 951  C CB  . THR A 1 120 ? 11.468  -7.713  -5.441  1.00 89.64 120 A 1 
ATOM 952  O OG1 . THR A 1 120 ? 12.417  -8.725  -5.197  1.00 81.09 120 A 1 
ATOM 953  C CG2 . THR A 1 120 ? 10.601  -8.186  -6.605  1.00 81.07 120 A 1 
ATOM 954  N N   . HIS A 1 121 ? 10.596  -4.804  -4.825  1.00 89.28 121 A 1 
ATOM 955  C CA  . HIS A 1 121 ? 9.600   -3.754  -4.848  1.00 88.04 121 A 1 
ATOM 956  C C   . HIS A 1 121 ? 10.147  -2.424  -5.387  1.00 88.54 121 A 1 
ATOM 957  O O   . HIS A 1 121 ? 9.501   -1.775  -6.200  1.00 87.63 121 A 1 
ATOM 958  C CB  . HIS A 1 121 ? 9.062   -3.604  -3.418  1.00 86.00 121 A 1 
ATOM 959  C CG  . HIS A 1 121 ? 7.923   -2.665  -3.425  1.00 76.34 121 A 1 
ATOM 960  N ND1 . HIS A 1 121 ? 8.055   -1.300  -3.469  1.00 62.30 121 A 1 
ATOM 961  C CD2 . HIS A 1 121 ? 6.636   -3.008  -3.718  1.00 62.52 121 A 1 
ATOM 962  C CE1 . HIS A 1 121 ? 6.862   -0.828  -3.827  1.00 59.30 121 A 1 
ATOM 963  N NE2 . HIS A 1 121 ? 5.986   -1.835  -3.967  1.00 60.03 121 A 1 
ATOM 964  N N   . LEU A 1 122 ? 11.357  -2.038  -4.984  1.00 90.04 122 A 1 
ATOM 965  C CA  . LEU A 1 122 ? 12.006  -0.819  -5.451  1.00 90.96 122 A 1 
ATOM 966  C C   . LEU A 1 122 ? 12.280  -0.884  -6.957  1.00 91.32 122 A 1 
ATOM 967  O O   . LEU A 1 122 ? 11.941  0.052   -7.678  1.00 91.11 122 A 1 
ATOM 968  C CB  . LEU A 1 122 ? 13.299  -0.606  -4.643  1.00 91.29 122 A 1 
ATOM 969  C CG  . LEU A 1 122 ? 14.048  0.699   -4.998  1.00 90.85 122 A 1 
ATOM 970  C CD1 . LEU A 1 122 ? 13.246  1.944   -4.624  1.00 88.87 122 A 1 
ATOM 971  C CD2 . LEU A 1 122 ? 15.382  0.746   -4.250  1.00 88.67 122 A 1 
ATOM 972  N N   . ILE A 1 123 ? 12.851  -1.988  -7.437  1.00 91.58 123 A 1 
ATOM 973  C CA  . ILE A 1 123 ? 13.123  -2.194  -8.866  1.00 92.22 123 A 1 
ATOM 974  C C   . ILE A 1 123 ? 11.823  -2.120  -9.661  1.00 92.02 123 A 1 
ATOM 975  O O   . ILE A 1 123 ? 11.752  -1.389  -10.645 1.00 91.19 123 A 1 
ATOM 976  C CB  . ILE A 1 123 ? 13.860  -3.533  -9.100  1.00 92.95 123 A 1 
ATOM 977  C CG1 . ILE A 1 123 ? 15.289  -3.456  -8.524  1.00 91.30 123 A 1 
ATOM 978  C CG2 . ILE A 1 123 ? 13.922  -3.879  -10.603 1.00 91.04 123 A 1 
ATOM 979  C CD1 . ILE A 1 123 ? 16.013  -4.806  -8.484  1.00 85.23 123 A 1 
ATOM 980  N N   . PHE A 1 124 ? 10.790  -2.826  -9.217  1.00 90.77 124 A 1 
ATOM 981  C CA  . PHE A 1 124 ? 9.496   -2.820  -9.873  1.00 90.40 124 A 1 
ATOM 982  C C   . PHE A 1 124 ? 8.907   -1.410  -9.952  1.00 90.67 124 A 1 
ATOM 983  O O   . PHE A 1 124 ? 8.565   -0.941  -11.034 1.00 90.53 124 A 1 
ATOM 984  C CB  . PHE A 1 124 ? 8.563   -3.786  -9.143  1.00 89.87 124 A 1 
ATOM 985  C CG  . PHE A 1 124 ? 7.191   -3.865  -9.768  1.00 89.87 124 A 1 
ATOM 986  C CD1 . PHE A 1 124 ? 6.147   -3.063  -9.290  1.00 88.32 124 A 1 
ATOM 987  C CD2 . PHE A 1 124 ? 6.967   -4.720  -10.856 1.00 88.42 124 A 1 
ATOM 988  C CE1 . PHE A 1 124 ? 4.882   -3.115  -9.895  1.00 87.88 124 A 1 
ATOM 989  C CE2 . PHE A 1 124 ? 5.708   -4.782  -11.461 1.00 87.21 124 A 1 
ATOM 990  C CZ  . PHE A 1 124 ? 4.664   -3.974  -10.984 1.00 87.64 124 A 1 
ATOM 991  N N   . SER A 1 125 ? 8.856   -0.693  -8.837  1.00 90.28 125 A 1 
ATOM 992  C CA  . SER A 1 125 ? 8.265   0.638   -8.759  1.00 90.02 125 A 1 
ATOM 993  C C   . SER A 1 125 ? 9.007   1.660   -9.616  1.00 90.88 125 A 1 
ATOM 994  O O   . SER A 1 125 ? 8.381   2.362   -10.410 1.00 90.52 125 A 1 
ATOM 995  C CB  . SER A 1 125 ? 8.213   1.084   -7.299  1.00 88.72 125 A 1 
ATOM 996  O OG  . SER A 1 125 ? 7.540   2.324   -7.176  1.00 80.13 125 A 1 
ATOM 997  N N   . ILE A 1 126 ? 10.344  1.717   -9.531  1.00 92.21 126 A 1 
ATOM 998  C CA  . ILE A 1 126 ? 11.155  2.651   -10.323 1.00 93.16 126 A 1 
ATOM 999  C C   . ILE A 1 126 ? 10.919  2.428   -11.814 1.00 93.40 126 A 1 
ATOM 1000 O O   . ILE A 1 126 ? 10.703  3.387   -12.554 1.00 92.79 126 A 1 
ATOM 1001 C CB  . ILE A 1 126 ? 12.660  2.498   -9.995  1.00 93.25 126 A 1 
ATOM 1002 C CG1 . ILE A 1 126 ? 12.959  3.006   -8.573  1.00 88.22 126 A 1 
ATOM 1003 C CG2 . ILE A 1 126 ? 13.538  3.266   -10.998 1.00 87.59 126 A 1 
ATOM 1004 C CD1 . ILE A 1 126 ? 14.356  2.613   -8.072  1.00 84.80 126 A 1 
ATOM 1005 N N   . ASN A 1 127 ? 10.970  1.182   -12.276 1.00 92.75 127 A 1 
ATOM 1006 C CA  . ASN A 1 127 ? 10.867  0.882   -13.691 1.00 92.97 127 A 1 
ATOM 1007 C C   . ASN A 1 127 ? 9.446   1.060   -14.222 1.00 93.19 127 A 1 
ATOM 1008 O O   . ASN A 1 127 ? 9.278   1.498   -15.358 1.00 92.49 127 A 1 
ATOM 1009 C CB  . ASN A 1 127 ? 11.427  -0.510  -13.956 1.00 93.12 127 A 1 
ATOM 1010 C CG  . ASN A 1 127 ? 12.939  -0.512  -13.831 1.00 91.97 127 A 1 
ATOM 1011 O OD1 . ASN A 1 127 ? 13.653  0.019   -14.664 1.00 85.00 127 A 1 
ATOM 1012 N ND2 . ASN A 1 127 ? 13.468  -1.067  -12.771 1.00 85.83 127 A 1 
ATOM 1013 N N   . LEU A 1 128 ? 8.430   0.808   -13.391 1.00 92.03 128 A 1 
ATOM 1014 C CA  . LEU A 1 128 ? 7.051   1.013   -13.797 1.00 91.60 128 A 1 
ATOM 1015 C C   . LEU A 1 128 ? 6.703   2.499   -13.928 1.00 92.11 128 A 1 
ATOM 1016 O O   . LEU A 1 128 ? 6.181   2.919   -14.960 1.00 91.61 128 A 1 
ATOM 1017 C CB  . LEU A 1 128 ? 6.143   0.290   -12.802 1.00 90.28 128 A 1 
ATOM 1018 C CG  . LEU A 1 128 ? 4.712   0.153   -13.343 1.00 86.77 128 A 1 
ATOM 1019 C CD1 . LEU A 1 128 ? 4.638   -0.835  -14.512 1.00 81.90 128 A 1 
ATOM 1020 C CD2 . LEU A 1 128 ? 3.850   -0.390  -12.237 1.00 81.08 128 A 1 
ATOM 1021 N N   . PHE A 1 129 ? 7.062   3.325   -12.931 1.00 92.41 129 A 1 
ATOM 1022 C CA  . PHE A 1 129 ? 6.925   4.777   -13.055 1.00 92.82 129 A 1 
ATOM 1023 C C   . PHE A 1 129 ? 7.794   5.329   -14.185 1.00 93.73 129 A 1 
ATOM 1024 O O   . PHE A 1 129 ? 7.335   6.154   -14.970 1.00 93.75 129 A 1 
ATOM 1025 C CB  . PHE A 1 129 ? 7.279   5.454   -11.728 1.00 91.94 129 A 1 
ATOM 1026 C CG  . PHE A 1 129 ? 6.149   5.457   -10.720 1.00 90.71 129 A 1 
ATOM 1027 C CD1 . PHE A 1 129 ? 4.988   6.209   -10.976 1.00 87.85 129 A 1 
ATOM 1028 C CD2 . PHE A 1 129 ? 6.251   4.737   -9.524  1.00 87.50 129 A 1 
ATOM 1029 C CE1 . PHE A 1 129 ? 3.935   6.236   -10.051 1.00 86.00 129 A 1 
ATOM 1030 C CE2 . PHE A 1 129 ? 5.199   4.753   -8.588  1.00 85.71 129 A 1 
ATOM 1031 C CZ  . PHE A 1 129 ? 4.041   5.505   -8.859  1.00 86.36 129 A 1 
ATOM 1032 N N   . GLY A 1 130 ? 9.012   4.826   -14.335 1.00 94.18 130 A 1 
ATOM 1033 C CA  . GLY A 1 130 ? 9.907   5.179   -15.429 1.00 94.50 130 A 1 
ATOM 1034 C C   . GLY A 1 130 ? 9.280   4.927   -16.802 1.00 94.86 130 A 1 
ATOM 1035 O O   . GLY A 1 130 ? 9.248   5.835   -17.626 1.00 94.27 130 A 1 
ATOM 1036 N N   . SER A 1 131 ? 8.702   3.751   -17.014 1.00 95.38 131 A 1 
ATOM 1037 C CA  . SER A 1 131 ? 7.989   3.389   -18.248 1.00 95.02 131 A 1 
ATOM 1038 C C   . SER A 1 131 ? 6.866   4.386   -18.560 1.00 95.28 131 A 1 
ATOM 1039 O O   . SER A 1 131 ? 6.844   4.975   -19.647 1.00 94.02 131 A 1 
ATOM 1040 C CB  . SER A 1 131 ? 7.447   1.958   -18.124 1.00 94.09 131 A 1 
ATOM 1041 O OG  . SER A 1 131 ? 6.705   1.604   -19.274 1.00 83.69 131 A 1 
ATOM 1042 N N   . ILE A 1 132 ? 6.013   4.681   -17.586 1.00 94.40 132 A 1 
ATOM 1043 C CA  . ILE A 1 132 ? 4.905   5.641   -17.741 1.00 94.15 132 A 1 
ATOM 1044 C C   . ILE A 1 132 ? 5.427   7.050   -18.072 1.00 94.55 132 A 1 
ATOM 1045 O O   . ILE A 1 132 ? 4.914   7.720   -18.968 1.00 94.03 132 A 1 
ATOM 1046 C CB  . ILE A 1 132 ? 4.039   5.640   -16.462 1.00 93.07 132 A 1 
ATOM 1047 C CG1 . ILE A 1 132 ? 3.351   4.276   -16.262 1.00 89.88 132 A 1 
ATOM 1048 C CG2 . ILE A 1 132 ? 2.965   6.750   -16.522 1.00 89.41 132 A 1 
ATOM 1049 C CD1 . ILE A 1 132 ? 2.820   4.076   -14.832 1.00 82.61 132 A 1 
ATOM 1050 N N   . PHE A 1 133 ? 6.482   7.496   -17.380 1.00 95.45 133 A 1 
ATOM 1051 C CA  . PHE A 1 133 ? 7.076   8.815   -17.635 1.00 95.66 133 A 1 
ATOM 1052 C C   . PHE A 1 133 ? 7.763   8.885   -18.999 1.00 95.51 133 A 1 
ATOM 1053 O O   . PHE A 1 133 ? 7.673   9.916   -19.663 1.00 94.48 133 A 1 
ATOM 1054 C CB  . PHE A 1 133 ? 8.048   9.176   -16.508 1.00 95.23 133 A 1 
ATOM 1055 C CG  . PHE A 1 133 ? 7.460   9.303   -15.111 1.00 95.22 133 A 1 
ATOM 1056 C CD1 . PHE A 1 133 ? 6.097   9.565   -14.897 1.00 92.75 133 A 1 
ATOM 1057 C CD2 . PHE A 1 133 ? 8.323   9.178   -14.006 1.00 92.57 133 A 1 
ATOM 1058 C CE1 . PHE A 1 133 ? 5.590   9.675   -13.586 1.00 91.91 133 A 1 
ATOM 1059 C CE2 . PHE A 1 133 ? 7.823   9.290   -12.703 1.00 91.67 133 A 1 
ATOM 1060 C CZ  . PHE A 1 133 ? 6.455   9.531   -12.490 1.00 92.63 133 A 1 
ATOM 1061 N N   . PHE A 1 134 ? 8.396   7.801   -19.477 1.00 95.69 134 A 1 
ATOM 1062 C CA  . PHE A 1 134 ? 8.955   7.761   -20.826 1.00 95.27 134 A 1 
ATOM 1063 C C   . PHE A 1 134 ? 7.880   7.806   -21.912 1.00 94.66 134 A 1 
ATOM 1064 O O   . PHE A 1 134 ? 8.063   8.524   -22.895 1.00 93.28 134 A 1 
ATOM 1065 C CB  . PHE A 1 134 ? 9.872   6.542   -21.015 1.00 94.79 134 A 1 
ATOM 1066 C CG  . PHE A 1 134 ? 11.213  6.669   -20.326 1.00 95.02 134 A 1 
ATOM 1067 C CD1 . PHE A 1 134 ? 12.030  7.781   -20.570 1.00 93.47 134 A 1 
ATOM 1068 C CD2 . PHE A 1 134 ? 11.630  5.691   -19.401 1.00 93.48 134 A 1 
ATOM 1069 C CE1 . PHE A 1 134 ? 13.245  7.940   -19.874 1.00 92.92 134 A 1 
ATOM 1070 C CE2 . PHE A 1 134 ? 12.834  5.844   -18.703 1.00 92.59 134 A 1 
ATOM 1071 C CZ  . PHE A 1 134 ? 13.631  6.979   -18.923 1.00 93.49 134 A 1 
ATOM 1072 N N   . LEU A 1 135 ? 6.739   7.141   -21.712 1.00 95.01 135 A 1 
ATOM 1073 C CA  . LEU A 1 135 ? 5.589   7.259   -22.616 1.00 94.51 135 A 1 
ATOM 1074 C C   . LEU A 1 135 ? 5.069   8.698   -22.680 1.00 94.21 135 A 1 
ATOM 1075 O O   . LEU A 1 135 ? 4.810   9.227   -23.766 1.00 92.79 135 A 1 
ATOM 1076 C CB  . LEU A 1 135 ? 4.461   6.317   -22.140 1.00 94.00 135 A 1 
ATOM 1077 C CG  . LEU A 1 135 ? 4.775   4.820   -22.296 1.00 91.79 135 A 1 
ATOM 1078 C CD1 . LEU A 1 135 ? 3.669   4.005   -21.635 1.00 89.52 135 A 1 
ATOM 1079 C CD2 . LEU A 1 135 ? 4.883   4.418   -23.755 1.00 89.47 135 A 1 
ATOM 1080 N N   . THR A 1 136 ? 4.994   9.355   -21.520 1.00 95.78 136 A 1 
ATOM 1081 C CA  . THR A 1 136 ? 4.598   10.760  -21.413 1.00 95.61 136 A 1 
ATOM 1082 C C   . THR A 1 136 ? 5.574   11.674  -22.150 1.00 95.17 136 A 1 
ATOM 1083 O O   . THR A 1 136 ? 5.169   12.442  -23.018 1.00 93.69 136 A 1 
ATOM 1084 C CB  . THR A 1 136 ? 4.482   11.170  -19.934 1.00 95.54 136 A 1 
ATOM 1085 O OG1 . THR A 1 136 ? 3.660   10.263  -19.237 1.00 85.89 136 A 1 
ATOM 1086 C CG2 . THR A 1 136 ? 3.857   12.552  -19.776 1.00 86.25 136 A 1 
ATOM 1087 N N   . CYS A 1 137 ? 6.880   11.528  -21.896 1.00 95.08 137 A 1 
ATOM 1088 C CA  . CYS A 1 137 ? 7.913   12.300  -22.587 1.00 94.43 137 A 1 
ATOM 1089 C C   . CYS A 1 137 ? 7.929   12.059  -24.104 1.00 93.32 137 A 1 
ATOM 1090 O O   . CYS A 1 137 ? 8.154   13.000  -24.863 1.00 91.49 137 A 1 
ATOM 1091 C CB  . CYS A 1 137 ? 9.276   11.971  -21.977 1.00 94.36 137 A 1 
ATOM 1092 S SG  . CYS A 1 137 ? 9.388   12.663  -20.300 1.00 91.62 137 A 1 
ATOM 1093 N N   . MET A 1 138 ? 7.664   10.836  -24.558 1.00 93.07 138 A 1 
ATOM 1094 C CA  . MET A 1 138 ? 7.561   10.546  -25.993 1.00 91.77 138 A 1 
ATOM 1095 C C   . MET A 1 138 ? 6.416   11.286  -26.668 1.00 91.58 138 A 1 
ATOM 1096 O O   . MET A 1 138 ? 6.587   11.751  -27.795 1.00 89.82 138 A 1 
ATOM 1097 C CB  . MET A 1 138 ? 7.385   9.050   -26.244 1.00 89.81 138 A 1 
ATOM 1098 C CG  . MET A 1 138 ? 8.714   8.387   -26.572 1.00 81.39 138 A 1 
ATOM 1099 S SD  . MET A 1 138 ? 8.554   6.770   -27.378 1.00 80.43 138 A 1 
ATOM 1100 C CE  . MET A 1 138 ? 7.835   5.832   -26.022 1.00 70.43 138 A 1 
ATOM 1101 N N   . SER A 1 139 ? 5.266   11.404  -26.009 1.00 92.46 139 A 1 
ATOM 1102 C CA  . SER A 1 139 ? 4.127   12.140  -26.566 1.00 92.24 139 A 1 
ATOM 1103 C C   . SER A 1 139 ? 4.469   13.618  -26.781 1.00 91.88 139 A 1 
ATOM 1104 O O   . SER A 1 139 ? 4.224   14.165  -27.862 1.00 90.05 139 A 1 
ATOM 1105 C CB  . SER A 1 139 ? 2.880   11.966  -25.688 1.00 92.15 139 A 1 
ATOM 1106 O OG  . SER A 1 139 ? 2.925   12.735  -24.509 1.00 83.52 139 A 1 
ATOM 1107 N N   . VAL A 1 140 ? 5.157   14.221  -25.810 1.00 92.54 140 A 1 
ATOM 1108 C CA  . VAL A 1 140 ? 5.618   15.612  -25.880 1.00 92.41 140 A 1 
ATOM 1109 C C   . VAL A 1 140 ? 6.695   15.784  -26.953 1.00 91.31 140 A 1 
ATOM 1110 O O   . VAL A 1 140 ? 6.584   16.678  -27.793 1.00 89.25 140 A 1 
ATOM 1111 C CB  . VAL A 1 140 ? 6.133   16.078  -24.499 1.00 92.57 140 A 1 
ATOM 1112 C CG1 . VAL A 1 140 ? 6.612   17.536  -24.541 1.00 88.66 140 A 1 
ATOM 1113 C CG2 . VAL A 1 140 ? 5.043   15.984  -23.425 1.00 88.96 140 A 1 
ATOM 1114 N N   . ASP A 1 141 ? 7.715   14.900  -26.980 1.00 89.90 141 A 1 
ATOM 1115 C CA  . ASP A 1 141 ? 8.819   14.987  -27.942 1.00 88.23 141 A 1 
ATOM 1116 C C   . ASP A 1 141 ? 8.336   14.834  -29.390 1.00 87.63 141 A 1 
ATOM 1117 O O   . ASP A 1 141 ? 8.805   15.556  -30.274 1.00 85.90 141 A 1 
ATOM 1118 C CB  . ASP A 1 141 ? 9.883   13.933  -27.621 1.00 86.45 141 A 1 
ATOM 1119 C CG  . ASP A 1 141 ? 11.118  14.020  -28.533 1.00 83.79 141 A 1 
ATOM 1120 O OD1 . ASP A 1 141 ? 11.893  14.995  -28.444 1.00 79.12 141 A 1 
ATOM 1121 O OD2 . ASP A 1 141 ? 11.376  13.085  -29.323 1.00 77.81 141 A 1 
ATOM 1122 N N   . ARG A 1 142 ? 7.372   13.964  -29.655 1.00 87.29 142 A 1 
ATOM 1123 C CA  . ARG A 1 142 ? 6.794   13.791  -30.989 1.00 86.08 142 A 1 
ATOM 1124 C C   . ARG A 1 142 ? 6.060   15.050  -31.463 1.00 85.42 142 A 1 
ATOM 1125 O O   . ARG A 1 142 ? 6.230   15.439  -32.618 1.00 83.23 142 A 1 
ATOM 1126 C CB  . ARG A 1 142 ? 5.843   12.589  -31.000 1.00 84.93 142 A 1 
ATOM 1127 C CG  . ARG A 1 142 ? 6.619   11.269  -31.029 1.00 82.56 142 A 1 
ATOM 1128 C CD  . ARG A 1 142 ? 5.635   10.101  -30.924 1.00 78.61 142 A 1 
ATOM 1129 N NE  . ARG A 1 142 ? 6.317   8.803   -31.029 1.00 75.45 142 A 1 
ATOM 1130 C CZ  . ARG A 1 142 ? 5.717   7.615   -31.094 1.00 71.14 142 A 1 
ATOM 1131 N NH1 . ARG A 1 142 ? 4.422   7.507   -31.038 1.00 67.31 142 A 1 
ATOM 1132 N NH2 . ARG A 1 142 ? 6.420   6.536   -31.206 1.00 65.97 142 A 1 
ATOM 1133 N N   . TYR A 1 143 ? 5.301   15.688  -30.590 1.00 86.63 143 A 1 
ATOM 1134 C CA  . TYR A 1 143 ? 4.630   16.946  -30.919 1.00 87.06 143 A 1 
ATOM 1135 C C   . TYR A 1 143 ? 5.643   18.075  -31.163 1.00 86.13 143 A 1 
ATOM 1136 O O   . TYR A 1 143 ? 5.628   18.698  -32.230 1.00 85.01 143 A 1 
ATOM 1137 C CB  . TYR A 1 143 ? 3.644   17.300  -29.806 1.00 88.10 143 A 1 
ATOM 1138 C CG  . TYR A 1 143 ? 2.972   18.634  -30.021 1.00 89.37 143 A 1 
ATOM 1139 C CD1 . TYR A 1 143 ? 3.332   19.753  -29.245 1.00 87.64 143 A 1 
ATOM 1140 C CD2 . TYR A 1 143 ? 2.012   18.782  -31.040 1.00 88.22 143 A 1 
ATOM 1141 C CE1 . TYR A 1 143 ? 2.733   21.001  -29.474 1.00 87.95 143 A 1 
ATOM 1142 C CE2 . TYR A 1 143 ? 1.410   20.025  -31.282 1.00 88.08 143 A 1 
ATOM 1143 C CZ  . TYR A 1 143 ? 1.769   21.139  -30.497 1.00 89.00 143 A 1 
ATOM 1144 O OH  . TYR A 1 143 ? 1.196   22.358  -30.738 1.00 88.11 143 A 1 
ATOM 1145 N N   . LEU A 1 144 ? 6.586   18.274  -30.229 1.00 86.74 144 A 1 
ATOM 1146 C CA  . LEU A 1 144 ? 7.600   19.325  -30.343 1.00 86.17 144 A 1 
ATOM 1147 C C   . LEU A 1 144 ? 8.543   19.122  -31.535 1.00 84.57 144 A 1 
ATOM 1148 O O   . LEU A 1 144 ? 9.025   20.097  -32.112 1.00 81.74 144 A 1 
ATOM 1149 C CB  . LEU A 1 144 ? 8.413   19.386  -29.036 1.00 86.27 144 A 1 
ATOM 1150 C CG  . LEU A 1 144 ? 7.633   19.863  -27.798 1.00 84.88 144 A 1 
ATOM 1151 C CD1 . LEU A 1 144 ? 8.564   19.811  -26.580 1.00 80.90 144 A 1 
ATOM 1152 C CD2 . LEU A 1 144 ? 7.117   21.292  -27.941 1.00 80.91 144 A 1 
ATOM 1153 N N   . SER A 1 145 ? 8.799   17.880  -31.939 1.00 84.08 145 A 1 
ATOM 1154 C CA  . SER A 1 145 ? 9.637   17.580  -33.104 1.00 81.82 145 A 1 
ATOM 1155 C C   . SER A 1 145 ? 9.028   18.073  -34.421 1.00 80.78 145 A 1 
ATOM 1156 O O   . SER A 1 145 ? 9.788   18.404  -35.328 1.00 77.62 145 A 1 
ATOM 1157 C CB  . SER A 1 145 ? 9.921   16.083  -33.213 1.00 79.65 145 A 1 
ATOM 1158 O OG  . SER A 1 145 ? 10.741  15.662  -32.141 1.00 69.29 145 A 1 
ATOM 1159 N N   . ILE A 1 146 ? 7.709   18.129  -34.501 1.00 80.98 146 A 1 
ATOM 1160 C CA  . ILE A 1 146 ? 6.992   18.591  -35.700 1.00 80.17 146 A 1 
ATOM 1161 C C   . ILE A 1 146 ? 6.730   20.095  -35.648 1.00 79.84 146 A 1 
ATOM 1162 O O   . ILE A 1 146 ? 6.797   20.758  -36.685 1.00 76.35 146 A 1 
ATOM 1163 C CB  . ILE A 1 146 ? 5.691   17.774  -35.889 1.00 77.84 146 A 1 
ATOM 1164 C CG1 . ILE A 1 146 ? 6.048   16.281  -36.093 1.00 70.95 146 A 1 
ATOM 1165 C CG2 . ILE A 1 146 ? 4.858   18.300  -37.066 1.00 67.50 146 A 1 
ATOM 1166 C CD1 . ILE A 1 146 ? 4.833   15.353  -36.215 1.00 63.92 146 A 1 
ATOM 1167 N N   . THR A 1 147 ? 6.467   20.659  -34.478 1.00 81.90 147 A 1 
ATOM 1168 C CA  . THR A 1 147 ? 6.042   22.066  -34.358 1.00 81.65 147 A 1 
ATOM 1169 C C   . THR A 1 147 ? 7.180   23.044  -34.084 1.00 80.62 147 A 1 
ATOM 1170 O O   . THR A 1 147 ? 7.280   24.057  -34.763 1.00 75.90 147 A 1 
ATOM 1171 C CB  . THR A 1 147 ? 4.954   22.221  -33.283 1.00 80.10 147 A 1 
ATOM 1172 O OG1 . THR A 1 147 ? 5.402   21.708  -32.051 1.00 71.58 147 A 1 
ATOM 1173 C CG2 . THR A 1 147 ? 3.671   21.484  -33.670 1.00 70.16 147 A 1 
ATOM 1174 N N   . TYR A 1 148 ? 8.038   22.760  -33.098 1.00 81.58 148 A 1 
ATOM 1175 C CA  . TYR A 1 148 ? 9.041   23.713  -32.600 1.00 79.72 148 A 1 
ATOM 1176 C C   . TYR A 1 148 ? 10.483  23.337  -32.942 1.00 78.63 148 A 1 
ATOM 1177 O O   . TYR A 1 148 ? 11.325  24.199  -33.170 1.00 72.46 148 A 1 
ATOM 1178 C CB  . TYR A 1 148 ? 8.883   23.879  -31.080 1.00 76.53 148 A 1 
ATOM 1179 C CG  . TYR A 1 148 ? 7.832   24.890  -30.694 1.00 70.15 148 A 1 
ATOM 1180 C CD1 . TYR A 1 148 ? 8.180   26.255  -30.595 1.00 64.94 148 A 1 
ATOM 1181 C CD2 . TYR A 1 148 ? 6.517   24.490  -30.430 1.00 63.19 148 A 1 
ATOM 1182 C CE1 . TYR A 1 148 ? 7.221   27.206  -30.244 1.00 58.67 148 A 1 
ATOM 1183 C CE2 . TYR A 1 148 ? 5.544   25.444  -30.077 1.00 57.25 148 A 1 
ATOM 1184 C CZ  . TYR A 1 148 ? 5.897   26.802  -29.984 1.00 56.53 148 A 1 
ATOM 1185 O OH  . TYR A 1 148 ? 4.950   27.730  -29.643 1.00 52.51 148 A 1 
ATOM 1186 N N   . PHE A 1 149 ? 10.789  22.040  -32.976 1.00 73.21 149 A 1 
ATOM 1187 C CA  . PHE A 1 149 ? 12.164  21.572  -33.147 1.00 70.81 149 A 1 
ATOM 1188 C C   . PHE A 1 149 ? 12.525  21.249  -34.604 1.00 71.27 149 A 1 
ATOM 1189 O O   . PHE A 1 149 ? 13.489  20.514  -34.840 1.00 67.18 149 A 1 
ATOM 1190 C CB  . PHE A 1 149 ? 12.449  20.417  -32.181 1.00 65.55 149 A 1 
ATOM 1191 C CG  . PHE A 1 149 ? 12.567  20.816  -30.729 1.00 63.68 149 A 1 
ATOM 1192 C CD1 . PHE A 1 149 ? 13.620  21.649  -30.306 1.00 60.72 149 A 1 
ATOM 1193 C CD2 . PHE A 1 149 ? 11.661  20.322  -29.776 1.00 58.78 149 A 1 
ATOM 1194 C CE1 . PHE A 1 149 ? 13.755  21.994  -28.950 1.00 57.82 149 A 1 
ATOM 1195 C CE2 . PHE A 1 149 ? 11.794  20.661  -28.426 1.00 57.80 149 A 1 
ATOM 1196 C CZ  . PHE A 1 149 ? 12.842  21.506  -28.007 1.00 57.30 149 A 1 
ATOM 1197 N N   . THR A 1 150 ? 11.817  21.773  -35.574 1.00 73.59 150 A 1 
ATOM 1198 C CA  . THR A 1 150 ? 12.166  21.593  -36.995 1.00 72.64 150 A 1 
ATOM 1199 C C   . THR A 1 150 ? 13.566  22.130  -37.291 1.00 73.55 150 A 1 
ATOM 1200 O O   . THR A 1 150 ? 14.415  21.372  -37.768 1.00 67.75 150 A 1 
ATOM 1201 C CB  . THR A 1 150 ? 11.127  22.268  -37.900 1.00 67.31 150 A 1 
ATOM 1202 O OG1 . THR A 1 150 ? 10.875  23.567  -37.415 1.00 60.57 150 A 1 
ATOM 1203 C CG2 . THR A 1 150 ? 9.813   21.500  -37.903 1.00 59.21 150 A 1 
ATOM 1204 N N   . ASN A 1 151 ? 13.862  23.343  -36.841 1.00 75.61 151 A 1 
ATOM 1205 C CA  . ASN A 1 151 ? 15.115  24.048  -37.140 1.00 76.18 151 A 1 
ATOM 1206 C C   . ASN A 1 151 ? 16.223  23.857  -36.092 1.00 77.55 151 A 1 
ATOM 1207 O O   . ASN A 1 151 ? 17.307  24.417  -36.218 1.00 72.21 151 A 1 
ATOM 1208 C CB  . ASN A 1 151 ? 14.794  25.538  -37.364 1.00 70.49 151 A 1 
ATOM 1209 C CG  . ASN A 1 151 ? 13.939  25.763  -38.601 1.00 64.41 151 A 1 
ATOM 1210 O OD1 . ASN A 1 151 ? 13.710  24.892  -39.406 1.00 57.27 151 A 1 
ATOM 1211 N ND2 . ASN A 1 151 ? 13.441  26.962  -38.782 1.00 56.53 151 A 1 
ATOM 1212 N N   . THR A 1 152 ? 15.996  23.095  -35.023 1.00 73.33 152 A 1 
ATOM 1213 C CA  . THR A 1 152 ? 17.043  22.875  -34.016 1.00 73.56 152 A 1 
ATOM 1214 C C   . THR A 1 152 ? 18.030  21.804  -34.464 1.00 75.59 152 A 1 
ATOM 1215 O O   . THR A 1 152 ? 17.613  20.726  -34.902 1.00 71.89 152 A 1 
ATOM 1216 C CB  . THR A 1 152 ? 16.506  22.532  -32.616 1.00 68.30 152 A 1 
ATOM 1217 O OG1 . THR A 1 152 ? 15.215  22.000  -32.667 1.00 62.00 152 A 1 
ATOM 1218 C CG2 . THR A 1 152 ? 16.443  23.771  -31.735 1.00 61.19 152 A 1 
ATOM 1219 N N   . PRO A 1 153 ? 19.351  22.043  -34.293 1.00 74.87 153 A 1 
ATOM 1220 C CA  . PRO A 1 153 ? 20.381  21.099  -34.701 1.00 75.73 153 A 1 
ATOM 1221 C C   . PRO A 1 153 ? 20.238  19.776  -33.937 1.00 77.36 153 A 1 
ATOM 1222 O O   . PRO A 1 153 ? 19.890  19.747  -32.753 1.00 73.55 153 A 1 
ATOM 1223 C CB  . PRO A 1 153 ? 21.717  21.802  -34.444 1.00 72.22 153 A 1 
ATOM 1224 C CG  . PRO A 1 153 ? 21.393  22.850  -33.390 1.00 69.16 153 A 1 
ATOM 1225 C CD  . PRO A 1 153 ? 19.948  23.239  -33.714 1.00 72.96 153 A 1 
ATOM 1226 N N   . SER A 1 154 ? 20.544  18.664  -34.612 1.00 76.76 154 A 1 
ATOM 1227 C CA  . SER A 1 154 ? 20.375  17.306  -34.082 1.00 76.59 154 A 1 
ATOM 1228 C C   . SER A 1 154 ? 21.158  17.066  -32.790 1.00 78.87 154 A 1 
ATOM 1229 O O   . SER A 1 154 ? 20.662  16.394  -31.885 1.00 75.36 154 A 1 
ATOM 1230 C CB  . SER A 1 154 ? 20.810  16.288  -35.146 1.00 70.81 154 A 1 
ATOM 1231 O OG  . SER A 1 154 ? 22.166  16.498  -35.498 1.00 60.44 154 A 1 
ATOM 1232 N N   . SER A 1 155 ? 22.337  17.672  -32.647 1.00 77.10 155 A 1 
ATOM 1233 C CA  . SER A 1 155 ? 23.168  17.604  -31.441 1.00 78.99 155 A 1 
ATOM 1234 C C   . SER A 1 155 ? 22.441  18.157  -30.208 1.00 80.58 155 A 1 
ATOM 1235 O O   . SER A 1 155 ? 22.438  17.517  -29.152 1.00 78.33 155 A 1 
ATOM 1236 C CB  . SER A 1 155 ? 24.474  18.369  -31.666 1.00 76.17 155 A 1 
ATOM 1237 O OG  . SER A 1 155 ? 24.205  19.701  -32.048 1.00 66.40 155 A 1 
ATOM 1238 N N   . ARG A 1 156 ? 21.769  19.297  -30.361 1.00 79.92 156 A 1 
ATOM 1239 C CA  . ARG A 1 156 ? 21.015  19.918  -29.267 1.00 82.28 156 A 1 
ATOM 1240 C C   . ARG A 1 156 ? 19.781  19.088  -28.892 1.00 83.78 156 A 1 
ATOM 1241 O O   . ARG A 1 156 ? 19.525  18.894  -27.709 1.00 82.21 156 A 1 
ATOM 1242 C CB  . ARG A 1 156 ? 20.669  21.372  -29.646 1.00 79.58 156 A 1 
ATOM 1243 C CG  . ARG A 1 156 ? 20.255  22.191  -28.416 1.00 69.02 156 A 1 
ATOM 1244 C CD  . ARG A 1 156 ? 20.055  23.669  -28.803 1.00 65.22 156 A 1 
ATOM 1245 N NE  . ARG A 1 156 ? 19.761  24.515  -27.644 1.00 57.85 156 A 1 
ATOM 1246 C CZ  . ARG A 1 156 ? 19.609  25.827  -27.646 1.00 50.28 156 A 1 
ATOM 1247 N NH1 . ARG A 1 156 ? 19.693  26.521  -28.744 1.00 45.82 156 A 1 
ATOM 1248 N NH2 . ARG A 1 156 ? 19.371  26.472  -26.537 1.00 42.64 156 A 1 
ATOM 1249 N N   . LYS A 1 157 ? 19.083  18.511  -29.876 1.00 79.47 157 A 1 
ATOM 1250 C CA  . LYS A 1 157 ? 17.973  17.566  -29.629 1.00 80.58 157 A 1 
ATOM 1251 C C   . LYS A 1 157 ? 18.444  16.342  -28.845 1.00 82.93 157 A 1 
ATOM 1252 O O   . LYS A 1 157 ? 17.804  15.976  -27.855 1.00 82.29 157 A 1 
ATOM 1253 C CB  . LYS A 1 157 ? 17.310  17.124  -30.947 1.00 77.57 157 A 1 
ATOM 1254 C CG  . LYS A 1 157 ? 16.578  18.257  -31.675 1.00 70.66 157 A 1 
ATOM 1255 C CD  . LYS A 1 157 ? 15.865  17.752  -32.951 1.00 68.14 157 A 1 
ATOM 1256 C CE  . LYS A 1 157 ? 15.231  18.935  -33.676 1.00 61.72 157 A 1 
ATOM 1257 N NZ  . LYS A 1 157 ? 14.495  18.603  -34.912 1.00 55.86 157 A 1 
ATOM 1258 N N   . LYS A 1 158 ? 19.574  15.738  -29.205 1.00 82.24 158 A 1 
ATOM 1259 C CA  . LYS A 1 158 ? 20.163  14.600  -28.480 1.00 83.01 158 A 1 
ATOM 1260 C C   . LYS A 1 158 ? 20.483  14.954  -27.030 1.00 85.30 158 A 1 
ATOM 1261 O O   . LYS A 1 158 ? 20.177  14.175  -26.138 1.00 84.51 158 A 1 
ATOM 1262 C CB  . LYS A 1 158 ? 21.459  14.118  -29.162 1.00 80.03 158 A 1 
ATOM 1263 C CG  . LYS A 1 158 ? 21.193  13.378  -30.462 1.00 70.69 158 A 1 
ATOM 1264 C CD  . LYS A 1 158 ? 22.511  12.864  -31.078 1.00 66.87 158 A 1 
ATOM 1265 C CE  . LYS A 1 158 ? 22.197  12.368  -32.479 1.00 58.57 158 A 1 
ATOM 1266 N NZ  . LYS A 1 158 ? 23.168  11.428  -33.088 1.00 52.62 158 A 1 
ATOM 1267 N N   . MET A 1 159 ? 21.084  16.119  -26.792 1.00 83.68 159 A 1 
ATOM 1268 C CA  . MET A 1 159 ? 21.443  16.565  -25.448 1.00 85.81 159 A 1 
ATOM 1269 C C   . MET A 1 159 ? 20.201  16.760  -24.571 1.00 87.20 159 A 1 
ATOM 1270 O O   . MET A 1 159 ? 20.148  16.230  -23.467 1.00 86.48 159 A 1 
ATOM 1271 C CB  . MET A 1 159 ? 22.285  17.837  -25.539 1.00 84.80 159 A 1 
ATOM 1272 C CG  . MET A 1 159 ? 22.886  18.212  -24.179 1.00 74.61 159 A 1 
ATOM 1273 S SD  . MET A 1 159 ? 23.957  19.676  -24.258 1.00 68.52 159 A 1 
ATOM 1274 C CE  . MET A 1 159 ? 24.490  19.760  -22.521 1.00 58.08 159 A 1 
ATOM 1275 N N   . VAL A 1 160 ? 19.180  17.440  -25.085 1.00 85.94 160 A 1 
ATOM 1276 C CA  . VAL A 1 160 ? 17.911  17.645  -24.376 1.00 87.39 160 A 1 
ATOM 1277 C C   . VAL A 1 160 ? 17.256  16.309  -24.038 1.00 88.91 160 A 1 
ATOM 1278 O O   . VAL A 1 160 ? 16.919  16.073  -22.873 1.00 88.98 160 A 1 
ATOM 1279 C CB  . VAL A 1 160 ? 16.951  18.537  -25.181 1.00 86.11 160 A 1 
ATOM 1280 C CG1 . VAL A 1 160 ? 15.552  18.609  -24.563 1.00 79.47 160 A 1 
ATOM 1281 C CG2 . VAL A 1 160 ? 17.491  19.971  -25.250 1.00 79.77 160 A 1 
ATOM 1282 N N   . ARG A 1 161 ? 17.152  15.376  -24.982 1.00 87.99 161 A 1 
ATOM 1283 C CA  . ARG A 1 161 ? 16.587  14.041  -24.739 1.00 88.64 161 A 1 
ATOM 1284 C C   . ARG A 1 161 ? 17.358  13.281  -23.663 1.00 90.21 161 A 1 
ATOM 1285 O O   . ARG A 1 161 ? 16.746  12.662  -22.802 1.00 89.74 161 A 1 
ATOM 1286 C CB  . ARG A 1 161 ? 16.562  13.230  -26.041 1.00 86.97 161 A 1 
ATOM 1287 C CG  . ARG A 1 161 ? 15.465  13.716  -26.999 1.00 83.21 161 A 1 
ATOM 1288 C CD  . ARG A 1 161 ? 15.552  12.963  -28.323 1.00 80.28 161 A 1 
ATOM 1289 N NE  . ARG A 1 161 ? 14.483  13.377  -29.239 1.00 76.56 161 A 1 
ATOM 1290 C CZ  . ARG A 1 161 ? 14.466  13.261  -30.549 1.00 71.87 161 A 1 
ATOM 1291 N NH1 . ARG A 1 161 ? 15.450  12.722  -31.223 1.00 67.26 161 A 1 
ATOM 1292 N NH2 . ARG A 1 161 ? 13.445  13.698  -31.200 1.00 67.24 161 A 1 
ATOM 1293 N N   . ARG A 1 162 ? 18.690  13.371  -23.666 1.00 89.11 162 A 1 
ATOM 1294 C CA  . ARG A 1 162 ? 19.531  12.704  -22.672 1.00 89.99 162 A 1 
ATOM 1295 C C   . ARG A 1 162 ? 19.325  13.271  -21.262 1.00 91.89 162 A 1 
ATOM 1296 O O   . ARG A 1 162 ? 19.215  12.497  -20.322 1.00 91.10 162 A 1 
ATOM 1297 C CB  . ARG A 1 162 ? 20.995  12.779  -23.120 1.00 87.77 162 A 1 
ATOM 1298 C CG  . ARG A 1 162 ? 21.868  11.742  -22.402 1.00 76.82 162 A 1 
ATOM 1299 C CD  . ARG A 1 162 ? 23.298  11.787  -22.960 1.00 72.30 162 A 1 
ATOM 1300 N NE  . ARG A 1 162 ? 24.125  10.703  -22.428 1.00 64.56 162 A 1 
ATOM 1301 C CZ  . ARG A 1 162 ? 25.386  10.448  -22.755 1.00 58.75 162 A 1 
ATOM 1302 N NH1 . ARG A 1 162 ? 26.026  11.170  -23.637 1.00 54.68 162 A 1 
ATOM 1303 N NH2 . ARG A 1 162 ? 26.030  9.463   -22.197 1.00 51.94 162 A 1 
ATOM 1304 N N   . VAL A 1 163 ? 19.225  14.596  -21.128 1.00 91.51 163 A 1 
ATOM 1305 C CA  . VAL A 1 163 ? 18.918  15.265  -19.852 1.00 93.08 163 A 1 
ATOM 1306 C C   . VAL A 1 163 ? 17.526  14.875  -19.361 1.00 94.29 163 A 1 
ATOM 1307 O O   . VAL A 1 163 ? 17.382  14.492  -18.203 1.00 94.07 163 A 1 
ATOM 1308 C CB  . VAL A 1 163 ? 19.066  16.792  -19.977 1.00 92.71 163 A 1 
ATOM 1309 C CG1 . VAL A 1 163 ? 18.595  17.523  -18.713 1.00 87.09 163 A 1 
ATOM 1310 C CG2 . VAL A 1 163 ? 20.531  17.173  -20.203 1.00 86.37 163 A 1 
ATOM 1311 N N   . VAL A 1 164 ? 16.526  14.880  -20.230 1.00 93.46 164 A 1 
ATOM 1312 C CA  . VAL A 1 164 ? 15.159  14.469  -19.879 1.00 93.94 164 A 1 
ATOM 1313 C C   . VAL A 1 164 ? 15.119  13.013  -19.407 1.00 94.90 164 A 1 
ATOM 1314 O O   . VAL A 1 164 ? 14.488  12.738  -18.397 1.00 94.60 164 A 1 
ATOM 1315 C CB  . VAL A 1 164 ? 14.189  14.712  -21.044 1.00 92.80 164 A 1 
ATOM 1316 C CG1 . VAL A 1 164 ? 12.794  14.135  -20.773 1.00 88.37 164 A 1 
ATOM 1317 C CG2 . VAL A 1 164 ? 14.004  16.216  -21.291 1.00 88.58 164 A 1 
ATOM 1318 N N   . CYS A 1 165 ? 15.841  12.095  -20.054 1.00 93.87 165 A 1 
ATOM 1319 C CA  . CYS A 1 165 ? 15.922  10.703  -19.594 1.00 94.05 165 A 1 
ATOM 1320 C C   . CYS A 1 165 ? 16.494  10.588  -18.171 1.00 95.33 165 A 1 
ATOM 1321 O O   . CYS A 1 165 ? 15.972  9.824   -17.371 1.00 94.95 165 A 1 
ATOM 1322 C CB  . CYS A 1 165 ? 16.768  9.873   -20.566 1.00 92.31 165 A 1 
ATOM 1323 S SG  . CYS A 1 165 ? 15.913  9.626   -22.157 1.00 87.52 165 A 1 
ATOM 1324 N N   . ILE A 1 166 ? 17.545  11.360  -17.844 1.00 95.36 166 A 1 
ATOM 1325 C CA  . ILE A 1 166 ? 18.125  11.366  -16.492 1.00 95.97 166 A 1 
ATOM 1326 C C   . ILE A 1 166 ? 17.111  11.905  -15.474 1.00 96.77 166 A 1 
ATOM 1327 O O   . ILE A 1 166 ? 16.935  11.300  -14.416 1.00 96.27 166 A 1 
ATOM 1328 C CB  . ILE A 1 166 ? 19.451  12.166  -16.470 1.00 95.42 166 A 1 
ATOM 1329 C CG1 . ILE A 1 166 ? 20.527  11.459  -17.331 1.00 90.87 166 A 1 
ATOM 1330 C CG2 . ILE A 1 166 ? 19.967  12.350  -15.031 1.00 89.96 166 A 1 
ATOM 1331 C CD1 . ILE A 1 166 ? 21.740  12.347  -17.660 1.00 80.58 166 A 1 
ATOM 1332 N N   . LEU A 1 167 ? 16.411  12.987  -15.804 1.00 96.14 167 A 1 
ATOM 1333 C CA  . LEU A 1 167 ? 15.384  13.568  -14.931 1.00 96.67 167 A 1 
ATOM 1334 C C   . LEU A 1 167 ? 14.208  12.617  -14.699 1.00 96.82 167 A 1 
ATOM 1335 O O   . LEU A 1 167 ? 13.717  12.536  -13.580 1.00 96.08 167 A 1 
ATOM 1336 C CB  . LEU A 1 167 ? 14.880  14.891  -15.535 1.00 96.46 167 A 1 
ATOM 1337 C CG  . LEU A 1 167 ? 15.910  16.045  -15.501 1.00 90.51 167 A 1 
ATOM 1338 C CD1 . LEU A 1 167 ? 15.351  17.244  -16.268 1.00 84.23 167 A 1 
ATOM 1339 C CD2 . LEU A 1 167 ? 16.234  16.491  -14.075 1.00 85.15 167 A 1 
ATOM 1340 N N   . VAL A 1 168 ? 13.794  11.865  -15.715 1.00 96.72 168 A 1 
ATOM 1341 C CA  . VAL A 1 168 ? 12.744  10.849  -15.591 1.00 96.51 168 A 1 
ATOM 1342 C C   . VAL A 1 168 ? 13.156  9.739   -14.629 1.00 96.76 168 A 1 
ATOM 1343 O O   . VAL A 1 168 ? 12.379  9.398   -13.736 1.00 95.80 168 A 1 
ATOM 1344 C CB  . VAL A 1 168 ? 12.372  10.272  -16.968 1.00 95.41 168 A 1 
ATOM 1345 C CG1 . VAL A 1 168 ? 11.522  9.001   -16.863 1.00 91.69 168 A 1 
ATOM 1346 C CG2 . VAL A 1 168 ? 11.566  11.293  -17.767 1.00 92.03 168 A 1 
ATOM 1347 N N   . TRP A 1 169 ? 14.374  9.209   -14.745 1.00 96.78 169 A 1 
ATOM 1348 C CA  . TRP A 1 169 ? 14.875  8.198   -13.817 1.00 97.00 169 A 1 
ATOM 1349 C C   . TRP A 1 169 ? 14.995  8.723   -12.389 1.00 97.14 169 A 1 
ATOM 1350 O O   . TRP A 1 169 ? 14.616  8.032   -11.439 1.00 95.94 169 A 1 
ATOM 1351 C CB  . TRP A 1 169 ? 16.229  7.676   -14.309 1.00 96.55 169 A 1 
ATOM 1352 C CG  . TRP A 1 169 ? 16.137  6.701   -15.436 1.00 96.07 169 A 1 
ATOM 1353 C CD1 . TRP A 1 169 ? 16.705  6.849   -16.655 1.00 93.88 169 A 1 
ATOM 1354 C CD2 . TRP A 1 169 ? 15.459  5.413   -15.465 1.00 95.32 169 A 1 
ATOM 1355 N NE1 . TRP A 1 169 ? 16.436  5.733   -17.440 1.00 93.16 169 A 1 
ATOM 1356 C CE2 . TRP A 1 169 ? 15.671  4.830   -16.737 1.00 94.55 169 A 1 
ATOM 1357 C CE3 . TRP A 1 169 ? 14.694  4.687   -14.522 1.00 93.75 169 A 1 
ATOM 1358 C CZ2 . TRP A 1 169 ? 15.148  3.559   -17.075 1.00 93.02 169 A 1 
ATOM 1359 C CZ3 . TRP A 1 169 ? 14.165  3.417   -14.867 1.00 92.37 169 A 1 
ATOM 1360 C CH2 . TRP A 1 169 ? 14.398  2.873   -16.125 1.00 92.07 169 A 1 
ATOM 1361 N N   . LEU A 1 170 ? 15.452  9.967   -12.217 1.00 97.44 170 A 1 
ATOM 1362 C CA  . LEU A 1 170 ? 15.538  10.603  -10.908 1.00 97.31 170 A 1 
ATOM 1363 C C   . LEU A 1 170 ? 14.153  10.775  -10.277 1.00 97.06 170 A 1 
ATOM 1364 O O   . LEU A 1 170 ? 13.970  10.456  -9.102  1.00 96.01 170 A 1 
ATOM 1365 C CB  . LEU A 1 170 ? 16.248  11.968  -11.060 1.00 97.22 170 A 1 
ATOM 1366 C CG  . LEU A 1 170 ? 16.811  12.473  -9.716  1.00 89.31 170 A 1 
ATOM 1367 C CD1 . LEU A 1 170 ? 18.247  11.976  -9.506  1.00 82.40 170 A 1 
ATOM 1368 C CD2 . LEU A 1 170 ? 16.824  14.002  -9.671  1.00 84.24 170 A 1 
ATOM 1369 N N   . LEU A 1 171 ? 13.163  11.220  -11.052 1.00 96.57 171 A 1 
ATOM 1370 C CA  . LEU A 1 171 ? 11.787  11.381  -10.599 1.00 95.93 171 A 1 
ATOM 1371 C C   . LEU A 1 171 ? 11.170  10.037  -10.204 1.00 95.22 171 A 1 
ATOM 1372 O O   . LEU A 1 171 ? 10.611  9.918   -9.113  1.00 94.19 171 A 1 
ATOM 1373 C CB  . LEU A 1 171 ? 10.977  12.086  -11.699 1.00 95.49 171 A 1 
ATOM 1374 C CG  . LEU A 1 171 ? 9.518   12.394  -11.301 1.00 89.51 171 A 1 
ATOM 1375 C CD1 . LEU A 1 171 ? 9.434   13.392  -10.151 1.00 82.55 171 A 1 
ATOM 1376 C CD2 . LEU A 1 171 ? 8.773   12.979  -12.496 1.00 82.81 171 A 1 
ATOM 1377 N N   . ALA A 1 172 ? 11.322  9.003   -11.030 1.00 95.00 172 A 1 
ATOM 1378 C CA  . ALA A 1 172 ? 10.834  7.653   -10.738 1.00 94.49 172 A 1 
ATOM 1379 C C   . ALA A 1 172 ? 11.455  7.079   -9.457  1.00 93.86 172 A 1 
ATOM 1380 O O   . ALA A 1 172 ? 10.764  6.455   -8.652  1.00 92.69 172 A 1 
ATOM 1381 C CB  . ALA A 1 172 ? 11.129  6.767   -11.956 1.00 94.21 172 A 1 
ATOM 1382 N N   . PHE A 1 173 ? 12.752  7.345   -9.226  1.00 95.69 173 A 1 
ATOM 1383 C CA  . PHE A 1 173 ? 13.445  6.963   -8.000  1.00 95.25 173 A 1 
ATOM 1384 C C   . PHE A 1 173 ? 12.885  7.694   -6.778  1.00 94.46 173 A 1 
ATOM 1385 O O   . PHE A 1 173 ? 12.522  7.050   -5.791  1.00 93.35 173 A 1 
ATOM 1386 C CB  . PHE A 1 173 ? 14.943  7.214   -8.176  1.00 95.17 173 A 1 
ATOM 1387 C CG  . PHE A 1 173 ? 15.770  6.794   -6.991  1.00 94.04 173 A 1 
ATOM 1388 C CD1 . PHE A 1 173 ? 16.297  7.754   -6.111  1.00 89.49 173 A 1 
ATOM 1389 C CD2 . PHE A 1 173 ? 16.020  5.433   -6.764  1.00 89.77 173 A 1 
ATOM 1390 C CE1 . PHE A 1 173 ? 17.087  7.350   -5.021  1.00 88.89 173 A 1 
ATOM 1391 C CE2 . PHE A 1 173 ? 16.802  5.029   -5.679  1.00 88.70 173 A 1 
ATOM 1392 C CZ  . PHE A 1 173 ? 17.344  5.983   -4.801  1.00 89.42 173 A 1 
ATOM 1393 N N   . CYS A 1 174 ? 12.733  9.017   -6.843  1.00 95.15 174 A 1 
ATOM 1394 C CA  . CYS A 1 174 ? 12.203  9.823   -5.743  1.00 94.53 174 A 1 
ATOM 1395 C C   . CYS A 1 174 ? 10.764  9.443   -5.364  1.00 93.35 174 A 1 
ATOM 1396 O O   . CYS A 1 174 ? 10.450  9.361   -4.182  1.00 91.42 174 A 1 
ATOM 1397 C CB  . CYS A 1 174 ? 12.264  11.311  -6.126  1.00 95.00 174 A 1 
ATOM 1398 S SG  . CYS A 1 174 ? 13.987  11.886  -6.116  1.00 88.47 174 A 1 
ATOM 1399 N N   . VAL A 1 175 ? 9.904   9.168   -6.347  1.00 92.20 175 A 1 
ATOM 1400 C CA  . VAL A 1 175 ? 8.518   8.726   -6.107  1.00 90.90 175 A 1 
ATOM 1401 C C   . VAL A 1 175 ? 8.471   7.341   -5.467  1.00 89.47 175 A 1 
ATOM 1402 O O   . VAL A 1 175 ? 7.590   7.067   -4.650  1.00 87.63 175 A 1 
ATOM 1403 C CB  . VAL A 1 175 ? 7.721   8.757   -7.425  1.00 90.67 175 A 1 
ATOM 1404 C CG1 . VAL A 1 175 ? 6.314   8.198   -7.282  1.00 86.57 175 A 1 
ATOM 1405 C CG2 . VAL A 1 175 ? 7.566   10.199  -7.927  1.00 86.74 175 A 1 
ATOM 1406 N N   . SER A 1 176 ? 9.429   6.480   -5.783  1.00 90.51 176 A 1 
ATOM 1407 C CA  . SER A 1 176 ? 9.461   5.103   -5.284  1.00 89.84 176 A 1 
ATOM 1408 C C   . SER A 1 176 ? 10.106  4.950   -3.907  1.00 89.09 176 A 1 
ATOM 1409 O O   . SER A 1 176 ? 9.883   3.943   -3.246  1.00 87.28 176 A 1 
ATOM 1410 C CB  . SER A 1 176 ? 10.173  4.196   -6.288  1.00 89.67 176 A 1 
ATOM 1411 O OG  . SER A 1 176 ? 9.546   4.273   -7.550  1.00 84.03 176 A 1 
ATOM 1412 N N   . LEU A 1 177 ? 10.901  5.921   -3.457  1.00 90.50 177 A 1 
ATOM 1413 C CA  . LEU A 1 177 ? 11.621  5.841   -2.186  1.00 90.07 177 A 1 
ATOM 1414 C C   . LEU A 1 177 ? 10.735  5.738   -0.932  1.00 88.98 177 A 1 
ATOM 1415 O O   . LEU A 1 177 ? 10.983  4.827   -0.137  1.00 86.71 177 A 1 
ATOM 1416 C CB  . LEU A 1 177 ? 12.589  7.035   -2.075  1.00 90.09 177 A 1 
ATOM 1417 C CG  . LEU A 1 177 ? 13.985  6.759   -2.635  1.00 86.27 177 A 1 
ATOM 1418 C CD1 . LEU A 1 177 ? 14.759  8.082   -2.671  1.00 81.66 177 A 1 
ATOM 1419 C CD2 . LEU A 1 177 ? 14.770  5.769   -1.775  1.00 81.69 177 A 1 
ATOM 1420 N N   . PRO A 1 178 ? 9.753   6.630   -0.715  1.00 88.48 178 A 1 
ATOM 1421 C CA  . PRO A 1 178 ? 9.102   6.741   0.596   1.00 87.05 178 A 1 
ATOM 1422 C C   . PRO A 1 178 ? 8.430   5.457   1.045   1.00 85.67 178 A 1 
ATOM 1423 O O   . PRO A 1 178 ? 8.661   4.986   2.158   1.00 82.59 178 A 1 
ATOM 1424 C CB  . PRO A 1 178 ? 8.084   7.882   0.451   1.00 86.04 178 A 1 
ATOM 1425 C CG  . PRO A 1 178 ? 8.623   8.720   -0.699  1.00 84.92 178 A 1 
ATOM 1426 C CD  . PRO A 1 178 ? 9.271   7.675   -1.601  1.00 87.79 178 A 1 
ATOM 1427 N N   . ASP A 1 179 ? 7.668   4.857   0.183   1.00 83.70 179 A 1 
ATOM 1428 C CA  . ASP A 1 179 ? 6.924   3.655   0.522   1.00 82.34 179 A 1 
ATOM 1429 C C   . ASP A 1 179 ? 7.836   2.400   0.574   1.00 83.01 179 A 1 
ATOM 1430 O O   . ASP A 1 179 ? 7.645   1.520   1.402   1.00 80.99 179 A 1 
ATOM 1431 C CB  . ASP A 1 179 ? 5.730   3.610   -0.438  1.00 78.52 179 A 1 
ATOM 1432 C CG  . ASP A 1 179 ? 4.791   2.432   -0.228  1.00 73.17 179 A 1 
ATOM 1433 O OD1 . ASP A 1 179 ? 4.491   2.123   0.920   1.00 64.60 179 A 1 
ATOM 1434 O OD2 . ASP A 1 179 ? 4.353   1.830   -1.227  1.00 66.01 179 A 1 
ATOM 1435 N N   . THR A 1 180 ? 8.917   2.360   -0.222  1.00 85.62 180 A 1 
ATOM 1436 C CA  . THR A 1 180 ? 9.939   1.310   -0.089  1.00 86.23 180 A 1 
ATOM 1437 C C   . THR A 1 180 ? 10.661  1.378   1.258   1.00 86.14 180 A 1 
ATOM 1438 O O   . THR A 1 180 ? 11.031  0.345   1.805   1.00 85.00 180 A 1 
ATOM 1439 C CB  . THR A 1 180 ? 10.981  1.387   -1.212  1.00 86.25 180 A 1 
ATOM 1440 O OG1 . THR A 1 180 ? 10.362  1.389   -2.478  1.00 78.30 180 A 1 
ATOM 1441 C CG2 . THR A 1 180 ? 11.933  0.187   -1.202  1.00 77.80 180 A 1 
ATOM 1442 N N   . TYR A 1 181 ? 10.851  2.575   1.804   1.00 87.58 181 A 1 
ATOM 1443 C CA  . TYR A 1 181 ? 11.454  2.765   3.121   1.00 87.41 181 A 1 
ATOM 1444 C C   . TYR A 1 181 ? 10.606  2.116   4.226   1.00 86.51 181 A 1 
ATOM 1445 O O   . TYR A 1 181 ? 11.153  1.469   5.123   1.00 85.30 181 A 1 
ATOM 1446 C CB  . TYR A 1 181 ? 11.637  4.262   3.363   1.00 88.19 181 A 1 
ATOM 1447 C CG  . TYR A 1 181 ? 12.192  4.585   4.734   1.00 88.84 181 A 1 
ATOM 1448 C CD1 . TYR A 1 181 ? 11.331  4.985   5.762   1.00 85.22 181 A 1 
ATOM 1449 C CD2 . TYR A 1 181 ? 13.569  4.434   4.981   1.00 85.79 181 A 1 
ATOM 1450 C CE1 . TYR A 1 181 ? 11.841  5.251   7.042   1.00 85.40 181 A 1 
ATOM 1451 C CE2 . TYR A 1 181 ? 14.088  4.697   6.260   1.00 85.29 181 A 1 
ATOM 1452 C CZ  . TYR A 1 181 ? 13.224  5.106   7.288   1.00 86.21 181 A 1 
ATOM 1453 O OH  . TYR A 1 181 ? 13.724  5.362   8.538   1.00 84.51 181 A 1 
ATOM 1454 N N   . TYR A 1 182 ? 9.287   2.221   4.132   1.00 83.46 182 A 1 
ATOM 1455 C CA  . TYR A 1 182 ? 8.354   1.652   5.102   1.00 82.41 182 A 1 
ATOM 1456 C C   . TYR A 1 182 ? 8.032   0.169   4.866   1.00 80.67 182 A 1 
ATOM 1457 O O   . TYR A 1 182 ? 7.380   -0.446  5.705   1.00 77.83 182 A 1 
ATOM 1458 C CB  . TYR A 1 182 ? 7.091   2.507   5.151   1.00 82.75 182 A 1 
ATOM 1459 C CG  . TYR A 1 182 ? 7.326   3.901   5.708   1.00 82.50 182 A 1 
ATOM 1460 C CD1 . TYR A 1 182 ? 7.705   4.070   7.060   1.00 80.54 182 A 1 
ATOM 1461 C CD2 . TYR A 1 182 ? 7.192   5.034   4.886   1.00 81.40 182 A 1 
ATOM 1462 C CE1 . TYR A 1 182 ? 7.953   5.353   7.571   1.00 79.89 182 A 1 
ATOM 1463 C CE2 . TYR A 1 182 ? 7.438   6.318   5.388   1.00 80.36 182 A 1 
ATOM 1464 C CZ  . TYR A 1 182 ? 7.822   6.470   6.725   1.00 81.17 182 A 1 
ATOM 1465 O OH  . TYR A 1 182 ? 8.078   7.734   7.224   1.00 79.26 182 A 1 
ATOM 1466 N N   . LEU A 1 183 ? 8.493   -0.435  3.773   1.00 82.07 183 A 1 
ATOM 1467 C CA  . LEU A 1 183 ? 8.300   -1.864  3.537   1.00 82.29 183 A 1 
ATOM 1468 C C   . LEU A 1 183 ? 9.084   -2.712  4.538   1.00 82.26 183 A 1 
ATOM 1469 O O   . LEU A 1 183 ? 10.297  -2.559  4.695   1.00 81.01 183 A 1 
ATOM 1470 C CB  . LEU A 1 183 ? 8.702   -2.246  2.107   1.00 81.03 183 A 1 
ATOM 1471 C CG  . LEU A 1 183 ? 7.590   -1.999  1.086   1.00 78.53 183 A 1 
ATOM 1472 C CD1 . LEU A 1 183 ? 8.201   -2.040  -0.305  1.00 74.70 183 A 1 
ATOM 1473 C CD2 . LEU A 1 183 ? 6.504   -3.073  1.150   1.00 75.35 183 A 1 
ATOM 1474 N N   . LYS A 1 184 ? 8.377   -3.659  5.162   1.00 77.99 184 A 1 
ATOM 1475 C CA  . LYS A 1 184 ? 8.936   -4.661  6.067   1.00 76.79 184 A 1 
ATOM 1476 C C   . LYS A 1 184 ? 8.245   -6.003  5.857   1.00 76.79 184 A 1 
ATOM 1477 O O   . LYS A 1 184 ? 7.097   -6.063  5.414   1.00 74.53 184 A 1 
ATOM 1478 C CB  . LYS A 1 184 ? 8.806   -4.194  7.526   1.00 74.62 184 A 1 
ATOM 1479 C CG  . LYS A 1 184 ? 9.621   -2.918  7.788   1.00 67.86 184 A 1 
ATOM 1480 C CD  . LYS A 1 184 ? 9.612   -2.544  9.269   1.00 64.36 184 A 1 
ATOM 1481 C CE  . LYS A 1 184 ? 10.448  -1.275  9.462   1.00 58.06 184 A 1 
ATOM 1482 N NZ  . LYS A 1 184 ? 10.504  -0.876  10.886  1.00 52.32 184 A 1 
ATOM 1483 N N   . THR A 1 185 ? 8.944   -7.063  6.208   1.00 78.07 185 A 1 
ATOM 1484 C CA  . THR A 1 185 ? 8.308   -8.368  6.374   1.00 77.07 185 A 1 
ATOM 1485 C C   . THR A 1 185 ? 7.727   -8.469  7.778   1.00 74.68 185 A 1 
ATOM 1486 O O   . THR A 1 185 ? 8.409   -8.158  8.756   1.00 71.71 185 A 1 
ATOM 1487 C CB  . THR A 1 185 ? 9.272   -9.526  6.124   1.00 77.99 185 A 1 
ATOM 1488 O OG1 . THR A 1 185 ? 10.471  -9.332  6.827   1.00 70.35 185 A 1 
ATOM 1489 C CG2 . THR A 1 185 ? 9.590   -9.636  4.640   1.00 70.38 185 A 1 
ATOM 1490 N N   . VAL A 1 186 ? 6.477   -8.893  7.865   1.00 72.20 186 A 1 
ATOM 1491 C CA  . VAL A 1 186 ? 5.800   -9.079  9.142   1.00 69.51 186 A 1 
ATOM 1492 C C   . VAL A 1 186 ? 5.182   -10.460 9.180   1.00 70.10 186 A 1 
ATOM 1493 O O   . VAL A 1 186 ? 4.456   -10.842 8.270   1.00 68.66 186 A 1 
ATOM 1494 C CB  . VAL A 1 186 ? 4.754   -7.997  9.396   1.00 65.80 186 A 1 
ATOM 1495 C CG1 . VAL A 1 186 ? 4.045   -8.202  10.737  1.00 58.50 186 A 1 
ATOM 1496 C CG2 . VAL A 1 186 ? 5.483   -6.643  9.423   1.00 56.74 186 A 1 
ATOM 1497 N N   . THR A 1 187 ? 5.487   -11.174 10.239  1.00 66.72 187 A 1 
ATOM 1498 C CA  . THR A 1 187 ? 4.959   -12.508 10.479  1.00 65.58 187 A 1 
ATOM 1499 C C   . THR A 1 187 ? 3.738   -12.396 11.377  1.00 63.86 187 A 1 
ATOM 1500 O O   . THR A 1 187 ? 3.809   -11.804 12.451  1.00 61.80 187 A 1 
ATOM 1501 C CB  . THR A 1 187 ? 6.035   -13.413 11.088  1.00 65.88 187 A 1 
ATOM 1502 O OG1 . THR A 1 187 ? 7.209   -13.343 10.298  1.00 62.99 187 A 1 
ATOM 1503 C CG2 . THR A 1 187 ? 5.595   -14.871 11.117  1.00 63.28 187 A 1 
ATOM 1504 N N   . SER A 1 188 ? 2.624   -12.946 10.919  1.00 59.39 188 A 1 
ATOM 1505 C CA  . SER A 1 188 ? 1.428   -13.061 11.735  1.00 57.03 188 A 1 
ATOM 1506 C C   . SER A 1 188 ? 1.678   -14.047 12.869  1.00 56.85 188 A 1 
ATOM 1507 O O   . SER A 1 188 ? 2.120   -15.165 12.634  1.00 54.51 188 A 1 
ATOM 1508 C CB  . SER A 1 188 ? 0.245   -13.527 10.887  1.00 53.60 188 A 1 
ATOM 1509 O OG  . SER A 1 188 ? -0.898  -13.606 11.719  1.00 49.32 188 A 1 
ATOM 1510 N N   . ALA A 1 189 ? 1.391   -13.634 14.098  1.00 52.51 189 A 1 
ATOM 1511 C CA  . ALA A 1 189 ? 1.575   -14.497 15.258  1.00 50.57 189 A 1 
ATOM 1512 C C   . ALA A 1 189 ? 0.531   -15.622 15.336  1.00 50.40 189 A 1 
ATOM 1513 O O   . ALA A 1 189 ? 0.759   -16.605 16.034  1.00 47.35 189 A 1 
ATOM 1514 C CB  . ALA A 1 189 ? 1.595   -13.619 16.509  1.00 47.17 189 A 1 
ATOM 1515 N N   . SER A 1 190 ? -0.609  -15.496 14.634  1.00 51.55 190 A 1 
ATOM 1516 C CA  . SER A 1 190 ? -1.670  -16.506 14.661  1.00 50.53 190 A 1 
ATOM 1517 C C   . SER A 1 190 ? -1.354  -17.729 13.811  1.00 51.43 190 A 1 
ATOM 1518 O O   . SER A 1 190 ? -1.666  -18.852 14.197  1.00 48.53 190 A 1 
ATOM 1519 C CB  . SER A 1 190 ? -3.002  -15.915 14.200  1.00 46.87 190 A 1 
ATOM 1520 O OG  . SER A 1 190 ? -2.886  -15.259 12.962  1.00 43.18 190 A 1 
ATOM 1521 N N   . ASN A 1 191 ? -0.748  -17.507 12.644  1.00 56.97 191 A 1 
ATOM 1522 C CA  . ASN A 1 191 ? -0.610  -18.525 11.613  1.00 57.09 191 A 1 
ATOM 1523 C C   . ASN A 1 191 ? 0.826   -18.661 11.083  1.00 59.56 191 A 1 
ATOM 1524 O O   . ASN A 1 191 ? 1.063   -19.421 10.158  1.00 57.02 191 A 1 
ATOM 1525 C CB  . ASN A 1 191 ? -1.678  -18.344 10.505  1.00 52.81 191 A 1 
ATOM 1526 C CG  . ASN A 1 191 ? -2.267  -16.964 10.242  1.00 49.33 191 A 1 
ATOM 1527 O OD1 . ASN A 1 191 ? -2.027  -15.988 10.920  1.00 45.26 191 A 1 
ATOM 1528 N ND2 . ASN A 1 191 ? -3.080  -16.839 9.222   1.00 44.47 191 A 1 
ATOM 1529 N N   . ASN A 1 192 ? 1.812   -17.959 11.677  1.00 63.86 192 A 1 
ATOM 1530 C CA  . ASN A 1 192 ? 3.205   -17.909 11.233  1.00 65.07 192 A 1 
ATOM 1531 C C   . ASN A 1 192 ? 3.393   -17.518 9.758   1.00 67.65 192 A 1 
ATOM 1532 O O   . ASN A 1 192 ? 4.451   -17.755 9.170   1.00 66.01 192 A 1 
ATOM 1533 C CB  . ASN A 1 192 ? 3.939   -19.209 11.633  1.00 62.26 192 A 1 
ATOM 1534 C CG  . ASN A 1 192 ? 4.493   -19.191 13.048  1.00 57.89 192 A 1 
ATOM 1535 O OD1 . ASN A 1 192 ? 4.641   -18.167 13.681  1.00 52.08 192 A 1 
ATOM 1536 N ND2 . ASN A 1 192 ? 4.878   -20.337 13.555  1.00 51.50 192 A 1 
ATOM 1537 N N   . GLU A 1 193 ? 2.388   -16.884 9.163   1.00 68.35 193 A 1 
ATOM 1538 C CA  . GLU A 1 193 ? 2.459   -16.425 7.788   1.00 68.25 193 A 1 
ATOM 1539 C C   . GLU A 1 193 ? 3.234   -15.111 7.710   1.00 69.02 193 A 1 
ATOM 1540 O O   . GLU A 1 193 ? 2.948   -14.156 8.439   1.00 68.18 193 A 1 
ATOM 1541 C CB  . GLU A 1 193 ? 1.063   -16.254 7.205   1.00 66.05 193 A 1 
ATOM 1542 C CG  . GLU A 1 193 ? 0.285   -17.574 7.130   1.00 61.95 193 A 1 
ATOM 1543 C CD  . GLU A 1 193 ? -1.101  -17.380 6.504   1.00 60.37 193 A 1 
ATOM 1544 O OE1 . GLU A 1 193 ? -1.615  -18.354 5.926   1.00 56.82 193 A 1 
ATOM 1545 O OE2 . GLU A 1 193 ? -1.634  -16.254 6.580   1.00 56.33 193 A 1 
ATOM 1546 N N   . THR A 1 194 ? 4.218   -15.043 6.826   1.00 73.88 194 A 1 
ATOM 1547 C CA  . THR A 1 194 ? 5.048   -13.860 6.638   1.00 75.00 194 A 1 
ATOM 1548 C C   . THR A 1 194 ? 4.615   -13.109 5.389   1.00 75.24 194 A 1 
ATOM 1549 O O   . THR A 1 194 ? 4.578   -13.672 4.299   1.00 74.28 194 A 1 
ATOM 1550 C CB  . THR A 1 194 ? 6.532   -14.215 6.577   1.00 75.56 194 A 1 
ATOM 1551 O OG1 . THR A 1 194 ? 6.897   -14.899 7.758   1.00 68.96 194 A 1 
ATOM 1552 C CG2 . THR A 1 194 ? 7.417   -12.980 6.506   1.00 67.97 194 A 1 
ATOM 1553 N N   . TYR A 1 195 ? 4.342   -11.816 5.543   1.00 75.16 195 A 1 
ATOM 1554 C CA  . TYR A 1 195 ? 3.911   -10.940 4.467   1.00 74.30 195 A 1 
ATOM 1555 C C   . TYR A 1 195 ? 4.878   -9.762  4.300   1.00 75.83 195 A 1 
ATOM 1556 O O   . TYR A 1 195 ? 5.403   -9.238  5.279   1.00 74.95 195 A 1 
ATOM 1557 C CB  . TYR A 1 195 ? 2.496   -10.455 4.741   1.00 72.30 195 A 1 
ATOM 1558 C CG  . TYR A 1 195 ? 1.471   -11.569 4.801   1.00 69.76 195 A 1 
ATOM 1559 C CD1 . TYR A 1 195 ? 0.931   -12.085 3.610   1.00 66.62 195 A 1 
ATOM 1560 C CD2 . TYR A 1 195 ? 1.060   -12.105 6.036   1.00 65.26 195 A 1 
ATOM 1561 C CE1 . TYR A 1 195 ? -0.026  -13.105 3.637   1.00 63.75 195 A 1 
ATOM 1562 C CE2 . TYR A 1 195 ? 0.104   -13.133 6.076   1.00 63.50 195 A 1 
ATOM 1563 C CZ  . TYR A 1 195 ? -0.449  -13.625 4.871   1.00 64.20 195 A 1 
ATOM 1564 O OH  . TYR A 1 195 ? -1.402  -14.608 4.885   1.00 60.59 195 A 1 
ATOM 1565 N N   . CYS A 1 196 ? 5.069   -9.311  3.061   1.00 78.17 196 A 1 
ATOM 1566 C CA  . CYS A 1 196 ? 5.780   -8.072  2.741   1.00 77.54 196 A 1 
ATOM 1567 C C   . CYS A 1 196 ? 4.756   -6.931  2.658   1.00 76.28 196 A 1 
ATOM 1568 O O   . CYS A 1 196 ? 3.896   -6.945  1.783   1.00 74.03 196 A 1 
ATOM 1569 C CB  . CYS A 1 196 ? 6.540   -8.280  1.427   1.00 78.08 196 A 1 
ATOM 1570 S SG  . CYS A 1 196 ? 7.297   -6.814  0.658   1.00 76.83 196 A 1 
ATOM 1571 N N   . ARG A 1 197 ? 4.835   -5.958  3.587   1.00 74.98 197 A 1 
ATOM 1572 C CA  . ARG A 1 197 ? 3.844   -4.884  3.706   1.00 73.34 197 A 1 
ATOM 1573 C C   . ARG A 1 197 ? 4.476   -3.568  4.121   1.00 74.78 197 A 1 
ATOM 1574 O O   . ARG A 1 197 ? 5.494   -3.559  4.810   1.00 72.87 197 A 1 
ATOM 1575 C CB  . ARG A 1 197 ? 2.771   -5.273  4.727   1.00 69.08 197 A 1 
ATOM 1576 C CG  . ARG A 1 197 ? 2.029   -6.539  4.298   1.00 59.98 197 A 1 
ATOM 1577 C CD  . ARG A 1 197 ? 0.830   -6.778  5.191   1.00 56.70 197 A 1 
ATOM 1578 N NE  . ARG A 1 197 ? 0.117   -7.983  4.760   1.00 52.46 197 A 1 
ATOM 1579 C CZ  . ARG A 1 197 ? -1.104  -8.300  5.128   1.00 47.48 197 A 1 
ATOM 1580 N NH1 . ARG A 1 197 ? -1.776  -7.545  5.950   1.00 45.35 197 A 1 
ATOM 1581 N NH2 . ARG A 1 197 ? -1.672  -9.375  4.674   1.00 42.64 197 A 1 
ATOM 1582 N N   . SER A 1 198 ? 3.825   -2.470  3.752   1.00 73.23 198 A 1 
ATOM 1583 C CA  . SER A 1 198 ? 4.209   -1.133  4.179   1.00 71.62 198 A 1 
ATOM 1584 C C   . SER A 1 198 ? 3.721   -0.864  5.606   1.00 70.82 198 A 1 
ATOM 1585 O O   . SER A 1 198 ? 2.537   -0.988  5.895   1.00 68.73 198 A 1 
ATOM 1586 C CB  . SER A 1 198 ? 3.669   -0.081  3.211   1.00 70.00 198 A 1 
ATOM 1587 O OG  . SER A 1 198 ? 4.083   -0.392  1.892   1.00 63.91 198 A 1 
ATOM 1588 N N   . PHE A 1 199 ? 4.656   -0.479  6.483   1.00 69.83 199 A 1 
ATOM 1589 C CA  . PHE A 1 199 ? 4.405   -0.100  7.867   1.00 68.75 199 A 1 
ATOM 1590 C C   . PHE A 1 199 ? 4.648   1.385   8.054   1.00 70.80 199 A 1 
ATOM 1591 O O   . PHE A 1 199 ? 5.778   1.826   8.253   1.00 69.52 199 A 1 
ATOM 1592 C CB  . PHE A 1 199 ? 5.271   -0.936  8.819   1.00 64.76 199 A 1 
ATOM 1593 C CG  . PHE A 1 199 ? 4.584   -2.213  9.186   1.00 59.50 199 A 1 
ATOM 1594 C CD1 . PHE A 1 199 ? 3.768   -2.264  10.335  1.00 53.98 199 A 1 
ATOM 1595 C CD2 . PHE A 1 199 ? 4.606   -3.285  8.287   1.00 52.08 199 A 1 
ATOM 1596 C CE1 . PHE A 1 199 ? 2.945   -3.370  10.566  1.00 48.81 199 A 1 
ATOM 1597 C CE2 . PHE A 1 199 ? 3.772   -4.384  8.509   1.00 48.95 199 A 1 
ATOM 1598 C CZ  . PHE A 1 199 ? 2.925   -4.414  9.632   1.00 50.08 199 A 1 
ATOM 1599 N N   . TYR A 1 200 ? 3.570   2.157   8.007   1.00 70.47 200 A 1 
ATOM 1600 C CA  . TYR A 1 200 ? 3.613   3.593   8.233   1.00 70.40 200 A 1 
ATOM 1601 C C   . TYR A 1 200 ? 3.561   3.928   9.737   1.00 70.16 200 A 1 
ATOM 1602 O O   . TYR A 1 200 ? 3.101   3.114   10.540  1.00 69.31 200 A 1 
ATOM 1603 C CB  . TYR A 1 200 ? 2.478   4.243   7.450   1.00 70.48 200 A 1 
ATOM 1604 C CG  . TYR A 1 200 ? 2.535   3.954   5.972   1.00 71.02 200 A 1 
ATOM 1605 C CD1 . TYR A 1 200 ? 3.668   4.320   5.210   1.00 69.82 200 A 1 
ATOM 1606 C CD2 . TYR A 1 200 ? 1.458   3.299   5.335   1.00 69.71 200 A 1 
ATOM 1607 C CE1 . TYR A 1 200 ? 3.726   4.033   3.839   1.00 68.35 200 A 1 
ATOM 1608 C CE2 . TYR A 1 200 ? 1.508   3.016   3.966   1.00 68.14 200 A 1 
ATOM 1609 C CZ  . TYR A 1 200 ? 2.641   3.384   3.220   1.00 68.81 200 A 1 
ATOM 1610 O OH  . TYR A 1 200 ? 2.689   3.120   1.882   1.00 66.04 200 A 1 
ATOM 1611 N N   . PRO A 1 201 ? 4.005   5.139   10.131  1.00 68.09 201 A 1 
ATOM 1612 C CA  . PRO A 1 201 ? 3.913   5.602   11.509  1.00 67.78 201 A 1 
ATOM 1613 C C   . PRO A 1 201 ? 2.466   5.566   12.023  1.00 66.33 201 A 1 
ATOM 1614 O O   . PRO A 1 201 ? 1.563   6.103   11.390  1.00 65.03 201 A 1 
ATOM 1615 C CB  . PRO A 1 201 ? 4.477   7.024   11.508  1.00 69.25 201 A 1 
ATOM 1616 C CG  . PRO A 1 201 ? 5.369   7.072   10.272  1.00 68.58 201 A 1 
ATOM 1617 C CD  . PRO A 1 201 ? 4.656   6.145   9.302   1.00 71.37 201 A 1 
ATOM 1618 N N   . GLU A 1 202 ? 2.248   4.999   13.212  1.00 59.34 202 A 1 
ATOM 1619 C CA  . GLU A 1 202 ? 0.907   4.715   13.738  1.00 57.84 202 A 1 
ATOM 1620 C C   . GLU A 1 202 ? 0.004   5.930   13.909  1.00 59.26 202 A 1 
ATOM 1621 O O   . GLU A 1 202 ? -1.202  5.847   13.692  1.00 55.65 202 A 1 
ATOM 1622 C CB  . GLU A 1 202 ? 1.029   4.027   15.090  1.00 53.08 202 A 1 
ATOM 1623 C CG  . GLU A 1 202 ? 1.449   2.580   14.910  1.00 46.11 202 A 1 
ATOM 1624 C CD  . GLU A 1 202 ? 1.775   1.890   16.225  1.00 42.19 202 A 1 
ATOM 1625 O OE1 . GLU A 1 202 ? 2.357   0.802   16.139  1.00 37.72 202 A 1 
ATOM 1626 O OE2 . GLU A 1 202 ? 1.580   2.491   17.305  1.00 36.85 202 A 1 
ATOM 1627 N N   . HIS A 1 203 ? 0.579   7.075   14.273  1.00 58.39 203 A 1 
ATOM 1628 C CA  . HIS A 1 203 ? -0.156  8.325   14.470  1.00 58.30 203 A 1 
ATOM 1629 C C   . HIS A 1 203 ? -0.674  8.940   13.160  1.00 59.63 203 A 1 
ATOM 1630 O O   . HIS A 1 203 ? -1.502  9.841   13.205  1.00 57.17 203 A 1 
ATOM 1631 C CB  . HIS A 1 203 ? 0.743   9.296   15.249  1.00 56.17 203 A 1 
ATOM 1632 C CG  . HIS A 1 203 ? 2.158   9.352   14.758  1.00 51.22 203 A 1 
ATOM 1633 N ND1 . HIS A 1 203 ? 3.189   8.535   15.170  1.00 44.38 203 A 1 
ATOM 1634 C CD2 . HIS A 1 203 ? 2.682   10.202  13.814  1.00 44.47 203 A 1 
ATOM 1635 C CE1 . HIS A 1 203 ? 4.304   8.893   14.494  1.00 39.78 203 A 1 
ATOM 1636 N NE2 . HIS A 1 203 ? 4.028   9.898   13.670  1.00 40.12 203 A 1 
ATOM 1637 N N   . SER A 1 204 ? -0.200  8.469   12.012  1.00 66.95 204 A 1 
ATOM 1638 C CA  . SER A 1 204 ? -0.540  9.020   10.699  1.00 66.74 204 A 1 
ATOM 1639 C C   . SER A 1 204 ? -0.739  7.944   9.631   1.00 66.60 204 A 1 
ATOM 1640 O O   . SER A 1 204 ? -0.623  8.217   8.441   1.00 65.59 204 A 1 
ATOM 1641 C CB  . SER A 1 204 ? 0.516   10.057  10.288  1.00 65.87 204 A 1 
ATOM 1642 O OG  . SER A 1 204 ? 1.821   9.528   10.348  1.00 61.21 204 A 1 
ATOM 1643 N N   . ILE A 1 205 ? -1.067  6.701   10.041  1.00 66.13 205 A 1 
ATOM 1644 C CA  . ILE A 1 205 ? -1.218  5.564   9.116   1.00 65.13 205 A 1 
ATOM 1645 C C   . ILE A 1 205 ? -2.203  5.879   7.994   1.00 66.60 205 A 1 
ATOM 1646 O O   . ILE A 1 205 ? -1.884  5.673   6.835   1.00 65.98 205 A 1 
ATOM 1647 C CB  . ILE A 1 205 ? -1.665  4.281   9.861   1.00 62.21 205 A 1 
ATOM 1648 C CG1 . ILE A 1 205 ? -0.537  3.764   10.773  1.00 57.17 205 A 1 
ATOM 1649 C CG2 . ILE A 1 205 ? -2.077  3.160   8.883   1.00 54.29 205 A 1 
ATOM 1650 C CD1 . ILE A 1 205 ? -0.993  2.708   11.774  1.00 50.15 205 A 1 
ATOM 1651 N N   . LYS A 1 206 ? -3.388  6.413   8.339   1.00 67.77 206 A 1 
ATOM 1652 C CA  . LYS A 1 206 ? -4.418  6.717   7.342   1.00 67.96 206 A 1 
ATOM 1653 C C   . LYS A 1 206 ? -3.940  7.756   6.334   1.00 70.52 206 A 1 
ATOM 1654 O O   . LYS A 1 206 ? -4.153  7.593   5.142   1.00 71.10 206 A 1 
ATOM 1655 C CB  . LYS A 1 206 ? -5.716  7.204   8.014   1.00 64.95 206 A 1 
ATOM 1656 C CG  . LYS A 1 206 ? -6.466  6.070   8.707   1.00 58.67 206 A 1 
ATOM 1657 C CD  . LYS A 1 206 ? -7.837  6.560   9.197   1.00 54.23 206 A 1 
ATOM 1658 C CE  . LYS A 1 206 ? -8.632  5.399   9.799   1.00 48.93 206 A 1 
ATOM 1659 N NZ  . LYS A 1 206 ? -10.012 5.791   10.169  1.00 44.92 206 A 1 
ATOM 1660 N N   . GLU A 1 207 ? -3.269  8.796   6.802   1.00 72.93 207 A 1 
ATOM 1661 C CA  . GLU A 1 207 ? -2.752  9.877   5.956   1.00 74.44 207 A 1 
ATOM 1662 C C   . GLU A 1 207 ? -1.653  9.367   5.019   1.00 76.10 207 A 1 
ATOM 1663 O O   . GLU A 1 207 ? -1.672  9.676   3.828   1.00 76.71 207 A 1 
ATOM 1664 C CB  . GLU A 1 207 ? -2.195  10.995  6.835   1.00 74.84 207 A 1 
ATOM 1665 C CG  . GLU A 1 207 ? -3.278  11.664  7.686   1.00 70.95 207 A 1 
ATOM 1666 C CD  . GLU A 1 207 ? -2.721  12.678  8.691   1.00 67.09 207 A 1 
ATOM 1667 O OE1 . GLU A 1 207 ? -3.559  13.293  9.390   1.00 63.60 207 A 1 
ATOM 1668 O OE2 . GLU A 1 207 ? -1.487  12.794  8.791   1.00 63.02 207 A 1 
ATOM 1669 N N   . TRP A 1 208 ? -0.738  8.543   5.536   1.00 76.70 208 A 1 
ATOM 1670 C CA  . TRP A 1 208 ? 0.301   7.919   4.722   1.00 77.33 208 A 1 
ATOM 1671 C C   . TRP A 1 208 ? -0.279  6.972   3.679   1.00 77.51 208 A 1 
ATOM 1672 O O   . TRP A 1 208 ? 0.135   7.016   2.521   1.00 77.45 208 A 1 
ATOM 1673 C CB  . TRP A 1 208 ? 1.284   7.181   5.627   1.00 78.58 208 A 1 
ATOM 1674 C CG  . TRP A 1 208 ? 2.389   8.046   6.125   1.00 78.32 208 A 1 
ATOM 1675 C CD1 . TRP A 1 208 ? 2.478   8.605   7.347   1.00 74.92 208 A 1 
ATOM 1676 C CD2 . TRP A 1 208 ? 3.565   8.492   5.386   1.00 77.28 208 A 1 
ATOM 1677 N NE1 . TRP A 1 208 ? 3.636   9.357   7.433   1.00 74.74 208 A 1 
ATOM 1678 C CE2 . TRP A 1 208 ? 4.331   9.322   6.243   1.00 75.84 208 A 1 
ATOM 1679 C CE3 . TRP A 1 208 ? 4.036   8.276   4.079   1.00 75.14 208 A 1 
ATOM 1680 C CZ2 . TRP A 1 208 ? 5.544   9.923   5.826   1.00 74.88 208 A 1 
ATOM 1681 C CZ3 . TRP A 1 208 ? 5.241   8.868   3.657   1.00 74.04 208 A 1 
ATOM 1682 C CH2 . TRP A 1 208 ? 5.984   9.680   4.512   1.00 73.46 208 A 1 
ATOM 1683 N N   . LEU A 1 209 ? -1.238  6.154   4.064   1.00 74.91 209 A 1 
ATOM 1684 C CA  . LEU A 1 209 ? -1.861  5.174   3.172   1.00 74.22 209 A 1 
ATOM 1685 C C   . LEU A 1 209 ? -2.584  5.875   2.014   1.00 76.18 209 A 1 
ATOM 1686 O O   . LEU A 1 209 ? -2.259  5.644   0.858   1.00 76.10 209 A 1 
ATOM 1687 C CB  . LEU A 1 209 ? -2.805  4.293   4.010   1.00 71.33 209 A 1 
ATOM 1688 C CG  . LEU A 1 209 ? -3.071  2.935   3.328   1.00 64.75 209 A 1 
ATOM 1689 C CD1 . LEU A 1 209 ? -2.385  1.814   4.107   1.00 59.77 209 A 1 
ATOM 1690 C CD2 . LEU A 1 209 ? -4.549  2.645   3.289   1.00 57.87 209 A 1 
ATOM 1691 N N   . ILE A 1 210 ? -3.472  6.802   2.337   1.00 77.73 210 A 1 
ATOM 1692 C CA  . ILE A 1 210 ? -4.206  7.590   1.355   1.00 78.83 210 A 1 
ATOM 1693 C C   . ILE A 1 210 ? -3.238  8.445   0.514   1.00 80.64 210 A 1 
ATOM 1694 O O   . ILE A 1 210 ? -3.378  8.521   -0.695  1.00 81.00 210 A 1 
ATOM 1695 C CB  . ILE A 1 210 ? -5.267  8.474   2.042   1.00 77.65 210 A 1 
ATOM 1696 C CG1 . ILE A 1 210 ? -6.343  7.596   2.723   1.00 73.05 210 A 1 
ATOM 1697 C CG2 . ILE A 1 210 ? -5.928  9.443   1.039   1.00 70.86 210 A 1 
ATOM 1698 C CD1 . ILE A 1 210 ? -7.205  8.374   3.717   1.00 67.51 210 A 1 
ATOM 1699 N N   . GLY A 1 211 ? -2.249  9.050   1.144   1.00 83.30 211 A 1 
ATOM 1700 C CA  . GLY A 1 211 ? -1.239  9.860   0.466   1.00 83.87 211 A 1 
ATOM 1701 C C   . GLY A 1 211 ? -0.468  9.070   -0.592  1.00 84.77 211 A 1 
ATOM 1702 O O   . GLY A 1 211 ? -0.342  9.526   -1.720  1.00 84.31 211 A 1 
ATOM 1703 N N   . MET A 1 212 ? -0.011  7.866   -0.265  1.00 83.61 212 A 1 
ATOM 1704 C CA  . MET A 1 212 ? 0.718   7.024   -1.210  1.00 83.30 212 A 1 
ATOM 1705 C C   . MET A 1 212 ? -0.164  6.506   -2.350  1.00 83.65 212 A 1 
ATOM 1706 O O   . MET A 1 212 ? 0.264   6.501   -3.506  1.00 83.19 212 A 1 
ATOM 1707 C CB  . MET A 1 212 ? 1.372   5.841   -0.471  1.00 82.70 212 A 1 
ATOM 1708 C CG  . MET A 1 212 ? 2.557   6.307   0.378   1.00 79.00 212 A 1 
ATOM 1709 S SD  . MET A 1 212 ? 3.931   6.984   -0.576  1.00 74.49 212 A 1 
ATOM 1710 C CE  . MET A 1 212 ? 4.752   7.876   0.751   1.00 67.77 212 A 1 
ATOM 1711 N N   . GLU A 1 213 ? -1.393  6.138   -2.050  1.00 84.02 213 A 1 
ATOM 1712 C CA  . GLU A 1 213 ? -2.366  5.744   -3.065  1.00 84.22 213 A 1 
ATOM 1713 C C   . GLU A 1 213 ? -2.701  6.908   -4.004  1.00 86.15 213 A 1 
ATOM 1714 O O   . GLU A 1 213 ? -2.710  6.750   -5.229  1.00 85.46 213 A 1 
ATOM 1715 C CB  . GLU A 1 213 ? -3.625  5.216   -2.393  1.00 81.56 213 A 1 
ATOM 1716 C CG  . GLU A 1 213 ? -3.368  3.848   -1.759  1.00 74.82 213 A 1 
ATOM 1717 C CD  . GLU A 1 213 ? -4.586  3.272   -1.027  1.00 70.18 213 A 1 
ATOM 1718 O OE1 . GLU A 1 213 ? -4.436  2.167   -0.461  1.00 64.14 213 A 1 
ATOM 1719 O OE2 . GLU A 1 213 ? -5.659  3.905   -1.039  1.00 63.83 213 A 1 
ATOM 1720 N N   . LEU A 1 214 ? -2.883  8.101   -3.452  1.00 86.66 214 A 1 
ATOM 1721 C CA  . LEU A 1 214 ? -3.158  9.296   -4.230  1.00 87.87 214 A 1 
ATOM 1722 C C   . LEU A 1 214 ? -1.971  9.677   -5.128  1.00 88.81 214 A 1 
ATOM 1723 O O   . LEU A 1 214 ? -2.165  10.004  -6.299  1.00 88.67 214 A 1 
ATOM 1724 C CB  . LEU A 1 214 ? -3.529  10.443  -3.278  1.00 87.66 214 A 1 
ATOM 1725 C CG  . LEU A 1 214 ? -4.297  11.577  -3.992  1.00 82.35 214 A 1 
ATOM 1726 C CD1 . LEU A 1 214 ? -5.771  11.224  -4.129  1.00 80.09 214 A 1 
ATOM 1727 C CD2 . LEU A 1 214 ? -4.177  12.880  -3.206  1.00 80.66 214 A 1 
ATOM 1728 N N   . VAL A 1 215 ? -0.736  9.579   -4.612  1.00 88.51 215 A 1 
ATOM 1729 C CA  . VAL A 1 215 ? 0.481   9.775   -5.414  1.00 88.60 215 A 1 
ATOM 1730 C C   . VAL A 1 215 ? 0.549   8.771   -6.561  1.00 89.27 215 A 1 
ATOM 1731 O O   . VAL A 1 215 ? 0.851   9.161   -7.687  1.00 88.80 215 A 1 
ATOM 1732 C CB  . VAL A 1 215 ? 1.740   9.695   -4.525  1.00 88.03 215 A 1 
ATOM 1733 C CG1 . VAL A 1 215 ? 3.037   9.560   -5.325  1.00 84.62 215 A 1 
ATOM 1734 C CG2 . VAL A 1 215 ? 1.873   10.966  -3.680  1.00 84.46 215 A 1 
ATOM 1735 N N   . SER A 1 216 ? 0.195   7.511   -6.315  1.00 87.94 216 A 1 
ATOM 1736 C CA  . SER A 1 216 ? 0.133   6.487   -7.356  1.00 87.48 216 A 1 
ATOM 1737 C C   . SER A 1 216 ? -0.889  6.840   -8.445  1.00 88.77 216 A 1 
ATOM 1738 O O   . SER A 1 216 ? -0.578  6.749   -9.630  1.00 87.72 216 A 1 
ATOM 1739 C CB  . SER A 1 216 ? -0.192  5.124   -6.736  1.00 85.00 216 A 1 
ATOM 1740 O OG  . SER A 1 216 ? -0.208  4.123   -7.731  1.00 72.53 216 A 1 
ATOM 1741 N N   . VAL A 1 217 ? -2.073  7.304   -8.065  1.00 89.31 217 A 1 
ATOM 1742 C CA  . VAL A 1 217 ? -3.112  7.698   -9.037  1.00 90.14 217 A 1 
ATOM 1743 C C   . VAL A 1 217 ? -2.712  8.960   -9.811  1.00 91.15 217 A 1 
ATOM 1744 O O   . VAL A 1 217 ? -2.834  8.994   -11.034 1.00 91.01 217 A 1 
ATOM 1745 C CB  . VAL A 1 217 ? -4.470  7.899   -8.338  1.00 89.78 217 A 1 
ATOM 1746 C CG1 . VAL A 1 217 ? -5.549  8.417   -9.293  1.00 87.14 217 A 1 
ATOM 1747 C CG2 . VAL A 1 217 ? -4.991  6.574   -7.765  1.00 87.04 217 A 1 
ATOM 1748 N N   . VAL A 1 218 ? -2.211  9.983   -9.124  1.00 92.27 218 A 1 
ATOM 1749 C CA  . VAL A 1 218 ? -1.884  11.260  -9.755  1.00 93.04 218 A 1 
ATOM 1750 C C   . VAL A 1 218 ? -0.666  11.144  -10.668 1.00 93.12 218 A 1 
ATOM 1751 O O   . VAL A 1 218 ? -0.740  11.516  -11.839 1.00 92.71 218 A 1 
ATOM 1752 C CB  . VAL A 1 218 ? -1.699  12.372  -8.690  1.00 93.40 218 A 1 
ATOM 1753 C CG1 . VAL A 1 218 ? -1.210  13.686  -9.298  1.00 90.61 218 A 1 
ATOM 1754 C CG2 . VAL A 1 218 ? -3.034  12.673  -7.999  1.00 90.38 218 A 1 
ATOM 1755 N N   . LEU A 1 219 ? 0.449   10.595  -10.160 1.00 92.24 219 A 1 
ATOM 1756 C CA  . LEU A 1 219 ? 1.694   10.482  -10.925 1.00 92.26 219 A 1 
ATOM 1757 C C   . LEU A 1 219 ? 1.730   9.253   -11.836 1.00 92.40 219 A 1 
ATOM 1758 O O   . LEU A 1 219 ? 2.407   9.286   -12.860 1.00 91.35 219 A 1 
ATOM 1759 C CB  . LEU A 1 219 ? 2.907   10.477  -9.981  1.00 91.74 219 A 1 
ATOM 1760 C CG  . LEU A 1 219 ? 3.101   11.774  -9.171  1.00 89.74 219 A 1 
ATOM 1761 C CD1 . LEU A 1 219 ? 4.341   11.645  -8.299  1.00 86.61 219 A 1 
ATOM 1762 C CD2 . LEU A 1 219 ? 3.295   13.001  -10.072 1.00 86.23 219 A 1 
ATOM 1763 N N   . GLY A 1 220 ? 1.023   8.193   -11.492 1.00 91.32 220 A 1 
ATOM 1764 C CA  . GLY A 1 220 ? 0.947   6.975   -12.288 1.00 90.84 220 A 1 
ATOM 1765 C C   . GLY A 1 220 ? -0.078  7.043   -13.420 1.00 91.64 220 A 1 
ATOM 1766 O O   . GLY A 1 220 ? 0.106   6.366   -14.428 1.00 90.45 220 A 1 
ATOM 1767 N N   . PHE A 1 221 ? -1.132  7.850   -13.274 1.00 92.24 221 A 1 
ATOM 1768 C CA  . PHE A 1 221 ? -2.206  7.884   -14.269 1.00 93.36 221 A 1 
ATOM 1769 C C   . PHE A 1 221 ? -2.690  9.284   -14.636 1.00 94.15 221 A 1 
ATOM 1770 O O   . PHE A 1 221 ? -2.607  9.653   -15.805 1.00 94.17 221 A 1 
ATOM 1771 C CB  . PHE A 1 221 ? -3.360  7.001   -13.795 1.00 93.27 221 A 1 
ATOM 1772 C CG  . PHE A 1 221 ? -4.484  6.904   -14.801 1.00 93.96 221 A 1 
ATOM 1773 C CD1 . PHE A 1 221 ? -5.664  7.647   -14.618 1.00 92.78 221 A 1 
ATOM 1774 C CD2 . PHE A 1 221 ? -4.327  6.110   -15.941 1.00 92.91 221 A 1 
ATOM 1775 C CE1 . PHE A 1 221 ? -6.682  7.593   -15.571 1.00 92.41 221 A 1 
ATOM 1776 C CE2 . PHE A 1 221 ? -5.347  6.049   -16.903 1.00 92.26 221 A 1 
ATOM 1777 C CZ  . PHE A 1 221 ? -6.521  6.795   -16.723 1.00 92.70 221 A 1 
ATOM 1778 N N   . ALA A 1 222 ? -3.194  10.077  -13.683 1.00 95.51 222 A 1 
ATOM 1779 C CA  . ALA A 1 222 ? -3.928  11.294  -14.012 1.00 96.02 222 A 1 
ATOM 1780 C C   . ALA A 1 222 ? -3.075  12.316  -14.781 1.00 96.44 222 A 1 
ATOM 1781 O O   . ALA A 1 222 ? -3.479  12.791  -15.840 1.00 95.57 222 A 1 
ATOM 1782 C CB  . ALA A 1 222 ? -4.502  11.890  -12.713 1.00 95.47 222 A 1 
ATOM 1783 N N   . VAL A 1 223 ? -1.874  12.625  -14.285 1.00 96.52 223 A 1 
ATOM 1784 C CA  . VAL A 1 223 ? -0.945  13.543  -14.958 1.00 96.80 223 A 1 
ATOM 1785 C C   . VAL A 1 223 ? -0.398  12.944  -16.267 1.00 97.00 223 A 1 
ATOM 1786 O O   . VAL A 1 223 ? -0.547  13.595  -17.307 1.00 96.33 223 A 1 
ATOM 1787 C CB  . VAL A 1 223 ? 0.168   14.030  -14.008 1.00 96.33 223 A 1 
ATOM 1788 C CG1 . VAL A 1 223 ? 1.239   14.851  -14.725 1.00 92.59 223 A 1 
ATOM 1789 C CG2 . VAL A 1 223 ? -0.420  14.899  -12.893 1.00 92.37 223 A 1 
ATOM 1790 N N   . PRO A 1 224 ? 0.160   11.714  -16.291 1.00 96.29 224 A 1 
ATOM 1791 C CA  . PRO A 1 224 ? 0.637   11.102  -17.525 1.00 95.91 224 A 1 
ATOM 1792 C C   . PRO A 1 224 ? -0.430  10.989  -18.611 1.00 96.28 224 A 1 
ATOM 1793 O O   . PRO A 1 224 ? -0.190  11.397  -19.748 1.00 95.48 224 A 1 
ATOM 1794 C CB  . PRO A 1 224 ? 1.149   9.714   -17.128 1.00 94.73 224 A 1 
ATOM 1795 C CG  . PRO A 1 224 ? 1.582   9.914   -15.689 1.00 92.85 224 A 1 
ATOM 1796 C CD  . PRO A 1 224 ? 0.535   10.880  -15.160 1.00 94.94 224 A 1 
ATOM 1797 N N   . PHE A 1 225 ? -1.620  10.500  -18.266 1.00 96.52 225 A 1 
ATOM 1798 C CA  . PHE A 1 225 ? -2.703  10.339  -19.227 1.00 96.65 225 A 1 
ATOM 1799 C C   . PHE A 1 225 ? -3.165  11.680  -19.799 1.00 96.71 225 A 1 
ATOM 1800 O O   . PHE A 1 225 ? -3.338  11.792  -21.011 1.00 96.31 225 A 1 
ATOM 1801 C CB  . PHE A 1 225 ? -3.876  9.598   -18.577 1.00 96.40 225 A 1 
ATOM 1802 C CG  . PHE A 1 225 ? -5.055  9.445   -19.510 1.00 96.40 225 A 1 
ATOM 1803 C CD1 . PHE A 1 225 ? -6.212  10.230  -19.348 1.00 94.14 225 A 1 
ATOM 1804 C CD2 . PHE A 1 225 ? -4.966  8.570   -20.609 1.00 94.40 225 A 1 
ATOM 1805 C CE1 . PHE A 1 225 ? -7.262  10.142  -20.263 1.00 93.62 225 A 1 
ATOM 1806 C CE2 . PHE A 1 225 ? -6.014  8.476   -21.528 1.00 93.35 225 A 1 
ATOM 1807 C CZ  . PHE A 1 225 ? -7.166  9.262   -21.363 1.00 93.79 225 A 1 
ATOM 1808 N N   . SER A 1 226 ? -3.303  12.710  -18.955 1.00 97.27 226 A 1 
ATOM 1809 C CA  . SER A 1 226 ? -3.687  14.046  -19.410 1.00 97.22 226 A 1 
ATOM 1810 C C   . SER A 1 226 ? -2.685  14.603  -20.415 1.00 97.25 226 A 1 
ATOM 1811 O O   . SER A 1 226 ? -3.073  15.100  -21.471 1.00 95.94 226 A 1 
ATOM 1812 C CB  . SER A 1 226 ? -3.819  15.004  -18.222 1.00 96.38 226 A 1 
ATOM 1813 O OG  . SER A 1 226 ? -4.799  14.548  -17.325 1.00 82.69 226 A 1 
ATOM 1814 N N   . ILE A 1 227 ? -1.390  14.475  -20.133 1.00 97.01 227 A 1 
ATOM 1815 C CA  . ILE A 1 227 ? -0.325  14.920  -21.036 1.00 97.07 227 A 1 
ATOM 1816 C C   . ILE A 1 227 ? -0.356  14.108  -22.342 1.00 96.78 227 A 1 
ATOM 1817 O O   . ILE A 1 227 ? -0.384  14.696  -23.427 1.00 95.30 227 A 1 
ATOM 1818 C CB  . ILE A 1 227 ? 1.050   14.871  -20.332 1.00 96.63 227 A 1 
ATOM 1819 C CG1 . ILE A 1 227 ? 1.092   15.862  -19.152 1.00 94.69 227 A 1 
ATOM 1820 C CG2 . ILE A 1 227 ? 2.181   15.190  -21.320 1.00 94.73 227 A 1 
ATOM 1821 C CD1 . ILE A 1 227 ? 2.316   15.702  -18.235 1.00 89.48 227 A 1 
ATOM 1822 N N   . ILE A 1 228 ? -0.407  12.779  -22.249 1.00 96.35 228 A 1 
ATOM 1823 C CA  . ILE A 1 228 ? -0.458  11.893  -23.421 1.00 95.66 228 A 1 
ATOM 1824 C C   . ILE A 1 228 ? -1.667  12.224  -24.308 1.00 95.29 228 A 1 
ATOM 1825 O O   . ILE A 1 228 ? -1.507  12.390  -25.520 1.00 93.67 228 A 1 
ATOM 1826 C CB  . ILE A 1 228 ? -0.469  10.411  -22.964 1.00 94.77 228 A 1 
ATOM 1827 C CG1 . ILE A 1 228 ? 0.928   10.009  -22.426 1.00 91.96 228 A 1 
ATOM 1828 C CG2 . ILE A 1 228 ? -0.869  9.449   -24.101 1.00 92.13 228 A 1 
ATOM 1829 C CD1 . ILE A 1 228 ? 0.932   8.693   -21.627 1.00 89.45 228 A 1 
ATOM 1830 N N   . ALA A 1 229 ? -2.848  12.356  -23.721 1.00 96.21 229 A 1 
ATOM 1831 C CA  . ALA A 1 229 ? -4.071  12.656  -24.458 1.00 95.92 229 A 1 
ATOM 1832 C C   . ALA A 1 229 ? -4.004  14.025  -25.158 1.00 95.63 229 A 1 
ATOM 1833 O O   . ALA A 1 229 ? -4.272  14.112  -26.353 1.00 94.02 229 A 1 
ATOM 1834 C CB  . ALA A 1 229 ? -5.257  12.562  -23.487 1.00 95.34 229 A 1 
ATOM 1835 N N   . VAL A 1 230 ? -3.585  15.071  -24.438 1.00 96.22 230 A 1 
ATOM 1836 C CA  . VAL A 1 230 ? -3.476  16.425  -24.995 1.00 96.00 230 A 1 
ATOM 1837 C C   . VAL A 1 230 ? -2.438  16.485  -26.114 1.00 95.47 230 A 1 
ATOM 1838 O O   . VAL A 1 230 ? -2.740  16.958  -27.210 1.00 94.05 230 A 1 
ATOM 1839 C CB  . VAL A 1 230 ? -3.171  17.454  -23.884 1.00 95.68 230 A 1 
ATOM 1840 C CG1 . VAL A 1 230 ? -2.832  18.840  -24.439 1.00 89.74 230 A 1 
ATOM 1841 C CG2 . VAL A 1 230 ? -4.389  17.624  -22.966 1.00 89.36 230 A 1 
ATOM 1842 N N   . PHE A 1 231 ? -1.219  15.976  -25.890 1.00 94.37 231 A 1 
ATOM 1843 C CA  . PHE A 1 231 ? -0.152  16.073  -26.881 1.00 93.90 231 A 1 
ATOM 1844 C C   . PHE A 1 231 ? -0.391  15.194  -28.111 1.00 92.86 231 A 1 
ATOM 1845 O O   . PHE A 1 231 ? -0.086  15.622  -29.224 1.00 90.59 231 A 1 
ATOM 1846 C CB  . PHE A 1 231 ? 1.212   15.812  -26.240 1.00 93.73 231 A 1 
ATOM 1847 C CG  . PHE A 1 231 ? 1.776   17.033  -25.543 1.00 94.18 231 A 1 
ATOM 1848 C CD1 . PHE A 1 231 ? 2.462   17.999  -26.286 1.00 91.03 231 A 1 
ATOM 1849 C CD2 . PHE A 1 231 ? 1.601   17.223  -24.167 1.00 91.02 231 A 1 
ATOM 1850 C CE1 . PHE A 1 231 ? 2.981   19.143  -25.648 1.00 89.96 231 A 1 
ATOM 1851 C CE2 . PHE A 1 231 ? 2.104   18.359  -23.530 1.00 90.29 231 A 1 
ATOM 1852 C CZ  . PHE A 1 231 ? 2.801   19.321  -24.266 1.00 91.67 231 A 1 
ATOM 1853 N N   . TYR A 1 232 ? -0.998  14.004  -27.955 1.00 93.72 232 A 1 
ATOM 1854 C CA  . TYR A 1 232 ? -1.384  13.215  -29.125 1.00 92.79 232 A 1 
ATOM 1855 C C   . TYR A 1 232 ? -2.580  13.800  -29.875 1.00 91.70 232 A 1 
ATOM 1856 O O   . TYR A 1 232 ? -2.614  13.710  -31.104 1.00 89.81 232 A 1 
ATOM 1857 C CB  . TYR A 1 232 ? -1.633  11.751  -28.748 1.00 91.82 232 A 1 
ATOM 1858 C CG  . TYR A 1 232 ? -0.378  10.922  -28.567 1.00 91.10 232 A 1 
ATOM 1859 C CD1 . TYR A 1 232 ? 0.670   10.964  -29.521 1.00 88.13 232 A 1 
ATOM 1860 C CD2 . TYR A 1 232 ? -0.248  10.060  -27.466 1.00 88.47 232 A 1 
ATOM 1861 C CE1 . TYR A 1 232 ? 1.820   10.183  -29.359 1.00 86.89 232 A 1 
ATOM 1862 C CE2 . TYR A 1 232 ? 0.898   9.266   -27.296 1.00 86.69 232 A 1 
ATOM 1863 C CZ  . TYR A 1 232 ? 1.937   9.336   -28.242 1.00 88.06 232 A 1 
ATOM 1864 O OH  . TYR A 1 232 ? 3.072   8.584   -28.070 1.00 85.36 232 A 1 
ATOM 1865 N N   . PHE A 1 233 ? -3.519  14.453  -29.196 1.00 92.32 233 A 1 
ATOM 1866 C CA  . PHE A 1 233 ? -4.588  15.188  -29.871 1.00 91.43 233 A 1 
ATOM 1867 C C   . PHE A 1 233 ? -4.026  16.365  -30.682 1.00 90.34 233 A 1 
ATOM 1868 O O   . PHE A 1 233 ? -4.361  16.518  -31.867 1.00 89.17 233 A 1 
ATOM 1869 C CB  . PHE A 1 233 ? -5.608  15.655  -28.827 1.00 91.70 233 A 1 
ATOM 1870 C CG  . PHE A 1 233 ? -6.755  16.425  -29.445 1.00 87.87 233 A 1 
ATOM 1871 C CD1 . PHE A 1 233 ? -6.765  17.828  -29.432 1.00 81.10 233 A 1 
ATOM 1872 C CD2 . PHE A 1 233 ? -7.817  15.731  -30.055 1.00 80.50 233 A 1 
ATOM 1873 C CE1 . PHE A 1 233 ? -7.823  18.533  -30.025 1.00 77.99 233 A 1 
ATOM 1874 C CE2 . PHE A 1 233 ? -8.875  16.438  -30.643 1.00 76.73 233 A 1 
ATOM 1875 C CZ  . PHE A 1 233 ? -8.879  17.835  -30.627 1.00 78.30 233 A 1 
ATOM 1876 N N   . LEU A 1 234 ? -3.113  17.147  -30.095 1.00 91.49 234 A 1 
ATOM 1877 C CA  . LEU A 1 234 ? -2.434  18.229  -30.787 1.00 90.55 234 A 1 
ATOM 1878 C C   . LEU A 1 234 ? -1.594  17.715  -31.971 1.00 89.35 234 A 1 
ATOM 1879 O O   . LEU A 1 234 ? -1.650  18.297  -33.056 1.00 87.39 234 A 1 
ATOM 1880 C CB  . LEU A 1 234 ? -1.546  18.999  -29.795 1.00 90.80 234 A 1 
ATOM 1881 C CG  . LEU A 1 234 ? -2.314  19.818  -28.729 1.00 89.26 234 A 1 
ATOM 1882 C CD1 . LEU A 1 234 ? -1.317  20.421  -27.745 1.00 84.91 234 A 1 
ATOM 1883 C CD2 . LEU A 1 234 ? -3.130  20.951  -29.356 1.00 84.97 234 A 1 
ATOM 1884 N N   . LEU A 1 235 ? -0.896  16.594  -31.797 1.00 88.06 235 A 1 
ATOM 1885 C CA  . LEU A 1 235 ? -0.133  15.938  -32.860 1.00 86.64 235 A 1 
ATOM 1886 C C   . LEU A 1 235 ? -1.038  15.517  -34.021 1.00 85.82 235 A 1 
ATOM 1887 O O   . LEU A 1 235 ? -0.743  15.821  -35.175 1.00 84.34 235 A 1 
ATOM 1888 C CB  . LEU A 1 235 ? 0.614   14.730  -32.266 1.00 85.40 235 A 1 
ATOM 1889 C CG  . LEU A 1 235 ? 1.541   14.019  -33.269 1.00 83.96 235 A 1 
ATOM 1890 C CD1 . LEU A 1 235 ? 2.747   14.889  -33.609 1.00 79.00 235 A 1 
ATOM 1891 C CD2 . LEU A 1 235 ? 2.058   12.709  -32.682 1.00 78.48 235 A 1 
ATOM 1892 N N   . ALA A 1 236 ? -2.168  14.869  -33.725 1.00 86.80 236 A 1 
ATOM 1893 C CA  . ALA A 1 236 ? -3.121  14.443  -34.747 1.00 85.27 236 A 1 
ATOM 1894 C C   . ALA A 1 236 ? -3.698  15.621  -35.556 1.00 83.92 236 A 1 
ATOM 1895 O O   . ALA A 1 236 ? -4.033  15.459  -36.739 1.00 81.64 236 A 1 
ATOM 1896 C CB  . ALA A 1 236 ? -4.240  13.646  -34.065 1.00 85.07 236 A 1 
ATOM 1897 N N   . ARG A 1 237 ? -3.811  16.790  -34.926 1.00 86.68 237 A 1 
ATOM 1898 C CA  . ARG A 1 237 ? -4.244  18.027  -35.577 1.00 85.91 237 A 1 
ATOM 1899 C C   . ARG A 1 237 ? -3.124  18.685  -36.388 1.00 84.75 237 A 1 
ATOM 1900 O O   . ARG A 1 237 ? -3.413  19.238  -37.444 1.00 81.55 237 A 1 
ATOM 1901 C CB  . ARG A 1 237 ? -4.828  18.966  -34.502 1.00 84.86 237 A 1 
ATOM 1902 C CG  . ARG A 1 237 ? -5.568  20.152  -35.125 1.00 75.76 237 A 1 
ATOM 1903 C CD  . ARG A 1 237 ? -6.192  21.025  -34.033 1.00 73.47 237 A 1 
ATOM 1904 N NE  . ARG A 1 237 ? -6.903  22.185  -34.618 1.00 65.31 237 A 1 
ATOM 1905 C CZ  . ARG A 1 237 ? -7.598  23.101  -33.950 1.00 59.74 237 A 1 
ATOM 1906 N NH1 . ARG A 1 237 ? -7.721  23.040  -32.653 1.00 55.18 237 A 1 
ATOM 1907 N NH2 . ARG A 1 237 ? -8.169  24.078  -34.580 1.00 51.78 237 A 1 
ATOM 1908 N N   . ALA A 1 238 ? -1.890  18.611  -35.909 1.00 83.99 238 A 1 
ATOM 1909 C CA  . ALA A 1 238 ? -0.723  19.230  -36.542 1.00 82.76 238 A 1 
ATOM 1910 C C   . ALA A 1 238 ? -0.181  18.440  -37.744 1.00 81.30 238 A 1 
ATOM 1911 O O   . ALA A 1 238 ? 0.478   19.028  -38.604 1.00 78.00 238 A 1 
ATOM 1912 C CB  . ALA A 1 238 ? 0.362   19.411  -35.471 1.00 81.91 238 A 1 
ATOM 1913 N N   . ILE A 1 239 ? -0.448  17.133  -37.839 1.00 81.87 239 A 1 
ATOM 1914 C CA  . ILE A 1 239 ? -0.014  16.325  -38.981 1.00 78.73 239 A 1 
ATOM 1915 C C   . ILE A 1 239 ? -0.752  16.781  -40.246 1.00 75.66 239 A 1 
ATOM 1916 O O   . ILE A 1 239 ? -1.926  16.449  -40.475 1.00 69.59 239 A 1 
ATOM 1917 C CB  . ILE A 1 239 ? -0.160  14.815  -38.713 1.00 76.05 239 A 1 
ATOM 1918 C CG1 . ILE A 1 239 ? 0.862   14.368  -37.649 1.00 69.01 239 A 1 
ATOM 1919 C CG2 . ILE A 1 239 ? 0.074   13.988  -39.994 1.00 66.69 239 A 1 
ATOM 1920 C CD1 . ILE A 1 239 ? 0.570   12.986  -37.071 1.00 62.51 239 A 1 
ATOM 1921 N N   . SER A 1 240 ? -0.021  17.479  -41.074 1.00 71.78 240 A 1 
ATOM 1922 C CA  . SER A 1 240 ? -0.348  17.736  -42.470 1.00 69.23 240 A 1 
ATOM 1923 C C   . SER A 1 240 ? 0.217   16.578  -43.288 1.00 69.18 240 A 1 
ATOM 1924 O O   . SER A 1 240 ? 1.412   16.538  -43.563 1.00 63.54 240 A 1 
ATOM 1925 C CB  . SER A 1 240 ? 0.248   19.080  -42.911 1.00 63.51 240 A 1 
ATOM 1926 O OG  . SER A 1 240 ? -0.219  20.113  -42.064 1.00 56.27 240 A 1 
ATOM 1927 N N   . ALA A 1 241 ? -0.624  15.597  -43.613 1.00 65.04 241 A 1 
ATOM 1928 C CA  . ALA A 1 241 ? -0.235  14.531  -44.524 1.00 62.58 241 A 1 
ATOM 1929 C C   . ALA A 1 241 ? -0.518  14.961  -45.968 1.00 64.24 241 A 1 
ATOM 1930 O O   . ALA A 1 241 ? -1.486  15.675  -46.228 1.00 58.75 241 A 1 
ATOM 1931 C CB  . ALA A 1 241 ? -0.948  13.239  -44.135 1.00 55.73 241 A 1 
ATOM 1932 N N   . SER A 1 242 ? 0.335   14.488  -46.871 1.00 63.22 242 A 1 
ATOM 1933 C CA  . SER A 1 242 ? 0.228   14.708  -48.315 1.00 62.51 242 A 1 
ATOM 1934 C C   . SER A 1 242 ? -1.013  14.057  -48.926 1.00 64.36 242 A 1 
ATOM 1935 O O   . SER A 1 242 ? -1.609  14.608  -49.850 1.00 58.67 242 A 1 
ATOM 1936 C CB  . SER A 1 242 ? 1.476   14.132  -48.985 1.00 56.19 242 A 1 
ATOM 1937 O OG  . SER A 1 242 ? 1.756   12.853  -48.445 1.00 50.37 242 A 1 
ATOM 1938 N N   . SER A 1 243 ? -1.419  12.891  -48.374 1.00 67.38 243 A 1 
ATOM 1939 C CA  . SER A 1 243 ? -2.626  12.190  -48.797 1.00 68.22 243 A 1 
ATOM 1940 C C   . SER A 1 243 ? -3.600  11.976  -47.631 1.00 70.58 243 A 1 
ATOM 1941 O O   . SER A 1 243 ? -3.199  11.752  -46.486 1.00 65.71 243 A 1 
ATOM 1942 C CB  . SER A 1 243 ? -2.265  10.872  -49.487 1.00 62.65 243 A 1 
ATOM 1943 O OG  . SER A 1 243 ? -1.836  9.902   -48.558 1.00 55.14 243 A 1 
ATOM 1944 N N   . ASP A 1 244 ? -4.895  11.998  -47.916 1.00 70.74 244 A 1 
ATOM 1945 C CA  . ASP A 1 244 ? -5.925  11.729  -46.906 1.00 71.40 244 A 1 
ATOM 1946 C C   . ASP A 1 244 ? -5.810  10.323  -46.314 1.00 73.04 244 A 1 
ATOM 1947 O O   . ASP A 1 244 ? -6.092  10.107  -45.132 1.00 70.03 244 A 1 
ATOM 1948 C CB  . ASP A 1 244 ? -7.320  11.931  -47.508 1.00 66.81 244 A 1 
ATOM 1949 C CG  . ASP A 1 244 ? -7.753  13.397  -47.543 1.00 61.21 244 A 1 
ATOM 1950 O OD1 . ASP A 1 244 ? -7.362  14.141  -46.613 1.00 56.72 244 A 1 
ATOM 1951 O OD2 . ASP A 1 244 ? -8.513  13.747  -48.472 1.00 54.73 244 A 1 
ATOM 1952 N N   . GLN A 1 245 ? -5.333  9.360   -47.118 1.00 69.73 245 A 1 
ATOM 1953 C CA  . GLN A 1 245 ? -5.168  7.975   -46.697 1.00 71.86 245 A 1 
ATOM 1954 C C   . GLN A 1 245 ? -4.023  7.818   -45.671 1.00 74.01 245 A 1 
ATOM 1955 O O   . GLN A 1 245 ? -4.202  7.178   -44.630 1.00 71.72 245 A 1 
ATOM 1956 C CB  . GLN A 1 245 ? -4.979  7.113   -47.945 1.00 69.30 245 A 1 
ATOM 1957 C CG  . GLN A 1 245 ? -5.351  5.649   -47.691 1.00 60.11 245 A 1 
ATOM 1958 C CD  . GLN A 1 245 ? -5.298  4.812   -48.972 1.00 53.02 245 A 1 
ATOM 1959 O OE1 . GLN A 1 245 ? -4.816  5.216   -50.003 1.00 49.31 245 A 1 
ATOM 1960 N NE2 . GLN A 1 245 ? -5.795  3.587   -48.953 1.00 45.54 245 A 1 
ATOM 1961 N N   . GLU A 1 246 ? -2.882  8.484   -45.876 1.00 71.53 246 A 1 
ATOM 1962 C CA  . GLU A 1 246 ? -1.787  8.538   -44.900 1.00 71.34 246 A 1 
ATOM 1963 C C   . GLU A 1 246 ? -2.188  9.291   -43.636 1.00 73.30 246 A 1 
ATOM 1964 O O   . GLU A 1 246 ? -1.844  8.877   -42.523 1.00 72.66 246 A 1 
ATOM 1965 C CB  . GLU A 1 246 ? -0.567  9.239   -45.501 1.00 67.85 246 A 1 
ATOM 1966 C CG  . GLU A 1 246 ? 0.211   8.347   -46.458 1.00 58.80 246 A 1 
ATOM 1967 C CD  . GLU A 1 246 ? 1.465   9.048   -46.980 1.00 54.34 246 A 1 
ATOM 1968 O OE1 . GLU A 1 246 ? 2.446   8.315   -47.284 1.00 49.98 246 A 1 
ATOM 1969 O OE2 . GLU A 1 246 ? 1.435   10.295  -47.072 1.00 51.23 246 A 1 
ATOM 1970 N N   . LYS A 1 247 ? -2.959  10.359  -43.780 1.00 70.60 247 A 1 
ATOM 1971 C CA  . LYS A 1 247 ? -3.486  11.129  -42.649 1.00 71.11 247 A 1 
ATOM 1972 C C   . LYS A 1 247 ? -4.404  10.278  -41.785 1.00 74.22 247 A 1 
ATOM 1973 O O   . LYS A 1 247 ? -4.306  10.318  -40.558 1.00 73.79 247 A 1 
ATOM 1974 C CB  . LYS A 1 247 ? -4.201  12.372  -43.202 1.00 67.25 247 A 1 
ATOM 1975 C CG  . LYS A 1 247 ? -4.466  13.437  -42.136 1.00 61.79 247 A 1 
ATOM 1976 C CD  . LYS A 1 247 ? -5.020  14.690  -42.830 1.00 58.53 247 A 1 
ATOM 1977 C CE  . LYS A 1 247 ? -5.072  15.909  -41.905 1.00 52.09 247 A 1 
ATOM 1978 N NZ  . LYS A 1 247 ? -5.323  17.134  -42.687 1.00 46.74 247 A 1 
ATOM 1979 N N   . HIS A 1 248 ? -5.281  9.476   -42.413 1.00 77.78 248 A 1 
ATOM 1980 C CA  . HIS A 1 248 ? -6.168  8.573   -41.703 1.00 79.26 248 A 1 
ATOM 1981 C C   . HIS A 1 248 ? -5.396  7.453   -40.989 1.00 80.53 248 A 1 
ATOM 1982 O O   . HIS A 1 248 ? -5.636  7.204   -39.800 1.00 78.83 248 A 1 
ATOM 1983 C CB  . HIS A 1 248 ? -7.216  8.018   -42.680 1.00 77.39 248 A 1 
ATOM 1984 C CG  . HIS A 1 248 ? -8.341  7.334   -41.956 1.00 70.07 248 A 1 
ATOM 1985 N ND1 . HIS A 1 248 ? -9.372  7.961   -41.283 1.00 60.49 248 A 1 
ATOM 1986 C CD2 . HIS A 1 248 ? -8.530  5.980   -41.783 1.00 59.46 248 A 1 
ATOM 1987 C CE1 . HIS A 1 248 ? -10.149 7.018   -40.743 1.00 54.30 248 A 1 
ATOM 1988 N NE2 . HIS A 1 248 ? -9.670  5.806   -41.017 1.00 55.43 248 A 1 
ATOM 1989 N N   . SER A 1 249 ? -4.409  6.842   -41.632 1.00 76.68 249 A 1 
ATOM 1990 C CA  . SER A 1 249 ? -3.539  5.819   -41.042 1.00 77.96 249 A 1 
ATOM 1991 C C   . SER A 1 249 ? -2.754  6.365   -39.840 1.00 79.93 249 A 1 
ATOM 1992 O O   . SER A 1 249 ? -2.779  5.769   -38.763 1.00 77.62 249 A 1 
ATOM 1993 C CB  . SER A 1 249 ? -2.579  5.282   -42.103 1.00 74.62 249 A 1 
ATOM 1994 O OG  . SER A 1 249 ? -1.840  4.198   -41.573 1.00 62.60 249 A 1 
ATOM 1995 N N   . SER A 1 250 ? -2.144  7.541   -39.964 1.00 78.22 250 A 1 
ATOM 1996 C CA  . SER A 1 250 ? -1.398  8.200   -38.882 1.00 79.26 250 A 1 
ATOM 1997 C C   . SER A 1 250 ? -2.297  8.533   -37.688 1.00 81.99 250 A 1 
ATOM 1998 O O   . SER A 1 250 ? -1.936  8.250   -36.546 1.00 81.17 250 A 1 
ATOM 1999 C CB  . SER A 1 250 ? -0.735  9.476   -39.393 1.00 75.97 250 A 1 
ATOM 2000 O OG  . SER A 1 250 ? 0.161   9.171   -40.432 1.00 65.93 250 A 1 
ATOM 2001 N N   . ARG A 1 251 ? -3.496  9.069   -37.942 1.00 80.52 251 A 1 
ATOM 2002 C CA  . ARG A 1 251 ? -4.477  9.338   -36.882 1.00 83.18 251 A 1 
ATOM 2003 C C   . ARG A 1 251 ? -4.930  8.061   -36.173 1.00 84.78 251 A 1 
ATOM 2004 O O   . ARG A 1 251 ? -5.068  8.081   -34.959 1.00 84.05 251 A 1 
ATOM 2005 C CB  . ARG A 1 251 ? -5.692  10.076  -37.466 1.00 81.37 251 A 1 
ATOM 2006 C CG  . ARG A 1 251 ? -5.378  11.557  -37.727 1.00 75.50 251 A 1 
ATOM 2007 C CD  . ARG A 1 251 ? -6.585  12.206  -38.403 1.00 73.87 251 A 1 
ATOM 2008 N NE  . ARG A 1 251 ? -6.384  13.652  -38.593 1.00 67.89 251 A 1 
ATOM 2009 C CZ  . ARG A 1 251 ? -7.264  14.503  -39.098 1.00 62.36 251 A 1 
ATOM 2010 N NH1 . ARG A 1 251 ? -8.414  14.097  -39.575 1.00 58.89 251 A 1 
ATOM 2011 N NH2 . ARG A 1 251 ? -7.002  15.770  -39.127 1.00 54.40 251 A 1 
ATOM 2012 N N   . LYS A 1 252 ? -5.106  6.957   -36.884 1.00 84.05 252 A 1 
ATOM 2013 C CA  . LYS A 1 252 ? -5.480  5.667   -36.303 1.00 85.07 252 A 1 
ATOM 2014 C C   . LYS A 1 252 ? -4.386  5.132   -35.364 1.00 85.94 252 A 1 
ATOM 2015 O O   . LYS A 1 252 ? -4.705  4.647   -34.281 1.00 84.79 252 A 1 
ATOM 2016 C CB  . LYS A 1 252 ? -5.822  4.685   -37.426 1.00 83.83 252 A 1 
ATOM 2017 C CG  . LYS A 1 252 ? -6.522  3.423   -36.903 1.00 74.03 252 A 1 
ATOM 2018 C CD  . LYS A 1 252 ? -6.926  2.510   -38.064 1.00 70.00 252 A 1 
ATOM 2019 C CE  . LYS A 1 252 ? -7.690  1.283   -37.537 1.00 60.20 252 A 1 
ATOM 2020 N NZ  . LYS A 1 252 ? -8.146  0.398   -38.640 1.00 53.13 252 A 1 
ATOM 2021 N N   . ILE A 1 253 ? -3.118  5.270   -35.731 1.00 84.50 253 A 1 
ATOM 2022 C CA  . ILE A 1 253 ? -1.980  4.882   -34.882 1.00 84.96 253 A 1 
ATOM 2023 C C   . ILE A 1 253 ? -1.924  5.763   -33.624 1.00 86.55 253 A 1 
ATOM 2024 O O   . ILE A 1 253 ? -1.783  5.240   -32.524 1.00 86.00 253 A 1 
ATOM 2025 C CB  . ILE A 1 253 ? -0.661  4.941   -35.686 1.00 82.38 253 A 1 
ATOM 2026 C CG1 . ILE A 1 253 ? -0.665  3.865   -36.784 1.00 74.30 253 A 1 
ATOM 2027 C CG2 . ILE A 1 253 ? 0.555   4.740   -34.757 1.00 72.59 253 A 1 
ATOM 2028 C CD1 . ILE A 1 253 ? 0.456   4.030   -37.823 1.00 65.86 253 A 1 
ATOM 2029 N N   . ILE A 1 254 ? -2.081  7.074   -33.750 1.00 84.59 254 A 1 
ATOM 2030 C CA  . ILE A 1 254 ? -2.098  8.000   -32.610 1.00 85.88 254 A 1 
ATOM 2031 C C   . ILE A 1 254 ? -3.250  7.668   -31.657 1.00 87.47 254 A 1 
ATOM 2032 O O   . ILE A 1 254 ? -3.043  7.594   -30.445 1.00 87.23 254 A 1 
ATOM 2033 C CB  . ILE A 1 254 ? -2.181  9.463   -33.104 1.00 84.63 254 A 1 
ATOM 2034 C CG1 . ILE A 1 254 ? -0.866  9.858   -33.815 1.00 80.56 254 A 1 
ATOM 2035 C CG2 . ILE A 1 254 ? -2.449  10.432  -31.942 1.00 80.09 254 A 1 
ATOM 2036 C CD1 . ILE A 1 254 ? -1.003  11.124  -34.656 1.00 74.99 254 A 1 
ATOM 2037 N N   . PHE A 1 255 ? -4.436  7.397   -32.190 1.00 87.17 255 A 1 
ATOM 2038 C CA  . PHE A 1 255 ? -5.586  6.973   -31.396 1.00 88.50 255 A 1 
ATOM 2039 C C   . PHE A 1 255 ? -5.299  5.664   -30.647 1.00 89.59 255 A 1 
ATOM 2040 O O   . PHE A 1 255 ? -5.610  5.566   -29.462 1.00 89.34 255 A 1 
ATOM 2041 C CB  . PHE A 1 255 ? -6.800  6.854   -32.313 1.00 87.85 255 A 1 
ATOM 2042 C CG  . PHE A 1 255 ? -8.074  6.536   -31.570 1.00 81.60 255 A 1 
ATOM 2043 C CD1 . PHE A 1 255 ? -8.649  5.252   -31.641 1.00 73.71 255 A 1 
ATOM 2044 C CD2 . PHE A 1 255 ? -8.704  7.540   -30.812 1.00 72.13 255 A 1 
ATOM 2045 C CE1 . PHE A 1 255 ? -9.842  4.985   -30.966 1.00 68.59 255 A 1 
ATOM 2046 C CE2 . PHE A 1 255 ? -9.908  7.264   -30.134 1.00 66.83 255 A 1 
ATOM 2047 C CZ  . PHE A 1 255 ? -10.477 5.990   -30.218 1.00 69.47 255 A 1 
ATOM 2048 N N   . SER A 1 256 ? -4.628  4.705   -31.280 1.00 91.07 256 A 1 
ATOM 2049 C CA  . SER A 1 256 ? -4.230  3.449   -30.639 1.00 91.09 256 A 1 
ATOM 2050 C C   . SER A 1 256 ? -3.311  3.666   -29.436 1.00 91.99 256 A 1 
ATOM 2051 O O   . SER A 1 256 ? -3.494  2.979   -28.436 1.00 90.13 256 A 1 
ATOM 2052 C CB  . SER A 1 256 ? -3.550  2.503   -31.628 1.00 88.62 256 A 1 
ATOM 2053 O OG  . SER A 1 256 ? -4.399  2.210   -32.721 1.00 75.21 256 A 1 
ATOM 2054 N N   . TYR A 1 257 ? -2.385  4.626   -29.476 1.00 90.57 257 A 1 
ATOM 2055 C CA  . TYR A 1 257 ? -1.528  4.923   -28.319 1.00 90.89 257 A 1 
ATOM 2056 C C   . TYR A 1 257 ? -2.332  5.360   -27.087 1.00 92.05 257 A 1 
ATOM 2057 O O   . TYR A 1 257 ? -2.089  4.872   -25.985 1.00 90.99 257 A 1 
ATOM 2058 C CB  . TYR A 1 257 ? -0.501  6.014   -28.671 1.00 89.55 257 A 1 
ATOM 2059 C CG  . TYR A 1 257 ? 0.484   5.679   -29.764 1.00 88.75 257 A 1 
ATOM 2060 C CD1 . TYR A 1 257 ? 1.105   4.421   -29.807 1.00 83.28 257 A 1 
ATOM 2061 C CD2 . TYR A 1 257 ? 0.823   6.639   -30.738 1.00 83.83 257 A 1 
ATOM 2062 C CE1 . TYR A 1 257 ? 2.028   4.110   -30.805 1.00 81.60 257 A 1 
ATOM 2063 C CE2 . TYR A 1 257 ? 1.759   6.339   -31.753 1.00 81.24 257 A 1 
ATOM 2064 C CZ  . TYR A 1 257 ? 2.352   5.065   -31.781 1.00 83.25 257 A 1 
ATOM 2065 O OH  . TYR A 1 257 ? 3.250   4.745   -32.777 1.00 80.54 257 A 1 
ATOM 2066 N N   . VAL A 1 258 ? -3.308  6.247   -27.287 1.00 92.26 258 A 1 
ATOM 2067 C CA  . VAL A 1 258 ? -4.142  6.766   -26.196 1.00 92.99 258 A 1 
ATOM 2068 C C   . VAL A 1 258 ? -5.074  5.685   -25.662 1.00 93.89 258 A 1 
ATOM 2069 O O   . VAL A 1 258 ? -5.174  5.496   -24.451 1.00 92.88 258 A 1 
ATOM 2070 C CB  . VAL A 1 258 ? -4.939  8.004   -26.659 1.00 92.19 258 A 1 
ATOM 2071 C CG1 . VAL A 1 258 ? -5.787  8.592   -25.523 1.00 86.02 258 A 1 
ATOM 2072 C CG2 . VAL A 1 258 ? -4.009  9.114   -27.158 1.00 87.04 258 A 1 
ATOM 2073 N N   . VAL A 1 259 ? -5.727  4.932   -26.550 1.00 94.71 259 A 1 
ATOM 2074 C CA  . VAL A 1 259 ? -6.682  3.886   -26.165 1.00 95.02 259 A 1 
ATOM 2075 C C   . VAL A 1 259 ? -5.997  2.745   -25.422 1.00 95.30 259 A 1 
ATOM 2076 O O   . VAL A 1 259 ? -6.509  2.316   -24.399 1.00 94.15 259 A 1 
ATOM 2077 C CB  . VAL A 1 259 ? -7.453  3.354   -27.383 1.00 94.08 259 A 1 
ATOM 2078 C CG1 . VAL A 1 259 ? -8.311  2.130   -27.069 1.00 86.73 259 A 1 
ATOM 2079 C CG2 . VAL A 1 259 ? -8.396  4.437   -27.895 1.00 86.66 259 A 1 
ATOM 2080 N N   . VAL A 1 260 ? -4.844  2.264   -25.878 1.00 94.84 260 A 1 
ATOM 2081 C CA  . VAL A 1 260 ? -4.120  1.173   -25.218 1.00 94.57 260 A 1 
ATOM 2082 C C   . VAL A 1 260 ? -3.677  1.581   -23.817 1.00 94.83 260 A 1 
ATOM 2083 O O   . VAL A 1 260 ? -3.879  0.814   -22.880 1.00 93.52 260 A 1 
ATOM 2084 C CB  . VAL A 1 260 ? -2.930  0.701   -26.077 1.00 93.12 260 A 1 
ATOM 2085 C CG1 . VAL A 1 260 ? -2.005  -0.257  -25.320 1.00 87.38 260 A 1 
ATOM 2086 C CG2 . VAL A 1 260 ? -3.438  -0.054  -27.313 1.00 88.08 260 A 1 
ATOM 2087 N N   . PHE A 1 261 ? -3.149  2.800   -23.643 1.00 94.40 261 A 1 
ATOM 2088 C CA  . PHE A 1 261 ? -2.793  3.309   -22.315 1.00 94.75 261 A 1 
ATOM 2089 C C   . PHE A 1 261 ? -4.013  3.365   -21.390 1.00 94.93 261 A 1 
ATOM 2090 O O   . PHE A 1 261 ? -3.954  2.892   -20.254 1.00 93.96 261 A 1 
ATOM 2091 C CB  . PHE A 1 261 ? -2.140  4.684   -22.449 1.00 94.45 261 A 1 
ATOM 2092 C CG  . PHE A 1 261 ? -1.562  5.195   -21.149 1.00 94.83 261 A 1 
ATOM 2093 C CD1 . PHE A 1 261 ? -2.359  5.916   -20.242 1.00 92.81 261 A 1 
ATOM 2094 C CD2 . PHE A 1 261 ? -0.226  4.909   -20.811 1.00 92.71 261 A 1 
ATOM 2095 C CE1 . PHE A 1 261 ? -1.828  6.344   -19.010 1.00 91.81 261 A 1 
ATOM 2096 C CE2 . PHE A 1 261 ? 0.309   5.336   -19.582 1.00 91.58 261 A 1 
ATOM 2097 C CZ  . PHE A 1 261 ? -0.491  6.054   -18.678 1.00 92.36 261 A 1 
ATOM 2098 N N   . LEU A 1 262 ? -5.141  3.877   -21.892 1.00 95.37 262 A 1 
ATOM 2099 C CA  . LEU A 1 262 ? -6.376  3.975   -21.132 1.00 95.63 262 A 1 
ATOM 2100 C C   . LEU A 1 262 ? -6.906  2.599   -20.714 1.00 96.16 262 A 1 
ATOM 2101 O O   . LEU A 1 262 ? -7.211  2.391   -19.554 1.00 94.62 262 A 1 
ATOM 2102 C CB  . LEU A 1 262 ? -7.419  4.734   -21.975 1.00 94.11 262 A 1 
ATOM 2103 C CG  . LEU A 1 262 ? -8.656  5.165   -21.168 1.00 90.20 262 A 1 
ATOM 2104 C CD1 . LEU A 1 262 ? -8.398  6.467   -20.422 1.00 84.46 262 A 1 
ATOM 2105 C CD2 . LEU A 1 262 ? -9.853  5.375   -22.088 1.00 84.12 262 A 1 
ATOM 2106 N N   . VAL A 1 263 ? -6.984  1.641   -21.637 1.00 96.41 263 A 1 
ATOM 2107 C CA  . VAL A 1 263 ? -7.525  0.301   -21.383 1.00 96.23 263 A 1 
ATOM 2108 C C   . VAL A 1 263 ? -6.672  -0.470  -20.379 1.00 96.19 263 A 1 
ATOM 2109 O O   . VAL A 1 263 ? -7.227  -1.190  -19.548 1.00 94.64 263 A 1 
ATOM 2110 C CB  . VAL A 1 263 ? -7.678  -0.484  -22.700 1.00 95.29 263 A 1 
ATOM 2111 C CG1 . VAL A 1 263 ? -8.009  -1.966  -22.496 1.00 89.83 263 A 1 
ATOM 2112 C CG2 . VAL A 1 263 ? -8.813  0.112   -23.544 1.00 90.18 263 A 1 
ATOM 2113 N N   . CYS A 1 264 ? -5.349  -0.328  -20.418 1.00 94.78 264 A 1 
ATOM 2114 C CA  . CYS A 1 264 ? -4.468  -1.022  -19.484 1.00 94.13 264 A 1 
ATOM 2115 C C   . CYS A 1 264 ? -4.477  -0.399  -18.080 1.00 93.90 264 A 1 
ATOM 2116 O O   . CYS A 1 264 ? -4.511  -1.132  -17.098 1.00 92.51 264 A 1 
ATOM 2117 C CB  . CYS A 1 264 ? -3.043  -1.062  -20.064 1.00 93.37 264 A 1 
ATOM 2118 S SG  . CYS A 1 264 ? -2.985  -2.172  -21.518 1.00 89.26 264 A 1 
ATOM 2119 N N   . TRP A 1 265 ? -4.463  0.929   -17.976 1.00 94.57 265 A 1 
ATOM 2120 C CA  . TRP A 1 265 ? -4.245  1.621   -16.701 1.00 94.27 265 A 1 
ATOM 2121 C C   . TRP A 1 265 ? -5.514  2.124   -16.010 1.00 94.48 265 A 1 
ATOM 2122 O O   . TRP A 1 265 ? -5.566  2.137   -14.778 1.00 93.27 265 A 1 
ATOM 2123 C CB  . TRP A 1 265 ? -3.246  2.753   -16.919 1.00 93.24 265 A 1 
ATOM 2124 C CG  . TRP A 1 265 ? -1.831  2.275   -17.039 1.00 91.96 265 A 1 
ATOM 2125 C CD1 . TRP A 1 265 ? -1.100  2.206   -18.165 1.00 88.95 265 A 1 
ATOM 2126 C CD2 . TRP A 1 265 ? -0.995  1.742   -15.968 1.00 90.33 265 A 1 
ATOM 2127 N NE1 . TRP A 1 265 ? 0.147   1.666   -17.881 1.00 87.40 265 A 1 
ATOM 2128 C CE2 . TRP A 1 265 ? 0.248   1.354   -16.536 1.00 88.64 265 A 1 
ATOM 2129 C CE3 . TRP A 1 265 ? -1.178  1.541   -14.582 1.00 86.74 265 A 1 
ATOM 2130 C CZ2 . TRP A 1 265 ? 1.265   0.773   -15.765 1.00 85.67 265 A 1 
ATOM 2131 C CZ3 . TRP A 1 265 ? -0.169  0.965   -13.813 1.00 85.94 265 A 1 
ATOM 2132 C CH2 . TRP A 1 265 ? 1.035   0.575   -14.402 1.00 85.68 265 A 1 
ATOM 2133 N N   . LEU A 1 266 ? -6.550  2.528   -16.755 1.00 94.64 266 A 1 
ATOM 2134 C CA  . LEU A 1 266 ? -7.764  3.085   -16.154 1.00 95.21 266 A 1 
ATOM 2135 C C   . LEU A 1 266 ? -8.452  2.106   -15.190 1.00 95.32 266 A 1 
ATOM 2136 O O   . LEU A 1 266 ? -8.773  2.535   -14.086 1.00 94.85 266 A 1 
ATOM 2137 C CB  . LEU A 1 266 ? -8.719  3.613   -17.242 1.00 95.44 266 A 1 
ATOM 2138 C CG  . LEU A 1 266 ? -10.041 4.202   -16.717 1.00 94.66 266 A 1 
ATOM 2139 C CD1 . LEU A 1 266 ? -9.819  5.529   -15.984 1.00 91.31 266 A 1 
ATOM 2140 C CD2 . LEU A 1 266 ? -11.002 4.461   -17.880 1.00 91.23 266 A 1 
ATOM 2141 N N   . PRO A 1 267 ? -8.649  0.816   -15.521 1.00 93.67 267 A 1 
ATOM 2142 C CA  . PRO A 1 267 ? -9.317  -0.112  -14.607 1.00 93.16 267 A 1 
ATOM 2143 C C   . PRO A 1 267 ? -8.585  -0.254  -13.275 1.00 91.98 267 A 1 
ATOM 2144 O O   . PRO A 1 267 ? -9.217  -0.251  -12.221 1.00 90.67 267 A 1 
ATOM 2145 C CB  . PRO A 1 267 ? -9.390  -1.446  -15.354 1.00 93.24 267 A 1 
ATOM 2146 C CG  . PRO A 1 267 ? -9.318  -1.046  -16.827 1.00 92.96 267 A 1 
ATOM 2147 C CD  . PRO A 1 267 ? -8.371  0.145   -16.781 1.00 94.63 267 A 1 
ATOM 2148 N N   . TYR A 1 268 ? -7.258  -0.310  -13.300 1.00 92.77 268 A 1 
ATOM 2149 C CA  . TYR A 1 268 ? -6.441  -0.392  -12.090 1.00 91.47 268 A 1 
ATOM 2150 C C   . TYR A 1 268 ? -6.607  0.849   -11.217 1.00 91.39 268 A 1 
ATOM 2151 O O   . TYR A 1 268 ? -6.944  0.737   -10.044 1.00 90.60 268 A 1 
ATOM 2152 C CB  . TYR A 1 268 ? -4.978  -0.613  -12.468 1.00 89.92 268 A 1 
ATOM 2153 C CG  . TYR A 1 268 ? -4.061  -0.641  -11.260 1.00 88.96 268 A 1 
ATOM 2154 C CD1 . TYR A 1 268 ? -3.232  0.459   -10.970 1.00 86.23 268 A 1 
ATOM 2155 C CD2 . TYR A 1 268 ? -4.089  -1.738  -10.384 1.00 85.93 268 A 1 
ATOM 2156 C CE1 . TYR A 1 268 ? -2.441  0.462   -9.813  1.00 84.69 268 A 1 
ATOM 2157 C CE2 . TYR A 1 268 ? -3.297  -1.745  -9.222  1.00 83.79 268 A 1 
ATOM 2158 C CZ  . TYR A 1 268 ? -2.479  -0.640  -8.943  1.00 84.57 268 A 1 
ATOM 2159 O OH  . TYR A 1 268 ? -1.709  -0.638  -7.798  1.00 82.05 268 A 1 
ATOM 2160 N N   . HIS A 1 269 ? -6.464  2.040   -11.785 1.00 92.12 269 A 1 
ATOM 2161 C CA  . HIS A 1 269 ? -6.576  3.275   -11.012 1.00 91.70 269 A 1 
ATOM 2162 C C   . HIS A 1 269 ? -8.002  3.565   -10.525 1.00 91.69 269 A 1 
ATOM 2163 O O   . HIS A 1 269 ? -8.165  4.158   -9.464  1.00 91.05 269 A 1 
ATOM 2164 C CB  . HIS A 1 269 ? -5.982  4.431   -11.814 1.00 91.47 269 A 1 
ATOM 2165 C CG  . HIS A 1 269 ? -4.481  4.365   -11.848 1.00 90.92 269 A 1 
ATOM 2166 N ND1 . HIS A 1 269 ? -3.639  4.599   -10.778 1.00 79.87 269 A 1 
ATOM 2167 C CD2 . HIS A 1 269 ? -3.685  4.021   -12.910 1.00 81.59 269 A 1 
ATOM 2168 C CE1 . HIS A 1 269 ? -2.373  4.415   -11.191 1.00 82.38 269 A 1 
ATOM 2169 N NE2 . HIS A 1 269 ? -2.359  4.065   -12.483 1.00 84.14 269 A 1 
ATOM 2170 N N   . VAL A 1 270 ? -9.033  3.086   -11.218 1.00 92.42 270 A 1 
ATOM 2171 C CA  . VAL A 1 270 ? -10.414 3.114   -10.707 1.00 92.22 270 A 1 
ATOM 2172 C C   . VAL A 1 270 ? -10.555 2.207   -9.487  1.00 90.90 270 A 1 
ATOM 2173 O O   . VAL A 1 270 ? -11.161 2.611   -8.495  1.00 89.64 270 A 1 
ATOM 2174 C CB  . VAL A 1 270 ? -11.420 2.734   -11.807 1.00 92.93 270 A 1 
ATOM 2175 C CG1 . VAL A 1 270 ? -12.839 2.500   -11.265 1.00 89.46 270 A 1 
ATOM 2176 C CG2 . VAL A 1 270 ? -11.516 3.855   -12.843 1.00 89.03 270 A 1 
ATOM 2177 N N   . ALA A 1 271 ? -9.958  1.007   -9.502  1.00 90.39 271 A 1 
ATOM 2178 C CA  . ALA A 1 271 ? -9.970  0.117   -8.342  1.00 88.73 271 A 1 
ATOM 2179 C C   . ALA A 1 271 ? -9.225  0.736   -7.146  1.00 87.75 271 A 1 
ATOM 2180 O O   . ALA A 1 271 ? -9.735  0.701   -6.025  1.00 86.00 271 A 1 
ATOM 2181 C CB  . ALA A 1 271 ? -9.402  -1.245  -8.751  1.00 88.00 271 A 1 
ATOM 2182 N N   . VAL A 1 272 ? -8.080  1.385   -7.375  1.00 87.80 272 A 1 
ATOM 2183 C CA  . VAL A 1 272 ? -7.340  2.137   -6.346  1.00 86.51 272 A 1 
ATOM 2184 C C   . VAL A 1 272 ? -8.189  3.271   -5.765  1.00 86.01 272 A 1 
ATOM 2185 O O   . VAL A 1 272 ? -8.249  3.450   -4.552  1.00 85.26 272 A 1 
ATOM 2186 C CB  . VAL A 1 272 ? -6.014  2.692   -6.892  1.00 85.91 272 A 1 
ATOM 2187 C CG1 . VAL A 1 272 ? -5.262  3.551   -5.872  1.00 83.02 272 A 1 
ATOM 2188 C CG2 . VAL A 1 272 ? -5.057  1.577   -7.323  1.00 83.02 272 A 1 
ATOM 2189 N N   . LEU A 1 273 ? -8.897  4.017   -6.605  1.00 88.12 273 A 1 
ATOM 2190 C CA  . LEU A 1 273 ? -9.746  5.116   -6.145  1.00 88.20 273 A 1 
ATOM 2191 C C   . LEU A 1 273 ? -10.920 4.626   -5.279  1.00 87.37 273 A 1 
ATOM 2192 O O   . LEU A 1 273 ? -11.250 5.240   -4.267  1.00 86.07 273 A 1 
ATOM 2193 C CB  . LEU A 1 273 ? -10.254 5.882   -7.382  1.00 88.90 273 A 1 
ATOM 2194 C CG  . LEU A 1 273 ? -10.564 7.355   -7.048  1.00 82.94 273 A 1 
ATOM 2195 C CD1 . LEU A 1 273 ? -9.343  8.239   -7.336  1.00 79.78 273 A 1 
ATOM 2196 C CD2 . LEU A 1 273 ? -11.729 7.866   -7.893  1.00 80.65 273 A 1 
ATOM 2197 N N   . LEU A 1 274 ? -11.529 3.498   -5.652  1.00 86.81 274 A 1 
ATOM 2198 C CA  . LEU A 1 274 ? -12.569 2.852   -4.849  1.00 85.62 274 A 1 
ATOM 2199 C C   . LEU A 1 274 ? -12.043 2.398   -3.492  1.00 83.27 274 A 1 
ATOM 2200 O O   . LEU A 1 274 ? -12.768 2.464   -2.497  1.00 80.99 274 A 1 
ATOM 2201 C CB  . LEU A 1 274 ? -13.139 1.647   -5.619  1.00 86.57 274 A 1 
ATOM 2202 C CG  . LEU A 1 274 ? -14.035 2.012   -6.807  1.00 83.44 274 A 1 
ATOM 2203 C CD1 . LEU A 1 274 ? -14.361 0.756   -7.607  1.00 79.26 274 A 1 
ATOM 2204 C CD2 . LEU A 1 274 ? -15.357 2.647   -6.368  1.00 80.08 274 A 1 
ATOM 2205 N N   . ASP A 1 275 ? -10.791 1.981   -3.423  1.00 82.26 275 A 1 
ATOM 2206 C CA  . ASP A 1 275 ? -10.155 1.631   -2.165  1.00 79.78 275 A 1 
ATOM 2207 C C   . ASP A 1 275 ? -9.958  2.846   -1.259  1.00 79.20 275 A 1 
ATOM 2208 O O   . ASP A 1 275 ? -10.353 2.805   -0.096  1.00 77.67 275 A 1 
ATOM 2209 C CB  . ASP A 1 275 ? -8.823  0.949   -2.433  1.00 77.37 275 A 1 
ATOM 2210 C CG  . ASP A 1 275 ? -8.367  0.293   -1.147  1.00 72.72 275 A 1 
ATOM 2211 O OD1 . ASP A 1 275 ? -9.080  -0.636  -0.700  1.00 68.77 275 A 1 
ATOM 2212 O OD2 . ASP A 1 275 ? -7.359  0.717   -0.553  1.00 67.11 275 A 1 
ATOM 2213 N N   . ILE A 1 276 ? -9.461  3.951   -1.807  1.00 79.04 276 A 1 
ATOM 2214 C CA  . ILE A 1 276 ? -9.332  5.212   -1.078  1.00 79.72 276 A 1 
ATOM 2215 C C   . ILE A 1 276 ? -10.689 5.633   -0.489  1.00 79.11 276 A 1 
ATOM 2216 O O   . ILE A 1 276 ? -10.769 5.982   0.685   1.00 78.96 276 A 1 
ATOM 2217 C CB  . ILE A 1 276 ? -8.749  6.316   -1.996  1.00 80.96 276 A 1 
ATOM 2218 C CG1 . ILE A 1 276 ? -7.297  5.985   -2.401  1.00 79.92 276 A 1 
ATOM 2219 C CG2 . ILE A 1 276 ? -8.799  7.689   -1.306  1.00 79.08 276 A 1 
ATOM 2220 C CD1 . ILE A 1 276 ? -6.743  6.857   -3.524  1.00 77.26 276 A 1 
ATOM 2221 N N   . PHE A 1 277 ? -11.767 5.533   -1.259  1.00 82.36 277 A 1 
ATOM 2222 C CA  . PHE A 1 277 ? -13.110 5.827   -0.747  1.00 81.94 277 A 1 
ATOM 2223 C C   . PHE A 1 277 ? -13.557 4.862   0.352   1.00 79.59 277 A 1 
ATOM 2224 O O   . PHE A 1 277 ? -14.259 5.278   1.280   1.00 76.59 277 A 1 
ATOM 2225 C CB  . PHE A 1 277 ? -14.118 5.826   -1.901  1.00 84.21 277 A 1 
ATOM 2226 C CG  . PHE A 1 277 ? -13.967 6.940   -2.919  1.00 85.06 277 A 1 
ATOM 2227 C CD1 . PHE A 1 277 ? -13.472 8.202   -2.552  1.00 79.70 277 A 1 
ATOM 2228 C CD2 . PHE A 1 277 ? -14.369 6.712   -4.248  1.00 80.32 277 A 1 
ATOM 2229 C CE1 . PHE A 1 277 ? -13.364 9.229   -3.512  1.00 79.80 277 A 1 
ATOM 2230 C CE2 . PHE A 1 277 ? -14.266 7.735   -5.199  1.00 80.70 277 A 1 
ATOM 2231 C CZ  . PHE A 1 277 ? -13.765 8.990   -4.832  1.00 82.26 277 A 1 
ATOM 2232 N N   . SER A 1 278 ? -13.145 3.613   0.311   1.00 76.05 278 A 1 
ATOM 2233 C CA  . SER A 1 278 ? -13.402 2.648   1.378   1.00 72.54 278 A 1 
ATOM 2234 C C   . SER A 1 278 ? -12.596 2.972   2.645   1.00 70.97 278 A 1 
ATOM 2235 O O   . SER A 1 278 ? -13.112 2.813   3.742   1.00 68.83 278 A 1 
ATOM 2236 C CB  . SER A 1 278 ? -13.108 1.242   0.869   1.00 70.17 278 A 1 
ATOM 2237 O OG  . SER A 1 278 ? -13.326 0.275   1.878   1.00 61.99 278 A 1 
ATOM 2238 N N   . ILE A 1 279 ? -11.362 3.463   2.526   1.00 70.48 279 A 1 
ATOM 2239 C CA  . ILE A 1 279 ? -10.542 3.894   3.680   1.00 68.53 279 A 1 
ATOM 2240 C C   . ILE A 1 279 ? -11.145 5.135   4.341   1.00 67.80 279 A 1 
ATOM 2241 O O   . ILE A 1 279 ? -11.175 5.233   5.568   1.00 66.82 279 A 1 
ATOM 2242 C CB  . ILE A 1 279 ? -9.081  4.187   3.268   1.00 67.33 279 A 1 
ATOM 2243 C CG1 . ILE A 1 279 ? -8.378  2.956   2.675   1.00 64.97 279 A 1 
ATOM 2244 C CG2 . ILE A 1 279 ? -8.264  4.678   4.479   1.00 64.98 279 A 1 
ATOM 2245 C CD1 . ILE A 1 279 ? -7.074  3.283   1.936   1.00 60.97 279 A 1 
ATOM 2246 N N   . LEU A 1 280 ? -11.642 6.053   3.529   1.00 71.92 280 A 1 
ATOM 2247 C CA  . LEU A 1 280 ? -12.297 7.274   3.993   1.00 71.26 280 A 1 
ATOM 2248 C C   . LEU A 1 280 ? -13.707 7.036   4.551   1.00 69.51 280 A 1 
ATOM 2249 O O   . LEU A 1 280 ? -14.363 7.993   4.955   1.00 67.64 280 A 1 
ATOM 2250 C CB  . LEU A 1 280 ? -12.315 8.291   2.837   1.00 73.81 280 A 1 
ATOM 2251 C CG  . LEU A 1 280 ? -10.929 8.859   2.471   1.00 73.49 280 A 1 
ATOM 2252 C CD1 . LEU A 1 280 ? -11.041 9.713   1.216   1.00 71.73 280 A 1 
ATOM 2253 C CD2 . LEU A 1 280 ? -10.362 9.736   3.593   1.00 72.24 280 A 1 
ATOM 2254 N N   . HIS A 1 281 ? -14.171 5.792   4.593   1.00 69.82 281 A 1 
ATOM 2255 C CA  . HIS A 1 281 ? -15.511 5.408   5.039   1.00 68.25 281 A 1 
ATOM 2256 C C   . HIS A 1 281 ? -16.666 6.020   4.227   1.00 70.26 281 A 1 
ATOM 2257 O O   . HIS A 1 281 ? -17.802 6.017   4.683   1.00 67.95 281 A 1 
ATOM 2258 C CB  . HIS A 1 281 ? -15.675 5.615   6.552   1.00 63.57 281 A 1 
ATOM 2259 C CG  . HIS A 1 281 ? -14.674 4.873   7.389   1.00 58.31 281 A 1 
ATOM 2260 N ND1 . HIS A 1 281 ? -14.628 3.509   7.546   1.00 51.98 281 A 1 
ATOM 2261 C CD2 . HIS A 1 281 ? -13.660 5.393   8.162   1.00 50.89 281 A 1 
ATOM 2262 C CE1 . HIS A 1 281 ? -13.627 3.216   8.395   1.00 47.91 281 A 1 
ATOM 2263 N NE2 . HIS A 1 281 ? -13.022 4.336   8.794   1.00 47.69 281 A 1 
ATOM 2264 N N   . TYR A 1 282 ? -16.405 6.484   3.002   1.00 78.09 282 A 1 
ATOM 2265 C CA  . TYR A 1 282 ? -17.478 6.882   2.088   1.00 79.38 282 A 1 
ATOM 2266 C C   . TYR A 1 282 ? -18.282 5.682   1.575   1.00 78.50 282 A 1 
ATOM 2267 O O   . TYR A 1 282 ? -19.458 5.811   1.244   1.00 76.01 282 A 1 
ATOM 2268 C CB  . TYR A 1 282 ? -16.896 7.662   0.899   1.00 80.05 282 A 1 
ATOM 2269 C CG  . TYR A 1 282 ? -16.395 9.039   1.243   1.00 78.88 282 A 1 
ATOM 2270 C CD1 . TYR A 1 282 ? -17.264 9.986   1.833   1.00 73.30 282 A 1 
ATOM 2271 C CD2 . TYR A 1 282 ? -15.067 9.405   0.967   1.00 73.77 282 A 1 
ATOM 2272 C CE1 . TYR A 1 282 ? -16.799 11.276  2.144   1.00 71.65 282 A 1 
ATOM 2273 C CE2 . TYR A 1 282 ? -14.606 10.693  1.272   1.00 71.22 282 A 1 
ATOM 2274 C CZ  . TYR A 1 282 ? -15.475 11.623  1.861   1.00 71.51 282 A 1 
ATOM 2275 O OH  . TYR A 1 282 ? -15.019 12.888  2.177   1.00 67.28 282 A 1 
ATOM 2276 N N   . ILE A 1 283 ? -17.647 4.513   1.516   1.00 77.87 283 A 1 
ATOM 2277 C CA  . ILE A 1 283 ? -18.281 3.255   1.172   1.00 76.35 283 A 1 
ATOM 2278 C C   . ILE A 1 283 ? -18.239 2.365   2.422   1.00 73.62 283 A 1 
ATOM 2279 O O   . ILE A 1 283 ? -17.157 2.182   2.984   1.00 69.84 283 A 1 
ATOM 2280 C CB  . ILE A 1 283 ? -17.607 2.597   -0.051  1.00 75.84 283 A 1 
ATOM 2281 C CG1 . ILE A 1 283 ? -17.559 3.566   -1.255  1.00 71.13 283 A 1 
ATOM 2282 C CG2 . ILE A 1 283 ? -18.371 1.314   -0.424  1.00 70.07 283 A 1 
ATOM 2283 C CD1 . ILE A 1 283 ? -16.775 3.025   -2.454  1.00 67.45 283 A 1 
ATOM 2284 N N   . PRO A 1 284 ? -19.381 1.799   2.849   1.00 71.71 284 A 1 
ATOM 2285 C CA  . PRO A 1 284 ? -19.408 0.942   4.021   1.00 69.19 284 A 1 
ATOM 2286 C C   . PRO A 1 284 ? -18.537 -0.293  3.806   1.00 67.82 284 A 1 
ATOM 2287 O O   . PRO A 1 284 ? -18.672 -1.013  2.809   1.00 64.78 284 A 1 
ATOM 2288 C CB  . PRO A 1 284 ? -20.883 0.596   4.245   1.00 67.97 284 A 1 
ATOM 2289 C CG  . PRO A 1 284 ? -21.512 0.766   2.860   1.00 66.30 284 A 1 
ATOM 2290 C CD  . PRO A 1 284 ? -20.701 1.901   2.250   1.00 68.35 284 A 1 
ATOM 2291 N N   . PHE A 1 285 ? -17.642 -0.550  4.756   1.00 63.05 285 A 1 
ATOM 2292 C CA  . PHE A 1 285 ? -16.754 -1.699  4.703   1.00 61.33 285 A 1 
ATOM 2293 C C   . PHE A 1 285 ? -17.538 -2.983  4.971   1.00 62.75 285 A 1 
ATOM 2294 O O   . PHE A 1 285 ? -18.077 -3.191  6.052   1.00 60.42 285 A 1 
ATOM 2295 C CB  . PHE A 1 285 ? -15.601 -1.482  5.683   1.00 57.42 285 A 1 
ATOM 2296 C CG  . PHE A 1 285 ? -14.485 -2.476  5.475   1.00 52.79 285 A 1 
ATOM 2297 C CD1 . PHE A 1 285 ? -14.392 -3.616  6.302   1.00 48.66 285 A 1 
ATOM 2298 C CD2 . PHE A 1 285 ? -13.568 -2.286  4.428   1.00 47.59 285 A 1 
ATOM 2299 C CE1 . PHE A 1 285 ? -13.363 -4.548  6.082   1.00 44.55 285 A 1 
ATOM 2300 C CE2 . PHE A 1 285 ? -12.544 -3.215  4.211   1.00 45.05 285 A 1 
ATOM 2301 C CZ  . PHE A 1 285 ? -12.444 -4.347  5.036   1.00 45.73 285 A 1 
ATOM 2302 N N   . THR A 1 286 ? -17.622 -3.852  3.970   1.00 64.75 286 A 1 
ATOM 2303 C CA  . THR A 1 286 ? -18.302 -5.142  4.065   1.00 65.04 286 A 1 
ATOM 2304 C C   . THR A 1 286 ? -17.403 -6.241  3.518   1.00 66.12 286 A 1 
ATOM 2305 O O   . THR A 1 286 ? -16.612 -6.008  2.606   1.00 65.29 286 A 1 
ATOM 2306 C CB  . THR A 1 286 ? -19.648 -5.159  3.314   1.00 63.97 286 A 1 
ATOM 2307 O OG1 . THR A 1 286 ? -19.466 -4.940  1.935   1.00 60.61 286 A 1 
ATOM 2308 C CG2 . THR A 1 286 ? -20.648 -4.123  3.823   1.00 59.60 286 A 1 
ATOM 2309 N N   . CYS A 1 287 ? -17.557 -7.473  4.016   1.00 65.87 287 A 1 
ATOM 2310 C CA  . CYS A 1 287 ? -16.805 -8.628  3.520   1.00 65.56 287 A 1 
ATOM 2311 C C   . CYS A 1 287 ? -16.923 -8.815  1.997   1.00 67.68 287 A 1 
ATOM 2312 O O   . CYS A 1 287 ? -15.974 -9.200  1.333   1.00 66.67 287 A 1 
ATOM 2313 C CB  . CYS A 1 287 ? -17.342 -9.902  4.190   1.00 62.78 287 A 1 
ATOM 2314 S SG  . CYS A 1 287 ? -17.164 -9.937  5.987   1.00 57.60 287 A 1 
ATOM 2315 N N   . ARG A 1 288 ? -18.102 -8.547  1.460   1.00 73.46 288 A 1 
ATOM 2316 C CA  . ARG A 1 288 ? -18.364 -8.658  0.021   1.00 74.27 288 A 1 
ATOM 2317 C C   . ARG A 1 288 ? -17.606 -7.600  -0.770  1.00 75.37 288 A 1 
ATOM 2318 O O   . ARG A 1 288 ? -17.056 -7.926  -1.814  1.00 75.01 288 A 1 
ATOM 2319 C CB  . ARG A 1 288 ? -19.877 -8.596  -0.231  1.00 73.08 288 A 1 
ATOM 2320 C CG  . ARG A 1 288 ? -20.212 -8.944  -1.691  1.00 65.15 288 A 1 
ATOM 2321 C CD  . ARG A 1 288 ? -21.732 -8.934  -1.914  1.00 60.13 288 A 1 
ATOM 2322 N NE  . ARG A 1 288 ? -22.077 -9.316  -3.291  1.00 55.22 288 A 1 
ATOM 2323 C CZ  . ARG A 1 288 ? -23.306 -9.424  -3.792  1.00 48.36 288 A 1 
ATOM 2324 N NH1 . ARG A 1 288 ? -24.356 -9.179  -3.057  1.00 44.58 288 A 1 
ATOM 2325 N NH2 . ARG A 1 288 ? -23.486 -9.784  -5.025  1.00 42.40 288 A 1 
ATOM 2326 N N   . LEU A 1 289 ? -17.569 -6.365  -0.270  1.00 73.21 289 A 1 
ATOM 2327 C CA  . LEU A 1 289 ? -16.797 -5.286  -0.878  1.00 72.98 289 A 1 
ATOM 2328 C C   . LEU A 1 289 ? -15.304 -5.607  -0.843  1.00 73.39 289 A 1 
ATOM 2329 O O   . LEU A 1 289 ? -14.652 -5.514  -1.867  1.00 72.85 289 A 1 
ATOM 2330 C CB  . LEU A 1 289 ? -17.094 -3.963  -0.157  1.00 72.83 289 A 1 
ATOM 2331 C CG  . LEU A 1 289 ? -16.352 -2.756  -0.785  1.00 69.85 289 A 1 
ATOM 2332 C CD1 . LEU A 1 289 ? -16.948 -2.360  -2.133  1.00 67.72 289 A 1 
ATOM 2333 C CD2 . LEU A 1 289 ? -16.426 -1.566  0.161   1.00 67.04 289 A 1 
ATOM 2334 N N   . GLU A 1 290 ? -14.793 -6.049  0.300   1.00 70.62 290 A 1 
ATOM 2335 C CA  . GLU A 1 290 ? -13.385 -6.410  0.465   1.00 69.82 290 A 1 
ATOM 2336 C C   . GLU A 1 290 ? -12.950 -7.493  -0.528  1.00 71.78 290 A 1 
ATOM 2337 O O   . GLU A 1 290 ? -11.933 -7.361  -1.203  1.00 71.46 290 A 1 
ATOM 2338 C CB  . GLU A 1 290 ? -13.167 -6.896  1.905   1.00 66.24 290 A 1 
ATOM 2339 C CG  . GLU A 1 290 ? -11.676 -7.012  2.248   1.00 57.89 290 A 1 
ATOM 2340 C CD  . GLU A 1 290 ? -11.425 -7.801  3.536   1.00 53.51 290 A 1 
ATOM 2341 O OE1 . GLU A 1 290 ? -10.312 -8.360  3.646   1.00 49.17 290 A 1 
ATOM 2342 O OE2 . GLU A 1 290 ? -12.317 -7.893  4.394   1.00 47.44 290 A 1 
ATOM 2343 N N   . HIS A 1 291 ? -13.761 -8.557  -0.674  1.00 75.21 291 A 1 
ATOM 2344 C CA  . HIS A 1 291 ? -13.457 -9.625  -1.621  1.00 75.63 291 A 1 
ATOM 2345 C C   . HIS A 1 291 ? -13.543 -9.163  -3.085  1.00 78.01 291 A 1 
ATOM 2346 O O   . HIS A 1 291 ? -12.694 -9.538  -3.903  1.00 78.51 291 A 1 
ATOM 2347 C CB  . HIS A 1 291 ? -14.393 -10.807 -1.363  1.00 73.68 291 A 1 
ATOM 2348 C CG  . HIS A 1 291 ? -14.037 -11.971 -2.240  1.00 67.17 291 A 1 
ATOM 2349 N ND1 . HIS A 1 291 ? -12.850 -12.681 -2.205  1.00 58.68 291 A 1 
ATOM 2350 C CD2 . HIS A 1 291 ? -14.762 -12.476 -3.289  1.00 59.44 291 A 1 
ATOM 2351 C CE1 . HIS A 1 291 ? -12.869 -13.576 -3.207  1.00 54.33 291 A 1 
ATOM 2352 N NE2 . HIS A 1 291 ? -14.014 -13.484 -3.876  1.00 56.10 291 A 1 
ATOM 2353 N N   . ALA A 1 292 ? -14.533 -8.342  -3.411  1.00 80.94 292 A 1 
ATOM 2354 C CA  . ALA A 1 292 ? -14.669 -7.774  -4.748  1.00 82.16 292 A 1 
ATOM 2355 C C   . ALA A 1 292 ? -13.481 -6.855  -5.084  1.00 83.15 292 A 1 
ATOM 2356 O O   . ALA A 1 292 ? -12.923 -6.953  -6.171  1.00 82.78 292 A 1 
ATOM 2357 C CB  . ALA A 1 292 ? -16.000 -7.029  -4.840  1.00 81.79 292 A 1 
ATOM 2358 N N   . LEU A 1 293 ? -13.064 -6.035  -4.136  1.00 80.39 293 A 1 
ATOM 2359 C CA  . LEU A 1 293 ? -11.947 -5.108  -4.283  1.00 79.78 293 A 1 
ATOM 2360 C C   . LEU A 1 293 ? -10.627 -5.864  -4.439  1.00 80.11 293 A 1 
ATOM 2361 O O   . LEU A 1 293 ? -9.896  -5.609  -5.390  1.00 79.55 293 A 1 
ATOM 2362 C CB  . LEU A 1 293 ? -11.960 -4.178  -3.070  1.00 78.47 293 A 1 
ATOM 2363 C CG  . LEU A 1 293 ? -11.191 -2.864  -3.279  1.00 73.78 293 A 1 
ATOM 2364 C CD1 . LEU A 1 293 ? -11.867 -1.966  -4.307  1.00 69.40 293 A 1 
ATOM 2365 C CD2 . LEU A 1 293 ? -11.154 -2.124  -1.939  1.00 69.18 293 A 1 
ATOM 2366 N N   . PHE A 1 294 ? -10.383 -6.883  -3.605  1.00 78.69 294 A 1 
ATOM 2367 C CA  . PHE A 1 294 ? -9.233  -7.786  -3.741  1.00 78.75 294 A 1 
ATOM 2368 C C   . PHE A 1 294 ? -9.148  -8.394  -5.144  1.00 80.37 294 A 1 
ATOM 2369 O O   . PHE A 1 294 ? -8.100  -8.353  -5.794  1.00 80.67 294 A 1 
ATOM 2370 C CB  . PHE A 1 294 ? -9.362  -8.897  -2.700  1.00 77.50 294 A 1 
ATOM 2371 C CG  . PHE A 1 294 ? -8.276  -9.954  -2.793  1.00 76.65 294 A 1 
ATOM 2372 C CD1 . PHE A 1 294 ? -8.443  -11.095 -3.592  1.00 74.07 294 A 1 
ATOM 2373 C CD2 . PHE A 1 294 ? -7.079  -9.786  -2.070  1.00 73.28 294 A 1 
ATOM 2374 C CE1 . PHE A 1 294 ? -7.428  -12.061 -3.678  1.00 72.48 294 A 1 
ATOM 2375 C CE2 . PHE A 1 294 ? -6.068  -10.758 -2.150  1.00 71.37 294 A 1 
ATOM 2376 C CZ  . PHE A 1 294 ? -6.234  -11.889 -2.958  1.00 72.20 294 A 1 
ATOM 2377 N N   . THR A 1 295 ? -10.258 -8.930  -5.629  1.00 84.04 295 A 1 
ATOM 2378 C CA  . THR A 1 295 ? -10.326 -9.555  -6.949  1.00 85.27 295 A 1 
ATOM 2379 C C   . THR A 1 295 ? -10.096 -8.529  -8.060  1.00 86.37 295 A 1 
ATOM 2380 O O   . THR A 1 295 ? -9.288  -8.761  -8.959  1.00 86.27 295 A 1 
ATOM 2381 C CB  . THR A 1 295 ? -11.673 -10.262 -7.152  1.00 84.90 295 A 1 
ATOM 2382 O OG1 . THR A 1 295 ? -11.881 -11.200 -6.120  1.00 76.78 295 A 1 
ATOM 2383 C CG2 . THR A 1 295 ? -11.735 -11.023 -8.469  1.00 75.31 295 A 1 
ATOM 2384 N N   . ALA A 1 296 ? -10.761 -7.380  -7.977  1.00 86.87 296 A 1 
ATOM 2385 C CA  . ALA A 1 296 ? -10.640 -6.312  -8.955  1.00 87.46 296 A 1 
ATOM 2386 C C   . ALA A 1 296 ? -9.198  -5.820  -9.069  1.00 87.92 296 A 1 
ATOM 2387 O O   . ALA A 1 296 ? -8.687  -5.688  -10.180 1.00 87.31 296 A 1 
ATOM 2388 C CB  . ALA A 1 296 ? -11.593 -5.174  -8.582  1.00 87.30 296 A 1 
ATOM 2389 N N   . LEU A 1 297 ? -8.508  -5.620  -7.956  1.00 85.69 297 A 1 
ATOM 2390 C CA  . LEU A 1 297 ? -7.138  -5.126  -7.942  1.00 84.69 297 A 1 
ATOM 2391 C C   . LEU A 1 297 ? -6.154  -6.120  -8.539  1.00 85.36 297 A 1 
ATOM 2392 O O   . LEU A 1 297 ? -5.377  -5.743  -9.404  1.00 84.72 297 A 1 
ATOM 2393 C CB  . LEU A 1 297 ? -6.748  -4.787  -6.510  1.00 83.05 297 A 1 
ATOM 2394 C CG  . LEU A 1 297 ? -7.521  -3.535  -6.085  1.00 78.97 297 A 1 
ATOM 2395 C CD1 . LEU A 1 297 ? -7.657  -3.578  -4.580  1.00 76.26 297 A 1 
ATOM 2396 C CD2 . LEU A 1 297 ? -6.844  -2.265  -6.605  1.00 75.79 297 A 1 
ATOM 2397 N N   . HIS A 1 298 ? -6.238  -7.390  -8.153  1.00 85.58 298 A 1 
ATOM 2398 C CA  . HIS A 1 298 ? -5.377  -8.410  -8.739  1.00 85.65 298 A 1 
ATOM 2399 C C   . HIS A 1 298 ? -5.569  -8.543  -10.249 1.00 87.08 298 A 1 
ATOM 2400 O O   . HIS A 1 298 ? -4.600  -8.604  -11.001 1.00 86.74 298 A 1 
ATOM 2401 C CB  . HIS A 1 298 ? -5.618  -9.748  -8.040  1.00 84.12 298 A 1 
ATOM 2402 C CG  . HIS A 1 298 ? -4.749  -9.916  -6.831  1.00 81.58 298 A 1 
ATOM 2403 N ND1 . HIS A 1 298 ? -3.386  -10.130 -6.860  1.00 72.42 298 A 1 
ATOM 2404 C CD2 . HIS A 1 298 ? -5.141  -9.899  -5.524  1.00 72.43 298 A 1 
ATOM 2405 C CE1 . HIS A 1 298 ? -2.971  -10.240 -5.595  1.00 72.72 298 A 1 
ATOM 2406 N NE2 . HIS A 1 298 ? -4.007  -10.106 -4.752  1.00 73.93 298 A 1 
ATOM 2407 N N   . VAL A 1 299 ? -6.810  -8.550  -10.720 1.00 88.53 299 A 1 
ATOM 2408 C CA  . VAL A 1 299 ? -7.109  -8.676  -12.153 1.00 90.01 299 A 1 
ATOM 2409 C C   . VAL A 1 299 ? -6.672  -7.436  -12.919 1.00 90.62 299 A 1 
ATOM 2410 O O   . VAL A 1 299 ? -6.016  -7.539  -13.962 1.00 90.34 299 A 1 
ATOM 2411 C CB  . VAL A 1 299 ? -8.606  -8.977  -12.367 1.00 90.32 299 A 1 
ATOM 2412 C CG1 . VAL A 1 299 ? -8.992  -8.953  -13.853 1.00 87.66 299 A 1 
ATOM 2413 C CG2 . VAL A 1 299 ? -8.957  -10.370 -11.832 1.00 87.28 299 A 1 
ATOM 2414 N N   . THR A 1 300 ? -6.977  -6.238  -12.411 1.00 90.32 300 A 1 
ATOM 2415 C CA  . THR A 1 300 ? -6.643  -4.982  -13.088 1.00 90.67 300 A 1 
ATOM 2416 C C   . THR A 1 300 ? -5.140  -4.688  -13.066 1.00 90.72 300 A 1 
ATOM 2417 O O   . THR A 1 300 ? -4.609  -4.151  -14.029 1.00 89.79 300 A 1 
ATOM 2418 C CB  . THR A 1 300 ? -7.406  -3.788  -12.508 1.00 90.54 300 A 1 
ATOM 2419 O OG1 . THR A 1 300 ? -7.207  -3.687  -11.119 1.00 85.25 300 A 1 
ATOM 2420 C CG2 . THR A 1 300 ? -8.912  -3.895  -12.764 1.00 85.94 300 A 1 
ATOM 2421 N N   . GLN A 1 301 ? -4.432  -5.110  -12.027 1.00 89.53 301 A 1 
ATOM 2422 C CA  . GLN A 1 301 ? -2.982  -5.029  -11.973 1.00 89.24 301 A 1 
ATOM 2423 C C   . GLN A 1 301 ? -2.325  -5.974  -12.987 1.00 90.15 301 A 1 
ATOM 2424 O O   . GLN A 1 301 ? -1.379  -5.587  -13.663 1.00 89.51 301 A 1 
ATOM 2425 C CB  . GLN A 1 301 ? -2.533  -5.347  -10.551 1.00 87.06 301 A 1 
ATOM 2426 C CG  . GLN A 1 301 ? -1.030  -5.161  -10.392 1.00 81.32 301 A 1 
ATOM 2427 C CD  . GLN A 1 301 ? -0.668  -5.263  -8.915  1.00 76.69 301 A 1 
ATOM 2428 O OE1 . GLN A 1 301 ? -0.976  -6.227  -8.237  1.00 70.34 301 A 1 
ATOM 2429 N NE2 . GLN A 1 301 ? -0.037  -4.254  -8.372  1.00 67.77 301 A 1 
ATOM 2430 N N   . CYS A 1 302 ? -2.848  -7.178  -13.140 1.00 89.97 302 A 1 
ATOM 2431 C CA  . CYS A 1 302 ? -2.395  -8.088  -14.189 1.00 90.88 302 A 1 
ATOM 2432 C C   . CYS A 1 302 ? -2.586  -7.461  -15.583 1.00 91.43 302 A 1 
ATOM 2433 O O   . CYS A 1 302 ? -1.660  -7.459  -16.396 1.00 90.96 302 A 1 
ATOM 2434 C CB  . CYS A 1 302 ? -3.136  -9.421  -14.042 1.00 90.65 302 A 1 
ATOM 2435 S SG  . CYS A 1 302 ? -2.438  -10.645 -15.184 1.00 88.78 302 A 1 
ATOM 2436 N N   . LEU A 1 303 ? -3.746  -6.841  -15.824 1.00 91.11 303 A 1 
ATOM 2437 C CA  . LEU A 1 303 ? -4.018  -6.122  -17.068 1.00 91.80 303 A 1 
ATOM 2438 C C   . LEU A 1 303 ? -3.041  -4.956  -17.292 1.00 91.93 303 A 1 
ATOM 2439 O O   . LEU A 1 303 ? -2.585  -4.763  -18.416 1.00 90.91 303 A 1 
ATOM 2440 C CB  . LEU A 1 303 ? -5.478  -5.654  -17.052 1.00 91.60 303 A 1 
ATOM 2441 C CG  . LEU A 1 303 ? -5.935  -4.988  -18.363 1.00 87.12 303 A 1 
ATOM 2442 C CD1 . LEU A 1 303 ? -5.986  -5.982  -19.519 1.00 83.14 303 A 1 
ATOM 2443 C CD2 . LEU A 1 303 ? -7.329  -4.396  -18.188 1.00 83.14 303 A 1 
ATOM 2444 N N   . SER A 1 304 ? -2.675  -4.220  -16.237 1.00 92.28 304 A 1 
ATOM 2445 C CA  . SER A 1 304 ? -1.707  -3.125  -16.363 1.00 91.88 304 A 1 
ATOM 2446 C C   . SER A 1 304 ? -0.318  -3.613  -16.776 1.00 92.35 304 A 1 
ATOM 2447 O O   . SER A 1 304 ? 0.354   -2.966  -17.579 1.00 91.06 304 A 1 
ATOM 2448 C CB  . SER A 1 304 ? -1.647  -2.300  -15.068 1.00 90.13 304 A 1 
ATOM 2449 O OG  . SER A 1 304 ? -0.899  -2.917  -14.039 1.00 80.96 304 A 1 
ATOM 2450 N N   . LEU A 1 305 ? 0.094   -4.809  -16.331 1.00 92.18 305 A 1 
ATOM 2451 C CA  . LEU A 1 305 ? 1.383   -5.383  -16.717 1.00 92.17 305 A 1 
ATOM 2452 C C   . LEU A 1 305 ? 1.403   -5.919  -18.153 1.00 92.52 305 A 1 
ATOM 2453 O O   . LEU A 1 305 ? 2.472   -5.987  -18.758 1.00 91.37 305 A 1 
ATOM 2454 C CB  . LEU A 1 305 ? 1.791   -6.471  -15.719 1.00 91.12 305 A 1 
ATOM 2455 C CG  . LEU A 1 305 ? 2.169   -5.921  -14.329 1.00 88.59 305 A 1 
ATOM 2456 C CD1 . LEU A 1 305 ? 2.574   -7.083  -13.434 1.00 83.48 305 A 1 
ATOM 2457 C CD2 . LEU A 1 305 ? 3.341   -4.943  -14.383 1.00 82.92 305 A 1 
ATOM 2458 N N   . VAL A 1 306 ? 0.246   -6.221  -18.739 1.00 93.87 306 A 1 
ATOM 2459 C CA  . VAL A 1 306 ? 0.164   -6.514  -20.179 1.00 94.10 306 A 1 
ATOM 2460 C C   . VAL A 1 306 ? 0.666   -5.327  -21.002 1.00 94.21 306 A 1 
ATOM 2461 O O   . VAL A 1 306 ? 1.254   -5.520  -22.064 1.00 92.26 306 A 1 
ATOM 2462 C CB  . VAL A 1 306 ? -1.266  -6.899  -20.601 1.00 93.40 306 A 1 
ATOM 2463 C CG1 . VAL A 1 306 ? -1.388  -7.170  -22.102 1.00 87.31 306 A 1 
ATOM 2464 C CG2 . VAL A 1 306 ? -1.728  -8.176  -19.888 1.00 87.92 306 A 1 
ATOM 2465 N N   . HIS A 1 307 ? 0.541   -4.101  -20.497 1.00 93.50 307 A 1 
ATOM 2466 C CA  . HIS A 1 307 ? 1.041   -2.905  -21.177 1.00 92.97 307 A 1 
ATOM 2467 C C   . HIS A 1 307 ? 2.546   -2.965  -21.445 1.00 93.14 307 A 1 
ATOM 2468 O O   . HIS A 1 307 ? 2.977   -2.595  -22.540 1.00 91.75 307 A 1 
ATOM 2469 C CB  . HIS A 1 307 ? 0.671   -1.671  -20.345 1.00 91.45 307 A 1 
ATOM 2470 C CG  . HIS A 1 307 ? 0.891   -0.391  -21.086 1.00 87.85 307 A 1 
ATOM 2471 N ND1 . HIS A 1 307 ? 1.759   0.606   -20.717 1.00 72.34 307 A 1 
ATOM 2472 C CD2 . HIS A 1 307 ? 0.263   0.015   -22.232 1.00 74.48 307 A 1 
ATOM 2473 C CE1 . HIS A 1 307 ? 1.636   1.600   -21.609 1.00 73.69 307 A 1 
ATOM 2474 N NE2 . HIS A 1 307 ? 0.740   1.277   -22.551 1.00 75.70 307 A 1 
ATOM 2475 N N   . CYS A 1 308 ? 3.347   -3.551  -20.535 1.00 92.73 308 A 1 
ATOM 2476 C CA  . CYS A 1 308 ? 4.786   -3.750  -20.732 1.00 92.23 308 A 1 
ATOM 2477 C C   . CYS A 1 308 ? 5.110   -4.695  -21.902 1.00 92.88 308 A 1 
ATOM 2478 O O   . CYS A 1 308 ? 6.169   -4.588  -22.517 1.00 89.78 308 A 1 
ATOM 2479 C CB  . CYS A 1 308 ? 5.407   -4.308  -19.435 1.00 90.40 308 A 1 
ATOM 2480 S SG  . CYS A 1 308 ? 5.098   -3.184  -18.036 1.00 82.26 308 A 1 
ATOM 2481 N N   . CYS A 1 309 ? 4.196   -5.608  -22.249 1.00 93.57 309 A 1 
ATOM 2482 C CA  . CYS A 1 309 ? 4.336   -6.483  -23.417 1.00 93.25 309 A 1 
ATOM 2483 C C   . CYS A 1 309 ? 3.851   -5.816  -24.712 1.00 93.46 309 A 1 
ATOM 2484 O O   . CYS A 1 309 ? 4.323   -6.149  -25.796 1.00 90.31 309 A 1 
ATOM 2485 C CB  . CYS A 1 309 ? 3.538   -7.775  -23.173 1.00 91.82 309 A 1 
ATOM 2486 S SG  . CYS A 1 309 ? 4.183   -8.632  -21.707 1.00 88.13 309 A 1 
ATOM 2487 N N   . VAL A 1 310 ? 2.902   -4.895  -24.605 1.00 93.97 310 A 1 
ATOM 2488 C CA  . VAL A 1 310 ? 2.320   -4.200  -25.759 1.00 93.74 310 A 1 
ATOM 2489 C C   . VAL A 1 310 ? 3.183   -3.018  -26.203 1.00 93.19 310 A 1 
ATOM 2490 O O   . VAL A 1 310 ? 3.286   -2.756  -27.406 1.00 90.17 310 A 1 
ATOM 2491 C CB  . VAL A 1 310 ? 0.871   -3.769  -25.455 1.00 92.48 310 A 1 
ATOM 2492 C CG1 . VAL A 1 310 ? 0.252   -2.977  -26.609 1.00 85.47 310 A 1 
ATOM 2493 C CG2 . VAL A 1 310 ? -0.025  -4.989  -25.226 1.00 86.22 310 A 1 
ATOM 2494 N N   . ASN A 1 311 ? 3.869   -2.343  -25.272 1.00 92.71 311 A 1 
ATOM 2495 C CA  . ASN A 1 311 ? 4.751   -1.207  -25.560 1.00 91.94 311 A 1 
ATOM 2496 C C   . ASN A 1 311 ? 5.759   -1.468  -26.701 1.00 90.92 311 A 1 
ATOM 2497 O O   . ASN A 1 311 ? 5.795   -0.678  -27.643 1.00 88.52 311 A 1 
ATOM 2498 C CB  . ASN A 1 311 ? 5.479   -0.770  -24.276 1.00 90.95 311 A 1 
ATOM 2499 C CG  . ASN A 1 311 ? 4.625   0.079   -23.356 1.00 89.19 311 A 1 
ATOM 2500 O OD1 . ASN A 1 311 ? 3.636   0.649   -23.756 1.00 81.91 311 A 1 
ATOM 2501 N ND2 . ASN A 1 311 ? 5.038   0.206   -22.111 1.00 82.02 311 A 1 
ATOM 2502 N N   . PRO A 1 312 ? 6.521   -2.585  -26.717 1.00 91.42 312 A 1 
ATOM 2503 C CA  . PRO A 1 312 ? 7.440   -2.888  -27.813 1.00 90.00 312 A 1 
ATOM 2504 C C   . PRO A 1 312 ? 6.743   -2.966  -29.171 1.00 88.71 312 A 1 
ATOM 2505 O O   . PRO A 1 312 ? 7.253   -2.455  -30.167 1.00 84.90 312 A 1 
ATOM 2506 C CB  . PRO A 1 312 ? 8.066   -4.240  -27.457 1.00 88.38 312 A 1 
ATOM 2507 C CG  . PRO A 1 312 ? 7.952   -4.305  -25.945 1.00 87.57 312 A 1 
ATOM 2508 C CD  . PRO A 1 312 ? 6.650   -3.586  -25.677 1.00 91.24 312 A 1 
ATOM 2509 N N   . VAL A 1 313 ? 5.571   -3.577  -29.207 1.00 90.67 313 A 1 
ATOM 2510 C CA  . VAL A 1 313 ? 4.796   -3.726  -30.440 1.00 88.89 313 A 1 
ATOM 2511 C C   . VAL A 1 313 ? 4.293   -2.366  -30.915 1.00 87.30 313 A 1 
ATOM 2512 O O   . VAL A 1 313 ? 4.498   -1.983  -32.064 1.00 84.04 313 A 1 
ATOM 2513 C CB  . VAL A 1 313 ? 3.629   -4.718  -30.244 1.00 87.92 313 A 1 
ATOM 2514 C CG1 . VAL A 1 313 ? 2.836   -4.906  -31.536 1.00 82.18 313 A 1 
ATOM 2515 C CG2 . VAL A 1 313 ? 4.146   -6.090  -29.801 1.00 83.07 313 A 1 
ATOM 2516 N N   . LEU A 1 314 ? 3.686   -1.599  -30.005 1.00 87.48 314 A 1 
ATOM 2517 C CA  . LEU A 1 314 ? 3.008   -0.348  -30.318 1.00 86.65 314 A 1 
ATOM 2518 C C   . LEU A 1 314 ? 3.982   0.771   -30.718 1.00 85.35 314 A 1 
ATOM 2519 O O   . LEU A 1 314 ? 3.715   1.533   -31.651 1.00 81.07 314 A 1 
ATOM 2520 C CB  . LEU A 1 314 ? 2.192   0.031   -29.071 1.00 85.53 314 A 1 
ATOM 2521 C CG  . LEU A 1 314 ? 1.098   1.063   -29.355 1.00 82.28 314 A 1 
ATOM 2522 C CD1 . LEU A 1 314 ? -0.072  0.453   -30.121 1.00 79.12 314 A 1 
ATOM 2523 C CD2 . LEU A 1 314 ? 0.570   1.620   -28.035 1.00 78.72 314 A 1 
ATOM 2524 N N   . TYR A 1 315 ? 5.118   0.879   -30.024 1.00 86.40 315 A 1 
ATOM 2525 C CA  . TYR A 1 315 ? 6.060   1.981   -30.207 1.00 84.65 315 A 1 
ATOM 2526 C C   . TYR A 1 315 ? 7.241   1.652   -31.119 1.00 82.65 315 A 1 
ATOM 2527 O O   . TYR A 1 315 ? 7.859   2.577   -31.660 1.00 77.87 315 A 1 
ATOM 2528 C CB  . TYR A 1 315 ? 6.529   2.474   -28.830 1.00 84.77 315 A 1 
ATOM 2529 C CG  . TYR A 1 315 ? 5.444   3.219   -28.088 1.00 85.55 315 A 1 
ATOM 2530 C CD1 . TYR A 1 315 ? 5.246   4.587   -28.332 1.00 81.78 315 A 1 
ATOM 2531 C CD2 . TYR A 1 315 ? 4.612   2.553   -27.179 1.00 82.40 315 A 1 
ATOM 2532 C CE1 . TYR A 1 315 ? 4.232   5.292   -27.664 1.00 81.06 315 A 1 
ATOM 2533 C CE2 . TYR A 1 315 ? 3.589   3.244   -26.502 1.00 80.73 315 A 1 
ATOM 2534 C CZ  . TYR A 1 315 ? 3.406   4.619   -26.753 1.00 83.50 315 A 1 
ATOM 2535 O OH  . TYR A 1 315 ? 2.414   5.307   -26.097 1.00 81.36 315 A 1 
ATOM 2536 N N   . SER A 1 316 ? 7.546   0.356   -31.332 1.00 82.16 316 A 1 
ATOM 2537 C CA  . SER A 1 316 ? 8.689   -0.083  -32.129 1.00 79.96 316 A 1 
ATOM 2538 C C   . SER A 1 316 ? 8.265   -0.891  -33.354 1.00 79.01 316 A 1 
ATOM 2539 O O   . SER A 1 316 ? 8.489   -0.445  -34.474 1.00 73.86 316 A 1 
ATOM 2540 C CB  . SER A 1 316 ? 9.697   -0.836  -31.256 1.00 76.32 316 A 1 
ATOM 2541 O OG  . SER A 1 316 ? 10.093  -0.034  -30.155 1.00 69.50 316 A 1 
ATOM 2542 N N   . PHE A 1 317 ? 7.613   -2.037  -33.183 1.00 75.62 317 A 1 
ATOM 2543 C CA  . PHE A 1 317 ? 7.366   -2.963  -34.298 1.00 74.76 317 A 1 
ATOM 2544 C C   . PHE A 1 317 ? 6.339   -2.476  -35.332 1.00 74.09 317 A 1 
ATOM 2545 O O   . PHE A 1 317 ? 6.401   -2.890  -36.491 1.00 71.59 317 A 1 
ATOM 2546 C CB  . PHE A 1 317 ? 6.955   -4.340  -33.760 1.00 73.84 317 A 1 
ATOM 2547 C CG  . PHE A 1 317 ? 7.951   -5.001  -32.833 1.00 72.37 317 A 1 
ATOM 2548 C CD1 . PHE A 1 317 ? 9.325   -4.978  -33.109 1.00 67.39 317 A 1 
ATOM 2549 C CD2 . PHE A 1 317 ? 7.496   -5.678  -31.680 1.00 66.00 317 A 1 
ATOM 2550 C CE1 . PHE A 1 317 ? 10.241  -5.599  -32.238 1.00 61.70 317 A 1 
ATOM 2551 C CE2 . PHE A 1 317 ? 8.407   -6.300  -30.815 1.00 61.27 317 A 1 
ATOM 2552 C CZ  . PHE A 1 317 ? 9.772   -6.252  -31.093 1.00 63.44 317 A 1 
ATOM 2553 N N   . ILE A 1 318 ? 5.414   -1.595  -34.955 1.00 73.38 318 A 1 
ATOM 2554 C CA  . ILE A 1 318 ? 4.478   -0.997  -35.919 1.00 71.93 318 A 1 
ATOM 2555 C C   . ILE A 1 318 ? 5.209   -0.108  -36.934 1.00 71.60 318 A 1 
ATOM 2556 O O   . ILE A 1 318 ? 4.825   -0.072  -38.106 1.00 66.60 318 A 1 
ATOM 2557 C CB  . ILE A 1 318 ? 3.342   -0.252  -35.172 1.00 68.73 318 A 1 
ATOM 2558 C CG1 . ILE A 1 318 ? 2.406   -1.298  -34.539 1.00 63.89 318 A 1 
ATOM 2559 C CG2 . ILE A 1 318 ? 2.534   0.676   -36.117 1.00 61.55 318 A 1 
ATOM 2560 C CD1 . ILE A 1 318 ? 1.276   -0.705  -33.690 1.00 55.96 318 A 1 
ATOM 2561 N N   . ASN A 1 319 ? 6.284   0.559   -36.514 1.00 71.12 319 A 1 
ATOM 2562 C CA  . ASN A 1 319 ? 7.022   1.454   -37.383 1.00 68.90 319 A 1 
ATOM 2563 C C   . ASN A 1 319 ? 7.753   0.661   -38.487 1.00 69.95 319 A 1 
ATOM 2564 O O   . ASN A 1 319 ? 8.541   -0.247  -38.228 1.00 66.21 319 A 1 
ATOM 2565 C CB  . ASN A 1 319 ? 7.955   2.329   -36.533 1.00 63.29 319 A 1 
ATOM 2566 C CG  . ASN A 1 319 ? 8.563   3.470   -37.332 1.00 57.33 319 A 1 
ATOM 2567 O OD1 . ASN A 1 319 ? 8.518   3.509   -38.552 1.00 52.58 319 A 1 
ATOM 2568 N ND2 . ASN A 1 319 ? 9.155   4.434   -36.672 1.00 51.64 319 A 1 
ATOM 2569 N N   . ARG A 1 320 ? 7.513   1.029   -39.739 1.00 64.13 320 A 1 
ATOM 2570 C CA  . ARG A 1 320 ? 8.115   0.376   -40.909 1.00 63.11 320 A 1 
ATOM 2571 C C   . ARG A 1 320 ? 9.639   0.496   -40.897 1.00 64.52 320 A 1 
ATOM 2572 O O   . ARG A 1 320 ? 10.319  -0.492  -41.174 1.00 60.37 320 A 1 
ATOM 2573 C CB  . ARG A 1 320 ? 7.499   0.962   -42.192 1.00 57.97 320 A 1 
ATOM 2574 C CG  . ARG A 1 320 ? 7.794   0.087   -43.419 1.00 51.05 320 A 1 
ATOM 2575 C CD  . ARG A 1 320 ? 7.104   0.666   -44.663 1.00 46.37 320 A 1 
ATOM 2576 N NE  . ARG A 1 320 ? 7.262   -0.203  -45.841 1.00 39.27 320 A 1 
ATOM 2577 C CZ  . ARG A 1 320 ? 6.783   0.029   -47.058 1.00 34.64 320 A 1 
ATOM 2578 N NH1 . ARG A 1 320 ? 6.108   1.104   -47.334 1.00 31.26 320 A 1 
ATOM 2579 N NH2 . ARG A 1 320 ? 6.980   -0.819  -48.022 1.00 29.67 320 A 1 
ATOM 2580 N N   . ASN A 1 321 ? 10.164  1.654   -40.500 1.00 65.26 321 A 1 
ATOM 2581 C CA  . ASN A 1 321 ? 11.607  1.880   -40.397 1.00 64.17 321 A 1 
ATOM 2582 C C   . ASN A 1 321 ? 12.239  0.988   -39.323 1.00 65.78 321 A 1 
ATOM 2583 O O   . ASN A 1 321 ? 13.309  0.424   -39.543 1.00 62.46 321 A 1 
ATOM 2584 C CB  . ASN A 1 321 ? 11.869  3.360   -40.081 1.00 60.05 321 A 1 
ATOM 2585 C CG  . ASN A 1 321 ? 11.484  4.284   -41.233 1.00 54.96 321 A 1 
ATOM 2586 O OD1 . ASN A 1 321 ? 11.121  3.872   -42.313 1.00 50.11 321 A 1 
ATOM 2587 N ND2 . ASN A 1 321 ? 11.539  5.582   -41.020 1.00 49.80 321 A 1 
ATOM 2588 N N   . TYR A 1 322 ? 11.546  0.783   -38.201 1.00 62.57 322 A 1 
ATOM 2589 C CA  . TYR A 1 322 ? 12.038  -0.108  -37.154 1.00 62.84 322 A 1 
ATOM 2590 C C   . TYR A 1 322 ? 12.057  -1.570  -37.604 1.00 65.31 322 A 1 
ATOM 2591 O O   . TYR A 1 322 ? 13.030  -2.282  -37.340 1.00 63.31 322 A 1 
ATOM 2592 C CB  . TYR A 1 322 ? 11.181  0.064   -35.899 1.00 60.46 322 A 1 
ATOM 2593 C CG  . TYR A 1 322 ? 11.816  -0.608  -34.708 1.00 59.04 322 A 1 
ATOM 2594 C CD1 . TYR A 1 322 ? 11.553  -1.956  -34.420 1.00 55.35 322 A 1 
ATOM 2595 C CD2 . TYR A 1 322 ? 12.731  0.120   -33.917 1.00 55.85 322 A 1 
ATOM 2596 C CE1 . TYR A 1 322 ? 12.181  -2.584  -33.335 1.00 51.78 322 A 1 
ATOM 2597 C CE2 . TYR A 1 322 ? 13.362  -0.492  -32.832 1.00 51.92 322 A 1 
ATOM 2598 C CZ  . TYR A 1 322 ? 13.086  -1.850  -32.539 1.00 52.63 322 A 1 
ATOM 2599 O OH  . TYR A 1 322 ? 13.695  -2.450  -31.481 1.00 49.54 322 A 1 
ATOM 2600 N N   . ARG A 1 323 ? 11.047  -2.029  -38.347 1.00 65.25 323 A 1 
ATOM 2601 C CA  . ARG A 1 323 ? 11.054  -3.374  -38.950 1.00 64.75 323 A 1 
ATOM 2602 C C   . ARG A 1 323 ? 12.206  -3.562  -39.941 1.00 65.76 323 A 1 
ATOM 2603 O O   . ARG A 1 323 ? 12.807  -4.631  -39.960 1.00 67.54 323 A 1 
ATOM 2604 C CB  . ARG A 1 323 ? 9.708   -3.664  -39.636 1.00 63.92 323 A 1 
ATOM 2605 C CG  . ARG A 1 323 ? 8.641   -4.048  -38.596 1.00 60.62 323 A 1 
ATOM 2606 C CD  . ARG A 1 323 ? 7.345   -4.485  -39.280 1.00 59.61 323 A 1 
ATOM 2607 N NE  . ARG A 1 323 ? 6.498   -3.336  -39.632 1.00 54.21 323 A 1 
ATOM 2608 C CZ  . ARG A 1 323 ? 5.361   -3.387  -40.312 1.00 49.52 323 A 1 
ATOM 2609 N NH1 . ARG A 1 323 ? 4.927   -4.494  -40.852 1.00 47.45 323 A 1 
ATOM 2610 N NH2 . ARG A 1 323 ? 4.636   -2.319  -40.449 1.00 44.65 323 A 1 
ATOM 2611 N N   . TYR A 1 324 ? 12.512  -2.540  -40.715 1.00 69.55 324 A 1 
ATOM 2612 C CA  . TYR A 1 324 ? 13.647  -2.570  -41.636 1.00 68.51 324 A 1 
ATOM 2613 C C   . TYR A 1 324 ? 14.981  -2.674  -40.883 1.00 68.48 324 A 1 
ATOM 2614 O O   . TYR A 1 324 ? 15.787  -3.558  -41.179 1.00 67.61 324 A 1 
ATOM 2615 C CB  . TYR A 1 324 ? 13.590  -1.345  -42.537 1.00 67.96 324 A 1 
ATOM 2616 C CG  . TYR A 1 324 ? 14.659  -1.368  -43.608 1.00 63.12 324 A 1 
ATOM 2617 C CD1 . TYR A 1 324 ? 15.865  -0.663  -43.427 1.00 58.21 324 A 1 
ATOM 2618 C CD2 . TYR A 1 324 ? 14.462  -2.122  -44.787 1.00 56.79 324 A 1 
ATOM 2619 C CE1 . TYR A 1 324 ? 16.860  -0.707  -44.416 1.00 51.05 324 A 1 
ATOM 2620 C CE2 . TYR A 1 324 ? 15.452  -2.174  -45.780 1.00 50.67 324 A 1 
ATOM 2621 C CZ  . TYR A 1 324 ? 16.647  -1.464  -45.582 1.00 50.30 324 A 1 
ATOM 2622 O OH  . TYR A 1 324 ? 17.625  -1.510  -46.558 1.00 44.88 324 A 1 
ATOM 2623 N N   . GLU A 1 325 ? 15.186  -1.864  -39.837 1.00 67.95 325 A 1 
ATOM 2624 C CA  . GLU A 1 325 ? 16.376  -1.940  -38.981 1.00 67.24 325 A 1 
ATOM 2625 C C   . GLU A 1 325 ? 16.487  -3.285  -38.250 1.00 67.53 325 A 1 
ATOM 2626 O O   . GLU A 1 325 ? 17.577  -3.838  -38.124 1.00 66.62 325 A 1 
ATOM 2627 C CB  . GLU A 1 325 ? 16.360  -0.784  -37.967 1.00 64.75 325 A 1 
ATOM 2628 C CG  . GLU A 1 325 ? 16.713  0.576   -38.604 1.00 60.69 325 A 1 
ATOM 2629 C CD  . GLU A 1 325 ? 18.123  0.591   -39.230 1.00 57.43 325 A 1 
ATOM 2630 O OE1 . GLU A 1 325 ? 18.318  1.251   -40.273 1.00 52.22 325 A 1 
ATOM 2631 O OE2 . GLU A 1 325 ? 19.026  -0.091  -38.695 1.00 54.36 325 A 1 
ATOM 2632 N N   . LEU A 1 326 ? 15.358  -3.866  -37.822 1.00 67.29 326 A 1 
ATOM 2633 C CA  . LEU A 1 326 ? 15.318  -5.193  -37.213 1.00 66.50 326 A 1 
ATOM 2634 C C   . LEU A 1 326 ? 15.788  -6.274  -38.192 1.00 66.95 326 A 1 
ATOM 2635 O O   . LEU A 1 326 ? 16.656  -7.075  -37.849 1.00 66.77 326 A 1 
ATOM 2636 C CB  . LEU A 1 326 ? 13.893  -5.473  -36.701 1.00 65.89 326 A 1 
ATOM 2637 C CG  . LEU A 1 326 ? 13.825  -6.744  -35.813 1.00 61.65 326 A 1 
ATOM 2638 C CD1 . LEU A 1 326 ? 13.553  -6.376  -34.369 1.00 58.08 326 A 1 
ATOM 2639 C CD2 . LEU A 1 326 ? 12.718  -7.691  -36.279 1.00 59.56 326 A 1 
ATOM 2640 N N   . MET A 1 327 ? 15.266  -6.273  -39.414 1.00 67.43 327 A 1 
ATOM 2641 C CA  . MET A 1 327 ? 15.715  -7.196  -40.465 1.00 66.73 327 A 1 
ATOM 2642 C C   . MET A 1 327 ? 17.194  -6.997  -40.777 1.00 66.57 327 A 1 
ATOM 2643 O O   . MET A 1 327 ? 17.942  -7.974  -40.839 1.00 66.99 327 A 1 
ATOM 2644 C CB  . MET A 1 327 ? 14.891  -7.004  -41.747 1.00 65.99 327 A 1 
ATOM 2645 C CG  . MET A 1 327 ? 13.526  -7.682  -41.657 1.00 60.44 327 A 1 
ATOM 2646 S SD  . MET A 1 327 ? 12.537  -7.573  -43.178 1.00 54.84 327 A 1 
ATOM 2647 C CE  . MET A 1 327 ? 13.537  -8.559  -44.320 1.00 48.74 327 A 1 
ATOM 2648 N N   . LYS A 1 328 ? 17.659  -5.757  -40.909 1.00 70.49 328 A 1 
ATOM 2649 C CA  . LYS A 1 328 ? 19.055  -5.427  -41.190 1.00 69.51 328 A 1 
ATOM 2650 C C   . LYS A 1 328 ? 19.989  -5.918  -40.075 1.00 68.94 328 A 1 
ATOM 2651 O O   . LYS A 1 328 ? 20.987  -6.574  -40.371 1.00 67.97 328 A 1 
ATOM 2652 C CB  . LYS A 1 328 ? 19.156  -3.910  -41.391 1.00 68.15 328 A 1 
ATOM 2653 C CG  . LYS A 1 328 ? 20.511  -3.464  -41.938 1.00 62.98 328 A 1 
ATOM 2654 C CD  . LYS A 1 328 ? 20.469  -1.935  -42.098 1.00 60.04 328 A 1 
ATOM 2655 C CE  . LYS A 1 328 ? 21.763  -1.356  -42.653 1.00 53.40 328 A 1 
ATOM 2656 N NZ  . LYS A 1 328 ? 21.649  0.118   -42.698 1.00 48.73 328 A 1 
ATOM 2657 N N   . ALA A 1 329 ? 19.629  -5.686  -38.804 1.00 70.54 329 A 1 
ATOM 2658 C CA  . ALA A 1 329 ? 20.396  -6.167  -37.659 1.00 69.13 329 A 1 
ATOM 2659 C C   . ALA A 1 329 ? 20.433  -7.705  -37.592 1.00 69.10 329 A 1 
ATOM 2660 O O   . ALA A 1 329 ? 21.475  -8.293  -37.291 1.00 67.11 329 A 1 
ATOM 2661 C CB  . ALA A 1 329 ? 19.784  -5.566  -36.380 1.00 67.02 329 A 1 
ATOM 2662 N N   . PHE A 1 330 ? 19.327  -8.372  -37.935 1.00 67.76 330 A 1 
ATOM 2663 C CA  . PHE A 1 330 ? 19.256  -9.834  -37.959 1.00 67.46 330 A 1 
ATOM 2664 C C   . PHE A 1 330 ? 20.099  -10.415 -39.096 1.00 66.30 330 A 1 
ATOM 2665 O O   . PHE A 1 330 ? 20.900  -11.323 -38.860 1.00 66.22 330 A 1 
ATOM 2666 C CB  . PHE A 1 330 ? 17.786  -10.277 -38.047 1.00 66.59 330 A 1 
ATOM 2667 C CG  . PHE A 1 330 ? 17.535  -11.579 -37.322 1.00 63.04 330 A 1 
ATOM 2668 C CD1 . PHE A 1 330 ? 17.690  -12.819 -37.971 1.00 58.24 330 A 1 
ATOM 2669 C CD2 . PHE A 1 330 ? 17.143  -11.550 -35.970 1.00 58.12 330 A 1 
ATOM 2670 C CE1 . PHE A 1 330 ? 17.458  -14.013 -37.280 1.00 53.28 330 A 1 
ATOM 2671 C CE2 . PHE A 1 330 ? 16.905  -12.751 -35.274 1.00 52.78 330 A 1 
ATOM 2672 C CZ  . PHE A 1 330 ? 17.061  -13.980 -35.926 1.00 52.77 330 A 1 
ATOM 2673 N N   . ILE A 1 331 ? 19.985  -9.854  -40.298 1.00 68.95 331 A 1 
ATOM 2674 C CA  . ILE A 1 331 ? 20.789  -10.238 -41.465 1.00 68.79 331 A 1 
ATOM 2675 C C   . ILE A 1 331 ? 22.270  -10.020 -41.170 1.00 68.01 331 A 1 
ATOM 2676 O O   . ILE A 1 331 ? 23.077  -10.911 -41.416 1.00 66.71 331 A 1 
ATOM 2677 C CB  . ILE A 1 331 ? 20.332  -9.471  -42.727 1.00 67.64 331 A 1 
ATOM 2678 C CG1 . ILE A 1 331 ? 18.920  -9.927  -43.158 1.00 62.96 331 A 1 
ATOM 2679 C CG2 . ILE A 1 331 ? 21.312  -9.677  -43.896 1.00 63.13 331 A 1 
ATOM 2680 C CD1 . ILE A 1 331 ? 18.235  -8.966  -44.149 1.00 58.19 331 A 1 
ATOM 2681 N N   . PHE A 1 332 ? 22.640  -8.873  -40.585 1.00 69.26 332 A 1 
ATOM 2682 C CA  . PHE A 1 332 ? 24.029  -8.572  -40.250 1.00 67.23 332 A 1 
ATOM 2683 C C   . PHE A 1 332 ? 24.605  -9.566  -39.233 1.00 65.89 332 A 1 
ATOM 2684 O O   . PHE A 1 332 ? 25.703  -10.092 -39.426 1.00 63.67 332 A 1 
ATOM 2685 C CB  . PHE A 1 332 ? 24.128  -7.133  -39.729 1.00 64.03 332 A 1 
ATOM 2686 C CG  . PHE A 1 332 ? 25.548  -6.630  -39.662 1.00 60.21 332 A 1 
ATOM 2687 C CD1 . PHE A 1 332 ? 26.313  -6.761  -38.497 1.00 55.27 332 A 1 
ATOM 2688 C CD2 . PHE A 1 332 ? 26.129  -6.027  -40.801 1.00 53.06 332 A 1 
ATOM 2689 C CE1 . PHE A 1 332 ? 27.644  -6.306  -38.456 1.00 48.24 332 A 1 
ATOM 2690 C CE2 . PHE A 1 332 ? 27.460  -5.567  -40.768 1.00 47.93 332 A 1 
ATOM 2691 C CZ  . PHE A 1 332 ? 28.211  -5.705  -39.594 1.00 47.40 332 A 1 
ATOM 2692 N N   . LYS A 1 333 ? 23.840  -9.905  -38.179 1.00 67.08 333 A 1 
ATOM 2693 C CA  . LYS A 1 333 ? 24.268  -10.885 -37.186 1.00 67.16 333 A 1 
ATOM 2694 C C   . LYS A 1 333 ? 24.364  -12.305 -37.757 1.00 66.79 333 A 1 
ATOM 2695 O O   . LYS A 1 333 ? 25.284  -13.047 -37.407 1.00 64.45 333 A 1 
ATOM 2696 C CB  . LYS A 1 333 ? 23.309  -10.836 -35.992 1.00 64.71 333 A 1 
ATOM 2697 C CG  . LYS A 1 333 ? 23.835  -11.652 -34.799 1.00 59.04 333 A 1 
ATOM 2698 C CD  . LYS A 1 333 ? 22.876  -11.500 -33.621 1.00 56.38 333 A 1 
ATOM 2699 C CE  . LYS A 1 333 ? 23.417  -12.180 -32.358 1.00 50.19 333 A 1 
ATOM 2700 N NZ  . LYS A 1 333 ? 22.520  -11.944 -31.198 1.00 45.84 333 A 1 
ATOM 2701 N N   . TYR A 1 334 ? 23.425  -12.670 -38.629 1.00 65.79 334 A 1 
ATOM 2702 C CA  . TYR A 1 334 ? 23.441  -13.971 -39.290 1.00 65.23 334 A 1 
ATOM 2703 C C   . TYR A 1 334 ? 24.611  -14.067 -40.271 1.00 63.73 334 A 1 
ATOM 2704 O O   . TYR A 1 334 ? 25.373  -15.034 -40.227 1.00 61.88 334 A 1 
ATOM 2705 C CB  . TYR A 1 334 ? 22.090  -14.199 -39.979 1.00 63.35 334 A 1 
ATOM 2706 C CG  . TYR A 1 334 ? 21.865  -15.658 -40.335 1.00 59.12 334 A 1 
ATOM 2707 C CD1 . TYR A 1 334 ? 22.208  -16.148 -41.618 1.00 55.41 334 A 1 
ATOM 2708 C CD2 . TYR A 1 334 ? 21.327  -16.538 -39.373 1.00 54.49 334 A 1 
ATOM 2709 C CE1 . TYR A 1 334 ? 22.006  -17.498 -41.923 1.00 50.15 334 A 1 
ATOM 2710 C CE2 . TYR A 1 334 ? 21.131  -17.897 -39.684 1.00 49.28 334 A 1 
ATOM 2711 C CZ  . TYR A 1 334 ? 21.470  -18.370 -40.958 1.00 49.22 334 A 1 
ATOM 2712 O OH  . TYR A 1 334 ? 21.279  -19.690 -41.255 1.00 46.04 334 A 1 
ATOM 2713 N N   . SER A 1 335 ? 24.835  -13.029 -41.064 1.00 64.61 335 A 1 
ATOM 2714 C CA  . SER A 1 335 ? 25.963  -12.897 -41.987 1.00 64.43 335 A 1 
ATOM 2715 C C   . SER A 1 335 ? 27.310  -12.944 -41.259 1.00 63.48 335 A 1 
ATOM 2716 O O   . SER A 1 335 ? 28.204  -13.665 -41.680 1.00 61.39 335 A 1 
ATOM 2717 C CB  . SER A 1 335 ? 25.809  -11.587 -42.762 1.00 61.23 335 A 1 
ATOM 2718 O OG  . SER A 1 335 ? 26.923  -11.377 -43.584 1.00 54.67 335 A 1 
ATOM 2719 N N   . ALA A 1 336 ? 27.431  -12.282 -40.119 1.00 63.11 336 A 1 
ATOM 2720 C CA  . ALA A 1 336 ? 28.641  -12.328 -39.302 1.00 63.65 336 A 1 
ATOM 2721 C C   . ALA A 1 336 ? 28.930  -13.744 -38.766 1.00 62.77 336 A 1 
ATOM 2722 O O   . ALA A 1 336 ? 30.085  -14.141 -38.683 1.00 60.04 336 A 1 
ATOM 2723 C CB  . ALA A 1 336 ? 28.512  -11.316 -38.156 1.00 61.36 336 A 1 
ATOM 2724 N N   . LYS A 1 337 ? 27.892  -14.513 -38.418 1.00 59.53 337 A 1 
ATOM 2725 C CA  . LYS A 1 337 ? 28.049  -15.903 -37.962 1.00 59.79 337 A 1 
ATOM 2726 C C   . LYS A 1 337 ? 28.345  -16.888 -39.096 1.00 58.56 337 A 1 
ATOM 2727 O O   . LYS A 1 337 ? 29.072  -17.850 -38.869 1.00 55.92 337 A 1 
ATOM 2728 C CB  . LYS A 1 337 ? 26.798  -16.372 -37.202 1.00 57.91 337 A 1 
ATOM 2729 C CG  . LYS A 1 337 ? 26.940  -16.197 -35.688 1.00 53.62 337 A 1 
ATOM 2730 C CD  . LYS A 1 337 ? 25.794  -16.929 -34.979 1.00 50.64 337 A 1 
ATOM 2731 C CE  . LYS A 1 337 ? 26.030  -16.971 -33.469 1.00 44.76 337 A 1 
ATOM 2732 N NZ  . LYS A 1 337 ? 25.085  -17.898 -32.795 1.00 41.17 337 A 1 
ATOM 2733 N N   . THR A 1 338 ? 27.769  -16.683 -40.271 1.00 57.14 338 A 1 
ATOM 2734 C CA  . THR A 1 338 ? 27.907  -17.603 -41.406 1.00 57.48 338 A 1 
ATOM 2735 C C   . THR A 1 338 ? 29.092  -17.269 -42.321 1.00 57.39 338 A 1 
ATOM 2736 O O   . THR A 1 338 ? 29.285  -17.942 -43.327 1.00 53.05 338 A 1 
ATOM 2737 C CB  . THR A 1 338 ? 26.606  -17.687 -42.220 1.00 54.75 338 A 1 
ATOM 2738 O OG1 . THR A 1 338 ? 26.180  -16.399 -42.579 1.00 50.91 338 A 1 
ATOM 2739 C CG2 . THR A 1 338 ? 25.476  -18.352 -41.436 1.00 50.16 338 A 1 
ATOM 2740 N N   . GLY A 1 339 ? 29.870  -16.238 -41.992 1.00 55.17 339 A 1 
ATOM 2741 C CA  . GLY A 1 339 ? 30.995  -15.792 -42.825 1.00 56.09 339 A 1 
ATOM 2742 C C   . GLY A 1 339 ? 30.583  -15.079 -44.122 1.00 56.08 339 A 1 
ATOM 2743 O O   . GLY A 1 339 ? 31.441  -14.610 -44.871 1.00 53.82 339 A 1 
ATOM 2744 N N   . LEU A 1 340 ? 29.280  -14.918 -44.364 1.00 53.31 340 A 1 
ATOM 2745 C CA  . LEU A 1 340 ? 28.708  -14.208 -45.516 1.00 53.48 340 A 1 
ATOM 2746 C C   . LEU A 1 340 ? 28.964  -12.689 -45.497 1.00 53.57 340 A 1 
ATOM 2747 O O   . LEU A 1 340 ? 28.654  -12.020 -46.476 1.00 52.62 340 A 1 
ATOM 2748 C CB  . LEU A 1 340 ? 27.196  -14.517 -45.587 1.00 52.15 340 A 1 
ATOM 2749 C CG  . LEU A 1 340 ? 26.873  -15.784 -46.386 1.00 48.57 340 A 1 
ATOM 2750 C CD1 . LEU A 1 340 ? 25.667  -16.513 -45.807 1.00 46.55 340 A 1 
ATOM 2751 C CD2 . LEU A 1 340 ? 26.545  -15.426 -47.836 1.00 47.20 340 A 1 
ATOM 2752 N N   . THR A 1 341 ? 29.572  -12.144 -44.449 1.00 52.87 341 A 1 
ATOM 2753 C CA  . THR A 1 341 ? 30.026  -10.748 -44.401 1.00 53.25 341 A 1 
ATOM 2754 C C   . THR A 1 341 ? 30.898  -10.375 -45.593 1.00 53.00 341 A 1 
ATOM 2755 O O   . THR A 1 341 ? 30.739  -9.281  -46.130 1.00 51.56 341 A 1 
ATOM 2756 C CB  . THR A 1 341 ? 30.831  -10.444 -43.122 1.00 51.24 341 A 1 
ATOM 2757 O OG1 . THR A 1 341 ? 31.420  -11.624 -42.589 1.00 48.91 341 A 1 
ATOM 2758 C CG2 . THR A 1 341 ? 29.960  -9.840  -42.040 1.00 48.69 341 A 1 
ATOM 2759 N N   . LYS A 1 342 ? 31.746  -11.288 -46.080 1.00 50.48 342 A 1 
ATOM 2760 C CA  . LYS A 1 342 ? 32.569  -11.045 -47.269 1.00 52.08 342 A 1 
ATOM 2761 C C   . LYS A 1 342 ? 31.737  -10.786 -48.532 1.00 51.50 342 A 1 
ATOM 2762 O O   . LYS A 1 342 ? 32.159  -10.004 -49.367 1.00 51.12 342 A 1 
ATOM 2763 C CB  . LYS A 1 342 ? 33.514  -12.229 -47.517 1.00 51.02 342 A 1 
ATOM 2764 C CG  . LYS A 1 342 ? 34.702  -12.254 -46.544 1.00 47.35 342 A 1 
ATOM 2765 C CD  . LYS A 1 342 ? 35.703  -13.325 -46.970 1.00 45.35 342 A 1 
ATOM 2766 C CE  . LYS A 1 342 ? 36.950  -13.280 -46.082 1.00 40.23 342 A 1 
ATOM 2767 N NZ  . LYS A 1 342 ? 37.983  -14.254 -46.529 1.00 36.03 342 A 1 
ATOM 2768 N N   . LEU A 1 343 ? 30.574  -11.416 -48.672 1.00 54.18 343 A 1 
ATOM 2769 C CA  . LEU A 1 343 ? 29.695  -11.207 -49.824 1.00 53.42 343 A 1 
ATOM 2770 C C   . LEU A 1 343 ? 28.983  -9.851  -49.764 1.00 53.19 343 A 1 
ATOM 2771 O O   . LEU A 1 343 ? 28.789  -9.219  -50.794 1.00 52.83 343 A 1 
ATOM 2772 C CB  . LEU A 1 343 ? 28.679  -12.360 -49.909 1.00 51.09 343 A 1 
ATOM 2773 C CG  . LEU A 1 343 ? 29.220  -13.562 -50.704 1.00 47.34 343 A 1 
ATOM 2774 C CD1 . LEU A 1 343 ? 28.466  -14.834 -50.336 1.00 45.54 343 A 1 
ATOM 2775 C CD2 . LEU A 1 343 ? 29.055  -13.336 -52.214 1.00 46.41 343 A 1 
ATOM 2776 N N   . ILE A 1 344 ? 28.614  -9.377  -48.574 1.00 53.56 344 A 1 
ATOM 2777 C CA  . ILE A 1 344 ? 27.980  -8.066  -48.411 1.00 54.05 344 A 1 
ATOM 2778 C C   . ILE A 1 344 ? 28.993  -6.932  -48.629 1.00 53.76 344 A 1 
ATOM 2779 O O   . ILE A 1 344 ? 28.651  -5.939  -49.264 1.00 52.40 344 A 1 
ATOM 2780 C CB  . ILE A 1 344 ? 27.268  -7.959  -47.048 1.00 52.91 344 A 1 
ATOM 2781 C CG1 . ILE A 1 344 ? 26.151  -9.021  -46.963 1.00 50.15 344 A 1 
ATOM 2782 C CG2 . ILE A 1 344 ? 26.685  -6.549  -46.837 1.00 50.11 344 A 1 
ATOM 2783 C CD1 . ILE A 1 344 ? 25.389  -9.052  -45.629 1.00 48.19 344 A 1 
ATOM 2784 N N   . ASP A 1 345 ? 30.230  -7.091  -48.156 1.00 52.42 345 A 1 
ATOM 2785 C CA  . ASP A 1 345 ? 31.283  -6.121  -48.463 1.00 53.18 345 A 1 
ATOM 2786 C C   . ASP A 1 345 ? 31.594  -6.087  -49.968 1.00 51.58 345 A 1 
ATOM 2787 O O   . ASP A 1 345 ? 31.711  -5.009  -50.534 1.00 50.51 345 A 1 
ATOM 2788 C CB  . ASP A 1 345 ? 32.542  -6.404  -47.634 1.00 52.02 345 A 1 
ATOM 2789 C CG  . ASP A 1 345 ? 32.453  -5.893  -46.192 1.00 48.49 345 A 1 
ATOM 2790 O OD1 . ASP A 1 345 ? 31.678  -4.939  -45.930 1.00 45.77 345 A 1 
ATOM 2791 O OD2 . ASP A 1 345 ? 33.181  -6.455  -45.344 1.00 45.14 345 A 1 
ATOM 2792 N N   . ALA A 1 346 ? 31.603  -7.238  -50.632 1.00 54.90 346 A 1 
ATOM 2793 C CA  . ALA A 1 346 ? 31.758  -7.290  -52.079 1.00 55.04 346 A 1 
ATOM 2794 C C   . ALA A 1 346 ? 30.601  -6.591  -52.825 1.00 54.09 346 A 1 
ATOM 2795 O O   . ALA A 1 346 ? 30.836  -5.871  -53.798 1.00 51.37 346 A 1 
ATOM 2796 C CB  . ALA A 1 346 ? 31.899  -8.754  -52.513 1.00 53.96 346 A 1 
ATOM 2797 N N   . SER A 1 347 ? 29.352  -6.725  -52.347 1.00 52.38 347 A 1 
ATOM 2798 C CA  . SER A 1 347 ? 28.216  -6.017  -52.948 1.00 51.94 347 A 1 
ATOM 2799 C C   . SER A 1 347 ? 28.245  -4.506  -52.696 1.00 51.34 347 A 1 
ATOM 2800 O O   . SER A 1 347 ? 27.851  -3.744  -53.566 1.00 50.09 347 A 1 
ATOM 2801 C CB  . SER A 1 347 ? 26.876  -6.616  -52.512 1.00 50.96 347 A 1 
ATOM 2802 O OG  . SER A 1 347 ? 26.587  -6.377  -51.148 1.00 46.90 347 A 1 
ATOM 2803 N N   . ARG A 1 348 ? 28.764  -4.053  -51.543 1.00 50.01 348 A 1 
ATOM 2804 C CA  . ARG A 1 348 ? 28.954  -2.616  -51.285 1.00 51.41 348 A 1 
ATOM 2805 C C   . ARG A 1 348 ? 30.013  -1.999  -52.192 1.00 50.01 348 A 1 
ATOM 2806 O O   . ARG A 1 348 ? 29.831  -0.862  -52.621 1.00 48.05 348 A 1 
ATOM 2807 C CB  . ARG A 1 348 ? 29.349  -2.368  -49.829 1.00 50.30 348 A 1 
ATOM 2808 C CG  . ARG A 1 348 ? 28.117  -2.259  -48.939 1.00 47.88 348 A 1 
ATOM 2809 C CD  . ARG A 1 348 ? 28.607  -1.925  -47.526 1.00 46.31 348 A 1 
ATOM 2810 N NE  . ARG A 1 348 ? 27.471  -1.644  -46.627 1.00 43.09 348 A 1 
ATOM 2811 C CZ  . ARG A 1 348 ? 27.584  -1.312  -45.347 1.00 39.29 348 A 1 
ATOM 2812 N NH1 . ARG A 1 348 ? 28.748  -1.233  -44.768 1.00 36.84 348 A 1 
ATOM 2813 N NH2 . ARG A 1 348 ? 26.521  -1.064  -44.644 1.00 35.46 348 A 1 
ATOM 2814 N N   . VAL A 1 349 ? 31.081  -2.734  -52.488 1.00 48.69 349 A 1 
ATOM 2815 C CA  . VAL A 1 349 ? 32.089  -2.276  -53.454 1.00 49.53 349 A 1 
ATOM 2816 C C   . VAL A 1 349 ? 31.439  -2.086  -54.832 1.00 48.87 349 A 1 
ATOM 2817 O O   . VAL A 1 349 ? 31.638  -1.036  -55.440 1.00 46.84 349 A 1 
ATOM 2818 C CB  . VAL A 1 349 ? 33.294  -3.227  -53.510 1.00 47.82 349 A 1 
ATOM 2819 C CG1 . VAL A 1 349 ? 34.312  -2.800  -54.567 1.00 42.89 349 A 1 
ATOM 2820 C CG2 . VAL A 1 349 ? 34.039  -3.235  -52.166 1.00 45.60 349 A 1 
ATOM 2821 N N   . SER A 1 350 ? 30.571  -2.997  -55.258 1.00 45.89 350 A 1 
ATOM 2822 C CA  . SER A 1 350 ? 29.855  -2.840  -56.523 1.00 47.30 350 A 1 
ATOM 2823 C C   . SER A 1 350 ? 28.865  -1.675  -56.523 1.00 47.89 350 A 1 
ATOM 2824 O O   . SER A 1 350 ? 28.784  -0.952  -57.517 1.00 46.04 350 A 1 
ATOM 2825 C CB  . SER A 1 350 ? 29.169  -4.141  -56.945 1.00 45.63 350 A 1 
ATOM 2826 O OG  . SER A 1 350 ? 28.042  -4.460  -56.149 1.00 41.34 350 A 1 
ATOM 2827 N N   . GLU A 1 351 ? 28.144  -1.401  -55.418 1.00 45.31 351 A 1 
ATOM 2828 C CA  . GLU A 1 351 ? 27.257  -0.226  -55.327 1.00 45.88 351 A 1 
ATOM 2829 C C   . GLU A 1 351 ? 28.044  1.095   -55.337 1.00 44.48 351 A 1 
ATOM 2830 O O   . GLU A 1 351 ? 27.577  2.080   -55.918 1.00 44.22 351 A 1 
ATOM 2831 C CB  . GLU A 1 351 ? 26.375  -0.284  -54.067 1.00 45.49 351 A 1 
ATOM 2832 C CG  . GLU A 1 351 ? 25.128  -1.147  -54.246 1.00 42.71 351 A 1 
ATOM 2833 C CD  . GLU A 1 351 ? 24.182  -1.110  -53.016 1.00 40.87 351 A 1 
ATOM 2834 O OE1 . GLU A 1 351 ? 22.987  -1.442  -53.191 1.00 37.39 351 A 1 
ATOM 2835 O OE2 . GLU A 1 351 ? 24.651  -0.782  -51.909 1.00 40.75 351 A 1 
ATOM 2836 N N   . THR A 1 352 ? 29.229  1.144   -54.724 1.00 44.83 352 A 1 
ATOM 2837 C CA  . THR A 1 352 ? 30.097  2.326   -54.810 1.00 46.32 352 A 1 
ATOM 2838 C C   . THR A 1 352 ? 30.636  2.529   -56.226 1.00 46.08 352 A 1 
ATOM 2839 O O   . THR A 1 352 ? 30.663  3.679   -56.685 1.00 44.31 352 A 1 
ATOM 2840 C CB  . THR A 1 352 ? 31.256  2.318   -53.809 1.00 45.28 352 A 1 
ATOM 2841 O OG1 . THR A 1 352 ? 31.815  1.054   -53.583 1.00 42.35 352 A 1 
ATOM 2842 C CG2 . THR A 1 352 ? 30.803  2.841   -52.445 1.00 42.82 352 A 1 
ATOM 2843 N N   . GLU A 1 353 ? 30.986  1.473   -56.944 1.00 40.68 353 A 1 
ATOM 2844 C CA  . GLU A 1 353 ? 31.369  1.578   -58.362 1.00 42.09 353 A 1 
ATOM 2845 C C   . GLU A 1 353 ? 30.195  2.044   -59.239 1.00 40.62 353 A 1 
ATOM 2846 O O   . GLU A 1 353 ? 30.371  2.941   -60.065 1.00 41.13 353 A 1 
ATOM 2847 C CB  . GLU A 1 353 ? 31.912  0.248   -58.875 1.00 42.83 353 A 1 
ATOM 2848 C CG  . GLU A 1 353 ? 33.365  0.009   -58.447 1.00 39.26 353 A 1 
ATOM 2849 C CD  . GLU A 1 353 ? 33.958  -1.289  -59.019 1.00 38.04 353 A 1 
ATOM 2850 O OE1 . GLU A 1 353 ? 35.204  -1.355  -59.113 1.00 34.52 353 A 1 
ATOM 2851 O OE2 . GLU A 1 353 ? 33.178  -2.206  -59.335 1.00 39.37 353 A 1 
ATOM 2852 N N   . TYR A 1 354 ? 28.978  1.520   -59.028 1.00 41.75 354 A 1 
ATOM 2853 C CA  . TYR A 1 354 ? 27.789  1.963   -59.758 1.00 40.95 354 A 1 
ATOM 2854 C C   . TYR A 1 354 ? 27.444  3.432   -59.486 1.00 39.43 354 A 1 
ATOM 2855 O O   . TYR A 1 354 ? 27.143  4.170   -60.417 1.00 39.07 354 A 1 
ATOM 2856 C CB  . TYR A 1 354 ? 26.588  1.043   -59.445 1.00 41.09 354 A 1 
ATOM 2857 C CG  . TYR A 1 354 ? 26.352  0.013   -60.514 1.00 38.22 354 A 1 
ATOM 2858 C CD1 . TYR A 1 354 ? 25.591  0.344   -61.656 1.00 37.28 354 A 1 
ATOM 2859 C CD2 . TYR A 1 354 ? 26.899  -1.285  -60.408 1.00 36.24 354 A 1 
ATOM 2860 C CE1 . TYR A 1 354 ? 25.379  -0.601  -62.669 1.00 32.92 354 A 1 
ATOM 2861 C CE2 . TYR A 1 354 ? 26.694  -2.235  -61.416 1.00 32.65 354 A 1 
ATOM 2862 C CZ  . TYR A 1 354 ? 25.932  -1.892  -62.544 1.00 33.62 354 A 1 
ATOM 2863 O OH  . TYR A 1 354 ? 25.730  -2.822  -63.531 1.00 31.88 354 A 1 
ATOM 2864 N N   . SER A 1 355 ? 27.543  3.892   -58.216 1.00 43.32 355 A 1 
ATOM 2865 C CA  . SER A 1 355 ? 27.288  5.299   -57.882 1.00 43.71 355 A 1 
ATOM 2866 C C   . SER A 1 355 ? 28.353  6.250   -58.442 1.00 41.88 355 A 1 
ATOM 2867 O O   . SER A 1 355 ? 28.027  7.375   -58.819 1.00 42.13 355 A 1 
ATOM 2868 C CB  . SER A 1 355 ? 27.126  5.481   -56.373 1.00 44.70 355 A 1 
ATOM 2869 O OG  . SER A 1 355 ? 28.300  5.145   -55.651 1.00 42.32 355 A 1 
ATOM 2870 N N   . ALA A 1 356 ? 29.595  5.801   -58.552 1.00 44.65 356 A 1 
ATOM 2871 C CA  . ALA A 1 356 ? 30.657  6.558   -59.212 1.00 45.34 356 A 1 
ATOM 2872 C C   . ALA A 1 356 ? 30.433  6.660   -60.731 1.00 43.46 356 A 1 
ATOM 2873 O O   . ALA A 1 356 ? 30.652  7.723   -61.316 1.00 42.99 356 A 1 
ATOM 2874 C CB  . ALA A 1 356 ? 32.002  5.908   -58.868 1.00 46.02 356 A 1 
ATOM 2875 N N   . LEU A 1 357 ? 29.941  5.590   -61.350 1.00 43.68 357 A 1 
ATOM 2876 C CA  . LEU A 1 357 ? 29.579  5.584   -62.772 1.00 42.77 357 A 1 
ATOM 2877 C C   . LEU A 1 357 ? 28.391  6.512   -63.079 1.00 41.94 357 A 1 
ATOM 2878 O O   . LEU A 1 357 ? 28.459  7.279   -64.040 1.00 41.20 357 A 1 
ATOM 2879 C CB  . LEU A 1 357 ? 29.287  4.135   -63.212 1.00 43.76 357 A 1 
ATOM 2880 C CG  . LEU A 1 357 ? 30.558  3.386   -63.651 1.00 40.16 357 A 1 
ATOM 2881 C CD1 . LEU A 1 357 ? 30.362  1.872   -63.541 1.00 37.21 357 A 1 
ATOM 2882 C CD2 . LEU A 1 357 ? 30.899  3.712   -65.111 1.00 42.58 357 A 1 
ATOM 2883 N N   . GLU A 1 358 ? 27.355  6.534   -62.248 1.00 37.48 358 A 1 
ATOM 2884 C CA  . GLU A 1 358 ? 26.220  7.459   -62.423 1.00 38.93 358 A 1 
ATOM 2885 C C   . GLU A 1 358 ? 26.610  8.940   -62.228 1.00 37.62 358 A 1 
ATOM 2886 O O   . GLU A 1 358 ? 26.006  9.820   -62.849 1.00 37.62 358 A 1 
ATOM 2887 C CB  . GLU A 1 358 ? 25.067  7.118   -61.473 1.00 40.33 358 A 1 
ATOM 2888 C CG  . GLU A 1 358 ? 24.152  6.005   -62.006 1.00 38.27 358 A 1 
ATOM 2889 C CD  . GLU A 1 358 ? 22.845  5.875   -61.199 1.00 36.00 358 A 1 
ATOM 2890 O OE1 . GLU A 1 358 ? 21.856  5.372   -61.773 1.00 32.86 358 A 1 
ATOM 2891 O OE2 . GLU A 1 358 ? 22.824  6.302   -60.024 1.00 38.67 358 A 1 
ATOM 2892 N N   . GLN A 1 359 ? 27.606  9.250   -61.379 1.00 40.78 359 A 1 
ATOM 2893 C CA  . GLN A 1 359 ? 28.115  10.622  -61.237 1.00 42.47 359 A 1 
ATOM 2894 C C   . GLN A 1 359 ? 28.979  11.065  -62.422 1.00 41.14 359 A 1 
ATOM 2895 O O   . GLN A 1 359 ? 29.033  12.264  -62.701 1.00 39.48 359 A 1 
ATOM 2896 C CB  . GLN A 1 359 ? 28.891  10.777  -59.927 1.00 42.89 359 A 1 
ATOM 2897 C CG  . GLN A 1 359 ? 27.938  10.975  -58.745 1.00 41.01 359 A 1 
ATOM 2898 C CD  . GLN A 1 359 ? 28.678  11.323  -57.445 1.00 37.29 359 A 1 
ATOM 2899 O OE1 . GLN A 1 359 ? 29.888  11.306  -57.322 1.00 37.06 359 A 1 
ATOM 2900 N NE2 . GLN A 1 359 ? 27.955  11.674  -56.404 1.00 37.45 359 A 1 
ATOM 2901 N N   . SER A 1 360 ? 29.637  10.130  -63.121 1.00 42.25 360 A 1 
ATOM 2902 C CA  . SER A 1 360 ? 30.464  10.464  -64.297 1.00 44.61 360 A 1 
ATOM 2903 C C   . SER A 1 360 ? 29.651  10.705  -65.573 1.00 42.99 360 A 1 
ATOM 2904 O O   . SER A 1 360 ? 30.162  11.301  -66.520 1.00 41.70 360 A 1 
ATOM 2905 C CB  . SER A 1 360 ? 31.509  9.372   -64.540 1.00 45.03 360 A 1 
ATOM 2906 O OG  . SER A 1 360 ? 30.934  8.185   -65.039 1.00 41.60 360 A 1 
ATOM 2907 N N   . THR A 1 361 ? 28.389  10.241  -65.598 1.00 38.73 361 A 1 
ATOM 2908 C CA  . THR A 1 361 ? 27.491  10.391  -66.748 1.00 39.91 361 A 1 
ATOM 2909 C C   . THR A 1 361 ? 26.534  11.586  -66.639 1.00 38.09 361 A 1 
ATOM 2910 O O   . THR A 1 361 ? 25.733  11.798  -67.550 1.00 35.54 361 A 1 
ATOM 2911 C CB  . THR A 1 361 ? 26.697  9.111   -67.042 1.00 39.79 361 A 1 
ATOM 2912 O OG1 . THR A 1 361 ? 26.277  8.476   -65.863 1.00 37.10 361 A 1 
ATOM 2913 C CG2 . THR A 1 361 ? 27.534  8.107   -67.824 1.00 38.78 361 A 1 
ATOM 2914 N N   . LYS A 1 362 ? 26.617  12.368  -65.549 1.00 36.02 362 A 1 
ATOM 2915 C CA  . LYS A 1 362 ? 25.905  13.640  -65.422 1.00 38.11 362 A 1 
ATOM 2916 C C   . LYS A 1 362 ? 26.809  14.848  -65.649 1.00 34.84 362 A 1 
ATOM 2917 O O   . LYS A 1 362 ? 27.950  14.824  -65.154 1.00 31.33 362 A 1 
ATOM 2918 C CB  . LYS A 1 362 ? 25.178  13.753  -64.068 1.00 37.32 362 A 1 
ATOM 2919 C CG  . LYS A 1 362 ? 23.799  13.133  -64.155 1.00 34.55 362 A 1 
ATOM 2920 C CD  . LYS A 1 362 ? 23.020  13.428  -62.854 1.00 33.52 362 A 1 
ATOM 2921 C CE  . LYS A 1 362 ? 21.618  12.866  -62.989 1.00 29.45 362 A 1 
ATOM 2922 N NZ  . LYS A 1 362 ? 20.850  13.038  -61.739 1.00 28.83 362 A 1 
ATOM 2923 O OXT . LYS A 1 362 ? 26.257  15.786  -66.302 1.00 34.46 362 A 1 
ATOM 2924 N N   . ILE B 2 1   ? -1.218  -9.802  50.657  1.00 51.42 1   B 1 
ATOM 2925 C CA  . ILE B 2 1   ? -1.980  -9.171  49.549  1.00 59.75 1   B 1 
ATOM 2926 C C   . ILE B 2 1   ? -3.118  -8.411  50.183  1.00 64.25 1   B 1 
ATOM 2927 O O   . ILE B 2 1   ? -3.783  -8.951  51.059  1.00 61.31 1   B 1 
ATOM 2928 C CB  . ILE B 2 1   ? -2.469  -10.217 48.540  1.00 56.07 1   B 1 
ATOM 2929 C CG1 . ILE B 2 1   ? -1.235  -10.889 47.891  1.00 49.03 1   B 1 
ATOM 2930 C CG2 . ILE B 2 1   ? -3.373  -9.577  47.468  1.00 46.28 1   B 1 
ATOM 2931 C CD1 . ILE B 2 1   ? -1.587  -12.173 47.159  1.00 41.22 1   B 1 
ATOM 2932 N N   . ILE B 2 2   ? -3.285  -7.140  49.806  1.00 60.88 2   B 1 
ATOM 2933 C CA  . ILE B 2 2   ? -4.374  -6.298  50.289  1.00 65.05 2   B 1 
ATOM 2934 C C   . ILE B 2 2   ? -5.373  -6.212  49.148  1.00 65.14 2   B 1 
ATOM 2935 O O   . ILE B 2 2   ? -5.056  -5.634  48.113  1.00 63.81 2   B 1 
ATOM 2936 C CB  . ILE B 2 2   ? -3.865  -4.917  50.738  1.00 63.88 2   B 1 
ATOM 2937 C CG1 . ILE B 2 2   ? -2.813  -5.053  51.865  1.00 58.07 2   B 1 
ATOM 2938 C CG2 . ILE B 2 2   ? -5.047  -4.053  51.203  1.00 56.98 2   B 1 
ATOM 2939 C CD1 . ILE B 2 2   ? -2.150  -3.718  52.261  1.00 53.47 2   B 1 
ATOM 2940 N N   . ILE B 2 3   ? -6.544  -6.791  49.329  1.00 64.58 3   B 1 
ATOM 2941 C CA  . ILE B 2 3   ? -7.615  -6.690  48.343  1.00 66.99 3   B 1 
ATOM 2942 C C   . ILE B 2 3   ? -8.385  -5.417  48.648  1.00 67.95 3   B 1 
ATOM 2943 O O   . ILE B 2 3   ? -8.973  -5.280  49.723  1.00 66.56 3   B 1 
ATOM 2944 C CB  . ILE B 2 3   ? -8.513  -7.938  48.338  1.00 64.36 3   B 1 
ATOM 2945 C CG1 . ILE B 2 3   ? -7.668  -9.216  48.095  1.00 57.74 3   B 1 
ATOM 2946 C CG2 . ILE B 2 3   ? -9.602  -7.780  47.274  1.00 56.53 3   B 1 
ATOM 2947 C CD1 . ILE B 2 3   ? -8.466  -10.523 48.194  1.00 51.41 3   B 1 
ATOM 2948 N N   . VAL B 2 4   ? -8.381  -4.483  47.728  1.00 67.36 4   B 1 
ATOM 2949 C CA  . VAL B 2 4   ? -9.137  -3.238  47.834  1.00 69.27 4   B 1 
ATOM 2950 C C   . VAL B 2 4   ? -10.302 -3.301  46.861  1.00 69.62 4   B 1 
ATOM 2951 O O   . VAL B 2 4   ? -10.099 -3.336  45.651  1.00 68.52 4   B 1 
ATOM 2952 C CB  . VAL B 2 4   ? -8.255  -2.008  47.574  1.00 67.76 4   B 1 
ATOM 2953 C CG1 . VAL B 2 4   ? -9.062  -0.730  47.782  1.00 61.41 4   B 1 
ATOM 2954 C CG2 . VAL B 2 4   ? -7.048  -1.965  48.510  1.00 62.36 4   B 1 
ATOM 2955 N N   . GLN B 2 5   ? -11.513 -3.280  47.390  1.00 69.16 5   B 1 
ATOM 2956 C CA  . GLN B 2 5   ? -12.714 -3.170  46.571  1.00 71.79 5   B 1 
ATOM 2957 C C   . GLN B 2 5   ? -13.073 -1.695  46.385  1.00 72.97 5   B 1 
ATOM 2958 O O   . GLN B 2 5   ? -13.171 -0.939  47.349  1.00 70.80 5   B 1 
ATOM 2959 C CB  . GLN B 2 5   ? -13.838 -3.995  47.208  1.00 68.23 5   B 1 
ATOM 2960 C CG  . GLN B 2 5   ? -15.023 -4.157  46.247  1.00 59.22 5   B 1 
ATOM 2961 C CD  . GLN B 2 5   ? -16.106 -5.098  46.790  1.00 53.50 5   B 1 
ATOM 2962 O OE1 . GLN B 2 5   ? -16.067 -5.560  47.916  1.00 49.14 5   B 1 
ATOM 2963 N NE2 . GLN B 2 5   ? -17.098 -5.414  45.997  1.00 45.27 5   B 1 
ATOM 2964 N N   . LEU B 2 6   ? -13.259 -1.275  45.147  1.00 71.22 6   B 1 
ATOM 2965 C CA  . LEU B 2 6   ? -13.643 0.082   44.805  1.00 72.03 6   B 1 
ATOM 2966 C C   . LEU B 2 6   ? -15.161 0.221   44.894  1.00 71.40 6   B 1 
ATOM 2967 O O   . LEU B 2 6   ? -15.903 -0.608  44.369  1.00 70.54 6   B 1 
ATOM 2968 C CB  . LEU B 2 6   ? -13.116 0.450   43.406  1.00 70.74 6   B 1 
ATOM 2969 C CG  . LEU B 2 6   ? -11.588 0.326   43.242  1.00 67.66 6   B 1 
ATOM 2970 C CD1 . LEU B 2 6   ? -11.175 0.748   41.827  1.00 62.68 6   B 1 
ATOM 2971 C CD2 . LEU B 2 6   ? -10.826 1.197   44.235  1.00 65.09 6   B 1 
ATOM 2972 N N   . ILE B 2 7   ? -15.610 1.296   45.541  1.00 75.20 7   B 1 
ATOM 2973 C CA  . ILE B 2 7   ? -17.040 1.632   45.606  1.00 76.08 7   B 1 
ATOM 2974 C C   . ILE B 2 7   ? -17.497 2.225   44.274  1.00 76.77 7   B 1 
ATOM 2975 O O   . ILE B 2 7   ? -18.576 1.915   43.779  1.00 72.85 7   B 1 
ATOM 2976 C CB  . ILE B 2 7   ? -17.309 2.603   46.774  1.00 74.14 7   B 1 
ATOM 2977 C CG1 . ILE B 2 7   ? -16.856 1.994   48.124  1.00 67.25 7   B 1 
ATOM 2978 C CG2 . ILE B 2 7   ? -18.803 2.984   46.833  1.00 64.78 7   B 1 
ATOM 2979 C CD1 . ILE B 2 7   ? -16.896 2.989   49.301  1.00 59.06 7   B 1 
ATOM 2980 N N   . GLU B 2 8   ? -16.667 3.100   43.700  1.00 77.54 8   B 1 
ATOM 2981 C CA  . GLU B 2 8   ? -16.877 3.692   42.375  1.00 78.90 8   B 1 
ATOM 2982 C C   . GLU B 2 8   ? -15.899 3.046   41.395  1.00 79.17 8   B 1 
ATOM 2983 O O   . GLU B 2 8   ? -14.688 3.246   41.530  1.00 76.46 8   B 1 
ATOM 2984 C CB  . GLU B 2 8   ? -16.683 5.212   42.436  1.00 77.36 8   B 1 
ATOM 2985 C CG  . GLU B 2 8   ? -17.854 5.918   43.134  1.00 69.82 8   B 1 
ATOM 2986 C CD  . GLU B 2 8   ? -17.591 7.406   43.424  1.00 64.32 8   B 1 
ATOM 2987 O OE1 . GLU B 2 8   ? -18.502 8.083   43.928  1.00 57.61 8   B 1 
ATOM 2988 O OE2 . GLU B 2 8   ? -16.425 7.860   43.279  1.00 59.60 8   B 1 
ATOM 2989 N N   . PRO B 2 9   ? -16.386 2.279   40.431  1.00 77.94 9   B 1 
ATOM 2990 C CA  . PRO B 2 9   ? -15.523 1.674   39.434  1.00 78.14 9   B 1 
ATOM 2991 C C   . PRO B 2 9   ? -14.891 2.750   38.545  1.00 79.60 9   B 1 
ATOM 2992 O O   . PRO B 2 9   ? -15.534 3.730   38.161  1.00 77.97 9   B 1 
ATOM 2993 C CB  . PRO B 2 9   ? -16.417 0.701   38.663  1.00 76.14 9   B 1 
ATOM 2994 C CG  . PRO B 2 9   ? -17.811 1.302   38.800  1.00 71.70 9   B 1 
ATOM 2995 C CD  . PRO B 2 9   ? -17.781 1.945   40.188  1.00 74.67 9   B 1 
ATOM 2996 N N   . VAL B 2 10  ? -13.625 2.575   38.211  1.00 77.58 10  B 1 
ATOM 2997 C CA  . VAL B 2 10  ? -12.902 3.464   37.297  1.00 79.09 10  B 1 
ATOM 2998 C C   . VAL B 2 10  ? -12.949 2.864   35.902  1.00 79.04 10  B 1 
ATOM 2999 O O   . VAL B 2 10  ? -12.457 1.757   35.691  1.00 77.68 10  B 1 
ATOM 3000 C CB  . VAL B 2 10  ? -11.451 3.709   37.753  1.00 79.08 10  B 1 
ATOM 3001 C CG1 . VAL B 2 10  ? -10.729 4.669   36.808  1.00 70.54 10  B 1 
ATOM 3002 C CG2 . VAL B 2 10  ? -11.437 4.341   39.142  1.00 71.84 10  B 1 
ATOM 3003 N N   . ASN B 2 11  ? -13.502 3.614   34.949  1.00 79.99 11  B 1 
ATOM 3004 C CA  . ASN B 2 11  ? -13.548 3.173   33.568  1.00 79.78 11  B 1 
ATOM 3005 C C   . ASN B 2 11  ? -12.133 3.165   32.962  1.00 79.76 11  B 1 
ATOM 3006 O O   . ASN B 2 11  ? -11.412 4.168   33.005  1.00 78.52 11  B 1 
ATOM 3007 C CB  . ASN B 2 11  ? -14.542 4.053   32.777  1.00 77.81 11  B 1 
ATOM 3008 C CG  . ASN B 2 11  ? -14.798 3.549   31.358  1.00 71.21 11  B 1 
ATOM 3009 O OD1 . ASN B 2 11  ? -14.121 2.691   30.840  1.00 62.11 11  B 1 
ATOM 3010 N ND2 . ASN B 2 11  ? -15.772 4.097   30.667  1.00 62.50 11  B 1 
ATOM 3011 N N   . ILE B 2 12  ? -11.771 2.034   32.384  1.00 77.56 12  B 1 
ATOM 3012 C CA  . ILE B 2 12  ? -10.595 1.845   31.553  1.00 77.94 12  B 1 
ATOM 3013 C C   . ILE B 2 12  ? -11.056 1.525   30.132  1.00 77.81 12  B 1 
ATOM 3014 O O   . ILE B 2 12  ? -11.730 0.528   29.882  1.00 76.77 12  B 1 
ATOM 3015 C CB  . ILE B 2 12  ? -9.635  0.802   32.161  1.00 76.23 12  B 1 
ATOM 3016 C CG1 . ILE B 2 12  ? -8.316  0.771   31.376  1.00 69.98 12  B 1 
ATOM 3017 C CG2 . ILE B 2 12  ? -10.250 -0.601  32.281  1.00 70.25 12  B 1 
ATOM 3018 C CD1 . ILE B 2 12  ? -7.207  -0.043  32.062  1.00 66.73 12  B 1 
ATOM 3019 N N   . THR B 2 13  ? -10.692 2.390   29.186  1.00 78.24 13  B 1 
ATOM 3020 C CA  . THR B 2 13  ? -11.003 2.195   27.772  1.00 78.00 13  B 1 
ATOM 3021 C C   . THR B 2 13  ? -9.754  1.715   27.061  1.00 78.52 13  B 1 
ATOM 3022 O O   . THR B 2 13  ? -8.817  2.486   26.860  1.00 77.72 13  B 1 
ATOM 3023 C CB  . THR B 2 13  ? -11.533 3.478   27.127  1.00 76.73 13  B 1 
ATOM 3024 O OG1 . THR B 2 13  ? -12.640 3.979   27.828  1.00 68.52 13  B 1 
ATOM 3025 C CG2 . THR B 2 13  ? -11.988 3.230   25.691  1.00 66.78 13  B 1 
ATOM 3026 N N   . CYS B 2 14  ? -9.749  0.462   26.671  1.00 75.90 14  B 1 
ATOM 3027 C CA  . CYS B 2 14  ? -8.649  -0.135  25.931  1.00 74.94 14  B 1 
ATOM 3028 C C   . CYS B 2 14  ? -8.969  -0.152  24.442  1.00 74.27 14  B 1 
ATOM 3029 O O   . CYS B 2 14  ? -10.024 -0.627  24.028  1.00 72.67 14  B 1 
ATOM 3030 C CB  . CYS B 2 14  ? -8.348  -1.525  26.478  1.00 74.72 14  B 1 
ATOM 3031 S SG  . CYS B 2 14  ? -7.846  -1.487  28.214  1.00 70.91 14  B 1 
ATOM 3032 N N   . ILE B 2 15  ? -8.050  0.376   23.653  1.00 74.59 15  B 1 
ATOM 3033 C CA  . ILE B 2 15  ? -8.201  0.521   22.214  1.00 73.53 15  B 1 
ATOM 3034 C C   . ILE B 2 15  ? -7.050  -0.212  21.545  1.00 73.27 15  B 1 
ATOM 3035 O O   . ILE B 2 15  ? -5.880  0.095   21.778  1.00 71.76 15  B 1 
ATOM 3036 C CB  . ILE B 2 15  ? -8.274  2.007   21.799  1.00 71.73 15  B 1 
ATOM 3037 C CG1 . ILE B 2 15  ? -9.388  2.751   22.576  1.00 63.60 15  B 1 
ATOM 3038 C CG2 . ILE B 2 15  ? -8.489  2.115   20.285  1.00 62.49 15  B 1 
ATOM 3039 C CD1 . ILE B 2 15  ? -9.420  4.267   22.347  1.00 58.10 15  B 1 
ATOM 3040 N N   . ARG B 2 16  ? -7.389  -1.135  20.688  1.00 67.82 16  B 1 
ATOM 3041 C CA  . ARG B 2 16  ? -6.458  -1.641  19.694  1.00 65.90 16  B 1 
ATOM 3042 C C   . ARG B 2 16  ? -6.709  -0.889  18.391  1.00 65.16 16  B 1 
ATOM 3043 O O   . ARG B 2 16  ? -7.785  -1.034  17.817  1.00 62.76 16  B 1 
ATOM 3044 C CB  . ARG B 2 16  ? -6.665  -3.144  19.535  1.00 63.20 16  B 1 
ATOM 3045 C CG  . ARG B 2 16  ? -5.628  -3.730  18.587  1.00 58.16 16  B 1 
ATOM 3046 C CD  . ARG B 2 16  ? -6.053  -5.155  18.270  1.00 54.98 16  B 1 
ATOM 3047 N NE  . ARG B 2 16  ? -5.013  -5.890  17.552  1.00 51.66 16  B 1 
ATOM 3048 C CZ  . ARG B 2 16  ? -5.123  -7.144  17.220  1.00 47.83 16  B 1 
ATOM 3049 N NH1 . ARG B 2 16  ? -6.257  -7.775  17.306  1.00 46.39 16  B 1 
ATOM 3050 N NH2 . ARG B 2 16  ? -4.087  -7.818  16.831  1.00 44.10 16  B 1 
ATOM 3051 N N   . PRO B 2 17  ? -5.742  -0.097  17.898  1.00 61.58 17  B 1 
ATOM 3052 C CA  . PRO B 2 17  ? -5.884  0.537   16.601  1.00 59.02 17  B 1 
ATOM 3053 C C   . PRO B 2 17  ? -5.913  -0.546  15.513  1.00 57.16 17  B 1 
ATOM 3054 O O   . PRO B 2 17  ? -4.913  -1.212  15.255  1.00 54.23 17  B 1 
ATOM 3055 C CB  . PRO B 2 17  ? -4.707  1.508   16.501  1.00 57.38 17  B 1 
ATOM 3056 C CG  . PRO B 2 17  ? -3.652  0.923   17.429  1.00 56.51 17  B 1 
ATOM 3057 C CD  . PRO B 2 17  ? -4.469  0.226   18.509  1.00 58.36 17  B 1 
ATOM 3058 N N   . GLY B 2 18  ? -7.035  -0.719  14.855  1.00 53.13 18  B 1 
ATOM 3059 C CA  . GLY B 2 18  ? -7.210  -1.720  13.796  1.00 51.18 18  B 1 
ATOM 3060 C C   . GLY B 2 18  ? -6.529  -1.392  12.473  1.00 51.01 18  B 1 
ATOM 3061 O O   . GLY B 2 18  ? -6.508  -2.212  11.566  1.00 47.86 18  B 1 
ATOM 3062 N N   . ASN B 2 19  ? -5.961  -0.192  12.347  1.00 44.20 19  B 1 
ATOM 3063 C CA  . ASN B 2 19  ? -5.453  0.312   11.065  1.00 43.29 19  B 1 
ATOM 3064 C C   . ASN B 2 19  ? -4.185  -0.392  10.569  1.00 44.43 19  B 1 
ATOM 3065 O O   . ASN B 2 19  ? -3.863  -0.258  9.400   1.00 41.58 19  B 1 
ATOM 3066 C CB  . ASN B 2 19  ? -5.234  1.818   11.184  1.00 39.07 19  B 1 
ATOM 3067 C CG  . ASN B 2 19  ? -6.499  2.635   11.341  1.00 35.05 19  B 1 
ATOM 3068 O OD1 . ASN B 2 19  ? -7.609  2.254   11.027  1.00 32.63 19  B 1 
ATOM 3069 N ND2 . ASN B 2 19  ? -6.352  3.843   11.842  1.00 31.18 19  B 1 
ATOM 3070 N N   . ASN B 2 20  ? -3.462  -1.129  11.410  1.00 43.87 20  B 1 
ATOM 3071 C CA  . ASN B 2 20  ? -2.193  -1.767  11.024  1.00 43.16 20  B 1 
ATOM 3072 C C   . ASN B 2 20  ? -2.346  -2.933  10.042  1.00 44.10 20  B 1 
ATOM 3073 O O   . ASN B 2 20  ? -1.354  -3.496  9.587   1.00 42.07 20  B 1 
ATOM 3074 C CB  . ASN B 2 20  ? -1.431  -2.201  12.289  1.00 39.59 20  B 1 
ATOM 3075 C CG  . ASN B 2 20  ? -0.845  -1.030  13.059  1.00 36.14 20  B 1 
ATOM 3076 O OD1 . ASN B 2 20  ? -1.010  0.113   12.689  1.00 33.80 20  B 1 
ATOM 3077 N ND2 . ASN B 2 20  ? -0.142  -1.271  14.140  1.00 32.66 20  B 1 
ATOM 3078 N N   . THR B 2 21  ? -3.571  -3.325  9.726   1.00 43.64 21  B 1 
ATOM 3079 C CA  . THR B 2 21  ? -3.852  -4.487  8.889   1.00 43.67 21  B 1 
ATOM 3080 C C   . THR B 2 21  ? -3.893  -4.177  7.408   1.00 44.18 21  B 1 
ATOM 3081 O O   . THR B 2 21  ? -3.687  -5.082  6.602   1.00 41.96 21  B 1 
ATOM 3082 C CB  . THR B 2 21  ? -5.175  -5.134  9.289   1.00 41.10 21  B 1 
ATOM 3083 O OG1 . THR B 2 21  ? -6.195  -4.171  9.343   1.00 38.69 21  B 1 
ATOM 3084 C CG2 . THR B 2 21  ? -5.083  -5.782  10.659  1.00 37.20 21  B 1 
ATOM 3085 N N   . ARG B 2 22  ? -4.138  -2.929  7.041   1.00 44.35 22  B 1 
ATOM 3086 C CA  . ARG B 2 22  ? -4.292  -2.581  5.636   1.00 43.93 22  B 1 
ATOM 3087 C C   . ARG B 2 22  ? -2.938  -2.273  5.012   1.00 45.26 22  B 1 
ATOM 3088 O O   . ARG B 2 22  ? -2.229  -1.385  5.457   1.00 42.93 22  B 1 
ATOM 3089 C CB  . ARG B 2 22  ? -5.315  -1.453  5.482   1.00 40.60 22  B 1 
ATOM 3090 C CG  . ARG B 2 22  ? -6.022  -1.567  4.133   1.00 37.04 22  B 1 
ATOM 3091 C CD  . ARG B 2 22  ? -7.046  -0.454  4.000   1.00 34.95 22  B 1 
ATOM 3092 N NE  . ARG B 2 22  ? -7.904  -0.633  2.821   1.00 32.46 22  B 1 
ATOM 3093 C CZ  . ARG B 2 22  ? -8.998  0.053   2.585   1.00 29.63 22  B 1 
ATOM 3094 N NH1 . ARG B 2 22  ? -9.381  1.016   3.361   1.00 28.62 22  B 1 
ATOM 3095 N NH2 . ARG B 2 22  ? -9.742  -0.211  1.582   1.00 27.12 22  B 1 
ATOM 3096 N N   . THR B 2 23  ? -2.595  -3.022  3.976   1.00 40.03 23  B 1 
ATOM 3097 C CA  . THR B 2 23  ? -1.427  -2.739  3.144   1.00 39.71 23  B 1 
ATOM 3098 C C   . THR B 2 23  ? -1.741  -1.601  2.191   1.00 41.06 23  B 1 
ATOM 3099 O O   . THR B 2 23  ? -2.826  -1.577  1.617   1.00 38.99 23  B 1 
ATOM 3100 C CB  . THR B 2 23  ? -0.983  -3.957  2.325   1.00 36.39 23  B 1 
ATOM 3101 O OG1 . THR B 2 23  ? -2.013  -4.905  2.186   1.00 33.55 23  B 1 
ATOM 3102 C CG2 . THR B 2 23  ? 0.191   -4.641  2.998   1.00 32.49 23  B 1 
ATOM 3103 N N   . SER B 2 24  ? -0.782  -0.701  2.002   1.00 40.72 24  B 1 
ATOM 3104 C CA  . SER B 2 24  ? -0.867  0.262   0.915   1.00 39.55 24  B 1 
ATOM 3105 C C   . SER B 2 24  ? -1.000  -0.468  -0.413  1.00 41.31 24  B 1 
ATOM 3106 O O   . SER B 2 24  ? -0.317  -1.460  -0.668  1.00 39.41 24  B 1 
ATOM 3107 C CB  . SER B 2 24  ? 0.361   1.165   0.860   1.00 35.03 24  B 1 
ATOM 3108 O OG  . SER B 2 24  ? 1.524   0.394   0.686   1.00 32.12 24  B 1 
ATOM 3109 N N   . ILE B 2 25  ? -1.850  0.029   -1.263  1.00 42.89 25  B 1 
ATOM 3110 C CA  . ILE B 2 25  ? -1.943  -0.439  -2.632  1.00 41.98 25  B 1 
ATOM 3111 C C   . ILE B 2 25  ? -0.723  0.077   -3.344  1.00 44.78 25  B 1 
ATOM 3112 O O   . ILE B 2 25  ? -0.697  1.205   -3.830  1.00 42.09 25  B 1 
ATOM 3113 C CB  . ILE B 2 25  ? -3.192  0.094   -3.330  1.00 36.94 25  B 1 
ATOM 3114 C CG1 . ILE B 2 25  ? -4.436  -0.227  -2.500  1.00 33.75 25  B 1 
ATOM 3115 C CG2 . ILE B 2 25  ? -3.270  -0.478  -4.759  1.00 33.51 25  B 1 
ATOM 3116 C CD1 . ILE B 2 25  ? -5.516  0.807   -2.761  1.00 31.01 25  B 1 
ATOM 3117 N N   . ARG B 2 26  ? 0.277   -0.762  -3.420  1.00 49.84 26  B 1 
ATOM 3118 C CA  . ARG B 2 26  ? 1.318   -0.484  -4.363  1.00 48.46 26  B 1 
ATOM 3119 C C   . ARG B 2 26  ? 1.145   -1.304  -5.607  1.00 50.97 26  B 1 
ATOM 3120 O O   . ARG B 2 26  ? 0.676   -2.439  -5.590  1.00 47.93 26  B 1 
ATOM 3121 C CB  . ARG B 2 26  ? 2.692   -0.604  -3.746  1.00 42.09 26  B 1 
ATOM 3122 C CG  . ARG B 2 26  ? 3.191   0.826   -3.581  1.00 37.26 26  B 1 
ATOM 3123 C CD  . ARG B 2 26  ? 4.616   0.764   -3.202  1.00 35.14 26  B 1 
ATOM 3124 N NE  . ARG B 2 26  ? 5.264   2.055   -3.358  1.00 31.91 26  B 1 
ATOM 3125 C CZ  . ARG B 2 26  ? 6.545   2.214   -3.172  1.00 28.77 26  B 1 
ATOM 3126 N NH1 . ARG B 2 26  ? 7.287   1.229   -2.769  1.00 27.54 26  B 1 
ATOM 3127 N NH2 . ARG B 2 26  ? 7.099   3.362   -3.379  1.00 26.37 26  B 1 
ATOM 3128 N N   . ILE B 2 27  ? 1.582   -0.701  -6.682  1.00 51.10 27  B 1 
ATOM 3129 C CA  . ILE B 2 27  ? 1.745   -1.370  -7.946  1.00 49.65 27  B 1 
ATOM 3130 C C   . ILE B 2 27  ? 2.808   -2.453  -7.734  1.00 54.48 27  B 1 
ATOM 3131 O O   . ILE B 2 27  ? 3.981   -2.163  -7.537  1.00 49.15 27  B 1 
ATOM 3132 C CB  . ILE B 2 27  ? 2.124   -0.370  -9.041  1.00 41.99 27  B 1 
ATOM 3133 C CG1 . ILE B 2 27  ? 1.277   0.921   -9.015  1.00 39.33 27  B 1 
ATOM 3134 C CG2 . ILE B 2 27  ? 1.919   -1.103  -10.362 1.00 39.22 27  B 1 
ATOM 3135 C CD1 . ILE B 2 27  ? 1.722   1.976   -10.035 1.00 35.61 27  B 1 
ATOM 3136 N N   . GLY B 2 28  ? 2.374   -3.697  -7.742  1.00 56.04 28  B 1 
ATOM 3137 C CA  . GLY B 2 28  ? 3.201   -4.875  -7.552  1.00 54.95 28  B 1 
ATOM 3138 C C   . GLY B 2 28  ? 2.300   -6.086  -7.403  1.00 57.02 28  B 1 
ATOM 3139 O O   . GLY B 2 28  ? 1.447   -6.087  -6.518  1.00 53.69 28  B 1 
ATOM 3140 N N   . PRO B 2 29  ? 2.427   -7.130  -8.252  1.00 50.95 29  B 1 
ATOM 3141 C CA  . PRO B 2 29  ? 1.621   -8.326  -8.089  1.00 47.86 29  B 1 
ATOM 3142 C C   . PRO B 2 29  ? 1.891   -8.928  -6.712  1.00 50.20 29  B 1 
ATOM 3143 O O   . PRO B 2 29  ? 3.037   -9.036  -6.293  1.00 47.29 29  B 1 
ATOM 3144 C CB  . PRO B 2 29  ? 1.999   -9.260  -9.238  1.00 42.91 29  B 1 
ATOM 3145 C CG  . PRO B 2 29  ? 3.243   -8.667  -9.893  1.00 41.81 29  B 1 
ATOM 3146 C CD  . PRO B 2 29  ? 3.379   -7.260  -9.335  1.00 46.06 29  B 1 
ATOM 3147 N N   . GLY B 2 30  ? 0.840   -9.290  -5.993  1.00 43.29 30  B 1 
ATOM 3148 C CA  . GLY B 2 30  ? 0.965   -9.827  -4.647  1.00 41.73 30  B 1 
ATOM 3149 C C   . GLY B 2 30  ? 1.009   -8.808  -3.514  1.00 44.87 30  B 1 
ATOM 3150 O O   . GLY B 2 30  ? 0.831   -9.207  -2.364  1.00 43.24 30  B 1 
ATOM 3151 N N   . GLN B 2 31  ? 1.157   -7.512  -3.780  1.00 47.33 31  B 1 
ATOM 3152 C CA  . GLN B 2 31  ? 0.736   -6.513  -2.805  1.00 46.46 31  B 1 
ATOM 3153 C C   . GLN B 2 31  ? -0.781  -6.532  -2.742  1.00 47.68 31  B 1 
ATOM 3154 O O   . GLN B 2 31  ? -1.493  -5.845  -3.469  1.00 45.49 31  B 1 
ATOM 3155 C CB  . GLN B 2 31  ? 1.288   -5.127  -3.091  1.00 42.42 31  B 1 
ATOM 3156 C CG  . GLN B 2 31  ? 2.749   -5.046  -2.652  1.00 38.13 31  B 1 
ATOM 3157 C CD  . GLN B 2 31  ? 3.213   -3.614  -2.617  1.00 35.17 31  B 1 
ATOM 3158 O OE1 . GLN B 2 31  ? 2.682   -2.763  -3.283  1.00 33.70 31  B 1 
ATOM 3159 N NE2 . GLN B 2 31  ? 4.210   -3.302  -1.820  1.00 31.96 31  B 1 
ATOM 3160 N N   . THR B 2 32  ? -1.234  -7.399  -1.880  1.00 43.78 32  B 1 
ATOM 3161 C CA  . THR B 2 32  ? -2.625  -7.543  -1.584  1.00 41.70 32  B 1 
ATOM 3162 C C   . THR B 2 32  ? -3.092  -6.292  -0.870  1.00 43.19 32  B 1 
ATOM 3163 O O   . THR B 2 32  ? -2.576  -5.912  0.167   1.00 40.87 32  B 1 
ATOM 3164 C CB  . THR B 2 32  ? -2.849  -8.776  -0.718  1.00 36.86 32  B 1 
ATOM 3165 O OG1 . THR B 2 32  ? -1.851  -8.911  0.270   1.00 34.26 32  B 1 
ATOM 3166 C CG2 . THR B 2 32  ? -2.806  -10.014 -1.596  1.00 33.55 32  B 1 
ATOM 3167 N N   . PHE B 2 33  ? -4.165  -5.759  -1.405  1.00 40.18 33  B 1 
ATOM 3168 C CA  . PHE B 2 33  ? -5.249  -5.183  -0.644  1.00 38.61 33  B 1 
ATOM 3169 C C   . PHE B 2 33  ? -5.790  -6.179  0.393   1.00 40.04 33  B 1 
ATOM 3170 O O   . PHE B 2 33  ? -6.982  -6.484  0.430   1.00 37.51 33  B 1 
ATOM 3171 C CB  . PHE B 2 33  ? -6.363  -4.837  -1.622  1.00 33.68 33  B 1 
ATOM 3172 C CG  . PHE B 2 33  ? -6.287  -3.479  -2.212  1.00 30.21 33  B 1 
ATOM 3173 C CD1 . PHE B 2 33  ? -7.216  -2.536  -1.763  1.00 27.79 33  B 1 
ATOM 3174 C CD2 . PHE B 2 33  ? -5.457  -3.218  -3.305  1.00 27.30 33  B 1 
ATOM 3175 C CE1 . PHE B 2 33  ? -7.375  -1.347  -2.474  1.00 25.26 33  B 1 
ATOM 3176 C CE2 . PHE B 2 33  ? -5.606  -2.016  -3.993  1.00 25.22 33  B 1 
ATOM 3177 C CZ  . PHE B 2 33  ? -6.590  -1.087  -3.604  1.00 24.86 33  B 1 
ATOM 3178 N N   . TYR B 2 34  ? -4.924  -6.709  1.203   1.00 40.54 34  B 1 
ATOM 3179 C CA  . TYR B 2 34  ? -5.409  -7.249  2.424   1.00 39.67 34  B 1 
ATOM 3180 C C   . TYR B 2 34  ? -5.724  -6.041  3.307   1.00 40.10 34  B 1 
ATOM 3181 O O   . TYR B 2 34  ? -4.873  -5.586  4.053   1.00 38.21 34  B 1 
ATOM 3182 C CB  . TYR B 2 34  ? -4.432  -8.226  3.073   1.00 36.53 34  B 1 
ATOM 3183 C CG  . TYR B 2 34  ? -4.255  -9.575  2.426   1.00 33.34 34  B 1 
ATOM 3184 C CD1 . TYR B 2 34  ? -5.344  -10.370 2.067   1.00 32.02 34  B 1 
ATOM 3185 C CD2 . TYR B 2 34  ? -2.958  -10.093 2.249   1.00 31.37 34  B 1 
ATOM 3186 C CE1 . TYR B 2 34  ? -5.148  -11.632 1.491   1.00 28.82 34  B 1 
ATOM 3187 C CE2 . TYR B 2 34  ? -2.755  -11.349 1.687   1.00 28.63 34  B 1 
ATOM 3188 C CZ  . TYR B 2 34  ? -3.851  -12.122 1.289   1.00 28.25 34  B 1 
ATOM 3189 O OH  . TYR B 2 34  ? -3.648  -13.319 0.689   1.00 26.82 34  B 1 
ATOM 3190 N N   . ALA B 2 35  ? -6.970  -5.614  3.299   1.00 36.91 35  B 1 
ATOM 3191 C CA  . ALA B 2 35  ? -7.622  -5.704  4.580   1.00 36.00 35  B 1 
ATOM 3192 C C   . ALA B 2 35  ? -7.555  -7.178  5.008   1.00 37.07 35  B 1 
ATOM 3193 O O   . ALA B 2 35  ? -8.496  -7.942  4.862   1.00 34.99 35  B 1 
ATOM 3194 C CB  . ALA B 2 35  ? -9.043  -5.148  4.454   1.00 32.58 35  B 1 
ATOM 3195 N N   . THR B 2 36  ? -6.386  -7.614  5.441   1.00 39.65 36  B 1 
ATOM 3196 C CA  . THR B 2 36  ? -6.330  -8.846  6.200   1.00 38.88 36  B 1 
ATOM 3197 C C   . THR B 2 36  ? -7.140  -8.551  7.413   1.00 39.20 36  B 1 
ATOM 3198 O O   . THR B 2 36  ? -6.874  -7.578  8.111   1.00 37.13 36  B 1 
ATOM 3199 C CB  . THR B 2 36  ? -4.948  -9.269  6.701   1.00 35.80 36  B 1 
ATOM 3200 O OG1 . THR B 2 36  ? -4.045  -8.206  6.679   1.00 33.42 36  B 1 
ATOM 3201 C CG2 . THR B 2 36  ? -4.431  -10.444 5.891   1.00 32.31 36  B 1 
ATOM 3202 N N   . GLY B 2 37  ? -8.076  -9.389  7.676   1.00 38.68 37  B 1 
ATOM 3203 C CA  . GLY B 2 37  ? -8.577  -9.408  9.017   1.00 37.91 37  B 1 
ATOM 3204 C C   . GLY B 2 37  ? -7.542  -9.875  10.029  1.00 39.07 37  B 1 
ATOM 3205 O O   . GLY B 2 37  ? -7.695  -9.569  11.190  1.00 37.29 37  B 1 
ATOM 3206 N N   . ASP B 2 38  ? -6.485  -10.558 9.598   1.00 40.66 38  B 1 
ATOM 3207 C CA  . ASP B 2 38  ? -5.380  -10.839 10.488  1.00 40.78 38  B 1 
ATOM 3208 C C   . ASP B 2 38  ? -4.681  -9.534  10.820  1.00 41.96 38  B 1 
ATOM 3209 O O   . ASP B 2 38  ? -4.222  -8.817  9.942   1.00 39.86 38  B 1 
ATOM 3210 C CB  . ASP B 2 38  ? -4.417  -11.846 9.873   1.00 37.84 38  B 1 
ATOM 3211 C CG  . ASP B 2 38  ? -5.040  -13.230 9.760   1.00 34.59 38  B 1 
ATOM 3212 O OD1 . ASP B 2 38  ? -5.987  -13.515 10.526  1.00 32.27 38  B 1 
ATOM 3213 O OD2 . ASP B 2 38  ? -4.556  -13.989 8.898   1.00 31.65 38  B 1 
ATOM 3214 N N   . VAL B 2 39  ? -4.616  -9.227  12.098  1.00 43.28 39  B 1 
ATOM 3215 C CA  . VAL B 2 39  ? -3.855  -8.086  12.583  1.00 42.87 39  B 1 
ATOM 3216 C C   . VAL B 2 39  ? -2.389  -8.378  12.327  1.00 44.04 39  B 1 
ATOM 3217 O O   . VAL B 2 39  ? -1.691  -8.991  13.123  1.00 42.10 39  B 1 
ATOM 3218 C CB  . VAL B 2 39  ? -4.133  -7.768  14.038  1.00 40.07 39  B 1 
ATOM 3219 C CG1 . VAL B 2 39  ? -3.302  -6.553  14.481  1.00 37.10 39  B 1 
ATOM 3220 C CG2 . VAL B 2 39  ? -5.622  -7.467  14.197  1.00 36.35 39  B 1 
ATOM 3221 N N   . ILE B 2 40  ? -1.952  -7.935  11.165  1.00 41.99 40  B 1 
ATOM 3222 C CA  . ILE B 2 40  ? -0.560  -7.880  10.796  1.00 40.93 40  B 1 
ATOM 3223 C C   . ILE B 2 40  ? -0.113  -6.486  11.194  1.00 42.47 40  B 1 
ATOM 3224 O O   . ILE B 2 40  ? -0.537  -5.485  10.624  1.00 40.53 40  B 1 
ATOM 3225 C CB  . ILE B 2 40  ? -0.384  -8.227  9.320   1.00 38.22 40  B 1 
ATOM 3226 C CG1 . ILE B 2 40  ? -0.982  -9.638  9.081   1.00 35.64 40  B 1 
ATOM 3227 C CG2 . ILE B 2 40  ? 1.103   -8.172  8.969   1.00 34.62 40  B 1 
ATOM 3228 C CD1 . ILE B 2 40  ? -0.782  -10.199 7.677   1.00 33.00 40  B 1 
ATOM 3229 N N   . GLY B 2 41  ? 0.696   -6.425  12.228  1.00 43.22 41  B 1 
ATOM 3230 C CA  . GLY B 2 41  ? 1.132   -5.193  12.841  1.00 43.22 41  B 1 
ATOM 3231 C C   . GLY B 2 41  ? 1.869   -5.553  14.106  1.00 44.42 41  B 1 
ATOM 3232 O O   . GLY B 2 41  ? 1.813   -6.694  14.556  1.00 43.13 41  B 1 
ATOM 3233 N N   . ASP B 2 42  ? 2.562   -4.577  14.686  1.00 45.41 42  B 1 
ATOM 3234 C CA  . ASP B 2 42  ? 3.076   -4.786  16.026  1.00 45.58 42  B 1 
ATOM 3235 C C   . ASP B 2 42  ? 1.855   -4.788  16.951  1.00 46.61 42  B 1 
ATOM 3236 O O   . ASP B 2 42  ? 1.416   -3.766  17.450  1.00 45.26 42  B 1 
ATOM 3237 C CB  . ASP B 2 42  ? 4.176   -3.752  16.351  1.00 43.43 42  B 1 
ATOM 3238 C CG  . ASP B 2 42  ? 5.226   -4.263  17.337  1.00 40.33 42  B 1 
ATOM 3239 O OD1 . ASP B 2 42  ? 5.059   -5.371  17.897  1.00 37.33 42  B 1 
ATOM 3240 O OD2 . ASP B 2 42  ? 6.230   -3.549  17.543  1.00 37.05 42  B 1 
ATOM 3241 N N   . ILE B 2 43  ? 1.296   -5.972  17.125  1.00 46.50 43  B 1 
ATOM 3242 C CA  . ILE B 2 43  ? 0.133   -6.282  17.979  1.00 45.60 43  B 1 
ATOM 3243 C C   . ILE B 2 43  ? 0.329   -5.688  19.378  1.00 47.13 43  B 1 
ATOM 3244 O O   . ILE B 2 43  ? -0.621  -5.423  20.106  1.00 44.94 43  B 1 
ATOM 3245 C CB  . ILE B 2 43  ? -0.024  -7.816  18.033  1.00 42.40 43  B 1 
ATOM 3246 C CG1 . ILE B 2 43  ? -0.343  -8.390  16.634  1.00 39.55 43  B 1 
ATOM 3247 C CG2 . ILE B 2 43  ? -1.098  -8.262  19.025  1.00 38.20 43  B 1 
ATOM 3248 C CD1 . ILE B 2 43  ? -0.378  -9.920  16.572  1.00 36.07 43  B 1 
ATOM 3249 N N   . ARG B 2 44  ? 1.584   -5.414  19.752  1.00 42.07 44  B 1 
ATOM 3250 C CA  . ARG B 2 44  ? 2.029   -4.889  21.035  1.00 42.67 44  B 1 
ATOM 3251 C C   . ARG B 2 44  ? 1.572   -3.466  21.332  1.00 45.53 44  B 1 
ATOM 3252 O O   . ARG B 2 44  ? 1.763   -3.050  22.468  1.00 43.36 44  B 1 
ATOM 3253 C CB  . ARG B 2 44  ? 3.559   -4.967  21.107  1.00 38.24 44  B 1 
ATOM 3254 C CG  . ARG B 2 44  ? 4.070   -6.404  20.982  1.00 33.88 44  B 1 
ATOM 3255 C CD  . ARG B 2 44  ? 5.593   -6.425  21.031  1.00 31.59 44  B 1 
ATOM 3256 N NE  . ARG B 2 44  ? 6.095   -7.793  20.930  1.00 29.12 44  B 1 
ATOM 3257 C CZ  . ARG B 2 44  ? 7.356   -8.175  21.068  1.00 26.38 44  B 1 
ATOM 3258 N NH1 . ARG B 2 44  ? 8.296   -7.315  21.319  1.00 25.68 44  B 1 
ATOM 3259 N NH2 . ARG B 2 44  ? 7.677   -9.428  20.956  1.00 24.96 44  B 1 
ATOM 3260 N N   . LYS B 2 45  ? 1.019   -2.706  20.397  1.00 55.26 45  B 1 
ATOM 3261 C CA  . LYS B 2 45  ? 0.653   -1.304  20.626  1.00 56.25 45  B 1 
ATOM 3262 C C   . LYS B 2 45  ? -0.848  -1.062  20.832  1.00 59.12 45  B 1 
ATOM 3263 O O   . LYS B 2 45  ? -1.366  -0.001  20.489  1.00 58.20 45  B 1 
ATOM 3264 C CB  . LYS B 2 45  ? 1.279   -0.390  19.580  1.00 52.95 45  B 1 
ATOM 3265 C CG  . LYS B 2 45  ? 2.814   -0.476  19.532  1.00 47.42 45  B 1 
ATOM 3266 C CD  . LYS B 2 45  ? 3.313   0.817   18.937  1.00 43.93 45  B 1 
ATOM 3267 C CE  . LYS B 2 45  ? 4.658   0.809   18.275  1.00 39.73 45  B 1 
ATOM 3268 N NZ  . LYS B 2 45  ? 4.653   1.874   17.229  1.00 36.09 45  B 1 
ATOM 3269 N N   . ALA B 2 46  ? -1.521  -1.993  21.463  1.00 67.79 46  B 1 
ATOM 3270 C CA  . ALA B 2 46  ? -2.753  -1.652  22.145  1.00 69.69 46  B 1 
ATOM 3271 C C   . ALA B 2 46  ? -2.447  -0.682  23.296  1.00 72.77 46  B 1 
ATOM 3272 O O   . ALA B 2 46  ? -1.374  -0.738  23.900  1.00 72.44 46  B 1 
ATOM 3273 C CB  . ALA B 2 46  ? -3.433  -2.933  22.618  1.00 66.99 46  B 1 
ATOM 3274 N N   . HIS B 2 47  ? -3.359  0.215   23.597  1.00 74.85 47  B 1 
ATOM 3275 C CA  . HIS B 2 47  ? -3.234  1.135   24.717  1.00 76.07 47  B 1 
ATOM 3276 C C   . HIS B 2 47  ? -4.560  1.241   25.450  1.00 77.32 47  B 1 
ATOM 3277 O O   . HIS B 2 47  ? -5.627  1.189   24.835  1.00 76.68 47  B 1 
ATOM 3278 C CB  . HIS B 2 47  ? -2.714  2.499   24.235  1.00 74.94 47  B 1 
ATOM 3279 C CG  . HIS B 2 47  ? -3.590  3.178   23.225  1.00 71.50 47  B 1 
ATOM 3280 N ND1 . HIS B 2 47  ? -3.612  2.931   21.868  1.00 64.55 47  B 1 
ATOM 3281 C CD2 . HIS B 2 47  ? -4.511  4.174   23.452  1.00 64.42 47  B 1 
ATOM 3282 C CE1 . HIS B 2 47  ? -4.521  3.751   21.301  1.00 63.77 47  B 1 
ATOM 3283 N NE2 . HIS B 2 47  ? -5.084  4.524   22.232  1.00 63.96 47  B 1 
ATOM 3284 N N   . CYS B 2 48  ? -4.479  1.410   26.763  1.00 78.22 48  B 1 
ATOM 3285 C CA  . CYS B 2 48  ? -5.639  1.654   27.595  1.00 79.01 48  B 1 
ATOM 3286 C C   . CYS B 2 48  ? -5.582  3.072   28.145  1.00 80.34 48  B 1 
ATOM 3287 O O   . CYS B 2 48  ? -4.547  3.507   28.640  1.00 79.16 48  B 1 
ATOM 3288 C CB  . CYS B 2 48  ? -5.718  0.622   28.718  1.00 77.61 48  B 1 
ATOM 3289 S SG  . CYS B 2 48  ? -5.948  -1.087  28.139  1.00 73.60 48  B 1 
ATOM 3290 N N   . ASN B 2 49  ? -6.690  3.773   28.059  1.00 81.21 49  B 1 
ATOM 3291 C CA  . ASN B 2 49  ? -6.834  5.124   28.580  1.00 81.07 49  B 1 
ATOM 3292 C C   . ASN B 2 49  ? -7.654  5.084   29.870  1.00 81.32 49  B 1 
ATOM 3293 O O   . ASN B 2 49  ? -8.767  4.570   29.886  1.00 80.32 49  B 1 
ATOM 3294 C CB  . ASN B 2 49  ? -7.462  6.020   27.516  1.00 79.27 49  B 1 
ATOM 3295 C CG  . ASN B 2 49  ? -6.541  6.250   26.323  1.00 75.42 49  B 1 
ATOM 3296 O OD1 . ASN B 2 49  ? -5.339  6.334   26.428  1.00 68.77 49  B 1 
ATOM 3297 N ND2 . ASN B 2 49  ? -7.099  6.393   25.143  1.00 68.83 49  B 1 
ATOM 3298 N N   . VAL B 2 50  ? -7.098  5.687   30.915  1.00 81.60 50  B 1 
ATOM 3299 C CA  . VAL B 2 50  ? -7.766  5.861   32.204  1.00 82.34 50  B 1 
ATOM 3300 C C   . VAL B 2 50  ? -7.831  7.357   32.506  1.00 82.63 50  B 1 
ATOM 3301 O O   . VAL B 2 50  ? -6.853  8.082   32.298  1.00 81.74 50  B 1 
ATOM 3302 C CB  . VAL B 2 50  ? -7.028  5.090   33.314  1.00 81.40 50  B 1 
ATOM 3303 C CG1 . VAL B 2 50  ? -7.764  5.197   34.647  1.00 72.05 50  B 1 
ATOM 3304 C CG2 . VAL B 2 50  ? -6.905  3.603   32.975  1.00 72.63 50  B 1 
ATOM 3305 N N   . SER B 2 51  ? -8.958  7.831   33.022  1.00 84.76 51  B 1 
ATOM 3306 C CA  . SER B 2 51  ? -9.063  9.219   33.488  1.00 84.08 51  B 1 
ATOM 3307 C C   . SER B 2 51  ? -8.157  9.424   34.704  1.00 84.32 51  B 1 
ATOM 3308 O O   . SER B 2 51  ? -8.369  8.828   35.753  1.00 83.67 51  B 1 
ATOM 3309 C CB  . SER B 2 51  ? -10.513 9.552   33.843  1.00 83.20 51  B 1 
ATOM 3310 O OG  . SER B 2 51  ? -10.587 10.843  34.419  1.00 75.78 51  B 1 
ATOM 3311 N N   . ARG B 2 52  ? -7.162  10.319  34.572  1.00 84.32 52  B 1 
ATOM 3312 C CA  . ARG B 2 52  ? -6.239  10.639  35.666  1.00 84.00 52  B 1 
ATOM 3313 C C   . ARG B 2 52  ? -6.978  11.235  36.866  1.00 84.47 52  B 1 
ATOM 3314 O O   . ARG B 2 52  ? -6.633  10.922  37.996  1.00 83.52 52  B 1 
ATOM 3315 C CB  . ARG B 2 52  ? -5.142  11.577  35.141  1.00 82.56 52  B 1 
ATOM 3316 C CG  . ARG B 2 52  ? -4.040  11.816  36.189  1.00 77.90 52  B 1 
ATOM 3317 C CD  . ARG B 2 52  ? -2.910  12.692  35.638  1.00 75.98 52  B 1 
ATOM 3318 N NE  . ARG B 2 52  ? -2.066  11.978  34.654  1.00 71.30 52  B 1 
ATOM 3319 C CZ  . ARG B 2 52  ? -0.798  11.596  34.811  1.00 65.99 52  B 1 
ATOM 3320 N NH1 . ARG B 2 52  ? -0.135  11.803  35.916  1.00 59.17 52  B 1 
ATOM 3321 N NH2 . ARG B 2 52  ? -0.165  11.007  33.851  1.00 60.31 52  B 1 
ATOM 3322 N N   . ALA B 2 53  ? -8.005  12.034  36.634  1.00 84.73 53  B 1 
ATOM 3323 C CA  . ALA B 2 53  ? -8.805  12.613  37.712  1.00 84.54 53  B 1 
ATOM 3324 C C   . ALA B 2 53  ? -9.582  11.533  38.494  1.00 85.06 53  B 1 
ATOM 3325 O O   . ALA B 2 53  ? -9.537  11.524  39.723  1.00 83.48 53  B 1 
ATOM 3326 C CB  . ALA B 2 53  ? -9.742  13.663  37.107  1.00 83.58 53  B 1 
ATOM 3327 N N   . ALA B 2 54  ? -10.236 10.617  37.795  1.00 84.20 54  B 1 
ATOM 3328 C CA  . ALA B 2 54  ? -10.961 9.516   38.418  1.00 84.40 54  B 1 
ATOM 3329 C C   . ALA B 2 54  ? -10.015 8.571   39.175  1.00 85.16 54  B 1 
ATOM 3330 O O   . ALA B 2 54  ? -10.285 8.198   40.317  1.00 83.73 54  B 1 
ATOM 3331 C CB  . ALA B 2 54  ? -11.758 8.777   37.342  1.00 84.09 54  B 1 
ATOM 3332 N N   . TRP B 2 55  ? -8.857  8.255   38.569  1.00 84.18 55  B 1 
ATOM 3333 C CA  . TRP B 2 55  ? -7.841  7.404   39.178  1.00 84.21 55  B 1 
ATOM 3334 C C   . TRP B 2 55  ? -7.234  8.029   40.427  1.00 84.03 55  B 1 
ATOM 3335 O O   . TRP B 2 55  ? -7.193  7.389   41.475  1.00 82.39 55  B 1 
ATOM 3336 C CB  . TRP B 2 55  ? -6.765  7.086   38.142  1.00 83.75 55  B 1 
ATOM 3337 C CG  . TRP B 2 55  ? -5.793  6.071   38.645  1.00 83.25 55  B 1 
ATOM 3338 C CD1 . TRP B 2 55  ? -4.493  6.284   38.959  1.00 79.17 55  B 1 
ATOM 3339 C CD2 . TRP B 2 55  ? -6.065  4.673   38.944  1.00 81.55 55  B 1 
ATOM 3340 N NE1 . TRP B 2 55  ? -3.934  5.109   39.413  1.00 79.04 55  B 1 
ATOM 3341 C CE2 . TRP B 2 55  ? -4.868  4.095   39.426  1.00 79.66 55  B 1 
ATOM 3342 C CE3 . TRP B 2 55  ? -7.208  3.845   38.846  1.00 78.65 55  B 1 
ATOM 3343 C CZ2 . TRP B 2 55  ? -4.793  2.738   39.811  1.00 78.29 55  B 1 
ATOM 3344 C CZ3 . TRP B 2 55  ? -7.137  2.494   39.233  1.00 75.60 55  B 1 
ATOM 3345 C CH2 . TRP B 2 55  ? -5.942  1.959   39.707  1.00 75.53 55  B 1 
ATOM 3346 N N   . ASN B 2 56  ? -6.852  9.307   40.378  1.00 83.53 56  B 1 
ATOM 3347 C CA  . ASN B 2 56  ? -6.311  10.015  41.535  1.00 82.34 56  B 1 
ATOM 3348 C C   . ASN B 2 56  ? -7.337  10.125  42.673  1.00 82.48 56  B 1 
ATOM 3349 O O   . ASN B 2 56  ? -6.982  9.919   43.829  1.00 81.41 56  B 1 
ATOM 3350 C CB  . ASN B 2 56  ? -5.811  11.397  41.112  1.00 81.04 56  B 1 
ATOM 3351 C CG  . ASN B 2 56  ? -4.495  11.363  40.348  1.00 77.50 56  B 1 
ATOM 3352 O OD1 . ASN B 2 56  ? -3.845  10.358  40.180  1.00 70.67 56  B 1 
ATOM 3353 N ND2 . ASN B 2 56  ? -4.037  12.511  39.889  1.00 70.26 56  B 1 
ATOM 3354 N N   . SER B 2 57  ? -8.606  10.383  42.358  1.00 83.79 57  B 1 
ATOM 3355 C CA  . SER B 2 57  ? -9.677  10.374  43.360  1.00 83.51 57  B 1 
ATOM 3356 C C   . SER B 2 57  ? -9.812  9.002   44.030  1.00 83.83 57  B 1 
ATOM 3357 O O   . SER B 2 57  ? -9.970  8.916   45.256  1.00 82.64 57  B 1 
ATOM 3358 C CB  . SER B 2 57  ? -10.998 10.770  42.697  1.00 83.25 57  B 1 
ATOM 3359 O OG  . SER B 2 57  ? -12.047 10.797  43.655  1.00 73.03 57  B 1 
ATOM 3360 N N   . THR B 2 58  ? -9.689  7.945   43.263  1.00 82.46 58  B 1 
ATOM 3361 C CA  . THR B 2 58  ? -9.738  6.572   43.772  1.00 81.85 58  B 1 
ATOM 3362 C C   . THR B 2 58  ? -8.534  6.263   44.661  1.00 82.07 58  B 1 
ATOM 3363 O O   . THR B 2 58  ? -8.707  5.813   45.793  1.00 81.21 58  B 1 
ATOM 3364 C CB  . THR B 2 58  ? -9.843  5.577   42.615  1.00 81.32 58  B 1 
ATOM 3365 O OG1 . THR B 2 58  ? -11.007 5.864   41.881  1.00 74.40 58  B 1 
ATOM 3366 C CG2 . THR B 2 58  ? -9.950  4.148   43.104  1.00 73.07 58  B 1 
ATOM 3367 N N   . LEU B 2 59  ? -7.317  6.577   44.204  1.00 81.02 59  B 1 
ATOM 3368 C CA  . LEU B 2 59  ? -6.099  6.399   45.004  1.00 80.76 59  B 1 
ATOM 3369 C C   . LEU B 2 59  ? -6.128  7.229   46.289  1.00 80.51 59  B 1 
ATOM 3370 O O   . LEU B 2 59  ? -5.680  6.756   47.332  1.00 79.45 59  B 1 
ATOM 3371 C CB  . LEU B 2 59  ? -4.862  6.764   44.175  1.00 79.64 59  B 1 
ATOM 3372 C CG  . LEU B 2 59  ? -4.496  5.779   43.052  1.00 77.03 59  B 1 
ATOM 3373 C CD1 . LEU B 2 59  ? -3.229  6.292   42.366  1.00 71.90 59  B 1 
ATOM 3374 C CD2 . LEU B 2 59  ? -4.208  4.376   43.577  1.00 71.91 59  B 1 
ATOM 3375 N N   . GLN B 2 60  ? -6.701  8.430   46.249  1.00 82.85 60  B 1 
ATOM 3376 C CA  . GLN B 2 60  ? -6.892  9.251   47.432  1.00 82.25 60  B 1 
ATOM 3377 C C   . GLN B 2 60  ? -7.785  8.540   48.455  1.00 81.57 60  B 1 
ATOM 3378 O O   . GLN B 2 60  ? -7.391  8.391   49.613  1.00 80.12 60  B 1 
ATOM 3379 C CB  . GLN B 2 60  ? -7.462  10.613  47.025  1.00 80.88 60  B 1 
ATOM 3380 C CG  . GLN B 2 60  ? -7.409  11.606  48.193  1.00 76.42 60  B 1 
ATOM 3381 C CD  . GLN B 2 60  ? -7.953  12.989  47.827  1.00 72.35 60  B 1 
ATOM 3382 O OE1 . GLN B 2 60  ? -8.648  13.182  46.841  1.00 67.21 60  B 1 
ATOM 3383 N NE2 . GLN B 2 60  ? -7.682  13.993  48.635  1.00 63.69 60  B 1 
ATOM 3384 N N   . LYS B 2 61  ? -8.947  8.027   48.032  1.00 80.72 61  B 1 
ATOM 3385 C CA  . LYS B 2 61  ? -9.859  7.264   48.901  1.00 80.28 61  B 1 
ATOM 3386 C C   . LYS B 2 61  ? -9.177  6.016   49.485  1.00 80.15 61  B 1 
ATOM 3387 O O   . LYS B 2 61  ? -9.309  5.753   50.685  1.00 79.22 61  B 1 
ATOM 3388 C CB  . LYS B 2 61  ? -11.132 6.873   48.124  1.00 80.52 61  B 1 
ATOM 3389 C CG  . LYS B 2 61  ? -12.049 8.063   47.794  1.00 78.18 61  B 1 
ATOM 3390 C CD  . LYS B 2 61  ? -13.213 7.623   46.889  1.00 74.27 61  B 1 
ATOM 3391 C CE  . LYS B 2 61  ? -14.089 8.795   46.434  1.00 68.37 61  B 1 
ATOM 3392 N NZ  . LYS B 2 61  ? -15.174 8.383   45.490  1.00 60.31 61  B 1 
ATOM 3393 N N   . ILE B 2 62  ? -8.393  5.308   48.681  1.00 78.85 62  B 1 
ATOM 3394 C CA  . ILE B 2 62  ? -7.619  4.146   49.122  1.00 78.69 62  B 1 
ATOM 3395 C C   . ILE B 2 62  ? -6.554  4.558   50.147  1.00 78.53 62  B 1 
ATOM 3396 O O   . ILE B 2 62  ? -6.438  3.931   51.188  1.00 77.42 62  B 1 
ATOM 3397 C CB  . ILE B 2 62  ? -6.995  3.413   47.919  1.00 78.19 62  B 1 
ATOM 3398 C CG1 . ILE B 2 62  ? -8.102  2.801   47.040  1.00 74.48 62  B 1 
ATOM 3399 C CG2 . ILE B 2 62  ? -6.029  2.302   48.385  1.00 74.43 62  B 1 
ATOM 3400 C CD1 . ILE B 2 62  ? -7.605  2.372   45.666  1.00 71.20 62  B 1 
ATOM 3401 N N   . SER B 2 63  ? -5.810  5.641   49.873  1.00 79.21 63  B 1 
ATOM 3402 C CA  . SER B 2 63  ? -4.765  6.127   50.778  1.00 78.43 63  B 1 
ATOM 3403 C C   . SER B 2 63  ? -5.322  6.516   52.149  1.00 77.91 63  B 1 
ATOM 3404 O O   . SER B 2 63  ? -4.730  6.173   53.171  1.00 77.47 63  B 1 
ATOM 3405 C CB  . SER B 2 63  ? -3.985  7.283   50.140  1.00 77.69 63  B 1 
ATOM 3406 O OG  . SER B 2 63  ? -4.680  8.515   50.229  1.00 68.50 63  B 1 
ATOM 3407 N N   . ILE B 2 64  ? -6.495  7.139   52.188  1.00 80.37 64  B 1 
ATOM 3408 C CA  . ILE B 2 64  ? -7.188  7.484   53.438  1.00 80.09 64  B 1 
ATOM 3409 C C   . ILE B 2 64  ? -7.548  6.218   54.221  1.00 79.37 64  B 1 
ATOM 3410 O O   . ILE B 2 64  ? -7.330  6.166   55.436  1.00 77.57 64  B 1 
ATOM 3411 C CB  . ILE B 2 64  ? -8.433  8.349   53.145  1.00 79.72 64  B 1 
ATOM 3412 C CG1 . ILE B 2 64  ? -8.013  9.734   52.590  1.00 75.39 64  B 1 
ATOM 3413 C CG2 . ILE B 2 64  ? -9.289  8.544   54.413  1.00 74.58 64  B 1 
ATOM 3414 C CD1 . ILE B 2 64  ? -9.165  10.512  51.931  1.00 70.19 64  B 1 
ATOM 3415 N N   . GLN B 2 65  ? -8.070  5.193   53.551  1.00 78.49 65  B 1 
ATOM 3416 C CA  . GLN B 2 65  ? -8.399  3.928   54.211  1.00 78.21 65  B 1 
ATOM 3417 C C   . GLN B 2 65  ? -7.148  3.194   54.699  1.00 78.10 65  B 1 
ATOM 3418 O O   . GLN B 2 65  ? -7.099  2.769   55.860  1.00 76.43 65  B 1 
ATOM 3419 C CB  . GLN B 2 65  ? -9.215  3.038   53.266  1.00 77.94 65  B 1 
ATOM 3420 C CG  . GLN B 2 65  ? -10.662 3.522   53.067  1.00 74.25 65  B 1 
ATOM 3421 C CD  . GLN B 2 65  ? -11.556 3.377   54.309  1.00 70.48 65  B 1 
ATOM 3422 O OE1 . GLN B 2 65  ? -11.167 2.937   55.368  1.00 65.13 65  B 1 
ATOM 3423 N NE2 . GLN B 2 65  ? -12.809 3.752   54.209  1.00 61.50 65  B 1 
ATOM 3424 N N   . LEU B 2 66  ? -6.111  3.117   53.873  1.00 75.39 66  B 1 
ATOM 3425 C CA  . LEU B 2 66  ? -4.860  2.467   54.248  1.00 74.44 66  B 1 
ATOM 3426 C C   . LEU B 2 66  ? -4.176  3.172   55.422  1.00 73.48 66  B 1 
ATOM 3427 O O   . LEU B 2 66  ? -3.661  2.492   56.318  1.00 72.04 66  B 1 
ATOM 3428 C CB  . LEU B 2 66  ? -3.930  2.395   53.032  1.00 74.05 66  B 1 
ATOM 3429 C CG  . LEU B 2 66  ? -4.352  1.375   51.956  1.00 71.44 66  B 1 
ATOM 3430 C CD1 . LEU B 2 66  ? -3.432  1.511   50.738  1.00 66.73 66  B 1 
ATOM 3431 C CD2 . LEU B 2 66  ? -4.255  -0.062  52.454  1.00 67.71 66  B 1 
ATOM 3432 N N   . ARG B 2 67  ? -4.231  4.513   55.512  1.00 76.88 67  B 1 
ATOM 3433 C CA  . ARG B 2 67  ? -3.706  5.234   56.688  1.00 75.21 67  B 1 
ATOM 3434 C C   . ARG B 2 67  ? -4.421  4.911   57.982  1.00 74.60 67  B 1 
ATOM 3435 O O   . ARG B 2 67  ? -3.777  4.916   59.022  1.00 72.60 67  B 1 
ATOM 3436 C CB  . ARG B 2 67  ? -3.763  6.738   56.467  1.00 73.62 67  B 1 
ATOM 3437 C CG  . ARG B 2 67  ? -2.562  7.174   55.642  1.00 69.09 67  B 1 
ATOM 3438 C CD  . ARG B 2 67  ? -2.457  8.678   55.750  1.00 65.98 67  B 1 
ATOM 3439 N NE  . ARG B 2 67  ? -1.556  9.147   54.718  1.00 61.18 67  B 1 
ATOM 3440 C CZ  . ARG B 2 67  ? -1.825  10.129  53.922  1.00 56.27 67  B 1 
ATOM 3441 N NH1 . ARG B 2 67  ? -2.730  11.028  54.210  1.00 52.76 67  B 1 
ATOM 3442 N NH2 . ARG B 2 67  ? -1.214  10.192  52.793  1.00 50.95 67  B 1 
ATOM 3443 N N   . ARG B 2 68  ? -5.710  4.598   57.943  1.00 77.21 68  B 1 
ATOM 3444 C CA  . ARG B 2 68  ? -6.422  4.152   59.146  1.00 76.51 68  B 1 
ATOM 3445 C C   . ARG B 2 68  ? -5.870  2.831   59.686  1.00 75.72 68  B 1 
ATOM 3446 O O   . ARG B 2 68  ? -5.889  2.636   60.890  1.00 72.30 68  B 1 
ATOM 3447 C CB  . ARG B 2 68  ? -7.927  4.014   58.863  1.00 75.67 68  B 1 
ATOM 3448 C CG  . ARG B 2 68  ? -8.608  5.384   58.714  1.00 71.30 68  B 1 
ATOM 3449 C CD  . ARG B 2 68  ? -10.097 5.179   58.415  1.00 68.09 68  B 1 
ATOM 3450 N NE  . ARG B 2 68  ? -10.816 6.455   58.404  1.00 62.38 68  B 1 
ATOM 3451 C CZ  . ARG B 2 68  ? -12.136 6.600   58.229  1.00 56.42 68  B 1 
ATOM 3452 N NH1 . ARG B 2 68  ? -12.904 5.569   58.019  1.00 52.46 68  B 1 
ATOM 3453 N NH2 . ARG B 2 68  ? -12.669 7.782   58.265  1.00 50.95 68  B 1 
ATOM 3454 N N   . TYR B 2 69  ? -5.355  1.975   58.814  1.00 75.68 69  B 1 
ATOM 3455 C CA  . TYR B 2 69  ? -4.751  0.701   59.199  1.00 74.27 69  B 1 
ATOM 3456 C C   . TYR B 2 69  ? -3.248  0.802   59.499  1.00 72.81 69  B 1 
ATOM 3457 O O   . TYR B 2 69  ? -2.763  0.104   60.387  1.00 69.11 69  B 1 
ATOM 3458 C CB  . TYR B 2 69  ? -5.036  -0.337  58.102  1.00 73.21 69  B 1 
ATOM 3459 C CG  . TYR B 2 69  ? -6.460  -0.850  58.116  1.00 69.10 69  B 1 
ATOM 3460 C CD1 . TYR B 2 69  ? -6.831  -1.858  59.020  1.00 63.29 69  B 1 
ATOM 3461 C CD2 . TYR B 2 69  ? -7.420  -0.318  57.237  1.00 63.09 69  B 1 
ATOM 3462 C CE1 . TYR B 2 69  ? -8.151  -2.339  59.056  1.00 59.05 69  B 1 
ATOM 3463 C CE2 . TYR B 2 69  ? -8.746  -0.784  57.265  1.00 58.48 69  B 1 
ATOM 3464 C CZ  . TYR B 2 69  ? -9.113  -1.795  58.175  1.00 58.10 69  B 1 
ATOM 3465 O OH  . TYR B 2 69  ? -10.408 -2.256  58.208  1.00 56.13 69  B 1 
ATOM 3466 N N   . PHE B 2 70  ? -2.516  1.686   58.819  1.00 72.35 70  B 1 
ATOM 3467 C CA  . PHE B 2 70  ? -1.047  1.775   58.884  1.00 71.02 70  B 1 
ATOM 3468 C C   . PHE B 2 70  ? -0.519  3.049   59.580  1.00 69.56 70  B 1 
ATOM 3469 O O   . PHE B 2 70  ? 0.538   3.553   59.219  1.00 65.79 70  B 1 
ATOM 3470 C CB  . PHE B 2 70  ? -0.450  1.544   57.494  1.00 69.83 70  B 1 
ATOM 3471 C CG  . PHE B 2 70  ? -0.633  0.138   56.972  1.00 68.69 70  B 1 
ATOM 3472 C CD1 . PHE B 2 70  ? 0.165   -0.911  57.462  1.00 64.25 70  B 1 
ATOM 3473 C CD2 . PHE B 2 70  ? -1.596  -0.147  55.981  1.00 64.91 70  B 1 
ATOM 3474 C CE1 . PHE B 2 70  ? 0.001   -2.213  56.979  1.00 62.00 70  B 1 
ATOM 3475 C CE2 . PHE B 2 70  ? -1.764  -1.439  55.501  1.00 61.26 70  B 1 
ATOM 3476 C CZ  . PHE B 2 70  ? -0.964  -2.489  55.990  1.00 62.49 70  B 1 
ATOM 3477 N N   . ASN B 2 71  ? -1.222  3.557   60.599  1.00 69.81 71  B 1 
ATOM 3478 C CA  . ASN B 2 71  ? -0.764  4.646   61.478  1.00 70.03 71  B 1 
ATOM 3479 C C   . ASN B 2 71  ? -0.169  5.866   60.755  1.00 69.74 71  B 1 
ATOM 3480 O O   . ASN B 2 71  ? 0.997   6.205   60.960  1.00 63.51 71  B 1 
ATOM 3481 C CB  . ASN B 2 71  ? 0.195   4.091   62.553  1.00 66.34 71  B 1 
ATOM 3482 C CG  . ASN B 2 71  ? -0.502  3.378   63.706  1.00 61.26 71  B 1 
ATOM 3483 O OD1 . ASN B 2 71  ? -1.697  3.413   63.862  1.00 55.05 71  B 1 
ATOM 3484 N ND2 . ASN B 2 71  ? 0.256   2.739   64.580  1.00 53.94 71  B 1 
ATOM 3485 N N   . ASN B 2 72  ? -0.958  6.550   59.919  1.00 65.72 72  B 1 
ATOM 3486 C CA  . ASN B 2 72  ? -0.632  7.845   59.297  1.00 65.13 72  B 1 
ATOM 3487 C C   . ASN B 2 72  ? 0.727   7.929   58.586  1.00 66.05 72  B 1 
ATOM 3488 O O   . ASN B 2 72  ? 1.310   9.002   58.471  1.00 61.27 72  B 1 
ATOM 3489 C CB  . ASN B 2 72  ? -0.855  8.999   60.303  1.00 60.91 72  B 1 
ATOM 3490 C CG  . ASN B 2 72  ? -2.306  9.409   60.457  1.00 57.01 72  B 1 
ATOM 3491 O OD1 . ASN B 2 72  ? -3.206  8.947   59.787  1.00 51.56 72  B 1 
ATOM 3492 N ND2 . ASN B 2 72  ? -2.571  10.335  61.351  1.00 50.89 72  B 1 
ATOM 3493 N N   . LYS B 2 73  ? 1.264   6.835   58.084  1.00 68.13 73  B 1 
ATOM 3494 C CA  . LYS B 2 73  ? 2.490   6.854   57.277  1.00 69.25 73  B 1 
ATOM 3495 C C   . LYS B 2 73  ? 2.195   7.295   55.846  1.00 71.51 73  B 1 
ATOM 3496 O O   . LYS B 2 73  ? 1.092   7.121   55.334  1.00 67.47 73  B 1 
ATOM 3497 C CB  . LYS B 2 73  ? 3.201   5.499   57.340  1.00 64.07 73  B 1 
ATOM 3498 C CG  . LYS B 2 73  ? 3.795   5.272   58.737  1.00 58.52 73  B 1 
ATOM 3499 C CD  . LYS B 2 73  ? 4.619   3.984   58.782  1.00 53.65 73  B 1 
ATOM 3500 C CE  . LYS B 2 73  ? 5.217   3.821   60.175  1.00 47.58 73  B 1 
ATOM 3501 N NZ  . LYS B 2 73  ? 6.035   2.591   60.296  1.00 43.61 73  B 1 
ATOM 3502 N N   . THR B 2 74  ? 3.221   7.849   55.226  1.00 68.06 74  B 1 
ATOM 3503 C CA  . THR B 2 74  ? 3.205   8.140   53.790  1.00 70.33 74  B 1 
ATOM 3504 C C   . THR B 2 74  ? 2.979   6.858   53.000  1.00 71.64 74  B 1 
ATOM 3505 O O   . THR B 2 74  ? 3.707   5.885   53.187  1.00 70.70 74  B 1 
ATOM 3506 C CB  . THR B 2 74  ? 4.531   8.779   53.348  1.00 68.46 74  B 1 
ATOM 3507 O OG1 . THR B 2 74  ? 4.841   9.866   54.189  1.00 61.84 74  B 1 
ATOM 3508 C CG2 . THR B 2 74  ? 4.487   9.320   51.922  1.00 59.83 74  B 1 
ATOM 3509 N N   . ILE B 2 75  ? 1.984   6.870   52.122  1.00 69.77 75  B 1 
ATOM 3510 C CA  . ILE B 2 75  ? 1.645   5.718   51.293  1.00 70.83 75  B 1 
ATOM 3511 C C   . ILE B 2 75  ? 2.275   5.921   49.922  1.00 71.45 75  B 1 
ATOM 3512 O O   . ILE B 2 75  ? 1.996   6.902   49.234  1.00 71.31 75  B 1 
ATOM 3513 C CB  . ILE B 2 75  ? 0.128   5.494   51.231  1.00 69.28 75  B 1 
ATOM 3514 C CG1 . ILE B 2 75  ? -0.401  5.251   52.668  1.00 66.54 75  B 1 
ATOM 3515 C CG2 . ILE B 2 75  ? -0.206  4.295   50.322  1.00 65.01 75  B 1 
ATOM 3516 C CD1 . ILE B 2 75  ? -1.915  5.199   52.760  1.00 59.96 75  B 1 
ATOM 3517 N N   . ILE B 2 76  ? 3.141   4.995   49.560  1.00 70.56 76  B 1 
ATOM 3518 C CA  . ILE B 2 76  ? 3.834   4.997   48.271  1.00 71.45 76  B 1 
ATOM 3519 C C   . ILE B 2 76  ? 3.263   3.850   47.450  1.00 71.76 76  B 1 
ATOM 3520 O O   . ILE B 2 76  ? 3.425   2.689   47.825  1.00 70.40 76  B 1 
ATOM 3521 C CB  . ILE B 2 76  ? 5.359   4.879   48.464  1.00 69.59 76  B 1 
ATOM 3522 C CG1 . ILE B 2 76  ? 5.895   5.992   49.399  1.00 63.55 76  B 1 
ATOM 3523 C CG2 . ILE B 2 76  ? 6.046   4.948   47.092  1.00 63.64 76  B 1 
ATOM 3524 C CD1 . ILE B 2 76  ? 7.392   5.890   49.706  1.00 58.71 76  B 1 
ATOM 3525 N N   . PHE B 2 77  ? 2.628   4.182   46.336  1.00 70.05 77  B 1 
ATOM 3526 C CA  . PHE B 2 77  ? 2.247   3.204   45.332  1.00 68.90 77  B 1 
ATOM 3527 C C   . PHE B 2 77  ? 3.410   3.073   44.359  1.00 66.65 77  B 1 
ATOM 3528 O O   . PHE B 2 77  ? 3.713   3.992   43.609  1.00 64.52 77  B 1 
ATOM 3529 C CB  . PHE B 2 77  ? 0.945   3.622   44.650  1.00 68.71 77  B 1 
ATOM 3530 C CG  . PHE B 2 77  ? -0.240  3.713   45.583  1.00 67.75 77  B 1 
ATOM 3531 C CD1 . PHE B 2 77  ? -0.933  2.552   45.979  1.00 63.93 77  B 1 
ATOM 3532 C CD2 . PHE B 2 77  ? -0.671  4.964   46.063  1.00 65.47 77  B 1 
ATOM 3533 C CE1 . PHE B 2 77  ? -2.037  2.637   46.826  1.00 63.88 77  B 1 
ATOM 3534 C CE2 . PHE B 2 77  ? -1.778  5.053   46.921  1.00 63.68 77  B 1 
ATOM 3535 C CZ  . PHE B 2 77  ? -2.467  3.895   47.307  1.00 66.11 77  B 1 
ATOM 3536 N N   . LYS B 2 78  ? 4.093   1.936   44.419  1.00 67.96 78  B 1 
ATOM 3537 C CA  . LYS B 2 78  ? 5.144   1.567   43.477  1.00 65.65 78  B 1 
ATOM 3538 C C   . LYS B 2 78  ? 4.790   0.237   42.852  1.00 63.64 78  B 1 
ATOM 3539 O O   . LYS B 2 78  ? 4.223   -0.626  43.519  1.00 58.07 78  B 1 
ATOM 3540 C CB  . LYS B 2 78  ? 6.515   1.489   44.151  1.00 61.78 78  B 1 
ATOM 3541 C CG  . LYS B 2 78  ? 7.134   2.881   44.329  1.00 56.28 78  B 1 
ATOM 3542 C CD  . LYS B 2 78  ? 8.571   2.769   44.816  1.00 50.97 78  B 1 
ATOM 3543 C CE  . LYS B 2 78  ? 9.203   4.163   44.856  1.00 44.61 78  B 1 
ATOM 3544 N NZ  . LYS B 2 78  ? 10.643  4.109   45.180  1.00 40.05 78  B 1 
ATOM 3545 N N   . ASN B 2 79  ? 5.187   0.057   41.607  1.00 63.42 79  B 1 
ATOM 3546 C CA  . ASN B 2 79  ? 5.138   -1.259  40.993  1.00 59.58 79  B 1 
ATOM 3547 C C   . ASN B 2 79  ? 6.003   -2.247  41.777  1.00 57.61 79  B 1 
ATOM 3548 O O   . ASN B 2 79  ? 7.051   -1.889  42.317  1.00 52.64 79  B 1 
ATOM 3549 C CB  . ASN B 2 79  ? 5.537   -1.176  39.512  1.00 54.84 79  B 1 
ATOM 3550 C CG  . ASN B 2 79  ? 4.337   -1.258  38.594  1.00 50.31 79  B 1 
ATOM 3551 O OD1 . ASN B 2 79  ? 3.191   -1.278  38.992  1.00 45.90 79  B 1 
ATOM 3552 N ND2 . ASN B 2 79  ? 4.562   -1.350  37.307  1.00 45.19 79  B 1 
ATOM 3553 N N   . SER B 2 80  ? 5.576   -3.494  41.818  1.00 52.43 80  B 1 
ATOM 3554 C CA  . SER B 2 80  ? 6.324   -4.573  42.458  1.00 51.03 80  B 1 
ATOM 3555 C C   . SER B 2 80  ? 7.708   -4.687  41.813  1.00 50.56 80  B 1 
ATOM 3556 O O   . SER B 2 80  ? 7.822   -4.932  40.617  1.00 47.16 80  B 1 
ATOM 3557 C CB  . SER B 2 80  ? 5.554   -5.894  42.365  1.00 47.14 80  B 1 
ATOM 3558 O OG  . SER B 2 80  ? 5.183   -6.147  41.026  1.00 43.78 80  B 1 
ATOM 3559 N N   . SER B 2 81  ? 8.765   -4.504  42.612  1.00 48.48 81  B 1 
ATOM 3560 C CA  . SER B 2 81  ? 10.137  -4.358  42.124  1.00 47.50 81  B 1 
ATOM 3561 C C   . SER B 2 81  ? 10.775  -5.624  41.556  1.00 46.98 81  B 1 
ATOM 3562 O O   . SER B 2 81  ? 11.702  -5.516  40.758  1.00 43.04 81  B 1 
ATOM 3563 C CB  . SER B 2 81  ? 11.011  -3.845  43.272  1.00 44.07 81  B 1 
ATOM 3564 O OG  . SER B 2 81  ? 10.863  -4.668  44.412  1.00 40.89 81  B 1 
ATOM 3565 N N   . GLY B 2 82  ? 10.364  -6.791  42.022  1.00 42.29 82  B 1 
ATOM 3566 C CA  . GLY B 2 82  ? 11.190  -7.990  41.880  1.00 42.57 82  B 1 
ATOM 3567 C C   . GLY B 2 82  ? 10.648  -9.116  41.007  1.00 43.20 82  B 1 
ATOM 3568 O O   . GLY B 2 82  ? 11.381  -10.068 40.759  1.00 41.46 82  B 1 
ATOM 3569 N N   . GLY B 2 83  ? 9.386   -9.056  40.614  1.00 40.89 83  B 1 
ATOM 3570 C CA  . GLY B 2 83  ? 8.788   -10.137 39.840  1.00 41.66 83  B 1 
ATOM 3571 C C   . GLY B 2 83  ? 9.099   -10.030 38.338  1.00 42.41 83  B 1 
ATOM 3572 O O   . GLY B 2 83  ? 9.473   -8.971  37.837  1.00 40.81 83  B 1 
ATOM 3573 N N   . ASP B 2 84  ? 8.894   -11.124 37.638  1.00 44.08 84  B 1 
ATOM 3574 C CA  . ASP B 2 84  ? 8.953   -11.139 36.184  1.00 44.76 84  B 1 
ATOM 3575 C C   . ASP B 2 84  ? 8.057   -10.042 35.584  1.00 45.67 84  B 1 
ATOM 3576 O O   . ASP B 2 84  ? 7.035   -9.661  36.143  1.00 43.51 84  B 1 
ATOM 3577 C CB  . ASP B 2 84  ? 8.535   -12.520 35.633  1.00 42.74 84  B 1 
ATOM 3578 C CG  . ASP B 2 84  ? 9.704   -13.513 35.554  1.00 39.07 84  B 1 
ATOM 3579 O OD1 . ASP B 2 84  ? 10.823  -13.040 35.261  1.00 36.16 84  B 1 
ATOM 3580 O OD2 . ASP B 2 84  ? 9.445   -14.712 35.743  1.00 36.03 84  B 1 
ATOM 3581 N N   . VAL B 2 85  ? 8.441   -9.558  34.413  1.00 44.22 85  B 1 
ATOM 3582 C CA  . VAL B 2 85  ? 7.772   -8.452  33.691  1.00 43.46 85  B 1 
ATOM 3583 C C   . VAL B 2 85  ? 6.256   -8.664  33.535  1.00 44.43 85  B 1 
ATOM 3584 O O   . VAL B 2 85  ? 5.500   -7.706  33.356  1.00 42.80 85  B 1 
ATOM 3585 C CB  . VAL B 2 85  ? 8.425   -8.295  32.295  1.00 40.92 85  B 1 
ATOM 3586 C CG1 . VAL B 2 85  ? 7.853   -7.130  31.477  1.00 37.76 85  B 1 
ATOM 3587 C CG2 . VAL B 2 85  ? 9.942   -8.060  32.403  1.00 36.23 85  B 1 
ATOM 3588 N N   . GLU B 2 86  ? 5.813   -9.903  33.632  1.00 44.96 86  B 1 
ATOM 3589 C CA  . GLU B 2 86  ? 4.417   -10.320 33.543  1.00 44.71 86  B 1 
ATOM 3590 C C   . GLU B 2 86  ? 3.584   -9.926  34.779  1.00 45.12 86  B 1 
ATOM 3591 O O   . GLU B 2 86  ? 2.398   -9.657  34.632  1.00 42.79 86  B 1 
ATOM 3592 C CB  . GLU B 2 86  ? 4.370   -11.841 33.301  1.00 42.62 86  B 1 
ATOM 3593 C CG  . GLU B 2 86  ? 5.108   -12.197 32.002  1.00 38.97 86  B 1 
ATOM 3594 C CD  . GLU B 2 86  ? 4.938   -13.656 31.562  1.00 36.02 86  B 1 
ATOM 3595 O OE1 . GLU B 2 86  ? 5.134   -13.868 30.336  1.00 34.10 86  B 1 
ATOM 3596 O OE2 . GLU B 2 86  ? 4.574   -14.513 32.367  1.00 33.86 86  B 1 
ATOM 3597 N N   . VAL B 2 87  ? 4.181   -9.825  35.971  1.00 47.48 87  B 1 
ATOM 3598 C CA  . VAL B 2 87  ? 3.452   -9.553  37.221  1.00 47.66 87  B 1 
ATOM 3599 C C   . VAL B 2 87  ? 2.934   -8.117  37.285  1.00 49.40 87  B 1 
ATOM 3600 O O   . VAL B 2 87  ? 1.848   -7.857  37.808  1.00 47.02 87  B 1 
ATOM 3601 C CB  . VAL B 2 87  ? 4.335   -9.863  38.446  1.00 44.30 87  B 1 
ATOM 3602 C CG1 . VAL B 2 87  ? 3.583   -9.686  39.757  1.00 39.92 87  B 1 
ATOM 3603 C CG2 . VAL B 2 87  ? 4.860   -11.303 38.407  1.00 38.35 87  B 1 
ATOM 3604 N N   . ALA B 2 88  ? 3.678   -7.157  36.732  1.00 55.62 88  B 1 
ATOM 3605 C CA  . ALA B 2 88  ? 3.303   -5.743  36.704  1.00 56.39 88  B 1 
ATOM 3606 C C   . ALA B 2 88  ? 2.338   -5.388  35.555  1.00 59.81 88  B 1 
ATOM 3607 O O   . ALA B 2 88  ? 2.208   -4.226  35.165  1.00 57.36 88  B 1 
ATOM 3608 C CB  . ALA B 2 88  ? 4.586   -4.901  36.678  1.00 51.73 88  B 1 
ATOM 3609 N N   . THR B 2 89  ? 1.684   -6.390  34.980  1.00 64.44 89  B 1 
ATOM 3610 C CA  . THR B 2 89  ? 0.768   -6.204  33.857  1.00 64.87 89  B 1 
ATOM 3611 C C   . THR B 2 89  ? -0.651  -6.533  34.264  1.00 66.02 89  B 1 
ATOM 3612 O O   . THR B 2 89  ? -0.926  -7.603  34.805  1.00 63.87 89  B 1 
ATOM 3613 C CB  . THR B 2 89  ? 1.192   -6.983  32.604  1.00 61.80 89  B 1 
ATOM 3614 O OG1 . THR B 2 89  ? 1.361   -8.357  32.835  1.00 55.86 89  B 1 
ATOM 3615 C CG2 . THR B 2 89  ? 2.495   -6.452  32.020  1.00 53.29 89  B 1 
ATOM 3616 N N   . HIS B 2 90  ? -1.562  -5.615  33.982  1.00 69.50 90  B 1 
ATOM 3617 C CA  . HIS B 2 90  ? -2.986  -5.903  34.067  1.00 70.46 90  B 1 
ATOM 3618 C C   . HIS B 2 90  ? -3.393  -6.711  32.840  1.00 72.02 90  B 1 
ATOM 3619 O O   . HIS B 2 90  ? -3.277  -6.227  31.715  1.00 71.04 90  B 1 
ATOM 3620 C CB  . HIS B 2 90  ? -3.770  -4.593  34.191  1.00 68.92 90  B 1 
ATOM 3621 C CG  . HIS B 2 90  ? -5.243  -4.818  34.349  1.00 65.41 90  B 1 
ATOM 3622 N ND1 . HIS B 2 90  ? -5.866  -5.458  35.404  1.00 58.74 90  B 1 
ATOM 3623 C CD2 . HIS B 2 90  ? -6.238  -4.424  33.480  1.00 57.95 90  B 1 
ATOM 3624 C CE1 . HIS B 2 90  ? -7.189  -5.452  35.173  1.00 55.79 90  B 1 
ATOM 3625 N NE2 . HIS B 2 90  ? -7.447  -4.830  34.019  1.00 56.10 90  B 1 
ATOM 3626 N N   . SER B 2 91  ? -3.829  -7.938  33.062  1.00 69.31 91  B 1 
ATOM 3627 C CA  . SER B 2 91  ? -4.249  -8.840  32.001  1.00 68.65 91  B 1 
ATOM 3628 C C   . SER B 2 91  ? -5.764  -9.001  31.993  1.00 68.40 91  B 1 
ATOM 3629 O O   . SER B 2 91  ? -6.366  -9.314  33.021  1.00 66.89 91  B 1 
ATOM 3630 C CB  . SER B 2 91  ? -3.548  -10.192 32.116  1.00 66.30 91  B 1 
ATOM 3631 O OG  . SER B 2 91  ? -3.883  -10.839 33.320  1.00 59.63 91  B 1 
ATOM 3632 N N   . PHE B 2 92  ? -6.368  -8.804  30.842  1.00 69.39 92  B 1 
ATOM 3633 C CA  . PHE B 2 92  ? -7.800  -9.034  30.662  1.00 69.75 92  B 1 
ATOM 3634 C C   . PHE B 2 92  ? -8.082  -9.528  29.250  1.00 69.95 92  B 1 
ATOM 3635 O O   . PHE B 2 92  ? -7.347  -9.225  28.303  1.00 69.15 92  B 1 
ATOM 3636 C CB  . PHE B 2 92  ? -8.600  -7.764  31.000  1.00 68.92 92  B 1 
ATOM 3637 C CG  . PHE B 2 92  ? -8.266  -6.576  30.134  1.00 68.37 92  B 1 
ATOM 3638 C CD1 . PHE B 2 92  ? -7.171  -5.746  30.456  1.00 64.93 92  B 1 
ATOM 3639 C CD2 . PHE B 2 92  ? -9.020  -6.299  28.978  1.00 65.29 92  B 1 
ATOM 3640 C CE1 . PHE B 2 92  ? -6.819  -4.682  29.626  1.00 62.25 92  B 1 
ATOM 3641 C CE2 . PHE B 2 92  ? -8.672  -5.225  28.137  1.00 62.16 92  B 1 
ATOM 3642 C CZ  . PHE B 2 92  ? -7.562  -4.430  28.455  1.00 63.75 92  B 1 
ATOM 3643 N N   . ASN B 2 93  ? -9.147  -10.288 29.104  1.00 65.36 93  B 1 
ATOM 3644 C CA  . ASN B 2 93  ? -9.596  -10.755 27.803  1.00 65.30 93  B 1 
ATOM 3645 C C   . ASN B 2 93  ? -10.660 -9.805  27.269  1.00 66.38 93  B 1 
ATOM 3646 O O   . ASN B 2 93  ? -11.684 -9.592  27.915  1.00 64.26 93  B 1 
ATOM 3647 C CB  . ASN B 2 93  ? -10.091 -12.200 27.934  1.00 62.68 93  B 1 
ATOM 3648 C CG  . ASN B 2 93  ? -10.447 -12.832 26.595  1.00 57.71 93  B 1 
ATOM 3649 O OD1 . ASN B 2 93  ? -10.565 -12.204 25.563  1.00 51.68 93  B 1 
ATOM 3650 N ND2 . ASN B 2 93  ? -10.639 -14.129 26.577  1.00 51.12 93  B 1 
ATOM 3651 N N   . CYS B 2 94  ? -10.432 -9.264  26.093  1.00 65.29 94  B 1 
ATOM 3652 C CA  . CYS B 2 94  ? -11.434 -8.479  25.412  1.00 64.46 94  B 1 
ATOM 3653 C C   . CYS B 2 94  ? -11.670 -8.977  23.995  1.00 63.18 94  B 1 
ATOM 3654 O O   . CYS B 2 94  ? -10.759 -9.012  23.171  1.00 60.59 94  B 1 
ATOM 3655 C CB  . CYS B 2 94  ? -11.047 -7.012  25.426  1.00 63.89 94  B 1 
ATOM 3656 S SG  . CYS B 2 94  ? -12.387 -6.063  24.683  1.00 60.42 94  B 1 
ATOM 3657 N N   . GLY B 2 95  ? -12.904 -9.376  23.719  1.00 59.32 95  B 1 
ATOM 3658 C CA  . GLY B 2 95  ? -13.306 -9.893  22.420  1.00 57.70 95  B 1 
ATOM 3659 C C   . GLY B 2 95  ? -12.582 -11.181 21.998  1.00 58.26 95  B 1 
ATOM 3660 O O   . GLY B 2 95  ? -12.583 -11.523 20.826  1.00 55.70 95  B 1 
ATOM 3661 N N   . GLY B 2 96  ? -11.939 -11.880 22.929  1.00 55.59 96  B 1 
ATOM 3662 C CA  . GLY B 2 96  ? -11.114 -13.058 22.646  1.00 55.16 96  B 1 
ATOM 3663 C C   . GLY B 2 96  ? -9.618  -12.766 22.513  1.00 56.98 96  B 1 
ATOM 3664 O O   . GLY B 2 96  ? -8.845  -13.703 22.356  1.00 55.33 96  B 1 
ATOM 3665 N N   . GLU B 2 97  ? -9.176  -11.512 22.620  1.00 59.65 97  B 1 
ATOM 3666 C CA  . GLU B 2 97  ? -7.762  -11.150 22.692  1.00 61.23 97  B 1 
ATOM 3667 C C   . GLU B 2 97  ? -7.343  -10.850 24.126  1.00 63.69 97  B 1 
ATOM 3668 O O   . GLU B 2 97  ? -8.059  -10.191 24.877  1.00 63.24 97  B 1 
ATOM 3669 C CB  . GLU B 2 97  ? -7.426  -9.985  21.770  1.00 58.66 97  B 1 
ATOM 3670 C CG  . GLU B 2 97  ? -7.620  -10.361 20.294  1.00 53.55 97  B 1 
ATOM 3671 C CD  . GLU B 2 97  ? -7.000  -9.348  19.339  1.00 50.70 97  B 1 
ATOM 3672 O OE1 . GLU B 2 97  ? -6.840  -9.665  18.136  1.00 47.55 97  B 1 
ATOM 3673 O OE2 . GLU B 2 97  ? -6.616  -8.234  19.757  1.00 46.70 97  B 1 
ATOM 3674 N N   . PHE B 2 98  ? -6.153  -11.311 24.502  1.00 63.89 98  B 1 
ATOM 3675 C CA  . PHE B 2 98  ? -5.596  -11.095 25.828  1.00 65.16 98  B 1 
ATOM 3676 C C   . PHE B 2 98  ? -4.702  -9.863  25.820  1.00 67.09 98  B 1 
ATOM 3677 O O   . PHE B 2 98  ? -3.626  -9.856  25.235  1.00 66.68 98  B 1 
ATOM 3678 C CB  . PHE B 2 98  ? -4.860  -12.349 26.319  1.00 62.85 98  B 1 
ATOM 3679 C CG  . PHE B 2 98  ? -5.807  -13.385 26.856  1.00 58.66 98  B 1 
ATOM 3680 C CD1 . PHE B 2 98  ? -5.944  -13.567 28.247  1.00 52.83 98  B 1 
ATOM 3681 C CD2 . PHE B 2 98  ? -6.607  -14.138 25.981  1.00 51.92 98  B 1 
ATOM 3682 C CE1 . PHE B 2 98  ? -6.861  -14.508 28.750  1.00 47.98 98  B 1 
ATOM 3683 C CE2 . PHE B 2 98  ? -7.530  -15.064 26.481  1.00 48.38 98  B 1 
ATOM 3684 C CZ  . PHE B 2 98  ? -7.656  -15.250 27.865  1.00 49.21 98  B 1 
ATOM 3685 N N   . PHE B 2 99  ? -5.169  -8.822  26.497  1.00 69.51 99  B 1 
ATOM 3686 C CA  . PHE B 2 99  ? -4.433  -7.591  26.716  1.00 70.72 99  B 1 
ATOM 3687 C C   . PHE B 2 99  ? -3.577  -7.727  27.967  1.00 70.78 99  B 1 
ATOM 3688 O O   . PHE B 2 99  ? -4.076  -8.109  29.017  1.00 70.29 99  B 1 
ATOM 3689 C CB  . PHE B 2 99  ? -5.405  -6.418  26.832  1.00 70.02 99  B 1 
ATOM 3690 C CG  . PHE B 2 99  ? -6.097  -6.035  25.540  1.00 69.66 99  B 1 
ATOM 3691 C CD1 . PHE B 2 99  ? -5.766  -4.826  24.896  1.00 65.24 99  B 1 
ATOM 3692 C CD2 . PHE B 2 99  ? -7.075  -6.861  24.982  1.00 65.49 99  B 1 
ATOM 3693 C CE1 . PHE B 2 99  ? -6.397  -4.461  23.702  1.00 64.29 99  B 1 
ATOM 3694 C CE2 . PHE B 2 99  ? -7.708  -6.510  23.780  1.00 63.85 99  B 1 
ATOM 3695 C CZ  . PHE B 2 99  ? -7.367  -5.309  23.140  1.00 66.09 99  B 1 
ATOM 3696 N N   . TYR B 2 100 ? -2.305  -7.366  27.842  1.00 72.04 100 B 1 
ATOM 3697 C CA  . TYR B 2 100 ? -1.349  -7.250  28.934  1.00 72.08 100 B 1 
ATOM 3698 C C   . TYR B 2 100 ? -0.895  -5.796  28.993  1.00 73.68 100 B 1 
ATOM 3699 O O   . TYR B 2 100 ? -0.037  -5.379  28.209  1.00 72.85 100 B 1 
ATOM 3700 C CB  . TYR B 2 100 ? -0.178  -8.207  28.700  1.00 69.17 100 B 1 
ATOM 3701 C CG  . TYR B 2 100 ? -0.543  -9.662  28.804  1.00 63.83 100 B 1 
ATOM 3702 C CD1 . TYR B 2 100 ? -0.323  -10.360 30.012  1.00 58.38 100 B 1 
ATOM 3703 C CD2 . TYR B 2 100 ? -1.114  -10.335 27.713  1.00 56.37 100 B 1 
ATOM 3704 C CE1 . TYR B 2 100 ? -0.678  -11.706 30.118  1.00 52.99 100 B 1 
ATOM 3705 C CE2 . TYR B 2 100 ? -1.478  -11.683 27.813  1.00 52.71 100 B 1 
ATOM 3706 C CZ  . TYR B 2 100 ? -1.256  -12.374 29.021  1.00 53.43 100 B 1 
ATOM 3707 O OH  . TYR B 2 100 ? -1.615  -13.695 29.130  1.00 50.00 100 B 1 
ATOM 3708 N N   . CYS B 2 101 ? -1.483  -5.009  29.884  1.00 74.32 101 B 1 
ATOM 3709 C CA  . CYS B 2 101 ? -1.230  -3.578  29.999  1.00 74.92 101 B 1 
ATOM 3710 C C   . CYS B 2 101 ? -0.248  -3.304  31.129  1.00 74.92 101 B 1 
ATOM 3711 O O   . CYS B 2 101 ? -0.455  -3.752  32.257  1.00 73.31 101 B 1 
ATOM 3712 C CB  . CYS B 2 101 ? -2.546  -2.827  30.195  1.00 74.72 101 B 1 
ATOM 3713 S SG  . CYS B 2 101 ? -3.708  -3.086  28.810  1.00 72.33 101 B 1 
ATOM 3714 N N   . ASN B 2 102 ? 0.799   -2.548  30.835  1.00 74.99 102 B 1 
ATOM 3715 C CA  . ASN B 2 102 ? 1.753   -2.129  31.850  1.00 74.96 102 B 1 
ATOM 3716 C C   . ASN B 2 102 ? 1.112   -1.077  32.751  1.00 75.58 102 B 1 
ATOM 3717 O O   . ASN B 2 102 ? 0.800   0.022   32.309  1.00 74.07 102 B 1 
ATOM 3718 C CB  . ASN B 2 102 ? 3.034   -1.639  31.152  1.00 72.40 102 B 1 
ATOM 3719 C CG  . ASN B 2 102 ? 4.144   -1.315  32.137  1.00 68.06 102 B 1 
ATOM 3720 O OD1 . ASN B 2 102 ? 3.958   -1.232  33.332  1.00 61.92 102 B 1 
ATOM 3721 N ND2 . ASN B 2 102 ? 5.347   -1.120  31.661  1.00 61.62 102 B 1 
ATOM 3722 N N   . THR B 2 103 ? 0.954   -1.406  34.016  1.00 75.76 103 B 1 
ATOM 3723 C CA  . THR B 2 103 ? 0.302   -0.549  35.011  1.00 75.22 103 B 1 
ATOM 3724 C C   . THR B 2 103 ? 1.264   0.392   35.724  1.00 75.24 103 B 1 
ATOM 3725 O O   . THR B 2 103 ? 0.849   1.084   36.642  1.00 73.13 103 B 1 
ATOM 3726 C CB  . THR B 2 103 ? -0.479  -1.387  36.021  1.00 73.25 103 B 1 
ATOM 3727 O OG1 . THR B 2 103 ? 0.372   -2.332  36.627  1.00 68.75 103 B 1 
ATOM 3728 C CG2 . THR B 2 103 ? -1.627  -2.150  35.367  1.00 67.25 103 B 1 
ATOM 3729 N N   . THR B 2 104 ? 2.533   0.484   35.314  1.00 75.03 104 B 1 
ATOM 3730 C CA  . THR B 2 104 ? 3.561   1.301   35.984  1.00 73.67 104 B 1 
ATOM 3731 C C   . THR B 2 104 ? 3.098   2.736   36.188  1.00 73.66 104 B 1 
ATOM 3732 O O   . THR B 2 104 ? 3.177   3.244   37.302  1.00 70.96 104 B 1 
ATOM 3733 C CB  . THR B 2 104 ? 4.894   1.295   35.211  1.00 71.35 104 B 1 
ATOM 3734 O OG1 . THR B 2 104 ? 5.272   -0.018  34.887  1.00 65.31 104 B 1 
ATOM 3735 C CG2 . THR B 2 104 ? 6.046   1.874   36.027  1.00 62.56 104 B 1 
ATOM 3736 N N   . ASP B 2 105 ? 2.523   3.348   35.161  1.00 75.04 105 B 1 
ATOM 3737 C CA  . ASP B 2 105 ? 2.059   4.743   35.208  1.00 74.92 105 B 1 
ATOM 3738 C C   . ASP B 2 105 ? 0.820   4.955   36.100  1.00 74.87 105 B 1 
ATOM 3739 O O   . ASP B 2 105 ? 0.500   6.092   36.445  1.00 72.75 105 B 1 
ATOM 3740 C CB  . ASP B 2 105 ? 1.762   5.229   33.784  1.00 73.33 105 B 1 
ATOM 3741 C CG  . ASP B 2 105 ? 2.971   5.281   32.843  1.00 70.42 105 B 1 
ATOM 3742 O OD1 . ASP B 2 105 ? 4.122   5.154   33.315  1.00 63.85 105 B 1 
ATOM 3743 O OD2 . ASP B 2 105 ? 2.721   5.451   31.629  1.00 65.14 105 B 1 
ATOM 3744 N N   . LEU B 2 106 ? 0.116   3.893   36.481  1.00 75.53 106 B 1 
ATOM 3745 C CA  . LEU B 2 106 ? -0.989  3.980   37.436  1.00 75.18 106 B 1 
ATOM 3746 C C   . LEU B 2 106 ? -0.488  4.024   38.886  1.00 74.64 106 B 1 
ATOM 3747 O O   . LEU B 2 106 ? -1.111  4.674   39.720  1.00 71.73 106 B 1 
ATOM 3748 C CB  . LEU B 2 106 ? -1.951  2.784   37.281  1.00 73.88 106 B 1 
ATOM 3749 C CG  . LEU B 2 106 ? -2.763  2.760   35.973  1.00 72.54 106 B 1 
ATOM 3750 C CD1 . LEU B 2 106 ? -3.618  1.489   35.939  1.00 68.81 106 B 1 
ATOM 3751 C CD2 . LEU B 2 106 ? -3.704  3.958   35.866  1.00 69.20 106 B 1 
ATOM 3752 N N   . PHE B 2 107 ? 0.619   3.356   39.178  1.00 73.64 107 B 1 
ATOM 3753 C CA  . PHE B 2 107 ? 1.141   3.169   40.531  1.00 72.16 107 B 1 
ATOM 3754 C C   . PHE B 2 107 ? 2.411   3.980   40.810  1.00 69.79 107 B 1 
ATOM 3755 O O   . PHE B 2 107 ? 3.146   3.687   41.750  1.00 65.32 107 B 1 
ATOM 3756 C CB  . PHE B 2 107 ? 1.306   1.667   40.803  1.00 70.89 107 B 1 
ATOM 3757 C CG  . PHE B 2 107 ? 0.004   0.890   40.754  1.00 70.29 107 B 1 
ATOM 3758 C CD1 . PHE B 2 107 ? -0.962  1.055   41.765  1.00 66.18 107 B 1 
ATOM 3759 C CD2 . PHE B 2 107 ? -0.251  -0.004  39.699  1.00 67.32 107 B 1 
ATOM 3760 C CE1 . PHE B 2 107 ? -2.157  0.341   41.723  1.00 64.80 107 B 1 
ATOM 3761 C CE2 . PHE B 2 107 ? -1.450  -0.729  39.653  1.00 64.41 107 B 1 
ATOM 3762 C CZ  . PHE B 2 107 ? -2.411  -0.559  40.669  1.00 67.10 107 B 1 
ATOM 3763 N N   . ASP B 2 108 ? 2.664   5.031   40.022  1.00 70.34 108 B 1 
ATOM 3764 C CA  . ASP B 2 108 ? 3.762   5.975   40.228  1.00 69.70 108 B 1 
ATOM 3765 C C   . ASP B 2 108 ? 3.270   7.237   40.953  1.00 70.54 108 B 1 
ATOM 3766 O O   . ASP B 2 108 ? 3.248   8.343   40.423  1.00 64.87 108 B 1 
ATOM 3767 C CB  . ASP B 2 108 ? 4.492   6.251   38.913  1.00 64.71 108 B 1 
ATOM 3768 C CG  . ASP B 2 108 ? 5.831   6.963   39.144  1.00 59.04 108 B 1 
ATOM 3769 O OD1 . ASP B 2 108 ? 6.358   6.883   40.281  1.00 52.92 108 B 1 
ATOM 3770 O OD2 . ASP B 2 108 ? 6.353   7.545   38.171  1.00 52.67 108 B 1 
ATOM 3771 N N   . SER B 2 109 ? 2.799   7.058   42.186  1.00 70.11 109 B 1 
ATOM 3772 C CA  . SER B 2 109 ? 2.350   8.180   43.001  1.00 71.56 109 B 1 
ATOM 3773 C C   . SER B 2 109 ? 2.678   7.985   44.476  1.00 72.11 109 B 1 
ATOM 3774 O O   . SER B 2 109 ? 2.561   6.905   45.047  1.00 70.57 109 B 1 
ATOM 3775 C CB  . SER B 2 109 ? 0.858   8.466   42.774  1.00 69.23 109 B 1 
ATOM 3776 O OG  . SER B 2 109 ? 0.049   7.389   43.192  1.00 64.55 109 B 1 
ATOM 3777 N N   . THR B 2 110 ? 3.091   9.090   45.108  1.00 69.43 110 B 1 
ATOM 3778 C CA  . THR B 2 110 ? 3.349   9.157   46.546  1.00 69.05 110 B 1 
ATOM 3779 C C   . THR B 2 110 ? 2.303   10.060  47.181  1.00 68.83 110 B 1 
ATOM 3780 O O   . THR B 2 110 ? 2.150   11.214  46.766  1.00 66.87 110 B 1 
ATOM 3781 C CB  . THR B 2 110 ? 4.767   9.655   46.842  1.00 67.11 110 B 1 
ATOM 3782 O OG1 . THR B 2 110 ? 5.713   8.833   46.184  1.00 60.70 110 B 1 
ATOM 3783 C CG2 . THR B 2 110 ? 5.099   9.604   48.328  1.00 59.49 110 B 1 
ATOM 3784 N N   . TRP B 2 111 ? 1.616   9.555   48.156  1.00 71.69 111 B 1 
ATOM 3785 C CA  . TRP B 2 111 ? 0.580   10.264  48.890  1.00 70.38 111 B 1 
ATOM 3786 C C   . TRP B 2 111 ? 1.079   10.619  50.283  1.00 68.60 111 B 1 
ATOM 3787 O O   . TRP B 2 111 ? 1.409   9.730   51.073  1.00 65.48 111 B 1 
ATOM 3788 C CB  . TRP B 2 111 ? -0.686  9.413   48.930  1.00 69.64 111 B 1 
ATOM 3789 C CG  . TRP B 2 111 ? -1.329  9.208   47.596  1.00 70.62 111 B 1 
ATOM 3790 C CD1 . TRP B 2 111 ? -0.961  8.288   46.671  1.00 63.12 111 B 1 
ATOM 3791 C CD2 . TRP B 2 111 ? -2.421  9.970   47.006  1.00 70.43 111 B 1 
ATOM 3792 N NE1 . TRP B 2 111 ? -1.756  8.417   45.543  1.00 65.30 111 B 1 
ATOM 3793 C CE2 . TRP B 2 111 ? -2.666  9.442   45.706  1.00 68.82 111 B 1 
ATOM 3794 C CE3 . TRP B 2 111 ? -3.211  11.047  47.445  1.00 68.97 111 B 1 
ATOM 3795 C CZ2 . TRP B 2 111 ? -3.666  9.965   44.869  1.00 70.01 111 B 1 
ATOM 3796 C CZ3 . TRP B 2 111 ? -4.210  11.572  46.606  1.00 63.02 111 B 1 
ATOM 3797 C CH2 . TRP B 2 111 ? -4.431  11.037  45.338  1.00 64.27 111 B 1 
ATOM 3798 N N   . ASP B 2 112 ? 1.143   11.919  50.601  1.00 68.52 112 B 1 
ATOM 3799 C CA  . ASP B 2 112 ? 1.618   12.426  51.886  1.00 66.69 112 B 1 
ATOM 3800 C C   . ASP B 2 112 ? 0.561   12.311  53.001  1.00 66.43 112 B 1 
ATOM 3801 O O   . ASP B 2 112 ? -0.563  11.864  52.785  1.00 61.47 112 B 1 
ATOM 3802 C CB  . ASP B 2 112 ? 2.132   13.867  51.717  1.00 62.13 112 B 1 
ATOM 3803 C CG  . ASP B 2 112 ? 1.042   14.909  51.456  1.00 57.98 112 B 1 
ATOM 3804 O OD1 . ASP B 2 112 ? -0.151  14.586  51.524  1.00 51.63 112 B 1 
ATOM 3805 O OD2 . ASP B 2 112 ? 1.416   16.068  51.208  1.00 53.09 112 B 1 
ATOM 3806 N N   . GLU B 2 113 ? 0.910   12.773  54.193  1.00 62.24 113 B 1 
ATOM 3807 C CA  . GLU B 2 113 ? 0.031   12.742  55.373  1.00 60.86 113 B 1 
ATOM 3808 C C   . GLU B 2 113 ? -1.287  13.512  55.198  1.00 61.39 113 B 1 
ATOM 3809 O O   . GLU B 2 113 ? -2.257  13.235  55.902  1.00 55.85 113 B 1 
ATOM 3810 C CB  . GLU B 2 113 ? 0.787   13.300  56.589  1.00 56.94 113 B 1 
ATOM 3811 C CG  . GLU B 2 113 ? 2.006   12.445  56.953  1.00 53.51 113 B 1 
ATOM 3812 C CD  . GLU B 2 113 ? 2.715   12.909  58.228  1.00 47.80 113 B 1 
ATOM 3813 O OE1 . GLU B 2 113 ? 3.643   12.186  58.644  1.00 43.52 113 B 1 
ATOM 3814 O OE2 . GLU B 2 113 ? 2.339   13.974  58.767  1.00 45.51 113 B 1 
ATOM 3815 N N   . ASN B 2 114 ? -1.371  14.429  54.247  1.00 64.80 114 B 1 
ATOM 3816 C CA  . ASN B 2 114 ? -2.584  15.183  53.936  1.00 63.92 114 B 1 
ATOM 3817 C C   . ASN B 2 114 ? -3.412  14.557  52.801  1.00 63.92 114 B 1 
ATOM 3818 O O   . ASN B 2 114 ? -4.404  15.132  52.366  1.00 58.94 114 B 1 
ATOM 3819 C CB  . ASN B 2 114 ? -2.200  16.640  53.676  1.00 61.69 114 B 1 
ATOM 3820 C CG  . ASN B 2 114 ? -1.703  17.349  54.931  1.00 58.18 114 B 1 
ATOM 3821 O OD1 . ASN B 2 114 ? -2.018  16.998  56.046  1.00 52.47 114 B 1 
ATOM 3822 N ND2 . ASN B 2 114 ? -0.929  18.400  54.771  1.00 52.75 114 B 1 
ATOM 3823 N N   . SER B 2 115 ? -3.026  13.365  52.346  1.00 58.45 115 B 1 
ATOM 3824 C CA  . SER B 2 115 ? -3.638  12.700  51.188  1.00 57.50 115 B 1 
ATOM 3825 C C   . SER B 2 115 ? -3.536  13.527  49.904  1.00 60.32 115 B 1 
ATOM 3826 O O   . SER B 2 115 ? -4.425  13.465  49.058  1.00 56.52 115 B 1 
ATOM 3827 C CB  . SER B 2 115 ? -5.078  12.236  51.466  1.00 53.50 115 B 1 
ATOM 3828 O OG  . SER B 2 115 ? -5.139  11.514  52.677  1.00 50.45 115 B 1 
ATOM 3829 N N   . THR B 2 116 ? -2.458  14.311  49.789  1.00 63.34 116 B 1 
ATOM 3830 C CA  . THR B 2 116 ? -2.121  15.036  48.562  1.00 63.40 116 B 1 
ATOM 3831 C C   . THR B 2 116 ? -0.996  14.314  47.826  1.00 63.65 116 B 1 
ATOM 3832 O O   . THR B 2 116 ? -0.118  13.705  48.424  1.00 60.60 116 B 1 
ATOM 3833 C CB  . THR B 2 116 ? -1.787  16.513  48.819  1.00 60.59 116 B 1 
ATOM 3834 O OG1 . THR B 2 116 ? -0.753  16.689  49.741  1.00 55.52 116 B 1 
ATOM 3835 C CG2 . THR B 2 116 ? -3.001  17.269  49.363  1.00 53.75 116 B 1 
ATOM 3836 N N   . VAL B 2 117 ? -1.056  14.352  46.497  1.00 63.62 117 B 1 
ATOM 3837 C CA  . VAL B 2 117 ? -0.016  13.774  45.649  1.00 62.54 117 B 1 
ATOM 3838 C C   . VAL B 2 117 ? 1.172   14.727  45.612  1.00 62.62 117 B 1 
ATOM 3839 O O   . VAL B 2 117 ? 1.020   15.869  45.189  1.00 59.42 117 B 1 
ATOM 3840 C CB  . VAL B 2 117 ? -0.521  13.502  44.220  1.00 59.10 117 B 1 
ATOM 3841 C CG1 . VAL B 2 117 ? 0.563   12.824  43.377  1.00 53.84 117 B 1 
ATOM 3842 C CG2 . VAL B 2 117 ? -1.743  12.585  44.207  1.00 53.81 117 B 1 
ATOM 3843 N N   . THR B 2 118 ? 2.347   14.272  46.026  1.00 57.14 118 B 1 
ATOM 3844 C CA  . THR B 2 118 ? 3.570   15.083  46.031  1.00 56.17 118 B 1 
ATOM 3845 C C   . THR B 2 118 ? 4.310   15.042  44.693  1.00 56.05 118 B 1 
ATOM 3846 O O   . THR B 2 118 ? 4.760   16.078  44.207  1.00 51.94 118 B 1 
ATOM 3847 C CB  . THR B 2 118 ? 4.515   14.650  47.154  1.00 52.46 118 B 1 
ATOM 3848 O OG1 . THR B 2 118 ? 4.666   13.243  47.157  1.00 49.53 118 B 1 
ATOM 3849 C CG2 . THR B 2 118 ? 3.967   15.043  48.526  1.00 47.43 118 B 1 
ATOM 3850 N N   . ASN B 2 119 ? 4.381   13.898  44.056  1.00 54.33 119 B 1 
ATOM 3851 C CA  . ASN B 2 119 ? 5.073   13.718  42.778  1.00 53.58 119 B 1 
ATOM 3852 C C   . ASN B 2 119 ? 4.085   13.737  41.601  1.00 53.23 119 B 1 
ATOM 3853 O O   . ASN B 2 119 ? 3.867   12.719  40.946  1.00 49.98 119 B 1 
ATOM 3854 C CB  . ASN B 2 119 ? 5.930   12.442  42.825  1.00 49.68 119 B 1 
ATOM 3855 C CG  . ASN B 2 119 ? 7.218   12.597  43.610  1.00 46.40 119 B 1 
ATOM 3856 O OD1 . ASN B 2 119 ? 7.641   13.668  43.998  1.00 42.69 119 B 1 
ATOM 3857 N ND2 . ASN B 2 119 ? 7.911   11.501  43.838  1.00 42.41 119 B 1 
ATOM 3858 N N   . ILE B 2 120 ? 3.486   14.893  41.321  1.00 55.65 120 B 1 
ATOM 3859 C CA  . ILE B 2 120 ? 2.728   15.084  40.081  1.00 54.21 120 B 1 
ATOM 3860 C C   . ILE B 2 120 ? 3.711   15.557  39.010  1.00 54.63 120 B 1 
ATOM 3861 O O   . ILE B 2 120 ? 3.952   16.753  38.850  1.00 50.52 120 B 1 
ATOM 3862 C CB  . ILE B 2 120 ? 1.519   16.030  40.251  1.00 49.29 120 B 1 
ATOM 3863 C CG1 . ILE B 2 120 ? 0.612   15.585  41.419  1.00 45.69 120 B 1 
ATOM 3864 C CG2 . ILE B 2 120 ? 0.704   16.059  38.947  1.00 44.39 120 B 1 
ATOM 3865 C CD1 . ILE B 2 120 ? -0.561  16.540  41.700  1.00 40.94 120 B 1 
ATOM 3866 N N   . THR B 2 121 ? 4.297   14.634  38.259  1.00 53.79 121 B 1 
ATOM 3867 C CA  . THR B 2 121 ? 4.824   14.961  36.931  1.00 53.79 121 B 1 
ATOM 3868 C C   . THR B 2 121 ? 3.673   15.400  36.020  1.00 54.45 121 B 1 
ATOM 3869 O O   . THR B 2 121 ? 2.518   15.073  36.282  1.00 50.94 121 B 1 
ATOM 3870 C CB  . THR B 2 121 ? 5.606   13.796  36.305  1.00 49.55 121 B 1 
ATOM 3871 O OG1 . THR B 2 121 ? 5.121   12.558  36.754  1.00 45.06 121 B 1 
ATOM 3872 C CG2 . THR B 2 121 ? 7.085   13.869  36.687  1.00 43.19 121 B 1 
ATOM 3873 N N   . GLU B 2 122 ? 3.987   16.180  34.958  1.00 52.80 122 B 1 
ATOM 3874 C CA  . GLU B 2 122 ? 3.020   16.902  34.120  1.00 54.00 122 B 1 
ATOM 3875 C C   . GLU B 2 122 ? 1.710   16.130  33.861  1.00 56.19 122 B 1 
ATOM 3876 O O   . GLU B 2 122 ? 1.707   15.074  33.216  1.00 52.31 122 B 1 
ATOM 3877 C CB  . GLU B 2 122 ? 3.641   17.263  32.761  1.00 49.41 122 B 1 
ATOM 3878 C CG  . GLU B 2 122 ? 4.642   18.424  32.839  1.00 44.11 122 B 1 
ATOM 3879 C CD  . GLU B 2 122 ? 5.112   18.860  31.437  1.00 40.02 122 B 1 
ATOM 3880 O OE1 . GLU B 2 122 ? 5.548   20.022  31.310  1.00 35.89 122 B 1 
ATOM 3881 O OE2 . GLU B 2 122 ? 5.012   18.041  30.501  1.00 37.64 122 B 1 
ATOM 3882 N N   . PRO B 2 123 ? 0.589   16.665  34.348  1.00 63.41 123 B 1 
ATOM 3883 C CA  . PRO B 2 123 ? -0.657  15.925  34.354  1.00 64.75 123 B 1 
ATOM 3884 C C   . PRO B 2 123 ? -1.322  15.974  32.980  1.00 68.57 123 B 1 
ATOM 3885 O O   . PRO B 2 123 ? -2.145  16.836  32.710  1.00 65.45 123 B 1 
ATOM 3886 C CB  . PRO B 2 123 ? -1.489  16.562  35.473  1.00 59.23 123 B 1 
ATOM 3887 C CG  . PRO B 2 123 ? -1.017  18.012  35.479  1.00 56.24 123 B 1 
ATOM 3888 C CD  . PRO B 2 123 ? 0.457   17.907  35.082  1.00 56.54 123 B 1 
ATOM 3889 N N   . LYS B 2 124 ? -1.047  15.001  32.142  1.00 69.61 124 B 1 
ATOM 3890 C CA  . LYS B 2 124 ? -1.987  14.707  31.061  1.00 71.81 124 B 1 
ATOM 3891 C C   . LYS B 2 124 ? -3.313  14.260  31.681  1.00 75.25 124 B 1 
ATOM 3892 O O   . LYS B 2 124 ? -3.318  13.497  32.640  1.00 72.86 124 B 1 
ATOM 3893 C CB  . LYS B 2 124 ? -1.430  13.660  30.086  1.00 66.83 124 B 1 
ATOM 3894 C CG  . LYS B 2 124 ? -0.333  14.261  29.203  1.00 59.73 124 B 1 
ATOM 3895 C CD  . LYS B 2 124 ? 0.169   13.240  28.168  1.00 55.09 124 B 1 
ATOM 3896 C CE  . LYS B 2 124 ? 1.240   13.872  27.282  1.00 48.54 124 B 1 
ATOM 3897 N NZ  . LYS B 2 124 ? 1.805   12.912  26.302  1.00 43.56 124 B 1 
ATOM 3898 N N   . ALA B 2 125 ? -4.430  14.733  31.129  1.00 76.75 125 B 1 
ATOM 3899 C CA  . ALA B 2 125 ? -5.772  14.429  31.637  1.00 79.60 125 B 1 
ATOM 3900 C C   . ALA B 2 125 ? -6.115  12.926  31.607  1.00 82.45 125 B 1 
ATOM 3901 O O   . ALA B 2 125 ? -6.938  12.449  32.382  1.00 79.51 125 B 1 
ATOM 3902 C CB  . ALA B 2 125 ? -6.781  15.239  30.816  1.00 76.38 125 B 1 
ATOM 3903 N N   . THR B 2 126 ? -5.452  12.202  30.730  1.00 79.13 126 B 1 
ATOM 3904 C CA  . THR B 2 126 ? -5.568  10.753  30.576  1.00 80.35 126 B 1 
ATOM 3905 C C   . THR B 2 126 ? -4.223  10.081  30.832  1.00 81.43 126 B 1 
ATOM 3906 O O   . THR B 2 126 ? -3.186  10.529  30.338  1.00 79.95 126 B 1 
ATOM 3907 C CB  . THR B 2 126 ? -6.086  10.379  29.182  1.00 78.51 126 B 1 
ATOM 3908 O OG1 . THR B 2 126 ? -5.627  11.290  28.193  1.00 68.66 126 B 1 
ATOM 3909 C CG2 . THR B 2 126 ? -7.605  10.412  29.128  1.00 67.21 126 B 1 
ATOM 3910 N N   . ILE B 2 127 ? -4.246  9.007   31.609  1.00 81.56 127 B 1 
ATOM 3911 C CA  . ILE B 2 127 ? -3.130  8.079   31.748  1.00 81.54 127 B 1 
ATOM 3912 C C   . ILE B 2 127 ? -3.274  7.067   30.623  1.00 82.00 127 B 1 
ATOM 3913 O O   . ILE B 2 127 ? -4.292  6.391   30.531  1.00 81.30 127 B 1 
ATOM 3914 C CB  . ILE B 2 127 ? -3.129  7.402   33.129  1.00 81.06 127 B 1 
ATOM 3915 C CG1 . ILE B 2 127 ? -3.118  8.445   34.265  1.00 77.33 127 B 1 
ATOM 3916 C CG2 . ILE B 2 127 ? -1.909  6.468   33.239  1.00 77.04 127 B 1 
ATOM 3917 C CD1 . ILE B 2 127 ? -3.315  7.848   35.662  1.00 73.13 127 B 1 
ATOM 3918 N N   . THR B 2 128 ? -2.272  6.987   29.766  1.00 81.20 128 B 1 
ATOM 3919 C CA  . THR B 2 128 ? -2.238  6.025   28.664  1.00 79.77 128 B 1 
ATOM 3920 C C   . THR B 2 128 ? -1.303  4.889   29.044  1.00 79.37 128 B 1 
ATOM 3921 O O   . THR B 2 128 ? -0.099  5.108   29.169  1.00 77.94 128 B 1 
ATOM 3922 C CB  . THR B 2 128 ? -1.798  6.685   27.354  1.00 78.12 128 B 1 
ATOM 3923 O OG1 . THR B 2 128 ? -2.629  7.791   27.067  1.00 70.18 128 B 1 
ATOM 3924 C CG2 . THR B 2 128 ? -1.898  5.724   26.170  1.00 67.91 128 B 1 
ATOM 3925 N N   . LEU B 2 129 ? -1.851  3.708   29.226  1.00 78.24 129 B 1 
ATOM 3926 C CA  . LEU B 2 129 ? -1.089  2.508   29.528  1.00 78.34 129 B 1 
ATOM 3927 C C   . LEU B 2 129 ? -0.714  1.807   28.223  1.00 78.32 129 B 1 
ATOM 3928 O O   . LEU B 2 129 ? -1.619  1.486   27.445  1.00 77.23 129 B 1 
ATOM 3929 C CB  . LEU B 2 129 ? -1.924  1.562   30.406  1.00 77.53 129 B 1 
ATOM 3930 C CG  . LEU B 2 129 ? -2.458  2.193   31.701  1.00 75.02 129 B 1 
ATOM 3931 C CD1 . LEU B 2 129 ? -3.323  1.157   32.415  1.00 70.11 129 B 1 
ATOM 3932 C CD2 . LEU B 2 129 ? -1.329  2.637   32.617  1.00 70.89 129 B 1 
ATOM 3933 N N   . PRO B 2 130 ? 0.567   1.546   27.959  1.00 76.53 130 B 1 
ATOM 3934 C CA  . PRO B 2 130 ? 0.952   0.710   26.841  1.00 74.90 130 B 1 
ATOM 3935 C C   . PRO B 2 130 ? 0.545   -0.738  27.129  1.00 75.29 130 B 1 
ATOM 3936 O O   . PRO B 2 130 ? 0.951   -1.324  28.135  1.00 73.16 130 B 1 
ATOM 3937 C CB  . PRO B 2 130 ? 2.460   0.901   26.696  1.00 72.67 130 B 1 
ATOM 3938 C CG  . PRO B 2 130 ? 2.917   1.227   28.121  1.00 70.25 130 B 1 
ATOM 3939 C CD  . PRO B 2 130 ? 1.724   1.965   28.725  1.00 73.17 130 B 1 
ATOM 3940 N N   . CYS B 2 131 ? -0.225  -1.313  26.239  1.00 72.98 131 B 1 
ATOM 3941 C CA  . CYS B 2 131 ? -0.645  -2.696  26.322  1.00 72.78 131 B 1 
ATOM 3942 C C   . CYS B 2 131 ? 0.023   -3.533  25.244  1.00 71.83 131 B 1 
ATOM 3943 O O   . CYS B 2 131 ? 0.301   -3.067  24.145  1.00 69.83 131 B 1 
ATOM 3944 C CB  . CYS B 2 131 ? -2.174  -2.805  26.263  1.00 72.69 131 B 1 
ATOM 3945 S SG  . CYS B 2 131 ? -3.042  -1.817  27.520  1.00 69.86 131 B 1 
ATOM 3946 N N   . ARG B 2 132 ? 0.251   -4.797  25.552  1.00 67.91 132 B 1 
ATOM 3947 C CA  . ARG B 2 132 ? 0.631   -5.813  24.581  1.00 66.76 132 B 1 
ATOM 3948 C C   . ARG B 2 132 ? -0.495  -6.816  24.480  1.00 67.97 132 B 1 
ATOM 3949 O O   . ARG B 2 132 ? -1.065  -7.190  25.498  1.00 66.38 132 B 1 
ATOM 3950 C CB  . ARG B 2 132 ? 1.939   -6.492  24.994  1.00 62.73 132 B 1 
ATOM 3951 C CG  . ARG B 2 132 ? 3.111   -5.501  24.964  1.00 55.71 132 B 1 
ATOM 3952 C CD  . ARG B 2 132 ? 4.398   -6.193  25.368  1.00 51.50 132 B 1 
ATOM 3953 N NE  . ARG B 2 132 ? 5.535   -5.266  25.332  1.00 46.50 132 B 1 
ATOM 3954 C CZ  . ARG B 2 132 ? 6.784   -5.540  25.707  1.00 42.34 132 B 1 
ATOM 3955 N NH1 . ARG B 2 132 ? 7.115   -6.723  26.146  1.00 39.45 132 B 1 
ATOM 3956 N NH2 . ARG B 2 132 ? 7.693   -4.614  25.670  1.00 37.11 132 B 1 
ATOM 3957 N N   . ILE B 2 133 ? -0.786  -7.280  23.305  1.00 65.26 133 B 1 
ATOM 3958 C CA  . ILE B 2 133 ? -1.712  -8.386  23.131  1.00 63.71 133 B 1 
ATOM 3959 C C   . ILE B 2 133 ? -0.872  -9.651  23.012  1.00 61.96 133 B 1 
ATOM 3960 O O   . ILE B 2 133 ? -0.066  -9.777  22.089  1.00 59.08 133 B 1 
ATOM 3961 C CB  . ILE B 2 133 ? -2.664  -8.142  21.951  1.00 62.30 133 B 1 
ATOM 3962 C CG1 . ILE B 2 133 ? -3.475  -6.853  22.207  1.00 58.84 133 B 1 
ATOM 3963 C CG2 . ILE B 2 133 ? -3.592  -9.353  21.793  1.00 57.80 133 B 1 
ATOM 3964 C CD1 . ILE B 2 133 ? -4.287  -6.378  21.001  1.00 53.94 133 B 1 
ATOM 3965 N N   . LYS B 2 134 ? -1.026  -10.567 23.960  1.00 55.49 134 B 1 
ATOM 3966 C CA  . LYS B 2 134 ? -0.487  -11.916 23.831  1.00 54.22 134 B 1 
ATOM 3967 C C   . LYS B 2 134 ? -1.562  -12.796 23.215  1.00 54.76 134 B 1 
ATOM 3968 O O   . LYS B 2 134 ? -2.644  -12.948 23.774  1.00 52.26 134 B 1 
ATOM 3969 C CB  . LYS B 2 134 ? 0.001   -12.470 25.182  1.00 51.16 134 B 1 
ATOM 3970 C CG  . LYS B 2 134 ? 1.518   -12.312 25.421  1.00 46.34 134 B 1 
ATOM 3971 C CD  . LYS B 2 134 ? 1.910   -13.000 26.737  1.00 42.96 134 B 1 
ATOM 3972 C CE  . LYS B 2 134 ? 3.407   -13.017 27.039  1.00 38.27 134 B 1 
ATOM 3973 N NZ  . LYS B 2 134 ? 3.692   -13.787 28.279  1.00 35.41 134 B 1 
ATOM 3974 N N   . GLN B 2 135 ? -1.258  -13.380 22.072  1.00 46.95 135 B 1 
ATOM 3975 C CA  . GLN B 2 135 ? -2.131  -14.379 21.436  1.00 45.90 135 B 1 
ATOM 3976 C C   . GLN B 2 135 ? -2.008  -15.765 22.071  1.00 45.72 135 B 1 
ATOM 3977 O O   . GLN B 2 135 ? -2.904  -16.589 21.933  1.00 43.76 135 B 1 
ATOM 3978 C CB  . GLN B 2 135 ? -1.798  -14.465 19.951  1.00 43.93 135 B 1 
ATOM 3979 C CG  . GLN B 2 135 ? -2.293  -13.249 19.170  1.00 40.04 135 B 1 
ATOM 3980 C CD  . GLN B 2 135 ? -1.965  -13.370 17.683  1.00 37.06 135 B 1 
ATOM 3981 O OE1 . GLN B 2 135 ? -1.073  -14.084 17.272  1.00 34.88 135 B 1 
ATOM 3982 N NE2 . GLN B 2 135 ? -2.663  -12.660 16.834  1.00 32.61 135 B 1 
ATOM 3983 N N   . ILE B 2 136 ? -0.899  -16.028 22.759  1.00 37.96 136 B 1 
ATOM 3984 C CA  . ILE B 2 136 ? -0.691  -17.295 23.449  1.00 36.57 136 B 1 
ATOM 3985 C C   . ILE B 2 136 ? -1.375  -17.186 24.805  1.00 36.81 136 B 1 
ATOM 3986 O O   . ILE B 2 136 ? -0.822  -16.624 25.749  1.00 34.60 136 B 1 
ATOM 3987 C CB  . ILE B 2 136 ? 0.805   -17.653 23.554  1.00 33.95 136 B 1 
ATOM 3988 C CG1 . ILE B 2 136 ? 1.458   -17.663 22.145  1.00 31.30 136 B 1 
ATOM 3989 C CG2 . ILE B 2 136 ? 0.949   -19.023 24.232  1.00 31.03 136 B 1 
ATOM 3990 C CD1 . ILE B 2 136 ? 2.976   -17.880 22.171  1.00 28.84 136 B 1 
ATOM 3991 N N   . ILE B 2 137 ? -2.570  -17.725 24.873  1.00 35.84 137 B 1 
ATOM 3992 C CA  . ILE B 2 137 ? -3.242  -17.959 26.144  1.00 34.53 137 B 1 
ATOM 3993 C C   . ILE B 2 137 ? -2.685  -19.267 26.695  1.00 34.40 137 B 1 
ATOM 3994 O O   . ILE B 2 137 ? -3.078  -20.348 26.248  1.00 33.06 137 B 1 
ATOM 3995 C CB  . ILE B 2 137 ? -4.770  -18.032 25.972  1.00 33.61 137 B 1 
ATOM 3996 C CG1 . ILE B 2 137 ? -5.321  -16.812 25.192  1.00 31.65 137 B 1 
ATOM 3997 C CG2 . ILE B 2 137 ? -5.422  -18.159 27.361  1.00 31.84 137 B 1 
ATOM 3998 C CD1 . ILE B 2 137 ? -6.753  -17.040 24.705  1.00 30.24 137 B 1 
ATOM 3999 N N   . ASN B 2 138 ? -1.788  -19.171 27.666  1.00 28.09 138 B 1 
ATOM 4000 C CA  . ASN B 2 138 ? -1.525  -20.312 28.522  1.00 27.06 138 B 1 
ATOM 4001 C C   . ASN B 2 138 ? -2.749  -20.506 29.423  1.00 27.51 138 B 1 
ATOM 4002 O O   . ASN B 2 138 ? -2.808  -19.989 30.532  1.00 26.44 138 B 1 
ATOM 4003 C CB  . ASN B 2 138 ? -0.215  -20.123 29.306  1.00 26.50 138 B 1 
ATOM 4004 C CG  . ASN B 2 138 ? 1.027   -20.473 28.505  1.00 24.21 138 B 1 
ATOM 4005 O OD1 . ASN B 2 138 ? 0.988   -21.029 27.428  1.00 23.24 138 B 1 
ATOM 4006 N ND2 . ASN B 2 138 ? 2.185   -20.174 29.050  1.00 23.45 138 B 1 
ATOM 4007 N N   . MET B 2 139 ? -3.747  -21.231 28.943  1.00 23.18 139 B 1 
ATOM 4008 C CA  . MET B 2 139 ? -4.768  -21.740 29.839  1.00 21.22 139 B 1 
ATOM 4009 C C   . MET B 2 139 ? -4.093  -22.754 30.759  1.00 21.50 139 B 1 
ATOM 4010 O O   . MET B 2 139 ? -3.777  -23.863 30.330  1.00 21.09 139 B 1 
ATOM 4011 C CB  . MET B 2 139 ? -5.938  -22.383 29.091  1.00 21.64 139 B 1 
ATOM 4012 C CG  . MET B 2 139 ? -6.943  -21.340 28.587  1.00 19.80 139 B 1 
ATOM 4013 S SD  . MET B 2 139 ? -8.504  -22.089 28.017  1.00 19.02 139 B 1 
ATOM 4014 C CE  . MET B 2 139 ? -9.410  -20.595 27.542  1.00 18.06 139 B 1 
ATOM 4015 N N   . TRP B 2 140 ? -3.932  -22.397 32.031  1.00 23.72 140 B 1 
ATOM 4016 C CA  . TRP B 2 140 ? -3.399  -23.282 33.069  1.00 21.56 140 B 1 
ATOM 4017 C C   . TRP B 2 140 ? -4.060  -24.666 33.085  1.00 21.93 140 B 1 
ATOM 4018 O O   . TRP B 2 140 ? -3.369  -25.670 33.228  1.00 20.86 140 B 1 
ATOM 4019 C CB  . TRP B 2 140 ? -3.583  -22.614 34.442  1.00 20.73 140 B 1 
ATOM 4020 C CG  . TRP B 2 140 ? -2.446  -21.824 34.964  1.00 19.60 140 B 1 
ATOM 4021 C CD1 . TRP B 2 140 ? -1.584  -21.066 34.239  1.00 17.32 140 B 1 
ATOM 4022 C CD2 . TRP B 2 140 ? -2.013  -21.715 36.354  1.00 18.37 140 B 1 
ATOM 4023 N NE1 . TRP B 2 140 ? -0.643  -20.495 35.088  1.00 17.52 140 B 1 
ATOM 4024 C CE2 . TRP B 2 140 ? -0.884  -20.873 36.390  1.00 18.02 140 B 1 
ATOM 4025 C CE3 . TRP B 2 140 ? -2.486  -22.254 37.578  1.00 19.37 140 B 1 
ATOM 4026 C CZ2 . TRP B 2 140 ? -0.221  -20.567 37.609  1.00 17.13 140 B 1 
ATOM 4027 C CZ3 . TRP B 2 140 ? -1.833  -21.946 38.778  1.00 16.94 140 B 1 
ATOM 4028 C CH2 . TRP B 2 140 ? -0.709  -21.112 38.793  1.00 17.14 140 B 1 
ATOM 4029 N N   . GLN B 2 141 ? -5.375  -24.728 32.904  1.00 22.20 141 B 1 
ATOM 4030 C CA  . GLN B 2 141 ? -6.091  -26.011 33.012  1.00 21.64 141 B 1 
ATOM 4031 C C   . GLN B 2 141 ? -5.801  -26.986 31.865  1.00 22.11 141 B 1 
ATOM 4032 O O   . GLN B 2 141 ? -5.828  -28.201 32.079  1.00 21.26 141 B 1 
ATOM 4033 C CB  . GLN B 2 141 ? -7.592  -25.755 33.079  1.00 21.64 141 B 1 
ATOM 4034 C CG  . GLN B 2 141 ? -8.049  -25.244 34.445  1.00 19.56 141 B 1 
ATOM 4035 C CD  . GLN B 2 141 ? -9.573  -25.183 34.546  1.00 18.26 141 B 1 
ATOM 4036 O OE1 . GLN B 2 141 ? -10.305 -25.279 33.569  1.00 18.75 141 B 1 
ATOM 4037 N NE2 . GLN B 2 141 ? -10.108 -25.022 35.728  1.00 19.01 141 B 1 
ATOM 4038 N N   . ARG B 2 142 ? -5.601  -26.503 30.657  1.00 21.37 142 B 1 
ATOM 4039 C CA  . ARG B 2 142 ? -5.309  -27.361 29.500  1.00 20.37 142 B 1 
ATOM 4040 C C   . ARG B 2 142 ? -3.895  -27.076 29.013  1.00 20.24 142 B 1 
ATOM 4041 O O   . ARG B 2 142 ? -3.717  -26.413 27.995  1.00 19.41 142 B 1 
ATOM 4042 C CB  . ARG B 2 142 ? -6.365  -27.221 28.398  1.00 20.59 142 B 1 
ATOM 4043 C CG  . ARG B 2 142 ? -7.673  -27.940 28.752  1.00 19.31 142 B 1 
ATOM 4044 C CD  . ARG B 2 142 ? -8.598  -27.936 27.526  1.00 19.44 142 B 1 
ATOM 4045 N NE  . ARG B 2 142 ? -9.869  -28.617 27.800  1.00 17.69 142 B 1 
ATOM 4046 C CZ  . ARG B 2 142 ? -10.846 -28.819 26.928  1.00 17.36 142 B 1 
ATOM 4047 N NH1 . ARG B 2 142 ? -10.746 -28.419 25.692  1.00 16.15 142 B 1 
ATOM 4048 N NH2 . ARG B 2 142 ? -11.940 -29.427 27.300  1.00 15.26 142 B 1 
ATOM 4049 N N   . VAL B 2 143 ? -2.921  -27.646 29.711  1.00 25.61 143 B 1 
ATOM 4050 C CA  . VAL B 2 143 ? -1.465  -27.554 29.473  1.00 25.53 143 B 1 
ATOM 4051 C C   . VAL B 2 143 ? -1.048  -27.579 27.994  1.00 26.63 143 B 1 
ATOM 4052 O O   . VAL B 2 143 ? -0.141  -26.854 27.600  1.00 25.90 143 B 1 
ATOM 4053 C CB  . VAL B 2 143 ? -0.762  -28.722 30.211  1.00 24.48 143 B 1 
ATOM 4054 C CG1 . VAL B 2 143 ? 0.761   -28.689 30.070  1.00 22.09 143 B 1 
ATOM 4055 C CG2 . VAL B 2 143 ? -1.086  -28.730 31.708  1.00 24.82 143 B 1 
ATOM 4056 N N   . GLY B 2 144 ? -1.687  -28.411 27.172  1.00 25.16 144 B 1 
ATOM 4057 C CA  . GLY B 2 144 ? -1.233  -28.656 25.806  1.00 24.56 144 B 1 
ATOM 4058 C C   . GLY B 2 144 ? -1.920  -27.868 24.694  1.00 25.63 144 B 1 
ATOM 4059 O O   . GLY B 2 144 ? -1.360  -27.763 23.601  1.00 24.03 144 B 1 
ATOM 4060 N N   . GLN B 2 145 ? -3.130  -27.365 24.898  1.00 23.71 145 B 1 
ATOM 4061 C CA  . GLN B 2 145 ? -3.851  -26.681 23.825  1.00 23.10 145 B 1 
ATOM 4062 C C   . GLN B 2 145 ? -3.696  -25.165 23.968  1.00 23.98 145 B 1 
ATOM 4063 O O   . GLN B 2 145 ? -4.546  -24.509 24.560  1.00 23.24 145 B 1 
ATOM 4064 C CB  . GLN B 2 145 ? -5.313  -27.148 23.741  1.00 23.28 145 B 1 
ATOM 4065 C CG  . GLN B 2 145 ? -5.410  -28.550 23.117  1.00 20.97 145 B 1 
ATOM 4066 C CD  . GLN B 2 145 ? -6.853  -29.021 22.880  1.00 19.84 145 B 1 
ATOM 4067 O OE1 . GLN B 2 145 ? -7.824  -28.469 23.364  1.00 18.94 145 B 1 
ATOM 4068 N NE2 . GLN B 2 145 ? -7.031  -30.088 22.134  1.00 19.37 145 B 1 
ATOM 4069 N N   . ALA B 2 146 ? -2.643  -24.629 23.371  1.00 28.83 146 B 1 
ATOM 4070 C CA  . ALA B 2 146 ? -2.609  -23.215 23.023  1.00 28.47 146 B 1 
ATOM 4071 C C   . ALA B 2 146 ? -3.792  -22.942 22.084  1.00 29.24 146 B 1 
ATOM 4072 O O   . ALA B 2 146 ? -3.740  -23.257 20.893  1.00 28.43 146 B 1 
ATOM 4073 C CB  . ALA B 2 146 ? -1.249  -22.889 22.391  1.00 27.71 146 B 1 
ATOM 4074 N N   . MET B 2 147 ? -4.873  -22.410 22.631  1.00 28.42 147 B 1 
ATOM 4075 C CA  . MET B 2 147 ? -5.935  -21.871 21.792  1.00 27.78 147 B 1 
ATOM 4076 C C   . MET B 2 147 ? -5.398  -20.590 21.178  1.00 29.00 147 B 1 
ATOM 4077 O O   . MET B 2 147 ? -5.373  -19.542 21.808  1.00 28.53 147 B 1 
ATOM 4078 C CB  . MET B 2 147 ? -7.244  -21.669 22.566  1.00 27.21 147 B 1 
ATOM 4079 C CG  . MET B 2 147 ? -8.111  -22.929 22.518  1.00 23.82 147 B 1 
ATOM 4080 S SD  . MET B 2 147 ? -9.838  -22.697 23.031  1.00 21.65 147 B 1 
ATOM 4081 C CE  . MET B 2 147 ? -9.730  -23.184 24.757  1.00 19.78 147 B 1 
ATOM 4082 N N   . TYR B 2 148 ? -4.967  -20.684 19.936  1.00 31.80 148 B 1 
ATOM 4083 C CA  . TYR B 2 148 ? -4.741  -19.514 19.111  1.00 31.70 148 B 1 
ATOM 4084 C C   . TYR B 2 148 ? -6.100  -18.851 18.887  1.00 32.97 148 B 1 
ATOM 4085 O O   . TYR B 2 148 ? -6.876  -19.284 18.039  1.00 32.17 148 B 1 
ATOM 4086 C CB  . TYR B 2 148 ? -4.063  -19.916 17.794  1.00 30.16 148 B 1 
ATOM 4087 C CG  . TYR B 2 148 ? -2.660  -20.448 17.977  1.00 27.35 148 B 1 
ATOM 4088 C CD1 . TYR B 2 148 ? -1.569  -19.557 18.047  1.00 25.61 148 B 1 
ATOM 4089 C CD2 . TYR B 2 148 ? -2.421  -21.838 18.093  1.00 24.98 148 B 1 
ATOM 4090 C CE1 . TYR B 2 148 ? -0.260  -20.039 18.227  1.00 22.70 148 B 1 
ATOM 4091 C CE2 . TYR B 2 148 ? -1.116  -22.327 18.273  1.00 22.57 148 B 1 
ATOM 4092 C CZ  . TYR B 2 148 ? -0.045  -21.423 18.336  1.00 22.08 148 B 1 
ATOM 4093 O OH  . TYR B 2 148 ? 1.232   -21.893 18.514  1.00 20.66 148 B 1 
ATOM 4094 N N   . ALA B 2 149 ? -6.398  -17.835 19.688  1.00 37.70 149 B 1 
ATOM 4095 C CA  . ALA B 2 149 ? -7.517  -16.974 19.365  1.00 38.04 149 B 1 
ATOM 4096 C C   . ALA B 2 149 ? -7.180  -16.309 18.023  1.00 39.16 149 B 1 
ATOM 4097 O O   . ALA B 2 149 ? -6.128  -15.669 17.914  1.00 37.66 149 B 1 
ATOM 4098 C CB  . ALA B 2 149 ? -7.735  -15.968 20.496  1.00 36.20 149 B 1 
ATOM 4099 N N   . PRO B 2 150 ? -8.005  -16.493 16.986  1.00 39.24 150 B 1 
ATOM 4100 C CA  . PRO B 2 150 ? -7.758  -15.824 15.726  1.00 39.41 150 B 1 
ATOM 4101 C C   . PRO B 2 150 ? -7.755  -14.318 15.990  1.00 40.32 150 B 1 
ATOM 4102 O O   . PRO B 2 150 ? -8.642  -13.828 16.692  1.00 39.25 150 B 1 
ATOM 4103 C CB  . PRO B 2 150 ? -8.878  -16.276 14.778  1.00 37.61 150 B 1 
ATOM 4104 C CG  . PRO B 2 150 ? -10.000 -16.677 15.724  1.00 36.69 150 B 1 
ATOM 4105 C CD  . PRO B 2 150 ? -9.268  -17.201 16.960  1.00 37.34 150 B 1 
ATOM 4106 N N   . PRO B 2 151 ? -6.755  -13.580 15.487  1.00 44.09 151 B 1 
ATOM 4107 C CA  . PRO B 2 151 ? -6.677  -12.156 15.726  1.00 44.16 151 B 1 
ATOM 4108 C C   . PRO B 2 151 ? -7.940  -11.492 15.199  1.00 44.83 151 B 1 
ATOM 4109 O O   . PRO B 2 151 ? -8.361  -11.708 14.059  1.00 43.88 151 B 1 
ATOM 4110 C CB  . PRO B 2 151 ? -5.404  -11.679 15.016  1.00 42.84 151 B 1 
ATOM 4111 C CG  . PRO B 2 151 ? -5.190  -12.732 13.941  1.00 42.51 151 B 1 
ATOM 4112 C CD  . PRO B 2 151 ? -5.725  -14.015 14.581  1.00 42.48 151 B 1 
ATOM 4113 N N   . ILE B 2 152 ? -8.552  -10.699 16.068  1.00 44.77 152 B 1 
ATOM 4114 C CA  . ILE B 2 152 ? -9.812  -10.058 15.747  1.00 45.27 152 B 1 
ATOM 4115 C C   . ILE B 2 152 ? -9.546  -8.949  14.750  1.00 46.46 152 B 1 
ATOM 4116 O O   . ILE B 2 152 ? -8.711  -8.062  14.968  1.00 44.10 152 B 1 
ATOM 4117 C CB  . ILE B 2 152 ? -10.512 -9.606  17.027  1.00 43.30 152 B 1 
ATOM 4118 C CG1 . ILE B 2 152 ? -10.838 -10.850 17.877  1.00 40.19 152 B 1 
ATOM 4119 C CG2 . ILE B 2 152 ? -11.791 -8.840  16.702  1.00 39.04 152 B 1 
ATOM 4120 C CD1 . ILE B 2 152 ? -11.416 -10.484 19.212  1.00 36.85 152 B 1 
ATOM 4121 N N   . LYS B 2 153 ? -10.254 -9.009  13.645  1.00 45.81 153 B 1 
ATOM 4122 C CA  . LYS B 2 153 ? -10.135 -8.068  12.535  1.00 45.38 153 B 1 
ATOM 4123 C C   . LYS B 2 153 ? -10.649 -6.697  12.965  1.00 46.64 153 B 1 
ATOM 4124 O O   . LYS B 2 153 ? -11.749 -6.594  13.473  1.00 44.75 153 B 1 
ATOM 4125 C CB  . LYS B 2 153 ? -10.919 -8.594  11.321  1.00 42.83 153 B 1 
ATOM 4126 C CG  . LYS B 2 153 ? -10.549 -10.021 10.889  1.00 40.04 153 B 1 
ATOM 4127 C CD  . LYS B 2 153 ? -11.134 -10.382 9.514   1.00 36.85 153 B 1 
ATOM 4128 C CE  . LYS B 2 153 ? -10.386 -11.566 8.890   1.00 33.64 153 B 1 
ATOM 4129 N NZ  . LYS B 2 153 ? -10.530 -11.632 7.429   1.00 30.33 153 B 1 
ATOM 4130 N N   . GLY B 2 154 ? -9.887  -5.633  12.714  1.00 49.90 154 B 1 
ATOM 4131 C CA  . GLY B 2 154 ? -10.348 -4.276  12.943  1.00 50.89 154 B 1 
ATOM 4132 C C   . GLY B 2 154 ? -9.936  -3.668  14.294  1.00 53.30 154 B 1 
ATOM 4133 O O   . GLY B 2 154 ? -9.076  -4.192  15.002  1.00 51.78 154 B 1 
ATOM 4134 N N   . SER B 2 155 ? -10.514 -2.511  14.609  1.00 56.28 155 B 1 
ATOM 4135 C CA  . SER B 2 155 ? -10.239 -1.803  15.860  1.00 57.63 155 B 1 
ATOM 4136 C C   . SER B 2 155 ? -11.061 -2.420  16.980  1.00 60.45 155 B 1 
ATOM 4137 O O   . SER B 2 155 ? -12.287 -2.314  16.947  1.00 59.74 155 B 1 
ATOM 4138 C CB  . SER B 2 155 ? -10.553 -0.313  15.734  1.00 55.61 155 B 1 
ATOM 4139 O OG  . SER B 2 155 ? -11.893 -0.101  15.366  1.00 51.30 155 B 1 
ATOM 4140 N N   . ILE B 2 156 ? -10.411 -2.973  17.980  1.00 57.75 156 B 1 
ATOM 4141 C CA  . ILE B 2 156 ? -11.090 -3.444  19.180  1.00 60.69 156 B 1 
ATOM 4142 C C   . ILE B 2 156 ? -11.101 -2.301  20.173  1.00 63.18 156 B 1 
ATOM 4143 O O   . ILE B 2 156 ? -10.049 -1.755  20.503  1.00 62.17 156 B 1 
ATOM 4144 C CB  . ILE B 2 156 ? -10.429 -4.706  19.742  1.00 59.71 156 B 1 
ATOM 4145 C CG1 . ILE B 2 156 ? -10.320 -5.786  18.650  1.00 55.51 156 B 1 
ATOM 4146 C CG2 . ILE B 2 156 ? -11.243 -5.229  20.936  1.00 54.86 156 B 1 
ATOM 4147 C CD1 . ILE B 2 156 ? -9.417  -6.933  19.082  1.00 51.31 156 B 1 
ATOM 4148 N N   . ARG B 2 157 ? -12.282 -1.935  20.644  1.00 67.23 157 B 1 
ATOM 4149 C CA  . ARG B 2 157 ? -12.440 -1.002  21.757  1.00 68.62 157 B 1 
ATOM 4150 C C   . ARG B 2 157 ? -13.173 -1.736  22.870  1.00 69.97 157 B 1 
ATOM 4151 O O   . ARG B 2 157 ? -14.307 -2.161  22.679  1.00 68.00 157 B 1 
ATOM 4152 C CB  . ARG B 2 157 ? -13.157 0.266   21.301  1.00 67.04 157 B 1 
ATOM 4153 C CG  . ARG B 2 157 ? -13.383 1.239   22.474  1.00 61.52 157 B 1 
ATOM 4154 C CD  . ARG B 2 157 ? -14.043 2.530   21.979  1.00 59.59 157 B 1 
ATOM 4155 N NE  . ARG B 2 157 ? -14.406 3.394   23.095  1.00 54.76 157 B 1 
ATOM 4156 C CZ  . ARG B 2 157 ? -14.786 4.665   23.041  1.00 49.11 157 B 1 
ATOM 4157 N NH1 . ARG B 2 157 ? -14.822 5.312   21.916  1.00 45.53 157 B 1 
ATOM 4158 N NH2 . ARG B 2 157 ? -15.141 5.279   24.123  1.00 42.80 157 B 1 
ATOM 4159 N N   . CYS B 2 158 ? -12.521 -1.834  23.999  1.00 69.20 158 B 1 
ATOM 4160 C CA  . CYS B 2 158 ? -13.053 -2.491  25.173  1.00 69.41 158 B 1 
ATOM 4161 C C   . CYS B 2 158 ? -13.186 -1.458  26.267  1.00 70.62 158 B 1 
ATOM 4162 O O   . CYS B 2 158 ? -12.213 -0.772  26.567  1.00 68.21 158 B 1 
ATOM 4163 C CB  . CYS B 2 158 ? -12.103 -3.592  25.590  1.00 67.73 158 B 1 
ATOM 4164 S SG  . CYS B 2 158 ? -11.769 -4.706  24.203  1.00 60.82 158 B 1 
ATOM 4165 N N   . GLU B 2 159 ? -14.359 -1.360  26.834  1.00 69.26 159 B 1 
ATOM 4166 C CA  . GLU B 2 159 ? -14.560 -0.598  28.052  1.00 69.10 159 B 1 
ATOM 4167 C C   . GLU B 2 159 ? -14.724 -1.592  29.186  1.00 68.41 159 B 1 
ATOM 4168 O O   . GLU B 2 159 ? -15.559 -2.487  29.124  1.00 65.27 159 B 1 
ATOM 4169 C CB  . GLU B 2 159 ? -15.720 0.389   27.905  1.00 68.24 159 B 1 
ATOM 4170 C CG  . GLU B 2 159 ? -15.357 1.438   26.842  1.00 62.49 159 B 1 
ATOM 4171 C CD  . GLU B 2 159 ? -16.314 2.622   26.725  1.00 59.78 159 B 1 
ATOM 4172 O OE1 . GLU B 2 159 ? -15.894 3.600   26.049  1.00 53.09 159 B 1 
ATOM 4173 O OE2 . GLU B 2 159 ? -17.431 2.574   27.266  1.00 56.41 159 B 1 
ATOM 4174 N N   . SER B 2 160 ? -13.872 -1.466  30.181  1.00 69.59 160 B 1 
ATOM 4175 C CA  . SER B 2 160 ? -13.915 -2.287  31.380  1.00 69.42 160 B 1 
ATOM 4176 C C   . SER B 2 160 ? -13.858 -1.377  32.590  1.00 71.46 160 B 1 
ATOM 4177 O O   . SER B 2 160 ? -13.296 -0.276  32.537  1.00 69.44 160 B 1 
ATOM 4178 C CB  . SER B 2 160 ? -12.766 -3.290  31.371  1.00 65.34 160 B 1 
ATOM 4179 O OG  . SER B 2 160 ? -12.842 -4.117  32.525  1.00 58.03 160 B 1 
ATOM 4180 N N   . ASN B 2 161 ? -14.447 -1.827  33.678  1.00 65.30 161 B 1 
ATOM 4181 C CA  . ASN B 2 161 ? -14.466 -1.098  34.930  1.00 66.80 161 B 1 
ATOM 4182 C C   . ASN B 2 161 ? -13.504 -1.764  35.907  1.00 66.50 161 B 1 
ATOM 4183 O O   . ASN B 2 161 ? -13.654 -2.941  36.236  1.00 65.26 161 B 1 
ATOM 4184 C CB  . ASN B 2 161 ? -15.908 -1.042  35.427  1.00 66.64 161 B 1 
ATOM 4185 C CG  . ASN B 2 161 ? -16.767 -0.108  34.590  1.00 64.83 161 B 1 
ATOM 4186 O OD1 . ASN B 2 161 ? -16.378 0.998   34.246  1.00 59.86 161 B 1 
ATOM 4187 N ND2 . ASN B 2 161 ? -17.971 -0.520  34.255  1.00 60.99 161 B 1 
ATOM 4188 N N   . ILE B 2 162 ? -12.529 -1.002  36.383  1.00 68.36 162 B 1 
ATOM 4189 C CA  . ILE B 2 162 ? -11.677 -1.443  37.486  1.00 68.71 162 B 1 
ATOM 4190 C C   . ILE B 2 162 ? -12.525 -1.389  38.754  1.00 68.63 162 B 1 
ATOM 4191 O O   . ILE B 2 162 ? -12.864 -0.305  39.232  1.00 67.57 162 B 1 
ATOM 4192 C CB  . ILE B 2 162 ? -10.400 -0.590  37.600  1.00 67.65 162 B 1 
ATOM 4193 C CG1 . ILE B 2 162 ? -9.612  -0.566  36.272  1.00 64.24 162 B 1 
ATOM 4194 C CG2 . ILE B 2 162 ? -9.525  -1.131  38.746  1.00 65.08 162 B 1 
ATOM 4195 C CD1 . ILE B 2 162 ? -8.422  0.406   36.281  1.00 60.25 162 B 1 
ATOM 4196 N N   . THR B 2 163 ? -12.871 -2.549  39.286  1.00 67.89 163 B 1 
ATOM 4197 C CA  . THR B 2 163 ? -13.714 -2.683  40.485  1.00 67.15 163 B 1 
ATOM 4198 C C   . THR B 2 163 ? -12.920 -2.991  41.748  1.00 67.26 163 B 1 
ATOM 4199 O O   . THR B 2 163 ? -13.443 -2.864  42.856  1.00 63.35 163 B 1 
ATOM 4200 C CB  . THR B 2 163 ? -14.780 -3.763  40.281  1.00 64.60 163 B 1 
ATOM 4201 O OG1 . THR B 2 163 ? -14.169 -4.968  39.887  1.00 60.26 163 B 1 
ATOM 4202 C CG2 . THR B 2 163 ? -15.782 -3.373  39.193  1.00 58.53 163 B 1 
ATOM 4203 N N   . GLY B 2 164 ? -11.657 -3.364  41.589  1.00 62.58 164 B 1 
ATOM 4204 C CA  . GLY B 2 164 ? -10.780 -3.690  42.710  1.00 62.59 164 B 1 
ATOM 4205 C C   . GLY B 2 164 ? -9.303  -3.605  42.341  1.00 62.49 164 B 1 
ATOM 4206 O O   . GLY B 2 164 ? -8.942  -3.563  41.169  1.00 60.76 164 B 1 
ATOM 4207 N N   . LEU B 2 165 ? -8.463  -3.575  43.365  1.00 57.87 165 B 1 
ATOM 4208 C CA  . LEU B 2 165 ? -7.008  -3.629  43.267  1.00 58.38 165 B 1 
ATOM 4209 C C   . LEU B 2 165 ? -6.498  -4.754  44.165  1.00 56.26 165 B 1 
ATOM 4210 O O   . LEU B 2 165 ? -7.096  -5.035  45.201  1.00 54.56 165 B 1 
ATOM 4211 C CB  . LEU B 2 165 ? -6.407  -2.276  43.691  1.00 57.28 165 B 1 
ATOM 4212 C CG  . LEU B 2 165 ? -6.769  -1.101  42.762  1.00 52.58 165 B 1 
ATOM 4213 C CD1 . LEU B 2 165 ? -6.330  0.206   43.409  1.00 49.53 165 B 1 
ATOM 4214 C CD2 . LEU B 2 165 ? -6.082  -1.206  41.410  1.00 50.57 165 B 1 
ATOM 4215 N N   . LEU B 2 166 ? -5.397  -5.363  43.756  1.00 56.49 166 B 1 
ATOM 4216 C CA  . LEU B 2 166 ? -4.692  -6.433  44.460  1.00 54.78 166 B 1 
ATOM 4217 C C   . LEU B 2 166 ? -3.294  -5.990  44.885  1.00 49.13 166 B 1 
ATOM 4218 O O   . LEU B 2 166 ? -2.626  -5.326  44.072  1.00 44.51 166 B 1 
ATOM 4219 C CB  . LEU B 2 166 ? -4.638  -7.690  43.567  1.00 51.03 166 B 1 
ATOM 4220 C CG  . LEU B 2 166 ? -5.945  -8.497  43.598  1.00 45.46 166 B 1 
ATOM 4221 C CD1 . LEU B 2 166 ? -6.038  -9.399  42.368  1.00 41.26 166 B 1 
ATOM 4222 C CD2 . LEU B 2 166 ? -5.973  -9.406  44.834  1.00 39.95 166 B 1 
ATOM 4223 O OXT . LEU B 2 166 ? -2.907  -6.377  46.027  1.00 39.05 166 B 1 
#
