# Supplementary material for: Modeling Human Protein Physical Interactions Involved in HIV Attachment In Silico
Source: Int J Mol Sci. 2025 Nov 20;26(22):11209. doi: 10.3390/ijms262211209 (PMC12652853; doi:10.3390/ijms262211209)
Supplement: Supplementary file 1 [file ijms-26-11209-s001.zip › Models/For gp120/adra2c_gp120_model.cif]

# By using this file you agree to the legally binding terms of use found at alphafoldserver.com/output-terms
data_c72f7205d4cd393
#
_entry.id c72f7205d4cd393
#
loop_
_atom_type.symbol
C 
N 
O 
S 
#
loop_
_audit_author.name
_audit_author.pdbx_ordinal
"Google DeepMind" 1 
"Isomorphic Labs" 2 
#
_audit_conform.dict_location https://raw.githubusercontent.com/ihmwg/ModelCIF/master/dist/mmcif_ma.dic
_audit_conform.dict_name     mmcif_ma.dic
_audit_conform.dict_version  1.4.5
#
loop_
_chem_comp.formula
_chem_comp.formula_weight
_chem_comp.id
_chem_comp.mon_nstd_flag
_chem_comp.name
_chem_comp.pdbx_smiles
_chem_comp.pdbx_synonyms
_chem_comp.type
"C3 H7 N O2"    89.093  ALA y ALANINE         C[C@H](N)C(O)=O                  ? "L-PEPTIDE LINKING" 
"C6 H15 N4 O2"  175.209 ARG y ARGININE        N[C@@H](CCCNC(N)=[NH2+])C(O)=O   ? "L-PEPTIDE LINKING" 
"C4 H8 N2 O3"   132.118 ASN y ASPARAGINE      N[C@@H](CC(N)=O)C(O)=O           ? "L-PEPTIDE LINKING" 
"C4 H7 N O4"    133.103 ASP y "ASPARTIC ACID" N[C@@H](CC(O)=O)C(O)=O           ? "L-PEPTIDE LINKING" 
"C3 H7 N O2 S"  121.158 CYS y CYSTEINE        N[C@@H](CS)C(O)=O                ? "L-PEPTIDE LINKING" 
"C5 H10 N2 O3"  146.144 GLN y GLUTAMINE       N[C@@H](CCC(N)=O)C(O)=O          ? "L-PEPTIDE LINKING" 
"C5 H9 N O4"    147.129 GLU y "GLUTAMIC ACID" N[C@@H](CCC(O)=O)C(O)=O          ? "L-PEPTIDE LINKING" 
"C2 H5 N O2"    75.067  GLY y GLYCINE         NCC(O)=O                         ? "PEPTIDE LINKING"   
"C6 H10 N3 O2"  156.162 HIS y HISTIDINE       N[C@@H](Cc1c[nH]c[nH+]1)C(O)=O   ? "L-PEPTIDE LINKING" 
"C6 H13 N O2"   131.173 ILE y ISOLEUCINE      CC[C@H](C)[C@H](N)C(O)=O         ? "L-PEPTIDE LINKING" 
"C6 H13 N O2"   131.173 LEU y LEUCINE         CC(C)C[C@H](N)C(O)=O             ? "L-PEPTIDE LINKING" 
"C6 H15 N2 O2"  147.195 LYS y LYSINE          N[C@@H](CCCC[NH3+])C(O)=O        ? "L-PEPTIDE LINKING" 
"C5 H11 N O2 S" 149.211 MET y METHIONINE      CSCC[C@H](N)C(O)=O               ? "L-PEPTIDE LINKING" 
"C9 H11 N O2"   165.189 PHE y PHENYLALANINE   N[C@@H](Cc1ccccc1)C(O)=O         ? "L-PEPTIDE LINKING" 
"C5 H9 N O2"    115.130 PRO y PROLINE         OC(=O)[C@@H]1CCCN1               ? "L-PEPTIDE LINKING" 
"C3 H7 N O3"    105.093 SER y SERINE          N[C@@H](CO)C(O)=O                ? "L-PEPTIDE LINKING" 
"C4 H9 N O3"    119.119 THR y THREONINE       C[C@@H](O)[C@H](N)C(O)=O         ? "L-PEPTIDE LINKING" 
"C11 H12 N2 O2" 204.225 TRP y TRYPTOPHAN      N[C@@H](Cc1c[nH]c2ccccc12)C(O)=O ? "L-PEPTIDE LINKING" 
"C9 H11 N O3"   181.189 TYR y TYROSINE        N[C@@H](Cc1ccc(O)cc1)C(O)=O      ? "L-PEPTIDE LINKING" 
"C5 H11 N O2"   117.146 VAL y VALINE          CC(C)[C@H](N)C(O)=O              ? "L-PEPTIDE LINKING" 
#
_citation.book_publisher          ?
_citation.country                 UK
_citation.id                      primary
_citation.journal_full            Nature
_citation.journal_id_ASTM         NATUAS
_citation.journal_id_CSD          0006
_citation.journal_id_ISSN         0028-0836
_citation.journal_volume          ?
_citation.page_first              ?
_citation.page_last               ?
_citation.pdbx_database_id_DOI    ?
_citation.pdbx_database_id_PubMed ?
_citation.title                   "Accurate structure prediction of biomolecular interactions with AlphaFold 3"
_citation.year                    2024
#
loop_
_citation_author.citation_id
_citation_author.name
_citation_author.ordinal
primary "Google DeepMind" 1 
primary "Isomorphic Labs" 2 
#
loop_
_entity.id
_entity.pdbx_description
_entity.type
1 . polymer 
2 . polymer 
#
loop_
_entity_poly.entity_id
_entity_poly.pdbx_strand_id
_entity_poly.type
1 A polypeptide(L) 
2 B polypeptide(L) 
#
loop_
_entity_poly_seq.entity_id
_entity_poly_seq.hetero
_entity_poly_seq.mon_id
_entity_poly_seq.num
1 n MET 1   
1 n ALA 2   
1 n SER 3   
1 n PRO 4   
1 n ALA 5   
1 n LEU 6   
1 n ALA 7   
1 n ALA 8   
1 n ALA 9   
1 n LEU 10  
1 n ALA 11  
1 n VAL 12  
1 n ALA 13  
1 n ALA 14  
1 n ALA 15  
1 n ALA 16  
1 n GLY 17  
1 n PRO 18  
1 n ASN 19  
1 n ALA 20  
1 n SER 21  
1 n GLY 22  
1 n ALA 23  
1 n GLY 24  
1 n GLU 25  
1 n ARG 26  
1 n GLY 27  
1 n SER 28  
1 n GLY 29  
1 n GLY 30  
1 n VAL 31  
1 n ALA 32  
1 n ASN 33  
1 n ALA 34  
1 n SER 35  
1 n GLY 36  
1 n ALA 37  
1 n SER 38  
1 n TRP 39  
1 n GLY 40  
1 n PRO 41  
1 n PRO 42  
1 n ARG 43  
1 n GLY 44  
1 n GLN 45  
1 n TYR 46  
1 n SER 47  
1 n ALA 48  
1 n GLY 49  
1 n ALA 50  
1 n VAL 51  
1 n ALA 52  
1 n GLY 53  
1 n LEU 54  
1 n ALA 55  
1 n ALA 56  
1 n VAL 57  
1 n VAL 58  
1 n GLY 59  
1 n PHE 60  
1 n LEU 61  
1 n ILE 62  
1 n VAL 63  
1 n PHE 64  
1 n THR 65  
1 n VAL 66  
1 n VAL 67  
1 n GLY 68  
1 n ASN 69  
1 n VAL 70  
1 n LEU 71  
1 n VAL 72  
1 n VAL 73  
1 n ILE 74  
1 n ALA 75  
1 n VAL 76  
1 n LEU 77  
1 n THR 78  
1 n SER 79  
1 n ARG 80  
1 n ALA 81  
1 n LEU 82  
1 n ARG 83  
1 n ALA 84  
1 n PRO 85  
1 n GLN 86  
1 n ASN 87  
1 n LEU 88  
1 n PHE 89  
1 n LEU 90  
1 n VAL 91  
1 n SER 92  
1 n LEU 93  
1 n ALA 94  
1 n SER 95  
1 n ALA 96  
1 n ASP 97  
1 n ILE 98  
1 n LEU 99  
1 n VAL 100 
1 n ALA 101 
1 n THR 102 
1 n LEU 103 
1 n VAL 104 
1 n MET 105 
1 n PRO 106 
1 n PHE 107 
1 n SER 108 
1 n LEU 109 
1 n ALA 110 
1 n ASN 111 
1 n GLU 112 
1 n LEU 113 
1 n MET 114 
1 n ALA 115 
1 n TYR 116 
1 n TRP 117 
1 n TYR 118 
1 n PHE 119 
1 n GLY 120 
1 n GLN 121 
1 n VAL 122 
1 n TRP 123 
1 n CYS 124 
1 n GLY 125 
1 n VAL 126 
1 n TYR 127 
1 n LEU 128 
1 n ALA 129 
1 n LEU 130 
1 n ASP 131 
1 n VAL 132 
1 n LEU 133 
1 n PHE 134 
1 n CYS 135 
1 n THR 136 
1 n SER 137 
1 n SER 138 
1 n ILE 139 
1 n VAL 140 
1 n HIS 141 
1 n LEU 142 
1 n CYS 143 
1 n ALA 144 
1 n ILE 145 
1 n SER 146 
1 n LEU 147 
1 n ASP 148 
1 n ARG 149 
1 n TYR 150 
1 n TRP 151 
1 n SER 152 
1 n VAL 153 
1 n THR 154 
1 n GLN 155 
1 n ALA 156 
1 n VAL 157 
1 n GLU 158 
1 n TYR 159 
1 n ASN 160 
1 n LEU 161 
1 n LYS 162 
1 n ARG 163 
1 n THR 164 
1 n PRO 165 
1 n ARG 166 
1 n ARG 167 
1 n VAL 168 
1 n LYS 169 
1 n ALA 170 
1 n THR 171 
1 n ILE 172 
1 n VAL 173 
1 n ALA 174 
1 n VAL 175 
1 n TRP 176 
1 n LEU 177 
1 n ILE 178 
1 n SER 179 
1 n ALA 180 
1 n VAL 181 
1 n ILE 182 
1 n SER 183 
1 n PHE 184 
1 n PRO 185 
1 n PRO 186 
1 n LEU 187 
1 n VAL 188 
1 n SER 189 
1 n LEU 190 
1 n TYR 191 
1 n ARG 192 
1 n GLN 193 
1 n PRO 194 
1 n ASP 195 
1 n GLY 196 
1 n ALA 197 
1 n ALA 198 
1 n TYR 199 
1 n PRO 200 
1 n GLN 201 
1 n CYS 202 
1 n GLY 203 
1 n LEU 204 
1 n ASN 205 
1 n ASP 206 
1 n GLU 207 
1 n THR 208 
1 n TRP 209 
1 n TYR 210 
1 n ILE 211 
1 n LEU 212 
1 n SER 213 
1 n SER 214 
1 n CYS 215 
1 n ILE 216 
1 n GLY 217 
1 n SER 218 
1 n PHE 219 
1 n PHE 220 
1 n ALA 221 
1 n PRO 222 
1 n CYS 223 
1 n LEU 224 
1 n ILE 225 
1 n MET 226 
1 n GLY 227 
1 n LEU 228 
1 n VAL 229 
1 n TYR 230 
1 n ALA 231 
1 n ARG 232 
1 n ILE 233 
1 n TYR 234 
1 n ARG 235 
1 n VAL 236 
1 n ALA 237 
1 n LYS 238 
1 n LEU 239 
1 n ARG 240 
1 n THR 241 
1 n ARG 242 
1 n THR 243 
1 n LEU 244 
1 n SER 245 
1 n GLU 246 
1 n LYS 247 
1 n ARG 248 
1 n ALA 249 
1 n PRO 250 
1 n VAL 251 
1 n GLY 252 
1 n PRO 253 
1 n ASP 254 
1 n GLY 255 
1 n ALA 256 
1 n SER 257 
1 n PRO 258 
1 n THR 259 
1 n THR 260 
1 n GLU 261 
1 n ASN 262 
1 n GLY 263 
1 n LEU 264 
1 n GLY 265 
1 n ALA 266 
1 n ALA 267 
1 n ALA 268 
1 n GLY 269 
1 n ALA 270 
1 n GLY 271 
1 n GLU 272 
1 n ASN 273 
1 n GLY 274 
1 n HIS 275 
1 n CYS 276 
1 n ALA 277 
1 n PRO 278 
1 n PRO 279 
1 n PRO 280 
1 n ALA 281 
1 n ASP 282 
1 n VAL 283 
1 n GLU 284 
1 n PRO 285 
1 n ASP 286 
1 n GLU 287 
1 n SER 288 
1 n SER 289 
1 n ALA 290 
1 n ALA 291 
1 n ALA 292 
1 n GLU 293 
1 n ARG 294 
1 n ARG 295 
1 n ARG 296 
1 n ARG 297 
1 n ARG 298 
1 n GLY 299 
1 n ALA 300 
1 n LEU 301 
1 n ARG 302 
1 n ARG 303 
1 n GLY 304 
1 n GLY 305 
1 n ARG 306 
1 n ARG 307 
1 n ARG 308 
1 n ALA 309 
1 n GLY 310 
1 n ALA 311 
1 n GLU 312 
1 n GLY 313 
1 n GLY 314 
1 n ALA 315 
1 n GLY 316 
1 n GLY 317 
1 n ALA 318 
1 n ASP 319 
1 n GLY 320 
1 n GLN 321 
1 n GLY 322 
1 n ALA 323 
1 n GLY 324 
1 n PRO 325 
1 n GLY 326 
1 n ALA 327 
1 n ALA 328 
1 n GLU 329 
1 n SER 330 
1 n GLY 331 
1 n ALA 332 
1 n LEU 333 
1 n THR 334 
1 n ALA 335 
1 n SER 336 
1 n ARG 337 
1 n SER 338 
1 n PRO 339 
1 n GLY 340 
1 n PRO 341 
1 n GLY 342 
1 n GLY 343 
1 n ARG 344 
1 n LEU 345 
1 n SER 346 
1 n ARG 347 
1 n ALA 348 
1 n SER 349 
1 n SER 350 
1 n ARG 351 
1 n SER 352 
1 n VAL 353 
1 n GLU 354 
1 n PHE 355 
1 n PHE 356 
1 n LEU 357 
1 n SER 358 
1 n ARG 359 
1 n ARG 360 
1 n ARG 361 
1 n ARG 362 
1 n ALA 363 
1 n ARG 364 
1 n SER 365 
1 n SER 366 
1 n VAL 367 
1 n CYS 368 
1 n ARG 369 
1 n ARG 370 
1 n LYS 371 
1 n VAL 372 
1 n ALA 373 
1 n GLN 374 
1 n ALA 375 
1 n ARG 376 
1 n GLU 377 
1 n LYS 378 
1 n ARG 379 
1 n PHE 380 
1 n THR 381 
1 n PHE 382 
1 n VAL 383 
1 n LEU 384 
1 n ALA 385 
1 n VAL 386 
1 n VAL 387 
1 n MET 388 
1 n GLY 389 
1 n VAL 390 
1 n PHE 391 
1 n VAL 392 
1 n LEU 393 
1 n CYS 394 
1 n TRP 395 
1 n PHE 396 
1 n PRO 397 
1 n PHE 398 
1 n PHE 399 
1 n PHE 400 
1 n SER 401 
1 n TYR 402 
1 n SER 403 
1 n LEU 404 
1 n TYR 405 
1 n GLY 406 
1 n ILE 407 
1 n CYS 408 
1 n ARG 409 
1 n GLU 410 
1 n ALA 411 
1 n CYS 412 
1 n GLN 413 
1 n VAL 414 
1 n PRO 415 
1 n GLY 416 
1 n PRO 417 
1 n LEU 418 
1 n PHE 419 
1 n LYS 420 
1 n PHE 421 
1 n PHE 422 
1 n PHE 423 
1 n TRP 424 
1 n ILE 425 
1 n GLY 426 
1 n TYR 427 
1 n CYS 428 
1 n ASN 429 
1 n SER 430 
1 n SER 431 
1 n LEU 432 
1 n ASN 433 
1 n PRO 434 
1 n VAL 435 
1 n ILE 436 
1 n TYR 437 
1 n THR 438 
1 n VAL 439 
1 n PHE 440 
1 n ASN 441 
1 n GLN 442 
1 n ASP 443 
1 n PHE 444 
1 n ARG 445 
1 n ARG 446 
1 n SER 447 
1 n PHE 448 
1 n LYS 449 
1 n HIS 450 
1 n ILE 451 
1 n LEU 452 
1 n PHE 453 
1 n ARG 454 
1 n ARG 455 
1 n ARG 456 
1 n ARG 457 
1 n ARG 458 
1 n GLY 459 
1 n PHE 460 
1 n ARG 461 
1 n GLN 462 
2 n ILE 1   
2 n ILE 2   
2 n ILE 3   
2 n VAL 4   
2 n GLN 5   
2 n LEU 6   
2 n ILE 7   
2 n GLU 8   
2 n PRO 9   
2 n VAL 10  
2 n ASN 11  
2 n ILE 12  
2 n THR 13  
2 n CYS 14  
2 n ILE 15  
2 n ARG 16  
2 n PRO 17  
2 n GLY 18  
2 n ASN 19  
2 n ASN 20  
2 n THR 21  
2 n ARG 22  
2 n THR 23  
2 n SER 24  
2 n ILE 25  
2 n ARG 26  
2 n ILE 27  
2 n GLY 28  
2 n PRO 29  
2 n GLY 30  
2 n GLN 31  
2 n THR 32  
2 n PHE 33  
2 n TYR 34  
2 n ALA 35  
2 n THR 36  
2 n GLY 37  
2 n ASP 38  
2 n VAL 39  
2 n ILE 40  
2 n GLY 41  
2 n ASP 42  
2 n ILE 43  
2 n ARG 44  
2 n LYS 45  
2 n ALA 46  
2 n HIS 47  
2 n CYS 48  
2 n ASN 49  
2 n VAL 50  
2 n SER 51  
2 n ARG 52  
2 n ALA 53  
2 n ALA 54  
2 n TRP 55  
2 n ASN 56  
2 n SER 57  
2 n THR 58  
2 n LEU 59  
2 n GLN 60  
2 n LYS 61  
2 n ILE 62  
2 n SER 63  
2 n ILE 64  
2 n GLN 65  
2 n LEU 66  
2 n ARG 67  
2 n ARG 68  
2 n TYR 69  
2 n PHE 70  
2 n ASN 71  
2 n ASN 72  
2 n LYS 73  
2 n THR 74  
2 n ILE 75  
2 n ILE 76  
2 n PHE 77  
2 n LYS 78  
2 n ASN 79  
2 n SER 80  
2 n SER 81  
2 n GLY 82  
2 n GLY 83  
2 n ASP 84  
2 n VAL 85  
2 n GLU 86  
2 n VAL 87  
2 n ALA 88  
2 n THR 89  
2 n HIS 90  
2 n SER 91  
2 n PHE 92  
2 n ASN 93  
2 n CYS 94  
2 n GLY 95  
2 n GLY 96  
2 n GLU 97  
2 n PHE 98  
2 n PHE 99  
2 n TYR 100 
2 n CYS 101 
2 n ASN 102 
2 n THR 103 
2 n THR 104 
2 n ASP 105 
2 n LEU 106 
2 n PHE 107 
2 n ASP 108 
2 n SER 109 
2 n THR 110 
2 n TRP 111 
2 n ASP 112 
2 n GLU 113 
2 n ASN 114 
2 n SER 115 
2 n THR 116 
2 n VAL 117 
2 n THR 118 
2 n ASN 119 
2 n ILE 120 
2 n THR 121 
2 n GLU 122 
2 n PRO 123 
2 n LYS 124 
2 n ALA 125 
2 n THR 126 
2 n ILE 127 
2 n THR 128 
2 n LEU 129 
2 n PRO 130 
2 n CYS 131 
2 n ARG 132 
2 n ILE 133 
2 n LYS 134 
2 n GLN 135 
2 n ILE 136 
2 n ILE 137 
2 n ASN 138 
2 n MET 139 
2 n TRP 140 
2 n GLN 141 
2 n ARG 142 
2 n VAL 143 
2 n GLY 144 
2 n GLN 145 
2 n ALA 146 
2 n MET 147 
2 n TYR 148 
2 n ALA 149 
2 n PRO 150 
2 n PRO 151 
2 n ILE 152 
2 n LYS 153 
2 n GLY 154 
2 n SER 155 
2 n ILE 156 
2 n ARG 157 
2 n CYS 158 
2 n GLU 159 
2 n SER 160 
2 n ASN 161 
2 n ILE 162 
2 n THR 163 
2 n GLY 164 
2 n LEU 165 
2 n LEU 166 
#
_ma_data.content_type "model coordinates"
_ma_data.id           1
_ma_data.name         Model
#
_ma_model_list.data_id          1
_ma_model_list.model_group_id   1
_ma_model_list.model_group_name "AlphaFold-beta-20231127 (fb0b9d13-0bdd-4522-ba5f-0ee1f426d085 @ 2025-03-03 02:53:10)"
_ma_model_list.model_id         1
_ma_model_list.model_name       "Top ranked model"
_ma_model_list.model_type       "Ab initio model"
_ma_model_list.ordinal_id       1
#
loop_
_ma_protocol_step.method_type
_ma_protocol_step.ordinal_id
_ma_protocol_step.protocol_id
_ma_protocol_step.step_id
"coevolution MSA" 1 1 1 
"template search" 2 1 2 
modeling          3 1 3 
#
loop_
_ma_qa_metric.id
_ma_qa_metric.mode
_ma_qa_metric.name
_ma_qa_metric.software_group_id
_ma_qa_metric.type
1 global pLDDT 1 pLDDT 
2 local  pLDDT 1 pLDDT 
#
_ma_qa_metric_global.metric_id    1
_ma_qa_metric_global.metric_value 65.52
_ma_qa_metric_global.model_id     1
_ma_qa_metric_global.ordinal_id   1
#
_ma_software_group.group_id    1
_ma_software_group.ordinal_id  1
_ma_software_group.software_id 1
#
loop_
_ma_target_entity.data_id
_ma_target_entity.entity_id
_ma_target_entity.origin
1 1 . 
1 2 . 
#
loop_
_ma_target_entity_instance.asym_id
_ma_target_entity_instance.details
_ma_target_entity_instance.entity_id
A . 1 
B . 2 
#
loop_
_pdbx_data_usage.details
_pdbx_data_usage.id
_pdbx_data_usage.type
_pdbx_data_usage.url
;NON-COMMERCIAL USE ONLY, BY USING THIS FILE YOU AGREE TO THE TERMS OF USE FOUND
AT alphafoldserver.com/output-terms.
;
1 license    ? 
;THE INFORMATION IS NOT INTENDED FOR, HAS NOT BEEN VALIDATED FOR, AND IS NOT
APPROVED FOR CLINICAL USE. IT SHOULD NOT BE USED FOR CLINICAL PURPOSE OR RELIED
ON FOR MEDICAL OR OTHER PROFESSIONAL ADVICE. IT IS THEORETICAL MODELLING ONLY
AND CAUTION SHOULD BE EXERCISED IN ITS USE. IT IS PROVIDED "AS-IS" WITHOUT ANY
WARRANTY OF ANY KIND, WHETHER EXPRESSED OR IMPLIED. NO WARRANTY IS GIVEN THAT
USE OF THE INFORMATION SHALL NOT INFRINGE THE RIGHTS OF ANY THIRD PARTY.
;
2 disclaimer ? 
#
loop_
_pdbx_poly_seq_scheme.asym_id
_pdbx_poly_seq_scheme.auth_seq_num
_pdbx_poly_seq_scheme.entity_id
_pdbx_poly_seq_scheme.hetero
_pdbx_poly_seq_scheme.mon_id
_pdbx_poly_seq_scheme.pdb_ins_code
_pdbx_poly_seq_scheme.pdb_seq_num
_pdbx_poly_seq_scheme.pdb_strand_id
_pdbx_poly_seq_scheme.seq_id
A 1   1 n MET . 1   A 1   
A 2   1 n ALA . 2   A 2   
A 3   1 n SER . 3   A 3   
A 4   1 n PRO . 4   A 4   
A 5   1 n ALA . 5   A 5   
A 6   1 n LEU . 6   A 6   
A 7   1 n ALA . 7   A 7   
A 8   1 n ALA . 8   A 8   
A 9   1 n ALA . 9   A 9   
A 10  1 n LEU . 10  A 10  
A 11  1 n ALA . 11  A 11  
A 12  1 n VAL . 12  A 12  
A 13  1 n ALA . 13  A 13  
A 14  1 n ALA . 14  A 14  
A 15  1 n ALA . 15  A 15  
A 16  1 n ALA . 16  A 16  
A 17  1 n GLY . 17  A 17  
A 18  1 n PRO . 18  A 18  
A 19  1 n ASN . 19  A 19  
A 20  1 n ALA . 20  A 20  
A 21  1 n SER . 21  A 21  
A 22  1 n GLY . 22  A 22  
A 23  1 n ALA . 23  A 23  
A 24  1 n GLY . 24  A 24  
A 25  1 n GLU . 25  A 25  
A 26  1 n ARG . 26  A 26  
A 27  1 n GLY . 27  A 27  
A 28  1 n SER . 28  A 28  
A 29  1 n GLY . 29  A 29  
A 30  1 n GLY . 30  A 30  
A 31  1 n VAL . 31  A 31  
A 32  1 n ALA . 32  A 32  
A 33  1 n ASN . 33  A 33  
A 34  1 n ALA . 34  A 34  
A 35  1 n SER . 35  A 35  
A 36  1 n GLY . 36  A 36  
A 37  1 n ALA . 37  A 37  
A 38  1 n SER . 38  A 38  
A 39  1 n TRP . 39  A 39  
A 40  1 n GLY . 40  A 40  
A 41  1 n PRO . 41  A 41  
A 42  1 n PRO . 42  A 42  
A 43  1 n ARG . 43  A 43  
A 44  1 n GLY . 44  A 44  
A 45  1 n GLN . 45  A 45  
A 46  1 n TYR . 46  A 46  
A 47  1 n SER . 47  A 47  
A 48  1 n ALA . 48  A 48  
A 49  1 n GLY . 49  A 49  
A 50  1 n ALA . 50  A 50  
A 51  1 n VAL . 51  A 51  
A 52  1 n ALA . 52  A 52  
A 53  1 n GLY . 53  A 53  
A 54  1 n LEU . 54  A 54  
A 55  1 n ALA . 55  A 55  
A 56  1 n ALA . 56  A 56  
A 57  1 n VAL . 57  A 57  
A 58  1 n VAL . 58  A 58  
A 59  1 n GLY . 59  A 59  
A 60  1 n PHE . 60  A 60  
A 61  1 n LEU . 61  A 61  
A 62  1 n ILE . 62  A 62  
A 63  1 n VAL . 63  A 63  
A 64  1 n PHE . 64  A 64  
A 65  1 n THR . 65  A 65  
A 66  1 n VAL . 66  A 66  
A 67  1 n VAL . 67  A 67  
A 68  1 n GLY . 68  A 68  
A 69  1 n ASN . 69  A 69  
A 70  1 n VAL . 70  A 70  
A 71  1 n LEU . 71  A 71  
A 72  1 n VAL . 72  A 72  
A 73  1 n VAL . 73  A 73  
A 74  1 n ILE . 74  A 74  
A 75  1 n ALA . 75  A 75  
A 76  1 n VAL . 76  A 76  
A 77  1 n LEU . 77  A 77  
A 78  1 n THR . 78  A 78  
A 79  1 n SER . 79  A 79  
A 80  1 n ARG . 80  A 80  
A 81  1 n ALA . 81  A 81  
A 82  1 n LEU . 82  A 82  
A 83  1 n ARG . 83  A 83  
A 84  1 n ALA . 84  A 84  
A 85  1 n PRO . 85  A 85  
A 86  1 n GLN . 86  A 86  
A 87  1 n ASN . 87  A 87  
A 88  1 n LEU . 88  A 88  
A 89  1 n PHE . 89  A 89  
A 90  1 n LEU . 90  A 90  
A 91  1 n VAL . 91  A 91  
A 92  1 n SER . 92  A 92  
A 93  1 n LEU . 93  A 93  
A 94  1 n ALA . 94  A 94  
A 95  1 n SER . 95  A 95  
A 96  1 n ALA . 96  A 96  
A 97  1 n ASP . 97  A 97  
A 98  1 n ILE . 98  A 98  
A 99  1 n LEU . 99  A 99  
A 100 1 n VAL . 100 A 100 
A 101 1 n ALA . 101 A 101 
A 102 1 n THR . 102 A 102 
A 103 1 n LEU . 103 A 103 
A 104 1 n VAL . 104 A 104 
A 105 1 n MET . 105 A 105 
A 106 1 n PRO . 106 A 106 
A 107 1 n PHE . 107 A 107 
A 108 1 n SER . 108 A 108 
A 109 1 n LEU . 109 A 109 
A 110 1 n ALA . 110 A 110 
A 111 1 n ASN . 111 A 111 
A 112 1 n GLU . 112 A 112 
A 113 1 n LEU . 113 A 113 
A 114 1 n MET . 114 A 114 
A 115 1 n ALA . 115 A 115 
A 116 1 n TYR . 116 A 116 
A 117 1 n TRP . 117 A 117 
A 118 1 n TYR . 118 A 118 
A 119 1 n PHE . 119 A 119 
A 120 1 n GLY . 120 A 120 
A 121 1 n GLN . 121 A 121 
A 122 1 n VAL . 122 A 122 
A 123 1 n TRP . 123 A 123 
A 124 1 n CYS . 124 A 124 
A 125 1 n GLY . 125 A 125 
A 126 1 n VAL . 126 A 126 
A 127 1 n TYR . 127 A 127 
A 128 1 n LEU . 128 A 128 
A 129 1 n ALA . 129 A 129 
A 130 1 n LEU . 130 A 130 
A 131 1 n ASP . 131 A 131 
A 132 1 n VAL . 132 A 132 
A 133 1 n LEU . 133 A 133 
A 134 1 n PHE . 134 A 134 
A 135 1 n CYS . 135 A 135 
A 136 1 n THR . 136 A 136 
A 137 1 n SER . 137 A 137 
A 138 1 n SER . 138 A 138 
A 139 1 n ILE . 139 A 139 
A 140 1 n VAL . 140 A 140 
A 141 1 n HIS . 141 A 141 
A 142 1 n LEU . 142 A 142 
A 143 1 n CYS . 143 A 143 
A 144 1 n ALA . 144 A 144 
A 145 1 n ILE . 145 A 145 
A 146 1 n SER . 146 A 146 
A 147 1 n LEU . 147 A 147 
A 148 1 n ASP . 148 A 148 
A 149 1 n ARG . 149 A 149 
A 150 1 n TYR . 150 A 150 
A 151 1 n TRP . 151 A 151 
A 152 1 n SER . 152 A 152 
A 153 1 n VAL . 153 A 153 
A 154 1 n THR . 154 A 154 
A 155 1 n GLN . 155 A 155 
A 156 1 n ALA . 156 A 156 
A 157 1 n VAL . 157 A 157 
A 158 1 n GLU . 158 A 158 
A 159 1 n TYR . 159 A 159 
A 160 1 n ASN . 160 A 160 
A 161 1 n LEU . 161 A 161 
A 162 1 n LYS . 162 A 162 
A 163 1 n ARG . 163 A 163 
A 164 1 n THR . 164 A 164 
A 165 1 n PRO . 165 A 165 
A 166 1 n ARG . 166 A 166 
A 167 1 n ARG . 167 A 167 
A 168 1 n VAL . 168 A 168 
A 169 1 n LYS . 169 A 169 
A 170 1 n ALA . 170 A 170 
A 171 1 n THR . 171 A 171 
A 172 1 n ILE . 172 A 172 
A 173 1 n VAL . 173 A 173 
A 174 1 n ALA . 174 A 174 
A 175 1 n VAL . 175 A 175 
A 176 1 n TRP . 176 A 176 
A 177 1 n LEU . 177 A 177 
A 178 1 n ILE . 178 A 178 
A 179 1 n SER . 179 A 179 
A 180 1 n ALA . 180 A 180 
A 181 1 n VAL . 181 A 181 
A 182 1 n ILE . 182 A 182 
A 183 1 n SER . 183 A 183 
A 184 1 n PHE . 184 A 184 
A 185 1 n PRO . 185 A 185 
A 186 1 n PRO . 186 A 186 
A 187 1 n LEU . 187 A 187 
A 188 1 n VAL . 188 A 188 
A 189 1 n SER . 189 A 189 
A 190 1 n LEU . 190 A 190 
A 191 1 n TYR . 191 A 191 
A 192 1 n ARG . 192 A 192 
A 193 1 n GLN . 193 A 193 
A 194 1 n PRO . 194 A 194 
A 195 1 n ASP . 195 A 195 
A 196 1 n GLY . 196 A 196 
A 197 1 n ALA . 197 A 197 
A 198 1 n ALA . 198 A 198 
A 199 1 n TYR . 199 A 199 
A 200 1 n PRO . 200 A 200 
A 201 1 n GLN . 201 A 201 
A 202 1 n CYS . 202 A 202 
A 203 1 n GLY . 203 A 203 
A 204 1 n LEU . 204 A 204 
A 205 1 n ASN . 205 A 205 
A 206 1 n ASP . 206 A 206 
A 207 1 n GLU . 207 A 207 
A 208 1 n THR . 208 A 208 
A 209 1 n TRP . 209 A 209 
A 210 1 n TYR . 210 A 210 
A 211 1 n ILE . 211 A 211 
A 212 1 n LEU . 212 A 212 
A 213 1 n SER . 213 A 213 
A 214 1 n SER . 214 A 214 
A 215 1 n CYS . 215 A 215 
A 216 1 n ILE . 216 A 216 
A 217 1 n GLY . 217 A 217 
A 218 1 n SER . 218 A 218 
A 219 1 n PHE . 219 A 219 
A 220 1 n PHE . 220 A 220 
A 221 1 n ALA . 221 A 221 
A 222 1 n PRO . 222 A 222 
A 223 1 n CYS . 223 A 223 
A 224 1 n LEU . 224 A 224 
A 225 1 n ILE . 225 A 225 
A 226 1 n MET . 226 A 226 
A 227 1 n GLY . 227 A 227 
A 228 1 n LEU . 228 A 228 
A 229 1 n VAL . 229 A 229 
A 230 1 n TYR . 230 A 230 
A 231 1 n ALA . 231 A 231 
A 232 1 n ARG . 232 A 232 
A 233 1 n ILE . 233 A 233 
A 234 1 n TYR . 234 A 234 
A 235 1 n ARG . 235 A 235 
A 236 1 n VAL . 236 A 236 
A 237 1 n ALA . 237 A 237 
A 238 1 n LYS . 238 A 238 
A 239 1 n LEU . 239 A 239 
A 240 1 n ARG . 240 A 240 
A 241 1 n THR . 241 A 241 
A 242 1 n ARG . 242 A 242 
A 243 1 n THR . 243 A 243 
A 244 1 n LEU . 244 A 244 
A 245 1 n SER . 245 A 245 
A 246 1 n GLU . 246 A 246 
A 247 1 n LYS . 247 A 247 
A 248 1 n ARG . 248 A 248 
A 249 1 n ALA . 249 A 249 
A 250 1 n PRO . 250 A 250 
A 251 1 n VAL . 251 A 251 
A 252 1 n GLY . 252 A 252 
A 253 1 n PRO . 253 A 253 
A 254 1 n ASP . 254 A 254 
A 255 1 n GLY . 255 A 255 
A 256 1 n ALA . 256 A 256 
A 257 1 n SER . 257 A 257 
A 258 1 n PRO . 258 A 258 
A 259 1 n THR . 259 A 259 
A 260 1 n THR . 260 A 260 
A 261 1 n GLU . 261 A 261 
A 262 1 n ASN . 262 A 262 
A 263 1 n GLY . 263 A 263 
A 264 1 n LEU . 264 A 264 
A 265 1 n GLY . 265 A 265 
A 266 1 n ALA . 266 A 266 
A 267 1 n ALA . 267 A 267 
A 268 1 n ALA . 268 A 268 
A 269 1 n GLY . 269 A 269 
A 270 1 n ALA . 270 A 270 
A 271 1 n GLY . 271 A 271 
A 272 1 n GLU . 272 A 272 
A 273 1 n ASN . 273 A 273 
A 274 1 n GLY . 274 A 274 
A 275 1 n HIS . 275 A 275 
A 276 1 n CYS . 276 A 276 
A 277 1 n ALA . 277 A 277 
A 278 1 n PRO . 278 A 278 
A 279 1 n PRO . 279 A 279 
A 280 1 n PRO . 280 A 280 
A 281 1 n ALA . 281 A 281 
A 282 1 n ASP . 282 A 282 
A 283 1 n VAL . 283 A 283 
A 284 1 n GLU . 284 A 284 
A 285 1 n PRO . 285 A 285 
A 286 1 n ASP . 286 A 286 
A 287 1 n GLU . 287 A 287 
A 288 1 n SER . 288 A 288 
A 289 1 n SER . 289 A 289 
A 290 1 n ALA . 290 A 290 
A 291 1 n ALA . 291 A 291 
A 292 1 n ALA . 292 A 292 
A 293 1 n GLU . 293 A 293 
A 294 1 n ARG . 294 A 294 
A 295 1 n ARG . 295 A 295 
A 296 1 n ARG . 296 A 296 
A 297 1 n ARG . 297 A 297 
A 298 1 n ARG . 298 A 298 
A 299 1 n GLY . 299 A 299 
A 300 1 n ALA . 300 A 300 
A 301 1 n LEU . 301 A 301 
A 302 1 n ARG . 302 A 302 
A 303 1 n ARG . 303 A 303 
A 304 1 n GLY . 304 A 304 
A 305 1 n GLY . 305 A 305 
A 306 1 n ARG . 306 A 306 
A 307 1 n ARG . 307 A 307 
A 308 1 n ARG . 308 A 308 
A 309 1 n ALA . 309 A 309 
A 310 1 n GLY . 310 A 310 
A 311 1 n ALA . 311 A 311 
A 312 1 n GLU . 312 A 312 
A 313 1 n GLY . 313 A 313 
A 314 1 n GLY . 314 A 314 
A 315 1 n ALA . 315 A 315 
A 316 1 n GLY . 316 A 316 
A 317 1 n GLY . 317 A 317 
A 318 1 n ALA . 318 A 318 
A 319 1 n ASP . 319 A 319 
A 320 1 n GLY . 320 A 320 
A 321 1 n GLN . 321 A 321 
A 322 1 n GLY . 322 A 322 
A 323 1 n ALA . 323 A 323 
A 324 1 n GLY . 324 A 324 
A 325 1 n PRO . 325 A 325 
A 326 1 n GLY . 326 A 326 
A 327 1 n ALA . 327 A 327 
A 328 1 n ALA . 328 A 328 
A 329 1 n GLU . 329 A 329 
A 330 1 n SER . 330 A 330 
A 331 1 n GLY . 331 A 331 
A 332 1 n ALA . 332 A 332 
A 333 1 n LEU . 333 A 333 
A 334 1 n THR . 334 A 334 
A 335 1 n ALA . 335 A 335 
A 336 1 n SER . 336 A 336 
A 337 1 n ARG . 337 A 337 
A 338 1 n SER . 338 A 338 
A 339 1 n PRO . 339 A 339 
A 340 1 n GLY . 340 A 340 
A 341 1 n PRO . 341 A 341 
A 342 1 n GLY . 342 A 342 
A 343 1 n GLY . 343 A 343 
A 344 1 n ARG . 344 A 344 
A 345 1 n LEU . 345 A 345 
A 346 1 n SER . 346 A 346 
A 347 1 n ARG . 347 A 347 
A 348 1 n ALA . 348 A 348 
A 349 1 n SER . 349 A 349 
A 350 1 n SER . 350 A 350 
A 351 1 n ARG . 351 A 351 
A 352 1 n SER . 352 A 352 
A 353 1 n VAL . 353 A 353 
A 354 1 n GLU . 354 A 354 
A 355 1 n PHE . 355 A 355 
A 356 1 n PHE . 356 A 356 
A 357 1 n LEU . 357 A 357 
A 358 1 n SER . 358 A 358 
A 359 1 n ARG . 359 A 359 
A 360 1 n ARG . 360 A 360 
A 361 1 n ARG . 361 A 361 
A 362 1 n ARG . 362 A 362 
A 363 1 n ALA . 363 A 363 
A 364 1 n ARG . 364 A 364 
A 365 1 n SER . 365 A 365 
A 366 1 n SER . 366 A 366 
A 367 1 n VAL . 367 A 367 
A 368 1 n CYS . 368 A 368 
A 369 1 n ARG . 369 A 369 
A 370 1 n ARG . 370 A 370 
A 371 1 n LYS . 371 A 371 
A 372 1 n VAL . 372 A 372 
A 373 1 n ALA . 373 A 373 
A 374 1 n GLN . 374 A 374 
A 375 1 n ALA . 375 A 375 
A 376 1 n ARG . 376 A 376 
A 377 1 n GLU . 377 A 377 
A 378 1 n LYS . 378 A 378 
A 379 1 n ARG . 379 A 379 
A 380 1 n PHE . 380 A 380 
A 381 1 n THR . 381 A 381 
A 382 1 n PHE . 382 A 382 
A 383 1 n VAL . 383 A 383 
A 384 1 n LEU . 384 A 384 
A 385 1 n ALA . 385 A 385 
A 386 1 n VAL . 386 A 386 
A 387 1 n VAL . 387 A 387 
A 388 1 n MET . 388 A 388 
A 389 1 n GLY . 389 A 389 
A 390 1 n VAL . 390 A 390 
A 391 1 n PHE . 391 A 391 
A 392 1 n VAL . 392 A 392 
A 393 1 n LEU . 393 A 393 
A 394 1 n CYS . 394 A 394 
A 395 1 n TRP . 395 A 395 
A 396 1 n PHE . 396 A 396 
A 397 1 n PRO . 397 A 397 
A 398 1 n PHE . 398 A 398 
A 399 1 n PHE . 399 A 399 
A 400 1 n PHE . 400 A 400 
A 401 1 n SER . 401 A 401 
A 402 1 n TYR . 402 A 402 
A 403 1 n SER . 403 A 403 
A 404 1 n LEU . 404 A 404 
A 405 1 n TYR . 405 A 405 
A 406 1 n GLY . 406 A 406 
A 407 1 n ILE . 407 A 407 
A 408 1 n CYS . 408 A 408 
A 409 1 n ARG . 409 A 409 
A 410 1 n GLU . 410 A 410 
A 411 1 n ALA . 411 A 411 
A 412 1 n CYS . 412 A 412 
A 413 1 n GLN . 413 A 413 
A 414 1 n VAL . 414 A 414 
A 415 1 n PRO . 415 A 415 
A 416 1 n GLY . 416 A 416 
A 417 1 n PRO . 417 A 417 
A 418 1 n LEU . 418 A 418 
A 419 1 n PHE . 419 A 419 
A 420 1 n LYS . 420 A 420 
A 421 1 n PHE . 421 A 421 
A 422 1 n PHE . 422 A 422 
A 423 1 n PHE . 423 A 423 
A 424 1 n TRP . 424 A 424 
A 425 1 n ILE . 425 A 425 
A 426 1 n GLY . 426 A 426 
A 427 1 n TYR . 427 A 427 
A 428 1 n CYS . 428 A 428 
A 429 1 n ASN . 429 A 429 
A 430 1 n SER . 430 A 430 
A 431 1 n SER . 431 A 431 
A 432 1 n LEU . 432 A 432 
A 433 1 n ASN . 433 A 433 
A 434 1 n PRO . 434 A 434 
A 435 1 n VAL . 435 A 435 
A 436 1 n ILE . 436 A 436 
A 437 1 n TYR . 437 A 437 
A 438 1 n THR . 438 A 438 
A 439 1 n VAL . 439 A 439 
A 440 1 n PHE . 440 A 440 
A 441 1 n ASN . 441 A 441 
A 442 1 n GLN . 442 A 442 
A 443 1 n ASP . 443 A 443 
A 444 1 n PHE . 444 A 444 
A 445 1 n ARG . 445 A 445 
A 446 1 n ARG . 446 A 446 
A 447 1 n SER . 447 A 447 
A 448 1 n PHE . 448 A 448 
A 449 1 n LYS . 449 A 449 
A 450 1 n HIS . 450 A 450 
A 451 1 n ILE . 451 A 451 
A 452 1 n LEU . 452 A 452 
A 453 1 n PHE . 453 A 453 
A 454 1 n ARG . 454 A 454 
A 455 1 n ARG . 455 A 455 
A 456 1 n ARG . 456 A 456 
A 457 1 n ARG . 457 A 457 
A 458 1 n ARG . 458 A 458 
A 459 1 n GLY . 459 A 459 
A 460 1 n PHE . 460 A 460 
A 461 1 n ARG . 461 A 461 
A 462 1 n GLN . 462 A 462 
B 1   2 n ILE . 1   B 1   
B 2   2 n ILE . 2   B 2   
B 3   2 n ILE . 3   B 3   
B 4   2 n VAL . 4   B 4   
B 5   2 n GLN . 5   B 5   
B 6   2 n LEU . 6   B 6   
B 7   2 n ILE . 7   B 7   
B 8   2 n GLU . 8   B 8   
B 9   2 n PRO . 9   B 9   
B 10  2 n VAL . 10  B 10  
B 11  2 n ASN . 11  B 11  
B 12  2 n ILE . 12  B 12  
B 13  2 n THR . 13  B 13  
B 14  2 n CYS . 14  B 14  
B 15  2 n ILE . 15  B 15  
B 16  2 n ARG . 16  B 16  
B 17  2 n PRO . 17  B 17  
B 18  2 n GLY . 18  B 18  
B 19  2 n ASN . 19  B 19  
B 20  2 n ASN . 20  B 20  
B 21  2 n THR . 21  B 21  
B 22  2 n ARG . 22  B 22  
B 23  2 n THR . 23  B 23  
B 24  2 n SER . 24  B 24  
B 25  2 n ILE . 25  B 25  
B 26  2 n ARG . 26  B 26  
B 27  2 n ILE . 27  B 27  
B 28  2 n GLY . 28  B 28  
B 29  2 n PRO . 29  B 29  
B 30  2 n GLY . 30  B 30  
B 31  2 n GLN . 31  B 31  
B 32  2 n THR . 32  B 32  
B 33  2 n PHE . 33  B 33  
B 34  2 n TYR . 34  B 34  
B 35  2 n ALA . 35  B 35  
B 36  2 n THR . 36  B 36  
B 37  2 n GLY . 37  B 37  
B 38  2 n ASP . 38  B 38  
B 39  2 n VAL . 39  B 39  
B 40  2 n ILE . 40  B 40  
B 41  2 n GLY . 41  B 41  
B 42  2 n ASP . 42  B 42  
B 43  2 n ILE . 43  B 43  
B 44  2 n ARG . 44  B 44  
B 45  2 n LYS . 45  B 45  
B 46  2 n ALA . 46  B 46  
B 47  2 n HIS . 47  B 47  
B 48  2 n CYS . 48  B 48  
B 49  2 n ASN . 49  B 49  
B 50  2 n VAL . 50  B 50  
B 51  2 n SER . 51  B 51  
B 52  2 n ARG . 52  B 52  
B 53  2 n ALA . 53  B 53  
B 54  2 n ALA . 54  B 54  
B 55  2 n TRP . 55  B 55  
B 56  2 n ASN . 56  B 56  
B 57  2 n SER . 57  B 57  
B 58  2 n THR . 58  B 58  
B 59  2 n LEU . 59  B 59  
B 60  2 n GLN . 60  B 60  
B 61  2 n LYS . 61  B 61  
B 62  2 n ILE . 62  B 62  
B 63  2 n SER . 63  B 63  
B 64  2 n ILE . 64  B 64  
B 65  2 n GLN . 65  B 65  
B 66  2 n LEU . 66  B 66  
B 67  2 n ARG . 67  B 67  
B 68  2 n ARG . 68  B 68  
B 69  2 n TYR . 69  B 69  
B 70  2 n PHE . 70  B 70  
B 71  2 n ASN . 71  B 71  
B 72  2 n ASN . 72  B 72  
B 73  2 n LYS . 73  B 73  
B 74  2 n THR . 74  B 74  
B 75  2 n ILE . 75  B 75  
B 76  2 n ILE . 76  B 76  
B 77  2 n PHE . 77  B 77  
B 78  2 n LYS . 78  B 78  
B 79  2 n ASN . 79  B 79  
B 80  2 n SER . 80  B 80  
B 81  2 n SER . 81  B 81  
B 82  2 n GLY . 82  B 82  
B 83  2 n GLY . 83  B 83  
B 84  2 n ASP . 84  B 84  
B 85  2 n VAL . 85  B 85  
B 86  2 n GLU . 86  B 86  
B 87  2 n VAL . 87  B 87  
B 88  2 n ALA . 88  B 88  
B 89  2 n THR . 89  B 89  
B 90  2 n HIS . 90  B 90  
B 91  2 n SER . 91  B 91  
B 92  2 n PHE . 92  B 92  
B 93  2 n ASN . 93  B 93  
B 94  2 n CYS . 94  B 94  
B 95  2 n GLY . 95  B 95  
B 96  2 n GLY . 96  B 96  
B 97  2 n GLU . 97  B 97  
B 98  2 n PHE . 98  B 98  
B 99  2 n PHE . 99  B 99  
B 100 2 n TYR . 100 B 100 
B 101 2 n CYS . 101 B 101 
B 102 2 n ASN . 102 B 102 
B 103 2 n THR . 103 B 103 
B 104 2 n THR . 104 B 104 
B 105 2 n ASP . 105 B 105 
B 106 2 n LEU . 106 B 106 
B 107 2 n PHE . 107 B 107 
B 108 2 n ASP . 108 B 108 
B 109 2 n SER . 109 B 109 
B 110 2 n THR . 110 B 110 
B 111 2 n TRP . 111 B 111 
B 112 2 n ASP . 112 B 112 
B 113 2 n GLU . 113 B 113 
B 114 2 n ASN . 114 B 114 
B 115 2 n SER . 115 B 115 
B 116 2 n THR . 116 B 116 
B 117 2 n VAL . 117 B 117 
B 118 2 n THR . 118 B 118 
B 119 2 n ASN . 119 B 119 
B 120 2 n ILE . 120 B 120 
B 121 2 n THR . 121 B 121 
B 122 2 n GLU . 122 B 122 
B 123 2 n PRO . 123 B 123 
B 124 2 n LYS . 124 B 124 
B 125 2 n ALA . 125 B 125 
B 126 2 n THR . 126 B 126 
B 127 2 n ILE . 127 B 127 
B 128 2 n THR . 128 B 128 
B 129 2 n LEU . 129 B 129 
B 130 2 n PRO . 130 B 130 
B 131 2 n CYS . 131 B 131 
B 132 2 n ARG . 132 B 132 
B 133 2 n ILE . 133 B 133 
B 134 2 n LYS . 134 B 134 
B 135 2 n GLN . 135 B 135 
B 136 2 n ILE . 136 B 136 
B 137 2 n ILE . 137 B 137 
B 138 2 n ASN . 138 B 138 
B 139 2 n MET . 139 B 139 
B 140 2 n TRP . 140 B 140 
B 141 2 n GLN . 141 B 141 
B 142 2 n ARG . 142 B 142 
B 143 2 n VAL . 143 B 143 
B 144 2 n GLY . 144 B 144 
B 145 2 n GLN . 145 B 145 
B 146 2 n ALA . 146 B 146 
B 147 2 n MET . 147 B 147 
B 148 2 n TYR . 148 B 148 
B 149 2 n ALA . 149 B 149 
B 150 2 n PRO . 150 B 150 
B 151 2 n PRO . 151 B 151 
B 152 2 n ILE . 152 B 152 
B 153 2 n LYS . 153 B 153 
B 154 2 n GLY . 154 B 154 
B 155 2 n SER . 155 B 155 
B 156 2 n ILE . 156 B 156 
B 157 2 n ARG . 157 B 157 
B 158 2 n CYS . 158 B 158 
B 159 2 n GLU . 159 B 159 
B 160 2 n SER . 160 B 160 
B 161 2 n ASN . 161 B 161 
B 162 2 n ILE . 162 B 162 
B 163 2 n THR . 163 B 163 
B 164 2 n GLY . 164 B 164 
B 165 2 n LEU . 165 B 165 
B 166 2 n LEU . 166 B 166 
#
_software.classification other
_software.date           ?
_software.description    "Structure prediction"
_software.name           AlphaFold
_software.pdbx_ordinal   1
_software.type           package
_software.version        "AlphaFold-beta-20231127 (fb0b9d13-0bdd-4522-ba5f-0ee1f426d085 @ 2025-03-03 02:53:10)"
#
loop_
_struct_asym.entity_id
_struct_asym.id
1 A 
2 B 
#
loop_
_atom_site.group_PDB
_atom_site.id
_atom_site.type_symbol
_atom_site.label_atom_id
_atom_site.label_alt_id
_atom_site.label_comp_id
_atom_site.label_asym_id
_atom_site.label_entity_id
_atom_site.label_seq_id
_atom_site.pdbx_PDB_ins_code
_atom_site.Cartn_x
_atom_site.Cartn_y
_atom_site.Cartn_z
_atom_site.occupancy
_atom_site.B_iso_or_equiv
_atom_site.auth_seq_id
_atom_site.auth_asym_id
_atom_site.pdbx_PDB_model_num
ATOM 1    N N   . MET A 1 1   ? 9.718   41.197  -29.788 1.00 18.54 1   A 1 
ATOM 2    C CA  . MET A 1 1   ? 10.949  41.717  -30.432 1.00 20.82 1   A 1 
ATOM 3    C C   . MET A 1 1   ? 12.111  40.988  -29.784 1.00 22.37 1   A 1 
ATOM 4    O O   . MET A 1 1   ? 12.216  41.052  -28.574 1.00 20.33 1   A 1 
ATOM 5    C CB  . MET A 1 1   ? 11.084  43.229  -30.250 1.00 19.87 1   A 1 
ATOM 6    C CG  . MET A 1 1   ? 10.107  44.010  -31.140 1.00 17.30 1   A 1 
ATOM 7    S SD  . MET A 1 1   ? 10.223  45.808  -30.893 1.00 15.66 1   A 1 
ATOM 8    C CE  . MET A 1 1   ? 9.104   46.403  -32.176 1.00 13.25 1   A 1 
ATOM 9    N N   . ALA A 1 2   ? 12.900  40.219  -30.557 1.00 23.96 2   A 1 
ATOM 10   C CA  . ALA A 1 2   ? 14.071  39.534  -30.016 1.00 24.89 2   A 1 
ATOM 11   C C   . ALA A 1 2   ? 15.057  40.603  -29.536 1.00 25.39 2   A 1 
ATOM 12   O O   . ALA A 1 2   ? 15.395  41.509  -30.294 1.00 24.59 2   A 1 
ATOM 13   C CB  . ALA A 1 2   ? 14.671  38.627  -31.091 1.00 24.13 2   A 1 
ATOM 14   N N   . SER A 1 3   ? 15.463  40.540  -28.279 1.00 23.75 3   A 1 
ATOM 15   C CA  . SER A 1 3   ? 16.382  41.536  -27.730 1.00 25.23 3   A 1 
ATOM 16   C C   . SER A 1 3   ? 17.744  41.378  -28.418 1.00 25.04 3   A 1 
ATOM 17   O O   . SER A 1 3   ? 18.182  40.248  -28.631 1.00 24.17 3   A 1 
ATOM 18   C CB  . SER A 1 3   ? 16.491  41.396  -26.212 1.00 24.87 3   A 1 
ATOM 19   O OG  . SER A 1 3   ? 16.717  42.660  -25.651 1.00 22.63 3   A 1 
ATOM 20   N N   . PRO A 1 4   ? 18.445  42.449  -28.762 1.00 25.98 4   A 1 
ATOM 21   C CA  . PRO A 1 4   ? 19.677  42.402  -29.549 1.00 29.36 4   A 1 
ATOM 22   C C   . PRO A 1 4   ? 20.857  41.740  -28.829 1.00 29.58 4   A 1 
ATOM 23   O O   . PRO A 1 4   ? 21.950  41.684  -29.367 1.00 29.28 4   A 1 
ATOM 24   C CB  . PRO A 1 4   ? 19.953  43.861  -29.921 1.00 29.11 4   A 1 
ATOM 25   C CG  . PRO A 1 4   ? 19.293  44.650  -28.792 1.00 28.92 4   A 1 
ATOM 26   C CD  . PRO A 1 4   ? 18.066  43.803  -28.466 1.00 33.40 4   A 1 
ATOM 27   N N   . ALA A 1 5   ? 20.686  41.235  -27.631 1.00 27.08 5   A 1 
ATOM 28   C CA  . ALA A 1 5   ? 21.756  40.670  -26.817 1.00 29.76 5   A 1 
ATOM 29   C C   . ALA A 1 5   ? 22.435  39.435  -27.436 1.00 29.82 5   A 1 
ATOM 30   O O   . ALA A 1 5   ? 23.620  39.228  -27.209 1.00 29.84 5   A 1 
ATOM 31   C CB  . ALA A 1 5   ? 21.179  40.342  -25.440 1.00 29.79 5   A 1 
ATOM 32   N N   . LEU A 1 6   ? 21.729  38.644  -28.244 1.00 26.13 6   A 1 
ATOM 33   C CA  . LEU A 1 6   ? 22.346  37.507  -28.941 1.00 25.74 6   A 1 
ATOM 34   C C   . LEU A 1 6   ? 23.419  37.970  -29.942 1.00 25.40 6   A 1 
ATOM 35   O O   . LEU A 1 6   ? 24.365  37.248  -30.230 1.00 25.44 6   A 1 
ATOM 36   C CB  . LEU A 1 6   ? 21.232  36.676  -29.612 1.00 25.86 6   A 1 
ATOM 37   C CG  . LEU A 1 6   ? 21.461  35.151  -29.525 1.00 23.31 6   A 1 
ATOM 38   C CD1 . LEU A 1 6   ? 20.130  34.405  -29.564 1.00 22.69 6   A 1 
ATOM 39   C CD2 . LEU A 1 6   ? 22.298  34.617  -30.671 1.00 25.82 6   A 1 
ATOM 40   N N   . ALA A 1 7   ? 23.308  39.206  -30.412 1.00 30.32 7   A 1 
ATOM 41   C CA  . ALA A 1 7   ? 24.291  39.813  -31.289 1.00 31.61 7   A 1 
ATOM 42   C C   . ALA A 1 7   ? 25.642  40.033  -30.585 1.00 30.94 7   A 1 
ATOM 43   O O   . ALA A 1 7   ? 26.677  39.728  -31.155 1.00 31.86 7   A 1 
ATOM 44   C CB  . ALA A 1 7   ? 23.667  41.084  -31.878 1.00 32.76 7   A 1 
ATOM 45   N N   . ALA A 1 8   ? 25.675  40.484  -29.343 1.00 32.53 8   A 1 
ATOM 46   C CA  . ALA A 1 8   ? 26.902  40.958  -28.705 1.00 33.94 8   A 1 
ATOM 47   C C   . ALA A 1 8   ? 28.006  39.894  -28.524 1.00 33.41 8   A 1 
ATOM 48   O O   . ALA A 1 8   ? 29.184  40.221  -28.533 1.00 33.75 8   A 1 
ATOM 49   C CB  . ALA A 1 8   ? 26.539  41.603  -27.365 1.00 34.66 8   A 1 
ATOM 50   N N   . ALA A 1 9   ? 27.640  38.616  -28.356 1.00 31.29 9   A 1 
ATOM 51   C CA  . ALA A 1 9   ? 28.587  37.574  -27.962 1.00 32.32 9   A 1 
ATOM 52   C C   . ALA A 1 9   ? 29.654  37.232  -29.014 1.00 31.75 9   A 1 
ATOM 53   O O   . ALA A 1 9   ? 30.744  36.797  -28.661 1.00 32.27 9   A 1 
ATOM 54   C CB  . ALA A 1 9   ? 27.779  36.333  -27.562 1.00 32.45 9   A 1 
ATOM 55   N N   . LEU A 1 10  ? 29.374  37.403  -30.302 1.00 30.73 10  A 1 
ATOM 56   C CA  . LEU A 1 10  ? 30.271  36.936  -31.371 1.00 30.12 10  A 1 
ATOM 57   C C   . LEU A 1 10  ? 31.573  37.737  -31.502 1.00 29.10 10  A 1 
ATOM 58   O O   . LEU A 1 10  ? 32.560  37.224  -32.015 1.00 28.79 10  A 1 
ATOM 59   C CB  . LEU A 1 10  ? 29.493  36.943  -32.702 1.00 29.70 10  A 1 
ATOM 60   C CG  . LEU A 1 10  ? 28.987  35.557  -33.109 1.00 26.38 10  A 1 
ATOM 61   C CD1 . LEU A 1 10  ? 27.965  35.704  -34.230 1.00 26.03 10  A 1 
ATOM 62   C CD2 . LEU A 1 10  ? 30.115  34.682  -33.647 1.00 28.89 10  A 1 
ATOM 63   N N   . ALA A 1 11  ? 31.577  38.986  -31.094 1.00 30.18 11  A 1 
ATOM 64   C CA  . ALA A 1 11  ? 32.576  39.917  -31.603 1.00 31.75 11  A 1 
ATOM 65   C C   . ALA A 1 11  ? 33.929  39.907  -30.894 1.00 30.95 11  A 1 
ATOM 66   O O   . ALA A 1 11  ? 34.945  40.191  -31.514 1.00 31.10 11  A 1 
ATOM 67   C CB  . ALA A 1 11  ? 31.952  41.292  -31.563 1.00 32.02 11  A 1 
ATOM 68   N N   . VAL A 1 12  ? 33.959  39.622  -29.594 1.00 24.31 12  A 1 
ATOM 69   C CA  . VAL A 1 12  ? 35.137  39.971  -28.769 1.00 25.52 12  A 1 
ATOM 70   C C   . VAL A 1 12  ? 36.346  39.051  -29.000 1.00 25.17 12  A 1 
ATOM 71   O O   . VAL A 1 12  ? 37.474  39.427  -28.701 1.00 24.50 12  A 1 
ATOM 72   C CB  . VAL A 1 12  ? 34.756  40.083  -27.282 1.00 24.63 12  A 1 
ATOM 73   C CG1 . VAL A 1 12  ? 35.886  40.647  -26.430 1.00 21.52 12  A 1 
ATOM 74   C CG2 . VAL A 1 12  ? 33.540  41.000  -27.077 1.00 23.36 12  A 1 
ATOM 75   N N   . ALA A 1 13  ? 36.152  37.872  -29.566 1.00 24.35 13  A 1 
ATOM 76   C CA  . ALA A 1 13  ? 37.189  36.843  -29.618 1.00 24.51 13  A 1 
ATOM 77   C C   . ALA A 1 13  ? 38.430  37.180  -30.470 1.00 24.26 13  A 1 
ATOM 78   O O   . ALA A 1 13  ? 39.434  36.486  -30.374 1.00 23.79 13  A 1 
ATOM 79   C CB  . ALA A 1 13  ? 36.531  35.537  -30.077 1.00 24.14 13  A 1 
ATOM 80   N N   . ALA A 1 14  ? 38.390  38.196  -31.308 1.00 24.72 14  A 1 
ATOM 81   C CA  . ALA A 1 14  ? 39.428  38.380  -32.325 1.00 25.20 14  A 1 
ATOM 82   C C   . ALA A 1 14  ? 40.766  38.949  -31.824 1.00 24.94 14  A 1 
ATOM 83   O O   . ALA A 1 14  ? 41.784  38.756  -32.489 1.00 24.12 14  A 1 
ATOM 84   C CB  . ALA A 1 14  ? 38.832  39.249  -33.438 1.00 24.70 14  A 1 
ATOM 85   N N   . ALA A 1 15  ? 40.801  39.695  -30.726 1.00 24.44 15  A 1 
ATOM 86   C CA  . ALA A 1 15  ? 41.894  40.649  -30.505 1.00 25.70 15  A 1 
ATOM 87   C C   . ALA A 1 15  ? 43.129  40.131  -29.745 1.00 25.24 15  A 1 
ATOM 88   O O   . ALA A 1 15  ? 44.141  40.832  -29.713 1.00 24.15 15  A 1 
ATOM 89   C CB  . ALA A 1 15  ? 41.314  41.893  -29.829 1.00 24.94 15  A 1 
ATOM 90   N N   . ALA A 1 16  ? 43.078  38.978  -29.087 1.00 22.80 16  A 1 
ATOM 91   C CA  . ALA A 1 16  ? 44.148  38.573  -28.174 1.00 23.61 16  A 1 
ATOM 92   C C   . ALA A 1 16  ? 45.434  38.188  -28.930 1.00 23.58 16  A 1 
ATOM 93   O O   . ALA A 1 16  ? 45.556  37.095  -29.466 1.00 22.32 16  A 1 
ATOM 94   C CB  . ALA A 1 16  ? 43.635  37.480  -27.236 1.00 22.92 16  A 1 
ATOM 95   N N   . GLY A 1 17  ? 46.405  39.091  -28.926 1.00 23.17 17  A 1 
ATOM 96   C CA  . GLY A 1 17  ? 47.738  38.887  -29.475 1.00 22.99 17  A 1 
ATOM 97   C C   . GLY A 1 17  ? 48.584  37.875  -28.691 1.00 23.00 17  A 1 
ATOM 98   O O   . GLY A 1 17  ? 48.263  37.529  -27.555 1.00 21.45 17  A 1 
ATOM 99   N N   . PRO A 1 18  ? 49.719  37.413  -29.280 1.00 21.42 18  A 1 
ATOM 100  C CA  . PRO A 1 18  ? 50.426  36.210  -28.870 1.00 23.21 18  A 1 
ATOM 101  C C   . PRO A 1 18  ? 51.438  36.424  -27.730 1.00 22.88 18  A 1 
ATOM 102  O O   . PRO A 1 18  ? 52.545  35.901  -27.804 1.00 21.29 18  A 1 
ATOM 103  C CB  . PRO A 1 18  ? 51.093  35.722  -30.164 1.00 21.82 18  A 1 
ATOM 104  C CG  . PRO A 1 18  ? 51.474  37.025  -30.847 1.00 22.09 18  A 1 
ATOM 105  C CD  . PRO A 1 18  ? 50.267  37.919  -30.520 1.00 25.04 18  A 1 
ATOM 106  N N   . ASN A 1 19  ? 51.177  37.227  -26.716 1.00 20.46 19  A 1 
ATOM 107  C CA  . ASN A 1 19  ? 52.214  37.512  -25.716 1.00 22.42 19  A 1 
ATOM 108  C C   . ASN A 1 19  ? 52.692  36.245  -24.985 1.00 21.73 19  A 1 
ATOM 109  O O   . ASN A 1 19  ? 51.900  35.442  -24.502 1.00 20.00 19  A 1 
ATOM 110  C CB  . ASN A 1 19  ? 51.770  38.643  -24.772 1.00 21.01 19  A 1 
ATOM 111  C CG  . ASN A 1 19  ? 52.216  40.020  -25.257 1.00 17.98 19  A 1 
ATOM 112  O OD1 . ASN A 1 19  ? 52.972  40.173  -26.189 1.00 17.14 19  A 1 
ATOM 113  N ND2 . ASN A 1 19  ? 51.776  41.060  -24.597 1.00 17.51 19  A 1 
ATOM 114  N N   . ALA A 1 20  ? 54.025  36.084  -24.909 1.00 22.85 20  A 1 
ATOM 115  C CA  . ALA A 1 20  ? 54.727  34.813  -24.757 1.00 22.92 20  A 1 
ATOM 116  C C   . ALA A 1 20  ? 55.011  34.342  -23.316 1.00 22.59 20  A 1 
ATOM 117  O O   . ALA A 1 20  ? 55.715  33.349  -23.152 1.00 21.35 20  A 1 
ATOM 118  C CB  . ALA A 1 20  ? 56.047  34.972  -25.525 1.00 22.07 20  A 1 
ATOM 119  N N   . SER A 1 21  ? 54.635  35.086  -22.300 1.00 21.32 21  A 1 
ATOM 120  C CA  . SER A 1 21  ? 55.340  35.045  -21.011 1.00 21.68 21  A 1 
ATOM 121  C C   . SER A 1 21  ? 55.158  33.755  -20.192 1.00 20.66 21  A 1 
ATOM 122  O O   . SER A 1 21  ? 54.397  32.870  -20.528 1.00 19.54 21  A 1 
ATOM 123  C CB  . SER A 1 21  ? 55.034  36.302  -20.191 1.00 20.61 21  A 1 
ATOM 124  O OG  . SER A 1 21  ? 53.662  36.372  -19.884 1.00 19.04 21  A 1 
ATOM 125  N N   . GLY A 1 22  ? 55.987  33.678  -19.118 1.00 19.43 22  A 1 
ATOM 126  C CA  . GLY A 1 22  ? 56.556  32.444  -18.579 1.00 18.68 22  A 1 
ATOM 127  C C   . GLY A 1 22  ? 55.689  31.399  -17.866 1.00 18.34 22  A 1 
ATOM 128  O O   . GLY A 1 22  ? 54.486  31.490  -17.692 1.00 16.89 22  A 1 
ATOM 129  N N   . ALA A 1 23  ? 56.428  30.373  -17.432 1.00 21.02 23  A 1 
ATOM 130  C CA  . ALA A 1 23  ? 56.046  28.969  -17.266 1.00 19.77 23  A 1 
ATOM 131  C C   . ALA A 1 23  ? 55.322  28.580  -15.964 1.00 19.23 23  A 1 
ATOM 132  O O   . ALA A 1 23  ? 55.377  27.411  -15.593 1.00 18.11 23  A 1 
ATOM 133  C CB  . ALA A 1 23  ? 57.352  28.175  -17.410 1.00 19.05 23  A 1 
ATOM 134  N N   . GLY A 1 24  ? 54.759  29.488  -15.209 1.00 18.76 24  A 1 
ATOM 135  C CA  . GLY A 1 24  ? 54.341  29.172  -13.841 1.00 18.32 24  A 1 
ATOM 136  C C   . GLY A 1 24  ? 53.433  27.946  -13.738 1.00 18.26 24  A 1 
ATOM 137  O O   . GLY A 1 24  ? 52.276  27.990  -14.146 1.00 16.97 24  A 1 
ATOM 138  N N   . GLU A 1 25  ? 53.982  26.895  -13.132 1.00 18.84 25  A 1 
ATOM 139  C CA  . GLU A 1 25  ? 53.440  25.527  -12.997 1.00 18.64 25  A 1 
ATOM 140  C C   . GLU A 1 25  ? 52.120  25.384  -12.214 1.00 18.53 25  A 1 
ATOM 141  O O   . GLU A 1 25  ? 51.802  24.277  -11.768 1.00 17.12 25  A 1 
ATOM 142  C CB  . GLU A 1 25  ? 54.488  24.681  -12.260 1.00 17.50 25  A 1 
ATOM 143  C CG  . GLU A 1 25  ? 55.477  23.955  -13.164 1.00 15.77 25  A 1 
ATOM 144  C CD  . GLU A 1 25  ? 56.408  23.048  -12.348 1.00 14.67 25  A 1 
ATOM 145  O OE1 . GLU A 1 25  ? 56.909  22.068  -12.926 1.00 13.10 25  A 1 
ATOM 146  O OE2 . GLU A 1 25  ? 56.622  23.350  -11.147 1.00 15.63 25  A 1 
ATOM 147  N N   . ARG A 1 26  ? 51.361  26.433  -11.941 1.00 18.99 26  A 1 
ATOM 148  C CA  . ARG A 1 26  ? 50.293  26.337  -10.949 1.00 19.49 26  A 1 
ATOM 149  C C   . ARG A 1 26  ? 49.333  25.188  -11.275 1.00 18.47 26  A 1 
ATOM 150  O O   . ARG A 1 26  ? 48.754  25.144  -12.351 1.00 17.58 26  A 1 
ATOM 151  C CB  . ARG A 1 26  ? 49.537  27.660  -10.775 1.00 18.70 26  A 1 
ATOM 152  C CG  . ARG A 1 26  ? 50.278  28.560  -9.781  1.00 17.28 26  A 1 
ATOM 153  C CD  . ARG A 1 26  ? 49.431  29.795  -9.452  1.00 16.51 26  A 1 
ATOM 154  N NE  . ARG A 1 26  ? 50.072  30.633  -8.426  1.00 15.52 26  A 1 
ATOM 155  C CZ  . ARG A 1 26  ? 49.566  31.729  -7.875  1.00 14.78 26  A 1 
ATOM 156  N NH1 . ARG A 1 26  ? 48.398  32.184  -8.229  1.00 14.59 26  A 1 
ATOM 157  N NH2 . ARG A 1 26  ? 50.234  32.379  -6.959  1.00 14.93 26  A 1 
ATOM 158  N N   . GLY A 1 27  ? 49.239  24.298  -10.306 1.00 18.15 27  A 1 
ATOM 159  C CA  . GLY A 1 27  ? 48.526  23.039  -10.425 1.00 17.12 27  A 1 
ATOM 160  C C   . GLY A 1 27  ? 47.129  23.234  -10.988 1.00 17.12 27  A 1 
ATOM 161  O O   . GLY A 1 27  ? 46.345  24.043  -10.501 1.00 16.01 27  A 1 
ATOM 162  N N   . SER A 1 28  ? 46.850  22.478  -12.029 1.00 18.44 28  A 1 
ATOM 163  C CA  . SER A 1 28  ? 45.546  22.411  -12.674 1.00 17.97 28  A 1 
ATOM 164  C C   . SER A 1 28  ? 44.541  21.815  -11.691 1.00 17.40 28  A 1 
ATOM 165  O O   . SER A 1 28  ? 44.258  20.620  -11.724 1.00 16.80 28  A 1 
ATOM 166  C CB  . SER A 1 28  ? 45.644  21.584  -13.955 1.00 17.28 28  A 1 
ATOM 167  O OG  . SER A 1 28  ? 46.072  20.278  -13.670 1.00 16.10 28  A 1 
ATOM 168  N N   . GLY A 1 29  ? 44.043  22.645  -10.797 1.00 17.77 29  A 1 
ATOM 169  C CA  . GLY A 1 29  ? 42.870  22.305  -10.020 1.00 16.26 29  A 1 
ATOM 170  C C   . GLY A 1 29  ? 41.755  22.037  -11.013 1.00 16.32 29  A 1 
ATOM 171  O O   . GLY A 1 29  ? 41.190  22.969  -11.575 1.00 15.19 29  A 1 
ATOM 172  N N   . GLY A 1 30  ? 41.521  20.762  -11.283 1.00 17.11 30  A 1 
ATOM 173  C CA  . GLY A 1 30  ? 40.448  20.317  -12.153 1.00 15.93 30  A 1 
ATOM 174  C C   . GLY A 1 30  ? 39.133  20.736  -11.513 1.00 15.92 30  A 1 
ATOM 175  O O   . GLY A 1 30  ? 38.557  19.981  -10.732 1.00 14.83 30  A 1 
ATOM 176  N N   . VAL A 1 31  ? 38.699  21.969  -11.832 1.00 16.93 31  A 1 
ATOM 177  C CA  . VAL A 1 31  ? 37.346  22.401  -11.541 1.00 16.20 31  A 1 
ATOM 178  C C   . VAL A 1 31  ? 36.471  21.465  -12.358 1.00 16.35 31  A 1 
ATOM 179  O O   . VAL A 1 31  ? 36.322  21.639  -13.565 1.00 15.54 31  A 1 
ATOM 180  C CB  . VAL A 1 31  ? 37.106  23.879  -11.887 1.00 15.24 31  A 1 
ATOM 181  C CG1 . VAL A 1 31  ? 35.681  24.298  -11.541 1.00 13.17 31  A 1 
ATOM 182  C CG2 . VAL A 1 31  ? 38.068  24.776  -11.099 1.00 13.43 31  A 1 
ATOM 183  N N   . ALA A 1 32  ? 35.974  20.417  -11.702 1.00 17.48 32  A 1 
ATOM 184  C CA  . ALA A 1 32  ? 34.993  19.545  -12.288 1.00 16.89 32  A 1 
ATOM 185  C C   . ALA A 1 32  ? 33.798  20.425  -12.626 1.00 16.89 32  A 1 
ATOM 186  O O   . ALA A 1 32  ? 33.052  20.834  -11.739 1.00 16.10 32  A 1 
ATOM 187  C CB  . ALA A 1 32  ? 34.657  18.423  -11.294 1.00 15.96 32  A 1 
ATOM 188  N N   . ASN A 1 33  ? 33.671  20.771  -13.915 1.00 17.98 33  A 1 
ATOM 189  C CA  . ASN A 1 33  ? 32.528  21.483  -14.448 1.00 18.23 33  A 1 
ATOM 190  C C   . ASN A 1 33  ? 31.315  20.573  -14.281 1.00 18.32 33  A 1 
ATOM 191  O O   . ASN A 1 33  ? 30.894  19.875  -15.195 1.00 17.32 33  A 1 
ATOM 192  C CB  . ASN A 1 33  ? 32.799  21.922  -15.896 1.00 17.06 33  A 1 
ATOM 193  C CG  . ASN A 1 33  ? 33.169  23.393  -16.041 1.00 14.69 33  A 1 
ATOM 194  O OD1 . ASN A 1 33  ? 32.935  24.203  -15.169 1.00 13.52 33  A 1 
ATOM 195  N ND2 . ASN A 1 33  ? 33.702  23.781  -17.168 1.00 13.69 33  A 1 
ATOM 196  N N   . ALA A 1 34  ? 30.754  20.567  -13.080 1.00 19.89 34  A 1 
ATOM 197  C CA  . ALA A 1 34  ? 29.516  19.890  -12.730 1.00 19.01 34  A 1 
ATOM 198  C C   . ALA A 1 34  ? 28.290  20.561  -13.374 1.00 19.55 34  A 1 
ATOM 199  O O   . ALA A 1 34  ? 27.163  20.316  -12.969 1.00 18.70 34  A 1 
ATOM 200  C CB  . ALA A 1 34  ? 29.421  19.827  -11.198 1.00 17.83 34  A 1 
ATOM 201  N N   . SER A 1 35  ? 28.517  21.423  -14.374 1.00 21.23 35  A 1 
ATOM 202  C CA  . SER A 1 35  ? 27.495  22.134  -15.133 1.00 21.15 35  A 1 
ATOM 203  C C   . SER A 1 35  ? 26.696  21.232  -16.072 1.00 21.36 35  A 1 
ATOM 204  O O   . SER A 1 35  ? 25.777  21.723  -16.714 1.00 20.39 35  A 1 
ATOM 205  C CB  . SER A 1 35  ? 28.121  23.278  -15.925 1.00 19.70 35  A 1 
ATOM 206  O OG  . SER A 1 35  ? 28.998  22.757  -16.896 1.00 17.93 35  A 1 
ATOM 207  N N   . GLY A 1 36  ? 26.977  19.943  -16.120 1.00 23.52 36  A 1 
ATOM 208  C CA  . GLY A 1 36  ? 26.113  18.936  -16.737 1.00 23.35 36  A 1 
ATOM 209  C C   . GLY A 1 36  ? 24.787  18.793  -15.988 1.00 23.82 36  A 1 
ATOM 210  O O   . GLY A 1 36  ? 24.418  17.708  -15.549 1.00 22.58 36  A 1 
ATOM 211  N N   . ALA A 1 37  ? 24.074  19.901  -15.818 1.00 25.70 37  A 1 
ATOM 212  C CA  . ALA A 1 37  ? 22.665  19.907  -15.551 1.00 25.59 37  A 1 
ATOM 213  C C   . ALA A 1 37  ? 21.993  19.327  -16.795 1.00 26.15 37  A 1 
ATOM 214  O O   . ALA A 1 37  ? 21.479  20.059  -17.629 1.00 25.34 37  A 1 
ATOM 215  C CB  . ALA A 1 37  ? 22.216  21.337  -15.200 1.00 24.08 37  A 1 
ATOM 216  N N   . SER A 1 38  ? 22.053  18.008  -16.950 1.00 26.26 38  A 1 
ATOM 217  C CA  . SER A 1 38  ? 21.212  17.309  -17.894 1.00 27.01 38  A 1 
ATOM 218  C C   . SER A 1 38  ? 19.779  17.684  -17.527 1.00 27.79 38  A 1 
ATOM 219  O O   . SER A 1 38  ? 19.276  17.302  -16.472 1.00 26.79 38  A 1 
ATOM 220  C CB  . SER A 1 38  ? 21.451  15.796  -17.845 1.00 25.32 38  A 1 
ATOM 221  O OG  . SER A 1 38  ? 21.202  15.253  -16.565 1.00 23.26 38  A 1 
ATOM 222  N N   . TRP A 1 39  ? 19.146  18.491  -18.373 1.00 30.79 39  A 1 
ATOM 223  C CA  . TRP A 1 39  ? 17.727  18.804  -18.307 1.00 29.67 39  A 1 
ATOM 224  C C   . TRP A 1 39  ? 16.921  17.599  -18.787 1.00 29.90 39  A 1 
ATOM 225  O O   . TRP A 1 39  ? 15.943  17.707  -19.504 1.00 28.56 39  A 1 
ATOM 226  C CB  . TRP A 1 39  ? 17.435  20.086  -19.072 1.00 27.54 39  A 1 
ATOM 227  C CG  . TRP A 1 39  ? 18.001  21.347  -18.464 1.00 25.98 39  A 1 
ATOM 228  C CD1 . TRP A 1 39  ? 19.281  21.588  -18.146 1.00 23.02 39  A 1 
ATOM 229  C CD2 . TRP A 1 39  ? 17.273  22.555  -18.131 1.00 23.99 39  A 1 
ATOM 230  N NE1 . TRP A 1 39  ? 19.421  22.864  -17.649 1.00 21.98 39  A 1 
ATOM 231  C CE2 . TRP A 1 39  ? 18.206  23.508  -17.636 1.00 22.15 39  A 1 
ATOM 232  C CE3 . TRP A 1 39  ? 15.929  22.947  -18.229 1.00 23.85 39  A 1 
ATOM 233  C CZ2 . TRP A 1 39  ? 17.830  24.804  -17.266 1.00 22.69 39  A 1 
ATOM 234  C CZ3 . TRP A 1 39  ? 15.552  24.240  -17.860 1.00 23.26 39  A 1 
ATOM 235  C CH2 . TRP A 1 39  ? 16.487  25.168  -17.384 1.00 23.24 39  A 1 
ATOM 236  N N   . GLY A 1 40  ? 17.399  16.423  -18.407 1.00 32.74 40  A 1 
ATOM 237  C CA  . GLY A 1 40  ? 16.697  15.165  -18.537 1.00 34.12 40  A 1 
ATOM 238  C C   . GLY A 1 40  ? 15.486  15.135  -17.612 1.00 35.72 40  A 1 
ATOM 239  O O   . GLY A 1 40  ? 15.090  16.166  -17.065 1.00 34.48 40  A 1 
ATOM 240  N N   . PRO A 1 41  ? 14.898  13.957  -17.440 1.00 38.57 41  A 1 
ATOM 241  C CA  . PRO A 1 41  ? 13.758  13.789  -16.553 1.00 39.46 41  A 1 
ATOM 242  C C   . PRO A 1 41  ? 14.025  14.493  -15.222 1.00 41.03 41  A 1 
ATOM 243  O O   . PRO A 1 41  ? 15.182  14.505  -14.778 1.00 40.95 41  A 1 
ATOM 244  C CB  . PRO A 1 41  ? 13.579  12.278  -16.382 1.00 38.59 41  A 1 
ATOM 245  C CG  . PRO A 1 41  ? 14.916  11.684  -16.797 1.00 39.66 41  A 1 
ATOM 246  C CD  . PRO A 1 41  ? 15.410  12.676  -17.850 1.00 42.34 41  A 1 
ATOM 247  N N   . PRO A 1 42  ? 13.004  15.109  -14.614 1.00 44.08 42  A 1 
ATOM 248  C CA  . PRO A 1 42  ? 13.162  15.800  -13.349 1.00 44.65 42  A 1 
ATOM 249  C C   . PRO A 1 42  ? 13.930  14.878  -12.415 1.00 45.76 42  A 1 
ATOM 250  O O   . PRO A 1 42  ? 13.449  13.783  -12.110 1.00 44.79 42  A 1 
ATOM 251  C CB  . PRO A 1 42  ? 11.745  16.119  -12.858 1.00 43.50 42  A 1 
ATOM 252  C CG  . PRO A 1 42  ? 10.853  15.148  -13.635 1.00 43.92 42  A 1 
ATOM 253  C CD  . PRO A 1 42  ? 11.607  14.984  -14.955 1.00 45.64 42  A 1 
ATOM 254  N N   . ARG A 1 43  ? 15.170  15.244  -12.059 1.00 47.38 43  A 1 
ATOM 255  C CA  . ARG A 1 43  ? 16.006  14.399  -11.205 1.00 47.65 43  A 1 
ATOM 256  C C   . ARG A 1 43  ? 15.180  14.105  -9.974  1.00 49.65 43  A 1 
ATOM 257  O O   . ARG A 1 43  ? 14.677  15.037  -9.348  1.00 46.68 43  A 1 
ATOM 258  C CB  . ARG A 1 43  ? 17.331  15.083  -10.826 1.00 44.45 43  A 1 
ATOM 259  C CG  . ARG A 1 43  ? 18.413  14.903  -11.894 1.00 39.84 43  A 1 
ATOM 260  C CD  . ARG A 1 43  ? 19.742  15.485  -11.404 1.00 36.45 43  A 1 
ATOM 261  N NE  . ARG A 1 43  ? 20.833  15.254  -12.357 1.00 33.41 43  A 1 
ATOM 262  C CZ  . ARG A 1 43  ? 22.081  15.691  -12.251 1.00 29.75 43  A 1 
ATOM 263  N NH1 . ARG A 1 43  ? 22.471  16.403  -11.234 1.00 27.95 43  A 1 
ATOM 264  N NH2 . ARG A 1 43  ? 22.966  15.420  -13.178 1.00 26.06 43  A 1 
ATOM 265  N N   . GLY A 1 44  ? 15.031  12.835  -9.680  1.00 48.46 44  A 1 
ATOM 266  C CA  . GLY A 1 44  ? 14.277  12.414  -8.515  1.00 48.72 44  A 1 
ATOM 267  C C   . GLY A 1 44  ? 14.764  13.203  -7.302  1.00 51.36 44  A 1 
ATOM 268  O O   . GLY A 1 44  ? 15.963  13.424  -7.145  1.00 49.09 44  A 1 
ATOM 269  N N   . GLN A 1 45  ? 13.845  13.662  -6.476  1.00 61.32 45  A 1 
ATOM 270  C CA  . GLN A 1 45  ? 14.149  14.479  -5.296  1.00 61.90 45  A 1 
ATOM 271  C C   . GLN A 1 45  ? 15.116  13.776  -4.331  1.00 65.32 45  A 1 
ATOM 272  O O   . GLN A 1 45  ? 15.701  14.411  -3.455  1.00 61.10 45  A 1 
ATOM 273  C CB  . GLN A 1 45  ? 12.846  14.812  -4.568  1.00 56.17 45  A 1 
ATOM 274  C CG  . GLN A 1 45  ? 11.936  15.774  -5.360  1.00 50.54 45  A 1 
ATOM 275  C CD  . GLN A 1 45  ? 10.620  16.083  -4.618  1.00 46.32 45  A 1 
ATOM 276  O OE1 . GLN A 1 45  ? 10.216  15.398  -3.694  1.00 42.36 45  A 1 
ATOM 277  N NE2 . GLN A 1 45  ? 9.922   17.119  -5.008  1.00 39.93 45  A 1 
ATOM 278  N N   . TYR A 1 46  ? 15.285  12.471  -4.504  1.00 67.92 46  A 1 
ATOM 279  C CA  . TYR A 1 46  ? 16.068  11.621  -3.635  1.00 72.51 46  A 1 
ATOM 280  C C   . TYR A 1 46  ? 17.458  11.334  -4.231  1.00 75.06 46  A 1 
ATOM 281  O O   . TYR A 1 46  ? 17.610  11.094  -5.428  1.00 72.26 46  A 1 
ATOM 282  C CB  . TYR A 1 46  ? 15.279  10.339  -3.362  1.00 69.51 46  A 1 
ATOM 283  C CG  . TYR A 1 46  ? 13.933  10.593  -2.707  1.00 68.92 46  A 1 
ATOM 284  C CD1 . TYR A 1 46  ? 13.881  11.021  -1.363  1.00 65.69 46  A 1 
ATOM 285  C CD2 . TYR A 1 46  ? 12.734  10.425  -3.425  1.00 65.90 46  A 1 
ATOM 286  C CE1 . TYR A 1 46  ? 12.651  11.284  -0.748  1.00 63.44 46  A 1 
ATOM 287  C CE2 . TYR A 1 46  ? 11.485  10.691  -2.809  1.00 64.36 46  A 1 
ATOM 288  C CZ  . TYR A 1 46  ? 11.455  11.114  -1.468  1.00 65.10 46  A 1 
ATOM 289  O OH  . TYR A 1 46  ? 10.261  11.369  -0.845  1.00 61.47 46  A 1 
ATOM 290  N N   . SER A 1 47  ? 18.470  11.300  -3.360  1.00 75.92 47  A 1 
ATOM 291  C CA  . SER A 1 47  ? 19.797  10.796  -3.713  1.00 78.84 47  A 1 
ATOM 292  C C   . SER A 1 47  ? 19.727  9.307   -4.071  1.00 80.16 47  A 1 
ATOM 293  O O   . SER A 1 47  ? 18.841  8.590   -3.611  1.00 77.88 47  A 1 
ATOM 294  C CB  . SER A 1 47  ? 20.781  11.043  -2.563  1.00 76.29 47  A 1 
ATOM 295  O OG  . SER A 1 47  ? 20.474  10.245  -1.441  1.00 66.67 47  A 1 
ATOM 296  N N   . ALA A 1 48  ? 20.699  8.805   -4.859  1.00 79.62 48  A 1 
ATOM 297  C CA  . ALA A 1 48  ? 20.734  7.394   -5.245  1.00 82.55 48  A 1 
ATOM 298  C C   . ALA A 1 48  ? 20.684  6.438   -4.039  1.00 83.91 48  A 1 
ATOM 299  O O   . ALA A 1 48  ? 19.992  5.415   -4.077  1.00 82.23 48  A 1 
ATOM 300  C CB  . ALA A 1 48  ? 21.998  7.161   -6.085  1.00 79.83 48  A 1 
ATOM 301  N N   . GLY A 1 49  ? 21.352  6.802   -2.934  1.00 82.25 49  A 1 
ATOM 302  C CA  . GLY A 1 49  ? 21.287  6.042   -1.682  1.00 84.40 49  A 1 
ATOM 303  C C   . GLY A 1 49  ? 19.899  6.055   -1.040  1.00 85.07 49  A 1 
ATOM 304  O O   . GLY A 1 49  ? 19.424  5.017   -0.578  1.00 83.79 49  A 1 
ATOM 305  N N   . ALA A 1 50  ? 19.212  7.210   -1.060  1.00 85.46 50  A 1 
ATOM 306  C CA  . ALA A 1 50  ? 17.853  7.318   -0.548  1.00 84.87 50  A 1 
ATOM 307  C C   . ALA A 1 50  ? 16.848  6.537   -1.419  1.00 85.61 50  A 1 
ATOM 308  O O   . ALA A 1 50  ? 15.963  5.875   -0.881  1.00 84.05 50  A 1 
ATOM 309  C CB  . ALA A 1 50  ? 17.469  8.793   -0.431  1.00 81.82 50  A 1 
ATOM 310  N N   . VAL A 1 51  ? 17.025  6.550   -2.749  1.00 84.24 51  A 1 
ATOM 311  C CA  . VAL A 1 51  ? 16.223  5.745   -3.683  1.00 84.22 51  A 1 
ATOM 312  C C   . VAL A 1 51  ? 16.378  4.257   -3.385  1.00 85.45 51  A 1 
ATOM 313  O O   . VAL A 1 51  ? 15.382  3.554   -3.238  1.00 85.26 51  A 1 
ATOM 314  C CB  . VAL A 1 51  ? 16.596  6.042   -5.150  1.00 81.91 51  A 1 
ATOM 315  C CG1 . VAL A 1 51  ? 15.910  5.102   -6.143  1.00 74.01 51  A 1 
ATOM 316  C CG2 . VAL A 1 51  ? 16.210  7.475   -5.535  1.00 74.01 51  A 1 
ATOM 317  N N   . ALA A 1 52  ? 17.628  3.775   -3.245  1.00 86.48 52  A 1 
ATOM 318  C CA  . ALA A 1 52  ? 17.893  2.378   -2.923  1.00 88.04 52  A 1 
ATOM 319  C C   . ALA A 1 52  ? 17.312  1.975   -1.552  1.00 88.83 52  A 1 
ATOM 320  O O   . ALA A 1 52  ? 16.688  0.920   -1.429  1.00 88.03 52  A 1 
ATOM 321  C CB  . ALA A 1 52  ? 19.404  2.141   -2.996  1.00 87.31 52  A 1 
ATOM 322  N N   . GLY A 1 53  ? 17.472  2.837   -0.543  1.00 88.66 53  A 1 
ATOM 323  C CA  . GLY A 1 53  ? 16.921  2.618   0.791   1.00 89.15 53  A 1 
ATOM 324  C C   . GLY A 1 53  ? 15.391  2.542   0.802   1.00 89.35 53  A 1 
ATOM 325  O O   . GLY A 1 53  ? 14.833  1.579   1.327   1.00 87.93 53  A 1 
ATOM 326  N N   . LEU A 1 54  ? 14.716  3.508   0.163   1.00 88.37 54  A 1 
ATOM 327  C CA  . LEU A 1 54  ? 13.261  3.513   0.037   1.00 87.08 54  A 1 
ATOM 328  C C   . LEU A 1 54  ? 12.745  2.296   -0.736  1.00 87.64 54  A 1 
ATOM 329  O O   . LEU A 1 54  ? 11.815  1.634   -0.280  1.00 86.99 54  A 1 
ATOM 330  C CB  . LEU A 1 54  ? 12.806  4.823   -0.645  1.00 84.97 54  A 1 
ATOM 331  C CG  . LEU A 1 54  ? 12.444  5.920   0.382   1.00 75.15 54  A 1 
ATOM 332  C CD1 . LEU A 1 54  ? 12.618  7.304   -0.226  1.00 67.77 54  A 1 
ATOM 333  C CD2 . LEU A 1 54  ? 10.998  5.774   0.835   1.00 67.87 54  A 1 
ATOM 334  N N   . ALA A 1 55  ? 13.386  1.950   -1.858  1.00 87.61 55  A 1 
ATOM 335  C CA  . ALA A 1 55  ? 13.008  0.780   -2.641  1.00 88.64 55  A 1 
ATOM 336  C C   . ALA A 1 55  ? 13.169  -0.521  -1.843  1.00 89.93 55  A 1 
ATOM 337  O O   . ALA A 1 55  ? 12.301  -1.394  -1.916  1.00 89.31 55  A 1 
ATOM 338  C CB  . ALA A 1 55  ? 13.854  0.763   -3.921  1.00 87.71 55  A 1 
ATOM 339  N N   . ALA A 1 56  ? 14.228  -0.650  -1.037  1.00 91.80 56  A 1 
ATOM 340  C CA  . ALA A 1 56  ? 14.438  -1.810  -0.180  1.00 92.63 56  A 1 
ATOM 341  C C   . ALA A 1 56  ? 13.381  -1.915  0.932   1.00 92.97 56  A 1 
ATOM 342  O O   . ALA A 1 56  ? 12.800  -2.987  1.134   1.00 91.70 56  A 1 
ATOM 343  C CB  . ALA A 1 56  ? 15.863  -1.747  0.394   1.00 92.23 56  A 1 
ATOM 344  N N   . VAL A 1 57  ? 13.085  -0.808  1.621   1.00 92.37 57  A 1 
ATOM 345  C CA  . VAL A 1 57  ? 12.086  -0.787  2.706   1.00 91.89 57  A 1 
ATOM 346  C C   . VAL A 1 57  ? 10.681  -1.083  2.173   1.00 91.74 57  A 1 
ATOM 347  O O   . VAL A 1 57  ? 9.980   -1.930  2.723   1.00 90.60 57  A 1 
ATOM 348  C CB  . VAL A 1 57  ? 12.122  0.561   3.464   1.00 90.75 57  A 1 
ATOM 349  C CG1 . VAL A 1 57  ? 10.973  0.700   4.471   1.00 82.18 57  A 1 
ATOM 350  C CG2 . VAL A 1 57  ? 13.426  0.699   4.253   1.00 81.91 57  A 1 
ATOM 351  N N   . VAL A 1 58  ? 10.283  -0.432  1.076   1.00 91.57 58  A 1 
ATOM 352  C CA  . VAL A 1 58  ? 8.966   -0.654  0.484   1.00 90.65 58  A 1 
ATOM 353  C C   . VAL A 1 58  ? 8.873   -2.050  -0.153  1.00 91.33 58  A 1 
ATOM 354  O O   . VAL A 1 58  ? 7.855   -2.723  0.009   1.00 90.92 58  A 1 
ATOM 355  C CB  . VAL A 1 58  ? 8.605   0.448   -0.525  1.00 89.26 58  A 1 
ATOM 356  C CG1 . VAL A 1 58  ? 7.268   0.167   -1.222  1.00 83.89 58  A 1 
ATOM 357  C CG2 . VAL A 1 58  ? 8.474   1.794   0.197   1.00 83.67 58  A 1 
ATOM 358  N N   . GLY A 1 59  ? 9.934   -2.523  -0.792  1.00 91.63 59  A 1 
ATOM 359  C CA  . GLY A 1 59  ? 10.001  -3.893  -1.301  1.00 92.03 59  A 1 
ATOM 360  C C   . GLY A 1 59  ? 9.819   -4.936  -0.199  1.00 92.79 59  A 1 
ATOM 361  O O   . GLY A 1 59  ? 9.027   -5.867  -0.352  1.00 91.67 59  A 1 
ATOM 362  N N   . PHE A 1 60  ? 10.482  -4.743  0.947   1.00 93.74 60  A 1 
ATOM 363  C CA  . PHE A 1 60  ? 10.269  -5.586  2.121   1.00 93.87 60  A 1 
ATOM 364  C C   . PHE A 1 60  ? 8.828   -5.510  2.628   1.00 93.80 60  A 1 
ATOM 365  O O   . PHE A 1 60  ? 8.220   -6.556  2.885   1.00 92.85 60  A 1 
ATOM 366  C CB  . PHE A 1 60  ? 11.268  -5.189  3.220   1.00 93.56 60  A 1 
ATOM 367  C CG  . PHE A 1 60  ? 11.064  -5.963  4.507   1.00 91.08 60  A 1 
ATOM 368  C CD1 . PHE A 1 60  ? 10.323  -5.408  5.562   1.00 84.30 60  A 1 
ATOM 369  C CD2 . PHE A 1 60  ? 11.565  -7.274  4.631   1.00 84.48 60  A 1 
ATOM 370  C CE1 . PHE A 1 60  ? 10.089  -6.159  6.725   1.00 83.74 60  A 1 
ATOM 371  C CE2 . PHE A 1 60  ? 11.336  -8.018  5.786   1.00 83.03 60  A 1 
ATOM 372  C CZ  . PHE A 1 60  ? 10.597  -7.467  6.842   1.00 85.14 60  A 1 
ATOM 373  N N   . LEU A 1 61  ? 8.241   -4.310  2.704   1.00 93.51 61  A 1 
ATOM 374  C CA  . LEU A 1 61  ? 6.853   -4.113  3.135   1.00 92.71 61  A 1 
ATOM 375  C C   . LEU A 1 61  ? 5.862   -4.848  2.216   1.00 92.93 61  A 1 
ATOM 376  O O   . LEU A 1 61  ? 4.956   -5.524  2.719   1.00 91.73 61  A 1 
ATOM 377  C CB  . LEU A 1 61  ? 6.563   -2.601  3.184   1.00 91.46 61  A 1 
ATOM 378  C CG  . LEU A 1 61  ? 5.178   -2.249  3.756   1.00 84.94 61  A 1 
ATOM 379  C CD1 . LEU A 1 61  ? 5.091   -2.573  5.250   1.00 78.88 61  A 1 
ATOM 380  C CD2 . LEU A 1 61  ? 4.905   -0.757  3.573   1.00 78.10 61  A 1 
ATOM 381  N N   . ILE A 1 62  ? 6.052   -4.777  0.896   1.00 93.18 62  A 1 
ATOM 382  C CA  . ILE A 1 62  ? 5.229   -5.486  -0.090  1.00 92.78 62  A 1 
ATOM 383  C C   . ILE A 1 62  ? 5.311   -6.993  0.129   1.00 93.04 62  A 1 
ATOM 384  O O   . ILE A 1 62  ? 4.282   -7.654  0.297   1.00 92.33 62  A 1 
ATOM 385  C CB  . ILE A 1 62  ? 5.656   -5.098  -1.531  1.00 91.89 62  A 1 
ATOM 386  C CG1 . ILE A 1 62  ? 5.268   -3.630  -1.837  1.00 89.26 62  A 1 
ATOM 387  C CG2 . ILE A 1 62  ? 5.022   -6.027  -2.585  1.00 89.28 62  A 1 
ATOM 388  C CD1 . ILE A 1 62  ? 5.974   -3.045  -3.070  1.00 84.17 62  A 1 
ATOM 389  N N   . VAL A 1 63  ? 6.522   -7.549  0.192   1.00 94.45 63  A 1 
ATOM 390  C CA  . VAL A 1 63  ? 6.718   -8.990  0.393   1.00 94.64 63  A 1 
ATOM 391  C C   . VAL A 1 63  ? 6.113   -9.448  1.721   1.00 94.43 63  A 1 
ATOM 392  O O   . VAL A 1 63  ? 5.402   -10.457 1.762   1.00 93.30 63  A 1 
ATOM 393  C CB  . VAL A 1 63  ? 8.213   -9.362  0.306   1.00 94.09 63  A 1 
ATOM 394  C CG1 . VAL A 1 63  ? 8.476   -10.827 0.678   1.00 87.45 63  A 1 
ATOM 395  C CG2 . VAL A 1 63  ? 8.734   -9.167  -1.127  1.00 87.01 63  A 1 
ATOM 396  N N   . PHE A 1 64  ? 6.339   -8.687  2.800   1.00 94.30 64  A 1 
ATOM 397  C CA  . PHE A 1 64  ? 5.801   -9.000  4.122   1.00 94.24 64  A 1 
ATOM 398  C C   . PHE A 1 64  ? 4.271   -8.988  4.132   1.00 94.24 64  A 1 
ATOM 399  O O   . PHE A 1 64  ? 3.645   -9.923  4.664   1.00 92.62 64  A 1 
ATOM 400  C CB  . PHE A 1 64  ? 6.376   -7.997  5.130   1.00 93.20 64  A 1 
ATOM 401  C CG  . PHE A 1 64  ? 6.001   -8.319  6.559   1.00 92.38 64  A 1 
ATOM 402  C CD1 . PHE A 1 64  ? 4.942   -7.650  7.181   1.00 86.96 64  A 1 
ATOM 403  C CD2 . PHE A 1 64  ? 6.708   -9.318  7.250   1.00 86.55 64  A 1 
ATOM 404  C CE1 . PHE A 1 64  ? 4.594   -7.980  8.507   1.00 86.08 64  A 1 
ATOM 405  C CE2 . PHE A 1 64  ? 6.364   -9.649  8.569   1.00 85.90 64  A 1 
ATOM 406  C CZ  . PHE A 1 64  ? 5.306   -8.972  9.203   1.00 87.88 64  A 1 
ATOM 407  N N   . THR A 1 65  ? 3.644   -8.004  3.477   1.00 93.70 65  A 1 
ATOM 408  C CA  . THR A 1 65  ? 2.184   -7.891  3.349   1.00 93.09 65  A 1 
ATOM 409  C C   . THR A 1 65  ? 1.602   -9.065  2.571   1.00 93.32 65  A 1 
ATOM 410  O O   . THR A 1 65  ? 0.651   -9.698  3.030   1.00 92.08 65  A 1 
ATOM 411  C CB  . THR A 1 65  ? 1.800   -6.565  2.659   1.00 91.95 65  A 1 
ATOM 412  O OG1 . THR A 1 65  ? 2.343   -5.487  3.374   1.00 83.64 65  A 1 
ATOM 413  C CG2 . THR A 1 65  ? 0.287   -6.354  2.631   1.00 83.09 65  A 1 
ATOM 414  N N   . VAL A 1 66  ? 2.187   -9.404  1.419   1.00 94.25 66  A 1 
ATOM 415  C CA  . VAL A 1 66  ? 1.728   -10.520 0.591   1.00 94.11 66  A 1 
ATOM 416  C C   . VAL A 1 66  ? 1.855   -11.843 1.345   1.00 94.02 66  A 1 
ATOM 417  O O   . VAL A 1 66  ? 0.875   -12.575 1.474   1.00 92.95 66  A 1 
ATOM 418  C CB  . VAL A 1 66  ? 2.487   -10.567 -0.753  1.00 93.69 66  A 1 
ATOM 419  C CG1 . VAL A 1 66  ? 2.146   -11.818 -1.568  1.00 88.49 66  A 1 
ATOM 420  C CG2 . VAL A 1 66  ? 2.126   -9.358  -1.620  1.00 88.83 66  A 1 
ATOM 421  N N   . VAL A 1 67  ? 3.029   -12.144 1.903   1.00 94.35 67  A 1 
ATOM 422  C CA  . VAL A 1 67  ? 3.264   -13.405 2.623   1.00 93.98 67  A 1 
ATOM 423  C C   . VAL A 1 67  ? 2.354   -13.519 3.842   1.00 93.74 67  A 1 
ATOM 424  O O   . VAL A 1 67  ? 1.726   -14.565 4.051   1.00 92.38 67  A 1 
ATOM 425  C CB  . VAL A 1 67  ? 4.755   -13.547 3.011   1.00 93.10 67  A 1 
ATOM 426  C CG1 . VAL A 1 67  ? 5.013   -14.755 3.918   1.00 86.33 67  A 1 
ATOM 427  C CG2 . VAL A 1 67  ? 5.626   -13.739 1.754   1.00 86.15 67  A 1 
ATOM 428  N N   . GLY A 1 68  ? 2.228   -12.455 4.634   1.00 93.15 68  A 1 
ATOM 429  C CA  . GLY A 1 68  ? 1.380   -12.427 5.819   1.00 92.52 68  A 1 
ATOM 430  C C   . GLY A 1 68  ? -0.097  -12.686 5.499   1.00 92.76 68  A 1 
ATOM 431  O O   . GLY A 1 68  ? -0.718  -13.560 6.101   1.00 91.12 68  A 1 
ATOM 432  N N   . ASN A 1 69  ? -0.642  -11.997 4.500   1.00 93.16 69  A 1 
ATOM 433  C CA  . ASN A 1 69  ? -2.045  -12.145 4.119   1.00 93.05 69  A 1 
ATOM 434  C C   . ASN A 1 69  ? -2.339  -13.477 3.404   1.00 93.02 69  A 1 
ATOM 435  O O   . ASN A 1 69  ? -3.371  -14.097 3.662   1.00 91.16 69  A 1 
ATOM 436  C CB  . ASN A 1 69  ? -2.475  -10.910 3.316   1.00 92.38 69  A 1 
ATOM 437  C CG  . ASN A 1 69  ? -2.708  -9.724  4.235   1.00 91.62 69  A 1 
ATOM 438  O OD1 . ASN A 1 69  ? -3.526  -9.778  5.127   1.00 82.68 69  A 1 
ATOM 439  N ND2 . ASN A 1 69  ? -1.972  -8.644  4.060   1.00 82.94 69  A 1 
ATOM 440  N N   . VAL A 1 70  ? -1.404  -13.994 2.601   1.00 93.98 70  A 1 
ATOM 441  C CA  . VAL A 1 70  ? -1.512  -15.349 2.040   1.00 93.93 70  A 1 
ATOM 442  C C   . VAL A 1 70  ? -1.573  -16.401 3.151   1.00 93.52 70  A 1 
ATOM 443  O O   . VAL A 1 70  ? -2.394  -17.324 3.093   1.00 91.99 70  A 1 
ATOM 444  C CB  . VAL A 1 70  ? -0.365  -15.634 1.050   1.00 93.83 70  A 1 
ATOM 445  C CG1 . VAL A 1 70  ? -0.259  -17.115 0.660   1.00 87.73 70  A 1 
ATOM 446  C CG2 . VAL A 1 70  ? -0.567  -14.854 -0.253  1.00 87.69 70  A 1 
ATOM 447  N N   . LEU A 1 71  ? -0.778  -16.253 4.217   1.00 92.61 71  A 1 
ATOM 448  C CA  . LEU A 1 71  ? -0.843  -17.136 5.382   1.00 91.90 71  A 1 
ATOM 449  C C   . LEU A 1 71  ? -2.201  -17.053 6.090   1.00 91.92 71  A 1 
ATOM 450  O O   . LEU A 1 71  ? -2.720  -18.095 6.510   1.00 90.60 71  A 1 
ATOM 451  C CB  . LEU A 1 71  ? 0.298   -16.826 6.364   1.00 90.98 71  A 1 
ATOM 452  C CG  . LEU A 1 71  ? 1.697   -17.279 5.908   1.00 85.32 71  A 1 
ATOM 453  C CD1 . LEU A 1 71  ? 2.749   -16.715 6.872   1.00 79.69 71  A 1 
ATOM 454  C CD2 . LEU A 1 71  ? 1.835   -18.800 5.898   1.00 78.87 71  A 1 
ATOM 455  N N   . VAL A 1 72  ? -2.813  -15.865 6.196   1.00 91.98 72  A 1 
ATOM 456  C CA  . VAL A 1 72  ? -4.169  -15.698 6.747   1.00 91.48 72  A 1 
ATOM 457  C C   . VAL A 1 72  ? -5.194  -16.461 5.913   1.00 91.63 72  A 1 
ATOM 458  O O   . VAL A 1 72  ? -5.980  -17.242 6.463   1.00 90.67 72  A 1 
ATOM 459  C CB  . VAL A 1 72  ? -4.568  -14.212 6.860   1.00 90.70 72  A 1 
ATOM 460  C CG1 . VAL A 1 72  ? -6.035  -14.015 7.259   1.00 85.96 72  A 1 
ATOM 461  C CG2 . VAL A 1 72  ? -3.727  -13.500 7.922   1.00 86.41 72  A 1 
ATOM 462  N N   . VAL A 1 73  ? -5.160  -16.304 4.578   1.00 92.34 73  A 1 
ATOM 463  C CA  . VAL A 1 73  ? -6.068  -17.007 3.662   1.00 92.20 73  A 1 
ATOM 464  C C   . VAL A 1 73  ? -5.918  -18.520 3.806   1.00 91.80 73  A 1 
ATOM 465  O O   . VAL A 1 73  ? -6.903  -19.221 4.028   1.00 90.57 73  A 1 
ATOM 466  C CB  . VAL A 1 73  ? -5.836  -16.554 2.204   1.00 92.02 73  A 1 
ATOM 467  C CG1 . VAL A 1 73  ? -6.671  -17.365 1.214   1.00 87.50 73  A 1 
ATOM 468  C CG2 . VAL A 1 73  ? -6.215  -15.076 2.021   1.00 87.79 73  A 1 
ATOM 469  N N   . ILE A 1 74  ? -4.684  -19.039 3.768   1.00 92.55 74  A 1 
ATOM 470  C CA  . ILE A 1 74  ? -4.408  -20.469 3.929   1.00 92.19 74  A 1 
ATOM 471  C C   . ILE A 1 74  ? -4.869  -20.966 5.305   1.00 91.64 74  A 1 
ATOM 472  O O   . ILE A 1 74  ? -5.489  -22.033 5.402   1.00 90.22 74  A 1 
ATOM 473  C CB  . ILE A 1 74  ? -2.912  -20.778 3.679   1.00 92.07 74  A 1 
ATOM 474  C CG1 . ILE A 1 74  ? -2.533  -20.496 2.213   1.00 87.75 74  A 1 
ATOM 475  C CG2 . ILE A 1 74  ? -2.585  -22.251 4.008   1.00 86.84 74  A 1 
ATOM 476  C CD1 . ILE A 1 74  ? -1.018  -20.502 1.948   1.00 80.71 74  A 1 
ATOM 477  N N   . ALA A 1 75  ? -4.623  -20.204 6.377   1.00 91.30 75  A 1 
ATOM 478  C CA  . ALA A 1 75  ? -5.006  -20.582 7.731   1.00 90.43 75  A 1 
ATOM 479  C C   . ALA A 1 75  ? -6.519  -20.735 7.880   1.00 90.23 75  A 1 
ATOM 480  O O   . ALA A 1 75  ? -6.983  -21.736 8.439   1.00 88.69 75  A 1 
ATOM 481  C CB  . ALA A 1 75  ? -4.461  -19.547 8.718   1.00 89.86 75  A 1 
ATOM 482  N N   . VAL A 1 76  ? -7.311  -19.794 7.343   1.00 91.01 76  A 1 
ATOM 483  C CA  . VAL A 1 76  ? -8.777  -19.858 7.404   1.00 90.11 76  A 1 
ATOM 484  C C   . VAL A 1 76  ? -9.326  -21.018 6.574   1.00 89.62 76  A 1 
ATOM 485  O O   . VAL A 1 76  ? -10.233 -21.725 7.022   1.00 88.07 76  A 1 
ATOM 486  C CB  . VAL A 1 76  ? -9.400  -18.518 6.970   1.00 89.31 76  A 1 
ATOM 487  C CG1 . VAL A 1 76  ? -10.930 -18.601 6.900   1.00 83.55 76  A 1 
ATOM 488  C CG2 . VAL A 1 76  ? -9.056  -17.419 7.978   1.00 83.96 76  A 1 
ATOM 489  N N   . LEU A 1 77  ? -8.762  -21.274 5.387   1.00 90.22 77  A 1 
ATOM 490  C CA  . LEU A 1 77  ? -9.233  -22.342 4.502   1.00 89.64 77  A 1 
ATOM 491  C C   . LEU A 1 77  ? -8.854  -23.746 4.988   1.00 89.04 77  A 1 
ATOM 492  O O   . LEU A 1 77  ? -9.627  -24.695 4.795   1.00 86.24 77  A 1 
ATOM 493  C CB  . LEU A 1 77  ? -8.699  -22.074 3.079   1.00 89.07 77  A 1 
ATOM 494  C CG  . LEU A 1 77  ? -9.266  -20.813 2.405   1.00 86.09 77  A 1 
ATOM 495  C CD1 . LEU A 1 77  ? -8.613  -20.635 1.036   1.00 79.46 77  A 1 
ATOM 496  C CD2 . LEU A 1 77  ? -10.783 -20.870 2.208   1.00 78.54 77  A 1 
ATOM 497  N N   . THR A 1 78  ? -7.695  -23.905 5.644   1.00 89.11 78  A 1 
ATOM 498  C CA  . THR A 1 78  ? -7.177  -25.224 6.043   1.00 88.14 78  A 1 
ATOM 499  C C   . THR A 1 78  ? -7.519  -25.605 7.483   1.00 87.37 78  A 1 
ATOM 500  O O   . THR A 1 78  ? -7.784  -26.782 7.770   1.00 82.62 78  A 1 
ATOM 501  C CB  . THR A 1 78  ? -5.660  -25.330 5.846   1.00 86.25 78  A 1 
ATOM 502  O OG1 . THR A 1 78  ? -4.983  -24.359 6.609   1.00 76.37 78  A 1 
ATOM 503  C CG2 . THR A 1 78  ? -5.247  -25.178 4.381   1.00 74.44 78  A 1 
ATOM 504  N N   . SER A 1 79  ? -7.568  -24.648 8.409   1.00 86.58 79  A 1 
ATOM 505  C CA  . SER A 1 79  ? -7.796  -24.925 9.823   1.00 85.02 79  A 1 
ATOM 506  C C   . SER A 1 79  ? -9.272  -25.168 10.125  1.00 84.78 79  A 1 
ATOM 507  O O   . SER A 1 79  ? -10.116 -24.300 9.957   1.00 80.97 79  A 1 
ATOM 508  C CB  . SER A 1 79  ? -7.249  -23.791 10.692  1.00 82.57 79  A 1 
ATOM 509  O OG  . SER A 1 79  ? -7.436  -24.114 12.052  1.00 70.63 79  A 1 
ATOM 510  N N   . ARG A 1 80  ? -9.590  -26.361 10.690  1.00 84.00 80  A 1 
ATOM 511  C CA  . ARG A 1 80  ? -10.951 -26.672 11.154  1.00 83.84 80  A 1 
ATOM 512  C C   . ARG A 1 80  ? -11.447 -25.697 12.227  1.00 83.47 80  A 1 
ATOM 513  O O   . ARG A 1 80  ? -12.643 -25.428 12.272  1.00 79.07 80  A 1 
ATOM 514  C CB  . ARG A 1 80  ? -11.037 -28.108 11.705  1.00 81.29 80  A 1 
ATOM 515  C CG  . ARG A 1 80  ? -10.918 -29.174 10.601  1.00 70.78 80  A 1 
ATOM 516  C CD  . ARG A 1 80  ? -11.173 -30.567 11.185  1.00 66.27 80  A 1 
ATOM 517  N NE  . ARG A 1 80  ? -11.067 -31.630 10.160  1.00 55.91 80  A 1 
ATOM 518  C CZ  . ARG A 1 80  ? -11.299 -32.926 10.345  1.00 49.77 80  A 1 
ATOM 519  N NH1 . ARG A 1 80  ? -11.674 -33.395 11.497  1.00 44.63 80  A 1 
ATOM 520  N NH2 . ARG A 1 80  ? -11.159 -33.773 9.358   1.00 42.62 80  A 1 
ATOM 521  N N   . ALA A 1 81  ? -10.562 -25.165 13.070  1.00 81.12 81  A 1 
ATOM 522  C CA  . ALA A 1 81  ? -10.901 -24.212 14.120  1.00 79.67 81  A 1 
ATOM 523  C C   . ALA A 1 81  ? -11.342 -22.842 13.572  1.00 80.12 81  A 1 
ATOM 524  O O   . ALA A 1 81  ? -12.080 -22.123 14.243  1.00 76.48 81  A 1 
ATOM 525  C CB  . ALA A 1 81  ? -9.699  -24.069 15.056  1.00 77.54 81  A 1 
ATOM 526  N N   . LEU A 1 82  ? -10.916 -22.497 12.358  1.00 79.04 82  A 1 
ATOM 527  C CA  . LEU A 1 82  ? -11.168 -21.212 11.701  1.00 79.15 82  A 1 
ATOM 528  C C   . LEU A 1 82  ? -12.246 -21.302 10.606  1.00 79.45 82  A 1 
ATOM 529  O O   . LEU A 1 82  ? -12.498 -20.317 9.924   1.00 75.88 82  A 1 
ATOM 530  C CB  . LEU A 1 82  ? -9.841  -20.653 11.162  1.00 78.07 82  A 1 
ATOM 531  C CG  . LEU A 1 82  ? -8.782  -20.367 12.253  1.00 77.88 82  A 1 
ATOM 532  C CD1 . LEU A 1 82  ? -7.472  -19.939 11.598  1.00 73.17 82  A 1 
ATOM 533  C CD2 . LEU A 1 82  ? -9.215  -19.258 13.210  1.00 73.96 82  A 1 
ATOM 534  N N   . ARG A 1 83  ? -12.927 -22.447 10.439  1.00 78.53 83  A 1 
ATOM 535  C CA  . ARG A 1 83  ? -13.985 -22.648 9.421   1.00 77.74 83  A 1 
ATOM 536  C C   . ARG A 1 83  ? -15.309 -21.916 9.705   1.00 78.41 83  A 1 
ATOM 537  O O   . ARG A 1 83  ? -16.282 -22.145 8.981   1.00 74.54 83  A 1 
ATOM 538  C CB  . ARG A 1 83  ? -14.233 -24.143 9.191   1.00 73.61 83  A 1 
ATOM 539  C CG  . ARG A 1 83  ? -13.153 -24.766 8.310   1.00 65.07 83  A 1 
ATOM 540  C CD  . ARG A 1 83  ? -13.502 -26.225 8.020   1.00 61.74 83  A 1 
ATOM 541  N NE  . ARG A 1 83  ? -12.542 -26.830 7.093   1.00 53.65 83  A 1 
ATOM 542  C CZ  . ARG A 1 83  ? -12.679 -27.994 6.472   1.00 46.92 83  A 1 
ATOM 543  N NH1 . ARG A 1 83  ? -13.709 -28.771 6.681   1.00 44.92 83  A 1 
ATOM 544  N NH2 . ARG A 1 83  ? -11.775 -28.400 5.625   1.00 41.23 83  A 1 
ATOM 545  N N   . ALA A 1 84  ? -15.387 -21.089 10.735  1.00 79.42 84  A 1 
ATOM 546  C CA  . ALA A 1 84  ? -16.596 -20.318 10.995  1.00 77.95 84  A 1 
ATOM 547  C C   . ALA A 1 84  ? -16.901 -19.377 9.806   1.00 79.24 84  A 1 
ATOM 548  O O   . ALA A 1 84  ? -15.979 -18.723 9.321   1.00 76.26 84  A 1 
ATOM 549  C CB  . ALA A 1 84  ? -16.432 -19.548 12.306  1.00 74.31 84  A 1 
ATOM 550  N N   . PRO A 1 85  ? -18.177 -19.256 9.354   1.00 78.50 85  A 1 
ATOM 551  C CA  . PRO A 1 85  ? -18.527 -18.446 8.179   1.00 79.13 85  A 1 
ATOM 552  C C   . PRO A 1 85  ? -18.051 -16.997 8.260   1.00 81.42 85  A 1 
ATOM 553  O O   . PRO A 1 85  ? -17.605 -16.434 7.265   1.00 79.24 85  A 1 
ATOM 554  C CB  . PRO A 1 85  ? -20.053 -18.519 8.082   1.00 76.37 85  A 1 
ATOM 555  C CG  . PRO A 1 85  ? -20.388 -19.863 8.724   1.00 73.00 85  A 1 
ATOM 556  C CD  . PRO A 1 85  ? -19.336 -19.994 9.823   1.00 75.50 85  A 1 
ATOM 557  N N   . GLN A 1 86  ? -18.060 -16.407 9.463   1.00 78.14 86  A 1 
ATOM 558  C CA  . GLN A 1 86  ? -17.577 -15.062 9.748   1.00 77.99 86  A 1 
ATOM 559  C C   . GLN A 1 86  ? -16.107 -14.826 9.373   1.00 80.59 86  A 1 
ATOM 560  O O   . GLN A 1 86  ? -15.716 -13.702 9.124   1.00 78.83 86  A 1 
ATOM 561  C CB  . GLN A 1 86  ? -17.790 -14.770 11.239  1.00 74.44 86  A 1 
ATOM 562  C CG  . GLN A 1 86  ? -16.986 -15.709 12.165  1.00 67.25 86  A 1 
ATOM 563  C CD  . GLN A 1 86  ? -17.477 -15.712 13.618  1.00 62.38 86  A 1 
ATOM 564  O OE1 . GLN A 1 86  ? -18.504 -15.142 13.963  1.00 56.17 86  A 1 
ATOM 565  N NE2 . GLN A 1 86  ? -16.794 -16.369 14.527  1.00 53.23 86  A 1 
ATOM 566  N N   . ASN A 1 87  ? -15.289 -15.882 9.332   1.00 83.28 87  A 1 
ATOM 567  C CA  . ASN A 1 87  ? -13.881 -15.746 8.962   1.00 84.23 87  A 1 
ATOM 568  C C   . ASN A 1 87  ? -13.687 -15.551 7.456   1.00 86.27 87  A 1 
ATOM 569  O O   . ASN A 1 87  ? -12.606 -15.166 7.039   1.00 85.22 87  A 1 
ATOM 570  C CB  . ASN A 1 87  ? -13.091 -16.937 9.502   1.00 82.02 87  A 1 
ATOM 571  C CG  . ASN A 1 87  ? -13.050 -16.992 11.021  1.00 79.51 87  A 1 
ATOM 572  O OD1 . ASN A 1 87  ? -13.404 -16.082 11.740  1.00 70.41 87  A 1 
ATOM 573  N ND2 . ASN A 1 87  ? -12.601 -18.102 11.572  1.00 70.66 87  A 1 
ATOM 574  N N   . LEU A 1 88  ? -14.743 -15.743 6.632   1.00 86.62 88  A 1 
ATOM 575  C CA  . LEU A 1 88  ? -14.702 -15.379 5.212   1.00 88.40 88  A 1 
ATOM 576  C C   . LEU A 1 88  ? -14.522 -13.871 5.005   1.00 89.72 88  A 1 
ATOM 577  O O   . LEU A 1 88  ? -13.887 -13.484 4.039   1.00 88.95 88  A 1 
ATOM 578  C CB  . LEU A 1 88  ? -15.971 -15.862 4.501   1.00 87.90 88  A 1 
ATOM 579  C CG  . LEU A 1 88  ? -16.122 -17.393 4.428   1.00 83.61 88  A 1 
ATOM 580  C CD1 . LEU A 1 88  ? -17.491 -17.749 3.844   1.00 77.98 88  A 1 
ATOM 581  C CD2 . LEU A 1 88  ? -15.052 -18.036 3.546   1.00 77.73 88  A 1 
ATOM 582  N N   . PHE A 1 89  ? -14.993 -13.029 5.937   1.00 88.64 89  A 1 
ATOM 583  C CA  . PHE A 1 89  ? -14.696 -11.591 5.906   1.00 89.57 89  A 1 
ATOM 584  C C   . PHE A 1 89  ? -13.193 -11.322 6.031   1.00 90.29 89  A 1 
ATOM 585  O O   . PHE A 1 89  ? -12.676 -10.459 5.339   1.00 89.72 89  A 1 
ATOM 586  C CB  . PHE A 1 89  ? -15.448 -10.860 7.011   1.00 89.18 89  A 1 
ATOM 587  C CG  . PHE A 1 89  ? -16.940 -10.774 6.801   1.00 89.06 89  A 1 
ATOM 588  C CD1 . PHE A 1 89  ? -17.450 -10.044 5.717   1.00 85.53 89  A 1 
ATOM 589  C CD2 . PHE A 1 89  ? -17.830 -11.363 7.708   1.00 85.38 89  A 1 
ATOM 590  C CE1 . PHE A 1 89  ? -18.829 -9.918  5.528   1.00 84.49 89  A 1 
ATOM 591  C CE2 . PHE A 1 89  ? -19.220 -11.237 7.531   1.00 84.11 89  A 1 
ATOM 592  C CZ  . PHE A 1 89  ? -19.720 -10.512 6.439   1.00 85.77 89  A 1 
ATOM 593  N N   . LEU A 1 90  ? -12.465 -12.095 6.868   1.00 89.75 90  A 1 
ATOM 594  C CA  . LEU A 1 90  ? -11.022 -11.960 6.998   1.00 90.33 90  A 1 
ATOM 595  C C   . LEU A 1 90  ? -10.284 -12.410 5.742   1.00 91.19 90  A 1 
ATOM 596  O O   . LEU A 1 90  ? -9.260  -11.833 5.407   1.00 90.28 90  A 1 
ATOM 597  C CB  . LEU A 1 90  ? -10.500 -12.765 8.202   1.00 89.34 90  A 1 
ATOM 598  C CG  . LEU A 1 90  ? -11.111 -12.394 9.558   1.00 87.18 90  A 1 
ATOM 599  C CD1 . LEU A 1 90  ? -10.458 -13.253 10.635  1.00 82.13 90  A 1 
ATOM 600  C CD2 . LEU A 1 90  ? -10.920 -10.922 9.919   1.00 81.21 90  A 1 
ATOM 601  N N   . VAL A 1 91  ? -10.795 -13.422 5.019   1.00 91.43 91  A 1 
ATOM 602  C CA  . VAL A 1 91  ? -10.245 -13.838 3.726   1.00 92.04 91  A 1 
ATOM 603  C C   . VAL A 1 91  ? -10.429 -12.741 2.681   1.00 92.57 91  A 1 
ATOM 604  O O   . VAL A 1 91  ? -9.505  -12.458 1.932   1.00 91.84 91  A 1 
ATOM 605  C CB  . VAL A 1 91  ? -10.886 -15.159 3.245   1.00 91.57 91  A 1 
ATOM 606  C CG1 . VAL A 1 91  ? -10.407 -15.573 1.855   1.00 86.00 91  A 1 
ATOM 607  C CG2 . VAL A 1 91  ? -10.552 -16.303 4.202   1.00 86.16 91  A 1 
ATOM 608  N N   . SER A 1 92  ? -11.607 -12.107 2.640   1.00 92.82 92  A 1 
ATOM 609  C CA  . SER A 1 92  ? -11.877 -11.002 1.718   1.00 93.00 92  A 1 
ATOM 610  C C   . SER A 1 92  ? -11.026 -9.771  2.038   1.00 93.17 92  A 1 
ATOM 611  O O   . SER A 1 92  ? -10.437 -9.191  1.132   1.00 91.91 92  A 1 
ATOM 612  C CB  . SER A 1 92  ? -13.366 -10.654 1.754   1.00 92.53 92  A 1 
ATOM 613  O OG  . SER A 1 92  ? -13.699 -9.807  0.678   1.00 85.55 92  A 1 
ATOM 614  N N   . LEU A 1 93  ? -10.887 -9.416  3.324   1.00 91.65 93  A 1 
ATOM 615  C CA  . LEU A 1 93  ? -10.021 -8.326  3.777   1.00 91.72 93  A 1 
ATOM 616  C C   . LEU A 1 93  ? -8.554  -8.607  3.434   1.00 92.25 93  A 1 
ATOM 617  O O   . LEU A 1 93  ? -7.901  -7.760  2.829   1.00 91.63 93  A 1 
ATOM 618  C CB  . LEU A 1 93  ? -10.238 -8.135  5.288   1.00 91.06 93  A 1 
ATOM 619  C CG  . LEU A 1 93  ? -9.429  -6.966  5.894   1.00 88.97 93  A 1 
ATOM 620  C CD1 . LEU A 1 93  ? -9.866  -5.625  5.334   1.00 84.32 93  A 1 
ATOM 621  C CD2 . LEU A 1 93  ? -9.646  -6.937  7.406   1.00 83.79 93  A 1 
ATOM 622  N N   . ALA A 1 94  ? -8.047  -9.813  3.719   1.00 92.58 94  A 1 
ATOM 623  C CA  . ALA A 1 94  ? -6.693  -10.208 3.345   1.00 92.63 94  A 1 
ATOM 624  C C   . ALA A 1 94  ? -6.468  -10.173 1.827   1.00 92.99 94  A 1 
ATOM 625  O O   . ALA A 1 94  ? -5.369  -9.860  1.376   1.00 92.07 94  A 1 
ATOM 626  C CB  . ALA A 1 94  ? -6.427  -11.616 3.900   1.00 92.45 94  A 1 
ATOM 627  N N   . SER A 1 95  ? -7.497  -10.477 1.026   1.00 93.87 95  A 1 
ATOM 628  C CA  . SER A 1 95  ? -7.418  -10.367 -0.430  1.00 93.80 95  A 1 
ATOM 629  C C   . SER A 1 95  ? -7.296  -8.906  -0.875  1.00 93.46 95  A 1 
ATOM 630  O O   . SER A 1 95  ? -6.487  -8.618  -1.748  1.00 91.59 95  A 1 
ATOM 631  C CB  . SER A 1 95  ? -8.621  -11.023 -1.106  1.00 93.07 95  A 1 
ATOM 632  O OG  . SER A 1 95  ? -8.764  -12.364 -0.689  1.00 78.50 95  A 1 
ATOM 633  N N   . ALA A 1 96  ? -8.040  -7.979  -0.248  1.00 93.28 96  A 1 
ATOM 634  C CA  . ALA A 1 96  ? -7.893  -6.552  -0.504  1.00 92.07 96  A 1 
ATOM 635  C C   . ALA A 1 96  ? -6.478  -6.053  -0.159  1.00 91.68 96  A 1 
ATOM 636  O O   . ALA A 1 96  ? -5.851  -5.390  -0.971  1.00 90.18 96  A 1 
ATOM 637  C CB  . ALA A 1 96  ? -8.972  -5.778  0.266   1.00 91.20 96  A 1 
ATOM 638  N N   . ASP A 1 97  ? -5.922  -6.475  0.989   1.00 92.55 97  A 1 
ATOM 639  C CA  . ASP A 1 97  ? -4.562  -6.107  1.405   1.00 91.66 97  A 1 
ATOM 640  C C   . ASP A 1 97  ? -3.480  -6.650  0.453   1.00 91.67 97  A 1 
ATOM 641  O O   . ASP A 1 97  ? -2.511  -5.950  0.156   1.00 90.00 97  A 1 
ATOM 642  C CB  . ASP A 1 97  ? -4.312  -6.626  2.832   1.00 90.93 97  A 1 
ATOM 643  C CG  . ASP A 1 97  ? -5.123  -5.916  3.918   1.00 89.03 97  A 1 
ATOM 644  O OD1 . ASP A 1 97  ? -5.391  -4.708  3.774   1.00 83.25 97  A 1 
ATOM 645  O OD2 . ASP A 1 97  ? -5.405  -6.565  4.943   1.00 83.15 97  A 1 
ATOM 646  N N   . ILE A 1 98  ? -3.638  -7.869  -0.079  1.00 93.14 98  A 1 
ATOM 647  C CA  . ILE A 1 98  ? -2.744  -8.426  -1.105  1.00 93.25 98  A 1 
ATOM 648  C C   . ILE A 1 98  ? -2.809  -7.603  -2.396  1.00 92.58 98  A 1 
ATOM 649  O O   . ILE A 1 98  ? -1.769  -7.346  -3.012  1.00 91.20 98  A 1 
ATOM 650  C CB  . ILE A 1 98  ? -3.086  -9.917  -1.389  1.00 93.38 98  A 1 
ATOM 651  C CG1 . ILE A 1 98  ? -2.696  -10.796 -0.180  1.00 90.29 98  A 1 
ATOM 652  C CG2 . ILE A 1 98  ? -2.368  -10.450 -2.647  1.00 90.39 98  A 1 
ATOM 653  C CD1 . ILE A 1 98  ? -3.375  -12.174 -0.186  1.00 83.79 98  A 1 
ATOM 654  N N   . LEU A 1 99  ? -4.003  -7.175  -2.816  1.00 92.91 99  A 1 
ATOM 655  C CA  . LEU A 1 99  ? -4.186  -6.372  -4.024  1.00 92.28 99  A 1 
ATOM 656  C C   . LEU A 1 99  ? -3.581  -4.971  -3.871  1.00 91.32 99  A 1 
ATOM 657  O O   . LEU A 1 99  ? -2.924  -4.503  -4.802  1.00 89.73 99  A 1 
ATOM 658  C CB  . LEU A 1 99  ? -5.677  -6.318  -4.387  1.00 92.24 99  A 1 
ATOM 659  C CG  . LEU A 1 99  ? -6.251  -7.657  -4.886  1.00 90.82 99  A 1 
ATOM 660  C CD1 . LEU A 1 99  ? -7.779  -7.564  -4.961  1.00 86.61 99  A 1 
ATOM 661  C CD2 . LEU A 1 99  ? -5.734  -8.048  -6.263  1.00 86.56 99  A 1 
ATOM 662  N N   . VAL A 1 100 ? -3.698  -4.341  -2.700  1.00 91.54 100 A 1 
ATOM 663  C CA  . VAL A 1 100 ? -2.997  -3.083  -2.392  1.00 90.16 100 A 1 
ATOM 664  C C   . VAL A 1 100 ? -1.487  -3.269  -2.525  1.00 90.02 100 A 1 
ATOM 665  O O   . VAL A 1 100 ? -0.823  -2.509  -3.223  1.00 88.79 100 A 1 
ATOM 666  C CB  . VAL A 1 100 ? -3.347  -2.561  -0.978  1.00 88.52 100 A 1 
ATOM 667  C CG1 . VAL A 1 100 ? -2.495  -1.353  -0.563  1.00 82.34 100 A 1 
ATOM 668  C CG2 . VAL A 1 100 ? -4.803  -2.100  -0.903  1.00 82.38 100 A 1 
ATOM 669  N N   . ALA A 1 101 ? -0.927  -4.321  -1.910  1.00 90.90 101 A 1 
ATOM 670  C CA  . ALA A 1 101 ? 0.509   -4.560  -1.925  1.00 91.35 101 A 1 
ATOM 671  C C   . ALA A 1 101 ? 1.069   -4.863  -3.329  1.00 91.60 101 A 1 
ATOM 672  O O   . ALA A 1 101 ? 2.229   -4.570  -3.602  1.00 90.60 101 A 1 
ATOM 673  C CB  . ALA A 1 101 ? 0.818   -5.710  -0.963  1.00 91.38 101 A 1 
ATOM 674  N N   . THR A 1 102 ? 0.266   -5.447  -4.229  1.00 92.24 102 A 1 
ATOM 675  C CA  . THR A 1 102 ? 0.734   -5.882  -5.553  1.00 92.11 102 A 1 
ATOM 676  C C   . THR A 1 102 ? 0.421   -4.890  -6.671  1.00 91.55 102 A 1 
ATOM 677  O O   . THR A 1 102 ? 1.246   -4.731  -7.570  1.00 89.43 102 A 1 
ATOM 678  C CB  . THR A 1 102 ? 0.170   -7.257  -5.927  1.00 91.88 102 A 1 
ATOM 679  O OG1 . THR A 1 102 ? -1.231  -7.313  -5.773  1.00 83.01 102 A 1 
ATOM 680  C CG2 . THR A 1 102 ? 0.755   -8.362  -5.051  1.00 80.93 102 A 1 
ATOM 681  N N   . LEU A 1 103 ? -0.736  -4.232  -6.637  1.00 90.90 103 A 1 
ATOM 682  C CA  . LEU A 1 103 ? -1.215  -3.364  -7.712  1.00 90.26 103 A 1 
ATOM 683  C C   . LEU A 1 103 ? -1.073  -1.874  -7.421  1.00 89.20 103 A 1 
ATOM 684  O O   . LEU A 1 103 ? -1.071  -1.089  -8.357  1.00 86.41 103 A 1 
ATOM 685  C CB  . LEU A 1 103 ? -2.684  -3.694  -8.044  1.00 89.89 103 A 1 
ATOM 686  C CG  . LEU A 1 103 ? -2.945  -5.138  -8.519  1.00 88.12 103 A 1 
ATOM 687  C CD1 . LEU A 1 103 ? -4.430  -5.327  -8.776  1.00 82.73 103 A 1 
ATOM 688  C CD2 . LEU A 1 103 ? -2.185  -5.466  -9.808  1.00 82.67 103 A 1 
ATOM 689  N N   . VAL A 1 104 ? -0.955  -1.475  -6.159  1.00 88.66 104 A 1 
ATOM 690  C CA  . VAL A 1 104 ? -0.927  -0.063  -5.776  1.00 87.56 104 A 1 
ATOM 691  C C   . VAL A 1 104 ? 0.458   0.356   -5.302  1.00 87.49 104 A 1 
ATOM 692  O O   . VAL A 1 104 ? 1.075   1.219   -5.926  1.00 85.96 104 A 1 
ATOM 693  C CB  . VAL A 1 104 ? -2.028  0.252   -4.746  1.00 85.93 104 A 1 
ATOM 694  C CG1 . VAL A 1 104 ? -1.999  1.726   -4.358  1.00 80.53 104 A 1 
ATOM 695  C CG2 . VAL A 1 104 ? -3.417  -0.093  -5.306  1.00 80.70 104 A 1 
ATOM 696  N N   . MET A 1 105 ? 0.995   -0.270  -4.254  1.00 87.85 105 A 1 
ATOM 697  C CA  . MET A 1 105 ? 2.250   0.154   -3.629  1.00 87.90 105 A 1 
ATOM 698  C C   . MET A 1 105 ? 3.449   0.274   -4.596  1.00 87.63 105 A 1 
ATOM 699  O O   . MET A 1 105 ? 4.186   1.256   -4.482  1.00 86.80 105 A 1 
ATOM 700  C CB  . MET A 1 105 ? 2.656   -0.759  -2.461  1.00 88.03 105 A 1 
ATOM 701  C CG  . MET A 1 105 ? 1.704   -0.729  -1.270  1.00 85.32 105 A 1 
ATOM 702  S SD  . MET A 1 105 ? 2.330   -1.747  0.110   1.00 82.49 105 A 1 
ATOM 703  C CE  . MET A 1 105 ? 0.917   -1.680  1.232   1.00 72.93 105 A 1 
ATOM 704  N N   . PRO A 1 106 ? 3.683   -0.648  -5.566  1.00 88.21 106 A 1 
ATOM 705  C CA  . PRO A 1 106 ? 4.805   -0.520  -6.485  1.00 88.18 106 A 1 
ATOM 706  C C   . PRO A 1 106 ? 4.727   0.729   -7.365  1.00 87.31 106 A 1 
ATOM 707  O O   . PRO A 1 106 ? 5.734   1.381   -7.602  1.00 84.94 106 A 1 
ATOM 708  C CB  . PRO A 1 106 ? 4.784   -1.797  -7.337  1.00 87.84 106 A 1 
ATOM 709  C CG  . PRO A 1 106 ? 4.019   -2.798  -6.486  1.00 86.86 106 A 1 
ATOM 710  C CD  . PRO A 1 106 ? 3.005   -1.914  -5.786  1.00 89.17 106 A 1 
ATOM 711  N N   . PHE A 1 107 ? 3.527   1.096   -7.829  1.00 86.50 107 A 1 
ATOM 712  C CA  . PHE A 1 107 ? 3.309   2.281   -8.659  1.00 85.69 107 A 1 
ATOM 713  C C   . PHE A 1 107 ? 3.384   3.561   -7.835  1.00 84.02 107 A 1 
ATOM 714  O O   . PHE A 1 107 ? 3.963   4.544   -8.305  1.00 80.80 107 A 1 
ATOM 715  C CB  . PHE A 1 107 ? 1.974   2.161   -9.385  1.00 85.49 107 A 1 
ATOM 716  C CG  . PHE A 1 107 ? 1.899   0.978   -10.321 1.00 85.63 107 A 1 
ATOM 717  C CD1 . PHE A 1 107 ? 2.594   0.992   -11.549 1.00 81.98 107 A 1 
ATOM 718  C CD2 . PHE A 1 107 ? 1.164   -0.165  -9.966  1.00 82.21 107 A 1 
ATOM 719  C CE1 . PHE A 1 107 ? 2.555   -0.116  -12.400 1.00 80.93 107 A 1 
ATOM 720  C CE2 . PHE A 1 107 ? 1.119   -1.281  -10.824 1.00 80.85 107 A 1 
ATOM 721  C CZ  . PHE A 1 107 ? 1.820   -1.253  -12.035 1.00 82.72 107 A 1 
ATOM 722  N N   . SER A 1 108 ? 2.899   3.554   -6.594  1.00 84.84 108 A 1 
ATOM 723  C CA  . SER A 1 108 ? 3.071   4.658   -5.649  1.00 82.79 108 A 1 
ATOM 724  C C   . SER A 1 108 ? 4.553   4.946   -5.391  1.00 81.90 108 A 1 
ATOM 725  O O   . SER A 1 108 ? 4.978   6.100   -5.454  1.00 80.05 108 A 1 
ATOM 726  C CB  . SER A 1 108 ? 2.393   4.345   -4.308  1.00 81.17 108 A 1 
ATOM 727  O OG  . SER A 1 108 ? 1.027   4.057   -4.479  1.00 71.50 108 A 1 
ATOM 728  N N   . LEU A 1 109 ? 5.352   3.899   -5.177  1.00 83.78 109 A 1 
ATOM 729  C CA  . LEU A 1 109 ? 6.792   4.024   -4.993  1.00 83.70 109 A 1 
ATOM 730  C C   . LEU A 1 109 ? 7.476   4.555   -6.256  1.00 83.07 109 A 1 
ATOM 731  O O   . LEU A 1 109 ? 8.273   5.487   -6.171  1.00 82.11 109 A 1 
ATOM 732  C CB  . LEU A 1 109 ? 7.375   2.656   -4.581  1.00 84.75 109 A 1 
ATOM 733  C CG  . LEU A 1 109 ? 8.903   2.688   -4.370  1.00 84.22 109 A 1 
ATOM 734  C CD1 . LEU A 1 109 ? 9.306   3.558   -3.180  1.00 79.88 109 A 1 
ATOM 735  C CD2 . LEU A 1 109 ? 9.426   1.269   -4.145  1.00 80.97 109 A 1 
ATOM 736  N N   . ALA A 1 110 ? 7.165   3.999   -7.431  1.00 84.27 110 A 1 
ATOM 737  C CA  . ALA A 1 110 ? 7.761   4.437   -8.687  1.00 82.60 110 A 1 
ATOM 738  C C   . ALA A 1 110 ? 7.457   5.920   -8.974  1.00 81.15 110 A 1 
ATOM 739  O O   . ALA A 1 110 ? 8.360   6.669   -9.328  1.00 78.97 110 A 1 
ATOM 740  C CB  . ALA A 1 110 ? 7.263   3.534   -9.817  1.00 82.36 110 A 1 
ATOM 741  N N   . ASN A 1 111 ? 6.219   6.353   -8.758  1.00 79.85 111 A 1 
ATOM 742  C CA  . ASN A 1 111 ? 5.819   7.746   -8.927  1.00 76.99 111 A 1 
ATOM 743  C C   . ASN A 1 111 ? 6.564   8.677   -7.965  1.00 75.86 111 A 1 
ATOM 744  O O   . ASN A 1 111 ? 7.030   9.746   -8.353  1.00 73.39 111 A 1 
ATOM 745  C CB  . ASN A 1 111 ? 4.298   7.832   -8.740  1.00 74.45 111 A 1 
ATOM 746  C CG  . ASN A 1 111 ? 3.738   9.178   -9.133  1.00 69.83 111 A 1 
ATOM 747  O OD1 . ASN A 1 111 ? 4.190   9.844   -10.044 1.00 63.00 111 A 1 
ATOM 748  N ND2 . ASN A 1 111 ? 2.697   9.626   -8.473  1.00 62.46 111 A 1 
ATOM 749  N N   . GLU A 1 112 ? 6.744   8.257   -6.708  1.00 77.22 112 A 1 
ATOM 750  C CA  . GLU A 1 112 ? 7.459   9.046   -5.710  1.00 76.75 112 A 1 
ATOM 751  C C   . GLU A 1 112 ? 8.963   9.167   -6.012  1.00 76.38 112 A 1 
ATOM 752  O O   . GLU A 1 112 ? 9.538   10.251  -5.876  1.00 74.31 112 A 1 
ATOM 753  C CB  . GLU A 1 112 ? 7.194   8.455   -4.325  1.00 75.62 112 A 1 
ATOM 754  C CG  . GLU A 1 112 ? 7.848   9.291   -3.232  1.00 68.70 112 A 1 
ATOM 755  C CD  . GLU A 1 112 ? 7.177   9.199   -1.871  1.00 66.59 112 A 1 
ATOM 756  O OE1 . GLU A 1 112 ? 7.509   10.093  -1.062  1.00 60.14 112 A 1 
ATOM 757  O OE2 . GLU A 1 112 ? 6.286   8.353   -1.653  1.00 59.94 112 A 1 
ATOM 758  N N   . LEU A 1 113 ? 9.600   8.086   -6.461  1.00 77.69 113 A 1 
ATOM 759  C CA  . LEU A 1 113 ? 11.022  8.063   -6.781  1.00 77.80 113 A 1 
ATOM 760  C C   . LEU A 1 113 ? 11.356  8.813   -8.077  1.00 76.16 113 A 1 
ATOM 761  O O   . LEU A 1 113 ? 12.379  9.483   -8.153  1.00 72.46 113 A 1 
ATOM 762  C CB  . LEU A 1 113 ? 11.498  6.601   -6.866  1.00 79.14 113 A 1 
ATOM 763  C CG  . LEU A 1 113 ? 11.502  5.825   -5.532  1.00 78.65 113 A 1 
ATOM 764  C CD1 . LEU A 1 113 ? 11.983  4.407   -5.788  1.00 73.62 113 A 1 
ATOM 765  C CD2 . LEU A 1 113 ? 12.387  6.470   -4.473  1.00 75.31 113 A 1 
ATOM 766  N N   . MET A 1 114 ? 10.490  8.717   -9.088  1.00 73.88 114 A 1 
ATOM 767  C CA  . MET A 1 114 ? 10.691  9.359   -10.388 1.00 71.62 114 A 1 
ATOM 768  C C   . MET A 1 114 ? 10.245  10.831  -10.400 1.00 68.93 114 A 1 
ATOM 769  O O   . MET A 1 114 ? 10.680  11.579  -11.268 1.00 64.16 114 A 1 
ATOM 770  C CB  . MET A 1 114 ? 9.976   8.568   -11.488 1.00 71.03 114 A 1 
ATOM 771  C CG  . MET A 1 114 ? 10.592  7.180   -11.695 1.00 66.32 114 A 1 
ATOM 772  S SD  . MET A 1 114 ? 9.828   6.259   -13.059 1.00 63.03 114 A 1 
ATOM 773  C CE  . MET A 1 114 ? 10.777  4.728   -12.985 1.00 55.13 114 A 1 
ATOM 774  N N   . ALA A 1 115 ? 9.403   11.248  -9.465  1.00 65.22 115 A 1 
ATOM 775  C CA  . ALA A 1 115 ? 8.766   12.566  -9.412  1.00 62.57 115 A 1 
ATOM 776  C C   . ALA A 1 115 ? 7.882   12.921  -10.631 1.00 62.88 115 A 1 
ATOM 777  O O   . ALA A 1 115 ? 7.451   14.063  -10.769 1.00 59.13 115 A 1 
ATOM 778  C CB  . ALA A 1 115 ? 9.807   13.650  -9.071  1.00 58.79 115 A 1 
ATOM 779  N N   . TYR A 1 116 ? 7.586   11.955  -11.503 1.00 64.55 116 A 1 
ATOM 780  C CA  . TYR A 1 116 ? 6.627   12.059  -12.602 1.00 65.53 116 A 1 
ATOM 781  C C   . TYR A 1 116 ? 5.975   10.697  -12.855 1.00 66.86 116 A 1 
ATOM 782  O O   . TYR A 1 116 ? 6.485   9.655   -12.445 1.00 64.78 116 A 1 
ATOM 783  C CB  . TYR A 1 116 ? 7.317   12.596  -13.870 1.00 63.18 116 A 1 
ATOM 784  C CG  . TYR A 1 116 ? 8.241   11.616  -14.561 1.00 60.94 116 A 1 
ATOM 785  C CD1 . TYR A 1 116 ? 9.584   11.492  -14.147 1.00 57.01 116 A 1 
ATOM 786  C CD2 . TYR A 1 116 ? 7.781   10.820  -15.622 1.00 56.58 116 A 1 
ATOM 787  C CE1 . TYR A 1 116 ? 10.445  10.584  -14.781 1.00 51.96 116 A 1 
ATOM 788  C CE2 . TYR A 1 116 ? 8.632   9.903   -16.262 1.00 53.26 116 A 1 
ATOM 789  C CZ  . TYR A 1 116 ? 9.966   9.783   -15.837 1.00 52.64 116 A 1 
ATOM 790  O OH  . TYR A 1 116 ? 10.802  8.884   -16.446 1.00 49.33 116 A 1 
ATOM 791  N N   . TRP A 1 117 ? 4.835   10.700  -13.561 1.00 67.88 117 A 1 
ATOM 792  C CA  . TRP A 1 117 ? 4.113   9.477   -13.882 1.00 69.45 117 A 1 
ATOM 793  C C   . TRP A 1 117 ? 4.578   8.886   -15.212 1.00 69.35 117 A 1 
ATOM 794  O O   . TRP A 1 117 ? 4.248   9.397   -16.287 1.00 66.98 117 A 1 
ATOM 795  C CB  . TRP A 1 117 ? 2.623   9.747   -13.875 1.00 69.19 117 A 1 
ATOM 796  C CG  . TRP A 1 117 ? 1.819   8.491   -14.029 1.00 71.23 117 A 1 
ATOM 797  C CD1 . TRP A 1 117 ? 1.208   8.080   -15.153 1.00 68.36 117 A 1 
ATOM 798  C CD2 . TRP A 1 117 ? 1.572   7.462   -13.025 1.00 71.01 117 A 1 
ATOM 799  N NE1 . TRP A 1 117 ? 0.580   6.870   -14.915 1.00 69.00 117 A 1 
ATOM 800  C CE2 . TRP A 1 117 ? 0.780   6.459   -13.621 1.00 70.84 117 A 1 
ATOM 801  C CE3 . TRP A 1 117 ? 1.938   7.300   -11.671 1.00 70.01 117 A 1 
ATOM 802  C CZ2 . TRP A 1 117 ? 0.346   5.316   -12.903 1.00 68.63 117 A 1 
ATOM 803  C CZ3 . TRP A 1 117 ? 1.510   6.165   -10.957 1.00 66.15 117 A 1 
ATOM 804  C CH2 . TRP A 1 117 ? 0.724   5.191   -11.561 1.00 66.53 117 A 1 
ATOM 805  N N   . TYR A 1 118 ? 5.312   7.765   -15.149 1.00 70.56 118 A 1 
ATOM 806  C CA  . TYR A 1 118 ? 5.841   7.089   -16.332 1.00 71.27 118 A 1 
ATOM 807  C C   . TYR A 1 118 ? 4.812   6.226   -17.089 1.00 71.37 118 A 1 
ATOM 808  O O   . TYR A 1 118 ? 4.932   6.020   -18.293 1.00 67.73 118 A 1 
ATOM 809  C CB  . TYR A 1 118 ? 7.040   6.237   -15.882 1.00 69.13 118 A 1 
ATOM 810  C CG  . TYR A 1 118 ? 7.747   5.532   -17.021 1.00 67.29 118 A 1 
ATOM 811  C CD1 . TYR A 1 118 ? 7.486   4.179   -17.289 1.00 62.30 118 A 1 
ATOM 812  C CD2 . TYR A 1 118 ? 8.649   6.243   -17.837 1.00 61.30 118 A 1 
ATOM 813  C CE1 . TYR A 1 118 ? 8.116   3.538   -18.368 1.00 58.19 118 A 1 
ATOM 814  C CE2 . TYR A 1 118 ? 9.278   5.612   -18.914 1.00 58.13 118 A 1 
ATOM 815  C CZ  . TYR A 1 118 ? 9.012   4.255   -19.185 1.00 60.22 118 A 1 
ATOM 816  O OH  . TYR A 1 118 ? 9.619   3.631   -20.244 1.00 55.66 118 A 1 
ATOM 817  N N   . PHE A 1 119 ? 3.790   5.723   -16.396 1.00 74.23 119 A 1 
ATOM 818  C CA  . PHE A 1 119 ? 2.951   4.619   -16.883 1.00 74.04 119 A 1 
ATOM 819  C C   . PHE A 1 119 ? 1.778   5.034   -17.796 1.00 73.35 119 A 1 
ATOM 820  O O   . PHE A 1 119 ? 0.911   4.219   -18.115 1.00 68.39 119 A 1 
ATOM 821  C CB  . PHE A 1 119 ? 2.489   3.782   -15.689 1.00 73.65 119 A 1 
ATOM 822  C CG  . PHE A 1 119 ? 3.608   3.279   -14.805 1.00 74.84 119 A 1 
ATOM 823  C CD1 . PHE A 1 119 ? 4.372   2.158   -15.188 1.00 70.01 119 A 1 
ATOM 824  C CD2 . PHE A 1 119 ? 3.926   3.942   -13.607 1.00 69.92 119 A 1 
ATOM 825  C CE1 . PHE A 1 119 ? 5.437   1.713   -14.391 1.00 68.97 119 A 1 
ATOM 826  C CE2 . PHE A 1 119 ? 4.990   3.503   -12.805 1.00 68.74 119 A 1 
ATOM 827  C CZ  . PHE A 1 119 ? 5.747   2.378   -13.197 1.00 70.68 119 A 1 
ATOM 828  N N   . GLY A 1 120 ? 1.726   6.281   -18.241 1.00 71.17 120 A 1 
ATOM 829  C CA  . GLY A 1 120 ? 0.674   6.809   -19.109 1.00 71.00 120 A 1 
ATOM 830  C C   . GLY A 1 120 ? -0.640  7.159   -18.389 1.00 71.66 120 A 1 
ATOM 831  O O   . GLY A 1 120 ? -0.915  6.720   -17.274 1.00 68.24 120 A 1 
ATOM 832  N N   . GLN A 1 121 ? -1.478  7.972   -19.054 1.00 69.87 121 A 1 
ATOM 833  C CA  . GLN A 1 121 ? -2.707  8.502   -18.446 1.00 69.24 121 A 1 
ATOM 834  C C   . GLN A 1 121 ? -3.778  7.436   -18.174 1.00 70.55 121 A 1 
ATOM 835  O O   . GLN A 1 121 ? -4.471  7.507   -17.169 1.00 69.21 121 A 1 
ATOM 836  C CB  . GLN A 1 121 ? -3.310  9.599   -19.326 1.00 65.31 121 A 1 
ATOM 837  C CG  . GLN A 1 121 ? -2.485  10.893  -19.314 1.00 57.30 121 A 1 
ATOM 838  C CD  . GLN A 1 121 ? -3.268  12.062  -19.900 1.00 52.36 121 A 1 
ATOM 839  O OE1 . GLN A 1 121 ? -4.357  11.920  -20.426 1.00 46.82 121 A 1 
ATOM 840  N NE2 . GLN A 1 121 ? -2.756  13.272  -19.797 1.00 44.82 121 A 1 
ATOM 841  N N   . VAL A 1 122 ? -3.903  6.429   -19.048 1.00 73.95 122 A 1 
ATOM 842  C CA  . VAL A 1 122 ? -4.896  5.361   -18.867 1.00 75.19 122 A 1 
ATOM 843  C C   . VAL A 1 122 ? -4.587  4.558   -17.602 1.00 75.93 122 A 1 
ATOM 844  O O   . VAL A 1 122 ? -5.461  4.344   -16.764 1.00 74.58 122 A 1 
ATOM 845  C CB  . VAL A 1 122 ? -4.968  4.429   -20.091 1.00 74.14 122 A 1 
ATOM 846  C CG1 . VAL A 1 122 ? -5.988  3.315   -19.897 1.00 69.03 122 A 1 
ATOM 847  C CG2 . VAL A 1 122 ? -5.357  5.222   -21.351 1.00 68.79 122 A 1 
ATOM 848  N N   . TRP A 1 123 ? -3.318  4.176   -17.434 1.00 75.91 123 A 1 
ATOM 849  C CA  . TRP A 1 123 ? -2.895  3.446   -16.247 1.00 76.59 123 A 1 
ATOM 850  C C   . TRP A 1 123 ? -2.946  4.306   -14.985 1.00 76.22 123 A 1 
ATOM 851  O O   . TRP A 1 123 ? -3.281  3.791   -13.925 1.00 73.54 123 A 1 
ATOM 852  C CB  . TRP A 1 123 ? -1.500  2.856   -16.436 1.00 76.63 123 A 1 
ATOM 853  C CG  . TRP A 1 123 ? -1.143  1.883   -15.356 1.00 74.97 123 A 1 
ATOM 854  C CD1 . TRP A 1 123 ? -0.217  2.075   -14.387 1.00 70.50 123 A 1 
ATOM 855  C CD2 . TRP A 1 123 ? -1.757  0.584   -15.076 1.00 72.36 123 A 1 
ATOM 856  N NE1 . TRP A 1 123 ? -0.213  0.994   -13.531 1.00 68.38 123 A 1 
ATOM 857  C CE2 . TRP A 1 123 ? -1.144  0.058   -13.905 1.00 69.94 123 A 1 
ATOM 858  C CE3 . TRP A 1 123 ? -2.782  -0.175  -15.688 1.00 67.68 123 A 1 
ATOM 859  C CZ2 . TRP A 1 123 ? -1.536  -1.186  -13.347 1.00 67.79 123 A 1 
ATOM 860  C CZ3 . TRP A 1 123 ? -3.170  -1.418  -15.138 1.00 63.00 123 A 1 
ATOM 861  C CH2 . TRP A 1 123 ? -2.557  -1.911  -13.987 1.00 62.32 123 A 1 
ATOM 862  N N   . CYS A 1 124 ? -2.719  5.611   -15.104 1.00 76.45 124 A 1 
ATOM 863  C CA  . CYS A 1 124 ? -2.942  6.545   -14.011 1.00 75.61 124 A 1 
ATOM 864  C C   . CYS A 1 124 ? -4.390  6.477   -13.518 1.00 76.00 124 A 1 
ATOM 865  O O   . CYS A 1 124 ? -4.615  6.256   -12.333 1.00 74.42 124 A 1 
ATOM 866  C CB  . CYS A 1 124 ? -2.552  7.960   -14.454 1.00 74.09 124 A 1 
ATOM 867  S SG  . CYS A 1 124 ? -3.015  9.266   -13.276 1.00 67.02 124 A 1 
ATOM 868  N N   . GLY A 1 125 ? -5.367  6.564   -14.415 1.00 74.53 125 A 1 
ATOM 869  C CA  . GLY A 1 125 ? -6.774  6.453   -14.042 1.00 73.97 125 A 1 
ATOM 870  C C   . GLY A 1 125 ? -7.134  5.135   -13.364 1.00 75.69 125 A 1 
ATOM 871  O O   . GLY A 1 125 ? -7.813  5.129   -12.335 1.00 74.95 125 A 1 
ATOM 872  N N   . VAL A 1 126 ? -6.618  4.029   -13.898 1.00 79.15 126 A 1 
ATOM 873  C CA  . VAL A 1 126 ? -6.833  2.700   -13.313 1.00 79.97 126 A 1 
ATOM 874  C C   . VAL A 1 126 ? -6.177  2.591   -11.939 1.00 80.32 126 A 1 
ATOM 875  O O   . VAL A 1 126 ? -6.831  2.146   -10.997 1.00 79.80 126 A 1 
ATOM 876  C CB  . VAL A 1 126 ? -6.322  1.595   -14.260 1.00 79.73 126 A 1 
ATOM 877  C CG1 . VAL A 1 126 ? -6.426  0.204   -13.627 1.00 75.52 126 A 1 
ATOM 878  C CG2 . VAL A 1 126 ? -7.147  1.558   -15.551 1.00 75.08 126 A 1 
ATOM 879  N N   . TYR A 1 127 ? -4.933  3.015   -11.805 1.00 78.92 127 A 1 
ATOM 880  C CA  . TYR A 1 127 ? -4.195  3.011   -10.541 1.00 79.29 127 A 1 
ATOM 881  C C   . TYR A 1 127 ? -4.941  3.797   -9.454  1.00 79.09 127 A 1 
ATOM 882  O O   . TYR A 1 127 ? -5.184  3.271   -8.372  1.00 78.63 127 A 1 
ATOM 883  C CB  . TYR A 1 127 ? -2.799  3.594   -10.792 1.00 79.00 127 A 1 
ATOM 884  C CG  . TYR A 1 127 ? -2.104  4.127   -9.559  1.00 79.10 127 A 1 
ATOM 885  C CD1 . TYR A 1 127 ? -2.093  5.518   -9.296  1.00 75.78 127 A 1 
ATOM 886  C CD2 . TYR A 1 127 ? -1.513  3.243   -8.641  1.00 76.31 127 A 1 
ATOM 887  C CE1 . TYR A 1 127 ? -1.502  6.024   -8.138  1.00 74.61 127 A 1 
ATOM 888  C CE2 . TYR A 1 127 ? -0.913  3.743   -7.471  1.00 74.46 127 A 1 
ATOM 889  C CZ  . TYR A 1 127 ? -0.919  5.131   -7.234  1.00 75.86 127 A 1 
ATOM 890  O OH  . TYR A 1 127 ? -0.340  5.634   -6.079  1.00 72.91 127 A 1 
ATOM 891  N N   . LEU A 1 128 ? -5.387  5.006   -9.788  1.00 78.53 128 A 1 
ATOM 892  C CA  . LEU A 1 128 ? -6.122  5.867   -8.880  1.00 77.68 128 A 1 
ATOM 893  C C   . LEU A 1 128 ? -7.451  5.236   -8.442  1.00 78.06 128 A 1 
ATOM 894  O O   . LEU A 1 128 ? -7.785  5.222   -7.259  1.00 77.15 128 A 1 
ATOM 895  C CB  . LEU A 1 128 ? -6.328  7.222   -9.575  1.00 75.80 128 A 1 
ATOM 896  C CG  . LEU A 1 128 ? -5.061  8.066   -9.808  1.00 71.44 128 A 1 
ATOM 897  C CD1 . LEU A 1 128 ? -5.404  9.296   -10.643 1.00 67.39 128 A 1 
ATOM 898  C CD2 . LEU A 1 128 ? -4.385  8.555   -8.530  1.00 66.76 128 A 1 
ATOM 899  N N   . ALA A 1 129 ? -8.196  4.646   -9.375  1.00 79.33 129 A 1 
ATOM 900  C CA  . ALA A 1 129 ? -9.449  3.971   -9.065  1.00 79.41 129 A 1 
ATOM 901  C C   . ALA A 1 129 ? -9.253  2.717   -8.194  1.00 80.78 129 A 1 
ATOM 902  O O   . ALA A 1 129 ? -10.030 2.488   -7.271  1.00 80.32 129 A 1 
ATOM 903  C CB  . ALA A 1 129 ? -10.141 3.619   -10.375 1.00 78.07 129 A 1 
ATOM 904  N N   . LEU A 1 130 ? -8.214  1.919   -8.475  1.00 82.76 130 A 1 
ATOM 905  C CA  . LEU A 1 130 ? -7.888  0.735   -7.683  1.00 83.72 130 A 1 
ATOM 906  C C   . LEU A 1 130 ? -7.493  1.103   -6.256  1.00 83.43 130 A 1 
ATOM 907  O O   . LEU A 1 130 ? -7.917  0.433   -5.317  1.00 82.48 130 A 1 
ATOM 908  C CB  . LEU A 1 130 ? -6.748  -0.050  -8.363  1.00 84.13 130 A 1 
ATOM 909  C CG  . LEU A 1 130 ? -7.143  -0.800  -9.648  1.00 82.55 130 A 1 
ATOM 910  C CD1 . LEU A 1 130 ? -5.897  -1.456  -10.246 1.00 79.36 130 A 1 
ATOM 911  C CD2 . LEU A 1 130 ? -8.185  -1.885  -9.409  1.00 79.45 130 A 1 
ATOM 912  N N   . ASP A 1 131 ? -6.759  2.189   -6.091  1.00 83.37 131 A 1 
ATOM 913  C CA  . ASP A 1 131 ? -6.321  2.654   -4.786  1.00 81.82 131 A 1 
ATOM 914  C C   . ASP A 1 131 ? -7.511  3.067   -3.902  1.00 81.48 131 A 1 
ATOM 915  O O   . ASP A 1 131 ? -7.681  2.565   -2.790  1.00 79.91 131 A 1 
ATOM 916  C CB  . ASP A 1 131 ? -5.336  3.795   -5.009  1.00 79.79 131 A 1 
ATOM 917  C CG  . ASP A 1 131 ? -4.327  3.900   -3.882  1.00 76.02 131 A 1 
ATOM 918  O OD1 . ASP A 1 131 ? -4.355  3.071   -2.965  1.00 69.74 131 A 1 
ATOM 919  O OD2 . ASP A 1 131 ? -3.477  4.808   -3.977  1.00 70.19 131 A 1 
ATOM 920  N N   . VAL A 1 132 ? -8.420  3.876   -4.451  1.00 81.40 132 A 1 
ATOM 921  C CA  . VAL A 1 132 ? -9.687  4.215   -3.791  1.00 80.24 132 A 1 
ATOM 922  C C   . VAL A 1 132 ? -10.496 2.957   -3.490  1.00 81.13 132 A 1 
ATOM 923  O O   . VAL A 1 132 ? -11.010 2.805   -2.385  1.00 80.20 132 A 1 
ATOM 924  C CB  . VAL A 1 132 ? -10.558 5.159   -4.644  1.00 77.40 132 A 1 
ATOM 925  C CG1 . VAL A 1 132 ? -11.840 5.568   -3.898  1.00 72.30 132 A 1 
ATOM 926  C CG2 . VAL A 1 132 ? -9.859  6.455   -5.024  1.00 70.62 132 A 1 
ATOM 927  N N   . LEU A 1 133 ? -10.608 2.044   -4.462  1.00 83.64 133 A 1 
ATOM 928  C CA  . LEU A 1 133 ? -11.409 0.833   -4.336  1.00 85.05 133 A 1 
ATOM 929  C C   . LEU A 1 133 ? -10.927 -0.033  -3.176  1.00 85.07 133 A 1 
ATOM 930  O O   . LEU A 1 133 ? -11.742 -0.449  -2.351  1.00 84.67 133 A 1 
ATOM 931  C CB  . LEU A 1 133 ? -11.372 0.062   -5.660  1.00 85.62 133 A 1 
ATOM 932  C CG  . LEU A 1 133 ? -12.109 -1.295  -5.635  1.00 85.94 133 A 1 
ATOM 933  C CD1 . LEU A 1 133 ? -13.612 -1.124  -5.439  1.00 82.91 133 A 1 
ATOM 934  C CD2 . LEU A 1 133 ? -11.882 -2.029  -6.953  1.00 82.75 133 A 1 
ATOM 935  N N   . PHE A 1 134 ? -9.625  -0.319  -3.089  1.00 85.16 134 A 1 
ATOM 936  C CA  . PHE A 1 134 ? -9.107  -1.241  -2.084  1.00 85.66 134 A 1 
ATOM 937  C C   . PHE A 1 134 ? -9.115  -0.648  -0.681  1.00 84.80 134 A 1 
ATOM 938  O O   . PHE A 1 134 ? -9.497  -1.346  0.270   1.00 82.97 134 A 1 
ATOM 939  C CB  . PHE A 1 134 ? -7.705  -1.718  -2.480  1.00 86.59 134 A 1 
ATOM 940  C CG  . PHE A 1 134 ? -7.638  -2.483  -3.783  1.00 88.06 134 A 1 
ATOM 941  C CD1 . PHE A 1 134 ? -8.654  -3.378  -4.160  1.00 85.11 134 A 1 
ATOM 942  C CD2 . PHE A 1 134 ? -6.538  -2.293  -4.634  1.00 85.92 134 A 1 
ATOM 943  C CE1 . PHE A 1 134 ? -8.591  -4.055  -5.385  1.00 84.87 134 A 1 
ATOM 944  C CE2 . PHE A 1 134 ? -6.463  -2.975  -5.859  1.00 85.04 134 A 1 
ATOM 945  C CZ  . PHE A 1 134 ? -7.493  -3.847  -6.242  1.00 86.69 134 A 1 
ATOM 946  N N   . CYS A 1 135 ? -8.792  0.638   -0.524  1.00 84.33 135 A 1 
ATOM 947  C CA  . CYS A 1 135 ? -8.867  1.269   0.787   1.00 82.21 135 A 1 
ATOM 948  C C   . CYS A 1 135 ? -10.318 1.443   1.252   1.00 82.92 135 A 1 
ATOM 949  O O   . CYS A 1 135 ? -10.633 1.125   2.396   1.00 80.91 135 A 1 
ATOM 950  C CB  . CYS A 1 135 ? -8.100  2.585   0.759   1.00 78.74 135 A 1 
ATOM 951  S SG  . CYS A 1 135 ? -6.334  2.239   0.567   1.00 67.45 135 A 1 
ATOM 952  N N   . THR A 1 136 ? -11.226 1.844   0.366   1.00 84.22 136 A 1 
ATOM 953  C CA  . THR A 1 136 ? -12.654 1.910   0.689   1.00 83.98 136 A 1 
ATOM 954  C C   . THR A 1 136 ? -13.202 0.523   1.018   1.00 85.37 136 A 1 
ATOM 955  O O   . THR A 1 136 ? -13.904 0.362   2.015   1.00 84.82 136 A 1 
ATOM 956  C CB  . THR A 1 136 ? -13.474 2.527   -0.448  1.00 81.75 136 A 1 
ATOM 957  O OG1 . THR A 1 136 ? -12.971 3.792   -0.785  1.00 75.49 136 A 1 
ATOM 958  C CG2 . THR A 1 136 ? -14.932 2.731   -0.054  1.00 74.13 136 A 1 
ATOM 959  N N   . SER A 1 137 ? -12.822 -0.503  0.256   1.00 87.15 137 A 1 
ATOM 960  C CA  . SER A 1 137 ? -13.188 -1.892  0.530   1.00 87.86 137 A 1 
ATOM 961  C C   . SER A 1 137 ? -12.735 -2.333  1.918   1.00 88.21 137 A 1 
ATOM 962  O O   . SER A 1 137 ? -13.536 -2.914  2.644   1.00 86.97 137 A 1 
ATOM 963  C CB  . SER A 1 137 ? -12.591 -2.811  -0.542  1.00 87.53 137 A 1 
ATOM 964  O OG  . SER A 1 137 ? -12.935 -4.153  -0.263  1.00 76.95 137 A 1 
ATOM 965  N N   . SER A 1 138 ? -11.515 -1.999  2.340   1.00 86.79 138 A 1 
ATOM 966  C CA  . SER A 1 138 ? -11.022 -2.320  3.680   1.00 86.19 138 A 1 
ATOM 967  C C   . SER A 1 138 ? -11.899 -1.694  4.770   1.00 86.80 138 A 1 
ATOM 968  O O   . SER A 1 138 ? -12.320 -2.387  5.700   1.00 85.53 138 A 1 
ATOM 969  C CB  . SER A 1 138 ? -9.565  -1.877  3.839   1.00 84.46 138 A 1 
ATOM 970  O OG  . SER A 1 138 ? -8.746  -2.625  2.966   1.00 74.83 138 A 1 
ATOM 971  N N   . ILE A 1 139 ? -12.270 -0.423  4.627   1.00 85.50 139 A 1 
ATOM 972  C CA  . ILE A 1 139 ? -13.131 0.261   5.596   1.00 85.37 139 A 1 
ATOM 973  C C   . ILE A 1 139 ? -14.541 -0.344  5.620   1.00 86.93 139 A 1 
ATOM 974  O O   . ILE A 1 139 ? -15.076 -0.638  6.688   1.00 86.69 139 A 1 
ATOM 975  C CB  . ILE A 1 139 ? -13.182 1.778   5.306   1.00 82.74 139 A 1 
ATOM 976  C CG1 . ILE A 1 139 ? -11.776 2.410   5.385   1.00 73.94 139 A 1 
ATOM 977  C CG2 . ILE A 1 139 ? -14.089 2.450   6.344   1.00 71.66 139 A 1 
ATOM 978  C CD1 . ILE A 1 139 ? -11.666 3.795   4.729   1.00 65.82 139 A 1 
ATOM 979  N N   . VAL A 1 140 ? -15.139 -0.598  4.452   1.00 87.76 140 A 1 
ATOM 980  C CA  . VAL A 1 140 ? -16.480 -1.186  4.356   1.00 88.79 140 A 1 
ATOM 981  C C   . VAL A 1 140 ? -16.491 -2.625  4.875   1.00 89.79 140 A 1 
ATOM 982  O O   . VAL A 1 140 ? -17.453 -3.034  5.528   1.00 89.33 140 A 1 
ATOM 983  C CB  . VAL A 1 140 ? -17.039 -1.065  2.925   1.00 88.34 140 A 1 
ATOM 984  C CG1 . VAL A 1 140 ? -18.451 -1.649  2.823   1.00 84.37 140 A 1 
ATOM 985  C CG2 . VAL A 1 140 ? -17.172 0.388   2.482   1.00 84.34 140 A 1 
ATOM 986  N N   . HIS A 1 141 ? -15.403 -3.404  4.691   1.00 88.95 141 A 1 
ATOM 987  C CA  . HIS A 1 141 ? -15.233 -4.711  5.331   1.00 89.51 141 A 1 
ATOM 988  C C   . HIS A 1 141 ? -15.245 -4.600  6.851   1.00 89.41 141 A 1 
ATOM 989  O O   . HIS A 1 141 ? -15.945 -5.365  7.513   1.00 88.38 141 A 1 
ATOM 990  C CB  . HIS A 1 141 ? -13.930 -5.395  4.890   1.00 89.75 141 A 1 
ATOM 991  C CG  . HIS A 1 141 ? -14.057 -6.122  3.591   1.00 89.43 141 A 1 
ATOM 992  N ND1 . HIS A 1 141 ? -13.758 -5.617  2.346   1.00 79.26 141 A 1 
ATOM 993  C CD2 . HIS A 1 141 ? -14.498 -7.405  3.413   1.00 80.25 141 A 1 
ATOM 994  C CE1 . HIS A 1 141 ? -14.017 -6.567  1.440   1.00 82.38 141 A 1 
ATOM 995  N NE2 . HIS A 1 141 ? -14.456 -7.664  2.046   1.00 83.20 141 A 1 
ATOM 996  N N   . LEU A 1 142 ? -14.525 -3.645  7.436   1.00 88.97 142 A 1 
ATOM 997  C CA  . LEU A 1 142 ? -14.508 -3.428  8.877   1.00 88.53 142 A 1 
ATOM 998  C C   . LEU A 1 142 ? -15.895 -3.016  9.400   1.00 88.65 142 A 1 
ATOM 999  O O   . LEU A 1 142 ? -16.336 -3.542  10.427  1.00 87.49 142 A 1 
ATOM 1000 C CB  . LEU A 1 142 ? -13.431 -2.402  9.245   1.00 88.10 142 A 1 
ATOM 1001 C CG  . LEU A 1 142 ? -11.984 -2.877  9.012   1.00 86.33 142 A 1 
ATOM 1002 C CD1 . LEU A 1 142 ? -11.026 -1.737  9.295   1.00 81.48 142 A 1 
ATOM 1003 C CD2 . LEU A 1 142 ? -11.600 -4.060  9.907   1.00 81.97 142 A 1 
ATOM 1004 N N   . CYS A 1 143 ? -16.641 -2.181  8.672   1.00 89.28 143 A 1 
ATOM 1005 C CA  . CYS A 1 143 ? -18.038 -1.868  8.981   1.00 89.08 143 A 1 
ATOM 1006 C C   . CYS A 1 143 ? -18.918 -3.130  8.973   1.00 89.91 143 A 1 
ATOM 1007 O O   . CYS A 1 143 ? -19.623 -3.387  9.942   1.00 88.68 143 A 1 
ATOM 1008 C CB  . CYS A 1 143 ? -18.577 -0.823  8.000   1.00 87.44 143 A 1 
ATOM 1009 S SG  . CYS A 1 143 ? -17.947 0.818   8.447   1.00 79.54 143 A 1 
ATOM 1010 N N   . ALA A 1 144 ? -18.842 -3.951  7.925   1.00 89.58 144 A 1 
ATOM 1011 C CA  . ALA A 1 144 ? -19.601 -5.198  7.824   1.00 89.74 144 A 1 
ATOM 1012 C C   . ALA A 1 144 ? -19.260 -6.174  8.965   1.00 89.89 144 A 1 
ATOM 1013 O O   . ALA A 1 144 ? -20.155 -6.751  9.581   1.00 88.53 144 A 1 
ATOM 1014 C CB  . ALA A 1 144 ? -19.349 -5.825  6.450   1.00 89.74 144 A 1 
ATOM 1015 N N   . ILE A 1 145 ? -17.975 -6.312  9.301   1.00 89.58 145 A 1 
ATOM 1016 C CA  . ILE A 1 145 ? -17.511 -7.132  10.429  1.00 88.61 145 A 1 
ATOM 1017 C C   . ILE A 1 145 ? -18.050 -6.589  11.760  1.00 88.37 145 A 1 
ATOM 1018 O O   . ILE A 1 145 ? -18.482 -7.371  12.609  1.00 87.48 145 A 1 
ATOM 1019 C CB  . ILE A 1 145 ? -15.973 -7.210  10.425  1.00 88.18 145 A 1 
ATOM 1020 C CG1 . ILE A 1 145 ? -15.449 -8.046  9.233   1.00 85.83 145 A 1 
ATOM 1021 C CG2 . ILE A 1 145 ? -15.449 -7.835  11.725  1.00 85.61 145 A 1 
ATOM 1022 C CD1 . ILE A 1 145 ? -13.960 -7.842  8.930   1.00 82.11 145 A 1 
ATOM 1023 N N   . SER A 1 146 ? -18.061 -5.270  11.962  1.00 89.11 146 A 1 
ATOM 1024 C CA  . SER A 1 146 ? -18.566 -4.660  13.187  1.00 88.49 146 A 1 
ATOM 1025 C C   . SER A 1 146 ? -20.070 -4.899  13.376  1.00 88.61 146 A 1 
ATOM 1026 O O   . SER A 1 146 ? -20.495 -5.290  14.470  1.00 87.17 146 A 1 
ATOM 1027 C CB  . SER A 1 146 ? -18.227 -3.164  13.228  1.00 87.67 146 A 1 
ATOM 1028 O OG  . SER A 1 146 ? -19.098 -2.381  12.444  1.00 75.46 146 A 1 
ATOM 1029 N N   . LEU A 1 147 ? -20.864 -4.786  12.303  1.00 88.92 147 A 1 
ATOM 1030 C CA  . LEU A 1 147 ? -22.300 -5.071  12.308  1.00 88.72 147 A 1 
ATOM 1031 C C   . LEU A 1 147 ? -22.575 -6.552  12.555  1.00 88.25 147 A 1 
ATOM 1032 O O   . LEU A 1 147 ? -23.422 -6.903  13.383  1.00 86.80 147 A 1 
ATOM 1033 C CB  . LEU A 1 147 ? -22.907 -4.629  10.969  1.00 88.54 147 A 1 
ATOM 1034 C CG  . LEU A 1 147 ? -22.976 -3.102  10.763  1.00 85.22 147 A 1 
ATOM 1035 C CD1 . LEU A 1 147 ? -23.405 -2.793  9.324   1.00 80.45 147 A 1 
ATOM 1036 C CD2 . LEU A 1 147 ? -23.979 -2.450  11.718  1.00 80.30 147 A 1 
ATOM 1037 N N   . ASP A 1 148 ? -21.811 -7.442  11.920  1.00 88.47 148 A 1 
ATOM 1038 C CA  . ASP A 1 148 ? -21.889 -8.880  12.136  1.00 87.29 148 A 1 
ATOM 1039 C C   . ASP A 1 148 ? -21.582 -9.259  13.596  1.00 86.84 148 A 1 
ATOM 1040 O O   . ASP A 1 148 ? -22.267 -10.088 14.197  1.00 85.32 148 A 1 
ATOM 1041 C CB  . ASP A 1 148 ? -20.930 -9.544  11.134  1.00 86.03 148 A 1 
ATOM 1042 C CG  . ASP A 1 148 ? -20.781 -11.025 11.386  1.00 83.11 148 A 1 
ATOM 1043 O OD1 . ASP A 1 148 ? -21.679 -11.822 11.060  1.00 77.92 148 A 1 
ATOM 1044 O OD2 . ASP A 1 148 ? -19.743 -11.427 11.954  1.00 76.95 148 A 1 
ATOM 1045 N N   . ARG A 1 149 ? -20.607 -8.604  14.236  1.00 87.45 149 A 1 
ATOM 1046 C CA  . ARG A 1 149 ? -20.327 -8.763  15.667  1.00 86.58 149 A 1 
ATOM 1047 C C   . ARG A 1 149 ? -21.459 -8.240  16.535  1.00 86.74 149 A 1 
ATOM 1048 O O   . ARG A 1 149 ? -21.844 -8.922  17.480  1.00 84.54 149 A 1 
ATOM 1049 C CB  . ARG A 1 149 ? -19.018 -8.052  16.049  1.00 84.55 149 A 1 
ATOM 1050 C CG  . ARG A 1 149 ? -17.794 -8.808  15.530  1.00 76.56 149 A 1 
ATOM 1051 C CD  . ARG A 1 149 ? -17.595 -10.120 16.297  1.00 73.50 149 A 1 
ATOM 1052 N NE  . ARG A 1 149 ? -16.881 -11.065 15.459  1.00 69.30 149 A 1 
ATOM 1053 C CZ  . ARG A 1 149 ? -16.861 -12.370 15.614  1.00 63.85 149 A 1 
ATOM 1054 N NH1 . ARG A 1 149 ? -17.321 -12.962 16.677  1.00 57.44 149 A 1 
ATOM 1055 N NH2 . ARG A 1 149 ? -16.390 -13.092 14.654  1.00 58.54 149 A 1 
ATOM 1056 N N   . TYR A 1 150 ? -22.021 -7.079  16.218  1.00 85.97 150 A 1 
ATOM 1057 C CA  . TYR A 1 150 ? -23.139 -6.506  16.955  1.00 86.20 150 A 1 
ATOM 1058 C C   . TYR A 1 150 ? -24.346 -7.446  16.969  1.00 85.90 150 A 1 
ATOM 1059 O O   . TYR A 1 150 ? -24.853 -7.779  18.044  1.00 85.39 150 A 1 
ATOM 1060 C CB  . TYR A 1 150 ? -23.488 -5.137  16.371  1.00 86.60 150 A 1 
ATOM 1061 C CG  . TYR A 1 150 ? -24.693 -4.502  17.028  1.00 86.90 150 A 1 
ATOM 1062 C CD1 . TYR A 1 150 ? -25.931 -4.475  16.363  1.00 83.72 150 A 1 
ATOM 1063 C CD2 . TYR A 1 150 ? -24.579 -3.974  18.327  1.00 84.24 150 A 1 
ATOM 1064 C CE1 . TYR A 1 150 ? -27.050 -3.920  16.991  1.00 83.49 150 A 1 
ATOM 1065 C CE2 . TYR A 1 150 ? -25.700 -3.418  18.964  1.00 83.18 150 A 1 
ATOM 1066 C CZ  . TYR A 1 150 ? -26.937 -3.390  18.292  1.00 84.45 150 A 1 
ATOM 1067 O OH  . TYR A 1 150 ? -28.034 -2.850  18.919  1.00 83.11 150 A 1 
ATOM 1068 N N   . TRP A 1 151 ? -24.757 -7.958  15.801  1.00 87.00 151 A 1 
ATOM 1069 C CA  . TRP A 1 151 ? -25.874 -8.897  15.704  1.00 86.63 151 A 1 
ATOM 1070 C C   . TRP A 1 151 ? -25.566 -10.253 16.353  1.00 85.64 151 A 1 
ATOM 1071 O O   . TRP A 1 151 ? -26.434 -10.812 17.026  1.00 82.49 151 A 1 
ATOM 1072 C CB  . TRP A 1 151 ? -26.272 -9.073  14.237  1.00 86.39 151 A 1 
ATOM 1073 C CG  . TRP A 1 151 ? -26.824 -7.851  13.574  1.00 85.78 151 A 1 
ATOM 1074 C CD1 . TRP A 1 151 ? -27.590 -6.898  14.157  1.00 78.61 151 A 1 
ATOM 1075 C CD2 . TRP A 1 151 ? -26.679 -7.442  12.183  1.00 81.94 151 A 1 
ATOM 1076 N NE1 . TRP A 1 151 ? -27.933 -5.924  13.222  1.00 79.07 151 A 1 
ATOM 1077 C CE2 . TRP A 1 151 ? -27.393 -6.236  11.991  1.00 81.81 151 A 1 
ATOM 1078 C CE3 . TRP A 1 151 ? -26.023 -7.996  11.063  1.00 78.53 151 A 1 
ATOM 1079 C CZ2 . TRP A 1 151 ? -27.456 -5.582  10.741  1.00 79.37 151 A 1 
ATOM 1080 C CZ3 . TRP A 1 151 ? -26.085 -7.346  9.812   1.00 74.30 151 A 1 
ATOM 1081 C CH2 . TRP A 1 151 ? -26.790 -6.154  9.659   1.00 74.86 151 A 1 
ATOM 1082 N N   . SER A 1 152 ? -24.336 -10.768 16.276  1.00 85.13 152 A 1 
ATOM 1083 C CA  . SER A 1 152 ? -23.963 -12.014 16.958  1.00 82.97 152 A 1 
ATOM 1084 C C   . SER A 1 152 ? -24.017 -11.906 18.487  1.00 82.14 152 A 1 
ATOM 1085 O O   . SER A 1 152 ? -24.284 -12.903 19.170  1.00 78.71 152 A 1 
ATOM 1086 C CB  . SER A 1 152 ? -22.575 -12.479 16.513  1.00 81.08 152 A 1 
ATOM 1087 O OG  . SER A 1 152 ? -21.533 -11.752 17.121  1.00 69.69 152 A 1 
ATOM 1088 N N   . VAL A 1 153 ? -23.796 -10.710 19.039  1.00 83.08 153 A 1 
ATOM 1089 C CA  . VAL A 1 153 ? -23.849 -10.465 20.483  1.00 81.37 153 A 1 
ATOM 1090 C C   . VAL A 1 153 ? -25.279 -10.160 20.947  1.00 80.96 153 A 1 
ATOM 1091 O O   . VAL A 1 153 ? -25.687 -10.646 22.001  1.00 78.43 153 A 1 
ATOM 1092 C CB  . VAL A 1 153 ? -22.873 -9.337  20.866  1.00 79.99 153 A 1 
ATOM 1093 C CG1 . VAL A 1 153 ? -23.000 -8.918  22.328  1.00 73.56 153 A 1 
ATOM 1094 C CG2 . VAL A 1 153 ? -21.424 -9.793  20.661  1.00 73.80 153 A 1 
ATOM 1095 N N   . THR A 1 154 ? -26.047 -9.375  20.176  1.00 82.40 154 A 1 
ATOM 1096 C CA  . THR A 1 154 ? -27.406 -8.965  20.570  1.00 82.07 154 A 1 
ATOM 1097 C C   . THR A 1 154 ? -28.453 -10.039 20.302  1.00 81.93 154 A 1 
ATOM 1098 O O   . THR A 1 154 ? -29.247 -10.353 21.194  1.00 78.00 154 A 1 
ATOM 1099 C CB  . THR A 1 154 ? -27.825 -7.654  19.899  1.00 80.26 154 A 1 
ATOM 1100 O OG1 . THR A 1 154 ? -27.649 -7.731  18.504  1.00 71.45 154 A 1 
ATOM 1101 C CG2 . THR A 1 154 ? -26.995 -6.471  20.405  1.00 70.24 154 A 1 
ATOM 1102 N N   . GLN A 1 155 ? -28.428 -10.658 19.124  1.00 80.89 155 A 1 
ATOM 1103 C CA  . GLN A 1 155 ? -29.394 -11.666 18.659  1.00 80.73 155 A 1 
ATOM 1104 C C   . GLN A 1 155 ? -28.731 -13.028 18.460  1.00 80.25 155 A 1 
ATOM 1105 O O   . GLN A 1 155 ? -28.926 -13.698 17.448  1.00 75.50 155 A 1 
ATOM 1106 C CB  . GLN A 1 155 ? -30.087 -11.171 17.383  1.00 78.35 155 A 1 
ATOM 1107 C CG  . GLN A 1 155 ? -30.950 -9.924  17.601  1.00 72.24 155 A 1 
ATOM 1108 C CD  . GLN A 1 155 ? -31.663 -9.504  16.317  1.00 68.97 155 A 1 
ATOM 1109 O OE1 . GLN A 1 155 ? -31.340 -9.940  15.225  1.00 60.40 155 A 1 
ATOM 1110 N NE2 . GLN A 1 155 ? -32.638 -8.631  16.403  1.00 59.79 155 A 1 
ATOM 1111 N N   . ALA A 1 156 ? -27.939 -13.484 19.438  1.00 79.34 156 A 1 
ATOM 1112 C CA  . ALA A 1 156 ? -27.059 -14.642 19.304  1.00 76.73 156 A 1 
ATOM 1113 C C   . ALA A 1 156 ? -27.733 -15.903 18.735  1.00 77.22 156 A 1 
ATOM 1114 O O   . ALA A 1 156 ? -27.138 -16.606 17.919  1.00 72.85 156 A 1 
ATOM 1115 C CB  . ALA A 1 156 ? -26.455 -14.945 20.686  1.00 72.50 156 A 1 
ATOM 1116 N N   . VAL A 1 157 ? -28.975 -16.218 19.154  1.00 77.06 157 A 1 
ATOM 1117 C CA  . VAL A 1 157 ? -29.670 -17.444 18.726  1.00 77.59 157 A 1 
ATOM 1118 C C   . VAL A 1 157 ? -30.176 -17.312 17.289  1.00 78.95 157 A 1 
ATOM 1119 O O   . VAL A 1 157 ? -29.824 -18.122 16.431  1.00 76.39 157 A 1 
ATOM 1120 C CB  . VAL A 1 157 ? -30.812 -17.820 19.689  1.00 74.65 157 A 1 
ATOM 1121 C CG1 . VAL A 1 157 ? -31.471 -19.132 19.279  1.00 66.76 157 A 1 
ATOM 1122 C CG2 . VAL A 1 157 ? -30.283 -17.986 21.124  1.00 66.56 157 A 1 
ATOM 1123 N N   . GLU A 1 158 ? -30.964 -16.274 16.998  1.00 78.11 158 A 1 
ATOM 1124 C CA  . GLU A 1 158 ? -31.538 -16.077 15.669  1.00 80.15 158 A 1 
ATOM 1125 C C   . GLU A 1 158 ? -30.479 -15.757 14.615  1.00 80.38 158 A 1 
ATOM 1126 O O   . GLU A 1 158 ? -30.541 -16.244 13.484  1.00 76.96 158 A 1 
ATOM 1127 C CB  . GLU A 1 158 ? -32.512 -14.905 15.666  1.00 78.35 158 A 1 
ATOM 1128 C CG  . GLU A 1 158 ? -33.768 -15.137 16.491  1.00 67.79 158 A 1 
ATOM 1129 C CD  . GLU A 1 158 ? -34.846 -14.099 16.141  1.00 62.60 158 A 1 
ATOM 1130 O OE1 . GLU A 1 158 ? -35.994 -14.355 16.523  1.00 53.67 158 A 1 
ATOM 1131 O OE2 . GLU A 1 158 ? -34.510 -13.123 15.420  1.00 56.52 158 A 1 
ATOM 1132 N N   . TYR A 1 159 ? -29.502 -14.941 14.972  1.00 80.66 159 A 1 
ATOM 1133 C CA  . TYR A 1 159 ? -28.462 -14.535 14.042  1.00 80.27 159 A 1 
ATOM 1134 C C   . TYR A 1 159 ? -27.565 -15.711 13.673  1.00 80.41 159 A 1 
ATOM 1135 O O   . TYR A 1 159 ? -27.286 -15.904 12.489  1.00 77.32 159 A 1 
ATOM 1136 C CB  . TYR A 1 159 ? -27.672 -13.358 14.604  1.00 78.54 159 A 1 
ATOM 1137 C CG  . TYR A 1 159 ? -26.762 -12.750 13.560  1.00 78.65 159 A 1 
ATOM 1138 C CD1 . TYR A 1 159 ? -25.377 -12.979 13.603  1.00 73.92 159 A 1 
ATOM 1139 C CD2 . TYR A 1 159 ? -27.315 -11.994 12.512  1.00 73.77 159 A 1 
ATOM 1140 C CE1 . TYR A 1 159 ? -24.553 -12.445 12.604  1.00 71.73 159 A 1 
ATOM 1141 C CE2 . TYR A 1 159 ? -26.505 -11.467 11.513  1.00 72.03 159 A 1 
ATOM 1142 C CZ  . TYR A 1 159 ? -25.112 -11.691 11.558  1.00 73.77 159 A 1 
ATOM 1143 O OH  . TYR A 1 159 ? -24.320 -11.187 10.564  1.00 71.06 159 A 1 
ATOM 1144 N N   . ASN A 1 160 ? -27.182 -16.559 14.625  1.00 77.76 160 A 1 
ATOM 1145 C CA  . ASN A 1 160 ? -26.386 -17.752 14.323  1.00 76.26 160 A 1 
ATOM 1146 C C   . ASN A 1 160 ? -27.123 -18.735 13.402  1.00 77.87 160 A 1 
ATOM 1147 O O   . ASN A 1 160 ? -26.479 -19.352 12.547  1.00 75.31 160 A 1 
ATOM 1148 C CB  . ASN A 1 160 ? -25.939 -18.423 15.631  1.00 72.22 160 A 1 
ATOM 1149 C CG  . ASN A 1 160 ? -24.756 -17.714 16.276  1.00 65.90 160 A 1 
ATOM 1150 O OD1 . ASN A 1 160 ? -23.910 -17.124 15.622  1.00 58.08 160 A 1 
ATOM 1151 N ND2 . ASN A 1 160 ? -24.621 -17.792 17.582  1.00 58.85 160 A 1 
ATOM 1152 N N   . LEU A 1 161 ? -28.449 -18.842 13.490  1.00 77.96 161 A 1 
ATOM 1153 C CA  . LEU A 1 161 ? -29.260 -19.633 12.553  1.00 79.14 161 A 1 
ATOM 1154 C C   . LEU A 1 161 ? -29.295 -18.997 11.154  1.00 80.00 161 A 1 
ATOM 1155 O O   . LEU A 1 161 ? -29.239 -19.695 10.142  1.00 77.73 161 A 1 
ATOM 1156 C CB  . LEU A 1 161 ? -30.687 -19.785 13.106  1.00 78.22 161 A 1 
ATOM 1157 C CG  . LEU A 1 161 ? -30.790 -20.702 14.342  1.00 70.08 161 A 1 
ATOM 1158 C CD1 . LEU A 1 161 ? -32.167 -20.558 14.981  1.00 63.32 161 A 1 
ATOM 1159 C CD2 . LEU A 1 161 ? -30.582 -22.171 13.972  1.00 63.61 161 A 1 
ATOM 1160 N N   . LYS A 1 162 ? -29.352 -17.659 11.065  1.00 81.09 162 A 1 
ATOM 1161 C CA  . LYS A 1 162 ? -29.369 -16.901 9.800   1.00 81.25 162 A 1 
ATOM 1162 C C   . LYS A 1 162 ? -27.980 -16.774 9.156   1.00 82.25 162 A 1 
ATOM 1163 O O   . LYS A 1 162 ? -27.899 -16.486 7.963   1.00 78.17 162 A 1 
ATOM 1164 C CB  . LYS A 1 162 ? -30.048 -15.535 10.037  1.00 78.48 162 A 1 
ATOM 1165 C CG  . LYS A 1 162 ? -31.567 -15.656 10.267  1.00 71.66 162 A 1 
ATOM 1166 C CD  . LYS A 1 162 ? -32.224 -14.317 10.668  1.00 68.03 162 A 1 
ATOM 1167 C CE  . LYS A 1 162 ? -33.736 -14.495 10.948  1.00 59.39 162 A 1 
ATOM 1168 N NZ  . LYS A 1 162 ? -34.366 -13.345 11.648  1.00 53.87 162 A 1 
ATOM 1169 N N   . ARG A 1 163 ? -26.908 -16.995 9.899   1.00 80.68 163 A 1 
ATOM 1170 C CA  . ARG A 1 163 ? -25.505 -16.827 9.481   1.00 81.19 163 A 1 
ATOM 1171 C C   . ARG A 1 163 ? -24.993 -18.005 8.644   1.00 81.12 163 A 1 
ATOM 1172 O O   . ARG A 1 163 ? -24.073 -18.720 9.011   1.00 77.85 163 A 1 
ATOM 1173 C CB  . ARG A 1 163 ? -24.653 -16.557 10.728  1.00 77.96 163 A 1 
ATOM 1174 C CG  . ARG A 1 163 ? -23.322 -15.882 10.406  1.00 73.33 163 A 1 
ATOM 1175 C CD  . ARG A 1 163 ? -22.559 -15.769 11.731  1.00 71.37 163 A 1 
ATOM 1176 N NE  . ARG A 1 163 ? -21.487 -14.786 11.691  1.00 67.72 163 A 1 
ATOM 1177 C CZ  . ARG A 1 163 ? -20.768 -14.454 12.736  1.00 64.86 163 A 1 
ATOM 1178 N NH1 . ARG A 1 163 ? -20.830 -15.116 13.861  1.00 61.35 163 A 1 
ATOM 1179 N NH2 . ARG A 1 163 ? -19.992 -13.436 12.712  1.00 58.27 163 A 1 
ATOM 1180 N N   . THR A 1 164 ? -25.600 -18.183 7.479   1.00 83.78 164 A 1 
ATOM 1181 C CA  . THR A 1 164 ? -25.175 -19.216 6.528   1.00 84.07 164 A 1 
ATOM 1182 C C   . THR A 1 164 ? -23.982 -18.731 5.681   1.00 85.28 164 A 1 
ATOM 1183 O O   . THR A 1 164 ? -23.888 -17.532 5.383   1.00 83.18 164 A 1 
ATOM 1184 C CB  . THR A 1 164 ? -26.329 -19.672 5.621   1.00 81.19 164 A 1 
ATOM 1185 O OG1 . THR A 1 164 ? -26.786 -18.621 4.814   1.00 71.18 164 A 1 
ATOM 1186 C CG2 . THR A 1 164 ? -27.509 -20.221 6.422   1.00 69.19 164 A 1 
ATOM 1187 N N   . PRO A 1 165 ? -23.105 -19.642 5.200   1.00 84.46 165 A 1 
ATOM 1188 C CA  . PRO A 1 165 ? -21.997 -19.273 4.314   1.00 85.19 165 A 1 
ATOM 1189 C C   . PRO A 1 165 ? -22.452 -18.529 3.056   1.00 87.03 165 A 1 
ATOM 1190 O O   . PRO A 1 165 ? -21.748 -17.640 2.576   1.00 86.30 165 A 1 
ATOM 1191 C CB  . PRO A 1 165 ? -21.313 -20.589 3.947   1.00 83.30 165 A 1 
ATOM 1192 C CG  . PRO A 1 165 ? -21.650 -21.516 5.106   1.00 79.22 165 A 1 
ATOM 1193 C CD  . PRO A 1 165 ? -23.041 -21.057 5.534   1.00 82.05 165 A 1 
ATOM 1194 N N   . ARG A 1 166 ? -23.647 -18.863 2.518   1.00 86.10 166 A 1 
ATOM 1195 C CA  . ARG A 1 166 ? -24.229 -18.169 1.358   1.00 88.02 166 A 1 
ATOM 1196 C C   . ARG A 1 166 ? -24.538 -16.701 1.665   1.00 88.41 166 A 1 
ATOM 1197 O O   . ARG A 1 166 ? -24.197 -15.849 0.855   1.00 86.78 166 A 1 
ATOM 1198 C CB  . ARG A 1 166 ? -25.504 -18.875 0.857   1.00 86.83 166 A 1 
ATOM 1199 C CG  . ARG A 1 166 ? -25.211 -20.215 0.152   1.00 76.58 166 A 1 
ATOM 1200 C CD  . ARG A 1 166 ? -26.497 -20.799 -0.439  1.00 73.29 166 A 1 
ATOM 1201 N NE  . ARG A 1 166 ? -26.277 -22.077 -1.162  1.00 63.59 166 A 1 
ATOM 1202 C CZ  . ARG A 1 166 ? -27.204 -22.837 -1.715  1.00 56.47 166 A 1 
ATOM 1203 N NH1 . ARG A 1 166 ? -28.472 -22.525 -1.651  1.00 51.43 166 A 1 
ATOM 1204 N NH2 . ARG A 1 166 ? -26.881 -23.935 -2.333  1.00 48.37 166 A 1 
ATOM 1205 N N   . ARG A 1 167 ? -25.137 -16.400 2.838   1.00 87.74 167 A 1 
ATOM 1206 C CA  . ARG A 1 167 ? -25.422 -15.014 3.240   1.00 87.87 167 A 1 
ATOM 1207 C C   . ARG A 1 167 ? -24.136 -14.218 3.460   1.00 89.09 167 A 1 
ATOM 1208 O O   . ARG A 1 167 ? -24.043 -13.118 2.957   1.00 87.62 167 A 1 
ATOM 1209 C CB  . ARG A 1 167 ? -26.306 -14.963 4.487   1.00 85.48 167 A 1 
ATOM 1210 C CG  . ARG A 1 167 ? -27.762 -15.313 4.152   1.00 74.18 167 A 1 
ATOM 1211 C CD  . ARG A 1 167 ? -28.653 -15.082 5.380   1.00 69.12 167 A 1 
ATOM 1212 N NE  . ARG A 1 167 ? -30.069 -15.365 5.092   1.00 61.50 167 A 1 
ATOM 1213 C CZ  . ARG A 1 167 ? -31.087 -15.102 5.888   1.00 56.10 167 A 1 
ATOM 1214 N NH1 . ARG A 1 167 ? -30.919 -14.549 7.050   1.00 51.90 167 A 1 
ATOM 1215 N NH2 . ARG A 1 167 ? -32.308 -15.388 5.532   1.00 49.39 167 A 1 
ATOM 1216 N N   . VAL A 1 168 ? -23.125 -14.806 4.106   1.00 88.45 168 A 1 
ATOM 1217 C CA  . VAL A 1 168 ? -21.825 -14.139 4.291   1.00 89.04 168 A 1 
ATOM 1218 C C   . VAL A 1 168 ? -21.166 -13.823 2.948   1.00 90.48 168 A 1 
ATOM 1219 O O   . VAL A 1 168 ? -20.684 -12.711 2.759   1.00 90.15 168 A 1 
ATOM 1220 C CB  . VAL A 1 168 ? -20.894 -14.967 5.188   1.00 87.94 168 A 1 
ATOM 1221 C CG1 . VAL A 1 168 ? -19.506 -14.333 5.325   1.00 81.74 168 A 1 
ATOM 1222 C CG2 . VAL A 1 168 ? -21.479 -15.105 6.597   1.00 81.96 168 A 1 
ATOM 1223 N N   . LYS A 1 169 ? -21.195 -14.751 1.984   1.00 90.07 169 A 1 
ATOM 1224 C CA  . LYS A 1 169 ? -20.697 -14.500 0.623   1.00 91.16 169 A 1 
ATOM 1225 C C   . LYS A 1 169 ? -21.472 -13.386 -0.086  1.00 91.77 169 A 1 
ATOM 1226 O O   . LYS A 1 169 ? -20.858 -12.543 -0.707  1.00 91.24 169 A 1 
ATOM 1227 C CB  . LYS A 1 169 ? -20.730 -15.780 -0.220  1.00 90.95 169 A 1 
ATOM 1228 C CG  . LYS A 1 169 ? -19.640 -16.789 0.183   1.00 86.50 169 A 1 
ATOM 1229 C CD  . LYS A 1 169 ? -19.734 -18.038 -0.695  1.00 84.24 169 A 1 
ATOM 1230 C CE  . LYS A 1 169 ? -18.653 -19.057 -0.326  1.00 75.15 169 A 1 
ATOM 1231 N NZ  . LYS A 1 169 ? -18.591 -20.184 -1.295  1.00 68.36 169 A 1 
ATOM 1232 N N   . ALA A 1 170 ? -22.803 -13.360 0.039   1.00 92.19 170 A 1 
ATOM 1233 C CA  . ALA A 1 170 ? -23.622 -12.289 -0.516  1.00 92.50 170 A 1 
ATOM 1234 C C   . ALA A 1 170 ? -23.278 -10.920 0.106   1.00 93.08 170 A 1 
ATOM 1235 O O   . ALA A 1 170 ? -23.136 -9.947  -0.619  1.00 92.05 170 A 1 
ATOM 1236 C CB  . ALA A 1 170 ? -25.105 -12.637 -0.335  1.00 92.05 170 A 1 
ATOM 1237 N N   . THR A 1 171 ? -23.043 -10.861 1.425   1.00 92.74 171 A 1 
ATOM 1238 C CA  . THR A 1 171 ? -22.585 -9.642  2.101   1.00 92.28 171 A 1 
ATOM 1239 C C   . THR A 1 171 ? -21.208 -9.196  1.599   1.00 92.94 171 A 1 
ATOM 1240 O O   . THR A 1 171 ? -21.020 -8.016  1.375   1.00 91.95 171 A 1 
ATOM 1241 C CB  . THR A 1 171 ? -22.543 -9.823  3.624   1.00 90.82 171 A 1 
ATOM 1242 O OG1 . THR A 1 171 ? -23.765 -10.314 4.106   1.00 80.16 171 A 1 
ATOM 1243 C CG2 . THR A 1 171 ? -22.294 -8.504  4.362   1.00 78.52 171 A 1 
ATOM 1244 N N   . ILE A 1 172 ? -20.270 -10.125 1.373   1.00 92.71 172 A 1 
ATOM 1245 C CA  . ILE A 1 172 ? -18.957 -9.794  0.816   1.00 93.03 172 A 1 
ATOM 1246 C C   . ILE A 1 172 ? -19.100 -9.197  -0.591  1.00 93.50 172 A 1 
ATOM 1247 O O   . ILE A 1 172 ? -18.487 -8.167  -0.874  1.00 92.81 172 A 1 
ATOM 1248 C CB  . ILE A 1 172 ? -18.028 -11.036 0.813   1.00 92.52 172 A 1 
ATOM 1249 C CG1 . ILE A 1 172 ? -17.624 -11.382 2.268   1.00 89.12 172 A 1 
ATOM 1250 C CG2 . ILE A 1 172 ? -16.774 -10.804 -0.035  1.00 88.99 172 A 1 
ATOM 1251 C CD1 . ILE A 1 172 ? -17.039 -12.794 2.419   1.00 82.77 172 A 1 
ATOM 1252 N N   . VAL A 1 173 ? -19.933 -9.783  -1.460  1.00 94.80 173 A 1 
ATOM 1253 C CA  . VAL A 1 173 ? -20.205 -9.229  -2.795  1.00 95.00 173 A 1 
ATOM 1254 C C   . VAL A 1 173 ? -20.814 -7.831  -2.693  1.00 94.96 173 A 1 
ATOM 1255 O O   . VAL A 1 173 ? -20.366 -6.924  -3.396  1.00 93.91 173 A 1 
ATOM 1256 C CB  . VAL A 1 173 ? -21.101 -10.173 -3.611  1.00 94.97 173 A 1 
ATOM 1257 C CG1 . VAL A 1 173 ? -21.543 -9.561  -4.943  1.00 89.12 173 A 1 
ATOM 1258 C CG2 . VAL A 1 173 ? -20.361 -11.474 -3.937  1.00 88.45 173 A 1 
ATOM 1259 N N   . ALA A 1 174 ? -21.766 -7.610  -1.781  1.00 94.97 174 A 1 
ATOM 1260 C CA  . ALA A 1 174 ? -22.351 -6.296  -1.551  1.00 94.41 174 A 1 
ATOM 1261 C C   . ALA A 1 174 ? -21.310 -5.264  -1.089  1.00 94.06 174 A 1 
ATOM 1262 O O   . ALA A 1 174 ? -21.306 -4.142  -1.578  1.00 92.39 174 A 1 
ATOM 1263 C CB  . ALA A 1 174 ? -23.497 -6.434  -0.536  1.00 93.81 174 A 1 
ATOM 1264 N N   . VAL A 1 175 ? -20.372 -5.650  -0.210  1.00 93.63 175 A 1 
ATOM 1265 C CA  . VAL A 1 175 ? -19.265 -4.790  0.239   1.00 92.75 175 A 1 
ATOM 1266 C C   . VAL A 1 175 ? -18.390 -4.346  -0.929  1.00 92.15 175 A 1 
ATOM 1267 O O   . VAL A 1 175 ? -18.084 -3.161  -1.048  1.00 90.71 175 A 1 
ATOM 1268 C CB  . VAL A 1 175 ? -18.430 -5.517  1.315   1.00 91.86 175 A 1 
ATOM 1269 C CG1 . VAL A 1 175 ? -17.069 -4.871  1.574   1.00 86.74 175 A 1 
ATOM 1270 C CG2 . VAL A 1 175 ? -19.186 -5.547  2.648   1.00 86.84 175 A 1 
ATOM 1271 N N   . TRP A 1 176 ? -18.027 -5.271  -1.838  1.00 94.26 176 A 1 
ATOM 1272 C CA  . TRP A 1 176 ? -17.243 -4.944  -3.026  1.00 94.11 176 A 1 
ATOM 1273 C C   . TRP A 1 176 ? -18.015 -4.052  -4.008  1.00 93.84 176 A 1 
ATOM 1274 O O   . TRP A 1 176 ? -17.438 -3.103  -4.533  1.00 92.11 176 A 1 
ATOM 1275 C CB  . TRP A 1 176 ? -16.760 -6.227  -3.699  1.00 93.80 176 A 1 
ATOM 1276 C CG  . TRP A 1 176 ? -15.574 -6.850  -3.024  1.00 93.51 176 A 1 
ATOM 1277 C CD1 . TRP A 1 176 ? -15.590 -7.935  -2.219  1.00 89.74 176 A 1 
ATOM 1278 C CD2 . TRP A 1 176 ? -14.187 -6.424  -3.090  1.00 92.00 176 A 1 
ATOM 1279 N NE1 . TRP A 1 176 ? -14.291 -8.214  -1.782  1.00 89.68 176 A 1 
ATOM 1280 C CE2 . TRP A 1 176 ? -13.402 -7.310  -2.305  1.00 91.45 176 A 1 
ATOM 1281 C CE3 . TRP A 1 176 ? -13.515 -5.364  -3.756  1.00 90.22 176 A 1 
ATOM 1282 C CZ2 . TRP A 1 176 ? -12.002 -7.168  -2.177  1.00 90.08 176 A 1 
ATOM 1283 C CZ3 . TRP A 1 176 ? -12.117 -5.226  -3.625  1.00 88.21 176 A 1 
ATOM 1284 C CH2 . TRP A 1 176 ? -11.375 -6.111  -2.852  1.00 88.50 176 A 1 
ATOM 1285 N N   . LEU A 1 177 ? -19.308 -4.271  -4.206  1.00 93.64 177 A 1 
ATOM 1286 C CA  . LEU A 1 177 ? -20.146 -3.422  -5.061  1.00 93.03 177 A 1 
ATOM 1287 C C   . LEU A 1 177 ? -20.272 -1.996  -4.506  1.00 91.49 177 A 1 
ATOM 1288 O O   . LEU A 1 177 ? -20.092 -1.038  -5.254  1.00 89.93 177 A 1 
ATOM 1289 C CB  . LEU A 1 177 ? -21.533 -4.057  -5.236  1.00 93.70 177 A 1 
ATOM 1290 C CG  . LEU A 1 177 ? -21.553 -5.313  -6.124  1.00 88.53 177 A 1 
ATOM 1291 C CD1 . LEU A 1 177 ? -22.948 -5.952  -6.066  1.00 82.81 177 A 1 
ATOM 1292 C CD2 . LEU A 1 177 ? -21.245 -4.996  -7.588  1.00 83.37 177 A 1 
ATOM 1293 N N   . ILE A 1 178 ? -20.535 -1.844  -3.201  1.00 91.27 178 A 1 
ATOM 1294 C CA  . ILE A 1 178 ? -20.591 -0.527  -2.548  1.00 88.83 178 A 1 
ATOM 1295 C C   . ILE A 1 178 ? -19.250 0.196   -2.700  1.00 86.58 178 A 1 
ATOM 1296 O O   . ILE A 1 178 ? -19.215 1.370   -3.055  1.00 84.00 178 A 1 
ATOM 1297 C CB  . ILE A 1 178 ? -20.995 -0.680  -1.064  1.00 88.36 178 A 1 
ATOM 1298 C CG1 . ILE A 1 178 ? -22.465 -1.150  -0.949  1.00 84.81 178 A 1 
ATOM 1299 C CG2 . ILE A 1 178 ? -20.812 0.635   -0.289  1.00 84.17 178 A 1 
ATOM 1300 C CD1 . ILE A 1 178 ? -22.831 -1.692  0.438   1.00 76.19 178 A 1 
ATOM 1301 N N   . SER A 1 179 ? -18.137 -0.520  -2.490  1.00 88.65 179 A 1 
ATOM 1302 C CA  . SER A 1 179 ? -16.791 0.045   -2.628  1.00 87.00 179 A 1 
ATOM 1303 C C   . SER A 1 179 ? -16.511 0.487   -4.069  1.00 85.17 179 A 1 
ATOM 1304 O O   . SER A 1 179 ? -15.957 1.564   -4.270  1.00 82.37 179 A 1 
ATOM 1305 C CB  . SER A 1 179 ? -15.738 -0.959  -2.167  1.00 87.07 179 A 1 
ATOM 1306 O OG  . SER A 1 179 ? -16.019 -1.389  -0.850  1.00 77.35 179 A 1 
ATOM 1307 N N   . ALA A 1 180 ? -16.945 -0.291  -5.069  1.00 88.30 180 A 1 
ATOM 1308 C CA  . ALA A 1 180 ? -16.810 0.064   -6.480  1.00 87.24 180 A 1 
ATOM 1309 C C   . ALA A 1 180 ? -17.618 1.314   -6.849  1.00 85.33 180 A 1 
ATOM 1310 O O   . ALA A 1 180 ? -17.118 2.175   -7.565  1.00 82.65 180 A 1 
ATOM 1311 C CB  . ALA A 1 180 ? -17.219 -1.144  -7.335  1.00 87.47 180 A 1 
ATOM 1312 N N   . VAL A 1 181 ? -18.833 1.468   -6.318  1.00 86.37 181 A 1 
ATOM 1313 C CA  . VAL A 1 181 ? -19.637 2.680   -6.529  1.00 84.63 181 A 1 
ATOM 1314 C C   . VAL A 1 181 ? -18.955 3.910   -5.924  1.00 81.91 181 A 1 
ATOM 1315 O O   . VAL A 1 181 ? -18.884 4.947   -6.579  1.00 78.90 181 A 1 
ATOM 1316 C CB  . VAL A 1 181 ? -21.061 2.499   -5.957  1.00 85.39 181 A 1 
ATOM 1317 C CG1 . VAL A 1 181 ? -21.882 3.791   -5.999  1.00 81.25 181 A 1 
ATOM 1318 C CG2 . VAL A 1 181 ? -21.836 1.459   -6.772  1.00 81.30 181 A 1 
ATOM 1319 N N   . ILE A 1 182 ? -18.388 3.796   -4.725  1.00 81.44 182 A 1 
ATOM 1320 C CA  . ILE A 1 182 ? -17.660 4.897   -4.069  1.00 78.08 182 A 1 
ATOM 1321 C C   . ILE A 1 182 ? -16.366 5.243   -4.824  1.00 75.30 182 A 1 
ATOM 1322 O O   . ILE A 1 182 ? -15.973 6.408   -4.875  1.00 71.78 182 A 1 
ATOM 1323 C CB  . ILE A 1 182 ? -17.398 4.561   -2.579  1.00 76.69 182 A 1 
ATOM 1324 C CG1 . ILE A 1 182 ? -18.725 4.434   -1.798  1.00 74.05 182 A 1 
ATOM 1325 C CG2 . ILE A 1 182 ? -16.519 5.634   -1.910  1.00 72.91 182 A 1 
ATOM 1326 C CD1 . ILE A 1 182 ? -18.583 3.766   -0.426  1.00 67.79 182 A 1 
ATOM 1327 N N   . SER A 1 183 ? -15.708 4.264   -5.459  1.00 77.62 183 A 1 
ATOM 1328 C CA  . SER A 1 183 ? -14.472 4.467   -6.224  1.00 74.42 183 A 1 
ATOM 1329 C C   . SER A 1 183 ? -14.684 4.939   -7.671  1.00 72.30 183 A 1 
ATOM 1330 O O   . SER A 1 183 ? -13.707 5.176   -8.366  1.00 68.59 183 A 1 
ATOM 1331 C CB  . SER A 1 183 ? -13.624 3.197   -6.218  1.00 72.56 183 A 1 
ATOM 1332 O OG  . SER A 1 183 ? -14.213 2.175   -6.986  1.00 64.80 183 A 1 
ATOM 1333 N N   . PHE A 1 184 ? -15.908 5.064   -8.143  1.00 71.34 184 A 1 
ATOM 1334 C CA  . PHE A 1 184 ? -16.199 5.453   -9.528  1.00 69.20 184 A 1 
ATOM 1335 C C   . PHE A 1 184 ? -15.905 6.935   -9.852  1.00 68.32 184 A 1 
ATOM 1336 O O   . PHE A 1 184 ? -15.360 7.197   -10.930 1.00 64.24 184 A 1 
ATOM 1337 C CB  . PHE A 1 184 ? -17.646 5.062   -9.854  1.00 66.15 184 A 1 
ATOM 1338 C CG  . PHE A 1 184 ? -17.999 5.245   -11.303 1.00 64.13 184 A 1 
ATOM 1339 C CD1 . PHE A 1 184 ? -18.789 6.336   -11.718 1.00 59.70 184 A 1 
ATOM 1340 C CD2 . PHE A 1 184 ? -17.549 4.318   -12.260 1.00 57.44 184 A 1 
ATOM 1341 C CE1 . PHE A 1 184 ? -19.120 6.487   -13.066 1.00 52.95 184 A 1 
ATOM 1342 C CE2 . PHE A 1 184 ? -17.884 4.465   -13.605 1.00 52.37 184 A 1 
ATOM 1343 C CZ  . PHE A 1 184 ? -18.675 5.551   -14.013 1.00 53.75 184 A 1 
ATOM 1344 N N   . PRO A 1 185 ? -16.191 7.923   -8.965  1.00 67.70 185 A 1 
ATOM 1345 C CA  . PRO A 1 185 ? -15.956 9.340   -9.269  1.00 64.52 185 A 1 
ATOM 1346 C C   . PRO A 1 185 ? -14.531 9.691   -9.742  1.00 64.20 185 A 1 
ATOM 1347 O O   . PRO A 1 185 ? -14.425 10.454  -10.701 1.00 60.15 185 A 1 
ATOM 1348 C CB  . PRO A 1 185 ? -16.344 10.110  -8.011  1.00 60.92 185 A 1 
ATOM 1349 C CG  . PRO A 1 185 ? -17.358 9.197   -7.329  1.00 58.97 185 A 1 
ATOM 1350 C CD  . PRO A 1 185 ? -16.893 7.794   -7.708  1.00 60.45 185 A 1 
ATOM 1351 N N   . PRO A 1 186 ? -13.444 9.129   -9.180  1.00 61.37 186 A 1 
ATOM 1352 C CA  . PRO A 1 186 ? -12.095 9.311   -9.698  1.00 58.65 186 A 1 
ATOM 1353 C C   . PRO A 1 186 ? -11.946 9.023   -11.193 1.00 59.06 186 A 1 
ATOM 1354 O O   . PRO A 1 186 ? -11.290 9.790   -11.885 1.00 56.27 186 A 1 
ATOM 1355 C CB  . PRO A 1 186 ? -11.220 8.356   -8.895  1.00 54.90 186 A 1 
ATOM 1356 C CG  . PRO A 1 186 ? -11.928 8.251   -7.569  1.00 53.06 186 A 1 
ATOM 1357 C CD  . PRO A 1 186 ? -13.402 8.396   -7.930  1.00 54.60 186 A 1 
ATOM 1358 N N   . LEU A 1 187 ? -12.549 7.958   -11.709 1.00 61.35 187 A 1 
ATOM 1359 C CA  . LEU A 1 187 ? -12.426 7.557   -13.111 1.00 59.56 187 A 1 
ATOM 1360 C C   . LEU A 1 187 ? -13.031 8.589   -14.071 1.00 59.67 187 A 1 
ATOM 1361 O O   . LEU A 1 187 ? -12.506 8.806   -15.151 1.00 56.00 187 A 1 
ATOM 1362 C CB  . LEU A 1 187 ? -13.111 6.203   -13.327 1.00 55.66 187 A 1 
ATOM 1363 C CG  . LEU A 1 187 ? -12.348 5.001   -12.744 1.00 52.56 187 A 1 
ATOM 1364 C CD1 . LEU A 1 187 ? -13.242 3.766   -12.769 1.00 49.66 187 A 1 
ATOM 1365 C CD2 . LEU A 1 187 ? -11.097 4.693   -13.572 1.00 48.03 187 A 1 
ATOM 1366 N N   . VAL A 1 188 ? -14.149 9.214   -13.675 1.00 57.71 188 A 1 
ATOM 1367 C CA  . VAL A 1 188 ? -14.867 10.172  -14.528 1.00 55.53 188 A 1 
ATOM 1368 C C   . VAL A 1 188 ? -14.171 11.529  -14.556 1.00 56.49 188 A 1 
ATOM 1369 O O   . VAL A 1 188 ? -14.221 12.246  -15.553 1.00 51.76 188 A 1 
ATOM 1370 C CB  . VAL A 1 188 ? -16.321 10.326  -14.049 1.00 50.83 188 A 1 
ATOM 1371 C CG1 . VAL A 1 188 ? -17.131 11.224  -14.981 1.00 46.66 188 A 1 
ATOM 1372 C CG2 . VAL A 1 188 ? -17.026 8.976   -13.989 1.00 46.95 188 A 1 
ATOM 1373 N N   . SER A 1 189 ? -13.529 11.894  -13.467 1.00 53.84 189 A 1 
ATOM 1374 C CA  . SER A 1 189 ? -13.053 13.245  -13.229 1.00 52.13 189 A 1 
ATOM 1375 C C   . SER A 1 189 ? -11.535 13.359  -13.256 1.00 53.47 189 A 1 
ATOM 1376 O O   . SER A 1 189 ? -10.942 14.229  -12.616 1.00 49.89 189 A 1 
ATOM 1377 C CB  . SER A 1 189 ? -13.686 13.737  -11.952 1.00 46.84 189 A 1 
ATOM 1378 O OG  . SER A 1 189 ? -13.395 12.846  -10.908 1.00 42.76 189 A 1 
ATOM 1379 N N   . LEU A 1 190 ? -10.901 12.447  -14.008 1.00 53.35 190 A 1 
ATOM 1380 C CA  . LEU A 1 190 ? -9.481  12.494  -14.290 1.00 51.86 190 A 1 
ATOM 1381 C C   . LEU A 1 190 ? -9.131  13.823  -14.939 1.00 52.86 190 A 1 
ATOM 1382 O O   . LEU A 1 190 ? -9.687  14.203  -15.965 1.00 49.20 190 A 1 
ATOM 1383 C CB  . LEU A 1 190 ? -9.114  11.327  -15.218 1.00 47.17 190 A 1 
ATOM 1384 C CG  . LEU A 1 190 ? -8.956  10.004  -14.458 1.00 43.39 190 A 1 
ATOM 1385 C CD1 . LEU A 1 190 ? -9.024  8.833   -15.435 1.00 40.64 190 A 1 
ATOM 1386 C CD2 . LEU A 1 190 ? -7.626  9.967   -13.710 1.00 39.26 190 A 1 
ATOM 1387 N N   . TYR A 1 191 ? -8.170  14.506  -14.342 1.00 48.78 191 A 1 
ATOM 1388 C CA  . TYR A 1 191 ? -7.576  15.668  -14.965 1.00 47.80 191 A 1 
ATOM 1389 C C   . TYR A 1 191 ? -6.817  15.193  -16.201 1.00 48.56 191 A 1 
ATOM 1390 O O   . TYR A 1 191 ? -5.744  14.583  -16.101 1.00 46.36 191 A 1 
ATOM 1391 C CB  . TYR A 1 191 ? -6.689  16.387  -13.957 1.00 44.45 191 A 1 
ATOM 1392 C CG  . TYR A 1 191 ? -6.157  17.703  -14.490 1.00 40.94 191 A 1 
ATOM 1393 C CD1 . TYR A 1 191 ? -4.857  17.783  -15.022 1.00 38.82 191 A 1 
ATOM 1394 C CD2 . TYR A 1 191 ? -6.976  18.841  -14.474 1.00 37.79 191 A 1 
ATOM 1395 C CE1 . TYR A 1 191 ? -4.378  18.998  -15.511 1.00 35.07 191 A 1 
ATOM 1396 C CE2 . TYR A 1 191 ? -6.500  20.067  -14.962 1.00 35.47 191 A 1 
ATOM 1397 C CZ  . TYR A 1 191 ? -5.197  20.146  -15.481 1.00 35.50 191 A 1 
ATOM 1398 O OH  . TYR A 1 191 ? -4.716  21.340  -15.945 1.00 33.18 191 A 1 
ATOM 1399 N N   . ARG A 1 192 ? -7.384  15.450  -17.389 1.00 48.59 192 A 1 
ATOM 1400 C CA  . ARG A 1 192 ? -6.636  15.329  -18.636 1.00 47.44 192 A 1 
ATOM 1401 C C   . ARG A 1 192 ? -5.576  16.414  -18.629 1.00 48.98 192 A 1 
ATOM 1402 O O   . ARG A 1 192 ? -5.868  17.576  -18.901 1.00 45.76 192 A 1 
ATOM 1403 C CB  . ARG A 1 192 ? -7.548  15.420  -19.864 1.00 43.57 192 A 1 
ATOM 1404 C CG  . ARG A 1 192 ? -7.988  14.027  -20.342 1.00 38.76 192 A 1 
ATOM 1405 C CD  . ARG A 1 192 ? -8.776  14.142  -21.641 1.00 35.47 192 A 1 
ATOM 1406 N NE  . ARG A 1 192 ? -9.079  12.818  -22.217 1.00 32.73 192 A 1 
ATOM 1407 C CZ  . ARG A 1 192 ? -9.798  12.581  -23.307 1.00 28.86 192 A 1 
ATOM 1408 N NH1 . ARG A 1 192 ? -10.341 13.555  -23.985 1.00 27.31 192 A 1 
ATOM 1409 N NH2 . ARG A 1 192 ? -9.971  11.368  -23.729 1.00 25.43 192 A 1 
ATOM 1410 N N   . GLN A 1 193 ? -4.351  16.029  -18.297 1.00 45.20 193 A 1 
ATOM 1411 C CA  . GLN A 1 193 ? -3.212  16.886  -18.550 1.00 44.27 193 A 1 
ATOM 1412 C C   . GLN A 1 193 ? -3.124  17.086  -20.070 1.00 44.99 193 A 1 
ATOM 1413 O O   . GLN A 1 193 ? -3.320  16.114  -20.810 1.00 41.89 193 A 1 
ATOM 1414 C CB  . GLN A 1 193 ? -1.951  16.269  -17.942 1.00 41.20 193 A 1 
ATOM 1415 C CG  . GLN A 1 193 ? -1.020  17.362  -17.415 1.00 38.00 193 A 1 
ATOM 1416 C CD  . GLN A 1 193 ? 0.133   16.804  -16.586 1.00 35.65 193 A 1 
ATOM 1417 O OE1 . GLN A 1 193 ? 0.425   15.625  -16.587 1.00 34.31 193 A 1 
ATOM 1418 N NE2 . GLN A 1 193 ? 0.821   17.634  -15.843 1.00 32.17 193 A 1 
ATOM 1419 N N   . PRO A 1 194 ? -2.891  18.305  -20.554 1.00 41.90 194 A 1 
ATOM 1420 C CA  . PRO A 1 194 ? -2.807  18.562  -21.982 1.00 40.61 194 A 1 
ATOM 1421 C C   . PRO A 1 194 ? -1.747  17.650  -22.607 1.00 41.26 194 A 1 
ATOM 1422 O O   . PRO A 1 194 ? -0.644  17.514  -22.071 1.00 39.04 194 A 1 
ATOM 1423 C CB  . PRO A 1 194 ? -2.495  20.046  -22.121 1.00 37.55 194 A 1 
ATOM 1424 C CG  . PRO A 1 194 ? -1.919  20.442  -20.760 1.00 37.84 194 A 1 
ATOM 1425 C CD  . PRO A 1 194 ? -2.619  19.508  -19.787 1.00 40.17 194 A 1 
ATOM 1426 N N   . ASP A 1 195 ? -2.093  17.038  -23.739 1.00 41.21 195 A 1 
ATOM 1427 C CA  . ASP A 1 195 ? -1.187  16.190  -24.501 1.00 40.67 195 A 1 
ATOM 1428 C C   . ASP A 1 195 ? 0.084   16.970  -24.854 1.00 40.95 195 A 1 
ATOM 1429 O O   . ASP A 1 195 ? 0.028   18.130  -25.256 1.00 38.22 195 A 1 
ATOM 1430 C CB  . ASP A 1 195 ? -1.886  15.652  -25.762 1.00 37.31 195 A 1 
ATOM 1431 C CG  . ASP A 1 195 ? -3.028  14.662  -25.456 1.00 34.47 195 A 1 
ATOM 1432 O OD1 . ASP A 1 195 ? -2.872  13.867  -24.502 1.00 31.88 195 A 1 
ATOM 1433 O OD2 . ASP A 1 195 ? -4.053  14.710  -26.166 1.00 32.07 195 A 1 
ATOM 1434 N N   . GLY A 1 196 ? 1.247   16.334  -24.669 1.00 38.50 196 A 1 
ATOM 1435 C CA  . GLY A 1 196 ? 2.549   16.961  -24.930 1.00 37.85 196 A 1 
ATOM 1436 C C   . GLY A 1 196 ? 3.294   17.470  -23.693 1.00 39.44 196 A 1 
ATOM 1437 O O   . GLY A 1 196 ? 4.402   17.987  -23.833 1.00 37.48 196 A 1 
ATOM 1438 N N   . ALA A 1 197 ? 2.774   17.293  -22.490 1.00 42.54 197 A 1 
ATOM 1439 C CA  . ALA A 1 197 ? 3.576   17.485  -21.292 1.00 41.96 197 A 1 
ATOM 1440 C C   . ALA A 1 197 ? 4.736   16.473  -21.278 1.00 43.11 197 A 1 
ATOM 1441 O O   . ALA A 1 197 ? 4.511   15.269  -21.253 1.00 41.95 197 A 1 
ATOM 1442 C CB  . ALA A 1 197 ? 2.681   17.366  -20.052 1.00 39.92 197 A 1 
ATOM 1443 N N   . ALA A 1 198 ? 5.986   16.963  -21.274 1.00 40.76 198 A 1 
ATOM 1444 C CA  . ALA A 1 198 ? 7.178   16.113  -21.324 1.00 40.42 198 A 1 
ATOM 1445 C C   . ALA A 1 198 ? 7.265   15.132  -20.142 1.00 42.42 198 A 1 
ATOM 1446 O O   . ALA A 1 198 ? 7.742   14.008  -20.288 1.00 40.44 198 A 1 
ATOM 1447 C CB  . ALA A 1 198 ? 8.413   17.026  -21.368 1.00 37.64 198 A 1 
ATOM 1448 N N   . TYR A 1 199 ? 6.777   15.561  -18.990 1.00 46.56 199 A 1 
ATOM 1449 C CA  . TYR A 1 199 ? 6.718   14.751  -17.771 1.00 46.59 199 A 1 
ATOM 1450 C C   . TYR A 1 199 ? 5.293   14.780  -17.209 1.00 48.03 199 A 1 
ATOM 1451 O O   . TYR A 1 199 ? 4.978   15.629  -16.370 1.00 46.07 199 A 1 
ATOM 1452 C CB  . TYR A 1 199 ? 7.763   15.253  -16.765 1.00 43.77 199 A 1 
ATOM 1453 C CG  . TYR A 1 199 ? 9.158   15.180  -17.314 1.00 42.25 199 A 1 
ATOM 1454 C CD1 . TYR A 1 199 ? 9.750   13.928  -17.587 1.00 39.92 199 A 1 
ATOM 1455 C CD2 . TYR A 1 199 ? 9.853   16.363  -17.643 1.00 40.03 199 A 1 
ATOM 1456 C CE1 . TYR A 1 199 ? 11.006  13.855  -18.196 1.00 36.62 199 A 1 
ATOM 1457 C CE2 . TYR A 1 199 ? 11.118  16.302  -18.247 1.00 37.13 199 A 1 
ATOM 1458 C CZ  . TYR A 1 199 ? 11.683  15.045  -18.532 1.00 37.00 199 A 1 
ATOM 1459 O OH  . TYR A 1 199 ? 12.894  14.971  -19.162 1.00 35.81 199 A 1 
ATOM 1460 N N   . PRO A 1 200 ? 4.420   13.885  -17.697 1.00 49.37 200 A 1 
ATOM 1461 C CA  . PRO A 1 200 ? 3.044   13.844  -17.237 1.00 50.28 200 A 1 
ATOM 1462 C C   . PRO A 1 200 ? 2.990   13.521  -15.747 1.00 52.83 200 A 1 
ATOM 1463 O O   . PRO A 1 200 ? 3.790   12.749  -15.220 1.00 52.00 200 A 1 
ATOM 1464 C CB  . PRO A 1 200 ? 2.348   12.792  -18.103 1.00 48.04 200 A 1 
ATOM 1465 C CG  . PRO A 1 200 ? 3.486   11.868  -18.522 1.00 47.86 200 A 1 
ATOM 1466 C CD  . PRO A 1 200 ? 4.682   12.817  -18.631 1.00 49.25 200 A 1 
ATOM 1467 N N   . GLN A 1 201 ? 2.022   14.105  -15.066 1.00 56.44 201 A 1 
ATOM 1468 C CA  . GLN A 1 201 ? 1.725   13.807  -13.684 1.00 57.81 201 A 1 
ATOM 1469 C C   . GLN A 1 201 ? 0.462   12.953  -13.617 1.00 59.88 201 A 1 
ATOM 1470 O O   . GLN A 1 201 ? -0.476  13.147  -14.397 1.00 56.32 201 A 1 
ATOM 1471 C CB  . GLN A 1 201 ? 1.586   15.100  -12.876 1.00 54.27 201 A 1 
ATOM 1472 C CG  . GLN A 1 201 ? 2.903   15.895  -12.834 1.00 50.42 201 A 1 
ATOM 1473 C CD  . GLN A 1 201 ? 4.023   15.128  -12.127 1.00 46.29 201 A 1 
ATOM 1474 O OE1 . GLN A 1 201 ? 3.797   14.396  -11.180 1.00 44.07 201 A 1 
ATOM 1475 N NE2 . GLN A 1 201 ? 5.263   15.278  -12.545 1.00 42.25 201 A 1 
ATOM 1476 N N   . CYS A 1 202 ? 0.418   12.044  -12.679 1.00 64.33 202 A 1 
ATOM 1477 C CA  . CYS A 1 202 ? -0.810  11.338  -12.361 1.00 63.42 202 A 1 
ATOM 1478 C C   . CYS A 1 202 ? -1.642  12.194  -11.406 1.00 62.07 202 A 1 
ATOM 1479 O O   . CYS A 1 202 ? -1.676  11.956  -10.195 1.00 58.70 202 A 1 
ATOM 1480 C CB  . CYS A 1 202 ? -0.497  9.944   -11.832 1.00 62.94 202 A 1 
ATOM 1481 S SG  . CYS A 1 202 ? -1.968  8.912   -11.710 1.00 60.65 202 A 1 
ATOM 1482 N N   . GLY A 1 203 ? -2.269  13.216  -11.955 1.00 57.26 203 A 1 
ATOM 1483 C CA  . GLY A 1 203 ? -3.123  14.135  -11.241 1.00 55.71 203 A 1 
ATOM 1484 C C   . GLY A 1 203 ? -4.589  13.743  -11.370 1.00 55.96 203 A 1 
ATOM 1485 O O   . GLY A 1 203 ? -5.057  13.369  -12.447 1.00 52.99 203 A 1 
ATOM 1486 N N   . LEU A 1 204 ? -5.327  13.873  -10.291 1.00 55.81 204 A 1 
ATOM 1487 C CA  . LEU A 1 204 ? -6.789  13.879  -10.290 1.00 55.04 204 A 1 
ATOM 1488 C C   . LEU A 1 204 ? -7.302  15.326  -10.349 1.00 56.33 204 A 1 
ATOM 1489 O O   . LEU A 1 204 ? -6.593  16.219  -10.791 1.00 52.73 204 A 1 
ATOM 1490 C CB  . LEU A 1 204 ? -7.257  13.055  -9.089  1.00 50.61 204 A 1 
ATOM 1491 C CG  . LEU A 1 204 ? -7.393  11.561  -9.371  1.00 47.03 204 A 1 
ATOM 1492 C CD1 . LEU A 1 204 ? -7.554  10.821  -8.067  1.00 43.93 204 A 1 
ATOM 1493 C CD2 . LEU A 1 204 ? -8.618  11.257  -10.238 1.00 42.30 204 A 1 
ATOM 1494 N N   . ASN A 1 205 ? -8.526  15.583  -9.959  1.00 53.72 205 A 1 
ATOM 1495 C CA  . ASN A 1 205 ? -9.084  16.937  -9.945  1.00 53.28 205 A 1 
ATOM 1496 C C   . ASN A 1 205 ? -9.014  17.531  -8.524  1.00 55.36 205 A 1 
ATOM 1497 O O   . ASN A 1 205 ? -9.484  16.897  -7.580  1.00 52.26 205 A 1 
ATOM 1498 C CB  . ASN A 1 205 ? -10.498 16.885  -10.547 1.00 48.85 205 A 1 
ATOM 1499 C CG  . ASN A 1 205 ? -10.953 18.206  -11.119 1.00 44.03 205 A 1 
ATOM 1500 O OD1 . ASN A 1 205 ? -10.260 19.193  -11.077 1.00 40.86 205 A 1 
ATOM 1501 N ND2 . ASN A 1 205 ? -12.143 18.245  -11.675 1.00 39.59 205 A 1 
ATOM 1502 N N   . ASP A 1 206 ? -8.433  18.711  -8.394  1.00 57.93 206 A 1 
ATOM 1503 C CA  . ASP A 1 206 ? -8.201  19.376  -7.105  1.00 58.85 206 A 1 
ATOM 1504 C C   . ASP A 1 206 ? -9.424  20.157  -6.595  1.00 62.34 206 A 1 
ATOM 1505 O O   . ASP A 1 206 ? -9.352  21.302  -6.133  1.00 59.92 206 A 1 
ATOM 1506 C CB  . ASP A 1 206 ? -6.969  20.271  -7.222  1.00 54.30 206 A 1 
ATOM 1507 C CG  . ASP A 1 206 ? -6.548  20.839  -5.873  1.00 49.87 206 A 1 
ATOM 1508 O OD1 . ASP A 1 206 ? -6.609  20.097  -4.883  1.00 45.61 206 A 1 
ATOM 1509 O OD2 . ASP A 1 206 ? -6.128  22.017  -5.853  1.00 44.86 206 A 1 
ATOM 1510 N N   . GLU A 1 207 ? -10.590 19.545  -6.731  1.00 63.33 207 A 1 
ATOM 1511 C CA  . GLU A 1 207 ? -11.817 20.188  -6.300  1.00 65.11 207 A 1 
ATOM 1512 C C   . GLU A 1 207 ? -12.070 19.929  -4.817  1.00 68.03 207 A 1 
ATOM 1513 O O   . GLU A 1 207 ? -12.183 18.793  -4.367  1.00 67.21 207 A 1 
ATOM 1514 C CB  . GLU A 1 207 ? -12.983 19.754  -7.171  1.00 61.97 207 A 1 
ATOM 1515 C CG  . GLU A 1 207 ? -12.937 20.402  -8.563  1.00 56.51 207 A 1 
ATOM 1516 C CD  . GLU A 1 207 ? -14.030 19.848  -9.481  1.00 52.91 207 A 1 
ATOM 1517 O OE1 . GLU A 1 207 ? -13.747 19.704  -10.682 1.00 48.81 207 A 1 
ATOM 1518 O OE2 . GLU A 1 207 ? -15.107 19.483  -8.979  1.00 48.35 207 A 1 
ATOM 1519 N N   . THR A 1 208 ? -12.257 21.016  -4.052  1.00 71.86 208 A 1 
ATOM 1520 C CA  . THR A 1 208 ? -12.532 20.963  -2.606  1.00 73.28 208 A 1 
ATOM 1521 C C   . THR A 1 208 ? -13.748 20.109  -2.260  1.00 75.04 208 A 1 
ATOM 1522 O O   . THR A 1 208 ? -13.700 19.359  -1.288  1.00 72.90 208 A 1 
ATOM 1523 C CB  . THR A 1 208 ? -12.775 22.376  -2.046  1.00 71.83 208 A 1 
ATOM 1524 O OG1 . THR A 1 208 ? -13.605 23.121  -2.906  1.00 65.44 208 A 1 
ATOM 1525 C CG2 . THR A 1 208 ? -11.475 23.149  -1.888  1.00 62.96 208 A 1 
ATOM 1526 N N   . TRP A 1 209 ? -14.807 20.159  -3.072  1.00 73.80 209 A 1 
ATOM 1527 C CA  . TRP A 1 209 ? -16.000 19.333  -2.847  1.00 73.38 209 A 1 
ATOM 1528 C C   . TRP A 1 209 ? -15.683 17.836  -2.939  1.00 73.71 209 A 1 
ATOM 1529 O O   . TRP A 1 209 ? -16.212 17.044  -2.161  1.00 71.61 209 A 1 
ATOM 1530 C CB  . TRP A 1 209 ? -17.101 19.721  -3.838  1.00 70.74 209 A 1 
ATOM 1531 C CG  . TRP A 1 209 ? -16.897 19.266  -5.254  1.00 67.63 209 A 1 
ATOM 1532 C CD1 . TRP A 1 209 ? -16.393 20.008  -6.258  1.00 60.79 209 A 1 
ATOM 1533 C CD2 . TRP A 1 209 ? -17.188 17.954  -5.832  1.00 64.02 209 A 1 
ATOM 1534 N NE1 . TRP A 1 209 ? -16.343 19.258  -7.427  1.00 57.78 209 A 1 
ATOM 1535 C CE2 . TRP A 1 209 ? -16.815 17.981  -7.201  1.00 60.43 209 A 1 
ATOM 1536 C CE3 . TRP A 1 209 ? -17.723 16.748  -5.337  1.00 58.29 209 A 1 
ATOM 1537 C CZ2 . TRP A 1 209 ? -16.942 16.851  -8.046  1.00 55.69 209 A 1 
ATOM 1538 C CZ3 . TRP A 1 209 ? -17.860 15.630  -6.167  1.00 54.87 209 A 1 
ATOM 1539 C CH2 . TRP A 1 209 ? -17.466 15.674  -7.504  1.00 53.60 209 A 1 
ATOM 1540 N N   . TYR A 1 210 ? -14.801 17.435  -3.854  1.00 73.85 210 A 1 
ATOM 1541 C CA  . TYR A 1 210 ? -14.404 16.042  -4.000  1.00 72.87 210 A 1 
ATOM 1542 C C   . TYR A 1 210 ? -13.526 15.590  -2.843  1.00 73.74 210 A 1 
ATOM 1543 O O   . TYR A 1 210 ? -13.747 14.509  -2.300  1.00 72.94 210 A 1 
ATOM 1544 C CB  . TYR A 1 210 ? -13.698 15.822  -5.339  1.00 69.73 210 A 1 
ATOM 1545 C CG  . TYR A 1 210 ? -13.279 14.380  -5.516  1.00 65.30 210 A 1 
ATOM 1546 C CD1 . TYR A 1 210 ? -11.995 13.961  -5.121  1.00 60.04 210 A 1 
ATOM 1547 C CD2 . TYR A 1 210 ? -14.202 13.433  -5.992  1.00 58.57 210 A 1 
ATOM 1548 C CE1 . TYR A 1 210 ? -11.630 12.610  -5.203  1.00 54.89 210 A 1 
ATOM 1549 C CE2 . TYR A 1 210 ? -13.847 12.080  -6.084  1.00 55.23 210 A 1 
ATOM 1550 C CZ  . TYR A 1 210 ? -12.554 11.673  -5.689  1.00 55.86 210 A 1 
ATOM 1551 O OH  . TYR A 1 210 ? -12.197 10.357  -5.765  1.00 52.27 210 A 1 
ATOM 1552 N N   . ILE A 1 211 ? -12.577 16.411  -2.424  1.00 73.05 211 A 1 
ATOM 1553 C CA  . ILE A 1 211 ? -11.699 16.129  -1.281  1.00 74.84 211 A 1 
ATOM 1554 C C   . ILE A 1 211 ? -12.539 15.844  -0.032  1.00 76.57 211 A 1 
ATOM 1555 O O   . ILE A 1 211 ? -12.406 14.791  0.591   1.00 76.58 211 A 1 
ATOM 1556 C CB  . ILE A 1 211 ? -10.713 17.295  -1.056  1.00 73.51 211 A 1 
ATOM 1557 C CG1 . ILE A 1 211 ? -9.759  17.424  -2.267  1.00 68.48 211 A 1 
ATOM 1558 C CG2 . ILE A 1 211 ? -9.938  17.091  0.253   1.00 67.44 211 A 1 
ATOM 1559 C CD1 . ILE A 1 211 ? -8.789  18.609  -2.215  1.00 64.52 211 A 1 
ATOM 1560 N N   . LEU A 1 212 ? -13.464 16.758  0.293   1.00 77.52 212 A 1 
ATOM 1561 C CA  . LEU A 1 212 ? -14.304 16.632  1.480   1.00 79.16 212 A 1 
ATOM 1562 C C   . LEU A 1 212 ? -15.271 15.449  1.383   1.00 79.54 212 A 1 
ATOM 1563 O O   . LEU A 1 212 ? -15.386 14.675  2.336   1.00 78.95 212 A 1 
ATOM 1564 C CB  . LEU A 1 212 ? -15.068 17.947  1.708   1.00 79.66 212 A 1 
ATOM 1565 C CG  . LEU A 1 212 ? -14.173 19.137  2.108   1.00 77.10 212 A 1 
ATOM 1566 C CD1 . LEU A 1 212 ? -15.017 20.407  2.176   1.00 72.01 212 A 1 
ATOM 1567 C CD2 . LEU A 1 212 ? -13.495 18.922  3.461   1.00 72.02 212 A 1 
ATOM 1568 N N   . SER A 1 213 ? -15.931 15.247  0.231   1.00 79.55 213 A 1 
ATOM 1569 C CA  . SER A 1 213 ? -16.856 14.119  0.047   1.00 78.06 213 A 1 
ATOM 1570 C C   . SER A 1 213 ? -16.135 12.767  0.117   1.00 77.52 213 A 1 
ATOM 1571 O O   . SER A 1 213 ? -16.647 11.846  0.751   1.00 74.99 213 A 1 
ATOM 1572 C CB  . SER A 1 213 ? -17.633 14.234  -1.265  1.00 75.94 213 A 1 
ATOM 1573 O OG  . SER A 1 213 ? -16.775 14.228  -2.376  1.00 65.93 213 A 1 
ATOM 1574 N N   . SER A 1 214 ? -14.925 12.654  -0.438  1.00 78.01 214 A 1 
ATOM 1575 C CA  . SER A 1 214 ? -14.101 11.459  -0.354  1.00 76.74 214 A 1 
ATOM 1576 C C   . SER A 1 214 ? -13.677 11.170  1.086   1.00 77.47 214 A 1 
ATOM 1577 O O   . SER A 1 214 ? -13.857 10.051  1.563   1.00 76.28 214 A 1 
ATOM 1578 C CB  . SER A 1 214 ? -12.873 11.591  -1.262  1.00 73.63 214 A 1 
ATOM 1579 O OG  . SER A 1 214 ? -12.121 10.395  -1.223  1.00 63.44 214 A 1 
ATOM 1580 N N   . CYS A 1 215 ? -13.192 12.175  1.825   1.00 79.63 215 A 1 
ATOM 1581 C CA  . CYS A 1 215 ? -12.793 11.994  3.214   1.00 80.88 215 A 1 
ATOM 1582 C C   . CYS A 1 215 ? -13.962 11.587  4.116   1.00 82.26 215 A 1 
ATOM 1583 O O   . CYS A 1 215 ? -13.838 10.660  4.921   1.00 81.95 215 A 1 
ATOM 1584 C CB  . CYS A 1 215 ? -12.156 13.288  3.733   1.00 80.21 215 A 1 
ATOM 1585 S SG  . CYS A 1 215 ? -10.529 13.519  2.965   1.00 75.63 215 A 1 
ATOM 1586 N N   . ILE A 1 216 ? -15.122 12.242  3.961   1.00 82.94 216 A 1 
ATOM 1587 C CA  . ILE A 1 216 ? -16.310 11.936  4.761   1.00 84.33 216 A 1 
ATOM 1588 C C   . ILE A 1 216 ? -16.851 10.549  4.405   1.00 84.24 216 A 1 
ATOM 1589 O O   . ILE A 1 216 ? -17.030 9.710   5.287   1.00 83.30 216 A 1 
ATOM 1590 C CB  . ILE A 1 216 ? -17.374 13.045  4.605   1.00 85.24 216 A 1 
ATOM 1591 C CG1 . ILE A 1 216 ? -16.859 14.370  5.207   1.00 81.34 216 A 1 
ATOM 1592 C CG2 . ILE A 1 216 ? -18.695 12.637  5.298   1.00 79.90 216 A 1 
ATOM 1593 C CD1 . ILE A 1 216 ? -17.693 15.592  4.818   1.00 73.99 216 A 1 
ATOM 1594 N N   . GLY A 1 217 ? -17.072 10.278  3.114   1.00 82.39 217 A 1 
ATOM 1595 C CA  . GLY A 1 217 ? -17.667 9.029   2.638   1.00 80.48 217 A 1 
ATOM 1596 C C   . GLY A 1 217 ? -16.775 7.812   2.844   1.00 80.35 217 A 1 
ATOM 1597 O O   . GLY A 1 217 ? -17.259 6.745   3.244   1.00 77.60 217 A 1 
ATOM 1598 N N   . SER A 1 218 ? -15.465 7.952   2.619   1.00 81.83 218 A 1 
ATOM 1599 C CA  . SER A 1 218 ? -14.538 6.825   2.675   1.00 81.07 218 A 1 
ATOM 1600 C C   . SER A 1 218 ? -13.988 6.574   4.073   1.00 82.26 218 A 1 
ATOM 1601 O O   . SER A 1 218 ? -13.682 5.432   4.375   1.00 79.91 218 A 1 
ATOM 1602 C CB  . SER A 1 218 ? -13.364 6.995   1.700   1.00 77.37 218 A 1 
ATOM 1603 O OG  . SER A 1 218 ? -13.835 7.304   0.411   1.00 67.79 218 A 1 
ATOM 1604 N N   . PHE A 1 219 ? -13.851 7.592   4.925   1.00 82.07 219 A 1 
ATOM 1605 C CA  . PHE A 1 219 ? -13.199 7.417   6.227   1.00 84.65 219 A 1 
ATOM 1606 C C   . PHE A 1 219 ? -14.048 7.868   7.420   1.00 85.60 219 A 1 
ATOM 1607 O O   . PHE A 1 219 ? -14.375 7.040   8.275   1.00 85.57 219 A 1 
ATOM 1608 C CB  . PHE A 1 219 ? -11.828 8.097   6.210   1.00 84.83 219 A 1 
ATOM 1609 C CG  . PHE A 1 219 ? -11.040 7.879   7.479   1.00 86.44 219 A 1 
ATOM 1610 C CD1 . PHE A 1 219 ? -10.961 8.890   8.449   1.00 84.87 219 A 1 
ATOM 1611 C CD2 . PHE A 1 219 ? -10.410 6.641   7.709   1.00 85.03 219 A 1 
ATOM 1612 C CE1 . PHE A 1 219 ? -10.249 8.679   9.632   1.00 84.09 219 A 1 
ATOM 1613 C CE2 . PHE A 1 219 ? -9.689  6.424   8.900   1.00 83.87 219 A 1 
ATOM 1614 C CZ  . PHE A 1 219 ? -9.615  7.442   9.859   1.00 84.91 219 A 1 
ATOM 1615 N N   . PHE A 1 220 ? -14.424 9.141   7.509   1.00 87.04 220 A 1 
ATOM 1616 C CA  . PHE A 1 220 ? -15.032 9.681   8.727   1.00 88.76 220 A 1 
ATOM 1617 C C   . PHE A 1 220 ? -16.401 9.094   9.046   1.00 89.15 220 A 1 
ATOM 1618 O O   . PHE A 1 220 ? -16.637 8.659   10.173  1.00 88.44 220 A 1 
ATOM 1619 C CB  . PHE A 1 220 ? -15.093 11.213  8.649   1.00 89.07 220 A 1 
ATOM 1620 C CG  . PHE A 1 220 ? -13.747 11.890  8.727   1.00 89.65 220 A 1 
ATOM 1621 C CD1 . PHE A 1 220 ? -13.004 11.857  9.922   1.00 86.21 220 A 1 
ATOM 1622 C CD2 . PHE A 1 220 ? -13.218 12.564  7.618   1.00 86.01 220 A 1 
ATOM 1623 C CE1 . PHE A 1 220 ? -11.750 12.480  10.005  1.00 85.24 220 A 1 
ATOM 1624 C CE2 . PHE A 1 220 ? -11.969 13.185  7.687   1.00 85.30 220 A 1 
ATOM 1625 C CZ  . PHE A 1 220 ? -11.233 13.146  8.885   1.00 87.00 220 A 1 
ATOM 1626 N N   . ALA A 1 221 ? -17.324 9.002   8.075   1.00 87.92 221 A 1 
ATOM 1627 C CA  . ALA A 1 221 ? -18.643 8.408   8.284   1.00 87.72 221 A 1 
ATOM 1628 C C   . ALA A 1 221 ? -18.560 6.904   8.652   1.00 88.28 221 A 1 
ATOM 1629 O O   . ALA A 1 221 ? -19.146 6.509   9.665   1.00 87.15 221 A 1 
ATOM 1630 C CB  . ALA A 1 221 ? -19.557 8.705   7.095   1.00 86.35 221 A 1 
ATOM 1631 N N   . PRO A 1 222 ? -17.780 6.052   7.939   1.00 87.52 222 A 1 
ATOM 1632 C CA  . PRO A 1 222 ? -17.554 4.675   8.356   1.00 86.57 222 A 1 
ATOM 1633 C C   . PRO A 1 222 ? -16.920 4.534   9.739   1.00 88.08 222 A 1 
ATOM 1634 O O   . PRO A 1 222 ? -17.351 3.684   10.529  1.00 86.99 222 A 1 
ATOM 1635 C CB  . PRO A 1 222 ? -16.660 4.071   7.276   1.00 84.49 222 A 1 
ATOM 1636 C CG  . PRO A 1 222 ? -16.996 4.875   6.036   1.00 81.57 222 A 1 
ATOM 1637 C CD  . PRO A 1 222 ? -17.250 6.268   6.602   1.00 83.85 222 A 1 
ATOM 1638 N N   . CYS A 1 223 ? -15.931 5.363   10.091  1.00 89.05 223 A 1 
ATOM 1639 C CA  . CYS A 1 223 ? -15.317 5.362   11.421  1.00 89.40 223 A 1 
ATOM 1640 C C   . CYS A 1 223 ? -16.329 5.703   12.522  1.00 90.48 223 A 1 
ATOM 1641 O O   . CYS A 1 223 ? -16.344 5.051   13.562  1.00 89.58 223 A 1 
ATOM 1642 C CB  . CYS A 1 223 ? -14.140 6.343   11.461  1.00 88.22 223 A 1 
ATOM 1643 S SG  . CYS A 1 223 ? -12.710 5.577   10.650  1.00 80.48 223 A 1 
ATOM 1644 N N   . LEU A 1 224 ? -17.209 6.685   12.287  1.00 91.07 224 A 1 
ATOM 1645 C CA  . LEU A 1 224 ? -18.277 7.027   13.222  1.00 91.91 224 A 1 
ATOM 1646 C C   . LEU A 1 224 ? -19.236 5.850   13.433  1.00 92.13 224 A 1 
ATOM 1647 O O   . LEU A 1 224 ? -19.541 5.500   14.579  1.00 91.45 224 A 1 
ATOM 1648 C CB  . LEU A 1 224 ? -19.010 8.281   12.687  1.00 92.27 224 A 1 
ATOM 1649 C CG  . LEU A 1 224 ? -20.045 8.845   13.684  1.00 86.93 224 A 1 
ATOM 1650 C CD1 . LEU A 1 224 ? -19.372 9.546   14.861  1.00 80.28 224 A 1 
ATOM 1651 C CD2 . LEU A 1 224 ? -20.961 9.831   12.969  1.00 79.97 224 A 1 
ATOM 1652 N N   . ILE A 1 225 ? -19.654 5.179   12.347  1.00 91.18 225 A 1 
ATOM 1653 C CA  . ILE A 1 225 ? -20.520 3.988   12.418  1.00 90.45 225 A 1 
ATOM 1654 C C   . ILE A 1 225 ? -19.834 2.876   13.215  1.00 90.89 225 A 1 
ATOM 1655 O O   . ILE A 1 225 ? -20.437 2.328   14.143  1.00 89.99 225 A 1 
ATOM 1656 C CB  . ILE A 1 225 ? -20.926 3.524   10.998  1.00 88.88 225 A 1 
ATOM 1657 C CG1 . ILE A 1 225 ? -21.828 4.582   10.316  1.00 84.08 225 A 1 
ATOM 1658 C CG2 . ILE A 1 225 ? -21.661 2.171   11.054  1.00 82.51 225 A 1 
ATOM 1659 C CD1 . ILE A 1 225 ? -21.979 4.378   8.803   1.00 74.26 225 A 1 
ATOM 1660 N N   . MET A 1 226 ? -18.568 2.563   12.917  1.00 90.30 226 A 1 
ATOM 1661 C CA  . MET A 1 226 ? -17.806 1.553   13.649  1.00 89.51 226 A 1 
ATOM 1662 C C   . MET A 1 226 ? -17.685 1.887   15.142  1.00 90.58 226 A 1 
ATOM 1663 O O   . MET A 1 226 ? -17.942 1.026   15.977  1.00 89.28 226 A 1 
ATOM 1664 C CB  . MET A 1 226 ? -16.408 1.398   13.047  1.00 87.23 226 A 1 
ATOM 1665 C CG  . MET A 1 226 ? -16.438 0.671   11.697  1.00 80.10 226 A 1 
ATOM 1666 S SD  . MET A 1 226 ? -14.794 0.230   11.070  1.00 77.31 226 A 1 
ATOM 1667 C CE  . MET A 1 226 ? -14.161 1.846   10.582  1.00 68.17 226 A 1 
ATOM 1668 N N   . GLY A 1 227 ? -17.361 3.133   15.473  1.00 91.10 227 A 1 
ATOM 1669 C CA  . GLY A 1 227 ? -17.259 3.604   16.853  1.00 91.04 227 A 1 
ATOM 1670 C C   . GLY A 1 227 ? -18.576 3.458   17.625  1.00 91.64 227 A 1 
ATOM 1671 O O   . GLY A 1 227 ? -18.594 2.898   18.720  1.00 90.16 227 A 1 
ATOM 1672 N N   . LEU A 1 228 ? -19.701 3.863   17.025  1.00 91.42 228 A 1 
ATOM 1673 C CA  . LEU A 1 228 ? -21.030 3.729   17.628  1.00 91.80 228 A 1 
ATOM 1674 C C   . LEU A 1 228 ? -21.429 2.261   17.841  1.00 91.69 228 A 1 
ATOM 1675 O O   . LEU A 1 228 ? -21.945 1.896   18.904  1.00 90.15 228 A 1 
ATOM 1676 C CB  . LEU A 1 228 ? -22.066 4.437   16.736  1.00 92.12 228 A 1 
ATOM 1677 C CG  . LEU A 1 228 ? -21.986 5.987   16.747  1.00 85.80 228 A 1 
ATOM 1678 C CD1 . LEU A 1 228 ? -22.939 6.539   15.694  1.00 79.56 228 A 1 
ATOM 1679 C CD2 . LEU A 1 228 ? -22.355 6.570   18.105  1.00 80.09 228 A 1 
ATOM 1680 N N   . VAL A 1 229 ? -21.164 1.397   16.858  1.00 91.35 229 A 1 
ATOM 1681 C CA  . VAL A 1 229 ? -21.461 -0.041  16.947  1.00 90.51 229 A 1 
ATOM 1682 C C   . VAL A 1 229 ? -20.629 -0.700  18.043  1.00 90.25 229 A 1 
ATOM 1683 O O   . VAL A 1 229 ? -21.176 -1.415  18.884  1.00 88.84 229 A 1 
ATOM 1684 C CB  . VAL A 1 229 ? -21.255 -0.711  15.575  1.00 89.79 229 A 1 
ATOM 1685 C CG1 . VAL A 1 229 ? -21.331 -2.240  15.680  1.00 83.57 229 A 1 
ATOM 1686 C CG2 . VAL A 1 229 ? -22.341 -0.281  14.590  1.00 83.97 229 A 1 
ATOM 1687 N N   . TYR A 1 230 ? -19.331 -0.418  18.124  1.00 90.32 230 A 1 
ATOM 1688 C CA  . TYR A 1 230 ? -18.469 -0.953  19.180  1.00 89.61 230 A 1 
ATOM 1689 C C   . TYR A 1 230 ? -18.801 -0.402  20.565  1.00 89.45 230 A 1 
ATOM 1690 O O   . TYR A 1 230 ? -18.793 -1.158  21.541  1.00 87.76 230 A 1 
ATOM 1691 C CB  . TYR A 1 230 ? -16.991 -0.740  18.834  1.00 87.57 230 A 1 
ATOM 1692 C CG  . TYR A 1 230 ? -16.415 -1.974  18.179  1.00 82.91 230 A 1 
ATOM 1693 C CD1 . TYR A 1 230 ? -15.815 -2.981  18.954  1.00 77.62 230 A 1 
ATOM 1694 C CD2 . TYR A 1 230 ? -16.541 -2.161  16.795  1.00 76.66 230 A 1 
ATOM 1695 C CE1 . TYR A 1 230 ? -15.338 -4.156  18.365  1.00 73.49 230 A 1 
ATOM 1696 C CE2 . TYR A 1 230 ? -16.063 -3.335  16.191  1.00 72.56 230 A 1 
ATOM 1697 C CZ  . TYR A 1 230 ? -15.460 -4.334  16.978  1.00 73.93 230 A 1 
ATOM 1698 O OH  . TYR A 1 230 ? -14.995 -5.483  16.389  1.00 70.63 230 A 1 
ATOM 1699 N N   . ALA A 1 231 ? -19.195 0.872   20.674  1.00 89.71 231 A 1 
ATOM 1700 C CA  . ALA A 1 231 ? -19.693 1.435   21.928  1.00 90.14 231 A 1 
ATOM 1701 C C   . ALA A 1 231 ? -20.952 0.700   22.426  1.00 90.15 231 A 1 
ATOM 1702 O O   . ALA A 1 231 ? -21.068 0.388   23.614  1.00 88.53 231 A 1 
ATOM 1703 C CB  . ALA A 1 231 ? -19.947 2.933   21.733  1.00 90.19 231 A 1 
ATOM 1704 N N   . ARG A 1 232 ? -21.881 0.341   21.507  1.00 90.20 232 A 1 
ATOM 1705 C CA  . ARG A 1 232 ? -23.043 -0.487  21.854  1.00 89.79 232 A 1 
ATOM 1706 C C   . ARG A 1 232 ? -22.644 -1.905  22.267  1.00 89.41 232 A 1 
ATOM 1707 O O   . ARG A 1 232 ? -23.152 -2.387  23.275  1.00 87.42 232 A 1 
ATOM 1708 C CB  . ARG A 1 232 ? -24.058 -0.529  20.700  1.00 88.85 232 A 1 
ATOM 1709 C CG  . ARG A 1 232 ? -24.925 0.746   20.646  1.00 78.58 232 A 1 
ATOM 1710 C CD  . ARG A 1 232 ? -26.093 0.531   19.672  1.00 74.02 232 A 1 
ATOM 1711 N NE  . ARG A 1 232 ? -27.027 1.665   19.666  1.00 65.51 232 A 1 
ATOM 1712 C CZ  . ARG A 1 232 ? -28.197 1.714   19.042  1.00 60.08 232 A 1 
ATOM 1713 N NH1 . ARG A 1 232 ? -28.649 0.712   18.338  1.00 54.27 232 A 1 
ATOM 1714 N NH2 . ARG A 1 232 ? -28.941 2.782   19.101  1.00 53.68 232 A 1 
ATOM 1715 N N   . ILE A 1 233 ? -21.726 -2.556  21.566  1.00 87.34 233 A 1 
ATOM 1716 C CA  . ILE A 1 233 ? -21.202 -3.882  21.936  1.00 85.97 233 A 1 
ATOM 1717 C C   . ILE A 1 233 ? -20.614 -3.847  23.348  1.00 85.32 233 A 1 
ATOM 1718 O O   . ILE A 1 233 ? -20.925 -4.717  24.172  1.00 83.95 233 A 1 
ATOM 1719 C CB  . ILE A 1 233 ? -20.161 -4.382  20.904  1.00 85.00 233 A 1 
ATOM 1720 C CG1 . ILE A 1 233 ? -20.847 -4.720  19.568  1.00 81.29 233 A 1 
ATOM 1721 C CG2 . ILE A 1 233 ? -19.408 -5.623  21.421  1.00 80.55 233 A 1 
ATOM 1722 C CD1 . ILE A 1 233 ? -19.874 -4.901  18.399  1.00 76.79 233 A 1 
ATOM 1723 N N   . TYR A 1 234 ? -19.809 -2.827  23.660  1.00 85.97 234 A 1 
ATOM 1724 C CA  . TYR A 1 234 ? -19.204 -2.661  24.978  1.00 85.12 234 A 1 
ATOM 1725 C C   . TYR A 1 234 ? -20.262 -2.464  26.075  1.00 84.30 234 A 1 
ATOM 1726 O O   . TYR A 1 234 ? -20.204 -3.134  27.111  1.00 83.53 234 A 1 
ATOM 1727 C CB  . TYR A 1 234 ? -18.219 -1.486  24.946  1.00 84.82 234 A 1 
ATOM 1728 C CG  . TYR A 1 234 ? -17.534 -1.260  26.281  1.00 83.10 234 A 1 
ATOM 1729 C CD1 . TYR A 1 234 ? -17.960 -0.229  27.136  1.00 78.32 234 A 1 
ATOM 1730 C CD2 . TYR A 1 234 ? -16.489 -2.115  26.691  1.00 77.22 234 A 1 
ATOM 1731 C CE1 . TYR A 1 234 ? -17.337 -0.041  28.374  1.00 76.08 234 A 1 
ATOM 1732 C CE2 . TYR A 1 234 ? -15.855 -1.928  27.929  1.00 75.66 234 A 1 
ATOM 1733 C CZ  . TYR A 1 234 ? -16.281 -0.892  28.767  1.00 77.51 234 A 1 
ATOM 1734 O OH  . TYR A 1 234 ? -15.671 -0.702  29.983  1.00 76.47 234 A 1 
ATOM 1735 N N   . ARG A 1 235 ? -21.279 -1.609  25.840  1.00 86.15 235 A 1 
ATOM 1736 C CA  . ARG A 1 235 ? -22.392 -1.427  26.788  1.00 87.07 235 A 1 
ATOM 1737 C C   . ARG A 1 235 ? -23.140 -2.737  27.045  1.00 86.52 235 A 1 
ATOM 1738 O O   . ARG A 1 235 ? -23.345 -3.089  28.202  1.00 83.60 235 A 1 
ATOM 1739 C CB  . ARG A 1 235 ? -23.373 -0.349  26.286  1.00 86.25 235 A 1 
ATOM 1740 C CG  . ARG A 1 235 ? -22.843 1.081   26.503  1.00 74.85 235 A 1 
ATOM 1741 C CD  . ARG A 1 235 ? -23.886 2.109   26.046  1.00 72.25 235 A 1 
ATOM 1742 N NE  . ARG A 1 235 ? -23.414 3.501   26.226  1.00 62.38 235 A 1 
ATOM 1743 C CZ  . ARG A 1 235 ? -24.116 4.603   25.986  1.00 56.85 235 A 1 
ATOM 1744 N NH1 . ARG A 1 235 ? -25.345 4.563   25.565  1.00 51.52 235 A 1 
ATOM 1745 N NH2 . ARG A 1 235 ? -23.577 5.782   26.165  1.00 49.43 235 A 1 
ATOM 1746 N N   . VAL A 1 236 ? -23.486 -3.500  26.000  1.00 85.53 236 A 1 
ATOM 1747 C CA  . VAL A 1 236 ? -24.173 -4.799  26.138  1.00 83.83 236 A 1 
ATOM 1748 C C   . VAL A 1 236 ? -23.300 -5.814  26.891  1.00 83.21 236 A 1 
ATOM 1749 O O   . VAL A 1 236 ? -23.796 -6.521  27.769  1.00 80.66 236 A 1 
ATOM 1750 C CB  . VAL A 1 236 ? -24.575 -5.337  24.753  1.00 82.90 236 A 1 
ATOM 1751 C CG1 . VAL A 1 236 ? -25.139 -6.769  24.828  1.00 76.29 236 A 1 
ATOM 1752 C CG2 . VAL A 1 236 ? -25.666 -4.464  24.123  1.00 76.73 236 A 1 
ATOM 1753 N N   . ALA A 1 237 ? -22.003 -5.866  26.618  1.00 82.98 237 A 1 
ATOM 1754 C CA  . ALA A 1 237 ? -21.077 -6.746  27.328  1.00 80.39 237 A 1 
ATOM 1755 C C   . ALA A 1 237 ? -20.959 -6.375  28.813  1.00 80.44 237 A 1 
ATOM 1756 O O   . ALA A 1 237 ? -20.998 -7.264  29.672  1.00 77.96 237 A 1 
ATOM 1757 C CB  . ALA A 1 237 ? -19.716 -6.698  26.623  1.00 78.04 237 A 1 
ATOM 1758 N N   . LYS A 1 238 ? -20.885 -5.086  29.141  1.00 81.17 238 A 1 
ATOM 1759 C CA  . LYS A 1 238 ? -20.810 -4.583  30.518  1.00 82.09 238 A 1 
ATOM 1760 C C   . LYS A 1 238 ? -22.092 -4.867  31.299  1.00 82.16 238 A 1 
ATOM 1761 O O   . LYS A 1 238 ? -22.016 -5.290  32.449  1.00 79.94 238 A 1 
ATOM 1762 C CB  . LYS A 1 238 ? -20.464 -3.085  30.490  1.00 80.18 238 A 1 
ATOM 1763 C CG  . LYS A 1 238 ? -20.082 -2.534  31.877  1.00 72.51 238 A 1 
ATOM 1764 C CD  . LYS A 1 238 ? -19.648 -1.062  31.788  1.00 69.69 238 A 1 
ATOM 1765 C CE  . LYS A 1 238 ? -19.184 -0.538  33.151  1.00 61.04 238 A 1 
ATOM 1766 N NZ  . LYS A 1 238 ? -18.704 0.874   33.091  1.00 56.09 238 A 1 
ATOM 1767 N N   . LEU A 1 239 ? -23.265 -4.697  30.683  1.00 82.06 239 A 1 
ATOM 1768 C CA  . LEU A 1 239 ? -24.552 -5.044  31.289  1.00 82.36 239 A 1 
ATOM 1769 C C   . LEU A 1 239 ? -24.643 -6.546  31.589  1.00 82.02 239 A 1 
ATOM 1770 O O   . LEU A 1 239 ? -24.979 -6.927  32.703  1.00 77.13 239 A 1 
ATOM 1771 C CB  . LEU A 1 239 ? -25.698 -4.591  30.368  1.00 80.73 239 A 1 
ATOM 1772 C CG  . LEU A 1 239 ? -25.956 -3.070  30.409  1.00 72.37 239 A 1 
ATOM 1773 C CD1 . LEU A 1 239 ? -26.855 -2.663  29.238  1.00 65.98 239 A 1 
ATOM 1774 C CD2 . LEU A 1 239 ? -26.641 -2.645  31.706  1.00 67.25 239 A 1 
ATOM 1775 N N   . ARG A 1 240 ? -24.272 -7.417  30.654  1.00 79.47 240 A 1 
ATOM 1776 C CA  . ARG A 1 240 ? -24.276 -8.878  30.866  1.00 78.00 240 A 1 
ATOM 1777 C C   . ARG A 1 240 ? -23.301 -9.318  31.962  1.00 77.26 240 A 1 
ATOM 1778 O O   . ARG A 1 240 ? -23.602 -10.264 32.675  1.00 73.42 240 A 1 
ATOM 1779 C CB  . ARG A 1 240 ? -23.950 -9.609  29.560  1.00 74.71 240 A 1 
ATOM 1780 C CG  . ARG A 1 240 ? -25.141 -9.603  28.596  1.00 68.26 240 A 1 
ATOM 1781 C CD  . ARG A 1 240 ? -24.781 -10.394 27.335  1.00 65.70 240 A 1 
ATOM 1782 N NE  . ARG A 1 240 ? -25.909 -10.429 26.398  1.00 61.20 240 A 1 
ATOM 1783 C CZ  . ARG A 1 240 ? -25.943 -11.046 25.219  1.00 57.10 240 A 1 
ATOM 1784 N NH1 . ARG A 1 240 ? -24.926 -11.732 24.775  1.00 54.66 240 A 1 
ATOM 1785 N NH2 . ARG A 1 240 ? -26.999 -10.967 24.478  1.00 52.30 240 A 1 
ATOM 1786 N N   . THR A 1 241 ? -22.150 -8.677  32.104  1.00 76.43 241 A 1 
ATOM 1787 C CA  . THR A 1 241 ? -21.227 -8.989  33.198  1.00 75.55 241 A 1 
ATOM 1788 C C   . THR A 1 241 ? -21.744 -8.514  34.548  1.00 75.78 241 A 1 
ATOM 1789 O O   . THR A 1 241 ? -21.599 -9.257  35.513  1.00 70.39 241 A 1 
ATOM 1790 C CB  . THR A 1 241 ? -19.806 -8.463  32.970  1.00 71.15 241 A 1 
ATOM 1791 O OG1 . THR A 1 241 ? -19.802 -7.167  32.423  1.00 62.94 241 A 1 
ATOM 1792 C CG2 . THR A 1 241 ? -19.034 -9.353  31.997  1.00 61.35 241 A 1 
ATOM 1793 N N   . ARG A 1 242 ? -22.404 -7.345  34.624  1.00 78.19 242 A 1 
ATOM 1794 C CA  . ARG A 1 242 ? -23.043 -6.866  35.860  1.00 80.11 242 A 1 
ATOM 1795 C C   . ARG A 1 242 ? -24.182 -7.779  36.296  1.00 79.69 242 A 1 
ATOM 1796 O O   . ARG A 1 242 ? -24.154 -8.251  37.421  1.00 75.73 242 A 1 
ATOM 1797 C CB  . ARG A 1 242 ? -23.549 -5.419  35.699  1.00 76.82 242 A 1 
ATOM 1798 C CG  . ARG A 1 242 ? -22.422 -4.400  35.905  1.00 66.69 242 A 1 
ATOM 1799 C CD  . ARG A 1 242 ? -22.998 -2.981  35.846  1.00 65.23 242 A 1 
ATOM 1800 N NE  . ARG A 1 242 ? -22.004 -1.969  36.247  1.00 57.35 242 A 1 
ATOM 1801 C CZ  . ARG A 1 242 ? -22.230 -0.666  36.340  1.00 52.96 242 A 1 
ATOM 1802 N NH1 . ARG A 1 242 ? -23.379 -0.141  35.991  1.00 49.55 242 A 1 
ATOM 1803 N NH2 . ARG A 1 242 ? -21.316 0.131   36.809  1.00 47.24 242 A 1 
ATOM 1804 N N   . THR A 1 243 ? -25.107 -8.146  35.405  1.00 75.62 243 A 1 
ATOM 1805 C CA  . THR A 1 243 ? -26.223 -9.046  35.754  1.00 75.61 243 A 1 
ATOM 1806 C C   . THR A 1 243 ? -25.755 -10.447 36.157  1.00 75.52 243 A 1 
ATOM 1807 O O   . THR A 1 243 ? -26.380 -11.087 37.004  1.00 69.62 243 A 1 
ATOM 1808 C CB  . THR A 1 243 ? -27.212 -9.188  34.595  1.00 71.40 243 A 1 
ATOM 1809 O OG1 . THR A 1 243 ? -26.551 -9.460  33.387  1.00 62.91 243 A 1 
ATOM 1810 C CG2 . THR A 1 243 ? -28.045 -7.925  34.386  1.00 61.57 243 A 1 
ATOM 1811 N N   . LEU A 1 244 ? -24.642 -10.937 35.609  1.00 70.17 244 A 1 
ATOM 1812 C CA  . LEU A 1 244 ? -24.026 -12.186 36.066  1.00 68.10 244 A 1 
ATOM 1813 C C   . LEU A 1 244 ? -23.349 -12.043 37.432  1.00 67.64 244 A 1 
ATOM 1814 O O   . LEU A 1 244 ? -23.334 -13.008 38.191  1.00 63.81 244 A 1 
ATOM 1815 C CB  . LEU A 1 244 ? -23.008 -12.674 35.021  1.00 64.66 244 A 1 
ATOM 1816 C CG  . LEU A 1 244 ? -23.653 -13.441 33.848  1.00 59.20 244 A 1 
ATOM 1817 C CD1 . LEU A 1 244 ? -22.670 -13.532 32.676  1.00 55.74 244 A 1 
ATOM 1818 C CD2 . LEU A 1 244 ? -24.025 -14.871 34.251  1.00 55.68 244 A 1 
ATOM 1819 N N   . SER A 1 245 ? -22.782 -10.885 37.739  1.00 68.34 245 A 1 
ATOM 1820 C CA  . SER A 1 245 ? -22.175 -10.600 39.044  1.00 70.10 245 A 1 
ATOM 1821 C C   . SER A 1 245 ? -23.237 -10.434 40.128  1.00 71.09 245 A 1 
ATOM 1822 O O   . SER A 1 245 ? -23.090 -11.019 41.195  1.00 67.52 245 A 1 
ATOM 1823 C CB  . SER A 1 245 ? -21.307 -9.344  38.957  1.00 65.48 245 A 1 
ATOM 1824 O OG  . SER A 1 245 ? -20.492 -9.231  40.107  1.00 55.89 245 A 1 
ATOM 1825 N N   . GLU A 1 246 ? -24.333 -9.717  39.842  1.00 68.90 246 A 1 
ATOM 1826 C CA  . GLU A 1 246 ? -25.464 -9.541  40.759  1.00 70.97 246 A 1 
ATOM 1827 C C   . GLU A 1 246 ? -26.172 -10.868 41.052  1.00 68.58 246 A 1 
ATOM 1828 O O   . GLU A 1 246 ? -26.460 -11.171 42.202  1.00 66.61 246 A 1 
ATOM 1829 C CB  . GLU A 1 246 ? -26.461 -8.543  40.154  1.00 69.22 246 A 1 
ATOM 1830 C CG  . GLU A 1 246 ? -25.956 -7.093  40.227  1.00 60.43 246 A 1 
ATOM 1831 C CD  . GLU A 1 246 ? -26.772 -6.120  39.367  1.00 56.74 246 A 1 
ATOM 1832 O OE1 . GLU A 1 246 ? -26.392 -4.931  39.343  1.00 50.12 246 A 1 
ATOM 1833 O OE2 . GLU A 1 246 ? -27.679 -6.583  38.649  1.00 53.28 246 A 1 
ATOM 1834 N N   . LYS A 1 247 ? -26.371 -11.731 40.044  1.00 60.58 247 A 1 
ATOM 1835 C CA  . LYS A 1 247 ? -26.903 -13.088 40.272  1.00 61.88 247 A 1 
ATOM 1836 C C   . LYS A 1 247 ? -25.957 -13.995 41.063  1.00 60.40 247 A 1 
ATOM 1837 O O   . LYS A 1 247 ? -26.396 -15.058 41.516  1.00 59.84 247 A 1 
ATOM 1838 C CB  . LYS A 1 247 ? -27.271 -13.762 38.945  1.00 59.75 247 A 1 
ATOM 1839 C CG  . LYS A 1 247 ? -28.628 -13.285 38.444  1.00 55.33 247 A 1 
ATOM 1840 C CD  . LYS A 1 247 ? -29.087 -14.141 37.258  1.00 52.35 247 A 1 
ATOM 1841 C CE  . LYS A 1 247 ? -30.500 -13.702 36.872  1.00 47.01 247 A 1 
ATOM 1842 N NZ  . LYS A 1 247 ? -31.128 -14.620 35.897  1.00 41.48 247 A 1 
ATOM 1843 N N   . ARG A 1 248 ? -24.685 -13.661 41.165  1.00 58.49 248 A 1 
ATOM 1844 C CA  . ARG A 1 248 ? -23.708 -14.375 41.993  1.00 57.74 248 A 1 
ATOM 1845 C C   . ARG A 1 248 ? -23.539 -13.751 43.371  1.00 53.75 248 A 1 
ATOM 1846 O O   . ARG A 1 248 ? -22.853 -14.372 44.178  1.00 52.37 248 A 1 
ATOM 1847 C CB  . ARG A 1 248 ? -22.350 -14.455 41.282  1.00 56.19 248 A 1 
ATOM 1848 C CG  . ARG A 1 248 ? -22.134 -15.814 40.627  1.00 50.54 248 A 1 
ATOM 1849 C CD  . ARG A 1 248 ? -20.707 -15.873 40.096  1.00 49.23 248 A 1 
ATOM 1850 N NE  . ARG A 1 248 ? -20.379 -17.205 39.563  1.00 43.36 248 A 1 
ATOM 1851 C CZ  . ARG A 1 248 ? -19.177 -17.602 39.163  1.00 39.01 248 A 1 
ATOM 1852 N NH1 . ARG A 1 248 ? -18.160 -16.791 39.171  1.00 36.60 248 A 1 
ATOM 1853 N NH2 . ARG A 1 248 ? -18.989 -18.835 38.772  1.00 34.92 248 A 1 
ATOM 1854 N N   . ALA A 1 249 ? -24.100 -12.551 43.620  1.00 53.64 249 A 1 
ATOM 1855 C CA  . ALA A 1 249 ? -24.161 -12.021 44.970  1.00 55.85 249 A 1 
ATOM 1856 C C   . ALA A 1 249 ? -24.940 -13.043 45.808  1.00 54.63 249 A 1 
ATOM 1857 O O   . ALA A 1 249 ? -26.057 -13.401 45.426  1.00 53.98 249 A 1 
ATOM 1858 C CB  . ALA A 1 249 ? -24.812 -10.638 44.960  1.00 54.22 249 A 1 
ATOM 1859 N N   . PRO A 1 250 ? -24.347 -13.589 46.883  1.00 49.34 250 A 1 
ATOM 1860 C CA  . PRO A 1 250 ? -25.014 -14.564 47.713  1.00 50.77 250 A 1 
ATOM 1861 C C   . PRO A 1 250 ? -26.268 -13.903 48.287  1.00 49.66 250 A 1 
ATOM 1862 O O   . PRO A 1 250 ? -26.204 -12.804 48.837  1.00 48.15 250 A 1 
ATOM 1863 C CB  . PRO A 1 250 ? -23.990 -14.957 48.788  1.00 48.53 250 A 1 
ATOM 1864 C CG  . PRO A 1 250 ? -23.051 -13.750 48.851  1.00 48.49 250 A 1 
ATOM 1865 C CD  . PRO A 1 250 ? -23.071 -13.202 47.428  1.00 52.92 250 A 1 
ATOM 1866 N N   . VAL A 1 251 ? -27.428 -14.569 48.143  1.00 49.13 251 A 1 
ATOM 1867 C CA  . VAL A 1 251 ? -28.588 -14.273 48.963  1.00 49.73 251 A 1 
ATOM 1868 C C   . VAL A 1 251 ? -28.142 -14.412 50.420  1.00 46.84 251 A 1 
ATOM 1869 O O   . VAL A 1 251 ? -27.286 -15.256 50.712  1.00 45.32 251 A 1 
ATOM 1870 C CB  . VAL A 1 251 ? -29.769 -15.201 48.615  1.00 47.65 251 A 1 
ATOM 1871 C CG1 . VAL A 1 251 ? -31.015 -14.907 49.458  1.00 43.94 251 A 1 
ATOM 1872 C CG2 . VAL A 1 251 ? -30.165 -15.041 47.142  1.00 46.24 251 A 1 
ATOM 1873 N N   . GLY A 1 252 ? -28.648 -13.569 51.296  1.00 46.36 252 A 1 
ATOM 1874 C CA  . GLY A 1 252 ? -28.228 -13.470 52.688  1.00 48.53 252 A 1 
ATOM 1875 C C   . GLY A 1 252 ? -28.293 -14.793 53.475  1.00 47.20 252 A 1 
ATOM 1876 O O   . GLY A 1 252 ? -28.848 -15.781 52.985  1.00 46.29 252 A 1 
ATOM 1877 N N   . PRO A 1 253 ? -27.767 -14.813 54.694  1.00 45.07 253 A 1 
ATOM 1878 C CA  . PRO A 1 253 ? -27.380 -16.031 55.411  1.00 48.36 253 A 1 
ATOM 1879 C C   . PRO A 1 253 ? -28.536 -16.918 55.868  1.00 48.59 253 A 1 
ATOM 1880 O O   . PRO A 1 253 ? -28.313 -18.094 56.117  1.00 45.69 253 A 1 
ATOM 1881 C CB  . PRO A 1 253 ? -26.559 -15.536 56.601  1.00 46.04 253 A 1 
ATOM 1882 C CG  . PRO A 1 253 ? -27.094 -14.122 56.864  1.00 49.22 253 A 1 
ATOM 1883 C CD  . PRO A 1 253 ? -27.404 -13.638 55.452  1.00 56.12 253 A 1 
ATOM 1884 N N   . ASP A 1 254 ? -29.768 -16.370 55.989  1.00 45.41 254 A 1 
ATOM 1885 C CA  . ASP A 1 254 ? -30.820 -17.041 56.782  1.00 48.76 254 A 1 
ATOM 1886 C C   . ASP A 1 254 ? -31.346 -18.351 56.195  1.00 45.46 254 A 1 
ATOM 1887 O O   . ASP A 1 254 ? -31.601 -19.312 56.925  1.00 43.14 254 A 1 
ATOM 1888 C CB  . ASP A 1 254 ? -32.002 -16.074 56.984  1.00 46.75 254 A 1 
ATOM 1889 C CG  . ASP A 1 254 ? -31.680 -14.889 57.880  1.00 44.30 254 A 1 
ATOM 1890 O OD1 . ASP A 1 254 ? -30.713 -14.977 58.663  1.00 42.85 254 A 1 
ATOM 1891 O OD2 . ASP A 1 254 ? -32.397 -13.882 57.747  1.00 44.64 254 A 1 
ATOM 1892 N N   . GLY A 1 255 ? -31.583 -18.406 54.904  1.00 38.72 255 A 1 
ATOM 1893 C CA  . GLY A 1 255 ? -32.178 -19.575 54.278  1.00 40.19 255 A 1 
ATOM 1894 C C   . GLY A 1 255 ? -31.192 -20.741 54.225  1.00 39.03 255 A 1 
ATOM 1895 O O   . GLY A 1 255 ? -30.460 -20.875 53.245  1.00 37.46 255 A 1 
ATOM 1896 N N   . ALA A 1 256 ? -31.239 -21.613 55.238  1.00 35.33 256 A 1 
ATOM 1897 C CA  . ALA A 1 256 ? -30.479 -22.857 55.327  1.00 37.25 256 A 1 
ATOM 1898 C C   . ALA A 1 256 ? -30.913 -23.890 54.263  1.00 34.96 256 A 1 
ATOM 1899 O O   . ALA A 1 256 ? -31.359 -24.990 54.582  1.00 34.84 256 A 1 
ATOM 1900 C CB  . ALA A 1 256 ? -30.606 -23.402 56.758  1.00 37.24 256 A 1 
ATOM 1901 N N   . SER A 1 257 ? -30.842 -23.545 52.987  1.00 34.07 257 A 1 
ATOM 1902 C CA  . SER A 1 257 ? -31.080 -24.523 51.934  1.00 33.32 257 A 1 
ATOM 1903 C C   . SER A 1 257 ? -30.014 -25.623 52.034  1.00 30.11 257 A 1 
ATOM 1904 O O   . SER A 1 257 ? -28.836 -25.301 52.200  1.00 30.16 257 A 1 
ATOM 1905 C CB  . SER A 1 257 ? -31.111 -23.878 50.546  1.00 34.51 257 A 1 
ATOM 1906 O OG  . SER A 1 257 ? -29.885 -23.282 50.217  1.00 33.61 257 A 1 
ATOM 1907 N N   . PRO A 1 258 ? -30.412 -26.901 51.967  1.00 33.44 258 A 1 
ATOM 1908 C CA  . PRO A 1 258 ? -29.541 -27.995 52.342  1.00 34.23 258 A 1 
ATOM 1909 C C   . PRO A 1 258 ? -28.277 -27.983 51.491  1.00 32.58 258 A 1 
ATOM 1910 O O   . PRO A 1 258 ? -28.322 -27.960 50.254  1.00 32.08 258 A 1 
ATOM 1911 C CB  . PRO A 1 258 ? -30.373 -29.273 52.160  1.00 33.30 258 A 1 
ATOM 1912 C CG  . PRO A 1 258 ? -31.458 -28.866 51.172  1.00 35.10 258 A 1 
ATOM 1913 C CD  . PRO A 1 258 ? -31.685 -27.390 51.504  1.00 42.75 258 A 1 
ATOM 1914 N N   . THR A 1 259 ? -27.140 -28.022 52.195  1.00 33.47 259 A 1 
ATOM 1915 C CA  . THR A 1 259 ? -25.803 -28.166 51.627  1.00 34.25 259 A 1 
ATOM 1916 C C   . THR A 1 259 ? -25.662 -29.547 50.990  1.00 31.56 259 A 1 
ATOM 1917 O O   . THR A 1 259 ? -25.060 -30.454 51.552  1.00 30.29 259 A 1 
ATOM 1918 C CB  . THR A 1 259 ? -24.736 -27.982 52.718  1.00 32.35 259 A 1 
ATOM 1919 O OG1 . THR A 1 259 ? -25.089 -28.715 53.870  1.00 30.62 259 A 1 
ATOM 1920 C CG2 . THR A 1 259 ? -24.581 -26.516 53.134  1.00 31.71 259 A 1 
ATOM 1921 N N   . THR A 1 260 ? -26.258 -29.735 49.794  1.00 31.74 260 A 1 
ATOM 1922 C CA  . THR A 1 260 ? -25.852 -30.857 48.962  1.00 34.06 260 A 1 
ATOM 1923 C C   . THR A 1 260 ? -24.411 -30.600 48.557  1.00 32.67 260 A 1 
ATOM 1924 O O   . THR A 1 260 ? -24.138 -29.795 47.663  1.00 31.70 260 A 1 
ATOM 1925 C CB  . THR A 1 260 ? -26.763 -31.085 47.745  1.00 32.18 260 A 1 
ATOM 1926 O OG1 . THR A 1 260 ? -27.465 -29.928 47.359  1.00 30.40 260 A 1 
ATOM 1927 C CG2 . THR A 1 260 ? -27.815 -32.153 48.037  1.00 31.63 260 A 1 
ATOM 1928 N N   . GLU A 1 261 ? -23.506 -31.302 49.260  1.00 28.52 261 A 1 
ATOM 1929 C CA  . GLU A 1 261 ? -22.059 -31.354 48.995  1.00 29.45 261 A 1 
ATOM 1930 C C   . GLU A 1 261 ? -21.769 -32.012 47.636  1.00 27.08 261 A 1 
ATOM 1931 O O   . GLU A 1 261 ? -21.099 -33.036 47.526  1.00 26.52 261 A 1 
ATOM 1932 C CB  . GLU A 1 261 ? -21.329 -32.136 50.097  1.00 29.08 261 A 1 
ATOM 1933 C CG  . GLU A 1 261 ? -21.267 -31.457 51.460  1.00 28.93 261 A 1 
ATOM 1934 C CD  . GLU A 1 261 ? -20.386 -32.280 52.423  1.00 28.46 261 A 1 
ATOM 1935 O OE1 . GLU A 1 261 ? -19.681 -31.643 53.229  1.00 25.97 261 A 1 
ATOM 1936 O OE2 . GLU A 1 261 ? -20.403 -33.528 52.310  1.00 31.70 261 A 1 
ATOM 1937 N N   . ASN A 1 262 ? -22.288 -31.443 46.531  1.00 32.60 262 A 1 
ATOM 1938 C CA  . ASN A 1 262 ? -21.733 -31.750 45.239  1.00 35.10 262 A 1 
ATOM 1939 C C   . ASN A 1 262 ? -20.358 -31.093 45.199  1.00 32.58 262 A 1 
ATOM 1940 O O   . ASN A 1 262 ? -20.215 -29.953 44.754  1.00 30.64 262 A 1 
ATOM 1941 C CB  . ASN A 1 262 ? -22.685 -31.302 44.120  1.00 33.72 262 A 1 
ATOM 1942 C CG  . ASN A 1 262 ? -23.752 -32.341 43.831  1.00 30.24 262 A 1 
ATOM 1943 O OD1 . ASN A 1 262 ? -23.509 -33.530 43.753  1.00 29.62 262 A 1 
ATOM 1944 N ND2 . ASN A 1 262 ? -24.967 -31.925 43.615  1.00 29.51 262 A 1 
ATOM 1945 N N   . GLY A 1 263 ? -19.359 -31.849 45.680  1.00 31.20 263 A 1 
ATOM 1946 C CA  . GLY A 1 263 ? -17.934 -31.553 45.605  1.00 30.13 263 A 1 
ATOM 1947 C C   . GLY A 1 263 ? -17.428 -31.517 44.159  1.00 28.67 263 A 1 
ATOM 1948 O O   . GLY A 1 263 ? -16.519 -32.244 43.786  1.00 27.75 263 A 1 
ATOM 1949 N N   . LEU A 1 264 ? -18.066 -30.689 43.320  1.00 31.78 264 A 1 
ATOM 1950 C CA  . LEU A 1 264 ? -17.502 -30.247 42.057  1.00 30.48 264 A 1 
ATOM 1951 C C   . LEU A 1 264 ? -16.320 -29.345 42.398  1.00 27.89 264 A 1 
ATOM 1952 O O   . LEU A 1 264 ? -16.448 -28.124 42.433  1.00 27.00 264 A 1 
ATOM 1953 C CB  . LEU A 1 264 ? -18.583 -29.532 41.219  1.00 29.85 264 A 1 
ATOM 1954 C CG  . LEU A 1 264 ? -19.422 -30.528 40.399  1.00 28.93 264 A 1 
ATOM 1955 C CD1 . LEU A 1 264 ? -20.772 -29.897 40.041  1.00 29.71 264 A 1 
ATOM 1956 C CD2 . LEU A 1 264 ? -18.711 -30.916 39.111  1.00 32.54 264 A 1 
ATOM 1957 N N   . GLY A 1 265 ? -15.202 -29.991 42.696  1.00 30.66 265 A 1 
ATOM 1958 C CA  . GLY A 1 265 ? -13.932 -29.333 42.929  1.00 29.40 265 A 1 
ATOM 1959 C C   . GLY A 1 265 ? -13.696 -28.303 41.828  1.00 27.98 265 A 1 
ATOM 1960 O O   . GLY A 1 265 ? -13.930 -28.558 40.646  1.00 27.22 265 A 1 
ATOM 1961 N N   . ALA A 1 266 ? -13.288 -27.111 42.258  1.00 28.74 266 A 1 
ATOM 1962 C CA  . ALA A 1 266 ? -12.955 -26.026 41.363  1.00 27.87 266 A 1 
ATOM 1963 C C   . ALA A 1 266 ? -11.714 -26.428 40.552  1.00 26.04 266 A 1 
ATOM 1964 O O   . ALA A 1 266 ? -10.587 -26.156 40.947  1.00 25.27 266 A 1 
ATOM 1965 C CB  . ALA A 1 266 ? -12.751 -24.749 42.194  1.00 27.35 266 A 1 
ATOM 1966 N N   . ALA A 1 267 ? -11.939 -27.077 39.412  1.00 31.54 267 A 1 
ATOM 1967 C CA  . ALA A 1 267 ? -10.900 -27.330 38.426  1.00 31.42 267 A 1 
ATOM 1968 C C   . ALA A 1 267 ? -10.485 -25.971 37.833  1.00 29.20 267 A 1 
ATOM 1969 O O   . ALA A 1 267 ? -10.981 -25.547 36.786  1.00 28.52 267 A 1 
ATOM 1970 C CB  . ALA A 1 267 ? -11.424 -28.331 37.393  1.00 30.87 267 A 1 
ATOM 1971 N N   . ALA A 1 268 ? -9.624  -25.261 38.558  1.00 30.10 268 A 1 
ATOM 1972 C CA  . ALA A 1 268 ? -9.195  -23.897 38.272  1.00 29.53 268 A 1 
ATOM 1973 C C   . ALA A 1 268 ? -8.414  -23.781 36.958  1.00 27.96 268 A 1 
ATOM 1974 O O   . ALA A 1 268 ? -8.410  -22.724 36.333  1.00 26.93 268 A 1 
ATOM 1975 C CB  . ALA A 1 268 ? -8.339  -23.411 39.451  1.00 28.37 268 A 1 
ATOM 1976 N N   . GLY A 1 269 ? -7.773  -24.861 36.541  1.00 33.18 269 A 1 
ATOM 1977 C CA  . GLY A 1 269 ? -6.952  -24.904 35.326  1.00 32.41 269 A 1 
ATOM 1978 C C   . GLY A 1 269 ? -7.759  -24.882 34.030  1.00 31.19 269 A 1 
ATOM 1979 O O   . GLY A 1 269 ? -7.551  -25.718 33.155  1.00 29.49 269 A 1 
ATOM 1980 N N   . ALA A 1 270 ? -8.683  -23.914 33.876  1.00 36.02 270 A 1 
ATOM 1981 C CA  . ALA A 1 270 ? -9.276  -23.561 32.604  1.00 35.45 270 A 1 
ATOM 1982 C C   . ALA A 1 270 ? -8.179  -22.931 31.729  1.00 33.53 270 A 1 
ATOM 1983 O O   . ALA A 1 270 ? -8.051  -21.711 31.642  1.00 32.87 270 A 1 
ATOM 1984 C CB  . ALA A 1 270 ? -10.481 -22.642 32.840  1.00 34.81 270 A 1 
ATOM 1985 N N   . GLY A 1 271 ? -7.370  -23.767 31.124  1.00 37.08 271 A 1 
ATOM 1986 C CA  . GLY A 1 271 ? -6.310  -23.348 30.220  1.00 38.84 271 A 1 
ATOM 1987 C C   . GLY A 1 271 ? -6.855  -22.403 29.152  1.00 38.19 271 A 1 
ATOM 1988 O O   . GLY A 1 271 ? -7.974  -22.562 28.665  1.00 36.56 271 A 1 
ATOM 1989 N N   . GLU A 1 272 ? -6.053  -21.411 28.779  1.00 38.47 272 A 1 
ATOM 1990 C CA  . GLU A 1 272 ? -6.450  -20.242 27.978  1.00 38.25 272 A 1 
ATOM 1991 C C   . GLU A 1 272 ? -7.281  -20.555 26.725  1.00 35.82 272 A 1 
ATOM 1992 O O   . GLU A 1 272 ? -8.126  -19.757 26.337  1.00 34.10 272 A 1 
ATOM 1993 C CB  . GLU A 1 272 ? -5.206  -19.510 27.497  1.00 37.68 272 A 1 
ATOM 1994 C CG  . GLU A 1 272 ? -4.407  -18.784 28.583  1.00 36.19 272 A 1 
ATOM 1995 C CD  . GLU A 1 272 ? -3.279  -17.984 27.927  1.00 35.20 272 A 1 
ATOM 1996 O OE1 . GLU A 1 272 ? -2.982  -16.882 28.429  1.00 33.66 272 A 1 
ATOM 1997 O OE2 . GLU A 1 272 ? -2.765  -18.469 26.887  1.00 35.71 272 A 1 
ATOM 1998 N N   . ASN A 1 273 ? -7.066  -21.673 26.063  1.00 43.94 273 A 1 
ATOM 1999 C CA  . ASN A 1 273 ? -7.715  -21.986 24.785  1.00 45.81 273 A 1 
ATOM 2000 C C   . ASN A 1 273 ? -9.196  -22.368 24.895  1.00 43.56 273 A 1 
ATOM 2001 O O   . ASN A 1 273 ? -9.790  -22.779 23.899  1.00 41.05 273 A 1 
ATOM 2002 C CB  . ASN A 1 273 ? -6.897  -23.048 24.049  1.00 43.99 273 A 1 
ATOM 2003 C CG  . ASN A 1 273 ? -5.613  -22.456 23.545  1.00 39.50 273 A 1 
ATOM 2004 O OD1 . ASN A 1 273 ? -5.568  -21.397 22.954  1.00 38.09 273 A 1 
ATOM 2005 N ND2 . ASN A 1 273 ? -4.507  -23.119 23.759  1.00 37.58 273 A 1 
ATOM 2006 N N   . GLY A 1 274 ? -9.811  -22.287 26.091  1.00 47.66 274 A 1 
ATOM 2007 C CA  . GLY A 1 274 ? -11.189 -22.693 26.290  1.00 46.32 274 A 1 
ATOM 2008 C C   . GLY A 1 274 ? -11.445 -24.161 25.961  1.00 45.34 274 A 1 
ATOM 2009 O O   . GLY A 1 274 ? -12.594 -24.548 25.783  1.00 43.46 274 A 1 
ATOM 2010 N N   . HIS A 1 275 ? -10.409 -25.009 25.859  1.00 47.68 275 A 1 
ATOM 2011 C CA  . HIS A 1 275 ? -10.655 -26.442 25.856  1.00 46.79 275 A 1 
ATOM 2012 C C   . HIS A 1 275 ? -11.245 -26.788 27.215  1.00 42.50 275 A 1 
ATOM 2013 O O   . HIS A 1 275 ? -10.585 -26.643 28.237  1.00 41.42 275 A 1 
ATOM 2014 C CB  . HIS A 1 275 ? -9.383  -27.232 25.526  1.00 45.13 275 A 1 
ATOM 2015 C CG  . HIS A 1 275 ? -9.094  -27.219 24.054  1.00 42.38 275 A 1 
ATOM 2016 N ND1 . HIS A 1 275 ? -9.977  -27.591 23.054  1.00 40.73 275 A 1 
ATOM 2017 C CD2 . HIS A 1 275 ? -7.927  -26.842 23.433  1.00 40.68 275 A 1 
ATOM 2018 C CE1 . HIS A 1 275 ? -9.355  -27.429 21.875  1.00 37.83 275 A 1 
ATOM 2019 N NE2 . HIS A 1 275 ? -8.114  -26.972 22.054  1.00 38.23 275 A 1 
ATOM 2020 N N   . CYS A 1 276 ? -12.530 -27.216 27.230  1.00 59.05 276 A 1 
ATOM 2021 C CA  . CYS A 1 276 ? -13.076 -27.909 28.378  1.00 56.86 276 A 1 
ATOM 2022 C C   . CYS A 1 276 ? -12.132 -29.087 28.606  1.00 52.65 276 A 1 
ATOM 2023 O O   . CYS A 1 276 ? -12.040 -29.954 27.729  1.00 50.22 276 A 1 
ATOM 2024 C CB  . CYS A 1 276 ? -14.498 -28.399 28.093  1.00 55.88 276 A 1 
ATOM 2025 S SG  . CYS A 1 276 ? -15.718 -27.062 27.954  1.00 51.12 276 A 1 
ATOM 2026 N N   . ALA A 1 277 ? -11.412 -29.060 29.722  1.00 47.34 277 A 1 
ATOM 2027 C CA  . ALA A 1 277 ? -10.695 -30.247 30.136  1.00 49.51 277 A 1 
ATOM 2028 C C   . ALA A 1 277 ? -11.716 -31.385 30.077  1.00 47.44 277 A 1 
ATOM 2029 O O   . ALA A 1 277 ? -12.846 -31.193 30.541  1.00 46.46 277 A 1 
ATOM 2030 C CB  . ALA A 1 277 ? -10.116 -30.042 31.543  1.00 48.16 277 A 1 
ATOM 2031 N N   . PRO A 1 278 ? -11.426 -32.512 29.415  1.00 47.53 278 A 1 
ATOM 2032 C CA  . PRO A 1 278 ? -12.287 -33.668 29.536  1.00 48.62 278 A 1 
ATOM 2033 C C   . PRO A 1 278 ? -12.484 -33.872 31.036  1.00 47.50 278 A 1 
ATOM 2034 O O   . PRO A 1 278 ? -11.526 -33.652 31.786  1.00 47.70 278 A 1 
ATOM 2035 C CB  . PRO A 1 278 ? -11.545 -34.824 28.859  1.00 47.86 278 A 1 
ATOM 2036 C CG  . PRO A 1 278 ? -10.075 -34.395 28.911  1.00 48.56 278 A 1 
ATOM 2037 C CD  . PRO A 1 278 ? -10.144 -32.864 28.849  1.00 52.72 278 A 1 
ATOM 2038 N N   . PRO A 1 279 ? -13.729 -34.160 31.505  1.00 46.44 279 A 1 
ATOM 2039 C CA  . PRO A 1 279 ? -13.919 -34.462 32.914  1.00 46.43 279 A 1 
ATOM 2040 C C   . PRO A 1 279 ? -12.839 -35.480 33.273  1.00 44.11 279 A 1 
ATOM 2041 O O   . PRO A 1 279 ? -12.585 -36.359 32.439  1.00 44.20 279 A 1 
ATOM 2042 C CB  . PRO A 1 279 ? -15.338 -35.025 33.038  1.00 45.92 279 A 1 
ATOM 2043 C CG  . PRO A 1 279 ? -15.659 -35.514 31.629  1.00 47.34 279 A 1 
ATOM 2044 C CD  . PRO A 1 279 ? -14.866 -34.556 30.725  1.00 52.43 279 A 1 
ATOM 2045 N N   . PRO A 1 280 ? -12.156 -35.306 34.427  1.00 41.49 280 A 1 
ATOM 2046 C CA  . PRO A 1 280 ? -11.165 -36.277 34.843  1.00 43.47 280 A 1 
ATOM 2047 C C   . PRO A 1 280 ? -11.842 -37.631 34.682  1.00 41.93 280 A 1 
ATOM 2048 O O   . PRO A 1 280 ? -12.989 -37.791 35.102  1.00 41.39 280 A 1 
ATOM 2049 C CB  . PRO A 1 280 ? -10.795 -35.944 36.290  1.00 42.64 280 A 1 
ATOM 2050 C CG  . PRO A 1 280 ? -11.981 -35.111 36.779  1.00 43.38 280 A 1 
ATOM 2051 C CD  . PRO A 1 280 ? -12.471 -34.405 35.516  1.00 48.61 280 A 1 
ATOM 2052 N N   . ALA A 1 281 ? -11.225 -38.511 33.911  1.00 39.31 281 A 1 
ATOM 2053 C CA  . ALA A 1 281 ? -11.752 -39.849 33.777  1.00 41.23 281 A 1 
ATOM 2054 C C   . ALA A 1 281 ? -11.926 -40.327 35.212  1.00 38.01 281 A 1 
ATOM 2055 O O   . ALA A 1 281 ? -10.963 -40.208 35.975  1.00 36.52 281 A 1 
ATOM 2056 C CB  . ALA A 1 281 ? -10.782 -40.717 32.975  1.00 41.07 281 A 1 
ATOM 2057 N N   . ASP A 1 282 ? -13.171 -40.708 35.592  1.00 40.91 282 A 1 
ATOM 2058 C CA  . ASP A 1 282 ? -13.416 -41.274 36.903  1.00 40.73 282 A 1 
ATOM 2059 C C   . ASP A 1 282 ? -12.315 -42.306 37.077  1.00 35.14 282 A 1 
ATOM 2060 O O   . ASP A 1 282 ? -12.164 -43.172 36.207  1.00 33.71 282 A 1 
ATOM 2061 C CB  . ASP A 1 282 ? -14.826 -41.885 36.984  1.00 39.84 282 A 1 
ATOM 2062 C CG  . ASP A 1 282 ? -15.949 -40.839 36.883  1.00 37.52 282 A 1 
ATOM 2063 O OD1 . ASP A 1 282 ? -15.868 -39.818 37.605  1.00 37.91 282 A 1 
ATOM 2064 O OD2 . ASP A 1 282 ? -16.866 -41.016 36.039  1.00 39.27 282 A 1 
ATOM 2065 N N   . VAL A 1 283 ? -11.474 -42.098 38.080  1.00 38.93 283 A 1 
ATOM 2066 C CA  . VAL A 1 283 ? -10.402 -43.034 38.376  1.00 42.26 283 A 1 
ATOM 2067 C C   . VAL A 1 283 ? -11.145 -44.291 38.774  1.00 38.80 283 A 1 
ATOM 2068 O O   . VAL A 1 283 ? -11.629 -44.381 39.895  1.00 38.58 283 A 1 
ATOM 2069 C CB  . VAL A 1 283 ? -9.459  -42.509 39.484  1.00 41.38 283 A 1 
ATOM 2070 C CG1 . VAL A 1 283 ? -8.363  -43.514 39.819  1.00 38.07 283 A 1 
ATOM 2071 C CG2 . VAL A 1 283 ? -8.777  -41.203 39.052  1.00 41.42 283 A 1 
ATOM 2072 N N   . GLU A 1 284 ? -11.394 -45.157 37.786  1.00 34.24 284 A 1 
ATOM 2073 C CA  . GLU A 1 284 ? -11.868 -46.494 38.089  1.00 35.00 284 A 1 
ATOM 2074 C C   . GLU A 1 284 ? -10.890 -47.026 39.137  1.00 30.45 284 A 1 
ATOM 2075 O O   . GLU A 1 284 ? -9.674  -46.869 38.948  1.00 30.87 284 A 1 
ATOM 2076 C CB  . GLU A 1 284 ? -11.918 -47.398 36.855  1.00 37.02 284 A 1 
ATOM 2077 C CG  . GLU A 1 284 ? -13.241 -47.224 36.082  1.00 37.03 284 A 1 
ATOM 2078 C CD  . GLU A 1 284 ? -13.370 -48.136 34.844  1.00 35.76 284 A 1 
ATOM 2079 O OE1 . GLU A 1 284 ? -14.528 -48.385 34.442  1.00 33.49 284 A 1 
ATOM 2080 O OE2 . GLU A 1 284 ? -12.335 -48.508 34.260  1.00 37.47 284 A 1 
ATOM 2081 N N   . PRO A 1 285 ? -11.398 -47.540 40.278  1.00 34.07 285 A 1 
ATOM 2082 C CA  . PRO A 1 285 ? -10.534 -48.066 41.317  1.00 34.46 285 A 1 
ATOM 2083 C C   . PRO A 1 285 ? -9.550  -49.020 40.666  1.00 31.75 285 A 1 
ATOM 2084 O O   . PRO A 1 285 ? -9.893  -49.702 39.692  1.00 31.44 285 A 1 
ATOM 2085 C CB  . PRO A 1 285 ? -11.454 -48.728 42.344  1.00 34.53 285 A 1 
ATOM 2086 C CG  . PRO A 1 285 ? -12.726 -49.007 41.554  1.00 36.57 285 A 1 
ATOM 2087 C CD  . PRO A 1 285 ? -12.772 -47.861 40.535  1.00 43.98 285 A 1 
ATOM 2088 N N   . ASP A 1 286 ? -8.344  -49.016 41.172  1.00 39.41 286 A 1 
ATOM 2089 C CA  . ASP A 1 286 ? -7.160  -49.571 40.529  1.00 42.53 286 A 1 
ATOM 2090 C C   . ASP A 1 286 ? -7.188  -51.119 40.473  1.00 38.10 286 A 1 
ATOM 2091 O O   . ASP A 1 286 ? -6.287  -51.807 40.942  1.00 39.23 286 A 1 
ATOM 2092 C CB  . ASP A 1 286 ? -5.920  -48.964 41.217  1.00 43.37 286 A 1 
ATOM 2093 C CG  . ASP A 1 286 ? -4.630  -48.969 40.380  1.00 41.27 286 A 1 
ATOM 2094 O OD1 . ASP A 1 286 ? -4.694  -49.365 39.195  1.00 41.40 286 A 1 
ATOM 2095 O OD2 . ASP A 1 286 ? -3.591  -48.556 40.930  1.00 41.28 286 A 1 
ATOM 2096 N N   . GLU A 1 287 ? -8.245  -51.703 39.903  1.00 40.30 287 A 1 
ATOM 2097 C CA  . GLU A 1 287 ? -8.334  -53.113 39.498  1.00 41.37 287 A 1 
ATOM 2098 C C   . GLU A 1 287 ? -7.259  -53.455 38.456  1.00 36.89 287 A 1 
ATOM 2099 O O   . GLU A 1 287 ? -7.012  -54.620 38.144  1.00 36.66 287 A 1 
ATOM 2100 C CB  . GLU A 1 287 ? -9.719  -53.441 38.919  1.00 42.64 287 A 1 
ATOM 2101 C CG  . GLU A 1 287 ? -10.826 -53.595 39.973  1.00 41.53 287 A 1 
ATOM 2102 C CD  . GLU A 1 287 ? -12.075 -54.293 39.389  1.00 41.11 287 A 1 
ATOM 2103 O OE1 . GLU A 1 287 ? -12.798 -54.949 40.181  1.00 37.54 287 A 1 
ATOM 2104 O OE2 . GLU A 1 287 ? -12.279 -54.210 38.158  1.00 39.82 287 A 1 
ATOM 2105 N N   . SER A 1 288 ? -6.556  -52.435 37.950  1.00 46.56 288 A 1 
ATOM 2106 C CA  . SER A 1 288 ? -5.447  -52.618 37.014  1.00 46.04 288 A 1 
ATOM 2107 C C   . SER A 1 288 ? -4.326  -53.494 37.579  1.00 42.45 288 A 1 
ATOM 2108 O O   . SER A 1 288 ? -3.671  -54.199 36.807  1.00 41.95 288 A 1 
ATOM 2109 C CB  . SER A 1 288 ? -4.906  -51.261 36.564  1.00 45.35 288 A 1 
ATOM 2110 O OG  . SER A 1 288 ? -3.937  -50.734 37.441  1.00 43.23 288 A 1 
ATOM 2111 N N   . SER A 1 289 ? -4.148  -53.517 38.908  1.00 55.78 289 A 1 
ATOM 2112 C CA  . SER A 1 289 ? -3.169  -54.377 39.588  1.00 54.44 289 A 1 
ATOM 2113 C C   . SER A 1 289 ? -3.387  -55.858 39.263  1.00 50.20 289 A 1 
ATOM 2114 O O   . SER A 1 289 ? -2.500  -56.520 38.707  1.00 51.99 289 A 1 
ATOM 2115 C CB  . SER A 1 289 ? -3.240  -54.111 41.101  1.00 55.29 289 A 1 
ATOM 2116 O OG  . SER A 1 289 ? -2.475  -55.061 41.801  1.00 51.00 289 A 1 
ATOM 2117 N N   . ALA A 1 290 ? -4.609  -56.378 39.485  1.00 57.57 290 A 1 
ATOM 2118 C CA  . ALA A 1 290 ? -4.921  -57.792 39.259  1.00 56.81 290 A 1 
ATOM 2119 C C   . ALA A 1 290 ? -4.862  -58.188 37.771  1.00 52.47 290 A 1 
ATOM 2120 O O   . ALA A 1 290 ? -4.426  -59.292 37.412  1.00 56.83 290 A 1 
ATOM 2121 C CB  . ALA A 1 290 ? -6.298  -58.071 39.865  1.00 60.12 290 A 1 
ATOM 2122 N N   . ALA A 1 291 ? -5.272  -57.287 36.871  1.00 63.02 291 A 1 
ATOM 2123 C CA  . ALA A 1 291 ? -5.227  -57.535 35.431  1.00 64.80 291 A 1 
ATOM 2124 C C   . ALA A 1 291 ? -3.788  -57.533 34.876  1.00 62.02 291 A 1 
ATOM 2125 O O   . ALA A 1 291 ? -3.460  -58.325 33.979  1.00 67.74 291 A 1 
ATOM 2126 C CB  . ALA A 1 291 ? -6.115  -56.500 34.733  1.00 67.74 291 A 1 
ATOM 2127 N N   . ALA A 1 292 ? -2.919  -56.665 35.407  1.00 63.70 292 A 1 
ATOM 2128 C CA  . ALA A 1 292 ? -1.508  -56.600 35.029  1.00 67.05 292 A 1 
ATOM 2129 C C   . ALA A 1 292 ? -0.754  -57.880 35.442  1.00 65.51 292 A 1 
ATOM 2130 O O   . ALA A 1 292 ? 0.032   -58.408 34.648  1.00 72.59 292 A 1 
ATOM 2131 C CB  . ALA A 1 292 ? -0.885  -55.341 35.649  1.00 71.23 292 A 1 
ATOM 2132 N N   . GLU A 1 293 ? -1.060  -58.405 36.623  1.00 61.66 293 A 1 
ATOM 2133 C CA  . GLU A 1 293 ? -0.436  -59.637 37.110  1.00 63.83 293 A 1 
ATOM 2134 C C   . GLU A 1 293 ? -0.832  -60.865 36.261  1.00 60.32 293 A 1 
ATOM 2135 O O   . GLU A 1 293 ? 0.034   -61.639 35.825  1.00 68.72 293 A 1 
ATOM 2136 C CB  . GLU A 1 293 ? -0.778  -59.814 38.594  1.00 70.71 293 A 1 
ATOM 2137 C CG  . GLU A 1 293 ? 0.285   -60.681 39.277  1.00 64.20 293 A 1 
ATOM 2138 C CD  . GLU A 1 293 ? 0.034   -60.903 40.771  1.00 61.39 293 A 1 
ATOM 2139 O OE1 . GLU A 1 293 ? 0.895   -61.606 41.351  1.00 54.36 293 A 1 
ATOM 2140 O OE2 . GLU A 1 293 ? -1.008  -60.455 41.268  1.00 55.38 293 A 1 
ATOM 2141 N N   . ARG A 1 294 ? -2.137  -60.963 35.875  1.00 55.02 294 A 1 
ATOM 2142 C CA  . ARG A 1 294 ? -2.592  -62.019 34.952  1.00 60.92 294 A 1 
ATOM 2143 C C   . ARG A 1 294 ? -1.929  -61.931 33.574  1.00 58.55 294 A 1 
ATOM 2144 O O   . ARG A 1 294 ? -1.619  -62.969 32.980  1.00 66.31 294 A 1 
ATOM 2145 C CB  . ARG A 1 294 ? -4.126  -62.022 34.814  1.00 66.11 294 A 1 
ATOM 2146 C CG  . ARG A 1 294 ? -4.813  -62.763 35.980  1.00 61.86 294 A 1 
ATOM 2147 C CD  . ARG A 1 294 ? -6.327  -62.855 35.749  1.00 62.38 294 A 1 
ATOM 2148 N NE  . ARG A 1 294 ? -6.994  -63.663 36.795  1.00 56.50 294 A 1 
ATOM 2149 C CZ  . ARG A 1 294 ? -8.263  -64.054 36.819  1.00 47.82 294 A 1 
ATOM 2150 N NH1 . ARG A 1 294 ? -9.100  -63.758 35.844  1.00 44.83 294 A 1 
ATOM 2151 N NH2 . ARG A 1 294 ? -8.731  -64.750 37.810  1.00 45.31 294 A 1 
ATOM 2152 N N   . ARG A 1 295 ? -1.686  -60.713 33.045  1.00 48.43 295 A 1 
ATOM 2153 C CA  . ARG A 1 295 ? -0.974  -60.545 31.763  1.00 60.31 295 A 1 
ATOM 2154 C C   . ARG A 1 295 ? 0.488   -60.956 31.856  1.00 58.22 295 A 1 
ATOM 2155 O O   . ARG A 1 295 ? 0.972   -61.600 30.927  1.00 66.13 295 A 1 
ATOM 2156 C CB  . ARG A 1 295 ? -1.121  -59.113 31.218  1.00 68.20 295 A 1 
ATOM 2157 C CG  . ARG A 1 295 ? -2.346  -58.977 30.302  1.00 63.69 295 A 1 
ATOM 2158 C CD  . ARG A 1 295 ? -2.385  -57.583 29.668  1.00 63.87 295 A 1 
ATOM 2159 N NE  . ARG A 1 295 ? -3.488  -57.463 28.673  1.00 57.61 295 A 1 
ATOM 2160 C CZ  . ARG A 1 295 ? -3.749  -56.391 27.923  1.00 48.53 295 A 1 
ATOM 2161 N NH1 . ARG A 1 295 ? -3.024  -55.301 28.011  1.00 44.98 295 A 1 
ATOM 2162 N NH2 . ARG A 1 295 ? -4.745  -56.409 27.089  1.00 45.64 295 A 1 
ATOM 2163 N N   . ARG A 1 296 ? 1.204   -60.637 32.976  1.00 53.44 296 A 1 
ATOM 2164 C CA  . ARG A 1 296 ? 2.591   -61.082 33.183  1.00 59.82 296 A 1 
ATOM 2165 C C   . ARG A 1 296 ? 2.703   -62.602 33.203  1.00 57.34 296 A 1 
ATOM 2166 O O   . ARG A 1 296 ? 3.549   -63.143 32.488  1.00 64.47 296 A 1 
ATOM 2167 C CB  . ARG A 1 296 ? 3.195   -60.470 34.464  1.00 67.33 296 A 1 
ATOM 2168 C CG  . ARG A 1 296 ? 3.885   -59.115 34.189  1.00 62.40 296 A 1 
ATOM 2169 C CD  . ARG A 1 296 ? 4.589   -58.614 35.463  1.00 63.66 296 A 1 
ATOM 2170 N NE  . ARG A 1 296 ? 5.387   -57.395 35.211  1.00 56.78 296 A 1 
ATOM 2171 C CZ  . ARG A 1 296 ? 6.140   -56.749 36.104  1.00 48.24 296 A 1 
ATOM 2172 N NH1 . ARG A 1 296 ? 6.239   -57.169 37.340  1.00 44.78 296 A 1 
ATOM 2173 N NH2 . ARG A 1 296 ? 6.805   -55.687 35.775  1.00 46.04 296 A 1 
ATOM 2174 N N   . ARG A 1 297 ? 1.797   -63.322 33.930  1.00 56.91 297 A 1 
ATOM 2175 C CA  . ARG A 1 297 ? 1.807   -64.798 33.953  1.00 60.51 297 A 1 
ATOM 2176 C C   . ARG A 1 297 ? 1.568   -65.415 32.572  1.00 55.92 297 A 1 
ATOM 2177 O O   . ARG A 1 297 ? 2.293   -66.337 32.191  1.00 62.64 297 A 1 
ATOM 2178 C CB  . ARG A 1 297 ? 0.807   -65.350 34.989  1.00 68.02 297 A 1 
ATOM 2179 C CG  . ARG A 1 297 ? 1.370   -65.308 36.429  1.00 64.73 297 A 1 
ATOM 2180 C CD  . ARG A 1 297 ? 0.437   -66.049 37.407  1.00 64.98 297 A 1 
ATOM 2181 N NE  . ARG A 1 297 ? 0.996   -66.093 38.782  1.00 56.65 297 A 1 
ATOM 2182 C CZ  . ARG A 1 297 ? 0.544   -66.818 39.805  1.00 50.01 297 A 1 
ATOM 2183 N NH1 . ARG A 1 297 ? -0.481  -67.609 39.684  1.00 45.64 297 A 1 
ATOM 2184 N NH2 . ARG A 1 297 ? 1.122   -66.754 40.965  1.00 45.82 297 A 1 
ATOM 2185 N N   . ARG A 1 298 ? 0.626   -64.870 31.755  1.00 52.58 298 A 1 
ATOM 2186 C CA  . ARG A 1 298 ? 0.406   -65.376 30.384  1.00 58.19 298 A 1 
ATOM 2187 C C   . ARG A 1 298 ? 1.588   -65.118 29.442  1.00 53.59 298 A 1 
ATOM 2188 O O   . ARG A 1 298 ? 1.836   -65.934 28.553  1.00 56.06 298 A 1 
ATOM 2189 C CB  . ARG A 1 298 ? -0.901  -64.823 29.786  1.00 64.04 298 A 1 
ATOM 2190 C CG  . ARG A 1 298 ? -2.097  -65.733 30.096  1.00 61.19 298 A 1 
ATOM 2191 C CD  . ARG A 1 298 ? -3.361  -65.248 29.364  1.00 62.45 298 A 1 
ATOM 2192 N NE  . ARG A 1 298 ? -4.473  -66.218 29.496  1.00 53.77 298 A 1 
ATOM 2193 C CZ  . ARG A 1 298 ? -5.684  -66.106 28.951  1.00 49.38 298 A 1 
ATOM 2194 N NH1 . ARG A 1 298 ? -6.028  -65.067 28.233  1.00 43.30 298 A 1 
ATOM 2195 N NH2 . ARG A 1 298 ? -6.573  -67.043 29.123  1.00 43.90 298 A 1 
ATOM 2196 N N   . GLY A 1 299 ? 2.319   -64.019 29.634  1.00 60.84 299 A 1 
ATOM 2197 C CA  . GLY A 1 299 ? 3.488   -63.702 28.812  1.00 61.47 299 A 1 
ATOM 2198 C C   . GLY A 1 299 ? 4.659   -64.658 29.049  1.00 59.89 299 A 1 
ATOM 2199 O O   . GLY A 1 299 ? 5.317   -65.066 28.087  1.00 64.45 299 A 1 
ATOM 2200 N N   . ALA A 1 300 ? 4.877   -65.061 30.288  1.00 61.16 300 A 1 
ATOM 2201 C CA  . ALA A 1 300 ? 5.962   -65.976 30.639  1.00 64.42 300 A 1 
ATOM 2202 C C   . ALA A 1 300 ? 5.779   -67.374 30.023  1.00 60.70 300 A 1 
ATOM 2203 O O   . ALA A 1 300 ? 6.704   -67.916 29.421  1.00 67.30 300 A 1 
ATOM 2204 C CB  . ALA A 1 300 ? 6.076   -66.029 32.172  1.00 69.82 300 A 1 
ATOM 2205 N N   . LEU A 1 301 ? 4.548   -67.927 30.094  1.00 54.62 301 A 1 
ATOM 2206 C CA  . LEU A 1 301 ? 4.242   -69.254 29.529  1.00 58.98 301 A 1 
ATOM 2207 C C   . LEU A 1 301 ? 4.479   -69.336 28.015  1.00 56.07 301 A 1 
ATOM 2208 O O   . LEU A 1 301 ? 4.967   -70.353 27.521  1.00 62.76 301 A 1 
ATOM 2209 C CB  . LEU A 1 301 ? 2.786   -69.624 29.893  1.00 65.66 301 A 1 
ATOM 2210 C CG  . LEU A 1 301 ? 2.679   -70.339 31.253  1.00 60.71 301 A 1 
ATOM 2211 C CD1 . LEU A 1 301 ? 1.259   -70.208 31.812  1.00 56.94 301 A 1 
ATOM 2212 C CD2 . LEU A 1 301 ? 3.018   -71.817 31.117  1.00 62.68 301 A 1 
ATOM 2213 N N   . ARG A 1 302 ? 4.190   -68.275 27.261  1.00 48.68 302 A 1 
ATOM 2214 C CA  . ARG A 1 302 ? 4.361   -68.305 25.798  1.00 58.72 302 A 1 
ATOM 2215 C C   . ARG A 1 302 ? 5.826   -68.321 25.344  1.00 54.13 302 A 1 
ATOM 2216 O O   . ARG A 1 302 ? 6.081   -68.714 24.202  1.00 59.34 302 A 1 
ATOM 2217 C CB  . ARG A 1 302 ? 3.574   -67.164 25.127  1.00 64.68 302 A 1 
ATOM 2218 C CG  . ARG A 1 302 ? 2.294   -67.690 24.478  1.00 61.02 302 A 1 
ATOM 2219 C CD  . ARG A 1 302 ? 1.586   -66.575 23.690  1.00 61.04 302 A 1 
ATOM 2220 N NE  . ARG A 1 302 ? 0.422   -67.096 22.940  1.00 53.38 302 A 1 
ATOM 2221 C CZ  . ARG A 1 302 ? -0.331  -66.414 22.076  1.00 47.13 302 A 1 
ATOM 2222 N NH1 . ARG A 1 302 ? -0.118  -65.143 21.822  1.00 42.06 302 A 1 
ATOM 2223 N NH2 . ARG A 1 302 ? -1.314  -66.996 21.454  1.00 43.53 302 A 1 
ATOM 2224 N N   . ARG A 1 303 ? 6.783   -67.854 26.174  1.00 40.59 303 A 1 
ATOM 2225 C CA  . ARG A 1 303 ? 8.198   -67.803 25.778  1.00 50.48 303 A 1 
ATOM 2226 C C   . ARG A 1 303 ? 8.906   -69.159 25.868  1.00 45.69 303 A 1 
ATOM 2227 O O   . ARG A 1 303 ? 9.841   -69.380 25.107  1.00 46.00 303 A 1 
ATOM 2228 C CB  . ARG A 1 303 ? 8.947   -66.716 26.565  1.00 54.46 303 A 1 
ATOM 2229 C CG  . ARG A 1 303 ? 9.337   -65.530 25.667  1.00 52.97 303 A 1 
ATOM 2230 C CD  . ARG A 1 303 ? 10.159  -64.498 26.445  1.00 54.83 303 A 1 
ATOM 2231 N NE  . ARG A 1 303 ? 10.604  -63.390 25.575  1.00 47.93 303 A 1 
ATOM 2232 C CZ  . ARG A 1 303 ? 11.364  -62.351 25.951  1.00 44.73 303 A 1 
ATOM 2233 N NH1 . ARG A 1 303 ? 11.779  -62.226 27.180  1.00 39.19 303 A 1 
ATOM 2234 N NH2 . ARG A 1 303 ? 11.718  -61.444 25.092  1.00 39.76 303 A 1 
ATOM 2235 N N   . GLY A 1 304 ? 8.466   -70.041 26.769  1.00 49.12 304 A 1 
ATOM 2236 C CA  . GLY A 1 304 ? 9.177   -71.307 26.985  1.00 50.37 304 A 1 
ATOM 2237 C C   . GLY A 1 304 ? 9.048   -72.310 25.835  1.00 47.54 304 A 1 
ATOM 2238 O O   . GLY A 1 304 ? 10.030  -72.936 25.442  1.00 49.52 304 A 1 
ATOM 2239 N N   . GLY A 1 305 ? 7.850   -72.443 25.267  1.00 42.97 305 A 1 
ATOM 2240 C CA  . GLY A 1 305 ? 7.549   -73.577 24.380  1.00 44.41 305 A 1 
ATOM 2241 C C   . GLY A 1 305 ? 8.249   -73.606 23.020  1.00 41.88 305 A 1 
ATOM 2242 O O   . GLY A 1 305 ? 8.173   -74.611 22.326  1.00 44.90 305 A 1 
ATOM 2243 N N   . ARG A 1 306 ? 8.889   -72.535 22.589  1.00 34.66 306 A 1 
ATOM 2244 C CA  . ARG A 1 306 ? 9.318   -72.396 21.188  1.00 42.20 306 A 1 
ATOM 2245 C C   . ARG A 1 306 ? 10.592  -73.160 20.810  1.00 37.56 306 A 1 
ATOM 2246 O O   . ARG A 1 306 ? 11.031  -73.019 19.673  1.00 39.85 306 A 1 
ATOM 2247 C CB  . ARG A 1 306 ? 9.373   -70.909 20.789  1.00 45.88 306 A 1 
ATOM 2248 C CG  . ARG A 1 306 ? 8.562   -70.648 19.507  1.00 45.71 306 A 1 
ATOM 2249 C CD  . ARG A 1 306 ? 8.701   -69.189 19.058  1.00 47.22 306 A 1 
ATOM 2250 N NE  . ARG A 1 306 ? 7.793   -68.888 17.939  1.00 43.18 306 A 1 
ATOM 2251 C CZ  . ARG A 1 306 ? 7.770   -67.771 17.225  1.00 39.80 306 A 1 
ATOM 2252 N NH1 . ARG A 1 306 ? 8.606   -66.788 17.444  1.00 36.83 306 A 1 
ATOM 2253 N NH2 . ARG A 1 306 ? 6.899   -67.612 16.253  1.00 38.09 306 A 1 
ATOM 2254 N N   . ARG A 1 307 ? 11.195  -73.894 21.751  1.00 33.71 307 A 1 
ATOM 2255 C CA  . ARG A 1 307 ? 12.532  -74.466 21.510  1.00 42.82 307 A 1 
ATOM 2256 C C   . ARG A 1 307 ? 12.557  -75.593 20.468  1.00 38.01 307 A 1 
ATOM 2257 O O   . ARG A 1 307 ? 13.377  -75.522 19.563  1.00 39.74 307 A 1 
ATOM 2258 C CB  . ARG A 1 307 ? 13.184  -74.924 22.832  1.00 45.57 307 A 1 
ATOM 2259 C CG  . ARG A 1 307 ? 14.381  -74.026 23.219  1.00 44.67 307 A 1 
ATOM 2260 C CD  . ARG A 1 307 ? 15.131  -74.621 24.416  1.00 45.87 307 A 1 
ATOM 2261 N NE  . ARG A 1 307 ? 16.327  -73.826 24.766  1.00 42.65 307 A 1 
ATOM 2262 C CZ  . ARG A 1 307 ? 17.232  -74.116 25.692  1.00 38.66 307 A 1 
ATOM 2263 N NH1 . ARG A 1 307 ? 17.131  -75.193 26.433  1.00 35.65 307 A 1 
ATOM 2264 N NH2 . ARG A 1 307 ? 18.254  -73.346 25.895  1.00 37.41 307 A 1 
ATOM 2265 N N   . ARG A 1 308 ? 11.783  -76.660 20.680  1.00 31.67 308 A 1 
ATOM 2266 C CA  . ARG A 1 308 ? 12.321  -77.991 20.347  1.00 36.46 308 A 1 
ATOM 2267 C C   . ARG A 1 308 ? 11.830  -78.627 19.041  1.00 30.92 308 A 1 
ATOM 2268 O O   . ARG A 1 308 ? 12.110  -79.798 18.842  1.00 31.29 308 A 1 
ATOM 2269 C CB  . ARG A 1 308 ? 12.133  -78.937 21.548  1.00 39.13 308 A 1 
ATOM 2270 C CG  . ARG A 1 308 ? 13.397  -79.764 21.859  1.00 39.47 308 A 1 
ATOM 2271 C CD  . ARG A 1 308 ? 13.131  -80.774 22.989  1.00 41.15 308 A 1 
ATOM 2272 N NE  . ARG A 1 308 ? 14.362  -81.403 23.484  1.00 37.99 308 A 1 
ATOM 2273 C CZ  . ARG A 1 308 ? 14.437  -82.391 24.366  1.00 36.54 308 A 1 
ATOM 2274 N NH1 . ARG A 1 308 ? 13.366  -82.939 24.872  1.00 32.93 308 A 1 
ATOM 2275 N NH2 . ARG A 1 308 ? 15.595  -82.846 24.755  1.00 33.30 308 A 1 
ATOM 2276 N N   . ALA A 1 309 ? 11.110  -77.918 18.188  1.00 33.91 309 A 1 
ATOM 2277 C CA  . ALA A 1 309 ? 10.568  -78.532 16.968  1.00 34.56 309 A 1 
ATOM 2278 C C   . ALA A 1 309 ? 11.704  -78.932 16.024  1.00 29.89 309 A 1 
ATOM 2279 O O   . ALA A 1 309 ? 12.257  -78.093 15.309  1.00 31.01 309 A 1 
ATOM 2280 C CB  . ALA A 1 309 ? 9.551   -77.584 16.335  1.00 37.27 309 A 1 
ATOM 2281 N N   . GLY A 1 310 ? 12.084  -80.181 16.112  1.00 33.25 310 A 1 
ATOM 2282 C CA  . GLY A 1 310 ? 13.172  -80.783 15.350  1.00 32.91 310 A 1 
ATOM 2283 C C   . GLY A 1 310 ? 12.798  -81.145 13.911  1.00 29.29 310 A 1 
ATOM 2284 O O   . GLY A 1 310 ? 11.758  -80.747 13.395  1.00 31.03 310 A 1 
ATOM 2285 N N   . ALA A 1 311 ? 13.682  -81.897 13.300  1.00 27.73 311 A 1 
ATOM 2286 C CA  . ALA A 1 311 ? 13.948  -81.871 11.860  1.00 29.70 311 A 1 
ATOM 2287 C C   . ALA A 1 311 ? 13.263  -82.941 10.995  1.00 26.78 311 A 1 
ATOM 2288 O O   . ALA A 1 311 ? 13.531  -82.956 9.798   1.00 27.95 311 A 1 
ATOM 2289 C CB  . ALA A 1 311 ? 15.476  -81.962 11.719  1.00 31.89 311 A 1 
ATOM 2290 N N   . GLU A 1 312 ? 12.510  -83.889 11.553  1.00 31.23 312 A 1 
ATOM 2291 C CA  . GLU A 1 312 ? 12.195  -85.127 10.823  1.00 32.60 312 A 1 
ATOM 2292 C C   . GLU A 1 312 ? 11.430  -84.892 9.514   1.00 27.79 312 A 1 
ATOM 2293 O O   . GLU A 1 312 ? 10.442  -84.159 9.462   1.00 28.72 312 A 1 
ATOM 2294 C CB  . GLU A 1 312 ? 11.495  -86.148 11.729  1.00 35.87 312 A 1 
ATOM 2295 C CG  . GLU A 1 312 ? 12.477  -86.787 12.711  1.00 37.00 312 A 1 
ATOM 2296 C CD  . GLU A 1 312 ? 11.834  -87.892 13.581  1.00 38.27 312 A 1 
ATOM 2297 O OE1 . GLU A 1 312 ? 12.610  -88.702 14.141  1.00 35.88 312 A 1 
ATOM 2298 O OE2 . GLU A 1 312 ? 10.588  -87.892 13.700  1.00 41.23 312 A 1 
ATOM 2299 N N   . GLY A 1 313 ? 11.909  -85.489 8.443   1.00 29.70 313 A 1 
ATOM 2300 C CA  . GLY A 1 313 ? 11.638  -85.116 7.063   1.00 29.28 313 A 1 
ATOM 2301 C C   . GLY A 1 313 ? 10.816  -86.071 6.195   1.00 25.81 313 A 1 
ATOM 2302 O O   . GLY A 1 313 ? 11.051  -86.082 4.997   1.00 25.96 313 A 1 
ATOM 2303 N N   . GLY A 1 314 ? 9.935   -86.906 6.757   1.00 25.47 314 A 1 
ATOM 2304 C CA  . GLY A 1 314 ? 9.324   -88.032 6.037   1.00 24.98 314 A 1 
ATOM 2305 C C   . GLY A 1 314 ? 8.558   -87.698 4.737   1.00 22.33 314 A 1 
ATOM 2306 O O   . GLY A 1 314 ? 8.040   -86.608 4.563   1.00 22.92 314 A 1 
ATOM 2307 N N   . ALA A 1 315 ? 8.464   -88.700 3.843   1.00 22.54 315 A 1 
ATOM 2308 C CA  . ALA A 1 315 ? 8.372   -88.491 2.387   1.00 23.05 315 A 1 
ATOM 2309 C C   . ALA A 1 315 ? 7.012   -88.702 1.676   1.00 20.92 315 A 1 
ATOM 2310 O O   . ALA A 1 315 ? 6.871   -88.263 0.544   1.00 21.44 315 A 1 
ATOM 2311 C CB  . ALA A 1 315 ? 9.396   -89.467 1.784   1.00 24.82 315 A 1 
ATOM 2312 N N   . GLY A 1 316 ? 6.083   -89.467 2.261   1.00 23.75 316 A 1 
ATOM 2313 C CA  . GLY A 1 316 ? 5.173   -90.355 1.514   1.00 23.69 316 A 1 
ATOM 2314 C C   . GLY A 1 316 ? 4.173   -89.783 0.476   1.00 21.44 316 A 1 
ATOM 2315 O O   . GLY A 1 316 ? 3.949   -88.584 0.380   1.00 21.68 316 A 1 
ATOM 2316 N N   . GLY A 1 317 ? 3.609   -90.736 -0.292  1.00 22.46 317 A 1 
ATOM 2317 C CA  . GLY A 1 317 ? 2.969   -90.529 -1.601  1.00 21.87 317 A 1 
ATOM 2318 C C   . GLY A 1 317 ? 1.434   -90.291 -1.682  1.00 20.10 317 A 1 
ATOM 2319 O O   . GLY A 1 317 ? 0.946   -89.357 -1.102  1.00 20.70 317 A 1 
ATOM 2320 N N   . ALA A 1 318 ? 0.655   -91.096 -2.434  1.00 21.84 318 A 1 
ATOM 2321 C CA  . ALA A 1 318 ? 0.171   -90.766 -3.764  1.00 23.04 318 A 1 
ATOM 2322 C C   . ALA A 1 318 ? -1.338  -90.436 -3.941  1.00 20.94 318 A 1 
ATOM 2323 O O   . ALA A 1 318 ? -1.680  -89.276 -4.149  1.00 20.85 318 A 1 
ATOM 2324 C CB  . ALA A 1 318 ? 0.584   -91.902 -4.706  1.00 23.91 318 A 1 
ATOM 2325 N N   . ASP A 1 319 ? -2.169  -91.511 -3.988  1.00 25.27 319 A 1 
ATOM 2326 C CA  . ASP A 1 319 ? -3.413  -91.582 -4.799  1.00 26.89 319 A 1 
ATOM 2327 C C   . ASP A 1 319 ? -4.656  -90.842 -4.207  1.00 23.02 319 A 1 
ATOM 2328 O O   . ASP A 1 319 ? -4.499  -89.944 -3.416  1.00 23.66 319 A 1 
ATOM 2329 C CB  . ASP A 1 319 ? -3.649  -93.077 -5.081  1.00 28.26 319 A 1 
ATOM 2330 C CG  . ASP A 1 319 ? -2.527  -93.727 -5.893  1.00 28.03 319 A 1 
ATOM 2331 O OD1 . ASP A 1 319 ? -2.085  -93.109 -6.871  1.00 32.03 319 A 1 
ATOM 2332 O OD2 . ASP A 1 319 ? -2.124  -94.851 -5.517  1.00 38.23 319 A 1 
ATOM 2333 N N   . GLY A 1 320 ? -5.922  -91.030 -4.461  1.00 23.36 320 A 1 
ATOM 2334 C CA  . GLY A 1 320 ? -6.806  -91.605 -5.438  1.00 23.94 320 A 1 
ATOM 2335 C C   . GLY A 1 320 ? -8.202  -90.935 -5.379  1.00 22.10 320 A 1 
ATOM 2336 O O   . GLY A 1 320 ? -8.406  -89.937 -4.716  1.00 22.74 320 A 1 
ATOM 2337 N N   . GLN A 1 321 ? -9.155  -91.473 -6.103  1.00 19.44 321 A 1 
ATOM 2338 C CA  . GLN A 1 321 ? -10.223 -90.747 -6.828  1.00 21.44 321 A 1 
ATOM 2339 C C   . GLN A 1 321 ? -11.573 -90.411 -6.147  1.00 19.19 321 A 1 
ATOM 2340 O O   . GLN A 1 321 ? -12.147 -89.367 -6.458  1.00 19.02 321 A 1 
ATOM 2341 C CB  . GLN A 1 321 ? -10.572 -91.615 -8.044  1.00 22.01 321 A 1 
ATOM 2342 C CG  . GLN A 1 321 ? -9.449  -91.813 -9.067  1.00 22.98 321 A 1 
ATOM 2343 C CD  . GLN A 1 321 ? -9.844  -92.815 -10.151 1.00 23.17 321 A 1 
ATOM 2344 O OE1 . GLN A 1 321 ? -10.711 -93.660 -9.987  1.00 23.96 321 A 1 
ATOM 2345 N NE2 . GLN A 1 321 ? -9.204  -92.783 -11.310 1.00 27.85 321 A 1 
ATOM 2346 N N   . GLY A 1 322 ? -12.208 -91.339 -5.430  1.00 22.39 322 A 1 
ATOM 2347 C CA  . GLY A 1 322 ? -13.621 -91.673 -5.698  1.00 21.86 322 A 1 
ATOM 2348 C C   . GLY A 1 322 ? -14.781 -90.760 -5.254  1.00 20.06 322 A 1 
ATOM 2349 O O   . GLY A 1 322 ? -14.638 -89.848 -4.458  1.00 20.32 322 A 1 
ATOM 2350 N N   . ALA A 1 323 ? -15.976 -91.048 -5.783  1.00 23.72 323 A 1 
ATOM 2351 C CA  . ALA A 1 323 ? -17.044 -90.081 -6.086  1.00 24.66 323 A 1 
ATOM 2352 C C   . ALA A 1 323 ? -18.328 -90.095 -5.223  1.00 22.03 323 A 1 
ATOM 2353 O O   . ALA A 1 323 ? -19.153 -89.201 -5.396  1.00 22.59 323 A 1 
ATOM 2354 C CB  . ALA A 1 323 ? -17.421 -90.352 -7.549  1.00 26.28 323 A 1 
ATOM 2355 N N   . GLY A 1 324 ? -18.592 -91.100 -4.446  1.00 23.09 324 A 1 
ATOM 2356 C CA  . GLY A 1 324 ? -19.947 -91.607 -4.133  1.00 23.67 324 A 1 
ATOM 2357 C C   . GLY A 1 324 ? -21.001 -90.681 -3.475  1.00 21.62 324 A 1 
ATOM 2358 O O   . GLY A 1 324 ? -20.675 -89.643 -2.915  1.00 22.42 324 A 1 
ATOM 2359 N N   . PRO A 1 325 ? -22.311 -91.097 -3.544  1.00 24.17 325 A 1 
ATOM 2360 C CA  . PRO A 1 325 ? -23.388 -90.126 -3.772  1.00 26.28 325 A 1 
ATOM 2361 C C   . PRO A 1 325 ? -24.270 -89.681 -2.591  1.00 24.64 325 A 1 
ATOM 2362 O O   . PRO A 1 325 ? -24.440 -88.478 -2.395  1.00 24.05 325 A 1 
ATOM 2363 C CB  . PRO A 1 325 ? -24.215 -90.783 -4.883  1.00 25.45 325 A 1 
ATOM 2364 C CG  . PRO A 1 325 ? -24.120 -92.267 -4.528  1.00 28.40 325 A 1 
ATOM 2365 C CD  . PRO A 1 325 ? -22.698 -92.390 -3.976  1.00 38.80 325 A 1 
ATOM 2366 N N   . GLY A 1 326 ? -24.977 -90.575 -1.883  1.00 22.74 326 A 1 
ATOM 2367 C CA  . GLY A 1 326 ? -26.422 -90.328 -1.792  1.00 22.75 326 A 1 
ATOM 2368 C C   . GLY A 1 326 ? -27.147 -90.086 -0.457  1.00 21.00 326 A 1 
ATOM 2369 O O   . GLY A 1 326 ? -28.159 -89.388 -0.476  1.00 21.06 326 A 1 
ATOM 2370 N N   . ALA A 1 327 ? -26.814 -90.773 0.633   1.00 22.91 327 A 1 
ATOM 2371 C CA  . ALA A 1 327 ? -27.804 -91.196 1.635   1.00 23.99 327 A 1 
ATOM 2372 C C   . ALA A 1 327 ? -28.494 -90.060 2.435   1.00 21.82 327 A 1 
ATOM 2373 O O   . ALA A 1 327 ? -27.883 -89.071 2.813   1.00 23.06 327 A 1 
ATOM 2374 C CB  . ALA A 1 327 ? -27.157 -92.237 2.548   1.00 25.90 327 A 1 
ATOM 2375 N N   . ALA A 1 328 ? -29.807 -90.234 2.696   1.00 23.20 328 A 1 
ATOM 2376 C CA  . ALA A 1 328 ? -30.795 -89.176 2.973   1.00 25.59 328 A 1 
ATOM 2377 C C   . ALA A 1 328 ? -31.291 -89.040 4.430   1.00 23.61 328 A 1 
ATOM 2378 O O   . ALA A 1 328 ? -32.349 -88.444 4.633   1.00 24.66 328 A 1 
ATOM 2379 C CB  . ALA A 1 328 ? -31.988 -89.473 2.040   1.00 26.93 328 A 1 
ATOM 2380 N N   . GLU A 1 329 ? -30.671 -89.641 5.384   1.00 27.77 329 A 1 
ATOM 2381 C CA  . GLU A 1 329 ? -31.331 -90.177 6.588   1.00 29.12 329 A 1 
ATOM 2382 C C   . GLU A 1 329 ? -31.881 -89.170 7.641   1.00 25.49 329 A 1 
ATOM 2383 O O   . GLU A 1 329 ? -32.028 -87.975 7.408   1.00 26.00 329 A 1 
ATOM 2384 C CB  . GLU A 1 329 ? -30.454 -91.297 7.187   1.00 30.53 329 A 1 
ATOM 2385 C CG  . GLU A 1 329 ? -31.248 -92.583 7.404   1.00 31.42 329 A 1 
ATOM 2386 C CD  . GLU A 1 329 ? -30.473 -93.636 8.206   1.00 33.19 329 A 1 
ATOM 2387 O OE1 . GLU A 1 329 ? -30.884 -94.824 8.146   1.00 30.50 329 A 1 
ATOM 2388 O OE2 . GLU A 1 329 ? -29.513 -93.247 8.905   1.00 36.46 329 A 1 
ATOM 2389 N N   . SER A 1 330 ? -32.299 -89.687 8.799   1.00 27.09 330 A 1 
ATOM 2390 C CA  . SER A 1 330 ? -33.523 -89.399 9.559   1.00 27.13 330 A 1 
ATOM 2391 C C   . SER A 1 330 ? -33.601 -88.076 10.343  1.00 23.99 330 A 1 
ATOM 2392 O O   . SER A 1 330 ? -32.686 -87.646 11.033  1.00 24.79 330 A 1 
ATOM 2393 C CB  . SER A 1 330 ? -33.759 -90.575 10.510  1.00 28.50 330 A 1 
ATOM 2394 O OG  . SER A 1 330 ? -32.629 -90.802 11.321  1.00 28.95 330 A 1 
ATOM 2395 N N   . GLY A 1 331 ? -34.809 -87.479 10.319  1.00 30.52 331 A 1 
ATOM 2396 C CA  . GLY A 1 331 ? -35.186 -86.241 11.010  1.00 29.56 331 A 1 
ATOM 2397 C C   . GLY A 1 331 ? -35.547 -86.410 12.486  1.00 26.93 331 A 1 
ATOM 2398 O O   . GLY A 1 331 ? -36.718 -86.512 12.819  1.00 28.00 331 A 1 
ATOM 2399 N N   . ALA A 1 332 ? -34.598 -86.391 13.383  1.00 31.19 332 A 1 
ATOM 2400 C CA  . ALA A 1 332 ? -34.858 -86.461 14.822  1.00 32.11 332 A 1 
ATOM 2401 C C   . ALA A 1 332 ? -35.560 -85.192 15.349  1.00 28.43 332 A 1 
ATOM 2402 O O   . ALA A 1 332 ? -34.998 -84.096 15.388  1.00 30.54 332 A 1 
ATOM 2403 C CB  . ALA A 1 332 ? -33.546 -86.768 15.556  1.00 35.32 332 A 1 
ATOM 2404 N N   . LEU A 1 333 ? -36.816 -85.362 15.820  1.00 27.41 333 A 1 
ATOM 2405 C CA  . LEU A 1 333 ? -37.767 -84.376 16.377  1.00 30.79 333 A 1 
ATOM 2406 C C   . LEU A 1 333 ? -37.375 -83.882 17.792  1.00 26.64 333 A 1 
ATOM 2407 O O   . LEU A 1 333 ? -38.157 -84.015 18.734  1.00 27.37 333 A 1 
ATOM 2408 C CB  . LEU A 1 333 ? -39.158 -85.051 16.399  1.00 32.85 333 A 1 
ATOM 2409 C CG  . LEU A 1 333 ? -39.971 -84.908 15.102  1.00 33.37 333 A 1 
ATOM 2410 C CD1 . LEU A 1 333 ? -40.962 -86.057 14.979  1.00 35.89 333 A 1 
ATOM 2411 C CD2 . LEU A 1 333 ? -40.753 -83.595 15.119  1.00 43.06 333 A 1 
ATOM 2412 N N   . THR A 1 334 ? -36.190 -83.305 18.018  1.00 38.83 334 A 1 
ATOM 2413 C CA  . THR A 1 334 ? -35.835 -82.829 19.364  1.00 42.74 334 A 1 
ATOM 2414 C C   . THR A 1 334 ? -36.736 -81.678 19.807  1.00 39.76 334 A 1 
ATOM 2415 O O   . THR A 1 334 ? -36.764 -80.593 19.215  1.00 39.46 334 A 1 
ATOM 2416 C CB  . THR A 1 334 ? -34.358 -82.479 19.507  1.00 41.85 334 A 1 
ATOM 2417 O OG1 . THR A 1 334 ? -33.878 -81.806 18.371  1.00 40.65 334 A 1 
ATOM 2418 C CG2 . THR A 1 334 ? -33.511 -83.736 19.698  1.00 44.50 334 A 1 
ATOM 2419 N N   . ALA A 1 335 ? -37.492 -81.911 20.876  1.00 36.33 335 A 1 
ATOM 2420 C CA  . ALA A 1 335 ? -38.519 -81.013 21.402  1.00 38.94 335 A 1 
ATOM 2421 C C   . ALA A 1 335 ? -37.944 -79.658 21.843  1.00 35.36 335 A 1 
ATOM 2422 O O   . ALA A 1 335 ? -37.119 -79.564 22.748  1.00 37.09 335 A 1 
ATOM 2423 C CB  . ALA A 1 335 ? -39.229 -81.740 22.557  1.00 40.61 335 A 1 
ATOM 2424 N N   . SER A 1 336 ? -38.460 -78.613 21.255  1.00 33.37 336 A 1 
ATOM 2425 C CA  . SER A 1 336 ? -38.116 -77.224 21.582  1.00 36.42 336 A 1 
ATOM 2426 C C   . SER A 1 336 ? -38.732 -76.796 22.918  1.00 33.94 336 A 1 
ATOM 2427 O O   . SER A 1 336 ? -39.799 -76.192 22.959  1.00 35.12 336 A 1 
ATOM 2428 C CB  . SER A 1 336 ? -38.582 -76.303 20.447  1.00 36.67 336 A 1 
ATOM 2429 O OG  . SER A 1 336 ? -39.979 -76.383 20.271  1.00 38.57 336 A 1 
ATOM 2430 N N   . ARG A 1 337 ? -38.059 -77.086 24.032  1.00 40.30 337 A 1 
ATOM 2431 C CA  . ARG A 1 337 ? -38.454 -76.568 25.342  1.00 45.44 337 A 1 
ATOM 2432 C C   . ARG A 1 337 ? -38.307 -75.042 25.322  1.00 41.74 337 A 1 
ATOM 2433 O O   . ARG A 1 337 ? -37.198 -74.529 25.315  1.00 41.20 337 A 1 
ATOM 2434 C CB  . ARG A 1 337 ? -37.636 -77.232 26.465  1.00 44.99 337 A 1 
ATOM 2435 C CG  . ARG A 1 337 ? -38.517 -77.996 27.470  1.00 42.91 337 A 1 
ATOM 2436 C CD  . ARG A 1 337 ? -37.673 -78.648 28.577  1.00 43.33 337 A 1 
ATOM 2437 N NE  . ARG A 1 337 ? -38.509 -79.427 29.509  1.00 39.89 337 A 1 
ATOM 2438 C CZ  . ARG A 1 337 ? -38.083 -80.140 30.548  1.00 36.80 337 A 1 
ATOM 2439 N NH1 . ARG A 1 337 ? -36.808 -80.205 30.850  1.00 34.69 337 A 1 
ATOM 2440 N NH2 . ARG A 1 337 ? -38.914 -80.800 31.305  1.00 34.67 337 A 1 
ATOM 2441 N N   . SER A 1 338 ? -39.461 -74.330 25.290  1.00 38.98 338 A 1 
ATOM 2442 C CA  . SER A 1 338 ? -39.507 -72.870 25.311  1.00 42.32 338 A 1 
ATOM 2443 C C   . SER A 1 338 ? -38.979 -72.330 26.649  1.00 38.69 338 A 1 
ATOM 2444 O O   . SER A 1 338 ? -39.624 -72.555 27.673  1.00 38.18 338 A 1 
ATOM 2445 C CB  . SER A 1 338 ? -40.937 -72.382 25.062  1.00 41.19 338 A 1 
ATOM 2446 O OG  . SER A 1 338 ? -41.825 -72.943 26.014  1.00 39.92 338 A 1 
ATOM 2447 N N   . PRO A 1 339 ? -37.833 -71.636 26.707  1.00 42.02 339 A 1 
ATOM 2448 C CA  . PRO A 1 339 ? -37.322 -71.089 27.953  1.00 46.32 339 A 1 
ATOM 2449 C C   . PRO A 1 339 ? -38.237 -69.956 28.434  1.00 45.14 339 A 1 
ATOM 2450 O O   . PRO A 1 339 ? -38.670 -69.111 27.643  1.00 44.17 339 A 1 
ATOM 2451 C CB  . PRO A 1 339 ? -35.899 -70.646 27.662  1.00 44.95 339 A 1 
ATOM 2452 C CG  . PRO A 1 339 ? -35.926 -70.327 26.169  1.00 47.12 339 A 1 
ATOM 2453 C CD  . PRO A 1 339 ? -36.976 -71.293 25.598  1.00 51.98 339 A 1 
ATOM 2454 N N   . GLY A 1 340 ? -38.547 -69.934 29.721  1.00 39.55 340 A 1 
ATOM 2455 C CA  . GLY A 1 340 ? -39.487 -69.000 30.334  1.00 44.68 340 A 1 
ATOM 2456 C C   . GLY A 1 340 ? -39.087 -67.521 30.195  1.00 42.95 340 A 1 
ATOM 2457 O O   . GLY A 1 340 ? -37.907 -67.187 30.110  1.00 42.39 340 A 1 
ATOM 2458 N N   . PRO A 1 341 ? -40.078 -66.583 30.246  1.00 41.65 341 A 1 
ATOM 2459 C CA  . PRO A 1 341 ? -39.890 -65.190 29.829  1.00 46.27 341 A 1 
ATOM 2460 C C   . PRO A 1 341 ? -39.141 -64.307 30.835  1.00 45.34 341 A 1 
ATOM 2461 O O   . PRO A 1 341 ? -38.889 -63.137 30.547  1.00 43.42 341 A 1 
ATOM 2462 C CB  . PRO A 1 341 ? -41.316 -64.683 29.564  1.00 44.08 341 A 1 
ATOM 2463 C CG  . PRO A 1 341 ? -42.170 -65.503 30.532  1.00 46.25 341 A 1 
ATOM 2464 C CD  . PRO A 1 341 ? -41.463 -66.860 30.528  1.00 51.57 341 A 1 
ATOM 2465 N N   . GLY A 1 342 ? -38.810 -64.829 32.027  1.00 42.22 342 A 1 
ATOM 2466 C CA  . GLY A 1 342 ? -38.468 -63.996 33.187  1.00 46.08 342 A 1 
ATOM 2467 C C   . GLY A 1 342 ? -37.247 -63.083 33.048  1.00 44.74 342 A 1 
ATOM 2468 O O   . GLY A 1 342 ? -37.225 -61.988 33.618  1.00 43.23 342 A 1 
ATOM 2469 N N   . GLY A 1 343 ? -36.252 -63.467 32.311  1.00 40.18 343 A 1 
ATOM 2470 C CA  . GLY A 1 343 ? -34.955 -62.787 32.345  1.00 45.63 343 A 1 
ATOM 2471 C C   . GLY A 1 343 ? -34.853 -61.431 31.642  1.00 45.17 343 A 1 
ATOM 2472 O O   . GLY A 1 343 ? -33.812 -60.786 31.730  1.00 44.31 343 A 1 
ATOM 2473 N N   . ARG A 1 344 ? -35.893 -60.974 30.909  1.00 47.14 344 A 1 
ATOM 2474 C CA  . ARG A 1 344 ? -35.790 -59.761 30.074  1.00 51.63 344 A 1 
ATOM 2475 C C   . ARG A 1 344 ? -35.840 -58.440 30.852  1.00 49.00 344 A 1 
ATOM 2476 O O   . ARG A 1 344 ? -35.319 -57.449 30.354  1.00 48.91 344 A 1 
ATOM 2477 C CB  . ARG A 1 344 ? -36.849 -59.776 28.955  1.00 50.25 344 A 1 
ATOM 2478 C CG  . ARG A 1 344 ? -36.422 -60.631 27.748  1.00 47.35 344 A 1 
ATOM 2479 C CD  . ARG A 1 344 ? -37.420 -60.463 26.582  1.00 47.26 344 A 1 
ATOM 2480 N NE  . ARG A 1 344 ? -36.996 -61.212 25.381  1.00 41.77 344 A 1 
ATOM 2481 C CZ  . ARG A 1 344 ? -37.617 -61.226 24.201  1.00 38.52 344 A 1 
ATOM 2482 N NH1 . ARG A 1 344 ? -38.711 -60.555 23.994  1.00 36.05 344 A 1 
ATOM 2483 N NH2 . ARG A 1 344 ? -37.141 -61.933 23.211  1.00 35.56 344 A 1 
ATOM 2484 N N   . LEU A 1 345 ? -36.458 -58.408 32.037  1.00 48.66 345 A 1 
ATOM 2485 C CA  . LEU A 1 345 ? -36.733 -57.155 32.756  1.00 50.04 345 A 1 
ATOM 2486 C C   . LEU A 1 345 ? -35.465 -56.429 33.229  1.00 47.74 345 A 1 
ATOM 2487 O O   . LEU A 1 345 ? -35.369 -55.199 33.087  1.00 47.98 345 A 1 
ATOM 2488 C CB  . LEU A 1 345 ? -37.688 -57.451 33.940  1.00 49.55 345 A 1 
ATOM 2489 C CG  . LEU A 1 345 ? -39.168 -57.432 33.524  1.00 47.77 345 A 1 
ATOM 2490 C CD1 . LEU A 1 345 ? -40.023 -58.194 34.527  1.00 47.33 345 A 1 
ATOM 2491 C CD2 . LEU A 1 345 ? -39.690 -55.991 33.444  1.00 47.98 345 A 1 
ATOM 2492 N N   . SER A 1 346 ? -34.468 -57.151 33.745  1.00 53.77 346 A 1 
ATOM 2493 C CA  . SER A 1 346 ? -33.313 -56.515 34.397  1.00 55.83 346 A 1 
ATOM 2494 C C   . SER A 1 346 ? -32.424 -55.698 33.440  1.00 54.00 346 A 1 
ATOM 2495 O O   . SER A 1 346 ? -31.937 -54.621 33.786  1.00 53.13 346 A 1 
ATOM 2496 C CB  . SER A 1 346 ? -32.489 -57.578 35.134  1.00 53.32 346 A 1 
ATOM 2497 O OG  . SER A 1 346 ? -31.415 -56.976 35.804  1.00 48.47 346 A 1 
ATOM 2498 N N   . ARG A 1 347 ? -32.264 -56.139 32.182  1.00 59.54 347 A 1 
ATOM 2499 C CA  . ARG A 1 347 ? -31.428 -55.429 31.185  1.00 62.21 347 A 1 
ATOM 2500 C C   . ARG A 1 347 ? -32.010 -54.088 30.713  1.00 60.59 347 A 1 
ATOM 2501 O O   . ARG A 1 347 ? -31.263 -53.272 30.168  1.00 61.59 347 A 1 
ATOM 2502 C CB  . ARG A 1 347 ? -31.135 -56.336 29.973  1.00 61.19 347 A 1 
ATOM 2503 C CG  . ARG A 1 347 ? -29.857 -57.176 30.179  1.00 55.73 347 A 1 
ATOM 2504 C CD  . ARG A 1 347 ? -29.530 -57.962 28.901  1.00 56.26 347 A 1 
ATOM 2505 N NE  . ARG A 1 347 ? -28.269 -58.702 29.027  1.00 48.13 347 A 1 
ATOM 2506 C CZ  . ARG A 1 347 ? -27.748 -59.540 28.130  1.00 44.67 347 A 1 
ATOM 2507 N NH1 . ARG A 1 347 ? -28.346 -59.792 26.989  1.00 40.76 347 A 1 
ATOM 2508 N NH2 . ARG A 1 347 ? -26.618 -60.146 28.364  1.00 39.64 347 A 1 
ATOM 2509 N N   . ALA A 1 348 ? -33.323 -53.850 30.884  1.00 62.22 348 A 1 
ATOM 2510 C CA  . ALA A 1 348 ? -33.937 -52.585 30.489  1.00 63.89 348 A 1 
ATOM 2511 C C   . ALA A 1 348 ? -33.534 -51.440 31.432  1.00 63.88 348 A 1 
ATOM 2512 O O   . ALA A 1 348 ? -33.258 -50.328 30.974  1.00 62.57 348 A 1 
ATOM 2513 C CB  . ALA A 1 348 ? -35.458 -52.777 30.431  1.00 61.64 348 A 1 
ATOM 2514 N N   . SER A 1 349 ? -33.417 -51.731 32.740  1.00 62.72 349 A 1 
ATOM 2515 C CA  . SER A 1 349 ? -33.039 -50.750 33.760  1.00 65.82 349 A 1 
ATOM 2516 C C   . SER A 1 349 ? -31.622 -50.207 33.544  1.00 66.87 349 A 1 
ATOM 2517 O O   . SER A 1 349 ? -31.439 -48.991 33.465  1.00 66.23 349 A 1 
ATOM 2518 C CB  . SER A 1 349 ? -33.197 -51.358 35.154  1.00 62.99 349 A 1 
ATOM 2519 O OG  . SER A 1 349 ? -32.824 -50.406 36.122  1.00 54.64 349 A 1 
ATOM 2520 N N   . SER A 1 350 ? -30.625 -51.070 33.327  1.00 68.63 350 A 1 
ATOM 2521 C CA  . SER A 1 350 ? -29.234 -50.617 33.116  1.00 74.77 350 A 1 
ATOM 2522 C C   . SER A 1 350 ? -29.071 -49.751 31.862  1.00 76.05 350 A 1 
ATOM 2523 O O   . SER A 1 350 ? -28.398 -48.720 31.901  1.00 74.53 350 A 1 
ATOM 2524 C CB  . SER A 1 350 ? -28.265 -51.806 33.079  1.00 74.07 350 A 1 
ATOM 2525 O OG  . SER A 1 350 ? -28.425 -52.555 31.889  1.00 63.40 350 A 1 
ATOM 2526 N N   . ARG A 1 351 ? -29.770 -50.102 30.756  1.00 74.00 351 A 1 
ATOM 2527 C CA  . ARG A 1 351 ? -29.775 -49.286 29.529  1.00 76.94 351 A 1 
ATOM 2528 C C   . ARG A 1 351 ? -30.410 -47.913 29.744  1.00 77.94 351 A 1 
ATOM 2529 O O   . ARG A 1 351 ? -29.936 -46.946 29.156  1.00 77.07 351 A 1 
ATOM 2530 C CB  . ARG A 1 351 ? -30.487 -50.012 28.383  1.00 76.07 351 A 1 
ATOM 2531 C CG  . ARG A 1 351 ? -29.554 -51.011 27.684  1.00 68.21 351 A 1 
ATOM 2532 C CD  . ARG A 1 351 ? -30.260 -51.592 26.446  1.00 66.45 351 A 1 
ATOM 2533 N NE  . ARG A 1 351 ? -29.352 -52.453 25.668  1.00 57.07 351 A 1 
ATOM 2534 C CZ  . ARG A 1 351 ? -29.651 -53.089 24.530  1.00 52.30 351 A 1 
ATOM 2535 N NH1 . ARG A 1 351 ? -30.843 -53.019 23.999  1.00 46.46 351 A 1 
ATOM 2536 N NH2 . ARG A 1 351 ? -28.751 -53.800 23.920  1.00 46.76 351 A 1 
ATOM 2537 N N   . SER A 1 352 ? -31.474 -47.813 30.588  1.00 77.08 352 A 1 
ATOM 2538 C CA  . SER A 1 352 ? -32.099 -46.518 30.877  1.00 79.68 352 A 1 
ATOM 2539 C C   . SER A 1 352 ? -31.192 -45.617 31.704  1.00 80.00 352 A 1 
ATOM 2540 O O   . SER A 1 352 ? -31.065 -44.435 31.393  1.00 78.09 352 A 1 
ATOM 2541 C CB  . SER A 1 352 ? -33.471 -46.713 31.542  1.00 76.45 352 A 1 
ATOM 2542 O OG  . SER A 1 352 ? -33.358 -47.097 32.894  1.00 64.49 352 A 1 
ATOM 2543 N N   . VAL A 1 353 ? -30.458 -46.185 32.674  1.00 80.73 353 A 1 
ATOM 2544 C CA  . VAL A 1 353 ? -29.477 -45.457 33.495  1.00 82.15 353 A 1 
ATOM 2545 C C   . VAL A 1 353 ? -28.283 -45.005 32.646  1.00 83.26 353 A 1 
ATOM 2546 O O   . VAL A 1 353 ? -27.917 -43.824 32.695  1.00 82.54 353 A 1 
ATOM 2547 C CB  . VAL A 1 353 ? -29.028 -46.301 34.706  1.00 81.80 353 A 1 
ATOM 2548 C CG1 . VAL A 1 353 ? -27.969 -45.571 35.542  1.00 71.19 353 A 1 
ATOM 2549 C CG2 . VAL A 1 353 ? -30.209 -46.589 35.641  1.00 75.09 353 A 1 
ATOM 2550 N N   . GLU A 1 354 ? -27.742 -45.875 31.790  1.00 78.35 354 A 1 
ATOM 2551 C CA  . GLU A 1 354 ? -26.698 -45.472 30.833  1.00 79.86 354 A 1 
ATOM 2552 C C   . GLU A 1 354 ? -27.182 -44.391 29.859  1.00 78.64 354 A 1 
ATOM 2553 O O   . GLU A 1 354 ? -26.444 -43.450 29.556  1.00 81.81 354 A 1 
ATOM 2554 C CB  . GLU A 1 354 ? -26.222 -46.666 29.997  1.00 81.90 354 A 1 
ATOM 2555 C CG  . GLU A 1 354 ? -25.120 -47.485 30.669  1.00 69.24 354 A 1 
ATOM 2556 C CD  . GLU A 1 354 ? -24.509 -48.494 29.679  1.00 63.85 354 A 1 
ATOM 2557 O OE1 . GLU A 1 354 ? -23.304 -48.785 29.819  1.00 53.25 354 A 1 
ATOM 2558 O OE2 . GLU A 1 354 ? -25.248 -48.943 28.770  1.00 55.03 354 A 1 
ATOM 2559 N N   . PHE A 1 355 ? -28.444 -44.491 29.379  1.00 77.65 355 A 1 
ATOM 2560 C CA  . PHE A 1 355 ? -29.019 -43.474 28.503  1.00 78.06 355 A 1 
ATOM 2561 C C   . PHE A 1 355 ? -29.157 -42.133 29.232  1.00 78.05 355 A 1 
ATOM 2562 O O   . PHE A 1 355 ? -28.779 -41.097 28.675  1.00 77.38 355 A 1 
ATOM 2563 C CB  . PHE A 1 355 ? -30.350 -43.966 27.932  1.00 77.75 355 A 1 
ATOM 2564 C CG  . PHE A 1 355 ? -30.862 -43.095 26.802  1.00 70.31 355 A 1 
ATOM 2565 C CD1 . PHE A 1 355 ? -31.847 -42.113 27.033  1.00 64.46 355 A 1 
ATOM 2566 C CD2 . PHE A 1 355 ? -30.349 -43.274 25.502  1.00 64.25 355 A 1 
ATOM 2567 C CE1 . PHE A 1 355 ? -32.320 -41.325 25.973  1.00 55.39 355 A 1 
ATOM 2568 C CE2 . PHE A 1 355 ? -30.824 -42.487 24.437  1.00 55.52 355 A 1 
ATOM 2569 C CZ  . PHE A 1 355 ? -31.814 -41.519 24.675  1.00 57.60 355 A 1 
ATOM 2570 N N   . PHE A 1 356 ? -29.617 -42.126 30.490  1.00 77.29 356 A 1 
ATOM 2571 C CA  . PHE A 1 356 ? -29.686 -40.915 31.317  1.00 77.29 356 A 1 
ATOM 2572 C C   . PHE A 1 356 ? -28.305 -40.317 31.602  1.00 76.66 356 A 1 
ATOM 2573 O O   . PHE A 1 356 ? -28.112 -39.103 31.433  1.00 79.88 356 A 1 
ATOM 2574 C CB  . PHE A 1 356 ? -30.453 -41.202 32.621  1.00 78.40 356 A 1 
ATOM 2575 C CG  . PHE A 1 356 ? -31.823 -40.567 32.637  1.00 68.40 356 A 1 
ATOM 2576 C CD1 . PHE A 1 356 ? -31.977 -39.239 33.091  1.00 62.53 356 A 1 
ATOM 2577 C CD2 . PHE A 1 356 ? -32.949 -41.274 32.186  1.00 61.81 356 A 1 
ATOM 2578 C CE1 . PHE A 1 356 ? -33.246 -38.641 33.100  1.00 53.90 356 A 1 
ATOM 2579 C CE2 . PHE A 1 356 ? -34.224 -40.672 32.193  1.00 53.36 356 A 1 
ATOM 2580 C CZ  . PHE A 1 356 ? -34.374 -39.356 32.653  1.00 55.20 356 A 1 
ATOM 2581 N N   . LEU A 1 357 ? -27.314 -41.144 31.969  1.00 81.14 357 A 1 
ATOM 2582 C CA  . LEU A 1 357 ? -25.925 -40.720 32.183  1.00 81.75 357 A 1 
ATOM 2583 C C   . LEU A 1 357 ? -25.305 -40.177 30.889  1.00 80.89 357 A 1 
ATOM 2584 O O   . LEU A 1 357 ? -24.690 -39.104 30.909  1.00 81.95 357 A 1 
ATOM 2585 C CB  . LEU A 1 357 ? -25.104 -41.897 32.737  1.00 81.98 357 A 1 
ATOM 2586 C CG  . LEU A 1 357 ? -25.332 -42.149 34.245  1.00 71.69 357 A 1 
ATOM 2587 C CD1 . LEU A 1 357 ? -24.744 -43.502 34.642  1.00 66.58 357 A 1 
ATOM 2588 C CD2 . LEU A 1 357 ? -24.647 -41.068 35.096  1.00 69.09 357 A 1 
ATOM 2589 N N   . SER A 1 358 ? -25.535 -40.845 29.759  1.00 83.77 358 A 1 
ATOM 2590 C CA  . SER A 1 358 ? -25.070 -40.370 28.451  1.00 84.32 358 A 1 
ATOM 2591 C C   . SER A 1 358 ? -25.740 -39.054 28.055  1.00 83.61 358 A 1 
ATOM 2592 O O   . SER A 1 358 ? -25.062 -38.145 27.564  1.00 82.59 358 A 1 
ATOM 2593 C CB  . SER A 1 358 ? -25.282 -41.437 27.374  1.00 83.69 358 A 1 
ATOM 2594 O OG  . SER A 1 358 ? -26.594 -41.394 26.841  1.00 67.51 358 A 1 
ATOM 2595 N N   . ARG A 1 359 ? -27.044 -38.867 28.339  1.00 76.95 359 A 1 
ATOM 2596 C CA  . ARG A 1 359 ? -27.791 -37.628 28.090  1.00 80.43 359 A 1 
ATOM 2597 C C   . ARG A 1 359 ? -27.287 -36.501 28.997  1.00 79.32 359 A 1 
ATOM 2598 O O   . ARG A 1 359 ? -27.081 -35.391 28.511  1.00 81.97 359 A 1 
ATOM 2599 C CB  . ARG A 1 359 ? -29.302 -37.897 28.239  1.00 80.31 359 A 1 
ATOM 2600 C CG  . ARG A 1 359 ? -30.156 -36.940 27.393  1.00 69.38 359 A 1 
ATOM 2601 C CD  . ARG A 1 359 ? -31.651 -37.296 27.530  1.00 68.75 359 A 1 
ATOM 2602 N NE  . ARG A 1 359 ? -32.493 -36.573 26.556  1.00 59.22 359 A 1 
ATOM 2603 C CZ  . ARG A 1 359 ? -33.819 -36.610 26.471  1.00 54.69 359 A 1 
ATOM 2604 N NH1 . ARG A 1 359 ? -34.531 -37.312 27.304  1.00 48.81 359 A 1 
ATOM 2605 N NH2 . ARG A 1 359 ? -34.452 -35.955 25.553  1.00 48.06 359 A 1 
ATOM 2606 N N   . ARG A 1 360 ? -26.995 -36.786 30.283  1.00 81.33 360 A 1 
ATOM 2607 C CA  . ARG A 1 360 ? -26.431 -35.827 31.249  1.00 83.21 360 A 1 
ATOM 2608 C C   . ARG A 1 360 ? -24.987 -35.439 30.878  1.00 82.42 360 A 1 
ATOM 2609 O O   . ARG A 1 360 ? -24.661 -34.250 30.897  1.00 84.30 360 A 1 
ATOM 2610 C CB  . ARG A 1 360 ? -26.550 -36.393 32.676  1.00 83.05 360 A 1 
ATOM 2611 C CG  . ARG A 1 360 ? -26.834 -35.304 33.720  1.00 71.58 360 A 1 
ATOM 2612 C CD  . ARG A 1 360 ? -27.022 -35.922 35.121  1.00 69.19 360 A 1 
ATOM 2613 N NE  . ARG A 1 360 ? -27.539 -34.958 36.110  1.00 61.35 360 A 1 
ATOM 2614 C CZ  . ARG A 1 360 ? -27.727 -35.173 37.416  1.00 56.58 360 A 1 
ATOM 2615 N NH1 . ARG A 1 360 ? -27.401 -36.314 37.974  1.00 51.69 360 A 1 
ATOM 2616 N NH2 . ARG A 1 360 ? -28.241 -34.258 38.176  1.00 51.08 360 A 1 
ATOM 2617 N N   . ARG A 1 361 ? -24.151 -36.410 30.430  1.00 79.20 361 A 1 
ATOM 2618 C CA  . ARG A 1 361 ? -22.809 -36.155 29.870  1.00 81.62 361 A 1 
ATOM 2619 C C   . ARG A 1 361 ? -22.887 -35.330 28.580  1.00 81.80 361 A 1 
ATOM 2620 O O   . ARG A 1 361 ? -22.144 -34.355 28.448  1.00 83.18 361 A 1 
ATOM 2621 C CB  . ARG A 1 361 ? -22.031 -37.469 29.644  1.00 81.61 361 A 1 
ATOM 2622 C CG  . ARG A 1 361 ? -21.377 -38.028 30.928  1.00 71.31 361 A 1 
ATOM 2623 C CD  . ARG A 1 361 ? -20.522 -39.283 30.642  1.00 69.69 361 A 1 
ATOM 2624 N NE  . ARG A 1 361 ? -19.817 -39.790 31.843  1.00 60.90 361 A 1 
ATOM 2625 C CZ  . ARG A 1 361 ? -19.009 -40.849 31.922  1.00 53.78 361 A 1 
ATOM 2626 N NH1 . ARG A 1 361 ? -18.742 -41.599 30.879  1.00 49.04 361 A 1 
ATOM 2627 N NH2 . ARG A 1 361 ? -18.438 -41.172 33.059  1.00 47.82 361 A 1 
ATOM 2628 N N   . ARG A 1 362 ? -23.835 -35.616 27.663  1.00 77.55 362 A 1 
ATOM 2629 C CA  . ARG A 1 362 ? -24.079 -34.809 26.454  1.00 80.69 362 A 1 
ATOM 2630 C C   . ARG A 1 362 ? -24.554 -33.392 26.797  1.00 79.34 362 A 1 
ATOM 2631 O O   . ARG A 1 362 ? -24.059 -32.452 26.176  1.00 79.94 362 A 1 
ATOM 2632 C CB  . ARG A 1 362 ? -25.092 -35.480 25.507  1.00 79.23 362 A 1 
ATOM 2633 C CG  . ARG A 1 362 ? -24.443 -36.571 24.646  1.00 67.64 362 A 1 
ATOM 2634 C CD  . ARG A 1 362 ? -25.474 -37.173 23.675  1.00 68.16 362 A 1 
ATOM 2635 N NE  . ARG A 1 362 ? -24.897 -38.248 22.852  1.00 58.63 362 A 1 
ATOM 2636 C CZ  . ARG A 1 362 ? -25.513 -38.916 21.875  1.00 54.28 362 A 1 
ATOM 2637 N NH1 . ARG A 1 362 ? -26.746 -38.637 21.528  1.00 49.37 362 A 1 
ATOM 2638 N NH2 . ARG A 1 362 ? -24.904 -39.872 21.241  1.00 48.97 362 A 1 
ATOM 2639 N N   . ALA A 1 363 ? -25.436 -33.226 27.791  1.00 81.59 363 A 1 
ATOM 2640 C CA  . ALA A 1 363 ? -25.902 -31.917 28.243  1.00 83.63 363 A 1 
ATOM 2641 C C   . ALA A 1 363 ? -24.750 -31.092 28.854  1.00 82.44 363 A 1 
ATOM 2642 O O   . ALA A 1 363 ? -24.535 -29.950 28.435  1.00 80.42 363 A 1 
ATOM 2643 C CB  . ALA A 1 363 ? -27.075 -32.088 29.206  1.00 82.86 363 A 1 
ATOM 2644 N N   . ARG A 1 364 ? -23.937 -31.676 29.762  1.00 75.62 364 A 1 
ATOM 2645 C CA  . ARG A 1 364 ? -22.739 -31.014 30.304  1.00 77.78 364 A 1 
ATOM 2646 C C   . ARG A 1 364 ? -21.735 -30.664 29.200  1.00 75.82 364 A 1 
ATOM 2647 O O   . ARG A 1 364 ? -21.254 -29.535 29.163  1.00 75.92 364 A 1 
ATOM 2648 C CB  . ARG A 1 364 ? -22.060 -31.871 31.398  1.00 77.20 364 A 1 
ATOM 2649 C CG  . ARG A 1 364 ? -22.612 -31.577 32.807  1.00 65.64 364 A 1 
ATOM 2650 C CD  . ARG A 1 364 ? -21.811 -32.347 33.875  1.00 65.84 364 A 1 
ATOM 2651 N NE  . ARG A 1 364 ? -22.214 -31.990 35.264  1.00 56.26 364 A 1 
ATOM 2652 C CZ  . ARG A 1 364 ? -21.749 -32.538 36.386  1.00 51.62 364 A 1 
ATOM 2653 N NH1 . ARG A 1 364 ? -20.877 -33.519 36.378  1.00 46.58 364 A 1 
ATOM 2654 N NH2 . ARG A 1 364 ? -22.158 -32.116 37.543  1.00 45.05 364 A 1 
ATOM 2655 N N   . SER A 1 365 ? -21.485 -31.587 28.270  1.00 78.29 365 A 1 
ATOM 2656 C CA  . SER A 1 365 ? -20.616 -31.348 27.114  1.00 79.17 365 A 1 
ATOM 2657 C C   . SER A 1 365 ? -21.143 -30.212 26.228  1.00 79.42 365 A 1 
ATOM 2658 O O   . SER A 1 365 ? -20.382 -29.354 25.805  1.00 75.78 365 A 1 
ATOM 2659 C CB  . SER A 1 365 ? -20.468 -32.639 26.307  1.00 76.73 365 A 1 
ATOM 2660 O OG  . SER A 1 365 ? -19.728 -32.424 25.121  1.00 63.77 365 A 1 
ATOM 2661 N N   . SER A 1 366 ? -22.470 -30.144 25.995  1.00 77.71 366 A 1 
ATOM 2662 C CA  . SER A 1 366 ? -23.118 -29.070 25.230  1.00 78.93 366 A 1 
ATOM 2663 C C   . SER A 1 366 ? -22.984 -27.709 25.930  1.00 78.84 366 A 1 
ATOM 2664 O O   . SER A 1 366 ? -22.597 -26.733 25.278  1.00 74.87 366 A 1 
ATOM 2665 C CB  . SER A 1 366 ? -24.577 -29.451 24.930  1.00 75.02 366 A 1 
ATOM 2666 O OG  . SER A 1 366 ? -25.507 -28.439 25.270  1.00 62.70 366 A 1 
ATOM 2667 N N   . VAL A 1 367 ? -23.211 -27.635 27.248  1.00 78.01 367 A 1 
ATOM 2668 C CA  . VAL A 1 367 ? -23.033 -26.409 28.037  1.00 79.38 367 A 1 
ATOM 2669 C C   . VAL A 1 367 ? -21.570 -25.968 28.032  1.00 79.53 367 A 1 
ATOM 2670 O O   . VAL A 1 367 ? -21.279 -24.789 27.816  1.00 76.64 367 A 1 
ATOM 2671 C CB  . VAL A 1 367 ? -23.552 -26.587 29.477  1.00 77.27 367 A 1 
ATOM 2672 C CG1 . VAL A 1 367 ? -23.257 -25.366 30.361  1.00 67.11 367 A 1 
ATOM 2673 C CG2 . VAL A 1 367 ? -25.078 -26.778 29.484  1.00 69.40 367 A 1 
ATOM 2674 N N   . CYS A 1 368 ? -20.634 -26.901 28.197  1.00 79.66 368 A 1 
ATOM 2675 C CA  . CYS A 1 368 ? -19.209 -26.606 28.156  1.00 80.49 368 A 1 
ATOM 2676 C C   . CYS A 1 368 ? -18.784 -26.119 26.765  1.00 79.23 368 A 1 
ATOM 2677 O O   . CYS A 1 368 ? -18.132 -25.078 26.644  1.00 74.80 368 A 1 
ATOM 2678 C CB  . CYS A 1 368 ? -18.403 -27.823 28.636  1.00 77.25 368 A 1 
ATOM 2679 S SG  . CYS A 1 368 ? -16.807 -27.351 29.360  1.00 62.49 368 A 1 
ATOM 2680 N N   . ARG A 1 369 ? -19.261 -26.776 25.684  1.00 75.35 369 A 1 
ATOM 2681 C CA  . ARG A 1 369 ? -19.039 -26.314 24.301  1.00 75.98 369 A 1 
ATOM 2682 C C   . ARG A 1 369 ? -19.620 -24.922 24.054  1.00 75.81 369 A 1 
ATOM 2683 O O   . ARG A 1 369 ? -18.961 -24.124 23.392  1.00 76.67 369 A 1 
ATOM 2684 C CB  . ARG A 1 369 ? -19.619 -27.309 23.289  1.00 74.65 369 A 1 
ATOM 2685 C CG  . ARG A 1 369 ? -18.713 -28.535 23.103  1.00 66.39 369 A 1 
ATOM 2686 C CD  . ARG A 1 369 ? -19.347 -29.488 22.087  1.00 66.27 369 A 1 
ATOM 2687 N NE  . ARG A 1 369 ? -18.538 -30.713 21.919  1.00 58.02 369 A 1 
ATOM 2688 C CZ  . ARG A 1 369 ? -18.706 -31.658 20.997  1.00 52.46 369 A 1 
ATOM 2689 N NH1 . ARG A 1 369 ? -19.650 -31.566 20.093  1.00 48.48 369 A 1 
ATOM 2690 N NH2 . ARG A 1 369 ? -17.945 -32.702 20.975  1.00 46.66 369 A 1 
ATOM 2691 N N   . ARG A 1 370 ? -20.822 -24.593 24.580  1.00 73.85 370 A 1 
ATOM 2692 C CA  . ARG A 1 370 ? -21.395 -23.241 24.474  1.00 74.02 370 A 1 
ATOM 2693 C C   . ARG A 1 370 ? -20.540 -22.199 25.192  1.00 75.01 370 A 1 
ATOM 2694 O O   . ARG A 1 370 ? -20.274 -21.160 24.604  1.00 74.44 370 A 1 
ATOM 2695 C CB  . ARG A 1 370 ? -22.841 -23.202 24.997  1.00 70.97 370 A 1 
ATOM 2696 C CG  . ARG A 1 370 ? -23.860 -23.641 23.936  1.00 63.43 370 A 1 
ATOM 2697 C CD  . ARG A 1 370 ? -25.285 -23.470 24.477  1.00 60.50 370 A 1 
ATOM 2698 N NE  . ARG A 1 370 ? -26.306 -23.788 23.454  1.00 54.22 370 A 1 
ATOM 2699 C CZ  . ARG A 1 370 ? -27.622 -23.703 23.605  1.00 48.22 370 A 1 
ATOM 2700 N NH1 . ARG A 1 370 ? -28.163 -23.331 24.740  1.00 46.19 370 A 1 
ATOM 2701 N NH2 . ARG A 1 370 ? -28.428 -23.993 22.620  1.00 43.41 370 A 1 
ATOM 2702 N N   . LYS A 1 371 ? -20.054 -22.482 26.429  1.00 73.70 371 A 1 
ATOM 2703 C CA  . LYS A 1 371 ? -19.152 -21.574 27.165  1.00 75.00 371 A 1 
ATOM 2704 C C   . LYS A 1 371 ? -17.836 -21.350 26.409  1.00 74.76 371 A 1 
ATOM 2705 O O   . LYS A 1 371 ? -17.397 -20.211 26.280  1.00 74.88 371 A 1 
ATOM 2706 C CB  . LYS A 1 371 ? -18.877 -22.105 28.585  1.00 74.79 371 A 1 
ATOM 2707 C CG  . LYS A 1 371 ? -20.065 -21.878 29.538  1.00 68.39 371 A 1 
ATOM 2708 C CD  . LYS A 1 371 ? -19.696 -22.311 30.969  1.00 65.72 371 A 1 
ATOM 2709 C CE  . LYS A 1 371 ? -20.842 -22.020 31.950  1.00 58.74 371 A 1 
ATOM 2710 N NZ  . LYS A 1 371 ? -20.481 -22.360 33.364  1.00 53.73 371 A 1 
ATOM 2711 N N   . VAL A 1 372 ? -17.255 -22.401 25.835  1.00 78.06 372 A 1 
ATOM 2712 C CA  . VAL A 1 372 ? -16.037 -22.310 25.017  1.00 77.18 372 A 1 
ATOM 2713 C C   . VAL A 1 372 ? -16.274 -21.485 23.755  1.00 76.72 372 A 1 
ATOM 2714 O O   . VAL A 1 372 ? -15.457 -20.623 23.426  1.00 74.65 372 A 1 
ATOM 2715 C CB  . VAL A 1 372 ? -15.529 -23.712 24.642  1.00 75.70 372 A 1 
ATOM 2716 C CG1 . VAL A 1 372 ? -14.357 -23.682 23.648  1.00 67.38 372 A 1 
ATOM 2717 C CG2 . VAL A 1 372 ? -15.067 -24.449 25.902  1.00 68.92 372 A 1 
ATOM 2718 N N   . ALA A 1 373 ? -17.401 -21.704 23.063  1.00 75.64 373 A 1 
ATOM 2719 C CA  . ALA A 1 373 ? -17.762 -20.940 21.878  1.00 73.73 373 A 1 
ATOM 2720 C C   . ALA A 1 373 ? -17.951 -19.452 22.197  1.00 74.15 373 A 1 
ATOM 2721 O O   . ALA A 1 373 ? -17.376 -18.611 21.517  1.00 72.76 373 A 1 
ATOM 2722 C CB  . ALA A 1 373 ? -19.019 -21.553 21.250  1.00 70.79 373 A 1 
ATOM 2723 N N   . GLN A 1 374 ? -18.655 -19.117 23.293  1.00 73.47 374 A 1 
ATOM 2724 C CA  . GLN A 1 374 ? -18.819 -17.739 23.754  1.00 73.74 374 A 1 
ATOM 2725 C C   . GLN A 1 374 ? -17.485 -17.091 24.148  1.00 75.24 374 A 1 
ATOM 2726 O O   . GLN A 1 374 ? -17.242 -15.929 23.808  1.00 74.78 374 A 1 
ATOM 2727 C CB  . GLN A 1 374 ? -19.780 -17.692 24.949  1.00 71.37 374 A 1 
ATOM 2728 C CG  . GLN A 1 374 ? -21.245 -17.870 24.521  1.00 64.45 374 A 1 
ATOM 2729 C CD  . GLN A 1 374 ? -22.213 -17.828 25.714  1.00 62.01 374 A 1 
ATOM 2730 O OE1 . GLN A 1 374 ? -21.835 -17.932 26.869  1.00 56.91 374 A 1 
ATOM 2731 N NE2 . GLN A 1 374 ? -23.494 -17.678 25.475  1.00 53.85 374 A 1 
ATOM 2732 N N   . ALA A 1 375 ? -16.584 -17.816 24.813  1.00 75.74 375 A 1 
ATOM 2733 C CA  . ALA A 1 375 ? -15.255 -17.318 25.157  1.00 77.68 375 A 1 
ATOM 2734 C C   . ALA A 1 375 ? -14.414 -17.031 23.900  1.00 78.57 375 A 1 
ATOM 2735 O O   . ALA A 1 375 ? -13.777 -15.981 23.816  1.00 77.25 375 A 1 
ATOM 2736 C CB  . ALA A 1 375 ? -14.566 -18.318 26.096  1.00 76.68 375 A 1 
ATOM 2737 N N   . ARG A 1 376 ? -14.466 -17.927 22.889  1.00 74.55 376 A 1 
ATOM 2738 C CA  . ARG A 1 376 ? -13.832 -17.709 21.582  1.00 75.26 376 A 1 
ATOM 2739 C C   . ARG A 1 376 ? -14.408 -16.492 20.860  1.00 76.04 376 A 1 
ATOM 2740 O O   . ARG A 1 376 ? -13.637 -15.668 20.384  1.00 75.03 376 A 1 
ATOM 2741 C CB  . ARG A 1 376 ? -13.950 -18.953 20.690  1.00 72.98 376 A 1 
ATOM 2742 C CG  . ARG A 1 376 ? -12.773 -19.908 20.879  1.00 65.72 376 A 1 
ATOM 2743 C CD  . ARG A 1 376 ? -12.896 -21.094 19.914  1.00 63.73 376 A 1 
ATOM 2744 N NE  . ARG A 1 376 ? -11.636 -21.817 19.762  1.00 58.03 376 A 1 
ATOM 2745 C CZ  . ARG A 1 376 ? -11.471 -23.039 19.308  1.00 53.44 376 A 1 
ATOM 2746 N NH1 . ARG A 1 376 ? -12.474 -23.809 19.013  1.00 51.44 376 A 1 
ATOM 2747 N NH2 . ARG A 1 376 ? -10.270 -23.510 19.124  1.00 48.13 376 A 1 
ATOM 2748 N N   . GLU A 1 377 ? -15.735 -16.345 20.827  1.00 75.18 377 A 1 
ATOM 2749 C CA  . GLU A 1 377 ? -16.370 -15.182 20.200  1.00 74.91 377 A 1 
ATOM 2750 C C   . GLU A 1 377 ? -15.997 -13.875 20.898  1.00 76.61 377 A 1 
ATOM 2751 O O   . GLU A 1 377 ? -15.707 -12.893 20.220  1.00 75.84 377 A 1 
ATOM 2752 C CB  . GLU A 1 377 ? -17.890 -15.318 20.176  1.00 72.32 377 A 1 
ATOM 2753 C CG  . GLU A 1 377 ? -18.354 -16.219 19.034  1.00 64.84 377 A 1 
ATOM 2754 C CD  . GLU A 1 377 ? -19.854 -16.046 18.755  1.00 61.03 377 A 1 
ATOM 2755 O OE1 . GLU A 1 377 ? -20.217 -16.188 17.559  1.00 55.81 377 A 1 
ATOM 2756 O OE2 . GLU A 1 377 ? -20.600 -15.734 19.708  1.00 54.81 377 A 1 
ATOM 2757 N N   . LYS A 1 378 ? -15.934 -13.853 22.235  1.00 77.49 378 A 1 
ATOM 2758 C CA  . LYS A 1 378 ? -15.521 -12.680 23.005  1.00 78.78 378 A 1 
ATOM 2759 C C   . LYS A 1 378 ? -14.066 -12.294 22.701  1.00 80.03 378 A 1 
ATOM 2760 O O   . LYS A 1 378 ? -13.797 -11.125 22.438  1.00 79.03 378 A 1 
ATOM 2761 C CB  . LYS A 1 378 ? -15.760 -12.927 24.508  1.00 77.25 378 A 1 
ATOM 2762 C CG  . LYS A 1 378 ? -15.590 -11.635 25.327  1.00 68.81 378 A 1 
ATOM 2763 C CD  . LYS A 1 378 ? -15.896 -11.860 26.814  1.00 65.57 378 A 1 
ATOM 2764 C CE  . LYS A 1 378 ? -15.731 -10.534 27.586  1.00 57.60 378 A 1 
ATOM 2765 N NZ  . LYS A 1 378 ? -16.007 -10.669 29.042  1.00 51.72 378 A 1 
ATOM 2766 N N   . ARG A 1 379 ? -13.149 -13.267 22.667  1.00 78.67 379 A 1 
ATOM 2767 C CA  . ARG A 1 379 ? -11.745 -13.035 22.277  1.00 79.52 379 A 1 
ATOM 2768 C C   . ARG A 1 379 ? -11.638 -12.541 20.847  1.00 80.22 379 A 1 
ATOM 2769 O O   . ARG A 1 379 ? -10.910 -11.592 20.590  1.00 78.50 379 A 1 
ATOM 2770 C CB  . ARG A 1 379 ? -10.909 -14.301 22.438  1.00 77.70 379 A 1 
ATOM 2771 C CG  . ARG A 1 379 ? -10.590 -14.588 23.908  1.00 67.72 379 A 1 
ATOM 2772 C CD  . ARG A 1 379 ? -9.679  -15.819 23.994  1.00 64.14 379 A 1 
ATOM 2773 N NE  . ARG A 1 379 ? -9.371  -16.153 25.388  1.00 55.84 379 A 1 
ATOM 2774 C CZ  . ARG A 1 379 ? -8.573  -17.118 25.769  1.00 49.82 379 A 1 
ATOM 2775 N NH1 . ARG A 1 379 ? -7.964  -17.909 24.919  1.00 46.30 379 A 1 
ATOM 2776 N NH2 . ARG A 1 379 ? -8.346  -17.326 27.036  1.00 43.31 379 A 1 
ATOM 2777 N N   . PHE A 1 380 ? -12.407 -13.124 19.918  1.00 79.18 380 A 1 
ATOM 2778 C CA  . PHE A 1 380 ? -12.384 -12.694 18.526  1.00 79.80 380 A 1 
ATOM 2779 C C   . PHE A 1 380 ? -12.949 -11.282 18.339  1.00 82.16 380 A 1 
ATOM 2780 O O   . PHE A 1 380 ? -12.422 -10.515 17.551  1.00 81.38 380 A 1 
ATOM 2781 C CB  . PHE A 1 380 ? -13.134 -13.726 17.687  1.00 77.22 380 A 1 
ATOM 2782 C CG  . PHE A 1 380 ? -12.840 -13.600 16.215  1.00 73.63 380 A 1 
ATOM 2783 C CD1 . PHE A 1 380 ? -13.788 -13.053 15.351  1.00 67.42 380 A 1 
ATOM 2784 C CD2 . PHE A 1 380 ? -11.622 -14.064 15.708  1.00 64.58 380 A 1 
ATOM 2785 C CE1 . PHE A 1 380 ? -13.518 -12.972 13.967  1.00 60.92 380 A 1 
ATOM 2786 C CE2 . PHE A 1 380 ? -11.342 -13.983 14.332  1.00 60.08 380 A 1 
ATOM 2787 C CZ  . PHE A 1 380 ? -12.301 -13.437 13.461  1.00 60.26 380 A 1 
ATOM 2788 N N   . THR A 1 381 ? -13.982 -10.905 19.109  1.00 80.97 381 A 1 
ATOM 2789 C CA  . THR A 1 381 ? -14.508 -9.527  19.129  1.00 81.47 381 A 1 
ATOM 2790 C C   . THR A 1 381 ? -13.448 -8.538  19.610  1.00 83.00 381 A 1 
ATOM 2791 O O   . THR A 1 381 ? -13.321 -7.469  19.031  1.00 82.48 381 A 1 
ATOM 2792 C CB  . THR A 1 381 ? -15.765 -9.423  20.008  1.00 79.88 381 A 1 
ATOM 2793 O OG1 . THR A 1 381 ? -16.734 -10.351 19.581  1.00 72.56 381 A 1 
ATOM 2794 C CG2 . THR A 1 381 ? -16.420 -8.047  19.931  1.00 71.47 381 A 1 
ATOM 2795 N N   . PHE A 1 382 ? -12.647 -8.909  20.637  1.00 84.31 382 A 1 
ATOM 2796 C CA  . PHE A 1 382 ? -11.531 -8.093  21.096  1.00 86.05 382 A 1 
ATOM 2797 C C   . PHE A 1 382 ? -10.436 -7.950  20.030  1.00 86.79 382 A 1 
ATOM 2798 O O   . PHE A 1 382 ? -9.993  -6.837  19.756  1.00 86.38 382 A 1 
ATOM 2799 C CB  . PHE A 1 382 ? -10.972 -8.677  22.394  1.00 85.68 382 A 1 
ATOM 2800 C CG  . PHE A 1 382 ? -9.780  -7.909  22.925  1.00 84.41 382 A 1 
ATOM 2801 C CD1 . PHE A 1 382 ? -8.477  -8.354  22.663  1.00 78.89 382 A 1 
ATOM 2802 C CD2 . PHE A 1 382 ? -9.977  -6.724  23.657  1.00 77.96 382 A 1 
ATOM 2803 C CE1 . PHE A 1 382 ? -7.375  -7.612  23.128  1.00 76.95 382 A 1 
ATOM 2804 C CE2 . PHE A 1 382 ? -8.881  -5.987  24.122  1.00 75.32 382 A 1 
ATOM 2805 C CZ  . PHE A 1 382 ? -7.576  -6.429  23.859  1.00 78.05 382 A 1 
ATOM 2806 N N   . VAL A 1 383 ? -10.045 -9.046  19.361  1.00 85.65 383 A 1 
ATOM 2807 C CA  . VAL A 1 383 ? -9.053  -8.996  18.276  1.00 85.83 383 A 1 
ATOM 2808 C C   . VAL A 1 383 ? -9.504  -8.060  17.158  1.00 86.86 383 A 1 
ATOM 2809 O O   . VAL A 1 383 ? -8.713  -7.255  16.680  1.00 86.65 383 A 1 
ATOM 2810 C CB  . VAL A 1 383 ? -8.768  -10.402 17.715  1.00 84.95 383 A 1 
ATOM 2811 C CG1 . VAL A 1 383 ? -7.824  -10.378 16.501  1.00 78.58 383 A 1 
ATOM 2812 C CG2 . VAL A 1 383 ? -8.106  -11.281 18.780  1.00 79.52 383 A 1 
ATOM 2813 N N   . LEU A 1 384 ? -10.784 -8.114  16.762  1.00 84.64 384 A 1 
ATOM 2814 C CA  . LEU A 1 384 ? -11.317 -7.231  15.733  1.00 84.59 384 A 1 
ATOM 2815 C C   . LEU A 1 384 ? -11.405 -5.772  16.191  1.00 85.62 384 A 1 
ATOM 2816 O O   . LEU A 1 384 ? -11.191 -4.890  15.373  1.00 85.47 384 A 1 
ATOM 2817 C CB  . LEU A 1 384 ? -12.689 -7.732  15.291  1.00 83.48 384 A 1 
ATOM 2818 C CG  . LEU A 1 384 ? -12.614 -9.056  14.512  1.00 78.00 384 A 1 
ATOM 2819 C CD1 . LEU A 1 384 ? -14.032 -9.581  14.334  1.00 71.33 384 A 1 
ATOM 2820 C CD2 . LEU A 1 384 ? -11.970 -8.909  13.135  1.00 71.75 384 A 1 
ATOM 2821 N N   . ALA A 1 385 ? -11.643 -5.506  17.475  1.00 87.18 385 A 1 
ATOM 2822 C CA  . ALA A 1 385 ? -11.562 -4.155  18.013  1.00 87.88 385 A 1 
ATOM 2823 C C   . ALA A 1 385 ? -10.141 -3.594  17.899  1.00 89.15 385 A 1 
ATOM 2824 O O   . ALA A 1 385 ? -9.974  -2.438  17.522  1.00 88.21 385 A 1 
ATOM 2825 C CB  . ALA A 1 385 ? -12.058 -4.148  19.467  1.00 87.04 385 A 1 
ATOM 2826 N N   . VAL A 1 386 ? -9.108  -4.422  18.155  1.00 90.48 386 A 1 
ATOM 2827 C CA  . VAL A 1 386 ? -7.714  -4.028  17.955  1.00 90.99 386 A 1 
ATOM 2828 C C   . VAL A 1 386 ? -7.429  -3.744  16.478  1.00 91.24 386 A 1 
ATOM 2829 O O   . VAL A 1 386 ? -6.843  -2.715  16.164  1.00 90.15 386 A 1 
ATOM 2830 C CB  . VAL A 1 386 ? -6.735  -5.081  18.506  1.00 90.70 386 A 1 
ATOM 2831 C CG1 . VAL A 1 386 ? -5.273  -4.698  18.258  1.00 84.53 386 A 1 
ATOM 2832 C CG2 . VAL A 1 386 ? -6.900  -5.234  20.027  1.00 84.59 386 A 1 
ATOM 2833 N N   . VAL A 1 387 ? -7.888  -4.601  15.549  1.00 89.32 387 A 1 
ATOM 2834 C CA  . VAL A 1 387 ? -7.729  -4.389  14.097  1.00 88.53 387 A 1 
ATOM 2835 C C   . VAL A 1 387 ? -8.354  -3.061  13.665  1.00 88.68 387 A 1 
ATOM 2836 O O   . VAL A 1 387 ? -7.701  -2.289  12.957  1.00 87.96 387 A 1 
ATOM 2837 C CB  . VAL A 1 387 ? -8.333  -5.560  13.296  1.00 87.73 387 A 1 
ATOM 2838 C CG1 . VAL A 1 387 ? -8.377  -5.307  11.780  1.00 82.16 387 A 1 
ATOM 2839 C CG2 . VAL A 1 387 ? -7.507  -6.838  13.501  1.00 82.38 387 A 1 
ATOM 2840 N N   . MET A 1 388 ? -9.570  -2.749  14.110  1.00 88.88 388 A 1 
ATOM 2841 C CA  . MET A 1 388 ? -10.232 -1.487  13.791  1.00 87.80 388 A 1 
ATOM 2842 C C   . MET A 1 388 ? -9.531  -0.289  14.416  1.00 88.67 388 A 1 
ATOM 2843 O O   . MET A 1 388 ? -9.362  0.726   13.756  1.00 87.82 388 A 1 
ATOM 2844 C CB  . MET A 1 388 ? -11.691 -1.515  14.251  1.00 85.87 388 A 1 
ATOM 2845 C CG  . MET A 1 388 ? -12.487 -2.508  13.411  1.00 77.41 388 A 1 
ATOM 2846 S SD  . MET A 1 388 ? -14.238 -2.583  13.851  1.00 70.69 388 A 1 
ATOM 2847 C CE  . MET A 1 388 ? -14.643 -4.117  13.014  1.00 61.03 388 A 1 
ATOM 2848 N N   . GLY A 1 389 ? -9.098  -0.401  15.678  1.00 91.22 389 A 1 
ATOM 2849 C CA  . GLY A 1 389 ? -8.353  0.658   16.353  1.00 91.23 389 A 1 
ATOM 2850 C C   . GLY A 1 389 ? -7.052  0.996   15.632  1.00 91.78 389 A 1 
ATOM 2851 O O   . GLY A 1 389 ? -6.784  2.161   15.360  1.00 90.32 389 A 1 
ATOM 2852 N N   . VAL A 1 390 ? -6.273  -0.025  15.240  1.00 92.17 390 A 1 
ATOM 2853 C CA  . VAL A 1 390 ? -5.040  0.154   14.474  1.00 92.18 390 A 1 
ATOM 2854 C C   . VAL A 1 390 ? -5.321  0.743   13.093  1.00 91.55 390 A 1 
ATOM 2855 O O   . VAL A 1 390 ? -4.626  1.662   12.683  1.00 89.64 390 A 1 
ATOM 2856 C CB  . VAL A 1 390 ? -4.258  -1.171  14.375  1.00 91.95 390 A 1 
ATOM 2857 C CG1 . VAL A 1 390 ? -3.039  -1.062  13.458  1.00 85.74 390 A 1 
ATOM 2858 C CG2 . VAL A 1 390 ? -3.739  -1.585  15.760  1.00 86.31 390 A 1 
ATOM 2859 N N   . PHE A 1 391 ? -6.383  0.293   12.409  1.00 90.31 391 A 1 
ATOM 2860 C CA  . PHE A 1 391 ? -6.791  0.862   11.123  1.00 89.15 391 A 1 
ATOM 2861 C C   . PHE A 1 391 ? -7.085  2.361   11.227  1.00 89.26 391 A 1 
ATOM 2862 O O   . PHE A 1 391 ? -6.561  3.152   10.445  1.00 88.44 391 A 1 
ATOM 2863 C CB  . PHE A 1 391 ? -8.017  0.101   10.595  1.00 87.59 391 A 1 
ATOM 2864 C CG  . PHE A 1 391 ? -8.463  0.579   9.233   1.00 85.77 391 A 1 
ATOM 2865 C CD1 . PHE A 1 391 ? -9.322  1.681   9.109   1.00 80.61 391 A 1 
ATOM 2866 C CD2 . PHE A 1 391 ? -7.962  -0.047  8.080   1.00 80.21 391 A 1 
ATOM 2867 C CE1 . PHE A 1 391 ? -9.643  2.178   7.838   1.00 76.95 391 A 1 
ATOM 2868 C CE2 . PHE A 1 391 ? -8.287  0.441   6.805   1.00 75.13 391 A 1 
ATOM 2869 C CZ  . PHE A 1 391 ? -9.115  1.567   6.689   1.00 77.31 391 A 1 
ATOM 2870 N N   . VAL A 1 392 ? -7.883  2.757   12.213  1.00 90.18 392 A 1 
ATOM 2871 C CA  . VAL A 1 392 ? -8.213  4.167   12.441  1.00 90.12 392 A 1 
ATOM 2872 C C   . VAL A 1 392 ? -6.957  4.970   12.770  1.00 90.46 392 A 1 
ATOM 2873 O O   . VAL A 1 392 ? -6.751  6.009   12.172  1.00 89.48 392 A 1 
ATOM 2874 C CB  . VAL A 1 392 ? -9.287  4.325   13.536  1.00 89.44 392 A 1 
ATOM 2875 C CG1 . VAL A 1 392 ? -9.542  5.790   13.905  1.00 84.33 392 A 1 
ATOM 2876 C CG2 . VAL A 1 392 ? -10.628 3.745   13.065  1.00 84.80 392 A 1 
ATOM 2877 N N   . LEU A 1 393 ? -6.078  4.468   13.647  1.00 92.05 393 A 1 
ATOM 2878 C CA  . LEU A 1 393 ? -4.845  5.164   14.014  1.00 92.19 393 A 1 
ATOM 2879 C C   . LEU A 1 393 ? -3.880  5.336   12.829  1.00 91.73 393 A 1 
ATOM 2880 O O   . LEU A 1 393 ? -3.230  6.370   12.737  1.00 90.09 393 A 1 
ATOM 2881 C CB  . LEU A 1 393 ? -4.149  4.399   15.150  1.00 91.77 393 A 1 
ATOM 2882 C CG  . LEU A 1 393 ? -4.829  4.547   16.531  1.00 81.83 393 A 1 
ATOM 2883 C CD1 . LEU A 1 393 ? -4.189  3.567   17.517  1.00 76.46 393 A 1 
ATOM 2884 C CD2 . LEU A 1 393 ? -4.699  5.956   17.097  1.00 75.71 393 A 1 
ATOM 2885 N N   . CYS A 1 394 ? -3.791  4.358   11.920  1.00 91.10 394 A 1 
ATOM 2886 C CA  . CYS A 1 394 ? -2.932  4.446   10.748  1.00 90.78 394 A 1 
ATOM 2887 C C   . CYS A 1 394 ? -3.459  5.440   9.702   1.00 90.21 394 A 1 
ATOM 2888 O O   . CYS A 1 394 ? -2.675  6.166   9.105   1.00 88.47 394 A 1 
ATOM 2889 C CB  . CYS A 1 394 ? -2.776  3.054   10.122  1.00 90.26 394 A 1 
ATOM 2890 S SG  . CYS A 1 394 ? -1.727  1.989   11.169  1.00 84.39 394 A 1 
ATOM 2891 N N   . TRP A 1 395 ? -4.778  5.491   9.484   1.00 90.05 395 A 1 
ATOM 2892 C CA  . TRP A 1 395 ? -5.376  6.322   8.434   1.00 89.12 395 A 1 
ATOM 2893 C C   . TRP A 1 395 ? -5.815  7.712   8.902   1.00 89.13 395 A 1 
ATOM 2894 O O   . TRP A 1 395 ? -5.925  8.631   8.085   1.00 87.40 395 A 1 
ATOM 2895 C CB  . TRP A 1 395 ? -6.527  5.551   7.790   1.00 87.45 395 A 1 
ATOM 2896 C CG  . TRP A 1 395 ? -6.078  4.483   6.829   1.00 85.67 395 A 1 
ATOM 2897 C CD1 . TRP A 1 395 ? -6.103  3.153   7.034   1.00 81.12 395 A 1 
ATOM 2898 C CD2 . TRP A 1 395 ? -5.529  4.674   5.489   1.00 83.23 395 A 1 
ATOM 2899 N NE1 . TRP A 1 395 ? -5.620  2.498   5.908   1.00 79.31 395 A 1 
ATOM 2900 C CE2 . TRP A 1 395 ? -5.257  3.398   4.941   1.00 80.89 395 A 1 
ATOM 2901 C CE3 . TRP A 1 395 ? -5.246  5.809   4.698   1.00 79.24 395 A 1 
ATOM 2902 C CZ2 . TRP A 1 395 ? -4.722  3.232   3.636   1.00 78.28 395 A 1 
ATOM 2903 C CZ3 . TRP A 1 395 ? -4.711  5.650   3.407   1.00 77.39 395 A 1 
ATOM 2904 C CH2 . TRP A 1 395 ? -4.455  4.387   2.888   1.00 77.29 395 A 1 
ATOM 2905 N N   . PHE A 1 396 ? -6.052  7.917   10.204  1.00 89.35 396 A 1 
ATOM 2906 C CA  . PHE A 1 396 ? -6.515  9.197   10.726  1.00 90.06 396 A 1 
ATOM 2907 C C   . PHE A 1 396 ? -5.571  10.368  10.413  1.00 90.06 396 A 1 
ATOM 2908 O O   . PHE A 1 396 ? -6.071  11.378  9.912   1.00 89.59 396 A 1 
ATOM 2909 C CB  . PHE A 1 396 ? -6.817  9.096   12.227  1.00 90.36 396 A 1 
ATOM 2910 C CG  . PHE A 1 396 ? -7.299  10.382  12.848  1.00 90.92 396 A 1 
ATOM 2911 C CD1 . PHE A 1 396 ? -6.397  11.270  13.458  1.00 87.58 396 A 1 
ATOM 2912 C CD2 . PHE A 1 396 ? -8.670  10.720  12.800  1.00 88.07 396 A 1 
ATOM 2913 C CE1 . PHE A 1 396 ? -6.850  12.476  14.009  1.00 87.70 396 A 1 
ATOM 2914 C CE2 . PHE A 1 396 ? -9.122  11.919  13.349  1.00 87.65 396 A 1 
ATOM 2915 C CZ  . PHE A 1 396 ? -8.218  12.799  13.958  1.00 88.50 396 A 1 
ATOM 2916 N N   . PRO A 1 397 ? -4.234  10.272  10.599  1.00 89.98 397 A 1 
ATOM 2917 C CA  . PRO A 1 397 ? -3.328  11.384  10.280  1.00 89.38 397 A 1 
ATOM 2918 C C   . PRO A 1 397 ? -3.401  11.799  8.809   1.00 88.20 397 A 1 
ATOM 2919 O O   . PRO A 1 397 ? -3.414  12.984  8.497   1.00 85.76 397 A 1 
ATOM 2920 C CB  . PRO A 1 397 ? -1.930  10.886  10.652  1.00 88.94 397 A 1 
ATOM 2921 C CG  . PRO A 1 397 ? -2.184  9.796   11.684  1.00 88.45 397 A 1 
ATOM 2922 C CD  . PRO A 1 397 ? -3.490  9.181   11.199  1.00 90.79 397 A 1 
ATOM 2923 N N   . PHE A 1 398 ? -3.513  10.825  7.897   1.00 87.88 398 A 1 
ATOM 2924 C CA  . PHE A 1 398 ? -3.644  11.063  6.471   1.00 85.70 398 A 1 
ATOM 2925 C C   . PHE A 1 398 ? -4.953  11.790  6.138   1.00 85.58 398 A 1 
ATOM 2926 O O   . PHE A 1 398 ? -4.927  12.886  5.587   1.00 84.81 398 A 1 
ATOM 2927 C CB  . PHE A 1 398 ? -3.529  9.730   5.729   1.00 83.29 398 A 1 
ATOM 2928 C CG  . PHE A 1 398 ? -3.791  9.866   4.248   1.00 80.90 398 A 1 
ATOM 2929 C CD1 . PHE A 1 398 ? -5.079  9.640   3.726   1.00 76.55 398 A 1 
ATOM 2930 C CD2 . PHE A 1 398 ? -2.746  10.267  3.397   1.00 74.81 398 A 1 
ATOM 2931 C CE1 . PHE A 1 398 ? -5.317  9.801   2.355   1.00 73.05 398 A 1 
ATOM 2932 C CE2 . PHE A 1 398 ? -2.982  10.423  2.028   1.00 72.10 398 A 1 
ATOM 2933 C CZ  . PHE A 1 398 ? -4.265  10.185  1.515   1.00 73.74 398 A 1 
ATOM 2934 N N   . PHE A 1 399 ? -6.102  11.233  6.524   1.00 87.05 399 A 1 
ATOM 2935 C CA  . PHE A 1 399 ? -7.403  11.825  6.200   1.00 86.68 399 A 1 
ATOM 2936 C C   . PHE A 1 399 ? -7.636  13.177  6.892   1.00 87.05 399 A 1 
ATOM 2937 O O   . PHE A 1 399 ? -8.285  14.053  6.320   1.00 85.92 399 A 1 
ATOM 2938 C CB  . PHE A 1 399 ? -8.522  10.846  6.543   1.00 85.28 399 A 1 
ATOM 2939 C CG  . PHE A 1 399 ? -8.710  9.769   5.504   1.00 83.88 399 A 1 
ATOM 2940 C CD1 . PHE A 1 399 ? -9.277  10.093  4.254   1.00 80.89 399 A 1 
ATOM 2941 C CD2 . PHE A 1 399 ? -8.332  8.442   5.759   1.00 80.68 399 A 1 
ATOM 2942 C CE1 . PHE A 1 399 ? -9.468  9.105   3.276   1.00 79.15 399 A 1 
ATOM 2943 C CE2 . PHE A 1 399 ? -8.517  7.450   4.791   1.00 78.83 399 A 1 
ATOM 2944 C CZ  . PHE A 1 399 ? -9.089  7.781   3.554   1.00 79.73 399 A 1 
ATOM 2945 N N   . PHE A 1 400 ? -7.091  13.373  8.101   1.00 86.72 400 A 1 
ATOM 2946 C CA  . PHE A 1 400 ? -7.172  14.646  8.806   1.00 87.31 400 A 1 
ATOM 2947 C C   . PHE A 1 400 ? -6.366  15.734  8.097   1.00 86.99 400 A 1 
ATOM 2948 O O   . PHE A 1 400 ? -6.913  16.792  7.784   1.00 86.11 400 A 1 
ATOM 2949 C CB  . PHE A 1 400 ? -6.712  14.450  10.248  1.00 87.87 400 A 1 
ATOM 2950 C CG  . PHE A 1 400 ? -6.833  15.710  11.088  1.00 88.60 400 A 1 
ATOM 2951 C CD1 . PHE A 1 400 ? -5.690  16.449  11.426  1.00 84.87 400 A 1 
ATOM 2952 C CD2 . PHE A 1 400 ? -8.103  16.152  11.507  1.00 85.20 400 A 1 
ATOM 2953 C CE1 . PHE A 1 400 ? -5.813  17.613  12.194  1.00 85.35 400 A 1 
ATOM 2954 C CE2 . PHE A 1 400 ? -8.223  17.311  12.266  1.00 85.33 400 A 1 
ATOM 2955 C CZ  . PHE A 1 400 ? -7.085  18.049  12.624  1.00 86.40 400 A 1 
ATOM 2956 N N   . SER A 1 401 ? -5.101  15.464  7.759   1.00 86.37 401 A 1 
ATOM 2957 C CA  . SER A 1 401 ? -4.258  16.420  7.032   1.00 84.46 401 A 1 
ATOM 2958 C C   . SER A 1 401 ? -4.807  16.738  5.641   1.00 83.05 401 A 1 
ATOM 2959 O O   . SER A 1 401 ? -4.781  17.892  5.215   1.00 80.39 401 A 1 
ATOM 2960 C CB  . SER A 1 401 ? -2.821  15.914  6.939   1.00 83.60 401 A 1 
ATOM 2961 O OG  . SER A 1 401 ? -2.734  14.662  6.302   1.00 73.85 401 A 1 
ATOM 2962 N N   . TYR A 1 402 ? -5.380  15.743  4.958   1.00 82.67 402 A 1 
ATOM 2963 C CA  . TYR A 1 402 ? -6.011  15.955  3.659   1.00 80.52 402 A 1 
ATOM 2964 C C   . TYR A 1 402 ? -7.290  16.804  3.748   1.00 81.00 402 A 1 
ATOM 2965 O O   . TYR A 1 402 ? -7.498  17.692  2.928   1.00 79.77 402 A 1 
ATOM 2966 C CB  . TYR A 1 402 ? -6.305  14.596  3.033   1.00 77.08 402 A 1 
ATOM 2967 C CG  . TYR A 1 402 ? -6.868  14.688  1.629   1.00 73.71 402 A 1 
ATOM 2968 C CD1 . TYR A 1 402 ? -7.910  13.832  1.239   1.00 67.89 402 A 1 
ATOM 2969 C CD2 . TYR A 1 402 ? -6.336  15.604  0.708   1.00 66.79 402 A 1 
ATOM 2970 C CE1 . TYR A 1 402 ? -8.411  13.885  -0.069  1.00 63.92 402 A 1 
ATOM 2971 C CE2 . TYR A 1 402 ? -6.840  15.670  -0.594  1.00 64.54 402 A 1 
ATOM 2972 C CZ  . TYR A 1 402 ? -7.871  14.808  -0.987  1.00 64.56 402 A 1 
ATOM 2973 O OH  . TYR A 1 402 ? -8.360  14.864  -2.271  1.00 62.30 402 A 1 
ATOM 2974 N N   . SER A 1 403 ? -8.119  16.590  4.770   1.00 82.03 403 A 1 
ATOM 2975 C CA  . SER A 1 403 ? -9.310  17.417  4.997   1.00 82.93 403 A 1 
ATOM 2976 C C   . SER A 1 403 ? -8.946  18.867  5.328   1.00 83.20 403 A 1 
ATOM 2977 O O   . SER A 1 403 ? -9.573  19.779  4.800   1.00 81.84 403 A 1 
ATOM 2978 C CB  . SER A 1 403 ? -10.167 16.840  6.120   1.00 82.56 403 A 1 
ATOM 2979 O OG  . SER A 1 403 ? -10.580 15.528  5.806   1.00 72.56 403 A 1 
ATOM 2980 N N   . LEU A 1 404 ? -7.914  19.077  6.139   1.00 82.67 404 A 1 
ATOM 2981 C CA  . LEU A 1 404 ? -7.396  20.421  6.418   1.00 82.89 404 A 1 
ATOM 2982 C C   . LEU A 1 404 ? -6.942  21.127  5.140   1.00 81.88 404 A 1 
ATOM 2983 O O   . LEU A 1 404 ? -7.305  22.280  4.921   1.00 79.96 404 A 1 
ATOM 2984 C CB  . LEU A 1 404 ? -6.215  20.344  7.407   1.00 83.02 404 A 1 
ATOM 2985 C CG  . LEU A 1 404 ? -6.602  20.117  8.875   1.00 78.20 404 A 1 
ATOM 2986 C CD1 . LEU A 1 404 ? -5.317  19.961  9.685   1.00 73.43 404 A 1 
ATOM 2987 C CD2 . LEU A 1 404 ? -7.407  21.278  9.458   1.00 73.33 404 A 1 
ATOM 2988 N N   . TYR A 1 405 ? -6.232  20.422  4.259   1.00 79.41 405 A 1 
ATOM 2989 C CA  . TYR A 1 405 ? -5.832  20.965  2.968   1.00 77.56 405 A 1 
ATOM 2990 C C   . TYR A 1 405 ? -7.038  21.350  2.097   1.00 77.44 405 A 1 
ATOM 2991 O O   . TYR A 1 405 ? -7.054  22.412  1.482   1.00 75.36 405 A 1 
ATOM 2992 C CB  . TYR A 1 405 ? -4.937  19.946  2.258   1.00 75.26 405 A 1 
ATOM 2993 C CG  . TYR A 1 405 ? -4.478  20.468  0.934   1.00 72.89 405 A 1 
ATOM 2994 C CD1 . TYR A 1 405 ? -5.171  20.152  -0.254  1.00 68.27 405 A 1 
ATOM 2995 C CD2 . TYR A 1 405 ? -3.470  21.447  0.917   1.00 66.75 405 A 1 
ATOM 2996 C CE1 . TYR A 1 405 ? -4.895  20.852  -1.432  1.00 64.32 405 A 1 
ATOM 2997 C CE2 . TYR A 1 405 ? -3.189  22.162  -0.251  1.00 64.56 405 A 1 
ATOM 2998 C CZ  . TYR A 1 405 ? -3.925  21.885  -1.412  1.00 65.31 405 A 1 
ATOM 2999 O OH  . TYR A 1 405 ? -3.722  22.671  -2.505  1.00 63.08 405 A 1 
ATOM 3000 N N   . GLY A 1 406 ? -8.080  20.524  2.086   1.00 77.26 406 A 1 
ATOM 3001 C CA  . GLY A 1 406 ? -9.310  20.825  1.352   1.00 76.59 406 A 1 
ATOM 3002 C C   . GLY A 1 406 ? -10.031 22.087  1.841   1.00 77.57 406 A 1 
ATOM 3003 O O   . GLY A 1 406 ? -10.646 22.787  1.038   1.00 75.07 406 A 1 
ATOM 3004 N N   . ILE A 1 407 ? -9.936  22.398  3.134   1.00 80.12 407 A 1 
ATOM 3005 C CA  . ILE A 1 407 ? -10.603 23.547  3.766   1.00 80.73 407 A 1 
ATOM 3006 C C   . ILE A 1 407 ? -9.750  24.813  3.677   1.00 79.11 407 A 1 
ATOM 3007 O O   . ILE A 1 407 ? -10.211 25.838  3.183   1.00 73.81 407 A 1 
ATOM 3008 C CB  . ILE A 1 407 ? -10.986 23.205  5.226   1.00 80.24 407 A 1 
ATOM 3009 C CG1 . ILE A 1 407 ? -12.000 22.047  5.275   1.00 75.08 407 A 1 
ATOM 3010 C CG2 . ILE A 1 407 ? -11.584 24.444  5.943   1.00 73.05 407 A 1 
ATOM 3011 C CD1 . ILE A 1 407 ? -12.172 21.421  6.675   1.00 69.29 407 A 1 
ATOM 3012 N N   . CYS A 1 408 ? -8.508  24.746  4.165   1.00 80.78 408 A 1 
ATOM 3013 C CA  . CYS A 1 408 ? -7.627  25.907  4.305   1.00 79.08 408 A 1 
ATOM 3014 C C   . CYS A 1 408 ? -6.605  26.066  3.179   1.00 77.79 408 A 1 
ATOM 3015 O O   . CYS A 1 408 ? -5.924  27.085  3.134   1.00 68.51 408 A 1 
ATOM 3016 C CB  . CYS A 1 408 ? -6.873  25.806  5.630   1.00 74.90 408 A 1 
ATOM 3017 S SG  . CYS A 1 408 ? -7.845  25.708  7.138   1.00 68.19 408 A 1 
ATOM 3018 N N   . ARG A 1 409 ? -6.450  25.075  2.316   1.00 73.85 409 A 1 
ATOM 3019 C CA  . ARG A 1 409 ? -5.418  25.004  1.271   1.00 73.43 409 A 1 
ATOM 3020 C C   . ARG A 1 409 ? -4.021  25.351  1.815   1.00 73.36 409 A 1 
ATOM 3021 O O   . ARG A 1 409 ? -3.582  24.749  2.798   1.00 67.00 409 A 1 
ATOM 3022 C CB  . ARG A 1 409 ? -5.841  25.816  0.034   1.00 68.73 409 A 1 
ATOM 3023 C CG  . ARG A 1 409 ? -7.088  25.239  -0.641  1.00 66.94 409 A 1 
ATOM 3024 C CD  . ARG A 1 409 ? -7.242  25.861  -2.030  1.00 64.19 409 A 1 
ATOM 3025 N NE  . ARG A 1 409 ? -8.277  25.179  -2.814  1.00 63.42 409 A 1 
ATOM 3026 C CZ  . ARG A 1 409 ? -8.354  25.118  -4.132  1.00 59.72 409 A 1 
ATOM 3027 N NH1 . ARG A 1 409 ? -7.527  25.778  -4.904  1.00 55.85 409 A 1 
ATOM 3028 N NH2 . ARG A 1 409 ? -9.253  24.386  -4.709  1.00 57.57 409 A 1 
ATOM 3029 N N   . GLU A 1 410 ? -3.335  26.312  1.192   1.00 68.54 410 A 1 
ATOM 3030 C CA  . GLU A 1 410 ? -1.950  26.665  1.507   1.00 68.57 410 A 1 
ATOM 3031 C C   . GLU A 1 410 ? -1.751  27.080  2.980   1.00 69.39 410 A 1 
ATOM 3032 O O   . GLU A 1 410 ? -0.719  26.768  3.561   1.00 66.97 410 A 1 
ATOM 3033 C CB  . GLU A 1 410 ? -1.483  27.788  0.566   1.00 65.14 410 A 1 
ATOM 3034 C CG  . GLU A 1 410 ? -1.437  27.334  -0.906  1.00 57.34 410 A 1 
ATOM 3035 C CD  . GLU A 1 410 ? -1.039  28.446  -1.897  1.00 51.60 410 A 1 
ATOM 3036 O OE1 . GLU A 1 410 ? -0.989  28.134  -3.114  1.00 45.94 410 A 1 
ATOM 3037 O OE2 . GLU A 1 410 ? -0.834  29.586  -1.464  1.00 45.76 410 A 1 
ATOM 3038 N N   . ALA A 1 411 ? -2.735  27.703  3.617   1.00 73.33 411 A 1 
ATOM 3039 C CA  . ALA A 1 411 ? -2.617  28.183  4.994   1.00 74.28 411 A 1 
ATOM 3040 C C   . ALA A 1 411 ? -2.527  27.049  6.040   1.00 74.47 411 A 1 
ATOM 3041 O O   . ALA A 1 411 ? -1.926  27.229  7.099   1.00 70.12 411 A 1 
ATOM 3042 C CB  . ALA A 1 411 ? -3.809  29.094  5.294   1.00 72.69 411 A 1 
ATOM 3043 N N   . CYS A 1 412 ? -3.114  25.877  5.761   1.00 77.05 412 A 1 
ATOM 3044 C CA  . CYS A 1 412 ? -3.105  24.710  6.633   1.00 76.08 412 A 1 
ATOM 3045 C C   . CYS A 1 412 ? -2.344  23.526  6.018   1.00 76.05 412 A 1 
ATOM 3046 O O   . CYS A 1 412 ? -2.550  22.373  6.406   1.00 70.21 412 A 1 
ATOM 3047 C CB  . CYS A 1 412 ? -4.546  24.332  7.031   1.00 73.14 412 A 1 
ATOM 3048 S SG  . CYS A 1 412 ? -5.440  25.559  8.062   1.00 68.29 412 A 1 
ATOM 3049 N N   . GLN A 1 413 ? -1.478  23.790  5.032   1.00 72.09 413 A 1 
ATOM 3050 C CA  . GLN A 1 413 ? -0.742  22.737  4.349   1.00 71.77 413 A 1 
ATOM 3051 C C   . GLN A 1 413 ? 0.299   22.120  5.280   1.00 73.40 413 A 1 
ATOM 3052 O O   . GLN A 1 413 ? 1.208   22.778  5.770   1.00 70.55 413 A 1 
ATOM 3053 C CB  . GLN A 1 413 ? -0.132  23.277  3.046   1.00 65.85 413 A 1 
ATOM 3054 C CG  . GLN A 1 413 ? 0.497   22.152  2.212   1.00 57.93 413 A 1 
ATOM 3055 C CD  . GLN A 1 413 ? 0.971   22.639  0.845   1.00 54.15 413 A 1 
ATOM 3056 O OE1 . GLN A 1 413 ? 0.697   23.735  0.401   1.00 49.34 413 A 1 
ATOM 3057 N NE2 . GLN A 1 413 ? 1.704   21.825  0.115   1.00 47.62 413 A 1 
ATOM 3058 N N   . VAL A 1 414 ? 0.166   20.817  5.491   1.00 74.16 414 A 1 
ATOM 3059 C CA  . VAL A 1 414 ? 1.169   20.038  6.214   1.00 75.13 414 A 1 
ATOM 3060 C C   . VAL A 1 414 ? 2.430   19.926  5.346   1.00 76.18 414 A 1 
ATOM 3061 O O   . VAL A 1 414 ? 2.307   19.725  4.135   1.00 73.70 414 A 1 
ATOM 3062 C CB  . VAL A 1 414 ? 0.606   18.653  6.595   1.00 72.61 414 A 1 
ATOM 3063 C CG1 . VAL A 1 414 ? 1.607   17.827  7.390   1.00 66.15 414 A 1 
ATOM 3064 C CG2 . VAL A 1 414 ? -0.636  18.817  7.484   1.00 66.92 414 A 1 
ATOM 3065 N N   . PRO A 1 415 ? 3.651   20.016  5.928   1.00 74.65 415 A 1 
ATOM 3066 C CA  . PRO A 1 415 ? 4.886   19.848  5.173   1.00 75.12 415 A 1 
ATOM 3067 C C   . PRO A 1 415 ? 4.872   18.576  4.324   1.00 74.34 415 A 1 
ATOM 3068 O O   . PRO A 1 415 ? 4.546   17.496  4.826   1.00 71.14 415 A 1 
ATOM 3069 C CB  . PRO A 1 415 ? 6.007   19.824  6.217   1.00 75.11 415 A 1 
ATOM 3070 C CG  . PRO A 1 415 ? 5.428   20.631  7.374   1.00 72.83 415 A 1 
ATOM 3071 C CD  . PRO A 1 415 ? 3.938   20.301  7.325   1.00 75.12 415 A 1 
ATOM 3072 N N   . GLY A 1 416 ? 5.280   18.671  3.051   1.00 74.05 416 A 1 
ATOM 3073 C CA  . GLY A 1 416 ? 5.255   17.556  2.099   1.00 72.55 416 A 1 
ATOM 3074 C C   . GLY A 1 416 ? 5.869   16.246  2.615   1.00 74.86 416 A 1 
ATOM 3075 O O   . GLY A 1 416 ? 5.243   15.199  2.474   1.00 73.22 416 A 1 
ATOM 3076 N N   . PRO A 1 417 ? 7.049   16.260  3.277   1.00 75.90 417 A 1 
ATOM 3077 C CA  . PRO A 1 417 ? 7.638   15.044  3.849   1.00 78.19 417 A 1 
ATOM 3078 C C   . PRO A 1 417 ? 6.759   14.384  4.922   1.00 79.35 417 A 1 
ATOM 3079 O O   . PRO A 1 417 ? 6.649   13.165  4.959   1.00 78.32 417 A 1 
ATOM 3080 C CB  . PRO A 1 417 ? 8.987   15.481  4.431   1.00 77.08 417 A 1 
ATOM 3081 C CG  . PRO A 1 417 ? 9.350   16.731  3.627   1.00 74.31 417 A 1 
ATOM 3082 C CD  . PRO A 1 417 ? 7.993   17.371  3.374   1.00 76.01 417 A 1 
ATOM 3083 N N   . LEU A 1 418 ? 6.119   15.183  5.781   1.00 80.85 418 A 1 
ATOM 3084 C CA  . LEU A 1 418 ? 5.240   14.684  6.830   1.00 82.32 418 A 1 
ATOM 3085 C C   . LEU A 1 418 ? 3.956   14.087  6.245   1.00 81.84 418 A 1 
ATOM 3086 O O   . LEU A 1 418 ? 3.511   13.027  6.678   1.00 80.23 418 A 1 
ATOM 3087 C CB  . LEU A 1 418 ? 4.949   15.827  7.820   1.00 82.59 418 A 1 
ATOM 3088 C CG  . LEU A 1 418 ? 4.120   15.393  9.047   1.00 80.02 418 A 1 
ATOM 3089 C CD1 . LEU A 1 418 ? 4.830   14.334  9.884   1.00 75.13 418 A 1 
ATOM 3090 C CD2 . LEU A 1 418 ? 3.852   16.603  9.939   1.00 75.73 418 A 1 
ATOM 3091 N N   . PHE A 1 419 ? 3.406   14.735  5.204   1.00 80.86 419 A 1 
ATOM 3092 C CA  . PHE A 1 419 ? 2.243   14.216  4.500   1.00 78.80 419 A 1 
ATOM 3093 C C   . PHE A 1 419 ? 2.534   12.861  3.827   1.00 79.16 419 A 1 
ATOM 3094 O O   . PHE A 1 419 ? 1.764   11.910  3.992   1.00 78.00 419 A 1 
ATOM 3095 C CB  . PHE A 1 419 ? 1.773   15.258  3.490   1.00 75.81 419 A 1 
ATOM 3096 C CG  . PHE A 1 419 ? 0.439   14.867  2.911   1.00 73.05 419 A 1 
ATOM 3097 C CD1 . PHE A 1 419 ? 0.381   14.050  1.774   1.00 67.74 419 A 1 
ATOM 3098 C CD2 . PHE A 1 419 ? -0.745  15.191  3.606   1.00 65.97 419 A 1 
ATOM 3099 C CE1 . PHE A 1 419 ? -0.851  13.530  1.352   1.00 63.48 419 A 1 
ATOM 3100 C CE2 . PHE A 1 419 ? -1.970  14.672  3.186   1.00 63.25 419 A 1 
ATOM 3101 C CZ  . PHE A 1 419 ? -2.022  13.824  2.069   1.00 66.09 419 A 1 
ATOM 3102 N N   . LYS A 1 420 ? 3.683   12.742  3.161   1.00 79.98 420 A 1 
ATOM 3103 C CA  . LYS A 1 420 ? 4.151   11.470  2.602   1.00 79.46 420 A 1 
ATOM 3104 C C   . LYS A 1 420 ? 4.323   10.396  3.674   1.00 80.69 420 A 1 
ATOM 3105 O O   . LYS A 1 420 ? 3.945   9.247   3.465   1.00 79.60 420 A 1 
ATOM 3106 C CB  . LYS A 1 420 ? 5.484   11.674  1.878   1.00 76.68 420 A 1 
ATOM 3107 C CG  . LYS A 1 420 ? 5.338   12.453  0.568   1.00 70.72 420 A 1 
ATOM 3108 C CD  . LYS A 1 420 ? 6.730   12.653  -0.013  1.00 64.94 420 A 1 
ATOM 3109 C CE  . LYS A 1 420 ? 6.705   13.283  -1.395  1.00 58.21 420 A 1 
ATOM 3110 N NZ  . LYS A 1 420 ? 8.031   13.120  -2.038  1.00 52.50 420 A 1 
ATOM 3111 N N   . PHE A 1 421 ? 4.848   10.756  4.838   1.00 83.69 421 A 1 
ATOM 3112 C CA  . PHE A 1 421 ? 4.975   9.823   5.954   1.00 85.20 421 A 1 
ATOM 3113 C C   . PHE A 1 421 ? 3.609   9.303   6.422   1.00 85.73 421 A 1 
ATOM 3114 O O   . PHE A 1 421 ? 3.447   8.093   6.589   1.00 85.20 421 A 1 
ATOM 3115 C CB  . PHE A 1 421 ? 5.749   10.507  7.081   1.00 85.57 421 A 1 
ATOM 3116 C CG  . PHE A 1 421 ? 5.920   9.642   8.305   1.00 86.19 421 A 1 
ATOM 3117 C CD1 . PHE A 1 421 ? 5.232   9.947   9.497   1.00 82.25 421 A 1 
ATOM 3118 C CD2 . PHE A 1 421 ? 6.780   8.526   8.273   1.00 82.35 421 A 1 
ATOM 3119 C CE1 . PHE A 1 421 ? 5.429   9.164   10.641  1.00 82.13 421 A 1 
ATOM 3120 C CE2 . PHE A 1 421 ? 6.972   7.740   9.411   1.00 81.58 421 A 1 
ATOM 3121 C CZ  . PHE A 1 421 ? 6.302   8.067   10.596  1.00 83.14 421 A 1 
ATOM 3122 N N   . PHE A 1 422 ? 2.596   10.168  6.546   1.00 84.69 422 A 1 
ATOM 3123 C CA  . PHE A 1 422 ? 1.237   9.746   6.882   1.00 85.78 422 A 1 
ATOM 3124 C C   . PHE A 1 422 ? 0.619   8.826   5.824   1.00 85.36 422 A 1 
ATOM 3125 O O   . PHE A 1 422 ? -0.047  7.849   6.165   1.00 83.70 422 A 1 
ATOM 3126 C CB  . PHE A 1 422 ? 0.343   10.985  7.087   1.00 86.51 422 A 1 
ATOM 3127 C CG  . PHE A 1 422 ? 0.704   11.890  8.244   1.00 87.50 422 A 1 
ATOM 3128 C CD1 . PHE A 1 422 ? 1.432   11.423  9.361   1.00 83.52 422 A 1 
ATOM 3129 C CD2 . PHE A 1 422 ? 0.251   13.223  8.236   1.00 83.75 422 A 1 
ATOM 3130 C CE1 . PHE A 1 422 ? 1.700   12.271  10.447  1.00 83.30 422 A 1 
ATOM 3131 C CE2 . PHE A 1 422 ? 0.526   14.078  9.317   1.00 83.50 422 A 1 
ATOM 3132 C CZ  . PHE A 1 422 ? 1.246   13.599  10.424  1.00 85.50 422 A 1 
ATOM 3133 N N   . PHE A 1 423 ? 0.899   9.099   4.553   1.00 83.37 423 A 1 
ATOM 3134 C CA  . PHE A 1 423 ? 0.474   8.249   3.449   1.00 82.01 423 A 1 
ATOM 3135 C C   . PHE A 1 423 ? 1.056   6.827   3.556   1.00 83.10 423 A 1 
ATOM 3136 O O   . PHE A 1 423 ? 0.314   5.842   3.498   1.00 81.98 423 A 1 
ATOM 3137 C CB  . PHE A 1 423 ? 0.898   8.953   2.163   1.00 78.22 423 A 1 
ATOM 3138 C CG  . PHE A 1 423 ? 0.606   8.145   0.941   1.00 74.02 423 A 1 
ATOM 3139 C CD1 . PHE A 1 423 ? 1.603   7.349   0.347   1.00 67.67 423 A 1 
ATOM 3140 C CD2 . PHE A 1 423 ? -0.687  8.198   0.389   1.00 65.92 423 A 1 
ATOM 3141 C CE1 . PHE A 1 423 ? 1.306   6.609   -0.797  1.00 61.73 423 A 1 
ATOM 3142 C CE2 . PHE A 1 423 ? -0.980  7.465   -0.761  1.00 61.27 423 A 1 
ATOM 3143 C CZ  . PHE A 1 423 ? 0.009   6.668   -1.359  1.00 61.99 423 A 1 
ATOM 3144 N N   . TRP A 1 424 ? 2.366   6.702   3.806   1.00 84.69 424 A 1 
ATOM 3145 C CA  . TRP A 1 424 ? 3.014   5.400   3.962   1.00 85.66 424 A 1 
ATOM 3146 C C   . TRP A 1 424 ? 2.591   4.656   5.239   1.00 86.73 424 A 1 
ATOM 3147 O O   . TRP A 1 424 ? 2.483   3.426   5.214   1.00 85.31 424 A 1 
ATOM 3148 C CB  . TRP A 1 424 ? 4.533   5.570   3.889   1.00 84.43 424 A 1 
ATOM 3149 C CG  . TRP A 1 424 ? 5.042   5.788   2.487   1.00 83.27 424 A 1 
ATOM 3150 C CD1 . TRP A 1 424 ? 5.538   6.943   2.002   1.00 76.39 424 A 1 
ATOM 3151 C CD2 . TRP A 1 424 ? 5.047   4.846   1.378   1.00 79.84 424 A 1 
ATOM 3152 N NE1 . TRP A 1 424 ? 5.857   6.782   0.662   1.00 74.55 424 A 1 
ATOM 3153 C CE2 . TRP A 1 424 ? 5.556   5.512   0.242   1.00 77.22 424 A 1 
ATOM 3154 C CE3 . TRP A 1 424 ? 4.658   3.498   1.238   1.00 73.94 424 A 1 
ATOM 3155 C CZ2 . TRP A 1 424 ? 5.673   4.873   -1.020  1.00 74.37 424 A 1 
ATOM 3156 C CZ3 . TRP A 1 424 ? 4.776   2.862   -0.013  1.00 72.39 424 A 1 
ATOM 3157 C CH2 . TRP A 1 424 ? 5.267   3.533   -1.125  1.00 72.84 424 A 1 
ATOM 3158 N N   . ILE A 1 425 ? 2.279   5.354   6.322   1.00 88.09 425 A 1 
ATOM 3159 C CA  . ILE A 1 425 ? 1.676   4.728   7.515   1.00 88.85 425 A 1 
ATOM 3160 C C   . ILE A 1 425 ? 0.332   4.083   7.173   1.00 88.54 425 A 1 
ATOM 3161 O O   . ILE A 1 425 ? 0.052   2.978   7.641   1.00 87.04 425 A 1 
ATOM 3162 C CB  . ILE A 1 425 ? 1.532   5.755   8.667   1.00 88.69 425 A 1 
ATOM 3163 C CG1 . ILE A 1 425 ? 2.917   6.039   9.265   1.00 81.06 425 A 1 
ATOM 3164 C CG2 . ILE A 1 425 ? 0.590   5.243   9.782   1.00 78.49 425 A 1 
ATOM 3165 C CD1 . ILE A 1 425 ? 2.906   7.155   10.315  1.00 69.68 425 A 1 
ATOM 3166 N N   . GLY A 1 426 ? -0.487  4.729   6.338   1.00 86.86 426 A 1 
ATOM 3167 C CA  . GLY A 1 426 ? -1.741  4.154   5.862   1.00 86.15 426 A 1 
ATOM 3168 C C   . GLY A 1 426 ? -1.525  2.803   5.166   1.00 86.75 426 A 1 
ATOM 3169 O O   . GLY A 1 426 ? -2.164  1.805   5.528   1.00 85.47 426 A 1 
ATOM 3170 N N   . TYR A 1 427 ? -0.548  2.708   4.239   1.00 85.77 427 A 1 
ATOM 3171 C CA  . TYR A 1 427 ? -0.211  1.432   3.591   1.00 85.33 427 A 1 
ATOM 3172 C C   . TYR A 1 427 ? 0.382   0.385   4.545   1.00 86.38 427 A 1 
ATOM 3173 O O   . TYR A 1 427 ? 0.130   -0.815  4.386   1.00 84.59 427 A 1 
ATOM 3174 C CB  . TYR A 1 427 ? 0.745   1.676   2.432   1.00 82.52 427 A 1 
ATOM 3175 C CG  . TYR A 1 427 ? 0.135   2.344   1.235   1.00 80.75 427 A 1 
ATOM 3176 C CD1 . TYR A 1 427 ? -1.176  2.037   0.796   1.00 75.58 427 A 1 
ATOM 3177 C CD2 . TYR A 1 427 ? 0.916   3.227   0.475   1.00 74.61 427 A 1 
ATOM 3178 C CE1 . TYR A 1 427 ? -1.685  2.584   -0.387  1.00 72.02 427 A 1 
ATOM 3179 C CE2 . TYR A 1 427 ? 0.416   3.773   -0.708  1.00 72.06 427 A 1 
ATOM 3180 C CZ  . TYR A 1 427 ? -0.877  3.440   -1.143  1.00 72.11 427 A 1 
ATOM 3181 O OH  . TYR A 1 427 ? -1.337  3.943   -2.326  1.00 68.84 427 A 1 
ATOM 3182 N N   . CYS A 1 428 ? 1.123   0.804   5.569   1.00 86.80 428 A 1 
ATOM 3183 C CA  . CYS A 1 428 ? 1.628   -0.121  6.575   1.00 88.00 428 A 1 
ATOM 3184 C C   . CYS A 1 428 ? 0.501   -0.878  7.289   1.00 88.90 428 A 1 
ATOM 3185 O O   . CYS A 1 428 ? 0.707   -2.020  7.687   1.00 87.02 428 A 1 
ATOM 3186 C CB  . CYS A 1 428 ? 2.511   0.616   7.590   1.00 86.41 428 A 1 
ATOM 3187 S SG  . CYS A 1 428 ? 4.088   1.099   6.824   1.00 77.50 428 A 1 
ATOM 3188 N N   . ASN A 1 429 ? -0.703  -0.306  7.395   1.00 87.30 429 A 1 
ATOM 3189 C CA  . ASN A 1 429 ? -1.842  -0.984  8.008   1.00 87.54 429 A 1 
ATOM 3190 C C   . ASN A 1 429 ? -2.149  -2.350  7.362   1.00 87.90 429 A 1 
ATOM 3191 O O   . ASN A 1 429 ? -2.412  -3.320  8.081   1.00 86.12 429 A 1 
ATOM 3192 C CB  . ASN A 1 429 ? -3.063  -0.059  7.961   1.00 85.32 429 A 1 
ATOM 3193 C CG  . ASN A 1 429 ? -4.275  -0.744  8.553   1.00 83.20 429 A 1 
ATOM 3194 O OD1 . ASN A 1 429 ? -4.339  -1.048  9.725   1.00 71.61 429 A 1 
ATOM 3195 N ND2 . ASN A 1 429 ? -5.251  -1.057  7.734   1.00 73.36 429 A 1 
ATOM 3196 N N   . SER A 1 430 ? -2.039  -2.473  6.032   1.00 87.24 430 A 1 
ATOM 3197 C CA  . SER A 1 430 ? -2.271  -3.733  5.321   1.00 86.93 430 A 1 
ATOM 3198 C C   . SER A 1 430 ? -1.300  -4.854  5.732   1.00 87.88 430 A 1 
ATOM 3199 O O   . SER A 1 430 ? -1.639  -6.035  5.647   1.00 85.25 430 A 1 
ATOM 3200 C CB  . SER A 1 430 ? -2.188  -3.508  3.810   1.00 84.66 430 A 1 
ATOM 3201 O OG  . SER A 1 430 ? -3.292  -2.728  3.395   1.00 75.04 430 A 1 
ATOM 3202 N N   . SER A 1 431 ? -0.110  -4.504  6.233   1.00 89.43 431 A 1 
ATOM 3203 C CA  . SER A 1 431 ? 0.867   -5.462  6.752   1.00 90.08 431 A 1 
ATOM 3204 C C   . SER A 1 431 ? 0.625   -5.850  8.217   1.00 90.83 431 A 1 
ATOM 3205 O O   . SER A 1 431 ? 1.060   -6.918  8.653   1.00 88.44 431 A 1 
ATOM 3206 C CB  . SER A 1 431 ? 2.288   -4.920  6.562   1.00 88.42 431 A 1 
ATOM 3207 O OG  . SER A 1 431 ? 2.618   -3.934  7.513   1.00 79.08 431 A 1 
ATOM 3208 N N   . LEU A 1 432 ? -0.078  -5.006  8.984   1.00 90.59 432 A 1 
ATOM 3209 C CA  . LEU A 1 432 ? -0.253  -5.193  10.423  1.00 91.27 432 A 1 
ATOM 3210 C C   . LEU A 1 432 ? -1.337  -6.229  10.764  1.00 91.02 432 A 1 
ATOM 3211 O O   . LEU A 1 432 ? -1.215  -6.917  11.780  1.00 88.83 432 A 1 
ATOM 3212 C CB  . LEU A 1 432 ? -0.552  -3.838  11.086  1.00 90.33 432 A 1 
ATOM 3213 C CG  . LEU A 1 432 ? 0.629   -2.843  11.077  1.00 88.00 432 A 1 
ATOM 3214 C CD1 . LEU A 1 432 ? 0.181   -1.500  11.633  1.00 82.87 432 A 1 
ATOM 3215 C CD2 . LEU A 1 432 ? 1.812   -3.340  11.916  1.00 82.39 432 A 1 
ATOM 3216 N N   . ASN A 1 433 ? -2.357  -6.394  9.920   1.00 90.20 433 A 1 
ATOM 3217 C CA  . ASN A 1 433 ? -3.454  -7.335  10.166  1.00 88.84 433 A 1 
ATOM 3218 C C   . ASN A 1 433 ? -2.976  -8.776  10.479  1.00 89.09 433 A 1 
ATOM 3219 O O   . ASN A 1 433 ? -3.364  -9.318  11.523  1.00 86.39 433 A 1 
ATOM 3220 C CB  . ASN A 1 433 ? -4.460  -7.268  8.999   1.00 86.31 433 A 1 
ATOM 3221 C CG  . ASN A 1 433 ? -5.271  -5.982  8.982   1.00 84.26 433 A 1 
ATOM 3222 O OD1 . ASN A 1 433 ? -5.486  -5.360  10.005  1.00 75.19 433 A 1 
ATOM 3223 N ND2 . ASN A 1 433 ? -5.776  -5.588  7.832   1.00 75.16 433 A 1 
ATOM 3224 N N   . PRO A 1 434 ? -2.074  -9.405  9.678   1.00 89.34 434 A 1 
ATOM 3225 C CA  . PRO A 1 434 ? -1.541  -10.736 9.989   1.00 89.11 434 A 1 
ATOM 3226 C C   . PRO A 1 434 ? -0.776  -10.801 11.313  1.00 89.23 434 A 1 
ATOM 3227 O O   . PRO A 1 434 ? -0.849  -11.807 12.024  1.00 86.92 434 A 1 
ATOM 3228 C CB  . PRO A 1 434 ? -0.606  -11.072 8.821   1.00 88.08 434 A 1 
ATOM 3229 C CG  . PRO A 1 434 ? -1.117  -10.205 7.678   1.00 87.00 434 A 1 
ATOM 3230 C CD  . PRO A 1 434 ? -1.600  -8.956  8.394   1.00 89.43 434 A 1 
ATOM 3231 N N   . VAL A 1 435 ? -0.051  -9.734  11.669  1.00 91.47 435 A 1 
ATOM 3232 C CA  . VAL A 1 435 ? 0.694   -9.631  12.923  1.00 91.89 435 A 1 
ATOM 3233 C C   . VAL A 1 435 ? -0.274  -9.604  14.108  1.00 91.92 435 A 1 
ATOM 3234 O O   . VAL A 1 435 ? -0.126  -10.388 15.040  1.00 90.09 435 A 1 
ATOM 3235 C CB  . VAL A 1 435 ? 1.629   -8.400  12.940  1.00 91.45 435 A 1 
ATOM 3236 C CG1 . VAL A 1 435 ? 2.423   -8.321  14.246  1.00 85.28 435 A 1 
ATOM 3237 C CG2 . VAL A 1 435 ? 2.630   -8.453  11.785  1.00 85.52 435 A 1 
ATOM 3238 N N   . ILE A 1 436 ? -1.328  -8.781  14.028  1.00 90.69 436 A 1 
ATOM 3239 C CA  . ILE A 1 436 ? -2.363  -8.685  15.057  1.00 90.38 436 A 1 
ATOM 3240 C C   . ILE A 1 436 ? -3.034  -10.046 15.279  1.00 89.64 436 A 1 
ATOM 3241 O O   . ILE A 1 436 ? -3.149  -10.507 16.418  1.00 87.69 436 A 1 
ATOM 3242 C CB  . ILE A 1 436 ? -3.394  -7.588  14.698  1.00 89.94 436 A 1 
ATOM 3243 C CG1 . ILE A 1 436 ? -2.732  -6.195  14.693  1.00 86.81 436 A 1 
ATOM 3244 C CG2 . ILE A 1 436 ? -4.576  -7.598  15.688  1.00 86.65 436 A 1 
ATOM 3245 C CD1 . ILE A 1 436 ? -3.568  -5.124  13.978  1.00 82.01 436 A 1 
ATOM 3246 N N   . TYR A 1 437 ? -3.410  -10.753 14.197  1.00 88.23 437 A 1 
ATOM 3247 C CA  . TYR A 1 437 ? -4.000  -12.088 14.322  1.00 87.15 437 A 1 
ATOM 3248 C C   . TYR A 1 437 ? -3.045  -13.079 14.991  1.00 86.88 437 A 1 
ATOM 3249 O O   . TYR A 1 437 ? -3.471  -13.888 15.822  1.00 84.40 437 A 1 
ATOM 3250 C CB  . TYR A 1 437 ? -4.422  -12.620 12.945  1.00 85.49 437 A 1 
ATOM 3251 C CG  . TYR A 1 437 ? -5.405  -11.761 12.167  1.00 86.04 437 A 1 
ATOM 3252 C CD1 . TYR A 1 437 ? -6.370  -10.967 12.825  1.00 80.44 437 A 1 
ATOM 3253 C CD2 . TYR A 1 437 ? -5.340  -11.747 10.760  1.00 80.88 437 A 1 
ATOM 3254 C CE1 . TYR A 1 437 ? -7.237  -10.143 12.085  1.00 79.28 437 A 1 
ATOM 3255 C CE2 . TYR A 1 437 ? -6.209  -10.939 10.017  1.00 79.24 437 A 1 
ATOM 3256 C CZ  . TYR A 1 437 ? -7.147  -10.124 10.679  1.00 82.02 437 A 1 
ATOM 3257 O OH  . TYR A 1 437 ? -7.975  -9.309  9.950   1.00 79.54 437 A 1 
ATOM 3258 N N   . THR A 1 438 ? -1.751  -13.017 14.676  1.00 88.14 438 A 1 
ATOM 3259 C CA  . THR A 1 438 ? -0.745  -13.913 15.250  1.00 87.19 438 A 1 
ATOM 3260 C C   . THR A 1 438 ? -0.512  -13.637 16.739  1.00 87.84 438 A 1 
ATOM 3261 O O   . THR A 1 438 ? -0.402  -14.574 17.532  1.00 86.29 438 A 1 
ATOM 3262 C CB  . THR A 1 438 ? 0.579   -13.803 14.483  1.00 85.83 438 A 1 
ATOM 3263 O OG1 . THR A 1 438 ? 0.349   -14.076 13.125  1.00 74.82 438 A 1 
ATOM 3264 C CG2 . THR A 1 438 ? 1.610   -14.820 14.961  1.00 73.14 438 A 1 
ATOM 3265 N N   . VAL A 1 439 ? -0.464  -12.366 17.130  1.00 88.47 439 A 1 
ATOM 3266 C CA  . VAL A 1 439 ? -0.221  -11.962 18.522  1.00 88.51 439 A 1 
ATOM 3267 C C   . VAL A 1 439 ? -1.417  -12.286 19.410  1.00 88.24 439 A 1 
ATOM 3268 O O   . VAL A 1 439 ? -1.257  -12.936 20.444  1.00 87.15 439 A 1 
ATOM 3269 C CB  . VAL A 1 439 ? 0.178   -10.473 18.585  1.00 88.36 439 A 1 
ATOM 3270 C CG1 . VAL A 1 439 ? 0.292   -9.971  20.027  1.00 80.98 439 A 1 
ATOM 3271 C CG2 . VAL A 1 439 ? 1.552   -10.259 17.932  1.00 80.87 439 A 1 
ATOM 3272 N N   . PHE A 1 440 ? -2.637  -11.913 18.985  1.00 87.07 440 A 1 
ATOM 3273 C CA  . PHE A 1 440 ? -3.825  -11.949 19.840  1.00 86.37 440 A 1 
ATOM 3274 C C   . PHE A 1 440 ? -4.691  -13.206 19.684  1.00 85.58 440 A 1 
ATOM 3275 O O   . PHE A 1 440 ? -5.504  -13.505 20.568  1.00 82.51 440 A 1 
ATOM 3276 C CB  . PHE A 1 440 ? -4.638  -10.676 19.604  1.00 86.36 440 A 1 
ATOM 3277 C CG  . PHE A 1 440 ? -3.949  -9.413  20.083  1.00 85.93 440 A 1 
ATOM 3278 C CD1 . PHE A 1 440 ? -3.929  -9.108  21.458  1.00 81.03 440 A 1 
ATOM 3279 C CD2 . PHE A 1 440 ? -3.329  -8.547  19.176  1.00 81.12 440 A 1 
ATOM 3280 C CE1 . PHE A 1 440 ? -3.290  -7.944  21.910  1.00 80.08 440 A 1 
ATOM 3281 C CE2 . PHE A 1 440 ? -2.682  -7.381  19.621  1.00 79.54 440 A 1 
ATOM 3282 C CZ  . PHE A 1 440 ? -2.663  -7.073  20.996  1.00 82.42 440 A 1 
ATOM 3283 N N   . ASN A 1 441 ? -4.556  -13.983 18.598  1.00 86.53 441 A 1 
ATOM 3284 C CA  . ASN A 1 441 ? -5.355  -15.183 18.377  1.00 85.69 441 A 1 
ATOM 3285 C C   . ASN A 1 441 ? -4.487  -16.447 18.280  1.00 85.79 441 A 1 
ATOM 3286 O O   . ASN A 1 441 ? -3.788  -16.694 17.303  1.00 84.23 441 A 1 
ATOM 3287 C CB  . ASN A 1 441 ? -6.271  -14.965 17.158  1.00 83.01 441 A 1 
ATOM 3288 C CG  . ASN A 1 441 ? -7.333  -16.049 17.033  1.00 80.25 441 A 1 
ATOM 3289 O OD1 . ASN A 1 441 ? -7.199  -17.165 17.504  1.00 71.85 441 A 1 
ATOM 3290 N ND2 . ASN A 1 441 ? -8.447  -15.748 16.396  1.00 71.43 441 A 1 
ATOM 3291 N N   . GLN A 1 442 ? -4.600  -17.317 19.311  1.00 86.17 442 A 1 
ATOM 3292 C CA  . GLN A 1 442 ? -3.843  -18.569 19.379  1.00 86.17 442 A 1 
ATOM 3293 C C   . GLN A 1 442 ? -4.191  -19.558 18.259  1.00 86.93 442 A 1 
ATOM 3294 O O   . GLN A 1 442 ? -3.320  -20.325 17.844  1.00 84.93 442 A 1 
ATOM 3295 C CB  . GLN A 1 442 ? -4.086  -19.255 20.721  1.00 84.15 442 A 1 
ATOM 3296 C CG  . GLN A 1 442 ? -3.550  -18.461 21.926  1.00 74.37 442 A 1 
ATOM 3297 C CD  . GLN A 1 442 ? -3.577  -19.322 23.192  1.00 69.67 442 A 1 
ATOM 3298 O OE1 . GLN A 1 442 ? -3.975  -20.483 23.163  1.00 60.98 442 A 1 
ATOM 3299 N NE2 . GLN A 1 442 ? -3.151  -18.814 24.314  1.00 58.19 442 A 1 
ATOM 3300 N N   . ASP A 1 443 ? -5.433  -19.559 17.733  1.00 85.59 443 A 1 
ATOM 3301 C CA  . ASP A 1 443 ? -5.827  -20.452 16.644  1.00 84.92 443 A 1 
ATOM 3302 C C   . ASP A 1 443 ? -5.091  -20.078 15.338  1.00 86.25 443 A 1 
ATOM 3303 O O   . ASP A 1 443 ? -4.566  -20.961 14.650  1.00 84.86 443 A 1 
ATOM 3304 C CB  . ASP A 1 443 ? -7.362  -20.451 16.474  1.00 83.09 443 A 1 
ATOM 3305 C CG  . ASP A 1 443 ? -8.141  -21.130 17.617  1.00 78.86 443 A 1 
ATOM 3306 O OD1 . ASP A 1 443 ? -7.694  -22.178 18.155  1.00 72.91 443 A 1 
ATOM 3307 O OD2 . ASP A 1 443 ? -9.278  -20.710 17.936  1.00 72.55 443 A 1 
ATOM 3308 N N   . PHE A 1 444 ? -4.948  -18.784 15.049  1.00 85.45 444 A 1 
ATOM 3309 C CA  . PHE A 1 444 ? -4.115  -18.306 13.943  1.00 86.39 444 A 1 
ATOM 3310 C C   . PHE A 1 444 ? -2.636  -18.618 14.164  1.00 86.98 444 A 1 
ATOM 3311 O O   . PHE A 1 444 ? -1.988  -19.157 13.270  1.00 85.62 444 A 1 
ATOM 3312 C CB  . PHE A 1 444 ? -4.319  -16.795 13.721  1.00 85.59 444 A 1 
ATOM 3313 C CG  . PHE A 1 444 ? -5.509  -16.471 12.855  1.00 84.44 444 A 1 
ATOM 3314 C CD1 . PHE A 1 444 ? -5.411  -16.581 11.457  1.00 79.84 444 A 1 
ATOM 3315 C CD2 . PHE A 1 444 ? -6.725  -16.065 13.426  1.00 79.97 444 A 1 
ATOM 3316 C CE1 . PHE A 1 444 ? -6.508  -16.291 10.642  1.00 78.92 444 A 1 
ATOM 3317 C CE2 . PHE A 1 444 ? -7.834  -15.770 12.615  1.00 78.50 444 A 1 
ATOM 3318 C CZ  . PHE A 1 444 ? -7.731  -15.881 11.218  1.00 80.44 444 A 1 
ATOM 3319 N N   . ARG A 1 445 ? -2.103  -18.364 15.370  1.00 87.71 445 A 1 
ATOM 3320 C CA  . ARG A 1 445 ? -0.698  -18.650 15.713  1.00 88.77 445 A 1 
ATOM 3321 C C   . ARG A 1 445 ? -0.346  -20.129 15.507  1.00 88.93 445 A 1 
ATOM 3322 O O   . ARG A 1 445 ? 0.695   -20.442 14.931  1.00 87.31 445 A 1 
ATOM 3323 C CB  . ARG A 1 445 ? -0.441  -18.213 17.167  1.00 88.07 445 A 1 
ATOM 3324 C CG  . ARG A 1 445 ? 1.056   -18.164 17.501  1.00 83.13 445 A 1 
ATOM 3325 C CD  . ARG A 1 445 ? 1.317   -17.884 18.987  1.00 82.30 445 A 1 
ATOM 3326 N NE  . ARG A 1 445 ? 0.708   -16.620 19.422  1.00 76.93 445 A 1 
ATOM 3327 C CZ  . ARG A 1 445 ? 0.713   -16.119 20.657  1.00 72.59 445 A 1 
ATOM 3328 N NH1 . ARG A 1 445 ? 1.346   -16.702 21.640  1.00 64.29 445 A 1 
ATOM 3329 N NH2 . ARG A 1 445 ? 0.093   -15.015 20.916  1.00 64.40 445 A 1 
ATOM 3330 N N   . ARG A 1 446 ? -1.228  -21.053 15.945  1.00 88.15 446 A 1 
ATOM 3331 C CA  . ARG A 1 446 ? -1.051  -22.496 15.733  1.00 88.57 446 A 1 
ATOM 3332 C C   . ARG A 1 446 ? -1.105  -22.860 14.255  1.00 88.70 446 A 1 
ATOM 3333 O O   . ARG A 1 446 ? -0.274  -23.652 13.809  1.00 86.74 446 A 1 
ATOM 3334 C CB  . ARG A 1 446 ? -2.125  -23.281 16.507  1.00 87.40 446 A 1 
ATOM 3335 C CG  . ARG A 1 446 ? -1.829  -23.332 18.013  1.00 76.60 446 A 1 
ATOM 3336 C CD  . ARG A 1 446 ? -2.975  -24.043 18.739  1.00 73.67 446 A 1 
ATOM 3337 N NE  . ARG A 1 446 ? -2.706  -24.165 20.181  1.00 63.37 446 A 1 
ATOM 3338 C CZ  . ARG A 1 446 ? -3.537  -24.668 21.088  1.00 57.31 446 A 1 
ATOM 3339 N NH1 . ARG A 1 446 ? -4.716  -25.117 20.758  1.00 53.24 446 A 1 
ATOM 3340 N NH2 . ARG A 1 446 ? -3.175  -24.725 22.327  1.00 49.25 446 A 1 
ATOM 3341 N N   . SER A 1 447 ? -2.039  -22.281 13.507  1.00 87.21 447 A 1 
ATOM 3342 C CA  . SER A 1 447 ? -2.165  -22.535 12.073  1.00 87.03 447 A 1 
ATOM 3343 C C   . SER A 1 447 ? -0.928  -22.054 11.303  1.00 87.74 447 A 1 
ATOM 3344 O O   . SER A 1 447 ? -0.364  -22.827 10.531  1.00 86.58 447 A 1 
ATOM 3345 C CB  . SER A 1 447 ? -3.436  -21.889 11.524  1.00 86.25 447 A 1 
ATOM 3346 O OG  . SER A 1 447 ? -3.696  -22.439 10.250  1.00 73.09 447 A 1 
ATOM 3347 N N   . PHE A 1 448 ? -0.432  -20.849 11.589  1.00 87.65 448 A 1 
ATOM 3348 C CA  . PHE A 1 448 ? 0.776   -20.311 10.951  1.00 87.76 448 A 1 
ATOM 3349 C C   . PHE A 1 448 ? 2.003   -21.166 11.272  1.00 87.76 448 A 1 
ATOM 3350 O O   . PHE A 1 448 ? 2.742   -21.541 10.364  1.00 85.92 448 A 1 
ATOM 3351 C CB  . PHE A 1 448 ? 1.001   -18.862 11.390  1.00 86.87 448 A 1 
ATOM 3352 C CG  . PHE A 1 448 ? 0.004   -17.829 10.876  1.00 85.62 448 A 1 
ATOM 3353 C CD1 . PHE A 1 448 ? -1.061  -18.156 10.013  1.00 78.79 448 A 1 
ATOM 3354 C CD2 . PHE A 1 448 ? 0.182   -16.483 11.251  1.00 78.57 448 A 1 
ATOM 3355 C CE1 . PHE A 1 448 ? -1.935  -17.162 9.537   1.00 77.28 448 A 1 
ATOM 3356 C CE2 . PHE A 1 448 ? -0.690  -15.485 10.778  1.00 77.15 448 A 1 
ATOM 3357 C CZ  . PHE A 1 448 ? -1.743  -15.828 9.923   1.00 79.16 448 A 1 
ATOM 3358 N N   . LYS A 1 449 ? 2.182   -21.557 12.536  1.00 88.85 449 A 1 
ATOM 3359 C CA  . LYS A 1 449 ? 3.249   -22.485 12.934  1.00 89.21 449 A 1 
ATOM 3360 C C   . LYS A 1 449 ? 3.158   -23.793 12.153  1.00 88.88 449 A 1 
ATOM 3361 O O   . LYS A 1 449 ? 4.163   -24.304 11.667  1.00 86.51 449 A 1 
ATOM 3362 C CB  . LYS A 1 449 ? 3.216   -22.718 14.456  1.00 88.56 449 A 1 
ATOM 3363 C CG  . LYS A 1 449 ? 4.589   -22.480 15.109  1.00 78.71 449 A 1 
ATOM 3364 C CD  . LYS A 1 449 ? 4.572   -22.674 16.623  1.00 76.08 449 A 1 
ATOM 3365 C CE  . LYS A 1 449 ? 5.943   -22.335 17.215  1.00 64.73 449 A 1 
ATOM 3366 N NZ  . LYS A 1 449 ? 5.993   -22.458 18.707  1.00 58.59 449 A 1 
ATOM 3367 N N   . HIS A 1 450 ? 1.948   -24.344 11.993  1.00 89.97 450 A 1 
ATOM 3368 C CA  . HIS A 1 450 ? 1.743   -25.574 11.247  1.00 88.80 450 A 1 
ATOM 3369 C C   . HIS A 1 450 ? 2.092   -25.420 9.763   1.00 88.62 450 A 1 
ATOM 3370 O O   . HIS A 1 450 ? 2.787   -26.284 9.223   1.00 85.42 450 A 1 
ATOM 3371 C CB  . HIS A 1 450 ? 0.309   -26.070 11.434  1.00 87.23 450 A 1 
ATOM 3372 C CG  . HIS A 1 450 ? 0.136   -27.494 10.983  1.00 80.73 450 A 1 
ATOM 3373 N ND1 . HIS A 1 450 ? 0.758   -28.584 11.552  1.00 67.79 450 A 1 
ATOM 3374 C CD2 . HIS A 1 450 ? -0.682  -27.967 9.991   1.00 68.20 450 A 1 
ATOM 3375 C CE1 . HIS A 1 450 ? 0.290   -29.678 10.933  1.00 66.24 450 A 1 
ATOM 3376 N NE2 . HIS A 1 450 ? -0.577  -29.351 9.979   1.00 67.74 450 A 1 
ATOM 3377 N N   . ILE A 1 451 ? 1.666   -24.335 9.115   1.00 87.31 451 A 1 
ATOM 3378 C CA  . ILE A 1 451 ? 1.936   -24.071 7.696   1.00 86.53 451 A 1 
ATOM 3379 C C   . ILE A 1 451 ? 3.443   -23.891 7.445   1.00 85.84 451 A 1 
ATOM 3380 O O   . ILE A 1 451 ? 4.001   -24.552 6.565   1.00 81.78 451 A 1 
ATOM 3381 C CB  . ILE A 1 451 ? 1.122   -22.845 7.215   1.00 86.13 451 A 1 
ATOM 3382 C CG1 . ILE A 1 451 ? -0.403  -23.147 7.266   1.00 81.22 451 A 1 
ATOM 3383 C CG2 . ILE A 1 451 ? 1.506   -22.447 5.777   1.00 79.98 451 A 1 
ATOM 3384 C CD1 . ILE A 1 451 ? -1.262  -21.876 7.303   1.00 75.32 451 A 1 
ATOM 3385 N N   . LEU A 1 452 ? 4.111   -23.058 8.252   1.00 88.03 452 A 1 
ATOM 3386 C CA  . LEU A 1 452 ? 5.527   -22.738 8.085   1.00 86.46 452 A 1 
ATOM 3387 C C   . LEU A 1 452 ? 6.443   -23.932 8.401   1.00 84.07 452 A 1 
ATOM 3388 O O   . LEU A 1 452 ? 7.351   -24.246 7.626   1.00 76.38 452 A 1 
ATOM 3389 C CB  . LEU A 1 452 ? 5.870   -21.524 8.968   1.00 84.84 452 A 1 
ATOM 3390 C CG  . LEU A 1 452 ? 5.220   -20.195 8.521   1.00 82.13 452 A 1 
ATOM 3391 C CD1 . LEU A 1 452 ? 5.423   -19.127 9.594   1.00 76.19 452 A 1 
ATOM 3392 C CD2 . LEU A 1 452 ? 5.806   -19.689 7.200   1.00 75.76 452 A 1 
ATOM 3393 N N   . PHE A 1 453 ? 6.197   -24.653 9.510   1.00 87.54 453 A 1 
ATOM 3394 C CA  . PHE A 1 453 ? 7.084   -25.745 9.937   1.00 86.66 453 A 1 
ATOM 3395 C C   . PHE A 1 453 ? 6.746   -27.107 9.316   1.00 84.07 453 A 1 
ATOM 3396 O O   . PHE A 1 453 ? 7.625   -27.967 9.212   1.00 74.14 453 A 1 
ATOM 3397 C CB  . PHE A 1 453 ? 7.129   -25.820 11.471  1.00 82.46 453 A 1 
ATOM 3398 C CG  . PHE A 1 453 ? 7.866   -24.656 12.112  1.00 78.32 453 A 1 
ATOM 3399 C CD1 . PHE A 1 453 ? 9.274   -24.616 12.109  1.00 70.93 453 A 1 
ATOM 3400 C CD2 . PHE A 1 453 ? 7.152   -23.600 12.710  1.00 68.10 453 A 1 
ATOM 3401 C CE1 . PHE A 1 453 ? 9.950   -23.533 12.695  1.00 64.67 453 A 1 
ATOM 3402 C CE2 . PHE A 1 453 ? 7.836   -22.510 13.295  1.00 62.88 453 A 1 
ATOM 3403 C CZ  . PHE A 1 453 ? 9.234   -22.476 13.288  1.00 62.87 453 A 1 
ATOM 3404 N N   . ARG A 1 454 ? 5.507   -27.353 8.855   1.00 78.81 454 A 1 
ATOM 3405 C CA  . ARG A 1 454 ? 5.147   -28.652 8.250   1.00 76.45 454 A 1 
ATOM 3406 C C   . ARG A 1 454 ? 5.823   -28.851 6.899   1.00 73.84 454 A 1 
ATOM 3407 O O   . ARG A 1 454 ? 6.152   -29.988 6.564   1.00 66.61 454 A 1 
ATOM 3408 C CB  . ARG A 1 454 ? 3.624   -28.785 8.150   1.00 69.21 454 A 1 
ATOM 3409 C CG  . ARG A 1 454 ? 3.159   -30.218 7.843   1.00 60.64 454 A 1 
ATOM 3410 C CD  . ARG A 1 454 ? 1.621   -30.274 7.823   1.00 57.02 454 A 1 
ATOM 3411 N NE  . ARG A 1 454 ? 1.098   -31.649 7.779   1.00 49.51 454 A 1 
ATOM 3412 C CZ  . ARG A 1 454 ? -0.188  -31.997 7.718   1.00 45.36 454 A 1 
ATOM 3413 N NH1 . ARG A 1 454 ? -1.125  -31.098 7.644   1.00 42.68 454 A 1 
ATOM 3414 N NH2 . ARG A 1 454 ? -0.542  -33.246 7.746   1.00 41.41 454 A 1 
ATOM 3415 N N   . ARG A 1 455 ? 6.068   -27.779 6.143   1.00 67.52 455 A 1 
ATOM 3416 C CA  . ARG A 1 455 ? 6.834   -27.850 4.895   1.00 63.84 455 A 1 
ATOM 3417 C C   . ARG A 1 455 ? 8.258   -28.333 5.154   1.00 61.21 455 A 1 
ATOM 3418 O O   . ARG A 1 455 ? 8.718   -29.235 4.458   1.00 57.97 455 A 1 
ATOM 3419 C CB  . ARG A 1 455 ? 6.808   -26.499 4.145   1.00 58.76 455 A 1 
ATOM 3420 C CG  . ARG A 1 455 ? 6.070   -26.623 2.795   1.00 53.49 455 A 1 
ATOM 3421 C CD  . ARG A 1 455 ? 6.100   -25.295 2.018   1.00 50.02 455 A 1 
ATOM 3422 N NE  . ARG A 1 455 ? 5.469   -25.410 0.691   1.00 44.03 455 A 1 
ATOM 3423 C CZ  . ARG A 1 455 ? 5.309   -24.430 -0.203  1.00 40.58 455 A 1 
ATOM 3424 N NH1 . ARG A 1 455 ? 5.713   -23.212 0.049   1.00 38.25 455 A 1 
ATOM 3425 N NH2 . ARG A 1 455 ? 4.755   -24.652 -1.356  1.00 37.51 455 A 1 
ATOM 3426 N N   . ARG A 1 456 ? 8.901   -27.849 6.205   1.00 70.90 456 A 1 
ATOM 3427 C CA  . ARG A 1 456 ? 10.268  -28.266 6.571   1.00 68.91 456 A 1 
ATOM 3428 C C   . ARG A 1 456 ? 10.344  -29.752 6.963   1.00 66.02 456 A 1 
ATOM 3429 O O   . ARG A 1 456 ? 11.295  -30.430 6.582   1.00 62.09 456 A 1 
ATOM 3430 C CB  . ARG A 1 456 ? 10.810  -27.338 7.674   1.00 64.27 456 A 1 
ATOM 3431 C CG  . ARG A 1 456 ? 12.316  -27.049 7.488   1.00 57.39 456 A 1 
ATOM 3432 C CD  . ARG A 1 456 ? 12.836  -26.082 8.562   1.00 54.36 456 A 1 
ATOM 3433 N NE  . ARG A 1 456 ? 14.212  -25.638 8.282   1.00 47.67 456 A 1 
ATOM 3434 C CZ  . ARG A 1 456 ? 14.955  -24.815 9.022   1.00 44.20 456 A 1 
ATOM 3435 N NH1 . ARG A 1 456 ? 14.509  -24.324 10.147  1.00 41.64 456 A 1 
ATOM 3436 N NH2 . ARG A 1 456 ? 16.145  -24.472 8.643   1.00 41.06 456 A 1 
ATOM 3437 N N   . ARG A 1 457 ? 9.334   -30.288 7.652   1.00 66.62 457 A 1 
ATOM 3438 C CA  . ARG A 1 457 ? 9.292   -31.724 8.011   1.00 66.10 457 A 1 
ATOM 3439 C C   . ARG A 1 457 ? 9.018   -32.652 6.817   1.00 63.44 457 A 1 
ATOM 3440 O O   . ARG A 1 457 ? 9.429   -33.798 6.878   1.00 60.51 457 A 1 
ATOM 3441 C CB  . ARG A 1 457 ? 8.280   -32.002 9.131   1.00 62.87 457 A 1 
ATOM 3442 C CG  . ARG A 1 457 ? 8.970   -32.177 10.491  1.00 56.90 457 A 1 
ATOM 3443 C CD  . ARG A 1 457 ? 7.967   -32.640 11.554  1.00 54.77 457 A 1 
ATOM 3444 N NE  . ARG A 1 457 ? 8.623   -32.906 12.846  1.00 47.23 457 A 1 
ATOM 3445 C CZ  . ARG A 1 457 ? 8.036   -33.327 13.967  1.00 43.76 457 A 1 
ATOM 3446 N NH1 . ARG A 1 457 ? 6.747   -33.538 14.014  1.00 40.42 457 A 1 
ATOM 3447 N NH2 . ARG A 1 457 ? 8.731   -33.535 15.043  1.00 39.29 457 A 1 
ATOM 3448 N N   . ARG A 1 458 ? 8.291   -32.205 5.785   1.00 63.56 458 A 1 
ATOM 3449 C CA  . ARG A 1 458 ? 8.094   -33.012 4.569   1.00 62.98 458 A 1 
ATOM 3450 C C   . ARG A 1 458 ? 9.338   -33.009 3.689   1.00 60.58 458 A 1 
ATOM 3451 O O   . ARG A 1 458 ? 9.681   -34.071 3.202   1.00 56.51 458 A 1 
ATOM 3452 C CB  . ARG A 1 458 ? 6.858   -32.563 3.770   1.00 59.94 458 A 1 
ATOM 3453 C CG  . ARG A 1 458 ? 5.616   -33.380 4.143   1.00 54.41 458 A 1 
ATOM 3454 C CD  . ARG A 1 458 ? 4.459   -33.044 3.192   1.00 53.09 458 A 1 
ATOM 3455 N NE  . ARG A 1 458 ? 3.288   -33.934 3.391   1.00 45.52 458 A 1 
ATOM 3456 C CZ  . ARG A 1 458 ? 2.156   -33.893 2.698   1.00 42.95 458 A 1 
ATOM 3457 N NH1 . ARG A 1 458 ? 1.946   -32.973 1.794   1.00 39.90 458 A 1 
ATOM 3458 N NH2 . ARG A 1 458 ? 1.221   -34.778 2.900   1.00 38.67 458 A 1 
ATOM 3459 N N   . GLY A 1 459 ? 10.028  -31.889 3.565   1.00 54.38 459 A 1 
ATOM 3460 C CA  . GLY A 1 459 ? 11.281  -31.823 2.813   1.00 54.44 459 A 1 
ATOM 3461 C C   . GLY A 1 459 ? 12.419  -32.649 3.427   1.00 53.34 459 A 1 
ATOM 3462 O O   . GLY A 1 459 ? 13.278  -33.126 2.708   1.00 51.52 459 A 1 
ATOM 3463 N N   . PHE A 1 460 ? 12.392  -32.894 4.746   1.00 48.09 460 A 1 
ATOM 3464 C CA  . PHE A 1 460 ? 13.378  -33.759 5.428   1.00 47.17 460 A 1 
ATOM 3465 C C   . PHE A 1 460 ? 12.995  -35.252 5.424   1.00 44.55 460 A 1 
ATOM 3466 O O   . PHE A 1 460 ? 13.703  -36.074 6.027   1.00 44.93 460 A 1 
ATOM 3467 C CB  . PHE A 1 460 ? 13.605  -33.245 6.852   1.00 47.80 460 A 1 
ATOM 3468 C CG  . PHE A 1 460 ? 15.070  -33.104 7.207   1.00 49.02 460 A 1 
ATOM 3469 C CD1 . PHE A 1 460 ? 15.803  -34.193 7.708   1.00 45.51 460 A 1 
ATOM 3470 C CD2 . PHE A 1 460 ? 15.715  -31.859 7.016   1.00 45.27 460 A 1 
ATOM 3471 C CE1 . PHE A 1 460 ? 17.163  -34.046 8.027   1.00 38.89 460 A 1 
ATOM 3472 C CE2 . PHE A 1 460 ? 17.074  -31.710 7.332   1.00 37.65 460 A 1 
ATOM 3473 C CZ  . PHE A 1 460 ? 17.806  -32.801 7.839   1.00 40.00 460 A 1 
ATOM 3474 N N   . ARG A 1 461 ? 11.839  -35.624 4.851   1.00 45.16 461 A 1 
ATOM 3475 C CA  . ARG A 1 461 ? 11.360  -37.012 4.790   1.00 50.76 461 A 1 
ATOM 3476 C C   . ARG A 1 461 ? 11.272  -37.549 3.356   1.00 48.58 461 A 1 
ATOM 3477 O O   . ARG A 1 461 ? 10.828  -38.684 3.203   1.00 47.92 461 A 1 
ATOM 3478 C CB  . ARG A 1 461 ? 10.018  -37.153 5.526   1.00 50.46 461 A 1 
ATOM 3479 C CG  . ARG A 1 461 ? 10.097  -38.142 6.694   1.00 46.19 461 A 1 
ATOM 3480 C CD  . ARG A 1 461 ? 8.702   -38.421 7.250   1.00 43.73 461 A 1 
ATOM 3481 N NE  . ARG A 1 461 ? 8.749   -39.256 8.461   1.00 38.29 461 A 1 
ATOM 3482 C CZ  . ARG A 1 461 ? 7.718   -39.838 9.051   1.00 34.60 461 A 1 
ATOM 3483 N NH1 . ARG A 1 461 ? 6.511   -39.730 8.584   1.00 32.14 461 A 1 
ATOM 3484 N NH2 . ARG A 1 461 ? 7.883   -40.547 10.142  1.00 32.44 461 A 1 
ATOM 3485 N N   . GLN A 1 462 ? 11.603  -36.727 2.358   1.00 41.22 462 A 1 
ATOM 3486 C CA  . GLN A 1 462 ? 11.916  -37.184 1.007   1.00 39.39 462 A 1 
ATOM 3487 C C   . GLN A 1 462 ? 13.421  -37.390 0.884   1.00 34.16 462 A 1 
ATOM 3488 O O   . GLN A 1 462 ? 14.172  -36.538 1.426   1.00 31.05 462 A 1 
ATOM 3489 C CB  . GLN A 1 462 ? 11.381  -36.224 -0.065  1.00 38.73 462 A 1 
ATOM 3490 C CG  . GLN A 1 462 ? 9.916   -36.550 -0.406  1.00 37.58 462 A 1 
ATOM 3491 C CD  . GLN A 1 462 ? 9.377   -35.754 -1.604  1.00 36.00 462 A 1 
ATOM 3492 O OE1 . GLN A 1 462 ? 9.672   -34.594 -1.832  1.00 34.26 462 A 1 
ATOM 3493 N NE2 . GLN A 1 462 ? 8.533   -36.351 -2.419  1.00 34.81 462 A 1 
ATOM 3494 O OXT . GLN A 1 462 ? 13.760  -38.419 0.228   1.00 36.71 462 A 1 
ATOM 3495 N N   . ILE B 2 1   ? 33.101  44.479  -31.337 1.00 65.97 1   B 1 
ATOM 3496 C CA  . ILE B 2 1   ? 31.766  43.877  -31.584 1.00 75.48 1   B 1 
ATOM 3497 C C   . ILE B 2 1   ? 31.558  43.875  -33.088 1.00 77.42 1   B 1 
ATOM 3498 O O   . ILE B 2 1   ? 31.732  44.915  -33.711 1.00 74.12 1   B 1 
ATOM 3499 C CB  . ILE B 2 1   ? 30.657  44.619  -30.839 1.00 69.35 1   B 1 
ATOM 3500 C CG1 . ILE B 2 1   ? 30.902  44.513  -29.314 1.00 60.19 1   B 1 
ATOM 3501 C CG2 . ILE B 2 1   ? 29.275  44.064  -31.216 1.00 58.14 1   B 1 
ATOM 3502 C CD1 . ILE B 2 1   ? 29.901  45.295  -28.456 1.00 51.44 1   B 1 
ATOM 3503 N N   . ILE B 2 2   ? 31.226  42.712  -33.660 1.00 77.39 2   B 1 
ATOM 3504 C CA  . ILE B 2 2   ? 30.866  42.552  -35.070 1.00 80.96 2   B 1 
ATOM 3505 C C   . ILE B 2 2   ? 29.366  42.323  -35.101 1.00 80.44 2   B 1 
ATOM 3506 O O   . ILE B 2 2   ? 28.892  41.367  -34.493 1.00 78.57 2   B 1 
ATOM 3507 C CB  . ILE B 2 2   ? 31.652  41.406  -35.725 1.00 79.03 2   B 1 
ATOM 3508 C CG1 . ILE B 2 2   ? 33.174  41.669  -35.655 1.00 73.28 2   B 1 
ATOM 3509 C CG2 . ILE B 2 2   ? 31.193  41.219  -37.181 1.00 72.41 2   B 1 
ATOM 3510 C CD1 . ILE B 2 2   ? 34.033  40.481  -36.120 1.00 67.05 2   B 1 
ATOM 3511 N N   . ILE B 2 3   ? 28.623  43.175  -35.786 1.00 81.45 3   B 1 
ATOM 3512 C CA  . ILE B 2 3   ? 27.186  42.991  -35.957 1.00 83.15 3   B 1 
ATOM 3513 C C   . ILE B 2 3   ? 26.973  42.174  -37.225 1.00 82.87 3   B 1 
ATOM 3514 O O   . ILE B 2 3   ? 27.373  42.597  -38.311 1.00 81.77 3   B 1 
ATOM 3515 C CB  . ILE B 2 3   ? 26.433  44.333  -35.991 1.00 81.80 3   B 1 
ATOM 3516 C CG1 . ILE B 2 3   ? 26.714  45.140  -34.699 1.00 74.20 3   B 1 
ATOM 3517 C CG2 . ILE B 2 3   ? 24.934  44.084  -36.172 1.00 73.32 3   B 1 
ATOM 3518 C CD1 . ILE B 2 3   ? 26.093  46.544  -34.678 1.00 67.55 3   B 1 
ATOM 3519 N N   . VAL B 2 4   ? 26.387  41.022  -37.089 1.00 83.35 4   B 1 
ATOM 3520 C CA  . VAL B 2 4   ? 26.050  40.148  -38.213 1.00 83.96 4   B 1 
ATOM 3521 C C   . VAL B 2 4   ? 24.550  40.194  -38.429 1.00 83.82 4   B 1 
ATOM 3522 O O   . VAL B 2 4   ? 23.774  39.833  -37.545 1.00 82.24 4   B 1 
ATOM 3523 C CB  . VAL B 2 4   ? 26.532  38.712  -37.977 1.00 82.00 4   B 1 
ATOM 3524 C CG1 . VAL B 2 4   ? 26.232  37.836  -39.191 1.00 73.70 4   B 1 
ATOM 3525 C CG2 . VAL B 2 4   ? 28.040  38.662  -37.715 1.00 74.73 4   B 1 
ATOM 3526 N N   . GLN B 2 5   ? 24.138  40.608  -39.630 1.00 85.57 5   B 1 
ATOM 3527 C CA  . GLN B 2 5   ? 22.745  40.539  -40.041 1.00 86.77 5   B 1 
ATOM 3528 C C   . GLN B 2 5   ? 22.509  39.273  -40.862 1.00 86.25 5   B 1 
ATOM 3529 O O   . GLN B 2 5   ? 23.247  38.987  -41.806 1.00 83.91 5   B 1 
ATOM 3530 C CB  . GLN B 2 5   ? 22.366  41.822  -40.790 1.00 84.90 5   B 1 
ATOM 3531 C CG  . GLN B 2 5   ? 20.853  41.907  -41.028 1.00 75.19 5   B 1 
ATOM 3532 C CD  . GLN B 2 5   ? 20.418  43.251  -41.627 1.00 70.23 5   B 1 
ATOM 3533 O OE1 . GLN B 2 5   ? 21.206  44.123  -41.932 1.00 62.60 5   B 1 
ATOM 3534 N NE2 . GLN B 2 5   ? 19.136  43.461  -41.811 1.00 58.61 5   B 1 
ATOM 3535 N N   . LEU B 2 6   ? 21.493  38.494  -40.487 1.00 85.94 6   B 1 
ATOM 3536 C CA  . LEU B 2 6   ? 21.133  37.261  -41.167 1.00 86.00 6   B 1 
ATOM 3537 C C   . LEU B 2 6   ? 20.136  37.555  -42.288 1.00 85.92 6   B 1 
ATOM 3538 O O   . LEU B 2 6   ? 19.158  38.258  -42.083 1.00 84.47 6   B 1 
ATOM 3539 C CB  . LEU B 2 6   ? 20.558  36.242  -40.165 1.00 84.13 6   B 1 
ATOM 3540 C CG  . LEU B 2 6   ? 21.474  35.905  -38.979 1.00 81.19 6   B 1 
ATOM 3541 C CD1 . LEU B 2 6   ? 20.810  34.858  -38.090 1.00 72.46 6   B 1 
ATOM 3542 C CD2 . LEU B 2 6   ? 22.826  35.355  -39.431 1.00 74.62 6   B 1 
ATOM 3543 N N   . ILE B 2 7   ? 20.394  36.982  -43.469 1.00 87.41 7   B 1 
ATOM 3544 C CA  . ILE B 2 7   ? 19.468  37.048  -44.606 1.00 87.76 7   B 1 
ATOM 3545 C C   . ILE B 2 7   ? 18.262  36.134  -44.353 1.00 87.76 7   B 1 
ATOM 3546 O O   . ILE B 2 7   ? 17.120  36.528  -44.573 1.00 84.14 7   B 1 
ATOM 3547 C CB  . ILE B 2 7   ? 20.191  36.661  -45.914 1.00 85.59 7   B 1 
ATOM 3548 C CG1 . ILE B 2 7   ? 21.397  37.602  -46.173 1.00 76.19 7   B 1 
ATOM 3549 C CG2 . ILE B 2 7   ? 19.213  36.702  -47.101 1.00 73.77 7   B 1 
ATOM 3550 C CD1 . ILE B 2 7   ? 22.286  37.144  -47.342 1.00 66.95 7   B 1 
ATOM 3551 N N   . GLU B 2 8   ? 18.531  34.925  -43.858 1.00 87.14 8   B 1 
ATOM 3552 C CA  . GLU B 2 8   ? 17.507  33.952  -43.487 1.00 87.53 8   B 1 
ATOM 3553 C C   . GLU B 2 8   ? 17.397  33.917  -41.963 1.00 87.67 8   B 1 
ATOM 3554 O O   . GLU B 2 8   ? 18.335  33.469  -41.290 1.00 84.81 8   B 1 
ATOM 3555 C CB  . GLU B 2 8   ? 17.861  32.571  -44.047 1.00 85.35 8   B 1 
ATOM 3556 C CG  . GLU B 2 8   ? 17.626  32.475  -45.567 1.00 75.07 8   B 1 
ATOM 3557 C CD  . GLU B 2 8   ? 18.326  31.259  -46.181 1.00 69.55 8   B 1 
ATOM 3558 O OE1 . GLU B 2 8   ? 18.582  31.280  -47.407 1.00 61.01 8   B 1 
ATOM 3559 O OE2 . GLU B 2 8   ? 18.787  30.362  -45.451 1.00 63.26 8   B 1 
ATOM 3560 N N   . PRO B 2 9   ? 16.278  34.369  -41.401 1.00 87.60 9   B 1 
ATOM 3561 C CA  . PRO B 2 9   ? 16.086  34.306  -39.958 1.00 87.82 9   B 1 
ATOM 3562 C C   . PRO B 2 9   ? 15.962  32.857  -39.490 1.00 88.10 9   B 1 
ATOM 3563 O O   . PRO B 2 9   ? 15.268  32.046  -40.093 1.00 85.40 9   B 1 
ATOM 3564 C CB  . PRO B 2 9   ? 14.827  35.130  -39.689 1.00 85.93 9   B 1 
ATOM 3565 C CG  . PRO B 2 9   ? 14.029  35.013  -40.981 1.00 81.04 9   B 1 
ATOM 3566 C CD  . PRO B 2 9   ? 15.105  34.934  -42.057 1.00 84.33 9   B 1 
ATOM 3567 N N   . VAL B 2 10  ? 16.603  32.532  -38.368 1.00 87.85 10  B 1 
ATOM 3568 C CA  . VAL B 2 10  ? 16.512  31.214  -37.736 1.00 87.86 10  B 1 
ATOM 3569 C C   . VAL B 2 10  ? 15.433  31.247  -36.662 1.00 87.62 10  B 1 
ATOM 3570 O O   . VAL B 2 10  ? 15.503  32.053  -35.742 1.00 85.88 10  B 1 
ATOM 3571 C CB  . VAL B 2 10  ? 17.863  30.772  -37.159 1.00 86.91 10  B 1 
ATOM 3572 C CG1 . VAL B 2 10  ? 17.770  29.378  -36.539 1.00 76.78 10  B 1 
ATOM 3573 C CG2 . VAL B 2 10  ? 18.928  30.724  -38.246 1.00 77.06 10  B 1 
ATOM 3574 N N   . ASN B 2 11  ? 14.446  30.376  -36.789 1.00 88.96 11  B 1 
ATOM 3575 C CA  . ASN B 2 11  ? 13.395  30.278  -35.786 1.00 89.26 11  B 1 
ATOM 3576 C C   . ASN B 2 11  ? 13.935  29.647  -34.492 1.00 88.69 11  B 1 
ATOM 3577 O O   . ASN B 2 11  ? 14.557  28.588  -34.517 1.00 86.52 11  B 1 
ATOM 3578 C CB  . ASN B 2 11  ? 12.189  29.517  -36.377 1.00 87.45 11  B 1 
ATOM 3579 C CG  . ASN B 2 11  ? 10.954  29.552  -35.478 1.00 81.48 11  B 1 
ATOM 3580 O OD1 . ASN B 2 11  ? 11.002  29.896  -34.315 1.00 70.04 11  B 1 
ATOM 3581 N ND2 . ASN B 2 11  ? 9.799   29.181  -35.988 1.00 70.83 11  B 1 
ATOM 3582 N N   . ILE B 2 12  ? 13.658  30.303  -33.379 1.00 88.47 12  B 1 
ATOM 3583 C CA  . ILE B 2 12  ? 13.889  29.799  -32.034 1.00 88.33 12  B 1 
ATOM 3584 C C   . ILE B 2 12  ? 12.547  29.740  -31.300 1.00 88.02 12  B 1 
ATOM 3585 O O   . ILE B 2 12  ? 11.856  30.740  -31.140 1.00 86.57 12  B 1 
ATOM 3586 C CB  . ILE B 2 12  ? 14.973  30.615  -31.300 1.00 86.47 12  B 1 
ATOM 3587 C CG1 . ILE B 2 12  ? 15.291  29.976  -29.937 1.00 80.44 12  B 1 
ATOM 3588 C CG2 . ILE B 2 12  ? 14.625  32.099  -31.151 1.00 78.99 12  B 1 
ATOM 3589 C CD1 . ILE B 2 12  ? 16.524  30.566  -29.234 1.00 76.04 12  B 1 
ATOM 3590 N N   . THR B 2 13  ? 12.189  28.546  -30.864 1.00 88.31 13  B 1 
ATOM 3591 C CA  . THR B 2 13  ? 10.964  28.306  -30.103 1.00 88.52 13  B 1 
ATOM 3592 C C   . THR B 2 13  ? 11.331  28.004  -28.663 1.00 88.33 13  B 1 
ATOM 3593 O O   . THR B 2 13  ? 11.849  26.929  -28.369 1.00 86.52 13  B 1 
ATOM 3594 C CB  . THR B 2 13  ? 10.129  27.177  -30.713 1.00 87.63 13  B 1 
ATOM 3595 O OG1 . THR B 2 13  ? 9.836   27.457  -32.054 1.00 73.84 13  B 1 
ATOM 3596 C CG2 . THR B 2 13  ? 8.801   27.011  -29.985 1.00 71.93 13  B 1 
ATOM 3597 N N   . CYS B 2 14  ? 11.038  28.924  -27.773 1.00 88.10 14  B 1 
ATOM 3598 C CA  . CYS B 2 14  ? 11.278  28.764  -26.352 1.00 86.83 14  B 1 
ATOM 3599 C C   . CYS B 2 14  ? 9.994   28.358  -25.643 1.00 86.69 14  B 1 
ATOM 3600 O O   . CYS B 2 14  ? 8.964   29.023  -25.783 1.00 84.51 14  B 1 
ATOM 3601 C CB  . CYS B 2 14  ? 11.868  30.039  -25.762 1.00 85.65 14  B 1 
ATOM 3602 S SG  . CYS B 2 14  ? 13.457  30.505  -26.499 1.00 81.37 14  B 1 
ATOM 3603 N N   . ILE B 2 15  ? 10.074  27.290  -24.891 1.00 85.99 15  B 1 
ATOM 3604 C CA  . ILE B 2 15  ? 8.945   26.718  -24.179 1.00 85.41 15  B 1 
ATOM 3605 C C   . ILE B 2 15  ? 9.330   26.604  -22.710 1.00 84.78 15  B 1 
ATOM 3606 O O   . ILE B 2 15  ? 10.293  25.917  -22.363 1.00 83.28 15  B 1 
ATOM 3607 C CB  . ILE B 2 15  ? 8.523   25.367  -24.791 1.00 84.01 15  B 1 
ATOM 3608 C CG1 . ILE B 2 15  ? 8.233   25.502  -26.308 1.00 76.11 15  B 1 
ATOM 3609 C CG2 . ILE B 2 15  ? 7.296   24.816  -24.046 1.00 75.24 15  B 1 
ATOM 3610 C CD1 . ILE B 2 15  ? 7.981   24.175  -27.034 1.00 69.79 15  B 1 
ATOM 3611 N N   . ARG B 2 16  ? 8.563   27.231  -21.847 1.00 81.94 16  B 1 
ATOM 3612 C CA  . ARG B 2 16  ? 8.483   26.779  -20.468 1.00 80.43 16  B 1 
ATOM 3613 C C   . ARG B 2 16  ? 7.343   25.778  -20.399 1.00 79.09 16  B 1 
ATOM 3614 O O   . ARG B 2 16  ? 6.208   26.173  -20.675 1.00 77.04 16  B 1 
ATOM 3615 C CB  . ARG B 2 16  ? 8.278   27.940  -19.500 1.00 77.88 16  B 1 
ATOM 3616 C CG  . ARG B 2 16  ? 8.463   27.419  -18.060 1.00 72.34 16  B 1 
ATOM 3617 C CD  . ARG B 2 16  ? 8.148   28.470  -17.010 1.00 70.20 16  B 1 
ATOM 3618 N NE  . ARG B 2 16  ? 6.722   28.781  -16.988 1.00 67.49 16  B 1 
ATOM 3619 C CZ  . ARG B 2 16  ? 6.177   29.752  -16.278 1.00 64.90 16  B 1 
ATOM 3620 N NH1 . ARG B 2 16  ? 6.891   30.485  -15.475 1.00 59.73 16  B 1 
ATOM 3621 N NH2 . ARG B 2 16  ? 4.915   30.025  -16.376 1.00 59.98 16  B 1 
ATOM 3622 N N   . PRO B 2 17  ? 7.603   24.506  -20.063 1.00 78.79 17  B 1 
ATOM 3623 C CA  . PRO B 2 17  ? 6.542   23.572  -19.724 1.00 74.91 17  B 1 
ATOM 3624 C C   . PRO B 2 17  ? 5.627   24.233  -18.694 1.00 71.25 17  B 1 
ATOM 3625 O O   . PRO B 2 17  ? 6.085   25.051  -17.893 1.00 64.24 17  B 1 
ATOM 3626 C CB  . PRO B 2 17  ? 7.231   22.323  -19.163 1.00 72.74 17  B 1 
ATOM 3627 C CG  . PRO B 2 17  ? 8.642   22.411  -19.729 1.00 71.32 17  B 1 
ATOM 3628 C CD  . PRO B 2 17  ? 8.899   23.918  -19.795 1.00 73.96 17  B 1 
ATOM 3629 N N   . GLY B 2 18  ? 4.340   23.938  -18.764 1.00 67.02 18  B 1 
ATOM 3630 C CA  . GLY B 2 18  ? 3.399   24.458  -17.783 1.00 63.27 18  B 1 
ATOM 3631 C C   . GLY B 2 18  ? 3.945   24.261  -16.385 1.00 61.81 18  B 1 
ATOM 3632 O O   . GLY B 2 18  ? 4.612   23.265  -16.131 1.00 56.28 18  B 1 
ATOM 3633 N N   . ASN B 2 19  ? 3.696   25.232  -15.509 1.00 55.74 19  B 1 
ATOM 3634 C CA  . ASN B 2 19  ? 4.093   25.057  -14.123 1.00 53.89 19  B 1 
ATOM 3635 C C   . ASN B 2 19  ? 3.595   23.689  -13.702 1.00 54.42 19  B 1 
ATOM 3636 O O   . ASN B 2 19  ? 2.389   23.446  -13.695 1.00 50.04 19  B 1 
ATOM 3637 C CB  . ASN B 2 19  ? 3.488   26.165  -13.245 1.00 48.86 19  B 1 
ATOM 3638 C CG  . ASN B 2 19  ? 4.287   27.451  -13.275 1.00 43.94 19  B 1 
ATOM 3639 O OD1 . ASN B 2 19  ? 5.361   27.540  -13.819 1.00 40.18 19  B 1 
ATOM 3640 N ND2 . ASN B 2 19  ? 3.781   28.503  -12.660 1.00 38.51 19  B 1 
ATOM 3641 N N   . ASN B 2 20  ? 4.528   22.813  -13.326 1.00 50.18 20  B 1 
ATOM 3642 C CA  . ASN B 2 20  ? 4.247   21.576  -12.638 1.00 49.18 20  B 1 
ATOM 3643 C C   . ASN B 2 20  ? 3.783   21.909  -11.209 1.00 49.71 20  B 1 
ATOM 3644 O O   . ASN B 2 20  ? 4.283   21.354  -10.233 1.00 47.08 20  B 1 
ATOM 3645 C CB  . ASN B 2 20  ? 5.486   20.666  -12.675 1.00 45.55 20  B 1 
ATOM 3646 C CG  . ASN B 2 20  ? 5.734   19.984  -14.000 1.00 41.90 20  B 1 
ATOM 3647 O OD1 . ASN B 2 20  ? 4.889   19.870  -14.851 1.00 38.72 20  B 1 
ATOM 3648 N ND2 . ASN B 2 20  ? 6.930   19.459  -14.185 1.00 37.46 20  B 1 
ATOM 3649 N N   . THR B 2 21  ? 2.869   22.854  -11.077 1.00 48.60 21  B 1 
ATOM 3650 C CA  . THR B 2 21  ? 1.954   22.867  -9.969  1.00 48.76 21  B 1 
ATOM 3651 C C   . THR B 2 21  ? 1.247   21.531  -10.067 1.00 48.56 21  B 1 
ATOM 3652 O O   . THR B 2 21  ? 0.528   21.265  -11.030 1.00 46.03 21  B 1 
ATOM 3653 C CB  . THR B 2 21  ? 0.950   24.024  -10.035 1.00 46.30 21  B 1 
ATOM 3654 O OG1 . THR B 2 21  ? 0.502   24.268  -11.345 1.00 43.28 21  B 1 
ATOM 3655 C CG2 . THR B 2 21  ? 1.582   25.313  -9.524  1.00 41.58 21  B 1 
ATOM 3656 N N   . ARG B 2 22  ? 1.503   20.691  -9.113  1.00 42.69 22  B 1 
ATOM 3657 C CA  . ARG B 2 22  ? 0.714   19.495  -8.877  1.00 42.90 22  B 1 
ATOM 3658 C C   . ARG B 2 22  ? -0.726  19.966  -8.695  1.00 44.05 22  B 1 
ATOM 3659 O O   . ARG B 2 22  ? -1.117  20.346  -7.595  1.00 41.76 22  B 1 
ATOM 3660 C CB  . ARG B 2 22  ? 1.224   18.795  -7.611  1.00 40.65 22  B 1 
ATOM 3661 C CG  . ARG B 2 22  ? 2.505   17.985  -7.835  1.00 37.09 22  B 1 
ATOM 3662 C CD  . ARG B 2 22  ? 3.100   17.598  -6.479  1.00 34.60 22  B 1 
ATOM 3663 N NE  . ARG B 2 22  ? 4.210   16.632  -6.600  1.00 32.25 22  B 1 
ATOM 3664 C CZ  . ARG B 2 22  ? 4.976   16.205  -5.610  1.00 29.50 22  B 1 
ATOM 3665 N NH1 . ARG B 2 22  ? 4.848   16.656  -4.402  1.00 28.36 22  B 1 
ATOM 3666 N NH2 . ARG B 2 22  ? 5.882   15.301  -5.790  1.00 26.67 22  B 1 
ATOM 3667 N N   . THR B 2 23  ? -1.457  20.041  -9.787  1.00 43.44 23  B 1 
ATOM 3668 C CA  . THR B 2 23  ? -2.787  20.622  -9.782  1.00 43.52 23  B 1 
ATOM 3669 C C   . THR B 2 23  ? -3.700  19.748  -8.961  1.00 43.75 23  B 1 
ATOM 3670 O O   . THR B 2 23  ? -4.353  20.229  -8.048  1.00 42.00 23  B 1 
ATOM 3671 C CB  . THR B 2 23  ? -3.363  20.783  -11.192 1.00 42.08 23  B 1 
ATOM 3672 O OG1 . THR B 2 23  ? -2.870  19.783  -12.062 1.00 39.05 23  B 1 
ATOM 3673 C CG2 . THR B 2 23  ? -2.988  22.133  -11.792 1.00 37.54 23  B 1 
ATOM 3674 N N   . SER B 2 24  ? -3.708  18.481  -9.278  1.00 40.50 24  B 1 
ATOM 3675 C CA  . SER B 2 24  ? -4.849  17.713  -8.908  1.00 40.29 24  B 1 
ATOM 3676 C C   . SER B 2 24  ? -4.397  16.374  -8.372  1.00 40.63 24  B 1 
ATOM 3677 O O   . SER B 2 24  ? -3.906  15.511  -9.088  1.00 38.45 24  B 1 
ATOM 3678 C CB  . SER B 2 24  ? -5.760  17.640  -10.112 1.00 37.89 24  B 1 
ATOM 3679 O OG  . SER B 2 24  ? -5.196  16.894  -11.145 1.00 35.01 24  B 1 
ATOM 3680 N N   . ILE B 2 25  ? -4.578  16.216  -7.098  1.00 40.78 25  B 1 
ATOM 3681 C CA  . ILE B 2 25  ? -4.563  14.903  -6.488  1.00 40.65 25  B 1 
ATOM 3682 C C   . ILE B 2 25  ? -5.881  14.807  -5.756  1.00 40.98 25  B 1 
ATOM 3683 O O   . ILE B 2 25  ? -6.017  15.281  -4.642  1.00 39.19 25  B 1 
ATOM 3684 C CB  . ILE B 2 25  ? -3.358  14.685  -5.586  1.00 38.89 25  B 1 
ATOM 3685 C CG1 . ILE B 2 25  ? -2.013  14.926  -6.293  1.00 36.28 25  B 1 
ATOM 3686 C CG2 . ILE B 2 25  ? -3.366  13.257  -5.042  1.00 36.01 25  B 1 
ATOM 3687 C CD1 . ILE B 2 25  ? -1.421  16.286  -5.930  1.00 33.53 25  B 1 
ATOM 3688 N N   . ARG B 2 26  ? -6.853  14.206  -6.412  1.00 39.00 26  B 1 
ATOM 3689 C CA  . ARG B 2 26  ? -7.960  13.630  -5.675  1.00 38.35 26  B 1 
ATOM 3690 C C   . ARG B 2 26  ? -7.381  12.425  -4.975  1.00 39.16 26  B 1 
ATOM 3691 O O   . ARG B 2 26  ? -7.264  11.358  -5.565  1.00 37.42 26  B 1 
ATOM 3692 C CB  . ARG B 2 26  ? -9.117  13.234  -6.578  1.00 35.10 26  B 1 
ATOM 3693 C CG  . ARG B 2 26  ? -9.744  14.465  -7.221  1.00 31.65 26  B 1 
ATOM 3694 C CD  . ARG B 2 26  ? -10.929 14.055  -8.063  1.00 29.68 26  B 1 
ATOM 3695 N NE  . ARG B 2 26  ? -11.573 15.223  -8.657  1.00 27.01 26  B 1 
ATOM 3696 C CZ  . ARG B 2 26  ? -12.537 15.169  -9.564  1.00 24.49 26  B 1 
ATOM 3697 N NH1 . ARG B 2 26  ? -12.959 14.039  -10.015 1.00 23.40 26  B 1 
ATOM 3698 N NH2 . ARG B 2 26  ? -13.074 16.238  -10.042 1.00 22.04 26  B 1 
ATOM 3699 N N   . ILE B 2 27  ? -7.016  12.610  -3.761  1.00 41.72 27  B 1 
ATOM 3700 C CA  . ILE B 2 27  ? -6.656  11.503  -2.902  1.00 41.57 27  B 1 
ATOM 3701 C C   . ILE B 2 27  ? -7.955  10.772  -2.613  1.00 42.06 27  B 1 
ATOM 3702 O O   . ILE B 2 27  ? -8.667  11.092  -1.672  1.00 40.08 27  B 1 
ATOM 3703 C CB  . ILE B 2 27  ? -5.955  11.940  -1.618  1.00 39.44 27  B 1 
ATOM 3704 C CG1 . ILE B 2 27  ? -4.978  13.095  -1.826  1.00 36.77 27  B 1 
ATOM 3705 C CG2 . ILE B 2 27  ? -5.203  10.732  -1.073  1.00 36.47 27  B 1 
ATOM 3706 C CD1 . ILE B 2 27  ? -4.557  13.708  -0.487  1.00 34.33 27  B 1 
ATOM 3707 N N   . GLY B 2 28  ? -8.272  9.815   -3.471  1.00 41.40 28  B 1 
ATOM 3708 C CA  . GLY B 2 28  ? -8.919  8.669   -2.898  1.00 41.19 28  B 1 
ATOM 3709 C C   . GLY B 2 28  ? -7.984  8.102   -1.833  1.00 41.64 28  B 1 
ATOM 3710 O O   . GLY B 2 28  ? -6.766  8.319   -1.916  1.00 39.76 28  B 1 
ATOM 3711 N N   . PRO B 2 29  ? -8.509  7.410   -0.828  1.00 44.27 29  B 1 
ATOM 3712 C CA  . PRO B 2 29  ? -7.651  6.715   0.108   1.00 42.69 29  B 1 
ATOM 3713 C C   . PRO B 2 29  ? -6.601  5.931   -0.676  1.00 43.13 29  B 1 
ATOM 3714 O O   . PRO B 2 29  ? -6.939  5.217   -1.613  1.00 41.14 29  B 1 
ATOM 3715 C CB  . PRO B 2 29  ? -8.598  5.823   0.919   1.00 40.27 29  B 1 
ATOM 3716 C CG  . PRO B 2 29  ? -9.879  5.747   0.100   1.00 40.98 29  B 1 
ATOM 3717 C CD  . PRO B 2 29  ? -9.878  7.043   -0.680  1.00 42.65 29  B 1 
ATOM 3718 N N   . GLY B 2 30  ? -5.325  6.109   -0.333  1.00 39.75 30  B 1 
ATOM 3719 C CA  . GLY B 2 30  ? -4.198  5.442   -0.958  1.00 39.00 30  B 1 
ATOM 3720 C C   . GLY B 2 30  ? -3.436  6.173   -2.077  1.00 39.48 30  B 1 
ATOM 3721 O O   . GLY B 2 30  ? -2.315  5.781   -2.376  1.00 37.81 30  B 1 
ATOM 3722 N N   . GLN B 2 31  ? -3.957  7.231   -2.676  1.00 39.60 31  B 1 
ATOM 3723 C CA  . GLN B 2 31  ? -3.256  7.923   -3.760  1.00 39.96 31  B 1 
ATOM 3724 C C   . GLN B 2 31  ? -2.203  8.885   -3.238  1.00 40.25 31  B 1 
ATOM 3725 O O   . GLN B 2 31  ? -2.478  9.691   -2.356  1.00 38.47 31  B 1 
ATOM 3726 C CB  . GLN B 2 31  ? -4.250  8.638   -4.661  1.00 38.34 31  B 1 
ATOM 3727 C CG  . GLN B 2 31  ? -5.167  7.636   -5.341  1.00 35.03 31  B 1 
ATOM 3728 C CD  . GLN B 2 31  ? -6.238  8.299   -6.171  1.00 32.75 31  B 1 
ATOM 3729 O OE1 . GLN B 2 31  ? -6.357  9.503   -6.234  1.00 31.00 31  B 1 
ATOM 3730 N NE2 . GLN B 2 31  ? -7.061  7.522   -6.841  1.00 29.09 31  B 1 
ATOM 3731 N N   . THR B 2 32  ? -1.014  8.825   -3.824  1.00 37.48 32  B 1 
ATOM 3732 C CA  . THR B 2 32  ? 0.097   9.714   -3.483  1.00 36.80 32  B 1 
ATOM 3733 C C   . THR B 2 32  ? -0.335  11.175  -3.535  1.00 37.28 32  B 1 
ATOM 3734 O O   . THR B 2 32  ? -0.504  11.748  -4.612  1.00 35.42 32  B 1 
ATOM 3735 C CB  . THR B 2 32  ? 1.292   9.514   -4.427  1.00 34.12 32  B 1 
ATOM 3736 O OG1 . THR B 2 32  ? 0.869   9.335   -5.758  1.00 31.96 32  B 1 
ATOM 3737 C CG2 . THR B 2 32  ? 2.129   8.302   -4.041  1.00 31.21 32  B 1 
ATOM 3738 N N   . PHE B 2 33  ? -0.476  11.793  -2.377  1.00 36.96 33  B 1 
ATOM 3739 C CA  . PHE B 2 33  ? -0.714  13.218  -2.293  1.00 36.31 33  B 1 
ATOM 3740 C C   . PHE B 2 33  ? 0.564   13.934  -2.650  1.00 37.10 33  B 1 
ATOM 3741 O O   . PHE B 2 33  ? 1.492   14.068  -1.852  1.00 35.32 33  B 1 
ATOM 3742 C CB  . PHE B 2 33  ? -1.186  13.668  -0.919  1.00 33.30 33  B 1 
ATOM 3743 C CG  . PHE B 2 33  ? -1.743  15.084  -0.889  1.00 30.11 33  B 1 
ATOM 3744 C CD1 . PHE B 2 33  ? -1.370  15.990  0.110   1.00 27.86 33  B 1 
ATOM 3745 C CD2 . PHE B 2 33  ? -2.720  15.486  -1.810  1.00 27.19 33  B 1 
ATOM 3746 C CE1 . PHE B 2 33  ? -2.004  17.239  0.216   1.00 25.25 33  B 1 
ATOM 3747 C CE2 . PHE B 2 33  ? -3.346  16.733  -1.711  1.00 24.62 33  B 1 
ATOM 3748 C CZ  . PHE B 2 33  ? -3.001  17.598  -0.684  1.00 24.19 33  B 1 
ATOM 3749 N N   . TYR B 2 34  ? 0.551   14.438  -3.849  1.00 35.33 34  B 1 
ATOM 3750 C CA  . TYR B 2 34  ? 1.340   15.604  -4.132  1.00 35.38 34  B 1 
ATOM 3751 C C   . TYR B 2 34  ? 0.494   16.803  -3.710  1.00 35.84 34  B 1 
ATOM 3752 O O   . TYR B 2 34  ? -0.546  17.041  -4.319  1.00 34.29 34  B 1 
ATOM 3753 C CB  . TYR B 2 34  ? 1.668   15.579  -5.613  1.00 33.54 34  B 1 
ATOM 3754 C CG  . TYR B 2 34  ? 2.661   14.507  -5.992  1.00 30.77 34  B 1 
ATOM 3755 C CD1 . TYR B 2 34  ? 3.877   14.398  -5.308  1.00 28.67 34  B 1 
ATOM 3756 C CD2 . TYR B 2 34  ? 2.400   13.648  -7.077  1.00 28.32 34  B 1 
ATOM 3757 C CE1 . TYR B 2 34  ? 4.848   13.482  -5.727  1.00 26.19 34  B 1 
ATOM 3758 C CE2 . TYR B 2 34  ? 3.372   12.743  -7.514  1.00 25.92 34  B 1 
ATOM 3759 C CZ  . TYR B 2 34  ? 4.604   12.677  -6.848  1.00 24.91 34  B 1 
ATOM 3760 O OH  . TYR B 2 34  ? 5.577   11.853  -7.303  1.00 24.28 34  B 1 
ATOM 3761 N N   . ALA B 2 35  ? 0.900   17.512  -2.675  1.00 33.72 35  B 1 
ATOM 3762 C CA  . ALA B 2 35  ? 0.191   18.709  -2.280  1.00 33.61 35  B 1 
ATOM 3763 C C   . ALA B 2 35  ? 0.075   19.649  -3.493  1.00 34.49 35  B 1 
ATOM 3764 O O   . ALA B 2 35  ? 1.054   19.940  -4.174  1.00 32.47 35  B 1 
ATOM 3765 C CB  . ALA B 2 35  ? 0.900   19.350  -1.091  1.00 31.10 35  B 1 
ATOM 3766 N N   . THR B 2 36  ? -1.135  20.058  -3.795  1.00 38.17 36  B 1 
ATOM 3767 C CA  . THR B 2 36  ? -1.383  21.055  -4.813  1.00 38.28 36  B 1 
ATOM 3768 C C   . THR B 2 36  ? -0.692  22.337  -4.406  1.00 39.22 36  B 1 
ATOM 3769 O O   . THR B 2 36  ? -0.648  22.694  -3.232  1.00 37.16 36  B 1 
ATOM 3770 C CB  . THR B 2 36  ? -2.881  21.268  -4.983  1.00 35.75 36  B 1 
ATOM 3771 O OG1 . THR B 2 36  ? -3.463  21.368  -3.719  1.00 33.29 36  B 1 
ATOM 3772 C CG2 . THR B 2 36  ? -3.530  20.079  -5.680  1.00 32.04 36  B 1 
ATOM 3773 N N   . GLY B 2 37  ? -0.076  22.996  -5.377  1.00 39.59 37  B 1 
ATOM 3774 C CA  . GLY B 2 37  ? 0.832   24.102  -5.085  1.00 39.40 37  B 1 
ATOM 3775 C C   . GLY B 2 37  ? 2.284   23.690  -4.870  1.00 40.69 37  B 1 
ATOM 3776 O O   . GLY B 2 37  ? 3.161   24.496  -5.167  1.00 39.13 37  B 1 
ATOM 3777 N N   . ASP B 2 38  ? 2.595   22.446  -4.479  1.00 42.46 38  B 1 
ATOM 3778 C CA  . ASP B 2 38  ? 3.968   21.957  -4.541  1.00 43.15 38  B 1 
ATOM 3779 C C   . ASP B 2 38  ? 4.404   21.891  -6.006  1.00 44.27 38  B 1 
ATOM 3780 O O   . ASP B 2 38  ? 3.948   21.074  -6.806  1.00 42.25 38  B 1 
ATOM 3781 C CB  . ASP B 2 38  ? 4.168   20.594  -3.860  1.00 41.14 38  B 1 
ATOM 3782 C CG  . ASP B 2 38  ? 4.567   20.651  -2.385  1.00 37.11 38  B 1 
ATOM 3783 O OD1 . ASP B 2 38  ? 5.015   21.724  -1.924  1.00 34.40 38  B 1 
ATOM 3784 O OD2 . ASP B 2 38  ? 4.519   19.569  -1.752  1.00 33.98 38  B 1 
ATOM 3785 N N   . VAL B 2 39  ? 5.327   22.773  -6.337  1.00 45.98 39  B 1 
ATOM 3786 C CA  . VAL B 2 39  ? 5.974   22.805  -7.630  1.00 45.89 39  B 1 
ATOM 3787 C C   . VAL B 2 39  ? 6.910   21.603  -7.698  1.00 46.71 39  B 1 
ATOM 3788 O O   . VAL B 2 39  ? 7.946   21.583  -7.049  1.00 44.97 39  B 1 
ATOM 3789 C CB  . VAL B 2 39  ? 6.714   24.130  -7.810  1.00 43.43 39  B 1 
ATOM 3790 C CG1 . VAL B 2 39  ? 7.386   24.159  -9.163  1.00 40.40 39  B 1 
ATOM 3791 C CG2 . VAL B 2 39  ? 5.744   25.324  -7.716  1.00 39.60 39  B 1 
ATOM 3792 N N   . ILE B 2 40  ? 6.572   20.606  -8.514  1.00 46.96 40  B 1 
ATOM 3793 C CA  . ILE B 2 40  ? 7.434   19.434  -8.717  1.00 47.33 40  B 1 
ATOM 3794 C C   . ILE B 2 40  ? 8.704   19.830  -9.452  1.00 48.47 40  B 1 
ATOM 3795 O O   . ILE B 2 40  ? 9.802   19.428  -9.091  1.00 45.60 40  B 1 
ATOM 3796 C CB  . ILE B 2 40  ? 6.729   18.346  -9.555  1.00 44.98 40  B 1 
ATOM 3797 C CG1 . ILE B 2 40  ? 5.355   17.947  -8.989  1.00 41.83 40  B 1 
ATOM 3798 C CG2 . ILE B 2 40  ? 7.629   17.107  -9.682  1.00 40.32 40  B 1 
ATOM 3799 C CD1 . ILE B 2 40  ? 4.529   17.154  -10.015 1.00 38.11 40  B 1 
ATOM 3800 N N   . GLY B 2 41  ? 8.518   20.579  -10.531 1.00 52.93 41  B 1 
ATOM 3801 C CA  . GLY B 2 41  ? 9.597   21.063  -11.365 1.00 54.53 41  B 1 
ATOM 3802 C C   . GLY B 2 41  ? 10.046  22.455  -10.928 1.00 56.93 41  B 1 
ATOM 3803 O O   . GLY B 2 41  ? 9.286   23.216  -10.344 1.00 55.32 41  B 1 
ATOM 3804 N N   . ASP B 2 42  ? 11.275  22.813  -11.277 1.00 59.50 42  B 1 
ATOM 3805 C CA  . ASP B 2 42  ? 11.725  24.197  -11.148 1.00 61.89 42  B 1 
ATOM 3806 C C   . ASP B 2 42  ? 10.877  25.081  -12.082 1.00 63.40 42  B 1 
ATOM 3807 O O   . ASP B 2 42  ? 11.024  25.011  -13.296 1.00 62.14 42  B 1 
ATOM 3808 C CB  . ASP B 2 42  ? 13.235  24.260  -11.442 1.00 59.63 42  B 1 
ATOM 3809 C CG  . ASP B 2 42  ? 13.893  25.614  -11.171 1.00 55.99 42  B 1 
ATOM 3810 O OD1 . ASP B 2 42  ? 13.158  26.587  -10.907 1.00 52.45 42  B 1 
ATOM 3811 O OD2 . ASP B 2 42  ? 15.151  25.695  -11.239 1.00 52.77 42  B 1 
ATOM 3812 N N   . ILE B 2 43  ? 9.998   25.915  -11.528 1.00 63.82 43  B 1 
ATOM 3813 C CA  . ILE B 2 43  ? 9.140   26.855  -12.281 1.00 64.73 43  B 1 
ATOM 3814 C C   . ILE B 2 43  ? 9.944   27.824  -13.144 1.00 67.92 43  B 1 
ATOM 3815 O O   . ILE B 2 43  ? 9.404   28.465  -14.039 1.00 65.57 43  B 1 
ATOM 3816 C CB  . ILE B 2 43  ? 8.237   27.690  -11.340 1.00 60.38 43  B 1 
ATOM 3817 C CG1 . ILE B 2 43  ? 9.035   28.400  -10.217 1.00 55.20 43  B 1 
ATOM 3818 C CG2 . ILE B 2 43  ? 7.120   26.807  -10.797 1.00 52.60 43  B 1 
ATOM 3819 C CD1 . ILE B 2 43  ? 8.200   29.336  -9.335  1.00 49.10 43  B 1 
ATOM 3820 N N   . ARG B 2 44  ? 11.235  27.952  -12.850 1.00 67.26 44  B 1 
ATOM 3821 C CA  . ARG B 2 44  ? 12.174  28.815  -13.558 1.00 71.26 44  B 1 
ATOM 3822 C C   . ARG B 2 44  ? 12.913  28.074  -14.660 1.00 74.34 44  B 1 
ATOM 3823 O O   . ARG B 2 44  ? 13.768  28.677  -15.295 1.00 73.80 44  B 1 
ATOM 3824 C CB  . ARG B 2 44  ? 13.146  29.447  -12.555 1.00 68.61 44  B 1 
ATOM 3825 C CG  . ARG B 2 44  ? 12.427  30.244  -11.459 1.00 65.63 44  B 1 
ATOM 3826 C CD  . ARG B 2 44  ? 13.454  30.843  -10.502 1.00 61.22 44  B 1 
ATOM 3827 N NE  . ARG B 2 44  ? 12.783  31.608  -9.437  1.00 57.02 44  B 1 
ATOM 3828 C CZ  . ARG B 2 44  ? 13.353  32.111  -8.355  1.00 50.86 44  B 1 
ATOM 3829 N NH1 . ARG B 2 44  ? 14.626  31.973  -8.122  1.00 47.77 44  B 1 
ATOM 3830 N NH2 . ARG B 2 44  ? 12.645  32.765  -7.485  1.00 47.67 44  B 1 
ATOM 3831 N N   . LYS B 2 45  ? 12.624  26.794  -14.896 1.00 75.38 45  B 1 
ATOM 3832 C CA  . LYS B 2 45  ? 13.226  26.010  -15.969 1.00 77.27 45  B 1 
ATOM 3833 C C   . LYS B 2 45  ? 12.415  26.147  -17.253 1.00 78.00 45  B 1 
ATOM 3834 O O   . LYS B 2 45  ? 11.211  25.920  -17.266 1.00 76.34 45  B 1 
ATOM 3835 C CB  . LYS B 2 45  ? 13.403  24.552  -15.548 1.00 73.94 45  B 1 
ATOM 3836 C CG  . LYS B 2 45  ? 14.643  24.386  -14.657 1.00 66.78 45  B 1 
ATOM 3837 C CD  . LYS B 2 45  ? 14.883  22.935  -14.280 1.00 63.43 45  B 1 
ATOM 3838 C CE  . LYS B 2 45  ? 16.144  22.824  -13.426 1.00 54.85 45  B 1 
ATOM 3839 N NZ  . LYS B 2 45  ? 16.476  21.415  -13.099 1.00 48.89 45  B 1 
ATOM 3840 N N   . ALA B 2 46  ? 13.107  26.497  -18.325 1.00 82.25 46  B 1 
ATOM 3841 C CA  . ALA B 2 46  ? 12.588  26.542  -19.675 1.00 83.39 46  B 1 
ATOM 3842 C C   . ALA B 2 46  ? 13.629  25.953  -20.630 1.00 84.98 46  B 1 
ATOM 3843 O O   . ALA B 2 46  ? 14.770  25.701  -20.251 1.00 83.84 46  B 1 
ATOM 3844 C CB  . ALA B 2 46  ? 12.222  27.994  -20.010 1.00 81.74 46  B 1 
ATOM 3845 N N   . HIS B 2 47  ? 13.241  25.720  -21.866 1.00 87.06 47  B 1 
ATOM 3846 C CA  . HIS B 2 47  ? 14.168  25.310  -22.914 1.00 87.57 47  B 1 
ATOM 3847 C C   . HIS B 2 47  ? 13.798  25.991  -24.227 1.00 87.92 47  B 1 
ATOM 3848 O O   . HIS B 2 47  ? 12.624  26.256  -24.489 1.00 86.42 47  B 1 
ATOM 3849 C CB  . HIS B 2 47  ? 14.191  23.785  -23.041 1.00 85.96 47  B 1 
ATOM 3850 C CG  . HIS B 2 47  ? 12.856  23.168  -23.357 1.00 82.44 47  B 1 
ATOM 3851 N ND1 . HIS B 2 47  ? 11.877  22.839  -22.445 1.00 71.77 47  B 1 
ATOM 3852 C CD2 . HIS B 2 47  ? 12.376  22.813  -24.595 1.00 71.72 47  B 1 
ATOM 3853 C CE1 . HIS B 2 47  ? 10.840  22.300  -23.116 1.00 71.86 47  B 1 
ATOM 3854 N NE2 . HIS B 2 47  ? 11.109  22.271  -24.424 1.00 73.29 47  B 1 
ATOM 3855 N N   . CYS B 2 48  ? 14.805  26.257  -25.045 1.00 88.21 48  B 1 
ATOM 3856 C CA  . CYS B 2 48  ? 14.614  26.767  -26.390 1.00 88.04 48  B 1 
ATOM 3857 C C   . CYS B 2 48  ? 15.093  25.734  -27.397 1.00 88.72 48  B 1 
ATOM 3858 O O   . CYS B 2 48  ? 16.181  25.188  -27.247 1.00 87.07 48  B 1 
ATOM 3859 C CB  . CYS B 2 48  ? 15.341  28.089  -26.578 1.00 86.57 48  B 1 
ATOM 3860 S SG  . CYS B 2 48  ? 14.750  29.448  -25.526 1.00 82.22 48  B 1 
ATOM 3861 N N   . ASN B 2 49  ? 14.305  25.496  -28.425 1.00 89.02 49  B 1 
ATOM 3862 C CA  . ASN B 2 49  ? 14.643  24.602  -29.516 1.00 89.29 49  B 1 
ATOM 3863 C C   . ASN B 2 49  ? 15.014  25.423  -30.753 1.00 89.01 49  B 1 
ATOM 3864 O O   . ASN B 2 49  ? 14.253  26.304  -31.170 1.00 87.15 49  B 1 
ATOM 3865 C CB  . ASN B 2 49  ? 13.478  23.643  -29.770 1.00 87.81 49  B 1 
ATOM 3866 C CG  . ASN B 2 49  ? 13.232  22.696  -28.605 1.00 84.31 49  B 1 
ATOM 3867 O OD1 . ASN B 2 49  ? 14.121  22.299  -27.878 1.00 75.98 49  B 1 
ATOM 3868 N ND2 . ASN B 2 49  ? 12.002  22.282  -28.399 1.00 75.90 49  B 1 
ATOM 3869 N N   . VAL B 2 50  ? 16.143  25.090  -31.339 1.00 87.90 50  B 1 
ATOM 3870 C CA  . VAL B 2 50  ? 16.633  25.674  -32.588 1.00 88.00 50  B 1 
ATOM 3871 C C   . VAL B 2 50  ? 16.918  24.527  -33.561 1.00 88.03 50  B 1 
ATOM 3872 O O   . VAL B 2 50  ? 17.476  23.504  -33.172 1.00 86.65 50  B 1 
ATOM 3873 C CB  . VAL B 2 50  ? 17.890  26.524  -32.347 1.00 87.01 50  B 1 
ATOM 3874 C CG1 . VAL B 2 50  ? 18.379  27.181  -33.636 1.00 76.66 50  B 1 
ATOM 3875 C CG2 . VAL B 2 50  ? 17.626  27.642  -31.332 1.00 76.79 50  B 1 
ATOM 3876 N N   . SER B 2 51  ? 16.560  24.688  -34.824 1.00 88.16 51  B 1 
ATOM 3877 C CA  . SER B 2 51  ? 16.916  23.708  -35.853 1.00 87.48 51  B 1 
ATOM 3878 C C   . SER B 2 51  ? 18.428  23.682  -36.048 1.00 87.14 51  B 1 
ATOM 3879 O O   . SER B 2 51  ? 19.025  24.680  -36.446 1.00 86.34 51  B 1 
ATOM 3880 C CB  . SER B 2 51  ? 16.220  24.037  -37.169 1.00 86.99 51  B 1 
ATOM 3881 O OG  . SER B 2 51  ? 16.675  23.161  -38.194 1.00 77.87 51  B 1 
ATOM 3882 N N   . ARG B 2 52  ? 19.062  22.525  -35.813 1.00 87.22 52  B 1 
ATOM 3883 C CA  . ARG B 2 52  ? 20.501  22.345  -36.004 1.00 86.60 52  B 1 
ATOM 3884 C C   . ARG B 2 52  ? 20.915  22.569  -37.449 1.00 87.07 52  B 1 
ATOM 3885 O O   . ARG B 2 52  ? 21.937  23.205  -37.694 1.00 85.97 52  B 1 
ATOM 3886 C CB  . ARG B 2 52  ? 20.896  20.941  -35.516 1.00 84.99 52  B 1 
ATOM 3887 C CG  . ARG B 2 52  ? 22.422  20.721  -35.545 1.00 79.44 52  B 1 
ATOM 3888 C CD  . ARG B 2 52  ? 22.794  19.303  -35.076 1.00 78.02 52  B 1 
ATOM 3889 N NE  . ARG B 2 52  ? 22.501  19.090  -33.649 1.00 72.68 52  B 1 
ATOM 3890 C CZ  . ARG B 2 52  ? 23.378  18.958  -32.662 1.00 66.93 52  B 1 
ATOM 3891 N NH1 . ARG B 2 52  ? 24.661  19.016  -32.861 1.00 59.67 52  B 1 
ATOM 3892 N NH2 . ARG B 2 52  ? 22.976  18.763  -31.448 1.00 61.19 52  B 1 
ATOM 3893 N N   . ALA B 2 53  ? 20.115  22.111  -38.403 1.00 86.74 53  B 1 
ATOM 3894 C CA  . ALA B 2 53  ? 20.404  22.296  -39.821 1.00 86.43 53  B 1 
ATOM 3895 C C   . ALA B 2 53  ? 20.369  23.783  -40.221 1.00 87.25 53  B 1 
ATOM 3896 O O   . ALA B 2 53  ? 21.307  24.268  -40.857 1.00 85.84 53  B 1 
ATOM 3897 C CB  . ALA B 2 53  ? 19.404  21.475  -40.630 1.00 85.35 53  B 1 
ATOM 3898 N N   . ALA B 2 54  ? 19.349  24.525  -39.795 1.00 87.30 54  B 1 
ATOM 3899 C CA  . ALA B 2 54  ? 19.234  25.947  -40.064 1.00 87.73 54  B 1 
ATOM 3900 C C   . ALA B 2 54  ? 20.354  26.748  -39.384 1.00 88.25 54  B 1 
ATOM 3901 O O   . ALA B 2 54  ? 20.948  27.635  -39.996 1.00 86.86 54  B 1 
ATOM 3902 C CB  . ALA B 2 54  ? 17.852  26.424  -39.608 1.00 87.70 54  B 1 
ATOM 3903 N N   . TRP B 2 55  ? 20.679  26.383  -38.129 1.00 87.96 55  B 1 
ATOM 3904 C CA  . TRP B 2 55  ? 21.751  27.034  -37.382 1.00 87.92 55  B 1 
ATOM 3905 C C   . TRP B 2 55  ? 23.127  26.787  -37.999 1.00 87.84 55  B 1 
ATOM 3906 O O   . TRP B 2 55  ? 23.869  27.738  -38.241 1.00 86.29 55  B 1 
ATOM 3907 C CB  . TRP B 2 55  ? 21.705  26.570  -35.932 1.00 87.45 55  B 1 
ATOM 3908 C CG  . TRP B 2 55  ? 22.658  27.335  -35.070 1.00 86.97 55  B 1 
ATOM 3909 C CD1 . TRP B 2 55  ? 23.796  26.854  -34.519 1.00 82.84 55  B 1 
ATOM 3910 C CD2 . TRP B 2 55  ? 22.587  28.745  -34.713 1.00 85.54 55  B 1 
ATOM 3911 N NE1 . TRP B 2 55  ? 24.431  27.870  -33.819 1.00 83.03 55  B 1 
ATOM 3912 C CE2 . TRP B 2 55  ? 23.729  29.049  -33.934 1.00 83.84 55  B 1 
ATOM 3913 C CE3 . TRP B 2 55  ? 21.665  29.775  -34.985 1.00 83.50 55  B 1 
ATOM 3914 C CZ2 . TRP B 2 55  ? 23.961  30.350  -33.428 1.00 83.47 55  B 1 
ATOM 3915 C CZ3 . TRP B 2 55  ? 21.899  31.069  -34.486 1.00 80.68 55  B 1 
ATOM 3916 C CH2 . TRP B 2 55  ? 23.042  31.346  -33.728 1.00 80.78 55  B 1 
ATOM 3917 N N   . ASN B 2 56  ? 23.456  25.553  -38.357 1.00 86.71 56  B 1 
ATOM 3918 C CA  . ASN B 2 56  ? 24.728  25.216  -39.001 1.00 85.94 56  B 1 
ATOM 3919 C C   . ASN B 2 56  ? 24.866  25.883  -40.372 1.00 86.49 56  B 1 
ATOM 3920 O O   . ASN B 2 56  ? 25.926  26.420  -40.680 1.00 85.62 56  B 1 
ATOM 3921 C CB  . ASN B 2 56  ? 24.865  23.690  -39.105 1.00 84.34 56  B 1 
ATOM 3922 C CG  . ASN B 2 56  ? 25.180  23.024  -37.780 1.00 79.92 56  B 1 
ATOM 3923 O OD1 . ASN B 2 56  ? 25.401  23.638  -36.759 1.00 72.15 56  B 1 
ATOM 3924 N ND2 . ASN B 2 56  ? 25.245  21.711  -37.770 1.00 71.34 56  B 1 
ATOM 3925 N N   . SER B 2 57  ? 23.791  25.934  -41.171 1.00 87.05 57  B 1 
ATOM 3926 C CA  . SER B 2 57  ? 23.784  26.670  -42.433 1.00 87.01 57  B 1 
ATOM 3927 C C   . SER B 2 57  ? 24.069  28.162  -42.223 1.00 87.60 57  B 1 
ATOM 3928 O O   . SER B 2 57  ? 24.847  28.764  -42.962 1.00 86.68 57  B 1 
ATOM 3929 C CB  . SER B 2 57  ? 22.425  26.484  -43.126 1.00 86.76 57  B 1 
ATOM 3930 O OG  . SER B 2 57  ? 22.389  27.187  -44.346 1.00 75.01 57  B 1 
ATOM 3931 N N   . THR B 2 58  ? 23.493  28.740  -41.169 1.00 87.59 58  B 1 
ATOM 3932 C CA  . THR B 2 58  ? 23.727  30.142  -40.809 1.00 87.27 58  B 1 
ATOM 3933 C C   . THR B 2 58  ? 25.170  30.376  -40.383 1.00 87.47 58  B 1 
ATOM 3934 O O   . THR B 2 58  ? 25.821  31.278  -40.908 1.00 86.54 58  B 1 
ATOM 3935 C CB  . THR B 2 58  ? 22.752  30.579  -39.713 1.00 87.21 58  B 1 
ATOM 3936 O OG1 . THR B 2 58  ? 21.436  30.428  -40.186 1.00 77.80 58  B 1 
ATOM 3937 C CG2 . THR B 2 58  ? 22.941  32.042  -39.332 1.00 76.84 58  B 1 
ATOM 3938 N N   . LEU B 2 59  ? 25.724  29.534  -39.492 1.00 87.34 59  B 1 
ATOM 3939 C CA  . LEU B 2 59  ? 27.123  29.627  -39.072 1.00 86.75 59  B 1 
ATOM 3940 C C   . LEU B 2 59  ? 28.086  29.429  -40.244 1.00 86.81 59  B 1 
ATOM 3941 O O   . LEU B 2 59  ? 29.095  30.124  -40.322 1.00 85.91 59  B 1 
ATOM 3942 C CB  . LEU B 2 59  ? 27.417  28.604  -37.969 1.00 85.87 59  B 1 
ATOM 3943 C CG  . LEU B 2 59  ? 26.768  28.894  -36.601 1.00 82.87 59  B 1 
ATOM 3944 C CD1 . LEU B 2 59  ? 27.205  27.799  -35.627 1.00 76.23 59  B 1 
ATOM 3945 C CD2 . LEU B 2 59  ? 27.204  30.245  -36.019 1.00 76.14 59  B 1 
ATOM 3946 N N   . GLN B 2 60  ? 27.763  28.550  -41.182 1.00 87.88 60  B 1 
ATOM 3947 C CA  . GLN B 2 60  ? 28.536  28.365  -42.403 1.00 87.36 60  B 1 
ATOM 3948 C C   . GLN B 2 60  ? 28.571  29.652  -43.230 1.00 87.18 60  B 1 
ATOM 3949 O O   . GLN B 2 60  ? 29.657  30.132  -43.567 1.00 86.13 60  B 1 
ATOM 3950 C CB  . GLN B 2 60  ? 27.957  27.189  -43.196 1.00 86.10 60  B 1 
ATOM 3951 C CG  . GLN B 2 60  ? 28.883  26.805  -44.360 1.00 80.66 60  B 1 
ATOM 3952 C CD  . GLN B 2 60  ? 28.357  25.614  -45.162 1.00 76.22 60  B 1 
ATOM 3953 O OE1 . GLN B 2 60  ? 27.209  25.219  -45.074 1.00 69.11 60  B 1 
ATOM 3954 N NE2 . GLN B 2 60  ? 29.184  25.024  -45.992 1.00 65.65 60  B 1 
ATOM 3955 N N   . LYS B 2 61  ? 27.410  30.266  -43.484 1.00 87.24 61  B 1 
ATOM 3956 C CA  . LYS B 2 61  ? 27.323  31.534  -44.215 1.00 87.07 61  B 1 
ATOM 3957 C C   . LYS B 2 61  ? 28.107  32.654  -43.499 1.00 87.28 61  B 1 
ATOM 3958 O O   . LYS B 2 61  ? 28.836  33.403  -44.162 1.00 86.07 61  B 1 
ATOM 3959 C CB  . LYS B 2 61  ? 25.844  31.939  -44.413 1.00 87.22 61  B 1 
ATOM 3960 C CG  . LYS B 2 61  ? 25.090  31.043  -45.426 1.00 84.39 61  B 1 
ATOM 3961 C CD  . LYS B 2 61  ? 23.589  31.389  -45.478 1.00 81.20 61  B 1 
ATOM 3962 C CE  . LYS B 2 61  ? 22.805  30.451  -46.392 1.00 74.82 61  B 1 
ATOM 3963 N NZ  . LYS B 2 61  ? 21.338  30.738  -46.418 1.00 66.54 61  B 1 
ATOM 3964 N N   . ILE B 2 62  ? 28.023  32.726  -42.183 1.00 87.08 62  B 1 
ATOM 3965 C CA  . ILE B 2 62  ? 28.792  33.685  -41.384 1.00 86.76 62  B 1 
ATOM 3966 C C   . ILE B 2 62  ? 30.289  33.412  -41.496 1.00 86.83 62  B 1 
ATOM 3967 O O   . ILE B 2 62  ? 31.054  34.343  -41.736 1.00 85.83 62  B 1 
ATOM 3968 C CB  . ILE B 2 62  ? 28.321  33.664  -39.909 1.00 86.54 62  B 1 
ATOM 3969 C CG1 . ILE B 2 62  ? 26.874  34.190  -39.801 1.00 83.67 62  B 1 
ATOM 3970 C CG2 . ILE B 2 62  ? 29.247  34.525  -39.036 1.00 83.54 62  B 1 
ATOM 3971 C CD1 . ILE B 2 62  ? 26.219  33.893  -38.455 1.00 79.76 62  B 1 
ATOM 3972 N N   . SER B 2 63  ? 30.723  32.149  -41.392 1.00 87.03 63  B 1 
ATOM 3973 C CA  . SER B 2 63  ? 32.141  31.788  -41.492 1.00 86.33 63  B 1 
ATOM 3974 C C   . SER B 2 63  ? 32.737  32.147  -42.851 1.00 86.20 63  B 1 
ATOM 3975 O O   . SER B 2 63  ? 33.839  32.684  -42.906 1.00 85.26 63  B 1 
ATOM 3976 C CB  . SER B 2 63  ? 32.343  30.307  -41.160 1.00 85.57 63  B 1 
ATOM 3977 O OG  . SER B 2 63  ? 31.998  29.471  -42.248 1.00 73.35 63  B 1 
ATOM 3978 N N   . ILE B 2 64  ? 31.988  31.954  -43.925 1.00 87.47 64  B 1 
ATOM 3979 C CA  . ILE B 2 64  ? 32.406  32.345  -45.277 1.00 86.97 64  B 1 
ATOM 3980 C C   . ILE B 2 64  ? 32.597  33.864  -45.376 1.00 86.68 64  B 1 
ATOM 3981 O O   . ILE B 2 64  ? 33.597  34.327  -45.922 1.00 85.33 64  B 1 
ATOM 3982 C CB  . ILE B 2 64  ? 31.395  31.825  -46.325 1.00 86.30 64  B 1 
ATOM 3983 C CG1 . ILE B 2 64  ? 31.426  30.280  -46.389 1.00 81.56 64  B 1 
ATOM 3984 C CG2 . ILE B 2 64  ? 31.690  32.400  -47.727 1.00 80.75 64  B 1 
ATOM 3985 C CD1 . ILE B 2 64  ? 30.219  29.665  -47.108 1.00 75.22 64  B 1 
ATOM 3986 N N   . GLN B 2 65  ? 31.658  34.641  -44.823 1.00 86.35 65  B 1 
ATOM 3987 C CA  . GLN B 2 65  ? 31.787  36.101  -44.828 1.00 86.14 65  B 1 
ATOM 3988 C C   . GLN B 2 65  ? 32.946  36.571  -43.956 1.00 86.42 65  B 1 
ATOM 3989 O O   . GLN B 2 65  ? 33.741  37.408  -44.400 1.00 84.88 65  B 1 
ATOM 3990 C CB  . GLN B 2 65  ? 30.472  36.751  -44.391 1.00 85.81 65  B 1 
ATOM 3991 C CG  . GLN B 2 65  ? 29.356  36.654  -45.450 1.00 80.42 65  B 1 
ATOM 3992 C CD  . GLN B 2 65  ? 29.615  37.462  -46.722 1.00 77.75 65  B 1 
ATOM 3993 O OE1 . GLN B 2 65  ? 30.594  38.152  -46.897 1.00 70.04 65  B 1 
ATOM 3994 N NE2 . GLN B 2 65  ? 28.722  37.400  -47.687 1.00 66.24 65  B 1 
ATOM 3995 N N   . LEU B 2 66  ? 33.103  35.997  -42.758 1.00 84.86 66  B 1 
ATOM 3996 C CA  . LEU B 2 66  ? 34.205  36.347  -41.875 1.00 84.14 66  B 1 
ATOM 3997 C C   . LEU B 2 66  ? 35.572  36.032  -42.500 1.00 83.99 66  B 1 
ATOM 3998 O O   . LEU B 2 66  ? 36.488  36.839  -42.382 1.00 82.83 66  B 1 
ATOM 3999 C CB  . LEU B 2 66  ? 34.043  35.644  -40.521 1.00 83.71 66  B 1 
ATOM 4000 C CG  . LEU B 2 66  ? 32.917  36.212  -39.633 1.00 80.26 66  B 1 
ATOM 4001 C CD1 . LEU B 2 66  ? 32.752  35.334  -38.398 1.00 73.94 66  B 1 
ATOM 4002 C CD2 . LEU B 2 66  ? 33.220  37.630  -39.161 1.00 75.26 66  B 1 
ATOM 4003 N N   . ARG B 2 67  ? 35.716  34.929  -43.244 1.00 85.75 67  B 1 
ATOM 4004 C CA  . ARG B 2 67  ? 36.962  34.618  -43.968 1.00 84.84 67  B 1 
ATOM 4005 C C   . ARG B 2 67  ? 37.308  35.616  -45.063 1.00 84.52 67  B 1 
ATOM 4006 O O   . ARG B 2 67  ? 38.484  35.841  -45.300 1.00 82.39 67  B 1 
ATOM 4007 C CB  . ARG B 2 67  ? 36.899  33.214  -44.562 1.00 83.53 67  B 1 
ATOM 4008 C CG  . ARG B 2 67  ? 37.131  32.164  -43.486 1.00 77.81 67  B 1 
ATOM 4009 C CD  . ARG B 2 67  ? 37.269  30.793  -44.142 1.00 75.96 67  B 1 
ATOM 4010 N NE  . ARG B 2 67  ? 36.630  29.765  -43.341 1.00 70.57 67  B 1 
ATOM 4011 C CZ  . ARG B 2 67  ? 35.946  28.770  -43.822 1.00 65.35 67  B 1 
ATOM 4012 N NH1 . ARG B 2 67  ? 35.898  28.516  -45.100 1.00 59.56 67  B 1 
ATOM 4013 N NH2 . ARG B 2 67  ? 35.267  28.000  -43.036 1.00 59.53 67  B 1 
ATOM 4014 N N   . ARG B 2 68  ? 36.327  36.267  -45.676 1.00 85.70 68  B 1 
ATOM 4015 C CA  . ARG B 2 68  ? 36.604  37.352  -46.634 1.00 85.32 68  B 1 
ATOM 4016 C C   . ARG B 2 68  ? 37.300  38.544  -45.980 1.00 85.23 68  B 1 
ATOM 4017 O O   . ARG B 2 68  ? 38.102  39.197  -46.636 1.00 82.10 68  B 1 
ATOM 4018 C CB  . ARG B 2 68  ? 35.314  37.822  -47.328 1.00 84.12 68  B 1 
ATOM 4019 C CG  . ARG B 2 68  ? 34.770  36.778  -48.313 1.00 77.69 68  B 1 
ATOM 4020 C CD  . ARG B 2 68  ? 33.467  37.286  -48.931 1.00 74.02 68  B 1 
ATOM 4021 N NE  . ARG B 2 68  ? 32.973  36.378  -49.966 1.00 66.23 68  B 1 
ATOM 4022 C CZ  . ARG B 2 68  ? 31.863  36.550  -50.673 1.00 60.36 68  B 1 
ATOM 4023 N NH1 . ARG B 2 68  ? 31.077  37.576  -50.481 1.00 55.21 68  B 1 
ATOM 4024 N NH2 . ARG B 2 68  ? 31.525  35.691  -51.587 1.00 53.70 68  B 1 
ATOM 4025 N N   . TYR B 2 69  ? 37.031  38.786  -44.706 1.00 85.25 69  B 1 
ATOM 4026 C CA  . TYR B 2 69  ? 37.651  39.880  -43.955 1.00 84.16 69  B 1 
ATOM 4027 C C   . TYR B 2 69  ? 38.915  39.455  -43.189 1.00 83.33 69  B 1 
ATOM 4028 O O   . TYR B 2 69  ? 39.800  40.280  -42.989 1.00 79.47 69  B 1 
ATOM 4029 C CB  . TYR B 2 69  ? 36.606  40.486  -43.010 1.00 83.32 69  B 1 
ATOM 4030 C CG  . TYR B 2 69  ? 35.470  41.183  -43.733 1.00 79.62 69  B 1 
ATOM 4031 C CD1 . TYR B 2 69  ? 35.668  42.463  -44.291 1.00 72.98 69  B 1 
ATOM 4032 C CD2 . TYR B 2 69  ? 34.220  40.559  -43.857 1.00 72.33 69  B 1 
ATOM 4033 C CE1 . TYR B 2 69  ? 34.629  43.107  -44.978 1.00 69.04 69  B 1 
ATOM 4034 C CE2 . TYR B 2 69  ? 33.170  41.203  -44.549 1.00 68.13 69  B 1 
ATOM 4035 C CZ  . TYR B 2 69  ? 33.378  42.474  -45.106 1.00 69.53 69  B 1 
ATOM 4036 O OH  . TYR B 2 69  ? 32.359  43.098  -45.782 1.00 68.81 69  B 1 
ATOM 4037 N N   . PHE B 2 70  ? 39.028  38.182  -42.778 1.00 82.98 70  B 1 
ATOM 4038 C CA  . PHE B 2 70  ? 40.098  37.684  -41.899 1.00 81.71 70  B 1 
ATOM 4039 C C   . PHE B 2 70  ? 41.050  36.670  -42.564 1.00 80.67 70  B 1 
ATOM 4040 O O   . PHE B 2 70  ? 41.620  35.823  -41.879 1.00 75.86 70  B 1 
ATOM 4041 C CB  . PHE B 2 70  ? 39.495  37.176  -40.585 1.00 80.67 70  B 1 
ATOM 4042 C CG  . PHE B 2 70  ? 38.865  38.251  -39.732 1.00 78.87 70  B 1 
ATOM 4043 C CD1 . PHE B 2 70  ? 39.680  39.150  -39.011 1.00 73.04 70  B 1 
ATOM 4044 C CD2 . PHE B 2 70  ? 37.473  38.376  -39.638 1.00 73.87 70  B 1 
ATOM 4045 C CE1 . PHE B 2 70  ? 39.111  40.150  -38.224 1.00 71.02 70  B 1 
ATOM 4046 C CE2 . PHE B 2 70  ? 36.897  39.377  -38.854 1.00 70.42 70  B 1 
ATOM 4047 C CZ  . PHE B 2 70  ? 37.712  40.273  -38.135 1.00 73.32 70  B 1 
ATOM 4048 N N   . ASN B 2 71  ? 41.258  36.755  -43.864 1.00 79.33 71  B 1 
ATOM 4049 C CA  . ASN B 2 71  ? 42.257  35.980  -44.616 1.00 79.24 71  B 1 
ATOM 4050 C C   . ASN B 2 71  ? 42.259  34.463  -44.328 1.00 78.54 71  B 1 
ATOM 4051 O O   . ASN B 2 71  ? 43.247  33.925  -43.833 1.00 70.48 71  B 1 
ATOM 4052 C CB  . ASN B 2 71  ? 43.665  36.584  -44.426 1.00 74.17 71  B 1 
ATOM 4053 C CG  . ASN B 2 71  ? 43.902  37.867  -45.211 1.00 67.66 71  B 1 
ATOM 4054 O OD1 . ASN B 2 71  ? 43.117  38.269  -46.045 1.00 59.63 71  B 1 
ATOM 4055 N ND2 . ASN B 2 71  ? 45.024  38.523  -44.987 1.00 58.71 71  B 1 
ATOM 4056 N N   . ASN B 2 72  ? 41.170  33.764  -44.662 1.00 72.70 72  B 1 
ATOM 4057 C CA  . ASN B 2 72  ? 41.057  32.298  -44.666 1.00 72.00 72  B 1 
ATOM 4058 C C   . ASN B 2 72  ? 41.580  31.585  -43.405 1.00 72.56 72  B 1 
ATOM 4059 O O   . ASN B 2 72  ? 42.176  30.518  -43.480 1.00 66.62 72  B 1 
ATOM 4060 C CB  . ASN B 2 72  ? 41.648  31.713  -45.971 1.00 67.22 72  B 1 
ATOM 4061 C CG  . ASN B 2 72  ? 40.731  31.864  -47.176 1.00 61.98 72  B 1 
ATOM 4062 O OD1 . ASN B 2 72  ? 39.602  32.315  -47.097 1.00 54.88 72  B 1 
ATOM 4063 N ND2 . ASN B 2 72  ? 41.207  31.456  -48.328 1.00 54.35 72  B 1 
ATOM 4064 N N   . LYS B 2 73  ? 41.366  32.159  -42.220 1.00 76.33 73  B 1 
ATOM 4065 C CA  . LYS B 2 73  ? 41.688  31.480  -40.963 1.00 77.48 73  B 1 
ATOM 4066 C C   . LYS B 2 73  ? 40.541  30.575  -40.516 1.00 79.83 73  B 1 
ATOM 4067 O O   . LYS B 2 73  ? 39.385  30.797  -40.857 1.00 76.60 73  B 1 
ATOM 4068 C CB  . LYS B 2 73  ? 42.093  32.499  -39.887 1.00 72.17 73  B 1 
ATOM 4069 C CG  . LYS B 2 73  ? 43.447  33.129  -40.241 1.00 66.44 73  B 1 
ATOM 4070 C CD  . LYS B 2 73  ? 43.955  34.051  -39.132 1.00 60.77 73  B 1 
ATOM 4071 C CE  . LYS B 2 73  ? 45.314  34.621  -39.542 1.00 54.04 73  B 1 
ATOM 4072 N NZ  . LYS B 2 73  ? 45.901  35.507  -38.520 1.00 48.75 73  B 1 
ATOM 4073 N N   . THR B 2 74  ? 40.906  29.579  -39.721 1.00 78.88 74  B 1 
ATOM 4074 C CA  . THR B 2 74  ? 39.924  28.757  -39.007 1.00 80.30 74  B 1 
ATOM 4075 C C   . THR B 2 74  ? 39.102  29.640  -38.076 1.00 81.21 74  B 1 
ATOM 4076 O O   . THR B 2 74  ? 39.655  30.380  -37.263 1.00 79.21 74  B 1 
ATOM 4077 C CB  . THR B 2 74  ? 40.618  27.660  -38.191 1.00 78.16 74  B 1 
ATOM 4078 O OG1 . THR B 2 74  ? 41.484  26.925  -39.029 1.00 70.41 74  B 1 
ATOM 4079 C CG2 . THR B 2 74  ? 39.636  26.666  -37.574 1.00 68.33 74  B 1 
ATOM 4080 N N   . ILE B 2 75  ? 37.792  29.559  -38.183 1.00 81.17 75  B 1 
ATOM 4081 C CA  . ILE B 2 75  ? 36.862  30.337  -37.373 1.00 81.81 75  B 1 
ATOM 4082 C C   . ILE B 2 75  ? 36.330  29.442  -36.265 1.00 82.46 75  B 1 
ATOM 4083 O O   . ILE B 2 75  ? 35.723  28.405  -36.528 1.00 81.69 75  B 1 
ATOM 4084 C CB  . ILE B 2 75  ? 35.752  30.964  -38.239 1.00 80.60 75  B 1 
ATOM 4085 C CG1 . ILE B 2 75  ? 36.396  31.908  -39.283 1.00 78.34 75  B 1 
ATOM 4086 C CG2 . ILE B 2 75  ? 34.748  31.724  -37.361 1.00 76.44 75  B 1 
ATOM 4087 C CD1 . ILE B 2 75  ? 35.421  32.454  -40.313 1.00 69.48 75  B 1 
ATOM 4088 N N   . ILE B 2 76  ? 36.552  29.855  -35.034 1.00 82.26 76  B 1 
ATOM 4089 C CA  . ILE B 2 76  ? 36.122  29.133  -33.845 1.00 82.97 76  B 1 
ATOM 4090 C C   . ILE B 2 76  ? 35.023  29.948  -33.175 1.00 82.79 76  B 1 
ATOM 4091 O O   . ILE B 2 76  ? 35.271  31.066  -32.727 1.00 81.14 76  B 1 
ATOM 4092 C CB  . ILE B 2 76  ? 37.305  28.858  -32.898 1.00 81.28 76  B 1 
ATOM 4093 C CG1 . ILE B 2 76  ? 38.450  28.110  -33.630 1.00 75.21 76  B 1 
ATOM 4094 C CG2 . ILE B 2 76  ? 36.816  28.053  -31.684 1.00 76.30 76  B 1 
ATOM 4095 C CD1 . ILE B 2 76  ? 39.712  27.894  -32.788 1.00 70.07 76  B 1 
ATOM 4096 N N   . PHE B 2 77  ? 33.833  29.382  -33.093 1.00 81.76 77  B 1 
ATOM 4097 C CA  . PHE B 2 77  ? 32.752  29.930  -32.295 1.00 81.00 77  B 1 
ATOM 4098 C C   . PHE B 2 77  ? 32.830  29.320  -30.898 1.00 79.77 77  B 1 
ATOM 4099 O O   . PHE B 2 77  ? 32.743  28.110  -30.732 1.00 77.76 77  B 1 
ATOM 4100 C CB  . PHE B 2 77  ? 31.405  29.668  -32.963 1.00 79.90 77  B 1 
ATOM 4101 C CG  . PHE B 2 77  ? 31.255  30.338  -34.314 1.00 78.15 77  B 1 
ATOM 4102 C CD1 . PHE B 2 77  ? 30.918  31.700  -34.392 1.00 73.16 77  B 1 
ATOM 4103 C CD2 . PHE B 2 77  ? 31.460  29.608  -35.497 1.00 73.85 77  B 1 
ATOM 4104 C CE1 . PHE B 2 77  ? 30.769  32.325  -35.646 1.00 71.99 77  B 1 
ATOM 4105 C CE2 . PHE B 2 77  ? 31.322  30.227  -36.750 1.00 71.34 77  B 1 
ATOM 4106 C CZ  . PHE B 2 77  ? 30.974  31.583  -36.823 1.00 75.28 77  B 1 
ATOM 4107 N N   . LYS B 2 78  ? 33.036  30.169  -29.903 1.00 76.89 78  B 1 
ATOM 4108 C CA  . LYS B 2 78  ? 33.025  29.795  -28.492 1.00 77.27 78  B 1 
ATOM 4109 C C   . LYS B 2 78  ? 32.031  30.660  -27.743 1.00 75.81 78  B 1 
ATOM 4110 O O   . LYS B 2 78  ? 31.791  31.806  -28.119 1.00 70.85 78  B 1 
ATOM 4111 C CB  . LYS B 2 78  ? 34.424  29.907  -27.872 1.00 73.78 78  B 1 
ATOM 4112 C CG  . LYS B 2 78  ? 35.314  28.743  -28.326 1.00 66.32 78  B 1 
ATOM 4113 C CD  . LYS B 2 78  ? 36.644  28.746  -27.563 1.00 61.39 78  B 1 
ATOM 4114 C CE  . LYS B 2 78  ? 37.449  27.522  -27.988 1.00 52.55 78  B 1 
ATOM 4115 N NZ  . LYS B 2 78  ? 38.720  27.415  -27.237 1.00 45.14 78  B 1 
ATOM 4116 N N   . ASN B 2 79  ? 31.499  30.120  -26.670 1.00 76.23 79  B 1 
ATOM 4117 C CA  . ASN B 2 79  ? 30.640  30.890  -25.788 1.00 74.28 79  B 1 
ATOM 4118 C C   . ASN B 2 79  ? 31.416  32.053  -25.136 1.00 73.53 79  B 1 
ATOM 4119 O O   . ASN B 2 79  ? 32.645  32.047  -25.082 1.00 66.68 79  B 1 
ATOM 4120 C CB  . ASN B 2 79  ? 29.998  29.948  -24.769 1.00 69.02 79  B 1 
ATOM 4121 C CG  . ASN B 2 79  ? 28.710  30.522  -24.190 1.00 62.38 79  B 1 
ATOM 4122 O OD1 . ASN B 2 79  ? 28.146  31.481  -24.667 1.00 54.16 79  B 1 
ATOM 4123 N ND2 . ASN B 2 79  ? 28.190  29.928  -23.145 1.00 56.99 79  B 1 
ATOM 4124 N N   . SER B 2 80  ? 30.680  33.023  -24.632 1.00 71.92 80  B 1 
ATOM 4125 C CA  . SER B 2 80  ? 31.242  34.169  -23.935 1.00 72.31 80  B 1 
ATOM 4126 C C   . SER B 2 80  ? 32.223  33.731  -22.841 1.00 72.86 80  B 1 
ATOM 4127 O O   . SER B 2 80  ? 31.964  32.789  -22.097 1.00 68.49 80  B 1 
ATOM 4128 C CB  . SER B 2 80  ? 30.114  35.003  -23.317 1.00 67.50 80  B 1 
ATOM 4129 O OG  . SER B 2 80  ? 30.651  36.109  -22.629 1.00 60.42 80  B 1 
ATOM 4130 N N   . SER B 2 81  ? 33.325  34.448  -22.699 1.00 66.17 81  B 1 
ATOM 4131 C CA  . SER B 2 81  ? 34.356  34.186  -21.699 1.00 67.73 81  B 1 
ATOM 4132 C C   . SER B 2 81  ? 33.924  34.465  -20.255 1.00 66.97 81  B 1 
ATOM 4133 O O   . SER B 2 81  ? 34.651  34.136  -19.323 1.00 60.15 81  B 1 
ATOM 4134 C CB  . SER B 2 81  ? 35.614  35.000  -22.037 1.00 64.75 81  B 1 
ATOM 4135 O OG  . SER B 2 81  ? 35.287  36.363  -22.206 1.00 60.05 81  B 1 
ATOM 4136 N N   . GLY B 2 82  ? 32.753  35.076  -20.072 1.00 64.69 82  B 1 
ATOM 4137 C CA  . GLY B 2 82  ? 32.202  35.435  -18.775 1.00 66.49 82  B 1 
ATOM 4138 C C   . GLY B 2 82  ? 31.639  36.854  -18.758 1.00 67.24 82  B 1 
ATOM 4139 O O   . GLY B 2 82  ? 31.651  37.554  -19.766 1.00 61.98 82  B 1 
ATOM 4140 N N   . GLY B 2 83  ? 31.142  37.249  -17.608 1.00 61.75 83  B 1 
ATOM 4141 C CA  . GLY B 2 83  ? 30.481  38.531  -17.389 1.00 65.29 83  B 1 
ATOM 4142 C C   . GLY B 2 83  ? 29.103  38.366  -16.765 1.00 67.71 83  B 1 
ATOM 4143 O O   . GLY B 2 83  ? 28.758  37.290  -16.260 1.00 63.29 83  B 1 
ATOM 4144 N N   . ASP B 2 84  ? 28.342  39.452  -16.812 1.00 62.49 84  B 1 
ATOM 4145 C CA  . ASP B 2 84  ? 26.971  39.420  -16.329 1.00 66.68 84  B 1 
ATOM 4146 C C   . ASP B 2 84  ? 26.136  38.389  -17.099 1.00 67.39 84  B 1 
ATOM 4147 O O   . ASP B 2 84  ? 26.347  38.132  -18.282 1.00 67.07 84  B 1 
ATOM 4148 C CB  . ASP B 2 84  ? 26.333  40.816  -16.402 1.00 65.13 84  B 1 
ATOM 4149 C CG  . ASP B 2 84  ? 26.853  41.752  -15.307 1.00 60.78 84  B 1 
ATOM 4150 O OD1 . ASP B 2 84  ? 27.213  41.236  -14.223 1.00 54.50 84  B 1 
ATOM 4151 O OD2 . ASP B 2 84  ? 26.851  42.983  -15.549 1.00 56.56 84  B 1 
ATOM 4152 N N   . VAL B 2 85  ? 25.169  37.808  -16.417 1.00 69.62 85  B 1 
ATOM 4153 C CA  . VAL B 2 85  ? 24.347  36.737  -16.995 1.00 70.97 85  B 1 
ATOM 4154 C C   . VAL B 2 85  ? 23.588  37.223  -18.230 1.00 71.94 85  B 1 
ATOM 4155 O O   . VAL B 2 85  ? 23.402  36.456  -19.172 1.00 68.93 85  B 1 
ATOM 4156 C CB  . VAL B 2 85  ? 23.403  36.153  -15.943 1.00 68.35 85  B 1 
ATOM 4157 C CG1 . VAL B 2 85  ? 22.554  35.001  -16.496 1.00 61.80 85  B 1 
ATOM 4158 C CG2 . VAL B 2 85  ? 24.191  35.590  -14.753 1.00 63.05 85  B 1 
ATOM 4159 N N   . GLU B 2 86  ? 23.239  38.479  -18.251 1.00 67.66 86  B 1 
ATOM 4160 C CA  . GLU B 2 86  ? 22.601  39.163  -19.372 1.00 66.94 86  B 1 
ATOM 4161 C C   . GLU B 2 86  ? 23.480  39.192  -20.639 1.00 66.84 86  B 1 
ATOM 4162 O O   . GLU B 2 86  ? 22.952  39.219  -21.745 1.00 64.69 86  B 1 
ATOM 4163 C CB  . GLU B 2 86  ? 22.263  40.610  -18.958 1.00 65.53 86  B 1 
ATOM 4164 C CG  . GLU B 2 86  ? 21.156  40.744  -17.894 1.00 61.84 86  B 1 
ATOM 4165 C CD  . GLU B 2 86  ? 21.534  40.327  -16.453 1.00 55.09 86  B 1 
ATOM 4166 O OE1 . GLU B 2 86  ? 20.595  40.165  -15.640 1.00 50.78 86  B 1 
ATOM 4167 O OE2 . GLU B 2 86  ? 22.721  40.121  -16.143 1.00 52.76 86  B 1 
ATOM 4168 N N   . VAL B 2 87  ? 24.802  39.156  -20.479 1.00 68.68 87  B 1 
ATOM 4169 C CA  . VAL B 2 87  ? 25.771  39.169  -21.576 1.00 70.18 87  B 1 
ATOM 4170 C C   . VAL B 2 87  ? 26.240  37.758  -21.919 1.00 70.21 87  B 1 
ATOM 4171 O O   . VAL B 2 87  ? 26.389  37.408  -23.088 1.00 68.00 87  B 1 
ATOM 4172 C CB  . VAL B 2 87  ? 26.971  40.073  -21.226 1.00 68.21 87  B 1 
ATOM 4173 C CG1 . VAL B 2 87  ? 27.944  40.181  -22.395 1.00 61.43 87  B 1 
ATOM 4174 C CG2 . VAL B 2 87  ? 26.523  41.487  -20.859 1.00 61.15 87  B 1 
ATOM 4175 N N   . ALA B 2 88  ? 26.457  36.930  -20.899 1.00 70.61 88  B 1 
ATOM 4176 C CA  . ALA B 2 88  ? 26.942  35.564  -21.057 1.00 72.39 88  B 1 
ATOM 4177 C C   . ALA B 2 88  ? 25.879  34.582  -21.585 1.00 74.20 88  B 1 
ATOM 4178 O O   . ALA B 2 88  ? 26.216  33.480  -22.036 1.00 71.09 88  B 1 
ATOM 4179 C CB  . ALA B 2 88  ? 27.500  35.089  -19.713 1.00 69.64 88  B 1 
ATOM 4180 N N   . THR B 2 89  ? 24.611  34.964  -21.521 1.00 76.10 89  B 1 
ATOM 4181 C CA  . THR B 2 89  ? 23.479  34.131  -21.938 1.00 76.49 89  B 1 
ATOM 4182 C C   . THR B 2 89  ? 22.591  34.884  -22.913 1.00 76.21 89  B 1 
ATOM 4183 O O   . THR B 2 89  ? 22.568  36.113  -22.941 1.00 73.71 89  B 1 
ATOM 4184 C CB  . THR B 2 89  ? 22.667  33.624  -20.749 1.00 75.38 89  B 1 
ATOM 4185 O OG1 . THR B 2 89  ? 22.070  34.675  -20.031 1.00 68.25 89  B 1 
ATOM 4186 C CG2 . THR B 2 89  ? 23.492  32.809  -19.764 1.00 68.17 89  B 1 
ATOM 4187 N N   . HIS B 2 90  ? 21.825  34.159  -23.705 1.00 80.70 90  B 1 
ATOM 4188 C CA  . HIS B 2 90  ? 20.769  34.774  -24.490 1.00 80.59 90  B 1 
ATOM 4189 C C   . HIS B 2 90  ? 19.629  35.193  -23.567 1.00 81.23 90  B 1 
ATOM 4190 O O   . HIS B 2 90  ? 18.916  34.334  -23.041 1.00 79.71 90  B 1 
ATOM 4191 C CB  . HIS B 2 90  ? 20.293  33.832  -25.590 1.00 79.44 90  B 1 
ATOM 4192 C CG  . HIS B 2 90  ? 19.193  34.427  -26.416 1.00 77.32 90  B 1 
ATOM 4193 N ND1 . HIS B 2 90  ? 19.177  35.688  -26.972 1.00 67.62 90  B 1 
ATOM 4194 C CD2 . HIS B 2 90  ? 17.992  33.838  -26.760 1.00 67.90 90  B 1 
ATOM 4195 C CE1 . HIS B 2 90  ? 18.016  35.845  -27.638 1.00 66.10 90  B 1 
ATOM 4196 N NE2 . HIS B 2 90  ? 17.286  34.739  -27.529 1.00 66.89 90  B 1 
ATOM 4197 N N   . SER B 2 91  ? 19.469  36.484  -23.379 1.00 77.81 91  B 1 
ATOM 4198 C CA  . SER B 2 91  ? 18.396  37.038  -22.567 1.00 78.39 91  B 1 
ATOM 4199 C C   . SER B 2 91  ? 17.308  37.654  -23.437 1.00 78.01 91  B 1 
ATOM 4200 O O   . SER B 2 91  ? 17.576  38.423  -24.361 1.00 76.46 91  B 1 
ATOM 4201 C CB  . SER B 2 91  ? 18.939  38.014  -21.530 1.00 76.55 91  B 1 
ATOM 4202 O OG  . SER B 2 91  ? 19.506  39.156  -22.129 1.00 65.33 91  B 1 
ATOM 4203 N N   . PHE B 2 92  ? 16.071  37.336  -23.141 1.00 80.67 92  B 1 
ATOM 4204 C CA  . PHE B 2 92  ? 14.912  37.942  -23.789 1.00 81.59 92  B 1 
ATOM 4205 C C   . PHE B 2 92  ? 13.713  37.961  -22.842 1.00 81.98 92  B 1 
ATOM 4206 O O   . PHE B 2 92  ? 13.631  37.183  -21.895 1.00 80.40 92  B 1 
ATOM 4207 C CB  . PHE B 2 92  ? 14.577  37.216  -25.105 1.00 80.12 92  B 1 
ATOM 4208 C CG  . PHE B 2 92  ? 14.141  35.773  -24.937 1.00 79.73 92  B 1 
ATOM 4209 C CD1 . PHE B 2 92  ? 15.106  34.751  -24.848 1.00 75.56 92  B 1 
ATOM 4210 C CD2 . PHE B 2 92  ? 12.780  35.440  -24.860 1.00 75.73 92  B 1 
ATOM 4211 C CE1 . PHE B 2 92  ? 14.714  33.425  -24.662 1.00 73.06 92  B 1 
ATOM 4212 C CE2 . PHE B 2 92  ? 12.383  34.115  -24.671 1.00 72.87 92  B 1 
ATOM 4213 C CZ  . PHE B 2 92  ? 13.344  33.100  -24.569 1.00 76.37 92  B 1 
ATOM 4214 N N   . ASN B 2 93  ? 12.785  38.858  -23.096 1.00 77.58 93  B 1 
ATOM 4215 C CA  . ASN B 2 93  ? 11.537  38.931  -22.353 1.00 78.33 93  B 1 
ATOM 4216 C C   . ASN B 2 93  ? 10.406  38.363  -23.202 1.00 77.69 93  B 1 
ATOM 4217 O O   . ASN B 2 93  ? 10.220  38.760  -24.355 1.00 74.72 93  B 1 
ATOM 4218 C CB  . ASN B 2 93  ? 11.307  40.388  -21.912 1.00 75.74 93  B 1 
ATOM 4219 C CG  . ASN B 2 93  ? 10.088  40.560  -21.023 1.00 68.36 93  B 1 
ATOM 4220 O OD1 . ASN B 2 93  ? 9.206   39.739  -20.930 1.00 58.29 93  B 1 
ATOM 4221 N ND2 . ASN B 2 93  ? 9.977   41.690  -20.347 1.00 60.21 93  B 1 
ATOM 4222 N N   . CYS B 2 94  ? 9.643   37.457  -22.614 1.00 78.35 94  B 1 
ATOM 4223 C CA  . CYS B 2 94  ? 8.445   36.922  -23.228 1.00 77.57 94  B 1 
ATOM 4224 C C   . CYS B 2 94  ? 7.345   36.727  -22.189 1.00 76.85 94  B 1 
ATOM 4225 O O   . CYS B 2 94  ? 7.560   36.093  -21.159 1.00 72.51 94  B 1 
ATOM 4226 C CB  . CYS B 2 94  ? 8.787   35.621  -23.936 1.00 76.30 94  B 1 
ATOM 4227 S SG  . CYS B 2 94  ? 7.360   34.936  -24.801 1.00 70.58 94  B 1 
ATOM 4228 N N   . GLY B 2 95  ? 6.176   37.307  -22.450 1.00 74.44 95  B 1 
ATOM 4229 C CA  . GLY B 2 95  ? 5.039   37.211  -21.537 1.00 73.84 95  B 1 
ATOM 4230 C C   . GLY B 2 95  ? 5.275   37.835  -20.154 1.00 74.95 95  B 1 
ATOM 4231 O O   . GLY B 2 95  ? 4.656   37.420  -19.193 1.00 70.47 95  B 1 
ATOM 4232 N N   . GLY B 2 96  ? 6.191   38.795  -20.043 1.00 72.15 96  B 1 
ATOM 4233 C CA  . GLY B 2 96  ? 6.572   39.420  -18.780 1.00 73.17 96  B 1 
ATOM 4234 C C   . GLY B 2 96  ? 7.630   38.655  -17.974 1.00 74.78 96  B 1 
ATOM 4235 O O   . GLY B 2 96  ? 8.041   39.130  -16.921 1.00 70.83 96  B 1 
ATOM 4236 N N   . GLU B 2 97  ? 8.101   37.513  -18.464 1.00 72.37 97  B 1 
ATOM 4237 C CA  . GLU B 2 97  ? 9.174   36.737  -17.851 1.00 74.71 97  B 1 
ATOM 4238 C C   . GLU B 2 97  ? 10.491  36.913  -18.602 1.00 76.76 97  B 1 
ATOM 4239 O O   . GLU B 2 97  ? 10.530  36.954  -19.833 1.00 75.57 97  B 1 
ATOM 4240 C CB  . GLU B 2 97  ? 8.799   35.258  -17.749 1.00 72.06 97  B 1 
ATOM 4241 C CG  . GLU B 2 97  ? 7.581   35.058  -16.834 1.00 66.09 97  B 1 
ATOM 4242 C CD  . GLU B 2 97  ? 7.319   33.587  -16.497 1.00 62.80 97  B 1 
ATOM 4243 O OE1 . GLU B 2 97  ? 6.327   33.308  -15.784 1.00 56.22 97  B 1 
ATOM 4244 O OE2 . GLU B 2 97  ? 8.089   32.695  -16.901 1.00 56.20 97  B 1 
ATOM 4245 N N   . PHE B 2 98  ? 11.581  36.981  -17.845 1.00 77.97 98  B 1 
ATOM 4246 C CA  . PHE B 2 98  ? 12.921  37.135  -18.373 1.00 79.19 98  B 1 
ATOM 4247 C C   . PHE B 2 98  ? 13.615  35.783  -18.452 1.00 79.69 98  B 1 
ATOM 4248 O O   . PHE B 2 98  ? 13.949  35.179  -17.429 1.00 78.19 98  B 1 
ATOM 4249 C CB  . PHE B 2 98  ? 13.709  38.139  -17.531 1.00 77.48 98  B 1 
ATOM 4250 C CG  . PHE B 2 98  ? 13.181  39.546  -17.652 1.00 73.75 98  B 1 
ATOM 4251 C CD1 . PHE B 2 98  ? 13.678  40.407  -18.647 1.00 67.87 98  B 1 
ATOM 4252 C CD2 . PHE B 2 98  ? 12.151  40.001  -16.801 1.00 67.36 98  B 1 
ATOM 4253 C CE1 . PHE B 2 98  ? 13.163  41.703  -18.779 1.00 64.69 98  B 1 
ATOM 4254 C CE2 . PHE B 2 98  ? 11.636  41.296  -16.937 1.00 64.12 98  B 1 
ATOM 4255 C CZ  . PHE B 2 98  ? 12.140  42.153  -17.923 1.00 67.54 98  B 1 
ATOM 4256 N N   . PHE B 2 99  ? 13.829  35.307  -19.676 1.00 82.43 99  B 1 
ATOM 4257 C CA  . PHE B 2 99  ? 14.517  34.064  -19.984 1.00 83.13 99  B 1 
ATOM 4258 C C   . PHE B 2 99  ? 16.015  34.333  -20.156 1.00 83.36 99  B 1 
ATOM 4259 O O   . PHE B 2 99  ? 16.396  35.267  -20.859 1.00 82.10 99  B 1 
ATOM 4260 C CB  . PHE B 2 99  ? 13.937  33.441  -21.252 1.00 82.47 99  B 1 
ATOM 4261 C CG  . PHE B 2 99  ? 12.512  32.954  -21.126 1.00 80.71 99  B 1 
ATOM 4262 C CD1 . PHE B 2 99  ? 12.237  31.573  -21.061 1.00 73.68 99  B 1 
ATOM 4263 C CD2 . PHE B 2 99  ? 11.446  33.867  -21.084 1.00 73.96 99  B 1 
ATOM 4264 C CE1 . PHE B 2 99  ? 10.920  31.116  -20.949 1.00 72.86 99  B 1 
ATOM 4265 C CE2 . PHE B 2 99  ? 10.123  33.415  -20.957 1.00 71.84 99  B 1 
ATOM 4266 C CZ  . PHE B 2 99  ? 9.871   32.042  -20.888 1.00 77.37 99  B 1 
ATOM 4267 N N   . TYR B 2 100 ? 16.828  33.477  -19.565 1.00 83.51 100 B 1 
ATOM 4268 C CA  . TYR B 2 100 ? 18.279  33.452  -19.698 1.00 84.18 100 B 1 
ATOM 4269 C C   . TYR B 2 100 ? 18.680  32.067  -20.194 1.00 84.38 100 B 1 
ATOM 4270 O O   . TYR B 2 100 ? 18.677  31.108  -19.423 1.00 82.50 100 B 1 
ATOM 4271 C CB  . TYR B 2 100 ? 18.922  33.770  -18.355 1.00 82.60 100 B 1 
ATOM 4272 C CG  . TYR B 2 100 ? 18.659  35.184  -17.884 1.00 78.72 100 B 1 
ATOM 4273 C CD1 . TYR B 2 100 ? 19.583  36.198  -18.156 1.00 71.68 100 B 1 
ATOM 4274 C CD2 . TYR B 2 100 ? 17.475  35.489  -17.186 1.00 70.84 100 B 1 
ATOM 4275 C CE1 . TYR B 2 100 ? 19.342  37.513  -17.731 1.00 69.26 100 B 1 
ATOM 4276 C CE2 . TYR B 2 100 ? 17.223  36.803  -16.765 1.00 68.11 100 B 1 
ATOM 4277 C CZ  . TYR B 2 100 ? 18.163  37.815  -17.036 1.00 73.45 100 B 1 
ATOM 4278 O OH  . TYR B 2 100 ? 17.924  39.093  -16.623 1.00 70.17 100 B 1 
ATOM 4279 N N   . CYS B 2 101 ? 19.005  31.964  -21.491 1.00 85.02 101 B 1 
ATOM 4280 C CA  . CYS B 2 101 ? 19.321  30.706  -22.146 1.00 84.70 101 B 1 
ATOM 4281 C C   . CYS B 2 101 ? 20.826  30.546  -22.311 1.00 84.43 101 B 1 
ATOM 4282 O O   . CYS B 2 101 ? 21.498  31.449  -22.809 1.00 82.07 101 B 1 
ATOM 4283 C CB  . CYS B 2 101 ? 18.593  30.610  -23.484 1.00 83.77 101 B 1 
ATOM 4284 S SG  . CYS B 2 101 ? 16.785  30.724  -23.317 1.00 80.98 101 B 1 
ATOM 4285 N N   . ASN B 2 102 ? 21.341  29.388  -21.922 1.00 84.97 102 B 1 
ATOM 4286 C CA  . ASN B 2 102 ? 22.735  29.061  -22.152 1.00 84.96 102 B 1 
ATOM 4287 C C   . ASN B 2 102 ? 22.953  28.753  -23.637 1.00 84.26 102 B 1 
ATOM 4288 O O   . ASN B 2 102 ? 22.376  27.809  -24.169 1.00 81.99 102 B 1 
ATOM 4289 C CB  . ASN B 2 102 ? 23.140  27.900  -21.231 1.00 82.90 102 B 1 
ATOM 4290 C CG  . ASN B 2 102 ? 24.633  27.605  -21.300 1.00 78.60 102 B 1 
ATOM 4291 O OD1 . ASN B 2 102 ? 25.358  28.101  -22.133 1.00 69.76 102 B 1 
ATOM 4292 N ND2 . ASN B 2 102 ? 25.137  26.784  -20.408 1.00 70.58 102 B 1 
ATOM 4293 N N   . THR B 2 103 ? 23.786  29.536  -24.288 1.00 84.58 103 B 1 
ATOM 4294 C CA  . THR B 2 103 ? 24.058  29.437  -25.723 1.00 83.60 103 B 1 
ATOM 4295 C C   . THR B 2 103 ? 25.311  28.625  -26.045 1.00 83.44 103 B 1 
ATOM 4296 O O   . THR B 2 103 ? 25.718  28.611  -27.197 1.00 80.46 103 B 1 
ATOM 4297 C CB  . THR B 2 103 ? 24.146  30.825  -26.362 1.00 81.30 103 B 1 
ATOM 4298 O OG1 . THR B 2 103 ? 25.087  31.620  -25.681 1.00 75.45 103 B 1 
ATOM 4299 C CG2 . THR B 2 103 ? 22.804  31.552  -26.306 1.00 73.66 103 B 1 
ATOM 4300 N N   . THR B 2 104 ? 25.911  27.929  -25.075 1.00 82.33 104 B 1 
ATOM 4301 C CA  . THR B 2 104 ? 27.129  27.140  -25.283 1.00 81.25 104 B 1 
ATOM 4302 C C   . THR B 2 104 ? 26.975  26.171  -26.453 1.00 80.66 104 B 1 
ATOM 4303 O O   . THR B 2 104 ? 27.813  26.166  -27.341 1.00 77.99 104 B 1 
ATOM 4304 C CB  . THR B 2 104 ? 27.523  26.349  -24.016 1.00 79.93 104 B 1 
ATOM 4305 O OG1 . THR B 2 104 ? 27.588  27.219  -22.909 1.00 71.82 104 B 1 
ATOM 4306 C CG2 . THR B 2 104 ? 28.900  25.710  -24.135 1.00 69.27 104 B 1 
ATOM 4307 N N   . ASP B 2 105 ? 25.859  25.465  -26.529 1.00 81.81 105 B 1 
ATOM 4308 C CA  . ASP B 2 105 ? 25.599  24.486  -27.594 1.00 81.64 105 B 1 
ATOM 4309 C C   . ASP B 2 105 ? 25.384  25.125  -28.983 1.00 81.29 105 B 1 
ATOM 4310 O O   . ASP B 2 105 ? 25.443  24.430  -29.998 1.00 77.99 105 B 1 
ATOM 4311 C CB  . ASP B 2 105 ? 24.363  23.646  -27.230 1.00 80.04 105 B 1 
ATOM 4312 C CG  . ASP B 2 105 ? 24.484  22.823  -25.943 1.00 76.32 105 B 1 
ATOM 4313 O OD1 . ASP B 2 105 ? 25.598  22.714  -25.379 1.00 67.82 105 B 1 
ATOM 4314 O OD2 . ASP B 2 105 ? 23.432  22.313  -25.504 1.00 70.07 105 B 1 
ATOM 4315 N N   . LEU B 2 106 ? 25.133  26.432  -29.056 1.00 82.22 106 B 1 
ATOM 4316 C CA  . LEU B 2 106 ? 25.063  27.167  -30.322 1.00 82.26 106 B 1 
ATOM 4317 C C   . LEU B 2 106 ? 26.445  27.611  -30.803 1.00 82.20 106 B 1 
ATOM 4318 O O   . LEU B 2 106 ? 26.695  27.634  -32.003 1.00 78.90 106 B 1 
ATOM 4319 C CB  . LEU B 2 106 ? 24.163  28.411  -30.185 1.00 81.03 106 B 1 
ATOM 4320 C CG  . LEU B 2 106 ? 22.666  28.125  -29.979 1.00 79.73 106 B 1 
ATOM 4321 C CD1 . LEU B 2 106 ? 21.919  29.462  -29.842 1.00 74.03 106 B 1 
ATOM 4322 C CD2 . LEU B 2 106 ? 22.050  27.386  -31.166 1.00 74.23 106 B 1 
ATOM 4323 N N   . PHE B 2 107 ? 27.334  27.966  -29.876 1.00 81.71 107 B 1 
ATOM 4324 C CA  . PHE B 2 107 ? 28.644  28.551  -30.149 1.00 81.26 107 B 1 
ATOM 4325 C C   . PHE B 2 107 ? 29.794  27.607  -29.769 1.00 80.19 107 B 1 
ATOM 4326 O O   . PHE B 2 107 ? 30.851  28.055  -29.333 1.00 75.71 107 B 1 
ATOM 4327 C CB  . PHE B 2 107 ? 28.734  29.924  -29.475 1.00 80.04 107 B 1 
ATOM 4328 C CG  . PHE B 2 107 ? 27.710  30.923  -29.960 1.00 79.69 107 B 1 
ATOM 4329 C CD1 . PHE B 2 107 ? 27.765  31.418  -31.274 1.00 74.44 107 B 1 
ATOM 4330 C CD2 . PHE B 2 107 ? 26.690  31.374  -29.103 1.00 75.49 107 B 1 
ATOM 4331 C CE1 . PHE B 2 107 ? 26.818  32.355  -31.718 1.00 73.29 107 B 1 
ATOM 4332 C CE2 . PHE B 2 107 ? 25.747  32.310  -29.545 1.00 73.00 107 B 1 
ATOM 4333 C CZ  . PHE B 2 107 ? 25.812  32.801  -30.856 1.00 77.35 107 B 1 
ATOM 4334 N N   . ASP B 2 108 ? 29.587  26.292  -29.959 1.00 78.54 108 B 1 
ATOM 4335 C CA  . ASP B 2 108 ? 30.587  25.247  -29.755 1.00 78.62 108 B 1 
ATOM 4336 C C   . ASP B 2 108 ? 30.885  24.536  -31.080 1.00 79.04 108 B 1 
ATOM 4337 O O   . ASP B 2 108 ? 30.615  23.354  -31.278 1.00 73.34 108 B 1 
ATOM 4338 C CB  . ASP B 2 108 ? 30.153  24.300  -28.634 1.00 74.36 108 B 1 
ATOM 4339 C CG  . ASP B 2 108 ? 31.271  23.328  -28.226 1.00 67.09 108 B 1 
ATOM 4340 O OD1 . ASP B 2 108 ? 32.455  23.668  -28.452 1.00 58.40 108 B 1 
ATOM 4341 O OD2 . ASP B 2 108 ? 30.940  22.269  -27.647 1.00 59.65 108 B 1 
ATOM 4342 N N   . SER B 2 109 ? 31.389  25.312  -32.046 1.00 78.40 109 B 1 
ATOM 4343 C CA  . SER B 2 109 ? 31.744  24.773  -33.348 1.00 79.76 109 B 1 
ATOM 4344 C C   . SER B 2 109 ? 33.001  25.420  -33.906 1.00 80.43 109 B 1 
ATOM 4345 O O   . SER B 2 109 ? 33.233  26.626  -33.773 1.00 78.42 109 B 1 
ATOM 4346 C CB  . SER B 2 109 ? 30.575  24.864  -34.331 1.00 77.13 109 B 1 
ATOM 4347 O OG  . SER B 2 109 ? 30.170  26.207  -34.542 1.00 70.74 109 B 1 
ATOM 4348 N N   . THR B 2 110 ? 33.816  24.598  -34.561 1.00 80.54 110 B 1 
ATOM 4349 C CA  . THR B 2 110 ? 35.022  25.025  -35.262 1.00 80.07 110 B 1 
ATOM 4350 C C   . THR B 2 110 ? 34.798  24.813  -36.746 1.00 79.82 110 B 1 
ATOM 4351 O O   . THR B 2 110 ? 34.388  23.736  -37.165 1.00 77.31 110 B 1 
ATOM 4352 C CB  . THR B 2 110 ? 36.264  24.282  -34.760 1.00 78.13 110 B 1 
ATOM 4353 O OG1 . THR B 2 110 ? 36.381  24.440  -33.362 1.00 70.19 110 B 1 
ATOM 4354 C CG2 . THR B 2 110 ? 37.548  24.817  -35.372 1.00 68.34 110 B 1 
ATOM 4355 N N   . TRP B 2 111 ? 35.057  25.834  -37.516 1.00 81.48 111 B 1 
ATOM 4356 C CA  . TRP B 2 111 ? 34.879  25.844  -38.961 1.00 80.07 111 B 1 
ATOM 4357 C C   . TRP B 2 111 ? 36.226  25.988  -39.647 1.00 79.00 111 B 1 
ATOM 4358 O O   . TRP B 2 111 ? 36.855  27.052  -39.605 1.00 75.04 111 B 1 
ATOM 4359 C CB  . TRP B 2 111 ? 33.932  26.975  -39.347 1.00 78.97 111 B 1 
ATOM 4360 C CG  . TRP B 2 111 ? 32.530  26.798  -38.866 1.00 78.92 111 B 1 
ATOM 4361 C CD1 . TRP B 2 111 ? 32.079  27.094  -37.625 1.00 70.41 111 B 1 
ATOM 4362 C CD2 . TRP B 2 111 ? 31.399  26.230  -39.589 1.00 77.82 111 B 1 
ATOM 4363 N NE1 . TRP B 2 111 ? 30.734  26.760  -37.525 1.00 72.34 111 B 1 
ATOM 4364 C CE2 . TRP B 2 111 ? 30.279  26.229  -38.712 1.00 75.61 111 B 1 
ATOM 4365 C CE3 . TRP B 2 111 ? 31.223  25.724  -40.892 1.00 75.88 111 B 1 
ATOM 4366 C CZ2 . TRP B 2 111 ? 29.021  25.746  -39.112 1.00 77.18 111 B 1 
ATOM 4367 C CZ3 . TRP B 2 111 ? 29.969  25.248  -41.290 1.00 70.23 111 B 1 
ATOM 4368 C CH2 . TRP B 2 111 ? 28.881  25.253  -40.416 1.00 71.55 111 B 1 
ATOM 4369 N N   . ASP B 2 112 ? 36.672  24.912  -40.310 1.00 78.34 112 B 1 
ATOM 4370 C CA  . ASP B 2 112 ? 37.918  24.900  -41.064 1.00 76.48 112 B 1 
ATOM 4371 C C   . ASP B 2 112 ? 37.794  25.700  -42.363 1.00 76.23 112 B 1 
ATOM 4372 O O   . ASP B 2 112 ? 36.721  26.127  -42.775 1.00 70.43 112 B 1 
ATOM 4373 C CB  . ASP B 2 112 ? 38.340  23.453  -41.344 1.00 72.03 112 B 1 
ATOM 4374 C CG  . ASP B 2 112 ? 38.688  22.676  -40.076 1.00 65.16 112 B 1 
ATOM 4375 O OD1 . ASP B 2 112 ? 38.901  23.308  -39.015 1.00 56.47 112 B 1 
ATOM 4376 O OD2 . ASP B 2 112 ? 38.720  21.437  -40.168 1.00 58.54 112 B 1 
ATOM 4377 N N   . GLU B 2 113 ? 38.920  25.848  -43.053 1.00 71.43 113 B 1 
ATOM 4378 C CA  . GLU B 2 113 ? 39.008  26.610  -44.303 1.00 70.38 113 B 1 
ATOM 4379 C C   . GLU B 2 113 ? 38.020  26.144  -45.374 1.00 70.18 113 B 1 
ATOM 4380 O O   . GLU B 2 113 ? 37.510  26.955  -46.146 1.00 63.43 113 B 1 
ATOM 4381 C CB  . GLU B 2 113 ? 40.436  26.520  -44.850 1.00 66.22 113 B 1 
ATOM 4382 C CG  . GLU B 2 113 ? 41.448  27.202  -43.923 1.00 60.38 113 B 1 
ATOM 4383 C CD  . GLU B 2 113 ? 42.867  27.233  -44.492 1.00 54.08 113 B 1 
ATOM 4384 O OE1 . GLU B 2 113 ? 43.701  27.926  -43.874 1.00 48.02 113 B 1 
ATOM 4385 O OE2 . GLU B 2 113 ? 43.106  26.572  -45.525 1.00 48.93 113 B 1 
ATOM 4386 N N   . ASN B 2 114 ? 37.663  24.871  -45.375 1.00 71.04 114 B 1 
ATOM 4387 C CA  . ASN B 2 114 ? 36.678  24.316  -46.304 1.00 69.50 114 B 1 
ATOM 4388 C C   . ASN B 2 114 ? 35.223  24.495  -45.843 1.00 69.01 114 B 1 
ATOM 4389 O O   . ASN B 2 114 ? 34.312  23.947  -46.462 1.00 62.81 114 B 1 
ATOM 4390 C CB  . ASN B 2 114 ? 37.049  22.849  -46.579 1.00 66.71 114 B 1 
ATOM 4391 C CG  . ASN B 2 114 ? 38.326  22.726  -47.388 1.00 61.97 114 B 1 
ATOM 4392 O OD1 . ASN B 2 114 ? 38.776  23.642  -48.051 1.00 55.08 114 B 1 
ATOM 4393 N ND2 . ASN B 2 114 ? 38.946  21.571  -47.376 1.00 55.27 114 B 1 
ATOM 4394 N N   . SER B 2 115 ? 34.988  25.263  -44.785 1.00 63.86 115 B 1 
ATOM 4395 C CA  . SER B 2 115 ? 33.655  25.443  -44.183 1.00 62.64 115 B 1 
ATOM 4396 C C   . SER B 2 115 ? 33.007  24.139  -43.723 1.00 65.20 115 B 1 
ATOM 4397 O O   . SER B 2 115 ? 31.780  24.059  -43.629 1.00 59.88 115 B 1 
ATOM 4398 C CB  . SER B 2 115 ? 32.709  26.249  -45.084 1.00 57.71 115 B 1 
ATOM 4399 O OG  . SER B 2 115 ? 33.325  27.417  -45.549 1.00 53.95 115 B 1 
ATOM 4400 N N   . THR B 2 116 ? 33.820  23.118  -43.435 1.00 66.30 116 B 1 
ATOM 4401 C CA  . THR B 2 116 ? 33.377  21.868  -42.836 1.00 66.14 116 B 1 
ATOM 4402 C C   . THR B 2 116 ? 33.380  22.002  -41.314 1.00 66.38 116 B 1 
ATOM 4403 O O   . THR B 2 116 ? 34.309  22.554  -40.732 1.00 62.20 116 B 1 
ATOM 4404 C CB  . THR B 2 116 ? 34.234  20.680  -43.291 1.00 62.57 116 B 1 
ATOM 4405 O OG1 . THR B 2 116 ? 35.598  20.987  -43.243 1.00 56.83 116 B 1 
ATOM 4406 C CG2 . THR B 2 116 ? 33.916  20.311  -44.740 1.00 54.63 116 B 1 
ATOM 4407 N N   . VAL B 2 117 ? 32.334  21.526  -40.691 1.00 63.62 117 B 1 
ATOM 4408 C CA  . VAL B 2 117 ? 32.252  21.453  -39.229 1.00 62.71 117 B 1 
ATOM 4409 C C   . VAL B 2 117 ? 33.118  20.292  -38.764 1.00 63.14 117 B 1 
ATOM 4410 O O   . VAL B 2 117 ? 32.848  19.154  -39.136 1.00 59.12 117 B 1 
ATOM 4411 C CB  . VAL B 2 117 ? 30.800  21.270  -38.752 1.00 58.38 117 B 1 
ATOM 4412 C CG1 . VAL B 2 117 ? 30.712  21.259  -37.228 1.00 52.83 117 B 1 
ATOM 4413 C CG2 . VAL B 2 117 ? 29.894  22.393  -39.246 1.00 52.40 117 B 1 
ATOM 4414 N N   . THR B 2 118 ? 34.119  20.559  -37.944 1.00 56.63 118 B 1 
ATOM 4415 C CA  . THR B 2 118 ? 34.974  19.508  -37.373 1.00 55.86 118 B 1 
ATOM 4416 C C   . THR B 2 118 ? 34.314  18.832  -36.177 1.00 56.47 118 B 1 
ATOM 4417 O O   . THR B 2 118 ? 34.353  17.612  -36.049 1.00 51.70 118 B 1 
ATOM 4418 C CB  . THR B 2 118 ? 36.328  20.066  -36.939 1.00 51.65 118 B 1 
ATOM 4419 O OG1 . THR B 2 118 ? 36.165  21.259  -36.207 1.00 49.13 118 B 1 
ATOM 4420 C CG2 . THR B 2 118 ? 37.192  20.383  -38.151 1.00 46.96 118 B 1 
ATOM 4421 N N   . ASN B 2 119 ? 33.675  19.615  -35.340 1.00 55.14 119 B 1 
ATOM 4422 C CA  . ASN B 2 119 ? 32.996  19.094  -34.170 1.00 54.49 119 B 1 
ATOM 4423 C C   . ASN B 2 119 ? 31.536  18.755  -34.527 1.00 53.93 119 B 1 
ATOM 4424 O O   . ASN B 2 119 ? 30.638  19.587  -34.405 1.00 50.77 119 B 1 
ATOM 4425 C CB  . ASN B 2 119 ? 33.176  20.081  -32.996 1.00 51.00 119 B 1 
ATOM 4426 C CG  . ASN B 2 119 ? 33.658  19.407  -31.726 1.00 48.29 119 B 1 
ATOM 4427 O OD1 . ASN B 2 119 ? 33.942  18.231  -31.669 1.00 44.47 119 B 1 
ATOM 4428 N ND2 . ASN B 2 119 ? 33.770  20.168  -30.655 1.00 44.55 119 B 1 
ATOM 4429 N N   . ILE B 2 120 ? 31.298  17.528  -34.994 1.00 54.78 120 B 1 
ATOM 4430 C CA  . ILE B 2 120 ? 29.953  16.998  -35.204 1.00 53.72 120 B 1 
ATOM 4431 C C   . ILE B 2 120 ? 29.369  16.698  -33.824 1.00 54.53 120 B 1 
ATOM 4432 O O   . ILE B 2 120 ? 29.461  15.579  -33.311 1.00 50.03 120 B 1 
ATOM 4433 C CB  . ILE B 2 120 ? 29.936  15.773  -36.146 1.00 48.64 120 B 1 
ATOM 4434 C CG1 . ILE B 2 120 ? 30.660  16.075  -37.479 1.00 45.18 120 B 1 
ATOM 4435 C CG2 . ILE B 2 120 ? 28.475  15.350  -36.418 1.00 43.31 120 B 1 
ATOM 4436 C CD1 . ILE B 2 120 ? 30.799  14.845  -38.396 1.00 40.21 120 B 1 
ATOM 4437 N N   . THR B 2 121 ? 28.800  17.711  -33.194 1.00 52.37 121 B 1 
ATOM 4438 C CA  . THR B 2 121 ? 27.984  17.539  -31.990 1.00 52.76 121 B 1 
ATOM 4439 C C   . THR B 2 121 ? 26.788  16.637  -32.273 1.00 53.48 121 B 1 
ATOM 4440 O O   . THR B 2 121 ? 26.439  16.390  -33.419 1.00 49.72 121 B 1 
ATOM 4441 C CB  . THR B 2 121 ? 27.534  18.886  -31.394 1.00 48.96 121 B 1 
ATOM 4442 O OG1 . THR B 2 121 ? 27.712  19.970  -32.270 1.00 44.95 121 B 1 
ATOM 4443 C CG2 . THR B 2 121 ? 28.327  19.214  -30.125 1.00 42.83 121 B 1 
ATOM 4444 N N   . GLU B 2 122 ? 26.136  16.138  -31.200 1.00 52.01 122 B 1 
ATOM 4445 C CA  . GLU B 2 122 ? 25.103  15.096  -31.243 1.00 53.91 122 B 1 
ATOM 4446 C C   . GLU B 2 122 ? 24.137  15.188  -32.442 1.00 55.97 122 B 1 
ATOM 4447 O O   . GLU B 2 122 ? 23.637  16.268  -32.745 1.00 52.33 122 B 1 
ATOM 4448 C CB  . GLU B 2 122 ? 24.239  15.134  -29.975 1.00 50.13 122 B 1 
ATOM 4449 C CG  . GLU B 2 122 ? 24.915  14.600  -28.707 1.00 45.61 122 B 1 
ATOM 4450 C CD  . GLU B 2 122 ? 23.888  14.348  -27.575 1.00 41.36 122 B 1 
ATOM 4451 O OE1 . GLU B 2 122 ? 24.235  13.589  -26.653 1.00 38.46 122 B 1 
ATOM 4452 O OE2 . GLU B 2 122 ? 22.734  14.832  -27.661 1.00 39.68 122 B 1 
ATOM 4453 N N   . PRO B 2 123 ? 23.778  14.063  -33.081 1.00 58.92 123 B 1 
ATOM 4454 C CA  . PRO B 2 123 ? 23.006  14.029  -34.331 1.00 61.77 123 B 1 
ATOM 4455 C C   . PRO B 2 123 ? 21.531  14.436  -34.176 1.00 67.67 123 B 1 
ATOM 4456 O O   . PRO B 2 123 ? 20.733  14.230  -35.088 1.00 64.46 123 B 1 
ATOM 4457 C CB  . PRO B 2 123 ? 23.164  12.596  -34.842 1.00 54.90 123 B 1 
ATOM 4458 C CG  . PRO B 2 123 ? 23.353  11.781  -33.563 1.00 52.31 123 B 1 
ATOM 4459 C CD  . PRO B 2 123 ? 24.176  12.722  -32.693 1.00 53.66 123 B 1 
ATOM 4460 N N   . LYS B 2 124 ? 21.133  14.995  -33.042 1.00 68.73 124 B 1 
ATOM 4461 C CA  . LYS B 2 124 ? 19.762  15.461  -32.851 1.00 72.63 124 B 1 
ATOM 4462 C C   . LYS B 2 124 ? 19.461  16.588  -33.831 1.00 76.08 124 B 1 
ATOM 4463 O O   . LYS B 2 124 ? 20.220  17.543  -33.947 1.00 73.84 124 B 1 
ATOM 4464 C CB  . LYS B 2 124 ? 19.524  15.889  -31.400 1.00 67.97 124 B 1 
ATOM 4465 C CG  . LYS B 2 124 ? 19.427  14.684  -30.466 1.00 60.21 124 B 1 
ATOM 4466 C CD  . LYS B 2 124 ? 19.306  15.137  -29.007 1.00 55.84 124 B 1 
ATOM 4467 C CE  . LYS B 2 124 ? 19.274  13.927  -28.074 1.00 48.78 124 B 1 
ATOM 4468 N NZ  . LYS B 2 124 ? 19.864  14.262  -26.757 1.00 43.12 124 B 1 
ATOM 4469 N N   . ALA B 2 125 ? 18.305  16.504  -34.495 1.00 76.86 125 B 1 
ATOM 4470 C CA  . ALA B 2 125 ? 17.852  17.496  -35.467 1.00 80.74 125 B 1 
ATOM 4471 C C   . ALA B 2 125 ? 17.619  18.892  -34.860 1.00 83.78 125 B 1 
ATOM 4472 O O   . ALA B 2 125 ? 17.630  19.897  -35.572 1.00 80.19 125 B 1 
ATOM 4473 C CB  . ALA B 2 125 ? 16.571  16.963  -36.112 1.00 76.56 125 B 1 
ATOM 4474 N N   . THR B 2 126 ? 17.416  18.953  -33.545 1.00 82.90 126 B 1 
ATOM 4475 C CA  . THR B 2 126 ? 17.189  20.185  -32.793 1.00 84.45 126 B 1 
ATOM 4476 C C   . THR B 2 126 ? 18.256  20.370  -31.723 1.00 84.82 126 B 1 
ATOM 4477 O O   . THR B 2 126 ? 18.552  19.436  -30.970 1.00 82.47 126 B 1 
ATOM 4478 C CB  . THR B 2 126 ? 15.795  20.195  -32.148 1.00 82.69 126 B 1 
ATOM 4479 O OG1 . THR B 2 126 ? 15.564  18.987  -31.451 1.00 69.98 126 B 1 
ATOM 4480 C CG2 . THR B 2 126 ? 14.692  20.337  -33.188 1.00 68.76 126 B 1 
ATOM 4481 N N   . ILE B 2 127 ? 18.791  21.570  -31.630 1.00 87.46 127 B 1 
ATOM 4482 C CA  . ILE B 2 127 ? 19.624  22.005  -30.507 1.00 86.90 127 B 1 
ATOM 4483 C C   . ILE B 2 127 ? 18.677  22.492  -29.419 1.00 87.22 127 B 1 
ATOM 4484 O O   . ILE B 2 127 ? 17.854  23.368  -29.670 1.00 86.19 127 B 1 
ATOM 4485 C CB  . ILE B 2 127 ? 20.611  23.099  -30.936 1.00 85.57 127 B 1 
ATOM 4486 C CG1 . ILE B 2 127 ? 21.492  22.632  -32.124 1.00 80.62 127 B 1 
ATOM 4487 C CG2 . ILE B 2 127 ? 21.486  23.501  -29.741 1.00 79.92 127 B 1 
ATOM 4488 C CD1 . ILE B 2 127 ? 22.369  23.742  -32.721 1.00 76.43 127 B 1 
ATOM 4489 N N   . THR B 2 128 ? 18.774  21.909  -28.243 1.00 87.41 128 B 1 
ATOM 4490 C CA  . THR B 2 128 ? 17.958  22.299  -27.096 1.00 87.38 128 B 1 
ATOM 4491 C C   . THR B 2 128 ? 18.808  23.090  -26.122 1.00 87.16 128 B 1 
ATOM 4492 O O   . THR B 2 128 ? 19.719  22.542  -25.509 1.00 85.23 128 B 1 
ATOM 4493 C CB  . THR B 2 128 ? 17.329  21.078  -26.406 1.00 85.84 128 B 1 
ATOM 4494 O OG1 . THR B 2 128 ? 16.600  20.324  -27.347 1.00 74.61 128 B 1 
ATOM 4495 C CG2 . THR B 2 128 ? 16.365  21.478  -25.301 1.00 71.96 128 B 1 
ATOM 4496 N N   . LEU B 2 129 ? 18.506  24.374  -25.986 1.00 87.22 129 B 1 
ATOM 4497 C CA  . LEU B 2 129 ? 19.198  25.266  -25.074 1.00 87.10 129 B 1 
ATOM 4498 C C   . LEU B 2 129 ? 18.515  25.242  -23.714 1.00 87.63 129 B 1 
ATOM 4499 O O   . LEU B 2 129 ? 17.306  25.495  -23.645 1.00 86.11 129 B 1 
ATOM 4500 C CB  . LEU B 2 129 ? 19.208  26.696  -25.629 1.00 85.68 129 B 1 
ATOM 4501 C CG  . LEU B 2 129 ? 19.773  26.830  -27.053 1.00 82.73 129 B 1 
ATOM 4502 C CD1 . LEU B 2 129 ? 19.659  28.294  -27.476 1.00 74.77 129 B 1 
ATOM 4503 C CD2 . LEU B 2 129 ? 21.228  26.378  -27.121 1.00 75.40 129 B 1 
ATOM 4504 N N   . PRO B 2 130 ? 19.240  24.998  -22.637 1.00 86.64 130 B 1 
ATOM 4505 C CA  . PRO B 2 130 ? 18.697  25.140  -21.305 1.00 86.43 130 B 1 
ATOM 4506 C C   . PRO B 2 130 ? 18.528  26.625  -20.959 1.00 86.45 130 B 1 
ATOM 4507 O O   . PRO B 2 130 ? 19.470  27.413  -21.052 1.00 83.75 130 B 1 
ATOM 4508 C CB  . PRO B 2 130 ? 19.678  24.408  -20.404 1.00 84.06 130 B 1 
ATOM 4509 C CG  . PRO B 2 130 ? 21.020  24.546  -21.116 1.00 80.27 130 B 1 
ATOM 4510 C CD  . PRO B 2 130 ? 20.628  24.559  -22.585 1.00 84.49 130 B 1 
ATOM 4511 N N   . CYS B 2 131 ? 17.327  26.998  -20.539 1.00 86.25 131 B 1 
ATOM 4512 C CA  . CYS B 2 131 ? 17.005  28.362  -20.135 1.00 85.57 131 B 1 
ATOM 4513 C C   . CYS B 2 131 ? 16.555  28.408  -18.680 1.00 85.50 131 B 1 
ATOM 4514 O O   . CYS B 2 131 ? 15.948  27.469  -18.156 1.00 83.29 131 B 1 
ATOM 4515 C CB  . CYS B 2 131 ? 15.926  28.957  -21.041 1.00 84.22 131 B 1 
ATOM 4516 S SG  . CYS B 2 131 ? 16.306  28.912  -22.809 1.00 80.10 131 B 1 
ATOM 4517 N N   . ARG B 2 132 ? 16.795  29.537  -18.039 1.00 82.34 132 B 1 
ATOM 4518 C CA  . ARG B 2 132 ? 16.320  29.809  -16.690 1.00 82.65 132 B 1 
ATOM 4519 C C   . ARG B 2 132 ? 15.582  31.131  -16.635 1.00 82.86 132 B 1 
ATOM 4520 O O   . ARG B 2 132 ? 16.068  32.128  -17.144 1.00 80.47 132 B 1 
ATOM 4521 C CB  . ARG B 2 132 ? 17.501  29.740  -15.715 1.00 79.56 132 B 1 
ATOM 4522 C CG  . ARG B 2 132 ? 17.040  29.201  -14.355 1.00 69.85 132 B 1 
ATOM 4523 C CD  . ARG B 2 132 ? 18.224  29.015  -13.421 1.00 66.43 132 B 1 
ATOM 4524 N NE  . ARG B 2 132 ? 17.835  28.201  -12.258 1.00 57.68 132 B 1 
ATOM 4525 C CZ  . ARG B 2 132 ? 18.608  27.826  -11.263 1.00 51.62 132 B 1 
ATOM 4526 N NH1 . ARG B 2 132 ? 19.853  28.211  -11.195 1.00 47.29 132 B 1 
ATOM 4527 N NH2 . ARG B 2 132 ? 18.124  27.054  -10.341 1.00 45.40 132 B 1 
ATOM 4528 N N   . ILE B 2 133 ? 14.431  31.152  -16.012 1.00 79.45 133 B 1 
ATOM 4529 C CA  . ILE B 2 133 ? 13.674  32.368  -15.754 1.00 78.91 133 B 1 
ATOM 4530 C C   . ILE B 2 133 ? 14.192  32.976  -14.456 1.00 77.78 133 B 1 
ATOM 4531 O O   . ILE B 2 133 ? 14.282  32.304  -13.428 1.00 75.67 133 B 1 
ATOM 4532 C CB  . ILE B 2 133 ? 12.166  32.080  -15.737 1.00 77.16 133 B 1 
ATOM 4533 C CG1 . ILE B 2 133 ? 11.719  31.499  -17.098 1.00 73.28 133 B 1 
ATOM 4534 C CG2 . ILE B 2 133 ? 11.388  33.370  -15.419 1.00 71.85 133 B 1 
ATOM 4535 C CD1 . ILE B 2 133 ? 10.304  30.936  -17.095 1.00 68.01 133 B 1 
ATOM 4536 N N   . LYS B 2 134 ? 14.551  34.256  -14.497 1.00 71.15 134 B 1 
ATOM 4537 C CA  . LYS B 2 134 ? 14.970  35.014  -13.327 1.00 70.90 134 B 1 
ATOM 4538 C C   . LYS B 2 134 ? 13.934  36.070  -12.977 1.00 68.68 134 B 1 
ATOM 4539 O O   . LYS B 2 134 ? 13.314  36.668  -13.852 1.00 65.94 134 B 1 
ATOM 4540 C CB  . LYS B 2 134 ? 16.335  35.661  -13.554 1.00 69.45 134 B 1 
ATOM 4541 C CG  . LYS B 2 134 ? 17.515  34.664  -13.546 1.00 65.31 134 B 1 
ATOM 4542 C CD  . LYS B 2 134 ? 18.792  35.489  -13.676 1.00 63.04 134 B 1 
ATOM 4543 C CE  . LYS B 2 134 ? 20.074  34.722  -13.424 1.00 55.85 134 B 1 
ATOM 4544 N NZ  . LYS B 2 134 ? 21.202  35.698  -13.380 1.00 51.80 134 B 1 
ATOM 4545 N N   . GLN B 2 135 ? 13.757  36.306  -11.683 1.00 58.36 135 B 1 
ATOM 4546 C CA  . GLN B 2 135 ? 12.932  37.399  -11.150 1.00 58.83 135 B 1 
ATOM 4547 C C   . GLN B 2 135 ? 13.757  38.651  -10.876 1.00 58.21 135 B 1 
ATOM 4548 O O   . GLN B 2 135 ? 13.269  39.761  -11.034 1.00 57.74 135 B 1 
ATOM 4549 C CB  . GLN B 2 135 ? 12.271  36.955  -9.851  1.00 57.38 135 B 1 
ATOM 4550 C CG  . GLN B 2 135 ? 11.222  35.863  -10.056 1.00 53.84 135 B 1 
ATOM 4551 C CD  . GLN B 2 135 ? 10.657  35.366  -8.731  1.00 49.69 135 B 1 
ATOM 4552 O OE1 . GLN B 2 135 ? 11.095  35.716  -7.649  1.00 47.21 135 B 1 
ATOM 4553 N NE2 . GLN B 2 135 ? 9.690   34.490  -8.757  1.00 43.95 135 B 1 
ATOM 4554 N N   . ILE B 2 136 ? 15.002  38.451  -10.447 1.00 55.29 136 B 1 
ATOM 4555 C CA  . ILE B 2 136 ? 15.954  39.536  -10.222 1.00 56.88 136 B 1 
ATOM 4556 C C   . ILE B 2 136 ? 16.790  39.657  -11.486 1.00 57.02 136 B 1 
ATOM 4557 O O   . ILE B 2 136 ? 17.503  38.710  -11.834 1.00 55.68 136 B 1 
ATOM 4558 C CB  . ILE B 2 136 ? 16.814  39.281  -8.969  1.00 54.89 136 B 1 
ATOM 4559 C CG1 . ILE B 2 136 ? 15.928  39.058  -7.723  1.00 50.90 136 B 1 
ATOM 4560 C CG2 . ILE B 2 136 ? 17.759  40.473  -8.757  1.00 50.08 136 B 1 
ATOM 4561 C CD1 . ILE B 2 136 ? 16.703  38.620  -6.472  1.00 46.23 136 B 1 
ATOM 4562 N N   . ILE B 2 137 ? 16.663  40.781  -12.156 1.00 53.92 137 B 1 
ATOM 4563 C CA  . ILE B 2 137 ? 17.365  41.074  -13.401 1.00 56.54 137 B 1 
ATOM 4564 C C   . ILE B 2 137 ? 18.175  42.354  -13.245 1.00 56.43 137 B 1 
ATOM 4565 O O   . ILE B 2 137 ? 17.772  43.273  -12.525 1.00 55.06 137 B 1 
ATOM 4566 C CB  . ILE B 2 137 ? 16.394  41.158  -14.596 1.00 55.92 137 B 1 
ATOM 4567 C CG1 . ILE B 2 137 ? 15.396  42.334  -14.486 1.00 51.80 137 B 1 
ATOM 4568 C CG2 . ILE B 2 137 ? 15.645  39.817  -14.749 1.00 52.46 137 B 1 
ATOM 4569 C CD1 . ILE B 2 137 ? 14.677  42.619  -15.807 1.00 48.74 137 B 1 
ATOM 4570 N N   . ASN B 2 138 ? 19.288  42.425  -13.950 1.00 50.07 138 B 1 
ATOM 4571 C CA  . ASN B 2 138 ? 20.016  43.680  -14.099 1.00 52.66 138 B 1 
ATOM 4572 C C   . ASN B 2 138 ? 19.301  44.543  -15.138 1.00 50.01 138 B 1 
ATOM 4573 O O   . ASN B 2 138 ? 18.979  44.102  -16.238 1.00 49.93 138 B 1 
ATOM 4574 C CB  . ASN B 2 138 ? 21.473  43.398  -14.451 1.00 54.89 138 B 1 
ATOM 4575 C CG  . ASN B 2 138 ? 22.212  42.650  -13.345 1.00 52.85 138 B 1 
ATOM 4576 O OD1 . ASN B 2 138 ? 21.948  42.804  -12.162 1.00 48.01 138 B 1 
ATOM 4577 N ND2 . ASN B 2 138 ? 23.154  41.804  -13.712 1.00 49.47 138 B 1 
ATOM 4578 N N   . MET B 2 139 ? 19.005  45.789  -14.784 1.00 43.67 139 B 1 
ATOM 4579 C CA  . MET B 2 139 ? 18.407  46.725  -15.726 1.00 44.64 139 B 1 
ATOM 4580 C C   . MET B 2 139 ? 19.471  47.283  -16.666 1.00 42.50 139 B 1 
ATOM 4581 O O   . MET B 2 139 ? 20.425  47.908  -16.230 1.00 42.43 139 B 1 
ATOM 4582 C CB  . MET B 2 139 ? 17.662  47.847  -15.001 1.00 46.63 139 B 1 
ATOM 4583 C CG  . MET B 2 139 ? 16.334  47.366  -14.424 1.00 43.37 139 B 1 
ATOM 4584 S SD  . MET B 2 139 ? 15.233  48.703  -13.864 1.00 39.40 139 B 1 
ATOM 4585 C CE  . MET B 2 139 ? 15.933  49.036  -12.240 1.00 35.90 139 B 1 
ATOM 4586 N N   . TRP B 2 140 ? 19.244  47.135  -17.968 1.00 46.82 140 B 1 
ATOM 4587 C CA  . TRP B 2 140 ? 20.138  47.658  -18.994 1.00 45.19 140 B 1 
ATOM 4588 C C   . TRP B 2 140 ? 20.181  49.193  -19.039 1.00 43.20 140 B 1 
ATOM 4589 O O   . TRP B 2 140 ? 21.197  49.777  -19.383 1.00 40.38 140 B 1 
ATOM 4590 C CB  . TRP B 2 140 ? 19.683  47.113  -20.356 1.00 42.97 140 B 1 
ATOM 4591 C CG  . TRP B 2 140 ? 19.880  45.643  -20.544 1.00 39.82 140 B 1 
ATOM 4592 C CD1 . TRP B 2 140 ? 19.151  44.654  -19.981 1.00 33.90 140 B 1 
ATOM 4593 C CD2 . TRP B 2 140 ? 20.914  44.980  -21.344 1.00 38.26 140 B 1 
ATOM 4594 N NE1 . TRP B 2 140 ? 19.654  43.415  -20.373 1.00 32.53 140 B 1 
ATOM 4595 C CE2 . TRP B 2 140 ? 20.731  43.573  -21.201 1.00 35.81 140 B 1 
ATOM 4596 C CE3 . TRP B 2 140 ? 21.960  45.443  -22.166 1.00 36.52 140 B 1 
ATOM 4597 C CZ2 . TRP B 2 140 ? 21.585  42.655  -21.853 1.00 35.56 140 B 1 
ATOM 4598 C CZ3 . TRP B 2 140 ? 22.805  44.518  -22.814 1.00 33.16 140 B 1 
ATOM 4599 C CH2 . TRP B 2 140 ? 22.616  43.144  -22.655 1.00 33.33 140 B 1 
ATOM 4600 N N   . GLN B 2 141 ? 19.069  49.833  -18.707 1.00 41.22 141 B 1 
ATOM 4601 C CA  . GLN B 2 141 ? 18.949  51.291  -18.829 1.00 43.20 141 B 1 
ATOM 4602 C C   . GLN B 2 141 ? 19.549  52.060  -17.649 1.00 42.61 141 B 1 
ATOM 4603 O O   . GLN B 2 141 ? 19.894  53.237  -17.793 1.00 40.44 141 B 1 
ATOM 4604 C CB  . GLN B 2 141 ? 17.473  51.665  -18.970 1.00 43.35 141 B 1 
ATOM 4605 C CG  . GLN B 2 141 ? 16.848  51.182  -20.287 1.00 40.01 141 B 1 
ATOM 4606 C CD  . GLN B 2 141 ? 15.371  51.594  -20.402 1.00 35.74 141 B 1 
ATOM 4607 O OE1 . GLN B 2 141 ? 14.751  52.070  -19.473 1.00 35.10 141 B 1 
ATOM 4608 N NE2 . GLN B 2 141 ? 14.774  51.409  -21.546 1.00 32.94 141 B 1 
ATOM 4609 N N   . ARG B 2 142 ? 19.611  51.442  -16.472 1.00 42.96 142 B 1 
ATOM 4610 C CA  . ARG B 2 142 ? 20.112  52.069  -15.249 1.00 46.17 142 B 1 
ATOM 4611 C C   . ARG B 2 142 ? 20.897  51.044  -14.440 1.00 43.43 142 B 1 
ATOM 4612 O O   . ARG B 2 142 ? 20.511  49.884  -14.371 1.00 40.80 142 B 1 
ATOM 4613 C CB  . ARG B 2 142 ? 18.966  52.644  -14.394 1.00 46.45 142 B 1 
ATOM 4614 C CG  . ARG B 2 142 ? 18.331  53.886  -15.031 1.00 42.63 142 B 1 
ATOM 4615 C CD  . ARG B 2 142 ? 17.291  54.510  -14.096 1.00 40.58 142 B 1 
ATOM 4616 N NE  . ARG B 2 142 ? 16.702  55.719  -14.689 1.00 34.78 142 B 1 
ATOM 4617 C CZ  . ARG B 2 142 ? 15.762  56.484  -14.151 1.00 31.65 142 B 1 
ATOM 4618 N NH1 . ARG B 2 142 ? 15.250  56.210  -12.980 1.00 29.01 142 B 1 
ATOM 4619 N NH2 . ARG B 2 142 ? 15.323  57.532  -14.788 1.00 26.74 142 B 1 
ATOM 4620 N N   . VAL B 2 143 ? 21.932  51.510  -13.783 1.00 45.41 143 B 1 
ATOM 4621 C CA  . VAL B 2 143 ? 22.652  50.696  -12.807 1.00 48.73 143 B 1 
ATOM 4622 C C   . VAL B 2 143 ? 21.699  50.375  -11.660 1.00 48.93 143 B 1 
ATOM 4623 O O   . VAL B 2 143 ? 21.233  51.279  -10.965 1.00 45.81 143 B 1 
ATOM 4624 C CB  . VAL B 2 143 ? 23.920  51.399  -12.304 1.00 46.75 143 B 1 
ATOM 4625 C CG1 . VAL B 2 143 ? 24.715  50.496  -11.354 1.00 39.44 143 B 1 
ATOM 4626 C CG2 . VAL B 2 143 ? 24.846  51.772  -13.474 1.00 43.11 143 B 1 
ATOM 4627 N N   . GLY B 2 144 ? 21.398  49.100  -11.506 1.00 45.96 144 B 1 
ATOM 4628 C CA  . GLY B 2 144 ? 20.504  48.635  -10.461 1.00 49.79 144 B 1 
ATOM 4629 C C   . GLY B 2 144 ? 19.831  47.313  -10.814 1.00 50.84 144 B 1 
ATOM 4630 O O   . GLY B 2 144 ? 19.800  46.895  -11.966 1.00 48.39 144 B 1 
ATOM 4631 N N   . GLN B 2 145 ? 19.292  46.675  -9.804  1.00 44.44 145 B 1 
ATOM 4632 C CA  . GLN B 2 145 ? 18.538  45.439  -9.957  1.00 51.64 145 B 1 
ATOM 4633 C C   . GLN B 2 145 ? 17.048  45.735  -9.834  1.00 52.27 145 B 1 
ATOM 4634 O O   . GLN B 2 145 ? 16.624  46.484  -8.950  1.00 52.55 145 B 1 
ATOM 4635 C CB  . GLN B 2 145 ? 18.996  44.388  -8.946  1.00 53.28 145 B 1 
ATOM 4636 C CG  . GLN B 2 145 ? 20.425  43.913  -9.239  1.00 48.49 145 B 1 
ATOM 4637 C CD  . GLN B 2 145 ? 20.912  42.822  -8.275  1.00 45.48 145 B 1 
ATOM 4638 O OE1 . GLN B 2 145 ? 20.276  42.464  -7.303  1.00 42.35 145 B 1 
ATOM 4639 N NE2 . GLN B 2 145 ? 22.082  42.268  -8.518  1.00 42.14 145 B 1 
ATOM 4640 N N   . ALA B 2 146 ? 16.264  45.137  -10.705 1.00 49.30 146 B 1 
ATOM 4641 C CA  . ALA B 2 146 ? 14.818  45.136  -10.593 1.00 54.59 146 B 1 
ATOM 4642 C C   . ALA B 2 146 ? 14.333  43.745  -10.196 1.00 54.51 146 B 1 
ATOM 4643 O O   . ALA B 2 146 ? 14.763  42.734  -10.760 1.00 53.81 146 B 1 
ATOM 4644 C CB  . ALA B 2 146 ? 14.194  45.608  -11.911 1.00 53.56 146 B 1 
ATOM 4645 N N   . MET B 2 147 ? 13.436  43.690  -9.230  1.00 44.53 147 B 1 
ATOM 4646 C CA  . MET B 2 147 ? 12.768  42.457  -8.849  1.00 48.48 147 B 1 
ATOM 4647 C C   . MET B 2 147 ? 11.358  42.439  -9.448  1.00 48.60 147 B 1 
ATOM 4648 O O   . MET B 2 147 ? 10.542  43.303  -9.151  1.00 48.45 147 B 1 
ATOM 4649 C CB  . MET B 2 147 ? 12.771  42.309  -7.326  1.00 49.84 147 B 1 
ATOM 4650 C CG  . MET B 2 147 ? 12.244  40.927  -6.909  1.00 44.31 147 B 1 
ATOM 4651 S SD  . MET B 2 147 ? 12.425  40.599  -5.132  1.00 40.03 147 B 1 
ATOM 4652 C CE  . MET B 2 147 ? 11.730  38.935  -5.049  1.00 34.63 147 B 1 
ATOM 4653 N N   . TYR B 2 148 ? 11.104  41.455  -10.294 1.00 51.51 148 B 1 
ATOM 4654 C CA  . TYR B 2 148 ? 9.802   41.242  -10.905 1.00 55.72 148 B 1 
ATOM 4655 C C   . TYR B 2 148 ? 8.985   40.209  -10.126 1.00 56.26 148 B 1 
ATOM 4656 O O   . TYR B 2 148 ? 9.500   39.461  -9.282  1.00 55.23 148 B 1 
ATOM 4657 C CB  . TYR B 2 148 ? 9.967   40.874  -12.383 1.00 54.17 148 B 1 
ATOM 4658 C CG  . TYR B 2 148 ? 10.409  42.052  -13.216 1.00 50.14 148 B 1 
ATOM 4659 C CD1 . TYR B 2 148 ? 9.456   42.894  -13.830 1.00 47.10 148 B 1 
ATOM 4660 C CD2 . TYR B 2 148 ? 11.778  42.352  -13.363 1.00 46.36 148 B 1 
ATOM 4661 C CE1 . TYR B 2 148 ? 9.861   44.006  -14.580 1.00 41.58 148 B 1 
ATOM 4662 C CE2 . TYR B 2 148 ? 12.192  43.471  -14.109 1.00 42.73 148 B 1 
ATOM 4663 C CZ  . TYR B 2 148 ? 11.229  44.286  -14.717 1.00 42.31 148 B 1 
ATOM 4664 O OH  . TYR B 2 148 ? 11.629  45.377  -15.456 1.00 40.06 148 B 1 
ATOM 4665 N N   . ALA B 2 149 ? 7.706   40.173  -10.426 1.00 52.90 149 B 1 
ATOM 4666 C CA  . ALA B 2 149 ? 6.788   39.216  -9.832  1.00 55.24 149 B 1 
ATOM 4667 C C   . ALA B 2 149 ? 7.226   37.760  -10.114 1.00 56.47 149 B 1 
ATOM 4668 O O   . ALA B 2 149 ? 7.936   37.497  -11.079 1.00 54.45 149 B 1 
ATOM 4669 C CB  . ALA B 2 149 ? 5.374   39.503  -10.352 1.00 52.20 149 B 1 
ATOM 4670 N N   . PRO B 2 150 ? 6.787   36.797  -9.274  1.00 53.94 150 B 1 
ATOM 4671 C CA  . PRO B 2 150 ? 7.015   35.382  -9.536  1.00 57.21 150 B 1 
ATOM 4672 C C   . PRO B 2 150 ? 6.508   34.962  -10.922 1.00 58.80 150 B 1 
ATOM 4673 O O   . PRO B 2 150 ? 5.550   35.561  -11.418 1.00 58.56 150 B 1 
ATOM 4674 C CB  . PRO B 2 150 ? 6.286   34.620  -8.424  1.00 56.02 150 B 1 
ATOM 4675 C CG  . PRO B 2 150 ? 6.218   35.633  -7.290  1.00 55.37 150 B 1 
ATOM 4676 C CD  . PRO B 2 150 ? 6.078   36.969  -8.015  1.00 58.75 150 B 1 
ATOM 4677 N N   . PRO B 2 151 ? 7.098   33.911  -11.516 1.00 59.87 151 B 1 
ATOM 4678 C CA  . PRO B 2 151 ? 6.677   33.416  -12.818 1.00 62.36 151 B 1 
ATOM 4679 C C   . PRO B 2 151 ? 5.171   33.154  -12.892 1.00 63.83 151 B 1 
ATOM 4680 O O   . PRO B 2 151 ? 4.584   32.571  -11.976 1.00 63.93 151 B 1 
ATOM 4681 C CB  . PRO B 2 151 ? 7.487   32.145  -13.054 1.00 59.76 151 B 1 
ATOM 4682 C CG  . PRO B 2 151 ? 8.744   32.352  -12.231 1.00 57.69 151 B 1 
ATOM 4683 C CD  . PRO B 2 151 ? 8.245   33.166  -11.045 1.00 62.61 151 B 1 
ATOM 4684 N N   . ILE B 2 152 ? 4.542   33.547  -14.000 1.00 59.55 152 B 1 
ATOM 4685 C CA  . ILE B 2 152 ? 3.110   33.352  -14.220 1.00 62.75 152 B 1 
ATOM 4686 C C   . ILE B 2 152 ? 2.757   31.855  -14.281 1.00 63.27 152 B 1 
ATOM 4687 O O   . ILE B 2 152 ? 3.546   31.025  -14.734 1.00 61.86 152 B 1 
ATOM 4688 C CB  . ILE B 2 152 ? 2.602   34.118  -15.462 1.00 60.48 152 B 1 
ATOM 4689 C CG1 . ILE B 2 152 ? 3.386   33.764  -16.738 1.00 55.37 152 B 1 
ATOM 4690 C CG2 . ILE B 2 152 ? 2.633   35.628  -15.171 1.00 53.31 152 B 1 
ATOM 4691 C CD1 . ILE B 2 152 ? 2.767   34.343  -18.019 1.00 49.50 152 B 1 
ATOM 4692 N N   . LYS B 2 153 ? 1.556   31.494  -13.840 1.00 61.31 153 B 1 
ATOM 4693 C CA  . LYS B 2 153 ? 1.069   30.116  -13.927 1.00 61.76 153 B 1 
ATOM 4694 C C   . LYS B 2 153 ? 0.783   29.728  -15.385 1.00 62.22 153 B 1 
ATOM 4695 O O   . LYS B 2 153 ? 0.362   30.561  -16.177 1.00 58.06 153 B 1 
ATOM 4696 C CB  . LYS B 2 153 ? -0.148  29.898  -13.017 1.00 58.45 153 B 1 
ATOM 4697 C CG  . LYS B 2 153 ? 0.206   30.009  -11.521 1.00 52.72 153 B 1 
ATOM 4698 C CD  . LYS B 2 153 ? -0.981  29.677  -10.600 1.00 47.74 153 B 1 
ATOM 4699 C CE  . LYS B 2 153 ? -0.545  29.768  -9.129  1.00 42.38 153 B 1 
ATOM 4700 N NZ  . LYS B 2 153 ? -1.619  29.416  -8.160  1.00 37.71 153 B 1 
ATOM 4701 N N   . GLY B 2 154 ? 0.994   28.464  -15.726 1.00 63.33 154 B 1 
ATOM 4702 C CA  . GLY B 2 154 ? 0.732   27.923  -17.056 1.00 65.89 154 B 1 
ATOM 4703 C C   . GLY B 2 154 ? 1.969   27.769  -17.940 1.00 69.41 154 B 1 
ATOM 4704 O O   . GLY B 2 154 ? 3.085   28.102  -17.545 1.00 67.18 154 B 1 
ATOM 4705 N N   . SER B 2 155 ? 1.766   27.221  -19.135 1.00 72.79 155 B 1 
ATOM 4706 C CA  . SER B 2 155 ? 2.825   27.064  -20.134 1.00 74.90 155 B 1 
ATOM 4707 C C   . SER B 2 155 ? 3.072   28.386  -20.852 1.00 75.67 155 B 1 
ATOM 4708 O O   . SER B 2 155 ? 2.131   29.047  -21.276 1.00 73.59 155 B 1 
ATOM 4709 C CB  . SER B 2 155 ? 2.450   25.984  -21.157 1.00 72.18 155 B 1 
ATOM 4710 O OG  . SER B 2 155 ? 1.223   26.295  -21.763 1.00 63.42 155 B 1 
ATOM 4711 N N   . ILE B 2 156 ? 4.335   28.730  -21.058 1.00 76.45 156 B 1 
ATOM 4712 C CA  . ILE B 2 156 ? 4.745   29.870  -21.878 1.00 78.46 156 B 1 
ATOM 4713 C C   . ILE B 2 156 ? 5.415   29.317  -23.121 1.00 79.87 156 B 1 
ATOM 4714 O O   . ILE B 2 156 ? 6.351   28.529  -23.017 1.00 79.70 156 B 1 
ATOM 4715 C CB  . ILE B 2 156 ? 5.667   30.822  -21.099 1.00 76.42 156 B 1 
ATOM 4716 C CG1 . ILE B 2 156 ? 4.987   31.283  -19.794 1.00 69.75 156 B 1 
ATOM 4717 C CG2 . ILE B 2 156 ? 6.037   32.032  -21.979 1.00 68.10 156 B 1 
ATOM 4718 C CD1 . ILE B 2 156 ? 5.895   32.130  -18.911 1.00 64.55 156 B 1 
ATOM 4719 N N   . ARG B 2 157 ? 4.932   29.733  -24.282 1.00 82.12 157 B 1 
ATOM 4720 C CA  . ARG B 2 157 ? 5.548   29.428  -25.576 1.00 83.84 157 B 1 
ATOM 4721 C C   . ARG B 2 157 ? 5.859   30.728  -26.289 1.00 83.67 157 B 1 
ATOM 4722 O O   . ARG B 2 157 ? 4.955   31.539  -26.490 1.00 80.04 157 B 1 
ATOM 4723 C CB  . ARG B 2 157 ? 4.636   28.497  -26.381 1.00 82.63 157 B 1 
ATOM 4724 C CG  . ARG B 2 157 ? 5.248   28.097  -27.737 1.00 77.40 157 B 1 
ATOM 4725 C CD  . ARG B 2 157 ? 4.365   27.074  -28.429 1.00 76.43 157 B 1 
ATOM 4726 N NE  . ARG B 2 157 ? 4.866   26.740  -29.767 1.00 69.89 157 B 1 
ATOM 4727 C CZ  . ARG B 2 157 ? 4.570   25.668  -30.499 1.00 63.73 157 B 1 
ATOM 4728 N NH1 . ARG B 2 157 ? 3.785   24.737  -30.048 1.00 57.39 157 B 1 
ATOM 4729 N NH2 . ARG B 2 157 ? 5.060   25.552  -31.687 1.00 58.89 157 B 1 
ATOM 4730 N N   . CYS B 2 158 ? 7.105   30.905  -26.646 1.00 83.31 158 B 1 
ATOM 4731 C CA  . CYS B 2 158 ? 7.595   32.092  -27.312 1.00 82.44 158 B 1 
ATOM 4732 C C   . CYS B 2 158 ? 8.282   31.676  -28.598 1.00 83.73 158 B 1 
ATOM 4733 O O   . CYS B 2 158 ? 9.255   30.918  -28.550 1.00 80.87 158 B 1 
ATOM 4734 C CB  . CYS B 2 158 ? 8.566   32.825  -26.393 1.00 79.43 158 B 1 
ATOM 4735 S SG  . CYS B 2 158 ? 7.840   33.174  -24.773 1.00 70.16 158 B 1 
ATOM 4736 N N   . GLU B 2 159 ? 7.786   32.163  -29.705 1.00 84.08 159 B 1 
ATOM 4737 C CA  . GLU B 2 159 ? 8.421   31.976  -30.996 1.00 84.80 159 B 1 
ATOM 4738 C C   . GLU B 2 159 ? 9.027   33.299  -31.428 1.00 84.23 159 B 1 
ATOM 4739 O O   . GLU B 2 159 ? 8.372   34.341  -31.408 1.00 79.81 159 B 1 
ATOM 4740 C CB  . GLU B 2 159 ? 7.434   31.415  -32.019 1.00 82.91 159 B 1 
ATOM 4741 C CG  . GLU B 2 159 ? 7.013   29.993  -31.611 1.00 72.49 159 B 1 
ATOM 4742 C CD  . GLU B 2 159 ? 6.117   29.274  -32.620 1.00 70.14 159 B 1 
ATOM 4743 O OE1 . GLU B 2 159 ? 5.891   28.064  -32.374 1.00 61.67 159 B 1 
ATOM 4744 O OE2 . GLU B 2 159 ? 5.649   29.908  -33.575 1.00 64.20 159 B 1 
ATOM 4745 N N   . SER B 2 160 ? 10.292  33.259  -31.773 1.00 83.96 160 B 1 
ATOM 4746 C CA  . SER B 2 160 ? 10.998  34.419  -32.276 1.00 82.93 160 B 1 
ATOM 4747 C C   . SER B 2 160 ? 11.991  34.008  -33.345 1.00 84.29 160 B 1 
ATOM 4748 O O   . SER B 2 160 ? 12.431  32.861  -33.419 1.00 82.00 160 B 1 
ATOM 4749 C CB  . SER B 2 160 ? 11.663  35.193  -31.137 1.00 78.84 160 B 1 
ATOM 4750 O OG  . SER B 2 160 ? 12.618  34.407  -30.456 1.00 68.06 160 B 1 
ATOM 4751 N N   . ASN B 2 161 ? 12.355  34.962  -34.194 1.00 80.82 161 B 1 
ATOM 4752 C CA  . ASN B 2 161 ? 13.328  34.753  -35.244 1.00 82.03 161 B 1 
ATOM 4753 C C   . ASN B 2 161 ? 14.630  35.461  -34.872 1.00 80.91 161 B 1 
ATOM 4754 O O   . ASN B 2 161 ? 14.621  36.654  -34.555 1.00 77.89 161 B 1 
ATOM 4755 C CB  . ASN B 2 161 ? 12.737  35.235  -36.572 1.00 81.21 161 B 1 
ATOM 4756 C CG  . ASN B 2 161 ? 11.627  34.322  -37.076 1.00 78.52 161 B 1 
ATOM 4757 O OD1 . ASN B 2 161 ? 11.546  33.153  -36.771 1.00 70.57 161 B 1 
ATOM 4758 N ND2 . ASN B 2 161 ? 10.733  34.841  -37.885 1.00 70.33 161 B 1 
ATOM 4759 N N   . ILE B 2 162 ? 15.716  34.729  -34.939 1.00 82.07 162 B 1 
ATOM 4760 C CA  . ILE B 2 162 ? 17.063  35.297  -34.839 1.00 81.03 162 B 1 
ATOM 4761 C C   . ILE B 2 162 ? 17.362  35.953  -36.187 1.00 80.71 162 B 1 
ATOM 4762 O O   . ILE B 2 162 ? 17.534  35.267  -37.184 1.00 79.58 162 B 1 
ATOM 4763 C CB  . ILE B 2 162 ? 18.098  34.217  -34.474 1.00 79.53 162 B 1 
ATOM 4764 C CG1 . ILE B 2 162 ? 17.721  33.487  -33.163 1.00 76.58 162 B 1 
ATOM 4765 C CG2 . ILE B 2 162 ? 19.484  34.864  -34.357 1.00 75.95 162 B 1 
ATOM 4766 C CD1 . ILE B 2 162 ? 18.622  32.280  -32.836 1.00 70.77 162 B 1 
ATOM 4767 N N   . THR B 2 163 ? 17.392  37.267  -36.206 1.00 78.98 163 B 1 
ATOM 4768 C CA  . THR B 2 163 ? 17.643  38.058  -37.425 1.00 78.87 163 B 1 
ATOM 4769 C C   . THR B 2 163 ? 19.067  38.611  -37.496 1.00 79.27 163 B 1 
ATOM 4770 O O   . THR B 2 163 ? 19.495  39.069  -38.547 1.00 74.79 163 B 1 
ATOM 4771 C CB  . THR B 2 163 ? 16.649  39.215  -37.532 1.00 77.44 163 B 1 
ATOM 4772 O OG1 . THR B 2 163 ? 16.661  39.974  -36.338 1.00 72.37 163 B 1 
ATOM 4773 C CG2 . THR B 2 163 ? 15.224  38.724  -37.747 1.00 69.84 163 B 1 
ATOM 4774 N N   . GLY B 2 164 ? 19.785  38.558  -36.392 1.00 76.57 164 B 1 
ATOM 4775 C CA  . GLY B 2 164 ? 21.160  39.032  -36.318 1.00 76.35 164 B 1 
ATOM 4776 C C   . GLY B 2 164 ? 21.892  38.487  -35.100 1.00 76.28 164 B 1 
ATOM 4777 O O   . GLY B 2 164 ? 21.269  38.001  -34.150 1.00 73.88 164 B 1 
ATOM 4778 N N   . LEU B 2 165 ? 23.218  38.577  -35.156 1.00 74.27 165 B 1 
ATOM 4779 C CA  . LEU B 2 165 ? 24.151  38.192  -34.105 1.00 75.29 165 B 1 
ATOM 4780 C C   . LEU B 2 165 ? 25.128  39.346  -33.892 1.00 73.95 165 B 1 
ATOM 4781 O O   . LEU B 2 165 ? 25.386  40.119  -34.815 1.00 71.35 165 B 1 
ATOM 4782 C CB  . LEU B 2 165 ? 24.878  36.900  -34.513 1.00 72.81 165 B 1 
ATOM 4783 C CG  . LEU B 2 165 ? 23.957  35.681  -34.725 1.00 67.70 165 B 1 
ATOM 4784 C CD1 . LEU B 2 165 ? 24.740  34.522  -35.330 1.00 62.20 165 B 1 
ATOM 4785 C CD2 . LEU B 2 165 ? 23.346  35.177  -33.414 1.00 62.38 165 B 1 
ATOM 4786 N N   . LEU B 2 166 ? 25.648  39.481  -32.672 1.00 68.97 166 B 1 
ATOM 4787 C CA  . LEU B 2 166 ? 26.654  40.477  -32.305 1.00 70.27 166 B 1 
ATOM 4788 C C   . LEU B 2 166 ? 28.004  39.833  -32.002 1.00 63.54 166 B 1 
ATOM 4789 O O   . LEU B 2 166 ? 28.020  38.742  -31.403 1.00 57.08 166 B 1 
ATOM 4790 C CB  . LEU B 2 166 ? 26.183  41.320  -31.110 1.00 64.08 166 B 1 
ATOM 4791 C CG  . LEU B 2 166 ? 25.100  42.377  -31.427 1.00 57.51 166 B 1 
ATOM 4792 C CD1 . LEU B 2 166 ? 24.612  43.030  -30.133 1.00 51.47 166 B 1 
ATOM 4793 C CD2 . LEU B 2 166 ? 25.633  43.495  -32.315 1.00 51.12 166 B 1 
ATOM 4794 O OXT . LEU B 2 166 ? 29.012  40.515  -32.341 1.00 49.54 166 B 1 
#
