# Supplementary material for: Modeling Human Protein Physical Interactions Involved in HIV Attachment In Silico
Source: Int J Mol Sci. 2025 Nov 20;26(22):11209. doi: 10.3390/ijms262211209 (PMC12652853; doi:10.3390/ijms262211209)
Supplement: Supplementary file 1 [file ijms-26-11209-s001.zip › Models/For gp120/ccr7_gp120_model.cif]

# By using this file you agree to the legally binding terms of use found at alphafoldserver.com/output-terms
data_4bcf353ab2e15f5b
#
_entry.id 4bcf353ab2e15f5b
#
loop_
_atom_type.symbol
C 
N 
O 
S 
#
loop_
_audit_author.name
_audit_author.pdbx_ordinal
"Google DeepMind" 1 
"Isomorphic Labs" 2 
#
_audit_conform.dict_location https://raw.githubusercontent.com/ihmwg/ModelCIF/master/dist/mmcif_ma.dic
_audit_conform.dict_name     mmcif_ma.dic
_audit_conform.dict_version  1.4.5
#
loop_
_chem_comp.formula
_chem_comp.formula_weight
_chem_comp.id
_chem_comp.mon_nstd_flag
_chem_comp.name
_chem_comp.pdbx_smiles
_chem_comp.pdbx_synonyms
_chem_comp.type
"C3 H7 N O2"    89.093  ALA y ALANINE         C[C@H](N)C(O)=O                  ? "L-PEPTIDE LINKING" 
"C6 H15 N4 O2"  175.209 ARG y ARGININE        N[C@@H](CCCNC(N)=[NH2+])C(O)=O   ? "L-PEPTIDE LINKING" 
"C4 H8 N2 O3"   132.118 ASN y ASPARAGINE      N[C@@H](CC(N)=O)C(O)=O           ? "L-PEPTIDE LINKING" 
"C4 H7 N O4"    133.103 ASP y "ASPARTIC ACID" N[C@@H](CC(O)=O)C(O)=O           ? "L-PEPTIDE LINKING" 
"C3 H7 N O2 S"  121.158 CYS y CYSTEINE        N[C@@H](CS)C(O)=O                ? "L-PEPTIDE LINKING" 
"C5 H10 N2 O3"  146.144 GLN y GLUTAMINE       N[C@@H](CCC(N)=O)C(O)=O          ? "L-PEPTIDE LINKING" 
"C5 H9 N O4"    147.129 GLU y "GLUTAMIC ACID" N[C@@H](CCC(O)=O)C(O)=O          ? "L-PEPTIDE LINKING" 
"C2 H5 N O2"    75.067  GLY y GLYCINE         NCC(O)=O                         ? "PEPTIDE LINKING"   
"C6 H10 N3 O2"  156.162 HIS y HISTIDINE       N[C@@H](Cc1c[nH]c[nH+]1)C(O)=O   ? "L-PEPTIDE LINKING" 
"C6 H13 N O2"   131.173 ILE y ISOLEUCINE      CC[C@H](C)[C@H](N)C(O)=O         ? "L-PEPTIDE LINKING" 
"C6 H13 N O2"   131.173 LEU y LEUCINE         CC(C)C[C@H](N)C(O)=O             ? "L-PEPTIDE LINKING" 
"C6 H15 N2 O2"  147.195 LYS y LYSINE          N[C@@H](CCCC[NH3+])C(O)=O        ? "L-PEPTIDE LINKING" 
"C5 H11 N O2 S" 149.211 MET y METHIONINE      CSCC[C@H](N)C(O)=O               ? "L-PEPTIDE LINKING" 
"C9 H11 N O2"   165.189 PHE y PHENYLALANINE   N[C@@H](Cc1ccccc1)C(O)=O         ? "L-PEPTIDE LINKING" 
"C5 H9 N O2"    115.130 PRO y PROLINE         OC(=O)[C@@H]1CCCN1               ? "L-PEPTIDE LINKING" 
"C3 H7 N O3"    105.093 SER y SERINE          N[C@@H](CO)C(O)=O                ? "L-PEPTIDE LINKING" 
"C4 H9 N O3"    119.119 THR y THREONINE       C[C@@H](O)[C@H](N)C(O)=O         ? "L-PEPTIDE LINKING" 
"C11 H12 N2 O2" 204.225 TRP y TRYPTOPHAN      N[C@@H](Cc1c[nH]c2ccccc12)C(O)=O ? "L-PEPTIDE LINKING" 
"C9 H11 N O3"   181.189 TYR y TYROSINE        N[C@@H](Cc1ccc(O)cc1)C(O)=O      ? "L-PEPTIDE LINKING" 
"C5 H11 N O2"   117.146 VAL y VALINE          CC(C)[C@H](N)C(O)=O              ? "L-PEPTIDE LINKING" 
#
_citation.book_publisher          ?
_citation.country                 UK
_citation.id                      primary
_citation.journal_full            Nature
_citation.journal_id_ASTM         NATUAS
_citation.journal_id_CSD          0006
_citation.journal_id_ISSN         0028-0836
_citation.journal_volume          630
_citation.page_first              493
_citation.page_last               500
_citation.pdbx_database_id_DOI    10.1038/s41586-024-07487-w
_citation.pdbx_database_id_PubMed 38718835
_citation.title                   "Accurate structure prediction of biomolecular interactions with AlphaFold 3"
_citation.year                    2024
#
loop_
_citation_author.citation_id
_citation_author.name
_citation_author.ordinal
primary "Google DeepMind" 1 
primary "Isomorphic Labs" 2 
#
loop_
_entity.id
_entity.pdbx_description
_entity.type
1 . polymer 
2 . polymer 
#
loop_
_entity_poly.entity_id
_entity_poly.pdbx_strand_id
_entity_poly.type
1 A polypeptide(L) 
2 B polypeptide(L) 
#
loop_
_entity_poly_seq.entity_id
_entity_poly_seq.hetero
_entity_poly_seq.mon_id
_entity_poly_seq.num
1 n MET 1   
1 n ASP 2   
1 n LEU 3   
1 n GLY 4   
1 n LYS 5   
1 n PRO 6   
1 n MET 7   
1 n LYS 8   
1 n SER 9   
1 n VAL 10  
1 n LEU 11  
1 n VAL 12  
1 n VAL 13  
1 n ALA 14  
1 n LEU 15  
1 n LEU 16  
1 n VAL 17  
1 n ILE 18  
1 n PHE 19  
1 n GLN 20  
1 n VAL 21  
1 n CYS 22  
1 n LEU 23  
1 n CYS 24  
1 n GLN 25  
1 n ASP 26  
1 n GLU 27  
1 n VAL 28  
1 n THR 29  
1 n ASP 30  
1 n ASP 31  
1 n TYR 32  
1 n ILE 33  
1 n GLY 34  
1 n ASP 35  
1 n ASN 36  
1 n THR 37  
1 n THR 38  
1 n VAL 39  
1 n ASP 40  
1 n TYR 41  
1 n THR 42  
1 n LEU 43  
1 n PHE 44  
1 n GLU 45  
1 n SER 46  
1 n LEU 47  
1 n CYS 48  
1 n SER 49  
1 n LYS 50  
1 n LYS 51  
1 n ASP 52  
1 n VAL 53  
1 n ARG 54  
1 n ASN 55  
1 n PHE 56  
1 n LYS 57  
1 n ALA 58  
1 n TRP 59  
1 n PHE 60  
1 n LEU 61  
1 n PRO 62  
1 n ILE 63  
1 n MET 64  
1 n TYR 65  
1 n SER 66  
1 n ILE 67  
1 n ILE 68  
1 n CYS 69  
1 n PHE 70  
1 n VAL 71  
1 n GLY 72  
1 n LEU 73  
1 n LEU 74  
1 n GLY 75  
1 n ASN 76  
1 n GLY 77  
1 n LEU 78  
1 n VAL 79  
1 n VAL 80  
1 n LEU 81  
1 n THR 82  
1 n TYR 83  
1 n ILE 84  
1 n TYR 85  
1 n PHE 86  
1 n LYS 87  
1 n ARG 88  
1 n LEU 89  
1 n LYS 90  
1 n THR 91  
1 n MET 92  
1 n THR 93  
1 n ASP 94  
1 n THR 95  
1 n TYR 96  
1 n LEU 97  
1 n LEU 98  
1 n ASN 99  
1 n LEU 100 
1 n ALA 101 
1 n VAL 102 
1 n ALA 103 
1 n ASP 104 
1 n ILE 105 
1 n LEU 106 
1 n PHE 107 
1 n LEU 108 
1 n LEU 109 
1 n THR 110 
1 n LEU 111 
1 n PRO 112 
1 n PHE 113 
1 n TRP 114 
1 n ALA 115 
1 n TYR 116 
1 n SER 117 
1 n ALA 118 
1 n ALA 119 
1 n LYS 120 
1 n SER 121 
1 n TRP 122 
1 n VAL 123 
1 n PHE 124 
1 n GLY 125 
1 n VAL 126 
1 n HIS 127 
1 n PHE 128 
1 n CYS 129 
1 n LYS 130 
1 n LEU 131 
1 n ILE 132 
1 n PHE 133 
1 n ALA 134 
1 n ILE 135 
1 n TYR 136 
1 n LYS 137 
1 n MET 138 
1 n SER 139 
1 n PHE 140 
1 n PHE 141 
1 n SER 142 
1 n GLY 143 
1 n MET 144 
1 n LEU 145 
1 n LEU 146 
1 n LEU 147 
1 n LEU 148 
1 n CYS 149 
1 n ILE 150 
1 n SER 151 
1 n ILE 152 
1 n ASP 153 
1 n ARG 154 
1 n TYR 155 
1 n VAL 156 
1 n ALA 157 
1 n ILE 158 
1 n VAL 159 
1 n GLN 160 
1 n ALA 161 
1 n VAL 162 
1 n SER 163 
1 n ALA 164 
1 n HIS 165 
1 n ARG 166 
1 n HIS 167 
1 n ARG 168 
1 n ALA 169 
1 n ARG 170 
1 n VAL 171 
1 n LEU 172 
1 n LEU 173 
1 n ILE 174 
1 n SER 175 
1 n LYS 176 
1 n LEU 177 
1 n SER 178 
1 n CYS 179 
1 n VAL 180 
1 n GLY 181 
1 n ILE 182 
1 n TRP 183 
1 n ILE 184 
1 n LEU 185 
1 n ALA 186 
1 n THR 187 
1 n VAL 188 
1 n LEU 189 
1 n SER 190 
1 n ILE 191 
1 n PRO 192 
1 n GLU 193 
1 n LEU 194 
1 n LEU 195 
1 n TYR 196 
1 n SER 197 
1 n ASP 198 
1 n LEU 199 
1 n GLN 200 
1 n ARG 201 
1 n SER 202 
1 n SER 203 
1 n SER 204 
1 n GLU 205 
1 n GLN 206 
1 n ALA 207 
1 n MET 208 
1 n ARG 209 
1 n CYS 210 
1 n SER 211 
1 n LEU 212 
1 n ILE 213 
1 n THR 214 
1 n GLU 215 
1 n HIS 216 
1 n VAL 217 
1 n GLU 218 
1 n ALA 219 
1 n PHE 220 
1 n ILE 221 
1 n THR 222 
1 n ILE 223 
1 n GLN 224 
1 n VAL 225 
1 n ALA 226 
1 n GLN 227 
1 n MET 228 
1 n VAL 229 
1 n ILE 230 
1 n GLY 231 
1 n PHE 232 
1 n LEU 233 
1 n VAL 234 
1 n PRO 235 
1 n LEU 236 
1 n LEU 237 
1 n ALA 238 
1 n MET 239 
1 n SER 240 
1 n PHE 241 
1 n CYS 242 
1 n TYR 243 
1 n LEU 244 
1 n VAL 245 
1 n ILE 246 
1 n ILE 247 
1 n ARG 248 
1 n THR 249 
1 n LEU 250 
1 n LEU 251 
1 n GLN 252 
1 n ALA 253 
1 n ARG 254 
1 n ASN 255 
1 n PHE 256 
1 n GLU 257 
1 n ARG 258 
1 n ASN 259 
1 n LYS 260 
1 n ALA 261 
1 n ILE 262 
1 n LYS 263 
1 n VAL 264 
1 n ILE 265 
1 n ILE 266 
1 n ALA 267 
1 n VAL 268 
1 n VAL 269 
1 n VAL 270 
1 n VAL 271 
1 n PHE 272 
1 n ILE 273 
1 n VAL 274 
1 n PHE 275 
1 n GLN 276 
1 n LEU 277 
1 n PRO 278 
1 n TYR 279 
1 n ASN 280 
1 n GLY 281 
1 n VAL 282 
1 n VAL 283 
1 n LEU 284 
1 n ALA 285 
1 n GLN 286 
1 n THR 287 
1 n VAL 288 
1 n ALA 289 
1 n ASN 290 
1 n PHE 291 
1 n ASN 292 
1 n ILE 293 
1 n THR 294 
1 n SER 295 
1 n SER 296 
1 n THR 297 
1 n CYS 298 
1 n GLU 299 
1 n LEU 300 
1 n SER 301 
1 n LYS 302 
1 n GLN 303 
1 n LEU 304 
1 n ASN 305 
1 n ILE 306 
1 n ALA 307 
1 n TYR 308 
1 n ASP 309 
1 n VAL 310 
1 n THR 311 
1 n TYR 312 
1 n SER 313 
1 n LEU 314 
1 n ALA 315 
1 n CYS 316 
1 n VAL 317 
1 n ARG 318 
1 n CYS 319 
1 n CYS 320 
1 n VAL 321 
1 n ASN 322 
1 n PRO 323 
1 n PHE 324 
1 n LEU 325 
1 n TYR 326 
1 n ALA 327 
1 n PHE 328 
1 n ILE 329 
1 n GLY 330 
1 n VAL 331 
1 n LYS 332 
1 n PHE 333 
1 n ARG 334 
1 n ASN 335 
1 n ASP 336 
1 n LEU 337 
1 n PHE 338 
1 n LYS 339 
1 n LEU 340 
1 n PHE 341 
1 n LYS 342 
1 n ASP 343 
1 n LEU 344 
1 n GLY 345 
1 n CYS 346 
1 n LEU 347 
1 n SER 348 
1 n GLN 349 
1 n GLU 350 
1 n GLN 351 
1 n LEU 352 
1 n ARG 353 
1 n GLN 354 
1 n TRP 355 
1 n SER 356 
1 n SER 357 
1 n CYS 358 
1 n ARG 359 
1 n HIS 360 
1 n ILE 361 
1 n ARG 362 
1 n ARG 363 
1 n SER 364 
1 n SER 365 
1 n MET 366 
1 n SER 367 
1 n VAL 368 
1 n GLU 369 
1 n ALA 370 
1 n GLU 371 
1 n THR 372 
1 n THR 373 
1 n THR 374 
1 n THR 375 
1 n PHE 376 
1 n SER 377 
1 n PRO 378 
2 n ILE 1   
2 n ILE 2   
2 n ILE 3   
2 n VAL 4   
2 n GLN 5   
2 n LEU 6   
2 n ILE 7   
2 n GLU 8   
2 n PRO 9   
2 n VAL 10  
2 n ASN 11  
2 n ILE 12  
2 n THR 13  
2 n CYS 14  
2 n ILE 15  
2 n ARG 16  
2 n PRO 17  
2 n GLY 18  
2 n ASN 19  
2 n ASN 20  
2 n THR 21  
2 n ARG 22  
2 n THR 23  
2 n SER 24  
2 n ILE 25  
2 n ARG 26  
2 n ILE 27  
2 n GLY 28  
2 n PRO 29  
2 n GLY 30  
2 n GLN 31  
2 n THR 32  
2 n PHE 33  
2 n TYR 34  
2 n ALA 35  
2 n THR 36  
2 n GLY 37  
2 n ASP 38  
2 n VAL 39  
2 n ILE 40  
2 n GLY 41  
2 n ASP 42  
2 n ILE 43  
2 n ARG 44  
2 n LYS 45  
2 n ALA 46  
2 n HIS 47  
2 n CYS 48  
2 n ASN 49  
2 n VAL 50  
2 n SER 51  
2 n ARG 52  
2 n ALA 53  
2 n ALA 54  
2 n TRP 55  
2 n ASN 56  
2 n SER 57  
2 n THR 58  
2 n LEU 59  
2 n GLN 60  
2 n LYS 61  
2 n ILE 62  
2 n SER 63  
2 n ILE 64  
2 n GLN 65  
2 n LEU 66  
2 n ARG 67  
2 n ARG 68  
2 n TYR 69  
2 n PHE 70  
2 n ASN 71  
2 n ASN 72  
2 n LYS 73  
2 n THR 74  
2 n ILE 75  
2 n ILE 76  
2 n PHE 77  
2 n LYS 78  
2 n ASN 79  
2 n SER 80  
2 n SER 81  
2 n GLY 82  
2 n GLY 83  
2 n ASP 84  
2 n VAL 85  
2 n GLU 86  
2 n VAL 87  
2 n ALA 88  
2 n THR 89  
2 n HIS 90  
2 n SER 91  
2 n PHE 92  
2 n ASN 93  
2 n CYS 94  
2 n GLY 95  
2 n GLY 96  
2 n GLU 97  
2 n PHE 98  
2 n PHE 99  
2 n TYR 100 
2 n CYS 101 
2 n ASN 102 
2 n THR 103 
2 n THR 104 
2 n ASP 105 
2 n LEU 106 
2 n PHE 107 
2 n ASP 108 
2 n SER 109 
2 n THR 110 
2 n TRP 111 
2 n ASP 112 
2 n GLU 113 
2 n ASN 114 
2 n SER 115 
2 n THR 116 
2 n VAL 117 
2 n THR 118 
2 n ASN 119 
2 n ILE 120 
2 n THR 121 
2 n GLU 122 
2 n PRO 123 
2 n LYS 124 
2 n ALA 125 
2 n THR 126 
2 n ILE 127 
2 n THR 128 
2 n LEU 129 
2 n PRO 130 
2 n CYS 131 
2 n ARG 132 
2 n ILE 133 
2 n LYS 134 
2 n GLN 135 
2 n ILE 136 
2 n ILE 137 
2 n ASN 138 
2 n MET 139 
2 n TRP 140 
2 n GLN 141 
2 n ARG 142 
2 n VAL 143 
2 n GLY 144 
2 n GLN 145 
2 n ALA 146 
2 n MET 147 
2 n TYR 148 
2 n ALA 149 
2 n PRO 150 
2 n PRO 151 
2 n ILE 152 
2 n LYS 153 
2 n GLY 154 
2 n SER 155 
2 n ILE 156 
2 n ARG 157 
2 n CYS 158 
2 n GLU 159 
2 n SER 160 
2 n ASN 161 
2 n ILE 162 
2 n THR 163 
2 n GLY 164 
2 n LEU 165 
2 n LEU 166 
#
_ma_data.content_type "model coordinates"
_ma_data.id           1
_ma_data.name         Model
#
_ma_model_list.data_id          1
_ma_model_list.model_group_id   1
_ma_model_list.model_group_name "AlphaFold-beta-20231127 (2b86f29d-618d-47cf-8aef-20020b1102eb @ 2025-03-05 01:47:19)"
_ma_model_list.model_id         1
_ma_model_list.model_name       "Top ranked model"
_ma_model_list.model_type       "Ab initio model"
_ma_model_list.ordinal_id       1
#
loop_
_ma_protocol_step.method_type
_ma_protocol_step.ordinal_id
_ma_protocol_step.protocol_id
_ma_protocol_step.step_id
"coevolution MSA" 1 1 1 
"template search" 2 1 2 
modeling          3 1 3 
#
loop_
_ma_qa_metric.id
_ma_qa_metric.mode
_ma_qa_metric.name
_ma_qa_metric.software_group_id
_ma_qa_metric.type
1 global pLDDT 1 pLDDT 
2 local  pLDDT 1 pLDDT 
#
_ma_qa_metric_global.metric_id    1
_ma_qa_metric_global.metric_value 68.27
_ma_qa_metric_global.model_id     1
_ma_qa_metric_global.ordinal_id   1
#
_ma_software_group.group_id    1
_ma_software_group.ordinal_id  1
_ma_software_group.software_id 1
#
loop_
_ma_target_entity.data_id
_ma_target_entity.entity_id
_ma_target_entity.origin
1 1 . 
1 2 . 
#
loop_
_ma_target_entity_instance.asym_id
_ma_target_entity_instance.details
_ma_target_entity_instance.entity_id
A . 1 
B . 2 
#
loop_
_pdbx_data_usage.details
_pdbx_data_usage.id
_pdbx_data_usage.type
_pdbx_data_usage.url
;NON-COMMERCIAL USE ONLY, BY USING THIS FILE YOU AGREE TO THE TERMS OF USE FOUND
AT alphafoldserver.com/output-terms.
;
1 license    ? 
;THE INFORMATION IS NOT INTENDED FOR, HAS NOT BEEN VALIDATED FOR, AND IS NOT
APPROVED FOR CLINICAL USE. IT SHOULD NOT BE USED FOR CLINICAL PURPOSE OR RELIED
ON FOR MEDICAL OR OTHER PROFESSIONAL ADVICE. IT IS THEORETICAL MODELLING ONLY
AND CAUTION SHOULD BE EXERCISED IN ITS USE. IT IS PROVIDED "AS-IS" WITHOUT ANY
WARRANTY OF ANY KIND, WHETHER EXPRESSED OR IMPLIED. NO WARRANTY IS GIVEN THAT
USE OF THE INFORMATION SHALL NOT INFRINGE THE RIGHTS OF ANY THIRD PARTY.
;
2 disclaimer ? 
#
loop_
_pdbx_poly_seq_scheme.asym_id
_pdbx_poly_seq_scheme.auth_seq_num
_pdbx_poly_seq_scheme.entity_id
_pdbx_poly_seq_scheme.hetero
_pdbx_poly_seq_scheme.mon_id
_pdbx_poly_seq_scheme.pdb_ins_code
_pdbx_poly_seq_scheme.pdb_seq_num
_pdbx_poly_seq_scheme.pdb_strand_id
_pdbx_poly_seq_scheme.seq_id
A 1   1 n MET . 1   A 1   
A 2   1 n ASP . 2   A 2   
A 3   1 n LEU . 3   A 3   
A 4   1 n GLY . 4   A 4   
A 5   1 n LYS . 5   A 5   
A 6   1 n PRO . 6   A 6   
A 7   1 n MET . 7   A 7   
A 8   1 n LYS . 8   A 8   
A 9   1 n SER . 9   A 9   
A 10  1 n VAL . 10  A 10  
A 11  1 n LEU . 11  A 11  
A 12  1 n VAL . 12  A 12  
A 13  1 n VAL . 13  A 13  
A 14  1 n ALA . 14  A 14  
A 15  1 n LEU . 15  A 15  
A 16  1 n LEU . 16  A 16  
A 17  1 n VAL . 17  A 17  
A 18  1 n ILE . 18  A 18  
A 19  1 n PHE . 19  A 19  
A 20  1 n GLN . 20  A 20  
A 21  1 n VAL . 21  A 21  
A 22  1 n CYS . 22  A 22  
A 23  1 n LEU . 23  A 23  
A 24  1 n CYS . 24  A 24  
A 25  1 n GLN . 25  A 25  
A 26  1 n ASP . 26  A 26  
A 27  1 n GLU . 27  A 27  
A 28  1 n VAL . 28  A 28  
A 29  1 n THR . 29  A 29  
A 30  1 n ASP . 30  A 30  
A 31  1 n ASP . 31  A 31  
A 32  1 n TYR . 32  A 32  
A 33  1 n ILE . 33  A 33  
A 34  1 n GLY . 34  A 34  
A 35  1 n ASP . 35  A 35  
A 36  1 n ASN . 36  A 36  
A 37  1 n THR . 37  A 37  
A 38  1 n THR . 38  A 38  
A 39  1 n VAL . 39  A 39  
A 40  1 n ASP . 40  A 40  
A 41  1 n TYR . 41  A 41  
A 42  1 n THR . 42  A 42  
A 43  1 n LEU . 43  A 43  
A 44  1 n PHE . 44  A 44  
A 45  1 n GLU . 45  A 45  
A 46  1 n SER . 46  A 46  
A 47  1 n LEU . 47  A 47  
A 48  1 n CYS . 48  A 48  
A 49  1 n SER . 49  A 49  
A 50  1 n LYS . 50  A 50  
A 51  1 n LYS . 51  A 51  
A 52  1 n ASP . 52  A 52  
A 53  1 n VAL . 53  A 53  
A 54  1 n ARG . 54  A 54  
A 55  1 n ASN . 55  A 55  
A 56  1 n PHE . 56  A 56  
A 57  1 n LYS . 57  A 57  
A 58  1 n ALA . 58  A 58  
A 59  1 n TRP . 59  A 59  
A 60  1 n PHE . 60  A 60  
A 61  1 n LEU . 61  A 61  
A 62  1 n PRO . 62  A 62  
A 63  1 n ILE . 63  A 63  
A 64  1 n MET . 64  A 64  
A 65  1 n TYR . 65  A 65  
A 66  1 n SER . 66  A 66  
A 67  1 n ILE . 67  A 67  
A 68  1 n ILE . 68  A 68  
A 69  1 n CYS . 69  A 69  
A 70  1 n PHE . 70  A 70  
A 71  1 n VAL . 71  A 71  
A 72  1 n GLY . 72  A 72  
A 73  1 n LEU . 73  A 73  
A 74  1 n LEU . 74  A 74  
A 75  1 n GLY . 75  A 75  
A 76  1 n ASN . 76  A 76  
A 77  1 n GLY . 77  A 77  
A 78  1 n LEU . 78  A 78  
A 79  1 n VAL . 79  A 79  
A 80  1 n VAL . 80  A 80  
A 81  1 n LEU . 81  A 81  
A 82  1 n THR . 82  A 82  
A 83  1 n TYR . 83  A 83  
A 84  1 n ILE . 84  A 84  
A 85  1 n TYR . 85  A 85  
A 86  1 n PHE . 86  A 86  
A 87  1 n LYS . 87  A 87  
A 88  1 n ARG . 88  A 88  
A 89  1 n LEU . 89  A 89  
A 90  1 n LYS . 90  A 90  
A 91  1 n THR . 91  A 91  
A 92  1 n MET . 92  A 92  
A 93  1 n THR . 93  A 93  
A 94  1 n ASP . 94  A 94  
A 95  1 n THR . 95  A 95  
A 96  1 n TYR . 96  A 96  
A 97  1 n LEU . 97  A 97  
A 98  1 n LEU . 98  A 98  
A 99  1 n ASN . 99  A 99  
A 100 1 n LEU . 100 A 100 
A 101 1 n ALA . 101 A 101 
A 102 1 n VAL . 102 A 102 
A 103 1 n ALA . 103 A 103 
A 104 1 n ASP . 104 A 104 
A 105 1 n ILE . 105 A 105 
A 106 1 n LEU . 106 A 106 
A 107 1 n PHE . 107 A 107 
A 108 1 n LEU . 108 A 108 
A 109 1 n LEU . 109 A 109 
A 110 1 n THR . 110 A 110 
A 111 1 n LEU . 111 A 111 
A 112 1 n PRO . 112 A 112 
A 113 1 n PHE . 113 A 113 
A 114 1 n TRP . 114 A 114 
A 115 1 n ALA . 115 A 115 
A 116 1 n TYR . 116 A 116 
A 117 1 n SER . 117 A 117 
A 118 1 n ALA . 118 A 118 
A 119 1 n ALA . 119 A 119 
A 120 1 n LYS . 120 A 120 
A 121 1 n SER . 121 A 121 
A 122 1 n TRP . 122 A 122 
A 123 1 n VAL . 123 A 123 
A 124 1 n PHE . 124 A 124 
A 125 1 n GLY . 125 A 125 
A 126 1 n VAL . 126 A 126 
A 127 1 n HIS . 127 A 127 
A 128 1 n PHE . 128 A 128 
A 129 1 n CYS . 129 A 129 
A 130 1 n LYS . 130 A 130 
A 131 1 n LEU . 131 A 131 
A 132 1 n ILE . 132 A 132 
A 133 1 n PHE . 133 A 133 
A 134 1 n ALA . 134 A 134 
A 135 1 n ILE . 135 A 135 
A 136 1 n TYR . 136 A 136 
A 137 1 n LYS . 137 A 137 
A 138 1 n MET . 138 A 138 
A 139 1 n SER . 139 A 139 
A 140 1 n PHE . 140 A 140 
A 141 1 n PHE . 141 A 141 
A 142 1 n SER . 142 A 142 
A 143 1 n GLY . 143 A 143 
A 144 1 n MET . 144 A 144 
A 145 1 n LEU . 145 A 145 
A 146 1 n LEU . 146 A 146 
A 147 1 n LEU . 147 A 147 
A 148 1 n LEU . 148 A 148 
A 149 1 n CYS . 149 A 149 
A 150 1 n ILE . 150 A 150 
A 151 1 n SER . 151 A 151 
A 152 1 n ILE . 152 A 152 
A 153 1 n ASP . 153 A 153 
A 154 1 n ARG . 154 A 154 
A 155 1 n TYR . 155 A 155 
A 156 1 n VAL . 156 A 156 
A 157 1 n ALA . 157 A 157 
A 158 1 n ILE . 158 A 158 
A 159 1 n VAL . 159 A 159 
A 160 1 n GLN . 160 A 160 
A 161 1 n ALA . 161 A 161 
A 162 1 n VAL . 162 A 162 
A 163 1 n SER . 163 A 163 
A 164 1 n ALA . 164 A 164 
A 165 1 n HIS . 165 A 165 
A 166 1 n ARG . 166 A 166 
A 167 1 n HIS . 167 A 167 
A 168 1 n ARG . 168 A 168 
A 169 1 n ALA . 169 A 169 
A 170 1 n ARG . 170 A 170 
A 171 1 n VAL . 171 A 171 
A 172 1 n LEU . 172 A 172 
A 173 1 n LEU . 173 A 173 
A 174 1 n ILE . 174 A 174 
A 175 1 n SER . 175 A 175 
A 176 1 n LYS . 176 A 176 
A 177 1 n LEU . 177 A 177 
A 178 1 n SER . 178 A 178 
A 179 1 n CYS . 179 A 179 
A 180 1 n VAL . 180 A 180 
A 181 1 n GLY . 181 A 181 
A 182 1 n ILE . 182 A 182 
A 183 1 n TRP . 183 A 183 
A 184 1 n ILE . 184 A 184 
A 185 1 n LEU . 185 A 185 
A 186 1 n ALA . 186 A 186 
A 187 1 n THR . 187 A 187 
A 188 1 n VAL . 188 A 188 
A 189 1 n LEU . 189 A 189 
A 190 1 n SER . 190 A 190 
A 191 1 n ILE . 191 A 191 
A 192 1 n PRO . 192 A 192 
A 193 1 n GLU . 193 A 193 
A 194 1 n LEU . 194 A 194 
A 195 1 n LEU . 195 A 195 
A 196 1 n TYR . 196 A 196 
A 197 1 n SER . 197 A 197 
A 198 1 n ASP . 198 A 198 
A 199 1 n LEU . 199 A 199 
A 200 1 n GLN . 200 A 200 
A 201 1 n ARG . 201 A 201 
A 202 1 n SER . 202 A 202 
A 203 1 n SER . 203 A 203 
A 204 1 n SER . 204 A 204 
A 205 1 n GLU . 205 A 205 
A 206 1 n GLN . 206 A 206 
A 207 1 n ALA . 207 A 207 
A 208 1 n MET . 208 A 208 
A 209 1 n ARG . 209 A 209 
A 210 1 n CYS . 210 A 210 
A 211 1 n SER . 211 A 211 
A 212 1 n LEU . 212 A 212 
A 213 1 n ILE . 213 A 213 
A 214 1 n THR . 214 A 214 
A 215 1 n GLU . 215 A 215 
A 216 1 n HIS . 216 A 216 
A 217 1 n VAL . 217 A 217 
A 218 1 n GLU . 218 A 218 
A 219 1 n ALA . 219 A 219 
A 220 1 n PHE . 220 A 220 
A 221 1 n ILE . 221 A 221 
A 222 1 n THR . 222 A 222 
A 223 1 n ILE . 223 A 223 
A 224 1 n GLN . 224 A 224 
A 225 1 n VAL . 225 A 225 
A 226 1 n ALA . 226 A 226 
A 227 1 n GLN . 227 A 227 
A 228 1 n MET . 228 A 228 
A 229 1 n VAL . 229 A 229 
A 230 1 n ILE . 230 A 230 
A 231 1 n GLY . 231 A 231 
A 232 1 n PHE . 232 A 232 
A 233 1 n LEU . 233 A 233 
A 234 1 n VAL . 234 A 234 
A 235 1 n PRO . 235 A 235 
A 236 1 n LEU . 236 A 236 
A 237 1 n LEU . 237 A 237 
A 238 1 n ALA . 238 A 238 
A 239 1 n MET . 239 A 239 
A 240 1 n SER . 240 A 240 
A 241 1 n PHE . 241 A 241 
A 242 1 n CYS . 242 A 242 
A 243 1 n TYR . 243 A 243 
A 244 1 n LEU . 244 A 244 
A 245 1 n VAL . 245 A 245 
A 246 1 n ILE . 246 A 246 
A 247 1 n ILE . 247 A 247 
A 248 1 n ARG . 248 A 248 
A 249 1 n THR . 249 A 249 
A 250 1 n LEU . 250 A 250 
A 251 1 n LEU . 251 A 251 
A 252 1 n GLN . 252 A 252 
A 253 1 n ALA . 253 A 253 
A 254 1 n ARG . 254 A 254 
A 255 1 n ASN . 255 A 255 
A 256 1 n PHE . 256 A 256 
A 257 1 n GLU . 257 A 257 
A 258 1 n ARG . 258 A 258 
A 259 1 n ASN . 259 A 259 
A 260 1 n LYS . 260 A 260 
A 261 1 n ALA . 261 A 261 
A 262 1 n ILE . 262 A 262 
A 263 1 n LYS . 263 A 263 
A 264 1 n VAL . 264 A 264 
A 265 1 n ILE . 265 A 265 
A 266 1 n ILE . 266 A 266 
A 267 1 n ALA . 267 A 267 
A 268 1 n VAL . 268 A 268 
A 269 1 n VAL . 269 A 269 
A 270 1 n VAL . 270 A 270 
A 271 1 n VAL . 271 A 271 
A 272 1 n PHE . 272 A 272 
A 273 1 n ILE . 273 A 273 
A 274 1 n VAL . 274 A 274 
A 275 1 n PHE . 275 A 275 
A 276 1 n GLN . 276 A 276 
A 277 1 n LEU . 277 A 277 
A 278 1 n PRO . 278 A 278 
A 279 1 n TYR . 279 A 279 
A 280 1 n ASN . 280 A 280 
A 281 1 n GLY . 281 A 281 
A 282 1 n VAL . 282 A 282 
A 283 1 n VAL . 283 A 283 
A 284 1 n LEU . 284 A 284 
A 285 1 n ALA . 285 A 285 
A 286 1 n GLN . 286 A 286 
A 287 1 n THR . 287 A 287 
A 288 1 n VAL . 288 A 288 
A 289 1 n ALA . 289 A 289 
A 290 1 n ASN . 290 A 290 
A 291 1 n PHE . 291 A 291 
A 292 1 n ASN . 292 A 292 
A 293 1 n ILE . 293 A 293 
A 294 1 n THR . 294 A 294 
A 295 1 n SER . 295 A 295 
A 296 1 n SER . 296 A 296 
A 297 1 n THR . 297 A 297 
A 298 1 n CYS . 298 A 298 
A 299 1 n GLU . 299 A 299 
A 300 1 n LEU . 300 A 300 
A 301 1 n SER . 301 A 301 
A 302 1 n LYS . 302 A 302 
A 303 1 n GLN . 303 A 303 
A 304 1 n LEU . 304 A 304 
A 305 1 n ASN . 305 A 305 
A 306 1 n ILE . 306 A 306 
A 307 1 n ALA . 307 A 307 
A 308 1 n TYR . 308 A 308 
A 309 1 n ASP . 309 A 309 
A 310 1 n VAL . 310 A 310 
A 311 1 n THR . 311 A 311 
A 312 1 n TYR . 312 A 312 
A 313 1 n SER . 313 A 313 
A 314 1 n LEU . 314 A 314 
A 315 1 n ALA . 315 A 315 
A 316 1 n CYS . 316 A 316 
A 317 1 n VAL . 317 A 317 
A 318 1 n ARG . 318 A 318 
A 319 1 n CYS . 319 A 319 
A 320 1 n CYS . 320 A 320 
A 321 1 n VAL . 321 A 321 
A 322 1 n ASN . 322 A 322 
A 323 1 n PRO . 323 A 323 
A 324 1 n PHE . 324 A 324 
A 325 1 n LEU . 325 A 325 
A 326 1 n TYR . 326 A 326 
A 327 1 n ALA . 327 A 327 
A 328 1 n PHE . 328 A 328 
A 329 1 n ILE . 329 A 329 
A 330 1 n GLY . 330 A 330 
A 331 1 n VAL . 331 A 331 
A 332 1 n LYS . 332 A 332 
A 333 1 n PHE . 333 A 333 
A 334 1 n ARG . 334 A 334 
A 335 1 n ASN . 335 A 335 
A 336 1 n ASP . 336 A 336 
A 337 1 n LEU . 337 A 337 
A 338 1 n PHE . 338 A 338 
A 339 1 n LYS . 339 A 339 
A 340 1 n LEU . 340 A 340 
A 341 1 n PHE . 341 A 341 
A 342 1 n LYS . 342 A 342 
A 343 1 n ASP . 343 A 343 
A 344 1 n LEU . 344 A 344 
A 345 1 n GLY . 345 A 345 
A 346 1 n CYS . 346 A 346 
A 347 1 n LEU . 347 A 347 
A 348 1 n SER . 348 A 348 
A 349 1 n GLN . 349 A 349 
A 350 1 n GLU . 350 A 350 
A 351 1 n GLN . 351 A 351 
A 352 1 n LEU . 352 A 352 
A 353 1 n ARG . 353 A 353 
A 354 1 n GLN . 354 A 354 
A 355 1 n TRP . 355 A 355 
A 356 1 n SER . 356 A 356 
A 357 1 n SER . 357 A 357 
A 358 1 n CYS . 358 A 358 
A 359 1 n ARG . 359 A 359 
A 360 1 n HIS . 360 A 360 
A 361 1 n ILE . 361 A 361 
A 362 1 n ARG . 362 A 362 
A 363 1 n ARG . 363 A 363 
A 364 1 n SER . 364 A 364 
A 365 1 n SER . 365 A 365 
A 366 1 n MET . 366 A 366 
A 367 1 n SER . 367 A 367 
A 368 1 n VAL . 368 A 368 
A 369 1 n GLU . 369 A 369 
A 370 1 n ALA . 370 A 370 
A 371 1 n GLU . 371 A 371 
A 372 1 n THR . 372 A 372 
A 373 1 n THR . 373 A 373 
A 374 1 n THR . 374 A 374 
A 375 1 n THR . 375 A 375 
A 376 1 n PHE . 376 A 376 
A 377 1 n SER . 377 A 377 
A 378 1 n PRO . 378 A 378 
B 1   2 n ILE . 1   B 1   
B 2   2 n ILE . 2   B 2   
B 3   2 n ILE . 3   B 3   
B 4   2 n VAL . 4   B 4   
B 5   2 n GLN . 5   B 5   
B 6   2 n LEU . 6   B 6   
B 7   2 n ILE . 7   B 7   
B 8   2 n GLU . 8   B 8   
B 9   2 n PRO . 9   B 9   
B 10  2 n VAL . 10  B 10  
B 11  2 n ASN . 11  B 11  
B 12  2 n ILE . 12  B 12  
B 13  2 n THR . 13  B 13  
B 14  2 n CYS . 14  B 14  
B 15  2 n ILE . 15  B 15  
B 16  2 n ARG . 16  B 16  
B 17  2 n PRO . 17  B 17  
B 18  2 n GLY . 18  B 18  
B 19  2 n ASN . 19  B 19  
B 20  2 n ASN . 20  B 20  
B 21  2 n THR . 21  B 21  
B 22  2 n ARG . 22  B 22  
B 23  2 n THR . 23  B 23  
B 24  2 n SER . 24  B 24  
B 25  2 n ILE . 25  B 25  
B 26  2 n ARG . 26  B 26  
B 27  2 n ILE . 27  B 27  
B 28  2 n GLY . 28  B 28  
B 29  2 n PRO . 29  B 29  
B 30  2 n GLY . 30  B 30  
B 31  2 n GLN . 31  B 31  
B 32  2 n THR . 32  B 32  
B 33  2 n PHE . 33  B 33  
B 34  2 n TYR . 34  B 34  
B 35  2 n ALA . 35  B 35  
B 36  2 n THR . 36  B 36  
B 37  2 n GLY . 37  B 37  
B 38  2 n ASP . 38  B 38  
B 39  2 n VAL . 39  B 39  
B 40  2 n ILE . 40  B 40  
B 41  2 n GLY . 41  B 41  
B 42  2 n ASP . 42  B 42  
B 43  2 n ILE . 43  B 43  
B 44  2 n ARG . 44  B 44  
B 45  2 n LYS . 45  B 45  
B 46  2 n ALA . 46  B 46  
B 47  2 n HIS . 47  B 47  
B 48  2 n CYS . 48  B 48  
B 49  2 n ASN . 49  B 49  
B 50  2 n VAL . 50  B 50  
B 51  2 n SER . 51  B 51  
B 52  2 n ARG . 52  B 52  
B 53  2 n ALA . 53  B 53  
B 54  2 n ALA . 54  B 54  
B 55  2 n TRP . 55  B 55  
B 56  2 n ASN . 56  B 56  
B 57  2 n SER . 57  B 57  
B 58  2 n THR . 58  B 58  
B 59  2 n LEU . 59  B 59  
B 60  2 n GLN . 60  B 60  
B 61  2 n LYS . 61  B 61  
B 62  2 n ILE . 62  B 62  
B 63  2 n SER . 63  B 63  
B 64  2 n ILE . 64  B 64  
B 65  2 n GLN . 65  B 65  
B 66  2 n LEU . 66  B 66  
B 67  2 n ARG . 67  B 67  
B 68  2 n ARG . 68  B 68  
B 69  2 n TYR . 69  B 69  
B 70  2 n PHE . 70  B 70  
B 71  2 n ASN . 71  B 71  
B 72  2 n ASN . 72  B 72  
B 73  2 n LYS . 73  B 73  
B 74  2 n THR . 74  B 74  
B 75  2 n ILE . 75  B 75  
B 76  2 n ILE . 76  B 76  
B 77  2 n PHE . 77  B 77  
B 78  2 n LYS . 78  B 78  
B 79  2 n ASN . 79  B 79  
B 80  2 n SER . 80  B 80  
B 81  2 n SER . 81  B 81  
B 82  2 n GLY . 82  B 82  
B 83  2 n GLY . 83  B 83  
B 84  2 n ASP . 84  B 84  
B 85  2 n VAL . 85  B 85  
B 86  2 n GLU . 86  B 86  
B 87  2 n VAL . 87  B 87  
B 88  2 n ALA . 88  B 88  
B 89  2 n THR . 89  B 89  
B 90  2 n HIS . 90  B 90  
B 91  2 n SER . 91  B 91  
B 92  2 n PHE . 92  B 92  
B 93  2 n ASN . 93  B 93  
B 94  2 n CYS . 94  B 94  
B 95  2 n GLY . 95  B 95  
B 96  2 n GLY . 96  B 96  
B 97  2 n GLU . 97  B 97  
B 98  2 n PHE . 98  B 98  
B 99  2 n PHE . 99  B 99  
B 100 2 n TYR . 100 B 100 
B 101 2 n CYS . 101 B 101 
B 102 2 n ASN . 102 B 102 
B 103 2 n THR . 103 B 103 
B 104 2 n THR . 104 B 104 
B 105 2 n ASP . 105 B 105 
B 106 2 n LEU . 106 B 106 
B 107 2 n PHE . 107 B 107 
B 108 2 n ASP . 108 B 108 
B 109 2 n SER . 109 B 109 
B 110 2 n THR . 110 B 110 
B 111 2 n TRP . 111 B 111 
B 112 2 n ASP . 112 B 112 
B 113 2 n GLU . 113 B 113 
B 114 2 n ASN . 114 B 114 
B 115 2 n SER . 115 B 115 
B 116 2 n THR . 116 B 116 
B 117 2 n VAL . 117 B 117 
B 118 2 n THR . 118 B 118 
B 119 2 n ASN . 119 B 119 
B 120 2 n ILE . 120 B 120 
B 121 2 n THR . 121 B 121 
B 122 2 n GLU . 122 B 122 
B 123 2 n PRO . 123 B 123 
B 124 2 n LYS . 124 B 124 
B 125 2 n ALA . 125 B 125 
B 126 2 n THR . 126 B 126 
B 127 2 n ILE . 127 B 127 
B 128 2 n THR . 128 B 128 
B 129 2 n LEU . 129 B 129 
B 130 2 n PRO . 130 B 130 
B 131 2 n CYS . 131 B 131 
B 132 2 n ARG . 132 B 132 
B 133 2 n ILE . 133 B 133 
B 134 2 n LYS . 134 B 134 
B 135 2 n GLN . 135 B 135 
B 136 2 n ILE . 136 B 136 
B 137 2 n ILE . 137 B 137 
B 138 2 n ASN . 138 B 138 
B 139 2 n MET . 139 B 139 
B 140 2 n TRP . 140 B 140 
B 141 2 n GLN . 141 B 141 
B 142 2 n ARG . 142 B 142 
B 143 2 n VAL . 143 B 143 
B 144 2 n GLY . 144 B 144 
B 145 2 n GLN . 145 B 145 
B 146 2 n ALA . 146 B 146 
B 147 2 n MET . 147 B 147 
B 148 2 n TYR . 148 B 148 
B 149 2 n ALA . 149 B 149 
B 150 2 n PRO . 150 B 150 
B 151 2 n PRO . 151 B 151 
B 152 2 n ILE . 152 B 152 
B 153 2 n LYS . 153 B 153 
B 154 2 n GLY . 154 B 154 
B 155 2 n SER . 155 B 155 
B 156 2 n ILE . 156 B 156 
B 157 2 n ARG . 157 B 157 
B 158 2 n CYS . 158 B 158 
B 159 2 n GLU . 159 B 159 
B 160 2 n SER . 160 B 160 
B 161 2 n ASN . 161 B 161 
B 162 2 n ILE . 162 B 162 
B 163 2 n THR . 163 B 163 
B 164 2 n GLY . 164 B 164 
B 165 2 n LEU . 165 B 165 
B 166 2 n LEU . 166 B 166 
#
_software.classification other
_software.date           ?
_software.description    "Structure prediction"
_software.name           AlphaFold
_software.pdbx_ordinal   1
_software.type           package
_software.version        "AlphaFold-beta-20231127 (2b86f29d-618d-47cf-8aef-20020b1102eb @ 2025-03-05 01:47:19)"
#
loop_
_struct_asym.entity_id
_struct_asym.id
1 A 
2 B 
#
loop_
_atom_site.group_PDB
_atom_site.id
_atom_site.type_symbol
_atom_site.label_atom_id
_atom_site.label_alt_id
_atom_site.label_comp_id
_atom_site.label_asym_id
_atom_site.label_entity_id
_atom_site.label_seq_id
_atom_site.pdbx_PDB_ins_code
_atom_site.Cartn_x
_atom_site.Cartn_y
_atom_site.Cartn_z
_atom_site.occupancy
_atom_site.B_iso_or_equiv
_atom_site.auth_seq_id
_atom_site.auth_asym_id
_atom_site.pdbx_PDB_model_num
ATOM 1    N N   . MET A 1 1   ? -40.846 -6.792  23.677  1.00 23.15 1   A 1 
ATOM 2    C CA  . MET A 1 1   ? -40.633 -5.676  22.729  1.00 24.48 1   A 1 
ATOM 3    C C   . MET A 1 1   ? -39.487 -6.057  21.806  1.00 25.64 1   A 1 
ATOM 4    O O   . MET A 1 1   ? -38.386 -6.291  22.285  1.00 24.36 1   A 1 
ATOM 5    C CB  . MET A 1 1   ? -40.326 -4.360  23.457  1.00 24.75 1   A 1 
ATOM 6    C CG  . MET A 1 1   ? -41.577 -3.493  23.634  1.00 23.21 1   A 1 
ATOM 7    S SD  . MET A 1 1   ? -41.272 -2.029  24.644  1.00 22.02 1   A 1 
ATOM 8    C CE  . MET A 1 1   ? -42.601 -0.928  24.074  1.00 19.30 1   A 1 
ATOM 9    N N   . ASP A 1 2   ? -39.740 -6.176  20.500  1.00 30.05 2   A 1 
ATOM 10   C CA  . ASP A 1 2   ? -38.856 -6.778  19.498  1.00 34.37 2   A 1 
ATOM 11   C C   . ASP A 1 2   ? -37.744 -5.822  19.029  1.00 33.40 2   A 1 
ATOM 12   O O   . ASP A 1 2   ? -37.780 -5.273  17.925  1.00 32.55 2   A 1 
ATOM 13   C CB  . ASP A 1 2   ? -39.691 -7.250  18.299  1.00 34.02 2   A 1 
ATOM 14   C CG  . ASP A 1 2   ? -40.440 -8.550  18.562  1.00 30.04 2   A 1 
ATOM 15   O OD1 . ASP A 1 2   ? -39.839 -9.422  19.219  1.00 28.80 2   A 1 
ATOM 16   O OD2 . ASP A 1 2   ? -41.598 -8.629  18.103  1.00 28.54 2   A 1 
ATOM 17   N N   . LEU A 1 3   ? -36.695 -5.639  19.840  1.00 28.53 3   A 1 
ATOM 18   C CA  . LEU A 1 3   ? -35.507 -4.846  19.491  1.00 27.93 3   A 1 
ATOM 19   C C   . LEU A 1 3   ? -34.582 -5.533  18.456  1.00 27.84 3   A 1 
ATOM 20   O O   . LEU A 1 3   ? -33.526 -4.994  18.124  1.00 26.14 3   A 1 
ATOM 21   C CB  . LEU A 1 3   ? -34.770 -4.477  20.793  1.00 27.50 3   A 1 
ATOM 22   C CG  . LEU A 1 3   ? -35.333 -3.213  21.461  1.00 25.34 3   A 1 
ATOM 23   C CD1 . LEU A 1 3   ? -35.011 -3.210  22.950  1.00 24.26 3   A 1 
ATOM 24   C CD2 . LEU A 1 3   ? -34.723 -1.953  20.835  1.00 27.15 3   A 1 
ATOM 25   N N   . GLY A 1 4   ? -34.935 -6.712  17.926  1.00 38.15 4   A 1 
ATOM 26   C CA  . GLY A 1 4   ? -34.081 -7.474  17.015  1.00 39.83 4   A 1 
ATOM 27   C C   . GLY A 1 4   ? -34.053 -6.998  15.557  1.00 40.47 4   A 1 
ATOM 28   O O   . GLY A 1 4   ? -33.156 -7.387  14.811  1.00 38.78 4   A 1 
ATOM 29   N N   . LYS A 1 5   ? -35.021 -6.166  15.123  1.00 35.96 5   A 1 
ATOM 30   C CA  . LYS A 1 5   ? -35.149 -5.781  13.710  1.00 38.80 5   A 1 
ATOM 31   C C   . LYS A 1 5   ? -34.082 -4.807  13.187  1.00 38.31 5   A 1 
ATOM 32   O O   . LYS A 1 5   ? -33.609 -5.044  12.081  1.00 37.25 5   A 1 
ATOM 33   C CB  . LYS A 1 5   ? -36.573 -5.264  13.405  1.00 39.38 5   A 1 
ATOM 34   C CG  . LYS A 1 5   ? -37.582 -6.413  13.216  1.00 35.85 5   A 1 
ATOM 35   C CD  . LYS A 1 5   ? -38.948 -5.877  12.780  1.00 33.30 5   A 1 
ATOM 36   C CE  . LYS A 1 5   ? -39.929 -7.034  12.507  1.00 29.17 5   A 1 
ATOM 37   N NZ  . LYS A 1 5   ? -41.279 -6.557  12.111  1.00 26.67 5   A 1 
ATOM 38   N N   . PRO A 1 6   ? -33.677 -3.735  13.906  1.00 32.53 6   A 1 
ATOM 39   C CA  . PRO A 1 6   ? -32.941 -2.655  13.237  1.00 35.32 6   A 1 
ATOM 40   C C   . PRO A 1 6   ? -31.510 -3.037  12.863  1.00 36.76 6   A 1 
ATOM 41   O O   . PRO A 1 6   ? -30.978 -2.548  11.865  1.00 36.30 6   A 1 
ATOM 42   C CB  . PRO A 1 6   ? -32.989 -1.463  14.200  1.00 34.29 6   A 1 
ATOM 43   C CG  . PRO A 1 6   ? -33.133 -2.115  15.568  1.00 34.38 6   A 1 
ATOM 44   C CD  . PRO A 1 6   ? -33.983 -3.352  15.263  1.00 39.51 6   A 1 
ATOM 45   N N   . MET A 1 7   ? -30.878 -3.947  13.609  1.00 29.33 7   A 1 
ATOM 46   C CA  . MET A 1 7   ? -29.465 -4.281  13.393  1.00 28.48 7   A 1 
ATOM 47   C C   . MET A 1 7   ? -29.239 -5.102  12.115  1.00 29.26 7   A 1 
ATOM 48   O O   . MET A 1 7   ? -28.203 -4.954  11.461  1.00 29.18 7   A 1 
ATOM 49   C CB  . MET A 1 7   ? -28.923 -4.982  14.649  1.00 29.40 7   A 1 
ATOM 50   C CG  . MET A 1 7   ? -27.404 -4.813  14.778  1.00 27.93 7   A 1 
ATOM 51   S SD  . MET A 1 7   ? -26.752 -5.402  16.373  1.00 25.77 7   A 1 
ATOM 52   C CE  . MET A 1 7   ? -24.988 -5.007  16.160  1.00 23.89 7   A 1 
ATOM 53   N N   . LYS A 1 8   ? -30.219 -5.939  11.706  1.00 31.48 8   A 1 
ATOM 54   C CA  . LYS A 1 8   ? -30.179 -6.631  10.411  1.00 33.03 8   A 1 
ATOM 55   C C   . LYS A 1 8   ? -30.284 -5.650  9.239   1.00 33.46 8   A 1 
ATOM 56   O O   . LYS A 1 8   ? -29.566 -5.825  8.264   1.00 34.47 8   A 1 
ATOM 57   C CB  . LYS A 1 8   ? -31.272 -7.708  10.315  1.00 34.75 8   A 1 
ATOM 58   C CG  . LYS A 1 8   ? -30.885 -8.996  11.051  1.00 31.24 8   A 1 
ATOM 59   C CD  . LYS A 1 8   ? -31.914 -10.104 10.771  1.00 28.83 8   A 1 
ATOM 60   C CE  . LYS A 1 8   ? -31.481 -11.431 11.413  1.00 25.62 8   A 1 
ATOM 61   N NZ  . LYS A 1 8   ? -32.414 -12.533 11.086  1.00 23.21 8   A 1 
ATOM 62   N N   . SER A 1 9   ? -31.119 -4.629  9.354   1.00 34.52 9   A 1 
ATOM 63   C CA  . SER A 1 9   ? -31.293 -3.635  8.294   1.00 35.68 9   A 1 
ATOM 64   C C   . SER A 1 9   ? -30.024 -2.833  8.031   1.00 35.45 9   A 1 
ATOM 65   O O   . SER A 1 9   ? -29.670 -2.642  6.878   1.00 37.34 9   A 1 
ATOM 66   C CB  . SER A 1 9   ? -32.445 -2.685  8.619   1.00 36.88 9   A 1 
ATOM 67   O OG  . SER A 1 9   ? -33.630 -3.416  8.844   1.00 34.40 9   A 1 
ATOM 68   N N   . VAL A 1 10  ? -29.279 -2.421  9.062   1.00 34.88 10  A 1 
ATOM 69   C CA  . VAL A 1 10  ? -28.042 -1.641  8.888   1.00 34.07 10  A 1 
ATOM 70   C C   . VAL A 1 10  ? -26.940 -2.465  8.213   1.00 34.24 10  A 1 
ATOM 71   O O   . VAL A 1 10  ? -26.249 -1.955  7.336   1.00 34.41 10  A 1 
ATOM 72   C CB  . VAL A 1 10  ? -27.552 -1.059  10.227  1.00 34.56 10  A 1 
ATOM 73   C CG1 . VAL A 1 10  ? -26.249 -0.268  10.077  1.00 29.79 10  A 1 
ATOM 74   C CG2 . VAL A 1 10  ? -28.600 -0.098  10.805  1.00 32.64 10  A 1 
ATOM 75   N N   . LEU A 1 11  ? -26.805 -3.758  8.557   1.00 29.13 11  A 1 
ATOM 76   C CA  . LEU A 1 11  ? -25.815 -4.630  7.918   1.00 27.24 11  A 1 
ATOM 77   C C   . LEU A 1 11  ? -26.151 -4.903  6.445   1.00 26.93 11  A 1 
ATOM 78   O O   . LEU A 1 11  ? -25.261 -4.920  5.601   1.00 27.64 11  A 1 
ATOM 79   C CB  . LEU A 1 11  ? -25.681 -5.951  8.702   1.00 29.05 11  A 1 
ATOM 80   C CG  . LEU A 1 11  ? -24.213 -6.410  8.813   1.00 26.64 11  A 1 
ATOM 81   C CD1 . LEU A 1 11  ? -23.668 -6.078  10.202  1.00 24.35 11  A 1 
ATOM 82   C CD2 . LEU A 1 11  ? -24.072 -7.904  8.587   1.00 29.40 11  A 1 
ATOM 83   N N   . VAL A 1 12  ? -27.433 -5.094  6.130   1.00 34.39 12  A 1 
ATOM 84   C CA  . VAL A 1 12  ? -27.911 -5.297  4.754   1.00 33.29 12  A 1 
ATOM 85   C C   . VAL A 1 12  ? -27.761 -4.018  3.931   1.00 32.63 12  A 1 
ATOM 86   O O   . VAL A 1 12  ? -27.336 -4.092  2.792   1.00 32.86 12  A 1 
ATOM 87   C CB  . VAL A 1 12  ? -29.346 -5.832  4.738   1.00 34.21 12  A 1 
ATOM 88   C CG1 . VAL A 1 12  ? -29.948 -5.892  3.327   1.00 29.81 12  A 1 
ATOM 89   C CG2 . VAL A 1 12  ? -29.391 -7.261  5.292   1.00 32.61 12  A 1 
ATOM 90   N N   . VAL A 1 13  ? -28.042 -2.847  4.502   1.00 35.20 13  A 1 
ATOM 91   C CA  . VAL A 1 13  ? -27.846 -1.567  3.820   1.00 34.48 13  A 1 
ATOM 92   C C   . VAL A 1 13  ? -26.362 -1.292  3.578   1.00 33.67 13  A 1 
ATOM 93   O O   . VAL A 1 13  ? -26.003 -0.871  2.483   1.00 33.49 13  A 1 
ATOM 94   C CB  . VAL A 1 13  ? -28.514 -0.409  4.575   1.00 35.38 13  A 1 
ATOM 95   C CG1 . VAL A 1 13  ? -28.174 0.969   3.990   1.00 30.60 13  A 1 
ATOM 96   C CG2 . VAL A 1 13  ? -30.040 -0.539  4.507   1.00 32.59 13  A 1 
ATOM 97   N N   . ALA A 1 14  ? -25.467 -1.597  4.531   1.00 30.94 14  A 1 
ATOM 98   C CA  . ALA A 1 14  ? -24.028 -1.448  4.318   1.00 30.39 14  A 1 
ATOM 99   C C   . ALA A 1 14  ? -23.501 -2.383  3.213   1.00 30.20 14  A 1 
ATOM 100  O O   . ALA A 1 14  ? -22.717 -1.954  2.377   1.00 31.09 14  A 1 
ATOM 101  C CB  . ALA A 1 14  ? -23.305 -1.679  5.649   1.00 32.19 14  A 1 
ATOM 102  N N   . LEU A 1 15  ? -23.977 -3.639  3.164   1.00 30.42 15  A 1 
ATOM 103  C CA  . LEU A 1 15  ? -23.648 -4.579  2.082   1.00 29.32 15  A 1 
ATOM 104  C C   . LEU A 1 15  ? -24.256 -4.147  0.739   1.00 28.23 15  A 1 
ATOM 105  O O   . LEU A 1 15  ? -23.580 -4.262  -0.279  1.00 28.26 15  A 1 
ATOM 106  C CB  . LEU A 1 15  ? -24.103 -5.994  2.472   1.00 30.82 15  A 1 
ATOM 107  C CG  . LEU A 1 15  ? -23.021 -6.760  3.263   1.00 27.21 15  A 1 
ATOM 108  C CD1 . LEU A 1 15  ? -23.655 -7.897  4.063   1.00 24.84 15  A 1 
ATOM 109  C CD2 . LEU A 1 15  ? -21.979 -7.366  2.331   1.00 29.05 15  A 1 
ATOM 110  N N   . LEU A 1 16  ? -25.486 -3.630  0.724   1.00 31.23 16  A 1 
ATOM 111  C CA  . LEU A 1 16  ? -26.135 -3.126  -0.490  1.00 31.90 16  A 1 
ATOM 112  C C   . LEU A 1 16  ? -25.454 -1.867  -1.026  1.00 30.79 16  A 1 
ATOM 113  O O   . LEU A 1 16  ? -25.323 -1.750  -2.229  1.00 30.51 16  A 1 
ATOM 114  C CB  . LEU A 1 16  ? -27.623 -2.859  -0.234  1.00 32.75 16  A 1 
ATOM 115  C CG  . LEU A 1 16  ? -28.509 -4.106  -0.418  1.00 28.98 16  A 1 
ATOM 116  C CD1 . LEU A 1 16  ? -29.878 -3.872  0.217   1.00 26.45 16  A 1 
ATOM 117  C CD2 . LEU A 1 16  ? -28.726 -4.426  -1.896  1.00 31.27 16  A 1 
ATOM 118  N N   . VAL A 1 17  ? -24.988 -0.960  -0.163  1.00 31.67 17  A 1 
ATOM 119  C CA  . VAL A 1 17  ? -24.242 0.228   -0.601  1.00 30.82 17  A 1 
ATOM 120  C C   . VAL A 1 17  ? -22.890 -0.182  -1.195  1.00 30.09 17  A 1 
ATOM 121  O O   . VAL A 1 17  ? -22.512 0.335   -2.240  1.00 29.27 17  A 1 
ATOM 122  C CB  . VAL A 1 17  ? -24.078 1.242   0.540   1.00 31.32 17  A 1 
ATOM 123  C CG1 . VAL A 1 17  ? -23.148 2.401   0.173   1.00 27.19 17  A 1 
ATOM 124  C CG2 . VAL A 1 17  ? -25.429 1.869   0.906   1.00 29.04 17  A 1 
ATOM 125  N N   . ILE A 1 18  ? -22.201 -1.170  -0.601  1.00 30.08 18  A 1 
ATOM 126  C CA  . ILE A 1 18  ? -20.964 -1.718  -1.191  1.00 29.52 18  A 1 
ATOM 127  C C   . ILE A 1 18  ? -21.263 -2.391  -2.538  1.00 29.31 18  A 1 
ATOM 128  O O   . ILE A 1 18  ? -20.494 -2.224  -3.485  1.00 28.68 18  A 1 
ATOM 129  C CB  . ILE A 1 18  ? -20.264 -2.671  -0.198  1.00 29.71 18  A 1 
ATOM 130  C CG1 . ILE A 1 18  ? -19.740 -1.873  1.028   1.00 27.18 18  A 1 
ATOM 131  C CG2 . ILE A 1 18  ? -19.083 -3.407  -0.863  1.00 28.38 18  A 1 
ATOM 132  C CD1 . ILE A 1 18  ? -19.331 -2.756  2.210   1.00 26.49 18  A 1 
ATOM 133  N N   . PHE A 1 19  ? -22.392 -3.112  -2.663  1.00 28.34 19  A 1 
ATOM 134  C CA  . PHE A 1 19  ? -22.800 -3.738  -3.932  1.00 27.79 19  A 1 
ATOM 135  C C   . PHE A 1 19  ? -23.279 -2.735  -4.977  1.00 27.73 19  A 1 
ATOM 136  O O   . PHE A 1 19  ? -22.971 -2.905  -6.147  1.00 26.91 19  A 1 
ATOM 137  C CB  . PHE A 1 19  ? -23.858 -4.819  -3.686  1.00 27.73 19  A 1 
ATOM 138  C CG  . PHE A 1 19  ? -23.343 -6.218  -3.929  1.00 24.45 19  A 1 
ATOM 139  C CD1 . PHE A 1 19  ? -23.436 -6.778  -5.220  1.00 21.67 19  A 1 
ATOM 140  C CD2 . PHE A 1 19  ? -22.761 -6.957  -2.892  1.00 22.69 19  A 1 
ATOM 141  C CE1 . PHE A 1 19  ? -22.946 -8.070  -5.462  1.00 20.65 19  A 1 
ATOM 142  C CE2 . PHE A 1 19  ? -22.267 -8.254  -3.134  1.00 20.63 19  A 1 
ATOM 143  C CZ  . PHE A 1 19  ? -22.355 -8.810  -4.417  1.00 22.18 19  A 1 
ATOM 144  N N   . GLN A 1 20  ? -24.007 -1.687  -4.586  1.00 30.57 20  A 1 
ATOM 145  C CA  . GLN A 1 20  ? -24.460 -0.654  -5.524  1.00 31.69 20  A 1 
ATOM 146  C C   . GLN A 1 20  ? -23.301 0.165   -6.086  1.00 31.03 20  A 1 
ATOM 147  O O   . GLN A 1 20  ? -23.345 0.529   -7.256  1.00 30.96 20  A 1 
ATOM 148  C CB  . GLN A 1 20  ? -25.488 0.276   -4.885  1.00 32.40 20  A 1 
ATOM 149  C CG  . GLN A 1 20  ? -26.912 -0.251  -5.032  1.00 30.89 20  A 1 
ATOM 150  C CD  . GLN A 1 20  ? -27.951 0.743   -4.530  1.00 27.57 20  A 1 
ATOM 151  O OE1 . GLN A 1 20  ? -27.784 1.423   -3.531  1.00 28.15 20  A 1 
ATOM 152  N NE2 . GLN A 1 20  ? -29.072 0.874   -5.200  1.00 28.53 20  A 1 
ATOM 153  N N   . VAL A 1 21  ? -22.239 0.405   -5.303  1.00 29.79 21  A 1 
ATOM 154  C CA  . VAL A 1 21  ? -21.044 1.079   -5.818  1.00 29.47 21  A 1 
ATOM 155  C C   . VAL A 1 21  ? -20.297 0.207   -6.843  1.00 29.29 21  A 1 
ATOM 156  O O   . VAL A 1 21  ? -19.665 0.739   -7.740  1.00 27.91 21  A 1 
ATOM 157  C CB  . VAL A 1 21  ? -20.126 1.529   -4.668  1.00 28.89 21  A 1 
ATOM 158  C CG1 . VAL A 1 21  ? -18.822 2.169   -5.159  1.00 25.03 21  A 1 
ATOM 159  C CG2 . VAL A 1 21  ? -20.818 2.601   -3.802  1.00 27.12 21  A 1 
ATOM 160  N N   . CYS A 1 22  ? -20.412 -1.130  -6.763  1.00 29.56 22  A 1 
ATOM 161  C CA  . CYS A 1 22  ? -19.882 -2.031  -7.792  1.00 30.34 22  A 1 
ATOM 162  C C   . CYS A 1 22  ? -20.770 -2.124  -9.049  1.00 29.41 22  A 1 
ATOM 163  O O   . CYS A 1 22  ? -20.260 -2.401  -10.129 1.00 28.49 22  A 1 
ATOM 164  C CB  . CYS A 1 22  ? -19.680 -3.437  -7.204  1.00 30.37 22  A 1 
ATOM 165  S SG  . CYS A 1 22  ? -18.228 -3.494  -6.123  1.00 26.93 22  A 1 
ATOM 166  N N   . LEU A 1 23  ? -22.082 -1.948  -8.895  1.00 27.44 23  A 1 
ATOM 167  C CA  . LEU A 1 23  ? -23.052 -1.964  -9.998  1.00 28.36 23  A 1 
ATOM 168  C C   . LEU A 1 23  ? -23.320 -0.565  -10.567 1.00 28.34 23  A 1 
ATOM 169  O O   . LEU A 1 23  ? -24.353 -0.365  -11.203 1.00 26.23 23  A 1 
ATOM 170  C CB  . LEU A 1 23  ? -24.346 -2.674  -9.579  1.00 27.10 23  A 1 
ATOM 171  C CG  . LEU A 1 23  ? -24.269 -4.200  -9.602  1.00 23.89 23  A 1 
ATOM 172  C CD1 . LEU A 1 23  ? -25.486 -4.780  -8.886  1.00 22.37 23  A 1 
ATOM 173  C CD2 . LEU A 1 23  ? -24.276 -4.755  -11.033 1.00 23.92 23  A 1 
ATOM 174  N N   . CYS A 1 24  ? -22.399 0.381   -10.400 1.00 29.20 24  A 1 
ATOM 175  C CA  . CYS A 1 24  ? -22.226 1.361   -11.451 1.00 31.38 24  A 1 
ATOM 176  C C   . CYS A 1 24  ? -21.783 0.577   -12.691 1.00 31.05 24  A 1 
ATOM 177  O O   . CYS A 1 24  ? -20.598 0.406   -12.951 1.00 29.51 24  A 1 
ATOM 178  C CB  . CYS A 1 24  ? -21.222 2.459   -11.049 1.00 30.79 24  A 1 
ATOM 179  S SG  . CYS A 1 24  ? -22.031 3.703   -10.001 1.00 26.98 24  A 1 
ATOM 180  N N   . GLN A 1 25  ? -22.766 0.030   -13.408 1.00 27.57 25  A 1 
ATOM 181  C CA  . GLN A 1 25  ? -22.626 -0.203  -14.820 1.00 27.74 25  A 1 
ATOM 182  C C   . GLN A 1 25  ? -22.069 1.114   -15.368 1.00 27.82 25  A 1 
ATOM 183  O O   . GLN A 1 25  ? -22.690 2.165   -15.208 1.00 26.09 25  A 1 
ATOM 184  C CB  . GLN A 1 25  ? -23.974 -0.533  -15.471 1.00 27.05 25  A 1 
ATOM 185  C CG  . GLN A 1 25  ? -24.406 -1.985  -15.205 1.00 24.69 25  A 1 
ATOM 186  C CD  . GLN A 1 25  ? -25.756 -2.332  -15.834 1.00 23.49 25  A 1 
ATOM 187  O OE1 . GLN A 1 25  ? -26.718 -1.589  -15.781 1.00 23.16 25  A 1 
ATOM 188  N NE2 . GLN A 1 25  ? -25.896 -3.492  -16.436 1.00 24.02 25  A 1 
ATOM 189  N N   . ASP A 1 26  ? -20.901 1.016   -15.965 1.00 28.42 26  A 1 
ATOM 190  C CA  . ASP A 1 26  ? -20.556 1.931   -17.020 1.00 29.74 26  A 1 
ATOM 191  C C   . ASP A 1 26  ? -21.656 1.747   -18.070 1.00 29.44 26  A 1 
ATOM 192  O O   . ASP A 1 26  ? -21.556 0.915   -18.965 1.00 27.21 26  A 1 
ATOM 193  C CB  . ASP A 1 26  ? -19.155 1.625   -17.595 1.00 28.81 26  A 1 
ATOM 194  C CG  . ASP A 1 26  ? -17.975 2.024   -16.697 1.00 25.61 26  A 1 
ATOM 195  O OD1 . ASP A 1 26  ? -18.055 3.074   -16.021 1.00 24.26 26  A 1 
ATOM 196  O OD2 . ASP A 1 26  ? -16.955 1.292   -16.728 1.00 24.34 26  A 1 
ATOM 197  N N   . GLU A 1 27  ? -22.784 2.456   -17.892 1.00 25.79 27  A 1 
ATOM 198  C CA  . GLU A 1 27  ? -23.487 2.915   -19.058 1.00 26.89 27  A 1 
ATOM 199  C C   . GLU A 1 27  ? -22.380 3.561   -19.887 1.00 26.71 27  A 1 
ATOM 200  O O   . GLU A 1 27  ? -21.785 4.565   -19.495 1.00 24.90 27  A 1 
ATOM 201  C CB  . GLU A 1 27  ? -24.624 3.898   -18.740 1.00 26.15 27  A 1 
ATOM 202  C CG  . GLU A 1 27  ? -25.901 3.159   -18.291 1.00 23.25 27  A 1 
ATOM 203  C CD  . GLU A 1 27  ? -27.126 4.078   -18.106 1.00 22.09 27  A 1 
ATOM 204  O OE1 . GLU A 1 27  ? -28.246 3.518   -18.082 1.00 19.92 27  A 1 
ATOM 205  O OE2 . GLU A 1 27  ? -26.955 5.304   -17.961 1.00 22.21 27  A 1 
ATOM 206  N N   . VAL A 1 28  ? -22.061 2.884   -20.982 1.00 24.32 28  A 1 
ATOM 207  C CA  . VAL A 1 28  ? -21.453 3.538   -22.117 1.00 24.57 28  A 1 
ATOM 208  C C   . VAL A 1 28  ? -22.496 4.576   -22.525 1.00 24.98 28  A 1 
ATOM 209  O O   . VAL A 1 28  ? -23.326 4.332   -23.384 1.00 23.82 28  A 1 
ATOM 210  C CB  . VAL A 1 28  ? -21.135 2.532   -23.244 1.00 23.58 28  A 1 
ATOM 211  C CG1 . VAL A 1 28  ? -20.443 3.214   -24.423 1.00 20.82 28  A 1 
ATOM 212  C CG2 . VAL A 1 28  ? -20.222 1.416   -22.750 1.00 21.70 28  A 1 
ATOM 213  N N   . THR A 1 29  ? -22.530 5.685   -21.783 1.00 27.03 29  A 1 
ATOM 214  C CA  . THR A 1 29  ? -23.034 6.905   -22.335 1.00 28.09 29  A 1 
ATOM 215  C C   . THR A 1 29  ? -22.219 7.051   -23.605 1.00 28.16 29  A 1 
ATOM 216  O O   . THR A 1 29  ? -20.986 7.131   -23.562 1.00 26.51 29  A 1 
ATOM 217  C CB  . THR A 1 29  ? -22.868 8.102   -21.388 1.00 26.87 29  A 1 
ATOM 218  O OG1 . THR A 1 29  ? -21.601 8.135   -20.767 1.00 24.76 29  A 1 
ATOM 219  C CG2 . THR A 1 29  ? -23.908 8.048   -20.262 1.00 24.29 29  A 1 
ATOM 220  N N   . ASP A 1 30  ? -22.920 6.939   -24.733 1.00 27.20 30  A 1 
ATOM 221  C CA  . ASP A 1 30  ? -22.442 7.538   -25.948 1.00 27.95 30  A 1 
ATOM 222  C C   . ASP A 1 30  ? -22.244 9.012   -25.591 1.00 27.93 30  A 1 
ATOM 223  O O   . ASP A 1 30  ? -23.148 9.828   -25.705 1.00 26.28 30  A 1 
ATOM 224  C CB  . ASP A 1 30  ? -23.458 7.361   -27.088 1.00 26.95 30  A 1 
ATOM 225  C CG  . ASP A 1 30  ? -23.402 5.995   -27.782 1.00 24.17 30  A 1 
ATOM 226  O OD1 . ASP A 1 30  ? -22.287 5.428   -27.895 1.00 22.59 30  A 1 
ATOM 227  O OD2 . ASP A 1 30  ? -24.463 5.544   -28.274 1.00 22.20 30  A 1 
ATOM 228  N N   . ASP A 1 31  ? -21.053 9.314   -25.079 1.00 32.26 31  A 1 
ATOM 229  C CA  . ASP A 1 31  ? -20.521 10.648  -25.112 1.00 32.50 31  A 1 
ATOM 230  C C   . ASP A 1 31  ? -20.342 10.942  -26.603 1.00 32.12 31  A 1 
ATOM 231  O O   . ASP A 1 31  ? -19.255 10.871  -27.172 1.00 30.01 31  A 1 
ATOM 232  C CB  . ASP A 1 31  ? -19.209 10.779  -24.310 1.00 31.24 31  A 1 
ATOM 233  C CG  . ASP A 1 31  ? -19.368 10.998  -22.794 1.00 28.25 31  A 1 
ATOM 234  O OD1 . ASP A 1 31  ? -20.427 11.495  -22.359 1.00 26.58 31  A 1 
ATOM 235  O OD2 . ASP A 1 31  ? -18.369 10.731  -22.086 1.00 25.96 31  A 1 
ATOM 236  N N   . TYR A 1 32  ? -21.474 11.218  -27.253 1.00 25.85 32  A 1 
ATOM 237  C CA  . TYR A 1 32  ? -21.525 12.163  -28.334 1.00 26.46 32  A 1 
ATOM 238  C C   . TYR A 1 32  ? -20.882 13.425  -27.773 1.00 26.72 32  A 1 
ATOM 239  O O   . TYR A 1 32  ? -21.538 14.284  -27.196 1.00 24.95 32  A 1 
ATOM 240  C CB  . TYR A 1 32  ? -22.968 12.401  -28.785 1.00 24.69 32  A 1 
ATOM 241  C CG  . TYR A 1 32  ? -23.497 11.378  -29.763 1.00 22.33 32  A 1 
ATOM 242  C CD1 . TYR A 1 32  ? -23.363 11.610  -31.150 1.00 20.23 32  A 1 
ATOM 243  C CD2 . TYR A 1 32  ? -24.134 10.211  -29.310 1.00 19.45 32  A 1 
ATOM 244  C CE1 . TYR A 1 32  ? -23.863 10.678  -32.068 1.00 18.18 32  A 1 
ATOM 245  C CE2 . TYR A 1 32  ? -24.626 9.272   -30.223 1.00 18.27 32  A 1 
ATOM 246  C CZ  . TYR A 1 32  ? -24.495 9.500   -31.608 1.00 18.40 32  A 1 
ATOM 247  O OH  . TYR A 1 32  ? -24.977 8.584   -32.505 1.00 18.44 32  A 1 
ATOM 248  N N   . ILE A 1 33  ? -19.544 13.463  -27.870 1.00 31.83 33  A 1 
ATOM 249  C CA  . ILE A 1 33  ? -18.774 14.693  -27.751 1.00 32.18 33  A 1 
ATOM 250  C C   . ILE A 1 33  ? -19.363 15.572  -28.851 1.00 31.67 33  A 1 
ATOM 251  O O   . ILE A 1 33  ? -19.079 15.373  -30.027 1.00 30.66 33  A 1 
ATOM 252  C CB  . ILE A 1 33  ? -17.268 14.421  -27.922 1.00 31.74 33  A 1 
ATOM 253  C CG1 . ILE A 1 33  ? -16.757 13.435  -26.845 1.00 29.26 33  A 1 
ATOM 254  C CG2 . ILE A 1 33  ? -16.498 15.747  -27.853 1.00 29.43 33  A 1 
ATOM 255  C CD1 . ILE A 1 33  ? -15.296 12.977  -27.033 1.00 27.61 33  A 1 
ATOM 256  N N   . GLY A 1 34  ? -20.277 16.444  -28.445 1.00 29.22 34  A 1 
ATOM 257  C CA  . GLY A 1 34  ? -20.832 17.448  -29.331 1.00 29.41 34  A 1 
ATOM 258  C C   . GLY A 1 34  ? -19.721 18.316  -29.905 1.00 30.02 34  A 1 
ATOM 259  O O   . GLY A 1 34  ? -18.585 18.289  -29.427 1.00 28.43 34  A 1 
ATOM 260  N N   . ASP A 1 35  ? -20.077 19.127  -30.895 1.00 29.25 35  A 1 
ATOM 261  C CA  . ASP A 1 35  ? -19.214 20.011  -31.714 1.00 29.46 35  A 1 
ATOM 262  C C   . ASP A 1 35  ? -18.228 20.946  -30.987 1.00 29.37 35  A 1 
ATOM 263  O O   . ASP A 1 35  ? -17.578 21.776  -31.637 1.00 27.47 35  A 1 
ATOM 264  C CB  . ASP A 1 35  ? -20.141 20.899  -32.567 1.00 27.87 35  A 1 
ATOM 265  C CG  . ASP A 1 35  ? -20.662 20.254  -33.856 1.00 25.10 35  A 1 
ATOM 266  O OD1 . ASP A 1 35  ? -19.998 19.334  -34.368 1.00 23.28 35  A 1 
ATOM 267  O OD2 . ASP A 1 35  ? -21.717 20.728  -34.321 1.00 22.62 35  A 1 
ATOM 268  N N   . ASN A 1 36  ? -18.087 20.889  -29.672 1.00 30.30 36  A 1 
ATOM 269  C CA  . ASN A 1 36  ? -17.071 21.681  -29.002 1.00 31.14 36  A 1 
ATOM 270  C C   . ASN A 1 36  ? -15.688 21.082  -29.297 1.00 31.12 36  A 1 
ATOM 271  O O   . ASN A 1 36  ? -15.158 20.243  -28.572 1.00 29.30 36  A 1 
ATOM 272  C CB  . ASN A 1 36  ? -17.399 21.856  -27.511 1.00 29.89 36  A 1 
ATOM 273  C CG  . ASN A 1 36  ? -18.293 23.058  -27.250 1.00 27.01 36  A 1 
ATOM 274  O OD1 . ASN A 1 36  ? -18.471 23.948  -28.058 1.00 25.18 36  A 1 
ATOM 275  N ND2 . ASN A 1 36  ? -18.851 23.150  -26.074 1.00 24.71 36  A 1 
ATOM 276  N N   . THR A 1 37  ? -15.109 21.610  -30.357 1.00 29.28 37  A 1 
ATOM 277  C CA  . THR A 1 37  ? -13.793 21.321  -30.942 1.00 29.64 37  A 1 
ATOM 278  C C   . THR A 1 37  ? -12.603 21.474  -29.997 1.00 30.33 37  A 1 
ATOM 279  O O   . THR A 1 37  ? -11.466 21.219  -30.387 1.00 28.76 37  A 1 
ATOM 280  C CB  . THR A 1 37  ? -13.572 22.286  -32.112 1.00 27.55 37  A 1 
ATOM 281  O OG1 . THR A 1 37  ? -13.827 23.620  -31.710 1.00 25.01 37  A 1 
ATOM 282  C CG2 . THR A 1 37  ? -14.488 21.991  -33.295 1.00 24.01 37  A 1 
ATOM 283  N N   . THR A 1 38  ? -12.798 21.926  -28.753 1.00 36.03 38  A 1 
ATOM 284  C CA  . THR A 1 38  ? -11.719 22.034  -27.784 1.00 36.67 38  A 1 
ATOM 285  C C   . THR A 1 38  ? -11.376 20.652  -27.244 1.00 37.30 38  A 1 
ATOM 286  O O   . THR A 1 38  ? -12.113 20.081  -26.445 1.00 35.80 38  A 1 
ATOM 287  C CB  . THR A 1 38  ? -12.058 23.003  -26.650 1.00 34.89 38  A 1 
ATOM 288  O OG1 . THR A 1 38  ? -13.327 22.720  -26.113 1.00 31.66 38  A 1 
ATOM 289  C CG2 . THR A 1 38  ? -12.089 24.441  -27.147 1.00 30.74 38  A 1 
ATOM 290  N N   . VAL A 1 39  ? -10.221 20.134  -27.652 1.00 40.00 39  A 1 
ATOM 291  C CA  . VAL A 1 39  ? -9.655  18.921  -27.056 1.00 40.82 39  A 1 
ATOM 292  C C   . VAL A 1 39  ? -9.398  19.197  -25.581 1.00 42.56 39  A 1 
ATOM 293  O O   . VAL A 1 39  ? -8.520  19.986  -25.228 1.00 41.99 39  A 1 
ATOM 294  C CB  . VAL A 1 39  ? -8.370  18.489  -27.767 1.00 39.89 39  A 1 
ATOM 295  C CG1 . VAL A 1 39  ? -7.733  17.254  -27.126 1.00 36.10 39  A 1 
ATOM 296  C CG2 . VAL A 1 39  ? -8.682  18.145  -29.228 1.00 36.57 39  A 1 
ATOM 297  N N   . ASP A 1 40  ? -10.171 18.546  -24.721 1.00 44.81 40  A 1 
ATOM 298  C CA  . ASP A 1 40  ? -9.952  18.642  -23.293 1.00 45.00 40  A 1 
ATOM 299  C C   . ASP A 1 40  ? -8.726  17.815  -22.904 1.00 44.38 40  A 1 
ATOM 300  O O   . ASP A 1 40  ? -8.776  16.598  -22.688 1.00 43.87 40  A 1 
ATOM 301  C CB  . ASP A 1 40  ? -11.209 18.283  -22.508 1.00 45.04 40  A 1 
ATOM 302  C CG  . ASP A 1 40  ? -11.023 18.530  -21.007 1.00 39.93 40  A 1 
ATOM 303  O OD1 . ASP A 1 40  ? -9.928  19.004  -20.617 1.00 37.79 40  A 1 
ATOM 304  O OD2 . ASP A 1 40  ? -11.953 18.226  -20.240 1.00 38.00 40  A 1 
ATOM 305  N N   . TYR A 1 41  ? -7.584  18.501  -22.833 1.00 44.53 41  A 1 
ATOM 306  C CA  . TYR A 1 41  ? -6.318  17.881  -22.467 1.00 43.99 41  A 1 
ATOM 307  C C   . TYR A 1 41  ? -6.280  17.396  -21.013 1.00 44.84 41  A 1 
ATOM 308  O O   . TYR A 1 41  ? -5.371  16.646  -20.667 1.00 43.30 41  A 1 
ATOM 309  C CB  . TYR A 1 41  ? -5.177  18.849  -22.762 1.00 41.44 41  A 1 
ATOM 310  C CG  . TYR A 1 41  ? -4.954  19.107  -24.234 1.00 38.96 41  A 1 
ATOM 311  C CD1 . TYR A 1 41  ? -4.342  18.127  -25.040 1.00 35.38 41  A 1 
ATOM 312  C CD2 . TYR A 1 41  ? -5.350  20.331  -24.817 1.00 35.10 41  A 1 
ATOM 313  C CE1 . TYR A 1 41  ? -4.117  18.367  -26.406 1.00 31.98 41  A 1 
ATOM 314  C CE2 . TYR A 1 41  ? -5.130  20.573  -26.179 1.00 32.30 41  A 1 
ATOM 315  C CZ  . TYR A 1 41  ? -4.515  19.593  -26.972 1.00 33.55 41  A 1 
ATOM 316  O OH  . TYR A 1 41  ? -4.293  19.825  -28.298 1.00 31.52 41  A 1 
ATOM 317  N N   . THR A 1 42  ? -7.247  17.743  -20.160 1.00 44.65 42  A 1 
ATOM 318  C CA  . THR A 1 42  ? -7.351  17.207  -18.799 1.00 44.77 42  A 1 
ATOM 319  C C   . THR A 1 42  ? -7.713  15.719  -18.788 1.00 44.96 42  A 1 
ATOM 320  O O   . THR A 1 42  ? -7.392  15.011  -17.835 1.00 43.51 42  A 1 
ATOM 321  C CB  . THR A 1 42  ? -8.348  17.979  -17.926 1.00 43.72 42  A 1 
ATOM 322  O OG1 . THR A 1 42  ? -9.673  17.720  -18.302 1.00 41.85 42  A 1 
ATOM 323  C CG2 . THR A 1 42  ? -8.109  19.492  -17.916 1.00 40.76 42  A 1 
ATOM 324  N N   . LEU A 1 43  ? -8.285  15.207  -19.893 1.00 45.32 43  A 1 
ATOM 325  C CA  . LEU A 1 43  ? -8.519  13.777  -20.109 1.00 45.15 43  A 1 
ATOM 326  C C   . LEU A 1 43  ? -7.220  12.969  -20.249 1.00 46.09 43  A 1 
ATOM 327  O O   . LEU A 1 43  ? -7.231  11.747  -20.075 1.00 43.29 43  A 1 
ATOM 328  C CB  . LEU A 1 43  ? -9.371  13.599  -21.376 1.00 42.19 43  A 1 
ATOM 329  C CG  . LEU A 1 43  ? -10.814 14.122  -21.253 1.00 39.18 43  A 1 
ATOM 330  C CD1 . LEU A 1 43  ? -11.449 14.196  -22.638 1.00 36.41 43  A 1 
ATOM 331  C CD2 . LEU A 1 43  ? -11.659 13.192  -20.383 1.00 36.56 43  A 1 
ATOM 332  N N   . PHE A 1 44  ? -6.098  13.618  -20.548 1.00 47.19 44  A 1 
ATOM 333  C CA  . PHE A 1 44  ? -4.793  12.993  -20.544 1.00 46.41 44  A 1 
ATOM 334  C C   . PHE A 1 44  ? -4.244  12.998  -19.124 1.00 47.49 44  A 1 
ATOM 335  O O   . PHE A 1 44  ? -3.773  14.016  -18.613 1.00 45.31 44  A 1 
ATOM 336  C CB  . PHE A 1 44  ? -3.854  13.687  -21.531 1.00 44.25 44  A 1 
ATOM 337  C CG  . PHE A 1 44  ? -4.291  13.554  -22.973 1.00 42.38 44  A 1 
ATOM 338  C CD1 . PHE A 1 44  ? -3.857  12.471  -23.748 1.00 39.22 44  A 1 
ATOM 339  C CD2 . PHE A 1 44  ? -5.143  14.516  -23.539 1.00 39.40 44  A 1 
ATOM 340  C CE1 . PHE A 1 44  ? -4.267  12.342  -25.080 1.00 38.33 44  A 1 
ATOM 341  C CE2 . PHE A 1 44  ? -5.561  14.391  -24.873 1.00 38.51 44  A 1 
ATOM 342  C CZ  . PHE A 1 44  ? -5.117  13.305  -25.640 1.00 39.61 44  A 1 
ATOM 343  N N   . GLU A 1 45  ? -4.277  11.849  -18.474 1.00 48.61 45  A 1 
ATOM 344  C CA  . GLU A 1 45  ? -3.693  11.731  -17.142 1.00 48.02 45  A 1 
ATOM 345  C C   . GLU A 1 45  ? -2.196  12.017  -17.165 1.00 50.58 45  A 1 
ATOM 346  O O   . GLU A 1 45  ? -1.420  11.369  -17.862 1.00 48.11 45  A 1 
ATOM 347  C CB  . GLU A 1 45  ? -3.948  10.368  -16.524 1.00 43.39 45  A 1 
ATOM 348  C CG  . GLU A 1 45  ? -5.316  10.316  -15.831 1.00 38.88 45  A 1 
ATOM 349  C CD  . GLU A 1 45  ? -5.547  8.975   -15.136 1.00 36.26 45  A 1 
ATOM 350  O OE1 . GLU A 1 45  ? -6.681  8.719   -14.706 1.00 33.75 45  A 1 
ATOM 351  O OE2 . GLU A 1 45  ? -4.646  8.107   -15.151 1.00 34.25 45  A 1 
ATOM 352  N N   . SER A 1 46  ? -1.797  12.955  -16.311 1.00 49.27 46  A 1 
ATOM 353  C CA  . SER A 1 46  ? -0.394  13.213  -16.065 1.00 49.49 46  A 1 
ATOM 354  C C   . SER A 1 46  ? 0.268   12.018  -15.376 1.00 51.78 46  A 1 
ATOM 355  O O   . SER A 1 46  ? -0.312  11.343  -14.526 1.00 49.68 46  A 1 
ATOM 356  C CB  . SER A 1 46  ? -0.223  14.504  -15.264 1.00 45.35 46  A 1 
ATOM 357  O OG  . SER A 1 46  ? -0.881  14.414  -14.025 1.00 41.62 46  A 1 
ATOM 358  N N   . LEU A 1 47  ? 1.524   11.778  -15.714 1.00 56.49 47  A 1 
ATOM 359  C CA  . LEU A 1 47  ? 2.312   10.738  -15.068 1.00 56.88 47  A 1 
ATOM 360  C C   . LEU A 1 47  ? 2.543   11.057  -13.604 1.00 60.48 47  A 1 
ATOM 361  O O   . LEU A 1 47  ? 3.079   12.107  -13.241 1.00 57.75 47  A 1 
ATOM 362  C CB  . LEU A 1 47  ? 3.627   10.580  -15.824 1.00 52.63 47  A 1 
ATOM 363  C CG  . LEU A 1 47  ? 3.405   9.753   -17.093 1.00 48.41 47  A 1 
ATOM 364  C CD1 . LEU A 1 47  ? 4.322   10.238  -18.179 1.00 44.59 47  A 1 
ATOM 365  C CD2 . LEU A 1 47  ? 3.662   8.272   -16.810 1.00 43.66 47  A 1 
ATOM 366  N N   . CYS A 1 48  ? 2.206   10.100  -12.756 1.00 63.05 48  A 1 
ATOM 367  C CA  . CYS A 1 48  ? 2.434   10.239  -11.334 1.00 63.18 48  A 1 
ATOM 368  C C   . CYS A 1 48  ? 3.914   10.002  -10.989 1.00 63.06 48  A 1 
ATOM 369  O O   . CYS A 1 48  ? 4.339   8.879   -10.716 1.00 61.65 48  A 1 
ATOM 370  C CB  . CYS A 1 48  ? 1.488   9.312   -10.571 1.00 63.18 48  A 1 
ATOM 371  S SG  . CYS A 1 48  ? 1.532   9.614   -8.788  1.00 61.65 48  A 1 
ATOM 372  N N   . SER A 1 49  ? 4.699   11.076  -10.936 1.00 65.02 49  A 1 
ATOM 373  C CA  . SER A 1 49  ? 6.076   11.009  -10.465 1.00 64.63 49  A 1 
ATOM 374  C C   . SER A 1 49  ? 6.110   10.776  -8.957  1.00 66.30 49  A 1 
ATOM 375  O O   . SER A 1 49  ? 5.718   11.642  -8.173  1.00 64.57 49  A 1 
ATOM 376  C CB  . SER A 1 49  ? 6.855   12.268  -10.827 1.00 60.77 49  A 1 
ATOM 377  O OG  . SER A 1 49  ? 8.201   12.127  -10.384 1.00 54.12 49  A 1 
ATOM 378  N N   . LYS A 1 50  ? 6.633   9.623   -8.536  1.00 69.43 50  A 1 
ATOM 379  C CA  . LYS A 1 50  ? 6.780   9.241   -7.126  1.00 70.32 50  A 1 
ATOM 380  C C   . LYS A 1 50  ? 8.232   9.312   -6.632  1.00 72.56 50  A 1 
ATOM 381  O O   . LYS A 1 50  ? 8.606   8.617   -5.703  1.00 72.31 50  A 1 
ATOM 382  C CB  . LYS A 1 50  ? 6.093   7.889   -6.868  1.00 68.20 50  A 1 
ATOM 383  C CG  . LYS A 1 50  ? 4.586   7.946   -7.154  1.00 66.67 50  A 1 
ATOM 384  C CD  . LYS A 1 50  ? 3.896   6.652   -6.712  1.00 66.04 50  A 1 
ATOM 385  C CE  . LYS A 1 50  ? 2.399   6.701   -6.985  1.00 63.39 50  A 1 
ATOM 386  N NZ  . LYS A 1 50  ? 1.708   5.467   -6.562  1.00 60.45 50  A 1 
ATOM 387  N N   . LYS A 1 51  ? 9.045   10.165  -7.241  1.00 72.04 51  A 1 
ATOM 388  C CA  . LYS A 1 51  ? 10.454  10.351  -6.867  1.00 73.08 51  A 1 
ATOM 389  C C   . LYS A 1 51  ? 10.617  10.755  -5.403  1.00 75.44 51  A 1 
ATOM 390  O O   . LYS A 1 51  ? 11.485  10.227  -4.724  1.00 74.49 51  A 1 
ATOM 391  C CB  . LYS A 1 51  ? 11.092  11.391  -7.798  1.00 70.59 51  A 1 
ATOM 392  C CG  . LYS A 1 51  ? 12.608  11.535  -7.587  1.00 62.93 51  A 1 
ATOM 393  C CD  . LYS A 1 51  ? 13.200  12.588  -8.517  1.00 58.82 51  A 1 
ATOM 394  C CE  . LYS A 1 51  ? 14.700  12.773  -8.245  1.00 52.73 51  A 1 
ATOM 395  N NZ  . LYS A 1 51  ? 15.292  13.896  -9.026  1.00 46.33 51  A 1 
ATOM 396  N N   . ASP A 1 52  ? 9.734   11.614  -4.887  1.00 76.36 52  A 1 
ATOM 397  C CA  . ASP A 1 52  ? 9.783   12.085  -3.497  1.00 77.52 52  A 1 
ATOM 398  C C   . ASP A 1 52  ? 9.513   10.940  -2.508  1.00 79.11 52  A 1 
ATOM 399  O O   . ASP A 1 52  ? 10.253  10.759  -1.546  1.00 78.35 52  A 1 
ATOM 400  C CB  . ASP A 1 52  ? 8.763   13.216  -3.297  1.00 76.34 52  A 1 
ATOM 401  C CG  . ASP A 1 52  ? 8.888   14.271  -4.396  1.00 70.22 52  A 1 
ATOM 402  O OD1 . ASP A 1 52  ? 10.041  14.585  -4.752  1.00 63.13 52  A 1 
ATOM 403  O OD2 . ASP A 1 52  ? 7.829   14.592  -4.969  1.00 64.13 52  A 1 
ATOM 404  N N   . VAL A 1 53  ? 8.524   10.100  -2.807  1.00 79.91 53  A 1 
ATOM 405  C CA  . VAL A 1 53  ? 8.215   8.888   -2.030  1.00 79.79 53  A 1 
ATOM 406  C C   . VAL A 1 53  ? 9.410   7.940   -2.031  1.00 80.59 53  A 1 
ATOM 407  O O   . VAL A 1 53  ? 9.749   7.360   -1.000  1.00 79.78 53  A 1 
ATOM 408  C CB  . VAL A 1 53  ? 6.983   8.160   -2.607  1.00 78.24 53  A 1 
ATOM 409  C CG1 . VAL A 1 53  ? 6.635   6.905   -1.796  1.00 73.21 53  A 1 
ATOM 410  C CG2 . VAL A 1 53  ? 5.752   9.070   -2.624  1.00 73.83 53  A 1 
ATOM 411  N N   . ARG A 1 54  ? 10.086  7.806   -3.164  1.00 77.25 54  A 1 
ATOM 412  C CA  . ARG A 1 54  ? 11.272  6.974   -3.297  1.00 76.71 54  A 1 
ATOM 413  C C   . ARG A 1 54  ? 12.434  7.473   -2.449  1.00 79.02 54  A 1 
ATOM 414  O O   . ARG A 1 54  ? 13.062  6.683   -1.751  1.00 78.62 54  A 1 
ATOM 415  C CB  . ARG A 1 54  ? 11.671  6.920   -4.777  1.00 73.74 54  A 1 
ATOM 416  C CG  . ARG A 1 54  ? 12.607  5.759   -5.039  1.00 65.89 54  A 1 
ATOM 417  C CD  . ARG A 1 54  ? 13.095  5.826   -6.490  1.00 62.11 54  A 1 
ATOM 418  N NE  . ARG A 1 54  ? 14.377  6.520   -6.583  1.00 58.49 54  A 1 
ATOM 419  C CZ  . ARG A 1 54  ? 14.976  6.844   -7.710  1.00 52.61 54  A 1 
ATOM 420  N NH1 . ARG A 1 54  ? 14.403  6.702   -8.858  1.00 50.61 54  A 1 
ATOM 421  N NH2 . ARG A 1 54  ? 16.194  7.315   -7.703  1.00 48.81 54  A 1 
ATOM 422  N N   . ASN A 1 55  ? 12.699  8.772   -2.489  1.00 80.22 55  A 1 
ATOM 423  C CA  . ASN A 1 55  ? 13.748  9.386   -1.689  1.00 81.68 55  A 1 
ATOM 424  C C   . ASN A 1 55  ? 13.462  9.229   -0.190  1.00 83.35 55  A 1 
ATOM 425  O O   . ASN A 1 55  ? 14.357  8.862   0.560   1.00 82.97 55  A 1 
ATOM 426  C CB  . ASN A 1 55  ? 13.883  10.858  -2.080  1.00 80.56 55  A 1 
ATOM 427  C CG  . ASN A 1 55  ? 14.456  11.070  -3.475  1.00 75.50 55  A 1 
ATOM 428  O OD1 . ASN A 1 55  ? 14.956  10.185  -4.150  1.00 68.46 55  A 1 
ATOM 429  N ND2 . ASN A 1 55  ? 14.423  12.308  -3.940  1.00 68.83 55  A 1 
ATOM 430  N N   . PHE A 1 56  ? 12.209  9.418   0.226   1.00 84.10 56  A 1 
ATOM 431  C CA  . PHE A 1 56  ? 11.787  9.178   1.603   1.00 85.46 56  A 1 
ATOM 432  C C   . PHE A 1 56  ? 12.063  7.735   2.046   1.00 85.60 56  A 1 
ATOM 433  O O   . PHE A 1 56  ? 12.762  7.524   3.038   1.00 85.54 56  A 1 
ATOM 434  C CB  . PHE A 1 56  ? 10.300  9.538   1.752   1.00 86.19 56  A 1 
ATOM 435  C CG  . PHE A 1 56  ? 9.733   9.156   3.102   1.00 87.51 56  A 1 
ATOM 436  C CD1 . PHE A 1 56  ? 8.938   7.993   3.242   1.00 86.46 56  A 1 
ATOM 437  C CD2 . PHE A 1 56  ? 10.038  9.930   4.235   1.00 86.93 56  A 1 
ATOM 438  C CE1 . PHE A 1 56  ? 8.450   7.623   4.502   1.00 86.91 56  A 1 
ATOM 439  C CE2 . PHE A 1 56  ? 9.548   9.559   5.498   1.00 86.68 56  A 1 
ATOM 440  C CZ  . PHE A 1 56  ? 8.756   8.408   5.633   1.00 86.99 56  A 1 
ATOM 441  N N   . LYS A 1 57  ? 11.615  6.734   1.284   1.00 84.60 57  A 1 
ATOM 442  C CA  . LYS A 1 57  ? 11.857  5.322   1.608   1.00 83.82 57  A 1 
ATOM 443  C C   . LYS A 1 57  ? 13.336  4.969   1.699   1.00 85.06 57  A 1 
ATOM 444  O O   . LYS A 1 57  ? 13.715  4.184   2.561   1.00 83.99 57  A 1 
ATOM 445  C CB  . LYS A 1 57  ? 11.194  4.417   0.564   1.00 81.22 57  A 1 
ATOM 446  C CG  . LYS A 1 57  ? 9.673   4.437   0.629   1.00 72.60 57  A 1 
ATOM 447  C CD  . LYS A 1 57  ? 9.074   3.393   -0.323  1.00 69.90 57  A 1 
ATOM 448  C CE  . LYS A 1 57  ? 7.558   3.480   -0.275  1.00 62.46 57  A 1 
ATOM 449  N NZ  . LYS A 1 57  ? 6.884   2.159   -0.343  1.00 57.64 57  A 1 
ATOM 450  N N   . ALA A 1 58  ? 14.161  5.530   0.828   1.00 83.39 58  A 1 
ATOM 451  C CA  . ALA A 1 58  ? 15.577  5.202   0.727   1.00 83.85 58  A 1 
ATOM 452  C C   . ALA A 1 58  ? 16.386  5.563   1.988   1.00 86.12 58  A 1 
ATOM 453  O O   . ALA A 1 58  ? 17.399  4.916   2.252   1.00 85.48 58  A 1 
ATOM 454  C CB  . ALA A 1 58  ? 16.158  5.893   -0.512  1.00 81.59 58  A 1 
ATOM 455  N N   . TRP A 1 59  ? 15.958  6.551   2.765   1.00 87.43 59  A 1 
ATOM 456  C CA  . TRP A 1 59  ? 16.600  6.883   4.045   1.00 89.19 59  A 1 
ATOM 457  C C   . TRP A 1 59  ? 15.782  6.417   5.250   1.00 90.46 59  A 1 
ATOM 458  O O   . TRP A 1 59  ? 16.355  5.885   6.213   1.00 89.37 59  A 1 
ATOM 459  C CB  . TRP A 1 59  ? 16.896  8.390   4.085   1.00 88.40 59  A 1 
ATOM 460  C CG  . TRP A 1 59  ? 15.705  9.297   4.214   1.00 86.93 59  A 1 
ATOM 461  C CD1 . TRP A 1 59  ? 15.083  9.933   3.199   1.00 78.46 59  A 1 
ATOM 462  C CD2 . TRP A 1 59  ? 14.984  9.682   5.427   1.00 84.55 59  A 1 
ATOM 463  N NE1 . TRP A 1 59  ? 14.020  10.674  3.694   1.00 79.18 59  A 1 
ATOM 464  C CE2 . TRP A 1 59  ? 13.927  10.545  5.048   1.00 84.51 59  A 1 
ATOM 465  C CE3 . TRP A 1 59  ? 15.131  9.389   6.798   1.00 78.73 59  A 1 
ATOM 466  C CZ2 . TRP A 1 59  ? 13.023  11.083  5.996   1.00 80.10 59  A 1 
ATOM 467  C CZ3 . TRP A 1 59  ? 14.237  9.923   7.740   1.00 74.99 59  A 1 
ATOM 468  C CH2 . TRP A 1 59  ? 13.192  10.758  7.345   1.00 75.48 59  A 1 
ATOM 469  N N   . PHE A 1 60  ? 14.454  6.552   5.222   1.00 89.41 60  A 1 
ATOM 470  C CA  . PHE A 1 60  ? 13.595  6.234   6.362   1.00 90.31 60  A 1 
ATOM 471  C C   . PHE A 1 60  ? 13.561  4.741   6.674   1.00 90.78 60  A 1 
ATOM 472  O O   . PHE A 1 60  ? 13.786  4.340   7.825   1.00 90.42 60  A 1 
ATOM 473  C CB  . PHE A 1 60  ? 12.183  6.776   6.092   1.00 90.36 60  A 1 
ATOM 474  C CG  . PHE A 1 60  ? 11.191  6.448   7.178   1.00 91.02 60  A 1 
ATOM 475  C CD1 . PHE A 1 60  ? 10.277  5.382   7.029   1.00 89.53 60  A 1 
ATOM 476  C CD2 . PHE A 1 60  ? 11.173  7.195   8.375   1.00 89.98 60  A 1 
ATOM 477  C CE1 . PHE A 1 60  ? 9.374   5.069   8.053   1.00 89.58 60  A 1 
ATOM 478  C CE2 . PHE A 1 60  ? 10.270  6.889   9.399   1.00 89.37 60  A 1 
ATOM 479  C CZ  . PHE A 1 60  ? 9.371   5.823   9.233   1.00 89.88 60  A 1 
ATOM 480  N N   . LEU A 1 61  ? 13.320  3.889   5.679   1.00 89.00 61  A 1 
ATOM 481  C CA  . LEU A 1 61  ? 13.177  2.450   5.912   1.00 88.75 61  A 1 
ATOM 482  C C   . LEU A 1 61  ? 14.477  1.781   6.388   1.00 89.68 61  A 1 
ATOM 483  O O   . LEU A 1 61  ? 14.398  1.040   7.369   1.00 89.23 61  A 1 
ATOM 484  C CB  . LEU A 1 61  ? 12.593  1.733   4.678   1.00 86.82 61  A 1 
ATOM 485  C CG  . LEU A 1 61  ? 11.148  2.104   4.307   1.00 83.97 61  A 1 
ATOM 486  C CD1 . LEU A 1 61  ? 10.728  1.287   3.082   1.00 79.64 61  A 1 
ATOM 487  C CD2 . LEU A 1 61  ? 10.159  1.814   5.432   1.00 79.82 61  A 1 
ATOM 488  N N   . PRO A 1 62  ? 15.659  2.042   5.802   1.00 89.91 62  A 1 
ATOM 489  C CA  . PRO A 1 62  ? 16.904  1.449   6.299   1.00 90.58 62  A 1 
ATOM 490  C C   . PRO A 1 62  ? 17.209  1.826   7.747   1.00 91.63 62  A 1 
ATOM 491  O O   . PRO A 1 62  ? 17.608  0.956   8.521   1.00 91.20 62  A 1 
ATOM 492  C CB  . PRO A 1 62  ? 18.000  1.946   5.361   1.00 89.07 62  A 1 
ATOM 493  C CG  . PRO A 1 62  ? 17.252  2.220   4.069   1.00 86.15 62  A 1 
ATOM 494  C CD  . PRO A 1 62  ? 15.912  2.741   4.567   1.00 88.49 62  A 1 
ATOM 495  N N   . ILE A 1 63  ? 16.984  3.076   8.143   1.00 93.70 63  A 1 
ATOM 496  C CA  . ILE A 1 63  ? 17.201  3.531   9.517   1.00 94.11 63  A 1 
ATOM 497  C C   . ILE A 1 63  ? 16.238  2.822   10.472  1.00 94.19 63  A 1 
ATOM 498  O O   . ILE A 1 63  ? 16.672  2.185   11.438  1.00 93.21 63  A 1 
ATOM 499  C CB  . ILE A 1 63  ? 17.089  5.072   9.612   1.00 94.00 63  A 1 
ATOM 500  C CG1 . ILE A 1 63  ? 18.263  5.729   8.846   1.00 88.96 63  A 1 
ATOM 501  C CG2 . ILE A 1 63  ? 17.086  5.538   11.080  1.00 88.19 63  A 1 
ATOM 502  C CD1 . ILE A 1 63  ? 18.116  7.245   8.672   1.00 80.24 63  A 1 
ATOM 503  N N   . MET A 1 64  ? 14.926  2.872   10.185  1.00 92.15 64  A 1 
ATOM 504  C CA  . MET A 1 64  ? 13.909  2.256   11.028  1.00 92.08 64  A 1 
ATOM 505  C C   . MET A 1 64  ? 14.103  0.747   11.151  1.00 92.26 64  A 1 
ATOM 506  O O   . MET A 1 64  ? 14.112  0.216   12.257  1.00 91.57 64  A 1 
ATOM 507  C CB  . MET A 1 64  ? 12.507  2.576   10.490  1.00 91.25 64  A 1 
ATOM 508  C CG  . MET A 1 64  ? 12.102  4.029   10.753  1.00 84.97 64  A 1 
ATOM 509  S SD  . MET A 1 64  ? 12.014  4.511   12.513  1.00 83.53 64  A 1 
ATOM 510  C CE  . MET A 1 64  ? 10.627  3.496   13.080  1.00 73.34 64  A 1 
ATOM 511  N N   . TYR A 1 65  ? 14.322  0.048   10.044  1.00 92.03 65  A 1 
ATOM 512  C CA  . TYR A 1 65  ? 14.500  -1.401  10.051  1.00 91.77 65  A 1 
ATOM 513  C C   . TYR A 1 65  ? 15.784  -1.826  10.759  1.00 92.49 65  A 1 
ATOM 514  O O   . TYR A 1 65  ? 15.763  -2.830  11.461  1.00 91.84 65  A 1 
ATOM 515  C CB  . TYR A 1 65  ? 14.453  -1.956  8.628   1.00 89.91 65  A 1 
ATOM 516  C CG  . TYR A 1 65  ? 13.124  -1.860  7.900   1.00 88.27 65  A 1 
ATOM 517  C CD1 . TYR A 1 65  ? 11.924  -1.478  8.547   1.00 84.21 65  A 1 
ATOM 518  C CD2 . TYR A 1 65  ? 13.071  -2.204  6.534   1.00 84.42 65  A 1 
ATOM 519  C CE1 . TYR A 1 65  ? 10.718  -1.412  7.851   1.00 82.92 65  A 1 
ATOM 520  C CE2 . TYR A 1 65  ? 11.866  -2.145  5.827   1.00 82.51 65  A 1 
ATOM 521  C CZ  . TYR A 1 65  ? 10.688  -1.747  6.488   1.00 83.14 65  A 1 
ATOM 522  O OH  . TYR A 1 65  ? 9.508   -1.671  5.789   1.00 79.52 65  A 1 
ATOM 523  N N   . SER A 1 66  ? 16.873  -1.060  10.658  1.00 93.66 66  A 1 
ATOM 524  C CA  . SER A 1 66  ? 18.114  -1.363  11.374  1.00 94.05 66  A 1 
ATOM 525  C C   . SER A 1 66  ? 17.944  -1.239  12.886  1.00 94.57 66  A 1 
ATOM 526  O O   . SER A 1 66  ? 18.330  -2.146  13.627  1.00 93.71 66  A 1 
ATOM 527  C CB  . SER A 1 66  ? 19.253  -0.453  10.906  1.00 93.18 66  A 1 
ATOM 528  O OG  . SER A 1 66  ? 19.476  -0.632  9.525   1.00 77.94 66  A 1 
ATOM 529  N N   . ILE A 1 67  ? 17.295  -0.165  13.348  1.00 94.94 67  A 1 
ATOM 530  C CA  . ILE A 1 67  ? 17.018  0.044   14.781  1.00 95.27 67  A 1 
ATOM 531  C C   . ILE A 1 67  ? 16.097  -1.057  15.313  1.00 95.29 67  A 1 
ATOM 532  O O   . ILE A 1 67  ? 16.392  -1.683  16.335  1.00 94.15 67  A 1 
ATOM 533  C CB  . ILE A 1 67  ? 16.429  1.450   15.019  1.00 94.72 67  A 1 
ATOM 534  C CG1 . ILE A 1 67  ? 17.462  2.543   14.672  1.00 89.85 67  A 1 
ATOM 535  C CG2 . ILE A 1 67  ? 15.966  1.609   16.483  1.00 89.14 67  A 1 
ATOM 536  C CD1 . ILE A 1 67  ? 16.870  3.959   14.603  1.00 82.81 67  A 1 
ATOM 537  N N   . ILE A 1 68  ? 14.997  -1.341  14.615  1.00 94.19 68  A 1 
ATOM 538  C CA  . ILE A 1 68  ? 14.021  -2.359  15.014  1.00 93.62 68  A 1 
ATOM 539  C C   . ILE A 1 68  ? 14.669  -3.745  15.038  1.00 93.88 68  A 1 
ATOM 540  O O   . ILE A 1 68  ? 14.479  -4.482  16.000  1.00 92.91 68  A 1 
ATOM 541  C CB  . ILE A 1 68  ? 12.794  -2.322  14.071  1.00 92.34 68  A 1 
ATOM 542  C CG1 . ILE A 1 68  ? 12.002  -1.010  14.271  1.00 89.70 68  A 1 
ATOM 543  C CG2 . ILE A 1 68  ? 11.868  -3.521  14.311  1.00 89.80 68  A 1 
ATOM 544  C CD1 . ILE A 1 68  ? 11.018  -0.716  13.125  1.00 85.87 68  A 1 
ATOM 545  N N   . CYS A 1 69  ? 15.462  -4.080  14.024  1.00 94.02 69  A 1 
ATOM 546  C CA  . CYS A 1 69  ? 16.162  -5.350  13.944  1.00 94.08 69  A 1 
ATOM 547  C C   . CYS A 1 69  ? 17.125  -5.512  15.124  1.00 94.48 69  A 1 
ATOM 548  O O   . CYS A 1 69  ? 17.065  -6.529  15.827  1.00 93.48 69  A 1 
ATOM 549  C CB  . CYS A 1 69  ? 16.883  -5.439  12.593  1.00 93.24 69  A 1 
ATOM 550  S SG  . CYS A 1 69  ? 17.667  -7.069  12.398  1.00 88.85 69  A 1 
ATOM 551  N N   . PHE A 1 70  ? 17.951  -4.515  15.420  1.00 95.36 70  A 1 
ATOM 552  C CA  . PHE A 1 70  ? 18.912  -4.576  16.516  1.00 95.61 70  A 1 
ATOM 553  C C   . PHE A 1 70  ? 18.237  -4.718  17.883  1.00 95.54 70  A 1 
ATOM 554  O O   . PHE A 1 70  ? 18.519  -5.664  18.629  1.00 94.85 70  A 1 
ATOM 555  C CB  . PHE A 1 70  ? 19.812  -3.336  16.450  1.00 95.53 70  A 1 
ATOM 556  C CG  . PHE A 1 70  ? 20.874  -3.312  17.523  1.00 93.74 70  A 1 
ATOM 557  C CD1 . PHE A 1 70  ? 20.734  -2.474  18.639  1.00 87.74 70  A 1 
ATOM 558  C CD2 . PHE A 1 70  ? 21.997  -4.139  17.409  1.00 88.54 70  A 1 
ATOM 559  C CE1 . PHE A 1 70  ? 21.732  -2.459  19.627  1.00 88.28 70  A 1 
ATOM 560  C CE2 . PHE A 1 70  ? 22.992  -4.122  18.396  1.00 88.14 70  A 1 
ATOM 561  C CZ  . PHE A 1 70  ? 22.861  -3.279  19.507  1.00 89.39 70  A 1 
ATOM 562  N N   . VAL A 1 71  ? 17.293  -3.833  18.203  1.00 95.65 71  A 1 
ATOM 563  C CA  . VAL A 1 71  ? 16.591  -3.845  19.495  1.00 95.22 71  A 1 
ATOM 564  C C   . VAL A 1 71  ? 15.742  -5.104  19.653  1.00 95.03 71  A 1 
ATOM 565  O O   . VAL A 1 71  ? 15.725  -5.728  20.719  1.00 93.77 71  A 1 
ATOM 566  C CB  . VAL A 1 71  ? 15.729  -2.573  19.658  1.00 94.24 71  A 1 
ATOM 567  C CG1 . VAL A 1 71  ? 14.911  -2.589  20.954  1.00 89.13 71  A 1 
ATOM 568  C CG2 . VAL A 1 71  ? 16.602  -1.317  19.686  1.00 89.30 71  A 1 
ATOM 569  N N   . GLY A 1 72  ? 15.040  -5.513  18.587  1.00 94.74 72  A 1 
ATOM 570  C CA  . GLY A 1 72  ? 14.191  -6.685  18.594  1.00 94.29 72  A 1 
ATOM 571  C C   . GLY A 1 72  ? 14.961  -7.987  18.745  1.00 94.58 72  A 1 
ATOM 572  O O   . GLY A 1 72  ? 14.566  -8.841  19.543  1.00 93.26 72  A 1 
ATOM 573  N N   . LEU A 1 73  ? 16.097  -8.151  18.054  1.00 95.07 73  A 1 
ATOM 574  C CA  . LEU A 1 73  ? 16.952  -9.333  18.189  1.00 94.98 73  A 1 
ATOM 575  C C   . LEU A 1 73  ? 17.570  -9.430  19.576  1.00 94.48 73  A 1 
ATOM 576  O O   . LEU A 1 73  ? 17.587  -10.524 20.147  1.00 93.24 73  A 1 
ATOM 577  C CB  . LEU A 1 73  ? 18.048  -9.330  17.110  1.00 94.70 73  A 1 
ATOM 578  C CG  . LEU A 1 73  ? 17.569  -9.677  15.687  1.00 91.93 73  A 1 
ATOM 579  C CD1 . LEU A 1 73  ? 18.740  -9.547  14.714  1.00 88.02 73  A 1 
ATOM 580  C CD2 . LEU A 1 73  ? 17.017  -11.094 15.579  1.00 88.31 73  A 1 
ATOM 581  N N   . LEU A 1 74  ? 18.010  -8.321  20.166  1.00 94.33 74  A 1 
ATOM 582  C CA  . LEU A 1 74  ? 18.492  -8.317  21.540  1.00 93.71 74  A 1 
ATOM 583  C C   . LEU A 1 74  ? 17.396  -8.722  22.529  1.00 93.22 74  A 1 
ATOM 584  O O   . LEU A 1 74  ? 17.603  -9.625  23.346  1.00 91.95 74  A 1 
ATOM 585  C CB  . LEU A 1 74  ? 19.050  -6.927  21.900  1.00 93.06 74  A 1 
ATOM 586  C CG  . LEU A 1 74  ? 20.431  -6.619  21.294  1.00 84.05 74  A 1 
ATOM 587  C CD1 . LEU A 1 74  ? 20.782  -5.166  21.603  1.00 76.91 74  A 1 
ATOM 588  C CD2 . LEU A 1 74  ? 21.535  -7.507  21.878  1.00 76.79 74  A 1 
ATOM 589  N N   . GLY A 1 75  ? 16.229  -8.107  22.463  1.00 92.74 75  A 1 
ATOM 590  C CA  . GLY A 1 75  ? 15.120  -8.382  23.373  1.00 91.96 75  A 1 
ATOM 591  C C   . GLY A 1 75  ? 14.609  -9.821  23.269  1.00 91.91 75  A 1 
ATOM 592  O O   . GLY A 1 75  ? 14.539  -10.533 24.279  1.00 90.27 75  A 1 
ATOM 593  N N   . ASN A 1 76  ? 14.287  -10.281 22.061  1.00 93.33 76  A 1 
ATOM 594  C CA  . ASN A 1 76  ? 13.780  -11.633 21.831  1.00 92.61 76  A 1 
ATOM 595  C C   . ASN A 1 76  ? 14.857  -12.703 22.026  1.00 92.17 76  A 1 
ATOM 596  O O   . ASN A 1 76  ? 14.577  -13.771 22.568  1.00 90.34 76  A 1 
ATOM 597  C CB  . ASN A 1 76  ? 13.126  -11.716 20.441  1.00 91.82 76  A 1 
ATOM 598  C CG  . ASN A 1 76  ? 11.817  -10.965 20.385  1.00 90.99 76  A 1 
ATOM 599  O OD1 . ASN A 1 76  ? 10.831  -11.357 20.990  1.00 82.54 76  A 1 
ATOM 600  N ND2 . ASN A 1 76  ? 11.766  -9.858  19.685  1.00 83.32 76  A 1 
ATOM 601  N N   . GLY A 1 77  ? 16.115  -12.417 21.655  1.00 93.72 77  A 1 
ATOM 602  C CA  . GLY A 1 77  ? 17.249  -13.300 21.895  1.00 93.33 77  A 1 
ATOM 603  C C   . GLY A 1 77  ? 17.462  -13.578 23.382  1.00 92.86 77  A 1 
ATOM 604  O O   . GLY A 1 77  ? 17.608  -14.729 23.775  1.00 91.09 77  A 1 
ATOM 605  N N   . LEU A 1 78  ? 17.366  -12.550 24.234  1.00 92.03 78  A 1 
ATOM 606  C CA  . LEU A 1 78  ? 17.423  -12.714 25.687  1.00 91.11 78  A 1 
ATOM 607  C C   . LEU A 1 78  ? 16.269  -13.561 26.234  1.00 90.28 78  A 1 
ATOM 608  O O   . LEU A 1 78  ? 16.480  -14.374 27.141  1.00 88.02 78  A 1 
ATOM 609  C CB  . LEU A 1 78  ? 17.416  -11.329 26.364  1.00 89.97 78  A 1 
ATOM 610  C CG  . LEU A 1 78  ? 18.734  -10.546 26.234  1.00 83.56 78  A 1 
ATOM 611  C CD1 . LEU A 1 78  ? 18.534  -9.125  26.780  1.00 78.68 78  A 1 
ATOM 612  C CD2 . LEU A 1 78  ? 19.875  -11.207 27.009  1.00 78.07 78  A 1 
ATOM 613  N N   . VAL A 1 79  ? 15.061  -13.429 25.687  1.00 90.67 79  A 1 
ATOM 614  C CA  . VAL A 1 79  ? 13.919  -14.271 26.067  1.00 89.69 79  A 1 
ATOM 615  C C   . VAL A 1 79  ? 14.194  -15.737 25.735  1.00 89.34 79  A 1 
ATOM 616  O O   . VAL A 1 79  ? 14.080  -16.592 26.613  1.00 88.24 79  A 1 
ATOM 617  C CB  . VAL A 1 79  ? 12.612  -13.786 25.407  1.00 88.53 79  A 1 
ATOM 618  C CG1 . VAL A 1 79  ? 11.442  -14.743 25.653  1.00 83.77 79  A 1 
ATOM 619  C CG2 . VAL A 1 79  ? 12.195  -12.421 25.961  1.00 84.30 79  A 1 
ATOM 620  N N   . VAL A 1 80  ? 14.612  -16.024 24.499  1.00 91.17 80  A 1 
ATOM 621  C CA  . VAL A 1 80  ? 14.911  -17.391 24.049  1.00 91.01 80  A 1 
ATOM 622  C C   . VAL A 1 80  ? 16.046  -18.008 24.875  1.00 90.24 80  A 1 
ATOM 623  O O   . VAL A 1 80  ? 15.891  -19.115 25.394  1.00 88.69 80  A 1 
ATOM 624  C CB  . VAL A 1 80  ? 15.239  -17.412 22.539  1.00 90.85 80  A 1 
ATOM 625  C CG1 . VAL A 1 80  ? 15.707  -18.793 22.067  1.00 86.34 80  A 1 
ATOM 626  C CG2 . VAL A 1 80  ? 13.990  -17.063 21.723  1.00 86.76 80  A 1 
ATOM 627  N N   . LEU A 1 81  ? 17.146  -17.282 25.070  1.00 90.02 81  A 1 
ATOM 628  C CA  . LEU A 1 81  ? 18.277  -17.743 25.872  1.00 89.53 81  A 1 
ATOM 629  C C   . LEU A 1 81  ? 17.863  -18.060 27.305  1.00 88.74 81  A 1 
ATOM 630  O O   . LEU A 1 81  ? 18.192  -19.124 27.813  1.00 86.85 81  A 1 
ATOM 631  C CB  . LEU A 1 81  ? 19.393  -16.681 25.862  1.00 88.70 81  A 1 
ATOM 632  C CG  . LEU A 1 81  ? 20.207  -16.637 24.555  1.00 80.86 81  A 1 
ATOM 633  C CD1 . LEU A 1 81  ? 21.092  -15.392 24.550  1.00 74.81 81  A 1 
ATOM 634  C CD2 . LEU A 1 81  ? 21.106  -17.865 24.405  1.00 73.40 81  A 1 
ATOM 635  N N   . THR A 1 82  ? 17.079  -17.196 27.944  1.00 88.69 82  A 1 
ATOM 636  C CA  . THR A 1 82  ? 16.626  -17.407 29.321  1.00 87.41 82  A 1 
ATOM 637  C C   . THR A 1 82  ? 15.749  -18.657 29.438  1.00 86.55 82  A 1 
ATOM 638  O O   . THR A 1 82  ? 15.943  -19.467 30.344  1.00 84.07 82  A 1 
ATOM 639  C CB  . THR A 1 82  ? 15.864  -16.177 29.841  1.00 86.20 82  A 1 
ATOM 640  O OG1 . THR A 1 82  ? 16.675  -15.021 29.758  1.00 76.83 82  A 1 
ATOM 641  C CG2 . THR A 1 82  ? 15.490  -16.322 31.314  1.00 76.45 82  A 1 
ATOM 642  N N   . TYR A 1 83  ? 14.815  -18.883 28.512  1.00 87.22 83  A 1 
ATOM 643  C CA  . TYR A 1 83  ? 13.958  -20.071 28.532  1.00 85.91 83  A 1 
ATOM 644  C C   . TYR A 1 83  ? 14.716  -21.372 28.264  1.00 85.24 83  A 1 
ATOM 645  O O   . TYR A 1 83  ? 14.432  -22.385 28.907  1.00 83.07 83  A 1 
ATOM 646  C CB  . TYR A 1 83  ? 12.806  -19.909 27.535  1.00 84.52 83  A 1 
ATOM 647  C CG  . TYR A 1 83  ? 11.628  -19.123 28.073  1.00 82.00 83  A 1 
ATOM 648  C CD1 . TYR A 1 83  ? 10.924  -19.597 29.194  1.00 76.95 83  A 1 
ATOM 649  C CD2 . TYR A 1 83  ? 11.213  -17.936 27.443  1.00 76.57 83  A 1 
ATOM 650  C CE1 . TYR A 1 83  ? 9.826   -18.880 29.699  1.00 74.10 83  A 1 
ATOM 651  C CE2 . TYR A 1 83  ? 10.114  -17.212 27.941  1.00 73.77 83  A 1 
ATOM 652  C CZ  . TYR A 1 83  ? 9.421   -17.687 29.077  1.00 74.80 83  A 1 
ATOM 653  O OH  . TYR A 1 83  ? 8.365   -16.977 29.574  1.00 72.06 83  A 1 
ATOM 654  N N   . ILE A 1 84  ? 15.687  -21.366 27.349  1.00 86.93 84  A 1 
ATOM 655  C CA  . ILE A 1 84  ? 16.506  -22.538 27.033  1.00 86.23 84  A 1 
ATOM 656  C C   . ILE A 1 84  ? 17.441  -22.874 28.197  1.00 85.33 84  A 1 
ATOM 657  O O   . ILE A 1 84  ? 17.493  -24.027 28.621  1.00 82.83 84  A 1 
ATOM 658  C CB  . ILE A 1 84  ? 17.270  -22.331 25.702  1.00 85.43 84  A 1 
ATOM 659  C CG1 . ILE A 1 84  ? 16.260  -22.308 24.532  1.00 80.09 84  A 1 
ATOM 660  C CG2 . ILE A 1 84  ? 18.311  -23.446 25.479  1.00 78.47 84  A 1 
ATOM 661  C CD1 . ILE A 1 84  ? 16.882  -21.940 23.170  1.00 73.16 84  A 1 
ATOM 662  N N   . TYR A 1 85  ? 18.149  -21.876 28.731  1.00 84.80 85  A 1 
ATOM 663  C CA  . TYR A 1 85  ? 19.152  -22.066 29.781  1.00 83.46 85  A 1 
ATOM 664  C C   . TYR A 1 85  ? 18.542  -22.638 31.065  1.00 81.47 85  A 1 
ATOM 665  O O   . TYR A 1 85  ? 19.017  -23.640 31.592  1.00 76.92 85  A 1 
ATOM 666  C CB  . TYR A 1 85  ? 19.851  -20.728 30.042  1.00 82.41 85  A 1 
ATOM 667  C CG  . TYR A 1 85  ? 21.018  -20.833 31.001  1.00 81.12 85  A 1 
ATOM 668  C CD1 . TYR A 1 85  ? 20.858  -20.521 32.364  1.00 75.22 85  A 1 
ATOM 669  C CD2 . TYR A 1 85  ? 22.285  -21.250 30.529  1.00 74.62 85  A 1 
ATOM 670  C CE1 . TYR A 1 85  ? 21.942  -20.615 33.247  1.00 72.87 85  A 1 
ATOM 671  C CE2 . TYR A 1 85  ? 23.370  -21.347 31.407  1.00 71.81 85  A 1 
ATOM 672  C CZ  . TYR A 1 85  ? 23.205  -21.024 32.766  1.00 72.60 85  A 1 
ATOM 673  O OH  . TYR A 1 85  ? 24.274  -21.109 33.628  1.00 71.02 85  A 1 
ATOM 674  N N   . PHE A 1 86  ? 17.440  -22.075 31.531  1.00 81.66 86  A 1 
ATOM 675  C CA  . PHE A 1 86  ? 16.779  -22.540 32.752  1.00 79.17 86  A 1 
ATOM 676  C C   . PHE A 1 86  ? 15.837  -23.739 32.555  1.00 76.57 86  A 1 
ATOM 677  O O   . PHE A 1 86  ? 15.309  -24.254 33.541  1.00 70.42 86  A 1 
ATOM 678  C CB  . PHE A 1 86  ? 16.071  -21.365 33.440  1.00 77.79 86  A 1 
ATOM 679  C CG  . PHE A 1 86  ? 17.052  -20.377 34.020  1.00 76.39 86  A 1 
ATOM 680  C CD1 . PHE A 1 86  ? 17.786  -20.712 35.181  1.00 72.61 86  A 1 
ATOM 681  C CD2 . PHE A 1 86  ? 17.291  -19.148 33.388  1.00 72.49 86  A 1 
ATOM 682  C CE1 . PHE A 1 86  ? 18.755  -19.835 35.684  1.00 71.15 86  A 1 
ATOM 683  C CE2 . PHE A 1 86  ? 18.262  -18.269 33.886  1.00 70.41 86  A 1 
ATOM 684  C CZ  . PHE A 1 86  ? 18.996  -18.616 35.030  1.00 71.50 86  A 1 
ATOM 685  N N   . LYS A 1 87  ? 15.604  -24.191 31.323  1.00 76.92 87  A 1 
ATOM 686  C CA  . LYS A 1 87  ? 14.699  -25.300 30.965  1.00 73.75 87  A 1 
ATOM 687  C C   . LYS A 1 87  ? 13.327  -25.225 31.665  1.00 72.07 87  A 1 
ATOM 688  O O   . LYS A 1 87  ? 12.742  -26.239 32.032  1.00 65.54 87  A 1 
ATOM 689  C CB  . LYS A 1 87  ? 15.396  -26.656 31.173  1.00 69.33 87  A 1 
ATOM 690  C CG  . LYS A 1 87  ? 16.640  -26.837 30.295  1.00 62.22 87  A 1 
ATOM 691  C CD  . LYS A 1 87  ? 17.237  -28.239 30.478  1.00 57.47 87  A 1 
ATOM 692  C CE  . LYS A 1 87  ? 18.458  -28.415 29.573  1.00 47.20 87  A 1 
ATOM 693  N NZ  . LYS A 1 87  ? 19.100  -29.752 29.725  1.00 42.17 87  A 1 
ATOM 694  N N   . ARG A 1 88  ? 12.809  -24.016 31.877  1.00 66.48 88  A 1 
ATOM 695  C CA  . ARG A 1 88  ? 11.567  -23.768 32.632  1.00 63.77 88  A 1 
ATOM 696  C C   . ARG A 1 88  ? 10.308  -23.770 31.766  1.00 64.92 88  A 1 
ATOM 697  O O   . ARG A 1 88  ? 9.324   -23.129 32.121  1.00 59.72 88  A 1 
ATOM 698  C CB  . ARG A 1 88  ? 11.708  -22.509 33.502  1.00 56.83 88  A 1 
ATOM 699  C CG  . ARG A 1 88  ? 12.483  -22.815 34.796  1.00 49.80 88  A 1 
ATOM 700  C CD  . ARG A 1 88  ? 12.487  -21.590 35.717  1.00 46.62 88  A 1 
ATOM 701  N NE  . ARG A 1 88  ? 13.040  -21.922 37.046  1.00 41.79 88  A 1 
ATOM 702  C CZ  . ARG A 1 88  ? 13.090  -21.100 38.082  1.00 38.56 88  A 1 
ATOM 703  N NH1 . ARG A 1 88  ? 12.656  -19.884 38.001  1.00 36.06 88  A 1 
ATOM 704  N NH2 . ARG A 1 88  ? 13.571  -21.503 39.214  1.00 33.74 88  A 1 
ATOM 705  N N   . LEU A 1 89  ? 10.306  -24.548 30.691  1.00 63.56 89  A 1 
ATOM 706  C CA  . LEU A 1 89  ? 9.143   -24.762 29.810  1.00 61.48 89  A 1 
ATOM 707  C C   . LEU A 1 89  ? 8.102   -25.699 30.458  1.00 63.66 89  A 1 
ATOM 708  O O   . LEU A 1 89  ? 7.744   -26.739 29.912  1.00 59.07 89  A 1 
ATOM 709  C CB  . LEU A 1 89  ? 9.632   -25.299 28.457  1.00 55.73 89  A 1 
ATOM 710  C CG  . LEU A 1 89  ? 10.459  -24.294 27.641  1.00 51.63 89  A 1 
ATOM 711  C CD1 . LEU A 1 89  ? 11.137  -25.022 26.479  1.00 49.44 89  A 1 
ATOM 712  C CD2 . LEU A 1 89  ? 9.585   -23.181 27.081  1.00 48.53 89  A 1 
ATOM 713  N N   . LYS A 1 90  ? 7.675   -25.366 31.678  1.00 67.07 90  A 1 
ATOM 714  C CA  . LYS A 1 90  ? 6.747   -26.195 32.455  1.00 65.08 90  A 1 
ATOM 715  C C   . LYS A 1 90  ? 5.286   -25.795 32.281  1.00 67.37 90  A 1 
ATOM 716  O O   . LYS A 1 90  ? 4.409   -26.554 32.672  1.00 62.60 90  A 1 
ATOM 717  C CB  . LYS A 1 90  ? 7.134   -26.182 33.936  1.00 58.25 90  A 1 
ATOM 718  C CG  . LYS A 1 90  ? 8.481   -26.868 34.185  1.00 50.29 90  A 1 
ATOM 719  C CD  . LYS A 1 90  ? 8.741   -27.018 35.693  1.00 45.51 90  A 1 
ATOM 720  C CE  . LYS A 1 90  ? 10.064  -27.737 35.940  1.00 36.98 90  A 1 
ATOM 721  N NZ  . LYS A 1 90  ? 10.318  -27.995 37.384  1.00 32.52 90  A 1 
ATOM 722  N N   . THR A 1 91  ? 5.031   -24.637 31.744  1.00 72.42 91  A 1 
ATOM 723  C CA  . THR A 1 91  ? 3.678   -24.084 31.636  1.00 73.31 91  A 1 
ATOM 724  C C   . THR A 1 91  ? 3.287   -23.842 30.186  1.00 75.80 91  A 1 
ATOM 725  O O   . THR A 1 91  ? 4.120   -23.735 29.287  1.00 74.39 91  A 1 
ATOM 726  C CB  . THR A 1 91  ? 3.517   -22.818 32.478  1.00 69.64 91  A 1 
ATOM 727  O OG1 . THR A 1 91  ? 4.299   -21.796 31.927  1.00 63.01 91  A 1 
ATOM 728  C CG2 . THR A 1 91  ? 3.912   -23.019 33.936  1.00 61.54 91  A 1 
ATOM 729  N N   . MET A 1 92  ? 1.983   -23.781 29.949  1.00 73.99 92  A 1 
ATOM 730  C CA  . MET A 1 92  ? 1.401   -23.501 28.644  1.00 75.59 92  A 1 
ATOM 731  C C   . MET A 1 92  ? 1.834   -22.129 28.127  1.00 78.40 92  A 1 
ATOM 732  O O   . MET A 1 92  ? 2.235   -21.986 26.976  1.00 76.89 92  A 1 
ATOM 733  C CB  . MET A 1 92  ? -0.121  -23.600 28.806  1.00 71.39 92  A 1 
ATOM 734  C CG  . MET A 1 92  ? -0.880  -23.501 27.490  1.00 64.32 92  A 1 
ATOM 735  S SD  . MET A 1 92  ? -2.624  -23.934 27.682  1.00 57.47 92  A 1 
ATOM 736  C CE  . MET A 1 92  ? -3.177  -23.950 25.972  1.00 50.50 92  A 1 
ATOM 737  N N   . THR A 1 93  ? 1.850   -21.132 29.011  1.00 78.29 93  A 1 
ATOM 738  C CA  . THR A 1 93  ? 2.246   -19.765 28.684  1.00 78.99 93  A 1 
ATOM 739  C C   . THR A 1 93  ? 3.718   -19.660 28.346  1.00 80.95 93  A 1 
ATOM 740  O O   . THR A 1 93  ? 4.053   -18.983 27.377  1.00 80.41 93  A 1 
ATOM 741  C CB  . THR A 1 93  ? 1.947   -18.831 29.845  1.00 76.68 93  A 1 
ATOM 742  O OG1 . THR A 1 93  ? 0.666   -19.117 30.341  1.00 69.56 93  A 1 
ATOM 743  C CG2 . THR A 1 93  ? 1.983   -17.363 29.427  1.00 67.32 93  A 1 
ATOM 744  N N   . ASP A 1 94  ? 4.615   -20.371 29.040  1.00 81.27 94  A 1 
ATOM 745  C CA  . ASP A 1 94  ? 6.044   -20.394 28.707  1.00 81.72 94  A 1 
ATOM 746  C C   . ASP A 1 94  ? 6.264   -20.926 27.285  1.00 84.18 94  A 1 
ATOM 747  O O   . ASP A 1 94  ? 7.086   -20.409 26.542  1.00 83.88 94  A 1 
ATOM 748  C CB  . ASP A 1 94  ? 6.821   -21.293 29.691  1.00 79.78 94  A 1 
ATOM 749  C CG  . ASP A 1 94  ? 6.826   -20.835 31.142  1.00 75.68 94  A 1 
ATOM 750  O OD1 . ASP A 1 94  ? 6.788   -19.619 31.413  1.00 70.69 94  A 1 
ATOM 751  O OD2 . ASP A 1 94  ? 6.868   -21.732 32.023  1.00 70.19 94  A 1 
ATOM 752  N N   . THR A 1 95  ? 5.481   -21.943 26.891  1.00 83.80 95  A 1 
ATOM 753  C CA  . THR A 1 95  ? 5.540   -22.511 25.535  1.00 85.14 95  A 1 
ATOM 754  C C   . THR A 1 95  ? 5.109   -21.491 24.487  1.00 86.73 95  A 1 
ATOM 755  O O   . THR A 1 95  ? 5.787   -21.325 23.486  1.00 86.34 95  A 1 
ATOM 756  C CB  . THR A 1 95  ? 4.690   -23.789 25.430  1.00 83.84 95  A 1 
ATOM 757  O OG1 . THR A 1 95  ? 5.036   -24.698 26.447  1.00 74.48 95  A 1 
ATOM 758  C CG2 . THR A 1 95  ? 4.901   -24.514 24.102  1.00 72.96 95  A 1 
ATOM 759  N N   . TYR A 1 96  ? 4.004   -20.775 24.717  1.00 85.97 96  A 1 
ATOM 760  C CA  . TYR A 1 96  ? 3.551   -19.734 23.796  1.00 87.62 96  A 1 
ATOM 761  C C   . TYR A 1 96  ? 4.508   -18.546 23.719  1.00 88.79 96  A 1 
ATOM 762  O O   . TYR A 1 96  ? 4.786   -18.072 22.623  1.00 88.34 96  A 1 
ATOM 763  C CB  . TYR A 1 96  ? 2.151   -19.250 24.185  1.00 87.51 96  A 1 
ATOM 764  C CG  . TYR A 1 96  ? 1.042   -20.256 23.998  1.00 87.85 96  A 1 
ATOM 765  C CD1 . TYR A 1 96  ? 0.969   -21.038 22.829  1.00 85.43 96  A 1 
ATOM 766  C CD2 . TYR A 1 96  ? 0.023   -20.373 24.968  1.00 85.97 96  A 1 
ATOM 767  C CE1 . TYR A 1 96  ? -0.102  -21.929 22.636  1.00 84.54 96  A 1 
ATOM 768  C CE2 . TYR A 1 96  ? -1.043  -21.263 24.775  1.00 84.62 96  A 1 
ATOM 769  C CZ  . TYR A 1 96  ? -1.104  -22.037 23.605  1.00 85.62 96  A 1 
ATOM 770  O OH  . TYR A 1 96  ? -2.149  -22.902 23.408  1.00 83.64 96  A 1 
ATOM 771  N N   . LEU A 1 97  ? 5.076   -18.104 24.853  1.00 86.11 97  A 1 
ATOM 772  C CA  . LEU A 1 97  ? 6.032   -16.998 24.888  1.00 86.47 97  A 1 
ATOM 773  C C   . LEU A 1 97  ? 7.340   -17.341 24.172  1.00 87.69 97  A 1 
ATOM 774  O O   . LEU A 1 97  ? 7.872   -16.487 23.460  1.00 87.33 97  A 1 
ATOM 775  C CB  . LEU A 1 97  ? 6.308   -16.603 26.346  1.00 84.85 97  A 1 
ATOM 776  C CG  . LEU A 1 97  ? 5.149   -15.878 27.046  1.00 80.38 97  A 1 
ATOM 777  C CD1 . LEU A 1 97  ? 5.499   -15.634 28.511  1.00 75.83 97  A 1 
ATOM 778  C CD2 . LEU A 1 97  ? 4.858   -14.521 26.405  1.00 76.25 97  A 1 
ATOM 779  N N   . LEU A 1 98  ? 7.832   -18.581 24.292  1.00 87.50 98  A 1 
ATOM 780  C CA  . LEU A 1 98  ? 8.997   -19.032 23.539  1.00 88.69 98  A 1 
ATOM 781  C C   . LEU A 1 98  ? 8.723   -19.036 22.033  1.00 89.76 98  A 1 
ATOM 782  O O   . LEU A 1 98  ? 9.527   -18.512 21.269  1.00 89.61 98  A 1 
ATOM 783  C CB  . LEU A 1 98  ? 9.421   -20.424 24.040  1.00 87.75 98  A 1 
ATOM 784  C CG  . LEU A 1 98  ? 10.648  -20.985 23.286  1.00 86.36 98  A 1 
ATOM 785  C CD1 . LEU A 1 98  ? 11.905  -20.149 23.527  1.00 82.29 98  A 1 
ATOM 786  C CD2 . LEU A 1 98  ? 10.938  -22.405 23.744  1.00 81.91 98  A 1 
ATOM 787  N N   . ASN A 1 99  ? 7.584   -19.592 21.600  1.00 89.87 99  A 1 
ATOM 788  C CA  . ASN A 1 99  ? 7.224   -19.610 20.179  1.00 90.89 99  A 1 
ATOM 789  C C   . ASN A 1 99  ? 7.011   -18.191 19.625  1.00 91.85 99  A 1 
ATOM 790  O O   . ASN A 1 99  ? 7.421   -17.924 18.501  1.00 91.49 99  A 1 
ATOM 791  C CB  . ASN A 1 99  ? 5.982   -20.478 19.954  1.00 90.44 99  A 1 
ATOM 792  C CG  . ASN A 1 99  ? 6.305   -21.958 19.959  1.00 89.23 99  A 1 
ATOM 793  O OD1 . ASN A 1 99  ? 6.705   -22.543 18.965  1.00 80.91 99  A 1 
ATOM 794  N ND2 . ASN A 1 99  ? 6.161   -22.620 21.081  1.00 80.85 99  A 1 
ATOM 795  N N   . LEU A 1 100 ? 6.444   -17.281 20.419  1.00 90.49 100 A 1 
ATOM 796  C CA  . LEU A 1 100 ? 6.301   -15.874 20.047  1.00 91.13 100 A 1 
ATOM 797  C C   . LEU A 1 100 ? 7.665   -15.213 19.830  1.00 91.93 100 A 1 
ATOM 798  O O   . LEU A 1 100 ? 7.866   -14.563 18.815  1.00 91.56 100 A 1 
ATOM 799  C CB  . LEU A 1 100 ? 5.480   -15.145 21.119  1.00 90.43 100 A 1 
ATOM 800  C CG  . LEU A 1 100 ? 5.252   -13.644 20.826  1.00 89.24 100 A 1 
ATOM 801  C CD1 . LEU A 1 100 ? 4.408   -13.431 19.565  1.00 85.91 100 A 1 
ATOM 802  C CD2 . LEU A 1 100 ? 4.515   -13.012 22.001  1.00 85.57 100 A 1 
ATOM 803  N N   . ALA A 1 101 ? 8.623   -15.427 20.735  1.00 91.85 101 A 1 
ATOM 804  C CA  . ALA A 1 101 ? 9.972   -14.888 20.588  1.00 91.97 101 A 1 
ATOM 805  C C   . ALA A 1 101 ? 10.689  -15.453 19.352  1.00 92.85 101 A 1 
ATOM 806  O O   . ALA A 1 101 ? 11.370  -14.715 18.648  1.00 92.06 101 A 1 
ATOM 807  C CB  . ALA A 1 101 ? 10.753  -15.158 21.877  1.00 91.24 101 A 1 
ATOM 808  N N   . VAL A 1 102 ? 10.509  -16.748 19.038  1.00 93.53 102 A 1 
ATOM 809  C CA  . VAL A 1 102 ? 11.041  -17.359 17.814  1.00 93.91 102 A 1 
ATOM 810  C C   . VAL A 1 102 ? 10.394  -16.757 16.566  1.00 94.27 102 A 1 
ATOM 811  O O   . VAL A 1 102 ? 11.103  -16.425 15.616  1.00 93.35 102 A 1 
ATOM 812  C CB  . VAL A 1 102 ? 10.888  -18.890 17.839  1.00 93.18 102 A 1 
ATOM 813  C CG1 . VAL A 1 102 ? 11.277  -19.552 16.512  1.00 88.69 102 A 1 
ATOM 814  C CG2 . VAL A 1 102 ? 11.781  -19.507 18.925  1.00 88.91 102 A 1 
ATOM 815  N N   . ALA A 1 103 ? 9.071   -16.565 16.555  1.00 93.64 103 A 1 
ATOM 816  C CA  . ALA A 1 103 ? 8.366   -15.939 15.447  1.00 93.42 103 A 1 
ATOM 817  C C   . ALA A 1 103 ? 8.834   -14.495 15.217  1.00 93.49 103 A 1 
ATOM 818  O O   . ALA A 1 103 ? 9.106   -14.101 14.078  1.00 92.26 103 A 1 
ATOM 819  C CB  . ALA A 1 103 ? 6.858   -15.998 15.714  1.00 92.90 103 A 1 
ATOM 820  N N   . ASP A 1 104 ? 9.011   -13.726 16.289  1.00 93.57 104 A 1 
ATOM 821  C CA  . ASP A 1 104 ? 9.523   -12.361 16.228  1.00 92.89 104 A 1 
ATOM 822  C C   . ASP A 1 104 ? 10.964  -12.326 15.702  1.00 92.99 104 A 1 
ATOM 823  O O   . ASP A 1 104 ? 11.283  -11.496 14.857  1.00 91.66 104 A 1 
ATOM 824  C CB  . ASP A 1 104 ? 9.423   -11.696 17.612  1.00 91.65 104 A 1 
ATOM 825  C CG  . ASP A 1 104 ? 8.013   -11.273 18.037  1.00 88.28 104 A 1 
ATOM 826  O OD1 . ASP A 1 104 ? 7.111   -11.153 17.183  1.00 83.32 104 A 1 
ATOM 827  O OD2 . ASP A 1 104 ? 7.834   -10.960 19.234  1.00 83.62 104 A 1 
ATOM 828  N N   . ILE A 1 105 ? 11.845  -13.255 16.118  1.00 94.43 105 A 1 
ATOM 829  C CA  . ILE A 1 105 ? 13.217  -13.360 15.589  1.00 94.47 105 A 1 
ATOM 830  C C   . ILE A 1 105 ? 13.200  -13.647 14.087  1.00 94.17 105 A 1 
ATOM 831  O O   . ILE A 1 105 ? 13.889  -12.964 13.339  1.00 92.85 105 A 1 
ATOM 832  C CB  . ILE A 1 105 ? 14.033  -14.416 16.367  1.00 94.14 105 A 1 
ATOM 833  C CG1 . ILE A 1 105 ? 14.382  -13.865 17.757  1.00 90.89 105 A 1 
ATOM 834  C CG2 . ILE A 1 105 ? 15.326  -14.812 15.624  1.00 91.34 105 A 1 
ATOM 835  C CD1 . ILE A 1 105 ? 14.891  -14.930 18.739  1.00 85.14 105 A 1 
ATOM 836  N N   . LEU A 1 106 ? 12.406  -14.618 13.627  1.00 93.80 106 A 1 
ATOM 837  C CA  . LEU A 1 106 ? 12.290  -14.931 12.204  1.00 93.45 106 A 1 
ATOM 838  C C   . LEU A 1 106 ? 11.808  -13.728 11.396  1.00 92.76 106 A 1 
ATOM 839  O O   . LEU A 1 106 ? 12.348  -13.443 10.331  1.00 91.21 106 A 1 
ATOM 840  C CB  . LEU A 1 106 ? 11.326  -16.114 12.001  1.00 92.85 106 A 1 
ATOM 841  C CG  . LEU A 1 106 ? 11.873  -17.482 12.436  1.00 85.85 106 A 1 
ATOM 842  C CD1 . LEU A 1 106 ? 10.759  -18.526 12.315  1.00 81.63 106 A 1 
ATOM 843  C CD2 . LEU A 1 106 ? 13.045  -17.936 11.563  1.00 81.54 106 A 1 
ATOM 844  N N   . PHE A 1 107 ? 10.833  -12.979 11.922  1.00 92.03 107 A 1 
ATOM 845  C CA  . PHE A 1 107 ? 10.366  -11.741 11.305  1.00 91.18 107 A 1 
ATOM 846  C C   . PHE A 1 107 ? 11.479  -10.692 11.217  1.00 91.35 107 A 1 
ATOM 847  O O   . PHE A 1 107 ? 11.739  -10.160 10.138  1.00 90.80 107 A 1 
ATOM 848  C CB  . PHE A 1 107 ? 9.170   -11.218 12.102  1.00 89.58 107 A 1 
ATOM 849  C CG  . PHE A 1 107 ? 8.660   -9.895  11.588  1.00 88.74 107 A 1 
ATOM 850  C CD1 . PHE A 1 107 ? 9.097   -8.697  12.175  1.00 85.02 107 A 1 
ATOM 851  C CD2 . PHE A 1 107 ? 7.769   -9.864  10.504  1.00 84.53 107 A 1 
ATOM 852  C CE1 . PHE A 1 107 ? 8.636   -7.460  11.676  1.00 82.88 107 A 1 
ATOM 853  C CE2 . PHE A 1 107 ? 7.304   -8.652  10.007  1.00 81.29 107 A 1 
ATOM 854  C CZ  . PHE A 1 107 ? 7.740   -7.448  10.593  1.00 82.37 107 A 1 
ATOM 855  N N   . LEU A 1 108 ? 12.189  -10.446 12.323  1.00 92.29 108 A 1 
ATOM 856  C CA  . LEU A 1 108 ? 13.255  -9.453  12.405  1.00 92.45 108 A 1 
ATOM 857  C C   . LEU A 1 108 ? 14.424  -9.769  11.472  1.00 92.39 108 A 1 
ATOM 858  O O   . LEU A 1 108 ? 14.985  -8.849  10.878  1.00 91.25 108 A 1 
ATOM 859  C CB  . LEU A 1 108 ? 13.733  -9.345  13.862  1.00 92.36 108 A 1 
ATOM 860  C CG  . LEU A 1 108 ? 12.699  -8.713  14.813  1.00 91.23 108 A 1 
ATOM 861  C CD1 . LEU A 1 108 ? 13.118  -8.977  16.253  1.00 89.29 108 A 1 
ATOM 862  C CD2 . LEU A 1 108 ? 12.569  -7.208  14.612  1.00 89.47 108 A 1 
ATOM 863  N N   . LEU A 1 109 ? 14.756  -11.048 11.261  1.00 92.66 109 A 1 
ATOM 864  C CA  . LEU A 1 109 ? 15.802  -11.475 10.322  1.00 92.61 109 A 1 
ATOM 865  C C   . LEU A 1 109 ? 15.480  -11.153 8.858   1.00 92.12 109 A 1 
ATOM 866  O O   . LEU A 1 109 ? 16.393  -11.114 8.036   1.00 90.57 109 A 1 
ATOM 867  C CB  . LEU A 1 109 ? 16.052  -12.980 10.493  1.00 92.85 109 A 1 
ATOM 868  C CG  . LEU A 1 109 ? 16.781  -13.368 11.795  1.00 91.22 109 A 1 
ATOM 869  C CD1 . LEU A 1 109 ? 16.831  -14.894 11.907  1.00 87.50 109 A 1 
ATOM 870  C CD2 . LEU A 1 109 ? 18.208  -12.836 11.840  1.00 87.82 109 A 1 
ATOM 871  N N   . THR A 1 110 ? 14.219  -10.892 8.511   1.00 91.16 110 A 1 
ATOM 872  C CA  . THR A 1 110 ? 13.853  -10.450 7.156   1.00 90.33 110 A 1 
ATOM 873  C C   . THR A 1 110 ? 14.123  -8.963  6.921   1.00 90.10 110 A 1 
ATOM 874  O O   . THR A 1 110 ? 14.386  -8.559  5.792   1.00 88.45 110 A 1 
ATOM 875  C CB  . THR A 1 110 ? 12.395  -10.779 6.798   1.00 88.94 110 A 1 
ATOM 876  O OG1 . THR A 1 110 ? 11.477  -9.971  7.485   1.00 81.91 110 A 1 
ATOM 877  C CG2 . THR A 1 110 ? 12.033  -12.241 7.041   1.00 81.37 110 A 1 
ATOM 878  N N   . LEU A 1 111 ? 14.126  -8.140  7.971   1.00 90.30 111 A 1 
ATOM 879  C CA  . LEU A 1 111 ? 14.235  -6.686  7.860   1.00 90.31 111 A 1 
ATOM 880  C C   . LEU A 1 111 ? 15.529  -6.190  7.186   1.00 90.33 111 A 1 
ATOM 881  O O   . LEU A 1 111 ? 15.416  -5.261  6.377   1.00 89.54 111 A 1 
ATOM 882  C CB  . LEU A 1 111 ? 14.061  -6.010  9.232   1.00 89.65 111 A 1 
ATOM 883  C CG  . LEU A 1 111 ? 12.691  -6.201  9.901   1.00 87.90 111 A 1 
ATOM 884  C CD1 . LEU A 1 111 ? 12.679  -5.435  11.224  1.00 84.96 111 A 1 
ATOM 885  C CD2 . LEU A 1 111 ? 11.543  -5.669  9.038   1.00 84.82 111 A 1 
ATOM 886  N N   . PRO A 1 112 ? 16.727  -6.776  7.416   1.00 90.94 112 A 1 
ATOM 887  C CA  . PRO A 1 112 ? 17.942  -6.349  6.719   1.00 91.08 112 A 1 
ATOM 888  C C   . PRO A 1 112 ? 17.853  -6.457  5.193   1.00 90.67 112 A 1 
ATOM 889  O O   . PRO A 1 112 ? 18.351  -5.595  4.480   1.00 89.13 112 A 1 
ATOM 890  C CB  . PRO A 1 112 ? 19.061  -7.238  7.269   1.00 90.62 112 A 1 
ATOM 891  C CG  . PRO A 1 112 ? 18.567  -7.612  8.660   1.00 89.18 112 A 1 
ATOM 892  C CD  . PRO A 1 112 ? 17.072  -7.730  8.450   1.00 91.83 112 A 1 
ATOM 893  N N   . PHE A 1 113 ? 17.169  -7.493  4.679   1.00 90.18 113 A 1 
ATOM 894  C CA  . PHE A 1 113 ? 16.966  -7.677  3.240   1.00 89.67 113 A 1 
ATOM 895  C C   . PHE A 1 113 ? 16.059  -6.585  2.665   1.00 88.56 113 A 1 
ATOM 896  O O   . PHE A 1 113 ? 16.368  -6.004  1.621   1.00 86.57 113 A 1 
ATOM 897  C CB  . PHE A 1 113 ? 16.390  -9.065  2.965   1.00 89.78 113 A 1 
ATOM 898  C CG  . PHE A 1 113 ? 17.277  -10.194 3.434   1.00 90.28 113 A 1 
ATOM 899  C CD1 . PHE A 1 113 ? 18.340  -10.638 2.624   1.00 87.60 113 A 1 
ATOM 900  C CD2 . PHE A 1 113 ? 17.080  -10.793 4.689   1.00 87.98 113 A 1 
ATOM 901  C CE1 . PHE A 1 113 ? 19.182  -11.659 3.061   1.00 86.95 113 A 1 
ATOM 902  C CE2 . PHE A 1 113 ? 17.927  -11.815 5.134   1.00 87.11 113 A 1 
ATOM 903  C CZ  . PHE A 1 113 ? 18.990  -12.250 4.322   1.00 88.45 113 A 1 
ATOM 904  N N   . TRP A 1 114 ? 14.970  -6.256  3.377   1.00 88.34 114 A 1 
ATOM 905  C CA  . TRP A 1 114 ? 14.071  -5.170  2.997   1.00 87.19 114 A 1 
ATOM 906  C C   . TRP A 1 114 ? 14.750  -3.804  3.097   1.00 86.75 114 A 1 
ATOM 907  O O   . TRP A 1 114 ? 14.577  -2.974  2.200   1.00 85.26 114 A 1 
ATOM 908  C CB  . TRP A 1 114 ? 12.813  -5.223  3.853   1.00 86.11 114 A 1 
ATOM 909  C CG  . TRP A 1 114 ? 12.023  -6.493  3.723   1.00 85.53 114 A 1 
ATOM 910  C CD1 . TRP A 1 114 ? 11.693  -7.319  4.739   1.00 82.29 114 A 1 
ATOM 911  C CD2 . TRP A 1 114 ? 11.477  -7.104  2.513   1.00 83.94 114 A 1 
ATOM 912  N NE1 . TRP A 1 114 ? 10.973  -8.396  4.250   1.00 81.48 114 A 1 
ATOM 913  C CE2 . TRP A 1 114 ? 10.825  -8.308  2.890   1.00 82.50 114 A 1 
ATOM 914  C CE3 . TRP A 1 114 ? 11.472  -6.752  1.148   1.00 81.00 114 A 1 
ATOM 915  C CZ2 . TRP A 1 114 ? 10.180  -9.144  1.947   1.00 80.42 114 A 1 
ATOM 916  C CZ3 . TRP A 1 114 ? 10.836  -7.589  0.205   1.00 79.31 114 A 1 
ATOM 917  C CH2 . TRP A 1 114 ? 10.201  -8.763  0.597   1.00 79.86 114 A 1 
ATOM 918  N N   . ALA A 1 115 ? 15.566  -3.575  4.124   1.00 88.10 115 A 1 
ATOM 919  C CA  . ALA A 1 115 ? 16.332  -2.349  4.293   1.00 88.08 115 A 1 
ATOM 920  C C   . ALA A 1 115 ? 17.318  -2.131  3.134   1.00 87.53 115 A 1 
ATOM 921  O O   . ALA A 1 115 ? 17.350  -1.053  2.538   1.00 86.15 115 A 1 
ATOM 922  C CB  . ALA A 1 115 ? 17.066  -2.412  5.638   1.00 88.55 115 A 1 
ATOM 923  N N   . TYR A 1 116 ? 18.067  -3.179  2.749   1.00 88.25 116 A 1 
ATOM 924  C CA  . TYR A 1 116 ? 18.979  -3.104  1.607   1.00 87.61 116 A 1 
ATOM 925  C C   . TYR A 1 116 ? 18.233  -2.872  0.287   1.00 86.03 116 A 1 
ATOM 926  O O   . TYR A 1 116 ? 18.646  -2.038  -0.528  1.00 84.23 116 A 1 
ATOM 927  C CB  . TYR A 1 116 ? 19.821  -4.374  1.543   1.00 88.33 116 A 1 
ATOM 928  C CG  . TYR A 1 116 ? 20.941  -4.272  0.526   1.00 89.17 116 A 1 
ATOM 929  C CD1 . TYR A 1 116 ? 20.734  -4.651  -0.807  1.00 86.66 116 A 1 
ATOM 930  C CD2 . TYR A 1 116 ? 22.187  -3.748  0.916   1.00 87.11 116 A 1 
ATOM 931  C CE1 . TYR A 1 116 ? 21.764  -4.515  -1.748  1.00 86.45 116 A 1 
ATOM 932  C CE2 . TYR A 1 116 ? 23.229  -3.611  -0.019  1.00 86.62 116 A 1 
ATOM 933  C CZ  . TYR A 1 116 ? 23.006  -4.003  -1.347  1.00 87.14 116 A 1 
ATOM 934  O OH  . TYR A 1 116 ? 24.029  -3.870  -2.272  1.00 85.22 116 A 1 
ATOM 935  N N   . SER A 1 117 ? 17.110  -3.556  0.087   1.00 85.53 117 A 1 
ATOM 936  C CA  . SER A 1 117 ? 16.269  -3.365  -1.091  1.00 83.80 117 A 1 
ATOM 937  C C   . SER A 1 117 ? 15.696  -1.947  -1.185  1.00 83.16 117 A 1 
ATOM 938  O O   . SER A 1 117 ? 15.604  -1.394  -2.278  1.00 81.03 117 A 1 
ATOM 939  C CB  . SER A 1 117 ? 15.125  -4.386  -1.085  1.00 82.34 117 A 1 
ATOM 940  O OG  . SER A 1 117 ? 14.365  -4.282  -2.272  1.00 73.21 117 A 1 
ATOM 941  N N   . ALA A 1 118 ? 15.329  -1.338  -0.057  1.00 84.46 118 A 1 
ATOM 942  C CA  . ALA A 1 118 ? 14.854  0.035   -0.007  1.00 83.12 118 A 1 
ATOM 943  C C   . ALA A 1 118 ? 15.964  1.047   -0.305  1.00 82.67 118 A 1 
ATOM 944  O O   . ALA A 1 118 ? 15.747  1.996   -1.055  1.00 80.71 118 A 1 
ATOM 945  C CB  . ALA A 1 118 ? 14.193  0.286   1.357   1.00 82.40 118 A 1 
ATOM 946  N N   . ALA A 1 119 ? 17.169  0.818   0.212   1.00 83.55 119 A 1 
ATOM 947  C CA  . ALA A 1 119 ? 18.295  1.718   0.001   1.00 82.91 119 A 1 
ATOM 948  C C   . ALA A 1 119 ? 18.871  1.665   -1.427  1.00 81.70 119 A 1 
ATOM 949  O O   . ALA A 1 119 ? 19.323  2.684   -1.944  1.00 78.76 119 A 1 
ATOM 950  C CB  . ALA A 1 119 ? 19.377  1.382   1.031   1.00 83.76 119 A 1 
ATOM 951  N N   . LYS A 1 120 ? 18.859  0.476   -2.053  1.00 82.23 120 A 1 
ATOM 952  C CA  . LYS A 1 120 ? 19.471  0.260   -3.375  1.00 80.92 120 A 1 
ATOM 953  C C   . LYS A 1 120 ? 18.524  -0.509  -4.303  1.00 79.56 120 A 1 
ATOM 954  O O   . LYS A 1 120 ? 17.714  0.080   -5.011  1.00 73.35 120 A 1 
ATOM 955  C CB  . LYS A 1 120 ? 20.850  -0.415  -3.231  1.00 80.11 120 A 1 
ATOM 956  C CG  . LYS A 1 120 ? 21.900  0.465   -2.534  1.00 75.75 120 A 1 
ATOM 957  C CD  . LYS A 1 120 ? 23.279  -0.199  -2.601  1.00 71.16 120 A 1 
ATOM 958  C CE  . LYS A 1 120 ? 24.334  0.693   -1.950  1.00 65.33 120 A 1 
ATOM 959  N NZ  . LYS A 1 120 ? 25.697  0.091   -2.037  1.00 57.20 120 A 1 
ATOM 960  N N   . SER A 1 121 ? 18.652  -1.829  -4.329  1.00 79.20 121 A 1 
ATOM 961  C CA  . SER A 1 121 ? 17.895  -2.736  -5.176  1.00 79.82 121 A 1 
ATOM 962  C C   . SER A 1 121 ? 17.893  -4.141  -4.578  1.00 81.59 121 A 1 
ATOM 963  O O   . SER A 1 121 ? 18.656  -4.442  -3.655  1.00 79.07 121 A 1 
ATOM 964  C CB  . SER A 1 121 ? 18.470  -2.754  -6.590  1.00 76.61 121 A 1 
ATOM 965  O OG  . SER A 1 121 ? 19.811  -3.197  -6.601  1.00 68.22 121 A 1 
ATOM 966  N N   . TRP A 1 122 ? 17.039  -5.015  -5.113  1.00 80.41 122 A 1 
ATOM 967  C CA  . TRP A 1 122 ? 17.052  -6.424  -4.746  1.00 82.05 122 A 1 
ATOM 968  C C   . TRP A 1 122 ? 18.136  -7.163  -5.529  1.00 81.72 122 A 1 
ATOM 969  O O   . TRP A 1 122 ? 18.039  -7.307  -6.749  1.00 79.79 122 A 1 
ATOM 970  C CB  . TRP A 1 122 ? 15.676  -7.025  -4.975  1.00 81.95 122 A 1 
ATOM 971  C CG  . TRP A 1 122 ? 15.560  -8.398  -4.394  1.00 83.52 122 A 1 
ATOM 972  C CD1 . TRP A 1 122 ? 15.844  -9.554  -5.037  1.00 81.15 122 A 1 
ATOM 973  C CD2 . TRP A 1 122 ? 15.180  -8.759  -3.039  1.00 84.13 122 A 1 
ATOM 974  N NE1 . TRP A 1 122 ? 15.650  -10.617 -4.165  1.00 82.46 122 A 1 
ATOM 975  C CE2 . TRP A 1 122 ? 15.248  -10.170 -2.927  1.00 83.60 122 A 1 
ATOM 976  C CE3 . TRP A 1 122 ? 14.793  -8.031  -1.895  1.00 82.77 122 A 1 
ATOM 977  C CZ2 . TRP A 1 122 ? 14.939  -10.849 -1.728  1.00 82.36 122 A 1 
ATOM 978  C CZ3 . TRP A 1 122 ? 14.482  -8.698  -0.696  1.00 80.46 122 A 1 
ATOM 979  C CH2 . TRP A 1 122 ? 14.563  -10.090 -0.614  1.00 80.65 122 A 1 
ATOM 980  N N   . VAL A 1 123 ? 19.162  -7.651  -4.824  1.00 86.06 123 A 1 
ATOM 981  C CA  . VAL A 1 123 ? 20.317  -8.347  -5.420  1.00 86.11 123 A 1 
ATOM 982  C C   . VAL A 1 123 ? 20.363  -9.844  -5.090  1.00 86.32 123 A 1 
ATOM 983  O O   . VAL A 1 123 ? 21.257  -10.541 -5.534  1.00 82.01 123 A 1 
ATOM 984  C CB  . VAL A 1 123 ? 21.643  -7.663  -5.034  1.00 84.38 123 A 1 
ATOM 985  C CG1 . VAL A 1 123 ? 21.683  -6.214  -5.543  1.00 76.45 123 A 1 
ATOM 986  C CG2 . VAL A 1 123 ? 21.884  -7.663  -3.520  1.00 77.02 123 A 1 
ATOM 987  N N   . PHE A 1 124 ? 19.391  -10.345 -4.321  1.00 86.98 124 A 1 
ATOM 988  C CA  . PHE A 1 124 ? 19.409  -11.700 -3.766  1.00 87.48 124 A 1 
ATOM 989  C C   . PHE A 1 124 ? 18.776  -12.764 -4.676  1.00 87.63 124 A 1 
ATOM 990  O O   . PHE A 1 124 ? 18.761  -13.948 -4.332  1.00 82.18 124 A 1 
ATOM 991  C CB  . PHE A 1 124 ? 18.760  -11.669 -2.375  1.00 86.36 124 A 1 
ATOM 992  C CG  . PHE A 1 124 ? 19.316  -10.613 -1.442  1.00 87.08 124 A 1 
ATOM 993  C CD1 . PHE A 1 124 ? 20.583  -10.786 -0.857  1.00 82.72 124 A 1 
ATOM 994  C CD2 . PHE A 1 124 ? 18.586  -9.443  -1.175  1.00 82.87 124 A 1 
ATOM 995  C CE1 . PHE A 1 124 ? 21.114  -9.797  -0.010  1.00 81.28 124 A 1 
ATOM 996  C CE2 . PHE A 1 124 ? 19.113  -8.457  -0.327  1.00 81.30 124 A 1 
ATOM 997  C CZ  . PHE A 1 124 ? 20.378  -8.632  0.258   1.00 82.13 124 A 1 
ATOM 998  N N   . GLY A 1 125 ? 18.256  -12.389 -5.835  1.00 85.26 125 A 1 
ATOM 999  C CA  . GLY A 1 125 ? 17.631  -13.299 -6.794  1.00 85.72 125 A 1 
ATOM 1000 C C   . GLY A 1 125 ? 16.180  -13.693 -6.461  1.00 86.65 125 A 1 
ATOM 1001 O O   . GLY A 1 125 ? 15.633  -13.350 -5.412  1.00 84.38 125 A 1 
ATOM 1002 N N   . VAL A 1 126 ? 15.547  -14.416 -7.393  1.00 88.25 126 A 1 
ATOM 1003 C CA  . VAL A 1 126 ? 14.118  -14.776 -7.342  1.00 88.20 126 A 1 
ATOM 1004 C C   . VAL A 1 126 ? 13.804  -15.731 -6.192  1.00 88.83 126 A 1 
ATOM 1005 O O   . VAL A 1 126 ? 12.849  -15.519 -5.448  1.00 87.34 126 A 1 
ATOM 1006 C CB  . VAL A 1 126 ? 13.655  -15.408 -8.676  1.00 85.91 126 A 1 
ATOM 1007 C CG1 . VAL A 1 126 ? 12.175  -15.803 -8.639  1.00 74.29 126 A 1 
ATOM 1008 C CG2 . VAL A 1 126 ? 13.857  -14.456 -9.851  1.00 75.25 126 A 1 
ATOM 1009 N N   . HIS A 1 127 ? 14.613  -16.779 -6.007  1.00 91.68 127 A 1 
ATOM 1010 C CA  . HIS A 1 127 ? 14.365  -17.786 -4.972  1.00 91.90 127 A 1 
ATOM 1011 C C   . HIS A 1 127 ? 14.423  -17.184 -3.570  1.00 91.76 127 A 1 
ATOM 1012 O O   . HIS A 1 127 ? 13.573  -17.476 -2.731  1.00 90.43 127 A 1 
ATOM 1013 C CB  . HIS A 1 127 ? 15.375  -18.928 -5.106  1.00 91.68 127 A 1 
ATOM 1014 C CG  . HIS A 1 127 ? 15.259  -19.645 -6.421  1.00 88.92 127 A 1 
ATOM 1015 N ND1 . HIS A 1 127 ? 14.151  -20.324 -6.890  1.00 74.88 127 A 1 
ATOM 1016 C CD2 . HIS A 1 127 ? 16.214  -19.734 -7.406  1.00 75.85 127 A 1 
ATOM 1017 C CE1 . HIS A 1 127 ? 14.436  -20.794 -8.112  1.00 75.81 127 A 1 
ATOM 1018 N NE2 . HIS A 1 127 ? 15.671  -20.455 -8.459  1.00 78.40 127 A 1 
ATOM 1019 N N   . PHE A 1 128 ? 15.379  -16.302 -3.341  1.00 90.63 128 A 1 
ATOM 1020 C CA  . PHE A 1 128 ? 15.511  -15.616 -2.057  1.00 90.49 128 A 1 
ATOM 1021 C C   . PHE A 1 128 ? 14.374  -14.611 -1.829  1.00 89.98 128 A 1 
ATOM 1022 O O   . PHE A 1 128 ? 13.897  -14.491 -0.713  1.00 87.83 128 A 1 
ATOM 1023 C CB  . PHE A 1 128 ? 16.893  -14.965 -1.964  1.00 89.23 128 A 1 
ATOM 1024 C CG  . PHE A 1 128 ? 17.546  -15.210 -0.629  1.00 88.20 128 A 1 
ATOM 1025 C CD1 . PHE A 1 128 ? 17.465  -14.248 0.396   1.00 82.59 128 A 1 
ATOM 1026 C CD2 . PHE A 1 128 ? 18.232  -16.415 -0.385  1.00 81.85 128 A 1 
ATOM 1027 C CE1 . PHE A 1 128 ? 18.067  -14.491 1.642   1.00 80.39 128 A 1 
ATOM 1028 C CE2 . PHE A 1 128 ? 18.834  -16.661 0.856   1.00 80.25 128 A 1 
ATOM 1029 C CZ  . PHE A 1 128 ? 18.758  -15.694 1.873   1.00 80.37 128 A 1 
ATOM 1030 N N   . CYS A 1 129 ? 13.886  -13.964 -2.886  1.00 88.56 129 A 1 
ATOM 1031 C CA  . CYS A 1 129 ? 12.697  -13.106 -2.821  1.00 87.81 129 A 1 
ATOM 1032 C C   . CYS A 1 129 ? 11.476  -13.898 -2.335  1.00 88.31 129 A 1 
ATOM 1033 O O   . CYS A 1 129 ? 10.859  -13.503 -1.346  1.00 87.10 129 A 1 
ATOM 1034 C CB  . CYS A 1 129 ? 12.459  -12.453 -4.191  1.00 85.64 129 A 1 
ATOM 1035 S SG  . CYS A 1 129 ? 10.856  -11.615 -4.401  1.00 80.40 129 A 1 
ATOM 1036 N N   . LYS A 1 130 ? 11.184  -15.044 -2.947  1.00 89.58 130 A 1 
ATOM 1037 C CA  . LYS A 1 130 ? 10.074  -15.920 -2.541  1.00 89.61 130 A 1 
ATOM 1038 C C   . LYS A 1 130 ? 10.224  -16.398 -1.090  1.00 90.24 130 A 1 
ATOM 1039 O O   . LYS A 1 130 ? 9.284   -16.313 -0.314  1.00 89.03 130 A 1 
ATOM 1040 C CB  . LYS A 1 130 ? 9.967   -17.124 -3.500  1.00 88.76 130 A 1 
ATOM 1041 C CG  . LYS A 1 130 ? 9.502   -16.708 -4.906  1.00 84.88 130 A 1 
ATOM 1042 C CD  . LYS A 1 130 ? 9.363   -17.923 -5.840  1.00 82.37 130 A 1 
ATOM 1043 C CE  . LYS A 1 130 ? 8.878   -17.521 -7.234  1.00 80.10 130 A 1 
ATOM 1044 N NZ  . LYS A 1 130 ? 7.428   -17.217 -7.298  1.00 74.19 130 A 1 
ATOM 1045 N N   . LEU A 1 131 ? 11.424  -16.834 -0.711  1.00 91.28 131 A 1 
ATOM 1046 C CA  . LEU A 1 131 ? 11.710  -17.324 0.634   1.00 91.40 131 A 1 
ATOM 1047 C C   . LEU A 1 131 ? 11.517  -16.239 1.699   1.00 91.47 131 A 1 
ATOM 1048 O O   . LEU A 1 131 ? 10.819  -16.462 2.687   1.00 90.66 131 A 1 
ATOM 1049 C CB  . LEU A 1 131 ? 13.135  -17.902 0.657   1.00 91.51 131 A 1 
ATOM 1050 C CG  . LEU A 1 131 ? 13.537  -18.504 2.017   1.00 87.15 131 A 1 
ATOM 1051 C CD1 . LEU A 1 131 ? 12.688  -19.727 2.382   1.00 81.26 131 A 1 
ATOM 1052 C CD2 . LEU A 1 131 ? 15.008  -18.931 1.979   1.00 80.98 131 A 1 
ATOM 1053 N N   . ILE A 1 132 ? 12.096  -15.055 1.506   1.00 89.26 132 A 1 
ATOM 1054 C CA  . ILE A 1 132 ? 11.993  -13.947 2.458   1.00 88.82 132 A 1 
ATOM 1055 C C   . ILE A 1 132 ? 10.551  -13.459 2.582   1.00 88.30 132 A 1 
ATOM 1056 O O   . ILE A 1 132 ? 10.098  -13.180 3.689   1.00 87.27 132 A 1 
ATOM 1057 C CB  . ILE A 1 132 ? 12.977  -12.814 2.076   1.00 88.74 132 A 1 
ATOM 1058 C CG1 . ILE A 1 132 ? 14.452  -13.245 2.240   1.00 85.65 132 A 1 
ATOM 1059 C CG2 . ILE A 1 132 ? 12.723  -11.522 2.865   1.00 85.91 132 A 1 
ATOM 1060 C CD1 . ILE A 1 132 ? 14.916  -13.549 3.670   1.00 80.60 132 A 1 
ATOM 1061 N N   . PHE A 1 133 ? 9.794   -13.414 1.484   1.00 87.99 133 A 1 
ATOM 1062 C CA  . PHE A 1 133 ? 8.382   -13.038 1.509   1.00 87.33 133 A 1 
ATOM 1063 C C   . PHE A 1 133 ? 7.531   -14.054 2.294   1.00 87.50 133 A 1 
ATOM 1064 O O   . PHE A 1 133 ? 6.699   -13.662 3.112   1.00 86.35 133 A 1 
ATOM 1065 C CB  . PHE A 1 133 ? 7.866   -12.868 0.073   1.00 85.14 133 A 1 
ATOM 1066 C CG  . PHE A 1 133 ? 7.188   -11.541 -0.157  1.00 83.02 133 A 1 
ATOM 1067 C CD1 . PHE A 1 133 ? 5.992   -11.221 0.506   1.00 78.67 133 A 1 
ATOM 1068 C CD2 . PHE A 1 133 ? 7.760   -10.602 -1.031  1.00 78.50 133 A 1 
ATOM 1069 C CE1 . PHE A 1 133 ? 5.387   -9.969  0.311   1.00 76.52 133 A 1 
ATOM 1070 C CE2 . PHE A 1 133 ? 7.158   -9.352  -1.227  1.00 75.82 133 A 1 
ATOM 1071 C CZ  . PHE A 1 133 ? 5.971   -9.036  -0.550  1.00 76.46 133 A 1 
ATOM 1072 N N   . ALA A 1 134 ? 7.779   -15.355 2.088   1.00 89.84 134 A 1 
ATOM 1073 C CA  . ALA A 1 134 ? 7.088   -16.418 2.806   1.00 90.12 134 A 1 
ATOM 1074 C C   . ALA A 1 134 ? 7.421   -16.400 4.307   1.00 90.61 134 A 1 
ATOM 1075 O O   . ALA A 1 134 ? 6.512   -16.452 5.135   1.00 89.67 134 A 1 
ATOM 1076 C CB  . ALA A 1 134 ? 7.447   -17.760 2.157   1.00 89.93 134 A 1 
ATOM 1077 N N   . ILE A 1 135 ? 8.702   -16.255 4.685   1.00 90.85 135 A 1 
ATOM 1078 C CA  . ILE A 1 135 ? 9.128   -16.153 6.092   1.00 90.67 135 A 1 
ATOM 1079 C C   . ILE A 1 135 ? 8.501   -14.926 6.757   1.00 89.97 135 A 1 
ATOM 1080 O O   . ILE A 1 135 ? 7.990   -15.022 7.872   1.00 88.50 135 A 1 
ATOM 1081 C CB  . ILE A 1 135 ? 10.672  -16.128 6.204   1.00 90.68 135 A 1 
ATOM 1082 C CG1 . ILE A 1 135 ? 11.254  -17.496 5.801   1.00 87.51 135 A 1 
ATOM 1083 C CG2 . ILE A 1 135 ? 11.125  -15.777 7.635   1.00 86.75 135 A 1 
ATOM 1084 C CD1 . ILE A 1 135 ? 12.782  -17.490 5.631   1.00 80.50 135 A 1 
ATOM 1085 N N   . TYR A 1 136 ? 8.497   -13.788 6.075   1.00 88.60 136 A 1 
ATOM 1086 C CA  . TYR A 1 136 ? 7.861   -12.568 6.565   1.00 86.96 136 A 1 
ATOM 1087 C C   . TYR A 1 136 ? 6.384   -12.806 6.928   1.00 87.35 136 A 1 
ATOM 1088 O O   . TYR A 1 136 ? 5.975   -12.510 8.049   1.00 86.65 136 A 1 
ATOM 1089 C CB  . TYR A 1 136 ? 7.999   -11.455 5.507   1.00 84.21 136 A 1 
ATOM 1090 C CG  . TYR A 1 136 ? 6.951   -10.369 5.624   1.00 83.39 136 A 1 
ATOM 1091 C CD1 . TYR A 1 136 ? 5.931   -10.239 4.655   1.00 75.50 136 A 1 
ATOM 1092 C CD2 . TYR A 1 136 ? 6.923   -9.546  6.761   1.00 75.46 136 A 1 
ATOM 1093 C CE1 . TYR A 1 136 ? 4.904   -9.289  4.818   1.00 71.76 136 A 1 
ATOM 1094 C CE2 . TYR A 1 136 ? 5.902   -8.604  6.938   1.00 70.79 136 A 1 
ATOM 1095 C CZ  . TYR A 1 136 ? 4.893   -8.481  5.969   1.00 72.23 136 A 1 
ATOM 1096 O OH  . TYR A 1 136 ? 3.888   -7.558  6.155   1.00 70.23 136 A 1 
ATOM 1097 N N   . LYS A 1 137 ? 5.598   -13.384 6.016   1.00 87.99 137 A 1 
ATOM 1098 C CA  . LYS A 1 137 ? 4.167   -13.619 6.265   1.00 87.61 137 A 1 
ATOM 1099 C C   . LYS A 1 137 ? 3.928   -14.702 7.307   1.00 88.57 137 A 1 
ATOM 1100 O O   . LYS A 1 137 ? 3.122   -14.503 8.205   1.00 87.13 137 A 1 
ATOM 1101 C CB  . LYS A 1 137 ? 3.456   -13.952 4.950   1.00 85.30 137 A 1 
ATOM 1102 C CG  . LYS A 1 137 ? 3.187   -12.699 4.109   1.00 79.32 137 A 1 
ATOM 1103 C CD  . LYS A 1 137 ? 2.019   -11.889 4.659   1.00 75.52 137 A 1 
ATOM 1104 C CE  . LYS A 1 137 ? 1.715   -10.745 3.702   1.00 70.27 137 A 1 
ATOM 1105 N NZ  . LYS A 1 137 ? 0.250   -10.502 3.550   1.00 63.83 137 A 1 
ATOM 1106 N N   . MET A 1 138 ? 4.666   -15.806 7.240   1.00 88.40 138 A 1 
ATOM 1107 C CA  . MET A 1 138 ? 4.553   -16.894 8.200   1.00 89.74 138 A 1 
ATOM 1108 C C   . MET A 1 138 ? 4.819   -16.427 9.634   1.00 90.30 138 A 1 
ATOM 1109 O O   . MET A 1 138 ? 4.051   -16.720 10.545  1.00 89.17 138 A 1 
ATOM 1110 C CB  . MET A 1 138 ? 5.545   -17.996 7.806   1.00 89.29 138 A 1 
ATOM 1111 C CG  . MET A 1 138 ? 5.406   -19.256 8.671   1.00 81.43 138 A 1 
ATOM 1112 S SD  . MET A 1 138 ? 6.753   -20.452 8.456   1.00 77.48 138 A 1 
ATOM 1113 C CE  . MET A 1 138 ? 6.609   -20.819 6.698   1.00 66.56 138 A 1 
ATOM 1114 N N   . SER A 1 139 ? 5.883   -15.653 9.829   1.00 89.16 139 A 1 
ATOM 1115 C CA  . SER A 1 139 ? 6.233   -15.112 11.144  1.00 88.15 139 A 1 
ATOM 1116 C C   . SER A 1 139 ? 5.239   -14.054 11.621  1.00 88.35 139 A 1 
ATOM 1117 O O   . SER A 1 139 ? 4.898   -14.022 12.804  1.00 86.60 139 A 1 
ATOM 1118 C CB  . SER A 1 139 ? 7.654   -14.555 11.122  1.00 86.63 139 A 1 
ATOM 1119 O OG  . SER A 1 139 ? 7.797   -13.586 10.118  1.00 74.34 139 A 1 
ATOM 1120 N N   . PHE A 1 140 ? 4.694   -13.240 10.717  1.00 85.88 140 A 1 
ATOM 1121 C CA  . PHE A 1 140 ? 3.652   -12.275 11.052  1.00 84.85 140 A 1 
ATOM 1122 C C   . PHE A 1 140 ? 2.363   -12.965 11.524  1.00 86.21 140 A 1 
ATOM 1123 O O   . PHE A 1 140 ? 1.855   -12.652 12.603  1.00 85.93 140 A 1 
ATOM 1124 C CB  . PHE A 1 140 ? 3.393   -11.365 9.852   1.00 82.71 140 A 1 
ATOM 1125 C CG  . PHE A 1 140 ? 2.355   -10.297 10.128  1.00 80.56 140 A 1 
ATOM 1126 C CD1 . PHE A 1 140 ? 1.012   -10.500 9.766   1.00 75.13 140 A 1 
ATOM 1127 C CD2 . PHE A 1 140 ? 2.736   -9.104  10.770  1.00 72.70 140 A 1 
ATOM 1128 C CE1 . PHE A 1 140 ? 0.053   -9.507  10.028  1.00 70.16 140 A 1 
ATOM 1129 C CE2 . PHE A 1 140 ? 1.784   -8.110  11.034  1.00 68.68 140 A 1 
ATOM 1130 C CZ  . PHE A 1 140 ? 0.444   -8.315  10.655  1.00 71.19 140 A 1 
ATOM 1131 N N   . PHE A 1 141 ? 1.854   -13.954 10.769  1.00 87.50 141 A 1 
ATOM 1132 C CA  . PHE A 1 141 ? 0.639   -14.685 11.126  1.00 88.43 141 A 1 
ATOM 1133 C C   . PHE A 1 141 ? 0.821   -15.550 12.372  1.00 89.89 141 A 1 
ATOM 1134 O O   . PHE A 1 141 ? -0.031  -15.522 13.248  1.00 89.40 141 A 1 
ATOM 1135 C CB  . PHE A 1 141 ? 0.166   -15.552 9.957   1.00 86.86 141 A 1 
ATOM 1136 C CG  . PHE A 1 141 ? -0.425  -14.776 8.803   1.00 84.12 141 A 1 
ATOM 1137 C CD1 . PHE A 1 141 ? -1.486  -13.876 9.027   1.00 78.25 141 A 1 
ATOM 1138 C CD2 . PHE A 1 141 ? 0.067   -14.960 7.499   1.00 77.75 141 A 1 
ATOM 1139 C CE1 . PHE A 1 141 ? -2.037  -13.147 7.962   1.00 75.02 141 A 1 
ATOM 1140 C CE2 . PHE A 1 141 ? -0.478  -14.236 6.437   1.00 74.38 141 A 1 
ATOM 1141 C CZ  . PHE A 1 141 ? -1.519  -13.319 6.666   1.00 75.05 141 A 1 
ATOM 1142 N N   . SER A 1 142 ? 1.939   -16.263 12.493  1.00 90.49 142 A 1 
ATOM 1143 C CA  . SER A 1 142 ? 2.227   -17.050 13.690  1.00 91.30 142 A 1 
ATOM 1144 C C   . SER A 1 142 ? 2.289   -16.169 14.936  1.00 91.72 142 A 1 
ATOM 1145 O O   . SER A 1 142 ? 1.668   -16.505 15.938  1.00 90.20 142 A 1 
ATOM 1146 C CB  . SER A 1 142 ? 3.513   -17.869 13.545  1.00 90.89 142 A 1 
ATOM 1147 O OG  . SER A 1 142 ? 4.617   -17.036 13.261  1.00 77.74 142 A 1 
ATOM 1148 N N   . GLY A 1 143 ? 2.914   -14.999 14.861  1.00 89.85 143 A 1 
ATOM 1149 C CA  . GLY A 1 143 ? 2.933   -14.032 15.955  1.00 88.87 143 A 1 
ATOM 1150 C C   . GLY A 1 143 ? 1.535   -13.582 16.380  1.00 89.32 143 A 1 
ATOM 1151 O O   . GLY A 1 143 ? 1.222   -13.581 17.566  1.00 87.86 143 A 1 
ATOM 1152 N N   . MET A 1 144 ? 0.657   -13.256 15.432  1.00 88.86 144 A 1 
ATOM 1153 C CA  . MET A 1 144 ? -0.719  -12.850 15.734  1.00 88.12 144 A 1 
ATOM 1154 C C   . MET A 1 144 ? -1.549  -13.972 16.373  1.00 88.79 144 A 1 
ATOM 1155 O O   . MET A 1 144 ? -2.243  -13.747 17.365  1.00 87.47 144 A 1 
ATOM 1156 C CB  . MET A 1 144 ? -1.420  -12.362 14.454  1.00 86.33 144 A 1 
ATOM 1157 C CG  . MET A 1 144 ? -0.864  -11.036 13.958  1.00 81.06 144 A 1 
ATOM 1158 S SD  . MET A 1 144 ? -1.054  -9.673  15.135  1.00 75.52 144 A 1 
ATOM 1159 C CE  . MET A 1 144 ? -0.386  -8.376  14.095  1.00 65.98 144 A 1 
ATOM 1160 N N   . LEU A 1 145 ? -1.446  -15.187 15.838  1.00 90.61 145 A 1 
ATOM 1161 C CA  . LEU A 1 145 ? -2.162  -16.347 16.355  1.00 91.39 145 A 1 
ATOM 1162 C C   . LEU A 1 145 ? -1.634  -16.786 17.726  1.00 91.58 145 A 1 
ATOM 1163 O O   . LEU A 1 145 ? -2.413  -17.215 18.579  1.00 90.38 145 A 1 
ATOM 1164 C CB  . LEU A 1 145 ? -2.058  -17.484 15.330  1.00 91.28 145 A 1 
ATOM 1165 C CG  . LEU A 1 145 ? -2.798  -17.231 13.998  1.00 89.65 145 A 1 
ATOM 1166 C CD1 . LEU A 1 145 ? -2.431  -18.333 13.003  1.00 85.52 145 A 1 
ATOM 1167 C CD2 . LEU A 1 145 ? -4.314  -17.220 14.172  1.00 85.76 145 A 1 
ATOM 1168 N N   . LEU A 1 146 ? -0.329  -16.624 17.984  1.00 91.28 146 A 1 
ATOM 1169 C CA  . LEU A 1 146 ? 0.249   -16.878 19.310  1.00 91.31 146 A 1 
ATOM 1170 C C   . LEU A 1 146 ? -0.251  -15.871 20.342  1.00 91.09 146 A 1 
ATOM 1171 O O   . LEU A 1 146 ? -0.602  -16.274 21.452  1.00 89.72 146 A 1 
ATOM 1172 C CB  . LEU A 1 146 ? 1.781   -16.857 19.215  1.00 90.99 146 A 1 
ATOM 1173 C CG  . LEU A 1 146 ? 2.367   -18.134 18.585  1.00 89.78 146 A 1 
ATOM 1174 C CD1 . LEU A 1 146 ? 3.819   -17.893 18.182  1.00 86.94 146 A 1 
ATOM 1175 C CD2 . LEU A 1 146 ? 2.326   -19.319 19.551  1.00 87.37 146 A 1 
ATOM 1176 N N   . LEU A 1 147 ? -0.380  -14.587 20.001  1.00 89.76 147 A 1 
ATOM 1177 C CA  . LEU A 1 147 ? -0.990  -13.587 20.883  1.00 89.01 147 A 1 
ATOM 1178 C C   . LEU A 1 147 ? -2.450  -13.918 21.208  1.00 89.07 147 A 1 
ATOM 1179 O O   . LEU A 1 147 ? -2.868  -13.787 22.361  1.00 87.93 147 A 1 
ATOM 1180 C CB  . LEU A 1 147 ? -0.899  -12.190 20.238  1.00 88.15 147 A 1 
ATOM 1181 C CG  . LEU A 1 147 ? 0.521   -11.602 20.171  1.00 85.77 147 A 1 
ATOM 1182 C CD1 . LEU A 1 147 ? 0.474   -10.282 19.398  1.00 81.68 147 A 1 
ATOM 1183 C CD2 . LEU A 1 147 ? 1.089   -11.321 21.560  1.00 82.38 147 A 1 
ATOM 1184 N N   . LEU A 1 148 ? -3.210  -14.414 20.223  1.00 90.10 148 A 1 
ATOM 1185 C CA  . LEU A 1 148 ? -4.559  -14.924 20.429  1.00 90.47 148 A 1 
ATOM 1186 C C   . LEU A 1 148 ? -4.561  -16.090 21.429  1.00 90.53 148 A 1 
ATOM 1187 O O   . LEU A 1 148 ? -5.299  -16.059 22.410  1.00 89.40 148 A 1 
ATOM 1188 C CB  . LEU A 1 148 ? -5.161  -15.315 19.059  1.00 90.36 148 A 1 
ATOM 1189 C CG  . LEU A 1 148 ? -6.476  -16.108 19.148  1.00 88.52 148 A 1 
ATOM 1190 C CD1 . LEU A 1 148 ? -7.556  -15.294 19.836  1.00 81.77 148 A 1 
ATOM 1191 C CD2 . LEU A 1 148 ? -6.968  -16.481 17.751  1.00 82.21 148 A 1 
ATOM 1192 N N   . CYS A 1 149 ? -3.688  -17.091 21.241  1.00 90.87 149 A 1 
ATOM 1193 C CA  . CYS A 1 149 ? -3.601  -18.238 22.145  1.00 90.34 149 A 1 
ATOM 1194 C C   . CYS A 1 149 ? -3.178  -17.854 23.563  1.00 89.48 149 A 1 
ATOM 1195 O O   . CYS A 1 149 ? -3.721  -18.405 24.516  1.00 87.52 149 A 1 
ATOM 1196 C CB  . CYS A 1 149 ? -2.656  -19.274 21.545  1.00 90.14 149 A 1 
ATOM 1197 S SG  . CYS A 1 149 ? -3.529  -20.133 20.199  1.00 86.60 149 A 1 
ATOM 1198 N N   . ILE A 1 150 ? -2.283  -16.886 23.733  1.00 89.13 150 A 1 
ATOM 1199 C CA  . ILE A 1 150 ? -1.923  -16.340 25.047  1.00 88.10 150 A 1 
ATOM 1200 C C   . ILE A 1 150 ? -3.152  -15.721 25.715  1.00 87.66 150 A 1 
ATOM 1201 O O   . ILE A 1 150 ? -3.385  -15.959 26.897  1.00 86.43 150 A 1 
ATOM 1202 C CB  . ILE A 1 150 ? -0.758  -15.324 24.929  1.00 87.14 150 A 1 
ATOM 1203 C CG1 . ILE A 1 150 ? 0.552   -16.056 24.553  1.00 84.36 150 A 1 
ATOM 1204 C CG2 . ILE A 1 150 ? -0.549  -14.547 26.244  1.00 84.00 150 A 1 
ATOM 1205 C CD1 . ILE A 1 150 ? 1.653   -15.131 24.009  1.00 80.10 150 A 1 
ATOM 1206 N N   . SER A 1 151 ? -3.972  -14.976 24.988  1.00 88.42 151 A 1 
ATOM 1207 C CA  . SER A 1 151 ? -5.185  -14.372 25.558  1.00 87.80 151 A 1 
ATOM 1208 C C   . SER A 1 151 ? -6.208  -15.419 26.021  1.00 87.41 151 A 1 
ATOM 1209 O O   . SER A 1 151 ? -6.770  -15.277 27.101  1.00 85.65 151 A 1 
ATOM 1210 C CB  . SER A 1 151 ? -5.803  -13.364 24.577  1.00 87.51 151 A 1 
ATOM 1211 O OG  . SER A 1 151 ? -6.526  -13.975 23.535  1.00 75.27 151 A 1 
ATOM 1212 N N   . ILE A 1 152 ? -6.381  -16.497 25.249  1.00 89.14 152 A 1 
ATOM 1213 C CA  . ILE A 1 152 ? -7.261  -17.615 25.601  1.00 88.34 152 A 1 
ATOM 1214 C C   . ILE A 1 152 ? -6.713  -18.367 26.815  1.00 86.95 152 A 1 
ATOM 1215 O O   . ILE A 1 152 ? -7.471  -18.673 27.739  1.00 84.60 152 A 1 
ATOM 1216 C CB  . ILE A 1 152 ? -7.468  -18.554 24.388  1.00 88.05 152 A 1 
ATOM 1217 C CG1 . ILE A 1 152 ? -8.205  -17.816 23.253  1.00 84.48 152 A 1 
ATOM 1218 C CG2 . ILE A 1 152 ? -8.256  -19.818 24.795  1.00 84.24 152 A 1 
ATOM 1219 C CD1 . ILE A 1 152 ? -8.211  -18.581 21.914  1.00 78.68 152 A 1 
ATOM 1220 N N   . ASP A 1 153 ? -5.405  -18.628 26.870  1.00 87.32 153 A 1 
ATOM 1221 C CA  . ASP A 1 153 ? -4.753  -19.267 28.016  1.00 85.00 153 A 1 
ATOM 1222 C C   . ASP A 1 153 ? -4.955  -18.449 29.305  1.00 84.12 153 A 1 
ATOM 1223 O O   . ASP A 1 153 ? -5.345  -18.998 30.339  1.00 82.01 153 A 1 
ATOM 1224 C CB  . ASP A 1 153 ? -3.268  -19.457 27.695  1.00 82.89 153 A 1 
ATOM 1225 C CG  . ASP A 1 153 ? -2.485  -20.003 28.879  1.00 78.77 153 A 1 
ATOM 1226 O OD1 . ASP A 1 153 ? -2.825  -21.089 29.382  1.00 73.69 153 A 1 
ATOM 1227 O OD2 . ASP A 1 153 ? -1.517  -19.328 29.302  1.00 72.31 153 A 1 
ATOM 1228 N N   . ARG A 1 154 ? -4.795  -17.128 29.240  1.00 85.17 154 A 1 
ATOM 1229 C CA  . ARG A 1 154 ? -5.066  -16.239 30.380  1.00 83.85 154 A 1 
ATOM 1230 C C   . ARG A 1 154 ? -6.541  -16.251 30.778  1.00 83.91 154 A 1 
ATOM 1231 O O   . ARG A 1 154 ? -6.841  -16.256 31.967  1.00 81.62 154 A 1 
ATOM 1232 C CB  . ARG A 1 154 ? -4.625  -14.804 30.063  1.00 81.70 154 A 1 
ATOM 1233 C CG  . ARG A 1 154 ? -3.122  -14.572 29.875  1.00 75.46 154 A 1 
ATOM 1234 C CD  . ARG A 1 154 ? -2.261  -14.957 31.081  1.00 69.44 154 A 1 
ATOM 1235 N NE  . ARG A 1 154 ? -1.693  -16.295 30.944  1.00 64.79 154 A 1 
ATOM 1236 C CZ  . ARG A 1 154 ? -1.047  -16.953 31.900  1.00 58.85 154 A 1 
ATOM 1237 N NH1 . ARG A 1 154 ? -0.832  -16.442 33.071  1.00 54.21 154 A 1 
ATOM 1238 N NH2 . ARG A 1 154 ? -0.593  -18.131 31.676  1.00 53.97 154 A 1 
ATOM 1239 N N   . TYR A 1 155 ? -7.456  -16.291 29.810  1.00 84.57 155 A 1 
ATOM 1240 C CA  . TYR A 1 155 ? -8.890  -16.404 30.077  1.00 85.00 155 A 1 
ATOM 1241 C C   . TYR A 1 155 ? -9.205  -17.689 30.846  1.00 84.06 155 A 1 
ATOM 1242 O O   . TYR A 1 155 ? -9.830  -17.631 31.909  1.00 82.75 155 A 1 
ATOM 1243 C CB  . TYR A 1 155 ? -9.668  -16.325 28.757  1.00 86.20 155 A 1 
ATOM 1244 C CG  . TYR A 1 155 ? -11.144 -16.587 28.914  1.00 87.60 155 A 1 
ATOM 1245 C CD1 . TYR A 1 155 ? -11.659 -17.898 28.778  1.00 84.52 155 A 1 
ATOM 1246 C CD2 . TYR A 1 155 ? -12.018 -15.535 29.221  1.00 85.59 155 A 1 
ATOM 1247 C CE1 . TYR A 1 155 ? -13.028 -18.145 28.960  1.00 84.72 155 A 1 
ATOM 1248 C CE2 . TYR A 1 155 ? -13.390 -15.774 29.404  1.00 85.13 155 A 1 
ATOM 1249 C CZ  . TYR A 1 155 ? -13.891 -17.081 29.276  1.00 85.99 155 A 1 
ATOM 1250 O OH  . TYR A 1 155 ? -15.224 -17.320 29.469  1.00 84.70 155 A 1 
ATOM 1251 N N   . VAL A 1 156 ? -8.718  -18.838 30.383  1.00 85.39 156 A 1 
ATOM 1252 C CA  . VAL A 1 156 ? -8.951  -20.124 31.053  1.00 83.58 156 A 1 
ATOM 1253 C C   . VAL A 1 156 ? -8.324  -20.143 32.454  1.00 82.27 156 A 1 
ATOM 1254 O O   . VAL A 1 156 ? -8.973  -20.553 33.412  1.00 79.73 156 A 1 
ATOM 1255 C CB  . VAL A 1 156 ? -8.443  -21.286 30.178  1.00 82.40 156 A 1 
ATOM 1256 C CG1 . VAL A 1 156 ? -8.549  -22.643 30.890  1.00 77.08 156 A 1 
ATOM 1257 C CG2 . VAL A 1 156 ? -9.266  -21.392 28.887  1.00 77.69 156 A 1 
ATOM 1258 N N   . ALA A 1 157 ? -7.086  -19.633 32.593  1.00 82.18 157 A 1 
ATOM 1259 C CA  . ALA A 1 157 ? -6.375  -19.632 33.869  1.00 80.11 157 A 1 
ATOM 1260 C C   . ALA A 1 157 ? -7.039  -18.749 34.940  1.00 79.44 157 A 1 
ATOM 1261 O O   . ALA A 1 157 ? -6.959  -19.067 36.128  1.00 76.88 157 A 1 
ATOM 1262 C CB  . ALA A 1 157 ? -4.929  -19.187 33.610  1.00 78.06 157 A 1 
ATOM 1263 N N   . ILE A 1 158 ? -7.681  -17.645 34.559  1.00 80.23 158 A 1 
ATOM 1264 C CA  . ILE A 1 158 ? -8.265  -16.686 35.508  1.00 79.85 158 A 1 
ATOM 1265 C C   . ILE A 1 158 ? -9.762  -16.923 35.705  1.00 79.09 158 A 1 
ATOM 1266 O O   . ILE A 1 158 ? -10.235 -16.950 36.838  1.00 76.51 158 A 1 
ATOM 1267 C CB  . ILE A 1 158 ? -7.952  -15.235 35.067  1.00 79.32 158 A 1 
ATOM 1268 C CG1 . ILE A 1 158 ? -6.423  -14.987 35.106  1.00 76.57 158 A 1 
ATOM 1269 C CG2 . ILE A 1 158 ? -8.683  -14.219 35.960  1.00 75.39 158 A 1 
ATOM 1270 C CD1 . ILE A 1 158 ? -5.978  -13.661 34.482  1.00 70.66 158 A 1 
ATOM 1271 N N   . VAL A 1 159 ? -10.507 -17.095 34.612  1.00 80.37 159 A 1 
ATOM 1272 C CA  . VAL A 1 159 ? -11.972 -17.212 34.661  1.00 79.87 159 A 1 
ATOM 1273 C C   . VAL A 1 159 ? -12.408 -18.636 34.994  1.00 78.21 159 A 1 
ATOM 1274 O O   . VAL A 1 159 ? -13.367 -18.836 35.725  1.00 73.25 159 A 1 
ATOM 1275 C CB  . VAL A 1 159 ? -12.620 -16.716 33.351  1.00 79.48 159 A 1 
ATOM 1276 C CG1 . VAL A 1 159 ? -14.147 -16.738 33.422  1.00 73.01 159 A 1 
ATOM 1277 C CG2 . VAL A 1 159 ? -12.189 -15.280 33.027  1.00 73.85 159 A 1 
ATOM 1278 N N   . GLN A 1 160 ? -11.669 -19.645 34.496  1.00 78.37 160 A 1 
ATOM 1279 C CA  . GLN A 1 160 ? -11.965 -21.067 34.711  1.00 76.98 160 A 1 
ATOM 1280 C C   . GLN A 1 160 ? -10.900 -21.764 35.580  1.00 75.05 160 A 1 
ATOM 1281 O O   . GLN A 1 160 ? -10.638 -22.954 35.409  1.00 69.42 160 A 1 
ATOM 1282 C CB  . GLN A 1 160 ? -12.198 -21.780 33.372  1.00 74.88 160 A 1 
ATOM 1283 C CG  . GLN A 1 160 ? -13.363 -21.185 32.569  1.00 70.18 160 A 1 
ATOM 1284 C CD  . GLN A 1 160 ? -13.643 -21.974 31.281  1.00 67.19 160 A 1 
ATOM 1285 O OE1 . GLN A 1 160 ? -12.910 -22.862 30.886  1.00 59.85 160 A 1 
ATOM 1286 N NE2 . GLN A 1 160 ? -14.710 -21.666 30.589  1.00 59.00 160 A 1 
ATOM 1287 N N   . ALA A 1 161 ? -10.299 -21.047 36.537  1.00 72.42 161 A 1 
ATOM 1288 C CA  . ALA A 1 161 ? -9.162  -21.506 37.338  1.00 70.11 161 A 1 
ATOM 1289 C C   . ALA A 1 161 ? -9.342  -22.902 37.958  1.00 69.84 161 A 1 
ATOM 1290 O O   . ALA A 1 161 ? -8.452  -23.749 37.895  1.00 65.24 161 A 1 
ATOM 1291 C CB  . ALA A 1 161 ? -8.907  -20.458 38.429  1.00 65.47 161 A 1 
ATOM 1292 N N   . VAL A 1 162 ? -10.526 -23.195 38.508  1.00 67.37 162 A 1 
ATOM 1293 C CA  . VAL A 1 162 ? -10.838 -24.483 39.154  1.00 66.11 162 A 1 
ATOM 1294 C C   . VAL A 1 162 ? -10.759 -25.651 38.165  1.00 66.14 162 A 1 
ATOM 1295 O O   . VAL A 1 162 ? -10.220 -26.712 38.491  1.00 61.64 162 A 1 
ATOM 1296 C CB  . VAL A 1 162 ? -12.229 -24.436 39.817  1.00 62.25 162 A 1 
ATOM 1297 C CG1 . VAL A 1 162 ? -12.547 -25.731 40.566  1.00 56.13 162 A 1 
ATOM 1298 C CG2 . VAL A 1 162 ? -12.335 -23.275 40.815  1.00 57.40 162 A 1 
ATOM 1299 N N   . SER A 1 163 ? -11.245 -25.473 36.941  1.00 67.36 163 A 1 
ATOM 1300 C CA  . SER A 1 163 ? -11.212 -26.509 35.901  1.00 67.23 163 A 1 
ATOM 1301 C C   . SER A 1 163 ? -9.803  -26.693 35.326  1.00 67.82 163 A 1 
ATOM 1302 O O   . SER A 1 163 ? -9.370  -27.819 35.075  1.00 64.53 163 A 1 
ATOM 1303 C CB  . SER A 1 163 ? -12.208 -26.146 34.790  1.00 63.09 163 A 1 
ATOM 1304 O OG  . SER A 1 163 ? -12.304 -27.200 33.859  1.00 55.83 163 A 1 
ATOM 1305 N N   . ALA A 1 164 ? -9.041  -25.609 35.182  1.00 63.06 164 A 1 
ATOM 1306 C CA  . ALA A 1 164 ? -7.693  -25.619 34.626  1.00 60.37 164 A 1 
ATOM 1307 C C   . ALA A 1 164 ? -6.709  -26.431 35.490  1.00 60.91 164 A 1 
ATOM 1308 O O   . ALA A 1 164 ? -5.921  -27.217 34.963  1.00 58.14 164 A 1 
ATOM 1309 C CB  . ALA A 1 164 ? -7.230  -24.171 34.464  1.00 56.80 164 A 1 
ATOM 1310 N N   . HIS A 1 165 ? -6.769  -26.313 36.819  1.00 65.85 165 A 1 
ATOM 1311 C CA  . HIS A 1 165 ? -5.920  -27.085 37.730  1.00 64.34 165 A 1 
ATOM 1312 C C   . HIS A 1 165 ? -6.156  -28.597 37.640  1.00 65.53 165 A 1 
ATOM 1313 O O   . HIS A 1 165 ? -5.204  -29.372 37.721  1.00 63.22 165 A 1 
ATOM 1314 C CB  . HIS A 1 165 ? -6.102  -26.587 39.166  1.00 60.06 165 A 1 
ATOM 1315 C CG  . HIS A 1 165 ? -5.175  -25.452 39.477  1.00 55.82 165 A 1 
ATOM 1316 N ND1 . HIS A 1 165 ? -3.807  -25.550 39.630  1.00 50.64 165 A 1 
ATOM 1317 C CD2 . HIS A 1 165 ? -5.489  -24.126 39.638  1.00 48.86 165 A 1 
ATOM 1318 C CE1 . HIS A 1 165 ? -3.318  -24.318 39.881  1.00 44.66 165 A 1 
ATOM 1319 N NE2 . HIS A 1 165 ? -4.312  -23.427 39.892  1.00 44.40 165 A 1 
ATOM 1320 N N   . ARG A 1 166 ? -7.402  -29.021 37.400  1.00 66.66 166 A 1 
ATOM 1321 C CA  . ARG A 1 166 ? -7.774  -30.444 37.381  1.00 67.46 166 A 1 
ATOM 1322 C C   . ARG A 1 166 ? -7.206  -31.203 36.176  1.00 68.64 166 A 1 
ATOM 1323 O O   . ARG A 1 166 ? -7.008  -32.413 36.260  1.00 65.95 166 A 1 
ATOM 1324 C CB  . ARG A 1 166 ? -9.311  -30.544 37.464  1.00 64.01 166 A 1 
ATOM 1325 C CG  . ARG A 1 166 ? -9.762  -31.699 38.373  1.00 57.55 166 A 1 
ATOM 1326 C CD  . ARG A 1 166 ? -11.293 -31.719 38.483  1.00 53.93 166 A 1 
ATOM 1327 N NE  . ARG A 1 166 ? -11.747 -32.667 39.520  1.00 48.02 166 A 1 
ATOM 1328 C CZ  . ARG A 1 166 ? -13.010 -32.899 39.867  1.00 41.76 166 A 1 
ATOM 1329 N NH1 . ARG A 1 166 ? -13.998 -32.313 39.249  1.00 39.31 166 A 1 
ATOM 1330 N NH2 . ARG A 1 166 ? -13.280 -33.721 40.827  1.00 36.99 166 A 1 
ATOM 1331 N N   . HIS A 1 167 ? -6.912  -30.520 35.079  1.00 69.70 167 A 1 
ATOM 1332 C CA  . HIS A 1 167 ? -6.493  -31.126 33.811  1.00 69.90 167 A 1 
ATOM 1333 C C   . HIS A 1 167 ? -5.118  -30.645 33.308  1.00 71.15 167 A 1 
ATOM 1334 O O   . HIS A 1 167 ? -4.864  -30.630 32.102  1.00 68.37 167 A 1 
ATOM 1335 C CB  . HIS A 1 167 ? -7.606  -30.974 32.778  1.00 67.11 167 A 1 
ATOM 1336 C CG  . HIS A 1 167 ? -8.837  -31.770 33.128  1.00 63.45 167 A 1 
ATOM 1337 N ND1 . HIS A 1 167 ? -8.892  -33.134 33.340  1.00 57.72 167 A 1 
ATOM 1338 C CD2 . HIS A 1 167 ? -10.110 -31.297 33.318  1.00 56.58 167 A 1 
ATOM 1339 C CE1 . HIS A 1 167 ? -10.154 -33.459 33.647  1.00 53.31 167 A 1 
ATOM 1340 N NE2 . HIS A 1 167 ? -10.926 -32.366 33.637  1.00 53.20 167 A 1 
ATOM 1341 N N   . ARG A 1 168 ? -4.188  -30.324 34.227  1.00 70.13 168 A 1 
ATOM 1342 C CA  . ARG A 1 168 ? -2.889  -29.704 33.898  1.00 70.06 168 A 1 
ATOM 1343 C C   . ARG A 1 168 ? -2.089  -30.435 32.807  1.00 71.87 168 A 1 
ATOM 1344 O O   . ARG A 1 168 ? -1.572  -29.798 31.895  1.00 69.91 168 A 1 
ATOM 1345 C CB  . ARG A 1 168 ? -2.072  -29.564 35.197  1.00 65.67 168 A 1 
ATOM 1346 C CG  . ARG A 1 168 ? -0.856  -28.650 35.027  1.00 57.73 168 A 1 
ATOM 1347 C CD  . ARG A 1 168 ? -0.136  -28.459 36.370  1.00 54.61 168 A 1 
ATOM 1348 N NE  . ARG A 1 168 ? 1.003   -27.528 36.248  1.00 49.37 168 A 1 
ATOM 1349 C CZ  . ARG A 1 168 ? 1.776   -27.108 37.243  1.00 44.99 168 A 1 
ATOM 1350 N NH1 . ARG A 1 168 ? 1.616   -27.535 38.467  1.00 42.98 168 A 1 
ATOM 1351 N NH2 . ARG A 1 168 ? 2.719   -26.248 37.020  1.00 40.07 168 A 1 
ATOM 1352 N N   . ALA A 1 169 ? -2.001  -31.772 32.862  1.00 72.05 169 A 1 
ATOM 1353 C CA  . ALA A 1 169 ? -1.286  -32.571 31.857  1.00 73.21 169 A 1 
ATOM 1354 C C   . ALA A 1 169 ? -1.930  -32.473 30.462  1.00 74.74 169 A 1 
ATOM 1355 O O   . ALA A 1 169 ? -1.240  -32.333 29.451  1.00 72.60 169 A 1 
ATOM 1356 C CB  . ALA A 1 169 ? -1.228  -34.020 32.344  1.00 70.40 169 A 1 
ATOM 1357 N N   . ARG A 1 170 ? -3.259  -32.497 30.410  1.00 75.48 170 A 1 
ATOM 1358 C CA  . ARG A 1 170 ? -4.020  -32.374 29.163  1.00 76.70 170 A 1 
ATOM 1359 C C   . ARG A 1 170 ? -3.871  -30.972 28.566  1.00 77.72 170 A 1 
ATOM 1360 O O   . ARG A 1 170 ? -3.699  -30.848 27.363  1.00 76.40 170 A 1 
ATOM 1361 C CB  . ARG A 1 170 ? -5.482  -32.762 29.429  1.00 73.69 170 A 1 
ATOM 1362 C CG  . ARG A 1 170 ? -6.252  -33.024 28.123  1.00 63.98 170 A 1 
ATOM 1363 C CD  . ARG A 1 170 ? -7.681  -33.498 28.441  1.00 60.26 170 A 1 
ATOM 1364 N NE  . ARG A 1 170 ? -8.411  -33.895 27.225  1.00 54.03 170 A 1 
ATOM 1365 C CZ  . ARG A 1 170 ? -9.641  -34.386 27.169  1.00 47.58 170 A 1 
ATOM 1366 N NH1 . ARG A 1 170 ? -10.361 -34.548 28.241  1.00 44.87 170 A 1 
ATOM 1367 N NH2 . ARG A 1 170 ? -10.161 -34.727 26.021  1.00 40.72 170 A 1 
ATOM 1368 N N   . VAL A 1 171 ? -3.850  -29.934 29.401  1.00 76.31 171 A 1 
ATOM 1369 C CA  . VAL A 1 171 ? -3.637  -28.534 28.999  1.00 75.98 171 A 1 
ATOM 1370 C C   . VAL A 1 171 ? -2.252  -28.347 28.366  1.00 77.63 171 A 1 
ATOM 1371 O O   . VAL A 1 171 ? -2.134  -27.715 27.316  1.00 76.87 171 A 1 
ATOM 1372 C CB  . VAL A 1 171 ? -3.854  -27.604 30.204  1.00 72.80 171 A 1 
ATOM 1373 C CG1 . VAL A 1 171 ? -3.541  -26.148 29.883  1.00 66.31 171 A 1 
ATOM 1374 C CG2 . VAL A 1 171 ? -5.313  -27.656 30.672  1.00 66.32 171 A 1 
ATOM 1375 N N   . LEU A 1 172 ? -1.201  -28.978 28.921  1.00 76.51 172 A 1 
ATOM 1376 C CA  . LEU A 1 172 ? 0.154   -28.954 28.366  1.00 77.21 172 A 1 
ATOM 1377 C C   . LEU A 1 172 ? 0.271   -29.655 27.004  1.00 79.65 172 A 1 
ATOM 1378 O O   . LEU A 1 172 ? 1.014   -29.198 26.137  1.00 79.09 172 A 1 
ATOM 1379 C CB  . LEU A 1 172 ? 1.111   -29.592 29.393  1.00 74.24 172 A 1 
ATOM 1380 C CG  . LEU A 1 172 ? 2.016   -28.555 30.075  1.00 67.74 172 A 1 
ATOM 1381 C CD1 . LEU A 1 172 ? 2.455   -29.055 31.447  1.00 63.40 172 A 1 
ATOM 1382 C CD2 . LEU A 1 172 ? 3.266   -28.298 29.232  1.00 62.21 172 A 1 
ATOM 1383 N N   . LEU A 1 173 ? -0.447  -30.762 26.803  1.00 80.00 173 A 1 
ATOM 1384 C CA  . LEU A 1 173 ? -0.501  -31.430 25.500  1.00 82.07 173 A 1 
ATOM 1385 C C   . LEU A 1 173 ? -1.228  -30.553 24.470  1.00 82.83 173 A 1 
ATOM 1386 O O   . LEU A 1 173 ? -0.731  -30.377 23.356  1.00 82.63 173 A 1 
ATOM 1387 C CB  . LEU A 1 173 ? -1.165  -32.806 25.658  1.00 82.13 173 A 1 
ATOM 1388 C CG  . LEU A 1 173 ? -1.186  -33.638 24.358  1.00 76.86 173 A 1 
ATOM 1389 C CD1 . LEU A 1 173 ? 0.223   -34.026 23.899  1.00 71.64 173 A 1 
ATOM 1390 C CD2 . LEU A 1 173 ? -1.997  -34.913 24.570  1.00 71.90 173 A 1 
ATOM 1391 N N   . ILE A 1 174 ? -2.351  -29.954 24.865  1.00 82.79 174 A 1 
ATOM 1392 C CA  . ILE A 1 174 ? -3.113  -29.033 24.023  1.00 83.32 174 A 1 
ATOM 1393 C C   . ILE A 1 174 ? -2.247  -27.835 23.614  1.00 84.76 174 A 1 
ATOM 1394 O O   . ILE A 1 174 ? -2.285  -27.465 22.448  1.00 84.09 174 A 1 
ATOM 1395 C CB  . ILE A 1 174 ? -4.424  -28.600 24.719  1.00 81.32 174 A 1 
ATOM 1396 C CG1 . ILE A 1 174 ? -5.401  -29.793 24.805  1.00 73.67 174 A 1 
ATOM 1397 C CG2 . ILE A 1 174 ? -5.105  -27.433 23.978  1.00 71.87 174 A 1 
ATOM 1398 C CD1 . ILE A 1 174 ? -6.564  -29.579 25.791  1.00 65.72 174 A 1 
ATOM 1399 N N   . SER A 1 175 ? -1.408  -27.282 24.497  1.00 82.85 175 A 1 
ATOM 1400 C CA  . SER A 1 175 ? -0.544  -26.151 24.134  1.00 82.15 175 A 1 
ATOM 1401 C C   . SER A 1 175 ? 0.499   -26.502 23.089  1.00 84.67 175 A 1 
ATOM 1402 O O   . SER A 1 175 ? 0.729   -25.719 22.163  1.00 83.51 175 A 1 
ATOM 1403 C CB  . SER A 1 175 ? 0.156   -25.548 25.349  1.00 78.48 175 A 1 
ATOM 1404 O OG  . SER A 1 175 ? 1.139   -26.388 25.908  1.00 66.52 175 A 1 
ATOM 1405 N N   . LYS A 1 176 ? 1.102   -27.698 23.175  1.00 82.92 176 A 1 
ATOM 1406 C CA  . LYS A 1 176 ? 2.058   -28.153 22.167  1.00 84.18 176 A 1 
ATOM 1407 C C   . LYS A 1 176 ? 1.378   -28.387 20.820  1.00 86.64 176 A 1 
ATOM 1408 O O   . LYS A 1 176 ? 1.884   -27.928 19.797  1.00 86.66 176 A 1 
ATOM 1409 C CB  . LYS A 1 176 ? 2.770   -29.423 22.644  1.00 81.66 176 A 1 
ATOM 1410 C CG  . LYS A 1 176 ? 3.721   -29.140 23.813  1.00 74.85 176 A 1 
ATOM 1411 C CD  . LYS A 1 176 ? 4.412   -30.432 24.239  1.00 70.49 176 A 1 
ATOM 1412 C CE  . LYS A 1 176 ? 5.369   -30.171 25.407  1.00 63.44 176 A 1 
ATOM 1413 N NZ  . LYS A 1 176 ? 6.139   -31.400 25.769  1.00 57.37 176 A 1 
ATOM 1414 N N   . LEU A 1 177 ? 0.223   -29.059 20.822  1.00 87.31 177 A 1 
ATOM 1415 C CA  . LEU A 1 177 ? -0.558  -29.288 19.606  1.00 89.39 177 A 1 
ATOM 1416 C C   . LEU A 1 177 ? -1.054  -27.973 18.990  1.00 90.54 177 A 1 
ATOM 1417 O O   . LEU A 1 177 ? -0.987  -27.824 17.773  1.00 90.23 177 A 1 
ATOM 1418 C CB  . LEU A 1 177 ? -1.739  -30.217 19.922  1.00 88.86 177 A 1 
ATOM 1419 C CG  . LEU A 1 177 ? -1.343  -31.680 20.223  1.00 81.71 177 A 1 
ATOM 1420 C CD1 . LEU A 1 177 ? -2.572  -32.457 20.695  1.00 75.46 177 A 1 
ATOM 1421 C CD2 . LEU A 1 177 ? -0.769  -32.388 18.991  1.00 76.21 177 A 1 
ATOM 1422 N N   . SER A 1 178 ? -1.485  -27.014 19.799  1.00 90.90 178 A 1 
ATOM 1423 C CA  . SER A 1 178 ? -1.908  -25.700 19.303  1.00 91.01 178 A 1 
ATOM 1424 C C   . SER A 1 178 ? -0.754  -24.917 18.695  1.00 92.27 178 A 1 
ATOM 1425 O O   . SER A 1 178 ? -0.935  -24.335 17.636  1.00 90.64 178 A 1 
ATOM 1426 C CB  . SER A 1 178 ? -2.609  -24.879 20.392  1.00 87.83 178 A 1 
ATOM 1427 O OG  . SER A 1 178 ? -1.736  -24.566 21.443  1.00 72.38 178 A 1 
ATOM 1428 N N   . CYS A 1 179 ? 0.465   -24.981 19.262  1.00 90.58 179 A 1 
ATOM 1429 C CA  . CYS A 1 179 ? 1.647   -24.369 18.650  1.00 90.95 179 A 1 
ATOM 1430 C C   . CYS A 1 179 ? 1.951   -24.980 17.280  1.00 92.30 179 A 1 
ATOM 1431 O O   . CYS A 1 179 ? 2.145   -24.245 16.323  1.00 91.43 179 A 1 
ATOM 1432 C CB  . CYS A 1 179 ? 2.858   -24.511 19.570  1.00 88.19 179 A 1 
ATOM 1433 S SG  . CYS A 1 179 ? 2.708   -23.393 20.997  1.00 80.52 179 A 1 
ATOM 1434 N N   . VAL A 1 180 ? 1.928   -26.312 17.154  1.00 93.15 180 A 1 
ATOM 1435 C CA  . VAL A 1 180 ? 2.118   -26.980 15.857  1.00 93.79 180 A 1 
ATOM 1436 C C   . VAL A 1 180 ? 1.025   -26.570 14.864  1.00 94.47 180 A 1 
ATOM 1437 O O   . VAL A 1 180 ? 1.336   -26.213 13.728  1.00 93.79 180 A 1 
ATOM 1438 C CB  . VAL A 1 180 ? 2.169   -28.517 16.024  1.00 92.97 180 A 1 
ATOM 1439 C CG1 . VAL A 1 180 ? 2.234   -29.242 14.683  1.00 85.33 180 A 1 
ATOM 1440 C CG2 . VAL A 1 180 ? 3.401   -28.938 16.827  1.00 84.97 180 A 1 
ATOM 1441 N N   . GLY A 1 181 ? -0.224  -26.542 15.290  1.00 94.36 181 A 1 
ATOM 1442 C CA  . GLY A 1 181 ? -1.349  -26.093 14.469  1.00 94.37 181 A 1 
ATOM 1443 C C   . GLY A 1 181 ? -1.211  -24.647 13.990  1.00 94.41 181 A 1 
ATOM 1444 O O   . GLY A 1 181 ? -1.489  -24.355 12.828  1.00 93.20 181 A 1 
ATOM 1445 N N   . ILE A 1 182 ? -0.715  -23.746 14.849  1.00 94.45 182 A 1 
ATOM 1446 C CA  . ILE A 1 182 ? -0.444  -22.349 14.498  1.00 93.84 182 A 1 
ATOM 1447 C C   . ILE A 1 182 ? 0.618   -22.245 13.407  1.00 93.85 182 A 1 
ATOM 1448 O O   . ILE A 1 182 ? 0.413   -21.519 12.443  1.00 92.64 182 A 1 
ATOM 1449 C CB  . ILE A 1 182 ? -0.029  -21.538 15.745  1.00 92.21 182 A 1 
ATOM 1450 C CG1 . ILE A 1 182 ? -1.254  -21.311 16.647  1.00 87.43 182 A 1 
ATOM 1451 C CG2 . ILE A 1 182 ? 0.598   -20.181 15.371  1.00 87.19 182 A 1 
ATOM 1452 C CD1 . ILE A 1 182 ? -0.860  -20.886 18.068  1.00 79.65 182 A 1 
ATOM 1453 N N   . TRP A 1 183 ? 1.739   -22.977 13.530  1.00 94.04 183 A 1 
ATOM 1454 C CA  . TRP A 1 183 ? 2.802   -22.961 12.522  1.00 94.26 183 A 1 
ATOM 1455 C C   . TRP A 1 183 ? 2.333   -23.523 11.179  1.00 94.37 183 A 1 
ATOM 1456 O O   . TRP A 1 183 ? 2.652   -22.948 10.132  1.00 92.75 183 A 1 
ATOM 1457 C CB  . TRP A 1 183 ? 4.026   -23.709 13.046  1.00 93.53 183 A 1 
ATOM 1458 C CG  . TRP A 1 183 ? 4.827   -22.942 14.051  1.00 92.47 183 A 1 
ATOM 1459 C CD1 . TRP A 1 183 ? 4.915   -23.211 15.379  1.00 87.89 183 A 1 
ATOM 1460 C CD2 . TRP A 1 183 ? 5.650   -21.753 13.833  1.00 90.53 183 A 1 
ATOM 1461 N NE1 . TRP A 1 183 ? 5.749   -22.279 15.993  1.00 86.49 183 A 1 
ATOM 1462 C CE2 . TRP A 1 183 ? 6.219   -21.368 15.077  1.00 89.20 183 A 1 
ATOM 1463 C CE3 . TRP A 1 183 ? 5.965   -20.987 12.689  1.00 86.83 183 A 1 
ATOM 1464 C CZ2 . TRP A 1 183 ? 7.087   -20.262 15.187  1.00 87.16 183 A 1 
ATOM 1465 C CZ3 . TRP A 1 183 ? 6.820   -19.877 12.804  1.00 84.93 183 A 1 
ATOM 1466 C CH2 . TRP A 1 183 ? 7.377   -19.519 14.030  1.00 85.18 183 A 1 
ATOM 1467 N N   . ILE A 1 184 ? 1.521   -24.593 11.185  1.00 95.42 184 A 1 
ATOM 1468 C CA  . ILE A 1 184 ? 0.906   -25.136 9.966   1.00 95.07 184 A 1 
ATOM 1469 C C   . ILE A 1 184 ? -0.023  -24.096 9.330   1.00 94.25 184 A 1 
ATOM 1470 O O   . ILE A 1 184 ? 0.111   -23.801 8.145   1.00 93.14 184 A 1 
ATOM 1471 C CB  . ILE A 1 184 ? 0.181   -26.466 10.261  1.00 95.17 184 A 1 
ATOM 1472 C CG1 . ILE A 1 184 ? 1.202   -27.559 10.654  1.00 91.97 184 A 1 
ATOM 1473 C CG2 . ILE A 1 184 ? -0.641  -26.930 9.039   1.00 91.12 184 A 1 
ATOM 1474 C CD1 . ILE A 1 184 ? 0.564   -28.830 11.246  1.00 82.44 184 A 1 
ATOM 1475 N N   . LEU A 1 185 ? -0.924  -23.507 10.112  1.00 94.50 185 A 1 
ATOM 1476 C CA  . LEU A 1 185 ? -1.863  -22.502 9.613   1.00 93.52 185 A 1 
ATOM 1477 C C   . LEU A 1 185 ? -1.136  -21.272 9.062   1.00 92.99 185 A 1 
ATOM 1478 O O   . LEU A 1 185 ? -1.458  -20.805 7.969   1.00 91.53 185 A 1 
ATOM 1479 C CB  . LEU A 1 185 ? -2.843  -22.130 10.735  1.00 92.39 185 A 1 
ATOM 1480 C CG  . LEU A 1 185 ? -3.917  -21.097 10.323  1.00 87.23 185 A 1 
ATOM 1481 C CD1 . LEU A 1 185 ? -4.790  -21.588 9.176   1.00 80.74 185 A 1 
ATOM 1482 C CD2 . LEU A 1 185 ? -4.819  -20.797 11.515  1.00 80.33 185 A 1 
ATOM 1483 N N   . ALA A 1 186 ? -0.106  -20.777 9.762   1.00 93.43 186 A 1 
ATOM 1484 C CA  . ALA A 1 186 ? 0.707   -19.656 9.302   1.00 92.67 186 A 1 
ATOM 1485 C C   . ALA A 1 186 ? 1.439   -19.976 7.993   1.00 92.22 186 A 1 
ATOM 1486 O O   . ALA A 1 186 ? 1.529   -19.121 7.115   1.00 90.55 186 A 1 
ATOM 1487 C CB  . ALA A 1 186 ? 1.689   -19.285 10.416  1.00 92.18 186 A 1 
ATOM 1488 N N   . THR A 1 187 ? 1.910   -21.217 7.830   1.00 94.69 187 A 1 
ATOM 1489 C CA  . THR A 1 187 ? 2.539   -21.681 6.576   1.00 94.00 187 A 1 
ATOM 1490 C C   . THR A 1 187 ? 1.531   -21.690 5.434   1.00 93.31 187 A 1 
ATOM 1491 O O   . THR A 1 187 ? 1.815   -21.150 4.371   1.00 91.77 187 A 1 
ATOM 1492 C CB  . THR A 1 187 ? 3.166   -23.068 6.752   1.00 93.64 187 A 1 
ATOM 1493 O OG1 . THR A 1 187 ? 4.081   -23.069 7.821   1.00 82.27 187 A 1 
ATOM 1494 C CG2 . THR A 1 187 ? 3.939   -23.510 5.510   1.00 80.04 187 A 1 
ATOM 1495 N N   . VAL A 1 188 ? 0.331   -22.234 5.657   1.00 93.41 188 A 1 
ATOM 1496 C CA  . VAL A 1 188 ? -0.743  -22.256 4.655   1.00 92.67 188 A 1 
ATOM 1497 C C   . VAL A 1 188 ? -1.151  -20.840 4.245   1.00 91.65 188 A 1 
ATOM 1498 O O   . VAL A 1 188 ? -1.258  -20.558 3.055   1.00 89.90 188 A 1 
ATOM 1499 C CB  . VAL A 1 188 ? -1.953  -23.063 5.170   1.00 92.38 188 A 1 
ATOM 1500 C CG1 . VAL A 1 188 ? -3.165  -22.964 4.238   1.00 87.96 188 A 1 
ATOM 1501 C CG2 . VAL A 1 188 ? -1.600  -24.546 5.290   1.00 87.76 188 A 1 
ATOM 1502 N N   . LEU A 1 189 ? -1.297  -19.928 5.207   1.00 90.40 189 A 1 
ATOM 1503 C CA  . LEU A 1 189 ? -1.617  -18.523 4.938   1.00 88.90 189 A 1 
ATOM 1504 C C   . LEU A 1 189 ? -0.508  -17.769 4.192   1.00 88.38 189 A 1 
ATOM 1505 O O   . LEU A 1 189 ? -0.767  -16.701 3.643   1.00 86.54 189 A 1 
ATOM 1506 C CB  . LEU A 1 189 ? -1.935  -17.812 6.268   1.00 88.29 189 A 1 
ATOM 1507 C CG  . LEU A 1 189 ? -3.264  -18.228 6.919   1.00 85.93 189 A 1 
ATOM 1508 C CD1 . LEU A 1 189 ? -3.369  -17.594 8.311   1.00 81.25 189 A 1 
ATOM 1509 C CD2 . LEU A 1 189 ? -4.478  -17.780 6.106   1.00 81.21 189 A 1 
ATOM 1510 N N   . SER A 1 190 ? 0.719   -18.305 4.147   1.00 90.08 190 A 1 
ATOM 1511 C CA  . SER A 1 190 ? 1.863   -17.705 3.456   1.00 89.33 190 A 1 
ATOM 1512 C C   . SER A 1 190 ? 2.099   -18.264 2.049   1.00 89.17 190 A 1 
ATOM 1513 O O   . SER A 1 190 ? 2.959   -17.777 1.325   1.00 87.06 190 A 1 
ATOM 1514 C CB  . SER A 1 190 ? 3.135   -17.865 4.290   1.00 88.52 190 A 1 
ATOM 1515 O OG  . SER A 1 190 ? 2.913   -17.416 5.611   1.00 76.45 190 A 1 
ATOM 1516 N N   . ILE A 1 191 ? 1.337   -19.291 1.632   1.00 90.17 191 A 1 
ATOM 1517 C CA  . ILE A 1 191 ? 1.441   -19.884 0.285   1.00 89.73 191 A 1 
ATOM 1518 C C   . ILE A 1 191 ? 1.182   -18.851 -0.828  1.00 89.09 191 A 1 
ATOM 1519 O O   . ILE A 1 191 ? 1.950   -18.851 -1.785  1.00 87.65 191 A 1 
ATOM 1520 C CB  . ILE A 1 191 ? 0.526   -21.128 0.153   1.00 89.80 191 A 1 
ATOM 1521 C CG1 . ILE A 1 191 ? 1.056   -22.274 1.040   1.00 85.89 191 A 1 
ATOM 1522 C CG2 . ILE A 1 191 ? 0.422   -21.603 -1.312  1.00 84.71 191 A 1 
ATOM 1523 C CD1 . ILE A 1 191 ? 0.101   -23.475 1.144   1.00 78.65 191 A 1 
ATOM 1524 N N   . PRO A 1 192 ? 0.176   -17.960 -0.735  1.00 86.72 192 A 1 
ATOM 1525 C CA  . PRO A 1 192 ? -0.047  -16.950 -1.774  1.00 85.44 192 A 1 
ATOM 1526 C C   . PRO A 1 192 ? 1.180   -16.076 -2.023  1.00 84.77 192 A 1 
ATOM 1527 O O   . PRO A 1 192 ? 1.575   -15.872 -3.166  1.00 82.75 192 A 1 
ATOM 1528 C CB  . PRO A 1 192 ? -1.237  -16.127 -1.289  1.00 84.17 192 A 1 
ATOM 1529 C CG  . PRO A 1 192 ? -1.998  -17.100 -0.394  1.00 82.41 192 A 1 
ATOM 1530 C CD  . PRO A 1 192 ? -0.876  -17.888 0.256   1.00 85.10 192 A 1 
ATOM 1531 N N   . GLU A 1 193 ? 1.858   -15.629 -0.969  1.00 85.71 193 A 1 
ATOM 1532 C CA  . GLU A 1 193 ? 3.074   -14.834 -1.090  1.00 84.70 193 A 1 
ATOM 1533 C C   . GLU A 1 193 ? 4.213   -15.624 -1.737  1.00 84.71 193 A 1 
ATOM 1534 O O   . GLU A 1 193 ? 4.959   -15.068 -2.536  1.00 82.91 193 A 1 
ATOM 1535 C CB  . GLU A 1 193 ? 3.517   -14.327 0.283   1.00 83.04 193 A 1 
ATOM 1536 C CG  . GLU A 1 193 ? 2.647   -13.178 0.809   1.00 78.45 193 A 1 
ATOM 1537 C CD  . GLU A 1 193 ? 1.263   -13.579 1.320   1.00 75.30 193 A 1 
ATOM 1538 O OE1 . GLU A 1 193 ? 0.461   -12.646 1.571   1.00 68.15 193 A 1 
ATOM 1539 O OE2 . GLU A 1 193 ? 0.976   -14.776 1.511   1.00 68.49 193 A 1 
ATOM 1540 N N   . LEU A 1 194 ? 4.346   -16.929 -1.451  1.00 86.49 194 A 1 
ATOM 1541 C CA  . LEU A 1 194 ? 5.345   -17.772 -2.090  1.00 86.73 194 A 1 
ATOM 1542 C C   . LEU A 1 194 ? 5.092   -17.931 -3.601  1.00 86.15 194 A 1 
ATOM 1543 O O   . LEU A 1 194 ? 6.042   -17.955 -4.384  1.00 84.16 194 A 1 
ATOM 1544 C CB  . LEU A 1 194 ? 5.361   -19.136 -1.373  1.00 86.65 194 A 1 
ATOM 1545 C CG  . LEU A 1 194 ? 6.471   -20.088 -1.848  1.00 81.75 194 A 1 
ATOM 1546 C CD1 . LEU A 1 194 ? 7.856   -19.598 -1.439  1.00 77.73 194 A 1 
ATOM 1547 C CD2 . LEU A 1 194 ? 6.254   -21.475 -1.245  1.00 78.05 194 A 1 
ATOM 1548 N N   . LEU A 1 195 ? 3.824   -18.030 -4.010  1.00 86.40 195 A 1 
ATOM 1549 C CA  . LEU A 1 195 ? 3.430   -18.208 -5.405  1.00 85.64 195 A 1 
ATOM 1550 C C   . LEU A 1 195 ? 3.536   -16.916 -6.213  1.00 83.86 195 A 1 
ATOM 1551 O O   . LEU A 1 195 ? 4.109   -16.923 -7.303  1.00 81.05 195 A 1 
ATOM 1552 C CB  . LEU A 1 195 ? 2.000   -18.782 -5.459  1.00 85.85 195 A 1 
ATOM 1553 C CG  . LEU A 1 195 ? 1.859   -20.217 -4.910  1.00 82.60 195 A 1 
ATOM 1554 C CD1 . LEU A 1 195 ? 0.388   -20.627 -4.914  1.00 78.24 195 A 1 
ATOM 1555 C CD2 . LEU A 1 195 ? 2.655   -21.239 -5.719  1.00 78.24 195 A 1 
ATOM 1556 N N   . TYR A 1 196 ? 3.042   -15.806 -5.668  1.00 82.60 196 A 1 
ATOM 1557 C CA  . TYR A 1 196 ? 2.918   -14.538 -6.382  1.00 80.97 196 A 1 
ATOM 1558 C C   . TYR A 1 196 ? 4.114   -13.596 -6.209  1.00 79.57 196 A 1 
ATOM 1559 O O   . TYR A 1 196 ? 4.199   -12.597 -6.922  1.00 76.43 196 A 1 
ATOM 1560 C CB  . TYR A 1 196 ? 1.606   -13.858 -5.983  1.00 80.16 196 A 1 
ATOM 1561 C CG  . TYR A 1 196 ? 0.366   -14.625 -6.378  1.00 77.94 196 A 1 
ATOM 1562 C CD1 . TYR A 1 196 ? 0.084   -14.868 -7.736  1.00 73.87 196 A 1 
ATOM 1563 C CD2 . TYR A 1 196 ? -0.518  -15.118 -5.399  1.00 73.97 196 A 1 
ATOM 1564 C CE1 . TYR A 1 196 ? -1.063  -15.580 -8.115  1.00 71.90 196 A 1 
ATOM 1565 C CE2 . TYR A 1 196 ? -1.663  -15.833 -5.762  1.00 72.31 196 A 1 
ATOM 1566 C CZ  . TYR A 1 196 ? -1.936  -16.066 -7.122  1.00 72.49 196 A 1 
ATOM 1567 O OH  . TYR A 1 196 ? -3.061  -16.774 -7.485  1.00 69.61 196 A 1 
ATOM 1568 N N   . SER A 1 197 ? 5.047   -13.877 -5.298  1.00 82.13 197 A 1 
ATOM 1569 C CA  . SER A 1 197 ? 6.277   -13.085 -5.212  1.00 82.15 197 A 1 
ATOM 1570 C C   . SER A 1 197 ? 7.191   -13.347 -6.399  1.00 81.74 197 A 1 
ATOM 1571 O O   . SER A 1 197 ? 7.470   -14.496 -6.753  1.00 80.12 197 A 1 
ATOM 1572 C CB  . SER A 1 197 ? 7.026   -13.288 -3.888  1.00 82.29 197 A 1 
ATOM 1573 O OG  . SER A 1 197 ? 7.351   -14.640 -3.677  1.00 75.35 197 A 1 
ATOM 1574 N N   . ASP A 1 198 ? 7.691   -12.266 -6.993  1.00 79.40 198 A 1 
ATOM 1575 C CA  . ASP A 1 198 ? 8.659   -12.326 -8.084  1.00 78.72 198 A 1 
ATOM 1576 C C   . ASP A 1 198 ? 9.499   -11.050 -8.157  1.00 78.60 198 A 1 
ATOM 1577 O O   . ASP A 1 198 ? 9.257   -10.064 -7.438  1.00 76.11 198 A 1 
ATOM 1578 C CB  . ASP A 1 198 ? 7.930   -12.613 -9.413  1.00 77.39 198 A 1 
ATOM 1579 C CG  . ASP A 1 198 ? 8.784   -13.431 -10.395 1.00 73.65 198 A 1 
ATOM 1580 O OD1 . ASP A 1 198 ? 10.021  -13.494 -10.192 1.00 68.43 198 A 1 
ATOM 1581 O OD2 . ASP A 1 198 ? 8.200   -14.022 -11.322 1.00 68.27 198 A 1 
ATOM 1582 N N   . LEU A 1 199 ? 10.509  -11.067 -9.017  1.00 78.77 199 A 1 
ATOM 1583 C CA  . LEU A 1 199 ? 11.317  -9.886  -9.298  1.00 78.02 199 A 1 
ATOM 1584 C C   . LEU A 1 199 ? 10.677  -9.064  -10.412 1.00 76.63 199 A 1 
ATOM 1585 O O   . LEU A 1 199 ? 10.511  -9.519  -11.535 1.00 72.72 199 A 1 
ATOM 1586 C CB  . LEU A 1 199 ? 12.754  -10.266 -9.645  1.00 77.77 199 A 1 
ATOM 1587 C CG  . LEU A 1 199 ? 13.538  -10.919 -8.488  1.00 75.96 199 A 1 
ATOM 1588 C CD1 . LEU A 1 199 ? 14.972  -11.187 -8.951  1.00 71.83 199 A 1 
ATOM 1589 C CD2 . LEU A 1 199 ? 13.616  -10.026 -7.251  1.00 73.38 199 A 1 
ATOM 1590 N N   . GLN A 1 200 ? 10.408  -7.810  -10.099 1.00 72.93 200 A 1 
ATOM 1591 C CA  . GLN A 1 200 ? 10.006  -6.822  -11.087 1.00 70.33 200 A 1 
ATOM 1592 C C   . GLN A 1 200 ? 11.151  -5.846  -11.323 1.00 70.08 200 A 1 
ATOM 1593 O O   . GLN A 1 200 ? 11.740  -5.312  -10.384 1.00 67.04 200 A 1 
ATOM 1594 C CB  . GLN A 1 200 ? 8.712   -6.145  -10.631 1.00 66.45 200 A 1 
ATOM 1595 C CG  . GLN A 1 200 ? 8.060   -5.369  -11.782 1.00 59.15 200 A 1 
ATOM 1596 C CD  . GLN A 1 200 ? 6.700   -4.795  -11.395 1.00 56.26 200 A 1 
ATOM 1597 O OE1 . GLN A 1 200 ? 6.345   -4.684  -10.235 1.00 51.07 200 A 1 
ATOM 1598 N NE2 . GLN A 1 200 ? 5.891   -4.396  -12.356 1.00 49.06 200 A 1 
ATOM 1599 N N   . ARG A 1 201 ? 11.450  -5.600  -12.589 1.00 66.77 201 A 1 
ATOM 1600 C CA  . ARG A 1 201 ? 12.405  -4.560  -12.971 1.00 64.53 201 A 1 
ATOM 1601 C C   . ARG A 1 201 ? 11.673  -3.223  -13.046 1.00 64.57 201 A 1 
ATOM 1602 O O   . ARG A 1 201 ? 10.736  -3.076  -13.816 1.00 59.86 201 A 1 
ATOM 1603 C CB  . ARG A 1 201 ? 13.102  -4.947  -14.280 1.00 60.59 201 A 1 
ATOM 1604 C CG  . ARG A 1 201 ? 14.345  -4.075  -14.545 1.00 54.64 201 A 1 
ATOM 1605 C CD  . ARG A 1 201 ? 15.074  -4.576  -15.797 1.00 51.29 201 A 1 
ATOM 1606 N NE  . ARG A 1 201 ? 16.341  -3.859  -16.019 1.00 46.57 201 A 1 
ATOM 1607 C CZ  . ARG A 1 201 ? 17.219  -4.120  -16.972 1.00 40.55 201 A 1 
ATOM 1608 N NH1 . ARG A 1 201 ? 17.022  -5.065  -17.842 1.00 38.63 201 A 1 
ATOM 1609 N NH2 . ARG A 1 201 ? 18.318  -3.430  -17.057 1.00 35.29 201 A 1 
ATOM 1610 N N   . SER A 1 202 ? 12.133  -2.253  -12.256 1.00 59.57 202 A 1 
ATOM 1611 C CA  . SER A 1 202 ? 11.641  -0.884  -12.356 1.00 57.46 202 A 1 
ATOM 1612 C C   . SER A 1 202 ? 12.108  -0.273  -13.677 1.00 57.71 202 A 1 
ATOM 1613 O O   . SER A 1 202 ? 13.300  -0.259  -13.960 1.00 54.30 202 A 1 
ATOM 1614 C CB  . SER A 1 202 ? 12.145  -0.072  -11.165 1.00 53.17 202 A 1 
ATOM 1615 O OG  . SER A 1 202 ? 11.839  1.287   -11.328 1.00 48.84 202 A 1 
ATOM 1616 N N   . SER A 1 203 ? 11.172  0.236   -14.466 1.00 50.12 203 A 1 
ATOM 1617 C CA  . SER A 1 203 ? 11.456  0.821   -15.778 1.00 48.98 203 A 1 
ATOM 1618 C C   . SER A 1 203 ? 12.379  2.034   -15.707 1.00 50.15 203 A 1 
ATOM 1619 O O   . SER A 1 203 ? 13.243  2.198   -16.564 1.00 46.68 203 A 1 
ATOM 1620 C CB  . SER A 1 203 ? 10.137  1.213   -16.452 1.00 44.39 203 A 1 
ATOM 1621 O OG  . SER A 1 203 ? 9.372   2.035   -15.598 1.00 40.68 203 A 1 
ATOM 1622 N N   . SER A 1 204 ? 12.247  2.864   -14.661 1.00 50.20 204 A 1 
ATOM 1623 C CA  . SER A 1 204 ? 13.022  4.097   -14.531 1.00 49.26 204 A 1 
ATOM 1624 C C   . SER A 1 204 ? 14.429  3.910   -13.953 1.00 50.88 204 A 1 
ATOM 1625 O O   . SER A 1 204 ? 15.333  4.671   -14.279 1.00 47.66 204 A 1 
ATOM 1626 C CB  . SER A 1 204 ? 12.284  5.078   -13.631 1.00 44.89 204 A 1 
ATOM 1627 O OG  . SER A 1 204 ? 12.113  4.546   -12.329 1.00 41.32 204 A 1 
ATOM 1628 N N   . GLU A 1 205 ? 14.602  2.939   -13.053 1.00 56.72 205 A 1 
ATOM 1629 C CA  . GLU A 1 205 ? 15.850  2.814   -12.288 1.00 55.99 205 A 1 
ATOM 1630 C C   . GLU A 1 205 ? 16.742  1.672   -12.754 1.00 58.08 205 A 1 
ATOM 1631 O O   . GLU A 1 205 ? 17.845  1.509   -12.230 1.00 54.64 205 A 1 
ATOM 1632 C CB  . GLU A 1 205 ? 15.548  2.615   -10.803 1.00 51.41 205 A 1 
ATOM 1633 C CG  . GLU A 1 205 ? 14.876  3.816   -10.166 1.00 46.73 205 A 1 
ATOM 1634 C CD  . GLU A 1 205 ? 14.914  3.615   -8.652  1.00 43.33 205 A 1 
ATOM 1635 O OE1 . GLU A 1 205 ? 15.725  4.306   -8.015  1.00 40.70 205 A 1 
ATOM 1636 O OE2 . GLU A 1 205 ? 14.152  2.802   -8.110  1.00 40.70 205 A 1 
ATOM 1637 N N   . GLN A 1 206 ? 16.272  0.830   -13.657 1.00 57.45 206 A 1 
ATOM 1638 C CA  . GLN A 1 206 ? 16.881  -0.468  -13.964 1.00 57.80 206 A 1 
ATOM 1639 C C   . GLN A 1 206 ? 17.105  -1.369  -12.731 1.00 61.47 206 A 1 
ATOM 1640 O O   . GLN A 1 206 ? 17.746  -2.413  -12.835 1.00 57.69 206 A 1 
ATOM 1641 C CB  . GLN A 1 206 ? 18.158  -0.293  -14.790 1.00 51.62 206 A 1 
ATOM 1642 C CG  . GLN A 1 206 ? 17.946  0.482   -16.103 1.00 44.72 206 A 1 
ATOM 1643 C CD  . GLN A 1 206 ? 19.168  0.390   -17.022 1.00 39.61 206 A 1 
ATOM 1644 O OE1 . GLN A 1 206 ? 20.146  -0.278  -16.730 1.00 35.86 206 A 1 
ATOM 1645 N NE2 . GLN A 1 206 ? 19.131  0.998   -18.175 1.00 33.91 206 A 1 
ATOM 1646 N N   . ALA A 1 207 ? 16.553  -0.995  -11.582 1.00 68.44 207 A 1 
ATOM 1647 C CA  . ALA A 1 207 ? 16.685  -1.720  -10.330 1.00 68.56 207 A 1 
ATOM 1648 C C   . ALA A 1 207 ? 15.671  -2.869  -10.275 1.00 70.54 207 A 1 
ATOM 1649 O O   . ALA A 1 207 ? 14.484  -2.675  -10.513 1.00 67.85 207 A 1 
ATOM 1650 C CB  . ALA A 1 207 ? 16.518  -0.731  -9.170  1.00 64.19 207 A 1 
ATOM 1651 N N   . MET A 1 208 ? 16.140  -4.062  -9.919  1.00 72.56 208 A 1 
ATOM 1652 C CA  . MET A 1 208 ? 15.252  -5.173  -9.596  1.00 73.77 208 A 1 
ATOM 1653 C C   . MET A 1 208 ? 14.684  -5.002  -8.192  1.00 75.48 208 A 1 
ATOM 1654 O O   . MET A 1 208 ? 15.386  -4.588  -7.264  1.00 73.54 208 A 1 
ATOM 1655 C CB  . MET A 1 208 ? 15.959  -6.519  -9.742  1.00 72.08 208 A 1 
ATOM 1656 C CG  . MET A 1 208 ? 16.193  -6.869  -11.217 1.00 67.32 208 A 1 
ATOM 1657 S SD  . MET A 1 208 ? 16.756  -8.566  -11.460 1.00 63.13 208 A 1 
ATOM 1658 C CE  . MET A 1 208 ? 16.844  -8.654  -13.248 1.00 56.81 208 A 1 
ATOM 1659 N N   . ARG A 1 209 ? 13.393  -5.341  -8.033  1.00 76.85 209 A 1 
ATOM 1660 C CA  . ARG A 1 209 ? 12.697  -5.298  -6.755  1.00 76.49 209 A 1 
ATOM 1661 C C   . ARG A 1 209 ? 11.873  -6.556  -6.558  1.00 77.76 209 A 1 
ATOM 1662 O O   . ARG A 1 209 ? 11.243  -7.031  -7.489  1.00 75.51 209 A 1 
ATOM 1663 C CB  . ARG A 1 209 ? 11.824  -4.052  -6.672  1.00 73.51 209 A 1 
ATOM 1664 C CG  . ARG A 1 209 ? 12.712  -2.803  -6.645  1.00 68.20 209 A 1 
ATOM 1665 C CD  . ARG A 1 209 ? 11.871  -1.546  -6.503  1.00 65.13 209 A 1 
ATOM 1666 N NE  . ARG A 1 209 ? 12.755  -0.372  -6.390  1.00 61.49 209 A 1 
ATOM 1667 C CZ  . ARG A 1 209 ? 13.092  0.236   -5.275  1.00 56.03 209 A 1 
ATOM 1668 N NH1 . ARG A 1 209 ? 12.570  -0.092  -4.131  1.00 52.97 209 A 1 
ATOM 1669 N NH2 . ARG A 1 209 ? 13.971  1.183   -5.299  1.00 50.71 209 A 1 
ATOM 1670 N N   . CYS A 1 210 ? 11.886  -7.053  -5.336  1.00 78.85 210 A 1 
ATOM 1671 C CA  . CYS A 1 210 ? 11.045  -8.166  -4.924  1.00 79.31 210 A 1 
ATOM 1672 C C   . CYS A 1 210 ? 9.651   -7.633  -4.573  1.00 79.15 210 A 1 
ATOM 1673 O O   . CYS A 1 210 ? 9.528   -6.805  -3.665  1.00 77.17 210 A 1 
ATOM 1674 C CB  . CYS A 1 210 ? 11.716  -8.857  -3.738  1.00 79.98 210 A 1 
ATOM 1675 S SG  . CYS A 1 210 ? 10.780  -10.237 -3.036  1.00 79.43 210 A 1 
ATOM 1676 N N   . SER A 1 211 ? 8.624   -8.095  -5.282  1.00 78.74 211 A 1 
ATOM 1677 C CA  . SER A 1 211 ? 7.248   -7.654  -5.071  1.00 77.57 211 A 1 
ATOM 1678 C C   . SER A 1 211 ? 6.253   -8.765  -5.363  1.00 78.32 211 A 1 
ATOM 1679 O O   . SER A 1 211 ? 6.600   -9.792  -5.934  1.00 76.41 211 A 1 
ATOM 1680 C CB  . SER A 1 211 ? 6.951   -6.430  -5.934  1.00 74.48 211 A 1 
ATOM 1681 O OG  . SER A 1 211 ? 7.113   -6.694  -7.311  1.00 65.60 211 A 1 
ATOM 1682 N N   . LEU A 1 212 ? 5.006   -8.563  -4.955  1.00 75.92 212 A 1 
ATOM 1683 C CA  . LEU A 1 212 ? 3.899   -9.435  -5.322  1.00 74.92 212 A 1 
ATOM 1684 C C   . LEU A 1 212 ? 3.380   -9.023  -6.699  1.00 73.77 212 A 1 
ATOM 1685 O O   . LEU A 1 212 ? 3.001   -7.872  -6.896  1.00 72.07 212 A 1 
ATOM 1686 C CB  . LEU A 1 212 ? 2.807   -9.377  -4.248  1.00 74.74 212 A 1 
ATOM 1687 C CG  . LEU A 1 212 ? 3.268   -9.929  -2.881  1.00 72.11 212 A 1 
ATOM 1688 C CD1 . LEU A 1 212 ? 2.255   -9.583  -1.800  1.00 68.22 212 A 1 
ATOM 1689 C CD2 . LEU A 1 212 ? 3.448   -11.442 -2.908  1.00 69.41 212 A 1 
ATOM 1690 N N   . ILE A 1 213 ? 3.365   -9.969  -7.637  1.00 71.35 213 A 1 
ATOM 1691 C CA  . ILE A 1 213 ? 2.943   -9.766  -9.020  1.00 69.84 213 A 1 
ATOM 1692 C C   . ILE A 1 213 ? 1.821   -10.751 -9.312  1.00 69.26 213 A 1 
ATOM 1693 O O   . ILE A 1 213 ? 1.988   -11.955 -9.128  1.00 66.46 213 A 1 
ATOM 1694 C CB  . ILE A 1 213 ? 4.120   -9.927  -10.001 1.00 67.85 213 A 1 
ATOM 1695 C CG1 . ILE A 1 213 ? 5.303   -8.996  -9.622  1.00 63.29 213 A 1 
ATOM 1696 C CG2 . ILE A 1 213 ? 3.645   -9.629  -11.437 1.00 61.99 213 A 1 
ATOM 1697 C CD1 . ILE A 1 213 ? 6.550   -9.196  -10.483 1.00 58.53 213 A 1 
ATOM 1698 N N   . THR A 1 214 ? 0.686   -10.246 -9.770  1.00 67.48 214 A 1 
ATOM 1699 C CA  . THR A 1 214 ? -0.425  -11.099 -10.195 1.00 66.15 214 A 1 
ATOM 1700 C C   . THR A 1 214 ? -1.124  -10.485 -11.404 1.00 66.28 214 A 1 
ATOM 1701 O O   . THR A 1 214 ? -1.193  -9.272  -11.541 1.00 63.41 214 A 1 
ATOM 1702 C CB  . THR A 1 214 ? -1.411  -11.352 -9.058  1.00 63.28 214 A 1 
ATOM 1703 O OG1 . THR A 1 214 ? -2.415  -12.245 -9.493  1.00 57.59 214 A 1 
ATOM 1704 C CG2 . THR A 1 214 ? -2.103  -10.099 -8.545  1.00 56.32 214 A 1 
ATOM 1705 N N   . GLU A 1 215 ? -1.667  -11.350 -12.261 1.00 62.46 215 A 1 
ATOM 1706 C CA  . GLU A 1 215 ? -2.548  -10.935 -13.359 1.00 61.42 215 A 1 
ATOM 1707 C C   . GLU A 1 215 ? -4.019  -10.895 -12.923 1.00 62.65 215 A 1 
ATOM 1708 O O   . GLU A 1 215 ? -4.834  -10.205 -13.522 1.00 59.68 215 A 1 
ATOM 1709 C CB  . GLU A 1 215 ? -2.336  -11.855 -14.564 1.00 57.67 215 A 1 
ATOM 1710 C CG  . GLU A 1 215 ? -0.876  -11.806 -15.040 1.00 51.42 215 A 1 
ATOM 1711 C CD  . GLU A 1 215 ? -0.606  -12.517 -16.376 1.00 46.96 215 A 1 
ATOM 1712 O OE1 . GLU A 1 215 ? 0.481   -12.248 -16.940 1.00 41.29 215 A 1 
ATOM 1713 O OE2 . GLU A 1 215 ? -1.468  -13.300 -16.831 1.00 41.54 215 A 1 
ATOM 1714 N N   . HIS A 1 216 ? -4.351  -11.591 -11.825 1.00 65.78 216 A 1 
ATOM 1715 C CA  . HIS A 1 216 ? -5.694  -11.664 -11.262 1.00 65.64 216 A 1 
ATOM 1716 C C   . HIS A 1 216 ? -5.806  -10.819 -9.989  1.00 66.89 216 A 1 
ATOM 1717 O O   . HIS A 1 216 ? -5.762  -11.329 -8.870  1.00 65.31 216 A 1 
ATOM 1718 C CB  . HIS A 1 216 ? -6.071  -13.131 -11.031 1.00 64.00 216 A 1 
ATOM 1719 C CG  . HIS A 1 216 ? -6.090  -13.942 -12.291 1.00 59.80 216 A 1 
ATOM 1720 N ND1 . HIS A 1 216 ? -6.891  -13.715 -13.392 1.00 53.01 216 A 1 
ATOM 1721 C CD2 . HIS A 1 216 ? -5.295  -15.018 -12.594 1.00 53.27 216 A 1 
ATOM 1722 C CE1 . HIS A 1 216 ? -6.582  -14.636 -14.321 1.00 50.32 216 A 1 
ATOM 1723 N NE2 . HIS A 1 216 ? -5.623  -15.448 -13.869 1.00 50.28 216 A 1 
ATOM 1724 N N   . VAL A 1 217 ? -5.961  -9.522  -10.182 1.00 65.64 217 A 1 
ATOM 1725 C CA  . VAL A 1 217 ? -6.045  -8.532  -9.094  1.00 64.61 217 A 1 
ATOM 1726 C C   . VAL A 1 217 ? -7.140  -8.873  -8.092  1.00 66.54 217 A 1 
ATOM 1727 O O   . VAL A 1 217 ? -6.884  -8.952  -6.898  1.00 65.15 217 A 1 
ATOM 1728 C CB  . VAL A 1 217 ? -6.335  -7.126  -9.645  1.00 61.15 217 A 1 
ATOM 1729 C CG1 . VAL A 1 217 ? -6.069  -6.052  -8.570  1.00 55.96 217 A 1 
ATOM 1730 C CG2 . VAL A 1 217 ? -5.541  -6.812  -10.906 1.00 54.14 217 A 1 
ATOM 1731 N N   . GLU A 1 218 ? -8.352  -9.132  -8.578  1.00 66.79 218 A 1 
ATOM 1732 C CA  . GLU A 1 218 ? -9.527  -9.398  -7.761  1.00 67.99 218 A 1 
ATOM 1733 C C   . GLU A 1 218 ? -9.341  -10.620 -6.855  1.00 70.45 218 A 1 
ATOM 1734 O O   . GLU A 1 218 ? -9.620  -10.578 -5.661  1.00 70.74 218 A 1 
ATOM 1735 C CB  . GLU A 1 218 ? -10.732 -9.635  -8.663  1.00 65.59 218 A 1 
ATOM 1736 C CG  . GLU A 1 218 ? -11.100 -8.401  -9.494  1.00 58.34 218 A 1 
ATOM 1737 C CD  . GLU A 1 218 ? -12.260 -8.677  -10.461 1.00 53.88 218 A 1 
ATOM 1738 O OE1 . GLU A 1 218 ? -12.675 -7.709  -11.132 1.00 49.61 218 A 1 
ATOM 1739 O OE2 . GLU A 1 218 ? -12.674 -9.857  -10.554 1.00 48.06 218 A 1 
ATOM 1740 N N   . ALA A 1 219 ? -8.820  -11.710 -7.418  1.00 72.74 219 A 1 
ATOM 1741 C CA  . ALA A 1 219 ? -8.544  -12.927 -6.664  1.00 73.76 219 A 1 
ATOM 1742 C C   . ALA A 1 219 ? -7.511  -12.672 -5.555  1.00 75.48 219 A 1 
ATOM 1743 O O   . ALA A 1 219 ? -7.679  -13.112 -4.420  1.00 75.22 219 A 1 
ATOM 1744 C CB  . ALA A 1 219 ? -8.064  -14.008 -7.637  1.00 72.62 219 A 1 
ATOM 1745 N N   . PHE A 1 220 ? -6.456  -11.921 -5.862  1.00 73.08 220 A 1 
ATOM 1746 C CA  . PHE A 1 220 ? -5.432  -11.614 -4.876  1.00 73.35 220 A 1 
ATOM 1747 C C   . PHE A 1 220 ? -5.934  -10.647 -3.793  1.00 74.84 220 A 1 
ATOM 1748 O O   . PHE A 1 220 ? -5.619  -10.845 -2.621  1.00 75.01 220 A 1 
ATOM 1749 C CB  . PHE A 1 220 ? -4.194  -11.073 -5.575  1.00 71.16 220 A 1 
ATOM 1750 C CG  . PHE A 1 220 ? -3.009  -11.023 -4.649  1.00 68.25 220 A 1 
ATOM 1751 C CD1 . PHE A 1 220 ? -2.726  -9.856  -3.912  1.00 63.77 220 A 1 
ATOM 1752 C CD2 . PHE A 1 220 ? -2.190  -12.152 -4.486  1.00 62.40 220 A 1 
ATOM 1753 C CE1 . PHE A 1 220 ? -1.627  -9.818  -3.042  1.00 58.74 220 A 1 
ATOM 1754 C CE2 . PHE A 1 220 ? -1.089  -12.113 -3.620  1.00 58.33 220 A 1 
ATOM 1755 C CZ  . PHE A 1 220 ? -0.806  -10.938 -2.896  1.00 58.47 220 A 1 
ATOM 1756 N N   . ILE A 1 221 ? -6.757  -9.660  -4.145  1.00 73.28 221 A 1 
ATOM 1757 C CA  . ILE A 1 221 ? -7.400  -8.775  -3.163  1.00 73.67 221 A 1 
ATOM 1758 C C   . ILE A 1 221 ? -8.280  -9.586  -2.212  1.00 76.13 221 A 1 
ATOM 1759 O O   . ILE A 1 221 ? -8.200  -9.405  -1.003  1.00 76.60 221 A 1 
ATOM 1760 C CB  . ILE A 1 221 ? -8.199  -7.660  -3.869  1.00 71.50 221 A 1 
ATOM 1761 C CG1 . ILE A 1 221 ? -7.238  -6.673  -4.583  1.00 66.40 221 A 1 
ATOM 1762 C CG2 . ILE A 1 221 ? -9.038  -6.897  -2.839  1.00 63.99 221 A 1 
ATOM 1763 C CD1 . ILE A 1 221 ? -7.941  -5.681  -5.507  1.00 60.32 221 A 1 
ATOM 1764 N N   . THR A 1 222 ? -9.046  -10.544 -2.733  1.00 78.66 222 A 1 
ATOM 1765 C CA  . THR A 1 222 ? -9.859  -11.448 -1.907  1.00 80.16 222 A 1 
ATOM 1766 C C   . THR A 1 222 ? -8.995  -12.245 -0.925  1.00 81.39 222 A 1 
ATOM 1767 O O   . THR A 1 222 ? -9.315  -12.327 0.264   1.00 81.51 222 A 1 
ATOM 1768 C CB  . THR A 1 222 ? -10.668 -12.411 -2.791  1.00 80.26 222 A 1 
ATOM 1769 O OG1 . THR A 1 222 ? -11.452 -11.682 -3.699  1.00 72.48 222 A 1 
ATOM 1770 C CG2 . THR A 1 222 ? -11.631 -13.261 -1.971  1.00 70.47 222 A 1 
ATOM 1771 N N   . ILE A 1 223 ? -7.845  -12.765 -1.383  1.00 80.69 223 A 1 
ATOM 1772 C CA  . ILE A 1 223 ? -6.867  -13.449 -0.529  1.00 80.74 223 A 1 
ATOM 1773 C C   . ILE A 1 223 ? -6.329  -12.506 0.549   1.00 80.94 223 A 1 
ATOM 1774 O O   . ILE A 1 223 ? -6.281  -12.884 1.720   1.00 80.76 223 A 1 
ATOM 1775 C CB  . ILE A 1 223 ? -5.739  -14.069 -1.382  1.00 80.59 223 A 1 
ATOM 1776 C CG1 . ILE A 1 223 ? -6.283  -15.236 -2.235  1.00 75.78 223 A 1 
ATOM 1777 C CG2 . ILE A 1 223 ? -4.584  -14.581 -0.487  1.00 74.84 223 A 1 
ATOM 1778 C CD1 . ILE A 1 223 ? -5.345  -15.662 -3.376  1.00 69.53 223 A 1 
ATOM 1779 N N   . GLN A 1 224 ? -5.955  -11.275 0.198   1.00 80.53 224 A 1 
ATOM 1780 C CA  . GLN A 1 224 ? -5.435  -10.304 1.163   1.00 79.90 224 A 1 
ATOM 1781 C C   . GLN A 1 224 ? -6.474  -9.921  2.222   1.00 81.62 224 A 1 
ATOM 1782 O O   . GLN A 1 224 ? -6.142  -9.841  3.402   1.00 81.22 224 A 1 
ATOM 1783 C CB  . GLN A 1 224 ? -4.957  -9.038  0.448   1.00 77.10 224 A 1 
ATOM 1784 C CG  . GLN A 1 224 ? -3.625  -9.275  -0.276  1.00 70.07 224 A 1 
ATOM 1785 C CD  . GLN A 1 224 ? -2.637  -8.147  -0.082  1.00 66.00 224 A 1 
ATOM 1786 O OE1 . GLN A 1 224 ? -2.945  -7.064  0.392   1.00 60.01 224 A 1 
ATOM 1787 N NE2 . GLN A 1 224 ? -1.380  -8.370  -0.399  1.00 57.18 224 A 1 
ATOM 1788 N N   . VAL A 1 225 ? -7.731  -9.724  1.831   1.00 81.56 225 A 1 
ATOM 1789 C CA  . VAL A 1 225 ? -8.817  -9.457  2.768   1.00 82.66 225 A 1 
ATOM 1790 C C   . VAL A 1 225 ? -9.013  -10.652 3.700   1.00 84.40 225 A 1 
ATOM 1791 O O   . VAL A 1 225 ? -9.083  -10.465 4.920   1.00 84.79 225 A 1 
ATOM 1792 C CB  . VAL A 1 225 ? -10.117 -9.102  2.026   1.00 82.09 225 A 1 
ATOM 1793 C CG1 . VAL A 1 225 ? -11.311 -8.995  2.980   1.00 77.46 225 A 1 
ATOM 1794 C CG2 . VAL A 1 225 ? -9.973  -7.741  1.323   1.00 77.34 225 A 1 
ATOM 1795 N N   . ALA A 1 226 ? -9.009  -11.886 3.185   1.00 85.20 226 A 1 
ATOM 1796 C CA  . ALA A 1 226 ? -9.106  -13.085 4.008   1.00 85.90 226 A 1 
ATOM 1797 C C   . ALA A 1 226 ? -7.933  -13.200 5.006   1.00 86.25 226 A 1 
ATOM 1798 O O   . ALA A 1 226 ? -8.150  -13.464 6.192   1.00 85.31 226 A 1 
ATOM 1799 C CB  . ALA A 1 226 ? -9.191  -14.307 3.090   1.00 86.12 226 A 1 
ATOM 1800 N N   . GLN A 1 227 ? -6.703  -12.929 4.559   1.00 85.45 227 A 1 
ATOM 1801 C CA  . GLN A 1 227 ? -5.518  -12.894 5.422   1.00 84.52 227 A 1 
ATOM 1802 C C   . GLN A 1 227 ? -5.636  -11.825 6.516   1.00 84.38 227 A 1 
ATOM 1803 O O   . GLN A 1 227 ? -5.298  -12.088 7.668   1.00 83.16 227 A 1 
ATOM 1804 C CB  . GLN A 1 227 ? -4.274  -12.611 4.577   1.00 83.10 227 A 1 
ATOM 1805 C CG  . GLN A 1 227 ? -3.805  -13.796 3.726   1.00 80.15 227 A 1 
ATOM 1806 C CD  . GLN A 1 227 ? -2.584  -13.432 2.885   1.00 79.64 227 A 1 
ATOM 1807 O OE1 . GLN A 1 227 ? -2.287  -12.276 2.630   1.00 75.20 227 A 1 
ATOM 1808 N NE2 . GLN A 1 227 ? -1.813  -14.410 2.453   1.00 72.77 227 A 1 
ATOM 1809 N N   . MET A 1 228 ? -6.157  -10.645 6.200   1.00 84.39 228 A 1 
ATOM 1810 C CA  . MET A 1 228 ? -6.359  -9.575  7.176   1.00 84.79 228 A 1 
ATOM 1811 C C   . MET A 1 228 ? -7.437  -9.938  8.207   1.00 85.87 228 A 1 
ATOM 1812 O O   . MET A 1 228 ? -7.254  -9.690  9.397   1.00 84.68 228 A 1 
ATOM 1813 C CB  . MET A 1 228 ? -6.708  -8.287  6.420   1.00 82.74 228 A 1 
ATOM 1814 C CG  . MET A 1 228 ? -6.777  -7.077  7.362   1.00 73.69 228 A 1 
ATOM 1815 S SD  . MET A 1 228 ? -7.069  -5.482  6.530   1.00 68.01 228 A 1 
ATOM 1816 C CE  . MET A 1 228 ? -8.693  -5.792  5.804   1.00 60.04 228 A 1 
ATOM 1817 N N   . VAL A 1 229 ? -8.521  -10.589 7.788   1.00 88.56 229 A 1 
ATOM 1818 C CA  . VAL A 1 229 ? -9.562  -11.077 8.700   1.00 89.22 229 A 1 
ATOM 1819 C C   . VAL A 1 229 ? -8.988  -12.118 9.660   1.00 89.58 229 A 1 
ATOM 1820 O O   . VAL A 1 229 ? -9.133  -11.976 10.874  1.00 88.88 229 A 1 
ATOM 1821 C CB  . VAL A 1 229 ? -10.772 -11.619 7.920   1.00 89.58 229 A 1 
ATOM 1822 C CG1 . VAL A 1 229 ? -11.786 -12.327 8.831   1.00 84.84 229 A 1 
ATOM 1823 C CG2 . VAL A 1 229 ? -11.524 -10.471 7.227   1.00 84.54 229 A 1 
ATOM 1824 N N   . ILE A 1 230 ? -8.282  -13.136 9.144   1.00 88.59 230 A 1 
ATOM 1825 C CA  . ILE A 1 230 ? -7.740  -14.226 9.972   1.00 88.24 230 A 1 
ATOM 1826 C C   . ILE A 1 230 ? -6.571  -13.747 10.838  1.00 87.75 230 A 1 
ATOM 1827 O O   . ILE A 1 230 ? -6.468  -14.117 12.004  1.00 85.95 230 A 1 
ATOM 1828 C CB  . ILE A 1 230 ? -7.340  -15.424 9.077   1.00 87.52 230 A 1 
ATOM 1829 C CG1 . ILE A 1 230 ? -8.586  -16.004 8.369   1.00 82.41 230 A 1 
ATOM 1830 C CG2 . ILE A 1 230 ? -6.652  -16.523 9.898   1.00 80.19 230 A 1 
ATOM 1831 C CD1 . ILE A 1 230 ? -8.261  -16.990 7.240   1.00 72.83 230 A 1 
ATOM 1832 N N   . GLY A 1 231 ? -5.683  -12.921 10.275  1.00 86.21 231 A 1 
ATOM 1833 C CA  . GLY A 1 231 ? -4.447  -12.491 10.919  1.00 84.24 231 A 1 
ATOM 1834 C C   . GLY A 1 231 ? -4.588  -11.285 11.848  1.00 85.26 231 A 1 
ATOM 1835 O O   . GLY A 1 231 ? -3.718  -11.077 12.691  1.00 82.91 231 A 1 
ATOM 1836 N N   . PHE A 1 232 ? -5.638  -10.481 11.702  1.00 84.41 232 A 1 
ATOM 1837 C CA  . PHE A 1 232 ? -5.831  -9.287  12.523  1.00 85.88 232 A 1 
ATOM 1838 C C   . PHE A 1 232 ? -7.213  -9.218  13.178  1.00 87.40 232 A 1 
ATOM 1839 O O   . PHE A 1 232 ? -7.294  -9.107  14.397  1.00 87.65 232 A 1 
ATOM 1840 C CB  . PHE A 1 232 ? -5.546  -8.031  11.685  1.00 84.96 232 A 1 
ATOM 1841 C CG  . PHE A 1 232 ? -5.857  -6.741  12.401  1.00 84.83 232 A 1 
ATOM 1842 C CD1 . PHE A 1 232 ? -6.990  -5.972  12.043  1.00 81.53 232 A 1 
ATOM 1843 C CD2 . PHE A 1 232 ? -5.054  -6.322  13.473  1.00 81.58 232 A 1 
ATOM 1844 C CE1 . PHE A 1 232 ? -7.300  -4.796  12.733  1.00 79.74 232 A 1 
ATOM 1845 C CE2 . PHE A 1 232 ? -5.362  -5.142  14.171  1.00 78.93 232 A 1 
ATOM 1846 C CZ  . PHE A 1 232 ? -6.486  -4.373  13.801  1.00 79.92 232 A 1 
ATOM 1847 N N   . LEU A 1 233 ? -8.308  -9.301  12.411  1.00 89.66 233 A 1 
ATOM 1848 C CA  . LEU A 1 233 ? -9.645  -9.058  12.930  1.00 90.90 233 A 1 
ATOM 1849 C C   . LEU A 1 233 ? -10.075 -10.140 13.940  1.00 91.65 233 A 1 
ATOM 1850 O O   . LEU A 1 233 ? -10.544 -9.805  15.027  1.00 91.09 233 A 1 
ATOM 1851 C CB  . LEU A 1 233 ? -10.638 -8.947  11.760  1.00 90.96 233 A 1 
ATOM 1852 C CG  . LEU A 1 233 ? -12.063 -8.552  12.184  1.00 85.92 233 A 1 
ATOM 1853 C CD1 . LEU A 1 233 ? -12.111 -7.141  12.770  1.00 80.21 233 A 1 
ATOM 1854 C CD2 . LEU A 1 233 ? -12.998 -8.605  10.969  1.00 80.47 233 A 1 
ATOM 1855 N N   . VAL A 1 234 ? -9.874  -11.417 13.615  1.00 91.92 234 A 1 
ATOM 1856 C CA  . VAL A 1 234 ? -10.194 -12.532 14.525  1.00 92.38 234 A 1 
ATOM 1857 C C   . VAL A 1 234 ? -9.360  -12.463 15.811  1.00 92.46 234 A 1 
ATOM 1858 O O   . VAL A 1 234 ? -9.970  -12.478 16.891  1.00 91.52 234 A 1 
ATOM 1859 C CB  . VAL A 1 234 ? -10.092 -13.894 13.812  1.00 91.66 234 A 1 
ATOM 1860 C CG1 . VAL A 1 234 ? -10.203 -15.071 14.779  1.00 86.59 234 A 1 
ATOM 1861 C CG2 . VAL A 1 234 ? -11.196 -14.038 12.765  1.00 86.26 234 A 1 
ATOM 1862 N N   . PRO A 1 235 ? -8.022  -12.301 15.773  1.00 91.50 235 A 1 
ATOM 1863 C CA  . PRO A 1 235 ? -7.231  -12.087 16.979  1.00 90.60 235 A 1 
ATOM 1864 C C   . PRO A 1 235 ? -7.674  -10.870 17.789  1.00 91.09 235 A 1 
ATOM 1865 O O   . PRO A 1 235 ? -7.825  -10.987 19.006  1.00 89.67 235 A 1 
ATOM 1866 C CB  . PRO A 1 235 ? -5.778  -11.944 16.515  1.00 89.12 235 A 1 
ATOM 1867 C CG  . PRO A 1 235 ? -5.744  -12.771 15.235  1.00 86.56 235 A 1 
ATOM 1868 C CD  . PRO A 1 235 ? -7.128  -12.508 14.641  1.00 89.20 235 A 1 
ATOM 1869 N N   . LEU A 1 236 ? -7.948  -9.731  17.154  1.00 89.98 236 A 1 
ATOM 1870 C CA  . LEU A 1 236 ? -8.379  -8.514  17.840  1.00 90.07 236 A 1 
ATOM 1871 C C   . LEU A 1 236 ? -9.689  -8.719  18.603  1.00 90.41 236 A 1 
ATOM 1872 O O   . LEU A 1 236 ? -9.781  -8.362  19.784  1.00 90.07 236 A 1 
ATOM 1873 C CB  . LEU A 1 236 ? -8.514  -7.378  16.810  1.00 89.63 236 A 1 
ATOM 1874 C CG  . LEU A 1 236 ? -9.032  -6.043  17.402  1.00 88.04 236 A 1 
ATOM 1875 C CD1 . LEU A 1 236 ? -8.046  -5.433  18.396  1.00 83.33 236 A 1 
ATOM 1876 C CD2 . LEU A 1 236 ? -9.277  -5.040  16.278  1.00 83.46 236 A 1 
ATOM 1877 N N   . LEU A 1 237 ? -10.706 -9.299  17.962  1.00 92.26 237 A 1 
ATOM 1878 C CA  . LEU A 1 237 ? -12.007 -9.539  18.576  1.00 92.94 237 A 1 
ATOM 1879 C C   . LEU A 1 237 ? -11.909 -10.534 19.731  1.00 92.80 237 A 1 
ATOM 1880 O O   . LEU A 1 237 ? -12.431 -10.275 20.818  1.00 91.92 237 A 1 
ATOM 1881 C CB  . LEU A 1 237 ? -12.996 -10.042 17.508  1.00 93.27 237 A 1 
ATOM 1882 C CG  . LEU A 1 237 ? -13.425 -8.984  16.472  1.00 89.03 237 A 1 
ATOM 1883 C CD1 . LEU A 1 237 ? -14.295 -9.645  15.405  1.00 82.48 237 A 1 
ATOM 1884 C CD2 . LEU A 1 237 ? -14.215 -7.835  17.100  1.00 83.32 237 A 1 
ATOM 1885 N N   . ALA A 1 238 ? -11.194 -11.643 19.532  1.00 92.46 238 A 1 
ATOM 1886 C CA  . ALA A 1 238 ? -11.038 -12.664 20.557  1.00 91.96 238 A 1 
ATOM 1887 C C   . ALA A 1 238 ? -10.205 -12.167 21.749  1.00 92.06 238 A 1 
ATOM 1888 O O   . ALA A 1 238 ? -10.588 -12.388 22.897  1.00 90.06 238 A 1 
ATOM 1889 C CB  . ALA A 1 238 ? -10.458 -13.909 19.904  1.00 90.73 238 A 1 
ATOM 1890 N N   . MET A 1 239 ? -9.111  -11.437 21.523  1.00 91.23 239 A 1 
ATOM 1891 C CA  . MET A 1 239 ? -8.330  -10.799 22.584  1.00 90.37 239 A 1 
ATOM 1892 C C   . MET A 1 239 ? -9.173  -9.797  23.362  1.00 90.98 239 A 1 
ATOM 1893 O O   . MET A 1 239 ? -9.169  -9.824  24.584  1.00 89.61 239 A 1 
ATOM 1894 C CB  . MET A 1 239 ? -7.103  -10.091 22.007  1.00 88.39 239 A 1 
ATOM 1895 C CG  . MET A 1 239 ? -5.996  -11.050 21.564  1.00 81.17 239 A 1 
ATOM 1896 S SD  . MET A 1 239 ? -4.560  -10.235 20.806  1.00 78.24 239 A 1 
ATOM 1897 C CE  . MET A 1 239 ? -3.892  -9.332  22.227  1.00 68.34 239 A 1 
ATOM 1898 N N   . SER A 1 240 ? -9.925  -8.941  22.668  1.00 91.75 240 A 1 
ATOM 1899 C CA  . SER A 1 240 ? -10.784 -7.947  23.301  1.00 91.37 240 A 1 
ATOM 1900 C C   . SER A 1 240 ? -11.829 -8.608  24.199  1.00 91.98 240 A 1 
ATOM 1901 O O   . SER A 1 240 ? -11.977 -8.219  25.355  1.00 90.49 240 A 1 
ATOM 1902 C CB  . SER A 1 240 ? -11.472 -7.070  22.252  1.00 90.30 240 A 1 
ATOM 1903 O OG  . SER A 1 240 ? -10.508 -6.390  21.485  1.00 79.09 240 A 1 
ATOM 1904 N N   . PHE A 1 241 ? -12.495 -9.664  23.698  1.00 92.99 241 A 1 
ATOM 1905 C CA  . PHE A 1 241 ? -13.457 -10.427 24.481  1.00 93.48 241 A 1 
ATOM 1906 C C   . PHE A 1 241 ? -12.813 -11.075 25.713  1.00 93.20 241 A 1 
ATOM 1907 O O   . PHE A 1 241 ? -13.276 -10.858 26.839  1.00 92.42 241 A 1 
ATOM 1908 C CB  . PHE A 1 241 ? -14.117 -11.478 23.582  1.00 93.30 241 A 1 
ATOM 1909 C CG  . PHE A 1 241 ? -15.098 -12.359 24.329  1.00 91.82 241 A 1 
ATOM 1910 C CD1 . PHE A 1 241 ? -14.709 -13.632 24.772  1.00 86.30 241 A 1 
ATOM 1911 C CD2 . PHE A 1 241 ? -16.388 -11.880 24.614  1.00 86.77 241 A 1 
ATOM 1912 C CE1 . PHE A 1 241 ? -15.611 -14.425 25.495  1.00 85.95 241 A 1 
ATOM 1913 C CE2 . PHE A 1 241 ? -17.290 -12.677 25.338  1.00 85.19 241 A 1 
ATOM 1914 C CZ  . PHE A 1 241 ? -16.905 -13.945 25.780  1.00 86.05 241 A 1 
ATOM 1915 N N   . CYS A 1 242 ? -11.709 -11.807 25.542  1.00 91.80 242 A 1 
ATOM 1916 C CA  . CYS A 1 242 ? -11.019 -12.483 26.635  1.00 91.23 242 A 1 
ATOM 1917 C C   . CYS A 1 242 ? -10.579 -11.492 27.726  1.00 91.31 242 A 1 
ATOM 1918 O O   . CYS A 1 242 ? -10.855 -11.703 28.902  1.00 89.78 242 A 1 
ATOM 1919 C CB  . CYS A 1 242 ? -9.809  -13.264 26.095  1.00 90.14 242 A 1 
ATOM 1920 S SG  . CYS A 1 242 ? -10.357 -14.705 25.126  1.00 84.83 242 A 1 
ATOM 1921 N N   . TYR A 1 243 ? -9.935  -10.385 27.346  1.00 90.49 243 A 1 
ATOM 1922 C CA  . TYR A 1 243 ? -9.441  -9.410  28.310  1.00 90.46 243 A 1 
ATOM 1923 C C   . TYR A 1 243 ? -10.555 -8.618  29.002  1.00 90.16 243 A 1 
ATOM 1924 O O   . TYR A 1 243 ? -10.428 -8.341  30.195  1.00 88.37 243 A 1 
ATOM 1925 C CB  . TYR A 1 243 ? -8.409  -8.495  27.647  1.00 88.95 243 A 1 
ATOM 1926 C CG  . TYR A 1 243 ? -7.091  -9.171  27.295  1.00 86.94 243 A 1 
ATOM 1927 C CD1 . TYR A 1 243 ? -6.422  -9.972  28.248  1.00 81.32 243 A 1 
ATOM 1928 C CD2 . TYR A 1 243 ? -6.518  -8.993  26.032  1.00 82.14 243 A 1 
ATOM 1929 C CE1 . TYR A 1 243 ? -5.199  -10.588 27.933  1.00 79.21 243 A 1 
ATOM 1930 C CE2 . TYR A 1 243 ? -5.292  -9.602  25.703  1.00 78.75 243 A 1 
ATOM 1931 C CZ  . TYR A 1 243 ? -4.635  -10.404 26.656  1.00 81.11 243 A 1 
ATOM 1932 O OH  . TYR A 1 243 ? -3.445  -11.011 26.350  1.00 77.66 243 A 1 
ATOM 1933 N N   . LEU A 1 244 ? -11.664 -8.323  28.324  1.00 91.26 244 A 1 
ATOM 1934 C CA  . LEU A 1 244 ? -12.835 -7.711  28.971  1.00 91.28 244 A 1 
ATOM 1935 C C   . LEU A 1 244 ? -13.417 -8.614  30.058  1.00 90.66 244 A 1 
ATOM 1936 O O   . LEU A 1 244 ? -13.685 -8.150  31.173  1.00 89.31 244 A 1 
ATOM 1937 C CB  . LEU A 1 244 ? -13.900 -7.397  27.911  1.00 91.11 244 A 1 
ATOM 1938 C CG  . LEU A 1 244 ? -13.624 -6.121  27.085  1.00 82.78 244 A 1 
ATOM 1939 C CD1 . LEU A 1 244 ? -14.592 -6.055  25.911  1.00 75.88 244 A 1 
ATOM 1940 C CD2 . LEU A 1 244 ? -13.794 -4.855  27.926  1.00 76.53 244 A 1 
ATOM 1941 N N   . VAL A 1 245 ? -13.573 -9.918  29.783  1.00 91.86 245 A 1 
ATOM 1942 C CA  . VAL A 1 245 ? -14.084 -10.871 30.778  1.00 91.20 245 A 1 
ATOM 1943 C C   . VAL A 1 245 ? -13.089 -11.044 31.938  1.00 90.58 245 A 1 
ATOM 1944 O O   . VAL A 1 245 ? -13.499 -11.031 33.095  1.00 89.08 245 A 1 
ATOM 1945 C CB  . VAL A 1 245 ? -14.442 -12.216 30.130  1.00 90.81 245 A 1 
ATOM 1946 C CG1 . VAL A 1 245 ? -14.975 -13.194 31.179  1.00 85.42 245 A 1 
ATOM 1947 C CG2 . VAL A 1 245 ? -15.542 -12.052 29.078  1.00 85.84 245 A 1 
ATOM 1948 N N   . ILE A 1 246 ? -11.778 -11.112 31.660  1.00 88.58 246 A 1 
ATOM 1949 C CA  . ILE A 1 246 ? -10.740 -11.173 32.694  1.00 87.39 246 A 1 
ATOM 1950 C C   . ILE A 1 246 ? -10.798 -9.943  33.604  1.00 86.82 246 A 1 
ATOM 1951 O O   . ILE A 1 246 ? -10.802 -10.090 34.826  1.00 85.27 246 A 1 
ATOM 1952 C CB  . ILE A 1 246 ? -9.338  -11.331 32.061  1.00 86.36 246 A 1 
ATOM 1953 C CG1 . ILE A 1 246 ? -9.170  -12.730 31.440  1.00 82.54 246 A 1 
ATOM 1954 C CG2 . ILE A 1 246 ? -8.235  -11.119 33.114  1.00 82.56 246 A 1 
ATOM 1955 C CD1 . ILE A 1 246 ? -7.982  -12.824 30.466  1.00 79.06 246 A 1 
ATOM 1956 N N   . ILE A 1 247 ? -10.887 -8.734  33.038  1.00 88.52 247 A 1 
ATOM 1957 C CA  . ILE A 1 247 ? -10.991 -7.490  33.814  1.00 88.13 247 A 1 
ATOM 1958 C C   . ILE A 1 247 ? -12.237 -7.526  34.700  1.00 87.51 247 A 1 
ATOM 1959 O O   . ILE A 1 247 ? -12.141 -7.220  35.884  1.00 85.82 247 A 1 
ATOM 1960 C CB  . ILE A 1 247 ? -10.963 -6.251  32.888  1.00 87.58 247 A 1 
ATOM 1961 C CG1 . ILE A 1 247 ? -9.551  -6.058  32.309  1.00 83.23 247 A 1 
ATOM 1962 C CG2 . ILE A 1 247 ? -11.394 -4.974  33.647  1.00 82.60 247 A 1 
ATOM 1963 C CD1 . ILE A 1 247 ? -9.496  -5.083  31.123  1.00 77.06 247 A 1 
ATOM 1964 N N   . ARG A 1 248 ? -13.381 -7.939  34.152  1.00 89.63 248 A 1 
ATOM 1965 C CA  . ARG A 1 248 ? -14.624 -8.062  34.926  1.00 89.62 248 A 1 
ATOM 1966 C C   . ARG A 1 248 ? -14.463 -9.028  36.103  1.00 88.87 248 A 1 
ATOM 1967 O O   . ARG A 1 248 ? -14.856 -8.696  37.220  1.00 86.44 248 A 1 
ATOM 1968 C CB  . ARG A 1 248 ? -15.768 -8.487  33.983  1.00 89.24 248 A 1 
ATOM 1969 C CG  . ARG A 1 248 ? -17.116 -8.525  34.715  1.00 80.46 248 A 1 
ATOM 1970 C CD  . ARG A 1 248 ? -18.233 -8.947  33.764  1.00 76.07 248 A 1 
ATOM 1971 N NE  . ARG A 1 248 ? -19.522 -9.057  34.474  1.00 66.39 248 A 1 
ATOM 1972 C CZ  . ARG A 1 248 ? -20.699 -9.360  33.935  1.00 59.65 248 A 1 
ATOM 1973 N NH1 . ARG A 1 248 ? -20.813 -9.601  32.659  1.00 54.15 248 A 1 
ATOM 1974 N NH2 . ARG A 1 248 ? -21.767 -9.435  34.674  1.00 51.42 248 A 1 
ATOM 1975 N N   . THR A 1 249 ? -13.841 -10.186 35.889  1.00 87.12 249 A 1 
ATOM 1976 C CA  . THR A 1 249 ? -13.583 -11.181 36.937  1.00 86.10 249 A 1 
ATOM 1977 C C   . THR A 1 249 ? -12.618 -10.641 37.997  1.00 85.93 249 A 1 
ATOM 1978 O O   . THR A 1 249 ? -12.873 -10.776 39.198  1.00 83.76 249 A 1 
ATOM 1979 C CB  . THR A 1 249 ? -13.031 -12.473 36.325  1.00 84.93 249 A 1 
ATOM 1980 O OG1 . THR A 1 249 ? -13.921 -12.952 35.339  1.00 76.72 249 A 1 
ATOM 1981 C CG2 . THR A 1 249 ? -12.875 -13.592 37.352  1.00 75.90 249 A 1 
ATOM 1982 N N   . LEU A 1 250 ? -11.533 -9.950  37.595  1.00 85.41 250 A 1 
ATOM 1983 C CA  . LEU A 1 250 ? -10.565 -9.355  38.518  1.00 84.23 250 A 1 
ATOM 1984 C C   . LEU A 1 250 ? -11.157 -8.204  39.345  1.00 83.99 250 A 1 
ATOM 1985 O O   . LEU A 1 250 ? -10.782 -8.030  40.497  1.00 82.43 250 A 1 
ATOM 1986 C CB  . LEU A 1 250 ? -9.344  -8.850  37.734  1.00 83.42 250 A 1 
ATOM 1987 C CG  . LEU A 1 250 ? -8.427  -9.961  37.172  1.00 80.46 250 A 1 
ATOM 1988 C CD1 . LEU A 1 250 ? -7.350  -9.320  36.307  1.00 76.35 250 A 1 
ATOM 1989 C CD2 . LEU A 1 250 ? -7.737  -10.760 38.285  1.00 77.23 250 A 1 
ATOM 1990 N N   . LEU A 1 251 ? -12.081 -7.427  38.782  1.00 85.31 251 A 1 
ATOM 1991 C CA  . LEU A 1 251 ? -12.776 -6.359  39.517  1.00 85.49 251 A 1 
ATOM 1992 C C   . LEU A 1 251 ? -13.687 -6.912  40.615  1.00 84.64 251 A 1 
ATOM 1993 O O   . LEU A 1 251 ? -13.793 -6.285  41.672  1.00 81.58 251 A 1 
ATOM 1994 C CB  . LEU A 1 251 ? -13.582 -5.493  38.528  1.00 85.13 251 A 1 
ATOM 1995 C CG  . LEU A 1 251 ? -12.716 -4.530  37.677  1.00 82.36 251 A 1 
ATOM 1996 C CD1 . LEU A 1 251 ? -13.591 -3.889  36.606  1.00 76.92 251 A 1 
ATOM 1997 C CD2 . LEU A 1 251 ? -12.086 -3.424  38.518  1.00 77.23 251 A 1 
ATOM 1998 N N   . GLN A 1 252 ? -14.292 -8.080  40.399  1.00 84.70 252 A 1 
ATOM 1999 C CA  . GLN A 1 252 ? -15.115 -8.772  41.396  1.00 84.44 252 A 1 
ATOM 2000 C C   . GLN A 1 252 ? -14.269 -9.466  42.478  1.00 83.07 252 A 1 
ATOM 2001 O O   . GLN A 1 252 ? -14.707 -9.577  43.627  1.00 78.24 252 A 1 
ATOM 2002 C CB  . GLN A 1 252 ? -16.021 -9.789  40.685  1.00 82.94 252 A 1 
ATOM 2003 C CG  . GLN A 1 252 ? -17.104 -9.097  39.833  1.00 76.37 252 A 1 
ATOM 2004 C CD  . GLN A 1 252 ? -17.965 -10.092 39.046  1.00 72.36 252 A 1 
ATOM 2005 O OE1 . GLN A 1 252 ? -17.679 -11.270 38.921  1.00 66.18 252 A 1 
ATOM 2006 N NE2 . GLN A 1 252 ? -19.066 -9.649  38.474  1.00 64.62 252 A 1 
ATOM 2007 N N   . ALA A 1 253 ? -13.033 -9.883  42.141  1.00 82.31 253 A 1 
ATOM 2008 C CA  . ALA A 1 253 ? -12.130 -10.498 43.105  1.00 79.39 253 A 1 
ATOM 2009 C C   . ALA A 1 253 ? -11.592 -9.457  44.110  1.00 77.86 253 A 1 
ATOM 2010 O O   . ALA A 1 253 ? -11.108 -8.390  43.737  1.00 72.68 253 A 1 
ATOM 2011 C CB  . ALA A 1 253 ? -11.004 -11.207 42.343  1.00 75.87 253 A 1 
ATOM 2012 N N   . ARG A 1 254 ? -11.605 -9.777  45.412  1.00 76.18 254 A 1 
ATOM 2013 C CA  . ARG A 1 254 ? -11.051 -8.918  46.483  1.00 75.26 254 A 1 
ATOM 2014 C C   . ARG A 1 254 ? -9.522  -9.022  46.627  1.00 74.70 254 A 1 
ATOM 2015 O O   . ARG A 1 254 ? -8.983  -8.750  47.691  1.00 68.32 254 A 1 
ATOM 2016 C CB  . ARG A 1 254 ? -11.777 -9.165  47.814  1.00 70.23 254 A 1 
ATOM 2017 C CG  . ARG A 1 254 ? -13.231 -8.661  47.811  1.00 62.04 254 A 1 
ATOM 2018 C CD  . ARG A 1 254 ? -13.825 -8.792  49.228  1.00 56.88 254 A 1 
ATOM 2019 N NE  . ARG A 1 254 ? -15.199 -8.267  49.297  1.00 49.58 254 A 1 
ATOM 2020 C CZ  . ARG A 1 254 ? -15.949 -8.199  50.393  1.00 42.98 254 A 1 
ATOM 2021 N NH1 . ARG A 1 254 ? -15.524 -8.633  51.551  1.00 40.00 254 A 1 
ATOM 2022 N NH2 . ARG A 1 254 ? -17.160 -7.707  50.342  1.00 38.20 254 A 1 
ATOM 2023 N N   . ASN A 1 255 ? -8.781  -9.438  45.582  1.00 73.52 255 A 1 
ATOM 2024 C CA  . ASN A 1 255 ? -7.330  -9.601  45.653  1.00 72.45 255 A 1 
ATOM 2025 C C   . ASN A 1 255 ? -6.584  -8.268  45.518  1.00 73.95 255 A 1 
ATOM 2026 O O   . ASN A 1 255 ? -6.879  -7.458  44.641  1.00 68.11 255 A 1 
ATOM 2027 C CB  . ASN A 1 255 ? -6.861  -10.643 44.627  1.00 65.20 255 A 1 
ATOM 2028 C CG  . ASN A 1 255 ? -7.084  -12.066 45.108  1.00 58.29 255 A 1 
ATOM 2029 O OD1 . ASN A 1 255 ? -7.467  -12.308 46.228  1.00 52.43 255 A 1 
ATOM 2030 N ND2 . ASN A 1 255 ? -6.819  -13.046 44.270  1.00 52.48 255 A 1 
ATOM 2031 N N   . PHE A 1 256 ? -5.557  -8.060  46.362  1.00 70.05 256 A 1 
ATOM 2032 C CA  . PHE A 1 256 ? -4.771  -6.826  46.407  1.00 68.44 256 A 1 
ATOM 2033 C C   . PHE A 1 256 ? -3.968  -6.584  45.116  1.00 70.47 256 A 1 
ATOM 2034 O O   . PHE A 1 256 ? -3.821  -5.442  44.657  1.00 64.84 256 A 1 
ATOM 2035 C CB  . PHE A 1 256 ? -3.850  -6.886  47.635  1.00 61.89 256 A 1 
ATOM 2036 C CG  . PHE A 1 256 ? -3.332  -5.540  48.069  1.00 55.74 256 A 1 
ATOM 2037 C CD1 . PHE A 1 256 ? -2.069  -5.087  47.653  1.00 50.25 256 A 1 
ATOM 2038 C CD2 . PHE A 1 256 ? -4.116  -4.723  48.905  1.00 47.26 256 A 1 
ATOM 2039 C CE1 . PHE A 1 256 ? -1.593  -3.844  48.081  1.00 40.76 256 A 1 
ATOM 2040 C CE2 . PHE A 1 256 ? -3.642  -3.476  49.339  1.00 39.87 256 A 1 
ATOM 2041 C CZ  . PHE A 1 256 ? -2.382  -3.041  48.925  1.00 39.49 256 A 1 
ATOM 2042 N N   . GLU A 1 257 ? -3.494  -7.665  44.457  1.00 70.26 257 A 1 
ATOM 2043 C CA  . GLU A 1 257 ? -2.708  -7.563  43.220  1.00 71.50 257 A 1 
ATOM 2044 C C   . GLU A 1 257 ? -3.538  -7.258  41.955  1.00 74.32 257 A 1 
ATOM 2045 O O   . GLU A 1 257 ? -2.970  -6.990  40.896  1.00 71.10 257 A 1 
ATOM 2046 C CB  . GLU A 1 257 ? -1.867  -8.823  43.008  1.00 66.40 257 A 1 
ATOM 2047 C CG  . GLU A 1 257 ? -0.815  -9.019  44.112  1.00 58.86 257 A 1 
ATOM 2048 C CD  . GLU A 1 257 ? 0.386   -9.838  43.635  1.00 55.51 257 A 1 
ATOM 2049 O OE1 . GLU A 1 257 ? 1.461   -9.700  44.254  1.00 49.79 257 A 1 
ATOM 2050 O OE2 . GLU A 1 257 ? 0.275   -10.532 42.593  1.00 50.43 257 A 1 
ATOM 2051 N N   . ARG A 1 258 ? -4.868  -7.233  42.053  1.00 73.21 258 A 1 
ATOM 2052 C CA  . ARG A 1 258 ? -5.771  -7.030  40.904  1.00 74.37 258 A 1 
ATOM 2053 C C   . ARG A 1 258 ? -5.442  -5.779  40.092  1.00 77.74 258 A 1 
ATOM 2054 O O   . ARG A 1 258 ? -5.459  -5.823  38.866  1.00 75.25 258 A 1 
ATOM 2055 C CB  . ARG A 1 258 ? -7.237  -7.019  41.370  1.00 69.74 258 A 1 
ATOM 2056 C CG  . ARG A 1 258 ? -7.628  -5.745  42.142  1.00 62.93 258 A 1 
ATOM 2057 C CD  . ARG A 1 258 ? -9.047  -5.831  42.692  1.00 61.24 258 A 1 
ATOM 2058 N NE  . ARG A 1 258 ? -9.402  -4.605  43.434  1.00 54.93 258 A 1 
ATOM 2059 C CZ  . ARG A 1 258 ? -10.614 -4.303  43.872  1.00 49.30 258 A 1 
ATOM 2060 N NH1 . ARG A 1 258 ? -11.640 -5.097  43.688  1.00 46.91 258 A 1 
ATOM 2061 N NH2 . ARG A 1 258 ? -10.827 -3.186  44.516  1.00 42.79 258 A 1 
ATOM 2062 N N   . ASN A 1 259 ? -5.097  -4.680  40.755  1.00 77.88 259 A 1 
ATOM 2063 C CA  . ASN A 1 259 ? -4.839  -3.405  40.093  1.00 79.22 259 A 1 
ATOM 2064 C C   . ASN A 1 259 ? -3.602  -3.470  39.199  1.00 80.72 259 A 1 
ATOM 2065 O O   . ASN A 1 259 ? -3.578  -2.863  38.126  1.00 79.09 259 A 1 
ATOM 2066 C CB  . ASN A 1 259 ? -4.693  -2.308  41.156  1.00 77.28 259 A 1 
ATOM 2067 C CG  . ASN A 1 259 ? -6.004  -1.965  41.858  1.00 71.80 259 A 1 
ATOM 2068 O OD1 . ASN A 1 259 ? -7.080  -2.312  41.427  1.00 64.26 259 A 1 
ATOM 2069 N ND2 . ASN A 1 259 ? -5.931  -1.251  42.958  1.00 64.01 259 A 1 
ATOM 2070 N N   . LYS A 1 260 ? -2.561  -4.206  39.605  1.00 79.53 260 A 1 
ATOM 2071 C CA  . LYS A 1 260 ? -1.358  -4.415  38.789  1.00 79.89 260 A 1 
ATOM 2072 C C   . LYS A 1 260 ? -1.671  -5.292  37.584  1.00 80.80 260 A 1 
ATOM 2073 O O   . LYS A 1 260 ? -1.282  -4.943  36.479  1.00 79.15 260 A 1 
ATOM 2074 C CB  . LYS A 1 260 ? -0.255  -5.009  39.675  1.00 77.15 260 A 1 
ATOM 2075 C CG  . LYS A 1 260 ? 1.107   -5.060  38.959  1.00 67.34 260 A 1 
ATOM 2076 C CD  . LYS A 1 260 ? 2.147   -5.687  39.890  1.00 63.34 260 A 1 
ATOM 2077 C CE  . LYS A 1 260 ? 3.499   -5.835  39.204  1.00 54.21 260 A 1 
ATOM 2078 N NZ  . LYS A 1 260 ? 4.424   -6.634  40.045  1.00 49.26 260 A 1 
ATOM 2079 N N   . ALA A 1 261 ? -2.423  -6.372  37.780  1.00 79.92 261 A 1 
ATOM 2080 C CA  . ALA A 1 261 ? -2.863  -7.260  36.717  1.00 79.50 261 A 1 
ATOM 2081 C C   . ALA A 1 261 ? -3.699  -6.522  35.656  1.00 81.88 261 A 1 
ATOM 2082 O O   . ALA A 1 261 ? -3.398  -6.582  34.468  1.00 80.96 261 A 1 
ATOM 2083 C CB  . ALA A 1 261 ? -3.641  -8.411  37.358  1.00 77.22 261 A 1 
ATOM 2084 N N   . ILE A 1 262 ? -4.690  -5.731  36.089  1.00 78.40 262 A 1 
ATOM 2085 C CA  . ILE A 1 262 ? -5.541  -4.929  35.208  1.00 79.64 262 A 1 
ATOM 2086 C C   . ILE A 1 262 ? -4.712  -3.921  34.402  1.00 81.58 262 A 1 
ATOM 2087 O O   . ILE A 1 262 ? -4.890  -3.829  33.191  1.00 81.06 262 A 1 
ATOM 2088 C CB  . ILE A 1 262 ? -6.660  -4.242  36.022  1.00 79.35 262 A 1 
ATOM 2089 C CG1 . ILE A 1 262 ? -7.651  -5.288  36.566  1.00 73.44 262 A 1 
ATOM 2090 C CG2 . ILE A 1 262 ? -7.414  -3.200  35.167  1.00 73.56 262 A 1 
ATOM 2091 C CD1 . ILE A 1 262 ? -8.599  -4.753  37.654  1.00 68.29 262 A 1 
ATOM 2092 N N   . LYS A 1 263 ? -3.761  -3.211  35.025  1.00 83.49 263 A 1 
ATOM 2093 C CA  . LYS A 1 263 ? -2.884  -2.262  34.323  1.00 83.09 263 A 1 
ATOM 2094 C C   . LYS A 1 263 ? -2.063  -2.934  33.220  1.00 83.24 263 A 1 
ATOM 2095 O O   . LYS A 1 263 ? -1.936  -2.371  32.140  1.00 82.43 263 A 1 
ATOM 2096 C CB  . LYS A 1 263 ? -1.951  -1.560  35.308  1.00 82.20 263 A 1 
ATOM 2097 C CG  . LYS A 1 263 ? -2.671  -0.454  36.104  1.00 75.53 263 A 1 
ATOM 2098 C CD  . LYS A 1 263 ? -1.723  0.190   37.113  1.00 72.69 263 A 1 
ATOM 2099 C CE  . LYS A 1 263 ? -2.454  1.279   37.914  1.00 64.49 263 A 1 
ATOM 2100 N NZ  . LYS A 1 263 ? -1.557  2.049   38.803  1.00 58.75 263 A 1 
ATOM 2101 N N   . VAL A 1 264 ? -1.521  -4.130  33.467  1.00 83.34 264 A 1 
ATOM 2102 C CA  . VAL A 1 264 ? -0.756  -4.878  32.469  1.00 82.57 264 A 1 
ATOM 2103 C C   . VAL A 1 264 ? -1.650  -5.323  31.305  1.00 83.61 264 A 1 
ATOM 2104 O O   . VAL A 1 264 ? -1.262  -5.158  30.156  1.00 82.99 264 A 1 
ATOM 2105 C CB  . VAL A 1 264 ? -0.025  -6.068  33.107  1.00 80.52 264 A 1 
ATOM 2106 C CG1 . VAL A 1 264 ? 0.696   -6.911  32.058  1.00 74.72 264 A 1 
ATOM 2107 C CG2 . VAL A 1 264 ? 1.041   -5.592  34.096  1.00 75.85 264 A 1 
ATOM 2108 N N   . ILE A 1 265 ? -2.858  -5.806  31.579  1.00 80.46 265 A 1 
ATOM 2109 C CA  . ILE A 1 265 ? -3.824  -6.202  30.540  1.00 80.46 265 A 1 
ATOM 2110 C C   . ILE A 1 265 ? -4.189  -5.007  29.653  1.00 81.54 265 A 1 
ATOM 2111 O O   . ILE A 1 265 ? -4.139  -5.116  28.431  1.00 81.81 265 A 1 
ATOM 2112 C CB  . ILE A 1 265 ? -5.067  -6.836  31.184  1.00 79.58 265 A 1 
ATOM 2113 C CG1 . ILE A 1 265 ? -4.712  -8.206  31.801  1.00 74.84 265 A 1 
ATOM 2114 C CG2 . ILE A 1 265 ? -6.200  -7.012  30.149  1.00 74.49 265 A 1 
ATOM 2115 C CD1 . ILE A 1 265 ? -5.765  -8.735  32.779  1.00 68.49 265 A 1 
ATOM 2116 N N   . ILE A 1 266 ? -4.508  -3.860  30.262  1.00 83.77 266 A 1 
ATOM 2117 C CA  . ILE A 1 266 ? -4.814  -2.635  29.516  1.00 83.98 266 A 1 
ATOM 2118 C C   . ILE A 1 266 ? -3.617  -2.226  28.643  1.00 84.47 266 A 1 
ATOM 2119 O O   . ILE A 1 266 ? -3.803  -1.948  27.463  1.00 83.66 266 A 1 
ATOM 2120 C CB  . ILE A 1 266 ? -5.254  -1.504  30.470  1.00 83.70 266 A 1 
ATOM 2121 C CG1 . ILE A 1 266 ? -6.610  -1.854  31.119  1.00 78.45 266 A 1 
ATOM 2122 C CG2 . ILE A 1 266 ? -5.356  -0.156  29.721  1.00 77.55 266 A 1 
ATOM 2123 C CD1 . ILE A 1 266 ? -7.009  -0.929  32.282  1.00 71.28 266 A 1 
ATOM 2124 N N   . ALA A 1 267 ? -2.386  -2.254  29.183  1.00 86.42 267 A 1 
ATOM 2125 C CA  . ALA A 1 267 ? -1.188  -1.919  28.423  1.00 85.91 267 A 1 
ATOM 2126 C C   . ALA A 1 267 ? -1.003  -2.834  27.205  1.00 86.31 267 A 1 
ATOM 2127 O O   . ALA A 1 267 ? -0.736  -2.343  26.114  1.00 84.67 267 A 1 
ATOM 2128 C CB  . ALA A 1 267 ? 0.025   -1.970  29.358  1.00 84.88 267 A 1 
ATOM 2129 N N   . VAL A 1 268 ? -1.207  -4.146  27.346  1.00 84.87 268 A 1 
ATOM 2130 C CA  . VAL A 1 268 ? -1.120  -5.119  26.246  1.00 83.65 268 A 1 
ATOM 2131 C C   . VAL A 1 268 ? -2.124  -4.810  25.136  1.00 83.90 268 A 1 
ATOM 2132 O O   . VAL A 1 268 ? -1.755  -4.769  23.966  1.00 83.09 268 A 1 
ATOM 2133 C CB  . VAL A 1 268 ? -1.301  -6.546  26.782  1.00 82.10 268 A 1 
ATOM 2134 C CG1 . VAL A 1 268 ? -1.557  -7.585  25.686  1.00 76.01 268 A 1 
ATOM 2135 C CG2 . VAL A 1 268 ? -0.054  -6.985  27.556  1.00 76.24 268 A 1 
ATOM 2136 N N   . VAL A 1 269 ? -3.390  -4.563  25.499  1.00 85.64 269 A 1 
ATOM 2137 C CA  . VAL A 1 269 ? -4.451  -4.266  24.518  1.00 84.84 269 A 1 
ATOM 2138 C C   . VAL A 1 269 ? -4.196  -2.929  23.822  1.00 85.80 269 A 1 
ATOM 2139 O O   . VAL A 1 269 ? -4.289  -2.848  22.601  1.00 85.44 269 A 1 
ATOM 2140 C CB  . VAL A 1 269 ? -5.836  -4.282  25.191  1.00 83.84 269 A 1 
ATOM 2141 C CG1 . VAL A 1 269 ? -6.959  -3.867  24.231  1.00 77.55 269 A 1 
ATOM 2142 C CG2 . VAL A 1 269 ? -6.176  -5.689  25.692  1.00 78.18 269 A 1 
ATOM 2143 N N   . VAL A 1 270 ? -3.819  -1.888  24.565  1.00 88.22 270 A 1 
ATOM 2144 C CA  . VAL A 1 270 ? -3.521  -0.565  24.012  1.00 89.01 270 A 1 
ATOM 2145 C C   . VAL A 1 270 ? -2.346  -0.631  23.042  1.00 89.32 270 A 1 
ATOM 2146 O O   . VAL A 1 270 ? -2.457  -0.122  21.928  1.00 88.29 270 A 1 
ATOM 2147 C CB  . VAL A 1 270 ? -3.258  0.462   25.132  1.00 88.76 270 A 1 
ATOM 2148 C CG1 . VAL A 1 270 ? -2.698  1.786   24.602  1.00 82.85 270 A 1 
ATOM 2149 C CG2 . VAL A 1 270 ? -4.564  0.795   25.868  1.00 82.89 270 A 1 
ATOM 2150 N N   . VAL A 1 271 ? -1.251  -1.303  23.408  1.00 89.20 271 A 1 
ATOM 2151 C CA  . VAL A 1 271 ? -0.094  -1.479  22.520  1.00 88.57 271 A 1 
ATOM 2152 C C   . VAL A 1 271 ? -0.494  -2.227  21.248  1.00 88.62 271 A 1 
ATOM 2153 O O   . VAL A 1 271 ? -0.154  -1.783  20.159  1.00 87.01 271 A 1 
ATOM 2154 C CB  . VAL A 1 271 ? 1.055   -2.182  23.265  1.00 87.47 271 A 1 
ATOM 2155 C CG1 . VAL A 1 271 ? 2.168   -2.640  22.323  1.00 81.93 271 A 1 
ATOM 2156 C CG2 . VAL A 1 271 ? 1.684   -1.224  24.286  1.00 82.70 271 A 1 
ATOM 2157 N N   . PHE A 1 272 ? -1.264  -3.310  21.368  1.00 86.21 272 A 1 
ATOM 2158 C CA  . PHE A 1 272 ? -1.738  -4.052  20.199  1.00 86.21 272 A 1 
ATOM 2159 C C   . PHE A 1 272 ? -2.544  -3.161  19.240  1.00 86.90 272 A 1 
ATOM 2160 O O   . PHE A 1 272 ? -2.253  -3.126  18.041  1.00 86.60 272 A 1 
ATOM 2161 C CB  . PHE A 1 272 ? -2.554  -5.264  20.645  1.00 85.43 272 A 1 
ATOM 2162 C CG  . PHE A 1 272 ? -3.010  -6.124  19.493  1.00 85.72 272 A 1 
ATOM 2163 C CD1 . PHE A 1 272 ? -4.272  -5.930  18.895  1.00 82.01 272 A 1 
ATOM 2164 C CD2 . PHE A 1 272 ? -2.159  -7.122  18.982  1.00 82.08 272 A 1 
ATOM 2165 C CE1 . PHE A 1 272 ? -4.680  -6.718  17.810  1.00 80.02 272 A 1 
ATOM 2166 C CE2 . PHE A 1 272 ? -2.569  -7.917  17.899  1.00 79.03 272 A 1 
ATOM 2167 C CZ  . PHE A 1 272 ? -3.825  -7.718  17.312  1.00 80.85 272 A 1 
ATOM 2168 N N   . ILE A 1 273 ? -3.495  -2.387  19.759  1.00 87.61 273 A 1 
ATOM 2169 C CA  . ILE A 1 273 ? -4.320  -1.484  18.958  1.00 88.31 273 A 1 
ATOM 2170 C C   . ILE A 1 273 ? -3.474  -0.379  18.325  1.00 89.54 273 A 1 
ATOM 2171 O O   . ILE A 1 273 ? -3.537  -0.186  17.114  1.00 88.83 273 A 1 
ATOM 2172 C CB  . ILE A 1 273 ? -5.485  -0.922  19.811  1.00 87.44 273 A 1 
ATOM 2173 C CG1 . ILE A 1 273 ? -6.469  -2.060  20.167  1.00 83.27 273 A 1 
ATOM 2174 C CG2 . ILE A 1 273 ? -6.228  0.204   19.065  1.00 82.64 273 A 1 
ATOM 2175 C CD1 . ILE A 1 273 ? -7.534  -1.665  21.193  1.00 77.00 273 A 1 
ATOM 2176 N N   . VAL A 1 274 ? -2.642  0.316   19.092  1.00 91.29 274 A 1 
ATOM 2177 C CA  . VAL A 1 274 ? -1.855  1.465   18.618  1.00 91.92 274 A 1 
ATOM 2178 C C   . VAL A 1 274 ? -0.882  1.086   17.504  1.00 92.23 274 A 1 
ATOM 2179 O O   . VAL A 1 274 ? -0.717  1.848   16.559  1.00 91.04 274 A 1 
ATOM 2180 C CB  . VAL A 1 274 ? -1.111  2.140   19.798  1.00 91.15 274 A 1 
ATOM 2181 C CG1 . VAL A 1 274 ? -0.065  3.167   19.361  1.00 84.86 274 A 1 
ATOM 2182 C CG2 . VAL A 1 274 ? -2.110  2.878   20.699  1.00 84.82 274 A 1 
ATOM 2183 N N   . PHE A 1 275 ? -0.257  -0.094  17.581  1.00 89.60 275 A 1 
ATOM 2184 C CA  . PHE A 1 275 ? 0.710   -0.518  16.565  1.00 89.70 275 A 1 
ATOM 2185 C C   . PHE A 1 275 ? 0.082   -1.234  15.369  1.00 89.46 275 A 1 
ATOM 2186 O O   . PHE A 1 275 ? 0.589   -1.111  14.254  1.00 87.05 275 A 1 
ATOM 2187 C CB  . PHE A 1 275 ? 1.814   -1.356  17.223  1.00 89.07 275 A 1 
ATOM 2188 C CG  . PHE A 1 275 ? 2.761   -0.545  18.090  1.00 88.96 275 A 1 
ATOM 2189 C CD1 . PHE A 1 275 ? 3.642   0.367   17.494  1.00 84.20 275 A 1 
ATOM 2190 C CD2 . PHE A 1 275 ? 2.765   -0.678  19.486  1.00 84.26 275 A 1 
ATOM 2191 C CE1 . PHE A 1 275 ? 4.500   1.149   18.294  1.00 82.26 275 A 1 
ATOM 2192 C CE2 . PHE A 1 275 ? 3.613   0.095   20.286  1.00 82.47 275 A 1 
ATOM 2193 C CZ  . PHE A 1 275 ? 4.483   1.018   19.692  1.00 83.92 275 A 1 
ATOM 2194 N N   . GLN A 1 276 ? -1.017  -1.978  15.552  1.00 89.39 276 A 1 
ATOM 2195 C CA  . GLN A 1 276 ? -1.590  -2.801  14.482  1.00 88.74 276 A 1 
ATOM 2196 C C   . GLN A 1 276 ? -2.763  -2.148  13.749  1.00 89.23 276 A 1 
ATOM 2197 O O   . GLN A 1 276 ? -2.932  -2.382  12.554  1.00 87.45 276 A 1 
ATOM 2198 C CB  . GLN A 1 276 ? -2.023  -4.167  15.029  1.00 85.89 276 A 1 
ATOM 2199 C CG  . GLN A 1 276 ? -0.843  -5.001  15.541  1.00 78.97 276 A 1 
ATOM 2200 C CD  . GLN A 1 276 ? 0.145   -5.363  14.420  1.00 78.29 276 A 1 
ATOM 2201 O OE1 . GLN A 1 276 ? -0.212  -5.563  13.278  1.00 70.76 276 A 1 
ATOM 2202 N NE2 . GLN A 1 276 ? 1.418   -5.468  14.714  1.00 67.80 276 A 1 
ATOM 2203 N N   . LEU A 1 277 ? -3.590  -1.348  14.439  1.00 88.27 277 A 1 
ATOM 2204 C CA  . LEU A 1 277 ? -4.769  -0.765  13.820  1.00 89.78 277 A 1 
ATOM 2205 C C   . LEU A 1 277 ? -4.425  0.227   12.700  1.00 91.24 277 A 1 
ATOM 2206 O O   . LEU A 1 277 ? -5.017  0.097   11.630  1.00 91.00 277 A 1 
ATOM 2207 C CB  . LEU A 1 277 ? -5.693  -0.167  14.898  1.00 88.91 277 A 1 
ATOM 2208 C CG  . LEU A 1 277 ? -7.024  0.390   14.370  1.00 85.79 277 A 1 
ATOM 2209 C CD1 . LEU A 1 277 ? -7.951  -0.726  13.889  1.00 80.61 277 A 1 
ATOM 2210 C CD2 . LEU A 1 277 ? -7.739  1.160   15.484  1.00 80.67 277 A 1 
ATOM 2211 N N   . PRO A 1 278 ? -3.456  1.147   12.851  1.00 90.08 278 A 1 
ATOM 2212 C CA  . PRO A 1 278 ? -3.086  2.067   11.773  1.00 90.65 278 A 1 
ATOM 2213 C C   . PRO A 1 278 ? -2.594  1.337   10.527  1.00 90.18 278 A 1 
ATOM 2214 O O   . PRO A 1 278 ? -3.008  1.660   9.417   1.00 88.76 278 A 1 
ATOM 2215 C CB  . PRO A 1 278 ? -2.005  2.980   12.355  1.00 90.37 278 A 1 
ATOM 2216 C CG  . PRO A 1 278 ? -2.249  2.920   13.863  1.00 89.28 278 A 1 
ATOM 2217 C CD  . PRO A 1 278 ? -2.699  1.480   14.051  1.00 91.24 278 A 1 
ATOM 2218 N N   . TYR A 1 279 ? -1.762  0.303   10.699  1.00 89.40 279 A 1 
ATOM 2219 C CA  . TYR A 1 279 ? -1.255  -0.499  9.590   1.00 88.18 279 A 1 
ATOM 2220 C C   . TYR A 1 279 ? -2.386  -1.186  8.821   1.00 88.07 279 A 1 
ATOM 2221 O O   . TYR A 1 279 ? -2.495  -1.014  7.607   1.00 87.07 279 A 1 
ATOM 2222 C CB  . TYR A 1 279 ? -0.235  -1.516  10.109  1.00 86.36 279 A 1 
ATOM 2223 C CG  . TYR A 1 279 ? 0.183   -2.527  9.067   1.00 85.30 279 A 1 
ATOM 2224 C CD1 . TYR A 1 279 ? -0.194  -3.884  9.180   1.00 81.45 279 A 1 
ATOM 2225 C CD2 . TYR A 1 279 ? 0.905   -2.105  7.935   1.00 80.89 279 A 1 
ATOM 2226 C CE1 . TYR A 1 279 ? 0.155   -4.800  8.189   1.00 79.25 279 A 1 
ATOM 2227 C CE2 . TYR A 1 279 ? 1.254   -3.021  6.931   1.00 78.46 279 A 1 
ATOM 2228 C CZ  . TYR A 1 279 ? 0.878   -4.373  7.056   1.00 79.77 279 A 1 
ATOM 2229 O OH  . TYR A 1 279 ? 1.215   -5.272  6.079   1.00 77.77 279 A 1 
ATOM 2230 N N   . ASN A 1 280 ? -3.274  -1.908  9.512   1.00 88.05 280 A 1 
ATOM 2231 C CA  . ASN A 1 280 ? -4.386  -2.592  8.857   1.00 87.06 280 A 1 
ATOM 2232 C C   . ASN A 1 280 ? -5.398  -1.618  8.233   1.00 87.07 280 A 1 
ATOM 2233 O O   . ASN A 1 280 ? -5.949  -1.912  7.177   1.00 86.07 280 A 1 
ATOM 2234 C CB  . ASN A 1 280 ? -5.060  -3.550  9.851   1.00 85.93 280 A 1 
ATOM 2235 C CG  . ASN A 1 280 ? -4.184  -4.763  10.125  1.00 83.03 280 A 1 
ATOM 2236 O OD1 . ASN A 1 280 ? -4.130  -5.716  9.363   1.00 74.60 280 A 1 
ATOM 2237 N ND2 . ASN A 1 280 ? -3.454  -4.761  11.212  1.00 74.31 280 A 1 
ATOM 2238 N N   . GLY A 1 281 ? -5.588  -0.443  8.820   1.00 88.68 281 A 1 
ATOM 2239 C CA  . GLY A 1 281 ? -6.396  0.624   8.230   1.00 88.22 281 A 1 
ATOM 2240 C C   . GLY A 1 281 ? -5.828  1.142   6.906   1.00 87.41 281 A 1 
ATOM 2241 O O   . GLY A 1 281 ? -6.571  1.272   5.934   1.00 85.81 281 A 1 
ATOM 2242 N N   . VAL A 1 282 ? -4.518  1.358   6.827   1.00 88.03 282 A 1 
ATOM 2243 C CA  . VAL A 1 282 ? -3.858  1.773   5.575   1.00 86.83 282 A 1 
ATOM 2244 C C   . VAL A 1 282 ? -3.886  0.661   4.530   1.00 84.99 282 A 1 
ATOM 2245 O O   . VAL A 1 282 ? -4.155  0.945   3.366   1.00 83.44 282 A 1 
ATOM 2246 C CB  . VAL A 1 282 ? -2.424  2.258   5.832   1.00 87.28 282 A 1 
ATOM 2247 C CG1 . VAL A 1 282 ? -1.676  2.554   4.521   1.00 83.44 282 A 1 
ATOM 2248 C CG2 . VAL A 1 282 ? -2.438  3.560   6.639   1.00 83.86 282 A 1 
ATOM 2249 N N   . VAL A 1 283 ? -3.675  -0.605  4.911   1.00 84.28 283 A 1 
ATOM 2250 C CA  . VAL A 1 283 ? -3.796  -1.750  3.995   1.00 82.03 283 A 1 
ATOM 2251 C C   . VAL A 1 283 ? -5.207  -1.846  3.419   1.00 81.02 283 A 1 
ATOM 2252 O O   . VAL A 1 283 ? -5.364  -2.043  2.215   1.00 79.99 283 A 1 
ATOM 2253 C CB  . VAL A 1 283 ? -3.400  -3.066  4.693   1.00 80.90 283 A 1 
ATOM 2254 C CG1 . VAL A 1 283 ? -3.722  -4.309  3.852   1.00 77.11 283 A 1 
ATOM 2255 C CG2 . VAL A 1 283 ? -1.895  -3.087  4.965   1.00 76.81 283 A 1 
ATOM 2256 N N   . LEU A 1 284 ? -6.238  -1.651  4.236   1.00 82.40 284 A 1 
ATOM 2257 C CA  . LEU A 1 284 ? -7.616  -1.621  3.771   1.00 81.77 284 A 1 
ATOM 2258 C C   . LEU A 1 284 ? -7.861  -0.462  2.800   1.00 80.71 284 A 1 
ATOM 2259 O O   . LEU A 1 284 ? -8.413  -0.667  1.724   1.00 79.96 284 A 1 
ATOM 2260 C CB  . LEU A 1 284 ? -8.555  -1.560  4.987   1.00 82.15 284 A 1 
ATOM 2261 C CG  . LEU A 1 284 ? -10.053 -1.615  4.620   1.00 78.47 284 A 1 
ATOM 2262 C CD1 . LEU A 1 284 ? -10.448 -2.944  3.985   1.00 73.94 284 A 1 
ATOM 2263 C CD2 . LEU A 1 284 ? -10.894 -1.429  5.895   1.00 75.04 284 A 1 
ATOM 2264 N N   . ALA A 1 285 ? -7.390  0.740   3.132   1.00 83.17 285 A 1 
ATOM 2265 C CA  . ALA A 1 285 ? -7.509  1.911   2.269   1.00 81.90 285 A 1 
ATOM 2266 C C   . ALA A 1 285 ? -6.803  1.709   0.913   1.00 79.75 285 A 1 
ATOM 2267 O O   . ALA A 1 285 ? -7.364  2.043   -0.127  1.00 77.96 285 A 1 
ATOM 2268 C CB  . ALA A 1 285 ? -6.964  3.133   3.007   1.00 83.28 285 A 1 
ATOM 2269 N N   . GLN A 1 286 ? -5.619  1.106   0.901   1.00 77.88 286 A 1 
ATOM 2270 C CA  . GLN A 1 286 ? -4.923  0.740   -0.331  1.00 75.47 286 A 1 
ATOM 2271 C C   . GLN A 1 286 ? -5.689  -0.301  -1.146  1.00 73.38 286 A 1 
ATOM 2272 O O   . GLN A 1 286 ? -5.744  -0.199  -2.362  1.00 71.67 286 A 1 
ATOM 2273 C CB  . GLN A 1 286 ? -3.528  0.189   -0.027  1.00 74.49 286 A 1 
ATOM 2274 C CG  . GLN A 1 286 ? -2.525  1.288   0.333   1.00 69.69 286 A 1 
ATOM 2275 C CD  . GLN A 1 286 ? -1.104  0.752   0.477   1.00 68.93 286 A 1 
ATOM 2276 O OE1 . GLN A 1 286 ? -0.860  -0.423  0.671   1.00 64.08 286 A 1 
ATOM 2277 N NE2 . GLN A 1 286 ? -0.114  1.604   0.350   1.00 62.52 286 A 1 
ATOM 2278 N N   . THR A 1 287 ? -6.278  -1.286  -0.484  1.00 74.62 287 A 1 
ATOM 2279 C CA  . THR A 1 287 ? -7.075  -2.316  -1.159  1.00 72.88 287 A 1 
ATOM 2280 C C   . THR A 1 287 ? -8.289  -1.701  -1.849  1.00 71.82 287 A 1 
ATOM 2281 O O   . THR A 1 287 ? -8.538  -1.988  -3.018  1.00 71.21 287 A 1 
ATOM 2282 C CB  . THR A 1 287 ? -7.494  -3.405  -0.157  1.00 72.59 287 A 1 
ATOM 2283 O OG1 . THR A 1 287 ? -6.349  -3.968  0.453   1.00 67.30 287 A 1 
ATOM 2284 C CG2 . THR A 1 287 ? -8.243  -4.554  -0.827  1.00 66.02 287 A 1 
ATOM 2285 N N   . VAL A 1 288 ? -8.997  -0.798  -1.174  1.00 73.07 288 A 1 
ATOM 2286 C CA  . VAL A 1 288 ? -10.124 -0.061  -1.763  1.00 72.26 288 A 1 
ATOM 2287 C C   . VAL A 1 288 ? -9.663  0.842   -2.915  1.00 70.69 288 A 1 
ATOM 2288 O O   . VAL A 1 288 ? -10.292 0.865   -3.964  1.00 69.27 288 A 1 
ATOM 2289 C CB  . VAL A 1 288 ? -10.856 0.759   -0.685  1.00 73.71 288 A 1 
ATOM 2290 C CG1 . VAL A 1 288 ? -11.958 1.649   -1.270  1.00 70.80 288 A 1 
ATOM 2291 C CG2 . VAL A 1 288 ? -11.517 -0.171  0.346   1.00 71.43 288 A 1 
ATOM 2292 N N   . ALA A 1 289 ? -8.542  1.548   -2.756  1.00 70.87 289 A 1 
ATOM 2293 C CA  . ALA A 1 289 ? -7.985  2.382   -3.817  1.00 68.97 289 A 1 
ATOM 2294 C C   . ALA A 1 289 ? -7.568  1.564   -5.054  1.00 67.06 289 A 1 
ATOM 2295 O O   . ALA A 1 289 ? -7.739  2.028   -6.177  1.00 65.11 289 A 1 
ATOM 2296 C CB  . ALA A 1 289 ? -6.794  3.171   -3.260  1.00 68.73 289 A 1 
ATOM 2297 N N   . ASN A 1 290 ? -7.070  0.334   -4.871  1.00 66.55 290 A 1 
ATOM 2298 C CA  . ASN A 1 290 ? -6.729  -0.562  -5.971  1.00 63.80 290 A 1 
ATOM 2299 C C   . ASN A 1 290 ? -7.969  -1.125  -6.687  1.00 62.95 290 A 1 
ATOM 2300 O O   . ASN A 1 290 ? -7.873  -1.432  -7.866  1.00 60.71 290 A 1 
ATOM 2301 C CB  . ASN A 1 290 ? -5.853  -1.710  -5.442  1.00 61.65 290 A 1 
ATOM 2302 C CG  . ASN A 1 290 ? -4.436  -1.299  -5.086  1.00 58.71 290 A 1 
ATOM 2303 O OD1 . ASN A 1 290 ? -3.884  -0.304  -5.510  1.00 55.51 290 A 1 
ATOM 2304 N ND2 . ASN A 1 290 ? -3.761  -2.121  -4.307  1.00 53.18 290 A 1 
ATOM 2305 N N   . PHE A 1 291 ? -9.115  -1.255  -6.010  1.00 62.19 291 A 1 
ATOM 2306 C CA  . PHE A 1 291 ? -10.383 -1.559  -6.678  1.00 60.47 291 A 1 
ATOM 2307 C C   . PHE A 1 291 ? -10.870 -0.385  -7.530  1.00 60.14 291 A 1 
ATOM 2308 O O   . PHE A 1 291 ? -11.264 -0.575  -8.677  1.00 57.02 291 A 1 
ATOM 2309 C CB  . PHE A 1 291 ? -11.448 -1.943  -5.632  1.00 57.82 291 A 1 
ATOM 2310 C CG  . PHE A 1 291 ? -11.576 -3.425  -5.399  1.00 56.32 291 A 1 
ATOM 2311 C CD1 . PHE A 1 291 ? -12.109 -4.250  -6.412  1.00 52.34 291 A 1 
ATOM 2312 C CD2 . PHE A 1 291 ? -11.233 -3.992  -4.161  1.00 51.53 291 A 1 
ATOM 2313 C CE1 . PHE A 1 291 ? -12.303 -5.618  -6.176  1.00 48.17 291 A 1 
ATOM 2314 C CE2 . PHE A 1 291 ? -11.430 -5.361  -3.928  1.00 46.85 291 A 1 
ATOM 2315 C CZ  . PHE A 1 291 ? -11.968 -6.172  -4.931  1.00 46.50 291 A 1 
ATOM 2316 N N   . ASN A 1 292 ? -10.771 0.829   -7.005  1.00 60.31 292 A 1 
ATOM 2317 C CA  . ASN A 1 292 ? -11.183 2.043   -7.691  1.00 58.40 292 A 1 
ATOM 2318 C C   . ASN A 1 292 ? -10.030 2.636   -8.521  1.00 57.39 292 A 1 
ATOM 2319 O O   . ASN A 1 292 ? -9.660  3.804   -8.358  1.00 54.44 292 A 1 
ATOM 2320 C CB  . ASN A 1 292 ? -11.774 3.022   -6.674  1.00 56.03 292 A 1 
ATOM 2321 C CG  . ASN A 1 292 ? -13.094 2.548   -6.089  1.00 52.86 292 A 1 
ATOM 2322 O OD1 . ASN A 1 292 ? -13.740 1.650   -6.565  1.00 48.72 292 A 1 
ATOM 2323 N ND2 . ASN A 1 292 ? -13.542 3.170   -5.021  1.00 48.02 292 A 1 
ATOM 2324 N N   . ILE A 1 293 ? -9.433  1.825   -9.401  1.00 53.35 293 A 1 
ATOM 2325 C CA  . ILE A 1 293 ? -8.233  2.166   -10.181 1.00 51.33 293 A 1 
ATOM 2326 C C   . ILE A 1 293 ? -8.373  3.509   -10.916 1.00 51.60 293 A 1 
ATOM 2327 O O   . ILE A 1 293 ? -7.415  4.274   -10.999 1.00 47.59 293 A 1 
ATOM 2328 C CB  . ILE A 1 293 ? -7.917  1.022   -11.183 1.00 47.24 293 A 1 
ATOM 2329 C CG1 . ILE A 1 293 ? -7.647  -0.311  -10.445 1.00 43.74 293 A 1 
ATOM 2330 C CG2 . ILE A 1 293 ? -6.698  1.371   -12.059 1.00 42.25 293 A 1 
ATOM 2331 C CD1 . ILE A 1 293 ? -7.489  -1.530  -11.355 1.00 39.12 293 A 1 
ATOM 2332 N N   . THR A 1 294 ? -9.568  3.806   -11.413 1.00 48.96 294 A 1 
ATOM 2333 C CA  . THR A 1 294 ? -9.860  5.001   -12.216 1.00 47.30 294 A 1 
ATOM 2334 C C   . THR A 1 294 ? -9.937  6.297   -11.413 1.00 49.19 294 A 1 
ATOM 2335 O O   . THR A 1 294 ? -9.675  7.363   -11.961 1.00 44.69 294 A 1 
ATOM 2336 C CB  . THR A 1 294 ? -11.184 4.809   -12.962 1.00 40.62 294 A 1 
ATOM 2337 O OG1 . THR A 1 294 ? -12.169 4.346   -12.070 1.00 36.63 294 A 1 
ATOM 2338 C CG2 . THR A 1 294 ? -11.055 3.779   -14.080 1.00 35.08 294 A 1 
ATOM 2339 N N   . SER A 1 295 ? -10.263 6.241   -10.118 1.00 49.98 295 A 1 
ATOM 2340 C CA  . SER A 1 295 ? -10.531 7.432   -9.301  1.00 49.26 295 A 1 
ATOM 2341 C C   . SER A 1 295 ? -9.372  7.860   -8.396  1.00 53.21 295 A 1 
ATOM 2342 O O   . SER A 1 295 ? -9.415  8.934   -7.798  1.00 49.82 295 A 1 
ATOM 2343 C CB  . SER A 1 295 ? -11.801 7.225   -8.485  1.00 42.68 295 A 1 
ATOM 2344 O OG  . SER A 1 295 ? -11.612 6.234   -7.498  1.00 38.37 295 A 1 
ATOM 2345 N N   . SER A 1 296 ? -8.322  7.042   -8.268  1.00 57.53 296 A 1 
ATOM 2346 C CA  . SER A 1 296 ? -7.216  7.361   -7.378  1.00 57.66 296 A 1 
ATOM 2347 C C   . SER A 1 296 ? -6.321  8.462   -7.967  1.00 61.18 296 A 1 
ATOM 2348 O O   . SER A 1 296 ? -5.596  8.254   -8.939  1.00 58.66 296 A 1 
ATOM 2349 C CB  . SER A 1 296 ? -6.429  6.111   -6.978  1.00 52.32 296 A 1 
ATOM 2350 O OG  . SER A 1 296 ? -5.646  5.591   -8.027  1.00 48.12 296 A 1 
ATOM 2351 N N   . THR A 1 297 ? -6.323  9.632   -7.330  1.00 63.51 297 A 1 
ATOM 2352 C CA  . THR A 1 297 ? -5.427  10.730  -7.705  1.00 65.07 297 A 1 
ATOM 2353 C C   . THR A 1 297 ? -3.967  10.376  -7.397  1.00 67.92 297 A 1 
ATOM 2354 O O   . THR A 1 297 ? -3.655  9.613   -6.472  1.00 66.51 297 A 1 
ATOM 2355 C CB  . THR A 1 297 ? -5.812  12.056  -7.036  1.00 61.75 297 A 1 
ATOM 2356 O OG1 . THR A 1 297 ? -5.692  11.956  -5.640  1.00 55.80 297 A 1 
ATOM 2357 C CG2 . THR A 1 297 ? -7.238  12.482  -7.366  1.00 53.19 297 A 1 
ATOM 2358 N N   . CYS A 1 298 ? -3.035  10.956  -8.163  1.00 69.71 298 A 1 
ATOM 2359 C CA  . CYS A 1 298 ? -1.599  10.774  -7.930  1.00 70.86 298 A 1 
ATOM 2360 C C   . CYS A 1 298 ? -1.199  11.126  -6.500  1.00 73.45 298 A 1 
ATOM 2361 O O   . CYS A 1 298 ? -0.414  10.414  -5.876  1.00 72.71 298 A 1 
ATOM 2362 C CB  . CYS A 1 298 ? -0.827  11.634  -8.939  1.00 69.10 298 A 1 
ATOM 2363 S SG  . CYS A 1 298 ? 0.979   11.605  -8.713  1.00 65.32 298 A 1 
ATOM 2364 N N   . GLU A 1 299 ? -1.775  12.199  -5.963  1.00 76.31 299 A 1 
ATOM 2365 C CA  . GLU A 1 299 ? -1.454  12.689  -4.626  1.00 77.55 299 A 1 
ATOM 2366 C C   . GLU A 1 299 ? -1.950  11.732  -3.534  1.00 78.95 299 A 1 
ATOM 2367 O O   . GLU A 1 299 ? -1.175  11.333  -2.666  1.00 78.56 299 A 1 
ATOM 2368 C CB  . GLU A 1 299 ? -2.020  14.108  -4.464  1.00 76.25 299 A 1 
ATOM 2369 C CG  . GLU A 1 299 ? -1.390  14.845  -3.279  1.00 67.64 299 A 1 
ATOM 2370 C CD  . GLU A 1 299 ? 0.136   14.898  -3.335  1.00 61.50 299 A 1 
ATOM 2371 O OE1 . GLU A 1 299 ? 0.755   14.902  -2.259  1.00 54.69 299 A 1 
ATOM 2372 O OE2 . GLU A 1 299 ? 0.705   14.838  -4.454  1.00 54.83 299 A 1 
ATOM 2373 N N   . LEU A 1 300 ? -3.187  11.245  -3.650  1.00 75.45 300 A 1 
ATOM 2374 C CA  . LEU A 1 300 ? -3.719  10.223  -2.748  1.00 75.83 300 A 1 
ATOM 2375 C C   . LEU A 1 300 ? -2.856  8.957   -2.773  1.00 76.85 300 A 1 
ATOM 2376 O O   . LEU A 1 300 ? -2.520  8.402   -1.729  1.00 76.26 300 A 1 
ATOM 2377 C CB  . LEU A 1 300 ? -5.171  9.916   -3.149  1.00 75.28 300 A 1 
ATOM 2378 C CG  . LEU A 1 300 ? -5.858  8.853   -2.261  1.00 70.10 300 A 1 
ATOM 2379 C CD1 . LEU A 1 300 ? -6.000  9.321   -0.812  1.00 65.66 300 A 1 
ATOM 2380 C CD2 . LEU A 1 300 ? -7.251  8.528   -2.807  1.00 66.24 300 A 1 
ATOM 2381 N N   . SER A 1 301 ? -2.442  8.530   -3.961  1.00 73.83 301 A 1 
ATOM 2382 C CA  . SER A 1 301 ? -1.568  7.370   -4.102  1.00 73.44 301 A 1 
ATOM 2383 C C   . SER A 1 301 ? -0.215  7.585   -3.425  1.00 74.91 301 A 1 
ATOM 2384 O O   . SER A 1 301 ? 0.272   6.677   -2.749  1.00 74.62 301 A 1 
ATOM 2385 C CB  . SER A 1 301 ? -1.402  7.016   -5.578  1.00 71.19 301 A 1 
ATOM 2386 O OG  . SER A 1 301 ? -0.803  5.734   -5.708  1.00 63.54 301 A 1 
ATOM 2387 N N   . LYS A 1 302 ? 0.399   8.767   -3.538  1.00 76.35 302 A 1 
ATOM 2388 C CA  . LYS A 1 302 ? 1.655   9.086   -2.837  1.00 77.73 302 A 1 
ATOM 2389 C C   . LYS A 1 302 ? 1.480   9.071   -1.315  1.00 79.78 302 A 1 
ATOM 2390 O O   . LYS A 1 302 ? 2.291   8.465   -0.622  1.00 80.26 302 A 1 
ATOM 2391 C CB  . LYS A 1 302 ? 2.185   10.468  -3.250  1.00 76.94 302 A 1 
ATOM 2392 C CG  . LYS A 1 302 ? 2.743   10.542  -4.671  1.00 72.90 302 A 1 
ATOM 2393 C CD  . LYS A 1 302 ? 3.163   11.993  -4.898  1.00 70.70 302 A 1 
ATOM 2394 C CE  . LYS A 1 302 ? 3.642   12.289  -6.313  1.00 67.13 302 A 1 
ATOM 2395 N NZ  . LYS A 1 302 ? 3.941   13.735  -6.434  1.00 62.75 302 A 1 
ATOM 2396 N N   . GLN A 1 303 ? 0.415   9.699   -0.816  1.00 81.25 303 A 1 
ATOM 2397 C CA  . GLN A 1 303 ? 0.122   9.760   0.614   1.00 82.76 303 A 1 
ATOM 2398 C C   . GLN A 1 303 ? -0.113  8.359   1.196   1.00 83.87 303 A 1 
ATOM 2399 O O   . GLN A 1 303 ? 0.476   8.029   2.223   1.00 83.81 303 A 1 
ATOM 2400 C CB  . GLN A 1 303 ? -1.107  10.640  0.851   1.00 82.96 303 A 1 
ATOM 2401 C CG  . GLN A 1 303 ? -0.802  12.124  0.615   1.00 78.83 303 A 1 
ATOM 2402 C CD  . GLN A 1 303 ? -2.039  13.009  0.794   1.00 74.75 303 A 1 
ATOM 2403 O OE1 . GLN A 1 303 ? -3.115  12.552  1.147   1.00 70.31 303 A 1 
ATOM 2404 N NE2 . GLN A 1 303 ? -1.918  14.292  0.581   1.00 66.24 303 A 1 
ATOM 2405 N N   . LEU A 1 304 ? -0.876  7.511   0.513   1.00 81.46 304 A 1 
ATOM 2406 C CA  . LEU A 1 304 ? -1.095  6.126   0.931   1.00 81.57 304 A 1 
ATOM 2407 C C   . LEU A 1 304 ? 0.211   5.323   0.991   1.00 82.03 304 A 1 
ATOM 2408 O O   . LEU A 1 304 ? 0.378   4.507   1.890   1.00 81.67 304 A 1 
ATOM 2409 C CB  . LEU A 1 304 ? -2.088  5.444   -0.028  1.00 80.83 304 A 1 
ATOM 2410 C CG  . LEU A 1 304 ? -3.560  5.858   0.181   1.00 76.58 304 A 1 
ATOM 2411 C CD1 . LEU A 1 304 ? -4.412  5.225   -0.919  1.00 73.40 304 A 1 
ATOM 2412 C CD2 . LEU A 1 304 ? -4.103  5.386   1.536   1.00 73.52 304 A 1 
ATOM 2413 N N   . ASN A 1 305 ? 1.151   5.568   0.088   1.00 81.82 305 A 1 
ATOM 2414 C CA  . ASN A 1 305 ? 2.431   4.861   0.092   1.00 81.49 305 A 1 
ATOM 2415 C C   . ASN A 1 305 ? 3.331   5.276   1.254   1.00 83.10 305 A 1 
ATOM 2416 O O   . ASN A 1 305 ? 3.941   4.425   1.897   1.00 82.47 305 A 1 
ATOM 2417 C CB  . ASN A 1 305 ? 3.132   5.105   -1.245  1.00 78.97 305 A 1 
ATOM 2418 C CG  . ASN A 1 305 ? 2.326   4.542   -2.390  1.00 75.43 305 A 1 
ATOM 2419 O OD1 . ASN A 1 305 ? 1.703   3.506   -2.328  1.00 68.00 305 A 1 
ATOM 2420 N ND2 . ASN A 1 305 ? 2.328   5.236   -3.512  1.00 68.67 305 A 1 
ATOM 2421 N N   . ILE A 1 306 ? 3.394   6.579   1.558   1.00 84.22 306 A 1 
ATOM 2422 C CA  . ILE A 1 306 ? 4.125   7.082   2.728   1.00 85.83 306 A 1 
ATOM 2423 C C   . ILE A 1 306 ? 3.468   6.574   4.009   1.00 86.84 306 A 1 
ATOM 2424 O O   . ILE A 1 306 ? 4.144   6.056   4.897   1.00 86.66 306 A 1 
ATOM 2425 C CB  . ILE A 1 306 ? 4.207   8.627   2.689   1.00 85.87 306 A 1 
ATOM 2426 C CG1 . ILE A 1 306 ? 5.063   9.081   1.489   1.00 81.94 306 A 1 
ATOM 2427 C CG2 . ILE A 1 306 ? 4.793   9.174   4.010   1.00 80.23 306 A 1 
ATOM 2428 C CD1 . ILE A 1 306 ? 5.019   10.595  1.223   1.00 75.06 306 A 1 
ATOM 2429 N N   . ALA A 1 307 ? 2.136   6.654   4.095   1.00 86.94 307 A 1 
ATOM 2430 C CA  . ALA A 1 307 ? 1.378   6.163   5.226   1.00 87.35 307 A 1 
ATOM 2431 C C   . ALA A 1 307 ? 1.605   4.662   5.450   1.00 87.77 307 A 1 
ATOM 2432 O O   . ALA A 1 307 ? 1.775   4.239   6.592   1.00 87.14 307 A 1 
ATOM 2433 C CB  . ALA A 1 307 ? -0.107  6.473   5.009   1.00 87.32 307 A 1 
ATOM 2434 N N   . TYR A 1 308 ? 1.671   3.865   4.382   1.00 85.82 308 A 1 
ATOM 2435 C CA  . TYR A 1 308 ? 2.001   2.448   4.478   1.00 85.13 308 A 1 
ATOM 2436 C C   . TYR A 1 308 ? 3.366   2.231   5.111   1.00 85.90 308 A 1 
ATOM 2437 O O   . TYR A 1 308 ? 3.465   1.489   6.081   1.00 85.98 308 A 1 
ATOM 2438 C CB  . TYR A 1 308 ? 1.941   1.782   3.101   1.00 83.56 308 A 1 
ATOM 2439 C CG  . TYR A 1 308 ? 2.248   0.300   3.163   1.00 82.61 308 A 1 
ATOM 2440 C CD1 . TYR A 1 308 ? 3.581   -0.152  3.156   1.00 78.69 308 A 1 
ATOM 2441 C CD2 . TYR A 1 308 ? 1.205   -0.633  3.288   1.00 77.90 308 A 1 
ATOM 2442 C CE1 . TYR A 1 308 ? 3.868   -1.514  3.288   1.00 75.63 308 A 1 
ATOM 2443 C CE2 . TYR A 1 308 ? 1.487   -2.004  3.413   1.00 75.06 308 A 1 
ATOM 2444 C CZ  . TYR A 1 308 ? 2.817   -2.430  3.422   1.00 75.40 308 A 1 
ATOM 2445 O OH  . TYR A 1 308 ? 3.096   -3.768  3.567   1.00 72.88 308 A 1 
ATOM 2446 N N   . ASP A 1 309 ? 4.422   2.881   4.633   1.00 86.75 309 A 1 
ATOM 2447 C CA  . ASP A 1 309 ? 5.769   2.657   5.157   1.00 86.79 309 A 1 
ATOM 2448 C C   . ASP A 1 309 ? 5.906   3.067   6.625   1.00 88.24 309 A 1 
ATOM 2449 O O   . ASP A 1 309 ? 6.534   2.362   7.415   1.00 87.51 309 A 1 
ATOM 2450 C CB  . ASP A 1 309 ? 6.796   3.430   4.331   1.00 84.66 309 A 1 
ATOM 2451 C CG  . ASP A 1 309 ? 6.838   3.010   2.869   1.00 81.37 309 A 1 
ATOM 2452 O OD1 . ASP A 1 309 ? 6.743   1.812   2.519   1.00 76.72 309 A 1 
ATOM 2453 O OD2 . ASP A 1 309 ? 7.016   3.915   2.034   1.00 76.60 309 A 1 
ATOM 2454 N N   . VAL A 1 310 ? 5.278   4.174   7.009   1.00 89.09 310 A 1 
ATOM 2455 C CA  . VAL A 1 310 ? 5.278   4.644   8.393   1.00 90.14 310 A 1 
ATOM 2456 C C   . VAL A 1 310 ? 4.498   3.682   9.295   1.00 90.57 310 A 1 
ATOM 2457 O O   . VAL A 1 310 ? 5.011   3.238   10.319  1.00 90.02 310 A 1 
ATOM 2458 C CB  . VAL A 1 310 ? 4.715   6.077   8.486   1.00 90.48 310 A 1 
ATOM 2459 C CG1 . VAL A 1 310 ? 4.588   6.545   9.933   1.00 86.89 310 A 1 
ATOM 2460 C CG2 . VAL A 1 310 ? 5.632   7.067   7.761   1.00 86.46 310 A 1 
ATOM 2461 N N   . THR A 1 311 ? 3.277   3.313   8.908   1.00 89.32 311 A 1 
ATOM 2462 C CA  . THR A 1 311 ? 2.425   2.433   9.723   1.00 89.49 311 A 1 
ATOM 2463 C C   . THR A 1 311 ? 2.946   1.001   9.777   1.00 88.97 311 A 1 
ATOM 2464 O O   . THR A 1 311 ? 2.853   0.358   10.824  1.00 87.79 311 A 1 
ATOM 2465 C CB  . THR A 1 311 ? 0.973   2.427   9.243   1.00 89.52 311 A 1 
ATOM 2466 O OG1 . THR A 1 311 ? 0.883   2.081   7.885   1.00 83.42 311 A 1 
ATOM 2467 C CG2 . THR A 1 311 ? 0.297   3.786   9.441   1.00 84.34 311 A 1 
ATOM 2468 N N   . TYR A 1 312 ? 3.554   0.502   8.701   1.00 89.34 312 A 1 
ATOM 2469 C CA  . TYR A 1 312 ? 4.233   -0.784  8.696   1.00 88.37 312 A 1 
ATOM 2470 C C   . TYR A 1 312 ? 5.454   -0.780  9.616   1.00 88.82 312 A 1 
ATOM 2471 O O   . TYR A 1 312 ? 5.623   -1.702  10.414  1.00 88.47 312 A 1 
ATOM 2472 C CB  . TYR A 1 312 ? 4.628   -1.152  7.263   1.00 86.72 312 A 1 
ATOM 2473 C CG  . TYR A 1 312 ? 5.374   -2.464  7.206   1.00 85.84 312 A 1 
ATOM 2474 C CD1 . TYR A 1 312 ? 6.765   -2.478  7.005   1.00 81.34 312 A 1 
ATOM 2475 C CD2 . TYR A 1 312 ? 4.691   -3.672  7.416   1.00 80.79 312 A 1 
ATOM 2476 C CE1 . TYR A 1 312 ? 7.471   -3.681  7.010   1.00 78.73 312 A 1 
ATOM 2477 C CE2 . TYR A 1 312 ? 5.390   -4.891  7.430   1.00 77.84 312 A 1 
ATOM 2478 C CZ  . TYR A 1 312 ? 6.786   -4.885  7.232   1.00 78.44 312 A 1 
ATOM 2479 O OH  . TYR A 1 312 ? 7.483   -6.055  7.254   1.00 76.39 312 A 1 
ATOM 2480 N N   . SER A 1 313 ? 6.258   0.281   9.590   1.00 89.12 313 A 1 
ATOM 2481 C CA  . SER A 1 313 ? 7.387   0.435   10.514  1.00 89.61 313 A 1 
ATOM 2482 C C   . SER A 1 313 ? 6.914   0.453   11.971  1.00 90.22 313 A 1 
ATOM 2483 O O   . SER A 1 313 ? 7.493   -0.235  12.811  1.00 89.26 313 A 1 
ATOM 2484 C CB  . SER A 1 313 ? 8.179   1.703   10.203  1.00 88.83 313 A 1 
ATOM 2485 O OG  . SER A 1 313 ? 8.679   1.660   8.884   1.00 77.87 313 A 1 
ATOM 2486 N N   . LEU A 1 314 ? 5.811   1.129   12.278  1.00 90.48 314 A 1 
ATOM 2487 C CA  . LEU A 1 314 ? 5.186   1.086   13.593  1.00 90.53 314 A 1 
ATOM 2488 C C   . LEU A 1 314 ? 4.717   -0.327  13.965  1.00 90.28 314 A 1 
ATOM 2489 O O   . LEU A 1 314 ? 4.960   -0.777  15.086  1.00 89.00 314 A 1 
ATOM 2490 C CB  . LEU A 1 314 ? 4.009   2.073   13.649  1.00 90.19 314 A 1 
ATOM 2491 C CG  . LEU A 1 314 ? 4.414   3.564   13.675  1.00 81.76 314 A 1 
ATOM 2492 C CD1 . LEU A 1 314 ? 3.161   4.427   13.525  1.00 77.57 314 A 1 
ATOM 2493 C CD2 . LEU A 1 314 ? 5.098   3.942   14.986  1.00 77.92 314 A 1 
ATOM 2494 N N   . ALA A 1 315 ? 4.118   -1.070  13.031  1.00 90.49 315 A 1 
ATOM 2495 C CA  . ALA A 1 315 ? 3.730   -2.458  13.279  1.00 89.26 315 A 1 
ATOM 2496 C C   . ALA A 1 315 ? 4.945   -3.358  13.576  1.00 89.26 315 A 1 
ATOM 2497 O O   . ALA A 1 315 ? 4.863   -4.230  14.443  1.00 87.60 315 A 1 
ATOM 2498 C CB  . ALA A 1 315 ? 2.916   -2.970  12.090  1.00 87.77 315 A 1 
ATOM 2499 N N   . CYS A 1 316 ? 6.097   -3.111  12.930  1.00 89.76 316 A 1 
ATOM 2500 C CA  . CYS A 1 316 ? 7.348   -3.819  13.208  1.00 89.56 316 A 1 
ATOM 2501 C C   . CYS A 1 316 ? 7.883   -3.534  14.618  1.00 89.90 316 A 1 
ATOM 2502 O O   . CYS A 1 316 ? 8.438   -4.429  15.252  1.00 88.61 316 A 1 
ATOM 2503 C CB  . CYS A 1 316 ? 8.404   -3.439  12.157  1.00 88.00 316 A 1 
ATOM 2504 S SG  . CYS A 1 316 ? 7.906   -3.954  10.492  1.00 82.76 316 A 1 
ATOM 2505 N N   . VAL A 1 317 ? 7.688   -2.324  15.160  1.00 91.03 317 A 1 
ATOM 2506 C CA  . VAL A 1 317 ? 8.109   -1.981  16.536  1.00 91.22 317 A 1 
ATOM 2507 C C   . VAL A 1 317 ? 7.439   -2.897  17.567  1.00 90.56 317 A 1 
ATOM 2508 O O   . VAL A 1 317 ? 8.037   -3.183  18.605  1.00 88.41 317 A 1 
ATOM 2509 C CB  . VAL A 1 317 ? 7.832   -0.506  16.870  1.00 91.10 317 A 1 
ATOM 2510 C CG1 . VAL A 1 317 ? 8.162   -0.143  18.318  1.00 86.60 317 A 1 
ATOM 2511 C CG2 . VAL A 1 317 ? 8.667   0.436   15.991  1.00 87.34 317 A 1 
ATOM 2512 N N   . ARG A 1 318 ? 6.244   -3.449  17.274  1.00 89.59 318 A 1 
ATOM 2513 C CA  . ARG A 1 318 ? 5.573   -4.409  18.151  1.00 88.18 318 A 1 
ATOM 2514 C C   . ARG A 1 318 ? 6.466   -5.600  18.509  1.00 88.12 318 A 1 
ATOM 2515 O O   . ARG A 1 318 ? 6.462   -6.017  19.661  1.00 85.81 318 A 1 
ATOM 2516 C CB  . ARG A 1 318 ? 4.278   -4.891  17.481  1.00 84.92 318 A 1 
ATOM 2517 C CG  . ARG A 1 318 ? 3.443   -5.803  18.399  1.00 77.41 318 A 1 
ATOM 2518 C CD  . ARG A 1 318 ? 2.178   -6.299  17.679  1.00 71.98 318 A 1 
ATOM 2519 N NE  . ARG A 1 318 ? 2.514   -7.091  16.483  1.00 67.56 318 A 1 
ATOM 2520 C CZ  . ARG A 1 318 ? 2.874   -8.365  16.436  1.00 63.60 318 A 1 
ATOM 2521 N NH1 . ARG A 1 318 ? 2.877   -9.116  17.500  1.00 58.01 318 A 1 
ATOM 2522 N NH2 . ARG A 1 318 ? 3.244   -8.912  15.312  1.00 58.90 318 A 1 
ATOM 2523 N N   . CYS A 1 319 ? 7.278   -6.104  17.572  1.00 87.21 319 A 1 
ATOM 2524 C CA  . CYS A 1 319 ? 8.199   -7.219  17.815  1.00 86.80 319 A 1 
ATOM 2525 C C   . CYS A 1 319 ? 9.297   -6.866  18.824  1.00 87.78 319 A 1 
ATOM 2526 O O   . CYS A 1 319 ? 9.764   -7.719  19.562  1.00 84.61 319 A 1 
ATOM 2527 C CB  . CYS A 1 319 ? 8.821   -7.662  16.481  1.00 84.41 319 A 1 
ATOM 2528 S SG  . CYS A 1 319 ? 7.512   -8.185  15.332  1.00 76.73 319 A 1 
ATOM 2529 N N   . CYS A 1 320 ? 9.676   -5.576  18.928  1.00 88.27 320 A 1 
ATOM 2530 C CA  . CYS A 1 320 ? 10.599  -5.100  19.949  1.00 88.48 320 A 1 
ATOM 2531 C C   . CYS A 1 320 ? 9.933   -4.948  21.320  1.00 89.25 320 A 1 
ATOM 2532 O O   . CYS A 1 320 ? 10.597  -5.059  22.342  1.00 85.44 320 A 1 
ATOM 2533 C CB  . CYS A 1 320 ? 11.185  -3.744  19.518  1.00 86.32 320 A 1 
ATOM 2534 S SG  . CYS A 1 320 ? 11.929  -3.847  17.868  1.00 82.30 320 A 1 
ATOM 2535 N N   . VAL A 1 321 ? 8.628   -4.665  21.347  1.00 89.28 321 A 1 
ATOM 2536 C CA  . VAL A 1 321 ? 7.884   -4.396  22.581  1.00 89.22 321 A 1 
ATOM 2537 C C   . VAL A 1 321 ? 7.352   -5.679  23.228  1.00 88.38 321 A 1 
ATOM 2538 O O   . VAL A 1 321 ? 7.249   -5.744  24.457  1.00 85.04 321 A 1 
ATOM 2539 C CB  . VAL A 1 321 ? 6.768   -3.364  22.312  1.00 88.00 321 A 1 
ATOM 2540 C CG1 . VAL A 1 321 ? 5.993   -3.015  23.583  1.00 80.83 321 A 1 
ATOM 2541 C CG2 . VAL A 1 321 ? 7.331   -2.044  21.789  1.00 81.64 321 A 1 
ATOM 2542 N N   . ASN A 1 322 ? 7.069   -6.724  22.445  1.00 86.81 322 A 1 
ATOM 2543 C CA  . ASN A 1 322 ? 6.577   -8.023  22.930  1.00 85.34 322 A 1 
ATOM 2544 C C   . ASN A 1 322 ? 7.396   -8.609  24.104  1.00 84.12 322 A 1 
ATOM 2545 O O   . ASN A 1 322 ? 6.788   -8.932  25.121  1.00 81.16 322 A 1 
ATOM 2546 C CB  . ASN A 1 322 ? 6.499   -9.023  21.760  1.00 82.92 322 A 1 
ATOM 2547 C CG  . ASN A 1 322 ? 5.306   -8.832  20.846  1.00 80.05 322 A 1 
ATOM 2548 O OD1 . ASN A 1 322 ? 4.349   -8.133  21.125  1.00 72.34 322 A 1 
ATOM 2549 N ND2 . ASN A 1 322 ? 5.320   -9.514  19.712  1.00 73.23 322 A 1 
ATOM 2550 N N   . PRO A 1 323 ? 8.747   -8.680  24.056  1.00 85.14 323 A 1 
ATOM 2551 C CA  . PRO A 1 323 ? 9.545   -9.169  25.186  1.00 82.47 323 A 1 
ATOM 2552 C C   . PRO A 1 323 ? 9.293   -8.401  26.482  1.00 81.57 323 A 1 
ATOM 2553 O O   . PRO A 1 323 ? 9.202   -8.994  27.547  1.00 78.26 323 A 1 
ATOM 2554 C CB  . PRO A 1 323 ? 11.001  -9.022  24.747  1.00 80.51 323 A 1 
ATOM 2555 C CG  . PRO A 1 323 ? 10.928  -9.089  23.228  1.00 79.49 323 A 1 
ATOM 2556 C CD  . PRO A 1 323 ? 9.609   -8.407  22.922  1.00 82.36 323 A 1 
ATOM 2557 N N   . PHE A 1 324 ? 9.141   -7.077  26.398  1.00 86.08 324 A 1 
ATOM 2558 C CA  . PHE A 1 324 ? 8.918   -6.231  27.564  1.00 84.38 324 A 1 
ATOM 2559 C C   . PHE A 1 324 ? 7.516   -6.422  28.149  1.00 83.43 324 A 1 
ATOM 2560 O O   . PHE A 1 324 ? 7.364   -6.487  29.370  1.00 79.39 324 A 1 
ATOM 2561 C CB  . PHE A 1 324 ? 9.173   -4.764  27.201  1.00 83.08 324 A 1 
ATOM 2562 C CG  . PHE A 1 324 ? 10.595  -4.488  26.791  1.00 80.65 324 A 1 
ATOM 2563 C CD1 . PHE A 1 324 ? 11.592  -4.272  27.756  1.00 74.97 324 A 1 
ATOM 2564 C CD2 . PHE A 1 324 ? 10.952  -4.468  25.422  1.00 74.46 324 A 1 
ATOM 2565 C CE1 . PHE A 1 324 ? 12.915  -4.037  27.373  1.00 71.18 324 A 1 
ATOM 2566 C CE2 . PHE A 1 324 ? 12.278  -4.239  25.038  1.00 70.19 324 A 1 
ATOM 2567 C CZ  . PHE A 1 324 ? 13.264  -4.021  26.010  1.00 73.72 324 A 1 
ATOM 2568 N N   . LEU A 1 325 ? 6.497   -6.560  27.312  1.00 84.95 325 A 1 
ATOM 2569 C CA  . LEU A 1 325 ? 5.112   -6.728  27.749  1.00 83.50 325 A 1 
ATOM 2570 C C   . LEU A 1 325 ? 4.813   -8.104  28.336  1.00 81.79 325 A 1 
ATOM 2571 O O   . LEU A 1 325 ? 4.045   -8.217  29.290  1.00 76.28 325 A 1 
ATOM 2572 C CB  . LEU A 1 325 ? 4.166   -6.472  26.565  1.00 81.70 325 A 1 
ATOM 2573 C CG  . LEU A 1 325 ? 4.060   -5.006  26.127  1.00 80.49 325 A 1 
ATOM 2574 C CD1 . LEU A 1 325 ? 3.113   -4.962  24.931  1.00 76.05 325 A 1 
ATOM 2575 C CD2 . LEU A 1 325 ? 3.499   -4.092  27.220  1.00 76.23 325 A 1 
ATOM 2576 N N   . TYR A 1 326 ? 5.399   -9.164  27.767  1.00 81.60 326 A 1 
ATOM 2577 C CA  . TYR A 1 326 ? 5.023   -10.538 28.104  1.00 78.51 326 A 1 
ATOM 2578 C C   . TYR A 1 326 ? 6.052   -11.244 28.994  1.00 76.97 326 A 1 
ATOM 2579 O O   . TYR A 1 326 ? 5.658   -12.005 29.875  1.00 72.87 326 A 1 
ATOM 2580 C CB  . TYR A 1 326 ? 4.748   -11.313 26.814  1.00 76.48 326 A 1 
ATOM 2581 C CG  . TYR A 1 326 ? 3.541   -10.814 26.052  1.00 75.89 326 A 1 
ATOM 2582 C CD1 . TYR A 1 326 ? 2.248   -11.200 26.446  1.00 71.22 326 A 1 
ATOM 2583 C CD2 . TYR A 1 326 ? 3.689   -9.954  24.948  1.00 71.32 326 A 1 
ATOM 2584 C CE1 . TYR A 1 326 ? 1.113   -10.736 25.750  1.00 69.41 326 A 1 
ATOM 2585 C CE2 . TYR A 1 326 ? 2.567   -9.472  24.251  1.00 68.71 326 A 1 
ATOM 2586 C CZ  . TYR A 1 326 ? 1.277   -9.864  24.657  1.00 72.14 326 A 1 
ATOM 2587 O OH  . TYR A 1 326 ? 0.182   -9.395  23.983  1.00 67.70 326 A 1 
ATOM 2588 N N   . ALA A 1 327 ? 7.357   -10.986 28.817  1.00 77.97 327 A 1 
ATOM 2589 C CA  . ALA A 1 327 ? 8.403   -11.649 29.579  1.00 75.91 327 A 1 
ATOM 2590 C C   . ALA A 1 327 ? 8.954   -10.775 30.714  1.00 77.54 327 A 1 
ATOM 2591 O O   . ALA A 1 327 ? 8.868   -11.139 31.885  1.00 74.89 327 A 1 
ATOM 2592 C CB  . ALA A 1 327 ? 9.476   -12.161 28.612  1.00 71.98 327 A 1 
ATOM 2593 N N   . PHE A 1 328 ? 9.484   -9.587  30.413  1.00 76.35 328 A 1 
ATOM 2594 C CA  . PHE A 1 328 ? 10.198  -8.754  31.395  1.00 76.37 328 A 1 
ATOM 2595 C C   . PHE A 1 328 ? 9.323   -8.200  32.527  1.00 76.34 328 A 1 
ATOM 2596 O O   . PHE A 1 328 ? 9.840   -7.867  33.600  1.00 74.43 328 A 1 
ATOM 2597 C CB  . PHE A 1 328 ? 10.907  -7.591  30.683  1.00 75.59 328 A 1 
ATOM 2598 C CG  . PHE A 1 328 ? 12.096  -8.005  29.855  1.00 73.67 328 A 1 
ATOM 2599 C CD1 . PHE A 1 328 ? 13.391  -7.945  30.407  1.00 68.32 328 A 1 
ATOM 2600 C CD2 . PHE A 1 328 ? 11.945  -8.419  28.522  1.00 67.19 328 A 1 
ATOM 2601 C CE1 . PHE A 1 328 ? 14.506  -8.287  29.633  1.00 64.32 328 A 1 
ATOM 2602 C CE2 . PHE A 1 328 ? 13.058  -8.771  27.746  1.00 63.65 328 A 1 
ATOM 2603 C CZ  . PHE A 1 328 ? 14.345  -8.700  28.296  1.00 66.50 328 A 1 
ATOM 2604 N N   . ILE A 1 329 ? 8.011   -8.109  32.336  1.00 78.34 329 A 1 
ATOM 2605 C CA  . ILE A 1 329 ? 7.083   -7.746  33.418  1.00 76.68 329 A 1 
ATOM 2606 C C   . ILE A 1 329 ? 7.032   -8.840  34.488  1.00 75.92 329 A 1 
ATOM 2607 O O   . ILE A 1 329 ? 6.895   -8.536  35.677  1.00 71.21 329 A 1 
ATOM 2608 C CB  . ILE A 1 329 ? 5.690   -7.399  32.829  1.00 74.44 329 A 1 
ATOM 2609 C CG1 . ILE A 1 329 ? 5.794   -6.050  32.077  1.00 67.89 329 A 1 
ATOM 2610 C CG2 . ILE A 1 329 ? 4.619   -7.324  33.922  1.00 65.20 329 A 1 
ATOM 2611 C CD1 . ILE A 1 329 ? 4.524   -5.632  31.340  1.00 59.04 329 A 1 
ATOM 2612 N N   . GLY A 1 330 ? 7.195   -10.104 34.092  1.00 76.14 330 A 1 
ATOM 2613 C CA  . GLY A 1 330 ? 7.188   -11.253 34.976  1.00 75.02 330 A 1 
ATOM 2614 C C   . GLY A 1 330 ? 8.318   -11.213 36.002  1.00 76.90 330 A 1 
ATOM 2615 O O   . GLY A 1 330 ? 9.493   -11.145 35.662  1.00 75.96 330 A 1 
ATOM 2616 N N   . VAL A 1 331 ? 7.990   -11.278 37.300  1.00 73.67 331 A 1 
ATOM 2617 C CA  . VAL A 1 331 ? 8.987   -11.275 38.384  1.00 75.20 331 A 1 
ATOM 2618 C C   . VAL A 1 331 ? 9.913   -12.480 38.274  1.00 77.52 331 A 1 
ATOM 2619 O O   . VAL A 1 331 ? 11.128  -12.340 38.435  1.00 76.28 331 A 1 
ATOM 2620 C CB  . VAL A 1 331 ? 8.301   -11.256 39.760  1.00 72.45 331 A 1 
ATOM 2621 C CG1 . VAL A 1 331 ? 9.298   -11.354 40.919  1.00 65.17 331 A 1 
ATOM 2622 C CG2 . VAL A 1 331 ? 7.500   -9.959  39.947  1.00 65.18 331 A 1 
ATOM 2623 N N   . LYS A 1 332 ? 9.355   -13.649 37.951  1.00 75.36 332 A 1 
ATOM 2624 C CA  . LYS A 1 332 ? 10.091  -14.905 37.782  1.00 75.70 332 A 1 
ATOM 2625 C C   . LYS A 1 332 ? 11.071  -14.815 36.622  1.00 78.06 332 A 1 
ATOM 2626 O O   . LYS A 1 332 ? 12.258  -15.055 36.833  1.00 76.54 332 A 1 
ATOM 2627 C CB  . LYS A 1 332 ? 9.067   -16.029 37.592  1.00 71.74 332 A 1 
ATOM 2628 C CG  . LYS A 1 332 ? 9.677   -17.434 37.536  1.00 62.07 332 A 1 
ATOM 2629 C CD  . LYS A 1 332 ? 8.531   -18.424 37.301  1.00 56.66 332 A 1 
ATOM 2630 C CE  . LYS A 1 332 ? 8.978   -19.862 37.104  1.00 48.65 332 A 1 
ATOM 2631 N NZ  . LYS A 1 332 ? 7.834   -20.689 36.627  1.00 43.34 332 A 1 
ATOM 2632 N N   . PHE A 1 333 ? 10.621  -14.368 35.460  1.00 77.53 333 A 1 
ATOM 2633 C CA  . PHE A 1 333 ? 11.487  -14.174 34.291  1.00 79.23 333 A 1 
ATOM 2634 C C   . PHE A 1 333 ? 12.617  -13.180 34.583  1.00 80.36 333 A 1 
ATOM 2635 O O   . PHE A 1 333 ? 13.764  -13.438 34.253  1.00 80.16 333 A 1 
ATOM 2636 C CB  . PHE A 1 333 ? 10.652  -13.688 33.107  1.00 79.11 333 A 1 
ATOM 2637 C CG  . PHE A 1 333 ? 11.484  -13.517 31.852  1.00 80.29 333 A 1 
ATOM 2638 C CD1 . PHE A 1 333 ? 12.109  -12.292 31.565  1.00 77.72 333 A 1 
ATOM 2639 C CD2 . PHE A 1 333 ? 11.706  -14.624 31.006  1.00 78.04 333 A 1 
ATOM 2640 C CE1 . PHE A 1 333 ? 12.944  -12.168 30.445  1.00 77.04 333 A 1 
ATOM 2641 C CE2 . PHE A 1 333 ? 12.539  -14.501 29.883  1.00 76.12 333 A 1 
ATOM 2642 C CZ  . PHE A 1 333 ? 13.167  -13.273 29.609  1.00 78.03 333 A 1 
ATOM 2643 N N   . ARG A 1 334 ? 12.323  -12.081 35.266  1.00 77.71 334 A 1 
ATOM 2644 C CA  . ARG A 1 334 ? 13.332  -11.081 35.627  1.00 79.28 334 A 1 
ATOM 2645 C C   . ARG A 1 334 ? 14.397  -11.653 36.564  1.00 80.58 334 A 1 
ATOM 2646 O O   . ARG A 1 334 ? 15.566  -11.379 36.370  1.00 80.23 334 A 1 
ATOM 2647 C CB  . ARG A 1 334 ? 12.630  -9.850  36.207  1.00 78.03 334 A 1 
ATOM 2648 C CG  . ARG A 1 334 ? 13.483  -8.592  36.022  1.00 73.78 334 A 1 
ATOM 2649 C CD  . ARG A 1 334 ? 12.828  -7.365  36.679  1.00 73.17 334 A 1 
ATOM 2650 N NE  . ARG A 1 334 ? 11.473  -7.113  36.157  1.00 67.30 334 A 1 
ATOM 2651 C CZ  . ARG A 1 334 ? 10.584  -6.262  36.628  1.00 63.24 334 A 1 
ATOM 2652 N NH1 . ARG A 1 334 ? 10.842  -5.488  37.647  1.00 59.08 334 A 1 
ATOM 2653 N NH2 . ARG A 1 334 ? 9.409   -6.170  36.077  1.00 56.09 334 A 1 
ATOM 2654 N N   . ASN A 1 335 ? 14.001  -12.463 37.533  1.00 80.84 335 A 1 
ATOM 2655 C CA  . ASN A 1 335 ? 14.944  -13.146 38.418  1.00 80.86 335 A 1 
ATOM 2656 C C   . ASN A 1 335 ? 15.825  -14.143 37.656  1.00 81.06 335 A 1 
ATOM 2657 O O   . ASN A 1 335 ? 17.024  -14.209 37.911  1.00 79.64 335 A 1 
ATOM 2658 C CB  . ASN A 1 335 ? 14.188  -13.883 39.524  1.00 79.76 335 A 1 
ATOM 2659 C CG  . ASN A 1 335 ? 13.566  -12.977 40.558  1.00 75.04 335 A 1 
ATOM 2660 O OD1 . ASN A 1 335 ? 13.783  -11.782 40.612  1.00 67.52 335 A 1 
ATOM 2661 N ND2 . ASN A 1 335 ? 12.777  -13.544 41.458  1.00 67.97 335 A 1 
ATOM 2662 N N   . ASP A 1 336 ? 15.239  -14.887 36.709  1.00 81.09 336 A 1 
ATOM 2663 C CA  . ASP A 1 336 ? 15.965  -15.844 35.880  1.00 80.76 336 A 1 
ATOM 2664 C C   . ASP A 1 336 ? 16.958  -15.129 34.952  1.00 81.92 336 A 1 
ATOM 2665 O O   . ASP A 1 336 ? 18.104  -15.549 34.852  1.00 81.16 336 A 1 
ATOM 2666 C CB  . ASP A 1 336 ? 14.957  -16.716 35.110  1.00 78.50 336 A 1 
ATOM 2667 C CG  . ASP A 1 336 ? 14.160  -17.674 36.022  1.00 75.46 336 A 1 
ATOM 2668 O OD1 . ASP A 1 336 ? 14.563  -17.902 37.189  1.00 70.49 336 A 1 
ATOM 2669 O OD2 . ASP A 1 336 ? 13.142  -18.255 35.590  1.00 71.43 336 A 1 
ATOM 2670 N N   . LEU A 1 337 ? 16.585  -13.978 34.389  1.00 80.64 337 A 1 
ATOM 2671 C CA  . LEU A 1 337 ? 17.480  -13.141 33.583  1.00 81.09 337 A 1 
ATOM 2672 C C   . LEU A 1 337 ? 18.666  -12.618 34.401  1.00 81.21 337 A 1 
ATOM 2673 O O   . LEU A 1 337 ? 19.808  -12.655 33.933  1.00 80.87 337 A 1 
ATOM 2674 C CB  . LEU A 1 337 ? 16.650  -11.992 32.984  1.00 80.68 337 A 1 
ATOM 2675 C CG  . LEU A 1 337 ? 17.437  -11.130 31.986  1.00 78.65 337 A 1 
ATOM 2676 C CD1 . LEU A 1 337 ? 17.760  -11.899 30.705  1.00 74.55 337 A 1 
ATOM 2677 C CD2 . LEU A 1 337 ? 16.616  -9.895  31.606  1.00 75.19 337 A 1 
ATOM 2678 N N   . PHE A 1 338 ? 18.455  -12.166 35.641  1.00 83.48 338 A 1 
ATOM 2679 C CA  . PHE A 1 338 ? 19.553  -11.743 36.515  1.00 82.94 338 A 1 
ATOM 2680 C C   . PHE A 1 338 ? 20.488  -12.896 36.882  1.00 82.86 338 A 1 
ATOM 2681 O O   . PHE A 1 338 ? 21.699  -12.702 36.918  1.00 80.54 338 A 1 
ATOM 2682 C CB  . PHE A 1 338 ? 19.005  -11.079 37.788  1.00 81.18 338 A 1 
ATOM 2683 C CG  . PHE A 1 338 ? 18.681  -9.611  37.616  1.00 76.32 338 A 1 
ATOM 2684 C CD1 . PHE A 1 338 ? 19.718  -8.683  37.429  1.00 70.62 338 A 1 
ATOM 2685 C CD2 . PHE A 1 338 ? 17.354  -9.168  37.643  1.00 68.92 338 A 1 
ATOM 2686 C CE1 . PHE A 1 338 ? 19.424  -7.325  37.235  1.00 64.91 338 A 1 
ATOM 2687 C CE2 . PHE A 1 338 ? 17.055  -7.808  37.455  1.00 63.45 338 A 1 
ATOM 2688 C CZ  . PHE A 1 338 ? 18.089  -6.882  37.248  1.00 63.52 338 A 1 
ATOM 2689 N N   . LYS A 1 339 ? 19.959  -14.107 37.109  1.00 83.07 339 A 1 
ATOM 2690 C CA  . LYS A 1 339 ? 20.780  -15.305 37.314  1.00 82.62 339 A 1 
ATOM 2691 C C   . LYS A 1 339 ? 21.593  -15.640 36.068  1.00 82.46 339 A 1 
ATOM 2692 O O   . LYS A 1 339 ? 22.785  -15.875 36.202  1.00 80.52 339 A 1 
ATOM 2693 C CB  . LYS A 1 339 ? 19.914  -16.505 37.713  1.00 81.19 339 A 1 
ATOM 2694 C CG  . LYS A 1 339 ? 19.400  -16.388 39.154  1.00 71.55 339 A 1 
ATOM 2695 C CD  . LYS A 1 339 ? 18.548  -17.612 39.472  1.00 68.41 339 A 1 
ATOM 2696 C CE  . LYS A 1 339 ? 18.051  -17.548 40.914  1.00 59.41 339 A 1 
ATOM 2697 N NZ  . LYS A 1 339 ? 17.349  -18.792 41.290  1.00 54.12 339 A 1 
ATOM 2698 N N   . LEU A 1 340 ? 21.009  -15.564 34.890  1.00 81.99 340 A 1 
ATOM 2699 C CA  . LEU A 1 340 ? 21.711  -15.780 33.624  1.00 81.67 340 A 1 
ATOM 2700 C C   . LEU A 1 340 ? 22.890  -14.812 33.469  1.00 81.95 340 A 1 
ATOM 2701 O O   . LEU A 1 340 ? 24.000  -15.249 33.178  1.00 80.51 340 A 1 
ATOM 2702 C CB  . LEU A 1 340 ? 20.711  -15.636 32.464  1.00 80.52 340 A 1 
ATOM 2703 C CG  . LEU A 1 340 ? 21.331  -15.852 31.073  1.00 78.66 340 A 1 
ATOM 2704 C CD1 . LEU A 1 340 ? 21.734  -17.306 30.858  1.00 73.25 340 A 1 
ATOM 2705 C CD2 . LEU A 1 340 ? 20.331  -15.469 29.987  1.00 74.34 340 A 1 
ATOM 2706 N N   . PHE A 1 341 ? 22.686  -13.503 33.707  1.00 82.07 341 A 1 
ATOM 2707 C CA  . PHE A 1 341 ? 23.773  -12.528 33.634  1.00 81.71 341 A 1 
ATOM 2708 C C   . PHE A 1 341 ? 24.877  -12.766 34.671  1.00 80.27 341 A 1 
ATOM 2709 O O   . PHE A 1 341 ? 26.041  -12.495 34.393  1.00 76.83 341 A 1 
ATOM 2710 C CB  . PHE A 1 341 ? 23.217  -11.107 33.793  1.00 81.36 341 A 1 
ATOM 2711 C CG  . PHE A 1 341 ? 22.489  -10.564 32.579  1.00 80.41 341 A 1 
ATOM 2712 C CD1 . PHE A 1 341 ? 23.070  -10.646 31.307  1.00 75.46 341 A 1 
ATOM 2713 C CD2 . PHE A 1 341 ? 21.254  -9.923  32.735  1.00 75.48 341 A 1 
ATOM 2714 C CE1 . PHE A 1 341 ? 22.413  -10.100 30.185  1.00 73.56 341 A 1 
ATOM 2715 C CE2 . PHE A 1 341 ? 20.598  -9.374  31.624  1.00 73.78 341 A 1 
ATOM 2716 C CZ  . PHE A 1 341 ? 21.174  -9.461  30.349  1.00 73.94 341 A 1 
ATOM 2717 N N   . LYS A 1 342 ? 24.525  -13.283 35.851  1.00 82.72 342 A 1 
ATOM 2718 C CA  . LYS A 1 342 ? 25.507  -13.677 36.861  1.00 81.32 342 A 1 
ATOM 2719 C C   . LYS A 1 342 ? 26.323  -14.883 36.400  1.00 80.74 342 A 1 
ATOM 2720 O O   . LYS A 1 342 ? 27.540  -14.849 36.503  1.00 77.63 342 A 1 
ATOM 2721 C CB  . LYS A 1 342 ? 24.789  -13.946 38.187  1.00 78.98 342 A 1 
ATOM 2722 C CG  . LYS A 1 342 ? 25.811  -14.232 39.300  1.00 69.85 342 A 1 
ATOM 2723 C CD  . LYS A 1 342 ? 25.102  -14.690 40.576  1.00 65.00 342 A 1 
ATOM 2724 C CE  . LYS A 1 342 ? 26.188  -15.072 41.571  1.00 56.32 342 A 1 
ATOM 2725 N NZ  . LYS A 1 342 ? 25.639  -15.656 42.811  1.00 50.22 342 A 1 
ATOM 2726 N N   . ASP A 1 343 ? 25.668  -15.910 35.870  1.00 81.57 343 A 1 
ATOM 2727 C CA  . ASP A 1 343 ? 26.322  -17.142 35.412  1.00 80.21 343 A 1 
ATOM 2728 C C   . ASP A 1 343 ? 27.202  -16.886 34.182  1.00 79.23 343 A 1 
ATOM 2729 O O   . ASP A 1 343 ? 28.259  -17.500 34.037  1.00 75.72 343 A 1 
ATOM 2730 C CB  . ASP A 1 343 ? 25.257  -18.210 35.120  1.00 77.82 343 A 1 
ATOM 2731 C CG  . ASP A 1 343 ? 24.473  -18.720 36.343  1.00 72.99 343 A 1 
ATOM 2732 O OD1 . ASP A 1 343 ? 24.849  -18.397 37.496  1.00 67.94 343 A 1 
ATOM 2733 O OD2 . ASP A 1 343 ? 23.482  -19.458 36.120  1.00 68.91 343 A 1 
ATOM 2734 N N   . LEU A 1 344 ? 26.835  -15.929 33.336  1.00 78.24 344 A 1 
ATOM 2735 C CA  . LEU A 1 344 ? 27.645  -15.454 32.204  1.00 76.62 344 A 1 
ATOM 2736 C C   . LEU A 1 344 ? 28.802  -14.508 32.616  1.00 75.30 344 A 1 
ATOM 2737 O O   . LEU A 1 344 ? 29.556  -14.067 31.749  1.00 69.69 344 A 1 
ATOM 2738 C CB  . LEU A 1 344 ? 26.726  -14.781 31.168  1.00 74.31 344 A 1 
ATOM 2739 C CG  . LEU A 1 344 ? 25.768  -15.747 30.434  1.00 68.88 344 A 1 
ATOM 2740 C CD1 . LEU A 1 344 ? 24.781  -14.939 29.602  1.00 64.83 344 A 1 
ATOM 2741 C CD2 . LEU A 1 344 ? 26.506  -16.698 29.499  1.00 63.86 344 A 1 
ATOM 2742 N N   . GLY A 1 345 ? 28.931  -14.169 33.897  1.00 74.64 345 A 1 
ATOM 2743 C CA  . GLY A 1 345 ? 29.981  -13.276 34.406  1.00 74.01 345 A 1 
ATOM 2744 C C   . GLY A 1 345 ? 29.776  -11.789 34.106  1.00 73.10 345 A 1 
ATOM 2745 O O   . GLY A 1 345 ? 30.634  -10.979 34.449  1.00 66.97 345 A 1 
ATOM 2746 N N   . CYS A 1 346 ? 28.652  -11.399 33.539  1.00 69.78 346 A 1 
ATOM 2747 C CA  . CYS A 1 346 ? 28.348  -9.997  33.228  1.00 68.41 346 A 1 
ATOM 2748 C C   . CYS A 1 346 ? 27.921  -9.166  34.454  1.00 67.10 346 A 1 
ATOM 2749 O O   . CYS A 1 346 ? 27.895  -7.938  34.393  1.00 62.53 346 A 1 
ATOM 2750 C CB  . CYS A 1 346 ? 27.234  -9.949  32.166  1.00 64.57 346 A 1 
ATOM 2751 S SG  . CYS A 1 346 ? 27.794  -10.679 30.601  1.00 57.58 346 A 1 
ATOM 2752 N N   . LEU A 1 347 ? 27.536  -9.826  35.561  1.00 66.73 347 A 1 
ATOM 2753 C CA  . LEU A 1 347 ? 27.129  -9.177  36.807  1.00 66.24 347 A 1 
ATOM 2754 C C   . LEU A 1 347 ? 27.973  -9.698  37.970  1.00 67.71 347 A 1 
ATOM 2755 O O   . LEU A 1 347 ? 28.017  -10.899 38.226  1.00 63.82 347 A 1 
ATOM 2756 C CB  . LEU A 1 347 ? 25.625  -9.421  37.049  1.00 60.81 347 A 1 
ATOM 2757 C CG  . LEU A 1 347 ? 24.726  -8.353  36.393  1.00 56.28 347 A 1 
ATOM 2758 C CD1 . LEU A 1 347 ? 23.321  -8.891  36.200  1.00 53.02 347 A 1 
ATOM 2759 C CD2 . LEU A 1 347 ? 24.625  -7.102  37.275  1.00 53.78 347 A 1 
ATOM 2760 N N   . SER A 1 348 ? 28.588  -8.780  38.719  1.00 68.41 348 A 1 
ATOM 2761 C CA  . SER A 1 348 ? 29.311  -9.128  39.928  1.00 69.07 348 A 1 
ATOM 2762 C C   . SER A 1 348 ? 28.351  -9.610  41.034  1.00 70.09 348 A 1 
ATOM 2763 O O   . SER A 1 348 ? 27.169  -9.259  41.078  1.00 65.79 348 A 1 
ATOM 2764 C CB  . SER A 1 348 ? 30.192  -7.959  40.403  1.00 63.46 348 A 1 
ATOM 2765 O OG  . SER A 1 348 ? 29.436  -6.987  41.084  1.00 55.51 348 A 1 
ATOM 2766 N N   . GLN A 1 349 ? 28.872  -10.423 41.976  1.00 67.66 349 A 1 
ATOM 2767 C CA  . GLN A 1 349 ? 28.072  -10.880 43.122  1.00 67.47 349 A 1 
ATOM 2768 C C   . GLN A 1 349 ? 27.538  -9.719  43.965  1.00 68.99 349 A 1 
ATOM 2769 O O   . GLN A 1 349 ? 26.440  -9.824  44.514  1.00 66.32 349 A 1 
ATOM 2770 C CB  . GLN A 1 349 ? 28.894  -11.801 44.026  1.00 63.36 349 A 1 
ATOM 2771 C CG  . GLN A 1 349 ? 28.964  -13.241 43.510  1.00 57.49 349 A 1 
ATOM 2772 C CD  . GLN A 1 349 ? 29.479  -14.216 44.578  1.00 53.56 349 A 1 
ATOM 2773 O OE1 . GLN A 1 349 ? 29.831  -13.856 45.677  1.00 49.12 349 A 1 
ATOM 2774 N NE2 . GLN A 1 349 ? 29.502  -15.503 44.303  1.00 46.78 349 A 1 
ATOM 2775 N N   . GLU A 1 350 ? 28.293  -8.612  44.070  1.00 66.09 350 A 1 
ATOM 2776 C CA  . GLU A 1 350 ? 27.876  -7.429  44.826  1.00 67.70 350 A 1 
ATOM 2777 C C   . GLU A 1 350 ? 26.690  -6.718  44.187  1.00 68.63 350 A 1 
ATOM 2778 O O   . GLU A 1 350 ? 25.723  -6.404  44.878  1.00 66.63 350 A 1 
ATOM 2779 C CB  . GLU A 1 350 ? 29.038  -6.450  44.963  1.00 64.61 350 A 1 
ATOM 2780 C CG  . GLU A 1 350 ? 30.055  -6.938  45.995  1.00 57.80 350 A 1 
ATOM 2781 C CD  . GLU A 1 350 ? 31.127  -5.875  46.256  1.00 51.72 350 A 1 
ATOM 2782 O OE1 . GLU A 1 350 ? 31.584  -5.820  47.415  1.00 45.78 350 A 1 
ATOM 2783 O OE2 . GLU A 1 350 ? 31.455  -5.147  45.290  1.00 46.89 350 A 1 
ATOM 2784 N N   . GLN A 1 351 ? 26.714  -6.545  42.867  1.00 66.88 351 A 1 
ATOM 2785 C CA  . GLN A 1 351 ? 25.602  -5.925  42.143  1.00 66.82 351 A 1 
ATOM 2786 C C   . GLN A 1 351 ? 24.316  -6.755  42.288  1.00 67.48 351 A 1 
ATOM 2787 O O   . GLN A 1 351 ? 23.229  -6.209  42.483  1.00 67.15 351 A 1 
ATOM 2788 C CB  . GLN A 1 351 ? 25.977  -5.779  40.668  1.00 65.48 351 A 1 
ATOM 2789 C CG  . GLN A 1 351 ? 27.010  -4.657  40.444  1.00 62.00 351 A 1 
ATOM 2790 C CD  . GLN A 1 351 ? 27.511  -4.618  39.009  1.00 57.41 351 A 1 
ATOM 2791 O OE1 . GLN A 1 351 ? 27.384  -5.567  38.243  1.00 55.81 351 A 1 
ATOM 2792 N NE2 . GLN A 1 351 ? 28.104  -3.532  38.581  1.00 52.71 351 A 1 
ATOM 2793 N N   . LEU A 1 352 ? 24.435  -8.082  42.258  1.00 67.65 352 A 1 
ATOM 2794 C CA  . LEU A 1 352 ? 23.298  -8.973  42.477  1.00 65.01 352 A 1 
ATOM 2795 C C   . LEU A 1 352 ? 22.775  -8.904  43.924  1.00 65.55 352 A 1 
ATOM 2796 O O   . LEU A 1 352 ? 21.562  -8.915  44.135  1.00 63.59 352 A 1 
ATOM 2797 C CB  . LEU A 1 352 ? 23.678  -10.408 42.091  1.00 61.88 352 A 1 
ATOM 2798 C CG  . LEU A 1 352 ? 22.495  -11.126 41.411  1.00 57.07 352 A 1 
ATOM 2799 C CD1 . LEU A 1 352 ? 22.793  -11.335 39.930  1.00 54.02 352 A 1 
ATOM 2800 C CD2 . LEU A 1 352 ? 22.193  -12.475 42.044  1.00 54.32 352 A 1 
ATOM 2801 N N   . ARG A 1 353 ? 23.681  -8.804  44.917  1.00 69.39 353 A 1 
ATOM 2802 C CA  . ARG A 1 353 ? 23.320  -8.601  46.327  1.00 69.66 353 A 1 
ATOM 2803 C C   . ARG A 1 353 ? 22.603  -7.278  46.538  1.00 70.35 353 A 1 
ATOM 2804 O O   . ARG A 1 353 ? 21.576  -7.281  47.207  1.00 67.97 353 A 1 
ATOM 2805 C CB  . ARG A 1 353 ? 24.546  -8.674  47.249  1.00 66.81 353 A 1 
ATOM 2806 C CG  . ARG A 1 353 ? 24.772  -10.090 47.805  1.00 60.85 353 A 1 
ATOM 2807 C CD  . ARG A 1 353 ? 25.933  -10.066 48.788  1.00 56.99 353 A 1 
ATOM 2808 N NE  . ARG A 1 353 ? 26.118  -11.378 49.450  1.00 51.00 353 A 1 
ATOM 2809 C CZ  . ARG A 1 353 ? 27.074  -11.682 50.319  1.00 44.04 353 A 1 
ATOM 2810 N NH1 . ARG A 1 353 ? 27.982  -10.808 50.672  1.00 42.71 353 A 1 
ATOM 2811 N NH2 . ARG A 1 353 ? 27.128  -12.860 50.848  1.00 40.37 353 A 1 
ATOM 2812 N N   . GLN A 1 354 ? 23.076  -6.172  45.969  1.00 66.11 354 A 1 
ATOM 2813 C CA  . GLN A 1 354 ? 22.398  -4.876  46.060  1.00 66.98 354 A 1 
ATOM 2814 C C   . GLN A 1 354 ? 20.990  -4.924  45.445  1.00 67.63 354 A 1 
ATOM 2815 O O   . GLN A 1 354 ? 20.031  -4.428  46.038  1.00 65.70 354 A 1 
ATOM 2816 C CB  . GLN A 1 354 ? 23.223  -3.794  45.373  1.00 64.75 354 A 1 
ATOM 2817 C CG  . GLN A 1 354 ? 24.385  -3.298  46.247  1.00 57.81 354 A 1 
ATOM 2818 C CD  . GLN A 1 354 ? 25.146  -2.152  45.577  1.00 53.97 354 A 1 
ATOM 2819 O OE1 . GLN A 1 354 ? 24.945  -1.827  44.419  1.00 50.28 354 A 1 
ATOM 2820 N NE2 . GLN A 1 354 ? 26.031  -1.486  46.282  1.00 47.88 354 A 1 
ATOM 2821 N N   . TRP A 1 355 ? 20.840  -5.586  44.313  1.00 67.56 355 A 1 
ATOM 2822 C CA  . TRP A 1 355 ? 19.525  -5.711  43.686  1.00 64.81 355 A 1 
ATOM 2823 C C   . TRP A 1 355 ? 18.559  -6.606  44.496  1.00 63.94 355 A 1 
ATOM 2824 O O   . TRP A 1 355 ? 17.371  -6.288  44.621  1.00 60.47 355 A 1 
ATOM 2825 C CB  . TRP A 1 355 ? 19.691  -6.223  42.261  1.00 62.21 355 A 1 
ATOM 2826 C CG  . TRP A 1 355 ? 18.439  -6.102  41.457  1.00 58.97 355 A 1 
ATOM 2827 C CD1 . TRP A 1 355 ? 17.994  -4.957  40.882  1.00 53.08 355 A 1 
ATOM 2828 C CD2 . TRP A 1 355 ? 17.446  -7.127  41.154  1.00 56.13 355 A 1 
ATOM 2829 N NE1 . TRP A 1 355 ? 16.794  -5.213  40.227  1.00 49.73 355 A 1 
ATOM 2830 C CE2 . TRP A 1 355 ? 16.426  -6.529  40.362  1.00 52.26 355 A 1 
ATOM 2831 C CE3 . TRP A 1 355 ? 17.338  -8.504  41.460  1.00 50.15 355 A 1 
ATOM 2832 C CZ2 . TRP A 1 355 ? 15.328  -7.275  39.871  1.00 49.66 355 A 1 
ATOM 2833 C CZ3 . TRP A 1 355 ? 16.244  -9.246  40.978  1.00 48.49 355 A 1 
ATOM 2834 C CH2 . TRP A 1 355 ? 15.256  -8.638  40.190  1.00 49.51 355 A 1 
ATOM 2835 N N   . SER A 1 356 ? 19.068  -7.690  45.093  1.00 66.73 356 A 1 
ATOM 2836 C CA  . SER A 1 356 ? 18.274  -8.560  45.953  1.00 66.60 356 A 1 
ATOM 2837 C C   . SER A 1 356 ? 17.946  -7.920  47.306  1.00 67.04 356 A 1 
ATOM 2838 O O   . SER A 1 356 ? 16.820  -8.054  47.775  1.00 63.49 356 A 1 
ATOM 2839 C CB  . SER A 1 356 ? 18.956  -9.920  46.144  1.00 62.78 356 A 1 
ATOM 2840 O OG  . SER A 1 356 ? 20.142  -9.820  46.898  1.00 56.92 356 A 1 
ATOM 2841 N N   . SER A 1 357 ? 18.881  -7.159  47.912  1.00 66.31 357 A 1 
ATOM 2842 C CA  . SER A 1 357 ? 18.672  -6.473  49.188  1.00 67.53 357 A 1 
ATOM 2843 C C   . SER A 1 357 ? 17.653  -5.347  49.076  1.00 67.06 357 A 1 
ATOM 2844 O O   . SER A 1 357 ? 16.725  -5.290  49.872  1.00 62.88 357 A 1 
ATOM 2845 C CB  . SER A 1 357 ? 19.999  -5.959  49.773  1.00 63.54 357 A 1 
ATOM 2846 O OG  . SER A 1 357 ? 20.494  -4.859  49.042  1.00 55.57 357 A 1 
ATOM 2847 N N   . CYS A 1 358 ? 17.718  -4.540  48.008  1.00 65.84 358 A 1 
ATOM 2848 C CA  . CYS A 1 358 ? 16.688  -3.538  47.727  1.00 64.54 358 A 1 
ATOM 2849 C C   . CYS A 1 358 ? 15.281  -4.144  47.578  1.00 63.18 358 A 1 
ATOM 2850 O O   . CYS A 1 358 ? 14.288  -3.505  47.908  1.00 59.18 358 A 1 
ATOM 2851 C CB  . CYS A 1 358 ? 17.058  -2.773  46.447  1.00 61.54 358 A 1 
ATOM 2852 S SG  . CYS A 1 358 ? 18.326  -1.523  46.812  1.00 54.20 358 A 1 
ATOM 2853 N N   . ARG A 1 359 ? 15.194  -5.402  47.095  1.00 62.14 359 A 1 
ATOM 2854 C CA  . ARG A 1 359 ? 13.923  -6.125  47.023  1.00 61.58 359 A 1 
ATOM 2855 C C   . ARG A 1 359 ? 13.472  -6.676  48.375  1.00 61.46 359 A 1 
ATOM 2856 O O   . ARG A 1 359 ? 12.272  -6.633  48.641  1.00 58.78 359 A 1 
ATOM 2857 C CB  . ARG A 1 359 ? 14.004  -7.248  45.995  1.00 57.51 359 A 1 
ATOM 2858 C CG  . ARG A 1 359 ? 13.128  -6.933  44.793  1.00 52.56 359 A 1 
ATOM 2859 C CD  . ARG A 1 359 ? 13.128  -8.142  43.878  1.00 49.75 359 A 1 
ATOM 2860 N NE  . ARG A 1 359 ? 12.345  -7.881  42.658  1.00 44.71 359 A 1 
ATOM 2861 C CZ  . ARG A 1 359 ? 12.222  -8.732  41.653  1.00 41.31 359 A 1 
ATOM 2862 N NH1 . ARG A 1 359 ? 12.739  -9.923  41.714  1.00 38.75 359 A 1 
ATOM 2863 N NH2 . ARG A 1 359 ? 11.580  -8.395  40.578  1.00 37.16 359 A 1 
ATOM 2864 N N   . HIS A 1 360 ? 14.387  -7.192  49.185  1.00 61.61 360 A 1 
ATOM 2865 C CA  . HIS A 1 360 ? 14.053  -7.726  50.502  1.00 61.69 360 A 1 
ATOM 2866 C C   . HIS A 1 360 ? 13.526  -6.642  51.436  1.00 59.55 360 A 1 
ATOM 2867 O O   . HIS A 1 360 ? 12.498  -6.860  52.071  1.00 58.36 360 A 1 
ATOM 2868 C CB  . HIS A 1 360 ? 15.252  -8.454  51.121  1.00 57.95 360 A 1 
ATOM 2869 C CG  . HIS A 1 360 ? 15.098  -9.951  51.036  1.00 54.06 360 A 1 
ATOM 2870 N ND1 . HIS A 1 360 ? 14.099  -10.696 51.628  1.00 49.88 360 A 1 
ATOM 2871 C CD2 . HIS A 1 360 ? 15.901  -10.826 50.371  1.00 48.73 360 A 1 
ATOM 2872 C CE1 . HIS A 1 360 ? 14.299  -11.987 51.317  1.00 45.73 360 A 1 
ATOM 2873 N NE2 . HIS A 1 360 ? 15.378  -12.110 50.547  1.00 45.81 360 A 1 
ATOM 2874 N N   . ILE A 1 361 ? 14.140  -5.448  51.450  1.00 55.98 361 A 1 
ATOM 2875 C CA  . ILE A 1 361 ? 13.684  -4.314  52.269  1.00 57.45 361 A 1 
ATOM 2876 C C   . ILE A 1 361 ? 12.243  -3.917  51.906  1.00 56.83 361 A 1 
ATOM 2877 O O   . ILE A 1 361 ? 11.440  -3.606  52.787  1.00 53.30 361 A 1 
ATOM 2878 C CB  . ILE A 1 361 ? 14.660  -3.129  52.128  1.00 54.76 361 A 1 
ATOM 2879 C CG1 . ILE A 1 361 ? 16.062  -3.508  52.676  1.00 50.76 361 A 1 
ATOM 2880 C CG2 . ILE A 1 361 ? 14.140  -1.888  52.874  1.00 51.51 361 A 1 
ATOM 2881 C CD1 . ILE A 1 361 ? 17.174  -2.535  52.269  1.00 47.14 361 A 1 
ATOM 2882 N N   . ARG A 1 362 ? 11.881  -3.969  50.624  1.00 53.45 362 A 1 
ATOM 2883 C CA  . ARG A 1 362 ? 10.510  -3.672  50.189  1.00 53.81 362 A 1 
ATOM 2884 C C   . ARG A 1 362 ? 9.520   -4.822  50.424  1.00 52.60 362 A 1 
ATOM 2885 O O   . ARG A 1 362 ? 8.325   -4.556  50.468  1.00 51.26 362 A 1 
ATOM 2886 C CB  . ARG A 1 362 ? 10.492  -3.216  48.719  1.00 52.17 362 A 1 
ATOM 2887 C CG  . ARG A 1 362 ? 10.172  -1.722  48.608  1.00 48.05 362 A 1 
ATOM 2888 C CD  . ARG A 1 362 ? 10.071  -1.305  47.143  1.00 46.57 362 A 1 
ATOM 2889 N NE  . ARG A 1 362 ? 9.776   0.133   47.020  1.00 42.46 362 A 1 
ATOM 2890 C CZ  . ARG A 1 362 ? 9.695   0.834   45.887  1.00 39.93 362 A 1 
ATOM 2891 N NH1 . ARG A 1 362 ? 9.855   0.268   44.720  1.00 37.79 362 A 1 
ATOM 2892 N NH2 . ARG A 1 362 ? 9.458   2.106   45.927  1.00 36.09 362 A 1 
ATOM 2893 N N   . ARG A 1 363 ? 9.993   -6.077  50.505  1.00 51.99 363 A 1 
ATOM 2894 C CA  . ARG A 1 363 ? 9.142   -7.263  50.713  1.00 51.57 363 A 1 
ATOM 2895 C C   . ARG A 1 363 ? 8.896   -7.568  52.191  1.00 50.31 363 A 1 
ATOM 2896 O O   . ARG A 1 363 ? 7.849   -8.122  52.483  1.00 48.55 363 A 1 
ATOM 2897 C CB  . ARG A 1 363 ? 9.729   -8.501  50.020  1.00 49.78 363 A 1 
ATOM 2898 C CG  . ARG A 1 363 ? 9.005   -8.819  48.716  1.00 45.99 363 A 1 
ATOM 2899 C CD  . ARG A 1 363 ? 9.524   -10.142 48.145  1.00 45.27 363 A 1 
ATOM 2900 N NE  . ARG A 1 363 ? 8.749   -10.594 46.982  1.00 40.70 363 A 1 
ATOM 2901 C CZ  . ARG A 1 363 ? 8.892   -11.758 46.367  1.00 39.18 363 A 1 
ATOM 2902 N NH1 . ARG A 1 363 ? 9.840   -12.594 46.703  1.00 35.81 363 A 1 
ATOM 2903 N NH2 . ARG A 1 363 ? 8.072   -12.120 45.419  1.00 34.00 363 A 1 
ATOM 2904 N N   . SER A 1 364 ? 9.818   -7.201  53.093  1.00 43.98 364 A 1 
ATOM 2905 C CA  . SER A 1 364 ? 9.695   -7.570  54.514  1.00 45.77 364 A 1 
ATOM 2906 C C   . SER A 1 364 ? 8.449   -6.999  55.193  1.00 45.74 364 A 1 
ATOM 2907 O O   . SER A 1 364 ? 7.953   -7.585  56.147  1.00 44.72 364 A 1 
ATOM 2908 C CB  . SER A 1 364 ? 10.944  -7.128  55.291  1.00 43.73 364 A 1 
ATOM 2909 O OG  . SER A 1 364 ? 11.067  -5.726  55.301  1.00 40.03 364 A 1 
ATOM 2910 N N   . SER A 1 365 ? 7.895   -5.908  54.681  1.00 39.38 365 A 1 
ATOM 2911 C CA  . SER A 1 365 ? 6.628   -5.364  55.184  1.00 40.02 365 A 1 
ATOM 2912 C C   . SER A 1 365 ? 5.378   -6.135  54.725  1.00 39.55 365 A 1 
ATOM 2913 O O   . SER A 1 365 ? 4.317   -5.975  55.317  1.00 38.66 365 A 1 
ATOM 2914 C CB  . SER A 1 365 ? 6.501   -3.892  54.785  1.00 39.13 365 A 1 
ATOM 2915 O OG  . SER A 1 365 ? 6.498   -3.743  53.376  1.00 35.41 365 A 1 
ATOM 2916 N N   . MET A 1 366 ? 5.482   -6.964  53.691  1.00 39.05 366 A 1 
ATOM 2917 C CA  . MET A 1 366 ? 4.370   -7.783  53.201  1.00 39.95 366 A 1 
ATOM 2918 C C   . MET A 1 366 ? 4.767   -9.266  53.266  1.00 39.47 366 A 1 
ATOM 2919 O O   . MET A 1 366 ? 5.289   -9.826  52.309  1.00 38.62 366 A 1 
ATOM 2920 C CB  . MET A 1 366 ? 3.923   -7.343  51.796  1.00 39.42 366 A 1 
ATOM 2921 C CG  . MET A 1 366 ? 3.246   -5.966  51.818  1.00 36.40 366 A 1 
ATOM 2922 S SD  . MET A 1 366 ? 2.448   -5.473  50.254  1.00 35.03 366 A 1 
ATOM 2923 C CE  . MET A 1 366 ? 0.845   -6.292  50.455  1.00 32.10 366 A 1 
ATOM 2924 N N   . SER A 1 367 ? 4.530   -9.873  54.430  1.00 31.57 367 A 1 
ATOM 2925 C CA  . SER A 1 367 ? 4.981   -11.220 54.815  1.00 32.12 367 A 1 
ATOM 2926 C C   . SER A 1 367 ? 4.472   -12.365 53.938  1.00 31.58 367 A 1 
ATOM 2927 O O   . SER A 1 367 ? 5.090   -13.421 53.897  1.00 30.37 367 A 1 
ATOM 2928 C CB  . SER A 1 367 ? 4.532   -11.490 56.249  1.00 30.71 367 A 1 
ATOM 2929 O OG  . SER A 1 367 ? 3.132   -11.345 56.354  1.00 27.71 367 A 1 
ATOM 2930 N N   . VAL A 1 368 ? 3.328   -12.208 53.316  1.00 28.84 368 A 1 
ATOM 2931 C CA  . VAL A 1 368 ? 2.708   -13.292 52.563  1.00 30.06 368 A 1 
ATOM 2932 C C   . VAL A 1 368 ? 3.438   -13.440 51.226  1.00 30.07 368 A 1 
ATOM 2933 O O   . VAL A 1 368 ? 3.053   -12.854 50.218  1.00 28.80 368 A 1 
ATOM 2934 C CB  . VAL A 1 368 ? 1.182   -13.124 52.423  1.00 28.48 368 A 1 
ATOM 2935 C CG1 . VAL A 1 368 ? 0.554   -14.383 51.831  1.00 24.65 368 A 1 
ATOM 2936 C CG2 . VAL A 1 368 ? 0.518   -12.881 53.782  1.00 26.06 368 A 1 
ATOM 2937 N N   . GLU A 1 369 ? 4.495   -14.274 51.228  1.00 30.39 369 A 1 
ATOM 2938 C CA  . GLU A 1 369 ? 5.108   -14.865 50.036  1.00 30.76 369 A 1 
ATOM 2939 C C   . GLU A 1 369 ? 4.134   -15.860 49.374  1.00 30.39 369 A 1 
ATOM 2940 O O   . GLU A 1 369 ? 4.467   -17.014 49.125  1.00 28.58 369 A 1 
ATOM 2941 C CB  . GLU A 1 369 ? 6.434   -15.559 50.371  1.00 29.83 369 A 1 
ATOM 2942 C CG  . GLU A 1 369 ? 7.584   -14.601 50.758  1.00 26.45 369 A 1 
ATOM 2943 C CD  . GLU A 1 369 ? 8.934   -15.325 50.781  1.00 25.45 369 A 1 
ATOM 2944 O OE1 . GLU A 1 369 ? 9.926   -14.690 50.332  1.00 22.98 369 A 1 
ATOM 2945 O OE2 . GLU A 1 369 ? 8.984   -16.503 51.193  1.00 25.48 369 A 1 
ATOM 2946 N N   . ALA A 1 370 ? 2.913   -15.438 49.092  1.00 35.01 370 A 1 
ATOM 2947 C CA  . ALA A 1 370 ? 2.191   -16.124 48.059  1.00 35.43 370 A 1 
ATOM 2948 C C   . ALA A 1 370 ? 3.092   -16.062 46.821  1.00 35.66 370 A 1 
ATOM 2949 O O   . ALA A 1 370 ? 3.578   -14.984 46.455  1.00 34.53 370 A 1 
ATOM 2950 C CB  . ALA A 1 370 ? 0.822   -15.471 47.850  1.00 34.23 370 A 1 
ATOM 2951 N N   . GLU A 1 371 ? 3.354   -17.225 46.207  1.00 37.56 371 A 1 
ATOM 2952 C CA  . GLU A 1 371 ? 3.925   -17.314 44.860  1.00 37.80 371 A 1 
ATOM 2953 C C   . GLU A 1 371 ? 2.948   -16.652 43.880  1.00 37.49 371 A 1 
ATOM 2954 O O   . GLU A 1 371 ? 2.211   -17.314 43.154  1.00 35.13 371 A 1 
ATOM 2955 C CB  . GLU A 1 371 ? 4.195   -18.776 44.469  1.00 36.82 371 A 1 
ATOM 2956 C CG  . GLU A 1 371 ? 5.385   -19.434 45.173  1.00 32.99 371 A 1 
ATOM 2957 C CD  . GLU A 1 371 ? 5.654   -20.852 44.616  1.00 31.36 371 A 1 
ATOM 2958 O OE1 . GLU A 1 371 ? 6.841   -21.249 44.572  1.00 28.35 371 A 1 
ATOM 2959 O OE2 . GLU A 1 371 ? 4.692   -21.524 44.195  1.00 30.33 371 A 1 
ATOM 2960 N N   . THR A 1 372 ? 2.872   -15.329 43.914  1.00 37.49 372 A 1 
ATOM 2961 C CA  . THR A 1 372 ? 2.056   -14.548 43.019  1.00 38.38 372 A 1 
ATOM 2962 C C   . THR A 1 372 ? 2.737   -14.591 41.667  1.00 38.31 372 A 1 
ATOM 2963 O O   . THR A 1 372 ? 3.557   -13.756 41.293  1.00 36.53 372 A 1 
ATOM 2964 C CB  . THR A 1 372 ? 1.792   -13.127 43.525  1.00 36.79 372 A 1 
ATOM 2965 O OG1 . THR A 1 372 ? 2.953   -12.462 43.952  1.00 34.14 372 A 1 
ATOM 2966 C CG2 . THR A 1 372 ? 0.797   -13.137 44.687  1.00 34.14 372 A 1 
ATOM 2967 N N   . THR A 1 373 ? 2.413   -15.665 40.957  1.00 42.76 373 A 1 
ATOM 2968 C CA  . THR A 1 373 ? 2.590   -15.811 39.537  1.00 43.07 373 A 1 
ATOM 2969 C C   . THR A 1 373 ? 1.983   -14.569 38.896  1.00 42.74 373 A 1 
ATOM 2970 O O   . THR A 1 373 ? 0.775   -14.405 38.796  1.00 40.75 373 A 1 
ATOM 2971 C CB  . THR A 1 373 ? 1.909   -17.099 39.051  1.00 41.00 373 A 1 
ATOM 2972 O OG1 . THR A 1 373 ? 0.745   -17.399 39.790  1.00 38.36 373 A 1 
ATOM 2973 C CG2 . THR A 1 373 ? 2.857   -18.289 39.220  1.00 38.30 373 A 1 
ATOM 2974 N N   . THR A 1 374 ? 2.870   -13.622 38.572  1.00 42.49 374 A 1 
ATOM 2975 C CA  . THR A 1 374 ? 2.470   -12.403 37.886  1.00 42.78 374 A 1 
ATOM 2976 C C   . THR A 1 374 ? 1.688   -12.802 36.654  1.00 43.11 374 A 1 
ATOM 2977 O O   . THR A 1 374 ? 2.094   -13.735 35.961  1.00 41.21 374 A 1 
ATOM 2978 C CB  . THR A 1 374 ? 3.674   -11.548 37.477  1.00 40.19 374 A 1 
ATOM 2979 O OG1 . THR A 1 374 ? 4.757   -12.353 37.086  1.00 37.73 374 A 1 
ATOM 2980 C CG2 . THR A 1 374 ? 4.148   -10.679 38.635  1.00 37.07 374 A 1 
ATOM 2981 N N   . THR A 1 375 ? 0.597   -12.131 36.388  1.00 43.15 375 A 1 
ATOM 2982 C CA  . THR A 1 375 ? -0.472  -12.549 35.476  1.00 43.28 375 A 1 
ATOM 2983 C C   . THR A 1 375 ? -0.047  -12.969 34.069  1.00 43.02 375 A 1 
ATOM 2984 O O   . THR A 1 375 ? -0.812  -13.667 33.406  1.00 41.27 375 A 1 
ATOM 2985 C CB  . THR A 1 375 ? -1.499  -11.428 35.322  1.00 40.81 375 A 1 
ATOM 2986 O OG1 . THR A 1 375 ? -0.893  -10.155 35.472  1.00 38.76 375 A 1 
ATOM 2987 C CG2 . THR A 1 375 ? -2.585  -11.552 36.385  1.00 38.15 375 A 1 
ATOM 2988 N N   . PHE A 1 376 ? 1.151   -12.604 33.618  1.00 48.06 376 A 1 
ATOM 2989 C CA  . PHE A 1 376 ? 1.702   -13.048 32.341  1.00 47.56 376 A 1 
ATOM 2990 C C   . PHE A 1 376 ? 2.688   -14.213 32.452  1.00 47.00 376 A 1 
ATOM 2991 O O   . PHE A 1 376 ? 2.804   -14.990 31.501  1.00 45.02 376 A 1 
ATOM 2992 C CB  . PHE A 1 376 ? 2.281   -11.861 31.581  1.00 45.25 376 A 1 
ATOM 2993 C CG  . PHE A 1 376 ? 1.195   -11.063 30.913  1.00 44.39 376 A 1 
ATOM 2994 C CD1 . PHE A 1 376 ? 0.721   -11.458 29.645  1.00 42.50 376 A 1 
ATOM 2995 C CD2 . PHE A 1 376 ? 0.585   -9.985  31.568  1.00 40.95 376 A 1 
ATOM 2996 C CE1 . PHE A 1 376 ? -0.351  -10.775 29.048  1.00 39.16 376 A 1 
ATOM 2997 C CE2 . PHE A 1 376 ? -0.490  -9.303  30.969  1.00 37.20 376 A 1 
ATOM 2998 C CZ  . PHE A 1 376 ? -0.955  -9.707  29.708  1.00 37.89 376 A 1 
ATOM 2999 N N   . SER A 1 377 ? 3.360   -14.408 33.587  1.00 42.74 377 A 1 
ATOM 3000 C CA  . SER A 1 377 ? 4.021   -15.676 33.894  1.00 42.90 377 A 1 
ATOM 3001 C C   . SER A 1 377 ? 3.022   -16.535 34.666  1.00 42.80 377 A 1 
ATOM 3002 O O   . SER A 1 377 ? 2.555   -16.065 35.703  1.00 40.92 377 A 1 
ATOM 3003 C CB  . SER A 1 377 ? 5.290   -15.458 34.715  1.00 40.41 377 A 1 
ATOM 3004 O OG  . SER A 1 377 ? 6.037   -16.644 34.822  1.00 37.67 377 A 1 
ATOM 3005 N N   . PRO A 1 378 ? 2.662   -17.765 34.192  1.00 33.75 378 A 1 
ATOM 3006 C CA  . PRO A 1 378 ? 1.851   -18.677 34.993  1.00 32.25 378 A 1 
ATOM 3007 C C   . PRO A 1 378 ? 2.507   -19.004 36.333  1.00 30.52 378 A 1 
ATOM 3008 O O   . PRO A 1 378 ? 3.758   -18.997 36.430  1.00 28.95 378 A 1 
ATOM 3009 C CB  . PRO A 1 378 ? 1.673   -19.938 34.149  1.00 30.71 378 A 1 
ATOM 3010 C CG  . PRO A 1 378 ? 2.847   -19.877 33.208  1.00 32.50 378 A 1 
ATOM 3011 C CD  . PRO A 1 378 ? 3.098   -18.392 32.994  1.00 35.68 378 A 1 
ATOM 3012 O OXT . PRO A 1 378 ? 1.696   -19.276 37.278  1.00 32.35 378 A 1 
ATOM 3013 N N   . ILE B 2 1   ? -0.760  25.912  -43.223 1.00 60.98 1   B 1 
ATOM 3014 C CA  . ILE B 2 1   ? 0.084   24.862  -42.606 1.00 70.51 1   B 1 
ATOM 3015 C C   . ILE B 2 1   ? 1.508   25.093  -43.092 1.00 73.69 1   B 1 
ATOM 3016 O O   . ILE B 2 1   ? 1.698   25.301  -44.289 1.00 70.49 1   B 1 
ATOM 3017 C CB  . ILE B 2 1   ? -0.430  23.447  -42.928 1.00 64.71 1   B 1 
ATOM 3018 C CG1 . ILE B 2 1   ? -1.854  23.269  -42.365 1.00 55.99 1   B 1 
ATOM 3019 C CG2 . ILE B 2 1   ? 0.527   22.386  -42.371 1.00 53.51 1   B 1 
ATOM 3020 C CD1 . ILE B 2 1   ? -2.531  21.958  -42.802 1.00 47.10 1   B 1 
ATOM 3021 N N   . ILE B 2 2   ? 2.471   25.125  -42.181 1.00 71.39 2   B 1 
ATOM 3022 C CA  . ILE B 2 2   ? 3.892   25.264  -42.499 1.00 76.66 2   B 1 
ATOM 3023 C C   . ILE B 2 2   ? 4.511   23.889  -42.290 1.00 76.94 2   B 1 
ATOM 3024 O O   . ILE B 2 2   ? 4.508   23.384  -41.176 1.00 75.35 2   B 1 
ATOM 3025 C CB  . ILE B 2 2   ? 4.574   26.343  -41.633 1.00 74.89 2   B 1 
ATOM 3026 C CG1 . ILE B 2 2   ? 3.902   27.721  -41.842 1.00 68.27 2   B 1 
ATOM 3027 C CG2 . ILE B 2 2   ? 6.076   26.412  -41.962 1.00 67.37 2   B 1 
ATOM 3028 C CD1 . ILE B 2 2   ? 4.435   28.823  -40.905 1.00 62.75 2   B 1 
ATOM 3029 N N   . ILE B 2 3   ? 5.034   23.287  -43.358 1.00 78.38 3   B 1 
ATOM 3030 C CA  . ILE B 2 3   ? 5.733   22.008  -43.261 1.00 80.38 3   B 1 
ATOM 3031 C C   . ILE B 2 3   ? 7.181   22.291  -42.901 1.00 80.26 3   B 1 
ATOM 3032 O O   . ILE B 2 3   ? 7.901   22.942  -43.665 1.00 79.63 3   B 1 
ATOM 3033 C CB  . ILE B 2 3   ? 5.584   21.173  -44.546 1.00 79.30 3   B 1 
ATOM 3034 C CG1 . ILE B 2 3   ? 4.099   20.945  -44.879 1.00 71.38 3   B 1 
ATOM 3035 C CG2 . ILE B 2 3   ? 6.332   19.845  -44.380 1.00 70.59 3   B 1 
ATOM 3036 C CD1 . ILE B 2 3   ? 3.852   20.237  -46.225 1.00 64.65 3   B 1 
ATOM 3037 N N   . VAL B 2 4   ? 7.615   21.818  -41.753 1.00 79.09 4   B 1 
ATOM 3038 C CA  . VAL B 2 4   ? 8.999   21.935  -41.300 1.00 80.27 4   B 1 
ATOM 3039 C C   . VAL B 2 4   ? 9.662   20.570  -41.394 1.00 80.21 4   B 1 
ATOM 3040 O O   . VAL B 2 4   ? 9.255   19.634  -40.720 1.00 79.12 4   B 1 
ATOM 3041 C CB  . VAL B 2 4   ? 9.089   22.495  -39.878 1.00 78.67 4   B 1 
ATOM 3042 C CG1 . VAL B 2 4   ? 10.545  22.658  -39.459 1.00 70.84 4   B 1 
ATOM 3043 C CG2 . VAL B 2 4   ? 8.406   23.859  -39.759 1.00 72.63 4   B 1 
ATOM 3044 N N   . GLN B 2 5   ? 10.704  20.469  -42.218 1.00 82.39 5   B 1 
ATOM 3045 C CA  . GLN B 2 5   ? 11.526  19.268  -42.287 1.00 83.57 5   B 1 
ATOM 3046 C C   . GLN B 2 5   ? 12.744  19.415  -41.376 1.00 83.19 5   B 1 
ATOM 3047 O O   . GLN B 2 5   ? 13.475  20.401  -41.443 1.00 81.75 5   B 1 
ATOM 3048 C CB  . GLN B 2 5   ? 11.880  18.977  -43.753 1.00 81.84 5   B 1 
ATOM 3049 C CG  . GLN B 2 5   ? 12.429  17.557  -43.927 1.00 71.93 5   B 1 
ATOM 3050 C CD  . GLN B 2 5   ? 12.615  17.168  -45.395 1.00 65.61 5   B 1 
ATOM 3051 O OE1 . GLN B 2 5   ? 12.484  17.962  -46.312 1.00 59.12 5   B 1 
ATOM 3052 N NE2 . GLN B 2 5   ? 12.925  15.923  -45.670 1.00 54.97 5   B 1 
ATOM 3053 N N   . LEU B 2 6   ? 12.963  18.433  -40.500 1.00 81.43 6   B 1 
ATOM 3054 C CA  . LEU B 2 6   ? 14.072  18.425  -39.562 1.00 81.42 6   B 1 
ATOM 3055 C C   . LEU B 2 6   ? 15.305  17.793  -40.209 1.00 80.92 6   B 1 
ATOM 3056 O O   . LEU B 2 6   ? 15.226  16.722  -40.802 1.00 80.15 6   B 1 
ATOM 3057 C CB  . LEU B 2 6   ? 13.671  17.691  -38.269 1.00 79.89 6   B 1 
ATOM 3058 C CG  . LEU B 2 6   ? 12.439  18.264  -37.548 1.00 77.13 6   B 1 
ATOM 3059 C CD1 . LEU B 2 6   ? 12.186  17.494  -36.254 1.00 69.94 6   B 1 
ATOM 3060 C CD2 . LEU B 2 6   ? 12.606  19.737  -37.190 1.00 73.05 6   B 1 
ATOM 3061 N N   . ILE B 2 7   ? 16.454  18.449  -40.042 1.00 84.80 7   B 1 
ATOM 3062 C CA  . ILE B 2 7   ? 17.750  17.912  -40.497 1.00 85.09 7   B 1 
ATOM 3063 C C   . ILE B 2 7   ? 18.214  16.794  -39.565 1.00 85.16 7   B 1 
ATOM 3064 O O   . ILE B 2 7   ? 18.696  15.764  -40.012 1.00 81.37 7   B 1 
ATOM 3065 C CB  . ILE B 2 7   ? 18.795  19.045  -40.582 1.00 83.25 7   B 1 
ATOM 3066 C CG1 . ILE B 2 7   ? 18.330  20.161  -41.542 1.00 74.61 7   B 1 
ATOM 3067 C CG2 . ILE B 2 7   ? 20.159  18.488  -41.026 1.00 71.74 7   B 1 
ATOM 3068 C CD1 . ILE B 2 7   ? 19.222  21.413  -41.528 1.00 64.87 7   B 1 
ATOM 3069 N N   . GLU B 2 8   ? 18.056  17.014  -38.256 1.00 85.23 8   B 1 
ATOM 3070 C CA  . GLU B 2 8   ? 18.361  16.026  -37.227 1.00 85.71 8   B 1 
ATOM 3071 C C   . GLU B 2 8   ? 17.048  15.482  -36.665 1.00 85.97 8   B 1 
ATOM 3072 O O   . GLU B 2 8   ? 16.295  16.238  -36.035 1.00 83.01 8   B 1 
ATOM 3073 C CB  . GLU B 2 8   ? 19.217  16.651  -36.122 1.00 83.52 8   B 1 
ATOM 3074 C CG  . GLU B 2 8   ? 20.666  16.859  -36.572 1.00 74.15 8   B 1 
ATOM 3075 C CD  . GLU B 2 8   ? 21.491  17.714  -35.592 1.00 67.67 8   B 1 
ATOM 3076 O OE1 . GLU B 2 8   ? 22.677  17.951  -35.882 1.00 60.10 8   B 1 
ATOM 3077 O OE2 . GLU B 2 8   ? 20.915  18.269  -34.625 1.00 62.03 8   B 1 
ATOM 3078 N N   . PRO B 2 9   ? 16.752  14.197  -36.872 1.00 85.62 9   B 1 
ATOM 3079 C CA  . PRO B 2 9   ? 15.550  13.603  -36.327 1.00 85.80 9   B 1 
ATOM 3080 C C   . PRO B 2 9   ? 15.615  13.551  -34.802 1.00 86.62 9   B 1 
ATOM 3081 O O   . PRO B 2 9   ? 16.637  13.174  -34.214 1.00 84.60 9   B 1 
ATOM 3082 C CB  . PRO B 2 9   ? 15.450  12.227  -36.974 1.00 83.92 9   B 1 
ATOM 3083 C CG  . PRO B 2 9   ? 16.900  11.859  -37.281 1.00 79.34 9   B 1 
ATOM 3084 C CD  . PRO B 2 9   ? 17.535  13.209  -37.605 1.00 82.65 9   B 1 
ATOM 3085 N N   . VAL B 2 10  ? 14.511  13.894  -34.148 1.00 85.16 10  B 1 
ATOM 3086 C CA  . VAL B 2 10  ? 14.382  13.801  -32.691 1.00 85.65 10  B 1 
ATOM 3087 C C   . VAL B 2 10  ? 13.739  12.465  -32.347 1.00 85.72 10  B 1 
ATOM 3088 O O   . VAL B 2 10  ? 12.615  12.189  -32.765 1.00 83.94 10  B 1 
ATOM 3089 C CB  . VAL B 2 10  ? 13.585  14.973  -32.112 1.00 85.04 10  B 1 
ATOM 3090 C CG1 . VAL B 2 10  ? 13.494  14.881  -30.587 1.00 75.39 10  B 1 
ATOM 3091 C CG2 . VAL B 2 10  ? 14.267  16.301  -32.453 1.00 76.33 10  B 1 
ATOM 3092 N N   . ASN B 2 11  ? 14.444  11.652  -31.567 1.00 87.08 11  B 1 
ATOM 3093 C CA  . ASN B 2 11  ? 13.890  10.384  -31.095 1.00 86.98 11  B 1 
ATOM 3094 C C   . ASN B 2 11  ? 12.768  10.644  -30.084 1.00 86.25 11  B 1 
ATOM 3095 O O   . ASN B 2 11  ? 12.947  11.372  -29.105 1.00 84.50 11  B 1 
ATOM 3096 C CB  . ASN B 2 11  ? 15.025  9.510   -30.532 1.00 85.35 11  B 1 
ATOM 3097 C CG  . ASN B 2 11  ? 14.540  8.132   -30.110 1.00 80.25 11  B 1 
ATOM 3098 O OD1 . ASN B 2 11  ? 13.721  7.976   -29.226 1.00 68.68 11  B 1 
ATOM 3099 N ND2 . ASN B 2 11  ? 15.045  7.079   -30.712 1.00 69.77 11  B 1 
ATOM 3100 N N   . ILE B 2 12  ? 11.631  10.003  -30.329 1.00 85.05 12  B 1 
ATOM 3101 C CA  . ILE B 2 12  ? 10.514  9.904   -29.402 1.00 84.82 12  B 1 
ATOM 3102 C C   . ILE B 2 12  ? 10.292  8.429   -29.078 1.00 84.53 12  B 1 
ATOM 3103 O O   . ILE B 2 12  ? 10.055  7.603   -29.955 1.00 83.14 12  B 1 
ATOM 3104 C CB  . ILE B 2 12  ? 9.263   10.640  -29.932 1.00 82.99 12  B 1 
ATOM 3105 C CG1 . ILE B 2 12  ? 8.148   10.638  -28.871 1.00 76.76 12  B 1 
ATOM 3106 C CG2 . ILE B 2 12  ? 8.759   10.088  -31.271 1.00 76.11 12  B 1 
ATOM 3107 C CD1 . ILE B 2 12  ? 6.960   11.552  -29.215 1.00 72.42 12  B 1 
ATOM 3108 N N   . THR B 2 13  ? 10.405  8.092   -27.790 1.00 84.32 13  B 1 
ATOM 3109 C CA  . THR B 2 13  ? 10.185  6.733   -27.298 1.00 83.83 13  B 1 
ATOM 3110 C C   . THR B 2 13  ? 8.883   6.700   -26.535 1.00 83.84 13  B 1 
ATOM 3111 O O   . THR B 2 13  ? 8.810   7.211   -25.419 1.00 82.60 13  B 1 
ATOM 3112 C CB  . THR B 2 13  ? 11.346  6.250   -26.428 1.00 82.94 13  B 1 
ATOM 3113 O OG1 . THR B 2 13  ? 12.562  6.338   -27.123 1.00 72.49 13  B 1 
ATOM 3114 C CG2 . THR B 2 13  ? 11.169  4.786   -26.038 1.00 70.80 13  B 1 
ATOM 3115 N N   . CYS B 2 14  ? 7.870   6.079   -27.109 1.00 82.93 14  B 1 
ATOM 3116 C CA  . CYS B 2 14  ? 6.571   5.907   -26.479 1.00 81.82 14  B 1 
ATOM 3117 C C   . CYS B 2 14  ? 6.482   4.535   -25.832 1.00 81.48 14  B 1 
ATOM 3118 O O   . CYS B 2 14  ? 6.787   3.519   -26.457 1.00 79.74 14  B 1 
ATOM 3119 C CB  . CYS B 2 14  ? 5.458   6.146   -27.492 1.00 81.25 14  B 1 
ATOM 3120 S SG  . CYS B 2 14  ? 5.503   7.810   -28.205 1.00 77.20 14  B 1 
ATOM 3121 N N   . ILE B 2 15  ? 6.076   4.517   -24.575 1.00 80.29 15  B 1 
ATOM 3122 C CA  . ILE B 2 15  ? 6.009   3.318   -23.764 1.00 79.24 15  B 1 
ATOM 3123 C C   . ILE B 2 15  ? 4.613   3.238   -23.172 1.00 78.75 15  B 1 
ATOM 3124 O O   . ILE B 2 15  ? 4.219   4.104   -22.389 1.00 77.19 15  B 1 
ATOM 3125 C CB  . ILE B 2 15  ? 7.108   3.311   -22.684 1.00 77.44 15  B 1 
ATOM 3126 C CG1 . ILE B 2 15  ? 8.520   3.498   -23.301 1.00 68.58 15  B 1 
ATOM 3127 C CG2 . ILE B 2 15  ? 7.047   2.001   -21.882 1.00 68.06 15  B 1 
ATOM 3128 C CD1 . ILE B 2 15  ? 9.650   3.686   -22.281 1.00 63.42 15  B 1 
ATOM 3129 N N   . ARG B 2 16  ? 3.885   2.176   -23.506 1.00 74.22 16  B 1 
ATOM 3130 C CA  . ARG B 2 16  ? 2.834   1.713   -22.613 1.00 72.70 16  B 1 
ATOM 3131 C C   . ARG B 2 16  ? 3.486   0.772   -21.612 1.00 71.68 16  B 1 
ATOM 3132 O O   . ARG B 2 16  ? 4.069   -0.227  -22.040 1.00 69.56 16  B 1 
ATOM 3133 C CB  . ARG B 2 16  ? 1.693   1.040   -23.379 1.00 70.46 16  B 1 
ATOM 3134 C CG  . ARG B 2 16  ? 0.529   0.799   -22.403 1.00 64.85 16  B 1 
ATOM 3135 C CD  . ARG B 2 16  ? -0.642  0.079   -23.058 1.00 62.76 16  B 1 
ATOM 3136 N NE  . ARG B 2 16  ? -0.308  -1.318  -23.362 1.00 60.23 16  B 1 
ATOM 3137 C CZ  . ARG B 2 16  ? -1.058  -2.122  -24.087 1.00 56.63 16  B 1 
ATOM 3138 N NH1 . ARG B 2 16  ? -2.202  -1.734  -24.555 1.00 53.70 16  B 1 
ATOM 3139 N NH2 . ARG B 2 16  ? -0.657  -3.319  -24.369 1.00 51.54 16  B 1 
ATOM 3140 N N   . PRO B 2 17  ? 3.412   1.054   -20.300 1.00 69.17 17  B 1 
ATOM 3141 C CA  . PRO B 2 17  ? 3.865   0.124   -19.279 1.00 65.70 17  B 1 
ATOM 3142 C C   . PRO B 2 17  ? 3.258   -1.246  -19.549 1.00 62.69 17  B 1 
ATOM 3143 O O   . PRO B 2 17  ? 2.081   -1.356  -19.913 1.00 57.98 17  B 1 
ATOM 3144 C CB  . PRO B 2 17  ? 3.427   0.715   -17.944 1.00 63.71 17  B 1 
ATOM 3145 C CG  . PRO B 2 17  ? 3.299   2.200   -18.239 1.00 62.08 17  B 1 
ATOM 3146 C CD  . PRO B 2 17  ? 2.818   2.218   -19.686 1.00 64.00 17  B 1 
ATOM 3147 N N   . GLY B 2 18  ? 4.070   -2.279  -19.439 1.00 58.31 18  B 1 
ATOM 3148 C CA  . GLY B 2 18  ? 3.619   -3.638  -19.702 1.00 54.89 18  B 1 
ATOM 3149 C C   . GLY B 2 18  ? 2.480   -4.016  -18.789 1.00 54.03 18  B 1 
ATOM 3150 O O   . GLY B 2 18  ? 2.481   -3.593  -17.642 1.00 49.50 18  B 1 
ATOM 3151 N N   . ASN B 2 19  ? 1.555   -4.833  -19.303 1.00 48.83 19  B 1 
ATOM 3152 C CA  . ASN B 2 19  ? 0.379   -5.360  -18.628 1.00 47.07 19  B 1 
ATOM 3153 C C   . ASN B 2 19  ? -0.055  -4.526  -17.425 1.00 48.10 19  B 1 
ATOM 3154 O O   . ASN B 2 19  ? 0.249   -4.878  -16.292 1.00 44.13 19  B 1 
ATOM 3155 C CB  . ASN B 2 19  ? 0.624   -6.834  -18.232 1.00 41.99 19  B 1 
ATOM 3156 C CG  . ASN B 2 19  ? 0.456   -7.812  -19.380 1.00 37.40 19  B 1 
ATOM 3157 O OD1 . ASN B 2 19  ? 0.130   -7.457  -20.490 1.00 34.53 19  B 1 
ATOM 3158 N ND2 . ASN B 2 19  ? 0.655   -9.093  -19.132 1.00 32.78 19  B 1 
ATOM 3159 N N   . ASN B 2 20  ? -0.844  -3.494  -17.662 1.00 48.56 20  B 1 
ATOM 3160 C CA  . ASN B 2 20  ? -1.542  -2.819  -16.566 1.00 47.17 20  B 1 
ATOM 3161 C C   . ASN B 2 20  ? -2.435  -3.800  -15.786 1.00 47.72 20  B 1 
ATOM 3162 O O   . ASN B 2 20  ? -2.742  -3.561  -14.631 1.00 45.04 20  B 1 
ATOM 3163 C CB  . ASN B 2 20  ? -2.334  -1.629  -17.122 1.00 43.67 20  B 1 
ATOM 3164 C CG  . ASN B 2 20  ? -1.462  -0.478  -17.609 1.00 40.34 20  B 1 
ATOM 3165 O OD1 . ASN B 2 20  ? -0.261  -0.458  -17.494 1.00 37.50 20  B 1 
ATOM 3166 N ND2 . ASN B 2 20  ? -2.075  0.533   -18.186 1.00 36.14 20  B 1 
ATOM 3167 N N   . THR B 2 21  ? -2.762  -4.962  -16.368 1.00 41.61 21  B 1 
ATOM 3168 C CA  . THR B 2 21  ? -3.298  -6.135  -15.662 1.00 40.97 21  B 1 
ATOM 3169 C C   . THR B 2 21  ? -2.305  -6.762  -14.680 1.00 41.59 21  B 1 
ATOM 3170 O O   . THR B 2 21  ? -2.738  -7.362  -13.700 1.00 38.86 21  B 1 
ATOM 3171 C CB  . THR B 2 21  ? -3.721  -7.229  -16.647 1.00 37.30 21  B 1 
ATOM 3172 O OG1 . THR B 2 21  ? -2.682  -7.514  -17.560 1.00 34.64 21  B 1 
ATOM 3173 C CG2 . THR B 2 21  ? -4.939  -6.821  -17.465 1.00 32.99 21  B 1 
ATOM 3174 N N   . ARG B 2 22  ? -0.996  -6.601  -14.856 1.00 39.46 22  B 1 
ATOM 3175 C CA  . ARG B 2 22  ? -0.019  -6.778  -13.780 1.00 39.02 22  B 1 
ATOM 3176 C C   . ARG B 2 22  ? -0.051  -5.548  -12.890 1.00 40.99 22  B 1 
ATOM 3177 O O   . ARG B 2 22  ? 0.915   -4.802  -12.794 1.00 38.73 22  B 1 
ATOM 3178 C CB  . ARG B 2 22  ? 1.404   -7.078  -14.276 1.00 35.61 22  B 1 
ATOM 3179 C CG  . ARG B 2 22  ? 1.525   -8.461  -14.905 1.00 31.91 22  B 1 
ATOM 3180 C CD  . ARG B 2 22  ? 2.982   -8.735  -15.260 1.00 29.68 22  B 1 
ATOM 3181 N NE  . ARG B 2 22  ? 3.119   -10.052 -15.887 1.00 27.51 22  B 1 
ATOM 3182 C CZ  . ARG B 2 22  ? 4.238   -10.641 -16.271 1.00 25.01 22  B 1 
ATOM 3183 N NH1 . ARG B 2 22  ? 5.398   -10.051 -16.141 1.00 23.84 22  B 1 
ATOM 3184 N NH2 . ARG B 2 22  ? 4.198   -11.822 -16.797 1.00 22.66 22  B 1 
ATOM 3185 N N   . THR B 2 23  ? -1.149  -5.373  -12.209 1.00 43.52 23  B 1 
ATOM 3186 C CA  . THR B 2 23  ? -1.107  -4.573  -11.004 1.00 43.62 23  B 1 
ATOM 3187 C C   . THR B 2 23  ? -0.145  -5.302  -10.087 1.00 44.46 23  B 1 
ATOM 3188 O O   . THR B 2 23  ? -0.455  -6.333  -9.501  1.00 42.27 23  B 1 
ATOM 3189 C CB  . THR B 2 23  ? -2.478  -4.393  -10.360 1.00 40.96 23  B 1 
ATOM 3190 O OG1 . THR B 2 23  ? -3.019  -5.637  -10.060 1.00 38.37 23  B 1 
ATOM 3191 C CG2 . THR B 2 23  ? -3.444  -3.611  -11.254 1.00 36.77 23  B 1 
ATOM 3192 N N   . SER B 2 24  ? 1.073   -4.790  -9.998  1.00 47.82 24  B 1 
ATOM 3193 C CA  . SER B 2 24  ? 1.894   -5.096  -8.850  1.00 47.18 24  B 1 
ATOM 3194 C C   . SER B 2 24  ? 1.057   -4.669  -7.656  1.00 48.80 24  B 1 
ATOM 3195 O O   . SER B 2 24  ? 0.796   -3.476  -7.475  1.00 47.33 24  B 1 
ATOM 3196 C CB  . SER B 2 24  ? 3.240   -4.360  -8.909  1.00 43.38 24  B 1 
ATOM 3197 O OG  . SER B 2 24  ? 3.068   -2.962  -9.006  1.00 39.87 24  B 1 
ATOM 3198 N N   . ILE B 2 25  ? 0.545   -5.644  -6.913  1.00 48.58 25  B 1 
ATOM 3199 C CA  . ILE B 2 25  ? -0.198  -5.311  -5.712  1.00 47.18 25  B 1 
ATOM 3200 C C   . ILE B 2 25  ? 0.839   -4.811  -4.740  1.00 49.25 25  B 1 
ATOM 3201 O O   . ILE B 2 25  ? 1.665   -5.549  -4.202  1.00 46.22 25  B 1 
ATOM 3202 C CB  . ILE B 2 25  ? -1.085  -6.448  -5.220  1.00 43.14 25  B 1 
ATOM 3203 C CG1 . ILE B 2 25  ? -2.137  -6.712  -6.313  1.00 39.89 25  B 1 
ATOM 3204 C CG2 . ILE B 2 25  ? -1.758  -6.022  -3.900  1.00 39.59 25  B 1 
ATOM 3205 C CD1 . ILE B 2 25  ? -3.169  -7.739  -5.940  1.00 36.14 25  B 1 
ATOM 3206 N N   . ARG B 2 26  ? 0.822   -3.505  -4.606  1.00 50.80 26  B 1 
ATOM 3207 C CA  . ARG B 2 26  ? 1.824   -2.699  -3.925  1.00 49.16 26  B 1 
ATOM 3208 C C   . ARG B 2 26  ? 1.614   -2.787  -2.408  1.00 50.27 26  B 1 
ATOM 3209 O O   . ARG B 2 26  ? 1.600   -1.785  -1.714  1.00 47.64 26  B 1 
ATOM 3210 C CB  . ARG B 2 26  ? 1.725   -1.265  -4.478  1.00 43.94 26  B 1 
ATOM 3211 C CG  . ARG B 2 26  ? 2.158   -1.135  -5.945  1.00 39.53 26  B 1 
ATOM 3212 C CD  . ARG B 2 26  ? 1.669   0.187   -6.524  1.00 37.54 26  B 1 
ATOM 3213 N NE  . ARG B 2 26  ? 2.186   0.445   -7.875  1.00 33.19 26  B 1 
ATOM 3214 C CZ  . ARG B 2 26  ? 1.906   1.504   -8.620  1.00 30.57 26  B 1 
ATOM 3215 N NH1 . ARG B 2 26  ? 1.089   2.436   -8.233  1.00 28.80 26  B 1 
ATOM 3216 N NH2 . ARG B 2 26  ? 2.449   1.666   -9.789  1.00 27.96 26  B 1 
ATOM 3217 N N   . ILE B 2 27  ? 1.410   -3.999  -1.916  1.00 49.84 27  B 1 
ATOM 3218 C CA  . ILE B 2 27  ? 1.189   -4.300  -0.514  1.00 48.65 27  B 1 
ATOM 3219 C C   . ILE B 2 27  ? 2.300   -5.244  -0.063  1.00 51.17 27  B 1 
ATOM 3220 O O   . ILE B 2 27  ? 2.563   -6.263  -0.694  1.00 47.17 27  B 1 
ATOM 3221 C CB  . ILE B 2 27  ? -0.228  -4.877  -0.278  1.00 43.39 27  B 1 
ATOM 3222 C CG1 . ILE B 2 27  ? -1.314  -3.899  -0.790  1.00 39.30 27  B 1 
ATOM 3223 C CG2 . ILE B 2 27  ? -0.416  -5.153  1.219   1.00 39.12 27  B 1 
ATOM 3224 C CD1 . ILE B 2 27  ? -2.752  -4.412  -0.691  1.00 36.13 27  B 1 
ATOM 3225 N N   . GLY B 2 28  ? 2.970   -4.874  1.014   1.00 50.73 28  B 1 
ATOM 3226 C CA  . GLY B 2 28  ? 4.069   -5.645  1.576   1.00 50.36 28  B 1 
ATOM 3227 C C   . GLY B 2 28  ? 5.353   -4.823  1.770   1.00 52.40 28  B 1 
ATOM 3228 O O   . GLY B 2 28  ? 5.472   -3.721  1.239   1.00 50.05 28  B 1 
ATOM 3229 N N   . PRO B 2 29  ? 6.328   -5.367  2.530   1.00 55.05 29  B 1 
ATOM 3230 C CA  . PRO B 2 29  ? 7.579   -4.667  2.828   1.00 52.25 29  B 1 
ATOM 3231 C C   . PRO B 2 29  ? 8.430   -4.409  1.588   1.00 53.10 29  B 1 
ATOM 3232 O O   . PRO B 2 29  ? 9.172   -3.432  1.540   1.00 49.68 29  B 1 
ATOM 3233 C CB  . PRO B 2 29  ? 8.300   -5.588  3.824   1.00 48.87 29  B 1 
ATOM 3234 C CG  . PRO B 2 29  ? 7.722   -6.971  3.543   1.00 48.69 29  B 1 
ATOM 3235 C CD  . PRO B 2 29  ? 6.296   -6.676  3.135   1.00 52.03 29  B 1 
ATOM 3236 N N   . GLY B 2 30  ? 8.299   -5.259  0.574   1.00 49.18 30  B 1 
ATOM 3237 C CA  . GLY B 2 30  ? 8.920   -5.096  -0.735  1.00 46.63 30  B 1 
ATOM 3238 C C   . GLY B 2 30  ? 8.129   -4.213  -1.695  1.00 47.65 30  B 1 
ATOM 3239 O O   . GLY B 2 30  ? 8.232   -4.414  -2.898  1.00 45.23 30  B 1 
ATOM 3240 N N   . GLN B 2 31  ? 7.333   -3.270  -1.209  1.00 51.21 31  B 1 
ATOM 3241 C CA  . GLN B 2 31  ? 6.588   -2.346  -2.068  1.00 49.19 31  B 1 
ATOM 3242 C C   . GLN B 2 31  ? 7.502   -1.811  -3.168  1.00 49.76 31  B 1 
ATOM 3243 O O   . GLN B 2 31  ? 8.478   -1.103  -2.899  1.00 46.79 31  B 1 
ATOM 3244 C CB  . GLN B 2 31  ? 6.010   -1.166  -1.281  1.00 45.02 31  B 1 
ATOM 3245 C CG  . GLN B 2 31  ? 4.613   -1.445  -0.737  1.00 40.10 31  B 1 
ATOM 3246 C CD  . GLN B 2 31  ? 3.919   -0.176  -0.242  1.00 37.05 31  B 1 
ATOM 3247 O OE1 . GLN B 2 31  ? 4.481   0.892   -0.157  1.00 34.45 31  B 1 
ATOM 3248 N NE2 . GLN B 2 31  ? 2.648   -0.251  0.081   1.00 32.26 31  B 1 
ATOM 3249 N N   . THR B 2 32  ? 7.165   -2.173  -4.392  1.00 44.97 32  B 1 
ATOM 3250 C CA  . THR B 2 32  ? 7.854   -1.677  -5.565  1.00 42.64 32  B 1 
ATOM 3251 C C   . THR B 2 32  ? 7.889   -0.169  -5.491  1.00 43.35 32  B 1 
ATOM 3252 O O   . THR B 2 32  ? 6.861   0.503   -5.414  1.00 40.67 32  B 1 
ATOM 3253 C CB  . THR B 2 32  ? 7.172   -2.118  -6.870  1.00 38.14 32  B 1 
ATOM 3254 O OG1 . THR B 2 32  ? 5.775   -2.178  -6.731  1.00 35.66 32  B 1 
ATOM 3255 C CG2 . THR B 2 32  ? 7.664   -3.487  -7.297  1.00 34.43 32  B 1 
ATOM 3256 N N   . PHE B 2 33  ? 9.106   0.355   -5.470  1.00 41.58 33  B 1 
ATOM 3257 C CA  . PHE B 2 33  ? 9.279   1.770   -5.651  1.00 40.04 33  B 1 
ATOM 3258 C C   . PHE B 2 33  ? 8.658   2.104   -6.982  1.00 41.24 33  B 1 
ATOM 3259 O O   . PHE B 2 33  ? 8.974   1.498   -8.007  1.00 37.89 33  B 1 
ATOM 3260 C CB  . PHE B 2 33  ? 10.743  2.153   -5.643  1.00 34.98 33  B 1 
ATOM 3261 C CG  . PHE B 2 33  ? 11.313  2.397   -4.274  1.00 31.41 33  B 1 
ATOM 3262 C CD1 . PHE B 2 33  ? 11.968  3.602   -4.044  1.00 28.96 33  B 1 
ATOM 3263 C CD2 . PHE B 2 33  ? 11.290  1.406   -3.274  1.00 28.27 33  B 1 
ATOM 3264 C CE1 . PHE B 2 33  ? 12.688  3.789   -2.855  1.00 25.98 33  B 1 
ATOM 3265 C CE2 . PHE B 2 33  ? 12.000  1.599   -2.086  1.00 25.65 33  B 1 
ATOM 3266 C CZ  . PHE B 2 33  ? 12.732  2.783   -1.886  1.00 24.99 33  B 1 
ATOM 3267 N N   . TYR B 2 34  ? 7.809   3.084   -6.923  1.00 41.41 34  B 1 
ATOM 3268 C CA  . TYR B 2 34  ? 7.172   3.649   -8.068  1.00 40.18 34  B 1 
ATOM 3269 C C   . TYR B 2 34  ? 8.264   4.153   -8.999  1.00 40.81 34  B 1 
ATOM 3270 O O   . TYR B 2 34  ? 8.986   5.097   -8.674  1.00 38.57 34  B 1 
ATOM 3271 C CB  . TYR B 2 34  ? 6.240   4.756   -7.594  1.00 36.94 34  B 1 
ATOM 3272 C CG  . TYR B 2 34  ? 5.280   4.198   -6.572  1.00 33.94 34  B 1 
ATOM 3273 C CD1 . TYR B 2 34  ? 4.247   3.346   -6.979  1.00 31.62 34  B 1 
ATOM 3274 C CD2 . TYR B 2 34  ? 5.556   4.352   -5.198  1.00 31.04 34  B 1 
ATOM 3275 C CE1 . TYR B 2 34  ? 3.466   2.680   -6.036  1.00 28.52 34  B 1 
ATOM 3276 C CE2 . TYR B 2 34  ? 4.769   3.682   -4.247  1.00 28.69 34  B 1 
ATOM 3277 C CZ  . TYR B 2 34  ? 3.715   2.855   -4.674  1.00 28.15 34  B 1 
ATOM 3278 O OH  . TYR B 2 34  ? 2.916   2.230   -3.771  1.00 26.37 34  B 1 
ATOM 3279 N N   . ALA B 2 35  ? 8.370   3.480   -10.120 1.00 39.10 35  B 1 
ATOM 3280 C CA  . ALA B 2 35  ? 9.152   4.005   -11.199 1.00 38.02 35  B 1 
ATOM 3281 C C   . ALA B 2 35  ? 8.599   5.400   -11.522 1.00 39.19 35  B 1 
ATOM 3282 O O   . ALA B 2 35  ? 7.386   5.606   -11.586 1.00 36.80 35  B 1 
ATOM 3283 C CB  . ALA B 2 35  ? 9.054   3.035   -12.374 1.00 34.30 35  B 1 
ATOM 3284 N N   . THR B 2 36  ? 9.480   6.365   -11.712 1.00 36.69 36  B 1 
ATOM 3285 C CA  . THR B 2 36  ? 9.111   7.551   -12.470 1.00 35.38 36  B 1 
ATOM 3286 C C   . THR B 2 36  ? 8.533   7.079   -13.789 1.00 36.50 36  B 1 
ATOM 3287 O O   . THR B 2 36  ? 9.216   6.389   -14.545 1.00 34.69 36  B 1 
ATOM 3288 C CB  . THR B 2 36  ? 10.333  8.449   -12.724 1.00 31.63 36  B 1 
ATOM 3289 O OG1 . THR B 2 36  ? 11.530  7.711   -12.762 1.00 29.09 36  B 1 
ATOM 3290 C CG2 . THR B 2 36  ? 10.507  9.472   -11.605 1.00 28.24 36  B 1 
ATOM 3291 N N   . GLY B 2 37  ? 7.258   7.367   -14.038 1.00 39.46 37  B 1 
ATOM 3292 C CA  . GLY B 2 37  ? 6.568   6.894   -15.233 1.00 38.53 37  B 1 
ATOM 3293 C C   . GLY B 2 37  ? 5.568   5.761   -15.028 1.00 40.48 37  B 1 
ATOM 3294 O O   . GLY B 2 37  ? 4.994   5.312   -16.009 1.00 38.95 37  B 1 
ATOM 3295 N N   . ASP B 2 38  ? 5.310   5.306   -13.801 1.00 47.25 38  B 1 
ATOM 3296 C CA  . ASP B 2 38  ? 4.168   4.423   -13.566 1.00 47.26 38  B 1 
ATOM 3297 C C   . ASP B 2 38  ? 2.875   5.147   -13.962 1.00 48.58 38  B 1 
ATOM 3298 O O   . ASP B 2 38  ? 2.455   6.106   -13.305 1.00 46.69 38  B 1 
ATOM 3299 C CB  . ASP B 2 38  ? 4.076   3.961   -12.101 1.00 44.79 38  B 1 
ATOM 3300 C CG  . ASP B 2 38  ? 4.932   2.752   -11.731 1.00 41.15 38  B 1 
ATOM 3301 O OD1 . ASP B 2 38  ? 5.675   2.225   -12.571 1.00 38.51 38  B 1 
ATOM 3302 O OD2 . ASP B 2 38  ? 4.802   2.329   -10.556 1.00 38.16 38  B 1 
ATOM 3303 N N   . VAL B 2 39  ? 2.249   4.668   -15.025 1.00 47.76 39  B 1 
ATOM 3304 C CA  . VAL B 2 39  ? 0.891   5.055   -15.380 1.00 46.97 39  B 1 
ATOM 3305 C C   . VAL B 2 39  ? -0.026  4.382   -14.368 1.00 48.40 39  B 1 
ATOM 3306 O O   . VAL B 2 39  ? -0.113  3.155   -14.312 1.00 46.49 39  B 1 
ATOM 3307 C CB  . VAL B 2 39  ? 0.547   4.684   -16.829 1.00 43.94 39  B 1 
ATOM 3308 C CG1 . VAL B 2 39  ? -0.873  5.109   -17.187 1.00 41.14 39  B 1 
ATOM 3309 C CG2 . VAL B 2 39  ? 1.490   5.385   -17.811 1.00 40.60 39  B 1 
ATOM 3310 N N   . ILE B 2 40  ? -0.681  5.186   -13.543 1.00 48.95 40  B 1 
ATOM 3311 C CA  . ILE B 2 40  ? -1.740  4.705   -12.664 1.00 48.11 40  B 1 
ATOM 3312 C C   . ILE B 2 40  ? -3.015  4.723   -13.483 1.00 50.09 40  B 1 
ATOM 3313 O O   . ILE B 2 40  ? -3.372  5.791   -13.979 1.00 46.72 40  B 1 
ATOM 3314 C CB  . ILE B 2 40  ? -1.881  5.600   -11.410 1.00 44.01 40  B 1 
ATOM 3315 C CG1 . ILE B 2 40  ? -0.541  5.694   -10.648 1.00 40.83 40  B 1 
ATOM 3316 C CG2 . ILE B 2 40  ? -2.989  5.056   -10.491 1.00 39.61 40  B 1 
ATOM 3317 C CD1 . ILE B 2 40  ? -0.611  6.659   -9.463  1.00 37.41 40  B 1 
ATOM 3318 N N   . GLY B 2 41  ? -3.684  3.587   -13.619 1.00 49.80 41  B 1 
ATOM 3319 C CA  . GLY B 2 41  ? -5.021  3.572   -14.202 1.00 50.22 41  B 1 
ATOM 3320 C C   . GLY B 2 41  ? -5.171  2.678   -15.429 1.00 52.52 41  B 1 
ATOM 3321 O O   . GLY B 2 41  ? -4.625  1.575   -15.501 1.00 51.06 41  B 1 
ATOM 3322 N N   . ASP B 2 42  ? -5.965  3.167   -16.379 1.00 52.64 42  B 1 
ATOM 3323 C CA  . ASP B 2 42  ? -6.459  2.454   -17.549 1.00 53.76 42  B 1 
ATOM 3324 C C   . ASP B 2 42  ? -5.348  1.853   -18.434 1.00 56.54 42  B 1 
ATOM 3325 O O   . ASP B 2 42  ? -4.331  2.484   -18.712 1.00 55.81 42  B 1 
ATOM 3326 C CB  . ASP B 2 42  ? -7.346  3.461   -18.313 1.00 51.24 42  B 1 
ATOM 3327 C CG  . ASP B 2 42  ? -8.133  2.927   -19.505 1.00 47.29 42  B 1 
ATOM 3328 O OD1 . ASP B 2 42  ? -7.977  1.735   -19.836 1.00 43.81 42  B 1 
ATOM 3329 O OD2 . ASP B 2 42  ? -8.827  3.748   -20.151 1.00 43.67 42  B 1 
ATOM 3330 N N   . ILE B 2 43  ? -5.590  0.641   -18.951 1.00 55.80 43  B 1 
ATOM 3331 C CA  . ILE B 2 43  ? -4.750  -0.061  -19.942 1.00 55.34 43  B 1 
ATOM 3332 C C   . ILE B 2 43  ? -4.511  0.747   -21.227 1.00 58.74 43  B 1 
ATOM 3333 O O   . ILE B 2 43  ? -3.609  0.433   -22.001 1.00 55.97 43  B 1 
ATOM 3334 C CB  . ILE B 2 43  ? -5.361  -1.428  -20.302 1.00 51.04 43  B 1 
ATOM 3335 C CG1 . ILE B 2 43  ? -6.795  -1.318  -20.862 1.00 46.88 43  B 1 
ATOM 3336 C CG2 . ILE B 2 43  ? -5.311  -2.358  -19.080 1.00 45.07 43  B 1 
ATOM 3337 C CD1 . ILE B 2 43  ? -7.349  -2.628  -21.426 1.00 42.18 43  B 1 
ATOM 3338 N N   . ARG B 2 44  ? -5.321  1.773   -21.449 1.00 59.69 44  B 1 
ATOM 3339 C CA  . ARG B 2 44  ? -5.243  2.680   -22.601 1.00 61.66 44  B 1 
ATOM 3340 C C   . ARG B 2 44  ? -4.305  3.867   -22.363 1.00 64.33 44  B 1 
ATOM 3341 O O   . ARG B 2 44  ? -4.202  4.717   -23.233 1.00 63.69 44  B 1 
ATOM 3342 C CB  . ARG B 2 44  ? -6.649  3.165   -22.969 1.00 59.26 44  B 1 
ATOM 3343 C CG  . ARG B 2 44  ? -7.594  1.996   -23.278 1.00 56.36 44  B 1 
ATOM 3344 C CD  . ARG B 2 44  ? -8.977  2.528   -23.627 1.00 52.39 44  B 1 
ATOM 3345 N NE  . ARG B 2 44  ? -9.944  1.437   -23.729 1.00 49.66 44  B 1 
ATOM 3346 C CZ  . ARG B 2 44  ? -11.241 1.554   -23.958 1.00 44.70 44  B 1 
ATOM 3347 N NH1 . ARG B 2 44  ? -11.792 2.712   -24.185 1.00 42.56 44  B 1 
ATOM 3348 N NH2 . ARG B 2 44  ? -12.000 0.508   -23.945 1.00 41.21 44  B 1 
ATOM 3349 N N   . LYS B 2 45  ? -3.626  3.946   -21.203 1.00 66.56 45  B 1 
ATOM 3350 C CA  . LYS B 2 45  ? -2.703  5.036   -20.905 1.00 66.98 45  B 1 
ATOM 3351 C C   . LYS B 2 45  ? -1.270  4.651   -21.253 1.00 68.00 45  B 1 
ATOM 3352 O O   . LYS B 2 45  ? -0.805  3.548   -20.985 1.00 66.56 45  B 1 
ATOM 3353 C CB  . LYS B 2 45  ? -2.877  5.516   -19.462 1.00 63.69 45  B 1 
ATOM 3354 C CG  . LYS B 2 45  ? -4.250  6.181   -19.308 1.00 57.80 45  B 1 
ATOM 3355 C CD  . LYS B 2 45  ? -4.595  6.520   -17.863 1.00 54.59 45  B 1 
ATOM 3356 C CE  . LYS B 2 45  ? -6.039  7.029   -17.858 1.00 49.29 45  B 1 
ATOM 3357 N NZ  . LYS B 2 45  ? -6.703  6.877   -16.552 1.00 45.06 45  B 1 
ATOM 3358 N N   . ALA B 2 46  ? -0.571  5.596   -21.865 1.00 73.89 46  B 1 
ATOM 3359 C CA  . ALA B 2 46  ? 0.807   5.480   -22.291 1.00 75.58 46  B 1 
ATOM 3360 C C   . ALA B 2 46  ? 1.528   6.814   -22.068 1.00 77.49 46  B 1 
ATOM 3361 O O   . ALA B 2 46  ? 0.918   7.818   -21.706 1.00 76.55 46  B 1 
ATOM 3362 C CB  . ALA B 2 46  ? 0.823   5.043   -23.757 1.00 73.74 46  B 1 
ATOM 3363 N N   . HIS B 2 47  ? 2.828   6.835   -22.280 1.00 79.56 47  B 1 
ATOM 3364 C CA  . HIS B 2 47  ? 3.618   8.060   -22.260 1.00 80.05 47  B 1 
ATOM 3365 C C   . HIS B 2 47  ? 4.725   8.010   -23.299 1.00 81.60 47  B 1 
ATOM 3366 O O   . HIS B 2 47  ? 5.246   6.942   -23.609 1.00 80.63 47  B 1 
ATOM 3367 C CB  . HIS B 2 47  ? 4.177   8.309   -20.858 1.00 77.93 47  B 1 
ATOM 3368 C CG  . HIS B 2 47  ? 5.111   7.243   -20.364 1.00 72.61 47  B 1 
ATOM 3369 N ND1 . HIS B 2 47  ? 4.752   6.026   -19.821 1.00 64.77 47  B 1 
ATOM 3370 C CD2 . HIS B 2 47  ? 6.483   7.300   -20.308 1.00 64.51 47  B 1 
ATOM 3371 C CE1 . HIS B 2 47  ? 5.859   5.381   -19.437 1.00 62.84 47  B 1 
ATOM 3372 N NE2 . HIS B 2 47  ? 6.942   6.118   -19.715 1.00 63.66 47  B 1 
ATOM 3373 N N   . CYS B 2 48  ? 5.096   9.173   -23.795 1.00 82.23 48  B 1 
ATOM 3374 C CA  . CYS B 2 48  ? 6.214   9.325   -24.703 1.00 82.80 48  B 1 
ATOM 3375 C C   . CYS B 2 48  ? 7.308   10.176  -24.057 1.00 83.63 48  B 1 
ATOM 3376 O O   . CYS B 2 48  ? 7.022   11.217  -23.476 1.00 82.38 48  B 1 
ATOM 3377 C CB  . CYS B 2 48  ? 5.757   9.921   -26.030 1.00 81.82 48  B 1 
ATOM 3378 S SG  . CYS B 2 48  ? 4.567   8.905   -26.948 1.00 78.15 48  B 1 
ATOM 3379 N N   . ASN B 2 49  ? 8.545   9.730   -24.169 1.00 85.32 49  B 1 
ATOM 3380 C CA  . ASN B 2 49  ? 9.713   10.443  -23.684 1.00 84.99 49  B 1 
ATOM 3381 C C   . ASN B 2 49  ? 10.471  11.048  -24.863 1.00 85.41 49  B 1 
ATOM 3382 O O   . ASN B 2 49  ? 10.825  10.348  -25.809 1.00 84.06 49  B 1 
ATOM 3383 C CB  . ASN B 2 49  ? 10.593  9.495   -22.864 1.00 82.40 49  B 1 
ATOM 3384 C CG  . ASN B 2 49  ? 9.908   9.035   -21.576 1.00 77.58 49  B 1 
ATOM 3385 O OD1 . ASN B 2 49  ? 9.289   9.792   -20.858 1.00 69.89 49  B 1 
ATOM 3386 N ND2 . ASN B 2 49  ? 10.028  7.769   -21.237 1.00 70.32 49  B 1 
ATOM 3387 N N   . VAL B 2 50  ? 10.750  12.335  -24.752 1.00 85.53 50  B 1 
ATOM 3388 C CA  . VAL B 2 50  ? 11.543  13.097  -25.721 1.00 86.11 50  B 1 
ATOM 3389 C C   . VAL B 2 50  ? 12.693  13.761  -24.972 1.00 86.32 50  B 1 
ATOM 3390 O O   . VAL B 2 50  ? 12.510  14.294  -23.879 1.00 85.18 50  B 1 
ATOM 3391 C CB  . VAL B 2 50  ? 10.672  14.138  -26.455 1.00 85.37 50  B 1 
ATOM 3392 C CG1 . VAL B 2 50  ? 11.471  14.894  -27.511 1.00 75.53 50  B 1 
ATOM 3393 C CG2 . VAL B 2 50  ? 9.483   13.481  -27.157 1.00 76.04 50  B 1 
ATOM 3394 N N   . SER B 2 51  ? 13.893  13.757  -25.552 1.00 87.66 51  B 1 
ATOM 3395 C CA  . SER B 2 51  ? 15.029  14.490  -24.979 1.00 86.97 51  B 1 
ATOM 3396 C C   . SER B 2 51  ? 14.765  15.992  -25.034 1.00 86.93 51  B 1 
ATOM 3397 O O   . SER B 2 51  ? 14.650  16.563  -26.117 1.00 86.35 51  B 1 
ATOM 3398 C CB  . SER B 2 51  ? 16.317  14.151  -25.724 1.00 86.24 51  B 1 
ATOM 3399 O OG  . SER B 2 51  ? 17.381  14.961  -25.252 1.00 78.53 51  B 1 
ATOM 3400 N N   . ARG B 2 52  ? 14.726  16.653  -23.871 1.00 86.71 52  B 1 
ATOM 3401 C CA  . ARG B 2 52  ? 14.526  18.102  -23.793 1.00 86.04 52  B 1 
ATOM 3402 C C   . ARG B 2 52  ? 15.642  18.866  -24.498 1.00 86.35 52  B 1 
ATOM 3403 O O   . ARG B 2 52  ? 15.369  19.855  -25.165 1.00 85.51 52  B 1 
ATOM 3404 C CB  . ARG B 2 52  ? 14.384  18.519  -22.320 1.00 84.29 52  B 1 
ATOM 3405 C CG  . ARG B 2 52  ? 14.052  20.016  -22.172 1.00 79.06 52  B 1 
ATOM 3406 C CD  . ARG B 2 52  ? 13.835  20.408  -20.701 1.00 76.69 52  B 1 
ATOM 3407 N NE  . ARG B 2 52  ? 12.591  19.862  -20.141 1.00 72.12 52  B 1 
ATOM 3408 C CZ  . ARG B 2 52  ? 11.424  20.490  -19.995 1.00 66.43 52  B 1 
ATOM 3409 N NH1 . ARG B 2 52  ? 11.250  21.740  -20.362 1.00 59.62 52  B 1 
ATOM 3410 N NH2 . ARG B 2 52  ? 10.405  19.889  -19.467 1.00 60.81 52  B 1 
ATOM 3411 N N   . ALA B 2 53  ? 16.879  18.403  -24.393 1.00 86.44 53  B 1 
ATOM 3412 C CA  . ALA B 2 53  ? 18.012  19.040  -25.059 1.00 86.03 53  B 1 
ATOM 3413 C C   . ALA B 2 53  ? 17.898  18.950  -26.589 1.00 86.67 53  B 1 
ATOM 3414 O O   . ALA B 2 53  ? 18.055  19.958  -27.275 1.00 85.23 53  B 1 
ATOM 3415 C CB  . ALA B 2 53  ? 19.298  18.392  -24.544 1.00 85.10 53  B 1 
ATOM 3416 N N   . ALA B 2 54  ? 17.564  17.772  -27.121 1.00 87.11 54  B 1 
ATOM 3417 C CA  . ALA B 2 54  ? 17.376  17.574  -28.553 1.00 87.11 54  B 1 
ATOM 3418 C C   . ALA B 2 54  ? 16.175  18.378  -29.084 1.00 87.65 54  B 1 
ATOM 3419 O O   . ALA B 2 54  ? 16.276  19.031  -30.118 1.00 86.35 54  B 1 
ATOM 3420 C CB  . ALA B 2 54  ? 17.217  16.077  -28.829 1.00 86.92 54  B 1 
ATOM 3421 N N   . TRP B 2 55  ? 15.062  18.381  -28.332 1.00 87.29 55  B 1 
ATOM 3422 C CA  . TRP B 2 55  ? 13.859  19.126  -28.694 1.00 87.33 55  B 1 
ATOM 3423 C C   . TRP B 2 55  ? 14.086  20.639  -28.686 1.00 87.30 55  B 1 
ATOM 3424 O O   . TRP B 2 55  ? 13.780  21.310  -29.661 1.00 85.73 55  B 1 
ATOM 3425 C CB  . TRP B 2 55  ? 12.716  18.745  -27.757 1.00 86.95 55  B 1 
ATOM 3426 C CG  . TRP B 2 55  ? 11.420  19.322  -28.198 1.00 86.69 55  B 1 
ATOM 3427 C CD1 . TRP B 2 55  ? 10.725  20.324  -27.591 1.00 82.42 55  B 1 
ATOM 3428 C CD2 . TRP B 2 55  ? 10.654  18.985  -29.395 1.00 85.17 55  B 1 
ATOM 3429 N NE1 . TRP B 2 55  ? 9.592   20.612  -28.314 1.00 82.59 55  B 1 
ATOM 3430 C CE2 . TRP B 2 55  ? 9.515   19.818  -29.442 1.00 83.48 55  B 1 
ATOM 3431 C CE3 . TRP B 2 55  ? 10.833  18.047  -30.439 1.00 82.44 55  B 1 
ATOM 3432 C CZ2 . TRP B 2 55  ? 8.573   19.741  -30.493 1.00 82.37 55  B 1 
ATOM 3433 C CZ3 . TRP B 2 55  ? 9.898   17.972  -31.490 1.00 79.25 55  B 1 
ATOM 3434 C CH2 . TRP B 2 55  ? 8.787   18.812  -31.517 1.00 79.42 55  B 1 
ATOM 3435 N N   . ASN B 2 56  ? 14.719  21.186  -27.649 1.00 86.22 56  B 1 
ATOM 3436 C CA  . ASN B 2 56  ? 15.032  22.612  -27.573 1.00 85.02 56  B 1 
ATOM 3437 C C   . ASN B 2 56  ? 16.002  23.042  -28.671 1.00 85.16 56  B 1 
ATOM 3438 O O   . ASN B 2 56  ? 15.798  24.079  -29.290 1.00 84.21 56  B 1 
ATOM 3439 C CB  . ASN B 2 56  ? 15.586  22.944  -26.185 1.00 83.48 56  B 1 
ATOM 3440 C CG  . ASN B 2 56  ? 14.529  22.970  -25.087 1.00 79.19 56  B 1 
ATOM 3441 O OD1 . ASN B 2 56  ? 13.343  22.813  -25.296 1.00 71.66 56  B 1 
ATOM 3442 N ND2 . ASN B 2 56  ? 14.946  23.210  -23.864 1.00 71.44 56  B 1 
ATOM 3443 N N   . SER B 2 57  ? 17.018  22.222  -28.976 1.00 86.26 57  B 1 
ATOM 3444 C CA  . SER B 2 57  ? 17.920  22.486  -30.111 1.00 85.92 57  B 1 
ATOM 3445 C C   . SER B 2 57  ? 17.155  22.532  -31.437 1.00 86.51 57  B 1 
ATOM 3446 O O   . SER B 2 57  ? 17.397  23.408  -32.270 1.00 85.54 57  B 1 
ATOM 3447 C CB  . SER B 2 57  ? 18.997  21.392  -30.164 1.00 85.68 57  B 1 
ATOM 3448 O OG  . SER B 2 57  ? 19.873  21.610  -31.254 1.00 75.21 57  B 1 
ATOM 3449 N N   . THR B 2 58  ? 16.184  21.646  -31.613 1.00 86.36 58  B 1 
ATOM 3450 C CA  . THR B 2 58  ? 15.339  21.607  -32.810 1.00 85.95 58  B 1 
ATOM 3451 C C   . THR B 2 58  ? 14.445  22.841  -32.902 1.00 86.37 58  B 1 
ATOM 3452 O O   . THR B 2 58  ? 14.447  23.520  -33.932 1.00 85.49 58  B 1 
ATOM 3453 C CB  . THR B 2 58  ? 14.504  20.321  -32.825 1.00 85.93 58  B 1 
ATOM 3454 O OG1 . THR B 2 58  ? 15.384  19.225  -32.857 1.00 77.65 58  B 1 
ATOM 3455 C CG2 . THR B 2 58  ? 13.615  20.234  -34.051 1.00 76.70 58  B 1 
ATOM 3456 N N   . LEU B 2 59  ? 13.740  23.206  -31.826 1.00 85.54 59  B 1 
ATOM 3457 C CA  . LEU B 2 59  ? 12.906  24.412  -31.787 1.00 84.89 59  B 1 
ATOM 3458 C C   . LEU B 2 59  ? 13.731  25.686  -32.005 1.00 84.73 59  B 1 
ATOM 3459 O O   . LEU B 2 59  ? 13.272  26.596  -32.693 1.00 83.86 59  B 1 
ATOM 3460 C CB  . LEU B 2 59  ? 12.147  24.496  -30.464 1.00 84.11 59  B 1 
ATOM 3461 C CG  . LEU B 2 59  ? 11.025  23.462  -30.262 1.00 81.62 59  B 1 
ATOM 3462 C CD1 . LEU B 2 59  ? 10.354  23.751  -28.925 1.00 75.65 59  B 1 
ATOM 3463 C CD2 . LEU B 2 59  ? 9.959   23.532  -31.349 1.00 75.87 59  B 1 
ATOM 3464 N N   . GLN B 2 60  ? 14.960  25.732  -31.494 1.00 86.28 60  B 1 
ATOM 3465 C CA  . GLN B 2 60  ? 15.881  26.834  -31.744 1.00 85.48 60  B 1 
ATOM 3466 C C   . GLN B 2 60  ? 16.184  26.969  -33.239 1.00 85.17 60  B 1 
ATOM 3467 O O   . GLN B 2 60  ? 15.999  28.052  -33.808 1.00 84.08 60  B 1 
ATOM 3468 C CB  . GLN B 2 60  ? 17.153  26.630  -30.918 1.00 83.84 60  B 1 
ATOM 3469 C CG  . GLN B 2 60  ? 18.032  27.886  -30.939 1.00 79.04 60  B 1 
ATOM 3470 C CD  . GLN B 2 60  ? 19.322  27.730  -30.124 1.00 74.49 60  B 1 
ATOM 3471 O OE1 . GLN B 2 60  ? 19.782  26.640  -29.842 1.00 68.80 60  B 1 
ATOM 3472 N NE2 . GLN B 2 60  ? 19.943  28.831  -29.747 1.00 65.26 60  B 1 
ATOM 3473 N N   . LYS B 2 61  ? 16.557  25.874  -33.900 1.00 84.82 61  B 1 
ATOM 3474 C CA  . LYS B 2 61  ? 16.816  25.865  -35.345 1.00 84.68 61  B 1 
ATOM 3475 C C   . LYS B 2 61  ? 15.584  26.284  -36.153 1.00 84.89 61  B 1 
ATOM 3476 O O   . LYS B 2 61  ? 15.706  27.096  -37.073 1.00 83.89 61  B 1 
ATOM 3477 C CB  . LYS B 2 61  ? 17.318  24.466  -35.782 1.00 85.03 61  B 1 
ATOM 3478 C CG  . LYS B 2 61  ? 18.739  24.132  -35.276 1.00 82.32 61  B 1 
ATOM 3479 C CD  . LYS B 2 61  ? 19.103  22.674  -35.605 1.00 79.02 61  B 1 
ATOM 3480 C CE  . LYS B 2 61  ? 20.467  22.261  -35.013 1.00 73.11 61  B 1 
ATOM 3481 N NZ  . LYS B 2 61  ? 20.796  20.834  -35.258 1.00 64.66 61  B 1 
ATOM 3482 N N   . ILE B 2 62  ? 14.399  25.817  -35.780 1.00 84.59 62  B 1 
ATOM 3483 C CA  . ILE B 2 62  ? 13.133  26.205  -36.411 1.00 84.37 62  B 1 
ATOM 3484 C C   . ILE B 2 62  ? 12.863  27.701  -36.205 1.00 84.54 62  B 1 
ATOM 3485 O O   . ILE B 2 62  ? 12.551  28.397  -37.170 1.00 83.43 62  B 1 
ATOM 3486 C CB  . ILE B 2 62  ? 11.968  25.342  -35.876 1.00 84.30 62  B 1 
ATOM 3487 C CG1 . ILE B 2 62  ? 12.151  23.868  -36.314 1.00 81.54 62  B 1 
ATOM 3488 C CG2 . ILE B 2 62  ? 10.613  25.865  -36.392 1.00 81.18 62  B 1 
ATOM 3489 C CD1 . ILE B 2 62  ? 11.238  22.895  -35.565 1.00 77.56 62  B 1 
ATOM 3490 N N   . SER B 2 63  ? 13.038  28.217  -34.982 1.00 84.73 63  B 1 
ATOM 3491 C CA  . SER B 2 63  ? 12.812  29.630  -34.684 1.00 83.51 63  B 1 
ATOM 3492 C C   . SER B 2 63  ? 13.715  30.555  -35.496 1.00 83.22 63  B 1 
ATOM 3493 O O   . SER B 2 63  ? 13.250  31.555  -36.034 1.00 82.53 63  B 1 
ATOM 3494 C CB  . SER B 2 63  ? 12.932  29.892  -33.175 1.00 82.57 63  B 1 
ATOM 3495 O OG  . SER B 2 63  ? 14.279  29.974  -32.760 1.00 71.44 63  B 1 
ATOM 3496 N N   . ILE B 2 64  ? 14.981  30.180  -35.677 1.00 84.85 64  B 1 
ATOM 3497 C CA  . ILE B 2 64  ? 15.939  30.925  -36.503 1.00 84.35 64  B 1 
ATOM 3498 C C   . ILE B 2 64  ? 15.478  30.965  -37.963 1.00 84.06 64  B 1 
ATOM 3499 O O   . ILE B 2 64  ? 15.515  32.028  -38.589 1.00 82.69 64  B 1 
ATOM 3500 C CB  . ILE B 2 64  ? 17.352  30.318  -36.363 1.00 83.77 64  B 1 
ATOM 3501 C CG1 . ILE B 2 64  ? 17.897  30.537  -34.929 1.00 79.03 64  B 1 
ATOM 3502 C CG2 . ILE B 2 64  ? 18.330  30.945  -37.381 1.00 78.07 64  B 1 
ATOM 3503 C CD1 . ILE B 2 64  ? 19.118  29.660  -34.595 1.00 72.94 64  B 1 
ATOM 3504 N N   . GLN B 2 65  ? 15.014  29.836  -38.499 1.00 83.68 65  B 1 
ATOM 3505 C CA  . GLN B 2 65  ? 14.530  29.795  -39.880 1.00 83.50 65  B 1 
ATOM 3506 C C   . GLN B 2 65  ? 13.229  30.577  -40.057 1.00 83.62 65  B 1 
ATOM 3507 O O   . GLN B 2 65  ? 13.117  31.378  -40.985 1.00 82.31 65  B 1 
ATOM 3508 C CB  . GLN B 2 65  ? 14.367  28.348  -40.354 1.00 83.50 65  B 1 
ATOM 3509 C CG  . GLN B 2 65  ? 15.704  27.608  -40.530 1.00 78.93 65  B 1 
ATOM 3510 C CD  . GLN B 2 65  ? 16.616  28.170  -41.635 1.00 76.19 65  B 1 
ATOM 3511 O OE1 . GLN B 2 65  ? 16.281  29.049  -42.408 1.00 69.95 65  B 1 
ATOM 3512 N NE2 . GLN B 2 65  ? 17.826  27.671  -41.736 1.00 66.11 65  B 1 
ATOM 3513 N N   . LEU B 2 66  ? 12.278  30.429  -39.128 1.00 81.48 66  B 1 
ATOM 3514 C CA  . LEU B 2 66  ? 11.018  31.171  -39.182 1.00 80.50 66  B 1 
ATOM 3515 C C   . LEU B 2 66  ? 11.236  32.682  -39.096 1.00 79.98 66  B 1 
ATOM 3516 O O   . LEU B 2 66  ? 10.586  33.427  -39.834 1.00 78.98 66  B 1 
ATOM 3517 C CB  . LEU B 2 66  ? 10.077  30.677  -38.065 1.00 80.55 66  B 1 
ATOM 3518 C CG  . LEU B 2 66  ? 9.488   29.273  -38.294 1.00 78.11 66  B 1 
ATOM 3519 C CD1 . LEU B 2 66  ? 8.695   28.857  -37.048 1.00 72.94 66  B 1 
ATOM 3520 C CD2 . LEU B 2 66  ? 8.530   29.239  -39.488 1.00 74.28 66  B 1 
ATOM 3521 N N   . ARG B 2 67  ? 12.199  33.181  -38.309 1.00 82.28 67  B 1 
ATOM 3522 C CA  . ARG B 2 67  ? 12.543  34.614  -38.268 1.00 80.84 67  B 1 
ATOM 3523 C C   . ARG B 2 67  ? 13.067  35.160  -39.585 1.00 80.42 67  B 1 
ATOM 3524 O O   . ARG B 2 67  ? 12.792  36.307  -39.890 1.00 78.62 67  B 1 
ATOM 3525 C CB  . ARG B 2 67  ? 13.565  34.895  -37.171 1.00 79.33 67  B 1 
ATOM 3526 C CG  . ARG B 2 67  ? 12.888  34.936  -35.804 1.00 74.34 67  B 1 
ATOM 3527 C CD  . ARG B 2 67  ? 13.913  35.391  -34.782 1.00 72.04 67  B 1 
ATOM 3528 N NE  . ARG B 2 67  ? 13.492  34.985  -33.445 1.00 67.82 67  B 1 
ATOM 3529 C CZ  . ARG B 2 67  ? 14.299  34.523  -32.526 1.00 63.10 67  B 1 
ATOM 3530 N NH1 . ARG B 2 67  ? 15.595  34.644  -32.622 1.00 58.10 67  B 1 
ATOM 3531 N NH2 . ARG B 2 67  ? 13.805  33.901  -31.516 1.00 57.94 67  B 1 
ATOM 3532 N N   . ARG B 2 68  ? 13.760  34.345  -40.390 1.00 82.84 68  B 1 
ATOM 3533 C CA  . ARG B 2 68  ? 14.194  34.775  -41.723 1.00 82.11 68  B 1 
ATOM 3534 C C   . ARG B 2 68  ? 13.012  35.067  -42.654 1.00 81.73 68  B 1 
ATOM 3535 O O   . ARG B 2 68  ? 13.126  35.950  -43.490 1.00 78.63 68  B 1 
ATOM 3536 C CB  . ARG B 2 68  ? 15.105  33.722  -42.369 1.00 81.40 68  B 1 
ATOM 3537 C CG  . ARG B 2 68  ? 16.475  33.643  -41.676 1.00 75.60 68  B 1 
ATOM 3538 C CD  . ARG B 2 68  ? 17.309  32.550  -42.350 1.00 72.42 68  B 1 
ATOM 3539 N NE  . ARG B 2 68  ? 18.685  32.513  -41.805 1.00 66.03 68  B 1 
ATOM 3540 C CZ  . ARG B 2 68  ? 19.643  31.683  -42.198 1.00 60.02 68  B 1 
ATOM 3541 N NH1 . ARG B 2 68  ? 19.427  30.771  -43.105 1.00 55.52 68  B 1 
ATOM 3542 N NH2 . ARG B 2 68  ? 20.829  31.768  -41.669 1.00 53.68 68  B 1 
ATOM 3543 N N   . TYR B 2 69  ? 11.895  34.362  -42.468 1.00 82.45 69  B 1 
ATOM 3544 C CA  . TYR B 2 69  ? 10.683  34.571  -43.262 1.00 81.05 69  B 1 
ATOM 3545 C C   . TYR B 2 69  ? 9.737   35.622  -42.665 1.00 79.83 69  B 1 
ATOM 3546 O O   . TYR B 2 69  ? 9.053   36.320  -43.416 1.00 76.01 69  B 1 
ATOM 3547 C CB  . TYR B 2 69  ? 9.972   33.225  -43.447 1.00 80.48 69  B 1 
ATOM 3548 C CG  . TYR B 2 69  ? 10.711  32.268  -44.359 1.00 76.16 69  B 1 
ATOM 3549 C CD1 . TYR B 2 69  ? 10.642  32.434  -45.754 1.00 70.01 69  B 1 
ATOM 3550 C CD2 . TYR B 2 69  ? 11.485  31.227  -43.820 1.00 69.83 69  B 1 
ATOM 3551 C CE1 . TYR B 2 69  ? 11.335  31.568  -46.610 1.00 66.24 69  B 1 
ATOM 3552 C CE2 . TYR B 2 69  ? 12.193  30.351  -44.672 1.00 65.85 69  B 1 
ATOM 3553 C CZ  . TYR B 2 69  ? 12.111  30.529  -46.068 1.00 65.92 69  B 1 
ATOM 3554 O OH  . TYR B 2 69  ? 12.799  29.687  -46.902 1.00 64.61 69  B 1 
ATOM 3555 N N   . PHE B 2 70  ? 9.687   35.771  -41.333 1.00 79.55 70  B 1 
ATOM 3556 C CA  . PHE B 2 70  ? 8.714   36.614  -40.630 1.00 77.74 70  B 1 
ATOM 3557 C C   . PHE B 2 70  ? 9.304   37.878  -39.978 1.00 76.15 70  B 1 
ATOM 3558 O O   . PHE B 2 70  ? 8.715   38.418  -39.042 1.00 71.04 70  B 1 
ATOM 3559 C CB  . PHE B 2 70  ? 7.897   35.753  -39.660 1.00 76.78 70  B 1 
ATOM 3560 C CG  . PHE B 2 70  ? 6.989   34.754  -40.338 1.00 75.26 70  B 1 
ATOM 3561 C CD1 . PHE B 2 70  ? 5.805   35.182  -40.966 1.00 70.23 70  B 1 
ATOM 3562 C CD2 . PHE B 2 70  ? 7.313   33.384  -40.361 1.00 71.36 70  B 1 
ATOM 3563 C CE1 . PHE B 2 70  ? 4.962   34.261  -41.605 1.00 68.21 70  B 1 
ATOM 3564 C CE2 . PHE B 2 70  ? 6.480   32.460  -40.999 1.00 67.78 70  B 1 
ATOM 3565 C CZ  . PHE B 2 70  ? 5.297   32.895  -41.627 1.00 69.59 70  B 1 
ATOM 3566 N N   . ASN B 2 71  ? 10.426  38.390  -40.481 1.00 75.53 71  B 1 
ATOM 3567 C CA  . ASN B 2 71  ? 11.054  39.649  -40.056 1.00 75.24 71  B 1 
ATOM 3568 C C   . ASN B 2 71  ? 11.262  39.782  -38.535 1.00 74.54 71  B 1 
ATOM 3569 O O   . ASN B 2 71  ? 10.621  40.611  -37.890 1.00 66.58 71  B 1 
ATOM 3570 C CB  . ASN B 2 71  ? 10.286  40.853  -40.644 1.00 70.85 71  B 1 
ATOM 3571 C CG  . ASN B 2 71  ? 10.554  41.105  -42.116 1.00 64.86 71  B 1 
ATOM 3572 O OD1 . ASN B 2 71  ? 11.436  40.555  -42.730 1.00 57.74 71  B 1 
ATOM 3573 N ND2 . ASN B 2 71  ? 9.804   42.004  -42.716 1.00 56.12 71  B 1 
ATOM 3574 N N   . ASN B 2 72  ? 12.151  38.991  -37.953 1.00 69.52 72  B 1 
ATOM 3575 C CA  . ASN B 2 72  ? 12.649  39.101  -36.574 1.00 68.40 72  B 1 
ATOM 3576 C C   . ASN B 2 72  ? 11.575  39.239  -35.480 1.00 69.36 72  B 1 
ATOM 3577 O O   . ASN B 2 72  ? 11.799  39.866  -34.448 1.00 63.65 72  B 1 
ATOM 3578 C CB  . ASN B 2 72  ? 13.745  40.188  -36.478 1.00 63.42 72  B 1 
ATOM 3579 C CG  . ASN B 2 72  ? 15.097  39.738  -37.008 1.00 58.44 72  B 1 
ATOM 3580 O OD1 . ASN B 2 72  ? 15.313  38.601  -37.396 1.00 51.99 72  B 1 
ATOM 3581 N ND2 . ASN B 2 72  ? 16.058  40.633  -37.010 1.00 50.80 72  B 1 
ATOM 3582 N N   . LYS B 2 73  ? 10.394  38.655  -35.669 1.00 72.61 73  B 1 
ATOM 3583 C CA  . LYS B 2 73  ? 9.371   38.623  -34.623 1.00 73.95 73  B 1 
ATOM 3584 C C   . LYS B 2 73  ? 9.670   37.538  -33.596 1.00 76.54 73  B 1 
ATOM 3585 O O   . LYS B 2 73  ? 10.269  36.511  -33.907 1.00 72.49 73  B 1 
ATOM 3586 C CB  . LYS B 2 73  ? 7.971   38.485  -35.236 1.00 68.30 73  B 1 
ATOM 3587 C CG  . LYS B 2 73  ? 7.580   39.775  -35.971 1.00 62.50 73  B 1 
ATOM 3588 C CD  . LYS B 2 73  ? 6.145   39.713  -36.483 1.00 57.23 73  B 1 
ATOM 3589 C CE  . LYS B 2 73  ? 5.807   41.023  -37.185 1.00 50.18 73  B 1 
ATOM 3590 N NZ  . LYS B 2 73  ? 4.417   41.045  -37.702 1.00 45.43 73  B 1 
ATOM 3591 N N   . THR B 2 74  ? 9.197   37.777  -32.381 1.00 74.06 74  B 1 
ATOM 3592 C CA  . THR B 2 74  ? 9.168   36.757  -31.331 1.00 76.24 74  B 1 
ATOM 3593 C C   . THR B 2 74  ? 8.325   35.577  -31.790 1.00 77.82 74  B 1 
ATOM 3594 O O   . THR B 2 74  ? 7.180   35.759  -32.207 1.00 76.37 74  B 1 
ATOM 3595 C CB  . THR B 2 74  ? 8.579   37.323  -30.034 1.00 73.74 74  B 1 
ATOM 3596 O OG1 . THR B 2 74  ? 9.245   38.517  -29.691 1.00 66.67 74  B 1 
ATOM 3597 C CG2 . THR B 2 74  ? 8.723   36.369  -28.850 1.00 64.38 74  B 1 
ATOM 3598 N N   . ILE B 2 75  ? 8.881   34.384  -31.708 1.00 75.36 75  B 1 
ATOM 3599 C CA  . ILE B 2 75  ? 8.207   33.156  -32.121 1.00 77.24 75  B 1 
ATOM 3600 C C   . ILE B 2 75  ? 7.673   32.461  -30.877 1.00 78.26 75  B 1 
ATOM 3601 O O   . ILE B 2 75  ? 8.435   32.113  -29.973 1.00 77.98 75  B 1 
ATOM 3602 C CB  . ILE B 2 75  ? 9.129   32.268  -32.972 1.00 76.07 75  B 1 
ATOM 3603 C CG1 . ILE B 2 75  ? 9.533   33.052  -34.235 1.00 74.39 75  B 1 
ATOM 3604 C CG2 . ILE B 2 75  ? 8.410   30.954  -33.349 1.00 72.28 75  B 1 
ATOM 3605 C CD1 . ILE B 2 75  ? 10.546  32.340  -35.111 1.00 66.09 75  B 1 
ATOM 3606 N N   . ILE B 2 76  ? 6.359   32.280  -30.840 1.00 78.67 76  B 1 
ATOM 3607 C CA  . ILE B 2 76  ? 5.655   31.625  -29.744 1.00 79.47 76  B 1 
ATOM 3608 C C   . ILE B 2 76  ? 5.137   30.295  -30.270 1.00 79.39 76  B 1 
ATOM 3609 O O   . ILE B 2 76  ? 4.308   30.278  -31.181 1.00 78.10 76  B 1 
ATOM 3610 C CB  . ILE B 2 76  ? 4.520   32.516  -29.192 1.00 77.99 76  B 1 
ATOM 3611 C CG1 . ILE B 2 76  ? 5.066   33.898  -28.751 1.00 71.82 76  B 1 
ATOM 3612 C CG2 . ILE B 2 76  ? 3.826   31.800  -28.026 1.00 72.81 76  B 1 
ATOM 3613 C CD1 . ILE B 2 76  ? 3.983   34.890  -28.301 1.00 66.59 76  B 1 
ATOM 3614 N N   . PHE B 2 77  ? 5.611   29.215  -29.696 1.00 77.98 77  B 1 
ATOM 3615 C CA  . PHE B 2 77  ? 5.033   27.895  -29.900 1.00 77.12 77  B 1 
ATOM 3616 C C   . PHE B 2 77  ? 3.951   27.685  -28.857 1.00 75.47 77  B 1 
ATOM 3617 O O   . PHE B 2 77  ? 4.223   27.696  -27.661 1.00 73.61 77  B 1 
ATOM 3618 C CB  . PHE B 2 77  ? 6.119   26.817  -29.850 1.00 76.66 77  B 1 
ATOM 3619 C CG  . PHE B 2 77  ? 7.165   26.952  -30.929 1.00 75.39 77  B 1 
ATOM 3620 C CD1 . PHE B 2 77  ? 6.925   26.438  -32.220 1.00 70.54 77  B 1 
ATOM 3621 C CD2 . PHE B 2 77  ? 8.387   27.590  -30.665 1.00 71.86 77  B 1 
ATOM 3622 C CE1 . PHE B 2 77  ? 7.893   26.558  -33.222 1.00 69.85 77  B 1 
ATOM 3623 C CE2 . PHE B 2 77  ? 9.360   27.716  -31.673 1.00 69.46 77  B 1 
ATOM 3624 C CZ  . PHE B 2 77  ? 9.115   27.196  -32.951 1.00 72.59 77  B 1 
ATOM 3625 N N   . LYS B 2 78  ? 2.712   27.539  -29.313 1.00 75.19 78  B 1 
ATOM 3626 C CA  . LYS B 2 78  ? 1.563   27.172  -28.494 1.00 74.38 78  B 1 
ATOM 3627 C C   . LYS B 2 78  ? 0.922   25.932  -29.062 1.00 72.30 78  B 1 
ATOM 3628 O O   . LYS B 2 78  ? 1.002   25.686  -30.261 1.00 67.15 78  B 1 
ATOM 3629 C CB  . LYS B 2 78  ? 0.545   28.319  -28.409 1.00 71.42 78  B 1 
ATOM 3630 C CG  . LYS B 2 78  ? 1.009   29.405  -27.435 1.00 64.91 78  B 1 
ATOM 3631 C CD  . LYS B 2 78  ? -0.114  30.421  -27.197 1.00 59.50 78  B 1 
ATOM 3632 C CE  . LYS B 2 78  ? 0.310   31.406  -26.129 1.00 51.51 78  B 1 
ATOM 3633 N NZ  . LYS B 2 78  ? -0.794  32.319  -25.759 1.00 44.57 78  B 1 
ATOM 3634 N N   . ASN B 2 79  ? 0.270   25.181  -28.195 1.00 74.32 79  B 1 
ATOM 3635 C CA  . ASN B 2 79  ? -0.486  24.023  -28.630 1.00 71.07 79  B 1 
ATOM 3636 C C   . ASN B 2 79  ? -1.682  24.438  -29.515 1.00 69.72 79  B 1 
ATOM 3637 O O   . ASN B 2 79  ? -2.096  25.600  -29.512 1.00 63.17 79  B 1 
ATOM 3638 C CB  . ASN B 2 79  ? -0.900  23.205  -27.397 1.00 65.64 79  B 1 
ATOM 3639 C CG  . ASN B 2 79  ? -1.064  21.736  -27.743 1.00 59.39 79  B 1 
ATOM 3640 O OD1 . ASN B 2 79  ? -0.693  21.258  -28.799 1.00 52.65 79  B 1 
ATOM 3641 N ND2 . ASN B 2 79  ? -1.598  20.954  -26.846 1.00 54.51 79  B 1 
ATOM 3642 N N   . SER B 2 80  ? -2.207  23.488  -30.261 1.00 66.94 80  B 1 
ATOM 3643 C CA  . SER B 2 80  ? -3.356  23.715  -31.131 1.00 66.34 80  B 1 
ATOM 3644 C C   . SER B 2 80  ? -4.519  24.343  -30.358 1.00 66.25 80  B 1 
ATOM 3645 O O   . SER B 2 80  ? -4.813  23.958  -29.227 1.00 61.64 80  B 1 
ATOM 3646 C CB  . SER B 2 80  ? -3.806  22.398  -31.776 1.00 61.21 80  B 1 
ATOM 3647 O OG  . SER B 2 80  ? -4.908  22.644  -32.617 1.00 54.90 80  B 1 
ATOM 3648 N N   . SER B 2 81  ? -5.200  25.313  -30.979 1.00 58.76 81  B 1 
ATOM 3649 C CA  . SER B 2 81  ? -6.333  26.020  -30.384 1.00 58.63 81  B 1 
ATOM 3650 C C   . SER B 2 81  ? -7.628  25.194  -30.331 1.00 57.19 81  B 1 
ATOM 3651 O O   . SER B 2 81  ? -8.624  25.673  -29.791 1.00 51.47 81  B 1 
ATOM 3652 C CB  . SER B 2 81  ? -6.575  27.330  -31.131 1.00 54.83 81  B 1 
ATOM 3653 O OG  . SER B 2 81  ? -6.680  27.102  -32.526 1.00 50.52 81  B 1 
ATOM 3654 N N   . GLY B 2 82  ? -7.628  24.004  -30.904 1.00 55.05 82  B 1 
ATOM 3655 C CA  . GLY B 2 82  ? -8.787  23.129  -30.987 1.00 55.87 82  B 1 
ATOM 3656 C C   . GLY B 2 82  ? -8.828  22.357  -32.302 1.00 56.62 82  B 1 
ATOM 3657 O O   . GLY B 2 82  ? -7.962  22.515  -33.162 1.00 52.83 82  B 1 
ATOM 3658 N N   . GLY B 2 83  ? -9.850  21.527  -32.454 1.00 52.46 83  B 1 
ATOM 3659 C CA  . GLY B 2 83  ? -10.044 20.643  -33.600 1.00 55.28 83  B 1 
ATOM 3660 C C   . GLY B 2 83  ? -10.226 19.192  -33.171 1.00 57.82 83  B 1 
ATOM 3661 O O   . GLY B 2 83  ? -10.226 18.876  -31.978 1.00 54.36 83  B 1 
ATOM 3662 N N   . ASP B 2 84  ? -10.354 18.307  -34.151 1.00 55.75 84  B 1 
ATOM 3663 C CA  . ASP B 2 84  ? -10.437 16.873  -33.896 1.00 60.26 84  B 1 
ATOM 3664 C C   . ASP B 2 84  ? -9.209  16.377  -33.131 1.00 61.58 84  B 1 
ATOM 3665 O O   . ASP B 2 84  ? -8.098  16.883  -33.299 1.00 61.27 84  B 1 
ATOM 3666 C CB  . ASP B 2 84  ? -10.599 16.096  -35.206 1.00 58.97 84  B 1 
ATOM 3667 C CG  . ASP B 2 84  ? -11.955 16.326  -35.874 1.00 54.81 84  B 1 
ATOM 3668 O OD1 . ASP B 2 84  ? -12.929 16.579  -35.137 1.00 50.24 84  B 1 
ATOM 3669 O OD2 . ASP B 2 84  ? -11.983 16.244  -37.124 1.00 52.39 84  B 1 
ATOM 3670 N N   . VAL B 2 85  ? -9.398  15.351  -32.309 1.00 63.01 85  B 1 
ATOM 3671 C CA  . VAL B 2 85  ? -8.321  14.800  -31.469 1.00 62.98 85  B 1 
ATOM 3672 C C   . VAL B 2 85  ? -7.116  14.372  -32.304 1.00 64.21 85  B 1 
ATOM 3673 O O   . VAL B 2 85  ? -5.978  14.582  -31.893 1.00 61.83 85  B 1 
ATOM 3674 C CB  . VAL B 2 85  ? -8.845  13.629  -30.616 1.00 60.62 85  B 1 
ATOM 3675 C CG1 . VAL B 2 85  ? -7.755  13.049  -29.715 1.00 56.27 85  B 1 
ATOM 3676 C CG2 . VAL B 2 85  ? -9.992  14.075  -29.702 1.00 58.32 85  B 1 
ATOM 3677 N N   . GLU B 2 86  ? -7.359  13.867  -33.493 1.00 63.05 86  B 1 
ATOM 3678 C CA  . GLU B 2 86  ? -6.353  13.451  -34.461 1.00 62.40 86  B 1 
ATOM 3679 C C   . GLU B 2 86  ? -5.483  14.620  -34.968 1.00 62.34 86  B 1 
ATOM 3680 O O   . GLU B 2 86  ? -4.331  14.398  -35.347 1.00 60.83 86  B 1 
ATOM 3681 C CB  . GLU B 2 86  ? -7.042  12.774  -35.657 1.00 61.44 86  B 1 
ATOM 3682 C CG  . GLU B 2 86  ? -7.724  11.431  -35.343 1.00 58.33 86  B 1 
ATOM 3683 C CD  . GLU B 2 86  ? -9.060  11.498  -34.584 1.00 51.15 86  B 1 
ATOM 3684 O OE1 . GLU B 2 86  ? -9.514  10.427  -34.132 1.00 48.25 86  B 1 
ATOM 3685 O OE2 . GLU B 2 86  ? -9.620  12.591  -34.401 1.00 50.12 86  B 1 
ATOM 3686 N N   . VAL B 2 87  ? -6.006  15.838  -34.955 1.00 64.17 87  B 1 
ATOM 3687 C CA  . VAL B 2 87  ? -5.308  17.047  -35.421 1.00 65.65 87  B 1 
ATOM 3688 C C   . VAL B 2 87  ? -4.647  17.790  -34.262 1.00 65.84 87  B 1 
ATOM 3689 O O   . VAL B 2 87  ? -3.538  18.302  -34.390 1.00 63.13 87  B 1 
ATOM 3690 C CB  . VAL B 2 87  ? -6.282  17.967  -36.184 1.00 63.87 87  B 1 
ATOM 3691 C CG1 . VAL B 2 87  ? -5.576  19.205  -36.724 1.00 58.13 87  B 1 
ATOM 3692 C CG2 . VAL B 2 87  ? -6.926  17.242  -37.364 1.00 58.28 87  B 1 
ATOM 3693 N N   . ALA B 2 88  ? -5.336  17.855  -33.125 1.00 64.72 88  B 1 
ATOM 3694 C CA  . ALA B 2 88  ? -4.876  18.604  -31.962 1.00 65.87 88  B 1 
ATOM 3695 C C   . ALA B 2 88  ? -3.852  17.840  -31.089 1.00 68.04 88  B 1 
ATOM 3696 O O   . ALA B 2 88  ? -3.218  18.432  -30.214 1.00 65.01 88  B 1 
ATOM 3697 C CB  . ALA B 2 88  ? -6.102  19.025  -31.160 1.00 62.68 88  B 1 
ATOM 3698 N N   . THR B 2 89  ? -3.698  16.543  -31.331 1.00 69.92 89  B 1 
ATOM 3699 C CA  . THR B 2 89  ? -2.754  15.691  -30.606 1.00 70.58 89  B 1 
ATOM 3700 C C   . THR B 2 89  ? -1.766  15.036  -31.558 1.00 70.91 89  B 1 
ATOM 3701 O O   . THR B 2 89  ? -2.029  14.896  -32.755 1.00 68.82 89  B 1 
ATOM 3702 C CB  . THR B 2 89  ? -3.457  14.633  -29.747 1.00 68.87 89  B 1 
ATOM 3703 O OG1 . THR B 2 89  ? -4.171  13.713  -30.538 1.00 63.49 89  B 1 
ATOM 3704 C CG2 . THR B 2 89  ? -4.428  15.236  -28.747 1.00 62.80 89  B 1 
ATOM 3705 N N   . HIS B 2 90  ? -0.627  14.615  -31.043 1.00 75.54 90  B 1 
ATOM 3706 C CA  . HIS B 2 90  ? 0.264   13.760  -31.819 1.00 75.99 90  B 1 
ATOM 3707 C C   . HIS B 2 90  ? -0.328  12.354  -31.882 1.00 77.23 90  B 1 
ATOM 3708 O O   . HIS B 2 90  ? -0.277  11.619  -30.897 1.00 75.72 90  B 1 
ATOM 3709 C CB  . HIS B 2 90  ? 1.678   13.789  -31.234 1.00 75.17 90  B 1 
ATOM 3710 C CG  . HIS B 2 90  ? 2.638   12.947  -32.028 1.00 72.98 90  B 1 
ATOM 3711 N ND1 . HIS B 2 90  ? 2.945   13.103  -33.366 1.00 64.59 90  B 1 
ATOM 3712 C CD2 . HIS B 2 90  ? 3.355   11.866  -31.581 1.00 64.43 90  B 1 
ATOM 3713 C CE1 . HIS B 2 90  ? 3.817   12.142  -33.706 1.00 62.72 90  B 1 
ATOM 3714 N NE2 . HIS B 2 90  ? 4.094   11.372  -32.648 1.00 63.46 90  B 1 
ATOM 3715 N N   . SER B 2 91  ? -0.899  11.998  -33.030 1.00 75.24 91  B 1 
ATOM 3716 C CA  . SER B 2 91  ? -1.487  10.685  -33.262 1.00 75.65 91  B 1 
ATOM 3717 C C   . SER B 2 91  ? -0.566  9.806   -34.095 1.00 75.22 91  B 1 
ATOM 3718 O O   . SER B 2 91  ? -0.028  10.231  -35.121 1.00 74.43 91  B 1 
ATOM 3719 C CB  . SER B 2 91  ? -2.883  10.810  -33.884 1.00 74.39 91  B 1 
ATOM 3720 O OG  . SER B 2 91  ? -2.820  11.403  -35.159 1.00 64.38 91  B 1 
ATOM 3721 N N   . PHE B 2 92  ? -0.371  8.566   -33.664 1.00 77.98 92  B 1 
ATOM 3722 C CA  . PHE B 2 92  ? 0.379   7.571   -34.423 1.00 78.76 92  B 1 
ATOM 3723 C C   . PHE B 2 92  ? -0.108  6.159   -34.105 1.00 79.45 92  B 1 
ATOM 3724 O O   . PHE B 2 92  ? -0.645  5.892   -33.028 1.00 77.80 92  B 1 
ATOM 3725 C CB  . PHE B 2 92  ? 1.886   7.716   -34.173 1.00 77.03 92  B 1 
ATOM 3726 C CG  . PHE B 2 92  ? 2.320   7.450   -32.754 1.00 76.34 92  B 1 
ATOM 3727 C CD1 . PHE B 2 92  ? 2.255   8.474   -31.785 1.00 72.64 92  B 1 
ATOM 3728 C CD2 . PHE B 2 92  ? 2.762   6.171   -32.369 1.00 73.27 92  B 1 
ATOM 3729 C CE1 . PHE B 2 92  ? 2.597   8.218   -30.458 1.00 70.16 92  B 1 
ATOM 3730 C CE2 . PHE B 2 92  ? 3.111   5.912   -31.039 1.00 70.12 92  B 1 
ATOM 3731 C CZ  . PHE B 2 92  ? 3.023   6.933   -30.078 1.00 71.88 92  B 1 
ATOM 3732 N N   . ASN B 2 93  ? 0.092   5.235   -35.023 1.00 74.26 93  B 1 
ATOM 3733 C CA  . ASN B 2 93  ? -0.210  3.828   -34.822 1.00 74.94 93  B 1 
ATOM 3734 C C   . ASN B 2 93  ? 1.086   3.069   -34.519 1.00 74.45 93  B 1 
ATOM 3735 O O   . ASN B 2 93  ? 2.066   3.177   -35.253 1.00 72.52 93  B 1 
ATOM 3736 C CB  . ASN B 2 93  ? -0.972  3.293   -36.041 1.00 73.22 93  B 1 
ATOM 3737 C CG  . ASN B 2 93  ? -1.481  1.866   -35.860 1.00 67.58 93  B 1 
ATOM 3738 O OD1 . ASN B 2 93  ? -1.023  1.090   -35.050 1.00 58.86 93  B 1 
ATOM 3739 N ND2 . ASN B 2 93  ? -2.438  1.458   -36.659 1.00 60.53 93  B 1 
ATOM 3740 N N   . CYS B 2 94  ? 1.067   2.292   -33.452 1.00 75.86 94  B 1 
ATOM 3741 C CA  . CYS B 2 94  ? 2.167   1.413   -33.112 1.00 74.99 94  B 1 
ATOM 3742 C C   . CYS B 2 94  ? 1.650   0.078   -32.575 1.00 73.95 94  B 1 
ATOM 3743 O O   . CYS B 2 94  ? 0.900   0.035   -31.609 1.00 70.14 94  B 1 
ATOM 3744 C CB  . CYS B 2 94  ? 3.076   2.108   -32.110 1.00 73.91 94  B 1 
ATOM 3745 S SG  . CYS B 2 94  ? 4.500   1.095   -31.661 1.00 69.06 94  B 1 
ATOM 3746 N N   . GLY B 2 95  ? 2.050   -1.018  -33.214 1.00 70.70 95  B 1 
ATOM 3747 C CA  . GLY B 2 95  ? 1.626   -2.365  -32.822 1.00 69.11 95  B 1 
ATOM 3748 C C   . GLY B 2 95  ? 0.124   -2.626  -32.964 1.00 70.48 95  B 1 
ATOM 3749 O O   . GLY B 2 95  ? -0.398  -3.492  -32.279 1.00 66.65 95  B 1 
ATOM 3750 N N   . GLY B 2 96  ? -0.572  -1.876  -33.822 1.00 68.76 96  B 1 
ATOM 3751 C CA  . GLY B 2 96  ? -2.019  -1.963  -34.003 1.00 69.25 96  B 1 
ATOM 3752 C C   . GLY B 2 96  ? -2.842  -1.132  -33.012 1.00 71.75 96  B 1 
ATOM 3753 O O   . GLY B 2 96  ? -4.065  -1.170  -33.064 1.00 68.53 96  B 1 
ATOM 3754 N N   . GLU B 2 97  ? -2.198  -0.373  -32.130 1.00 67.96 97  B 1 
ATOM 3755 C CA  . GLU B 2 97  ? -2.841  0.555   -31.206 1.00 70.24 97  B 1 
ATOM 3756 C C   . GLU B 2 97  ? -2.622  2.003   -31.634 1.00 72.95 97  B 1 
ATOM 3757 O O   . GLU B 2 97  ? -1.535  2.378   -32.067 1.00 72.07 97  B 1 
ATOM 3758 C CB  . GLU B 2 97  ? -2.358  0.329   -29.772 1.00 67.79 97  B 1 
ATOM 3759 C CG  . GLU B 2 97  ? -2.741  -1.069  -29.266 1.00 62.65 97  B 1 
ATOM 3760 C CD  . GLU B 2 97  ? -2.454  -1.278  -27.780 1.00 59.34 97  B 1 
ATOM 3761 O OE1 . GLU B 2 97  ? -2.629  -2.416  -27.289 1.00 54.01 97  B 1 
ATOM 3762 O OE2 . GLU B 2 97  ? -2.072  -0.335  -27.062 1.00 54.25 97  B 1 
ATOM 3763 N N   . PHE B 2 98  ? -3.669  2.814   -31.501 1.00 74.48 98  B 1 
ATOM 3764 C CA  . PHE B 2 98  ? -3.638  4.215   -31.862 1.00 75.76 98  B 1 
ATOM 3765 C C   . PHE B 2 98  ? -3.383  5.069   -30.626 1.00 76.47 98  B 1 
ATOM 3766 O O   . PHE B 2 98  ? -4.210  5.141   -29.720 1.00 75.11 98  B 1 
ATOM 3767 C CB  . PHE B 2 98  ? -4.923  4.613   -32.580 1.00 74.44 98  B 1 
ATOM 3768 C CG  . PHE B 2 98  ? -5.039  3.998   -33.957 1.00 70.95 98  B 1 
ATOM 3769 C CD1 . PHE B 2 98  ? -4.684  4.743   -35.096 1.00 65.81 98  B 1 
ATOM 3770 C CD2 . PHE B 2 98  ? -5.507  2.682   -34.106 1.00 66.32 98  B 1 
ATOM 3771 C CE1 . PHE B 2 98  ? -4.823  4.184   -36.374 1.00 62.28 98  B 1 
ATOM 3772 C CE2 . PHE B 2 98  ? -5.640  2.117   -35.386 1.00 61.73 98  B 1 
ATOM 3773 C CZ  . PHE B 2 98  ? -5.304  2.868   -36.522 1.00 63.92 98  B 1 
ATOM 3774 N N   . PHE B 2 99  ? -2.214  5.708   -30.606 1.00 78.03 99  B 1 
ATOM 3775 C CA  . PHE B 2 99  ? -1.774  6.600   -29.558 1.00 78.80 99  B 1 
ATOM 3776 C C   . PHE B 2 99  ? -2.165  8.033   -29.905 1.00 79.17 99  B 1 
ATOM 3777 O O   . PHE B 2 99  ? -1.915  8.485   -31.017 1.00 78.11 99  B 1 
ATOM 3778 C CB  . PHE B 2 99  ? -0.256  6.483   -29.374 1.00 78.00 99  B 1 
ATOM 3779 C CG  . PHE B 2 99  ? 0.211   5.153   -28.837 1.00 76.43 99  B 1 
ATOM 3780 C CD1 . PHE B 2 99  ? 0.654   5.048   -27.503 1.00 70.99 99  B 1 
ATOM 3781 C CD2 . PHE B 2 99  ? 0.219   4.012   -29.650 1.00 71.25 99  B 1 
ATOM 3782 C CE1 . PHE B 2 99  ? 1.087   3.818   -26.996 1.00 69.31 99  B 1 
ATOM 3783 C CE2 . PHE B 2 99  ? 0.642   2.780   -29.145 1.00 68.47 99  B 1 
ATOM 3784 C CZ  . PHE B 2 99  ? 1.076   2.677   -27.819 1.00 72.00 99  B 1 
ATOM 3785 N N   . TYR B 2 100 ? -2.709  8.727   -28.928 1.00 79.44 100 B 1 
ATOM 3786 C CA  . TYR B 2 100 ? -2.989  10.153  -28.967 1.00 79.86 100 B 1 
ATOM 3787 C C   . TYR B 2 100 ? -2.238  10.798  -27.815 1.00 80.45 100 B 1 
ATOM 3788 O O   . TYR B 2 100 ? -2.564  10.545  -26.653 1.00 79.26 100 B 1 
ATOM 3789 C CB  . TYR B 2 100 ? -4.493  10.380  -28.842 1.00 77.95 100 B 1 
ATOM 3790 C CG  . TYR B 2 100 ? -5.298  9.820   -29.984 1.00 72.97 100 B 1 
ATOM 3791 C CD1 . TYR B 2 100 ? -5.639  10.644  -31.073 1.00 67.60 100 B 1 
ATOM 3792 C CD2 . TYR B 2 100 ? -5.721  8.479   -29.972 1.00 66.65 100 B 1 
ATOM 3793 C CE1 . TYR B 2 100 ? -6.395  10.143  -32.128 1.00 63.07 100 B 1 
ATOM 3794 C CE2 . TYR B 2 100 ? -6.471  7.960   -31.036 1.00 62.39 100 B 1 
ATOM 3795 C CZ  . TYR B 2 100 ? -6.813  8.800   -32.113 1.00 64.30 100 B 1 
ATOM 3796 O OH  . TYR B 2 100 ? -7.563  8.311   -33.143 1.00 60.20 100 B 1 
ATOM 3797 N N   . CYS B 2 101 ? -1.226  11.601  -28.110 1.00 81.64 101 B 1 
ATOM 3798 C CA  . CYS B 2 101 ? -0.350  12.204  -27.117 1.00 81.72 101 B 1 
ATOM 3799 C C   . CYS B 2 101 ? -0.603  13.702  -26.992 1.00 81.63 101 B 1 
ATOM 3800 O O   . CYS B 2 101 ? -0.658  14.419  -27.989 1.00 79.39 101 B 1 
ATOM 3801 C CB  . CYS B 2 101 ? 1.113   11.904  -27.449 1.00 80.86 101 B 1 
ATOM 3802 S SG  . CYS B 2 101 ? 1.489   10.129  -27.491 1.00 78.40 101 B 1 
ATOM 3803 N N   . ASN B 2 102 ? -0.707  14.167  -25.758 1.00 80.68 102 B 1 
ATOM 3804 C CA  . ASN B 2 102 ? -0.805  15.586  -25.466 1.00 80.56 102 B 1 
ATOM 3805 C C   . ASN B 2 102 ? 0.563   16.250  -25.709 1.00 80.56 102 B 1 
ATOM 3806 O O   . ASN B 2 102 ? 1.535   15.959  -25.014 1.00 78.86 102 B 1 
ATOM 3807 C CB  . ASN B 2 102 ? -1.313  15.768  -24.031 1.00 77.82 102 B 1 
ATOM 3808 C CG  . ASN B 2 102 ? -1.514  17.226  -23.659 1.00 74.11 102 B 1 
ATOM 3809 O OD1 . ASN B 2 102 ? -1.121  18.141  -24.352 1.00 65.81 102 B 1 
ATOM 3810 N ND2 . ASN B 2 102 ? -2.146  17.479  -22.537 1.00 67.10 102 B 1 
ATOM 3811 N N   . THR B 2 103 ? 0.618   17.137  -26.678 1.00 81.17 103 B 1 
ATOM 3812 C CA  . THR B 2 103 ? 1.852   17.822  -27.087 1.00 80.11 103 B 1 
ATOM 3813 C C   . THR B 2 103 ? 2.051   19.174  -26.412 1.00 80.02 103 B 1 
ATOM 3814 O O   . THR B 2 103 ? 2.982   19.889  -26.775 1.00 77.00 103 B 1 
ATOM 3815 C CB  . THR B 2 103 ? 1.913   17.959  -28.616 1.00 77.98 103 B 1 
ATOM 3816 O OG1 . THR B 2 103 ? 0.750   18.590  -29.097 1.00 72.51 103 B 1 
ATOM 3817 C CG2 . THR B 2 103 ? 2.019   16.600  -29.300 1.00 70.87 103 B 1 
ATOM 3818 N N   . THR B 2 104 ? 1.232   19.554  -25.427 1.00 78.90 104 B 1 
ATOM 3819 C CA  . THR B 2 104 ? 1.294   20.867  -24.759 1.00 77.58 104 B 1 
ATOM 3820 C C   . THR B 2 104 ? 2.697   21.160  -24.227 1.00 77.27 104 B 1 
ATOM 3821 O O   . THR B 2 104 ? 3.254   22.208  -24.525 1.00 74.58 104 B 1 
ATOM 3822 C CB  . THR B 2 104 ? 0.272   20.965  -23.617 1.00 75.40 104 B 1 
ATOM 3823 O OG1 . THR B 2 104 ? -1.008  20.605  -24.086 1.00 68.39 104 B 1 
ATOM 3824 C CG2 . THR B 2 104 ? 0.144   22.376  -23.067 1.00 65.72 104 B 1 
ATOM 3825 N N   . ASP B 2 105 ? 3.328   20.200  -23.564 1.00 79.32 105 B 1 
ATOM 3826 C CA  . ASP B 2 105 ? 4.682   20.357  -23.009 1.00 78.61 105 B 1 
ATOM 3827 C C   . ASP B 2 105 ? 5.799   20.465  -24.073 1.00 78.59 105 B 1 
ATOM 3828 O O   . ASP B 2 105 ? 6.925   20.848  -23.751 1.00 75.76 105 B 1 
ATOM 3829 C CB  . ASP B 2 105 ? 4.999   19.170  -22.077 1.00 76.56 105 B 1 
ATOM 3830 C CG  . ASP B 2 105 ? 4.187   19.115  -20.777 1.00 72.61 105 B 1 
ATOM 3831 O OD1 . ASP B 2 105 ? 3.534   20.112  -20.425 1.00 64.91 105 B 1 
ATOM 3832 O OD2 . ASP B 2 105 ? 4.294   18.060  -20.120 1.00 66.80 105 B 1 
ATOM 3833 N N   . LEU B 2 106 ? 5.515   20.109  -25.328 1.00 80.02 106 B 1 
ATOM 3834 C CA  . LEU B 2 106 ? 6.449   20.319  -26.441 1.00 79.95 106 B 1 
ATOM 3835 C C   . LEU B 2 106 ? 6.336   21.731  -27.008 1.00 80.11 106 B 1 
ATOM 3836 O O   . LEU B 2 106 ? 7.343   22.307  -27.410 1.00 76.99 106 B 1 
ATOM 3837 C CB  . LEU B 2 106 ? 6.198   19.296  -27.565 1.00 78.68 106 B 1 
ATOM 3838 C CG  . LEU B 2 106 ? 6.542   17.832  -27.221 1.00 77.73 106 B 1 
ATOM 3839 C CD1 . LEU B 2 106 ? 6.222   16.949  -28.436 1.00 73.16 106 B 1 
ATOM 3840 C CD2 . LEU B 2 106 ? 8.029   17.652  -26.900 1.00 73.66 106 B 1 
ATOM 3841 N N   . PHE B 2 107 ? 5.121   22.292  -27.043 1.00 79.81 107 B 1 
ATOM 3842 C CA  . PHE B 2 107 ? 4.804   23.561  -27.704 1.00 78.98 107 B 1 
ATOM 3843 C C   . PHE B 2 107 ? 4.408   24.651  -26.704 1.00 77.28 107 B 1 
ATOM 3844 O O   . PHE B 2 107 ? 3.499   25.439  -26.952 1.00 72.24 107 B 1 
ATOM 3845 C CB  . PHE B 2 107 ? 3.759   23.315  -28.798 1.00 78.07 107 B 1 
ATOM 3846 C CG  . PHE B 2 107 ? 4.196   22.354  -29.877 1.00 78.35 107 B 1 
ATOM 3847 C CD1 . PHE B 2 107 ? 5.206   22.714  -30.792 1.00 73.74 107 B 1 
ATOM 3848 C CD2 . PHE B 2 107 ? 3.590   21.093  -30.000 1.00 75.50 107 B 1 
ATOM 3849 C CE1 . PHE B 2 107 ? 5.595   21.832  -31.802 1.00 73.00 107 B 1 
ATOM 3850 C CE2 . PHE B 2 107 ? 3.976   20.206  -31.009 1.00 72.78 107 B 1 
ATOM 3851 C CZ  . PHE B 2 107 ? 4.980   20.574  -31.916 1.00 76.28 107 B 1 
ATOM 3852 N N   . ASP B 2 108 ? 5.108   24.712  -25.569 1.00 75.94 108 B 1 
ATOM 3853 C CA  . ASP B 2 108 ? 4.933   25.734  -24.541 1.00 75.11 108 B 1 
ATOM 3854 C C   . ASP B 2 108 ? 6.230   26.528  -24.326 1.00 75.54 108 B 1 
ATOM 3855 O O   . ASP B 2 108 ? 6.792   26.626  -23.237 1.00 69.19 108 B 1 
ATOM 3856 C CB  . ASP B 2 108 ? 4.380   25.105  -23.254 1.00 70.17 108 B 1 
ATOM 3857 C CG  . ASP B 2 108 ? 3.948   26.165  -22.228 1.00 63.84 108 B 1 
ATOM 3858 O OD1 . ASP B 2 108 ? 3.642   27.304  -22.649 1.00 55.95 108 B 1 
ATOM 3859 O OD2 . ASP B 2 108 ? 3.900   25.819  -21.029 1.00 57.08 108 B 1 
ATOM 3860 N N   . SER B 2 109 ? 6.761   27.063  -25.426 1.00 75.80 109 B 1 
ATOM 3861 C CA  . SER B 2 109 ? 7.997   27.840  -25.363 1.00 76.55 109 B 1 
ATOM 3862 C C   . SER B 2 109 ? 7.915   29.109  -26.198 1.00 77.30 109 B 1 
ATOM 3863 O O   . SER B 2 109 ? 7.387   29.137  -27.310 1.00 75.58 109 B 1 
ATOM 3864 C CB  . SER B 2 109 ? 9.216   26.974  -25.722 1.00 73.93 109 B 1 
ATOM 3865 O OG  . SER B 2 109 ? 9.137   26.476  -27.048 1.00 68.23 109 B 1 
ATOM 3866 N N   . THR B 2 110 ? 8.473   30.173  -25.635 1.00 76.03 110 B 1 
ATOM 3867 C CA  . THR B 2 110 ? 8.617   31.465  -26.293 1.00 75.16 110 B 1 
ATOM 3868 C C   . THR B 2 110 ? 10.092  31.703  -26.579 1.00 74.60 110 B 1 
ATOM 3869 O O   . THR B 2 110 ? 10.919  31.606  -25.670 1.00 72.16 110 B 1 
ATOM 3870 C CB  . THR B 2 110 ? 8.024   32.600  -25.455 1.00 73.13 110 B 1 
ATOM 3871 O OG1 . THR B 2 110 ? 6.675   32.311  -25.147 1.00 65.88 110 B 1 
ATOM 3872 C CG2 . THR B 2 110 ? 8.025   33.932  -26.197 1.00 64.74 110 B 1 
ATOM 3873 N N   . TRP B 2 111 ? 10.399  32.004  -27.809 1.00 76.37 111 B 1 
ATOM 3874 C CA  . TRP B 2 111 ? 11.753  32.246  -28.285 1.00 74.86 111 B 1 
ATOM 3875 C C   . TRP B 2 111 ? 11.908  33.725  -28.655 1.00 73.43 111 B 1 
ATOM 3876 O O   . TRP B 2 111 ? 11.220  34.218  -29.546 1.00 70.23 111 B 1 
ATOM 3877 C CB  . TRP B 2 111 ? 12.047  31.328  -29.462 1.00 74.42 111 B 1 
ATOM 3878 C CG  . TRP B 2 111 ? 12.089  29.876  -29.117 1.00 75.34 111 B 1 
ATOM 3879 C CD1 . TRP B 2 111 ? 11.012  29.054  -28.998 1.00 68.18 111 B 1 
ATOM 3880 C CD2 . TRP B 2 111 ? 13.248  29.066  -28.793 1.00 75.30 111 B 1 
ATOM 3881 N NE1 . TRP B 2 111 ? 11.431  27.782  -28.644 1.00 70.03 111 B 1 
ATOM 3882 C CE2 . TRP B 2 111 ? 12.803  27.746  -28.513 1.00 73.32 111 B 1 
ATOM 3883 C CE3 . TRP B 2 111 ? 14.639  29.319  -28.727 1.00 73.15 111 B 1 
ATOM 3884 C CZ2 . TRP B 2 111 ? 13.692  26.711  -28.177 1.00 74.00 111 B 1 
ATOM 3885 C CZ3 . TRP B 2 111 ? 15.527  28.290  -28.398 1.00 68.00 111 B 1 
ATOM 3886 C CH2 . TRP B 2 111 ? 15.062  26.995  -28.118 1.00 68.84 111 B 1 
ATOM 3887 N N   . ASP B 2 112 ? 12.812  34.420  -27.974 1.00 72.22 112 B 1 
ATOM 3888 C CA  . ASP B 2 112 ? 13.097  35.836  -28.209 1.00 70.09 112 B 1 
ATOM 3889 C C   . ASP B 2 112 ? 13.984  36.050  -29.450 1.00 69.80 112 B 1 
ATOM 3890 O O   . ASP B 2 112 ? 14.430  35.110  -30.110 1.00 64.24 112 B 1 
ATOM 3891 C CB  . ASP B 2 112 ? 13.695  36.459  -26.941 1.00 64.97 112 B 1 
ATOM 3892 C CG  . ASP B 2 112 ? 15.096  35.959  -26.579 1.00 60.00 112 B 1 
ATOM 3893 O OD1 . ASP B 2 112 ? 15.718  35.227  -27.376 1.00 53.46 112 B 1 
ATOM 3894 O OD2 . ASP B 2 112 ? 15.580  36.337  -25.495 1.00 54.41 112 B 1 
ATOM 3895 N N   . GLU B 2 113 ? 14.271  37.312  -29.747 1.00 65.04 113 B 1 
ATOM 3896 C CA  . GLU B 2 113 ? 15.091  37.697  -30.905 1.00 63.87 113 B 1 
ATOM 3897 C C   . GLU B 2 113 ? 16.514  37.123  -30.873 1.00 64.08 113 B 1 
ATOM 3898 O O   . GLU B 2 113 ? 17.114  36.905  -31.930 1.00 57.82 113 B 1 
ATOM 3899 C CB  . GLU B 2 113 ? 15.140  39.225  -31.015 1.00 59.61 113 B 1 
ATOM 3900 C CG  . GLU B 2 113 ? 13.748  39.813  -31.272 1.00 55.00 113 B 1 
ATOM 3901 C CD  . GLU B 2 113 ? 13.749  41.330  -31.505 1.00 48.87 113 B 1 
ATOM 3902 O OE1 . GLU B 2 113 ? 12.668  41.845  -31.854 1.00 43.87 113 B 1 
ATOM 3903 O OE2 . GLU B 2 113 ? 14.820  41.953  -31.324 1.00 45.32 113 B 1 
ATOM 3904 N N   . ASN B 2 114 ? 17.033  36.787  -29.701 1.00 65.01 114 B 1 
ATOM 3905 C CA  . ASN B 2 114 ? 18.354  36.172  -29.536 1.00 63.60 114 B 1 
ATOM 3906 C C   . ASN B 2 114 ? 18.331  34.643  -29.630 1.00 63.31 114 B 1 
ATOM 3907 O O   . ASN B 2 114 ? 19.355  33.987  -29.446 1.00 57.81 114 B 1 
ATOM 3908 C CB  . ASN B 2 114 ? 18.964  36.683  -28.223 1.00 61.05 114 B 1 
ATOM 3909 C CG  . ASN B 2 114 ? 19.300  38.162  -28.276 1.00 57.14 114 B 1 
ATOM 3910 O OD1 . ASN B 2 114 ? 19.562  38.743  -29.312 1.00 51.52 114 B 1 
ATOM 3911 N ND2 . ASN B 2 114 ? 19.336  38.822  -27.138 1.00 51.05 114 B 1 
ATOM 3912 N N   . SER B 2 115 ? 17.173  34.056  -29.946 1.00 59.28 115 B 1 
ATOM 3913 C CA  . SER B 2 115 ? 16.980  32.601  -29.977 1.00 58.11 115 B 1 
ATOM 3914 C C   . SER B 2 115 ? 17.279  31.936  -28.641 1.00 60.52 115 B 1 
ATOM 3915 O O   . SER B 2 115 ? 17.729  30.788  -28.603 1.00 56.03 115 B 1 
ATOM 3916 C CB  . SER B 2 115 ? 17.733  31.943  -31.135 1.00 53.51 115 B 1 
ATOM 3917 O OG  . SER B 2 115 ? 17.446  32.602  -32.349 1.00 50.39 115 B 1 
ATOM 3918 N N   . THR B 2 116 ? 17.037  32.657  -27.535 1.00 61.62 116 B 1 
ATOM 3919 C CA  . THR B 2 116 ? 17.090  32.100  -26.188 1.00 61.21 116 B 1 
ATOM 3920 C C   . THR B 2 116 ? 15.680  31.798  -25.691 1.00 61.45 116 B 1 
ATOM 3921 O O   . THR B 2 116 ? 14.719  32.508  -25.983 1.00 57.62 116 B 1 
ATOM 3922 C CB  . THR B 2 116 ? 17.880  32.991  -25.210 1.00 57.84 116 B 1 
ATOM 3923 O OG1 . THR B 2 116 ? 17.424  34.310  -25.158 1.00 52.96 116 B 1 
ATOM 3924 C CG2 . THR B 2 116 ? 19.355  33.057  -25.603 1.00 51.18 116 B 1 
ATOM 3925 N N   . VAL B 2 117 ? 15.547  30.685  -24.985 1.00 61.30 117 B 1 
ATOM 3926 C CA  . VAL B 2 117 ? 14.291  30.310  -24.322 1.00 59.80 117 B 1 
ATOM 3927 C C   . VAL B 2 117 ? 14.142  31.176  -23.085 1.00 60.24 117 B 1 
ATOM 3928 O O   . VAL B 2 117 ? 14.995  31.131  -22.205 1.00 56.60 117 B 1 
ATOM 3929 C CB  . VAL B 2 117 ? 14.264  28.830  -23.937 1.00 55.69 117 B 1 
ATOM 3930 C CG1 . VAL B 2 117 ? 12.937  28.447  -23.277 1.00 50.84 117 B 1 
ATOM 3931 C CG2 . VAL B 2 117 ? 14.431  27.908  -25.139 1.00 50.41 117 B 1 
ATOM 3932 N N   . THR B 2 118 ? 13.043  31.921  -22.980 1.00 53.30 118 B 1 
ATOM 3933 C CA  . THR B 2 118 ? 12.760  32.749  -21.801 1.00 52.46 118 B 1 
ATOM 3934 C C   . THR B 2 118 ? 12.243  31.928  -20.613 1.00 52.86 118 B 1 
ATOM 3935 O O   . THR B 2 118 ? 12.611  32.189  -19.477 1.00 48.74 118 B 1 
ATOM 3936 C CB  . THR B 2 118 ? 11.763  33.862  -22.149 1.00 48.40 118 B 1 
ATOM 3937 O OG1 . THR B 2 118 ? 10.651  33.323  -22.832 1.00 45.62 118 B 1 
ATOM 3938 C CG2 . THR B 2 118 ? 12.397  34.910  -23.067 1.00 43.77 118 B 1 
ATOM 3939 N N   . ASN B 2 119 ? 11.444  30.901  -20.877 1.00 53.24 119 B 1 
ATOM 3940 C CA  . ASN B 2 119 ? 10.859  30.039  -19.846 1.00 52.58 119 B 1 
ATOM 3941 C C   . ASN B 2 119 ? 11.707  28.773  -19.605 1.00 52.10 119 B 1 
ATOM 3942 O O   . ASN B 2 119 ? 11.244  27.654  -19.808 1.00 48.50 119 B 1 
ATOM 3943 C CB  . ASN B 2 119 ? 9.393   29.734  -20.197 1.00 48.67 119 B 1 
ATOM 3944 C CG  . ASN B 2 119 ? 8.454   30.903  -19.971 1.00 45.16 119 B 1 
ATOM 3945 O OD1 . ASN B 2 119 ? 8.778   31.904  -19.359 1.00 41.52 119 B 1 
ATOM 3946 N ND2 . ASN B 2 119 ? 7.226   30.786  -20.435 1.00 40.75 119 B 1 
ATOM 3947 N N   . ILE B 2 120 ? 12.951  28.918  -19.161 1.00 54.49 120 B 1 
ATOM 3948 C CA  . ILE B 2 120 ? 13.739  27.781  -18.675 1.00 53.21 120 B 1 
ATOM 3949 C C   . ILE B 2 120 ? 13.332  27.494  -17.235 1.00 53.64 120 B 1 
ATOM 3950 O O   . ILE B 2 120 ? 14.008  27.879  -16.282 1.00 49.41 120 B 1 
ATOM 3951 C CB  . ILE B 2 120 ? 15.263  27.975  -18.847 1.00 48.47 120 B 1 
ATOM 3952 C CG1 . ILE B 2 120 ? 15.627  28.405  -20.290 1.00 44.58 120 B 1 
ATOM 3953 C CG2 . ILE B 2 120 ? 15.993  26.659  -18.502 1.00 42.81 120 B 1 
ATOM 3954 C CD1 . ILE B 2 120 ? 17.113  28.721  -20.493 1.00 39.33 120 B 1 
ATOM 3955 N N   . THR B 2 121 ? 12.200  26.820  -17.039 1.00 53.05 121 B 1 
ATOM 3956 C CA  . THR B 2 121 ? 11.984  26.072  -15.800 1.00 53.17 121 B 1 
ATOM 3957 C C   . THR B 2 121 ? 13.011  24.946  -15.702 1.00 54.07 121 B 1 
ATOM 3958 O O   . THR B 2 121 ? 13.493  24.461  -16.723 1.00 50.23 121 B 1 
ATOM 3959 C CB  . THR B 2 121 ? 10.560  25.522  -15.673 1.00 48.82 121 B 1 
ATOM 3960 O OG1 . THR B 2 121 ? 9.961   25.292  -16.919 1.00 44.14 121 B 1 
ATOM 3961 C CG2 . THR B 2 121 ? 9.659   26.497  -14.915 1.00 42.00 121 B 1 
ATOM 3962 N N   . GLU B 2 122 ? 13.367  24.536  -14.466 1.00 50.51 122 B 1 
ATOM 3963 C CA  . GLU B 2 122 ? 14.432  23.569  -14.196 1.00 51.72 122 B 1 
ATOM 3964 C C   . GLU B 2 122 ? 14.421  22.384  -15.183 1.00 54.15 122 B 1 
ATOM 3965 O O   . GLU B 2 122 ? 13.411  21.686  -15.314 1.00 50.10 122 B 1 
ATOM 3966 C CB  . GLU B 2 122 ? 14.324  23.005  -12.777 1.00 46.91 122 B 1 
ATOM 3967 C CG  . GLU B 2 122 ? 14.832  23.962  -11.689 1.00 41.50 122 B 1 
ATOM 3968 C CD  . GLU B 2 122 ? 14.883  23.284  -10.307 1.00 37.29 122 B 1 
ATOM 3969 O OE1 . GLU B 2 122 ? 15.660  23.768  -9.459  1.00 33.51 122 B 1 
ATOM 3970 O OE2 . GLU B 2 122 ? 14.167  22.268  -10.120 1.00 34.93 122 B 1 
ATOM 3971 N N   . PRO B 2 123 ? 15.535  22.153  -15.881 1.00 60.61 123 B 1 
ATOM 3972 C CA  . PRO B 2 123 ? 15.552  21.257  -17.021 1.00 62.08 123 B 1 
ATOM 3973 C C   . PRO B 2 123 ? 15.474  19.805  -16.560 1.00 66.17 123 B 1 
ATOM 3974 O O   . PRO B 2 123 ? 16.489  19.158  -16.324 1.00 63.69 123 B 1 
ATOM 3975 C CB  . PRO B 2 123 ? 16.832  21.611  -17.784 1.00 56.63 123 B 1 
ATOM 3976 C CG  . PRO B 2 123 ? 17.774  22.141  -16.698 1.00 53.79 123 B 1 
ATOM 3977 C CD  . PRO B 2 123 ? 16.814  22.830  -15.728 1.00 53.47 123 B 1 
ATOM 3978 N N   . LYS B 2 124 ? 14.259  19.249  -16.507 1.00 66.10 124 B 1 
ATOM 3979 C CA  . LYS B 2 124 ? 14.129  17.795  -16.569 1.00 68.63 124 B 1 
ATOM 3980 C C   . LYS B 2 124 ? 14.764  17.345  -17.882 1.00 72.67 124 B 1 
ATOM 3981 O O   . LYS B 2 124 ? 14.431  17.868  -18.935 1.00 70.64 124 B 1 
ATOM 3982 C CB  . LYS B 2 124 ? 12.665  17.353  -16.475 1.00 62.96 124 B 1 
ATOM 3983 C CG  . LYS B 2 124 ? 12.098  17.510  -15.059 1.00 55.77 124 B 1 
ATOM 3984 C CD  . LYS B 2 124 ? 10.634  17.033  -15.016 1.00 51.00 124 B 1 
ATOM 3985 C CE  . LYS B 2 124 ? 10.044  17.200  -13.617 1.00 45.38 124 B 1 
ATOM 3986 N NZ  . LYS B 2 124 ? 8.586   16.905  -13.595 1.00 40.97 124 B 1 
ATOM 3987 N N   . ALA B 2 125 ? 15.673  16.369  -17.811 1.00 76.09 125 B 1 
ATOM 3988 C CA  . ALA B 2 125 ? 16.419  15.885  -18.976 1.00 78.94 125 B 1 
ATOM 3989 C C   . ALA B 2 125 ? 15.516  15.316  -20.090 1.00 81.86 125 B 1 
ATOM 3990 O O   . ALA B 2 125 ? 15.886  15.314  -21.259 1.00 79.16 125 B 1 
ATOM 3991 C CB  . ALA B 2 125 ? 17.419  14.830  -18.492 1.00 74.86 125 B 1 
ATOM 3992 N N   . THR B 2 126 ? 14.318  14.871  -19.716 1.00 81.30 126 B 1 
ATOM 3993 C CA  . THR B 2 126 ? 13.304  14.319  -20.608 1.00 82.08 126 B 1 
ATOM 3994 C C   . THR B 2 126 ? 11.990  15.068  -20.444 1.00 82.70 126 B 1 
ATOM 3995 O O   . THR B 2 126 ? 11.536  15.308  -19.322 1.00 80.79 126 B 1 
ATOM 3996 C CB  . THR B 2 126 ? 13.101  12.818  -20.363 1.00 80.04 126 B 1 
ATOM 3997 O OG1 . THR B 2 126 ? 12.934  12.560  -18.976 1.00 68.76 126 B 1 
ATOM 3998 C CG2 . THR B 2 126 ? 14.292  11.999  -20.836 1.00 66.98 126 B 1 
ATOM 3999 N N   . ILE B 2 127 ? 11.367  15.417  -21.568 1.00 84.37 127 B 1 
ATOM 4000 C CA  . ILE B 2 127 ? 9.968   15.835  -21.644 1.00 84.40 127 B 1 
ATOM 4001 C C   . ILE B 2 127 ? 9.146   14.557  -21.728 1.00 84.70 127 B 1 
ATOM 4002 O O   . ILE B 2 127 ? 9.445   13.696  -22.560 1.00 83.81 127 B 1 
ATOM 4003 C CB  . ILE B 2 127 ? 9.714   16.749  -22.853 1.00 84.05 127 B 1 
ATOM 4004 C CG1 . ILE B 2 127 ? 10.629  17.985  -22.820 1.00 79.82 127 B 1 
ATOM 4005 C CG2 . ILE B 2 127 ? 8.234   17.173  -22.878 1.00 79.24 127 B 1 
ATOM 4006 C CD1 . ILE B 2 127 ? 10.587  18.834  -24.094 1.00 75.89 127 B 1 
ATOM 4007 N N   . THR B 2 128 ? 8.161   14.419  -20.861 1.00 83.54 128 B 1 
ATOM 4008 C CA  . THR B 2 128 ? 7.309   13.234  -20.827 1.00 81.88 128 B 1 
ATOM 4009 C C   . THR B 2 128 ? 5.892   13.644  -21.181 1.00 81.86 128 B 1 
ATOM 4010 O O   . THR B 2 128 ? 5.275   14.403  -20.445 1.00 80.17 128 B 1 
ATOM 4011 C CB  . THR B 2 128 ? 7.367   12.521  -19.477 1.00 79.38 128 B 1 
ATOM 4012 O OG1 . THR B 2 128 ? 8.677   12.460  -18.956 1.00 69.57 128 B 1 
ATOM 4013 C CG2 . THR B 2 128 ? 6.925   11.073  -19.649 1.00 66.75 128 B 1 
ATOM 4014 N N   . LEU B 2 129 ? 5.408   13.147  -22.313 1.00 81.13 129 B 1 
ATOM 4015 C CA  . LEU B 2 129 ? 4.083   13.452  -22.835 1.00 81.60 129 B 1 
ATOM 4016 C C   . LEU B 2 129 ? 3.100   12.383  -22.360 1.00 81.90 129 B 1 
ATOM 4017 O O   . LEU B 2 129 ? 3.356   11.200  -22.589 1.00 80.69 129 B 1 
ATOM 4018 C CB  . LEU B 2 129 ? 4.117   13.484  -24.368 1.00 81.20 129 B 1 
ATOM 4019 C CG  . LEU B 2 129 ? 5.174   14.409  -24.978 1.00 78.91 129 B 1 
ATOM 4020 C CD1 . LEU B 2 129 ? 5.139   14.252  -26.503 1.00 73.16 129 B 1 
ATOM 4021 C CD2 . LEU B 2 129 ? 4.926   15.867  -24.603 1.00 74.05 129 B 1 
ATOM 4022 N N   . PRO B 2 130 ? 1.976   12.758  -21.738 1.00 80.72 130 B 1 
ATOM 4023 C CA  . PRO B 2 130 ? 0.911   11.810  -21.474 1.00 79.72 130 B 1 
ATOM 4024 C C   . PRO B 2 130 ? 0.215   11.439  -22.789 1.00 80.68 130 B 1 
ATOM 4025 O O   . PRO B 2 130 ? -0.114  12.304  -23.602 1.00 78.83 130 B 1 
ATOM 4026 C CB  . PRO B 2 130 ? -0.013  12.522  -20.484 1.00 77.15 130 B 1 
ATOM 4027 C CG  . PRO B 2 130 ? 0.165   13.993  -20.826 1.00 74.06 130 B 1 
ATOM 4028 C CD  . PRO B 2 130 ? 1.605   14.094  -21.304 1.00 76.84 130 B 1 
ATOM 4029 N N   . CYS B 2 131 ? -0.020  10.145  -22.979 1.00 79.86 131 B 1 
ATOM 4030 C CA  . CYS B 2 131 ? -0.706  9.615   -24.147 1.00 79.66 131 B 1 
ATOM 4031 C C   . CYS B 2 131 ? -1.876  8.728   -23.726 1.00 79.11 131 B 1 
ATOM 4032 O O   . CYS B 2 131 ? -1.828  8.064   -22.692 1.00 77.20 131 B 1 
ATOM 4033 C CB  . CYS B 2 131 ? 0.259   8.835   -25.043 1.00 79.41 131 B 1 
ATOM 4034 S SG  . CYS B 2 131 ? 1.768   9.723   -25.547 1.00 77.14 131 B 1 
ATOM 4035 N N   . ARG B 2 132 ? -2.898  8.672   -24.575 1.00 76.60 132 B 1 
ATOM 4036 C CA  . ARG B 2 132 ? -4.024  7.760   -24.430 1.00 76.19 132 B 1 
ATOM 4037 C C   . ARG B 2 132 ? -4.150  6.893   -25.671 1.00 77.08 132 B 1 
ATOM 4038 O O   . ARG B 2 132 ? -4.030  7.385   -26.784 1.00 75.43 132 B 1 
ATOM 4039 C CB  . ARG B 2 132 ? -5.296  8.572   -24.134 1.00 72.26 132 B 1 
ATOM 4040 C CG  . ARG B 2 132 ? -6.450  7.682   -23.654 1.00 63.40 132 B 1 
ATOM 4041 C CD  . ARG B 2 132 ? -7.665  8.523   -23.264 1.00 59.38 132 B 1 
ATOM 4042 N NE  . ARG B 2 132 ? -8.735  7.686   -22.688 1.00 53.05 132 B 1 
ATOM 4043 C CZ  . ARG B 2 132 ? -9.903  8.097   -22.243 1.00 47.77 132 B 1 
ATOM 4044 N NH1 . ARG B 2 132 ? -10.270 9.350   -22.310 1.00 44.45 132 B 1 
ATOM 4045 N NH2 . ARG B 2 132 ? -10.747 7.243   -21.720 1.00 41.72 132 B 1 
ATOM 4046 N N   . ILE B 2 133 ? -4.405  5.609   -25.474 1.00 73.18 133 B 1 
ATOM 4047 C CA  . ILE B 2 133 ? -4.721  4.676   -26.552 1.00 72.32 133 B 1 
ATOM 4048 C C   . ILE B 2 133 ? -6.237  4.689   -26.727 1.00 70.96 133 B 1 
ATOM 4049 O O   . ILE B 2 133 ? -6.974  4.402   -25.779 1.00 68.50 133 B 1 
ATOM 4050 C CB  . ILE B 2 133 ? -4.160  3.276   -26.253 1.00 70.61 133 B 1 
ATOM 4051 C CG1 . ILE B 2 133 ? -2.623  3.328   -26.077 1.00 66.48 133 B 1 
ATOM 4052 C CG2 . ILE B 2 133 ? -4.541  2.309   -27.388 1.00 66.39 133 B 1 
ATOM 4053 C CD1 . ILE B 2 133 ? -2.032  2.051   -25.496 1.00 62.26 133 B 1 
ATOM 4054 N N   . LYS B 2 134 ? -6.713  5.011   -27.926 1.00 67.19 134 B 1 
ATOM 4055 C CA  . LYS B 2 134 ? -8.138  4.962   -28.265 1.00 66.84 134 B 1 
ATOM 4056 C C   . LYS B 2 134 ? -8.432  3.747   -29.137 1.00 65.65 134 B 1 
ATOM 4057 O O   . LYS B 2 134 ? -7.631  3.362   -29.986 1.00 63.10 134 B 1 
ATOM 4058 C CB  . LYS B 2 134 ? -8.585  6.263   -28.935 1.00 64.84 134 B 1 
ATOM 4059 C CG  . LYS B 2 134 ? -8.667  7.458   -27.968 1.00 60.16 134 B 1 
ATOM 4060 C CD  . LYS B 2 134 ? -9.336  8.628   -28.694 1.00 57.49 134 B 1 
ATOM 4061 C CE  . LYS B 2 134 ? -9.633  9.833   -27.805 1.00 50.90 134 B 1 
ATOM 4062 N NZ  . LYS B 2 134 ? -10.390 10.867  -28.577 1.00 47.41 134 B 1 
ATOM 4063 N N   . GLN B 2 135 ? -9.603  3.155   -28.921 1.00 56.86 135 B 1 
ATOM 4064 C CA  . GLN B 2 135 ? -10.146 2.085   -29.767 1.00 56.71 135 B 1 
ATOM 4065 C C   . GLN B 2 135 ? -11.062 2.631   -30.856 1.00 56.50 135 B 1 
ATOM 4066 O O   . GLN B 2 135 ? -11.158 2.046   -31.921 1.00 56.22 135 B 1 
ATOM 4067 C CB  . GLN B 2 135 ? -10.945 1.116   -28.903 1.00 55.44 135 B 1 
ATOM 4068 C CG  . GLN B 2 135 ? -10.055 0.294   -27.971 1.00 51.46 135 B 1 
ATOM 4069 C CD  . GLN B 2 135 ? -10.880 -0.638  -27.090 1.00 46.24 135 B 1 
ATOM 4070 O OE1 . GLN B 2 135 ? -12.047 -0.430  -26.803 1.00 44.59 135 B 1 
ATOM 4071 N NE2 . GLN B 2 135 ? -10.301 -1.696  -26.603 1.00 41.41 135 B 1 
ATOM 4072 N N   . ILE B 2 136 ? -11.735 3.728   -30.561 1.00 51.15 136 B 1 
ATOM 4073 C CA  . ILE B 2 136 ? -12.617 4.428   -31.495 1.00 51.78 136 B 1 
ATOM 4074 C C   . ILE B 2 136 ? -11.809 5.582   -32.080 1.00 52.82 136 B 1 
ATOM 4075 O O   . ILE B 2 136 ? -11.303 6.421   -31.327 1.00 51.65 136 B 1 
ATOM 4076 C CB  . ILE B 2 136 ? -13.914 4.902   -30.814 1.00 49.73 136 B 1 
ATOM 4077 C CG1 . ILE B 2 136 ? -14.647 3.714   -30.144 1.00 45.46 136 B 1 
ATOM 4078 C CG2 . ILE B 2 136 ? -14.808 5.579   -31.857 1.00 45.24 136 B 1 
ATOM 4079 C CD1 . ILE B 2 136 ? -15.858 4.130   -29.296 1.00 41.30 136 B 1 
ATOM 4080 N N   . ILE B 2 137 ? -11.649 5.569   -33.388 1.00 50.71 137 B 1 
ATOM 4081 C CA  . ILE B 2 137 ? -10.771 6.480   -34.120 1.00 52.52 137 B 1 
ATOM 4082 C C   . ILE B 2 137 ? -11.557 7.063   -35.276 1.00 52.51 137 B 1 
ATOM 4083 O O   . ILE B 2 137 ? -12.237 6.326   -35.986 1.00 51.25 137 B 1 
ATOM 4084 C CB  . ILE B 2 137 ? -9.535  5.732   -34.650 1.00 52.20 137 B 1 
ATOM 4085 C CG1 . ILE B 2 137 ? -8.850  4.887   -33.557 1.00 48.60 137 B 1 
ATOM 4086 C CG2 . ILE B 2 137 ? -8.519  6.724   -35.260 1.00 50.10 137 B 1 
ATOM 4087 C CD1 . ILE B 2 137 ? -7.936  3.848   -34.171 1.00 46.18 137 B 1 
ATOM 4088 N N   . ASN B 2 138 ? -11.414 8.355   -35.498 1.00 48.27 138 B 1 
ATOM 4089 C CA  . ASN B 2 138 ? -11.929 8.980   -36.702 1.00 50.16 138 B 1 
ATOM 4090 C C   . ASN B 2 138 ? -11.065 8.561   -37.895 1.00 48.11 138 B 1 
ATOM 4091 O O   . ASN B 2 138 ? -9.850  8.763   -37.920 1.00 47.97 138 B 1 
ATOM 4092 C CB  . ASN B 2 138 ? -11.992 10.497  -36.512 1.00 51.60 138 B 1 
ATOM 4093 C CG  . ASN B 2 138 ? -12.943 10.906  -35.397 1.00 49.13 138 B 1 
ATOM 4094 O OD1 . ASN B 2 138 ? -13.952 10.277  -35.150 1.00 45.09 138 B 1 
ATOM 4095 N ND2 . ASN B 2 138 ? -12.610 11.963  -34.687 1.00 46.66 138 B 1 
ATOM 4096 N N   . MET B 2 139 ? -11.675 7.931   -38.880 1.00 42.98 139 B 1 
ATOM 4097 C CA  . MET B 2 139 ? -10.957 7.594   -40.109 1.00 43.12 139 B 1 
ATOM 4098 C C   . MET B 2 139 ? -10.754 8.862   -40.938 1.00 42.11 139 B 1 
ATOM 4099 O O   . MET B 2 139 ? -11.697 9.417   -41.482 1.00 41.60 139 B 1 
ATOM 4100 C CB  . MET B 2 139 ? -11.707 6.536   -40.919 1.00 44.55 139 B 1 
ATOM 4101 C CG  . MET B 2 139 ? -11.527 5.123   -40.341 1.00 40.73 139 B 1 
ATOM 4102 S SD  . MET B 2 139 ? -12.131 3.846   -41.485 1.00 36.42 139 B 1 
ATOM 4103 C CE  . MET B 2 139 ? -11.375 2.386   -40.756 1.00 33.78 139 B 1 
ATOM 4104 N N   . TRP B 2 140 ? -9.495  9.234   -41.146 1.00 47.50 140 B 1 
ATOM 4105 C CA  . TRP B 2 140 ? -9.119  10.371  -41.987 1.00 45.58 140 B 1 
ATOM 4106 C C   . TRP B 2 140 ? -9.682  10.316  -43.414 1.00 45.21 140 B 1 
ATOM 4107 O O   . TRP B 2 140 ? -9.961  11.345  -44.021 1.00 42.86 140 B 1 
ATOM 4108 C CB  . TRP B 2 140 ? -7.586  10.428  -42.056 1.00 43.33 140 B 1 
ATOM 4109 C CG  . TRP B 2 140 ? -6.893  10.859  -40.809 1.00 40.80 140 B 1 
ATOM 4110 C CD1 . TRP B 2 140 ? -6.764  10.142  -39.668 1.00 35.89 140 B 1 
ATOM 4111 C CD2 . TRP B 2 140 ? -6.211  12.136  -40.566 1.00 38.72 140 B 1 
ATOM 4112 N NE1 . TRP B 2 140 ? -6.048  10.877  -38.727 1.00 34.34 140 B 1 
ATOM 4113 C CE2 . TRP B 2 140 ? -5.693  12.101  -39.239 1.00 36.54 140 B 1 
ATOM 4114 C CE3 . TRP B 2 140 ? -5.991  13.288  -41.347 1.00 37.22 140 B 1 
ATOM 4115 C CZ2 . TRP B 2 140 ? -4.976  13.192  -38.700 1.00 34.88 140 B 1 
ATOM 4116 C CZ3 . TRP B 2 140 ? -5.279  14.369  -40.804 1.00 32.87 140 B 1 
ATOM 4117 C CH2 . TRP B 2 140 ? -4.776  14.326  -39.498 1.00 32.95 140 B 1 
ATOM 4118 N N   . GLN B 2 141 ? -9.821  9.119   -43.988 1.00 44.03 141 B 1 
ATOM 4119 C CA  . GLN B 2 141 ? -10.240 8.938   -45.381 1.00 45.13 141 B 1 
ATOM 4120 C C   . GLN B 2 141 ? -11.758 8.814   -45.573 1.00 45.10 141 B 1 
ATOM 4121 O O   . GLN B 2 141 ? -12.233 8.906   -46.711 1.00 43.58 141 B 1 
ATOM 4122 C CB  . GLN B 2 141 ? -9.563  7.687   -45.950 1.00 45.20 141 B 1 
ATOM 4123 C CG  . GLN B 2 141 ? -8.049  7.846   -46.113 1.00 42.00 141 B 1 
ATOM 4124 C CD  . GLN B 2 141 ? -7.410  6.618   -46.777 1.00 37.46 141 B 1 
ATOM 4125 O OE1 . GLN B 2 141 ? -8.015  5.563   -46.928 1.00 37.02 141 B 1 
ATOM 4126 N NE2 . GLN B 2 141 ? -6.177  6.706   -47.179 1.00 34.89 141 B 1 
ATOM 4127 N N   . ARG B 2 142 ? -12.518 8.537   -44.512 1.00 42.75 142 B 1 
ATOM 4128 C CA  . ARG B 2 142 ? -13.967 8.340   -44.594 1.00 44.85 142 B 1 
ATOM 4129 C C   . ARG B 2 142 ? -14.652 9.074   -43.456 1.00 42.82 142 B 1 
ATOM 4130 O O   . ARG B 2 142 ? -14.207 8.983   -42.315 1.00 40.44 142 B 1 
ATOM 4131 C CB  . ARG B 2 142 ? -14.342 6.851   -44.582 1.00 44.95 142 B 1 
ATOM 4132 C CG  . ARG B 2 142 ? -14.006 6.152   -45.907 1.00 41.11 142 B 1 
ATOM 4133 C CD  . ARG B 2 142 ? -14.519 4.710   -45.893 1.00 38.37 142 B 1 
ATOM 4134 N NE  . ARG B 2 142 ? -14.273 4.031   -47.179 1.00 33.24 142 B 1 
ATOM 4135 C CZ  . ARG B 2 142 ? -14.610 2.789   -47.493 1.00 30.58 142 B 1 
ATOM 4136 N NH1 . ARG B 2 142 ? -15.217 2.029   -46.639 1.00 27.86 142 B 1 
ATOM 4137 N NH2 . ARG B 2 142 ? -14.339 2.318   -48.673 1.00 26.50 142 B 1 
ATOM 4138 N N   . VAL B 2 143 ? -15.763 9.704   -43.775 1.00 44.40 143 B 1 
ATOM 4139 C CA  . VAL B 2 143 ? -16.670 10.250  -42.773 1.00 47.04 143 B 1 
ATOM 4140 C C   . VAL B 2 143 ? -17.258 9.075   -42.000 1.00 48.11 143 B 1 
ATOM 4141 O O   . VAL B 2 143 ? -18.160 8.394   -42.492 1.00 44.92 143 B 1 
ATOM 4142 C CB  . VAL B 2 143 ? -17.758 11.124  -43.415 1.00 45.10 143 B 1 
ATOM 4143 C CG1 . VAL B 2 143 ? -18.614 11.811  -42.351 1.00 39.67 143 B 1 
ATOM 4144 C CG2 . VAL B 2 143 ? -17.136 12.223  -44.303 1.00 42.99 143 B 1 
ATOM 4145 N N   . GLY B 2 144 ? -16.699 8.785   -40.823 1.00 47.15 144 B 1 
ATOM 4146 C CA  . GLY B 2 144 ? -17.147 7.688   -39.975 1.00 49.86 144 B 1 
ATOM 4147 C C   . GLY B 2 144 ? -16.118 7.303   -38.915 1.00 51.14 144 B 1 
ATOM 4148 O O   . GLY B 2 144 ? -14.926 7.570   -39.054 1.00 48.32 144 B 1 
ATOM 4149 N N   . GLN B 2 145 ? -16.604 6.657   -37.879 1.00 43.34 145 B 1 
ATOM 4150 C CA  . GLN B 2 145 ? -15.765 6.123   -36.811 1.00 50.40 145 B 1 
ATOM 4151 C C   . GLN B 2 145 ? -15.489 4.641   -37.061 1.00 51.56 145 B 1 
ATOM 4152 O O   . GLN B 2 145 ? -16.377 3.882   -37.449 1.00 51.43 145 B 1 
ATOM 4153 C CB  . GLN B 2 145 ? -16.416 6.358   -35.453 1.00 52.39 145 B 1 
ATOM 4154 C CG  . GLN B 2 145 ? -16.464 7.857   -35.083 1.00 47.93 145 B 1 
ATOM 4155 C CD  . GLN B 2 145 ? -17.113 8.111   -33.722 1.00 44.65 145 B 1 
ATOM 4156 O OE1 . GLN B 2 145 ? -17.638 7.211   -33.076 1.00 41.64 145 B 1 
ATOM 4157 N NE2 . GLN B 2 145 ? -17.110 9.324   -33.244 1.00 42.29 145 B 1 
ATOM 4158 N N   . ALA B 2 146 ? -14.254 4.218   -36.816 1.00 50.13 146 B 1 
ATOM 4159 C CA  . ALA B 2 146 ? -13.868 2.820   -36.811 1.00 55.87 146 B 1 
ATOM 4160 C C   . ALA B 2 146 ? -13.560 2.375   -35.375 1.00 56.51 146 B 1 
ATOM 4161 O O   . ALA B 2 146 ? -12.800 3.036   -34.662 1.00 55.61 146 B 1 
ATOM 4162 C CB  . ALA B 2 146 ? -12.670 2.616   -37.737 1.00 55.40 146 B 1 
ATOM 4163 N N   . MET B 2 147 ? -14.129 1.249   -34.987 1.00 46.40 147 B 1 
ATOM 4164 C CA  . MET B 2 147 ? -13.825 0.618   -33.704 1.00 50.57 147 B 1 
ATOM 4165 C C   . MET B 2 147 ? -12.816 -0.516  -33.910 1.00 51.84 147 B 1 
ATOM 4166 O O   . MET B 2 147 ? -13.060 -1.451  -34.662 1.00 52.49 147 B 1 
ATOM 4167 C CB  . MET B 2 147 ? -15.113 0.153   -33.038 1.00 52.94 147 B 1 
ATOM 4168 C CG  . MET B 2 147 ? -14.865 -0.306  -31.584 1.00 46.85 147 B 1 
ATOM 4169 S SD  . MET B 2 147 ? -16.388 -0.779  -30.733 1.00 41.00 147 B 1 
ATOM 4170 C CE  . MET B 2 147 ? -15.720 -1.175  -29.097 1.00 35.93 147 B 1 
ATOM 4171 N N   . TYR B 2 148 ? -11.681 -0.427  -33.215 1.00 52.34 148 B 1 
ATOM 4172 C CA  . TYR B 2 148 ? -10.627 -1.430  -33.234 1.00 55.64 148 B 1 
ATOM 4173 C C   . TYR B 2 148 ? -10.699 -2.338  -32.000 1.00 55.86 148 B 1 
ATOM 4174 O O   . TYR B 2 148 ? -11.372 -2.046  -31.009 1.00 54.41 148 B 1 
ATOM 4175 C CB  . TYR B 2 148 ? -9.262  -0.756  -33.396 1.00 55.02 148 B 1 
ATOM 4176 C CG  . TYR B 2 148 ? -9.052  -0.165  -34.774 1.00 50.40 148 B 1 
ATOM 4177 C CD1 . TYR B 2 148 ? -8.463  -0.935  -35.795 1.00 47.30 148 B 1 
ATOM 4178 C CD2 . TYR B 2 148 ? -9.478  1.143   -35.052 1.00 48.03 148 B 1 
ATOM 4179 C CE1 . TYR B 2 148 ? -8.285  -0.399  -37.079 1.00 43.22 148 B 1 
ATOM 4180 C CE2 . TYR B 2 148 ? -9.308  1.689   -36.339 1.00 44.49 148 B 1 
ATOM 4181 C CZ  . TYR B 2 148 ? -8.714  0.919   -37.356 1.00 43.75 148 B 1 
ATOM 4182 O OH  . TYR B 2 148 ? -8.545  1.447   -38.605 1.00 40.74 148 B 1 
ATOM 4183 N N   . ALA B 2 149 ? -9.986  -3.457  -32.088 1.00 53.70 149 B 1 
ATOM 4184 C CA  . ALA B 2 149 ? -9.902  -4.417  -30.993 1.00 54.23 149 B 1 
ATOM 4185 C C   . ALA B 2 149 ? -9.328  -3.783  -29.706 1.00 55.15 149 B 1 
ATOM 4186 O O   . ALA B 2 149 ? -8.579  -2.799  -29.778 1.00 53.65 149 B 1 
ATOM 4187 C CB  . ALA B 2 149 ? -9.074  -5.620  -31.456 1.00 51.68 149 B 1 
ATOM 4188 N N   . PRO B 2 150 ? -9.636  -4.352  -28.523 1.00 51.41 150 B 1 
ATOM 4189 C CA  . PRO B 2 150 ? -9.039  -3.907  -27.269 1.00 54.74 150 B 1 
ATOM 4190 C C   . PRO B 2 150 ? -7.504  -3.930  -27.294 1.00 57.21 150 B 1 
ATOM 4191 O O   . PRO B 2 150 ? -6.922  -4.775  -27.980 1.00 57.06 150 B 1 
ATOM 4192 C CB  . PRO B 2 150 ? -9.580  -4.843  -26.184 1.00 53.38 150 B 1 
ATOM 4193 C CG  . PRO B 2 150 ? -10.904 -5.331  -26.774 1.00 52.60 150 B 1 
ATOM 4194 C CD  . PRO B 2 150 ? -10.622 -5.383  -28.268 1.00 57.17 150 B 1 
ATOM 4195 N N   . PRO B 2 151 ? -6.846  -3.065  -26.502 1.00 57.17 151 B 1 
ATOM 4196 C CA  . PRO B 2 151 ? -5.394  -2.994  -26.438 1.00 59.86 151 B 1 
ATOM 4197 C C   . PRO B 2 151 ? -4.730  -4.348  -26.180 1.00 61.24 151 B 1 
ATOM 4198 O O   . PRO B 2 151 ? -5.161  -5.126  -25.320 1.00 61.82 151 B 1 
ATOM 4199 C CB  . PRO B 2 151 ? -5.078  -1.989  -25.334 1.00 58.04 151 B 1 
ATOM 4200 C CG  . PRO B 2 151 ? -6.278  -1.059  -25.342 1.00 55.70 151 B 1 
ATOM 4201 C CD  . PRO B 2 151 ? -7.423  -1.998  -25.693 1.00 60.02 151 B 1 
ATOM 4202 N N   . ILE B 2 152 ? -3.652  -4.621  -26.907 1.00 56.99 152 B 1 
ATOM 4203 C CA  . ILE B 2 152 ? -2.908  -5.874  -26.836 1.00 59.97 152 B 1 
ATOM 4204 C C   . ILE B 2 152 ? -2.290  -6.041  -25.443 1.00 60.99 152 B 1 
ATOM 4205 O O   . ILE B 2 152 ? -1.753  -5.087  -24.871 1.00 60.03 152 B 1 
ATOM 4206 C CB  . ILE B 2 152 ? -1.846  -5.941  -27.965 1.00 57.72 152 B 1 
ATOM 4207 C CG1 . ILE B 2 152 ? -2.506  -5.732  -29.349 1.00 53.02 152 B 1 
ATOM 4208 C CG2 . ILE B 2 152 ? -1.107  -7.287  -27.935 1.00 51.78 152 B 1 
ATOM 4209 C CD1 . ILE B 2 152 ? -1.504  -5.611  -30.507 1.00 48.06 152 B 1 
ATOM 4210 N N   . LYS B 2 153 ? -2.322  -7.248  -24.876 1.00 57.74 153 B 1 
ATOM 4211 C CA  . LYS B 2 153 ? -1.643  -7.530  -23.608 1.00 57.88 153 B 1 
ATOM 4212 C C   . LYS B 2 153 ? -0.117  -7.436  -23.778 1.00 58.51 153 B 1 
ATOM 4213 O O   . LYS B 2 153 ? 0.434   -7.999  -24.712 1.00 55.13 153 B 1 
ATOM 4214 C CB  . LYS B 2 153 ? -2.053  -8.899  -23.047 1.00 55.95 153 B 1 
ATOM 4215 C CG  . LYS B 2 153 ? -3.522  -8.950  -22.603 1.00 51.37 153 B 1 
ATOM 4216 C CD  . LYS B 2 153 ? -3.854  -10.305 -21.967 1.00 46.03 153 B 1 
ATOM 4217 C CE  . LYS B 2 153 ? -5.311  -10.351 -21.497 1.00 41.14 153 B 1 
ATOM 4218 N NZ  . LYS B 2 153 ? -5.656  -11.635 -20.855 1.00 36.55 153 B 1 
ATOM 4219 N N   . GLY B 2 154 ? 0.567   -6.771  -22.856 1.00 60.12 154 B 1 
ATOM 4220 C CA  . GLY B 2 154 ? 2.024   -6.648  -22.866 1.00 62.36 154 B 1 
ATOM 4221 C C   . GLY B 2 154 ? 2.518   -5.203  -22.849 1.00 65.61 154 B 1 
ATOM 4222 O O   . GLY B 2 154 ? 1.742   -4.265  -22.974 1.00 63.19 154 B 1 
ATOM 4223 N N   . SER B 2 155 ? 3.832   -5.028  -22.674 1.00 66.28 155 B 1 
ATOM 4224 C CA  . SER B 2 155 ? 4.459   -3.715  -22.818 1.00 68.20 155 B 1 
ATOM 4225 C C   . SER B 2 155 ? 4.565   -3.371  -24.292 1.00 69.99 155 B 1 
ATOM 4226 O O   . SER B 2 155 ? 5.115   -4.162  -25.065 1.00 68.70 155 B 1 
ATOM 4227 C CB  . SER B 2 155 ? 5.848   -3.672  -22.187 1.00 65.65 155 B 1 
ATOM 4228 O OG  . SER B 2 155 ? 6.688   -4.679  -22.718 1.00 58.87 155 B 1 
ATOM 4229 N N   . ILE B 2 156 ? 4.116   -2.189  -24.667 1.00 71.65 156 B 1 
ATOM 4230 C CA  . ILE B 2 156 ? 4.329   -1.648  -26.003 1.00 73.97 156 B 1 
ATOM 4231 C C   . ILE B 2 156 ? 5.414   -0.587  -25.891 1.00 75.55 156 B 1 
ATOM 4232 O O   . ILE B 2 156 ? 5.280   0.344   -25.097 1.00 74.96 156 B 1 
ATOM 4233 C CB  . ILE B 2 156 ? 3.037   -1.111  -26.622 1.00 71.98 156 B 1 
ATOM 4234 C CG1 . ILE B 2 156 ? 1.960   -2.221  -26.620 1.00 65.69 156 B 1 
ATOM 4235 C CG2 . ILE B 2 156 ? 3.305   -0.614  -28.042 1.00 65.41 156 B 1 
ATOM 4236 C CD1 . ILE B 2 156 ? 0.619   -1.763  -27.162 1.00 61.57 156 B 1 
ATOM 4237 N N   . ARG B 2 157 ? 6.485   -0.762  -26.648 1.00 78.33 157 B 1 
ATOM 4238 C CA  . ARG B 2 157 ? 7.550   0.232   -26.785 1.00 79.61 157 B 1 
ATOM 4239 C C   . ARG B 2 157 ? 7.678   0.582   -28.251 1.00 80.09 157 B 1 
ATOM 4240 O O   . ARG B 2 157 ? 7.983   -0.283  -29.061 1.00 76.77 157 B 1 
ATOM 4241 C CB  . ARG B 2 157 ? 8.852   -0.298  -26.176 1.00 77.84 157 B 1 
ATOM 4242 C CG  . ARG B 2 157 ? 9.995   0.719   -26.300 1.00 73.00 157 B 1 
ATOM 4243 C CD  . ARG B 2 157 ? 11.253  0.189   -25.601 1.00 71.40 157 B 1 
ATOM 4244 N NE  . ARG B 2 157 ? 12.396  1.078   -25.796 1.00 64.81 157 B 1 
ATOM 4245 C CZ  . ARG B 2 157 ? 13.497  1.170   -25.050 1.00 58.38 157 B 1 
ATOM 4246 N NH1 . ARG B 2 157 ? 13.655  0.452   -23.983 1.00 53.34 157 B 1 
ATOM 4247 N NH2 . ARG B 2 157 ? 14.437  1.979   -25.400 1.00 51.98 157 B 1 
ATOM 4248 N N   . CYS B 2 158 ? 7.471   1.833   -28.552 1.00 80.23 158 B 1 
ATOM 4249 C CA  . CYS B 2 158 ? 7.524   2.368   -29.896 1.00 79.22 158 B 1 
ATOM 4250 C C   . CYS B 2 158 ? 8.621   3.423   -29.949 1.00 80.63 158 B 1 
ATOM 4251 O O   . CYS B 2 158 ? 8.538   4.415   -29.231 1.00 77.87 158 B 1 
ATOM 4252 C CB  . CYS B 2 158 ? 6.165   2.967   -30.246 1.00 76.65 158 B 1 
ATOM 4253 S SG  . CYS B 2 158 ? 4.824   1.769   -30.007 1.00 68.54 158 B 1 
ATOM 4254 N N   . GLU B 2 159 ? 9.619   3.176   -30.748 1.00 79.86 159 B 1 
ATOM 4255 C CA  . GLU B 2 159 ? 10.650  4.165   -31.037 1.00 80.03 159 B 1 
ATOM 4256 C C   . GLU B 2 159 ? 10.388  4.722   -32.425 1.00 79.34 159 B 1 
ATOM 4257 O O   . GLU B 2 159 ? 10.309  3.973   -33.401 1.00 75.18 159 B 1 
ATOM 4258 C CB  . GLU B 2 159 ? 12.051  3.570   -30.889 1.00 78.80 159 B 1 
ATOM 4259 C CG  . GLU B 2 159 ? 12.323  3.206   -29.425 1.00 70.08 159 B 1 
ATOM 4260 C CD  . GLU B 2 159 ? 13.728  2.703   -29.132 1.00 66.87 159 B 1 
ATOM 4261 O OE1 . GLU B 2 159 ? 14.010  2.528   -27.913 1.00 59.11 159 B 1 
ATOM 4262 O OE2 . GLU B 2 159 ? 14.516  2.472   -30.062 1.00 61.80 159 B 1 
ATOM 4263 N N   . SER B 2 160 ? 10.233  6.023   -32.499 1.00 79.55 160 B 1 
ATOM 4264 C CA  . SER B 2 160 ? 10.083  6.726   -33.764 1.00 78.64 160 B 1 
ATOM 4265 C C   . SER B 2 160 ? 10.940  7.976   -33.759 1.00 80.89 160 B 1 
ATOM 4266 O O   . SER B 2 160 ? 11.329  8.501   -32.715 1.00 78.80 160 B 1 
ATOM 4267 C CB  . SER B 2 160 ? 8.612   7.008   -34.066 1.00 74.22 160 B 1 
ATOM 4268 O OG  . SER B 2 160 ? 8.026   7.837   -33.080 1.00 64.25 160 B 1 
ATOM 4269 N N   . ASN B 2 161 ? 11.256  8.441   -34.948 1.00 75.71 161 B 1 
ATOM 4270 C CA  . ASN B 2 161 ? 12.013  9.662   -35.136 1.00 77.62 161 B 1 
ATOM 4271 C C   . ASN B 2 161 ? 11.083  10.718  -35.728 1.00 77.13 161 B 1 
ATOM 4272 O O   . ASN B 2 161 ? 10.504  10.506  -36.790 1.00 75.24 161 B 1 
ATOM 4273 C CB  . ASN B 2 161 ? 13.227  9.360   -36.025 1.00 77.51 161 B 1 
ATOM 4274 C CG  . ASN B 2 161 ? 14.313  8.593   -35.285 1.00 75.29 161 B 1 
ATOM 4275 O OD1 . ASN B 2 161 ? 14.510  8.703   -34.092 1.00 68.32 161 B 1 
ATOM 4276 N ND2 . ASN B 2 161 ? 15.084  7.808   -35.995 1.00 68.85 161 B 1 
ATOM 4277 N N   . ILE B 2 162 ? 10.978  11.847  -35.051 1.00 78.19 162 B 1 
ATOM 4278 C CA  . ILE B 2 162 ? 10.293  13.018  -35.586 1.00 77.30 162 B 1 
ATOM 4279 C C   . ILE B 2 162 ? 11.206  13.612  -36.660 1.00 77.22 162 B 1 
ATOM 4280 O O   . ILE B 2 162 ? 12.269  14.151  -36.347 1.00 76.14 162 B 1 
ATOM 4281 C CB  . ILE B 2 162 ? 9.947   14.023  -34.468 1.00 76.05 162 B 1 
ATOM 4282 C CG1 . ILE B 2 162 ? 9.119   13.369  -33.350 1.00 73.38 162 B 1 
ATOM 4283 C CG2 . ILE B 2 162 ? 9.206   15.222  -35.075 1.00 73.01 162 B 1 
ATOM 4284 C CD1 . ILE B 2 162 ? 8.879   14.277  -32.134 1.00 67.69 162 B 1 
ATOM 4285 N N   . THR B 2 163 ? 10.799  13.481  -37.917 1.00 76.99 163 B 1 
ATOM 4286 C CA  . THR B 2 163 ? 11.550  13.991  -39.081 1.00 76.65 163 B 1 
ATOM 4287 C C   . THR B 2 163 ? 10.986  15.294  -39.632 1.00 77.75 163 B 1 
ATOM 4288 O O   . THR B 2 163 ? 11.651  15.983  -40.412 1.00 73.24 163 B 1 
ATOM 4289 C CB  . THR B 2 163 ? 11.594  12.949  -40.196 1.00 74.81 163 B 1 
ATOM 4290 O OG1 . THR B 2 163 ? 10.282  12.503  -40.490 1.00 70.00 163 B 1 
ATOM 4291 C CG2 . THR B 2 163 ? 12.400  11.710  -39.790 1.00 67.63 163 B 1 
ATOM 4292 N N   . GLY B 2 164 ? 9.769   15.642  -39.217 1.00 71.79 164 B 1 
ATOM 4293 C CA  . GLY B 2 164 ? 9.098   16.866  -39.635 1.00 72.09 164 B 1 
ATOM 4294 C C   . GLY B 2 164 ? 7.990   17.261  -38.669 1.00 71.89 164 B 1 
ATOM 4295 O O   . GLY B 2 164 ? 7.541   16.449  -37.856 1.00 70.00 164 B 1 
ATOM 4296 N N   . LEU B 2 165 ? 7.551   18.510  -38.764 1.00 68.26 165 B 1 
ATOM 4297 C CA  . LEU B 2 165 ? 6.434   19.089  -38.032 1.00 70.07 165 B 1 
ATOM 4298 C C   . LEU B 2 165 ? 5.489   19.749  -39.032 1.00 68.18 165 B 1 
ATOM 4299 O O   . LEU B 2 165 ? 5.930   20.204  -40.090 1.00 66.18 165 B 1 
ATOM 4300 C CB  . LEU B 2 165 ? 6.956   20.105  -37.001 1.00 68.99 165 B 1 
ATOM 4301 C CG  . LEU B 2 165 ? 7.847   19.502  -35.898 1.00 65.04 165 B 1 
ATOM 4302 C CD1 . LEU B 2 165 ? 8.469   20.632  -35.068 1.00 60.60 165 B 1 
ATOM 4303 C CD2 . LEU B 2 165 ? 7.055   18.611  -34.944 1.00 61.52 165 B 1 
ATOM 4304 N N   . LEU B 2 166 ? 4.203   19.795  -38.694 1.00 67.65 166 B 1 
ATOM 4305 C CA  . LEU B 2 166 ? 3.134   20.422  -39.464 1.00 67.36 166 B 1 
ATOM 4306 C C   . LEU B 2 166 ? 2.551   21.609  -38.715 1.00 60.43 166 B 1 
ATOM 4307 O O   . LEU B 2 166 ? 2.387   21.497  -37.482 1.00 54.42 166 B 1 
ATOM 4308 C CB  . LEU B 2 166 ? 2.059   19.380  -39.808 1.00 61.65 166 B 1 
ATOM 4309 C CG  . LEU B 2 166 ? 2.465   18.435  -40.964 1.00 54.89 166 B 1 
ATOM 4310 C CD1 . LEU B 2 166 ? 1.553   17.206  -40.983 1.00 49.44 166 B 1 
ATOM 4311 C CD2 . LEU B 2 166 ? 2.301   19.143  -42.305 1.00 48.98 166 B 1 
ATOM 4312 O OXT . LEU B 2 166 ? 2.252   22.623  -39.410 1.00 46.81 166 B 1 
#
