# Supplementary material for: Modeling Human Protein Physical Interactions Involved in HIV Attachment In Silico
Source: Int J Mol Sci. 2025 Nov 20;26(22):11209. doi: 10.3390/ijms262211209 (PMC12652853; doi:10.3390/ijms262211209)
Supplement: Supplementary file 1 [file ijms-26-11209-s001.zip › Models/For gp120/cxcr6_gp120_model.cif]

# By using this file you agree to the legally binding terms of use found at alphafoldserver.com/output-terms
data_3fe7ee8cc5b0ce39
#
_entry.id 3fe7ee8cc5b0ce39
#
loop_
_atom_type.symbol
C 
N 
O 
S 
#
loop_
_audit_author.name
_audit_author.pdbx_ordinal
"Google DeepMind" 1 
"Isomorphic Labs" 2 
#
_audit_conform.dict_location https://raw.githubusercontent.com/ihmwg/ModelCIF/master/dist/mmcif_ma.dic
_audit_conform.dict_name     mmcif_ma.dic
_audit_conform.dict_version  1.4.5
#
loop_
_chem_comp.formula
_chem_comp.formula_weight
_chem_comp.id
_chem_comp.mon_nstd_flag
_chem_comp.name
_chem_comp.pdbx_smiles
_chem_comp.pdbx_synonyms
_chem_comp.type
"C3 H7 N O2"    89.093  ALA y ALANINE         C[C@H](N)C(O)=O                  ? "L-PEPTIDE LINKING" 
"C6 H15 N4 O2"  175.209 ARG y ARGININE        N[C@@H](CCCNC(N)=[NH2+])C(O)=O   ? "L-PEPTIDE LINKING" 
"C4 H8 N2 O3"   132.118 ASN y ASPARAGINE      N[C@@H](CC(N)=O)C(O)=O           ? "L-PEPTIDE LINKING" 
"C4 H7 N O4"    133.103 ASP y "ASPARTIC ACID" N[C@@H](CC(O)=O)C(O)=O           ? "L-PEPTIDE LINKING" 
"C3 H7 N O2 S"  121.158 CYS y CYSTEINE        N[C@@H](CS)C(O)=O                ? "L-PEPTIDE LINKING" 
"C5 H10 N2 O3"  146.144 GLN y GLUTAMINE       N[C@@H](CCC(N)=O)C(O)=O          ? "L-PEPTIDE LINKING" 
"C5 H9 N O4"    147.129 GLU y "GLUTAMIC ACID" N[C@@H](CCC(O)=O)C(O)=O          ? "L-PEPTIDE LINKING" 
"C2 H5 N O2"    75.067  GLY y GLYCINE         NCC(O)=O                         ? "PEPTIDE LINKING"   
"C6 H10 N3 O2"  156.162 HIS y HISTIDINE       N[C@@H](Cc1c[nH]c[nH+]1)C(O)=O   ? "L-PEPTIDE LINKING" 
"C6 H13 N O2"   131.173 ILE y ISOLEUCINE      CC[C@H](C)[C@H](N)C(O)=O         ? "L-PEPTIDE LINKING" 
"C6 H13 N O2"   131.173 LEU y LEUCINE         CC(C)C[C@H](N)C(O)=O             ? "L-PEPTIDE LINKING" 
"C6 H15 N2 O2"  147.195 LYS y LYSINE          N[C@@H](CCCC[NH3+])C(O)=O        ? "L-PEPTIDE LINKING" 
"C5 H11 N O2 S" 149.211 MET y METHIONINE      CSCC[C@H](N)C(O)=O               ? "L-PEPTIDE LINKING" 
"C9 H11 N O2"   165.189 PHE y PHENYLALANINE   N[C@@H](Cc1ccccc1)C(O)=O         ? "L-PEPTIDE LINKING" 
"C5 H9 N O2"    115.130 PRO y PROLINE         OC(=O)[C@@H]1CCCN1               ? "L-PEPTIDE LINKING" 
"C3 H7 N O3"    105.093 SER y SERINE          N[C@@H](CO)C(O)=O                ? "L-PEPTIDE LINKING" 
"C4 H9 N O3"    119.119 THR y THREONINE       C[C@@H](O)[C@H](N)C(O)=O         ? "L-PEPTIDE LINKING" 
"C11 H12 N2 O2" 204.225 TRP y TRYPTOPHAN      N[C@@H](Cc1c[nH]c2ccccc12)C(O)=O ? "L-PEPTIDE LINKING" 
"C9 H11 N O3"   181.189 TYR y TYROSINE        N[C@@H](Cc1ccc(O)cc1)C(O)=O      ? "L-PEPTIDE LINKING" 
"C5 H11 N O2"   117.146 VAL y VALINE          CC(C)[C@H](N)C(O)=O              ? "L-PEPTIDE LINKING" 
#
_citation.book_publisher          ?
_citation.country                 UK
_citation.id                      primary
_citation.journal_full            Nature
_citation.journal_id_ASTM         NATUAS
_citation.journal_id_CSD          0006
_citation.journal_id_ISSN         0028-0836
_citation.journal_volume          630
_citation.page_first              493
_citation.page_last               500
_citation.pdbx_database_id_DOI    10.1038/s41586-024-07487-w
_citation.pdbx_database_id_PubMed 38718835
_citation.title                   "Accurate structure prediction of biomolecular interactions with AlphaFold 3"
_citation.year                    2024
#
loop_
_citation_author.citation_id
_citation_author.name
_citation_author.ordinal
primary "Google DeepMind" 1 
primary "Isomorphic Labs" 2 
#
loop_
_entity.id
_entity.pdbx_description
_entity.type
1 . polymer 
2 . polymer 
#
loop_
_entity_poly.entity_id
_entity_poly.pdbx_strand_id
_entity_poly.type
1 A polypeptide(L) 
2 B polypeptide(L) 
#
loop_
_entity_poly_seq.entity_id
_entity_poly_seq.hetero
_entity_poly_seq.mon_id
_entity_poly_seq.num
1 n MET 1   
1 n ALA 2   
1 n GLU 3   
1 n HIS 4   
1 n ASP 5   
1 n TYR 6   
1 n HIS 7   
1 n GLU 8   
1 n ASP 9   
1 n TYR 10  
1 n GLY 11  
1 n PHE 12  
1 n SER 13  
1 n SER 14  
1 n PHE 15  
1 n ASN 16  
1 n ASP 17  
1 n SER 18  
1 n SER 19  
1 n GLN 20  
1 n GLU 21  
1 n GLU 22  
1 n HIS 23  
1 n GLN 24  
1 n ASP 25  
1 n PHE 26  
1 n LEU 27  
1 n GLN 28  
1 n PHE 29  
1 n SER 30  
1 n LYS 31  
1 n VAL 32  
1 n PHE 33  
1 n LEU 34  
1 n PRO 35  
1 n CYS 36  
1 n MET 37  
1 n TYR 38  
1 n LEU 39  
1 n VAL 40  
1 n VAL 41  
1 n PHE 42  
1 n VAL 43  
1 n CYS 44  
1 n GLY 45  
1 n LEU 46  
1 n VAL 47  
1 n GLY 48  
1 n ASN 49  
1 n SER 50  
1 n LEU 51  
1 n VAL 52  
1 n LEU 53  
1 n VAL 54  
1 n ILE 55  
1 n SER 56  
1 n ILE 57  
1 n PHE 58  
1 n TYR 59  
1 n HIS 60  
1 n LYS 61  
1 n LEU 62  
1 n GLN 63  
1 n SER 64  
1 n LEU 65  
1 n THR 66  
1 n ASP 67  
1 n VAL 68  
1 n PHE 69  
1 n LEU 70  
1 n VAL 71  
1 n ASN 72  
1 n LEU 73  
1 n PRO 74  
1 n LEU 75  
1 n ALA 76  
1 n ASP 77  
1 n LEU 78  
1 n VAL 79  
1 n PHE 80  
1 n VAL 81  
1 n CYS 82  
1 n THR 83  
1 n LEU 84  
1 n PRO 85  
1 n PHE 86  
1 n TRP 87  
1 n ALA 88  
1 n TYR 89  
1 n ALA 90  
1 n GLY 91  
1 n ILE 92  
1 n HIS 93  
1 n GLU 94  
1 n TRP 95  
1 n VAL 96  
1 n PHE 97  
1 n GLY 98  
1 n GLN 99  
1 n VAL 100 
1 n MET 101 
1 n CYS 102 
1 n LYS 103 
1 n SER 104 
1 n LEU 105 
1 n LEU 106 
1 n GLY 107 
1 n ILE 108 
1 n TYR 109 
1 n THR 110 
1 n ILE 111 
1 n ASN 112 
1 n PHE 113 
1 n TYR 114 
1 n THR 115 
1 n SER 116 
1 n MET 117 
1 n LEU 118 
1 n ILE 119 
1 n LEU 120 
1 n THR 121 
1 n CYS 122 
1 n ILE 123 
1 n THR 124 
1 n VAL 125 
1 n ASP 126 
1 n ARG 127 
1 n PHE 128 
1 n ILE 129 
1 n VAL 130 
1 n VAL 131 
1 n VAL 132 
1 n LYS 133 
1 n ALA 134 
1 n THR 135 
1 n LYS 136 
1 n ALA 137 
1 n TYR 138 
1 n ASN 139 
1 n GLN 140 
1 n GLN 141 
1 n ALA 142 
1 n LYS 143 
1 n ARG 144 
1 n MET 145 
1 n THR 146 
1 n TRP 147 
1 n GLY 148 
1 n LYS 149 
1 n VAL 150 
1 n THR 151 
1 n SER 152 
1 n LEU 153 
1 n LEU 154 
1 n ILE 155 
1 n TRP 156 
1 n VAL 157 
1 n ILE 158 
1 n SER 159 
1 n LEU 160 
1 n LEU 161 
1 n VAL 162 
1 n SER 163 
1 n LEU 164 
1 n PRO 165 
1 n GLN 166 
1 n ILE 167 
1 n ILE 168 
1 n TYR 169 
1 n GLY 170 
1 n ASN 171 
1 n VAL 172 
1 n PHE 173 
1 n ASN 174 
1 n LEU 175 
1 n ASP 176 
1 n LYS 177 
1 n LEU 178 
1 n ILE 179 
1 n CYS 180 
1 n GLY 181 
1 n TYR 182 
1 n HIS 183 
1 n ASP 184 
1 n GLU 185 
1 n ALA 186 
1 n ILE 187 
1 n SER 188 
1 n THR 189 
1 n VAL 190 
1 n VAL 191 
1 n LEU 192 
1 n ALA 193 
1 n THR 194 
1 n GLN 195 
1 n MET 196 
1 n THR 197 
1 n LEU 198 
1 n GLY 199 
1 n PHE 200 
1 n PHE 201 
1 n LEU 202 
1 n PRO 203 
1 n LEU 204 
1 n LEU 205 
1 n THR 206 
1 n MET 207 
1 n ILE 208 
1 n VAL 209 
1 n CYS 210 
1 n TYR 211 
1 n SER 212 
1 n VAL 213 
1 n ILE 214 
1 n ILE 215 
1 n LYS 216 
1 n THR 217 
1 n LEU 218 
1 n LEU 219 
1 n HIS 220 
1 n ALA 221 
1 n GLY 222 
1 n GLY 223 
1 n PHE 224 
1 n GLN 225 
1 n LYS 226 
1 n HIS 227 
1 n ARG 228 
1 n SER 229 
1 n LEU 230 
1 n LYS 231 
1 n ILE 232 
1 n ILE 233 
1 n PHE 234 
1 n LEU 235 
1 n VAL 236 
1 n MET 237 
1 n ALA 238 
1 n VAL 239 
1 n PHE 240 
1 n LEU 241 
1 n LEU 242 
1 n THR 243 
1 n GLN 244 
1 n MET 245 
1 n PRO 246 
1 n PHE 247 
1 n ASN 248 
1 n LEU 249 
1 n MET 250 
1 n LYS 251 
1 n PHE 252 
1 n ILE 253 
1 n ARG 254 
1 n SER 255 
1 n THR 256 
1 n HIS 257 
1 n TRP 258 
1 n GLU 259 
1 n TYR 260 
1 n TYR 261 
1 n ALA 262 
1 n MET 263 
1 n THR 264 
1 n SER 265 
1 n PHE 266 
1 n HIS 267 
1 n TYR 268 
1 n THR 269 
1 n ILE 270 
1 n MET 271 
1 n VAL 272 
1 n THR 273 
1 n GLU 274 
1 n ALA 275 
1 n ILE 276 
1 n ALA 277 
1 n TYR 278 
1 n LEU 279 
1 n ARG 280 
1 n ALA 281 
1 n CYS 282 
1 n LEU 283 
1 n ASN 284 
1 n PRO 285 
1 n VAL 286 
1 n LEU 287 
1 n TYR 288 
1 n ALA 289 
1 n PHE 290 
1 n VAL 291 
1 n SER 292 
1 n LEU 293 
1 n LYS 294 
1 n PHE 295 
1 n ARG 296 
1 n LYS 297 
1 n ASN 298 
1 n PHE 299 
1 n TRP 300 
1 n LYS 301 
1 n LEU 302 
1 n VAL 303 
1 n LYS 304 
1 n ASP 305 
1 n ILE 306 
1 n GLY 307 
1 n CYS 308 
1 n LEU 309 
1 n PRO 310 
1 n TYR 311 
1 n LEU 312 
1 n GLY 313 
1 n VAL 314 
1 n SER 315 
1 n HIS 316 
1 n GLN 317 
1 n TRP 318 
1 n LYS 319 
1 n SER 320 
1 n SER 321 
1 n GLU 322 
1 n ASP 323 
1 n ASN 324 
1 n SER 325 
1 n LYS 326 
1 n THR 327 
1 n PHE 328 
1 n SER 329 
1 n ALA 330 
1 n SER 331 
1 n HIS 332 
1 n ASN 333 
1 n VAL 334 
1 n GLU 335 
1 n ALA 336 
1 n THR 337 
1 n SER 338 
1 n MET 339 
1 n PHE 340 
1 n GLN 341 
1 n LEU 342 
2 n ILE 1   
2 n ILE 2   
2 n ILE 3   
2 n VAL 4   
2 n GLN 5   
2 n LEU 6   
2 n ILE 7   
2 n GLU 8   
2 n PRO 9   
2 n VAL 10  
2 n ASN 11  
2 n ILE 12  
2 n THR 13  
2 n CYS 14  
2 n ILE 15  
2 n ARG 16  
2 n PRO 17  
2 n GLY 18  
2 n ASN 19  
2 n ASN 20  
2 n THR 21  
2 n ARG 22  
2 n THR 23  
2 n SER 24  
2 n ILE 25  
2 n ARG 26  
2 n ILE 27  
2 n GLY 28  
2 n PRO 29  
2 n GLY 30  
2 n GLN 31  
2 n THR 32  
2 n PHE 33  
2 n TYR 34  
2 n ALA 35  
2 n THR 36  
2 n GLY 37  
2 n ASP 38  
2 n VAL 39  
2 n ILE 40  
2 n GLY 41  
2 n ASP 42  
2 n ILE 43  
2 n ARG 44  
2 n LYS 45  
2 n ALA 46  
2 n HIS 47  
2 n CYS 48  
2 n ASN 49  
2 n VAL 50  
2 n SER 51  
2 n ARG 52  
2 n ALA 53  
2 n ALA 54  
2 n TRP 55  
2 n ASN 56  
2 n SER 57  
2 n THR 58  
2 n LEU 59  
2 n GLN 60  
2 n LYS 61  
2 n ILE 62  
2 n SER 63  
2 n ILE 64  
2 n GLN 65  
2 n LEU 66  
2 n ARG 67  
2 n ARG 68  
2 n TYR 69  
2 n PHE 70  
2 n ASN 71  
2 n ASN 72  
2 n LYS 73  
2 n THR 74  
2 n ILE 75  
2 n ILE 76  
2 n PHE 77  
2 n LYS 78  
2 n ASN 79  
2 n SER 80  
2 n SER 81  
2 n GLY 82  
2 n GLY 83  
2 n ASP 84  
2 n VAL 85  
2 n GLU 86  
2 n VAL 87  
2 n ALA 88  
2 n THR 89  
2 n HIS 90  
2 n SER 91  
2 n PHE 92  
2 n ASN 93  
2 n CYS 94  
2 n GLY 95  
2 n GLY 96  
2 n GLU 97  
2 n PHE 98  
2 n PHE 99  
2 n TYR 100 
2 n CYS 101 
2 n ASN 102 
2 n THR 103 
2 n THR 104 
2 n ASP 105 
2 n LEU 106 
2 n PHE 107 
2 n ASP 108 
2 n SER 109 
2 n THR 110 
2 n TRP 111 
2 n ASP 112 
2 n GLU 113 
2 n ASN 114 
2 n SER 115 
2 n THR 116 
2 n VAL 117 
2 n THR 118 
2 n ASN 119 
2 n ILE 120 
2 n THR 121 
2 n GLU 122 
2 n PRO 123 
2 n LYS 124 
2 n ALA 125 
2 n THR 126 
2 n ILE 127 
2 n THR 128 
2 n LEU 129 
2 n PRO 130 
2 n CYS 131 
2 n ARG 132 
2 n ILE 133 
2 n LYS 134 
2 n GLN 135 
2 n ILE 136 
2 n ILE 137 
2 n ASN 138 
2 n MET 139 
2 n TRP 140 
2 n GLN 141 
2 n ARG 142 
2 n VAL 143 
2 n GLY 144 
2 n GLN 145 
2 n ALA 146 
2 n MET 147 
2 n TYR 148 
2 n ALA 149 
2 n PRO 150 
2 n PRO 151 
2 n ILE 152 
2 n LYS 153 
2 n GLY 154 
2 n SER 155 
2 n ILE 156 
2 n ARG 157 
2 n CYS 158 
2 n GLU 159 
2 n SER 160 
2 n ASN 161 
2 n ILE 162 
2 n THR 163 
2 n GLY 164 
2 n LEU 165 
2 n LEU 166 
#
_ma_data.content_type "model coordinates"
_ma_data.id           1
_ma_data.name         Model
#
_ma_model_list.data_id          1
_ma_model_list.model_group_id   1
_ma_model_list.model_group_name "AlphaFold-beta-20231127 (2b86f29d-618d-47cf-8aef-20020b1102eb @ 2025-03-07 02:34:49)"
_ma_model_list.model_id         1
_ma_model_list.model_name       "Top ranked model"
_ma_model_list.model_type       "Ab initio model"
_ma_model_list.ordinal_id       1
#
loop_
_ma_protocol_step.method_type
_ma_protocol_step.ordinal_id
_ma_protocol_step.protocol_id
_ma_protocol_step.step_id
"coevolution MSA" 1 1 1 
"template search" 2 1 2 
modeling          3 1 3 
#
loop_
_ma_qa_metric.id
_ma_qa_metric.mode
_ma_qa_metric.name
_ma_qa_metric.software_group_id
_ma_qa_metric.type
1 global pLDDT 1 pLDDT 
2 local  pLDDT 1 pLDDT 
#
_ma_qa_metric_global.metric_id    1
_ma_qa_metric_global.metric_value 68.84
_ma_qa_metric_global.model_id     1
_ma_qa_metric_global.ordinal_id   1
#
_ma_software_group.group_id    1
_ma_software_group.ordinal_id  1
_ma_software_group.software_id 1
#
loop_
_ma_target_entity.data_id
_ma_target_entity.entity_id
_ma_target_entity.origin
1 1 . 
1 2 . 
#
loop_
_ma_target_entity_instance.asym_id
_ma_target_entity_instance.details
_ma_target_entity_instance.entity_id
A . 1 
B . 2 
#
loop_
_pdbx_data_usage.details
_pdbx_data_usage.id
_pdbx_data_usage.type
_pdbx_data_usage.url
;NON-COMMERCIAL USE ONLY, BY USING THIS FILE YOU AGREE TO THE TERMS OF USE FOUND
AT alphafoldserver.com/output-terms.
;
1 license    ? 
;THE INFORMATION IS NOT INTENDED FOR, HAS NOT BEEN VALIDATED FOR, AND IS NOT
APPROVED FOR CLINICAL USE. IT SHOULD NOT BE USED FOR CLINICAL PURPOSE OR RELIED
ON FOR MEDICAL OR OTHER PROFESSIONAL ADVICE. IT IS THEORETICAL MODELLING ONLY
AND CAUTION SHOULD BE EXERCISED IN ITS USE. IT IS PROVIDED "AS-IS" WITHOUT ANY
WARRANTY OF ANY KIND, WHETHER EXPRESSED OR IMPLIED. NO WARRANTY IS GIVEN THAT
USE OF THE INFORMATION SHALL NOT INFRINGE THE RIGHTS OF ANY THIRD PARTY.
;
2 disclaimer ? 
#
loop_
_pdbx_poly_seq_scheme.asym_id
_pdbx_poly_seq_scheme.auth_seq_num
_pdbx_poly_seq_scheme.entity_id
_pdbx_poly_seq_scheme.hetero
_pdbx_poly_seq_scheme.mon_id
_pdbx_poly_seq_scheme.pdb_ins_code
_pdbx_poly_seq_scheme.pdb_seq_num
_pdbx_poly_seq_scheme.pdb_strand_id
_pdbx_poly_seq_scheme.seq_id
A 1   1 n MET . 1   A 1   
A 2   1 n ALA . 2   A 2   
A 3   1 n GLU . 3   A 3   
A 4   1 n HIS . 4   A 4   
A 5   1 n ASP . 5   A 5   
A 6   1 n TYR . 6   A 6   
A 7   1 n HIS . 7   A 7   
A 8   1 n GLU . 8   A 8   
A 9   1 n ASP . 9   A 9   
A 10  1 n TYR . 10  A 10  
A 11  1 n GLY . 11  A 11  
A 12  1 n PHE . 12  A 12  
A 13  1 n SER . 13  A 13  
A 14  1 n SER . 14  A 14  
A 15  1 n PHE . 15  A 15  
A 16  1 n ASN . 16  A 16  
A 17  1 n ASP . 17  A 17  
A 18  1 n SER . 18  A 18  
A 19  1 n SER . 19  A 19  
A 20  1 n GLN . 20  A 20  
A 21  1 n GLU . 21  A 21  
A 22  1 n GLU . 22  A 22  
A 23  1 n HIS . 23  A 23  
A 24  1 n GLN . 24  A 24  
A 25  1 n ASP . 25  A 25  
A 26  1 n PHE . 26  A 26  
A 27  1 n LEU . 27  A 27  
A 28  1 n GLN . 28  A 28  
A 29  1 n PHE . 29  A 29  
A 30  1 n SER . 30  A 30  
A 31  1 n LYS . 31  A 31  
A 32  1 n VAL . 32  A 32  
A 33  1 n PHE . 33  A 33  
A 34  1 n LEU . 34  A 34  
A 35  1 n PRO . 35  A 35  
A 36  1 n CYS . 36  A 36  
A 37  1 n MET . 37  A 37  
A 38  1 n TYR . 38  A 38  
A 39  1 n LEU . 39  A 39  
A 40  1 n VAL . 40  A 40  
A 41  1 n VAL . 41  A 41  
A 42  1 n PHE . 42  A 42  
A 43  1 n VAL . 43  A 43  
A 44  1 n CYS . 44  A 44  
A 45  1 n GLY . 45  A 45  
A 46  1 n LEU . 46  A 46  
A 47  1 n VAL . 47  A 47  
A 48  1 n GLY . 48  A 48  
A 49  1 n ASN . 49  A 49  
A 50  1 n SER . 50  A 50  
A 51  1 n LEU . 51  A 51  
A 52  1 n VAL . 52  A 52  
A 53  1 n LEU . 53  A 53  
A 54  1 n VAL . 54  A 54  
A 55  1 n ILE . 55  A 55  
A 56  1 n SER . 56  A 56  
A 57  1 n ILE . 57  A 57  
A 58  1 n PHE . 58  A 58  
A 59  1 n TYR . 59  A 59  
A 60  1 n HIS . 60  A 60  
A 61  1 n LYS . 61  A 61  
A 62  1 n LEU . 62  A 62  
A 63  1 n GLN . 63  A 63  
A 64  1 n SER . 64  A 64  
A 65  1 n LEU . 65  A 65  
A 66  1 n THR . 66  A 66  
A 67  1 n ASP . 67  A 67  
A 68  1 n VAL . 68  A 68  
A 69  1 n PHE . 69  A 69  
A 70  1 n LEU . 70  A 70  
A 71  1 n VAL . 71  A 71  
A 72  1 n ASN . 72  A 72  
A 73  1 n LEU . 73  A 73  
A 74  1 n PRO . 74  A 74  
A 75  1 n LEU . 75  A 75  
A 76  1 n ALA . 76  A 76  
A 77  1 n ASP . 77  A 77  
A 78  1 n LEU . 78  A 78  
A 79  1 n VAL . 79  A 79  
A 80  1 n PHE . 80  A 80  
A 81  1 n VAL . 81  A 81  
A 82  1 n CYS . 82  A 82  
A 83  1 n THR . 83  A 83  
A 84  1 n LEU . 84  A 84  
A 85  1 n PRO . 85  A 85  
A 86  1 n PHE . 86  A 86  
A 87  1 n TRP . 87  A 87  
A 88  1 n ALA . 88  A 88  
A 89  1 n TYR . 89  A 89  
A 90  1 n ALA . 90  A 90  
A 91  1 n GLY . 91  A 91  
A 92  1 n ILE . 92  A 92  
A 93  1 n HIS . 93  A 93  
A 94  1 n GLU . 94  A 94  
A 95  1 n TRP . 95  A 95  
A 96  1 n VAL . 96  A 96  
A 97  1 n PHE . 97  A 97  
A 98  1 n GLY . 98  A 98  
A 99  1 n GLN . 99  A 99  
A 100 1 n VAL . 100 A 100 
A 101 1 n MET . 101 A 101 
A 102 1 n CYS . 102 A 102 
A 103 1 n LYS . 103 A 103 
A 104 1 n SER . 104 A 104 
A 105 1 n LEU . 105 A 105 
A 106 1 n LEU . 106 A 106 
A 107 1 n GLY . 107 A 107 
A 108 1 n ILE . 108 A 108 
A 109 1 n TYR . 109 A 109 
A 110 1 n THR . 110 A 110 
A 111 1 n ILE . 111 A 111 
A 112 1 n ASN . 112 A 112 
A 113 1 n PHE . 113 A 113 
A 114 1 n TYR . 114 A 114 
A 115 1 n THR . 115 A 115 
A 116 1 n SER . 116 A 116 
A 117 1 n MET . 117 A 117 
A 118 1 n LEU . 118 A 118 
A 119 1 n ILE . 119 A 119 
A 120 1 n LEU . 120 A 120 
A 121 1 n THR . 121 A 121 
A 122 1 n CYS . 122 A 122 
A 123 1 n ILE . 123 A 123 
A 124 1 n THR . 124 A 124 
A 125 1 n VAL . 125 A 125 
A 126 1 n ASP . 126 A 126 
A 127 1 n ARG . 127 A 127 
A 128 1 n PHE . 128 A 128 
A 129 1 n ILE . 129 A 129 
A 130 1 n VAL . 130 A 130 
A 131 1 n VAL . 131 A 131 
A 132 1 n VAL . 132 A 132 
A 133 1 n LYS . 133 A 133 
A 134 1 n ALA . 134 A 134 
A 135 1 n THR . 135 A 135 
A 136 1 n LYS . 136 A 136 
A 137 1 n ALA . 137 A 137 
A 138 1 n TYR . 138 A 138 
A 139 1 n ASN . 139 A 139 
A 140 1 n GLN . 140 A 140 
A 141 1 n GLN . 141 A 141 
A 142 1 n ALA . 142 A 142 
A 143 1 n LYS . 143 A 143 
A 144 1 n ARG . 144 A 144 
A 145 1 n MET . 145 A 145 
A 146 1 n THR . 146 A 146 
A 147 1 n TRP . 147 A 147 
A 148 1 n GLY . 148 A 148 
A 149 1 n LYS . 149 A 149 
A 150 1 n VAL . 150 A 150 
A 151 1 n THR . 151 A 151 
A 152 1 n SER . 152 A 152 
A 153 1 n LEU . 153 A 153 
A 154 1 n LEU . 154 A 154 
A 155 1 n ILE . 155 A 155 
A 156 1 n TRP . 156 A 156 
A 157 1 n VAL . 157 A 157 
A 158 1 n ILE . 158 A 158 
A 159 1 n SER . 159 A 159 
A 160 1 n LEU . 160 A 160 
A 161 1 n LEU . 161 A 161 
A 162 1 n VAL . 162 A 162 
A 163 1 n SER . 163 A 163 
A 164 1 n LEU . 164 A 164 
A 165 1 n PRO . 165 A 165 
A 166 1 n GLN . 166 A 166 
A 167 1 n ILE . 167 A 167 
A 168 1 n ILE . 168 A 168 
A 169 1 n TYR . 169 A 169 
A 170 1 n GLY . 170 A 170 
A 171 1 n ASN . 171 A 171 
A 172 1 n VAL . 172 A 172 
A 173 1 n PHE . 173 A 173 
A 174 1 n ASN . 174 A 174 
A 175 1 n LEU . 175 A 175 
A 176 1 n ASP . 176 A 176 
A 177 1 n LYS . 177 A 177 
A 178 1 n LEU . 178 A 178 
A 179 1 n ILE . 179 A 179 
A 180 1 n CYS . 180 A 180 
A 181 1 n GLY . 181 A 181 
A 182 1 n TYR . 182 A 182 
A 183 1 n HIS . 183 A 183 
A 184 1 n ASP . 184 A 184 
A 185 1 n GLU . 185 A 185 
A 186 1 n ALA . 186 A 186 
A 187 1 n ILE . 187 A 187 
A 188 1 n SER . 188 A 188 
A 189 1 n THR . 189 A 189 
A 190 1 n VAL . 190 A 190 
A 191 1 n VAL . 191 A 191 
A 192 1 n LEU . 192 A 192 
A 193 1 n ALA . 193 A 193 
A 194 1 n THR . 194 A 194 
A 195 1 n GLN . 195 A 195 
A 196 1 n MET . 196 A 196 
A 197 1 n THR . 197 A 197 
A 198 1 n LEU . 198 A 198 
A 199 1 n GLY . 199 A 199 
A 200 1 n PHE . 200 A 200 
A 201 1 n PHE . 201 A 201 
A 202 1 n LEU . 202 A 202 
A 203 1 n PRO . 203 A 203 
A 204 1 n LEU . 204 A 204 
A 205 1 n LEU . 205 A 205 
A 206 1 n THR . 206 A 206 
A 207 1 n MET . 207 A 207 
A 208 1 n ILE . 208 A 208 
A 209 1 n VAL . 209 A 209 
A 210 1 n CYS . 210 A 210 
A 211 1 n TYR . 211 A 211 
A 212 1 n SER . 212 A 212 
A 213 1 n VAL . 213 A 213 
A 214 1 n ILE . 214 A 214 
A 215 1 n ILE . 215 A 215 
A 216 1 n LYS . 216 A 216 
A 217 1 n THR . 217 A 217 
A 218 1 n LEU . 218 A 218 
A 219 1 n LEU . 219 A 219 
A 220 1 n HIS . 220 A 220 
A 221 1 n ALA . 221 A 221 
A 222 1 n GLY . 222 A 222 
A 223 1 n GLY . 223 A 223 
A 224 1 n PHE . 224 A 224 
A 225 1 n GLN . 225 A 225 
A 226 1 n LYS . 226 A 226 
A 227 1 n HIS . 227 A 227 
A 228 1 n ARG . 228 A 228 
A 229 1 n SER . 229 A 229 
A 230 1 n LEU . 230 A 230 
A 231 1 n LYS . 231 A 231 
A 232 1 n ILE . 232 A 232 
A 233 1 n ILE . 233 A 233 
A 234 1 n PHE . 234 A 234 
A 235 1 n LEU . 235 A 235 
A 236 1 n VAL . 236 A 236 
A 237 1 n MET . 237 A 237 
A 238 1 n ALA . 238 A 238 
A 239 1 n VAL . 239 A 239 
A 240 1 n PHE . 240 A 240 
A 241 1 n LEU . 241 A 241 
A 242 1 n LEU . 242 A 242 
A 243 1 n THR . 243 A 243 
A 244 1 n GLN . 244 A 244 
A 245 1 n MET . 245 A 245 
A 246 1 n PRO . 246 A 246 
A 247 1 n PHE . 247 A 247 
A 248 1 n ASN . 248 A 248 
A 249 1 n LEU . 249 A 249 
A 250 1 n MET . 250 A 250 
A 251 1 n LYS . 251 A 251 
A 252 1 n PHE . 252 A 252 
A 253 1 n ILE . 253 A 253 
A 254 1 n ARG . 254 A 254 
A 255 1 n SER . 255 A 255 
A 256 1 n THR . 256 A 256 
A 257 1 n HIS . 257 A 257 
A 258 1 n TRP . 258 A 258 
A 259 1 n GLU . 259 A 259 
A 260 1 n TYR . 260 A 260 
A 261 1 n TYR . 261 A 261 
A 262 1 n ALA . 262 A 262 
A 263 1 n MET . 263 A 263 
A 264 1 n THR . 264 A 264 
A 265 1 n SER . 265 A 265 
A 266 1 n PHE . 266 A 266 
A 267 1 n HIS . 267 A 267 
A 268 1 n TYR . 268 A 268 
A 269 1 n THR . 269 A 269 
A 270 1 n ILE . 270 A 270 
A 271 1 n MET . 271 A 271 
A 272 1 n VAL . 272 A 272 
A 273 1 n THR . 273 A 273 
A 274 1 n GLU . 274 A 274 
A 275 1 n ALA . 275 A 275 
A 276 1 n ILE . 276 A 276 
A 277 1 n ALA . 277 A 277 
A 278 1 n TYR . 278 A 278 
A 279 1 n LEU . 279 A 279 
A 280 1 n ARG . 280 A 280 
A 281 1 n ALA . 281 A 281 
A 282 1 n CYS . 282 A 282 
A 283 1 n LEU . 283 A 283 
A 284 1 n ASN . 284 A 284 
A 285 1 n PRO . 285 A 285 
A 286 1 n VAL . 286 A 286 
A 287 1 n LEU . 287 A 287 
A 288 1 n TYR . 288 A 288 
A 289 1 n ALA . 289 A 289 
A 290 1 n PHE . 290 A 290 
A 291 1 n VAL . 291 A 291 
A 292 1 n SER . 292 A 292 
A 293 1 n LEU . 293 A 293 
A 294 1 n LYS . 294 A 294 
A 295 1 n PHE . 295 A 295 
A 296 1 n ARG . 296 A 296 
A 297 1 n LYS . 297 A 297 
A 298 1 n ASN . 298 A 298 
A 299 1 n PHE . 299 A 299 
A 300 1 n TRP . 300 A 300 
A 301 1 n LYS . 301 A 301 
A 302 1 n LEU . 302 A 302 
A 303 1 n VAL . 303 A 303 
A 304 1 n LYS . 304 A 304 
A 305 1 n ASP . 305 A 305 
A 306 1 n ILE . 306 A 306 
A 307 1 n GLY . 307 A 307 
A 308 1 n CYS . 308 A 308 
A 309 1 n LEU . 309 A 309 
A 310 1 n PRO . 310 A 310 
A 311 1 n TYR . 311 A 311 
A 312 1 n LEU . 312 A 312 
A 313 1 n GLY . 313 A 313 
A 314 1 n VAL . 314 A 314 
A 315 1 n SER . 315 A 315 
A 316 1 n HIS . 316 A 316 
A 317 1 n GLN . 317 A 317 
A 318 1 n TRP . 318 A 318 
A 319 1 n LYS . 319 A 319 
A 320 1 n SER . 320 A 320 
A 321 1 n SER . 321 A 321 
A 322 1 n GLU . 322 A 322 
A 323 1 n ASP . 323 A 323 
A 324 1 n ASN . 324 A 324 
A 325 1 n SER . 325 A 325 
A 326 1 n LYS . 326 A 326 
A 327 1 n THR . 327 A 327 
A 328 1 n PHE . 328 A 328 
A 329 1 n SER . 329 A 329 
A 330 1 n ALA . 330 A 330 
A 331 1 n SER . 331 A 331 
A 332 1 n HIS . 332 A 332 
A 333 1 n ASN . 333 A 333 
A 334 1 n VAL . 334 A 334 
A 335 1 n GLU . 335 A 335 
A 336 1 n ALA . 336 A 336 
A 337 1 n THR . 337 A 337 
A 338 1 n SER . 338 A 338 
A 339 1 n MET . 339 A 339 
A 340 1 n PHE . 340 A 340 
A 341 1 n GLN . 341 A 341 
A 342 1 n LEU . 342 A 342 
B 1   2 n ILE . 1   B 1   
B 2   2 n ILE . 2   B 2   
B 3   2 n ILE . 3   B 3   
B 4   2 n VAL . 4   B 4   
B 5   2 n GLN . 5   B 5   
B 6   2 n LEU . 6   B 6   
B 7   2 n ILE . 7   B 7   
B 8   2 n GLU . 8   B 8   
B 9   2 n PRO . 9   B 9   
B 10  2 n VAL . 10  B 10  
B 11  2 n ASN . 11  B 11  
B 12  2 n ILE . 12  B 12  
B 13  2 n THR . 13  B 13  
B 14  2 n CYS . 14  B 14  
B 15  2 n ILE . 15  B 15  
B 16  2 n ARG . 16  B 16  
B 17  2 n PRO . 17  B 17  
B 18  2 n GLY . 18  B 18  
B 19  2 n ASN . 19  B 19  
B 20  2 n ASN . 20  B 20  
B 21  2 n THR . 21  B 21  
B 22  2 n ARG . 22  B 22  
B 23  2 n THR . 23  B 23  
B 24  2 n SER . 24  B 24  
B 25  2 n ILE . 25  B 25  
B 26  2 n ARG . 26  B 26  
B 27  2 n ILE . 27  B 27  
B 28  2 n GLY . 28  B 28  
B 29  2 n PRO . 29  B 29  
B 30  2 n GLY . 30  B 30  
B 31  2 n GLN . 31  B 31  
B 32  2 n THR . 32  B 32  
B 33  2 n PHE . 33  B 33  
B 34  2 n TYR . 34  B 34  
B 35  2 n ALA . 35  B 35  
B 36  2 n THR . 36  B 36  
B 37  2 n GLY . 37  B 37  
B 38  2 n ASP . 38  B 38  
B 39  2 n VAL . 39  B 39  
B 40  2 n ILE . 40  B 40  
B 41  2 n GLY . 41  B 41  
B 42  2 n ASP . 42  B 42  
B 43  2 n ILE . 43  B 43  
B 44  2 n ARG . 44  B 44  
B 45  2 n LYS . 45  B 45  
B 46  2 n ALA . 46  B 46  
B 47  2 n HIS . 47  B 47  
B 48  2 n CYS . 48  B 48  
B 49  2 n ASN . 49  B 49  
B 50  2 n VAL . 50  B 50  
B 51  2 n SER . 51  B 51  
B 52  2 n ARG . 52  B 52  
B 53  2 n ALA . 53  B 53  
B 54  2 n ALA . 54  B 54  
B 55  2 n TRP . 55  B 55  
B 56  2 n ASN . 56  B 56  
B 57  2 n SER . 57  B 57  
B 58  2 n THR . 58  B 58  
B 59  2 n LEU . 59  B 59  
B 60  2 n GLN . 60  B 60  
B 61  2 n LYS . 61  B 61  
B 62  2 n ILE . 62  B 62  
B 63  2 n SER . 63  B 63  
B 64  2 n ILE . 64  B 64  
B 65  2 n GLN . 65  B 65  
B 66  2 n LEU . 66  B 66  
B 67  2 n ARG . 67  B 67  
B 68  2 n ARG . 68  B 68  
B 69  2 n TYR . 69  B 69  
B 70  2 n PHE . 70  B 70  
B 71  2 n ASN . 71  B 71  
B 72  2 n ASN . 72  B 72  
B 73  2 n LYS . 73  B 73  
B 74  2 n THR . 74  B 74  
B 75  2 n ILE . 75  B 75  
B 76  2 n ILE . 76  B 76  
B 77  2 n PHE . 77  B 77  
B 78  2 n LYS . 78  B 78  
B 79  2 n ASN . 79  B 79  
B 80  2 n SER . 80  B 80  
B 81  2 n SER . 81  B 81  
B 82  2 n GLY . 82  B 82  
B 83  2 n GLY . 83  B 83  
B 84  2 n ASP . 84  B 84  
B 85  2 n VAL . 85  B 85  
B 86  2 n GLU . 86  B 86  
B 87  2 n VAL . 87  B 87  
B 88  2 n ALA . 88  B 88  
B 89  2 n THR . 89  B 89  
B 90  2 n HIS . 90  B 90  
B 91  2 n SER . 91  B 91  
B 92  2 n PHE . 92  B 92  
B 93  2 n ASN . 93  B 93  
B 94  2 n CYS . 94  B 94  
B 95  2 n GLY . 95  B 95  
B 96  2 n GLY . 96  B 96  
B 97  2 n GLU . 97  B 97  
B 98  2 n PHE . 98  B 98  
B 99  2 n PHE . 99  B 99  
B 100 2 n TYR . 100 B 100 
B 101 2 n CYS . 101 B 101 
B 102 2 n ASN . 102 B 102 
B 103 2 n THR . 103 B 103 
B 104 2 n THR . 104 B 104 
B 105 2 n ASP . 105 B 105 
B 106 2 n LEU . 106 B 106 
B 107 2 n PHE . 107 B 107 
B 108 2 n ASP . 108 B 108 
B 109 2 n SER . 109 B 109 
B 110 2 n THR . 110 B 110 
B 111 2 n TRP . 111 B 111 
B 112 2 n ASP . 112 B 112 
B 113 2 n GLU . 113 B 113 
B 114 2 n ASN . 114 B 114 
B 115 2 n SER . 115 B 115 
B 116 2 n THR . 116 B 116 
B 117 2 n VAL . 117 B 117 
B 118 2 n THR . 118 B 118 
B 119 2 n ASN . 119 B 119 
B 120 2 n ILE . 120 B 120 
B 121 2 n THR . 121 B 121 
B 122 2 n GLU . 122 B 122 
B 123 2 n PRO . 123 B 123 
B 124 2 n LYS . 124 B 124 
B 125 2 n ALA . 125 B 125 
B 126 2 n THR . 126 B 126 
B 127 2 n ILE . 127 B 127 
B 128 2 n THR . 128 B 128 
B 129 2 n LEU . 129 B 129 
B 130 2 n PRO . 130 B 130 
B 131 2 n CYS . 131 B 131 
B 132 2 n ARG . 132 B 132 
B 133 2 n ILE . 133 B 133 
B 134 2 n LYS . 134 B 134 
B 135 2 n GLN . 135 B 135 
B 136 2 n ILE . 136 B 136 
B 137 2 n ILE . 137 B 137 
B 138 2 n ASN . 138 B 138 
B 139 2 n MET . 139 B 139 
B 140 2 n TRP . 140 B 140 
B 141 2 n GLN . 141 B 141 
B 142 2 n ARG . 142 B 142 
B 143 2 n VAL . 143 B 143 
B 144 2 n GLY . 144 B 144 
B 145 2 n GLN . 145 B 145 
B 146 2 n ALA . 146 B 146 
B 147 2 n MET . 147 B 147 
B 148 2 n TYR . 148 B 148 
B 149 2 n ALA . 149 B 149 
B 150 2 n PRO . 150 B 150 
B 151 2 n PRO . 151 B 151 
B 152 2 n ILE . 152 B 152 
B 153 2 n LYS . 153 B 153 
B 154 2 n GLY . 154 B 154 
B 155 2 n SER . 155 B 155 
B 156 2 n ILE . 156 B 156 
B 157 2 n ARG . 157 B 157 
B 158 2 n CYS . 158 B 158 
B 159 2 n GLU . 159 B 159 
B 160 2 n SER . 160 B 160 
B 161 2 n ASN . 161 B 161 
B 162 2 n ILE . 162 B 162 
B 163 2 n THR . 163 B 163 
B 164 2 n GLY . 164 B 164 
B 165 2 n LEU . 165 B 165 
B 166 2 n LEU . 166 B 166 
#
_software.classification other
_software.date           ?
_software.description    "Structure prediction"
_software.name           AlphaFold
_software.pdbx_ordinal   1
_software.type           package
_software.version        "AlphaFold-beta-20231127 (2b86f29d-618d-47cf-8aef-20020b1102eb @ 2025-03-07 02:34:49)"
#
loop_
_struct_asym.entity_id
_struct_asym.id
1 A 
2 B 
#
loop_
_atom_site.group_PDB
_atom_site.id
_atom_site.type_symbol
_atom_site.label_atom_id
_atom_site.label_alt_id
_atom_site.label_comp_id
_atom_site.label_asym_id
_atom_site.label_entity_id
_atom_site.label_seq_id
_atom_site.pdbx_PDB_ins_code
_atom_site.Cartn_x
_atom_site.Cartn_y
_atom_site.Cartn_z
_atom_site.occupancy
_atom_site.B_iso_or_equiv
_atom_site.auth_seq_id
_atom_site.auth_asym_id
_atom_site.pdbx_PDB_model_num
ATOM 1    N N   . MET A 1 1   ? -58.080 -4.586  -15.034 1.00 18.20 1   A 1 
ATOM 2    C CA  . MET A 1 1   ? -57.314 -3.551  -14.316 1.00 20.12 1   A 1 
ATOM 3    C C   . MET A 1 1   ? -55.861 -3.964  -14.420 1.00 21.27 1   A 1 
ATOM 4    O O   . MET A 1 1   ? -55.571 -5.099  -14.083 1.00 20.36 1   A 1 
ATOM 5    C CB  . MET A 1 1   ? -57.754 -3.444  -12.849 1.00 20.83 1   A 1 
ATOM 6    C CG  . MET A 1 1   ? -59.013 -2.581  -12.706 1.00 18.40 1   A 1 
ATOM 7    S SD  . MET A 1 1   ? -59.778 -2.660  -11.072 1.00 17.53 1   A 1 
ATOM 8    C CE  . MET A 1 1   ? -60.834 -1.189  -11.110 1.00 14.68 1   A 1 
ATOM 9    N N   . ALA A 1 2   ? -55.008 -3.121  -15.008 1.00 22.11 2   A 1 
ATOM 10   C CA  . ALA A 1 2   ? -53.607 -3.449  -15.198 1.00 22.70 2   A 1 
ATOM 11   C C   . ALA A 1 2   ? -52.922 -3.411  -13.827 1.00 23.24 2   A 1 
ATOM 12   O O   . ALA A 1 2   ? -52.958 -2.376  -13.171 1.00 22.37 2   A 1 
ATOM 13   C CB  . ALA A 1 2   ? -52.999 -2.460  -16.198 1.00 22.60 2   A 1 
ATOM 14   N N   . GLU A 1 3   ? -52.390 -4.541  -13.390 1.00 20.31 3   A 1 
ATOM 15   C CA  . GLU A 1 3   ? -51.457 -4.563  -12.268 1.00 20.40 3   A 1 
ATOM 16   C C   . GLU A 1 3   ? -50.240 -3.733  -12.703 1.00 20.47 3   A 1 
ATOM 17   O O   . GLU A 1 3   ? -49.493 -4.121  -13.590 1.00 19.77 3   A 1 
ATOM 18   C CB  . GLU A 1 3   ? -51.076 -5.999  -11.877 1.00 20.45 3   A 1 
ATOM 19   C CG  . GLU A 1 3   ? -52.198 -6.662  -11.061 1.00 18.75 3   A 1 
ATOM 20   C CD  . GLU A 1 3   ? -51.933 -8.138  -10.687 1.00 18.09 3   A 1 
ATOM 21   O OE1 . GLU A 1 3   ? -52.472 -8.563  -9.636  1.00 16.17 3   A 1 
ATOM 22   O OE2 . GLU A 1 3   ? -51.265 -8.829  -11.476 1.00 18.83 3   A 1 
ATOM 23   N N   . HIS A 1 4   ? -50.148 -2.532  -12.158 1.00 22.09 4   A 1 
ATOM 24   C CA  . HIS A 1 4   ? -48.948 -1.746  -12.289 1.00 22.40 4   A 1 
ATOM 25   C C   . HIS A 1 4   ? -47.862 -2.512  -11.534 1.00 22.11 4   A 1 
ATOM 26   O O   . HIS A 1 4   ? -47.838 -2.498  -10.305 1.00 20.99 4   A 1 
ATOM 27   C CB  . HIS A 1 4   ? -49.158 -0.333  -11.739 1.00 21.86 4   A 1 
ATOM 28   C CG  . HIS A 1 4   ? -49.715 0.629   -12.757 1.00 19.86 4   A 1 
ATOM 29   N ND1 . HIS A 1 4   ? -49.000 1.215   -13.767 1.00 18.38 4   A 1 
ATOM 30   C CD2 . HIS A 1 4   ? -50.998 1.105   -12.860 1.00 18.64 4   A 1 
ATOM 31   C CE1 . HIS A 1 4   ? -49.816 2.024   -14.458 1.00 18.30 4   A 1 
ATOM 32   N NE2 . HIS A 1 4   ? -51.049 1.985   -13.936 1.00 18.31 4   A 1 
ATOM 33   N N   . ASP A 1 5   ? -47.001 -3.181  -12.286 1.00 23.36 5   A 1 
ATOM 34   C CA  . ASP A 1 5   ? -45.702 -3.617  -11.806 1.00 23.12 5   A 1 
ATOM 35   C C   . ASP A 1 5   ? -44.964 -2.367  -11.330 1.00 22.84 5   A 1 
ATOM 36   O O   . ASP A 1 5   ? -44.368 -1.623  -12.110 1.00 21.75 5   A 1 
ATOM 37   C CB  . ASP A 1 5   ? -44.918 -4.346  -12.917 1.00 22.88 5   A 1 
ATOM 38   C CG  . ASP A 1 5   ? -45.179 -5.851  -13.007 1.00 20.90 5   A 1 
ATOM 39   O OD1 . ASP A 1 5   ? -45.448 -6.461  -11.947 1.00 20.20 5   A 1 
ATOM 40   O OD2 . ASP A 1 5   ? -45.061 -6.385  -14.129 1.00 19.67 5   A 1 
ATOM 41   N N   . TYR A 1 6   ? -45.087 -2.084  -10.029 1.00 23.22 6   A 1 
ATOM 42   C CA  . TYR A 1 6   ? -44.213 -1.165  -9.330  1.00 23.65 6   A 1 
ATOM 43   C C   . TYR A 1 6   ? -42.821 -1.809  -9.300  1.00 23.76 6   A 1 
ATOM 44   O O   . TYR A 1 6   ? -42.360 -2.314  -8.276  1.00 22.51 6   A 1 
ATOM 45   C CB  . TYR A 1 6   ? -44.754 -0.843  -7.929  1.00 22.38 6   A 1 
ATOM 46   C CG  . TYR A 1 6   ? -45.902 0.149   -7.890  1.00 20.43 6   A 1 
ATOM 47   C CD1 . TYR A 1 6   ? -45.634 1.522   -7.699  1.00 19.04 6   A 1 
ATOM 48   C CD2 . TYR A 1 6   ? -47.234 -0.286  -8.005  1.00 18.20 6   A 1 
ATOM 49   C CE1 . TYR A 1 6   ? -46.684 2.445   -7.623  1.00 17.27 6   A 1 
ATOM 50   C CE2 . TYR A 1 6   ? -48.288 0.636   -7.923  1.00 17.10 6   A 1 
ATOM 51   C CZ  . TYR A 1 6   ? -48.020 2.000   -7.728  1.00 17.23 6   A 1 
ATOM 52   O OH  . TYR A 1 6   ? -49.047 2.898   -7.640  1.00 17.91 6   A 1 
ATOM 53   N N   . HIS A 1 7   ? -42.146 -1.818  -10.443 1.00 25.33 7   A 1 
ATOM 54   C CA  . HIS A 1 7   ? -40.713 -1.785  -10.516 1.00 26.06 7   A 1 
ATOM 55   C C   . HIS A 1 7   ? -40.278 -0.422  -9.963  1.00 26.18 7   A 1 
ATOM 56   O O   . HIS A 1 7   ? -39.973 0.499   -10.707 1.00 25.31 7   A 1 
ATOM 57   C CB  . HIS A 1 7   ? -40.229 -2.040  -11.945 1.00 26.00 7   A 1 
ATOM 58   C CG  . HIS A 1 7   ? -40.148 -3.497  -12.311 1.00 24.18 7   A 1 
ATOM 59   N ND1 . HIS A 1 7   ? -39.270 -4.405  -11.776 1.00 22.47 7   A 1 
ATOM 60   C CD2 . HIS A 1 7   ? -40.888 -4.168  -13.248 1.00 22.70 7   A 1 
ATOM 61   C CE1 . HIS A 1 7   ? -39.472 -5.591  -12.372 1.00 21.88 7   A 1 
ATOM 62   N NE2 . HIS A 1 7   ? -40.448 -5.485  -13.284 1.00 21.21 7   A 1 
ATOM 63   N N   . GLU A 1 8   ? -40.316 -0.282  -8.638  1.00 27.15 8   A 1 
ATOM 64   C CA  . GLU A 1 8   ? -39.532 0.742   -7.979  1.00 27.62 8   A 1 
ATOM 65   C C   . GLU A 1 8   ? -38.079 0.436   -8.349  1.00 28.12 8   A 1 
ATOM 66   O O   . GLU A 1 8   ? -37.466 -0.518  -7.869  1.00 27.30 8   A 1 
ATOM 67   C CB  . GLU A 1 8   ? -39.768 0.757   -6.464  1.00 27.45 8   A 1 
ATOM 68   C CG  . GLU A 1 8   ? -41.088 1.459   -6.106  1.00 24.64 8   A 1 
ATOM 69   C CD  . GLU A 1 8   ? -41.337 1.574   -4.594  1.00 23.03 8   A 1 
ATOM 70   O OE1 . GLU A 1 8   ? -42.110 2.484   -4.211  1.00 21.02 8   A 1 
ATOM 71   O OE2 . GLU A 1 8   ? -40.793 0.757   -3.829  1.00 22.53 8   A 1 
ATOM 72   N N   . ASP A 1 9   ? -37.579 1.247   -9.277  1.00 28.99 9   A 1 
ATOM 73   C CA  . ASP A 1 9   ? -36.166 1.354   -9.595  1.00 28.90 9   A 1 
ATOM 74   C C   . ASP A 1 9   ? -35.480 1.924   -8.344  1.00 28.85 9   A 1 
ATOM 75   O O   . ASP A 1 9   ? -35.134 3.103   -8.266  1.00 27.28 9   A 1 
ATOM 76   C CB  . ASP A 1 9   ? -35.958 2.246   -10.839 1.00 28.03 9   A 1 
ATOM 77   C CG  . ASP A 1 9   ? -35.629 1.507   -12.148 1.00 25.41 9   A 1 
ATOM 78   O OD1 . ASP A 1 9   ? -35.072 0.380   -12.090 1.00 24.09 9   A 1 
ATOM 79   O OD2 . ASP A 1 9   ? -35.879 2.111   -13.213 1.00 23.37 9   A 1 
ATOM 80   N N   . TYR A 1 10  ? -35.350 1.095   -7.324  1.00 31.53 10  A 1 
ATOM 81   C CA  . TYR A 1 10  ? -34.558 1.422   -6.166  1.00 31.41 10  A 1 
ATOM 82   C C   . TYR A 1 10  ? -33.157 1.764   -6.674  1.00 31.71 10  A 1 
ATOM 83   O O   . TYR A 1 10  ? -32.482 0.923   -7.268  1.00 30.14 10  A 1 
ATOM 84   C CB  . TYR A 1 10  ? -34.544 0.259   -5.168  1.00 30.01 10  A 1 
ATOM 85   C CG  . TYR A 1 10  ? -35.764 0.188   -4.284  1.00 28.02 10  A 1 
ATOM 86   C CD1 . TYR A 1 10  ? -35.846 1.001   -3.137  1.00 25.80 10  A 1 
ATOM 87   C CD2 . TYR A 1 10  ? -36.819 -0.694  -4.586  1.00 25.73 10  A 1 
ATOM 88   C CE1 . TYR A 1 10  ? -36.967 0.945   -2.299  1.00 23.80 10  A 1 
ATOM 89   C CE2 . TYR A 1 10  ? -37.950 -0.749  -3.748  1.00 23.54 10  A 1 
ATOM 90   C CZ  . TYR A 1 10  ? -38.025 0.070   -2.600  1.00 23.68 10  A 1 
ATOM 91   O OH  . TYR A 1 10  ? -39.126 0.019   -1.790  1.00 22.71 10  A 1 
ATOM 92   N N   . GLY A 1 11  ? -32.716 2.999   -6.440  1.00 29.91 11  A 1 
ATOM 93   C CA  . GLY A 1 11  ? -31.463 3.570   -6.951  1.00 29.47 11  A 1 
ATOM 94   C C   . GLY A 1 11  ? -30.187 2.794   -6.591  1.00 30.75 11  A 1 
ATOM 95   O O   . GLY A 1 11  ? -29.102 3.161   -7.028  1.00 29.16 11  A 1 
ATOM 96   N N   . PHE A 1 12  ? -30.315 1.704   -5.842  1.00 36.64 12  A 1 
ATOM 97   C CA  . PHE A 1 12  ? -29.248 0.738   -5.643  1.00 36.17 12  A 1 
ATOM 98   C C   . PHE A 1 12  ? -28.859 -0.022  -6.915  1.00 37.13 12  A 1 
ATOM 99   O O   . PHE A 1 12  ? -27.705 -0.426  -7.034  1.00 35.83 12  A 1 
ATOM 100  C CB  . PHE A 1 12  ? -29.649 -0.248  -4.538  1.00 35.11 12  A 1 
ATOM 101  C CG  . PHE A 1 12  ? -29.105 0.162   -3.191  1.00 33.41 12  A 1 
ATOM 102  C CD1 . PHE A 1 12  ? -27.862 -0.340  -2.778  1.00 31.33 12  A 1 
ATOM 103  C CD2 . PHE A 1 12  ? -29.793 1.074   -2.388  1.00 31.44 12  A 1 
ATOM 104  C CE1 . PHE A 1 12  ? -27.303 0.066   -1.554  1.00 29.51 12  A 1 
ATOM 105  C CE2 . PHE A 1 12  ? -29.239 1.488   -1.163  1.00 28.33 12  A 1 
ATOM 106  C CZ  . PHE A 1 12  ? -27.988 0.992   -0.743  1.00 29.01 12  A 1 
ATOM 107  N N   . SER A 1 13  ? -29.763 -0.207  -7.871  1.00 34.42 13  A 1 
ATOM 108  C CA  . SER A 1 13  ? -29.456 -0.846  -9.150  1.00 34.79 13  A 1 
ATOM 109  C C   . SER A 1 13  ? -28.473 -0.003  -9.957  1.00 35.60 13  A 1 
ATOM 110  O O   . SER A 1 13  ? -27.412 -0.510  -10.326 1.00 34.14 13  A 1 
ATOM 111  C CB  . SER A 1 13  ? -30.735 -1.129  -9.954  1.00 33.03 13  A 1 
ATOM 112  O OG  . SER A 1 13  ? -31.398 0.072   -10.275 1.00 30.59 13  A 1 
ATOM 113  N N   . SER A 1 14  ? -28.736 1.295   -10.105 1.00 35.34 14  A 1 
ATOM 114  C CA  . SER A 1 14  ? -27.827 2.222   -10.784 1.00 35.09 14  A 1 
ATOM 115  C C   . SER A 1 14  ? -26.484 2.351   -10.063 1.00 37.11 14  A 1 
ATOM 116  O O   . SER A 1 14  ? -25.443 2.486   -10.696 1.00 35.09 14  A 1 
ATOM 117  C CB  . SER A 1 14  ? -28.480 3.602   -10.916 1.00 31.69 14  A 1 
ATOM 118  O OG  . SER A 1 14  ? -28.681 4.205   -9.656  1.00 28.37 14  A 1 
ATOM 119  N N   . PHE A 1 15  ? -26.482 2.247   -8.741  1.00 43.85 15  A 1 
ATOM 120  C CA  . PHE A 1 15  ? -25.250 2.231   -7.954  1.00 43.77 15  A 1 
ATOM 121  C C   . PHE A 1 15  ? -24.414 0.962   -8.157  1.00 45.58 15  A 1 
ATOM 122  O O   . PHE A 1 15  ? -23.193 1.014   -8.000  1.00 43.63 15  A 1 
ATOM 123  C CB  . PHE A 1 15  ? -25.581 2.399   -6.466  1.00 40.69 15  A 1 
ATOM 124  C CG  . PHE A 1 15  ? -25.079 3.700   -5.890  1.00 38.41 15  A 1 
ATOM 125  C CD1 . PHE A 1 15  ? -23.752 3.802   -5.451  1.00 36.03 15  A 1 
ATOM 126  C CD2 . PHE A 1 15  ? -25.933 4.804   -5.797  1.00 35.66 15  A 1 
ATOM 127  C CE1 . PHE A 1 15  ? -23.279 5.007   -4.913  1.00 33.44 15  A 1 
ATOM 128  C CE2 . PHE A 1 15  ? -25.465 6.007   -5.261  1.00 32.71 15  A 1 
ATOM 129  C CZ  . PHE A 1 15  ? -24.143 6.115   -4.813  1.00 33.19 15  A 1 
ATOM 130  N N   . ASN A 1 16  ? -25.038 -0.170  -8.447  1.00 50.00 16  A 1 
ATOM 131  C CA  . ASN A 1 16  ? -24.326 -1.393  -8.786  1.00 50.94 16  A 1 
ATOM 132  C C   . ASN A 1 16  ? -23.741 -1.323  -10.191 1.00 53.10 16  A 1 
ATOM 133  O O   . ASN A 1 16  ? -22.542 -1.563  -10.334 1.00 50.63 16  A 1 
ATOM 134  C CB  . ASN A 1 16  ? -25.229 -2.625  -8.583  1.00 47.22 16  A 1 
ATOM 135  C CG  . ASN A 1 16  ? -25.168 -3.174  -7.165  1.00 43.53 16  A 1 
ATOM 136  O OD1 . ASN A 1 16  ? -24.284 -2.895  -6.371  1.00 40.58 16  A 1 
ATOM 137  N ND2 . ASN A 1 16  ? -26.103 -4.027  -6.814  1.00 38.48 16  A 1 
ATOM 138  N N   . ASP A 1 17  ? -24.539 -0.904  -11.166 1.00 50.98 17  A 1 
ATOM 139  C CA  . ASP A 1 17  ? -24.100 -0.784  -12.560 1.00 52.64 17  A 1 
ATOM 140  C C   . ASP A 1 17  ? -22.932 0.199   -12.693 1.00 56.20 17  A 1 
ATOM 141  O O   . ASP A 1 17  ? -21.897 -0.149  -13.258 1.00 53.48 17  A 1 
ATOM 142  C CB  . ASP A 1 17  ? -25.290 -0.388  -13.454 1.00 48.90 17  A 1 
ATOM 143  C CG  . ASP A 1 17  ? -26.319 -1.508  -13.662 1.00 43.91 17  A 1 
ATOM 144  O OD1 . ASP A 1 17  ? -25.968 -2.691  -13.442 1.00 39.98 17  A 1 
ATOM 145  O OD2 . ASP A 1 17  ? -27.470 -1.193  -14.029 1.00 38.76 17  A 1 
ATOM 146  N N   . SER A 1 18  ? -23.020 1.370   -12.052 1.00 58.54 18  A 1 
ATOM 147  C CA  . SER A 1 18  ? -21.918 2.341   -12.057 1.00 59.84 18  A 1 
ATOM 148  C C   . SER A 1 18  ? -20.637 1.796   -11.424 1.00 63.39 18  A 1 
ATOM 149  O O   . SER A 1 18  ? -19.546 1.992   -11.938 1.00 60.58 18  A 1 
ATOM 150  C CB  . SER A 1 18  ? -22.322 3.643   -11.354 1.00 55.14 18  A 1 
ATOM 151  O OG  . SER A 1 18  ? -22.666 3.426   -9.998  1.00 48.48 18  A 1 
ATOM 152  N N   . SER A 1 19  ? -20.730 1.051   -10.329 1.00 63.13 19  A 1 
ATOM 153  C CA  . SER A 1 19  ? -19.524 0.482   -9.722  1.00 63.87 19  A 1 
ATOM 154  C C   . SER A 1 19  ? -18.911 -0.664  -10.504 1.00 66.64 19  A 1 
ATOM 155  O O   . SER A 1 19  ? -17.707 -0.885  -10.408 1.00 65.06 19  A 1 
ATOM 156  C CB  . SER A 1 19  ? -19.762 -0.006  -8.308  1.00 59.58 19  A 1 
ATOM 157  O OG  . SER A 1 19  ? -20.566 -1.158  -8.262  1.00 53.48 19  A 1 
ATOM 158  N N   . GLN A 1 20  ? -19.733 -1.407  -11.236 1.00 65.59 20  A 1 
ATOM 159  C CA  . GLN A 1 20  ? -19.246 -2.445  -12.118 1.00 66.68 20  A 1 
ATOM 160  C C   . GLN A 1 20  ? -18.537 -1.829  -13.322 1.00 69.98 20  A 1 
ATOM 161  O O   . GLN A 1 20  ? -17.458 -2.287  -13.693 1.00 69.60 20  A 1 
ATOM 162  C CB  . GLN A 1 20  ? -20.410 -3.353  -12.521 1.00 62.35 20  A 1 
ATOM 163  C CG  . GLN A 1 20  ? -19.891 -4.578  -13.275 1.00 55.58 20  A 1 
ATOM 164  C CD  . GLN A 1 20  ? -20.987 -5.593  -13.612 1.00 50.85 20  A 1 
ATOM 165  O OE1 . GLN A 1 20  ? -22.168 -5.421  -13.371 1.00 47.25 20  A 1 
ATOM 166  N NE2 . GLN A 1 20  ? -20.628 -6.707  -14.198 1.00 44.50 20  A 1 
ATOM 167  N N   . GLU A 1 21  ? -19.089 -0.751  -13.882 1.00 71.10 21  A 1 
ATOM 168  C CA  . GLU A 1 21  ? -18.462 0.026   -14.947 1.00 73.34 21  A 1 
ATOM 169  C C   . GLU A 1 21  ? -17.133 0.630   -14.477 1.00 75.61 21  A 1 
ATOM 170  O O   . GLU A 1 21  ? -16.091 0.357   -15.077 1.00 74.45 21  A 1 
ATOM 171  C CB  . GLU A 1 21  ? -19.461 1.078   -15.439 1.00 70.70 21  A 1 
ATOM 172  C CG  . GLU A 1 21  ? -18.984 1.789   -16.714 1.00 60.92 21  A 1 
ATOM 173  C CD  . GLU A 1 21  ? -20.064 2.716   -17.318 1.00 56.32 21  A 1 
ATOM 174  O OE1 . GLU A 1 21  ? -19.923 3.086   -18.500 1.00 50.07 21  A 1 
ATOM 175  O OE2 . GLU A 1 21  ? -21.053 3.031   -16.611 1.00 51.84 21  A 1 
ATOM 176  N N   . GLU A 1 22  ? -17.113 1.307   -13.328 1.00 72.94 22  A 1 
ATOM 177  C CA  . GLU A 1 22  ? -15.881 1.834   -12.722 1.00 74.60 22  A 1 
ATOM 178  C C   . GLU A 1 22  ? -14.818 0.745   -12.498 1.00 76.05 22  A 1 
ATOM 179  O O   . GLU A 1 22  ? -13.614 0.991   -12.647 1.00 75.28 22  A 1 
ATOM 180  C CB  . GLU A 1 22  ? -16.188 2.442   -11.347 1.00 72.49 22  A 1 
ATOM 181  C CG  . GLU A 1 22  ? -16.880 3.812   -11.362 1.00 64.13 22  A 1 
ATOM 182  C CD  . GLU A 1 22  ? -17.199 4.319   -9.934  1.00 60.50 22  A 1 
ATOM 183  O OE1 . GLU A 1 22  ? -17.799 5.411   -9.819  1.00 56.12 22  A 1 
ATOM 184  O OE2 . GLU A 1 22  ? -16.826 3.636   -8.952  1.00 57.76 22  A 1 
ATOM 185  N N   . HIS A 1 23  ? -15.242 -0.456  -12.123 1.00 76.21 23  A 1 
ATOM 186  C CA  . HIS A 1 23  ? -14.334 -1.574  -11.935 1.00 75.63 23  A 1 
ATOM 187  C C   . HIS A 1 23  ? -13.771 -2.090  -13.265 1.00 77.50 23  A 1 
ATOM 188  O O   . HIS A 1 23  ? -12.572 -2.374  -13.355 1.00 77.03 23  A 1 
ATOM 189  C CB  . HIS A 1 23  ? -15.033 -2.690  -11.147 1.00 72.85 23  A 1 
ATOM 190  C CG  . HIS A 1 23  ? -14.075 -3.801  -10.798 1.00 68.45 23  A 1 
ATOM 191  N ND1 . HIS A 1 23  ? -12.946 -3.638  -10.026 1.00 61.87 23  A 1 
ATOM 192  C CD2 . HIS A 1 23  ? -14.117 -5.097  -11.220 1.00 61.76 23  A 1 
ATOM 193  C CE1 . HIS A 1 23  ? -12.323 -4.826  -9.993  1.00 60.48 23  A 1 
ATOM 194  N NE2 . HIS A 1 23  ? -13.006 -5.728  -10.697 1.00 61.44 23  A 1 
ATOM 195  N N   . GLN A 1 24  ? -14.595 -2.170  -14.296 1.00 76.67 24  A 1 
ATOM 196  C CA  . GLN A 1 24  ? -14.149 -2.546  -15.634 1.00 77.48 24  A 1 
ATOM 197  C C   . GLN A 1 24  ? -13.182 -1.513  -16.218 1.00 79.89 24  A 1 
ATOM 198  O O   . GLN A 1 24  ? -12.127 -1.896  -16.737 1.00 79.38 24  A 1 
ATOM 199  C CB  . GLN A 1 24  ? -15.355 -2.748  -16.569 1.00 75.13 24  A 1 
ATOM 200  C CG  . GLN A 1 24  ? -16.157 -4.015  -16.237 1.00 66.90 24  A 1 
ATOM 201  C CD  . GLN A 1 24  ? -15.365 -5.317  -16.382 1.00 60.75 24  A 1 
ATOM 202  O OE1 . GLN A 1 24  ? -14.337 -5.412  -17.034 1.00 55.96 24  A 1 
ATOM 203  N NE2 . GLN A 1 24  ? -15.835 -6.381  -15.774 1.00 52.66 24  A 1 
ATOM 204  N N   . ASP A 1 25  ? -13.469 -0.232  -16.039 1.00 80.26 25  A 1 
ATOM 205  C CA  . ASP A 1 25  ? -12.582 0.855   -16.447 1.00 81.52 25  A 1 
ATOM 206  C C   . ASP A 1 25  ? -11.234 0.771   -15.743 1.00 82.79 25  A 1 
ATOM 207  O O   . ASP A 1 25  ? -10.173 0.881   -16.370 1.00 82.20 25  A 1 
ATOM 208  C CB  . ASP A 1 25  ? -13.242 2.204   -16.121 1.00 80.90 25  A 1 
ATOM 209  C CG  . ASP A 1 25  ? -14.347 2.595   -17.099 1.00 75.56 25  A 1 
ATOM 210  O OD1 . ASP A 1 25  ? -14.449 1.930   -18.157 1.00 69.03 25  A 1 
ATOM 211  O OD2 . ASP A 1 25  ? -14.983 3.636   -16.811 1.00 70.10 25  A 1 
ATOM 212  N N   . PHE A 1 26  ? -11.239 0.472   -14.441 1.00 84.74 26  A 1 
ATOM 213  C CA  . PHE A 1 26  ? -10.009 0.234   -13.696 1.00 84.35 26  A 1 
ATOM 214  C C   . PHE A 1 26  ? -9.212  -0.952  -14.259 1.00 84.13 26  A 1 
ATOM 215  O O   . PHE A 1 26  ? -7.995  -0.856  -14.420 1.00 83.85 26  A 1 
ATOM 216  C CB  . PHE A 1 26  ? -10.323 0.011   -12.207 1.00 83.60 26  A 1 
ATOM 217  C CG  . PHE A 1 26  ? -9.117  -0.475  -11.432 1.00 82.78 26  A 1 
ATOM 218  C CD1 . PHE A 1 26  ? -8.959  -1.840  -11.141 1.00 81.15 26  A 1 
ATOM 219  C CD2 . PHE A 1 26  ? -8.091  0.423   -11.107 1.00 81.25 26  A 1 
ATOM 220  C CE1 . PHE A 1 26  ? -7.788  -2.294  -10.527 1.00 80.90 26  A 1 
ATOM 221  C CE2 . PHE A 1 26  ? -6.915  -0.033  -10.489 1.00 80.00 26  A 1 
ATOM 222  C CZ  . PHE A 1 26  ? -6.766  -1.395  -10.209 1.00 80.34 26  A 1 
ATOM 223  N N   . LEU A 1 27  ? -9.867  -2.059  -14.582 1.00 82.39 27  A 1 
ATOM 224  C CA  . LEU A 1 27  ? -9.196  -3.227  -15.147 1.00 81.73 27  A 1 
ATOM 225  C C   . LEU A 1 27  ? -8.594  -2.932  -16.528 1.00 82.54 27  A 1 
ATOM 226  O O   . LEU A 1 27  ? -7.481  -3.379  -16.814 1.00 82.14 27  A 1 
ATOM 227  C CB  . LEU A 1 27  ? -10.175 -4.408  -15.237 1.00 79.92 27  A 1 
ATOM 228  C CG  . LEU A 1 27  ? -10.571 -5.038  -13.887 1.00 75.62 27  A 1 
ATOM 229  C CD1 . LEU A 1 27  ? -11.595 -6.137  -14.150 1.00 71.53 27  A 1 
ATOM 230  C CD2 . LEU A 1 27  ? -9.382  -5.664  -13.160 1.00 70.63 27  A 1 
ATOM 231  N N   . GLN A 1 28  ? -9.299  -2.176  -17.375 1.00 84.46 28  A 1 
ATOM 232  C CA  . GLN A 1 28  ? -8.789  -1.742  -18.673 1.00 85.14 28  A 1 
ATOM 233  C C   . GLN A 1 28  ? -7.595  -0.796  -18.509 1.00 85.66 28  A 1 
ATOM 234  O O   . GLN A 1 28  ? -6.540  -1.023  -19.108 1.00 84.75 28  A 1 
ATOM 235  C CB  . GLN A 1 28  ? -9.896  -1.064  -19.489 1.00 85.13 28  A 1 
ATOM 236  C CG  . GLN A 1 28  ? -10.961 -2.053  -19.978 1.00 75.28 28  A 1 
ATOM 237  C CD  . GLN A 1 28  ? -11.916 -1.411  -20.995 1.00 68.45 28  A 1 
ATOM 238  O OE1 . GLN A 1 28  ? -11.649 -0.363  -21.544 1.00 59.77 28  A 1 
ATOM 239  N NE2 . GLN A 1 28  ? -13.013 -2.036  -21.311 1.00 57.39 28  A 1 
ATOM 240  N N   . PHE A 1 29  ? -7.721  0.205   -17.647 1.00 87.86 29  A 1 
ATOM 241  C CA  . PHE A 1 29  ? -6.628  1.120   -17.328 1.00 88.27 29  A 1 
ATOM 242  C C   . PHE A 1 29  ? -5.394  0.379   -16.796 1.00 87.99 29  A 1 
ATOM 243  O O   . PHE A 1 29  ? -4.281  0.602   -17.274 1.00 87.27 29  A 1 
ATOM 244  C CB  . PHE A 1 29  ? -7.124  2.158   -16.316 1.00 88.63 29  A 1 
ATOM 245  C CG  . PHE A 1 29  ? -6.047  3.143   -15.920 1.00 89.47 29  A 1 
ATOM 246  C CD1 . PHE A 1 29  ? -5.368  3.003   -14.693 1.00 87.88 29  A 1 
ATOM 247  C CD2 . PHE A 1 29  ? -5.704  4.192   -16.784 1.00 88.46 29  A 1 
ATOM 248  C CE1 . PHE A 1 29  ? -4.358  3.910   -14.334 1.00 88.37 29  A 1 
ATOM 249  C CE2 . PHE A 1 29  ? -4.695  5.102   -16.428 1.00 87.88 29  A 1 
ATOM 250  C CZ  . PHE A 1 29  ? -4.027  4.956   -15.205 1.00 88.00 29  A 1 
ATOM 251  N N   . SER A 1 30  ? -5.583  -0.568  -15.884 1.00 87.32 30  A 1 
ATOM 252  C CA  . SER A 1 30  ? -4.513  -1.383  -15.322 1.00 86.28 30  A 1 
ATOM 253  C C   . SER A 1 30  ? -3.755  -2.188  -16.378 1.00 86.76 30  A 1 
ATOM 254  O O   . SER A 1 30  ? -2.524  -2.229  -16.360 1.00 85.31 30  A 1 
ATOM 255  C CB  . SER A 1 30  ? -5.106  -2.328  -14.271 1.00 83.94 30  A 1 
ATOM 256  O OG  . SER A 1 30  ? -4.093  -3.124  -13.685 1.00 71.03 30  A 1 
ATOM 257  N N   . LYS A 1 31  ? -4.458  -2.770  -17.353 1.00 86.73 31  A 1 
ATOM 258  C CA  . LYS A 1 31  ? -3.862  -3.550  -18.454 1.00 86.34 31  A 1 
ATOM 259  C C   . LYS A 1 31  ? -2.974  -2.719  -19.385 1.00 87.24 31  A 1 
ATOM 260  O O   . LYS A 1 31  ? -2.139  -3.296  -20.064 1.00 85.38 31  A 1 
ATOM 261  C CB  . LYS A 1 31  ? -4.960  -4.225  -19.278 1.00 84.79 31  A 1 
ATOM 262  C CG  . LYS A 1 31  ? -5.574  -5.450  -18.587 1.00 78.32 31  A 1 
ATOM 263  C CD  . LYS A 1 31  ? -6.710  -5.997  -19.458 1.00 74.17 31  A 1 
ATOM 264  C CE  . LYS A 1 31  ? -7.383  -7.211  -18.810 1.00 65.83 31  A 1 
ATOM 265  N NZ  . LYS A 1 31  ? -8.480  -7.731  -19.644 1.00 59.76 31  A 1 
ATOM 266  N N   . VAL A 1 32  ? -3.163  -1.407  -19.439 1.00 89.77 32  A 1 
ATOM 267  C CA  . VAL A 1 32  ? -2.353  -0.510  -20.272 1.00 90.70 32  A 1 
ATOM 268  C C   . VAL A 1 32  ? -1.278  0.190   -19.440 1.00 91.07 32  A 1 
ATOM 269  O O   . VAL A 1 32  ? -0.093  0.156   -19.775 1.00 89.76 32  A 1 
ATOM 270  C CB  . VAL A 1 32  ? -3.250  0.509   -21.015 1.00 90.31 32  A 1 
ATOM 271  C CG1 . VAL A 1 32  ? -2.419  1.446   -21.888 1.00 82.97 32  A 1 
ATOM 272  C CG2 . VAL A 1 32  ? -4.255  -0.215  -21.915 1.00 82.67 32  A 1 
ATOM 273  N N   . PHE A 1 33  ? -1.680  0.782   -18.320 1.00 90.04 33  A 1 
ATOM 274  C CA  . PHE A 1 33  ? -0.809  1.603   -17.478 1.00 90.67 33  A 1 
ATOM 275  C C   . PHE A 1 33  ? 0.344   0.805   -16.866 1.00 90.64 33  A 1 
ATOM 276  O O   . PHE A 1 33  ? 1.503   1.216   -16.973 1.00 90.11 33  A 1 
ATOM 277  C CB  . PHE A 1 33  ? -1.661  2.258   -16.389 1.00 90.57 33  A 1 
ATOM 278  C CG  . PHE A 1 33  ? -0.851  3.076   -15.402 1.00 91.30 33  A 1 
ATOM 279  C CD1 . PHE A 1 33  ? -0.531  2.550   -14.135 1.00 89.65 33  A 1 
ATOM 280  C CD2 . PHE A 1 33  ? -0.406  4.355   -15.748 1.00 90.08 33  A 1 
ATOM 281  C CE1 . PHE A 1 33  ? 0.226   3.299   -13.231 1.00 89.70 33  A 1 
ATOM 282  C CE2 . PHE A 1 33  ? 0.348   5.108   -14.849 1.00 89.48 33  A 1 
ATOM 283  C CZ  . PHE A 1 33  ? 0.666   4.579   -13.589 1.00 90.07 33  A 1 
ATOM 284  N N   . LEU A 1 34  ? 0.067   -0.342  -16.249 1.00 88.41 34  A 1 
ATOM 285  C CA  . LEU A 1 34  ? 1.108   -1.111  -15.575 1.00 87.65 34  A 1 
ATOM 286  C C   . LEU A 1 34  ? 2.192   -1.623  -16.527 1.00 88.67 34  A 1 
ATOM 287  O O   . LEU A 1 34  ? 3.370   -1.383  -16.238 1.00 87.54 34  A 1 
ATOM 288  C CB  . LEU A 1 34  ? 0.511   -2.265  -14.748 1.00 84.68 34  A 1 
ATOM 289  C CG  . LEU A 1 34  ? -0.180  -1.859  -13.439 1.00 77.63 34  A 1 
ATOM 290  C CD1 . LEU A 1 34  ? -0.773  -3.115  -12.802 1.00 71.71 34  A 1 
ATOM 291  C CD2 . LEU A 1 34  ? 0.797   -1.243  -12.445 1.00 71.35 34  A 1 
ATOM 292  N N   . PRO A 1 35  ? 1.877   -2.264  -17.666 1.00 88.70 35  A 1 
ATOM 293  C CA  . PRO A 1 35  ? 2.897   -2.702  -18.613 1.00 89.01 35  A 1 
ATOM 294  C C   . PRO A 1 35  ? 3.731   -1.547  -19.165 1.00 90.66 35  A 1 
ATOM 295  O O   . PRO A 1 35  ? 4.949   -1.673  -19.234 1.00 90.25 35  A 1 
ATOM 296  C CB  . PRO A 1 35  ? 2.146   -3.430  -19.723 1.00 87.35 35  A 1 
ATOM 297  C CG  . PRO A 1 35  ? 0.887   -3.909  -19.029 1.00 83.36 35  A 1 
ATOM 298  C CD  . PRO A 1 35  ? 0.584   -2.766  -18.076 1.00 85.73 35  A 1 
ATOM 299  N N   . CYS A 1 36  ? 3.115   -0.411  -19.494 1.00 91.78 36  A 1 
ATOM 300  C CA  . CYS A 1 36  ? 3.831   0.762   -19.963 1.00 92.51 36  A 1 
ATOM 301  C C   . CYS A 1 36  ? 4.828   1.287   -18.914 1.00 93.00 36  A 1 
ATOM 302  O O   . CYS A 1 36  ? 6.004   1.476   -19.216 1.00 92.00 36  A 1 
ATOM 303  C CB  . CYS A 1 36  ? 2.830   1.862   -20.362 1.00 92.34 36  A 1 
ATOM 304  S SG  . CYS A 1 36  ? 1.997   1.416   -21.910 1.00 82.51 36  A 1 
ATOM 305  N N   . MET A 1 37  ? 4.376   1.444   -17.674 1.00 90.98 37  A 1 
ATOM 306  C CA  . MET A 1 37  ? 5.241   1.897   -16.579 1.00 91.21 37  A 1 
ATOM 307  C C   . MET A 1 37  ? 6.376   0.911   -16.307 1.00 91.90 37  A 1 
ATOM 308  O O   . MET A 1 37  ? 7.530   1.325   -16.182 1.00 91.37 37  A 1 
ATOM 309  C CB  . MET A 1 37  ? 4.403   2.116   -15.311 1.00 90.59 37  A 1 
ATOM 310  C CG  . MET A 1 37  ? 3.556   3.387   -15.401 1.00 82.61 37  A 1 
ATOM 311  S SD  . MET A 1 37  ? 4.488   4.939   -15.582 1.00 77.24 37  A 1 
ATOM 312  C CE  . MET A 1 37  ? 5.349   5.009   -13.994 1.00 65.26 37  A 1 
ATOM 313  N N   . TYR A 1 38  ? 6.084   -0.385  -16.273 1.00 92.14 38  A 1 
ATOM 314  C CA  . TYR A 1 38  ? 7.100   -1.401  -16.031 1.00 92.10 38  A 1 
ATOM 315  C C   . TYR A 1 38  ? 8.129   -1.474  -17.161 1.00 92.93 38  A 1 
ATOM 316  O O   . TYR A 1 38  ? 9.315   -1.634  -16.880 1.00 92.25 38  A 1 
ATOM 317  C CB  . TYR A 1 38  ? 6.436   -2.768  -15.814 1.00 90.42 38  A 1 
ATOM 318  C CG  . TYR A 1 38  ? 5.627   -2.934  -14.545 1.00 88.96 38  A 1 
ATOM 319  C CD1 . TYR A 1 38  ? 5.564   -1.947  -13.546 1.00 84.09 38  A 1 
ATOM 320  C CD2 . TYR A 1 38  ? 4.923   -4.141  -14.354 1.00 84.32 38  A 1 
ATOM 321  C CE1 . TYR A 1 38  ? 4.813   -2.140  -12.376 1.00 82.81 38  A 1 
ATOM 322  C CE2 . TYR A 1 38  ? 4.172   -4.349  -13.190 1.00 82.49 38  A 1 
ATOM 323  C CZ  . TYR A 1 38  ? 4.116   -3.346  -12.204 1.00 83.28 38  A 1 
ATOM 324  O OH  . TYR A 1 38  ? 3.380   -3.555  -11.065 1.00 79.78 38  A 1 
ATOM 325  N N   . LEU A 1 39  ? 7.707   -1.296  -18.408 1.00 92.96 39  A 1 
ATOM 326  C CA  . LEU A 1 39  ? 8.616   -1.290  -19.548 1.00 93.49 39  A 1 
ATOM 327  C C   . LEU A 1 39  ? 9.541   -0.065  -19.532 1.00 94.25 39  A 1 
ATOM 328  O O   . LEU A 1 39  ? 10.746  -0.205  -19.738 1.00 93.39 39  A 1 
ATOM 329  C CB  . LEU A 1 39  ? 7.789   -1.392  -20.840 1.00 92.34 39  A 1 
ATOM 330  C CG  . LEU A 1 39  ? 8.664   -1.761  -22.054 1.00 80.17 39  A 1 
ATOM 331  C CD1 . LEU A 1 39  ? 8.197   -3.078  -22.668 1.00 73.30 39  A 1 
ATOM 332  C CD2 . LEU A 1 39  ? 8.610   -0.677  -23.130 1.00 73.67 39  A 1 
ATOM 333  N N   . VAL A 1 40  ? 9.012   1.115   -19.218 1.00 94.97 40  A 1 
ATOM 334  C CA  . VAL A 1 40  ? 9.823   2.332   -19.060 1.00 94.95 40  A 1 
ATOM 335  C C   . VAL A 1 40  ? 10.855  2.160   -17.947 1.00 95.30 40  A 1 
ATOM 336  O O   . VAL A 1 40  ? 12.046  2.403   -18.157 1.00 94.42 40  A 1 
ATOM 337  C CB  . VAL A 1 40  ? 8.931   3.566   -18.812 1.00 94.05 40  A 1 
ATOM 338  C CG1 . VAL A 1 40  ? 9.736   4.807   -18.427 1.00 88.69 40  A 1 
ATOM 339  C CG2 . VAL A 1 40  ? 8.138   3.917   -20.076 1.00 88.72 40  A 1 
ATOM 340  N N   . VAL A 1 41  ? 10.437  1.688   -16.774 1.00 94.00 41  A 1 
ATOM 341  C CA  . VAL A 1 41  ? 11.343  1.462   -15.637 1.00 93.87 41  A 1 
ATOM 342  C C   . VAL A 1 41  ? 12.372  0.379   -15.963 1.00 94.43 41  A 1 
ATOM 343  O O   . VAL A 1 41  ? 13.536  0.528   -15.593 1.00 93.62 41  A 1 
ATOM 344  C CB  . VAL A 1 41  ? 10.572  1.132   -14.356 1.00 92.71 41  A 1 
ATOM 345  C CG1 . VAL A 1 41  ? 11.500  0.806   -13.181 1.00 88.59 41  A 1 
ATOM 346  C CG2 . VAL A 1 41  ? 9.713   2.324   -13.916 1.00 88.99 41  A 1 
ATOM 347  N N   . PHE A 1 42  ? 11.983  -0.673  -16.682 1.00 94.22 42  A 1 
ATOM 348  C CA  . PHE A 1 42  ? 12.895  -1.728  -17.112 1.00 95.16 42  A 1 
ATOM 349  C C   . PHE A 1 42  ? 13.972  -1.187  -18.049 1.00 95.65 42  A 1 
ATOM 350  O O   . PHE A 1 42  ? 15.151  -1.340  -17.747 1.00 95.26 42  A 1 
ATOM 351  C CB  . PHE A 1 42  ? 12.113  -2.863  -17.780 1.00 95.23 42  A 1 
ATOM 352  C CG  . PHE A 1 42  ? 13.001  -3.890  -18.435 1.00 95.48 42  A 1 
ATOM 353  C CD1 . PHE A 1 42  ? 13.017  -4.026  -19.836 1.00 93.31 42  A 1 
ATOM 354  C CD2 . PHE A 1 42  ? 13.857  -4.685  -17.659 1.00 93.91 42  A 1 
ATOM 355  C CE1 . PHE A 1 42  ? 13.870  -4.965  -20.452 1.00 93.43 42  A 1 
ATOM 356  C CE2 . PHE A 1 42  ? 14.705  -5.621  -18.265 1.00 93.27 42  A 1 
ATOM 357  C CZ  . PHE A 1 42  ? 14.713  -5.758  -19.654 1.00 93.76 42  A 1 
ATOM 358  N N   . VAL A 1 43  ? 13.613  -0.501  -19.130 1.00 96.12 43  A 1 
ATOM 359  C CA  . VAL A 1 43  ? 14.580  0.008   -20.110 1.00 96.13 43  A 1 
ATOM 360  C C   . VAL A 1 43  ? 15.500  1.052   -19.485 1.00 96.02 43  A 1 
ATOM 361  O O   . VAL A 1 43  ? 16.728  0.926   -19.543 1.00 95.08 43  A 1 
ATOM 362  C CB  . VAL A 1 43  ? 13.856  0.562   -21.357 1.00 95.56 43  A 1 
ATOM 363  C CG1 . VAL A 1 43  ? 14.840  1.218   -22.338 1.00 90.35 43  A 1 
ATOM 364  C CG2 . VAL A 1 43  ? 13.147  -0.557  -22.116 1.00 90.12 43  A 1 
ATOM 365  N N   . CYS A 1 44  ? 14.939  2.059   -18.823 1.00 95.51 44  A 1 
ATOM 366  C CA  . CYS A 1 44  ? 15.721  3.111   -18.192 1.00 94.82 44  A 1 
ATOM 367  C C   . CYS A 1 44  ? 16.573  2.585   -17.032 1.00 94.75 44  A 1 
ATOM 368  O O   . CYS A 1 44  ? 17.737  2.961   -16.894 1.00 92.82 44  A 1 
ATOM 369  C CB  . CYS A 1 44  ? 14.784  4.230   -17.700 1.00 93.55 44  A 1 
ATOM 370  S SG  . CYS A 1 44  ? 13.996  5.070   -19.109 1.00 84.35 44  A 1 
ATOM 371  N N   . GLY A 1 45  ? 16.020  1.698   -16.224 1.00 94.78 45  A 1 
ATOM 372  C CA  . GLY A 1 45  ? 16.706  1.094   -15.088 1.00 94.41 45  A 1 
ATOM 373  C C   . GLY A 1 45  ? 17.822  0.148   -15.508 1.00 94.79 45  A 1 
ATOM 374  O O   . GLY A 1 45  ? 18.903  0.194   -14.927 1.00 93.36 45  A 1 
ATOM 375  N N   . LEU A 1 46  ? 17.614  -0.668  -16.551 1.00 95.13 46  A 1 
ATOM 376  C CA  . LEU A 1 46  ? 18.628  -1.573  -17.089 1.00 95.03 46  A 1 
ATOM 377  C C   . LEU A 1 46  ? 19.832  -0.793  -17.615 1.00 94.68 46  A 1 
ATOM 378  O O   . LEU A 1 46  ? 20.958  -1.040  -17.185 1.00 93.67 46  A 1 
ATOM 379  C CB  . LEU A 1 46  ? 17.989  -2.444  -18.191 1.00 94.96 46  A 1 
ATOM 380  C CG  . LEU A 1 46  ? 18.940  -3.477  -18.808 1.00 92.21 46  A 1 
ATOM 381  C CD1 . LEU A 1 46  ? 19.286  -4.588  -17.819 1.00 86.51 46  A 1 
ATOM 382  C CD2 . LEU A 1 46  ? 18.289  -4.115  -20.034 1.00 86.69 46  A 1 
ATOM 383  N N   . VAL A 1 47  ? 19.593  0.189   -18.478 1.00 94.83 47  A 1 
ATOM 384  C CA  . VAL A 1 47  ? 20.669  1.010   -19.058 1.00 94.19 47  A 1 
ATOM 385  C C   . VAL A 1 47  ? 21.363  1.829   -17.976 1.00 93.56 47  A 1 
ATOM 386  O O   . VAL A 1 47  ? 22.590  1.794   -17.854 1.00 92.30 47  A 1 
ATOM 387  C CB  . VAL A 1 47  ? 20.124  1.909   -20.187 1.00 93.31 47  A 1 
ATOM 388  C CG1 . VAL A 1 47  ? 21.202  2.846   -20.738 1.00 87.14 47  A 1 
ATOM 389  C CG2 . VAL A 1 47  ? 19.594  1.068   -21.353 1.00 87.07 47  A 1 
ATOM 390  N N   . GLY A 1 48  ? 20.610  2.533   -17.154 1.00 92.77 48  A 1 
ATOM 391  C CA  . GLY A 1 48  ? 21.148  3.424   -16.132 1.00 91.82 48  A 1 
ATOM 392  C C   . GLY A 1 48  ? 21.943  2.694   -15.054 1.00 91.68 48  A 1 
ATOM 393  O O   . GLY A 1 48  ? 23.092  3.059   -14.789 1.00 90.19 48  A 1 
ATOM 394  N N   . ASN A 1 49  ? 21.406  1.636   -14.468 1.00 93.63 49  A 1 
ATOM 395  C CA  . ASN A 1 49  ? 22.093  0.895   -13.413 1.00 92.63 49  A 1 
ATOM 396  C C   . ASN A 1 49  ? 23.304  0.120   -13.942 1.00 91.77 49  A 1 
ATOM 397  O O   . ASN A 1 49  ? 24.338  0.104   -13.281 1.00 90.10 49  A 1 
ATOM 398  C CB  . ASN A 1 49  ? 21.107  -0.027  -12.677 1.00 92.03 49  A 1 
ATOM 399  C CG  . ASN A 1 49  ? 20.115  0.760   -11.841 1.00 91.14 49  A 1 
ATOM 400  O OD1 . ASN A 1 49  ? 20.487  1.535   -10.978 1.00 82.92 49  A 1 
ATOM 401  N ND2 . ASN A 1 49  ? 18.841  0.611   -12.091 1.00 83.36 49  A 1 
ATOM 402  N N   . SER A 1 50  ? 23.227  -0.448  -15.155 1.00 93.67 50  A 1 
ATOM 403  C CA  . SER A 1 50  ? 24.381  -1.086  -15.796 1.00 93.02 50  A 1 
ATOM 404  C C   . SER A 1 50  ? 25.518  -0.089  -16.006 1.00 92.26 50  A 1 
ATOM 405  O O   . SER A 1 50  ? 26.663  -0.382  -15.689 1.00 90.21 50  A 1 
ATOM 406  C CB  . SER A 1 50  ? 24.006  -1.702  -17.144 1.00 92.77 50  A 1 
ATOM 407  O OG  . SER A 1 50  ? 22.997  -2.680  -16.966 1.00 80.77 50  A 1 
ATOM 408  N N   . LEU A 1 51  ? 25.203  1.120   -16.469 1.00 91.46 51  A 1 
ATOM 409  C CA  . LEU A 1 51  ? 26.181  2.174   -16.694 1.00 90.45 51  A 1 
ATOM 410  C C   . LEU A 1 51  ? 26.835  2.646   -15.387 1.00 89.61 51  A 1 
ATOM 411  O O   . LEU A 1 51  ? 28.057  2.800   -15.322 1.00 88.00 51  A 1 
ATOM 412  C CB  . LEU A 1 51  ? 25.473  3.294   -17.462 1.00 89.26 51  A 1 
ATOM 413  C CG  . LEU A 1 51  ? 26.427  4.389   -17.959 1.00 82.93 51  A 1 
ATOM 414  C CD1 . LEU A 1 51  ? 26.104  4.714   -19.413 1.00 77.63 51  A 1 
ATOM 415  C CD2 . LEU A 1 51  ? 26.282  5.660   -17.124 1.00 76.62 51  A 1 
ATOM 416  N N   . VAL A 1 52  ? 26.064  2.807   -14.327 1.00 90.58 52  A 1 
ATOM 417  C CA  . VAL A 1 52  ? 26.602  3.148   -13.002 1.00 88.98 52  A 1 
ATOM 418  C C   . VAL A 1 52  ? 27.513  2.051   -12.466 1.00 88.34 52  A 1 
ATOM 419  O O   . VAL A 1 52  ? 28.585  2.353   -11.941 1.00 87.12 52  A 1 
ATOM 420  C CB  . VAL A 1 52  ? 25.470  3.450   -11.995 1.00 87.59 52  A 1 
ATOM 421  C CG1 . VAL A 1 52  ? 25.984  3.638   -10.566 1.00 82.59 52  A 1 
ATOM 422  C CG2 . VAL A 1 52  ? 24.738  4.734   -12.374 1.00 83.32 52  A 1 
ATOM 423  N N   . LEU A 1 53  ? 27.136  0.774   -12.634 1.00 89.82 53  A 1 
ATOM 424  C CA  . LEU A 1 53  ? 27.951  -0.363  -12.203 1.00 89.52 53  A 1 
ATOM 425  C C   . LEU A 1 53  ? 29.268  -0.440  -12.986 1.00 88.74 53  A 1 
ATOM 426  O O   . LEU A 1 53  ? 30.325  -0.537  -12.366 1.00 86.86 53  A 1 
ATOM 427  C CB  . LEU A 1 53  ? 27.155  -1.662  -12.336 1.00 89.40 53  A 1 
ATOM 428  C CG  . LEU A 1 53  ? 26.106  -1.862  -11.225 1.00 86.53 53  A 1 
ATOM 429  C CD1 . LEU A 1 53  ? 25.241  -3.076  -11.559 1.00 83.69 53  A 1 
ATOM 430  C CD2 . LEU A 1 53  ? 26.750  -2.113  -9.866  1.00 83.52 53  A 1 
ATOM 431  N N   . VAL A 1 54  ? 29.239  -0.319  -14.314 1.00 89.68 54  A 1 
ATOM 432  C CA  . VAL A 1 54  ? 30.437  -0.333  -15.158 1.00 89.01 54  A 1 
ATOM 433  C C   . VAL A 1 54  ? 31.390  0.788   -14.754 1.00 87.95 54  A 1 
ATOM 434  O O   . VAL A 1 54  ? 32.571  0.542   -14.515 1.00 86.18 54  A 1 
ATOM 435  C CB  . VAL A 1 54  ? 30.059  -0.249  -16.649 1.00 89.04 54  A 1 
ATOM 436  C CG1 . VAL A 1 54  ? 31.275  -0.017  -17.550 1.00 83.90 54  A 1 
ATOM 437  C CG2 . VAL A 1 54  ? 29.406  -1.555  -17.113 1.00 84.08 54  A 1 
ATOM 438  N N   . ILE A 1 55  ? 30.900  2.012   -14.600 1.00 87.83 55  A 1 
ATOM 439  C CA  . ILE A 1 55  ? 31.730  3.148   -14.156 1.00 86.98 55  A 1 
ATOM 440  C C   . ILE A 1 55  ? 32.296  2.915   -12.761 1.00 85.34 55  A 1 
ATOM 441  O O   . ILE A 1 55  ? 33.472  3.161   -12.523 1.00 82.96 55  A 1 
ATOM 442  C CB  . ILE A 1 55  ? 30.935  4.465   -14.261 1.00 86.64 55  A 1 
ATOM 443  C CG1 . ILE A 1 55  ? 30.731  4.797   -15.750 1.00 83.69 55  A 1 
ATOM 444  C CG2 . ILE A 1 55  ? 31.654  5.619   -13.541 1.00 83.12 55  A 1 
ATOM 445  C CD1 . ILE A 1 55  ? 29.806  5.997   -16.006 1.00 77.90 55  A 1 
ATOM 446  N N   . SER A 1 56  ? 31.490  2.408   -11.834 1.00 86.33 56  A 1 
ATOM 447  C CA  . SER A 1 56  ? 31.912  2.197   -10.452 1.00 83.90 56  A 1 
ATOM 448  C C   . SER A 1 56  ? 32.958  1.095   -10.307 1.00 83.24 56  A 1 
ATOM 449  O O   . SER A 1 56  ? 33.825  1.191   -9.443  1.00 80.71 56  A 1 
ATOM 450  C CB  . SER A 1 56  ? 30.714  1.869   -9.561  1.00 82.10 56  A 1 
ATOM 451  O OG  . SER A 1 56  ? 29.777  2.920   -9.605  1.00 72.40 56  A 1 
ATOM 452  N N   . ILE A 1 57  ? 32.907  0.056   -11.146 1.00 84.90 57  A 1 
ATOM 453  C CA  . ILE A 1 57  ? 33.816  -1.090  -11.085 1.00 83.95 57  A 1 
ATOM 454  C C   . ILE A 1 57  ? 35.115  -0.803  -11.852 1.00 83.15 57  A 1 
ATOM 455  O O   . ILE A 1 57  ? 36.201  -1.067  -11.334 1.00 80.72 57  A 1 
ATOM 456  C CB  . ILE A 1 57  ? 33.100  -2.362  -11.589 1.00 83.35 57  A 1 
ATOM 457  C CG1 . ILE A 1 57  ? 31.952  -2.747  -10.629 1.00 79.39 57  A 1 
ATOM 458  C CG2 . ILE A 1 57  ? 34.085  -3.542  -11.722 1.00 78.28 57  A 1 
ATOM 459  C CD1 . ILE A 1 57  ? 30.986  -3.799  -11.192 1.00 73.15 57  A 1 
ATOM 460  N N   . PHE A 1 58  ? 35.024  -0.253  -13.071 1.00 84.03 58  A 1 
ATOM 461  C CA  . PHE A 1 58  ? 36.166  -0.144  -13.987 1.00 82.85 58  A 1 
ATOM 462  C C   . PHE A 1 58  ? 36.828  1.233   -13.998 1.00 81.45 58  A 1 
ATOM 463  O O   . PHE A 1 58  ? 38.032  1.327   -14.255 1.00 77.33 58  A 1 
ATOM 464  C CB  . PHE A 1 58  ? 35.722  -0.553  -15.395 1.00 82.73 58  A 1 
ATOM 465  C CG  . PHE A 1 58  ? 35.291  -2.001  -15.502 1.00 81.05 58  A 1 
ATOM 466  C CD1 . PHE A 1 58  ? 36.259  -3.023  -15.497 1.00 76.69 58  A 1 
ATOM 467  C CD2 . PHE A 1 58  ? 33.930  -2.344  -15.604 1.00 76.68 58  A 1 
ATOM 468  C CE1 . PHE A 1 58  ? 35.874  -4.363  -15.596 1.00 75.54 58  A 1 
ATOM 469  C CE2 . PHE A 1 58  ? 33.535  -3.688  -15.698 1.00 74.61 58  A 1 
ATOM 470  C CZ  . PHE A 1 58  ? 34.507  -4.702  -15.697 1.00 75.83 58  A 1 
ATOM 471  N N   . TYR A 1 59  ? 36.108  2.298   -13.709 1.00 79.20 59  A 1 
ATOM 472  C CA  . TYR A 1 59  ? 36.607  3.670   -13.834 1.00 76.98 59  A 1 
ATOM 473  C C   . TYR A 1 59  ? 36.755  4.398   -12.496 1.00 74.54 59  A 1 
ATOM 474  O O   . TYR A 1 59  ? 37.443  5.422   -12.420 1.00 68.31 59  A 1 
ATOM 475  C CB  . TYR A 1 59  ? 35.700  4.462   -14.779 1.00 76.67 59  A 1 
ATOM 476  C CG  . TYR A 1 59  ? 35.833  4.025   -16.212 1.00 76.77 59  A 1 
ATOM 477  C CD1 . TYR A 1 59  ? 36.697  4.719   -17.086 1.00 72.23 59  A 1 
ATOM 478  C CD2 . TYR A 1 59  ? 35.127  2.904   -16.697 1.00 71.49 59  A 1 
ATOM 479  C CE1 . TYR A 1 59  ? 36.870  4.294   -18.406 1.00 70.32 59  A 1 
ATOM 480  C CE2 . TYR A 1 59  ? 35.301  2.466   -18.015 1.00 69.49 59  A 1 
ATOM 481  C CZ  . TYR A 1 59  ? 36.180  3.164   -18.876 1.00 72.85 59  A 1 
ATOM 482  O OH  . TYR A 1 59  ? 36.373  2.720   -20.150 1.00 70.42 59  A 1 
ATOM 483  N N   . HIS A 1 60  ? 36.139  3.896   -11.449 1.00 76.50 60  A 1 
ATOM 484  C CA  . HIS A 1 60  ? 36.186  4.513   -10.143 1.00 72.56 60  A 1 
ATOM 485  C C   . HIS A 1 60  ? 36.761  3.566   -9.093  1.00 73.86 60  A 1 
ATOM 486  O O   . HIS A 1 60  ? 36.243  2.489   -8.841  1.00 67.70 60  A 1 
ATOM 487  C CB  . HIS A 1 60  ? 34.794  5.036   -9.767  1.00 65.97 60  A 1 
ATOM 488  C CG  . HIS A 1 60  ? 34.872  5.905   -8.546  1.00 62.21 60  A 1 
ATOM 489  N ND1 . HIS A 1 60  ? 35.767  6.949   -8.386  1.00 55.64 60  A 1 
ATOM 490  C CD2 . HIS A 1 60  ? 34.251  5.728   -7.344  1.00 54.74 60  A 1 
ATOM 491  C CE1 . HIS A 1 60  ? 35.695  7.354   -7.117  1.00 51.31 60  A 1 
ATOM 492  N NE2 . HIS A 1 60  ? 34.783  6.650   -6.453  1.00 51.42 60  A 1 
ATOM 493  N N   . LYS A 1 61  ? 37.836  3.984   -8.431  1.00 74.64 61  A 1 
ATOM 494  C CA  . LYS A 1 61  ? 38.323  3.277   -7.257  1.00 73.95 61  A 1 
ATOM 495  C C   . LYS A 1 61  ? 37.426  3.618   -6.066  1.00 75.35 61  A 1 
ATOM 496  O O   . LYS A 1 61  ? 37.307  4.794   -5.724  1.00 69.77 61  A 1 
ATOM 497  C CB  . LYS A 1 61  ? 39.797  3.600   -6.967  1.00 67.57 61  A 1 
ATOM 498  C CG  . LYS A 1 61  ? 40.730  2.971   -8.010  1.00 58.44 61  A 1 
ATOM 499  C CD  . LYS A 1 61  ? 42.207  3.201   -7.649  1.00 52.49 61  A 1 
ATOM 500  C CE  . LYS A 1 61  ? 43.123  2.533   -8.677  1.00 43.58 61  A 1 
ATOM 501  N NZ  . LYS A 1 61  ? 44.555  2.714   -8.357  1.00 37.52 61  A 1 
ATOM 502  N N   . LEU A 1 62  ? 36.887  2.603   -5.433  1.00 71.50 62  A 1 
ATOM 503  C CA  . LEU A 1 62  ? 36.132  2.732   -4.187  1.00 70.69 62  A 1 
ATOM 504  C C   . LEU A 1 62  ? 37.056  3.226   -3.073  1.00 71.38 62  A 1 
ATOM 505  O O   . LEU A 1 62  ? 37.840  2.453   -2.522  1.00 67.28 62  A 1 
ATOM 506  C CB  . LEU A 1 62  ? 35.503  1.373   -3.824  1.00 67.23 62  A 1 
ATOM 507  C CG  . LEU A 1 62  ? 34.500  0.813   -4.853  1.00 63.76 62  A 1 
ATOM 508  C CD1 . LEU A 1 62  ? 34.077  -0.599  -4.446  1.00 61.08 62  A 1 
ATOM 509  C CD2 . LEU A 1 62  ? 33.248  1.678   -4.975  1.00 61.14 62  A 1 
ATOM 510  N N   . GLN A 1 63  ? 37.025  4.519   -2.786  1.00 72.62 63  A 1 
ATOM 511  C CA  . GLN A 1 63  ? 37.907  5.175   -1.822  1.00 71.32 63  A 1 
ATOM 512  C C   . GLN A 1 63  ? 37.245  5.410   -0.471  1.00 72.73 63  A 1 
ATOM 513  O O   . GLN A 1 63  ? 37.927  5.468   0.549   1.00 67.74 63  A 1 
ATOM 514  C CB  . GLN A 1 63  ? 38.405  6.506   -2.402  1.00 65.94 63  A 1 
ATOM 515  C CG  . GLN A 1 63  ? 39.398  6.284   -3.547  1.00 59.09 63  A 1 
ATOM 516  C CD  . GLN A 1 63  ? 39.928  7.591   -4.132  1.00 54.15 63  A 1 
ATOM 517  O OE1 . GLN A 1 63  ? 39.395  8.667   -3.933  1.00 47.19 63  A 1 
ATOM 518  N NE2 . GLN A 1 63  ? 40.989  7.538   -4.902  1.00 46.25 63  A 1 
ATOM 519  N N   . SER A 1 64  ? 35.933  5.547   -0.453  1.00 74.72 64  A 1 
ATOM 520  C CA  . SER A 1 64  ? 35.199  5.827   0.766   1.00 75.63 64  A 1 
ATOM 521  C C   . SER A 1 64  ? 34.223  4.712   1.127   1.00 78.34 64  A 1 
ATOM 522  O O   . SER A 1 64  ? 33.778  3.931   0.288   1.00 76.82 64  A 1 
ATOM 523  C CB  . SER A 1 64  ? 34.504  7.189   0.671   1.00 71.67 64  A 1 
ATOM 524  O OG  . SER A 1 64  ? 33.295  7.111   -0.044  1.00 64.54 64  A 1 
ATOM 525  N N   . LEU A 1 65  ? 33.851  4.665   2.402   1.00 75.85 65  A 1 
ATOM 526  C CA  . LEU A 1 65  ? 32.824  3.745   2.887   1.00 77.77 65  A 1 
ATOM 527  C C   . LEU A 1 65  ? 31.483  3.957   2.170   1.00 79.98 65  A 1 
ATOM 528  O O   . LEU A 1 65  ? 30.761  3.009   1.893   1.00 77.99 65  A 1 
ATOM 529  C CB  . LEU A 1 65  ? 32.674  3.988   4.401   1.00 75.97 65  A 1 
ATOM 530  C CG  . LEU A 1 65  ? 31.691  3.019   5.072   1.00 72.88 65  A 1 
ATOM 531  C CD1 . LEU A 1 65  ? 32.201  1.587   5.000   1.00 67.74 65  A 1 
ATOM 532  C CD2 . LEU A 1 65  ? 31.530  3.361   6.554   1.00 67.89 65  A 1 
ATOM 533  N N   . THR A 1 66  ? 31.182  5.206   1.856   1.00 78.92 66  A 1 
ATOM 534  C CA  . THR A 1 66  ? 29.959  5.540   1.133   1.00 78.84 66  A 1 
ATOM 535  C C   . THR A 1 66  ? 29.975  5.023   -0.294  1.00 80.14 66  A 1 
ATOM 536  O O   . THR A 1 66  ? 28.941  4.570   -0.751  1.00 79.03 66  A 1 
ATOM 537  C CB  . THR A 1 66  ? 29.722  7.045   1.151   1.00 76.72 66  A 1 
ATOM 538  O OG1 . THR A 1 66  ? 29.566  7.419   2.499   1.00 69.90 66  A 1 
ATOM 539  C CG2 . THR A 1 66  ? 28.460  7.489   0.429   1.00 67.80 66  A 1 
ATOM 540  N N   . ASP A 1 67  ? 31.129  5.003   -0.971  1.00 80.46 67  A 1 
ATOM 541  C CA  . ASP A 1 67  ? 31.236  4.428   -2.315  1.00 79.82 67  A 1 
ATOM 542  C C   . ASP A 1 67  ? 30.919  2.931   -2.282  1.00 81.73 67  A 1 
ATOM 543  O O   . ASP A 1 67  ? 30.186  2.435   -3.128  1.00 81.13 67  A 1 
ATOM 544  C CB  . ASP A 1 67  ? 32.640  4.654   -2.907  1.00 77.49 67  A 1 
ATOM 545  C CG  . ASP A 1 67  ? 33.105  6.103   -2.913  1.00 73.37 67  A 1 
ATOM 546  O OD1 . ASP A 1 67  ? 32.277  7.022   -2.967  1.00 68.69 67  A 1 
ATOM 547  O OD2 . ASP A 1 67  ? 34.340  6.305   -2.770  1.00 68.03 67  A 1 
ATOM 548  N N   . VAL A 1 68  ? 31.410  2.216   -1.254  1.00 82.25 68  A 1 
ATOM 549  C CA  . VAL A 1 68  ? 31.102  0.792   -1.049  1.00 83.74 68  A 1 
ATOM 550  C C   . VAL A 1 68  ? 29.606  0.575   -0.861  1.00 85.19 68  A 1 
ATOM 551  O O   . VAL A 1 68  ? 29.047  -0.337  -1.464  1.00 84.92 68  A 1 
ATOM 552  C CB  . VAL A 1 68  ? 31.875  0.204   0.149   1.00 83.41 68  A 1 
ATOM 553  C CG1 . VAL A 1 68  ? 31.535  -1.260  0.409   1.00 77.88 68  A 1 
ATOM 554  C CG2 . VAL A 1 68  ? 33.386  0.277   -0.085  1.00 78.25 68  A 1 
ATOM 555  N N   . PHE A 1 69  ? 28.946  1.405   -0.055  1.00 83.82 69  A 1 
ATOM 556  C CA  . PHE A 1 69  ? 27.504  1.296   0.127   1.00 85.78 69  A 1 
ATOM 557  C C   . PHE A 1 69  ? 26.724  1.675   -1.138  1.00 86.01 69  A 1 
ATOM 558  O O   . PHE A 1 69  ? 25.822  0.944   -1.528  1.00 85.30 69  A 1 
ATOM 559  C CB  . PHE A 1 69  ? 27.054  2.144   1.322   1.00 86.63 69  A 1 
ATOM 560  C CG  . PHE A 1 69  ? 27.435  1.606   2.680   1.00 88.00 69  A 1 
ATOM 561  C CD1 . PHE A 1 69  ? 27.247  0.244   2.990   1.00 85.18 69  A 1 
ATOM 562  C CD2 . PHE A 1 69  ? 27.923  2.473   3.675   1.00 85.69 69  A 1 
ATOM 563  C CE1 . PHE A 1 69  ? 27.545  -0.245  4.270   1.00 84.68 69  A 1 
ATOM 564  C CE2 . PHE A 1 69  ? 28.220  1.989   4.952   1.00 84.55 69  A 1 
ATOM 565  C CZ  . PHE A 1 69  ? 28.039  0.625   5.256   1.00 86.38 69  A 1 
ATOM 566  N N   . LEU A 1 70  ? 27.102  2.756   -1.823  1.00 84.86 70  A 1 
ATOM 567  C CA  . LEU A 1 70  ? 26.388  3.247   -2.996  1.00 83.80 70  A 1 
ATOM 568  C C   . LEU A 1 70  ? 26.386  2.251   -4.156  1.00 84.96 70  A 1 
ATOM 569  O O   . LEU A 1 70  ? 25.412  2.228   -4.890  1.00 84.07 70  A 1 
ATOM 570  C CB  . LEU A 1 70  ? 26.977  4.593   -3.451  1.00 81.17 70  A 1 
ATOM 571  C CG  . LEU A 1 70  ? 26.500  5.805   -2.621  1.00 75.76 70  A 1 
ATOM 572  C CD1 . LEU A 1 70  ? 27.268  7.049   -3.065  1.00 71.89 70  A 1 
ATOM 573  C CD2 . LEU A 1 70  ? 25.010  6.094   -2.804  1.00 70.80 70  A 1 
ATOM 574  N N   . VAL A 1 71  ? 27.413  1.403   -4.307  1.00 85.98 71  A 1 
ATOM 575  C CA  . VAL A 1 71  ? 27.444  0.353   -5.338  1.00 86.72 71  A 1 
ATOM 576  C C   . VAL A 1 71  ? 26.367  -0.721  -5.115  1.00 88.39 71  A 1 
ATOM 577  O O   . VAL A 1 71  ? 25.919  -1.338  -6.071  1.00 87.93 71  A 1 
ATOM 578  C CB  . VAL A 1 71  ? 28.854  -0.262  -5.425  1.00 85.12 71  A 1 
ATOM 579  C CG1 . VAL A 1 71  ? 28.941  -1.520  -6.282  1.00 77.35 71  A 1 
ATOM 580  C CG2 . VAL A 1 71  ? 29.821  0.752   -6.032  1.00 77.53 71  A 1 
ATOM 581  N N   . ASN A 1 72  ? 25.910  -0.936  -3.879  1.00 88.73 72  A 1 
ATOM 582  C CA  . ASN A 1 72  ? 24.868  -1.921  -3.611  1.00 89.70 72  A 1 
ATOM 583  C C   . ASN A 1 72  ? 23.498  -1.497  -4.151  1.00 90.68 72  A 1 
ATOM 584  O O   . ASN A 1 72  ? 22.698  -2.360  -4.499  1.00 89.57 72  A 1 
ATOM 585  C CB  . ASN A 1 72  ? 24.765  -2.207  -2.106  1.00 89.30 72  A 1 
ATOM 586  C CG  . ASN A 1 72  ? 26.019  -2.854  -1.546  1.00 88.69 72  A 1 
ATOM 587  O OD1 . ASN A 1 72  ? 26.236  -4.045  -1.643  1.00 80.36 72  A 1 
ATOM 588  N ND2 . ASN A 1 72  ? 26.884  -2.076  -0.941  1.00 80.64 72  A 1 
ATOM 589  N N   . LEU A 1 73  ? 23.224  -0.193  -4.259  1.00 88.79 73  A 1 
ATOM 590  C CA  . LEU A 1 73  ? 21.946  0.313   -4.759  1.00 88.81 73  A 1 
ATOM 591  C C   . LEU A 1 73  ? 21.710  -0.050  -6.229  1.00 89.64 73  A 1 
ATOM 592  O O   . LEU A 1 73  ? 20.722  -0.743  -6.494  1.00 89.06 73  A 1 
ATOM 593  C CB  . LEU A 1 73  ? 21.809  1.830   -4.516  1.00 87.46 73  A 1 
ATOM 594  C CG  . LEU A 1 73  ? 21.725  2.256   -3.041  1.00 84.53 73  A 1 
ATOM 595  C CD1 . LEU A 1 73  ? 21.682  3.781   -2.960  1.00 79.84 73  A 1 
ATOM 596  C CD2 . LEU A 1 73  ? 20.466  1.714   -2.360  1.00 80.15 73  A 1 
ATOM 597  N N   . PRO A 1 74  ? 22.585  0.309   -7.188  1.00 90.57 74  A 1 
ATOM 598  C CA  . PRO A 1 74  ? 22.379  -0.060  -8.580  1.00 90.65 74  A 1 
ATOM 599  C C   . PRO A 1 74  ? 22.432  -1.569  -8.799  1.00 91.85 74  A 1 
ATOM 600  O O   . PRO A 1 74  ? 21.776  -2.060  -9.707  1.00 91.11 74  A 1 
ATOM 601  C CB  . PRO A 1 74  ? 23.485  0.657   -9.362  1.00 88.68 74  A 1 
ATOM 602  C CG  . PRO A 1 74  ? 24.588  0.851   -8.331  1.00 84.67 74  A 1 
ATOM 603  C CD  . PRO A 1 74  ? 23.800  1.084   -7.054  1.00 88.10 74  A 1 
ATOM 604  N N   . LEU A 1 75  ? 23.160  -2.334  -7.969  1.00 92.15 75  A 1 
ATOM 605  C CA  . LEU A 1 75  ? 23.138  -3.792  -8.038  1.00 92.74 75  A 1 
ATOM 606  C C   . LEU A 1 75  ? 21.753  -4.350  -7.671  1.00 92.97 75  A 1 
ATOM 607  O O   . LEU A 1 75  ? 21.202  -5.162  -8.413  1.00 91.70 75  A 1 
ATOM 608  C CB  . LEU A 1 75  ? 24.243  -4.352  -7.128  1.00 91.94 75  A 1 
ATOM 609  C CG  . LEU A 1 75  ? 24.351  -5.888  -7.167  1.00 86.41 75  A 1 
ATOM 610  C CD1 . LEU A 1 75  ? 24.746  -6.405  -8.549  1.00 81.63 75  A 1 
ATOM 611  C CD2 . LEU A 1 75  ? 25.417  -6.340  -6.162  1.00 80.71 75  A 1 
ATOM 612  N N   . ALA A 1 76  ? 21.185  -3.893  -6.559  1.00 92.36 76  A 1 
ATOM 613  C CA  . ALA A 1 76  ? 19.858  -4.310  -6.135  1.00 91.97 76  A 1 
ATOM 614  C C   . ALA A 1 76  ? 18.769  -3.853  -7.122  1.00 92.38 76  A 1 
ATOM 615  O O   . ALA A 1 76  ? 17.867  -4.624  -7.452  1.00 90.90 76  A 1 
ATOM 616  C CB  . ALA A 1 76  ? 19.598  -3.765  -4.725  1.00 91.05 76  A 1 
ATOM 617  N N   . ASP A 1 77  ? 18.889  -2.632  -7.636  1.00 93.27 77  A 1 
ATOM 618  C CA  . ASP A 1 77  ? 17.951  -2.075  -8.606  1.00 92.85 77  A 1 
ATOM 619  C C   . ASP A 1 77  ? 18.041  -2.779  -9.961  1.00 93.27 77  A 1 
ATOM 620  O O   . ASP A 1 77  ? 17.002  -3.059  -10.560 1.00 92.16 77  A 1 
ATOM 621  C CB  . ASP A 1 77  ? 18.170  -0.563  -8.743  1.00 91.76 77  A 1 
ATOM 622  C CG  . ASP A 1 77  ? 17.700  0.255   -7.529  1.00 89.32 77  A 1 
ATOM 623  O OD1 . ASP A 1 77  ? 16.811  -0.220  -6.783  1.00 84.93 77  A 1 
ATOM 624  O OD2 . ASP A 1 77  ? 18.170  1.400   -7.371  1.00 84.95 77  A 1 
ATOM 625  N N   . LEU A 1 78  ? 19.247  -3.165  -10.420 1.00 93.56 78  A 1 
ATOM 626  C CA  . LEU A 1 78  ? 19.431  -3.899  -11.671 1.00 94.04 78  A 1 
ATOM 627  C C   . LEU A 1 78  ? 18.732  -5.261  -11.630 1.00 94.16 78  A 1 
ATOM 628  O O   . LEU A 1 78  ? 17.993  -5.604  -12.552 1.00 92.95 78  A 1 
ATOM 629  C CB  . LEU A 1 78  ? 20.934  -4.056  -11.952 1.00 93.61 78  A 1 
ATOM 630  C CG  . LEU A 1 78  ? 21.250  -4.747  -13.296 1.00 91.36 78  A 1 
ATOM 631  C CD1 . LEU A 1 78  ? 20.805  -3.888  -14.479 1.00 87.00 78  A 1 
ATOM 632  C CD2 . LEU A 1 78  ? 22.752  -4.976  -13.426 1.00 86.66 78  A 1 
ATOM 633  N N   . VAL A 1 79  ? 18.925  -6.020  -10.554 1.00 93.71 79  A 1 
ATOM 634  C CA  . VAL A 1 79  ? 18.260  -7.323  -10.400 1.00 93.27 79  A 1 
ATOM 635  C C   . VAL A 1 79  ? 16.746  -7.156  -10.324 1.00 93.30 79  A 1 
ATOM 636  O O   . VAL A 1 79  ? 16.006  -7.926  -10.927 1.00 91.71 79  A 1 
ATOM 637  C CB  . VAL A 1 79  ? 18.807  -8.087  -9.183  1.00 91.73 79  A 1 
ATOM 638  C CG1 . VAL A 1 79  ? 18.145  -9.465  -9.039  1.00 83.46 79  A 1 
ATOM 639  C CG2 . VAL A 1 79  ? 20.309  -8.347  -9.311  1.00 82.85 79  A 1 
ATOM 640  N N   . PHE A 1 80  ? 16.274  -6.115  -9.640  1.00 92.70 80  A 1 
ATOM 641  C CA  . PHE A 1 80  ? 14.849  -5.825  -9.553  1.00 92.67 80  A 1 
ATOM 642  C C   . PHE A 1 80  ? 14.238  -5.471  -10.905 1.00 93.06 80  A 1 
ATOM 643  O O   . PHE A 1 80  ? 13.235  -6.072  -11.282 1.00 92.62 80  A 1 
ATOM 644  C CB  . PHE A 1 80  ? 14.612  -4.707  -8.530  1.00 91.57 80  A 1 
ATOM 645  C CG  . PHE A 1 80  ? 13.204  -4.173  -8.556  1.00 91.73 80  A 1 
ATOM 646  C CD1 . PHE A 1 80  ? 12.952  -2.854  -8.994  1.00 88.79 80  A 1 
ATOM 647  C CD2 . PHE A 1 80  ? 12.126  -5.000  -8.203  1.00 88.93 80  A 1 
ATOM 648  C CE1 . PHE A 1 80  ? 11.636  -2.374  -9.076  1.00 88.29 80  A 1 
ATOM 649  C CE2 . PHE A 1 80  ? 10.812  -4.526  -8.293  1.00 87.08 80  A 1 
ATOM 650  C CZ  . PHE A 1 80  ? 10.566  -3.211  -8.736  1.00 87.96 80  A 1 
ATOM 651  N N   . VAL A 1 81  ? 14.831  -4.555  -11.672 1.00 93.70 81  A 1 
ATOM 652  C CA  . VAL A 1 81  ? 14.257  -4.138  -12.966 1.00 93.63 81  A 1 
ATOM 653  C C   . VAL A 1 81  ? 14.203  -5.285  -13.963 1.00 93.60 81  A 1 
ATOM 654  O O   . VAL A 1 81  ? 13.247  -5.359  -14.733 1.00 92.65 81  A 1 
ATOM 655  C CB  . VAL A 1 81  ? 14.942  -2.907  -13.592 1.00 92.64 81  A 1 
ATOM 656  C CG1 . VAL A 1 81  ? 14.803  -1.683  -12.687 1.00 85.21 81  A 1 
ATOM 657  C CG2 . VAL A 1 81  ? 16.407  -3.126  -13.951 1.00 85.85 81  A 1 
ATOM 658  N N   . CYS A 1 82  ? 15.125  -6.248  -13.894 1.00 94.18 82  A 1 
ATOM 659  C CA  . CYS A 1 82  ? 15.070  -7.459  -14.709 1.00 93.81 82  A 1 
ATOM 660  C C   . CYS A 1 82  ? 13.842  -8.342  -14.427 1.00 93.66 82  A 1 
ATOM 661  O O   . CYS A 1 82  ? 13.474  -9.164  -15.265 1.00 91.52 82  A 1 
ATOM 662  C CB  . CYS A 1 82  ? 16.360  -8.270  -14.514 1.00 93.33 82  A 1 
ATOM 663  S SG  . CYS A 1 82  ? 17.764  -7.398  -15.261 1.00 88.99 82  A 1 
ATOM 664  N N   . THR A 1 83  ? 13.173  -8.170  -13.290 1.00 92.54 83  A 1 
ATOM 665  C CA  . THR A 1 83  ? 11.934  -8.898  -12.980 1.00 91.69 83  A 1 
ATOM 666  C C   . THR A 1 83  ? 10.696  -8.250  -13.600 1.00 91.56 83  A 1 
ATOM 667  O O   . THR A 1 83  ? 9.700   -8.940  -13.834 1.00 89.87 83  A 1 
ATOM 668  C CB  . THR A 1 83  ? 11.726  -9.078  -11.468 1.00 90.04 83  A 1 
ATOM 669  O OG1 . THR A 1 83  ? 11.346  -7.879  -10.839 1.00 83.34 83  A 1 
ATOM 670  C CG2 . THR A 1 83  ? 12.956  -9.621  -10.755 1.00 83.15 83  A 1 
ATOM 671  N N   . LEU A 1 84  ? 10.740  -6.952  -13.907 1.00 91.71 84  A 1 
ATOM 672  C CA  . LEU A 1 84  ? 9.585   -6.194  -14.368 1.00 91.31 84  A 1 
ATOM 673  C C   . LEU A 1 84  ? 8.948   -6.704  -15.677 1.00 91.00 84  A 1 
ATOM 674  O O   . LEU A 1 84  ? 7.715   -6.677  -15.748 1.00 89.99 84  A 1 
ATOM 675  C CB  . LEU A 1 84  ? 9.923   -4.699  -14.481 1.00 90.84 84  A 1 
ATOM 676  C CG  . LEU A 1 84  ? 10.239  -4.015  -13.140 1.00 89.51 84  A 1 
ATOM 677  C CD1 . LEU A 1 84  ? 10.650  -2.568  -13.400 1.00 86.96 84  A 1 
ATOM 678  C CD2 . LEU A 1 84  ? 9.031   -4.012  -12.202 1.00 87.00 84  A 1 
ATOM 679  N N   . PRO A 1 85  ? 9.686   -7.223  -16.680 1.00 92.23 85  A 1 
ATOM 680  C CA  . PRO A 1 85  ? 9.065   -7.806  -17.874 1.00 92.19 85  A 1 
ATOM 681  C C   . PRO A 1 85  ? 8.127   -8.976  -17.570 1.00 91.85 85  A 1 
ATOM 682  O O   . PRO A 1 85  ? 7.067   -9.085  -18.185 1.00 90.01 85  A 1 
ATOM 683  C CB  . PRO A 1 85  ? 10.232  -8.246  -18.760 1.00 91.50 85  A 1 
ATOM 684  C CG  . PRO A 1 85  ? 11.349  -7.298  -18.353 1.00 90.19 85  A 1 
ATOM 685  C CD  . PRO A 1 85  ? 11.120  -7.126  -16.861 1.00 92.73 85  A 1 
ATOM 686  N N   . PHE A 1 86  ? 8.464   -9.827  -16.585 1.00 91.36 86  A 1 
ATOM 687  C CA  . PHE A 1 86  ? 7.609   -10.930 -16.167 1.00 91.08 86  A 1 
ATOM 688  C C   . PHE A 1 86  ? 6.318   -10.418 -15.539 1.00 90.19 86  A 1 
ATOM 689  O O   . PHE A 1 86  ? 5.227   -10.882 -15.856 1.00 88.31 86  A 1 
ATOM 690  C CB  . PHE A 1 86  ? 8.357   -11.826 -15.167 1.00 91.36 86  A 1 
ATOM 691  C CG  . PHE A 1 86  ? 9.627   -12.435 -15.708 1.00 92.01 86  A 1 
ATOM 692  C CD1 . PHE A 1 86  ? 9.578   -13.659 -16.393 1.00 89.32 86  A 1 
ATOM 693  C CD2 . PHE A 1 86  ? 10.858  -11.783 -15.539 1.00 89.70 86  A 1 
ATOM 694  C CE1 . PHE A 1 86  ? 10.758  -14.233 -16.905 1.00 88.89 86  A 1 
ATOM 695  C CE2 . PHE A 1 86  ? 12.035  -12.348 -16.048 1.00 89.01 86  A 1 
ATOM 696  C CZ  . PHE A 1 86  ? 11.986  -13.577 -16.734 1.00 90.42 86  A 1 
ATOM 697  N N   . TRP A 1 87  ? 6.450   -9.398  -14.689 1.00 89.81 87  A 1 
ATOM 698  C CA  . TRP A 1 87  ? 5.303   -8.722  -14.111 1.00 88.39 87  A 1 
ATOM 699  C C   . TRP A 1 87  ? 4.494   -7.982  -15.181 1.00 87.47 87  A 1 
ATOM 700  O O   . TRP A 1 87  ? 3.273   -8.048  -15.148 1.00 85.33 87  A 1 
ATOM 701  C CB  . TRP A 1 87  ? 5.767   -7.776  -12.997 1.00 87.55 87  A 1 
ATOM 702  C CG  . TRP A 1 87  ? 6.322   -8.488  -11.800 1.00 87.30 87  A 1 
ATOM 703  C CD1 . TRP A 1 87  ? 7.623   -8.546  -11.444 1.00 84.01 87  A 1 
ATOM 704  C CD2 . TRP A 1 87  ? 5.599   -9.283  -10.817 1.00 86.04 87  A 1 
ATOM 705  N NE1 . TRP A 1 87  ? 7.759   -9.341  -10.311 1.00 83.52 87  A 1 
ATOM 706  C CE2 . TRP A 1 87  ? 6.542   -9.825  -9.902  1.00 84.60 87  A 1 
ATOM 707  C CE3 . TRP A 1 87  ? 4.249   -9.619  -10.625 1.00 83.59 87  A 1 
ATOM 708  C CZ2 . TRP A 1 87  ? 6.167   -10.688 -8.855  1.00 83.03 87  A 1 
ATOM 709  C CZ3 . TRP A 1 87  ? 3.871   -10.471 -9.572  1.00 81.88 87  A 1 
ATOM 710  C CH2 . TRP A 1 87  ? 4.814   -11.015 -8.699  1.00 82.23 87  A 1 
ATOM 711  N N   . ALA A 1 88  ? 5.100   -7.350  -16.164 1.00 88.94 88  A 1 
ATOM 712  C CA  . ALA A 1 88  ? 4.387   -6.693  -17.256 1.00 88.06 88  A 1 
ATOM 713  C C   . ALA A 1 88  ? 3.562   -7.693  -18.083 1.00 87.61 88  A 1 
ATOM 714  O O   . ALA A 1 88  ? 2.360   -7.491  -18.267 1.00 86.05 88  A 1 
ATOM 715  C CB  . ALA A 1 88  ? 5.387   -5.923  -18.120 1.00 88.07 88  A 1 
ATOM 716  N N   . TYR A 1 89  ? 4.169   -8.813  -18.494 1.00 88.59 89  A 1 
ATOM 717  C CA  . TYR A 1 89  ? 3.483   -9.857  -19.258 1.00 88.07 89  A 1 
ATOM 718  C C   . TYR A 1 89  ? 2.269   -10.410 -18.520 1.00 86.32 89  A 1 
ATOM 719  O O   . TYR A 1 89  ? 1.152   -10.382 -19.031 1.00 84.60 89  A 1 
ATOM 720  C CB  . TYR A 1 89  ? 4.467   -10.986 -19.578 1.00 88.76 89  A 1 
ATOM 721  C CG  . TYR A 1 89  ? 3.818   -12.095 -20.385 1.00 90.10 89  A 1 
ATOM 722  C CD1 . TYR A 1 89  ? 3.207   -13.184 -19.745 1.00 88.46 89  A 1 
ATOM 723  C CD2 . TYR A 1 89  ? 3.772   -12.004 -21.793 1.00 88.71 89  A 1 
ATOM 724  C CE1 . TYR A 1 89  ? 2.560   -14.183 -20.497 1.00 88.00 89  A 1 
ATOM 725  C CE2 . TYR A 1 89  ? 3.130   -12.989 -22.544 1.00 87.82 89  A 1 
ATOM 726  C CZ  . TYR A 1 89  ? 2.527   -14.076 -21.893 1.00 88.42 89  A 1 
ATOM 727  O OH  . TYR A 1 89  ? 1.893   -15.042 -22.632 1.00 86.67 89  A 1 
ATOM 728  N N   . ALA A 1 90  ? 2.465   -10.832 -17.286 1.00 86.34 90  A 1 
ATOM 729  C CA  . ALA A 1 90  ? 1.354   -11.376 -16.519 1.00 84.45 90  A 1 
ATOM 730  C C   . ALA A 1 90  ? 0.296   -10.315 -16.146 1.00 83.62 90  A 1 
ATOM 731  O O   . ALA A 1 90  ? -0.781  -10.667 -15.691 1.00 80.86 90  A 1 
ATOM 732  C CB  . ALA A 1 90  ? 1.924   -12.175 -15.336 1.00 83.12 90  A 1 
ATOM 733  N N   . GLY A 1 91  ? 0.567   -9.008  -16.325 1.00 83.68 91  A 1 
ATOM 734  C CA  . GLY A 1 91  ? -0.415  -7.914  -16.190 1.00 81.37 91  A 1 
ATOM 735  C C   . GLY A 1 91  ? -1.426  -7.877  -17.300 1.00 81.26 91  A 1 
ATOM 736  O O   . GLY A 1 91  ? -2.591  -7.554  -17.064 1.00 78.69 91  A 1 
ATOM 737  N N   . ILE A 1 92  ? -0.985  -8.230  -18.492 1.00 83.63 92  A 1 
ATOM 738  C CA  . ILE A 1 92  ? -1.818  -8.268  -19.691 1.00 83.31 92  A 1 
ATOM 739  C C   . ILE A 1 92  ? -2.577  -9.594  -19.767 1.00 83.03 92  A 1 
ATOM 740  O O   . ILE A 1 92  ? -3.783  -9.603  -20.002 1.00 80.03 92  A 1 
ATOM 741  C CB  . ILE A 1 92  ? -0.937  -8.033  -20.937 1.00 83.04 92  A 1 
ATOM 742  C CG1 . ILE A 1 92  ? -0.196  -6.679  -20.848 1.00 77.95 92  A 1 
ATOM 743  C CG2 . ILE A 1 92  ? -1.797  -8.083  -22.211 1.00 76.43 92  A 1 
ATOM 744  C CD1 . ILE A 1 92  ? 0.908   -6.511  -21.900 1.00 72.35 92  A 1 
ATOM 745  N N   . HIS A 1 93  ? -1.860  -10.681 -19.525 1.00 84.27 93  A 1 
ATOM 746  C CA  . HIS A 1 93  ? -2.372  -12.040 -19.618 1.00 83.63 93  A 1 
ATOM 747  C C   . HIS A 1 93  ? -2.585  -12.637 -18.228 1.00 82.90 93  A 1 
ATOM 748  O O   . HIS A 1 93  ? -3.458  -12.198 -17.479 1.00 78.09 93  A 1 
ATOM 749  C CB  . HIS A 1 93  ? -1.454  -12.865 -20.537 1.00 83.09 93  A 1 
ATOM 750  C CG  . HIS A 1 93  ? -1.311  -12.271 -21.910 1.00 81.65 93  A 1 
ATOM 751  N ND1 . HIS A 1 93  ? -2.299  -12.214 -22.877 1.00 70.34 93  A 1 
ATOM 752  C CD2 . HIS A 1 93  ? -0.218  -11.644 -22.438 1.00 71.03 93  A 1 
ATOM 753  C CE1 . HIS A 1 93  ? -1.806  -11.577 -23.946 1.00 70.91 93  A 1 
ATOM 754  N NE2 . HIS A 1 93  ? -0.543  -11.219 -23.715 1.00 72.75 93  A 1 
ATOM 755  N N   . GLU A 1 94  ? -1.780  -13.627 -17.884 1.00 82.61 94  A 1 
ATOM 756  C CA  . GLU A 1 94  ? -1.810  -14.320 -16.600 1.00 83.28 94  A 1 
ATOM 757  C C   . GLU A 1 94  ? -0.403  -14.781 -16.212 1.00 84.03 94  A 1 
ATOM 758  O O   . GLU A 1 94  ? 0.571   -14.581 -16.958 1.00 81.76 94  A 1 
ATOM 759  C CB  . GLU A 1 94  ? -2.815  -15.480 -16.666 1.00 80.51 94  A 1 
ATOM 760  C CG  . GLU A 1 94  ? -2.477  -16.543 -17.723 1.00 74.03 94  A 1 
ATOM 761  C CD  . GLU A 1 94  ? -3.491  -17.692 -17.728 1.00 75.68 94  A 1 
ATOM 762  O OE1 . GLU A 1 94  ? -3.326  -18.579 -18.593 1.00 69.34 94  A 1 
ATOM 763  O OE2 . GLU A 1 94  ? -4.394  -17.711 -16.868 1.00 73.58 94  A 1 
ATOM 764  N N   . TRP A 1 95  ? -0.270  -15.354 -15.032 1.00 84.87 95  A 1 
ATOM 765  C CA  . TRP A 1 95  ? 1.016   -15.870 -14.567 1.00 86.51 95  A 1 
ATOM 766  C C   . TRP A 1 95  ? 1.314   -17.246 -15.165 1.00 86.57 95  A 1 
ATOM 767  O O   . TRP A 1 95  ? 0.885   -18.265 -14.644 1.00 84.12 95  A 1 
ATOM 768  C CB  . TRP A 1 95  ? 1.050   -15.879 -13.048 1.00 86.56 95  A 1 
ATOM 769  C CG  . TRP A 1 95  ? 2.411   -16.199 -12.536 1.00 87.74 95  A 1 
ATOM 770  C CD1 . TRP A 1 95  ? 2.888   -17.430 -12.261 1.00 85.57 95  A 1 
ATOM 771  C CD2 . TRP A 1 95  ? 3.514   -15.277 -12.337 1.00 87.62 95  A 1 
ATOM 772  N NE1 . TRP A 1 95  ? 4.225   -17.346 -11.904 1.00 86.11 95  A 1 
ATOM 773  C CE2 . TRP A 1 95  ? 4.650   -16.035 -11.949 1.00 86.84 95  A 1 
ATOM 774  C CE3 . TRP A 1 95  ? 3.663   -13.881 -12.472 1.00 85.95 95  A 1 
ATOM 775  C CZ2 . TRP A 1 95  ? 5.902   -15.435 -11.720 1.00 85.61 95  A 1 
ATOM 776  C CZ3 . TRP A 1 95  ? 4.907   -13.282 -12.228 1.00 84.17 95  A 1 
ATOM 777  C CH2 . TRP A 1 95  ? 6.013   -14.048 -11.869 1.00 84.36 95  A 1 
ATOM 778  N N   . VAL A 1 96  ? 2.123   -17.286 -16.218 1.00 89.36 96  A 1 
ATOM 779  C CA  . VAL A 1 96  ? 2.493   -18.524 -16.926 1.00 89.71 96  A 1 
ATOM 780  C C   . VAL A 1 96  ? 3.859   -19.096 -16.523 1.00 90.13 96  A 1 
ATOM 781  O O   . VAL A 1 96  ? 4.259   -20.138 -17.015 1.00 85.98 96  A 1 
ATOM 782  C CB  . VAL A 1 96  ? 2.406   -18.329 -18.451 1.00 88.28 96  A 1 
ATOM 783  C CG1 . VAL A 1 96  ? 0.987   -17.927 -18.871 1.00 79.94 96  A 1 
ATOM 784  C CG2 . VAL A 1 96  ? 3.389   -17.265 -18.948 1.00 80.40 96  A 1 
ATOM 785  N N   . PHE A 1 97  ? 4.582   -18.420 -15.625 1.00 90.28 97  A 1 
ATOM 786  C CA  . PHE A 1 97  ? 5.987   -18.742 -15.315 1.00 91.38 97  A 1 
ATOM 787  C C   . PHE A 1 97  ? 6.161   -19.803 -14.219 1.00 91.52 97  A 1 
ATOM 788  O O   . PHE A 1 97  ? 7.285   -20.119 -13.823 1.00 86.25 97  A 1 
ATOM 789  C CB  . PHE A 1 97  ? 6.735   -17.452 -14.986 1.00 90.40 97  A 1 
ATOM 790  C CG  . PHE A 1 97  ? 6.570   -16.361 -16.019 1.00 91.49 97  A 1 
ATOM 791  C CD1 . PHE A 1 97  ? 7.149   -16.497 -17.295 1.00 87.81 97  A 1 
ATOM 792  C CD2 . PHE A 1 97  ? 5.806   -15.215 -15.726 1.00 87.89 97  A 1 
ATOM 793  C CE1 . PHE A 1 97  ? 6.965   -15.502 -18.269 1.00 86.84 97  A 1 
ATOM 794  C CE2 . PHE A 1 97  ? 5.622   -14.224 -16.694 1.00 86.92 97  A 1 
ATOM 795  C CZ  . PHE A 1 97  ? 6.199   -14.367 -17.960 1.00 87.68 97  A 1 
ATOM 796  N N   . GLY A 1 98  ? 5.077   -20.355 -13.698 1.00 89.58 98  A 1 
ATOM 797  C CA  . GLY A 1 98  ? 5.086   -21.379 -12.666 1.00 89.84 98  A 1 
ATOM 798  C C   . GLY A 1 98  ? 5.412   -20.879 -11.251 1.00 90.45 98  A 1 
ATOM 799  O O   . GLY A 1 98  ? 5.681   -19.705 -11.002 1.00 88.30 98  A 1 
ATOM 800  N N   . GLN A 1 99  ? 5.375   -21.817 -10.309 1.00 90.37 99  A 1 
ATOM 801  C CA  . GLN A 1 99  ? 5.488   -21.515 -8.875  1.00 90.31 99  A 1 
ATOM 802  C C   . GLN A 1 99  ? 6.897   -21.080 -8.458  1.00 90.99 99  A 1 
ATOM 803  O O   . GLN A 1 99  ? 7.041   -20.161 -7.657  1.00 89.15 99  A 1 
ATOM 804  C CB  . GLN A 1 99  ? 5.048   -22.765 -8.101  1.00 87.82 99  A 1 
ATOM 805  C CG  . GLN A 1 99  ? 4.951   -22.524 -6.584  1.00 79.15 99  A 1 
ATOM 806  C CD  . GLN A 1 99  ? 4.603   -23.796 -5.809  1.00 75.81 99  A 1 
ATOM 807  O OE1 . GLN A 1 99  ? 4.580   -24.890 -6.331  1.00 67.29 99  A 1 
ATOM 808  N NE2 . GLN A 1 99  ? 4.355   -23.705 -4.525  1.00 64.87 99  A 1 
ATOM 809  N N   . VAL A 1 100 ? 7.937   -21.727 -8.980  1.00 93.33 100 A 1 
ATOM 810  C CA  . VAL A 1 100 ? 9.327   -21.429 -8.609  1.00 93.84 100 A 1 
ATOM 811  C C   . VAL A 1 100 ? 9.674   -19.991 -8.985  1.00 93.55 100 A 1 
ATOM 812  O O   . VAL A 1 100 ? 10.174  -19.238 -8.149  1.00 92.21 100 A 1 
ATOM 813  C CB  . VAL A 1 100 ? 10.312  -22.416 -9.256  1.00 93.58 100 A 1 
ATOM 814  C CG1 . VAL A 1 100 ? 11.764  -22.088 -8.909  1.00 87.38 100 A 1 
ATOM 815  C CG2 . VAL A 1 100 ? 10.022  -23.847 -8.779  1.00 87.30 100 A 1 
ATOM 816  N N   . MET A 1 101 ? 9.328   -19.589 -10.205 1.00 92.50 101 A 1 
ATOM 817  C CA  . MET A 1 101 ? 9.574   -18.231 -10.669 1.00 92.42 101 A 1 
ATOM 818  C C   . MET A 1 101 ? 8.783   -17.209 -9.846  1.00 92.19 101 A 1 
ATOM 819  O O   . MET A 1 101 ? 9.338   -16.181 -9.471  1.00 90.76 101 A 1 
ATOM 820  C CB  . MET A 1 101 ? 9.249   -18.139 -12.166 1.00 91.77 101 A 1 
ATOM 821  C CG  . MET A 1 101 ? 9.876   -16.915 -12.809 1.00 83.43 101 A 1 
ATOM 822  S SD  . MET A 1 101 ? 11.692  -16.911 -12.780 1.00 79.52 101 A 1 
ATOM 823  C CE  . MET A 1 101 ? 12.038  -16.723 -14.542 1.00 68.24 101 A 1 
ATOM 824  N N   . CYS A 1 102 ? 7.546   -17.515 -9.480  1.00 90.73 102 A 1 
ATOM 825  C CA  . CYS A 1 102 ? 6.748   -16.656 -8.609  1.00 90.13 102 A 1 
ATOM 826  C C   . CYS A 1 102 ? 7.441   -16.400 -7.268  1.00 90.48 102 A 1 
ATOM 827  O O   . CYS A 1 102 ? 7.642   -15.243 -6.887  1.00 89.22 102 A 1 
ATOM 828  C CB  . CYS A 1 102 ? 5.363   -17.285 -8.416  1.00 88.25 102 A 1 
ATOM 829  S SG  . CYS A 1 102 ? 4.303   -16.391 -7.246  1.00 84.25 102 A 1 
ATOM 830  N N   . LYS A 1 103 ? 7.886   -17.451 -6.582  1.00 90.54 103 A 1 
ATOM 831  C CA  . LYS A 1 103 ? 8.622   -17.348 -5.316  1.00 90.78 103 A 1 
ATOM 832  C C   . LYS A 1 103 ? 9.903   -16.530 -5.469  1.00 91.38 103 A 1 
ATOM 833  O O   . LYS A 1 103 ? 10.163  -15.640 -4.661  1.00 90.34 103 A 1 
ATOM 834  C CB  . LYS A 1 103 ? 8.960   -18.756 -4.791  1.00 90.26 103 A 1 
ATOM 835  C CG  . LYS A 1 103 ? 7.726   -19.543 -4.328  1.00 87.70 103 A 1 
ATOM 836  C CD  . LYS A 1 103 ? 8.119   -20.987 -3.962  1.00 86.21 103 A 1 
ATOM 837  C CE  . LYS A 1 103 ? 6.928   -21.808 -3.489  1.00 83.17 103 A 1 
ATOM 838  N NZ  . LYS A 1 103 ? 6.489   -21.459 -2.113  1.00 77.67 103 A 1 
ATOM 839  N N   . SER A 1 104 ? 10.681  -16.793 -6.510  1.00 92.93 104 A 1 
ATOM 840  C CA  . SER A 1 104 ? 11.936  -16.096 -6.763  1.00 93.18 104 A 1 
ATOM 841  C C   . SER A 1 104 ? 11.727  -14.606 -7.033  1.00 93.10 104 A 1 
ATOM 842  O O   . SER A 1 104 ? 12.433  -13.783 -6.460  1.00 91.92 104 A 1 
ATOM 843  C CB  . SER A 1 104 ? 12.669  -16.733 -7.944  1.00 92.64 104 A 1 
ATOM 844  O OG  . SER A 1 104 ? 12.983  -18.085 -7.662  1.00 78.36 104 A 1 
ATOM 845  N N   . LEU A 1 105 ? 10.751  -14.243 -7.858  1.00 91.85 105 A 1 
ATOM 846  C CA  . LEU A 1 105 ? 10.509  -12.844 -8.216  1.00 91.01 105 A 1 
ATOM 847  C C   . LEU A 1 105 ? 9.929   -12.030 -7.050  1.00 90.57 105 A 1 
ATOM 848  O O   . LEU A 1 105 ? 10.323  -10.888 -6.854  1.00 88.79 105 A 1 
ATOM 849  C CB  . LEU A 1 105 ? 9.617   -12.762 -9.465  1.00 90.37 105 A 1 
ATOM 850  C CG  . LEU A 1 105 ? 10.231  -13.338 -10.759 1.00 88.86 105 A 1 
ATOM 851  C CD1 . LEU A 1 105 ? 9.331   -12.988 -11.950 1.00 82.64 105 A 1 
ATOM 852  C CD2 . LEU A 1 105 ? 11.627  -12.825 -11.076 1.00 82.79 105 A 1 
ATOM 853  N N   . LEU A 1 106 ? 9.063   -12.631 -6.223  1.00 90.22 106 A 1 
ATOM 854  C CA  . LEU A 1 106 ? 8.611   -12.023 -4.966  1.00 89.64 106 A 1 
ATOM 855  C C   . LEU A 1 106 ? 9.783   -11.807 -3.997  1.00 90.01 106 A 1 
ATOM 856  O O   . LEU A 1 106 ? 9.892   -10.744 -3.380  1.00 89.42 106 A 1 
ATOM 857  C CB  . LEU A 1 106 ? 7.558   -12.926 -4.299  1.00 88.26 106 A 1 
ATOM 858  C CG  . LEU A 1 106 ? 6.182   -12.930 -4.981  1.00 85.29 106 A 1 
ATOM 859  C CD1 . LEU A 1 106 ? 5.304   -14.008 -4.324  1.00 81.79 106 A 1 
ATOM 860  C CD2 . LEU A 1 106 ? 5.467   -11.587 -4.835  1.00 82.08 106 A 1 
ATOM 861  N N   . GLY A 1 107 ? 10.678  -12.778 -3.893  1.00 91.43 107 A 1 
ATOM 862  C CA  . GLY A 1 107 ? 11.892  -12.675 -3.098  1.00 91.81 107 A 1 
ATOM 863  C C   . GLY A 1 107 ? 12.803  -11.545 -3.573  1.00 92.30 107 A 1 
ATOM 864  O O   . GLY A 1 107 ? 13.200  -10.709 -2.765  1.00 91.30 107 A 1 
ATOM 865  N N   . ILE A 1 108 ? 13.068  -11.456 -4.873  1.00 92.96 108 A 1 
ATOM 866  C CA  . ILE A 1 108 ? 13.913  -10.409 -5.468  1.00 92.95 108 A 1 
ATOM 867  C C   . ILE A 1 108 ? 13.357  -9.012  -5.189  1.00 92.46 108 A 1 
ATOM 868  O O   . ILE A 1 108 ? 14.108  -8.121  -4.784  1.00 90.94 108 A 1 
ATOM 869  C CB  . ILE A 1 108 ? 14.094  -10.654 -6.985  1.00 92.48 108 A 1 
ATOM 870  C CG1 . ILE A 1 108 ? 15.014  -11.878 -7.214  1.00 89.54 108 A 1 
ATOM 871  C CG2 . ILE A 1 108 ? 14.684  -9.420  -7.683  1.00 89.42 108 A 1 
ATOM 872  C CD1 . ILE A 1 108 ? 14.965  -12.426 -8.643  1.00 83.80 108 A 1 
ATOM 873  N N   . TYR A 1 109 ? 12.057  -8.814  -5.353  1.00 91.83 109 A 1 
ATOM 874  C CA  . TYR A 1 109 ? 11.417  -7.541  -5.011  1.00 91.05 109 A 1 
ATOM 875  C C   . TYR A 1 109 ? 11.635  -7.176  -3.544  1.00 91.16 109 A 1 
ATOM 876  O O   . TYR A 1 109 ? 12.028  -6.055  -3.221  1.00 91.02 109 A 1 
ATOM 877  C CB  . TYR A 1 109 ? 9.918   -7.615  -5.322  1.00 90.10 109 A 1 
ATOM 878  C CG  . TYR A 1 109 ? 9.165   -6.433  -4.745  1.00 89.46 109 A 1 
ATOM 879  C CD1 . TYR A 1 109 ? 8.544   -6.532  -3.488  1.00 85.60 109 A 1 
ATOM 880  C CD2 . TYR A 1 109 ? 9.182   -5.191  -5.410  1.00 85.79 109 A 1 
ATOM 881  C CE1 . TYR A 1 109 ? 7.925   -5.411  -2.910  1.00 83.98 109 A 1 
ATOM 882  C CE2 . TYR A 1 109 ? 8.570   -4.068  -4.838  1.00 82.81 109 A 1 
ATOM 883  C CZ  . TYR A 1 109 ? 7.941   -4.186  -3.591  1.00 83.83 109 A 1 
ATOM 884  O OH  . TYR A 1 109 ? 7.337   -3.078  -3.028  1.00 81.26 109 A 1 
ATOM 885  N N   . THR A 1 110 ? 11.416  -8.131  -2.646  1.00 91.12 110 A 1 
ATOM 886  C CA  . THR A 1 110 ? 11.521  -7.912  -1.203  1.00 91.06 110 A 1 
ATOM 887  C C   . THR A 1 110 ? 12.957  -7.615  -0.797  1.00 91.62 110 A 1 
ATOM 888  O O   . THR A 1 110 ? 13.207  -6.662  -0.056  1.00 90.80 110 A 1 
ATOM 889  C CB  . THR A 1 110 ? 10.982  -9.122  -0.436  1.00 89.62 110 A 1 
ATOM 890  O OG1 . THR A 1 110 ? 9.718   -9.477  -0.939  1.00 81.51 110 A 1 
ATOM 891  C CG2 . THR A 1 110 ? 10.802  -8.804  1.039   1.00 80.15 110 A 1 
ATOM 892  N N   . ILE A 1 111 ? 13.917  -8.361  -1.336  1.00 92.72 111 A 1 
ATOM 893  C CA  . ILE A 1 111 ? 15.349  -8.128  -1.134  1.00 93.35 111 A 1 
ATOM 894  C C   . ILE A 1 111 ? 15.732  -6.728  -1.625  1.00 93.10 111 A 1 
ATOM 895  O O   . ILE A 1 111 ? 16.409  -6.012  -0.895  1.00 91.98 111 A 1 
ATOM 896  C CB  . ILE A 1 111 ? 16.188  -9.217  -1.825  1.00 93.30 111 A 1 
ATOM 897  C CG1 . ILE A 1 111 ? 16.002  -10.579 -1.115  1.00 89.15 111 A 1 
ATOM 898  C CG2 . ILE A 1 111 ? 17.681  -8.855  -1.849  1.00 88.83 111 A 1 
ATOM 899  C CD1 . ILE A 1 111 ? 16.510  -11.770 -1.922  1.00 83.45 111 A 1 
ATOM 900  N N   . ASN A 1 112 ? 15.276  -6.304  -2.795  1.00 91.72 112 A 1 
ATOM 901  C CA  . ASN A 1 112 ? 15.551  -4.960  -3.312  1.00 90.78 112 A 1 
ATOM 902  C C   . ASN A 1 112 ? 15.017  -3.871  -2.375  1.00 90.42 112 A 1 
ATOM 903  O O   . ASN A 1 112 ? 15.735  -2.916  -2.065  1.00 89.65 112 A 1 
ATOM 904  C CB  . ASN A 1 112 ? 14.955  -4.804  -4.723  1.00 89.48 112 A 1 
ATOM 905  C CG  . ASN A 1 112 ? 15.099  -3.380  -5.225  1.00 86.32 112 A 1 
ATOM 906  O OD1 . ASN A 1 112 ? 14.247  -2.526  -5.047  1.00 75.41 112 A 1 
ATOM 907  N ND2 . ASN A 1 112 ? 16.214  -3.052  -5.832  1.00 77.30 112 A 1 
ATOM 908  N N   . PHE A 1 113 ? 13.787  -4.012  -1.887  1.00 90.25 113 A 1 
ATOM 909  C CA  . PHE A 1 113 ? 13.168  -3.059  -0.975  1.00 90.11 113 A 1 
ATOM 910  C C   . PHE A 1 113 ? 13.965  -2.910  0.324   1.00 90.39 113 A 1 
ATOM 911  O O   . PHE A 1 113 ? 14.410  -1.813  0.657   1.00 90.50 113 A 1 
ATOM 912  C CB  . PHE A 1 113 ? 11.715  -3.462  -0.714  1.00 89.47 113 A 1 
ATOM 913  C CG  . PHE A 1 113 ? 11.044  -2.621  0.355   1.00 89.71 113 A 1 
ATOM 914  C CD1 . PHE A 1 113 ? 10.765  -3.169  1.621   1.00 85.73 113 A 1 
ATOM 915  C CD2 . PHE A 1 113 ? 10.738  -1.276  0.100   1.00 85.70 113 A 1 
ATOM 916  C CE1 . PHE A 1 113 ? 10.164  -2.379  2.620   1.00 84.57 113 A 1 
ATOM 917  C CE2 . PHE A 1 113 ? 10.137  -0.484  1.096   1.00 83.20 113 A 1 
ATOM 918  C CZ  . PHE A 1 113 ? 9.854   -1.033  2.357   1.00 84.93 113 A 1 
ATOM 919  N N   . TYR A 1 114 ? 14.220  -4.018  1.027   1.00 92.30 114 A 1 
ATOM 920  C CA  . TYR A 1 114 ? 14.952  -3.994  2.293   1.00 92.95 114 A 1 
ATOM 921  C C   . TYR A 1 114 ? 16.408  -3.578  2.118   1.00 93.00 114 A 1 
ATOM 922  O O   . TYR A 1 114 ? 16.898  -2.742  2.875   1.00 92.02 114 A 1 
ATOM 923  C CB  . TYR A 1 114 ? 14.858  -5.351  2.993   1.00 92.37 114 A 1 
ATOM 924  C CG  . TYR A 1 114 ? 13.528  -5.603  3.646   1.00 91.90 114 A 1 
ATOM 925  C CD1 . TYR A 1 114 ? 13.159  -4.871  4.794   1.00 87.95 114 A 1 
ATOM 926  C CD2 . TYR A 1 114 ? 12.635  -6.559  3.138   1.00 88.15 114 A 1 
ATOM 927  C CE1 . TYR A 1 114 ? 11.920  -5.081  5.416   1.00 86.39 114 A 1 
ATOM 928  C CE2 . TYR A 1 114 ? 11.395  -6.778  3.744   1.00 86.49 114 A 1 
ATOM 929  C CZ  . TYR A 1 114 ? 11.037  -6.034  4.882   1.00 88.39 114 A 1 
ATOM 930  O OH  . TYR A 1 114 ? 9.819   -6.239  5.472   1.00 86.06 114 A 1 
ATOM 931  N N   . THR A 1 115 ? 17.108  -4.095  1.107   1.00 93.68 115 A 1 
ATOM 932  C CA  . THR A 1 115 ? 18.503  -3.736  0.831   1.00 93.87 115 A 1 
ATOM 933  C C   . THR A 1 115 ? 18.634  -2.249  0.571   1.00 93.36 115 A 1 
ATOM 934  O O   . THR A 1 115 ? 19.484  -1.606  1.163   1.00 92.05 115 A 1 
ATOM 935  C CB  . THR A 1 115 ? 19.072  -4.526  -0.352  1.00 93.72 115 A 1 
ATOM 936  O OG1 . THR A 1 115 ? 19.025  -5.896  -0.076  1.00 81.15 115 A 1 
ATOM 937  C CG2 . THR A 1 115 ? 20.538  -4.200  -0.631  1.00 80.94 115 A 1 
ATOM 938  N N   . SER A 1 116 ? 17.760  -1.668  -0.246  1.00 91.82 116 A 1 
ATOM 939  C CA  . SER A 1 116 ? 17.805  -0.232  -0.541  1.00 90.21 116 A 1 
ATOM 940  C C   . SER A 1 116 ? 17.587  0.613   0.715   1.00 89.75 116 A 1 
ATOM 941  O O   . SER A 1 116 ? 18.369  1.530   0.985   1.00 88.23 116 A 1 
ATOM 942  C CB  . SER A 1 116 ? 16.768  0.135   -1.602  1.00 89.11 116 A 1 
ATOM 943  O OG  . SER A 1 116 ? 16.963  -0.596  -2.796  1.00 80.56 116 A 1 
ATOM 944  N N   . MET A 1 117 ? 16.587  0.294   1.532   1.00 90.55 117 A 1 
ATOM 945  C CA  . MET A 1 117 ? 16.304  1.024   2.772   1.00 89.70 117 A 1 
ATOM 946  C C   . MET A 1 117 ? 17.430  0.902   3.798   1.00 90.23 117 A 1 
ATOM 947  O O   . MET A 1 117 ? 17.849  1.901   4.384   1.00 88.78 117 A 1 
ATOM 948  C CB  . MET A 1 117 ? 14.987  0.533   3.375   1.00 87.97 117 A 1 
ATOM 949  C CG  . MET A 1 117 ? 13.769  1.074   2.635   1.00 79.30 117 A 1 
ATOM 950  S SD  . MET A 1 117 ? 13.613  2.884   2.711   1.00 73.96 117 A 1 
ATOM 951  C CE  . MET A 1 117 ? 12.871  3.125   4.326   1.00 64.73 117 A 1 
ATOM 952  N N   . LEU A 1 118 ? 17.955  -0.300  4.003   1.00 92.22 118 A 1 
ATOM 953  C CA  . LEU A 1 118 ? 19.025  -0.545  4.968   1.00 92.92 118 A 1 
ATOM 954  C C   . LEU A 1 118 ? 20.351  0.068   4.519   1.00 92.80 118 A 1 
ATOM 955  O O   . LEU A 1 118 ? 21.060  0.655   5.338   1.00 91.70 118 A 1 
ATOM 956  C CB  . LEU A 1 118 ? 19.154  -2.058  5.218   1.00 93.17 118 A 1 
ATOM 957  C CG  . LEU A 1 118 ? 17.957  -2.705  5.953   1.00 91.38 118 A 1 
ATOM 958  C CD1 . LEU A 1 118 ? 18.163  -4.219  6.022   1.00 87.70 118 A 1 
ATOM 959  C CD2 . LEU A 1 118 ? 17.802  -2.187  7.380   1.00 87.66 118 A 1 
ATOM 960  N N   . ILE A 1 119 ? 20.674  0.020   3.222   1.00 92.05 119 A 1 
ATOM 961  C CA  . ILE A 1 119 ? 21.868  0.678   2.663   1.00 91.66 119 A 1 
ATOM 962  C C   . ILE A 1 119 ? 21.783  2.197   2.835   1.00 91.07 119 A 1 
ATOM 963  O O   . ILE A 1 119 ? 22.742  2.803   3.312   1.00 89.77 119 A 1 
ATOM 964  C CB  . ILE A 1 119 ? 22.081  0.258   1.199   1.00 90.99 119 A 1 
ATOM 965  C CG1 . ILE A 1 119 ? 22.577  -1.201  1.092   1.00 86.97 119 A 1 
ATOM 966  C CG2 . ILE A 1 119 ? 23.032  1.204   0.450   1.00 88.04 119 A 1 
ATOM 967  C CD1 . ILE A 1 119 ? 24.050  -1.446  1.468   1.00 82.10 119 A 1 
ATOM 968  N N   . LEU A 1 120 ? 20.651  2.820   2.518   1.00 90.12 120 A 1 
ATOM 969  C CA  . LEU A 1 120 ? 20.465  4.257   2.728   1.00 89.45 120 A 1 
ATOM 970  C C   . LEU A 1 120 ? 20.569  4.637   4.209   1.00 89.55 120 A 1 
ATOM 971  O O   . LEU A 1 120 ? 21.167  5.661   4.547   1.00 88.54 120 A 1 
ATOM 972  C CB  . LEU A 1 120 ? 19.097  4.687   2.166   1.00 88.46 120 A 1 
ATOM 973  C CG  . LEU A 1 120 ? 19.028  4.722   0.632   1.00 84.51 120 A 1 
ATOM 974  C CD1 . LEU A 1 120 ? 17.585  4.995   0.208   1.00 80.03 120 A 1 
ATOM 975  C CD2 . LEU A 1 120 ? 19.912  5.820   0.028   1.00 80.71 120 A 1 
ATOM 976  N N   . THR A 1 121 ? 20.069  3.794   5.094   1.00 92.08 121 A 1 
ATOM 977  C CA  . THR A 1 121 ? 20.215  3.968   6.542   1.00 92.11 121 A 1 
ATOM 978  C C   . THR A 1 121 ? 21.680  3.894   6.958   1.00 92.07 121 A 1 
ATOM 979  O O   . THR A 1 121 ? 22.161  4.793   7.654   1.00 90.78 121 A 1 
ATOM 980  C CB  . THR A 1 121 ? 19.393  2.924   7.309   1.00 91.91 121 A 1 
ATOM 981  O OG1 . THR A 1 121 ? 18.047  2.980   6.896   1.00 83.94 121 A 1 
ATOM 982  C CG2 . THR A 1 121 ? 19.400  3.172   8.809   1.00 83.68 121 A 1 
ATOM 983  N N   . CYS A 1 122 ? 22.438  2.906   6.476   1.00 91.70 122 A 1 
ATOM 984  C CA  . CYS A 1 122 ? 23.865  2.778   6.750   1.00 91.50 122 A 1 
ATOM 985  C C   . CYS A 1 122 ? 24.679  3.952   6.205   1.00 90.78 122 A 1 
ATOM 986  O O   . CYS A 1 122 ? 25.565  4.449   6.898   1.00 89.07 122 A 1 
ATOM 987  C CB  . CYS A 1 122 ? 24.370  1.452   6.187   1.00 91.62 122 A 1 
ATOM 988  S SG  . CYS A 1 122 ? 23.820  0.111   7.282   1.00 87.75 122 A 1 
ATOM 989  N N   . ILE A 1 123 ? 24.369  4.438   5.005   1.00 89.22 123 A 1 
ATOM 990  C CA  . ILE A 1 123 ? 24.984  5.650   4.437   1.00 87.95 123 A 1 
ATOM 991  C C   . ILE A 1 123 ? 24.717  6.855   5.348   1.00 87.68 123 A 1 
ATOM 992  O O   . ILE A 1 123 ? 25.631  7.631   5.628   1.00 86.74 123 A 1 
ATOM 993  C CB  . ILE A 1 123 ? 24.464  5.900   3.007   1.00 86.66 123 A 1 
ATOM 994  C CG1 . ILE A 1 123 ? 25.026  4.835   2.037   1.00 83.61 123 A 1 
ATOM 995  C CG2 . ILE A 1 123 ? 24.853  7.301   2.510   1.00 83.39 123 A 1 
ATOM 996  C CD1 . ILE A 1 123 ? 24.328  4.808   0.676   1.00 80.24 123 A 1 
ATOM 997  N N   . THR A 1 124 ? 23.507  7.002   5.833   1.00 89.59 124 A 1 
ATOM 998  C CA  . THR A 1 124 ? 23.119  8.102   6.720   1.00 89.09 124 A 1 
ATOM 999  C C   . THR A 1 124 ? 23.873  8.050   8.051   1.00 88.87 124 A 1 
ATOM 1000 O O   . THR A 1 124 ? 24.439  9.056   8.478   1.00 87.45 124 A 1 
ATOM 1001 C CB  . THR A 1 124 ? 21.603  8.087   6.951   1.00 88.48 124 A 1 
ATOM 1002 O OG1 . THR A 1 124 ? 20.938  8.224   5.712   1.00 79.79 124 A 1 
ATOM 1003 C CG2 . THR A 1 124 ? 21.153  9.247   7.826   1.00 79.43 124 A 1 
ATOM 1004 N N   . VAL A 1 125 ? 23.954  6.873   8.666   1.00 90.14 125 A 1 
ATOM 1005 C CA  . VAL A 1 125 ? 24.727  6.650   9.899   1.00 90.04 125 A 1 
ATOM 1006 C C   . VAL A 1 125 ? 26.221  6.909   9.659   1.00 89.06 125 A 1 
ATOM 1007 O O   . VAL A 1 125 ? 26.888  7.533   10.485  1.00 87.39 125 A 1 
ATOM 1008 C CB  . VAL A 1 125 ? 24.491  5.231   10.444  1.00 90.31 125 A 1 
ATOM 1009 C CG1 . VAL A 1 125 ? 25.387  4.906   11.645  1.00 86.48 125 A 1 
ATOM 1010 C CG2 . VAL A 1 125 ? 23.039  5.071   10.914  1.00 86.54 125 A 1 
ATOM 1011 N N   . ASP A 1 126 ? 26.765  6.481   8.515   1.00 88.70 126 A 1 
ATOM 1012 C CA  . ASP A 1 126 ? 28.146  6.746   8.145   1.00 87.00 126 A 1 
ATOM 1013 C C   . ASP A 1 126 ? 28.435  8.247   8.033   1.00 86.61 126 A 1 
ATOM 1014 O O   . ASP A 1 126 ? 29.428  8.733   8.584   1.00 85.11 126 A 1 
ATOM 1015 C CB  . ASP A 1 126 ? 28.471  6.034   6.827   1.00 85.64 126 A 1 
ATOM 1016 C CG  . ASP A 1 126 ? 29.932  6.242   6.506   1.00 82.37 126 A 1 
ATOM 1017 O OD1 . ASP A 1 126 ? 30.746  5.657   7.245   1.00 77.89 126 A 1 
ATOM 1018 O OD2 . ASP A 1 126 ? 30.288  7.032   5.608   1.00 76.59 126 A 1 
ATOM 1019 N N   . ARG A 1 127 ? 27.554  9.005   7.382   1.00 86.89 127 A 1 
ATOM 1020 C CA  . ARG A 1 127 ? 27.668  10.466  7.295   1.00 85.61 127 A 1 
ATOM 1021 C C   . ARG A 1 127 ? 27.572  11.126  8.661   1.00 85.98 127 A 1 
ATOM 1022 O O   . ARG A 1 127 ? 28.370  12.019  8.942   1.00 84.11 127 A 1 
ATOM 1023 C CB  . ARG A 1 127 ? 26.599  11.035  6.362   1.00 83.66 127 A 1 
ATOM 1024 C CG  . ARG A 1 127 ? 26.791  10.700  4.877   1.00 76.95 127 A 1 
ATOM 1025 C CD  . ARG A 1 127 ? 28.146  11.135  4.329   1.00 71.56 127 A 1 
ATOM 1026 N NE  . ARG A 1 127 ? 29.031  9.980   4.166   1.00 67.32 127 A 1 
ATOM 1027 C CZ  . ARG A 1 127 ? 30.325  10.028  3.890   1.00 62.25 127 A 1 
ATOM 1028 N NH1 . ARG A 1 127 ? 30.978  11.153  3.772   1.00 56.39 127 A 1 
ATOM 1029 N NH2 . ARG A 1 127 ? 30.992  8.929   3.709   1.00 56.64 127 A 1 
ATOM 1030 N N   . PHE A 1 128 ? 26.690  10.664  9.515   1.00 85.89 128 A 1 
ATOM 1031 C CA  . PHE A 1 128 ? 26.595  11.133  10.889  1.00 86.41 128 A 1 
ATOM 1032 C C   . PHE A 1 128 ? 27.928  10.948  11.634  1.00 85.72 128 A 1 
ATOM 1033 O O   . PHE A 1 128 ? 28.447  11.895  12.214  1.00 84.89 128 A 1 
ATOM 1034 C CB  . PHE A 1 128 ? 25.444  10.402  11.588  1.00 87.52 128 A 1 
ATOM 1035 C CG  . PHE A 1 128 ? 25.369  10.672  13.068  1.00 88.61 128 A 1 
ATOM 1036 C CD1 . PHE A 1 128 ? 26.015  9.819   13.989  1.00 85.61 128 A 1 
ATOM 1037 C CD2 . PHE A 1 128 ? 24.679  11.802  13.543  1.00 86.33 128 A 1 
ATOM 1038 C CE1 . PHE A 1 128 ? 25.968  10.089  15.357  1.00 85.81 128 A 1 
ATOM 1039 C CE2 . PHE A 1 128 ? 24.628  12.069  14.917  1.00 85.79 128 A 1 
ATOM 1040 C CZ  . PHE A 1 128 ? 25.269  11.220  15.831  1.00 86.86 128 A 1 
ATOM 1041 N N   . ILE A 1 129 ? 28.545  9.770   11.544  1.00 86.73 129 A 1 
ATOM 1042 C CA  . ILE A 1 129 ? 29.840  9.494   12.195  1.00 86.11 129 A 1 
ATOM 1043 C C   . ILE A 1 129 ? 30.950  10.382  11.630  1.00 84.93 129 A 1 
ATOM 1044 O O   . ILE A 1 129 ? 31.757  10.905  12.393  1.00 82.73 129 A 1 
ATOM 1045 C CB  . ILE A 1 129 ? 30.185  7.991   12.083  1.00 86.11 129 A 1 
ATOM 1046 C CG1 . ILE A 1 129 ? 29.193  7.141   12.911  1.00 83.08 129 A 1 
ATOM 1047 C CG2 . ILE A 1 129 ? 31.627  7.709   12.570  1.00 82.64 129 A 1 
ATOM 1048 C CD1 . ILE A 1 129 ? 29.249  5.639   12.584  1.00 76.06 129 A 1 
ATOM 1049 N N   . VAL A 1 130 ? 31.000  10.587  10.299  1.00 84.75 130 A 1 
ATOM 1050 C CA  . VAL A 1 130 ? 32.022  11.431  9.657   1.00 82.96 130 A 1 
ATOM 1051 C C   . VAL A 1 130 ? 31.892  12.893  10.057  1.00 82.02 130 A 1 
ATOM 1052 O O   . VAL A 1 130 ? 32.906  13.543  10.297  1.00 79.23 130 A 1 
ATOM 1053 C CB  . VAL A 1 130 ? 31.963  11.285  8.127   1.00 81.14 130 A 1 
ATOM 1054 C CG1 . VAL A 1 130 ? 32.839  12.302  7.381   1.00 75.93 130 A 1 
ATOM 1055 C CG2 . VAL A 1 130 ? 32.464  9.902   7.713   1.00 75.98 130 A 1 
ATOM 1056 N N   . VAL A 1 131 ? 30.670  13.411  10.167  1.00 83.63 131 A 1 
ATOM 1057 C CA  . VAL A 1 131 ? 30.446  14.819  10.529  1.00 82.51 131 A 1 
ATOM 1058 C C   . VAL A 1 131 ? 30.645  15.060  12.025  1.00 81.82 131 A 1 
ATOM 1059 O O   . VAL A 1 131 ? 31.336  15.998  12.408  1.00 79.30 131 A 1 
ATOM 1060 C CB  . VAL A 1 131 ? 29.053  15.278  10.050  1.00 81.29 131 A 1 
ATOM 1061 C CG1 . VAL A 1 131 ? 28.712  16.692  10.542  1.00 76.66 131 A 1 
ATOM 1062 C CG2 . VAL A 1 131 ? 29.002  15.311  8.514   1.00 77.84 131 A 1 
ATOM 1063 N N   . VAL A 1 132 ? 30.091  14.202  12.866  1.00 83.26 132 A 1 
ATOM 1064 C CA  . VAL A 1 132 ? 30.117  14.401  14.329  1.00 82.40 132 A 1 
ATOM 1065 C C   . VAL A 1 132 ? 31.429  13.928  14.955  1.00 80.85 132 A 1 
ATOM 1066 O O   . VAL A 1 132 ? 31.910  14.515  15.921  1.00 76.01 132 A 1 
ATOM 1067 C CB  . VAL A 1 132 ? 28.902  13.716  14.985  1.00 81.61 132 A 1 
ATOM 1068 C CG1 . VAL A 1 132 ? 28.881  13.872  16.512  1.00 75.46 132 A 1 
ATOM 1069 C CG2 . VAL A 1 132 ? 27.593  14.314  14.455  1.00 76.35 132 A 1 
ATOM 1070 N N   . LYS A 1 133 ? 32.039  12.858  14.416  1.00 80.25 133 A 1 
ATOM 1071 C CA  . LYS A 1 133 ? 33.287  12.266  14.932  1.00 79.18 133 A 1 
ATOM 1072 C C   . LYS A 1 133 ? 34.386  12.280  13.862  1.00 77.75 133 A 1 
ATOM 1073 O O   . LYS A 1 133 ? 35.073  11.277  13.670  1.00 73.18 133 A 1 
ATOM 1074 C CB  . LYS A 1 133 ? 33.035  10.869  15.525  1.00 77.28 133 A 1 
ATOM 1075 C CG  . LYS A 1 133 ? 32.067  10.898  16.726  1.00 71.13 133 A 1 
ATOM 1076 C CD  . LYS A 1 133 ? 31.932  9.514   17.369  1.00 67.03 133 A 1 
ATOM 1077 C CE  . LYS A 1 133 ? 30.986  9.625   18.571  1.00 59.38 133 A 1 
ATOM 1078 N NZ  . LYS A 1 133 ? 30.731  8.333   19.253  1.00 53.96 133 A 1 
ATOM 1079 N N   . ALA A 1 134 ? 34.592  13.410  13.187  1.00 76.29 134 A 1 
ATOM 1080 C CA  . ALA A 1 134 ? 35.479  13.557  12.041  1.00 74.03 134 A 1 
ATOM 1081 C C   . ALA A 1 134 ? 36.889  12.979  12.275  1.00 74.46 134 A 1 
ATOM 1082 O O   . ALA A 1 134 ? 37.329  12.104  11.529  1.00 69.81 134 A 1 
ATOM 1083 C CB  . ALA A 1 134 ? 35.545  15.048  11.676  1.00 69.25 134 A 1 
ATOM 1084 N N   . THR A 1 135 ? 37.551  13.354  13.355  1.00 70.83 135 A 1 
ATOM 1085 C CA  . THR A 1 135 ? 38.916  12.903  13.671  1.00 71.17 135 A 1 
ATOM 1086 C C   . THR A 1 135 ? 39.005  11.384  13.857  1.00 72.33 135 A 1 
ATOM 1087 O O   . THR A 1 135 ? 39.881  10.726  13.305  1.00 69.21 135 A 1 
ATOM 1088 C CB  . THR A 1 135 ? 39.426  13.585  14.952  1.00 67.25 135 A 1 
ATOM 1089 O OG1 . THR A 1 135 ? 38.971  14.921  15.014  1.00 60.16 135 A 1 
ATOM 1090 C CG2 . THR A 1 135 ? 40.942  13.600  15.029  1.00 59.25 135 A 1 
ATOM 1091 N N   . LYS A 1 136 ? 38.068  10.788  14.583  1.00 72.79 136 A 1 
ATOM 1092 C CA  . LYS A 1 136 ? 38.027  9.340   14.792  1.00 73.26 136 A 1 
ATOM 1093 C C   . LYS A 1 136 ? 37.704  8.587   13.493  1.00 73.76 136 A 1 
ATOM 1094 O O   . LYS A 1 136 ? 38.251  7.511   13.253  1.00 71.10 136 A 1 
ATOM 1095 C CB  . LYS A 1 136 ? 37.034  8.995   15.919  1.00 70.65 136 A 1 
ATOM 1096 C CG  . LYS A 1 136 ? 37.099  7.516   16.311  1.00 63.13 136 A 1 
ATOM 1097 C CD  . LYS A 1 136 ? 36.219  7.189   17.523  1.00 60.02 136 A 1 
ATOM 1098 C CE  . LYS A 1 136 ? 36.386  5.709   17.861  1.00 52.04 136 A 1 
ATOM 1099 N NZ  . LYS A 1 136 ? 35.688  5.305   19.117  1.00 46.34 136 A 1 
ATOM 1100 N N   . ALA A 1 137 ? 36.844  9.143   12.670  1.00 71.56 137 A 1 
ATOM 1101 C CA  . ALA A 1 137 ? 36.467  8.557   11.385  1.00 69.52 137 A 1 
ATOM 1102 C C   . ALA A 1 137 ? 37.634  8.552   10.385  1.00 71.48 137 A 1 
ATOM 1103 O O   . ALA A 1 137 ? 37.833  7.552   9.699   1.00 69.14 137 A 1 
ATOM 1104 C CB  . ALA A 1 137 ? 35.258  9.322   10.833  1.00 66.02 137 A 1 
ATOM 1105 N N   . TYR A 1 138 ? 38.439  9.623   10.355  1.00 73.87 138 A 1 
ATOM 1106 C CA  . TYR A 1 138 ? 39.631  9.744   9.520   1.00 72.37 138 A 1 
ATOM 1107 C C   . TYR A 1 138 ? 40.707  8.720   9.924   1.00 73.54 138 A 1 
ATOM 1108 O O   . TYR A 1 138 ? 41.121  7.891   9.109   1.00 70.96 138 A 1 
ATOM 1109 C CB  . TYR A 1 138 ? 40.145  11.186  9.589   1.00 68.32 138 A 1 
ATOM 1110 C CG  . TYR A 1 138 ? 41.298  11.441  8.659   1.00 63.23 138 A 1 
ATOM 1111 C CD1 . TYR A 1 138 ? 42.623  11.413  9.144   1.00 58.90 138 A 1 
ATOM 1112 C CD2 . TYR A 1 138 ? 41.061  11.697  7.294   1.00 58.00 138 A 1 
ATOM 1113 C CE1 . TYR A 1 138 ? 43.703  11.628  8.266   1.00 52.35 138 A 1 
ATOM 1114 C CE2 . TYR A 1 138 ? 42.133  11.912  6.418   1.00 52.89 138 A 1 
ATOM 1115 C CZ  . TYR A 1 138 ? 43.461  11.874  6.901   1.00 52.58 138 A 1 
ATOM 1116 O OH  . TYR A 1 138 ? 44.512  12.066  6.057   1.00 51.50 138 A 1 
ATOM 1117 N N   . ASN A 1 139 ? 41.040  8.662   11.201  1.00 73.63 139 A 1 
ATOM 1118 C CA  . ASN A 1 139 ? 42.077  7.750   11.715  1.00 75.17 139 A 1 
ATOM 1119 C C   . ASN A 1 139 ? 41.721  6.259   11.582  1.00 76.53 139 A 1 
ATOM 1120 O O   . ASN A 1 139 ? 42.593  5.397   11.628  1.00 73.51 139 A 1 
ATOM 1121 C CB  . ASN A 1 139 ? 42.345  8.097   13.194  1.00 71.92 139 A 1 
ATOM 1122 C CG  . ASN A 1 139 ? 43.023  9.455   13.363  1.00 66.73 139 A 1 
ATOM 1123 O OD1 . ASN A 1 139 ? 43.410  10.118  12.437  1.00 60.53 139 A 1 
ATOM 1124 N ND2 . ASN A 1 139 ? 43.197  9.902   14.587  1.00 59.29 139 A 1 
ATOM 1125 N N   . GLN A 1 140 ? 40.456  5.920   11.427  1.00 76.16 140 A 1 
ATOM 1126 C CA  . GLN A 1 140 ? 39.983  4.534   11.321  1.00 77.52 140 A 1 
ATOM 1127 C C   . GLN A 1 140 ? 39.466  4.184   9.917   1.00 79.32 140 A 1 
ATOM 1128 O O   . GLN A 1 140 ? 38.731  3.205   9.769   1.00 74.50 140 A 1 
ATOM 1129 C CB  . GLN A 1 140 ? 38.962  4.233   12.429  1.00 73.22 140 A 1 
ATOM 1130 C CG  . GLN A 1 140 ? 39.608  4.319   13.830  1.00 68.02 140 A 1 
ATOM 1131 C CD  . GLN A 1 140 ? 38.686  3.837   14.947  1.00 64.45 140 A 1 
ATOM 1132 O OE1 . GLN A 1 140 ? 37.483  3.669   14.817  1.00 58.11 140 A 1 
ATOM 1133 N NE2 . GLN A 1 140 ? 39.231  3.587   16.121  1.00 56.80 140 A 1 
ATOM 1134 N N   . GLN A 1 141 ? 39.874  4.922   8.874   1.00 77.05 141 A 1 
ATOM 1135 C CA  . GLN A 1 141 ? 39.324  4.760   7.527   1.00 76.51 141 A 1 
ATOM 1136 C C   . GLN A 1 141 ? 39.461  3.319   6.997   1.00 79.23 141 A 1 
ATOM 1137 O O   . GLN A 1 141 ? 38.474  2.750   6.519   1.00 77.67 141 A 1 
ATOM 1138 C CB  . GLN A 1 141 ? 39.989  5.773   6.590   1.00 72.01 141 A 1 
ATOM 1139 C CG  . GLN A 1 141 ? 39.330  5.806   5.208   1.00 62.76 141 A 1 
ATOM 1140 C CD  . GLN A 1 141 ? 39.875  6.940   4.327   1.00 58.72 141 A 1 
ATOM 1141 O OE1 . GLN A 1 141 ? 40.682  7.742   4.751   1.00 53.06 141 A 1 
ATOM 1142 N NE2 . GLN A 1 141 ? 39.442  7.056   3.105   1.00 50.42 141 A 1 
ATOM 1143 N N   . ALA A 1 142 ? 40.630  2.683   7.150   1.00 76.81 142 A 1 
ATOM 1144 C CA  . ALA A 1 142 ? 40.848  1.299   6.720   1.00 78.25 142 A 1 
ATOM 1145 C C   . ALA A 1 142 ? 39.883  0.313   7.414   1.00 79.94 142 A 1 
ATOM 1146 O O   . ALA A 1 142 ? 39.213  -0.484  6.753   1.00 77.66 142 A 1 
ATOM 1147 C CB  . ALA A 1 142 ? 42.317  0.925   6.981   1.00 75.58 142 A 1 
ATOM 1148 N N   . LYS A 1 143 ? 39.739  0.420   8.726   1.00 78.01 143 A 1 
ATOM 1149 C CA  . LYS A 1 143 ? 38.786  -0.397  9.487   1.00 79.86 143 A 1 
ATOM 1150 C C   . LYS A 1 143 ? 37.345  -0.131  9.046   1.00 81.37 143 A 1 
ATOM 1151 O O   . LYS A 1 143 ? 36.578  -1.071  8.903   1.00 79.65 143 A 1 
ATOM 1152 C CB  . LYS A 1 143 ? 38.929  -0.176  10.999  1.00 77.32 143 A 1 
ATOM 1153 C CG  . LYS A 1 143 ? 40.233  -0.771  11.559  1.00 67.67 143 A 1 
ATOM 1154 C CD  . LYS A 1 143 ? 40.279  -0.671  13.098  1.00 64.39 143 A 1 
ATOM 1155 C CE  . LYS A 1 143 ? 41.573  -1.300  13.637  1.00 54.75 143 A 1 
ATOM 1156 N NZ  . LYS A 1 143 ? 41.654  -1.266  15.119  1.00 48.50 143 A 1 
ATOM 1157 N N   . ARG A 1 144 ? 37.002  1.118   8.772   1.00 80.78 144 A 1 
ATOM 1158 C CA  . ARG A 1 144 ? 35.666  1.494   8.297   1.00 81.11 144 A 1 
ATOM 1159 C C   . ARG A 1 144 ? 35.354  0.898   6.927   1.00 82.81 144 A 1 
ATOM 1160 O O   . ARG A 1 144 ? 34.241  0.433   6.732   1.00 81.58 144 A 1 
ATOM 1161 C CB  . ARG A 1 144 ? 35.498  3.020   8.279   1.00 78.60 144 A 1 
ATOM 1162 C CG  . ARG A 1 144 ? 35.462  3.595   9.702   1.00 73.84 144 A 1 
ATOM 1163 C CD  . ARG A 1 144 ? 35.349  5.134   9.681   1.00 71.28 144 A 1 
ATOM 1164 N NE  . ARG A 1 144 ? 34.025  5.580   9.250   1.00 68.12 144 A 1 
ATOM 1165 C CZ  . ARG A 1 144 ? 33.748  6.631   8.505   1.00 63.91 144 A 1 
ATOM 1166 N NH1 . ARG A 1 144 ? 34.668  7.420   8.041   1.00 58.89 144 A 1 
ATOM 1167 N NH2 . ARG A 1 144 ? 32.526  6.919   8.211   1.00 58.86 144 A 1 
ATOM 1168 N N   . MET A 1 145 ? 36.332  0.825   6.008   1.00 83.87 145 A 1 
ATOM 1169 C CA  . MET A 1 145 ? 36.156  0.165   4.708   1.00 84.86 145 A 1 
ATOM 1170 C C   . MET A 1 145 ? 35.862  -1.330  4.861   1.00 86.74 145 A 1 
ATOM 1171 O O   . MET A 1 145 ? 34.956  -1.847  4.205   1.00 85.20 145 A 1 
ATOM 1172 C CB  . MET A 1 145 ? 37.413  0.374   3.853   1.00 82.24 145 A 1 
ATOM 1173 C CG  . MET A 1 145 ? 37.524  1.797   3.306   1.00 75.77 145 A 1 
ATOM 1174 S SD  . MET A 1 145 ? 36.256  2.232   2.081   1.00 71.65 145 A 1 
ATOM 1175 C CE  . MET A 1 145 ? 36.790  1.252   0.663   1.00 63.04 145 A 1 
ATOM 1176 N N   . THR A 1 146 ? 36.584  -2.023  5.739   1.00 85.08 146 A 1 
ATOM 1177 C CA  . THR A 1 146 ? 36.322  -3.436  6.035   1.00 86.16 146 A 1 
ATOM 1178 C C   . THR A 1 146 ? 34.942  -3.626  6.662   1.00 87.12 146 A 1 
ATOM 1179 O O   . THR A 1 146 ? 34.169  -4.458  6.190   1.00 86.18 146 A 1 
ATOM 1180 C CB  . THR A 1 146 ? 37.400  -4.025  6.952   1.00 85.20 146 A 1 
ATOM 1181 O OG1 . THR A 1 146 ? 38.678  -3.766  6.410   1.00 74.67 146 A 1 
ATOM 1182 C CG2 . THR A 1 146 ? 37.277  -5.544  7.092   1.00 72.10 146 A 1 
ATOM 1183 N N   . TRP A 1 147 ? 34.614  -2.814  7.656   1.00 86.45 147 A 1 
ATOM 1184 C CA  . TRP A 1 147 ? 33.278  -2.826  8.255   1.00 86.02 147 A 1 
ATOM 1185 C C   . TRP A 1 147 ? 32.181  -2.551  7.227   1.00 87.64 147 A 1 
ATOM 1186 O O   . TRP A 1 147 ? 31.165  -3.232  7.251   1.00 85.68 147 A 1 
ATOM 1187 C CB  . TRP A 1 147 ? 33.210  -1.821  9.412   1.00 82.15 147 A 1 
ATOM 1188 C CG  . TRP A 1 147 ? 33.738  -2.358  10.703  1.00 72.61 147 A 1 
ATOM 1189 C CD1 . TRP A 1 147 ? 34.889  -2.007  11.320  1.00 62.97 147 A 1 
ATOM 1190 C CD2 . TRP A 1 147 ? 33.126  -3.377  11.554  1.00 65.05 147 A 1 
ATOM 1191 N NE1 . TRP A 1 147 ? 35.037  -2.729  12.496  1.00 56.42 147 A 1 
ATOM 1192 C CE2 . TRP A 1 147 ? 33.977  -3.582  12.677  1.00 59.29 147 A 1 
ATOM 1193 C CE3 . TRP A 1 147 ? 31.938  -4.137  11.470  1.00 54.95 147 A 1 
ATOM 1194 C CZ2 . TRP A 1 147 ? 33.659  -4.509  13.696  1.00 53.16 147 A 1 
ATOM 1195 C CZ3 . TRP A 1 147 ? 31.627  -5.054  12.487  1.00 52.43 147 A 1 
ATOM 1196 C CH2 . TRP A 1 147 ? 32.469  -5.246  13.581  1.00 50.94 147 A 1 
ATOM 1197 N N   . GLY A 1 148 ? 32.404  -1.648  6.280   1.00 86.69 148 A 1 
ATOM 1198 C CA  . GLY A 1 148 ? 31.444  -1.368  5.211   1.00 87.14 148 A 1 
ATOM 1199 C C   . GLY A 1 148 ? 31.137  -2.573  4.338   1.00 89.45 148 A 1 
ATOM 1200 O O   . GLY A 1 148 ? 29.969  -2.850  4.068   1.00 88.55 148 A 1 
ATOM 1201 N N   . LYS A 1 149 ? 32.164  -3.348  3.960   1.00 88.70 149 A 1 
ATOM 1202 C CA  . LYS A 1 149 ? 31.984  -4.592  3.194   1.00 89.51 149 A 1 
ATOM 1203 C C   . LYS A 1 149 ? 31.225  -5.650  3.998   1.00 91.10 149 A 1 
ATOM 1204 O O   . LYS A 1 149 ? 30.298  -6.255  3.476   1.00 90.56 149 A 1 
ATOM 1205 C CB  . LYS A 1 149 ? 33.345  -5.144  2.741   1.00 87.97 149 A 1 
ATOM 1206 C CG  . LYS A 1 149 ? 34.046  -4.235  1.715   1.00 82.51 149 A 1 
ATOM 1207 C CD  . LYS A 1 149 ? 35.398  -4.836  1.316   1.00 78.24 149 A 1 
ATOM 1208 C CE  . LYS A 1 149 ? 36.115  -3.918  0.321   1.00 70.34 149 A 1 
ATOM 1209 N NZ  . LYS A 1 149 ? 37.392  -4.518  -0.165  1.00 63.18 149 A 1 
ATOM 1210 N N   . VAL A 1 150 ? 31.594  -5.824  5.268   1.00 91.90 150 A 1 
ATOM 1211 C CA  . VAL A 1 150 ? 30.914  -6.767  6.164   1.00 93.28 150 A 1 
ATOM 1212 C C   . VAL A 1 150 ? 29.458  -6.347  6.391   1.00 94.12 150 A 1 
ATOM 1213 O O   . VAL A 1 150 ? 28.560  -7.171  6.263   1.00 93.81 150 A 1 
ATOM 1214 C CB  . VAL A 1 150 ? 31.660  -6.905  7.504   1.00 92.51 150 A 1 
ATOM 1215 C CG1 . VAL A 1 150 ? 30.913  -7.801  8.501   1.00 85.82 150 A 1 
ATOM 1216 C CG2 . VAL A 1 150 ? 33.047  -7.531  7.286   1.00 85.45 150 A 1 
ATOM 1217 N N   . THR A 1 151 ? 29.213  -5.071  6.654   1.00 93.63 151 A 1 
ATOM 1218 C CA  . THR A 1 151 ? 27.866  -4.541  6.846   1.00 93.89 151 A 1 
ATOM 1219 C C   . THR A 1 151 ? 27.028  -4.670  5.570   1.00 94.66 151 A 1 
ATOM 1220 O O   . THR A 1 151 ? 25.874  -5.063  5.661   1.00 93.85 151 A 1 
ATOM 1221 C CB  . THR A 1 151 ? 27.893  -3.082  7.303   1.00 92.08 151 A 1 
ATOM 1222 O OG1 . THR A 1 151 ? 28.649  -2.947  8.486   1.00 79.34 151 A 1 
ATOM 1223 C CG2 . THR A 1 151 ? 26.514  -2.531  7.631   1.00 78.03 151 A 1 
ATOM 1224 N N   . SER A 1 152 ? 27.602  -4.416  4.395   1.00 93.61 152 A 1 
ATOM 1225 C CA  . SER A 1 152 ? 26.895  -4.625  3.123   1.00 93.68 152 A 1 
ATOM 1226 C C   . SER A 1 152 ? 26.471  -6.088  2.958   1.00 94.70 152 A 1 
ATOM 1227 O O   . SER A 1 152 ? 25.303  -6.347  2.688   1.00 93.69 152 A 1 
ATOM 1228 C CB  . SER A 1 152 ? 27.757  -4.217  1.925   1.00 91.39 152 A 1 
ATOM 1229 O OG  . SER A 1 152 ? 28.049  -2.835  1.957   1.00 78.15 152 A 1 
ATOM 1230 N N   . LEU A 1 153 ? 27.388  -7.041  3.191   1.00 94.76 153 A 1 
ATOM 1231 C CA  . LEU A 1 153 ? 27.054  -8.463  3.134   1.00 95.51 153 A 1 
ATOM 1232 C C   . LEU A 1 153 ? 25.952  -8.831  4.140   1.00 95.95 153 A 1 
ATOM 1233 O O   . LEU A 1 153 ? 25.006  -9.542  3.799   1.00 95.36 153 A 1 
ATOM 1234 C CB  . LEU A 1 153 ? 28.338  -9.277  3.384   1.00 95.31 153 A 1 
ATOM 1235 C CG  . LEU A 1 153 ? 28.141  -10.806 3.266   1.00 86.83 153 A 1 
ATOM 1236 C CD1 . LEU A 1 153 ? 27.804  -11.227 1.841   1.00 78.58 153 A 1 
ATOM 1237 C CD2 . LEU A 1 153 ? 29.421  -11.522 3.697   1.00 78.66 153 A 1 
ATOM 1238 N N   . LEU A 1 154 ? 26.048  -8.303  5.364   1.00 96.04 154 A 1 
ATOM 1239 C CA  . LEU A 1 154 ? 25.064  -8.548  6.416   1.00 96.16 154 A 1 
ATOM 1240 C C   . LEU A 1 154 ? 23.682  -8.001  6.055   1.00 96.24 154 A 1 
ATOM 1241 O O   . LEU A 1 154 ? 22.676  -8.652  6.328   1.00 95.53 154 A 1 
ATOM 1242 C CB  . LEU A 1 154 ? 25.611  -7.963  7.730   1.00 95.58 154 A 1 
ATOM 1243 C CG  . LEU A 1 154 ? 24.887  -8.525  8.968   1.00 83.36 154 A 1 
ATOM 1244 C CD1 . LEU A 1 154 ? 25.868  -9.243  9.893   1.00 76.71 154 A 1 
ATOM 1245 C CD2 . LEU A 1 154 ? 24.216  -7.406  9.771   1.00 77.38 154 A 1 
ATOM 1246 N N   . ILE A 1 155 ? 23.619  -6.857  5.373   1.00 96.15 155 A 1 
ATOM 1247 C CA  . ILE A 1 155 ? 22.366  -6.287  4.861   1.00 95.67 155 A 1 
ATOM 1248 C C   . ILE A 1 155 ? 21.717  -7.214  3.820   1.00 95.64 155 A 1 
ATOM 1249 O O   . ILE A 1 155 ? 20.512  -7.439  3.894   1.00 94.42 155 A 1 
ATOM 1250 C CB  . ILE A 1 155 ? 22.597  -4.873  4.293   1.00 94.42 155 A 1 
ATOM 1251 C CG1 . ILE A 1 155 ? 22.804  -3.886  5.453   1.00 90.81 155 A 1 
ATOM 1252 C CG2 . ILE A 1 155 ? 21.417  -4.409  3.412   1.00 91.07 155 A 1 
ATOM 1253 C CD1 . ILE A 1 155 ? 23.380  -2.541  5.003   1.00 85.01 155 A 1 
ATOM 1254 N N   . TRP A 1 156 ? 22.502  -7.777  2.900   1.00 95.50 156 A 1 
ATOM 1255 C CA  . TRP A 1 156 ? 21.988  -8.746  1.930   1.00 95.71 156 A 1 
ATOM 1256 C C   . TRP A 1 156 ? 21.448  -9.999  2.616   1.00 96.02 156 A 1 
ATOM 1257 O O   . TRP A 1 156 ? 20.348  -10.456 2.286   1.00 94.55 156 A 1 
ATOM 1258 C CB  . TRP A 1 156 ? 23.063  -9.096  0.901   1.00 94.77 156 A 1 
ATOM 1259 C CG  . TRP A 1 156 ? 23.273  -8.053  -0.145  1.00 93.84 156 A 1 
ATOM 1260 C CD1 . TRP A 1 156 ? 24.213  -7.079  -0.142  1.00 89.33 156 A 1 
ATOM 1261 C CD2 . TRP A 1 156 ? 22.505  -7.854  -1.371  1.00 92.13 156 A 1 
ATOM 1262 N NE1 . TRP A 1 156 ? 24.089  -6.290  -1.275  1.00 88.20 156 A 1 
ATOM 1263 C CE2 . TRP A 1 156 ? 23.053  -6.740  -2.064  1.00 90.58 156 A 1 
ATOM 1264 C CE3 . TRP A 1 156 ? 21.411  -8.525  -1.962  1.00 89.09 156 A 1 
ATOM 1265 C CZ2 . TRP A 1 156 ? 22.540  -6.302  -3.308  1.00 88.69 156 A 1 
ATOM 1266 C CZ3 . TRP A 1 156 ? 20.896  -8.088  -3.195  1.00 86.99 156 A 1 
ATOM 1267 C CH2 . TRP A 1 156 ? 21.454  -6.990  -3.859  1.00 86.82 156 A 1 
ATOM 1268 N N   . VAL A 1 157 ? 22.147  -10.513 3.622   1.00 97.00 157 A 1 
ATOM 1269 C CA  . VAL A 1 157 ? 21.694  -11.672 4.408   1.00 96.92 157 A 1 
ATOM 1270 C C   . VAL A 1 157 ? 20.409  -11.360 5.175   1.00 96.66 157 A 1 
ATOM 1271 O O   . VAL A 1 157 ? 19.458  -12.132 5.097   1.00 95.70 157 A 1 
ATOM 1272 C CB  . VAL A 1 157 ? 22.801  -12.167 5.357   1.00 96.69 157 A 1 
ATOM 1273 C CG1 . VAL A 1 157 ? 22.319  -13.290 6.279   1.00 92.18 157 A 1 
ATOM 1274 C CG2 . VAL A 1 157 ? 23.989  -12.717 4.562   1.00 92.17 157 A 1 
ATOM 1275 N N   . ILE A 1 158 ? 20.345  -10.218 5.864   1.00 96.73 158 A 1 
ATOM 1276 C CA  . ILE A 1 158 ? 19.126  -9.800  6.574   1.00 95.85 158 A 1 
ATOM 1277 C C   . ILE A 1 158 ? 17.964  -9.629  5.604   1.00 95.43 158 A 1 
ATOM 1278 O O   . ILE A 1 158 ? 16.871  -10.120 5.866   1.00 94.15 158 A 1 
ATOM 1279 C CB  . ILE A 1 158 ? 19.374  -8.505  7.385   1.00 94.90 158 A 1 
ATOM 1280 C CG1 . ILE A 1 158 ? 20.300  -8.801  8.581   1.00 90.21 158 A 1 
ATOM 1281 C CG2 . ILE A 1 158 ? 18.049  -7.899  7.896   1.00 89.21 158 A 1 
ATOM 1282 C CD1 . ILE A 1 158 ? 20.817  -7.545  9.288   1.00 80.00 158 A 1 
ATOM 1283 N N   . SER A 1 159 ? 18.197  -8.991  4.462   1.00 95.74 159 A 1 
ATOM 1284 C CA  . SER A 1 159 ? 17.157  -8.782  3.445   1.00 95.05 159 A 1 
ATOM 1285 C C   . SER A 1 159 ? 16.632  -10.116 2.903   1.00 94.72 159 A 1 
ATOM 1286 O O   . SER A 1 159 ? 15.422  -10.267 2.738   1.00 93.10 159 A 1 
ATOM 1287 C CB  . SER A 1 159 ? 17.686  -7.924  2.296   1.00 94.29 159 A 1 
ATOM 1288 O OG  . SER A 1 159 ? 18.157  -6.679  2.778   1.00 83.38 159 A 1 
ATOM 1289 N N   . LEU A 1 160 ? 17.520  -11.097 2.686   1.00 95.85 160 A 1 
ATOM 1290 C CA  . LEU A 1 160 ? 17.132  -12.447 2.299   1.00 95.84 160 A 1 
ATOM 1291 C C   . LEU A 1 160 ? 16.300  -13.127 3.396   1.00 95.46 160 A 1 
ATOM 1292 O O   . LEU A 1 160 ? 15.231  -13.649 3.094   1.00 94.27 160 A 1 
ATOM 1293 C CB  . LEU A 1 160 ? 18.393  -13.257 1.947   1.00 95.78 160 A 1 
ATOM 1294 C CG  . LEU A 1 160 ? 18.107  -14.716 1.548   1.00 92.51 160 A 1 
ATOM 1295 C CD1 . LEU A 1 160 ? 17.287  -14.817 0.267   1.00 85.44 160 A 1 
ATOM 1296 C CD2 . LEU A 1 160 ? 19.432  -15.444 1.333   1.00 85.45 160 A 1 
ATOM 1297 N N   . LEU A 1 161 ? 16.734  -13.077 4.650   1.00 95.82 161 A 1 
ATOM 1298 C CA  . LEU A 1 161 ? 16.008  -13.681 5.775   1.00 95.33 161 A 1 
ATOM 1299 C C   . LEU A 1 161 ? 14.608  -13.085 5.941   1.00 94.58 161 A 1 
ATOM 1300 O O   . LEU A 1 161 ? 13.640  -13.823 6.102   1.00 93.24 161 A 1 
ATOM 1301 C CB  . LEU A 1 161 ? 16.817  -13.509 7.073   1.00 95.55 161 A 1 
ATOM 1302 C CG  . LEU A 1 161 ? 18.094  -14.365 7.159   1.00 92.16 161 A 1 
ATOM 1303 C CD1 . LEU A 1 161 ? 18.871  -13.978 8.415   1.00 86.77 161 A 1 
ATOM 1304 C CD2 . LEU A 1 161 ? 17.803  -15.857 7.212   1.00 87.56 161 A 1 
ATOM 1305 N N   . VAL A 1 162 ? 14.484  -11.770 5.843   1.00 94.54 162 A 1 
ATOM 1306 C CA  . VAL A 1 162 ? 13.188  -11.084 5.947   1.00 93.20 162 A 1 
ATOM 1307 C C   . VAL A 1 162 ? 12.291  -11.345 4.736   1.00 92.06 162 A 1 
ATOM 1308 O O   . VAL A 1 162 ? 11.073  -11.282 4.847   1.00 89.65 162 A 1 
ATOM 1309 C CB  . VAL A 1 162 ? 13.412  -9.578  6.185   1.00 91.95 162 A 1 
ATOM 1310 C CG1 . VAL A 1 162 ? 12.111  -8.800  6.283   1.00 84.88 162 A 1 
ATOM 1311 C CG2 . VAL A 1 162 ? 14.147  -9.330  7.513   1.00 84.30 162 A 1 
ATOM 1312 N N   . SER A 1 163 ? 12.864  -11.706 3.583   1.00 92.61 163 A 1 
ATOM 1313 C CA  . SER A 1 163 ? 12.095  -12.091 2.393   1.00 91.74 163 A 1 
ATOM 1314 C C   . SER A 1 163 ? 11.578  -13.532 2.414   1.00 91.58 163 A 1 
ATOM 1315 O O   . SER A 1 163 ? 10.684  -13.861 1.631   1.00 89.49 163 A 1 
ATOM 1316 C CB  . SER A 1 163 ? 12.900  -11.816 1.122   1.00 90.63 163 A 1 
ATOM 1317 O OG  . SER A 1 163 ? 13.912  -12.775 0.901   1.00 76.37 163 A 1 
ATOM 1318 N N   . LEU A 1 164 ? 12.088  -14.384 3.310   1.00 92.84 164 A 1 
ATOM 1319 C CA  . LEU A 1 164 ? 11.710  -15.798 3.370   1.00 92.67 164 A 1 
ATOM 1320 C C   . LEU A 1 164 ? 10.197  -16.049 3.475   1.00 91.95 164 A 1 
ATOM 1321 O O   . LEU A 1 164 ? 9.736   -16.928 2.755   1.00 90.59 164 A 1 
ATOM 1322 C CB  . LEU A 1 164 ? 12.436  -16.528 4.508   1.00 92.92 164 A 1 
ATOM 1323 C CG  . LEU A 1 164 ? 13.944  -16.749 4.302   1.00 90.70 164 A 1 
ATOM 1324 C CD1 . LEU A 1 164 ? 14.533  -17.403 5.553   1.00 86.41 164 A 1 
ATOM 1325 C CD2 . LEU A 1 164 ? 14.242  -17.654 3.110   1.00 86.77 164 A 1 
ATOM 1326 N N   . PRO A 1 165 ? 9.411   -15.299 4.264   1.00 90.57 165 A 1 
ATOM 1327 C CA  . PRO A 1 165 ? 7.958   -15.502 4.299   1.00 89.33 165 A 1 
ATOM 1328 C C   . PRO A 1 165 ? 7.315   -15.401 2.911   1.00 88.75 165 A 1 
ATOM 1329 O O   . PRO A 1 165 ? 6.558   -16.291 2.519   1.00 86.70 165 A 1 
ATOM 1330 C CB  . PRO A 1 165 ? 7.424   -14.440 5.261   1.00 88.19 165 A 1 
ATOM 1331 C CG  . PRO A 1 165 ? 8.595   -14.202 6.202   1.00 86.52 165 A 1 
ATOM 1332 C CD  . PRO A 1 165 ? 9.795   -14.336 5.272   1.00 89.41 165 A 1 
ATOM 1333 N N   . GLN A 1 166 ? 7.673   -14.389 2.127   1.00 88.73 166 A 1 
ATOM 1334 C CA  . GLN A 1 166 ? 7.139   -14.229 0.770   1.00 87.84 166 A 1 
ATOM 1335 C C   . GLN A 1 166 ? 7.631   -15.317 -0.185  1.00 87.88 166 A 1 
ATOM 1336 O O   . GLN A 1 166 ? 6.877   -15.746 -1.060  1.00 85.96 166 A 1 
ATOM 1337 C CB  . GLN A 1 166 ? 7.505   -12.845 0.225   1.00 85.99 166 A 1 
ATOM 1338 C CG  . GLN A 1 166 ? 6.701   -11.748 0.922   1.00 81.84 166 A 1 
ATOM 1339 C CD  . GLN A 1 166 ? 7.089   -10.363 0.416   1.00 78.54 166 A 1 
ATOM 1340 O OE1 . GLN A 1 166 ? 8.245   -10.041 0.311   1.00 70.97 166 A 1 
ATOM 1341 N NE2 . GLN A 1 166 ? 6.152   -9.500  0.112   1.00 68.66 166 A 1 
ATOM 1342 N N   . ILE A 1 167 ? 8.854   -15.808 -0.025  1.00 89.67 167 A 1 
ATOM 1343 C CA  . ILE A 1 167 ? 9.388   -16.903 -0.836  1.00 90.16 167 A 1 
ATOM 1344 C C   . ILE A 1 167 ? 8.693   -18.223 -0.489  1.00 89.74 167 A 1 
ATOM 1345 O O   . ILE A 1 167 ? 8.306   -18.975 -1.380  1.00 88.14 167 A 1 
ATOM 1346 C CB  . ILE A 1 167 ? 10.920  -17.000 -0.673  1.00 90.68 167 A 1 
ATOM 1347 C CG1 . ILE A 1 167 ? 11.605  -15.720 -1.190  1.00 88.32 167 A 1 
ATOM 1348 C CG2 . ILE A 1 167 ? 11.473  -18.232 -1.410  1.00 87.95 167 A 1 
ATOM 1349 C CD1 . ILE A 1 167 ? 13.094  -15.615 -0.840  1.00 82.89 167 A 1 
ATOM 1350 N N   . ILE A 1 168 ? 8.514   -18.524 0.803   1.00 90.36 168 A 1 
ATOM 1351 C CA  . ILE A 1 168 ? 7.936   -19.786 1.262   1.00 89.54 168 A 1 
ATOM 1352 C C   . ILE A 1 168 ? 6.444   -19.852 0.923   1.00 87.98 168 A 1 
ATOM 1353 O O   . ILE A 1 168 ? 6.002   -20.824 0.309   1.00 85.64 168 A 1 
ATOM 1354 C CB  . ILE A 1 168 ? 8.215   -19.987 2.771   1.00 89.86 168 A 1 
ATOM 1355 C CG1 . ILE A 1 168 ? 9.732   -20.195 3.001   1.00 86.21 168 A 1 
ATOM 1356 C CG2 . ILE A 1 168 ? 7.435   -21.199 3.315   1.00 84.84 168 A 1 
ATOM 1357 C CD1 . ILE A 1 168 ? 10.153  -20.088 4.477   1.00 79.13 168 A 1 
ATOM 1358 N N   . TYR A 1 169 ? 5.700   -18.815 1.259   1.00 86.35 169 A 1 
ATOM 1359 C CA  . TYR A 1 169 ? 4.244   -18.769 1.096   1.00 84.67 169 A 1 
ATOM 1360 C C   . TYR A 1 169 ? 3.801   -18.231 -0.268  1.00 82.86 169 A 1 
ATOM 1361 O O   . TYR A 1 169 ? 2.630   -18.356 -0.616  1.00 79.44 169 A 1 
ATOM 1362 C CB  . TYR A 1 169 ? 3.631   -17.974 2.251   1.00 84.65 169 A 1 
ATOM 1363 C CG  . TYR A 1 169 ? 3.802   -18.661 3.587   1.00 82.98 169 A 1 
ATOM 1364 C CD1 . TYR A 1 169 ? 2.901   -19.670 3.984   1.00 79.46 169 A 1 
ATOM 1365 C CD2 . TYR A 1 169 ? 4.872   -18.317 4.434   1.00 80.16 169 A 1 
ATOM 1366 C CE1 . TYR A 1 169 ? 3.056   -20.312 5.219   1.00 78.33 169 A 1 
ATOM 1367 C CE2 . TYR A 1 169 ? 5.036   -18.959 5.674   1.00 78.33 169 A 1 
ATOM 1368 C CZ  . TYR A 1 169 ? 4.125   -19.953 6.068   1.00 79.68 169 A 1 
ATOM 1369 O OH  . TYR A 1 169 ? 4.270   -20.568 7.289   1.00 77.30 169 A 1 
ATOM 1370 N N   . GLY A 1 170 ? 4.701   -17.669 -1.065  1.00 84.60 170 A 1 
ATOM 1371 C CA  . GLY A 1 170 ? 4.416   -17.285 -2.441  1.00 84.17 170 A 1 
ATOM 1372 C C   . GLY A 1 170 ? 3.982   -18.494 -3.270  1.00 84.54 170 A 1 
ATOM 1373 O O   . GLY A 1 170 ? 4.658   -19.522 -3.290  1.00 82.63 170 A 1 
ATOM 1374 N N   . ASN A 1 171 ? 2.855   -18.368 -3.961  1.00 82.47 171 A 1 
ATOM 1375 C CA  . ASN A 1 171 ? 2.307   -19.439 -4.779  1.00 82.06 171 A 1 
ATOM 1376 C C   . ASN A 1 171 ? 1.535   -18.870 -5.972  1.00 82.31 171 A 1 
ATOM 1377 O O   . ASN A 1 171 ? 1.270   -17.674 -6.041  1.00 79.26 171 A 1 
ATOM 1378 C CB  . ASN A 1 171 ? 1.433   -20.340 -3.882  1.00 79.30 171 A 1 
ATOM 1379 C CG  . ASN A 1 171 ? 1.235   -21.729 -4.469  1.00 75.43 171 A 1 
ATOM 1380 O OD1 . ASN A 1 171 ? 1.791   -22.094 -5.495  1.00 67.35 171 A 1 
ATOM 1381 N ND2 . ASN A 1 171 ? 0.463   -22.561 -3.819  1.00 68.33 171 A 1 
ATOM 1382 N N   . VAL A 1 172 ? 1.195   -19.745 -6.900  1.00 82.83 172 A 1 
ATOM 1383 C CA  . VAL A 1 172 ? 0.316   -19.407 -8.012  1.00 82.27 172 A 1 
ATOM 1384 C C   . VAL A 1 172 ? -1.098  -19.827 -7.640  1.00 80.81 172 A 1 
ATOM 1385 O O   . VAL A 1 172 ? -1.344  -20.998 -7.361  1.00 77.86 172 A 1 
ATOM 1386 C CB  . VAL A 1 172 ? 0.768   -20.062 -9.323  1.00 82.54 172 A 1 
ATOM 1387 C CG1 . VAL A 1 172 ? -0.120  -19.615 -10.483 1.00 76.33 172 A 1 
ATOM 1388 C CG2 . VAL A 1 172 ? 2.212   -19.665 -9.657  1.00 77.61 172 A 1 
ATOM 1389 N N   . PHE A 1 173 ? -2.003  -18.870 -7.632  1.00 78.38 173 A 1 
ATOM 1390 C CA  . PHE A 1 173 ? -3.411  -19.061 -7.322  1.00 76.48 173 A 1 
ATOM 1391 C C   . PHE A 1 173 ? -4.246  -18.930 -8.579  1.00 76.49 173 A 1 
ATOM 1392 O O   . PHE A 1 173 ? -3.948  -18.110 -9.438  1.00 73.92 173 A 1 
ATOM 1393 C CB  . PHE A 1 173 ? -3.826  -18.048 -6.260  1.00 74.17 173 A 1 
ATOM 1394 C CG  . PHE A 1 173 ? -3.065  -18.213 -4.962  1.00 71.42 173 A 1 
ATOM 1395 C CD1 . PHE A 1 173 ? -3.389  -19.263 -4.092  1.00 67.60 173 A 1 
ATOM 1396 C CD2 . PHE A 1 173 ? -2.009  -17.348 -4.643  1.00 66.96 173 A 1 
ATOM 1397 C CE1 . PHE A 1 173 ? -2.681  -19.435 -2.890  1.00 64.09 173 A 1 
ATOM 1398 C CE2 . PHE A 1 173 ? -1.298  -17.513 -3.437  1.00 64.20 173 A 1 
ATOM 1399 C CZ  . PHE A 1 173 ? -1.639  -18.560 -2.558  1.00 63.41 173 A 1 
ATOM 1400 N N   . ASN A 1 174 ? -5.292  -19.733 -8.674  1.00 73.76 174 A 1 
ATOM 1401 C CA  . ASN A 1 174 ? -6.247  -19.654 -9.760  1.00 71.52 174 A 1 
ATOM 1402 C C   . ASN A 1 174 ? -7.552  -19.049 -9.226  1.00 70.87 174 A 1 
ATOM 1403 O O   . ASN A 1 174 ? -8.255  -19.693 -8.454  1.00 67.05 174 A 1 
ATOM 1404 C CB  . ASN A 1 174 ? -6.434  -21.059 -10.355 1.00 69.11 174 A 1 
ATOM 1405 C CG  . ASN A 1 174 ? -7.221  -21.035 -11.652 1.00 63.86 174 A 1 
ATOM 1406 O OD1 . ASN A 1 174 ? -7.611  -20.001 -12.170 1.00 57.61 174 A 1 
ATOM 1407 N ND2 . ASN A 1 174 ? -7.474  -22.182 -12.242 1.00 57.59 174 A 1 
ATOM 1408 N N   . LEU A 1 175 ? -7.832  -17.811 -9.638  1.00 69.34 175 A 1 
ATOM 1409 C CA  . LEU A 1 175 ? -9.104  -17.137 -9.378  1.00 67.56 175 A 1 
ATOM 1410 C C   . LEU A 1 175 ? -9.890  -17.056 -10.692 1.00 68.24 175 A 1 
ATOM 1411 O O   . LEU A 1 175 ? -10.450 -18.054 -11.128 1.00 63.84 175 A 1 
ATOM 1412 C CB  . LEU A 1 175 ? -8.845  -15.774 -8.699  1.00 63.69 175 A 1 
ATOM 1413 C CG  . LEU A 1 175 ? -8.325  -15.868 -7.252  1.00 58.75 175 A 1 
ATOM 1414 C CD1 . LEU A 1 175 ? -7.911  -14.493 -6.756  1.00 55.12 175 A 1 
ATOM 1415 C CD2 . LEU A 1 175 ? -9.396  -16.391 -6.293  1.00 52.83 175 A 1 
ATOM 1416 N N   . ASP A 1 176 ? -9.918  -15.895 -11.319 1.00 68.44 176 A 1 
ATOM 1417 C CA  . ASP A 1 176 ? -10.368 -15.699 -12.695 1.00 67.93 176 A 1 
ATOM 1418 C C   . ASP A 1 176 ? -9.259  -16.025 -13.714 1.00 69.33 176 A 1 
ATOM 1419 O O   . ASP A 1 176 ? -9.527  -16.426 -14.845 1.00 66.92 176 A 1 
ATOM 1420 C CB  . ASP A 1 176 ? -10.838 -14.240 -12.868 1.00 65.59 176 A 1 
ATOM 1421 C CG  . ASP A 1 176 ? -9.735  -13.211 -12.623 1.00 63.37 176 A 1 
ATOM 1422 O OD1 . ASP A 1 176 ? -8.874  -13.447 -11.747 1.00 59.03 176 A 1 
ATOM 1423 O OD2 . ASP A 1 176 ? -9.706  -12.150 -13.282 1.00 60.45 176 A 1 
ATOM 1424 N N   . LYS A 1 177 ? -8.006  -15.862 -13.278 1.00 74.45 177 A 1 
ATOM 1425 C CA  . LYS A 1 177 ? -6.780  -16.161 -13.999 1.00 75.18 177 A 1 
ATOM 1426 C C   . LYS A 1 177 ? -5.699  -16.619 -13.027 1.00 76.36 177 A 1 
ATOM 1427 O O   . LYS A 1 177 ? -5.856  -16.500 -11.807 1.00 74.79 177 A 1 
ATOM 1428 C CB  . LYS A 1 177 ? -6.346  -14.939 -14.823 1.00 73.46 177 A 1 
ATOM 1429 C CG  . LYS A 1 177 ? -6.043  -13.705 -13.968 1.00 68.97 177 A 1 
ATOM 1430 C CD  . LYS A 1 177 ? -5.671  -12.531 -14.866 1.00 67.66 177 A 1 
ATOM 1431 C CE  . LYS A 1 177 ? -5.441  -11.285 -14.030 1.00 62.19 177 A 1 
ATOM 1432 N NZ  . LYS A 1 177 ? -5.131  -10.131 -14.898 1.00 57.61 177 A 1 
ATOM 1433 N N   . LEU A 1 178 ? -4.586  -17.101 -13.546 1.00 78.48 178 A 1 
ATOM 1434 C CA  . LEU A 1 178 ? -3.428  -17.450 -12.734 1.00 79.60 178 A 1 
ATOM 1435 C C   . LEU A 1 178 ? -2.716  -16.185 -12.224 1.00 79.95 178 A 1 
ATOM 1436 O O   . LEU A 1 178 ? -2.329  -15.309 -12.990 1.00 78.90 178 A 1 
ATOM 1437 C CB  . LEU A 1 178 ? -2.480  -18.359 -13.522 1.00 80.12 178 A 1 
ATOM 1438 C CG  . LEU A 1 178 ? -3.060  -19.740 -13.888 1.00 78.22 178 A 1 
ATOM 1439 C CD1 . LEU A 1 178 ? -2.076  -20.487 -14.786 1.00 73.62 178 A 1 
ATOM 1440 C CD2 . LEU A 1 178 ? -3.312  -20.603 -12.648 1.00 74.66 178 A 1 
ATOM 1441 N N   . ILE A 1 179 ? -2.527  -16.115 -10.906 1.00 80.62 179 A 1 
ATOM 1442 C CA  . ILE A 1 179 ? -1.934  -14.968 -10.228 1.00 80.26 179 A 1 
ATOM 1443 C C   . ILE A 1 179 ? -0.809  -15.441 -9.313  1.00 81.05 179 A 1 
ATOM 1444 O O   . ILE A 1 179 ? -0.974  -16.388 -8.552  1.00 79.19 179 A 1 
ATOM 1445 C CB  . ILE A 1 179 ? -2.987  -14.186 -9.416  1.00 77.51 179 A 1 
ATOM 1446 C CG1 . ILE A 1 179 ? -4.214  -13.819 -10.276 1.00 68.48 179 A 1 
ATOM 1447 C CG2 . ILE A 1 179 ? -2.383  -12.897 -8.815  1.00 66.91 179 A 1 
ATOM 1448 C CD1 . ILE A 1 179 ? -5.410  -13.491 -9.396  1.00 63.17 179 A 1 
ATOM 1449 N N   . CYS A 1 180 ? 0.319   -14.742 -9.357  1.00 83.47 180 A 1 
ATOM 1450 C CA  . CYS A 1 180 ? 1.400   -14.939 -8.408  1.00 83.49 180 A 1 
ATOM 1451 C C   . CYS A 1 180 ? 1.213   -14.041 -7.184  1.00 82.64 180 A 1 
ATOM 1452 O O   . CYS A 1 180 ? 1.126   -12.820 -7.323  1.00 79.64 180 A 1 
ATOM 1453 C CB  . CYS A 1 180 ? 2.729   -14.661 -9.118  1.00 83.58 180 A 1 
ATOM 1454 S SG  . CYS A 1 180 ? 4.159   -14.613 -8.002  1.00 82.47 180 A 1 
ATOM 1455 N N   . GLY A 1 181 ? 1.193   -14.634 -5.992  1.00 80.33 181 A 1 
ATOM 1456 C CA  . GLY A 1 181 ? 1.053   -13.905 -4.741  1.00 78.93 181 A 1 
ATOM 1457 C C   . GLY A 1 181 ? 1.176   -14.807 -3.523  1.00 79.43 181 A 1 
ATOM 1458 O O   . GLY A 1 181 ? 1.653   -15.939 -3.614  1.00 76.57 181 A 1 
ATOM 1459 N N   . TYR A 1 182 ? 0.765   -14.321 -2.368  1.00 76.89 182 A 1 
ATOM 1460 C CA  . TYR A 1 182 ? 0.695   -15.084 -1.123  1.00 74.14 182 A 1 
ATOM 1461 C C   . TYR A 1 182 ? -0.620  -14.764 -0.417  1.00 70.80 182 A 1 
ATOM 1462 O O   . TYR A 1 182 ? -0.993  -13.594 -0.356  1.00 64.31 182 A 1 
ATOM 1463 C CB  . TYR A 1 182 ? 1.914   -14.786 -0.238  1.00 73.19 182 A 1 
ATOM 1464 C CG  . TYR A 1 182 ? 2.165   -13.325 0.035   1.00 73.71 182 A 1 
ATOM 1465 C CD1 . TYR A 1 182 ? 2.943   -12.560 -0.864  1.00 69.65 182 A 1 
ATOM 1466 C CD2 . TYR A 1 182 ? 1.628   -12.703 1.168   1.00 71.39 182 A 1 
ATOM 1467 C CE1 . TYR A 1 182 ? 3.174   -11.200 -0.631  1.00 68.59 182 A 1 
ATOM 1468 C CE2 . TYR A 1 182 ? 1.852   -11.341 1.413   1.00 68.66 182 A 1 
ATOM 1469 C CZ  . TYR A 1 182 ? 2.627   -10.589 0.507   1.00 69.82 182 A 1 
ATOM 1470 O OH  . TYR A 1 182 ? 2.841   -9.256  0.743   1.00 65.54 182 A 1 
ATOM 1471 N N   . HIS A 1 183 ? -1.338  -15.777 0.094   1.00 67.69 183 A 1 
ATOM 1472 C CA  . HIS A 1 183 ? -2.709  -15.630 0.609   1.00 64.38 183 A 1 
ATOM 1473 C C   . HIS A 1 183 ? -2.916  -15.971 2.087   1.00 64.83 183 A 1 
ATOM 1474 O O   . HIS A 1 183 ? -4.040  -16.012 2.575   1.00 59.09 183 A 1 
ATOM 1475 C CB  . HIS A 1 183 ? -3.695  -16.442 -0.235  1.00 58.52 183 A 1 
ATOM 1476 C CG  . HIS A 1 183 ? -5.134  -16.179 0.117   1.00 52.30 183 A 1 
ATOM 1477 N ND1 . HIS A 1 183 ? -5.809  -14.998 -0.101  1.00 46.69 183 A 1 
ATOM 1478 C CD2 . HIS A 1 183 ? -6.018  -17.005 0.760   1.00 45.35 183 A 1 
ATOM 1479 C CE1 . HIS A 1 183 ? -7.050  -15.122 0.400   1.00 41.54 183 A 1 
ATOM 1480 N NE2 . HIS A 1 183 ? -7.204  -16.325 0.922   1.00 41.19 183 A 1 
ATOM 1481 N N   . ASP A 1 184 ? -1.868  -16.237 2.815   1.00 63.66 184 A 1 
ATOM 1482 C CA  . ASP A 1 184 ? -2.067  -16.483 4.229   1.00 62.64 184 A 1 
ATOM 1483 C C   . ASP A 1 184 ? -2.275  -15.152 4.978   1.00 64.71 184 A 1 
ATOM 1484 O O   . ASP A 1 184 ? -1.456  -14.237 4.871   1.00 61.50 184 A 1 
ATOM 1485 C CB  . ASP A 1 184 ? -0.895  -17.306 4.758   1.00 57.76 184 A 1 
ATOM 1486 C CG  . ASP A 1 184 ? -1.150  -17.759 6.180   1.00 52.49 184 A 1 
ATOM 1487 O OD1 . ASP A 1 184 ? -1.155  -16.880 7.065   1.00 48.52 184 A 1 
ATOM 1488 O OD2 . ASP A 1 184 ? -1.340  -18.974 6.378   1.00 48.02 184 A 1 
ATOM 1489 N N   . GLU A 1 185 ? -3.356  -15.038 5.740   1.00 62.04 185 A 1 
ATOM 1490 C CA  . GLU A 1 185 ? -3.701  -13.832 6.509   1.00 62.06 185 A 1 
ATOM 1491 C C   . GLU A 1 185 ? -2.624  -13.490 7.545   1.00 65.40 185 A 1 
ATOM 1492 O O   . GLU A 1 185 ? -2.191  -12.339 7.656   1.00 63.86 185 A 1 
ATOM 1493 C CB  . GLU A 1 185 ? -5.060  -14.053 7.193   1.00 57.14 185 A 1 
ATOM 1494 C CG  . GLU A 1 185 ? -5.530  -12.832 8.002   1.00 49.08 185 A 1 
ATOM 1495 C CD  . GLU A 1 185 ? -6.851  -13.057 8.745   1.00 45.00 185 A 1 
ATOM 1496 O OE1 . GLU A 1 185 ? -7.362  -12.076 9.324   1.00 40.14 185 A 1 
ATOM 1497 O OE2 . GLU A 1 185 ? -7.349  -14.202 8.774   1.00 39.22 185 A 1 
ATOM 1498 N N   . ALA A 1 186 ? -2.163  -14.486 8.296   1.00 67.22 186 A 1 
ATOM 1499 C CA  . ALA A 1 186 ? -1.143  -14.283 9.313   1.00 69.01 186 A 1 
ATOM 1500 C C   . ALA A 1 186 ? 0.193   -13.865 8.674   1.00 71.85 186 A 1 
ATOM 1501 O O   . ALA A 1 186 ? 0.845   -12.933 9.142   1.00 72.15 186 A 1 
ATOM 1502 C CB  . ALA A 1 186 ? -1.001  -15.568 10.137  1.00 67.17 186 A 1 
ATOM 1503 N N   . ILE A 1 187 ? 0.571   -14.504 7.574   1.00 74.26 187 A 1 
ATOM 1504 C CA  . ILE A 1 187 ? 1.777   -14.157 6.826   1.00 75.81 187 A 1 
ATOM 1505 C C   . ILE A 1 187 ? 1.660   -12.764 6.216   1.00 77.77 187 A 1 
ATOM 1506 O O   . ILE A 1 187 ? 2.600   -11.978 6.336   1.00 77.87 187 A 1 
ATOM 1507 C CB  . ILE A 1 187 ? 2.088   -15.227 5.756   1.00 75.03 187 A 1 
ATOM 1508 C CG1 . ILE A 1 187 ? 2.371   -16.609 6.397   1.00 69.21 187 A 1 
ATOM 1509 C CG2 . ILE A 1 187 ? 3.248   -14.806 4.853   1.00 67.51 187 A 1 
ATOM 1510 C CD1 . ILE A 1 187 ? 3.535   -16.654 7.398   1.00 62.45 187 A 1 
ATOM 1511 N N   . SER A 1 188 ? 0.522   -12.422 5.641   1.00 75.47 188 A 1 
ATOM 1512 C CA  . SER A 1 188 ? 0.277   -11.083 5.103   1.00 74.94 188 A 1 
ATOM 1513 C C   . SER A 1 188 ? 0.419   -10.008 6.180   1.00 77.34 188 A 1 
ATOM 1514 O O   . SER A 1 188 ? 1.058   -8.984  5.956   1.00 76.53 188 A 1 
ATOM 1515 C CB  . SER A 1 188 ? -1.115  -11.017 4.467   1.00 71.41 188 A 1 
ATOM 1516 O OG  . SER A 1 188 ? -1.199  -11.932 3.397   1.00 62.15 188 A 1 
ATOM 1517 N N   . THR A 1 189 ? -0.089  -10.284 7.382   1.00 74.01 189 A 1 
ATOM 1518 C CA  . THR A 1 189 ? 0.024   -9.396  8.549   1.00 74.91 189 A 1 
ATOM 1519 C C   . THR A 1 189 ? 1.465   -9.220  8.985   1.00 78.16 189 A 1 
ATOM 1520 O O   . THR A 1 189 ? 1.935   -8.084  9.134   1.00 78.66 189 A 1 
ATOM 1521 C CB  . THR A 1 189 ? -0.825  -9.912  9.724   1.00 72.62 189 A 1 
ATOM 1522 O OG1 . THR A 1 189 ? -2.162  -10.070 9.315   1.00 64.70 189 A 1 
ATOM 1523 C CG2 . THR A 1 189 ? -0.832  -8.939  10.910  1.00 62.14 189 A 1 
ATOM 1524 N N   . VAL A 1 190 ? 2.199   -10.311 9.130   1.00 81.97 190 A 1 
ATOM 1525 C CA  . VAL A 1 190 ? 3.616   -10.275 9.514   1.00 83.71 190 A 1 
ATOM 1526 C C   . VAL A 1 190 ? 4.457   -9.558  8.458   1.00 85.33 190 A 1 
ATOM 1527 O O   . VAL A 1 190 ? 5.292   -8.727  8.794   1.00 85.98 190 A 1 
ATOM 1528 C CB  . VAL A 1 190 ? 4.137   -11.702 9.768   1.00 83.53 190 A 1 
ATOM 1529 C CG1 . VAL A 1 190 ? 5.662   -11.738 9.971   1.00 76.74 190 A 1 
ATOM 1530 C CG2 . VAL A 1 190 ? 3.501   -12.284 11.033  1.00 76.47 190 A 1 
ATOM 1531 N N   . VAL A 1 191 ? 4.219   -9.828  7.179   1.00 84.49 191 A 1 
ATOM 1532 C CA  . VAL A 1 191 ? 4.922   -9.180  6.068   1.00 84.93 191 A 1 
ATOM 1533 C C   . VAL A 1 191 ? 4.664   -7.678  6.070   1.00 85.90 191 A 1 
ATOM 1534 O O   . VAL A 1 191 ? 5.621   -6.904  6.006   1.00 85.87 191 A 1 
ATOM 1535 C CB  . VAL A 1 191 ? 4.536   -9.818  4.716   1.00 84.19 191 A 1 
ATOM 1536 C CG1 . VAL A 1 191 ? 5.024   -8.990  3.527   1.00 79.73 191 A 1 
ATOM 1537 C CG2 . VAL A 1 191 ? 5.159   -11.209 4.590   1.00 79.76 191 A 1 
ATOM 1538 N N   . LEU A 1 192 ? 3.421   -7.247  6.195   1.00 82.73 192 A 1 
ATOM 1539 C CA  . LEU A 1 192 ? 3.091   -5.826  6.242   1.00 83.26 192 A 1 
ATOM 1540 C C   . LEU A 1 192 ? 3.703   -5.148  7.465   1.00 84.62 192 A 1 
ATOM 1541 O O   . LEU A 1 192 ? 4.349   -4.110  7.333   1.00 84.73 192 A 1 
ATOM 1542 C CB  . LEU A 1 192 ? 1.565   -5.635  6.198   1.00 81.80 192 A 1 
ATOM 1543 C CG  . LEU A 1 192 ? 1.152   -4.150  6.116   1.00 78.86 192 A 1 
ATOM 1544 C CD1 . LEU A 1 192 ? 1.532   -3.517  4.781   1.00 73.52 192 A 1 
ATOM 1545 C CD2 . LEU A 1 192 ? -0.354  -4.008  6.284   1.00 73.93 192 A 1 
ATOM 1546 N N   . ALA A 1 193 ? 3.562   -5.742  8.640   1.00 85.31 193 A 1 
ATOM 1547 C CA  . ALA A 1 193 ? 4.129   -5.208  9.874   1.00 86.17 193 A 1 
ATOM 1548 C C   . ALA A 1 193 ? 5.654   -5.063  9.774   1.00 87.50 193 A 1 
ATOM 1549 O O   . ALA A 1 193 ? 6.204   -4.025  10.143  1.00 87.11 193 A 1 
ATOM 1550 C CB  . ALA A 1 193 ? 3.727   -6.123  11.038  1.00 85.28 193 A 1 
ATOM 1551 N N   . THR A 1 194 ? 6.333   -6.052  9.207   1.00 89.27 194 A 1 
ATOM 1552 C CA  . THR A 1 194 ? 7.788   -6.016  9.016   1.00 89.83 194 A 1 
ATOM 1553 C C   . THR A 1 194 ? 8.194   -4.969  7.975   1.00 89.61 194 A 1 
ATOM 1554 O O   . THR A 1 194 ? 9.160   -4.238  8.182   1.00 88.33 194 A 1 
ATOM 1555 C CB  . THR A 1 194 ? 8.332   -7.395  8.618   1.00 89.77 194 A 1 
ATOM 1556 O OG1 . THR A 1 194 ? 7.863   -8.389  9.496   1.00 76.97 194 A 1 
ATOM 1557 C CG2 . THR A 1 194 ? 9.853   -7.441  8.712   1.00 75.47 194 A 1 
ATOM 1558 N N   . GLN A 1 195 ? 7.443   -4.836  6.881   1.00 88.93 195 A 1 
ATOM 1559 C CA  . GLN A 1 195 ? 7.678   -3.793  5.881   1.00 87.77 195 A 1 
ATOM 1560 C C   . GLN A 1 195 ? 7.490   -2.388  6.453   1.00 87.32 195 A 1 
ATOM 1561 O O   . GLN A 1 195 ? 8.271   -1.492  6.129   1.00 85.84 195 A 1 
ATOM 1562 C CB  . GLN A 1 195 ? 6.744   -3.979  4.674   1.00 85.95 195 A 1 
ATOM 1563 C CG  . GLN A 1 195 ? 7.198   -5.112  3.743   1.00 80.25 195 A 1 
ATOM 1564 C CD  . GLN A 1 195 ? 6.302   -5.287  2.522   1.00 76.86 195 A 1 
ATOM 1565 O OE1 . GLN A 1 195 ? 5.355   -4.560  2.277   1.00 71.03 195 A 1 
ATOM 1566 N NE2 . GLN A 1 195 ? 6.586   -6.260  1.680   1.00 67.86 195 A 1 
ATOM 1567 N N   . MET A 1 196 ? 6.502   -2.190  7.318   1.00 88.27 196 A 1 
ATOM 1568 C CA  . MET A 1 196 ? 6.251   -0.887  7.922   1.00 88.23 196 A 1 
ATOM 1569 C C   . MET A 1 196 ? 7.272   -0.540  9.007   1.00 89.18 196 A 1 
ATOM 1570 O O   . MET A 1 196 ? 7.761   0.586   9.042   1.00 87.95 196 A 1 
ATOM 1571 C CB  . MET A 1 196 ? 4.820   -0.832  8.489   1.00 86.89 196 A 1 
ATOM 1572 C CG  . MET A 1 196 ? 3.766   -0.868  7.368   1.00 81.25 196 A 1 
ATOM 1573 S SD  . MET A 1 196 ? 3.886   0.504   6.190   1.00 74.12 196 A 1 
ATOM 1574 C CE  . MET A 1 196 ? 2.892   -0.201  4.870   1.00 65.76 196 A 1 
ATOM 1575 N N   . THR A 1 197 ? 7.640   -1.496  9.850   1.00 90.79 197 A 1 
ATOM 1576 C CA  . THR A 1 197 ? 8.575   -1.266  10.961  1.00 91.52 197 A 1 
ATOM 1577 C C   . THR A 1 197 ? 10.024  -1.255  10.485  1.00 91.54 197 A 1 
ATOM 1578 O O   . THR A 1 197 ? 10.643  -0.196  10.392  1.00 90.12 197 A 1 
ATOM 1579 C CB  . THR A 1 197 ? 8.365   -2.278  12.093  1.00 90.99 197 A 1 
ATOM 1580 O OG1 . THR A 1 197 ? 8.439   -3.598  11.601  1.00 81.01 197 A 1 
ATOM 1581 C CG2 . THR A 1 197 ? 7.009   -2.110  12.779  1.00 78.83 197 A 1 
ATOM 1582 N N   . LEU A 1 198 ? 10.563  -2.418  10.128  1.00 90.82 198 A 1 
ATOM 1583 C CA  . LEU A 1 198 ? 11.960  -2.582  9.740   1.00 90.39 198 A 1 
ATOM 1584 C C   . LEU A 1 198 ? 12.261  -1.966  8.377   1.00 90.23 198 A 1 
ATOM 1585 O O   . LEU A 1 198 ? 13.348  -1.420  8.171   1.00 87.87 198 A 1 
ATOM 1586 C CB  . LEU A 1 198 ? 12.296  -4.085  9.745   1.00 89.03 198 A 1 
ATOM 1587 C CG  . LEU A 1 198 ? 13.775  -4.412  9.473   1.00 82.71 198 A 1 
ATOM 1588 C CD1 . LEU A 1 198 ? 14.681  -3.945  10.610  1.00 76.63 198 A 1 
ATOM 1589 C CD2 . LEU A 1 198 ? 13.963  -5.914  9.294   1.00 76.56 198 A 1 
ATOM 1590 N N   . GLY A 1 199 ? 11.327  -2.061  7.436   1.00 88.90 199 A 1 
ATOM 1591 C CA  . GLY A 1 199 ? 11.515  -1.605  6.067   1.00 87.72 199 A 1 
ATOM 1592 C C   . GLY A 1 199 ? 11.263  -0.117  5.865   1.00 88.53 199 A 1 
ATOM 1593 O O   . GLY A 1 199 ? 11.780  0.431   4.896   1.00 86.09 199 A 1 
ATOM 1594 N N   . PHE A 1 200 ? 10.494  0.551   6.710   1.00 87.75 200 A 1 
ATOM 1595 C CA  . PHE A 1 200 ? 10.116  1.938   6.469   1.00 88.50 200 A 1 
ATOM 1596 C C   . PHE A 1 200 ? 10.266  2.859   7.690   1.00 90.15 200 A 1 
ATOM 1597 O O   . PHE A 1 200 ? 11.117  3.742   7.664   1.00 89.80 200 A 1 
ATOM 1598 C CB  . PHE A 1 200 ? 8.701   1.989   5.871   1.00 87.05 200 A 1 
ATOM 1599 C CG  . PHE A 1 200 ? 8.301   3.375   5.429   1.00 86.88 200 A 1 
ATOM 1600 C CD1 . PHE A 1 200 ? 7.345   4.115   6.158   1.00 82.48 200 A 1 
ATOM 1601 C CD2 . PHE A 1 200 ? 8.914   3.952   4.299   1.00 82.34 200 A 1 
ATOM 1602 C CE1 . PHE A 1 200 ? 7.012   5.412   5.776   1.00 80.18 200 A 1 
ATOM 1603 C CE2 . PHE A 1 200 ? 8.587   5.255   3.910   1.00 79.10 200 A 1 
ATOM 1604 C CZ  . PHE A 1 200 ? 7.643   5.992   4.651   1.00 79.87 200 A 1 
ATOM 1605 N N   . PHE A 1 201 ? 9.508   2.654   8.771   1.00 90.48 201 A 1 
ATOM 1606 C CA  . PHE A 1 201 ? 9.484   3.606   9.886   1.00 91.89 201 A 1 
ATOM 1607 C C   . PHE A 1 201 ? 10.803  3.680   10.656  1.00 92.95 201 A 1 
ATOM 1608 O O   . PHE A 1 201 ? 11.271  4.780   10.963  1.00 92.07 201 A 1 
ATOM 1609 C CB  . PHE A 1 201 ? 8.336   3.272   10.849  1.00 90.64 201 A 1 
ATOM 1610 C CG  . PHE A 1 201 ? 6.967   3.642   10.320  1.00 86.64 201 A 1 
ATOM 1611 C CD1 . PHE A 1 201 ? 6.649   4.986   10.061  1.00 80.32 201 A 1 
ATOM 1612 C CD2 . PHE A 1 201 ? 5.992   2.656   10.120  1.00 79.37 201 A 1 
ATOM 1613 C CE1 . PHE A 1 201 ? 5.380   5.340   9.588   1.00 75.75 201 A 1 
ATOM 1614 C CE2 . PHE A 1 201 ? 4.721   3.000   9.645   1.00 74.22 201 A 1 
ATOM 1615 C CZ  . PHE A 1 201 ? 4.403   4.351   9.373   1.00 75.79 201 A 1 
ATOM 1616 N N   . LEU A 1 202 ? 11.445  2.552   10.947  1.00 91.62 202 A 1 
ATOM 1617 C CA  . LEU A 1 202 ? 12.710  2.541   11.669  1.00 92.47 202 A 1 
ATOM 1618 C C   . LEU A 1 202 ? 13.859  3.158   10.852  1.00 93.07 202 A 1 
ATOM 1619 O O   . LEU A 1 202 ? 14.564  4.030   11.378  1.00 92.35 202 A 1 
ATOM 1620 C CB  . LEU A 1 202 ? 12.954  1.115   12.215  1.00 92.02 202 A 1 
ATOM 1621 C CG  . LEU A 1 202 ? 14.146  0.994   13.187  1.00 82.32 202 A 1 
ATOM 1622 C CD1 . LEU A 1 202 ? 13.897  -0.177  14.144  1.00 75.34 202 A 1 
ATOM 1623 C CD2 . LEU A 1 202 ? 15.471  0.720   12.468  1.00 76.79 202 A 1 
ATOM 1624 N N   . PRO A 1 203 ? 14.039  2.824   9.554   1.00 91.97 203 A 1 
ATOM 1625 C CA  . PRO A 1 203 ? 14.949  3.552   8.678   1.00 91.38 203 A 1 
ATOM 1626 C C   . PRO A 1 203 ? 14.644  5.048   8.581   1.00 91.65 203 A 1 
ATOM 1627 O O   . PRO A 1 203 ? 15.549  5.861   8.730   1.00 90.68 203 A 1 
ATOM 1628 C CB  . PRO A 1 203 ? 14.831  2.871   7.318   1.00 90.11 203 A 1 
ATOM 1629 C CG  . PRO A 1 203 ? 14.460  1.442   7.673   1.00 87.51 203 A 1 
ATOM 1630 C CD  . PRO A 1 203 ? 13.547  1.631   8.877   1.00 89.55 203 A 1 
ATOM 1631 N N   . LEU A 1 204 ? 13.383  5.421   8.395   1.00 91.56 204 A 1 
ATOM 1632 C CA  . LEU A 1 204 ? 12.959  6.817   8.287   1.00 91.36 204 A 1 
ATOM 1633 C C   . LEU A 1 204 ? 13.293  7.602   9.561   1.00 91.73 204 A 1 
ATOM 1634 O O   . LEU A 1 204 ? 13.900  8.674   9.475   1.00 91.30 204 A 1 
ATOM 1635 C CB  . LEU A 1 204 ? 11.447  6.858   7.986   1.00 90.52 204 A 1 
ATOM 1636 C CG  . LEU A 1 204 ? 10.853  8.277   7.896   1.00 88.88 204 A 1 
ATOM 1637 C CD1 . LEU A 1 204 ? 11.440  9.067   6.732   1.00 84.67 204 A 1 
ATOM 1638 C CD2 . LEU A 1 204 ? 9.338   8.194   7.712   1.00 84.16 204 A 1 
ATOM 1639 N N   . LEU A 1 205 ? 12.968  7.067   10.730  1.00 93.16 205 A 1 
ATOM 1640 C CA  . LEU A 1 205 ? 13.284  7.686   12.014  1.00 93.80 205 A 1 
ATOM 1641 C C   . LEU A 1 205 ? 14.792  7.878   12.177  1.00 93.71 205 A 1 
ATOM 1642 O O   . LEU A 1 205 ? 15.251  8.965   12.558  1.00 93.11 205 A 1 
ATOM 1643 C CB  . LEU A 1 205 ? 12.700  6.818   13.138  1.00 94.00 205 A 1 
ATOM 1644 C CG  . LEU A 1 205 ? 12.916  7.395   14.553  1.00 86.12 205 A 1 
ATOM 1645 C CD1 . LEU A 1 205 ? 12.158  8.708   14.754  1.00 78.87 205 A 1 
ATOM 1646 C CD2 . LEU A 1 205 ? 12.430  6.388   15.598  1.00 79.33 205 A 1 
ATOM 1647 N N   . THR A 1 206 ? 15.571  6.851   11.838  1.00 94.34 206 A 1 
ATOM 1648 C CA  . THR A 1 206 ? 17.033  6.917   11.896  1.00 94.00 206 A 1 
ATOM 1649 C C   . THR A 1 206 ? 17.583  8.007   10.974  1.00 93.79 206 A 1 
ATOM 1650 O O   . THR A 1 206 ? 18.451  8.780   11.384  1.00 91.98 206 A 1 
ATOM 1651 C CB  . THR A 1 206 ? 17.651  5.557   11.528  1.00 93.20 206 A 1 
ATOM 1652 O OG1 . THR A 1 206 ? 17.149  4.549   12.373  1.00 82.89 206 A 1 
ATOM 1653 C CG2 . THR A 1 206 ? 19.169  5.558   11.705  1.00 81.63 206 A 1 
ATOM 1654 N N   . MET A 1 207 ? 17.061  8.116   9.756   1.00 92.47 207 A 1 
ATOM 1655 C CA  . MET A 1 207 ? 17.446  9.162   8.811   1.00 91.01 207 A 1 
ATOM 1656 C C   . MET A 1 207 ? 17.103  10.554  9.341   1.00 90.94 207 A 1 
ATOM 1657 O O   . MET A 1 207 ? 17.978  11.420  9.357   1.00 89.54 207 A 1 
ATOM 1658 C CB  . MET A 1 207 ? 16.790  8.929   7.445   1.00 89.74 207 A 1 
ATOM 1659 C CG  . MET A 1 207 ? 17.370  7.715   6.714   1.00 85.89 207 A 1 
ATOM 1660 S SD  . MET A 1 207 ? 16.590  7.412   5.103   1.00 82.85 207 A 1 
ATOM 1661 C CE  . MET A 1 207 ? 17.057  5.687   4.847   1.00 73.93 207 A 1 
ATOM 1662 N N   . ILE A 1 208 ? 15.888  10.770  9.838   1.00 91.88 208 A 1 
ATOM 1663 C CA  . ILE A 1 208 ? 15.455  12.059  10.382  1.00 91.27 208 A 1 
ATOM 1664 C C   . ILE A 1 208 ? 16.361  12.500  11.542  1.00 91.29 208 A 1 
ATOM 1665 O O   . ILE A 1 208 ? 16.856  13.626  11.541  1.00 90.24 208 A 1 
ATOM 1666 C CB  . ILE A 1 208 ? 13.966  11.998  10.812  1.00 90.77 208 A 1 
ATOM 1667 C CG1 . ILE A 1 208 ? 13.061  11.889  9.565   1.00 87.17 208 A 1 
ATOM 1668 C CG2 . ILE A 1 208 ? 13.565  13.233  11.643  1.00 86.69 208 A 1 
ATOM 1669 C CD1 . ILE A 1 208 ? 11.605  11.504  9.884   1.00 80.93 208 A 1 
ATOM 1670 N N   . VAL A 1 209 ? 16.615  11.605  12.498  1.00 93.35 209 A 1 
ATOM 1671 C CA  . VAL A 1 209 ? 17.471  11.918  13.653  1.00 93.37 209 A 1 
ATOM 1672 C C   . VAL A 1 209 ? 18.903  12.230  13.214  1.00 92.73 209 A 1 
ATOM 1673 O O   . VAL A 1 209 ? 19.443  13.275  13.574  1.00 91.50 209 A 1 
ATOM 1674 C CB  . VAL A 1 209 ? 17.432  10.767  14.682  1.00 93.28 209 A 1 
ATOM 1675 C CG1 . VAL A 1 209 ? 18.433  10.985  15.825  1.00 88.15 209 A 1 
ATOM 1676 C CG2 . VAL A 1 209 ? 16.038  10.654  15.313  1.00 87.44 209 A 1 
ATOM 1677 N N   . CYS A 1 210 ? 19.513  11.381  12.392  1.00 91.73 210 A 1 
ATOM 1678 C CA  . CYS A 1 210 ? 20.883  11.574  11.927  1.00 90.81 210 A 1 
ATOM 1679 C C   . CYS A 1 210 ? 21.040  12.862  11.112  1.00 89.90 210 A 1 
ATOM 1680 O O   . CYS A 1 210 ? 21.955  13.642  11.376  1.00 88.63 210 A 1 
ATOM 1681 C CB  . CYS A 1 210 ? 21.339  10.355  11.116  1.00 90.51 210 A 1 
ATOM 1682 S SG  . CYS A 1 210 ? 21.633  8.929   12.214  1.00 86.67 210 A 1 
ATOM 1683 N N   . TYR A 1 211 ? 20.156  13.130  10.153  1.00 90.25 211 A 1 
ATOM 1684 C CA  . TYR A 1 211 ? 20.228  14.347  9.346   1.00 88.76 211 A 1 
ATOM 1685 C C   . TYR A 1 211 ? 19.961  15.606  10.157  1.00 88.44 211 A 1 
ATOM 1686 O O   . TYR A 1 211 ? 20.641  16.607  9.939   1.00 87.14 211 A 1 
ATOM 1687 C CB  . TYR A 1 211 ? 19.292  14.262  8.135   1.00 86.79 211 A 1 
ATOM 1688 C CG  . TYR A 1 211 ? 19.934  13.563  6.959   1.00 81.48 211 A 1 
ATOM 1689 C CD1 . TYR A 1 211 ? 20.946  14.214  6.223   1.00 75.34 211 A 1 
ATOM 1690 C CD2 . TYR A 1 211 ? 19.552  12.262  6.609   1.00 75.28 211 A 1 
ATOM 1691 C CE1 . TYR A 1 211 ? 21.578  13.561  5.155   1.00 71.63 211 A 1 
ATOM 1692 C CE2 . TYR A 1 211 ? 20.180  11.599  5.546   1.00 69.94 211 A 1 
ATOM 1693 C CZ  . TYR A 1 211 ? 21.194  12.246  4.821   1.00 72.09 211 A 1 
ATOM 1694 O OH  . TYR A 1 211 ? 21.819  11.592  3.803   1.00 68.17 211 A 1 
ATOM 1695 N N   . SER A 1 212 ? 19.063  15.563  11.129  1.00 89.28 212 A 1 
ATOM 1696 C CA  . SER A 1 212 ? 18.824  16.696  12.027  1.00 88.93 212 A 1 
ATOM 1697 C C   . SER A 1 212 ? 20.092  17.081  12.797  1.00 88.32 212 A 1 
ATOM 1698 O O   . SER A 1 212 ? 20.465  18.251  12.853  1.00 86.94 212 A 1 
ATOM 1699 C CB  . SER A 1 212 ? 17.696  16.377  13.012  1.00 89.28 212 A 1 
ATOM 1700 O OG  . SER A 1 212 ? 16.498  16.127  12.311  1.00 77.67 212 A 1 
ATOM 1701 N N   . VAL A 1 213 ? 20.823  16.088  13.323  1.00 90.07 213 A 1 
ATOM 1702 C CA  . VAL A 1 213 ? 22.090  16.326  14.027  1.00 89.47 213 A 1 
ATOM 1703 C C   . VAL A 1 213 ? 23.194  16.786  13.065  1.00 88.52 213 A 1 
ATOM 1704 O O   . VAL A 1 213 ? 23.940  17.709  13.403  1.00 86.94 213 A 1 
ATOM 1705 C CB  . VAL A 1 213 ? 22.529  15.088  14.818  1.00 89.42 213 A 1 
ATOM 1706 C CG1 . VAL A 1 213 ? 23.859  15.340  15.546  1.00 84.93 213 A 1 
ATOM 1707 C CG2 . VAL A 1 213 ? 21.504  14.716  15.894  1.00 85.20 213 A 1 
ATOM 1708 N N   . ILE A 1 214 ? 23.289  16.216  11.866  1.00 87.08 214 A 1 
ATOM 1709 C CA  . ILE A 1 214 ? 24.234  16.644  10.827  1.00 85.59 214 A 1 
ATOM 1710 C C   . ILE A 1 214 ? 24.018  18.115  10.482  1.00 84.23 214 A 1 
ATOM 1711 O O   . ILE A 1 214 ? 24.971  18.897  10.508  1.00 82.53 214 A 1 
ATOM 1712 C CB  . ILE A 1 214 ? 24.134  15.746  9.571   1.00 84.65 214 A 1 
ATOM 1713 C CG1 . ILE A 1 214 ? 24.735  14.352  9.843   1.00 82.31 214 A 1 
ATOM 1714 C CG2 . ILE A 1 214 ? 24.843  16.376  8.362   1.00 82.45 214 A 1 
ATOM 1715 C CD1 . ILE A 1 214 ? 24.343  13.289  8.802   1.00 79.37 214 A 1 
ATOM 1716 N N   . ILE A 1 215 ? 22.785  18.513  10.201  1.00 84.65 215 A 1 
ATOM 1717 C CA  . ILE A 1 215 ? 22.425  19.896  9.852   1.00 83.43 215 A 1 
ATOM 1718 C C   . ILE A 1 215 ? 22.774  20.831  11.004  1.00 82.77 215 A 1 
ATOM 1719 O O   . ILE A 1 215 ? 23.455  21.833  10.785  1.00 81.30 215 A 1 
ATOM 1720 C CB  . ILE A 1 215 ? 20.937  19.981  9.447   1.00 82.21 215 A 1 
ATOM 1721 C CG1 . ILE A 1 215 ? 20.715  19.276  8.093   1.00 78.19 215 A 1 
ATOM 1722 C CG2 . ILE A 1 215 ? 20.472  21.447  9.347   1.00 77.87 215 A 1 
ATOM 1723 C CD1 . ILE A 1 215 ? 19.231  19.001  7.773   1.00 72.41 215 A 1 
ATOM 1724 N N   . LYS A 1 216 ? 22.408  20.487  12.234  1.00 85.19 216 A 1 
ATOM 1725 C CA  . LYS A 1 216 ? 22.741  21.286  13.422  1.00 85.16 216 A 1 
ATOM 1726 C C   . LYS A 1 216 ? 24.255  21.462  13.592  1.00 84.18 216 A 1 
ATOM 1727 O O   . LYS A 1 216 ? 24.724  22.576  13.824  1.00 82.08 216 A 1 
ATOM 1728 C CB  . LYS A 1 216 ? 22.096  20.633  14.659  1.00 85.54 216 A 1 
ATOM 1729 C CG  . LYS A 1 216 ? 22.270  21.494  15.914  1.00 78.08 216 A 1 
ATOM 1730 C CD  . LYS A 1 216 ? 21.579  20.851  17.131  1.00 75.22 216 A 1 
ATOM 1731 C CE  . LYS A 1 216 ? 21.783  21.743  18.361  1.00 65.71 216 A 1 
ATOM 1732 N NZ  . LYS A 1 216 ? 21.117  21.203  19.579  1.00 59.34 216 A 1 
ATOM 1733 N N   . THR A 1 217 ? 25.028  20.392  13.425  1.00 84.39 217 A 1 
ATOM 1734 C CA  . THR A 1 217 ? 26.495  20.433  13.544  1.00 83.79 217 A 1 
ATOM 1735 C C   . THR A 1 217 ? 27.123  21.302  12.455  1.00 83.15 217 A 1 
ATOM 1736 O O   . THR A 1 217 ? 28.008  22.105  12.740  1.00 81.03 217 A 1 
ATOM 1737 C CB  . THR A 1 217 ? 27.088  19.015  13.478  1.00 83.12 217 A 1 
ATOM 1738 O OG1 . THR A 1 217 ? 26.483  18.186  14.454  1.00 76.20 217 A 1 
ATOM 1739 C CG2 . THR A 1 217 ? 28.587  19.000  13.758  1.00 75.88 217 A 1 
ATOM 1740 N N   . LEU A 1 218 ? 26.649  21.193  11.210  1.00 82.63 218 A 1 
ATOM 1741 C CA  . LEU A 1 218 ? 27.152  21.988  10.089  1.00 80.82 218 A 1 
ATOM 1742 C C   . LEU A 1 218 ? 26.776  23.474  10.193  1.00 79.69 218 A 1 
ATOM 1743 O O   . LEU A 1 218 ? 27.580  24.315  9.802   1.00 77.60 218 A 1 
ATOM 1744 C CB  . LEU A 1 218 ? 26.636  21.400  8.770   1.00 79.80 218 A 1 
ATOM 1745 C CG  . LEU A 1 218 ? 27.257  20.044  8.380   1.00 76.50 218 A 1 
ATOM 1746 C CD1 . LEU A 1 218 ? 26.591  19.554  7.104   1.00 73.84 218 A 1 
ATOM 1747 C CD2 . LEU A 1 218 ? 28.760  20.148  8.131   1.00 73.72 218 A 1 
ATOM 1748 N N   . LEU A 1 219 ? 25.607  23.797  10.727  1.00 80.93 219 A 1 
ATOM 1749 C CA  . LEU A 1 219 ? 25.196  25.176  11.014  1.00 80.02 219 A 1 
ATOM 1750 C C   . LEU A 1 219 ? 26.137  25.830  12.026  1.00 78.86 219 A 1 
ATOM 1751 O O   . LEU A 1 219 ? 26.606  26.938  11.784  1.00 76.09 219 A 1 
ATOM 1752 C CB  . LEU A 1 219 ? 23.744  25.204  11.537  1.00 79.43 219 A 1 
ATOM 1753 C CG  . LEU A 1 219 ? 22.679  25.080  10.437  1.00 75.08 219 A 1 
ATOM 1754 C CD1 . LEU A 1 219 ? 21.316  24.763  11.034  1.00 71.61 219 A 1 
ATOM 1755 C CD2 . LEU A 1 219 ? 22.548  26.361  9.622   1.00 71.18 219 A 1 
ATOM 1756 N N   . HIS A 1 220 ? 26.479  25.124  13.107  1.00 81.08 220 A 1 
ATOM 1757 C CA  . HIS A 1 220 ? 27.419  25.636  14.106  1.00 79.72 220 A 1 
ATOM 1758 C C   . HIS A 1 220 ? 28.856  25.752  13.583  1.00 77.46 220 A 1 
ATOM 1759 O O   . HIS A 1 220 ? 29.567  26.680  13.957  1.00 70.87 220 A 1 
ATOM 1760 C CB  . HIS A 1 220 ? 27.374  24.747  15.358  1.00 78.11 220 A 1 
ATOM 1761 C CG  . HIS A 1 220 ? 26.255  25.115  16.275  1.00 73.09 220 A 1 
ATOM 1762 N ND1 . HIS A 1 220 ? 26.147  26.306  16.961  1.00 63.27 220 A 1 
ATOM 1763 C CD2 . HIS A 1 220 ? 25.160  24.363  16.616  1.00 63.29 220 A 1 
ATOM 1764 C CE1 . HIS A 1 220 ? 25.010  26.263  17.694  1.00 60.96 220 A 1 
ATOM 1765 N NE2 . HIS A 1 220 ? 24.390  25.103  17.512  1.00 61.38 220 A 1 
ATOM 1766 N N   . ALA A 1 221 ? 29.293  24.849  12.704  1.00 75.92 221 A 1 
ATOM 1767 C CA  . ALA A 1 221 ? 30.656  24.829  12.180  1.00 72.93 221 A 1 
ATOM 1768 C C   . ALA A 1 221 ? 30.898  25.812  11.008  1.00 71.20 221 A 1 
ATOM 1769 O O   . ALA A 1 221 ? 32.014  25.869  10.499  1.00 65.21 221 A 1 
ATOM 1770 C CB  . ALA A 1 221 ? 31.006  23.385  11.810  1.00 69.41 221 A 1 
ATOM 1771 N N   . GLY A 1 222 ? 29.892  26.507  10.505  1.00 71.39 222 A 1 
ATOM 1772 C CA  . GLY A 1 222 ? 29.980  27.381  9.325   1.00 68.29 222 A 1 
ATOM 1773 C C   . GLY A 1 222 ? 30.343  26.662  8.015   1.00 67.44 222 A 1 
ATOM 1774 O O   . GLY A 1 222 ? 30.603  27.290  6.986   1.00 61.02 222 A 1 
ATOM 1775 N N   . GLY A 1 223 ? 30.399  25.322  8.031   1.00 63.78 223 A 1 
ATOM 1776 C CA  . GLY A 1 223 ? 31.104  24.503  7.037   1.00 61.37 223 A 1 
ATOM 1777 C C   . GLY A 1 223 ? 30.272  23.926  5.904   1.00 61.86 223 A 1 
ATOM 1778 O O   . GLY A 1 223 ? 30.742  23.004  5.225   1.00 57.02 223 A 1 
ATOM 1779 N N   . PHE A 1 224 ? 29.078  24.414  5.621   1.00 61.41 224 A 1 
ATOM 1780 C CA  . PHE A 1 224 ? 28.186  23.839  4.602   1.00 59.92 224 A 1 
ATOM 1781 C C   . PHE A 1 224 ? 28.813  23.718  3.206   1.00 60.96 224 A 1 
ATOM 1782 O O   . PHE A 1 224 ? 28.536  22.755  2.490   1.00 57.77 224 A 1 
ATOM 1783 C CB  . PHE A 1 224 ? 26.900  24.669  4.488   1.00 55.79 224 A 1 
ATOM 1784 C CG  . PHE A 1 224 ? 25.796  24.150  5.369   1.00 53.59 224 A 1 
ATOM 1785 C CD1 . PHE A 1 224 ? 24.976  23.094  4.933   1.00 50.48 224 A 1 
ATOM 1786 C CD2 . PHE A 1 224 ? 25.611  24.689  6.656   1.00 49.47 224 A 1 
ATOM 1787 C CE1 . PHE A 1 224 ? 23.974  22.587  5.767   1.00 47.24 224 A 1 
ATOM 1788 C CE2 . PHE A 1 224 ? 24.615  24.176  7.488   1.00 46.41 224 A 1 
ATOM 1789 C CZ  . PHE A 1 224 ? 23.795  23.119  7.053   1.00 45.98 224 A 1 
ATOM 1790 N N   . GLN A 1 225 ? 29.668  24.669  2.816   1.00 58.95 225 A 1 
ATOM 1791 C CA  . GLN A 1 225 ? 30.259  24.675  1.476   1.00 58.26 225 A 1 
ATOM 1792 C C   . GLN A 1 225 ? 31.178  23.476  1.209   1.00 60.24 225 A 1 
ATOM 1793 O O   . GLN A 1 225 ? 31.229  22.994  0.071   1.00 57.08 225 A 1 
ATOM 1794 C CB  . GLN A 1 225 ? 31.028  25.978  1.253   1.00 53.35 225 A 1 
ATOM 1795 C CG  . GLN A 1 225 ? 30.108  27.204  1.104   1.00 47.22 225 A 1 
ATOM 1796 C CD  . GLN A 1 225 ? 30.883  28.442  0.634   1.00 42.85 225 A 1 
ATOM 1797 O OE1 . GLN A 1 225 ? 32.086  28.414  0.477   1.00 38.73 225 A 1 
ATOM 1798 N NE2 . GLN A 1 225 ? 30.217  29.535  0.369   1.00 36.91 225 A 1 
ATOM 1799 N N   . LYS A 1 226 ? 31.874  22.944  2.209   1.00 60.16 226 A 1 
ATOM 1800 C CA  . LYS A 1 226 ? 32.850  21.858  2.017   1.00 58.81 226 A 1 
ATOM 1801 C C   . LYS A 1 226 ? 32.205  20.496  1.735   1.00 60.97 226 A 1 
ATOM 1802 O O   . LYS A 1 226 ? 32.820  19.648  1.103   1.00 57.13 226 A 1 
ATOM 1803 C CB  . LYS A 1 226 ? 33.811  21.786  3.217   1.00 53.92 226 A 1 
ATOM 1804 C CG  . LYS A 1 226 ? 34.793  22.969  3.251   1.00 47.58 226 A 1 
ATOM 1805 C CD  . LYS A 1 226 ? 35.839  22.801  4.366   1.00 44.15 226 A 1 
ATOM 1806 C CE  . LYS A 1 226 ? 36.845  23.960  4.341   1.00 38.42 226 A 1 
ATOM 1807 N NZ  . LYS A 1 226 ? 37.869  23.843  5.415   1.00 34.13 226 A 1 
ATOM 1808 N N   . HIS A 1 227 ? 30.985  20.293  2.133   1.00 63.63 227 A 1 
ATOM 1809 C CA  . HIS A 1 227 ? 30.338  18.990  2.033   1.00 63.12 227 A 1 
ATOM 1810 C C   . HIS A 1 227 ? 29.462  18.827  0.775   1.00 65.58 227 A 1 
ATOM 1811 O O   . HIS A 1 227 ? 28.282  18.503  0.861   1.00 63.63 227 A 1 
ATOM 1812 C CB  . HIS A 1 227 ? 29.608  18.686  3.343   1.00 59.60 227 A 1 
ATOM 1813 C CG  . HIS A 1 227 ? 30.558  18.487  4.490   1.00 57.62 227 A 1 
ATOM 1814 N ND1 . HIS A 1 227 ? 31.411  17.416  4.678   1.00 52.82 227 A 1 
ATOM 1815 C CD2 . HIS A 1 227 ? 30.766  19.334  5.549   1.00 51.61 227 A 1 
ATOM 1816 C CE1 . HIS A 1 227 ? 32.094  17.616  5.817   1.00 50.59 227 A 1 
ATOM 1817 N NE2 . HIS A 1 227 ? 31.722  18.778  6.366   1.00 49.93 227 A 1 
ATOM 1818 N N   . ARG A 1 228 ? 30.041  18.995  -0.437  1.00 65.81 228 A 1 
ATOM 1819 C CA  . ARG A 1 228 ? 29.321  18.755  -1.707  1.00 66.03 228 A 1 
ATOM 1820 C C   . ARG A 1 228 ? 28.727  17.345  -1.809  1.00 68.20 228 A 1 
ATOM 1821 O O   . ARG A 1 228 ? 27.627  17.165  -2.328  1.00 65.66 228 A 1 
ATOM 1822 C CB  . ARG A 1 228 ? 30.249  19.002  -2.919  1.00 62.61 228 A 1 
ATOM 1823 C CG  . ARG A 1 228 ? 30.458  20.495  -3.202  1.00 56.30 228 A 1 
ATOM 1824 C CD  . ARG A 1 228 ? 31.251  20.682  -4.505  1.00 52.73 228 A 1 
ATOM 1825 N NE  . ARG A 1 228 ? 31.453  22.107  -4.831  1.00 46.56 228 A 1 
ATOM 1826 C CZ  . ARG A 1 228 ? 32.078  22.586  -5.900  1.00 42.66 228 A 1 
ATOM 1827 N NH1 . ARG A 1 228 ? 32.606  21.800  -6.804  1.00 39.64 228 A 1 
ATOM 1828 N NH2 . ARG A 1 228 ? 32.197  23.878  -6.082  1.00 37.50 228 A 1 
ATOM 1829 N N   . SER A 1 229 ? 29.450  16.380  -1.259  1.00 66.17 229 A 1 
ATOM 1830 C CA  . SER A 1 229 ? 29.040  14.986  -1.134  1.00 66.25 229 A 1 
ATOM 1831 C C   . SER A 1 229 ? 27.705  14.758  -0.430  1.00 70.71 229 A 1 
ATOM 1832 O O   . SER A 1 229 ? 26.927  13.889  -0.820  1.00 69.49 229 A 1 
ATOM 1833 C CB  . SER A 1 229 ? 30.110  14.325  -0.307  1.00 60.64 229 A 1 
ATOM 1834 O OG  . SER A 1 229 ? 30.376  14.994  0.906   1.00 53.39 229 A 1 
ATOM 1835 N N   . LEU A 1 230 ? 27.416  15.547  0.587   1.00 71.47 230 A 1 
ATOM 1836 C CA  . LEU A 1 230 ? 26.172  15.453  1.339   1.00 73.94 230 A 1 
ATOM 1837 C C   . LEU A 1 230 ? 24.963  15.778  0.467   1.00 77.27 230 A 1 
ATOM 1838 O O   . LEU A 1 230 ? 23.917  15.191  0.680   1.00 77.84 230 A 1 
ATOM 1839 C CB  . LEU A 1 230 ? 26.230  16.374  2.569   1.00 72.27 230 A 1 
ATOM 1840 C CG  . LEU A 1 230 ? 26.388  15.583  3.881   1.00 68.48 230 A 1 
ATOM 1841 C CD1 . LEU A 1 230 ? 27.566  16.109  4.694   1.00 64.77 230 A 1 
ATOM 1842 C CD2 . LEU A 1 230 ? 25.134  15.688  4.751   1.00 64.12 230 A 1 
ATOM 1843 N N   . LYS A 1 231 ? 25.120  16.650  -0.547  1.00 76.55 231 A 1 
ATOM 1844 C CA  . LYS A 1 231 ? 24.024  16.991  -1.461  1.00 77.63 231 A 1 
ATOM 1845 C C   . LYS A 1 231 ? 23.537  15.779  -2.252  1.00 79.53 231 A 1 
ATOM 1846 O O   . LYS A 1 231 ? 22.338  15.593  -2.358  1.00 79.13 231 A 1 
ATOM 1847 C CB  . LYS A 1 231 ? 24.410  18.121  -2.425  1.00 75.48 231 A 1 
ATOM 1848 C CG  . LYS A 1 231 ? 24.582  19.476  -1.729  1.00 67.85 231 A 1 
ATOM 1849 C CD  . LYS A 1 231 ? 24.784  20.596  -2.772  1.00 65.32 231 A 1 
ATOM 1850 C CE  . LYS A 1 231 ? 24.858  21.965  -2.085  1.00 58.00 231 A 1 
ATOM 1851 N NZ  . LYS A 1 231 ? 24.947  23.082  -3.057  1.00 53.24 231 A 1 
ATOM 1852 N N   . ILE A 1 232 ? 24.451  14.949  -2.767  1.00 77.11 232 A 1 
ATOM 1853 C CA  . ILE A 1 232 ? 24.083  13.743  -3.533  1.00 77.76 232 A 1 
ATOM 1854 C C   . ILE A 1 232 ? 23.310  12.775  -2.648  1.00 80.09 232 A 1 
ATOM 1855 O O   . ILE A 1 232 ? 22.237  12.326  -3.015  1.00 80.00 232 A 1 
ATOM 1856 C CB  . ILE A 1 232 ? 25.325  13.044  -4.134  1.00 75.56 232 A 1 
ATOM 1857 C CG1 . ILE A 1 232 ? 26.055  13.994  -5.105  1.00 68.46 232 A 1 
ATOM 1858 C CG2 . ILE A 1 232 ? 24.930  11.734  -4.852  1.00 67.19 232 A 1 
ATOM 1859 C CD1 . ILE A 1 232 ? 27.411  13.475  -5.580  1.00 60.92 232 A 1 
ATOM 1860 N N   . ILE A 1 233 ? 23.849  12.494  -1.464  1.00 77.27 233 A 1 
ATOM 1861 C CA  . ILE A 1 233 ? 23.249  11.524  -0.545  1.00 77.55 233 A 1 
ATOM 1862 C C   . ILE A 1 233 ? 21.890  12.004  -0.067  1.00 80.38 233 A 1 
ATOM 1863 O O   . ILE A 1 233 ? 20.935  11.232  -0.054  1.00 81.23 233 A 1 
ATOM 1864 C CB  . ILE A 1 233 ? 24.191  11.267  0.638   1.00 75.85 233 A 1 
ATOM 1865 C CG1 . ILE A 1 233 ? 25.496  10.625  0.114   1.00 70.50 233 A 1 
ATOM 1866 C CG2 . ILE A 1 233 ? 23.538  10.360  1.687   1.00 68.20 233 A 1 
ATOM 1867 C CD1 . ILE A 1 233 ? 26.599  10.686  1.148   1.00 62.67 233 A 1 
ATOM 1868 N N   . PHE A 1 234 ? 21.792  13.287  0.276   1.00 80.80 234 A 1 
ATOM 1869 C CA  . PHE A 1 234 ? 20.521  13.884  0.666   1.00 82.25 234 A 1 
ATOM 1870 C C   . PHE A 1 234 ? 19.501  13.810  -0.471  1.00 84.09 234 A 1 
ATOM 1871 O O   . PHE A 1 234 ? 18.358  13.448  -0.227  1.00 84.01 234 A 1 
ATOM 1872 C CB  . PHE A 1 234 ? 20.739  15.331  1.109   1.00 80.58 234 A 1 
ATOM 1873 C CG  . PHE A 1 234 ? 19.484  15.978  1.630   1.00 75.67 234 A 1 
ATOM 1874 C CD1 . PHE A 1 234 ? 18.667  16.738  0.777   1.00 68.36 234 A 1 
ATOM 1875 C CD2 . PHE A 1 234 ? 19.094  15.781  2.967   1.00 67.19 234 A 1 
ATOM 1876 C CE1 . PHE A 1 234 ? 17.467  17.305  1.266   1.00 62.04 234 A 1 
ATOM 1877 C CE2 . PHE A 1 234 ? 17.906  16.338  3.452   1.00 60.58 234 A 1 
ATOM 1878 C CZ  . PHE A 1 234 ? 17.084  17.102  2.600   1.00 63.14 234 A 1 
ATOM 1879 N N   . LEU A 1 235 ? 19.915  14.084  -1.715  1.00 84.26 235 A 1 
ATOM 1880 C CA  . LEU A 1 235 ? 19.018  14.031  -2.864  1.00 85.44 235 A 1 
ATOM 1881 C C   . LEU A 1 235 ? 18.550  12.604  -3.159  1.00 86.49 235 A 1 
ATOM 1882 O O   . LEU A 1 235 ? 17.356  12.394  -3.364  1.00 85.75 235 A 1 
ATOM 1883 C CB  . LEU A 1 235 ? 19.727  14.665  -4.068  1.00 84.49 235 A 1 
ATOM 1884 C CG  . LEU A 1 235 ? 18.791  14.907  -5.269  1.00 77.55 235 A 1 
ATOM 1885 C CD1 . LEU A 1 235 ? 17.782  16.017  -4.987  1.00 73.03 235 A 1 
ATOM 1886 C CD2 . LEU A 1 235 ? 19.618  15.336  -6.472  1.00 73.04 235 A 1 
ATOM 1887 N N   . VAL A 1 236 ? 19.448  11.611  -3.127  1.00 82.36 236 A 1 
ATOM 1888 C CA  . VAL A 1 236 ? 19.100  10.195  -3.308  1.00 81.98 236 A 1 
ATOM 1889 C C   . VAL A 1 236 ? 18.118  9.740   -2.229  1.00 82.99 236 A 1 
ATOM 1890 O O   . VAL A 1 236 ? 17.104  9.114   -2.538  1.00 83.22 236 A 1 
ATOM 1891 C CB  . VAL A 1 236 ? 20.366  9.310   -3.305  1.00 81.14 236 A 1 
ATOM 1892 C CG1 . VAL A 1 236 ? 20.045  7.809   -3.292  1.00 76.44 236 A 1 
ATOM 1893 C CG2 . VAL A 1 236 ? 21.211  9.567   -4.555  1.00 76.84 236 A 1 
ATOM 1894 N N   . MET A 1 237 ? 18.379  10.099  -0.972  1.00 82.11 237 A 1 
ATOM 1895 C CA  . MET A 1 237 ? 17.479  9.792   0.135   1.00 82.68 237 A 1 
ATOM 1896 C C   . MET A 1 237 ? 16.114  10.478  -0.037  1.00 84.14 237 A 1 
ATOM 1897 O O   . MET A 1 237 ? 15.088  9.832   0.116   1.00 84.11 237 A 1 
ATOM 1898 C CB  . MET A 1 237 ? 18.137  10.212  1.449   1.00 81.03 237 A 1 
ATOM 1899 C CG  . MET A 1 237 ? 17.285  9.832   2.661   1.00 73.38 237 A 1 
ATOM 1900 S SD  . MET A 1 237 ? 17.722  10.728  4.177   1.00 67.53 237 A 1 
ATOM 1901 C CE  . MET A 1 237 ? 17.016  12.342  3.801   1.00 58.59 237 A 1 
ATOM 1902 N N   . ALA A 1 238 ? 16.104  11.771  -0.381  1.00 87.92 238 A 1 
ATOM 1903 C CA  . ALA A 1 238 ? 14.874  12.527  -0.571  1.00 88.72 238 A 1 
ATOM 1904 C C   . ALA A 1 238 ? 14.017  11.936  -1.691  1.00 89.80 238 A 1 
ATOM 1905 O O   . ALA A 1 238 ? 12.834  11.699  -1.481  1.00 88.80 238 A 1 
ATOM 1906 C CB  . ALA A 1 238 ? 15.216  13.995  -0.835  1.00 87.68 238 A 1 
ATOM 1907 N N   . VAL A 1 239 ? 14.615  11.618  -2.847  1.00 88.72 239 A 1 
ATOM 1908 C CA  . VAL A 1 239 ? 13.906  10.975  -3.962  1.00 88.70 239 A 1 
ATOM 1909 C C   . VAL A 1 239 ? 13.370  9.610   -3.554  1.00 88.96 239 A 1 
ATOM 1910 O O   . VAL A 1 239 ? 12.216  9.298   -3.841  1.00 87.57 239 A 1 
ATOM 1911 C CB  . VAL A 1 239 ? 14.812  10.870  -5.197  1.00 87.77 239 A 1 
ATOM 1912 C CG1 . VAL A 1 239 ? 14.203  9.992   -6.297  1.00 81.73 239 A 1 
ATOM 1913 C CG2 . VAL A 1 239 ? 15.035  12.266  -5.789  1.00 82.21 239 A 1 
ATOM 1914 N N   . PHE A 1 240 ? 14.168  8.814   -2.847  1.00 85.63 240 A 1 
ATOM 1915 C CA  . PHE A 1 240 ? 13.714  7.515   -2.365  1.00 84.78 240 A 1 
ATOM 1916 C C   . PHE A 1 240 ? 12.505  7.645   -1.437  1.00 85.63 240 A 1 
ATOM 1917 O O   . PHE A 1 240 ? 11.501  6.965   -1.630  1.00 86.12 240 A 1 
ATOM 1918 C CB  . PHE A 1 240 ? 14.869  6.786   -1.675  1.00 83.24 240 A 1 
ATOM 1919 C CG  . PHE A 1 240 ? 14.541  5.343   -1.370  1.00 80.89 240 A 1 
ATOM 1920 C CD1 . PHE A 1 240 ? 13.664  5.009   -0.330  1.00 73.92 240 A 1 
ATOM 1921 C CD2 . PHE A 1 240 ? 15.046  4.325   -2.192  1.00 74.01 240 A 1 
ATOM 1922 C CE1 . PHE A 1 240 ? 13.263  3.681   -0.128  1.00 69.71 240 A 1 
ATOM 1923 C CE2 . PHE A 1 240 ? 14.664  2.982   -1.984  1.00 68.61 240 A 1 
ATOM 1924 C CZ  . PHE A 1 240 ? 13.761  2.669   -0.960  1.00 72.18 240 A 1 
ATOM 1925 N N   . LEU A 1 241 ? 12.564  8.538   -0.465  1.00 85.59 241 A 1 
ATOM 1926 C CA  . LEU A 1 241 ? 11.462  8.747   0.469   1.00 86.45 241 A 1 
ATOM 1927 C C   . LEU A 1 241 ? 10.222  9.306   -0.233  1.00 88.35 241 A 1 
ATOM 1928 O O   . LEU A 1 241 ? 9.132   8.786   -0.012  1.00 87.77 241 A 1 
ATOM 1929 C CB  . LEU A 1 241 ? 11.914  9.672   1.615   1.00 84.91 241 A 1 
ATOM 1930 C CG  . LEU A 1 241 ? 12.949  9.042   2.569   1.00 80.36 241 A 1 
ATOM 1931 C CD1 . LEU A 1 241 ? 13.361  10.086  3.610   1.00 74.69 241 A 1 
ATOM 1932 C CD2 . LEU A 1 241 ? 12.398  7.821   3.307   1.00 76.02 241 A 1 
ATOM 1933 N N   . LEU A 1 242 ? 10.374  10.283  -1.120  1.00 90.77 242 A 1 
ATOM 1934 C CA  . LEU A 1 242 ? 9.256   10.876  -1.861  1.00 91.93 242 A 1 
ATOM 1935 C C   . LEU A 1 242 ? 8.545   9.872   -2.769  1.00 92.40 242 A 1 
ATOM 1936 O O   . LEU A 1 242 ? 7.331   9.966   -2.928  1.00 91.20 242 A 1 
ATOM 1937 C CB  . LEU A 1 242 ? 9.768   12.063  -2.696  1.00 91.20 242 A 1 
ATOM 1938 C CG  . LEU A 1 242 ? 10.104  13.321  -1.875  1.00 82.68 242 A 1 
ATOM 1939 C CD1 . LEU A 1 242 ? 10.817  14.334  -2.781  1.00 76.36 242 A 1 
ATOM 1940 C CD2 . LEU A 1 242 ? 8.859   13.988  -1.305  1.00 76.41 242 A 1 
ATOM 1941 N N   . THR A 1 243 ? 9.271   8.913   -3.343  1.00 92.07 243 A 1 
ATOM 1942 C CA  . THR A 1 243 ? 8.680   7.892   -4.214  1.00 92.02 243 A 1 
ATOM 1943 C C   . THR A 1 243 ? 8.098   6.718   -3.427  1.00 92.18 243 A 1 
ATOM 1944 O O   . THR A 1 243 ? 7.037   6.208   -3.776  1.00 90.32 243 A 1 
ATOM 1945 C CB  . THR A 1 243 ? 9.686   7.383   -5.257  1.00 91.03 243 A 1 
ATOM 1946 O OG1 . THR A 1 243 ? 10.881  6.949   -4.638  1.00 83.96 243 A 1 
ATOM 1947 C CG2 . THR A 1 243 ? 10.059  8.464   -6.273  1.00 83.11 243 A 1 
ATOM 1948 N N   . GLN A 1 244 ? 8.759   6.305   -2.357  1.00 90.24 244 A 1 
ATOM 1949 C CA  . GLN A 1 244 ? 8.374   5.117   -1.588  1.00 89.65 244 A 1 
ATOM 1950 C C   . GLN A 1 244 ? 7.311   5.408   -0.508  1.00 90.10 244 A 1 
ATOM 1951 O O   . GLN A 1 244 ? 6.510   4.536   -0.177  1.00 89.09 244 A 1 
ATOM 1952 C CB  . GLN A 1 244 ? 9.648   4.514   -0.978  1.00 87.73 244 A 1 
ATOM 1953 C CG  . GLN A 1 244 ? 9.433   3.128   -0.362  1.00 82.83 244 A 1 
ATOM 1954 C CD  . GLN A 1 244 ? 9.086   2.046   -1.392  1.00 83.55 244 A 1 
ATOM 1955 O OE1 . GLN A 1 244 ? 9.663   1.963   -2.455  1.00 76.73 244 A 1 
ATOM 1956 N NE2 . GLN A 1 244 ? 8.145   1.180   -1.097  1.00 73.92 244 A 1 
ATOM 1957 N N   . MET A 1 245 ? 7.316   6.610   0.075   1.00 90.09 245 A 1 
ATOM 1958 C CA  . MET A 1 245 ? 6.435   6.980   1.185   1.00 90.52 245 A 1 
ATOM 1959 C C   . MET A 1 245 ? 4.947   6.921   0.823   1.00 92.05 245 A 1 
ATOM 1960 O O   . MET A 1 245 ? 4.212   6.293   1.588   1.00 91.51 245 A 1 
ATOM 1961 C CB  . MET A 1 245 ? 6.862   8.329   1.772   1.00 89.04 245 A 1 
ATOM 1962 C CG  . MET A 1 245 ? 5.977   8.847   2.904   1.00 80.70 245 A 1 
ATOM 1963 S SD  . MET A 1 245 ? 6.618   10.389  3.630   1.00 72.64 245 A 1 
ATOM 1964 C CE  . MET A 1 245 ? 5.382   10.703  4.896   1.00 62.32 245 A 1 
ATOM 1965 N N   . PRO A 1 246 ? 4.485   7.456   -0.323  1.00 91.40 246 A 1 
ATOM 1966 C CA  . PRO A 1 246 ? 3.072   7.364   -0.691  1.00 92.36 246 A 1 
ATOM 1967 C C   . PRO A 1 246 ? 2.577   5.922   -0.767  1.00 92.12 246 A 1 
ATOM 1968 O O   . PRO A 1 246 ? 1.538   5.594   -0.197  1.00 90.64 246 A 1 
ATOM 1969 C CB  . PRO A 1 246 ? 2.955   8.076   -2.042  1.00 91.87 246 A 1 
ATOM 1970 C CG  . PRO A 1 246 ? 4.125   9.044   -2.039  1.00 90.20 246 A 1 
ATOM 1971 C CD  . PRO A 1 246 ? 5.197   8.271   -1.298  1.00 92.22 246 A 1 
ATOM 1972 N N   . PHE A 1 247 ? 3.373   5.035   -1.364  1.00 91.14 247 A 1 
ATOM 1973 C CA  . PHE A 1 247 ? 3.009   3.626   -1.496  1.00 90.67 247 A 1 
ATOM 1974 C C   . PHE A 1 247 ? 2.881   2.921   -0.142  1.00 90.20 247 A 1 
ATOM 1975 O O   . PHE A 1 247 ? 1.907   2.214   0.106   1.00 89.29 247 A 1 
ATOM 1976 C CB  . PHE A 1 247 ? 4.049   2.926   -2.374  1.00 89.72 247 A 1 
ATOM 1977 C CG  . PHE A 1 247 ? 3.758   1.466   -2.611  1.00 89.51 247 A 1 
ATOM 1978 C CD1 . PHE A 1 247 ? 4.763   0.499   -2.400  1.00 86.11 247 A 1 
ATOM 1979 C CD2 . PHE A 1 247 ? 2.494   1.063   -3.075  1.00 86.35 247 A 1 
ATOM 1980 C CE1 . PHE A 1 247 ? 4.515   -0.842  -2.677  1.00 85.94 247 A 1 
ATOM 1981 C CE2 . PHE A 1 247 ? 2.247   -0.289  -3.349  1.00 85.08 247 A 1 
ATOM 1982 C CZ  . PHE A 1 247 ? 3.260   -1.236  -3.158  1.00 86.67 247 A 1 
ATOM 1983 N N   . ASN A 1 248 ? 3.833   3.127   0.764   1.00 90.26 248 A 1 
ATOM 1984 C CA  . ASN A 1 248 ? 3.783   2.518   2.091   1.00 88.80 248 A 1 
ATOM 1985 C C   . ASN A 1 248 ? 2.637   3.081   2.940   1.00 88.26 248 A 1 
ATOM 1986 O O   . ASN A 1 248 ? 1.959   2.312   3.614   1.00 86.61 248 A 1 
ATOM 1987 C CB  . ASN A 1 248 ? 5.142   2.674   2.781   1.00 87.48 248 A 1 
ATOM 1988 C CG  . ASN A 1 248 ? 6.177   1.734   2.198   1.00 84.30 248 A 1 
ATOM 1989 O OD1 . ASN A 1 248 ? 5.937   0.579   1.886   1.00 72.59 248 A 1 
ATOM 1990 N ND2 . ASN A 1 248 ? 7.386   2.202   2.020   1.00 72.61 248 A 1 
ATOM 1991 N N   . LEU A 1 249 ? 2.383   4.386   2.869   1.00 89.66 249 A 1 
ATOM 1992 C CA  . LEU A 1 249 ? 1.250   4.997   3.564   1.00 89.84 249 A 1 
ATOM 1993 C C   . LEU A 1 249 ? -0.083  4.464   3.044   1.00 89.58 249 A 1 
ATOM 1994 O O   . LEU A 1 249 ? -0.929  4.084   3.856   1.00 88.29 249 A 1 
ATOM 1995 C CB  . LEU A 1 249 ? 1.302   6.526   3.431   1.00 89.74 249 A 1 
ATOM 1996 C CG  . LEU A 1 249 ? 2.392   7.205   4.272   1.00 83.00 249 A 1 
ATOM 1997 C CD1 . LEU A 1 249 ? 2.370   8.707   3.970   1.00 76.98 249 A 1 
ATOM 1998 C CD2 . LEU A 1 249 ? 2.188   7.029   5.775   1.00 77.87 249 A 1 
ATOM 1999 N N   . MET A 1 250 ? -0.257  4.346   1.733   1.00 89.20 250 A 1 
ATOM 2000 C CA  . MET A 1 250 ? -1.484  3.804   1.163   1.00 89.02 250 A 1 
ATOM 2001 C C   . MET A 1 250 ? -1.704  2.340   1.546   1.00 88.15 250 A 1 
ATOM 2002 O O   . MET A 1 250 ? -2.827  1.964   1.883   1.00 86.44 250 A 1 
ATOM 2003 C CB  . MET A 1 250 ? -1.495  3.973   -0.357  1.00 89.53 250 A 1 
ATOM 2004 C CG  . MET A 1 250 ? -1.684  5.429   -0.784  1.00 84.61 250 A 1 
ATOM 2005 S SD  . MET A 1 250 ? -3.109  6.293   -0.066  1.00 82.28 250 A 1 
ATOM 2006 C CE  . MET A 1 250 ? -4.468  5.236   -0.607  1.00 72.11 250 A 1 
ATOM 2007 N N   . LYS A 1 251 ? -0.659  1.516   1.582   1.00 87.65 251 A 1 
ATOM 2008 C CA  . LYS A 1 251 ? -0.758  0.147   2.098   1.00 85.75 251 A 1 
ATOM 2009 C C   . LYS A 1 251 ? -1.174  0.121   3.571   1.00 84.98 251 A 1 
ATOM 2010 O O   . LYS A 1 251 ? -1.992  -0.712  3.943   1.00 83.02 251 A 1 
ATOM 2011 C CB  . LYS A 1 251 ? 0.555   -0.612  1.929   1.00 84.28 251 A 1 
ATOM 2012 C CG  . LYS A 1 251 ? 0.794   -1.030  0.470   1.00 79.51 251 A 1 
ATOM 2013 C CD  . LYS A 1 251 ? 1.954   -2.018  0.342   1.00 77.20 251 A 1 
ATOM 2014 C CE  . LYS A 1 251 ? 3.298   -1.410  0.763   1.00 71.39 251 A 1 
ATOM 2015 N NZ  . LYS A 1 251 ? 4.393   -2.384  0.596   1.00 67.48 251 A 1 
ATOM 2016 N N   . PHE A 1 252 ? -0.616  1.012   4.379   1.00 84.17 252 A 1 
ATOM 2017 C CA  . PHE A 1 252 ? -0.960  1.103   5.790   1.00 83.92 252 A 1 
ATOM 2018 C C   . PHE A 1 252 ? -2.423  1.520   5.982   1.00 83.86 252 A 1 
ATOM 2019 O O   . PHE A 1 252 ? -3.160  0.820   6.672   1.00 83.38 252 A 1 
ATOM 2020 C CB  . PHE A 1 252 ? 0.004   2.056   6.496   1.00 84.19 252 A 1 
ATOM 2021 C CG  . PHE A 1 252 ? -0.273  2.182   7.978   1.00 84.31 252 A 1 
ATOM 2022 C CD1 . PHE A 1 252 ? -0.924  3.321   8.489   1.00 80.45 252 A 1 
ATOM 2023 C CD2 . PHE A 1 252 ? 0.081   1.133   8.851   1.00 80.75 252 A 1 
ATOM 2024 C CE1 . PHE A 1 252 ? -1.213  3.414   9.862   1.00 79.81 252 A 1 
ATOM 2025 C CE2 . PHE A 1 252 ? -0.205  1.225   10.224  1.00 79.27 252 A 1 
ATOM 2026 C CZ  . PHE A 1 252 ? -0.853  2.366   10.721  1.00 80.32 252 A 1 
ATOM 2027 N N   . ILE A 1 253 ? -2.863  2.585   5.320   1.00 84.55 253 A 1 
ATOM 2028 C CA  . ILE A 1 253 ? -4.247  3.071   5.382   1.00 84.44 253 A 1 
ATOM 2029 C C   . ILE A 1 253 ? -5.216  1.981   4.923   1.00 82.05 253 A 1 
ATOM 2030 O O   . ILE A 1 253 ? -6.189  1.695   5.614   1.00 79.72 253 A 1 
ATOM 2031 C CB  . ILE A 1 253 ? -4.403  4.365   4.556   1.00 86.26 253 A 1 
ATOM 2032 C CG1 . ILE A 1 253 ? -3.589  5.509   5.194   1.00 83.74 253 A 1 
ATOM 2033 C CG2 . ILE A 1 253 ? -5.883  4.773   4.454   1.00 83.15 253 A 1 
ATOM 2034 C CD1 . ILE A 1 253 ? -3.400  6.721   4.263   1.00 79.02 253 A 1 
ATOM 2035 N N   . ARG A 1 254 ? -4.920  1.308   3.816   1.00 81.56 254 A 1 
ATOM 2036 C CA  . ARG A 1 254 ? -5.750  0.203   3.326   1.00 78.49 254 A 1 
ATOM 2037 C C   . ARG A 1 254 ? -5.886  -0.929  4.342   1.00 75.78 254 A 1 
ATOM 2038 O O   . ARG A 1 254 ? -6.923  -1.576  4.381   1.00 72.79 254 A 1 
ATOM 2039 C CB  . ARG A 1 254 ? -5.180  -0.322  2.003   1.00 76.13 254 A 1 
ATOM 2040 C CG  . ARG A 1 254 ? -6.109  -1.351  1.358   1.00 71.50 254 A 1 
ATOM 2041 C CD  . ARG A 1 254 ? -5.569  -1.894  0.039   1.00 69.94 254 A 1 
ATOM 2042 N NE  . ARG A 1 254 ? -4.345  -2.678  0.243   1.00 67.63 254 A 1 
ATOM 2043 C CZ  . ARG A 1 254 ? -3.731  -3.391  -0.694  1.00 65.92 254 A 1 
ATOM 2044 N NH1 . ARG A 1 254 ? -4.211  -3.477  -1.899  1.00 62.82 254 A 1 
ATOM 2045 N NH2 . ARG A 1 254 ? -2.618  -4.019  -0.437  1.00 60.90 254 A 1 
ATOM 2046 N N   . SER A 1 255 ? -4.876  -1.176  5.158   1.00 77.68 255 A 1 
ATOM 2047 C CA  . SER A 1 255 ? -4.922  -2.241  6.164   1.00 74.28 255 A 1 
ATOM 2048 C C   . SER A 1 255 ? -5.790  -1.915  7.385   1.00 72.68 255 A 1 
ATOM 2049 O O   . SER A 1 255 ? -6.123  -2.832  8.129   1.00 69.96 255 A 1 
ATOM 2050 C CB  . SER A 1 255 ? -3.513  -2.637  6.603   1.00 72.68 255 A 1 
ATOM 2051 O OG  . SER A 1 255 ? -2.902  -1.692  7.448   1.00 64.67 255 A 1 
ATOM 2052 N N   . THR A 1 256 ? -6.163  -0.648  7.595   1.00 72.77 256 A 1 
ATOM 2053 C CA  . THR A 1 256 ? -6.946  -0.257  8.771   1.00 70.72 256 A 1 
ATOM 2054 C C   . THR A 1 256 ? -8.427  -0.613  8.634   1.00 67.58 256 A 1 
ATOM 2055 O O   . THR A 1 256 ? -9.051  -0.983  9.625   1.00 64.00 256 A 1 
ATOM 2056 C CB  . THR A 1 256 ? -6.818  1.236   9.096   1.00 72.43 256 A 1 
ATOM 2057 O OG1 . THR A 1 256 ? -7.284  2.052   8.053   1.00 69.74 256 A 1 
ATOM 2058 C CG2 . THR A 1 256 ? -5.368  1.637   9.381   1.00 69.09 256 A 1 
ATOM 2059 N N   . HIS A 1 257 ? -8.966  -0.519  7.425   1.00 67.44 257 A 1 
ATOM 2060 C CA  . HIS A 1 257 ? -10.368 -0.797  7.161   1.00 64.72 257 A 1 
ATOM 2061 C C   . HIS A 1 257 ? -10.523 -1.713  5.941   1.00 64.34 257 A 1 
ATOM 2062 O O   . HIS A 1 257 ? -10.012 -1.432  4.860   1.00 60.88 257 A 1 
ATOM 2063 C CB  . HIS A 1 257 ? -11.141 0.506   6.972   1.00 61.69 257 A 1 
ATOM 2064 C CG  . HIS A 1 257 ? -11.181 1.348   8.222   1.00 57.54 257 A 1 
ATOM 2065 N ND1 . HIS A 1 257 ? -11.829 1.039   9.392   1.00 51.84 257 A 1 
ATOM 2066 C CD2 . HIS A 1 257 ? -10.549 2.548   8.433   1.00 50.86 257 A 1 
ATOM 2067 C CE1 . HIS A 1 257 ? -11.591 2.010   10.271  1.00 47.58 257 A 1 
ATOM 2068 N NE2 . HIS A 1 257 ? -10.817 2.951   9.731   1.00 47.39 257 A 1 
ATOM 2069 N N   . TRP A 1 258 ? -11.263 -2.782  6.125   1.00 58.38 258 A 1 
ATOM 2070 C CA  . TRP A 1 258 ? -11.522 -3.750  5.069   1.00 56.30 258 A 1 
ATOM 2071 C C   . TRP A 1 258 ? -12.284 -3.150  3.869   1.00 57.60 258 A 1 
ATOM 2072 O O   . TRP A 1 258 ? -12.065 -3.574  2.734   1.00 55.30 258 A 1 
ATOM 2073 C CB  . TRP A 1 258 ? -12.277 -4.929  5.673   1.00 52.07 258 A 1 
ATOM 2074 C CG  . TRP A 1 258 ? -13.636 -4.588  6.218   1.00 48.35 258 A 1 
ATOM 2075 C CD1 . TRP A 1 258 ? -13.922 -4.236  7.486   1.00 44.38 258 A 1 
ATOM 2076 C CD2 . TRP A 1 258 ? -14.898 -4.555  5.496   1.00 44.16 258 A 1 
ATOM 2077 N NE1 . TRP A 1 258 ? -15.282 -3.989  7.617   1.00 40.32 258 A 1 
ATOM 2078 C CE2 . TRP A 1 258 ? -15.920 -4.170  6.410   1.00 40.29 258 A 1 
ATOM 2079 C CE3 . TRP A 1 258 ? -15.277 -4.819  4.170   1.00 40.30 258 A 1 
ATOM 2080 C CZ2 . TRP A 1 258 ? -17.268 -4.035  6.016   1.00 36.62 258 A 1 
ATOM 2081 C CZ3 . TRP A 1 258 ? -16.615 -4.691  3.779   1.00 38.68 258 A 1 
ATOM 2082 C CH2 . TRP A 1 258 ? -17.600 -4.297  4.685   1.00 36.73 258 A 1 
ATOM 2083 N N   . GLU A 1 259 ? -13.106 -2.125  4.114   1.00 61.83 259 A 1 
ATOM 2084 C CA  . GLU A 1 259 ? -13.868 -1.417  3.081   1.00 61.40 259 A 1 
ATOM 2085 C C   . GLU A 1 259 ? -12.970 -0.805  2.009   1.00 63.26 259 A 1 
ATOM 2086 O O   . GLU A 1 259 ? -13.320 -0.800  0.827   1.00 62.04 259 A 1 
ATOM 2087 C CB  . GLU A 1 259 ? -14.696 -0.303  3.731   1.00 58.06 259 A 1 
ATOM 2088 C CG  . GLU A 1 259 ? -15.696 -0.874  4.732   1.00 51.39 259 A 1 
ATOM 2089 C CD  . GLU A 1 259 ? -16.561 0.189   5.412   1.00 46.60 259 A 1 
ATOM 2090 O OE1 . GLU A 1 259 ? -17.475 -0.250  6.146   1.00 42.18 259 A 1 
ATOM 2091 O OE2 . GLU A 1 259 ? -16.274 1.383   5.212   1.00 41.52 259 A 1 
ATOM 2092 N N   . TYR A 1 260 ? -11.773 -0.364  2.387   1.00 65.61 260 A 1 
ATOM 2093 C CA  . TYR A 1 260 ? -10.822 0.242   1.449   1.00 66.11 260 A 1 
ATOM 2094 C C   . TYR A 1 260 ? -10.321 -0.726  0.370   1.00 65.87 260 A 1 
ATOM 2095 O O   . TYR A 1 260 ? -9.855  -0.285  -0.673  1.00 64.64 260 A 1 
ATOM 2096 C CB  . TYR A 1 260 ? -9.652  0.836   2.230   1.00 67.88 260 A 1 
ATOM 2097 C CG  . TYR A 1 260 ? -9.995  1.931   3.222   1.00 69.63 260 A 1 
ATOM 2098 C CD1 . TYR A 1 260 ? -11.142 2.733   3.072   1.00 67.41 260 A 1 
ATOM 2099 C CD2 . TYR A 1 260 ? -9.131  2.183   4.308   1.00 68.61 260 A 1 
ATOM 2100 C CE1 . TYR A 1 260 ? -11.428 3.758   3.984   1.00 67.32 260 A 1 
ATOM 2101 C CE2 . TYR A 1 260 ? -9.404  3.205   5.225   1.00 67.58 260 A 1 
ATOM 2102 C CZ  . TYR A 1 260 ? -10.555 3.995   5.062   1.00 68.50 260 A 1 
ATOM 2103 O OH  . TYR A 1 260 ? -10.829 4.991   5.954   1.00 65.41 260 A 1 
ATOM 2104 N N   . TYR A 1 261 ? -10.445 -2.025  0.590   1.00 65.77 261 A 1 
ATOM 2105 C CA  . TYR A 1 261 ? -10.152 -3.015  -0.451  1.00 64.38 261 A 1 
ATOM 2106 C C   . TYR A 1 261 ? -11.265 -3.112  -1.510  1.00 64.48 261 A 1 
ATOM 2107 O O   . TYR A 1 261 ? -11.010 -3.631  -2.587  1.00 62.71 261 A 1 
ATOM 2108 C CB  . TYR A 1 261 ? -9.906  -4.379  0.185   1.00 62.73 261 A 1 
ATOM 2109 C CG  . TYR A 1 261 ? -8.610  -4.479  0.960   1.00 62.26 261 A 1 
ATOM 2110 C CD1 . TYR A 1 261 ? -7.438  -4.900  0.312   1.00 59.57 261 A 1 
ATOM 2111 C CD2 . TYR A 1 261 ? -8.579  -4.189  2.333   1.00 57.66 261 A 1 
ATOM 2112 C CE1 . TYR A 1 261 ? -6.249  -5.052  1.036   1.00 56.51 261 A 1 
ATOM 2113 C CE2 . TYR A 1 261 ? -7.389  -4.333  3.062   1.00 55.82 261 A 1 
ATOM 2114 C CZ  . TYR A 1 261 ? -6.222  -4.780  2.414   1.00 56.09 261 A 1 
ATOM 2115 O OH  . TYR A 1 261 ? -5.071  -4.944  3.137   1.00 51.54 261 A 1 
ATOM 2116 N N   . ALA A 1 262 ? -12.458 -2.610  -1.220  1.00 65.43 262 A 1 
ATOM 2117 C CA  . ALA A 1 262 ? -13.584 -2.609  -2.146  1.00 64.10 262 A 1 
ATOM 2118 C C   . ALA A 1 262 ? -13.663 -1.355  -3.017  1.00 65.74 262 A 1 
ATOM 2119 O O   . ALA A 1 262 ? -14.362 -1.344  -4.029  1.00 64.06 262 A 1 
ATOM 2120 C CB  . ALA A 1 262 ? -14.880 -2.681  -1.349  1.00 60.39 262 A 1 
ATOM 2121 N N   . MET A 1 263 ? -13.003 -0.281  -2.599  1.00 69.06 263 A 1 
ATOM 2122 C CA  . MET A 1 263 ? -13.136 1.021   -3.236  1.00 70.73 263 A 1 
ATOM 2123 C C   . MET A 1 263 ? -12.232 1.124   -4.463  1.00 73.23 263 A 1 
ATOM 2124 O O   . MET A 1 263 ? -11.013 1.059   -4.349  1.00 73.36 263 A 1 
ATOM 2125 C CB  . MET A 1 263 ? -12.823 2.134   -2.228  1.00 69.17 263 A 1 
ATOM 2126 C CG  . MET A 1 263 ? -13.789 2.160   -1.044  1.00 64.84 263 A 1 
ATOM 2127 S SD  . MET A 1 263 ? -13.409 3.463   0.160   1.00 61.20 263 A 1 
ATOM 2128 C CE  . MET A 1 263 ? -14.142 4.893   -0.664  1.00 57.55 263 A 1 
ATOM 2129 N N   . THR A 1 264 ? -12.831 1.376   -5.620  1.00 76.07 264 A 1 
ATOM 2130 C CA  . THR A 1 264 ? -12.105 1.545   -6.890  1.00 78.13 264 A 1 
ATOM 2131 C C   . THR A 1 264 ? -11.080 2.682   -6.819  1.00 80.93 264 A 1 
ATOM 2132 O O   . THR A 1 264 ? -9.964  2.541   -7.314  1.00 81.06 264 A 1 
ATOM 2133 C CB  . THR A 1 264 ? -13.100 1.805   -8.033  1.00 76.15 264 A 1 
ATOM 2134 O OG1 . THR A 1 264 ? -14.135 0.861   -7.960  1.00 68.52 264 A 1 
ATOM 2135 C CG2 . THR A 1 264 ? -12.450 1.669   -9.403  1.00 65.94 264 A 1 
ATOM 2136 N N   . SER A 1 265 ? -11.378 3.761   -6.105  1.00 80.11 265 A 1 
ATOM 2137 C CA  . SER A 1 265 ? -10.435 4.860   -5.868  1.00 81.42 265 A 1 
ATOM 2138 C C   . SER A 1 265 ? -9.149  4.408   -5.153  1.00 83.26 265 A 1 
ATOM 2139 O O   . SER A 1 265 ? -8.056  4.849   -5.511  1.00 82.81 265 A 1 
ATOM 2140 C CB  . SER A 1 265 ? -11.125 5.957   -5.041  1.00 80.38 265 A 1 
ATOM 2141 O OG  . SER A 1 265 ? -11.619 5.424   -3.825  1.00 70.02 265 A 1 
ATOM 2142 N N   . PHE A 1 266 ? -9.252  3.481   -4.194  1.00 81.80 266 A 1 
ATOM 2143 C CA  . PHE A 1 266 ? -8.084  2.888   -3.543  1.00 82.89 266 A 1 
ATOM 2144 C C   . PHE A 1 266 ? -7.293  1.995   -4.498  1.00 83.72 266 A 1 
ATOM 2145 O O   . PHE A 1 266 ? -6.067  1.979   -4.432  1.00 83.05 266 A 1 
ATOM 2146 C CB  . PHE A 1 266 ? -8.490  2.106   -2.288  1.00 82.28 266 A 1 
ATOM 2147 C CG  . PHE A 1 266 ? -8.383  2.923   -1.024  1.00 79.67 266 A 1 
ATOM 2148 C CD1 . PHE A 1 266 ? -7.188  2.896   -0.270  1.00 75.95 266 A 1 
ATOM 2149 C CD2 . PHE A 1 266 ? -9.448  3.725   -0.597  1.00 75.96 266 A 1 
ATOM 2150 C CE1 . PHE A 1 266 ? -7.072  3.660   0.888   1.00 74.07 266 A 1 
ATOM 2151 C CE2 . PHE A 1 266 ? -9.332  4.495   0.562   1.00 73.40 266 A 1 
ATOM 2152 C CZ  . PHE A 1 266 ? -8.143  4.470   1.315   1.00 74.48 266 A 1 
ATOM 2153 N N   . HIS A 1 267 ? -7.951  1.284   -5.412  1.00 83.45 267 A 1 
ATOM 2154 C CA  . HIS A 1 267 ? -7.273  0.475   -6.422  1.00 82.69 267 A 1 
ATOM 2155 C C   . HIS A 1 267 ? -6.411  1.341   -7.341  1.00 84.76 267 A 1 
ATOM 2156 O O   . HIS A 1 267 ? -5.226  1.058   -7.492  1.00 84.30 267 A 1 
ATOM 2157 C CB  . HIS A 1 267 ? -8.287  -0.345  -7.231  1.00 80.01 267 A 1 
ATOM 2158 C CG  . HIS A 1 267 ? -9.149  -1.242  -6.400  1.00 75.89 267 A 1 
ATOM 2159 N ND1 . HIS A 1 267 ? -8.795  -1.850  -5.212  1.00 66.26 267 A 1 
ATOM 2160 C CD2 . HIS A 1 267 ? -10.444 -1.620  -6.654  1.00 66.72 267 A 1 
ATOM 2161 C CE1 . HIS A 1 267 ? -9.844  -2.552  -4.770  1.00 64.73 267 A 1 
ATOM 2162 N NE2 . HIS A 1 267 ? -10.859 -2.434  -5.626  1.00 66.01 267 A 1 
ATOM 2163 N N   . TYR A 1 268 ? -6.954  2.436   -7.851  1.00 86.38 268 A 1 
ATOM 2164 C CA  . TYR A 1 268 ? -6.192  3.405   -8.640  1.00 88.42 268 A 1 
ATOM 2165 C C   . TYR A 1 268 ? -5.022  3.989   -7.853  1.00 89.76 268 A 1 
ATOM 2166 O O   . TYR A 1 268 ? -3.879  3.967   -8.309  1.00 89.51 268 A 1 
ATOM 2167 C CB  . TYR A 1 268 ? -7.110  4.542   -9.098  1.00 88.37 268 A 1 
ATOM 2168 C CG  . TYR A 1 268 ? -7.915  4.223   -10.331 1.00 88.06 268 A 1 
ATOM 2169 C CD1 . TYR A 1 268 ? -7.286  4.167   -11.576 1.00 85.88 268 A 1 
ATOM 2170 C CD2 . TYR A 1 268 ? -9.306  4.001   -10.246 1.00 86.57 268 A 1 
ATOM 2171 C CE1 . TYR A 1 268 ? -8.031  3.897   -12.736 1.00 85.25 268 A 1 
ATOM 2172 C CE2 . TYR A 1 268 ? -10.063 3.727   -11.395 1.00 85.14 268 A 1 
ATOM 2173 C CZ  . TYR A 1 268 ? -9.415  3.678   -12.635 1.00 86.06 268 A 1 
ATOM 2174 O OH  . TYR A 1 268 ? -10.154 3.411   -13.771 1.00 83.38 268 A 1 
ATOM 2175 N N   . THR A 1 269 ? -5.283  4.464   -6.640  1.00 89.93 269 A 1 
ATOM 2176 C CA  . THR A 1 269 ? -4.268  5.139   -5.826  1.00 90.76 269 A 1 
ATOM 2177 C C   . THR A 1 269 ? -3.099  4.214   -5.501  1.00 91.04 269 A 1 
ATOM 2178 O O   . THR A 1 269 ? -1.945  4.604   -5.623  1.00 90.09 269 A 1 
ATOM 2179 C CB  . THR A 1 269 ? -4.874  5.691   -4.533  1.00 90.40 269 A 1 
ATOM 2180 O OG1 . THR A 1 269 ? -5.980  6.507   -4.807  1.00 77.80 269 A 1 
ATOM 2181 C CG2 . THR A 1 269 ? -3.874  6.575   -3.793  1.00 76.29 269 A 1 
ATOM 2182 N N   . ILE A 1 270 ? -3.384  2.982   -5.125  1.00 89.65 270 A 1 
ATOM 2183 C CA  . ILE A 1 270 ? -2.352  2.000   -4.812  1.00 88.57 270 A 1 
ATOM 2184 C C   . ILE A 1 270 ? -1.541  1.623   -6.057  1.00 88.91 270 A 1 
ATOM 2185 O O   . ILE A 1 270 ? -0.316  1.603   -5.989  1.00 87.98 270 A 1 
ATOM 2186 C CB  . ILE A 1 270 ? -2.993  0.786   -4.124  1.00 86.22 270 A 1 
ATOM 2187 C CG1 . ILE A 1 270 ? -3.310  1.197   -2.669  1.00 81.05 270 A 1 
ATOM 2188 C CG2 . ILE A 1 270 ? -2.075  -0.441  -4.160  1.00 78.69 270 A 1 
ATOM 2189 C CD1 . ILE A 1 270 ? -4.047  0.146   -1.867  1.00 72.02 270 A 1 
ATOM 2190 N N   . MET A 1 271 ? -2.193  1.387   -7.174  1.00 89.32 271 A 1 
ATOM 2191 C CA  . MET A 1 271 ? -1.520  1.037   -8.416  1.00 89.25 271 A 1 
ATOM 2192 C C   . MET A 1 271 ? -0.590  2.164   -8.897  1.00 90.00 271 A 1 
ATOM 2193 O O   . MET A 1 271 ? 0.557   1.916   -9.253  1.00 89.34 271 A 1 
ATOM 2194 C CB  . MET A 1 271 ? -2.589  0.707   -9.462  1.00 87.75 271 A 1 
ATOM 2195 C CG  . MET A 1 271 ? -1.982  0.318   -10.804 1.00 83.00 271 A 1 
ATOM 2196 S SD  . MET A 1 271 ? -3.207  -0.166  -12.041 1.00 80.20 271 A 1 
ATOM 2197 C CE  . MET A 1 271 ? -4.100  1.387   -12.240 1.00 71.87 271 A 1 
ATOM 2198 N N   . VAL A 1 272 ? -1.053  3.407   -8.849  1.00 91.31 272 A 1 
ATOM 2199 C CA  . VAL A 1 272 ? -0.253  4.566   -9.251  1.00 92.11 272 A 1 
ATOM 2200 C C   . VAL A 1 272 ? 0.910   4.791   -8.287  1.00 92.37 272 A 1 
ATOM 2201 O O   . VAL A 1 272 ? 2.045   4.991   -8.717  1.00 91.70 272 A 1 
ATOM 2202 C CB  . VAL A 1 272 ? -1.134  5.823   -9.377  1.00 92.15 272 A 1 
ATOM 2203 C CG1 . VAL A 1 272 ? -0.307  7.085   -9.634  1.00 87.82 272 A 1 
ATOM 2204 C CG2 . VAL A 1 272 ? -2.115  5.677   -10.544 1.00 87.60 272 A 1 
ATOM 2205 N N   . THR A 1 273 ? 0.672   4.707   -6.978  1.00 92.31 273 A 1 
ATOM 2206 C CA  . THR A 1 273 ? 1.738   4.886   -5.983  1.00 92.50 273 A 1 
ATOM 2207 C C   . THR A 1 273 ? 2.775   3.763   -6.022  1.00 91.92 273 A 1 
ATOM 2208 O O   . THR A 1 273 ? 3.956   4.032   -5.803  1.00 90.59 273 A 1 
ATOM 2209 C CB  . THR A 1 273 ? 1.196   5.031   -4.551  1.00 92.35 273 A 1 
ATOM 2210 O OG1 . THR A 1 273 ? 0.336   3.987   -4.201  1.00 84.90 273 A 1 
ATOM 2211 C CG2 . THR A 1 273 ? 0.443   6.349   -4.359  1.00 85.65 273 A 1 
ATOM 2212 N N   . GLU A 1 274 ? 2.380   2.542   -6.361  1.00 91.55 274 A 1 
ATOM 2213 C CA  . GLU A 1 274 ? 3.302   1.433   -6.596  1.00 90.73 274 A 1 
ATOM 2214 C C   . GLU A 1 274 ? 4.199   1.697   -7.814  1.00 90.94 274 A 1 
ATOM 2215 O O   . GLU A 1 274 ? 5.420   1.586   -7.723  1.00 89.94 274 A 1 
ATOM 2216 C CB  . GLU A 1 274 ? 2.509   0.124   -6.748  1.00 88.87 274 A 1 
ATOM 2217 C CG  . GLU A 1 274 ? 3.444   -1.071  -6.914  1.00 85.36 274 A 1 
ATOM 2218 C CD  . GLU A 1 274 ? 2.739   -2.426  -6.835  1.00 82.52 274 A 1 
ATOM 2219 O OE1 . GLU A 1 274 ? 3.442   -3.408  -6.514  1.00 76.90 274 A 1 
ATOM 2220 O OE2 . GLU A 1 274 ? 1.528   -2.525  -7.088  1.00 78.23 274 A 1 
ATOM 2221 N N   . ALA A 1 275 ? 3.616   2.127   -8.929  1.00 91.12 275 A 1 
ATOM 2222 C CA  . ALA A 1 275 ? 4.382   2.483   -10.120 1.00 90.82 275 A 1 
ATOM 2223 C C   . ALA A 1 275 ? 5.377   3.620   -9.844  1.00 91.48 275 A 1 
ATOM 2224 O O   . ALA A 1 275 ? 6.544   3.538   -10.239 1.00 90.44 275 A 1 
ATOM 2225 C CB  . ALA A 1 275 ? 3.391   2.835   -11.235 1.00 89.97 275 A 1 
ATOM 2226 N N   . ILE A 1 276 ? 4.968   4.643   -9.095  1.00 92.37 276 A 1 
ATOM 2227 C CA  . ILE A 1 276 ? 5.851   5.725   -8.656  1.00 92.60 276 A 1 
ATOM 2228 C C   . ILE A 1 276 ? 6.978   5.193   -7.758  1.00 92.19 276 A 1 
ATOM 2229 O O   . ILE A 1 276 ? 8.126   5.603   -7.907  1.00 90.83 276 A 1 
ATOM 2230 C CB  . ILE A 1 276 ? 5.038   6.836   -7.947  1.00 92.70 276 A 1 
ATOM 2231 C CG1 . ILE A 1 276 ? 4.128   7.563   -8.959  1.00 89.62 276 A 1 
ATOM 2232 C CG2 . ILE A 1 276 ? 5.963   7.863   -7.265  1.00 89.03 276 A 1 
ATOM 2233 C CD1 . ILE A 1 276 ? 3.062   8.448   -8.308  1.00 81.60 276 A 1 
ATOM 2234 N N   . ALA A 1 277 ? 6.692   4.244   -6.859  1.00 92.54 277 A 1 
ATOM 2235 C CA  . ALA A 1 277 ? 7.721   3.643   -6.016  1.00 91.78 277 A 1 
ATOM 2236 C C   . ALA A 1 277 ? 8.779   2.895   -6.837  1.00 91.48 277 A 1 
ATOM 2237 O O   . ALA A 1 277 ? 9.952   2.891   -6.457  1.00 89.75 277 A 1 
ATOM 2238 C CB  . ALA A 1 277 ? 7.057   2.727   -4.981  1.00 90.70 277 A 1 
ATOM 2239 N N   . TYR A 1 278 ? 8.410   2.307   -7.982  1.00 91.85 278 A 1 
ATOM 2240 C CA  . TYR A 1 278 ? 9.358   1.627   -8.860  1.00 91.50 278 A 1 
ATOM 2241 C C   . TYR A 1 278 ? 10.213  2.578   -9.695  1.00 91.45 278 A 1 
ATOM 2242 O O   . TYR A 1 278 ? 11.342  2.220   -10.048 1.00 89.84 278 A 1 
ATOM 2243 C CB  . TYR A 1 278 ? 8.617   0.614   -9.739  1.00 90.27 278 A 1 
ATOM 2244 C CG  . TYR A 1 278 ? 7.881   -0.480  -8.994  1.00 89.66 278 A 1 
ATOM 2245 C CD1 . TYR A 1 278 ? 8.166   -0.780  -7.653  1.00 84.77 278 A 1 
ATOM 2246 C CD2 . TYR A 1 278 ? 6.885   -1.220  -9.674  1.00 85.60 278 A 1 
ATOM 2247 C CE1 . TYR A 1 278 ? 7.451   -1.779  -6.970  1.00 83.78 278 A 1 
ATOM 2248 C CE2 . TYR A 1 278 ? 6.173   -2.224  -9.002  1.00 83.75 278 A 1 
ATOM 2249 C CZ  . TYR A 1 278 ? 6.447   -2.496  -7.647  1.00 84.71 278 A 1 
ATOM 2250 O OH  . TYR A 1 278 ? 5.747   -3.442  -6.970  1.00 81.89 278 A 1 
ATOM 2251 N N   . LEU A 1 279 ? 9.771   3.817   -9.932  1.00 91.32 279 A 1 
ATOM 2252 C CA  . LEU A 1 279 ? 10.587  4.826   -10.620 1.00 91.03 279 A 1 
ATOM 2253 C C   . LEU A 1 279 ? 11.915  5.092   -9.908  1.00 90.37 279 A 1 
ATOM 2254 O O   . LEU A 1 279 ? 12.886  5.453   -10.568 1.00 87.72 279 A 1 
ATOM 2255 C CB  . LEU A 1 279 ? 9.820   6.150   -10.769 1.00 90.13 279 A 1 
ATOM 2256 C CG  . LEU A 1 279 ? 8.637   6.128   -11.745 1.00 86.73 279 A 1 
ATOM 2257 C CD1 . LEU A 1 279 ? 7.906   7.465   -11.689 1.00 82.78 279 A 1 
ATOM 2258 C CD2 . LEU A 1 279 ? 9.095   5.900   -13.186 1.00 82.63 279 A 1 
ATOM 2259 N N   . ARG A 1 280 ? 12.015  4.848   -8.601  1.00 90.00 280 A 1 
ATOM 2260 C CA  . ARG A 1 280 ? 13.272  4.991   -7.872  1.00 88.54 280 A 1 
ATOM 2261 C C   . ARG A 1 280 ? 14.418  4.174   -8.488  1.00 88.70 280 A 1 
ATOM 2262 O O   . ARG A 1 280 ? 15.561  4.619   -8.458  1.00 86.91 280 A 1 
ATOM 2263 C CB  . ARG A 1 280 ? 13.079  4.638   -6.386  1.00 85.78 280 A 1 
ATOM 2264 C CG  . ARG A 1 280 ? 12.938  3.135   -6.126  1.00 79.68 280 A 1 
ATOM 2265 C CD  . ARG A 1 280 ? 12.676  2.819   -4.650  1.00 75.48 280 A 1 
ATOM 2266 N NE  . ARG A 1 280 ? 12.513  1.388   -4.428  1.00 72.14 280 A 1 
ATOM 2267 C CZ  . ARG A 1 280 ? 13.470  0.474   -4.379  1.00 69.67 280 A 1 
ATOM 2268 N NH1 . ARG A 1 280 ? 14.741  0.783   -4.452  1.00 62.95 280 A 1 
ATOM 2269 N NH2 . ARG A 1 280 ? 13.169  -0.782  -4.271  1.00 64.43 280 A 1 
ATOM 2270 N N   . ALA A 1 281 ? 14.117  3.016   -9.060  1.00 89.24 281 A 1 
ATOM 2271 C CA  . ALA A 1 281 ? 15.104  2.119   -9.643  1.00 89.15 281 A 1 
ATOM 2272 C C   . ALA A 1 281 ? 15.754  2.681   -10.918 1.00 89.72 281 A 1 
ATOM 2273 O O   . ALA A 1 281 ? 16.872  2.304   -11.261 1.00 86.91 281 A 1 
ATOM 2274 C CB  . ALA A 1 281 ? 14.426  0.772   -9.911  1.00 88.17 281 A 1 
ATOM 2275 N N   . CYS A 1 282 ? 15.100  3.613   -11.617 1.00 89.63 282 A 1 
ATOM 2276 C CA  . CYS A 1 282 ? 15.673  4.293   -12.774 1.00 89.72 282 A 1 
ATOM 2277 C C   . CYS A 1 282 ? 16.109  5.740   -12.483 1.00 90.48 282 A 1 
ATOM 2278 O O   . CYS A 1 282 ? 16.910  6.299   -13.229 1.00 86.55 282 A 1 
ATOM 2279 C CB  . CYS A 1 282 ? 14.708  4.192   -13.958 1.00 86.78 282 A 1 
ATOM 2280 S SG  . CYS A 1 282 ? 13.173  5.136   -13.679 1.00 81.46 282 A 1 
ATOM 2281 N N   . LEU A 1 283 ? 15.647  6.344   -11.384 1.00 88.19 283 A 1 
ATOM 2282 C CA  . LEU A 1 283 ? 15.997  7.713   -11.024 1.00 88.39 283 A 1 
ATOM 2283 C C   . LEU A 1 283 ? 17.404  7.838   -10.412 1.00 87.55 283 A 1 
ATOM 2284 O O   . LEU A 1 283 ? 18.088  8.826   -10.666 1.00 84.52 283 A 1 
ATOM 2285 C CB  . LEU A 1 283 ? 14.935  8.295   -10.079 1.00 87.20 283 A 1 
ATOM 2286 C CG  . LEU A 1 283 ? 13.594  8.632   -10.754 1.00 84.64 283 A 1 
ATOM 2287 C CD1 . LEU A 1 283 ? 12.580  9.045   -9.691  1.00 80.40 283 A 1 
ATOM 2288 C CD2 . LEU A 1 283 ? 13.717  9.766   -11.768 1.00 80.64 283 A 1 
ATOM 2289 N N   . ASN A 1 284 ? 17.865  6.843   -9.652  1.00 86.01 284 A 1 
ATOM 2290 C CA  . ASN A 1 284 ? 19.181  6.891   -9.009  1.00 83.93 284 A 1 
ATOM 2291 C C   . ASN A 1 284 ? 20.347  7.153   -9.992  1.00 83.79 284 A 1 
ATOM 2292 O O   . ASN A 1 284 ? 21.120  8.078   -9.745  1.00 80.22 284 A 1 
ATOM 2293 C CB  . ASN A 1 284 ? 19.397  5.605   -8.190  1.00 80.00 284 A 1 
ATOM 2294 C CG  . ASN A 1 284 ? 18.598  5.561   -6.897  1.00 76.79 284 A 1 
ATOM 2295 O OD1 . ASN A 1 284 ? 18.199  6.574   -6.351  1.00 68.66 284 A 1 
ATOM 2296 N ND2 . ASN A 1 284 ? 18.391  4.384   -6.354  1.00 68.26 284 A 1 
ATOM 2297 N N   . PRO A 1 285 ? 20.470  6.446   -11.139 1.00 82.60 285 A 1 
ATOM 2298 C CA  . PRO A 1 285 ? 21.501  6.731   -12.144 1.00 81.11 285 A 1 
ATOM 2299 C C   . PRO A 1 285 ? 21.426  8.149   -12.712 1.00 81.30 285 A 1 
ATOM 2300 O O   . PRO A 1 285 ? 22.454  8.790   -12.910 1.00 78.90 285 A 1 
ATOM 2301 C CB  . PRO A 1 285 ? 21.281  5.695   -13.247 1.00 79.67 285 A 1 
ATOM 2302 C CG  . PRO A 1 285 ? 20.601  4.539   -12.523 1.00 77.25 285 A 1 
ATOM 2303 C CD  . PRO A 1 285 ? 19.738  5.247   -11.496 1.00 79.07 285 A 1 
ATOM 2304 N N   . VAL A 1 286 ? 20.216  8.655   -12.936 1.00 82.79 286 A 1 
ATOM 2305 C CA  . VAL A 1 286 ? 19.991  10.013  -13.444 1.00 81.16 286 A 1 
ATOM 2306 C C   . VAL A 1 286 ? 20.492  11.050  -12.424 1.00 80.34 286 A 1 
ATOM 2307 O O   . VAL A 1 286 ? 21.208  11.976  -12.790 1.00 77.88 286 A 1 
ATOM 2308 C CB  . VAL A 1 286 ? 18.496  10.230  -13.771 1.00 80.39 286 A 1 
ATOM 2309 C CG1 . VAL A 1 286 ? 18.220  11.645  -14.281 1.00 74.82 286 A 1 
ATOM 2310 C CG2 . VAL A 1 286 ? 18.024  9.255   -14.854 1.00 75.92 286 A 1 
ATOM 2311 N N   . LEU A 1 287 ? 20.223  10.844  -11.147 1.00 82.55 287 A 1 
ATOM 2312 C CA  . LEU A 1 287 ? 20.725  11.705  -10.076 1.00 81.59 287 A 1 
ATOM 2313 C C   . LEU A 1 287 ? 22.258  11.740  -10.043 1.00 80.27 287 A 1 
ATOM 2314 O O   . LEU A 1 287 ? 22.841  12.823  -9.938  1.00 77.13 287 A 1 
ATOM 2315 C CB  . LEU A 1 287 ? 20.187  11.250  -8.718  1.00 79.79 287 A 1 
ATOM 2316 C CG  . LEU A 1 287 ? 18.666  11.404  -8.546  1.00 76.50 287 A 1 
ATOM 2317 C CD1 . LEU A 1 287 ? 18.270  10.817  -7.194  1.00 71.59 287 A 1 
ATOM 2318 C CD2 . LEU A 1 287 ? 18.228  12.861  -8.602  1.00 72.06 287 A 1 
ATOM 2319 N N   . TYR A 1 288 ? 22.926  10.588  -10.196 1.00 79.40 288 A 1 
ATOM 2320 C CA  . TYR A 1 288 ? 24.385  10.548  -10.263 1.00 76.14 288 A 1 
ATOM 2321 C C   . TYR A 1 288 ? 24.916  11.321  -11.473 1.00 75.29 288 A 1 
ATOM 2322 O O   . TYR A 1 288 ? 25.839  12.121  -11.321 1.00 73.94 288 A 1 
ATOM 2323 C CB  . TYR A 1 288 ? 24.887  9.101   -10.268 1.00 73.90 288 A 1 
ATOM 2324 C CG  . TYR A 1 288 ? 24.524  8.274   -9.051  1.00 71.88 288 A 1 
ATOM 2325 C CD1 . TYR A 1 288 ? 24.578  8.832   -7.758  1.00 66.16 288 A 1 
ATOM 2326 C CD2 . TYR A 1 288 ? 24.130  6.926   -9.199  1.00 65.82 288 A 1 
ATOM 2327 C CE1 . TYR A 1 288 ? 24.220  8.068   -6.637  1.00 64.01 288 A 1 
ATOM 2328 C CE2 . TYR A 1 288 ? 23.783  6.153   -8.086  1.00 63.59 288 A 1 
ATOM 2329 C CZ  . TYR A 1 288 ? 23.818  6.731   -6.803  1.00 66.85 288 A 1 
ATOM 2330 O OH  . TYR A 1 288 ? 23.445  5.981   -5.712  1.00 62.85 288 A 1 
ATOM 2331 N N   . ALA A 1 289 ? 24.300  11.174  -12.643 1.00 74.75 289 A 1 
ATOM 2332 C CA  . ALA A 1 289 ? 24.720  11.877  -13.853 1.00 70.72 289 A 1 
ATOM 2333 C C   . ALA A 1 289 ? 24.621  13.406  -13.723 1.00 72.73 289 A 1 
ATOM 2334 O O   . ALA A 1 289 ? 25.510  14.132  -14.168 1.00 70.33 289 A 1 
ATOM 2335 C CB  . ALA A 1 289 ? 23.882  11.357  -15.024 1.00 68.50 289 A 1 
ATOM 2336 N N   . PHE A 1 290 ? 23.570  13.916  -13.068 1.00 74.37 290 A 1 
ATOM 2337 C CA  . PHE A 1 290 ? 23.383  15.353  -12.906 1.00 73.35 290 A 1 
ATOM 2338 C C   . PHE A 1 290 ? 24.199  15.967  -11.764 1.00 73.38 290 A 1 
ATOM 2339 O O   . PHE A 1 290 ? 24.753  17.062  -11.913 1.00 70.76 290 A 1 
ATOM 2340 C CB  . PHE A 1 290 ? 21.888  15.666  -12.742 1.00 71.54 290 A 1 
ATOM 2341 C CG  . PHE A 1 290 ? 21.146  15.651  -14.060 1.00 68.31 290 A 1 
ATOM 2342 C CD1 . PHE A 1 290 ? 21.373  16.660  -15.007 1.00 62.78 290 A 1 
ATOM 2343 C CD2 . PHE A 1 290 ? 20.234  14.621  -14.362 1.00 62.12 290 A 1 
ATOM 2344 C CE1 . PHE A 1 290 ? 20.713  16.642  -16.241 1.00 57.61 290 A 1 
ATOM 2345 C CE2 . PHE A 1 290 ? 19.573  14.598  -15.596 1.00 56.38 290 A 1 
ATOM 2346 C CZ  . PHE A 1 290 ? 19.811  15.602  -16.529 1.00 57.79 290 A 1 
ATOM 2347 N N   . VAL A 1 291 ? 24.300  15.279  -10.637 1.00 75.46 291 A 1 
ATOM 2348 C CA  . VAL A 1 291 ? 24.863  15.866  -9.413  1.00 73.15 291 A 1 
ATOM 2349 C C   . VAL A 1 291 ? 26.360  15.594  -9.272  1.00 73.73 291 A 1 
ATOM 2350 O O   . VAL A 1 291 ? 27.096  16.447  -8.771  1.00 69.83 291 A 1 
ATOM 2351 C CB  . VAL A 1 291 ? 24.071  15.404  -8.177  1.00 70.35 291 A 1 
ATOM 2352 C CG1 . VAL A 1 291 ? 24.542  16.138  -6.914  1.00 64.67 291 A 1 
ATOM 2353 C CG2 . VAL A 1 291 ? 22.574  15.687  -8.319  1.00 66.62 291 A 1 
ATOM 2354 N N   . SER A 1 292 ? 26.858  14.445  -9.745  1.00 74.84 292 A 1 
ATOM 2355 C CA  . SER A 1 292 ? 28.266  14.074  -9.642  1.00 74.04 292 A 1 
ATOM 2356 C C   . SER A 1 292 ? 29.078  14.561  -10.842 1.00 76.07 292 A 1 
ATOM 2357 O O   . SER A 1 292 ? 28.931  14.114  -11.976 1.00 74.72 292 A 1 
ATOM 2358 C CB  . SER A 1 292 ? 28.432  12.575  -9.452  1.00 69.30 292 A 1 
ATOM 2359 O OG  . SER A 1 292 ? 29.804  12.291  -9.343  1.00 61.34 292 A 1 
ATOM 2360 N N   . LEU A 1 293 ? 30.022  15.475  -10.589 1.00 73.66 293 A 1 
ATOM 2361 C CA  . LEU A 1 293 ? 30.981  15.902  -11.594 1.00 74.63 293 A 1 
ATOM 2362 C C   . LEU A 1 293 ? 31.932  14.768  -11.991 1.00 77.36 293 A 1 
ATOM 2363 O O   . LEU A 1 293 ? 32.295  14.640  -13.157 1.00 75.70 293 A 1 
ATOM 2364 C CB  . LEU A 1 293 ? 31.776  17.099  -11.047 1.00 71.30 293 A 1 
ATOM 2365 C CG  . LEU A 1 293 ? 32.615  17.802  -12.133 1.00 63.09 293 A 1 
ATOM 2366 C CD1 . LEU A 1 293 ? 31.750  18.707  -13.010 1.00 57.88 293 A 1 
ATOM 2367 C CD2 . LEU A 1 293 ? 33.704  18.658  -11.493 1.00 56.78 293 A 1 
ATOM 2368 N N   . LYS A 1 294 ? 32.343  13.938  -11.028 1.00 76.31 294 A 1 
ATOM 2369 C CA  . LYS A 1 294 ? 33.278  12.840  -11.258 1.00 76.75 294 A 1 
ATOM 2370 C C   . LYS A 1 294 ? 32.628  11.712  -12.046 1.00 79.35 294 A 1 
ATOM 2371 O O   . LYS A 1 294 ? 33.245  11.223  -12.987 1.00 77.64 294 A 1 
ATOM 2372 C CB  . LYS A 1 294 ? 33.826  12.369  -9.918  1.00 72.31 294 A 1 
ATOM 2373 C CG  . LYS A 1 294 ? 34.990  11.378  -10.063 1.00 64.12 294 A 1 
ATOM 2374 C CD  . LYS A 1 294 ? 35.593  11.215  -8.673  1.00 60.34 294 A 1 
ATOM 2375 C CE  . LYS A 1 294 ? 36.597  10.097  -8.511  1.00 52.73 294 A 1 
ATOM 2376 N NZ  . LYS A 1 294 ? 36.807  9.844   -7.067  1.00 48.64 294 A 1 
ATOM 2377 N N   . PHE A 1 295 ? 31.394  11.408  -11.780 1.00 77.60 295 A 1 
ATOM 2378 C CA  . PHE A 1 295 ? 30.613  10.469  -12.587 1.00 79.40 295 A 1 
ATOM 2379 C C   . PHE A 1 295 ? 30.535  10.927  -14.043 1.00 80.89 295 A 1 
ATOM 2380 O O   . PHE A 1 295 ? 30.842  10.152  -14.937 1.00 81.18 295 A 1 
ATOM 2381 C CB  . PHE A 1 295 ? 29.214  10.310  -11.988 1.00 79.01 295 A 1 
ATOM 2382 C CG  . PHE A 1 295 ? 28.385  9.272   -12.710 1.00 79.56 295 A 1 
ATOM 2383 C CD1 . PHE A 1 295 ? 27.555  9.632   -13.786 1.00 76.28 295 A 1 
ATOM 2384 C CD2 . PHE A 1 295 ? 28.476  7.914   -12.328 1.00 76.24 295 A 1 
ATOM 2385 C CE1 . PHE A 1 295 ? 26.824  8.652   -14.476 1.00 74.96 295 A 1 
ATOM 2386 C CE2 . PHE A 1 295 ? 27.750  6.935   -13.018 1.00 74.38 295 A 1 
ATOM 2387 C CZ  . PHE A 1 295 ? 26.926  7.308   -14.095 1.00 76.33 295 A 1 
ATOM 2388 N N   . ARG A 1 296 ? 30.257  12.208  -14.297 1.00 79.90 296 A 1 
ATOM 2389 C CA  . ARG A 1 296 ? 30.251  12.769  -15.659 1.00 81.19 296 A 1 
ATOM 2390 C C   . ARG A 1 296 ? 31.614  12.675  -16.343 1.00 82.78 296 A 1 
ATOM 2391 O O   . ARG A 1 296 ? 31.672  12.280  -17.502 1.00 82.66 296 A 1 
ATOM 2392 C CB  . ARG A 1 296 ? 29.744  14.213  -15.637 1.00 79.89 296 A 1 
ATOM 2393 C CG  . ARG A 1 296 ? 28.221  14.257  -15.502 1.00 75.33 296 A 1 
ATOM 2394 C CD  . ARG A 1 296 ? 27.697  15.697  -15.591 1.00 74.50 296 A 1 
ATOM 2395 N NE  . ARG A 1 296 ? 27.859  16.410  -14.328 1.00 68.49 296 A 1 
ATOM 2396 C CZ  . ARG A 1 296 ? 27.626  17.708  -14.129 1.00 63.32 296 A 1 
ATOM 2397 N NH1 . ARG A 1 296 ? 27.349  18.510  -15.121 1.00 58.99 296 A 1 
ATOM 2398 N NH2 . ARG A 1 296 ? 27.654  18.205  -12.938 1.00 56.63 296 A 1 
ATOM 2399 N N   . LYS A 1 297 ? 32.703  12.970  -15.647 1.00 82.81 297 A 1 
ATOM 2400 C CA  . LYS A 1 297 ? 34.056  12.815  -16.205 1.00 83.24 297 A 1 
ATOM 2401 C C   . LYS A 1 297 ? 34.366  11.363  -16.558 1.00 83.89 297 A 1 
ATOM 2402 O O   . LYS A 1 297 ? 34.892  11.095  -17.638 1.00 82.55 297 A 1 
ATOM 2403 C CB  . LYS A 1 297 ? 35.111  13.349  -15.228 1.00 82.18 297 A 1 
ATOM 2404 C CG  . LYS A 1 297 ? 35.152  14.885  -15.183 1.00 72.74 297 A 1 
ATOM 2405 C CD  . LYS A 1 297 ? 36.267  15.347  -14.232 1.00 68.23 297 A 1 
ATOM 2406 C CE  . LYS A 1 297 ? 36.391  16.862  -14.217 1.00 58.09 297 A 1 
ATOM 2407 N NZ  . LYS A 1 297 ? 37.571  17.325  -13.426 1.00 51.53 297 A 1 
ATOM 2408 N N   . ASN A 1 298 ? 34.030  10.424  -15.695 1.00 84.21 298 A 1 
ATOM 2409 C CA  . ASN A 1 298 ? 34.238  8.998   -15.926 1.00 83.87 298 A 1 
ATOM 2410 C C   . ASN A 1 298 ? 33.340  8.468   -17.054 1.00 84.93 298 A 1 
ATOM 2411 O O   . ASN A 1 298 ? 33.792  7.648   -17.845 1.00 83.66 298 A 1 
ATOM 2412 C CB  . ASN A 1 298 ? 33.989  8.241   -14.623 1.00 82.39 298 A 1 
ATOM 2413 C CG  . ASN A 1 298 ? 35.062  8.467   -13.574 1.00 80.73 298 A 1 
ATOM 2414 O OD1 . ASN A 1 298 ? 36.154  8.948   -13.810 1.00 72.68 298 A 1 
ATOM 2415 N ND2 . ASN A 1 298 ? 34.781  8.084   -12.340 1.00 73.75 298 A 1 
ATOM 2416 N N   . PHE A 1 299 ? 32.116  8.968   -17.179 1.00 83.39 299 A 1 
ATOM 2417 C CA  . PHE A 1 299 ? 31.230  8.670   -18.290 1.00 83.80 299 A 1 
ATOM 2418 C C   . PHE A 1 299 ? 31.832  9.111   -19.625 1.00 84.02 299 A 1 
ATOM 2419 O O   . PHE A 1 299 ? 31.955  8.297   -20.530 1.00 83.90 299 A 1 
ATOM 2420 C CB  . PHE A 1 299 ? 29.864  9.335   -18.052 1.00 84.06 299 A 1 
ATOM 2421 C CG  . PHE A 1 299 ? 28.935  9.185   -19.233 1.00 85.60 299 A 1 
ATOM 2422 C CD1 . PHE A 1 299 ? 28.699  10.258  -20.115 1.00 81.63 299 A 1 
ATOM 2423 C CD2 . PHE A 1 299 ? 28.344  7.935   -19.496 1.00 82.70 299 A 1 
ATOM 2424 C CE1 . PHE A 1 299 ? 27.863  10.082  -21.236 1.00 81.47 299 A 1 
ATOM 2425 C CE2 . PHE A 1 299 ? 27.513  7.756   -20.618 1.00 81.20 299 A 1 
ATOM 2426 C CZ  . PHE A 1 299 ? 27.275  8.829   -21.487 1.00 82.06 299 A 1 
ATOM 2427 N N   . TRP A 1 300 ? 32.311  10.347  -19.736 1.00 86.34 300 A 1 
ATOM 2428 C CA  . TRP A 1 300 ? 32.968  10.818  -20.956 1.00 85.72 300 A 1 
ATOM 2429 C C   . TRP A 1 300 ? 34.237  10.029  -21.286 1.00 85.13 300 A 1 
ATOM 2430 O O   . TRP A 1 300 ? 34.508  9.769   -22.458 1.00 82.26 300 A 1 
ATOM 2431 C CB  . TRP A 1 300 ? 33.279  12.313  -20.834 1.00 84.74 300 A 1 
ATOM 2432 C CG  . TRP A 1 300 ? 32.088  13.193  -21.022 1.00 80.53 300 A 1 
ATOM 2433 C CD1 . TRP A 1 300 ? 31.532  14.012  -20.098 1.00 72.66 300 A 1 
ATOM 2434 C CD2 . TRP A 1 300 ? 31.277  13.348  -22.229 1.00 75.91 300 A 1 
ATOM 2435 N NE1 . TRP A 1 300 ? 30.441  14.671  -20.647 1.00 69.95 300 A 1 
ATOM 2436 C CE2 . TRP A 1 300 ? 30.256  14.294  -21.951 1.00 73.57 300 A 1 
ATOM 2437 C CE3 . TRP A 1 300 ? 31.320  12.790  -23.527 1.00 67.21 300 A 1 
ATOM 2438 C CZ2 . TRP A 1 300 ? 29.304  14.674  -22.926 1.00 70.25 300 A 1 
ATOM 2439 C CZ3 . TRP A 1 300 ? 30.376  13.170  -24.492 1.00 64.86 300 A 1 
ATOM 2440 C CH2 . TRP A 1 300 ? 29.377  14.099  -24.203 1.00 65.53 300 A 1 
ATOM 2441 N N   . LYS A 1 301 ? 34.983  9.591   -20.272 1.00 85.96 301 A 1 
ATOM 2442 C CA  . LYS A 1 301 ? 36.137  8.709   -20.450 1.00 85.73 301 A 1 
ATOM 2443 C C   . LYS A 1 301 ? 35.711  7.344   -21.004 1.00 85.30 301 A 1 
ATOM 2444 O O   . LYS A 1 301 ? 36.295  6.904   -21.987 1.00 83.28 301 A 1 
ATOM 2445 C CB  . LYS A 1 301 ? 36.908  8.598   -19.132 1.00 84.47 301 A 1 
ATOM 2446 C CG  . LYS A 1 301 ? 38.257  7.920   -19.367 1.00 73.76 301 A 1 
ATOM 2447 C CD  . LYS A 1 301 ? 39.074  7.850   -18.080 1.00 70.41 301 A 1 
ATOM 2448 C CE  . LYS A 1 301 ? 40.392  7.150   -18.404 1.00 60.60 301 A 1 
ATOM 2449 N NZ  . LYS A 1 301 ? 41.231  6.963   -17.202 1.00 55.10 301 A 1 
ATOM 2450 N N   . LEU A 1 302 ? 34.671  6.738   -20.473 1.00 84.81 302 A 1 
ATOM 2451 C CA  . LEU A 1 302 ? 34.086  5.493   -20.986 1.00 83.98 302 A 1 
ATOM 2452 C C   . LEU A 1 302 ? 33.653  5.630   -22.448 1.00 84.10 302 A 1 
ATOM 2453 O O   . LEU A 1 302 ? 34.015  4.799   -23.276 1.00 82.70 302 A 1 
ATOM 2454 C CB  . LEU A 1 302 ? 32.901  5.097   -20.076 1.00 83.24 302 A 1 
ATOM 2455 C CG  . LEU A 1 302 ? 32.088  3.886   -20.570 1.00 82.66 302 A 1 
ATOM 2456 C CD1 . LEU A 1 302 ? 32.878  2.584   -20.471 1.00 75.05 302 A 1 
ATOM 2457 C CD2 . LEU A 1 302 ? 30.827  3.724   -19.728 1.00 76.86 302 A 1 
ATOM 2458 N N   . VAL A 1 303 ? 32.926  6.692   -22.796 1.00 86.76 303 A 1 
ATOM 2459 C CA  . VAL A 1 303 ? 32.467  6.914   -24.173 1.00 85.78 303 A 1 
ATOM 2460 C C   . VAL A 1 303 ? 33.640  7.094   -25.136 1.00 85.19 303 A 1 
ATOM 2461 O O   . VAL A 1 303 ? 33.603  6.606   -26.258 1.00 83.43 303 A 1 
ATOM 2462 C CB  . VAL A 1 303 ? 31.498  8.112   -24.249 1.00 84.20 303 A 1 
ATOM 2463 C CG1 . VAL A 1 303 ? 30.991  8.333   -25.678 1.00 77.69 303 A 1 
ATOM 2464 C CG2 . VAL A 1 303 ? 30.240  7.897   -23.400 1.00 78.72 303 A 1 
ATOM 2465 N N   . LYS A 1 304 ? 34.714  7.746   -24.690 1.00 86.01 304 A 1 
ATOM 2466 C CA  . LYS A 1 304 ? 35.945  7.884   -25.473 1.00 85.59 304 A 1 
ATOM 2467 C C   . LYS A 1 304 ? 36.652  6.534   -25.660 1.00 84.72 304 A 1 
ATOM 2468 O O   . LYS A 1 304 ? 37.107  6.258   -26.770 1.00 82.02 304 A 1 
ATOM 2469 C CB  . LYS A 1 304 ? 36.848  8.930   -24.807 1.00 83.76 304 A 1 
ATOM 2470 C CG  . LYS A 1 304 ? 38.032  9.288   -25.713 1.00 72.83 304 A 1 
ATOM 2471 C CD  . LYS A 1 304 ? 38.915  10.364  -25.071 1.00 67.54 304 A 1 
ATOM 2472 C CE  . LYS A 1 304 ? 40.061  10.681  -26.027 1.00 57.44 304 A 1 
ATOM 2473 N NZ  . LYS A 1 304 ? 40.986  11.707  -25.492 1.00 50.90 304 A 1 
ATOM 2474 N N   . ASP A 1 305 ? 36.724  5.705   -24.621 1.00 84.38 305 A 1 
ATOM 2475 C CA  . ASP A 1 305 ? 37.376  4.390   -24.666 1.00 83.14 305 A 1 
ATOM 2476 C C   . ASP A 1 305 ? 36.602  3.394   -25.554 1.00 82.25 305 A 1 
ATOM 2477 O O   . ASP A 1 305 ? 37.217  2.577   -26.234 1.00 78.78 305 A 1 
ATOM 2478 C CB  . ASP A 1 305 ? 37.531  3.843   -23.237 1.00 80.78 305 A 1 
ATOM 2479 C CG  . ASP A 1 305 ? 38.520  4.613   -22.342 1.00 76.49 305 A 1 
ATOM 2480 O OD1 . ASP A 1 305 ? 39.352  5.390   -22.857 1.00 71.25 305 A 1 
ATOM 2481 O OD2 . ASP A 1 305 ? 38.469  4.408   -21.101 1.00 72.17 305 A 1 
ATOM 2482 N N   . ILE A 1 306 ? 35.285  3.506   -25.629 1.00 81.56 306 A 1 
ATOM 2483 C CA  . ILE A 1 306 ? 34.438  2.703   -26.537 1.00 79.75 306 A 1 
ATOM 2484 C C   . ILE A 1 306 ? 34.570  3.152   -28.010 1.00 77.20 306 A 1 
ATOM 2485 O O   . ILE A 1 306 ? 34.069  2.495   -28.923 1.00 70.10 306 A 1 
ATOM 2486 C CB  . ILE A 1 306 ? 32.974  2.696   -26.008 1.00 77.31 306 A 1 
ATOM 2487 C CG1 . ILE A 1 306 ? 32.907  2.031   -24.604 1.00 70.41 306 A 1 
ATOM 2488 C CG2 . ILE A 1 306 ? 31.993  1.952   -26.937 1.00 66.93 306 A 1 
ATOM 2489 C CD1 . ILE A 1 306 ? 31.588  2.265   -23.861 1.00 61.72 306 A 1 
ATOM 2490 N N   . GLY A 1 307 ? 35.276  4.250   -28.283 1.00 77.34 307 A 1 
ATOM 2491 C CA  . GLY A 1 307 ? 35.560  4.722   -29.644 1.00 75.13 307 A 1 
ATOM 2492 C C   . GLY A 1 307 ? 34.418  5.475   -30.324 1.00 72.44 307 A 1 
ATOM 2493 O O   . GLY A 1 307 ? 34.549  5.862   -31.480 1.00 64.83 307 A 1 
ATOM 2494 N N   . CYS A 1 308 ? 33.332  5.753   -29.632 1.00 68.85 308 A 1 
ATOM 2495 C CA  . CYS A 1 308 ? 32.203  6.491   -30.220 1.00 65.22 308 A 1 
ATOM 2496 C C   . CYS A 1 308 ? 32.435  8.009   -30.382 1.00 62.73 308 A 1 
ATOM 2497 O O   . CYS A 1 308 ? 31.599  8.696   -30.969 1.00 57.79 308 A 1 
ATOM 2498 C CB  . CYS A 1 308 ? 30.942  6.229   -29.383 1.00 60.99 308 A 1 
ATOM 2499 S SG  . CYS A 1 308 ? 30.340  4.537   -29.672 1.00 53.19 308 A 1 
ATOM 2500 N N   . LEU A 1 309 ? 33.532  8.558   -29.865 1.00 58.66 309 A 1 
ATOM 2501 C CA  . LEU A 1 309 ? 33.818  9.997   -29.867 1.00 56.64 309 A 1 
ATOM 2502 C C   . LEU A 1 309 ? 34.996  10.424  -30.773 1.00 56.20 309 A 1 
ATOM 2503 O O   . LEU A 1 309 ? 35.767  11.298  -30.353 1.00 53.95 309 A 1 
ATOM 2504 C CB  . LEU A 1 309 ? 33.979  10.488  -28.411 1.00 53.11 309 A 1 
ATOM 2505 C CG  . LEU A 1 309 ? 32.671  10.919  -27.739 1.00 49.15 309 A 1 
ATOM 2506 C CD1 . LEU A 1 309 ? 32.959  11.200  -26.263 1.00 46.86 309 A 1 
ATOM 2507 C CD2 . LEU A 1 309 ? 32.108  12.207  -28.337 1.00 46.91 309 A 1 
ATOM 2508 N N   . PRO A 1 310 ? 35.183  9.928   -32.015 1.00 53.67 310 A 1 
ATOM 2509 C CA  . PRO A 1 310 ? 36.188  10.550  -32.869 1.00 53.78 310 A 1 
ATOM 2510 C C   . PRO A 1 310 ? 35.759  11.958  -33.328 1.00 54.09 310 A 1 
ATOM 2511 O O   . PRO A 1 310 ? 36.583  12.850  -33.406 1.00 51.72 310 A 1 
ATOM 2512 C CB  . PRO A 1 310 ? 36.389  9.577   -34.031 1.00 51.18 310 A 1 
ATOM 2513 C CG  . PRO A 1 310 ? 35.059  8.840   -34.125 1.00 49.93 310 A 1 
ATOM 2514 C CD  . PRO A 1 310 ? 34.528  8.847   -32.695 1.00 52.00 310 A 1 
ATOM 2515 N N   . TYR A 1 311 ? 34.482  12.157  -33.612 1.00 50.38 311 A 1 
ATOM 2516 C CA  . TYR A 1 311 ? 34.023  13.343  -34.351 1.00 49.71 311 A 1 
ATOM 2517 C C   . TYR A 1 311 ? 33.631  14.561  -33.508 1.00 49.38 311 A 1 
ATOM 2518 O O   . TYR A 1 311 ? 33.645  15.669  -34.034 1.00 47.32 311 A 1 
ATOM 2519 C CB  . TYR A 1 311 ? 32.860  12.959  -35.272 1.00 46.99 311 A 1 
ATOM 2520 C CG  . TYR A 1 311 ? 33.313  12.259  -36.523 1.00 44.14 311 A 1 
ATOM 2521 C CD1 . TYR A 1 311 ? 33.853  13.007  -37.589 1.00 41.73 311 A 1 
ATOM 2522 C CD2 . TYR A 1 311 ? 33.211  10.858  -36.639 1.00 39.76 311 A 1 
ATOM 2523 C CE1 . TYR A 1 311 ? 34.286  12.364  -38.753 1.00 36.32 311 A 1 
ATOM 2524 C CE2 . TYR A 1 311 ? 33.647  10.209  -37.802 1.00 35.96 311 A 1 
ATOM 2525 C CZ  . TYR A 1 311 ? 34.181  10.957  -38.861 1.00 35.69 311 A 1 
ATOM 2526 O OH  . TYR A 1 311 ? 34.606  10.330  -39.982 1.00 33.93 311 A 1 
ATOM 2527 N N   . LEU A 1 312 ? 33.285  14.389  -32.254 1.00 48.24 312 A 1 
ATOM 2528 C CA  . LEU A 1 312 ? 32.988  15.547  -31.400 1.00 48.21 312 A 1 
ATOM 2529 C C   . LEU A 1 312 ? 34.292  16.193  -30.936 1.00 48.06 312 A 1 
ATOM 2530 O O   . LEU A 1 312 ? 34.643  16.197  -29.761 1.00 46.33 312 A 1 
ATOM 2531 C CB  . LEU A 1 312 ? 31.994  15.174  -30.283 1.00 46.17 312 A 1 
ATOM 2532 C CG  . LEU A 1 312 ? 30.534  15.225  -30.761 1.00 43.07 312 A 1 
ATOM 2533 C CD1 . LEU A 1 312 ? 29.637  14.446  -29.801 1.00 41.21 312 A 1 
ATOM 2534 C CD2 . LEU A 1 312 ? 29.994  16.659  -30.826 1.00 41.08 312 A 1 
ATOM 2535 N N   . GLY A 1 313 ? 34.984  16.777  -31.899 1.00 45.21 313 A 1 
ATOM 2536 C CA  . GLY A 1 313 ? 36.108  17.688  -31.715 1.00 45.90 313 A 1 
ATOM 2537 C C   . GLY A 1 313 ? 35.686  19.024  -31.110 1.00 45.77 313 A 1 
ATOM 2538 O O   . GLY A 1 313 ? 36.107  20.073  -31.582 1.00 43.51 313 A 1 
ATOM 2539 N N   . VAL A 1 314 ? 34.876  19.018  -30.089 1.00 40.61 314 A 1 
ATOM 2540 C CA  . VAL A 1 314 ? 34.623  20.203  -29.270 1.00 41.26 314 A 1 
ATOM 2541 C C   . VAL A 1 314 ? 35.853  20.439  -28.396 1.00 40.15 314 A 1 
ATOM 2542 O O   . VAL A 1 314 ? 35.861  20.222  -27.185 1.00 38.16 314 A 1 
ATOM 2543 C CB  . VAL A 1 314 ? 33.306  20.126  -28.471 1.00 40.07 314 A 1 
ATOM 2544 C CG1 . VAL A 1 314 ? 32.982  21.486  -27.841 1.00 36.75 314 A 1 
ATOM 2545 C CG2 . VAL A 1 314 ? 32.123  19.763  -29.375 1.00 37.89 314 A 1 
ATOM 2546 N N   . SER A 1 315 ? 36.929  20.852  -29.058 1.00 40.68 315 A 1 
ATOM 2547 C CA  . SER A 1 315 ? 38.158  21.345  -28.455 1.00 42.57 315 A 1 
ATOM 2548 C C   . SER A 1 315 ? 37.933  22.757  -27.897 1.00 41.79 315 A 1 
ATOM 2549 O O   . SER A 1 315 ? 38.677  23.674  -28.218 1.00 39.95 315 A 1 
ATOM 2550 C CB  . SER A 1 315 ? 39.300  21.307  -29.486 1.00 40.62 315 A 1 
ATOM 2551 O OG  . SER A 1 315 ? 39.055  22.190  -30.549 1.00 37.39 315 A 1 
ATOM 2552 N N   . HIS A 1 316 ? 36.922  22.952  -27.098 1.00 35.46 316 A 1 
ATOM 2553 C CA  . HIS A 1 316 ? 36.889  24.142  -26.269 1.00 36.31 316 A 1 
ATOM 2554 C C   . HIS A 1 316 ? 38.040  24.026  -25.267 1.00 34.59 316 A 1 
ATOM 2555 O O   . HIS A 1 316 ? 37.910  23.498  -24.169 1.00 32.80 316 A 1 
ATOM 2556 C CB  . HIS A 1 316 ? 35.507  24.380  -25.635 1.00 36.31 316 A 1 
ATOM 2557 C CG  . HIS A 1 316 ? 34.685  25.362  -26.440 1.00 34.19 316 A 1 
ATOM 2558 N ND1 . HIS A 1 316 ? 35.008  26.676  -26.678 1.00 33.37 316 A 1 
ATOM 2559 C CD2 . HIS A 1 316 ? 33.501  25.124  -27.087 1.00 32.23 316 A 1 
ATOM 2560 C CE1 . HIS A 1 316 ? 34.041  27.213  -27.451 1.00 31.89 316 A 1 
ATOM 2561 N NE2 . HIS A 1 316 ? 33.118  26.300  -27.719 1.00 30.94 316 A 1 
ATOM 2562 N N   . GLN A 1 317 ? 39.209  24.508  -25.711 1.00 34.97 317 A 1 
ATOM 2563 C CA  . GLN A 1 317 ? 40.321  24.885  -24.858 1.00 35.19 317 A 1 
ATOM 2564 C C   . GLN A 1 317 ? 39.825  25.984  -23.922 1.00 32.86 317 A 1 
ATOM 2565 O O   . GLN A 1 317 ? 40.020  27.169  -24.170 1.00 32.14 317 A 1 
ATOM 2566 C CB  . GLN A 1 317 ? 41.505  25.398  -25.695 1.00 35.49 317 A 1 
ATOM 2567 C CG  . GLN A 1 317 ? 42.342  24.317  -26.378 1.00 32.82 317 A 1 
ATOM 2568 C CD  . GLN A 1 317 ? 43.599  24.897  -27.038 1.00 31.91 317 A 1 
ATOM 2569 O OE1 . GLN A 1 317 ? 43.763  26.089  -27.218 1.00 29.85 317 A 1 
ATOM 2570 N NE2 . GLN A 1 317 ? 44.547  24.074  -27.412 1.00 30.82 317 A 1 
ATOM 2571 N N   . TRP A 1 318 ? 39.201  25.595  -22.841 1.00 34.84 318 A 1 
ATOM 2572 C CA  . TRP A 1 318 ? 39.212  26.428  -21.657 1.00 32.96 318 A 1 
ATOM 2573 C C   . TRP A 1 318 ? 40.672  26.485  -21.204 1.00 30.84 318 A 1 
ATOM 2574 O O   . TRP A 1 318 ? 41.129  25.666  -20.410 1.00 29.65 318 A 1 
ATOM 2575 C CB  . TRP A 1 318 ? 38.248  25.889  -20.587 1.00 33.46 318 A 1 
ATOM 2576 C CG  . TRP A 1 318 ? 36.808  26.223  -20.833 1.00 32.52 318 A 1 
ATOM 2577 C CD1 . TRP A 1 318 ? 36.061  25.817  -21.878 1.00 31.27 318 A 1 
ATOM 2578 C CD2 . TRP A 1 318 ? 35.926  27.079  -20.027 1.00 31.83 318 A 1 
ATOM 2579 N NE1 . TRP A 1 318 ? 34.790  26.343  -21.789 1.00 29.47 318 A 1 
ATOM 2580 C CE2 . TRP A 1 318 ? 34.660  27.121  -20.661 1.00 29.39 318 A 1 
ATOM 2581 C CE3 . TRP A 1 318 ? 36.088  27.790  -18.822 1.00 32.07 318 A 1 
ATOM 2582 C CZ2 . TRP A 1 318 ? 33.573  27.855  -20.129 1.00 30.97 318 A 1 
ATOM 2583 C CZ3 . TRP A 1 318 ? 35.013  28.527  -18.286 1.00 32.11 318 A 1 
ATOM 2584 C CH2 . TRP A 1 318 ? 33.776  28.558  -18.933 1.00 33.08 318 A 1 
ATOM 2585 N N   . LYS A 1 319 ? 41.451  27.426  -21.799 1.00 34.17 319 A 1 
ATOM 2586 C CA  . LYS A 1 319 ? 42.723  27.867  -21.245 1.00 35.69 319 A 1 
ATOM 2587 C C   . LYS A 1 319 ? 42.396  28.428  -19.862 1.00 33.37 319 A 1 
ATOM 2588 O O   . LYS A 1 319 ? 42.062  29.604  -19.733 1.00 31.85 319 A 1 
ATOM 2589 C CB  . LYS A 1 319 ? 43.381  28.932  -22.128 1.00 35.26 319 A 1 
ATOM 2590 C CG  . LYS A 1 319 ? 44.162  28.356  -23.322 1.00 31.99 319 A 1 
ATOM 2591 C CD  . LYS A 1 319 ? 44.871  29.489  -24.069 1.00 31.12 319 A 1 
ATOM 2592 C CE  . LYS A 1 319 ? 45.767  28.953  -25.185 1.00 27.31 319 A 1 
ATOM 2593 N NZ  . LYS A 1 319 ? 46.470  30.037  -25.918 1.00 26.17 319 A 1 
ATOM 2594 N N   . SER A 1 320 ? 42.469  27.590  -18.849 1.00 32.05 320 A 1 
ATOM 2595 C CA  . SER A 1 320 ? 42.667  28.082  -17.509 1.00 33.31 320 A 1 
ATOM 2596 C C   . SER A 1 320 ? 44.012  28.804  -17.521 1.00 32.03 320 A 1 
ATOM 2597 O O   . SER A 1 320 ? 45.054  28.153  -17.594 1.00 31.01 320 A 1 
ATOM 2598 C CB  . SER A 1 320 ? 42.657  26.931  -16.486 1.00 33.15 320 A 1 
ATOM 2599 O OG  . SER A 1 320 ? 43.575  25.927  -16.845 1.00 31.08 320 A 1 
ATOM 2600 N N   . SER A 1 321 ? 44.014  30.128  -17.549 1.00 30.42 321 A 1 
ATOM 2601 C CA  . SER A 1 321 ? 45.166  30.929  -17.179 1.00 31.59 321 A 1 
ATOM 2602 C C   . SER A 1 321 ? 45.462  30.596  -15.719 1.00 30.17 321 A 1 
ATOM 2603 O O   . SER A 1 321 ? 44.887  31.190  -14.809 1.00 29.27 321 A 1 
ATOM 2604 C CB  . SER A 1 321 ? 44.872  32.419  -17.384 1.00 31.46 321 A 1 
ATOM 2605 O OG  . SER A 1 321 ? 43.665  32.783  -16.755 1.00 29.47 321 A 1 
ATOM 2606 N N   . GLU A 1 322 ? 46.309  29.582  -15.516 1.00 29.31 322 A 1 
ATOM 2607 C CA  . GLU A 1 322 ? 46.980  29.359  -14.244 1.00 29.79 322 A 1 
ATOM 2608 C C   . GLU A 1 322 ? 47.932  30.533  -14.040 1.00 28.84 322 A 1 
ATOM 2609 O O   . GLU A 1 322 ? 49.098  30.485  -14.415 1.00 27.53 322 A 1 
ATOM 2610 C CB  . GLU A 1 322 ? 47.720  28.014  -14.219 1.00 30.03 322 A 1 
ATOM 2611 C CG  . GLU A 1 322 ? 46.773  26.815  -14.056 1.00 27.86 322 A 1 
ATOM 2612 C CD  . GLU A 1 322 ? 47.514  25.473  -13.954 1.00 27.01 322 A 1 
ATOM 2613 O OE1 . GLU A 1 322 ? 46.934  24.534  -13.359 1.00 24.09 322 A 1 
ATOM 2614 O OE2 . GLU A 1 322 ? 48.638  25.365  -14.502 1.00 29.83 322 A 1 
ATOM 2615 N N   . ASP A 1 323 ? 47.406  31.628  -13.539 1.00 31.83 323 A 1 
ATOM 2616 C CA  . ASP A 1 323 ? 48.249  32.735  -13.132 1.00 33.38 323 A 1 
ATOM 2617 C C   . ASP A 1 323 ? 49.072  32.277  -11.930 1.00 30.91 323 A 1 
ATOM 2618 O O   . ASP A 1 323 ? 48.568  31.741  -10.933 1.00 29.65 323 A 1 
ATOM 2619 C CB  . ASP A 1 323 ? 47.433  34.005  -12.920 1.00 33.76 323 A 1 
ATOM 2620 C CG  . ASP A 1 323 ? 48.132  35.253  -13.476 1.00 31.16 323 A 1 
ATOM 2621 O OD1 . ASP A 1 323 ? 49.318  35.133  -13.865 1.00 32.57 323 A 1 
ATOM 2622 O OD2 . ASP A 1 323 ? 47.464  36.301  -13.518 1.00 31.84 323 A 1 
ATOM 2623 N N   . ASN A 1 324 ? 50.388  32.397  -12.097 1.00 34.00 324 A 1 
ATOM 2624 C CA  . ASN A 1 324 ? 51.412  31.610  -11.420 1.00 37.19 324 A 1 
ATOM 2625 C C   . ASN A 1 324 ? 51.744  32.146  -10.021 1.00 34.45 324 A 1 
ATOM 2626 O O   . ASN A 1 324 ? 52.881  31.984  -9.575  1.00 33.06 324 A 1 
ATOM 2627 C CB  . ASN A 1 324 ? 52.618  31.569  -12.370 1.00 37.14 324 A 1 
ATOM 2628 C CG  . ASN A 1 324 ? 53.301  30.227  -12.527 1.00 33.63 324 A 1 
ATOM 2629 O OD1 . ASN A 1 324 ? 53.081  29.247  -11.839 1.00 34.29 324 A 1 
ATOM 2630 N ND2 . ASN A 1 324 ? 54.204  30.135  -13.474 1.00 34.13 324 A 1 
ATOM 2631 N N   . SER A 1 325 ? 50.853  32.839  -9.363  1.00 33.07 325 A 1 
ATOM 2632 C CA  . SER A 1 325 ? 51.144  33.474  -8.068  1.00 33.86 325 A 1 
ATOM 2633 C C   . SER A 1 325 ? 51.398  32.409  -7.003  1.00 31.87 325 A 1 
ATOM 2634 O O   . SER A 1 325 ? 50.532  32.030  -6.219  1.00 31.70 325 A 1 
ATOM 2635 C CB  . SER A 1 325 ? 50.058  34.481  -7.672  1.00 34.68 325 A 1 
ATOM 2636 O OG  . SER A 1 325 ? 48.809  33.865  -7.498  1.00 33.24 325 A 1 
ATOM 2637 N N   . LYS A 1 326 ? 52.658  31.927  -7.001  1.00 34.20 326 A 1 
ATOM 2638 C CA  . LYS A 1 326 ? 53.241  30.939  -6.087  1.00 37.09 326 A 1 
ATOM 2639 C C   . LYS A 1 326 ? 53.419  31.507  -4.670  1.00 34.10 326 A 1 
ATOM 2640 O O   . LYS A 1 326 ? 54.492  31.337  -4.090  1.00 33.57 326 A 1 
ATOM 2641 C CB  . LYS A 1 326 ? 54.610  30.480  -6.617  1.00 37.66 326 A 1 
ATOM 2642 C CG  . LYS A 1 326 ? 54.593  29.541  -7.822  1.00 35.24 326 A 1 
ATOM 2643 C CD  . LYS A 1 326 ? 56.041  29.161  -8.127  1.00 35.05 326 A 1 
ATOM 2644 C CE  . LYS A 1 326 ? 56.122  28.135  -9.246  1.00 30.81 326 A 1 
ATOM 2645 N NZ  . LYS A 1 326 ? 57.533  27.792  -9.568  1.00 29.64 326 A 1 
ATOM 2646 N N   . THR A 1 327 ? 52.468  32.205  -4.124  1.00 34.70 327 A 1 
ATOM 2647 C CA  . THR A 1 327 ? 52.618  32.661  -2.742  1.00 37.36 327 A 1 
ATOM 2648 C C   . THR A 1 327 ? 52.732  31.433  -1.849  1.00 35.34 327 A 1 
ATOM 2649 O O   . THR A 1 327 ? 51.805  30.644  -1.700  1.00 34.35 327 A 1 
ATOM 2650 C CB  . THR A 1 327 ? 51.520  33.626  -2.284  1.00 36.47 327 A 1 
ATOM 2651 O OG1 . THR A 1 327 ? 50.501  33.775  -3.241  1.00 33.93 327 A 1 
ATOM 2652 C CG2 . THR A 1 327 ? 52.109  35.008  -2.047  1.00 36.82 327 A 1 
ATOM 2653 N N   . PHE A 1 328 ? 53.954  31.282  -1.285  1.00 32.58 328 A 1 
ATOM 2654 C CA  . PHE A 1 328 ? 54.488  30.121  -0.562  1.00 34.16 328 A 1 
ATOM 2655 C C   . PHE A 1 328 ? 53.807  29.837  0.792   1.00 31.43 328 A 1 
ATOM 2656 O O   . PHE A 1 328 ? 54.427  29.216  1.652   1.00 32.28 328 A 1 
ATOM 2657 C CB  . PHE A 1 328 ? 55.988  30.376  -0.354  1.00 35.54 328 A 1 
ATOM 2658 C CG  . PHE A 1 328 ? 56.910  29.569  -1.249  1.00 36.29 328 A 1 
ATOM 2659 C CD1 . PHE A 1 328 ? 57.410  28.339  -0.794  1.00 36.26 328 A 1 
ATOM 2660 C CD2 . PHE A 1 328 ? 57.327  30.078  -2.492  1.00 37.06 328 A 1 
ATOM 2661 C CE1 . PHE A 1 328 ? 58.325  27.621  -1.579  1.00 33.16 328 A 1 
ATOM 2662 C CE2 . PHE A 1 328 ? 58.237  29.357  -3.274  1.00 32.81 328 A 1 
ATOM 2663 C CZ  . PHE A 1 328 ? 58.750  28.124  -2.823  1.00 34.65 328 A 1 
ATOM 2664 N N   . SER A 1 329 ? 52.592  30.336  1.028   1.00 31.52 329 A 1 
ATOM 2665 C CA  . SER A 1 329 ? 51.992  30.262  2.364   1.00 32.77 329 A 1 
ATOM 2666 C C   . SER A 1 329 ? 51.915  28.821  2.858   1.00 30.53 329 A 1 
ATOM 2667 O O   . SER A 1 329 ? 51.628  27.898  2.097   1.00 31.19 329 A 1 
ATOM 2668 C CB  . SER A 1 329 ? 50.625  30.941  2.402   1.00 34.20 329 A 1 
ATOM 2669 O OG  . SER A 1 329 ? 49.728  30.339  1.508   1.00 32.31 329 A 1 
ATOM 2670 N N   . ALA A 1 330 ? 52.249  28.659  4.136   1.00 33.02 330 A 1 
ATOM 2671 C CA  . ALA A 1 330 ? 52.578  27.394  4.769   1.00 33.67 330 A 1 
ATOM 2672 C C   . ALA A 1 330 ? 51.563  26.289  4.448   1.00 32.92 330 A 1 
ATOM 2673 O O   . ALA A 1 330 ? 50.361  26.414  4.673   1.00 32.42 330 A 1 
ATOM 2674 C CB  . ALA A 1 330 ? 52.704  27.629  6.274   1.00 33.30 330 A 1 
ATOM 2675 N N   . SER A 1 331 ? 52.130  25.182  3.975   1.00 26.35 331 A 1 
ATOM 2676 C CA  . SER A 1 331 ? 51.454  23.931  3.659   1.00 27.13 331 A 1 
ATOM 2677 C C   . SER A 1 331 ? 51.010  23.211  4.933   1.00 26.32 331 A 1 
ATOM 2678 O O   . SER A 1 331 ? 51.470  22.106  5.212   1.00 26.15 331 A 1 
ATOM 2679 C CB  . SER A 1 331 ? 52.383  23.051  2.831   1.00 26.85 331 A 1 
ATOM 2680 O OG  . SER A 1 331 ? 53.522  22.697  3.590   1.00 25.47 331 A 1 
ATOM 2681 N N   . HIS A 1 332 ? 50.149  23.810  5.719   1.00 27.09 332 A 1 
ATOM 2682 C CA  . HIS A 1 332 ? 49.306  22.991  6.552   1.00 28.46 332 A 1 
ATOM 2683 C C   . HIS A 1 332 ? 48.451  22.183  5.583   1.00 27.92 332 A 1 
ATOM 2684 O O   . HIS A 1 332 ? 47.431  22.641  5.082   1.00 26.47 332 A 1 
ATOM 2685 C CB  . HIS A 1 332 ? 48.503  23.811  7.571   1.00 27.50 332 A 1 
ATOM 2686 C CG  . HIS A 1 332 ? 49.267  23.986  8.850   1.00 25.28 332 A 1 
ATOM 2687 N ND1 . HIS A 1 332 ? 49.639  22.972  9.711   1.00 24.34 332 A 1 
ATOM 2688 C CD2 . HIS A 1 332 ? 49.746  25.149  9.374   1.00 24.33 332 A 1 
ATOM 2689 C CE1 . HIS A 1 332 ? 50.324  23.523  10.721  1.00 25.34 332 A 1 
ATOM 2690 N NE2 . HIS A 1 332 ? 50.422  24.843  10.558  1.00 25.33 332 A 1 
ATOM 2691 N N   . ASN A 1 333 ? 48.966  20.978  5.301   1.00 26.92 333 A 1 
ATOM 2692 C CA  . ASN A 1 333 ? 48.282  19.874  4.660   1.00 28.06 333 A 1 
ATOM 2693 C C   . ASN A 1 333 ? 47.084  19.479  5.531   1.00 27.21 333 A 1 
ATOM 2694 O O   . ASN A 1 333 ? 47.042  18.403  6.122   1.00 25.92 333 A 1 
ATOM 2695 C CB  . ASN A 1 333 ? 49.254  18.690  4.451   1.00 27.04 333 A 1 
ATOM 2696 C CG  . ASN A 1 333 ? 50.147  18.803  3.233   1.00 23.74 333 A 1 
ATOM 2697 O OD1 . ASN A 1 333 ? 49.870  19.505  2.287   1.00 23.79 333 A 1 
ATOM 2698 N ND2 . ASN A 1 333 ? 51.231  18.067  3.205   1.00 23.67 333 A 1 
ATOM 2699 N N   . VAL A 1 334 ? 46.133  20.369  5.630   1.00 29.83 334 A 1 
ATOM 2700 C CA  . VAL A 1 334 ? 44.757  19.958  5.779   1.00 30.60 334 A 1 
ATOM 2701 C C   . VAL A 1 334 ? 44.480  19.262  4.457   1.00 30.30 334 A 1 
ATOM 2702 O O   . VAL A 1 334 ? 44.060  19.895  3.499   1.00 29.31 334 A 1 
ATOM 2703 C CB  . VAL A 1 334 ? 43.806  21.136  6.033   1.00 29.28 334 A 1 
ATOM 2704 C CG1 . VAL A 1 334 ? 42.385  20.629  6.275   1.00 25.58 334 A 1 
ATOM 2705 C CG2 . VAL A 1 334 ? 44.235  21.943  7.264   1.00 27.30 334 A 1 
ATOM 2706 N N   . GLU A 1 335 ? 44.850  17.967  4.378   1.00 29.17 335 A 1 
ATOM 2707 C CA  . GLU A 1 335 ? 44.454  17.093  3.292   1.00 29.77 335 A 1 
ATOM 2708 C C   . GLU A 1 335 ? 42.947  17.278  3.182   1.00 29.39 335 A 1 
ATOM 2709 O O   . GLU A 1 335 ? 42.176  16.815  4.026   1.00 28.00 335 A 1 
ATOM 2710 C CB  . GLU A 1 335 ? 44.806  15.630  3.555   1.00 29.72 335 A 1 
ATOM 2711 C CG  . GLU A 1 335 ? 46.265  15.293  3.228   1.00 27.09 335 A 1 
ATOM 2712 C CD  . GLU A 1 335 ? 46.545  13.785  3.327   1.00 25.94 335 A 1 
ATOM 2713 O OE1 . GLU A 1 335 ? 47.524  13.344  2.696   1.00 23.80 335 A 1 
ATOM 2714 O OE2 . GLU A 1 335 ? 45.760  13.085  4.008   1.00 27.18 335 A 1 
ATOM 2715 N N   . ALA A 1 336 ? 42.580  18.090  2.188   1.00 34.20 336 A 1 
ATOM 2716 C CA  . ALA A 1 336 ? 41.199  18.304  1.863   1.00 34.96 336 A 1 
ATOM 2717 C C   . ALA A 1 336 ? 40.677  16.907  1.591   1.00 34.38 336 A 1 
ATOM 2718 O O   . ALA A 1 336 ? 41.099  16.278  0.622   1.00 33.36 336 A 1 
ATOM 2719 C CB  . ALA A 1 336 ? 41.102  19.233  0.647   1.00 34.51 336 A 1 
ATOM 2720 N N   . THR A 1 337 ? 39.885  16.382  2.497   1.00 38.50 337 A 1 
ATOM 2721 C CA  . THR A 1 337 ? 39.380  15.024  2.416   1.00 38.90 337 A 1 
ATOM 2722 C C   . THR A 1 337 ? 38.669  14.898  1.085   1.00 37.70 337 A 1 
ATOM 2723 O O   . THR A 1 337 ? 37.543  15.365  0.913   1.00 36.58 337 A 1 
ATOM 2724 C CB  . THR A 1 337 ? 38.453  14.686  3.601   1.00 37.85 337 A 1 
ATOM 2725 O OG1 . THR A 1 337 ? 37.873  15.846  4.148   1.00 35.80 337 A 1 
ATOM 2726 C CG2 . THR A 1 337 ? 39.218  13.999  4.717   1.00 36.41 337 A 1 
ATOM 2727 N N   . SER A 1 338 ? 39.377  14.332  0.115   1.00 38.72 338 A 1 
ATOM 2728 C CA  . SER A 1 338 ? 39.002  14.227  -1.290  1.00 39.84 338 A 1 
ATOM 2729 C C   . SER A 1 338 ? 37.852  13.248  -1.496  1.00 38.75 338 A 1 
ATOM 2730 O O   . SER A 1 338 ? 37.589  12.830  -2.613  1.00 38.10 338 A 1 
ATOM 2731 C CB  . SER A 1 338 ? 40.233  13.806  -2.104  1.00 39.18 338 A 1 
ATOM 2732 O OG  . SER A 1 338 ? 40.694  12.557  -1.664  1.00 36.70 338 A 1 
ATOM 2733 N N   . MET A 1 339 ? 37.193  12.877  -0.425  1.00 36.30 339 A 1 
ATOM 2734 C CA  . MET A 1 339 ? 36.191  11.826  -0.295  1.00 36.03 339 A 1 
ATOM 2735 C C   . MET A 1 339 ? 35.235  11.774  -1.479  1.00 34.89 339 A 1 
ATOM 2736 O O   . MET A 1 339 ? 35.222  10.816  -2.219  1.00 34.05 339 A 1 
ATOM 2737 C CB  . MET A 1 339 ? 35.383  12.032  0.995   1.00 35.57 339 A 1 
ATOM 2738 C CG  . MET A 1 339 ? 36.059  11.478  2.233   1.00 33.35 339 A 1 
ATOM 2739 S SD  . MET A 1 339 ? 34.923  11.426  3.646   1.00 32.41 339 A 1 
ATOM 2740 C CE  . MET A 1 339 ? 36.026  10.727  4.889   1.00 30.17 339 A 1 
ATOM 2741 N N   . PHE A 1 340 ? 34.404  12.772  -1.595  1.00 39.38 340 A 1 
ATOM 2742 C CA  . PHE A 1 340 ? 33.280  12.722  -2.518  1.00 39.79 340 A 1 
ATOM 2743 C C   . PHE A 1 340 ? 33.517  13.551  -3.772  1.00 38.00 340 A 1 
ATOM 2744 O O   . PHE A 1 340 ? 32.629  14.251  -4.249  1.00 37.03 340 A 1 
ATOM 2745 C CB  . PHE A 1 340 ? 31.999  13.128  -1.824  1.00 39.25 340 A 1 
ATOM 2746 C CG  . PHE A 1 340 ? 31.483  12.089  -0.881  1.00 37.61 340 A 1 
ATOM 2747 C CD1 . PHE A 1 340 ? 30.678  11.046  -1.383  1.00 36.01 340 A 1 
ATOM 2748 C CD2 . PHE A 1 340 ? 31.720  12.236  0.488   1.00 35.49 340 A 1 
ATOM 2749 C CE1 . PHE A 1 340 ? 30.022  10.205  -0.486  1.00 33.57 340 A 1 
ATOM 2750 C CE2 . PHE A 1 340 ? 31.059  11.394  1.377   1.00 32.42 340 A 1 
ATOM 2751 C CZ  . PHE A 1 340 ? 30.199  10.400  0.892   1.00 32.53 340 A 1 
ATOM 2752 N N   . GLN A 1 341 ? 34.699  13.434  -4.345  1.00 41.57 341 A 1 
ATOM 2753 C CA  . GLN A 1 341 ? 34.702  13.434  -5.784  1.00 41.83 341 A 1 
ATOM 2754 C C   . GLN A 1 341 ? 34.170  12.054  -6.194  1.00 39.80 341 A 1 
ATOM 2755 O O   . GLN A 1 341 ? 34.951  11.132  -6.342  1.00 38.24 341 A 1 
ATOM 2756 C CB  . GLN A 1 341 ? 36.090  13.751  -6.328  1.00 40.84 341 A 1 
ATOM 2757 C CG  . GLN A 1 341 ? 36.487  15.215  -6.099  1.00 38.03 341 A 1 
ATOM 2758 C CD  . GLN A 1 341 ? 37.770  15.600  -6.836  1.00 36.32 341 A 1 
ATOM 2759 O OE1 . GLN A 1 341 ? 38.439  14.798  -7.453  1.00 34.58 341 A 1 
ATOM 2760 N NE2 . GLN A 1 341 ? 38.145  16.861  -6.806  1.00 34.57 341 A 1 
ATOM 2761 N N   . LEU A 1 342 ? 32.850  11.878  -6.267  1.00 35.42 342 A 1 
ATOM 2762 C CA  . LEU A 1 342 ? 32.244  10.892  -7.161  1.00 32.13 342 A 1 
ATOM 2763 C C   . LEU A 1 342 ? 32.216  11.476  -8.578  1.00 29.00 342 A 1 
ATOM 2764 O O   . LEU A 1 342 ? 32.077  12.706  -8.733  1.00 26.54 342 A 1 
ATOM 2765 C CB  . LEU A 1 342 ? 30.864  10.429  -6.659  1.00 31.81 342 A 1 
ATOM 2766 C CG  . LEU A 1 342 ? 30.895  9.110   -5.848  1.00 30.89 342 A 1 
ATOM 2767 C CD1 . LEU A 1 342 ? 29.602  8.938   -5.080  1.00 30.28 342 A 1 
ATOM 2768 C CD2 . LEU A 1 342 ? 31.083  7.895   -6.746  1.00 30.36 342 A 1 
ATOM 2769 O OXT . LEU A 1 342 ? 32.321  10.628  -9.525  1.00 29.44 342 A 1 
ATOM 2770 N N   . ILE B 2 1   ? -25.803 9.648   19.777  1.00 52.56 1   B 1 
ATOM 2771 C CA  . ILE B 2 1   ? -25.868 8.247   19.302  1.00 61.77 1   B 1 
ATOM 2772 C C   . ILE B 2 1   ? -26.318 7.404   20.486  1.00 65.76 1   B 1 
ATOM 2773 O O   . ILE B 2 1   ? -25.719 7.502   21.554  1.00 62.39 1   B 1 
ATOM 2774 C CB  . ILE B 2 1   ? -24.522 7.780   18.712  1.00 58.17 1   B 1 
ATOM 2775 C CG1 . ILE B 2 1   ? -24.134 8.682   17.518  1.00 51.05 1   B 1 
ATOM 2776 C CG2 . ILE B 2 1   ? -24.610 6.305   18.295  1.00 48.82 1   B 1 
ATOM 2777 C CD1 . ILE B 2 1   ? -22.716 8.424   16.980  1.00 43.38 1   B 1 
ATOM 2778 N N   . ILE B 2 2   ? -27.416 6.685   20.344  1.00 63.19 2   B 1 
ATOM 2779 C CA  . ILE B 2 2   ? -27.930 5.793   21.382  1.00 68.28 2   B 1 
ATOM 2780 C C   . ILE B 2 2   ? -27.616 4.380   20.911  1.00 68.12 2   B 1 
ATOM 2781 O O   . ILE B 2 2   ? -28.161 3.944   19.902  1.00 67.01 2   B 1 
ATOM 2782 C CB  . ILE B 2 2   ? -29.437 5.999   21.620  1.00 66.41 2   B 1 
ATOM 2783 C CG1 . ILE B 2 2   ? -29.737 7.453   22.056  1.00 60.29 2   B 1 
ATOM 2784 C CG2 . ILE B 2 2   ? -29.934 5.006   22.691  1.00 59.37 2   B 1 
ATOM 2785 C CD1 . ILE B 2 2   ? -31.243 7.764   22.167  1.00 55.45 2   B 1 
ATOM 2786 N N   . ILE B 2 3   ? -26.732 3.698   21.613  1.00 67.38 3   B 1 
ATOM 2787 C CA  . ILE B 2 3   ? -26.438 2.300   21.309  1.00 69.68 3   B 1 
ATOM 2788 C C   . ILE B 2 3   ? -27.507 1.448   21.965  1.00 69.48 3   B 1 
ATOM 2789 O O   . ILE B 2 3   ? -27.597 1.390   23.195  1.00 69.19 3   B 1 
ATOM 2790 C CB  . ILE B 2 3   ? -25.013 1.911   21.746  1.00 68.31 3   B 1 
ATOM 2791 C CG1 . ILE B 2 3   ? -23.969 2.845   21.090  1.00 61.25 3   B 1 
ATOM 2792 C CG2 . ILE B 2 3   ? -24.752 0.443   21.371  1.00 61.01 3   B 1 
ATOM 2793 C CD1 . ILE B 2 3   ? -22.537 2.617   21.580  1.00 55.32 3   B 1 
ATOM 2794 N N   . VAL B 2 4   ? -28.337 0.813   21.161  1.00 70.09 4   B 1 
ATOM 2795 C CA  . VAL B 2 4   ? -29.356 -0.108  21.631  1.00 72.19 4   B 1 
ATOM 2796 C C   . VAL B 2 4   ? -28.877 -1.528  21.388  1.00 72.20 4   B 1 
ATOM 2797 O O   . VAL B 2 4   ? -28.744 -1.955  20.244  1.00 71.21 4   B 1 
ATOM 2798 C CB  . VAL B 2 4   ? -30.720 0.149   20.977  1.00 70.39 4   B 1 
ATOM 2799 C CG1 . VAL B 2 4   ? -31.773 -0.774  21.578  1.00 63.73 4   B 1 
ATOM 2800 C CG2 . VAL B 2 4   ? -31.185 1.596   21.190  1.00 65.62 4   B 1 
ATOM 2801 N N   . GLN B 2 5   ? -28.639 -2.262  22.457  1.00 71.06 5   B 1 
ATOM 2802 C CA  . GLN B 2 5   ? -28.360 -3.689  22.361  1.00 73.36 5   B 1 
ATOM 2803 C C   . GLN B 2 5   ? -29.682 -4.466  22.373  1.00 72.96 5   B 1 
ATOM 2804 O O   . GLN B 2 5   ? -30.492 -4.310  23.280  1.00 72.15 5   B 1 
ATOM 2805 C CB  . GLN B 2 5   ? -27.396 -4.100  23.477  1.00 71.45 5   B 1 
ATOM 2806 C CG  . GLN B 2 5   ? -26.866 -5.520  23.248  1.00 64.01 5   B 1 
ATOM 2807 C CD  . GLN B 2 5   ? -25.768 -5.917  24.242  1.00 58.47 5   B 1 
ATOM 2808 O OE1 . GLN B 2 5   ? -25.424 -5.204  25.169  1.00 53.20 5   B 1 
ATOM 2809 N NE2 . GLN B 2 5   ? -25.179 -7.082  24.081  1.00 50.32 5   B 1 
ATOM 2810 N N   . LEU B 2 6   ? -29.886 -5.279  21.360  1.00 72.72 6   B 1 
ATOM 2811 C CA  . LEU B 2 6   ? -31.072 -6.105  21.259  1.00 73.04 6   B 1 
ATOM 2812 C C   . LEU B 2 6   ? -30.910 -7.347  22.140  1.00 72.31 6   B 1 
ATOM 2813 O O   . LEU B 2 6   ? -29.899 -8.035  22.071  1.00 71.81 6   B 1 
ATOM 2814 C CB  . LEU B 2 6   ? -31.344 -6.482  19.793  1.00 70.96 6   B 1 
ATOM 2815 C CG  . LEU B 2 6   ? -31.522 -5.279  18.850  1.00 68.32 6   B 1 
ATOM 2816 C CD1 . LEU B 2 6   ? -31.831 -5.755  17.433  1.00 63.22 6   B 1 
ATOM 2817 C CD2 . LEU B 2 6   ? -32.661 -4.363  19.288  1.00 66.13 6   B 1 
ATOM 2818 N N   . ILE B 2 7   ? -31.920 -7.602  22.960  1.00 74.14 7   B 1 
ATOM 2819 C CA  . ILE B 2 7   ? -31.964 -8.809  23.796  1.00 74.95 7   B 1 
ATOM 2820 C C   . ILE B 2 7   ? -32.245 -10.039 22.923  1.00 76.05 7   B 1 
ATOM 2821 O O   . ILE B 2 7   ? -31.645 -11.092 23.113  1.00 72.09 7   B 1 
ATOM 2822 C CB  . ILE B 2 7   ? -33.023 -8.657  24.903  1.00 71.97 7   B 1 
ATOM 2823 C CG1 . ILE B 2 7   ? -32.715 -7.416  25.791  1.00 65.52 7   B 1 
ATOM 2824 C CG2 . ILE B 2 7   ? -33.102 -9.929  25.768  1.00 63.22 7   B 1 
ATOM 2825 C CD1 . ILE B 2 7   ? -33.842 -7.081  26.786  1.00 56.71 7   B 1 
ATOM 2826 N N   . GLU B 2 8   ? -33.159 -9.885  21.982  1.00 75.93 8   B 1 
ATOM 2827 C CA  . GLU B 2 8   ? -33.490 -10.901 20.995  1.00 77.72 8   B 1 
ATOM 2828 C C   . GLU B 2 8   ? -32.941 -10.461 19.643  1.00 78.39 8   B 1 
ATOM 2829 O O   . GLU B 2 8   ? -33.423 -9.473  19.088  1.00 75.52 8   B 1 
ATOM 2830 C CB  . GLU B 2 8   ? -35.006 -11.117 20.941  1.00 75.27 8   B 1 
ATOM 2831 C CG  . GLU B 2 8   ? -35.517 -11.948 22.123  1.00 67.53 8   B 1 
ATOM 2832 C CD  . GLU B 2 8   ? -37.037 -11.885 22.283  1.00 61.69 8   B 1 
ATOM 2833 O OE1 . GLU B 2 8   ? -37.536 -12.225 23.372  1.00 54.94 8   B 1 
ATOM 2834 O OE2 . GLU B 2 8   ? -37.732 -11.325 21.412  1.00 57.31 8   B 1 
ATOM 2835 N N   . PRO B 2 9   ? -31.938 -11.155 19.103  1.00 79.23 9   B 1 
ATOM 2836 C CA  . PRO B 2 9   ? -31.403 -10.826 17.798  1.00 79.74 9   B 1 
ATOM 2837 C C   . PRO B 2 9   ? -32.454 -11.086 16.719  1.00 81.11 9   B 1 
ATOM 2838 O O   . PRO B 2 9   ? -33.132 -12.115 16.726  1.00 79.23 9   B 1 
ATOM 2839 C CB  . PRO B 2 9   ? -30.156 -11.691 17.646  1.00 77.64 9   B 1 
ATOM 2840 C CG  . PRO B 2 9   ? -30.437 -12.897 18.526  1.00 74.13 9   B 1 
ATOM 2841 C CD  . PRO B 2 9   ? -31.261 -12.314 19.667  1.00 77.12 9   B 1 
ATOM 2842 N N   . VAL B 2 10  ? -32.578 -10.154 15.783  1.00 79.96 10  B 1 
ATOM 2843 C CA  . VAL B 2 10  ? -33.479 -10.302 14.642  1.00 81.05 10  B 1 
ATOM 2844 C C   . VAL B 2 10  ? -32.730 -10.966 13.499  1.00 81.22 10  B 1 
ATOM 2845 O O   . VAL B 2 10  ? -31.722 -10.438 13.028  1.00 79.53 10  B 1 
ATOM 2846 C CB  . VAL B 2 10  ? -34.080 -8.957  14.206  1.00 80.44 10  B 1 
ATOM 2847 C CG1 . VAL B 2 10  ? -35.062 -9.136  13.048  1.00 72.00 10  B 1 
ATOM 2848 C CG2 . VAL B 2 10  ? -34.847 -8.325  15.362  1.00 73.10 10  B 1 
ATOM 2849 N N   . ASN B 2 11  ? -33.220 -12.115 13.063  1.00 82.56 11  B 1 
ATOM 2850 C CA  . ASN B 2 11  ? -32.627 -12.840 11.948  1.00 82.87 11  B 1 
ATOM 2851 C C   . ASN B 2 11  ? -32.897 -12.110 10.626  1.00 82.45 11  B 1 
ATOM 2852 O O   . ASN B 2 11  ? -34.041 -11.798 10.297  1.00 80.99 11  B 1 
ATOM 2853 C CB  . ASN B 2 11  ? -33.135 -14.296 11.962  1.00 81.44 11  B 1 
ATOM 2854 C CG  . ASN B 2 11  ? -32.399 -15.204 10.985  1.00 77.22 11  B 1 
ATOM 2855 O OD1 . ASN B 2 11  ? -31.646 -14.781 10.133  1.00 66.91 11  B 1 
ATOM 2856 N ND2 . ASN B 2 11  ? -32.600 -16.496 11.076  1.00 68.02 11  B 1 
ATOM 2857 N N   . ILE B 2 12  ? -31.843 -11.872 9.898   1.00 80.69 12  B 1 
ATOM 2858 C CA  . ILE B 2 12  ? -31.858 -11.404 8.511   1.00 80.74 12  B 1 
ATOM 2859 C C   . ILE B 2 12  ? -31.391 -12.555 7.640   1.00 81.14 12  B 1 
ATOM 2860 O O   . ILE B 2 12  ? -30.265 -13.034 7.783   1.00 79.84 12  B 1 
ATOM 2861 C CB  . ILE B 2 12  ? -30.968 -10.168 8.316   1.00 78.26 12  B 1 
ATOM 2862 C CG1 . ILE B 2 12  ? -31.469 -9.006  9.190   1.00 71.10 12  B 1 
ATOM 2863 C CG2 . ILE B 2 12  ? -30.960 -9.768  6.833   1.00 70.46 12  B 1 
ATOM 2864 C CD1 . ILE B 2 12  ? -30.727 -7.696  8.909   1.00 66.81 12  B 1 
ATOM 2865 N N   . THR B 2 13  ? -32.229 -12.956 6.711   1.00 82.20 13  B 1 
ATOM 2866 C CA  . THR B 2 13  ? -31.873 -13.947 5.700   1.00 82.31 13  B 1 
ATOM 2867 C C   . THR B 2 13  ? -31.608 -13.236 4.390   1.00 82.81 13  B 1 
ATOM 2868 O O   . THR B 2 13  ? -32.539 -12.766 3.750   1.00 81.67 13  B 1 
ATOM 2869 C CB  . THR B 2 13  ? -32.970 -14.995 5.549   1.00 81.41 13  B 1 
ATOM 2870 O OG1 . THR B 2 13  ? -33.223 -15.637 6.766   1.00 72.22 13  B 1 
ATOM 2871 C CG2 . THR B 2 13  ? -32.559 -16.073 4.551   1.00 70.79 13  B 1 
ATOM 2872 N N   . CYS B 2 14  ? -30.356 -13.192 3.990   1.00 82.04 14  B 1 
ATOM 2873 C CA  . CYS B 2 14  ? -29.962 -12.601 2.723   1.00 80.81 14  B 1 
ATOM 2874 C C   . CYS B 2 14  ? -29.777 -13.680 1.669   1.00 81.09 14  B 1 
ATOM 2875 O O   . CYS B 2 14  ? -29.126 -14.695 1.917   1.00 79.35 14  B 1 
ATOM 2876 C CB  . CYS B 2 14  ? -28.708 -11.752 2.904   1.00 79.65 14  B 1 
ATOM 2877 S SG  . CYS B 2 14  ? -28.907 -10.445 4.137   1.00 75.88 14  B 1 
ATOM 2878 N N   . ILE B 2 15  ? -30.363 -13.445 0.520   1.00 79.06 15  B 1 
ATOM 2879 C CA  . ILE B 2 15  ? -30.317 -14.358 -0.609  1.00 78.80 15  B 1 
ATOM 2880 C C   . ILE B 2 15  ? -29.633 -13.637 -1.753  1.00 78.67 15  B 1 
ATOM 2881 O O   . ILE B 2 15  ? -30.076 -12.567 -2.181  1.00 77.36 15  B 1 
ATOM 2882 C CB  . ILE B 2 15  ? -31.722 -14.864 -0.985  1.00 77.55 15  B 1 
ATOM 2883 C CG1 . ILE B 2 15  ? -32.403 -15.552 0.227   1.00 71.17 15  B 1 
ATOM 2884 C CG2 . ILE B 2 15  ? -31.628 -15.829 -2.179  1.00 71.10 15  B 1 
ATOM 2885 C CD1 . ILE B 2 15  ? -33.874 -15.930 -0.008  1.00 66.04 15  B 1 
ATOM 2886 N N   . ARG B 2 16  ? -28.583 -14.229 -2.239  1.00 72.82 16  B 1 
ATOM 2887 C CA  . ARG B 2 16  ? -27.921 -13.802 -3.461  1.00 71.63 16  B 1 
ATOM 2888 C C   . ARG B 2 16  ? -28.223 -14.792 -4.569  1.00 71.48 16  B 1 
ATOM 2889 O O   . ARG B 2 16  ? -27.704 -15.909 -4.521  1.00 69.66 16  B 1 
ATOM 2890 C CB  . ARG B 2 16  ? -26.424 -13.693 -3.208  1.00 68.61 16  B 1 
ATOM 2891 C CG  . ARG B 2 16  ? -25.764 -13.032 -4.410  1.00 63.29 16  B 1 
ATOM 2892 C CD  . ARG B 2 16  ? -24.268 -13.256 -4.368  1.00 61.48 16  B 1 
ATOM 2893 N NE  . ARG B 2 16  ? -23.939 -14.614 -4.817  1.00 57.54 16  B 1 
ATOM 2894 C CZ  . ARG B 2 16  ? -22.733 -15.060 -5.022  1.00 53.63 16  B 1 
ATOM 2895 N NH1 . ARG B 2 16  ? -21.719 -14.313 -4.780  1.00 51.36 16  B 1 
ATOM 2896 N NH2 . ARG B 2 16  ? -22.524 -16.255 -5.472  1.00 49.48 16  B 1 
ATOM 2897 N N   . PRO B 2 17  ? -29.033 -14.416 -5.549  1.00 71.35 17  B 1 
ATOM 2898 C CA  . PRO B 2 17  ? -29.195 -15.220 -6.744  1.00 68.43 17  B 1 
ATOM 2899 C C   . PRO B 2 17  ? -27.985 -15.045 -7.673  1.00 66.18 17  B 1 
ATOM 2900 O O   . PRO B 2 17  ? -27.261 -14.051 -7.622  1.00 61.34 17  B 1 
ATOM 2901 C CB  . PRO B 2 17  ? -30.495 -14.713 -7.368  1.00 66.39 17  B 1 
ATOM 2902 C CG  . PRO B 2 17  ? -30.473 -13.240 -7.018  1.00 65.90 17  B 1 
ATOM 2903 C CD  . PRO B 2 17  ? -29.809 -13.199 -5.645  1.00 68.85 17  B 1 
ATOM 2904 N N   . GLY B 2 18  ? -27.805 -16.013 -8.556  1.00 61.72 18  B 1 
ATOM 2905 C CA  . GLY B 2 18  ? -26.848 -15.919 -9.649  1.00 59.07 18  B 1 
ATOM 2906 C C   . GLY B 2 18  ? -25.466 -16.502 -9.354  1.00 59.64 18  B 1 
ATOM 2907 O O   . GLY B 2 18  ? -25.169 -16.987 -8.267  1.00 54.76 18  B 1 
ATOM 2908 N N   . ASN B 2 19  ? -24.629 -16.481 -10.386 1.00 53.80 19  B 1 
ATOM 2909 C CA  . ASN B 2 19  ? -23.259 -16.954 -10.321 1.00 52.89 19  B 1 
ATOM 2910 C C   . ASN B 2 19  ? -22.334 -15.776 -10.018 1.00 54.20 19  B 1 
ATOM 2911 O O   . ASN B 2 19  ? -22.383 -14.764 -10.714 1.00 50.42 19  B 1 
ATOM 2912 C CB  . ASN B 2 19  ? -22.877 -17.635 -11.649 1.00 47.53 19  B 1 
ATOM 2913 C CG  . ASN B 2 19  ? -23.536 -18.988 -11.841 1.00 43.35 19  B 1 
ATOM 2914 O OD1 . ASN B 2 19  ? -23.890 -19.702 -10.931 1.00 39.36 19  B 1 
ATOM 2915 N ND2 . ASN B 2 19  ? -23.677 -19.419 -13.083 1.00 38.32 19  B 1 
ATOM 2916 N N   . ASN B 2 20  ? -21.444 -15.940 -9.069  1.00 54.67 20  B 1 
ATOM 2917 C CA  . ASN B 2 20  ? -20.365 -14.986 -8.896  1.00 54.26 20  B 1 
ATOM 2918 C C   . ASN B 2 20  ? -19.244 -15.265 -9.870  1.00 56.10 20  B 1 
ATOM 2919 O O   . ASN B 2 20  ? -18.693 -16.361 -9.895  1.00 53.36 20  B 1 
ATOM 2920 C CB  . ASN B 2 20  ? -19.839 -15.002 -7.460  1.00 49.56 20  B 1 
ATOM 2921 C CG  . ASN B 2 20  ? -20.596 -14.033 -6.599  1.00 45.24 20  B 1 
ATOM 2922 O OD1 . ASN B 2 20  ? -21.520 -13.370 -7.002  1.00 41.55 20  B 1 
ATOM 2923 N ND2 . ASN B 2 20  ? -20.206 -13.900 -5.353  1.00 40.47 20  B 1 
ATOM 2924 N N   . THR B 2 21  ? -18.840 -14.233 -10.584 1.00 55.73 21  B 1 
ATOM 2925 C CA  . THR B 2 21  ? -17.516 -14.221 -11.183 1.00 55.56 21  B 1 
ATOM 2926 C C   . THR B 2 21  ? -16.624 -13.366 -10.311 1.00 56.98 21  B 1 
ATOM 2927 O O   . THR B 2 21  ? -16.979 -12.261 -9.915  1.00 53.94 21  B 1 
ATOM 2928 C CB  . THR B 2 21  ? -17.514 -13.686 -12.604 1.00 51.27 21  B 1 
ATOM 2929 O OG1 . THR B 2 21  ? -17.980 -12.373 -12.598 1.00 47.11 21  B 1 
ATOM 2930 C CG2 . THR B 2 21  ? -18.358 -14.579 -13.518 1.00 44.96 21  B 1 
ATOM 2931 N N   . ARG B 2 22  ? -15.459 -13.894 -10.004 1.00 56.89 22  B 1 
ATOM 2932 C CA  . ARG B 2 22  ? -14.424 -13.178 -9.275  1.00 57.63 22  B 1 
ATOM 2933 C C   . ARG B 2 22  ? -13.442 -12.625 -10.284 1.00 60.99 22  B 1 
ATOM 2934 O O   . ARG B 2 22  ? -12.892 -13.390 -11.069 1.00 59.38 22  B 1 
ATOM 2935 C CB  . ARG B 2 22  ? -13.763 -14.114 -8.266  1.00 53.15 22  B 1 
ATOM 2936 C CG  . ARG B 2 22  ? -14.751 -14.465 -7.147  1.00 48.97 22  B 1 
ATOM 2937 C CD  . ARG B 2 22  ? -14.124 -15.423 -6.145  1.00 45.96 22  B 1 
ATOM 2938 N NE  . ARG B 2 22  ? -15.031 -15.646 -5.006  1.00 42.22 22  B 1 
ATOM 2939 C CZ  . ARG B 2 22  ? -14.858 -16.531 -4.035  1.00 38.48 22  B 1 
ATOM 2940 N NH1 . ARG B 2 22  ? -13.836 -17.333 -4.019  1.00 36.80 22  B 1 
ATOM 2941 N NH2 . ARG B 2 22  ? -15.714 -16.624 -3.064  1.00 34.17 22  B 1 
ATOM 2942 N N   . THR B 2 23  ? -13.231 -11.332 -10.250 1.00 62.11 23  B 1 
ATOM 2943 C CA  . THR B 2 23  ? -12.178 -10.676 -11.019 1.00 63.13 23  B 1 
ATOM 2944 C C   . THR B 2 23  ? -11.033 -10.360 -10.079 1.00 64.27 23  B 1 
ATOM 2945 O O   . THR B 2 23  ? -11.182 -9.628  -9.097  1.00 62.08 23  B 1 
ATOM 2946 C CB  . THR B 2 23  ? -12.681 -9.424  -11.743 1.00 61.36 23  B 1 
ATOM 2947 O OG1 . THR B 2 23  ? -13.455 -8.619  -10.884 1.00 57.18 23  B 1 
ATOM 2948 C CG2 . THR B 2 23  ? -13.551 -9.799  -12.935 1.00 55.71 23  B 1 
ATOM 2949 N N   . SER B 2 24  ? -9.884  -10.939 -10.348 1.00 64.84 24  B 1 
ATOM 2950 C CA  . SER B 2 24  ? -8.694  -10.606 -9.600  1.00 63.65 24  B 1 
ATOM 2951 C C   . SER B 2 24  ? -8.204  -9.222  -9.983  1.00 64.32 24  B 1 
ATOM 2952 O O   . SER B 2 24  ? -8.002  -8.910  -11.163 1.00 63.80 24  B 1 
ATOM 2953 C CB  . SER B 2 24  ? -7.592  -11.631 -9.814  1.00 60.67 24  B 1 
ATOM 2954 O OG  . SER B 2 24  ? -7.159  -11.648 -11.151 1.00 56.16 24  B 1 
ATOM 2955 N N   . ILE B 2 25  ? -7.931  -8.410  -8.978  1.00 66.07 25  B 1 
ATOM 2956 C CA  . ILE B 2 25  ? -7.170  -7.194  -9.179  1.00 63.55 25  B 1 
ATOM 2957 C C   . ILE B 2 25  ? -5.715  -7.558  -9.027  1.00 62.46 25  B 1 
ATOM 2958 O O   . ILE B 2 25  ? -5.251  -8.029  -7.987  1.00 57.58 25  B 1 
ATOM 2959 C CB  . ILE B 2 25  ? -7.617  -6.070  -8.252  1.00 59.48 25  B 1 
ATOM 2960 C CG1 . ILE B 2 25  ? -9.102  -5.778  -8.564  1.00 55.40 25  B 1 
ATOM 2961 C CG2 . ILE B 2 25  ? -6.733  -4.835  -8.486  1.00 54.96 25  B 1 
ATOM 2962 C CD1 . ILE B 2 25  ? -9.676  -4.652  -7.735  1.00 50.59 25  B 1 
ATOM 2963 N N   . ARG B 2 26  ? -5.005  -7.338  -10.113 1.00 63.14 26  B 1 
ATOM 2964 C CA  . ARG B 2 26  ? -3.589  -7.588  -10.112 1.00 60.75 26  B 1 
ATOM 2965 C C   . ARG B 2 26  ? -2.876  -6.471  -9.382  1.00 62.86 26  B 1 
ATOM 2966 O O   . ARG B 2 26  ? -2.970  -5.312  -9.752  1.00 58.48 26  B 1 
ATOM 2967 C CB  . ARG B 2 26  ? -3.095  -7.735  -11.531 1.00 52.50 26  B 1 
ATOM 2968 C CG  . ARG B 2 26  ? -1.707  -8.371  -11.445 1.00 45.80 26  B 1 
ATOM 2969 C CD  . ARG B 2 26  ? -1.220  -8.617  -12.837 1.00 42.22 26  B 1 
ATOM 2970 N NE  . ARG B 2 26  ? -0.058  -9.479  -12.769 1.00 37.60 26  B 1 
ATOM 2971 C CZ  . ARG B 2 26  ? 1.002   -9.345  -13.507 1.00 33.97 26  B 1 
ATOM 2972 N NH1 . ARG B 2 26  ? 1.126   -8.374  -14.352 1.00 32.40 26  B 1 
ATOM 2973 N NH2 . ARG B 2 26  ? 1.941   -10.224 -13.411 1.00 30.15 26  B 1 
ATOM 2974 N N   . ILE B 2 27  ? -2.092  -6.897  -8.408  1.00 62.93 27  B 1 
ATOM 2975 C CA  . ILE B 2 27  ? -1.212  -6.030  -7.649  1.00 61.49 27  B 1 
ATOM 2976 C C   . ILE B 2 27  ? 0.209   -6.427  -8.006  1.00 65.07 27  B 1 
ATOM 2977 O O   . ILE B 2 27  ? 0.480   -7.598  -8.289  1.00 59.05 27  B 1 
ATOM 2978 C CB  . ILE B 2 27  ? -1.532  -6.161  -6.155  1.00 53.58 27  B 1 
ATOM 2979 C CG1 . ILE B 2 27  ? -3.031  -5.970  -5.884  1.00 47.52 27  B 1 
ATOM 2980 C CG2 . ILE B 2 27  ? -0.729  -5.115  -5.389  1.00 46.54 27  B 1 
ATOM 2981 C CD1 . ILE B 2 27  ? -3.384  -6.199  -4.419  1.00 42.19 27  B 1 
ATOM 2982 N N   . GLY B 2 28  ? 1.099   -5.460  -8.033  1.00 66.20 28  B 1 
ATOM 2983 C CA  . GLY B 2 28  ? 2.499   -5.742  -8.252  1.00 67.78 28  B 1 
ATOM 2984 C C   . GLY B 2 28  ? 3.121   -6.554  -7.103  1.00 71.22 28  B 1 
ATOM 2985 O O   . GLY B 2 28  ? 2.484   -6.842  -6.092  1.00 68.36 28  B 1 
ATOM 2986 N N   . PRO B 2 29  ? 4.412   -6.897  -7.229  1.00 72.66 29  B 1 
ATOM 2987 C CA  . PRO B 2 29  ? 5.104   -7.755  -6.264  1.00 73.35 29  B 1 
ATOM 2988 C C   . PRO B 2 29  ? 5.149   -7.200  -4.838  1.00 76.23 29  B 1 
ATOM 2989 O O   . PRO B 2 29  ? 5.458   -7.939  -3.904  1.00 71.02 29  B 1 
ATOM 2990 C CB  . PRO B 2 29  ? 6.516   -7.905  -6.846  1.00 67.83 29  B 1 
ATOM 2991 C CG  . PRO B 2 29  ? 6.700   -6.689  -7.738  1.00 69.51 29  B 1 
ATOM 2992 C CD  . PRO B 2 29  ? 5.302   -6.472  -8.291  1.00 74.09 29  B 1 
ATOM 2993 N N   . GLY B 2 30  ? 4.869   -5.919  -4.637  1.00 70.49 30  B 1 
ATOM 2994 C CA  . GLY B 2 30  ? 4.909   -5.255  -3.342  1.00 69.43 30  B 1 
ATOM 2995 C C   . GLY B 2 30  ? 3.721   -5.485  -2.419  1.00 72.17 30  B 1 
ATOM 2996 O O   . GLY B 2 30  ? 3.697   -4.920  -1.319  1.00 69.02 30  B 1 
ATOM 2997 N N   . GLN B 2 31  ? 2.742   -6.271  -2.842  1.00 66.02 31  B 1 
ATOM 2998 C CA  . GLN B 2 31  ? 1.480   -6.410  -2.131  1.00 65.97 31  B 1 
ATOM 2999 C C   . GLN B 2 31  ? 0.941   -7.841  -2.196  1.00 65.68 31  B 1 
ATOM 3000 O O   . GLN B 2 31  ? 1.326   -8.643  -3.042  1.00 63.47 31  B 1 
ATOM 3001 C CB  . GLN B 2 31  ? 0.443   -5.449  -2.724  1.00 63.03 31  B 1 
ATOM 3002 C CG  . GLN B 2 31  ? 0.893   -3.990  -2.791  1.00 58.68 31  B 1 
ATOM 3003 C CD  . GLN B 2 31  ? -0.234  -3.107  -3.286  1.00 54.91 31  B 1 
ATOM 3004 O OE1 . GLN B 2 31  ? -1.308  -3.098  -2.718  1.00 51.39 31  B 1 
ATOM 3005 N NE2 . GLN B 2 31  ? -0.049  -2.385  -4.364  1.00 48.96 31  B 1 
ATOM 3006 N N   . THR B 2 32  ? -0.001  -8.126  -1.300  1.00 64.58 32  B 1 
ATOM 3007 C CA  . THR B 2 32  ? -0.873  -9.291  -1.413  1.00 62.40 32  B 1 
ATOM 3008 C C   . THR B 2 32  ? -1.846  -9.074  -2.566  1.00 63.09 32  B 1 
ATOM 3009 O O   . THR B 2 32  ? -2.322  -7.956  -2.742  1.00 60.12 32  B 1 
ATOM 3010 C CB  . THR B 2 32  ? -1.681  -9.478  -0.129  1.00 57.79 32  B 1 
ATOM 3011 O OG1 . THR B 2 32  ? -2.366  -8.295  0.197   1.00 52.76 32  B 1 
ATOM 3012 C CG2 . THR B 2 32  ? -0.780  -9.802  1.043   1.00 51.69 32  B 1 
ATOM 3013 N N   . PHE B 2 33  ? -2.174  -10.100 -3.319  1.00 63.87 33  B 1 
ATOM 3014 C CA  . PHE B 2 33  ? -3.267  -9.958  -4.280  1.00 62.71 33  B 1 
ATOM 3015 C C   . PHE B 2 33  ? -4.608  -9.908  -3.551  1.00 63.80 33  B 1 
ATOM 3016 O O   . PHE B 2 33  ? -4.744  -10.352 -2.417  1.00 60.29 33  B 1 
ATOM 3017 C CB  . PHE B 2 33  ? -3.205  -11.047 -5.354  1.00 57.90 33  B 1 
ATOM 3018 C CG  . PHE B 2 33  ? -3.654  -12.414 -4.892  1.00 56.48 33  B 1 
ATOM 3019 C CD1 . PHE B 2 33  ? -2.713  -13.315 -4.353  1.00 52.34 33  B 1 
ATOM 3020 C CD2 . PHE B 2 33  ? -4.987  -12.817 -5.049  1.00 52.86 33  B 1 
ATOM 3021 C CE1 . PHE B 2 33  ? -3.109  -14.594 -3.991  1.00 48.53 33  B 1 
ATOM 3022 C CE2 . PHE B 2 33  ? -5.384  -14.108 -4.684  1.00 49.62 33  B 1 
ATOM 3023 C CZ  . PHE B 2 33  ? -4.444  -14.998 -4.159  1.00 49.27 33  B 1 
ATOM 3024 N N   . TYR B 2 34  ? -5.609  -9.367  -4.191  1.00 61.30 34  B 1 
ATOM 3025 C CA  . TYR B 2 34  ? -6.992  -9.449  -3.748  1.00 60.99 34  B 1 
ATOM 3026 C C   . TYR B 2 34  ? -7.853  -9.624  -4.984  1.00 60.82 34  B 1 
ATOM 3027 O O   . TYR B 2 34  ? -7.452  -9.261  -6.088  1.00 58.49 34  B 1 
ATOM 3028 C CB  . TYR B 2 34  ? -7.399  -8.223  -2.908  1.00 58.25 34  B 1 
ATOM 3029 C CG  . TYR B 2 34  ? -7.193  -6.894  -3.584  1.00 55.61 34  B 1 
ATOM 3030 C CD1 . TYR B 2 34  ? -5.893  -6.388  -3.762  1.00 51.71 34  B 1 
ATOM 3031 C CD2 . TYR B 2 34  ? -8.286  -6.130  -4.020  1.00 50.04 34  B 1 
ATOM 3032 C CE1 . TYR B 2 34  ? -5.674  -5.166  -4.403  1.00 46.20 34  B 1 
ATOM 3033 C CE2 . TYR B 2 34  ? -8.072  -4.894  -4.657  1.00 47.32 34  B 1 
ATOM 3034 C CZ  . TYR B 2 34  ? -6.763  -4.422  -4.861  1.00 45.28 34  B 1 
ATOM 3035 O OH  . TYR B 2 34  ? -6.530  -3.249  -5.518  1.00 39.90 34  B 1 
ATOM 3036 N N   . ALA B 2 35  ? -9.005  -10.217 -4.809  1.00 58.60 35  B 1 
ATOM 3037 C CA  . ALA B 2 35  ? -9.973  -10.263 -5.874  1.00 57.62 35  B 1 
ATOM 3038 C C   . ALA B 2 35  ? -11.213 -9.526  -5.400  1.00 59.15 35  B 1 
ATOM 3039 O O   . ALA B 2 35  ? -11.678 -9.723  -4.281  1.00 56.48 35  B 1 
ATOM 3040 C CB  . ALA B 2 35  ? -10.230 -11.704 -6.302  1.00 53.30 35  B 1 
ATOM 3041 N N   . THR B 2 36  ? -11.729 -8.689  -6.260  1.00 58.26 36  B 1 
ATOM 3042 C CA  . THR B 2 36  ? -13.088 -8.184  -6.128  1.00 56.49 36  B 1 
ATOM 3043 C C   . THR B 2 36  ? -13.922 -8.953  -7.124  1.00 56.33 36  B 1 
ATOM 3044 O O   . THR B 2 36  ? -13.520 -9.132  -8.275  1.00 52.55 36  B 1 
ATOM 3045 C CB  . THR B 2 36  ? -13.175 -6.679  -6.342  1.00 52.60 36  B 1 
ATOM 3046 O OG1 . THR B 2 36  ? -12.675 -6.330  -7.601  1.00 48.88 36  B 1 
ATOM 3047 C CG2 . THR B 2 36  ? -12.377 -5.929  -5.278  1.00 46.90 36  B 1 
ATOM 3048 N N   . GLY B 2 37  ? -15.033 -9.458  -6.668  1.00 51.97 37  B 1 
ATOM 3049 C CA  . GLY B 2 37  ? -15.999 -10.043 -7.574  1.00 50.51 37  B 1 
ATOM 3050 C C   . GLY B 2 37  ? -17.295 -9.291  -7.402  1.00 51.59 37  B 1 
ATOM 3051 O O   . GLY B 2 37  ? -17.802 -9.184  -6.286  1.00 48.89 37  B 1 
ATOM 3052 N N   . ASP B 2 38  ? -17.827 -8.826  -8.493  1.00 49.47 38  B 1 
ATOM 3053 C CA  . ASP B 2 38  ? -19.228 -8.489  -8.539  1.00 48.76 38  B 1 
ATOM 3054 C C   . ASP B 2 38  ? -20.012 -9.761  -8.842  1.00 49.67 38  B 1 
ATOM 3055 O O   . ASP B 2 38  ? -19.545 -10.681 -9.523  1.00 47.10 38  B 1 
ATOM 3056 C CB  . ASP B 2 38  ? -19.501 -7.346  -9.512  1.00 44.64 38  B 1 
ATOM 3057 C CG  . ASP B 2 38  ? -19.007 -6.014  -8.934  1.00 40.53 38  B 1 
ATOM 3058 O OD1 . ASP B 2 38  ? -19.169 -5.812  -7.706  1.00 37.73 38  B 1 
ATOM 3059 O OD2 . ASP B 2 38  ? -18.464 -5.214  -9.718  1.00 37.05 38  B 1 
ATOM 3060 N N   . VAL B 2 39  ? -21.205 -9.825  -8.285  1.00 47.99 39  B 1 
ATOM 3061 C CA  . VAL B 2 39  ? -22.116 -10.909 -8.603  1.00 46.49 39  B 1 
ATOM 3062 C C   . VAL B 2 39  ? -22.506 -10.733 -10.059 1.00 47.41 39  B 1 
ATOM 3063 O O   . VAL B 2 39  ? -23.272 -9.835  -10.377 1.00 45.06 39  B 1 
ATOM 3064 C CB  . VAL B 2 39  ? -23.354 -10.870 -7.694  1.00 42.52 39  B 1 
ATOM 3065 C CG1 . VAL B 2 39  ? -24.258 -12.081 -7.951  1.00 39.34 39  B 1 
ATOM 3066 C CG2 . VAL B 2 39  ? -22.959 -10.845 -6.221  1.00 38.85 39  B 1 
ATOM 3067 N N   . ILE B 2 40  ? -22.010 -11.580 -10.949 1.00 48.67 40  B 1 
ATOM 3068 C CA  . ILE B 2 40  ? -22.603 -11.665 -12.275 1.00 47.51 40  B 1 
ATOM 3069 C C   . ILE B 2 40  ? -23.852 -12.514 -12.147 1.00 48.66 40  B 1 
ATOM 3070 O O   . ILE B 2 40  ? -23.817 -13.740 -12.037 1.00 45.35 40  B 1 
ATOM 3071 C CB  . ILE B 2 40  ? -21.641 -12.145 -13.370 1.00 43.32 40  B 1 
ATOM 3072 C CG1 . ILE B 2 40  ? -20.467 -11.148 -13.471 1.00 40.10 40  B 1 
ATOM 3073 C CG2 . ILE B 2 40  ? -22.400 -12.258 -14.706 1.00 39.21 40  B 1 
ATOM 3074 C CD1 . ILE B 2 40  ? -19.568 -11.348 -14.710 1.00 36.64 40  B 1 
ATOM 3075 N N   . GLY B 2 41  ? -24.954 -11.802 -12.139 1.00 47.43 41  B 1 
ATOM 3076 C CA  . GLY B 2 41  ? -26.272 -12.376 -12.053 1.00 47.41 41  B 1 
ATOM 3077 C C   . GLY B 2 41  ? -27.264 -11.239 -11.997 1.00 49.00 41  B 1 
ATOM 3078 O O   . GLY B 2 41  ? -26.903 -10.070 -12.115 1.00 47.27 41  B 1 
ATOM 3079 N N   . ASP B 2 42  ? -28.509 -11.584 -11.793 1.00 48.44 42  B 1 
ATOM 3080 C CA  . ASP B 2 42  ? -29.568 -10.604 -11.613 1.00 48.59 42  B 1 
ATOM 3081 C C   . ASP B 2 42  ? -29.394 -9.959  -10.229 1.00 49.02 42  B 1 
ATOM 3082 O O   . ASP B 2 42  ? -30.073 -10.316 -9.268  1.00 47.41 42  B 1 
ATOM 3083 C CB  . ASP B 2 42  ? -30.904 -11.337 -11.851 1.00 46.72 42  B 1 
ATOM 3084 C CG  . ASP B 2 42  ? -31.990 -10.511 -12.516 1.00 43.83 42  B 1 
ATOM 3085 O OD1 . ASP B 2 42  ? -31.771 -9.306  -12.764 1.00 40.55 42  B 1 
ATOM 3086 O OD2 . ASP B 2 42  ? -33.056 -11.133 -12.771 1.00 40.54 42  B 1 
ATOM 3087 N N   . ILE B 2 43  ? -28.419 -9.049  -10.106 1.00 51.12 43  B 1 
ATOM 3088 C CA  . ILE B 2 43  ? -28.043 -8.368  -8.857  1.00 49.42 43  B 1 
ATOM 3089 C C   . ILE B 2 43  ? -29.268 -7.687  -8.243  1.00 51.32 43  B 1 
ATOM 3090 O O   . ILE B 2 43  ? -29.381 -7.598  -7.026  1.00 48.06 43  B 1 
ATOM 3091 C CB  . ILE B 2 43  ? -26.911 -7.342  -9.098  1.00 44.77 43  B 1 
ATOM 3092 C CG1 . ILE B 2 43  ? -25.651 -7.986  -9.703  1.00 40.88 43  B 1 
ATOM 3093 C CG2 . ILE B 2 43  ? -26.527 -6.636  -7.782  1.00 39.67 43  B 1 
ATOM 3094 C CD1 . ILE B 2 43  ? -24.601 -6.977  -10.191 1.00 37.03 43  B 1 
ATOM 3095 N N   . ARG B 2 44  ? -30.233 -7.309  -9.077  1.00 46.36 44  B 1 
ATOM 3096 C CA  . ARG B 2 44  ? -31.552 -6.792  -8.671  1.00 46.77 44  B 1 
ATOM 3097 C C   . ARG B 2 44  ? -32.298 -7.741  -7.732  1.00 50.11 44  B 1 
ATOM 3098 O O   . ARG B 2 44  ? -33.169 -7.301  -6.996  1.00 47.50 44  B 1 
ATOM 3099 C CB  . ARG B 2 44  ? -32.411 -6.547  -9.921  1.00 41.53 44  B 1 
ATOM 3100 C CG  . ARG B 2 44  ? -31.822 -5.483  -10.851 1.00 36.44 44  B 1 
ATOM 3101 C CD  . ARG B 2 44  ? -32.750 -5.261  -12.048 1.00 33.29 44  B 1 
ATOM 3102 N NE  . ARG B 2 44  ? -32.252 -4.170  -12.899 1.00 29.78 44  B 1 
ATOM 3103 C CZ  . ARG B 2 44  ? -32.840 -3.678  -13.976 1.00 26.77 44  B 1 
ATOM 3104 N NH1 . ARG B 2 44  ? -33.936 -4.190  -14.447 1.00 25.35 44  B 1 
ATOM 3105 N NH2 . ARG B 2 44  ? -32.325 -2.645  -14.587 1.00 24.12 44  B 1 
ATOM 3106 N N   . LYS B 2 45  ? -31.958 -9.013  -7.738  1.00 57.29 45  B 1 
ATOM 3107 C CA  . LYS B 2 45  ? -32.562 -10.012 -6.853  1.00 58.19 45  B 1 
ATOM 3108 C C   . LYS B 2 45  ? -31.761 -10.252 -5.568  1.00 63.14 45  B 1 
ATOM 3109 O O   . LYS B 2 45  ? -32.219 -11.041 -4.740  1.00 60.87 45  B 1 
ATOM 3110 C CB  . LYS B 2 45  ? -32.818 -11.311 -7.617  1.00 52.29 45  B 1 
ATOM 3111 C CG  . LYS B 2 45  ? -33.825 -11.128 -8.750  1.00 44.48 45  B 1 
ATOM 3112 C CD  . LYS B 2 45  ? -34.007 -12.437 -9.523  1.00 40.03 45  B 1 
ATOM 3113 C CE  . LYS B 2 45  ? -35.052 -12.222 -10.613 1.00 34.78 45  B 1 
ATOM 3114 N NZ  . LYS B 2 45  ? -34.808 -13.072 -11.793 1.00 30.49 45  B 1 
ATOM 3115 N N   . ALA B 2 46  ? -30.626 -9.611  -5.381  1.00 68.09 46  B 1 
ATOM 3116 C CA  . ALA B 2 46  ? -29.913 -9.676  -4.109  1.00 71.38 46  B 1 
ATOM 3117 C C   . ALA B 2 46  ? -30.691 -8.868  -3.071  1.00 74.75 46  B 1 
ATOM 3118 O O   . ALA B 2 46  ? -30.765 -7.646  -3.127  1.00 74.58 46  B 1 
ATOM 3119 C CB  . ALA B 2 46  ? -28.475 -9.177  -4.278  1.00 69.06 46  B 1 
ATOM 3120 N N   . HIS B 2 47  ? -31.288 -9.569  -2.129  1.00 78.37 47  B 1 
ATOM 3121 C CA  . HIS B 2 47  ? -32.136 -8.963  -1.121  1.00 79.88 47  B 1 
ATOM 3122 C C   . HIS B 2 47  ? -31.987 -9.687  0.209   1.00 81.12 47  B 1 
ATOM 3123 O O   . HIS B 2 47  ? -31.683 -10.887 0.262   1.00 80.13 47  B 1 
ATOM 3124 C CB  . HIS B 2 47  ? -33.594 -8.945  -1.607  1.00 78.72 47  B 1 
ATOM 3125 C CG  . HIS B 2 47  ? -34.165 -10.303 -1.891  1.00 75.21 47  B 1 
ATOM 3126 N ND1 . HIS B 2 47  ? -34.002 -11.025 -3.051  1.00 68.46 47  B 1 
ATOM 3127 C CD2 . HIS B 2 47  ? -34.966 -11.068 -1.075  1.00 68.42 47  B 1 
ATOM 3128 C CE1 . HIS B 2 47  ? -34.679 -12.176 -2.931  1.00 69.00 47  B 1 
ATOM 3129 N NE2 . HIS B 2 47  ? -35.271 -12.246 -1.744  1.00 70.09 47  B 1 
ATOM 3130 N N   . CYS B 2 48  ? -32.235 -8.953  1.287   1.00 81.83 48  B 1 
ATOM 3131 C CA  . CYS B 2 48  ? -32.336 -9.503  2.625   1.00 81.91 48  B 1 
ATOM 3132 C C   . CYS B 2 48  ? -33.778 -9.446  3.092   1.00 82.92 48  B 1 
ATOM 3133 O O   . CYS B 2 48  ? -34.416 -8.398  3.030   1.00 81.39 48  B 1 
ATOM 3134 C CB  . CYS B 2 48  ? -31.402 -8.784  3.582   1.00 80.11 48  B 1 
ATOM 3135 S SG  . CYS B 2 48  ? -29.635 -8.973  3.200   1.00 75.97 48  B 1 
ATOM 3136 N N   . ASN B 2 49  ? -34.262 -10.539 3.586   1.00 83.61 49  B 1 
ATOM 3137 C CA  . ASN B 2 49  ? -35.592 -10.651 4.156   1.00 83.56 49  B 1 
ATOM 3138 C C   . ASN B 2 49  ? -35.500 -10.606 5.679   1.00 83.20 49  B 1 
ATOM 3139 O O   . ASN B 2 49  ? -34.834 -11.436 6.301   1.00 81.92 49  B 1 
ATOM 3140 C CB  . ASN B 2 49  ? -36.263 -11.923 3.638   1.00 82.08 49  B 1 
ATOM 3141 C CG  . ASN B 2 49  ? -36.607 -11.841 2.153   1.00 79.31 49  B 1 
ATOM 3142 O OD1 . ASN B 2 49  ? -36.913 -10.804 1.613   1.00 72.71 49  B 1 
ATOM 3143 N ND2 . ASN B 2 49  ? -36.587 -12.960 1.458   1.00 73.16 49  B 1 
ATOM 3144 N N   . VAL B 2 50  ? -36.226 -9.666  6.263   1.00 83.14 50  B 1 
ATOM 3145 C CA  . VAL B 2 50  ? -36.393 -9.540  7.708   1.00 83.11 50  B 1 
ATOM 3146 C C   . VAL B 2 50  ? -37.855 -9.819  8.037   1.00 83.03 50  B 1 
ATOM 3147 O O   . VAL B 2 50  ? -38.758 -9.303  7.381   1.00 81.81 50  B 1 
ATOM 3148 C CB  . VAL B 2 50  ? -35.971 -8.143  8.188   1.00 82.08 50  B 1 
ATOM 3149 C CG1 . VAL B 2 50  ? -36.033 -8.050  9.711   1.00 73.35 50  B 1 
ATOM 3150 C CG2 . VAL B 2 50  ? -34.548 -7.804  7.748   1.00 74.14 50  B 1 
ATOM 3151 N N   . SER B 2 51  ? -38.107 -10.607 9.063   1.00 84.79 51  B 1 
ATOM 3152 C CA  . SER B 2 51  ? -39.477 -10.818 9.532   1.00 83.56 51  B 1 
ATOM 3153 C C   . SER B 2 51  ? -40.048 -9.516  10.090  1.00 83.50 51  B 1 
ATOM 3154 O O   . SER B 2 51  ? -39.568 -9.011  11.106  1.00 82.39 51  B 1 
ATOM 3155 C CB  . SER B 2 51  ? -39.508 -11.919 10.597  1.00 82.65 51  B 1 
ATOM 3156 O OG  . SER B 2 51  ? -40.813 -12.023 11.148  1.00 75.33 51  B 1 
ATOM 3157 N N   . ARG B 2 52  ? -41.087 -8.996  9.479   1.00 82.90 52  B 1 
ATOM 3158 C CA  . ARG B 2 52  ? -41.752 -7.770  9.929   1.00 82.43 52  B 1 
ATOM 3159 C C   . ARG B 2 52  ? -42.316 -7.928  11.338  1.00 82.98 52  B 1 
ATOM 3160 O O   . ARG B 2 52  ? -42.229 -6.997  12.132  1.00 81.78 52  B 1 
ATOM 3161 C CB  . ARG B 2 52  ? -42.824 -7.366  8.903   1.00 80.80 52  B 1 
ATOM 3162 C CG  . ARG B 2 52  ? -43.431 -5.994  9.225   1.00 76.11 52  B 1 
ATOM 3163 C CD  . ARG B 2 52  ? -44.359 -5.480  8.109   1.00 74.05 52  B 1 
ATOM 3164 N NE  . ARG B 2 52  ? -43.597 -5.020  6.933   1.00 69.44 52  B 1 
ATOM 3165 C CZ  . ARG B 2 52  ? -44.103 -4.407  5.867   1.00 63.73 52  B 1 
ATOM 3166 N NH1 . ARG B 2 52  ? -45.375 -4.220  5.725   1.00 57.62 52  B 1 
ATOM 3167 N NH2 . ARG B 2 52  ? -43.349 -3.967  4.909   1.00 58.15 52  B 1 
ATOM 3168 N N   . ALA B 2 53  ? -42.831 -9.095  11.693  1.00 83.02 53  B 1 
ATOM 3169 C CA  . ALA B 2 53  ? -43.333 -9.369  13.033  1.00 82.72 53  B 1 
ATOM 3170 C C   . ALA B 2 53  ? -42.213 -9.332  14.090  1.00 83.49 53  B 1 
ATOM 3171 O O   . ALA B 2 53  ? -42.371 -8.688  15.127  1.00 81.92 53  B 1 
ATOM 3172 C CB  . ALA B 2 53  ? -44.045 -10.721 13.017  1.00 81.87 53  B 1 
ATOM 3173 N N   . ALA B 2 54  ? -41.081 -9.957  13.822  1.00 83.00 54  B 1 
ATOM 3174 C CA  . ALA B 2 54  ? -39.934 -9.950  14.724  1.00 83.13 54  B 1 
ATOM 3175 C C   . ALA B 2 54  ? -39.335 -8.540  14.857  1.00 83.75 54  B 1 
ATOM 3176 O O   . ALA B 2 54  ? -39.040 -8.091  15.968  1.00 82.30 54  B 1 
ATOM 3177 C CB  . ALA B 2 54  ? -38.895 -10.957 14.211  1.00 82.74 54  B 1 
ATOM 3178 N N   . TRP B 2 55  ? -39.230 -7.803  13.740  1.00 83.27 55  B 1 
ATOM 3179 C CA  . TRP B 2 55  ? -38.733 -6.437  13.722  1.00 83.22 55  B 1 
ATOM 3180 C C   . TRP B 2 55  ? -39.653 -5.484  14.481  1.00 83.31 55  B 1 
ATOM 3181 O O   . TRP B 2 55  ? -39.193 -4.766  15.367  1.00 81.29 55  B 1 
ATOM 3182 C CB  . TRP B 2 55  ? -38.535 -5.986  12.280  1.00 82.49 55  B 1 
ATOM 3183 C CG  . TRP B 2 55  ? -37.858 -4.659  12.210  1.00 82.01 55  B 1 
ATOM 3184 C CD1 . TRP B 2 55  ? -38.424 -3.499  11.806  1.00 76.76 55  B 1 
ATOM 3185 C CD2 . TRP B 2 55  ? -36.495 -4.336  12.625  1.00 80.15 55  B 1 
ATOM 3186 N NE1 . TRP B 2 55  ? -37.491 -2.469  11.916  1.00 77.08 55  B 1 
ATOM 3187 C CE2 . TRP B 2 55  ? -36.300 -2.949  12.427  1.00 78.00 55  B 1 
ATOM 3188 C CE3 . TRP B 2 55  ? -35.422 -5.090  13.142  1.00 76.38 55  B 1 
ATOM 3189 C CZ2 . TRP B 2 55  ? -35.078 -2.315  12.741  1.00 76.33 55  B 1 
ATOM 3190 C CZ3 . TRP B 2 55  ? -34.203 -4.463  13.456  1.00 72.28 55  B 1 
ATOM 3191 C CH2 . TRP B 2 55  ? -34.045 -3.095  13.261  1.00 72.91 55  B 1 
ATOM 3192 N N   . ASN B 2 56  ? -40.953 -5.536  14.243  1.00 81.74 56  B 1 
ATOM 3193 C CA  . ASN B 2 56  ? -41.924 -4.715  14.957  1.00 81.12 56  B 1 
ATOM 3194 C C   . ASN B 2 56  ? -41.947 -5.029  16.457  1.00 81.47 56  B 1 
ATOM 3195 O O   . ASN B 2 56  ? -41.993 -4.100  17.268  1.00 80.14 56  B 1 
ATOM 3196 C CB  . ASN B 2 56  ? -43.315 -4.899  14.329  1.00 79.54 56  B 1 
ATOM 3197 C CG  . ASN B 2 56  ? -43.465 -4.184  12.991  1.00 76.18 56  B 1 
ATOM 3198 O OD1 . ASN B 2 56  ? -42.634 -3.433  12.543  1.00 69.18 56  B 1 
ATOM 3199 N ND2 . ASN B 2 56  ? -44.589 -4.370  12.327  1.00 69.35 56  B 1 
ATOM 3200 N N   . SER B 2 57  ? -41.833 -6.288  16.850  1.00 82.15 57  B 1 
ATOM 3201 C CA  . SER B 2 57  ? -41.701 -6.666  18.265  1.00 81.94 57  B 1 
ATOM 3202 C C   . SER B 2 57  ? -40.454 -6.051  18.904  1.00 82.54 57  B 1 
ATOM 3203 O O   . SER B 2 57  ? -40.505 -5.551  20.028  1.00 81.23 57  B 1 
ATOM 3204 C CB  . SER B 2 57  ? -41.649 -8.192  18.379  1.00 81.53 57  B 1 
ATOM 3205 O OG  . SER B 2 57  ? -41.504 -8.589  19.732  1.00 72.05 57  B 1 
ATOM 3206 N N   . THR B 2 58  ? -39.346 -6.020  18.167  1.00 82.59 58  B 1 
ATOM 3207 C CA  . THR B 2 58  ? -38.091 -5.422  18.628  1.00 81.87 58  B 1 
ATOM 3208 C C   . THR B 2 58  ? -38.207 -3.905  18.748  1.00 82.29 58  B 1 
ATOM 3209 O O   . THR B 2 58  ? -37.900 -3.349  19.798  1.00 81.12 58  B 1 
ATOM 3210 C CB  . THR B 2 58  ? -36.942 -5.821  17.696  1.00 80.98 58  B 1 
ATOM 3211 O OG1 . THR B 2 58  ? -36.841 -7.224  17.684  1.00 73.06 58  B 1 
ATOM 3212 C CG2 . THR B 2 58  ? -35.611 -5.267  18.182  1.00 71.37 58  B 1 
ATOM 3213 N N   . LEU B 2 59  ? -38.741 -3.225  17.730  1.00 79.91 59  B 1 
ATOM 3214 C CA  . LEU B 2 59  ? -38.988 -1.774  17.769  1.00 79.65 59  B 1 
ATOM 3215 C C   . LEU B 2 59  ? -39.963 -1.395  18.880  1.00 79.50 59  B 1 
ATOM 3216 O O   . LEU B 2 59  ? -39.768 -0.376  19.541  1.00 78.22 59  B 1 
ATOM 3217 C CB  . LEU B 2 59  ? -39.524 -1.292  16.410  1.00 78.34 59  B 1 
ATOM 3218 C CG  . LEU B 2 59  ? -38.504 -1.272  15.263  1.00 75.52 59  B 1 
ATOM 3219 C CD1 . LEU B 2 59  ? -39.209 -0.735  14.021  1.00 70.21 59  B 1 
ATOM 3220 C CD2 . LEU B 2 59  ? -37.310 -0.360  15.545  1.00 70.73 59  B 1 
ATOM 3221 N N   . GLN B 2 60  ? -40.954 -2.221  19.160  1.00 81.36 60  B 1 
ATOM 3222 C CA  . GLN B 2 60  ? -41.869 -2.022  20.272  1.00 81.16 60  B 1 
ATOM 3223 C C   . GLN B 2 60  ? -41.126 -2.057  21.612  1.00 80.57 60  B 1 
ATOM 3224 O O   . GLN B 2 60  ? -41.272 -1.127  22.418  1.00 78.83 60  B 1 
ATOM 3225 C CB  . GLN B 2 60  ? -42.985 -3.069  20.214  1.00 79.69 60  B 1 
ATOM 3226 C CG  . GLN B 2 60  ? -44.118 -2.710  21.179  1.00 75.69 60  B 1 
ATOM 3227 C CD  . GLN B 2 60  ? -45.285 -3.709  21.140  1.00 72.01 60  B 1 
ATOM 3228 O OE1 . GLN B 2 60  ? -45.174 -4.820  20.644  1.00 66.58 60  B 1 
ATOM 3229 N NE2 . GLN B 2 60  ? -46.420 -3.352  21.690  1.00 63.37 60  B 1 
ATOM 3230 N N   . LYS B 2 61  ? -40.282 -3.051  21.848  1.00 79.61 61  B 1 
ATOM 3231 C CA  . LYS B 2 61  ? -39.453 -3.150  23.058  1.00 79.46 61  B 1 
ATOM 3232 C C   . LYS B 2 61  ? -38.521 -1.939  23.200  1.00 79.28 61  B 1 
ATOM 3233 O O   . LYS B 2 61  ? -38.424 -1.366  24.290  1.00 78.09 61  B 1 
ATOM 3234 C CB  . LYS B 2 61  ? -38.651 -4.471  23.059  1.00 79.54 61  B 1 
ATOM 3235 C CG  . LYS B 2 61  ? -39.525 -5.722  23.285  1.00 76.77 61  B 1 
ATOM 3236 C CD  . LYS B 2 61  ? -38.693 -7.006  23.136  1.00 73.31 61  B 1 
ATOM 3237 C CE  . LYS B 2 61  ? -39.561 -8.268  23.245  1.00 66.80 61  B 1 
ATOM 3238 N NZ  . LYS B 2 61  ? -38.794 -9.528  23.038  1.00 59.50 61  B 1 
ATOM 3239 N N   . ILE B 2 62  ? -37.908 -1.490  22.115  1.00 78.79 62  B 1 
ATOM 3240 C CA  . ILE B 2 62  ? -37.053 -0.303  22.083  1.00 78.67 62  B 1 
ATOM 3241 C C   . ILE B 2 62  ? -37.871 0.959   22.390  1.00 78.50 62  B 1 
ATOM 3242 O O   . ILE B 2 62  ? -37.468 1.747   23.245  1.00 77.12 62  B 1 
ATOM 3243 C CB  . ILE B 2 62  ? -36.321 -0.187  20.731  1.00 77.84 62  B 1 
ATOM 3244 C CG1 . ILE B 2 62  ? -35.326 -1.355  20.557  1.00 74.19 62  B 1 
ATOM 3245 C CG2 . ILE B 2 62  ? -35.569 1.154   20.631  1.00 73.98 62  B 1 
ATOM 3246 C CD1 . ILE B 2 62  ? -34.818 -1.497  19.123  1.00 70.13 62  B 1 
ATOM 3247 N N   . SER B 2 63  ? -39.025 1.131   21.775  1.00 79.83 63  B 1 
ATOM 3248 C CA  . SER B 2 63  ? -39.887 2.296   22.003  1.00 78.82 63  B 1 
ATOM 3249 C C   . SER B 2 63  ? -40.337 2.404   23.455  1.00 78.23 63  B 1 
ATOM 3250 O O   . SER B 2 63  ? -40.309 3.494   24.032  1.00 77.37 63  B 1 
ATOM 3251 C CB  . SER B 2 63  ? -41.072 2.298   21.036  1.00 77.70 63  B 1 
ATOM 3252 O OG  . SER B 2 63  ? -42.103 1.419   21.454  1.00 67.95 63  B 1 
ATOM 3253 N N   . ILE B 2 64  ? -40.638 1.288   24.092  1.00 79.75 64  B 1 
ATOM 3254 C CA  . ILE B 2 64  ? -41.002 1.235   25.515  1.00 79.56 64  B 1 
ATOM 3255 C C   . ILE B 2 64  ? -39.820 1.664   26.394  1.00 79.17 64  B 1 
ATOM 3256 O O   . ILE B 2 64  ? -40.001 2.438   27.340  1.00 76.89 64  B 1 
ATOM 3257 C CB  . ILE B 2 64  ? -41.515 -0.169  25.892  1.00 78.73 64  B 1 
ATOM 3258 C CG1 . ILE B 2 64  ? -42.863 -0.461  25.193  1.00 74.34 64  B 1 
ATOM 3259 C CG2 . ILE B 2 64  ? -41.691 -0.310  27.414  1.00 73.50 64  B 1 
ATOM 3260 C CD1 . ILE B 2 64  ? -43.268 -1.948  25.206  1.00 68.61 64  B 1 
ATOM 3261 N N   . GLN B 2 65  ? -38.611 1.191   26.097  1.00 77.96 65  B 1 
ATOM 3262 C CA  . GLN B 2 65  ? -37.420 1.612   26.848  1.00 77.80 65  B 1 
ATOM 3263 C C   . GLN B 2 65  ? -37.089 3.086   26.619  1.00 77.53 65  B 1 
ATOM 3264 O O   . GLN B 2 65  ? -36.846 3.805   27.587  1.00 75.75 65  B 1 
ATOM 3265 C CB  . GLN B 2 65  ? -36.219 0.741   26.496  1.00 77.41 65  B 1 
ATOM 3266 C CG  . GLN B 2 65  ? -36.236 -0.605  27.243  1.00 73.13 65  B 1 
ATOM 3267 C CD  . GLN B 2 65  ? -34.898 -1.331  27.171  1.00 69.38 65  B 1 
ATOM 3268 O OE1 . GLN B 2 65  ? -34.001 -0.978  26.437  1.00 63.69 65  B 1 
ATOM 3269 N NE2 . GLN B 2 65  ? -34.698 -2.374  27.951  1.00 60.52 65  B 1 
ATOM 3270 N N   . LEU B 2 66  ? -37.138 3.575   25.386  1.00 76.08 66  B 1 
ATOM 3271 C CA  . LEU B 2 66  ? -36.888 4.977   25.058  1.00 74.62 66  B 1 
ATOM 3272 C C   . LEU B 2 66  ? -37.909 5.901   25.729  1.00 73.76 66  B 1 
ATOM 3273 O O   . LEU B 2 66  ? -37.521 6.935   26.271  1.00 72.05 66  B 1 
ATOM 3274 C CB  . LEU B 2 66  ? -36.890 5.162   23.532  1.00 73.94 66  B 1 
ATOM 3275 C CG  . LEU B 2 66  ? -35.647 4.591   22.816  1.00 71.18 66  B 1 
ATOM 3276 C CD1 . LEU B 2 66  ? -35.850 4.709   21.304  1.00 66.03 66  B 1 
ATOM 3277 C CD2 . LEU B 2 66  ? -34.375 5.354   23.176  1.00 67.91 66  B 1 
ATOM 3278 N N   . ARG B 2 67  ? -39.175 5.519   25.808  1.00 77.69 67  B 1 
ATOM 3279 C CA  . ARG B 2 67  ? -40.174 6.278   26.575  1.00 75.91 67  B 1 
ATOM 3280 C C   . ARG B 2 67  ? -39.849 6.368   28.051  1.00 75.34 67  B 1 
ATOM 3281 O O   . ARG B 2 67  ? -40.028 7.433   28.623  1.00 72.70 67  B 1 
ATOM 3282 C CB  . ARG B 2 67  ? -41.562 5.675   26.430  1.00 73.64 67  B 1 
ATOM 3283 C CG  . ARG B 2 67  ? -42.206 6.173   25.145  1.00 69.37 67  B 1 
ATOM 3284 C CD  . ARG B 2 67  ? -43.678 5.773   25.171  1.00 66.09 67  B 1 
ATOM 3285 N NE  . ARG B 2 67  ? -44.251 6.094   23.882  1.00 61.63 67  B 1 
ATOM 3286 C CZ  . ARG B 2 67  ? -45.239 5.458   23.320  1.00 56.84 67  B 1 
ATOM 3287 N NH1 . ARG B 2 67  ? -46.051 4.678   23.995  1.00 53.50 67  B 1 
ATOM 3288 N NH2 . ARG B 2 67  ? -45.377 5.565   22.050  1.00 51.58 67  B 1 
ATOM 3289 N N   . ARG B 2 68  ? -39.365 5.294   28.670  1.00 77.11 68  B 1 
ATOM 3290 C CA  . ARG B 2 68  ? -38.960 5.328   30.081  1.00 76.93 68  B 1 
ATOM 3291 C C   . ARG B 2 68  ? -37.814 6.317   30.322  1.00 76.33 68  B 1 
ATOM 3292 O O   . ARG B 2 68  ? -37.778 6.911   31.395  1.00 72.43 68  B 1 
ATOM 3293 C CB  . ARG B 2 68  ? -38.548 3.930   30.561  1.00 75.45 68  B 1 
ATOM 3294 C CG  . ARG B 2 68  ? -39.761 3.035   30.821  1.00 70.72 68  B 1 
ATOM 3295 C CD  . ARG B 2 68  ? -39.276 1.678   31.337  1.00 67.32 68  B 1 
ATOM 3296 N NE  . ARG B 2 68  ? -40.403 0.784   31.634  1.00 61.14 68  B 1 
ATOM 3297 C CZ  . ARG B 2 68  ? -40.315 -0.435  32.162  1.00 55.74 68  B 1 
ATOM 3298 N NH1 . ARG B 2 68  ? -39.162 -0.946  32.485  1.00 52.08 68  B 1 
ATOM 3299 N NH2 . ARG B 2 68  ? -41.387 -1.146  32.368  1.00 50.20 68  B 1 
ATOM 3300 N N   . TYR B 2 69  ? -36.926 6.501   29.358  1.00 75.75 69  B 1 
ATOM 3301 C CA  . TYR B 2 69  ? -35.784 7.411   29.486  1.00 74.28 69  B 1 
ATOM 3302 C C   . TYR B 2 69  ? -36.097 8.856   29.089  1.00 72.52 69  B 1 
ATOM 3303 O O   . TYR B 2 69  ? -35.653 9.777   29.772  1.00 68.46 69  B 1 
ATOM 3304 C CB  . TYR B 2 69  ? -34.608 6.869   28.668  1.00 73.11 69  B 1 
ATOM 3305 C CG  . TYR B 2 69  ? -33.697 5.978   29.477  1.00 69.34 69  B 1 
ATOM 3306 C CD1 . TYR B 2 69  ? -32.709 6.552   30.293  1.00 63.85 69  B 1 
ATOM 3307 C CD2 . TYR B 2 69  ? -33.836 4.579   29.436  1.00 63.25 69  B 1 
ATOM 3308 C CE1 . TYR B 2 69  ? -31.857 5.743   31.060  1.00 59.56 69  B 1 
ATOM 3309 C CE2 . TYR B 2 69  ? -33.000 3.757   30.201  1.00 58.94 69  B 1 
ATOM 3310 C CZ  . TYR B 2 69  ? -32.006 4.341   31.016  1.00 58.60 69  B 1 
ATOM 3311 O OH  . TYR B 2 69  ? -31.175 3.542   31.768  1.00 56.41 69  B 1 
ATOM 3312 N N   . PHE B 2 70  ? -36.841 9.070   28.015  1.00 72.65 70  B 1 
ATOM 3313 C CA  . PHE B 2 70  ? -37.064 10.400  27.435  1.00 71.02 70  B 1 
ATOM 3314 C C   . PHE B 2 70  ? -38.432 11.004  27.754  1.00 69.49 70  B 1 
ATOM 3315 O O   . PHE B 2 70  ? -38.666 12.166  27.418  1.00 64.86 70  B 1 
ATOM 3316 C CB  . PHE B 2 70  ? -36.780 10.354  25.935  1.00 69.36 70  B 1 
ATOM 3317 C CG  . PHE B 2 70  ? -35.314 10.159  25.613  1.00 68.51 70  B 1 
ATOM 3318 C CD1 . PHE B 2 70  ? -34.431 11.248  25.724  1.00 64.05 70  B 1 
ATOM 3319 C CD2 . PHE B 2 70  ? -34.819 8.903   25.252  1.00 64.78 70  B 1 
ATOM 3320 C CE1 . PHE B 2 70  ? -33.061 11.070  25.466  1.00 61.58 70  B 1 
ATOM 3321 C CE2 . PHE B 2 70  ? -33.451 8.720   24.996  1.00 60.77 70  B 1 
ATOM 3322 C CZ  . PHE B 2 70  ? -32.570 9.811   25.103  1.00 62.26 70  B 1 
ATOM 3323 N N   . ASN B 2 71  ? -39.336 10.264  28.398  1.00 67.91 71  B 1 
ATOM 3324 C CA  . ASN B 2 71  ? -40.697 10.708  28.729  1.00 67.83 71  B 1 
ATOM 3325 C C   . ASN B 2 71  ? -41.505 11.238  27.524  1.00 67.81 71  B 1 
ATOM 3326 O O   . ASN B 2 71  ? -42.527 11.896  27.693  1.00 61.04 71  B 1 
ATOM 3327 C CB  . ASN B 2 71  ? -40.659 11.678  29.936  1.00 63.03 71  B 1 
ATOM 3328 C CG  . ASN B 2 71  ? -41.147 11.080  31.245  1.00 58.28 71  B 1 
ATOM 3329 O OD1 . ASN B 2 71  ? -41.545 9.932   31.361  1.00 53.00 71  B 1 
ATOM 3330 N ND2 . ASN B 2 71  ? -41.161 11.871  32.290  1.00 51.38 71  B 1 
ATOM 3331 N N   . ASN B 2 72  ? -41.059 10.993  26.319  1.00 60.81 72  B 1 
ATOM 3332 C CA  . ASN B 2 72  ? -41.728 11.431  25.103  1.00 59.91 72  B 1 
ATOM 3333 C C   . ASN B 2 72  ? -42.876 10.485  24.746  1.00 61.09 72  B 1 
ATOM 3334 O O   . ASN B 2 72  ? -42.758 9.266   24.842  1.00 56.13 72  B 1 
ATOM 3335 C CB  . ASN B 2 72  ? -40.715 11.583  23.951  1.00 55.20 72  B 1 
ATOM 3336 C CG  . ASN B 2 72  ? -40.096 12.970  23.885  1.00 51.67 72  B 1 
ATOM 3337 O OD1 . ASN B 2 72  ? -40.561 13.922  24.480  1.00 46.96 72  B 1 
ATOM 3338 N ND2 . ASN B 2 72  ? -39.034 13.125  23.115  1.00 46.06 72  B 1 
ATOM 3339 N N   . LYS B 2 73  ? -43.968 11.103  24.296  1.00 63.84 73  B 1 
ATOM 3340 C CA  . LYS B 2 73  ? -45.213 10.392  23.987  1.00 64.56 73  B 1 
ATOM 3341 C C   . LYS B 2 73  ? -45.131 9.589   22.697  1.00 67.42 73  B 1 
ATOM 3342 O O   . LYS B 2 73  ? -45.509 8.421   22.671  1.00 62.86 73  B 1 
ATOM 3343 C CB  . LYS B 2 73  ? -46.356 11.420  23.943  1.00 58.12 73  B 1 
ATOM 3344 C CG  . LYS B 2 73  ? -46.768 11.869  25.351  1.00 52.62 73  B 1 
ATOM 3345 C CD  . LYS B 2 73  ? -47.790 13.004  25.249  1.00 48.70 73  B 1 
ATOM 3346 C CE  . LYS B 2 73  ? -48.692 13.056  26.491  1.00 42.29 73  B 1 
ATOM 3347 N NZ  . LYS B 2 73  ? -50.105 13.189  26.076  1.00 39.54 73  B 1 
ATOM 3348 N N   . THR B 2 74  ? -44.614 10.204  21.648  1.00 63.46 74  B 1 
ATOM 3349 C CA  . THR B 2 74  ? -44.481 9.603   20.322  1.00 66.20 74  B 1 
ATOM 3350 C C   . THR B 2 74  ? -43.010 9.376   19.996  1.00 67.51 74  B 1 
ATOM 3351 O O   . THR B 2 74  ? -42.200 10.303  20.107  1.00 66.54 74  B 1 
ATOM 3352 C CB  . THR B 2 74  ? -45.138 10.455  19.220  1.00 64.25 74  B 1 
ATOM 3353 O OG1 . THR B 2 74  ? -45.408 11.765  19.669  1.00 58.50 74  B 1 
ATOM 3354 C CG2 . THR B 2 74  ? -46.463 9.857   18.784  1.00 57.16 74  B 1 
ATOM 3355 N N   . ILE B 2 75  ? -42.670 8.171   19.585  1.00 66.26 75  B 1 
ATOM 3356 C CA  . ILE B 2 75  ? -41.326 7.826   19.119  1.00 67.30 75  B 1 
ATOM 3357 C C   . ILE B 2 75  ? -41.408 7.586   17.616  1.00 67.95 75  B 1 
ATOM 3358 O O   . ILE B 2 75  ? -42.112 6.687   17.162  1.00 67.84 75  B 1 
ATOM 3359 C CB  . ILE B 2 75  ? -40.734 6.639   19.899  1.00 65.04 75  B 1 
ATOM 3360 C CG1 . ILE B 2 75  ? -40.634 7.018   21.395  1.00 62.85 75  B 1 
ATOM 3361 C CG2 . ILE B 2 75  ? -39.353 6.266   19.340  1.00 62.08 75  B 1 
ATOM 3362 C CD1 . ILE B 2 75  ? -40.150 5.890   22.296  1.00 57.50 75  B 1 
ATOM 3363 N N   . ILE B 2 76  ? -40.722 8.428   16.881  1.00 66.25 76  B 1 
ATOM 3364 C CA  . ILE B 2 76  ? -40.663 8.359   15.427  1.00 68.06 76  B 1 
ATOM 3365 C C   . ILE B 2 76  ? -39.283 7.829   15.057  1.00 68.17 76  B 1 
ATOM 3366 O O   . ILE B 2 76  ? -38.281 8.494   15.339  1.00 66.76 76  B 1 
ATOM 3367 C CB  . ILE B 2 76  ? -40.955 9.735   14.783  1.00 66.00 76  B 1 
ATOM 3368 C CG1 . ILE B 2 76  ? -42.319 10.293  15.264  1.00 60.40 76  B 1 
ATOM 3369 C CG2 . ILE B 2 76  ? -40.925 9.603   13.254  1.00 61.35 76  B 1 
ATOM 3370 C CD1 . ILE B 2 76  ? -42.641 11.712  14.758  1.00 56.32 76  B 1 
ATOM 3371 N N   . PHE B 2 77  ? -39.248 6.670   14.474  1.00 67.55 77  B 1 
ATOM 3372 C CA  . PHE B 2 77  ? -38.051 6.169   13.819  1.00 66.52 77  B 1 
ATOM 3373 C C   . PHE B 2 77  ? -38.073 6.704   12.393  1.00 64.86 77  B 1 
ATOM 3374 O O   . PHE B 2 77  ? -38.881 6.264   11.580  1.00 62.99 77  B 1 
ATOM 3375 C CB  . PHE B 2 77  ? -37.994 4.642   13.876  1.00 65.31 77  B 1 
ATOM 3376 C CG  . PHE B 2 77  ? -37.879 4.087   15.273  1.00 63.66 77  B 1 
ATOM 3377 C CD1 . PHE B 2 77  ? -36.620 3.985   15.899  1.00 59.62 77  B 1 
ATOM 3378 C CD2 . PHE B 2 77  ? -39.030 3.679   15.974  1.00 61.11 77  B 1 
ATOM 3379 C CE1 . PHE B 2 77  ? -36.517 3.464   17.203  1.00 58.84 77  B 1 
ATOM 3380 C CE2 . PHE B 2 77  ? -38.923 3.165   17.275  1.00 59.09 77  B 1 
ATOM 3381 C CZ  . PHE B 2 77  ? -37.667 3.050   17.889  1.00 61.54 77  B 1 
ATOM 3382 N N   . LYS B 2 78  ? -37.252 7.714   12.145  1.00 63.06 78  B 1 
ATOM 3383 C CA  . LYS B 2 78  ? -37.139 8.333   10.832  1.00 61.57 78  B 1 
ATOM 3384 C C   . LYS B 2 78  ? -35.688 8.286   10.401  1.00 60.21 78  B 1 
ATOM 3385 O O   . LYS B 2 78  ? -34.801 8.522   11.220  1.00 54.65 78  B 1 
ATOM 3386 C CB  . LYS B 2 78  ? -37.701 9.762   10.871  1.00 57.05 78  B 1 
ATOM 3387 C CG  . LYS B 2 78  ? -38.338 10.133  9.530   1.00 52.20 78  B 1 
ATOM 3388 C CD  . LYS B 2 78  ? -38.934 11.541  9.569   1.00 47.92 78  B 1 
ATOM 3389 C CE  . LYS B 2 78  ? -39.682 11.787  8.263   1.00 41.46 78  B 1 
ATOM 3390 N NZ  . LYS B 2 78  ? -40.243 13.139  8.176   1.00 37.98 78  B 1 
ATOM 3391 N N   . ASN B 2 79  ? -35.456 8.020   9.122   1.00 59.31 79  B 1 
ATOM 3392 C CA  . ASN B 2 79  ? -34.124 8.136   8.553   1.00 56.08 79  B 1 
ATOM 3393 C C   . ASN B 2 79  ? -33.580 9.540   8.809   1.00 54.70 79  B 1 
ATOM 3394 O O   . ASN B 2 79  ? -34.299 10.534  8.663   1.00 50.00 79  B 1 
ATOM 3395 C CB  . ASN B 2 79  ? -34.171 7.806   7.059   1.00 51.45 79  B 1 
ATOM 3396 C CG  . ASN B 2 79  ? -34.362 6.318   6.835   1.00 47.20 79  B 1 
ATOM 3397 O OD1 . ASN B 2 79  ? -33.866 5.493   7.586   1.00 43.46 79  B 1 
ATOM 3398 N ND2 . ASN B 2 79  ? -35.098 5.941   5.815   1.00 42.64 79  B 1 
ATOM 3399 N N   . SER B 2 80  ? -32.329 9.632   9.194   1.00 48.64 80  B 1 
ATOM 3400 C CA  . SER B 2 80  ? -31.671 10.904  9.441   1.00 47.41 80  B 1 
ATOM 3401 C C   . SER B 2 80  ? -31.648 11.714  8.143   1.00 46.88 80  B 1 
ATOM 3402 O O   . SER B 2 80  ? -30.973 11.348  7.191   1.00 43.91 80  B 1 
ATOM 3403 C CB  . SER B 2 80  ? -30.256 10.688  9.994   1.00 44.15 80  B 1 
ATOM 3404 O OG  . SER B 2 80  ? -29.523 9.844   9.136   1.00 40.91 80  B 1 
ATOM 3405 N N   . SER B 2 81  ? -32.390 12.834  8.110   1.00 45.49 81  B 1 
ATOM 3406 C CA  . SER B 2 81  ? -32.531 13.673  6.912   1.00 45.03 81  B 1 
ATOM 3407 C C   . SER B 2 81  ? -31.338 14.592  6.639   1.00 44.45 81  B 1 
ATOM 3408 O O   . SER B 2 81  ? -31.253 15.156  5.562   1.00 40.80 81  B 1 
ATOM 3409 C CB  . SER B 2 81  ? -33.777 14.544  7.066   1.00 41.68 81  B 1 
ATOM 3410 O OG  . SER B 2 81  ? -33.702 15.320  8.257   1.00 38.59 81  B 1 
ATOM 3411 N N   . GLY B 2 82  ? -30.499 14.838  7.652   1.00 37.97 82  B 1 
ATOM 3412 C CA  . GLY B 2 82  ? -29.647 16.026  7.648   1.00 37.98 82  B 1 
ATOM 3413 C C   . GLY B 2 82  ? -28.310 15.873  6.934   1.00 38.41 82  B 1 
ATOM 3414 O O   . GLY B 2 82  ? -28.113 16.438  5.861   1.00 36.82 82  B 1 
ATOM 3415 N N   . GLY B 2 83  ? -27.380 15.206  7.585   1.00 33.76 83  B 1 
ATOM 3416 C CA  . GLY B 2 83  ? -26.018 15.073  7.071   1.00 33.98 83  B 1 
ATOM 3417 C C   . GLY B 2 83  ? -25.907 14.032  5.964   1.00 35.04 83  B 1 
ATOM 3418 O O   . GLY B 2 83  ? -26.906 13.645  5.363   1.00 33.51 83  B 1 
ATOM 3419 N N   . ASP B 2 84  ? -24.680 13.576  5.720   1.00 35.86 84  B 1 
ATOM 3420 C CA  . ASP B 2 84  ? -24.505 12.351  4.951   1.00 36.96 84  B 1 
ATOM 3421 C C   . ASP B 2 84  ? -25.487 11.345  5.516   1.00 37.85 84  B 1 
ATOM 3422 O O   . ASP B 2 84  ? -25.497 11.091  6.723   1.00 35.88 84  B 1 
ATOM 3423 C CB  . ASP B 2 84  ? -23.062 11.823  5.040   1.00 35.20 84  B 1 
ATOM 3424 C CG  . ASP B 2 84  ? -22.092 12.576  4.120   1.00 31.71 84  B 1 
ATOM 3425 O OD1 . ASP B 2 84  ? -22.537 13.004  3.028   1.00 29.50 84  B 1 
ATOM 3426 O OD2 . ASP B 2 84  ? -20.922 12.734  4.520   1.00 29.85 84  B 1 
ATOM 3427 N N   . VAL B 2 85  ? -26.377 10.880  4.668   1.00 36.41 85  B 1 
ATOM 3428 C CA  . VAL B 2 85  ? -27.327 9.869   5.064   1.00 35.67 85  B 1 
ATOM 3429 C C   . VAL B 2 85  ? -26.445 8.700   5.466   1.00 37.04 85  B 1 
ATOM 3430 O O   . VAL B 2 85  ? -25.949 7.988   4.611   1.00 36.05 85  B 1 
ATOM 3431 C CB  . VAL B 2 85  ? -28.315 9.502   3.931   1.00 33.58 85  B 1 
ATOM 3432 C CG1 . VAL B 2 85  ? -29.384 8.530   4.433   1.00 30.74 85  B 1 
ATOM 3433 C CG2 . VAL B 2 85  ? -29.044 10.740  3.388   1.00 30.21 85  B 1 
ATOM 3434 N N   . GLU B 2 86  ? -26.200 8.581   6.773   1.00 41.88 86  B 1 
ATOM 3435 C CA  . GLU B 2 86  ? -25.766 7.330   7.366   1.00 41.61 86  B 1 
ATOM 3436 C C   . GLU B 2 86  ? -26.908 6.370   7.072   1.00 42.60 86  B 1 
ATOM 3437 O O   . GLU B 2 86  ? -27.806 6.143   7.881   1.00 40.03 86  B 1 
ATOM 3438 C CB  . GLU B 2 86  ? -25.474 7.449   8.873   1.00 38.72 86  B 1 
ATOM 3439 C CG  . GLU B 2 86  ? -24.135 8.121   9.184   1.00 34.37 86  B 1 
ATOM 3440 C CD  . GLU B 2 86  ? -23.799 8.110   10.694  1.00 31.21 86  B 1 
ATOM 3441 O OE1 . GLU B 2 86  ? -22.604 8.294   11.025  1.00 28.69 86  B 1 
ATOM 3442 O OE2 . GLU B 2 86  ? -24.717 7.936   11.514  1.00 29.40 86  B 1 
ATOM 3443 N N   . VAL B 2 87  ? -26.944 5.942   5.830   1.00 48.97 87  B 1 
ATOM 3444 C CA  . VAL B 2 87  ? -27.746 4.827   5.404   1.00 49.37 87  B 1 
ATOM 3445 C C   . VAL B 2 87  ? -27.291 3.762   6.364   1.00 51.72 87  B 1 
ATOM 3446 O O   . VAL B 2 87  ? -26.145 3.316   6.266   1.00 49.28 87  B 1 
ATOM 3447 C CB  . VAL B 2 87  ? -27.466 4.429   3.950   1.00 45.73 87  B 1 
ATOM 3448 C CG1 . VAL B 2 87  ? -28.375 3.282   3.550   1.00 41.18 87  B 1 
ATOM 3449 C CG2 . VAL B 2 87  ? -27.723 5.584   2.971   1.00 40.02 87  B 1 
ATOM 3450 N N   . ALA B 2 88  ? -28.145 3.467   7.334   1.00 58.40 88  B 1 
ATOM 3451 C CA  . ALA B 2 88  ? -27.857 2.408   8.267   1.00 59.57 88  B 1 
ATOM 3452 C C   . ALA B 2 88  ? -27.704 1.167   7.391   1.00 63.94 88  B 1 
ATOM 3453 O O   . ALA B 2 88  ? -28.673 0.591   6.904   1.00 61.68 88  B 1 
ATOM 3454 C CB  . ALA B 2 88  ? -28.972 2.343   9.318   1.00 54.30 88  B 1 
ATOM 3455 N N   . THR B 2 89  ? -26.466 0.873   7.055   1.00 68.94 89  B 1 
ATOM 3456 C CA  . THR B 2 89  ? -26.126 -0.239  6.200   1.00 69.59 89  B 1 
ATOM 3457 C C   . THR B 2 89  ? -25.766 -1.360  7.133   1.00 70.43 89  B 1 
ATOM 3458 O O   . THR B 2 89  ? -24.770 -1.303  7.849   1.00 68.34 89  B 1 
ATOM 3459 C CB  . THR B 2 89  ? -25.016 0.066   5.179   1.00 66.57 89  B 1 
ATOM 3460 O OG1 . THR B 2 89  ? -24.073 0.996   5.658   1.00 59.70 89  B 1 
ATOM 3461 C CG2 . THR B 2 89  ? -25.584 0.628   3.885   1.00 57.13 89  B 1 
ATOM 3462 N N   . HIS B 2 90  ? -26.601 -2.365  7.145   1.00 72.80 90  B 1 
ATOM 3463 C CA  . HIS B 2 90  ? -26.201 -3.609  7.788   1.00 73.48 90  B 1 
ATOM 3464 C C   . HIS B 2 90  ? -25.157 -4.261  6.899   1.00 74.34 90  B 1 
ATOM 3465 O O   . HIS B 2 90  ? -25.474 -4.768  5.827   1.00 73.35 90  B 1 
ATOM 3466 C CB  . HIS B 2 90  ? -27.417 -4.489  8.049   1.00 72.84 90  B 1 
ATOM 3467 C CG  . HIS B 2 90  ? -27.052 -5.727  8.818   1.00 70.73 90  B 1 
ATOM 3468 N ND1 . HIS B 2 90  ? -26.586 -5.760  10.116  1.00 63.04 90  B 1 
ATOM 3469 C CD2 . HIS B 2 90  ? -27.079 -7.020  8.360   1.00 62.95 90  B 1 
ATOM 3470 C CE1 . HIS B 2 90  ? -26.347 -7.044  10.429  1.00 61.48 90  B 1 
ATOM 3471 N NE2 . HIS B 2 90  ? -26.641 -7.831  9.393   1.00 61.79 90  B 1 
ATOM 3472 N N   . SER B 2 91  ? -23.910 -4.193  7.328   1.00 72.83 91  B 1 
ATOM 3473 C CA  . SER B 2 91  ? -22.810 -4.842  6.639   1.00 71.35 91  B 1 
ATOM 3474 C C   . SER B 2 91  ? -22.460 -6.141  7.351   1.00 71.04 91  B 1 
ATOM 3475 O O   . SER B 2 91  ? -22.193 -6.157  8.554   1.00 69.31 91  B 1 
ATOM 3476 C CB  . SER B 2 91  ? -21.602 -3.911  6.494   1.00 68.66 91  B 1 
ATOM 3477 O OG  . SER B 2 91  ? -21.040 -3.591  7.745   1.00 61.08 91  B 1 
ATOM 3478 N N   . PHE B 2 92  ? -22.451 -7.231  6.609   1.00 72.58 92  B 1 
ATOM 3479 C CA  . PHE B 2 92  ? -21.985 -8.505  7.133   1.00 72.45 92  B 1 
ATOM 3480 C C   . PHE B 2 92  ? -21.243 -9.276  6.054   1.00 72.28 92  B 1 
ATOM 3481 O O   . PHE B 2 92  ? -21.427 -9.061  4.857   1.00 71.14 92  B 1 
ATOM 3482 C CB  . PHE B 2 92  ? -23.131 -9.311  7.741   1.00 71.74 92  B 1 
ATOM 3483 C CG  . PHE B 2 92  ? -24.131 -9.799  6.727   1.00 71.19 92  B 1 
ATOM 3484 C CD1 . PHE B 2 92  ? -25.151 -8.934  6.279   1.00 68.00 92  B 1 
ATOM 3485 C CD2 . PHE B 2 92  ? -24.035 -11.092 6.187   1.00 68.14 92  B 1 
ATOM 3486 C CE1 . PHE B 2 92  ? -26.047 -9.358  5.293   1.00 65.45 92  B 1 
ATOM 3487 C CE2 . PHE B 2 92  ? -24.929 -11.520 5.203   1.00 65.01 92  B 1 
ATOM 3488 C CZ  . PHE B 2 92  ? -25.933 -10.653 4.747   1.00 66.84 92  B 1 
ATOM 3489 N N   . ASN B 2 93  ? -20.386 -10.177 6.494   1.00 69.75 93  B 1 
ATOM 3490 C CA  . ASN B 2 93  ? -19.596 -11.009 5.612   1.00 68.34 93  B 1 
ATOM 3491 C C   . ASN B 2 93  ? -20.166 -12.421 5.600   1.00 69.05 93  B 1 
ATOM 3492 O O   . ASN B 2 93  ? -20.303 -13.053 6.644   1.00 66.86 93  B 1 
ATOM 3493 C CB  . ASN B 2 93  ? -18.134 -10.935 6.066   1.00 64.93 93  B 1 
ATOM 3494 C CG  . ASN B 2 93  ? -17.189 -11.647 5.129   1.00 59.38 93  B 1 
ATOM 3495 O OD1 . ASN B 2 93  ? -17.553 -12.427 4.271   1.00 53.71 93  B 1 
ATOM 3496 N ND2 . ASN B 2 93  ? -15.905 -11.403 5.292   1.00 53.09 93  B 1 
ATOM 3497 N N   . CYS B 2 94  ? -20.467 -12.906 4.421   1.00 68.48 94  B 1 
ATOM 3498 C CA  . CYS B 2 94  ? -20.925 -14.264 4.220   1.00 67.65 94  B 1 
ATOM 3499 C C   . CYS B 2 94  ? -20.131 -14.942 3.107   1.00 66.97 94  B 1 
ATOM 3500 O O   . CYS B 2 94  ? -20.278 -14.611 1.939   1.00 64.32 94  B 1 
ATOM 3501 C CB  . CYS B 2 94  ? -22.420 -14.247 3.927   1.00 66.99 94  B 1 
ATOM 3502 S SG  . CYS B 2 94  ? -23.079 -15.905 3.636   1.00 64.23 94  B 1 
ATOM 3503 N N   . GLY B 2 95  ? -19.265 -15.884 3.477   1.00 61.00 95  B 1 
ATOM 3504 C CA  . GLY B 2 95  ? -18.524 -16.687 2.515   1.00 59.43 95  B 1 
ATOM 3505 C C   . GLY B 2 95  ? -17.612 -15.910 1.563   1.00 59.79 95  B 1 
ATOM 3506 O O   . GLY B 2 95  ? -17.329 -16.373 0.466   1.00 57.55 95  B 1 
ATOM 3507 N N   . GLY B 2 96  ? -17.157 -14.719 1.956   1.00 59.86 96  B 1 
ATOM 3508 C CA  . GLY B 2 96  ? -16.320 -13.853 1.120   1.00 59.29 96  B 1 
ATOM 3509 C C   . GLY B 2 96  ? -17.033 -12.693 0.483   1.00 60.68 96  B 1 
ATOM 3510 O O   . GLY B 2 96  ? -16.408 -11.859 -0.167  1.00 59.44 96  B 1 
ATOM 3511 N N   . GLU B 2 97  ? -18.328 -12.659 0.673   1.00 66.25 97  B 1 
ATOM 3512 C CA  . GLU B 2 97  ? -19.193 -11.650 0.122   1.00 67.03 97  B 1 
ATOM 3513 C C   . GLU B 2 97  ? -19.607 -10.694 1.225   1.00 68.59 97  B 1 
ATOM 3514 O O   . GLU B 2 97  ? -20.163 -11.110 2.235   1.00 68.66 97  B 1 
ATOM 3515 C CB  . GLU B 2 97  ? -20.398 -12.301 -0.539  1.00 64.82 97  B 1 
ATOM 3516 C CG  . GLU B 2 97  ? -19.879 -13.225 -1.636  1.00 61.37 97  B 1 
ATOM 3517 C CD  . GLU B 2 97  ? -20.970 -13.899 -2.431  1.00 59.26 97  B 1 
ATOM 3518 O OE1 . GLU B 2 97  ? -20.605 -14.865 -3.142  1.00 55.48 97  B 1 
ATOM 3519 O OE2 . GLU B 2 97  ? -22.128 -13.466 -2.432  1.00 54.24 97  B 1 
ATOM 3520 N N   . PHE B 2 98  ? -19.312 -9.419  1.020   1.00 68.69 98  B 1 
ATOM 3521 C CA  . PHE B 2 98  ? -19.768 -8.359  1.880   1.00 68.68 98  B 1 
ATOM 3522 C C   . PHE B 2 98  ? -21.106 -7.864  1.368   1.00 70.57 98  B 1 
ATOM 3523 O O   . PHE B 2 98  ? -21.197 -7.298  0.286   1.00 70.30 98  B 1 
ATOM 3524 C CB  . PHE B 2 98  ? -18.729 -7.248  1.949   1.00 65.52 98  B 1 
ATOM 3525 C CG  . PHE B 2 98  ? -17.489 -7.687  2.678   1.00 60.85 98  B 1 
ATOM 3526 C CD1 . PHE B 2 98  ? -17.460 -7.668  4.077   1.00 55.56 98  B 1 
ATOM 3527 C CD2 . PHE B 2 98  ? -16.375 -8.165  1.965   1.00 53.80 98  B 1 
ATOM 3528 C CE1 . PHE B 2 98  ? -16.333 -8.114  4.761   1.00 50.55 98  B 1 
ATOM 3529 C CE2 . PHE B 2 98  ? -15.242 -8.614  2.651   1.00 50.86 98  B 1 
ATOM 3530 C CZ  . PHE B 2 98  ? -15.222 -8.583  4.051   1.00 50.97 98  B 1 
ATOM 3531 N N   . PHE B 2 99  ? -22.117 -8.090  2.167   1.00 71.73 99  B 1 
ATOM 3532 C CA  . PHE B 2 99  ? -23.449 -7.579  1.942   1.00 73.00 99  B 1 
ATOM 3533 C C   . PHE B 2 99  ? -23.550 -6.217  2.610   1.00 73.39 99  B 1 
ATOM 3534 O O   . PHE B 2 99  ? -23.317 -6.105  3.814   1.00 73.19 99  B 1 
ATOM 3535 C CB  . PHE B 2 99  ? -24.479 -8.559  2.504   1.00 72.83 99  B 1 
ATOM 3536 C CG  . PHE B 2 99  ? -24.594 -9.851  1.725   1.00 72.90 99  B 1 
ATOM 3537 C CD1 . PHE B 2 99  ? -25.735 -10.101 0.936   1.00 69.32 99  B 1 
ATOM 3538 C CD2 . PHE B 2 99  ? -23.583 -10.823 1.781   1.00 69.67 99  B 1 
ATOM 3539 C CE1 . PHE B 2 99  ? -25.858 -11.294 0.208   1.00 68.36 99  B 1 
ATOM 3540 C CE2 . PHE B 2 99  ? -23.689 -12.013 1.048   1.00 67.72 99  B 1 
ATOM 3541 C CZ  . PHE B 2 99  ? -24.826 -12.246 0.268   1.00 69.87 99  B 1 
ATOM 3542 N N   . TYR B 2 100 ? -23.926 -5.205  1.844   1.00 75.02 100 B 1 
ATOM 3543 C CA  . TYR B 2 100 ? -24.306 -3.882  2.314   1.00 74.69 100 B 1 
ATOM 3544 C C   . TYR B 2 100 ? -25.799 -3.730  2.063   1.00 75.66 100 B 1 
ATOM 3545 O O   . TYR B 2 100 ? -26.219 -3.454  0.941   1.00 74.76 100 B 1 
ATOM 3546 C CB  . TYR B 2 100 ? -23.519 -2.810  1.575   1.00 71.97 100 B 1 
ATOM 3547 C CG  . TYR B 2 100 ? -22.028 -2.870  1.782   1.00 67.15 100 B 1 
ATOM 3548 C CD1 . TYR B 2 100 ? -21.431 -2.128  2.820   1.00 62.32 100 B 1 
ATOM 3549 C CD2 . TYR B 2 100 ? -21.225 -3.633  0.914   1.00 60.15 100 B 1 
ATOM 3550 C CE1 . TYR B 2 100 ? -20.044 -2.105  2.952   1.00 58.00 100 B 1 
ATOM 3551 C CE2 . TYR B 2 100 ? -19.831 -3.624  1.054   1.00 57.30 100 B 1 
ATOM 3552 C CZ  . TYR B 2 100 ? -19.241 -2.839  2.056   1.00 58.47 100 B 1 
ATOM 3553 O OH  . TYR B 2 100 ? -17.888 -2.769  2.137   1.00 54.90 100 B 1 
ATOM 3554 N N   . CYS B 2 101 ? -26.592 -3.941  3.101   1.00 77.00 101 B 1 
ATOM 3555 C CA  . CYS B 2 101 ? -28.040 -3.873  3.006   1.00 77.21 101 B 1 
ATOM 3556 C C   . CYS B 2 101 ? -28.522 -2.527  3.503   1.00 77.11 101 B 1 
ATOM 3557 O O   . CYS B 2 101 ? -28.210 -2.144  4.632   1.00 75.28 101 B 1 
ATOM 3558 C CB  . CYS B 2 101 ? -28.661 -5.036  3.766   1.00 76.73 101 B 1 
ATOM 3559 S SG  . CYS B 2 101 ? -28.077 -6.644  3.169   1.00 74.18 101 B 1 
ATOM 3560 N N   . ASN B 2 102 ? -29.277 -1.829  2.675   1.00 77.36 102 B 1 
ATOM 3561 C CA  . ASN B 2 102 ? -29.882 -0.574  3.071   1.00 77.15 102 B 1 
ATOM 3562 C C   . ASN B 2 102 ? -31.022 -0.858  4.045   1.00 77.38 102 B 1 
ATOM 3563 O O   . ASN B 2 102 ? -32.025 -1.467  3.676   1.00 75.65 102 B 1 
ATOM 3564 C CB  . ASN B 2 102 ? -30.334 0.181   1.817   1.00 74.58 102 B 1 
ATOM 3565 C CG  . ASN B 2 102 ? -30.852 1.560   2.148   1.00 70.39 102 B 1 
ATOM 3566 O OD1 . ASN B 2 102 ? -30.976 1.934   3.293   1.00 63.52 102 B 1 
ATOM 3567 N ND2 . ASN B 2 102 ? -31.175 2.360   1.162   1.00 63.54 102 B 1 
ATOM 3568 N N   . THR B 2 103 ? -30.880 -0.421  5.293   1.00 76.35 103 B 1 
ATOM 3569 C CA  . THR B 2 103 ? -31.882 -0.659  6.333   1.00 75.42 103 B 1 
ATOM 3570 C C   . THR B 2 103 ? -32.866 0.492   6.486   1.00 75.22 103 B 1 
ATOM 3571 O O   . THR B 2 103 ? -33.620 0.495   7.458   1.00 72.96 103 B 1 
ATOM 3572 C CB  . THR B 2 103 ? -31.242 -1.024  7.674   1.00 73.19 103 B 1 
ATOM 3573 O OG1 . THR B 2 103 ? -30.513 0.038   8.192   1.00 68.45 103 B 1 
ATOM 3574 C CG2 . THR B 2 103 ? -30.314 -2.234  7.585   1.00 66.76 103 B 1 
ATOM 3575 N N   . THR B 2 104 ? -32.910 1.468   5.565   1.00 75.54 104 B 1 
ATOM 3576 C CA  . THR B 2 104 ? -33.842 2.603   5.622   1.00 74.37 104 B 1 
ATOM 3577 C C   . THR B 2 104 ? -35.286 2.159   5.828   1.00 74.15 104 B 1 
ATOM 3578 O O   . THR B 2 104 ? -35.957 2.676   6.725   1.00 70.92 104 B 1 
ATOM 3579 C CB  . THR B 2 104 ? -33.766 3.481   4.364   1.00 71.68 104 B 1 
ATOM 3580 O OG1 . THR B 2 104 ? -33.762 2.717   3.185   1.00 65.43 104 B 1 
ATOM 3581 C CG2 . THR B 2 104 ? -32.510 4.351   4.364   1.00 62.57 104 B 1 
ATOM 3582 N N   . ASP B 2 105 ? -35.719 1.140   5.125   1.00 75.74 105 B 1 
ATOM 3583 C CA  . ASP B 2 105 ? -37.081 0.603   5.200   1.00 75.41 105 B 1 
ATOM 3584 C C   . ASP B 2 105 ? -37.408 -0.040  6.557   1.00 75.18 105 B 1 
ATOM 3585 O O   . ASP B 2 105 ? -38.575 -0.241  6.896   1.00 72.55 105 B 1 
ATOM 3586 C CB  . ASP B 2 105 ? -37.292 -0.413  4.072   1.00 73.53 105 B 1 
ATOM 3587 C CG  . ASP B 2 105 ? -37.107 0.144   2.653   1.00 70.93 105 B 1 
ATOM 3588 O OD1 . ASP B 2 105 ? -36.924 1.374   2.520   1.00 64.44 105 B 1 
ATOM 3589 O OD2 . ASP B 2 105 ? -37.096 -0.686  1.733   1.00 66.40 105 B 1 
ATOM 3590 N N   . LEU B 2 106 ? -36.389 -0.337  7.377   1.00 75.83 106 B 1 
ATOM 3591 C CA  . LEU B 2 106 ? -36.601 -0.818  8.744   1.00 75.28 106 B 1 
ATOM 3592 C C   . LEU B 2 106 ? -36.999 0.312   9.702   1.00 75.03 106 B 1 
ATOM 3593 O O   . LEU B 2 106 ? -37.622 0.045   10.723  1.00 71.16 106 B 1 
ATOM 3594 C CB  . LEU B 2 106 ? -35.346 -1.528  9.269   1.00 73.20 106 B 1 
ATOM 3595 C CG  . LEU B 2 106 ? -34.947 -2.809  8.512   1.00 72.16 106 B 1 
ATOM 3596 C CD1 . LEU B 2 106 ? -33.644 -3.368  9.090   1.00 68.62 106 B 1 
ATOM 3597 C CD2 . LEU B 2 106 ? -36.006 -3.896  8.640   1.00 69.08 106 B 1 
ATOM 3598 N N   . PHE B 2 107 ? -36.640 1.561   9.397   1.00 72.82 107 B 1 
ATOM 3599 C CA  . PHE B 2 107 ? -36.816 2.715   10.278  1.00 71.49 107 B 1 
ATOM 3600 C C   . PHE B 2 107 ? -37.950 3.649   9.836   1.00 69.27 107 B 1 
ATOM 3601 O O   . PHE B 2 107 ? -38.076 4.753   10.363  1.00 64.52 107 B 1 
ATOM 3602 C CB  . PHE B 2 107 ? -35.482 3.437   10.460  1.00 69.71 107 B 1 
ATOM 3603 C CG  . PHE B 2 107 ? -34.430 2.600   11.142  1.00 69.28 107 B 1 
ATOM 3604 C CD1 . PHE B 2 107 ? -34.509 2.347   12.521  1.00 64.89 107 B 1 
ATOM 3605 C CD2 . PHE B 2 107 ? -33.369 2.053   10.397  1.00 66.24 107 B 1 
ATOM 3606 C CE1 . PHE B 2 107 ? -33.543 1.556   13.150  1.00 63.31 107 B 1 
ATOM 3607 C CE2 . PHE B 2 107 ? -32.394 1.268   11.028  1.00 62.76 107 B 1 
ATOM 3608 C CZ  . PHE B 2 107 ? -32.481 1.017   12.406  1.00 65.82 107 B 1 
ATOM 3609 N N   . ASP B 2 108 ? -38.791 3.227   8.922   1.00 70.02 108 B 1 
ATOM 3610 C CA  . ASP B 2 108 ? -39.959 3.989   8.485   1.00 69.64 108 B 1 
ATOM 3611 C C   . ASP B 2 108 ? -41.214 3.604   9.293   1.00 70.30 108 B 1 
ATOM 3612 O O   . ASP B 2 108 ? -42.216 3.116   8.782   1.00 64.45 108 B 1 
ATOM 3613 C CB  . ASP B 2 108 ? -40.134 3.899   6.968   1.00 64.56 108 B 1 
ATOM 3614 C CG  . ASP B 2 108 ? -41.058 5.006   6.445   1.00 58.94 108 B 1 
ATOM 3615 O OD1 . ASP B 2 108 ? -41.237 6.019   7.172   1.00 53.29 108 B 1 
ATOM 3616 O OD2 . ASP B 2 108 ? -41.553 4.859   5.315   1.00 52.76 108 B 1 
ATOM 3617 N N   . SER B 2 109 ? -41.121 3.794   10.617  1.00 69.33 109 B 1 
ATOM 3618 C CA  . SER B 2 109 ? -42.247 3.495   11.495  1.00 70.36 109 B 1 
ATOM 3619 C C   . SER B 2 109 ? -42.435 4.550   12.578  1.00 70.92 109 B 1 
ATOM 3620 O O   . SER B 2 109 ? -41.493 5.016   13.223  1.00 69.25 109 B 1 
ATOM 3621 C CB  . SER B 2 109 ? -42.145 2.077   12.066  1.00 67.57 109 B 1 
ATOM 3622 O OG  . SER B 2 109 ? -41.020 1.933   12.906  1.00 62.43 109 B 1 
ATOM 3623 N N   . THR B 2 110 ? -43.702 4.920   12.795  1.00 67.83 110 B 1 
ATOM 3624 C CA  . THR B 2 110 ? -44.112 5.841   13.855  1.00 67.89 110 B 1 
ATOM 3625 C C   . THR B 2 110 ? -44.829 5.058   14.937  1.00 67.72 110 B 1 
ATOM 3626 O O   . THR B 2 110 ? -45.823 4.374   14.676  1.00 65.17 110 B 1 
ATOM 3627 C CB  . THR B 2 110 ? -45.006 6.969   13.323  1.00 65.01 110 B 1 
ATOM 3628 O OG1 . THR B 2 110 ? -44.372 7.622   12.241  1.00 58.84 110 B 1 
ATOM 3629 C CG2 . THR B 2 110 ? -45.264 8.037   14.381  1.00 57.82 110 B 1 
ATOM 3630 N N   . TRP B 2 111 ? -44.322 5.153   16.149  1.00 69.79 111 B 1 
ATOM 3631 C CA  . TRP B 2 111 ? -44.844 4.454   17.314  1.00 68.67 111 B 1 
ATOM 3632 C C   . TRP B 2 111 ? -45.595 5.426   18.212  1.00 67.34 111 B 1 
ATOM 3633 O O   . TRP B 2 111 ? -45.004 6.328   18.809  1.00 63.79 111 B 1 
ATOM 3634 C CB  . TRP B 2 111 ? -43.708 3.762   18.050  1.00 67.11 111 B 1 
ATOM 3635 C CG  . TRP B 2 111 ? -43.122 2.612   17.285  1.00 68.35 111 B 1 
ATOM 3636 C CD1 . TRP B 2 111 ? -42.197 2.696   16.301  1.00 60.48 111 B 1 
ATOM 3637 C CD2 . TRP B 2 111 ? -43.479 1.207   17.399  1.00 67.95 111 B 1 
ATOM 3638 N NE1 . TRP B 2 111 ? -41.955 1.441   15.784  1.00 62.82 111 B 1 
ATOM 3639 C CE2 . TRP B 2 111 ? -42.723 0.495   16.429  1.00 66.47 111 B 1 
ATOM 3640 C CE3 . TRP B 2 111 ? -44.368 0.479   18.213  1.00 66.56 111 B 1 
ATOM 3641 C CZ2 . TRP B 2 111 ? -42.856 -0.899  16.257  1.00 67.10 111 B 1 
ATOM 3642 C CZ3 . TRP B 2 111 ? -44.490 -0.903  18.050  1.00 60.25 111 B 1 
ATOM 3643 C CH2 . TRP B 2 111 ? -43.751 -1.590  17.077  1.00 61.55 111 B 1 
ATOM 3644 N N   . ASP B 2 112 ? -46.894 5.239   18.316  1.00 67.10 112 B 1 
ATOM 3645 C CA  . ASP B 2 112 ? -47.769 6.103   19.096  1.00 65.48 112 B 1 
ATOM 3646 C C   . ASP B 2 112 ? -47.747 5.756   20.597  1.00 66.00 112 B 1 
ATOM 3647 O O   . ASP B 2 112 ? -47.208 4.725   21.000  1.00 60.61 112 B 1 
ATOM 3648 C CB  . ASP B 2 112 ? -49.186 6.039   18.495  1.00 60.24 112 B 1 
ATOM 3649 C CG  . ASP B 2 112 ? -49.893 7.390   18.564  1.00 56.39 112 B 1 
ATOM 3650 O OD1 . ASP B 2 112 ? -49.341 8.309   19.200  1.00 50.95 112 B 1 
ATOM 3651 O OD2 . ASP B 2 112 ? -50.982 7.479   17.960  1.00 51.63 112 B 1 
ATOM 3652 N N   . GLU B 2 113 ? -48.356 6.609   21.452  1.00 61.33 113 B 1 
ATOM 3653 C CA  . GLU B 2 113 ? -48.313 6.494   22.929  1.00 59.69 113 B 1 
ATOM 3654 C C   . GLU B 2 113 ? -48.674 5.098   23.449  1.00 60.27 113 B 1 
ATOM 3655 O O   . GLU B 2 113 ? -48.118 4.638   24.455  1.00 54.62 113 B 1 
ATOM 3656 C CB  . GLU B 2 113 ? -49.273 7.505   23.573  1.00 55.06 113 B 1 
ATOM 3657 C CG  . GLU B 2 113 ? -48.861 8.975   23.403  1.00 51.70 113 B 1 
ATOM 3658 C CD  . GLU B 2 113 ? -49.730 9.949   24.226  1.00 47.01 113 B 1 
ATOM 3659 O OE1 . GLU B 2 113 ? -49.630 11.176  24.017  1.00 41.86 113 B 1 
ATOM 3660 O OE2 . GLU B 2 113 ? -50.466 9.507   25.132  1.00 44.23 113 B 1 
ATOM 3661 N N   . ASN B 2 114 ? -49.563 4.418   22.770  1.00 63.01 114 B 1 
ATOM 3662 C CA  . ASN B 2 114 ? -50.015 3.079   23.151  1.00 62.31 114 B 1 
ATOM 3663 C C   . ASN B 2 114 ? -49.100 1.946   22.660  1.00 62.42 114 B 1 
ATOM 3664 O O   . ASN B 2 114 ? -49.476 0.777   22.743  1.00 57.20 114 B 1 
ATOM 3665 C CB  . ASN B 2 114 ? -51.476 2.922   22.707  1.00 59.05 114 B 1 
ATOM 3666 C CG  . ASN B 2 114 ? -52.424 3.779   23.521  1.00 55.24 114 B 1 
ATOM 3667 O OD1 . ASN B 2 114 ? -52.132 4.221   24.619  1.00 50.47 114 B 1 
ATOM 3668 N ND2 . ASN B 2 114 ? -53.604 4.023   23.027  1.00 49.88 114 B 1 
ATOM 3669 N N   . SER B 2 115 ? -47.893 2.257   22.164  1.00 59.37 115 B 1 
ATOM 3670 C CA  . SER B 2 115 ? -46.980 1.273   21.559  1.00 57.91 115 B 1 
ATOM 3671 C C   . SER B 2 115 ? -47.606 0.517   20.381  1.00 60.44 115 B 1 
ATOM 3672 O O   . SER B 2 115 ? -47.252 -0.625  20.114  1.00 56.05 115 B 1 
ATOM 3673 C CB  . SER B 2 115 ? -46.394 0.305   22.598  1.00 52.79 115 B 1 
ATOM 3674 O OG  . SER B 2 115 ? -45.897 0.999   23.716  1.00 49.40 115 B 1 
ATOM 3675 N N   . THR B 2 116 ? -48.557 1.165   19.692  1.00 63.14 116 B 1 
ATOM 3676 C CA  . THR B 2 116 ? -49.156 0.663   18.464  1.00 63.22 116 B 1 
ATOM 3677 C C   . THR B 2 116 ? -48.523 1.372   17.273  1.00 63.35 116 B 1 
ATOM 3678 O O   . THR B 2 116 ? -48.306 2.583   17.314  1.00 59.70 116 B 1 
ATOM 3679 C CB  . THR B 2 116 ? -50.682 0.814   18.456  1.00 59.96 116 B 1 
ATOM 3680 O OG1 . THR B 2 116 ? -51.078 2.068   18.950  1.00 55.12 116 B 1 
ATOM 3681 C CG2 . THR B 2 116 ? -51.339 -0.243  19.349  1.00 53.47 116 B 1 
ATOM 3682 N N   . VAL B 2 117 ? -48.225 0.614   16.242  1.00 63.50 117 B 1 
ATOM 3683 C CA  . VAL B 2 117 ? -47.725 1.169   14.981  1.00 61.93 117 B 1 
ATOM 3684 C C   . VAL B 2 117 ? -48.915 1.759   14.237  1.00 62.04 117 B 1 
ATOM 3685 O O   . VAL B 2 117 ? -49.841 1.022   13.906  1.00 58.60 117 B 1 
ATOM 3686 C CB  . VAL B 2 117 ? -47.023 0.110   14.116  1.00 57.94 117 B 1 
ATOM 3687 C CG1 . VAL B 2 117 ? -46.348 0.770   12.909  1.00 53.08 117 B 1 
ATOM 3688 C CG2 . VAL B 2 117 ? -45.957 -0.662  14.885  1.00 52.91 117 B 1 
ATOM 3689 N N   . THR B 2 118 ? -48.889 3.065   13.968  1.00 56.43 118 B 1 
ATOM 3690 C CA  . THR B 2 118 ? -49.980 3.735   13.253  1.00 55.46 118 B 1 
ATOM 3691 C C   . THR B 2 118 ? -49.870 3.576   11.740  1.00 55.88 118 B 1 
ATOM 3692 O O   . THR B 2 118 ? -50.872 3.303   11.076  1.00 51.22 118 B 1 
ATOM 3693 C CB  . THR B 2 118 ? -50.045 5.221   13.630  1.00 50.70 118 B 1 
ATOM 3694 O OG1 . THR B 2 118 ? -48.750 5.781   13.631  1.00 47.87 118 B 1 
ATOM 3695 C CG2 . THR B 2 118 ? -50.620 5.411   15.035  1.00 45.70 118 B 1 
ATOM 3696 N N   . ASN B 2 119 ? -48.675 3.663   11.184  1.00 55.60 119 B 1 
ATOM 3697 C CA  . ASN B 2 119 ? -48.438 3.621   9.737   1.00 54.78 119 B 1 
ATOM 3698 C C   . ASN B 2 119 ? -48.114 2.208   9.221   1.00 54.31 119 B 1 
ATOM 3699 O O   . ASN B 2 119 ? -47.112 2.005   8.548   1.00 50.88 119 B 1 
ATOM 3700 C CB  . ASN B 2 119 ? -47.378 4.669   9.355   1.00 51.05 119 B 1 
ATOM 3701 C CG  . ASN B 2 119 ? -47.920 6.089   9.266   1.00 47.98 119 B 1 
ATOM 3702 O OD1 . ASN B 2 119 ? -49.092 6.360   9.409   1.00 43.91 119 B 1 
ATOM 3703 N ND2 . ASN B 2 119 ? -47.055 7.028   8.999   1.00 43.58 119 B 1 
ATOM 3704 N N   . ILE B 2 120 ? -48.935 1.226   9.523   1.00 56.69 120 B 1 
ATOM 3705 C CA  . ILE B 2 120 ? -48.810 -0.088  8.877   1.00 55.43 120 B 1 
ATOM 3706 C C   . ILE B 2 120 ? -49.527 -0.029  7.524   1.00 55.92 120 B 1 
ATOM 3707 O O   . ILE B 2 120 ? -50.666 -0.476  7.398   1.00 51.64 120 B 1 
ATOM 3708 C CB  . ILE B 2 120 ? -49.320 -1.252  9.759   1.00 50.37 120 B 1 
ATOM 3709 C CG1 . ILE B 2 120 ? -48.745 -1.198  11.192  1.00 46.49 120 B 1 
ATOM 3710 C CG2 . ILE B 2 120 ? -48.944 -2.593  9.095   1.00 44.79 120 B 1 
ATOM 3711 C CD1 . ILE B 2 120 ? -49.337 -2.263  12.132  1.00 41.32 120 B 1 
ATOM 3712 N N   . THR B 2 121 ? -48.902 0.579   6.523   1.00 55.08 121 B 1 
ATOM 3713 C CA  . THR B 2 121 ? -49.464 0.621   5.164   1.00 55.05 121 B 1 
ATOM 3714 C C   . THR B 2 121 ? -49.278 -0.694  4.423   1.00 56.15 121 B 1 
ATOM 3715 O O   . THR B 2 121 ? -50.240 -1.249  3.911   1.00 52.14 121 B 1 
ATOM 3716 C CB  . THR B 2 121 ? -48.880 1.775   4.330   1.00 50.10 121 B 1 
ATOM 3717 O OG1 . THR B 2 121 ? -47.539 2.020   4.689   1.00 45.22 121 B 1 
ATOM 3718 C CG2 . THR B 2 121 ? -49.655 3.066   4.558   1.00 42.93 121 B 1 
ATOM 3719 N N   . GLU B 2 122 ? -48.063 -1.231  4.372   1.00 55.80 122 B 1 
ATOM 3720 C CA  . GLU B 2 122 ? -47.809 -2.452  3.607   1.00 56.74 122 B 1 
ATOM 3721 C C   . GLU B 2 122 ? -47.979 -3.731  4.442   1.00 58.55 122 B 1 
ATOM 3722 O O   . GLU B 2 122 ? -47.217 -3.961  5.381   1.00 54.87 122 B 1 
ATOM 3723 C CB  . GLU B 2 122 ? -46.432 -2.425  2.949   1.00 52.43 122 B 1 
ATOM 3724 C CG  . GLU B 2 122 ? -46.374 -1.550  1.690   1.00 47.47 122 B 1 
ATOM 3725 C CD  . GLU B 2 122 ? -45.266 -2.013  0.721   1.00 43.68 122 B 1 
ATOM 3726 O OE1 . GLU B 2 122 ? -45.352 -1.649  -0.461  1.00 39.82 122 B 1 
ATOM 3727 O OE2 . GLU B 2 122 ? -44.427 -2.848  1.126   1.00 40.26 122 B 1 
ATOM 3728 N N   . PRO B 2 123 ? -48.912 -4.606  4.077   1.00 59.20 123 B 1 
ATOM 3729 C CA  . PRO B 2 123 ? -49.219 -5.819  4.838   1.00 61.16 123 B 1 
ATOM 3730 C C   . PRO B 2 123 ? -48.231 -6.973  4.596   1.00 66.48 123 B 1 
ATOM 3731 O O   . PRO B 2 123 ? -48.508 -8.108  4.977   1.00 63.44 123 B 1 
ATOM 3732 C CB  . PRO B 2 123 ? -50.656 -6.164  4.427   1.00 54.66 123 B 1 
ATOM 3733 C CG  . PRO B 2 123 ? -50.702 -5.729  2.969   1.00 52.05 123 B 1 
ATOM 3734 C CD  . PRO B 2 123 ? -49.836 -4.469  2.958   1.00 52.96 123 B 1 
ATOM 3735 N N   . LYS B 2 124 ? -47.106 -6.726  3.942   1.00 67.62 124 B 1 
ATOM 3736 C CA  . LYS B 2 124 ? -46.152 -7.803  3.637   1.00 70.93 124 B 1 
ATOM 3737 C C   . LYS B 2 124 ? -45.561 -8.363  4.941   1.00 74.68 124 B 1 
ATOM 3738 O O   . LYS B 2 124 ? -45.088 -7.618  5.792   1.00 71.87 124 B 1 
ATOM 3739 C CB  . LYS B 2 124 ? -45.062 -7.328  2.669   1.00 65.99 124 B 1 
ATOM 3740 C CG  . LYS B 2 124 ? -45.583 -7.083  1.249   1.00 58.81 124 B 1 
ATOM 3741 C CD  . LYS B 2 124 ? -44.469 -6.534  0.337   1.00 54.35 124 B 1 
ATOM 3742 C CE  . LYS B 2 124 ? -45.001 -6.178  -1.054  1.00 47.75 124 B 1 
ATOM 3743 N NZ  . LYS B 2 124 ? -44.148 -5.160  -1.732  1.00 42.76 124 B 1 
ATOM 3744 N N   . ALA B 2 125 ? -45.549 -9.683  5.070   1.00 74.18 125 B 1 
ATOM 3745 C CA  . ALA B 2 125 ? -45.031 -10.384 6.252   1.00 77.41 125 B 1 
ATOM 3746 C C   . ALA B 2 125 ? -43.504 -10.259 6.425   1.00 81.05 125 B 1 
ATOM 3747 O O   . ALA B 2 125 ? -42.976 -10.415 7.527   1.00 77.69 125 B 1 
ATOM 3748 C CB  . ALA B 2 125 ? -45.446 -11.856 6.146   1.00 73.58 125 B 1 
ATOM 3749 N N   . THR B 2 126 ? -42.815 -9.978  5.345   1.00 78.20 126 B 1 
ATOM 3750 C CA  . THR B 2 126 ? -41.365 -9.794  5.296   1.00 79.67 126 B 1 
ATOM 3751 C C   . THR B 2 126 ? -41.038 -8.407  4.758   1.00 80.81 126 B 1 
ATOM 3752 O O   . THR B 2 126 ? -41.638 -7.963  3.779   1.00 78.89 126 B 1 
ATOM 3753 C CB  . THR B 2 126 ? -40.701 -10.861 4.416   1.00 77.69 126 B 1 
ATOM 3754 O OG1 . THR B 2 126 ? -41.402 -11.016 3.193   1.00 67.62 126 B 1 
ATOM 3755 C CG2 . THR B 2 126 ? -40.686 -12.221 5.106   1.00 66.34 126 B 1 
ATOM 3756 N N   . ILE B 2 127 ? -40.091 -7.739  5.394   1.00 80.99 127 B 1 
ATOM 3757 C CA  . ILE B 2 127 ? -39.466 -6.521  4.878   1.00 81.11 127 B 1 
ATOM 3758 C C   . ILE B 2 127 ? -38.304 -6.963  4.010   1.00 81.53 127 B 1 
ATOM 3759 O O   . ILE B 2 127 ? -37.424 -7.682  4.479   1.00 80.61 127 B 1 
ATOM 3760 C CB  . ILE B 2 127 ? -39.005 -5.598  6.019   1.00 80.02 127 B 1 
ATOM 3761 C CG1 . ILE B 2 127 ? -40.167 -5.264  6.983   1.00 75.90 127 B 1 
ATOM 3762 C CG2 . ILE B 2 127 ? -38.405 -4.313  5.436   1.00 75.82 127 B 1 
ATOM 3763 C CD1 . ILE B 2 127 ? -39.747 -4.539  8.257   1.00 71.69 127 B 1 
ATOM 3764 N N   . THR B 2 128 ? -38.326 -6.570  2.754   1.00 82.64 128 B 1 
ATOM 3765 C CA  . THR B 2 128 ? -37.262 -6.877  1.800   1.00 81.09 128 B 1 
ATOM 3766 C C   . THR B 2 128 ? -36.338 -5.679  1.696   1.00 80.56 128 B 1 
ATOM 3767 O O   . THR B 2 128 ? -36.766 -4.613  1.266   1.00 79.01 128 B 1 
ATOM 3768 C CB  . THR B 2 128 ? -37.839 -7.253  0.426   1.00 79.45 128 B 1 
ATOM 3769 O OG1 . THR B 2 128 ? -38.721 -8.348  0.568   1.00 71.76 128 B 1 
ATOM 3770 C CG2 . THR B 2 128 ? -36.754 -7.689  -0.546  1.00 69.70 128 B 1 
ATOM 3771 N N   . LEU B 2 129 ? -35.091 -5.843  2.102   1.00 78.84 129 B 1 
ATOM 3772 C CA  . LEU B 2 129 ? -34.066 -4.808  2.023   1.00 79.32 129 B 1 
ATOM 3773 C C   . LEU B 2 129 ? -33.242 -5.009  0.751   1.00 79.74 129 B 1 
ATOM 3774 O O   . LEU B 2 129 ? -32.733 -6.114  0.547   1.00 78.47 129 B 1 
ATOM 3775 C CB  . LEU B 2 129 ? -33.162 -4.864  3.258   1.00 78.27 129 B 1 
ATOM 3776 C CG  . LEU B 2 129 ? -33.905 -4.780  4.600   1.00 76.25 129 B 1 
ATOM 3777 C CD1 . LEU B 2 129 ? -32.886 -4.943  5.733   1.00 71.31 129 B 1 
ATOM 3778 C CD2 . LEU B 2 129 ? -34.646 -3.457  4.761   1.00 71.93 129 B 1 
ATOM 3779 N N   . PRO B 2 130 ? -33.074 -3.969  -0.073  1.00 79.74 130 B 1 
ATOM 3780 C CA  . PRO B 2 130 ? -32.143 -4.046  -1.179  1.00 78.43 130 B 1 
ATOM 3781 C C   . PRO B 2 130 ? -30.712 -4.107  -0.634  1.00 78.56 130 B 1 
ATOM 3782 O O   . PRO B 2 130 ? -30.312 -3.305  0.210   1.00 76.20 130 B 1 
ATOM 3783 C CB  . PRO B 2 130 ? -32.416 -2.797  -2.028  1.00 76.04 130 B 1 
ATOM 3784 C CG  . PRO B 2 130 ? -32.942 -1.786  -1.013  1.00 73.66 130 B 1 
ATOM 3785 C CD  . PRO B 2 130 ? -33.671 -2.645  0.012   1.00 76.74 130 B 1 
ATOM 3786 N N   . CYS B 2 131 ? -29.951 -5.059  -1.116  1.00 76.87 131 B 1 
ATOM 3787 C CA  . CYS B 2 131 ? -28.568 -5.239  -0.713  1.00 76.56 131 B 1 
ATOM 3788 C C   . CYS B 2 131 ? -27.632 -5.068  -1.896  1.00 75.93 131 B 1 
ATOM 3789 O O   . CYS B 2 131 ? -27.842 -5.649  -2.964  1.00 73.74 131 B 1 
ATOM 3790 C CB  . CYS B 2 131 ? -28.361 -6.608  -0.058  1.00 76.15 131 B 1 
ATOM 3791 S SG  . CYS B 2 131 ? -29.383 -6.887  1.417   1.00 73.54 131 B 1 
ATOM 3792 N N   . ARG B 2 132 ? -26.563 -4.331  -1.665  1.00 72.41 132 B 1 
ATOM 3793 C CA  . ARG B 2 132 ? -25.425 -4.320  -2.561  1.00 70.99 132 B 1 
ATOM 3794 C C   . ARG B 2 132 ? -24.430 -5.357  -2.091  1.00 71.85 132 B 1 
ATOM 3795 O O   . ARG B 2 132 ? -24.029 -5.342  -0.925  1.00 70.54 132 B 1 
ATOM 3796 C CB  . ARG B 2 132 ? -24.845 -2.908  -2.615  1.00 67.37 132 B 1 
ATOM 3797 C CG  . ARG B 2 132 ? -23.741 -2.809  -3.669  1.00 59.09 132 B 1 
ATOM 3798 C CD  . ARG B 2 132 ? -23.289 -1.354  -3.777  1.00 54.74 132 B 1 
ATOM 3799 N NE  . ARG B 2 132 ? -22.260 -1.204  -4.807  1.00 49.42 132 B 1 
ATOM 3800 C CZ  . ARG B 2 132 ? -21.734 -0.057  -5.188  1.00 44.52 132 B 1 
ATOM 3801 N NH1 . ARG B 2 132 ? -22.033 1.075   -4.619  1.00 41.54 132 B 1 
ATOM 3802 N NH2 . ARG B 2 132 ? -20.898 -0.029  -6.159  1.00 38.89 132 B 1 
ATOM 3803 N N   . ILE B 2 133 ? -24.031 -6.228  -2.982  1.00 68.67 133 B 1 
ATOM 3804 C CA  . ILE B 2 133 ? -23.023 -7.232  -2.674  1.00 67.52 133 B 1 
ATOM 3805 C C   . ILE B 2 133 ? -21.724 -6.784  -3.313  1.00 66.39 133 B 1 
ATOM 3806 O O   . ILE B 2 133 ? -21.634 -6.681  -4.529  1.00 63.91 133 B 1 
ATOM 3807 C CB  . ILE B 2 133 ? -23.449 -8.631  -3.132  1.00 65.74 133 B 1 
ATOM 3808 C CG1 . ILE B 2 133 ? -24.795 -8.995  -2.462  1.00 62.04 133 B 1 
ATOM 3809 C CG2 . ILE B 2 133 ? -22.349 -9.646  -2.762  1.00 61.09 133 B 1 
ATOM 3810 C CD1 . ILE B 2 133 ? -25.375 -10.321 -2.960  1.00 56.79 133 B 1 
ATOM 3811 N N   . LYS B 2 134 ? -20.720 -6.549  -2.481  1.00 62.95 134 B 1 
ATOM 3812 C CA  . LYS B 2 134 ? -19.344 -6.438  -2.932  1.00 62.12 134 B 1 
ATOM 3813 C C   . LYS B 2 134 ? -18.617 -7.685  -2.472  1.00 62.59 134 B 1 
ATOM 3814 O O   . LYS B 2 134 ? -18.427 -7.902  -1.276  1.00 60.26 134 B 1 
ATOM 3815 C CB  . LYS B 2 134 ? -18.684 -5.156  -2.418  1.00 59.55 134 B 1 
ATOM 3816 C CG  . LYS B 2 134 ? -19.164 -3.918  -3.194  1.00 55.05 134 B 1 
ATOM 3817 C CD  . LYS B 2 134 ? -18.374 -2.679  -2.778  1.00 51.40 134 B 1 
ATOM 3818 C CE  . LYS B 2 134 ? -18.692 -1.488  -3.678  1.00 45.92 134 B 1 
ATOM 3819 N NZ  . LYS B 2 134 ? -17.812 -0.319  -3.409  1.00 43.11 134 B 1 
ATOM 3820 N N   . GLN B 2 135 ? -18.209 -8.504  -3.403  1.00 54.39 135 B 1 
ATOM 3821 C CA  . GLN B 2 135 ? -17.265 -9.554  -3.071  1.00 53.30 135 B 1 
ATOM 3822 C C   . GLN B 2 135 ? -15.901 -8.925  -2.932  1.00 53.01 135 B 1 
ATOM 3823 O O   . GLN B 2 135 ? -15.258 -8.603  -3.923  1.00 51.25 135 B 1 
ATOM 3824 C CB  . GLN B 2 135 ? -17.230 -10.652 -4.120  1.00 51.22 135 B 1 
ATOM 3825 C CG  . GLN B 2 135 ? -18.536 -11.409 -4.202  1.00 47.28 135 B 1 
ATOM 3826 C CD  . GLN B 2 135 ? -18.312 -12.711 -4.957  1.00 44.18 135 B 1 
ATOM 3827 O OE1 . GLN B 2 135 ? -17.550 -12.822 -5.903  1.00 41.54 135 B 1 
ATOM 3828 N NE2 . GLN B 2 135 ? -18.936 -13.775 -4.537  1.00 39.53 135 B 1 
ATOM 3829 N N   . ILE B 2 136 ? -15.480 -8.755  -1.708  1.00 52.19 136 B 1 
ATOM 3830 C CA  . ILE B 2 136 ? -14.121 -8.340  -1.423  1.00 50.66 136 B 1 
ATOM 3831 C C   . ILE B 2 136 ? -13.413 -9.578  -0.936  1.00 50.63 136 B 1 
ATOM 3832 O O   . ILE B 2 136 ? -13.502 -9.952  0.232   1.00 47.41 136 B 1 
ATOM 3833 C CB  . ILE B 2 136 ? -14.056 -7.198  -0.409  1.00 47.15 136 B 1 
ATOM 3834 C CG1 . ILE B 2 136 ? -14.938 -6.021  -0.839  1.00 43.49 136 B 1 
ATOM 3835 C CG2 . ILE B 2 136 ? -12.586 -6.749  -0.251  1.00 42.34 136 B 1 
ATOM 3836 C CD1 . ILE B 2 136 ? -15.274 -5.129  0.350   1.00 39.24 136 B 1 
ATOM 3837 N N   . ILE B 2 137 ? -12.737 -10.218 -1.848  1.00 46.63 137 B 1 
ATOM 3838 C CA  . ILE B 2 137 ? -11.850 -11.310 -1.501  1.00 45.72 137 B 1 
ATOM 3839 C C   . ILE B 2 137 ? -10.586 -10.672 -0.975  1.00 46.20 137 B 1 
ATOM 3840 O O   . ILE B 2 137 ? -9.584  -10.555 -1.673  1.00 43.44 137 B 1 
ATOM 3841 C CB  . ILE B 2 137 ? -11.661 -12.246 -2.694  1.00 42.89 137 B 1 
ATOM 3842 C CG1 . ILE B 2 137 ? -13.040 -12.703 -3.209  1.00 39.90 137 B 1 
ATOM 3843 C CG2 . ILE B 2 137 ? -10.783 -13.439 -2.282  1.00 39.21 137 B 1 
ATOM 3844 C CD1 . ILE B 2 137 ? -12.959 -13.578 -4.446  1.00 36.94 137 B 1 
ATOM 3845 N N   . ASN B 2 138 ? -10.682 -10.176 0.259   1.00 44.55 138 B 1 
ATOM 3846 C CA  . ASN B 2 138 ? -9.547  -9.581  0.920   1.00 44.46 138 B 1 
ATOM 3847 C C   . ASN B 2 138 ? -8.800  -10.659 1.696   1.00 45.00 138 B 1 
ATOM 3848 O O   . ASN B 2 138 ? -9.348  -11.262 2.605   1.00 43.41 138 B 1 
ATOM 3849 C CB  . ASN B 2 138 ? -10.000 -8.421  1.799   1.00 42.53 138 B 1 
ATOM 3850 C CG  . ASN B 2 138 ? -8.812  -7.591  2.234   1.00 39.32 138 B 1 
ATOM 3851 O OD1 . ASN B 2 138 ? -7.688  -7.771  1.787   1.00 36.76 138 B 1 
ATOM 3852 N ND2 . ASN B 2 138 ? -9.042  -6.657  3.117   1.00 35.80 138 B 1 
ATOM 3853 N N   . MET B 2 139 ? -7.561  -10.865 1.355   1.00 41.25 139 B 1 
ATOM 3854 C CA  . MET B 2 139 ? -6.698  -11.884 1.962   1.00 40.62 139 B 1 
ATOM 3855 C C   . MET B 2 139 ? -6.590  -11.758 3.474   1.00 41.40 139 B 1 
ATOM 3856 O O   . MET B 2 139 ? -6.312  -12.739 4.148   1.00 39.28 139 B 1 
ATOM 3857 C CB  . MET B 2 139 ? -5.278  -11.711 1.414   1.00 38.33 139 B 1 
ATOM 3858 C CG  . MET B 2 139 ? -5.200  -11.934 -0.070  1.00 35.01 139 B 1 
ATOM 3859 S SD  . MET B 2 139 ? -3.472  -12.001 -0.604  1.00 32.48 139 B 1 
ATOM 3860 C CE  . MET B 2 139 ? -3.346  -13.753 -0.933  1.00 30.49 139 B 1 
ATOM 3861 N N   . TRP B 2 140 ? -6.757  -10.546 3.982   1.00 40.03 140 B 1 
ATOM 3862 C CA  . TRP B 2 140 ? -6.618  -10.241 5.399   1.00 38.95 140 B 1 
ATOM 3863 C C   . TRP B 2 140 ? -7.805  -10.681 6.222   1.00 39.14 140 B 1 
ATOM 3864 O O   . TRP B 2 140 ? -7.666  -10.914 7.419   1.00 37.03 140 B 1 
ATOM 3865 C CB  . TRP B 2 140 ? -6.433  -8.739  5.551   1.00 36.39 140 B 1 
ATOM 3866 C CG  . TRP B 2 140 ? -5.059  -8.287  5.208   1.00 34.70 140 B 1 
ATOM 3867 C CD1 . TRP B 2 140 ? -4.528  -8.191  3.979   1.00 32.21 140 B 1 
ATOM 3868 C CD2 . TRP B 2 140 ? -4.026  -7.900  6.147   1.00 32.17 140 B 1 
ATOM 3869 N NE1 . TRP B 2 140 ? -3.224  -7.773  4.076   1.00 29.86 140 B 1 
ATOM 3870 C CE2 . TRP B 2 140 ? -2.880  -7.566  5.388   1.00 29.57 140 B 1 
ATOM 3871 C CE3 . TRP B 2 140 ? -3.969  -7.797  7.552   1.00 30.47 140 B 1 
ATOM 3872 C CZ2 . TRP B 2 140 ? -1.702  -7.124  6.012   1.00 28.25 140 B 1 
ATOM 3873 C CZ3 . TRP B 2 140 ? -2.798  -7.347  8.163   1.00 29.18 140 B 1 
ATOM 3874 C CH2 . TRP B 2 140 ? -1.686  -7.013  7.406   1.00 28.67 140 B 1 
ATOM 3875 N N   . GLN B 2 141 ? -8.950  -10.760 5.624   1.00 37.73 141 B 1 
ATOM 3876 C CA  . GLN B 2 141 ? -10.066 -11.331 6.337   1.00 37.40 141 B 1 
ATOM 3877 C C   . GLN B 2 141 ? -10.036 -12.831 6.111   1.00 37.50 141 B 1 
ATOM 3878 O O   . GLN B 2 141 ? -9.958  -13.301 4.983   1.00 35.86 141 B 1 
ATOM 3879 C CB  . GLN B 2 141 ? -11.371 -10.672 5.935   1.00 36.42 141 B 1 
ATOM 3880 C CG  . GLN B 2 141 ? -11.490 -9.320  6.656   1.00 33.85 141 B 1 
ATOM 3881 C CD  . GLN B 2 141 ? -12.833 -8.670  6.386   1.00 31.20 141 B 1 
ATOM 3882 O OE1 . GLN B 2 141 ? -13.515 -8.970  5.429   1.00 30.23 141 B 1 
ATOM 3883 N NE2 . GLN B 2 141 ? -13.264 -7.760  7.226   1.00 28.50 141 B 1 
ATOM 3884 N N   . ARG B 2 142 ? -10.151 -13.561 7.184   1.00 35.87 142 B 1 
ATOM 3885 C CA  . ARG B 2 142 ? -10.412 -15.001 7.240   1.00 35.05 142 B 1 
ATOM 3886 C C   . ARG B 2 142 ? -11.777 -15.370 6.636   1.00 34.93 142 B 1 
ATOM 3887 O O   . ARG B 2 142 ? -12.495 -16.213 7.147   1.00 32.53 142 B 1 
ATOM 3888 C CB  . ARG B 2 142 ? -10.314 -15.483 8.700   1.00 33.07 142 B 1 
ATOM 3889 C CG  . ARG B 2 142 ? -9.111  -16.362 8.995   1.00 30.63 142 B 1 
ATOM 3890 C CD  . ARG B 2 142 ? -9.246  -16.874 10.425  1.00 29.20 142 B 1 
ATOM 3891 N NE  . ARG B 2 142 ? -8.065  -17.617 10.855  1.00 26.56 142 B 1 
ATOM 3892 C CZ  . ARG B 2 142 ? -7.934  -18.248 12.011  1.00 24.43 142 B 1 
ATOM 3893 N NH1 . ARG B 2 142 ? -8.916  -18.274 12.872  1.00 22.86 142 B 1 
ATOM 3894 N NH2 . ARG B 2 142 ? -6.818  -18.844 12.310  1.00 21.72 142 B 1 
ATOM 3895 N N   . VAL B 2 143 ? -12.132 -14.719 5.572   1.00 36.90 143 B 1 
ATOM 3896 C CA  . VAL B 2 143 ? -13.058 -15.282 4.631   1.00 36.31 143 B 1 
ATOM 3897 C C   . VAL B 2 143 ? -12.350 -16.536 4.162   1.00 36.74 143 B 1 
ATOM 3898 O O   . VAL B 2 143 ? -11.319 -16.455 3.514   1.00 35.11 143 B 1 
ATOM 3899 C CB  . VAL B 2 143 ? -13.328 -14.322 3.490   1.00 34.17 143 B 1 
ATOM 3900 C CG1 . VAL B 2 143 ? -14.486 -14.916 2.727   1.00 31.52 143 B 1 
ATOM 3901 C CG2 . VAL B 2 143 ? -13.710 -12.911 3.969   1.00 31.66 143 B 1 
ATOM 3902 N N   . GLY B 2 144 ? -12.785 -17.668 4.643   1.00 35.99 144 B 1 
ATOM 3903 C CA  . GLY B 2 144 ? -12.010 -18.892 4.640   1.00 35.27 144 B 1 
ATOM 3904 C C   . GLY B 2 144 ? -11.576 -19.359 3.250   1.00 35.94 144 B 1 
ATOM 3905 O O   . GLY B 2 144 ? -11.672 -18.635 2.265   1.00 34.34 144 B 1 
ATOM 3906 N N   . GLN B 2 145 ? -11.174 -20.628 3.144   1.00 32.83 145 B 1 
ATOM 3907 C CA  . GLN B 2 145 ? -10.805 -21.300 1.884   1.00 32.40 145 B 1 
ATOM 3908 C C   . GLN B 2 145 ? -11.755 -21.025 0.701   1.00 33.18 145 B 1 
ATOM 3909 O O   . GLN B 2 145 ? -11.352 -21.152 -0.452  1.00 31.76 145 B 1 
ATOM 3910 C CB  . GLN B 2 145 ? -10.805 -22.814 2.140   1.00 31.55 145 B 1 
ATOM 3911 C CG  . GLN B 2 145 ? -9.649  -23.295 3.020   1.00 28.26 145 B 1 
ATOM 3912 C CD  . GLN B 2 145 ? -9.710  -24.811 3.269   1.00 25.94 145 B 1 
ATOM 3913 O OE1 . GLN B 2 145 ? -10.721 -25.455 3.096   1.00 24.61 145 B 1 
ATOM 3914 N NE2 . GLN B 2 145 ? -8.641  -25.411 3.711   1.00 24.04 145 B 1 
ATOM 3915 N N   . ALA B 2 146 ? -12.974 -20.574 0.985   1.00 37.82 146 B 1 
ATOM 3916 C CA  . ALA B 2 146 ? -13.956 -20.135 0.014   1.00 37.58 146 B 1 
ATOM 3917 C C   . ALA B 2 146 ? -13.457 -19.045 -0.947  1.00 37.82 146 B 1 
ATOM 3918 O O   . ALA B 2 146 ? -13.993 -18.951 -2.050  1.00 36.30 146 B 1 
ATOM 3919 C CB  . ALA B 2 146 ? -15.192 -19.647 0.788   1.00 35.38 146 B 1 
ATOM 3920 N N   . MET B 2 147 ? -12.458 -18.261 -0.626  1.00 39.41 147 B 1 
ATOM 3921 C CA  . MET B 2 147 ? -11.884 -17.286 -1.562  1.00 39.88 147 B 1 
ATOM 3922 C C   . MET B 2 147 ? -11.270 -17.938 -2.799  1.00 40.74 147 B 1 
ATOM 3923 O O   . MET B 2 147 ? -11.465 -17.455 -3.909  1.00 39.00 147 B 1 
ATOM 3924 C CB  . MET B 2 147 ? -10.794 -16.475 -0.882  1.00 37.40 147 B 1 
ATOM 3925 C CG  . MET B 2 147 ? -11.377 -15.412 0.020   1.00 33.82 147 B 1 
ATOM 3926 S SD  . MET B 2 147 ? -10.073 -14.273 0.456   1.00 31.30 147 B 1 
ATOM 3927 C CE  . MET B 2 147 ? -10.957 -13.156 1.504   1.00 29.02 147 B 1 
ATOM 3928 N N   . TYR B 2 148 ? -10.568 -19.031 -2.590  1.00 38.82 148 B 1 
ATOM 3929 C CA  . TYR B 2 148 ? -9.988  -19.821 -3.663  1.00 38.64 148 B 1 
ATOM 3930 C C   . TYR B 2 148 ? -10.960 -20.842 -4.222  1.00 39.75 148 B 1 
ATOM 3931 O O   . TYR B 2 148 ? -10.657 -21.488 -5.221  1.00 38.81 148 B 1 
ATOM 3932 C CB  . TYR B 2 148 ? -8.756  -20.547 -3.145  1.00 36.32 148 B 1 
ATOM 3933 C CG  . TYR B 2 148 ? -7.686  -19.583 -2.768  1.00 32.94 148 B 1 
ATOM 3934 C CD1 . TYR B 2 148 ? -7.012  -18.878 -3.782  1.00 30.72 148 B 1 
ATOM 3935 C CD2 . TYR B 2 148 ? -7.399  -19.327 -1.421  1.00 30.25 148 B 1 
ATOM 3936 C CE1 . TYR B 2 148 ? -6.021  -17.970 -3.456  1.00 27.26 148 B 1 
ATOM 3937 C CE2 . TYR B 2 148 ? -6.406  -18.409 -1.089  1.00 27.28 148 B 1 
ATOM 3938 C CZ  . TYR B 2 148 ? -5.706  -17.745 -2.115  1.00 27.36 148 B 1 
ATOM 3939 O OH  . TYR B 2 148 ? -4.688  -16.912 -1.810  1.00 25.73 148 B 1 
ATOM 3940 N N   . ALA B 2 149 ? -12.094 -20.981 -3.562  1.00 38.43 149 B 1 
ATOM 3941 C CA  . ALA B 2 149 ? -13.112 -21.844 -4.104  1.00 38.42 149 B 1 
ATOM 3942 C C   . ALA B 2 149 ? -13.479 -21.315 -5.492  1.00 39.28 149 B 1 
ATOM 3943 O O   . ALA B 2 149 ? -13.573 -20.098 -5.688  1.00 37.48 149 B 1 
ATOM 3944 C CB  . ALA B 2 149 ? -14.310 -21.924 -3.154  1.00 36.60 149 B 1 
ATOM 3945 N N   . PRO B 2 150 ? -13.666 -22.209 -6.453  1.00 38.44 150 B 1 
ATOM 3946 C CA  . PRO B 2 150 ? -14.220 -21.813 -7.730  1.00 38.01 150 B 1 
ATOM 3947 C C   . PRO B 2 150 ? -15.474 -20.977 -7.480  1.00 39.24 150 B 1 
ATOM 3948 O O   . PRO B 2 150 ? -16.116 -21.159 -6.430  1.00 38.19 150 B 1 
ATOM 3949 C CB  . PRO B 2 150 ? -14.510 -23.120 -8.474  1.00 35.63 150 B 1 
ATOM 3950 C CG  . PRO B 2 150 ? -14.611 -24.164 -7.368  1.00 34.72 150 B 1 
ATOM 3951 C CD  . PRO B 2 150 ? -13.650 -23.648 -6.316  1.00 35.54 150 B 1 
ATOM 3952 N N   . PRO B 2 151 ? -15.830 -20.058 -8.385  1.00 42.55 151 B 1 
ATOM 3953 C CA  . PRO B 2 151 ? -16.991 -19.202 -8.201  1.00 41.97 151 B 1 
ATOM 3954 C C   . PRO B 2 151 ? -18.160 -20.062 -7.749  1.00 42.64 151 B 1 
ATOM 3955 O O   . PRO B 2 151 ? -18.494 -21.047 -8.416  1.00 41.40 151 B 1 
ATOM 3956 C CB  . PRO B 2 151 ? -17.242 -18.532 -9.563  1.00 39.54 151 B 1 
ATOM 3957 C CG  . PRO B 2 151 ? -16.452 -19.389 -10.551 1.00 38.84 151 B 1 
ATOM 3958 C CD  . PRO B 2 151 ? -15.281 -19.901 -9.714  1.00 39.39 151 B 1 
ATOM 3959 N N   . ILE B 2 152 ? -18.700 -19.741 -6.562  1.00 47.99 152 B 1 
ATOM 3960 C CA  . ILE B 2 152 ? -19.761 -20.553 -5.976  1.00 48.76 152 B 1 
ATOM 3961 C C   . ILE B 2 152 ? -20.934 -20.479 -6.942  1.00 49.38 152 B 1 
ATOM 3962 O O   . ILE B 2 152 ? -21.613 -19.450 -7.041  1.00 46.98 152 B 1 
ATOM 3963 C CB  . ILE B 2 152 ? -20.125 -20.114 -4.548  1.00 46.65 152 B 1 
ATOM 3964 C CG1 . ILE B 2 152 ? -18.896 -20.194 -3.608  1.00 43.74 152 B 1 
ATOM 3965 C CG2 . ILE B 2 152 ? -21.260 -21.005 -4.012  1.00 42.36 152 B 1 
ATOM 3966 C CD1 . ILE B 2 152 ? -19.132 -19.663 -2.190  1.00 39.71 152 B 1 
ATOM 3967 N N   . LYS B 2 153 ? -21.098 -21.544 -7.691  1.00 47.64 153 B 1 
ATOM 3968 C CA  . LYS B 2 153 ? -22.208 -21.674 -8.619  1.00 47.17 153 B 1 
ATOM 3969 C C   . LYS B 2 153 ? -23.469 -21.856 -7.798  1.00 48.93 153 B 1 
ATOM 3970 O O   . LYS B 2 153 ? -23.549 -22.775 -6.981  1.00 46.63 153 B 1 
ATOM 3971 C CB  . LYS B 2 153 ? -21.993 -22.843 -9.591  1.00 44.10 153 B 1 
ATOM 3972 C CG  . LYS B 2 153 ? -20.905 -22.558 -10.627 1.00 40.77 153 B 1 
ATOM 3973 C CD  . LYS B 2 153 ? -20.802 -23.709 -11.639 1.00 36.82 153 B 1 
ATOM 3974 C CE  . LYS B 2 153 ? -19.757 -23.399 -12.707 1.00 32.88 153 B 1 
ATOM 3975 N NZ  . LYS B 2 153 ? -19.661 -24.475 -13.715 1.00 28.94 153 B 1 
ATOM 3976 N N   . GLY B 2 154 ? -24.431 -20.995 -8.019  1.00 54.94 154 B 1 
ATOM 3977 C CA  . GLY B 2 154 ? -25.738 -21.080 -7.389  1.00 55.85 154 B 1 
ATOM 3978 C C   . GLY B 2 154 ? -26.042 -19.910 -6.456  1.00 59.41 154 B 1 
ATOM 3979 O O   . GLY B 2 154 ? -25.245 -19.000 -6.265  1.00 57.30 154 B 1 
ATOM 3980 N N   . SER B 2 155 ? -27.245 -19.957 -5.893  1.00 62.15 155 B 1 
ATOM 3981 C CA  . SER B 2 155 ? -27.708 -18.979 -4.916  1.00 63.80 155 B 1 
ATOM 3982 C C   . SER B 2 155 ? -27.022 -19.211 -3.577  1.00 66.29 155 B 1 
ATOM 3983 O O   . SER B 2 155 ? -27.063 -20.323 -3.053  1.00 65.58 155 B 1 
ATOM 3984 C CB  . SER B 2 155 ? -29.225 -19.072 -4.749  1.00 61.49 155 B 1 
ATOM 3985 O OG  . SER B 2 155 ? -29.587 -20.401 -4.403  1.00 56.72 155 B 1 
ATOM 3986 N N   . ILE B 2 156 ? -26.456 -18.170 -2.992  1.00 66.45 156 B 1 
ATOM 3987 C CA  . ILE B 2 156 ? -25.952 -18.199 -1.622  1.00 69.16 156 B 1 
ATOM 3988 C C   . ILE B 2 156 ? -27.051 -17.650 -0.718  1.00 71.75 156 B 1 
ATOM 3989 O O   . ILE B 2 156 ? -27.577 -16.565 -0.956  1.00 70.69 156 B 1 
ATOM 3990 C CB  . ILE B 2 156 ? -24.623 -17.436 -1.487  1.00 66.36 156 B 1 
ATOM 3991 C CG1 . ILE B 2 156 ? -23.569 -18.090 -2.404  1.00 60.74 156 B 1 
ATOM 3992 C CG2 . ILE B 2 156 ? -24.151 -17.438 -0.024  1.00 59.18 156 B 1 
ATOM 3993 C CD1 . ILE B 2 156 ? -22.204 -17.398 -2.382  1.00 55.02 156 B 1 
ATOM 3994 N N   . ARG B 2 157 ? -27.373 -18.406 0.314   1.00 74.42 157 B 1 
ATOM 3995 C CA  . ARG B 2 157 ? -28.244 -17.957 1.402   1.00 75.70 157 B 1 
ATOM 3996 C C   . ARG B 2 157 ? -27.389 -17.741 2.640   1.00 76.48 157 B 1 
ATOM 3997 O O   . ARG B 2 157 ? -26.713 -18.657 3.087   1.00 73.92 157 B 1 
ATOM 3998 C CB  . ARG B 2 157 ? -29.377 -18.968 1.611   1.00 74.72 157 B 1 
ATOM 3999 C CG  . ARG B 2 157 ? -30.323 -18.536 2.739   1.00 70.16 157 B 1 
ATOM 4000 C CD  . ARG B 2 157 ? -31.488 -19.509 2.850   1.00 69.02 157 B 1 
ATOM 4001 N NE  . ARG B 2 157 ? -32.283 -19.246 4.054   1.00 63.36 157 B 1 
ATOM 4002 C CZ  . ARG B 2 157 ? -33.508 -19.650 4.315   1.00 57.16 157 B 1 
ATOM 4003 N NH1 . ARG B 2 157 ? -34.213 -20.336 3.456   1.00 52.47 157 B 1 
ATOM 4004 N NH2 . ARG B 2 157 ? -34.038 -19.376 5.471   1.00 50.64 157 B 1 
ATOM 4005 N N   . CYS B 2 158 ? -27.437 -16.537 3.175   1.00 77.80 158 B 1 
ATOM 4006 C CA  . CYS B 2 158 ? -26.688 -16.122 4.345   1.00 77.24 158 B 1 
ATOM 4007 C C   . CYS B 2 158 ? -27.663 -15.703 5.432   1.00 79.13 158 B 1 
ATOM 4008 O O   . CYS B 2 158 ? -28.561 -14.903 5.171   1.00 76.19 158 B 1 
ATOM 4009 C CB  . CYS B 2 158 ? -25.774 -14.965 3.962   1.00 73.96 158 B 1 
ATOM 4010 S SG  . CYS B 2 158 ? -24.561 -15.416 2.690   1.00 66.38 158 B 1 
ATOM 4011 N N   . GLU B 2 159 ? -27.479 -16.231 6.623   1.00 78.35 159 B 1 
ATOM 4012 C CA  . GLU B 2 159 ? -28.243 -15.810 7.784   1.00 78.00 159 B 1 
ATOM 4013 C C   . GLU B 2 159 ? -27.330 -15.005 8.695   1.00 77.21 159 B 1 
ATOM 4014 O O   . GLU B 2 159 ? -26.230 -15.438 9.038   1.00 73.15 159 B 1 
ATOM 4015 C CB  . GLU B 2 159 ? -28.899 -17.011 8.476   1.00 76.72 159 B 1 
ATOM 4016 C CG  . GLU B 2 159 ? -29.929 -17.662 7.538   1.00 70.00 159 B 1 
ATOM 4017 C CD  . GLU B 2 159 ? -30.782 -18.768 8.175   1.00 67.64 159 B 1 
ATOM 4018 O OE1 . GLU B 2 159 ? -31.784 -19.139 7.508   1.00 60.58 159 B 1 
ATOM 4019 O OE2 . GLU B 2 159 ? -30.448 -19.227 9.281   1.00 62.47 159 B 1 
ATOM 4020 N N   . SER B 2 160 ? -27.774 -13.800 9.054   1.00 76.67 160 B 1 
ATOM 4021 C CA  . SER B 2 160 ? -27.108 -12.955 10.032  1.00 75.41 160 B 1 
ATOM 4022 C C   . SER B 2 160 ? -28.135 -12.448 11.034  1.00 77.26 160 B 1 
ATOM 4023 O O   . SER B 2 160 ? -29.333 -12.412 10.756  1.00 75.47 160 B 1 
ATOM 4024 C CB  . SER B 2 160 ? -26.343 -11.807 9.362   1.00 71.25 160 B 1 
ATOM 4025 O OG  . SER B 2 160 ? -27.222 -10.873 8.777   1.00 63.33 160 B 1 
ATOM 4026 N N   . ASN B 2 161 ? -27.656 -12.070 12.214  1.00 73.32 161 B 1 
ATOM 4027 C CA  . ASN B 2 161 ? -28.509 -11.555 13.263  1.00 74.24 161 B 1 
ATOM 4028 C C   . ASN B 2 161 ? -28.153 -10.093 13.521  1.00 73.23 161 B 1 
ATOM 4029 O O   . ASN B 2 161 ? -26.997 -9.781  13.791  1.00 71.28 161 B 1 
ATOM 4030 C CB  . ASN B 2 161 ? -28.346 -12.435 14.508  1.00 73.94 161 B 1 
ATOM 4031 C CG  . ASN B 2 161 ? -28.970 -13.814 14.343  1.00 72.13 161 B 1 
ATOM 4032 O OD1 . ASN B 2 161 ? -29.913 -14.041 13.610  1.00 65.55 161 B 1 
ATOM 4033 N ND2 . ASN B 2 161 ? -28.469 -14.794 15.060  1.00 66.25 161 B 1 
ATOM 4034 N N   . ILE B 2 162 ? -29.150 -9.213  13.500  1.00 73.38 162 B 1 
ATOM 4035 C CA  . ILE B 2 162 ? -28.993 -7.861  14.045  1.00 72.83 162 B 1 
ATOM 4036 C C   . ILE B 2 162 ? -29.001 -7.994  15.569  1.00 72.20 162 B 1 
ATOM 4037 O O   . ILE B 2 162 ? -29.993 -8.409  16.151  1.00 70.80 162 B 1 
ATOM 4038 C CB  . ILE B 2 162 ? -30.099 -6.899  13.571  1.00 70.66 162 B 1 
ATOM 4039 C CG1 . ILE B 2 162 ? -30.161 -6.818  12.040  1.00 66.98 162 B 1 
ATOM 4040 C CG2 . ILE B 2 162 ? -29.848 -5.505  14.163  1.00 66.34 162 B 1 
ATOM 4041 C CD1 . ILE B 2 162 ? -31.304 -5.927  11.538  1.00 61.93 162 B 1 
ATOM 4042 N N   . THR B 2 163 ? -27.883 -7.639  16.204  1.00 70.75 163 B 1 
ATOM 4043 C CA  . THR B 2 163 ? -27.712 -7.709  17.665  1.00 69.98 163 B 1 
ATOM 4044 C C   . THR B 2 163 ? -27.758 -6.343  18.345  1.00 69.89 163 B 1 
ATOM 4045 O O   . THR B 2 163 ? -27.863 -6.264  19.564  1.00 65.15 163 B 1 
ATOM 4046 C CB  . THR B 2 163 ? -26.396 -8.411  18.020  1.00 67.30 163 B 1 
ATOM 4047 O OG1 . THR B 2 163 ? -25.324 -7.797  17.339  1.00 62.79 163 B 1 
ATOM 4048 C CG2 . THR B 2 163 ? -26.410 -9.886  17.614  1.00 60.50 163 B 1 
ATOM 4049 N N   . GLY B 2 164 ? -27.692 -5.260  17.574  1.00 66.68 164 B 1 
ATOM 4050 C CA  . GLY B 2 164 ? -27.740 -3.896  18.086  1.00 65.88 164 B 1 
ATOM 4051 C C   . GLY B 2 164 ? -28.063 -2.886  16.990  1.00 65.28 164 B 1 
ATOM 4052 O O   . GLY B 2 164 ? -27.932 -3.177  15.805  1.00 63.07 164 B 1 
ATOM 4053 N N   . LEU B 2 165 ? -28.485 -1.705  17.436  1.00 61.67 165 B 1 
ATOM 4054 C CA  . LEU B 2 165 ? -28.736 -0.529  16.611  1.00 61.89 165 B 1 
ATOM 4055 C C   . LEU B 2 165 ? -27.856 0.603   17.130  1.00 59.56 165 B 1 
ATOM 4056 O O   . LEU B 2 165 ? -27.621 0.696   18.336  1.00 57.21 165 B 1 
ATOM 4057 C CB  . LEU B 2 165 ? -30.229 -0.159  16.674  1.00 59.70 165 B 1 
ATOM 4058 C CG  . LEU B 2 165 ? -31.162 -1.231  16.098  1.00 55.85 165 B 1 
ATOM 4059 C CD1 . LEU B 2 165 ? -32.613 -0.893  16.432  1.00 53.74 165 B 1 
ATOM 4060 C CD2 . LEU B 2 165 ? -31.040 -1.326  14.571  1.00 53.54 165 B 1 
ATOM 4061 N N   . LEU B 2 166 ? -27.384 1.468   16.227  1.00 58.86 166 B 1 
ATOM 4062 C CA  . LEU B 2 166 ? -26.603 2.670   16.519  1.00 57.36 166 B 1 
ATOM 4063 C C   . LEU B 2 166 ? -27.439 3.922   16.257  1.00 50.91 166 B 1 
ATOM 4064 O O   . LEU B 2 166 ? -28.117 3.956   15.210  1.00 45.81 166 B 1 
ATOM 4065 C CB  . LEU B 2 166 ? -25.298 2.653   15.709  1.00 53.10 166 B 1 
ATOM 4066 C CG  . LEU B 2 166 ? -24.203 1.784   16.341  1.00 47.67 166 B 1 
ATOM 4067 C CD1 . LEU B 2 166 ? -23.132 1.419   15.315  1.00 43.62 166 B 1 
ATOM 4068 C CD2 . LEU B 2 166 ? -23.502 2.541   17.480  1.00 42.22 166 B 1 
ATOM 4069 O OXT . LEU B 2 166 ? -27.341 4.851   17.119  1.00 41.12 166 B 1 
#
