# Supplementary material for: Modeling Human Protein Physical Interactions Involved in HIV Attachment In Silico
Source: Int J Mol Sci. 2025 Nov 20;26(22):11209. doi: 10.3390/ijms262211209 (PMC12652853; doi:10.3390/ijms262211209)
Supplement: Supplementary file 1 [file ijms-26-11209-s001.zip › Models/For gp120/gp120_cxcr3_model.cif]

# By using this file you agree to the legally binding terms of use found at alphafoldserver.com/output-terms
data_106a2d2908671148
#
_entry.id 106a2d2908671148
#
loop_
_atom_type.symbol
C 
N 
O 
S 
#
loop_
_audit_author.name
_audit_author.pdbx_ordinal
"Google DeepMind" 1 
"Isomorphic Labs" 2 
#
_audit_conform.dict_location https://raw.githubusercontent.com/ihmwg/ModelCIF/master/dist/mmcif_ma.dic
_audit_conform.dict_name     mmcif_ma.dic
_audit_conform.dict_version  1.4.5
#
loop_
_chem_comp.formula
_chem_comp.formula_weight
_chem_comp.id
_chem_comp.mon_nstd_flag
_chem_comp.name
_chem_comp.pdbx_smiles
_chem_comp.pdbx_synonyms
_chem_comp.type
"C3 H7 N O2"    89.093  ALA y ALANINE         C[C@H](N)C(O)=O                  ? "L-PEPTIDE LINKING" 
"C6 H15 N4 O2"  175.209 ARG y ARGININE        N[C@@H](CCCNC(N)=[NH2+])C(O)=O   ? "L-PEPTIDE LINKING" 
"C4 H8 N2 O3"   132.118 ASN y ASPARAGINE      N[C@@H](CC(N)=O)C(O)=O           ? "L-PEPTIDE LINKING" 
"C4 H7 N O4"    133.103 ASP y "ASPARTIC ACID" N[C@@H](CC(O)=O)C(O)=O           ? "L-PEPTIDE LINKING" 
"C3 H7 N O2 S"  121.158 CYS y CYSTEINE        N[C@@H](CS)C(O)=O                ? "L-PEPTIDE LINKING" 
"C5 H10 N2 O3"  146.144 GLN y GLUTAMINE       N[C@@H](CCC(N)=O)C(O)=O          ? "L-PEPTIDE LINKING" 
"C5 H9 N O4"    147.129 GLU y "GLUTAMIC ACID" N[C@@H](CCC(O)=O)C(O)=O          ? "L-PEPTIDE LINKING" 
"C2 H5 N O2"    75.067  GLY y GLYCINE         NCC(O)=O                         ? "PEPTIDE LINKING"   
"C6 H10 N3 O2"  156.162 HIS y HISTIDINE       N[C@@H](Cc1c[nH]c[nH+]1)C(O)=O   ? "L-PEPTIDE LINKING" 
"C6 H13 N O2"   131.173 ILE y ISOLEUCINE      CC[C@H](C)[C@H](N)C(O)=O         ? "L-PEPTIDE LINKING" 
"C6 H13 N O2"   131.173 LEU y LEUCINE         CC(C)C[C@H](N)C(O)=O             ? "L-PEPTIDE LINKING" 
"C6 H15 N2 O2"  147.195 LYS y LYSINE          N[C@@H](CCCC[NH3+])C(O)=O        ? "L-PEPTIDE LINKING" 
"C5 H11 N O2 S" 149.211 MET y METHIONINE      CSCC[C@H](N)C(O)=O               ? "L-PEPTIDE LINKING" 
"C9 H11 N O2"   165.189 PHE y PHENYLALANINE   N[C@@H](Cc1ccccc1)C(O)=O         ? "L-PEPTIDE LINKING" 
"C5 H9 N O2"    115.130 PRO y PROLINE         OC(=O)[C@@H]1CCCN1               ? "L-PEPTIDE LINKING" 
"C3 H7 N O3"    105.093 SER y SERINE          N[C@@H](CO)C(O)=O                ? "L-PEPTIDE LINKING" 
"C4 H9 N O3"    119.119 THR y THREONINE       C[C@@H](O)[C@H](N)C(O)=O         ? "L-PEPTIDE LINKING" 
"C11 H12 N2 O2" 204.225 TRP y TRYPTOPHAN      N[C@@H](Cc1c[nH]c2ccccc12)C(O)=O ? "L-PEPTIDE LINKING" 
"C9 H11 N O3"   181.189 TYR y TYROSINE        N[C@@H](Cc1ccc(O)cc1)C(O)=O      ? "L-PEPTIDE LINKING" 
"C5 H11 N O2"   117.146 VAL y VALINE          CC(C)[C@H](N)C(O)=O              ? "L-PEPTIDE LINKING" 
#
_citation.book_publisher          ?
_citation.country                 UK
_citation.id                      primary
_citation.journal_full            Nature
_citation.journal_id_ASTM         NATUAS
_citation.journal_id_CSD          0006
_citation.journal_id_ISSN         0028-0836
_citation.journal_volume          ?
_citation.page_first              ?
_citation.page_last               ?
_citation.pdbx_database_id_DOI    ?
_citation.pdbx_database_id_PubMed ?
_citation.title                   "Accurate structure prediction of biomolecular interactions with AlphaFold 3"
_citation.year                    2024
#
loop_
_citation_author.citation_id
_citation_author.name
_citation_author.ordinal
primary "Google DeepMind" 1 
primary "Isomorphic Labs" 2 
#
loop_
_entity.id
_entity.pdbx_description
_entity.type
1 . polymer 
2 . polymer 
#
loop_
_entity_poly.entity_id
_entity_poly.pdbx_strand_id
_entity_poly.type
1 A polypeptide(L) 
2 B polypeptide(L) 
#
loop_
_entity_poly_seq.entity_id
_entity_poly_seq.hetero
_entity_poly_seq.mon_id
_entity_poly_seq.num
1 n ILE 1   
1 n ILE 2   
1 n ILE 3   
1 n VAL 4   
1 n GLN 5   
1 n LEU 6   
1 n ILE 7   
1 n GLU 8   
1 n PRO 9   
1 n VAL 10  
1 n ASN 11  
1 n ILE 12  
1 n THR 13  
1 n CYS 14  
1 n ILE 15  
1 n ARG 16  
1 n PRO 17  
1 n GLY 18  
1 n ASN 19  
1 n ASN 20  
1 n THR 21  
1 n ARG 22  
1 n THR 23  
1 n SER 24  
1 n ILE 25  
1 n ARG 26  
1 n ILE 27  
1 n GLY 28  
1 n PRO 29  
1 n GLY 30  
1 n GLN 31  
1 n THR 32  
1 n PHE 33  
1 n TYR 34  
1 n ALA 35  
1 n THR 36  
1 n GLY 37  
1 n ASP 38  
1 n VAL 39  
1 n ILE 40  
1 n GLY 41  
1 n ASP 42  
1 n ILE 43  
1 n ARG 44  
1 n LYS 45  
1 n ALA 46  
1 n HIS 47  
1 n CYS 48  
1 n ASN 49  
1 n VAL 50  
1 n SER 51  
1 n ARG 52  
1 n ALA 53  
1 n ALA 54  
1 n TRP 55  
1 n ASN 56  
1 n SER 57  
1 n THR 58  
1 n LEU 59  
1 n GLN 60  
1 n LYS 61  
1 n ILE 62  
1 n SER 63  
1 n ILE 64  
1 n GLN 65  
1 n LEU 66  
1 n ARG 67  
1 n ARG 68  
1 n TYR 69  
1 n PHE 70  
1 n ASN 71  
1 n ASN 72  
1 n LYS 73  
1 n THR 74  
1 n ILE 75  
1 n ILE 76  
1 n PHE 77  
1 n LYS 78  
1 n ASN 79  
1 n SER 80  
1 n SER 81  
1 n GLY 82  
1 n GLY 83  
1 n ASP 84  
1 n VAL 85  
1 n GLU 86  
1 n VAL 87  
1 n ALA 88  
1 n THR 89  
1 n HIS 90  
1 n SER 91  
1 n PHE 92  
1 n ASN 93  
1 n CYS 94  
1 n GLY 95  
1 n GLY 96  
1 n GLU 97  
1 n PHE 98  
1 n PHE 99  
1 n TYR 100 
1 n CYS 101 
1 n ASN 102 
1 n THR 103 
1 n THR 104 
1 n ASP 105 
1 n LEU 106 
1 n PHE 107 
1 n ASP 108 
1 n SER 109 
1 n THR 110 
1 n TRP 111 
1 n ASP 112 
1 n GLU 113 
1 n ASN 114 
1 n SER 115 
1 n THR 116 
1 n VAL 117 
1 n THR 118 
1 n ASN 119 
1 n ILE 120 
1 n THR 121 
1 n GLU 122 
1 n PRO 123 
1 n LYS 124 
1 n ALA 125 
1 n THR 126 
1 n ILE 127 
1 n THR 128 
1 n LEU 129 
1 n PRO 130 
1 n CYS 131 
1 n ARG 132 
1 n ILE 133 
1 n LYS 134 
1 n GLN 135 
1 n ILE 136 
1 n ILE 137 
1 n ASN 138 
1 n MET 139 
1 n TRP 140 
1 n GLN 141 
1 n ARG 142 
1 n VAL 143 
1 n GLY 144 
1 n GLN 145 
1 n ALA 146 
1 n MET 147 
1 n TYR 148 
1 n ALA 149 
1 n PRO 150 
1 n PRO 151 
1 n ILE 152 
1 n LYS 153 
1 n GLY 154 
1 n SER 155 
1 n ILE 156 
1 n ARG 157 
1 n CYS 158 
1 n GLU 159 
1 n SER 160 
1 n ASN 161 
1 n ILE 162 
1 n THR 163 
1 n GLY 164 
1 n LEU 165 
1 n LEU 166 
2 n MET 1   
2 n VAL 2   
2 n LEU 3   
2 n GLU 4   
2 n VAL 5   
2 n SER 6   
2 n ASP 7   
2 n HIS 8   
2 n GLN 9   
2 n VAL 10  
2 n LEU 11  
2 n ASN 12  
2 n ASP 13  
2 n ALA 14  
2 n GLU 15  
2 n VAL 16  
2 n ALA 17  
2 n ALA 18  
2 n LEU 19  
2 n LEU 20  
2 n GLU 21  
2 n ASN 22  
2 n PHE 23  
2 n SER 24  
2 n SER 25  
2 n SER 26  
2 n TYR 27  
2 n ASP 28  
2 n TYR 29  
2 n GLY 30  
2 n GLU 31  
2 n ASN 32  
2 n GLU 33  
2 n SER 34  
2 n ASP 35  
2 n SER 36  
2 n CYS 37  
2 n CYS 38  
2 n THR 39  
2 n SER 40  
2 n PRO 41  
2 n PRO 42  
2 n CYS 43  
2 n PRO 44  
2 n GLN 45  
2 n ASP 46  
2 n PHE 47  
2 n SER 48  
2 n LEU 49  
2 n ASN 50  
2 n PHE 51  
2 n ASP 52  
2 n ARG 53  
2 n ALA 54  
2 n PHE 55  
2 n LEU 56  
2 n PRO 57  
2 n ALA 58  
2 n LEU 59  
2 n TYR 60  
2 n SER 61  
2 n LEU 62  
2 n LEU 63  
2 n PHE 64  
2 n LEU 65  
2 n LEU 66  
2 n GLY 67  
2 n LEU 68  
2 n LEU 69  
2 n GLY 70  
2 n ASN 71  
2 n GLY 72  
2 n ALA 73  
2 n VAL 74  
2 n ALA 75  
2 n ALA 76  
2 n VAL 77  
2 n LEU 78  
2 n LEU 79  
2 n SER 80  
2 n ARG 81  
2 n ARG 82  
2 n THR 83  
2 n ALA 84  
2 n LEU 85  
2 n SER 86  
2 n SER 87  
2 n THR 88  
2 n ASP 89  
2 n THR 90  
2 n PHE 91  
2 n LEU 92  
2 n LEU 93  
2 n HIS 94  
2 n LEU 95  
2 n ALA 96  
2 n VAL 97  
2 n ALA 98  
2 n ASP 99  
2 n THR 100 
2 n LEU 101 
2 n LEU 102 
2 n VAL 103 
2 n LEU 104 
2 n THR 105 
2 n LEU 106 
2 n PRO 107 
2 n LEU 108 
2 n TRP 109 
2 n ALA 110 
2 n VAL 111 
2 n ASP 112 
2 n ALA 113 
2 n ALA 114 
2 n VAL 115 
2 n GLN 116 
2 n TRP 117 
2 n VAL 118 
2 n PHE 119 
2 n GLY 120 
2 n SER 121 
2 n GLY 122 
2 n LEU 123 
2 n CYS 124 
2 n LYS 125 
2 n VAL 126 
2 n ALA 127 
2 n GLY 128 
2 n ALA 129 
2 n LEU 130 
2 n PHE 131 
2 n ASN 132 
2 n ILE 133 
2 n ASN 134 
2 n PHE 135 
2 n TYR 136 
2 n ALA 137 
2 n GLY 138 
2 n ALA 139 
2 n LEU 140 
2 n LEU 141 
2 n LEU 142 
2 n ALA 143 
2 n CYS 144 
2 n ILE 145 
2 n SER 146 
2 n PHE 147 
2 n ASP 148 
2 n ARG 149 
2 n TYR 150 
2 n LEU 151 
2 n ASN 152 
2 n ILE 153 
2 n VAL 154 
2 n HIS 155 
2 n ALA 156 
2 n THR 157 
2 n GLN 158 
2 n LEU 159 
2 n TYR 160 
2 n ARG 161 
2 n ARG 162 
2 n GLY 163 
2 n PRO 164 
2 n PRO 165 
2 n ALA 166 
2 n ARG 167 
2 n VAL 168 
2 n THR 169 
2 n LEU 170 
2 n THR 171 
2 n CYS 172 
2 n LEU 173 
2 n ALA 174 
2 n VAL 175 
2 n TRP 176 
2 n GLY 177 
2 n LEU 178 
2 n CYS 179 
2 n LEU 180 
2 n LEU 181 
2 n PHE 182 
2 n ALA 183 
2 n LEU 184 
2 n PRO 185 
2 n ASP 186 
2 n PHE 187 
2 n ILE 188 
2 n PHE 189 
2 n LEU 190 
2 n SER 191 
2 n ALA 192 
2 n HIS 193 
2 n HIS 194 
2 n ASP 195 
2 n GLU 196 
2 n ARG 197 
2 n LEU 198 
2 n ASN 199 
2 n ALA 200 
2 n THR 201 
2 n HIS 202 
2 n CYS 203 
2 n GLN 204 
2 n TYR 205 
2 n ASN 206 
2 n PHE 207 
2 n PRO 208 
2 n GLN 209 
2 n VAL 210 
2 n GLY 211 
2 n ARG 212 
2 n THR 213 
2 n ALA 214 
2 n LEU 215 
2 n ARG 216 
2 n VAL 217 
2 n LEU 218 
2 n GLN 219 
2 n LEU 220 
2 n VAL 221 
2 n ALA 222 
2 n GLY 223 
2 n PHE 224 
2 n LEU 225 
2 n LEU 226 
2 n PRO 227 
2 n LEU 228 
2 n LEU 229 
2 n VAL 230 
2 n MET 231 
2 n ALA 232 
2 n TYR 233 
2 n CYS 234 
2 n TYR 235 
2 n ALA 236 
2 n HIS 237 
2 n ILE 238 
2 n LEU 239 
2 n ALA 240 
2 n VAL 241 
2 n LEU 242 
2 n LEU 243 
2 n VAL 244 
2 n SER 245 
2 n ARG 246 
2 n GLY 247 
2 n GLN 248 
2 n ARG 249 
2 n ARG 250 
2 n LEU 251 
2 n ARG 252 
2 n ALA 253 
2 n MET 254 
2 n ARG 255 
2 n LEU 256 
2 n VAL 257 
2 n VAL 258 
2 n VAL 259 
2 n VAL 260 
2 n VAL 261 
2 n VAL 262 
2 n ALA 263 
2 n PHE 264 
2 n ALA 265 
2 n LEU 266 
2 n CYS 267 
2 n TRP 268 
2 n THR 269 
2 n PRO 270 
2 n TYR 271 
2 n HIS 272 
2 n LEU 273 
2 n VAL 274 
2 n VAL 275 
2 n LEU 276 
2 n VAL 277 
2 n ASP 278 
2 n ILE 279 
2 n LEU 280 
2 n MET 281 
2 n ASP 282 
2 n LEU 283 
2 n GLY 284 
2 n ALA 285 
2 n LEU 286 
2 n ALA 287 
2 n ARG 288 
2 n ASN 289 
2 n CYS 290 
2 n GLY 291 
2 n ARG 292 
2 n GLU 293 
2 n SER 294 
2 n ARG 295 
2 n VAL 296 
2 n ASP 297 
2 n VAL 298 
2 n ALA 299 
2 n LYS 300 
2 n SER 301 
2 n VAL 302 
2 n THR 303 
2 n SER 304 
2 n GLY 305 
2 n LEU 306 
2 n GLY 307 
2 n TYR 308 
2 n MET 309 
2 n HIS 310 
2 n CYS 311 
2 n CYS 312 
2 n LEU 313 
2 n ASN 314 
2 n PRO 315 
2 n LEU 316 
2 n LEU 317 
2 n TYR 318 
2 n ALA 319 
2 n PHE 320 
2 n VAL 321 
2 n GLY 322 
2 n VAL 323 
2 n LYS 324 
2 n PHE 325 
2 n ARG 326 
2 n GLU 327 
2 n ARG 328 
2 n MET 329 
2 n TRP 330 
2 n MET 331 
2 n LEU 332 
2 n LEU 333 
2 n LEU 334 
2 n ARG 335 
2 n LEU 336 
2 n GLY 337 
2 n CYS 338 
2 n PRO 339 
2 n ASN 340 
2 n GLN 341 
2 n ARG 342 
2 n GLY 343 
2 n LEU 344 
2 n GLN 345 
2 n ARG 346 
2 n GLN 347 
2 n PRO 348 
2 n SER 349 
2 n SER 350 
2 n SER 351 
2 n ARG 352 
2 n ARG 353 
2 n ASP 354 
2 n SER 355 
2 n SER 356 
2 n TRP 357 
2 n SER 358 
2 n GLU 359 
2 n THR 360 
2 n SER 361 
2 n GLU 362 
2 n ALA 363 
2 n SER 364 
2 n TYR 365 
2 n SER 366 
2 n GLY 367 
2 n LEU 368 
#
_ma_data.content_type "model coordinates"
_ma_data.id           1
_ma_data.name         Model
#
_ma_model_list.data_id          1
_ma_model_list.model_group_id   1
_ma_model_list.model_group_name "AlphaFold-beta-20231127 (fb0b9d13-0bdd-4522-ba5f-0ee1f426d085 @ 2025-02-26 05:21:33)"
_ma_model_list.model_id         1
_ma_model_list.model_name       "Top ranked model"
_ma_model_list.model_type       "Ab initio model"
_ma_model_list.ordinal_id       1
#
loop_
_ma_protocol_step.method_type
_ma_protocol_step.ordinal_id
_ma_protocol_step.protocol_id
_ma_protocol_step.step_id
"coevolution MSA" 1 1 1 
"template search" 2 1 2 
modeling          3 1 3 
#
loop_
_ma_qa_metric.id
_ma_qa_metric.mode
_ma_qa_metric.name
_ma_qa_metric.software_group_id
_ma_qa_metric.type
1 global pLDDT 1 pLDDT 
2 local  pLDDT 1 pLDDT 
#
_ma_qa_metric_global.metric_id    1
_ma_qa_metric_global.metric_value 67.86
_ma_qa_metric_global.model_id     1
_ma_qa_metric_global.ordinal_id   1
#
_ma_software_group.group_id    1
_ma_software_group.ordinal_id  1
_ma_software_group.software_id 1
#
loop_
_ma_target_entity.data_id
_ma_target_entity.entity_id
_ma_target_entity.origin
1 1 . 
1 2 . 
#
loop_
_ma_target_entity_instance.asym_id
_ma_target_entity_instance.details
_ma_target_entity_instance.entity_id
A . 1 
B . 2 
#
loop_
_pdbx_data_usage.details
_pdbx_data_usage.id
_pdbx_data_usage.type
_pdbx_data_usage.url
;NON-COMMERCIAL USE ONLY, BY USING THIS FILE YOU AGREE TO THE TERMS OF USE FOUND
AT alphafoldserver.com/output-terms.
;
1 license    ? 
;THE INFORMATION IS NOT INTENDED FOR, HAS NOT BEEN VALIDATED FOR, AND IS NOT
APPROVED FOR CLINICAL USE. IT SHOULD NOT BE USED FOR CLINICAL PURPOSE OR RELIED
ON FOR MEDICAL OR OTHER PROFESSIONAL ADVICE. IT IS THEORETICAL MODELLING ONLY
AND CAUTION SHOULD BE EXERCISED IN ITS USE. IT IS PROVIDED "AS-IS" WITHOUT ANY
WARRANTY OF ANY KIND, WHETHER EXPRESSED OR IMPLIED. NO WARRANTY IS GIVEN THAT
USE OF THE INFORMATION SHALL NOT INFRINGE THE RIGHTS OF ANY THIRD PARTY.
;
2 disclaimer ? 
#
loop_
_pdbx_poly_seq_scheme.asym_id
_pdbx_poly_seq_scheme.auth_seq_num
_pdbx_poly_seq_scheme.entity_id
_pdbx_poly_seq_scheme.hetero
_pdbx_poly_seq_scheme.mon_id
_pdbx_poly_seq_scheme.pdb_ins_code
_pdbx_poly_seq_scheme.pdb_seq_num
_pdbx_poly_seq_scheme.pdb_strand_id
_pdbx_poly_seq_scheme.seq_id
A 1   1 n ILE . 1   A 1   
A 2   1 n ILE . 2   A 2   
A 3   1 n ILE . 3   A 3   
A 4   1 n VAL . 4   A 4   
A 5   1 n GLN . 5   A 5   
A 6   1 n LEU . 6   A 6   
A 7   1 n ILE . 7   A 7   
A 8   1 n GLU . 8   A 8   
A 9   1 n PRO . 9   A 9   
A 10  1 n VAL . 10  A 10  
A 11  1 n ASN . 11  A 11  
A 12  1 n ILE . 12  A 12  
A 13  1 n THR . 13  A 13  
A 14  1 n CYS . 14  A 14  
A 15  1 n ILE . 15  A 15  
A 16  1 n ARG . 16  A 16  
A 17  1 n PRO . 17  A 17  
A 18  1 n GLY . 18  A 18  
A 19  1 n ASN . 19  A 19  
A 20  1 n ASN . 20  A 20  
A 21  1 n THR . 21  A 21  
A 22  1 n ARG . 22  A 22  
A 23  1 n THR . 23  A 23  
A 24  1 n SER . 24  A 24  
A 25  1 n ILE . 25  A 25  
A 26  1 n ARG . 26  A 26  
A 27  1 n ILE . 27  A 27  
A 28  1 n GLY . 28  A 28  
A 29  1 n PRO . 29  A 29  
A 30  1 n GLY . 30  A 30  
A 31  1 n GLN . 31  A 31  
A 32  1 n THR . 32  A 32  
A 33  1 n PHE . 33  A 33  
A 34  1 n TYR . 34  A 34  
A 35  1 n ALA . 35  A 35  
A 36  1 n THR . 36  A 36  
A 37  1 n GLY . 37  A 37  
A 38  1 n ASP . 38  A 38  
A 39  1 n VAL . 39  A 39  
A 40  1 n ILE . 40  A 40  
A 41  1 n GLY . 41  A 41  
A 42  1 n ASP . 42  A 42  
A 43  1 n ILE . 43  A 43  
A 44  1 n ARG . 44  A 44  
A 45  1 n LYS . 45  A 45  
A 46  1 n ALA . 46  A 46  
A 47  1 n HIS . 47  A 47  
A 48  1 n CYS . 48  A 48  
A 49  1 n ASN . 49  A 49  
A 50  1 n VAL . 50  A 50  
A 51  1 n SER . 51  A 51  
A 52  1 n ARG . 52  A 52  
A 53  1 n ALA . 53  A 53  
A 54  1 n ALA . 54  A 54  
A 55  1 n TRP . 55  A 55  
A 56  1 n ASN . 56  A 56  
A 57  1 n SER . 57  A 57  
A 58  1 n THR . 58  A 58  
A 59  1 n LEU . 59  A 59  
A 60  1 n GLN . 60  A 60  
A 61  1 n LYS . 61  A 61  
A 62  1 n ILE . 62  A 62  
A 63  1 n SER . 63  A 63  
A 64  1 n ILE . 64  A 64  
A 65  1 n GLN . 65  A 65  
A 66  1 n LEU . 66  A 66  
A 67  1 n ARG . 67  A 67  
A 68  1 n ARG . 68  A 68  
A 69  1 n TYR . 69  A 69  
A 70  1 n PHE . 70  A 70  
A 71  1 n ASN . 71  A 71  
A 72  1 n ASN . 72  A 72  
A 73  1 n LYS . 73  A 73  
A 74  1 n THR . 74  A 74  
A 75  1 n ILE . 75  A 75  
A 76  1 n ILE . 76  A 76  
A 77  1 n PHE . 77  A 77  
A 78  1 n LYS . 78  A 78  
A 79  1 n ASN . 79  A 79  
A 80  1 n SER . 80  A 80  
A 81  1 n SER . 81  A 81  
A 82  1 n GLY . 82  A 82  
A 83  1 n GLY . 83  A 83  
A 84  1 n ASP . 84  A 84  
A 85  1 n VAL . 85  A 85  
A 86  1 n GLU . 86  A 86  
A 87  1 n VAL . 87  A 87  
A 88  1 n ALA . 88  A 88  
A 89  1 n THR . 89  A 89  
A 90  1 n HIS . 90  A 90  
A 91  1 n SER . 91  A 91  
A 92  1 n PHE . 92  A 92  
A 93  1 n ASN . 93  A 93  
A 94  1 n CYS . 94  A 94  
A 95  1 n GLY . 95  A 95  
A 96  1 n GLY . 96  A 96  
A 97  1 n GLU . 97  A 97  
A 98  1 n PHE . 98  A 98  
A 99  1 n PHE . 99  A 99  
A 100 1 n TYR . 100 A 100 
A 101 1 n CYS . 101 A 101 
A 102 1 n ASN . 102 A 102 
A 103 1 n THR . 103 A 103 
A 104 1 n THR . 104 A 104 
A 105 1 n ASP . 105 A 105 
A 106 1 n LEU . 106 A 106 
A 107 1 n PHE . 107 A 107 
A 108 1 n ASP . 108 A 108 
A 109 1 n SER . 109 A 109 
A 110 1 n THR . 110 A 110 
A 111 1 n TRP . 111 A 111 
A 112 1 n ASP . 112 A 112 
A 113 1 n GLU . 113 A 113 
A 114 1 n ASN . 114 A 114 
A 115 1 n SER . 115 A 115 
A 116 1 n THR . 116 A 116 
A 117 1 n VAL . 117 A 117 
A 118 1 n THR . 118 A 118 
A 119 1 n ASN . 119 A 119 
A 120 1 n ILE . 120 A 120 
A 121 1 n THR . 121 A 121 
A 122 1 n GLU . 122 A 122 
A 123 1 n PRO . 123 A 123 
A 124 1 n LYS . 124 A 124 
A 125 1 n ALA . 125 A 125 
A 126 1 n THR . 126 A 126 
A 127 1 n ILE . 127 A 127 
A 128 1 n THR . 128 A 128 
A 129 1 n LEU . 129 A 129 
A 130 1 n PRO . 130 A 130 
A 131 1 n CYS . 131 A 131 
A 132 1 n ARG . 132 A 132 
A 133 1 n ILE . 133 A 133 
A 134 1 n LYS . 134 A 134 
A 135 1 n GLN . 135 A 135 
A 136 1 n ILE . 136 A 136 
A 137 1 n ILE . 137 A 137 
A 138 1 n ASN . 138 A 138 
A 139 1 n MET . 139 A 139 
A 140 1 n TRP . 140 A 140 
A 141 1 n GLN . 141 A 141 
A 142 1 n ARG . 142 A 142 
A 143 1 n VAL . 143 A 143 
A 144 1 n GLY . 144 A 144 
A 145 1 n GLN . 145 A 145 
A 146 1 n ALA . 146 A 146 
A 147 1 n MET . 147 A 147 
A 148 1 n TYR . 148 A 148 
A 149 1 n ALA . 149 A 149 
A 150 1 n PRO . 150 A 150 
A 151 1 n PRO . 151 A 151 
A 152 1 n ILE . 152 A 152 
A 153 1 n LYS . 153 A 153 
A 154 1 n GLY . 154 A 154 
A 155 1 n SER . 155 A 155 
A 156 1 n ILE . 156 A 156 
A 157 1 n ARG . 157 A 157 
A 158 1 n CYS . 158 A 158 
A 159 1 n GLU . 159 A 159 
A 160 1 n SER . 160 A 160 
A 161 1 n ASN . 161 A 161 
A 162 1 n ILE . 162 A 162 
A 163 1 n THR . 163 A 163 
A 164 1 n GLY . 164 A 164 
A 165 1 n LEU . 165 A 165 
A 166 1 n LEU . 166 A 166 
B 1   2 n MET . 1   B 1   
B 2   2 n VAL . 2   B 2   
B 3   2 n LEU . 3   B 3   
B 4   2 n GLU . 4   B 4   
B 5   2 n VAL . 5   B 5   
B 6   2 n SER . 6   B 6   
B 7   2 n ASP . 7   B 7   
B 8   2 n HIS . 8   B 8   
B 9   2 n GLN . 9   B 9   
B 10  2 n VAL . 10  B 10  
B 11  2 n LEU . 11  B 11  
B 12  2 n ASN . 12  B 12  
B 13  2 n ASP . 13  B 13  
B 14  2 n ALA . 14  B 14  
B 15  2 n GLU . 15  B 15  
B 16  2 n VAL . 16  B 16  
B 17  2 n ALA . 17  B 17  
B 18  2 n ALA . 18  B 18  
B 19  2 n LEU . 19  B 19  
B 20  2 n LEU . 20  B 20  
B 21  2 n GLU . 21  B 21  
B 22  2 n ASN . 22  B 22  
B 23  2 n PHE . 23  B 23  
B 24  2 n SER . 24  B 24  
B 25  2 n SER . 25  B 25  
B 26  2 n SER . 26  B 26  
B 27  2 n TYR . 27  B 27  
B 28  2 n ASP . 28  B 28  
B 29  2 n TYR . 29  B 29  
B 30  2 n GLY . 30  B 30  
B 31  2 n GLU . 31  B 31  
B 32  2 n ASN . 32  B 32  
B 33  2 n GLU . 33  B 33  
B 34  2 n SER . 34  B 34  
B 35  2 n ASP . 35  B 35  
B 36  2 n SER . 36  B 36  
B 37  2 n CYS . 37  B 37  
B 38  2 n CYS . 38  B 38  
B 39  2 n THR . 39  B 39  
B 40  2 n SER . 40  B 40  
B 41  2 n PRO . 41  B 41  
B 42  2 n PRO . 42  B 42  
B 43  2 n CYS . 43  B 43  
B 44  2 n PRO . 44  B 44  
B 45  2 n GLN . 45  B 45  
B 46  2 n ASP . 46  B 46  
B 47  2 n PHE . 47  B 47  
B 48  2 n SER . 48  B 48  
B 49  2 n LEU . 49  B 49  
B 50  2 n ASN . 50  B 50  
B 51  2 n PHE . 51  B 51  
B 52  2 n ASP . 52  B 52  
B 53  2 n ARG . 53  B 53  
B 54  2 n ALA . 54  B 54  
B 55  2 n PHE . 55  B 55  
B 56  2 n LEU . 56  B 56  
B 57  2 n PRO . 57  B 57  
B 58  2 n ALA . 58  B 58  
B 59  2 n LEU . 59  B 59  
B 60  2 n TYR . 60  B 60  
B 61  2 n SER . 61  B 61  
B 62  2 n LEU . 62  B 62  
B 63  2 n LEU . 63  B 63  
B 64  2 n PHE . 64  B 64  
B 65  2 n LEU . 65  B 65  
B 66  2 n LEU . 66  B 66  
B 67  2 n GLY . 67  B 67  
B 68  2 n LEU . 68  B 68  
B 69  2 n LEU . 69  B 69  
B 70  2 n GLY . 70  B 70  
B 71  2 n ASN . 71  B 71  
B 72  2 n GLY . 72  B 72  
B 73  2 n ALA . 73  B 73  
B 74  2 n VAL . 74  B 74  
B 75  2 n ALA . 75  B 75  
B 76  2 n ALA . 76  B 76  
B 77  2 n VAL . 77  B 77  
B 78  2 n LEU . 78  B 78  
B 79  2 n LEU . 79  B 79  
B 80  2 n SER . 80  B 80  
B 81  2 n ARG . 81  B 81  
B 82  2 n ARG . 82  B 82  
B 83  2 n THR . 83  B 83  
B 84  2 n ALA . 84  B 84  
B 85  2 n LEU . 85  B 85  
B 86  2 n SER . 86  B 86  
B 87  2 n SER . 87  B 87  
B 88  2 n THR . 88  B 88  
B 89  2 n ASP . 89  B 89  
B 90  2 n THR . 90  B 90  
B 91  2 n PHE . 91  B 91  
B 92  2 n LEU . 92  B 92  
B 93  2 n LEU . 93  B 93  
B 94  2 n HIS . 94  B 94  
B 95  2 n LEU . 95  B 95  
B 96  2 n ALA . 96  B 96  
B 97  2 n VAL . 97  B 97  
B 98  2 n ALA . 98  B 98  
B 99  2 n ASP . 99  B 99  
B 100 2 n THR . 100 B 100 
B 101 2 n LEU . 101 B 101 
B 102 2 n LEU . 102 B 102 
B 103 2 n VAL . 103 B 103 
B 104 2 n LEU . 104 B 104 
B 105 2 n THR . 105 B 105 
B 106 2 n LEU . 106 B 106 
B 107 2 n PRO . 107 B 107 
B 108 2 n LEU . 108 B 108 
B 109 2 n TRP . 109 B 109 
B 110 2 n ALA . 110 B 110 
B 111 2 n VAL . 111 B 111 
B 112 2 n ASP . 112 B 112 
B 113 2 n ALA . 113 B 113 
B 114 2 n ALA . 114 B 114 
B 115 2 n VAL . 115 B 115 
B 116 2 n GLN . 116 B 116 
B 117 2 n TRP . 117 B 117 
B 118 2 n VAL . 118 B 118 
B 119 2 n PHE . 119 B 119 
B 120 2 n GLY . 120 B 120 
B 121 2 n SER . 121 B 121 
B 122 2 n GLY . 122 B 122 
B 123 2 n LEU . 123 B 123 
B 124 2 n CYS . 124 B 124 
B 125 2 n LYS . 125 B 125 
B 126 2 n VAL . 126 B 126 
B 127 2 n ALA . 127 B 127 
B 128 2 n GLY . 128 B 128 
B 129 2 n ALA . 129 B 129 
B 130 2 n LEU . 130 B 130 
B 131 2 n PHE . 131 B 131 
B 132 2 n ASN . 132 B 132 
B 133 2 n ILE . 133 B 133 
B 134 2 n ASN . 134 B 134 
B 135 2 n PHE . 135 B 135 
B 136 2 n TYR . 136 B 136 
B 137 2 n ALA . 137 B 137 
B 138 2 n GLY . 138 B 138 
B 139 2 n ALA . 139 B 139 
B 140 2 n LEU . 140 B 140 
B 141 2 n LEU . 141 B 141 
B 142 2 n LEU . 142 B 142 
B 143 2 n ALA . 143 B 143 
B 144 2 n CYS . 144 B 144 
B 145 2 n ILE . 145 B 145 
B 146 2 n SER . 146 B 146 
B 147 2 n PHE . 147 B 147 
B 148 2 n ASP . 148 B 148 
B 149 2 n ARG . 149 B 149 
B 150 2 n TYR . 150 B 150 
B 151 2 n LEU . 151 B 151 
B 152 2 n ASN . 152 B 152 
B 153 2 n ILE . 153 B 153 
B 154 2 n VAL . 154 B 154 
B 155 2 n HIS . 155 B 155 
B 156 2 n ALA . 156 B 156 
B 157 2 n THR . 157 B 157 
B 158 2 n GLN . 158 B 158 
B 159 2 n LEU . 159 B 159 
B 160 2 n TYR . 160 B 160 
B 161 2 n ARG . 161 B 161 
B 162 2 n ARG . 162 B 162 
B 163 2 n GLY . 163 B 163 
B 164 2 n PRO . 164 B 164 
B 165 2 n PRO . 165 B 165 
B 166 2 n ALA . 166 B 166 
B 167 2 n ARG . 167 B 167 
B 168 2 n VAL . 168 B 168 
B 169 2 n THR . 169 B 169 
B 170 2 n LEU . 170 B 170 
B 171 2 n THR . 171 B 171 
B 172 2 n CYS . 172 B 172 
B 173 2 n LEU . 173 B 173 
B 174 2 n ALA . 174 B 174 
B 175 2 n VAL . 175 B 175 
B 176 2 n TRP . 176 B 176 
B 177 2 n GLY . 177 B 177 
B 178 2 n LEU . 178 B 178 
B 179 2 n CYS . 179 B 179 
B 180 2 n LEU . 180 B 180 
B 181 2 n LEU . 181 B 181 
B 182 2 n PHE . 182 B 182 
B 183 2 n ALA . 183 B 183 
B 184 2 n LEU . 184 B 184 
B 185 2 n PRO . 185 B 185 
B 186 2 n ASP . 186 B 186 
B 187 2 n PHE . 187 B 187 
B 188 2 n ILE . 188 B 188 
B 189 2 n PHE . 189 B 189 
B 190 2 n LEU . 190 B 190 
B 191 2 n SER . 191 B 191 
B 192 2 n ALA . 192 B 192 
B 193 2 n HIS . 193 B 193 
B 194 2 n HIS . 194 B 194 
B 195 2 n ASP . 195 B 195 
B 196 2 n GLU . 196 B 196 
B 197 2 n ARG . 197 B 197 
B 198 2 n LEU . 198 B 198 
B 199 2 n ASN . 199 B 199 
B 200 2 n ALA . 200 B 200 
B 201 2 n THR . 201 B 201 
B 202 2 n HIS . 202 B 202 
B 203 2 n CYS . 203 B 203 
B 204 2 n GLN . 204 B 204 
B 205 2 n TYR . 205 B 205 
B 206 2 n ASN . 206 B 206 
B 207 2 n PHE . 207 B 207 
B 208 2 n PRO . 208 B 208 
B 209 2 n GLN . 209 B 209 
B 210 2 n VAL . 210 B 210 
B 211 2 n GLY . 211 B 211 
B 212 2 n ARG . 212 B 212 
B 213 2 n THR . 213 B 213 
B 214 2 n ALA . 214 B 214 
B 215 2 n LEU . 215 B 215 
B 216 2 n ARG . 216 B 216 
B 217 2 n VAL . 217 B 217 
B 218 2 n LEU . 218 B 218 
B 219 2 n GLN . 219 B 219 
B 220 2 n LEU . 220 B 220 
B 221 2 n VAL . 221 B 221 
B 222 2 n ALA . 222 B 222 
B 223 2 n GLY . 223 B 223 
B 224 2 n PHE . 224 B 224 
B 225 2 n LEU . 225 B 225 
B 226 2 n LEU . 226 B 226 
B 227 2 n PRO . 227 B 227 
B 228 2 n LEU . 228 B 228 
B 229 2 n LEU . 229 B 229 
B 230 2 n VAL . 230 B 230 
B 231 2 n MET . 231 B 231 
B 232 2 n ALA . 232 B 232 
B 233 2 n TYR . 233 B 233 
B 234 2 n CYS . 234 B 234 
B 235 2 n TYR . 235 B 235 
B 236 2 n ALA . 236 B 236 
B 237 2 n HIS . 237 B 237 
B 238 2 n ILE . 238 B 238 
B 239 2 n LEU . 239 B 239 
B 240 2 n ALA . 240 B 240 
B 241 2 n VAL . 241 B 241 
B 242 2 n LEU . 242 B 242 
B 243 2 n LEU . 243 B 243 
B 244 2 n VAL . 244 B 244 
B 245 2 n SER . 245 B 245 
B 246 2 n ARG . 246 B 246 
B 247 2 n GLY . 247 B 247 
B 248 2 n GLN . 248 B 248 
B 249 2 n ARG . 249 B 249 
B 250 2 n ARG . 250 B 250 
B 251 2 n LEU . 251 B 251 
B 252 2 n ARG . 252 B 252 
B 253 2 n ALA . 253 B 253 
B 254 2 n MET . 254 B 254 
B 255 2 n ARG . 255 B 255 
B 256 2 n LEU . 256 B 256 
B 257 2 n VAL . 257 B 257 
B 258 2 n VAL . 258 B 258 
B 259 2 n VAL . 259 B 259 
B 260 2 n VAL . 260 B 260 
B 261 2 n VAL . 261 B 261 
B 262 2 n VAL . 262 B 262 
B 263 2 n ALA . 263 B 263 
B 264 2 n PHE . 264 B 264 
B 265 2 n ALA . 265 B 265 
B 266 2 n LEU . 266 B 266 
B 267 2 n CYS . 267 B 267 
B 268 2 n TRP . 268 B 268 
B 269 2 n THR . 269 B 269 
B 270 2 n PRO . 270 B 270 
B 271 2 n TYR . 271 B 271 
B 272 2 n HIS . 272 B 272 
B 273 2 n LEU . 273 B 273 
B 274 2 n VAL . 274 B 274 
B 275 2 n VAL . 275 B 275 
B 276 2 n LEU . 276 B 276 
B 277 2 n VAL . 277 B 277 
B 278 2 n ASP . 278 B 278 
B 279 2 n ILE . 279 B 279 
B 280 2 n LEU . 280 B 280 
B 281 2 n MET . 281 B 281 
B 282 2 n ASP . 282 B 282 
B 283 2 n LEU . 283 B 283 
B 284 2 n GLY . 284 B 284 
B 285 2 n ALA . 285 B 285 
B 286 2 n LEU . 286 B 286 
B 287 2 n ALA . 287 B 287 
B 288 2 n ARG . 288 B 288 
B 289 2 n ASN . 289 B 289 
B 290 2 n CYS . 290 B 290 
B 291 2 n GLY . 291 B 291 
B 292 2 n ARG . 292 B 292 
B 293 2 n GLU . 293 B 293 
B 294 2 n SER . 294 B 294 
B 295 2 n ARG . 295 B 295 
B 296 2 n VAL . 296 B 296 
B 297 2 n ASP . 297 B 297 
B 298 2 n VAL . 298 B 298 
B 299 2 n ALA . 299 B 299 
B 300 2 n LYS . 300 B 300 
B 301 2 n SER . 301 B 301 
B 302 2 n VAL . 302 B 302 
B 303 2 n THR . 303 B 303 
B 304 2 n SER . 304 B 304 
B 305 2 n GLY . 305 B 305 
B 306 2 n LEU . 306 B 306 
B 307 2 n GLY . 307 B 307 
B 308 2 n TYR . 308 B 308 
B 309 2 n MET . 309 B 309 
B 310 2 n HIS . 310 B 310 
B 311 2 n CYS . 311 B 311 
B 312 2 n CYS . 312 B 312 
B 313 2 n LEU . 313 B 313 
B 314 2 n ASN . 314 B 314 
B 315 2 n PRO . 315 B 315 
B 316 2 n LEU . 316 B 316 
B 317 2 n LEU . 317 B 317 
B 318 2 n TYR . 318 B 318 
B 319 2 n ALA . 319 B 319 
B 320 2 n PHE . 320 B 320 
B 321 2 n VAL . 321 B 321 
B 322 2 n GLY . 322 B 322 
B 323 2 n VAL . 323 B 323 
B 324 2 n LYS . 324 B 324 
B 325 2 n PHE . 325 B 325 
B 326 2 n ARG . 326 B 326 
B 327 2 n GLU . 327 B 327 
B 328 2 n ARG . 328 B 328 
B 329 2 n MET . 329 B 329 
B 330 2 n TRP . 330 B 330 
B 331 2 n MET . 331 B 331 
B 332 2 n LEU . 332 B 332 
B 333 2 n LEU . 333 B 333 
B 334 2 n LEU . 334 B 334 
B 335 2 n ARG . 335 B 335 
B 336 2 n LEU . 336 B 336 
B 337 2 n GLY . 337 B 337 
B 338 2 n CYS . 338 B 338 
B 339 2 n PRO . 339 B 339 
B 340 2 n ASN . 340 B 340 
B 341 2 n GLN . 341 B 341 
B 342 2 n ARG . 342 B 342 
B 343 2 n GLY . 343 B 343 
B 344 2 n LEU . 344 B 344 
B 345 2 n GLN . 345 B 345 
B 346 2 n ARG . 346 B 346 
B 347 2 n GLN . 347 B 347 
B 348 2 n PRO . 348 B 348 
B 349 2 n SER . 349 B 349 
B 350 2 n SER . 350 B 350 
B 351 2 n SER . 351 B 351 
B 352 2 n ARG . 352 B 352 
B 353 2 n ARG . 353 B 353 
B 354 2 n ASP . 354 B 354 
B 355 2 n SER . 355 B 355 
B 356 2 n SER . 356 B 356 
B 357 2 n TRP . 357 B 357 
B 358 2 n SER . 358 B 358 
B 359 2 n GLU . 359 B 359 
B 360 2 n THR . 360 B 360 
B 361 2 n SER . 361 B 361 
B 362 2 n GLU . 362 B 362 
B 363 2 n ALA . 363 B 363 
B 364 2 n SER . 364 B 364 
B 365 2 n TYR . 365 B 365 
B 366 2 n SER . 366 B 366 
B 367 2 n GLY . 367 B 367 
B 368 2 n LEU . 368 B 368 
#
_software.classification other
_software.date           ?
_software.description    "Structure prediction"
_software.name           AlphaFold
_software.pdbx_ordinal   1
_software.type           package
_software.version        "AlphaFold-beta-20231127 (fb0b9d13-0bdd-4522-ba5f-0ee1f426d085 @ 2025-02-26 05:21:33)"
#
loop_
_struct_asym.entity_id
_struct_asym.id
1 A 
2 B 
#
loop_
_atom_site.group_PDB
_atom_site.id
_atom_site.type_symbol
_atom_site.label_atom_id
_atom_site.label_alt_id
_atom_site.label_comp_id
_atom_site.label_asym_id
_atom_site.label_entity_id
_atom_site.label_seq_id
_atom_site.pdbx_PDB_ins_code
_atom_site.Cartn_x
_atom_site.Cartn_y
_atom_site.Cartn_z
_atom_site.occupancy
_atom_site.B_iso_or_equiv
_atom_site.auth_seq_id
_atom_site.auth_asym_id
_atom_site.pdbx_PDB_model_num
ATOM 1    N N   . ILE A 1 1   ? 54.323  8.572   6.046   1.00 60.24 1   A 1 
ATOM 2    C CA  . ILE A 1 1   ? 53.066  9.344   6.138   1.00 68.58 1   A 1 
ATOM 3    C C   . ILE A 1 1   ? 53.426  10.804  5.921   1.00 71.57 1   A 1 
ATOM 4    O O   . ILE A 1 1   ? 54.381  11.275  6.527   1.00 67.47 1   A 1 
ATOM 5    C CB  . ILE A 1 1   ? 52.347  9.102   7.477   1.00 62.90 1   A 1 
ATOM 6    C CG1 . ILE A 1 1   ? 51.935  7.611   7.575   1.00 55.00 1   A 1 
ATOM 7    C CG2 . ILE A 1 1   ? 51.129  10.018  7.625   1.00 52.65 1   A 1 
ATOM 8    C CD1 . ILE A 1 1   ? 51.399  7.201   8.955   1.00 46.29 1   A 1 
ATOM 9    N N   . ILE A 1 2   ? 52.726  11.488  5.009   1.00 70.78 2   A 1 
ATOM 10   C CA  . ILE A 1 2   ? 52.911  12.914  4.741   1.00 74.87 2   A 1 
ATOM 11   C C   . ILE A 1 2   ? 51.681  13.617  5.306   1.00 74.81 2   A 1 
ATOM 12   O O   . ILE A 1 2   ? 50.576  13.325  4.859   1.00 73.00 2   A 1 
ATOM 13   C CB  . ILE A 1 2   ? 53.102  13.194  3.235   1.00 72.45 2   A 1 
ATOM 14   C CG1 . ILE A 1 2   ? 54.335  12.439  2.691   1.00 65.72 2   A 1 
ATOM 15   C CG2 . ILE A 1 2   ? 53.238  14.709  2.997   1.00 64.19 2   A 1 
ATOM 16   C CD1 . ILE A 1 2   ? 54.521  12.561  1.164   1.00 60.01 2   A 1 
ATOM 17   N N   . ILE A 1 3   ? 51.882  14.497  6.270   1.00 75.67 3   A 1 
ATOM 18   C CA  . ILE A 1 3   ? 50.802  15.316  6.819   1.00 77.96 3   A 1 
ATOM 19   C C   . ILE A 1 3   ? 50.685  16.560  5.944   1.00 77.55 3   A 1 
ATOM 20   O O   . ILE A 1 3   ? 51.650  17.312  5.793   1.00 76.49 3   A 1 
ATOM 21   C CB  . ILE A 1 3   ? 51.046  15.659  8.304   1.00 76.30 3   A 1 
ATOM 22   C CG1 . ILE A 1 3   ? 51.230  14.366  9.134   1.00 68.88 3   A 1 
ATOM 23   C CG2 . ILE A 1 3   ? 49.879  16.504  8.836   1.00 68.21 3   A 1 
ATOM 24   C CD1 . ILE A 1 3   ? 51.590  14.607  10.605  1.00 62.76 3   A 1 
ATOM 25   N N   . VAL A 1 4   ? 49.519  16.769  5.354   1.00 78.58 4   A 1 
ATOM 26   C CA  . VAL A 1 4   ? 49.215  17.946  4.547   1.00 79.15 4   A 1 
ATOM 27   C C   . VAL A 1 4   ? 48.165  18.764  5.269   1.00 79.30 4   A 1 
ATOM 28   O O   . VAL A 1 4   ? 47.042  18.303  5.449   1.00 77.54 4   A 1 
ATOM 29   C CB  . VAL A 1 4   ? 48.743  17.564  3.134   1.00 76.52 4   A 1 
ATOM 30   C CG1 . VAL A 1 4   ? 48.500  18.817  2.298   1.00 69.19 4   A 1 
ATOM 31   C CG2 . VAL A 1 4   ? 49.775  16.700  2.404   1.00 70.15 4   A 1 
ATOM 32   N N   . GLN A 1 5   ? 48.516  19.999  5.644   1.00 80.79 5   A 1 
ATOM 33   C CA  . GLN A 1 5   ? 47.567  20.944  6.210   1.00 82.17 5   A 1 
ATOM 34   C C   . GLN A 1 5   ? 46.993  21.831  5.103   1.00 81.56 5   A 1 
ATOM 35   O O   . GLN A 1 5   ? 47.737  22.388  4.289   1.00 79.32 5   A 1 
ATOM 36   C CB  . GLN A 1 5   ? 48.251  21.726  7.338   1.00 79.69 5   A 1 
ATOM 37   C CG  . GLN A 1 5   ? 47.219  22.406  8.260   1.00 70.51 5   A 1 
ATOM 38   C CD  . GLN A 1 5   ? 47.866  23.026  9.497   1.00 64.89 5   A 1 
ATOM 39   O OE1 . GLN A 1 5   ? 49.074  23.190  9.603   1.00 57.94 5   A 1 
ATOM 40   N NE2 . GLN A 1 5   ? 47.076  23.404  10.474  1.00 54.30 5   A 1 
ATOM 41   N N   . LEU A 1 6   ? 45.668  21.939  5.042   1.00 80.82 6   A 1 
ATOM 42   C CA  . LEU A 1 6   ? 44.967  22.741  4.045   1.00 80.70 6   A 1 
ATOM 43   C C   . LEU A 1 6   ? 44.837  24.182  4.533   1.00 80.30 6   A 1 
ATOM 44   O O   . LEU A 1 6   ? 44.473  24.433  5.670   1.00 78.46 6   A 1 
ATOM 45   C CB  . LEU A 1 6   ? 43.588  22.120  3.724   1.00 78.31 6   A 1 
ATOM 46   C CG  . LEU A 1 6   ? 43.618  20.656  3.253   1.00 75.36 6   A 1 
ATOM 47   C CD1 . LEU A 1 6   ? 42.207  20.194  2.873   1.00 68.13 6   A 1 
ATOM 48   C CD2 . LEU A 1 6   ? 44.520  20.454  2.036   1.00 70.37 6   A 1 
ATOM 49   N N   . ILE A 1 7   ? 45.108  25.138  3.635   1.00 83.53 7   A 1 
ATOM 50   C CA  . ILE A 1 7   ? 44.903  26.571  3.899   1.00 83.68 7   A 1 
ATOM 51   C C   . ILE A 1 7   ? 43.418  26.915  3.807   1.00 84.09 7   A 1 
ATOM 52   O O   . ILE A 1 7   ? 42.899  27.687  4.611   1.00 79.84 7   A 1 
ATOM 53   C CB  . ILE A 1 7   ? 45.738  27.421  2.922   1.00 81.08 7   A 1 
ATOM 54   C CG1 . ILE A 1 7   ? 47.243  27.066  3.017   1.00 72.56 7   A 1 
ATOM 55   C CG2 . ILE A 1 7   ? 45.528  28.920  3.193   1.00 69.30 7   A 1 
ATOM 56   C CD1 . ILE A 1 7   ? 48.109  27.728  1.932   1.00 62.19 7   A 1 
ATOM 57   N N   . GLU A 1 8   ? 42.717  26.332  2.812   1.00 83.63 8   A 1 
ATOM 58   C CA  . GLU A 1 8   ? 41.279  26.475  2.610   1.00 84.21 8   A 1 
ATOM 59   C C   . GLU A 1 8   ? 40.611  25.137  2.935   1.00 84.36 8   A 1 
ATOM 60   O O   . GLU A 1 8   ? 40.831  24.165  2.208   1.00 81.21 8   A 1 
ATOM 61   C CB  . GLU A 1 8   ? 40.988  26.903  1.168   1.00 81.85 8   A 1 
ATOM 62   C CG  . GLU A 1 8   ? 41.322  28.381  0.906   1.00 73.40 8   A 1 
ATOM 63   C CD  . GLU A 1 8   ? 41.387  28.720  -0.598  1.00 66.87 8   A 1 
ATOM 64   O OE1 . GLU A 1 8   ? 41.950  29.769  -0.946  1.00 59.17 8   A 1 
ATOM 65   O OE2 . GLU A 1 8   ? 41.046  27.861  -1.440  1.00 61.24 8   A 1 
ATOM 66   N N   . PRO A 1 9   ? 39.821  25.074  3.997   1.00 84.70 9   A 1 
ATOM 67   C CA  . PRO A 1 9   ? 39.109  23.849  4.333   1.00 85.00 9   A 1 
ATOM 68   C C   . PRO A 1 9   ? 38.051  23.528  3.273   1.00 86.01 9   A 1 
ATOM 69   O O   . PRO A 1 9   ? 37.384  24.418  2.738   1.00 83.81 9   A 1 
ATOM 70   C CB  . PRO A 1 9   ? 38.506  24.097  5.719   1.00 83.07 9   A 1 
ATOM 71   C CG  . PRO A 1 9   ? 38.335  25.608  5.774   1.00 78.59 9   A 1 
ATOM 72   C CD  . PRO A 1 9   ? 39.504  26.127  4.951   1.00 81.58 9   A 1 
ATOM 73   N N   . VAL A 1 10  ? 37.869  22.243  2.966   1.00 84.78 10  A 1 
ATOM 74   C CA  . VAL A 1 10  ? 36.855  21.756  2.025   1.00 85.35 10  A 1 
ATOM 75   C C   . VAL A 1 10  ? 35.677  21.201  2.815   1.00 85.23 10  A 1 
ATOM 76   O O   . VAL A 1 10  ? 35.844  20.271  3.598   1.00 83.16 10  A 1 
ATOM 77   C CB  . VAL A 1 10  ? 37.431  20.711  1.055   1.00 84.56 10  A 1 
ATOM 78   C CG1 . VAL A 1 10  ? 36.374  20.244  0.054   1.00 75.05 10  A 1 
ATOM 79   C CG2 . VAL A 1 10  ? 38.591  21.303  0.262   1.00 75.56 10  A 1 
ATOM 80   N N   . ASN A 1 11  ? 34.485  21.753  2.589   1.00 86.46 11  A 1 
ATOM 81   C CA  . ASN A 1 11  ? 33.271  21.255  3.223   1.00 86.67 11  A 1 
ATOM 82   C C   . ASN A 1 11  ? 32.934  19.843  2.710   1.00 86.15 11  A 1 
ATOM 83   O O   . ASN A 1 11  ? 32.918  19.590  1.500   1.00 84.28 11  A 1 
ATOM 84   C CB  . ASN A 1 11  ? 32.119  22.240  3.001   1.00 85.00 11  A 1 
ATOM 85   C CG  . ASN A 1 11  ? 30.825  21.778  3.633   1.00 81.02 11  A 1 
ATOM 86   O OD1 . ASN A 1 11  ? 30.090  20.990  3.056   1.00 69.93 11  A 1 
ATOM 87   N ND2 . ASN A 1 11  ? 30.508  22.216  4.829   1.00 70.66 11  A 1 
ATOM 88   N N   . ILE A 1 12  ? 32.618  18.945  3.648   1.00 84.59 12  A 1 
ATOM 89   C CA  . ILE A 1 12  ? 32.052  17.630  3.403   1.00 84.41 12  A 1 
ATOM 90   C C   . ILE A 1 12  ? 30.741  17.529  4.171   1.00 84.01 12  A 1 
ATOM 91   O O   . ILE A 1 12  ? 30.694  17.682  5.386   1.00 82.41 12  A 1 
ATOM 92   C CB  . ILE A 1 12  ? 33.062  16.515  3.718   1.00 82.21 12  A 1 
ATOM 93   C CG1 . ILE A 1 12  ? 32.484  15.144  3.319   1.00 76.35 12  A 1 
ATOM 94   C CG2 . ILE A 1 12  ? 33.532  16.516  5.184   1.00 75.63 12  A 1 
ATOM 95   C CD1 . ILE A 1 12  ? 33.506  14.003  3.344   1.00 72.26 12  A 1 
ATOM 96   N N   . THR A 1 13  ? 29.643  17.276  3.445   1.00 85.21 13  A 1 
ATOM 97   C CA  . THR A 1 13  ? 28.315  17.112  4.035   1.00 84.93 13  A 1 
ATOM 98   C C   . THR A 1 13  ? 27.886  15.664  3.885   1.00 84.70 13  A 1 
ATOM 99   O O   . THR A 1 13  ? 27.613  15.214  2.774   1.00 83.09 13  A 1 
ATOM 100  C CB  . THR A 1 13  ? 27.294  18.051  3.389   1.00 84.09 13  A 1 
ATOM 101  O OG1 . THR A 1 13  ? 27.719  19.384  3.458   1.00 73.66 13  A 1 
ATOM 102  C CG2 . THR A 1 13  ? 25.939  17.967  4.092   1.00 71.87 13  A 1 
ATOM 103  N N   . CYS A 1 14  ? 27.795  14.944  4.995   1.00 83.64 14  A 1 
ATOM 104  C CA  . CYS A 1 14  ? 27.370  13.554  5.028   1.00 82.00 14  A 1 
ATOM 105  C C   . CYS A 1 14  ? 25.911  13.462  5.467   1.00 81.78 14  A 1 
ATOM 106  O O   . CYS A 1 14  ? 25.509  14.090  6.444   1.00 79.60 14  A 1 
ATOM 107  C CB  . CYS A 1 14  ? 28.299  12.747  5.932   1.00 80.98 14  A 1 
ATOM 108  S SG  . CYS A 1 14  ? 30.028  12.783  5.371   1.00 76.79 14  A 1 
ATOM 109  N N   . ILE A 1 15  ? 25.121  12.689  4.728   1.00 80.95 15  A 1 
ATOM 110  C CA  . ILE A 1 15  ? 23.683  12.581  4.927   1.00 79.64 15  A 1 
ATOM 111  C C   . ILE A 1 15  ? 23.291  11.110  4.926   1.00 78.65 15  A 1 
ATOM 112  O O   . ILE A 1 15  ? 23.536  10.394  3.951   1.00 76.97 15  A 1 
ATOM 113  C CB  . ILE A 1 15  ? 22.909  13.379  3.848   1.00 78.37 15  A 1 
ATOM 114  C CG1 . ILE A 1 15  ? 23.385  14.854  3.773   1.00 71.51 15  A 1 
ATOM 115  C CG2 . ILE A 1 15  ? 21.398  13.310  4.123   1.00 71.18 15  A 1 
ATOM 116  C CD1 . ILE A 1 15  ? 22.771  15.665  2.618   1.00 66.33 15  A 1 
ATOM 117  N N   . ARG A 1 16  ? 22.619  10.670  5.985   1.00 76.31 16  A 1 
ATOM 118  C CA  . ARG A 1 16  ? 21.760  9.485   5.930   1.00 73.84 16  A 1 
ATOM 119  C C   . ARG A 1 16  ? 20.328  9.965   5.716   1.00 71.49 16  A 1 
ATOM 120  O O   . ARG A 1 16  ? 19.790  10.644  6.589   1.00 68.74 16  A 1 
ATOM 121  C CB  . ARG A 1 16  ? 21.892  8.639   7.197   1.00 71.60 16  A 1 
ATOM 122  C CG  . ARG A 1 16  ? 21.111  7.328   7.013   1.00 66.42 16  A 1 
ATOM 123  C CD  . ARG A 1 16  ? 21.090  6.478   8.289   1.00 64.36 16  A 1 
ATOM 124  N NE  . ARG A 1 16  ? 20.215  7.061   9.302   1.00 61.81 16  A 1 
ATOM 125  C CZ  . ARG A 1 16  ? 20.105  6.637   10.547  1.00 58.64 16  A 1 
ATOM 126  N NH1 . ARG A 1 16  ? 20.756  5.604   10.968  1.00 55.35 16  A 1 
ATOM 127  N NH2 . ARG A 1 16  ? 19.335  7.264   11.396  1.00 54.01 16  A 1 
ATOM 128  N N   . PRO A 1 17  ? 19.690  9.623   4.584   1.00 70.47 17  A 1 
ATOM 129  C CA  . PRO A 1 17  ? 18.306  10.010  4.351   1.00 66.60 17  A 1 
ATOM 130  C C   . PRO A 1 17  ? 17.375  9.412   5.413   1.00 63.58 17  A 1 
ATOM 131  O O   . PRO A 1 17  ? 17.482  8.235   5.741   1.00 58.87 17  A 1 
ATOM 132  C CB  . PRO A 1 17  ? 17.977  9.516   2.941   1.00 64.76 17  A 1 
ATOM 133  C CG  . PRO A 1 17  ? 19.334  9.323   2.274   1.00 63.57 17  A 1 
ATOM 134  C CD  . PRO A 1 17  ? 20.233  8.922   3.441   1.00 66.05 17  A 1 
ATOM 135  N N   . GLY A 1 18  ? 16.416  10.188  5.914   1.00 60.51 18  A 1 
ATOM 136  C CA  . GLY A 1 18  ? 15.395  9.697   6.855   1.00 56.89 18  A 1 
ATOM 137  C C   . GLY A 1 18  ? 14.318  8.840   6.206   1.00 55.93 18  A 1 
ATOM 138  O O   . GLY A 1 18  ? 13.521  8.199   6.883   1.00 51.63 18  A 1 
ATOM 139  N N   . ASN A 1 19  ? 14.286  8.775   4.871   1.00 51.81 19  A 1 
ATOM 140  C CA  . ASN A 1 19  ? 13.285  8.055   4.089   1.00 49.89 19  A 1 
ATOM 141  C C   . ASN A 1 19  ? 13.612  6.568   3.863   1.00 50.60 19  A 1 
ATOM 142  O O   . ASN A 1 19  ? 13.070  5.964   2.941   1.00 46.59 19  A 1 
ATOM 143  C CB  . ASN A 1 19  ? 12.992  8.840   2.798   1.00 44.70 19  A 1 
ATOM 144  C CG  . ASN A 1 19  ? 14.160  8.917   1.843   1.00 40.18 19  A 1 
ATOM 145  O OD1 . ASN A 1 19  ? 15.300  8.660   2.173   1.00 36.88 19  A 1 
ATOM 146  N ND2 . ASN A 1 19  ? 13.908  9.311   0.601   1.00 35.53 19  A 1 
ATOM 147  N N   . ASN A 1 20  ? 14.461  5.982   4.684   1.00 49.86 20  A 1 
ATOM 148  C CA  . ASN A 1 20  ? 14.793  4.554   4.636   1.00 48.48 20  A 1 
ATOM 149  C C   . ASN A 1 20  ? 13.634  3.656   5.090   1.00 50.14 20  A 1 
ATOM 150  O O   . ASN A 1 20  ? 13.604  2.476   4.753   1.00 47.86 20  A 1 
ATOM 151  C CB  . ASN A 1 20  ? 16.032  4.317   5.511   1.00 44.32 20  A 1 
ATOM 152  C CG  . ASN A 1 20  ? 17.294  4.946   4.935   1.00 40.93 20  A 1 
ATOM 153  O OD1 . ASN A 1 20  ? 17.410  5.206   3.754   1.00 37.89 20  A 1 
ATOM 154  N ND2 . ASN A 1 20  ? 18.279  5.208   5.763   1.00 37.02 20  A 1 
ATOM 155  N N   . THR A 1 21  ? 12.691  4.212   5.847   1.00 45.31 21  A 1 
ATOM 156  C CA  . THR A 1 21  ? 11.524  3.488   6.332   1.00 44.86 21  A 1 
ATOM 157  C C   . THR A 1 21  ? 10.337  3.691   5.395   1.00 45.88 21  A 1 
ATOM 158  O O   . THR A 1 21  ? 10.085  4.784   4.887   1.00 43.62 21  A 1 
ATOM 159  C CB  . THR A 1 21  ? 11.172  3.904   7.761   1.00 41.17 21  A 1 
ATOM 160  O OG1 . THR A 1 21  ? 11.058  5.307   7.861   1.00 38.63 21  A 1 
ATOM 161  C CG2 . THR A 1 21  ? 12.263  3.478   8.747   1.00 37.16 21  A 1 
ATOM 162  N N   . ARG A 1 22  ? 9.586   2.616   5.182   1.00 47.28 22  A 1 
ATOM 163  C CA  . ARG A 1 22  ? 8.294   2.670   4.516   1.00 47.03 22  A 1 
ATOM 164  C C   . ARG A 1 22  ? 7.337   3.480   5.385   1.00 48.67 22  A 1 
ATOM 165  O O   . ARG A 1 22  ? 7.093   3.126   6.539   1.00 46.92 22  A 1 
ATOM 166  C CB  . ARG A 1 22  ? 7.757   1.256   4.269   1.00 43.71 22  A 1 
ATOM 167  C CG  . ARG A 1 22  ? 7.412   1.038   2.789   1.00 40.78 22  A 1 
ATOM 168  C CD  . ARG A 1 22  ? 7.015   -0.398  2.531   1.00 38.81 22  A 1 
ATOM 169  N NE  . ARG A 1 22  ? 7.007   -0.705  1.087   1.00 36.06 22  A 1 
ATOM 170  C CZ  . ARG A 1 22  ? 6.567   -1.812  0.525   1.00 32.82 22  A 1 
ATOM 171  N NH1 . ARG A 1 22  ? 6.020   -2.772  1.208   1.00 31.75 22  A 1 
ATOM 172  N NH2 . ARG A 1 22  ? 6.685   -1.986  -0.746  1.00 30.18 22  A 1 
ATOM 173  N N   . THR A 1 23  ? 6.767   4.523   4.810   1.00 43.34 23  A 1 
ATOM 174  C CA  . THR A 1 23  ? 5.567   5.113   5.375   1.00 42.93 23  A 1 
ATOM 175  C C   . THR A 1 23  ? 4.402   4.146   5.208   1.00 43.76 23  A 1 
ATOM 176  O O   . THR A 1 23  ? 4.451   3.194   4.418   1.00 41.96 23  A 1 
ATOM 177  C CB  . THR A 1 23  ? 5.266   6.482   4.757   1.00 39.73 23  A 1 
ATOM 178  O OG1 . THR A 1 23  ? 5.267   6.414   3.358   1.00 37.43 23  A 1 
ATOM 179  C CG2 . THR A 1 23  ? 6.324   7.495   5.175   1.00 35.97 23  A 1 
ATOM 180  N N   . SER A 1 24  ? 3.359   4.353   5.996   1.00 43.90 24  A 1 
ATOM 181  C CA  . SER A 1 24  ? 2.215   3.458   6.038   1.00 42.97 24  A 1 
ATOM 182  C C   . SER A 1 24  ? 1.546   3.316   4.673   1.00 44.13 24  A 1 
ATOM 183  O O   . SER A 1 24  ? 0.892   4.245   4.200   1.00 41.69 24  A 1 
ATOM 184  C CB  . SER A 1 24  ? 1.212   4.001   7.037   1.00 38.73 24  A 1 
ATOM 185  O OG  . SER A 1 24  ? 0.763   5.289   6.682   1.00 35.40 24  A 1 
ATOM 186  N N   . ILE A 1 25  ? 1.640   2.136   4.074   1.00 44.59 25  A 1 
ATOM 187  C CA  . ILE A 1 25  ? 0.867   1.819   2.874   1.00 43.45 25  A 1 
ATOM 188  C C   . ILE A 1 25  ? -0.490  1.314   3.331   1.00 45.28 25  A 1 
ATOM 189  O O   . ILE A 1 25  ? -0.593  0.288   4.016   1.00 42.50 25  A 1 
ATOM 190  C CB  . ILE A 1 25  ? 1.600   0.811   1.977   1.00 39.17 25  A 1 
ATOM 191  C CG1 . ILE A 1 25  ? 2.919   1.441   1.481   1.00 35.51 25  A 1 
ATOM 192  C CG2 . ILE A 1 25  ? 0.701   0.408   0.798   1.00 34.78 25  A 1 
ATOM 193  C CD1 . ILE A 1 25  ? 3.861   0.431   0.858   1.00 32.20 25  A 1 
ATOM 194  N N   . ARG A 1 26  ? -1.536  2.046   2.957   1.00 52.31 26  A 1 
ATOM 195  C CA  . ARG A 1 26  ? -2.911  1.671   3.262   1.00 50.47 26  A 1 
ATOM 196  C C   . ARG A 1 26  ? -3.335  0.542   2.331   1.00 51.57 26  A 1 
ATOM 197  O O   . ARG A 1 26  ? -3.367  0.698   1.119   1.00 48.10 26  A 1 
ATOM 198  C CB  . ARG A 1 26  ? -3.844  2.884   3.144   1.00 45.43 26  A 1 
ATOM 199  C CG  . ARG A 1 26  ? -3.472  3.935   4.202   1.00 40.77 26  A 1 
ATOM 200  C CD  . ARG A 1 26  ? -4.398  5.143   4.134   1.00 38.47 26  A 1 
ATOM 201  N NE  . ARG A 1 26  ? -3.943  6.159   5.088   1.00 34.64 26  A 1 
ATOM 202  C CZ  . ARG A 1 26  ? -4.463  7.346   5.273   1.00 31.69 26  A 1 
ATOM 203  N NH1 . ARG A 1 26  ? -5.511  7.763   4.623   1.00 30.41 26  A 1 
ATOM 204  N NH2 . ARG A 1 26  ? -3.919  8.144   6.125   1.00 29.04 26  A 1 
ATOM 205  N N   . ILE A 1 27  ? -3.681  -0.606  2.912   1.00 44.34 27  A 1 
ATOM 206  C CA  . ILE A 1 27  ? -4.271  -1.737  2.198   1.00 42.87 27  A 1 
ATOM 207  C C   . ILE A 1 27  ? -5.726  -1.815  2.633   1.00 45.37 27  A 1 
ATOM 208  O O   . ILE A 1 27  ? -6.046  -2.335  3.701   1.00 41.95 27  A 1 
ATOM 209  C CB  . ILE A 1 27  ? -3.502  -3.039  2.448   1.00 37.15 27  A 1 
ATOM 210  C CG1 . ILE A 1 27  ? -2.007  -2.869  2.105   1.00 33.48 27  A 1 
ATOM 211  C CG2 . ILE A 1 27  ? -4.129  -4.174  1.613   1.00 33.15 27  A 1 
ATOM 212  C CD1 . ILE A 1 27  ? -1.174  -4.124  2.368   1.00 31.06 27  A 1 
ATOM 213  N N   . GLY A 1 28  ? -6.599  -1.255  1.804   1.00 50.21 28  A 1 
ATOM 214  C CA  . GLY A 1 28  ? -7.986  -1.059  2.191   1.00 48.85 28  A 1 
ATOM 215  C C   . GLY A 1 28  ? -8.194  0.169   3.079   1.00 52.24 28  A 1 
ATOM 216  O O   . GLY A 1 28  ? -7.232  0.862   3.420   1.00 48.87 28  A 1 
ATOM 217  N N   . PRO A 1 29  ? -9.464  0.508   3.443   1.00 48.47 29  A 1 
ATOM 218  C CA  . PRO A 1 29  ? -9.762  1.670   4.237   1.00 45.77 29  A 1 
ATOM 219  C C   . PRO A 1 29  ? -9.201  1.413   5.628   1.00 48.12 29  A 1 
ATOM 220  O O   . PRO A 1 29  ? -9.677  0.550   6.350   1.00 45.26 29  A 1 
ATOM 221  C CB  . PRO A 1 29  ? -11.282 1.811   4.214   1.00 41.84 29  A 1 
ATOM 222  C CG  . PRO A 1 29  ? -11.779 0.387   4.008   1.00 41.17 29  A 1 
ATOM 223  C CD  . PRO A 1 29  ? -10.590 -0.355  3.423   1.00 44.72 29  A 1 
ATOM 224  N N   . GLY A 1 30  ? -8.164  2.156   5.971   1.00 42.35 30  A 1 
ATOM 225  C CA  . GLY A 1 30  ? -7.571  2.174   7.293   1.00 40.90 30  A 1 
ATOM 226  C C   . GLY A 1 30  ? -6.628  1.052   7.668   1.00 42.95 30  A 1 
ATOM 227  O O   . GLY A 1 30  ? -5.997  1.140   8.718   1.00 41.33 30  A 1 
ATOM 228  N N   . GLN A 1 31  ? -6.477  0.025   6.845   1.00 48.72 31  A 1 
ATOM 229  C CA  . GLN A 1 31  ? -5.482  -1.004  7.108   1.00 47.69 31  A 1 
ATOM 230  C C   . GLN A 1 31  ? -4.141  -0.607  6.499   1.00 49.58 31  A 1 
ATOM 231  O O   . GLN A 1 31  ? -3.800  -0.951  5.368   1.00 46.89 31  A 1 
ATOM 232  C CB  . GLN A 1 31  ? -5.977  -2.380  6.704   1.00 42.92 31  A 1 
ATOM 233  C CG  . GLN A 1 31  ? -7.167  -2.770  7.582   1.00 37.84 31  A 1 
ATOM 234  C CD  . GLN A 1 31  ? -7.337  -4.264  7.700   1.00 35.24 31  A 1 
ATOM 235  O OE1 . GLN A 1 31  ? -6.941  -5.051  6.860   1.00 32.94 31  A 1 
ATOM 236  N NE2 . GLN A 1 31  ? -7.920  -4.705  8.794   1.00 30.54 31  A 1 
ATOM 237  N N   . THR A 1 32  ? -3.365  0.113   7.298   1.00 44.69 32  A 1 
ATOM 238  C CA  . THR A 1 32  ? -1.959  0.347   7.009   1.00 43.01 32  A 1 
ATOM 239  C C   . THR A 1 32  ? -1.186  -0.911  7.397   1.00 44.85 32  A 1 
ATOM 240  O O   . THR A 1 32  ? -0.822  -1.101  8.546   1.00 42.44 32  A 1 
ATOM 241  C CB  . THR A 1 32  ? -1.451  1.597   7.730   1.00 38.50 32  A 1 
ATOM 242  O OG1 . THR A 1 32  ? -1.703  1.539   9.106   1.00 35.66 32  A 1 
ATOM 243  C CG2 . THR A 1 32  ? -2.131  2.855   7.201   1.00 34.88 32  A 1 
ATOM 244  N N   . PHE A 1 33  ? -0.975  -1.805  6.431   1.00 48.58 33  A 1 
ATOM 245  C CA  . PHE A 1 33  ? -0.291  -3.077  6.676   1.00 47.21 33  A 1 
ATOM 246  C C   . PHE A 1 33  ? 1.217   -2.921  6.846   1.00 48.71 33  A 1 
ATOM 247  O O   . PHE A 1 33  ? 1.871   -3.834  7.325   1.00 45.52 33  A 1 
ATOM 248  C CB  . PHE A 1 33  ? -0.570  -4.046  5.532   1.00 42.17 33  A 1 
ATOM 249  C CG  . PHE A 1 33  ? -1.921  -4.706  5.611   1.00 38.94 33  A 1 
ATOM 250  C CD1 . PHE A 1 33  ? -2.028  -6.009  6.138   1.00 36.00 33  A 1 
ATOM 251  C CD2 . PHE A 1 33  ? -3.061  -4.045  5.145   1.00 35.66 33  A 1 
ATOM 252  C CE1 . PHE A 1 33  ? -3.266  -6.643  6.180   1.00 33.01 33  A 1 
ATOM 253  C CE2 . PHE A 1 33  ? -4.307  -4.680  5.191   1.00 32.87 33  A 1 
ATOM 254  C CZ  . PHE A 1 33  ? -4.420  -5.982  5.703   1.00 32.25 33  A 1 
ATOM 255  N N   . TYR A 1 34  ? 1.762   -1.784  6.442   1.00 48.12 34  A 1 
ATOM 256  C CA  . TYR A 1 34  ? 3.144   -1.457  6.710   1.00 47.67 34  A 1 
ATOM 257  C C   . TYR A 1 34  ? 3.183   -0.650  8.001   1.00 48.42 34  A 1 
ATOM 258  O O   . TYR A 1 34  ? 2.665   0.462   8.049   1.00 46.35 34  A 1 
ATOM 259  C CB  . TYR A 1 34  ? 3.766   -0.731  5.523   1.00 44.15 34  A 1 
ATOM 260  C CG  . TYR A 1 34  ? 3.829   -1.597  4.282   1.00 41.27 34  A 1 
ATOM 261  C CD1 . TYR A 1 34  ? 4.940   -2.427  4.058   1.00 39.26 34  A 1 
ATOM 262  C CD2 . TYR A 1 34  ? 2.772   -1.595  3.364   1.00 38.28 34  A 1 
ATOM 263  C CE1 . TYR A 1 34  ? 4.995   -3.249  2.923   1.00 35.51 34  A 1 
ATOM 264  C CE2 . TYR A 1 34  ? 2.818   -2.421  2.234   1.00 35.74 34  A 1 
ATOM 265  C CZ  . TYR A 1 34  ? 3.933   -3.250  2.006   1.00 35.05 34  A 1 
ATOM 266  O OH  . TYR A 1 34  ? 3.975   -4.052  0.904   1.00 32.62 34  A 1 
ATOM 267  N N   . ALA A 1 35  ? 3.782   -1.226  9.025   1.00 45.40 35  A 1 
ATOM 268  C CA  . ALA A 1 35  ? 4.126   -0.466  10.203  1.00 44.81 35  A 1 
ATOM 269  C C   . ALA A 1 35  ? 5.076   0.670   9.792   1.00 46.08 35  A 1 
ATOM 270  O O   . ALA A 1 35  ? 5.973   0.482   8.960   1.00 43.71 35  A 1 
ATOM 271  C CB  . ALA A 1 35  ? 4.747   -1.394  11.256  1.00 40.96 35  A 1 
ATOM 272  N N   . THR A 1 36  ? 4.896   1.834   10.389  1.00 44.07 36  A 1 
ATOM 273  C CA  . THR A 1 36  ? 5.947   2.831   10.439  1.00 43.25 36  A 1 
ATOM 274  C C   . THR A 1 36  ? 7.213   2.173   10.956  1.00 44.12 36  A 1 
ATOM 275  O O   . THR A 1 36  ? 7.216   1.582   12.035  1.00 41.80 36  A 1 
ATOM 276  C CB  . THR A 1 36  ? 5.570   4.004   11.365  1.00 39.76 36  A 1 
ATOM 277  O OG1 . THR A 1 36  ? 4.642   3.602   12.356  1.00 37.07 36  A 1 
ATOM 278  C CG2 . THR A 1 36  ? 4.929   5.119   10.572  1.00 35.50 36  A 1 
ATOM 279  N N   . GLY A 1 37  ? 8.280   2.224   10.178  1.00 44.09 37  A 1 
ATOM 280  C CA  . GLY A 1 37  ? 9.538   1.568   10.523  1.00 43.74 37  A 1 
ATOM 281  C C   . GLY A 1 37  ? 9.849   0.291   9.745   1.00 45.29 37  A 1 
ATOM 282  O O   . GLY A 1 37  ? 10.937  -0.241  9.925   1.00 43.83 37  A 1 
ATOM 283  N N   . ASP A 1 38  ? 8.980   -0.186  8.843   1.00 47.67 38  A 1 
ATOM 284  C CA  . ASP A 1 38  ? 9.408   -1.164  7.841   1.00 47.65 38  A 1 
ATOM 285  C C   . ASP A 1 38  ? 10.523  -0.546  6.992   1.00 48.68 38  A 1 
ATOM 286  O O   . ASP A 1 38  ? 10.294  0.376   6.207   1.00 47.02 38  A 1 
ATOM 287  C CB  . ASP A 1 38  ? 8.251   -1.597  6.930   1.00 45.35 38  A 1 
ATOM 288  C CG  . ASP A 1 38  ? 7.642   -2.947  7.222   1.00 42.05 38  A 1 
ATOM 289  O OD1 . ASP A 1 38  ? 8.122   -3.725  8.064   1.00 39.27 38  A 1 
ATOM 290  O OD2 . ASP A 1 38  ? 6.691   -3.283  6.477   1.00 39.15 38  A 1 
ATOM 291  N N   . VAL A 1 39  ? 11.730  -1.054  7.156   1.00 48.75 39  A 1 
ATOM 292  C CA  . VAL A 1 39  ? 12.894  -0.567  6.430   1.00 47.79 39  A 1 
ATOM 293  C C   . VAL A 1 39  ? 12.819  -1.080  4.994   1.00 48.81 39  A 1 
ATOM 294  O O   . VAL A 1 39  ? 12.865  -2.282  4.758   1.00 46.86 39  A 1 
ATOM 295  C CB  . VAL A 1 39  ? 14.191  -0.980  7.137   1.00 44.82 39  A 1 
ATOM 296  C CG1 . VAL A 1 39  ? 15.404  -0.414  6.411   1.00 42.29 39  A 1 
ATOM 297  C CG2 . VAL A 1 39  ? 14.212  -0.449  8.569   1.00 41.22 39  A 1 
ATOM 298  N N   . ILE A 1 40  ? 12.711  -0.167  4.034   1.00 52.17 40  A 1 
ATOM 299  C CA  . ILE A 1 40  ? 12.766  -0.499  2.601   1.00 51.31 40  A 1 
ATOM 300  C C   . ILE A 1 40  ? 14.216  -0.532  2.126   1.00 52.78 40  A 1 
ATOM 301  O O   . ILE A 1 40  ? 14.604  -1.384  1.331   1.00 49.03 40  A 1 
ATOM 302  C CB  . ILE A 1 40  ? 12.020  0.526   1.715   1.00 47.09 40  A 1 
ATOM 303  C CG1 . ILE A 1 40  ? 10.633  0.918   2.229   1.00 43.27 40  A 1 
ATOM 304  C CG2 . ILE A 1 40  ? 11.896  -0.048  0.286   1.00 41.89 40  A 1 
ATOM 305  C CD1 . ILE A 1 40  ? 10.041  2.080   1.396   1.00 39.19 40  A 1 
ATOM 306  N N   . GLY A 1 41  ? 14.970  0.458   2.557   1.00 52.00 41  A 1 
ATOM 307  C CA  . GLY A 1 41  ? 16.381  0.606   2.237   1.00 52.80 41  A 1 
ATOM 308  C C   . GLY A 1 41  ? 17.258  0.084   3.369   1.00 55.73 41  A 1 
ATOM 309  O O   . GLY A 1 41  ? 16.809  -0.160  4.480   1.00 54.20 41  A 1 
ATOM 310  N N   . ASP A 1 42  ? 18.552  -0.048  3.096   1.00 54.20 42  A 1 
ATOM 311  C CA  . ASP A 1 42  ? 19.517  -0.328  4.153   1.00 56.07 42  A 1 
ATOM 312  C C   . ASP A 1 42  ? 19.709  0.934   5.008   1.00 58.42 42  A 1 
ATOM 313  O O   . ASP A 1 42  ? 20.209  1.944   4.523   1.00 57.64 42  A 1 
ATOM 314  C CB  . ASP A 1 42  ? 20.815  -0.834  3.523   1.00 54.14 42  A 1 
ATOM 315  C CG  . ASP A 1 42  ? 21.845  -1.341  4.534   1.00 50.20 42  A 1 
ATOM 316  O OD1 . ASP A 1 42  ? 21.696  -1.074  5.746   1.00 46.86 42  A 1 
ATOM 317  O OD2 . ASP A 1 42  ? 22.808  -2.018  4.099   1.00 47.11 42  A 1 
ATOM 318  N N   . ILE A 1 43  ? 19.324  0.874   6.284   1.00 59.42 43  A 1 
ATOM 319  C CA  . ILE A 1 43  ? 19.476  1.980   7.250   1.00 59.71 43  A 1 
ATOM 320  C C   . ILE A 1 43  ? 20.928  2.381   7.491   1.00 62.91 43  A 1 
ATOM 321  O O   . ILE A 1 43  ? 21.194  3.467   7.993   1.00 60.49 43  A 1 
ATOM 322  C CB  . ILE A 1 43  ? 18.820  1.632   8.599   1.00 56.23 43  A 1 
ATOM 323  C CG1 . ILE A 1 43  ? 19.320  0.284   9.150   1.00 51.84 43  A 1 
ATOM 324  C CG2 . ILE A 1 43  ? 17.290  1.666   8.446   1.00 49.71 43  A 1 
ATOM 325  C CD1 . ILE A 1 43  ? 18.869  0.012   10.585  1.00 46.36 43  A 1 
ATOM 326  N N   . ARG A 1 44  ? 21.867  1.522   7.115   1.00 62.59 44  A 1 
ATOM 327  C CA  . ARG A 1 44  ? 23.303  1.784   7.205   1.00 65.19 44  A 1 
ATOM 328  C C   . ARG A 1 44  ? 23.839  2.553   6.005   1.00 68.33 44  A 1 
ATOM 329  O O   . ARG A 1 44  ? 25.021  2.860   5.971   1.00 67.74 44  A 1 
ATOM 330  C CB  . ARG A 1 44  ? 24.057  0.462   7.351   1.00 62.33 44  A 1 
ATOM 331  C CG  . ARG A 1 44  ? 23.666  -0.284  8.617   1.00 58.55 44  A 1 
ATOM 332  C CD  . ARG A 1 44  ? 24.362  -1.639  8.668   1.00 54.82 44  A 1 
ATOM 333  N NE  . ARG A 1 44  ? 23.788  -2.569  7.696   1.00 51.05 44  A 1 
ATOM 334  C CZ  . ARG A 1 44  ? 24.022  -3.869  7.641   1.00 45.91 44  A 1 
ATOM 335  N NH1 . ARG A 1 44  ? 24.881  -4.452  8.445   1.00 43.69 44  A 1 
ATOM 336  N NH2 . ARG A 1 44  ? 23.393  -4.607  6.792   1.00 41.76 44  A 1 
ATOM 337  N N   . LYS A 1 45  ? 23.008  2.829   4.987   1.00 69.37 45  A 1 
ATOM 338  C CA  . LYS A 1 45  ? 23.432  3.583   3.812   1.00 69.96 45  A 1 
ATOM 339  C C   . LYS A 1 45  ? 23.414  5.071   4.094   1.00 71.12 45  A 1 
ATOM 340  O O   . LYS A 1 45  ? 22.383  5.647   4.406   1.00 68.79 45  A 1 
ATOM 341  C CB  . LYS A 1 45  ? 22.572  3.256   2.581   1.00 66.09 45  A 1 
ATOM 342  C CG  . LYS A 1 45  ? 22.793  1.808   2.163   1.00 59.09 45  A 1 
ATOM 343  C CD  . LYS A 1 45  ? 22.012  1.463   0.903   1.00 55.19 45  A 1 
ATOM 344  C CE  . LYS A 1 45  ? 22.235  -0.020  0.643   1.00 48.83 45  A 1 
ATOM 345  N NZ  . LYS A 1 45  ? 21.624  -0.465  -0.607  1.00 43.69 45  A 1 
ATOM 346  N N   . ALA A 1 46  ? 24.562  5.685   3.890   1.00 76.15 46  A 1 
ATOM 347  C CA  . ALA A 1 46  ? 24.741  7.117   3.885   1.00 77.85 46  A 1 
ATOM 348  C C   . ALA A 1 46  ? 25.586  7.516   2.673   1.00 79.49 46  A 1 
ATOM 349  O O   . ALA A 1 46  ? 26.150  6.671   1.975   1.00 78.21 46  A 1 
ATOM 350  C CB  . ALA A 1 46  ? 25.348  7.531   5.229   1.00 76.45 46  A 1 
ATOM 351  N N   . HIS A 1 47  ? 25.649  8.793   2.411   1.00 81.89 47  A 1 
ATOM 352  C CA  . HIS A 1 47  ? 26.541  9.349   1.400   1.00 82.29 47  A 1 
ATOM 353  C C   . HIS A 1 47  ? 27.095  10.686  1.873   1.00 83.03 47  A 1 
ATOM 354  O O   . HIS A 1 47  ? 26.415  11.425  2.577   1.00 81.80 47  A 1 
ATOM 355  C CB  . HIS A 1 47  ? 25.813  9.474   0.055   1.00 80.39 47  A 1 
ATOM 356  C CG  . HIS A 1 47  ? 24.597  10.354  0.089   1.00 75.70 47  A 1 
ATOM 357  N ND1 . HIS A 1 47  ? 23.337  9.988   0.518   1.00 67.11 47  A 1 
ATOM 358  C CD2 . HIS A 1 47  ? 24.508  11.677  -0.295  1.00 67.07 47  A 1 
ATOM 359  C CE1 . HIS A 1 47  ? 22.519  11.056  0.390   1.00 65.80 47  A 1 
ATOM 360  N NE2 . HIS A 1 47  ? 23.187  12.097  -0.100  1.00 66.96 47  A 1 
ATOM 361  N N   . CYS A 1 48  ? 28.310  10.999  1.447   1.00 83.54 48  A 1 
ATOM 362  C CA  . CYS A 1 48  ? 28.922  12.295  1.677   1.00 83.62 48  A 1 
ATOM 363  C C   . CYS A 1 48  ? 29.081  13.035  0.351   1.00 84.52 48  A 1 
ATOM 364  O O   . CYS A 1 48  ? 29.500  12.442  -0.640  1.00 82.73 48  A 1 
ATOM 365  C CB  . CYS A 1 48  ? 30.259  12.146  2.402   1.00 82.02 48  A 1 
ATOM 366  S SG  . CYS A 1 48  ? 30.154  11.367  4.038   1.00 77.86 48  A 1 
ATOM 367  N N   . ASN A 1 49  ? 28.759  14.316  0.347   1.00 85.70 49  A 1 
ATOM 368  C CA  . ASN A 1 49  ? 28.879  15.183  -0.806  1.00 85.67 49  A 1 
ATOM 369  C C   . ASN A 1 49  ? 30.047  16.153  -0.599  1.00 85.72 49  A 1 
ATOM 370  O O   . ASN A 1 49  ? 30.105  16.857  0.408   1.00 84.38 49  A 1 
ATOM 371  C CB  . ASN A 1 49  ? 27.556  15.918  -1.027  1.00 83.99 49  A 1 
ATOM 372  C CG  . ASN A 1 49  ? 26.431  14.981  -1.443  1.00 80.43 49  A 1 
ATOM 373  O OD1 . ASN A 1 49  ? 26.590  14.042  -2.195  1.00 73.41 49  A 1 
ATOM 374  N ND2 . ASN A 1 49  ? 25.228  15.229  -0.969  1.00 73.28 49  A 1 
ATOM 375  N N   . VAL A 1 50  ? 30.932  16.215  -1.592  1.00 85.92 50  A 1 
ATOM 376  C CA  . VAL A 1 50  ? 32.072  17.139  -1.632  1.00 86.54 50  A 1 
ATOM 377  C C   . VAL A 1 50  ? 32.014  17.917  -2.944  1.00 86.81 50  A 1 
ATOM 378  O O   . VAL A 1 50  ? 31.758  17.345  -4.000  1.00 85.52 50  A 1 
ATOM 379  C CB  . VAL A 1 50  ? 33.395  16.379  -1.483  1.00 85.53 50  A 1 
ATOM 380  C CG1 . VAL A 1 50  ? 34.597  17.336  -1.462  1.00 75.91 50  A 1 
ATOM 381  C CG2 . VAL A 1 50  ? 33.441  15.565  -0.185  1.00 76.14 50  A 1 
ATOM 382  N N   . SER A 1 51  ? 32.270  19.216  -2.903  1.00 87.98 51  A 1 
ATOM 383  C CA  . SER A 1 51  ? 32.374  20.027  -4.122  1.00 87.26 51  A 1 
ATOM 384  C C   . SER A 1 51  ? 33.577  19.580  -4.954  1.00 87.01 51  A 1 
ATOM 385  O O   . SER A 1 51  ? 34.722  19.688  -4.519  1.00 86.14 51  A 1 
ATOM 386  C CB  . SER A 1 51  ? 32.496  21.510  -3.768  1.00 86.76 51  A 1 
ATOM 387  O OG  . SER A 1 51  ? 32.766  22.271  -4.937  1.00 79.65 51  A 1 
ATOM 388  N N   . ARG A 1 52  ? 33.333  19.128  -6.195  1.00 87.00 52  A 1 
ATOM 389  C CA  . ARG A 1 52  ? 34.391  18.716  -7.123  1.00 86.52 52  A 1 
ATOM 390  C C   . ARG A 1 52  ? 35.343  19.868  -7.442  1.00 86.67 52  A 1 
ATOM 391  O O   . ARG A 1 52  ? 36.547  19.653  -7.516  1.00 85.52 52  A 1 
ATOM 392  C CB  . ARG A 1 52  ? 33.743  18.137  -8.392  1.00 84.99 52  A 1 
ATOM 393  C CG  . ARG A 1 52  ? 34.782  17.544  -9.371  1.00 80.28 52  A 1 
ATOM 394  C CD  . ARG A 1 52  ? 34.122  16.973  -10.619 1.00 78.40 52  A 1 
ATOM 395  N NE  . ARG A 1 52  ? 33.314  15.768  -10.322 1.00 73.65 52  A 1 
ATOM 396  C CZ  . ARG A 1 52  ? 33.634  14.498  -10.583 1.00 68.22 52  A 1 
ATOM 397  N NH1 . ARG A 1 52  ? 34.740  14.173  -11.189 1.00 60.61 52  A 1 
ATOM 398  N NH2 . ARG A 1 52  ? 32.839  13.542  -10.245 1.00 62.80 52  A 1 
ATOM 399  N N   . ALA A 1 53  ? 34.816  21.083  -7.597  1.00 87.04 53  A 1 
ATOM 400  C CA  . ALA A 1 53  ? 35.637  22.254  -7.887  1.00 86.80 53  A 1 
ATOM 401  C C   . ALA A 1 53  ? 36.576  22.604  -6.716  1.00 87.17 53  A 1 
ATOM 402  O O   . ALA A 1 53  ? 37.771  22.798  -6.928  1.00 85.63 53  A 1 
ATOM 403  C CB  . ALA A 1 53  ? 34.713  23.423  -8.243  1.00 85.90 53  A 1 
ATOM 404  N N   . ALA A 1 54  ? 36.052  22.612  -5.484  1.00 87.34 54  A 1 
ATOM 405  C CA  . ALA A 1 54  ? 36.844  22.886  -4.287  1.00 87.32 54  A 1 
ATOM 406  C C   . ALA A 1 54  ? 37.902  21.792  -4.054  1.00 87.77 54  A 1 
ATOM 407  O O   . ALA A 1 54  ? 39.066  22.100  -3.788  1.00 86.16 54  A 1 
ATOM 408  C CB  . ALA A 1 54  ? 35.893  23.012  -3.090  1.00 87.11 54  A 1 
ATOM 409  N N   . TRP A 1 55  ? 37.509  20.509  -4.238  1.00 87.37 55  A 1 
ATOM 410  C CA  . TRP A 1 55  ? 38.415  19.377  -4.086  1.00 87.20 55  A 1 
ATOM 411  C C   . TRP A 1 55  ? 39.531  19.379  -5.129  1.00 87.21 55  A 1 
ATOM 412  O O   . TRP A 1 55  ? 40.703  19.269  -4.769  1.00 85.35 55  A 1 
ATOM 413  C CB  . TRP A 1 55  ? 37.615  18.079  -4.141  1.00 86.63 55  A 1 
ATOM 414  C CG  . TRP A 1 55  ? 38.450  16.891  -3.795  1.00 86.30 55  A 1 
ATOM 415  C CD1 . TRP A 1 55  ? 38.845  15.914  -4.641  1.00 81.90 55  A 1 
ATOM 416  C CD2 . TRP A 1 55  ? 39.058  16.590  -2.505  1.00 84.67 55  A 1 
ATOM 417  N NE1 . TRP A 1 55  ? 39.639  15.012  -3.963  1.00 82.18 55  A 1 
ATOM 418  C CE2 . TRP A 1 55  ? 39.807  15.399  -2.647  1.00 83.01 55  A 1 
ATOM 419  C CE3 . TRP A 1 55  ? 39.040  17.218  -1.242  1.00 82.08 55  A 1 
ATOM 420  C CZ2 . TRP A 1 55  ? 40.536  14.839  -1.579  1.00 81.89 55  A 1 
ATOM 421  C CZ3 . TRP A 1 55  ? 39.761  16.663  -0.171  1.00 79.06 55  A 1 
ATOM 422  C CH2 . TRP A 1 55  ? 40.511  15.492  -0.339  1.00 79.25 55  A 1 
ATOM 423  N N   . ASN A 1 56  ? 39.229  19.602  -6.408  1.00 86.24 56  A 1 
ATOM 424  C CA  . ASN A 1 56  ? 40.226  19.677  -7.467  1.00 85.21 56  A 1 
ATOM 425  C C   . ASN A 1 56  ? 41.194  20.852  -7.263  1.00 85.57 56  A 1 
ATOM 426  O O   . ASN A 1 56  ? 42.396  20.683  -7.452  1.00 84.17 56  A 1 
ATOM 427  C CB  . ASN A 1 56  ? 39.528  19.765  -8.835  1.00 83.60 56  A 1 
ATOM 428  C CG  . ASN A 1 56  ? 38.930  18.447  -9.296  1.00 79.34 56  A 1 
ATOM 429  O OD1 . ASN A 1 56  ? 39.097  17.392  -8.714  1.00 71.66 56  A 1 
ATOM 430  N ND2 . ASN A 1 56  ? 38.233  18.458  -10.420 1.00 71.03 56  A 1 
ATOM 431  N N   . SER A 1 57  ? 40.698  22.011  -6.825  1.00 86.06 57  A 1 
ATOM 432  C CA  . SER A 1 57  ? 41.558  23.151  -6.465  1.00 85.93 57  A 1 
ATOM 433  C C   . SER A 1 57  ? 42.523  22.794  -5.335  1.00 86.22 57  A 1 
ATOM 434  O O   . SER A 1 57  ? 43.708  23.125  -5.396  1.00 85.04 57  A 1 
ATOM 435  C CB  . SER A 1 57  ? 40.680  24.340  -6.058  1.00 85.86 57  A 1 
ATOM 436  O OG  . SER A 1 57  ? 41.478  25.452  -5.709  1.00 76.37 57  A 1 
ATOM 437  N N   . THR A 1 58  ? 42.042  22.060  -4.330  1.00 86.26 58  A 1 
ATOM 438  C CA  . THR A 1 58  ? 42.854  21.606  -3.203  1.00 85.45 58  A 1 
ATOM 439  C C   . THR A 1 58  ? 43.924  20.609  -3.648  1.00 85.57 58  A 1 
ATOM 440  O O   . THR A 1 58  ? 45.108  20.808  -3.359  1.00 84.21 58  A 1 
ATOM 441  C CB  . THR A 1 58  ? 41.959  20.999  -2.112  1.00 84.94 58  A 1 
ATOM 442  O OG1 . THR A 1 58  ? 41.058  21.988  -1.679  1.00 76.46 58  A 1 
ATOM 443  C CG2 . THR A 1 58  ? 42.758  20.534  -0.901  1.00 75.25 58  A 1 
ATOM 444  N N   . LEU A 1 59  ? 43.556  19.585  -4.433  1.00 85.03 59  A 1 
ATOM 445  C CA  . LEU A 1 59  ? 44.507  18.617  -4.976  1.00 84.49 59  A 1 
ATOM 446  C C   . LEU A 1 59  ? 45.549  19.281  -5.887  1.00 84.13 59  A 1 
ATOM 447  O O   . LEU A 1 59  ? 46.723  18.909  -5.848  1.00 82.56 59  A 1 
ATOM 448  C CB  . LEU A 1 59  ? 43.771  17.508  -5.737  1.00 83.24 59  A 1 
ATOM 449  C CG  . LEU A 1 59  ? 42.946  16.539  -4.876  1.00 80.72 59  A 1 
ATOM 450  C CD1 . LEU A 1 59  ? 42.333  15.479  -5.796  1.00 74.82 59  A 1 
ATOM 451  C CD2 . LEU A 1 59  ? 43.791  15.807  -3.832  1.00 74.76 59  A 1 
ATOM 452  N N   . GLN A 1 60  ? 45.153  20.292  -6.654  1.00 85.55 60  A 1 
ATOM 453  C CA  . GLN A 1 60  ? 46.077  21.076  -7.466  1.00 85.28 60  A 1 
ATOM 454  C C   . GLN A 1 60  ? 47.126  21.777  -6.592  1.00 84.56 60  A 1 
ATOM 455  O O   . GLN A 1 60  ? 48.326  21.611  -6.824  1.00 82.99 60  A 1 
ATOM 456  C CB  . GLN A 1 60  ? 45.288  22.076  -8.318  1.00 83.92 60  A 1 
ATOM 457  C CG  . GLN A 1 60  ? 46.188  22.736  -9.369  1.00 79.96 60  A 1 
ATOM 458  C CD  . GLN A 1 60  ? 45.441  23.730  -10.260 1.00 75.76 60  A 1 
ATOM 459  O OE1 . GLN A 1 60  ? 44.377  24.231  -9.942  1.00 69.78 60  A 1 
ATOM 460  N NE2 . GLN A 1 60  ? 46.001  24.079  -11.399 1.00 66.61 60  A 1 
ATOM 461  N N   . LYS A 1 61  ? 46.697  22.484  -5.539  1.00 84.12 61  A 1 
ATOM 462  C CA  . LYS A 1 61  ? 47.605  23.152  -4.589  1.00 83.98 61  A 1 
ATOM 463  C C   . LYS A 1 61  ? 48.554  22.157  -3.913  1.00 83.76 61  A 1 
ATOM 464  O O   . LYS A 1 61  ? 49.756  22.422  -3.832  1.00 82.26 61  A 1 
ATOM 465  C CB  . LYS A 1 61  ? 46.780  23.936  -3.542  1.00 84.20 61  A 1 
ATOM 466  C CG  . LYS A 1 61  ? 46.076  25.188  -4.113  1.00 81.85 61  A 1 
ATOM 467  C CD  . LYS A 1 61  ? 45.165  25.837  -3.055  1.00 78.57 61  A 1 
ATOM 468  C CE  . LYS A 1 61  ? 44.365  27.023  -3.622  1.00 72.29 61  A 1 
ATOM 469  N NZ  . LYS A 1 61  ? 43.442  27.643  -2.624  1.00 64.35 61  A 1 
ATOM 470  N N   . ILE A 1 62  ? 48.054  20.987  -3.507  1.00 83.67 62  A 1 
ATOM 471  C CA  . ILE A 1 62  ? 48.866  19.918  -2.920  1.00 83.19 62  A 1 
ATOM 472  C C   . ILE A 1 62  ? 49.885  19.385  -3.934  1.00 82.94 62  A 1 
ATOM 473  O O   . ILE A 1 62  ? 51.066  19.261  -3.609  1.00 81.17 62  A 1 
ATOM 474  C CB  . ILE A 1 62  ? 47.968  18.780  -2.380  1.00 82.55 62  A 1 
ATOM 475  C CG1 . ILE A 1 62  ? 47.115  19.292  -1.195  1.00 79.29 62  A 1 
ATOM 476  C CG2 . ILE A 1 62  ? 48.814  17.577  -1.928  1.00 79.05 62  A 1 
ATOM 477  C CD1 . ILE A 1 62  ? 45.977  18.349  -0.830  1.00 75.64 62  A 1 
ATOM 478  N N   . SER A 1 63  ? 49.464  19.121  -5.183  1.00 83.02 63  A 1 
ATOM 479  C CA  . SER A 1 63  ? 50.355  18.617  -6.231  1.00 82.02 63  A 1 
ATOM 480  C C   . SER A 1 63  ? 51.497  19.590  -6.535  1.00 81.50 63  A 1 
ATOM 481  O O   . SER A 1 63  ? 52.646  19.164  -6.658  1.00 80.46 63  A 1 
ATOM 482  C CB  . SER A 1 63  ? 49.562  18.268  -7.498  1.00 81.14 63  A 1 
ATOM 483  O OG  . SER A 1 63  ? 49.240  19.416  -8.260  1.00 71.16 63  A 1 
ATOM 484  N N   . ILE A 1 64  ? 51.215  20.882  -6.570  1.00 83.45 64  A 1 
ATOM 485  C CA  . ILE A 1 64  ? 52.231  21.933  -6.764  1.00 83.16 64  A 1 
ATOM 486  C C   . ILE A 1 64  ? 53.248  21.925  -5.622  1.00 82.48 64  A 1 
ATOM 487  O O   . ILE A 1 64  ? 54.450  22.000  -5.866  1.00 80.42 64  A 1 
ATOM 488  C CB  . ILE A 1 64  ? 51.559  23.320  -6.927  1.00 82.73 64  A 1 
ATOM 489  C CG1 . ILE A 1 64  ? 50.752  23.382  -8.241  1.00 78.53 64  A 1 
ATOM 490  C CG2 . ILE A 1 64  ? 52.601  24.457  -6.908  1.00 77.71 64  A 1 
ATOM 491  C CD1 . ILE A 1 64  ? 49.762  24.567  -8.306  1.00 72.91 64  A 1 
ATOM 492  N N   . GLN A 1 65  ? 52.795  21.803  -4.361  1.00 82.29 65  A 1 
ATOM 493  C CA  . GLN A 1 65  ? 53.696  21.745  -3.211  1.00 81.92 65  A 1 
ATOM 494  C C   . GLN A 1 65  ? 54.537  20.464  -3.208  1.00 81.54 65  A 1 
ATOM 495  O O   . GLN A 1 65  ? 55.752  20.541  -3.028  1.00 79.44 65  A 1 
ATOM 496  C CB  . GLN A 1 65  ? 52.899  21.869  -1.905  1.00 81.49 65  A 1 
ATOM 497  C CG  . GLN A 1 65  ? 52.377  23.293  -1.649  1.00 77.31 65  A 1 
ATOM 498  C CD  . GLN A 1 65  ? 53.463  24.337  -1.343  1.00 73.68 65  A 1 
ATOM 499  O OE1 . GLN A 1 65  ? 54.649  24.083  -1.337  1.00 67.18 65  A 1 
ATOM 500  N NE2 . GLN A 1 65  ? 53.076  25.567  -1.083  1.00 63.66 65  A 1 
ATOM 501  N N   . LEU A 1 66  ? 53.913  19.300  -3.485  1.00 79.56 66  A 1 
ATOM 502  C CA  . LEU A 1 66  ? 54.629  18.028  -3.538  1.00 78.23 66  A 1 
ATOM 503  C C   . LEU A 1 66  ? 55.697  18.014  -4.642  1.00 77.48 66  A 1 
ATOM 504  O O   . LEU A 1 66  ? 56.798  17.513  -4.412  1.00 75.70 66  A 1 
ATOM 505  C CB  . LEU A 1 66  ? 53.629  16.878  -3.722  1.00 77.63 66  A 1 
ATOM 506  C CG  . LEU A 1 66  ? 52.777  16.564  -2.473  1.00 75.14 66  A 1 
ATOM 507  C CD1 . LEU A 1 66  ? 51.715  15.527  -2.830  1.00 69.76 66  A 1 
ATOM 508  C CD2 . LEU A 1 66  ? 53.618  15.998  -1.330  1.00 70.91 66  A 1 
ATOM 509  N N   . ARG A 1 67  ? 55.440  18.637  -5.797  1.00 81.47 67  A 1 
ATOM 510  C CA  . ARG A 1 67  ? 56.448  18.748  -6.864  1.00 80.11 67  A 1 
ATOM 511  C C   . ARG A 1 67  ? 57.678  19.555  -6.471  1.00 79.41 67  A 1 
ATOM 512  O O   . ARG A 1 67  ? 58.754  19.258  -6.974  1.00 76.85 67  A 1 
ATOM 513  C CB  . ARG A 1 67  ? 55.830  19.365  -8.119  1.00 78.23 67  A 1 
ATOM 514  C CG  . ARG A 1 67  ? 55.008  18.319  -8.874  1.00 73.10 67  A 1 
ATOM 515  C CD  . ARG A 1 67  ? 54.578  18.936  -10.198 1.00 70.63 67  A 1 
ATOM 516  N NE  . ARG A 1 67  ? 53.323  18.339  -10.642 1.00 65.62 67  A 1 
ATOM 517  C CZ  . ARG A 1 67  ? 52.401  18.990  -11.299 1.00 61.12 67  A 1 
ATOM 518  N NH1 . ARG A 1 67  ? 52.607  20.190  -11.773 1.00 56.64 67  A 1 
ATOM 519  N NH2 . ARG A 1 67  ? 51.239  18.456  -11.474 1.00 55.81 67  A 1 
ATOM 520  N N   . ARG A 1 68  ? 57.571  20.506  -5.556  1.00 80.41 68  A 1 
ATOM 521  C CA  . ARG A 1 68  ? 58.747  21.235  -5.037  1.00 80.14 68  A 1 
ATOM 522  C C   . ARG A 1 68  ? 59.719  20.307  -4.303  1.00 79.54 68  A 1 
ATOM 523  O O   . ARG A 1 68  ? 60.916  20.549  -4.340  1.00 75.73 68  A 1 
ATOM 524  C CB  . ARG A 1 68  ? 58.315  22.382  -4.109  1.00 79.09 68  A 1 
ATOM 525  C CG  . ARG A 1 68  ? 57.586  23.498  -4.866  1.00 74.37 68  A 1 
ATOM 526  C CD  . ARG A 1 68  ? 57.135  24.580  -3.881  1.00 71.17 68  A 1 
ATOM 527  N NE  . ARG A 1 68  ? 56.501  25.701  -4.574  1.00 64.39 68  A 1 
ATOM 528  C CZ  . ARG A 1 68  ? 56.011  26.792  -3.990  1.00 58.86 68  A 1 
ATOM 529  N NH1 . ARG A 1 68  ? 56.036  26.949  -2.693  1.00 54.70 68  A 1 
ATOM 530  N NH2 . ARG A 1 68  ? 55.479  27.734  -4.714  1.00 52.68 68  A 1 
ATOM 531  N N   . TYR A 1 69  ? 59.198  19.233  -3.688  1.00 80.08 69  A 1 
ATOM 532  C CA  . TYR A 1 69  ? 60.007  18.248  -2.968  1.00 78.66 69  A 1 
ATOM 533  C C   . TYR A 1 69  ? 60.411  17.044  -3.830  1.00 77.62 69  A 1 
ATOM 534  O O   . TYR A 1 69  ? 61.466  16.459  -3.610  1.00 73.24 69  A 1 
ATOM 535  C CB  . TYR A 1 69  ? 59.241  17.798  -1.716  1.00 77.54 69  A 1 
ATOM 536  C CG  . TYR A 1 69  ? 59.062  18.911  -0.696  1.00 73.12 69  A 1 
ATOM 537  C CD1 . TYR A 1 69  ? 60.114  19.244  0.177   1.00 67.01 69  A 1 
ATOM 538  C CD2 . TYR A 1 69  ? 57.848  19.621  -0.630  1.00 66.42 69  A 1 
ATOM 539  C CE1 . TYR A 1 69  ? 59.955  20.276  1.114   1.00 62.36 69  A 1 
ATOM 540  C CE2 . TYR A 1 69  ? 57.689  20.660  0.309   1.00 61.86 69  A 1 
ATOM 541  C CZ  . TYR A 1 69  ? 58.749  20.989  1.173   1.00 61.74 69  A 1 
ATOM 542  O OH  . TYR A 1 69  ? 58.590  22.005  2.087   1.00 60.63 69  A 1 
ATOM 543  N N   . PHE A 1 70  ? 59.600  16.678  -4.837  1.00 77.99 70  A 1 
ATOM 544  C CA  . PHE A 1 70  ? 59.783  15.466  -5.643  1.00 76.44 70  A 1 
ATOM 545  C C   . PHE A 1 70  ? 60.195  15.721  -7.103  1.00 75.25 70  A 1 
ATOM 546  O O   . PHE A 1 70  ? 59.922  14.890  -7.970  1.00 70.53 70  A 1 
ATOM 547  C CB  . PHE A 1 70  ? 58.552  14.569  -5.510  1.00 74.99 70  A 1 
ATOM 548  C CG  . PHE A 1 70  ? 58.346  14.004  -4.115  1.00 73.43 70  A 1 
ATOM 549  C CD1 . PHE A 1 70  ? 59.179  12.977  -3.643  1.00 68.29 70  A 1 
ATOM 550  C CD2 . PHE A 1 70  ? 57.330  14.504  -3.289  1.00 69.00 70  A 1 
ATOM 551  C CE1 . PHE A 1 70  ? 59.004  12.457  -2.352  1.00 65.92 70  A 1 
ATOM 552  C CE2 . PHE A 1 70  ? 57.152  13.991  -1.996  1.00 65.36 70  A 1 
ATOM 553  C CZ  . PHE A 1 70  ? 57.984  12.965  -1.518  1.00 67.26 70  A 1 
ATOM 554  N N   . ASN A 1 71  ? 60.877  16.826  -7.386  1.00 73.61 71  A 1 
ATOM 555  C CA  . ASN A 1 71  ? 61.481  17.147  -8.692  1.00 73.74 71  A 1 
ATOM 556  C C   . ASN A 1 71  ? 60.549  16.953  -9.907  1.00 73.82 71  A 1 
ATOM 557  O O   . ASN A 1 71  ? 60.838  16.142  -10.788 1.00 65.37 71  A 1 
ATOM 558  C CB  . ASN A 1 71  ? 62.816  16.390  -8.859  1.00 68.31 71  A 1 
ATOM 559  C CG  . ASN A 1 71  ? 63.984  17.001  -8.098  1.00 62.34 71  A 1 
ATOM 560  O OD1 . ASN A 1 71  ? 63.914  18.077  -7.557  1.00 55.22 71  A 1 
ATOM 561  N ND2 . ASN A 1 71  ? 65.107  16.329  -8.071  1.00 53.83 71  A 1 
ATOM 562  N N   . ASN A 1 72  ? 59.430  17.676  -9.960  1.00 68.81 72  A 1 
ATOM 563  C CA  . ASN A 1 72  ? 58.499  17.730  -11.093 1.00 67.71 72  A 1 
ATOM 564  C C   . ASN A 1 72  ? 57.999  16.368  -11.611 1.00 68.79 72  A 1 
ATOM 565  O O   . ASN A 1 72  ? 57.710  16.209  -12.797 1.00 62.68 72  A 1 
ATOM 566  C CB  . ASN A 1 72  ? 59.038  18.636  -12.218 1.00 62.59 72  A 1 
ATOM 567  C CG  . ASN A 1 72  ? 58.898  20.126  -11.941 1.00 58.42 72  A 1 
ATOM 568  O OD1 . ASN A 1 72  ? 58.296  20.559  -10.977 1.00 52.43 72  A 1 
ATOM 569  N ND2 . ASN A 1 72  ? 59.441  20.956  -12.815 1.00 51.16 72  A 1 
ATOM 570  N N   . LYS A 1 73  ? 57.868  15.361  -10.739 1.00 72.33 73  A 1 
ATOM 571  C CA  . LYS A 1 73  ? 57.269  14.080  -11.129 1.00 73.37 73  A 1 
ATOM 572  C C   . LYS A 1 73  ? 55.753  14.184  -11.211 1.00 75.64 73  A 1 
ATOM 573  O O   . LYS A 1 73  ? 55.126  15.005  -10.541 1.00 71.17 73  A 1 
ATOM 574  C CB  . LYS A 1 73  ? 57.727  12.960  -10.182 1.00 67.55 73  A 1 
ATOM 575  C CG  . LYS A 1 73  ? 59.220  12.658  -10.393 1.00 61.90 73  A 1 
ATOM 576  C CD  . LYS A 1 73  ? 59.665  11.466  -9.555  1.00 56.76 73  A 1 
ATOM 577  C CE  . LYS A 1 73  ? 61.156  11.195  -9.823  1.00 49.93 73  A 1 
ATOM 578  N NZ  . LYS A 1 73  ? 61.649  10.035  -9.046  1.00 45.64 73  A 1 
ATOM 579  N N   . THR A 1 74  ? 55.165  13.291  -12.021 1.00 73.89 74  A 1 
ATOM 580  C CA  . THR A 1 74  ? 53.711  13.069  -12.049 1.00 75.52 74  A 1 
ATOM 581  C C   . THR A 1 74  ? 53.240  12.584  -10.685 1.00 76.30 74  A 1 
ATOM 582  O O   . THR A 1 74  ? 53.782  11.622  -10.143 1.00 74.11 74  A 1 
ATOM 583  C CB  . THR A 1 74  ? 53.332  12.046  -13.120 1.00 72.54 74  A 1 
ATOM 584  O OG1 . THR A 1 74  ? 53.899  12.409  -14.357 1.00 66.01 74  A 1 
ATOM 585  C CG2 . THR A 1 74  ? 51.826  11.937  -13.330 1.00 63.70 74  A 1 
ATOM 586  N N   . ILE A 1 75  ? 52.213  13.240  -10.135 1.00 76.18 75  A 1 
ATOM 587  C CA  . ILE A 1 75  ? 51.631  12.891  -8.841  1.00 76.81 75  A 1 
ATOM 588  C C   . ILE A 1 75  ? 50.333  12.130  -9.079  1.00 77.28 75  A 1 
ATOM 589  O O   . ILE A 1 75  ? 49.429  12.628  -9.748  1.00 76.49 75  A 1 
ATOM 590  C CB  . ILE A 1 75  ? 51.449  14.140  -7.958  1.00 75.00 75  A 1 
ATOM 591  C CG1 . ILE A 1 75  ? 52.829  14.803  -7.734  1.00 72.93 75  A 1 
ATOM 592  C CG2 . ILE A 1 75  ? 50.796  13.762  -6.615  1.00 71.08 75  A 1 
ATOM 593  C CD1 . ILE A 1 75  ? 52.771  16.108  -6.963  1.00 64.89 75  A 1 
ATOM 594  N N   . ILE A 1 76  ? 50.266  10.911  -8.541  1.00 77.37 76  A 1 
ATOM 595  C CA  . ILE A 1 76  ? 49.104  10.036  -8.650  1.00 78.45 76  A 1 
ATOM 596  C C   . ILE A 1 76  ? 48.486  9.911   -7.261  1.00 77.68 76  A 1 
ATOM 597  O O   . ILE A 1 76  ? 49.145  9.420   -6.339  1.00 75.56 76  A 1 
ATOM 598  C CB  . ILE A 1 76  ? 49.484  8.667   -9.242  1.00 76.70 76  A 1 
ATOM 599  C CG1 . ILE A 1 76  ? 50.192  8.816   -10.607 1.00 70.73 76  A 1 
ATOM 600  C CG2 . ILE A 1 76  ? 48.225  7.788   -9.365  1.00 71.92 76  A 1 
ATOM 601  C CD1 . ILE A 1 76  ? 50.698  7.501   -11.220 1.00 66.03 76  A 1 
ATOM 602  N N   . PHE A 1 77  ? 47.234  10.319  -7.121  1.00 77.48 77  A 1 
ATOM 603  C CA  . PHE A 1 77  ? 46.430  10.066  -5.932  1.00 76.13 77  A 1 
ATOM 604  C C   . PHE A 1 77  ? 45.639  8.783   -6.154  1.00 74.48 77  A 1 
ATOM 605  O O   . PHE A 1 77  ? 44.878  8.671   -7.109  1.00 72.10 77  A 1 
ATOM 606  C CB  . PHE A 1 77  ? 45.526  11.262  -5.635  1.00 74.96 77  A 1 
ATOM 607  C CG  . PHE A 1 77  ? 46.281  12.543  -5.313  1.00 73.44 77  A 1 
ATOM 608  C CD1 . PHE A 1 77  ? 46.755  12.766  -4.010  1.00 69.23 77  A 1 
ATOM 609  C CD2 . PHE A 1 77  ? 46.509  13.504  -6.311  1.00 70.13 77  A 1 
ATOM 610  C CE1 . PHE A 1 77  ? 47.449  13.954  -3.705  1.00 68.29 77  A 1 
ATOM 611  C CE2 . PHE A 1 77  ? 47.198  14.686  -6.010  1.00 67.97 77  A 1 
ATOM 612  C CZ  . PHE A 1 77  ? 47.665  14.909  -4.710  1.00 71.02 77  A 1 
ATOM 613  N N   . LYS A 1 78  ? 45.853  7.799   -5.282  1.00 73.49 78  A 1 
ATOM 614  C CA  . LYS A 1 78  ? 45.105  6.545   -5.243  1.00 73.17 78  A 1 
ATOM 615  C C   . LYS A 1 78  ? 44.660  6.268   -3.822  1.00 71.11 78  A 1 
ATOM 616  O O   . LYS A 1 78  ? 45.347  6.636   -2.876  1.00 64.91 78  A 1 
ATOM 617  C CB  . LYS A 1 78  ? 45.931  5.372   -5.785  1.00 69.46 78  A 1 
ATOM 618  C CG  . LYS A 1 78  ? 46.057  5.444   -7.314  1.00 63.36 78  A 1 
ATOM 619  C CD  . LYS A 1 78  ? 46.693  4.159   -7.860  1.00 58.39 78  A 1 
ATOM 620  C CE  . LYS A 1 78  ? 46.682  4.206   -9.383  1.00 50.29 78  A 1 
ATOM 621  N NZ  . LYS A 1 78  ? 47.153  2.943   -9.979  1.00 43.87 78  A 1 
ATOM 622  N N   . ASN A 1 79  ? 43.525  5.583   -3.694  1.00 71.71 79  A 1 
ATOM 623  C CA  . ASN A 1 79  ? 43.069  5.111   -2.393  1.00 69.15 79  A 1 
ATOM 624  C C   . ASN A 1 79  ? 44.026  4.059   -1.818  1.00 67.61 79  A 1 
ATOM 625  O O   . ASN A 1 79  ? 44.827  3.456   -2.544  1.00 61.40 79  A 1 
ATOM 626  C CB  . ASN A 1 79  ? 41.617  4.609   -2.517  1.00 64.29 79  A 1 
ATOM 627  C CG  . ASN A 1 79  ? 40.883  4.697   -1.195  1.00 59.31 79  A 1 
ATOM 628  O OD1 . ASN A 1 79  ? 41.313  5.331   -0.249  1.00 53.86 79  A 1 
ATOM 629  N ND2 . ASN A 1 79  ? 39.731  4.084   -1.089  1.00 54.86 79  A 1 
ATOM 630  N N   . SER A 1 80  ? 43.957  3.827   -0.507  1.00 65.81 80  A 1 
ATOM 631  C CA  . SER A 1 80  ? 44.798  2.822   0.137   1.00 65.00 80  A 1 
ATOM 632  C C   . SER A 1 80  ? 44.515  1.430   -0.434  1.00 64.97 80  A 1 
ATOM 633  O O   . SER A 1 80  ? 43.381  1.072   -0.732  1.00 60.32 80  A 1 
ATOM 634  C CB  . SER A 1 80  ? 44.653  2.862   1.660   1.00 59.82 80  A 1 
ATOM 635  O OG  . SER A 1 80  ? 43.438  2.289   2.064   1.00 54.35 80  A 1 
ATOM 636  N N   . SER A 1 81  ? 45.561  0.610   -0.589  1.00 59.39 81  A 1 
ATOM 637  C CA  . SER A 1 81  ? 45.469  -0.721  -1.203  1.00 58.81 81  A 1 
ATOM 638  C C   . SER A 1 81  ? 44.870  -1.804  -0.300  1.00 57.79 81  A 1 
ATOM 639  O O   . SER A 1 81  ? 44.704  -2.937  -0.737  1.00 51.68 81  A 1 
ATOM 640  C CB  . SER A 1 81  ? 46.859  -1.147  -1.694  1.00 54.39 81  A 1 
ATOM 641  O OG  . SER A 1 81  ? 47.810  -1.024  -0.657  1.00 50.25 81  A 1 
ATOM 642  N N   . GLY A 1 82  ? 44.586  -1.485  0.962   1.00 56.06 82  A 1 
ATOM 643  C CA  . GLY A 1 82  ? 44.073  -2.423  1.954   1.00 57.17 82  A 1 
ATOM 644  C C   . GLY A 1 82  ? 44.444  -2.014  3.381   1.00 58.44 82  A 1 
ATOM 645  O O   . GLY A 1 82  ? 45.067  -0.974  3.589   1.00 54.31 82  A 1 
ATOM 646  N N   . GLY A 1 83  ? 44.066  -2.856  4.339   1.00 54.49 83  A 1 
ATOM 647  C CA  . GLY A 1 83  ? 44.238  -2.623  5.775   1.00 57.25 83  A 1 
ATOM 648  C C   . GLY A 1 83  ? 42.896  -2.597  6.501   1.00 60.32 83  A 1 
ATOM 649  O O   . GLY A 1 83  ? 41.861  -2.928  5.917   1.00 56.49 83  A 1 
ATOM 650  N N   . ASP A 1 84  ? 42.944  -2.204  7.775   1.00 56.89 84  A 1 
ATOM 651  C CA  . ASP A 1 84  ? 41.738  -2.060  8.576   1.00 60.88 84  A 1 
ATOM 652  C C   . ASP A 1 84  ? 40.804  -1.004  7.972   1.00 62.37 84  A 1 
ATOM 653  O O   . ASP A 1 84  ? 41.237  -0.044  7.337   1.00 61.48 84  A 1 
ATOM 654  C CB  . ASP A 1 84  ? 42.092  -1.725  10.034  1.00 59.22 84  A 1 
ATOM 655  C CG  . ASP A 1 84  ? 42.792  -2.885  10.748  1.00 55.17 84  A 1 
ATOM 656  O OD1 . ASP A 1 84  ? 42.468  -4.053  10.420  1.00 50.52 84  A 1 
ATOM 657  O OD2 . ASP A 1 84  ? 43.662  -2.597  11.603  1.00 52.28 84  A 1 
ATOM 658  N N   . VAL A 1 85  ? 39.493  -1.203  8.159   1.00 63.42 85  A 1 
ATOM 659  C CA  . VAL A 1 85  ? 38.464  -0.336  7.559   1.00 63.79 85  A 1 
ATOM 660  C C   . VAL A 1 85  ? 38.640  1.116   7.992   1.00 65.13 85  A 1 
ATOM 661  O O   . VAL A 1 85  ? 38.490  2.029   7.175   1.00 61.78 85  A 1 
ATOM 662  C CB  . VAL A 1 85  ? 37.056  -0.863  7.898   1.00 60.62 85  A 1 
ATOM 663  C CG1 . VAL A 1 85  ? 35.964  0.003   7.269   1.00 55.46 85  A 1 
ATOM 664  C CG2 . VAL A 1 85  ? 36.855  -2.283  7.360   1.00 57.08 85  A 1 
ATOM 665  N N   . GLU A 1 86  ? 39.075  1.332   9.216   1.00 62.78 86  A 1 
ATOM 666  C CA  . GLU A 1 86  ? 39.365  2.634   9.808   1.00 61.61 86  A 1 
ATOM 667  C C   . GLU A 1 86  ? 40.511  3.380   9.107   1.00 61.94 86  A 1 
ATOM 668  O O   . GLU A 1 86  ? 40.571  4.607   9.156   1.00 59.91 86  A 1 
ATOM 669  C CB  . GLU A 1 86  ? 39.734  2.444   11.294  1.00 59.85 86  A 1 
ATOM 670  C CG  . GLU A 1 86  ? 38.594  1.933   12.196  1.00 56.61 86  A 1 
ATOM 671  C CD  . GLU A 1 86  ? 38.212  0.450   12.013  1.00 49.96 86  A 1 
ATOM 672  O OE1 . GLU A 1 86  ? 37.114  0.090   12.480  1.00 46.66 86  A 1 
ATOM 673  O OE2 . GLU A 1 86  ? 38.973  -0.319  11.398  1.00 48.57 86  A 1 
ATOM 674  N N   . VAL A 1 87  ? 41.398  2.652   8.423   1.00 62.67 87  A 1 
ATOM 675  C CA  . VAL A 1 87  ? 42.541  3.226   7.695   1.00 63.36 87  A 1 
ATOM 676  C C   . VAL A 1 87  ? 42.245  3.344   6.198   1.00 63.71 87  A 1 
ATOM 677  O O   . VAL A 1 87  ? 42.675  4.291   5.539   1.00 60.58 87  A 1 
ATOM 678  C CB  . VAL A 1 87  ? 43.808  2.381   7.935   1.00 60.86 87  A 1 
ATOM 679  C CG1 . VAL A 1 87  ? 45.035  3.018   7.283   1.00 55.54 87  A 1 
ATOM 680  C CG2 . VAL A 1 87  ? 44.108  2.226   9.430   1.00 55.34 87  A 1 
ATOM 681  N N   . ALA A 1 88  ? 41.496  2.369   5.646   1.00 65.23 88  A 1 
ATOM 682  C CA  . ALA A 1 88  ? 41.159  2.311   4.229   1.00 65.88 88  A 1 
ATOM 683  C C   . ALA A 1 88  ? 40.007  3.250   3.824   1.00 68.21 88  A 1 
ATOM 684  O O   . ALA A 1 88  ? 39.838  3.544   2.638   1.00 64.54 88  A 1 
ATOM 685  C CB  . ALA A 1 88  ? 40.830  0.859   3.878   1.00 61.72 88  A 1 
ATOM 686  N N   . THR A 1 89  ? 39.230  3.714   4.797   1.00 70.42 89  A 1 
ATOM 687  C CA  . THR A 1 89  ? 38.056  4.558   4.578   1.00 71.16 89  A 1 
ATOM 688  C C   . THR A 1 89  ? 38.159  5.851   5.383   1.00 71.62 89  A 1 
ATOM 689  O O   . THR A 1 89  ? 38.932  5.947   6.339   1.00 69.14 89  A 1 
ATOM 690  C CB  . THR A 1 89  ? 36.748  3.820   4.903   1.00 69.25 89  A 1 
ATOM 691  O OG1 . THR A 1 89  ? 36.687  3.463   6.262   1.00 63.60 89  A 1 
ATOM 692  C CG2 . THR A 1 89  ? 36.571  2.550   4.073   1.00 62.71 89  A 1 
ATOM 693  N N   . HIS A 1 90  ? 37.384  6.857   5.009   1.00 75.50 90  A 1 
ATOM 694  C CA  . HIS A 1 90  ? 37.180  8.011   5.867   1.00 76.29 90  A 1 
ATOM 695  C C   . HIS A 1 90  ? 36.184  7.631   6.963   1.00 77.73 90  A 1 
ATOM 696  O O   . HIS A 1 90  ? 35.001  7.443   6.673   1.00 76.19 90  A 1 
ATOM 697  C CB  . HIS A 1 90  ? 36.713  9.206   5.037   1.00 74.93 90  A 1 
ATOM 698  C CG  . HIS A 1 90  ? 36.465  10.430  5.884   1.00 72.30 90  A 1 
ATOM 699  N ND1 . HIS A 1 90  ? 37.335  10.954  6.821   1.00 63.82 90  A 1 
ATOM 700  C CD2 . HIS A 1 90  ? 35.321  11.186  5.911   1.00 63.13 90  A 1 
ATOM 701  C CE1 . HIS A 1 90  ? 36.724  11.991  7.395   1.00 61.31 90  A 1 
ATOM 702  N NE2 . HIS A 1 90  ? 35.510  12.176  6.865   1.00 62.01 90  A 1 
ATOM 703  N N   . SER A 1 91  ? 36.651  7.492   8.184   1.00 76.40 91  A 1 
ATOM 704  C CA  . SER A 1 91  ? 35.842  7.125   9.339   1.00 76.59 91  A 1 
ATOM 705  C C   . SER A 1 91  ? 35.664  8.307   10.278  1.00 76.24 91  A 1 
ATOM 706  O O   . SER A 1 91  ? 36.634  8.974   10.635  1.00 74.52 91  A 1 
ATOM 707  C CB  . SER A 1 91  ? 36.450  5.920   10.068  1.00 74.77 91  A 1 
ATOM 708  O OG  . SER A 1 91  ? 37.764  6.193   10.500  1.00 65.19 91  A 1 
ATOM 709  N N   . PHE A 1 92  ? 34.437  8.559   10.693  1.00 78.09 92  A 1 
ATOM 710  C CA  . PHE A 1 92  ? 34.118  9.595   11.666  1.00 78.85 92  A 1 
ATOM 711  C C   . PHE A 1 92  ? 32.859  9.224   12.452  1.00 79.67 92  A 1 
ATOM 712  O O   . PHE A 1 92  ? 32.047  8.415   12.004  1.00 78.36 92  A 1 
ATOM 713  C CB  . PHE A 1 92  ? 33.970  10.961  10.980  1.00 77.18 92  A 1 
ATOM 714  C CG  . PHE A 1 92  ? 32.829  11.040  9.984   1.00 76.78 92  A 1 
ATOM 715  C CD1 . PHE A 1 92  ? 33.011  10.591  8.656   1.00 73.46 92  A 1 
ATOM 716  C CD2 . PHE A 1 92  ? 31.573  11.550  10.362  1.00 73.87 92  A 1 
ATOM 717  C CE1 . PHE A 1 92  ? 31.958  10.631  7.740   1.00 70.83 92  A 1 
ATOM 718  C CE2 . PHE A 1 92  ? 30.513  11.597  9.448   1.00 70.82 92  A 1 
ATOM 719  C CZ  . PHE A 1 92  ? 30.709  11.130  8.139   1.00 72.96 92  A 1 
ATOM 720  N N   . ASN A 1 93  ? 32.682  9.812   13.623  1.00 76.18 93  A 1 
ATOM 721  C CA  . ASN A 1 93  ? 31.482  9.652   14.436  1.00 76.54 93  A 1 
ATOM 722  C C   . ASN A 1 93  ? 30.597  10.890  14.274  1.00 76.18 93  A 1 
ATOM 723  O O   . ASN A 1 93  ? 31.070  12.017  14.365  1.00 73.36 93  A 1 
ATOM 724  C CB  . ASN A 1 93  ? 31.900  9.371   15.886  1.00 74.15 93  A 1 
ATOM 725  C CG  . ASN A 1 93  ? 30.727  9.002   16.789  1.00 68.28 93  A 1 
ATOM 726  O OD1 . ASN A 1 93  ? 29.583  9.305   16.549  1.00 59.90 93  A 1 
ATOM 727  N ND2 . ASN A 1 93  ? 30.990  8.331   17.882  1.00 61.18 93  A 1 
ATOM 728  N N   . CYS A 1 94  ? 29.316  10.666  14.045  1.00 76.06 94  A 1 
ATOM 729  C CA  . CYS A 1 94  ? 28.326  11.728  14.003  1.00 75.06 94  A 1 
ATOM 730  C C   . CYS A 1 94  ? 27.003  11.261  14.594  1.00 74.08 94  A 1 
ATOM 731  O O   . CYS A 1 94  ? 26.451  10.250  14.163  1.00 69.86 94  A 1 
ATOM 732  C CB  . CYS A 1 94  ? 28.163  12.202  12.566  1.00 74.08 94  A 1 
ATOM 733  S SG  . CYS A 1 94  ? 27.006  13.582  12.422  1.00 69.45 94  A 1 
ATOM 734  N N   . GLY A 1 95  ? 26.487  11.977  15.593  1.00 71.32 95  A 1 
ATOM 735  C CA  . GLY A 1 95  ? 25.240  11.624  16.264  1.00 69.62 95  A 1 
ATOM 736  C C   . GLY A 1 95  ? 25.253  10.258  16.966  1.00 70.96 95  A 1 
ATOM 737  O O   . GLY A 1 95  ? 24.212  9.630   17.092  1.00 67.16 95  A 1 
ATOM 738  N N   . GLY A 1 96  ? 26.436  9.777   17.373  1.00 69.59 96  A 1 
ATOM 739  C CA  . GLY A 1 96  ? 26.615  8.456   17.992  1.00 69.76 96  A 1 
ATOM 740  C C   . GLY A 1 96  ? 26.737  7.294   17.002  1.00 72.16 96  A 1 
ATOM 741  O O   . GLY A 1 96  ? 26.905  6.155   17.429  1.00 68.90 96  A 1 
ATOM 742  N N   . GLU A 1 97  ? 26.702  7.548   15.689  1.00 70.65 97  A 1 
ATOM 743  C CA  . GLU A 1 97  ? 26.889  6.548   14.638  1.00 72.94 97  A 1 
ATOM 744  C C   . GLU A 1 97  ? 28.268  6.670   13.990  1.00 75.58 97  A 1 
ATOM 745  O O   . GLU A 1 97  ? 28.764  7.766   13.746  1.00 74.23 97  A 1 
ATOM 746  C CB  . GLU A 1 97  ? 25.781  6.646   13.585  1.00 69.95 97  A 1 
ATOM 747  C CG  . GLU A 1 97  ? 24.402  6.338   14.181  1.00 64.56 97  A 1 
ATOM 748  C CD  . GLU A 1 97  ? 23.289  6.247   13.125  1.00 62.08 97  A 1 
ATOM 749  O OE1 . GLU A 1 97  ? 22.106  6.233   13.511  1.00 55.99 97  A 1 
ATOM 750  O OE2 . GLU A 1 97  ? 23.563  6.145   11.915  1.00 55.89 97  A 1 
ATOM 751  N N   . PHE A 1 98  ? 28.867  5.523   13.681  1.00 76.38 98  A 1 
ATOM 752  C CA  . PHE A 1 98  ? 30.180  5.458   13.043  1.00 77.67 98  A 1 
ATOM 753  C C   . PHE A 1 98  ? 30.031  5.295   11.537  1.00 78.55 98  A 1 
ATOM 754  O O   . PHE A 1 98  ? 29.610  4.249   11.046  1.00 77.27 98  A 1 
ATOM 755  C CB  . PHE A 1 98  ? 31.011  4.336   13.667  1.00 76.24 98  A 1 
ATOM 756  C CG  . PHE A 1 98  ? 31.381  4.616   15.107  1.00 73.23 98  A 1 
ATOM 757  C CD1 . PHE A 1 98  ? 32.562  5.318   15.408  1.00 68.19 98  A 1 
ATOM 758  C CD2 . PHE A 1 98  ? 30.521  4.223   16.140  1.00 68.19 98  A 1 
ATOM 759  C CE1 . PHE A 1 98  ? 32.882  5.617   16.740  1.00 64.93 98  A 1 
ATOM 760  C CE2 . PHE A 1 98  ? 30.833  4.521   17.476  1.00 64.25 98  A 1 
ATOM 761  C CZ  . PHE A 1 98  ? 32.015  5.228   17.777  1.00 66.41 98  A 1 
ATOM 762  N N   . PHE A 1 99  ? 30.402  6.337   10.799  1.00 79.52 99  A 1 
ATOM 763  C CA  . PHE A 1 99  ? 30.382  6.379   9.345   1.00 80.10 99  A 1 
ATOM 764  C C   . PHE A 1 99  ? 31.730  5.918   8.790   1.00 80.38 99  A 1 
ATOM 765  O O   . PHE A 1 99  ? 32.779  6.382   9.231   1.00 79.30 99  A 1 
ATOM 766  C CB  . PHE A 1 99  ? 30.052  7.787   8.855   1.00 79.59 99  A 1 
ATOM 767  C CG  . PHE A 1 99  ? 28.640  8.241   9.148   1.00 78.28 99  A 1 
ATOM 768  C CD1 . PHE A 1 99  ? 27.698  8.326   8.107   1.00 72.74 99  A 1 
ATOM 769  C CD2 . PHE A 1 99  ? 28.251  8.587   10.453  1.00 72.85 99  A 1 
ATOM 770  C CE1 . PHE A 1 99  ? 26.392  8.752   8.366   1.00 71.48 99  A 1 
ATOM 771  C CE2 . PHE A 1 99  ? 26.936  9.002   10.720  1.00 70.57 99  A 1 
ATOM 772  C CZ  . PHE A 1 99  ? 26.005  9.086   9.675   1.00 74.53 99  A 1 
ATOM 773  N N   . TYR A 1 100 ? 31.676  5.058   7.781   1.00 80.62 100 A 1 
ATOM 774  C CA  . TYR A 1 100 ? 32.821  4.590   7.010   1.00 80.97 100 A 1 
ATOM 775  C C   . TYR A 1 100 ? 32.565  4.895   5.539   1.00 81.37 100 A 1 
ATOM 776  O O   . TYR A 1 100 ? 31.746  4.235   4.898   1.00 79.83 100 A 1 
ATOM 777  C CB  . TYR A 1 100 ? 33.009  3.089   7.241   1.00 79.55 100 A 1 
ATOM 778  C CG  . TYR A 1 100 ? 33.404  2.744   8.656   1.00 75.82 100 A 1 
ATOM 779  C CD1 . TYR A 1 100 ? 34.759  2.609   8.988   1.00 70.77 100 A 1 
ATOM 780  C CD2 . TYR A 1 100 ? 32.421  2.567   9.656   1.00 69.85 100 A 1 
ATOM 781  C CE1 . TYR A 1 100 ? 35.144  2.283   10.303  1.00 67.56 100 A 1 
ATOM 782  C CE2 . TYR A 1 100 ? 32.802  2.258   10.965  1.00 66.63 100 A 1 
ATOM 783  C CZ  . TYR A 1 100 ? 34.161  2.109   11.289  1.00 69.81 100 A 1 
ATOM 784  O OH  . TYR A 1 100 ? 34.533  1.791   12.570  1.00 66.16 100 A 1 
ATOM 785  N N   . CYS A 1 101 ? 33.250  5.899   4.994   1.00 81.41 101 A 1 
ATOM 786  C CA  . CYS A 1 101 ? 33.055  6.385   3.635   1.00 81.11 101 A 1 
ATOM 787  C C   . CYS A 1 101 ? 34.182  5.931   2.715   1.00 80.72 101 A 1 
ATOM 788  O O   . CYS A 1 101 ? 35.360  6.110   3.025   1.00 78.01 101 A 1 
ATOM 789  C CB  . CYS A 1 101 ? 32.903  7.907   3.632   1.00 80.40 101 A 1 
ATOM 790  S SG  . CYS A 1 101 ? 31.488  8.485   4.623   1.00 77.77 101 A 1 
ATOM 791  N N   . ASN A 1 102 ? 33.810  5.376   1.561   1.00 81.68 102 A 1 
ATOM 792  C CA  . ASN A 1 102 ? 34.776  5.017   0.533   1.00 81.27 102 A 1 
ATOM 793  C C   . ASN A 1 102 ? 35.296  6.291   -0.148  1.00 80.95 102 A 1 
ATOM 794  O O   . ASN A 1 102 ? 34.547  7.006   -0.804  1.00 78.75 102 A 1 
ATOM 795  C CB  . ASN A 1 102 ? 34.124  4.031   -0.443  1.00 78.37 102 A 1 
ATOM 796  C CG  . ASN A 1 102 ? 35.115  3.494   -1.466  1.00 73.73 102 A 1 
ATOM 797  O OD1 . ASN A 1 102 ? 36.188  4.017   -1.680  1.00 66.11 102 A 1 
ATOM 798  N ND2 . ASN A 1 102 ? 34.774  2.415   -2.133  1.00 65.95 102 A 1 
ATOM 799  N N   . THR A 1 103 ? 36.589  6.546   -0.014  1.00 81.29 103 A 1 
ATOM 800  C CA  . THR A 1 103 ? 37.245  7.750   -0.541  1.00 80.40 103 A 1 
ATOM 801  C C   . THR A 1 103 ? 37.863  7.551   -1.921  1.00 80.30 103 A 1 
ATOM 802  O O   . THR A 1 103 ? 38.560  8.440   -2.393  1.00 77.13 103 A 1 
ATOM 803  C CB  . THR A 1 103 ? 38.284  8.272   0.450   1.00 78.21 103 A 1 
ATOM 804  O OG1 . THR A 1 103 ? 39.203  7.260   0.778   1.00 73.22 103 A 1 
ATOM 805  C CG2 . THR A 1 103 ? 37.647  8.752   1.749   1.00 71.51 103 A 1 
ATOM 806  N N   . THR A 1 104 ? 37.611  6.417   -2.598  1.00 79.73 104 A 1 
ATOM 807  C CA  . THR A 1 104 ? 38.216  6.105   -3.906  1.00 78.78 104 A 1 
ATOM 808  C C   . THR A 1 104 ? 37.991  7.228   -4.917  1.00 78.38 104 A 1 
ATOM 809  O O   . THR A 1 104 ? 38.950  7.685   -5.531  1.00 75.15 104 A 1 
ATOM 810  C CB  . THR A 1 104 ? 37.683  4.774   -4.461  1.00 76.76 104 A 1 
ATOM 811  O OG1 . THR A 1 104 ? 37.873  3.753   -3.510  1.00 69.75 104 A 1 
ATOM 812  C CG2 . THR A 1 104 ? 38.411  4.328   -5.723  1.00 67.31 104 A 1 
ATOM 813  N N   . ASP A 1 105 ? 36.773  7.759   -5.004  1.00 79.63 105 A 1 
ATOM 814  C CA  . ASP A 1 105 ? 36.428  8.835   -5.940  1.00 79.21 105 A 1 
ATOM 815  C C   . ASP A 1 105 ? 37.084  10.192  -5.609  1.00 78.95 105 A 1 
ATOM 816  O O   . ASP A 1 105 ? 37.129  11.080  -6.465  1.00 76.11 105 A 1 
ATOM 817  C CB  . ASP A 1 105 ? 34.901  9.005   -5.992  1.00 77.65 105 A 1 
ATOM 818  C CG  . ASP A 1 105 ? 34.134  7.813   -6.566  1.00 74.04 105 A 1 
ATOM 819  O OD1 . ASP A 1 105 ? 34.766  6.888   -7.125  1.00 66.60 105 A 1 
ATOM 820  O OD2 . ASP A 1 105 ? 32.885  7.842   -6.444  1.00 67.70 105 A 1 
ATOM 821  N N   . LEU A 1 106 ? 37.592  10.372  -4.398  1.00 79.81 106 A 1 
ATOM 822  C CA  . LEU A 1 106 ? 38.390  11.549  -4.032  1.00 79.68 106 A 1 
ATOM 823  C C   . LEU A 1 106 ? 39.847  11.412  -4.482  1.00 79.32 106 A 1 
ATOM 824  O O   . LEU A 1 106 ? 40.473  12.405  -4.849  1.00 75.04 106 A 1 
ATOM 825  C CB  . LEU A 1 106 ? 38.361  11.793  -2.514  1.00 77.96 106 A 1 
ATOM 826  C CG  . LEU A 1 106 ? 37.005  12.253  -1.941  1.00 76.91 106 A 1 
ATOM 827  C CD1 . LEU A 1 106 ? 37.133  12.409  -0.423  1.00 72.27 106 A 1 
ATOM 828  C CD2 . LEU A 1 106 ? 36.569  13.603  -2.510  1.00 72.68 106 A 1 
ATOM 829  N N   . PHE A 1 107 ? 40.389  10.190  -4.451  1.00 78.70 107 A 1 
ATOM 830  C CA  . PHE A 1 107 ? 41.804  9.902   -4.697  1.00 77.85 107 A 1 
ATOM 831  C C   . PHE A 1 107 ? 42.038  9.116   -5.989  1.00 76.09 107 A 1 
ATOM 832  O O   . PHE A 1 107 ? 42.992  8.357   -6.102  1.00 70.70 107 A 1 
ATOM 833  C CB  . PHE A 1 107 ? 42.401  9.219   -3.459  1.00 76.56 107 A 1 
ATOM 834  C CG  . PHE A 1 107 ? 42.332  10.049  -2.197  1.00 76.13 107 A 1 
ATOM 835  C CD1 . PHE A 1 107 ? 43.084  11.236  -2.078  1.00 71.80 107 A 1 
ATOM 836  C CD2 . PHE A 1 107 ? 41.520  9.647   -1.123  1.00 73.15 107 A 1 
ATOM 837  C CE1 . PHE A 1 107 ? 43.018  12.000  -0.911  1.00 70.63 107 A 1 
ATOM 838  C CE2 . PHE A 1 107 ? 41.451  10.409  0.051   1.00 70.43 107 A 1 
ATOM 839  C CZ  . PHE A 1 107 ? 42.201  11.587  0.152   1.00 73.74 107 A 1 
ATOM 840  N N   . ASP A 1 108 ? 41.177  9.315   -7.006  1.00 75.91 108 A 1 
ATOM 841  C CA  . ASP A 1 108 ? 41.307  8.745   -8.343  1.00 76.00 108 A 1 
ATOM 842  C C   . ASP A 1 108 ? 41.639  9.845   -9.365  1.00 76.51 108 A 1 
ATOM 843  O O   . ASP A 1 108 ? 40.868  10.189  -10.262 1.00 70.43 108 A 1 
ATOM 844  C CB  . ASP A 1 108 ? 40.064  7.922   -8.706  1.00 71.32 108 A 1 
ATOM 845  C CG  . ASP A 1 108 ? 40.283  7.093   -9.982  1.00 65.16 108 A 1 
ATOM 846  O OD1 . ASP A 1 108 ? 41.462  6.843   -10.325 1.00 57.86 108 A 1 
ATOM 847  O OD2 . ASP A 1 108 ? 39.272  6.684   -10.586 1.00 57.80 108 A 1 
ATOM 848  N N   . SER A 1 109 ? 42.802  10.461  -9.184  1.00 75.91 109 A 1 
ATOM 849  C CA  . SER A 1 109 ? 43.265  11.497  -10.103 1.00 77.05 109 A 1 
ATOM 850  C C   . SER A 1 109 ? 44.772  11.456  -10.312 1.00 77.62 109 A 1 
ATOM 851  O O   . SER A 1 109 ? 45.556  11.190  -9.397  1.00 75.33 109 A 1 
ATOM 852  C CB  . SER A 1 109 ? 42.784  12.885  -9.656  1.00 74.30 109 A 1 
ATOM 853  O OG  . SER A 1 109 ? 43.322  13.239  -8.388  1.00 69.08 109 A 1 
ATOM 854  N N   . THR A 1 110 ? 45.170  11.729  -11.548 1.00 76.50 110 A 1 
ATOM 855  C CA  . THR A 1 110 ? 46.570  11.846  -11.940 1.00 75.97 110 A 1 
ATOM 856  C C   . THR A 1 110 ? 46.842  13.283  -12.352 1.00 75.22 110 A 1 
ATOM 857  O O   . THR A 1 110 ? 46.155  13.821  -13.215 1.00 72.21 110 A 1 
ATOM 858  C CB  . THR A 1 110 ? 46.919  10.869  -13.071 1.00 73.73 110 A 1 
ATOM 859  O OG1 . THR A 1 110 ? 46.613  9.547   -12.669 1.00 67.00 110 A 1 
ATOM 860  C CG2 . THR A 1 110 ? 48.406  10.888  -13.416 1.00 65.33 110 A 1 
ATOM 861  N N   . TRP A 1 111 ? 47.826  13.880  -11.733 1.00 78.27 111 A 1 
ATOM 862  C CA  . TRP A 1 111 ? 48.246  15.251  -11.980 1.00 76.77 111 A 1 
ATOM 863  C C   . TRP A 1 111 ? 49.591  15.256  -12.695 1.00 75.31 111 A 1 
ATOM 864  O O   . TRP A 1 111 ? 50.597  14.810  -12.145 1.00 71.17 111 A 1 
ATOM 865  C CB  . TRP A 1 111 ? 48.297  16.019  -10.663 1.00 75.91 111 A 1 
ATOM 866  C CG  . TRP A 1 111 ? 46.964  16.202  -10.021 1.00 76.70 111 A 1 
ATOM 867  C CD1 . TRP A 1 111 ? 46.317  15.287  -9.252  1.00 68.77 111 A 1 
ATOM 868  C CD2 . TRP A 1 111 ? 46.078  17.354  -10.114 1.00 76.34 111 A 1 
ATOM 869  N NE1 . TRP A 1 111 ? 45.092  15.803  -8.845  1.00 70.99 111 A 1 
ATOM 870  C CE2 . TRP A 1 111 ? 44.913  17.072  -9.356  1.00 74.42 111 A 1 
ATOM 871  C CE3 . TRP A 1 111 ? 46.165  18.604  -10.770 1.00 74.25 111 A 1 
ATOM 872  C CZ2 . TRP A 1 111 ? 43.859  18.005  -9.235  1.00 75.38 111 A 1 
ATOM 873  C CZ3 . TRP A 1 111 ? 45.116  19.528  -10.646 1.00 69.01 111 A 1 
ATOM 874  C CH2 . TRP A 1 111 ? 43.973  19.234  -9.890  1.00 70.26 111 A 1 
ATOM 875  N N   . ASP A 1 112 ? 49.611  15.758  -13.938 1.00 73.94 112 A 1 
ATOM 876  C CA  . ASP A 1 112 ? 50.825  15.856  -14.748 1.00 71.45 112 A 1 
ATOM 877  C C   . ASP A 1 112 ? 51.724  17.029  -14.318 1.00 71.12 112 A 1 
ATOM 878  O O   . ASP A 1 112 ? 51.428  17.784  -13.388 1.00 64.64 112 A 1 
ATOM 879  C CB  . ASP A 1 112 ? 50.438  15.913  -16.237 1.00 66.08 112 A 1 
ATOM 880  C CG  . ASP A 1 112 ? 49.717  17.193  -16.665 1.00 61.59 112 A 1 
ATOM 881  O OD1 . ASP A 1 112 ? 49.709  18.179  -15.906 1.00 54.72 112 A 1 
ATOM 882  O OD2 . ASP A 1 112 ? 49.199  17.206  -17.792 1.00 55.68 112 A 1 
ATOM 883  N N   . GLU A 1 113 ? 52.837  17.201  -15.030 1.00 66.11 113 A 1 
ATOM 884  C CA  . GLU A 1 113 ? 53.816  18.265  -14.762 1.00 64.57 113 A 1 
ATOM 885  C C   . GLU A 1 113 ? 53.248  19.686  -14.919 1.00 64.98 113 A 1 
ATOM 886  O O   . GLU A 1 113 ? 53.766  20.624  -14.318 1.00 58.12 113 A 1 
ATOM 887  C CB  . GLU A 1 113 ? 55.024  18.081  -15.692 1.00 59.41 113 A 1 
ATOM 888  C CG  . GLU A 1 113 ? 55.731  16.739  -15.445 1.00 55.03 113 A 1 
ATOM 889  C CD  . GLU A 1 113 ? 56.998  16.547  -16.280 1.00 49.19 113 A 1 
ATOM 890  O OE1 . GLU A 1 113 ? 57.635  15.491  -16.086 1.00 43.42 113 A 1 
ATOM 891  O OE2 . GLU A 1 113 ? 57.317  17.439  -17.093 1.00 44.93 113 A 1 
ATOM 892  N N   . ASN A 1 114 ? 52.147  19.851  -15.659 1.00 66.94 114 A 1 
ATOM 893  C CA  . ASN A 1 114 ? 51.476  21.130  -15.858 1.00 65.24 114 A 1 
ATOM 894  C C   . ASN A 1 114 ? 50.355  21.397  -14.846 1.00 65.14 114 A 1 
ATOM 895  O O   . ASN A 1 114 ? 49.659  22.404  -14.934 1.00 58.95 114 A 1 
ATOM 896  C CB  . ASN A 1 114 ? 51.004  21.209  -17.318 1.00 61.28 114 A 1 
ATOM 897  C CG  . ASN A 1 114 ? 52.160  21.258  -18.302 1.00 57.02 114 A 1 
ATOM 898  O OD1 . ASN A 1 114 ? 53.221  21.784  -18.034 1.00 51.27 114 A 1 
ATOM 899  N ND2 . ASN A 1 114 ? 51.969  20.730  -19.485 1.00 50.32 114 A 1 
ATOM 900  N N   . SER A 1 115 ? 50.174  20.514  -13.857 1.00 60.88 115 A 1 
ATOM 901  C CA  . SER A 1 115 ? 49.068  20.561  -12.893 1.00 59.52 115 A 1 
ATOM 902  C C   . SER A 1 115 ? 47.688  20.466  -13.538 1.00 62.03 115 A 1 
ATOM 903  O O   . SER A 1 115 ? 46.719  20.998  -13.007 1.00 57.29 115 A 1 
ATOM 904  C CB  . SER A 1 115 ? 49.164  21.753  -11.932 1.00 54.32 115 A 1 
ATOM 905  O OG  . SER A 1 115 ? 50.455  21.838  -11.358 1.00 50.59 115 A 1 
ATOM 906  N N   . THR A 1 116 ? 47.606  19.784  -14.702 1.00 62.93 116 A 1 
ATOM 907  C CA  . THR A 1 116 ? 46.345  19.450  -15.351 1.00 62.31 116 A 1 
ATOM 908  C C   . THR A 1 116 ? 45.915  18.035  -14.978 1.00 62.67 116 A 1 
ATOM 909  O O   . THR A 1 116 ? 46.731  17.122  -14.881 1.00 58.14 116 A 1 
ATOM 910  C CB  . THR A 1 116 ? 46.386  19.651  -16.876 1.00 57.97 116 A 1 
ATOM 911  O OG1 . THR A 1 116 ? 47.631  19.357  -17.448 1.00 52.74 116 A 1 
ATOM 912  C CG2 . THR A 1 116 ? 46.122  21.112  -17.211 1.00 50.93 116 A 1 
ATOM 913  N N   . VAL A 1 117 ? 44.610  17.860  -14.732 1.00 62.63 117 A 1 
ATOM 914  C CA  . VAL A 1 117 ? 44.014  16.545  -14.479 1.00 60.84 117 A 1 
ATOM 915  C C   . VAL A 1 117 ? 43.817  15.853  -15.822 1.00 61.14 117 A 1 
ATOM 916  O O   . VAL A 1 117 ? 43.108  16.376  -16.681 1.00 57.07 117 A 1 
ATOM 917  C CB  . VAL A 1 117 ? 42.677  16.651  -13.731 1.00 56.40 117 A 1 
ATOM 918  C CG1 . VAL A 1 117 ? 42.116  15.263  -13.407 1.00 51.66 117 A 1 
ATOM 919  C CG2 . VAL A 1 117 ? 42.811  17.404  -12.416 1.00 51.27 117 A 1 
ATOM 920  N N   . THR A 1 118 ? 44.407  14.662  -16.002 1.00 54.92 118 A 1 
ATOM 921  C CA  . THR A 1 118 ? 44.291  13.899  -17.254 1.00 53.89 118 A 1 
ATOM 922  C C   . THR A 1 118 ? 42.976  13.117  -17.351 1.00 54.35 118 A 1 
ATOM 923  O O   . THR A 1 118 ? 42.355  13.100  -18.406 1.00 49.92 118 A 1 
ATOM 924  C CB  . THR A 1 118 ? 45.473  12.939  -17.417 1.00 49.32 118 A 1 
ATOM 925  O OG1 . THR A 1 118 ? 45.677  12.200  -16.236 1.00 46.80 118 A 1 
ATOM 926  C CG2 . THR A 1 118 ? 46.774  13.699  -17.704 1.00 44.93 118 A 1 
ATOM 927  N N   . ASN A 1 119 ? 42.501  12.523  -16.256 1.00 54.30 119 A 1 
ATOM 928  C CA  . ASN A 1 119 ? 41.292  11.698  -16.226 1.00 53.47 119 A 1 
ATOM 929  C C   . ASN A 1 119 ? 40.147  12.418  -15.493 1.00 53.64 119 A 1 
ATOM 930  O O   . ASN A 1 119 ? 39.888  12.162  -14.316 1.00 49.91 119 A 1 
ATOM 931  C CB  . ASN A 1 119 ? 41.616  10.319  -15.623 1.00 49.08 119 A 1 
ATOM 932  C CG  . ASN A 1 119 ? 42.382  9.401   -16.566 1.00 45.83 119 A 1 
ATOM 933  O OD1 . ASN A 1 119 ? 42.510  9.626   -17.749 1.00 42.26 119 A 1 
ATOM 934  N ND2 . ASN A 1 119 ? 42.878  8.300   -16.044 1.00 41.57 119 A 1 
ATOM 935  N N   . ILE A 1 120 ? 39.421  13.295  -16.192 1.00 56.26 120 A 1 
ATOM 936  C CA  . ILE A 1 120 ? 38.129  13.800  -15.727 1.00 54.84 120 A 1 
ATOM 937  C C   . ILE A 1 120 ? 37.048  12.953  -16.399 1.00 55.23 120 A 1 
ATOM 938  O O   . ILE A 1 120 ? 36.695  13.197  -17.551 1.00 51.16 120 A 1 
ATOM 939  C CB  . ILE A 1 120 ? 37.942  15.305  -15.998 1.00 49.88 120 A 1 
ATOM 940  C CG1 . ILE A 1 120 ? 39.118  16.137  -15.429 1.00 46.04 120 A 1 
ATOM 941  C CG2 . ILE A 1 120 ? 36.610  15.772  -15.383 1.00 44.45 120 A 1 
ATOM 942  C CD1 . ILE A 1 120 ? 39.044  17.634  -15.761 1.00 40.91 120 A 1 
ATOM 943  N N   . THR A 1 121 ? 36.539  11.918  -15.702 1.00 54.85 121 A 1 
ATOM 944  C CA  . THR A 1 121 ? 35.468  11.045  -16.203 1.00 54.75 121 A 1 
ATOM 945  C C   . THR A 1 121 ? 34.103  11.722  -16.162 1.00 55.85 121 A 1 
ATOM 946  O O   . THR A 1 121 ? 33.649  12.262  -17.167 1.00 51.95 121 A 1 
ATOM 947  C CB  . THR A 1 121 ? 35.432  9.683   -15.486 1.00 50.02 121 A 1 
ATOM 948  O OG1 . THR A 1 121 ? 35.789  9.824   -14.130 1.00 45.12 121 A 1 
ATOM 949  C CG2 . THR A 1 121 ? 36.400  8.688   -16.111 1.00 43.00 121 A 1 
ATOM 950  N N   . GLU A 1 122 ? 33.406  11.733  -15.019 1.00 56.04 122 A 1 
ATOM 951  C CA  . GLU A 1 122 ? 32.071  12.334  -14.929 1.00 57.03 122 A 1 
ATOM 952  C C   . GLU A 1 122 ? 32.135  13.820  -14.543 1.00 59.39 122 A 1 
ATOM 953  O O   . GLU A 1 122 ? 32.650  14.155  -13.483 1.00 55.26 122 A 1 
ATOM 954  C CB  . GLU A 1 122 ? 31.168  11.566  -13.957 1.00 52.09 122 A 1 
ATOM 955  C CG  . GLU A 1 122 ? 30.602  10.269  -14.554 1.00 46.77 122 A 1 
ATOM 956  C CD  . GLU A 1 122 ? 29.354  9.781   -13.789 1.00 42.54 122 A 1 
ATOM 957  O OE1 . GLU A 1 122 ? 28.515  9.114   -14.405 1.00 38.86 122 A 1 
ATOM 958  O OE2 . GLU A 1 122 ? 29.156  10.172  -12.621 1.00 39.02 122 A 1 
ATOM 959  N N   . PRO A 1 123 ? 31.521  14.725  -15.338 1.00 63.30 123 A 1 
ATOM 960  C CA  . PRO A 1 123 ? 31.539  16.162  -15.087 1.00 65.45 123 A 1 
ATOM 961  C C   . PRO A 1 123 ? 30.551  16.616  -14.001 1.00 70.85 123 A 1 
ATOM 962  O O   . PRO A 1 123 ? 30.108  17.759  -13.998 1.00 67.36 123 A 1 
ATOM 963  C CB  . PRO A 1 123 ? 31.261  16.788  -16.457 1.00 58.27 123 A 1 
ATOM 964  C CG  . PRO A 1 123 ? 30.314  15.784  -17.100 1.00 54.85 123 A 1 
ATOM 965  C CD  . PRO A 1 123 ? 30.843  14.441  -16.602 1.00 55.19 123 A 1 
ATOM 966  N N   . LYS A 1 124 ? 30.145  15.728  -13.074 1.00 70.31 124 A 1 
ATOM 967  C CA  . LYS A 1 124 ? 29.228  16.110  -12.000 1.00 73.23 124 A 1 
ATOM 968  C C   . LYS A 1 124 ? 29.886  17.134  -11.083 1.00 76.88 124 A 1 
ATOM 969  O O   . LYS A 1 124 ? 31.041  16.973  -10.694 1.00 73.90 124 A 1 
ATOM 970  C CB  . LYS A 1 124 ? 28.741  14.884  -11.215 1.00 67.57 124 A 1 
ATOM 971  C CG  . LYS A 1 124 ? 27.739  14.054  -12.020 1.00 59.72 124 A 1 
ATOM 972  C CD  . LYS A 1 124 ? 27.350  12.781  -11.254 1.00 55.03 124 A 1 
ATOM 973  C CE  . LYS A 1 124 ? 26.400  11.925  -12.086 1.00 48.13 124 A 1 
ATOM 974  N NZ  . LYS A 1 124 ? 26.563  10.487  -11.786 1.00 43.04 124 A 1 
ATOM 975  N N   . ALA A 1 125 ? 29.141  18.179  -10.706 1.00 78.89 125 A 1 
ATOM 976  C CA  . ALA A 1 125 ? 29.630  19.255  -9.845  1.00 81.82 125 A 1 
ATOM 977  C C   . ALA A 1 125 ? 29.968  18.792  -8.415  1.00 84.55 125 A 1 
ATOM 978  O O   . ALA A 1 125 ? 30.743  19.434  -7.714  1.00 81.25 125 A 1 
ATOM 979  C CB  . ALA A 1 125 ? 28.576  20.362  -9.823  1.00 77.83 125 A 1 
ATOM 980  N N   . THR A 1 126 ? 29.388  17.667  -7.985  1.00 82.01 126 A 1 
ATOM 981  C CA  . THR A 1 126 ? 29.536  17.096  -6.651  1.00 82.95 126 A 1 
ATOM 982  C C   . THR A 1 126 ? 30.112  15.696  -6.759  1.00 83.51 126 A 1 
ATOM 983  O O   . THR A 1 126 ? 29.656  14.893  -7.574  1.00 81.41 126 A 1 
ATOM 984  C CB  . THR A 1 126 ? 28.191  17.049  -5.900  1.00 81.07 126 A 1 
ATOM 985  O OG1 . THR A 1 126 ? 27.238  17.940  -6.451  1.00 69.47 126 A 1 
ATOM 986  C CG2 . THR A 1 126 ? 28.356  17.452  -4.441  1.00 68.07 126 A 1 
ATOM 987  N N   . ILE A 1 127 ? 31.122  15.398  -5.951  1.00 85.68 127 A 1 
ATOM 988  C CA  . ILE A 1 127 ? 31.622  14.044  -5.731  1.00 85.20 127 A 1 
ATOM 989  C C   . ILE A 1 127 ? 30.771  13.443  -4.622  1.00 85.51 127 A 1 
ATOM 990  O O   . ILE A 1 127 ? 30.681  14.027  -3.543  1.00 84.38 127 A 1 
ATOM 991  C CB  . ILE A 1 127 ? 33.116  14.047  -5.378  1.00 84.48 127 A 1 
ATOM 992  C CG1 . ILE A 1 127 ? 33.945  14.749  -6.479  1.00 80.25 127 A 1 
ATOM 993  C CG2 . ILE A 1 127 ? 33.591  12.597  -5.177  1.00 79.81 127 A 1 
ATOM 994  C CD1 . ILE A 1 127 ? 35.417  14.978  -6.102  1.00 76.03 127 A 1 
ATOM 995  N N   . THR A 1 128 ? 30.138  12.310  -4.883  1.00 84.74 128 A 1 
ATOM 996  C CA  . THR A 1 128 ? 29.322  11.599  -3.900  1.00 83.27 128 A 1 
ATOM 997  C C   . THR A 1 128 ? 30.073  10.364  -3.444  1.00 82.98 128 A 1 
ATOM 998  O O   . THR A 1 128 ? 30.313  9.460   -4.244  1.00 81.13 128 A 1 
ATOM 999  C CB  . THR A 1 128 ? 27.949  11.217  -4.473  1.00 81.34 128 A 1 
ATOM 1000 O OG1 . THR A 1 128 ? 27.308  12.372  -4.968  1.00 72.18 128 A 1 
ATOM 1001 C CG2 . THR A 1 128 ? 27.039  10.607  -3.417  1.00 69.47 128 A 1 
ATOM 1002 N N   . LEU A 1 129 ? 30.431  10.332  -2.170  1.00 83.02 129 A 1 
ATOM 1003 C CA  . LEU A 1 129 ? 31.115  9.197   -1.556  1.00 82.90 129 A 1 
ATOM 1004 C C   . LEU A 1 129 ? 30.082  8.249   -0.952  1.00 83.24 129 A 1 
ATOM 1005 O O   . LEU A 1 129 ? 29.273  8.697   -0.136  1.00 81.65 129 A 1 
ATOM 1006 C CB  . LEU A 1 129 ? 32.077  9.683   -0.464  1.00 82.00 129 A 1 
ATOM 1007 C CG  . LEU A 1 129 ? 33.078  10.752  -0.918  1.00 79.67 129 A 1 
ATOM 1008 C CD1 . LEU A 1 129 ? 33.924  11.165  0.286   1.00 73.57 129 A 1 
ATOM 1009 C CD2 . LEU A 1 129 ? 33.983  10.234  -2.035  1.00 74.23 129 A 1 
ATOM 1010 N N   . PRO A 1 130 ? 30.086  6.956   -1.295  1.00 82.82 130 A 1 
ATOM 1011 C CA  . PRO A 1 130 ? 29.245  5.985   -0.621  1.00 81.94 130 A 1 
ATOM 1012 C C   . PRO A 1 130 ? 29.789  5.722   0.786   1.00 82.46 130 A 1 
ATOM 1013 O O   . PRO A 1 130 ? 30.973  5.432   0.964   1.00 80.40 130 A 1 
ATOM 1014 C CB  . PRO A 1 130 ? 29.272  4.762   -1.526  1.00 79.34 130 A 1 
ATOM 1015 C CG  . PRO A 1 130 ? 30.643  4.825   -2.205  1.00 75.91 130 A 1 
ATOM 1016 C CD  . PRO A 1 130 ? 30.903  6.322   -2.317  1.00 79.18 130 A 1 
ATOM 1017 N N   . CYS A 1 131 ? 28.903  5.784   1.786   1.00 80.77 131 A 1 
ATOM 1018 C CA  . CYS A 1 131 ? 29.232  5.532   3.178   1.00 80.58 131 A 1 
ATOM 1019 C C   . CYS A 1 131 ? 28.380  4.397   3.743   1.00 80.30 131 A 1 
ATOM 1020 O O   . CYS A 1 131 ? 27.236  4.191   3.337   1.00 78.07 131 A 1 
ATOM 1021 C CB  . CYS A 1 131 ? 29.073  6.796   4.026   1.00 79.84 131 A 1 
ATOM 1022 S SG  . CYS A 1 131 ? 29.973  8.249   3.405   1.00 76.70 131 A 1 
ATOM 1023 N N   . ARG A 1 132 ? 28.935  3.683   4.724   1.00 79.84 132 A 1 
ATOM 1024 C CA  . ARG A 1 132 ? 28.247  2.683   5.531   1.00 79.69 132 A 1 
ATOM 1025 C C   . ARG A 1 132 ? 28.353  3.064   6.999   1.00 80.58 132 A 1 
ATOM 1026 O O   . ARG A 1 132 ? 29.418  3.455   7.454   1.00 78.87 132 A 1 
ATOM 1027 C CB  . ARG A 1 132 ? 28.854  1.299   5.244   1.00 75.98 132 A 1 
ATOM 1028 C CG  . ARG A 1 132 ? 28.100  0.179   5.982   1.00 65.70 132 A 1 
ATOM 1029 C CD  . ARG A 1 132 ? 28.760  -1.190  5.811   1.00 61.61 132 A 1 
ATOM 1030 N NE  . ARG A 1 132 ? 28.509  -1.783  4.480   1.00 54.02 132 A 1 
ATOM 1031 C CZ  . ARG A 1 132 ? 28.512  -3.075  4.191   1.00 48.04 132 A 1 
ATOM 1032 N NH1 . ARG A 1 132 ? 28.696  -3.992  5.088   1.00 44.64 132 A 1 
ATOM 1033 N NH2 . ARG A 1 132 ? 28.329  -3.489  2.983   1.00 41.57 132 A 1 
ATOM 1034 N N   . ILE A 1 133 ? 27.267  2.895   7.727   1.00 77.87 133 A 1 
ATOM 1035 C CA  . ILE A 1 133 ? 27.268  2.963   9.187   1.00 77.12 133 A 1 
ATOM 1036 C C   . ILE A 1 133 ? 27.538  1.553   9.719   1.00 75.97 133 A 1 
ATOM 1037 O O   . ILE A 1 133 ? 26.906  0.592   9.276   1.00 73.48 133 A 1 
ATOM 1038 C CB  . ILE A 1 133 ? 25.951  3.565   9.703   1.00 75.47 133 A 1 
ATOM 1039 C CG1 . ILE A 1 133 ? 25.766  4.996   9.153   1.00 71.97 133 A 1 
ATOM 1040 C CG2 . ILE A 1 133 ? 25.935  3.567   11.239  1.00 71.54 133 A 1 
ATOM 1041 C CD1 . ILE A 1 133 ? 24.344  5.546   9.317   1.00 66.82 133 A 1 
ATOM 1042 N N   . LYS A 1 134 ? 28.486  1.421   10.650  1.00 73.69 134 A 1 
ATOM 1043 C CA  . LYS A 1 134 ? 28.824  0.153   11.304  1.00 73.44 134 A 1 
ATOM 1044 C C   . LYS A 1 134 ? 28.566  0.227   12.802  1.00 72.29 134 A 1 
ATOM 1045 O O   . LYS A 1 134 ? 28.773  1.264   13.421  1.00 69.20 134 A 1 
ATOM 1046 C CB  . LYS A 1 134 ? 30.276  -0.238  11.022  1.00 71.50 134 A 1 
ATOM 1047 C CG  . LYS A 1 134 ? 30.529  -0.593  9.555   1.00 66.75 134 A 1 
ATOM 1048 C CD  . LYS A 1 134 ? 31.907  -1.239  9.425   1.00 64.22 134 A 1 
ATOM 1049 C CE  . LYS A 1 134 ? 32.118  -1.872  8.059   1.00 57.25 134 A 1 
ATOM 1050 N NZ  . LYS A 1 134 ? 33.287  -2.780  8.093   1.00 52.97 134 A 1 
ATOM 1051 N N   . GLN A 1 135 ? 28.129  -0.902  13.380  1.00 63.16 135 A 1 
ATOM 1052 C CA  . GLN A 1 135 ? 27.999  -1.073  14.831  1.00 62.92 135 A 1 
ATOM 1053 C C   . GLN A 1 135 ? 29.272  -1.620  15.458  1.00 62.51 135 A 1 
ATOM 1054 O O   . GLN A 1 135 ? 29.617  -1.255  16.581  1.00 61.93 135 A 1 
ATOM 1055 C CB  . GLN A 1 135 ? 26.880  -2.063  15.147  1.00 61.28 135 A 1 
ATOM 1056 C CG  . GLN A 1 135 ? 25.491  -1.504  14.870  1.00 57.07 135 A 1 
ATOM 1057 C CD  . GLN A 1 135 ? 24.454  -2.576  15.186  1.00 52.93 135 A 1 
ATOM 1058 O OE1 . GLN A 1 135 ? 24.399  -3.616  14.562  1.00 50.09 135 A 1 
ATOM 1059 N NE2 . GLN A 1 135 ? 23.629  -2.381  16.180  1.00 47.13 135 A 1 
ATOM 1060 N N   . ILE A 1 136 ? 29.945  -2.521  14.749  1.00 60.08 136 A 1 
ATOM 1061 C CA  . ILE A 1 136 ? 31.200  -3.120  15.190  1.00 61.05 136 A 1 
ATOM 1062 C C   . ILE A 1 136 ? 32.325  -2.263  14.620  1.00 61.42 136 A 1 
ATOM 1063 O O   . ILE A 1 136 ? 32.473  -2.169  13.400  1.00 59.92 136 A 1 
ATOM 1064 C CB  . ILE A 1 136 ? 31.304  -4.602  14.778  1.00 59.41 136 A 1 
ATOM 1065 C CG1 . ILE A 1 136 ? 30.083  -5.401  15.298  1.00 54.76 136 A 1 
ATOM 1066 C CG2 . ILE A 1 136 ? 32.613  -5.179  15.326  1.00 53.84 136 A 1 
ATOM 1067 C CD1 . ILE A 1 136 ? 30.030  -6.856  14.810  1.00 49.64 136 A 1 
ATOM 1068 N N   . ILE A 1 137 ? 33.084  -1.641  15.505  1.00 60.40 137 A 1 
ATOM 1069 C CA  . ILE A 1 137 ? 34.221  -0.796  15.153  1.00 61.51 137 A 1 
ATOM 1070 C C   . ILE A 1 137 ? 35.486  -1.336  15.807  1.00 61.24 137 A 1 
ATOM 1071 O O   . ILE A 1 137 ? 35.448  -1.849  16.928  1.00 59.52 137 A 1 
ATOM 1072 C CB  . ILE A 1 137 ? 33.973  0.685   15.495  1.00 60.71 137 A 1 
ATOM 1073 C CG1 . ILE A 1 137 ? 33.871  0.959   17.011  1.00 56.75 137 A 1 
ATOM 1074 C CG2 . ILE A 1 137 ? 32.705  1.189   14.776  1.00 57.10 137 A 1 
ATOM 1075 C CD1 . ILE A 1 137 ? 34.031  2.444   17.338  1.00 52.45 137 A 1 
ATOM 1076 N N   . ASN A 1 138 ? 36.613  -1.182  15.132  1.00 57.66 138 A 1 
ATOM 1077 C CA  . ASN A 1 138 ? 37.909  -1.405  15.757  1.00 59.59 138 A 1 
ATOM 1078 C C   . ASN A 1 138 ? 38.247  -0.204  16.655  1.00 56.91 138 A 1 
ATOM 1079 O O   . ASN A 1 138 ? 38.176  0.949   16.246  1.00 56.08 138 A 1 
ATOM 1080 C CB  . ASN A 1 138 ? 38.973  -1.664  14.690  1.00 60.67 138 A 1 
ATOM 1081 C CG  . ASN A 1 138 ? 38.742  -2.955  13.923  1.00 58.19 138 A 1 
ATOM 1082 O OD1 . ASN A 1 138 ? 38.321  -3.969  14.456  1.00 52.59 138 A 1 
ATOM 1083 N ND2 . ASN A 1 138 ? 39.009  -2.943  12.635  1.00 53.90 138 A 1 
ATOM 1084 N N   . MET A 1 139 ? 38.607  -0.471  17.896  1.00 53.45 139 A 1 
ATOM 1085 C CA  . MET A 1 139 ? 39.051  0.589   18.803  1.00 53.91 139 A 1 
ATOM 1086 C C   . MET A 1 139 ? 40.452  1.051   18.406  1.00 52.72 139 A 1 
ATOM 1087 O O   . MET A 1 139 ? 41.405  0.279   18.464  1.00 51.34 139 A 1 
ATOM 1088 C CB  . MET A 1 139 ? 39.038  0.125   20.261  1.00 54.49 139 A 1 
ATOM 1089 C CG  . MET A 1 139 ? 37.629  -0.027  20.834  1.00 50.76 139 A 1 
ATOM 1090 S SD  . MET A 1 139 ? 37.675  -0.252  22.635  1.00 45.29 139 A 1 
ATOM 1091 C CE  . MET A 1 139 ? 35.930  -0.176  23.028  1.00 41.15 139 A 1 
ATOM 1092 N N   . TRP A 1 140 ? 40.591  2.333   18.110  1.00 56.50 140 A 1 
ATOM 1093 C CA  . TRP A 1 140 ? 41.897  2.926   17.794  1.00 54.39 140 A 1 
ATOM 1094 C C   . TRP A 1 140 ? 42.891  2.860   18.959  1.00 53.02 140 A 1 
ATOM 1095 O O   . TRP A 1 140 ? 44.088  2.696   18.751  1.00 50.33 140 A 1 
ATOM 1096 C CB  . TRP A 1 140 ? 41.690  4.392   17.382  1.00 51.51 140 A 1 
ATOM 1097 C CG  . TRP A 1 140 ? 41.252  4.636   15.983  1.00 48.93 140 A 1 
ATOM 1098 C CD1 . TRP A 1 140 ? 40.401  3.863   15.250  1.00 43.32 140 A 1 
ATOM 1099 C CD2 . TRP A 1 140 ? 41.646  5.734   15.103  1.00 46.05 140 A 1 
ATOM 1100 N NE1 . TRP A 1 140 ? 40.247  4.402   13.983  1.00 40.64 140 A 1 
ATOM 1101 C CE2 . TRP A 1 140 ? 40.996  5.548   13.862  1.00 42.75 140 A 1 
ATOM 1102 C CE3 . TRP A 1 140 ? 42.500  6.853   15.256  1.00 42.26 140 A 1 
ATOM 1103 C CZ2 . TRP A 1 140 ? 41.187  6.450   12.782  1.00 40.29 140 A 1 
ATOM 1104 C CZ3 . TRP A 1 140 ? 42.679  7.746   14.192  1.00 38.82 140 A 1 
ATOM 1105 C CH2 . TRP A 1 140 ? 42.036  7.543   12.966  1.00 38.93 140 A 1 
ATOM 1106 N N   . GLN A 1 141 ? 42.412  3.014   20.196  1.00 51.53 141 A 1 
ATOM 1107 C CA  . GLN A 1 141 ? 43.286  3.114   21.368  1.00 53.20 141 A 1 
ATOM 1108 C C   . GLN A 1 141 ? 43.764  1.765   21.914  1.00 52.62 141 A 1 
ATOM 1109 O O   . GLN A 1 141 ? 44.789  1.708   22.600  1.00 50.84 141 A 1 
ATOM 1110 C CB  . GLN A 1 141 ? 42.554  3.873   22.474  1.00 53.41 141 A 1 
ATOM 1111 C CG  . GLN A 1 141 ? 42.285  5.347   22.141  1.00 49.70 141 A 1 
ATOM 1112 C CD  . GLN A 1 141 ? 41.648  6.091   23.313  1.00 44.76 141 A 1 
ATOM 1113 O OE1 . GLN A 1 141 ? 41.296  5.534   24.342  1.00 42.88 141 A 1 
ATOM 1114 N NE2 . GLN A 1 141 ? 41.471  7.395   23.191  1.00 39.91 141 A 1 
ATOM 1115 N N   . ARG A 1 142 ? 42.997  0.684   21.682  1.00 53.05 142 A 1 
ATOM 1116 C CA  . ARG A 1 142 ? 43.312  -0.647  22.188  1.00 54.69 142 A 1 
ATOM 1117 C C   . ARG A 1 142 ? 42.982  -1.685  21.118  1.00 52.80 142 A 1 
ATOM 1118 O O   . ARG A 1 142 ? 41.978  -1.567  20.432  1.00 49.29 142 A 1 
ATOM 1119 C CB  . ARG A 1 142 ? 42.529  -0.964  23.480  1.00 53.57 142 A 1 
ATOM 1120 C CG  . ARG A 1 142 ? 43.049  -0.161  24.682  1.00 48.88 142 A 1 
ATOM 1121 C CD  . ARG A 1 142 ? 42.344  -0.599  25.970  1.00 45.01 142 A 1 
ATOM 1122 N NE  . ARG A 1 142 ? 42.853  0.142   27.133  1.00 38.75 142 A 1 
ATOM 1123 C CZ  . ARG A 1 142 ? 42.451  0.014   28.384  1.00 34.83 142 A 1 
ATOM 1124 N NH1 . ARG A 1 142 ? 41.516  -0.833  28.715  1.00 32.06 142 A 1 
ATOM 1125 N NH2 . ARG A 1 142 ? 42.984  0.751   29.330  1.00 30.12 142 A 1 
ATOM 1126 N N   . VAL A 1 143 ? 43.810  -2.728  21.053  1.00 51.81 143 A 1 
ATOM 1127 C CA  . VAL A 1 143 ? 43.512  -3.891  20.231  1.00 55.21 143 A 1 
ATOM 1128 C C   . VAL A 1 143 ? 42.226  -4.534  20.759  1.00 55.93 143 A 1 
ATOM 1129 O O   . VAL A 1 143 ? 42.207  -5.046  21.882  1.00 51.89 143 A 1 
ATOM 1130 C CB  . VAL A 1 143 ? 44.676  -4.900  20.223  1.00 53.32 143 A 1 
ATOM 1131 C CG1 . VAL A 1 143 ? 44.393  -6.074  19.282  1.00 46.32 143 A 1 
ATOM 1132 C CG2 . VAL A 1 143 ? 45.985  -4.223  19.760  1.00 49.24 143 A 1 
ATOM 1133 N N   . GLY A 1 144 ? 41.167  -4.466  19.966  1.00 53.26 144 A 1 
ATOM 1134 C CA  . GLY A 1 144 ? 39.862  -5.003  20.331  1.00 56.46 144 A 1 
ATOM 1135 C C   . GLY A 1 144 ? 38.743  -4.398  19.486  1.00 58.21 144 A 1 
ATOM 1136 O O   . GLY A 1 144 ? 38.914  -3.349  18.865  1.00 55.40 144 A 1 
ATOM 1137 N N   . GLN A 1 145 ? 37.608  -5.075  19.486  1.00 49.90 145 A 1 
ATOM 1138 C CA  . GLN A 1 145 ? 36.398  -4.592  18.827  1.00 57.40 145 A 1 
ATOM 1139 C C   . GLN A 1 145 ? 35.406  -4.101  19.878  1.00 58.05 145 A 1 
ATOM 1140 O O   . GLN A 1 145 ? 35.266  -4.711  20.943  1.00 58.33 145 A 1 
ATOM 1141 C CB  . GLN A 1 145 ? 35.799  -5.683  17.932  1.00 59.07 145 A 1 
ATOM 1142 C CG  . GLN A 1 145 ? 36.686  -5.949  16.705  1.00 54.74 145 A 1 
ATOM 1143 C CD  . GLN A 1 145 ? 36.135  -7.039  15.787  1.00 51.73 145 A 1 
ATOM 1144 O OE1 . GLN A 1 145 ? 35.204  -7.766  16.106  1.00 47.72 145 A 1 
ATOM 1145 N NE2 . GLN A 1 145 ? 36.689  -7.201  14.606  1.00 47.87 145 A 1 
ATOM 1146 N N   . ALA A 1 146 ? 34.710  -3.024  19.570  1.00 57.02 146 A 1 
ATOM 1147 C CA  . ALA A 1 146 ? 33.581  -2.542  20.343  1.00 61.06 146 A 1 
ATOM 1148 C C   . ALA A 1 146 ? 32.311  -2.661  19.506  1.00 62.03 146 A 1 
ATOM 1149 O O   . ALA A 1 146 ? 32.301  -2.303  18.326  1.00 61.28 146 A 1 
ATOM 1150 C CB  . ALA A 1 146 ? 33.831  -1.105  20.788  1.00 60.09 146 A 1 
ATOM 1151 N N   . MET A 1 147 ? 31.237  -3.155  20.122  1.00 48.41 147 A 1 
ATOM 1152 C CA  . MET A 1 147 ? 29.913  -3.179  19.519  1.00 53.89 147 A 1 
ATOM 1153 C C   . MET A 1 147 ? 29.079  -2.047  20.115  1.00 55.70 147 A 1 
ATOM 1154 O O   . MET A 1 147 ? 28.879  -1.992  21.325  1.00 56.32 147 A 1 
ATOM 1155 C CB  . MET A 1 147 ? 29.278  -4.563  19.701  1.00 56.18 147 A 1 
ATOM 1156 C CG  . MET A 1 147 ? 27.976  -4.695  18.903  1.00 50.36 147 A 1 
ATOM 1157 S SD  . MET A 1 147 ? 27.302  -6.376  18.944  1.00 44.66 147 A 1 
ATOM 1158 C CE  . MET A 1 147 ? 25.862  -6.161  17.896  1.00 39.19 147 A 1 
ATOM 1159 N N   . TYR A 1 148 ? 28.610  -1.153  19.257  1.00 55.41 148 A 1 
ATOM 1160 C CA  . TYR A 1 148 ? 27.745  -0.046  19.628  1.00 58.40 148 A 1 
ATOM 1161 C C   . TYR A 1 148 ? 26.275  -0.365  19.339  1.00 58.69 148 A 1 
ATOM 1162 O O   . TYR A 1 148 ? 25.947  -1.338  18.655  1.00 57.36 148 A 1 
ATOM 1163 C CB  . TYR A 1 148 ? 28.225  1.242   18.944  1.00 57.90 148 A 1 
ATOM 1164 C CG  . TYR A 1 148 ? 29.515  1.757   19.530  1.00 53.59 148 A 1 
ATOM 1165 C CD1 . TYR A 1 148 ? 29.497  2.734   20.550  1.00 50.26 148 A 1 
ATOM 1166 C CD2 . TYR A 1 148 ? 30.744  1.240   19.097  1.00 50.74 148 A 1 
ATOM 1167 C CE1 . TYR A 1 148 ? 30.687  3.195   21.118  1.00 46.03 148 A 1 
ATOM 1168 C CE2 . TYR A 1 148 ? 31.949  1.697   19.666  1.00 47.56 148 A 1 
ATOM 1169 C CZ  . TYR A 1 148 ? 31.921  2.672   20.675  1.00 47.15 148 A 1 
ATOM 1170 O OH  . TYR A 1 148 ? 33.091  3.118   21.224  1.00 44.37 148 A 1 
ATOM 1171 N N   . ALA A 1 149 ? 25.394  0.471   19.879  1.00 56.74 149 A 1 
ATOM 1172 C CA  . ALA A 1 149 ? 23.962  0.340   19.661  1.00 57.13 149 A 1 
ATOM 1173 C C   . ALA A 1 149 ? 23.605  0.480   18.165  1.00 57.99 149 A 1 
ATOM 1174 O O   . ALA A 1 149 ? 24.327  1.131   17.402  1.00 55.94 149 A 1 
ATOM 1175 C CB  . ALA A 1 149 ? 23.236  1.374   20.525  1.00 54.50 149 A 1 
ATOM 1176 N N   . PRO A 1 150 ? 22.481  -0.121  17.721  1.00 53.24 150 A 1 
ATOM 1177 C CA  . PRO A 1 150 ? 21.992  0.044   16.360  1.00 55.91 150 A 1 
ATOM 1178 C C   . PRO A 1 150 ? 21.681  1.503   16.018  1.00 57.94 150 A 1 
ATOM 1179 O O   . PRO A 1 150 ? 21.403  2.294   16.921  1.00 57.38 150 A 1 
ATOM 1180 C CB  . PRO A 1 150 ? 20.746  -0.838  16.247  1.00 55.01 150 A 1 
ATOM 1181 C CG  . PRO A 1 150 ? 20.926  -1.860  17.374  1.00 54.32 150 A 1 
ATOM 1182 C CD  . PRO A 1 150 ? 21.635  -1.068  18.448  1.00 58.29 150 A 1 
ATOM 1183 N N   . PRO A 1 151 ? 21.681  1.861   14.721  1.00 57.85 151 A 1 
ATOM 1184 C CA  . PRO A 1 151 ? 21.485  3.229   14.290  1.00 59.67 151 A 1 
ATOM 1185 C C   . PRO A 1 151 ? 20.172  3.832   14.763  1.00 61.04 151 A 1 
ATOM 1186 O O   . PRO A 1 151 ? 19.119  3.184   14.772  1.00 61.60 151 A 1 
ATOM 1187 C CB  . PRO A 1 151 ? 21.549  3.217   12.765  1.00 57.92 151 A 1 
ATOM 1188 C CG  . PRO A 1 151 ? 22.411  2.012   12.480  1.00 56.16 151 A 1 
ATOM 1189 C CD  . PRO A 1 151 ? 22.012  1.045   13.585  1.00 60.31 151 A 1 
ATOM 1190 N N   . ILE A 1 152 ? 20.233  5.127   15.066  1.00 58.79 152 A 1 
ATOM 1191 C CA  . ILE A 1 152 ? 19.078  5.934   15.425  1.00 60.98 152 A 1 
ATOM 1192 C C   . ILE A 1 152 ? 18.098  6.061   14.252  1.00 61.98 152 A 1 
ATOM 1193 O O   . ILE A 1 152 ? 18.473  6.024   13.072  1.00 60.13 152 A 1 
ATOM 1194 C CB  . ILE A 1 152 ? 19.511  7.310   15.974  1.00 58.46 152 A 1 
ATOM 1195 C CG1 . ILE A 1 152 ? 20.426  8.069   14.993  1.00 53.64 152 A 1 
ATOM 1196 C CG2 . ILE A 1 152 ? 20.173  7.118   17.345  1.00 52.16 152 A 1 
ATOM 1197 C CD1 . ILE A 1 152 ? 20.735  9.499   15.436  1.00 47.93 152 A 1 
ATOM 1198 N N   . LYS A 1 153 ? 16.818  6.240   14.560  1.00 59.93 153 A 1 
ATOM 1199 C CA  . LYS A 1 153 ? 15.800  6.557   13.557  1.00 59.28 153 A 1 
ATOM 1200 C C   . LYS A 1 153 ? 15.929  8.009   13.081  1.00 59.71 153 A 1 
ATOM 1201 O O   . LYS A 1 153 ? 16.467  8.858   13.784  1.00 55.88 153 A 1 
ATOM 1202 C CB  . LYS A 1 153 ? 14.400  6.267   14.117  1.00 56.45 153 A 1 
ATOM 1203 C CG  . LYS A 1 153 ? 14.154  4.764   14.282  1.00 51.58 153 A 1 
ATOM 1204 C CD  . LYS A 1 153 ? 12.770  4.513   14.887  1.00 47.25 153 A 1 
ATOM 1205 C CE  . LYS A 1 153 ? 12.516  3.017   14.976  1.00 42.10 153 A 1 
ATOM 1206 N NZ  . LYS A 1 153 ? 11.332  2.710   15.807  1.00 38.51 153 A 1 
ATOM 1207 N N   . GLY A 1 154 ? 15.408  8.287   11.888  1.00 60.73 154 A 1 
ATOM 1208 C CA  . GLY A 1 154 ? 15.390  9.636   11.325  1.00 62.29 154 A 1 
ATOM 1209 C C   . GLY A 1 154 ? 16.569  9.954   10.410  1.00 65.14 154 A 1 
ATOM 1210 O O   . GLY A 1 154 ? 17.407  9.102   10.101  1.00 63.23 154 A 1 
ATOM 1211 N N   . SER A 1 155 ? 16.596  11.188  9.906   1.00 66.66 155 A 1 
ATOM 1212 C CA  . SER A 1 155 ? 17.672  11.675  9.043   1.00 68.10 155 A 1 
ATOM 1213 C C   . SER A 1 155 ? 18.851  12.152  9.884   1.00 70.09 155 A 1 
ATOM 1214 O O   . SER A 1 155 ? 18.660  12.928  10.813  1.00 68.54 155 A 1 
ATOM 1215 C CB  . SER A 1 155 ? 17.193  12.809  8.144   1.00 65.08 155 A 1 
ATOM 1216 O OG  . SER A 1 155 ? 16.717  13.897  8.901   1.00 58.29 155 A 1 
ATOM 1217 N N   . ILE A 1 156 ? 20.066  11.779  9.484   1.00 71.18 156 A 1 
ATOM 1218 C CA  . ILE A 1 156 ? 21.300  12.299  10.070  1.00 73.45 156 A 1 
ATOM 1219 C C   . ILE A 1 156 ? 21.977  13.178  9.023   1.00 75.05 156 A 1 
ATOM 1220 O O   . ILE A 1 156 ? 22.138  12.754  7.877   1.00 74.55 156 A 1 
ATOM 1221 C CB  . ILE A 1 156 ? 22.216  11.167  10.559  1.00 71.62 156 A 1 
ATOM 1222 C CG1 . ILE A 1 156 ? 21.458  10.262  11.555  1.00 65.74 156 A 1 
ATOM 1223 C CG2 . ILE A 1 156 ? 23.477  11.745  11.213  1.00 65.19 156 A 1 
ATOM 1224 C CD1 . ILE A 1 156 ? 22.245  9.013   11.926  1.00 61.33 156 A 1 
ATOM 1225 N N   . ARG A 1 157 ? 22.355  14.383  9.422   1.00 78.40 157 A 1 
ATOM 1226 C CA  . ARG A 1 157 ? 23.152  15.299  8.604   1.00 79.50 157 A 1 
ATOM 1227 C C   . ARG A 1 157 ? 24.342  15.771  9.408   1.00 79.46 157 A 1 
ATOM 1228 O O   . ARG A 1 157 ? 24.165  16.317  10.488  1.00 76.14 157 A 1 
ATOM 1229 C CB  . ARG A 1 157 ? 22.274  16.456  8.110   1.00 78.16 157 A 1 
ATOM 1230 C CG  . ARG A 1 157 ? 23.061  17.435  7.220   1.00 73.55 157 A 1 
ATOM 1231 C CD  . ARG A 1 157 ? 22.122  18.528  6.697   1.00 72.26 157 A 1 
ATOM 1232 N NE  . ARG A 1 157 ? 22.833  19.516  5.881   1.00 66.14 157 A 1 
ATOM 1233 C CZ  . ARG A 1 157 ? 22.291  20.419  5.071   1.00 59.86 157 A 1 
ATOM 1234 N NH1 . ARG A 1 157 ? 21.007  20.483  4.894   1.00 54.53 157 A 1 
ATOM 1235 N NH2 . ARG A 1 157 ? 23.043  21.264  4.452   1.00 54.60 157 A 1 
ATOM 1236 N N   . CYS A 1 158 ? 25.522  15.570  8.857   1.00 80.33 158 A 1 
ATOM 1237 C CA  . CYS A 1 158 ? 26.786  15.940  9.478   1.00 79.30 158 A 1 
ATOM 1238 C C   . CYS A 1 158 ? 27.532  16.851  8.512   1.00 80.82 158 A 1 
ATOM 1239 O O   . CYS A 1 158 ? 27.773  16.461  7.373   1.00 77.88 158 A 1 
ATOM 1240 C CB  . CYS A 1 158 ? 27.588  14.680  9.778   1.00 76.58 158 A 1 
ATOM 1241 S SG  . CYS A 1 158 ? 26.605  13.399  10.615  1.00 68.38 158 A 1 
ATOM 1242 N N   . GLU A 1 159 ? 27.867  18.046  8.962   1.00 80.08 159 A 1 
ATOM 1243 C CA  . GLU A 1 159 ? 28.698  18.969  8.203   1.00 80.11 159 A 1 
ATOM 1244 C C   . GLU A 1 159 ? 30.038  19.099  8.900   1.00 79.14 159 A 1 
ATOM 1245 O O   . GLU A 1 159 ? 30.099  19.390  10.098  1.00 74.28 159 A 1 
ATOM 1246 C CB  . GLU A 1 159 ? 28.019  20.328  8.022   1.00 78.41 159 A 1 
ATOM 1247 C CG  . GLU A 1 159 ? 26.750  20.195  7.172   1.00 70.18 159 A 1 
ATOM 1248 C CD  . GLU A 1 159 ? 26.159  21.519  6.711   1.00 67.26 159 A 1 
ATOM 1249 O OE1 . GLU A 1 159 ? 25.274  21.435  5.815   1.00 59.39 159 A 1 
ATOM 1250 O OE2 . GLU A 1 159 ? 26.551  22.588  7.197   1.00 61.63 159 A 1 
ATOM 1251 N N   . SER A 1 160 ? 31.092  18.870  8.149   1.00 80.25 160 A 1 
ATOM 1252 C CA  . SER A 1 160 ? 32.452  18.958  8.657   1.00 79.24 160 A 1 
ATOM 1253 C C   . SER A 1 160 ? 33.347  19.597  7.604   1.00 81.38 160 A 1 
ATOM 1254 O O   . SER A 1 160 ? 33.019  19.622  6.413   1.00 78.96 160 A 1 
ATOM 1255 C CB  . SER A 1 160 ? 32.973  17.580  9.072   1.00 74.31 160 A 1 
ATOM 1256 O OG  . SER A 1 160 ? 32.062  16.889  9.903   1.00 64.55 160 A 1 
ATOM 1257 N N   . ASN A 1 161 ? 34.497  20.120  8.033   1.00 76.32 161 A 1 
ATOM 1258 C CA  . ASN A 1 161 ? 35.483  20.716  7.144   1.00 77.53 161 A 1 
ATOM 1259 C C   . ASN A 1 161 ? 36.750  19.868  7.133   1.00 76.61 161 A 1 
ATOM 1260 O O   . ASN A 1 161 ? 37.348  19.617  8.173   1.00 73.52 161 A 1 
ATOM 1261 C CB  . ASN A 1 161 ? 35.739  22.161  7.573   1.00 76.96 161 A 1 
ATOM 1262 C CG  . ASN A 1 161 ? 34.606  23.094  7.177   1.00 74.82 161 A 1 
ATOM 1263 O OD1 . ASN A 1 161 ? 34.051  23.024  6.107   1.00 68.24 161 A 1 
ATOM 1264 N ND2 . ASN A 1 161 ? 34.266  24.028  8.036   1.00 68.25 161 A 1 
ATOM 1265 N N   . ILE A 1 162 ? 37.170  19.454  5.943   1.00 78.79 162 A 1 
ATOM 1266 C CA  . ILE A 1 162 ? 38.462  18.791  5.744   1.00 77.90 162 A 1 
ATOM 1267 C C   . ILE A 1 162 ? 39.540  19.864  5.879   1.00 78.24 162 A 1 
ATOM 1268 O O   . ILE A 1 162 ? 39.647  20.754  5.033   1.00 76.75 162 A 1 
ATOM 1269 C CB  . ILE A 1 162 ? 38.522  18.087  4.375   1.00 76.08 162 A 1 
ATOM 1270 C CG1 . ILE A 1 162 ? 37.365  17.084  4.196   1.00 72.84 162 A 1 
ATOM 1271 C CG2 . ILE A 1 162 ? 39.882  17.392  4.223   1.00 72.54 162 A 1 
ATOM 1272 C CD1 . ILE A 1 162 ? 37.253  16.506  2.782   1.00 67.34 162 A 1 
ATOM 1273 N N   . THR A 1 163 ? 40.339  19.785  6.944   1.00 75.46 163 A 1 
ATOM 1274 C CA  . THR A 1 163 ? 41.416  20.739  7.241   1.00 74.87 163 A 1 
ATOM 1275 C C   . THR A 1 163 ? 42.800  20.172  6.952   1.00 75.78 163 A 1 
ATOM 1276 O O   . THR A 1 163 ? 43.751  20.935  6.761   1.00 70.84 163 A 1 
ATOM 1277 C CB  . THR A 1 163 ? 41.347  21.197  8.700   1.00 72.56 163 A 1 
ATOM 1278 O OG1 . THR A 1 163 ? 41.315  20.084  9.560   1.00 67.65 163 A 1 
ATOM 1279 C CG2 . THR A 1 163 ? 40.108  22.038  8.954   1.00 65.13 163 A 1 
ATOM 1280 N N   . GLY A 1 164 ? 42.914  18.847  6.865   1.00 73.57 164 A 1 
ATOM 1281 C CA  . GLY A 1 164 ? 44.178  18.167  6.609   1.00 73.08 164 A 1 
ATOM 1282 C C   . GLY A 1 164 ? 44.002  16.815  5.925   1.00 73.27 164 A 1 
ATOM 1283 O O   . GLY A 1 164 ? 42.909  16.248  5.871   1.00 70.56 164 A 1 
ATOM 1284 N N   . LEU A 1 165 ? 45.107  16.302  5.389   1.00 70.46 165 A 1 
ATOM 1285 C CA  . LEU A 1 165 ? 45.232  14.976  4.798   1.00 71.05 165 A 1 
ATOM 1286 C C   . LEU A 1 165 ? 46.447  14.280  5.414   1.00 70.15 165 A 1 
ATOM 1287 O O   . LEU A 1 165 ? 47.484  14.913  5.607   1.00 67.47 165 A 1 
ATOM 1288 C CB  . LEU A 1 165 ? 45.398  15.089  3.265   1.00 68.09 165 A 1 
ATOM 1289 C CG  . LEU A 1 165 ? 44.210  15.718  2.525   1.00 63.08 165 A 1 
ATOM 1290 C CD1 . LEU A 1 165 ? 44.567  15.923  1.047   1.00 58.97 165 A 1 
ATOM 1291 C CD2 . LEU A 1 165 ? 42.978  14.829  2.557   1.00 58.61 165 A 1 
ATOM 1292 N N   . LEU A 1 166 ? 46.305  12.974  5.668   1.00 67.17 166 A 1 
ATOM 1293 C CA  . LEU A 1 166 ? 47.345  12.088  6.199   1.00 67.00 166 A 1 
ATOM 1294 C C   . LEU A 1 166 ? 47.626  10.918  5.248   1.00 61.15 166 A 1 
ATOM 1295 O O   . LEU A 1 166 ? 46.662  10.286  4.780   1.00 55.55 166 A 1 
ATOM 1296 C CB  . LEU A 1 166 ? 46.932  11.621  7.610   1.00 61.14 166 A 1 
ATOM 1297 C CG  . LEU A 1 166 ? 47.582  12.460  8.733   1.00 54.83 166 A 1 
ATOM 1298 C CD1 . LEU A 1 166 ? 46.724  12.416  10.000  1.00 50.22 166 A 1 
ATOM 1299 C CD2 . LEU A 1 166 ? 48.951  11.876  9.073   1.00 48.60 166 A 1 
ATOM 1300 O OXT . LEU A 1 166 ? 48.828  10.665  5.003   1.00 47.59 166 A 1 
ATOM 1301 N N   . MET B 2 1   ? 45.731  7.193   3.525   1.00 32.78 1   B 1 
ATOM 1302 C CA  . MET B 2 1   ? 45.655  8.672   3.578   1.00 36.07 1   B 1 
ATOM 1303 C C   . MET B 2 1   ? 44.477  8.979   4.477   1.00 37.09 1   B 1 
ATOM 1304 O O   . MET B 2 1   ? 43.380  8.563   4.131   1.00 35.49 1   B 1 
ATOM 1305 C CB  . MET B 2 1   ? 45.486  9.242   2.164   1.00 37.04 1   B 1 
ATOM 1306 C CG  . MET B 2 1   ? 46.117  10.622  2.005   1.00 34.50 1   B 1 
ATOM 1307 S SD  . MET B 2 1   ? 46.161  11.160  0.279   1.00 32.31 1   B 1 
ATOM 1308 C CE  . MET B 2 1   ? 47.312  12.538  0.376   1.00 28.88 1   B 1 
ATOM 1309 N N   . VAL B 2 2   ? 44.708  9.549   5.653   1.00 37.72 2   B 1 
ATOM 1310 C CA  . VAL B 2 2   ? 43.653  9.810   6.641   1.00 38.76 2   B 1 
ATOM 1311 C C   . VAL B 2 2   ? 43.266  11.277  6.514   1.00 38.75 2   B 1 
ATOM 1312 O O   . VAL B 2 2   ? 44.132  12.142  6.435   1.00 38.58 2   B 1 
ATOM 1313 C CB  . VAL B 2 2   ? 44.086  9.428   8.068   1.00 38.66 2   B 1 
ATOM 1314 C CG1 . VAL B 2 2   ? 42.975  9.653   9.084   1.00 34.59 2   B 1 
ATOM 1315 C CG2 . VAL B 2 2   ? 44.503  7.951   8.138   1.00 36.54 2   B 1 
ATOM 1316 N N   . LEU B 2 3   ? 41.969  11.536  6.418   1.00 39.97 3   B 1 
ATOM 1317 C CA  . LEU B 2 3   ? 41.430  12.889  6.383   1.00 40.46 3   B 1 
ATOM 1318 C C   . LEU B 2 3   ? 41.277  13.355  7.830   1.00 39.95 3   B 1 
ATOM 1319 O O   . LEU B 2 3   ? 40.525  12.746  8.582   1.00 39.75 3   B 1 
ATOM 1320 C CB  . LEU B 2 3   ? 40.085  12.864  5.642   1.00 40.49 3   B 1 
ATOM 1321 C CG  . LEU B 2 3   ? 40.247  12.776  4.112   1.00 36.91 3   B 1 
ATOM 1322 C CD1 . LEU B 2 3   ? 39.017  12.165  3.453   1.00 34.50 3   B 1 
ATOM 1323 C CD2 . LEU B 2 3   ? 40.447  14.155  3.508   1.00 36.50 3   B 1 
ATOM 1324 N N   . GLU B 2 4   ? 41.982  14.408  8.207   1.00 35.83 4   B 1 
ATOM 1325 C CA  . GLU B 2 4   ? 41.781  15.043  9.504   1.00 37.68 4   B 1 
ATOM 1326 C C   . GLU B 2 4   ? 40.668  16.085  9.350   1.00 36.66 4   B 1 
ATOM 1327 O O   . GLU B 2 4   ? 40.798  17.050  8.592   1.00 36.12 4   B 1 
ATOM 1328 C CB  . GLU B 2 4   ? 43.108  15.591  10.031  1.00 37.89 4   B 1 
ATOM 1329 C CG  . GLU B 2 4   ? 43.113  15.676  11.567  1.00 34.65 4   B 1 
ATOM 1330 C CD  . GLU B 2 4   ? 44.493  16.053  12.125  1.00 32.18 4   B 1 
ATOM 1331 O OE1 . GLU B 2 4   ? 44.709  15.788  13.330  1.00 29.42 4   B 1 
ATOM 1332 O OE2 . GLU B 2 4   ? 45.334  16.592  11.377  1.00 32.80 4   B 1 
ATOM 1333 N N   . VAL B 2 5   ? 39.540  15.835  10.012  1.00 38.93 5   B 1 
ATOM 1334 C CA  . VAL B 2 5   ? 38.338  16.665  9.933   1.00 39.85 5   B 1 
ATOM 1335 C C   . VAL B 2 5   ? 38.167  17.353  11.277  1.00 39.13 5   B 1 
ATOM 1336 O O   . VAL B 2 5   ? 38.088  16.685  12.309  1.00 38.05 5   B 1 
ATOM 1337 C CB  . VAL B 2 5   ? 37.110  15.824  9.561   1.00 39.17 5   B 1 
ATOM 1338 C CG1 . VAL B 2 5   ? 35.885  16.709  9.394   1.00 35.07 5   B 1 
ATOM 1339 C CG2 . VAL B 2 5   ? 37.309  15.096  8.230   1.00 37.43 5   B 1 
ATOM 1340 N N   . SER B 2 6   ? 38.127  18.678  11.281  1.00 33.37 6   B 1 
ATOM 1341 C CA  . SER B 2 6   ? 37.807  19.420  12.498  1.00 34.45 6   B 1 
ATOM 1342 C C   . SER B 2 6   ? 36.295  19.456  12.696  1.00 33.80 6   B 1 
ATOM 1343 O O   . SER B 2 6   ? 35.589  20.182  11.987  1.00 32.78 6   B 1 
ATOM 1344 C CB  . SER B 2 6   ? 38.402  20.828  12.465  1.00 33.69 6   B 1 
ATOM 1345 O OG  . SER B 2 6   ? 37.884  21.593  11.400  1.00 31.21 6   B 1 
ATOM 1346 N N   . ASP B 2 7   ? 35.802  18.685  13.674  1.00 32.02 7   B 1 
ATOM 1347 C CA  . ASP B 2 7   ? 34.403  18.729  14.094  1.00 33.24 7   B 1 
ATOM 1348 C C   . ASP B 2 7   ? 34.137  20.018  14.895  1.00 33.09 7   B 1 
ATOM 1349 O O   . ASP B 2 7   ? 34.327  20.073  16.108  1.00 31.27 7   B 1 
ATOM 1350 C CB  . ASP B 2 7   ? 34.030  17.468  14.899  1.00 32.05 7   B 1 
ATOM 1351 C CG  . ASP B 2 7   ? 33.327  16.383  14.079  1.00 28.61 7   B 1 
ATOM 1352 O OD1 . ASP B 2 7   ? 32.735  16.724  13.027  1.00 28.15 7   B 1 
ATOM 1353 O OD2 . ASP B 2 7   ? 33.339  15.232  14.547  1.00 27.77 7   B 1 
ATOM 1354 N N   . HIS B 2 8   ? 33.660  21.053  14.219  1.00 30.32 8   B 1 
ATOM 1355 C CA  . HIS B 2 8   ? 33.006  22.186  14.865  1.00 30.65 8   B 1 
ATOM 1356 C C   . HIS B 2 8   ? 31.500  21.935  15.034  1.00 30.19 8   B 1 
ATOM 1357 O O   . HIS B 2 8   ? 30.673  22.797  14.755  1.00 29.17 8   B 1 
ATOM 1358 C CB  . HIS B 2 8   ? 33.342  23.504  14.146  1.00 30.05 8   B 1 
ATOM 1359 C CG  . HIS B 2 8   ? 34.666  24.091  14.554  1.00 27.56 8   B 1 
ATOM 1360 N ND1 . HIS B 2 8   ? 35.195  24.113  15.821  1.00 26.39 8   B 1 
ATOM 1361 C CD2 . HIS B 2 8   ? 35.537  24.784  13.749  1.00 26.17 8   B 1 
ATOM 1362 C CE1 . HIS B 2 8   ? 36.357  24.780  15.781  1.00 26.00 8   B 1 
ATOM 1363 N NE2 . HIS B 2 8   ? 36.596  25.220  14.537  1.00 25.30 8   B 1 
ATOM 1364 N N   . GLN B 2 9   ? 31.123  20.734  15.493  1.00 28.66 9   B 1 
ATOM 1365 C CA  . GLN B 2 9   ? 29.734  20.492  15.877  1.00 29.38 9   B 1 
ATOM 1366 C C   . GLN B 2 9   ? 29.463  21.119  17.245  1.00 28.98 9   B 1 
ATOM 1367 O O   . GLN B 2 9   ? 29.701  20.532  18.291  1.00 27.69 9   B 1 
ATOM 1368 C CB  . GLN B 2 9   ? 29.377  19.006  15.825  1.00 29.82 9   B 1 
ATOM 1369 C CG  . GLN B 2 9   ? 28.996  18.601  14.395  1.00 28.02 9   B 1 
ATOM 1370 C CD  . GLN B 2 9   ? 28.367  17.211  14.314  1.00 26.60 9   B 1 
ATOM 1371 O OE1 . GLN B 2 9   ? 28.391  16.425  15.232  1.00 26.22 9   B 1 
ATOM 1372 N NE2 . GLN B 2 9   ? 27.756  16.881  13.207  1.00 26.10 9   B 1 
ATOM 1373 N N   . VAL B 2 10  ? 28.893  22.324  17.228  1.00 26.58 10  B 1 
ATOM 1374 C CA  . VAL B 2 10  ? 28.172  22.873  18.377  1.00 27.30 10  B 1 
ATOM 1375 C C   . VAL B 2 10  ? 26.788  22.217  18.402  1.00 27.45 10  B 1 
ATOM 1376 O O   . VAL B 2 10  ? 25.795  22.813  18.001  1.00 26.74 10  B 1 
ATOM 1377 C CB  . VAL B 2 10  ? 28.101  24.418  18.338  1.00 27.02 10  B 1 
ATOM 1378 C CG1 . VAL B 2 10  ? 27.503  24.983  19.630  1.00 24.09 10  B 1 
ATOM 1379 C CG2 . VAL B 2 10  ? 29.499  25.039  18.170  1.00 25.28 10  B 1 
ATOM 1380 N N   . LEU B 2 11  ? 26.740  20.952  18.810  1.00 27.96 11  B 1 
ATOM 1381 C CA  . LEU B 2 11  ? 25.481  20.303  19.152  1.00 27.79 11  B 1 
ATOM 1382 C C   . LEU B 2 11  ? 25.039  20.847  20.514  1.00 27.22 11  B 1 
ATOM 1383 O O   . LEU B 2 11  ? 25.779  20.732  21.494  1.00 26.75 11  B 1 
ATOM 1384 C CB  . LEU B 2 11  ? 25.647  18.780  19.151  1.00 27.77 11  B 1 
ATOM 1385 C CG  . LEU B 2 11  ? 25.561  18.166  17.741  1.00 25.82 11  B 1 
ATOM 1386 C CD1 . LEU B 2 11  ? 26.173  16.760  17.723  1.00 24.95 11  B 1 
ATOM 1387 C CD2 . LEU B 2 11  ? 24.110  18.044  17.262  1.00 26.46 11  B 1 
ATOM 1388 N N   . ASN B 2 12  ? 23.850  21.433  20.582  1.00 27.80 12  B 1 
ATOM 1389 C CA  . ASN B 2 12  ? 23.271  21.828  21.856  1.00 29.78 12  B 1 
ATOM 1390 C C   . ASN B 2 12  ? 22.963  20.576  22.691  1.00 29.87 12  B 1 
ATOM 1391 O O   . ASN B 2 12  ? 22.371  19.625  22.180  1.00 28.88 12  B 1 
ATOM 1392 C CB  . ASN B 2 12  ? 21.997  22.666  21.623  1.00 29.01 12  B 1 
ATOM 1393 C CG  . ASN B 2 12  ? 22.239  24.165  21.609  1.00 25.71 12  B 1 
ATOM 1394 O OD1 . ASN B 2 12  ? 23.152  24.697  22.209  1.00 23.61 12  B 1 
ATOM 1395 N ND2 . ASN B 2 12  ? 21.380  24.924  20.955  1.00 23.74 12  B 1 
ATOM 1396 N N   . ASP B 2 13  ? 23.263  20.613  23.987  1.00 25.69 13  B 1 
ATOM 1397 C CA  . ASP B 2 13  ? 23.064  19.489  24.923  1.00 26.14 13  B 1 
ATOM 1398 C C   . ASP B 2 13  ? 21.649  18.886  24.893  1.00 26.17 13  B 1 
ATOM 1399 O O   . ASP B 2 13  ? 21.469  17.682  25.090  1.00 25.04 13  B 1 
ATOM 1400 C CB  . ASP B 2 13  ? 23.355  19.977  26.354  1.00 24.68 13  B 1 
ATOM 1401 C CG  . ASP B 2 13  ? 24.842  20.170  26.668  1.00 21.87 13  B 1 
ATOM 1402 O OD1 . ASP B 2 13  ? 25.658  19.425  26.087  1.00 20.99 13  B 1 
ATOM 1403 O OD2 . ASP B 2 13  ? 25.142  21.046  27.504  1.00 21.13 13  B 1 
ATOM 1404 N N   . ALA B 2 14  ? 20.628  19.702  24.610  1.00 28.70 14  B 1 
ATOM 1405 C CA  . ALA B 2 14  ? 19.242  19.252  24.521  1.00 28.72 14  B 1 
ATOM 1406 C C   . ALA B 2 14  ? 18.973  18.301  23.335  1.00 29.24 14  B 1 
ATOM 1407 O O   . ALA B 2 14  ? 18.183  17.367  23.466  1.00 28.76 14  B 1 
ATOM 1408 C CB  . ALA B 2 14  ? 18.348  20.498  24.446  1.00 27.80 14  B 1 
ATOM 1409 N N   . GLU B 2 15  ? 19.624  18.496  22.196  1.00 28.33 15  B 1 
ATOM 1410 C CA  . GLU B 2 15  ? 19.476  17.616  21.029  1.00 29.23 15  B 1 
ATOM 1411 C C   . GLU B 2 15  ? 20.168  16.268  21.256  1.00 29.06 15  B 1 
ATOM 1412 O O   . GLU B 2 15  ? 19.647  15.230  20.839  1.00 28.40 15  B 1 
ATOM 1413 C CB  . GLU B 2 15  ? 20.020  18.285  19.761  1.00 29.56 15  B 1 
ATOM 1414 C CG  . GLU B 2 15  ? 19.070  19.367  19.227  1.00 27.27 15  B 1 
ATOM 1415 C CD  . GLU B 2 15  ? 19.527  19.969  17.877  1.00 25.69 15  B 1 
ATOM 1416 O OE1 . GLU B 2 15  ? 18.640  20.432  17.123  1.00 24.40 15  B 1 
ATOM 1417 O OE2 . GLU B 2 15  ? 20.750  19.983  17.623  1.00 27.67 15  B 1 
ATOM 1418 N N   . VAL B 2 16  ? 21.279  16.264  21.977  1.00 26.69 16  B 1 
ATOM 1419 C CA  . VAL B 2 16  ? 21.993  15.026  22.334  1.00 26.06 16  B 1 
ATOM 1420 C C   . VAL B 2 16  ? 21.153  14.156  23.265  1.00 25.71 16  B 1 
ATOM 1421 O O   . VAL B 2 16  ? 21.089  12.933  23.077  1.00 25.55 16  B 1 
ATOM 1422 C CB  . VAL B 2 16  ? 23.359  15.350  22.971  1.00 25.99 16  B 1 
ATOM 1423 C CG1 . VAL B 2 16  ? 24.144  14.082  23.305  1.00 23.69 16  B 1 
ATOM 1424 C CG2 . VAL B 2 16  ? 24.226  16.199  22.025  1.00 25.50 16  B 1 
ATOM 1425 N N   . ALA B 2 17  ? 20.438  14.748  24.222  1.00 27.38 17  B 1 
ATOM 1426 C CA  . ALA B 2 17  ? 19.555  14.022  25.134  1.00 26.11 17  B 1 
ATOM 1427 C C   . ALA B 2 17  ? 18.362  13.373  24.406  1.00 26.25 17  B 1 
ATOM 1428 O O   . ALA B 2 17  ? 18.055  12.200  24.639  1.00 26.05 17  B 1 
ATOM 1429 C CB  . ALA B 2 17  ? 19.109  14.978  26.245  1.00 25.79 17  B 1 
ATOM 1430 N N   . ALA B 2 18  ? 17.721  14.085  23.460  1.00 28.29 18  B 1 
ATOM 1431 C CA  . ALA B 2 18  ? 16.616  13.553  22.666  1.00 27.93 18  B 1 
ATOM 1432 C C   . ALA B 2 18  ? 17.056  12.413  21.726  1.00 27.85 18  B 1 
ATOM 1433 O O   . ALA B 2 18  ? 16.325  11.440  21.515  1.00 26.91 18  B 1 
ATOM 1434 C CB  . ALA B 2 18  ? 15.988  14.710  21.880  1.00 27.55 18  B 1 
ATOM 1435 N N   . LEU B 2 19  ? 18.281  12.489  21.201  1.00 25.34 19  B 1 
ATOM 1436 C CA  . LEU B 2 19  ? 18.875  11.432  20.384  1.00 24.52 19  B 1 
ATOM 1437 C C   . LEU B 2 19  ? 19.114  10.141  21.184  1.00 24.33 19  B 1 
ATOM 1438 O O   . LEU B 2 19  ? 18.956  9.057   20.630  1.00 23.80 19  B 1 
ATOM 1439 C CB  . LEU B 2 19  ? 20.185  11.960  19.763  1.00 24.20 19  B 1 
ATOM 1440 C CG  . LEU B 2 19  ? 19.961  12.732  18.453  1.00 22.47 19  B 1 
ATOM 1441 C CD1 . LEU B 2 19  ? 21.162  13.633  18.138  1.00 21.94 19  B 1 
ATOM 1442 C CD2 . LEU B 2 19  ? 19.794  11.784  17.270  1.00 23.02 19  B 1 
ATOM 1443 N N   . LEU B 2 20  ? 19.459  10.248  22.470  1.00 23.38 20  B 1 
ATOM 1444 C CA  . LEU B 2 20  ? 19.737  9.091   23.327  1.00 22.45 20  B 1 
ATOM 1445 C C   . LEU B 2 20  ? 18.474  8.296   23.707  1.00 22.76 20  B 1 
ATOM 1446 O O   . LEU B 2 20  ? 18.551  7.074   23.787  1.00 22.20 20  B 1 
ATOM 1447 C CB  . LEU B 2 20  ? 20.490  9.562   24.588  1.00 21.57 20  B 1 
ATOM 1448 C CG  . LEU B 2 20  ? 21.992  9.791   24.359  1.00 19.40 20  B 1 
ATOM 1449 C CD1 . LEU B 2 20  ? 22.579  10.607  25.516  1.00 18.14 20  B 1 
ATOM 1450 C CD2 . LEU B 2 20  ? 22.759  8.474   24.291  1.00 19.14 20  B 1 
ATOM 1451 N N   . GLU B 2 21  ? 17.314  8.942   23.914  1.00 23.88 21  B 1 
ATOM 1452 C CA  . GLU B 2 21  ? 16.080  8.214   24.263  1.00 23.82 21  B 1 
ATOM 1453 C C   . GLU B 2 21  ? 15.561  7.327   23.123  1.00 24.48 21  B 1 
ATOM 1454 O O   . GLU B 2 21  ? 15.099  6.206   23.359  1.00 23.36 21  B 1 
ATOM 1455 C CB  . GLU B 2 21  ? 14.976  9.180   24.720  1.00 22.58 21  B 1 
ATOM 1456 C CG  . GLU B 2 21  ? 15.074  9.505   26.215  1.00 19.92 21  B 1 
ATOM 1457 C CD  . GLU B 2 21  ? 13.849  10.269  26.747  1.00 18.17 21  B 1 
ATOM 1458 O OE1 . GLU B 2 21  ? 13.598  10.161  27.972  1.00 16.26 21  B 1 
ATOM 1459 O OE2 . GLU B 2 21  ? 13.166  10.940  25.944  1.00 17.64 21  B 1 
ATOM 1460 N N   . ASN B 2 22  ? 15.687  7.773   21.878  1.00 24.95 22  B 1 
ATOM 1461 C CA  . ASN B 2 22  ? 15.190  7.040   20.708  1.00 25.40 22  B 1 
ATOM 1462 C C   . ASN B 2 22  ? 16.058  5.836   20.291  1.00 25.41 22  B 1 
ATOM 1463 O O   . ASN B 2 22  ? 15.722  5.128   19.334  1.00 24.04 22  B 1 
ATOM 1464 C CB  . ASN B 2 22  ? 14.905  8.029   19.565  1.00 24.12 22  B 1 
ATOM 1465 C CG  . ASN B 2 22  ? 13.482  8.564   19.559  1.00 21.86 22  B 1 
ATOM 1466 O OD1 . ASN B 2 22  ? 12.566  8.009   20.149  1.00 20.80 22  B 1 
ATOM 1467 N ND2 . ASN B 2 22  ? 13.223  9.620   18.815  1.00 20.53 22  B 1 
ATOM 1468 N N   . PHE B 2 23  ? 17.134  5.541   21.010  1.00 22.67 23  B 1 
ATOM 1469 C CA  . PHE B 2 23  ? 18.042  4.413   20.761  1.00 22.72 23  B 1 
ATOM 1470 C C   . PHE B 2 23  ? 17.408  3.022   20.931  1.00 23.31 23  B 1 
ATOM 1471 O O   . PHE B 2 23  ? 18.043  2.021   20.596  1.00 22.00 23  B 1 
ATOM 1472 C CB  . PHE B 2 23  ? 19.276  4.544   21.677  1.00 21.41 23  B 1 
ATOM 1473 C CG  . PHE B 2 23  ? 20.530  4.989   20.967  1.00 19.55 23  B 1 
ATOM 1474 C CD1 . PHE B 2 23  ? 21.394  4.036   20.397  1.00 17.99 23  B 1 
ATOM 1475 C CD2 . PHE B 2 23  ? 20.865  6.353   20.892  1.00 18.28 23  B 1 
ATOM 1476 C CE1 . PHE B 2 23  ? 22.580  4.439   19.762  1.00 18.00 23  B 1 
ATOM 1477 C CE2 . PHE B 2 23  ? 22.058  6.759   20.255  1.00 17.89 23  B 1 
ATOM 1478 C CZ  . PHE B 2 23  ? 22.913  5.800   19.692  1.00 17.90 23  B 1 
ATOM 1479 N N   . SER B 2 24  ? 16.193  2.919   21.486  1.00 22.94 24  B 1 
ATOM 1480 C CA  . SER B 2 24  ? 15.647  1.640   21.958  1.00 23.16 24  B 1 
ATOM 1481 C C   . SER B 2 24  ? 15.329  0.623   20.869  1.00 23.52 24  B 1 
ATOM 1482 O O   . SER B 2 24  ? 15.417  -0.584  21.111  1.00 22.51 24  B 1 
ATOM 1483 C CB  . SER B 2 24  ? 14.391  1.890   22.801  1.00 21.71 24  B 1 
ATOM 1484 O OG  . SER B 2 24  ? 13.364  2.448   22.016  1.00 19.67 24  B 1 
ATOM 1485 N N   . SER B 2 25  ? 14.915  1.036   19.677  1.00 23.41 25  B 1 
ATOM 1486 C CA  . SER B 2 25  ? 14.550  0.083   18.632  1.00 24.09 25  B 1 
ATOM 1487 C C   . SER B 2 25  ? 15.802  -0.472  17.948  1.00 24.65 25  B 1 
ATOM 1488 O O   . SER B 2 25  ? 16.257  0.069   16.940  1.00 23.46 25  B 1 
ATOM 1489 C CB  . SER B 2 25  ? 13.531  0.666   17.650  1.00 22.78 25  B 1 
ATOM 1490 O OG  . SER B 2 25  ? 14.074  1.724   16.914  1.00 20.80 25  B 1 
ATOM 1491 N N   . SER B 2 26  ? 16.318  -1.561  18.491  1.00 26.07 26  B 1 
ATOM 1492 C CA  . SER B 2 26  ? 17.437  -2.305  17.933  1.00 26.41 26  B 1 
ATOM 1493 C C   . SER B 2 26  ? 17.063  -2.895  16.574  1.00 26.65 26  B 1 
ATOM 1494 O O   . SER B 2 26  ? 16.310  -3.863  16.488  1.00 25.30 26  B 1 
ATOM 1495 C CB  . SER B 2 26  ? 17.867  -3.417  18.907  1.00 24.84 26  B 1 
ATOM 1496 O OG  . SER B 2 26  ? 16.781  -4.256  19.205  1.00 23.01 26  B 1 
ATOM 1497 N N   . TYR B 2 27  ? 17.600  -2.333  15.509  1.00 28.59 27  B 1 
ATOM 1498 C CA  . TYR B 2 27  ? 17.671  -3.022  14.234  1.00 28.82 27  B 1 
ATOM 1499 C C   . TYR B 2 27  ? 18.752  -4.091  14.344  1.00 29.41 27  B 1 
ATOM 1500 O O   . TYR B 2 27  ? 19.929  -3.769  14.473  1.00 28.20 27  B 1 
ATOM 1501 C CB  . TYR B 2 27  ? 17.941  -2.042  13.095  1.00 27.52 27  B 1 
ATOM 1502 C CG  . TYR B 2 27  ? 16.740  -1.206  12.736  1.00 25.36 27  B 1 
ATOM 1503 C CD1 . TYR B 2 27  ? 15.690  -1.775  11.986  1.00 23.03 27  B 1 
ATOM 1504 C CD2 . TYR B 2 27  ? 16.644  0.138   13.163  1.00 22.91 27  B 1 
ATOM 1505 C CE1 . TYR B 2 27  ? 14.563  -1.009  11.664  1.00 21.97 27  B 1 
ATOM 1506 C CE2 . TYR B 2 27  ? 15.520  0.903   12.839  1.00 22.06 27  B 1 
ATOM 1507 C CZ  . TYR B 2 27  ? 14.473  0.330   12.090  1.00 21.63 27  B 1 
ATOM 1508 O OH  . TYR B 2 27  ? 13.377  1.075   11.772  1.00 21.47 27  B 1 
ATOM 1509 N N   . ASP B 2 28  ? 18.327  -5.354  14.311  1.00 28.88 28  B 1 
ATOM 1510 C CA  . ASP B 2 28  ? 19.267  -6.462  14.361  1.00 29.15 28  B 1 
ATOM 1511 C C   . ASP B 2 28  ? 20.032  -6.515  13.032  1.00 29.47 28  B 1 
ATOM 1512 O O   . ASP B 2 28  ? 19.465  -6.733  11.956  1.00 27.74 28  B 1 
ATOM 1513 C CB  . ASP B 2 28  ? 18.513  -7.753  14.703  1.00 27.37 28  B 1 
ATOM 1514 C CG  . ASP B 2 28  ? 19.404  -8.818  15.345  1.00 24.66 28  B 1 
ATOM 1515 O OD1 . ASP B 2 28  ? 20.598  -8.529  15.575  1.00 22.73 28  B 1 
ATOM 1516 O OD2 . ASP B 2 28  ? 18.855  -9.908  15.631  1.00 21.90 28  B 1 
ATOM 1517 N N   . TYR B 2 29  ? 21.326  -6.215  13.090  1.00 33.02 29  B 1 
ATOM 1518 C CA  . TYR B 2 29  ? 22.212  -6.306  11.948  1.00 32.92 29  B 1 
ATOM 1519 C C   . TYR B 2 29  ? 22.604  -7.764  11.761  1.00 32.90 29  B 1 
ATOM 1520 O O   . TYR B 2 29  ? 23.518  -8.254  12.397  1.00 31.74 29  B 1 
ATOM 1521 C CB  . TYR B 2 29  ? 23.431  -5.416  12.172  1.00 31.42 29  B 1 
ATOM 1522 C CG  . TYR B 2 29  ? 23.176  -3.948  11.966  1.00 29.12 29  B 1 
ATOM 1523 C CD1 . TYR B 2 29  ? 23.057  -3.443  10.667  1.00 27.14 29  B 1 
ATOM 1524 C CD2 . TYR B 2 29  ? 23.134  -3.061  13.049  1.00 26.84 29  B 1 
ATOM 1525 C CE1 . TYR B 2 29  ? 22.970  -2.067  10.448  1.00 25.44 29  B 1 
ATOM 1526 C CE2 . TYR B 2 29  ? 23.050  -1.680  12.826  1.00 25.26 29  B 1 
ATOM 1527 C CZ  . TYR B 2 29  ? 23.002  -1.187  11.523  1.00 25.17 29  B 1 
ATOM 1528 O OH  . TYR B 2 29  ? 23.039  0.156   11.289  1.00 24.49 29  B 1 
ATOM 1529 N N   . GLY B 2 30  ? 21.906  -8.442  10.841  1.00 30.28 30  B 1 
ATOM 1530 C CA  . GLY B 2 30  ? 22.352  -9.762  10.423  1.00 30.30 30  B 1 
ATOM 1531 C C   . GLY B 2 30  ? 23.798  -9.741  9.917   1.00 30.71 30  B 1 
ATOM 1532 O O   . GLY B 2 30  ? 24.200  -8.800  9.230   1.00 29.25 30  B 1 
ATOM 1533 N N   . GLU B 2 31  ? 24.532  -10.817 10.223  1.00 28.35 31  B 1 
ATOM 1534 C CA  . GLU B 2 31  ? 25.981  -10.969 9.975   1.00 28.18 31  B 1 
ATOM 1535 C C   . GLU B 2 31  ? 26.443  -10.745 8.525   1.00 29.20 31  B 1 
ATOM 1536 O O   . GLU B 2 31  ? 27.605  -10.417 8.295   1.00 27.33 31  B 1 
ATOM 1537 C CB  . GLU B 2 31  ? 26.401  -12.396 10.346  1.00 25.58 31  B 1 
ATOM 1538 C CG  . GLU B 2 31  ? 26.336  -12.722 11.853  1.00 22.32 31  B 1 
ATOM 1539 C CD  . GLU B 2 31  ? 26.805  -14.147 12.140  1.00 20.21 31  B 1 
ATOM 1540 O OE1 . GLU B 2 31  ? 27.338  -14.370 13.249  1.00 17.88 31  B 1 
ATOM 1541 O OE2 . GLU B 2 31  ? 26.628  -15.019 11.262  1.00 19.13 31  B 1 
ATOM 1542 N N   . ASN B 2 32  ? 25.578  -10.972 7.535   1.00 29.64 32  B 1 
ATOM 1543 C CA  . ASN B 2 32  ? 25.987  -10.896 6.134   1.00 30.01 32  B 1 
ATOM 1544 C C   . ASN B 2 32  ? 26.138  -9.436  5.664   1.00 30.84 32  B 1 
ATOM 1545 O O   . ASN B 2 32  ? 25.397  -8.941  4.812   1.00 28.80 32  B 1 
ATOM 1546 C CB  . ASN B 2 32  ? 25.055  -11.756 5.254   1.00 27.81 32  B 1 
ATOM 1547 C CG  . ASN B 2 32  ? 25.415  -13.233 5.265   1.00 24.70 32  B 1 
ATOM 1548 O OD1 . ASN B 2 32  ? 26.514  -13.645 5.561   1.00 22.52 32  B 1 
ATOM 1549 N ND2 . ASN B 2 32  ? 24.498  -14.083 4.871   1.00 22.18 32  B 1 
ATOM 1550 N N   . GLU B 2 33  ? 27.143  -8.768  6.182   1.00 36.00 33  B 1 
ATOM 1551 C CA  . GLU B 2 33  ? 27.651  -7.482  5.708   1.00 35.87 33  B 1 
ATOM 1552 C C   . GLU B 2 33  ? 28.340  -7.611  4.334   1.00 36.31 33  B 1 
ATOM 1553 O O   . GLU B 2 33  ? 29.533  -7.372  4.201   1.00 34.32 33  B 1 
ATOM 1554 C CB  . GLU B 2 33  ? 28.625  -6.868  6.733   1.00 34.14 33  B 1 
ATOM 1555 C CG  . GLU B 2 33  ? 28.001  -6.425  8.065   1.00 31.32 33  B 1 
ATOM 1556 C CD  . GLU B 2 33  ? 28.890  -5.373  8.739   1.00 29.01 33  B 1 
ATOM 1557 O OE1 . GLU B 2 33  ? 28.299  -4.420  9.310   1.00 26.85 33  B 1 
ATOM 1558 O OE2 . GLU B 2 33  ? 30.118  -5.414  8.584   1.00 28.08 33  B 1 
ATOM 1559 N N   . SER B 2 34  ? 27.603  -7.976  3.280   1.00 31.52 34  B 1 
ATOM 1560 C CA  . SER B 2 34  ? 28.169  -7.931  1.937   1.00 31.18 34  B 1 
ATOM 1561 C C   . SER B 2 34  ? 28.568  -6.496  1.578   1.00 31.66 34  B 1 
ATOM 1562 O O   . SER B 2 34  ? 27.815  -5.547  1.830   1.00 29.91 34  B 1 
ATOM 1563 C CB  . SER B 2 34  ? 27.210  -8.528  0.905   1.00 29.08 34  B 1 
ATOM 1564 O OG  . SER B 2 34  ? 26.068  -7.720  0.721   1.00 26.48 34  B 1 
ATOM 1565 N N   . ASP B 2 35  ? 29.718  -6.326  0.940   1.00 33.81 35  B 1 
ATOM 1566 C CA  . ASP B 2 35  ? 30.278  -5.014  0.568   1.00 33.47 35  B 1 
ATOM 1567 C C   . ASP B 2 35  ? 29.413  -4.211  -0.417  1.00 34.08 35  B 1 
ATOM 1568 O O   . ASP B 2 35  ? 29.597  -3.004  -0.563  1.00 31.82 35  B 1 
ATOM 1569 C CB  . ASP B 2 35  ? 31.679  -5.205  -0.010  1.00 30.92 35  B 1 
ATOM 1570 C CG  . ASP B 2 35  ? 32.727  -5.454  1.069   1.00 28.20 35  B 1 
ATOM 1571 O OD1 . ASP B 2 35  ? 32.549  -4.879  2.170   1.00 25.86 35  B 1 
ATOM 1572 O OD2 . ASP B 2 35  ? 33.668  -6.211  0.763   1.00 25.44 35  B 1 
ATOM 1573 N N   . SER B 2 36  ? 28.401  -4.835  -1.044  1.00 32.81 36  B 1 
ATOM 1574 C CA  . SER B 2 36  ? 27.451  -4.192  -1.959  1.00 31.94 36  B 1 
ATOM 1575 C C   . SER B 2 36  ? 26.510  -3.165  -1.299  1.00 32.39 36  B 1 
ATOM 1576 O O   . SER B 2 36  ? 25.463  -2.815  -1.858  1.00 30.83 36  B 1 
ATOM 1577 C CB  . SER B 2 36  ? 26.659  -5.272  -2.699  1.00 29.69 36  B 1 
ATOM 1578 O OG  . SER B 2 36  ? 25.851  -6.001  -1.802  1.00 27.24 36  B 1 
ATOM 1579 N N   . CYS B 2 37  ? 26.837  -2.685  -0.109  1.00 38.16 37  B 1 
ATOM 1580 C CA  . CYS B 2 37  ? 26.005  -1.870  0.759   1.00 37.50 37  B 1 
ATOM 1581 C C   . CYS B 2 37  ? 25.377  -0.663  0.070   1.00 38.09 37  B 1 
ATOM 1582 O O   . CYS B 2 37  ? 24.171  -0.477  0.176   1.00 37.52 37  B 1 
ATOM 1583 C CB  . CYS B 2 37  ? 26.875  -1.405  1.928   1.00 35.30 37  B 1 
ATOM 1584 S SG  . CYS B 2 37  ? 25.907  -0.555  3.206   1.00 32.93 37  B 1 
ATOM 1585 N N   . CYS B 2 38  ? 26.173  0.190   -0.593  1.00 36.98 38  B 1 
ATOM 1586 C CA  . CYS B 2 38  ? 25.748  1.568   -0.802  1.00 36.45 38  B 1 
ATOM 1587 C C   . CYS B 2 38  ? 25.014  1.834   -2.122  1.00 36.48 38  B 1 
ATOM 1588 O O   . CYS B 2 38  ? 24.743  2.981   -2.440  1.00 34.76 38  B 1 
ATOM 1589 C CB  . CYS B 2 38  ? 26.944  2.487   -0.571  1.00 34.02 38  B 1 
ATOM 1590 S SG  . CYS B 2 38  ? 27.591  2.258   1.116   1.00 31.89 38  B 1 
ATOM 1591 N N   . THR B 2 39  ? 24.661  0.797   -2.904  1.00 39.22 39  B 1 
ATOM 1592 C CA  . THR B 2 39  ? 24.203  0.971   -4.289  1.00 38.87 39  B 1 
ATOM 1593 C C   . THR B 2 39  ? 22.739  1.363   -4.456  1.00 39.68 39  B 1 
ATOM 1594 O O   . THR B 2 39  ? 22.410  2.033   -5.426  1.00 37.23 39  B 1 
ATOM 1595 C CB  . THR B 2 39  ? 24.475  -0.287  -5.115  1.00 35.48 39  B 1 
ATOM 1596 O OG1 . THR B 2 39  ? 23.924  -1.409  -4.469  1.00 33.21 39  B 1 
ATOM 1597 C CG2 . THR B 2 39  ? 25.963  -0.550  -5.313  1.00 31.90 39  B 1 
ATOM 1598 N N   . SER B 2 40  ? 21.832  0.960   -3.554  1.00 43.48 40  B 1 
ATOM 1599 C CA  . SER B 2 40  ? 20.406  1.262   -3.721  1.00 43.11 40  B 1 
ATOM 1600 C C   . SER B 2 40  ? 19.968  2.439   -2.842  1.00 44.36 40  B 1 
ATOM 1601 O O   . SER B 2 40  ? 19.984  2.303   -1.616  1.00 42.15 40  B 1 
ATOM 1602 C CB  . SER B 2 40  ? 19.521  0.025   -3.517  1.00 39.71 40  B 1 
ATOM 1603 O OG  . SER B 2 40  ? 19.706  -0.597  -2.264  1.00 36.96 40  B 1 
ATOM 1604 N N   . PRO B 2 41  ? 19.549  3.571   -3.432  1.00 46.19 41  B 1 
ATOM 1605 C CA  . PRO B 2 41  ? 18.996  4.682   -2.667  1.00 46.14 41  B 1 
ATOM 1606 C C   . PRO B 2 41  ? 17.653  4.283   -2.036  1.00 47.27 41  B 1 
ATOM 1607 O O   . PRO B 2 41  ? 16.975  3.373   -2.531  1.00 46.39 41  B 1 
ATOM 1608 C CB  . PRO B 2 41  ? 18.857  5.830   -3.667  1.00 43.67 41  B 1 
ATOM 1609 C CG  . PRO B 2 41  ? 18.630  5.109   -4.990  1.00 43.26 41  B 1 
ATOM 1610 C CD  . PRO B 2 41  ? 19.475  3.847   -4.850  1.00 44.72 41  B 1 
ATOM 1611 N N   . PRO B 2 42  ? 17.236  4.957   -0.950  1.00 51.48 42  B 1 
ATOM 1612 C CA  . PRO B 2 42  ? 15.915  4.761   -0.371  1.00 51.63 42  B 1 
ATOM 1613 C C   . PRO B 2 42  ? 14.814  5.143   -1.366  1.00 53.98 42  B 1 
ATOM 1614 O O   . PRO B 2 42  ? 14.982  6.036   -2.204  1.00 53.58 42  B 1 
ATOM 1615 C CB  . PRO B 2 42  ? 15.889  5.640   0.884   1.00 48.93 42  B 1 
ATOM 1616 C CG  . PRO B 2 42  ? 16.894  6.737   0.560   1.00 47.76 42  B 1 
ATOM 1617 C CD  . PRO B 2 42  ? 17.952  6.016   -0.265  1.00 47.97 42  B 1 
ATOM 1618 N N   . CYS B 2 43  ? 13.679  4.449   -1.291  1.00 58.51 43  B 1 
ATOM 1619 C CA  . CYS B 2 43  ? 12.576  4.654   -2.226  1.00 59.04 43  B 1 
ATOM 1620 C C   . CYS B 2 43  ? 11.709  5.846   -1.804  1.00 59.70 43  B 1 
ATOM 1621 O O   . CYS B 2 43  ? 11.096  5.791   -0.739  1.00 58.66 43  B 1 
ATOM 1622 C CB  . CYS B 2 43  ? 11.750  3.367   -2.327  1.00 57.61 43  B 1 
ATOM 1623 S SG  . CYS B 2 43  ? 12.644  1.959   -3.060  1.00 55.94 43  B 1 
ATOM 1624 N N   . PRO B 2 44  ? 11.589  6.893   -2.641  1.00 61.66 44  B 1 
ATOM 1625 C CA  . PRO B 2 44  ? 10.654  7.975   -2.382  1.00 61.77 44  B 1 
ATOM 1626 C C   . PRO B 2 44  ? 9.213   7.466   -2.533  1.00 63.57 44  B 1 
ATOM 1627 O O   . PRO B 2 44  ? 8.901   6.708   -3.452  1.00 62.82 44  B 1 
ATOM 1628 C CB  . PRO B 2 44  ? 11.007  9.068   -3.389  1.00 59.52 44  B 1 
ATOM 1629 C CG  . PRO B 2 44  ? 11.567  8.286   -4.577  1.00 58.86 44  B 1 
ATOM 1630 C CD  . PRO B 2 44  ? 12.257  7.095   -3.921  1.00 59.54 44  B 1 
ATOM 1631 N N   . GLN B 2 45  ? 8.323   7.896   -1.637  1.00 65.23 45  B 1 
ATOM 1632 C CA  . GLN B 2 45  ? 6.900   7.523   -1.624  1.00 65.68 45  B 1 
ATOM 1633 C C   . GLN B 2 45  ? 5.977   8.711   -1.919  1.00 68.31 45  B 1 
ATOM 1634 O O   . GLN B 2 45  ? 4.763   8.563   -1.907  1.00 66.56 45  B 1 
ATOM 1635 C CB  . GLN B 2 45  ? 6.547   6.874   -0.286  1.00 62.24 45  B 1 
ATOM 1636 C CG  . GLN B 2 45  ? 7.273   5.539   -0.096  1.00 57.33 45  B 1 
ATOM 1637 C CD  . GLN B 2 45  ? 7.040   4.984   1.300   1.00 54.01 45  B 1 
ATOM 1638 O OE1 . GLN B 2 45  ? 5.969   5.054   1.866   1.00 50.34 45  B 1 
ATOM 1639 N NE2 . GLN B 2 45  ? 8.059   4.448   1.913   1.00 48.52 45  B 1 
ATOM 1640 N N   . ASP B 2 46  ? 6.534   9.872   -2.233  1.00 68.25 46  B 1 
ATOM 1641 C CA  . ASP B 2 46  ? 5.783   11.111  -2.423  1.00 69.44 46  B 1 
ATOM 1642 C C   . ASP B 2 46  ? 4.713   10.979  -3.514  1.00 72.58 46  B 1 
ATOM 1643 O O   . ASP B 2 46  ? 3.622   11.527  -3.389  1.00 72.05 46  B 1 
ATOM 1644 C CB  . ASP B 2 46  ? 6.759   12.245  -2.776  1.00 66.32 46  B 1 
ATOM 1645 C CG  . ASP B 2 46  ? 7.925   12.331  -1.792  1.00 62.23 46  B 1 
ATOM 1646 O OD1 . ASP B 2 46  ? 7.674   12.158  -0.575  1.00 57.29 46  B 1 
ATOM 1647 O OD2 . ASP B 2 46  ? 9.066   12.439  -2.275  1.00 55.93 46  B 1 
ATOM 1648 N N   . PHE B 2 47  ? 4.987   10.194  -4.565  1.00 73.79 47  B 1 
ATOM 1649 C CA  . PHE B 2 47  ? 4.030   9.970   -5.645  1.00 75.55 47  B 1 
ATOM 1650 C C   . PHE B 2 47  ? 2.771   9.238   -5.169  1.00 76.43 47  B 1 
ATOM 1651 O O   . PHE B 2 47  ? 1.662   9.697   -5.428  1.00 73.70 47  B 1 
ATOM 1652 C CB  . PHE B 2 47  ? 4.717   9.216   -6.789  1.00 74.21 47  B 1 
ATOM 1653 C CG  . PHE B 2 47  ? 3.778   8.947   -7.948  1.00 73.21 47  B 1 
ATOM 1654 C CD1 . PHE B 2 47  ? 3.184   7.677   -8.114  1.00 68.41 47  B 1 
ATOM 1655 C CD2 . PHE B 2 47  ? 3.444   9.979   -8.841  1.00 67.96 47  B 1 
ATOM 1656 C CE1 . PHE B 2 47  ? 2.277   7.446   -9.152  1.00 65.29 47  B 1 
ATOM 1657 C CE2 . PHE B 2 47  ? 2.534   9.753   -9.890  1.00 65.10 47  B 1 
ATOM 1658 C CZ  . PHE B 2 47  ? 1.949   8.487   -10.042 1.00 67.03 47  B 1 
ATOM 1659 N N   . SER B 2 48  ? 2.914   8.120   -4.462  1.00 75.71 48  B 1 
ATOM 1660 C CA  . SER B 2 48  ? 1.772   7.356   -3.953  1.00 75.58 48  B 1 
ATOM 1661 C C   . SER B 2 48  ? 1.011   8.114   -2.865  1.00 76.64 48  B 1 
ATOM 1662 O O   . SER B 2 48  ? -0.214  8.144   -2.894  1.00 75.52 48  B 1 
ATOM 1663 C CB  . SER B 2 48  ? 2.198   5.967   -3.451  1.00 73.05 48  B 1 
ATOM 1664 O OG  . SER B 2 48  ? 3.266   6.028   -2.529  1.00 63.96 48  B 1 
ATOM 1665 N N   . LEU B 2 49  ? 1.708   8.813   -1.972  1.00 74.98 49  B 1 
ATOM 1666 C CA  . LEU B 2 49  ? 1.092   9.607   -0.909  1.00 74.97 49  B 1 
ATOM 1667 C C   . LEU B 2 49  ? 0.283   10.787  -1.460  1.00 77.43 49  B 1 
ATOM 1668 O O   . LEU B 2 49  ? -0.833  11.033  -1.005  1.00 76.89 49  B 1 
ATOM 1669 C CB  . LEU B 2 49  ? 2.192   10.113  0.041   1.00 72.29 49  B 1 
ATOM 1670 C CG  . LEU B 2 49  ? 2.868   9.010   0.883   1.00 67.01 49  B 1 
ATOM 1671 C CD1 . LEU B 2 49  ? 4.064   9.614   1.613   1.00 62.95 49  B 1 
ATOM 1672 C CD2 . LEU B 2 49  ? 1.914   8.409   1.906   1.00 61.06 49  B 1 
ATOM 1673 N N   . ASN B 2 50  ? 0.798   11.497  -2.449  1.00 77.99 50  B 1 
ATOM 1674 C CA  . ASN B 2 50  ? 0.074   12.594  -3.094  1.00 79.32 50  B 1 
ATOM 1675 C C   . ASN B 2 50  ? -1.140  12.091  -3.878  1.00 80.87 50  B 1 
ATOM 1676 O O   . ASN B 2 50  ? -2.196  12.723  -3.850  1.00 80.63 50  B 1 
ATOM 1677 C CB  . ASN B 2 50  ? 1.033   13.370  -4.012  1.00 78.55 50  B 1 
ATOM 1678 C CG  . ASN B 2 50  ? 2.029   14.231  -3.246  1.00 74.61 50  B 1 
ATOM 1679 O OD1 . ASN B 2 50  ? 1.799   14.657  -2.127  1.00 68.47 50  B 1 
ATOM 1680 N ND2 . ASN B 2 50  ? 3.153   14.546  -3.849  1.00 67.62 50  B 1 
ATOM 1681 N N   . PHE B 2 51  ? -1.018  10.935  -4.546  1.00 81.92 51  B 1 
ATOM 1682 C CA  . PHE B 2 51  ? -2.142  10.299  -5.218  1.00 83.25 51  B 1 
ATOM 1683 C C   . PHE B 2 51  ? -3.250  9.937   -4.214  1.00 82.80 51  B 1 
ATOM 1684 O O   . PHE B 2 51  ? -4.401  10.329  -4.417  1.00 82.10 51  B 1 
ATOM 1685 C CB  . PHE B 2 51  ? -1.660  9.063   -5.987  1.00 83.94 51  B 1 
ATOM 1686 C CG  . PHE B 2 51  ? -2.786  8.300   -6.637  1.00 85.16 51  B 1 
ATOM 1687 C CD1 . PHE B 2 51  ? -3.378  7.197   -5.988  1.00 83.87 51  B 1 
ATOM 1688 C CD2 . PHE B 2 51  ? -3.311  8.728   -7.875  1.00 84.11 51  B 1 
ATOM 1689 C CE1 . PHE B 2 51  ? -4.470  6.534   -6.553  1.00 83.95 51  B 1 
ATOM 1690 C CE2 . PHE B 2 51  ? -4.401  8.070   -8.448  1.00 83.46 51  B 1 
ATOM 1691 C CZ  . PHE B 2 51  ? -4.982  6.968   -7.788  1.00 84.25 51  B 1 
ATOM 1692 N N   . ASP B 2 52  ? -2.909  9.279   -3.117  1.00 82.15 52  B 1 
ATOM 1693 C CA  . ASP B 2 52  ? -3.859  8.854   -2.094  1.00 81.81 52  B 1 
ATOM 1694 C C   . ASP B 2 52  ? -4.564  10.042  -1.429  1.00 83.04 52  B 1 
ATOM 1695 O O   . ASP B 2 52  ? -5.784  10.017  -1.264  1.00 82.29 52  B 1 
ATOM 1696 C CB  . ASP B 2 52  ? -3.145  7.988   -1.049  1.00 79.21 52  B 1 
ATOM 1697 C CG  . ASP B 2 52  ? -2.877  6.556   -1.524  1.00 75.04 52  B 1 
ATOM 1698 O OD1 . ASP B 2 52  ? -3.368  6.176   -2.613  1.00 70.95 52  B 1 
ATOM 1699 O OD2 . ASP B 2 52  ? -2.263  5.790   -0.753  1.00 70.94 52  B 1 
ATOM 1700 N N   . ARG B 2 53  ? -3.842  11.114  -1.129  1.00 82.05 53  B 1 
ATOM 1701 C CA  . ARG B 2 53  ? -4.400  12.343  -0.547  1.00 82.90 53  B 1 
ATOM 1702 C C   . ARG B 2 53  ? -5.468  12.988  -1.445  1.00 84.80 53  B 1 
ATOM 1703 O O   . ARG B 2 53  ? -6.413  13.579  -0.927  1.00 84.31 53  B 1 
ATOM 1704 C CB  . ARG B 2 53  ? -3.251  13.306  -0.215  1.00 81.18 53  B 1 
ATOM 1705 C CG  . ARG B 2 53  ? -3.737  14.590  0.473   1.00 73.80 53  B 1 
ATOM 1706 C CD  . ARG B 2 53  ? -2.579  15.531  0.847   1.00 70.93 53  B 1 
ATOM 1707 N NE  . ARG B 2 53  ? -1.946  15.167  2.123   1.00 63.62 53  B 1 
ATOM 1708 C CZ  . ARG B 2 53  ? -0.926  15.791  2.696   1.00 57.71 53  B 1 
ATOM 1709 N NH1 . ARG B 2 53  ? -0.315  16.769  2.098   1.00 54.77 53  B 1 
ATOM 1710 N NH2 . ARG B 2 53  ? -0.508  15.446  3.882   1.00 50.92 53  B 1 
ATOM 1711 N N   . ALA B 2 54  ? -5.334  12.888  -2.762  1.00 85.39 54  B 1 
ATOM 1712 C CA  . ALA B 2 54  ? -6.301  13.441  -3.703  1.00 86.38 54  B 1 
ATOM 1713 C C   . ALA B 2 54  ? -7.451  12.465  -4.023  1.00 87.30 54  B 1 
ATOM 1714 O O   . ALA B 2 54  ? -8.616  12.860  -4.095  1.00 85.92 54  B 1 
ATOM 1715 C CB  . ALA B 2 54  ? -5.548  13.853  -4.973  1.00 85.65 54  B 1 
ATOM 1716 N N   . PHE B 2 55  ? -7.134  11.180  -4.218  1.00 85.79 55  B 1 
ATOM 1717 C CA  . PHE B 2 55  ? -8.075  10.171  -4.710  1.00 86.71 55  B 1 
ATOM 1718 C C   . PHE B 2 55  ? -8.968  9.586   -3.610  1.00 87.33 55  B 1 
ATOM 1719 O O   . PHE B 2 55  ? -10.188 9.532   -3.772  1.00 87.35 55  B 1 
ATOM 1720 C CB  . PHE B 2 55  ? -7.265  9.064   -5.415  1.00 86.09 55  B 1 
ATOM 1721 C CG  . PHE B 2 55  ? -8.097  7.898   -5.884  1.00 86.58 55  B 1 
ATOM 1722 C CD1 . PHE B 2 55  ? -8.032  6.657   -5.213  1.00 84.11 55  B 1 
ATOM 1723 C CD2 . PHE B 2 55  ? -8.947  8.039   -6.994  1.00 83.97 55  B 1 
ATOM 1724 C CE1 . PHE B 2 55  ? -8.805  5.574   -5.652  1.00 83.63 55  B 1 
ATOM 1725 C CE2 . PHE B 2 55  ? -9.724  6.954   -7.431  1.00 82.93 55  B 1 
ATOM 1726 C CZ  . PHE B 2 55  ? -9.643  5.728   -6.759  1.00 84.40 55  B 1 
ATOM 1727 N N   . LEU B 2 56  ? -8.390  9.168   -2.479  1.00 86.04 56  B 1 
ATOM 1728 C CA  . LEU B 2 56  ? -9.115  8.430   -1.447  1.00 86.05 56  B 1 
ATOM 1729 C C   . LEU B 2 56  ? -10.230 9.246   -0.774  1.00 87.48 56  B 1 
ATOM 1730 O O   . LEU B 2 56  ? -11.329 8.706   -0.636  1.00 87.31 56  B 1 
ATOM 1731 C CB  . LEU B 2 56  ? -8.157  7.837   -0.400  1.00 84.00 56  B 1 
ATOM 1732 C CG  . LEU B 2 56  ? -7.192  6.751   -0.910  1.00 81.83 56  B 1 
ATOM 1733 C CD1 . LEU B 2 56  ? -6.305  6.289   0.247   1.00 78.36 56  B 1 
ATOM 1734 C CD2 . LEU B 2 56  ? -7.929  5.536   -1.464  1.00 78.14 56  B 1 
ATOM 1735 N N   . PRO B 2 57  ? -10.056 10.538  -0.405  1.00 87.66 57  B 1 
ATOM 1736 C CA  . PRO B 2 57  ? -11.126 11.313  0.217   1.00 88.66 57  B 1 
ATOM 1737 C C   . PRO B 2 57  ? -12.348 11.472  -0.694  1.00 89.94 57  B 1 
ATOM 1738 O O   . PRO B 2 57  ? -13.484 11.317  -0.246  1.00 89.73 57  B 1 
ATOM 1739 C CB  . PRO B 2 57  ? -10.515 12.671  0.557   1.00 87.51 57  B 1 
ATOM 1740 C CG  . PRO B 2 57  ? -9.021  12.385  0.642   1.00 85.19 57  B 1 
ATOM 1741 C CD  . PRO B 2 57  ? -8.828  11.306  -0.414  1.00 87.09 57  B 1 
ATOM 1742 N N   . ALA B 2 58  ? -12.127 11.717  -1.988  1.00 91.86 58  B 1 
ATOM 1743 C CA  . ALA B 2 58  ? -13.205 11.836  -2.961  1.00 92.35 58  B 1 
ATOM 1744 C C   . ALA B 2 58  ? -13.957 10.511  -3.148  1.00 92.74 58  B 1 
ATOM 1745 O O   . ALA B 2 58  ? -15.187 10.471  -3.092  1.00 91.86 58  B 1 
ATOM 1746 C CB  . ALA B 2 58  ? -12.600 12.339  -4.287  1.00 92.01 58  B 1 
ATOM 1747 N N   . LEU B 2 59  ? -13.218 9.400   -3.295  1.00 90.70 59  B 1 
ATOM 1748 C CA  . LEU B 2 59  ? -13.788 8.065   -3.435  1.00 90.60 59  B 1 
ATOM 1749 C C   . LEU B 2 59  ? -14.598 7.669   -2.199  1.00 90.87 59  B 1 
ATOM 1750 O O   . LEU B 2 59  ? -15.755 7.270   -2.329  1.00 90.38 59  B 1 
ATOM 1751 C CB  . LEU B 2 59  ? -12.652 7.071   -3.708  1.00 89.69 59  B 1 
ATOM 1752 C CG  . LEU B 2 59  ? -13.141 5.618   -3.880  1.00 88.12 59  B 1 
ATOM 1753 C CD1 . LEU B 2 59  ? -13.981 5.435   -5.139  1.00 84.38 59  B 1 
ATOM 1754 C CD2 . LEU B 2 59  ? -11.931 4.690   -3.943  1.00 83.71 59  B 1 
ATOM 1755 N N   . TYR B 2 60  ? -14.037 7.800   -0.996  1.00 90.60 60  B 1 
ATOM 1756 C CA  . TYR B 2 60  ? -14.698 7.381   0.242   1.00 90.37 60  B 1 
ATOM 1757 C C   . TYR B 2 60  ? -15.931 8.228   0.551   1.00 91.25 60  B 1 
ATOM 1758 O O   . TYR B 2 60  ? -16.938 7.677   0.999   1.00 90.82 60  B 1 
ATOM 1759 C CB  . TYR B 2 60  ? -13.700 7.399   1.404   1.00 88.49 60  B 1 
ATOM 1760 C CG  . TYR B 2 60  ? -12.549 6.404   1.327   1.00 87.20 60  B 1 
ATOM 1761 C CD1 . TYR B 2 60  ? -12.577 5.292   0.461   1.00 83.54 60  B 1 
ATOM 1762 C CD2 . TYR B 2 60  ? -11.441 6.595   2.164   1.00 83.63 60  B 1 
ATOM 1763 C CE1 . TYR B 2 60  ? -11.506 4.393   0.418   1.00 82.02 60  B 1 
ATOM 1764 C CE2 . TYR B 2 60  ? -10.365 5.697   2.134   1.00 81.73 60  B 1 
ATOM 1765 C CZ  . TYR B 2 60  ? -10.400 4.599   1.255   1.00 82.13 60  B 1 
ATOM 1766 O OH  . TYR B 2 60  ? -9.340  3.721   1.215   1.00 78.62 60  B 1 
ATOM 1767 N N   . SER B 2 61  ? -15.922 9.523   0.243   1.00 92.24 61  B 1 
ATOM 1768 C CA  . SER B 2 61  ? -17.095 10.390  0.399   1.00 92.71 61  B 1 
ATOM 1769 C C   . SER B 2 61  ? -18.241 9.970   -0.529  1.00 93.33 61  B 1 
ATOM 1770 O O   . SER B 2 61  ? -19.397 9.895   -0.104  1.00 92.49 61  B 1 
ATOM 1771 C CB  . SER B 2 61  ? -16.728 11.847  0.124   1.00 92.07 61  B 1 
ATOM 1772 O OG  . SER B 2 61  ? -15.708 12.274  1.015   1.00 79.23 61  B 1 
ATOM 1773 N N   . LEU B 2 62  ? -17.935 9.630   -1.785  1.00 93.79 62  B 1 
ATOM 1774 C CA  . LEU B 2 62  ? -18.926 9.133   -2.739  1.00 93.84 62  B 1 
ATOM 1775 C C   . LEU B 2 62  ? -19.512 7.785   -2.303  1.00 93.97 62  B 1 
ATOM 1776 O O   . LEU B 2 62  ? -20.733 7.598   -2.302  1.00 92.98 62  B 1 
ATOM 1777 C CB  . LEU B 2 62  ? -18.271 9.046   -4.129  1.00 93.27 62  B 1 
ATOM 1778 C CG  . LEU B 2 62  ? -19.220 8.579   -5.246  1.00 87.03 62  B 1 
ATOM 1779 C CD1 . LEU B 2 62  ? -20.327 9.597   -5.522  1.00 79.78 62  B 1 
ATOM 1780 C CD2 . LEU B 2 62  ? -18.439 8.339   -6.536  1.00 79.25 62  B 1 
ATOM 1781 N N   . LEU B 2 63  ? -18.656 6.849   -1.898  1.00 93.24 63  B 1 
ATOM 1782 C CA  . LEU B 2 63  ? -19.067 5.525   -1.442  1.00 92.55 63  B 1 
ATOM 1783 C C   . LEU B 2 63  ? -19.870 5.580   -0.141  1.00 92.72 63  B 1 
ATOM 1784 O O   . LEU B 2 63  ? -20.804 4.794   0.019   1.00 91.47 63  B 1 
ATOM 1785 C CB  . LEU B 2 63  ? -17.841 4.611   -1.282  1.00 91.07 63  B 1 
ATOM 1786 C CG  . LEU B 2 63  ? -17.110 4.231   -2.586  1.00 88.37 63  B 1 
ATOM 1787 C CD1 . LEU B 2 63  ? -15.943 3.309   -2.230  1.00 84.74 63  B 1 
ATOM 1788 C CD2 . LEU B 2 63  ? -18.000 3.524   -3.595  1.00 85.04 63  B 1 
ATOM 1789 N N   . PHE B 2 64  ? -19.573 6.526   0.752   1.00 92.92 64  B 1 
ATOM 1790 C CA  . PHE B 2 64  ? -20.353 6.748   1.966   1.00 93.45 64  B 1 
ATOM 1791 C C   . PHE B 2 64  ? -21.798 7.109   1.640   1.00 93.79 64  B 1 
ATOM 1792 O O   . PHE B 2 64  ? -22.719 6.442   2.100   1.00 93.36 64  B 1 
ATOM 1793 C CB  . PHE B 2 64  ? -19.691 7.838   2.817   1.00 93.42 64  B 1 
ATOM 1794 C CG  . PHE B 2 64  ? -20.517 8.235   4.022   1.00 93.60 64  B 1 
ATOM 1795 C CD1 . PHE B 2 64  ? -21.202 9.470   4.052   1.00 91.55 64  B 1 
ATOM 1796 C CD2 . PHE B 2 64  ? -20.638 7.353   5.110   1.00 91.97 64  B 1 
ATOM 1797 C CE1 . PHE B 2 64  ? -21.978 9.815   5.165   1.00 91.18 64  B 1 
ATOM 1798 C CE2 . PHE B 2 64  ? -21.417 7.700   6.219   1.00 91.01 64  B 1 
ATOM 1799 C CZ  . PHE B 2 64  ? -22.085 8.932   6.252   1.00 91.61 64  B 1 
ATOM 1800 N N   . LEU B 2 65  ? -22.020 8.097   0.779   1.00 94.36 65  B 1 
ATOM 1801 C CA  . LEU B 2 65  ? -23.360 8.540   0.404   1.00 94.46 65  B 1 
ATOM 1802 C C   . LEU B 2 65  ? -24.152 7.438   -0.311  1.00 94.35 65  B 1 
ATOM 1803 O O   . LEU B 2 65  ? -25.277 7.122   0.075   1.00 93.09 65  B 1 
ATOM 1804 C CB  . LEU B 2 65  ? -23.247 9.798   -0.475  1.00 93.88 65  B 1 
ATOM 1805 C CG  . LEU B 2 65  ? -22.727 11.054  0.253   1.00 83.52 65  B 1 
ATOM 1806 C CD1 . LEU B 2 65  ? -22.491 12.167  -0.762  1.00 77.09 65  B 1 
ATOM 1807 C CD2 . LEU B 2 65  ? -23.718 11.549  1.303   1.00 76.69 65  B 1 
ATOM 1808 N N   . LEU B 2 66  ? -23.552 6.807   -1.337  1.00 93.82 66  B 1 
ATOM 1809 C CA  . LEU B 2 66  ? -24.215 5.764   -2.116  1.00 93.02 66  B 1 
ATOM 1810 C C   . LEU B 2 66  ? -24.465 4.492   -1.303  1.00 92.74 66  B 1 
ATOM 1811 O O   . LEU B 2 66  ? -25.553 3.903   -1.382  1.00 90.77 66  B 1 
ATOM 1812 C CB  . LEU B 2 66  ? -23.373 5.442   -3.361  1.00 91.94 66  B 1 
ATOM 1813 C CG  . LEU B 2 66  ? -23.277 6.579   -4.407  1.00 86.26 66  B 1 
ATOM 1814 C CD1 . LEU B 2 66  ? -22.359 6.126   -5.545  1.00 81.21 66  B 1 
ATOM 1815 C CD2 . LEU B 2 66  ? -24.640 6.937   -4.997  1.00 80.74 66  B 1 
ATOM 1816 N N   . GLY B 2 67  ? -23.494 4.073   -0.508  1.00 93.24 67  B 1 
ATOM 1817 C CA  . GLY B 2 67  ? -23.568 2.861   0.300   1.00 92.69 67  B 1 
ATOM 1818 C C   . GLY B 2 67  ? -24.566 2.984   1.446   1.00 92.97 67  B 1 
ATOM 1819 O O   . GLY B 2 67  ? -25.361 2.063   1.660   1.00 91.50 67  B 1 
ATOM 1820 N N   . LEU B 2 68  ? -24.610 4.131   2.138   1.00 93.86 68  B 1 
ATOM 1821 C CA  . LEU B 2 68  ? -25.552 4.359   3.231   1.00 93.75 68  B 1 
ATOM 1822 C C   . LEU B 2 68  ? -26.998 4.377   2.728   1.00 93.47 68  B 1 
ATOM 1823 O O   . LEU B 2 68  ? -27.857 3.680   3.277   1.00 91.80 68  B 1 
ATOM 1824 C CB  . LEU B 2 68  ? -25.176 5.670   3.955   1.00 92.68 68  B 1 
ATOM 1825 C CG  . LEU B 2 68  ? -25.971 5.904   5.249   1.00 86.43 68  B 1 
ATOM 1826 C CD1 . LEU B 2 68  ? -25.613 4.893   6.334   1.00 81.80 68  B 1 
ATOM 1827 C CD2 . LEU B 2 68  ? -25.680 7.305   5.790   1.00 81.18 68  B 1 
ATOM 1828 N N   . LEU B 2 69  ? -27.275 5.111   1.647   1.00 93.24 69  B 1 
ATOM 1829 C CA  . LEU B 2 69  ? -28.610 5.170   1.047   1.00 92.60 69  B 1 
ATOM 1830 C C   . LEU B 2 69  ? -29.046 3.809   0.490   1.00 91.91 69  B 1 
ATOM 1831 O O   . LEU B 2 69  ? -30.169 3.363   0.734   1.00 90.30 69  B 1 
ATOM 1832 C CB  . LEU B 2 69  ? -28.617 6.240   -0.062  1.00 92.06 69  B 1 
ATOM 1833 C CG  . LEU B 2 69  ? -28.504 7.693   0.440   1.00 85.29 69  B 1 
ATOM 1834 C CD1 . LEU B 2 69  ? -28.337 8.629   -0.748  1.00 78.59 69  B 1 
ATOM 1835 C CD2 . LEU B 2 69  ? -29.740 8.128   1.227   1.00 78.30 69  B 1 
ATOM 1836 N N   . GLY B 2 70  ? -28.163 3.131   -0.234  1.00 90.93 70  B 1 
ATOM 1837 C CA  . GLY B 2 70  ? -28.453 1.846   -0.858  1.00 90.28 70  B 1 
ATOM 1838 C C   . GLY B 2 70  ? -28.691 0.730   0.159   1.00 90.43 70  B 1 
ATOM 1839 O O   . GLY B 2 70  ? -29.747 0.101   0.145   1.00 88.93 70  B 1 
ATOM 1840 N N   . ASN B 2 71  ? -27.763 0.511   1.084   1.00 91.72 71  B 1 
ATOM 1841 C CA  . ASN B 2 71  ? -27.882 -0.545  2.096   1.00 91.14 71  B 1 
ATOM 1842 C C   . ASN B 2 71  ? -28.984 -0.240  3.114   1.00 90.89 71  B 1 
ATOM 1843 O O   . ASN B 2 71  ? -29.718 -1.147  3.505   1.00 88.99 71  B 1 
ATOM 1844 C CB  . ASN B 2 71  ? -26.517 -0.782  2.762   1.00 90.24 71  B 1 
ATOM 1845 C CG  . ASN B 2 71  ? -25.560 -1.467  1.801   1.00 88.72 71  B 1 
ATOM 1846 O OD1 . ASN B 2 71  ? -25.836 -2.547  1.305   1.00 79.72 71  B 1 
ATOM 1847 N ND2 . ASN B 2 71  ? -24.443 -0.852  1.489   1.00 79.55 71  B 1 
ATOM 1848 N N   . GLY B 2 72  ? -29.198 1.037   3.464   1.00 91.85 72  B 1 
ATOM 1849 C CA  . GLY B 2 72  ? -30.333 1.466   4.269   1.00 91.21 72  B 1 
ATOM 1850 C C   . GLY B 2 72  ? -31.679 1.136   3.617   1.00 91.09 72  B 1 
ATOM 1851 O O   . GLY B 2 72  ? -32.568 0.585   4.273   1.00 89.32 72  B 1 
ATOM 1852 N N   . ALA B 2 73  ? -31.832 1.362   2.311   1.00 90.59 73  B 1 
ATOM 1853 C CA  . ALA B 2 73  ? -33.025 0.986   1.561   1.00 89.55 73  B 1 
ATOM 1854 C C   . ALA B 2 73  ? -33.240 -0.538  1.531   1.00 89.20 73  B 1 
ATOM 1855 O O   . ALA B 2 73  ? -34.364 -1.005  1.725   1.00 87.31 73  B 1 
ATOM 1856 C CB  . ALA B 2 73  ? -32.939 1.571   0.151   1.00 87.85 73  B 1 
ATOM 1857 N N   . VAL B 2 74  ? -32.193 -1.337  1.337   1.00 89.33 74  B 1 
ATOM 1858 C CA  . VAL B 2 74  ? -32.269 -2.803  1.381   1.00 88.50 74  B 1 
ATOM 1859 C C   . VAL B 2 74  ? -32.737 -3.283  2.752   1.00 88.35 74  B 1 
ATOM 1860 O O   . VAL B 2 74  ? -33.694 -4.067  2.831   1.00 87.30 74  B 1 
ATOM 1861 C CB  . VAL B 2 74  ? -30.923 -3.460  1.010   1.00 87.58 74  B 1 
ATOM 1862 C CG1 . VAL B 2 74  ? -30.921 -4.979  1.229   1.00 82.68 74  B 1 
ATOM 1863 C CG2 . VAL B 2 74  ? -30.606 -3.226  -0.467  1.00 83.55 74  B 1 
ATOM 1864 N N   . ALA B 2 75  ? -32.129 -2.787  3.826   1.00 89.59 75  B 1 
ATOM 1865 C CA  . ALA B 2 75  ? -32.502 -3.135  5.190   1.00 89.01 75  B 1 
ATOM 1866 C C   . ALA B 2 75  ? -33.967 -2.764  5.478   1.00 88.96 75  B 1 
ATOM 1867 O O   . ALA B 2 75  ? -34.733 -3.604  5.952   1.00 87.24 75  B 1 
ATOM 1868 C CB  . ALA B 2 75  ? -31.525 -2.459  6.153   1.00 88.23 75  B 1 
ATOM 1869 N N   . ALA B 2 76  ? -34.409 -1.565  5.106   1.00 89.52 76  B 1 
ATOM 1870 C CA  . ALA B 2 76  ? -35.789 -1.119  5.276   1.00 89.01 76  B 1 
ATOM 1871 C C   . ALA B 2 76  ? -36.797 -2.014  4.529   1.00 88.35 76  B 1 
ATOM 1872 O O   . ALA B 2 76  ? -37.828 -2.400  5.083   1.00 86.30 76  B 1 
ATOM 1873 C CB  . ALA B 2 76  ? -35.887 0.339   4.815   1.00 88.27 76  B 1 
ATOM 1874 N N   . VAL B 2 77  ? -36.512 -2.408  3.282   1.00 88.30 77  B 1 
ATOM 1875 C CA  . VAL B 2 77  ? -37.388 -3.296  2.490   1.00 87.13 77  B 1 
ATOM 1876 C C   . VAL B 2 77  ? -37.446 -4.712  3.062   1.00 86.24 77  B 1 
ATOM 1877 O O   . VAL B 2 77  ? -38.503 -5.357  3.002   1.00 84.39 77  B 1 
ATOM 1878 C CB  . VAL B 2 77  ? -36.938 -3.319  1.018   1.00 86.27 77  B 1 
ATOM 1879 C CG1 . VAL B 2 77  ? -37.640 -4.397  0.187   1.00 80.54 77  B 1 
ATOM 1880 C CG2 . VAL B 2 77  ? -37.243 -1.971  0.350   1.00 81.42 77  B 1 
ATOM 1881 N N   . LEU B 2 78  ? -36.343 -5.227  3.593   1.00 86.90 78  B 1 
ATOM 1882 C CA  . LEU B 2 78  ? -36.305 -6.565  4.182   1.00 85.90 78  B 1 
ATOM 1883 C C   . LEU B 2 78  ? -36.981 -6.605  5.554   1.00 84.99 78  B 1 
ATOM 1884 O O   . LEU B 2 78  ? -37.771 -7.528  5.808   1.00 82.57 78  B 1 
ATOM 1885 C CB  . LEU B 2 78  ? -34.844 -7.070  4.237   1.00 85.14 78  B 1 
ATOM 1886 C CG  . LEU B 2 78  ? -34.239 -7.397  2.853   1.00 83.95 78  B 1 
ATOM 1887 C CD1 . LEU B 2 78  ? -32.771 -7.776  2.996   1.00 80.39 78  B 1 
ATOM 1888 C CD2 . LEU B 2 78  ? -34.942 -8.580  2.170   1.00 80.56 78  B 1 
ATOM 1889 N N   . LEU B 2 79  ? -36.783 -5.592  6.394   1.00 86.80 79  B 1 
ATOM 1890 C CA  . LEU B 2 79  ? -37.358 -5.492  7.745   1.00 86.27 79  B 1 
ATOM 1891 C C   . LEU B 2 79  ? -38.839 -5.093  7.749   1.00 84.22 79  B 1 
ATOM 1892 O O   . LEU B 2 79  ? -39.580 -5.497  8.640   1.00 79.43 79  B 1 
ATOM 1893 C CB  . LEU B 2 79  ? -36.533 -4.483  8.565   1.00 85.88 79  B 1 
ATOM 1894 C CG  . LEU B 2 79  ? -35.099 -4.948  8.889   1.00 84.33 79  B 1 
ATOM 1895 C CD1 . LEU B 2 79  ? -34.326 -3.800  9.533   1.00 79.79 79  B 1 
ATOM 1896 C CD2 . LEU B 2 79  ? -35.093 -6.144  9.846   1.00 79.42 79  B 1 
ATOM 1897 N N   . SER B 2 80  ? -39.314 -4.366  6.731   1.00 85.79 80  B 1 
ATOM 1898 C CA  . SER B 2 80  ? -40.735 -3.999  6.607   1.00 83.54 80  B 1 
ATOM 1899 C C   . SER B 2 80  ? -41.667 -5.190  6.322   1.00 81.20 80  B 1 
ATOM 1900 O O   . SER B 2 80  ? -42.892 -5.056  6.348   1.00 74.88 80  B 1 
ATOM 1901 C CB  . SER B 2 80  ? -40.938 -2.931  5.536   1.00 81.68 80  B 1 
ATOM 1902 O OG  . SER B 2 80  ? -40.531 -3.394  4.268   1.00 71.87 80  B 1 
ATOM 1903 N N   . ARG B 2 81  ? -41.120 -6.381  6.060   1.00 79.86 81  B 1 
ATOM 1904 C CA  . ARG B 2 81  ? -41.912 -7.584  5.821   1.00 76.73 81  B 1 
ATOM 1905 C C   . ARG B 2 81  ? -42.497 -8.095  7.133   1.00 75.61 81  B 1 
ATOM 1906 O O   . ARG B 2 81  ? -41.778 -8.414  8.060   1.00 68.97 81  B 1 
ATOM 1907 C CB  . ARG B 2 81  ? -41.071 -8.683  5.156   1.00 71.42 81  B 1 
ATOM 1908 C CG  . ARG B 2 81  ? -40.484 -8.234  3.824   1.00 64.20 81  B 1 
ATOM 1909 C CD  . ARG B 2 81  ? -39.669 -9.383  3.226   1.00 61.48 81  B 1 
ATOM 1910 N NE  . ARG B 2 81  ? -38.967 -8.971  2.004   1.00 55.28 81  B 1 
ATOM 1911 C CZ  . ARG B 2 81  ? -38.265 -9.768  1.223   1.00 50.32 81  B 1 
ATOM 1912 N NH1 . ARG B 2 81  ? -38.182 -11.053 1.423   1.00 47.48 81  B 1 
ATOM 1913 N NH2 . ARG B 2 81  ? -37.596 -9.275  0.213   1.00 44.40 81  B 1 
ATOM 1914 N N   . ARG B 2 82  ? -43.814 -8.288  7.154   1.00 74.00 82  B 1 
ATOM 1915 C CA  . ARG B 2 82  ? -44.501 -8.971  8.267   1.00 72.93 82  B 1 
ATOM 1916 C C   . ARG B 2 82  ? -44.353 -10.495 8.232   1.00 74.01 82  B 1 
ATOM 1917 O O   . ARG B 2 82  ? -44.641 -11.160 9.219   1.00 69.17 82  B 1 
ATOM 1918 C CB  . ARG B 2 82  ? -45.982 -8.585  8.289   1.00 67.19 82  B 1 
ATOM 1919 C CG  . ARG B 2 82  ? -46.197 -7.104  8.633   1.00 59.84 82  B 1 
ATOM 1920 C CD  . ARG B 2 82  ? -47.695 -6.830  8.807   1.00 54.76 82  B 1 
ATOM 1921 N NE  . ARG B 2 82  ? -47.952 -5.430  9.182   1.00 46.14 82  B 1 
ATOM 1922 C CZ  . ARG B 2 82  ? -49.132 -4.907  9.516   1.00 40.39 82  B 1 
ATOM 1923 N NH1 . ARG B 2 82  ? -50.223 -5.630  9.505   1.00 35.57 82  B 1 
ATOM 1924 N NH2 . ARG B 2 82  ? -49.225 -3.668  9.876   1.00 33.66 82  B 1 
ATOM 1925 N N   . THR B 2 83  ? -43.988 -11.061 7.084   1.00 75.23 83  B 1 
ATOM 1926 C CA  . THR B 2 83  ? -43.781 -12.502 6.901   1.00 75.15 83  B 1 
ATOM 1927 C C   . THR B 2 83  ? -42.350 -12.886 7.227   1.00 76.35 83  B 1 
ATOM 1928 O O   . THR B 2 83  ? -41.434 -12.107 6.958   1.00 71.88 83  B 1 
ATOM 1929 C CB  . THR B 2 83  ? -44.121 -12.935 5.470   1.00 70.94 83  B 1 
ATOM 1930 O OG1 . THR B 2 83  ? -43.415 -12.153 4.538   1.00 62.02 83  B 1 
ATOM 1931 C CG2 . THR B 2 83  ? -45.610 -12.774 5.169   1.00 60.78 83  B 1 
ATOM 1932 N N   . ALA B 2 84  ? -42.157 -14.113 7.714   1.00 74.76 84  B 1 
ATOM 1933 C CA  . ALA B 2 84  ? -40.833 -14.665 7.962   1.00 75.29 84  B 1 
ATOM 1934 C C   . ALA B 2 84  ? -39.951 -14.581 6.702   1.00 77.21 84  B 1 
ATOM 1935 O O   . ALA B 2 84  ? -40.384 -14.884 5.585   1.00 74.20 84  B 1 
ATOM 1936 C CB  . ALA B 2 84  ? -40.970 -16.107 8.461   1.00 70.48 84  B 1 
ATOM 1937 N N   . LEU B 2 85  ? -38.706 -14.151 6.892   1.00 76.49 85  B 1 
ATOM 1938 C CA  . LEU B 2 85  ? -37.718 -14.063 5.828   1.00 78.01 85  B 1 
ATOM 1939 C C   . LEU B 2 85  ? -37.292 -15.469 5.385   1.00 79.20 85  B 1 
ATOM 1940 O O   . LEU B 2 85  ? -37.173 -16.381 6.204   1.00 76.97 85  B 1 
ATOM 1941 C CB  . LEU B 2 85  ? -36.516 -13.232 6.308   1.00 76.23 85  B 1 
ATOM 1942 C CG  . LEU B 2 85  ? -36.835 -11.751 6.576   1.00 73.66 85  B 1 
ATOM 1943 C CD1 . LEU B 2 85  ? -35.618 -11.057 7.193   1.00 70.49 85  B 1 
ATOM 1944 C CD2 . LEU B 2 85  ? -37.194 -10.994 5.296   1.00 70.96 85  B 1 
ATOM 1945 N N   . SER B 2 86  ? -37.046 -15.644 4.079   1.00 80.08 86  B 1 
ATOM 1946 C CA  . SER B 2 86  ? -36.398 -16.859 3.596   1.00 80.76 86  B 1 
ATOM 1947 C C   . SER B 2 86  ? -34.945 -16.937 4.090   1.00 82.43 86  B 1 
ATOM 1948 O O   . SER B 2 86  ? -34.377 -15.927 4.494   1.00 81.32 86  B 1 
ATOM 1949 C CB  . SER B 2 86  ? -36.464 -16.935 2.063   1.00 78.21 86  B 1 
ATOM 1950 O OG  . SER B 2 86  ? -35.658 -15.960 1.444   1.00 71.43 86  B 1 
ATOM 1951 N N   . SER B 2 87  ? -34.317 -18.118 4.015   1.00 80.72 87  B 1 
ATOM 1952 C CA  . SER B 2 87  ? -32.895 -18.284 4.345   1.00 81.89 87  B 1 
ATOM 1953 C C   . SER B 2 87  ? -32.012 -17.312 3.556   1.00 83.48 87  B 1 
ATOM 1954 O O   . SER B 2 87  ? -31.205 -16.588 4.140   1.00 82.34 87  B 1 
ATOM 1955 C CB  . SER B 2 87  ? -32.446 -19.722 4.065   1.00 79.69 87  B 1 
ATOM 1956 O OG  . SER B 2 87  ? -32.806 -20.131 2.761   1.00 69.57 87  B 1 
ATOM 1957 N N   . THR B 2 88  ? -32.237 -17.202 2.250   1.00 81.26 88  B 1 
ATOM 1958 C CA  . THR B 2 88  ? -31.508 -16.274 1.380   1.00 81.41 88  B 1 
ATOM 1959 C C   . THR B 2 88  ? -31.771 -14.817 1.758   1.00 82.84 88  B 1 
ATOM 1960 O O   . THR B 2 88  ? -30.821 -14.046 1.826   1.00 82.68 88  B 1 
ATOM 1961 C CB  . THR B 2 88  ? -31.868 -16.501 -0.090  1.00 79.83 88  B 1 
ATOM 1962 O OG1 . THR B 2 88  ? -31.573 -17.833 -0.427  1.00 74.06 88  B 1 
ATOM 1963 C CG2 . THR B 2 88  ? -31.084 -15.626 -1.061  1.00 72.49 88  B 1 
ATOM 1964 N N   . ASP B 2 89  ? -33.009 -14.422 2.044   1.00 84.25 89  B 1 
ATOM 1965 C CA  . ASP B 2 89  ? -33.316 -13.046 2.459   1.00 84.40 89  B 1 
ATOM 1966 C C   . ASP B 2 89  ? -32.661 -12.706 3.810   1.00 86.26 89  B 1 
ATOM 1967 O O   . ASP B 2 89  ? -32.261 -11.570 4.012   1.00 85.97 89  B 1 
ATOM 1968 C CB  . ASP B 2 89  ? -34.830 -12.827 2.593   1.00 82.69 89  B 1 
ATOM 1969 C CG  . ASP B 2 89  ? -35.633 -12.876 1.291   1.00 79.26 89  B 1 
ATOM 1970 O OD1 . ASP B 2 89  ? -35.323 -12.163 0.322   1.00 74.52 89  B 1 
ATOM 1971 O OD2 . ASP B 2 89  ? -36.705 -13.540 1.299   1.00 74.02 89  B 1 
ATOM 1972 N N   . THR B 2 90  ? -32.545 -13.682 4.722   1.00 87.09 90  B 1 
ATOM 1973 C CA  . THR B 2 90  ? -31.850 -13.498 6.000   1.00 88.27 90  B 1 
ATOM 1974 C C   . THR B 2 90  ? -30.360 -13.273 5.782   1.00 89.33 90  B 1 
ATOM 1975 O O   . THR B 2 90  ? -29.819 -12.301 6.302   1.00 88.88 90  B 1 
ATOM 1976 C CB  . THR B 2 90  ? -32.078 -14.689 6.944   1.00 87.45 90  B 1 
ATOM 1977 O OG1 . THR B 2 90  ? -33.455 -14.924 7.108   1.00 79.46 90  B 1 
ATOM 1978 C CG2 . THR B 2 90  ? -31.503 -14.438 8.339   1.00 78.93 90  B 1 
ATOM 1979 N N   . PHE B 2 91  ? -29.699 -14.096 4.957   1.00 87.61 91  B 1 
ATOM 1980 C CA  . PHE B 2 91  ? -28.284 -13.876 4.632   1.00 88.78 91  B 1 
ATOM 1981 C C   . PHE B 2 91  ? -28.040 -12.532 3.924   1.00 89.53 91  B 1 
ATOM 1982 O O   . PHE B 2 91  ? -27.084 -11.840 4.252   1.00 89.38 91  B 1 
ATOM 1983 C CB  . PHE B 2 91  ? -27.758 -15.029 3.774   1.00 88.82 91  B 1 
ATOM 1984 C CG  . PHE B 2 91  ? -27.645 -16.367 4.475   1.00 89.05 91  B 1 
ATOM 1985 C CD1 . PHE B 2 91  ? -26.932 -16.473 5.682   1.00 86.28 91  B 1 
ATOM 1986 C CD2 . PHE B 2 91  ? -28.205 -17.522 3.905   1.00 86.74 91  B 1 
ATOM 1987 C CE1 . PHE B 2 91  ? -26.790 -17.715 6.320   1.00 85.81 91  B 1 
ATOM 1988 C CE2 . PHE B 2 91  ? -28.061 -18.761 4.527   1.00 85.65 91  B 1 
ATOM 1989 C CZ  . PHE B 2 91  ? -27.358 -18.866 5.742   1.00 87.28 91  B 1 
ATOM 1990 N N   . LEU B 2 92  ? -28.927 -12.113 3.009   1.00 86.26 92  B 1 
ATOM 1991 C CA  . LEU B 2 92  ? -28.843 -10.803 2.351   1.00 86.38 92  B 1 
ATOM 1992 C C   . LEU B 2 92  ? -29.062 -9.637  3.327   1.00 87.25 92  B 1 
ATOM 1993 O O   . LEU B 2 92  ? -28.461 -8.586  3.146   1.00 86.76 92  B 1 
ATOM 1994 C CB  . LEU B 2 92  ? -29.864 -10.722 1.203   1.00 85.06 92  B 1 
ATOM 1995 C CG  . LEU B 2 92  ? -29.565 -11.628 -0.005  1.00 82.38 92  B 1 
ATOM 1996 C CD1 . LEU B 2 92  ? -30.720 -11.533 -1.012  1.00 77.77 92  B 1 
ATOM 1997 C CD2 . LEU B 2 92  ? -28.272 -11.254 -0.725  1.00 78.27 92  B 1 
ATOM 1998 N N   . LEU B 2 93  ? -29.874 -9.805  4.371   1.00 89.01 93  B 1 
ATOM 1999 C CA  . LEU B 2 93  ? -30.031 -8.810  5.429   1.00 89.72 93  B 1 
ATOM 2000 C C   . LEU B 2 93  ? -28.736 -8.672  6.239   1.00 90.45 93  B 1 
ATOM 2001 O O   . LEU B 2 93  ? -28.290 -7.554  6.461   1.00 90.14 93  B 1 
ATOM 2002 C CB  . LEU B 2 93  ? -31.224 -9.181  6.323   1.00 89.33 93  B 1 
ATOM 2003 C CG  . LEU B 2 93  ? -31.466 -8.203  7.489   1.00 87.92 93  B 1 
ATOM 2004 C CD1 . LEU B 2 93  ? -31.842 -6.806  7.005   1.00 84.22 93  B 1 
ATOM 2005 C CD2 . LEU B 2 93  ? -32.603 -8.727  8.372   1.00 83.64 93  B 1 
ATOM 2006 N N   . HIS B 2 94  ? -28.123 -9.787  6.641   1.00 91.71 94  B 1 
ATOM 2007 C CA  . HIS B 2 94  ? -26.833 -9.760  7.342   1.00 92.06 94  B 1 
ATOM 2008 C C   . HIS B 2 94  ? -25.722 -9.151  6.480   1.00 92.33 94  B 1 
ATOM 2009 O O   . HIS B 2 94  ? -24.921 -8.384  6.996   1.00 91.57 94  B 1 
ATOM 2010 C CB  . HIS B 2 94  ? -26.462 -11.176 7.807   1.00 92.16 94  B 1 
ATOM 2011 C CG  . HIS B 2 94  ? -27.201 -11.599 9.045   1.00 91.76 94  B 1 
ATOM 2012 N ND1 . HIS B 2 94  ? -26.786 -11.367 10.341  1.00 81.01 94  B 1 
ATOM 2013 C CD2 . HIS B 2 94  ? -28.388 -12.271 9.132   1.00 82.08 94  B 1 
ATOM 2014 C CE1 . HIS B 2 94  ? -27.705 -11.897 11.173  1.00 83.80 94  B 1 
ATOM 2015 N NE2 . HIS B 2 94  ? -28.690 -12.448 10.475  1.00 85.79 94  B 1 
ATOM 2016 N N   . LEU B 2 95  ? -25.709 -9.407  5.165   1.00 90.88 95  B 1 
ATOM 2017 C CA  . LEU B 2 95  ? -24.786 -8.773  4.224   1.00 90.84 95  B 1 
ATOM 2018 C C   . LEU B 2 95  ? -24.997 -7.249  4.176   1.00 90.90 95  B 1 
ATOM 2019 O O   . LEU B 2 95  ? -24.030 -6.507  4.301   1.00 90.26 95  B 1 
ATOM 2020 C CB  . LEU B 2 95  ? -24.953 -9.425  2.845   1.00 90.30 95  B 1 
ATOM 2021 C CG  . LEU B 2 95  ? -23.999 -8.882  1.762   1.00 87.67 95  B 1 
ATOM 2022 C CD1 . LEU B 2 95  ? -22.537 -9.142  2.105   1.00 83.36 95  B 1 
ATOM 2023 C CD2 . LEU B 2 95  ? -24.295 -9.571  0.426   1.00 82.89 95  B 1 
ATOM 2024 N N   . ALA B 2 96  ? -26.236 -6.770  4.082   1.00 91.69 96  B 1 
ATOM 2025 C CA  . ALA B 2 96  ? -26.534 -5.338  4.093   1.00 91.28 96  B 1 
ATOM 2026 C C   . ALA B 2 96  ? -26.117 -4.656  5.406   1.00 91.67 96  B 1 
ATOM 2027 O O   . ALA B 2 96  ? -25.669 -3.515  5.390   1.00 90.50 96  B 1 
ATOM 2028 C CB  . ALA B 2 96  ? -28.031 -5.138  3.810   1.00 90.59 96  B 1 
ATOM 2029 N N   . VAL B 2 97  ? -26.239 -5.343  6.550   1.00 92.80 97  B 1 
ATOM 2030 C CA  . VAL B 2 97  ? -25.752 -4.844  7.841   1.00 92.84 97  B 1 
ATOM 2031 C C   . VAL B 2 97  ? -24.227 -4.741  7.837   1.00 92.57 97  B 1 
ATOM 2032 O O   . VAL B 2 97  ? -23.699 -3.701  8.220   1.00 91.20 97  B 1 
ATOM 2033 C CB  . VAL B 2 97  ? -26.250 -5.712  9.006   1.00 92.28 97  B 1 
ATOM 2034 C CG1 . VAL B 2 97  ? -25.608 -5.341  10.347  1.00 87.56 97  B 1 
ATOM 2035 C CG2 . VAL B 2 97  ? -27.773 -5.556  9.186   1.00 88.05 97  B 1 
ATOM 2036 N N   . ALA B 2 98  ? -23.513 -5.771  7.362   1.00 92.21 98  B 1 
ATOM 2037 C CA  . ALA B 2 98  ? -22.059 -5.755  7.269   1.00 91.40 98  B 1 
ATOM 2038 C C   . ALA B 2 98  ? -21.557 -4.624  6.350   1.00 91.19 98  B 1 
ATOM 2039 O O   . ALA B 2 98  ? -20.684 -3.846  6.753   1.00 89.50 98  B 1 
ATOM 2040 C CB  . ALA B 2 98  ? -21.584 -7.135  6.789   1.00 90.79 98  B 1 
ATOM 2041 N N   . ASP B 2 99  ? -22.175 -4.456  5.179   1.00 91.94 99  B 1 
ATOM 2042 C CA  . ASP B 2 99  ? -21.855 -3.380  4.239   1.00 91.18 99  B 1 
ATOM 2043 C C   . ASP B 2 99  ? -22.114 -1.993  4.848   1.00 91.06 99  B 1 
ATOM 2044 O O   . ASP B 2 99  ? -21.313 -1.079  4.689   1.00 89.52 99  B 1 
ATOM 2045 C CB  . ASP B 2 99  ? -22.682 -3.551  2.954   1.00 90.38 99  B 1 
ATOM 2046 C CG  . ASP B 2 99  ? -22.270 -4.726  2.053   1.00 88.46 99  B 1 
ATOM 2047 O OD1 . ASP B 2 99  ? -21.163 -5.271  2.228   1.00 84.27 99  B 1 
ATOM 2048 O OD2 . ASP B 2 99  ? -23.058 -5.048  1.125   1.00 84.47 99  B 1 
ATOM 2049 N N   . THR B 2 100 ? -23.205 -1.822  5.615   1.00 92.46 100 B 1 
ATOM 2050 C CA  . THR B 2 100 ? -23.517 -0.566  6.304   1.00 92.32 100 B 1 
ATOM 2051 C C   . THR B 2 100 ? -22.467 -0.230  7.362   1.00 91.95 100 B 1 
ATOM 2052 O O   . THR B 2 100 ? -22.030 0.911   7.448   1.00 90.12 100 B 1 
ATOM 2053 C CB  . THR B 2 100 ? -24.912 -0.606  6.949   1.00 91.83 100 B 1 
ATOM 2054 O OG1 . THR B 2 100 ? -25.896 -0.887  5.981   1.00 82.76 100 B 1 
ATOM 2055 C CG2 . THR B 2 100 ? -25.308 0.733   7.581   1.00 82.39 100 B 1 
ATOM 2056 N N   . LEU B 2 101 ? -22.026 -1.224  8.155   1.00 91.11 101 B 1 
ATOM 2057 C CA  . LEU B 2 101 ? -20.992 -1.029  9.175   1.00 90.13 101 B 1 
ATOM 2058 C C   . LEU B 2 101 ? -19.664 -0.569  8.558   1.00 89.56 101 B 1 
ATOM 2059 O O   . LEU B 2 101 ? -19.048 0.348   9.089   1.00 87.71 101 B 1 
ATOM 2060 C CB  . LEU B 2 101 ? -20.789 -2.324  9.976   1.00 89.32 101 B 1 
ATOM 2061 C CG  . LEU B 2 101 ? -21.940 -2.692  10.927  1.00 86.06 101 B 1 
ATOM 2062 C CD1 . LEU B 2 101 ? -21.676 -4.072  11.527  1.00 82.13 101 B 1 
ATOM 2063 C CD2 . LEU B 2 101 ? -22.081 -1.687  12.073  1.00 82.17 101 B 1 
ATOM 2064 N N   . LEU B 2 102 ? -19.257 -1.139  7.422   1.00 87.70 102 B 1 
ATOM 2065 C CA  . LEU B 2 102 ? -18.085 -0.663  6.690   1.00 87.01 102 B 1 
ATOM 2066 C C   . LEU B 2 102 ? -18.263 0.786   6.238   1.00 87.35 102 B 1 
ATOM 2067 O O   . LEU B 2 102 ? -17.417 1.631   6.503   1.00 86.48 102 B 1 
ATOM 2068 C CB  . LEU B 2 102 ? -17.814 -1.557  5.466   1.00 84.75 102 B 1 
ATOM 2069 C CG  . LEU B 2 102 ? -16.694 -1.006  4.563   1.00 83.56 102 B 1 
ATOM 2070 C CD1 . LEU B 2 102 ? -15.324 -1.077  5.250   1.00 77.39 102 B 1 
ATOM 2071 C CD2 . LEU B 2 102 ? -16.612 -1.777  3.254   1.00 77.37 102 B 1 
ATOM 2072 N N   . VAL B 2 103 ? -19.376 1.079   5.558   1.00 89.95 103 B 1 
ATOM 2073 C CA  . VAL B 2 103 ? -19.642 2.386   4.955   1.00 90.25 103 B 1 
ATOM 2074 C C   . VAL B 2 103 ? -19.640 3.501   6.006   1.00 90.13 103 B 1 
ATOM 2075 O O   . VAL B 2 103 ? -19.145 4.587   5.729   1.00 89.10 103 B 1 
ATOM 2076 C CB  . VAL B 2 103 ? -20.958 2.322   4.159   1.00 89.77 103 B 1 
ATOM 2077 C CG1 . VAL B 2 103 ? -21.461 3.696   3.747   1.00 83.76 103 B 1 
ATOM 2078 C CG2 . VAL B 2 103 ? -20.768 1.526   2.867   1.00 83.71 103 B 1 
ATOM 2079 N N   . LEU B 2 104 ? -20.090 3.225   7.231   1.00 90.40 104 B 1 
ATOM 2080 C CA  . LEU B 2 104 ? -20.032 4.173   8.343   1.00 90.43 104 B 1 
ATOM 2081 C C   . LEU B 2 104 ? -18.599 4.539   8.775   1.00 90.22 104 B 1 
ATOM 2082 O O   . LEU B 2 104 ? -18.399 5.599   9.362   1.00 88.63 104 B 1 
ATOM 2083 C CB  . LEU B 2 104 ? -20.811 3.602   9.545   1.00 90.30 104 B 1 
ATOM 2084 C CG  . LEU B 2 104 ? -22.341 3.602   9.373   1.00 88.05 104 B 1 
ATOM 2085 C CD1 . LEU B 2 104 ? -22.984 2.846   10.545  1.00 84.08 104 B 1 
ATOM 2086 C CD2 . LEU B 2 104 ? -22.923 5.012   9.343   1.00 84.12 104 B 1 
ATOM 2087 N N   . THR B 2 105 ? -17.605 3.703   8.471   1.00 88.38 105 B 1 
ATOM 2088 C CA  . THR B 2 105 ? -16.191 4.005   8.790   1.00 87.63 105 B 1 
ATOM 2089 C C   . THR B 2 105 ? -15.502 4.841   7.705   1.00 87.91 105 B 1 
ATOM 2090 O O   . THR B 2 105 ? -14.526 5.520   8.011   1.00 86.74 105 B 1 
ATOM 2091 C CB  . THR B 2 105 ? -15.371 2.745   9.072   1.00 85.92 105 B 1 
ATOM 2092 O OG1 . THR B 2 105 ? -15.156 1.964   7.923   1.00 80.06 105 B 1 
ATOM 2093 C CG2 . THR B 2 105 ? -16.010 1.857   10.138  1.00 78.97 105 B 1 
ATOM 2094 N N   . LEU B 2 106 ? -16.017 4.869   6.472   1.00 88.44 106 B 1 
ATOM 2095 C CA  . LEU B 2 106 ? -15.372 5.553   5.345   1.00 88.21 106 B 1 
ATOM 2096 C C   . LEU B 2 106 ? -15.087 7.050   5.574   1.00 88.31 106 B 1 
ATOM 2097 O O   . LEU B 2 106 ? -14.011 7.488   5.170   1.00 87.45 106 B 1 
ATOM 2098 C CB  . LEU B 2 106 ? -16.177 5.357   4.045   1.00 87.64 106 B 1 
ATOM 2099 C CG  . LEU B 2 106 ? -16.279 3.903   3.550   1.00 86.35 106 B 1 
ATOM 2100 C CD1 . LEU B 2 106 ? -17.142 3.858   2.296   1.00 83.69 106 B 1 
ATOM 2101 C CD2 . LEU B 2 106 ? -14.908 3.320   3.198   1.00 83.64 106 B 1 
ATOM 2102 N N   . PRO B 2 107 ? -15.955 7.853   6.244   1.00 89.79 107 B 1 
ATOM 2103 C CA  . PRO B 2 107 ? -15.636 9.251   6.545   1.00 89.85 107 B 1 
ATOM 2104 C C   . PRO B 2 107 ? -14.397 9.420   7.430   1.00 89.45 107 B 1 
ATOM 2105 O O   . PRO B 2 107 ? -13.641 10.370  7.237   1.00 87.92 107 B 1 
ATOM 2106 C CB  . PRO B 2 107 ? -16.879 9.822   7.236   1.00 89.65 107 B 1 
ATOM 2107 C CG  . PRO B 2 107 ? -18.006 8.926   6.738   1.00 88.60 107 B 1 
ATOM 2108 C CD  . PRO B 2 107 ? -17.330 7.572   6.628   1.00 90.93 107 B 1 
ATOM 2109 N N   . LEU B 2 108 ? -14.149 8.491   8.364   1.00 88.14 108 B 1 
ATOM 2110 C CA  . LEU B 2 108 ? -12.967 8.520   9.225   1.00 87.53 108 B 1 
ATOM 2111 C C   . LEU B 2 108 ? -11.696 8.336   8.392   1.00 86.42 108 B 1 
ATOM 2112 O O   . LEU B 2 108 ? -10.740 9.095   8.534   1.00 84.48 108 B 1 
ATOM 2113 C CB  . LEU B 2 108 ? -13.063 7.424   10.302  1.00 87.49 108 B 1 
ATOM 2114 C CG  . LEU B 2 108 ? -14.344 7.414   11.160  1.00 87.26 108 B 1 
ATOM 2115 C CD1 . LEU B 2 108 ? -14.312 6.231   12.129  1.00 84.61 108 B 1 
ATOM 2116 C CD2 . LEU B 2 108 ? -14.487 8.699   11.980  1.00 84.58 108 B 1 
ATOM 2117 N N   . TRP B 2 109 ? -11.719 7.378   7.449   1.00 86.77 109 B 1 
ATOM 2118 C CA  . TRP B 2 109 ? -10.617 7.118   6.531   1.00 85.46 109 B 1 
ATOM 2119 C C   . TRP B 2 109 ? -10.423 8.229   5.509   1.00 85.23 109 B 1 
ATOM 2120 O O   . TRP B 2 109 ? -9.292  8.497   5.105   1.00 83.84 109 B 1 
ATOM 2121 C CB  . TRP B 2 109 ? -10.855 5.781   5.835   1.00 84.27 109 B 1 
ATOM 2122 C CG  . TRP B 2 109 ? -10.991 4.632   6.784   1.00 83.58 109 B 1 
ATOM 2123 C CD1 . TRP B 2 109 ? -12.063 3.823   6.908   1.00 79.45 109 B 1 
ATOM 2124 C CD2 . TRP B 2 109 ? -10.031 4.196   7.798   1.00 81.29 109 B 1 
ATOM 2125 N NE1 . TRP B 2 109 ? -11.838 2.895   7.916   1.00 78.36 109 B 1 
ATOM 2126 C CE2 . TRP B 2 109 ? -10.610 3.095   8.488   1.00 79.88 109 B 1 
ATOM 2127 C CE3 . TRP B 2 109 ? -8.746  4.617   8.178   1.00 77.61 109 B 1 
ATOM 2128 C CZ2 . TRP B 2 109 ? -9.933  2.428   9.540   1.00 77.36 109 B 1 
ATOM 2129 C CZ3 . TRP B 2 109 ? -8.067  3.959   9.217   1.00 75.40 109 B 1 
ATOM 2130 C CH2 . TRP B 2 109 ? -8.653  2.885   9.889   1.00 76.31 109 B 1 
ATOM 2131 N N   . ALA B 2 110 ? -11.485 8.920   5.105   1.00 86.68 110 B 1 
ATOM 2132 C CA  . ALA B 2 110 ? -11.397 10.083  4.235   1.00 86.67 110 B 1 
ATOM 2133 C C   . ALA B 2 110 ? -10.638 11.238  4.915   1.00 86.32 110 B 1 
ATOM 2134 O O   . ALA B 2 110 ? -9.768  11.844  4.289   1.00 85.19 110 B 1 
ATOM 2135 C CB  . ALA B 2 110 ? -12.803 10.502  3.804   1.00 87.31 110 B 1 
ATOM 2136 N N   . VAL B 2 111 ? -10.924 11.515  6.196   1.00 87.27 111 B 1 
ATOM 2137 C CA  . VAL B 2 111 ? -10.203 12.521  6.982   1.00 86.98 111 B 1 
ATOM 2138 C C   . VAL B 2 111 ? -8.730  12.145  7.153   1.00 85.49 111 B 1 
ATOM 2139 O O   . VAL B 2 111 ? -7.854  12.969  6.923   1.00 83.58 111 B 1 
ATOM 2140 C CB  . VAL B 2 111 ? -10.876 12.764  8.344   1.00 87.74 111 B 1 
ATOM 2141 C CG1 . VAL B 2 111 ? -10.071 13.704  9.242   1.00 83.82 111 B 1 
ATOM 2142 C CG2 . VAL B 2 111 ? -12.261 13.398  8.154   1.00 84.13 111 B 1 
ATOM 2143 N N   . ASP B 2 112 ? -8.461  10.874  7.485   1.00 84.21 112 B 1 
ATOM 2144 C CA  . ASP B 2 112 ? -7.098  10.376  7.632   1.00 82.44 112 B 1 
ATOM 2145 C C   . ASP B 2 112 ? -6.293  10.485  6.327   1.00 82.17 112 B 1 
ATOM 2146 O O   . ASP B 2 112 ? -5.139  10.900  6.336   1.00 80.00 112 B 1 
ATOM 2147 C CB  . ASP B 2 112 ? -7.195  8.924   8.127   1.00 80.39 112 B 1 
ATOM 2148 C CG  . ASP B 2 112 ? -5.839  8.278   8.391   1.00 76.99 112 B 1 
ATOM 2149 O OD1 . ASP B 2 112 ? -4.926  8.952   8.886   1.00 72.47 112 B 1 
ATOM 2150 O OD2 . ASP B 2 112 ? -5.686  7.079   8.067   1.00 71.80 112 B 1 
ATOM 2151 N N   . ALA B 2 113 ? -6.909  10.201  5.170   1.00 82.35 113 B 1 
ATOM 2152 C CA  . ALA B 2 113 ? -6.248  10.321  3.872   1.00 81.66 113 B 1 
ATOM 2153 C C   . ALA B 2 113 ? -6.000  11.776  3.448   1.00 81.80 113 B 1 
ATOM 2154 O O   . ALA B 2 113 ? -4.977  12.073  2.829   1.00 80.30 113 B 1 
ATOM 2155 C CB  . ALA B 2 113 ? -7.071  9.573   2.825   1.00 80.63 113 B 1 
ATOM 2156 N N   . ALA B 2 114 ? -6.908  12.682  3.797   1.00 83.13 114 B 1 
ATOM 2157 C CA  . ALA B 2 114 ? -6.798  14.090  3.436   1.00 83.21 114 B 1 
ATOM 2158 C C   . ALA B 2 114 ? -5.778  14.854  4.297   1.00 82.59 114 B 1 
ATOM 2159 O O   . ALA B 2 114 ? -5.028  15.678  3.779   1.00 80.32 114 B 1 
ATOM 2160 C CB  . ALA B 2 114 ? -8.191  14.725  3.537   1.00 84.08 114 B 1 
ATOM 2161 N N   . VAL B 2 115 ? -5.749  14.563  5.611   1.00 82.94 115 B 1 
ATOM 2162 C CA  . VAL B 2 115 ? -4.952  15.306  6.590   1.00 82.02 115 B 1 
ATOM 2163 C C   . VAL B 2 115 ? -4.112  14.338  7.417   1.00 80.66 115 B 1 
ATOM 2164 O O   . VAL B 2 115 ? -2.936  14.128  7.131   1.00 75.46 115 B 1 
ATOM 2165 C CB  . VAL B 2 115 ? -5.832  16.227  7.465   1.00 81.89 115 B 1 
ATOM 2166 C CG1 . VAL B 2 115 ? -4.967  17.149  8.327   1.00 73.74 115 B 1 
ATOM 2167 C CG2 . VAL B 2 115 ? -6.747  17.124  6.622   1.00 73.50 115 B 1 
ATOM 2168 N N   . GLN B 2 116 ? -4.708  13.758  8.459   1.00 78.77 116 B 1 
ATOM 2169 C CA  . GLN B 2 116 ? -4.112  12.817  9.400   1.00 79.53 116 B 1 
ATOM 2170 C C   . GLN B 2 116 ? -5.212  12.168  10.243  1.00 80.29 116 B 1 
ATOM 2171 O O   . GLN B 2 116 ? -6.365  12.610  10.239  1.00 77.87 116 B 1 
ATOM 2172 C CB  . GLN B 2 116 ? -3.079  13.532  10.297  1.00 77.38 116 B 1 
ATOM 2173 C CG  . GLN B 2 116 ? -3.642  14.698  11.115  1.00 73.34 116 B 1 
ATOM 2174 C CD  . GLN B 2 116 ? -2.572  15.375  11.993  1.00 73.31 116 B 1 
ATOM 2175 O OE1 . GLN B 2 116 ? -1.475  14.879  12.161  1.00 67.24 116 B 1 
ATOM 2176 N NE2 . GLN B 2 116 ? -2.873  16.503  12.581  1.00 67.04 116 B 1 
ATOM 2177 N N   . TRP B 2 117 ? -4.867  11.124  10.996  1.00 81.76 117 B 1 
ATOM 2178 C CA  . TRP B 2 117 ? -5.788  10.489  11.930  1.00 83.29 117 B 1 
ATOM 2179 C C   . TRP B 2 117 ? -5.929  11.320  13.210  1.00 83.00 117 B 1 
ATOM 2180 O O   . TRP B 2 117 ? -5.007  11.407  14.014  1.00 81.12 117 B 1 
ATOM 2181 C CB  . TRP B 2 117 ? -5.325  9.069   12.222  1.00 82.72 117 B 1 
ATOM 2182 C CG  . TRP B 2 117 ? -6.319  8.309   13.023  1.00 83.88 117 B 1 
ATOM 2183 C CD1 . TRP B 2 117 ? -6.324  8.201   14.369  1.00 81.77 117 B 1 
ATOM 2184 C CD2 . TRP B 2 117 ? -7.498  7.595   12.551  1.00 84.00 117 B 1 
ATOM 2185 N NE1 . TRP B 2 117 ? -7.434  7.464   14.770  1.00 82.50 117 B 1 
ATOM 2186 C CE2 . TRP B 2 117 ? -8.181  7.086   13.677  1.00 83.10 117 B 1 
ATOM 2187 C CE3 . TRP B 2 117 ? -8.049  7.351   11.276  1.00 81.91 117 B 1 
ATOM 2188 C CZ2 . TRP B 2 117 ? -9.388  6.359   13.563  1.00 81.22 117 B 1 
ATOM 2189 C CZ3 . TRP B 2 117 ? -9.245  6.624   11.157  1.00 79.80 117 B 1 
ATOM 2190 C CH2 . TRP B 2 117 ? -9.910  6.142   12.280  1.00 80.21 117 B 1 
ATOM 2191 N N   . VAL B 2 118 ? -7.117  11.898  13.426  1.00 86.38 118 B 1 
ATOM 2192 C CA  . VAL B 2 118 ? -7.412  12.780  14.567  1.00 86.72 118 B 1 
ATOM 2193 C C   . VAL B 2 118 ? -8.333  12.138  15.617  1.00 86.34 118 B 1 
ATOM 2194 O O   . VAL B 2 118 ? -8.702  12.786  16.586  1.00 82.07 118 B 1 
ATOM 2195 C CB  . VAL B 2 118 ? -7.972  14.135  14.089  1.00 85.59 118 B 1 
ATOM 2196 C CG1 . VAL B 2 118 ? -6.949  14.868  13.210  1.00 78.28 118 B 1 
ATOM 2197 C CG2 . VAL B 2 118 ? -9.276  13.998  13.302  1.00 79.28 118 B 1 
ATOM 2198 N N   . PHE B 2 119 ? -8.707  10.859  15.440  1.00 86.75 119 B 1 
ATOM 2199 C CA  . PHE B 2 119 ? -9.750  10.197  16.240  1.00 87.58 119 B 1 
ATOM 2200 C C   . PHE B 2 119 ? -9.219  9.345   17.404  1.00 87.52 119 B 1 
ATOM 2201 O O   . PHE B 2 119 ? -10.002 8.723   18.130  1.00 81.38 119 B 1 
ATOM 2202 C CB  . PHE B 2 119 ? -10.651 9.397   15.306  1.00 86.40 119 B 1 
ATOM 2203 C CG  . PHE B 2 119 ? -11.217 10.188  14.145  1.00 87.94 119 B 1 
ATOM 2204 C CD1 . PHE B 2 119 ? -12.217 11.161  14.366  1.00 84.74 119 B 1 
ATOM 2205 C CD2 . PHE B 2 119 ? -10.727 9.983   12.846  1.00 84.88 119 B 1 
ATOM 2206 C CE1 . PHE B 2 119 ? -12.722 11.909  13.291  1.00 83.40 119 B 1 
ATOM 2207 C CE2 . PHE B 2 119 ? -11.228 10.735  11.769  1.00 83.37 119 B 1 
ATOM 2208 C CZ  . PHE B 2 119 ? -12.226 11.697  11.993  1.00 84.11 119 B 1 
ATOM 2209 N N   . GLY B 2 120 ? -7.914  9.291   17.609  1.00 85.15 120 B 1 
ATOM 2210 C CA  . GLY B 2 120 ? -7.277  8.489   18.647  1.00 85.71 120 B 1 
ATOM 2211 C C   . GLY B 2 120 ? -7.245  6.978   18.373  1.00 86.55 120 B 1 
ATOM 2212 O O   . GLY B 2 120 ? -7.875  6.461   17.454  1.00 84.23 120 B 1 
ATOM 2213 N N   . SER B 2 121 ? -6.514  6.243   19.214  1.00 85.74 121 B 1 
ATOM 2214 C CA  . SER B 2 121 ? -6.275  4.801   19.021  1.00 85.65 121 B 1 
ATOM 2215 C C   . SER B 2 121 ? -7.531  3.937   19.177  1.00 86.72 121 B 1 
ATOM 2216 O O   . SER B 2 121 ? -7.632  2.909   18.521  1.00 84.92 121 B 1 
ATOM 2217 C CB  . SER B 2 121 ? -5.211  4.313   20.001  1.00 82.82 121 B 1 
ATOM 2218 O OG  . SER B 2 121 ? -4.029  5.068   19.837  1.00 74.86 121 B 1 
ATOM 2219 N N   . GLY B 2 122 ? -8.497  4.324   20.021  1.00 89.46 122 B 1 
ATOM 2220 C CA  . GLY B 2 122 ? -9.724  3.550   20.235  1.00 89.92 122 B 1 
ATOM 2221 C C   . GLY B 2 122 ? -10.579 3.446   18.968  1.00 90.46 122 B 1 
ATOM 2222 O O   . GLY B 2 122 ? -10.921 2.341   18.536  1.00 89.16 122 B 1 
ATOM 2223 N N   . LEU B 2 123 ? -10.862 4.576   18.323  1.00 89.56 123 B 1 
ATOM 2224 C CA  . LEU B 2 123 ? -11.596 4.609   17.054  1.00 89.20 123 B 1 
ATOM 2225 C C   . LEU B 2 123 ? -10.812 3.971   15.906  1.00 88.68 123 B 1 
ATOM 2226 O O   . LEU B 2 123 ? -11.427 3.330   15.058  1.00 87.26 123 B 1 
ATOM 2227 C CB  . LEU B 2 123 ? -12.000 6.063   16.733  1.00 88.73 123 B 1 
ATOM 2228 C CG  . LEU B 2 123 ? -13.479 6.330   17.072  1.00 83.84 123 B 1 
ATOM 2229 C CD1 . LEU B 2 123 ? -13.715 7.807   17.365  1.00 80.34 123 B 1 
ATOM 2230 C CD2 . LEU B 2 123 ? -14.397 5.930   15.918  1.00 79.42 123 B 1 
ATOM 2231 N N   . CYS B 2 124 ? -9.495  4.067   15.917  1.00 87.49 124 B 1 
ATOM 2232 C CA  . CYS B 2 124 ? -8.636  3.381   14.952  1.00 86.65 124 B 1 
ATOM 2233 C C   . CYS B 2 124 ? -8.821  1.853   15.011  1.00 87.06 124 B 1 
ATOM 2234 O O   . CYS B 2 124 ? -9.109  1.236   13.985  1.00 85.62 124 B 1 
ATOM 2235 C CB  . CYS B 2 124 ? -7.183  3.811   15.211  1.00 84.48 124 B 1 
ATOM 2236 S SG  . CYS B 2 124 ? -5.911  2.910   14.293  1.00 78.38 124 B 1 
ATOM 2237 N N   . LYS B 2 125 ? -8.790  1.259   16.214  1.00 88.25 125 B 1 
ATOM 2238 C CA  . LYS B 2 125 ? -9.025  -0.183  16.413  1.00 88.40 125 B 1 
ATOM 2239 C C   . LYS B 2 125 ? -10.414 -0.613  15.943  1.00 88.68 125 B 1 
ATOM 2240 O O   . LYS B 2 125 ? -10.540 -1.597  15.228  1.00 87.60 125 B 1 
ATOM 2241 C CB  . LYS B 2 125 ? -8.843  -0.543  17.898  1.00 88.03 125 B 1 
ATOM 2242 C CG  . LYS B 2 125 ? -7.380  -0.456  18.351  1.00 85.25 125 B 1 
ATOM 2243 C CD  . LYS B 2 125 ? -7.259  -0.645  19.863  1.00 83.80 125 B 1 
ATOM 2244 C CE  . LYS B 2 125 ? -5.819  -0.458  20.355  1.00 82.37 125 B 1 
ATOM 2245 N NZ  . LYS B 2 125 ? -4.900  -1.529  19.874  1.00 77.73 125 B 1 
ATOM 2246 N N   . VAL B 2 126 ? -11.451 0.139   16.306  1.00 90.18 126 B 1 
ATOM 2247 C CA  . VAL B 2 126 ? -12.838 -0.174  15.931  1.00 90.37 126 B 1 
ATOM 2248 C C   . VAL B 2 126 ? -13.033 -0.074  14.415  1.00 90.04 126 B 1 
ATOM 2249 O O   . VAL B 2 126 ? -13.621 -0.974  13.818  1.00 89.14 126 B 1 
ATOM 2250 C CB  . VAL B 2 126 ? -13.837 0.731   16.679  1.00 90.48 126 B 1 
ATOM 2251 C CG1 . VAL B 2 126 ? -15.277 0.534   16.200  1.00 86.64 126 B 1 
ATOM 2252 C CG2 . VAL B 2 126 ? -13.810 0.425   18.181  1.00 86.58 126 B 1 
ATOM 2253 N N   . ALA B 2 127 ? -12.520 0.971   13.768  1.00 88.45 127 B 1 
ATOM 2254 C CA  . ALA B 2 127 ? -12.672 1.171   12.336  1.00 87.53 127 B 1 
ATOM 2255 C C   . ALA B 2 127 ? -11.949 0.092   11.511  1.00 87.00 127 B 1 
ATOM 2256 O O   . ALA B 2 127 ? -12.521 -0.425  10.549  1.00 85.58 127 B 1 
ATOM 2257 C CB  . ALA B 2 127 ? -12.188 2.584   11.993  1.00 87.04 127 B 1 
ATOM 2258 N N   . GLY B 2 128 ? -10.739 -0.296  11.919  1.00 86.46 128 B 1 
ATOM 2259 C CA  . GLY B 2 128 ? -10.009 -1.400  11.289  1.00 85.41 128 B 1 
ATOM 2260 C C   . GLY B 2 128 ? -10.712 -2.745  11.468  1.00 86.05 128 B 1 
ATOM 2261 O O   . GLY B 2 128 ? -10.909 -3.479  10.496  1.00 84.95 128 B 1 
ATOM 2262 N N   . ALA B 2 129 ? -11.192 -3.035  12.685  1.00 88.39 129 B 1 
ATOM 2263 C CA  . ALA B 2 129 ? -11.946 -4.249  12.970  1.00 88.80 129 B 1 
ATOM 2264 C C   . ALA B 2 129 ? -13.240 -4.339  12.142  1.00 89.01 129 B 1 
ATOM 2265 O O   . ALA B 2 129 ? -13.534 -5.389  11.581  1.00 88.31 129 B 1 
ATOM 2266 C CB  . ALA B 2 129 ? -12.244 -4.299  14.468  1.00 89.00 129 B 1 
ATOM 2267 N N   . LEU B 2 130 ? -13.994 -3.246  12.000  1.00 88.35 130 B 1 
ATOM 2268 C CA  . LEU B 2 130 ? -15.209 -3.210  11.177  1.00 88.27 130 B 1 
ATOM 2269 C C   . LEU B 2 130 ? -14.914 -3.441  9.695   1.00 87.72 130 B 1 
ATOM 2270 O O   . LEU B 2 130 ? -15.694 -4.117  9.020   1.00 86.33 130 B 1 
ATOM 2271 C CB  . LEU B 2 130 ? -15.926 -1.866  11.373  1.00 88.41 130 B 1 
ATOM 2272 C CG  . LEU B 2 130 ? -16.658 -1.726  12.719  1.00 86.61 130 B 1 
ATOM 2273 C CD1 . LEU B 2 130 ? -17.236 -0.315  12.839  1.00 83.91 130 B 1 
ATOM 2274 C CD2 . LEU B 2 130 ? -17.805 -2.724  12.869  1.00 84.44 130 B 1 
ATOM 2275 N N   . PHE B 2 131 ? -13.780 -2.948  9.190   1.00 85.96 131 B 1 
ATOM 2276 C CA  . PHE B 2 131 ? -13.339 -3.255  7.835   1.00 84.86 131 B 1 
ATOM 2277 C C   . PHE B 2 131 ? -13.097 -4.755  7.644   1.00 85.69 131 B 1 
ATOM 2278 O O   . PHE B 2 131 ? -13.679 -5.351  6.744   1.00 85.48 131 B 1 
ATOM 2279 C CB  . PHE B 2 131 ? -12.079 -2.458  7.477   1.00 82.83 131 B 1 
ATOM 2280 C CG  . PHE B 2 131 ? -11.462 -2.945  6.190   1.00 81.02 131 B 1 
ATOM 2281 C CD1 . PHE B 2 131 ? -10.307 -3.763  6.205   1.00 74.59 131 B 1 
ATOM 2282 C CD2 . PHE B 2 131 ? -12.113 -2.709  4.966   1.00 73.69 131 B 1 
ATOM 2283 C CE1 . PHE B 2 131 ? -9.812  -4.314  5.008   1.00 70.63 131 B 1 
ATOM 2284 C CE2 . PHE B 2 131 ? -11.618 -3.259  3.773   1.00 69.31 131 B 1 
ATOM 2285 C CZ  . PHE B 2 131 ? -10.470 -4.065  3.801   1.00 71.94 131 B 1 
ATOM 2286 N N   . ASN B 2 132 ? -12.310 -5.390  8.510   1.00 87.14 132 B 1 
ATOM 2287 C CA  . ASN B 2 132 ? -12.025 -6.818  8.411   1.00 87.23 132 B 1 
ATOM 2288 C C   . ASN B 2 132 ? -13.289 -7.668  8.585   1.00 88.49 132 B 1 
ATOM 2289 O O   . ASN B 2 132 ? -13.515 -8.602  7.811   1.00 87.51 132 B 1 
ATOM 2290 C CB  . ASN B 2 132 ? -10.950 -7.217  9.429   1.00 84.74 132 B 1 
ATOM 2291 C CG  . ASN B 2 132 ? -9.551  -7.194  8.846   1.00 81.11 132 B 1 
ATOM 2292 O OD1 . ASN B 2 132 ? -9.325  -7.329  7.658   1.00 73.11 132 B 1 
ATOM 2293 N ND2 . ASN B 2 132 ? -8.556  -7.073  9.693   1.00 71.71 132 B 1 
ATOM 2294 N N   . ILE B 2 133 ? -14.144 -7.319  9.548   1.00 89.04 133 B 1 
ATOM 2295 C CA  . ILE B 2 133 ? -15.424 -8.000  9.754   1.00 89.98 133 B 1 
ATOM 2296 C C   . ILE B 2 133 ? -16.250 -7.973  8.469   1.00 90.22 133 B 1 
ATOM 2297 O O   . ILE B 2 133 ? -16.719 -9.024  8.045   1.00 89.52 133 B 1 
ATOM 2298 C CB  . ILE B 2 133 ? -16.185 -7.389  10.953  1.00 90.08 133 B 1 
ATOM 2299 C CG1 . ILE B 2 133 ? -15.507 -7.808  12.271  1.00 87.20 133 B 1 
ATOM 2300 C CG2 . ILE B 2 133 ? -17.666 -7.825  10.967  1.00 87.00 133 B 1 
ATOM 2301 C CD1 . ILE B 2 133 ? -15.966 -6.999  13.487  1.00 81.73 133 B 1 
ATOM 2302 N N   . ASN B 2 134 ? -16.404 -6.812  7.818   1.00 87.94 134 B 1 
ATOM 2303 C CA  . ASN B 2 134 ? -17.142 -6.736  6.562   1.00 87.38 134 B 1 
ATOM 2304 C C   . ASN B 2 134 ? -16.472 -7.527  5.436   1.00 87.93 134 B 1 
ATOM 2305 O O   . ASN B 2 134 ? -17.144 -8.258  4.709   1.00 87.09 134 B 1 
ATOM 2306 C CB  . ASN B 2 134 ? -17.334 -5.271  6.152   1.00 85.11 134 B 1 
ATOM 2307 C CG  . ASN B 2 134 ? -18.057 -5.221  4.810   1.00 78.60 134 B 1 
ATOM 2308 O OD1 . ASN B 2 134 ? -19.074 -5.832  4.596   1.00 68.42 134 B 1 
ATOM 2309 N ND2 . ASN B 2 134 ? -17.511 -4.544  3.833   1.00 69.80 134 B 1 
ATOM 2310 N N   . PHE B 2 135 ? -15.140 -7.424  5.302   1.00 87.39 135 B 1 
ATOM 2311 C CA  . PHE B 2 135 ? -14.377 -8.102  4.265   1.00 87.70 135 B 1 
ATOM 2312 C C   . PHE B 2 135 ? -14.595 -9.618  4.290   1.00 88.86 135 B 1 
ATOM 2313 O O   . PHE B 2 135 ? -14.943 -10.219 3.269   1.00 88.69 135 B 1 
ATOM 2314 C CB  . PHE B 2 135 ? -12.900 -7.736  4.443   1.00 86.48 135 B 1 
ATOM 2315 C CG  . PHE B 2 135 ? -11.993 -8.406  3.441   1.00 86.53 135 B 1 
ATOM 2316 C CD1 . PHE B 2 135 ? -11.310 -9.586  3.782   1.00 83.22 135 B 1 
ATOM 2317 C CD2 . PHE B 2 135 ? -11.858 -7.871  2.147   1.00 82.99 135 B 1 
ATOM 2318 C CE1 . PHE B 2 135 ? -10.494 -10.227 2.835   1.00 81.43 135 B 1 
ATOM 2319 C CE2 . PHE B 2 135 ? -11.043 -8.507  1.205   1.00 80.65 135 B 1 
ATOM 2320 C CZ  . PHE B 2 135 ? -10.363 -9.689  1.544   1.00 81.74 135 B 1 
ATOM 2321 N N   . TYR B 2 136 ? -14.505 -10.238 5.474   1.00 90.12 136 B 1 
ATOM 2322 C CA  . TYR B 2 136 ? -14.762 -11.670 5.632   1.00 91.46 136 B 1 
ATOM 2323 C C   . TYR B 2 136 ? -16.252 -12.009 5.600   1.00 92.44 136 B 1 
ATOM 2324 O O   . TYR B 2 136 ? -16.642 -12.993 4.972   1.00 91.91 136 B 1 
ATOM 2325 C CB  . TYR B 2 136 ? -14.107 -12.165 6.931   1.00 90.64 136 B 1 
ATOM 2326 C CG  . TYR B 2 136 ? -12.594 -12.138 6.921   1.00 90.30 136 B 1 
ATOM 2327 C CD1 . TYR B 2 136 ? -11.874 -13.017 6.096   1.00 86.81 136 B 1 
ATOM 2328 C CD2 . TYR B 2 136 ? -11.899 -11.240 7.747   1.00 87.00 136 B 1 
ATOM 2329 C CE1 . TYR B 2 136 ? -10.466 -13.002 6.090   1.00 85.17 136 B 1 
ATOM 2330 C CE2 . TYR B 2 136 ? -10.493 -11.213 7.745   1.00 85.39 136 B 1 
ATOM 2331 C CZ  . TYR B 2 136 ? -9.782  -12.102 6.918   1.00 86.45 136 B 1 
ATOM 2332 O OH  . TYR B 2 136 ? -8.410  -12.079 6.924   1.00 83.72 136 B 1 
ATOM 2333 N N   . ALA B 2 137 ? -17.124 -11.211 6.236   1.00 92.31 137 B 1 
ATOM 2334 C CA  . ALA B 2 137 ? -18.557 -11.483 6.288   1.00 92.86 137 B 1 
ATOM 2335 C C   . ALA B 2 137 ? -19.191 -11.466 4.898   1.00 92.92 137 B 1 
ATOM 2336 O O   . ALA B 2 137 ? -19.995 -12.343 4.589   1.00 91.77 137 B 1 
ATOM 2337 C CB  . ALA B 2 137 ? -19.256 -10.486 7.220   1.00 92.56 137 B 1 
ATOM 2338 N N   . GLY B 2 138 ? -18.807 -10.532 4.034   1.00 90.89 138 B 1 
ATOM 2339 C CA  . GLY B 2 138 ? -19.288 -10.462 2.661   1.00 89.81 138 B 1 
ATOM 2340 C C   . GLY B 2 138 ? -19.024 -11.747 1.879   1.00 90.96 138 B 1 
ATOM 2341 O O   . GLY B 2 138 ? -19.946 -12.354 1.332   1.00 89.82 138 B 1 
ATOM 2342 N N   . ALA B 2 139 ? -17.781 -12.227 1.902   1.00 91.38 139 B 1 
ATOM 2343 C CA  . ALA B 2 139 ? -17.394 -13.457 1.228   1.00 91.81 139 B 1 
ATOM 2344 C C   . ALA B 2 139 ? -18.077 -14.701 1.830   1.00 92.64 139 B 1 
ATOM 2345 O O   . ALA B 2 139 ? -18.647 -15.519 1.105   1.00 91.54 139 B 1 
ATOM 2346 C CB  . ALA B 2 139 ? -15.864 -13.556 1.281   1.00 90.88 139 B 1 
ATOM 2347 N N   . LEU B 2 140 ? -18.087 -14.836 3.160   1.00 93.53 140 B 1 
ATOM 2348 C CA  . LEU B 2 140 ? -18.647 -15.989 3.857   1.00 94.03 140 B 1 
ATOM 2349 C C   . LEU B 2 140 ? -20.172 -16.078 3.724   1.00 93.90 140 B 1 
ATOM 2350 O O   . LEU B 2 140 ? -20.708 -17.161 3.511   1.00 92.92 140 B 1 
ATOM 2351 C CB  . LEU B 2 140 ? -18.239 -15.944 5.339   1.00 93.84 140 B 1 
ATOM 2352 C CG  . LEU B 2 140 ? -16.735 -16.195 5.614   1.00 91.52 140 B 1 
ATOM 2353 C CD1 . LEU B 2 140 ? -16.456 -15.950 7.094   1.00 87.51 140 B 1 
ATOM 2354 C CD2 . LEU B 2 140 ? -16.315 -17.618 5.269   1.00 87.66 140 B 1 
ATOM 2355 N N   . LEU B 2 141 ? -20.897 -14.951 3.787   1.00 92.87 141 B 1 
ATOM 2356 C CA  . LEU B 2 141 ? -22.350 -14.922 3.603   1.00 92.71 141 B 1 
ATOM 2357 C C   . LEU B 2 141 ? -22.741 -15.299 2.166   1.00 92.59 141 B 1 
ATOM 2358 O O   . LEU B 2 141 ? -23.683 -16.070 1.974   1.00 91.36 141 B 1 
ATOM 2359 C CB  . LEU B 2 141 ? -22.904 -13.535 3.973   1.00 92.38 141 B 1 
ATOM 2360 C CG  . LEU B 2 141 ? -22.891 -13.231 5.485   1.00 91.49 141 B 1 
ATOM 2361 C CD1 . LEU B 2 141 ? -23.192 -11.747 5.717   1.00 89.03 141 B 1 
ATOM 2362 C CD2 . LEU B 2 141 ? -23.937 -14.055 6.245   1.00 89.02 141 B 1 
ATOM 2363 N N   . LEU B 2 142 ? -21.998 -14.849 1.159   1.00 91.68 142 B 1 
ATOM 2364 C CA  . LEU B 2 142 ? -22.223 -15.255 -0.232  1.00 91.33 142 B 1 
ATOM 2365 C C   . LEU B 2 142 ? -21.929 -16.741 -0.454  1.00 91.11 142 B 1 
ATOM 2366 O O   . LEU B 2 142 ? -22.683 -17.416 -1.168  1.00 89.93 142 B 1 
ATOM 2367 C CB  . LEU B 2 142 ? -21.375 -14.377 -1.170  1.00 90.46 142 B 1 
ATOM 2368 C CG  . LEU B 2 142 ? -21.851 -12.914 -1.303  1.00 87.47 142 B 1 
ATOM 2369 C CD1 . LEU B 2 142 ? -20.866 -12.142 -2.182  1.00 83.40 142 B 1 
ATOM 2370 C CD2 . LEU B 2 142 ? -23.234 -12.820 -1.950  1.00 83.62 142 B 1 
ATOM 2371 N N   . ALA B 2 143 ? -20.902 -17.296 0.196   1.00 93.45 143 B 1 
ATOM 2372 C CA  . ALA B 2 143 ? -20.630 -18.730 0.183   1.00 93.46 143 B 1 
ATOM 2373 C C   . ALA B 2 143 ? -21.772 -19.527 0.844   1.00 93.08 143 B 1 
ATOM 2374 O O   . ALA B 2 143 ? -22.251 -20.505 0.267   1.00 91.48 143 B 1 
ATOM 2375 C CB  . ALA B 2 143 ? -19.276 -18.988 0.852   1.00 93.69 143 B 1 
ATOM 2376 N N   . CYS B 2 144 ? -22.311 -19.058 1.990   1.00 92.84 144 B 1 
ATOM 2377 C CA  . CYS B 2 144 ? -23.463 -19.664 2.659   1.00 91.98 144 B 1 
ATOM 2378 C C   . CYS B 2 144 ? -24.726 -19.660 1.775   1.00 90.70 144 B 1 
ATOM 2379 O O   . CYS B 2 144 ? -25.418 -20.672 1.682   1.00 88.72 144 B 1 
ATOM 2380 C CB  . CYS B 2 144 ? -23.745 -18.930 3.979   1.00 91.98 144 B 1 
ATOM 2381 S SG  . CYS B 2 144 ? -22.450 -19.293 5.198   1.00 89.85 144 B 1 
ATOM 2382 N N   . ILE B 2 145 ? -25.015 -18.552 1.090   1.00 89.52 145 B 1 
ATOM 2383 C CA  . ILE B 2 145 ? -26.127 -18.466 0.136   1.00 88.10 145 B 1 
ATOM 2384 C C   . ILE B 2 145 ? -25.942 -19.474 -1.001  1.00 87.48 145 B 1 
ATOM 2385 O O   . ILE B 2 145 ? -26.886 -20.175 -1.374  1.00 86.33 145 B 1 
ATOM 2386 C CB  . ILE B 2 145 ? -26.272 -17.028 -0.424  1.00 87.19 145 B 1 
ATOM 2387 C CG1 . ILE B 2 145 ? -26.755 -16.058 0.670   1.00 84.14 145 B 1 
ATOM 2388 C CG2 . ILE B 2 145 ? -27.270 -16.982 -1.599  1.00 84.03 145 B 1 
ATOM 2389 C CD1 . ILE B 2 145 ? -26.555 -14.571 0.327   1.00 80.72 145 B 1 
ATOM 2390 N N   . SER B 2 146 ? -24.744 -19.558 -1.552  1.00 90.50 146 B 1 
ATOM 2391 C CA  . SER B 2 146 ? -24.420 -20.456 -2.666  1.00 89.83 146 B 1 
ATOM 2392 C C   . SER B 2 146 ? -24.564 -21.921 -2.264  1.00 88.92 146 B 1 
ATOM 2393 O O   . SER B 2 146 ? -25.179 -22.697 -2.996  1.00 87.00 146 B 1 
ATOM 2394 C CB  . SER B 2 146 ? -23.002 -20.173 -3.171  1.00 89.82 146 B 1 
ATOM 2395 O OG  . SER B 2 146 ? -22.917 -18.815 -3.542  1.00 82.52 146 B 1 
ATOM 2396 N N   . PHE B 2 147 ? -24.120 -22.280 -1.056  1.00 89.69 147 B 1 
ATOM 2397 C CA  . PHE B 2 147 ? -24.258 -23.624 -0.501  1.00 88.69 147 B 1 
ATOM 2398 C C   . PHE B 2 147 ? -25.717 -23.987 -0.203  1.00 87.13 147 B 1 
ATOM 2399 O O   . PHE B 2 147 ? -26.162 -25.076 -0.554  1.00 85.30 147 B 1 
ATOM 2400 C CB  . PHE B 2 147 ? -23.371 -23.727 0.743   1.00 88.50 147 B 1 
ATOM 2401 C CG  . PHE B 2 147 ? -23.251 -25.144 1.261   1.00 88.49 147 B 1 
ATOM 2402 C CD1 . PHE B 2 147 ? -23.849 -25.515 2.476   1.00 84.76 147 B 1 
ATOM 2403 C CD2 . PHE B 2 147 ? -22.524 -26.098 0.518   1.00 85.01 147 B 1 
ATOM 2404 C CE1 . PHE B 2 147 ? -23.710 -26.830 2.954   1.00 84.47 147 B 1 
ATOM 2405 C CE2 . PHE B 2 147 ? -22.388 -27.415 0.993   1.00 84.28 147 B 1 
ATOM 2406 C CZ  . PHE B 2 147 ? -22.980 -27.776 2.213   1.00 85.87 147 B 1 
ATOM 2407 N N   . ASP B 2 148 ? -26.531 -23.068 0.346   1.00 87.36 148 B 1 
ATOM 2408 C CA  . ASP B 2 148 ? -27.975 -23.271 0.535   1.00 84.93 148 B 1 
ATOM 2409 C C   . ASP B 2 148 ? -28.696 -23.526 -0.801  1.00 84.13 148 B 1 
ATOM 2410 O O   . ASP B 2 148 ? -29.543 -24.408 -0.911  1.00 82.55 148 B 1 
ATOM 2411 C CB  . ASP B 2 148 ? -28.596 -22.056 1.256   1.00 83.31 148 B 1 
ATOM 2412 C CG  . ASP B 2 148 ? -30.109 -22.185 1.477   1.00 80.19 148 B 1 
ATOM 2413 O OD1 . ASP B 2 148 ? -30.568 -23.212 2.022   1.00 76.58 148 B 1 
ATOM 2414 O OD2 . ASP B 2 148 ? -30.870 -21.255 1.109   1.00 74.78 148 B 1 
ATOM 2415 N N   . ARG B 2 149 ? -28.335 -22.791 -1.862  1.00 86.25 149 B 1 
ATOM 2416 C CA  . ARG B 2 149 ? -28.890 -22.999 -3.207  1.00 84.85 149 B 1 
ATOM 2417 C C   . ARG B 2 149 ? -28.471 -24.343 -3.799  1.00 84.73 149 B 1 
ATOM 2418 O O   . ARG B 2 149 ? -29.315 -25.027 -4.377  1.00 82.48 149 B 1 
ATOM 2419 C CB  . ARG B 2 149 ? -28.479 -21.852 -4.138  1.00 82.96 149 B 1 
ATOM 2420 C CG  . ARG B 2 149 ? -29.094 -20.486 -3.802  1.00 76.97 149 B 1 
ATOM 2421 C CD  . ARG B 2 149 ? -30.616 -20.438 -3.960  1.00 71.19 149 B 1 
ATOM 2422 N NE  . ARG B 2 149 ? -31.283 -20.205 -2.678  1.00 66.42 149 B 1 
ATOM 2423 C CZ  . ARG B 2 149 ? -32.588 -20.154 -2.482  1.00 60.28 149 B 1 
ATOM 2424 N NH1 . ARG B 2 149 ? -33.444 -20.315 -3.455  1.00 55.31 149 B 1 
ATOM 2425 N NH2 . ARG B 2 149 ? -33.053 -19.946 -1.291  1.00 54.96 149 B 1 
ATOM 2426 N N   . TYR B 2 150 ? -27.216 -24.734 -3.635  1.00 85.83 150 B 1 
ATOM 2427 C CA  . TYR B 2 150 ? -26.691 -26.029 -4.068  1.00 86.29 150 B 1 
ATOM 2428 C C   . TYR B 2 150 ? -27.463 -27.189 -3.426  1.00 85.12 150 B 1 
ATOM 2429 O O   . TYR B 2 150 ? -28.032 -28.006 -4.140  1.00 84.13 150 B 1 
ATOM 2430 C CB  . TYR B 2 150 ? -25.188 -26.087 -3.757  1.00 87.29 150 B 1 
ATOM 2431 C CG  . TYR B 2 150 ? -24.588 -27.467 -3.866  1.00 88.49 150 B 1 
ATOM 2432 C CD1 . TYR B 2 150 ? -24.324 -28.222 -2.701  1.00 86.69 150 B 1 
ATOM 2433 C CD2 . TYR B 2 150 ? -24.309 -28.018 -5.129  1.00 87.62 150 B 1 
ATOM 2434 C CE1 . TYR B 2 150 ? -23.779 -29.504 -2.803  1.00 87.39 150 B 1 
ATOM 2435 C CE2 . TYR B 2 150 ? -23.761 -29.301 -5.237  1.00 87.52 150 B 1 
ATOM 2436 C CZ  . TYR B 2 150 ? -23.489 -30.041 -4.070  1.00 88.26 150 B 1 
ATOM 2437 O OH  . TYR B 2 150 ? -22.948 -31.296 -4.173  1.00 87.34 150 B 1 
ATOM 2438 N N   . LEU B 2 151 ? -27.624 -27.202 -2.101  1.00 85.17 151 B 1 
ATOM 2439 C CA  . LEU B 2 151 ? -28.356 -28.253 -1.397  1.00 83.81 151 B 1 
ATOM 2440 C C   . LEU B 2 151 ? -29.833 -28.310 -1.803  1.00 82.30 151 B 1 
ATOM 2441 O O   . LEU B 2 151 ? -30.396 -29.391 -1.993  1.00 80.04 151 B 1 
ATOM 2442 C CB  . LEU B 2 151 ? -28.231 -28.027 0.115   1.00 83.46 151 B 1 
ATOM 2443 C CG  . LEU B 2 151 ? -26.820 -28.268 0.686   1.00 80.86 151 B 1 
ATOM 2444 C CD1 . LEU B 2 151 ? -26.844 -27.924 2.169   1.00 77.22 151 B 1 
ATOM 2445 C CD2 . LEU B 2 151 ? -26.364 -29.719 0.538   1.00 76.84 151 B 1 
ATOM 2446 N N   . ASN B 2 152 ? -30.483 -27.155 -2.001  1.00 82.51 152 B 1 
ATOM 2447 C CA  . ASN B 2 152 ? -31.888 -27.092 -2.404  1.00 80.65 152 B 1 
ATOM 2448 C C   . ASN B 2 152 ? -32.155 -27.596 -3.824  1.00 79.83 152 B 1 
ATOM 2449 O O   . ASN B 2 152 ? -33.264 -28.059 -4.106  1.00 76.85 152 B 1 
ATOM 2450 C CB  . ASN B 2 152 ? -32.369 -25.643 -2.269  1.00 77.99 152 B 1 
ATOM 2451 C CG  . ASN B 2 152 ? -32.886 -25.350 -0.873  1.00 71.97 152 B 1 
ATOM 2452 O OD1 . ASN B 2 152 ? -33.838 -25.951 -0.425  1.00 63.64 152 B 1 
ATOM 2453 N ND2 . ASN B 2 152 ? -32.328 -24.390 -0.185  1.00 64.50 152 B 1 
ATOM 2454 N N   . ILE B 2 153 ? -31.199 -27.449 -4.745  1.00 81.07 153 B 1 
ATOM 2455 C CA  . ILE B 2 153 ? -31.419 -27.735 -6.172  1.00 80.69 153 B 1 
ATOM 2456 C C   . ILE B 2 153 ? -30.846 -29.082 -6.576  1.00 79.89 153 B 1 
ATOM 2457 O O   . ILE B 2 153 ? -31.529 -29.828 -7.275  1.00 77.22 153 B 1 
ATOM 2458 C CB  . ILE B 2 153 ? -30.880 -26.573 -7.032  1.00 79.95 153 B 1 
ATOM 2459 C CG1 . ILE B 2 153 ? -31.777 -25.347 -6.779  1.00 77.56 153 B 1 
ATOM 2460 C CG2 . ILE B 2 153 ? -30.841 -26.934 -8.532  1.00 76.60 153 B 1 
ATOM 2461 C CD1 . ILE B 2 153 ? -31.276 -24.065 -7.429  1.00 71.91 153 B 1 
ATOM 2462 N N   . VAL B 2 154 ? -29.625 -29.387 -6.143  1.00 81.87 154 B 1 
ATOM 2463 C CA  . VAL B 2 154 ? -28.909 -30.606 -6.509  1.00 81.79 154 B 1 
ATOM 2464 C C   . VAL B 2 154 ? -29.353 -31.777 -5.643  1.00 79.85 154 B 1 
ATOM 2465 O O   . VAL B 2 154 ? -29.709 -32.822 -6.177  1.00 74.79 154 B 1 
ATOM 2466 C CB  . VAL B 2 154 ? -27.380 -30.403 -6.437  1.00 81.64 154 B 1 
ATOM 2467 C CG1 . VAL B 2 154 ? -26.626 -31.658 -6.872  1.00 76.20 154 B 1 
ATOM 2468 C CG2 . VAL B 2 154 ? -26.935 -29.242 -7.340  1.00 77.33 154 B 1 
ATOM 2469 N N   . HIS B 2 155 ? -29.439 -31.585 -4.334  1.00 80.63 155 B 1 
ATOM 2470 C CA  . HIS B 2 155 ? -29.772 -32.657 -3.381  1.00 79.19 155 B 1 
ATOM 2471 C C   . HIS B 2 155 ? -31.220 -32.626 -2.886  1.00 76.52 155 B 1 
ATOM 2472 O O   . HIS B 2 155 ? -31.587 -33.414 -2.012  1.00 70.30 155 B 1 
ATOM 2473 C CB  . HIS B 2 155 ? -28.771 -32.637 -2.223  1.00 78.97 155 B 1 
ATOM 2474 C CG  . HIS B 2 155 ? -27.377 -32.964 -2.681  1.00 77.45 155 B 1 
ATOM 2475 N ND1 . HIS B 2 155 ? -26.938 -34.215 -3.101  1.00 68.33 155 B 1 
ATOM 2476 C CD2 . HIS B 2 155 ? -26.331 -32.094 -2.803  1.00 68.28 155 B 1 
ATOM 2477 C CE1 . HIS B 2 155 ? -25.659 -34.087 -3.464  1.00 70.18 155 B 1 
ATOM 2478 N NE2 . HIS B 2 155 ? -25.252 -32.819 -3.296  1.00 70.57 155 B 1 
ATOM 2479 N N   . ALA B 2 156 ? -32.068 -31.703 -3.396  1.00 71.97 156 B 1 
ATOM 2480 C CA  . ALA B 2 156 ? -33.436 -31.470 -2.921  1.00 69.53 156 B 1 
ATOM 2481 C C   . ALA B 2 156 ? -33.550 -31.331 -1.380  1.00 68.99 156 B 1 
ATOM 2482 O O   . ALA B 2 156 ? -34.632 -31.440 -0.808  1.00 63.72 156 B 1 
ATOM 2483 C CB  . ALA B 2 156 ? -34.370 -32.523 -3.528  1.00 64.67 156 B 1 
ATOM 2484 N N   . THR B 2 157 ? -32.438 -31.092 -0.701  1.00 63.26 157 B 1 
ATOM 2485 C CA  . THR B 2 157 ? -32.331 -31.066 0.757   1.00 60.52 157 B 1 
ATOM 2486 C C   . THR B 2 157 ? -32.429 -29.626 1.234   1.00 62.34 157 B 1 
ATOM 2487 O O   . THR B 2 157 ? -31.542 -28.819 1.011   1.00 56.82 157 B 1 
ATOM 2488 C CB  . THR B 2 157 ? -31.039 -31.739 1.234   1.00 53.38 157 B 1 
ATOM 2489 O OG1 . THR B 2 157 ? -31.002 -33.056 0.757   1.00 49.13 157 B 1 
ATOM 2490 C CG2 . THR B 2 157 ? -30.972 -31.831 2.757   1.00 48.82 157 B 1 
ATOM 2491 N N   . GLN B 2 158 ? -33.520 -29.300 1.916   1.00 56.38 158 B 1 
ATOM 2492 C CA  . GLN B 2 158 ? -33.749 -27.950 2.429   1.00 55.25 158 B 1 
ATOM 2493 C C   . GLN B 2 158 ? -33.083 -27.778 3.797   1.00 57.64 158 B 1 
ATOM 2494 O O   . GLN B 2 158 ? -33.763 -27.761 4.821   1.00 54.43 158 B 1 
ATOM 2495 C CB  . GLN B 2 158 ? -35.257 -27.640 2.448   1.00 49.57 158 B 1 
ATOM 2496 C CG  . GLN B 2 158 ? -35.827 -27.581 1.030   1.00 45.25 158 B 1 
ATOM 2497 C CD  . GLN B 2 158 ? -37.291 -27.138 0.981   1.00 42.20 158 B 1 
ATOM 2498 O OE1 . GLN B 2 158 ? -37.952 -26.878 1.974   1.00 40.19 158 B 1 
ATOM 2499 N NE2 . GLN B 2 158 ? -37.850 -27.036 -0.196  1.00 39.14 158 B 1 
ATOM 2500 N N   . LEU B 2 159 ? -31.780 -27.636 3.826   1.00 55.95 159 B 1 
ATOM 2501 C CA  . LEU B 2 159 ? -30.989 -27.535 5.060   1.00 54.99 159 B 1 
ATOM 2502 C C   . LEU B 2 159 ? -31.512 -26.445 6.013   1.00 56.91 159 B 1 
ATOM 2503 O O   . LEU B 2 159 ? -31.667 -26.685 7.215   1.00 52.94 159 B 1 
ATOM 2504 C CB  . LEU B 2 159 ? -29.516 -27.258 4.702   1.00 50.96 159 B 1 
ATOM 2505 C CG  . LEU B 2 159 ? -28.543 -27.644 5.840   1.00 48.11 159 B 1 
ATOM 2506 C CD1 . LEU B 2 159 ? -28.056 -29.079 5.664   1.00 47.71 159 B 1 
ATOM 2507 C CD2 . LEU B 2 159 ? -27.330 -26.725 5.890   1.00 47.04 159 B 1 
ATOM 2508 N N   . TYR B 2 160 ? -31.847 -25.280 5.467   1.00 53.29 160 B 1 
ATOM 2509 C CA  . TYR B 2 160 ? -32.299 -24.115 6.230   1.00 53.60 160 B 1 
ATOM 2510 C C   . TYR B 2 160 ? -33.826 -23.956 6.303   1.00 54.97 160 B 1 
ATOM 2511 O O   . TYR B 2 160 ? -34.323 -23.160 7.087   1.00 52.44 160 B 1 
ATOM 2512 C CB  . TYR B 2 160 ? -31.635 -22.864 5.644   1.00 51.95 160 B 1 
ATOM 2513 C CG  . TYR B 2 160 ? -30.125 -22.915 5.705   1.00 51.71 160 B 1 
ATOM 2514 C CD1 . TYR B 2 160 ? -29.466 -22.816 6.954   1.00 49.57 160 B 1 
ATOM 2515 C CD2 . TYR B 2 160 ? -29.361 -23.058 4.532   1.00 49.17 160 B 1 
ATOM 2516 C CE1 . TYR B 2 160 ? -28.065 -22.848 7.023   1.00 46.95 160 B 1 
ATOM 2517 C CE2 . TYR B 2 160 ? -27.961 -23.095 4.599   1.00 47.20 160 B 1 
ATOM 2518 C CZ  . TYR B 2 160 ? -27.311 -22.988 5.842   1.00 49.57 160 B 1 
ATOM 2519 O OH  . TYR B 2 160 ? -25.946 -23.008 5.912   1.00 48.22 160 B 1 
ATOM 2520 N N   . ARG B 2 161 ? -34.598 -24.691 5.482   1.00 59.30 161 B 1 
ATOM 2521 C CA  . ARG B 2 161 ? -36.059 -24.523 5.385   1.00 57.26 161 B 1 
ATOM 2522 C C   . ARG B 2 161 ? -36.843 -25.532 6.226   1.00 58.29 161 B 1 
ATOM 2523 O O   . ARG B 2 161 ? -37.932 -25.208 6.673   1.00 54.13 161 B 1 
ATOM 2524 C CB  . ARG B 2 161 ? -36.494 -24.595 3.918   1.00 51.99 161 B 1 
ATOM 2525 C CG  . ARG B 2 161 ? -37.425 -23.460 3.500   1.00 46.63 161 B 1 
ATOM 2526 C CD  . ARG B 2 161 ? -37.890 -23.693 2.065   1.00 43.62 161 B 1 
ATOM 2527 N NE  . ARG B 2 161 ? -38.632 -22.558 1.512   1.00 40.19 161 B 1 
ATOM 2528 C CZ  . ARG B 2 161 ? -39.222 -22.530 0.320   1.00 36.40 161 B 1 
ATOM 2529 N NH1 . ARG B 2 161 ? -39.194 -23.564 -0.476  1.00 34.99 161 B 1 
ATOM 2530 N NH2 . ARG B 2 161 ? -39.839 -21.461 -0.087  1.00 33.31 161 B 1 
ATOM 2531 N N   . ARG B 2 162 ? -36.344 -26.764 6.399   1.00 58.98 162 B 1 
ATOM 2532 C CA  . ARG B 2 162 ? -37.015 -27.811 7.192   1.00 57.59 162 B 1 
ATOM 2533 C C   . ARG B 2 162 ? -36.728 -27.719 8.689   1.00 58.95 162 B 1 
ATOM 2534 O O   . ARG B 2 162 ? -37.494 -28.256 9.469   1.00 54.10 162 B 1 
ATOM 2535 C CB  . ARG B 2 162 ? -36.627 -29.213 6.686   1.00 52.51 162 B 1 
ATOM 2536 C CG  . ARG B 2 162 ? -37.357 -29.620 5.398   1.00 46.59 162 B 1 
ATOM 2537 C CD  . ARG B 2 162 ? -37.044 -31.086 5.080   1.00 43.29 162 B 1 
ATOM 2538 N NE  . ARG B 2 162 ? -37.794 -31.571 3.905   1.00 39.45 162 B 1 
ATOM 2539 C CZ  . ARG B 2 162 ? -37.707 -32.783 3.371   1.00 35.22 162 B 1 
ATOM 2540 N NH1 . ARG B 2 162 ? -36.906 -33.694 3.863   1.00 33.33 162 B 1 
ATOM 2541 N NH2 . ARG B 2 162 ? -38.428 -33.114 2.336   1.00 31.43 162 B 1 
ATOM 2542 N N   . GLY B 2 163 ? -35.648 -27.071 9.072   1.00 57.51 163 B 1 
ATOM 2543 C CA  . GLY B 2 163 ? -35.333 -26.841 10.480  1.00 57.11 163 B 1 
ATOM 2544 C C   . GLY B 2 163 ? -35.962 -25.551 10.990  1.00 60.23 163 B 1 
ATOM 2545 O O   . GLY B 2 163 ? -36.315 -24.685 10.188  1.00 56.92 163 B 1 
ATOM 2546 N N   . PRO B 2 164 ? -36.085 -25.388 12.319  1.00 57.57 164 B 1 
ATOM 2547 C CA  . PRO B 2 164 ? -36.448 -24.114 12.911  1.00 56.86 164 B 1 
ATOM 2548 C C   . PRO B 2 164 ? -35.508 -23.005 12.417  1.00 61.04 164 B 1 
ATOM 2549 O O   . PRO B 2 164 ? -34.376 -23.294 12.015  1.00 57.74 164 B 1 
ATOM 2550 C CB  . PRO B 2 164 ? -36.364 -24.338 14.427  1.00 50.24 164 B 1 
ATOM 2551 C CG  . PRO B 2 164 ? -35.395 -25.510 14.577  1.00 48.24 164 B 1 
ATOM 2552 C CD  . PRO B 2 164 ? -35.669 -26.335 13.324  1.00 51.38 164 B 1 
ATOM 2553 N N   . PRO B 2 165 ? -35.932 -21.711 12.469  1.00 67.28 165 B 1 
ATOM 2554 C CA  . PRO B 2 165 ? -35.093 -20.567 12.088  1.00 69.97 165 B 1 
ATOM 2555 C C   . PRO B 2 165 ? -33.718 -20.575 12.769  1.00 74.73 165 B 1 
ATOM 2556 O O   . PRO B 2 165 ? -32.760 -20.009 12.254  1.00 72.74 165 B 1 
ATOM 2557 C CB  . PRO B 2 165 ? -35.917 -19.326 12.446  1.00 64.91 165 B 1 
ATOM 2558 C CG  . PRO B 2 165 ? -36.934 -19.829 13.466  1.00 60.17 165 B 1 
ATOM 2559 C CD  . PRO B 2 165 ? -37.188 -21.255 13.011  1.00 61.80 165 B 1 
ATOM 2560 N N   . ALA B 2 166 ? -33.601 -21.331 13.858  1.00 76.33 166 B 1 
ATOM 2561 C CA  . ALA B 2 166 ? -32.365 -21.626 14.564  1.00 80.05 166 B 1 
ATOM 2562 C C   . ALA B 2 166 ? -31.197 -22.039 13.654  1.00 83.17 166 B 1 
ATOM 2563 O O   . ALA B 2 166 ? -30.083 -21.611 13.922  1.00 81.13 166 B 1 
ATOM 2564 C CB  . ALA B 2 166 ? -32.651 -22.726 15.592  1.00 75.86 166 B 1 
ATOM 2565 N N   . ARG B 2 167 ? -31.372 -22.824 12.572  1.00 80.58 167 B 1 
ATOM 2566 C CA  . ARG B 2 167 ? -30.242 -23.223 11.711  1.00 82.63 167 B 1 
ATOM 2567 C C   . ARG B 2 167 ? -29.627 -22.041 10.960  1.00 85.41 167 B 1 
ATOM 2568 O O   . ARG B 2 167 ? -28.403 -21.944 10.906  1.00 84.35 167 B 1 
ATOM 2569 C CB  . ARG B 2 167 ? -30.636 -24.321 10.710  1.00 78.23 167 B 1 
ATOM 2570 C CG  . ARG B 2 167 ? -30.794 -25.683 11.384  1.00 67.94 167 B 1 
ATOM 2571 C CD  . ARG B 2 167 ? -31.009 -26.768 10.319  1.00 63.91 167 B 1 
ATOM 2572 N NE  . ARG B 2 167 ? -31.214 -28.094 10.928  1.00 58.17 167 B 1 
ATOM 2573 C CZ  . ARG B 2 167 ? -31.497 -29.206 10.267  1.00 51.28 167 B 1 
ATOM 2574 N NH1 . ARG B 2 167 ? -31.617 -29.229 8.962   1.00 48.93 167 B 1 
ATOM 2575 N NH2 . ARG B 2 167 ? -31.673 -30.321 10.907  1.00 45.31 167 B 1 
ATOM 2576 N N   . VAL B 2 168 ? -30.464 -21.155 10.416  1.00 84.03 168 B 1 
ATOM 2577 C CA  . VAL B 2 168 ? -29.975 -19.946 9.743   1.00 86.35 168 B 1 
ATOM 2578 C C   . VAL B 2 168 ? -29.319 -19.010 10.758  1.00 88.90 168 B 1 
ATOM 2579 O O   . VAL B 2 168 ? -28.220 -18.544 10.526  1.00 88.74 168 B 1 
ATOM 2580 C CB  . VAL B 2 168 ? -31.092 -19.211 8.986   1.00 83.87 168 B 1 
ATOM 2581 C CG1 . VAL B 2 168 ? -30.552 -17.979 8.255   1.00 75.00 168 B 1 
ATOM 2582 C CG2 . VAL B 2 168 ? -31.742 -20.116 7.945   1.00 76.15 168 B 1 
ATOM 2583 N N   . THR B 2 169 ? -29.961 -18.825 11.927  1.00 87.09 169 B 1 
ATOM 2584 C CA  . THR B 2 169 ? -29.422 -18.000 13.010  1.00 88.24 169 B 1 
ATOM 2585 C C   . THR B 2 169 ? -28.088 -18.536 13.522  1.00 90.19 169 B 1 
ATOM 2586 O O   . THR B 2 169 ? -27.152 -17.762 13.680  1.00 90.06 169 B 1 
ATOM 2587 C CB  . THR B 2 169 ? -30.425 -17.910 14.171  1.00 86.08 169 B 1 
ATOM 2588 O OG1 . THR B 2 169 ? -31.687 -17.515 13.687  1.00 75.11 169 B 1 
ATOM 2589 C CG2 . THR B 2 169 ? -30.004 -16.879 15.213  1.00 72.87 169 B 1 
ATOM 2590 N N   . LEU B 2 170 ? -27.948 -19.856 13.715  1.00 89.63 170 B 1 
ATOM 2591 C CA  . LEU B 2 170 ? -26.686 -20.496 14.099  1.00 90.42 170 B 1 
ATOM 2592 C C   . LEU B 2 170 ? -25.600 -20.293 13.047  1.00 91.46 170 B 1 
ATOM 2593 O O   . LEU B 2 170 ? -24.465 -19.992 13.402  1.00 91.09 170 B 1 
ATOM 2594 C CB  . LEU B 2 170 ? -26.918 -22.002 14.331  1.00 89.44 170 B 1 
ATOM 2595 C CG  . LEU B 2 170 ? -27.270 -22.325 15.791  1.00 77.33 170 B 1 
ATOM 2596 C CD1 . LEU B 2 170 ? -28.111 -23.592 15.886  1.00 71.57 170 B 1 
ATOM 2597 C CD2 . LEU B 2 170 ? -25.997 -22.533 16.617  1.00 71.46 170 B 1 
ATOM 2598 N N   . THR B 2 171 ? -25.928 -20.412 11.756  1.00 91.35 171 B 1 
ATOM 2599 C CA  . THR B 2 171 ? -24.965 -20.166 10.677  1.00 91.60 171 B 1 
ATOM 2600 C C   . THR B 2 171 ? -24.517 -18.705 10.666  1.00 93.06 171 B 1 
ATOM 2601 O O   . THR B 2 171 ? -23.319 -18.449 10.584  1.00 92.51 171 B 1 
ATOM 2602 C CB  . THR B 2 171 ? -25.540 -20.551 9.308   1.00 89.74 171 B 1 
ATOM 2603 O OG1 . THR B 2 171 ? -25.978 -21.889 9.312   1.00 78.04 171 B 1 
ATOM 2604 C CG2 . THR B 2 171 ? -24.496 -20.442 8.196   1.00 77.18 171 B 1 
ATOM 2605 N N   . CYS B 2 172 ? -25.435 -17.740 10.826  1.00 92.39 172 B 1 
ATOM 2606 C CA  . CYS B 2 172 ? -25.093 -16.331 10.928  1.00 92.79 172 B 1 
ATOM 2607 C C   . CYS B 2 172 ? -24.208 -16.044 12.151  1.00 93.80 172 B 1 
ATOM 2608 O O   . CYS B 2 172 ? -23.194 -15.379 12.018  1.00 93.49 172 B 1 
ATOM 2609 C CB  . CYS B 2 172 ? -26.361 -15.474 10.951  1.00 91.11 172 B 1 
ATOM 2610 S SG  . CYS B 2 172 ? -27.228 -15.560 9.348   1.00 85.93 172 B 1 
ATOM 2611 N N   . LEU B 2 173 ? -24.548 -16.595 13.326  1.00 94.24 173 B 1 
ATOM 2612 C CA  . LEU B 2 173 ? -23.726 -16.464 14.537  1.00 94.43 173 B 1 
ATOM 2613 C C   . LEU B 2 173 ? -22.324 -17.046 14.345  1.00 95.15 173 B 1 
ATOM 2614 O O   . LEU B 2 173 ? -21.352 -16.408 14.748  1.00 94.60 173 B 1 
ATOM 2615 C CB  . LEU B 2 173 ? -24.428 -17.162 15.714  1.00 93.70 173 B 1 
ATOM 2616 C CG  . LEU B 2 173 ? -25.601 -16.365 16.320  1.00 82.06 173 B 1 
ATOM 2617 C CD1 . LEU B 2 173 ? -26.394 -17.257 17.277  1.00 75.96 173 B 1 
ATOM 2618 C CD2 . LEU B 2 173 ? -25.118 -15.139 17.098  1.00 75.94 173 B 1 
ATOM 2619 N N   . ALA B 2 174 ? -22.195 -18.203 13.684  1.00 95.68 174 B 1 
ATOM 2620 C CA  . ALA B 2 174 ? -20.899 -18.794 13.374  1.00 95.56 174 B 1 
ATOM 2621 C C   . ALA B 2 174 ? -20.074 -17.903 12.422  1.00 95.89 174 B 1 
ATOM 2622 O O   . ALA B 2 174 ? -18.886 -17.712 12.652  1.00 94.72 174 B 1 
ATOM 2623 C CB  . ALA B 2 174 ? -21.122 -20.191 12.794  1.00 94.44 174 B 1 
ATOM 2624 N N   . VAL B 2 175 ? -20.704 -17.313 11.392  1.00 95.31 175 B 1 
ATOM 2625 C CA  . VAL B 2 175 ? -20.043 -16.366 10.479  1.00 95.16 175 B 1 
ATOM 2626 C C   . VAL B 2 175 ? -19.557 -15.132 11.238  1.00 95.38 175 B 1 
ATOM 2627 O O   . VAL B 2 175 ? -18.390 -14.783 11.129  1.00 94.28 175 B 1 
ATOM 2628 C CB  . VAL B 2 175 ? -20.959 -15.980 9.303   1.00 94.05 175 B 1 
ATOM 2629 C CG1 . VAL B 2 175 ? -20.401 -14.811 8.476   1.00 89.28 175 B 1 
ATOM 2630 C CG2 . VAL B 2 175 ? -21.131 -17.162 8.343   1.00 89.85 175 B 1 
ATOM 2631 N N   . TRP B 2 176 ? -20.415 -14.490 12.056  1.00 95.67 176 B 1 
ATOM 2632 C CA  . TRP B 2 176 ? -20.035 -13.318 12.848  1.00 95.79 176 B 1 
ATOM 2633 C C   . TRP B 2 176 ? -18.943 -13.634 13.872  1.00 96.07 176 B 1 
ATOM 2634 O O   . TRP B 2 176 ? -17.998 -12.856 14.009  1.00 94.67 176 B 1 
ATOM 2635 C CB  . TRP B 2 176 ? -21.267 -12.726 13.530  1.00 94.86 176 B 1 
ATOM 2636 C CG  . TRP B 2 176 ? -22.175 -11.960 12.623  1.00 93.63 176 B 1 
ATOM 2637 C CD1 . TRP B 2 176 ? -23.405 -12.346 12.223  1.00 89.21 176 B 1 
ATOM 2638 C CD2 . TRP B 2 176 ? -21.929 -10.674 11.985  1.00 91.42 176 B 1 
ATOM 2639 N NE1 . TRP B 2 176 ? -23.947 -11.374 11.384  1.00 87.77 176 B 1 
ATOM 2640 C CE2 . TRP B 2 176 ? -23.070 -10.338 11.215  1.00 90.12 176 B 1 
ATOM 2641 C CE3 . TRP B 2 176 ? -20.846 -9.762  11.999  1.00 87.97 176 B 1 
ATOM 2642 C CZ2 . TRP B 2 176 ? -23.148 -9.126  10.485  1.00 87.80 176 B 1 
ATOM 2643 C CZ3 . TRP B 2 176 ? -20.929 -8.561  11.260  1.00 85.79 176 B 1 
ATOM 2644 C CH2 . TRP B 2 176 ? -22.065 -8.254  10.521  1.00 85.99 176 B 1 
ATOM 2645 N N   . GLY B 2 177 ? -19.000 -14.782 14.535  1.00 96.77 177 B 1 
ATOM 2646 C CA  . GLY B 2 177 ? -17.963 -15.244 15.450  1.00 96.40 177 B 1 
ATOM 2647 C C   . GLY B 2 177 ? -16.610 -15.454 14.757  1.00 96.32 177 B 1 
ATOM 2648 O O   . GLY B 2 177 ? -15.586 -15.018 15.271  1.00 95.17 177 B 1 
ATOM 2649 N N   . LEU B 2 178 ? -16.618 -16.056 13.561  1.00 96.37 178 B 1 
ATOM 2650 C CA  . LEU B 2 178 ? -15.413 -16.232 12.761  1.00 95.51 178 B 1 
ATOM 2651 C C   . LEU B 2 178 ? -14.837 -14.889 12.286  1.00 94.95 178 B 1 
ATOM 2652 O O   . LEU B 2 178 ? -13.622 -14.684 12.338  1.00 92.99 178 B 1 
ATOM 2653 C CB  . LEU B 2 178 ? -15.736 -17.170 11.590  1.00 94.34 178 B 1 
ATOM 2654 C CG  . LEU B 2 178 ? -14.506 -17.603 10.767  1.00 87.37 178 B 1 
ATOM 2655 C CD1 . LEU B 2 178 ? -13.520 -18.431 11.592  1.00 81.31 178 B 1 
ATOM 2656 C CD2 . LEU B 2 178 ? -14.956 -18.448 9.581   1.00 80.89 178 B 1 
ATOM 2657 N N   . CYS B 2 179 ? -15.690 -13.933 11.873  1.00 95.20 179 B 1 
ATOM 2658 C CA  . CYS B 2 179 ? -15.261 -12.586 11.495  1.00 94.31 179 B 1 
ATOM 2659 C C   . CYS B 2 179 ? -14.639 -11.829 12.669  1.00 93.66 179 B 1 
ATOM 2660 O O   . CYS B 2 179 ? -13.615 -11.172 12.497  1.00 91.65 179 B 1 
ATOM 2661 C CB  . CYS B 2 179 ? -16.455 -11.806 10.931  1.00 93.59 179 B 1 
ATOM 2662 S SG  . CYS B 2 179 ? -17.039 -12.558 9.384   1.00 89.96 179 B 1 
ATOM 2663 N N   . LEU B 2 180 ? -15.211 -11.947 13.880  1.00 95.34 180 B 1 
ATOM 2664 C CA  . LEU B 2 180 ? -14.639 -11.384 15.101  1.00 94.60 180 B 1 
ATOM 2665 C C   . LEU B 2 180 ? -13.267 -11.987 15.421  1.00 94.01 180 B 1 
ATOM 2666 O O   . LEU B 2 180 ? -12.350 -11.256 15.794  1.00 92.21 180 B 1 
ATOM 2667 C CB  . LEU B 2 180 ? -15.598 -11.601 16.280  1.00 94.06 180 B 1 
ATOM 2668 C CG  . LEU B 2 180 ? -16.725 -10.558 16.358  1.00 84.63 180 B 1 
ATOM 2669 C CD1 . LEU B 2 180 ? -17.844 -11.064 17.265  1.00 78.69 180 B 1 
ATOM 2670 C CD2 . LEU B 2 180 ? -16.217 -9.233  16.918  1.00 78.51 180 B 1 
ATOM 2671 N N   . LEU B 2 181 ? -13.094 -13.305 15.217  1.00 95.04 181 B 1 
ATOM 2672 C CA  . LEU B 2 181 ? -11.806 -13.972 15.384  1.00 94.35 181 B 1 
ATOM 2673 C C   . LEU B 2 181 ? -10.752 -13.416 14.410  1.00 93.20 181 B 1 
ATOM 2674 O O   . LEU B 2 181 ? -9.628  -13.144 14.814  1.00 91.41 181 B 1 
ATOM 2675 C CB  . LEU B 2 181 ? -11.997 -15.485 15.190  1.00 94.06 181 B 1 
ATOM 2676 C CG  . LEU B 2 181 ? -10.786 -16.299 15.704  1.00 84.95 181 B 1 
ATOM 2677 C CD1 . LEU B 2 181 ? -11.097 -16.926 17.061  1.00 79.82 181 B 1 
ATOM 2678 C CD2 . LEU B 2 181 ? -10.427 -17.416 14.724  1.00 79.99 181 B 1 
ATOM 2679 N N   . PHE B 2 182 ? -11.126 -13.194 13.140  1.00 91.88 182 B 1 
ATOM 2680 C CA  . PHE B 2 182 ? -10.231 -12.596 12.144  1.00 90.69 182 B 1 
ATOM 2681 C C   . PHE B 2 182 ? -9.952  -11.104 12.368  1.00 88.96 182 B 1 
ATOM 2682 O O   . PHE B 2 182 ? -8.952  -10.598 11.865  1.00 86.25 182 B 1 
ATOM 2683 C CB  . PHE B 2 182 ? -10.800 -12.832 10.738  1.00 90.58 182 B 1 
ATOM 2684 C CG  . PHE B 2 182 ? -10.828 -14.269 10.256  1.00 90.93 182 B 1 
ATOM 2685 C CD1 . PHE B 2 182 ? -9.801  -15.170 10.592  1.00 87.50 182 B 1 
ATOM 2686 C CD2 . PHE B 2 182 ? -11.866 -14.701 9.408   1.00 87.77 182 B 1 
ATOM 2687 C CE1 . PHE B 2 182 ? -9.813  -16.483 10.091  1.00 86.57 182 B 1 
ATOM 2688 C CE2 . PHE B 2 182 ? -11.877 -16.006 8.906   1.00 86.78 182 B 1 
ATOM 2689 C CZ  . PHE B 2 182 ? -10.849 -16.902 9.243   1.00 88.23 182 B 1 
ATOM 2690 N N   . ALA B 2 183 ? -10.793 -10.400 13.136  1.00 89.95 183 B 1 
ATOM 2691 C CA  . ALA B 2 183 ? -10.586 -9.005  13.518  1.00 89.05 183 B 1 
ATOM 2692 C C   . ALA B 2 183 ? -9.760  -8.837  14.813  1.00 88.95 183 B 1 
ATOM 2693 O O   . ALA B 2 183 ? -9.416  -7.713  15.170  1.00 86.93 183 B 1 
ATOM 2694 C CB  . ALA B 2 183 ? -11.957 -8.336  13.623  1.00 88.06 183 B 1 
ATOM 2695 N N   . LEU B 2 184 ? -9.411  -9.925  15.519  1.00 89.99 184 B 1 
ATOM 2696 C CA  . LEU B 2 184 ? -8.583  -9.842  16.729  1.00 89.74 184 B 1 
ATOM 2697 C C   . LEU B 2 184 ? -7.239  -9.109  16.518  1.00 88.81 184 B 1 
ATOM 2698 O O   . LEU B 2 184 ? -6.888  -8.304  17.375  1.00 86.79 184 B 1 
ATOM 2699 C CB  . LEU B 2 184 ? -8.329  -11.235 17.333  1.00 89.73 184 B 1 
ATOM 2700 C CG  . LEU B 2 184 ? -9.519  -11.839 18.108  1.00 82.54 184 B 1 
ATOM 2701 C CD1 . LEU B 2 184 ? -9.183  -13.279 18.498  1.00 78.20 184 B 1 
ATOM 2702 C CD2 . LEU B 2 184 ? -9.824  -11.057 19.386  1.00 78.37 184 B 1 
ATOM 2703 N N   . PRO B 2 185 ? -6.509  -9.311  15.402  1.00 86.45 185 B 1 
ATOM 2704 C CA  . PRO B 2 185 ? -5.278  -8.568  15.145  1.00 84.96 185 B 1 
ATOM 2705 C C   . PRO B 2 185 ? -5.474  -7.054  15.136  1.00 84.05 185 B 1 
ATOM 2706 O O   . PRO B 2 185 ? -4.609  -6.335  15.630  1.00 81.35 185 B 1 
ATOM 2707 C CB  . PRO B 2 185 ? -4.766  -9.065  13.789  1.00 83.51 185 B 1 
ATOM 2708 C CG  . PRO B 2 185 ? -5.347  -10.477 13.695  1.00 81.63 185 B 1 
ATOM 2709 C CD  . PRO B 2 185 ? -6.701  -10.312 14.368  1.00 84.46 185 B 1 
ATOM 2710 N N   . ASP B 2 186 ? -6.622  -6.543  14.668  1.00 85.06 186 B 1 
ATOM 2711 C CA  . ASP B 2 186 ? -6.921  -5.112  14.656  1.00 84.35 186 B 1 
ATOM 2712 C C   . ASP B 2 186 ? -7.051  -4.568  16.079  1.00 84.73 186 B 1 
ATOM 2713 O O   . ASP B 2 186 ? -6.467  -3.538  16.422  1.00 83.43 186 B 1 
ATOM 2714 C CB  . ASP B 2 186 ? -8.211  -4.819  13.875  1.00 82.54 186 B 1 
ATOM 2715 C CG  . ASP B 2 186 ? -8.154  -5.366  12.452  1.00 79.05 186 B 1 
ATOM 2716 O OD1 . ASP B 2 186 ? -7.393  -4.813  11.638  1.00 73.66 186 B 1 
ATOM 2717 O OD2 . ASP B 2 186 ? -8.855  -6.349  12.170  1.00 73.94 186 B 1 
ATOM 2718 N N   . PHE B 2 187 ? -7.765  -5.278  16.969  1.00 86.34 187 B 1 
ATOM 2719 C CA  . PHE B 2 187 ? -7.908  -4.861  18.361  1.00 86.97 187 B 1 
ATOM 2720 C C   . PHE B 2 187 ? -6.582  -4.863  19.123  1.00 86.68 187 B 1 
ATOM 2721 O O   . PHE B 2 187 ? -6.387  -4.017  20.003  1.00 84.63 187 B 1 
ATOM 2722 C CB  . PHE B 2 187 ? -8.941  -5.743  19.071  1.00 87.25 187 B 1 
ATOM 2723 C CG  . PHE B 2 187 ? -10.358 -5.488  18.618  1.00 86.34 187 B 1 
ATOM 2724 C CD1 . PHE B 2 187 ? -10.986 -4.263  18.914  1.00 81.69 187 B 1 
ATOM 2725 C CD2 . PHE B 2 187 ? -11.064 -6.467  17.903  1.00 80.79 187 B 1 
ATOM 2726 C CE1 . PHE B 2 187 ? -12.301 -4.025  18.490  1.00 78.26 187 B 1 
ATOM 2727 C CE2 . PHE B 2 187 ? -12.379 -6.231  17.486  1.00 77.96 187 B 1 
ATOM 2728 C CZ  . PHE B 2 187 ? -12.999 -5.011  17.782  1.00 78.98 187 B 1 
ATOM 2729 N N   . ILE B 2 188 ? -5.659  -5.775  18.789  1.00 87.17 188 B 1 
ATOM 2730 C CA  . ILE B 2 188 ? -4.382  -5.916  19.485  1.00 86.08 188 B 1 
ATOM 2731 C C   . ILE B 2 188 ? -3.342  -4.929  18.929  1.00 84.23 188 B 1 
ATOM 2732 O O   . ILE B 2 188 ? -2.756  -4.165  19.695  1.00 81.49 188 B 1 
ATOM 2733 C CB  . ILE B 2 188 ? -3.910  -7.389  19.440  1.00 85.99 188 B 1 
ATOM 2734 C CG1 . ILE B 2 188 ? -4.935  -8.304  20.148  1.00 82.27 188 B 1 
ATOM 2735 C CG2 . ILE B 2 188 ? -2.533  -7.532  20.117  1.00 80.52 188 B 1 
ATOM 2736 C CD1 . ILE B 2 188 ? -4.702  -9.803  19.905  1.00 74.81 188 B 1 
ATOM 2737 N N   . PHE B 2 189 ? -3.147  -4.912  17.615  1.00 82.71 189 B 1 
ATOM 2738 C CA  . PHE B 2 189 ? -1.989  -4.287  16.972  1.00 81.17 189 B 1 
ATOM 2739 C C   . PHE B 2 189 ? -2.282  -2.951  16.277  1.00 79.27 189 B 1 
ATOM 2740 O O   . PHE B 2 189 ? -1.340  -2.235  15.963  1.00 76.01 189 B 1 
ATOM 2741 C CB  . PHE B 2 189 ? -1.367  -5.276  15.986  1.00 81.09 189 B 1 
ATOM 2742 C CG  . PHE B 2 189 ? -0.872  -6.558  16.627  1.00 80.04 189 B 1 
ATOM 2743 C CD1 . PHE B 2 189 ? 0.240   -6.537  17.481  1.00 77.84 189 B 1 
ATOM 2744 C CD2 . PHE B 2 189 ? -1.527  -7.776  16.374  1.00 78.35 189 B 1 
ATOM 2745 C CE1 . PHE B 2 189 ? 0.705   -7.715  18.076  1.00 76.79 189 B 1 
ATOM 2746 C CE2 . PHE B 2 189 ? -1.067  -8.964  16.966  1.00 77.07 189 B 1 
ATOM 2747 C CZ  . PHE B 2 189 ? 0.048   -8.932  17.817  1.00 77.51 189 B 1 
ATOM 2748 N N   . LEU B 2 190 ? -3.546  -2.584  16.024  1.00 81.20 190 B 1 
ATOM 2749 C CA  . LEU B 2 190 ? -3.880  -1.322  15.389  1.00 81.65 190 B 1 
ATOM 2750 C C   . LEU B 2 190 ? -3.875  -0.193  16.428  1.00 82.06 190 B 1 
ATOM 2751 O O   . LEU B 2 190 ? -4.466  -0.316  17.501  1.00 80.66 190 B 1 
ATOM 2752 C CB  . LEU B 2 190 ? -5.225  -1.440  14.655  1.00 80.52 190 B 1 
ATOM 2753 C CG  . LEU B 2 190 ? -5.352  -0.523  13.421  1.00 77.74 190 B 1 
ATOM 2754 C CD1 . LEU B 2 190 ? -4.564  -1.055  12.231  1.00 74.07 190 B 1 
ATOM 2755 C CD2 . LEU B 2 190 ? -6.818  -0.439  12.986  1.00 74.56 190 B 1 
ATOM 2756 N N   . SER B 2 191 ? -3.217  0.920   16.120  1.00 79.42 191 B 1 
ATOM 2757 C CA  . SER B 2 191 ? -3.192  2.107   16.976  1.00 79.47 191 B 1 
ATOM 2758 C C   . SER B 2 191 ? -2.873  3.364   16.172  1.00 80.08 191 B 1 
ATOM 2759 O O   . SER B 2 191 ? -2.382  3.286   15.047  1.00 78.14 191 B 1 
ATOM 2760 C CB  . SER B 2 191 ? -2.205  1.923   18.139  1.00 77.53 191 B 1 
ATOM 2761 O OG  . SER B 2 191 ? -0.940  1.504   17.684  1.00 69.31 191 B 1 
ATOM 2762 N N   . ALA B 2 192 ? -3.178  4.525   16.731  1.00 79.88 192 B 1 
ATOM 2763 C CA  . ALA B 2 192 ? -2.735  5.787   16.173  1.00 79.58 192 B 1 
ATOM 2764 C C   . ALA B 2 192 ? -1.253  5.983   16.520  1.00 78.94 192 B 1 
ATOM 2765 O O   . ALA B 2 192 ? -0.909  6.084   17.698  1.00 76.77 192 B 1 
ATOM 2766 C CB  . ALA B 2 192 ? -3.622  6.920   16.698  1.00 79.20 192 B 1 
ATOM 2767 N N   . HIS B 2 193 ? -0.404  6.029   15.507  1.00 78.10 193 B 1 
ATOM 2768 C CA  . HIS B 2 193 ? 1.031   6.261   15.635  1.00 76.02 193 B 1 
ATOM 2769 C C   . HIS B 2 193 ? 1.430   7.543   14.931  1.00 76.44 193 B 1 
ATOM 2770 O O   . HIS B 2 193 ? 0.945   7.844   13.839  1.00 73.61 193 B 1 
ATOM 2771 C CB  . HIS B 2 193 ? 1.820   5.059   15.103  1.00 72.55 193 B 1 
ATOM 2772 C CG  . HIS B 2 193 ? 2.080   4.047   16.177  1.00 64.71 193 B 1 
ATOM 2773 N ND1 . HIS B 2 193 ? 3.049   4.152   17.158  1.00 56.54 193 B 1 
ATOM 2774 C CD2 . HIS B 2 193 ? 1.399   2.880   16.410  1.00 56.14 193 B 1 
ATOM 2775 C CE1 . HIS B 2 193 ? 2.945   3.068   17.952  1.00 50.93 193 B 1 
ATOM 2776 N NE2 . HIS B 2 193 ? 1.962   2.284   17.526  1.00 51.66 193 B 1 
ATOM 2777 N N   . HIS B 2 194 ? 2.319   8.295   15.556  1.00 73.92 194 B 1 
ATOM 2778 C CA  . HIS B 2 194 ? 2.946   9.443   14.920  1.00 72.45 194 B 1 
ATOM 2779 C C   . HIS B 2 194 ? 4.067   8.959   13.993  1.00 71.25 194 B 1 
ATOM 2780 O O   . HIS B 2 194 ? 4.982   8.267   14.423  1.00 67.28 194 B 1 
ATOM 2781 C CB  . HIS B 2 194 ? 3.446   10.419  15.992  1.00 71.97 194 B 1 
ATOM 2782 C CG  . HIS B 2 194 ? 3.868   11.733  15.392  1.00 69.68 194 B 1 
ATOM 2783 N ND1 . HIS B 2 194 ? 3.033   12.668  14.822  1.00 61.44 194 B 1 
ATOM 2784 C CD2 . HIS B 2 194 ? 5.144   12.226  15.284  1.00 63.54 194 B 1 
ATOM 2785 C CE1 . HIS B 2 194 ? 3.782   13.690  14.391  1.00 62.96 194 B 1 
ATOM 2786 N NE2 . HIS B 2 194 ? 5.065   13.450  14.657  1.00 63.90 194 B 1 
ATOM 2787 N N   . ASP B 2 195 ? 3.955   9.302   12.713  1.00 68.05 195 B 1 
ATOM 2788 C CA  . ASP B 2 195 ? 4.988   9.064   11.724  1.00 65.61 195 B 1 
ATOM 2789 C C   . ASP B 2 195 ? 5.883   10.308  11.653  1.00 64.93 195 B 1 
ATOM 2790 O O   . ASP B 2 195 ? 5.500   11.331  11.095  1.00 62.34 195 B 1 
ATOM 2791 C CB  . ASP B 2 195 ? 4.349   8.714   10.371  1.00 63.00 195 B 1 
ATOM 2792 C CG  . ASP B 2 195 ? 5.360   8.221   9.330   1.00 58.87 195 B 1 
ATOM 2793 O OD1 . ASP B 2 195 ? 6.537   8.621   9.389   1.00 55.56 195 B 1 
ATOM 2794 O OD2 . ASP B 2 195 ? 4.943   7.419   8.459   1.00 53.19 195 B 1 
ATOM 2795 N N   . GLU B 2 196 ? 7.070   10.204  12.224  1.00 60.34 196 B 1 
ATOM 2796 C CA  . GLU B 2 196 ? 8.048   11.299  12.261  1.00 58.88 196 B 1 
ATOM 2797 C C   . GLU B 2 196 ? 8.436   11.785  10.868  1.00 59.10 196 B 1 
ATOM 2798 O O   . GLU B 2 196 ? 8.643   12.973  10.651  1.00 55.83 196 B 1 
ATOM 2799 C CB  . GLU B 2 196 ? 9.315   10.835  12.993  1.00 55.75 196 B 1 
ATOM 2800 C CG  . GLU B 2 196 ? 9.089   10.565  14.483  1.00 49.99 196 B 1 
ATOM 2801 C CD  . GLU B 2 196 ? 10.371  10.079  15.203  1.00 45.96 196 B 1 
ATOM 2802 O OE1 . GLU B 2 196 ? 10.321  9.950   16.438  1.00 40.01 196 B 1 
ATOM 2803 O OE2 . GLU B 2 196 ? 11.372  9.798   14.499  1.00 40.05 196 B 1 
ATOM 2804 N N   . ARG B 2 197 ? 8.500   10.879  9.890   1.00 58.33 197 B 1 
ATOM 2805 C CA  . ARG B 2 197 ? 8.878   11.233  8.518   1.00 57.23 197 B 1 
ATOM 2806 C C   . ARG B 2 197 ? 7.814   12.085  7.829   1.00 57.64 197 B 1 
ATOM 2807 O O   . ARG B 2 197 ? 8.155   12.989  7.064   1.00 54.98 197 B 1 
ATOM 2808 C CB  . ARG B 2 197 ? 9.142   9.942   7.736   1.00 54.00 197 B 1 
ATOM 2809 C CG  . ARG B 2 197 ? 9.575   10.245  6.296   1.00 49.24 197 B 1 
ATOM 2810 C CD  . ARG B 2 197 ? 9.738   8.948   5.520   1.00 46.37 197 B 1 
ATOM 2811 N NE  . ARG B 2 197 ? 9.891   9.216   4.086   1.00 43.27 197 B 1 
ATOM 2812 C CZ  . ARG B 2 197 ? 9.824   8.317   3.130   1.00 40.71 197 B 1 
ATOM 2813 N NH1 . ARG B 2 197 ? 9.687   7.049   3.384   1.00 38.70 197 B 1 
ATOM 2814 N NH2 . ARG B 2 197 ? 9.879   8.673   1.882   1.00 37.34 197 B 1 
ATOM 2815 N N   . LEU B 2 198 ? 6.539   11.776  8.056   1.00 62.83 198 B 1 
ATOM 2816 C CA  . LEU B 2 198 ? 5.415   12.529  7.491   1.00 62.18 198 B 1 
ATOM 2817 C C   . LEU B 2 198 ? 4.993   13.705  8.378   1.00 63.13 198 B 1 
ATOM 2818 O O   . LEU B 2 198 ? 4.192   14.523  7.942   1.00 60.95 198 B 1 
ATOM 2819 C CB  . LEU B 2 198 ? 4.235   11.572  7.246   1.00 59.40 198 B 1 
ATOM 2820 C CG  . LEU B 2 198 ? 4.489   10.503  6.168   1.00 57.19 198 B 1 
ATOM 2821 C CD1 . LEU B 2 198 ? 3.248   9.621   6.041   1.00 54.44 198 B 1 
ATOM 2822 C CD2 . LEU B 2 198 ? 4.775   11.123  4.798   1.00 52.06 198 B 1 
ATOM 2823 N N   . ASN B 2 199 ? 5.501   13.776  9.601   1.00 67.87 199 B 1 
ATOM 2824 C CA  . ASN B 2 199 ? 5.065   14.677  10.655  1.00 68.61 199 B 1 
ATOM 2825 C C   . ASN B 2 199 ? 3.528   14.676  10.815  1.00 70.68 199 B 1 
ATOM 2826 O O   . ASN B 2 199 ? 2.877   15.718  10.872  1.00 68.67 199 B 1 
ATOM 2827 C CB  . ASN B 2 199 ? 5.701   16.059  10.438  1.00 66.44 199 B 1 
ATOM 2828 C CG  . ASN B 2 199 ? 5.594   16.936  11.676  1.00 61.27 199 B 1 
ATOM 2829 O OD1 . ASN B 2 199 ? 5.433   16.482  12.793  1.00 55.96 199 B 1 
ATOM 2830 N ND2 . ASN B 2 199 ? 5.699   18.236  11.515  1.00 55.69 199 B 1 
ATOM 2831 N N   . ALA B 2 200 ? 2.942   13.463  10.805  1.00 72.90 200 B 1 
ATOM 2832 C CA  . ALA B 2 200 ? 1.509   13.266  10.853  1.00 73.68 200 B 1 
ATOM 2833 C C   . ALA B 2 200 ? 1.169   11.988  11.630  1.00 75.15 200 B 1 
ATOM 2834 O O   . ALA B 2 200 ? 1.898   11.001  11.590  1.00 73.93 200 B 1 
ATOM 2835 C CB  . ALA B 2 200 ? 0.961   13.219  9.423   1.00 71.71 200 B 1 
ATOM 2836 N N   . THR B 2 201 ? 0.031   11.995  12.318  1.00 76.43 201 B 1 
ATOM 2837 C CA  . THR B 2 201 ? -0.487  10.818  13.007  1.00 77.07 201 B 1 
ATOM 2838 C C   . THR B 2 201 ? -1.361  10.014  12.055  1.00 77.22 201 B 1 
ATOM 2839 O O   . THR B 2 201 ? -2.278  10.559  11.454  1.00 75.49 201 B 1 
ATOM 2840 C CB  . THR B 2 201 ? -1.252  11.211  14.271  1.00 77.15 201 B 1 
ATOM 2841 O OG1 . THR B 2 201 ? -0.418  11.973  15.111  1.00 68.63 201 B 1 
ATOM 2842 C CG2 . THR B 2 201 ? -1.701  9.997   15.079  1.00 67.09 201 B 1 
ATOM 2843 N N   . HIS B 2 202 ? -1.108  8.703   11.951  1.00 77.81 202 B 1 
ATOM 2844 C CA  . HIS B 2 202 ? -1.905  7.791   11.144  1.00 76.84 202 B 1 
ATOM 2845 C C   . HIS B 2 202 ? -2.342  6.558   11.944  1.00 78.15 202 B 1 
ATOM 2846 O O   . HIS B 2 202 ? -1.687  6.141   12.899  1.00 76.51 202 B 1 
ATOM 2847 C CB  . HIS B 2 202 ? -1.141  7.413   9.876   1.00 74.43 202 B 1 
ATOM 2848 C CG  . HIS B 2 202 ? -1.045  8.556   8.901   1.00 70.87 202 B 1 
ATOM 2849 N ND1 . HIS B 2 202 ? -2.109  9.186   8.299   1.00 63.60 202 B 1 
ATOM 2850 C CD2 . HIS B 2 202 ? 0.086   9.195   8.466   1.00 63.22 202 B 1 
ATOM 2851 C CE1 . HIS B 2 202 ? -1.628  10.177  7.529   1.00 61.17 202 B 1 
ATOM 2852 N NE2 . HIS B 2 202 ? -0.293  10.216  7.594   1.00 62.40 202 B 1 
ATOM 2853 N N   . CYS B 2 203 ? -3.475  5.967   11.551  1.00 78.88 203 B 1 
ATOM 2854 C CA  . CYS B 2 203 ? -3.946  4.698   12.094  1.00 78.67 203 B 1 
ATOM 2855 C C   . CYS B 2 203 ? -3.177  3.554   11.409  1.00 77.81 203 B 1 
ATOM 2856 O O   . CYS B 2 203 ? -3.376  3.313   10.213  1.00 75.69 203 B 1 
ATOM 2857 C CB  . CYS B 2 203 ? -5.460  4.611   11.872  1.00 79.00 203 B 1 
ATOM 2858 S SG  . CYS B 2 203 ? -6.230  3.073   12.438  1.00 77.87 203 B 1 
ATOM 2859 N N   . GLN B 2 204 ? -2.309  2.872   12.152  1.00 76.87 204 B 1 
ATOM 2860 C CA  . GLN B 2 204 ? -1.357  1.918   11.593  1.00 75.41 204 B 1 
ATOM 2861 C C   . GLN B 2 204 ? -1.218  0.667   12.460  1.00 76.13 204 B 1 
ATOM 2862 O O   . GLN B 2 204 ? -1.402  0.716   13.676  1.00 74.28 204 B 1 
ATOM 2863 C CB  . GLN B 2 204 ? 0.021   2.579   11.431  1.00 72.01 204 B 1 
ATOM 2864 C CG  . GLN B 2 204 ? -0.039  3.877   10.606  1.00 64.42 204 B 1 
ATOM 2865 C CD  . GLN B 2 204 ? 1.330   4.473   10.300  1.00 62.77 204 B 1 
ATOM 2866 O OE1 . GLN B 2 204 ? 2.358   3.965   10.694  1.00 56.60 204 B 1 
ATOM 2867 N NE2 . GLN B 2 204 ? 1.390   5.560   9.574   1.00 54.12 204 B 1 
ATOM 2868 N N   . TYR B 2 205 ? -0.876  -0.460  11.833  1.00 73.71 205 B 1 
ATOM 2869 C CA  . TYR B 2 205 ? -0.475  -1.665  12.546  1.00 73.17 205 B 1 
ATOM 2870 C C   . TYR B 2 205 ? 0.943   -1.519  13.108  1.00 72.23 205 B 1 
ATOM 2871 O O   . TYR B 2 205 ? 1.860   -1.102  12.404  1.00 69.94 205 B 1 
ATOM 2872 C CB  . TYR B 2 205 ? -0.544  -2.883  11.637  1.00 73.34 205 B 1 
ATOM 2873 C CG  . TYR B 2 205 ? -1.949  -3.374  11.382  1.00 73.57 205 B 1 
ATOM 2874 C CD1 . TYR B 2 205 ? -2.640  -4.075  12.385  1.00 70.73 205 B 1 
ATOM 2875 C CD2 . TYR B 2 205 ? -2.557  -3.156  10.134  1.00 71.90 205 B 1 
ATOM 2876 C CE1 . TYR B 2 205 ? -3.924  -4.572  12.146  1.00 70.25 205 B 1 
ATOM 2877 C CE2 . TYR B 2 205 ? -3.843  -3.655  9.882   1.00 70.30 205 B 1 
ATOM 2878 C CZ  . TYR B 2 205 ? -4.522  -4.372  10.889  1.00 70.60 205 B 1 
ATOM 2879 O OH  . TYR B 2 205 ? -5.752  -4.876  10.632  1.00 66.76 205 B 1 
ATOM 2880 N N   . ASN B 2 206 ? 1.115   -1.965  14.343  1.00 70.99 206 B 1 
ATOM 2881 C CA  . ASN B 2 206 ? 2.411   -2.092  14.981  1.00 69.16 206 B 1 
ATOM 2882 C C   . ASN B 2 206 ? 2.709   -3.568  15.279  1.00 69.62 206 B 1 
ATOM 2883 O O   . ASN B 2 206 ? 2.626   -4.022  16.416  1.00 66.45 206 B 1 
ATOM 2884 C CB  . ASN B 2 206 ? 2.453   -1.180  16.219  1.00 65.69 206 B 1 
ATOM 2885 C CG  . ASN B 2 206 ? 3.861   -1.050  16.770  1.00 59.37 206 B 1 
ATOM 2886 O OD1 . ASN B 2 206 ? 4.831   -1.486  16.186  1.00 53.31 206 B 1 
ATOM 2887 N ND2 . ASN B 2 206 ? 4.013   -0.400  17.900  1.00 53.23 206 B 1 
ATOM 2888 N N   . PHE B 2 207 ? 2.989   -4.347  14.233  1.00 67.51 207 B 1 
ATOM 2889 C CA  . PHE B 2 207 ? 3.422   -5.740  14.356  1.00 66.57 207 B 1 
ATOM 2890 C C   . PHE B 2 207 ? 4.610   -6.044  13.426  1.00 67.22 207 B 1 
ATOM 2891 O O   . PHE B 2 207 ? 4.813   -5.363  12.426  1.00 63.99 207 B 1 
ATOM 2892 C CB  . PHE B 2 207 ? 2.244   -6.708  14.152  1.00 63.13 207 B 1 
ATOM 2893 C CG  . PHE B 2 207 ? 1.441   -6.570  12.878  1.00 62.23 207 B 1 
ATOM 2894 C CD1 . PHE B 2 207 ? 0.038   -6.460  12.976  1.00 58.76 207 B 1 
ATOM 2895 C CD2 . PHE B 2 207 ? 2.024   -6.636  11.606  1.00 58.45 207 B 1 
ATOM 2896 C CE1 . PHE B 2 207 ? -0.745  -6.409  11.824  1.00 55.95 207 B 1 
ATOM 2897 C CE2 . PHE B 2 207 ? 1.238   -6.572  10.445  1.00 55.45 207 B 1 
ATOM 2898 C CZ  . PHE B 2 207 ? -0.152  -6.464  10.559  1.00 54.89 207 B 1 
ATOM 2899 N N   . PRO B 2 208 ? 5.399   -7.094  13.739  1.00 63.24 208 B 1 
ATOM 2900 C CA  . PRO B 2 208 ? 6.555   -7.464  12.942  1.00 62.75 208 B 1 
ATOM 2901 C C   . PRO B 2 208 ? 6.163   -7.898  11.523  1.00 64.08 208 B 1 
ATOM 2902 O O   . PRO B 2 208 ? 5.058   -8.373  11.270  1.00 61.82 208 B 1 
ATOM 2903 C CB  . PRO B 2 208 ? 7.248   -8.588  13.729  1.00 60.51 208 B 1 
ATOM 2904 C CG  . PRO B 2 208 ? 6.114   -9.211  14.541  1.00 59.63 208 B 1 
ATOM 2905 C CD  . PRO B 2 208 ? 5.242   -8.003  14.871  1.00 61.29 208 B 1 
ATOM 2906 N N   . GLN B 2 209 ? 7.103   -7.801  10.587  1.00 62.86 209 B 1 
ATOM 2907 C CA  . GLN B 2 209 ? 6.894   -8.097  9.165   1.00 62.57 209 B 1 
ATOM 2908 C C   . GLN B 2 209 ? 6.270   -9.478  8.909   1.00 64.52 209 B 1 
ATOM 2909 O O   . GLN B 2 209 ? 5.410   -9.617  8.041   1.00 62.86 209 B 1 
ATOM 2910 C CB  . GLN B 2 209 ? 8.251   -7.964  8.455   1.00 58.37 209 B 1 
ATOM 2911 C CG  . GLN B 2 209 ? 8.136   -8.107  6.928   1.00 52.60 209 B 1 
ATOM 2912 C CD  . GLN B 2 209 ? 9.442   -7.800  6.201   1.00 48.14 209 B 1 
ATOM 2913 O OE1 . GLN B 2 209 ? 10.462  -7.538  6.790   1.00 43.70 209 B 1 
ATOM 2914 N NE2 . GLN B 2 209 ? 9.440   -7.809  4.880   1.00 41.58 209 B 1 
ATOM 2915 N N   . VAL B 2 210 ? 6.643   -10.495 9.683   1.00 66.15 210 B 1 
ATOM 2916 C CA  . VAL B 2 210 ? 6.092   -11.850 9.582   1.00 67.10 210 B 1 
ATOM 2917 C C   . VAL B 2 210 ? 4.580   -11.865 9.831   1.00 69.28 210 B 1 
ATOM 2918 O O   . VAL B 2 210 ? 3.831   -12.495 9.080   1.00 65.99 210 B 1 
ATOM 2919 C CB  . VAL B 2 210 ? 6.801   -12.803 10.576  1.00 64.04 210 B 1 
ATOM 2920 C CG1 . VAL B 2 210 ? 6.250   -14.231 10.485  1.00 57.71 210 B 1 
ATOM 2921 C CG2 . VAL B 2 210 ? 8.308   -12.858 10.298  1.00 57.74 210 B 1 
ATOM 2922 N N   . GLY B 2 211 ? 4.104   -11.117 10.829  1.00 69.10 211 B 1 
ATOM 2923 C CA  . GLY B 2 211 ? 2.672   -10.985 11.137  1.00 69.28 211 B 1 
ATOM 2924 C C   . GLY B 2 211 ? 1.899   -10.324 9.996   1.00 71.26 211 B 1 
ATOM 2925 O O   . GLY B 2 211 ? 0.815   -10.777 9.634   1.00 69.57 211 B 1 
ATOM 2926 N N   . ARG B 2 212 ? 2.490   -9.315  9.364   1.00 70.70 212 B 1 
ATOM 2927 C CA  . ARG B 2 212 ? 1.914   -8.654  8.195   1.00 70.62 212 B 1 
ATOM 2928 C C   . ARG B 2 212 ? 1.718   -9.615  7.022   1.00 73.06 212 B 1 
ATOM 2929 O O   . ARG B 2 212 ? 0.624   -9.690  6.456   1.00 72.72 212 B 1 
ATOM 2930 C CB  . ARG B 2 212 ? 2.823   -7.491  7.772   1.00 67.03 212 B 1 
ATOM 2931 C CG  . ARG B 2 212 ? 2.260   -6.758  6.556   1.00 59.55 212 B 1 
ATOM 2932 C CD  . ARG B 2 212 ? 3.222   -5.676  6.088   1.00 55.98 212 B 1 
ATOM 2933 N NE  . ARG B 2 212 ? 4.428   -6.233  5.442   1.00 52.21 212 B 1 
ATOM 2934 C CZ  . ARG B 2 212 ? 5.648   -5.770  5.589   1.00 47.64 212 B 1 
ATOM 2935 N NH1 . ARG B 2 212 ? 5.903   -4.802  6.403   1.00 46.09 212 B 1 
ATOM 2936 N NH2 . ARG B 2 212 ? 6.637   -6.256  4.909   1.00 43.32 212 B 1 
ATOM 2937 N N   . THR B 2 213 ? 2.750   -10.362 6.650   1.00 73.42 213 B 1 
ATOM 2938 C CA  . THR B 2 213 ? 2.682   -11.318 5.531   1.00 75.27 213 B 1 
ATOM 2939 C C   . THR B 2 213 ? 1.666   -12.419 5.823   1.00 77.67 213 B 1 
ATOM 2940 O O   . THR B 2 213 ? 0.856   -12.746 4.957   1.00 77.90 213 B 1 
ATOM 2941 C CB  . THR B 2 213 ? 4.069   -11.902 5.233   1.00 73.81 213 B 1 
ATOM 2942 O OG1 . THR B 2 213 ? 4.991   -10.851 5.052   1.00 67.78 213 B 1 
ATOM 2943 C CG2 . THR B 2 213 ? 4.080   -12.730 3.945   1.00 66.07 213 B 1 
ATOM 2944 N N   . ALA B 2 214 ? 1.621   -12.938 7.047   1.00 79.49 214 B 1 
ATOM 2945 C CA  . ALA B 2 214 ? 0.632   -13.924 7.463   1.00 80.98 214 B 1 
ATOM 2946 C C   . ALA B 2 214 ? -0.812  -13.394 7.348   1.00 82.11 214 B 1 
ATOM 2947 O O   . ALA B 2 214 ? -1.676  -14.088 6.813   1.00 82.06 214 B 1 
ATOM 2948 C CB  . ALA B 2 214 ? 0.947   -14.370 8.895   1.00 80.40 214 B 1 
ATOM 2949 N N   . LEU B 2 215 ? -1.069  -12.144 7.767   1.00 80.14 215 B 1 
ATOM 2950 C CA  . LEU B 2 215 ? -2.387  -11.519 7.654   1.00 80.08 215 B 1 
ATOM 2951 C C   . LEU B 2 215 ? -2.810  -11.334 6.191   1.00 81.29 215 B 1 
ATOM 2952 O O   . LEU B 2 215 ? -3.960  -11.608 5.843   1.00 80.74 215 B 1 
ATOM 2953 C CB  . LEU B 2 215 ? -2.380  -10.176 8.412   1.00 78.37 215 B 1 
ATOM 2954 C CG  . LEU B 2 215 ? -3.783  -9.559  8.551   1.00 71.83 215 B 1 
ATOM 2955 C CD1 . LEU B 2 215 ? -4.680  -10.370 9.477   1.00 66.44 215 B 1 
ATOM 2956 C CD2 . LEU B 2 215 ? -3.686  -8.146  9.118   1.00 66.17 215 B 1 
ATOM 2957 N N   . ARG B 2 216 ? -1.896  -10.941 5.312   1.00 80.95 216 B 1 
ATOM 2958 C CA  . ARG B 2 216 ? -2.170  -10.825 3.871   1.00 81.16 216 B 1 
ATOM 2959 C C   . ARG B 2 216 ? -2.513  -12.168 3.226   1.00 83.36 216 B 1 
ATOM 2960 O O   . ARG B 2 216 ? -3.463  -12.246 2.448   1.00 82.70 216 B 1 
ATOM 2961 C CB  . ARG B 2 216 ? -0.951  -10.238 3.162   1.00 78.21 216 B 1 
ATOM 2962 C CG  . ARG B 2 216 ? -0.806  -8.747  3.429   1.00 71.37 216 B 1 
ATOM 2963 C CD  . ARG B 2 216 ? 0.520   -8.316  2.814   1.00 65.78 216 B 1 
ATOM 2964 N NE  . ARG B 2 216 ? 0.621   -6.861  2.720   1.00 62.13 216 B 1 
ATOM 2965 C CZ  . ARG B 2 216 ? 1.619   -6.251  2.119   1.00 56.68 216 B 1 
ATOM 2966 N NH1 . ARG B 2 216 ? 2.666   -6.902  1.700   1.00 54.05 216 B 1 
ATOM 2967 N NH2 . ARG B 2 216 ? 1.561   -4.990  1.892   1.00 51.61 216 B 1 
ATOM 2968 N N   . VAL B 2 217 ? -1.778  -13.215 3.557   1.00 83.63 217 B 1 
ATOM 2969 C CA  . VAL B 2 217 ? -2.071  -14.571 3.084   1.00 85.79 217 B 1 
ATOM 2970 C C   . VAL B 2 217 ? -3.429  -15.039 3.606   1.00 87.14 217 B 1 
ATOM 2971 O O   . VAL B 2 217 ? -4.218  -15.585 2.840   1.00 87.46 217 B 1 
ATOM 2972 C CB  . VAL B 2 217 ? -0.944  -15.550 3.468   1.00 85.87 217 B 1 
ATOM 2973 C CG1 . VAL B 2 217 ? -1.305  -17.002 3.142   1.00 81.61 217 B 1 
ATOM 2974 C CG2 . VAL B 2 217 ? 0.340   -15.222 2.690   1.00 81.23 217 B 1 
ATOM 2975 N N   . LEU B 2 218 ? -3.758  -14.769 4.882   1.00 85.04 218 B 1 
ATOM 2976 C CA  . LEU B 2 218 ? -5.055  -15.093 5.468   1.00 86.21 218 B 1 
ATOM 2977 C C   . LEU B 2 218 ? -6.196  -14.384 4.734   1.00 87.08 218 B 1 
ATOM 2978 O O   . LEU B 2 218 ? -7.177  -15.037 4.368   1.00 87.02 218 B 1 
ATOM 2979 C CB  . LEU B 2 218 ? -5.040  -14.738 6.962   1.00 85.99 218 B 1 
ATOM 2980 C CG  . LEU B 2 218 ? -6.353  -15.083 7.701   1.00 83.78 218 B 1 
ATOM 2981 C CD1 . LEU B 2 218 ? -6.584  -16.591 7.773   1.00 80.19 218 B 1 
ATOM 2982 C CD2 . LEU B 2 218 ? -6.311  -14.517 9.110   1.00 79.71 218 B 1 
ATOM 2983 N N   . GLN B 2 219 ? -6.070  -13.086 4.448   1.00 85.95 219 B 1 
ATOM 2984 C CA  . GLN B 2 219 ? -7.064  -12.326 3.692   1.00 85.52 219 B 1 
ATOM 2985 C C   . GLN B 2 219 ? -7.250  -12.875 2.278   1.00 86.79 219 B 1 
ATOM 2986 O O   . GLN B 2 219 ? -8.381  -13.034 1.818   1.00 85.77 219 B 1 
ATOM 2987 C CB  . GLN B 2 219 ? -6.657  -10.851 3.614   1.00 82.79 219 B 1 
ATOM 2988 C CG  . GLN B 2 219 ? -6.901  -10.115 4.936   1.00 75.60 219 B 1 
ATOM 2989 C CD  . GLN B 2 219 ? -6.553  -8.636  4.832   1.00 72.45 219 B 1 
ATOM 2990 O OE1 . GLN B 2 219 ? -5.893  -8.173  3.915   1.00 65.24 219 B 1 
ATOM 2991 N NE2 . GLN B 2 219 ? -7.000  -7.846  5.778   1.00 63.44 219 B 1 
ATOM 2992 N N   . LEU B 2 220 ? -6.167  -13.220 1.589   1.00 86.05 220 B 1 
ATOM 2993 C CA  . LEU B 2 220 ? -6.245  -13.786 0.251   1.00 87.92 220 B 1 
ATOM 2994 C C   . LEU B 2 220 ? -6.934  -15.162 0.255   1.00 89.22 220 B 1 
ATOM 2995 O O   . LEU B 2 220 ? -7.828  -15.409 -0.549  1.00 89.33 220 B 1 
ATOM 2996 C CB  . LEU B 2 220 ? -4.819  -13.853 -0.335  1.00 88.04 220 B 1 
ATOM 2997 C CG  . LEU B 2 220 ? -4.753  -14.443 -1.755  1.00 87.29 220 B 1 
ATOM 2998 C CD1 . LEU B 2 220 ? -5.479  -13.568 -2.781  1.00 83.86 220 B 1 
ATOM 2999 C CD2 . LEU B 2 220 ? -3.295  -14.577 -2.197  1.00 84.75 220 B 1 
ATOM 3000 N N   . VAL B 2 221 ? -6.541  -16.055 1.170   1.00 91.63 221 B 1 
ATOM 3001 C CA  . VAL B 2 221 ? -7.031  -17.439 1.195   1.00 92.65 221 B 1 
ATOM 3002 C C   . VAL B 2 221 ? -8.428  -17.527 1.805   1.00 93.12 221 B 1 
ATOM 3003 O O   . VAL B 2 221 ? -9.356  -17.989 1.140   1.00 92.45 221 B 1 
ATOM 3004 C CB  . VAL B 2 221 ? -6.016  -18.364 1.909   1.00 92.71 221 B 1 
ATOM 3005 C CG1 . VAL B 2 221 ? -6.533  -19.795 2.024   1.00 87.75 221 B 1 
ATOM 3006 C CG2 . VAL B 2 221 ? -4.697  -18.423 1.129   1.00 87.43 221 B 1 
ATOM 3007 N N   . ALA B 2 222 ? -8.610  -17.068 3.053   1.00 91.85 222 B 1 
ATOM 3008 C CA  . ALA B 2 222 ? -9.866  -17.198 3.777   1.00 91.53 222 B 1 
ATOM 3009 C C   . ALA B 2 222 ? -10.911 -16.146 3.365   1.00 91.61 222 B 1 
ATOM 3010 O O   . ALA B 2 222 ? -12.107 -16.431 3.359   1.00 89.75 222 B 1 
ATOM 3011 C CB  . ALA B 2 222 ? -9.595  -17.147 5.288   1.00 90.48 222 B 1 
ATOM 3012 N N   . GLY B 2 223 ? -10.468 -14.945 2.995   1.00 90.50 223 B 1 
ATOM 3013 C CA  . GLY B 2 223 ? -11.349 -13.852 2.596   1.00 89.85 223 B 1 
ATOM 3014 C C   . GLY B 2 223 ? -11.762 -13.878 1.126   1.00 90.49 223 B 1 
ATOM 3015 O O   . GLY B 2 223 ? -12.756 -13.242 0.774   1.00 88.24 223 B 1 
ATOM 3016 N N   . PHE B 2 224 ? -11.044 -14.597 0.253   1.00 90.30 224 B 1 
ATOM 3017 C CA  . PHE B 2 224 ? -11.336 -14.594 -1.173  1.00 91.78 224 B 1 
ATOM 3018 C C   . PHE B 2 224 ? -11.279 -15.975 -1.831  1.00 93.01 224 B 1 
ATOM 3019 O O   . PHE B 2 224 ? -12.302 -16.442 -2.331  1.00 92.69 224 B 1 
ATOM 3020 C CB  . PHE B 2 224 ? -10.414 -13.594 -1.879  1.00 91.28 224 B 1 
ATOM 3021 C CG  . PHE B 2 224 ? -10.731 -13.392 -3.339  1.00 91.78 224 B 1 
ATOM 3022 C CD1 . PHE B 2 224 ? -9.829  -13.840 -4.337  1.00 89.42 224 B 1 
ATOM 3023 C CD2 . PHE B 2 224 ? -11.927 -12.758 -3.722  1.00 89.69 224 B 1 
ATOM 3024 C CE1 . PHE B 2 224 ? -10.120 -13.644 -5.691  1.00 88.77 224 B 1 
ATOM 3025 C CE2 . PHE B 2 224 ? -12.222 -12.567 -5.081  1.00 88.42 224 B 1 
ATOM 3026 C CZ  . PHE B 2 224 ? -11.315 -13.006 -6.061  1.00 89.25 224 B 1 
ATOM 3027 N N   . LEU B 2 225 ? -10.136 -16.667 -1.846  1.00 93.66 225 B 1 
ATOM 3028 C CA  . LEU B 2 225 ? -9.953  -17.889 -2.628  1.00 94.75 225 B 1 
ATOM 3029 C C   . LEU B 2 225 ? -10.869 -19.025 -2.173  1.00 95.58 225 B 1 
ATOM 3030 O O   . LEU B 2 225 ? -11.560 -19.614 -3.002  1.00 94.93 225 B 1 
ATOM 3031 C CB  . LEU B 2 225 ? -8.482  -18.345 -2.597  1.00 94.28 225 B 1 
ATOM 3032 C CG  . LEU B 2 225 ? -7.486  -17.410 -3.303  1.00 89.51 225 B 1 
ATOM 3033 C CD1 . LEU B 2 225 ? -6.065  -17.951 -3.110  1.00 84.35 225 B 1 
ATOM 3034 C CD2 . LEU B 2 225 ? -7.759  -17.313 -4.809  1.00 84.56 225 B 1 
ATOM 3035 N N   . LEU B 2 226 ? -10.925 -19.335 -0.866  1.00 94.63 226 B 1 
ATOM 3036 C CA  . LEU B 2 226 ? -11.787 -20.401 -0.345  1.00 95.07 226 B 1 
ATOM 3037 C C   . LEU B 2 226 ? -13.280 -20.106 -0.562  1.00 95.45 226 B 1 
ATOM 3038 O O   . LEU B 2 226 ? -13.961 -20.961 -1.139  1.00 94.72 226 B 1 
ATOM 3039 C CB  . LEU B 2 226 ? -11.476 -20.696 1.139   1.00 94.24 226 B 1 
ATOM 3040 C CG  . LEU B 2 226 ? -10.214 -21.537 1.387   1.00 82.80 226 B 1 
ATOM 3041 C CD1 . LEU B 2 226 ? -9.921  -21.586 2.890   1.00 76.28 226 B 1 
ATOM 3042 C CD2 . LEU B 2 226 ? -10.382 -22.972 0.894   1.00 77.18 226 B 1 
ATOM 3043 N N   . PRO B 2 227 ? -13.812 -18.916 -0.210  1.00 94.55 227 B 1 
ATOM 3044 C CA  . PRO B 2 227 ? -15.198 -18.573 -0.518  1.00 94.05 227 B 1 
ATOM 3045 C C   . PRO B 2 227 ? -15.509 -18.637 -2.014  1.00 94.39 227 B 1 
ATOM 3046 O O   . PRO B 2 227 ? -16.539 -19.192 -2.403  1.00 93.31 227 B 1 
ATOM 3047 C CB  . PRO B 2 227 ? -15.406 -17.168 0.045   1.00 92.77 227 B 1 
ATOM 3048 C CG  . PRO B 2 227 ? -14.393 -17.084 1.180   1.00 90.65 227 B 1 
ATOM 3049 C CD  . PRO B 2 227 ? -13.223 -17.890 0.633   1.00 93.12 227 B 1 
ATOM 3050 N N   . LEU B 2 228 ? -14.622 -18.136 -2.879  1.00 95.06 228 B 1 
ATOM 3051 C CA  . LEU B 2 228 ? -14.814 -18.147 -4.325  1.00 94.89 228 B 1 
ATOM 3052 C C   . LEU B 2 228 ? -14.836 -19.577 -4.887  1.00 95.01 228 B 1 
ATOM 3053 O O   . LEU B 2 228 ? -15.685 -19.882 -5.728  1.00 94.07 228 B 1 
ATOM 3054 C CB  . LEU B 2 228 ? -13.722 -17.300 -4.991  1.00 93.98 228 B 1 
ATOM 3055 C CG  . LEU B 2 228 ? -13.949 -17.074 -6.495  1.00 90.79 228 B 1 
ATOM 3056 C CD1 . LEU B 2 228 ? -15.155 -16.167 -6.760  1.00 85.69 228 B 1 
ATOM 3057 C CD2 . LEU B 2 228 ? -12.712 -16.415 -7.115  1.00 85.11 228 B 1 
ATOM 3058 N N   . LEU B 2 229 ? -13.971 -20.467 -4.403  1.00 95.93 229 B 1 
ATOM 3059 C CA  . LEU B 2 229 ? -13.967 -21.883 -4.775  1.00 96.14 229 B 1 
ATOM 3060 C C   . LEU B 2 229 ? -15.275 -22.583 -4.385  1.00 95.95 229 B 1 
ATOM 3061 O O   . LEU B 2 229 ? -15.850 -23.300 -5.202  1.00 94.94 229 B 1 
ATOM 3062 C CB  . LEU B 2 229 ? -12.762 -22.585 -4.120  1.00 96.09 229 B 1 
ATOM 3063 C CG  . LEU B 2 229 ? -11.427 -22.367 -4.857  1.00 86.66 229 B 1 
ATOM 3064 C CD1 . LEU B 2 229 ? -10.262 -22.808 -3.961  1.00 77.83 229 B 1 
ATOM 3065 C CD2 . LEU B 2 229 ? -11.365 -23.168 -6.153  1.00 78.89 229 B 1 
ATOM 3066 N N   . VAL B 2 230 ? -15.785 -22.332 -3.168  1.00 96.15 230 B 1 
ATOM 3067 C CA  . VAL B 2 230 ? -17.079 -22.869 -2.719  1.00 95.66 230 B 1 
ATOM 3068 C C   . VAL B 2 230 ? -18.219 -22.370 -3.609  1.00 95.39 230 B 1 
ATOM 3069 O O   . VAL B 2 230 ? -19.053 -23.163 -4.052  1.00 94.01 230 B 1 
ATOM 3070 C CB  . VAL B 2 230 ? -17.340 -22.518 -1.237  1.00 94.71 230 B 1 
ATOM 3071 C CG1 . VAL B 2 230 ? -18.753 -22.909 -0.783  1.00 89.83 230 B 1 
ATOM 3072 C CG2 . VAL B 2 230 ? -16.351 -23.254 -0.327  1.00 90.17 230 B 1 
ATOM 3073 N N   . MET B 2 231 ? -18.247 -21.072 -3.928  1.00 94.43 231 B 1 
ATOM 3074 C CA  . MET B 2 231 ? -19.247 -20.494 -4.826  1.00 93.45 231 B 1 
ATOM 3075 C C   . MET B 2 231 ? -19.169 -21.118 -6.223  1.00 93.00 231 B 1 
ATOM 3076 O O   . MET B 2 231 ? -20.183 -21.595 -6.735  1.00 91.55 231 B 1 
ATOM 3077 C CB  . MET B 2 231 ? -19.077 -18.972 -4.912  1.00 92.31 231 B 1 
ATOM 3078 C CG  . MET B 2 231 ? -19.410 -18.243 -3.608  1.00 88.49 231 B 1 
ATOM 3079 S SD  . MET B 2 231 ? -19.224 -16.452 -3.742  1.00 86.42 231 B 1 
ATOM 3080 C CE  . MET B 2 231 ? -18.260 -16.097 -2.259  1.00 75.66 231 B 1 
ATOM 3081 N N   . ALA B 2 232 ? -17.977 -21.193 -6.822  1.00 94.50 232 B 1 
ATOM 3082 C CA  . ALA B 2 232 ? -17.762 -21.757 -8.149  1.00 94.07 232 B 1 
ATOM 3083 C C   . ALA B 2 232 ? -18.201 -23.229 -8.229  1.00 93.68 232 B 1 
ATOM 3084 O O   . ALA B 2 232 ? -18.946 -23.597 -9.141  1.00 92.02 232 B 1 
ATOM 3085 C CB  . ALA B 2 232 ? -16.282 -21.581 -8.519  1.00 93.62 232 B 1 
ATOM 3086 N N   . TYR B 2 233 ? -17.825 -24.046 -7.231  1.00 95.12 233 B 1 
ATOM 3087 C CA  . TYR B 2 233 ? -18.245 -25.446 -7.135  1.00 94.63 233 B 1 
ATOM 3088 C C   . TYR B 2 233 ? -19.774 -25.577 -7.069  1.00 93.44 233 B 1 
ATOM 3089 O O   . TYR B 2 233 ? -20.379 -26.329 -7.845  1.00 92.15 233 B 1 
ATOM 3090 C CB  . TYR B 2 233 ? -17.588 -26.077 -5.901  1.00 94.63 233 B 1 
ATOM 3091 C CG  . TYR B 2 233 ? -18.025 -27.511 -5.657  1.00 93.49 233 B 1 
ATOM 3092 C CD1 . TYR B 2 233 ? -19.126 -27.785 -4.834  1.00 88.83 233 B 1 
ATOM 3093 C CD2 . TYR B 2 233 ? -17.338 -28.566 -6.287  1.00 89.44 233 B 1 
ATOM 3094 C CE1 . TYR B 2 233 ? -19.546 -29.114 -4.639  1.00 88.51 233 B 1 
ATOM 3095 C CE2 . TYR B 2 233 ? -17.751 -29.887 -6.101  1.00 88.44 233 B 1 
ATOM 3096 C CZ  . TYR B 2 233 ? -18.858 -30.169 -5.279  1.00 88.95 233 B 1 
ATOM 3097 O OH  . TYR B 2 233 ? -19.275 -31.465 -5.101  1.00 87.22 233 B 1 
ATOM 3098 N N   . CYS B 2 234 ? -20.432 -24.807 -6.191  1.00 93.29 234 B 1 
ATOM 3099 C CA  . CYS B 2 234 ? -21.877 -24.836 -6.037  1.00 91.95 234 B 1 
ATOM 3100 C C   . CYS B 2 234 ? -22.592 -24.446 -7.335  1.00 90.76 234 B 1 
ATOM 3101 O O   . CYS B 2 234 ? -23.495 -25.154 -7.781  1.00 89.08 234 B 1 
ATOM 3102 C CB  . CYS B 2 234 ? -22.291 -23.911 -4.880  1.00 91.39 234 B 1 
ATOM 3103 S SG  . CYS B 2 234 ? -21.763 -24.602 -3.287  1.00 88.44 234 B 1 
ATOM 3104 N N   . TYR B 2 235 ? -22.192 -23.358 -7.986  1.00 91.99 235 B 1 
ATOM 3105 C CA  . TYR B 2 235 ? -22.839 -22.892 -9.214  1.00 90.18 235 B 1 
ATOM 3106 C C   . TYR B 2 235 ? -22.587 -23.797 -10.414 1.00 89.51 235 B 1 
ATOM 3107 O O   . TYR B 2 235 ? -23.512 -23.985 -11.205 1.00 87.76 235 B 1 
ATOM 3108 C CB  . TYR B 2 235 ? -22.454 -21.441 -9.516  1.00 88.24 235 B 1 
ATOM 3109 C CG  . TYR B 2 235 ? -23.157 -20.459 -8.605  1.00 84.73 235 B 1 
ATOM 3110 C CD1 . TYR B 2 235 ? -24.565 -20.350 -8.645  1.00 78.70 235 B 1 
ATOM 3111 C CD2 . TYR B 2 235 ? -22.429 -19.700 -7.681  1.00 79.16 235 B 1 
ATOM 3112 C CE1 . TYR B 2 235 ? -25.240 -19.524 -7.736  1.00 75.46 235 B 1 
ATOM 3113 C CE2 . TYR B 2 235 ? -23.095 -18.871 -6.773  1.00 73.91 235 B 1 
ATOM 3114 C CZ  . TYR B 2 235 ? -24.503 -18.802 -6.785  1.00 75.95 235 B 1 
ATOM 3115 O OH  . TYR B 2 235 ? -25.159 -18.047 -5.854  1.00 72.31 235 B 1 
ATOM 3116 N N   . ALA B 2 236 ? -21.415 -24.407 -10.538 1.00 90.53 236 B 1 
ATOM 3117 C CA  . ALA B 2 236 ? -21.134 -25.376 -11.591 1.00 90.30 236 B 1 
ATOM 3118 C C   . ALA B 2 236 ? -22.088 -26.582 -11.520 1.00 89.22 236 B 1 
ATOM 3119 O O   . ALA B 2 236 ? -22.728 -26.933 -12.512 1.00 87.49 236 B 1 
ATOM 3120 C CB  . ALA B 2 236 ? -19.665 -25.798 -11.490 1.00 91.05 236 B 1 
ATOM 3121 N N   . HIS B 2 237 ? -22.274 -27.153 -10.322 1.00 90.89 237 B 1 
ATOM 3122 C CA  . HIS B 2 237 ? -23.187 -28.283 -10.123 1.00 89.84 237 B 1 
ATOM 3123 C C   . HIS B 2 237 ? -24.657 -27.898 -10.307 1.00 88.36 237 B 1 
ATOM 3124 O O   . HIS B 2 237 ? -25.431 -28.634 -10.919 1.00 86.10 237 B 1 
ATOM 3125 C CB  . HIS B 2 237 ? -22.950 -28.884 -8.730  1.00 90.18 237 B 1 
ATOM 3126 C CG  . HIS B 2 237 ? -21.675 -29.660 -8.655  1.00 89.34 237 B 1 
ATOM 3127 N ND1 . HIS B 2 237 ? -20.413 -29.139 -8.516  1.00 74.19 237 B 1 
ATOM 3128 C CD2 . HIS B 2 237 ? -21.519 -31.021 -8.789  1.00 75.63 237 B 1 
ATOM 3129 C CE1 . HIS B 2 237 ? -19.532 -30.145 -8.574  1.00 78.82 237 B 1 
ATOM 3130 N NE2 . HIS B 2 237 ? -20.160 -31.306 -8.733  1.00 81.00 237 B 1 
ATOM 3131 N N   . ILE B 2 238 ? -25.073 -26.731 -9.831  1.00 87.41 238 B 1 
ATOM 3132 C CA  . ILE B 2 238 ? -26.429 -26.220 -10.046 1.00 86.24 238 B 1 
ATOM 3133 C C   . ILE B 2 238 ? -26.709 -26.048 -11.540 1.00 84.81 238 B 1 
ATOM 3134 O O   . ILE B 2 238 ? -27.780 -26.442 -12.011 1.00 83.01 238 B 1 
ATOM 3135 C CB  . ILE B 2 238 ? -26.618 -24.885 -9.294  1.00 85.49 238 B 1 
ATOM 3136 C CG1 . ILE B 2 238 ? -26.692 -25.098 -7.768  1.00 83.07 238 B 1 
ATOM 3137 C CG2 . ILE B 2 238 ? -27.893 -24.196 -9.773  1.00 83.40 238 B 1 
ATOM 3138 C CD1 . ILE B 2 238 ? -26.459 -23.832 -6.952  1.00 80.43 238 B 1 
ATOM 3139 N N   . LEU B 2 239 ? -25.775 -25.470 -12.296 1.00 86.23 239 B 1 
ATOM 3140 C CA  . LEU B 2 239 ? -25.928 -25.241 -13.726 1.00 84.62 239 B 1 
ATOM 3141 C C   . LEU B 2 239 ? -26.046 -26.573 -14.474 1.00 84.15 239 B 1 
ATOM 3142 O O   . LEU B 2 239 ? -26.958 -26.723 -15.280 1.00 82.48 239 B 1 
ATOM 3143 C CB  . LEU B 2 239 ? -24.749 -24.393 -14.230 1.00 83.13 239 B 1 
ATOM 3144 C CG  . LEU B 2 239 ? -24.947 -23.870 -15.660 1.00 75.33 239 B 1 
ATOM 3145 C CD1 . LEU B 2 239 ? -26.010 -22.776 -15.730 1.00 70.03 239 B 1 
ATOM 3146 C CD2 . LEU B 2 239 ? -23.631 -23.292 -16.198 1.00 69.62 239 B 1 
ATOM 3147 N N   . ALA B 2 240 ? -25.213 -27.559 -14.150 1.00 85.36 240 B 1 
ATOM 3148 C CA  . ALA B 2 240 ? -25.278 -28.895 -14.736 1.00 85.45 240 B 1 
ATOM 3149 C C   . ALA B 2 240 ? -26.662 -29.549 -14.543 1.00 84.57 240 B 1 
ATOM 3150 O O   . ALA B 2 240 ? -27.291 -29.988 -15.508 1.00 82.51 240 B 1 
ATOM 3151 C CB  . ALA B 2 240 ? -24.148 -29.749 -14.133 1.00 85.81 240 B 1 
ATOM 3152 N N   . VAL B 2 241 ? -27.215 -29.527 -13.320 1.00 85.03 241 B 1 
ATOM 3153 C CA  . VAL B 2 241 ? -28.553 -30.080 -13.021 1.00 83.80 241 B 1 
ATOM 3154 C C   . VAL B 2 241 ? -29.663 -29.318 -13.753 1.00 82.42 241 B 1 
ATOM 3155 O O   . VAL B 2 241 ? -30.614 -29.923 -14.255 1.00 79.84 241 B 1 
ATOM 3156 C CB  . VAL B 2 241 ? -28.805 -30.089 -11.503 1.00 82.82 241 B 1 
ATOM 3157 C CG1 . VAL B 2 241 ? -30.239 -30.469 -11.136 1.00 76.43 241 B 1 
ATOM 3158 C CG2 . VAL B 2 241 ? -27.872 -31.096 -10.823 1.00 76.97 241 B 1 
ATOM 3159 N N   . LEU B 2 242 ? -29.588 -27.982 -13.836 1.00 82.44 242 B 1 
ATOM 3160 C CA  . LEU B 2 242 ? -30.619 -27.171 -14.481 1.00 80.91 242 B 1 
ATOM 3161 C C   . LEU B 2 242 ? -30.617 -27.283 -16.008 1.00 79.65 242 B 1 
ATOM 3162 O O   . LEU B 2 242 ? -31.688 -27.217 -16.607 1.00 77.32 242 B 1 
ATOM 3163 C CB  . LEU B 2 242 ? -30.475 -25.703 -14.049 1.00 80.07 242 B 1 
ATOM 3164 C CG  . LEU B 2 242 ? -30.876 -25.438 -12.589 1.00 76.68 242 B 1 
ATOM 3165 C CD1 . LEU B 2 242 ? -30.630 -23.972 -12.271 1.00 73.77 242 B 1 
ATOM 3166 C CD2 . LEU B 2 242 ? -32.358 -25.731 -12.318 1.00 74.39 242 B 1 
ATOM 3167 N N   . LEU B 2 243 ? -29.451 -27.484 -16.627 1.00 81.64 243 B 1 
ATOM 3168 C CA  . LEU B 2 243 ? -29.340 -27.740 -18.064 1.00 80.44 243 B 1 
ATOM 3169 C C   . LEU B 2 243 ? -30.007 -29.067 -18.441 1.00 78.39 243 B 1 
ATOM 3170 O O   . LEU B 2 243 ? -30.781 -29.108 -19.393 1.00 73.89 243 B 1 
ATOM 3171 C CB  . LEU B 2 243 ? -27.852 -27.730 -18.464 1.00 79.74 243 B 1 
ATOM 3172 C CG  . LEU B 2 243 ? -27.225 -26.315 -18.517 1.00 75.05 243 B 1 
ATOM 3173 C CD1 . LEU B 2 243 ? -25.710 -26.435 -18.666 1.00 70.80 243 B 1 
ATOM 3174 C CD2 . LEU B 2 243 ? -27.763 -25.492 -19.682 1.00 70.59 243 B 1 
ATOM 3175 N N   . VAL B 2 244 ? -29.800 -30.121 -17.654 1.00 80.61 244 B 1 
ATOM 3176 C CA  . VAL B 2 244 ? -30.418 -31.436 -17.891 1.00 79.74 244 B 1 
ATOM 3177 C C   . VAL B 2 244 ? -31.928 -31.414 -17.617 1.00 77.25 244 B 1 
ATOM 3178 O O   . VAL B 2 244 ? -32.716 -31.930 -18.409 1.00 71.24 244 B 1 
ATOM 3179 C CB  . VAL B 2 244 ? -29.717 -32.514 -17.038 1.00 78.56 244 B 1 
ATOM 3180 C CG1 . VAL B 2 244 ? -30.365 -33.890 -17.197 1.00 71.44 244 B 1 
ATOM 3181 C CG2 . VAL B 2 244 ? -28.246 -32.655 -17.441 1.00 72.61 244 B 1 
ATOM 3182 N N   . SER B 2 245 ? -32.368 -30.775 -16.524 1.00 77.99 245 B 1 
ATOM 3183 C CA  . SER B 2 245 ? -33.776 -30.783 -16.095 1.00 74.97 245 B 1 
ATOM 3184 C C   . SER B 2 245 ? -34.691 -29.790 -16.827 1.00 72.82 245 B 1 
ATOM 3185 O O   . SER B 2 245 ? -35.879 -29.717 -16.504 1.00 66.37 245 B 1 
ATOM 3186 C CB  . SER B 2 245 ? -33.880 -30.603 -14.577 1.00 71.11 245 B 1 
ATOM 3187 O OG  . SER B 2 245 ? -33.367 -29.351 -14.175 1.00 62.62 245 B 1 
ATOM 3188 N N   . ARG B 2 246 ? -34.197 -29.008 -17.781 1.00 71.56 246 B 1 
ATOM 3189 C CA  . ARG B 2 246 ? -34.904 -27.898 -18.465 1.00 70.47 246 B 1 
ATOM 3190 C C   . ARG B 2 246 ? -35.623 -26.934 -17.497 1.00 70.76 246 B 1 
ATOM 3191 O O   . ARG B 2 246 ? -36.625 -26.302 -17.840 1.00 64.41 246 B 1 
ATOM 3192 C CB  . ARG B 2 246 ? -35.835 -28.439 -19.565 1.00 64.87 246 B 1 
ATOM 3193 C CG  . ARG B 2 246 ? -35.096 -29.160 -20.705 1.00 58.23 246 B 1 
ATOM 3194 C CD  . ARG B 2 246 ? -36.104 -29.515 -21.810 1.00 54.77 246 B 1 
ATOM 3195 N NE  . ARG B 2 246 ? -35.447 -30.143 -22.970 1.00 47.70 246 B 1 
ATOM 3196 C CZ  . ARG B 2 246 ? -36.030 -30.468 -24.115 1.00 42.82 246 B 1 
ATOM 3197 N NH1 . ARG B 2 246 ? -37.307 -30.275 -24.324 1.00 39.55 246 B 1 
ATOM 3198 N NH2 . ARG B 2 246 ? -35.337 -31.010 -25.084 1.00 37.62 246 B 1 
ATOM 3199 N N   . GLY B 2 247 ? -35.119 -26.786 -16.276 1.00 67.69 247 B 1 
ATOM 3200 C CA  . GLY B 2 247 ? -35.755 -26.056 -15.181 1.00 66.82 247 B 1 
ATOM 3201 C C   . GLY B 2 247 ? -35.676 -24.530 -15.299 1.00 69.35 247 B 1 
ATOM 3202 O O   . GLY B 2 247 ? -35.199 -23.864 -14.374 1.00 64.53 247 B 1 
ATOM 3203 N N   . GLN B 2 248 ? -36.192 -23.922 -16.376 1.00 69.72 248 B 1 
ATOM 3204 C CA  . GLN B 2 248 ? -36.113 -22.472 -16.625 1.00 70.13 248 B 1 
ATOM 3205 C C   . GLN B 2 248 ? -36.646 -21.611 -15.469 1.00 72.14 248 B 1 
ATOM 3206 O O   . GLN B 2 248 ? -36.084 -20.558 -15.172 1.00 67.73 248 B 1 
ATOM 3207 C CB  . GLN B 2 248 ? -36.908 -22.097 -17.884 1.00 66.22 248 B 1 
ATOM 3208 C CG  . GLN B 2 248 ? -36.265 -22.550 -19.201 1.00 59.42 248 B 1 
ATOM 3209 C CD  . GLN B 2 248 ? -36.974 -21.931 -20.414 1.00 54.64 248 B 1 
ATOM 3210 O OE1 . GLN B 2 248 ? -37.951 -21.202 -20.287 1.00 50.64 248 B 1 
ATOM 3211 N NE2 . GLN B 2 248 ? -36.500 -22.175 -21.609 1.00 47.18 248 B 1 
ATOM 3212 N N   . ARG B 2 249 ? -37.724 -22.030 -14.765 1.00 68.97 249 B 1 
ATOM 3213 C CA  . ARG B 2 249 ? -38.269 -21.312 -13.597 1.00 69.82 249 B 1 
ATOM 3214 C C   . ARG B 2 249 ? -37.258 -21.226 -12.453 1.00 71.53 249 B 1 
ATOM 3215 O O   . ARG B 2 249 ? -37.142 -20.169 -11.831 1.00 69.23 249 B 1 
ATOM 3216 C CB  . ARG B 2 249 ? -39.570 -21.967 -13.100 1.00 66.18 249 B 1 
ATOM 3217 C CG  . ARG B 2 249 ? -40.825 -21.192 -13.542 1.00 58.54 249 B 1 
ATOM 3218 C CD  . ARG B 2 249 ? -42.086 -21.805 -12.928 1.00 54.75 249 B 1 
ATOM 3219 N NE  . ARG B 2 249 ? -43.308 -21.076 -13.309 1.00 48.43 249 B 1 
ATOM 3220 C CZ  . ARG B 2 249 ? -44.556 -21.397 -12.977 1.00 42.19 249 B 1 
ATOM 3221 N NH1 . ARG B 2 249 ? -44.824 -22.438 -12.234 1.00 39.56 249 B 1 
ATOM 3222 N NH2 . ARG B 2 249 ? -45.552 -20.679 -13.383 1.00 37.15 249 B 1 
ATOM 3223 N N   . ARG B 2 250 ? -36.530 -22.313 -12.176 1.00 72.39 250 B 1 
ATOM 3224 C CA  . ARG B 2 250 ? -35.509 -22.350 -11.121 1.00 72.67 250 B 1 
ATOM 3225 C C   . ARG B 2 250 ? -34.301 -21.484 -11.512 1.00 74.41 250 B 1 
ATOM 3226 O O   . ARG B 2 250 ? -33.794 -20.761 -10.663 1.00 72.74 250 B 1 
ATOM 3227 C CB  . ARG B 2 250 ? -35.081 -23.787 -10.808 1.00 68.56 250 B 1 
ATOM 3228 C CG  . ARG B 2 250 ? -36.176 -24.587 -10.081 1.00 62.03 250 B 1 
ATOM 3229 C CD  . ARG B 2 250 ? -35.614 -25.956 -9.656  1.00 59.28 250 B 1 
ATOM 3230 N NE  . ARG B 2 250 ? -36.613 -26.776 -8.939  1.00 54.99 250 B 1 
ATOM 3231 C CZ  . ARG B 2 250 ? -36.408 -27.996 -8.451  1.00 50.73 250 B 1 
ATOM 3232 N NH1 . ARG B 2 250 ? -35.254 -28.611 -8.580  1.00 48.11 250 B 1 
ATOM 3233 N NH2 . ARG B 2 250 ? -37.350 -28.624 -7.825  1.00 45.16 250 B 1 
ATOM 3234 N N   . LEU B 2 251 ? -33.926 -21.472 -12.796 1.00 72.39 251 B 1 
ATOM 3235 C CA  . LEU B 2 251 ? -32.862 -20.618 -13.313 1.00 73.06 251 B 1 
ATOM 3236 C C   . LEU B 2 251 ? -33.189 -19.125 -13.107 1.00 75.08 251 B 1 
ATOM 3237 O O   . LEU B 2 251 ? -32.364 -18.372 -12.596 1.00 73.88 251 B 1 
ATOM 3238 C CB  . LEU B 2 251 ? -32.619 -20.933 -14.796 1.00 70.85 251 B 1 
ATOM 3239 C CG  . LEU B 2 251 ? -31.192 -20.559 -15.240 1.00 64.45 251 B 1 
ATOM 3240 C CD1 . LEU B 2 251 ? -30.323 -21.804 -15.378 1.00 60.91 251 B 1 
ATOM 3241 C CD2 . LEU B 2 251 ? -31.196 -19.825 -16.566 1.00 60.67 251 B 1 
ATOM 3242 N N   . ARG B 2 252 ? -34.438 -18.693 -13.425 1.00 74.22 252 B 1 
ATOM 3243 C CA  . ARG B 2 252 ? -34.905 -17.317 -13.168 1.00 74.74 252 B 1 
ATOM 3244 C C   . ARG B 2 252 ? -34.877 -16.958 -11.677 1.00 75.14 252 B 1 
ATOM 3245 O O   . ARG B 2 252 ? -34.501 -15.847 -11.340 1.00 71.87 252 B 1 
ATOM 3246 C CB  . ARG B 2 252 ? -36.313 -17.098 -13.729 1.00 72.41 252 B 1 
ATOM 3247 C CG  . ARG B 2 252 ? -36.336 -17.012 -15.262 1.00 63.39 252 B 1 
ATOM 3248 C CD  . ARG B 2 252 ? -37.762 -16.733 -15.749 1.00 60.28 252 B 1 
ATOM 3249 N NE  . ARG B 2 252 ? -37.875 -16.834 -17.217 1.00 53.27 252 B 1 
ATOM 3250 C CZ  . ARG B 2 252 ? -38.970 -16.614 -17.940 1.00 47.66 252 B 1 
ATOM 3251 N NH1 . ARG B 2 252 ? -40.098 -16.244 -17.391 1.00 44.56 252 B 1 
ATOM 3252 N NH2 . ARG B 2 252 ? -38.945 -16.786 -19.224 1.00 42.15 252 B 1 
ATOM 3253 N N   . ALA B 2 253 ? -35.242 -17.888 -10.795 1.00 74.09 253 B 1 
ATOM 3254 C CA  . ALA B 2 253 ? -35.219 -17.666 -9.349  1.00 73.05 253 B 1 
ATOM 3255 C C   . ALA B 2 253 ? -33.800 -17.466 -8.794  1.00 75.17 253 B 1 
ATOM 3256 O O   . ALA B 2 253 ? -33.628 -16.758 -7.801  1.00 72.75 253 B 1 
ATOM 3257 C CB  . ALA B 2 253 ? -35.917 -18.838 -8.658  1.00 69.03 253 B 1 
ATOM 3258 N N   . MET B 2 254 ? -32.777 -18.029 -9.442  1.00 74.35 254 B 1 
ATOM 3259 C CA  . MET B 2 254 ? -31.382 -17.865 -9.039  1.00 76.26 254 B 1 
ATOM 3260 C C   . MET B 2 254 ? -30.664 -16.686 -9.690  1.00 78.75 254 B 1 
ATOM 3261 O O   . MET B 2 254 ? -29.575 -16.346 -9.247  1.00 78.18 254 B 1 
ATOM 3262 C CB  . MET B 2 254 ? -30.601 -19.139 -9.320  1.00 73.96 254 B 1 
ATOM 3263 C CG  . MET B 2 254 ? -31.053 -20.276 -8.413  1.00 69.23 254 B 1 
ATOM 3264 S SD  . MET B 2 254 ? -29.680 -21.278 -7.817  1.00 66.61 254 B 1 
ATOM 3265 C CE  . MET B 2 254 ? -28.876 -21.672 -9.386  1.00 59.77 254 B 1 
ATOM 3266 N N   . ARG B 2 255 ? -31.258 -16.035 -10.686 1.00 81.07 255 B 1 
ATOM 3267 C CA  . ARG B 2 255 ? -30.622 -14.962 -11.455 1.00 83.13 255 B 1 
ATOM 3268 C C   . ARG B 2 255 ? -30.000 -13.878 -10.568 1.00 84.04 255 B 1 
ATOM 3269 O O   . ARG B 2 255 ? -28.869 -13.482 -10.826 1.00 82.68 255 B 1 
ATOM 3270 C CB  . ARG B 2 255 ? -31.653 -14.362 -12.428 1.00 81.17 255 B 1 
ATOM 3271 C CG  . ARG B 2 255 ? -31.049 -13.273 -13.323 1.00 71.51 255 B 1 
ATOM 3272 C CD  . ARG B 2 255 ? -32.100 -12.673 -14.263 1.00 70.09 255 B 1 
ATOM 3273 N NE  . ARG B 2 255 ? -31.557 -11.539 -15.012 1.00 62.63 255 B 1 
ATOM 3274 C CZ  . ARG B 2 255 ? -32.213 -10.741 -15.852 1.00 56.71 255 B 1 
ATOM 3275 N NH1 . ARG B 2 255 ? -33.473 -10.939 -16.118 1.00 53.05 255 B 1 
ATOM 3276 N NH2 . ARG B 2 255 ? -31.606 -9.747  -16.416 1.00 49.07 255 B 1 
ATOM 3277 N N   . LEU B 2 256 ? -30.709 -13.434 -9.532  1.00 79.63 256 B 1 
ATOM 3278 C CA  . LEU B 2 256 ? -30.206 -12.419 -8.614  1.00 81.04 256 B 1 
ATOM 3279 C C   . LEU B 2 256 ? -28.923 -12.878 -7.908  1.00 82.58 256 B 1 
ATOM 3280 O O   . LEU B 2 256 ? -27.941 -12.155 -7.904  1.00 81.98 256 B 1 
ATOM 3281 C CB  . LEU B 2 256 ? -31.302 -12.056 -7.594  1.00 79.50 256 B 1 
ATOM 3282 C CG  . LEU B 2 256 ? -30.855 -11.022 -6.533  1.00 78.07 256 B 1 
ATOM 3283 C CD1 . LEU B 2 256 ? -30.457 -9.693  -7.170  1.00 73.06 256 B 1 
ATOM 3284 C CD2 . LEU B 2 256 ? -31.993 -10.770 -5.552  1.00 73.74 256 B 1 
ATOM 3285 N N   . VAL B 2 257 ? -28.936 -14.086 -7.345  1.00 79.47 257 B 1 
ATOM 3286 C CA  . VAL B 2 257 ? -27.803 -14.620 -6.577  1.00 79.58 257 B 1 
ATOM 3287 C C   . VAL B 2 257 ? -26.578 -14.815 -7.472  1.00 81.84 257 B 1 
ATOM 3288 O O   . VAL B 2 257 ? -25.478 -14.435 -7.087  1.00 81.99 257 B 1 
ATOM 3289 C CB  . VAL B 2 257 ? -28.182 -15.924 -5.869  1.00 76.53 257 B 1 
ATOM 3290 C CG1 . VAL B 2 257 ? -27.054 -16.392 -4.954  1.00 68.22 257 B 1 
ATOM 3291 C CG2 . VAL B 2 257 ? -29.438 -15.762 -4.998  1.00 68.79 257 B 1 
ATOM 3292 N N   . VAL B 2 258 ? -26.755 -15.316 -8.700  1.00 83.42 258 B 1 
ATOM 3293 C CA  . VAL B 2 258 ? -25.670 -15.457 -9.683  1.00 84.41 258 B 1 
ATOM 3294 C C   . VAL B 2 258 ? -25.040 -14.107 -10.003 1.00 86.20 258 B 1 
ATOM 3295 O O   . VAL B 2 258 ? -23.827 -13.975 -9.962  1.00 86.23 258 B 1 
ATOM 3296 C CB  . VAL B 2 258 ? -26.160 -16.148 -10.971 1.00 83.16 258 B 1 
ATOM 3297 C CG1 . VAL B 2 258 ? -25.072 -16.206 -12.053 1.00 77.36 258 B 1 
ATOM 3298 C CG2 . VAL B 2 258 ? -26.599 -17.586 -10.696 1.00 77.03 258 B 1 
ATOM 3299 N N   . VAL B 2 259 ? -25.848 -13.073 -10.273 1.00 88.14 259 B 1 
ATOM 3300 C CA  . VAL B 2 259 ? -25.347 -11.726 -10.595 1.00 89.14 259 B 1 
ATOM 3301 C C   . VAL B 2 259 ? -24.571 -11.122 -9.422  1.00 89.92 259 B 1 
ATOM 3302 O O   . VAL B 2 259 ? -23.520 -10.534 -9.642  1.00 88.75 259 B 1 
ATOM 3303 C CB  . VAL B 2 259 ? -26.497 -10.813 -11.054 1.00 88.18 259 B 1 
ATOM 3304 C CG1 . VAL B 2 259 ? -26.065 -9.350  -11.204 1.00 80.69 259 B 1 
ATOM 3305 C CG2 . VAL B 2 259 ? -27.020 -11.252 -12.428 1.00 80.34 259 B 1 
ATOM 3306 N N   . VAL B 2 260 ? -25.033 -11.302 -8.177  1.00 84.72 260 B 1 
ATOM 3307 C CA  . VAL B 2 260 ? -24.341 -10.804 -6.981  1.00 84.02 260 B 1 
ATOM 3308 C C   . VAL B 2 260 ? -22.984 -11.489 -6.787  1.00 85.32 260 B 1 
ATOM 3309 O O   . VAL B 2 260 ? -21.998 -10.807 -6.512  1.00 85.37 260 B 1 
ATOM 3310 C CB  . VAL B 2 260 ? -25.228 -10.966 -5.734  1.00 82.61 260 B 1 
ATOM 3311 C CG1 . VAL B 2 260 ? -24.508 -10.607 -4.427  1.00 77.05 260 B 1 
ATOM 3312 C CG2 . VAL B 2 260 ? -26.451 -10.035 -5.825  1.00 76.95 260 B 1 
ATOM 3313 N N   . VAL B 2 261 ? -22.897 -12.801 -6.993  1.00 85.72 261 B 1 
ATOM 3314 C CA  . VAL B 2 261 ? -21.634 -13.552 -6.872  1.00 85.70 261 B 1 
ATOM 3315 C C   . VAL B 2 261 ? -20.649 -13.178 -7.986  1.00 87.04 261 B 1 
ATOM 3316 O O   . VAL B 2 261 ? -19.463 -13.003 -7.719  1.00 87.40 261 B 1 
ATOM 3317 C CB  . VAL B 2 261 ? -21.904 -15.062 -6.853  1.00 85.01 261 B 1 
ATOM 3318 C CG1 . VAL B 2 261 ? -20.636 -15.908 -6.983  1.00 80.35 261 B 1 
ATOM 3319 C CG2 . VAL B 2 261 ? -22.579 -15.423 -5.525  1.00 80.19 261 B 1 
ATOM 3320 N N   . VAL B 2 262 ? -21.124 -13.010 -9.230  1.00 91.32 262 B 1 
ATOM 3321 C CA  . VAL B 2 262 ? -20.281 -12.543 -10.337 1.00 92.06 262 B 1 
ATOM 3322 C C   . VAL B 2 262 ? -19.766 -11.125 -10.076 1.00 93.06 262 B 1 
ATOM 3323 O O   . VAL B 2 262 ? -18.582 -10.864 -10.273 1.00 92.44 262 B 1 
ATOM 3324 C CB  . VAL B 2 262 ? -21.033 -12.632 -11.682 1.00 91.21 262 B 1 
ATOM 3325 C CG1 . VAL B 2 262 ? -20.268 -11.964 -12.831 1.00 85.35 262 B 1 
ATOM 3326 C CG2 . VAL B 2 262 ? -21.250 -14.096 -12.075 1.00 85.44 262 B 1 
ATOM 3327 N N   . ALA B 2 263 ? -20.605 -10.220 -9.562  1.00 92.71 263 B 1 
ATOM 3328 C CA  . ALA B 2 263 ? -20.192 -8.874  -9.182  1.00 92.76 263 B 1 
ATOM 3329 C C   . ALA B 2 263 ? -19.128 -8.893  -8.077  1.00 93.06 263 B 1 
ATOM 3330 O O   . ALA B 2 263 ? -18.122 -8.198  -8.196  1.00 91.52 263 B 1 
ATOM 3331 C CB  . ALA B 2 263 ? -21.422 -8.068  -8.769  1.00 91.70 263 B 1 
ATOM 3332 N N   . PHE B 2 264 ? -19.295 -9.742  -7.054  1.00 90.71 264 B 1 
ATOM 3333 C CA  . PHE B 2 264 ? -18.295 -9.940  -6.005  1.00 90.57 264 B 1 
ATOM 3334 C C   . PHE B 2 264 ? -16.942 -10.358 -6.593  1.00 91.29 264 B 1 
ATOM 3335 O O   . PHE B 2 264 ? -15.921 -9.722  -6.316  1.00 91.00 264 B 1 
ATOM 3336 C CB  . PHE B 2 264 ? -18.796 -10.987 -5.003  1.00 89.97 264 B 1 
ATOM 3337 C CG  . PHE B 2 264 ? -17.761 -11.416 -3.987  1.00 90.02 264 B 1 
ATOM 3338 C CD1 . PHE B 2 264 ? -16.972 -12.567 -4.197  1.00 87.37 264 B 1 
ATOM 3339 C CD2 . PHE B 2 264 ? -17.532 -10.627 -2.841  1.00 87.49 264 B 1 
ATOM 3340 C CE1 . PHE B 2 264 ? -15.992 -12.930 -3.279  1.00 86.76 264 B 1 
ATOM 3341 C CE2 . PHE B 2 264 ? -16.539 -10.989 -1.914  1.00 85.97 264 B 1 
ATOM 3342 C CZ  . PHE B 2 264 ? -15.764 -12.141 -2.132  1.00 86.85 264 B 1 
ATOM 3343 N N   . ALA B 2 265 ? -16.928 -11.379 -7.450  1.00 91.97 265 B 1 
ATOM 3344 C CA  . ALA B 2 265 ? -15.706 -11.853 -8.083  1.00 92.65 265 B 1 
ATOM 3345 C C   . ALA B 2 265 ? -15.039 -10.757 -8.925  1.00 93.59 265 B 1 
ATOM 3346 O O   . ALA B 2 265 ? -13.847 -10.511 -8.772  1.00 92.57 265 B 1 
ATOM 3347 C CB  . ALA B 2 265 ? -16.034 -13.103 -8.915  1.00 92.04 265 B 1 
ATOM 3348 N N   . LEU B 2 266 ? -15.790 -10.034 -9.762  1.00 93.62 266 B 1 
ATOM 3349 C CA  . LEU B 2 266 ? -15.256 -8.980  -10.626 1.00 94.08 266 B 1 
ATOM 3350 C C   . LEU B 2 266 ? -14.713 -7.779  -9.841  1.00 94.09 266 B 1 
ATOM 3351 O O   . LEU B 2 266 ? -13.683 -7.237  -10.228 1.00 92.72 266 B 1 
ATOM 3352 C CB  . LEU B 2 266 ? -16.346 -8.521  -11.609 1.00 93.48 266 B 1 
ATOM 3353 C CG  . LEU B 2 266 ? -16.704 -9.543  -12.703 1.00 87.36 266 B 1 
ATOM 3354 C CD1 . LEU B 2 266 ? -17.881 -9.009  -13.524 1.00 81.73 266 B 1 
ATOM 3355 C CD2 . LEU B 2 266 ? -15.546 -9.834  -13.656 1.00 81.97 266 B 1 
ATOM 3356 N N   . CYS B 2 267 ? -15.364 -7.368  -8.751  1.00 93.12 267 B 1 
ATOM 3357 C CA  . CYS B 2 267 ? -14.925 -6.231  -7.946  1.00 92.59 267 B 1 
ATOM 3358 C C   . CYS B 2 267 ? -13.683 -6.547  -7.104  1.00 92.31 267 B 1 
ATOM 3359 O O   . CYS B 2 267 ? -12.805 -5.697  -6.975  1.00 90.93 267 B 1 
ATOM 3360 C CB  . CYS B 2 267 ? -16.079 -5.754  -7.055  1.00 91.50 267 B 1 
ATOM 3361 S SG  . CYS B 2 267 ? -17.402 -5.014  -8.062  1.00 87.08 267 B 1 
ATOM 3362 N N   . TRP B 2 268 ? -13.584 -7.753  -6.534  1.00 92.01 268 B 1 
ATOM 3363 C CA  . TRP B 2 268 ? -12.505 -8.120  -5.613  1.00 91.81 268 B 1 
ATOM 3364 C C   . TRP B 2 268 ? -11.293 -8.775  -6.289  1.00 92.33 268 B 1 
ATOM 3365 O O   . TRP B 2 268 ? -10.189 -8.662  -5.765  1.00 91.45 268 B 1 
ATOM 3366 C CB  . TRP B 2 268 ? -13.075 -8.987  -4.493  1.00 90.64 268 B 1 
ATOM 3367 C CG  . TRP B 2 268 ? -13.840 -8.212  -3.459  1.00 89.31 268 B 1 
ATOM 3368 C CD1 . TRP B 2 268 ? -15.182 -8.215  -3.278  1.00 86.11 268 B 1 
ATOM 3369 C CD2 . TRP B 2 268 ? -13.295 -7.301  -2.444  1.00 87.39 268 B 1 
ATOM 3370 N NE1 . TRP B 2 268 ? -15.507 -7.387  -2.210  1.00 84.63 268 B 1 
ATOM 3371 C CE2 . TRP B 2 268 ? -14.380 -6.804  -1.675  1.00 85.50 268 B 1 
ATOM 3372 C CE3 . TRP B 2 268 ? -11.991 -6.869  -2.117  1.00 84.38 268 B 1 
ATOM 3373 C CZ2 . TRP B 2 268 ? -14.184 -5.902  -0.608  1.00 82.58 268 B 1 
ATOM 3374 C CZ3 . TRP B 2 268 ? -11.802 -5.967  -1.050  1.00 83.47 268 B 1 
ATOM 3375 C CH2 . TRP B 2 268 ? -12.879 -5.489  -0.307  1.00 83.09 268 B 1 
ATOM 3376 N N   . THR B 2 269 ? -11.440 -9.421  -7.455  1.00 93.63 269 B 1 
ATOM 3377 C CA  . THR B 2 269 ? -10.312 -10.073 -8.148  1.00 94.16 269 B 1 
ATOM 3378 C C   . THR B 2 269 ? -9.143  -9.120  -8.427  1.00 94.28 269 B 1 
ATOM 3379 O O   . THR B 2 269 ? -8.012  -9.505  -8.119  1.00 93.57 269 B 1 
ATOM 3380 C CB  . THR B 2 269 ? -10.752 -10.796 -9.432  1.00 93.90 269 B 1 
ATOM 3381 O OG1 . THR B 2 269 ? -11.650 -11.827 -9.128  1.00 84.09 269 B 1 
ATOM 3382 C CG2 . THR B 2 269 ? -9.598  -11.456 -10.189 1.00 83.64 269 B 1 
ATOM 3383 N N   . PRO B 2 270 ? -9.340  -7.886  -8.945  1.00 92.31 270 B 1 
ATOM 3384 C CA  . PRO B 2 270 ? -8.223  -6.969  -9.188  1.00 92.03 270 B 1 
ATOM 3385 C C   . PRO B 2 270 ? -7.425  -6.647  -7.927  1.00 91.22 270 B 1 
ATOM 3386 O O   . PRO B 2 270 ? -6.195  -6.667  -7.960  1.00 89.90 270 B 1 
ATOM 3387 C CB  . PRO B 2 270 ? -8.854  -5.707  -9.788  1.00 91.87 270 B 1 
ATOM 3388 C CG  . PRO B 2 270 ? -10.159 -6.201  -10.401 1.00 91.18 270 B 1 
ATOM 3389 C CD  . PRO B 2 270 ? -10.576 -7.297  -9.426  1.00 93.12 270 B 1 
ATOM 3390 N N   . TYR B 2 271 ? -8.101  -6.426  -6.794  1.00 91.36 271 B 1 
ATOM 3391 C CA  . TYR B 2 271 ? -7.446  -6.168  -5.512  1.00 89.69 271 B 1 
ATOM 3392 C C   . TYR B 2 271 ? -6.595  -7.359  -5.067  1.00 89.49 271 B 1 
ATOM 3393 O O   . TYR B 2 271 ? -5.412  -7.187  -4.774  1.00 88.63 271 B 1 
ATOM 3394 C CB  . TYR B 2 271 ? -8.500  -5.825  -4.455  1.00 87.78 271 B 1 
ATOM 3395 C CG  . TYR B 2 271 ? -7.925  -5.710  -3.056  1.00 86.35 271 B 1 
ATOM 3396 C CD1 . TYR B 2 271 ? -8.123  -6.741  -2.118  1.00 83.78 271 B 1 
ATOM 3397 C CD2 . TYR B 2 271 ? -7.170  -4.574  -2.698  1.00 83.43 271 B 1 
ATOM 3398 C CE1 . TYR B 2 271 ? -7.592  -6.635  -0.826  1.00 82.09 271 B 1 
ATOM 3399 C CE2 . TYR B 2 271 ? -6.634  -4.464  -1.405  1.00 81.22 271 B 1 
ATOM 3400 C CZ  . TYR B 2 271 ? -6.850  -5.493  -0.479  1.00 82.12 271 B 1 
ATOM 3401 O OH  . TYR B 2 271 ? -6.326  -5.381  0.795   1.00 79.56 271 B 1 
ATOM 3402 N N   . HIS B 2 272 ? -7.146  -8.574  -5.102  1.00 90.70 272 B 1 
ATOM 3403 C CA  . HIS B 2 272 ? -6.410  -9.769  -4.682  1.00 90.41 272 B 1 
ATOM 3404 C C   . HIS B 2 272 ? -5.242  -10.125 -5.606  1.00 90.57 272 B 1 
ATOM 3405 O O   . HIS B 2 272 ? -4.233  -10.638 -5.130  1.00 90.02 272 B 1 
ATOM 3406 C CB  . HIS B 2 272 ? -7.378  -10.935 -4.524  1.00 89.91 272 B 1 
ATOM 3407 C CG  . HIS B 2 272 ? -8.239  -10.789 -3.299  1.00 88.88 272 B 1 
ATOM 3408 N ND1 . HIS B 2 272 ? -7.799  -10.888 -1.986  1.00 78.88 272 B 1 
ATOM 3409 C CD2 . HIS B 2 272 ? -9.579  -10.496 -3.252  1.00 80.18 272 B 1 
ATOM 3410 C CE1 . HIS B 2 272 ? -8.852  -10.665 -1.183  1.00 80.96 272 B 1 
ATOM 3411 N NE2 . HIS B 2 272 ? -9.944  -10.426 -1.917  1.00 82.19 272 B 1 
ATOM 3412 N N   . LEU B 2 273 ? -5.303  -9.783  -6.898  1.00 91.29 273 B 1 
ATOM 3413 C CA  . LEU B 2 273 ? -4.157  -9.903  -7.805  1.00 91.62 273 B 1 
ATOM 3414 C C   . LEU B 2 273 ? -3.022  -8.946  -7.427  1.00 90.84 273 B 1 
ATOM 3415 O O   . LEU B 2 273 ? -1.860  -9.347  -7.405  1.00 89.63 273 B 1 
ATOM 3416 C CB  . LEU B 2 273 ? -4.606  -9.656  -9.254  1.00 92.60 273 B 1 
ATOM 3417 C CG  . LEU B 2 273 ? -5.460  -10.784 -9.872  1.00 88.68 273 B 1 
ATOM 3418 C CD1 . LEU B 2 273 ? -5.964  -10.343 -11.245 1.00 84.09 273 B 1 
ATOM 3419 C CD2 . LEU B 2 273 ? -4.674  -12.081 -10.042 1.00 85.29 273 B 1 
ATOM 3420 N N   . VAL B 2 274 ? -3.339  -7.692  -7.072  1.00 89.59 274 B 1 
ATOM 3421 C CA  . VAL B 2 274 ? -2.334  -6.721  -6.606  1.00 88.18 274 B 1 
ATOM 3422 C C   . VAL B 2 274 ? -1.735  -7.146  -5.266  1.00 86.90 274 B 1 
ATOM 3423 O O   . VAL B 2 274 ? -0.519  -7.101  -5.094  1.00 85.74 274 B 1 
ATOM 3424 C CB  . VAL B 2 274 ? -2.923  -5.305  -6.536  1.00 87.87 274 B 1 
ATOM 3425 C CG1 . VAL B 2 274 ? -1.915  -4.298  -5.965  1.00 84.09 274 B 1 
ATOM 3426 C CG2 . VAL B 2 274 ? -3.299  -4.805  -7.932  1.00 84.56 274 B 1 
ATOM 3427 N N   . VAL B 2 275 ? -2.556  -7.633  -4.334  1.00 87.19 275 B 1 
ATOM 3428 C CA  . VAL B 2 275 ? -2.092  -8.188  -3.048  1.00 85.93 275 B 1 
ATOM 3429 C C   . VAL B 2 275 ? -1.183  -9.398  -3.265  1.00 85.94 275 B 1 
ATOM 3430 O O   . VAL B 2 275 ? -0.163  -9.506  -2.594  1.00 85.36 275 B 1 
ATOM 3431 C CB  . VAL B 2 275 ? -3.282  -8.548  -2.139  1.00 84.71 275 B 1 
ATOM 3432 C CG1 . VAL B 2 275 ? -2.862  -9.333  -0.883  1.00 80.33 275 B 1 
ATOM 3433 C CG2 . VAL B 2 275 ? -3.977  -7.282  -1.652  1.00 80.10 275 B 1 
ATOM 3434 N N   . LEU B 2 276 ? -1.481  -10.272 -4.224  1.00 87.60 276 B 1 
ATOM 3435 C CA  . LEU B 2 276 ? -0.621  -11.404 -4.555  1.00 88.23 276 B 1 
ATOM 3436 C C   . LEU B 2 276 ? 0.756   -10.946 -5.058  1.00 87.42 276 B 1 
ATOM 3437 O O   . LEU B 2 276 ? 1.768   -11.480 -4.615  1.00 86.56 276 B 1 
ATOM 3438 C CB  . LEU B 2 276 ? -1.332  -12.307 -5.580  1.00 89.47 276 B 1 
ATOM 3439 C CG  . LEU B 2 276 ? -0.521  -13.550 -6.004  1.00 87.51 276 B 1 
ATOM 3440 C CD1 . LEU B 2 276 ? -0.277  -14.506 -4.832  1.00 83.31 276 B 1 
ATOM 3441 C CD2 . LEU B 2 276 ? -1.280  -14.305 -7.094  1.00 83.78 276 B 1 
ATOM 3442 N N   . VAL B 2 277 ? 0.811   -9.932  -5.933  1.00 87.70 277 B 1 
ATOM 3443 C CA  . VAL B 2 277 ? 2.079   -9.341  -6.393  1.00 86.86 277 B 1 
ATOM 3444 C C   . VAL B 2 277 ? 2.886   -8.801  -5.213  1.00 85.13 277 B 1 
ATOM 3445 O O   . VAL B 2 277 ? 4.094   -9.026  -5.142  1.00 83.43 277 B 1 
ATOM 3446 C CB  . VAL B 2 277 ? 1.833   -8.243  -7.442  1.00 87.63 277 B 1 
ATOM 3447 C CG1 . VAL B 2 277 ? 3.113   -7.480  -7.815  1.00 84.03 277 B 1 
ATOM 3448 C CG2 . VAL B 2 277 ? 1.279   -8.843  -8.731  1.00 83.95 277 B 1 
ATOM 3449 N N   . ASP B 2 278 ? 2.228   -8.141  -4.271  1.00 83.11 278 B 1 
ATOM 3450 C CA  . ASP B 2 278 ? 2.884   -7.589  -3.086  1.00 80.63 278 B 1 
ATOM 3451 C C   . ASP B 2 278 ? 3.389   -8.679  -2.121  1.00 80.28 278 B 1 
ATOM 3452 O O   . ASP B 2 278 ? 4.500   -8.569  -1.612  1.00 78.37 278 B 1 
ATOM 3453 C CB  . ASP B 2 278 ? 1.887   -6.657  -2.418  1.00 78.08 278 B 1 
ATOM 3454 C CG  . ASP B 2 278 ? 2.514   -5.760  -1.365  1.00 73.59 278 B 1 
ATOM 3455 O OD1 . ASP B 2 278 ? 3.572   -5.163  -1.602  1.00 68.91 278 B 1 
ATOM 3456 O OD2 . ASP B 2 278 ? 1.839   -5.534  -0.342  1.00 67.56 278 B 1 
ATOM 3457 N N   . ILE B 2 279 ? 2.656   -9.782  -1.949  1.00 79.62 279 B 1 
ATOM 3458 C CA  . ILE B 2 279 ? 3.108   -10.964 -1.196  1.00 80.77 279 B 1 
ATOM 3459 C C   . ILE B 2 279 ? 4.340   -11.586 -1.868  1.00 80.46 279 B 1 
ATOM 3460 O O   . ILE B 2 279 ? 5.301   -11.924 -1.185  1.00 80.25 279 B 1 
ATOM 3461 C CB  . ILE B 2 279 ? 1.965   -11.998 -1.045  1.00 81.87 279 B 1 
ATOM 3462 C CG1 . ILE B 2 279 ? 0.861   -11.461 -0.105  1.00 80.92 279 B 1 
ATOM 3463 C CG2 . ILE B 2 279 ? 2.496   -13.339 -0.510  1.00 80.42 279 B 1 
ATOM 3464 C CD1 . ILE B 2 279 ? -0.452  -12.255 -0.188  1.00 78.75 279 B 1 
ATOM 3465 N N   . LEU B 2 280 ? 4.350   -11.710 -3.195  1.00 82.81 280 B 1 
ATOM 3466 C CA  . LEU B 2 280 ? 5.507   -12.240 -3.929  1.00 83.03 280 B 1 
ATOM 3467 C C   . LEU B 2 280 ? 6.737   -11.335 -3.794  1.00 81.17 280 B 1 
ATOM 3468 O O   . LEU B 2 280 ? 7.862   -11.841 -3.775  1.00 79.28 280 B 1 
ATOM 3469 C CB  . LEU B 2 280 ? 5.133   -12.428 -5.410  1.00 85.37 280 B 1 
ATOM 3470 C CG  . LEU B 2 280 ? 4.121   -13.554 -5.694  1.00 84.94 280 B 1 
ATOM 3471 C CD1 . LEU B 2 280 ? 3.717   -13.502 -7.163  1.00 81.73 280 B 1 
ATOM 3472 C CD2 . LEU B 2 280 ? 4.688   -14.937 -5.397  1.00 82.65 280 B 1 
ATOM 3473 N N   . MET B 2 281 ? 6.554   -10.023 -3.688  1.00 77.50 281 B 1 
ATOM 3474 C CA  . MET B 2 281 ? 7.646   -9.085  -3.403  1.00 75.87 281 B 1 
ATOM 3475 C C   . MET B 2 281 ? 8.157   -9.218  -1.963  1.00 73.56 281 B 1 
ATOM 3476 O O   . MET B 2 281 ? 9.364   -9.199  -1.763  1.00 71.28 281 B 1 
ATOM 3477 C CB  . MET B 2 281 ? 7.197   -7.642  -3.667  1.00 75.48 281 B 1 
ATOM 3478 C CG  . MET B 2 281 ? 7.038   -7.344  -5.162  1.00 71.23 281 B 1 
ATOM 3479 S SD  . MET B 2 281 ? 6.377   -5.692  -5.581  1.00 70.46 281 B 1 
ATOM 3480 C CE  . MET B 2 281 ? 7.573   -4.626  -4.750  1.00 63.36 281 B 1 
ATOM 3481 N N   . ASP B 2 282 ? 7.271   -9.391  -0.981  1.00 74.69 282 B 1 
ATOM 3482 C CA  . ASP B 2 282 ? 7.654   -9.585  0.420   1.00 72.18 282 B 1 
ATOM 3483 C C   . ASP B 2 282 ? 8.399   -10.911 0.646   1.00 72.02 282 B 1 
ATOM 3484 O O   . ASP B 2 282 ? 9.314   -10.974 1.461   1.00 69.98 282 B 1 
ATOM 3485 C CB  . ASP B 2 282 ? 6.405   -9.534  1.325   1.00 69.61 282 B 1 
ATOM 3486 C CG  . ASP B 2 282 ? 5.947   -8.137  1.746   1.00 65.72 282 B 1 
ATOM 3487 O OD1 . ASP B 2 282 ? 6.650   -7.128  1.505   1.00 62.43 282 B 1 
ATOM 3488 O OD2 . ASP B 2 282 ? 4.903   -8.047  2.432   1.00 60.16 282 B 1 
ATOM 3489 N N   . LEU B 2 283 ? 8.041   -11.964 -0.107  1.00 74.44 283 B 1 
ATOM 3490 C CA  . LEU B 2 283 ? 8.713   -13.267 -0.057  1.00 74.51 283 B 1 
ATOM 3491 C C   . LEU B 2 283 ? 10.024  -13.322 -0.863  1.00 73.40 283 B 1 
ATOM 3492 O O   . LEU B 2 283 ? 10.676  -14.368 -0.895  1.00 70.19 283 B 1 
ATOM 3493 C CB  . LEU B 2 283 ? 7.732   -14.355 -0.525  1.00 75.56 283 B 1 
ATOM 3494 C CG  . LEU B 2 283 ? 6.524   -14.586 0.406   1.00 73.77 283 B 1 
ATOM 3495 C CD1 . LEU B 2 283 ? 5.576   -15.596 -0.241  1.00 70.15 283 B 1 
ATOM 3496 C CD2 . LEU B 2 283 ? 6.931   -15.122 1.772   1.00 71.01 283 B 1 
ATOM 3497 N N   . GLY B 2 284 ? 10.405  -12.234 -1.550  1.00 72.29 284 B 1 
ATOM 3498 C CA  . GLY B 2 284 ? 11.605  -12.181 -2.386  1.00 71.54 284 B 1 
ATOM 3499 C C   . GLY B 2 284 ? 11.506  -12.924 -3.723  1.00 72.67 284 B 1 
ATOM 3500 O O   . GLY B 2 284 ? 12.463  -12.941 -4.488  1.00 69.22 284 B 1 
ATOM 3501 N N   . ALA B 2 285 ? 10.340  -13.519 -4.052  1.00 74.78 285 B 1 
ATOM 3502 C CA  . ALA B 2 285 ? 10.113  -14.199 -5.329  1.00 76.80 285 B 1 
ATOM 3503 C C   . ALA B 2 285 ? 10.034  -13.228 -6.517  1.00 77.33 285 B 1 
ATOM 3504 O O   . ALA B 2 285 ? 10.280  -13.594 -7.665  1.00 74.80 285 B 1 
ATOM 3505 C CB  . ALA B 2 285 ? 8.826   -15.022 -5.210  1.00 75.62 285 B 1 
ATOM 3506 N N   . LEU B 2 286 ? 9.710   -11.963 -6.256  1.00 76.54 286 B 1 
ATOM 3507 C CA  . LEU B 2 286 ? 9.697   -10.889 -7.234  1.00 76.41 286 B 1 
ATOM 3508 C C   . LEU B 2 286 ? 10.667  -9.790  -6.800  1.00 74.52 286 B 1 
ATOM 3509 O O   . LEU B 2 286 ? 10.559  -9.255  -5.704  1.00 70.78 286 B 1 
ATOM 3510 C CB  . LEU B 2 286 ? 8.252   -10.382 -7.391  1.00 76.11 286 B 1 
ATOM 3511 C CG  . LEU B 2 286 ? 8.064   -9.494  -8.628  1.00 71.73 286 B 1 
ATOM 3512 C CD1 . LEU B 2 286 ? 8.066   -10.318 -9.926  1.00 67.96 286 B 1 
ATOM 3513 C CD2 . LEU B 2 286 ? 6.721   -8.763  -8.558  1.00 68.85 286 B 1 
ATOM 3514 N N   . ALA B 2 287 ? 11.580  -9.405  -7.701  1.00 72.32 287 B 1 
ATOM 3515 C CA  . ALA B 2 287 ? 12.559  -8.364  -7.416  1.00 70.85 287 B 1 
ATOM 3516 C C   . ALA B 2 287 ? 11.890  -7.045  -6.989  1.00 70.81 287 B 1 
ATOM 3517 O O   . ALA B 2 287 ? 11.030  -6.508  -7.701  1.00 66.61 287 B 1 
ATOM 3518 C CB  . ALA B 2 287 ? 13.458  -8.166  -8.642  1.00 67.24 287 B 1 
ATOM 3519 N N   . ARG B 2 288 ? 12.326  -6.513  -5.860  1.00 68.17 288 B 1 
ATOM 3520 C CA  . ARG B 2 288 ? 11.859  -5.252  -5.297  1.00 66.09 288 B 1 
ATOM 3521 C C   . ARG B 2 288 ? 12.629  -4.094  -5.935  1.00 66.33 288 B 1 
ATOM 3522 O O   . ARG B 2 288 ? 13.847  -4.131  -6.021  1.00 62.63 288 B 1 
ATOM 3523 C CB  . ARG B 2 288 ? 12.014  -5.328  -3.769  1.00 62.17 288 B 1 
ATOM 3524 C CG  . ARG B 2 288 ? 10.881  -4.596  -3.040  1.00 56.81 288 B 1 
ATOM 3525 C CD  . ARG B 2 288 ? 10.966  -4.852  -1.539  1.00 54.11 288 B 1 
ATOM 3526 N NE  . ARG B 2 288 ? 9.681   -4.517  -0.879  1.00 50.83 288 B 1 
ATOM 3527 C CZ  . ARG B 2 288 ? 9.392   -4.642  0.402   1.00 47.31 288 B 1 
ATOM 3528 N NH1 . ARG B 2 288 ? 10.278  -4.992  1.287   1.00 45.82 288 B 1 
ATOM 3529 N NH2 . ARG B 2 288 ? 8.185   -4.417  0.811   1.00 43.92 288 B 1 
ATOM 3530 N N   . ASN B 2 289 ? 11.915  -3.073  -6.415  1.00 67.14 289 B 1 
ATOM 3531 C CA  . ASN B 2 289 ? 12.513  -1.810  -6.840  1.00 66.78 289 B 1 
ATOM 3532 C C   . ASN B 2 289 ? 11.537  -0.656  -6.570  1.00 68.00 289 B 1 
ATOM 3533 O O   . ASN B 2 289 ? 10.324  -0.860  -6.554  1.00 65.69 289 B 1 
ATOM 3534 C CB  . ASN B 2 289 ? 13.000  -1.901  -8.304  1.00 64.00 289 B 1 
ATOM 3535 C CG  . ASN B 2 289 ? 11.920  -1.926  -9.376  1.00 60.65 289 B 1 
ATOM 3536 O OD1 . ASN B 2 289 ? 10.899  -1.296  -9.315  1.00 56.31 289 B 1 
ATOM 3537 N ND2 . ASN B 2 289 ? 12.157  -2.633  -10.460 1.00 56.78 289 B 1 
ATOM 3538 N N   . CYS B 2 290 ? 12.065  0.550   -6.389  1.00 67.75 290 B 1 
ATOM 3539 C CA  . CYS B 2 290 ? 11.273  1.719   -5.998  1.00 67.46 290 B 1 
ATOM 3540 C C   . CYS B 2 290 ? 10.132  2.041   -6.978  1.00 69.66 290 B 1 
ATOM 3541 O O   . CYS B 2 290 ? 9.015   2.335   -6.568  1.00 67.48 290 B 1 
ATOM 3542 C CB  . CYS B 2 290 ? 12.217  2.923   -5.873  1.00 64.83 290 B 1 
ATOM 3543 S SG  . CYS B 2 290 ? 13.601  2.665   -4.716  1.00 60.82 290 B 1 
ATOM 3544 N N   . GLY B 2 291 ? 10.367  1.928   -8.284  1.00 72.81 291 B 1 
ATOM 3545 C CA  . GLY B 2 291 ? 9.334   2.175   -9.296  1.00 73.47 291 B 1 
ATOM 3546 C C   . GLY B 2 291 ? 8.237   1.110   -9.330  1.00 75.80 291 B 1 
ATOM 3547 O O   . GLY B 2 291 ? 7.110   1.386   -9.741  1.00 75.12 291 B 1 
ATOM 3548 N N   . ARG B 2 292 ? 8.532   -0.131  -8.927  1.00 75.10 292 B 1 
ATOM 3549 C CA  . ARG B 2 292 ? 7.534   -1.204  -8.804  1.00 76.02 292 B 1 
ATOM 3550 C C   . ARG B 2 292 ? 6.724   -1.040  -7.524  1.00 76.85 292 B 1 
ATOM 3551 O O   . ARG B 2 292 ? 5.511   -1.157  -7.609  1.00 76.50 292 B 1 
ATOM 3552 C CB  . ARG B 2 292 ? 8.212   -2.574  -8.912  1.00 76.29 292 B 1 
ATOM 3553 C CG  . ARG B 2 292 ? 7.177   -3.712  -9.019  1.00 70.37 292 B 1 
ATOM 3554 C CD  . ARG B 2 292 ? 7.866   -5.082  -9.170  1.00 68.40 292 B 1 
ATOM 3555 N NE  . ARG B 2 292 ? 8.528   -5.241  -10.486 1.00 65.79 292 B 1 
ATOM 3556 C CZ  . ARG B 2 292 ? 9.489   -6.105  -10.776 1.00 60.70 292 B 1 
ATOM 3557 N NH1 . ARG B 2 292 ? 9.969   -6.913  -9.884  1.00 56.77 292 B 1 
ATOM 3558 N NH2 . ARG B 2 292 ? 9.977   -6.182  -11.979 1.00 54.59 292 B 1 
ATOM 3559 N N   . GLU B 2 293 ? 7.357   -0.706  -6.407  1.00 74.91 293 B 1 
ATOM 3560 C CA  . GLU B 2 293 ? 6.668   -0.444  -5.141  1.00 74.59 293 B 1 
ATOM 3561 C C   . GLU B 2 293 ? 5.663   0.705   -5.269  1.00 76.35 293 B 1 
ATOM 3562 O O   . GLU B 2 293 ? 4.488   0.501   -5.011  1.00 75.63 293 B 1 
ATOM 3563 C CB  . GLU B 2 293 ? 7.659   -0.149  -4.017  1.00 71.69 293 B 1 
ATOM 3564 C CG  . GLU B 2 293 ? 8.461   -1.398  -3.660  1.00 64.32 293 B 1 
ATOM 3565 C CD  . GLU B 2 293 ? 9.087   -1.288  -2.281  1.00 60.80 293 B 1 
ATOM 3566 O OE1 . GLU B 2 293 ? 8.990   -2.304  -1.550  1.00 56.24 293 B 1 
ATOM 3567 O OE2 . GLU B 2 293 ? 9.626   -0.228  -1.920  1.00 54.10 293 B 1 
ATOM 3568 N N   . SER B 2 294 ? 6.074   1.848   -5.794  1.00 75.75 294 B 1 
ATOM 3569 C CA  . SER B 2 294 ? 5.191   2.998   -6.005  1.00 76.61 294 B 1 
ATOM 3570 C C   . SER B 2 294 ? 3.979   2.653   -6.885  1.00 78.83 294 B 1 
ATOM 3571 O O   . SER B 2 294 ? 2.847   3.047   -6.602  1.00 78.64 294 B 1 
ATOM 3572 C CB  . SER B 2 294 ? 5.996   4.145   -6.612  1.00 74.74 294 B 1 
ATOM 3573 O OG  . SER B 2 294 ? 5.185   5.254   -6.896  1.00 65.51 294 B 1 
ATOM 3574 N N   . ARG B 2 295 ? 4.175   1.842   -7.943  1.00 81.40 295 B 1 
ATOM 3575 C CA  . ARG B 2 295 ? 3.063   1.386   -8.797  1.00 82.70 295 B 1 
ATOM 3576 C C   . ARG B 2 295 ? 2.135   0.403   -8.086  1.00 83.84 295 B 1 
ATOM 3577 O O   . ARG B 2 295 ? 0.929   0.463   -8.304  1.00 83.26 295 B 1 
ATOM 3578 C CB  . ARG B 2 295 ? 3.601   0.767   -10.092 1.00 82.79 295 B 1 
ATOM 3579 C CG  . ARG B 2 295 ? 4.055   1.854   -11.076 1.00 78.04 295 B 1 
ATOM 3580 C CD  . ARG B 2 295 ? 4.552   1.252   -12.383 1.00 74.64 295 B 1 
ATOM 3581 N NE  . ARG B 2 295 ? 5.867   0.597   -12.222 1.00 67.93 295 B 1 
ATOM 3582 C CZ  . ARG B 2 295 ? 6.570   0.019   -13.187 1.00 60.38 295 B 1 
ATOM 3583 N NH1 . ARG B 2 295 ? 6.114   -0.060  -14.402 1.00 54.99 295 B 1 
ATOM 3584 N NH2 . ARG B 2 295 ? 7.747   -0.474  -12.936 1.00 52.35 295 B 1 
ATOM 3585 N N   . VAL B 2 296 ? 2.676   -0.501  -7.274  1.00 82.52 296 B 1 
ATOM 3586 C CA  . VAL B 2 296 ? 1.883   -1.444  -6.485  1.00 82.34 296 B 1 
ATOM 3587 C C   . VAL B 2 296 ? 1.057   -0.710  -5.429  1.00 82.48 296 B 1 
ATOM 3588 O O   . VAL B 2 296 ? -0.111  -1.043  -5.251  1.00 81.89 296 B 1 
ATOM 3589 C CB  . VAL B 2 296 ? 2.787   -2.526  -5.851  1.00 81.87 296 B 1 
ATOM 3590 C CG1 . VAL B 2 296 ? 2.067   -3.368  -4.792  1.00 77.57 296 B 1 
ATOM 3591 C CG2 . VAL B 2 296 ? 3.273   -3.497  -6.930  1.00 77.60 296 B 1 
ATOM 3592 N N   . ASP B 2 297 ? 1.600   0.329   -4.805  1.00 80.75 297 B 1 
ATOM 3593 C CA  . ASP B 2 297 ? 0.919   1.119   -3.787  1.00 79.82 297 B 1 
ATOM 3594 C C   . ASP B 2 297 ? -0.271  1.895   -4.380  1.00 81.54 297 B 1 
ATOM 3595 O O   . ASP B 2 297 ? -1.397  1.756   -3.899  1.00 80.71 297 B 1 
ATOM 3596 C CB  . ASP B 2 297 ? 1.942   2.038   -3.091  1.00 77.06 297 B 1 
ATOM 3597 C CG  . ASP B 2 297 ? 2.982   1.243   -2.280  1.00 71.81 297 B 1 
ATOM 3598 O OD1 . ASP B 2 297 ? 2.755   0.034   -2.029  1.00 66.68 297 B 1 
ATOM 3599 O OD2 . ASP B 2 297 ? 4.001   1.828   -1.873  1.00 65.42 297 B 1 
ATOM 3600 N N   . VAL B 2 298 ? -0.076  2.573   -5.507  1.00 83.04 298 B 1 
ATOM 3601 C CA  . VAL B 2 298 ? -1.175  3.214   -6.237  1.00 84.42 298 B 1 
ATOM 3602 C C   . VAL B 2 298 ? -2.205  2.185   -6.723  1.00 85.45 298 B 1 
ATOM 3603 O O   . VAL B 2 298 ? -3.414  2.394   -6.599  1.00 85.49 298 B 1 
ATOM 3604 C CB  . VAL B 2 298 ? -0.636  4.038   -7.423  1.00 84.31 298 B 1 
ATOM 3605 C CG1 . VAL B 2 298 ? -1.748  4.608   -8.303  1.00 78.95 298 B 1 
ATOM 3606 C CG2 . VAL B 2 298 ? 0.193   5.226   -6.919  1.00 78.68 298 B 1 
ATOM 3607 N N   . ALA B 2 299 ? -1.764  1.039   -7.236  1.00 85.78 299 B 1 
ATOM 3608 C CA  . ALA B 2 299 ? -2.666  -0.013  -7.683  1.00 86.66 299 B 1 
ATOM 3609 C C   . ALA B 2 299 ? -3.508  -0.587  -6.533  1.00 86.84 299 B 1 
ATOM 3610 O O   . ALA B 2 299 ? -4.691  -0.852  -6.743  1.00 86.11 299 B 1 
ATOM 3611 C CB  . ALA B 2 299 ? -1.865  -1.107  -8.390  1.00 87.27 299 B 1 
ATOM 3612 N N   . LYS B 2 300 ? -2.963  -0.721  -5.314  1.00 84.30 300 B 1 
ATOM 3613 C CA  . LYS B 2 300 ? -3.728  -1.117  -4.128  1.00 83.22 300 B 1 
ATOM 3614 C C   . LYS B 2 300 ? -4.824  -0.111  -3.804  1.00 83.88 300 B 1 
ATOM 3615 O O   . LYS B 2 300 ? -5.958  -0.531  -3.597  1.00 82.83 300 B 1 
ATOM 3616 C CB  . LYS B 2 300 ? -2.824  -1.262  -2.909  1.00 81.09 300 B 1 
ATOM 3617 C CG  . LYS B 2 300 ? -1.991  -2.548  -2.924  1.00 74.05 300 B 1 
ATOM 3618 C CD  . LYS B 2 300 ? -0.962  -2.435  -1.812  1.00 70.94 300 B 1 
ATOM 3619 C CE  . LYS B 2 300 ? 0.025   -3.579  -1.847  1.00 64.09 300 B 1 
ATOM 3620 N NZ  . LYS B 2 300 ? 1.219   -3.230  -1.034  1.00 60.56 300 B 1 
ATOM 3621 N N   . SER B 2 301 ? -4.525  1.181   -3.809  1.00 83.41 301 B 1 
ATOM 3622 C CA  . SER B 2 301 ? -5.505  2.234   -3.539  1.00 83.38 301 B 1 
ATOM 3623 C C   . SER B 2 301 ? -6.657  2.219   -4.555  1.00 84.46 301 B 1 
ATOM 3624 O O   . SER B 2 301 ? -7.826  2.189   -4.171  1.00 83.50 301 B 1 
ATOM 3625 C CB  . SER B 2 301 ? -4.810  3.600   -3.496  1.00 81.50 301 B 1 
ATOM 3626 O OG  . SER B 2 301 ? -3.869  3.576   -2.434  1.00 73.85 301 B 1 
ATOM 3627 N N   . VAL B 2 302 ? -6.359  2.107   -5.847  1.00 87.18 302 B 1 
ATOM 3628 C CA  . VAL B 2 302 ? -7.386  2.047   -6.898  1.00 88.09 302 B 1 
ATOM 3629 C C   . VAL B 2 302 ? -8.216  0.755   -6.824  1.00 88.15 302 B 1 
ATOM 3630 O O   . VAL B 2 302 ? -9.440  0.794   -6.865  1.00 87.51 302 B 1 
ATOM 3631 C CB  . VAL B 2 302 ? -6.755  2.203   -8.294  1.00 88.48 302 B 1 
ATOM 3632 C CG1 . VAL B 2 302 ? -7.775  2.055   -9.418  1.00 84.19 302 B 1 
ATOM 3633 C CG2 . VAL B 2 302 ? -6.122  3.593   -8.453  1.00 83.81 302 B 1 
ATOM 3634 N N   . THR B 2 303 ? -7.568  -0.408  -6.691  1.00 88.23 303 B 1 
ATOM 3635 C CA  . THR B 2 303 ? -8.262  -1.702  -6.696  1.00 88.37 303 B 1 
ATOM 3636 C C   . THR B 2 303 ? -9.026  -1.972  -5.410  1.00 87.56 303 B 1 
ATOM 3637 O O   . THR B 2 303 ? -10.094 -2.588  -5.470  1.00 86.14 303 B 1 
ATOM 3638 C CB  . THR B 2 303 ? -7.304  -2.874  -6.985  1.00 88.93 303 B 1 
ATOM 3639 O OG1 . THR B 2 303 ? -6.243  -2.906  -6.067  1.00 83.84 303 B 1 
ATOM 3640 C CG2 . THR B 2 303 ? -6.726  -2.809  -8.397  1.00 84.94 303 B 1 
ATOM 3641 N N   . SER B 2 304 ? -8.573  -1.459  -4.261  1.00 86.86 304 B 1 
ATOM 3642 C CA  . SER B 2 304 ? -9.360  -1.484  -3.023  1.00 85.13 304 B 1 
ATOM 3643 C C   . SER B 2 304 ? -10.642 -0.676  -3.179  1.00 85.38 304 B 1 
ATOM 3644 O O   . SER B 2 304 ? -11.709 -1.131  -2.769  1.00 83.92 304 B 1 
ATOM 3645 C CB  . SER B 2 304 ? -8.530  -0.988  -1.830  1.00 82.78 304 B 1 
ATOM 3646 O OG  . SER B 2 304 ? -8.265  0.391   -1.902  1.00 73.34 304 B 1 
ATOM 3647 N N   . GLY B 2 305 ? -10.590 0.460   -3.870  1.00 86.86 305 B 1 
ATOM 3648 C CA  . GLY B 2 305 ? -11.760 1.246   -4.225  1.00 86.62 305 B 1 
ATOM 3649 C C   . GLY B 2 305 ? -12.806 0.460   -5.025  1.00 87.55 305 B 1 
ATOM 3650 O O   . GLY B 2 305 ? -13.998 0.529   -4.709  1.00 86.45 305 B 1 
ATOM 3651 N N   . LEU B 2 306 ? -12.382 -0.361  -5.987  1.00 88.48 306 B 1 
ATOM 3652 C CA  . LEU B 2 306 ? -13.277 -1.268  -6.711  1.00 88.98 306 B 1 
ATOM 3653 C C   . LEU B 2 306 ? -13.908 -2.324  -5.786  1.00 88.85 306 B 1 
ATOM 3654 O O   . LEU B 2 306 ? -15.079 -2.649  -5.943  1.00 87.17 306 B 1 
ATOM 3655 C CB  . LEU B 2 306 ? -12.511 -1.970  -7.850  1.00 88.72 306 B 1 
ATOM 3656 C CG  . LEU B 2 306 ? -12.064 -1.047  -8.996  1.00 81.06 306 B 1 
ATOM 3657 C CD1 . LEU B 2 306 ? -11.170 -1.834  -9.963  1.00 77.30 306 B 1 
ATOM 3658 C CD2 . LEU B 2 306 ? -13.255 -0.506  -9.788  1.00 77.84 306 B 1 
ATOM 3659 N N   . GLY B 2 307 ? -13.169 -2.825  -4.810  1.00 88.52 307 B 1 
ATOM 3660 C CA  . GLY B 2 307 ? -13.683 -3.726  -3.778  1.00 87.84 307 B 1 
ATOM 3661 C C   . GLY B 2 307 ? -14.788 -3.078  -2.944  1.00 87.97 307 B 1 
ATOM 3662 O O   . GLY B 2 307 ? -15.871 -3.649  -2.794  1.00 86.51 307 B 1 
ATOM 3663 N N   . TYR B 2 308 ? -14.589 -1.837  -2.470  1.00 88.13 308 B 1 
ATOM 3664 C CA  . TYR B 2 308 ? -15.639 -1.125  -1.720  1.00 87.28 308 B 1 
ATOM 3665 C C   . TYR B 2 308 ? -16.842 -0.765  -2.580  1.00 88.18 308 B 1 
ATOM 3666 O O   . TYR B 2 308 ? -17.965 -0.711  -2.085  1.00 86.55 308 B 1 
ATOM 3667 C CB  . TYR B 2 308 ? -15.096 0.166   -1.086  1.00 84.72 308 B 1 
ATOM 3668 C CG  . TYR B 2 308 ? -13.915 -0.072  -0.200  1.00 82.51 308 B 1 
ATOM 3669 C CD1 . TYR B 2 308 ? -13.948 -1.125  0.719   1.00 77.01 308 B 1 
ATOM 3670 C CD2 . TYR B 2 308 ? -12.719 0.643   -0.403  1.00 76.37 308 B 1 
ATOM 3671 C CE1 . TYR B 2 308 ? -12.782 -1.572  1.322   1.00 73.60 308 B 1 
ATOM 3672 C CE2 . TYR B 2 308 ? -11.539 0.206   0.195   1.00 73.28 308 B 1 
ATOM 3673 C CZ  . TYR B 2 308 ? -11.571 -0.940  1.010   1.00 72.59 308 B 1 
ATOM 3674 O OH  . TYR B 2 308 ? -10.416 -1.516  1.418   1.00 69.60 308 B 1 
ATOM 3675 N N   . MET B 2 309 ? -16.646 -0.553  -3.878  1.00 87.91 309 B 1 
ATOM 3676 C CA  . MET B 2 309 ? -17.740 -0.304  -4.799  1.00 88.54 309 B 1 
ATOM 3677 C C   . MET B 2 309 ? -18.729 -1.475  -4.818  1.00 89.29 309 B 1 
ATOM 3678 O O   . MET B 2 309 ? -19.919 -1.251  -5.001  1.00 87.36 309 B 1 
ATOM 3679 C CB  . MET B 2 309 ? -17.182 0.018   -6.187  1.00 87.53 309 B 1 
ATOM 3680 C CG  . MET B 2 309 ? -18.149 0.895   -6.979  1.00 78.64 309 B 1 
ATOM 3681 S SD  . MET B 2 309 ? -17.517 1.416   -8.606  1.00 73.76 309 B 1 
ATOM 3682 C CE  . MET B 2 309 ? -17.651 -0.129  -9.514  1.00 63.08 309 B 1 
ATOM 3683 N N   . HIS B 2 310 ? -18.289 -2.706  -4.549  1.00 87.69 310 B 1 
ATOM 3684 C CA  . HIS B 2 310 ? -19.181 -3.864  -4.409  1.00 87.67 310 B 1 
ATOM 3685 C C   . HIS B 2 310 ? -20.227 -3.678  -3.301  1.00 87.60 310 B 1 
ATOM 3686 O O   . HIS B 2 310 ? -21.401 -3.998  -3.524  1.00 86.19 310 B 1 
ATOM 3687 C CB  . HIS B 2 310 ? -18.338 -5.123  -4.161  1.00 86.61 310 B 1 
ATOM 3688 C CG  . HIS B 2 310 ? -19.162 -6.349  -3.927  1.00 86.48 310 B 1 
ATOM 3689 N ND1 . HIS B 2 310 ? -19.366 -6.959  -2.708  1.00 74.38 310 B 1 
ATOM 3690 C CD2 . HIS B 2 310 ? -19.892 -7.047  -4.857  1.00 76.06 310 B 1 
ATOM 3691 C CE1 . HIS B 2 310 ? -20.182 -8.010  -2.904  1.00 77.15 310 B 1 
ATOM 3692 N NE2 . HIS B 2 310 ? -20.527 -8.093  -4.194  1.00 78.41 310 B 1 
ATOM 3693 N N   . CYS B 2 311 ? -19.872 -3.068  -2.157  1.00 86.93 311 B 1 
ATOM 3694 C CA  . CYS B 2 311 ? -20.797 -2.769  -1.058  1.00 86.22 311 B 1 
ATOM 3695 C C   . CYS B 2 311 ? -21.921 -1.808  -1.482  1.00 86.86 311 B 1 
ATOM 3696 O O   . CYS B 2 311 ? -23.046 -1.891  -1.004  1.00 82.92 311 B 1 
ATOM 3697 C CB  . CYS B 2 311 ? -20.014 -2.164  0.127   1.00 82.66 311 B 1 
ATOM 3698 S SG  . CYS B 2 311 ? -18.663 -3.262  0.640   1.00 73.72 311 B 1 
ATOM 3699 N N   . CYS B 2 312 ? -21.631 -0.898  -2.428  1.00 88.28 312 B 1 
ATOM 3700 C CA  . CYS B 2 312 ? -22.617 0.021   -3.002  1.00 88.44 312 B 1 
ATOM 3701 C C   . CYS B 2 312 ? -23.383 -0.588  -4.189  1.00 89.16 312 B 1 
ATOM 3702 O O   . CYS B 2 312 ? -24.483 -0.150  -4.512  1.00 84.93 312 B 1 
ATOM 3703 C CB  . CYS B 2 312 ? -21.885 1.301   -3.439  1.00 85.83 312 B 1 
ATOM 3704 S SG  . CYS B 2 312 ? -21.034 2.051   -2.011  1.00 80.02 312 B 1 
ATOM 3705 N N   . LEU B 2 313 ? -22.800 -1.593  -4.852  1.00 87.55 313 B 1 
ATOM 3706 C CA  . LEU B 2 313 ? -23.377 -2.246  -6.032  1.00 88.28 313 B 1 
ATOM 3707 C C   . LEU B 2 313 ? -24.485 -3.231  -5.661  1.00 88.28 313 B 1 
ATOM 3708 O O   . LEU B 2 313 ? -25.495 -3.310  -6.370  1.00 84.45 313 B 1 
ATOM 3709 C CB  . LEU B 2 313 ? -22.251 -2.939  -6.829  1.00 85.99 313 B 1 
ATOM 3710 C CG  . LEU B 2 313 ? -22.285 -2.613  -8.336  1.00 81.26 313 B 1 
ATOM 3711 C CD1 . LEU B 2 313 ? -20.956 -2.008  -8.790  1.00 75.81 313 B 1 
ATOM 3712 C CD2 . LEU B 2 313 ? -22.552 -3.857  -9.168  1.00 76.01 313 B 1 
ATOM 3713 N N   . ASN B 2 314 ? -24.356 -3.938  -4.538  1.00 85.82 314 B 1 
ATOM 3714 C CA  . ASN B 2 314 ? -25.338 -4.920  -4.074  1.00 84.10 314 B 1 
ATOM 3715 C C   . ASN B 2 314 ? -26.780 -4.368  -4.042  1.00 83.46 314 B 1 
ATOM 3716 O O   . ASN B 2 314 ? -27.658 -4.968  -4.685  1.00 80.46 314 B 1 
ATOM 3717 C CB  . ASN B 2 314 ? -24.899 -5.485  -2.709  1.00 81.29 314 B 1 
ATOM 3718 C CG  . ASN B 2 314 ? -23.787 -6.506  -2.812  1.00 79.65 314 B 1 
ATOM 3719 O OD1 . ASN B 2 314 ? -23.620 -7.182  -3.816  1.00 71.96 314 B 1 
ATOM 3720 N ND2 . ASN B 2 314 ? -23.039 -6.684  -1.743  1.00 71.32 314 B 1 
ATOM 3721 N N   . PRO B 2 315 ? -27.082 -3.210  -3.409  1.00 83.12 315 B 1 
ATOM 3722 C CA  . PRO B 2 315 ? -28.418 -2.612  -3.422  1.00 81.00 315 B 1 
ATOM 3723 C C   . PRO B 2 315 ? -28.963 -2.327  -4.824  1.00 80.72 315 B 1 
ATOM 3724 O O   . PRO B 2 315 ? -30.132 -2.589  -5.105  1.00 78.36 315 B 1 
ATOM 3725 C CB  . PRO B 2 315 ? -28.275 -1.310  -2.634  1.00 79.63 315 B 1 
ATOM 3726 C CG  . PRO B 2 315 ? -27.106 -1.587  -1.697  1.00 77.60 315 B 1 
ATOM 3727 C CD  . PRO B 2 315 ? -26.199 -2.455  -2.541  1.00 79.66 315 B 1 
ATOM 3728 N N   . LEU B 2 316 ? -28.113 -1.839  -5.734  1.00 84.29 316 B 1 
ATOM 3729 C CA  . LEU B 2 316 ? -28.485 -1.567  -7.121  1.00 83.69 316 B 1 
ATOM 3730 C C   . LEU B 2 316 ? -28.835 -2.866  -7.859  1.00 83.41 316 B 1 
ATOM 3731 O O   . LEU B 2 316 ? -29.860 -2.945  -8.528  1.00 80.92 316 B 1 
ATOM 3732 C CB  . LEU B 2 316 ? -27.346 -0.814  -7.836  1.00 82.05 316 B 1 
ATOM 3733 C CG  . LEU B 2 316 ? -27.043 0.595   -7.287  1.00 76.84 316 B 1 
ATOM 3734 C CD1 . LEU B 2 316 ? -25.799 1.156   -7.966  1.00 71.48 316 B 1 
ATOM 3735 C CD2 . LEU B 2 316 ? -28.203 1.556   -7.544  1.00 71.28 316 B 1 
ATOM 3736 N N   . LEU B 2 317 ? -28.046 -3.928  -7.668  1.00 83.94 317 B 1 
ATOM 3737 C CA  . LEU B 2 317 ? -28.331 -5.243  -8.241  1.00 83.73 317 B 1 
ATOM 3738 C C   . LEU B 2 317 ? -29.666 -5.806  -7.741  1.00 82.39 317 B 1 
ATOM 3739 O O   . LEU B 2 317 ? -30.444 -6.342  -8.530  1.00 78.83 317 B 1 
ATOM 3740 C CB  . LEU B 2 317 ? -27.178 -6.215  -7.945  1.00 82.88 317 B 1 
ATOM 3741 C CG  . LEU B 2 317 ? -25.821 -5.840  -8.589  1.00 81.72 317 B 1 
ATOM 3742 C CD1 . LEU B 2 317 ? -24.778 -6.856  -8.161  1.00 77.49 317 B 1 
ATOM 3743 C CD2 . LEU B 2 317 ? -25.892 -5.812  -10.120 1.00 78.90 317 B 1 
ATOM 3744 N N   . TYR B 2 318 ? -29.986 -5.630  -6.459  1.00 79.54 318 B 1 
ATOM 3745 C CA  . TYR B 2 318 ? -31.276 -6.054  -5.913  1.00 75.54 318 B 1 
ATOM 3746 C C   . TYR B 2 318 ? -32.442 -5.261  -6.527  1.00 75.17 318 B 1 
ATOM 3747 O O   . TYR B 2 318 ? -33.470 -5.853  -6.872  1.00 73.20 318 B 1 
ATOM 3748 C CB  . TYR B 2 318 ? -31.293 -5.933  -4.384  1.00 73.58 318 B 1 
ATOM 3749 C CG  . TYR B 2 318 ? -30.178 -6.637  -3.628  1.00 72.35 318 B 1 
ATOM 3750 C CD1 . TYR B 2 318 ? -29.481 -7.732  -4.173  1.00 66.93 318 B 1 
ATOM 3751 C CD2 . TYR B 2 318 ? -29.815 -6.166  -2.348  1.00 67.48 318 B 1 
ATOM 3752 C CE1 . TYR B 2 318 ? -28.419 -8.328  -3.478  1.00 66.44 318 B 1 
ATOM 3753 C CE2 . TYR B 2 318 ? -28.760 -6.754  -1.642  1.00 65.86 318 B 1 
ATOM 3754 C CZ  . TYR B 2 318 ? -28.053 -7.829  -2.211  1.00 69.81 318 B 1 
ATOM 3755 O OH  . TYR B 2 318 ? -27.003 -8.396  -1.530  1.00 65.33 318 B 1 
ATOM 3756 N N   . ALA B 2 319 ? -32.297 -3.950  -6.730  1.00 76.89 319 B 1 
ATOM 3757 C CA  . ALA B 2 319 ? -33.321 -3.096  -7.315  1.00 73.24 319 B 1 
ATOM 3758 C C   . ALA B 2 319 ? -33.583 -3.412  -8.799  1.00 74.71 319 B 1 
ATOM 3759 O O   . ALA B 2 319 ? -34.738 -3.479  -9.229  1.00 72.15 319 B 1 
ATOM 3760 C CB  . ALA B 2 319 ? -32.918 -1.634  -7.105  1.00 71.00 319 B 1 
ATOM 3761 N N   . PHE B 2 320 ? -32.513 -3.647  -9.600  1.00 77.36 320 B 1 
ATOM 3762 C CA  . PHE B 2 320 ? -32.651 -3.883  -11.040 1.00 76.75 320 B 1 
ATOM 3763 C C   . PHE B 2 320 ? -32.938 -5.339  -11.412 1.00 76.98 320 B 1 
ATOM 3764 O O   . PHE B 2 320 ? -33.754 -5.606  -12.306 1.00 73.77 320 B 1 
ATOM 3765 C CB  . PHE B 2 320 ? -31.399 -3.359  -11.757 1.00 74.48 320 B 1 
ATOM 3766 C CG  . PHE B 2 320 ? -31.304 -1.847  -11.786 1.00 70.60 320 B 1 
ATOM 3767 C CD1 . PHE B 2 320 ? -32.242 -1.095  -12.514 1.00 64.90 320 B 1 
ATOM 3768 C CD2 . PHE B 2 320 ? -30.286 -1.182  -11.086 1.00 63.56 320 B 1 
ATOM 3769 C CE1 . PHE B 2 320 ? -32.175 0.309   -12.533 1.00 58.76 320 B 1 
ATOM 3770 C CE2 . PHE B 2 320 ? -30.209 0.228   -11.103 1.00 57.98 320 B 1 
ATOM 3771 C CZ  . PHE B 2 320 ? -31.155 0.961   -11.828 1.00 58.89 320 B 1 
ATOM 3772 N N   . VAL B 2 321 ? -32.308 -6.300  -10.747 1.00 78.67 321 B 1 
ATOM 3773 C CA  . VAL B 2 321 ? -32.426 -7.735  -11.078 1.00 77.70 321 B 1 
ATOM 3774 C C   . VAL B 2 321 ? -33.514 -8.424  -10.254 1.00 77.02 321 B 1 
ATOM 3775 O O   . VAL B 2 321 ? -34.204 -9.326  -10.742 1.00 72.08 321 B 1 
ATOM 3776 C CB  . VAL B 2 321 ? -31.067 -8.448  -10.928 1.00 76.07 321 B 1 
ATOM 3777 C CG1 . VAL B 2 321 ? -31.136 -9.896  -11.404 1.00 69.42 321 B 1 
ATOM 3778 C CG2 . VAL B 2 321 ? -29.966 -7.744  -11.741 1.00 71.67 321 B 1 
ATOM 3779 N N   . GLY B 2 322 ? -33.706 -7.999  -9.006  1.00 78.61 322 B 1 
ATOM 3780 C CA  . GLY B 2 322 ? -34.659 -8.582  -8.069  1.00 77.10 322 B 1 
ATOM 3781 C C   . GLY B 2 322 ? -36.080 -8.045  -8.241  1.00 78.71 322 B 1 
ATOM 3782 O O   . GLY B 2 322 ? -36.496 -7.167  -7.504  1.00 76.87 322 B 1 
ATOM 3783 N N   . VAL B 2 323 ? -36.877 -8.614  -9.155  1.00 76.09 323 B 1 
ATOM 3784 C CA  . VAL B 2 323 ? -38.268 -8.179  -9.406  1.00 77.11 323 B 1 
ATOM 3785 C C   . VAL B 2 323 ? -39.089 -8.080  -8.113  1.00 78.93 323 B 1 
ATOM 3786 O O   . VAL B 2 323 ? -39.701 -7.046  -7.843  1.00 77.00 323 B 1 
ATOM 3787 C CB  . VAL B 2 323 ? -38.977 -9.120  -10.407 1.00 73.81 323 B 1 
ATOM 3788 C CG1 . VAL B 2 323 ? -40.406 -8.654  -10.716 1.00 65.88 323 B 1 
ATOM 3789 C CG2 . VAL B 2 323 ? -38.212 -9.206  -11.733 1.00 66.62 323 B 1 
ATOM 3790 N N   . LYS B 2 324 ? -39.041 -9.108  -7.258  1.00 76.78 324 B 1 
ATOM 3791 C CA  . LYS B 2 324 ? -39.740 -9.120  -5.959  1.00 76.73 324 B 1 
ATOM 3792 C C   . LYS B 2 324 ? -39.242 -8.038  -5.003  1.00 78.67 324 B 1 
ATOM 3793 O O   . LYS B 2 324 ? -40.018 -7.552  -4.176  1.00 76.59 324 B 1 
ATOM 3794 C CB  . LYS B 2 324 ? -39.584 -10.483 -5.270  1.00 72.67 324 B 1 
ATOM 3795 C CG  . LYS B 2 324 ? -40.324 -11.616 -5.994  1.00 64.72 324 B 1 
ATOM 3796 C CD  . LYS B 2 324 ? -40.232 -12.907 -5.172  1.00 60.27 324 B 1 
ATOM 3797 C CE  . LYS B 2 324 ? -41.001 -14.032 -5.864  1.00 52.42 324 B 1 
ATOM 3798 N NZ  . LYS B 2 324 ? -40.951 -15.296 -5.091  1.00 47.76 324 B 1 
ATOM 3799 N N   . PHE B 2 325 ? -37.965 -7.691  -5.062  1.00 77.64 325 B 1 
ATOM 3800 C CA  . PHE B 2 325 ? -37.402 -6.621  -4.248  1.00 79.01 325 B 1 
ATOM 3801 C C   . PHE B 2 325 ? -37.929 -5.265  -4.728  1.00 80.46 325 B 1 
ATOM 3802 O O   . PHE B 2 325 ? -38.442 -4.498  -3.919  1.00 79.98 325 B 1 
ATOM 3803 C CB  . PHE B 2 325 ? -35.872 -6.695  -4.283  1.00 77.44 325 B 1 
ATOM 3804 C CG  . PHE B 2 325 ? -35.215 -5.649  -3.417  1.00 76.26 325 B 1 
ATOM 3805 C CD1 . PHE B 2 325 ? -34.893 -4.390  -3.951  1.00 72.26 325 B 1 
ATOM 3806 C CD2 . PHE B 2 325 ? -34.963 -5.914  -2.057  1.00 71.81 325 B 1 
ATOM 3807 C CE1 . PHE B 2 325 ? -34.326 -3.398  -3.139  1.00 70.03 325 B 1 
ATOM 3808 C CE2 . PHE B 2 325 ? -34.395 -4.921  -1.241  1.00 69.16 325 B 1 
ATOM 3809 C CZ  . PHE B 2 325 ? -34.083 -3.665  -1.782  1.00 71.07 325 B 1 
ATOM 3810 N N   . ARG B 2 326 ? -37.916 -5.027  -6.032  1.00 78.65 326 B 1 
ATOM 3811 C CA  . ARG B 2 326 ? -38.419 -3.798  -6.652  1.00 79.97 326 B 1 
ATOM 3812 C C   . ARG B 2 326 ? -39.903 -3.561  -6.358  1.00 81.19 326 B 1 
ATOM 3813 O O   . ARG B 2 326 ? -40.272 -2.457  -5.962  1.00 80.66 326 B 1 
ATOM 3814 C CB  . ARG B 2 326 ? -38.129 -3.861  -8.158  1.00 78.14 326 B 1 
ATOM 3815 C CG  . ARG B 2 326 ? -38.432 -2.517  -8.846  1.00 73.47 326 B 1 
ATOM 3816 C CD  . ARG B 2 326 ? -38.004 -2.553  -10.320 1.00 72.59 326 B 1 
ATOM 3817 N NE  . ARG B 2 326 ? -38.771 -3.540  -11.091 1.00 66.19 326 B 1 
ATOM 3818 C CZ  . ARG B 2 326 ? -38.435 -4.042  -12.271 1.00 61.08 326 B 1 
ATOM 3819 N NH1 . ARG B 2 326 ? -37.339 -3.689  -12.871 1.00 56.95 326 B 1 
ATOM 3820 N NH2 . ARG B 2 326 ? -39.206 -4.904  -12.858 1.00 54.29 326 B 1 
ATOM 3821 N N   . GLU B 2 327 ? -40.749 -4.582  -6.473  1.00 80.70 327 B 1 
ATOM 3822 C CA  . GLU B 2 327 ? -42.173 -4.485  -6.124  1.00 81.17 327 B 1 
ATOM 3823 C C   . GLU B 2 327 ? -42.381 -4.089  -4.653  1.00 81.46 327 B 1 
ATOM 3824 O O   . GLU B 2 327 ? -43.198 -3.225  -4.344  1.00 80.66 327 B 1 
ATOM 3825 C CB  . GLU B 2 327 ? -42.856 -5.843  -6.355  1.00 79.90 327 B 1 
ATOM 3826 C CG  . GLU B 2 327 ? -43.102 -6.149  -7.833  1.00 72.32 327 B 1 
ATOM 3827 C CD  . GLU B 2 327 ? -43.584 -7.596  -8.068  1.00 66.78 327 B 1 
ATOM 3828 O OE1 . GLU B 2 327 ? -43.791 -7.953  -9.246  1.00 60.52 327 B 1 
ATOM 3829 O OE2 . GLU B 2 327 ? -43.670 -8.365  -7.085  1.00 62.41 327 B 1 
ATOM 3830 N N   . ARG B 2 328 ? -41.607 -4.678  -3.734  1.00 83.03 328 B 1 
ATOM 3831 C CA  . ARG B 2 328 ? -41.712 -4.374  -2.299  1.00 81.61 328 B 1 
ATOM 3832 C C   . ARG B 2 328 ? -41.192 -2.980  -1.963  1.00 82.68 328 B 1 
ATOM 3833 O O   . ARG B 2 328 ? -41.804 -2.302  -1.143  1.00 80.31 328 B 1 
ATOM 3834 C CB  . ARG B 2 328 ? -40.982 -5.434  -1.476  1.00 78.58 328 B 1 
ATOM 3835 C CG  . ARG B 2 328 ? -41.764 -6.750  -1.499  1.00 70.87 328 B 1 
ATOM 3836 C CD  . ARG B 2 328 ? -40.986 -7.829  -0.775  1.00 65.61 328 B 1 
ATOM 3837 N NE  . ARG B 2 328 ? -41.703 -9.112  -0.836  1.00 59.02 328 B 1 
ATOM 3838 C CZ  . ARG B 2 328 ? -41.306 -10.267 -0.319  1.00 54.24 328 B 1 
ATOM 3839 N NH1 . ARG B 2 328 ? -40.190 -10.377 0.309   1.00 50.47 328 B 1 
ATOM 3840 N NH2 . ARG B 2 328 ? -42.042 -11.331 -0.415  1.00 47.37 328 B 1 
ATOM 3841 N N   . MET B 2 329 ? -40.136 -2.550  -2.614  1.00 79.52 329 B 1 
ATOM 3842 C CA  . MET B 2 329 ? -39.615 -1.193  -2.485  1.00 79.59 329 B 1 
ATOM 3843 C C   . MET B 2 329 ? -40.665 -0.170  -2.939  1.00 80.11 329 B 1 
ATOM 3844 O O   . MET B 2 329 ? -40.949 0.778   -2.215  1.00 79.60 329 B 1 
ATOM 3845 C CB  . MET B 2 329 ? -38.319 -1.062  -3.295  1.00 78.25 329 B 1 
ATOM 3846 C CG  . MET B 2 329 ? -37.603 0.262   -3.045  1.00 72.57 329 B 1 
ATOM 3847 S SD  . MET B 2 329 ? -36.040 0.432   -3.979  1.00 68.41 329 B 1 
ATOM 3848 C CE  . MET B 2 329 ? -36.681 0.736   -5.636  1.00 59.32 329 B 1 
ATOM 3849 N N   . TRP B 2 330 ? -41.331 -0.428  -4.074  1.00 83.48 330 B 1 
ATOM 3850 C CA  . TRP B 2 330 ? -42.397 0.427   -4.581  1.00 83.15 330 B 1 
ATOM 3851 C C   . TRP B 2 330 ? -43.600 0.482   -3.635  1.00 82.84 330 B 1 
ATOM 3852 O O   . TRP B 2 330 ? -44.101 1.563   -3.325  1.00 80.26 330 B 1 
ATOM 3853 C CB  . TRP B 2 330 ? -42.803 -0.056  -5.981  1.00 81.81 330 B 1 
ATOM 3854 C CG  . TRP B 2 330 ? -43.485 1.010   -6.779  1.00 75.16 330 B 1 
ATOM 3855 C CD1 . TRP B 2 330 ? -44.781 0.999   -7.187  1.00 65.47 330 B 1 
ATOM 3856 C CD2 . TRP B 2 330 ? -42.916 2.255   -7.260  1.00 68.61 330 B 1 
ATOM 3857 N NE1 . TRP B 2 330 ? -45.042 2.158   -7.902  1.00 60.10 330 B 1 
ATOM 3858 C CE2 . TRP B 2 330 ? -43.928 2.957   -7.966  1.00 63.99 330 B 1 
ATOM 3859 C CE3 . TRP B 2 330 ? -41.635 2.860   -7.181  1.00 58.53 330 B 1 
ATOM 3860 C CZ2 . TRP B 2 330 ? -43.688 4.216   -8.568  1.00 60.76 330 B 1 
ATOM 3861 C CZ3 . TRP B 2 330 ? -41.392 4.105   -7.769  1.00 55.27 330 B 1 
ATOM 3862 C CH2 . TRP B 2 330 ? -42.412 4.778   -8.454  1.00 56.21 330 B 1 
ATOM 3863 N N   . MET B 2 331 ? -44.039 -0.662  -3.071  1.00 84.29 331 B 1 
ATOM 3864 C CA  . MET B 2 331 ? -45.099 -0.689  -2.053  1.00 83.00 331 B 1 
ATOM 3865 C C   . MET B 2 331 ? -44.724 0.068   -0.777  1.00 82.11 331 B 1 
ATOM 3866 O O   . MET B 2 331 ? -45.597 0.683   -0.158  1.00 79.69 331 B 1 
ATOM 3867 C CB  . MET B 2 331 ? -45.443 -2.135  -1.670  1.00 81.21 331 B 1 
ATOM 3868 C CG  . MET B 2 331 ? -46.229 -2.878  -2.744  1.00 73.41 331 B 1 
ATOM 3869 S SD  . MET B 2 331 ? -46.715 -4.540  -2.200  1.00 66.11 331 B 1 
ATOM 3870 C CE  . MET B 2 331 ? -47.260 -5.225  -3.782  1.00 57.91 331 B 1 
ATOM 3871 N N   . LEU B 2 332 ? -43.460 0.026   -0.355  1.00 81.93 332 B 1 
ATOM 3872 C CA  . LEU B 2 332 ? -42.990 0.762   0.815   1.00 81.45 332 B 1 
ATOM 3873 C C   . LEU B 2 332 ? -43.029 2.274   0.552   1.00 81.08 332 B 1 
ATOM 3874 O O   . LEU B 2 332 ? -43.564 3.014   1.374   1.00 79.04 332 B 1 
ATOM 3875 C CB  . LEU B 2 332 ? -41.585 0.275   1.192   1.00 80.13 332 B 1 
ATOM 3876 C CG  . LEU B 2 332 ? -41.065 0.853   2.525   1.00 74.20 332 B 1 
ATOM 3877 C CD1 . LEU B 2 332 ? -41.854 0.308   3.719   1.00 68.96 332 B 1 
ATOM 3878 C CD2 . LEU B 2 332 ? -39.593 0.488   2.719   1.00 69.64 332 B 1 
ATOM 3879 N N   . LEU B 2 333 ? -42.545 2.728   -0.612  1.00 82.38 333 B 1 
ATOM 3880 C CA  . LEU B 2 333 ? -42.584 4.129   -1.024  1.00 81.30 333 B 1 
ATOM 3881 C C   . LEU B 2 333 ? -44.029 4.654   -1.122  1.00 80.55 333 B 1 
ATOM 3882 O O   . LEU B 2 333 ? -44.319 5.731   -0.600  1.00 78.84 333 B 1 
ATOM 3883 C CB  . LEU B 2 333 ? -41.859 4.293   -2.372  1.00 79.90 333 B 1 
ATOM 3884 C CG  . LEU B 2 333 ? -40.328 4.147   -2.287  1.00 73.47 333 B 1 
ATOM 3885 C CD1 . LEU B 2 333 ? -39.741 4.090   -3.702  1.00 68.85 333 B 1 
ATOM 3886 C CD2 . LEU B 2 333 ? -39.680 5.317   -1.548  1.00 69.05 333 B 1 
ATOM 3887 N N   . LEU B 2 334 ? -44.951 3.881   -1.676  1.00 83.42 334 B 1 
ATOM 3888 C CA  . LEU B 2 334 ? -46.367 4.248   -1.725  1.00 82.49 334 B 1 
ATOM 3889 C C   . LEU B 2 334 ? -46.990 4.387   -0.334  1.00 80.49 334 B 1 
ATOM 3890 O O   . LEU B 2 334 ? -47.769 5.312   -0.092  1.00 77.94 334 B 1 
ATOM 3891 C CB  . LEU B 2 334 ? -47.143 3.205   -2.547  1.00 82.19 334 B 1 
ATOM 3892 C CG  . LEU B 2 334 ? -46.928 3.308   -4.070  1.00 75.53 334 B 1 
ATOM 3893 C CD1 . LEU B 2 334 ? -47.546 2.078   -4.737  1.00 69.61 334 B 1 
ATOM 3894 C CD2 . LEU B 2 334 ? -47.579 4.551   -4.660  1.00 70.16 334 B 1 
ATOM 3895 N N   . ARG B 2 335 ? -46.644 3.499   0.612   1.00 83.35 335 B 1 
ATOM 3896 C CA  . ARG B 2 335 ? -47.136 3.595   1.997   1.00 81.33 335 B 1 
ATOM 3897 C C   . ARG B 2 335 ? -46.592 4.812   2.733   1.00 79.75 335 B 1 
ATOM 3898 O O   . ARG B 2 335 ? -47.306 5.341   3.589   1.00 75.60 335 B 1 
ATOM 3899 C CB  . ARG B 2 335 ? -46.770 2.330   2.787   1.00 77.91 335 B 1 
ATOM 3900 C CG  . ARG B 2 335 ? -47.703 1.165   2.466   1.00 69.98 335 B 1 
ATOM 3901 C CD  . ARG B 2 335 ? -47.255 -0.046  3.271   1.00 66.78 335 B 1 
ATOM 3902 N NE  . ARG B 2 335 ? -48.119 -1.214  3.025   1.00 59.85 335 B 1 
ATOM 3903 C CZ  . ARG B 2 335 ? -47.990 -2.406  3.585   1.00 54.56 335 B 1 
ATOM 3904 N NH1 . ARG B 2 335 ? -47.065 -2.647  4.479   1.00 51.37 335 B 1 
ATOM 3905 N NH2 . ARG B 2 335 ? -48.782 -3.378  3.248   1.00 48.34 335 B 1 
ATOM 3906 N N   . LEU B 2 336 ? -45.362 5.229   2.441   1.00 78.64 336 B 1 
ATOM 3907 C CA  . LEU B 2 336 ? -44.741 6.408   3.036   1.00 76.25 336 B 1 
ATOM 3908 C C   . LEU B 2 336 ? -45.269 7.709   2.405   1.00 73.50 336 B 1 
ATOM 3909 O O   . LEU B 2 336 ? -45.511 8.671   3.127   1.00 65.58 336 B 1 
ATOM 3910 C CB  . LEU B 2 336 ? -43.213 6.299   2.886   1.00 73.09 336 B 1 
ATOM 3911 C CG  . LEU B 2 336 ? -42.566 5.234   3.795   1.00 66.88 336 B 1 
ATOM 3912 C CD1 . LEU B 2 336 ? -41.129 4.960   3.352   1.00 62.01 336 B 1 
ATOM 3913 C CD2 . LEU B 2 336 ? -42.543 5.663   5.263   1.00 61.68 336 B 1 
ATOM 3914 N N   . GLY B 2 337 ? -45.491 7.736   1.089   1.00 74.43 337 B 1 
ATOM 3915 C CA  . GLY B 2 337 ? -45.922 8.927   0.350   1.00 72.62 337 B 1 
ATOM 3916 C C   . GLY B 2 337 ? -47.421 9.212   0.405   1.00 70.42 337 B 1 
ATOM 3917 O O   . GLY B 2 337 ? -47.830 10.369  0.429   1.00 63.68 337 B 1 
ATOM 3918 N N   . CYS B 2 338 ? -48.288 8.176   0.461   1.00 68.32 338 B 1 
ATOM 3919 C CA  . CYS B 2 338 ? -49.743 8.313   0.464   1.00 64.18 338 B 1 
ATOM 3920 C C   . CYS B 2 338 ? -50.368 7.813   1.789   1.00 60.96 338 B 1 
ATOM 3921 O O   . CYS B 2 338 ? -50.996 6.753   1.806   1.00 56.66 338 B 1 
ATOM 3922 C CB  . CYS B 2 338 ? -50.336 7.608   -0.762  1.00 60.82 338 B 1 
ATOM 3923 S SG  . CYS B 2 338 ? -49.893 8.477   -2.296  1.00 54.37 338 B 1 
ATOM 3924 N N   . PRO B 2 339 ? -50.255 8.557   2.888   1.00 61.19 339 B 1 
ATOM 3925 C CA  . PRO B 2 339 ? -50.861 8.137   4.152   1.00 59.47 339 B 1 
ATOM 3926 C C   . PRO B 2 339 ? -52.385 8.124   4.095   1.00 58.48 339 B 1 
ATOM 3927 O O   . PRO B 2 339 ? -53.027 7.239   4.652   1.00 54.66 339 B 1 
ATOM 3928 C CB  . PRO B 2 339 ? -50.304 9.116   5.196   1.00 56.00 339 B 1 
ATOM 3929 C CG  . PRO B 2 339 ? -49.974 10.372  4.395   1.00 55.01 339 B 1 
ATOM 3930 C CD  . PRO B 2 339 ? -49.556 9.825   3.034   1.00 56.74 339 B 1 
ATOM 3931 N N   . ASN B 2 340 ? -53.003 9.090   3.387   1.00 53.39 340 B 1 
ATOM 3932 C CA  . ASN B 2 340 ? -54.421 9.419   3.546   1.00 53.07 340 B 1 
ATOM 3933 C C   . ASN B 2 340 ? -55.415 8.526   2.784   1.00 53.01 340 B 1 
ATOM 3934 O O   . ASN B 2 340 ? -56.599 8.533   3.122   1.00 49.79 340 B 1 
ATOM 3935 C CB  . ASN B 2 340 ? -54.635 10.908  3.212   1.00 48.77 340 B 1 
ATOM 3936 C CG  . ASN B 2 340 ? -54.733 11.791  4.446   1.00 43.72 340 B 1 
ATOM 3937 O OD1 . ASN B 2 340 ? -54.715 11.348  5.575   1.00 41.23 340 B 1 
ATOM 3938 N ND2 . ASN B 2 340 ? -54.857 13.087  4.253   1.00 40.20 340 B 1 
ATOM 3939 N N   . GLN B 2 341 ? -55.005 7.753   1.787   1.00 44.87 341 B 1 
ATOM 3940 C CA  . GLN B 2 341 ? -55.980 6.991   0.983   1.00 44.60 341 B 1 
ATOM 3941 C C   . GLN B 2 341 ? -56.643 5.809   1.708   1.00 43.86 341 B 1 
ATOM 3942 O O   . GLN B 2 341 ? -57.489 5.135   1.122   1.00 41.97 341 B 1 
ATOM 3943 C CB  . GLN B 2 341 ? -55.387 6.579   -0.363  1.00 42.63 341 B 1 
ATOM 3944 C CG  . GLN B 2 341 ? -55.526 7.690   -1.413  1.00 39.76 341 B 1 
ATOM 3945 C CD  . GLN B 2 341 ? -55.230 7.191   -2.836  1.00 37.95 341 B 1 
ATOM 3946 O OE1 . GLN B 2 341 ? -54.792 6.072   -3.058  1.00 35.58 341 B 1 
ATOM 3947 N NE2 . GLN B 2 341 ? -55.451 7.997   -3.840  1.00 35.01 341 B 1 
ATOM 3948 N N   . ARG B 2 342 ? -56.350 5.554   2.983   1.00 44.80 342 B 1 
ATOM 3949 C CA  . ARG B 2 342 ? -57.095 4.535   3.746   1.00 46.10 342 B 1 
ATOM 3950 C C   . ARG B 2 342 ? -58.564 4.893   3.966   1.00 45.61 342 B 1 
ATOM 3951 O O   . ARG B 2 342 ? -59.352 3.978   4.186   1.00 42.83 342 B 1 
ATOM 3952 C CB  . ARG B 2 342 ? -56.432 4.281   5.109   1.00 43.78 342 B 1 
ATOM 3953 C CG  . ARG B 2 342 ? -55.258 3.305   5.002   1.00 39.51 342 B 1 
ATOM 3954 C CD  . ARG B 2 342 ? -54.793 2.937   6.414   1.00 37.37 342 B 1 
ATOM 3955 N NE  . ARG B 2 342 ? -53.679 1.978   6.376   1.00 33.45 342 B 1 
ATOM 3956 C CZ  . ARG B 2 342 ? -53.028 1.495   7.428   1.00 31.30 342 B 1 
ATOM 3957 N NH1 . ARG B 2 342 ? -53.376 1.812   8.645   1.00 29.06 342 B 1 
ATOM 3958 N NH2 . ARG B 2 342 ? -52.027 0.691   7.265   1.00 28.06 342 B 1 
ATOM 3959 N N   . GLY B 2 343 ? -58.918 6.165   3.965   1.00 41.05 343 B 1 
ATOM 3960 C CA  . GLY B 2 343 ? -60.277 6.577   4.331   1.00 42.19 343 B 1 
ATOM 3961 C C   . GLY B 2 343 ? -61.335 6.234   3.288   1.00 41.42 343 B 1 
ATOM 3962 O O   . GLY B 2 343 ? -62.406 5.745   3.634   1.00 40.04 343 B 1 
ATOM 3963 N N   . LEU B 2 344 ? -61.038 6.449   2.006   1.00 38.03 344 B 1 
ATOM 3964 C CA  . LEU B 2 344 ? -62.055 6.400   0.951   1.00 37.66 344 B 1 
ATOM 3965 C C   . LEU B 2 344 ? -62.522 4.989   0.567   1.00 35.54 344 B 1 
ATOM 3966 O O   . LEU B 2 344 ? -63.671 4.836   0.165   1.00 34.38 344 B 1 
ATOM 3967 C CB  . LEU B 2 344 ? -61.534 7.162   -0.281  1.00 37.11 344 B 1 
ATOM 3968 C CG  . LEU B 2 344 ? -61.908 8.651   -0.245  1.00 34.86 344 B 1 
ATOM 3969 C CD1 . LEU B 2 344 ? -60.953 9.460   -1.109  1.00 35.31 344 B 1 
ATOM 3970 C CD2 . LEU B 2 344 ? -63.341 8.874   -0.763  1.00 36.35 344 B 1 
ATOM 3971 N N   . GLN B 2 345 ? -61.689 3.961   0.687   1.00 38.81 345 B 1 
ATOM 3972 C CA  . GLN B 2 345 ? -62.089 2.614   0.252   1.00 38.60 345 B 1 
ATOM 3973 C C   . GLN B 2 345 ? -63.166 1.952   1.131   1.00 36.79 345 B 1 
ATOM 3974 O O   . GLN B 2 345 ? -63.674 0.898   0.764   1.00 35.77 345 B 1 
ATOM 3975 C CB  . GLN B 2 345 ? -60.874 1.691   0.133   1.00 38.06 345 B 1 
ATOM 3976 C CG  . GLN B 2 345 ? -60.291 1.728   -1.281  1.00 35.55 345 B 1 
ATOM 3977 C CD  . GLN B 2 345 ? -59.229 0.643   -1.513  1.00 34.03 345 B 1 
ATOM 3978 O OE1 . GLN B 2 345 ? -58.761 -0.027  -0.610  1.00 32.04 345 B 1 
ATOM 3979 N NE2 . GLN B 2 345 ? -58.822 0.435   -2.739  1.00 31.66 345 B 1 
ATOM 3980 N N   . ARG B 2 346 ? -63.472 2.535   2.294   1.00 36.09 346 B 1 
ATOM 3981 C CA  . ARG B 2 346 ? -64.362 1.871   3.245   1.00 37.90 346 B 1 
ATOM 3982 C C   . ARG B 2 346 ? -65.852 2.141   3.027   1.00 35.62 346 B 1 
ATOM 3983 O O   . ARG B 2 346 ? -66.632 1.598   3.807   1.00 34.36 346 B 1 
ATOM 3984 C CB  . ARG B 2 346 ? -63.933 2.142   4.685   1.00 37.23 346 B 1 
ATOM 3985 C CG  . ARG B 2 346 ? -63.598 0.834   5.409   1.00 34.28 346 B 1 
ATOM 3986 C CD  . ARG B 2 346 ? -63.407 1.090   6.891   1.00 32.79 346 B 1 
ATOM 3987 N NE  . ARG B 2 346 ? -62.873 -0.101  7.584   1.00 30.34 346 B 1 
ATOM 3988 C CZ  . ARG B 2 346 ? -62.758 -0.264  8.892   1.00 28.93 346 B 1 
ATOM 3989 N NH1 . ARG B 2 346 ? -63.174 0.652   9.720   1.00 26.72 346 B 1 
ATOM 3990 N NH2 . ARG B 2 346 ? -62.224 -1.343  9.379   1.00 25.31 346 B 1 
ATOM 3991 N N   . GLN B 2 347 ? -66.287 2.907   2.038   1.00 35.34 347 B 1 
ATOM 3992 C CA  . GLN B 2 347 ? -67.701 2.875   1.674   1.00 36.37 347 B 1 
ATOM 3993 C C   . GLN B 2 347 ? -67.957 1.582   0.880   1.00 34.15 347 B 1 
ATOM 3994 O O   . GLN B 2 347 ? -67.702 1.550   -0.325  1.00 33.17 347 B 1 
ATOM 3995 C CB  . GLN B 2 347 ? -68.156 4.127   0.917   1.00 36.00 347 B 1 
ATOM 3996 C CG  . GLN B 2 347 ? -68.585 5.232   1.885   1.00 34.06 347 B 1 
ATOM 3997 C CD  . GLN B 2 347 ? -69.257 6.425   1.184   1.00 32.80 347 B 1 
ATOM 3998 O OE1 . GLN B 2 347 ? -69.243 6.572   -0.022  1.00 31.26 347 B 1 
ATOM 3999 N NE2 . GLN B 2 347 ? -69.866 7.322   1.921   1.00 32.47 347 B 1 
ATOM 4000 N N   . PRO B 2 348 ? -68.422 0.508   1.531   1.00 34.49 348 B 1 
ATOM 4001 C CA  . PRO B 2 348 ? -68.969 -0.596  0.787   1.00 37.67 348 B 1 
ATOM 4002 C C   . PRO B 2 348 ? -70.280 -0.038  0.228   1.00 37.25 348 B 1 
ATOM 4003 O O   . PRO B 2 348 ? -71.268 0.065   0.944   1.00 36.14 348 B 1 
ATOM 4004 C CB  . PRO B 2 348 ? -69.163 -1.717  1.822   1.00 36.09 348 B 1 
ATOM 4005 C CG  . PRO B 2 348 ? -69.401 -0.973  3.135   1.00 36.00 348 B 1 
ATOM 4006 C CD  . PRO B 2 348 ? -68.723 0.396   2.942   1.00 40.46 348 B 1 
ATOM 4007 N N   . SER B 2 349 ? -70.262 0.381   -1.035  1.00 33.68 349 B 1 
ATOM 4008 C CA  . SER B 2 349 ? -71.515 0.561   -1.747  1.00 35.58 349 B 1 
ATOM 4009 C C   . SER B 2 349 ? -72.181 -0.813  -1.740  1.00 34.49 349 B 1 
ATOM 4010 O O   . SER B 2 349 ? -71.802 -1.706  -2.499  1.00 34.03 349 B 1 
ATOM 4011 C CB  . SER B 2 349 ? -71.288 1.107   -3.162  1.00 35.12 349 B 1 
ATOM 4012 O OG  . SER B 2 349 ? -70.442 0.276   -3.908  1.00 33.71 349 B 1 
ATOM 4013 N N   . SER B 2 350 ? -73.144 -0.984  -0.822  1.00 31.60 350 B 1 
ATOM 4014 C CA  . SER B 2 350 ? -73.984 -2.172  -0.711  1.00 34.36 350 B 1 
ATOM 4015 C C   . SER B 2 350 ? -74.997 -2.189  -1.855  1.00 32.97 350 B 1 
ATOM 4016 O O   . SER B 2 350 ? -76.180 -2.420  -1.634  1.00 32.61 350 B 1 
ATOM 4017 C CB  . SER B 2 350 ? -74.673 -2.202  0.660   1.00 34.09 350 B 1 
ATOM 4018 O OG  . SER B 2 350 ? -75.548 -1.110  0.798   1.00 32.73 350 B 1 
ATOM 4019 N N   . SER B 2 351 ? -74.548 -1.874  -3.077  1.00 31.03 351 B 1 
ATOM 4020 C CA  . SER B 2 351 ? -75.372 -2.090  -4.253  1.00 34.08 351 B 1 
ATOM 4021 C C   . SER B 2 351 ? -75.622 -3.589  -4.312  1.00 32.49 351 B 1 
ATOM 4022 O O   . SER B 2 351 ? -74.783 -4.358  -4.785  1.00 32.34 351 B 1 
ATOM 4023 C CB  . SER B 2 351 ? -74.727 -1.532  -5.526  1.00 33.79 351 B 1 
ATOM 4024 O OG  . SER B 2 351 ? -73.478 -2.129  -5.792  1.00 32.90 351 B 1 
ATOM 4025 N N   . ARG B 2 352 ? -76.785 -3.977  -3.748  1.00 33.48 352 B 1 
ATOM 4026 C CA  . ARG B 2 352 ? -77.440 -5.243  -4.049  1.00 36.11 352 B 1 
ATOM 4027 C C   . ARG B 2 352 ? -77.590 -5.267  -5.567  1.00 34.60 352 B 1 
ATOM 4028 O O   . ARG B 2 352 ? -78.563 -4.754  -6.103  1.00 33.97 352 B 1 
ATOM 4029 C CB  . ARG B 2 352 ? -78.825 -5.330  -3.380  1.00 35.38 352 B 1 
ATOM 4030 C CG  . ARG B 2 352 ? -78.793 -5.704  -1.888  1.00 32.79 352 B 1 
ATOM 4031 C CD  . ARG B 2 352 ? -80.243 -5.785  -1.387  1.00 32.43 352 B 1 
ATOM 4032 N NE  . ARG B 2 352 ? -80.310 -6.267  0.006   1.00 29.48 352 B 1 
ATOM 4033 C CZ  . ARG B 2 352 ? -81.421 -6.418  0.719   1.00 28.56 352 B 1 
ATOM 4034 N NH1 . ARG B 2 352 ? -82.591 -6.120  0.231   1.00 27.12 352 B 1 
ATOM 4035 N NH2 . ARG B 2 352 ? -81.374 -6.884  1.932   1.00 26.61 352 B 1 
ATOM 4036 N N   . ARG B 2 353 ? -76.587 -5.794  -6.267  1.00 34.72 353 B 1 
ATOM 4037 C CA  . ARG B 2 353 ? -76.826 -6.279  -7.609  1.00 37.99 353 B 1 
ATOM 4038 C C   . ARG B 2 353 ? -77.753 -7.473  -7.420  1.00 36.35 353 B 1 
ATOM 4039 O O   . ARG B 2 353 ? -77.292 -8.533  -7.008  1.00 35.00 353 B 1 
ATOM 4040 C CB  . ARG B 2 353 ? -75.536 -6.655  -8.340  1.00 37.03 353 B 1 
ATOM 4041 C CG  . ARG B 2 353 ? -74.924 -5.435  -9.036  1.00 34.32 353 B 1 
ATOM 4042 C CD  . ARG B 2 353 ? -73.723 -5.857  -9.893  1.00 33.48 353 B 1 
ATOM 4043 N NE  . ARG B 2 353 ? -73.209 -4.741  -10.685 1.00 31.11 353 B 1 
ATOM 4044 C CZ  . ARG B 2 353 ? -72.197 -4.788  -11.551 1.00 30.38 353 B 1 
ATOM 4045 N NH1 . ARG B 2 353 ? -71.536 -5.892  -11.742 1.00 28.88 353 B 1 
ATOM 4046 N NH2 . ARG B 2 353 ? -71.851 -3.731  -12.226 1.00 28.53 353 B 1 
ATOM 4047 N N   . ASP B 2 354 ? -79.083 -7.226  -7.662  1.00 29.35 354 B 1 
ATOM 4048 C CA  . ASP B 2 354 ? -80.052 -8.286  -7.890  1.00 31.61 354 B 1 
ATOM 4049 C C   . ASP B 2 354 ? -79.492 -9.139  -9.020  1.00 29.70 354 B 1 
ATOM 4050 O O   . ASP B 2 354 ? -79.503 -8.756  -10.190 1.00 28.93 354 B 1 
ATOM 4051 C CB  . ASP B 2 354 ? -81.433 -7.693  -8.217  1.00 30.44 354 B 1 
ATOM 4052 C CG  . ASP B 2 354 ? -82.134 -7.117  -6.975  1.00 27.02 354 B 1 
ATOM 4053 O OD1 . ASP B 2 354 ? -81.944 -7.691  -5.872  1.00 27.64 354 B 1 
ATOM 4054 O OD2 . ASP B 2 354 ? -82.828 -6.088  -7.121  1.00 27.26 354 B 1 
ATOM 4055 N N   . SER B 2 355 ? -78.908 -10.262 -8.671  1.00 23.80 355 B 1 
ATOM 4056 C CA  . SER B 2 355 ? -78.380 -11.244 -9.601  1.00 23.54 355 B 1 
ATOM 4057 C C   . SER B 2 355 ? -79.542 -12.059 -10.170 1.00 23.06 355 B 1 
ATOM 4058 O O   . SER B 2 355 ? -79.611 -13.269 -9.981  1.00 22.71 355 B 1 
ATOM 4059 C CB  . SER B 2 355 ? -77.318 -12.115 -8.909  1.00 22.60 355 B 1 
ATOM 4060 O OG  . SER B 2 355 ? -77.873 -12.785 -7.789  1.00 21.51 355 B 1 
ATOM 4061 N N   . SER B 2 356 ? -80.508 -11.369 -10.821 1.00 21.48 356 B 1 
ATOM 4062 C CA  . SER B 2 356 ? -81.644 -11.998 -11.488 1.00 20.93 356 B 1 
ATOM 4063 C C   . SER B 2 356 ? -81.264 -12.715 -12.780 1.00 20.67 356 B 1 
ATOM 4064 O O   . SER B 2 356 ? -82.121 -12.932 -13.622 1.00 20.30 356 B 1 
ATOM 4065 C CB  . SER B 2 356 ? -82.726 -10.943 -11.763 1.00 20.73 356 B 1 
ATOM 4066 O OG  . SER B 2 356 ? -82.288 -10.043 -12.758 1.00 20.05 356 B 1 
ATOM 4067 N N   . TRP B 2 357 ? -79.989 -12.989 -12.993 1.00 19.33 357 B 1 
ATOM 4068 C CA  . TRP B 2 357 ? -79.576 -13.595 -14.258 1.00 17.60 357 B 1 
ATOM 4069 C C   . TRP B 2 357 ? -80.245 -14.952 -14.406 1.00 17.31 357 B 1 
ATOM 4070 O O   . TRP B 2 357 ? -80.117 -15.841 -13.575 1.00 16.69 357 B 1 
ATOM 4071 C CB  . TRP B 2 357 ? -78.055 -13.623 -14.410 1.00 17.16 357 B 1 
ATOM 4072 C CG  . TRP B 2 357 ? -77.498 -12.353 -14.959 1.00 16.35 357 B 1 
ATOM 4073 C CD1 . TRP B 2 357 ? -77.221 -11.235 -14.241 1.00 14.62 357 B 1 
ATOM 4074 C CD2 . TRP B 2 357 ? -77.174 -12.024 -16.353 1.00 15.44 357 B 1 
ATOM 4075 N NE1 . TRP B 2 357 ? -76.762 -10.236 -15.088 1.00 14.74 357 B 1 
ATOM 4076 C CE2 . TRP B 2 357 ? -76.701 -10.677 -16.394 1.00 15.42 357 B 1 
ATOM 4077 C CE3 . TRP B 2 357 ? -77.229 -12.726 -17.571 1.00 17.94 357 B 1 
ATOM 4078 C CZ2 . TRP B 2 357 ? -76.307 -10.057 -17.590 1.00 19.21 357 B 1 
ATOM 4079 C CZ3 . TRP B 2 357 ? -76.829 -12.109 -18.777 1.00 18.58 357 B 1 
ATOM 4080 C CH2 . TRP B 2 357 ? -76.372 -10.789 -18.789 1.00 19.52 357 B 1 
ATOM 4081 N N   . SER B 2 358 ? -81.025 -15.017 -15.469 1.00 18.86 358 B 1 
ATOM 4082 C CA  . SER B 2 358 ? -82.145 -15.925 -15.695 1.00 18.55 358 B 1 
ATOM 4083 C C   . SER B 2 358 ? -81.743 -17.282 -16.281 1.00 18.34 358 B 1 
ATOM 4084 O O   . SER B 2 358 ? -80.580 -17.655 -16.355 1.00 18.14 358 B 1 
ATOM 4085 C CB  . SER B 2 358 ? -83.137 -15.186 -16.609 1.00 18.59 358 B 1 
ATOM 4086 O OG  . SER B 2 358 ? -82.502 -14.796 -17.824 1.00 17.45 358 B 1 
ATOM 4087 N N   . GLU B 2 359 ? -82.796 -17.974 -16.753 1.00 21.83 359 B 1 
ATOM 4088 C CA  . GLU B 2 359 ? -82.993 -19.372 -17.171 1.00 22.18 359 B 1 
ATOM 4089 C C   . GLU B 2 359 ? -82.272 -19.821 -18.461 1.00 21.68 359 B 1 
ATOM 4090 O O   . GLU B 2 359 ? -82.878 -20.525 -19.263 1.00 20.55 359 B 1 
ATOM 4091 C CB  . GLU B 2 359 ? -84.502 -19.525 -17.442 1.00 21.72 359 B 1 
ATOM 4092 C CG  . GLU B 2 359 ? -85.432 -19.260 -16.258 1.00 19.63 359 B 1 
ATOM 4093 C CD  . GLU B 2 359 ? -86.912 -19.282 -16.669 1.00 18.54 359 B 1 
ATOM 4094 O OE1 . GLU B 2 359 ? -87.725 -19.752 -15.847 1.00 16.47 359 B 1 
ATOM 4095 O OE2 . GLU B 2 359 ? -87.214 -18.768 -17.766 1.00 19.79 359 B 1 
ATOM 4096 N N   . THR B 2 360 ? -81.018 -19.396 -18.765 1.00 20.48 360 B 1 
ATOM 4097 C CA  . THR B 2 360 ? -80.495 -19.784 -20.083 1.00 20.21 360 B 1 
ATOM 4098 C C   . THR B 2 360 ? -80.511 -21.296 -20.270 1.00 20.01 360 B 1 
ATOM 4099 O O   . THR B 2 360 ? -80.042 -22.057 -19.434 1.00 19.40 360 B 1 
ATOM 4100 C CB  . THR B 2 360 ? -79.112 -19.198 -20.412 1.00 19.02 360 B 1 
ATOM 4101 O OG1 . THR B 2 360 ? -78.338 -18.964 -19.264 1.00 17.37 360 B 1 
ATOM 4102 C CG2 . THR B 2 360 ? -79.257 -17.878 -21.158 1.00 18.67 360 B 1 
ATOM 4103 N N   . SER B 2 361 ? -81.127 -21.685 -21.390 1.00 21.02 361 B 1 
ATOM 4104 C CA  . SER B 2 361 ? -81.831 -22.950 -21.644 1.00 21.00 361 B 1 
ATOM 4105 C C   . SER B 2 361 ? -80.926 -24.159 -21.918 1.00 21.10 361 B 1 
ATOM 4106 O O   . SER B 2 361 ? -79.725 -24.070 -22.086 1.00 20.58 361 B 1 
ATOM 4107 C CB  . SER B 2 361 ? -82.768 -22.708 -22.831 1.00 20.34 361 B 1 
ATOM 4108 O OG  . SER B 2 361 ? -82.060 -22.163 -23.927 1.00 18.40 361 B 1 
ATOM 4109 N N   . GLU B 2 362 ? -81.636 -25.301 -22.038 1.00 20.08 362 B 1 
ATOM 4110 C CA  . GLU B 2 362 ? -81.192 -26.703 -22.114 1.00 19.52 362 B 1 
ATOM 4111 C C   . GLU B 2 362 ? -80.452 -27.150 -23.394 1.00 19.51 362 B 1 
ATOM 4112 O O   . GLU B 2 362 ? -80.457 -28.345 -23.676 1.00 18.45 362 B 1 
ATOM 4113 C CB  . GLU B 2 362 ? -82.453 -27.583 -22.046 1.00 19.16 362 B 1 
ATOM 4114 C CG  . GLU B 2 362 ? -83.230 -27.560 -20.730 1.00 17.23 362 B 1 
ATOM 4115 C CD  . GLU B 2 362 ? -84.470 -28.467 -20.811 1.00 16.37 362 B 1 
ATOM 4116 O OE1 . GLU B 2 362 ? -84.727 -29.185 -19.813 1.00 14.83 362 B 1 
ATOM 4117 O OE2 . GLU B 2 362 ? -85.137 -28.444 -21.856 1.00 17.70 362 B 1 
ATOM 4118 N N   . ALA B 2 363 ? -79.912 -26.283 -24.235 1.00 22.44 363 B 1 
ATOM 4119 C CA  . ALA B 2 363 ? -79.632 -26.639 -25.634 1.00 20.95 363 B 1 
ATOM 4120 C C   . ALA B 2 363 ? -78.930 -28.006 -25.779 1.00 21.37 363 B 1 
ATOM 4121 O O   . ALA B 2 363 ? -77.824 -28.235 -25.293 1.00 20.67 363 B 1 
ATOM 4122 C CB  . ALA B 2 363 ? -78.861 -25.507 -26.313 1.00 20.38 363 B 1 
ATOM 4123 N N   . SER B 2 364 ? -79.647 -28.888 -26.496 1.00 19.03 364 B 1 
ATOM 4124 C CA  . SER B 2 364 ? -79.614 -30.356 -26.392 1.00 18.39 364 B 1 
ATOM 4125 C C   . SER B 2 364 ? -78.526 -31.053 -27.204 1.00 18.40 364 B 1 
ATOM 4126 O O   . SER B 2 364 ? -78.647 -32.266 -27.379 1.00 17.77 364 B 1 
ATOM 4127 C CB  . SER B 2 364 ? -80.968 -30.863 -26.899 1.00 17.79 364 B 1 
ATOM 4128 O OG  . SER B 2 364 ? -81.182 -30.476 -28.235 1.00 16.52 364 B 1 
ATOM 4129 N N   . TYR B 2 365 ? -77.579 -30.344 -27.797 1.00 16.48 365 B 1 
ATOM 4130 C CA  . TYR B 2 365 ? -76.898 -30.870 -28.988 1.00 15.54 365 B 1 
ATOM 4131 C C   . TYR B 2 365 ? -76.320 -32.275 -28.761 1.00 15.30 365 B 1 
ATOM 4132 O O   . TYR B 2 365 ? -75.427 -32.488 -27.944 1.00 14.57 365 B 1 
ATOM 4133 C CB  . TYR B 2 365 ? -75.877 -29.877 -29.562 1.00 15.11 365 B 1 
ATOM 4134 C CG  . TYR B 2 365 ? -76.451 -29.074 -30.707 1.00 14.24 365 B 1 
ATOM 4135 C CD1 . TYR B 2 365 ? -76.428 -29.597 -32.014 1.00 13.92 365 B 1 
ATOM 4136 C CD2 . TYR B 2 365 ? -77.029 -27.815 -30.472 1.00 13.81 365 B 1 
ATOM 4137 C CE1 . TYR B 2 365 ? -76.972 -28.851 -33.082 1.00 13.46 365 B 1 
ATOM 4138 C CE2 . TYR B 2 365 ? -77.579 -27.073 -31.539 1.00 13.75 365 B 1 
ATOM 4139 C CZ  . TYR B 2 365 ? -77.551 -27.591 -32.848 1.00 14.39 365 B 1 
ATOM 4140 O OH  . TYR B 2 365 ? -78.085 -26.867 -33.880 1.00 15.33 365 B 1 
ATOM 4141 N N   . SER B 2 366 ? -76.881 -33.206 -29.528 1.00 17.77 366 B 1 
ATOM 4142 C CA  . SER B 2 366 ? -76.819 -34.649 -29.285 1.00 16.87 366 B 1 
ATOM 4143 C C   . SER B 2 366 ? -75.615 -35.363 -29.900 1.00 17.09 366 B 1 
ATOM 4144 O O   . SER B 2 366 ? -74.986 -36.177 -29.234 1.00 16.38 366 B 1 
ATOM 4145 C CB  . SER B 2 366 ? -78.106 -35.270 -29.864 1.00 16.37 366 B 1 
ATOM 4146 O OG  . SER B 2 366 ? -78.263 -34.914 -31.227 1.00 14.92 366 B 1 
ATOM 4147 N N   . GLY B 2 367 ? -75.400 -35.162 -31.207 1.00 18.58 367 B 1 
ATOM 4148 C CA  . GLY B 2 367 ? -75.226 -36.367 -32.016 1.00 17.00 367 B 1 
ATOM 4149 C C   . GLY B 2 367 ? -73.820 -36.844 -32.342 1.00 17.68 367 B 1 
ATOM 4150 O O   . GLY B 2 367 ? -73.276 -37.714 -31.679 1.00 16.26 367 B 1 
ATOM 4151 N N   . LEU B 2 368 ? -73.308 -36.318 -33.463 1.00 16.41 368 B 1 
ATOM 4152 C CA  . LEU B 2 368 ? -72.227 -36.932 -34.246 1.00 13.01 368 B 1 
ATOM 4153 C C   . LEU B 2 368 ? -70.823 -36.631 -33.717 1.00 12.68 368 B 1 
ATOM 4154 O O   . LEU B 2 368 ? -70.599 -35.499 -33.236 1.00 10.81 368 B 1 
ATOM 4155 C CB  . LEU B 2 368 ? -72.356 -36.504 -35.733 1.00 12.33 368 B 1 
ATOM 4156 C CG  . LEU B 2 368 ? -73.321 -37.367 -36.554 1.00 12.25 368 B 1 
ATOM 4157 C CD1 . LEU B 2 368 ? -73.696 -36.636 -37.848 1.00 12.80 368 B 1 
ATOM 4158 C CD2 . LEU B 2 368 ? -72.705 -38.709 -36.940 1.00 13.91 368 B 1 
ATOM 4159 O OXT . LEU B 2 368 ? -70.008 -37.588 -33.834 1.00 12.91 368 B 1 
#
