# Supplementary material for: Modeling Human Protein Physical Interactions Involved in HIV Attachment In Silico
Source: Int J Mol Sci. 2025 Nov 20;26(22):11209. doi: 10.3390/ijms262211209 (PMC12652853; doi:10.3390/ijms262211209)
Supplement: Supplementary file 1 [file ijms-26-11209-s001.zip › Models/For gp120/gpr18_gp120_model.cif]

# By using this file you agree to the legally binding terms of use found at alphafoldserver.com/output-terms
data_3d13f53728d52e0b
#
_entry.id 3d13f53728d52e0b
#
loop_
_atom_type.symbol
C 
N 
O 
S 
#
loop_
_audit_author.name
_audit_author.pdbx_ordinal
"Google DeepMind" 1 
"Isomorphic Labs" 2 
#
_audit_conform.dict_location https://raw.githubusercontent.com/ihmwg/ModelCIF/master/dist/mmcif_ma.dic
_audit_conform.dict_name     mmcif_ma.dic
_audit_conform.dict_version  1.4.5
#
loop_
_chem_comp.formula
_chem_comp.formula_weight
_chem_comp.id
_chem_comp.mon_nstd_flag
_chem_comp.name
_chem_comp.pdbx_smiles
_chem_comp.pdbx_synonyms
_chem_comp.type
"C3 H7 N O2"    89.093  ALA y ALANINE         C[C@H](N)C(O)=O                  ? "L-PEPTIDE LINKING" 
"C6 H15 N4 O2"  175.209 ARG y ARGININE        N[C@@H](CCCNC(N)=[NH2+])C(O)=O   ? "L-PEPTIDE LINKING" 
"C4 H8 N2 O3"   132.118 ASN y ASPARAGINE      N[C@@H](CC(N)=O)C(O)=O           ? "L-PEPTIDE LINKING" 
"C4 H7 N O4"    133.103 ASP y "ASPARTIC ACID" N[C@@H](CC(O)=O)C(O)=O           ? "L-PEPTIDE LINKING" 
"C3 H7 N O2 S"  121.158 CYS y CYSTEINE        N[C@@H](CS)C(O)=O                ? "L-PEPTIDE LINKING" 
"C5 H10 N2 O3"  146.144 GLN y GLUTAMINE       N[C@@H](CCC(N)=O)C(O)=O          ? "L-PEPTIDE LINKING" 
"C5 H9 N O4"    147.129 GLU y "GLUTAMIC ACID" N[C@@H](CCC(O)=O)C(O)=O          ? "L-PEPTIDE LINKING" 
"C2 H5 N O2"    75.067  GLY y GLYCINE         NCC(O)=O                         ? "PEPTIDE LINKING"   
"C6 H10 N3 O2"  156.162 HIS y HISTIDINE       N[C@@H](Cc1c[nH]c[nH+]1)C(O)=O   ? "L-PEPTIDE LINKING" 
"C6 H13 N O2"   131.173 ILE y ISOLEUCINE      CC[C@H](C)[C@H](N)C(O)=O         ? "L-PEPTIDE LINKING" 
"C6 H13 N O2"   131.173 LEU y LEUCINE         CC(C)C[C@H](N)C(O)=O             ? "L-PEPTIDE LINKING" 
"C6 H15 N2 O2"  147.195 LYS y LYSINE          N[C@@H](CCCC[NH3+])C(O)=O        ? "L-PEPTIDE LINKING" 
"C5 H11 N O2 S" 149.211 MET y METHIONINE      CSCC[C@H](N)C(O)=O               ? "L-PEPTIDE LINKING" 
"C9 H11 N O2"   165.189 PHE y PHENYLALANINE   N[C@@H](Cc1ccccc1)C(O)=O         ? "L-PEPTIDE LINKING" 
"C5 H9 N O2"    115.130 PRO y PROLINE         OC(=O)[C@@H]1CCCN1               ? "L-PEPTIDE LINKING" 
"C3 H7 N O3"    105.093 SER y SERINE          N[C@@H](CO)C(O)=O                ? "L-PEPTIDE LINKING" 
"C4 H9 N O3"    119.119 THR y THREONINE       C[C@@H](O)[C@H](N)C(O)=O         ? "L-PEPTIDE LINKING" 
"C11 H12 N2 O2" 204.225 TRP y TRYPTOPHAN      N[C@@H](Cc1c[nH]c2ccccc12)C(O)=O ? "L-PEPTIDE LINKING" 
"C9 H11 N O3"   181.189 TYR y TYROSINE        N[C@@H](Cc1ccc(O)cc1)C(O)=O      ? "L-PEPTIDE LINKING" 
"C5 H11 N O2"   117.146 VAL y VALINE          CC(C)[C@H](N)C(O)=O              ? "L-PEPTIDE LINKING" 
#
_citation.book_publisher          ?
_citation.country                 UK
_citation.id                      primary
_citation.journal_full            Nature
_citation.journal_id_ASTM         NATUAS
_citation.journal_id_CSD          0006
_citation.journal_id_ISSN         0028-0836
_citation.journal_volume          630
_citation.page_first              493
_citation.page_last               500
_citation.pdbx_database_id_DOI    10.1038/s41586-024-07487-w
_citation.pdbx_database_id_PubMed 38718835
_citation.title                   "Accurate structure prediction of biomolecular interactions with AlphaFold 3"
_citation.year                    2024
#
loop_
_citation_author.citation_id
_citation_author.name
_citation_author.ordinal
primary "Google DeepMind" 1 
primary "Isomorphic Labs" 2 
#
loop_
_entity.id
_entity.pdbx_description
_entity.type
1 . polymer 
2 . polymer 
#
loop_
_entity_poly.entity_id
_entity_poly.pdbx_strand_id
_entity_poly.type
1 A polypeptide(L) 
2 B polypeptide(L) 
#
loop_
_entity_poly_seq.entity_id
_entity_poly_seq.hetero
_entity_poly_seq.mon_id
_entity_poly_seq.num
1 n MET 1   
1 n ILE 2   
1 n THR 3   
1 n LEU 4   
1 n ASN 5   
1 n ASN 6   
1 n GLN 7   
1 n ASP 8   
1 n GLN 9   
1 n PRO 10  
1 n VAL 11  
1 n PRO 12  
1 n PHE 13  
1 n ASN 14  
1 n SER 15  
1 n SER 16  
1 n HIS 17  
1 n PRO 18  
1 n ASP 19  
1 n GLU 20  
1 n TYR 21  
1 n LYS 22  
1 n ILE 23  
1 n ALA 24  
1 n ALA 25  
1 n LEU 26  
1 n VAL 27  
1 n PHE 28  
1 n TYR 29  
1 n SER 30  
1 n CYS 31  
1 n ILE 32  
1 n PHE 33  
1 n ILE 34  
1 n ILE 35  
1 n GLY 36  
1 n LEU 37  
1 n PHE 38  
1 n VAL 39  
1 n ASN 40  
1 n ILE 41  
1 n THR 42  
1 n ALA 43  
1 n LEU 44  
1 n TRP 45  
1 n VAL 46  
1 n PHE 47  
1 n SER 48  
1 n CYS 49  
1 n THR 50  
1 n THR 51  
1 n LYS 52  
1 n LYS 53  
1 n ARG 54  
1 n THR 55  
1 n THR 56  
1 n VAL 57  
1 n THR 58  
1 n ILE 59  
1 n TYR 60  
1 n MET 61  
1 n MET 62  
1 n ASN 63  
1 n VAL 64  
1 n ALA 65  
1 n LEU 66  
1 n VAL 67  
1 n ASP 68  
1 n LEU 69  
1 n ILE 70  
1 n PHE 71  
1 n ILE 72  
1 n MET 73  
1 n THR 74  
1 n LEU 75  
1 n PRO 76  
1 n PHE 77  
1 n ARG 78  
1 n MET 79  
1 n PHE 80  
1 n TYR 81  
1 n TYR 82  
1 n ALA 83  
1 n LYS 84  
1 n ASP 85  
1 n GLU 86  
1 n TRP 87  
1 n PRO 88  
1 n PHE 89  
1 n GLY 90  
1 n GLU 91  
1 n TYR 92  
1 n PHE 93  
1 n CYS 94  
1 n GLN 95  
1 n ILE 96  
1 n LEU 97  
1 n GLY 98  
1 n ALA 99  
1 n LEU 100 
1 n THR 101 
1 n VAL 102 
1 n PHE 103 
1 n TYR 104 
1 n PRO 105 
1 n SER 106 
1 n ILE 107 
1 n ALA 108 
1 n LEU 109 
1 n TRP 110 
1 n LEU 111 
1 n LEU 112 
1 n ALA 113 
1 n PHE 114 
1 n ILE 115 
1 n SER 116 
1 n ALA 117 
1 n ASP 118 
1 n ARG 119 
1 n TYR 120 
1 n MET 121 
1 n ALA 122 
1 n ILE 123 
1 n VAL 124 
1 n GLN 125 
1 n PRO 126 
1 n LYS 127 
1 n TYR 128 
1 n ALA 129 
1 n LYS 130 
1 n GLU 131 
1 n LEU 132 
1 n LYS 133 
1 n ASN 134 
1 n THR 135 
1 n CYS 136 
1 n LYS 137 
1 n ALA 138 
1 n VAL 139 
1 n LEU 140 
1 n ALA 141 
1 n CYS 142 
1 n VAL 143 
1 n GLY 144 
1 n VAL 145 
1 n TRP 146 
1 n ILE 147 
1 n MET 148 
1 n THR 149 
1 n LEU 150 
1 n THR 151 
1 n THR 152 
1 n THR 153 
1 n THR 154 
1 n PRO 155 
1 n LEU 156 
1 n LEU 157 
1 n LEU 158 
1 n LEU 159 
1 n TYR 160 
1 n LYS 161 
1 n ASP 162 
1 n PRO 163 
1 n ASP 164 
1 n LYS 165 
1 n ASP 166 
1 n SER 167 
1 n THR 168 
1 n PRO 169 
1 n ALA 170 
1 n THR 171 
1 n CYS 172 
1 n LEU 173 
1 n LYS 174 
1 n ILE 175 
1 n SER 176 
1 n ASP 177 
1 n ILE 178 
1 n ILE 179 
1 n TYR 180 
1 n LEU 181 
1 n LYS 182 
1 n ALA 183 
1 n VAL 184 
1 n ASN 185 
1 n VAL 186 
1 n LEU 187 
1 n ASN 188 
1 n LEU 189 
1 n THR 190 
1 n ARG 191 
1 n LEU 192 
1 n THR 193 
1 n PHE 194 
1 n PHE 195 
1 n PHE 196 
1 n LEU 197 
1 n ILE 198 
1 n PRO 199 
1 n LEU 200 
1 n PHE 201 
1 n ILE 202 
1 n MET 203 
1 n ILE 204 
1 n GLY 205 
1 n CYS 206 
1 n TYR 207 
1 n LEU 208 
1 n VAL 209 
1 n ILE 210 
1 n ILE 211 
1 n HIS 212 
1 n ASN 213 
1 n LEU 214 
1 n LEU 215 
1 n HIS 216 
1 n GLY 217 
1 n ARG 218 
1 n THR 219 
1 n SER 220 
1 n LYS 221 
1 n LEU 222 
1 n LYS 223 
1 n PRO 224 
1 n LYS 225 
1 n VAL 226 
1 n LYS 227 
1 n GLU 228 
1 n LYS 229 
1 n SER 230 
1 n ILE 231 
1 n ARG 232 
1 n ILE 233 
1 n ILE 234 
1 n ILE 235 
1 n THR 236 
1 n LEU 237 
1 n LEU 238 
1 n VAL 239 
1 n GLN 240 
1 n VAL 241 
1 n LEU 242 
1 n VAL 243 
1 n CYS 244 
1 n PHE 245 
1 n MET 246 
1 n PRO 247 
1 n PHE 248 
1 n HIS 249 
1 n ILE 250 
1 n CYS 251 
1 n PHE 252 
1 n ALA 253 
1 n PHE 254 
1 n LEU 255 
1 n MET 256 
1 n LEU 257 
1 n GLY 258 
1 n THR 259 
1 n GLY 260 
1 n GLU 261 
1 n ASN 262 
1 n SER 263 
1 n TYR 264 
1 n ASN 265 
1 n PRO 266 
1 n TRP 267 
1 n GLY 268 
1 n ALA 269 
1 n PHE 270 
1 n THR 271 
1 n THR 272 
1 n PHE 273 
1 n LEU 274 
1 n MET 275 
1 n ASN 276 
1 n LEU 277 
1 n SER 278 
1 n THR 279 
1 n CYS 280 
1 n LEU 281 
1 n ASP 282 
1 n VAL 283 
1 n ILE 284 
1 n LEU 285 
1 n TYR 286 
1 n TYR 287 
1 n ILE 288 
1 n VAL 289 
1 n SER 290 
1 n LYS 291 
1 n GLN 292 
1 n PHE 293 
1 n GLN 294 
1 n ALA 295 
1 n ARG 296 
1 n VAL 297 
1 n ILE 298 
1 n SER 299 
1 n VAL 300 
1 n MET 301 
1 n LEU 302 
1 n TYR 303 
1 n ARG 304 
1 n ASN 305 
1 n TYR 306 
1 n LEU 307 
1 n ARG 308 
1 n SER 309 
1 n MET 310 
1 n ARG 311 
1 n ARG 312 
1 n LYS 313 
1 n SER 314 
1 n PHE 315 
1 n ARG 316 
1 n SER 317 
1 n GLY 318 
1 n SER 319 
1 n LEU 320 
1 n ARG 321 
1 n SER 322 
1 n LEU 323 
1 n SER 324 
1 n ASN 325 
1 n ILE 326 
1 n ASN 327 
1 n SER 328 
1 n GLU 329 
1 n MET 330 
1 n LEU 331 
2 n ILE 1   
2 n ILE 2   
2 n ILE 3   
2 n VAL 4   
2 n GLN 5   
2 n LEU 6   
2 n ILE 7   
2 n GLU 8   
2 n PRO 9   
2 n VAL 10  
2 n ASN 11  
2 n ILE 12  
2 n THR 13  
2 n CYS 14  
2 n ILE 15  
2 n ARG 16  
2 n PRO 17  
2 n GLY 18  
2 n ASN 19  
2 n ASN 20  
2 n THR 21  
2 n ARG 22  
2 n THR 23  
2 n SER 24  
2 n ILE 25  
2 n ARG 26  
2 n ILE 27  
2 n GLY 28  
2 n PRO 29  
2 n GLY 30  
2 n GLN 31  
2 n THR 32  
2 n PHE 33  
2 n TYR 34  
2 n ALA 35  
2 n THR 36  
2 n GLY 37  
2 n ASP 38  
2 n VAL 39  
2 n ILE 40  
2 n GLY 41  
2 n ASP 42  
2 n ILE 43  
2 n ARG 44  
2 n LYS 45  
2 n ALA 46  
2 n HIS 47  
2 n CYS 48  
2 n ASN 49  
2 n VAL 50  
2 n SER 51  
2 n ARG 52  
2 n ALA 53  
2 n ALA 54  
2 n TRP 55  
2 n ASN 56  
2 n SER 57  
2 n THR 58  
2 n LEU 59  
2 n GLN 60  
2 n LYS 61  
2 n ILE 62  
2 n SER 63  
2 n ILE 64  
2 n GLN 65  
2 n LEU 66  
2 n ARG 67  
2 n ARG 68  
2 n TYR 69  
2 n PHE 70  
2 n ASN 71  
2 n ASN 72  
2 n LYS 73  
2 n THR 74  
2 n ILE 75  
2 n ILE 76  
2 n PHE 77  
2 n LYS 78  
2 n ASN 79  
2 n SER 80  
2 n SER 81  
2 n GLY 82  
2 n GLY 83  
2 n ASP 84  
2 n VAL 85  
2 n GLU 86  
2 n VAL 87  
2 n ALA 88  
2 n THR 89  
2 n HIS 90  
2 n SER 91  
2 n PHE 92  
2 n ASN 93  
2 n CYS 94  
2 n GLY 95  
2 n GLY 96  
2 n GLU 97  
2 n PHE 98  
2 n PHE 99  
2 n TYR 100 
2 n CYS 101 
2 n ASN 102 
2 n THR 103 
2 n THR 104 
2 n ASP 105 
2 n LEU 106 
2 n PHE 107 
2 n ASP 108 
2 n SER 109 
2 n THR 110 
2 n TRP 111 
2 n ASP 112 
2 n GLU 113 
2 n ASN 114 
2 n SER 115 
2 n THR 116 
2 n VAL 117 
2 n THR 118 
2 n ASN 119 
2 n ILE 120 
2 n THR 121 
2 n GLU 122 
2 n PRO 123 
2 n LYS 124 
2 n ALA 125 
2 n THR 126 
2 n ILE 127 
2 n THR 128 
2 n LEU 129 
2 n PRO 130 
2 n CYS 131 
2 n ARG 132 
2 n ILE 133 
2 n LYS 134 
2 n GLN 135 
2 n ILE 136 
2 n ILE 137 
2 n ASN 138 
2 n MET 139 
2 n TRP 140 
2 n GLN 141 
2 n ARG 142 
2 n VAL 143 
2 n GLY 144 
2 n GLN 145 
2 n ALA 146 
2 n MET 147 
2 n TYR 148 
2 n ALA 149 
2 n PRO 150 
2 n PRO 151 
2 n ILE 152 
2 n LYS 153 
2 n GLY 154 
2 n SER 155 
2 n ILE 156 
2 n ARG 157 
2 n CYS 158 
2 n GLU 159 
2 n SER 160 
2 n ASN 161 
2 n ILE 162 
2 n THR 163 
2 n GLY 164 
2 n LEU 165 
2 n LEU 166 
#
_ma_data.content_type "model coordinates"
_ma_data.id           1
_ma_data.name         Model
#
_ma_model_list.data_id          1
_ma_model_list.model_group_id   1
_ma_model_list.model_group_name "AlphaFold-beta-20231127 (2b86f29d-618d-47cf-8aef-20020b1102eb @ 2025-03-26 01:48:02)"
_ma_model_list.model_id         1
_ma_model_list.model_name       "Top ranked model"
_ma_model_list.model_type       "Ab initio model"
_ma_model_list.ordinal_id       1
#
loop_
_ma_protocol_step.method_type
_ma_protocol_step.ordinal_id
_ma_protocol_step.protocol_id
_ma_protocol_step.step_id
"coevolution MSA" 1 1 1 
"template search" 2 1 2 
modeling          3 1 3 
#
loop_
_ma_qa_metric.id
_ma_qa_metric.mode
_ma_qa_metric.name
_ma_qa_metric.software_group_id
_ma_qa_metric.type
1 global pLDDT 1 pLDDT 
2 local  pLDDT 1 pLDDT 
#
_ma_qa_metric_global.metric_id    1
_ma_qa_metric_global.metric_value 67.63
_ma_qa_metric_global.model_id     1
_ma_qa_metric_global.ordinal_id   1
#
_ma_software_group.group_id    1
_ma_software_group.ordinal_id  1
_ma_software_group.software_id 1
#
loop_
_ma_target_entity.data_id
_ma_target_entity.entity_id
_ma_target_entity.origin
1 1 . 
1 2 . 
#
loop_
_ma_target_entity_instance.asym_id
_ma_target_entity_instance.details
_ma_target_entity_instance.entity_id
A . 1 
B . 2 
#
loop_
_pdbx_data_usage.details
_pdbx_data_usage.id
_pdbx_data_usage.type
_pdbx_data_usage.url
;NON-COMMERCIAL USE ONLY, BY USING THIS FILE YOU AGREE TO THE TERMS OF USE FOUND
AT alphafoldserver.com/output-terms.
;
1 license    ? 
;THE INFORMATION IS NOT INTENDED FOR, HAS NOT BEEN VALIDATED FOR, AND IS NOT
APPROVED FOR CLINICAL USE. IT SHOULD NOT BE USED FOR CLINICAL PURPOSE OR RELIED
ON FOR MEDICAL OR OTHER PROFESSIONAL ADVICE. IT IS THEORETICAL MODELLING ONLY
AND CAUTION SHOULD BE EXERCISED IN ITS USE. IT IS PROVIDED "AS-IS" WITHOUT ANY
WARRANTY OF ANY KIND, WHETHER EXPRESSED OR IMPLIED. NO WARRANTY IS GIVEN THAT
USE OF THE INFORMATION SHALL NOT INFRINGE THE RIGHTS OF ANY THIRD PARTY.
;
2 disclaimer ? 
#
loop_
_pdbx_poly_seq_scheme.asym_id
_pdbx_poly_seq_scheme.auth_seq_num
_pdbx_poly_seq_scheme.entity_id
_pdbx_poly_seq_scheme.hetero
_pdbx_poly_seq_scheme.mon_id
_pdbx_poly_seq_scheme.pdb_ins_code
_pdbx_poly_seq_scheme.pdb_seq_num
_pdbx_poly_seq_scheme.pdb_strand_id
_pdbx_poly_seq_scheme.seq_id
A 1   1 n MET . 1   A 1   
A 2   1 n ILE . 2   A 2   
A 3   1 n THR . 3   A 3   
A 4   1 n LEU . 4   A 4   
A 5   1 n ASN . 5   A 5   
A 6   1 n ASN . 6   A 6   
A 7   1 n GLN . 7   A 7   
A 8   1 n ASP . 8   A 8   
A 9   1 n GLN . 9   A 9   
A 10  1 n PRO . 10  A 10  
A 11  1 n VAL . 11  A 11  
A 12  1 n PRO . 12  A 12  
A 13  1 n PHE . 13  A 13  
A 14  1 n ASN . 14  A 14  
A 15  1 n SER . 15  A 15  
A 16  1 n SER . 16  A 16  
A 17  1 n HIS . 17  A 17  
A 18  1 n PRO . 18  A 18  
A 19  1 n ASP . 19  A 19  
A 20  1 n GLU . 20  A 20  
A 21  1 n TYR . 21  A 21  
A 22  1 n LYS . 22  A 22  
A 23  1 n ILE . 23  A 23  
A 24  1 n ALA . 24  A 24  
A 25  1 n ALA . 25  A 25  
A 26  1 n LEU . 26  A 26  
A 27  1 n VAL . 27  A 27  
A 28  1 n PHE . 28  A 28  
A 29  1 n TYR . 29  A 29  
A 30  1 n SER . 30  A 30  
A 31  1 n CYS . 31  A 31  
A 32  1 n ILE . 32  A 32  
A 33  1 n PHE . 33  A 33  
A 34  1 n ILE . 34  A 34  
A 35  1 n ILE . 35  A 35  
A 36  1 n GLY . 36  A 36  
A 37  1 n LEU . 37  A 37  
A 38  1 n PHE . 38  A 38  
A 39  1 n VAL . 39  A 39  
A 40  1 n ASN . 40  A 40  
A 41  1 n ILE . 41  A 41  
A 42  1 n THR . 42  A 42  
A 43  1 n ALA . 43  A 43  
A 44  1 n LEU . 44  A 44  
A 45  1 n TRP . 45  A 45  
A 46  1 n VAL . 46  A 46  
A 47  1 n PHE . 47  A 47  
A 48  1 n SER . 48  A 48  
A 49  1 n CYS . 49  A 49  
A 50  1 n THR . 50  A 50  
A 51  1 n THR . 51  A 51  
A 52  1 n LYS . 52  A 52  
A 53  1 n LYS . 53  A 53  
A 54  1 n ARG . 54  A 54  
A 55  1 n THR . 55  A 55  
A 56  1 n THR . 56  A 56  
A 57  1 n VAL . 57  A 57  
A 58  1 n THR . 58  A 58  
A 59  1 n ILE . 59  A 59  
A 60  1 n TYR . 60  A 60  
A 61  1 n MET . 61  A 61  
A 62  1 n MET . 62  A 62  
A 63  1 n ASN . 63  A 63  
A 64  1 n VAL . 64  A 64  
A 65  1 n ALA . 65  A 65  
A 66  1 n LEU . 66  A 66  
A 67  1 n VAL . 67  A 67  
A 68  1 n ASP . 68  A 68  
A 69  1 n LEU . 69  A 69  
A 70  1 n ILE . 70  A 70  
A 71  1 n PHE . 71  A 71  
A 72  1 n ILE . 72  A 72  
A 73  1 n MET . 73  A 73  
A 74  1 n THR . 74  A 74  
A 75  1 n LEU . 75  A 75  
A 76  1 n PRO . 76  A 76  
A 77  1 n PHE . 77  A 77  
A 78  1 n ARG . 78  A 78  
A 79  1 n MET . 79  A 79  
A 80  1 n PHE . 80  A 80  
A 81  1 n TYR . 81  A 81  
A 82  1 n TYR . 82  A 82  
A 83  1 n ALA . 83  A 83  
A 84  1 n LYS . 84  A 84  
A 85  1 n ASP . 85  A 85  
A 86  1 n GLU . 86  A 86  
A 87  1 n TRP . 87  A 87  
A 88  1 n PRO . 88  A 88  
A 89  1 n PHE . 89  A 89  
A 90  1 n GLY . 90  A 90  
A 91  1 n GLU . 91  A 91  
A 92  1 n TYR . 92  A 92  
A 93  1 n PHE . 93  A 93  
A 94  1 n CYS . 94  A 94  
A 95  1 n GLN . 95  A 95  
A 96  1 n ILE . 96  A 96  
A 97  1 n LEU . 97  A 97  
A 98  1 n GLY . 98  A 98  
A 99  1 n ALA . 99  A 99  
A 100 1 n LEU . 100 A 100 
A 101 1 n THR . 101 A 101 
A 102 1 n VAL . 102 A 102 
A 103 1 n PHE . 103 A 103 
A 104 1 n TYR . 104 A 104 
A 105 1 n PRO . 105 A 105 
A 106 1 n SER . 106 A 106 
A 107 1 n ILE . 107 A 107 
A 108 1 n ALA . 108 A 108 
A 109 1 n LEU . 109 A 109 
A 110 1 n TRP . 110 A 110 
A 111 1 n LEU . 111 A 111 
A 112 1 n LEU . 112 A 112 
A 113 1 n ALA . 113 A 113 
A 114 1 n PHE . 114 A 114 
A 115 1 n ILE . 115 A 115 
A 116 1 n SER . 116 A 116 
A 117 1 n ALA . 117 A 117 
A 118 1 n ASP . 118 A 118 
A 119 1 n ARG . 119 A 119 
A 120 1 n TYR . 120 A 120 
A 121 1 n MET . 121 A 121 
A 122 1 n ALA . 122 A 122 
A 123 1 n ILE . 123 A 123 
A 124 1 n VAL . 124 A 124 
A 125 1 n GLN . 125 A 125 
A 126 1 n PRO . 126 A 126 
A 127 1 n LYS . 127 A 127 
A 128 1 n TYR . 128 A 128 
A 129 1 n ALA . 129 A 129 
A 130 1 n LYS . 130 A 130 
A 131 1 n GLU . 131 A 131 
A 132 1 n LEU . 132 A 132 
A 133 1 n LYS . 133 A 133 
A 134 1 n ASN . 134 A 134 
A 135 1 n THR . 135 A 135 
A 136 1 n CYS . 136 A 136 
A 137 1 n LYS . 137 A 137 
A 138 1 n ALA . 138 A 138 
A 139 1 n VAL . 139 A 139 
A 140 1 n LEU . 140 A 140 
A 141 1 n ALA . 141 A 141 
A 142 1 n CYS . 142 A 142 
A 143 1 n VAL . 143 A 143 
A 144 1 n GLY . 144 A 144 
A 145 1 n VAL . 145 A 145 
A 146 1 n TRP . 146 A 146 
A 147 1 n ILE . 147 A 147 
A 148 1 n MET . 148 A 148 
A 149 1 n THR . 149 A 149 
A 150 1 n LEU . 150 A 150 
A 151 1 n THR . 151 A 151 
A 152 1 n THR . 152 A 152 
A 153 1 n THR . 153 A 153 
A 154 1 n THR . 154 A 154 
A 155 1 n PRO . 155 A 155 
A 156 1 n LEU . 156 A 156 
A 157 1 n LEU . 157 A 157 
A 158 1 n LEU . 158 A 158 
A 159 1 n LEU . 159 A 159 
A 160 1 n TYR . 160 A 160 
A 161 1 n LYS . 161 A 161 
A 162 1 n ASP . 162 A 162 
A 163 1 n PRO . 163 A 163 
A 164 1 n ASP . 164 A 164 
A 165 1 n LYS . 165 A 165 
A 166 1 n ASP . 166 A 166 
A 167 1 n SER . 167 A 167 
A 168 1 n THR . 168 A 168 
A 169 1 n PRO . 169 A 169 
A 170 1 n ALA . 170 A 170 
A 171 1 n THR . 171 A 171 
A 172 1 n CYS . 172 A 172 
A 173 1 n LEU . 173 A 173 
A 174 1 n LYS . 174 A 174 
A 175 1 n ILE . 175 A 175 
A 176 1 n SER . 176 A 176 
A 177 1 n ASP . 177 A 177 
A 178 1 n ILE . 178 A 178 
A 179 1 n ILE . 179 A 179 
A 180 1 n TYR . 180 A 180 
A 181 1 n LEU . 181 A 181 
A 182 1 n LYS . 182 A 182 
A 183 1 n ALA . 183 A 183 
A 184 1 n VAL . 184 A 184 
A 185 1 n ASN . 185 A 185 
A 186 1 n VAL . 186 A 186 
A 187 1 n LEU . 187 A 187 
A 188 1 n ASN . 188 A 188 
A 189 1 n LEU . 189 A 189 
A 190 1 n THR . 190 A 190 
A 191 1 n ARG . 191 A 191 
A 192 1 n LEU . 192 A 192 
A 193 1 n THR . 193 A 193 
A 194 1 n PHE . 194 A 194 
A 195 1 n PHE . 195 A 195 
A 196 1 n PHE . 196 A 196 
A 197 1 n LEU . 197 A 197 
A 198 1 n ILE . 198 A 198 
A 199 1 n PRO . 199 A 199 
A 200 1 n LEU . 200 A 200 
A 201 1 n PHE . 201 A 201 
A 202 1 n ILE . 202 A 202 
A 203 1 n MET . 203 A 203 
A 204 1 n ILE . 204 A 204 
A 205 1 n GLY . 205 A 205 
A 206 1 n CYS . 206 A 206 
A 207 1 n TYR . 207 A 207 
A 208 1 n LEU . 208 A 208 
A 209 1 n VAL . 209 A 209 
A 210 1 n ILE . 210 A 210 
A 211 1 n ILE . 211 A 211 
A 212 1 n HIS . 212 A 212 
A 213 1 n ASN . 213 A 213 
A 214 1 n LEU . 214 A 214 
A 215 1 n LEU . 215 A 215 
A 216 1 n HIS . 216 A 216 
A 217 1 n GLY . 217 A 217 
A 218 1 n ARG . 218 A 218 
A 219 1 n THR . 219 A 219 
A 220 1 n SER . 220 A 220 
A 221 1 n LYS . 221 A 221 
A 222 1 n LEU . 222 A 222 
A 223 1 n LYS . 223 A 223 
A 224 1 n PRO . 224 A 224 
A 225 1 n LYS . 225 A 225 
A 226 1 n VAL . 226 A 226 
A 227 1 n LYS . 227 A 227 
A 228 1 n GLU . 228 A 228 
A 229 1 n LYS . 229 A 229 
A 230 1 n SER . 230 A 230 
A 231 1 n ILE . 231 A 231 
A 232 1 n ARG . 232 A 232 
A 233 1 n ILE . 233 A 233 
A 234 1 n ILE . 234 A 234 
A 235 1 n ILE . 235 A 235 
A 236 1 n THR . 236 A 236 
A 237 1 n LEU . 237 A 237 
A 238 1 n LEU . 238 A 238 
A 239 1 n VAL . 239 A 239 
A 240 1 n GLN . 240 A 240 
A 241 1 n VAL . 241 A 241 
A 242 1 n LEU . 242 A 242 
A 243 1 n VAL . 243 A 243 
A 244 1 n CYS . 244 A 244 
A 245 1 n PHE . 245 A 245 
A 246 1 n MET . 246 A 246 
A 247 1 n PRO . 247 A 247 
A 248 1 n PHE . 248 A 248 
A 249 1 n HIS . 249 A 249 
A 250 1 n ILE . 250 A 250 
A 251 1 n CYS . 251 A 251 
A 252 1 n PHE . 252 A 252 
A 253 1 n ALA . 253 A 253 
A 254 1 n PHE . 254 A 254 
A 255 1 n LEU . 255 A 255 
A 256 1 n MET . 256 A 256 
A 257 1 n LEU . 257 A 257 
A 258 1 n GLY . 258 A 258 
A 259 1 n THR . 259 A 259 
A 260 1 n GLY . 260 A 260 
A 261 1 n GLU . 261 A 261 
A 262 1 n ASN . 262 A 262 
A 263 1 n SER . 263 A 263 
A 264 1 n TYR . 264 A 264 
A 265 1 n ASN . 265 A 265 
A 266 1 n PRO . 266 A 266 
A 267 1 n TRP . 267 A 267 
A 268 1 n GLY . 268 A 268 
A 269 1 n ALA . 269 A 269 
A 270 1 n PHE . 270 A 270 
A 271 1 n THR . 271 A 271 
A 272 1 n THR . 272 A 272 
A 273 1 n PHE . 273 A 273 
A 274 1 n LEU . 274 A 274 
A 275 1 n MET . 275 A 275 
A 276 1 n ASN . 276 A 276 
A 277 1 n LEU . 277 A 277 
A 278 1 n SER . 278 A 278 
A 279 1 n THR . 279 A 279 
A 280 1 n CYS . 280 A 280 
A 281 1 n LEU . 281 A 281 
A 282 1 n ASP . 282 A 282 
A 283 1 n VAL . 283 A 283 
A 284 1 n ILE . 284 A 284 
A 285 1 n LEU . 285 A 285 
A 286 1 n TYR . 286 A 286 
A 287 1 n TYR . 287 A 287 
A 288 1 n ILE . 288 A 288 
A 289 1 n VAL . 289 A 289 
A 290 1 n SER . 290 A 290 
A 291 1 n LYS . 291 A 291 
A 292 1 n GLN . 292 A 292 
A 293 1 n PHE . 293 A 293 
A 294 1 n GLN . 294 A 294 
A 295 1 n ALA . 295 A 295 
A 296 1 n ARG . 296 A 296 
A 297 1 n VAL . 297 A 297 
A 298 1 n ILE . 298 A 298 
A 299 1 n SER . 299 A 299 
A 300 1 n VAL . 300 A 300 
A 301 1 n MET . 301 A 301 
A 302 1 n LEU . 302 A 302 
A 303 1 n TYR . 303 A 303 
A 304 1 n ARG . 304 A 304 
A 305 1 n ASN . 305 A 305 
A 306 1 n TYR . 306 A 306 
A 307 1 n LEU . 307 A 307 
A 308 1 n ARG . 308 A 308 
A 309 1 n SER . 309 A 309 
A 310 1 n MET . 310 A 310 
A 311 1 n ARG . 311 A 311 
A 312 1 n ARG . 312 A 312 
A 313 1 n LYS . 313 A 313 
A 314 1 n SER . 314 A 314 
A 315 1 n PHE . 315 A 315 
A 316 1 n ARG . 316 A 316 
A 317 1 n SER . 317 A 317 
A 318 1 n GLY . 318 A 318 
A 319 1 n SER . 319 A 319 
A 320 1 n LEU . 320 A 320 
A 321 1 n ARG . 321 A 321 
A 322 1 n SER . 322 A 322 
A 323 1 n LEU . 323 A 323 
A 324 1 n SER . 324 A 324 
A 325 1 n ASN . 325 A 325 
A 326 1 n ILE . 326 A 326 
A 327 1 n ASN . 327 A 327 
A 328 1 n SER . 328 A 328 
A 329 1 n GLU . 329 A 329 
A 330 1 n MET . 330 A 330 
A 331 1 n LEU . 331 A 331 
B 1   2 n ILE . 1   B 1   
B 2   2 n ILE . 2   B 2   
B 3   2 n ILE . 3   B 3   
B 4   2 n VAL . 4   B 4   
B 5   2 n GLN . 5   B 5   
B 6   2 n LEU . 6   B 6   
B 7   2 n ILE . 7   B 7   
B 8   2 n GLU . 8   B 8   
B 9   2 n PRO . 9   B 9   
B 10  2 n VAL . 10  B 10  
B 11  2 n ASN . 11  B 11  
B 12  2 n ILE . 12  B 12  
B 13  2 n THR . 13  B 13  
B 14  2 n CYS . 14  B 14  
B 15  2 n ILE . 15  B 15  
B 16  2 n ARG . 16  B 16  
B 17  2 n PRO . 17  B 17  
B 18  2 n GLY . 18  B 18  
B 19  2 n ASN . 19  B 19  
B 20  2 n ASN . 20  B 20  
B 21  2 n THR . 21  B 21  
B 22  2 n ARG . 22  B 22  
B 23  2 n THR . 23  B 23  
B 24  2 n SER . 24  B 24  
B 25  2 n ILE . 25  B 25  
B 26  2 n ARG . 26  B 26  
B 27  2 n ILE . 27  B 27  
B 28  2 n GLY . 28  B 28  
B 29  2 n PRO . 29  B 29  
B 30  2 n GLY . 30  B 30  
B 31  2 n GLN . 31  B 31  
B 32  2 n THR . 32  B 32  
B 33  2 n PHE . 33  B 33  
B 34  2 n TYR . 34  B 34  
B 35  2 n ALA . 35  B 35  
B 36  2 n THR . 36  B 36  
B 37  2 n GLY . 37  B 37  
B 38  2 n ASP . 38  B 38  
B 39  2 n VAL . 39  B 39  
B 40  2 n ILE . 40  B 40  
B 41  2 n GLY . 41  B 41  
B 42  2 n ASP . 42  B 42  
B 43  2 n ILE . 43  B 43  
B 44  2 n ARG . 44  B 44  
B 45  2 n LYS . 45  B 45  
B 46  2 n ALA . 46  B 46  
B 47  2 n HIS . 47  B 47  
B 48  2 n CYS . 48  B 48  
B 49  2 n ASN . 49  B 49  
B 50  2 n VAL . 50  B 50  
B 51  2 n SER . 51  B 51  
B 52  2 n ARG . 52  B 52  
B 53  2 n ALA . 53  B 53  
B 54  2 n ALA . 54  B 54  
B 55  2 n TRP . 55  B 55  
B 56  2 n ASN . 56  B 56  
B 57  2 n SER . 57  B 57  
B 58  2 n THR . 58  B 58  
B 59  2 n LEU . 59  B 59  
B 60  2 n GLN . 60  B 60  
B 61  2 n LYS . 61  B 61  
B 62  2 n ILE . 62  B 62  
B 63  2 n SER . 63  B 63  
B 64  2 n ILE . 64  B 64  
B 65  2 n GLN . 65  B 65  
B 66  2 n LEU . 66  B 66  
B 67  2 n ARG . 67  B 67  
B 68  2 n ARG . 68  B 68  
B 69  2 n TYR . 69  B 69  
B 70  2 n PHE . 70  B 70  
B 71  2 n ASN . 71  B 71  
B 72  2 n ASN . 72  B 72  
B 73  2 n LYS . 73  B 73  
B 74  2 n THR . 74  B 74  
B 75  2 n ILE . 75  B 75  
B 76  2 n ILE . 76  B 76  
B 77  2 n PHE . 77  B 77  
B 78  2 n LYS . 78  B 78  
B 79  2 n ASN . 79  B 79  
B 80  2 n SER . 80  B 80  
B 81  2 n SER . 81  B 81  
B 82  2 n GLY . 82  B 82  
B 83  2 n GLY . 83  B 83  
B 84  2 n ASP . 84  B 84  
B 85  2 n VAL . 85  B 85  
B 86  2 n GLU . 86  B 86  
B 87  2 n VAL . 87  B 87  
B 88  2 n ALA . 88  B 88  
B 89  2 n THR . 89  B 89  
B 90  2 n HIS . 90  B 90  
B 91  2 n SER . 91  B 91  
B 92  2 n PHE . 92  B 92  
B 93  2 n ASN . 93  B 93  
B 94  2 n CYS . 94  B 94  
B 95  2 n GLY . 95  B 95  
B 96  2 n GLY . 96  B 96  
B 97  2 n GLU . 97  B 97  
B 98  2 n PHE . 98  B 98  
B 99  2 n PHE . 99  B 99  
B 100 2 n TYR . 100 B 100 
B 101 2 n CYS . 101 B 101 
B 102 2 n ASN . 102 B 102 
B 103 2 n THR . 103 B 103 
B 104 2 n THR . 104 B 104 
B 105 2 n ASP . 105 B 105 
B 106 2 n LEU . 106 B 106 
B 107 2 n PHE . 107 B 107 
B 108 2 n ASP . 108 B 108 
B 109 2 n SER . 109 B 109 
B 110 2 n THR . 110 B 110 
B 111 2 n TRP . 111 B 111 
B 112 2 n ASP . 112 B 112 
B 113 2 n GLU . 113 B 113 
B 114 2 n ASN . 114 B 114 
B 115 2 n SER . 115 B 115 
B 116 2 n THR . 116 B 116 
B 117 2 n VAL . 117 B 117 
B 118 2 n THR . 118 B 118 
B 119 2 n ASN . 119 B 119 
B 120 2 n ILE . 120 B 120 
B 121 2 n THR . 121 B 121 
B 122 2 n GLU . 122 B 122 
B 123 2 n PRO . 123 B 123 
B 124 2 n LYS . 124 B 124 
B 125 2 n ALA . 125 B 125 
B 126 2 n THR . 126 B 126 
B 127 2 n ILE . 127 B 127 
B 128 2 n THR . 128 B 128 
B 129 2 n LEU . 129 B 129 
B 130 2 n PRO . 130 B 130 
B 131 2 n CYS . 131 B 131 
B 132 2 n ARG . 132 B 132 
B 133 2 n ILE . 133 B 133 
B 134 2 n LYS . 134 B 134 
B 135 2 n GLN . 135 B 135 
B 136 2 n ILE . 136 B 136 
B 137 2 n ILE . 137 B 137 
B 138 2 n ASN . 138 B 138 
B 139 2 n MET . 139 B 139 
B 140 2 n TRP . 140 B 140 
B 141 2 n GLN . 141 B 141 
B 142 2 n ARG . 142 B 142 
B 143 2 n VAL . 143 B 143 
B 144 2 n GLY . 144 B 144 
B 145 2 n GLN . 145 B 145 
B 146 2 n ALA . 146 B 146 
B 147 2 n MET . 147 B 147 
B 148 2 n TYR . 148 B 148 
B 149 2 n ALA . 149 B 149 
B 150 2 n PRO . 150 B 150 
B 151 2 n PRO . 151 B 151 
B 152 2 n ILE . 152 B 152 
B 153 2 n LYS . 153 B 153 
B 154 2 n GLY . 154 B 154 
B 155 2 n SER . 155 B 155 
B 156 2 n ILE . 156 B 156 
B 157 2 n ARG . 157 B 157 
B 158 2 n CYS . 158 B 158 
B 159 2 n GLU . 159 B 159 
B 160 2 n SER . 160 B 160 
B 161 2 n ASN . 161 B 161 
B 162 2 n ILE . 162 B 162 
B 163 2 n THR . 163 B 163 
B 164 2 n GLY . 164 B 164 
B 165 2 n LEU . 165 B 165 
B 166 2 n LEU . 166 B 166 
#
_software.classification other
_software.date           ?
_software.description    "Structure prediction"
_software.name           AlphaFold
_software.pdbx_ordinal   1
_software.type           package
_software.version        "AlphaFold-beta-20231127 (2b86f29d-618d-47cf-8aef-20020b1102eb @ 2025-03-26 01:48:02)"
#
loop_
_struct_asym.entity_id
_struct_asym.id
1 A 
2 B 
#
loop_
_atom_site.group_PDB
_atom_site.id
_atom_site.type_symbol
_atom_site.label_atom_id
_atom_site.label_alt_id
_atom_site.label_comp_id
_atom_site.label_asym_id
_atom_site.label_entity_id
_atom_site.label_seq_id
_atom_site.pdbx_PDB_ins_code
_atom_site.Cartn_x
_atom_site.Cartn_y
_atom_site.Cartn_z
_atom_site.occupancy
_atom_site.B_iso_or_equiv
_atom_site.auth_seq_id
_atom_site.auth_asym_id
_atom_site.pdbx_PDB_model_num
ATOM 1    N N   . MET A 1 1   ? -12.151 -31.628 -20.051 1.00 44.33 1   A 1 
ATOM 2    C CA  . MET A 1 1   ? -11.218 -30.579 -19.573 1.00 52.75 1   A 1 
ATOM 3    C C   . MET A 1 1   ? -10.087 -30.483 -20.576 1.00 56.03 1   A 1 
ATOM 4    O O   . MET A 1 1   ? -9.736  -31.506 -21.151 1.00 54.20 1   A 1 
ATOM 5    C CB  . MET A 1 1   ? -10.721 -30.932 -18.166 1.00 51.62 1   A 1 
ATOM 6    C CG  . MET A 1 1   ? -10.121 -29.748 -17.408 1.00 46.09 1   A 1 
ATOM 7    S SD  . MET A 1 1   ? -9.751  -30.186 -15.694 1.00 41.18 1   A 1 
ATOM 8    C CE  . MET A 1 1   ? -9.182  -28.603 -15.032 1.00 35.74 1   A 1 
ATOM 9    N N   . ILE A 1 2   ? -9.575  -29.300 -20.854 1.00 54.16 2   A 1 
ATOM 10   C CA  . ILE A 1 2   ? -8.502  -29.106 -21.829 1.00 58.05 2   A 1 
ATOM 11   C C   . ILE A 1 2   ? -7.191  -28.978 -21.053 1.00 58.46 2   A 1 
ATOM 12   O O   . ILE A 1 2   ? -7.140  -28.248 -20.073 1.00 57.72 2   A 1 
ATOM 13   C CB  . ILE A 1 2   ? -8.782  -27.866 -22.705 1.00 56.67 2   A 1 
ATOM 14   C CG1 . ILE A 1 2   ? -10.094 -28.042 -23.502 1.00 52.44 2   A 1 
ATOM 15   C CG2 . ILE A 1 2   ? -7.614  -27.600 -23.650 1.00 50.63 2   A 1 
ATOM 16   C CD1 . ILE A 1 2   ? -10.542 -26.773 -24.230 1.00 46.17 2   A 1 
ATOM 17   N N   . THR A 1 3   ? -6.156  -29.669 -21.490 1.00 55.73 3   A 1 
ATOM 18   C CA  . THR A 1 3   ? -4.798  -29.449 -20.986 1.00 56.45 3   A 1 
ATOM 19   C C   . THR A 1 3   ? -4.053  -28.555 -21.960 1.00 53.88 3   A 1 
ATOM 20   O O   . THR A 1 3   ? -3.847  -28.917 -23.117 1.00 53.13 3   A 1 
ATOM 21   C CB  . THR A 1 3   ? -4.038  -30.762 -20.728 1.00 56.31 3   A 1 
ATOM 22   O OG1 . THR A 1 3   ? -4.474  -31.811 -21.558 1.00 51.64 3   A 1 
ATOM 23   C CG2 . THR A 1 3   ? -4.270  -31.227 -19.291 1.00 50.08 3   A 1 
ATOM 24   N N   . LEU A 1 4   ? -3.682  -27.371 -21.484 1.00 54.91 4   A 1 
ATOM 25   C CA  . LEU A 1 4   ? -2.824  -26.454 -22.219 1.00 53.02 4   A 1 
ATOM 26   C C   . LEU A 1 4   ? -1.380  -26.719 -21.813 1.00 51.67 4   A 1 
ATOM 27   O O   . LEU A 1 4   ? -1.064  -26.781 -20.629 1.00 48.87 4   A 1 
ATOM 28   C CB  . LEU A 1 4   ? -3.219  -24.994 -21.942 1.00 50.22 4   A 1 
ATOM 29   C CG  . LEU A 1 4   ? -4.596  -24.596 -22.493 1.00 46.16 4   A 1 
ATOM 30   C CD1 . LEU A 1 4   ? -4.931  -23.169 -22.088 1.00 42.52 4   A 1 
ATOM 31   C CD2 . LEU A 1 4   ? -4.647  -24.652 -24.025 1.00 43.48 4   A 1 
ATOM 32   N N   . ASN A 1 5   ? -0.513  -26.845 -22.813 1.00 46.92 5   A 1 
ATOM 33   C CA  . ASN A 1 5   ? 0.914   -26.772 -22.556 1.00 45.99 5   A 1 
ATOM 34   C C   . ASN A 1 5   ? 1.285   -25.293 -22.434 1.00 44.05 5   A 1 
ATOM 35   O O   . ASN A 1 5   ? 1.582   -24.634 -23.428 1.00 41.40 5   A 1 
ATOM 36   C CB  . ASN A 1 5   ? 1.685   -27.537 -23.642 1.00 42.49 5   A 1 
ATOM 37   C CG  . ASN A 1 5   ? 3.091   -27.889 -23.195 1.00 38.37 5   A 1 
ATOM 38   O OD1 . ASN A 1 5   ? 3.482   -27.687 -22.069 1.00 35.51 5   A 1 
ATOM 39   N ND2 . ASN A 1 5   ? 3.871   -28.467 -24.071 1.00 34.97 5   A 1 
ATOM 40   N N   . ASN A 1 6   ? 1.203   -24.769 -21.210 1.00 41.98 6   A 1 
ATOM 41   C CA  . ASN A 1 6   ? 1.726   -23.453 -20.905 1.00 41.19 6   A 1 
ATOM 42   C C   . ASN A 1 6   ? 3.252   -23.527 -20.953 1.00 40.09 6   A 1 
ATOM 43   O O   . ASN A 1 6   ? 3.901   -23.745 -19.937 1.00 37.14 6   A 1 
ATOM 44   C CB  . ASN A 1 6   ? 1.203   -22.963 -19.533 1.00 37.97 6   A 1 
ATOM 45   C CG  . ASN A 1 6   ? -0.148  -22.268 -19.589 1.00 34.73 6   A 1 
ATOM 46   O OD1 . ASN A 1 6   ? -0.714  -21.980 -20.623 1.00 33.15 6   A 1 
ATOM 47   N ND2 . ASN A 1 6   ? -0.703  -21.948 -18.441 1.00 31.79 6   A 1 
ATOM 48   N N   . GLN A 1 7   ? 3.825   -23.330 -22.139 1.00 35.37 7   A 1 
ATOM 49   C CA  . GLN A 1 7   ? 5.232   -22.936 -22.236 1.00 34.27 7   A 1 
ATOM 50   C C   . GLN A 1 7   ? 5.459   -21.542 -21.665 1.00 35.10 7   A 1 
ATOM 51   O O   . GLN A 1 7   ? 6.529   -21.279 -21.114 1.00 32.31 7   A 1 
ATOM 52   C CB  . GLN A 1 7   ? 5.712   -22.955 -23.696 1.00 30.61 7   A 1 
ATOM 53   C CG  . GLN A 1 7   ? 6.138   -24.354 -24.133 1.00 26.84 7   A 1 
ATOM 54   C CD  . GLN A 1 7   ? 6.855   -24.339 -25.489 1.00 24.40 7   A 1 
ATOM 55   O OE1 . GLN A 1 7   ? 6.756   -23.420 -26.278 1.00 23.15 7   A 1 
ATOM 56   N NE2 . GLN A 1 7   ? 7.608   -25.356 -25.805 1.00 22.19 7   A 1 
ATOM 57   N N   . ASP A 1 8   ? 4.453   -20.670 -21.779 1.00 36.06 8   A 1 
ATOM 58   C CA  . ASP A 1 8   ? 4.502   -19.379 -21.125 1.00 35.88 8   A 1 
ATOM 59   C C   . ASP A 1 8   ? 4.396   -19.593 -19.619 1.00 35.79 8   A 1 
ATOM 60   O O   . ASP A 1 8   ? 3.320   -19.569 -19.024 1.00 33.26 8   A 1 
ATOM 61   C CB  . ASP A 1 8   ? 3.424   -18.434 -21.674 1.00 33.69 8   A 1 
ATOM 62   C CG  . ASP A 1 8   ? 3.679   -18.001 -23.122 1.00 30.77 8   A 1 
ATOM 63   O OD1 . ASP A 1 8   ? 4.860   -17.985 -23.526 1.00 29.15 8   A 1 
ATOM 64   O OD2 . ASP A 1 8   ? 2.681   -17.682 -23.792 1.00 28.89 8   A 1 
ATOM 65   N N   . GLN A 1 9   ? 5.534   -19.817 -18.979 1.00 28.32 9   A 1 
ATOM 66   C CA  . GLN A 1 9   ? 5.675   -19.446 -17.584 1.00 27.81 9   A 1 
ATOM 67   C C   . GLN A 1 9   ? 5.074   -18.051 -17.467 1.00 28.88 9   A 1 
ATOM 68   O O   . GLN A 1 9   ? 5.336   -17.213 -18.333 1.00 26.80 9   A 1 
ATOM 69   C CB  . GLN A 1 9   ? 7.143   -19.414 -17.148 1.00 25.43 9   A 1 
ATOM 70   C CG  . GLN A 1 9   ? 7.703   -20.819 -16.891 1.00 22.23 9   A 1 
ATOM 71   C CD  . GLN A 1 9   ? 9.098   -20.790 -16.265 1.00 19.96 9   A 1 
ATOM 72   O OE1 . GLN A 1 9   ? 9.766   -19.780 -16.155 1.00 18.92 9   A 1 
ATOM 73   N NE2 . GLN A 1 9   ? 9.591   -21.923 -15.808 1.00 17.81 9   A 1 
ATOM 74   N N   . PRO A 1 10  ? 4.250   -17.792 -16.428 1.00 30.80 10  A 1 
ATOM 75   C CA  . PRO A 1 10  ? 3.810   -16.443 -16.178 1.00 30.66 10  A 1 
ATOM 76   C C   . PRO A 1 10  ? 5.084   -15.607 -16.122 1.00 30.63 10  A 1 
ATOM 77   O O   . PRO A 1 10  ? 5.897   -15.824 -15.230 1.00 29.93 10  A 1 
ATOM 78   C CB  . PRO A 1 10  ? 3.055   -16.496 -14.842 1.00 29.52 10  A 1 
ATOM 79   C CG  . PRO A 1 10  ? 3.617   -17.732 -14.153 1.00 28.81 10  A 1 
ATOM 80   C CD  . PRO A 1 10  ? 3.962   -18.659 -15.320 1.00 30.63 10  A 1 
ATOM 81   N N   . VAL A 1 11  ? 5.287   -14.769 -17.141 1.00 29.39 11  A 1 
ATOM 82   C CA  . VAL A 1 11  ? 6.398   -13.819 -17.110 1.00 28.63 11  A 1 
ATOM 83   C C   . VAL A 1 11  ? 6.197   -13.127 -15.782 1.00 28.87 11  A 1 
ATOM 84   O O   . VAL A 1 11  ? 5.130   -12.542 -15.598 1.00 27.44 11  A 1 
ATOM 85   C CB  . VAL A 1 11  ? 6.357   -12.820 -18.277 1.00 27.16 11  A 1 
ATOM 86   C CG1 . VAL A 1 11  ? 7.494   -11.810 -18.168 1.00 24.57 11  A 1 
ATOM 87   C CG2 . VAL A 1 11  ? 6.492   -13.553 -19.624 1.00 24.59 11  A 1 
ATOM 88   N N   . PRO A 1 12  ? 7.113   -13.317 -14.812 1.00 27.39 12  A 1 
ATOM 89   C CA  . PRO A 1 12  ? 6.951   -12.693 -13.522 1.00 26.70 12  A 1 
ATOM 90   C C   . PRO A 1 12  ? 6.705   -11.240 -13.852 1.00 27.69 12  A 1 
ATOM 91   O O   . PRO A 1 12  ? 7.443   -10.664 -14.654 1.00 26.34 12  A 1 
ATOM 92   C CB  . PRO A 1 12  ? 8.251   -12.944 -12.744 1.00 24.80 12  A 1 
ATOM 93   C CG  . PRO A 1 12  ? 9.268   -13.267 -13.836 1.00 23.72 12  A 1 
ATOM 94   C CD  . PRO A 1 12  ? 8.422   -13.915 -14.927 1.00 24.84 12  A 1 
ATOM 95   N N   . PHE A 1 13  ? 5.600   -10.708 -13.349 1.00 32.90 13  A 1 
ATOM 96   C CA  . PHE A 1 13  ? 5.287   -9.318  -13.619 1.00 32.45 13  A 1 
ATOM 97   C C   . PHE A 1 13  ? 6.457   -8.549  -13.030 1.00 32.74 13  A 1 
ATOM 98   O O   . PHE A 1 13  ? 6.515   -8.365  -11.817 1.00 31.12 13  A 1 
ATOM 99   C CB  . PHE A 1 13  ? 3.927   -8.949  -13.022 1.00 30.35 13  A 1 
ATOM 100  C CG  . PHE A 1 13  ? 3.366   -7.652  -13.572 1.00 27.25 13  A 1 
ATOM 101  C CD1 . PHE A 1 13  ? 3.727   -6.414  -13.023 1.00 25.45 13  A 1 
ATOM 102  C CD2 . PHE A 1 13  ? 2.478   -7.700  -14.657 1.00 25.97 13  A 1 
ATOM 103  C CE1 . PHE A 1 13  ? 3.204   -5.229  -13.572 1.00 23.79 13  A 1 
ATOM 104  C CE2 . PHE A 1 13  ? 1.951   -6.514  -15.200 1.00 23.43 13  A 1 
ATOM 105  C CZ  . PHE A 1 13  ? 2.315   -5.277  -14.658 1.00 23.28 13  A 1 
ATOM 106  N N   . ASN A 1 14  ? 7.418   -8.240  -13.883 1.00 27.98 14  A 1 
ATOM 107  C CA  . ASN A 1 14  ? 8.563   -7.431  -13.529 1.00 28.01 14  A 1 
ATOM 108  C C   . ASN A 1 14  ? 7.946   -6.108  -13.128 1.00 29.25 14  A 1 
ATOM 109  O O   . ASN A 1 14  ? 7.635   -5.262  -13.963 1.00 27.17 14  A 1 
ATOM 110  C CB  . ASN A 1 14  ? 9.552   -7.316  -14.710 1.00 25.44 14  A 1 
ATOM 111  C CG  . ASN A 1 14  ? 10.668  -8.353  -14.691 1.00 22.11 14  A 1 
ATOM 112  O OD1 . ASN A 1 14  ? 10.932  -8.991  -13.704 1.00 20.09 14  A 1 
ATOM 113  N ND2 . ASN A 1 14  ? 11.381  -8.506  -15.780 1.00 19.36 14  A 1 
ATOM 114  N N   . SER A 1 15  ? 7.667   -5.972  -11.840 1.00 33.81 15  A 1 
ATOM 115  C CA  . SER A 1 15  ? 7.461   -4.681  -11.243 1.00 34.01 15  A 1 
ATOM 116  C C   . SER A 1 15  ? 8.740   -3.938  -11.592 1.00 34.97 15  A 1 
ATOM 117  O O   . SER A 1 15  ? 9.777   -4.177  -10.985 1.00 33.06 15  A 1 
ATOM 118  C CB  . SER A 1 15  ? 7.240   -4.812  -9.730  1.00 32.26 15  A 1 
ATOM 119  O OG  . SER A 1 15  ? 8.302   -5.492  -9.107  1.00 30.21 15  A 1 
ATOM 120  N N   . SER A 1 16  ? 8.674   -3.126  -12.644 1.00 34.48 16  A 1 
ATOM 121  C CA  . SER A 1 16  ? 9.811   -2.436  -13.255 1.00 34.05 16  A 1 
ATOM 122  C C   . SER A 1 16  ? 10.512  -1.470  -12.311 1.00 35.93 16  A 1 
ATOM 123  O O   . SER A 1 16  ? 11.430  -0.762  -12.717 1.00 33.62 16  A 1 
ATOM 124  C CB  . SER A 1 16  ? 9.316   -1.678  -14.488 1.00 30.62 16  A 1 
ATOM 125  O OG  . SER A 1 16  ? 8.327   -0.740  -14.096 1.00 27.37 16  A 1 
ATOM 126  N N   . HIS A 1 17  ? 10.076  -1.423  -11.061 1.00 42.29 17  A 1 
ATOM 127  C CA  . HIS A 1 17  ? 10.828  -0.769  -10.018 1.00 43.28 17  A 1 
ATOM 128  C C   . HIS A 1 17  ? 12.013  -1.664  -9.699  1.00 44.52 17  A 1 
ATOM 129  O O   . HIS A 1 17  ? 11.804  -2.806  -9.273  1.00 42.74 17  A 1 
ATOM 130  C CB  . HIS A 1 17  ? 9.963   -0.470  -8.797  1.00 41.01 17  A 1 
ATOM 131  C CG  . HIS A 1 17  ? 9.102   0.700   -9.131  1.00 38.65 17  A 1 
ATOM 132  N ND1 . HIS A 1 17  ? 9.528   2.018   -9.151  1.00 36.04 17  A 1 
ATOM 133  C CD2 . HIS A 1 17  ? 7.890   0.653   -9.762  1.00 35.17 17  A 1 
ATOM 134  C CE1 . HIS A 1 17  ? 8.597   2.734   -9.789  1.00 33.02 17  A 1 
ATOM 135  N NE2 . HIS A 1 17  ? 7.591   1.948   -10.182 1.00 32.15 17  A 1 
ATOM 136  N N   . PRO A 1 18  ? 13.230  -1.164  -9.918  1.00 46.05 18  A 1 
ATOM 137  C CA  . PRO A 1 18  ? 14.432  -1.908  -9.618  1.00 46.38 18  A 1 
ATOM 138  C C   . PRO A 1 18  ? 14.375  -2.359  -8.158  1.00 49.45 18  A 1 
ATOM 139  O O   . PRO A 1 18  ? 13.931  -1.601  -7.293  1.00 48.07 18  A 1 
ATOM 140  C CB  . PRO A 1 18  ? 15.596  -0.946  -9.916  1.00 43.15 18  A 1 
ATOM 141  C CG  . PRO A 1 18  ? 14.963  0.444   -9.872  1.00 42.82 18  A 1 
ATOM 142  C CD  . PRO A 1 18  ? 13.541  0.194   -10.332 1.00 44.99 18  A 1 
ATOM 143  N N   . ASP A 1 19  ? 14.802  -3.598  -7.886  1.00 52.81 19  A 1 
ATOM 144  C CA  . ASP A 1 19  ? 14.841  -4.173  -6.532  1.00 55.14 19  A 1 
ATOM 145  C C   . ASP A 1 19  ? 15.545  -3.234  -5.541  1.00 58.50 19  A 1 
ATOM 146  O O   . ASP A 1 19  ? 15.157  -3.141  -4.380  1.00 57.23 19  A 1 
ATOM 147  C CB  . ASP A 1 19  ? 15.563  -5.523  -6.574  1.00 52.07 19  A 1 
ATOM 148  C CG  . ASP A 1 19  ? 14.706  -6.642  -7.177  1.00 47.72 19  A 1 
ATOM 149  O OD1 . ASP A 1 19  ? 13.487  -6.641  -6.896  1.00 44.05 19  A 1 
ATOM 150  O OD2 . ASP A 1 19  ? 15.287  -7.485  -7.886  1.00 42.59 19  A 1 
ATOM 151  N N   . GLU A 1 20  ? 16.491  -2.452  -6.039  1.00 53.37 20  A 1 
ATOM 152  C CA  . GLU A 1 20  ? 17.155  -1.371  -5.323  1.00 54.89 20  A 1 
ATOM 153  C C   . GLU A 1 20  ? 16.171  -0.389  -4.673  1.00 57.80 20  A 1 
ATOM 154  O O   . GLU A 1 20  ? 16.366  0.022   -3.529  1.00 57.39 20  A 1 
ATOM 155  C CB  . GLU A 1 20  ? 18.045  -0.587  -6.293  1.00 53.27 20  A 1 
ATOM 156  C CG  . GLU A 1 20  ? 19.150  -1.440  -6.918  1.00 46.75 20  A 1 
ATOM 157  C CD  . GLU A 1 20  ? 20.069  -0.638  -7.863  1.00 41.24 20  A 1 
ATOM 158  O OE1 . GLU A 1 20  ? 21.112  -1.208  -8.261  1.00 36.95 20  A 1 
ATOM 159  O OE2 . GLU A 1 20  ? 19.727  0.523   -8.175  1.00 38.60 20  A 1 
ATOM 160  N N   . TYR A 1 21  ? 15.078  -0.042  -5.357  1.00 59.53 21  A 1 
ATOM 161  C CA  . TYR A 1 21  ? 14.080  0.876   -4.802  1.00 59.59 21  A 1 
ATOM 162  C C   . TYR A 1 21  ? 13.271  0.221   -3.679  1.00 62.10 21  A 1 
ATOM 163  O O   . TYR A 1 21  ? 12.992  0.864   -2.667  1.00 61.27 21  A 1 
ATOM 164  C CB  . TYR A 1 21  ? 13.171  1.389   -5.923  1.00 56.09 21  A 1 
ATOM 165  C CG  . TYR A 1 21  ? 12.292  2.539   -5.483  1.00 50.98 21  A 1 
ATOM 166  C CD1 . TYR A 1 21  ? 10.988  2.313   -5.016  1.00 46.16 21  A 1 
ATOM 167  C CD2 . TYR A 1 21  ? 12.804  3.855   -5.503  1.00 44.85 21  A 1 
ATOM 168  C CE1 . TYR A 1 21  ? 10.195  3.387   -4.593  1.00 41.13 21  A 1 
ATOM 169  C CE2 . TYR A 1 21  ? 12.018  4.933   -5.082  1.00 41.33 21  A 1 
ATOM 170  C CZ  . TYR A 1 21  ? 10.715  4.689   -4.630  1.00 40.89 21  A 1 
ATOM 171  O OH  . TYR A 1 21  ? 9.937   5.747   -4.229  1.00 37.72 21  A 1 
ATOM 172  N N   . LYS A 1 22  ? 12.943  -1.063  -3.824  1.00 63.95 22  A 1 
ATOM 173  C CA  . LYS A 1 22  ? 12.266  -1.849  -2.791  1.00 64.64 22  A 1 
ATOM 174  C C   . LYS A 1 22  ? 13.142  -1.954  -1.537  1.00 67.48 22  A 1 
ATOM 175  O O   . LYS A 1 22  ? 12.671  -1.703  -0.427  1.00 67.57 22  A 1 
ATOM 176  C CB  . LYS A 1 22  ? 11.854  -3.224  -3.378  1.00 61.08 22  A 1 
ATOM 177  C CG  . LYS A 1 22  ? 10.918  -4.017  -2.458  1.00 55.60 22  A 1 
ATOM 178  C CD  . LYS A 1 22  ? 10.301  -5.270  -3.116  1.00 52.32 22  A 1 
ATOM 179  C CE  . LYS A 1 22  ? 9.265   -5.933  -2.185  1.00 46.25 22  A 1 
ATOM 180  N NZ  . LYS A 1 22  ? 8.474   -7.046  -2.801  1.00 42.82 22  A 1 
ATOM 181  N N   . ILE A 1 23  ? 14.414  -2.246  -1.716  1.00 69.47 23  A 1 
ATOM 182  C CA  . ILE A 1 23  ? 15.400  -2.311  -0.636  1.00 71.88 23  A 1 
ATOM 183  C C   . ILE A 1 23  ? 15.574  -0.940  0.031   1.00 73.56 23  A 1 
ATOM 184  O O   . ILE A 1 23  ? 15.506  -0.845  1.256   1.00 73.66 23  A 1 
ATOM 185  C CB  . ILE A 1 23  ? 16.743  -2.872  -1.161  1.00 71.27 23  A 1 
ATOM 186  C CG1 . ILE A 1 23  ? 16.570  -4.343  -1.612  1.00 65.87 23  A 1 
ATOM 187  C CG2 . ILE A 1 23  ? 17.838  -2.782  -0.082  1.00 64.35 23  A 1 
ATOM 188  C CD1 . ILE A 1 23  ? 17.732  -4.874  -2.454  1.00 59.57 23  A 1 
ATOM 189  N N   . ALA A 1 24  ? 15.733  0.125   -0.748  1.00 72.57 24  A 1 
ATOM 190  C CA  . ALA A 1 24  ? 15.884  1.482   -0.215  1.00 73.13 24  A 1 
ATOM 191  C C   . ALA A 1 24  ? 14.665  1.905   0.631   1.00 74.87 24  A 1 
ATOM 192  O O   . ALA A 1 24  ? 14.833  2.459   1.722   1.00 74.05 24  A 1 
ATOM 193  C CB  . ALA A 1 24  ? 16.116  2.449   -1.378  1.00 71.28 24  A 1 
ATOM 194  N N   . ALA A 1 25  ? 13.449  1.586   0.185   1.00 74.35 25  A 1 
ATOM 195  C CA  . ALA A 1 25  ? 12.231  1.857   0.938   1.00 74.24 25  A 1 
ATOM 196  C C   . ALA A 1 25  ? 12.186  1.069   2.263   1.00 76.76 25  A 1 
ATOM 197  O O   . ALA A 1 25  ? 11.891  1.657   3.302   1.00 76.56 25  A 1 
ATOM 198  C CB  . ALA A 1 25  ? 11.028  1.527   0.046   1.00 70.87 25  A 1 
ATOM 199  N N   . LEU A 1 26  ? 12.543  -0.216  2.254   1.00 76.88 26  A 1 
ATOM 200  C CA  . LEU A 1 26  ? 12.596  -1.034  3.467   1.00 79.17 26  A 1 
ATOM 201  C C   . LEU A 1 26  ? 13.630  -0.521  4.472   1.00 81.92 26  A 1 
ATOM 202  O O   . LEU A 1 26  ? 13.334  -0.430  5.663   1.00 82.10 26  A 1 
ATOM 203  C CB  . LEU A 1 26  ? 12.911  -2.493  3.092   1.00 77.54 26  A 1 
ATOM 204  C CG  . LEU A 1 26  ? 11.712  -3.263  2.511   1.00 72.16 26  A 1 
ATOM 205  C CD1 . LEU A 1 26  ? 12.195  -4.596  1.933   1.00 66.40 26  A 1 
ATOM 206  C CD2 . LEU A 1 26  ? 10.667  -3.567  3.595   1.00 66.96 26  A 1 
ATOM 207  N N   . VAL A 1 27  ? 14.816  -0.151  4.007   1.00 82.41 27  A 1 
ATOM 208  C CA  . VAL A 1 27  ? 15.860  0.448   4.849   1.00 84.26 27  A 1 
ATOM 209  C C   . VAL A 1 27  ? 15.365  1.747   5.470   1.00 85.11 27  A 1 
ATOM 210  O O   . VAL A 1 27  ? 15.492  1.945   6.678   1.00 85.11 27  A 1 
ATOM 211  C CB  . VAL A 1 27  ? 17.154  0.682   4.039   1.00 83.99 27  A 1 
ATOM 212  C CG1 . VAL A 1 27  ? 18.196  1.474   4.825   1.00 77.74 27  A 1 
ATOM 213  C CG2 . VAL A 1 27  ? 17.797  -0.660  3.664   1.00 77.64 27  A 1 
ATOM 214  N N   . PHE A 1 28  ? 14.726  2.609   4.676   1.00 82.08 28  A 1 
ATOM 215  C CA  . PHE A 1 28  ? 14.204  3.874   5.164   1.00 82.82 28  A 1 
ATOM 216  C C   . PHE A 1 28  ? 13.111  3.692   6.231   1.00 84.57 28  A 1 
ATOM 217  O O   . PHE A 1 28  ? 13.203  4.292   7.302   1.00 84.59 28  A 1 
ATOM 218  C CB  . PHE A 1 28  ? 13.693  4.700   3.989   1.00 80.91 28  A 1 
ATOM 219  C CG  . PHE A 1 28  ? 13.220  6.040   4.457   1.00 77.89 28  A 1 
ATOM 220  C CD1 . PHE A 1 28  ? 11.867  6.243   4.787   1.00 72.17 28  A 1 
ATOM 221  C CD2 . PHE A 1 28  ? 14.142  7.087   4.638   1.00 71.19 28  A 1 
ATOM 222  C CE1 . PHE A 1 28  ? 11.433  7.494   5.240   1.00 67.96 28  A 1 
ATOM 223  C CE2 . PHE A 1 28  ? 13.716  8.338   5.085   1.00 67.10 28  A 1 
ATOM 224  C CZ  . PHE A 1 28  ? 12.349  8.552   5.379   1.00 68.69 28  A 1 
ATOM 225  N N   . TYR A 1 29  ? 12.121  2.822   5.989   1.00 84.02 29  A 1 
ATOM 226  C CA  . TYR A 1 29  ? 11.083  2.535   6.977   1.00 84.37 29  A 1 
ATOM 227  C C   . TYR A 1 29  ? 11.642  1.886   8.247   1.00 86.59 29  A 1 
ATOM 228  O O   . TYR A 1 29  ? 11.169  2.189   9.337   1.00 86.22 29  A 1 
ATOM 229  C CB  . TYR A 1 29  ? 9.995   1.654   6.362   1.00 81.56 29  A 1 
ATOM 230  C CG  . TYR A 1 29  ? 9.005   2.416   5.523   1.00 77.82 29  A 1 
ATOM 231  C CD1 . TYR A 1 29  ? 8.239   3.458   6.099   1.00 73.49 29  A 1 
ATOM 232  C CD2 . TYR A 1 29  ? 8.805   2.088   4.165   1.00 72.43 29  A 1 
ATOM 233  C CE1 . TYR A 1 29  ? 7.297   4.158   5.340   1.00 70.02 29  A 1 
ATOM 234  C CE2 . TYR A 1 29  ? 7.861   2.790   3.401   1.00 69.89 29  A 1 
ATOM 235  C CZ  . TYR A 1 29  ? 7.115   3.823   3.995   1.00 70.42 29  A 1 
ATOM 236  O OH  . TYR A 1 29  ? 6.181   4.514   3.253   1.00 66.42 29  A 1 
ATOM 237  N N   . SER A 1 30  ? 12.683  1.070   8.128   1.00 87.32 30  A 1 
ATOM 238  C CA  . SER A 1 30  ? 13.378  0.510   9.289   1.00 88.69 30  A 1 
ATOM 239  C C   . SER A 1 30  ? 14.061  1.600   10.121  1.00 90.06 30  A 1 
ATOM 240  O O   . SER A 1 30  ? 13.970  1.587   11.349  1.00 89.12 30  A 1 
ATOM 241  C CB  . SER A 1 30  ? 14.412  -0.526  8.850   1.00 87.88 30  A 1 
ATOM 242  O OG  . SER A 1 30  ? 13.798  -1.560  8.119   1.00 73.28 30  A 1 
ATOM 243  N N   . CYS A 1 31  ? 14.673  2.582   9.466   1.00 90.60 31  A 1 
ATOM 244  C CA  . CYS A 1 31  ? 15.249  3.741   10.149  1.00 91.37 31  A 1 
ATOM 245  C C   . CYS A 1 31  ? 14.176  4.581   10.857  1.00 91.95 31  A 1 
ATOM 246  O O   . CYS A 1 31  ? 14.355  4.921   12.031  1.00 90.59 31  A 1 
ATOM 247  C CB  . CYS A 1 31  ? 16.041  4.595   9.149   1.00 90.48 31  A 1 
ATOM 248  S SG  . CYS A 1 31  ? 17.565  3.741   8.652   1.00 80.47 31  A 1 
ATOM 249  N N   . ILE A 1 32  ? 13.057  4.878   10.189  1.00 90.31 32  A 1 
ATOM 250  C CA  . ILE A 1 32  ? 11.923  5.590   10.803  1.00 90.26 32  A 1 
ATOM 251  C C   . ILE A 1 32  ? 11.390  4.824   11.998  1.00 90.84 32  A 1 
ATOM 252  O O   . ILE A 1 32  ? 11.162  5.418   13.043  1.00 89.56 32  A 1 
ATOM 253  C CB  . ILE A 1 32  ? 10.798  5.869   9.782   1.00 88.48 32  A 1 
ATOM 254  C CG1 . ILE A 1 32  ? 11.258  6.967   8.815   1.00 82.70 32  A 1 
ATOM 255  C CG2 . ILE A 1 32  ? 9.475   6.282   10.468  1.00 81.32 32  A 1 
ATOM 256  C CD1 . ILE A 1 32  ? 10.191  7.423   7.808   1.00 73.41 32  A 1 
ATOM 257  N N   . PHE A 1 33  ? 11.214  3.501   11.880  1.00 90.46 33  A 1 
ATOM 258  C CA  . PHE A 1 33  ? 10.721  2.665   12.964  1.00 91.59 33  A 1 
ATOM 259  C C   . PHE A 1 33  ? 11.624  2.767   14.198  1.00 92.25 33  A 1 
ATOM 260  O O   . PHE A 1 33  ? 11.143  3.090   15.277  1.00 91.75 33  A 1 
ATOM 261  C CB  . PHE A 1 33  ? 10.601  1.213   12.487  1.00 91.46 33  A 1 
ATOM 262  C CG  . PHE A 1 33  ? 10.205  0.264   13.598  1.00 92.01 33  A 1 
ATOM 263  C CD1 . PHE A 1 33  ? 11.152  -0.610  14.168  1.00 89.53 33  A 1 
ATOM 264  C CD2 . PHE A 1 33  ? 8.900   0.296   14.103  1.00 89.98 33  A 1 
ATOM 265  C CE1 . PHE A 1 33  ? 10.792  -1.452  15.227  1.00 89.22 33  A 1 
ATOM 266  C CE2 . PHE A 1 33  ? 8.531   -0.544  15.169  1.00 88.99 33  A 1 
ATOM 267  C CZ  . PHE A 1 33  ? 9.477   -1.409  15.728  1.00 89.81 33  A 1 
ATOM 268  N N   . ILE A 1 34  ? 12.933  2.564   14.041  1.00 93.46 34  A 1 
ATOM 269  C CA  . ILE A 1 34  ? 13.876  2.601   15.157  1.00 93.31 34  A 1 
ATOM 270  C C   . ILE A 1 34  ? 13.922  3.989   15.790  1.00 93.22 34  A 1 
ATOM 271  O O   . ILE A 1 34  ? 13.759  4.130   17.004  1.00 92.08 34  A 1 
ATOM 272  C CB  . ILE A 1 34  ? 15.275  2.125   14.693  1.00 92.51 34  A 1 
ATOM 273  C CG1 . ILE A 1 34  ? 15.226  0.631   14.271  1.00 86.70 34  A 1 
ATOM 274  C CG2 . ILE A 1 34  ? 16.326  2.313   15.805  1.00 84.61 34  A 1 
ATOM 275  C CD1 . ILE A 1 34  ? 16.473  0.163   13.511  1.00 74.58 34  A 1 
ATOM 276  N N   . ILE A 1 35  ? 14.107  5.042   14.975  1.00 92.66 35  A 1 
ATOM 277  C CA  . ILE A 1 35  ? 14.231  6.412   15.477  1.00 92.29 35  A 1 
ATOM 278  C C   . ILE A 1 35  ? 12.920  6.868   16.121  1.00 92.29 35  A 1 
ATOM 279  O O   . ILE A 1 35  ? 12.932  7.357   17.250  1.00 90.91 35  A 1 
ATOM 280  C CB  . ILE A 1 35  ? 14.687  7.373   14.346  1.00 91.13 35  A 1 
ATOM 281  C CG1 . ILE A 1 35  ? 16.104  7.002   13.861  1.00 86.38 35  A 1 
ATOM 282  C CG2 . ILE A 1 35  ? 14.664  8.837   14.828  1.00 85.86 35  A 1 
ATOM 283  C CD1 . ILE A 1 35  ? 16.521  7.712   12.553  1.00 78.51 35  A 1 
ATOM 284  N N   . GLY A 1 36  ? 11.801  6.685   15.440  1.00 92.47 36  A 1 
ATOM 285  C CA  . GLY A 1 36  ? 10.481  7.079   15.910  1.00 92.02 36  A 1 
ATOM 286  C C   . GLY A 1 36  ? 10.079  6.356   17.191  1.00 92.60 36  A 1 
ATOM 287  O O   . GLY A 1 36  ? 9.592   6.990   18.122  1.00 91.01 36  A 1 
ATOM 288  N N   . LEU A 1 37  ? 10.376  5.055   17.314  1.00 92.93 37  A 1 
ATOM 289  C CA  . LEU A 1 37  ? 10.107  4.266   18.519  1.00 92.98 37  A 1 
ATOM 290  C C   . LEU A 1 37  ? 10.861  4.843   19.725  1.00 92.79 37  A 1 
ATOM 291  O O   . LEU A 1 37  ? 10.250  5.132   20.756  1.00 91.45 37  A 1 
ATOM 292  C CB  . LEU A 1 37  ? 10.487  2.800   18.249  1.00 92.37 37  A 1 
ATOM 293  C CG  . LEU A 1 37  ? 10.075  1.826   19.372  1.00 88.24 37  A 1 
ATOM 294  C CD1 . LEU A 1 37  ? 8.561   1.596   19.390  1.00 81.57 37  A 1 
ATOM 295  C CD2 . LEU A 1 37  ? 10.761  0.479   19.169  1.00 81.42 37  A 1 
ATOM 296  N N   . PHE A 1 38  ? 12.174  5.073   19.592  1.00 92.67 38  A 1 
ATOM 297  C CA  . PHE A 1 38  ? 12.969  5.644   20.678  1.00 91.83 38  A 1 
ATOM 298  C C   . PHE A 1 38  ? 12.522  7.052   21.060  1.00 91.92 38  A 1 
ATOM 299  O O   . PHE A 1 38  ? 12.416  7.369   22.246  1.00 89.73 38  A 1 
ATOM 300  C CB  . PHE A 1 38  ? 14.456  5.645   20.291  1.00 89.94 38  A 1 
ATOM 301  C CG  . PHE A 1 38  ? 15.168  4.365   20.667  1.00 83.38 38  A 1 
ATOM 302  C CD1 . PHE A 1 38  ? 15.484  4.107   22.015  1.00 74.39 38  A 1 
ATOM 303  C CD2 . PHE A 1 38  ? 15.517  3.425   19.684  1.00 72.86 38  A 1 
ATOM 304  C CE1 . PHE A 1 38  ? 16.135  2.916   22.368  1.00 67.45 38  A 1 
ATOM 305  C CE2 . PHE A 1 38  ? 16.163  2.237   20.041  1.00 65.61 38  A 1 
ATOM 306  C CZ  . PHE A 1 38  ? 16.474  1.975   21.384  1.00 67.18 38  A 1 
ATOM 307  N N   . VAL A 1 39  ? 12.251  7.911   20.073  1.00 91.03 39  A 1 
ATOM 308  C CA  . VAL A 1 39  ? 11.819  9.296   20.286  1.00 90.80 39  A 1 
ATOM 309  C C   . VAL A 1 39  ? 10.492  9.335   21.038  1.00 91.29 39  A 1 
ATOM 310  O O   . VAL A 1 39  ? 10.407  9.993   22.072  1.00 90.21 39  A 1 
ATOM 311  C CB  . VAL A 1 39  ? 11.738  10.047  18.946  1.00 89.75 39  A 1 
ATOM 312  C CG1 . VAL A 1 39  ? 10.991  11.373  19.046  1.00 83.76 39  A 1 
ATOM 313  C CG2 . VAL A 1 39  ? 13.145  10.349  18.429  1.00 84.33 39  A 1 
ATOM 314  N N   . ASN A 1 40  ? 9.483   8.593   20.571  1.00 91.86 40  A 1 
ATOM 315  C CA  . ASN A 1 40  ? 8.136   8.664   21.114  1.00 91.87 40  A 1 
ATOM 316  C C   . ASN A 1 40  ? 7.993   7.945   22.454  1.00 91.38 40  A 1 
ATOM 317  O O   . ASN A 1 40  ? 7.349   8.479   23.355  1.00 89.43 40  A 1 
ATOM 318  C CB  . ASN A 1 40  ? 7.133   8.201   20.047  1.00 91.22 40  A 1 
ATOM 319  C CG  . ASN A 1 40  ? 7.011   9.265   18.969  1.00 89.81 40  A 1 
ATOM 320  O OD1 . ASN A 1 40  ? 6.685   10.402  19.259  1.00 79.90 40  A 1 
ATOM 321  N ND2 . ASN A 1 40  ? 7.332   8.963   17.734  1.00 80.74 40  A 1 
ATOM 322  N N   . ILE A 1 41  ? 8.691   6.814   22.686  1.00 92.99 41  A 1 
ATOM 323  C CA  . ILE A 1 41  ? 8.764   6.188   24.018  1.00 92.41 41  A 1 
ATOM 324  C C   . ILE A 1 41  ? 9.406   7.147   25.025  1.00 91.63 41  A 1 
ATOM 325  O O   . ILE A 1 41  ? 8.888   7.346   26.128  1.00 89.62 41  A 1 
ATOM 326  C CB  . ILE A 1 41  ? 9.520   4.841   23.969  1.00 91.72 41  A 1 
ATOM 327  C CG1 . ILE A 1 41  ? 8.668   3.793   23.225  1.00 84.21 41  A 1 
ATOM 328  C CG2 . ILE A 1 41  ? 9.870   4.328   25.378  1.00 83.17 41  A 1 
ATOM 329  C CD1 . ILE A 1 41  ? 9.391   2.468   22.958  1.00 76.69 41  A 1 
ATOM 330  N N   . THR A 1 42  ? 10.515  7.786   24.653  1.00 91.22 42  A 1 
ATOM 331  C CA  . THR A 1 42  ? 11.202  8.732   25.528  1.00 90.01 42  A 1 
ATOM 332  C C   . THR A 1 42  ? 10.322  9.951   25.818  1.00 89.70 42  A 1 
ATOM 333  O O   . THR A 1 42  ? 10.239  10.379  26.974  1.00 88.12 42  A 1 
ATOM 334  C CB  . THR A 1 42  ? 12.543  9.195   24.925  1.00 88.72 42  A 1 
ATOM 335  O OG1 . THR A 1 42  ? 13.367  8.091   24.673  1.00 76.55 42  A 1 
ATOM 336  C CG2 . THR A 1 42  ? 13.328  10.098  25.879  1.00 75.60 42  A 1 
ATOM 337  N N   . ALA A 1 43  ? 9.629   10.489  24.810  1.00 90.57 43  A 1 
ATOM 338  C CA  . ALA A 1 43  ? 8.711   11.605  24.971  1.00 89.96 43  A 1 
ATOM 339  C C   . ALA A 1 43  ? 7.550   11.243  25.909  1.00 89.62 43  A 1 
ATOM 340  O O   . ALA A 1 43  ? 7.297   11.972  26.868  1.00 87.78 43  A 1 
ATOM 341  C CB  . ALA A 1 43  ? 8.208   12.037  23.597  1.00 89.69 43  A 1 
ATOM 342  N N   . LEU A 1 44  ? 6.909   10.095  25.699  1.00 90.29 44  A 1 
ATOM 343  C CA  . LEU A 1 44  ? 5.795   9.631   26.508  1.00 89.87 44  A 1 
ATOM 344  C C   . LEU A 1 44  ? 6.211   9.450   27.973  1.00 88.84 44  A 1 
ATOM 345  O O   . LEU A 1 44  ? 5.527   9.920   28.879  1.00 86.10 44  A 1 
ATOM 346  C CB  . LEU A 1 44  ? 5.249   8.313   25.919  1.00 89.10 44  A 1 
ATOM 347  C CG  . LEU A 1 44  ? 3.774   8.092   26.313  1.00 84.01 44  A 1 
ATOM 348  C CD1 . LEU A 1 44  ? 2.850   8.556   25.190  1.00 79.96 44  A 1 
ATOM 349  C CD2 . LEU A 1 44  ? 3.483   6.622   26.592  1.00 79.56 44  A 1 
ATOM 350  N N   . TRP A 1 45  ? 7.382   8.834   28.204  1.00 88.70 45  A 1 
ATOM 351  C CA  . TRP A 1 45  ? 7.938   8.684   29.545  1.00 87.55 45  A 1 
ATOM 352  C C   . TRP A 1 45  ? 8.239   10.031  30.210  1.00 86.50 45  A 1 
ATOM 353  O O   . TRP A 1 45  ? 7.826   10.280  31.346  1.00 83.52 45  A 1 
ATOM 354  C CB  . TRP A 1 45  ? 9.184   7.802   29.472  1.00 85.72 45  A 1 
ATOM 355  C CG  . TRP A 1 45  ? 9.833   7.588   30.798  1.00 81.95 45  A 1 
ATOM 356  C CD1 . TRP A 1 45  ? 9.356   6.803   31.784  1.00 72.27 45  A 1 
ATOM 357  C CD2 . TRP A 1 45  ? 11.044  8.212   31.329  1.00 75.54 45  A 1 
ATOM 358  N NE1 . TRP A 1 45  ? 10.192  6.887   32.890  1.00 69.32 45  A 1 
ATOM 359  C CE2 . TRP A 1 45  ? 11.234  7.746   32.657  1.00 72.45 45  A 1 
ATOM 360  C CE3 . TRP A 1 45  ? 11.985  9.120   30.802  1.00 68.58 45  A 1 
ATOM 361  C CZ2 . TRP A 1 45  ? 12.326  8.172   33.450  1.00 70.97 45  A 1 
ATOM 362  C CZ3 . TRP A 1 45  ? 13.074  9.543   31.592  1.00 65.20 45  A 1 
ATOM 363  C CH2 . TRP A 1 45  ? 13.234  9.076   32.900  1.00 65.46 45  A 1 
ATOM 364  N N   . VAL A 1 46  ? 8.884   10.960  29.488  1.00 87.47 46  A 1 
ATOM 365  C CA  . VAL A 1 46  ? 9.212   12.291  30.009  1.00 85.92 46  A 1 
ATOM 366  C C   . VAL A 1 46  ? 7.949   13.093  30.344  1.00 84.94 46  A 1 
ATOM 367  O O   . VAL A 1 46  ? 7.870   13.664  31.434  1.00 83.07 46  A 1 
ATOM 368  C CB  . VAL A 1 46  ? 10.108  13.058  29.019  1.00 84.75 46  A 1 
ATOM 369  C CG1 . VAL A 1 46  ? 10.222  14.547  29.347  1.00 77.45 46  A 1 
ATOM 370  C CG2 . VAL A 1 46  ? 11.532  12.491  29.046  1.00 78.15 46  A 1 
ATOM 371  N N   . PHE A 1 47  ? 6.953   13.118  29.453  1.00 86.64 47  A 1 
ATOM 372  C CA  . PHE A 1 47  ? 5.725   13.883  29.681  1.00 85.28 47  A 1 
ATOM 373  C C   . PHE A 1 47  ? 4.807   13.253  30.742  1.00 83.93 47  A 1 
ATOM 374  O O   . PHE A 1 47  ? 4.120   13.987  31.460  1.00 80.37 47  A 1 
ATOM 375  C CB  . PHE A 1 47  ? 4.982   14.077  28.354  1.00 85.02 47  A 1 
ATOM 376  C CG  . PHE A 1 47  ? 5.673   15.006  27.381  1.00 85.07 47  A 1 
ATOM 377  C CD1 . PHE A 1 47  ? 6.000   16.318  27.768  1.00 81.08 47  A 1 
ATOM 378  C CD2 . PHE A 1 47  ? 5.980   14.580  26.082  1.00 81.65 47  A 1 
ATOM 379  C CE1 . PHE A 1 47  ? 6.652   17.182  26.876  1.00 80.48 47  A 1 
ATOM 380  C CE2 . PHE A 1 47  ? 6.622   15.435  25.184  1.00 80.28 47  A 1 
ATOM 381  C CZ  . PHE A 1 47  ? 6.968   16.741  25.581  1.00 82.31 47  A 1 
ATOM 382  N N   . SER A 1 48  ? 4.815   11.933  30.886  1.00 86.13 48  A 1 
ATOM 383  C CA  . SER A 1 48  ? 3.961   11.232  31.848  1.00 83.72 48  A 1 
ATOM 384  C C   . SER A 1 48  ? 4.559   11.203  33.250  1.00 81.82 48  A 1 
ATOM 385  O O   . SER A 1 48  ? 3.853   11.493  34.218  1.00 77.18 48  A 1 
ATOM 386  C CB  . SER A 1 48  ? 3.659   9.806   31.378  1.00 82.20 48  A 1 
ATOM 387  O OG  . SER A 1 48  ? 3.072   9.862   30.100  1.00 72.51 48  A 1 
ATOM 388  N N   . CYS A 1 49  ? 5.854   10.910  33.362  1.00 83.80 49  A 1 
ATOM 389  C CA  . CYS A 1 49  ? 6.498   10.605  34.639  1.00 82.32 49  A 1 
ATOM 390  C C   . CYS A 1 49  ? 7.354   11.755  35.186  1.00 80.78 49  A 1 
ATOM 391  O O   . CYS A 1 49  ? 7.376   11.983  36.393  1.00 76.25 49  A 1 
ATOM 392  C CB  . CYS A 1 49  ? 7.338   9.334   34.490  1.00 80.38 49  A 1 
ATOM 393  S SG  . CYS A 1 49  ? 6.274   7.940   33.986  1.00 73.54 49  A 1 
ATOM 394  N N   . THR A 1 50  ? 8.062   12.494  34.320  1.00 79.73 50  A 1 
ATOM 395  C CA  . THR A 1 50  ? 9.043   13.487  34.811  1.00 77.68 50  A 1 
ATOM 396  C C   . THR A 1 50  ? 8.508   14.919  34.844  1.00 76.81 50  A 1 
ATOM 397  O O   . THR A 1 50  ? 9.015   15.753  35.592  1.00 72.17 50  A 1 
ATOM 398  C CB  . THR A 1 50  ? 10.368  13.420  34.040  1.00 74.89 50  A 1 
ATOM 399  O OG1 . THR A 1 50  ? 10.210  13.807  32.712  1.00 67.20 50  A 1 
ATOM 400  C CG2 . THR A 1 50  ? 10.995  12.025  34.043  1.00 66.04 50  A 1 
ATOM 401  N N   . THR A 1 51  ? 7.475   15.239  34.074  1.00 75.66 51  A 1 
ATOM 402  C CA  . THR A 1 51  ? 6.922   16.593  33.994  1.00 74.69 51  A 1 
ATOM 403  C C   . THR A 1 51  ? 5.970   16.872  35.161  1.00 74.77 51  A 1 
ATOM 404  O O   . THR A 1 51  ? 4.780   16.587  35.104  1.00 71.25 51  A 1 
ATOM 405  C CB  . THR A 1 51  ? 6.250   16.864  32.639  1.00 70.78 51  A 1 
ATOM 406  O OG1 . THR A 1 51  ? 7.156   16.582  31.599  1.00 64.19 51  A 1 
ATOM 407  C CG2 . THR A 1 51  ? 5.862   18.331  32.487  1.00 63.06 51  A 1 
ATOM 408  N N   . LYS A 1 52  ? 6.483   17.513  36.207  1.00 73.94 52  A 1 
ATOM 409  C CA  . LYS A 1 52  ? 5.694   17.849  37.401  1.00 72.80 52  A 1 
ATOM 410  C C   . LYS A 1 52  ? 4.566   18.859  37.134  1.00 73.89 52  A 1 
ATOM 411  O O   . LYS A 1 52  ? 3.474   18.725  37.659  1.00 69.24 52  A 1 
ATOM 412  C CB  . LYS A 1 52  ? 6.602   18.387  38.525  1.00 67.60 52  A 1 
ATOM 413  C CG  . LYS A 1 52  ? 7.570   17.327  39.082  1.00 59.71 52  A 1 
ATOM 414  C CD  . LYS A 1 52  ? 8.321   17.850  40.313  1.00 53.53 52  A 1 
ATOM 415  C CE  . LYS A 1 52  ? 9.247   16.761  40.886  1.00 44.43 52  A 1 
ATOM 416  N NZ  . LYS A 1 52  ? 9.927   17.166  42.141  1.00 38.37 52  A 1 
ATOM 417  N N   . LYS A 1 53  ? 4.830   19.918  36.342  1.00 72.90 53  A 1 
ATOM 418  C CA  . LYS A 1 53  ? 3.841   20.941  35.993  1.00 72.46 53  A 1 
ATOM 419  C C   . LYS A 1 53  ? 3.329   20.687  34.585  1.00 74.99 53  A 1 
ATOM 420  O O   . LYS A 1 53  ? 3.958   21.098  33.609  1.00 71.19 53  A 1 
ATOM 421  C CB  . LYS A 1 53  ? 4.411   22.360  36.156  1.00 66.69 53  A 1 
ATOM 422  C CG  . LYS A 1 53  ? 4.578   22.744  37.635  1.00 58.32 53  A 1 
ATOM 423  C CD  . LYS A 1 53  ? 5.059   24.193  37.783  1.00 52.67 53  A 1 
ATOM 424  C CE  . LYS A 1 53  ? 5.206   24.543  39.271  1.00 43.67 53  A 1 
ATOM 425  N NZ  . LYS A 1 53  ? 5.721   25.919  39.496  1.00 38.05 53  A 1 
ATOM 426  N N   . ARG A 1 54  ? 2.172   20.045  34.495  1.00 77.08 54  A 1 
ATOM 427  C CA  . ARG A 1 54  ? 1.482   19.827  33.228  1.00 78.06 54  A 1 
ATOM 428  C C   . ARG A 1 54  ? 0.829   21.132  32.753  1.00 79.52 54  A 1 
ATOM 429  O O   . ARG A 1 54  ? 0.177   21.834  33.530  1.00 77.16 54  A 1 
ATOM 430  C CB  . ARG A 1 54  ? 0.467   18.673  33.345  1.00 74.83 54  A 1 
ATOM 431  C CG  . ARG A 1 54  ? 1.170   17.329  33.631  1.00 71.28 54  A 1 
ATOM 432  C CD  . ARG A 1 54  ? 0.167   16.170  33.671  1.00 68.61 54  A 1 
ATOM 433  N NE  . ARG A 1 54  ? 0.835   14.892  33.987  1.00 64.55 54  A 1 
ATOM 434  C CZ  . ARG A 1 54  ? 0.251   13.727  34.209  1.00 59.48 54  A 1 
ATOM 435  N NH1 . ARG A 1 54  ? -1.046  13.586  34.178  1.00 55.64 54  A 1 
ATOM 436  N NH2 . ARG A 1 54  ? 0.967   12.675  34.475  1.00 54.43 54  A 1 
ATOM 437  N N   . THR A 1 55  ? 1.024   21.446  31.486  1.00 81.62 55  A 1 
ATOM 438  C CA  . THR A 1 55  ? 0.358   22.539  30.772  1.00 82.74 55  A 1 
ATOM 439  C C   . THR A 1 55  ? -0.488  21.947  29.644  1.00 85.26 55  A 1 
ATOM 440  O O   . THR A 1 55  ? -0.343  20.765  29.326  1.00 83.73 55  A 1 
ATOM 441  C CB  . THR A 1 55  ? 1.375   23.544  30.224  1.00 79.72 55  A 1 
ATOM 442  O OG1 . THR A 1 55  ? 2.279   22.927  29.332  1.00 70.38 55  A 1 
ATOM 443  C CG2 . THR A 1 55  ? 2.203   24.197  31.332  1.00 69.52 55  A 1 
ATOM 444  N N   . THR A 1 56  ? -1.356  22.755  29.030  1.00 83.62 56  A 1 
ATOM 445  C CA  . THR A 1 56  ? -2.138  22.361  27.847  1.00 85.08 56  A 1 
ATOM 446  C C   . THR A 1 56  ? -1.251  21.788  26.741  1.00 86.52 56  A 1 
ATOM 447  O O   . THR A 1 56  ? -1.500  20.674  26.273  1.00 85.07 56  A 1 
ATOM 448  C CB  . THR A 1 56  ? -2.889  23.576  27.309  1.00 83.38 56  A 1 
ATOM 449  O OG1 . THR A 1 56  ? -2.018  24.690  27.309  1.00 72.80 56  A 1 
ATOM 450  C CG2 . THR A 1 56  ? -4.073  23.948  28.195  1.00 71.69 56  A 1 
ATOM 451  N N   . VAL A 1 57  ? -0.130  22.454  26.424  1.00 85.50 57  A 1 
ATOM 452  C CA  . VAL A 1 57  ? 0.850   21.972  25.436  1.00 86.22 57  A 1 
ATOM 453  C C   . VAL A 1 57  ? 1.418   20.608  25.821  1.00 87.61 57  A 1 
ATOM 454  O O   . VAL A 1 57  ? 1.594   19.767  24.955  1.00 86.82 57  A 1 
ATOM 455  C CB  . VAL A 1 57  ? 2.014   22.956  25.266  1.00 84.36 57  A 1 
ATOM 456  C CG1 . VAL A 1 57  ? 3.039   22.487  24.236  1.00 74.32 57  A 1 
ATOM 457  C CG2 . VAL A 1 57  ? 1.507   24.313  24.803  1.00 74.51 57  A 1 
ATOM 458  N N   . THR A 1 58  ? 1.682   20.364  27.109  1.00 86.72 58  A 1 
ATOM 459  C CA  . THR A 1 58  ? 2.195   19.064  27.571  1.00 86.52 58  A 1 
ATOM 460  C C   . THR A 1 58  ? 1.198   17.943  27.300  1.00 87.95 58  A 1 
ATOM 461  O O   . THR A 1 58  ? 1.612   16.855  26.930  1.00 87.38 58  A 1 
ATOM 462  C CB  . THR A 1 58  ? 2.515   19.086  29.072  1.00 85.07 58  A 1 
ATOM 463  O OG1 . THR A 1 58  ? 3.263   20.229  29.416  1.00 75.51 58  A 1 
ATOM 464  C CG2 . THR A 1 58  ? 3.341   17.881  29.508  1.00 73.44 58  A 1 
ATOM 465  N N   . ILE A 1 59  ? -0.104  18.195  27.439  1.00 87.90 59  A 1 
ATOM 466  C CA  . ILE A 1 59  ? -1.151  17.215  27.144  1.00 89.14 59  A 1 
ATOM 467  C C   . ILE A 1 59  ? -1.240  16.956  25.650  1.00 90.25 59  A 1 
ATOM 468  O O   . ILE A 1 59  ? -1.307  15.799  25.249  1.00 89.53 59  A 1 
ATOM 469  C CB  . ILE A 1 59  ? -2.503  17.665  27.732  1.00 88.38 59  A 1 
ATOM 470  C CG1 . ILE A 1 59  ? -2.363  17.677  29.263  1.00 83.56 59  A 1 
ATOM 471  C CG2 . ILE A 1 59  ? -3.654  16.748  27.270  1.00 82.46 59  A 1 
ATOM 472  C CD1 . ILE A 1 59  ? -3.611  18.149  29.985  1.00 74.10 59  A 1 
ATOM 473  N N   . TYR A 1 60  ? -1.184  18.000  24.813  1.00 90.71 60  A 1 
ATOM 474  C CA  . TYR A 1 60  ? -1.169  17.823  23.362  1.00 91.55 60  A 1 
ATOM 475  C C   . TYR A 1 60  ? 0.048   17.024  22.904  1.00 92.20 60  A 1 
ATOM 476  O O   . TYR A 1 60  ? -0.119  16.059  22.173  1.00 91.51 60  A 1 
ATOM 477  C CB  . TYR A 1 60  ? -1.246  19.181  22.661  1.00 91.30 60  A 1 
ATOM 478  C CG  . TYR A 1 60  ? -2.481  19.996  22.975  1.00 91.15 60  A 1 
ATOM 479  C CD1 . TYR A 1 60  ? -3.753  19.399  23.037  1.00 88.13 60  A 1 
ATOM 480  C CD2 . TYR A 1 60  ? -2.369  21.384  23.209  1.00 88.22 60  A 1 
ATOM 481  C CE1 . TYR A 1 60  ? -4.885  20.154  23.343  1.00 87.04 60  A 1 
ATOM 482  C CE2 . TYR A 1 60  ? -3.498  22.153  23.514  1.00 86.84 60  A 1 
ATOM 483  C CZ  . TYR A 1 60  ? -4.758  21.532  23.585  1.00 88.55 60  A 1 
ATOM 484  O OH  . TYR A 1 60  ? -5.874  22.277  23.905  1.00 86.66 60  A 1 
ATOM 485  N N   . MET A 1 61  ? 1.245   17.336  23.415  1.00 90.30 61  A 1 
ATOM 486  C CA  . MET A 1 61  ? 2.465   16.583  23.099  1.00 90.16 61  A 1 
ATOM 487  C C   . MET A 1 61  ? 2.394   15.126  23.544  1.00 91.10 61  A 1 
ATOM 488  O O   . MET A 1 61  ? 2.868   14.247  22.846  1.00 90.30 61  A 1 
ATOM 489  C CB  . MET A 1 61  ? 3.673   17.249  23.769  1.00 89.05 61  A 1 
ATOM 490  C CG  . MET A 1 61  ? 4.001   18.607  23.152  1.00 84.70 61  A 1 
ATOM 491  S SD  . MET A 1 61  ? 4.574   18.527  21.450  1.00 80.47 61  A 1 
ATOM 492  C CE  . MET A 1 61  ? 4.474   20.261  21.019  1.00 70.85 61  A 1 
ATOM 493  N N   . MET A 1 62  ? 1.774   14.846  24.690  1.00 90.77 62  A 1 
ATOM 494  C CA  . MET A 1 62  ? 1.585   13.479  25.164  1.00 90.92 62  A 1 
ATOM 495  C C   . MET A 1 62  ? 0.643   12.682  24.253  1.00 91.94 62  A 1 
ATOM 496  O O   . MET A 1 62  ? 0.883   11.507  24.016  1.00 90.95 62  A 1 
ATOM 497  C CB  . MET A 1 62  ? 1.071   13.531  26.609  1.00 89.20 62  A 1 
ATOM 498  C CG  . MET A 1 62  ? 1.158   12.182  27.323  1.00 79.43 62  A 1 
ATOM 499  S SD  . MET A 1 62  ? 0.692   12.271  29.090  1.00 77.11 62  A 1 
ATOM 500  C CE  . MET A 1 62  ? -1.086  12.552  28.920  1.00 65.91 62  A 1 
ATOM 501  N N   . ASN A 1 63  ? -0.404  13.336  23.717  1.00 92.28 63  A 1 
ATOM 502  C CA  . ASN A 1 63  ? -1.288  12.712  22.737  1.00 92.82 63  A 1 
ATOM 503  C C   . ASN A 1 63  ? -0.589  12.502  21.394  1.00 93.47 63  A 1 
ATOM 504  O O   . ASN A 1 63  ? -0.745  11.435  20.817  1.00 92.61 63  A 1 
ATOM 505  C CB  . ASN A 1 63  ? -2.572  13.531  22.574  1.00 92.45 63  A 1 
ATOM 506  C CG  . ASN A 1 63  ? -3.540  13.303  23.711  1.00 91.01 63  A 1 
ATOM 507  O OD1 . ASN A 1 63  ? -4.341  12.391  23.705  1.00 81.35 63  A 1 
ATOM 508  N ND2 . ASN A 1 63  ? -3.494  14.132  24.730  1.00 81.61 63  A 1 
ATOM 509  N N   . VAL A 1 64  ? 0.221   13.463  20.921  1.00 93.57 64  A 1 
ATOM 510  C CA  . VAL A 1 64  ? 1.036   13.305  19.708  1.00 93.44 64  A 1 
ATOM 511  C C   . VAL A 1 64  ? 1.957   12.095  19.858  1.00 93.63 64  A 1 
ATOM 512  O O   . VAL A 1 64  ? 1.879   11.183  19.044  1.00 92.81 64  A 1 
ATOM 513  C CB  . VAL A 1 64  ? 1.835   14.584  19.376  1.00 92.88 64  A 1 
ATOM 514  C CG1 . VAL A 1 64  ? 2.810   14.380  18.217  1.00 88.26 64  A 1 
ATOM 515  C CG2 . VAL A 1 64  ? 0.903   15.726  18.970  1.00 88.61 64  A 1 
ATOM 516  N N   . ALA A 1 65  ? 2.723   12.015  20.944  1.00 93.63 65  A 1 
ATOM 517  C CA  . ALA A 1 65  ? 3.627   10.893  21.195  1.00 93.25 65  A 1 
ATOM 518  C C   . ALA A 1 65  ? 2.904   9.540   21.287  1.00 93.30 65  A 1 
ATOM 519  O O   . ALA A 1 65  ? 3.432   8.521   20.842  1.00 91.96 65  A 1 
ATOM 520  C CB  . ALA A 1 65  ? 4.405   11.177  22.484  1.00 92.74 65  A 1 
ATOM 521  N N   . LEU A 1 66  ? 1.686   9.509   21.846  1.00 94.17 66  A 1 
ATOM 522  C CA  . LEU A 1 66  ? 0.879   8.294   21.916  1.00 94.38 66  A 1 
ATOM 523  C C   . LEU A 1 66  ? 0.411   7.837   20.533  1.00 94.14 66  A 1 
ATOM 524  O O   . LEU A 1 66  ? 0.517   6.656   20.207  1.00 92.85 66  A 1 
ATOM 525  C CB  . LEU A 1 66  ? -0.313  8.546   22.863  1.00 93.68 66  A 1 
ATOM 526  C CG  . LEU A 1 66  ? -1.247  7.325   23.032  1.00 89.69 66  A 1 
ATOM 527  C CD1 . LEU A 1 66  ? -0.539  6.149   23.700  1.00 84.25 66  A 1 
ATOM 528  C CD2 . LEU A 1 66  ? -2.444  7.722   23.889  1.00 83.62 66  A 1 
ATOM 529  N N   . VAL A 1 67  ? -0.087  8.761   19.711  1.00 94.41 67  A 1 
ATOM 530  C CA  . VAL A 1 67  ? -0.583  8.466   18.363  1.00 93.85 67  A 1 
ATOM 531  C C   . VAL A 1 67  ? 0.562   8.051   17.439  1.00 93.43 67  A 1 
ATOM 532  O O   . VAL A 1 67  ? 0.436   7.066   16.718  1.00 91.63 67  A 1 
ATOM 533  C CB  . VAL A 1 67  ? -1.364  9.656   17.793  1.00 92.33 67  A 1 
ATOM 534  C CG1 . VAL A 1 67  ? -1.802  9.406   16.357  1.00 80.94 67  A 1 
ATOM 535  C CG2 . VAL A 1 67  ? -2.635  9.905   18.605  1.00 81.02 67  A 1 
ATOM 536  N N   . ASP A 1 68  ? 1.695   8.751   17.526  1.00 93.67 68  A 1 
ATOM 537  C CA  . ASP A 1 68  ? 2.909   8.394   16.797  1.00 93.23 68  A 1 
ATOM 538  C C   . ASP A 1 68  ? 3.385   6.997   17.164  1.00 93.07 68  A 1 
ATOM 539  O O   . ASP A 1 68  ? 3.688   6.200   16.278  1.00 90.95 68  A 1 
ATOM 540  C CB  . ASP A 1 68  ? 4.025   9.380   17.131  1.00 92.19 68  A 1 
ATOM 541  C CG  . ASP A 1 68  ? 3.887   10.741  16.457  1.00 89.04 68  A 1 
ATOM 542  O OD1 . ASP A 1 68  ? 2.998   10.890  15.604  1.00 81.20 68  A 1 
ATOM 543  O OD2 . ASP A 1 68  ? 4.732   11.585  16.792  1.00 82.07 68  A 1 
ATOM 544  N N   . LEU A 1 69  ? 3.388   6.653   18.461  1.00 93.98 69  A 1 
ATOM 545  C CA  . LEU A 1 69  ? 3.795   5.334   18.923  1.00 93.75 69  A 1 
ATOM 546  C C   . LEU A 1 69  ? 2.877   4.240   18.373  1.00 93.21 69  A 1 
ATOM 547  O O   . LEU A 1 69  ? 3.375   3.238   17.856  1.00 91.41 69  A 1 
ATOM 548  C CB  . LEU A 1 69  ? 3.840   5.332   20.459  1.00 92.80 69  A 1 
ATOM 549  C CG  . LEU A 1 69  ? 4.450   4.041   21.044  1.00 86.91 69  A 1 
ATOM 550  C CD1 . LEU A 1 69  ? 5.937   3.922   20.721  1.00 82.27 69  A 1 
ATOM 551  C CD2 . LEU A 1 69  ? 4.292   4.041   22.561  1.00 82.26 69  A 1 
ATOM 552  N N   . ILE A 1 70  ? 1.553   4.436   18.416  1.00 93.68 70  A 1 
ATOM 553  C CA  . ILE A 1 70  ? 0.583   3.494   17.850  1.00 92.71 70  A 1 
ATOM 554  C C   . ILE A 1 70  ? 0.828   3.314   16.350  1.00 91.83 70  A 1 
ATOM 555  O O   . ILE A 1 70  ? 0.839   2.184   15.857  1.00 89.67 70  A 1 
ATOM 556  C CB  . ILE A 1 70  ? -0.862  3.964   18.135  1.00 92.11 70  A 1 
ATOM 557  C CG1 . ILE A 1 70  ? -1.180  3.864   19.642  1.00 87.79 70  A 1 
ATOM 558  C CG2 . ILE A 1 70  ? -1.893  3.143   17.339  1.00 87.24 70  A 1 
ATOM 559  C CD1 . ILE A 1 70  ? -2.441  4.621   20.059  1.00 81.79 70  A 1 
ATOM 560  N N   . PHE A 1 71  ? 1.063   4.408   15.624  1.00 91.26 71  A 1 
ATOM 561  C CA  . PHE A 1 71  ? 1.315   4.357   14.188  1.00 90.16 71  A 1 
ATOM 562  C C   . PHE A 1 71  ? 2.635   3.661   13.851  1.00 90.19 71  A 1 
ATOM 563  O O   . PHE A 1 71  ? 2.670   2.804   12.973  1.00 88.88 71  A 1 
ATOM 564  C CB  . PHE A 1 71  ? 1.263   5.772   13.623  1.00 88.40 71  A 1 
ATOM 565  C CG  . PHE A 1 71  ? 1.355   5.793   12.117  1.00 86.99 71  A 1 
ATOM 566  C CD1 . PHE A 1 71  ? 2.499   6.313   11.477  1.00 81.91 71  A 1 
ATOM 567  C CD2 . PHE A 1 71  ? 0.286   5.318   11.342  1.00 81.27 71  A 1 
ATOM 568  C CE1 . PHE A 1 71  ? 2.561   6.365   10.084  1.00 79.38 71  A 1 
ATOM 569  C CE2 . PHE A 1 71  ? 0.350   5.367   9.938   1.00 78.28 71  A 1 
ATOM 570  C CZ  . PHE A 1 71  ? 1.484   5.903   9.313   1.00 80.29 71  A 1 
ATOM 571  N N   . ILE A 1 72  ? 3.707   3.954   14.584  1.00 91.59 72  A 1 
ATOM 572  C CA  . ILE A 1 72  ? 5.025   3.335   14.430  1.00 91.57 72  A 1 
ATOM 573  C C   . ILE A 1 72  ? 4.964   1.831   14.670  1.00 90.99 72  A 1 
ATOM 574  O O   . ILE A 1 72  ? 5.560   1.074   13.912  1.00 89.27 72  A 1 
ATOM 575  C CB  . ILE A 1 72  ? 6.040   4.021   15.368  1.00 90.84 72  A 1 
ATOM 576  C CG1 . ILE A 1 72  ? 6.363   5.435   14.848  1.00 84.01 72  A 1 
ATOM 577  C CG2 . ILE A 1 72  ? 7.343   3.219   15.503  1.00 82.97 72  A 1 
ATOM 578  C CD1 . ILE A 1 72  ? 6.981   6.322   15.918  1.00 76.30 72  A 1 
ATOM 579  N N   . MET A 1 73  ? 4.187   1.370   15.662  1.00 91.91 73  A 1 
ATOM 580  C CA  . MET A 1 73  ? 3.985   -0.064  15.923  1.00 91.36 73  A 1 
ATOM 581  C C   . MET A 1 73  ? 3.329   -0.813  14.748  1.00 90.82 73  A 1 
ATOM 582  O O   . MET A 1 73  ? 3.446   -2.031  14.670  1.00 88.93 73  A 1 
ATOM 583  C CB  . MET A 1 73  ? 3.179   -0.254  17.210  1.00 91.23 73  A 1 
ATOM 584  C CG  . MET A 1 73  ? 3.965   0.135   18.471  1.00 85.35 73  A 1 
ATOM 585  S SD  . MET A 1 73  ? 5.438   -0.862  18.834  1.00 76.66 73  A 1 
ATOM 586  C CE  . MET A 1 73  ? 4.660   -2.397  19.366  1.00 63.97 73  A 1 
ATOM 587  N N   . THR A 1 74  ? 2.692   -0.105  13.812  1.00 89.08 74  A 1 
ATOM 588  C CA  . THR A 1 74  ? 2.152   -0.705  12.591  1.00 87.40 74  A 1 
ATOM 589  C C   . THR A 1 74  ? 3.197   -0.902  11.492  1.00 86.92 74  A 1 
ATOM 590  O O   . THR A 1 74  ? 3.007   -1.745  10.610  1.00 84.62 74  A 1 
ATOM 591  C CB  . THR A 1 74  ? 0.951   0.069   12.026  1.00 85.49 74  A 1 
ATOM 592  O OG1 . THR A 1 74  ? 1.317   1.264   11.373  1.00 77.51 74  A 1 
ATOM 593  C CG2 . THR A 1 74  ? -0.103  0.406   13.082  1.00 76.49 74  A 1 
ATOM 594  N N   . LEU A 1 75  ? 4.310   -0.163  11.519  1.00 87.90 75  A 1 
ATOM 595  C CA  . LEU A 1 75  ? 5.320   -0.178  10.460  1.00 87.43 75  A 1 
ATOM 596  C C   . LEU A 1 75  ? 5.954   -1.552  10.207  1.00 87.04 75  A 1 
ATOM 597  O O   . LEU A 1 75  ? 6.068   -1.904  9.039   1.00 85.65 75  A 1 
ATOM 598  C CB  . LEU A 1 75  ? 6.418   0.878   10.723  1.00 86.55 75  A 1 
ATOM 599  C CG  . LEU A 1 75  ? 5.975   2.344   10.572  1.00 81.46 75  A 1 
ATOM 600  C CD1 . LEU A 1 75  ? 7.134   3.263   10.972  1.00 77.30 75  A 1 
ATOM 601  C CD2 . LEU A 1 75  ? 5.605   2.672   9.122   1.00 77.10 75  A 1 
ATOM 602  N N   . PRO A 1 76  ? 6.321   -2.370  11.217  1.00 88.41 76  A 1 
ATOM 603  C CA  . PRO A 1 76  ? 6.891   -3.688  10.969  1.00 88.15 76  A 1 
ATOM 604  C C   . PRO A 1 76  ? 5.975   -4.597  10.152  1.00 87.19 76  A 1 
ATOM 605  O O   . PRO A 1 76  ? 6.439   -5.270  9.237   1.00 84.45 76  A 1 
ATOM 606  C CB  . PRO A 1 76  ? 7.153   -4.291  12.356  1.00 87.93 76  A 1 
ATOM 607  C CG  . PRO A 1 76  ? 7.307   -3.075  13.248  1.00 86.92 76  A 1 
ATOM 608  C CD  . PRO A 1 76  ? 6.337   -2.076  12.639  1.00 89.53 76  A 1 
ATOM 609  N N   . PHE A 1 77  ? 4.665   -4.555  10.410  1.00 86.38 77  A 1 
ATOM 610  C CA  . PHE A 1 77  ? 3.680   -5.348  9.689   1.00 84.90 77  A 1 
ATOM 611  C C   . PHE A 1 77  ? 3.513   -4.871  8.244   1.00 82.78 77  A 1 
ATOM 612  O O   . PHE A 1 77  ? 3.442   -5.677  7.325   1.00 79.70 77  A 1 
ATOM 613  C CB  . PHE A 1 77  ? 2.353   -5.302  10.444  1.00 85.86 77  A 1 
ATOM 614  C CG  . PHE A 1 77  ? 2.443   -5.791  11.871  1.00 86.61 77  A 1 
ATOM 615  C CD1 . PHE A 1 77  ? 2.528   -7.161  12.149  1.00 84.13 77  A 1 
ATOM 616  C CD2 . PHE A 1 77  ? 2.477   -4.866  12.935  1.00 84.79 77  A 1 
ATOM 617  C CE1 . PHE A 1 77  ? 2.632   -7.615  13.470  1.00 83.88 77  A 1 
ATOM 618  C CE2 . PHE A 1 77  ? 2.579   -5.310  14.261  1.00 84.00 77  A 1 
ATOM 619  C CZ  . PHE A 1 77  ? 2.654   -6.691  14.529  1.00 85.37 77  A 1 
ATOM 620  N N   . ARG A 1 78  ? 3.542   -3.557  8.021   1.00 82.60 78  A 1 
ATOM 621  C CA  . ARG A 1 78  ? 3.522   -2.983  6.667   1.00 79.93 78  A 1 
ATOM 622  C C   . ARG A 1 78  ? 4.781   -3.347  5.882   1.00 78.62 78  A 1 
ATOM 623  O O   . ARG A 1 78  ? 4.678   -3.710  4.714   1.00 77.03 78  A 1 
ATOM 624  C CB  . ARG A 1 78  ? 3.380   -1.462  6.718   1.00 78.24 78  A 1 
ATOM 625  C CG  . ARG A 1 78  ? 2.030   -1.027  7.279   1.00 71.55 78  A 1 
ATOM 626  C CD  . ARG A 1 78  ? 1.955   0.497   7.263   1.00 68.01 78  A 1 
ATOM 627  N NE  . ARG A 1 78  ? 0.791   0.967   7.991   1.00 63.22 78  A 1 
ATOM 628  C CZ  . ARG A 1 78  ? 0.309   2.185   7.952   1.00 58.51 78  A 1 
ATOM 629  N NH1 . ARG A 1 78  ? 0.801   3.119   7.176   1.00 55.39 78  A 1 
ATOM 630  N NH2 . ARG A 1 78  ? -0.686  2.500   8.722   1.00 53.01 78  A 1 
ATOM 631  N N   . MET A 1 79  ? 5.938   -3.278  6.519   1.00 80.38 79  A 1 
ATOM 632  C CA  . MET A 1 79  ? 7.199   -3.673  5.899   1.00 79.43 79  A 1 
ATOM 633  C C   . MET A 1 79  ? 7.219   -5.163  5.554   1.00 78.18 79  A 1 
ATOM 634  O O   . MET A 1 79  ? 7.686   -5.525  4.480   1.00 76.72 79  A 1 
ATOM 635  C CB  . MET A 1 79  ? 8.378   -3.348  6.824   1.00 80.53 79  A 1 
ATOM 636  C CG  . MET A 1 79  ? 8.639   -1.847  6.928   1.00 77.40 79  A 1 
ATOM 637  S SD  . MET A 1 79  ? 10.168  -1.425  7.815   1.00 75.01 79  A 1 
ATOM 638  C CE  . MET A 1 79  ? 9.781   -1.973  9.492   1.00 67.58 79  A 1 
ATOM 639  N N   . PHE A 1 80  ? 6.678   -6.020  6.431   1.00 79.84 80  A 1 
ATOM 640  C CA  . PHE A 1 80  ? 6.561   -7.449  6.158   1.00 78.75 80  A 1 
ATOM 641  C C   . PHE A 1 80  ? 5.675   -7.714  4.931   1.00 76.99 80  A 1 
ATOM 642  O O   . PHE A 1 80  ? 6.100   -8.415  4.014   1.00 73.63 80  A 1 
ATOM 643  C CB  . PHE A 1 80  ? 6.003   -8.167  7.391   1.00 79.31 80  A 1 
ATOM 644  C CG  . PHE A 1 80  ? 5.888   -9.661  7.198   1.00 79.91 80  A 1 
ATOM 645  C CD1 . PHE A 1 80  ? 4.741   -10.225 6.604   1.00 76.65 80  A 1 
ATOM 646  C CD2 . PHE A 1 80  ? 6.953   -10.507 7.571   1.00 77.19 80  A 1 
ATOM 647  C CE1 . PHE A 1 80  ? 4.663   -11.607 6.378   1.00 76.17 80  A 1 
ATOM 648  C CE2 . PHE A 1 80  ? 6.875   -11.882 7.347   1.00 75.58 80  A 1 
ATOM 649  C CZ  . PHE A 1 80  ? 5.732   -12.439 6.749   1.00 77.24 80  A 1 
ATOM 650  N N   . TYR A 1 81  ? 4.482   -7.112  4.889   1.00 74.07 81  A 1 
ATOM 651  C CA  . TYR A 1 81  ? 3.573   -7.252  3.750   1.00 72.01 81  A 1 
ATOM 652  C C   . TYR A 1 81  ? 4.191   -6.717  2.458   1.00 70.68 81  A 1 
ATOM 653  O O   . TYR A 1 81  ? 4.129   -7.363  1.423   1.00 68.21 81  A 1 
ATOM 654  C CB  . TYR A 1 81  ? 2.256   -6.542  4.069   1.00 70.60 81  A 1 
ATOM 655  C CG  . TYR A 1 81  ? 1.220   -6.741  2.987   1.00 68.81 81  A 1 
ATOM 656  C CD1 . TYR A 1 81  ? 0.712   -5.654  2.255   1.00 65.54 81  A 1 
ATOM 657  C CD2 . TYR A 1 81  ? 0.794   -8.046  2.666   1.00 63.70 81  A 1 
ATOM 658  C CE1 . TYR A 1 81  ? -0.209  -5.864  1.221   1.00 62.34 81  A 1 
ATOM 659  C CE2 . TYR A 1 81  ? -0.111  -8.266  1.630   1.00 62.38 81  A 1 
ATOM 660  C CZ  . TYR A 1 81  ? -0.614  -7.176  0.901   1.00 62.89 81  A 1 
ATOM 661  O OH  . TYR A 1 81  ? -1.486  -7.392  -0.127  1.00 59.90 81  A 1 
ATOM 662  N N   . TYR A 1 82  ? 4.888   -5.584  2.536   1.00 71.89 82  A 1 
ATOM 663  C CA  . TYR A 1 82  ? 5.605   -5.028  1.396   1.00 69.08 82  A 1 
ATOM 664  C C   . TYR A 1 82  ? 6.742   -5.924  0.883   1.00 68.75 82  A 1 
ATOM 665  O O   . TYR A 1 82  ? 6.999   -5.979  -0.320  1.00 65.96 82  A 1 
ATOM 666  C CB  . TYR A 1 82  ? 6.150   -3.658  1.802   1.00 66.02 82  A 1 
ATOM 667  C CG  . TYR A 1 82  ? 6.893   -2.986  0.689   1.00 61.08 82  A 1 
ATOM 668  C CD1 . TYR A 1 82  ? 8.276   -2.720  0.798   1.00 56.13 82  A 1 
ATOM 669  C CD2 . TYR A 1 82  ? 6.213   -2.671  -0.498  1.00 54.00 82  A 1 
ATOM 670  C CE1 . TYR A 1 82  ? 8.961   -2.132  -0.258  1.00 50.84 82  A 1 
ATOM 671  C CE2 . TYR A 1 82  ? 6.894   -2.092  -1.563  1.00 50.42 82  A 1 
ATOM 672  C CZ  . TYR A 1 82  ? 8.271   -1.816  -1.445  1.00 49.69 82  A 1 
ATOM 673  O OH  . TYR A 1 82  ? 8.920   -1.238  -2.483  1.00 45.56 82  A 1 
ATOM 674  N N   . ALA A 1 83  ? 7.427   -6.636  1.771   1.00 70.79 83  A 1 
ATOM 675  C CA  . ALA A 1 83  ? 8.525   -7.513  1.397   1.00 69.73 83  A 1 
ATOM 676  C C   . ALA A 1 83  ? 8.053   -8.838  0.783   1.00 68.80 83  A 1 
ATOM 677  O O   . ALA A 1 83  ? 8.657   -9.294  -0.188  1.00 66.36 83  A 1 
ATOM 678  C CB  . ALA A 1 83  ? 9.408   -7.748  2.625   1.00 69.91 83  A 1 
ATOM 679  N N   . LYS A 1 84  ? 6.988   -9.433  1.335   1.00 70.67 84  A 1 
ATOM 680  C CA  . LYS A 1 84  ? 6.534   -10.791 1.002   1.00 68.40 84  A 1 
ATOM 681  C C   . LYS A 1 84  ? 5.235   -10.861 0.194   1.00 66.67 84  A 1 
ATOM 682  O O   . LYS A 1 84  ? 4.934   -11.922 -0.321  1.00 61.77 84  A 1 
ATOM 683  C CB  . LYS A 1 84  ? 6.406   -11.622 2.274   1.00 67.83 84  A 1 
ATOM 684  C CG  . LYS A 1 84  ? 7.763   -11.925 2.926   1.00 63.83 84  A 1 
ATOM 685  C CD  . LYS A 1 84  ? 7.692   -13.225 3.713   1.00 61.69 84  A 1 
ATOM 686  C CE  . LYS A 1 84  ? 9.055   -13.650 4.237   1.00 55.55 84  A 1 
ATOM 687  N NZ  . LYS A 1 84  ? 9.007   -15.048 4.745   1.00 51.25 84  A 1 
ATOM 688  N N   . ASP A 1 85  ? 4.475   -9.789  0.123   1.00 64.44 85  A 1 
ATOM 689  C CA  . ASP A 1 85  ? 3.130   -9.740  -0.475  1.00 62.15 85  A 1 
ATOM 690  C C   . ASP A 1 85  ? 2.143   -10.766 0.120   1.00 62.94 85  A 1 
ATOM 691  O O   . ASP A 1 85  ? 1.117   -11.097 -0.466  1.00 60.49 85  A 1 
ATOM 692  C CB  . ASP A 1 85  ? 3.226   -9.725  -2.018  1.00 58.33 85  A 1 
ATOM 693  C CG  . ASP A 1 85  ? 3.952   -8.467  -2.546  1.00 55.23 85  A 1 
ATOM 694  O OD1 . ASP A 1 85  ? 3.567   -7.363  -2.116  1.00 50.96 85  A 1 
ATOM 695  O OD2 . ASP A 1 85  ? 4.895   -8.600  -3.350  1.00 49.71 85  A 1 
ATOM 696  N N   . GLU A 1 86  ? 2.414   -11.251 1.332   1.00 67.42 86  A 1 
ATOM 697  C CA  . GLU A 1 86  ? 1.608   -12.217 2.072   1.00 67.30 86  A 1 
ATOM 698  C C   . GLU A 1 86  ? 1.200   -11.643 3.430   1.00 68.00 86  A 1 
ATOM 699  O O   . GLU A 1 86  ? 1.988   -10.969 4.103   1.00 65.03 86  A 1 
ATOM 700  C CB  . GLU A 1 86  ? 2.396   -13.520 2.296   1.00 64.13 86  A 1 
ATOM 701  C CG  . GLU A 1 86  ? 2.626   -14.341 1.023   1.00 58.09 86  A 1 
ATOM 702  C CD  . GLU A 1 86  ? 3.419   -15.642 1.269   1.00 54.71 86  A 1 
ATOM 703  O OE1 . GLU A 1 86  ? 3.716   -16.334 0.280   1.00 49.77 86  A 1 
ATOM 704  O OE2 . GLU A 1 86  ? 3.743   -15.933 2.438   1.00 50.53 86  A 1 
ATOM 705  N N   . TRP A 1 87  ? -0.025  -11.971 3.875   1.00 71.65 87  A 1 
ATOM 706  C CA  . TRP A 1 87  ? -0.564  -11.510 5.152   1.00 73.53 87  A 1 
ATOM 707  C C   . TRP A 1 87  ? -0.906  -12.668 6.096   1.00 73.68 87  A 1 
ATOM 708  O O   . TRP A 1 87  ? -2.053  -13.115 6.138   1.00 71.59 87  A 1 
ATOM 709  C CB  . TRP A 1 87  ? -1.757  -10.604 4.895   1.00 73.82 87  A 1 
ATOM 710  C CG  . TRP A 1 87  ? -2.198  -9.907  6.137   1.00 75.83 87  A 1 
ATOM 711  C CD1 . TRP A 1 87  ? -3.249  -10.256 6.914   1.00 73.45 87  A 1 
ATOM 712  C CD2 . TRP A 1 87  ? -1.543  -8.803  6.800   1.00 76.04 87  A 1 
ATOM 713  N NE1 . TRP A 1 87  ? -3.295  -9.424  8.021   1.00 74.25 87  A 1 
ATOM 714  C CE2 . TRP A 1 87  ? -2.249  -8.520  7.992   1.00 75.56 87  A 1 
ATOM 715  C CE3 . TRP A 1 87  ? -0.403  -8.026  6.512   1.00 74.60 87  A 1 
ATOM 716  C CZ2 . TRP A 1 87  ? -1.832  -7.523  8.885   1.00 72.94 87  A 1 
ATOM 717  C CZ3 . TRP A 1 87  ? 0.007   -7.021  7.391   1.00 71.40 87  A 1 
ATOM 718  C CH2 . TRP A 1 87  ? -0.686  -6.779  8.572   1.00 71.28 87  A 1 
ATOM 719  N N   . PRO A 1 88  ? 0.042   -13.153 6.910   1.00 76.15 88  A 1 
ATOM 720  C CA  . PRO A 1 88  ? -0.201  -14.258 7.828   1.00 76.16 88  A 1 
ATOM 721  C C   . PRO A 1 88  ? -0.902  -13.859 9.141   1.00 76.98 88  A 1 
ATOM 722  O O   . PRO A 1 88  ? -1.168  -14.715 9.974   1.00 73.13 88  A 1 
ATOM 723  C CB  . PRO A 1 88  ? 1.192   -14.841 8.080   1.00 74.52 88  A 1 
ATOM 724  C CG  . PRO A 1 88  ? 2.093   -13.617 8.029   1.00 73.68 88  A 1 
ATOM 725  C CD  . PRO A 1 88  ? 1.445   -12.756 6.941   1.00 76.35 88  A 1 
ATOM 726  N N   . PHE A 1 89  ? -1.188  -12.563 9.354   1.00 80.18 89  A 1 
ATOM 727  C CA  . PHE A 1 89  ? -1.651  -12.032 10.640  1.00 80.56 89  A 1 
ATOM 728  C C   . PHE A 1 89  ? -3.180  -12.021 10.808  1.00 79.86 89  A 1 
ATOM 729  O O   . PHE A 1 89  ? -3.682  -11.517 11.824  1.00 74.84 89  A 1 
ATOM 730  C CB  . PHE A 1 89  ? -1.044  -10.657 10.874  1.00 80.56 89  A 1 
ATOM 731  C CG  . PHE A 1 89  ? 0.461   -10.599 10.750  1.00 82.27 89  A 1 
ATOM 732  C CD1 . PHE A 1 89  ? 1.281   -11.192 11.724  1.00 78.83 89  A 1 
ATOM 733  C CD2 . PHE A 1 89  ? 1.060   -9.968  9.649   1.00 79.10 89  A 1 
ATOM 734  C CE1 . PHE A 1 89  ? 2.674   -11.155 11.606  1.00 78.04 89  A 1 
ATOM 735  C CE2 . PHE A 1 89  ? 2.454   -9.927  9.521   1.00 78.26 89  A 1 
ATOM 736  C CZ  . PHE A 1 89  ? 3.265   -10.527 10.500  1.00 79.53 89  A 1 
ATOM 737  N N   . GLY A 1 90  ? -3.927  -12.565 9.856   1.00 76.72 90  A 1 
ATOM 738  C CA  . GLY A 1 90  ? -5.385  -12.656 9.889   1.00 76.48 90  A 1 
ATOM 739  C C   . GLY A 1 90  ? -6.128  -11.395 9.439   1.00 76.67 90  A 1 
ATOM 740  O O   . GLY A 1 90  ? -5.604  -10.279 9.457   1.00 73.69 90  A 1 
ATOM 741  N N   . GLU A 1 91  ? -7.401  -11.582 9.062   1.00 75.30 91  A 1 
ATOM 742  C CA  . GLU A 1 91  ? -8.240  -10.532 8.480   1.00 74.32 91  A 1 
ATOM 743  C C   . GLU A 1 91  ? -8.546  -9.385  9.456   1.00 75.36 91  A 1 
ATOM 744  O O   . GLU A 1 91  ? -8.475  -8.218  9.083   1.00 73.93 91  A 1 
ATOM 745  C CB  . GLU A 1 91  ? -9.570  -11.136 8.009   1.00 71.07 91  A 1 
ATOM 746  C CG  . GLU A 1 91  ? -9.404  -12.141 6.860   1.00 62.78 91  A 1 
ATOM 747  C CD  . GLU A 1 91  ? -10.747 -12.678 6.350   1.00 59.13 91  A 1 
ATOM 748  O OE1 . GLU A 1 91  ? -10.708 -13.441 5.360   1.00 52.88 91  A 1 
ATOM 749  O OE2 . GLU A 1 91  ? -11.795 -12.330 6.938   1.00 53.05 91  A 1 
ATOM 750  N N   . TYR A 1 92  ? -8.844  -9.703  10.718  1.00 78.21 92  A 1 
ATOM 751  C CA  . TYR A 1 92  ? -9.176  -8.682  11.721  1.00 78.67 92  A 1 
ATOM 752  C C   . TYR A 1 92  ? -8.025  -7.714  11.954  1.00 79.06 92  A 1 
ATOM 753  O O   . TYR A 1 92  ? -8.228  -6.497  12.056  1.00 77.48 92  A 1 
ATOM 754  C CB  . TYR A 1 92  ? -9.549  -9.357  13.044  1.00 77.77 92  A 1 
ATOM 755  C CG  . TYR A 1 92  ? -10.841 -10.130 12.991  1.00 72.88 92  A 1 
ATOM 756  C CD1 . TYR A 1 92  ? -12.067 -9.435  12.907  1.00 67.44 92  A 1 
ATOM 757  C CD2 . TYR A 1 92  ? -10.841 -11.540 13.014  1.00 65.80 92  A 1 
ATOM 758  C CE1 . TYR A 1 92  ? -13.283 -10.138 12.855  1.00 60.61 92  A 1 
ATOM 759  C CE2 . TYR A 1 92  ? -12.048 -12.243 12.957  1.00 59.90 92  A 1 
ATOM 760  C CZ  . TYR A 1 92  ? -13.273 -11.542 12.878  1.00 59.43 92  A 1 
ATOM 761  O OH  . TYR A 1 92  ? -14.460 -12.231 12.823  1.00 52.64 92  A 1 
ATOM 762  N N   . PHE A 1 93  ? -6.801  -8.228  12.007  1.00 80.64 93  A 1 
ATOM 763  C CA  . PHE A 1 93  ? -5.630  -7.379  12.191  1.00 81.75 93  A 1 
ATOM 764  C C   . PHE A 1 93  ? -5.373  -6.509  10.958  1.00 80.96 93  A 1 
ATOM 765  O O   . PHE A 1 93  ? -5.054  -5.329  11.111  1.00 79.37 93  A 1 
ATOM 766  C CB  . PHE A 1 93  ? -4.428  -8.257  12.547  1.00 82.67 93  A 1 
ATOM 767  C CG  . PHE A 1 93  ? -3.252  -7.447  13.052  1.00 83.82 93  A 1 
ATOM 768  C CD1 . PHE A 1 93  ? -2.051  -7.424  12.334  1.00 81.24 93  A 1 
ATOM 769  C CD2 . PHE A 1 93  ? -3.364  -6.716  14.247  1.00 81.31 93  A 1 
ATOM 770  C CE1 . PHE A 1 93  ? -0.966  -6.674  12.814  1.00 81.24 93  A 1 
ATOM 771  C CE2 . PHE A 1 93  ? -2.286  -5.955  14.725  1.00 80.88 93  A 1 
ATOM 772  C CZ  . PHE A 1 93  ? -1.089  -5.939  14.001  1.00 82.31 93  A 1 
ATOM 773  N N   . CYS A 1 94  ? -5.613  -7.025  9.759   1.00 79.47 94  A 1 
ATOM 774  C CA  . CYS A 1 94  ? -5.581  -6.251  8.527   1.00 78.31 94  A 1 
ATOM 775  C C   . CYS A 1 94  ? -6.583  -5.091  8.552   1.00 78.04 94  A 1 
ATOM 776  O O   . CYS A 1 94  ? -6.227  -3.960  8.222   1.00 76.47 94  A 1 
ATOM 777  C CB  . CYS A 1 94  ? -5.843  -7.193  7.343   1.00 76.86 94  A 1 
ATOM 778  S SG  . CYS A 1 94  ? -5.952  -6.311  5.762   1.00 70.75 94  A 1 
ATOM 779  N N   . GLN A 1 95  ? -7.812  -5.324  9.021   1.00 78.01 95  A 1 
ATOM 780  C CA  . GLN A 1 95  ? -8.825  -4.282  9.162   1.00 77.18 95  A 1 
ATOM 781  C C   . GLN A 1 95  ? -8.379  -3.185  10.146  1.00 77.32 95  A 1 
ATOM 782  O O   . GLN A 1 95  ? -8.470  -1.997  9.828   1.00 76.39 95  A 1 
ATOM 783  C CB  . GLN A 1 95  ? -10.160 -4.884  9.601   1.00 75.45 95  A 1 
ATOM 784  C CG  . GLN A 1 95  ? -10.823 -5.692  8.477   1.00 69.23 95  A 1 
ATOM 785  C CD  . GLN A 1 95  ? -12.158 -6.300  8.889   1.00 65.99 95  A 1 
ATOM 786  O OE1 . GLN A 1 95  ? -12.615 -6.168  10.003  1.00 59.10 95  A 1 
ATOM 787  N NE2 . GLN A 1 95  ? -12.835 -6.981  7.982   1.00 57.01 95  A 1 
ATOM 788  N N   . ILE A 1 96  ? -7.834  -3.565  11.293  1.00 80.68 96  A 1 
ATOM 789  C CA  . ILE A 1 96  ? -7.328  -2.605  12.287  1.00 81.05 96  A 1 
ATOM 790  C C   . ILE A 1 96  ? -6.200  -1.756  11.698  1.00 80.60 96  A 1 
ATOM 791  O O   . ILE A 1 96  ? -6.210  -0.531  11.837  1.00 80.10 96  A 1 
ATOM 792  C CB  . ILE A 1 96  ? -6.887  -3.349  13.570  1.00 81.82 96  A 1 
ATOM 793  C CG1 . ILE A 1 96  ? -8.109  -3.973  14.282  1.00 78.48 96  A 1 
ATOM 794  C CG2 . ILE A 1 96  ? -6.153  -2.391  14.535  1.00 76.57 96  A 1 
ATOM 795  C CD1 . ILE A 1 96  ? -7.739  -5.009  15.360  1.00 71.11 96  A 1 
ATOM 796  N N   . LEU A 1 97  ? -5.240  -2.366  11.002  1.00 80.75 97  A 1 
ATOM 797  C CA  . LEU A 1 97  ? -4.141  -1.624  10.389  1.00 80.16 97  A 1 
ATOM 798  C C   . LEU A 1 97  ? -4.607  -0.710  9.244   1.00 78.74 97  A 1 
ATOM 799  O O   . LEU A 1 97  ? -4.088  0.393   9.102   1.00 76.66 97  A 1 
ATOM 800  C CB  . LEU A 1 97  ? -3.079  -2.602  9.884   1.00 80.53 97  A 1 
ATOM 801  C CG  . LEU A 1 97  ? -2.288  -3.344  10.972  1.00 78.57 97  A 1 
ATOM 802  C CD1 . LEU A 1 97  ? -1.155  -4.114  10.289  1.00 73.35 97  A 1 
ATOM 803  C CD2 . LEU A 1 97  ? -1.649  -2.412  11.987  1.00 72.95 97  A 1 
ATOM 804  N N   . GLY A 1 98  ? -5.597  -1.138  8.468   1.00 77.08 98  A 1 
ATOM 805  C CA  . GLY A 1 98  ? -6.254  -0.306  7.465   1.00 75.31 98  A 1 
ATOM 806  C C   . GLY A 1 98  ? -6.888  0.943   8.076   1.00 75.37 98  A 1 
ATOM 807  O O   . GLY A 1 98  ? -6.653  2.057   7.611   1.00 73.96 98  A 1 
ATOM 808  N N   . ALA A 1 99  ? -7.589  0.784   9.203   1.00 78.25 99  A 1 
ATOM 809  C CA  . ALA A 1 99  ? -8.134  1.916   9.951   1.00 78.33 99  A 1 
ATOM 810  C C   . ALA A 1 99  ? -7.048  2.856   10.448  1.00 79.13 99  A 1 
ATOM 811  O O   . ALA A 1 99  ? -7.148  4.072   10.250  1.00 78.52 99  A 1 
ATOM 812  C CB  . ALA A 1 99  ? -8.944  1.419   11.152  1.00 77.37 99  A 1 
ATOM 813  N N   . LEU A 1 100 ? -5.983  2.323   11.046  1.00 80.40 100 A 1 
ATOM 814  C CA  . LEU A 1 100 ? -4.884  3.118   11.581  1.00 81.15 100 A 1 
ATOM 815  C C   . LEU A 1 100 ? -4.159  3.930   10.506  1.00 80.51 100 A 1 
ATOM 816  O O   . LEU A 1 100 ? -3.702  5.035   10.780  1.00 79.61 100 A 1 
ATOM 817  C CB  . LEU A 1 100 ? -3.899  2.191   12.319  1.00 82.48 100 A 1 
ATOM 818  C CG  . LEU A 1 100 ? -4.406  1.694   13.680  1.00 79.79 100 A 1 
ATOM 819  C CD1 . LEU A 1 100 ? -3.438  0.655   14.237  1.00 75.81 100 A 1 
ATOM 820  C CD2 . LEU A 1 100 ? -4.507  2.832   14.705  1.00 76.13 100 A 1 
ATOM 821  N N   . THR A 1 101 ? -4.118  3.425   9.268   1.00 78.96 101 A 1 
ATOM 822  C CA  . THR A 1 101 ? -3.533  4.149   8.128   1.00 76.85 101 A 1 
ATOM 823  C C   . THR A 1 101 ? -4.274  5.455   7.822   1.00 77.03 101 A 1 
ATOM 824  O O   . THR A 1 101 ? -3.663  6.435   7.422   1.00 75.67 101 A 1 
ATOM 825  C CB  . THR A 1 101 ? -3.537  3.268   6.863   1.00 74.35 101 A 1 
ATOM 826  O OG1 . THR A 1 101 ? -2.938  2.024   7.149   1.00 67.52 101 A 1 
ATOM 827  C CG2 . THR A 1 101 ? -2.741  3.877   5.714   1.00 64.42 101 A 1 
ATOM 828  N N   . VAL A 1 102 ? -5.584  5.466   8.025   1.00 77.66 102 A 1 
ATOM 829  C CA  . VAL A 1 102 ? -6.445  6.635   7.816   1.00 77.71 102 A 1 
ATOM 830  C C   . VAL A 1 102 ? -6.568  7.481   9.090   1.00 79.94 102 A 1 
ATOM 831  O O   . VAL A 1 102 ? -6.649  8.703   9.029   1.00 79.33 102 A 1 
ATOM 832  C CB  . VAL A 1 102 ? -7.826  6.145   7.345   1.00 74.45 102 A 1 
ATOM 833  C CG1 . VAL A 1 102 ? -8.841  7.258   7.202   1.00 68.64 102 A 1 
ATOM 834  C CG2 . VAL A 1 102 ? -7.702  5.446   5.985   1.00 67.47 102 A 1 
ATOM 835  N N   . PHE A 1 103 ? -6.571  6.818   10.251  1.00 81.15 103 A 1 
ATOM 836  C CA  . PHE A 1 103 ? -6.714  7.426   11.568  1.00 83.72 103 A 1 
ATOM 837  C C   . PHE A 1 103 ? -5.551  8.360   11.894  1.00 85.09 103 A 1 
ATOM 838  O O   . PHE A 1 103 ? -5.778  9.518   12.250  1.00 84.94 103 A 1 
ATOM 839  C CB  . PHE A 1 103 ? -6.823  6.294   12.596  1.00 83.86 103 A 1 
ATOM 840  C CG  . PHE A 1 103 ? -6.949  6.766   14.027  1.00 84.59 103 A 1 
ATOM 841  C CD1 . PHE A 1 103 ? -5.807  6.979   14.813  1.00 81.95 103 A 1 
ATOM 842  C CD2 . PHE A 1 103 ? -8.224  7.007   14.572  1.00 81.48 103 A 1 
ATOM 843  C CE1 . PHE A 1 103 ? -5.936  7.439   16.127  1.00 78.60 103 A 1 
ATOM 844  C CE2 . PHE A 1 103 ? -8.358  7.458   15.886  1.00 78.67 103 A 1 
ATOM 845  C CZ  . PHE A 1 103 ? -7.210  7.676   16.665  1.00 79.77 103 A 1 
ATOM 846  N N   . TYR A 1 104 ? -4.312  7.898   11.715  1.00 84.95 104 A 1 
ATOM 847  C CA  . TYR A 1 104 ? -3.112  8.646   12.081  1.00 86.91 104 A 1 
ATOM 848  C C   . TYR A 1 104 ? -3.027  10.048  11.442  1.00 87.49 104 A 1 
ATOM 849  O O   . TYR A 1 104 ? -2.992  11.021  12.201  1.00 87.40 104 A 1 
ATOM 850  C CB  . TYR A 1 104 ? -1.854  7.816   11.792  1.00 87.59 104 A 1 
ATOM 851  C CG  . TYR A 1 104 ? -0.581  8.611   12.006  1.00 89.01 104 A 1 
ATOM 852  C CD1 . TYR A 1 104 ? 0.131   9.145   10.910  1.00 86.59 104 A 1 
ATOM 853  C CD2 . TYR A 1 104 ? -0.147  8.888   13.314  1.00 86.84 104 A 1 
ATOM 854  C CE1 . TYR A 1 104 ? 1.266   9.943   11.122  1.00 86.06 104 A 1 
ATOM 855  C CE2 . TYR A 1 104 ? 0.981   9.686   13.537  1.00 85.40 104 A 1 
ATOM 856  C CZ  . TYR A 1 104 ? 1.688   10.210  12.435  1.00 86.73 104 A 1 
ATOM 857  O OH  . TYR A 1 104 ? 2.789   10.994  12.660  1.00 85.36 104 A 1 
ATOM 858  N N   . PRO A 1 105 ? -3.063  10.223  10.100  1.00 86.06 105 A 1 
ATOM 859  C CA  . PRO A 1 105 ? -2.956  11.557  9.504   1.00 84.86 105 A 1 
ATOM 860  C C   . PRO A 1 105 ? -4.126  12.462  9.880   1.00 85.85 105 A 1 
ATOM 861  O O   . PRO A 1 105 ? -3.965  13.684  9.912   1.00 84.34 105 A 1 
ATOM 862  C CB  . PRO A 1 105 ? -2.896  11.313  7.994   1.00 81.97 105 A 1 
ATOM 863  C CG  . PRO A 1 105 ? -3.582  9.968   7.805   1.00 78.97 105 A 1 
ATOM 864  C CD  . PRO A 1 105 ? -3.180  9.215   9.065   1.00 80.91 105 A 1 
ATOM 865  N N   . SER A 1 106 ? -5.288  11.905  10.192  1.00 86.72 106 A 1 
ATOM 866  C CA  . SER A 1 106 ? -6.468  12.669  10.573  1.00 86.44 106 A 1 
ATOM 867  C C   . SER A 1 106 ? -6.324  13.260  11.980  1.00 88.00 106 A 1 
ATOM 868  O O   . SER A 1 106 ? -6.494  14.462  12.171  1.00 87.04 106 A 1 
ATOM 869  C CB  . SER A 1 106 ? -7.718  11.786  10.494  1.00 83.60 106 A 1 
ATOM 870  O OG  . SER A 1 106 ? -7.879  11.272  9.179   1.00 74.81 106 A 1 
ATOM 871  N N   . ILE A 1 107 ? -5.970  12.432  12.964  1.00 90.60 107 A 1 
ATOM 872  C CA  . ILE A 1 107 ? -5.846  12.892  14.350  1.00 92.23 107 A 1 
ATOM 873  C C   . ILE A 1 107 ? -4.587  13.729  14.568  1.00 92.69 107 A 1 
ATOM 874  O O   . ILE A 1 107 ? -4.637  14.715  15.297  1.00 91.53 107 A 1 
ATOM 875  C CB  . ILE A 1 107 ? -5.953  11.704  15.326  1.00 91.64 107 A 1 
ATOM 876  C CG1 . ILE A 1 107 ? -6.180  12.233  16.750  1.00 86.93 107 A 1 
ATOM 877  C CG2 . ILE A 1 107 ? -4.735  10.780  15.244  1.00 85.82 107 A 1 
ATOM 878  C CD1 . ILE A 1 107 ? -6.571  11.146  17.755  1.00 82.25 107 A 1 
ATOM 879  N N   . ALA A 1 108 ? -3.474  13.393  13.900  1.00 92.39 108 A 1 
ATOM 880  C CA  . ALA A 1 108 ? -2.227  14.131  14.014  1.00 92.49 108 A 1 
ATOM 881  C C   . ALA A 1 108 ? -2.419  15.596  13.605  1.00 92.85 108 A 1 
ATOM 882  O O   . ALA A 1 108 ? -2.031  16.497  14.346  1.00 91.82 108 A 1 
ATOM 883  C CB  . ALA A 1 108 ? -1.155  13.437  13.171  1.00 91.71 108 A 1 
ATOM 884  N N   . LEU A 1 109 ? -3.104  15.852  12.489  1.00 92.05 109 A 1 
ATOM 885  C CA  . LEU A 1 109 ? -3.351  17.214  12.018  1.00 91.89 109 A 1 
ATOM 886  C C   . LEU A 1 109 ? -4.208  18.029  13.002  1.00 92.33 109 A 1 
ATOM 887  O O   . LEU A 1 109 ? -3.918  19.202  13.248  1.00 91.07 109 A 1 
ATOM 888  C CB  . LEU A 1 109 ? -3.989  17.144  10.619  1.00 90.00 109 A 1 
ATOM 889  C CG  . LEU A 1 109 ? -3.807  18.462  9.834   1.00 84.56 109 A 1 
ATOM 890  C CD1 . LEU A 1 109 ? -2.376  18.632  9.340   1.00 79.71 109 A 1 
ATOM 891  C CD2 . LEU A 1 109 ? -4.716  18.467  8.613   1.00 78.94 109 A 1 
ATOM 892  N N   . TRP A 1 110 ? -5.219  17.412  13.635  1.00 93.82 110 A 1 
ATOM 893  C CA  . TRP A 1 110 ? -6.020  18.060  14.675  1.00 94.14 110 A 1 
ATOM 894  C C   . TRP A 1 110 ? -5.210  18.404  15.925  1.00 94.31 110 A 1 
ATOM 895  O O   . TRP A 1 110 ? -5.349  19.499  16.469  1.00 92.91 110 A 1 
ATOM 896  C CB  . TRP A 1 110 ? -7.203  17.164  15.046  1.00 93.66 110 A 1 
ATOM 897  C CG  . TRP A 1 110 ? -8.441  17.447  14.260  1.00 92.57 110 A 1 
ATOM 898  C CD1 . TRP A 1 110 ? -8.953  16.675  13.286  1.00 89.03 110 A 1 
ATOM 899  C CD2 . TRP A 1 110 ? -9.330  18.589  14.399  1.00 91.11 110 A 1 
ATOM 900  N NE1 . TRP A 1 110 ? -10.128 17.252  12.806  1.00 88.31 110 A 1 
ATOM 901  C CE2 . TRP A 1 110 ? -10.390 18.428  13.469  1.00 90.03 110 A 1 
ATOM 902  C CE3 . TRP A 1 110 ? -9.349  19.739  15.231  1.00 87.96 110 A 1 
ATOM 903  C CZ2 . TRP A 1 110 ? -11.438 19.377  13.365  1.00 88.43 110 A 1 
ATOM 904  C CZ3 . TRP A 1 110 ? -10.390 20.671  15.121  1.00 87.14 110 A 1 
ATOM 905  C CH2 . TRP A 1 110 ? -11.415 20.495  14.199  1.00 87.49 110 A 1 
ATOM 906  N N   . LEU A 1 111 ? -4.316  17.519  16.363  1.00 93.70 111 A 1 
ATOM 907  C CA  . LEU A 1 111 ? -3.429  17.781  17.502  1.00 93.72 111 A 1 
ATOM 908  C C   . LEU A 1 111 ? -2.463  18.939  17.197  1.00 93.67 111 A 1 
ATOM 909  O O   . LEU A 1 111 ? -2.286  19.826  18.042  1.00 92.56 111 A 1 
ATOM 910  C CB  . LEU A 1 111 ? -2.671  16.501  17.872  1.00 93.46 111 A 1 
ATOM 911  C CG  . LEU A 1 111 ? -3.550  15.375  18.458  1.00 91.97 111 A 1 
ATOM 912  C CD1 . LEU A 1 111 ? -2.717  14.107  18.642  1.00 88.80 111 A 1 
ATOM 913  C CD2 . LEU A 1 111 ? -4.131  15.759  19.819  1.00 88.72 111 A 1 
ATOM 914  N N   . LEU A 1 112 ? -1.920  19.016  15.975  1.00 93.86 112 A 1 
ATOM 915  C CA  . LEU A 1 112 ? -1.097  20.147  15.537  1.00 93.33 112 A 1 
ATOM 916  C C   . LEU A 1 112 ? -1.902  21.457  15.478  1.00 93.04 112 A 1 
ATOM 917  O O   . LEU A 1 112 ? -1.387  22.512  15.863  1.00 91.33 112 A 1 
ATOM 918  C CB  . LEU A 1 112 ? -0.454  19.839  14.172  1.00 92.51 112 A 1 
ATOM 919  C CG  . LEU A 1 112 ? 0.520   18.646  14.134  1.00 90.64 112 A 1 
ATOM 920  C CD1 . LEU A 1 112 ? 1.154   18.562  12.749  1.00 84.43 112 A 1 
ATOM 921  C CD2 . LEU A 1 112 ? 1.638   18.731  15.167  1.00 84.96 112 A 1 
ATOM 922  N N   . ALA A 1 113 ? -3.172  21.412  15.075  1.00 93.90 113 A 1 
ATOM 923  C CA  . ALA A 1 113 ? -4.073  22.561  15.107  1.00 93.75 113 A 1 
ATOM 924  C C   . ALA A 1 113 ? -4.331  23.047  16.541  1.00 93.39 113 A 1 
ATOM 925  O O   . ALA A 1 113 ? -4.283  24.248  16.801  1.00 91.96 113 A 1 
ATOM 926  C CB  . ALA A 1 113 ? -5.370  22.218  14.374  1.00 93.45 113 A 1 
ATOM 927  N N   . PHE A 1 114 ? -4.512  22.125  17.503  1.00 93.45 114 A 1 
ATOM 928  C CA  . PHE A 1 114 ? -4.661  22.486  18.913  1.00 93.19 114 A 1 
ATOM 929  C C   . PHE A 1 114 ? -3.397  23.128  19.496  1.00 92.30 114 A 1 
ATOM 930  O O   . PHE A 1 114 ? -3.500  24.127  20.209  1.00 90.66 114 A 1 
ATOM 931  C CB  . PHE A 1 114 ? -5.046  21.255  19.739  1.00 92.83 114 A 1 
ATOM 932  C CG  . PHE A 1 114 ? -6.423  20.680  19.496  1.00 93.16 114 A 1 
ATOM 933  C CD1 . PHE A 1 114 ? -7.454  21.440  18.908  1.00 89.16 114 A 1 
ATOM 934  C CD2 . PHE A 1 114 ? -6.692  19.371  19.932  1.00 88.92 114 A 1 
ATOM 935  C CE1 . PHE A 1 114 ? -8.744  20.900  18.759  1.00 88.33 114 A 1 
ATOM 936  C CE2 . PHE A 1 114 ? -7.974  18.827  19.791  1.00 88.21 114 A 1 
ATOM 937  C CZ  . PHE A 1 114 ? -8.994  19.595  19.212  1.00 90.65 114 A 1 
ATOM 938  N N   . ILE A 1 115 ? -2.216  22.639  19.150  1.00 92.44 115 A 1 
ATOM 939  C CA  . ILE A 1 115 ? -0.954  23.271  19.557  1.00 91.50 115 A 1 
ATOM 940  C C   . ILE A 1 115 ? -0.841  24.668  18.944  1.00 90.92 115 A 1 
ATOM 941  O O   . ILE A 1 115 ? -0.427  25.609  19.630  1.00 89.68 115 A 1 
ATOM 942  C CB  . ILE A 1 115 ? 0.253   22.376  19.189  1.00 91.27 115 A 1 
ATOM 943  C CG1 . ILE A 1 115 ? 0.200   21.024  19.931  1.00 89.16 115 A 1 
ATOM 944  C CG2 . ILE A 1 115 ? 1.574   23.088  19.543  1.00 88.87 115 A 1 
ATOM 945  C CD1 . ILE A 1 115 ? 1.089   19.944  19.302  1.00 85.30 115 A 1 
ATOM 946  N N   . SER A 1 116 ? -1.247  24.837  17.689  1.00 92.09 116 A 1 
ATOM 947  C CA  . SER A 1 116 ? -1.257  26.133  17.005  1.00 91.24 116 A 1 
ATOM 948  C C   . SER A 1 116 ? -2.215  27.129  17.674  1.00 90.55 116 A 1 
ATOM 949  O O   . SER A 1 116 ? -1.813  28.261  17.948  1.00 88.79 116 A 1 
ATOM 950  C CB  . SER A 1 116 ? -1.626  25.961  15.532  1.00 90.97 116 A 1 
ATOM 951  O OG  . SER A 1 116 ? -0.706  25.078  14.920  1.00 80.32 116 A 1 
ATOM 952  N N   . ALA A 1 117 ? -3.424  26.707  18.019  1.00 91.57 117 A 1 
ATOM 953  C CA  . ALA A 1 117 ? -4.393  27.517  18.748  1.00 90.46 117 A 1 
ATOM 954  C C   . ALA A 1 117 ? -3.902  27.892  20.156  1.00 89.46 117 A 1 
ATOM 955  O O   . ALA A 1 117 ? -4.057  29.029  20.599  1.00 86.98 117 A 1 
ATOM 956  C CB  . ALA A 1 117 ? -5.720  26.746  18.792  1.00 89.92 117 A 1 
ATOM 957  N N   . ASP A 1 118 ? -3.227  26.967  20.838  1.00 89.65 118 A 1 
ATOM 958  C CA  . ASP A 1 118 ? -2.619  27.240  22.141  1.00 88.12 118 A 1 
ATOM 959  C C   . ASP A 1 118 ? -1.485  28.279  22.042  1.00 87.61 118 A 1 
ATOM 960  O O   . ASP A 1 118 ? -1.367  29.179  22.890  1.00 85.77 118 A 1 
ATOM 961  C CB  . ASP A 1 118 ? -2.133  25.903  22.716  1.00 86.89 118 A 1 
ATOM 962  C CG  . ASP A 1 118 ? -1.498  26.093  24.084  1.00 84.33 118 A 1 
ATOM 963  O OD1 . ASP A 1 118 ? -2.202  26.038  25.110  1.00 77.73 118 A 1 
ATOM 964  O OD2 . ASP A 1 118 ? -0.268  26.277  24.134  1.00 76.81 118 A 1 
ATOM 965  N N   . ARG A 1 119 ? -0.670  28.239  20.989  1.00 88.18 119 A 1 
ATOM 966  C CA  . ARG A 1 119 ? 0.355   29.262  20.725  1.00 87.36 119 A 1 
ATOM 967  C C   . ARG A 1 119 ? -0.251  30.601  20.318  1.00 87.33 119 A 1 
ATOM 968  O O   . ARG A 1 119 ? 0.273   31.634  20.747  1.00 84.88 119 A 1 
ATOM 969  C CB  . ARG A 1 119 ? 1.346   28.775  19.665  1.00 85.72 119 A 1 
ATOM 970  C CG  . ARG A 1 119 ? 2.225   27.590  20.078  1.00 81.37 119 A 1 
ATOM 971  C CD  . ARG A 1 119 ? 3.049   27.817  21.346  1.00 78.74 119 A 1 
ATOM 972  N NE  . ARG A 1 119 ? 2.305   27.504  22.564  1.00 75.77 119 A 1 
ATOM 973  C CZ  . ARG A 1 119 ? 2.703   27.711  23.811  1.00 74.48 119 A 1 
ATOM 974  N NH1 . ARG A 1 119 ? 3.848   28.257  24.082  1.00 64.75 119 A 1 
ATOM 975  N NH2 . ARG A 1 119 ? 1.959   27.370  24.820  1.00 68.05 119 A 1 
ATOM 976  N N   . TYR A 1 120 ? -1.345  30.607  19.558  1.00 87.17 120 A 1 
ATOM 977  C CA  . TYR A 1 120 ? -2.115  31.809  19.262  1.00 86.96 120 A 1 
ATOM 978  C C   . TYR A 1 120 ? -2.568  32.498  20.555  1.00 86.06 120 A 1 
ATOM 979  O O   . TYR A 1 120 ? -2.240  33.663  20.766  1.00 84.82 120 A 1 
ATOM 980  C CB  . TYR A 1 120 ? -3.299  31.461  18.350  1.00 87.27 120 A 1 
ATOM 981  C CG  . TYR A 1 120 ? -4.330  32.559  18.248  1.00 87.07 120 A 1 
ATOM 982  C CD1 . TYR A 1 120 ? -5.447  32.573  19.105  1.00 83.59 120 A 1 
ATOM 983  C CD2 . TYR A 1 120 ? -4.150  33.602  17.326  1.00 84.39 120 A 1 
ATOM 984  C CE1 . TYR A 1 120 ? -6.376  33.624  19.047  1.00 83.16 120 A 1 
ATOM 985  C CE2 . TYR A 1 120 ? -5.073  34.654  17.259  1.00 83.00 120 A 1 
ATOM 986  C CZ  . TYR A 1 120 ? -6.185  34.668  18.120  1.00 84.01 120 A 1 
ATOM 987  O OH  . TYR A 1 120 ? -7.075  35.701  18.063  1.00 82.40 120 A 1 
ATOM 988  N N   . MET A 1 121 ? -3.195  31.780  21.485  1.00 86.44 121 A 1 
ATOM 989  C CA  . MET A 1 121 ? -3.601  32.345  22.775  1.00 85.30 121 A 1 
ATOM 990  C C   . MET A 1 121 ? -2.402  32.859  23.591  1.00 84.61 121 A 1 
ATOM 991  O O   . MET A 1 121 ? -2.480  33.929  24.186  1.00 82.11 121 A 1 
ATOM 992  C CB  . MET A 1 121 ? -4.379  31.311  23.592  1.00 83.99 121 A 1 
ATOM 993  C CG  . MET A 1 121 ? -5.782  31.063  23.037  1.00 75.62 121 A 1 
ATOM 994  S SD  . MET A 1 121 ? -6.854  30.111  24.160  1.00 71.09 121 A 1 
ATOM 995  C CE  . MET A 1 121 ? -6.108  28.473  23.996  1.00 61.32 121 A 1 
ATOM 996  N N   . ALA A 1 122 ? -1.281  32.145  23.575  1.00 84.67 122 A 1 
ATOM 997  C CA  . ALA A 1 122 ? -0.091  32.558  24.310  1.00 83.21 122 A 1 
ATOM 998  C C   . ALA A 1 122 ? 0.539   33.866  23.792  1.00 82.75 122 A 1 
ATOM 999  O O   . ALA A 1 122 ? 1.123   34.615  24.580  1.00 80.52 122 A 1 
ATOM 1000 C CB  . ALA A 1 122 ? 0.931   31.414  24.271  1.00 82.25 122 A 1 
ATOM 1001 N N   . ILE A 1 123 ? 0.460   34.143  22.478  1.00 83.84 123 A 1 
ATOM 1002 C CA  . ILE A 1 123 ? 1.091   35.309  21.843  1.00 82.97 123 A 1 
ATOM 1003 C C   . ILE A 1 123 ? 0.119   36.486  21.735  1.00 82.29 123 A 1 
ATOM 1004 O O   . ILE A 1 123 ? 0.472   37.609  22.087  1.00 79.97 123 A 1 
ATOM 1005 C CB  . ILE A 1 123 ? 1.675   34.931  20.466  1.00 82.27 123 A 1 
ATOM 1006 C CG1 . ILE A 1 123 ? 2.836   33.930  20.653  1.00 78.75 123 A 1 
ATOM 1007 C CG2 . ILE A 1 123 ? 2.161   36.168  19.690  1.00 77.41 123 A 1 
ATOM 1008 C CD1 . ILE A 1 123 ? 3.430   33.420  19.330  1.00 71.87 123 A 1 
ATOM 1009 N N   . VAL A 1 124 ? -1.085  36.236  21.218  1.00 82.99 124 A 1 
ATOM 1010 C CA  . VAL A 1 124 ? -2.048  37.276  20.847  1.00 82.25 124 A 1 
ATOM 1011 C C   . VAL A 1 124 ? -2.944  37.660  22.014  1.00 80.72 124 A 1 
ATOM 1012 O O   . VAL A 1 124 ? -3.279  38.827  22.186  1.00 76.36 124 A 1 
ATOM 1013 C CB  . VAL A 1 124 ? -2.881  36.834  19.623  1.00 81.75 124 A 1 
ATOM 1014 C CG1 . VAL A 1 124 ? -3.849  37.927  19.164  1.00 75.69 124 A 1 
ATOM 1015 C CG2 . VAL A 1 124 ? -1.970  36.478  18.438  1.00 76.87 124 A 1 
ATOM 1016 N N   . GLN A 1 125 ? -3.308  36.693  22.861  1.00 79.96 125 A 1 
ATOM 1017 C CA  . GLN A 1 125 ? -4.242  36.884  23.971  1.00 78.94 125 A 1 
ATOM 1018 C C   . GLN A 1 125 ? -3.612  36.521  25.330  1.00 78.45 125 A 1 
ATOM 1019 O O   . GLN A 1 125 ? -4.122  35.665  26.051  1.00 74.26 125 A 1 
ATOM 1020 C CB  . GLN A 1 125 ? -5.540  36.122  23.700  1.00 76.91 125 A 1 
ATOM 1021 C CG  . GLN A 1 125 ? -6.273  36.615  22.451  1.00 72.69 125 A 1 
ATOM 1022 C CD  . GLN A 1 125 ? -7.668  36.001  22.313  1.00 68.92 125 A 1 
ATOM 1023 O OE1 . GLN A 1 125 ? -8.092  35.178  23.091  1.00 61.66 125 A 1 
ATOM 1024 N NE2 . GLN A 1 125 ? -8.425  36.398  21.318  1.00 60.02 125 A 1 
ATOM 1025 N N   . PRO A 1 126 ? -2.531  37.202  25.751  1.00 77.38 126 A 1 
ATOM 1026 C CA  . PRO A 1 126 ? -1.855  36.885  27.017  1.00 75.46 126 A 1 
ATOM 1027 C C   . PRO A 1 126 ? -2.751  37.052  28.251  1.00 75.53 126 A 1 
ATOM 1028 O O   . PRO A 1 126 ? -2.463  36.485  29.302  1.00 71.86 126 A 1 
ATOM 1029 C CB  . PRO A 1 126 ? -0.641  37.820  27.053  1.00 72.89 126 A 1 
ATOM 1030 C CG  . PRO A 1 126 ? -1.063  39.006  26.179  1.00 70.83 126 A 1 
ATOM 1031 C CD  . PRO A 1 126 ? -1.917  38.340  25.104  1.00 73.07 126 A 1 
ATOM 1032 N N   . LYS A 1 127 ? -3.873  37.787  28.135  1.00 74.84 127 A 1 
ATOM 1033 C CA  . LYS A 1 127 ? -4.885  37.909  29.197  1.00 74.00 127 A 1 
ATOM 1034 C C   . LYS A 1 127 ? -5.474  36.543  29.591  1.00 74.40 127 A 1 
ATOM 1035 O O   . LYS A 1 127 ? -5.745  36.325  30.769  1.00 71.30 127 A 1 
ATOM 1036 C CB  . LYS A 1 127 ? -5.981  38.894  28.730  1.00 71.51 127 A 1 
ATOM 1037 C CG  . LYS A 1 127 ? -6.946  39.275  29.865  1.00 65.05 127 A 1 
ATOM 1038 C CD  . LYS A 1 127 ? -8.016  40.274  29.369  1.00 61.76 127 A 1 
ATOM 1039 C CE  . LYS A 1 127 ? -8.983  40.627  30.507  1.00 52.95 127 A 1 
ATOM 1040 N NZ  . LYS A 1 127 ? -10.080 41.516  30.048  1.00 46.56 127 A 1 
ATOM 1041 N N   . TYR A 1 128 ? -5.584  35.627  28.646  1.00 75.42 128 A 1 
ATOM 1042 C CA  . TYR A 1 128 ? -6.096  34.270  28.864  1.00 74.24 128 A 1 
ATOM 1043 C C   . TYR A 1 128 ? -4.987  33.248  29.211  1.00 74.65 128 A 1 
ATOM 1044 O O   . TYR A 1 128 ? -5.225  32.044  29.207  1.00 71.28 128 A 1 
ATOM 1045 C CB  . TYR A 1 128 ? -6.943  33.842  27.665  1.00 72.38 128 A 1 
ATOM 1046 C CG  . TYR A 1 128 ? -8.155  34.723  27.453  1.00 68.85 128 A 1 
ATOM 1047 C CD1 . TYR A 1 128 ? -9.297  34.568  28.264  1.00 64.83 128 A 1 
ATOM 1048 C CD2 . TYR A 1 128 ? -8.148  35.703  26.444  1.00 64.14 128 A 1 
ATOM 1049 C CE1 . TYR A 1 128 ? -10.426 35.375  28.065  1.00 59.87 128 A 1 
ATOM 1050 C CE2 . TYR A 1 128 ? -9.273  36.517  26.239  1.00 59.93 128 A 1 
ATOM 1051 C CZ  . TYR A 1 128 ? -10.414 36.357  27.051  1.00 59.04 128 A 1 
ATOM 1052 O OH  . TYR A 1 128 ? -11.514 37.148  26.846  1.00 55.22 128 A 1 
ATOM 1053 N N   . ALA A 1 129 ? -3.800  33.692  29.578  1.00 74.25 129 A 1 
ATOM 1054 C CA  . ALA A 1 129 ? -2.681  32.804  29.936  1.00 71.33 129 A 1 
ATOM 1055 C C   . ALA A 1 129 ? -3.001  31.827  31.085  1.00 72.41 129 A 1 
ATOM 1056 O O   . ALA A 1 129 ? -2.356  30.782  31.207  1.00 68.52 129 A 1 
ATOM 1057 C CB  . ALA A 1 129 ? -1.473  33.673  30.291  1.00 66.79 129 A 1 
ATOM 1058 N N   . LYS A 1 130 ? -3.998  32.140  31.945  1.00 74.55 130 A 1 
ATOM 1059 C CA  . LYS A 1 130 ? -4.502  31.198  32.962  1.00 74.61 130 A 1 
ATOM 1060 C C   . LYS A 1 130 ? -5.190  29.983  32.333  1.00 75.65 130 A 1 
ATOM 1061 O O   . LYS A 1 130 ? -5.058  28.894  32.880  1.00 71.98 130 A 1 
ATOM 1062 C CB  . LYS A 1 130 ? -5.451  31.908  33.944  1.00 71.28 130 A 1 
ATOM 1063 C CG  . LYS A 1 130 ? -4.731  32.881  34.902  1.00 63.57 130 A 1 
ATOM 1064 C CD  . LYS A 1 130 ? -5.729  33.438  35.929  1.00 58.49 130 A 1 
ATOM 1065 C CE  . LYS A 1 130 ? -5.060  34.399  36.917  1.00 49.12 130 A 1 
ATOM 1066 N NZ  . LYS A 1 130 ? -6.027  34.959  37.913  1.00 42.76 130 A 1 
ATOM 1067 N N   . GLU A 1 131 ? -5.856  30.126  31.190  1.00 74.93 131 A 1 
ATOM 1068 C CA  . GLU A 1 131 ? -6.499  29.008  30.493  1.00 74.81 131 A 1 
ATOM 1069 C C   . GLU A 1 131 ? -5.484  28.019  29.914  1.00 76.32 131 A 1 
ATOM 1070 O O   . GLU A 1 131 ? -5.737  26.825  29.907  1.00 73.14 131 A 1 
ATOM 1071 C CB  . GLU A 1 131 ? -7.425  29.494  29.379  1.00 72.09 131 A 1 
ATOM 1072 C CG  . GLU A 1 131 ? -8.609  30.316  29.898  1.00 65.99 131 A 1 
ATOM 1073 C CD  . GLU A 1 131 ? -9.776  30.216  28.911  1.00 62.67 131 A 1 
ATOM 1074 O OE1 . GLU A 1 131 ? -10.868 29.832  29.385  1.00 56.52 131 A 1 
ATOM 1075 O OE2 . GLU A 1 131 ? -9.548  30.385  27.699  1.00 58.23 131 A 1 
ATOM 1076 N N   . LEU A 1 132 ? -4.275  28.486  29.569  1.00 73.52 132 A 1 
ATOM 1077 C CA  . LEU A 1 132 ? -3.164  27.633  29.126  1.00 72.06 132 A 1 
ATOM 1078 C C   . LEU A 1 132 ? -2.634  26.690  30.229  1.00 73.62 132 A 1 
ATOM 1079 O O   . LEU A 1 132 ? -1.803  25.815  29.964  1.00 71.27 132 A 1 
ATOM 1080 C CB  . LEU A 1 132 ? -2.008  28.512  28.623  1.00 68.93 132 A 1 
ATOM 1081 C CG  . LEU A 1 132 ? -2.344  29.441  27.443  1.00 66.91 132 A 1 
ATOM 1082 C CD1 . LEU A 1 132 ? -1.128  30.313  27.135  1.00 64.22 132 A 1 
ATOM 1083 C CD2 . LEU A 1 132 ? -2.702  28.641  26.189  1.00 65.76 132 A 1 
ATOM 1084 N N   . LYS A 1 133 ? -3.083  26.866  31.469  1.00 75.03 133 A 1 
ATOM 1085 C CA  . LYS A 1 133 ? -2.805  25.963  32.593  1.00 73.34 133 A 1 
ATOM 1086 C C   . LYS A 1 133 ? -3.990  25.044  32.893  1.00 75.71 133 A 1 
ATOM 1087 O O   . LYS A 1 133 ? -3.841  24.141  33.709  1.00 72.22 133 A 1 
ATOM 1088 C CB  . LYS A 1 133 ? -2.401  26.760  33.833  1.00 68.26 133 A 1 
ATOM 1089 C CG  . LYS A 1 133 ? -1.115  27.566  33.625  1.00 62.00 133 A 1 
ATOM 1090 C CD  . LYS A 1 133 ? -0.749  28.296  34.919  1.00 56.28 133 A 1 
ATOM 1091 C CE  . LYS A 1 133 ? 0.511   29.138  34.722  1.00 49.18 133 A 1 
ATOM 1092 N NZ  . LYS A 1 133 ? 0.841   29.919  35.943  1.00 43.90 133 A 1 
ATOM 1093 N N   . ASN A 1 134 ? -5.151  25.268  32.266  1.00 78.61 134 A 1 
ATOM 1094 C CA  . ASN A 1 134 ? -6.338  24.440  32.472  1.00 80.23 134 A 1 
ATOM 1095 C C   . ASN A 1 134 ? -6.229  23.150  31.647  1.00 82.50 134 A 1 
ATOM 1096 O O   . ASN A 1 134 ? -6.693  23.049  30.512  1.00 79.74 134 A 1 
ATOM 1097 C CB  . ASN A 1 134 ? -7.605  25.249  32.192  1.00 76.71 134 A 1 
ATOM 1098 C CG  . ASN A 1 134 ? -8.837  24.496  32.670  1.00 71.87 134 A 1 
ATOM 1099 O OD1 . ASN A 1 134 ? -8.800  23.326  33.014  1.00 65.01 134 A 1 
ATOM 1100 N ND2 . ASN A 1 134 ? -9.968  25.161  32.730  1.00 65.27 134 A 1 
ATOM 1101 N N   . THR A 1 135 ? -5.627  22.147  32.255  1.00 82.61 135 A 1 
ATOM 1102 C CA  . THR A 1 135 ? -5.403  20.845  31.640  1.00 84.63 135 A 1 
ATOM 1103 C C   . THR A 1 135 ? -6.701  20.112  31.314  1.00 87.42 135 A 1 
ATOM 1104 O O   . THR A 1 135 ? -6.729  19.377  30.334  1.00 84.67 135 A 1 
ATOM 1105 C CB  . THR A 1 135 ? -4.533  19.980  32.566  1.00 80.76 135 A 1 
ATOM 1106 O OG1 . THR A 1 135 ? -5.088  19.907  33.860  1.00 71.64 135 A 1 
ATOM 1107 C CG2 . THR A 1 135 ? -3.125  20.548  32.712  1.00 69.71 135 A 1 
ATOM 1108 N N   . CYS A 1 136 ? -7.784  20.343  32.054  1.00 86.54 136 A 1 
ATOM 1109 C CA  . CYS A 1 136 ? -9.057  19.661  31.845  1.00 87.97 136 A 1 
ATOM 1110 C C   . CYS A 1 136 ? -9.657  19.954  30.459  1.00 88.81 136 A 1 
ATOM 1111 O O   . CYS A 1 136 ? -10.040 19.024  29.744  1.00 87.22 136 A 1 
ATOM 1112 C CB  . CYS A 1 136 ? -10.019 20.055  32.975  1.00 85.50 136 A 1 
ATOM 1113 S SG  . CYS A 1 136 ? -11.480 18.972  32.945  1.00 71.82 136 A 1 
ATOM 1114 N N   . LYS A 1 137 ? -9.644  21.220  30.018  1.00 86.49 137 A 1 
ATOM 1115 C CA  . LYS A 1 137 ? -10.109 21.606  28.677  1.00 86.51 137 A 1 
ATOM 1116 C C   . LYS A 1 137 ? -9.283  20.937  27.568  1.00 88.26 137 A 1 
ATOM 1117 O O   . LYS A 1 137 ? -9.840  20.492  26.571  1.00 87.13 137 A 1 
ATOM 1118 C CB  . LYS A 1 137 ? -10.089 23.138  28.491  1.00 83.67 137 A 1 
ATOM 1119 C CG  . LYS A 1 137 ? -11.168 23.888  29.296  1.00 75.15 137 A 1 
ATOM 1120 C CD  . LYS A 1 137 ? -11.177 25.383  28.913  1.00 69.69 137 A 1 
ATOM 1121 C CE  . LYS A 1 137 ? -12.264 26.192  29.638  1.00 60.76 137 A 1 
ATOM 1122 N NZ  . LYS A 1 137 ? -12.303 27.610  29.204  1.00 54.75 137 A 1 
ATOM 1123 N N   . ALA A 1 138 ? -7.976  20.838  27.752  1.00 87.94 138 A 1 
ATOM 1124 C CA  . ALA A 1 138 ? -7.102  20.186  26.784  1.00 88.81 138 A 1 
ATOM 1125 C C   . ALA A 1 138 ? -7.351  18.669  26.704  1.00 90.53 138 A 1 
ATOM 1126 O O   . ALA A 1 138 ? -7.393  18.117  25.608  1.00 89.63 138 A 1 
ATOM 1127 C CB  . ALA A 1 138 ? -5.644  20.495  27.142  1.00 87.54 138 A 1 
ATOM 1128 N N   . VAL A 1 139 ? -7.585  18.007  27.850  1.00 90.84 139 A 1 
ATOM 1129 C CA  . VAL A 1 139 ? -7.940  16.577  27.881  1.00 91.44 139 A 1 
ATOM 1130 C C   . VAL A 1 139 ? -9.274  16.344  27.175  1.00 92.42 139 A 1 
ATOM 1131 O O   . VAL A 1 139 ? -9.344  15.476  26.314  1.00 92.24 139 A 1 
ATOM 1132 C CB  . VAL A 1 139 ? -7.985  16.033  29.319  1.00 90.29 139 A 1 
ATOM 1133 C CG1 . VAL A 1 139 ? -8.508  14.596  29.385  1.00 83.88 139 A 1 
ATOM 1134 C CG2 . VAL A 1 139 ? -6.585  16.024  29.939  1.00 84.12 139 A 1 
ATOM 1135 N N   . LEU A 1 140 ? -10.298 17.150  27.452  1.00 91.70 140 A 1 
ATOM 1136 C CA  . LEU A 1 140 ? -11.598 17.063  26.791  1.00 92.19 140 A 1 
ATOM 1137 C C   . LEU A 1 140 ? -11.493 17.251  25.274  1.00 92.43 140 A 1 
ATOM 1138 O O   . LEU A 1 140 ? -12.083 16.470  24.529  1.00 91.93 140 A 1 
ATOM 1139 C CB  . LEU A 1 140 ? -12.547 18.110  27.401  1.00 91.45 140 A 1 
ATOM 1140 C CG  . LEU A 1 140 ? -13.241 17.627  28.690  1.00 80.20 140 A 1 
ATOM 1141 C CD1 . LEU A 1 140 ? -13.750 18.816  29.502  1.00 73.80 140 A 1 
ATOM 1142 C CD2 . LEU A 1 140 ? -14.425 16.718  28.369  1.00 73.58 140 A 1 
ATOM 1143 N N   . ALA A 1 141 ? -10.706 18.226  24.811  1.00 92.18 141 A 1 
ATOM 1144 C CA  . ALA A 1 141 ? -10.475 18.441  23.392  1.00 91.68 141 A 1 
ATOM 1145 C C   . ALA A 1 141 ? -9.790  17.235  22.727  1.00 92.66 141 A 1 
ATOM 1146 O O   . ALA A 1 141 ? -10.235 16.779  21.669  1.00 91.29 141 A 1 
ATOM 1147 C CB  . ALA A 1 141 ? -9.651  19.723  23.213  1.00 89.88 141 A 1 
ATOM 1148 N N   . CYS A 1 142 ? -8.773  16.653  23.369  1.00 92.79 142 A 1 
ATOM 1149 C CA  . CYS A 1 142 ? -8.105  15.461  22.865  1.00 92.96 142 A 1 
ATOM 1150 C C   . CYS A 1 142 ? -9.057  14.260  22.807  1.00 93.54 142 A 1 
ATOM 1151 O O   . CYS A 1 142 ? -9.171  13.628  21.765  1.00 92.57 142 A 1 
ATOM 1152 C CB  . CYS A 1 142 ? -6.877  15.140  23.720  1.00 92.10 142 A 1 
ATOM 1153 S SG  . CYS A 1 142 ? -5.581  16.408  23.497  1.00 88.38 142 A 1 
ATOM 1154 N N   . VAL A 1 143 ? -9.797  13.982  23.876  1.00 94.78 143 A 1 
ATOM 1155 C CA  . VAL A 1 143 ? -10.778 12.880  23.924  1.00 94.77 143 A 1 
ATOM 1156 C C   . VAL A 1 143 ? -11.847 13.059  22.846  1.00 94.87 143 A 1 
ATOM 1157 O O   . VAL A 1 143 ? -12.173 12.101  22.146  1.00 93.77 143 A 1 
ATOM 1158 C CB  . VAL A 1 143 ? -11.409 12.766  25.324  1.00 94.12 143 A 1 
ATOM 1159 C CG1 . VAL A 1 143 ? -12.573 11.777  25.368  1.00 87.43 143 A 1 
ATOM 1160 C CG2 . VAL A 1 143 ? -10.375 12.289  26.348  1.00 87.42 143 A 1 
ATOM 1161 N N   . GLY A 1 144 ? -12.347 14.275  22.646  1.00 94.43 144 A 1 
ATOM 1162 C CA  . GLY A 1 144 ? -13.305 14.588  21.593  1.00 93.82 144 A 1 
ATOM 1163 C C   . GLY A 1 144 ? -12.784 14.246  20.198  1.00 93.64 144 A 1 
ATOM 1164 O O   . GLY A 1 144 ? -13.471 13.569  19.433  1.00 92.07 144 A 1 
ATOM 1165 N N   . VAL A 1 145 ? -11.544 14.622  19.881  1.00 94.66 145 A 1 
ATOM 1166 C CA  . VAL A 1 145 ? -10.918 14.304  18.583  1.00 93.89 145 A 1 
ATOM 1167 C C   . VAL A 1 145 ? -10.646 12.806  18.423  1.00 93.03 145 A 1 
ATOM 1168 O O   . VAL A 1 145 ? -10.861 12.273  17.333  1.00 90.76 145 A 1 
ATOM 1169 C CB  . VAL A 1 145 ? -9.643  15.132  18.372  1.00 92.31 145 A 1 
ATOM 1170 C CG1 . VAL A 1 145 ? -8.859  14.712  17.121  1.00 80.42 145 A 1 
ATOM 1171 C CG2 . VAL A 1 145 ? -10.023 16.599  18.177  1.00 80.11 145 A 1 
ATOM 1172 N N   . TRP A 1 146 ? -10.251 12.114  19.492  1.00 93.23 146 A 1 
ATOM 1173 C CA  . TRP A 1 146 ? -10.094 10.659  19.474  1.00 92.74 146 A 1 
ATOM 1174 C C   . TRP A 1 146 ? -11.402 9.945   19.138  1.00 92.40 146 A 1 
ATOM 1175 O O   . TRP A 1 146 ? -11.438 9.132   18.220  1.00 90.45 146 A 1 
ATOM 1176 C CB  . TRP A 1 146 ? -9.538  10.161  20.816  1.00 91.83 146 A 1 
ATOM 1177 C CG  . TRP A 1 146 ? -8.046  10.139  20.910  1.00 90.89 146 A 1 
ATOM 1178 C CD1 . TRP A 1 146 ? -7.254  11.157  21.308  1.00 85.24 146 A 1 
ATOM 1179 C CD2 . TRP A 1 146 ? -7.152  9.023   20.621  1.00 88.43 146 A 1 
ATOM 1180 N NE1 . TRP A 1 146 ? -5.920  10.757  21.293  1.00 84.12 146 A 1 
ATOM 1181 C CE2 . TRP A 1 146 ? -5.818  9.449   20.891  1.00 86.84 146 A 1 
ATOM 1182 C CE3 . TRP A 1 146 ? -7.349  7.699   20.181  1.00 85.61 146 A 1 
ATOM 1183 C CZ2 . TRP A 1 146 ? -4.712  8.582   20.733  1.00 84.87 146 A 1 
ATOM 1184 C CZ3 . TRP A 1 146 ? -6.247  6.836   20.019  1.00 82.52 146 A 1 
ATOM 1185 C CH2 . TRP A 1 146 ? -4.950  7.273   20.292  1.00 82.81 146 A 1 
ATOM 1186 N N   . ILE A 1 147 ? -12.506 10.304  19.806  1.00 93.44 147 A 1 
ATOM 1187 C CA  . ILE A 1 147 ? -13.831 9.735   19.562  1.00 92.73 147 A 1 
ATOM 1188 C C   . ILE A 1 147 ? -14.289 10.054  18.135  1.00 91.32 147 A 1 
ATOM 1189 O O   . ILE A 1 147 ? -14.687 9.149   17.407  1.00 89.61 147 A 1 
ATOM 1190 C CB  . ILE A 1 147 ? -14.845 10.226  20.615  1.00 92.68 147 A 1 
ATOM 1191 C CG1 . ILE A 1 147 ? -14.481 9.668   22.010  1.00 88.85 147 A 1 
ATOM 1192 C CG2 . ILE A 1 147 ? -16.283 9.808   20.244  1.00 87.79 147 A 1 
ATOM 1193 C CD1 . ILE A 1 147 ? -15.251 10.320  23.166  1.00 78.85 147 A 1 
ATOM 1194 N N   . MET A 1 148 ? -14.184 11.318  17.712  1.00 91.43 148 A 1 
ATOM 1195 C CA  . MET A 1 148 ? -14.578 11.758  16.376  1.00 89.59 148 A 1 
ATOM 1196 C C   . MET A 1 148 ? -13.813 10.998  15.278  1.00 88.71 148 A 1 
ATOM 1197 O O   . MET A 1 148 ? -14.405 10.564  14.294  1.00 86.75 148 A 1 
ATOM 1198 C CB  . MET A 1 148 ? -14.353 13.270  16.263  1.00 87.99 148 A 1 
ATOM 1199 C CG  . MET A 1 148 ? -14.879 13.851  14.960  1.00 79.55 148 A 1 
ATOM 1200 S SD  . MET A 1 148 ? -14.483 15.603  14.753  1.00 73.73 148 A 1 
ATOM 1201 C CE  . MET A 1 148 ? -15.345 15.940  13.205  1.00 64.05 148 A 1 
ATOM 1202 N N   . THR A 1 149 ? -12.516 10.808  15.451  1.00 89.47 149 A 1 
ATOM 1203 C CA  . THR A 1 149 ? -11.694 10.106  14.461  1.00 88.12 149 A 1 
ATOM 1204 C C   . THR A 1 149 ? -12.012 8.609   14.430  1.00 87.23 149 A 1 
ATOM 1205 O O   . THR A 1 149 ? -12.132 8.042   13.349  1.00 85.63 149 A 1 
ATOM 1206 C CB  . THR A 1 149 ? -10.200 10.340  14.696  1.00 87.87 149 A 1 
ATOM 1207 O OG1 . THR A 1 149 ? -9.913  11.699  14.914  1.00 78.02 149 A 1 
ATOM 1208 C CG2 . THR A 1 149 ? -9.385  9.933   13.473  1.00 78.06 149 A 1 
ATOM 1209 N N   . LEU A 1 150 ? -12.227 7.978   15.582  1.00 88.90 150 A 1 
ATOM 1210 C CA  . LEU A 1 150 ? -12.611 6.562   15.655  1.00 87.42 150 A 1 
ATOM 1211 C C   . LEU A 1 150 ? -13.973 6.312   15.015  1.00 86.09 150 A 1 
ATOM 1212 O O   . LEU A 1 150 ? -14.099 5.428   14.172  1.00 84.07 150 A 1 
ATOM 1213 C CB  . LEU A 1 150 ? -12.608 6.101   17.123  1.00 86.99 150 A 1 
ATOM 1214 C CG  . LEU A 1 150 ? -11.203 5.850   17.697  1.00 80.82 150 A 1 
ATOM 1215 C CD1 . LEU A 1 150 ? -11.276 5.697   19.217  1.00 76.60 150 A 1 
ATOM 1216 C CD2 . LEU A 1 150 ? -10.576 4.583   17.122  1.00 76.00 150 A 1 
ATOM 1217 N N   . THR A 1 151 ? -14.989 7.120   15.329  1.00 87.11 151 A 1 
ATOM 1218 C CA  . THR A 1 151 ? -16.349 6.951   14.793  1.00 85.40 151 A 1 
ATOM 1219 C C   . THR A 1 151 ? -16.430 7.168   13.287  1.00 83.47 151 A 1 
ATOM 1220 O O   . THR A 1 151 ? -17.304 6.598   12.638  1.00 80.59 151 A 1 
ATOM 1221 C CB  . THR A 1 151 ? -17.348 7.894   15.466  1.00 85.85 151 A 1 
ATOM 1222 O OG1 . THR A 1 151 ? -16.900 9.228   15.442  1.00 76.99 151 A 1 
ATOM 1223 C CG2 . THR A 1 151 ? -17.604 7.511   16.921  1.00 75.03 151 A 1 
ATOM 1224 N N   . THR A 1 152 ? -15.528 7.952   12.694  1.00 82.56 152 A 1 
ATOM 1225 C CA  . THR A 1 152 ? -15.500 8.202   11.247  1.00 79.77 152 A 1 
ATOM 1226 C C   . THR A 1 152 ? -14.624 7.220   10.476  1.00 77.63 152 A 1 
ATOM 1227 O O   . THR A 1 152 ? -14.860 7.004   9.287   1.00 74.92 152 A 1 
ATOM 1228 C CB  . THR A 1 152 ? -15.047 9.628   10.944  1.00 79.26 152 A 1 
ATOM 1229 O OG1 . THR A 1 152 ? -13.840 9.903   11.617  1.00 73.40 152 A 1 
ATOM 1230 C CG2 . THR A 1 152 ? -16.082 10.659  11.381  1.00 72.75 152 A 1 
ATOM 1231 N N   . THR A 1 153 ? -13.643 6.601   11.126  1.00 79.99 153 A 1 
ATOM 1232 C CA  . THR A 1 153 ? -12.750 5.625   10.483  1.00 78.06 153 A 1 
ATOM 1233 C C   . THR A 1 153 ? -13.273 4.193   10.552  1.00 76.10 153 A 1 
ATOM 1234 O O   . THR A 1 153 ? -13.097 3.453   9.588   1.00 73.75 153 A 1 
ATOM 1235 C CB  . THR A 1 153 ? -11.330 5.665   11.051  1.00 77.95 153 A 1 
ATOM 1236 O OG1 . THR A 1 153 ? -11.331 5.596   12.452  1.00 70.54 153 A 1 
ATOM 1237 C CG2 . THR A 1 153 ? -10.598 6.946   10.647  1.00 69.88 153 A 1 
ATOM 1238 N N   . THR A 1 154 ? -13.966 3.798   11.621  1.00 77.14 154 A 1 
ATOM 1239 C CA  . THR A 1 154 ? -14.522 2.444   11.742  1.00 75.39 154 A 1 
ATOM 1240 C C   . THR A 1 154 ? -15.548 2.066   10.662  1.00 73.92 154 A 1 
ATOM 1241 O O   . THR A 1 154 ? -15.433 0.952   10.133  1.00 71.06 154 A 1 
ATOM 1242 C CB  . THR A 1 154 ? -15.098 2.163   13.139  1.00 75.15 154 A 1 
ATOM 1243 O OG1 . THR A 1 154 ? -15.929 3.206   13.582  1.00 69.07 154 A 1 
ATOM 1244 C CG2 . THR A 1 154 ? -14.008 1.972   14.174  1.00 66.73 154 A 1 
ATOM 1245 N N   . PRO A 1 155 ? -16.484 2.938   10.223  1.00 74.54 155 A 1 
ATOM 1246 C CA  . PRO A 1 155 ? -17.433 2.577   9.162   1.00 71.47 155 A 1 
ATOM 1247 C C   . PRO A 1 155 ? -16.760 2.315   7.814   1.00 69.23 155 A 1 
ATOM 1248 O O   . PRO A 1 155 ? -17.236 1.467   7.061   1.00 65.59 155 A 1 
ATOM 1249 C CB  . PRO A 1 155 ? -18.418 3.742   9.069   1.00 70.46 155 A 1 
ATOM 1250 C CG  . PRO A 1 155 ? -18.298 4.433   10.418  1.00 69.64 155 A 1 
ATOM 1251 C CD  . PRO A 1 155 ? -16.824 4.229   10.753  1.00 71.41 155 A 1 
ATOM 1252 N N   . LEU A 1 156 ? -15.643 2.971   7.527   1.00 67.89 156 A 1 
ATOM 1253 C CA  . LEU A 1 156 ? -14.891 2.776   6.288   1.00 64.36 156 A 1 
ATOM 1254 C C   . LEU A 1 156 ? -14.399 1.338   6.107   1.00 63.04 156 A 1 
ATOM 1255 O O   . LEU A 1 156 ? -14.210 0.898   4.978   1.00 59.89 156 A 1 
ATOM 1256 C CB  . LEU A 1 156 ? -13.678 3.734   6.259   1.00 61.29 156 A 1 
ATOM 1257 C CG  . LEU A 1 156 ? -14.036 5.191   5.972   1.00 56.97 156 A 1 
ATOM 1258 C CD1 . LEU A 1 156 ? -12.880 6.118   6.353   1.00 54.18 156 A 1 
ATOM 1259 C CD2 . LEU A 1 156 ? -14.308 5.397   4.478   1.00 51.05 156 A 1 
ATOM 1260 N N   . LEU A 1 157 ? -14.208 0.609   7.198   1.00 65.37 157 A 1 
ATOM 1261 C CA  . LEU A 1 157 ? -13.750 -0.780  7.160   1.00 62.91 157 A 1 
ATOM 1262 C C   . LEU A 1 157 ? -14.898 -1.775  7.037   1.00 62.66 157 A 1 
ATOM 1263 O O   . LEU A 1 157 ? -14.721 -2.847  6.479   1.00 60.02 157 A 1 
ATOM 1264 C CB  . LEU A 1 157 ? -12.985 -1.080  8.443   1.00 59.89 157 A 1 
ATOM 1265 C CG  . LEU A 1 157 ? -11.734 -0.239  8.642   1.00 56.23 157 A 1 
ATOM 1266 C CD1 . LEU A 1 157 ? -11.278 -0.508  10.079  1.00 52.98 157 A 1 
ATOM 1267 C CD2 . LEU A 1 157 ? -10.621 -0.597  7.658   1.00 50.59 157 A 1 
ATOM 1268 N N   . LEU A 1 158 ? -16.065 -1.440  7.591   1.00 63.58 158 A 1 
ATOM 1269 C CA  . LEU A 1 158 ? -17.210 -2.343  7.666   1.00 62.00 158 A 1 
ATOM 1270 C C   . LEU A 1 158 ? -18.106 -2.277  6.423   1.00 61.25 158 A 1 
ATOM 1271 O O   . LEU A 1 158 ? -18.714 -3.274  6.056   1.00 57.56 158 A 1 
ATOM 1272 C CB  . LEU A 1 158 ? -18.022 -2.009  8.926   1.00 59.44 158 A 1 
ATOM 1273 C CG  . LEU A 1 158 ? -17.310 -2.325  10.255  1.00 57.26 158 A 1 
ATOM 1274 C CD1 . LEU A 1 158 ? -18.101 -1.736  11.415  1.00 54.83 158 A 1 
ATOM 1275 C CD2 . LEU A 1 158 ? -17.181 -3.826  10.486  1.00 52.96 158 A 1 
ATOM 1276 N N   . LEU A 1 159 ? -18.185 -1.110  5.775   1.00 55.80 159 A 1 
ATOM 1277 C CA  . LEU A 1 159 ? -19.093 -0.882  4.648   1.00 53.32 159 A 1 
ATOM 1278 C C   . LEU A 1 159 ? -18.603 -1.488  3.334   1.00 54.25 159 A 1 
ATOM 1279 O O   . LEU A 1 159 ? -19.406 -1.720  2.431   1.00 49.19 159 A 1 
ATOM 1280 C CB  . LEU A 1 159 ? -19.308 0.631   4.476   1.00 46.93 159 A 1 
ATOM 1281 C CG  . LEU A 1 159 ? -20.264 1.235   5.516   1.00 42.27 159 A 1 
ATOM 1282 C CD1 . LEU A 1 159 ? -20.142 2.751   5.519   1.00 38.77 159 A 1 
ATOM 1283 C CD2 . LEU A 1 159 ? -21.719 0.876   5.214   1.00 37.69 159 A 1 
ATOM 1284 N N   . TYR A 1 160 ? -17.299 -1.729  3.191   1.00 54.89 160 A 1 
ATOM 1285 C CA  . TYR A 1 160 ? -16.756 -2.211  1.940   1.00 53.94 160 A 1 
ATOM 1286 C C   . TYR A 1 160 ? -16.806 -3.727  1.848   1.00 54.72 160 A 1 
ATOM 1287 O O   . TYR A 1 160 ? -16.532 -4.437  2.802   1.00 51.56 160 A 1 
ATOM 1288 C CB  . TYR A 1 160 ? -15.343 -1.683  1.710   1.00 49.70 160 A 1 
ATOM 1289 C CG  . TYR A 1 160 ? -15.421 -0.265  1.228   1.00 45.89 160 A 1 
ATOM 1290 C CD1 . TYR A 1 160 ? -15.873 -0.019  -0.068  1.00 42.77 160 A 1 
ATOM 1291 C CD2 . TYR A 1 160 ? -15.135 0.796   2.107   1.00 41.71 160 A 1 
ATOM 1292 C CE1 . TYR A 1 160 ? -16.071 1.291   -0.485  1.00 37.90 160 A 1 
ATOM 1293 C CE2 . TYR A 1 160 ? -15.330 2.110   1.689   1.00 38.08 160 A 1 
ATOM 1294 C CZ  . TYR A 1 160 ? -15.814 2.352   0.397   1.00 37.34 160 A 1 
ATOM 1295 O OH  . TYR A 1 160 ? -16.031 3.614   0.003   1.00 34.35 160 A 1 
ATOM 1296 N N   . LYS A 1 161 ? -17.098 -4.203  0.627   1.00 49.90 161 A 1 
ATOM 1297 C CA  . LYS A 1 161 ? -16.734 -5.557  0.242   1.00 49.32 161 A 1 
ATOM 1298 C C   . LYS A 1 161 ? -15.232 -5.681  0.430   1.00 51.30 161 A 1 
ATOM 1299 O O   . LYS A 1 161 ? -14.473 -5.023  -0.279  1.00 47.75 161 A 1 
ATOM 1300 C CB  . LYS A 1 161 ? -17.118 -5.870  -1.206  1.00 44.47 161 A 1 
ATOM 1301 C CG  . LYS A 1 161 ? -18.604 -6.219  -1.335  1.00 39.62 161 A 1 
ATOM 1302 C CD  . LYS A 1 161 ? -18.922 -6.660  -2.761  1.00 35.96 161 A 1 
ATOM 1303 C CE  . LYS A 1 161 ? -20.383 -7.107  -2.863  1.00 31.74 161 A 1 
ATOM 1304 N NZ  . LYS A 1 161 ? -20.720 -7.609  -4.209  1.00 27.99 161 A 1 
ATOM 1305 N N   . ASP A 1 162 ? -14.866 -6.466  1.402   1.00 55.59 162 A 1 
ATOM 1306 C CA  . ASP A 1 162 ? -13.483 -6.661  1.771   1.00 55.01 162 A 1 
ATOM 1307 C C   . ASP A 1 162 ? -12.754 -7.379  0.627   1.00 56.30 162 A 1 
ATOM 1308 O O   . ASP A 1 162 ? -13.061 -8.539  0.377   1.00 53.92 162 A 1 
ATOM 1309 C CB  . ASP A 1 162 ? -13.471 -7.460  3.075   1.00 50.98 162 A 1 
ATOM 1310 C CG  . ASP A 1 162 ? -12.107 -7.440  3.723   1.00 47.97 162 A 1 
ATOM 1311 O OD1 . ASP A 1 162 ? -11.130 -7.083  3.036   1.00 45.67 162 A 1 
ATOM 1312 O OD2 . ASP A 1 162 ? -12.046 -7.624  4.960   1.00 45.71 162 A 1 
ATOM 1313 N N   . PRO A 1 163 ? -11.847 -6.714  -0.100  1.00 53.53 163 A 1 
ATOM 1314 C CA  . PRO A 1 163 ? -11.157 -7.333  -1.222  1.00 51.83 163 A 1 
ATOM 1315 C C   . PRO A 1 163 ? -10.184 -8.422  -0.775  1.00 52.40 163 A 1 
ATOM 1316 O O   . PRO A 1 163 ? -9.768  -9.235  -1.590  1.00 50.28 163 A 1 
ATOM 1317 C CB  . PRO A 1 163 ? -10.418 -6.184  -1.899  1.00 49.19 163 A 1 
ATOM 1318 C CG  . PRO A 1 163 ? -10.111 -5.243  -0.746  1.00 48.35 163 A 1 
ATOM 1319 C CD  . PRO A 1 163 ? -11.342 -5.367  0.132   1.00 49.71 163 A 1 
ATOM 1320 N N   . ASP A 1 164 ? -9.835  -8.415  0.509   1.00 57.51 164 A 1 
ATOM 1321 C CA  . ASP A 1 164 ? -8.899  -9.355  1.097   1.00 56.50 164 A 1 
ATOM 1322 C C   . ASP A 1 164 ? -9.596  -10.619 1.617   1.00 56.49 164 A 1 
ATOM 1323 O O   . ASP A 1 164 ? -8.913  -11.592 1.942   1.00 53.77 164 A 1 
ATOM 1324 C CB  . ASP A 1 164 ? -8.113  -8.659  2.215   1.00 53.70 164 A 1 
ATOM 1325 C CG  . ASP A 1 164 ? -7.405  -7.381  1.760   1.00 53.29 164 A 1 
ATOM 1326 O OD1 . ASP A 1 164 ? -6.579  -7.457  0.826   1.00 51.29 164 A 1 
ATOM 1327 O OD2 . ASP A 1 164 ? -7.643  -6.324  2.371   1.00 51.33 164 A 1 
ATOM 1328 N N   . LYS A 1 165 ? -10.930 -10.638 1.674   1.00 57.20 165 A 1 
ATOM 1329 C CA  . LYS A 1 165 ? -11.682 -11.841 2.017   1.00 55.74 165 A 1 
ATOM 1330 C C   . LYS A 1 165 ? -11.449 -12.926 0.982   1.00 55.23 165 A 1 
ATOM 1331 O O   . LYS A 1 165 ? -11.430 -12.654 -0.219  1.00 50.87 165 A 1 
ATOM 1332 C CB  . LYS A 1 165 ? -13.175 -11.571 2.184   1.00 52.01 165 A 1 
ATOM 1333 C CG  . LYS A 1 165 ? -13.448 -11.023 3.582   1.00 48.34 165 A 1 
ATOM 1334 C CD  . LYS A 1 165 ? -14.940 -10.921 3.858   1.00 45.66 165 A 1 
ATOM 1335 C CE  . LYS A 1 165 ? -15.117 -10.496 5.307   1.00 40.80 165 A 1 
ATOM 1336 N NZ  . LYS A 1 165 ? -16.525 -10.565 5.712   1.00 37.16 165 A 1 
ATOM 1337 N N   . ASP A 1 166 ? -11.285 -14.135 1.475   1.00 52.43 166 A 1 
ATOM 1338 C CA  . ASP A 1 166 ? -11.067 -15.348 0.686   1.00 51.00 166 A 1 
ATOM 1339 C C   . ASP A 1 166 ? -9.801  -15.316 -0.184  1.00 51.87 166 A 1 
ATOM 1340 O O   . ASP A 1 166 ? -9.586  -16.219 -0.991  1.00 47.12 166 A 1 
ATOM 1341 C CB  . ASP A 1 166 ? -12.338 -15.714 -0.091  1.00 46.11 166 A 1 
ATOM 1342 C CG  . ASP A 1 166 ? -13.586 -15.719 0.790   1.00 43.33 166 A 1 
ATOM 1343 O OD1 . ASP A 1 166 ? -13.491 -16.209 1.937   1.00 40.44 166 A 1 
ATOM 1344 O OD2 . ASP A 1 166 ? -14.632 -15.217 0.328   1.00 39.53 166 A 1 
ATOM 1345 N N   . SER A 1 167 ? -8.931  -14.322 -0.042  1.00 51.63 167 A 1 
ATOM 1346 C CA  . SER A 1 167 ? -7.688  -14.233 -0.799  1.00 50.59 167 A 1 
ATOM 1347 C C   . SER A 1 167 ? -6.635  -15.208 -0.267  1.00 51.01 167 A 1 
ATOM 1348 O O   . SER A 1 167 ? -6.423  -15.314 0.940   1.00 48.60 167 A 1 
ATOM 1349 C CB  . SER A 1 167 ? -7.125  -12.818 -0.786  1.00 46.96 167 A 1 
ATOM 1350 O OG  . SER A 1 167 ? -8.042  -11.909 -1.349  1.00 44.70 167 A 1 
ATOM 1351 N N   . THR A 1 168 ? -5.929  -15.892 -1.184  1.00 47.87 168 A 1 
ATOM 1352 C CA  . THR A 1 168 ? -4.788  -16.734 -0.810  1.00 46.56 168 A 1 
ATOM 1353 C C   . THR A 1 168 ? -3.631  -16.624 -1.786  1.00 47.00 168 A 1 
ATOM 1354 O O   . THR A 1 168 ? -3.828  -16.732 -2.986  1.00 43.25 168 A 1 
ATOM 1355 C CB  . THR A 1 168 ? -5.145  -18.207 -0.677  1.00 41.92 168 A 1 
ATOM 1356 O OG1 . THR A 1 168 ? -5.775  -18.676 -1.834  1.00 39.12 168 A 1 
ATOM 1357 C CG2 . THR A 1 168 ? -5.998  -18.409 0.565   1.00 38.04 168 A 1 
ATOM 1358 N N   . PRO A 1 169 ? -2.409  -16.473 -1.270  1.00 50.09 169 A 1 
ATOM 1359 C CA  . PRO A 1 169 ? -2.105  -16.257 0.141   1.00 49.67 169 A 1 
ATOM 1360 C C   . PRO A 1 169 ? -2.883  -15.037 0.665   1.00 52.41 169 A 1 
ATOM 1361 O O   . PRO A 1 169 ? -3.219  -14.145 -0.107  1.00 49.74 169 A 1 
ATOM 1362 C CB  . PRO A 1 169 ? -0.600  -16.060 0.213   1.00 45.31 169 A 1 
ATOM 1363 C CG  . PRO A 1 169 ? -0.257  -15.493 -1.157  1.00 44.90 169 A 1 
ATOM 1364 C CD  . PRO A 1 169 ? -1.233  -16.221 -2.083  1.00 47.57 169 A 1 
ATOM 1365 N N   . ALA A 1 170 ? -3.208  -15.040 1.956   1.00 58.48 170 A 1 
ATOM 1366 C CA  . ALA A 1 170 ? -4.004  -13.973 2.536   1.00 58.76 170 A 1 
ATOM 1367 C C   . ALA A 1 170 ? -3.331  -12.614 2.276   1.00 60.58 170 A 1 
ATOM 1368 O O   . ALA A 1 170 ? -2.152  -12.433 2.569   1.00 57.52 170 A 1 
ATOM 1369 C CB  . ALA A 1 170 ? -4.214  -14.240 4.024   1.00 55.14 170 A 1 
ATOM 1370 N N   . THR A 1 171 ? -4.089  -11.691 1.705   1.00 61.98 171 A 1 
ATOM 1371 C CA  . THR A 1 171 ? -3.617  -10.358 1.371   1.00 62.50 171 A 1 
ATOM 1372 C C   . THR A 1 171 ? -4.122  -9.339  2.375   1.00 64.85 171 A 1 
ATOM 1373 O O   . THR A 1 171 ? -5.024  -9.606  3.165   1.00 62.06 171 A 1 
ATOM 1374 C CB  . THR A 1 171 ? -3.994  -9.970  -0.071  1.00 58.84 171 A 1 
ATOM 1375 O OG1 . THR A 1 171 ? -5.370  -10.058 -0.280  1.00 54.00 171 A 1 
ATOM 1376 C CG2 . THR A 1 171 ? -3.307  -10.855 -1.100  1.00 52.96 171 A 1 
ATOM 1377 N N   . CYS A 1 172 ? -3.529  -8.146  2.385   1.00 66.05 172 A 1 
ATOM 1378 C CA  . CYS A 1 172 ? -4.020  -7.005  3.138   1.00 65.76 172 A 1 
ATOM 1379 C C   . CYS A 1 172 ? -3.904  -5.725  2.302   1.00 65.20 172 A 1 
ATOM 1380 O O   . CYS A 1 172 ? -3.183  -4.787  2.643   1.00 63.02 172 A 1 
ATOM 1381 C CB  . CYS A 1 172 ? -3.322  -6.929  4.492   1.00 65.46 172 A 1 
ATOM 1382 S SG  . CYS A 1 172 ? -4.119  -5.750  5.601   1.00 63.83 172 A 1 
ATOM 1383 N N   . LEU A 1 173 ? -4.642  -5.715  1.189   1.00 63.44 173 A 1 
ATOM 1384 C CA  . LEU A 1 173 ? -4.634  -4.629  0.215   1.00 61.30 173 A 1 
ATOM 1385 C C   . LEU A 1 173 ? -5.076  -3.301  0.826   1.00 61.36 173 A 1 
ATOM 1386 O O   . LEU A 1 173 ? -4.553  -2.251  0.458   1.00 58.29 173 A 1 
ATOM 1387 C CB  . LEU A 1 173 ? -5.528  -5.033  -0.971  1.00 58.00 173 A 1 
ATOM 1388 C CG  . LEU A 1 173 ? -4.953  -6.216  -1.777  1.00 54.42 173 A 1 
ATOM 1389 C CD1 . LEU A 1 173 ? -6.030  -6.891  -2.595  1.00 50.79 173 A 1 
ATOM 1390 C CD2 . LEU A 1 173 ? -3.858  -5.759  -2.730  1.00 48.37 173 A 1 
ATOM 1391 N N   . LYS A 1 174 ? -5.939  -3.321  1.847   1.00 62.87 174 A 1 
ATOM 1392 C CA  . LYS A 1 174 ? -6.401  -2.125  2.576   1.00 61.51 174 A 1 
ATOM 1393 C C   . LYS A 1 174 ? -5.275  -1.259  3.136   1.00 61.34 174 A 1 
ATOM 1394 O O   . LYS A 1 174 ? -5.439  -0.056  3.270   1.00 59.37 174 A 1 
ATOM 1395 C CB  . LYS A 1 174 ? -7.253  -2.559  3.767   1.00 60.02 174 A 1 
ATOM 1396 C CG  . LYS A 1 174 ? -8.528  -3.276  3.370   1.00 58.22 174 A 1 
ATOM 1397 C CD  . LYS A 1 174 ? -9.171  -3.823  4.633   1.00 55.94 174 A 1 
ATOM 1398 C CE  . LYS A 1 174 ? -10.248 -4.809  4.248   1.00 52.35 174 A 1 
ATOM 1399 N NZ  . LYS A 1 174 ? -10.336 -5.884  5.234   1.00 50.09 174 A 1 
ATOM 1400 N N   . ILE A 1 175 ? -4.149  -1.858  3.521   1.00 64.39 175 A 1 
ATOM 1401 C CA  . ILE A 1 175 ? -3.016  -1.115  4.107   1.00 61.79 175 A 1 
ATOM 1402 C C   . ILE A 1 175 ? -2.271  -0.309  3.045   1.00 61.84 175 A 1 
ATOM 1403 O O   . ILE A 1 175 ? -1.637  0.692   3.354   1.00 57.59 175 A 1 
ATOM 1404 C CB  . ILE A 1 175 ? -2.057  -2.093  4.821   1.00 57.67 175 A 1 
ATOM 1405 C CG1 . ILE A 1 175 ? -2.791  -2.783  5.983   1.00 55.92 175 A 1 
ATOM 1406 C CG2 . ILE A 1 175 ? -0.799  -1.378  5.341   1.00 54.42 175 A 1 
ATOM 1407 C CD1 . ILE A 1 175 ? -1.946  -3.841  6.678   1.00 50.21 175 A 1 
ATOM 1408 N N   . SER A 1 176 ? -2.326  -0.788  1.814   1.00 58.97 176 A 1 
ATOM 1409 C CA  . SER A 1 176 ? -1.439  -0.355  0.747   1.00 56.62 176 A 1 
ATOM 1410 C C   . SER A 1 176 ? -2.171  0.241   -0.452  1.00 56.63 176 A 1 
ATOM 1411 O O   . SER A 1 176 ? -1.554  0.972   -1.217  1.00 52.04 176 A 1 
ATOM 1412 C CB  . SER A 1 176 ? -0.555  -1.520  0.329   1.00 51.31 176 A 1 
ATOM 1413 O OG  . SER A 1 176 ? -1.100  -2.774  0.601   1.00 48.39 176 A 1 
ATOM 1414 N N   . ASP A 1 177 ? -3.472  -0.006  -0.576  1.00 53.38 177 A 1 
ATOM 1415 C CA  . ASP A 1 177 ? -4.297  0.529   -1.646  1.00 52.23 177 A 1 
ATOM 1416 C C   . ASP A 1 177 ? -5.506  1.292   -1.111  1.00 53.97 177 A 1 
ATOM 1417 O O   . ASP A 1 177 ? -6.478  0.741   -0.617  1.00 51.76 177 A 1 
ATOM 1418 C CB  . ASP A 1 177 ? -4.701  -0.592  -2.592  1.00 46.98 177 A 1 
ATOM 1419 C CG  . ASP A 1 177 ? -5.111  -0.034  -3.949  1.00 43.35 177 A 1 
ATOM 1420 O OD1 . ASP A 1 177 ? -5.288  1.200   -4.059  1.00 40.25 177 A 1 
ATOM 1421 O OD2 . ASP A 1 177 ? -5.209  -0.843  -4.891  1.00 40.15 177 A 1 
ATOM 1422 N N   . ILE A 1 178 ? -5.443  2.619   -1.241  1.00 54.95 178 A 1 
ATOM 1423 C CA  . ILE A 1 178 ? -6.520  3.518   -0.851  1.00 53.72 178 A 1 
ATOM 1424 C C   . ILE A 1 178 ? -7.669  3.539   -1.865  1.00 54.35 178 A 1 
ATOM 1425 O O   . ILE A 1 178 ? -8.701  4.130   -1.582  1.00 51.67 178 A 1 
ATOM 1426 C CB  . ILE A 1 178 ? -6.024  4.953   -0.570  1.00 50.43 178 A 1 
ATOM 1427 C CG1 . ILE A 1 178 ? -4.549  5.228   -0.928  1.00 47.78 178 A 1 
ATOM 1428 C CG2 . ILE A 1 178 ? -6.317  5.294   0.888   1.00 46.44 178 A 1 
ATOM 1429 C CD1 . ILE A 1 178 ? -4.145  6.709   -0.826  1.00 43.36 178 A 1 
ATOM 1430 N N   . ILE A 1 179 ? -7.531  2.908   -3.029  1.00 50.68 179 A 1 
ATOM 1431 C CA  . ILE A 1 179 ? -8.586  2.883   -4.049  1.00 49.70 179 A 1 
ATOM 1432 C C   . ILE A 1 179 ? -9.808  2.120   -3.567  1.00 51.29 179 A 1 
ATOM 1433 O O   . ILE A 1 179 ? -10.926 2.504   -3.902  1.00 48.79 179 A 1 
ATOM 1434 C CB  . ILE A 1 179 ? -8.077  2.302   -5.374  1.00 45.65 179 A 1 
ATOM 1435 C CG1 . ILE A 1 179 ? -6.980  3.217   -5.937  1.00 42.18 179 A 1 
ATOM 1436 C CG2 . ILE A 1 179 ? -9.229  2.178   -6.396  1.00 40.71 179 A 1 
ATOM 1437 C CD1 . ILE A 1 179 ? -6.166  2.563   -7.018  1.00 37.41 179 A 1 
ATOM 1438 N N   . TYR A 1 180 ? -9.641  1.125   -2.706  1.00 50.41 180 A 1 
ATOM 1439 C CA  . TYR A 1 180 ? -10.779 0.454   -2.074  1.00 50.02 180 A 1 
ATOM 1440 C C   . TYR A 1 180 ? -11.612 1.400   -1.205  1.00 51.25 180 A 1 
ATOM 1441 O O   . TYR A 1 180 ? -12.797 1.158   -0.988  1.00 49.20 180 A 1 
ATOM 1442 C CB  . TYR A 1 180 ? -10.265 -0.738  -1.268  1.00 46.55 180 A 1 
ATOM 1443 C CG  . TYR A 1 180 ? -9.704  -1.796  -2.181  1.00 43.41 180 A 1 
ATOM 1444 C CD1 . TYR A 1 180 ? -10.576 -2.572  -2.967  1.00 40.77 180 A 1 
ATOM 1445 C CD2 . TYR A 1 180 ? -8.316  -1.963  -2.313  1.00 39.66 180 A 1 
ATOM 1446 C CE1 . TYR A 1 180 ? -10.080 -3.500  -3.879  1.00 36.72 180 A 1 
ATOM 1447 C CE2 . TYR A 1 180 ? -7.805  -2.889  -3.228  1.00 36.75 180 A 1 
ATOM 1448 C CZ  . TYR A 1 180 ? -8.692  -3.653  -4.018  1.00 36.72 180 A 1 
ATOM 1449 O OH  . TYR A 1 180 ? -8.205  -4.548  -4.925  1.00 33.68 180 A 1 
ATOM 1450 N N   . LEU A 1 181 ? -11.042 2.525   -0.784  1.00 55.17 181 A 1 
ATOM 1451 C CA  . LEU A 1 181 ? -11.759 3.584   -0.096  1.00 54.49 181 A 1 
ATOM 1452 C C   . LEU A 1 181 ? -12.476 4.542   -1.069  1.00 55.28 181 A 1 
ATOM 1453 O O   . LEU A 1 181 ? -13.308 5.311   -0.609  1.00 52.64 181 A 1 
ATOM 1454 C CB  . LEU A 1 181 ? -10.802 4.336   0.849   1.00 50.76 181 A 1 
ATOM 1455 C CG  . LEU A 1 181 ? -10.109 3.468   1.909   1.00 48.50 181 A 1 
ATOM 1456 C CD1 . LEU A 1 181 ? -9.007  4.255   2.606   1.00 46.59 181 A 1 
ATOM 1457 C CD2 . LEU A 1 181 ? -11.094 2.987   2.980   1.00 44.80 181 A 1 
ATOM 1458 N N   . LYS A 1 182 ? -12.224 4.504   -2.389  1.00 55.30 182 A 1 
ATOM 1459 C CA  . LYS A 1 182 ? -12.871 5.396   -3.374  1.00 54.09 182 A 1 
ATOM 1460 C C   . LYS A 1 182 ? -14.375 5.228   -3.447  1.00 54.73 182 A 1 
ATOM 1461 O O   . LYS A 1 182 ? -15.074 6.208   -3.675  1.00 52.38 182 A 1 
ATOM 1462 C CB  . LYS A 1 182 ? -12.327 5.195   -4.796  1.00 50.27 182 A 1 
ATOM 1463 C CG  . LYS A 1 182 ? -11.078 6.010   -5.122  1.00 47.14 182 A 1 
ATOM 1464 C CD  . LYS A 1 182 ? -10.794 5.933   -6.629  1.00 44.71 182 A 1 
ATOM 1465 C CE  . LYS A 1 182 ? -9.677  6.875   -7.037  1.00 40.75 182 A 1 
ATOM 1466 N NZ  . LYS A 1 182 ? -9.589  7.051   -8.511  1.00 38.25 182 A 1 
ATOM 1467 N N   . ALA A 1 183 ? -14.889 4.023   -3.281  1.00 55.24 183 A 1 
ATOM 1468 C CA  . ALA A 1 183 ? -16.295 3.748   -3.547  1.00 53.42 183 A 1 
ATOM 1469 C C   . ALA A 1 183 ? -17.269 4.517   -2.628  1.00 54.50 183 A 1 
ATOM 1470 O O   . ALA A 1 183 ? -18.420 4.719   -3.010  1.00 50.45 183 A 1 
ATOM 1471 C CB  . ALA A 1 183 ? -16.518 2.234   -3.526  1.00 48.10 183 A 1 
ATOM 1472 N N   . VAL A 1 184 ? -16.836 5.005   -1.468  1.00 57.66 184 A 1 
ATOM 1473 C CA  . VAL A 1 184 ? -17.624 5.941   -0.661  1.00 57.04 184 A 1 
ATOM 1474 C C   . VAL A 1 184 ? -17.036 7.350   -0.759  1.00 60.04 184 A 1 
ATOM 1475 O O   . VAL A 1 184 ? -16.498 7.905   0.207   1.00 56.29 184 A 1 
ATOM 1476 C CB  . VAL A 1 184 ? -17.880 5.477   0.785   1.00 51.39 184 A 1 
ATOM 1477 C CG1 . VAL A 1 184 ? -18.888 6.360   1.488   1.00 46.55 184 A 1 
ATOM 1478 C CG2 . VAL A 1 184 ? -18.463 4.065   0.847   1.00 45.63 184 A 1 
ATOM 1479 N N   . ASN A 1 185 ? -17.172 7.947   -1.935  1.00 62.46 185 A 1 
ATOM 1480 C CA  . ASN A 1 185 ? -16.719 9.312   -2.195  1.00 62.95 185 A 1 
ATOM 1481 C C   . ASN A 1 185 ? -17.281 10.331  -1.199  1.00 67.24 185 A 1 
ATOM 1482 O O   . ASN A 1 185 ? -16.551 11.210  -0.750  1.00 65.95 185 A 1 
ATOM 1483 C CB  . ASN A 1 185 ? -17.075 9.692   -3.638  1.00 57.47 185 A 1 
ATOM 1484 C CG  . ASN A 1 185 ? -16.034 9.219   -4.637  1.00 52.20 185 A 1 
ATOM 1485 O OD1 . ASN A 1 185 ? -14.924 8.900   -4.292  1.00 47.52 185 A 1 
ATOM 1486 N ND2 . ASN A 1 185 ? -16.363 9.196   -5.906  1.00 45.62 185 A 1 
ATOM 1487 N N   . VAL A 1 186 ? -18.547 10.200  -0.791  1.00 67.89 186 A 1 
ATOM 1488 C CA  . VAL A 1 186 ? -19.174 11.114  0.180   1.00 69.12 186 A 1 
ATOM 1489 C C   . VAL A 1 186 ? -18.469 11.065  1.533   1.00 71.14 186 A 1 
ATOM 1490 O O   . VAL A 1 186 ? -18.158 12.104  2.117   1.00 69.80 186 A 1 
ATOM 1491 C CB  . VAL A 1 186 ? -20.672 10.799  0.345   1.00 67.27 186 A 1 
ATOM 1492 C CG1 . VAL A 1 186 ? -21.350 11.756  1.326   1.00 61.97 186 A 1 
ATOM 1493 C CG2 . VAL A 1 186 ? -21.406 10.900  -1.001  1.00 61.83 186 A 1 
ATOM 1494 N N   . LEU A 1 187 ? -18.158 9.869   2.023   1.00 69.35 187 A 1 
ATOM 1495 C CA  . LEU A 1 187 ? -17.471 9.687   3.304   1.00 69.26 187 A 1 
ATOM 1496 C C   . LEU A 1 187 ? -16.020 10.170  3.238   1.00 71.21 187 A 1 
ATOM 1497 O O   . LEU A 1 187 ? -15.509 10.735  4.197   1.00 70.45 187 A 1 
ATOM 1498 C CB  . LEU A 1 187 ? -17.580 8.205   3.709   1.00 66.55 187 A 1 
ATOM 1499 C CG  . LEU A 1 187 ? -18.116 8.016   5.142   1.00 61.67 187 A 1 
ATOM 1500 C CD1 . LEU A 1 187 ? -19.255 6.988   5.152   1.00 57.48 187 A 1 
ATOM 1501 C CD2 . LEU A 1 187 ? -17.025 7.532   6.090   1.00 55.03 187 A 1 
ATOM 1502 N N   . ASN A 1 188 ? -15.362 10.012  2.081   1.00 70.47 188 A 1 
ATOM 1503 C CA  . ASN A 1 188 ? -14.017 10.533  1.868   1.00 70.59 188 A 1 
ATOM 1504 C C   . ASN A 1 188 ? -13.989 12.066  1.748   1.00 73.18 188 A 1 
ATOM 1505 O O   . ASN A 1 188 ? -13.090 12.694  2.306   1.00 72.85 188 A 1 
ATOM 1506 C CB  . ASN A 1 188 ? -13.408 9.849   0.645   1.00 67.57 188 A 1 
ATOM 1507 C CG  . ASN A 1 188 ? -12.998 8.425   0.968   1.00 63.76 188 A 1 
ATOM 1508 O OD1 . ASN A 1 188 ? -12.462 8.134   2.021   1.00 59.18 188 A 1 
ATOM 1509 N ND2 . ASN A 1 188 ? -13.221 7.518   0.049   1.00 56.46 188 A 1 
ATOM 1510 N N   . LEU A 1 189 ? -14.972 12.677  1.092   1.00 74.42 189 A 1 
ATOM 1511 C CA  . LEU A 1 189 ? -15.133 14.131  1.021   1.00 75.97 189 A 1 
ATOM 1512 C C   . LEU A 1 189 ? -15.408 14.744  2.395   1.00 77.76 189 A 1 
ATOM 1513 O O   . LEU A 1 189 ? -14.762 15.722  2.765   1.00 77.94 189 A 1 
ATOM 1514 C CB  . LEU A 1 189 ? -16.287 14.465  0.054   1.00 74.55 189 A 1 
ATOM 1515 C CG  . LEU A 1 189 ? -15.810 14.661  -1.395  1.00 68.49 189 A 1 
ATOM 1516 C CD1 . LEU A 1 189 ? -16.952 14.437  -2.372  1.00 63.45 189 A 1 
ATOM 1517 C CD2 . LEU A 1 189 ? -15.272 16.073  -1.592  1.00 61.73 189 A 1 
ATOM 1518 N N   . THR A 1 190 ? -16.315 14.155  3.178   1.00 77.64 190 A 1 
ATOM 1519 C CA  . THR A 1 190 ? -16.561 14.604  4.554   1.00 78.39 190 A 1 
ATOM 1520 C C   . THR A 1 190 ? -15.313 14.443  5.411   1.00 79.72 190 A 1 
ATOM 1521 O O   . THR A 1 190 ? -14.937 15.382  6.103   1.00 79.33 190 A 1 
ATOM 1522 C CB  . THR A 1 190 ? -17.749 13.893  5.208   1.00 77.43 190 A 1 
ATOM 1523 O OG1 . THR A 1 190 ? -17.681 12.502  5.015   1.00 70.28 190 A 1 
ATOM 1524 C CG2 . THR A 1 190 ? -19.083 14.365  4.635   1.00 67.57 190 A 1 
ATOM 1525 N N   . ARG A 1 191 ? -14.599 13.336  5.292   1.00 78.57 191 A 1 
ATOM 1526 C CA  . ARG A 1 191 ? -13.338 13.121  5.990   1.00 78.17 191 A 1 
ATOM 1527 C C   . ARG A 1 191 ? -12.277 14.149  5.592   1.00 79.82 191 A 1 
ATOM 1528 O O   . ARG A 1 191 ? -11.651 14.724  6.473   1.00 79.29 191 A 1 
ATOM 1529 C CB  . ARG A 1 191 ? -12.852 11.692  5.724   1.00 75.28 191 A 1 
ATOM 1530 C CG  . ARG A 1 191 ? -11.692 11.301  6.661   1.00 67.19 191 A 1 
ATOM 1531 C CD  . ARG A 1 191 ? -11.167 9.915   6.303   1.00 63.58 191 A 1 
ATOM 1532 N NE  . ARG A 1 191 ? -10.366 9.964   5.070   1.00 58.16 191 A 1 
ATOM 1533 C CZ  . ARG A 1 191 ? -9.056  9.845   4.974   1.00 53.86 191 A 1 
ATOM 1534 N NH1 . ARG A 1 191 ? -8.318  9.552   6.008   1.00 51.16 191 A 1 
ATOM 1535 N NH2 . ARG A 1 191 ? -8.458  10.022  3.848   1.00 49.50 191 A 1 
ATOM 1536 N N   . LEU A 1 192 ? -12.095 14.425  4.298   1.00 78.88 192 A 1 
ATOM 1537 C CA  . LEU A 1 192 ? -11.171 15.463  3.826   1.00 80.03 192 A 1 
ATOM 1538 C C   . LEU A 1 192 ? -11.533 16.843  4.370   1.00 82.34 192 A 1 
ATOM 1539 O O   . LEU A 1 192 ? -10.659 17.593  4.789   1.00 82.44 192 A 1 
ATOM 1540 C CB  . LEU A 1 192 ? -11.164 15.480  2.285   1.00 78.37 192 A 1 
ATOM 1541 C CG  . LEU A 1 192 ? -10.206 14.442  1.686   1.00 72.20 192 A 1 
ATOM 1542 C CD1 . LEU A 1 192 ? -10.559 14.180  0.225   1.00 67.35 192 A 1 
ATOM 1543 C CD2 . LEU A 1 192 ? -8.758  14.940  1.751   1.00 66.40 192 A 1 
ATOM 1544 N N   . THR A 1 193 ? -12.821 17.166  4.428   1.00 85.63 193 A 1 
ATOM 1545 C CA  . THR A 1 193 ? -13.288 18.444  4.959   1.00 87.25 193 A 1 
ATOM 1546 C C   . THR A 1 193 ? -13.020 18.561  6.455   1.00 88.29 193 A 1 
ATOM 1547 O O   . THR A 1 193 ? -12.363 19.508  6.892   1.00 87.65 193 A 1 
ATOM 1548 C CB  . THR A 1 193 ? -14.778 18.650  4.641   1.00 86.86 193 A 1 
ATOM 1549 O OG1 . THR A 1 193 ? -15.000 18.487  3.257   1.00 75.54 193 A 1 
ATOM 1550 C CG2 . THR A 1 193 ? -15.241 20.060  5.004   1.00 74.17 193 A 1 
ATOM 1551 N N   . PHE A 1 194 ? -13.460 17.580  7.247   1.00 87.12 194 A 1 
ATOM 1552 C CA  . PHE A 1 194 ? -13.370 17.636  8.707   1.00 88.20 194 A 1 
ATOM 1553 C C   . PHE A 1 194 ? -11.964 17.394  9.264   1.00 89.28 194 A 1 
ATOM 1554 O O   . PHE A 1 194 ? -11.619 17.973  10.295  1.00 87.68 194 A 1 
ATOM 1555 C CB  . PHE A 1 194 ? -14.366 16.658  9.327   1.00 86.55 194 A 1 
ATOM 1556 C CG  . PHE A 1 194 ? -15.765 17.223  9.422   1.00 81.67 194 A 1 
ATOM 1557 C CD1 . PHE A 1 194 ? -16.084 18.112  10.461  1.00 75.92 194 A 1 
ATOM 1558 C CD2 . PHE A 1 194 ? -16.749 16.873  8.485   1.00 74.32 194 A 1 
ATOM 1559 C CE1 . PHE A 1 194 ? -17.369 18.659  10.559  1.00 70.86 194 A 1 
ATOM 1560 C CE2 . PHE A 1 194 ? -18.037 17.417  8.575   1.00 69.83 194 A 1 
ATOM 1561 C CZ  . PHE A 1 194 ? -18.346 18.307  9.612   1.00 70.83 194 A 1 
ATOM 1562 N N   . PHE A 1 195 ? -11.156 16.555  8.604   1.00 86.56 195 A 1 
ATOM 1563 C CA  . PHE A 1 195 ? -9.847  16.137  9.117   1.00 87.15 195 A 1 
ATOM 1564 C C   . PHE A 1 195 ? -8.660  16.751  8.377   1.00 87.67 195 A 1 
ATOM 1565 O O   . PHE A 1 195 ? -7.528  16.592  8.838   1.00 85.50 195 A 1 
ATOM 1566 C CB  . PHE A 1 195 ? -9.760  14.611  9.141   1.00 85.80 195 A 1 
ATOM 1567 C CG  . PHE A 1 195 ? -10.718 13.982  10.121  1.00 84.77 195 A 1 
ATOM 1568 C CD1 . PHE A 1 195 ? -10.378 13.922  11.481  1.00 80.66 195 A 1 
ATOM 1569 C CD2 . PHE A 1 195 ? -11.954 13.487  9.690   1.00 81.48 195 A 1 
ATOM 1570 C CE1 . PHE A 1 195 ? -11.262 13.358  12.406  1.00 79.28 195 A 1 
ATOM 1571 C CE2 . PHE A 1 195 ? -12.847 12.923  10.609  1.00 78.94 195 A 1 
ATOM 1572 C CZ  . PHE A 1 195 ? -12.499 12.859  11.966  1.00 80.08 195 A 1 
ATOM 1573 N N   . PHE A 1 196 ? -8.894  17.463  7.265   1.00 85.79 196 A 1 
ATOM 1574 C CA  . PHE A 1 196 ? -7.836  18.185  6.572   1.00 87.18 196 A 1 
ATOM 1575 C C   . PHE A 1 196 ? -8.153  19.679  6.460   1.00 88.96 196 A 1 
ATOM 1576 O O   . PHE A 1 196 ? -7.401  20.484  7.000   1.00 89.20 196 A 1 
ATOM 1577 C CB  . PHE A 1 196 ? -7.546  17.542  5.212   1.00 85.57 196 A 1 
ATOM 1578 C CG  . PHE A 1 196 ? -6.546  18.294  4.373   1.00 84.74 196 A 1 
ATOM 1579 C CD1 . PHE A 1 196 ? -6.924  18.845  3.136   1.00 80.33 196 A 1 
ATOM 1580 C CD2 . PHE A 1 196 ? -5.238  18.480  4.842   1.00 80.15 196 A 1 
ATOM 1581 C CE1 . PHE A 1 196 ? -6.001  19.552  2.366   1.00 77.25 196 A 1 
ATOM 1582 C CE2 . PHE A 1 196 ? -4.302  19.196  4.070   1.00 76.17 196 A 1 
ATOM 1583 C CZ  . PHE A 1 196 ? -4.688  19.730  2.834   1.00 77.20 196 A 1 
ATOM 1584 N N   . LEU A 1 197 ? -9.262  20.069  5.818   1.00 89.41 197 A 1 
ATOM 1585 C CA  . LEU A 1 197 ? -9.526  21.477  5.544   1.00 90.94 197 A 1 
ATOM 1586 C C   . LEU A 1 197 ? -9.762  22.284  6.821   1.00 92.20 197 A 1 
ATOM 1587 O O   . LEU A 1 197 ? -9.127  23.320  7.014   1.00 91.64 197 A 1 
ATOM 1588 C CB  . LEU A 1 197 ? -10.701 21.628  4.566   1.00 89.78 197 A 1 
ATOM 1589 C CG  . LEU A 1 197 ? -10.454 21.045  3.166   1.00 85.63 197 A 1 
ATOM 1590 C CD1 . LEU A 1 197 ? -11.725 21.154  2.329   1.00 79.51 197 A 1 
ATOM 1591 C CD2 . LEU A 1 197 ? -9.333  21.788  2.427   1.00 79.18 197 A 1 
ATOM 1592 N N   . ILE A 1 198 ? -10.625 21.822  7.732   1.00 92.60 198 A 1 
ATOM 1593 C CA  . ILE A 1 198 ? -10.933 22.544  8.972   1.00 93.44 198 A 1 
ATOM 1594 C C   . ILE A 1 198 ? -9.681  22.763  9.837   1.00 93.97 198 A 1 
ATOM 1595 O O   . ILE A 1 198 ? -9.381  23.916  10.149  1.00 93.25 198 A 1 
ATOM 1596 C CB  . ILE A 1 198 ? -12.100 21.897  9.751   1.00 92.68 198 A 1 
ATOM 1597 C CG1 . ILE A 1 198 ? -13.401 22.001  8.925   1.00 87.22 198 A 1 
ATOM 1598 C CG2 . ILE A 1 198 ? -12.278 22.556  11.135  1.00 86.34 198 A 1 
ATOM 1599 C CD1 . ILE A 1 198 ? -14.612 21.318  9.570   1.00 78.03 198 A 1 
ATOM 1600 N N   . PRO A 1 199 ? -8.898  21.729  10.207  1.00 93.80 199 A 1 
ATOM 1601 C CA  . PRO A 1 199 ? -7.687  21.944  10.994  1.00 93.49 199 A 1 
ATOM 1602 C C   . PRO A 1 199 ? -6.647  22.786  10.251  1.00 93.62 199 A 1 
ATOM 1603 O O   . PRO A 1 199 ? -5.980  23.610  10.877  1.00 91.91 199 A 1 
ATOM 1604 C CB  . PRO A 1 199 ? -7.175  20.549  11.357  1.00 92.09 199 A 1 
ATOM 1605 C CG  . PRO A 1 199 ? -7.785  19.635  10.299  1.00 89.31 199 A 1 
ATOM 1606 C CD  . PRO A 1 199 ? -9.112  20.303  10.002  1.00 92.12 199 A 1 
ATOM 1607 N N   . LEU A 1 200 ? -6.538  22.670  8.916   1.00 92.18 200 A 1 
ATOM 1608 C CA  . LEU A 1 200 ? -5.652  23.496  8.116   1.00 91.60 200 A 1 
ATOM 1609 C C   . LEU A 1 200 ? -6.055  24.979  8.168   1.00 91.82 200 A 1 
ATOM 1610 O O   . LEU A 1 200 ? -5.201  25.830  8.411   1.00 90.93 200 A 1 
ATOM 1611 C CB  . LEU A 1 200 ? -5.627  22.969  6.673   1.00 90.69 200 A 1 
ATOM 1612 C CG  . LEU A 1 200 ? -4.643  23.718  5.749   1.00 87.57 200 A 1 
ATOM 1613 C CD1 . LEU A 1 200 ? -3.190  23.431  6.128   1.00 82.22 200 A 1 
ATOM 1614 C CD2 . LEU A 1 200 ? -4.853  23.274  4.302   1.00 81.34 200 A 1 
ATOM 1615 N N   . PHE A 1 201 ? -7.343  25.305  8.005   1.00 93.91 201 A 1 
ATOM 1616 C CA  . PHE A 1 201 ? -7.830  26.684  8.098   1.00 94.20 201 A 1 
ATOM 1617 C C   . PHE A 1 201 ? -7.658  27.267  9.498   1.00 94.06 201 A 1 
ATOM 1618 O O   . PHE A 1 201 ? -7.274  28.436  9.622   1.00 91.81 201 A 1 
ATOM 1619 C CB  . PHE A 1 201 ? -9.298  26.766  7.652   1.00 93.21 201 A 1 
ATOM 1620 C CG  . PHE A 1 201 ? -9.509  26.713  6.157   1.00 90.13 201 A 1 
ATOM 1621 C CD1 . PHE A 1 201 ? -8.861  27.641  5.312   1.00 81.94 201 A 1 
ATOM 1622 C CD2 . PHE A 1 201 ? -10.369 25.765  5.584   1.00 81.37 201 A 1 
ATOM 1623 C CE1 . PHE A 1 201 ? -9.055  27.599  3.933   1.00 79.23 201 A 1 
ATOM 1624 C CE2 . PHE A 1 201 ? -10.573 25.716  4.206   1.00 78.68 201 A 1 
ATOM 1625 C CZ  . PHE A 1 201 ? -9.911  26.635  3.370   1.00 80.68 201 A 1 
ATOM 1626 N N   . ILE A 1 202 ? -7.854  26.478  10.562  1.00 94.25 202 A 1 
ATOM 1627 C CA  . ILE A 1 202 ? -7.569  26.902  11.932  1.00 93.86 202 A 1 
ATOM 1628 C C   . ILE A 1 202 ? -6.091  27.270  12.085  1.00 93.45 202 A 1 
ATOM 1629 O O   . ILE A 1 202 ? -5.772  28.339  12.609  1.00 91.68 202 A 1 
ATOM 1630 C CB  . ILE A 1 202 ? -7.995  25.816  12.948  1.00 92.94 202 A 1 
ATOM 1631 C CG1 . ILE A 1 202 ? -9.541  25.677  12.980  1.00 89.33 202 A 1 
ATOM 1632 C CG2 . ILE A 1 202 ? -7.475  26.128  14.364  1.00 89.06 202 A 1 
ATOM 1633 C CD1 . ILE A 1 202 ? -10.036 24.422  13.703  1.00 82.45 202 A 1 
ATOM 1634 N N   . MET A 1 203 ? -5.182  26.437  11.583  1.00 92.97 203 A 1 
ATOM 1635 C CA  . MET A 1 203 ? -3.745  26.708  11.644  1.00 92.28 203 A 1 
ATOM 1636 C C   . MET A 1 203 ? -3.368  27.958  10.846  1.00 91.86 203 A 1 
ATOM 1637 O O   . MET A 1 203 ? -2.702  28.837  11.390  1.00 90.15 203 A 1 
ATOM 1638 C CB  . MET A 1 203 ? -2.941  25.498  11.150  1.00 91.18 203 A 1 
ATOM 1639 C CG  . MET A 1 203 ? -2.952  24.371  12.185  1.00 86.55 203 A 1 
ATOM 1640 S SD  . MET A 1 203 ? -1.877  22.972  11.776  1.00 84.13 203 A 1 
ATOM 1641 C CE  . MET A 1 203 ? -2.823  22.254  10.418  1.00 72.71 203 A 1 
ATOM 1642 N N   . ILE A 1 204 ? -3.838  28.088  9.592   1.00 91.66 204 A 1 
ATOM 1643 C CA  . ILE A 1 204 ? -3.578  29.249  8.745   1.00 90.67 204 A 1 
ATOM 1644 C C   . ILE A 1 204 ? -4.079  30.534  9.416   1.00 90.53 204 A 1 
ATOM 1645 O O   . ILE A 1 204 ? -3.318  31.497  9.539   1.00 89.30 204 A 1 
ATOM 1646 C CB  . ILE A 1 204 ? -4.205  29.056  7.336   1.00 89.88 204 A 1 
ATOM 1647 C CG1 . ILE A 1 204 ? -3.450  27.948  6.566   1.00 85.59 204 A 1 
ATOM 1648 C CG2 . ILE A 1 204 ? -4.172  30.365  6.524   1.00 84.85 204 A 1 
ATOM 1649 C CD1 . ILE A 1 204 ? -4.175  27.477  5.299   1.00 79.05 204 A 1 
ATOM 1650 N N   . GLY A 1 205 ? -5.303  30.533  9.919   1.00 93.23 205 A 1 
ATOM 1651 C CA  . GLY A 1 205 ? -5.872  31.668  10.638  1.00 92.73 205 A 1 
ATOM 1652 C C   . GLY A 1 205 ? -5.034  32.064  11.865  1.00 92.33 205 A 1 
ATOM 1653 O O   . GLY A 1 205 ? -4.677  33.229  12.029  1.00 90.40 205 A 1 
ATOM 1654 N N   . CYS A 1 206 ? -4.645  31.091  12.683  1.00 91.59 206 A 1 
ATOM 1655 C CA  . CYS A 1 206 ? -3.778  31.328  13.832  1.00 90.38 206 A 1 
ATOM 1656 C C   . CYS A 1 206 ? -2.426  31.923  13.418  1.00 89.80 206 A 1 
ATOM 1657 O O   . CYS A 1 206 ? -1.986  32.911  14.010  1.00 88.10 206 A 1 
ATOM 1658 C CB  . CYS A 1 206 ? -3.572  30.011  14.611  1.00 89.52 206 A 1 
ATOM 1659 S SG  . CYS A 1 206 ? -5.107  29.521  15.464  1.00 84.86 206 A 1 
ATOM 1660 N N   . TYR A 1 207 ? -1.778  31.382  12.392  1.00 90.07 207 A 1 
ATOM 1661 C CA  . TYR A 1 207 ? -0.463  31.844  11.948  1.00 88.96 207 A 1 
ATOM 1662 C C   . TYR A 1 207 ? -0.509  33.249  11.344  1.00 88.67 207 A 1 
ATOM 1663 O O   . TYR A 1 207 ? 0.337   34.070  11.690  1.00 86.85 207 A 1 
ATOM 1664 C CB  . TYR A 1 207 ? 0.153   30.847  10.968  1.00 87.37 207 A 1 
ATOM 1665 C CG  . TYR A 1 207 ? 0.379   29.450  11.512  1.00 85.16 207 A 1 
ATOM 1666 C CD1 . TYR A 1 207 ? 0.700   29.235  12.866  1.00 78.46 207 A 1 
ATOM 1667 C CD2 . TYR A 1 207 ? 0.267   28.341  10.645  1.00 79.51 207 A 1 
ATOM 1668 C CE1 . TYR A 1 207 ? 0.886   27.934  13.358  1.00 75.72 207 A 1 
ATOM 1669 C CE2 . TYR A 1 207 ? 0.457   27.043  11.120  1.00 75.14 207 A 1 
ATOM 1670 C CZ  . TYR A 1 207 ? 0.761   26.830  12.478  1.00 77.35 207 A 1 
ATOM 1671 O OH  . TYR A 1 207 ? 0.936   25.564  12.951  1.00 74.19 207 A 1 
ATOM 1672 N N   . LEU A 1 208 ? -1.514  33.560  10.512  1.00 88.79 208 A 1 
ATOM 1673 C CA  . LEU A 1 208 ? -1.681  34.887  9.937   1.00 88.78 208 A 1 
ATOM 1674 C C   . LEU A 1 208 ? -1.842  35.961  11.023  1.00 88.07 208 A 1 
ATOM 1675 O O   . LEU A 1 208 ? -1.149  36.978  11.000  1.00 86.14 208 A 1 
ATOM 1676 C CB  . LEU A 1 208 ? -2.892  34.897  8.990   1.00 88.79 208 A 1 
ATOM 1677 C CG  . LEU A 1 208 ? -2.675  34.150  7.656   1.00 86.00 208 A 1 
ATOM 1678 C CD1 . LEU A 1 208 ? -3.993  34.115  6.889   1.00 80.17 208 A 1 
ATOM 1679 C CD2 . LEU A 1 208 ? -1.625  34.811  6.777   1.00 80.67 208 A 1 
ATOM 1680 N N   . VAL A 1 209 ? -2.681  35.702  12.029  1.00 90.06 209 A 1 
ATOM 1681 C CA  . VAL A 1 209 ? -2.882  36.653  13.135  1.00 89.21 209 A 1 
ATOM 1682 C C   . VAL A 1 209 ? -1.631  36.783  13.999  1.00 88.67 209 A 1 
ATOM 1683 O O   . VAL A 1 209 ? -1.283  37.893  14.424  1.00 86.82 209 A 1 
ATOM 1684 C CB  . VAL A 1 209 ? -4.110  36.247  13.977  1.00 88.32 209 A 1 
ATOM 1685 C CG1 . VAL A 1 209 ? -4.319  37.227  15.141  1.00 83.03 209 A 1 
ATOM 1686 C CG2 . VAL A 1 209 ? -5.390  36.284  13.147  1.00 83.49 209 A 1 
ATOM 1687 N N   . ILE A 1 210 ? -0.902  35.695  14.253  1.00 86.97 210 A 1 
ATOM 1688 C CA  . ILE A 1 210 ? 0.361   35.734  14.999  1.00 85.68 210 A 1 
ATOM 1689 C C   . ILE A 1 210 ? 1.407   36.571  14.255  1.00 84.72 210 A 1 
ATOM 1690 O O   . ILE A 1 210 ? 2.006   37.466  14.859  1.00 83.03 210 A 1 
ATOM 1691 C CB  . ILE A 1 210 ? 0.878   34.312  15.292  1.00 84.93 210 A 1 
ATOM 1692 C CG1 . ILE A 1 210 ? 0.002   33.616  16.349  1.00 82.15 210 A 1 
ATOM 1693 C CG2 . ILE A 1 210 ? 2.332   34.363  15.790  1.00 82.25 210 A 1 
ATOM 1694 C CD1 . ILE A 1 210 ? 0.167   32.092  16.381  1.00 79.14 210 A 1 
ATOM 1695 N N   . ILE A 1 211 ? 1.601   36.318  12.956  1.00 84.14 211 A 1 
ATOM 1696 C CA  . ILE A 1 211 ? 2.564   37.047  12.116  1.00 82.52 211 A 1 
ATOM 1697 C C   . ILE A 1 211 ? 2.204   38.532  12.092  1.00 81.87 211 A 1 
ATOM 1698 O O   . ILE A 1 211 ? 3.066   39.372  12.360  1.00 80.40 211 A 1 
ATOM 1699 C CB  . ILE A 1 211 ? 2.628   36.428  10.698  1.00 81.81 211 A 1 
ATOM 1700 C CG1 . ILE A 1 211 ? 3.283   35.031  10.754  1.00 77.14 211 A 1 
ATOM 1701 C CG2 . ILE A 1 211 ? 3.419   37.341  9.735   1.00 76.87 211 A 1 
ATOM 1702 C CD1 . ILE A 1 211 ? 3.047   34.190  9.488   1.00 71.07 211 A 1 
ATOM 1703 N N   . HIS A 1 212 ? 0.940   38.868  11.871  1.00 84.89 212 A 1 
ATOM 1704 C CA  . HIS A 1 212 ? 0.463   40.249  11.881  1.00 84.58 212 A 1 
ATOM 1705 C C   . HIS A 1 212 ? 0.763   40.955  13.211  1.00 83.77 212 A 1 
ATOM 1706 O O   . HIS A 1 212 ? 1.303   42.074  13.227  1.00 81.98 212 A 1 
ATOM 1707 C CB  . HIS A 1 212 ? -1.032  40.263  11.568  1.00 84.58 212 A 1 
ATOM 1708 C CG  . HIS A 1 212 ? -1.590  41.656  11.475  1.00 83.14 212 A 1 
ATOM 1709 N ND1 . HIS A 1 212 ? -1.514  42.482  10.387  1.00 70.95 212 A 1 
ATOM 1710 C CD2 . HIS A 1 212 ? -2.239  42.349  12.457  1.00 72.46 212 A 1 
ATOM 1711 C CE1 . HIS A 1 212 ? -2.132  43.641  10.704  1.00 72.45 212 A 1 
ATOM 1712 N NE2 . HIS A 1 212 ? -2.573  43.606  11.955  1.00 74.16 212 A 1 
ATOM 1713 N N   . ASN A 1 213 ? 0.502   40.314  14.353  1.00 85.37 213 A 1 
ATOM 1714 C CA  . ASN A 1 213 ? 0.801   40.891  15.663  1.00 83.84 213 A 1 
ATOM 1715 C C   . ASN A 1 213 ? 2.307   41.016  15.944  1.00 82.60 213 A 1 
ATOM 1716 O O   . ASN A 1 213 ? 2.722   41.947  16.643  1.00 79.15 213 A 1 
ATOM 1717 C CB  . ASN A 1 213 ? 0.117   40.065  16.760  1.00 83.18 213 A 1 
ATOM 1718 C CG  . ASN A 1 213 ? -1.342  40.450  16.919  1.00 81.26 213 A 1 
ATOM 1719 O OD1 . ASN A 1 213 ? -1.670  41.430  17.564  1.00 72.48 213 A 1 
ATOM 1720 N ND2 . ASN A 1 213 ? -2.244  39.703  16.339  1.00 73.39 213 A 1 
ATOM 1721 N N   . LEU A 1 214 ? 3.124   40.090  15.425  1.00 81.79 214 A 1 
ATOM 1722 C CA  . LEU A 1 214 ? 4.579   40.150  15.555  1.00 79.61 214 A 1 
ATOM 1723 C C   . LEU A 1 214 ? 5.172   41.307  14.747  1.00 78.73 214 A 1 
ATOM 1724 O O   . LEU A 1 214 ? 6.004   42.031  15.291  1.00 77.12 214 A 1 
ATOM 1725 C CB  . LEU A 1 214 ? 5.203   38.805  15.124  1.00 79.23 214 A 1 
ATOM 1726 C CG  . LEU A 1 214 ? 5.010   37.659  16.138  1.00 76.25 214 A 1 
ATOM 1727 C CD1 . LEU A 1 214 ? 5.457   36.340  15.509  1.00 72.31 214 A 1 
ATOM 1728 C CD2 . LEU A 1 214 ? 5.829   37.872  17.401  1.00 72.36 214 A 1 
ATOM 1729 N N   . LEU A 1 215 ? 4.708   41.521  13.511  1.00 78.50 215 A 1 
ATOM 1730 C CA  . LEU A 1 215 ? 5.159   42.591  12.616  1.00 78.01 215 A 1 
ATOM 1731 C C   . LEU A 1 215 ? 4.768   43.975  13.141  1.00 77.69 215 A 1 
ATOM 1732 O O   . LEU A 1 215 ? 5.584   44.885  13.140  1.00 75.56 215 A 1 
ATOM 1733 C CB  . LEU A 1 215 ? 4.583   42.366  11.212  1.00 77.03 215 A 1 
ATOM 1734 C CG  . LEU A 1 215 ? 5.165   41.154  10.463  1.00 71.38 215 A 1 
ATOM 1735 C CD1 . LEU A 1 215 ? 4.394   40.939  9.154   1.00 67.85 215 A 1 
ATOM 1736 C CD2 . LEU A 1 215 ? 6.644   41.326  10.121  1.00 66.50 215 A 1 
ATOM 1737 N N   . HIS A 1 216 ? 3.561   44.122  13.683  1.00 78.25 216 A 1 
ATOM 1738 C CA  . HIS A 1 216 ? 3.066   45.402  14.213  1.00 77.76 216 A 1 
ATOM 1739 C C   . HIS A 1 216 ? 3.519   45.697  15.657  1.00 75.54 216 A 1 
ATOM 1740 O O   . HIS A 1 216 ? 2.960   46.573  16.317  1.00 69.31 216 A 1 
ATOM 1741 C CB  . HIS A 1 216 ? 1.547   45.470  14.055  1.00 75.52 216 A 1 
ATOM 1742 C CG  . HIS A 1 216 ? 1.118   45.552  12.618  1.00 72.73 216 A 1 
ATOM 1743 N ND1 . HIS A 1 216 ? 1.072   44.504  11.726  1.00 64.34 216 A 1 
ATOM 1744 C CD2 . HIS A 1 216 ? 0.760   46.681  11.917  1.00 62.90 216 A 1 
ATOM 1745 C CE1 . HIS A 1 216 ? 0.705   44.990  10.530  1.00 63.02 216 A 1 
ATOM 1746 N NE2 . HIS A 1 216 ? 0.498   46.306  10.610  1.00 63.00 216 A 1 
ATOM 1747 N N   . GLY A 1 217 ? 4.470   44.947  16.195  1.00 73.50 217 A 1 
ATOM 1748 C CA  . GLY A 1 217 ? 5.030   45.195  17.534  1.00 71.37 217 A 1 
ATOM 1749 C C   . GLY A 1 217 ? 4.063   44.997  18.708  1.00 72.53 217 A 1 
ATOM 1750 O O   . GLY A 1 217 ? 4.446   45.222  19.862  1.00 67.16 217 A 1 
ATOM 1751 N N   . ARG A 1 218 ? 2.842   44.531  18.484  1.00 71.60 218 A 1 
ATOM 1752 C CA  . ARG A 1 218 ? 1.802   44.356  19.521  1.00 71.60 218 A 1 
ATOM 1753 C C   . ARG A 1 218 ? 2.159   43.305  20.590  1.00 72.27 218 A 1 
ATOM 1754 O O   . ARG A 1 218 ? 1.489   43.205  21.611  1.00 67.07 218 A 1 
ATOM 1755 C CB  . ARG A 1 218 ? 0.461   44.004  18.867  1.00 67.37 218 A 1 
ATOM 1756 C CG  . ARG A 1 218 ? -0.084  45.153  17.994  1.00 62.84 218 A 1 
ATOM 1757 C CD  . ARG A 1 218 ? -1.480  44.792  17.465  1.00 60.62 218 A 1 
ATOM 1758 N NE  . ARG A 1 218 ? -2.040  45.884  16.645  1.00 54.24 218 A 1 
ATOM 1759 C CZ  . ARG A 1 218 ? -3.240  45.900  16.090  1.00 50.52 218 A 1 
ATOM 1760 N NH1 . ARG A 1 218 ? -4.066  44.901  16.214  1.00 46.99 218 A 1 
ATOM 1761 N NH2 . ARG A 1 218 ? -3.625  46.936  15.396  1.00 44.94 218 A 1 
ATOM 1762 N N   . THR A 1 219 ? 3.229   42.557  20.380  1.00 70.53 219 A 1 
ATOM 1763 C CA  . THR A 1 219 ? 3.727   41.522  21.299  1.00 68.90 219 A 1 
ATOM 1764 C C   . THR A 1 219 ? 4.847   42.026  22.225  1.00 70.55 219 A 1 
ATOM 1765 O O   . THR A 1 219 ? 5.560   41.213  22.821  1.00 65.19 219 A 1 
ATOM 1766 C CB  . THR A 1 219 ? 4.180   40.294  20.508  1.00 63.67 219 A 1 
ATOM 1767 O OG1 . THR A 1 219 ? 5.218   40.646  19.615  1.00 58.97 219 A 1 
ATOM 1768 C CG2 . THR A 1 219 ? 3.046   39.696  19.682  1.00 57.59 219 A 1 
ATOM 1769 N N   . SER A 1 220 ? 5.040   43.345  22.350  1.00 69.42 220 A 1 
ATOM 1770 C CA  . SER A 1 220 ? 6.084   43.957  23.179  1.00 68.12 220 A 1 
ATOM 1771 C C   . SER A 1 220 ? 5.976   43.600  24.668  1.00 70.18 220 A 1 
ATOM 1772 O O   . SER A 1 220 ? 6.994   43.417  25.332  1.00 65.44 220 A 1 
ATOM 1773 C CB  . SER A 1 220 ? 6.032   45.486  23.019  1.00 62.40 220 A 1 
ATOM 1774 O OG  . SER A 1 220 ? 4.726   45.956  23.290  1.00 56.33 220 A 1 
ATOM 1775 N N   . LYS A 1 221 ? 4.763   43.408  25.172  1.00 72.30 221 A 1 
ATOM 1776 C CA  . LYS A 1 221 ? 4.502   43.035  26.577  1.00 71.87 221 A 1 
ATOM 1777 C C   . LYS A 1 221 ? 4.830   41.572  26.909  1.00 73.34 221 A 1 
ATOM 1778 O O   . LYS A 1 221 ? 4.823   41.191  28.080  1.00 69.79 221 A 1 
ATOM 1779 C CB  . LYS A 1 221 ? 3.045   43.368  26.949  1.00 67.51 221 A 1 
ATOM 1780 C CG  . LYS A 1 221 ? 2.742   44.872  26.875  1.00 61.03 221 A 1 
ATOM 1781 C CD  . LYS A 1 221 ? 1.332   45.191  27.392  1.00 56.52 221 A 1 
ATOM 1782 C CE  . LYS A 1 221 ? 1.072   46.703  27.317  1.00 49.05 221 A 1 
ATOM 1783 N NZ  . LYS A 1 221 ? -0.269  47.088  27.845  1.00 43.61 221 A 1 
ATOM 1784 N N   . LEU A 1 222 ? 5.084   40.751  25.923  1.00 72.76 222 A 1 
ATOM 1785 C CA  . LEU A 1 222 ? 5.412   39.348  26.142  1.00 72.50 222 A 1 
ATOM 1786 C C   . LEU A 1 222 ? 6.863   39.180  26.575  1.00 74.85 222 A 1 
ATOM 1787 O O   . LEU A 1 222 ? 7.773   39.768  26.005  1.00 72.01 222 A 1 
ATOM 1788 C CB  . LEU A 1 222 ? 5.110   38.535  24.869  1.00 68.35 222 A 1 
ATOM 1789 C CG  . LEU A 1 222 ? 3.714   37.909  24.931  1.00 63.89 222 A 1 
ATOM 1790 C CD1 . LEU A 1 222 ? 3.058   37.913  23.564  1.00 61.47 222 A 1 
ATOM 1791 C CD2 . LEU A 1 222 ? 3.783   36.458  25.421  1.00 61.83 222 A 1 
ATOM 1792 N N   . LYS A 1 223 ? 7.095   38.284  27.537  1.00 74.71 223 A 1 
ATOM 1793 C CA  . LYS A 1 223 ? 8.455   37.910  27.945  1.00 75.81 223 A 1 
ATOM 1794 C C   . LYS A 1 223 ? 9.222   37.374  26.730  1.00 78.32 223 A 1 
ATOM 1795 O O   . LYS A 1 223 ? 8.734   36.436  26.093  1.00 76.22 223 A 1 
ATOM 1796 C CB  . LYS A 1 223 ? 8.442   36.883  29.082  1.00 71.96 223 A 1 
ATOM 1797 C CG  . LYS A 1 223 ? 7.926   37.488  30.396  1.00 64.56 223 A 1 
ATOM 1798 C CD  . LYS A 1 223 ? 8.025   36.487  31.561  1.00 60.12 223 A 1 
ATOM 1799 C CE  . LYS A 1 223 ? 7.517   37.142  32.848  1.00 52.52 223 A 1 
ATOM 1800 N NZ  . LYS A 1 223 ? 7.627   36.269  34.041  1.00 46.88 223 A 1 
ATOM 1801 N N   . PRO A 1 224 ? 10.445  37.861  26.441  1.00 76.61 224 A 1 
ATOM 1802 C CA  . PRO A 1 224 ? 11.187  37.512  25.227  1.00 78.21 224 A 1 
ATOM 1803 C C   . PRO A 1 224 ? 11.413  36.010  25.084  1.00 80.46 224 A 1 
ATOM 1804 O O   . PRO A 1 224 ? 11.166  35.446  24.021  1.00 78.68 224 A 1 
ATOM 1805 C CB  . PRO A 1 224 ? 12.492  38.314  25.296  1.00 76.10 224 A 1 
ATOM 1806 C CG  . PRO A 1 224 ? 12.647  38.670  26.776  1.00 71.81 224 A 1 
ATOM 1807 C CD  . PRO A 1 224 ? 11.200  38.806  27.244  1.00 74.80 224 A 1 
ATOM 1808 N N   . LYS A 1 225 ? 11.734  35.306  26.189  1.00 77.81 225 A 1 
ATOM 1809 C CA  . LYS A 1 225 ? 11.901  33.845  26.192  1.00 78.76 225 A 1 
ATOM 1810 C C   . LYS A 1 225 ? 10.627  33.088  25.796  1.00 80.48 225 A 1 
ATOM 1811 O O   . LYS A 1 225 ? 10.712  32.052  25.147  1.00 78.68 225 A 1 
ATOM 1812 C CB  . LYS A 1 225 ? 12.387  33.361  27.569  1.00 76.62 225 A 1 
ATOM 1813 C CG  . LYS A 1 225 ? 13.824  33.821  27.883  1.00 67.41 225 A 1 
ATOM 1814 C CD  . LYS A 1 225 ? 14.337  33.232  29.209  1.00 62.63 225 A 1 
ATOM 1815 C CE  . LYS A 1 225 ? 15.780  33.698  29.441  1.00 53.07 225 A 1 
ATOM 1816 N NZ  . LYS A 1 225 ? 16.371  33.231  30.725  1.00 47.12 225 A 1 
ATOM 1817 N N   . VAL A 1 226 ? 9.448   33.580  26.190  1.00 78.96 226 A 1 
ATOM 1818 C CA  . VAL A 1 226 ? 8.165   32.954  25.841  1.00 78.30 226 A 1 
ATOM 1819 C C   . VAL A 1 226 ? 7.835   33.204  24.373  1.00 80.61 226 A 1 
ATOM 1820 O O   . VAL A 1 226 ? 7.403   32.293  23.680  1.00 79.83 226 A 1 
ATOM 1821 C CB  . VAL A 1 226 ? 7.017   33.445  26.736  1.00 75.18 226 A 1 
ATOM 1822 C CG1 . VAL A 1 226 ? 5.665   32.834  26.354  1.00 68.06 226 A 1 
ATOM 1823 C CG2 . VAL A 1 226 ? 7.289   33.096  28.205  1.00 67.74 226 A 1 
ATOM 1824 N N   . LYS A 1 227 ? 8.091   34.445  23.902  1.00 77.60 227 A 1 
ATOM 1825 C CA  . LYS A 1 227 ? 7.913   34.836  22.503  1.00 79.00 227 A 1 
ATOM 1826 C C   . LYS A 1 227 ? 8.797   33.988  21.592  1.00 80.60 227 A 1 
ATOM 1827 O O   . LYS A 1 227 ? 8.282   33.347  20.682  1.00 80.38 227 A 1 
ATOM 1828 C CB  . LYS A 1 227 ? 8.187   36.345  22.368  1.00 77.56 227 A 1 
ATOM 1829 C CG  . LYS A 1 227 ? 7.952   36.876  20.947  1.00 74.01 227 A 1 
ATOM 1830 C CD  . LYS A 1 227 ? 8.150   38.407  20.888  1.00 72.54 227 A 1 
ATOM 1831 C CE  . LYS A 1 227 ? 8.034   38.912  19.450  1.00 65.93 227 A 1 
ATOM 1832 N NZ  . LYS A 1 227 ? 8.108   40.392  19.350  1.00 60.96 227 A 1 
ATOM 1833 N N   . GLU A 1 228 ? 10.085  33.884  21.890  1.00 80.44 228 A 1 
ATOM 1834 C CA  . GLU A 1 228 ? 11.046  33.111  21.106  1.00 82.01 228 A 1 
ATOM 1835 C C   . GLU A 1 228 ? 10.680  31.620  21.056  1.00 82.83 228 A 1 
ATOM 1836 O O   . GLU A 1 228 ? 10.624  31.026  19.974  1.00 82.13 228 A 1 
ATOM 1837 C CB  . GLU A 1 228 ? 12.436  33.304  21.711  1.00 81.11 228 A 1 
ATOM 1838 C CG  . GLU A 1 228 ? 13.528  32.739  20.810  1.00 71.42 228 A 1 
ATOM 1839 C CD  . GLU A 1 228 ? 14.905  32.715  21.467  1.00 67.80 228 A 1 
ATOM 1840 O OE1 . GLU A 1 228 ? 15.817  32.178  20.800  1.00 60.89 228 A 1 
ATOM 1841 O OE2 . GLU A 1 228 ? 15.030  33.111  22.640  1.00 63.14 228 A 1 
ATOM 1842 N N   . LYS A 1 229 ? 10.342  31.027  22.211  1.00 83.64 229 A 1 
ATOM 1843 C CA  . LYS A 1 229 ? 9.898   29.632  22.283  1.00 84.23 229 A 1 
ATOM 1844 C C   . LYS A 1 229 ? 8.651   29.388  21.432  1.00 85.25 229 A 1 
ATOM 1845 O O   . LYS A 1 229 ? 8.577   28.384  20.732  1.00 83.95 229 A 1 
ATOM 1846 C CB  . LYS A 1 229 ? 9.674   29.245  23.753  1.00 82.24 229 A 1 
ATOM 1847 C CG  . LYS A 1 229 ? 9.275   27.771  23.893  1.00 77.30 229 A 1 
ATOM 1848 C CD  . LYS A 1 229 ? 9.140   27.344  25.361  1.00 74.68 229 A 1 
ATOM 1849 C CE  . LYS A 1 229 ? 8.726   25.871  25.369  1.00 67.44 229 A 1 
ATOM 1850 N NZ  . LYS A 1 229 ? 8.675   25.271  26.717  1.00 62.51 229 A 1 
ATOM 1851 N N   . SER A 1 230 ? 7.687   30.308  21.475  1.00 81.97 230 A 1 
ATOM 1852 C CA  . SER A 1 230 ? 6.452   30.180  20.703  1.00 81.28 230 A 1 
ATOM 1853 C C   . SER A 1 230 ? 6.713   30.309  19.203  1.00 83.06 230 A 1 
ATOM 1854 O O   . SER A 1 230 ? 6.179   29.512  18.445  1.00 82.49 230 A 1 
ATOM 1855 C CB  . SER A 1 230 ? 5.417   31.205  21.150  1.00 79.37 230 A 1 
ATOM 1856 O OG  . SER A 1 230 ? 5.141   31.045  22.537  1.00 71.06 230 A 1 
ATOM 1857 N N   . ILE A 1 231 ? 7.575   31.226  18.778  1.00 82.86 231 A 1 
ATOM 1858 C CA  . ILE A 1 231 ? 7.982   31.379  17.373  1.00 83.67 231 A 1 
ATOM 1859 C C   . ILE A 1 231 ? 8.655   30.103  16.870  1.00 85.37 231 A 1 
ATOM 1860 O O   . ILE A 1 231 ? 8.291   29.608  15.808  1.00 85.23 231 A 1 
ATOM 1861 C CB  . ILE A 1 231 ? 8.887   32.614  17.192  1.00 82.49 231 A 1 
ATOM 1862 C CG1 . ILE A 1 231 ? 8.086   33.909  17.425  1.00 77.26 231 A 1 
ATOM 1863 C CG2 . ILE A 1 231 ? 9.523   32.643  15.781  1.00 76.16 231 A 1 
ATOM 1864 C CD1 . ILE A 1 231 ? 8.964   35.161  17.599  1.00 70.29 231 A 1 
ATOM 1865 N N   . ARG A 1 232 ? 9.579   29.505  17.638  1.00 86.22 232 A 1 
ATOM 1866 C CA  . ARG A 1 232 ? 10.228  28.241  17.265  1.00 87.87 232 A 1 
ATOM 1867 C C   . ARG A 1 232 ? 9.215   27.106  17.093  1.00 88.48 232 A 1 
ATOM 1868 O O   . ARG A 1 232 ? 9.294   26.385  16.115  1.00 86.80 232 A 1 
ATOM 1869 C CB  . ARG A 1 232 ? 11.292  27.857  18.301  1.00 87.51 232 A 1 
ATOM 1870 C CG  . ARG A 1 232 ? 12.525  28.769  18.277  1.00 81.68 232 A 1 
ATOM 1871 C CD  . ARG A 1 232 ? 13.511  28.310  19.357  1.00 78.76 232 A 1 
ATOM 1872 N NE  . ARG A 1 232 ? 14.673  29.218  19.511  1.00 71.66 232 A 1 
ATOM 1873 C CZ  . ARG A 1 232 ? 15.804  28.931  20.132  1.00 65.18 232 A 1 
ATOM 1874 N NH1 . ARG A 1 232 ? 16.029  27.757  20.656  1.00 59.62 232 A 1 
ATOM 1875 N NH2 . ARG A 1 232 ? 16.737  29.819  20.264  1.00 56.82 232 A 1 
ATOM 1876 N N   . ILE A 1 233 ? 8.231   27.004  17.993  1.00 86.28 233 A 1 
ATOM 1877 C CA  . ILE A 1 233 ? 7.160   26.003  17.877  1.00 86.82 233 A 1 
ATOM 1878 C C   . ILE A 1 233 ? 6.354   26.233  16.591  1.00 87.67 233 A 1 
ATOM 1879 O O   . ILE A 1 233 ? 6.113   25.276  15.861  1.00 87.08 233 A 1 
ATOM 1880 C CB  . ILE A 1 233 ? 6.252   25.996  19.127  1.00 86.45 233 A 1 
ATOM 1881 C CG1 . ILE A 1 233 ? 7.030   25.470  20.353  1.00 84.18 233 A 1 
ATOM 1882 C CG2 . ILE A 1 233 ? 4.991   25.133  18.909  1.00 83.18 233 A 1 
ATOM 1883 C CD1 . ILE A 1 233 ? 6.341   25.758  21.695  1.00 79.98 233 A 1 
ATOM 1884 N N   . ILE A 1 234 ? 5.958   27.470  16.292  1.00 87.57 234 A 1 
ATOM 1885 C CA  . ILE A 1 234 ? 5.165   27.809  15.109  1.00 86.66 234 A 1 
ATOM 1886 C C   . ILE A 1 234 ? 5.918   27.470  13.822  1.00 87.91 234 A 1 
ATOM 1887 O O   . ILE A 1 234 ? 5.330   26.877  12.927  1.00 87.42 234 A 1 
ATOM 1888 C CB  . ILE A 1 234 ? 4.754   29.290  15.148  1.00 84.80 234 A 1 
ATOM 1889 C CG1 . ILE A 1 234 ? 3.716   29.518  16.267  1.00 79.29 234 A 1 
ATOM 1890 C CG2 . ILE A 1 234 ? 4.184   29.780  13.801  1.00 76.27 234 A 1 
ATOM 1891 C CD1 . ILE A 1 234 ? 3.658   30.973  16.711  1.00 69.08 234 A 1 
ATOM 1892 N N   . ILE A 1 235 ? 7.209   27.814  13.725  1.00 88.13 235 A 1 
ATOM 1893 C CA  . ILE A 1 235 ? 8.039   27.485  12.561  1.00 88.87 235 A 1 
ATOM 1894 C C   . ILE A 1 235 ? 8.121   25.973  12.376  1.00 89.44 235 A 1 
ATOM 1895 O O   . ILE A 1 235 ? 7.919   25.484  11.270  1.00 88.54 235 A 1 
ATOM 1896 C CB  . ILE A 1 235 ? 9.440   28.128  12.687  1.00 88.10 235 A 1 
ATOM 1897 C CG1 . ILE A 1 235 ? 9.332   29.667  12.608  1.00 82.75 235 A 1 
ATOM 1898 C CG2 . ILE A 1 235 ? 10.387  27.610  11.585  1.00 82.06 235 A 1 
ATOM 1899 C CD1 . ILE A 1 235 ? 10.621  30.407  13.027  1.00 75.41 235 A 1 
ATOM 1900 N N   . THR A 1 236 ? 8.355   25.222  13.466  1.00 89.83 236 A 1 
ATOM 1901 C CA  . THR A 1 236 ? 8.408   23.759  13.396  1.00 90.09 236 A 1 
ATOM 1902 C C   . THR A 1 236 ? 7.075   23.172  12.927  1.00 90.75 236 A 1 
ATOM 1903 O O   . THR A 1 236 ? 7.076   22.337  12.026  1.00 89.17 236 A 1 
ATOM 1904 C CB  . THR A 1 236 ? 8.798   23.150  14.747  1.00 89.24 236 A 1 
ATOM 1905 O OG1 . THR A 1 236 ? 10.026  23.683  15.189  1.00 77.88 236 A 1 
ATOM 1906 C CG2 . THR A 1 236 ? 8.990   21.638  14.656  1.00 77.81 236 A 1 
ATOM 1907 N N   . LEU A 1 237 ? 5.939   23.639  13.457  1.00 89.63 237 A 1 
ATOM 1908 C CA  . LEU A 1 237 ? 4.609   23.197  13.049  1.00 89.30 237 A 1 
ATOM 1909 C C   . LEU A 1 237 ? 4.318   23.518  11.586  1.00 89.88 237 A 1 
ATOM 1910 O O   . LEU A 1 237 ? 3.808   22.668  10.869  1.00 88.60 237 A 1 
ATOM 1911 C CB  . LEU A 1 237 ? 3.545   23.851  13.944  1.00 88.25 237 A 1 
ATOM 1912 C CG  . LEU A 1 237 ? 3.488   23.319  15.385  1.00 85.07 237 A 1 
ATOM 1913 C CD1 . LEU A 1 237 ? 2.542   24.198  16.207  1.00 79.24 237 A 1 
ATOM 1914 C CD2 . LEU A 1 237 ? 2.968   21.888  15.444  1.00 81.44 237 A 1 
ATOM 1915 N N   . LEU A 1 238 ? 4.674   24.718  11.109  1.00 89.50 238 A 1 
ATOM 1916 C CA  . LEU A 1 238 ? 4.530   25.109  9.706   1.00 89.14 238 A 1 
ATOM 1917 C C   . LEU A 1 238 ? 5.300   24.182  8.779   1.00 89.46 238 A 1 
ATOM 1918 O O   . LEU A 1 238 ? 4.731   23.677  7.812   1.00 88.31 238 A 1 
ATOM 1919 C CB  . LEU A 1 238 ? 5.003   26.564  9.522   1.00 87.71 238 A 1 
ATOM 1920 C CG  . LEU A 1 238 ? 3.874   27.591  9.681   1.00 79.75 238 A 1 
ATOM 1921 C CD1 . LEU A 1 238 ? 4.456   28.984  9.935   1.00 72.81 238 A 1 
ATOM 1922 C CD2 . LEU A 1 238 ? 3.025   27.659  8.415   1.00 73.52 238 A 1 
ATOM 1923 N N   . VAL A 1 239 ? 6.562   23.908  9.093   1.00 91.46 239 A 1 
ATOM 1924 C CA  . VAL A 1 239 ? 7.396   22.991  8.302   1.00 91.45 239 A 1 
ATOM 1925 C C   . VAL A 1 239 ? 6.787   21.594  8.299   1.00 91.68 239 A 1 
ATOM 1926 O O   . VAL A 1 239 ? 6.653   20.990  7.238   1.00 90.12 239 A 1 
ATOM 1927 C CB  . VAL A 1 239 ? 8.836   22.977  8.821   1.00 90.60 239 A 1 
ATOM 1928 C CG1 . VAL A 1 239 ? 9.693   21.913  8.129   1.00 84.49 239 A 1 
ATOM 1929 C CG2 . VAL A 1 239 ? 9.513   24.334  8.566   1.00 84.53 239 A 1 
ATOM 1930 N N   . GLN A 1 240 ? 6.362   21.095  9.458   1.00 90.62 240 A 1 
ATOM 1931 C CA  . GLN A 1 240 ? 5.796   19.760  9.581   1.00 90.95 240 A 1 
ATOM 1932 C C   . GLN A 1 240 ? 4.486   19.607  8.789   1.00 91.18 240 A 1 
ATOM 1933 O O   . GLN A 1 240 ? 4.310   18.634  8.056   1.00 88.87 240 A 1 
ATOM 1934 C CB  . GLN A 1 240 ? 5.596   19.468  11.069  1.00 89.09 240 A 1 
ATOM 1935 C CG  . GLN A 1 240 ? 5.325   17.988  11.356  1.00 81.70 240 A 1 
ATOM 1936 C CD  . GLN A 1 240 ? 5.292   17.706  12.860  1.00 82.09 240 A 1 
ATOM 1937 O OE1 . GLN A 1 240 ? 5.346   18.599  13.686  1.00 72.95 240 A 1 
ATOM 1938 N NE2 . GLN A 1 240 ? 5.209   16.461  13.265  1.00 71.08 240 A 1 
ATOM 1939 N N   . VAL A 1 241 ? 3.595   20.591  8.851   1.00 91.69 241 A 1 
ATOM 1940 C CA  . VAL A 1 241 ? 2.342   20.576  8.087   1.00 90.73 241 A 1 
ATOM 1941 C C   . VAL A 1 241 ? 2.605   20.670  6.586   1.00 90.56 241 A 1 
ATOM 1942 O O   . VAL A 1 241 ? 2.057   19.879  5.821   1.00 89.17 241 A 1 
ATOM 1943 C CB  . VAL A 1 241 ? 1.391   21.688  8.566   1.00 89.80 241 A 1 
ATOM 1944 C CG1 . VAL A 1 241 ? 0.154   21.836  7.682   1.00 82.99 241 A 1 
ATOM 1945 C CG2 . VAL A 1 241 ? 0.912   21.378  9.986   1.00 83.96 241 A 1 
ATOM 1946 N N   . LEU A 1 242 ? 3.471   21.589  6.155   1.00 91.00 242 A 1 
ATOM 1947 C CA  . LEU A 1 242 ? 3.760   21.812  4.738   1.00 90.52 242 A 1 
ATOM 1948 C C   . LEU A 1 242 ? 4.518   20.649  4.090   1.00 90.23 242 A 1 
ATOM 1949 O O   . LEU A 1 242 ? 4.285   20.356  2.926   1.00 88.45 242 A 1 
ATOM 1950 C CB  . LEU A 1 242 ? 4.562   23.115  4.573   1.00 89.64 242 A 1 
ATOM 1951 C CG  . LEU A 1 242 ? 3.758   24.396  4.830   1.00 83.88 242 A 1 
ATOM 1952 C CD1 . LEU A 1 242 ? 4.709   25.604  4.827   1.00 78.30 242 A 1 
ATOM 1953 C CD2 . LEU A 1 242 ? 2.703   24.645  3.753   1.00 78.60 242 A 1 
ATOM 1954 N N   . VAL A 1 243 ? 5.418   19.989  4.836   1.00 91.82 243 A 1 
ATOM 1955 C CA  . VAL A 1 243 ? 6.262   18.924  4.300   1.00 91.51 243 A 1 
ATOM 1956 C C   . VAL A 1 243 ? 5.617   17.551  4.461   1.00 91.26 243 A 1 
ATOM 1957 O O   . VAL A 1 243 ? 5.676   16.749  3.536   1.00 88.93 243 A 1 
ATOM 1958 C CB  . VAL A 1 243 ? 7.666   18.964  4.931   1.00 90.29 243 A 1 
ATOM 1959 C CG1 . VAL A 1 243 ? 8.553   17.812  4.469   1.00 83.75 243 A 1 
ATOM 1960 C CG2 . VAL A 1 243 ? 8.389   20.265  4.563   1.00 84.29 243 A 1 
ATOM 1961 N N   . CYS A 1 244 ? 4.994   17.273  5.610   1.00 89.84 244 A 1 
ATOM 1962 C CA  . CYS A 1 244 ? 4.546   15.923  5.928   1.00 89.44 244 A 1 
ATOM 1963 C C   . CYS A 1 244 ? 3.059   15.696  5.652   1.00 88.95 244 A 1 
ATOM 1964 O O   . CYS A 1 244 ? 2.695   14.689  5.061   1.00 86.55 244 A 1 
ATOM 1965 C CB  . CYS A 1 244 ? 4.887   15.575  7.385   1.00 88.82 244 A 1 
ATOM 1966 S SG  . CYS A 1 244 ? 6.679   15.752  7.689   1.00 85.71 244 A 1 
ATOM 1967 N N   . PHE A 1 245 ? 2.186   16.618  6.064   1.00 89.36 245 A 1 
ATOM 1968 C CA  . PHE A 1 245 ? 0.738   16.391  6.015   1.00 89.33 245 A 1 
ATOM 1969 C C   . PHE A 1 245 ? 0.070   16.978  4.779   1.00 88.67 245 A 1 
ATOM 1970 O O   . PHE A 1 245 ? -0.779  16.315  4.174   1.00 86.61 245 A 1 
ATOM 1971 C CB  . PHE A 1 245 ? 0.087   16.911  7.301   1.00 89.05 245 A 1 
ATOM 1972 C CG  . PHE A 1 245 ? 0.469   16.099  8.520   1.00 89.35 245 A 1 
ATOM 1973 C CD1 . PHE A 1 245 ? -0.115  14.835  8.736   1.00 85.32 245 A 1 
ATOM 1974 C CD2 . PHE A 1 245 ? 1.434   16.585  9.425   1.00 85.78 245 A 1 
ATOM 1975 C CE1 . PHE A 1 245 ? 0.247   14.064  9.850   1.00 84.31 245 A 1 
ATOM 1976 C CE2 . PHE A 1 245 ? 1.801   15.816  10.538  1.00 84.24 245 A 1 
ATOM 1977 C CZ  . PHE A 1 245 ? 1.205   14.556  10.744  1.00 86.35 245 A 1 
ATOM 1978 N N   . MET A 1 246 ? 0.436   18.191  4.355   1.00 89.48 246 A 1 
ATOM 1979 C CA  . MET A 1 246 ? -0.220  18.859  3.235   1.00 89.27 246 A 1 
ATOM 1980 C C   . MET A 1 246 ? -0.052  18.093  1.917   1.00 89.20 246 A 1 
ATOM 1981 O O   . MET A 1 246 ? -1.068  17.826  1.266   1.00 87.97 246 A 1 
ATOM 1982 C CB  . MET A 1 246 ? 0.218   20.327  3.147   1.00 88.76 246 A 1 
ATOM 1983 C CG  . MET A 1 246 ? -0.742  21.158  2.303   1.00 80.19 246 A 1 
ATOM 1984 S SD  . MET A 1 246 ? -0.314  22.928  2.231   1.00 75.57 246 A 1 
ATOM 1985 C CE  . MET A 1 246 ? 0.630   22.964  0.699   1.00 63.88 246 A 1 
ATOM 1986 N N   . PRO A 1 247 ? 1.156   17.629  1.533   1.00 87.73 247 A 1 
ATOM 1987 C CA  . PRO A 1 247 ? 1.326   16.839  0.316   1.00 86.56 247 A 1 
ATOM 1988 C C   . PRO A 1 247 ? 0.535   15.528  0.353   1.00 85.42 247 A 1 
ATOM 1989 O O   . PRO A 1 247 ? -0.077  15.164  -0.640  1.00 82.86 247 A 1 
ATOM 1990 C CB  . PRO A 1 247 ? 2.825   16.585  0.189   1.00 85.84 247 A 1 
ATOM 1991 C CG  . PRO A 1 247 ? 3.461   17.683  1.021   1.00 84.94 247 A 1 
ATOM 1992 C CD  . PRO A 1 247 ? 2.445   17.868  2.146   1.00 87.62 247 A 1 
ATOM 1993 N N   . PHE A 1 248 ? 0.495   14.854  1.504   1.00 85.39 248 A 1 
ATOM 1994 C CA  . PHE A 1 248 ? -0.251  13.615  1.673   1.00 83.33 248 A 1 
ATOM 1995 C C   . PHE A 1 248 ? -1.750  13.823  1.453   1.00 82.47 248 A 1 
ATOM 1996 O O   . PHE A 1 248 ? -2.352  13.124  0.646   1.00 81.09 248 A 1 
ATOM 1997 C CB  . PHE A 1 248 ? 0.014   13.023  3.064   1.00 81.57 248 A 1 
ATOM 1998 C CG  . PHE A 1 248 ? -0.822  11.787  3.349   1.00 80.01 248 A 1 
ATOM 1999 C CD1 . PHE A 1 248 ? -2.020  11.889  4.070   1.00 76.63 248 A 1 
ATOM 2000 C CD2 . PHE A 1 248 ? -0.426  10.541  2.832   1.00 75.29 248 A 1 
ATOM 2001 C CE1 . PHE A 1 248 ? -2.815  10.758  4.285   1.00 74.31 248 A 1 
ATOM 2002 C CE2 . PHE A 1 248 ? -1.220  9.406   3.041   1.00 73.55 248 A 1 
ATOM 2003 C CZ  . PHE A 1 248 ? -2.420  9.506   3.773   1.00 75.06 248 A 1 
ATOM 2004 N N   . HIS A 1 249 ? -2.356  14.801  2.130   1.00 84.58 249 A 1 
ATOM 2005 C CA  . HIS A 1 249 ? -3.788  15.056  2.007   1.00 83.34 249 A 1 
ATOM 2006 C C   . HIS A 1 249 ? -4.188  15.577  0.624   1.00 82.15 249 A 1 
ATOM 2007 O O   . HIS A 1 249 ? -5.231  15.190  0.121   1.00 81.51 249 A 1 
ATOM 2008 C CB  . HIS A 1 249 ? -4.237  16.018  3.106   1.00 84.00 249 A 1 
ATOM 2009 C CG  . HIS A 1 249 ? -4.400  15.360  4.446   1.00 82.88 249 A 1 
ATOM 2010 N ND1 . HIS A 1 249 ? -5.457  14.550  4.820   1.00 73.72 249 A 1 
ATOM 2011 C CD2 . HIS A 1 249 ? -3.585  15.481  5.538   1.00 74.59 249 A 1 
ATOM 2012 C CE1 . HIS A 1 249 ? -5.275  14.209  6.110   1.00 76.14 249 A 1 
ATOM 2013 N NE2 . HIS A 1 249 ? -4.147  14.751  6.572   1.00 77.32 249 A 1 
ATOM 2014 N N   . ILE A 1 250 ? -3.356  16.408  -0.025  1.00 84.07 250 A 1 
ATOM 2015 C CA  . ILE A 1 250 ? -3.584  16.864  -1.395  1.00 83.20 250 A 1 
ATOM 2016 C C   . ILE A 1 250 ? -3.531  15.682  -2.360  1.00 81.29 250 A 1 
ATOM 2017 O O   . ILE A 1 250 ? -4.457  15.486  -3.142  1.00 79.07 250 A 1 
ATOM 2018 C CB  . ILE A 1 250 ? -2.583  17.975  -1.784  1.00 84.12 250 A 1 
ATOM 2019 C CG1 . ILE A 1 250 ? -2.898  19.262  -0.991  1.00 81.85 250 A 1 
ATOM 2020 C CG2 . ILE A 1 250 ? -2.622  18.266  -3.297  1.00 80.23 250 A 1 
ATOM 2021 C CD1 . ILE A 1 250 ? -1.820  20.343  -1.116  1.00 74.13 250 A 1 
ATOM 2022 N N   . CYS A 1 251 ? -2.493  14.858  -2.276  1.00 80.72 251 A 1 
ATOM 2023 C CA  . CYS A 1 251 ? -2.366  13.664  -3.110  1.00 77.99 251 A 1 
ATOM 2024 C C   . CYS A 1 251 ? -3.550  12.714  -2.887  1.00 75.96 251 A 1 
ATOM 2025 O O   . CYS A 1 251 ? -4.166  12.251  -3.852  1.00 73.80 251 A 1 
ATOM 2026 C CB  . CYS A 1 251 ? -1.028  12.990  -2.796  1.00 76.63 251 A 1 
ATOM 2027 S SG  . CYS A 1 251 ? -0.756  11.630  -3.958  1.00 67.92 251 A 1 
ATOM 2028 N N   . PHE A 1 252 ? -3.940  12.487  -1.635  1.00 76.48 252 A 1 
ATOM 2029 C CA  . PHE A 1 252 ? -5.105  11.675  -1.284  1.00 74.29 252 A 1 
ATOM 2030 C C   . PHE A 1 252 ? -6.398  12.232  -1.883  1.00 73.63 252 A 1 
ATOM 2031 O O   . PHE A 1 252 ? -7.177  11.474  -2.455  1.00 72.33 252 A 1 
ATOM 2032 C CB  . PHE A 1 252 ? -5.190  11.586  0.247   1.00 71.96 252 A 1 
ATOM 2033 C CG  . PHE A 1 252 ? -6.226  10.599  0.731   1.00 68.58 252 A 1 
ATOM 2034 C CD1 . PHE A 1 252 ? -7.577  10.953  0.801   1.00 64.20 252 A 1 
ATOM 2035 C CD2 . PHE A 1 252 ? -5.831  9.302   1.080   1.00 60.90 252 A 1 
ATOM 2036 C CE1 . PHE A 1 252 ? -8.546  10.003  1.189   1.00 59.30 252 A 1 
ATOM 2037 C CE2 . PHE A 1 252 ? -6.789  8.347   1.469   1.00 58.17 252 A 1 
ATOM 2038 C CZ  . PHE A 1 252 ? -8.150  8.697   1.510   1.00 59.05 252 A 1 
ATOM 2039 N N   . ALA A 1 253 ? -6.619  13.539  -1.823  1.00 74.69 253 A 1 
ATOM 2040 C CA  . ALA A 1 253 ? -7.788  14.183  -2.407  1.00 74.09 253 A 1 
ATOM 2041 C C   . ALA A 1 253 ? -7.830  14.022  -3.933  1.00 73.06 253 A 1 
ATOM 2042 O O   . ALA A 1 253 ? -8.856  13.616  -4.474  1.00 72.19 253 A 1 
ATOM 2043 C CB  . ALA A 1 253 ? -7.813  15.662  -2.003  1.00 75.03 253 A 1 
ATOM 2044 N N   . PHE A 1 254 ? -6.713  14.257  -4.621  1.00 74.39 254 A 1 
ATOM 2045 C CA  . PHE A 1 254 ? -6.623  14.057  -6.066  1.00 72.61 254 A 1 
ATOM 2046 C C   . PHE A 1 254 ? -6.857  12.606  -6.477  1.00 70.61 254 A 1 
ATOM 2047 O O   . PHE A 1 254 ? -7.531  12.354  -7.472  1.00 67.56 254 A 1 
ATOM 2048 C CB  . PHE A 1 254 ? -5.254  14.531  -6.577  1.00 72.87 254 A 1 
ATOM 2049 C CG  . PHE A 1 254 ? -5.215  16.006  -6.894  1.00 69.96 254 A 1 
ATOM 2050 C CD1 . PHE A 1 254 ? -5.936  16.499  -7.990  1.00 66.59 254 A 1 
ATOM 2051 C CD2 . PHE A 1 254 ? -4.463  16.892  -6.101  1.00 65.48 254 A 1 
ATOM 2052 C CE1 . PHE A 1 254 ? -5.908  17.871  -8.300  1.00 63.77 254 A 1 
ATOM 2053 C CE2 . PHE A 1 254 ? -4.434  18.260  -6.401  1.00 62.28 254 A 1 
ATOM 2054 C CZ  . PHE A 1 254 ? -5.159  18.756  -7.505  1.00 63.10 254 A 1 
ATOM 2055 N N   . LEU A 1 255 ? -6.358  11.652  -5.711  1.00 69.63 255 A 1 
ATOM 2056 C CA  . LEU A 1 255 ? -6.556  10.236  -5.991  1.00 67.03 255 A 1 
ATOM 2057 C C   . LEU A 1 255 ? -8.010  9.805   -5.757  1.00 65.73 255 A 1 
ATOM 2058 O O   . LEU A 1 255 ? -8.513  8.985   -6.508  1.00 63.88 255 A 1 
ATOM 2059 C CB  . LEU A 1 255 ? -5.589  9.411   -5.135  1.00 65.56 255 A 1 
ATOM 2060 C CG  . LEU A 1 255 ? -4.122  9.542   -5.572  1.00 61.68 255 A 1 
ATOM 2061 C CD1 . LEU A 1 255 ? -3.215  8.893   -4.538  1.00 59.40 255 A 1 
ATOM 2062 C CD2 . LEU A 1 255 ? -3.858  8.905   -6.937  1.00 56.65 255 A 1 
ATOM 2063 N N   . MET A 1 256 ? -8.686  10.361  -4.753  1.00 68.35 256 A 1 
ATOM 2064 C CA  . MET A 1 256 ? -10.085 10.058  -4.471  1.00 66.28 256 A 1 
ATOM 2065 C C   . MET A 1 256 ? -11.033 10.680  -5.491  1.00 65.45 256 A 1 
ATOM 2066 O O   . MET A 1 256 ? -11.959 10.010  -5.945  1.00 63.28 256 A 1 
ATOM 2067 C CB  . MET A 1 256 ? -10.438 10.509  -3.045  1.00 63.67 256 A 1 
ATOM 2068 C CG  . MET A 1 256 ? -9.839  9.569   -2.000  1.00 59.25 256 A 1 
ATOM 2069 S SD  . MET A 1 256 ? -10.487 7.880   -2.104  1.00 55.82 256 A 1 
ATOM 2070 C CE  . MET A 1 256 ? -9.496  7.086   -0.844  1.00 49.83 256 A 1 
ATOM 2071 N N   . LEU A 1 257 ? -10.798 11.926  -5.880  1.00 68.18 257 A 1 
ATOM 2072 C CA  . LEU A 1 257 ? -11.632 12.671  -6.822  1.00 66.14 257 A 1 
ATOM 2073 C C   . LEU A 1 257 ? -11.315 12.360  -8.286  1.00 64.68 257 A 1 
ATOM 2074 O O   . LEU A 1 257 ? -12.190 12.479  -9.145  1.00 60.68 257 A 1 
ATOM 2075 C CB  . LEU A 1 257 ? -11.450 14.177  -6.549  1.00 64.47 257 A 1 
ATOM 2076 C CG  . LEU A 1 257 ? -11.941 14.643  -5.168  1.00 61.86 257 A 1 
ATOM 2077 C CD1 . LEU A 1 257 ? -11.503 16.081  -4.923  1.00 59.29 257 A 1 
ATOM 2078 C CD2 . LEU A 1 257 ? -13.462 14.573  -5.061  1.00 57.67 257 A 1 
ATOM 2079 N N   . GLY A 1 258 ? -10.077 11.964  -8.573  1.00 61.10 258 A 1 
ATOM 2080 C CA  . GLY A 1 258 ? -9.637  11.658  -9.920  1.00 59.16 258 A 1 
ATOM 2081 C C   . GLY A 1 258 ? -10.301 10.391  -10.457 1.00 58.16 258 A 1 
ATOM 2082 O O   . GLY A 1 258 ? -10.104 9.304   -9.922  1.00 54.04 258 A 1 
ATOM 2083 N N   . THR A 1 259 ? -11.025 10.525  -11.562 1.00 52.05 259 A 1 
ATOM 2084 C CA  . THR A 1 259 ? -11.594 9.416   -12.341 1.00 48.88 259 A 1 
ATOM 2085 C C   . THR A 1 259 ? -10.565 8.722   -13.236 1.00 47.83 259 A 1 
ATOM 2086 O O   . THR A 1 259 ? -10.828 7.652   -13.760 1.00 43.34 259 A 1 
ATOM 2087 C CB  . THR A 1 259 ? -12.717 9.940   -13.241 1.00 43.88 259 A 1 
ATOM 2088 O OG1 . THR A 1 259 ? -12.274 11.092  -13.933 1.00 40.71 259 A 1 
ATOM 2089 C CG2 . THR A 1 259 ? -13.953 10.344  -12.443 1.00 39.66 259 A 1 
ATOM 2090 N N   . GLY A 1 260 ? -9.423  9.350   -13.453 1.00 47.00 260 A 1 
ATOM 2091 C CA  . GLY A 1 260 ? -8.573  9.060   -14.596 1.00 44.77 260 A 1 
ATOM 2092 C C   . GLY A 1 260 ? -7.423  8.086   -14.351 1.00 44.66 260 A 1 
ATOM 2093 O O   . GLY A 1 260 ? -7.611  6.892   -14.162 1.00 41.30 260 A 1 
ATOM 2094 N N   . GLU A 1 261 ? -6.207  8.598   -14.495 1.00 44.79 261 A 1 
ATOM 2095 C CA  . GLU A 1 261 ? -5.074  7.779   -14.899 1.00 42.76 261 A 1 
ATOM 2096 C C   . GLU A 1 261 ? -4.515  6.849   -13.826 1.00 43.00 261 A 1 
ATOM 2097 O O   . GLU A 1 261 ? -4.165  7.208   -12.709 1.00 39.58 261 A 1 
ATOM 2098 C CB  . GLU A 1 261 ? -3.961  8.634   -15.496 1.00 38.67 261 A 1 
ATOM 2099 C CG  . GLU A 1 261 ? -4.340  9.226   -16.857 1.00 34.43 261 A 1 
ATOM 2100 C CD  . GLU A 1 261 ? -3.129  9.876   -17.561 1.00 32.15 261 A 1 
ATOM 2101 O OE1 . GLU A 1 261 ? -3.254  10.129  -18.776 1.00 28.89 261 A 1 
ATOM 2102 O OE2 . GLU A 1 261 ? -2.090  10.065  -16.893 1.00 29.11 261 A 1 
ATOM 2103 N N   . ASN A 1 262 ? -4.339  5.642   -14.309 1.00 41.91 262 A 1 
ATOM 2104 C CA  . ASN A 1 262 ? -3.873  4.455   -13.621 1.00 41.24 262 A 1 
ATOM 2105 C C   . ASN A 1 262 ? -2.358  4.322   -13.492 1.00 42.40 262 A 1 
ATOM 2106 O O   . ASN A 1 262 ? -1.871  3.222   -13.214 1.00 39.52 262 A 1 
ATOM 2107 C CB  . ASN A 1 262 ? -4.411  3.302   -14.466 1.00 36.54 262 A 1 
ATOM 2108 C CG  . ASN A 1 262 ? -5.873  3.064   -14.211 1.00 32.00 262 A 1 
ATOM 2109 O OD1 . ASN A 1 262 ? -6.468  3.602   -13.318 1.00 29.75 262 A 1 
ATOM 2110 N ND2 . ASN A 1 262 ? -6.472  2.208   -14.980 1.00 28.22 262 A 1 
ATOM 2111 N N   . SER A 1 263 ? -1.620  5.369   -13.777 1.00 40.87 263 A 1 
ATOM 2112 C CA  . SER A 1 263 ? -0.189  5.308   -13.589 1.00 40.01 263 A 1 
ATOM 2113 C C   . SER A 1 263 ? 0.107   5.054   -12.113 1.00 41.97 263 A 1 
ATOM 2114 O O   . SER A 1 263 ? -0.602  5.534   -11.222 1.00 39.13 263 A 1 
ATOM 2115 C CB  . SER A 1 263 ? 0.479   6.567   -14.127 1.00 35.22 263 A 1 
ATOM 2116 O OG  . SER A 1 263 ? -0.114  7.721   -13.581 1.00 31.37 263 A 1 
ATOM 2117 N N   . TYR A 1 264 ? 1.157   4.288   -11.860 1.00 45.00 264 A 1 
ATOM 2118 C CA  . TYR A 1 264 ? 1.813   4.338   -10.556 1.00 44.90 264 A 1 
ATOM 2119 C C   . TYR A 1 264 ? 1.953   5.807   -10.200 1.00 47.16 264 A 1 
ATOM 2120 O O   . TYR A 1 264 ? 2.576   6.545   -10.964 1.00 46.13 264 A 1 
ATOM 2121 C CB  . TYR A 1 264 ? 3.195   3.717   -10.648 1.00 41.41 264 A 1 
ATOM 2122 C CG  . TYR A 1 264 ? 4.041   3.948   -9.419  1.00 37.04 264 A 1 
ATOM 2123 C CD1 . TYR A 1 264 ? 5.214   4.732   -9.475  1.00 35.07 264 A 1 
ATOM 2124 C CD2 . TYR A 1 264 ? 3.672   3.376   -8.198  1.00 34.15 264 A 1 
ATOM 2125 C CE1 . TYR A 1 264 ? 6.038   4.866   -8.341  1.00 32.14 264 A 1 
ATOM 2126 C CE2 . TYR A 1 264 ? 4.488   3.510   -7.065  1.00 32.19 264 A 1 
ATOM 2127 C CZ  . TYR A 1 264 ? 5.680   4.230   -7.153  1.00 32.88 264 A 1 
ATOM 2128 O OH  . TYR A 1 264 ? 6.514   4.267   -6.056  1.00 30.27 264 A 1 
ATOM 2129 N N   . ASN A 1 265 ? 1.360   6.228   -9.099  1.00 53.85 265 A 1 
ATOM 2130 C CA  . ASN A 1 265 ? 1.494   7.602   -8.685  1.00 55.09 265 A 1 
ATOM 2131 C C   . ASN A 1 265 ? 2.703   7.689   -7.737  1.00 58.12 265 A 1 
ATOM 2132 O O   . ASN A 1 265 ? 2.556   7.431   -6.545  1.00 57.55 265 A 1 
ATOM 2133 C CB  . ASN A 1 265 ? 0.165   8.112   -8.118  1.00 51.34 265 A 1 
ATOM 2134 C CG  . ASN A 1 265 ? 0.155   9.629   -8.083  1.00 47.89 265 A 1 
ATOM 2135 O OD1 . ASN A 1 265 ? 1.175   10.283  -8.201  1.00 44.24 265 A 1 
ATOM 2136 N ND2 . ASN A 1 265 ? -0.992  10.238  -7.935  1.00 43.15 265 A 1 
ATOM 2137 N N   . PRO A 1 266 ? 3.894   8.023   -8.261  1.00 59.44 266 A 1 
ATOM 2138 C CA  . PRO A 1 266 ? 5.092   8.115   -7.439  1.00 60.06 266 A 1 
ATOM 2139 C C   . PRO A 1 266 ? 4.924   9.177   -6.359  1.00 62.81 266 A 1 
ATOM 2140 O O   . PRO A 1 266 ? 5.487   9.054   -5.276  1.00 62.87 266 A 1 
ATOM 2141 C CB  . PRO A 1 266 ? 6.227   8.439   -8.415  1.00 57.79 266 A 1 
ATOM 2142 C CG  . PRO A 1 266 ? 5.527   9.142   -9.568  1.00 56.74 266 A 1 
ATOM 2143 C CD  . PRO A 1 266 ? 4.178   8.436   -9.627  1.00 57.89 266 A 1 
ATOM 2144 N N   . TRP A 1 267 ? 4.056   10.158  -6.612  1.00 65.55 267 A 1 
ATOM 2145 C CA  . TRP A 1 267 ? 3.675   11.170  -5.639  1.00 66.15 267 A 1 
ATOM 2146 C C   . TRP A 1 267 ? 2.916   10.574  -4.457  1.00 67.43 267 A 1 
ATOM 2147 O O   . TRP A 1 267 ? 3.192   10.958  -3.325  1.00 65.56 267 A 1 
ATOM 2148 C CB  . TRP A 1 267 ? 2.847   12.249  -6.335  1.00 64.96 267 A 1 
ATOM 2149 C CG  . TRP A 1 267 ? 3.586   12.973  -7.408  1.00 64.28 267 A 1 
ATOM 2150 C CD1 . TRP A 1 267 ? 3.461   12.787  -8.735  1.00 58.39 267 A 1 
ATOM 2151 C CD2 . TRP A 1 267 ? 4.601   14.012  -7.236  1.00 59.21 267 A 1 
ATOM 2152 N NE1 . TRP A 1 267 ? 4.326   13.639  -9.416  1.00 54.54 267 A 1 
ATOM 2153 C CE2 . TRP A 1 267 ? 5.045   14.407  -8.521  1.00 55.37 267 A 1 
ATOM 2154 C CE3 . TRP A 1 267 ? 5.176   14.650  -6.108  1.00 54.09 267 A 1 
ATOM 2155 C CZ2 . TRP A 1 267 ? 6.028   15.408  -8.690  1.00 50.99 267 A 1 
ATOM 2156 C CZ3 . TRP A 1 267 ? 6.157   15.638  -6.274  1.00 51.33 267 A 1 
ATOM 2157 C CH2 . TRP A 1 267 ? 6.573   16.015  -7.552  1.00 49.78 267 A 1 
ATOM 2158 N N   . GLY A 1 268 ? 2.030   9.607   -4.666  1.00 67.58 268 A 1 
ATOM 2159 C CA  . GLY A 1 268 ? 1.335   8.908   -3.584  1.00 66.89 268 A 1 
ATOM 2160 C C   . GLY A 1 268 ? 2.307   8.193   -2.641  1.00 68.66 268 A 1 
ATOM 2161 O O   . GLY A 1 268 ? 2.257   8.382   -1.424  1.00 68.08 268 A 1 
ATOM 2162 N N   . ALA A 1 269 ? 3.256   7.469   -3.217  1.00 66.27 269 A 1 
ATOM 2163 C CA  . ALA A 1 269 ? 4.327   6.822   -2.479  1.00 66.31 269 A 1 
ATOM 2164 C C   . ALA A 1 269 ? 5.187   7.822   -1.693  1.00 69.12 269 A 1 
ATOM 2165 O O   . ALA A 1 269 ? 5.410   7.670   -0.492  1.00 69.20 269 A 1 
ATOM 2166 C CB  . ALA A 1 269 ? 5.172   6.048   -3.494  1.00 62.99 269 A 1 
ATOM 2167 N N   . PHE A 1 270 ? 5.639   8.885   -2.367  1.00 72.55 270 A 1 
ATOM 2168 C CA  . PHE A 1 270 ? 6.501   9.903   -1.785  1.00 74.40 270 A 1 
ATOM 2169 C C   . PHE A 1 270 ? 5.798   10.701  -0.682  1.00 75.73 270 A 1 
ATOM 2170 O O   . PHE A 1 270 ? 6.375   10.943  0.373   1.00 75.71 270 A 1 
ATOM 2171 C CB  . PHE A 1 270 ? 6.999   10.817  -2.905  1.00 73.56 270 A 1 
ATOM 2172 C CG  . PHE A 1 270 ? 7.985   11.860  -2.426  1.00 72.90 270 A 1 
ATOM 2173 C CD1 . PHE A 1 270 ? 7.624   13.214  -2.394  1.00 70.13 270 A 1 
ATOM 2174 C CD2 . PHE A 1 270 ? 9.264   11.460  -1.989  1.00 68.53 270 A 1 
ATOM 2175 C CE1 . PHE A 1 270 ? 8.547   14.172  -1.943  1.00 66.22 270 A 1 
ATOM 2176 C CE2 . PHE A 1 270 ? 10.179  12.415  -1.532  1.00 65.86 270 A 1 
ATOM 2177 C CZ  . PHE A 1 270 ? 9.824   13.773  -1.511  1.00 67.26 270 A 1 
ATOM 2178 N N   . THR A 1 271 ? 4.530   11.061  -0.873  1.00 76.25 271 A 1 
ATOM 2179 C CA  . THR A 1 271 ? 3.767   11.803  0.132   1.00 77.43 271 A 1 
ATOM 2180 C C   . THR A 1 271 ? 3.471   10.957  1.378   1.00 78.61 271 A 1 
ATOM 2181 O O   . THR A 1 271 ? 3.535   11.482  2.488   1.00 78.47 271 A 1 
ATOM 2182 C CB  . THR A 1 271 ? 2.454   12.340  -0.441  1.00 76.91 271 A 1 
ATOM 2183 O OG1 . THR A 1 271 ? 1.689   11.331  -1.035  1.00 71.12 271 A 1 
ATOM 2184 C CG2 . THR A 1 271 ? 2.710   13.432  -1.483  1.00 70.76 271 A 1 
ATOM 2185 N N   . THR A 1 272 ? 3.250   9.659   1.228   1.00 76.78 272 A 1 
ATOM 2186 C CA  . THR A 1 272 ? 3.125   8.752   2.376   1.00 76.77 272 A 1 
ATOM 2187 C C   . THR A 1 272 ? 4.447   8.598   3.115   1.00 78.61 272 A 1 
ATOM 2188 O O   . THR A 1 272 ? 4.465   8.554   4.346   1.00 78.33 272 A 1 
ATOM 2189 C CB  . THR A 1 272 ? 2.611   7.382   1.947   1.00 74.22 272 A 1 
ATOM 2190 O OG1 . THR A 1 272 ? 1.370   7.558   1.311   1.00 68.36 272 A 1 
ATOM 2191 C CG2 . THR A 1 272 ? 2.389   6.456   3.147   1.00 66.80 272 A 1 
ATOM 2192 N N   . PHE A 1 273 ? 5.554   8.582   2.390   1.00 77.73 273 A 1 
ATOM 2193 C CA  . PHE A 1 273 ? 6.878   8.593   3.000   1.00 78.86 273 A 1 
ATOM 2194 C C   . PHE A 1 273 ? 7.101   9.862   3.842   1.00 81.60 273 A 1 
ATOM 2195 O O   . PHE A 1 273 ? 7.495   9.758   5.001   1.00 81.74 273 A 1 
ATOM 2196 C CB  . PHE A 1 273 ? 7.912   8.437   1.888   1.00 75.81 273 A 1 
ATOM 2197 C CG  . PHE A 1 273 ? 9.330   8.603   2.304   1.00 69.75 273 A 1 
ATOM 2198 C CD1 . PHE A 1 273 ? 9.874   9.893   2.488   1.00 62.68 273 A 1 
ATOM 2199 C CD2 . PHE A 1 273 ? 10.144  7.473   2.388   1.00 60.83 273 A 1 
ATOM 2200 C CE1 . PHE A 1 273 ? 11.249  10.040  2.696   1.00 55.91 273 A 1 
ATOM 2201 C CE2 . PHE A 1 273 ? 11.521  7.624   2.572   1.00 55.72 273 A 1 
ATOM 2202 C CZ  . PHE A 1 273 ? 12.084  8.909   2.707   1.00 56.53 273 A 1 
ATOM 2203 N N   . LEU A 1 274 ? 6.763   11.034  3.303   1.00 82.82 274 A 1 
ATOM 2204 C CA  . LEU A 1 274 ? 6.845   12.292  4.040   1.00 84.82 274 A 1 
ATOM 2205 C C   . LEU A 1 274 ? 5.937   12.303  5.279   1.00 85.92 274 A 1 
ATOM 2206 O O   . LEU A 1 274 ? 6.345   12.786  6.333   1.00 85.69 274 A 1 
ATOM 2207 C CB  . LEU A 1 274 ? 6.483   13.457  3.103   1.00 84.85 274 A 1 
ATOM 2208 C CG  . LEU A 1 274 ? 7.497   13.755  1.981   1.00 82.67 274 A 1 
ATOM 2209 C CD1 . LEU A 1 274 ? 6.958   14.912  1.135   1.00 79.36 274 A 1 
ATOM 2210 C CD2 . LEU A 1 274 ? 8.870   14.148  2.516   1.00 79.40 274 A 1 
ATOM 2211 N N   . MET A 1 275 ? 4.743   11.723  5.194   1.00 84.76 275 A 1 
ATOM 2212 C CA  . MET A 1 275 ? 3.844   11.589  6.346   1.00 85.36 275 A 1 
ATOM 2213 C C   . MET A 1 275 ? 4.460   10.713  7.450   1.00 87.07 275 A 1 
ATOM 2214 O O   . MET A 1 275 ? 4.400   11.073  8.623   1.00 86.54 275 A 1 
ATOM 2215 C CB  . MET A 1 275 ? 2.504   11.016  5.881   1.00 83.17 275 A 1 
ATOM 2216 C CG  . MET A 1 275 ? 1.486   10.952  7.016   1.00 76.78 275 A 1 
ATOM 2217 S SD  . MET A 1 275 ? 0.065   9.891   6.674   1.00 72.42 275 A 1 
ATOM 2218 C CE  . MET A 1 275 ? 0.846   8.270   6.619   1.00 62.73 275 A 1 
ATOM 2219 N N   . ASN A 1 276 ? 5.105   9.599   7.095   1.00 85.74 276 A 1 
ATOM 2220 C CA  . ASN A 1 276 ? 5.793   8.762   8.077   1.00 86.23 276 A 1 
ATOM 2221 C C   . ASN A 1 276 ? 6.978   9.487   8.729   1.00 87.60 276 A 1 
ATOM 2222 O O   . ASN A 1 276 ? 7.251   9.275   9.907   1.00 86.58 276 A 1 
ATOM 2223 C CB  . ASN A 1 276 ? 6.255   7.451   7.422   1.00 83.89 276 A 1 
ATOM 2224 C CG  . ASN A 1 276 ? 5.124   6.477   7.187   1.00 80.28 276 A 1 
ATOM 2225 O OD1 . ASN A 1 276 ? 4.692   5.765   8.067   1.00 70.47 276 A 1 
ATOM 2226 N ND2 . ASN A 1 276 ? 4.615   6.398   5.980   1.00 70.24 276 A 1 
ATOM 2227 N N   . LEU A 1 277 ? 7.645   10.379  7.996   1.00 88.03 277 A 1 
ATOM 2228 C CA  . LEU A 1 277 ? 8.740   11.193  8.538   1.00 89.45 277 A 1 
ATOM 2229 C C   . LEU A 1 277 ? 8.282   12.107  9.685   1.00 90.16 277 A 1 
ATOM 2230 O O   . LEU A 1 277 ? 9.086   12.411  10.569  1.00 88.24 277 A 1 
ATOM 2231 C CB  . LEU A 1 277 ? 9.377   11.991  7.386   1.00 88.51 277 A 1 
ATOM 2232 C CG  . LEU A 1 277 ? 10.655  12.758  7.759   1.00 84.95 277 A 1 
ATOM 2233 C CD1 . LEU A 1 277 ? 11.816  11.814  8.098   1.00 80.10 277 A 1 
ATOM 2234 C CD2 . LEU A 1 277 ? 11.094  13.641  6.585   1.00 79.50 277 A 1 
ATOM 2235 N N   . SER A 1 278 ? 7.002   12.496  9.731   1.00 89.48 278 A 1 
ATOM 2236 C CA  . SER A 1 278 ? 6.433   13.312  10.805  1.00 89.50 278 A 1 
ATOM 2237 C C   . SER A 1 278 ? 6.691   12.720  12.191  1.00 89.81 278 A 1 
ATOM 2238 O O   . SER A 1 278 ? 7.136   13.438  13.085  1.00 87.68 278 A 1 
ATOM 2239 C CB  . SER A 1 278 ? 4.922   13.468  10.608  1.00 88.41 278 A 1 
ATOM 2240 O OG  . SER A 1 278 ? 4.413   14.427  11.499  1.00 75.44 278 A 1 
ATOM 2241 N N   . THR A 1 279 ? 6.557   11.398  12.342  1.00 89.74 279 A 1 
ATOM 2242 C CA  . THR A 1 279 ? 6.789   10.683  13.610  1.00 88.59 279 A 1 
ATOM 2243 C C   . THR A 1 279 ? 8.212   10.853  14.159  1.00 88.61 279 A 1 
ATOM 2244 O O   . THR A 1 279 ? 8.440   10.737  15.362  1.00 86.11 279 A 1 
ATOM 2245 C CB  . THR A 1 279 ? 6.527   9.176   13.447  1.00 87.69 279 A 1 
ATOM 2246 O OG1 . THR A 1 279 ? 7.456   8.562   12.578  1.00 79.02 279 A 1 
ATOM 2247 C CG2 . THR A 1 279 ? 5.130   8.869   12.912  1.00 78.50 279 A 1 
ATOM 2248 N N   . CYS A 1 280 ? 9.186   11.141  13.293  1.00 89.58 280 A 1 
ATOM 2249 C CA  . CYS A 1 280 ? 10.558  11.434  13.681  1.00 89.39 280 A 1 
ATOM 2250 C C   . CYS A 1 280 ? 10.790  12.934  13.880  1.00 89.61 280 A 1 
ATOM 2251 O O   . CYS A 1 280 ? 11.565  13.328  14.745  1.00 85.97 280 A 1 
ATOM 2252 C CB  . CYS A 1 280 ? 11.512  10.875  12.617  1.00 87.74 280 A 1 
ATOM 2253 S SG  . CYS A 1 280 ? 11.413  9.059   12.574  1.00 81.31 280 A 1 
ATOM 2254 N N   . LEU A 1 281 ? 10.115  13.789  13.091  1.00 89.19 281 A 1 
ATOM 2255 C CA  . LEU A 1 281 ? 10.242  15.249  13.193  1.00 89.29 281 A 1 
ATOM 2256 C C   . LEU A 1 281 ? 9.643   15.809  14.489  1.00 89.25 281 A 1 
ATOM 2257 O O   . LEU A 1 281 ? 10.105  16.843  14.973  1.00 86.01 281 A 1 
ATOM 2258 C CB  . LEU A 1 281 ? 9.596   15.920  11.968  1.00 87.73 281 A 1 
ATOM 2259 C CG  . LEU A 1 281 ? 10.367  15.731  10.650  1.00 83.38 281 A 1 
ATOM 2260 C CD1 . LEU A 1 281 ? 9.597   16.408  9.517   1.00 77.61 281 A 1 
ATOM 2261 C CD2 . LEU A 1 281 ? 11.769  16.347  10.699  1.00 77.85 281 A 1 
ATOM 2262 N N   . ASP A 1 282 ? 8.708   15.093  15.117  1.00 88.25 282 A 1 
ATOM 2263 C CA  . ASP A 1 282 ? 8.147   15.468  16.416  1.00 87.91 282 A 1 
ATOM 2264 C C   . ASP A 1 282 ? 9.196   15.571  17.529  1.00 87.38 282 A 1 
ATOM 2265 O O   . ASP A 1 282 ? 9.010   16.324  18.497  1.00 84.46 282 A 1 
ATOM 2266 C CB  . ASP A 1 282 ? 7.024   14.487  16.795  1.00 86.04 282 A 1 
ATOM 2267 C CG  . ASP A 1 282 ? 5.757   14.813  15.994  1.00 84.23 282 A 1 
ATOM 2268 O OD1 . ASP A 1 282 ? 5.448   16.021  15.881  1.00 74.46 282 A 1 
ATOM 2269 O OD2 . ASP A 1 282 ? 5.127   13.886  15.466  1.00 77.01 282 A 1 
ATOM 2270 N N   . VAL A 1 283 ? 10.385  14.951  17.348  1.00 88.57 283 A 1 
ATOM 2271 C CA  . VAL A 1 283 ? 11.530  15.152  18.248  1.00 87.06 283 A 1 
ATOM 2272 C C   . VAL A 1 283 ? 11.876  16.631  18.435  1.00 87.40 283 A 1 
ATOM 2273 O O   . VAL A 1 283 ? 12.247  17.052  19.531  1.00 86.00 283 A 1 
ATOM 2274 C CB  . VAL A 1 283 ? 12.762  14.371  17.749  1.00 84.61 283 A 1 
ATOM 2275 C CG1 . VAL A 1 283 ? 13.472  14.989  16.533  1.00 77.50 283 A 1 
ATOM 2276 C CG2 . VAL A 1 283 ? 13.805  14.218  18.867  1.00 77.66 283 A 1 
ATOM 2277 N N   . ILE A 1 284 ? 11.716  17.448  17.385  1.00 87.41 284 A 1 
ATOM 2278 C CA  . ILE A 1 284 ? 12.027  18.882  17.418  1.00 86.92 284 A 1 
ATOM 2279 C C   . ILE A 1 284 ? 11.017  19.602  18.318  1.00 87.07 284 A 1 
ATOM 2280 O O   . ILE A 1 284 ? 11.409  20.406  19.164  1.00 85.56 284 A 1 
ATOM 2281 C CB  . ILE A 1 284 ? 12.055  19.470  15.986  1.00 86.62 284 A 1 
ATOM 2282 C CG1 . ILE A 1 284 ? 13.062  18.715  15.081  1.00 82.89 284 A 1 
ATOM 2283 C CG2 . ILE A 1 284 ? 12.404  20.969  16.042  1.00 81.93 284 A 1 
ATOM 2284 C CD1 . ILE A 1 284 ? 13.031  19.146  13.608  1.00 74.55 284 A 1 
ATOM 2285 N N   . LEU A 1 285 ? 9.730   19.272  18.196  1.00 86.49 285 A 1 
ATOM 2286 C CA  . LEU A 1 285 ? 8.674   19.818  19.053  1.00 85.63 285 A 1 
ATOM 2287 C C   . LEU A 1 285 ? 8.895   19.434  20.516  1.00 85.60 285 A 1 
ATOM 2288 O O   . LEU A 1 285 ? 8.893   20.307  21.385  1.00 83.93 285 A 1 
ATOM 2289 C CB  . LEU A 1 285 ? 7.292   19.326  18.569  1.00 84.22 285 A 1 
ATOM 2290 C CG  . LEU A 1 285 ? 6.783   20.043  17.305  1.00 80.41 285 A 1 
ATOM 2291 C CD1 . LEU A 1 285 ? 5.552   19.322  16.760  1.00 75.61 285 A 1 
ATOM 2292 C CD2 . LEU A 1 285 ? 6.388   21.497  17.622  1.00 76.18 285 A 1 
ATOM 2293 N N   . TYR A 1 286 ? 9.174   18.159  20.794  1.00 87.36 286 A 1 
ATOM 2294 C CA  . TYR A 1 286 ? 9.456   17.686  22.150  1.00 86.50 286 A 1 
ATOM 2295 C C   . TYR A 1 286 ? 10.679  18.388  22.757  1.00 86.48 286 A 1 
ATOM 2296 O O   . TYR A 1 286 ? 10.633  18.831  23.911  1.00 84.25 286 A 1 
ATOM 2297 C CB  . TYR A 1 286 ? 9.664   16.165  22.149  1.00 85.70 286 A 1 
ATOM 2298 C CG  . TYR A 1 286 ? 8.546   15.332  21.560  1.00 86.33 286 A 1 
ATOM 2299 C CD1 . TYR A 1 286 ? 7.201   15.733  21.657  1.00 81.17 286 A 1 
ATOM 2300 C CD2 . TYR A 1 286 ? 8.859   14.124  20.896  1.00 81.06 286 A 1 
ATOM 2301 C CE1 . TYR A 1 286 ? 6.184   14.957  21.083  1.00 80.25 286 A 1 
ATOM 2302 C CE2 . TYR A 1 286 ? 7.847   13.337  20.323  1.00 79.88 286 A 1 
ATOM 2303 C CZ  . TYR A 1 286 ? 6.504   13.764  20.409  1.00 83.74 286 A 1 
ATOM 2304 O OH  . TYR A 1 286 ? 5.518   13.017  19.828  1.00 80.30 286 A 1 
ATOM 2305 N N   . TYR A 1 287 ? 11.737  18.571  21.954  1.00 85.61 287 A 1 
ATOM 2306 C CA  . TYR A 1 287 ? 12.947  19.265  22.375  1.00 84.90 287 A 1 
ATOM 2307 C C   . TYR A 1 287 ? 12.674  20.738  22.723  1.00 84.50 287 A 1 
ATOM 2308 O O   . TYR A 1 287 ? 13.130  21.225  23.756  1.00 82.64 287 A 1 
ATOM 2309 C CB  . TYR A 1 287 ? 13.995  19.145  21.264  1.00 84.43 287 A 1 
ATOM 2310 C CG  . TYR A 1 287 ? 15.350  19.682  21.672  1.00 84.62 287 A 1 
ATOM 2311 C CD1 . TYR A 1 287 ? 15.676  21.043  21.488  1.00 80.78 287 A 1 
ATOM 2312 C CD2 . TYR A 1 287 ? 16.304  18.822  22.252  1.00 80.19 287 A 1 
ATOM 2313 C CE1 . TYR A 1 287 ? 16.921  21.535  21.885  1.00 77.30 287 A 1 
ATOM 2314 C CE2 . TYR A 1 287 ? 17.550  19.303  22.648  1.00 76.82 287 A 1 
ATOM 2315 C CZ  . TYR A 1 287 ? 17.865  20.664  22.466  1.00 79.31 287 A 1 
ATOM 2316 O OH  . TYR A 1 287 ? 19.081  21.142  22.865  1.00 76.35 287 A 1 
ATOM 2317 N N   . ILE A 1 288 ? 11.877  21.448  21.916  1.00 85.70 288 A 1 
ATOM 2318 C CA  . ILE A 1 288 ? 11.541  22.853  22.193  1.00 84.22 288 A 1 
ATOM 2319 C C   . ILE A 1 288 ? 10.643  22.991  23.434  1.00 83.23 288 A 1 
ATOM 2320 O O   . ILE A 1 288 ? 10.815  23.908  24.246  1.00 80.32 288 A 1 
ATOM 2321 C CB  . ILE A 1 288 ? 10.894  23.495  20.942  1.00 84.57 288 A 1 
ATOM 2322 C CG1 . ILE A 1 288 ? 11.903  23.577  19.774  1.00 81.04 288 A 1 
ATOM 2323 C CG2 . ILE A 1 288 ? 10.365  24.909  21.249  1.00 80.76 288 A 1 
ATOM 2324 C CD1 . ILE A 1 288 ? 11.235  23.795  18.409  1.00 76.33 288 A 1 
ATOM 2325 N N   . VAL A 1 289 ? 9.676   22.095  23.610  1.00 83.12 289 A 1 
ATOM 2326 C CA  . VAL A 1 289 ? 8.659   22.210  24.663  1.00 79.15 289 A 1 
ATOM 2327 C C   . VAL A 1 289 ? 9.200   21.822  26.036  1.00 78.89 289 A 1 
ATOM 2328 O O   . VAL A 1 289 ? 8.973   22.549  27.012  1.00 76.21 289 A 1 
ATOM 2329 C CB  . VAL A 1 289 ? 7.394   21.416  24.281  1.00 76.79 289 A 1 
ATOM 2330 C CG1 . VAL A 1 289 ? 6.392   21.336  25.429  1.00 70.26 289 A 1 
ATOM 2331 C CG2 . VAL A 1 289 ? 6.690   22.112  23.105  1.00 72.02 289 A 1 
ATOM 2332 N N   . SER A 1 290 ? 9.939   20.706  26.130  1.00 79.74 290 A 1 
ATOM 2333 C CA  . SER A 1 290 ? 10.363  20.111  27.394  1.00 77.32 290 A 1 
ATOM 2334 C C   . SER A 1 290 ? 11.869  20.236  27.634  1.00 78.44 290 A 1 
ATOM 2335 O O   . SER A 1 290 ? 12.679  19.606  26.975  1.00 75.56 290 A 1 
ATOM 2336 C CB  . SER A 1 290 ? 9.937   18.644  27.448  1.00 73.15 290 A 1 
ATOM 2337 O OG  . SER A 1 290 ? 10.328  18.072  28.675  1.00 66.81 290 A 1 
ATOM 2338 N N   . LYS A 1 291 ? 12.250  20.978  28.691  1.00 77.46 291 A 1 
ATOM 2339 C CA  . LYS A 1 291 ? 13.647  21.036  29.145  1.00 76.72 291 A 1 
ATOM 2340 C C   . LYS A 1 291 ? 14.166  19.668  29.614  1.00 77.96 291 A 1 
ATOM 2341 O O   . LYS A 1 291 ? 15.354  19.390  29.480  1.00 75.78 291 A 1 
ATOM 2342 C CB  . LYS A 1 291 ? 13.807  22.035  30.294  1.00 73.60 291 A 1 
ATOM 2343 C CG  . LYS A 1 291 ? 13.653  23.493  29.838  1.00 65.62 291 A 1 
ATOM 2344 C CD  . LYS A 1 291 ? 14.034  24.421  30.995  1.00 59.43 291 A 1 
ATOM 2345 C CE  . LYS A 1 291 ? 13.985  25.888  30.563  1.00 50.63 291 A 1 
ATOM 2346 N NZ  . LYS A 1 291 ? 14.511  26.780  31.632  1.00 45.18 291 A 1 
ATOM 2347 N N   . GLN A 1 292 ? 13.293  18.822  30.172  1.00 76.08 292 A 1 
ATOM 2348 C CA  . GLN A 1 292 ? 13.671  17.472  30.608  1.00 74.58 292 A 1 
ATOM 2349 C C   . GLN A 1 292 ? 13.983  16.585  29.409  1.00 77.30 292 A 1 
ATOM 2350 O O   . GLN A 1 292 ? 14.961  15.832  29.440  1.00 75.82 292 A 1 
ATOM 2351 C CB  . GLN A 1 292 ? 12.547  16.871  31.444  1.00 72.70 292 A 1 
ATOM 2352 C CG  . GLN A 1 292 ? 12.337  17.593  32.784  1.00 66.73 292 A 1 
ATOM 2353 C CD  . GLN A 1 292 ? 10.876  17.675  33.194  1.00 58.61 292 A 1 
ATOM 2354 O OE1 . GLN A 1 292 ? 9.981   17.603  32.373  1.00 54.43 292 A 1 
ATOM 2355 N NE2 . GLN A 1 292 ? 10.580  17.898  34.451  1.00 51.59 292 A 1 
ATOM 2356 N N   . PHE A 1 293 ? 13.221  16.719  28.338  1.00 77.36 293 A 1 
ATOM 2357 C CA  . PHE A 1 293 ? 13.499  16.039  27.081  1.00 79.79 293 A 1 
ATOM 2358 C C   . PHE A 1 293 ? 14.817  16.523  26.463  1.00 80.00 293 A 1 
ATOM 2359 O O   . PHE A 1 293 ? 15.650  15.701  26.103  1.00 78.61 293 A 1 
ATOM 2360 C CB  . PHE A 1 293 ? 12.314  16.217  26.132  1.00 81.21 293 A 1 
ATOM 2361 C CG  . PHE A 1 293 ? 12.405  15.323  24.920  1.00 83.24 293 A 1 
ATOM 2362 C CD1 . PHE A 1 293 ? 13.024  15.776  23.744  1.00 80.42 293 A 1 
ATOM 2363 C CD2 . PHE A 1 293 ? 11.900  14.016  24.970  1.00 80.60 293 A 1 
ATOM 2364 C CE1 . PHE A 1 293 ? 13.132  14.925  22.620  1.00 80.22 293 A 1 
ATOM 2365 C CE2 . PHE A 1 293 ? 11.996  13.166  23.860  1.00 79.99 293 A 1 
ATOM 2366 C CZ  . PHE A 1 293 ? 12.616  13.623  22.687  1.00 83.68 293 A 1 
ATOM 2367 N N   . GLN A 1 294 ? 15.069  17.841  26.454  1.00 77.96 294 A 1 
ATOM 2368 C CA  . GLN A 1 294 ? 16.363  18.393  26.043  1.00 78.43 294 A 1 
ATOM 2369 C C   . GLN A 1 294 ? 17.523  17.766  26.818  1.00 78.71 294 A 1 
ATOM 2370 O O   . GLN A 1 294 ? 18.496  17.322  26.210  1.00 77.64 294 A 1 
ATOM 2371 C CB  . GLN A 1 294 ? 16.419  19.918  26.266  1.00 77.81 294 A 1 
ATOM 2372 C CG  . GLN A 1 294 ? 15.533  20.716  25.310  1.00 72.53 294 A 1 
ATOM 2373 C CD  . GLN A 1 294 ? 15.619  22.216  25.542  1.00 72.36 294 A 1 
ATOM 2374 O OE1 . GLN A 1 294 ? 16.086  22.716  26.553  1.00 65.93 294 A 1 
ATOM 2375 N NE2 . GLN A 1 294 ? 15.162  23.013  24.598  1.00 63.98 294 A 1 
ATOM 2376 N N   . ALA A 1 295 ? 17.425  17.691  28.151  1.00 79.61 295 A 1 
ATOM 2377 C CA  . ALA A 1 295 ? 18.472  17.106  28.986  1.00 79.19 295 A 1 
ATOM 2378 C C   . ALA A 1 295 ? 18.742  15.635  28.633  1.00 78.88 295 A 1 
ATOM 2379 O O   . ALA A 1 295 ? 19.898  15.215  28.584  1.00 76.10 295 A 1 
ATOM 2380 C CB  . ALA A 1 295 ? 18.070  17.275  30.456  1.00 77.74 295 A 1 
ATOM 2381 N N   . ARG A 1 296 ? 17.699  14.849  28.329  1.00 77.05 296 A 1 
ATOM 2382 C CA  . ARG A 1 296 ? 17.846  13.460  27.894  1.00 74.93 296 A 1 
ATOM 2383 C C   . ARG A 1 296 ? 18.531  13.344  26.534  1.00 75.93 296 A 1 
ATOM 2384 O O   . ARG A 1 296 ? 19.478  12.566  26.408  1.00 75.19 296 A 1 
ATOM 2385 C CB  . ARG A 1 296 ? 16.479  12.745  27.877  1.00 73.62 296 A 1 
ATOM 2386 C CG  . ARG A 1 296 ? 15.926  12.451  29.282  1.00 69.01 296 A 1 
ATOM 2387 C CD  . ARG A 1 296 ? 16.763  11.403  30.012  1.00 65.26 296 A 1 
ATOM 2388 N NE  . ARG A 1 296 ? 16.203  11.063  31.329  1.00 59.74 296 A 1 
ATOM 2389 C CZ  . ARG A 1 296 ? 16.755  10.266  32.232  1.00 55.10 296 A 1 
ATOM 2390 N NH1 . ARG A 1 296 ? 17.896  9.675   32.018  1.00 49.69 296 A 1 
ATOM 2391 N NH2 . ARG A 1 296 ? 16.162  10.055  33.361  1.00 49.36 296 A 1 
ATOM 2392 N N   . VAL A 1 297 ? 18.126  14.144  25.553  1.00 74.98 297 A 1 
ATOM 2393 C CA  . VAL A 1 297 ? 18.760  14.161  24.218  1.00 73.85 297 A 1 
ATOM 2394 C C   . VAL A 1 297 ? 20.236  14.556  24.323  1.00 73.71 297 A 1 
ATOM 2395 O O   . VAL A 1 297 ? 21.096  13.879  23.756  1.00 73.64 297 A 1 
ATOM 2396 C CB  . VAL A 1 297 ? 18.005  15.099  23.262  1.00 73.35 297 A 1 
ATOM 2397 C CG1 . VAL A 1 297 ? 18.722  15.261  21.916  1.00 68.11 297 A 1 
ATOM 2398 C CG2 . VAL A 1 297 ? 16.603  14.558  22.962  1.00 69.24 297 A 1 
ATOM 2399 N N   . ILE A 1 298 ? 20.549  15.598  25.091  1.00 73.04 298 A 1 
ATOM 2400 C CA  . ILE A 1 298 ? 21.927  16.040  25.325  1.00 72.47 298 A 1 
ATOM 2401 C C   . ILE A 1 298 ? 22.736  14.931  26.004  1.00 71.82 298 A 1 
ATOM 2402 O O   . ILE A 1 298 ? 23.850  14.647  25.573  1.00 70.10 298 A 1 
ATOM 2403 C CB  . ILE A 1 298 ? 21.947  17.358  26.128  1.00 72.43 298 A 1 
ATOM 2404 C CG1 . ILE A 1 298 ? 21.362  18.520  25.285  1.00 67.47 298 A 1 
ATOM 2405 C CG2 . ILE A 1 298 ? 23.379  17.723  26.572  1.00 66.61 298 A 1 
ATOM 2406 C CD1 . ILE A 1 298 ? 21.014  19.769  26.097  1.00 60.97 298 A 1 
ATOM 2407 N N   . SER A 1 299 ? 22.187  14.261  27.017  1.00 74.42 299 A 1 
ATOM 2408 C CA  . SER A 1 299 ? 22.857  13.149  27.701  1.00 72.76 299 A 1 
ATOM 2409 C C   . SER A 1 299 ? 23.212  12.009  26.734  1.00 72.88 299 A 1 
ATOM 2410 O O   . SER A 1 299 ? 24.339  11.527  26.752  1.00 71.50 299 A 1 
ATOM 2411 C CB  . SER A 1 299 ? 21.968  12.629  28.833  1.00 70.61 299 A 1 
ATOM 2412 O OG  . SER A 1 299 ? 22.597  11.568  29.527  1.00 60.13 299 A 1 
ATOM 2413 N N   . VAL A 1 300 ? 22.282  11.626  25.848  1.00 70.63 300 A 1 
ATOM 2414 C CA  . VAL A 1 300 ? 22.528  10.589  24.830  1.00 69.10 300 A 1 
ATOM 2415 C C   . VAL A 1 300 ? 23.606  11.033  23.836  1.00 68.86 300 A 1 
ATOM 2416 O O   . VAL A 1 300 ? 24.502  10.255  23.504  1.00 68.63 300 A 1 
ATOM 2417 C CB  . VAL A 1 300 ? 21.217  10.212  24.107  1.00 68.15 300 A 1 
ATOM 2418 C CG1 . VAL A 1 300 ? 21.447  9.261   22.930  1.00 62.73 300 A 1 
ATOM 2419 C CG2 . VAL A 1 300 ? 20.253  9.515   25.072  1.00 63.81 300 A 1 
ATOM 2420 N N   . MET A 1 301 ? 23.582  12.291  23.391  1.00 67.69 301 A 1 
ATOM 2421 C CA  . MET A 1 301 ? 24.609  12.827  22.487  1.00 67.40 301 A 1 
ATOM 2422 C C   . MET A 1 301 ? 25.995  12.874  23.143  1.00 66.44 301 A 1 
ATOM 2423 O O   . MET A 1 301 ? 26.983  12.470  22.520  1.00 67.16 301 A 1 
ATOM 2424 C CB  . MET A 1 301 ? 24.223  14.228  22.009  1.00 66.62 301 A 1 
ATOM 2425 C CG  . MET A 1 301 ? 23.094  14.202  20.977  1.00 61.88 301 A 1 
ATOM 2426 S SD  . MET A 1 301 ? 22.853  15.816  20.199  1.00 56.27 301 A 1 
ATOM 2427 C CE  . MET A 1 301 ? 21.514  15.419  19.044  1.00 49.47 301 A 1 
ATOM 2428 N N   . LEU A 1 302 ? 26.065  13.308  24.401  1.00 69.59 302 A 1 
ATOM 2429 C CA  . LEU A 1 302 ? 27.309  13.332  25.168  1.00 69.77 302 A 1 
ATOM 2430 C C   . LEU A 1 302 ? 27.865  11.924  25.382  1.00 70.08 302 A 1 
ATOM 2431 O O   . LEU A 1 302 ? 29.050  11.700  25.152  1.00 67.85 302 A 1 
ATOM 2432 C CB  . LEU A 1 302 ? 27.079  14.027  26.521  1.00 67.66 302 A 1 
ATOM 2433 C CG  . LEU A 1 302 ? 26.904  15.553  26.439  1.00 60.82 302 A 1 
ATOM 2434 C CD1 . LEU A 1 302 ? 26.514  16.084  27.816  1.00 57.18 302 A 1 
ATOM 2435 C CD2 . LEU A 1 302 ? 28.178  16.264  25.989  1.00 59.32 302 A 1 
ATOM 2436 N N   . TYR A 1 303 ? 26.999  10.960  25.705  1.00 70.25 303 A 1 
ATOM 2437 C CA  . TYR A 1 303 ? 27.401  9.563   25.842  1.00 70.41 303 A 1 
ATOM 2438 C C   . TYR A 1 303 ? 27.933  8.984   24.523  1.00 69.29 303 A 1 
ATOM 2439 O O   . TYR A 1 303 ? 28.982  8.331   24.495  1.00 67.56 303 A 1 
ATOM 2440 C CB  . TYR A 1 303 ? 26.214  8.744   26.362  1.00 69.43 303 A 1 
ATOM 2441 C CG  . TYR A 1 303 ? 26.586  7.315   26.674  1.00 65.07 303 A 1 
ATOM 2442 C CD1 . TYR A 1 303 ? 26.178  6.257   25.837  1.00 60.18 303 A 1 
ATOM 2443 C CD2 . TYR A 1 303 ? 27.363  7.034   27.817  1.00 59.12 303 A 1 
ATOM 2444 C CE1 . TYR A 1 303 ? 26.533  4.936   26.130  1.00 53.26 303 A 1 
ATOM 2445 C CE2 . TYR A 1 303 ? 27.727  5.713   28.123  1.00 53.64 303 A 1 
ATOM 2446 C CZ  . TYR A 1 303 ? 27.313  4.662   27.272  1.00 54.22 303 A 1 
ATOM 2447 O OH  . TYR A 1 303 ? 27.668  3.366   27.564  1.00 51.30 303 A 1 
ATOM 2448 N N   . ARG A 1 304 ? 27.281  9.295   23.405  1.00 67.04 304 A 1 
ATOM 2449 C CA  . ARG A 1 304 ? 27.764  8.890   22.074  1.00 66.76 304 A 1 
ATOM 2450 C C   . ARG A 1 304 ? 29.118  9.515   21.736  1.00 67.48 304 A 1 
ATOM 2451 O O   . ARG A 1 304 ? 29.977  8.838   21.166  1.00 67.56 304 A 1 
ATOM 2452 C CB  . ARG A 1 304 ? 26.695  9.248   21.031  1.00 64.76 304 A 1 
ATOM 2453 C CG  . ARG A 1 304 ? 27.019  8.632   19.659  1.00 57.22 304 A 1 
ATOM 2454 C CD  . ARG A 1 304 ? 25.948  9.008   18.638  1.00 54.80 304 A 1 
ATOM 2455 N NE  . ARG A 1 304 ? 26.202  8.377   17.332  1.00 48.45 304 A 1 
ATOM 2456 C CZ  . ARG A 1 304 ? 25.474  8.536   16.226  1.00 43.97 304 A 1 
ATOM 2457 N NH1 . ARG A 1 304 ? 24.453  9.341   16.186  1.00 39.95 304 A 1 
ATOM 2458 N NH2 . ARG A 1 304 ? 25.762  7.876   15.138  1.00 38.86 304 A 1 
ATOM 2459 N N   . ASN A 1 305 ? 29.323  10.778  22.087  1.00 67.78 305 A 1 
ATOM 2460 C CA  . ASN A 1 305 ? 30.606  11.461  21.893  1.00 68.17 305 A 1 
ATOM 2461 C C   . ASN A 1 305 ? 31.700  10.870  22.794  1.00 68.09 305 A 1 
ATOM 2462 O O   . ASN A 1 305 ? 32.821  10.658  22.331  1.00 67.26 305 A 1 
ATOM 2463 C CB  . ASN A 1 305 ? 30.420  12.966  22.125  1.00 66.35 305 A 1 
ATOM 2464 C CG  . ASN A 1 305 ? 29.705  13.647  20.970  1.00 63.12 305 A 1 
ATOM 2465 O OD1 . ASN A 1 305 ? 29.609  13.138  19.860  1.00 57.83 305 A 1 
ATOM 2466 N ND2 . ASN A 1 305 ? 29.214  14.845  21.183  1.00 58.72 305 A 1 
ATOM 2467 N N   . TYR A 1 306 ? 31.356  10.515  24.033  1.00 69.11 306 A 1 
ATOM 2468 C CA  . TYR A 1 306 ? 32.249  9.803   24.952  1.00 67.92 306 A 1 
ATOM 2469 C C   . TYR A 1 306 ? 32.667  8.432   24.395  1.00 66.95 306 A 1 
ATOM 2470 O O   . TYR A 1 306 ? 33.864  8.152   24.294  1.00 66.77 306 A 1 
ATOM 2471 C CB  . TYR A 1 306 ? 31.568  9.671   26.311  1.00 67.25 306 A 1 
ATOM 2472 C CG  . TYR A 1 306 ? 32.417  8.931   27.323  1.00 64.25 306 A 1 
ATOM 2473 C CD1 . TYR A 1 306 ? 32.172  7.570   27.611  1.00 59.20 306 A 1 
ATOM 2474 C CD2 . TYR A 1 306 ? 33.467  9.602   27.972  1.00 59.54 306 A 1 
ATOM 2475 C CE1 . TYR A 1 306 ? 32.963  6.900   28.548  1.00 54.08 306 A 1 
ATOM 2476 C CE2 . TYR A 1 306 ? 34.264  8.931   28.915  1.00 55.82 306 A 1 
ATOM 2477 C CZ  . TYR A 1 306 ? 34.008  7.586   29.209  1.00 55.87 306 A 1 
ATOM 2478 O OH  . TYR A 1 306 ? 34.772  6.937   30.136  1.00 54.63 306 A 1 
ATOM 2479 N N   . LEU A 1 307 ? 31.719  7.632   23.903  1.00 67.01 307 A 1 
ATOM 2480 C CA  . LEU A 1 307 ? 32.019  6.347   23.260  1.00 67.84 307 A 1 
ATOM 2481 C C   . LEU A 1 307 ? 32.907  6.503   22.016  1.00 67.46 307 A 1 
ATOM 2482 O O   . LEU A 1 307 ? 33.820  5.701   21.804  1.00 67.98 307 A 1 
ATOM 2483 C CB  . LEU A 1 307 ? 30.709  5.646   22.879  1.00 68.73 307 A 1 
ATOM 2484 C CG  . LEU A 1 307 ? 29.928  5.028   24.056  1.00 63.10 307 A 1 
ATOM 2485 C CD1 . LEU A 1 307 ? 28.586  4.519   23.525  1.00 58.69 307 A 1 
ATOM 2486 C CD2 . LEU A 1 307 ? 30.682  3.847   24.684  1.00 61.29 307 A 1 
ATOM 2487 N N   . ARG A 1 308 ? 32.682  7.540   21.205  1.00 66.69 308 A 1 
ATOM 2488 C CA  . ARG A 1 308 ? 33.549  7.840   20.053  1.00 66.55 308 A 1 
ATOM 2489 C C   . ARG A 1 308 ? 34.965  8.230   20.496  1.00 66.18 308 A 1 
ATOM 2490 O O   . ARG A 1 308 ? 35.927  7.794   19.859  1.00 66.49 308 A 1 
ATOM 2491 C CB  . ARG A 1 308 ? 32.939  8.966   19.196  1.00 65.48 308 A 1 
ATOM 2492 C CG  . ARG A 1 308 ? 31.835  8.451   18.265  1.00 59.31 308 A 1 
ATOM 2493 C CD  . ARG A 1 308 ? 31.247  9.637   17.468  1.00 58.50 308 A 1 
ATOM 2494 N NE  . ARG A 1 308 ? 30.331  9.190   16.399  1.00 50.37 308 A 1 
ATOM 2495 C CZ  . ARG A 1 308 ? 29.720  9.978   15.533  1.00 47.39 308 A 1 
ATOM 2496 N NH1 . ARG A 1 308 ? 29.809  11.285  15.594  1.00 43.16 308 A 1 
ATOM 2497 N NH2 . ARG A 1 308 ? 29.000  9.471   14.563  1.00 41.76 308 A 1 
ATOM 2498 N N   . SER A 1 309 ? 35.093  9.012   21.558  1.00 66.42 309 A 1 
ATOM 2499 C CA  . SER A 1 309 ? 36.393  9.389   22.134  1.00 68.26 309 A 1 
ATOM 2500 C C   . SER A 1 309 ? 37.140  8.162   22.666  1.00 67.61 309 A 1 
ATOM 2501 O O   . SER A 1 309 ? 38.306  7.963   22.329  1.00 67.30 309 A 1 
ATOM 2502 C CB  . SER A 1 309 ? 36.180  10.425  23.246  1.00 66.76 309 A 1 
ATOM 2503 O OG  . SER A 1 309 ? 37.436  10.857  23.749  1.00 58.26 309 A 1 
ATOM 2504 N N   . MET A 1 310 ? 36.443  7.281   23.397  1.00 66.92 310 A 1 
ATOM 2505 C CA  . MET A 1 310 ? 36.984  6.005   23.882  1.00 67.61 310 A 1 
ATOM 2506 C C   . MET A 1 310 ? 37.454  5.104   22.738  1.00 67.09 310 A 1 
ATOM 2507 O O   . MET A 1 310 ? 38.581  4.609   22.775  1.00 67.62 310 A 1 
ATOM 2508 C CB  . MET A 1 310 ? 35.932  5.279   24.728  1.00 67.09 310 A 1 
ATOM 2509 C CG  . MET A 1 310 ? 35.827  5.829   26.149  1.00 61.28 310 A 1 
ATOM 2510 S SD  . MET A 1 310 ? 37.297  5.469   27.163  1.00 56.00 310 A 1 
ATOM 2511 C CE  . MET A 1 310 ? 36.510  4.948   28.704  1.00 48.14 310 A 1 
ATOM 2512 N N   . ARG A 1 311 ? 36.649  4.943   21.687  1.00 63.17 311 A 1 
ATOM 2513 C CA  . ARG A 1 311 ? 37.056  4.165   20.505  1.00 65.87 311 A 1 
ATOM 2514 C C   . ARG A 1 311 ? 38.292  4.754   19.824  1.00 65.29 311 A 1 
ATOM 2515 O O   . ARG A 1 311 ? 39.180  3.998   19.454  1.00 67.27 311 A 1 
ATOM 2516 C CB  . ARG A 1 311 ? 35.906  4.028   19.496  1.00 66.66 311 A 1 
ATOM 2517 C CG  . ARG A 1 311 ? 34.924  2.918   19.891  1.00 60.39 311 A 1 
ATOM 2518 C CD  . ARG A 1 311 ? 33.873  2.720   18.795  1.00 59.95 311 A 1 
ATOM 2519 N NE  . ARG A 1 311 ? 32.932  1.626   19.121  1.00 52.37 311 A 1 
ATOM 2520 C CZ  . ARG A 1 311 ? 31.955  1.157   18.352  1.00 48.43 311 A 1 
ATOM 2521 N NH1 . ARG A 1 311 ? 31.720  1.652   17.161  1.00 44.31 311 A 1 
ATOM 2522 N NH2 . ARG A 1 311 ? 31.206  0.193   18.756  1.00 43.19 311 A 1 
ATOM 2523 N N   . ARG A 1 312 ? 38.378  6.088   19.689  1.00 63.38 312 A 1 
ATOM 2524 C CA  . ARG A 1 312 ? 39.569  6.739   19.117  1.00 65.72 312 A 1 
ATOM 2525 C C   . ARG A 1 312 ? 40.818  6.532   19.981  1.00 64.43 312 A 1 
ATOM 2526 O O   . ARG A 1 312 ? 41.886  6.297   19.426  1.00 65.19 312 A 1 
ATOM 2527 C CB  . ARG A 1 312 ? 39.328  8.243   18.902  1.00 66.32 312 A 1 
ATOM 2528 C CG  . ARG A 1 312 ? 38.514  8.528   17.637  1.00 60.08 312 A 1 
ATOM 2529 C CD  . ARG A 1 312 ? 38.340  10.039  17.465  1.00 60.43 312 A 1 
ATOM 2530 N NE  . ARG A 1 312 ? 37.628  10.381  16.218  1.00 51.64 312 A 1 
ATOM 2531 C CZ  . ARG A 1 312 ? 37.350  11.605  15.786  1.00 48.88 312 A 1 
ATOM 2532 N NH1 . ARG A 1 312 ? 37.685  12.663  16.468  1.00 44.11 312 A 1 
ATOM 2533 N NH2 . ARG A 1 312 ? 36.740  11.777  14.653  1.00 42.51 312 A 1 
ATOM 2534 N N   . LYS A 1 313 ? 40.690  6.595   21.316  1.00 62.61 313 A 1 
ATOM 2535 C CA  . LYS A 1 313 ? 41.799  6.320   22.235  1.00 64.39 313 A 1 
ATOM 2536 C C   . LYS A 1 313 ? 42.244  4.854   22.158  1.00 63.36 313 A 1 
ATOM 2537 O O   . LYS A 1 313 ? 43.445  4.609   22.055  1.00 62.56 313 A 1 
ATOM 2538 C CB  . LYS A 1 313 ? 41.443  6.704   23.680  1.00 63.97 313 A 1 
ATOM 2539 C CG  . LYS A 1 313 ? 41.543  8.213   23.928  1.00 58.58 313 A 1 
ATOM 2540 C CD  . LYS A 1 313 ? 41.311  8.526   25.418  1.00 55.73 313 A 1 
ATOM 2541 C CE  . LYS A 1 313 ? 41.500  10.014  25.718  1.00 47.99 313 A 1 
ATOM 2542 N NZ  . LYS A 1 313 ? 41.369  10.306  27.173  1.00 44.33 313 A 1 
ATOM 2543 N N   . SER A 1 314 ? 41.309  3.917   22.137  1.00 58.41 314 A 1 
ATOM 2544 C CA  . SER A 1 314 ? 41.598  2.488   21.996  1.00 60.43 314 A 1 
ATOM 2545 C C   . SER A 1 314 ? 42.307  2.174   20.671  1.00 59.53 314 A 1 
ATOM 2546 O O   . SER A 1 314 ? 43.302  1.458   20.675  1.00 59.23 314 A 1 
ATOM 2547 C CB  . SER A 1 314 ? 40.307  1.681   22.113  1.00 59.68 314 A 1 
ATOM 2548 O OG  . SER A 1 314 ? 40.551  0.304   21.935  1.00 51.21 314 A 1 
ATOM 2549 N N   . PHE A 1 315 ? 41.878  2.773   19.571  1.00 53.05 315 A 1 
ATOM 2550 C CA  . PHE A 1 315 ? 42.538  2.611   18.269  1.00 54.20 315 A 1 
ATOM 2551 C C   . PHE A 1 315 ? 43.966  3.162   18.264  1.00 52.67 315 A 1 
ATOM 2552 O O   . PHE A 1 315 ? 44.861  2.525   17.710  1.00 53.47 315 A 1 
ATOM 2553 C CB  . PHE A 1 315 ? 41.694  3.260   17.159  1.00 56.73 315 A 1 
ATOM 2554 C CG  . PHE A 1 315 ? 41.292  2.275   16.088  1.00 54.50 315 A 1 
ATOM 2555 C CD1 . PHE A 1 315 ? 42.123  2.041   14.977  1.00 50.80 315 A 1 
ATOM 2556 C CD2 . PHE A 1 315 ? 40.072  1.564   16.198  1.00 50.98 315 A 1 
ATOM 2557 C CE1 . PHE A 1 315 ? 41.750  1.108   13.986  1.00 45.20 315 A 1 
ATOM 2558 C CE2 . PHE A 1 315 ? 39.705  0.634   15.205  1.00 43.02 315 A 1 
ATOM 2559 C CZ  . PHE A 1 315 ? 40.541  0.411   14.104  1.00 44.86 315 A 1 
ATOM 2560 N N   . ARG A 1 316 ? 44.204  4.313   18.918  1.00 54.53 316 A 1 
ATOM 2561 C CA  . ARG A 1 316 ? 45.563  4.855   19.053  1.00 58.05 316 A 1 
ATOM 2562 C C   . ARG A 1 316 ? 46.453  3.979   19.936  1.00 56.77 316 A 1 
ATOM 2563 O O   . ARG A 1 316 ? 47.612  3.783   19.587  1.00 55.57 316 A 1 
ATOM 2564 C CB  . ARG A 1 316 ? 45.539  6.299   19.578  1.00 58.55 316 A 1 
ATOM 2565 C CG  . ARG A 1 316 ? 45.398  7.314   18.448  1.00 53.28 316 A 1 
ATOM 2566 C CD  . ARG A 1 316 ? 45.532  8.741   18.999  1.00 51.52 316 A 1 
ATOM 2567 N NE  . ARG A 1 316 ? 45.541  9.759   17.922  1.00 45.30 316 A 1 
ATOM 2568 C CZ  . ARG A 1 316 ? 45.694  11.071  18.072  1.00 42.06 316 A 1 
ATOM 2569 N NH1 . ARG A 1 316 ? 45.827  11.612  19.252  1.00 38.60 316 A 1 
ATOM 2570 N NH2 . ARG A 1 316 ? 45.734  11.857  17.038  1.00 38.31 316 A 1 
ATOM 2571 N N   . SER A 1 317 ? 45.940  3.451   21.056  1.00 50.56 317 A 1 
ATOM 2572 C CA  . SER A 1 317 ? 46.742  2.594   21.946  1.00 53.07 317 A 1 
ATOM 2573 C C   . SER A 1 317 ? 47.048  1.233   21.326  1.00 52.52 317 A 1 
ATOM 2574 O O   . SER A 1 317 ? 48.147  0.715   21.497  1.00 49.96 317 A 1 
ATOM 2575 C CB  . SER A 1 317 ? 46.103  2.485   23.342  1.00 52.67 317 A 1 
ATOM 2576 O OG  . SER A 1 317 ? 45.417  1.288   23.557  1.00 47.40 317 A 1 
ATOM 2577 N N   . GLY A 1 318 ? 46.095  0.679   20.550  1.00 48.93 318 A 1 
ATOM 2578 C CA  . GLY A 1 318 ? 46.328  -0.562  19.801  1.00 50.99 318 A 1 
ATOM 2579 C C   . GLY A 1 318 ? 47.406  -0.421  18.722  1.00 50.71 318 A 1 
ATOM 2580 O O   . GLY A 1 318 ? 48.260  -1.293  18.600  1.00 48.75 318 A 1 
ATOM 2581 N N   . SER A 1 319 ? 47.440  0.707   18.016  1.00 40.00 319 A 1 
ATOM 2582 C CA  . SER A 1 319 ? 48.475  0.996   17.008  1.00 42.65 319 A 1 
ATOM 2583 C C   . SER A 1 319 ? 49.876  1.121   17.621  1.00 42.02 319 A 1 
ATOM 2584 O O   . SER A 1 319 ? 50.844  0.652   17.028  1.00 42.40 319 A 1 
ATOM 2585 C CB  . SER A 1 319 ? 48.112  2.270   16.244  1.00 42.54 319 A 1 
ATOM 2586 O OG  . SER A 1 319 ? 49.086  2.572   15.268  1.00 37.18 319 A 1 
ATOM 2587 N N   . LEU A 1 320 ? 50.003  1.714   18.817  1.00 41.27 320 A 1 
ATOM 2588 C CA  . LEU A 1 320 ? 51.285  1.856   19.515  1.00 43.11 320 A 1 
ATOM 2589 C C   . LEU A 1 320 ? 51.865  0.509   19.976  1.00 41.80 320 A 1 
ATOM 2590 O O   . LEU A 1 320 ? 53.070  0.300   19.866  1.00 41.73 320 A 1 
ATOM 2591 C CB  . LEU A 1 320 ? 51.118  2.829   20.691  1.00 44.68 320 A 1 
ATOM 2592 C CG  . LEU A 1 320 ? 51.405  4.292   20.284  1.00 41.33 320 A 1 
ATOM 2593 C CD1 . LEU A 1 320 ? 50.667  5.263   21.195  1.00 39.73 320 A 1 
ATOM 2594 C CD2 . LEU A 1 320 ? 52.899  4.589   20.370  1.00 43.83 320 A 1 
ATOM 2595 N N   . ARG A 1 321 ? 51.034  -0.427  20.462  1.00 43.07 321 A 1 
ATOM 2596 C CA  . ARG A 1 321 ? 51.503  -1.764  20.868  1.00 46.45 321 A 1 
ATOM 2597 C C   . ARG A 1 321 ? 51.966  -2.623  19.689  1.00 45.77 321 A 1 
ATOM 2598 O O   . ARG A 1 321 ? 52.876  -3.414  19.866  1.00 45.36 321 A 1 
ATOM 2599 C CB  . ARG A 1 321 ? 50.444  -2.512  21.681  1.00 47.12 321 A 1 
ATOM 2600 C CG  . ARG A 1 321 ? 50.480  -2.131  23.167  1.00 43.42 321 A 1 
ATOM 2601 C CD  . ARG A 1 321 ? 49.530  -3.034  23.957  1.00 42.16 321 A 1 
ATOM 2602 N NE  . ARG A 1 321 ? 49.583  -2.739  25.395  1.00 38.01 321 A 1 
ATOM 2603 C CZ  . ARG A 1 321 ? 48.918  -3.388  26.347  1.00 35.20 321 A 1 
ATOM 2604 N NH1 . ARG A 1 321 ? 48.124  -4.387  26.071  1.00 32.38 321 A 1 
ATOM 2605 N NH2 . ARG A 1 321 ? 49.060  -3.043  27.602  1.00 31.96 321 A 1 
ATOM 2606 N N   . SER A 1 322 ? 51.381  -2.455  18.523  1.00 41.85 322 A 1 
ATOM 2607 C CA  . SER A 1 322 ? 51.814  -3.202  17.337  1.00 44.36 322 A 1 
ATOM 2608 C C   . SER A 1 322 ? 53.211  -2.785  16.875  1.00 43.32 322 A 1 
ATOM 2609 O O   . SER A 1 322 ? 54.001  -3.639  16.479  1.00 43.51 322 A 1 
ATOM 2610 C CB  . SER A 1 322 ? 50.807  -3.016  16.206  1.00 44.60 322 A 1 
ATOM 2611 O OG  . SER A 1 322 ? 51.174  -3.798  15.092  1.00 38.26 322 A 1 
ATOM 2612 N N   . LEU A 1 323 ? 53.536  -1.486  16.976  1.00 40.59 323 A 1 
ATOM 2613 C CA  . LEU A 1 323 ? 54.853  -0.977  16.606  1.00 40.29 323 A 1 
ATOM 2614 C C   . LEU A 1 323 ? 55.957  -1.403  17.585  1.00 38.24 323 A 1 
ATOM 2615 O O   . LEU A 1 323 ? 57.081  -1.639  17.152  1.00 37.82 323 A 1 
ATOM 2616 C CB  . LEU A 1 323 ? 54.782  0.556   16.476  1.00 41.09 323 A 1 
ATOM 2617 C CG  . LEU A 1 323 ? 54.289  1.001   15.087  1.00 38.25 323 A 1 
ATOM 2618 C CD1 . LEU A 1 323 ? 53.704  2.407   15.151  1.00 37.82 323 A 1 
ATOM 2619 C CD2 . LEU A 1 323 ? 55.441  1.012   14.084  1.00 42.01 323 A 1 
ATOM 2620 N N   . SER A 1 324 ? 55.663  -1.540  18.896  1.00 42.71 324 A 1 
ATOM 2621 C CA  . SER A 1 324 ? 56.686  -1.948  19.868  1.00 45.35 324 A 1 
ATOM 2622 C C   . SER A 1 324 ? 57.107  -3.410  19.721  1.00 43.61 324 A 1 
ATOM 2623 O O   . SER A 1 324 ? 58.270  -3.718  19.949  1.00 42.52 324 A 1 
ATOM 2624 C CB  . SER A 1 324 ? 56.239  -1.694  21.307  1.00 46.16 324 A 1 
ATOM 2625 O OG  . SER A 1 324 ? 55.056  -2.385  21.645  1.00 42.87 324 A 1 
ATOM 2626 N N   . ASN A 1 325 ? 56.205  -4.298  19.319  1.00 43.14 325 A 1 
ATOM 2627 C CA  . ASN A 1 325 ? 56.549  -5.715  19.167  1.00 46.20 325 A 1 
ATOM 2628 C C   . ASN A 1 325 ? 57.413  -5.995  17.924  1.00 43.43 325 A 1 
ATOM 2629 O O   . ASN A 1 325 ? 58.207  -6.927  17.959  1.00 42.91 325 A 1 
ATOM 2630 C CB  . ASN A 1 325 ? 55.280  -6.574  19.178  1.00 46.13 325 A 1 
ATOM 2631 C CG  . ASN A 1 325 ? 54.732  -6.842  20.576  1.00 41.46 325 A 1 
ATOM 2632 O OD1 . ASN A 1 325 ? 55.165  -6.326  21.587  1.00 39.55 325 A 1 
ATOM 2633 N ND2 . ASN A 1 325 ? 53.731  -7.687  20.673  1.00 41.54 325 A 1 
ATOM 2634 N N   . ILE A 1 326 ? 57.284  -5.197  16.871  1.00 42.03 326 A 1 
ATOM 2635 C CA  . ILE A 1 326 ? 58.108  -5.398  15.660  1.00 44.18 326 A 1 
ATOM 2636 C C   . ILE A 1 326 ? 59.587  -5.095  15.937  1.00 42.24 326 A 1 
ATOM 2637 O O   . ILE A 1 326 ? 60.465  -5.792  15.433  1.00 40.18 326 A 1 
ATOM 2638 C CB  . ILE A 1 326 ? 57.541  -4.579  14.488  1.00 43.39 326 A 1 
ATOM 2639 C CG1 . ILE A 1 326 ? 56.128  -5.083  14.114  1.00 41.25 326 A 1 
ATOM 2640 C CG2 . ILE A 1 326 ? 58.464  -4.674  13.257  1.00 43.29 326 A 1 
ATOM 2641 C CD1 . ILE A 1 326 ? 55.366  -4.163  13.153  1.00 41.30 326 A 1 
ATOM 2642 N N   . ASN A 1 327 ? 59.881  -4.108  16.790  1.00 41.43 327 A 1 
ATOM 2643 C CA  . ASN A 1 327 ? 61.273  -3.771  17.111  1.00 43.33 327 A 1 
ATOM 2644 C C   . ASN A 1 327 ? 61.971  -4.802  18.020  1.00 40.19 327 A 1 
ATOM 2645 O O   . ASN A 1 327 ? 63.193  -4.805  18.055  1.00 38.89 327 A 1 
ATOM 2646 C CB  . ASN A 1 327 ? 61.342  -2.366  17.726  1.00 43.24 327 A 1 
ATOM 2647 C CG  . ASN A 1 327 ? 61.409  -1.260  16.692  1.00 38.59 327 A 1 
ATOM 2648 O OD1 . ASN A 1 327 ? 61.441  -1.437  15.492  1.00 37.76 327 A 1 
ATOM 2649 N ND2 . ASN A 1 327 ? 61.450  -0.019  17.140  1.00 38.65 327 A 1 
ATOM 2650 N N   . SER A 1 328 ? 61.243  -5.625  18.785  1.00 38.40 328 A 1 
ATOM 2651 C CA  . SER A 1 328 ? 61.884  -6.609  19.674  1.00 41.40 328 A 1 
ATOM 2652 C C   . SER A 1 328 ? 62.333  -7.886  18.966  1.00 39.71 328 A 1 
ATOM 2653 O O   . SER A 1 328 ? 63.190  -8.580  19.500  1.00 38.87 328 A 1 
ATOM 2654 C CB  . SER A 1 328 ? 60.992  -6.960  20.864  1.00 42.63 328 A 1 
ATOM 2655 O OG  . SER A 1 328 ? 59.725  -7.443  20.476  1.00 39.50 328 A 1 
ATOM 2656 N N   . GLU A 1 329 ? 61.756  -8.212  17.795  1.00 36.26 329 A 1 
ATOM 2657 C CA  . GLU A 1 329 ? 62.166  -9.409  17.040  1.00 39.90 329 A 1 
ATOM 2658 C C   . GLU A 1 329 ? 63.361  -9.170  16.097  1.00 37.55 329 A 1 
ATOM 2659 O O   . GLU A 1 329 ? 63.909  -10.123 15.555  1.00 36.45 329 A 1 
ATOM 2660 C CB  . GLU A 1 329 ? 60.976  -9.991  16.261  1.00 41.22 329 A 1 
ATOM 2661 C CG  . GLU A 1 329 ? 59.998  -10.756 17.163  1.00 38.54 329 A 1 
ATOM 2662 C CD  . GLU A 1 329 ? 58.892  -11.485 16.386  1.00 36.76 329 A 1 
ATOM 2663 O OE1 . GLU A 1 329 ? 58.260  -12.374 16.997  1.00 32.96 329 A 1 
ATOM 2664 O OE2 . GLU A 1 329 ? 58.651  -11.143 15.207  1.00 40.20 329 A 1 
ATOM 2665 N N   . MET A 1 330 ? 63.763  -7.902  15.892  1.00 33.56 330 A 1 
ATOM 2666 C CA  . MET A 1 330 ? 64.931  -7.586  15.051  1.00 35.17 330 A 1 
ATOM 2667 C C   . MET A 1 330 ? 66.268  -7.532  15.824  1.00 33.42 330 A 1 
ATOM 2668 O O   . MET A 1 330 ? 67.287  -7.205  15.207  1.00 33.31 330 A 1 
ATOM 2669 C CB  . MET A 1 330 ? 64.712  -6.277  14.283  1.00 37.07 330 A 1 
ATOM 2670 C CG  . MET A 1 330 ? 63.845  -6.486  13.039  1.00 35.03 330 A 1 
ATOM 2671 S SD  . MET A 1 330 ? 63.973  -5.090  11.872  1.00 34.02 330 A 1 
ATOM 2672 C CE  . MET A 1 330 ? 62.891  -5.685  10.552  1.00 32.11 330 A 1 
ATOM 2673 N N   . LEU A 1 331 ? 66.282  -7.828  17.147  1.00 36.44 331 A 1 
ATOM 2674 C CA  . LEU A 1 331 ? 67.517  -7.968  17.931  1.00 35.01 331 A 1 
ATOM 2675 C C   . LEU A 1 331 ? 67.898  -9.437  18.121  1.00 31.52 331 A 1 
ATOM 2676 O O   . LEU A 1 331 ? 66.996  -10.230 18.473  1.00 28.71 331 A 1 
ATOM 2677 C CB  . LEU A 1 331 ? 67.404  -7.222  19.277  1.00 34.92 331 A 1 
ATOM 2678 C CG  . LEU A 1 331 ? 67.902  -5.774  19.210  1.00 33.58 331 A 1 
ATOM 2679 C CD1 . LEU A 1 331 ? 67.437  -4.993  20.439  1.00 33.43 331 A 1 
ATOM 2680 C CD2 . LEU A 1 331 ? 69.431  -5.711  19.171  1.00 35.04 331 A 1 
ATOM 2681 O OXT . LEU A 1 331 ? 69.116  -9.689  17.923  1.00 35.28 331 A 1 
ATOM 2682 N N   . ILE B 2 1   ? -12.312 -41.581 -16.246 1.00 51.07 1   B 1 
ATOM 2683 C CA  . ILE B 2 1   ? -11.704 -40.400 -16.894 1.00 62.16 1   B 1 
ATOM 2684 C C   . ILE B 2 1   ? -10.898 -40.922 -18.067 1.00 67.37 1   B 1 
ATOM 2685 O O   . ILE B 2 1   ? -10.085 -41.820 -17.865 1.00 65.21 1   B 1 
ATOM 2686 C CB  . ILE B 2 1   ? -10.843 -39.579 -15.919 1.00 58.29 1   B 1 
ATOM 2687 C CG1 . ILE B 2 1   ? -11.715 -39.070 -14.742 1.00 50.07 1   B 1 
ATOM 2688 C CG2 . ILE B 2 1   ? -10.157 -38.406 -16.640 1.00 47.85 1   B 1 
ATOM 2689 C CD1 . ILE B 2 1   ? -10.911 -38.431 -13.602 1.00 41.38 1   B 1 
ATOM 2690 N N   . ILE B 2 2   ? -11.175 -40.442 -19.279 1.00 67.46 2   B 1 
ATOM 2691 C CA  . ILE B 2 2   ? -10.424 -40.803 -20.484 1.00 72.35 2   B 1 
ATOM 2692 C C   . ILE B 2 2   ? -9.453  -39.654 -20.742 1.00 72.73 2   B 1 
ATOM 2693 O O   . ILE B 2 2   ? -9.892  -38.526 -20.929 1.00 71.81 2   B 1 
ATOM 2694 C CB  . ILE B 2 2   ? -11.361 -41.070 -21.676 1.00 70.87 2   B 1 
ATOM 2695 C CG1 . ILE B 2 2   ? -12.349 -42.218 -21.359 1.00 63.77 2   B 1 
ATOM 2696 C CG2 . ILE B 2 2   ? -10.532 -41.404 -22.923 1.00 61.97 2   B 1 
ATOM 2697 C CD1 . ILE B 2 2   ? -13.419 -42.449 -22.447 1.00 58.42 2   B 1 
ATOM 2698 N N   . ILE B 2 3   ? -8.170  -39.950 -20.731 1.00 71.86 3   B 1 
ATOM 2699 C CA  . ILE B 2 3   ? -7.147  -38.971 -21.047 1.00 73.95 3   B 1 
ATOM 2700 C C   . ILE B 2 3   ? -6.802  -39.142 -22.516 1.00 74.18 3   B 1 
ATOM 2701 O O   . ILE B 2 3   ? -6.338  -40.206 -22.927 1.00 74.14 3   B 1 
ATOM 2702 C CB  . ILE B 2 3   ? -5.910  -39.112 -20.130 1.00 72.67 3   B 1 
ATOM 2703 C CG1 . ILE B 2 3   ? -6.322  -38.985 -18.645 1.00 65.15 3   B 1 
ATOM 2704 C CG2 . ILE B 2 3   ? -4.863  -38.063 -20.507 1.00 63.97 3   B 1 
ATOM 2705 C CD1 . ILE B 2 3   ? -5.181  -39.264 -17.651 1.00 58.56 3   B 1 
ATOM 2706 N N   . VAL B 2 4   ? -7.032  -38.105 -23.308 1.00 76.17 4   B 1 
ATOM 2707 C CA  . VAL B 2 4   ? -6.682  -38.085 -24.725 1.00 77.69 4   B 1 
ATOM 2708 C C   . VAL B 2 4   ? -5.510  -37.140 -24.913 1.00 77.80 4   B 1 
ATOM 2709 O O   . VAL B 2 4   ? -5.617  -35.944 -24.646 1.00 77.39 4   B 1 
ATOM 2710 C CB  . VAL B 2 4   ? -7.882  -37.688 -25.600 1.00 76.33 4   B 1 
ATOM 2711 C CG1 . VAL B 2 4   ? -7.499  -37.766 -27.076 1.00 68.77 4   B 1 
ATOM 2712 C CG2 . VAL B 2 4   ? -9.078  -38.610 -25.366 1.00 70.10 4   B 1 
ATOM 2713 N N   . GLN B 2 5   ? -4.406  -37.676 -25.411 1.00 77.88 5   B 1 
ATOM 2714 C CA  . GLN B 2 5   ? -3.261  -36.867 -25.809 1.00 79.29 5   B 1 
ATOM 2715 C C   . GLN B 2 5   ? -3.351  -36.555 -27.304 1.00 79.05 5   B 1 
ATOM 2716 O O   . GLN B 2 5   ? -3.557  -37.458 -28.115 1.00 78.30 5   B 1 
ATOM 2717 C CB  . GLN B 2 5   ? -1.966  -37.589 -25.412 1.00 77.16 5   B 1 
ATOM 2718 C CG  . GLN B 2 5   ? -0.748  -36.666 -25.536 1.00 67.69 5   B 1 
ATOM 2719 C CD  . GLN B 2 5   ? 0.536   -37.295 -24.975 1.00 61.91 5   B 1 
ATOM 2720 O OE1 . GLN B 2 5   ? 0.572   -38.432 -24.535 1.00 55.82 5   B 1 
ATOM 2721 N NE2 . GLN B 2 5   ? 1.631   -36.569 -24.967 1.00 52.23 5   B 1 
ATOM 2722 N N   . LEU B 2 6   ? -3.227  -35.292 -27.657 1.00 79.91 6   B 1 
ATOM 2723 C CA  . LEU B 2 6   ? -3.273  -34.843 -29.041 1.00 79.92 6   B 1 
ATOM 2724 C C   . LEU B 2 6   ? -1.893  -34.999 -29.679 1.00 79.32 6   B 1 
ATOM 2725 O O   . LEU B 2 6   ? -0.885  -34.586 -29.107 1.00 78.63 6   B 1 
ATOM 2726 C CB  . LEU B 2 6   ? -3.773  -33.393 -29.122 1.00 78.52 6   B 1 
ATOM 2727 C CG  . LEU B 2 6   ? -5.152  -33.139 -28.481 1.00 76.23 6   B 1 
ATOM 2728 C CD1 . LEU B 2 6   ? -5.566  -31.679 -28.668 1.00 69.46 6   B 1 
ATOM 2729 C CD2 . LEU B 2 6   ? -6.243  -34.022 -29.089 1.00 71.83 6   B 1 
ATOM 2730 N N   . ILE B 2 7   ? -1.876  -35.572 -30.888 1.00 81.73 7   B 1 
ATOM 2731 C CA  . ILE B 2 7   ? -0.657  -35.674 -31.697 1.00 81.57 7   B 1 
ATOM 2732 C C   . ILE B 2 7   ? -0.299  -34.304 -32.279 1.00 81.88 7   B 1 
ATOM 2733 O O   . ILE B 2 7   ? 0.860   -33.901 -32.271 1.00 78.40 7   B 1 
ATOM 2734 C CB  . ILE B 2 7   ? -0.838  -36.729 -32.803 1.00 79.76 7   B 1 
ATOM 2735 C CG1 . ILE B 2 7   ? -1.185  -38.116 -32.196 1.00 72.45 7   B 1 
ATOM 2736 C CG2 . ILE B 2 7   ? 0.434   -36.829 -33.671 1.00 69.68 7   B 1 
ATOM 2737 C CD1 . ILE B 2 7   ? -1.601  -39.164 -33.246 1.00 63.33 7   B 1 
ATOM 2738 N N   . GLU B 2 8   ? -1.312  -33.598 -32.781 1.00 82.41 8   B 1 
ATOM 2739 C CA  . GLU B 2 8   ? -1.182  -32.242 -33.311 1.00 83.01 8   B 1 
ATOM 2740 C C   . GLU B 2 8   ? -1.814  -31.258 -32.327 1.00 83.29 8   B 1 
ATOM 2741 O O   . GLU B 2 8   ? -3.030  -31.312 -32.106 1.00 80.91 8   B 1 
ATOM 2742 C CB  . GLU B 2 8   ? -1.845  -32.146 -34.692 1.00 81.22 8   B 1 
ATOM 2743 C CG  . GLU B 2 8   ? -0.998  -32.806 -35.791 1.00 72.70 8   B 1 
ATOM 2744 C CD  . GLU B 2 8   ? -1.797  -33.044 -37.094 1.00 66.58 8   B 1 
ATOM 2745 O OE1 . GLU B 2 8   ? -1.327  -33.846 -37.927 1.00 59.19 8   B 1 
ATOM 2746 O OE2 . GLU B 2 8   ? -2.948  -32.594 -37.202 1.00 61.21 8   B 1 
ATOM 2747 N N   . PRO B 2 9   ? -1.047  -30.360 -31.724 1.00 82.11 9   B 1 
ATOM 2748 C CA  . PRO B 2 9   ? -1.588  -29.360 -30.826 1.00 82.30 9   B 1 
ATOM 2749 C C   . PRO B 2 9   ? -2.456  -28.355 -31.587 1.00 83.61 9   B 1 
ATOM 2750 O O   . PRO B 2 9   ? -2.101  -27.898 -32.676 1.00 81.86 9   B 1 
ATOM 2751 C CB  . PRO B 2 9   ? -0.373  -28.713 -30.156 1.00 80.28 9   B 1 
ATOM 2752 C CG  . PRO B 2 9   ? 0.744   -28.888 -31.187 1.00 76.25 9   B 1 
ATOM 2753 C CD  . PRO B 2 9   ? 0.397   -30.214 -31.853 1.00 79.52 9   B 1 
ATOM 2754 N N   . VAL B 2 10  ? -3.585  -27.978 -31.006 1.00 83.37 10  B 1 
ATOM 2755 C CA  . VAL B 2 10  ? -4.491  -26.966 -31.562 1.00 84.09 10  B 1 
ATOM 2756 C C   . VAL B 2 10  ? -4.212  -25.631 -30.892 1.00 83.91 10  B 1 
ATOM 2757 O O   . VAL B 2 10  ? -4.311  -25.519 -29.674 1.00 82.54 10  B 1 
ATOM 2758 C CB  . VAL B 2 10  ? -5.961  -27.375 -31.419 1.00 83.82 10  B 1 
ATOM 2759 C CG1 . VAL B 2 10  ? -6.889  -26.337 -32.049 1.00 74.63 10  B 1 
ATOM 2760 C CG2 . VAL B 2 10  ? -6.221  -28.710 -32.116 1.00 75.25 10  B 1 
ATOM 2761 N N   . ASN B 2 11  ? -3.894  -24.612 -31.693 1.00 85.18 11  B 1 
ATOM 2762 C CA  . ASN B 2 11  ? -3.669  -23.274 -31.177 1.00 85.05 11  B 1 
ATOM 2763 C C   . ASN B 2 11  ? -4.973  -22.664 -30.645 1.00 84.86 11  B 1 
ATOM 2764 O O   . ASN B 2 11  ? -6.015  -22.705 -31.304 1.00 83.45 11  B 1 
ATOM 2765 C CB  . ASN B 2 11  ? -2.993  -22.419 -32.264 1.00 83.23 11  B 1 
ATOM 2766 C CG  . ASN B 2 11  ? -2.602  -21.026 -31.777 1.00 78.80 11  B 1 
ATOM 2767 O OD1 . ASN B 2 11  ? -3.392  -20.299 -31.216 1.00 67.85 11  B 1 
ATOM 2768 N ND2 . ASN B 2 11  ? -1.380  -20.597 -31.994 1.00 69.32 11  B 1 
ATOM 2769 N N   . ILE B 2 12  ? -4.896  -22.080 -29.466 1.00 84.49 12  B 1 
ATOM 2770 C CA  . ILE B 2 12  ? -5.928  -21.260 -28.851 1.00 84.51 12  B 1 
ATOM 2771 C C   . ILE B 2 12  ? -5.332  -19.888 -28.544 1.00 84.01 12  B 1 
ATOM 2772 O O   . ILE B 2 12  ? -4.359  -19.758 -27.809 1.00 82.73 12  B 1 
ATOM 2773 C CB  . ILE B 2 12  ? -6.556  -21.958 -27.630 1.00 82.86 12  B 1 
ATOM 2774 C CG1 . ILE B 2 12  ? -7.717  -21.124 -27.070 1.00 78.12 12  B 1 
ATOM 2775 C CG2 . ILE B 2 12  ? -5.526  -22.288 -26.538 1.00 76.97 12  B 1 
ATOM 2776 C CD1 . ILE B 2 12  ? -8.551  -21.856 -26.005 1.00 74.09 12  B 1 
ATOM 2777 N N   . THR B 2 13  ? -5.940  -18.849 -29.117 1.00 85.02 13  B 1 
ATOM 2778 C CA  . THR B 2 13  ? -5.525  -17.467 -28.899 1.00 84.83 13  B 1 
ATOM 2779 C C   . THR B 2 13  ? -6.554  -16.772 -28.030 1.00 84.93 13  B 1 
ATOM 2780 O O   . THR B 2 13  ? -7.680  -16.547 -28.460 1.00 83.51 13  B 1 
ATOM 2781 C CB  . THR B 2 13  ? -5.338  -16.718 -30.226 1.00 83.79 13  B 1 
ATOM 2782 O OG1 . THR B 2 13  ? -4.448  -17.403 -31.066 1.00 72.88 13  B 1 
ATOM 2783 C CG2 . THR B 2 13  ? -4.768  -15.317 -30.000 1.00 70.86 13  B 1 
ATOM 2784 N N   . CYS B 2 14  ? -6.173  -16.409 -26.817 1.00 84.03 14  B 1 
ATOM 2785 C CA  . CYS B 2 14  ? -7.036  -15.709 -25.875 1.00 82.70 14  B 1 
ATOM 2786 C C   . CYS B 2 14  ? -6.701  -14.222 -25.859 1.00 82.85 14  B 1 
ATOM 2787 O O   . CYS B 2 14  ? -5.543  -13.843 -25.728 1.00 80.95 14  B 1 
ATOM 2788 C CB  . CYS B 2 14  ? -6.906  -16.337 -24.501 1.00 81.43 14  B 1 
ATOM 2789 S SG  . CYS B 2 14  ? -7.453  -18.067 -24.479 1.00 77.02 14  B 1 
ATOM 2790 N N   . ILE B 2 15  ? -7.735  -13.398 -25.991 1.00 83.05 15  B 1 
ATOM 2791 C CA  . ILE B 2 15  ? -7.603  -11.945 -26.096 1.00 82.61 15  B 1 
ATOM 2792 C C   . ILE B 2 15  ? -8.509  -11.301 -25.063 1.00 82.27 15  B 1 
ATOM 2793 O O   . ILE B 2 15  ? -9.711  -11.554 -25.024 1.00 80.89 15  B 1 
ATOM 2794 C CB  . ILE B 2 15  ? -7.908  -11.460 -27.532 1.00 81.48 15  B 1 
ATOM 2795 C CG1 . ILE B 2 15  ? -7.033  -12.190 -28.576 1.00 74.39 15  B 1 
ATOM 2796 C CG2 . ILE B 2 15  ? -7.711  -9.939  -27.620 1.00 73.44 15  B 1 
ATOM 2797 C CD1 . ILE B 2 15  ? -7.395  -11.884 -30.035 1.00 68.42 15  B 1 
ATOM 2798 N N   . ARG B 2 16  ? -7.939  -10.415 -24.268 1.00 79.14 16  B 1 
ATOM 2799 C CA  . ARG B 2 16  ? -8.706  -9.437  -23.505 1.00 78.14 16  B 1 
ATOM 2800 C C   . ARG B 2 16  ? -8.545  -8.069  -24.159 1.00 77.99 16  B 1 
ATOM 2801 O O   . ARG B 2 16  ? -7.418  -7.598  -24.294 1.00 76.38 16  B 1 
ATOM 2802 C CB  . ARG B 2 16  ? -8.256  -9.417  -22.051 1.00 74.98 16  B 1 
ATOM 2803 C CG  . ARG B 2 16  ? -9.225  -8.537  -21.253 1.00 68.77 16  B 1 
ATOM 2804 C CD  . ARG B 2 16  ? -8.695  -8.280  -19.853 1.00 66.55 16  B 1 
ATOM 2805 N NE  . ARG B 2 16  ? -7.525  -7.406  -19.888 1.00 63.43 16  B 1 
ATOM 2806 C CZ  . ARG B 2 16  ? -6.801  -7.109  -18.827 1.00 59.78 16  B 1 
ATOM 2807 N NH1 . ARG B 2 16  ? -7.149  -7.534  -17.653 1.00 55.70 16  B 1 
ATOM 2808 N NH2 . ARG B 2 16  ? -5.722  -6.406  -18.923 1.00 54.25 16  B 1 
ATOM 2809 N N   . PRO B 2 17  ? -9.645  -7.398  -24.539 1.00 76.47 17  B 1 
ATOM 2810 C CA  . PRO B 2 17  ? -9.573  -6.044  -25.063 1.00 74.11 17  B 1 
ATOM 2811 C C   . PRO B 2 17  ? -9.018  -5.073  -24.010 1.00 71.35 17  B 1 
ATOM 2812 O O   . PRO B 2 17  ? -9.245  -5.221  -22.812 1.00 65.86 17  B 1 
ATOM 2813 C CB  . PRO B 2 17  ? -10.998 -5.708  -25.515 1.00 72.88 17  B 1 
ATOM 2814 C CG  . PRO B 2 17  ? -11.876 -6.622  -24.669 1.00 72.03 17  B 1 
ATOM 2815 C CD  . PRO B 2 17  ? -11.013 -7.855  -24.456 1.00 74.70 17  B 1 
ATOM 2816 N N   . GLY B 2 18  ? -8.270  -4.075  -24.457 1.00 68.01 18  B 1 
ATOM 2817 C CA  . GLY B 2 18  ? -7.500  -3.142  -23.634 1.00 64.19 18  B 1 
ATOM 2818 C C   . GLY B 2 18  ? -8.297  -2.055  -22.912 1.00 62.72 18  B 1 
ATOM 2819 O O   . GLY B 2 18  ? -7.786  -0.954  -22.746 1.00 57.02 18  B 1 
ATOM 2820 N N   . ASN B 2 19  ? -9.519  -2.341  -22.487 1.00 57.00 19  B 1 
ATOM 2821 C CA  . ASN B 2 19  ? -10.386 -1.358  -21.829 1.00 55.29 19  B 1 
ATOM 2822 C C   . ASN B 2 19  ? -9.985  -1.059  -20.377 1.00 56.02 19  B 1 
ATOM 2823 O O   . ASN B 2 19  ? -10.684 -0.338  -19.671 1.00 51.69 19  B 1 
ATOM 2824 C CB  . ASN B 2 19  ? -11.840 -1.819  -21.937 1.00 49.87 19  B 1 
ATOM 2825 C CG  . ASN B 2 19  ? -12.350 -1.853  -23.364 1.00 45.23 19  B 1 
ATOM 2826 O OD1 . ASN B 2 19  ? -11.670 -1.541  -24.317 1.00 41.14 19  B 1 
ATOM 2827 N ND2 . ASN B 2 19  ? -13.588 -2.251  -23.556 1.00 40.05 19  B 1 
ATOM 2828 N N   . ASN B 2 20  ? -8.892  -1.628  -19.908 1.00 54.06 20  B 1 
ATOM 2829 C CA  . ASN B 2 20  ? -8.517  -1.581  -18.513 1.00 53.45 20  B 1 
ATOM 2830 C C   . ASN B 2 20  ? -7.806  -0.282  -18.165 1.00 53.54 20  B 1 
ATOM 2831 O O   . ASN B 2 20  ? -6.622  -0.102  -18.451 1.00 50.89 20  B 1 
ATOM 2832 C CB  . ASN B 2 20  ? -7.640  -2.777  -18.178 1.00 50.38 20  B 1 
ATOM 2833 C CG  . ASN B 2 20  ? -8.404  -4.069  -18.164 1.00 47.46 20  B 1 
ATOM 2834 O OD1 . ASN B 2 20  ? -9.452  -4.214  -18.748 1.00 43.62 20  B 1 
ATOM 2835 N ND2 . ASN B 2 20  ? -7.875  -5.039  -17.474 1.00 43.05 20  B 1 
ATOM 2836 N N   . THR B 2 21  ? -8.506  0.566   -17.443 1.00 49.94 21  B 1 
ATOM 2837 C CA  . THR B 2 21  ? -7.884  1.657   -16.717 1.00 50.05 21  B 1 
ATOM 2838 C C   . THR B 2 21  ? -7.489  1.164   -15.326 1.00 49.87 21  B 1 
ATOM 2839 O O   . THR B 2 21  ? -8.331  0.936   -14.475 1.00 47.44 21  B 1 
ATOM 2840 C CB  . THR B 2 21  ? -8.794  2.900   -16.701 1.00 47.50 21  B 1 
ATOM 2841 O OG1 . THR B 2 21  ? -10.133 2.558   -16.474 1.00 44.40 21  B 1 
ATOM 2842 C CG2 . THR B 2 21  ? -8.746  3.642   -18.036 1.00 42.67 21  B 1 
ATOM 2843 N N   . ARG B 2 22  ? -6.203  0.939   -15.117 1.00 43.85 22  B 1 
ATOM 2844 C CA  . ARG B 2 22  ? -5.641  0.509   -13.818 1.00 44.12 22  B 1 
ATOM 2845 C C   . ARG B 2 22  ? -5.182  1.720   -13.014 1.00 45.27 22  B 1 
ATOM 2846 O O   . ARG B 2 22  ? -4.133  2.274   -13.311 1.00 43.22 22  B 1 
ATOM 2847 C CB  . ARG B 2 22  ? -4.456  -0.438  -14.034 1.00 41.98 22  B 1 
ATOM 2848 C CG  . ARG B 2 22  ? -4.719  -1.867  -13.571 1.00 38.59 22  B 1 
ATOM 2849 C CD  . ARG B 2 22  ? -3.450  -2.701  -13.735 1.00 36.71 22  B 1 
ATOM 2850 N NE  . ARG B 2 22  ? -3.633  -4.083  -13.262 1.00 34.30 22  B 1 
ATOM 2851 C CZ  . ARG B 2 22  ? -2.694  -4.982  -13.115 1.00 31.68 22  B 1 
ATOM 2852 N NH1 . ARG B 2 22  ? -1.450  -4.745  -13.400 1.00 30.65 22  B 1 
ATOM 2853 N NH2 . ARG B 2 22  ? -2.979  -6.167  -12.673 1.00 28.88 22  B 1 
ATOM 2854 N N   . THR B 2 23  ? -5.911  2.111   -11.998 1.00 44.03 23  B 1 
ATOM 2855 C CA  . THR B 2 23  ? -5.479  3.159   -11.071 1.00 44.11 23  B 1 
ATOM 2856 C C   . THR B 2 23  ? -4.619  2.537   -9.980  1.00 44.49 23  B 1 
ATOM 2857 O O   . THR B 2 23  ? -5.145  1.930   -9.063  1.00 42.69 23  B 1 
ATOM 2858 C CB  . THR B 2 23  ? -6.645  3.965   -10.467 1.00 42.48 23  B 1 
ATOM 2859 O OG1 . THR B 2 23  ? -7.892  3.650   -11.031 1.00 39.64 23  B 1 
ATOM 2860 C CG2 . THR B 2 23  ? -6.457  5.456   -10.676 1.00 38.34 23  B 1 
ATOM 2861 N N   . SER B 2 24  ? -3.297  2.661   -10.082 1.00 42.61 24  B 1 
ATOM 2862 C CA  . SER B 2 24  ? -2.426  2.265   -8.974  1.00 42.59 24  B 1 
ATOM 2863 C C   . SER B 2 24  ? -2.235  3.443   -8.039  1.00 42.63 24  B 1 
ATOM 2864 O O   . SER B 2 24  ? -1.639  4.458   -8.410  1.00 40.74 24  B 1 
ATOM 2865 C CB  . SER B 2 24  ? -1.122  1.634   -9.466  1.00 40.60 24  B 1 
ATOM 2866 O OG  . SER B 2 24  ? -0.014  2.494   -9.411  1.00 37.86 24  B 1 
ATOM 2867 N N   . ILE B 2 25  ? -2.738  3.330   -6.825  1.00 42.87 25  B 1 
ATOM 2868 C CA  . ILE B 2 25  ? -2.448  4.278   -5.760  1.00 42.36 25  B 1 
ATOM 2869 C C   . ILE B 2 25  ? -1.442  3.596   -4.842  1.00 42.98 25  B 1 
ATOM 2870 O O   . ILE B 2 25  ? -1.800  2.822   -3.963  1.00 40.77 25  B 1 
ATOM 2871 C CB  . ILE B 2 25  ? -3.700  4.731   -5.003  1.00 40.60 25  B 1 
ATOM 2872 C CG1 . ILE B 2 25  ? -4.758  5.340   -5.956  1.00 37.62 25  B 1 
ATOM 2873 C CG2 . ILE B 2 25  ? -3.274  5.758   -3.946  1.00 37.27 25  B 1 
ATOM 2874 C CD1 . ILE B 2 25  ? -6.055  5.778   -5.271  1.00 34.90 25  B 1 
ATOM 2875 N N   . ARG B 2 26  ? -0.188  3.898   -5.062  1.00 41.03 26  B 1 
ATOM 2876 C CA  . ARG B 2 26  ? 0.844   3.447   -4.132  1.00 40.77 26  B 1 
ATOM 2877 C C   . ARG B 2 26  ? 0.796   4.341   -2.899  1.00 40.76 26  B 1 
ATOM 2878 O O   . ARG B 2 26  ? 1.120   5.521   -2.988  1.00 38.78 26  B 1 
ATOM 2879 C CB  . ARG B 2 26  ? 2.226   3.451   -4.783  1.00 38.45 26  B 1 
ATOM 2880 C CG  . ARG B 2 26  ? 2.362   2.422   -5.900  1.00 35.29 26  B 1 
ATOM 2881 C CD  . ARG B 2 26  ? 3.832   2.270   -6.303  1.00 33.53 26  B 1 
ATOM 2882 N NE  . ARG B 2 26  ? 4.022   1.530   -7.569  1.00 30.79 26  B 1 
ATOM 2883 C CZ  . ARG B 2 26  ? 5.174   1.287   -8.173  1.00 28.21 26  B 1 
ATOM 2884 N NH1 . ARG B 2 26  ? 6.316   1.646   -7.683  1.00 26.96 26  B 1 
ATOM 2885 N NH2 . ARG B 2 26  ? 5.206   0.692   -9.323  1.00 25.93 26  B 1 
ATOM 2886 N N   . ILE B 2 27  ? 0.441   3.770   -1.755  1.00 41.74 27  B 1 
ATOM 2887 C CA  . ILE B 2 27  ? 0.496   4.449   -0.450  1.00 40.66 27  B 1 
ATOM 2888 C C   . ILE B 2 27  ? 1.919   4.424   0.126   1.00 41.29 27  B 1 
ATOM 2889 O O   . ILE B 2 27  ? 2.285   5.291   0.903   1.00 38.66 27  B 1 
ATOM 2890 C CB  . ILE B 2 27  ? -0.523  3.828   0.543   1.00 38.19 27  B 1 
ATOM 2891 C CG1 . ILE B 2 27  ? -1.948  3.880   -0.044  1.00 35.60 27  B 1 
ATOM 2892 C CG2 . ILE B 2 27  ? -0.493  4.549   1.905   1.00 35.62 27  B 1 
ATOM 2893 C CD1 . ILE B 2 27  ? -3.007  3.306   0.898   1.00 33.70 27  B 1 
ATOM 2894 N N   . GLY B 2 28  ? 2.725   3.442   -0.287  1.00 39.20 28  B 1 
ATOM 2895 C CA  . GLY B 2 28  ? 4.125   3.388   0.126   1.00 39.17 28  B 1 
ATOM 2896 C C   . GLY B 2 28  ? 5.068   3.519   -1.076  1.00 39.20 28  B 1 
ATOM 2897 O O   . GLY B 2 28  ? 4.724   3.089   -2.176  1.00 37.43 28  B 1 
ATOM 2898 N N   . PRO B 2 29  ? 6.287   4.066   -0.886  1.00 35.86 29  B 1 
ATOM 2899 C CA  . PRO B 2 29  ? 7.316   3.993   -1.903  1.00 34.68 29  B 1 
ATOM 2900 C C   . PRO B 2 29  ? 7.579   2.523   -2.269  1.00 34.93 29  B 1 
ATOM 2901 O O   . PRO B 2 29  ? 7.675   1.661   -1.401  1.00 33.00 29  B 1 
ATOM 2902 C CB  . PRO B 2 29  ? 8.544   4.701   -1.315  1.00 32.04 29  B 1 
ATOM 2903 C CG  . PRO B 2 29  ? 8.315   4.700   0.178   1.00 32.11 29  B 1 
ATOM 2904 C CD  . PRO B 2 29  ? 6.798   4.688   0.311   1.00 34.63 29  B 1 
ATOM 2905 N N   . GLY B 2 30  ? 7.619   2.248   -3.572  1.00 33.96 30  B 1 
ATOM 2906 C CA  . GLY B 2 30  ? 7.757   0.889   -4.094  1.00 33.00 30  B 1 
ATOM 2907 C C   . GLY B 2 30  ? 6.461   0.059   -4.136  1.00 33.75 30  B 1 
ATOM 2908 O O   . GLY B 2 30  ? 6.344   -0.781  -5.020  1.00 31.93 30  B 1 
ATOM 2909 N N   . GLN B 2 31  ? 5.477   0.303   -3.281  1.00 34.01 31  B 1 
ATOM 2910 C CA  . GLN B 2 31  ? 4.219   -0.445  -3.276  1.00 34.47 31  B 1 
ATOM 2911 C C   . GLN B 2 31  ? 3.369   -0.122  -4.519  1.00 35.16 31  B 1 
ATOM 2912 O O   . GLN B 2 31  ? 2.668   0.885   -4.570  1.00 33.39 31  B 1 
ATOM 2913 C CB  . GLN B 2 31  ? 3.419   -0.203  -1.985  1.00 32.50 31  B 1 
ATOM 2914 C CG  . GLN B 2 31  ? 4.083   -0.782  -0.740  1.00 29.73 31  B 1 
ATOM 2915 C CD  . GLN B 2 31  ? 3.228   -0.623  0.518   1.00 27.74 31  B 1 
ATOM 2916 O OE1 . GLN B 2 31  ? 2.332   0.189   0.579   1.00 26.41 31  B 1 
ATOM 2917 N NE2 . GLN B 2 31  ? 3.492   -1.380  1.548   1.00 24.92 31  B 1 
ATOM 2918 N N   . THR B 2 32  ? 3.441   -0.981  -5.516  1.00 34.75 32  B 1 
ATOM 2919 C CA  . THR B 2 32  ? 2.531   -0.983  -6.653  1.00 34.42 32  B 1 
ATOM 2920 C C   . THR B 2 32  ? 1.303   -1.799  -6.304  1.00 35.09 32  B 1 
ATOM 2921 O O   . THR B 2 32  ? 1.288   -3.002  -6.519  1.00 33.34 32  B 1 
ATOM 2922 C CB  . THR B 2 32  ? 3.145   -1.598  -7.939  1.00 32.23 32  B 1 
ATOM 2923 O OG1 . THR B 2 32  ? 4.142   -2.544  -7.642  1.00 30.39 32  B 1 
ATOM 2924 C CG2 . THR B 2 32  ? 3.748   -0.560  -8.847  1.00 29.44 32  B 1 
ATOM 2925 N N   . PHE B 2 33  ? 0.249   -1.130  -5.847  1.00 37.28 33  B 1 
ATOM 2926 C CA  . PHE B 2 33  ? -1.064  -1.726  -5.898  1.00 37.34 33  B 1 
ATOM 2927 C C   . PHE B 2 33  ? -1.775  -1.209  -7.130  1.00 38.50 33  B 1 
ATOM 2928 O O   . PHE B 2 33  ? -1.986  -0.019  -7.320  1.00 36.52 33  B 1 
ATOM 2929 C CB  . PHE B 2 33  ? -1.821  -1.553  -4.592  1.00 34.43 33  B 1 
ATOM 2930 C CG  . PHE B 2 33  ? -1.237  -2.485  -3.561  1.00 31.33 33  B 1 
ATOM 2931 C CD1 . PHE B 2 33  ? -1.682  -3.819  -3.479  1.00 29.10 33  B 1 
ATOM 2932 C CD2 . PHE B 2 33  ? -0.148  -2.066  -2.779  1.00 28.61 33  B 1 
ATOM 2933 C CE1 . PHE B 2 33  ? -1.039  -4.720  -2.628  1.00 26.44 33  B 1 
ATOM 2934 C CE2 . PHE B 2 33  ? 0.494   -2.971  -1.929  1.00 26.15 33  B 1 
ATOM 2935 C CZ  . PHE B 2 33  ? 0.054   -4.300  -1.859  1.00 25.63 33  B 1 
ATOM 2936 N N   . TYR B 2 34  ? -2.086  -2.131  -8.012  1.00 37.23 34  B 1 
ATOM 2937 C CA  . TYR B 2 34  ? -2.858  -1.864  -9.201  1.00 37.39 34  B 1 
ATOM 2938 C C   . TYR B 2 34  ? -4.311  -2.164  -8.874  1.00 37.92 34  B 1 
ATOM 2939 O O   . TYR B 2 34  ? -4.763  -3.277  -9.101  1.00 36.65 34  B 1 
ATOM 2940 C CB  . TYR B 2 34  ? -2.350  -2.721  -10.342 1.00 36.06 34  B 1 
ATOM 2941 C CG  . TYR B 2 34  ? -0.910  -2.506  -10.746 1.00 33.55 34  B 1 
ATOM 2942 C CD1 . TYR B 2 34  ? -0.561  -1.465  -11.618 1.00 31.67 34  B 1 
ATOM 2943 C CD2 . TYR B 2 34  ? 0.084   -3.398  -10.298 1.00 31.42 34  B 1 
ATOM 2944 C CE1 . TYR B 2 34  ? 0.752   -1.325  -12.059 1.00 28.98 34  B 1 
ATOM 2945 C CE2 . TYR B 2 34  ? 1.399   -3.262  -10.737 1.00 29.29 34  B 1 
ATOM 2946 C CZ  . TYR B 2 34  ? 1.737   -2.235  -11.627 1.00 28.58 34  B 1 
ATOM 2947 O OH  . TYR B 2 34  ? 3.023   -2.126  -12.081 1.00 27.64 34  B 1 
ATOM 2948 N N   . ALA B 2 35  ? -5.046  -1.186  -8.366  1.00 39.60 35  B 1 
ATOM 2949 C CA  . ALA B 2 35  ? -6.484  -1.341  -8.439  1.00 39.50 35  B 1 
ATOM 2950 C C   . ALA B 2 35  ? -6.948  -0.939  -9.833  1.00 40.37 35  B 1 
ATOM 2951 O O   . ALA B 2 35  ? -6.460  0.009   -10.454 1.00 38.30 35  B 1 
ATOM 2952 C CB  . ALA B 2 35  ? -7.203  -0.619  -7.324  1.00 37.07 35  B 1 
ATOM 2953 N N   . THR B 2 36  ? -7.905  -1.680  -10.343 1.00 40.68 36  B 1 
ATOM 2954 C CA  . THR B 2 36  ? -8.687  -1.229  -11.476 1.00 40.85 36  B 1 
ATOM 2955 C C   . THR B 2 36  ? -9.525  -0.053  -11.021 1.00 41.34 36  B 1 
ATOM 2956 O O   . THR B 2 36  ? -10.384 -0.203  -10.163 1.00 39.27 36  B 1 
ATOM 2957 C CB  . THR B 2 36  ? -9.575  -2.348  -12.006 1.00 38.46 36  B 1 
ATOM 2958 O OG1 . THR B 2 36  ? -10.041 -3.188  -10.957 1.00 36.15 36  B 1 
ATOM 2959 C CG2 . THR B 2 36  ? -8.759  -3.203  -12.961 1.00 35.05 36  B 1 
ATOM 2960 N N   . GLY B 2 37  ? -9.234  1.132   -11.565 1.00 42.86 37  B 1 
ATOM 2961 C CA  . GLY B 2 37  ? -10.092 2.292   -11.395 1.00 42.84 37  B 1 
ATOM 2962 C C   . GLY B 2 37  ? -11.450 2.073   -12.035 1.00 43.67 37  B 1 
ATOM 2963 O O   . GLY B 2 37  ? -11.769 0.962   -12.464 1.00 42.10 37  B 1 
ATOM 2964 N N   . ASP B 2 38  ? -12.239 3.140   -12.119 1.00 40.88 38  B 1 
ATOM 2965 C CA  . ASP B 2 38  ? -13.506 3.102   -12.840 1.00 41.37 38  B 1 
ATOM 2966 C C   . ASP B 2 38  ? -13.240 2.661   -14.279 1.00 42.05 38  B 1 
ATOM 2967 O O   . ASP B 2 38  ? -12.682 3.395   -15.096 1.00 39.94 38  B 1 
ATOM 2968 C CB  . ASP B 2 38  ? -14.214 4.453   -12.775 1.00 39.04 38  B 1 
ATOM 2969 C CG  . ASP B 2 38  ? -14.838 4.728   -11.406 1.00 35.37 38  B 1 
ATOM 2970 O OD1 . ASP B 2 38  ? -15.285 3.743   -10.766 1.00 32.71 38  B 1 
ATOM 2971 O OD2 . ASP B 2 38  ? -14.840 5.907   -11.001 1.00 31.94 38  B 1 
ATOM 2972 N N   . VAL B 2 39  ? -13.587 1.424   -14.558 1.00 44.25 39  B 1 
ATOM 2973 C CA  . VAL B 2 39  ? -13.418 0.856   -15.878 1.00 44.08 39  B 1 
ATOM 2974 C C   . VAL B 2 39  ? -14.726 1.033   -16.612 1.00 44.11 39  B 1 
ATOM 2975 O O   . VAL B 2 39  ? -15.756 0.507   -16.209 1.00 42.62 39  B 1 
ATOM 2976 C CB  . VAL B 2 39  ? -12.989 -0.594  -15.844 1.00 42.30 39  B 1 
ATOM 2977 C CG1 . VAL B 2 39  ? -12.658 -1.046  -17.263 1.00 39.91 39  B 1 
ATOM 2978 C CG2 . VAL B 2 39  ? -11.744 -0.743  -14.957 1.00 39.24 39  B 1 
ATOM 2979 N N   . ILE B 2 40  ? -14.652 1.759   -17.722 1.00 44.07 40  B 1 
ATOM 2980 C CA  . ILE B 2 40  ? -15.793 2.009   -18.601 1.00 43.50 40  B 1 
ATOM 2981 C C   . ILE B 2 40  ? -16.305 0.697   -19.223 1.00 44.36 40  B 1 
ATOM 2982 O O   . ILE B 2 40  ? -17.499 0.522   -19.414 1.00 41.54 40  B 1 
ATOM 2983 C CB  . ILE B 2 40  ? -15.385 3.033   -19.683 1.00 40.57 40  B 1 
ATOM 2984 C CG1 . ILE B 2 40  ? -14.853 4.340   -19.045 1.00 37.51 40  B 1 
ATOM 2985 C CG2 . ILE B 2 40  ? -16.561 3.341   -20.621 1.00 36.78 40  B 1 
ATOM 2986 C CD1 . ILE B 2 40  ? -14.201 5.311   -20.048 1.00 34.56 40  B 1 
ATOM 2987 N N   . GLY B 2 41  ? -15.393 -0.223  -19.538 1.00 50.20 41  B 1 
ATOM 2988 C CA  . GLY B 2 41  ? -15.716 -1.532  -20.088 1.00 51.00 41  B 1 
ATOM 2989 C C   . GLY B 2 41  ? -15.640 -2.640  -19.040 1.00 53.03 41  B 1 
ATOM 2990 O O   . GLY B 2 41  ? -14.887 -2.556  -18.078 1.00 50.98 41  B 1 
ATOM 2991 N N   . ASP B 2 42  ? -16.392 -3.732  -19.267 1.00 55.22 42  B 1 
ATOM 2992 C CA  . ASP B 2 42  ? -16.340 -4.903  -18.388 1.00 57.37 42  B 1 
ATOM 2993 C C   . ASP B 2 42  ? -14.988 -5.621  -18.543 1.00 58.92 42  B 1 
ATOM 2994 O O   . ASP B 2 42  ? -14.845 -6.570  -19.310 1.00 57.71 42  B 1 
ATOM 2995 C CB  . ASP B 2 42  ? -17.561 -5.789  -18.644 1.00 55.51 42  B 1 
ATOM 2996 C CG  . ASP B 2 42  ? -17.786 -6.877  -17.590 1.00 51.25 42  B 1 
ATOM 2997 O OD1 . ASP B 2 42  ? -16.966 -7.004  -16.658 1.00 47.14 42  B 1 
ATOM 2998 O OD2 . ASP B 2 42  ? -18.794 -7.609  -17.736 1.00 47.39 42  B 1 
ATOM 2999 N N   . ILE B 2 43  ? -14.019 -5.179  -17.783 1.00 59.92 43  B 1 
ATOM 3000 C CA  . ILE B 2 43  ? -12.629 -5.669  -17.729 1.00 59.74 43  B 1 
ATOM 3001 C C   . ILE B 2 43  ? -12.527 -7.177  -17.559 1.00 62.30 43  B 1 
ATOM 3002 O O   . ILE B 2 43  ? -11.486 -7.777  -17.826 1.00 59.87 43  B 1 
ATOM 3003 C CB  . ILE B 2 43  ? -11.887 -5.163  -16.479 1.00 55.64 43  B 1 
ATOM 3004 C CG1 . ILE B 2 43  ? -12.536 -4.025  -15.679 1.00 50.98 43  B 1 
ATOM 3005 C CG2 . ILE B 2 43  ? -10.454 -4.804  -16.871 1.00 48.57 43  B 1 
ATOM 3006 C CD1 . ILE B 2 43  ? -11.863 -3.884  -14.314 1.00 45.02 43  B 1 
ATOM 3007 N N   . ARG B 2 44  ? -13.568 -7.773  -16.996 1.00 62.69 44  B 1 
ATOM 3008 C CA  . ARG B 2 44  ? -13.608 -9.188  -16.663 1.00 64.29 44  B 1 
ATOM 3009 C C   . ARG B 2 44  ? -13.993 -10.036 -17.870 1.00 67.73 44  B 1 
ATOM 3010 O O   . ARG B 2 44  ? -13.964 -11.248 -17.750 1.00 66.73 44  B 1 
ATOM 3011 C CB  . ARG B 2 44  ? -14.558 -9.423  -15.493 1.00 60.20 44  B 1 
ATOM 3012 C CG  . ARG B 2 44  ? -14.138 -8.627  -14.250 1.00 54.72 44  B 1 
ATOM 3013 C CD  . ARG B 2 44  ? -15.093 -8.935  -13.093 1.00 50.49 44  B 1 
ATOM 3014 N NE  . ARG B 2 44  ? -14.746 -8.123  -11.921 1.00 46.75 44  B 1 
ATOM 3015 C CZ  . ARG B 2 44  ? -15.347 -8.151  -10.739 1.00 42.35 44  B 1 
ATOM 3016 N NH1 . ARG B 2 44  ? -16.353 -8.945  -10.513 1.00 39.86 44  B 1 
ATOM 3017 N NH2 . ARG B 2 44  ? -14.938 -7.373  -9.782  1.00 38.12 44  B 1 
ATOM 3018 N N   . LYS B 2 45  ? -14.375 -9.433  -18.995 1.00 70.17 45  B 1 
ATOM 3019 C CA  . LYS B 2 45  ? -14.711 -10.160 -20.213 1.00 71.79 45  B 1 
ATOM 3020 C C   . LYS B 2 45  ? -13.489 -10.303 -21.106 1.00 73.34 45  B 1 
ATOM 3021 O O   . LYS B 2 45  ? -12.823 -9.333  -21.443 1.00 72.18 45  B 1 
ATOM 3022 C CB  . LYS B 2 45  ? -15.876 -9.502  -20.947 1.00 68.41 45  B 1 
ATOM 3023 C CG  . LYS B 2 45  ? -17.184 -9.695  -20.164 1.00 61.95 45  B 1 
ATOM 3024 C CD  . LYS B 2 45  ? -18.344 -9.053  -20.919 1.00 57.27 45  B 1 
ATOM 3025 C CE  . LYS B 2 45  ? -19.629 -9.236  -20.116 1.00 49.89 45  B 1 
ATOM 3026 N NZ  . LYS B 2 45  ? -20.742 -8.423  -20.671 1.00 44.05 45  B 1 
ATOM 3027 N N   . ALA B 2 46  ? -13.237 -11.534 -21.500 1.00 78.69 46  B 1 
ATOM 3028 C CA  . ALA B 2 46  ? -12.248 -11.916 -22.483 1.00 80.09 46  B 1 
ATOM 3029 C C   . ALA B 2 46  ? -12.858 -12.971 -23.405 1.00 81.99 46  B 1 
ATOM 3030 O O   . ALA B 2 46  ? -13.959 -13.471 -23.160 1.00 81.12 46  B 1 
ATOM 3031 C CB  . ALA B 2 46  ? -11.001 -12.409 -21.750 1.00 78.39 46  B 1 
ATOM 3032 N N   . HIS B 2 47  ? -12.176 -13.295 -24.469 1.00 84.86 47  B 1 
ATOM 3033 C CA  . HIS B 2 47  ? -12.581 -14.356 -25.379 1.00 85.05 47  B 1 
ATOM 3034 C C   . HIS B 2 47  ? -11.357 -15.114 -25.882 1.00 85.11 47  B 1 
ATOM 3035 O O   . HIS B 2 47  ? -10.281 -14.540 -26.024 1.00 83.80 47  B 1 
ATOM 3036 C CB  . HIS B 2 47  ? -13.419 -13.777 -26.530 1.00 84.27 47  B 1 
ATOM 3037 C CG  . HIS B 2 47  ? -12.714 -12.716 -27.327 1.00 81.39 47  B 1 
ATOM 3038 N ND1 . HIS B 2 47  ? -12.610 -11.381 -27.002 1.00 71.61 47  B 1 
ATOM 3039 C CD2 . HIS B 2 47  ? -12.052 -12.875 -28.520 1.00 72.13 47  B 1 
ATOM 3040 C CE1 . HIS B 2 47  ? -11.909 -10.761 -27.970 1.00 73.15 47  B 1 
ATOM 3041 N NE2 . HIS B 2 47  ? -11.556 -11.640 -28.913 1.00 74.26 47  B 1 
ATOM 3042 N N   . CYS B 2 48  ? -11.553 -16.402 -26.169 1.00 85.41 48  B 1 
ATOM 3043 C CA  . CYS B 2 48  ? -10.541 -17.237 -26.794 1.00 85.04 48  B 1 
ATOM 3044 C C   . CYS B 2 48  ? -11.022 -17.699 -28.167 1.00 86.13 48  B 1 
ATOM 3045 O O   . CYS B 2 48  ? -12.160 -18.139 -28.301 1.00 84.67 48  B 1 
ATOM 3046 C CB  . CYS B 2 48  ? -10.183 -18.422 -25.907 1.00 83.09 48  B 1 
ATOM 3047 S SG  . CYS B 2 48  ? -9.420  -17.972 -24.318 1.00 78.26 48  B 1 
ATOM 3048 N N   . ASN B 2 49  ? -10.157 -17.616 -29.146 1.00 86.91 49  B 1 
ATOM 3049 C CA  . ASN B 2 49  ? -10.435 -18.043 -30.509 1.00 86.89 49  B 1 
ATOM 3050 C C   . ASN B 2 49  ? -9.686  -19.341 -30.800 1.00 86.51 49  B 1 
ATOM 3051 O O   . ASN B 2 49  ? -8.477  -19.428 -30.611 1.00 85.02 49  B 1 
ATOM 3052 C CB  . ASN B 2 49  ? -10.039 -16.915 -31.480 1.00 85.76 49  B 1 
ATOM 3053 C CG  . ASN B 2 49  ? -10.908 -15.675 -31.327 1.00 82.88 49  B 1 
ATOM 3054 O OD1 . ASN B 2 49  ? -12.063 -15.712 -30.955 1.00 75.14 49  B 1 
ATOM 3055 N ND2 . ASN B 2 49  ? -10.370 -14.522 -31.639 1.00 75.70 49  B 1 
ATOM 3056 N N   . VAL B 2 50  ? -10.424 -20.323 -31.293 1.00 86.41 50  B 1 
ATOM 3057 C CA  . VAL B 2 50  ? -9.886  -21.613 -31.737 1.00 86.62 50  B 1 
ATOM 3058 C C   . VAL B 2 50  ? -10.282 -21.824 -33.201 1.00 86.82 50  B 1 
ATOM 3059 O O   . VAL B 2 50  ? -11.416 -21.545 -33.583 1.00 85.63 50  B 1 
ATOM 3060 C CB  . VAL B 2 50  ? -10.400 -22.758 -30.848 1.00 85.59 50  B 1 
ATOM 3061 C CG1 . VAL B 2 50  ? -9.817  -24.105 -31.268 1.00 75.71 50  B 1 
ATOM 3062 C CG2 . VAL B 2 50  ? -10.040 -22.533 -29.384 1.00 75.52 50  B 1 
ATOM 3063 N N   . SER B 2 51  ? -9.362  -22.316 -34.019 1.00 87.29 51  B 1 
ATOM 3064 C CA  . SER B 2 51  ? -9.688  -22.675 -35.404 1.00 86.38 51  B 1 
ATOM 3065 C C   . SER B 2 51  ? -10.672 -23.841 -35.430 1.00 86.30 51  B 1 
ATOM 3066 O O   . SER B 2 51  ? -10.353 -24.941 -34.983 1.00 85.57 51  B 1 
ATOM 3067 C CB  . SER B 2 51  ? -8.416  -23.027 -36.174 1.00 85.81 51  B 1 
ATOM 3068 O OG  . SER B 2 51  ? -8.750  -23.492 -37.472 1.00 78.01 51  B 1 
ATOM 3069 N N   . ARG B 2 52  ? -11.865 -23.620 -35.993 1.00 86.80 52  B 1 
ATOM 3070 C CA  . ARG B 2 52  ? -12.891 -24.662 -36.133 1.00 86.40 52  B 1 
ATOM 3071 C C   . ARG B 2 52  ? -12.400 -25.822 -36.992 1.00 86.78 52  B 1 
ATOM 3072 O O   . ARG B 2 52  ? -12.668 -26.969 -36.659 1.00 85.80 52  B 1 
ATOM 3073 C CB  . ARG B 2 52  ? -14.172 -24.028 -36.685 1.00 84.84 52  B 1 
ATOM 3074 C CG  . ARG B 2 52  ? -15.348 -25.028 -36.703 1.00 79.80 52  B 1 
ATOM 3075 C CD  . ARG B 2 52  ? -16.628 -24.392 -37.238 1.00 77.63 52  B 1 
ATOM 3076 N NE  . ARG B 2 52  ? -17.180 -23.384 -36.308 1.00 72.76 52  B 1 
ATOM 3077 C CZ  . ARG B 2 52  ? -18.439 -23.289 -35.889 1.00 67.15 52  B 1 
ATOM 3078 N NH1 . ARG B 2 52  ? -19.366 -24.112 -36.291 1.00 59.83 52  B 1 
ATOM 3079 N NH2 . ARG B 2 52  ? -18.799 -22.368 -35.061 1.00 61.28 52  B 1 
ATOM 3080 N N   . ALA B 2 53  ? -11.650 -25.551 -38.059 1.00 86.54 53  B 1 
ATOM 3081 C CA  . ALA B 2 53  ? -11.115 -26.585 -38.935 1.00 86.13 53  B 1 
ATOM 3082 C C   . ALA B 2 53  ? -10.094 -27.482 -38.205 1.00 86.66 53  B 1 
ATOM 3083 O O   . ALA B 2 53  ? -10.209 -28.706 -38.254 1.00 85.27 53  B 1 
ATOM 3084 C CB  . ALA B 2 53  ? -10.487 -25.908 -40.162 1.00 85.34 53  B 1 
ATOM 3085 N N   . ALA B 2 54  ? -9.161  -26.887 -37.469 1.00 86.82 54  B 1 
ATOM 3086 C CA  . ALA B 2 54  ? -8.173  -27.633 -36.694 1.00 86.61 54  B 1 
ATOM 3087 C C   . ALA B 2 54  ? -8.833  -28.442 -35.561 1.00 87.15 54  B 1 
ATOM 3088 O O   . ALA B 2 54  ? -8.501  -29.607 -35.355 1.00 85.74 54  B 1 
ATOM 3089 C CB  . ALA B 2 54  ? -7.136  -26.643 -36.149 1.00 86.20 54  B 1 
ATOM 3090 N N   . TRP B 2 55  ? -9.819  -27.850 -34.871 1.00 86.56 55  B 1 
ATOM 3091 C CA  . TRP B 2 55  ? -10.557 -28.513 -33.804 1.00 86.61 55  B 1 
ATOM 3092 C C   . TRP B 2 55  ? -11.385 -29.687 -34.311 1.00 86.74 55  B 1 
ATOM 3093 O O   . TRP B 2 55  ? -11.286 -30.791 -33.769 1.00 85.35 55  B 1 
ATOM 3094 C CB  . TRP B 2 55  ? -11.441 -27.491 -33.087 1.00 86.09 55  B 1 
ATOM 3095 C CG  . TRP B 2 55  ? -12.050 -28.052 -31.855 1.00 85.54 55  B 1 
ATOM 3096 C CD1 . TRP B 2 55  ? -13.359 -28.351 -31.662 1.00 81.11 55  B 1 
ATOM 3097 C CD2 . TRP B 2 55  ? -11.361 -28.456 -30.635 1.00 83.78 55  B 1 
ATOM 3098 N NE1 . TRP B 2 55  ? -13.529 -28.896 -30.396 1.00 81.21 55  B 1 
ATOM 3099 C CE2 . TRP B 2 55  ? -12.322 -28.980 -29.738 1.00 81.97 55  B 1 
ATOM 3100 C CE3 . TRP B 2 55  ? -10.012 -28.418 -30.219 1.00 81.09 55  B 1 
ATOM 3101 C CZ2 . TRP B 2 55  ? -11.963 -29.467 -28.459 1.00 80.95 55  B 1 
ATOM 3102 C CZ3 . TRP B 2 55  ? -9.650  -28.899 -28.944 1.00 78.34 55  B 1 
ATOM 3103 C CH2 . TRP B 2 55  ? -10.616 -29.421 -28.084 1.00 78.39 55  B 1 
ATOM 3104 N N   . ASN B 2 56  ? -12.134 -29.505 -35.407 1.00 86.42 56  B 1 
ATOM 3105 C CA  . ASN B 2 56  ? -12.920 -30.575 -36.009 1.00 85.34 56  B 1 
ATOM 3106 C C   . ASN B 2 56  ? -12.039 -31.721 -36.519 1.00 85.59 56  B 1 
ATOM 3107 O O   . ASN B 2 56  ? -12.366 -32.883 -36.293 1.00 84.56 56  B 1 
ATOM 3108 C CB  . ASN B 2 56  ? -13.797 -30.005 -37.129 1.00 83.92 56  B 1 
ATOM 3109 C CG  . ASN B 2 56  ? -14.989 -29.208 -36.615 1.00 80.31 56  B 1 
ATOM 3110 O OD1 . ASN B 2 56  ? -15.273 -29.113 -35.442 1.00 72.67 56  B 1 
ATOM 3111 N ND2 . ASN B 2 56  ? -15.762 -28.630 -37.517 1.00 72.34 56  B 1 
ATOM 3112 N N   . SER B 2 57  ? -10.896 -31.416 -37.132 1.00 86.66 57  B 1 
ATOM 3113 C CA  . SER B 2 57  ? -9.924  -32.436 -37.537 1.00 86.12 57  B 1 
ATOM 3114 C C   . SER B 2 57  ? -9.425  -33.246 -36.341 1.00 86.43 57  B 1 
ATOM 3115 O O   . SER B 2 57  ? -9.327  -34.478 -36.405 1.00 85.38 57  B 1 
ATOM 3116 C CB  . SER B 2 57  ? -8.740  -31.769 -38.247 1.00 85.96 57  B 1 
ATOM 3117 O OG  . SER B 2 57  ? -7.776  -32.733 -38.637 1.00 75.61 57  B 1 
ATOM 3118 N N   . THR B 2 58  ? -9.186  -32.584 -35.208 1.00 86.48 58  B 1 
ATOM 3119 C CA  . THR B 2 58  ? -8.750  -33.235 -33.968 1.00 85.58 58  B 1 
ATOM 3120 C C   . THR B 2 58  ? -9.854  -34.123 -33.386 1.00 85.85 58  B 1 
ATOM 3121 O O   . THR B 2 58  ? -9.613  -35.297 -33.098 1.00 84.83 58  B 1 
ATOM 3122 C CB  . THR B 2 58  ? -8.298  -32.185 -32.946 1.00 85.11 58  B 1 
ATOM 3123 O OG1 . THR B 2 58  ? -7.252  -31.431 -33.501 1.00 76.35 58  B 1 
ATOM 3124 C CG2 . THR B 2 58  ? -7.771  -32.825 -31.675 1.00 75.02 58  B 1 
ATOM 3125 N N   . LEU B 2 59  ? -11.089 -33.619 -33.283 1.00 84.62 59  B 1 
ATOM 3126 C CA  . LEU B 2 59  ? -12.230 -34.400 -32.813 1.00 84.17 59  B 1 
ATOM 3127 C C   . LEU B 2 59  ? -12.525 -35.598 -33.721 1.00 84.13 59  B 1 
ATOM 3128 O O   . LEU B 2 59  ? -12.864 -36.669 -33.214 1.00 83.39 59  B 1 
ATOM 3129 C CB  . LEU B 2 59  ? -13.476 -33.507 -32.699 1.00 83.21 59  B 1 
ATOM 3130 C CG  . LEU B 2 59  ? -13.457 -32.475 -31.560 1.00 80.68 59  B 1 
ATOM 3131 C CD1 . LEU B 2 59  ? -14.770 -31.703 -31.590 1.00 74.93 59  B 1 
ATOM 3132 C CD2 . LEU B 2 59  ? -13.324 -33.109 -30.179 1.00 75.01 59  B 1 
ATOM 3133 N N   . GLN B 2 60  ? -12.328 -35.454 -35.016 1.00 86.26 60  B 1 
ATOM 3134 C CA  . GLN B 2 60  ? -12.464 -36.556 -35.962 1.00 85.45 60  B 1 
ATOM 3135 C C   . GLN B 2 60  ? -11.460 -37.671 -35.649 1.00 84.99 60  B 1 
ATOM 3136 O O   . GLN B 2 60  ? -11.860 -38.822 -35.476 1.00 83.68 60  B 1 
ATOM 3137 C CB  . GLN B 2 60  ? -12.293 -36.021 -37.393 1.00 84.11 60  B 1 
ATOM 3138 C CG  . GLN B 2 60  ? -12.701 -37.072 -38.426 1.00 79.29 60  B 1 
ATOM 3139 C CD  . GLN B 2 60  ? -12.571 -36.578 -39.874 1.00 75.17 60  B 1 
ATOM 3140 O OE1 . GLN B 2 60  ? -11.910 -35.592 -40.173 1.00 68.95 60  B 1 
ATOM 3141 N NE2 . GLN B 2 60  ? -13.186 -37.251 -40.814 1.00 65.81 60  B 1 
ATOM 3142 N N   . LYS B 2 61  ? -10.184 -37.352 -35.493 1.00 85.24 61  B 1 
ATOM 3143 C CA  . LYS B 2 61  ? -9.136  -38.316 -35.132 1.00 84.68 61  B 1 
ATOM 3144 C C   . LYS B 2 61  ? -9.445  -39.014 -33.801 1.00 84.55 61  B 1 
ATOM 3145 O O   . LYS B 2 61  ? -9.338  -40.240 -33.713 1.00 83.19 61  B 1 
ATOM 3146 C CB  . LYS B 2 61  ? -7.754  -37.615 -35.088 1.00 84.78 61  B 1 
ATOM 3147 C CG  . LYS B 2 61  ? -7.220  -37.192 -36.473 1.00 81.15 61  B 1 
ATOM 3148 C CD  . LYS B 2 61  ? -5.906  -36.380 -36.347 1.00 77.41 61  B 1 
ATOM 3149 C CE  . LYS B 2 61  ? -5.402  -35.859 -37.705 1.00 71.09 61  B 1 
ATOM 3150 N NZ  . LYS B 2 61  ? -4.181  -35.009 -37.584 1.00 63.11 61  B 1 
ATOM 3151 N N   . ILE B 2 62  ? -9.914  -38.278 -32.800 1.00 84.19 62  B 1 
ATOM 3152 C CA  . ILE B 2 62  ? -10.321 -38.826 -31.497 1.00 83.86 62  B 1 
ATOM 3153 C C   . ILE B 2 62  ? -11.522 -39.754 -31.647 1.00 83.93 62  B 1 
ATOM 3154 O O   . ILE B 2 62  ? -11.513 -40.857 -31.107 1.00 82.87 62  B 1 
ATOM 3155 C CB  . ILE B 2 62  ? -10.620 -37.685 -30.500 1.00 83.37 62  B 1 
ATOM 3156 C CG1 . ILE B 2 62  ? -9.326  -36.892 -30.175 1.00 79.81 62  B 1 
ATOM 3157 C CG2 . ILE B 2 62  ? -11.223 -38.236 -29.193 1.00 79.06 62  B 1 
ATOM 3158 C CD1 . ILE B 2 62  ? -9.596  -35.552 -29.500 1.00 75.72 62  B 1 
ATOM 3159 N N   . SER B 2 63  ? -12.549 -39.351 -32.408 1.00 83.80 63  B 1 
ATOM 3160 C CA  . SER B 2 63  ? -13.745 -40.158 -32.619 1.00 82.41 63  B 1 
ATOM 3161 C C   . SER B 2 63  ? -13.433 -41.500 -33.285 1.00 81.81 63  B 1 
ATOM 3162 O O   . SER B 2 63  ? -13.959 -42.529 -32.869 1.00 81.16 63  B 1 
ATOM 3163 C CB  . SER B 2 63  ? -14.807 -39.369 -33.400 1.00 81.83 63  B 1 
ATOM 3164 O OG  . SER B 2 63  ? -14.495 -39.296 -34.775 1.00 71.13 63  B 1 
ATOM 3165 N N   . ILE B 2 64  ? -12.514 -41.519 -34.238 1.00 84.59 64  B 1 
ATOM 3166 C CA  . ILE B 2 64  ? -12.058 -42.744 -34.899 1.00 83.77 64  B 1 
ATOM 3167 C C   . ILE B 2 64  ? -11.358 -43.675 -33.902 1.00 82.96 64  B 1 
ATOM 3168 O O   . ILE B 2 64  ? -11.642 -44.877 -33.880 1.00 81.42 64  B 1 
ATOM 3169 C CB  . ILE B 2 64  ? -11.144 -42.394 -36.100 1.00 83.08 64  B 1 
ATOM 3170 C CG1 . ILE B 2 64  ? -11.947 -41.671 -37.207 1.00 78.30 64  B 1 
ATOM 3171 C CG2 . ILE B 2 64  ? -10.489 -43.660 -36.689 1.00 77.14 64  B 1 
ATOM 3172 C CD1 . ILE B 2 64  ? -11.070 -40.962 -38.250 1.00 72.11 64  B 1 
ATOM 3173 N N   . GLN B 2 65  ? -10.476 -43.149 -33.050 1.00 83.06 65  B 1 
ATOM 3174 C CA  . GLN B 2 65  ? -9.801  -43.961 -32.035 1.00 82.22 65  B 1 
ATOM 3175 C C   . GLN B 2 65  ? -10.761 -44.492 -30.968 1.00 81.72 65  B 1 
ATOM 3176 O O   . GLN B 2 65  ? -10.707 -45.675 -30.643 1.00 80.12 65  B 1 
ATOM 3177 C CB  . GLN B 2 65  ? -8.671  -43.164 -31.364 1.00 82.17 65  B 1 
ATOM 3178 C CG  . GLN B 2 65  ? -7.312  -43.439 -32.020 1.00 77.04 65  B 1 
ATOM 3179 C CD  . GLN B 2 65  ? -6.141  -42.839 -31.235 1.00 73.38 65  B 1 
ATOM 3180 O OE1 . GLN B 2 65  ? -6.298  -42.017 -30.362 1.00 67.24 65  B 1 
ATOM 3181 N NE2 . GLN B 2 65  ? -4.923  -43.244 -31.504 1.00 63.50 65  B 1 
ATOM 3182 N N   . LEU B 2 66  ? -11.678 -43.667 -30.461 1.00 79.88 66  B 1 
ATOM 3183 C CA  . LEU B 2 66  ? -12.676 -44.080 -29.480 1.00 78.43 66  B 1 
ATOM 3184 C C   . LEU B 2 66  ? -13.610 -45.147 -30.050 1.00 77.47 66  B 1 
ATOM 3185 O O   . LEU B 2 66  ? -13.932 -46.109 -29.354 1.00 76.12 66  B 1 
ATOM 3186 C CB  . LEU B 2 66  ? -13.474 -42.861 -28.999 1.00 78.16 66  B 1 
ATOM 3187 C CG  . LEU B 2 66  ? -12.696 -41.903 -28.077 1.00 75.08 66  B 1 
ATOM 3188 C CD1 . LEU B 2 66  ? -13.539 -40.657 -27.804 1.00 70.20 66  B 1 
ATOM 3189 C CD2 . LEU B 2 66  ? -12.363 -42.540 -26.727 1.00 71.42 66  B 1 
ATOM 3190 N N   . ARG B 2 67  ? -13.993 -45.042 -31.315 1.00 80.66 67  B 1 
ATOM 3191 C CA  . ARG B 2 67  ? -14.819 -46.050 -31.985 1.00 78.72 67  B 1 
ATOM 3192 C C   . ARG B 2 67  ? -14.115 -47.400 -32.100 1.00 77.74 67  B 1 
ATOM 3193 O O   . ARG B 2 67  ? -14.754 -48.421 -31.890 1.00 75.92 67  B 1 
ATOM 3194 C CB  . ARG B 2 67  ? -15.269 -45.523 -33.354 1.00 77.36 67  B 1 
ATOM 3195 C CG  . ARG B 2 67  ? -16.746 -45.803 -33.579 1.00 72.77 67  B 1 
ATOM 3196 C CD  . ARG B 2 67  ? -17.231 -45.267 -34.918 1.00 70.30 67  B 1 
ATOM 3197 N NE  . ARG B 2 67  ? -17.310 -43.797 -34.906 1.00 66.29 67  B 1 
ATOM 3198 C CZ  . ARG B 2 67  ? -17.252 -43.004 -35.964 1.00 61.79 67  B 1 
ATOM 3199 N NH1 . ARG B 2 67  ? -17.099 -43.473 -37.171 1.00 57.35 67  B 1 
ATOM 3200 N NH2 . ARG B 2 67  ? -17.342 -41.725 -35.829 1.00 56.66 67  B 1 
ATOM 3201 N N   . ARG B 2 68  ? -12.812 -47.413 -32.347 1.00 80.84 68  B 1 
ATOM 3202 C CA  . ARG B 2 68  ? -12.014 -48.650 -32.336 1.00 79.60 68  B 1 
ATOM 3203 C C   . ARG B 2 68  ? -11.987 -49.319 -30.957 1.00 78.61 68  B 1 
ATOM 3204 O O   . ARG B 2 68  ? -11.924 -50.538 -30.897 1.00 75.38 68  B 1 
ATOM 3205 C CB  . ARG B 2 68  ? -10.576 -48.385 -32.801 1.00 78.68 68  B 1 
ATOM 3206 C CG  . ARG B 2 68  ? -10.480 -48.194 -34.324 1.00 73.12 68  B 1 
ATOM 3207 C CD  . ARG B 2 68  ? -9.009  -47.967 -34.715 1.00 69.81 68  B 1 
ATOM 3208 N NE  . ARG B 2 68  ? -8.858  -47.789 -36.170 1.00 63.68 68  B 1 
ATOM 3209 C CZ  . ARG B 2 68  ? -7.717  -47.620 -36.821 1.00 57.90 68  B 1 
ATOM 3210 N NH1 . ARG B 2 68  ? -6.566  -47.621 -36.191 1.00 53.68 68  B 1 
ATOM 3211 N NH2 . ARG B 2 68  ? -7.707  -47.455 -38.104 1.00 51.66 68  B 1 
ATOM 3212 N N   . TYR B 2 69  ? -12.045 -48.562 -29.894 1.00 79.06 69  B 1 
ATOM 3213 C CA  . TYR B 2 69  ? -11.966 -49.088 -28.529 1.00 76.97 69  B 1 
ATOM 3214 C C   . TYR B 2 69  ? -13.319 -49.509 -27.953 1.00 75.34 69  B 1 
ATOM 3215 O O   . TYR B 2 69  ? -13.405 -50.532 -27.282 1.00 71.90 69  B 1 
ATOM 3216 C CB  . TYR B 2 69  ? -11.284 -48.053 -27.625 1.00 76.61 69  B 1 
ATOM 3217 C CG  . TYR B 2 69  ? -10.025 -48.584 -26.980 1.00 72.54 69  B 1 
ATOM 3218 C CD1 . TYR B 2 69  ? -10.105 -49.311 -25.768 1.00 66.85 69  B 1 
ATOM 3219 C CD2 . TYR B 2 69  ? -8.777  -48.389 -27.589 1.00 66.69 69  B 1 
ATOM 3220 C CE1 . TYR B 2 69  ? -8.948  -49.833 -25.182 1.00 62.85 69  B 1 
ATOM 3221 C CE2 . TYR B 2 69  ? -7.612  -48.908 -27.003 1.00 62.44 69  B 1 
ATOM 3222 C CZ  . TYR B 2 69  ? -7.690  -49.626 -25.794 1.00 62.44 69  B 1 
ATOM 3223 O OH  . TYR B 2 69  ? -6.554  -50.134 -25.219 1.00 60.94 69  B 1 
ATOM 3224 N N   . PHE B 2 70  ? -14.371 -48.705 -28.192 1.00 75.87 70  B 1 
ATOM 3225 C CA  . PHE B 2 70  ? -15.686 -48.901 -27.568 1.00 73.74 70  B 1 
ATOM 3226 C C   . PHE B 2 70  ? -16.744 -49.509 -28.491 1.00 72.66 70  B 1 
ATOM 3227 O O   . PHE B 2 70  ? -17.853 -49.777 -28.028 1.00 68.45 70  B 1 
ATOM 3228 C CB  . PHE B 2 70  ? -16.154 -47.579 -26.953 1.00 71.98 70  B 1 
ATOM 3229 C CG  . PHE B 2 70  ? -15.341 -47.159 -25.749 1.00 69.74 70  B 1 
ATOM 3230 C CD1 . PHE B 2 70  ? -15.566 -47.785 -24.500 1.00 65.04 70  B 1 
ATOM 3231 C CD2 . PHE B 2 70  ? -14.354 -46.170 -25.853 1.00 65.18 70  B 1 
ATOM 3232 C CE1 . PHE B 2 70  ? -14.805 -47.418 -23.379 1.00 61.68 70  B 1 
ATOM 3233 C CE2 . PHE B 2 70  ? -13.590 -45.793 -24.728 1.00 61.10 70  B 1 
ATOM 3234 C CZ  . PHE B 2 70  ? -13.820 -46.421 -23.494 1.00 61.76 70  B 1 
ATOM 3235 N N   . ASN B 2 71  ? -16.451 -49.734 -29.778 1.00 72.03 71  B 1 
ATOM 3236 C CA  . ASN B 2 71  ? -17.406 -50.217 -30.784 1.00 71.73 71  B 1 
ATOM 3237 C C   . ASN B 2 71  ? -18.719 -49.399 -30.866 1.00 71.40 71  B 1 
ATOM 3238 O O   . ASN B 2 71  ? -19.724 -49.867 -31.394 1.00 64.81 71  B 1 
ATOM 3239 C CB  . ASN B 2 71  ? -17.630 -51.742 -30.637 1.00 67.77 71  B 1 
ATOM 3240 C CG  . ASN B 2 71  ? -16.720 -52.596 -31.506 1.00 62.51 71  B 1 
ATOM 3241 O OD1 . ASN B 2 71  ? -15.983 -52.132 -32.354 1.00 56.11 71  B 1 
ATOM 3242 N ND2 . ASN B 2 71  ? -16.786 -53.900 -31.344 1.00 54.41 71  B 1 
ATOM 3243 N N   . ASN B 2 72  ? -18.726 -48.181 -30.351 1.00 64.03 72  B 1 
ATOM 3244 C CA  . ASN B 2 72  ? -19.887 -47.301 -30.402 1.00 63.34 72  B 1 
ATOM 3245 C C   . ASN B 2 72  ? -19.993 -46.652 -31.777 1.00 64.77 72  B 1 
ATOM 3246 O O   . ASN B 2 72  ? -19.024 -46.097 -32.307 1.00 60.05 72  B 1 
ATOM 3247 C CB  . ASN B 2 72  ? -19.817 -46.258 -29.276 1.00 58.71 72  B 1 
ATOM 3248 C CG  . ASN B 2 72  ? -20.310 -46.795 -27.946 1.00 54.73 72  B 1 
ATOM 3249 O OD1 . ASN B 2 72  ? -20.995 -47.793 -27.851 1.00 49.06 72  B 1 
ATOM 3250 N ND2 . ASN B 2 72  ? -20.007 -46.121 -26.866 1.00 47.96 72  B 1 
ATOM 3251 N N   . LYS B 2 73  ? -21.220 -46.662 -32.337 1.00 69.64 73  B 1 
ATOM 3252 C CA  . LYS B 2 73  ? -21.520 -46.120 -33.663 1.00 70.06 73  B 1 
ATOM 3253 C C   . LYS B 2 73  ? -21.441 -44.600 -33.708 1.00 72.92 73  B 1 
ATOM 3254 O O   . LYS B 2 73  ? -20.827 -44.032 -34.608 1.00 68.88 73  B 1 
ATOM 3255 C CB  . LYS B 2 73  ? -22.900 -46.614 -34.098 1.00 63.77 73  B 1 
ATOM 3256 C CG  . LYS B 2 73  ? -22.865 -48.098 -34.496 1.00 57.61 73  B 1 
ATOM 3257 C CD  . LYS B 2 73  ? -24.259 -48.533 -34.953 1.00 51.76 73  B 1 
ATOM 3258 C CE  . LYS B 2 73  ? -24.173 -49.767 -35.856 1.00 44.80 73  B 1 
ATOM 3259 N NZ  . LYS B 2 73  ? -25.073 -49.596 -37.026 1.00 40.60 73  B 1 
ATOM 3260 N N   . THR B 2 74  ? -22.048 -43.962 -32.726 1.00 71.67 74  B 1 
ATOM 3261 C CA  . THR B 2 74  ? -22.129 -42.504 -32.655 1.00 73.71 74  B 1 
ATOM 3262 C C   . THR B 2 74  ? -21.403 -42.003 -31.414 1.00 74.90 74  B 1 
ATOM 3263 O O   . THR B 2 74  ? -21.683 -42.469 -30.307 1.00 73.81 74  B 1 
ATOM 3264 C CB  . THR B 2 74  ? -23.583 -42.025 -32.657 1.00 71.76 74  B 1 
ATOM 3265 O OG1 . THR B 2 74  ? -24.334 -42.709 -33.637 1.00 65.23 74  B 1 
ATOM 3266 C CG2 . THR B 2 74  ? -23.701 -40.536 -32.979 1.00 62.73 74  B 1 
ATOM 3267 N N   . ILE B 2 75  ? -20.507 -41.063 -31.601 1.00 75.18 75  B 1 
ATOM 3268 C CA  . ILE B 2 75  ? -19.770 -40.428 -30.503 1.00 75.71 75  B 1 
ATOM 3269 C C   . ILE B 2 75  ? -20.300 -39.010 -30.328 1.00 76.26 75  B 1 
ATOM 3270 O O   . ILE B 2 75  ? -20.268 -38.209 -31.263 1.00 76.18 75  B 1 
ATOM 3271 C CB  . ILE B 2 75  ? -18.250 -40.483 -30.737 1.00 74.24 75  B 1 
ATOM 3272 C CG1 . ILE B 2 75  ? -17.802 -41.965 -30.826 1.00 71.45 75  B 1 
ATOM 3273 C CG2 . ILE B 2 75  ? -17.497 -39.758 -29.603 1.00 69.18 75  B 1 
ATOM 3274 C CD1 . ILE B 2 75  ? -16.329 -42.156 -31.155 1.00 63.85 75  B 1 
ATOM 3275 N N   . ILE B 2 76  ? -20.777 -38.711 -29.127 1.00 75.56 76  B 1 
ATOM 3276 C CA  . ILE B 2 76  ? -21.347 -37.417 -28.773 1.00 76.17 76  B 1 
ATOM 3277 C C   . ILE B 2 76  ? -20.387 -36.738 -27.800 1.00 76.09 76  B 1 
ATOM 3278 O O   . ILE B 2 76  ? -20.162 -37.246 -26.701 1.00 75.05 76  B 1 
ATOM 3279 C CB  . ILE B 2 76  ? -22.768 -37.568 -28.190 1.00 74.40 76  B 1 
ATOM 3280 C CG1 . ILE B 2 76  ? -23.689 -38.339 -29.169 1.00 68.09 76  B 1 
ATOM 3281 C CG2 . ILE B 2 76  ? -23.345 -36.178 -27.875 1.00 67.90 76  B 1 
ATOM 3282 C CD1 . ILE B 2 76  ? -25.093 -38.629 -28.616 1.00 62.62 76  B 1 
ATOM 3283 N N   . PHE B 2 77  ? -19.847 -35.616 -28.208 1.00 75.37 77  B 1 
ATOM 3284 C CA  . PHE B 2 77  ? -19.125 -34.723 -27.314 1.00 74.63 77  B 1 
ATOM 3285 C C   . PHE B 2 77  ? -20.122 -33.712 -26.758 1.00 72.79 77  B 1 
ATOM 3286 O O   . PHE B 2 77  ? -20.533 -32.790 -27.458 1.00 71.29 77  B 1 
ATOM 3287 C CB  . PHE B 2 77  ? -17.964 -34.047 -28.045 1.00 74.31 77  B 1 
ATOM 3288 C CG  . PHE B 2 77  ? -16.897 -35.010 -28.509 1.00 73.28 77  B 1 
ATOM 3289 C CD1 . PHE B 2 77  ? -15.877 -35.406 -27.631 1.00 69.17 77  B 1 
ATOM 3290 C CD2 . PHE B 2 77  ? -16.912 -35.511 -29.819 1.00 70.10 77  B 1 
ATOM 3291 C CE1 . PHE B 2 77  ? -14.880 -36.295 -28.057 1.00 68.44 77  B 1 
ATOM 3292 C CE2 . PHE B 2 77  ? -15.926 -36.408 -30.248 1.00 68.07 77  B 1 
ATOM 3293 C CZ  . PHE B 2 77  ? -14.894 -36.801 -29.374 1.00 70.86 77  B 1 
ATOM 3294 N N   . LYS B 2 78  ? -20.547 -33.926 -25.520 1.00 71.05 78  B 1 
ATOM 3295 C CA  . LYS B 2 78  ? -21.477 -33.032 -24.837 1.00 69.25 78  B 1 
ATOM 3296 C C   . LYS B 2 78  ? -20.875 -32.611 -23.515 1.00 67.04 78  B 1 
ATOM 3297 O O   . LYS B 2 78  ? -20.438 -33.451 -22.731 1.00 61.39 78  B 1 
ATOM 3298 C CB  . LYS B 2 78  ? -22.845 -33.715 -24.690 1.00 65.64 78  B 1 
ATOM 3299 C CG  . LYS B 2 78  ? -23.934 -32.683 -24.354 1.00 59.81 78  B 1 
ATOM 3300 C CD  . LYS B 2 78  ? -25.318 -33.337 -24.321 1.00 54.66 78  B 1 
ATOM 3301 C CE  . LYS B 2 78  ? -26.369 -32.246 -24.102 1.00 47.09 78  B 1 
ATOM 3302 N NZ  . LYS B 2 78  ? -27.747 -32.779 -24.132 1.00 42.31 78  B 1 
ATOM 3303 N N   . ASN B 2 79  ? -20.876 -31.309 -23.255 1.00 67.02 79  B 1 
ATOM 3304 C CA  . ASN B 2 79  ? -20.470 -30.817 -21.955 1.00 63.28 79  B 1 
ATOM 3305 C C   . ASN B 2 79  ? -21.523 -31.211 -20.911 1.00 61.11 79  B 1 
ATOM 3306 O O   . ASN B 2 79  ? -22.723 -31.167 -21.191 1.00 55.65 79  B 1 
ATOM 3307 C CB  . ASN B 2 79  ? -20.208 -29.302 -22.049 1.00 58.67 79  B 1 
ATOM 3308 C CG  . ASN B 2 79  ? -19.056 -28.862 -21.158 1.00 53.84 79  B 1 
ATOM 3309 O OD1 . ASN B 2 79  ? -18.499 -29.621 -20.390 1.00 48.84 79  B 1 
ATOM 3310 N ND2 . ASN B 2 79  ? -18.649 -27.620 -21.259 1.00 48.23 79  B 1 
ATOM 3311 N N   . SER B 2 80  ? -21.110 -31.644 -19.741 1.00 54.21 80  B 1 
ATOM 3312 C CA  . SER B 2 80  ? -22.044 -32.047 -18.694 1.00 52.93 80  B 1 
ATOM 3313 C C   . SER B 2 80  ? -22.816 -30.825 -18.205 1.00 52.88 80  B 1 
ATOM 3314 O O   . SER B 2 80  ? -22.262 -29.982 -17.509 1.00 48.83 80  B 1 
ATOM 3315 C CB  . SER B 2 80  ? -21.315 -32.752 -17.538 1.00 47.92 80  B 1 
ATOM 3316 O OG  . SER B 2 80  ? -20.308 -31.924 -17.004 1.00 43.73 80  B 1 
ATOM 3317 N N   . SER B 2 81  ? -24.101 -30.740 -18.542 1.00 50.76 81  B 1 
ATOM 3318 C CA  . SER B 2 81  ? -24.960 -29.584 -18.263 1.00 50.41 81  B 1 
ATOM 3319 C C   . SER B 2 81  ? -25.196 -29.286 -16.783 1.00 49.66 81  B 1 
ATOM 3320 O O   . SER B 2 81  ? -25.589 -28.178 -16.447 1.00 45.53 81  B 1 
ATOM 3321 C CB  . SER B 2 81  ? -26.319 -29.804 -18.931 1.00 46.96 81  B 1 
ATOM 3322 O OG  . SER B 2 81  ? -26.871 -31.052 -18.546 1.00 43.23 81  B 1 
ATOM 3323 N N   . GLY B 2 82  ? -25.021 -30.268 -15.913 1.00 45.28 82  B 1 
ATOM 3324 C CA  . GLY B 2 82  ? -25.395 -30.162 -14.500 1.00 45.76 82  B 1 
ATOM 3325 C C   . GLY B 2 82  ? -24.234 -30.021 -13.514 1.00 46.32 82  B 1 
ATOM 3326 O O   . GLY B 2 82  ? -24.480 -29.998 -12.310 1.00 44.10 82  B 1 
ATOM 3327 N N   . GLY B 2 83  ? -23.001 -29.995 -14.003 1.00 44.08 83  B 1 
ATOM 3328 C CA  . GLY B 2 83  ? -21.841 -29.819 -13.128 1.00 44.95 83  B 1 
ATOM 3329 C C   . GLY B 2 83  ? -21.654 -28.356 -12.711 1.00 46.22 83  B 1 
ATOM 3330 O O   . GLY B 2 83  ? -22.081 -27.445 -13.419 1.00 44.32 83  B 1 
ATOM 3331 N N   . ASP B 2 84  ? -20.985 -28.162 -11.602 1.00 46.48 84  B 1 
ATOM 3332 C CA  . ASP B 2 84  ? -20.588 -26.825 -11.172 1.00 48.08 84  B 1 
ATOM 3333 C C   . ASP B 2 84  ? -19.868 -26.080 -12.298 1.00 49.18 84  B 1 
ATOM 3334 O O   . ASP B 2 84  ? -19.095 -26.660 -13.070 1.00 47.37 84  B 1 
ATOM 3335 C CB  . ASP B 2 84  ? -19.692 -26.886 -9.921  1.00 45.77 84  B 1 
ATOM 3336 C CG  . ASP B 2 84  ? -20.488 -26.838 -8.614  1.00 41.62 84  B 1 
ATOM 3337 O OD1 . ASP B 2 84  ? -21.529 -26.146 -8.601  1.00 38.61 84  B 1 
ATOM 3338 O OD2 . ASP B 2 84  ? -20.035 -27.471 -7.642  1.00 38.32 84  B 1 
ATOM 3339 N N   . VAL B 2 85  ? -20.095 -24.778 -12.371 1.00 50.03 85  B 1 
ATOM 3340 C CA  . VAL B 2 85  ? -19.551 -23.898 -13.422 1.00 49.76 85  B 1 
ATOM 3341 C C   . VAL B 2 85  ? -18.027 -24.043 -13.554 1.00 50.62 85  B 1 
ATOM 3342 O O   . VAL B 2 85  ? -17.484 -23.921 -14.652 1.00 48.39 85  B 1 
ATOM 3343 C CB  . VAL B 2 85  ? -19.930 -22.430 -13.129 1.00 47.08 85  B 1 
ATOM 3344 C CG1 . VAL B 2 85  ? -19.435 -21.462 -14.206 1.00 43.20 85  B 1 
ATOM 3345 C CG2 . VAL B 2 85  ? -21.448 -22.256 -13.028 1.00 41.97 85  B 1 
ATOM 3346 N N   . GLU B 2 86  ? -17.356 -24.385 -12.473 1.00 50.15 86  B 1 
ATOM 3347 C CA  . GLU B 2 86  ? -15.914 -24.613 -12.423 1.00 49.81 86  B 1 
ATOM 3348 C C   . GLU B 2 86  ? -15.457 -25.834 -13.233 1.00 49.93 86  B 1 
ATOM 3349 O O   . GLU B 2 86  ? -14.358 -25.832 -13.786 1.00 47.43 86  B 1 
ATOM 3350 C CB  . GLU B 2 86  ? -15.467 -24.749 -10.966 1.00 47.44 86  B 1 
ATOM 3351 C CG  . GLU B 2 86  ? -15.754 -23.472 -10.163 1.00 43.23 86  B 1 
ATOM 3352 C CD  . GLU B 2 86  ? -15.088 -23.451 -8.785  1.00 39.92 86  B 1 
ATOM 3353 O OE1 . GLU B 2 86  ? -14.906 -22.313 -8.289  1.00 37.51 86  B 1 
ATOM 3354 O OE2 . GLU B 2 86  ? -14.746 -24.534 -8.280  1.00 37.43 86  B 1 
ATOM 3355 N N   . VAL B 2 87  ? -16.311 -26.862 -13.368 1.00 51.16 87  B 1 
ATOM 3356 C CA  . VAL B 2 87  ? -15.989 -28.059 -14.152 1.00 51.69 87  B 1 
ATOM 3357 C C   . VAL B 2 87  ? -16.146 -27.802 -15.648 1.00 53.32 87  B 1 
ATOM 3358 O O   . VAL B 2 87  ? -15.355 -28.277 -16.459 1.00 50.71 87  B 1 
ATOM 3359 C CB  . VAL B 2 87  ? -16.849 -29.260 -13.708 1.00 47.97 87  B 1 
ATOM 3360 C CG1 . VAL B 2 87  ? -16.448 -30.540 -14.437 1.00 43.23 87  B 1 
ATOM 3361 C CG2 . VAL B 2 87  ? -16.710 -29.520 -12.202 1.00 41.96 87  B 1 
ATOM 3362 N N   . ALA B 2 88  ? -17.158 -27.012 -16.022 1.00 58.13 88  B 1 
ATOM 3363 C CA  . ALA B 2 88  ? -17.426 -26.636 -17.406 1.00 59.38 88  B 1 
ATOM 3364 C C   . ALA B 2 88  ? -16.506 -25.513 -17.924 1.00 63.00 88  B 1 
ATOM 3365 O O   . ALA B 2 88  ? -16.478 -25.237 -19.126 1.00 60.76 88  B 1 
ATOM 3366 C CB  . ALA B 2 88  ? -18.899 -26.246 -17.520 1.00 54.46 88  B 1 
ATOM 3367 N N   . THR B 2 89  ? -15.790 -24.854 -17.031 1.00 66.32 89  B 1 
ATOM 3368 C CA  . THR B 2 89  ? -14.858 -23.783 -17.379 1.00 67.07 89  B 1 
ATOM 3369 C C   . THR B 2 89  ? -13.420 -24.277 -17.342 1.00 67.61 89  B 1 
ATOM 3370 O O   . THR B 2 89  ? -12.970 -24.866 -16.363 1.00 65.70 89  B 1 
ATOM 3371 C CB  . THR B 2 89  ? -15.025 -22.524 -16.526 1.00 64.77 89  B 1 
ATOM 3372 O OG1 . THR B 2 89  ? -15.068 -22.806 -15.146 1.00 58.98 89  B 1 
ATOM 3373 C CG2 . THR B 2 89  ? -16.300 -21.765 -16.878 1.00 56.91 89  B 1 
ATOM 3374 N N   . HIS B 2 90  ? -12.682 -23.989 -18.403 1.00 71.81 90  B 1 
ATOM 3375 C CA  . HIS B 2 90  ? -11.239 -24.158 -18.398 1.00 72.66 90  B 1 
ATOM 3376 C C   . HIS B 2 90  ? -10.581 -22.916 -17.805 1.00 74.82 90  B 1 
ATOM 3377 O O   . HIS B 2 90  ? -10.799 -21.806 -18.282 1.00 73.85 90  B 1 
ATOM 3378 C CB  . HIS B 2 90  ? -10.751 -24.463 -19.814 1.00 70.43 90  B 1 
ATOM 3379 C CG  . HIS B 2 90  ? -9.275  -24.710 -19.818 1.00 65.07 90  B 1 
ATOM 3380 N ND1 . HIS B 2 90  ? -8.622  -25.723 -19.133 1.00 57.13 90  B 1 
ATOM 3381 C CD2 . HIS B 2 90  ? -8.311  -23.898 -20.360 1.00 55.95 90  B 1 
ATOM 3382 C CE1 . HIS B 2 90  ? -7.301  -25.516 -19.258 1.00 51.98 90  B 1 
ATOM 3383 N NE2 . HIS B 2 90  ? -7.084  -24.428 -19.999 1.00 51.93 90  B 1 
ATOM 3384 N N   . SER B 2 91  ? -9.787  -23.105 -16.767 1.00 72.02 91  B 1 
ATOM 3385 C CA  . SER B 2 91  ? -9.043  -22.032 -16.126 1.00 71.57 91  B 1 
ATOM 3386 C C   . SER B 2 91  ? -7.569  -22.104 -16.502 1.00 71.64 91  B 1 
ATOM 3387 O O   . SER B 2 91  ? -6.947  -23.157 -16.361 1.00 70.14 91  B 1 
ATOM 3388 C CB  . SER B 2 91  ? -9.202  -22.076 -14.606 1.00 69.10 91  B 1 
ATOM 3389 O OG  . SER B 2 91  ? -8.696  -23.283 -14.087 1.00 60.61 91  B 1 
ATOM 3390 N N   . PHE B 2 92  ? -7.003  -20.990 -16.922 1.00 73.97 92  B 1 
ATOM 3391 C CA  . PHE B 2 92  ? -5.574  -20.879 -17.191 1.00 74.86 92  B 1 
ATOM 3392 C C   . PHE B 2 92  ? -5.077  -19.474 -16.849 1.00 75.36 92  B 1 
ATOM 3393 O O   . PHE B 2 92  ? -5.849  -18.516 -16.812 1.00 74.53 92  B 1 
ATOM 3394 C CB  . PHE B 2 92  ? -5.267  -21.249 -18.644 1.00 73.70 92  B 1 
ATOM 3395 C CG  . PHE B 2 92  ? -5.917  -20.340 -19.662 1.00 72.43 92  B 1 
ATOM 3396 C CD1 . PHE B 2 92  ? -7.246  -20.577 -20.073 1.00 68.79 92  B 1 
ATOM 3397 C CD2 . PHE B 2 92  ? -5.220  -19.239 -20.173 1.00 69.03 92  B 1 
ATOM 3398 C CE1 . PHE B 2 92  ? -7.872  -19.705 -20.965 1.00 65.53 92  B 1 
ATOM 3399 C CE2 . PHE B 2 92  ? -5.844  -18.362 -21.069 1.00 65.36 92  B 1 
ATOM 3400 C CZ  . PHE B 2 92  ? -7.176  -18.590 -21.460 1.00 67.35 92  B 1 
ATOM 3401 N N   . ASN B 2 93  ? -3.792  -19.356 -16.593 1.00 70.38 93  B 1 
ATOM 3402 C CA  . ASN B 2 93  ? -3.162  -18.067 -16.369 1.00 70.24 93  B 1 
ATOM 3403 C C   . ASN B 2 93  ? -2.626  -17.517 -17.693 1.00 70.67 93  B 1 
ATOM 3404 O O   . ASN B 2 93  ? -1.898  -18.200 -18.403 1.00 68.45 93  B 1 
ATOM 3405 C CB  . ASN B 2 93  ? -2.086  -18.219 -15.279 1.00 67.22 93  B 1 
ATOM 3406 C CG  . ASN B 2 93  ? -1.570  -16.882 -14.781 1.00 61.42 93  B 1 
ATOM 3407 O OD1 . ASN B 2 93  ? -1.716  -15.842 -15.391 1.00 54.45 93  B 1 
ATOM 3408 N ND2 . ASN B 2 93  ? -0.933  -16.866 -13.629 1.00 54.86 93  B 1 
ATOM 3409 N N   . CYS B 2 94  ? -3.012  -16.293 -18.017 1.00 71.87 94  B 1 
ATOM 3410 C CA  . CYS B 2 94  ? -2.601  -15.593 -19.227 1.00 71.16 94  B 1 
ATOM 3411 C C   . CYS B 2 94  ? -2.097  -14.201 -18.854 1.00 70.57 94  B 1 
ATOM 3412 O O   . CYS B 2 94  ? -2.866  -13.339 -18.435 1.00 67.46 94  B 1 
ATOM 3413 C CB  . CYS B 2 94  ? -3.797  -15.568 -20.189 1.00 70.34 94  B 1 
ATOM 3414 S SG  . CYS B 2 94  ? -3.679  -14.438 -21.594 1.00 65.78 94  B 1 
ATOM 3415 N N   . GLY B 2 95  ? -0.784  -13.990 -18.960 1.00 67.20 95  B 1 
ATOM 3416 C CA  . GLY B 2 95  ? -0.158  -12.723 -18.628 1.00 65.81 95  B 1 
ATOM 3417 C C   . GLY B 2 95  ? -0.345  -12.278 -17.172 1.00 66.89 95  B 1 
ATOM 3418 O O   . GLY B 2 95  ? -0.426  -11.091 -16.907 1.00 63.81 95  B 1 
ATOM 3419 N N   . GLY B 2 96  ? -0.460  -13.229 -16.228 1.00 64.26 96  B 1 
ATOM 3420 C CA  . GLY B 2 96  ? -0.692  -12.947 -14.809 1.00 63.76 96  B 1 
ATOM 3421 C C   . GLY B 2 96  ? -2.166  -12.739 -14.420 1.00 65.48 96  B 1 
ATOM 3422 O O   . GLY B 2 96  ? -2.453  -12.456 -13.264 1.00 63.54 96  B 1 
ATOM 3423 N N   . GLU B 2 97  ? -3.099  -12.920 -15.358 1.00 68.19 97  B 1 
ATOM 3424 C CA  . GLU B 2 97  ? -4.530  -12.929 -15.096 1.00 69.33 97  B 1 
ATOM 3425 C C   . GLU B 2 97  ? -5.114  -14.326 -15.276 1.00 70.55 97  B 1 
ATOM 3426 O O   . GLU B 2 97  ? -4.712  -15.066 -16.162 1.00 69.94 97  B 1 
ATOM 3427 C CB  . GLU B 2 97  ? -5.263  -11.934 -15.986 1.00 67.31 97  B 1 
ATOM 3428 C CG  . GLU B 2 97  ? -4.813  -10.507 -15.655 1.00 62.53 97  B 1 
ATOM 3429 C CD  . GLU B 2 97  ? -5.661  -9.453  -16.344 1.00 59.84 97  B 1 
ATOM 3430 O OE1 . GLU B 2 97  ? -5.368  -8.245  -16.158 1.00 55.46 97  B 1 
ATOM 3431 O OE2 . GLU B 2 97  ? -6.625  -9.780  -17.064 1.00 54.67 97  B 1 
ATOM 3432 N N   . PHE B 2 98  ? -6.095  -14.669 -14.436 1.00 70.88 98  B 1 
ATOM 3433 C CA  . PHE B 2 98  ? -6.733  -15.968 -14.513 1.00 71.66 98  B 1 
ATOM 3434 C C   . PHE B 2 98  ? -8.017  -15.875 -15.326 1.00 73.18 98  B 1 
ATOM 3435 O O   . PHE B 2 98  ? -8.984  -15.209 -14.945 1.00 72.74 98  B 1 
ATOM 3436 C CB  . PHE B 2 98  ? -6.948  -16.551 -13.135 1.00 69.00 98  B 1 
ATOM 3437 C CG  . PHE B 2 98  ? -5.678  -17.025 -12.480 1.00 63.65 98  B 1 
ATOM 3438 C CD1 . PHE B 2 98  ? -5.371  -18.399 -12.428 1.00 57.64 98  B 1 
ATOM 3439 C CD2 . PHE B 2 98  ? -4.794  -16.101 -11.883 1.00 56.41 98  B 1 
ATOM 3440 C CE1 . PHE B 2 98  ? -4.230  -18.846 -11.741 1.00 52.31 98  B 1 
ATOM 3441 C CE2 . PHE B 2 98  ? -3.650  -16.549 -11.203 1.00 52.13 98  B 1 
ATOM 3442 C CZ  . PHE B 2 98  ? -3.379  -17.920 -11.112 1.00 52.85 98  B 1 
ATOM 3443 N N   . PHE B 2 99  ? -8.004  -16.584 -16.451 1.00 74.84 99  B 1 
ATOM 3444 C CA  . PHE B 2 99  ? -9.110  -16.709 -17.369 1.00 75.91 99  B 1 
ATOM 3445 C C   . PHE B 2 99  ? -9.915  -17.958 -17.024 1.00 75.55 99  B 1 
ATOM 3446 O O   . PHE B 2 99  ? -9.355  -19.042 -16.894 1.00 74.94 99  B 1 
ATOM 3447 C CB  . PHE B 2 99  ? -8.574  -16.784 -18.802 1.00 75.86 99  B 1 
ATOM 3448 C CG  . PHE B 2 99  ? -8.043  -15.476 -19.348 1.00 74.97 99  B 1 
ATOM 3449 C CD1 . PHE B 2 99  ? -8.672  -14.862 -20.456 1.00 68.48 99  B 1 
ATOM 3450 C CD2 . PHE B 2 99  ? -6.919  -14.857 -18.792 1.00 69.09 99  B 1 
ATOM 3451 C CE1 . PHE B 2 99  ? -8.191  -13.660 -20.976 1.00 67.81 99  B 1 
ATOM 3452 C CE2 . PHE B 2 99  ? -6.443  -13.645 -19.296 1.00 67.20 99  B 1 
ATOM 3453 C CZ  . PHE B 2 99  ? -7.077  -13.042 -20.388 1.00 71.69 99  B 1 
ATOM 3454 N N   . TYR B 2 100 ? -11.228 -17.793 -16.931 1.00 77.51 100 B 1 
ATOM 3455 C CA  . TYR B 2 100 ? -12.202 -18.869 -16.856 1.00 77.56 100 B 1 
ATOM 3456 C C   . TYR B 2 100 ? -12.994 -18.860 -18.158 1.00 78.67 100 B 1 
ATOM 3457 O O   . TYR B 2 100 ? -13.842 -17.992 -18.359 1.00 77.87 100 B 1 
ATOM 3458 C CB  . TYR B 2 100 ? -13.114 -18.662 -15.646 1.00 74.94 100 B 1 
ATOM 3459 C CG  . TYR B 2 100 ? -12.420 -18.887 -14.325 1.00 68.14 100 B 1 
ATOM 3460 C CD1 . TYR B 2 100 ? -12.520 -20.132 -13.678 1.00 61.77 100 B 1 
ATOM 3461 C CD2 . TYR B 2 100 ? -11.655 -17.857 -13.736 1.00 59.61 100 B 1 
ATOM 3462 C CE1 . TYR B 2 100 ? -11.885 -20.349 -12.447 1.00 55.77 100 B 1 
ATOM 3463 C CE2 . TYR B 2 100 ? -11.014 -18.068 -12.510 1.00 55.33 100 B 1 
ATOM 3464 C CZ  . TYR B 2 100 ? -11.138 -19.315 -11.863 1.00 55.79 100 B 1 
ATOM 3465 O OH  . TYR B 2 100 ? -10.523 -19.520 -10.651 1.00 52.60 100 B 1 
ATOM 3466 N N   . CYS B 2 101 ? -12.703 -19.808 -19.051 1.00 79.02 101 B 1 
ATOM 3467 C CA  . CYS B 2 101 ? -13.322 -19.899 -20.363 1.00 79.30 101 B 1 
ATOM 3468 C C   . CYS B 2 101 ? -14.354 -21.025 -20.389 1.00 79.42 101 B 1 
ATOM 3469 O O   . CYS B 2 101 ? -14.043 -22.155 -20.012 1.00 77.51 101 B 1 
ATOM 3470 C CB  . CYS B 2 101 ? -12.254 -20.090 -21.436 1.00 78.71 101 B 1 
ATOM 3471 S SG  . CYS B 2 101 ? -11.104 -18.685 -21.522 1.00 75.58 101 B 1 
ATOM 3472 N N   . ASN B 2 102 ? -15.546 -20.703 -20.850 1.00 80.27 102 B 1 
ATOM 3473 C CA  . ASN B 2 102 ? -16.566 -21.716 -21.071 1.00 80.05 102 B 1 
ATOM 3474 C C   . ASN B 2 102 ? -16.209 -22.521 -22.324 1.00 79.96 102 B 1 
ATOM 3475 O O   . ASN B 2 102 ? -16.152 -21.975 -23.420 1.00 78.26 102 B 1 
ATOM 3476 C CB  . ASN B 2 102 ? -17.940 -21.041 -21.152 1.00 77.92 102 B 1 
ATOM 3477 C CG  . ASN B 2 102 ? -19.065 -22.056 -21.194 1.00 73.81 102 B 1 
ATOM 3478 O OD1 . ASN B 2 102 ? -18.878 -23.246 -21.335 1.00 65.38 102 B 1 
ATOM 3479 N ND2 . ASN B 2 102 ? -20.299 -21.615 -21.066 1.00 65.83 102 B 1 
ATOM 3480 N N   . THR B 2 103 ? -15.995 -23.815 -22.160 1.00 79.98 103 B 1 
ATOM 3481 C CA  . THR B 2 103 ? -15.592 -24.716 -23.247 1.00 78.72 103 B 1 
ATOM 3482 C C   . THR B 2 103 ? -16.761 -25.426 -23.907 1.00 78.44 103 B 1 
ATOM 3483 O O   . THR B 2 103 ? -16.529 -26.297 -24.741 1.00 76.00 103 B 1 
ATOM 3484 C CB  . THR B 2 103 ? -14.542 -25.720 -22.758 1.00 76.48 103 B 1 
ATOM 3485 O OG1 . THR B 2 103 ? -15.034 -26.474 -21.669 1.00 71.29 103 B 1 
ATOM 3486 C CG2 . THR B 2 103 ? -13.261 -25.027 -22.311 1.00 69.46 103 B 1 
ATOM 3487 N N   . THR B 2 104 ? -18.006 -25.075 -23.563 1.00 78.63 104 B 1 
ATOM 3488 C CA  . THR B 2 104 ? -19.207 -25.758 -24.068 1.00 77.39 104 B 1 
ATOM 3489 C C   . THR B 2 104 ? -19.217 -25.828 -25.593 1.00 77.19 104 B 1 
ATOM 3490 O O   . THR B 2 104 ? -19.413 -26.911 -26.142 1.00 74.60 104 B 1 
ATOM 3491 C CB  . THR B 2 104 ? -20.482 -25.063 -23.569 1.00 75.29 104 B 1 
ATOM 3492 O OG1 . THR B 2 104 ? -20.422 -24.897 -22.168 1.00 68.34 104 B 1 
ATOM 3493 C CG2 . THR B 2 104 ? -21.742 -25.885 -23.849 1.00 65.51 104 B 1 
ATOM 3494 N N   . ASP B 2 105 ? -18.891 -24.743 -26.274 1.00 78.73 105 B 1 
ATOM 3495 C CA  . ASP B 2 105 ? -18.886 -24.663 -27.740 1.00 78.62 105 B 1 
ATOM 3496 C C   . ASP B 2 105 ? -17.823 -25.553 -28.416 1.00 78.58 105 B 1 
ATOM 3497 O O   . ASP B 2 105 ? -17.917 -25.832 -29.610 1.00 76.23 105 B 1 
ATOM 3498 C CB  . ASP B 2 105 ? -18.664 -23.204 -28.174 1.00 77.14 105 B 1 
ATOM 3499 C CG  . ASP B 2 105 ? -19.729 -22.205 -27.698 1.00 74.56 105 B 1 
ATOM 3500 O OD1 . ASP B 2 105 ? -20.785 -22.646 -27.197 1.00 67.31 105 B 1 
ATOM 3501 O OD2 . ASP B 2 105 ? -19.446 -20.994 -27.809 1.00 68.93 105 B 1 
ATOM 3502 N N   . LEU B 2 106 ? -16.819 -26.021 -27.670 1.00 80.00 106 B 1 
ATOM 3503 C CA  . LEU B 2 106 ? -15.844 -26.993 -28.178 1.00 79.65 106 B 1 
ATOM 3504 C C   . LEU B 2 106 ? -16.376 -28.430 -28.124 1.00 79.42 106 B 1 
ATOM 3505 O O   . LEU B 2 106 ? -15.957 -29.263 -28.923 1.00 76.53 106 B 1 
ATOM 3506 C CB  . LEU B 2 106 ? -14.533 -26.910 -27.378 1.00 78.37 106 B 1 
ATOM 3507 C CG  . LEU B 2 106 ? -13.747 -25.598 -27.544 1.00 77.17 106 B 1 
ATOM 3508 C CD1 . LEU B 2 106 ? -12.504 -25.644 -26.648 1.00 72.65 106 B 1 
ATOM 3509 C CD2 . LEU B 2 106 ? -13.270 -25.392 -28.981 1.00 72.97 106 B 1 
ATOM 3510 N N   . PHE B 2 107 ? -17.297 -28.725 -27.200 1.00 78.54 107 B 1 
ATOM 3511 C CA  . PHE B 2 107 ? -17.797 -30.069 -26.920 1.00 77.16 107 B 1 
ATOM 3512 C C   . PHE B 2 107 ? -19.271 -30.246 -27.320 1.00 75.15 107 B 1 
ATOM 3513 O O   . PHE B 2 107 ? -19.949 -31.141 -26.809 1.00 71.01 107 B 1 
ATOM 3514 C CB  . PHE B 2 107 ? -17.537 -30.421 -25.454 1.00 76.17 107 B 1 
ATOM 3515 C CG  . PHE B 2 107 ? -16.069 -30.455 -25.083 1.00 75.59 107 B 1 
ATOM 3516 C CD1 . PHE B 2 107 ? -15.244 -31.504 -25.534 1.00 71.36 107 B 1 
ATOM 3517 C CD2 . PHE B 2 107 ? -15.514 -29.450 -24.270 1.00 72.64 107 B 1 
ATOM 3518 C CE1 . PHE B 2 107 ? -13.893 -31.550 -25.176 1.00 70.26 107 B 1 
ATOM 3519 C CE2 . PHE B 2 107 ? -14.171 -29.493 -23.904 1.00 69.79 107 B 1 
ATOM 3520 C CZ  . PHE B 2 107 ? -13.352 -30.551 -24.354 1.00 72.88 107 B 1 
ATOM 3521 N N   . ASP B 2 108 ? -19.764 -29.416 -28.234 1.00 75.32 108 B 1 
ATOM 3522 C CA  . ASP B 2 108 ? -21.117 -29.504 -28.773 1.00 75.01 108 B 1 
ATOM 3523 C C   . ASP B 2 108 ? -21.096 -30.041 -30.206 1.00 75.30 108 B 1 
ATOM 3524 O O   . ASP B 2 108 ? -21.389 -29.360 -31.184 1.00 70.35 108 B 1 
ATOM 3525 C CB  . ASP B 2 108 ? -21.842 -28.166 -28.619 1.00 70.76 108 B 1 
ATOM 3526 C CG  . ASP B 2 108 ? -23.361 -28.298 -28.810 1.00 65.08 108 B 1 
ATOM 3527 O OD1 . ASP B 2 108 ? -23.871 -29.443 -28.682 1.00 57.92 108 B 1 
ATOM 3528 O OD2 . ASP B 2 108 ? -24.016 -27.253 -29.023 1.00 57.85 108 B 1 
ATOM 3529 N N   . SER B 2 109 ? -20.681 -31.303 -30.342 1.00 75.20 109 B 1 
ATOM 3530 C CA  . SER B 2 109 ? -20.643 -31.962 -31.645 1.00 75.98 109 B 1 
ATOM 3531 C C   . SER B 2 109 ? -20.988 -33.447 -31.546 1.00 76.20 109 B 1 
ATOM 3532 O O   . SER B 2 109 ? -20.606 -34.144 -30.607 1.00 74.79 109 B 1 
ATOM 3533 C CB  . SER B 2 109 ? -19.299 -31.731 -32.348 1.00 73.80 109 B 1 
ATOM 3534 O OG  . SER B 2 109 ? -18.226 -32.280 -31.602 1.00 68.16 109 B 1 
ATOM 3535 N N   . THR B 2 110 ? -21.716 -33.923 -32.546 1.00 76.64 110 B 1 
ATOM 3536 C CA  . THR B 2 110 ? -22.088 -35.328 -32.698 1.00 75.86 110 B 1 
ATOM 3537 C C   . THR B 2 110 ? -21.428 -35.884 -33.939 1.00 75.63 110 B 1 
ATOM 3538 O O   . THR B 2 110 ? -21.572 -35.325 -35.031 1.00 73.45 110 B 1 
ATOM 3539 C CB  . THR B 2 110 ? -23.611 -35.501 -32.771 1.00 73.73 110 B 1 
ATOM 3540 O OG1 . THR B 2 110 ? -24.225 -34.893 -31.647 1.00 66.28 110 B 1 
ATOM 3541 C CG2 . THR B 2 110 ? -24.027 -36.964 -32.764 1.00 64.26 110 B 1 
ATOM 3542 N N   . TRP B 2 111 ? -20.697 -36.960 -33.775 1.00 77.99 111 B 1 
ATOM 3543 C CA  . TRP B 2 111 ? -19.966 -37.634 -34.838 1.00 77.08 111 B 1 
ATOM 3544 C C   . TRP B 2 111 ? -20.626 -38.973 -35.142 1.00 75.53 111 B 1 
ATOM 3545 O O   . TRP B 2 111 ? -20.763 -39.829 -34.259 1.00 72.59 111 B 1 
ATOM 3546 C CB  . TRP B 2 111 ? -18.505 -37.812 -34.416 1.00 76.94 111 B 1 
ATOM 3547 C CG  . TRP B 2 111 ? -17.751 -36.524 -34.299 1.00 77.73 111 B 1 
ATOM 3548 C CD1 . TRP B 2 111 ? -17.772 -35.691 -33.234 1.00 71.05 111 B 1 
ATOM 3549 C CD2 . TRP B 2 111 ? -16.903 -35.893 -35.294 1.00 77.45 111 B 1 
ATOM 3550 N NE1 . TRP B 2 111 ? -16.993 -34.577 -33.495 1.00 73.19 111 B 1 
ATOM 3551 C CE2 . TRP B 2 111 ? -16.431 -34.658 -34.754 1.00 75.69 111 B 1 
ATOM 3552 C CE3 . TRP B 2 111 ? -16.489 -36.238 -36.594 1.00 75.64 111 B 1 
ATOM 3553 C CZ2 . TRP B 2 111 ? -15.588 -33.796 -35.479 1.00 76.27 111 B 1 
ATOM 3554 C CZ3 . TRP B 2 111 ? -15.646 -35.384 -37.317 1.00 70.60 111 B 1 
ATOM 3555 C CH2 . TRP B 2 111 ? -15.202 -34.180 -36.774 1.00 71.46 111 B 1 
ATOM 3556 N N   . ASP B 2 112 ? -21.036 -39.169 -36.401 1.00 75.93 112 B 1 
ATOM 3557 C CA  . ASP B 2 112 ? -21.678 -40.396 -36.864 1.00 73.95 112 B 1 
ATOM 3558 C C   . ASP B 2 112 ? -20.665 -41.514 -37.161 1.00 74.04 112 B 1 
ATOM 3559 O O   . ASP B 2 112 ? -19.448 -41.378 -36.997 1.00 68.97 112 B 1 
ATOM 3560 C CB  . ASP B 2 112 ? -22.582 -40.070 -38.071 1.00 69.39 112 B 1 
ATOM 3561 C CG  . ASP B 2 112 ? -21.836 -39.720 -39.359 1.00 64.02 112 B 1 
ATOM 3562 O OD1 . ASP B 2 112 ? -20.590 -39.809 -39.396 1.00 56.74 112 B 1 
ATOM 3563 O OD2 . ASP B 2 112 ? -22.511 -39.402 -40.346 1.00 58.04 112 B 1 
ATOM 3564 N N   . GLU B 2 113 ? -21.186 -42.667 -37.622 1.00 69.30 113 B 1 
ATOM 3565 C CA  . GLU B 2 113 ? -20.370 -43.830 -37.983 1.00 67.89 113 B 1 
ATOM 3566 C C   . GLU B 2 113 ? -19.363 -43.541 -39.106 1.00 67.85 113 B 1 
ATOM 3567 O O   . GLU B 2 113 ? -18.298 -44.156 -39.147 1.00 62.40 113 B 1 
ATOM 3568 C CB  . GLU B 2 113 ? -21.282 -44.997 -38.420 1.00 64.05 113 B 1 
ATOM 3569 C CG  . GLU B 2 113 ? -22.272 -45.414 -37.330 1.00 59.13 113 B 1 
ATOM 3570 C CD  . GLU B 2 113 ? -23.086 -46.666 -37.691 1.00 52.71 113 B 1 
ATOM 3571 O OE1 . GLU B 2 113 ? -24.229 -46.802 -37.188 1.00 47.06 113 B 1 
ATOM 3572 O OE2 . GLU B 2 113 ? -22.577 -47.555 -38.390 1.00 48.53 113 B 1 
ATOM 3573 N N   . ASN B 2 114 ? -19.664 -42.590 -39.969 1.00 70.83 114 B 1 
ATOM 3574 C CA  . ASN B 2 114 ? -18.812 -42.197 -41.084 1.00 69.42 114 B 1 
ATOM 3575 C C   . ASN B 2 114 ? -17.786 -41.118 -40.701 1.00 68.93 114 B 1 
ATOM 3576 O O   . ASN B 2 114 ? -17.036 -40.641 -41.554 1.00 63.33 114 B 1 
ATOM 3577 C CB  . ASN B 2 114 ? -19.706 -41.780 -42.259 1.00 66.44 114 B 1 
ATOM 3578 C CG  . ASN B 2 114 ? -20.509 -42.935 -42.823 1.00 62.06 114 B 1 
ATOM 3579 O OD1 . ASN B 2 114 ? -20.146 -44.092 -42.731 1.00 55.32 114 B 1 
ATOM 3580 N ND2 . ASN B 2 114 ? -21.621 -42.650 -43.452 1.00 55.03 114 B 1 
ATOM 3581 N N   . SER B 2 115 ? -17.728 -40.753 -39.417 1.00 64.77 115 B 1 
ATOM 3582 C CA  . SER B 2 115 ? -16.865 -39.677 -38.908 1.00 62.92 115 B 1 
ATOM 3583 C C   . SER B 2 115 ? -17.172 -38.319 -39.528 1.00 65.72 115 B 1 
ATOM 3584 O O   . SER B 2 115 ? -16.279 -37.483 -39.672 1.00 61.43 115 B 1 
ATOM 3585 C CB  . SER B 2 115 ? -15.371 -40.031 -39.019 1.00 57.78 115 B 1 
ATOM 3586 O OG  . SER B 2 115 ? -15.123 -41.319 -38.505 1.00 54.58 115 B 1 
ATOM 3587 N N   . THR B 2 116 ? -18.455 -38.113 -39.911 1.00 67.90 116 B 1 
ATOM 3588 C CA  . THR B 2 116 ? -18.955 -36.806 -40.347 1.00 67.11 116 B 1 
ATOM 3589 C C   . THR B 2 116 ? -19.722 -36.138 -39.215 1.00 66.76 116 B 1 
ATOM 3590 O O   . THR B 2 116 ? -20.372 -36.776 -38.400 1.00 62.96 116 B 1 
ATOM 3591 C CB  . THR B 2 116 ? -19.793 -36.894 -41.637 1.00 63.61 116 B 1 
ATOM 3592 O OG1 . THR B 2 116 ? -20.776 -37.897 -41.581 1.00 57.80 116 B 1 
ATOM 3593 C CG2 . THR B 2 116 ? -18.912 -37.224 -42.835 1.00 55.56 116 B 1 
ATOM 3594 N N   . VAL B 2 117 ? -19.604 -34.812 -39.136 1.00 67.31 117 B 1 
ATOM 3595 C CA  . VAL B 2 117 ? -20.330 -34.013 -38.154 1.00 65.31 117 B 1 
ATOM 3596 C C   . VAL B 2 117 ? -21.757 -33.810 -38.654 1.00 65.94 117 B 1 
ATOM 3597 O O   . VAL B 2 117 ? -21.949 -33.241 -39.725 1.00 62.22 117 B 1 
ATOM 3598 C CB  . VAL B 2 117 ? -19.658 -32.655 -37.898 1.00 60.45 117 B 1 
ATOM 3599 C CG1 . VAL B 2 117 ? -20.369 -31.888 -36.782 1.00 54.84 117 B 1 
ATOM 3600 C CG2 . VAL B 2 117 ? -18.198 -32.811 -37.472 1.00 54.77 117 B 1 
ATOM 3601 N N   . THR B 2 118 ? -22.757 -34.240 -37.885 1.00 61.02 118 B 1 
ATOM 3602 C CA  . THR B 2 118 ? -24.173 -34.075 -38.236 1.00 59.76 118 B 1 
ATOM 3603 C C   . THR B 2 118 ? -24.695 -32.674 -37.917 1.00 59.97 118 B 1 
ATOM 3604 O O   . THR B 2 118 ? -25.407 -32.085 -38.717 1.00 55.10 118 B 1 
ATOM 3605 C CB  . THR B 2 118 ? -25.032 -35.126 -37.525 1.00 55.16 118 B 1 
ATOM 3606 O OG1 . THR B 2 118 ? -24.706 -35.175 -36.153 1.00 52.23 118 B 1 
ATOM 3607 C CG2 . THR B 2 118 ? -24.799 -36.524 -38.098 1.00 49.66 118 B 1 
ATOM 3608 N N   . ASN B 2 119 ? -24.310 -32.113 -36.793 1.00 59.20 119 B 1 
ATOM 3609 C CA  . ASN B 2 119 ? -24.722 -30.774 -36.374 1.00 57.96 119 B 1 
ATOM 3610 C C   . ASN B 2 119 ? -23.712 -29.711 -36.825 1.00 57.50 119 B 1 
ATOM 3611 O O   . ASN B 2 119 ? -23.014 -29.104 -36.010 1.00 53.87 119 B 1 
ATOM 3612 C CB  . ASN B 2 119 ? -24.994 -30.760 -34.862 1.00 53.69 119 B 1 
ATOM 3613 C CG  . ASN B 2 119 ? -26.328 -31.367 -34.480 1.00 50.14 119 B 1 
ATOM 3614 O OD1 . ASN B 2 119 ? -27.175 -31.692 -35.287 1.00 45.47 119 B 1 
ATOM 3615 N ND2 . ASN B 2 119 ? -26.567 -31.521 -33.188 1.00 45.19 119 B 1 
ATOM 3616 N N   . ILE B 2 120 ? -23.639 -29.461 -38.133 1.00 59.35 120 B 1 
ATOM 3617 C CA  . ILE B 2 120 ? -22.917 -28.301 -38.662 1.00 57.72 120 B 1 
ATOM 3618 C C   . ILE B 2 120 ? -23.870 -27.110 -38.592 1.00 58.21 120 B 1 
ATOM 3619 O O   . ILE B 2 120 ? -24.677 -26.899 -39.492 1.00 53.33 120 B 1 
ATOM 3620 C CB  . ILE B 2 120 ? -22.384 -28.552 -40.086 1.00 52.09 120 B 1 
ATOM 3621 C CG1 . ILE B 2 120 ? -21.547 -29.856 -40.156 1.00 47.58 120 B 1 
ATOM 3622 C CG2 . ILE B 2 120 ? -21.531 -27.347 -40.528 1.00 45.40 120 B 1 
ATOM 3623 C CD1 . ILE B 2 120 ? -21.114 -30.236 -41.577 1.00 41.47 120 B 1 
ATOM 3624 N N   . THR B 2 121 ? -23.820 -26.346 -37.493 1.00 57.59 121 B 1 
ATOM 3625 C CA  . THR B 2 121 ? -24.556 -25.079 -37.349 1.00 57.26 121 B 1 
ATOM 3626 C C   . THR B 2 121 ? -23.885 -23.957 -38.135 1.00 57.76 121 B 1 
ATOM 3627 O O   . THR B 2 121 ? -23.798 -24.010 -39.354 1.00 53.77 121 B 1 
ATOM 3628 C CB  . THR B 2 121 ? -24.808 -24.707 -35.875 1.00 52.75 121 B 1 
ATOM 3629 O OG1 . THR B 2 121 ? -23.737 -25.099 -35.050 1.00 47.85 121 B 1 
ATOM 3630 C CG2 . THR B 2 121 ? -26.060 -25.385 -35.333 1.00 45.49 121 B 1 
ATOM 3631 N N   . GLU B 2 122 ? -23.426 -22.879 -37.462 1.00 59.04 122 B 1 
ATOM 3632 C CA  . GLU B 2 122 ? -22.877 -21.721 -38.174 1.00 59.63 122 B 1 
ATOM 3633 C C   . GLU B 2 122 ? -21.468 -21.982 -38.723 1.00 61.57 122 B 1 
ATOM 3634 O O   . GLU B 2 122 ? -20.586 -22.389 -37.975 1.00 57.26 122 B 1 
ATOM 3635 C CB  . GLU B 2 122 ? -22.859 -20.484 -37.278 1.00 54.43 122 B 1 
ATOM 3636 C CG  . GLU B 2 122 ? -24.257 -19.901 -37.023 1.00 48.64 122 B 1 
ATOM 3637 C CD  . GLU B 2 122 ? -24.198 -18.517 -36.351 1.00 44.15 122 B 1 
ATOM 3638 O OE1 . GLU B 2 122 ? -25.237 -17.833 -36.348 1.00 40.52 122 B 1 
ATOM 3639 O OE2 . GLU B 2 122 ? -23.107 -18.100 -35.894 1.00 39.95 122 B 1 
ATOM 3640 N N   . PRO B 2 123 ? -21.214 -21.662 -40.011 1.00 64.52 123 B 1 
ATOM 3641 C CA  . PRO B 2 123 ? -19.934 -21.922 -40.669 1.00 65.98 123 B 1 
ATOM 3642 C C   . PRO B 2 123 ? -18.855 -20.894 -40.304 1.00 70.55 123 B 1 
ATOM 3643 O O   . PRO B 2 123 ? -18.044 -20.505 -41.139 1.00 67.90 123 B 1 
ATOM 3644 C CB  . PRO B 2 123 ? -20.283 -21.946 -42.160 1.00 59.50 123 B 1 
ATOM 3645 C CG  . PRO B 2 123 ? -21.388 -20.903 -42.267 1.00 55.95 123 B 1 
ATOM 3646 C CD  . PRO B 2 123 ? -22.165 -21.105 -40.963 1.00 56.24 123 B 1 
ATOM 3647 N N   . LYS B 2 124 ? -18.836 -20.408 -39.071 1.00 71.33 124 B 1 
ATOM 3648 C CA  . LYS B 2 124 ? -17.771 -19.500 -38.644 1.00 73.72 124 B 1 
ATOM 3649 C C   . LYS B 2 124 ? -16.454 -20.269 -38.603 1.00 77.16 124 B 1 
ATOM 3650 O O   . LYS B 2 124 ? -16.362 -21.321 -37.986 1.00 74.71 124 B 1 
ATOM 3651 C CB  . LYS B 2 124 ? -18.104 -18.828 -37.309 1.00 68.20 124 B 1 
ATOM 3652 C CG  . LYS B 2 124 ? -19.135 -17.712 -37.499 1.00 60.70 124 B 1 
ATOM 3653 C CD  . LYS B 2 124 ? -19.557 -17.095 -36.164 1.00 56.04 124 B 1 
ATOM 3654 C CE  . LYS B 2 124 ? -20.557 -15.960 -36.422 1.00 49.32 124 B 1 
ATOM 3655 N NZ  . LYS B 2 124 ? -21.495 -15.764 -35.278 1.00 44.09 124 B 1 
ATOM 3656 N N   . ALA B 2 125 ? -15.421 -19.706 -39.241 1.00 78.99 125 B 1 
ATOM 3657 C CA  . ALA B 2 125 ? -14.089 -20.309 -39.312 1.00 81.44 125 B 1 
ATOM 3658 C C   . ALA B 2 125 ? -13.395 -20.432 -37.944 1.00 84.19 125 B 1 
ATOM 3659 O O   . ALA B 2 125 ? -12.492 -21.244 -37.768 1.00 81.11 125 B 1 
ATOM 3660 C CB  . ALA B 2 125 ? -13.245 -19.470 -40.277 1.00 77.56 125 B 1 
ATOM 3661 N N   . THR B 2 126 ? -13.831 -19.637 -36.987 1.00 83.73 126 B 1 
ATOM 3662 C CA  . THR B 2 126 ? -13.301 -19.607 -35.620 1.00 84.28 126 B 1 
ATOM 3663 C C   . THR B 2 126 ? -14.410 -19.864 -34.609 1.00 84.63 126 B 1 
ATOM 3664 O O   . THR B 2 126 ? -15.496 -19.287 -34.699 1.00 82.42 126 B 1 
ATOM 3665 C CB  . THR B 2 126 ? -12.601 -18.271 -35.321 1.00 82.69 126 B 1 
ATOM 3666 O OG1 . THR B 2 126 ? -13.272 -17.182 -35.936 1.00 70.65 126 B 1 
ATOM 3667 C CG2 . THR B 2 126 ? -11.172 -18.260 -35.840 1.00 69.03 126 B 1 
ATOM 3668 N N   . ILE B 2 127 ? -14.130 -20.711 -33.635 1.00 86.85 127 B 1 
ATOM 3669 C CA  . ILE B 2 127 ? -14.951 -20.897 -32.436 1.00 85.94 127 B 1 
ATOM 3670 C C   . ILE B 2 127 ? -14.489 -19.866 -31.420 1.00 86.10 127 B 1 
ATOM 3671 O O   . ILE B 2 127 ? -13.308 -19.825 -31.070 1.00 85.11 127 B 1 
ATOM 3672 C CB  . ILE B 2 127 ? -14.820 -22.330 -31.886 1.00 84.80 127 B 1 
ATOM 3673 C CG1 . ILE B 2 127 ? -15.192 -23.370 -32.959 1.00 80.04 127 B 1 
ATOM 3674 C CG2 . ILE B 2 127 ? -15.705 -22.489 -30.644 1.00 79.08 127 B 1 
ATOM 3675 C CD1 . ILE B 2 127 ? -14.873 -24.818 -32.565 1.00 75.29 127 B 1 
ATOM 3676 N N   . THR B 2 128 ? -15.403 -19.020 -30.968 1.00 86.93 128 B 1 
ATOM 3677 C CA  . THR B 2 128 ? -15.112 -17.992 -29.969 1.00 86.15 128 B 1 
ATOM 3678 C C   . THR B 2 128 ? -15.671 -18.433 -28.628 1.00 85.78 128 B 1 
ATOM 3679 O O   . THR B 2 128 ? -16.884 -18.525 -28.464 1.00 83.98 128 B 1 
ATOM 3680 C CB  . THR B 2 128 ? -15.680 -16.629 -30.379 1.00 85.19 128 B 1 
ATOM 3681 O OG1 . THR B 2 128 ? -15.214 -16.286 -31.660 1.00 74.72 128 B 1 
ATOM 3682 C CG2 . THR B 2 128 ? -15.240 -15.522 -29.427 1.00 72.11 128 B 1 
ATOM 3683 N N   . LEU B 2 129 ? -14.794 -18.701 -27.666 1.00 84.64 129 B 1 
ATOM 3684 C CA  . LEU B 2 129 ? -15.170 -19.094 -26.312 1.00 84.44 129 B 1 
ATOM 3685 C C   . LEU B 2 129 ? -15.291 -17.855 -25.432 1.00 84.80 129 B 1 
ATOM 3686 O O   . LEU B 2 129 ? -14.327 -17.092 -25.341 1.00 83.59 129 B 1 
ATOM 3687 C CB  . LEU B 2 129 ? -14.115 -20.055 -25.738 1.00 83.12 129 B 1 
ATOM 3688 C CG  . LEU B 2 129 ? -13.845 -21.297 -26.599 1.00 80.41 129 B 1 
ATOM 3689 C CD1 . LEU B 2 129 ? -12.715 -22.101 -25.960 1.00 73.66 129 B 1 
ATOM 3690 C CD2 . LEU B 2 129 ? -15.086 -22.173 -26.720 1.00 74.13 129 B 1 
ATOM 3691 N N   . PRO B 2 130 ? -16.426 -17.650 -24.759 1.00 83.81 130 B 1 
ATOM 3692 C CA  . PRO B 2 130 ? -16.537 -16.573 -23.785 1.00 82.71 130 B 1 
ATOM 3693 C C   . PRO B 2 130 ? -15.697 -16.909 -22.551 1.00 82.48 130 B 1 
ATOM 3694 O O   . PRO B 2 130 ? -15.833 -17.974 -21.946 1.00 79.97 130 B 1 
ATOM 3695 C CB  . PRO B 2 130 ? -18.033 -16.461 -23.483 1.00 80.90 130 B 1 
ATOM 3696 C CG  . PRO B 2 130 ? -18.557 -17.879 -23.728 1.00 77.68 130 B 1 
ATOM 3697 C CD  . PRO B 2 130 ? -17.654 -18.414 -24.835 1.00 81.00 130 B 1 
ATOM 3698 N N   . CYS B 2 131 ? -14.864 -15.975 -22.172 1.00 81.85 131 B 1 
ATOM 3699 C CA  . CYS B 2 131 ? -14.034 -16.081 -20.989 1.00 80.96 131 B 1 
ATOM 3700 C C   . CYS B 2 131 ? -14.344 -14.958 -20.010 1.00 80.51 131 B 1 
ATOM 3701 O O   . CYS B 2 131 ? -14.670 -13.833 -20.397 1.00 78.24 131 B 1 
ATOM 3702 C CB  . CYS B 2 131 ? -12.550 -16.082 -21.361 1.00 79.78 131 B 1 
ATOM 3703 S SG  . CYS B 2 131 ? -12.062 -17.365 -22.545 1.00 75.71 131 B 1 
ATOM 3704 N N   . ARG B 2 132 ? -14.177 -15.262 -18.723 1.00 77.71 132 B 1 
ATOM 3705 C CA  . ARG B 2 132 ? -14.269 -14.274 -17.656 1.00 76.26 132 B 1 
ATOM 3706 C C   . ARG B 2 132 ? -12.989 -14.281 -16.840 1.00 76.26 132 B 1 
ATOM 3707 O O   . ARG B 2 132 ? -12.541 -15.330 -16.395 1.00 74.38 132 B 1 
ATOM 3708 C CB  . ARG B 2 132 ? -15.519 -14.548 -16.815 1.00 73.12 132 B 1 
ATOM 3709 C CG  . ARG B 2 132 ? -15.886 -13.320 -15.979 1.00 64.15 132 B 1 
ATOM 3710 C CD  . ARG B 2 132 ? -17.183 -13.566 -15.209 1.00 59.30 132 B 1 
ATOM 3711 N NE  . ARG B 2 132 ? -17.680 -12.332 -14.601 1.00 52.41 132 B 1 
ATOM 3712 C CZ  . ARG B 2 132 ? -18.789 -12.204 -13.888 1.00 46.86 132 B 1 
ATOM 3713 N NH1 . ARG B 2 132 ? -19.534 -13.229 -13.591 1.00 43.16 132 B 1 
ATOM 3714 N NH2 . ARG B 2 132 ? -19.149 -11.026 -13.467 1.00 40.64 132 B 1 
ATOM 3715 N N   . ILE B 2 133 ? -12.445 -13.107 -16.611 1.00 73.17 133 B 1 
ATOM 3716 C CA  . ILE B 2 133 ? -11.300 -12.930 -15.720 1.00 71.62 133 B 1 
ATOM 3717 C C   . ILE B 2 133 ? -11.831 -12.817 -14.294 1.00 69.09 133 B 1 
ATOM 3718 O O   . ILE B 2 133 ? -12.661 -11.955 -14.000 1.00 66.25 133 B 1 
ATOM 3719 C CB  . ILE B 2 133 ? -10.445 -11.723 -16.149 1.00 70.44 133 B 1 
ATOM 3720 C CG1 . ILE B 2 133 ? -9.920  -11.936 -17.584 1.00 66.37 133 B 1 
ATOM 3721 C CG2 . ILE B 2 133 ? -9.277  -11.519 -15.168 1.00 65.49 133 B 1 
ATOM 3722 C CD1 . ILE B 2 133 ? -9.368  -10.668 -18.214 1.00 61.51 133 B 1 
ATOM 3723 N N   . LYS B 2 134 ? -11.373 -13.696 -13.406 1.00 64.68 134 B 1 
ATOM 3724 C CA  . LYS B 2 134 ? -11.647 -13.590 -11.973 1.00 62.82 134 B 1 
ATOM 3725 C C   . LYS B 2 134 ? -10.428 -12.996 -11.278 1.00 61.67 134 B 1 
ATOM 3726 O O   . LYS B 2 134 ? -9.309  -13.448 -11.484 1.00 58.54 134 B 1 
ATOM 3727 C CB  . LYS B 2 134 ? -12.036 -14.944 -11.372 1.00 60.12 134 B 1 
ATOM 3728 C CG  . LYS B 2 134 ? -13.403 -15.496 -11.826 1.00 55.51 134 B 1 
ATOM 3729 C CD  . LYS B 2 134 ? -13.715 -16.777 -11.031 1.00 52.05 134 B 1 
ATOM 3730 C CE  . LYS B 2 134 ? -14.991 -17.516 -11.437 1.00 46.38 134 B 1 
ATOM 3731 N NZ  . LYS B 2 134 ? -15.092 -18.832 -10.730 1.00 43.80 134 B 1 
ATOM 3732 N N   . GLN B 2 135 ? -10.674 -11.993 -10.437 1.00 54.56 135 B 1 
ATOM 3733 C CA  . GLN B 2 135 ? -9.652  -11.442 -9.550  1.00 53.23 135 B 1 
ATOM 3734 C C   . GLN B 2 135 ? -9.342  -12.381 -8.382  1.00 52.42 135 B 1 
ATOM 3735 O O   . GLN B 2 135 ? -8.221  -12.423 -7.899  1.00 50.60 135 B 1 
ATOM 3736 C CB  . GLN B 2 135 ? -10.131 -10.094 -9.015  1.00 51.04 135 B 1 
ATOM 3737 C CG  . GLN B 2 135 ? -10.106 -8.996  -10.074 1.00 46.79 135 B 1 
ATOM 3738 C CD  . GLN B 2 135 ? -10.624 -7.651  -9.544  1.00 43.07 135 B 1 
ATOM 3739 O OE1 . GLN B 2 135 ? -11.431 -7.582  -8.634  1.00 40.36 135 B 1 
ATOM 3740 N NE2 . GLN B 2 135 ? -10.207 -6.557  -10.116 1.00 37.75 135 B 1 
ATOM 3741 N N   . ILE B 2 136 ? -10.366 -13.118 -7.949  1.00 45.26 136 B 1 
ATOM 3742 C CA  . ILE B 2 136 ? -10.283 -14.094 -6.868  1.00 44.29 136 B 1 
ATOM 3743 C C   . ILE B 2 136 ? -10.372 -15.468 -7.507  1.00 44.51 136 B 1 
ATOM 3744 O O   . ILE B 2 136 ? -11.410 -15.820 -8.084  1.00 41.89 136 B 1 
ATOM 3745 C CB  . ILE B 2 136 ? -11.396 -13.833 -5.836  1.00 40.92 136 B 1 
ATOM 3746 C CG1 . ILE B 2 136 ? -11.258 -12.414 -5.217  1.00 37.41 136 B 1 
ATOM 3747 C CG2 . ILE B 2 136 ? -11.347 -14.898 -4.744  1.00 36.83 136 B 1 
ATOM 3748 C CD1 . ILE B 2 136 ? -12.407 -12.030 -4.277  1.00 33.68 136 B 1 
ATOM 3749 N N   . ILE B 2 137 ? -9.283  -16.230 -7.426  1.00 42.22 137 B 1 
ATOM 3750 C CA  . ILE B 2 137 ? -9.180  -17.552 -8.031  1.00 42.21 137 B 1 
ATOM 3751 C C   . ILE B 2 137 ? -9.106  -18.577 -6.916  1.00 42.00 137 B 1 
ATOM 3752 O O   . ILE B 2 137 ? -8.118  -18.609 -6.186  1.00 40.54 137 B 1 
ATOM 3753 C CB  . ILE B 2 137 ? -7.919  -17.677 -8.894  1.00 41.71 137 B 1 
ATOM 3754 C CG1 . ILE B 2 137 ? -7.738  -16.504 -9.876  1.00 39.27 137 B 1 
ATOM 3755 C CG2 . ILE B 2 137 ? -7.916  -19.028 -9.646  1.00 40.12 137 B 1 
ATOM 3756 C CD1 . ILE B 2 137 ? -6.320  -15.982 -9.725  1.00 37.73 137 B 1 
ATOM 3757 N N   . ASN B 2 138 ? -10.109 -19.441 -6.831  1.00 36.27 138 B 1 
ATOM 3758 C CA  . ASN B 2 138 ? -10.009 -20.619 -5.985  1.00 36.26 138 B 1 
ATOM 3759 C C   . ASN B 2 138 ? -8.954  -21.546 -6.595  1.00 35.94 138 B 1 
ATOM 3760 O O   . ASN B 2 138 ? -9.171  -22.138 -7.647  1.00 35.23 138 B 1 
ATOM 3761 C CB  . ASN B 2 138 ? -11.383 -21.282 -5.847  1.00 36.37 138 B 1 
ATOM 3762 C CG  . ASN B 2 138 ? -12.383 -20.437 -5.071  1.00 33.78 138 B 1 
ATOM 3763 O OD1 . ASN B 2 138 ? -12.065 -19.427 -4.474  1.00 32.12 138 B 1 
ATOM 3764 N ND2 . ASN B 2 138 ? -13.641 -20.834 -5.081  1.00 32.12 138 B 1 
ATOM 3765 N N   . MET B 2 139 ? -7.798  -21.648 -5.966  1.00 31.97 139 B 1 
ATOM 3766 C CA  . MET B 2 139 ? -6.813  -22.635 -6.378  1.00 30.93 139 B 1 
ATOM 3767 C C   . MET B 2 139 ? -7.335  -24.020 -6.024  1.00 30.34 139 B 1 
ATOM 3768 O O   . MET B 2 139 ? -7.586  -24.323 -4.861  1.00 29.81 139 B 1 
ATOM 3769 C CB  . MET B 2 139 ? -5.440  -22.394 -5.738  1.00 31.89 139 B 1 
ATOM 3770 C CG  . MET B 2 139 ? -4.663  -21.273 -6.435  1.00 29.51 139 B 1 
ATOM 3771 S SD  . MET B 2 139 ? -2.892  -21.286 -6.003  1.00 27.63 139 B 1 
ATOM 3772 C CE  . MET B 2 139 ? -2.293  -19.955 -7.047  1.00 25.91 139 B 1 
ATOM 3773 N N   . TRP B 2 140 ? -7.437  -24.889 -7.022  1.00 34.23 140 B 1 
ATOM 3774 C CA  . TRP B 2 140 ? -7.937  -26.267 -6.890  1.00 31.88 140 B 1 
ATOM 3775 C C   . TRP B 2 140 ? -7.268  -27.060 -5.765  1.00 31.50 140 B 1 
ATOM 3776 O O   . TRP B 2 140 ? -7.933  -27.810 -5.065  1.00 29.61 140 B 1 
ATOM 3777 C CB  . TRP B 2 140 ? -7.694  -26.994 -8.216  1.00 30.48 140 B 1 
ATOM 3778 C CG  . TRP B 2 140 ? -8.737  -26.807 -9.264  1.00 28.56 140 B 1 
ATOM 3779 C CD1 . TRP B 2 140 ? -9.200  -25.625 -9.754  1.00 25.35 140 B 1 
ATOM 3780 C CD2 . TRP B 2 140 ? -9.481  -27.852 -9.964  1.00 26.55 140 B 1 
ATOM 3781 N NE1 . TRP B 2 140 ? -10.174 -25.862 -10.700 1.00 24.61 140 B 1 
ATOM 3782 C CE2 . TRP B 2 140 ? -10.376 -27.213 -10.856 1.00 25.36 140 B 1 
ATOM 3783 C CE3 . TRP B 2 140 ? -9.471  -29.260 -9.914  1.00 27.55 140 B 1 
ATOM 3784 C CZ2 . TRP B 2 140 ? -11.261 -27.966 -11.668 1.00 24.84 140 B 1 
ATOM 3785 C CZ3 . TRP B 2 140 ? -10.350 -30.002 -10.728 1.00 23.61 140 B 1 
ATOM 3786 C CH2 . TRP B 2 140 ? -11.233 -29.351 -11.588 1.00 23.71 140 B 1 
ATOM 3787 N N   . GLN B 2 141 ? -5.972  -26.896 -5.584  1.00 29.30 141 B 1 
ATOM 3788 C CA  . GLN B 2 141 ? -5.230  -27.635 -4.554  1.00 29.91 141 B 1 
ATOM 3789 C C   . GLN B 2 141 ? -5.556  -27.193 -3.125  1.00 30.23 141 B 1 
ATOM 3790 O O   . GLN B 2 141 ? -5.325  -27.955 -2.180  1.00 29.22 141 B 1 
ATOM 3791 C CB  . GLN B 2 141 ? -3.731  -27.472 -4.792  1.00 30.16 141 B 1 
ATOM 3792 C CG  . GLN B 2 141 ? -3.224  -28.252 -6.003  1.00 27.64 141 B 1 
ATOM 3793 C CD  . GLN B 2 141 ? -1.703  -28.171 -6.143  1.00 25.61 141 B 1 
ATOM 3794 O OE1 . GLN B 2 141 ? -1.030  -27.367 -5.517  1.00 25.41 141 B 1 
ATOM 3795 N NE2 . GLN B 2 141 ? -1.106  -28.998 -6.963  1.00 25.09 141 B 1 
ATOM 3796 N N   . ARG B 2 142 ? -6.058  -25.974 -2.947  1.00 29.85 142 B 1 
ATOM 3797 C CA  . ARG B 2 142 ? -6.409  -25.422 -1.641  1.00 29.48 142 B 1 
ATOM 3798 C C   . ARG B 2 142 ? -7.858  -24.960 -1.684  1.00 29.01 142 B 1 
ATOM 3799 O O   . ARG B 2 142 ? -8.143  -23.801 -1.955  1.00 27.53 142 B 1 
ATOM 3800 C CB  . ARG B 2 142 ? -5.437  -24.308 -1.238  1.00 28.75 142 B 1 
ATOM 3801 C CG  . ARG B 2 142 ? -4.042  -24.836 -0.872  1.00 26.47 142 B 1 
ATOM 3802 C CD  . ARG B 2 142 ? -3.212  -23.673 -0.312  1.00 25.36 142 B 1 
ATOM 3803 N NE  . ARG B 2 142 ? -1.860  -24.099 0.102   1.00 22.50 142 B 1 
ATOM 3804 C CZ  . ARG B 2 142 ? -0.968  -23.319 0.692   1.00 21.19 142 B 1 
ATOM 3805 N NH1 . ARG B 2 142 ? -1.238  -22.071 0.959   1.00 19.62 142 B 1 
ATOM 3806 N NH2 . ARG B 2 142 ? 0.204   -23.786 1.009   1.00 18.82 142 B 1 
ATOM 3807 N N   . VAL B 2 143 ? -8.764  -25.898 -1.427  1.00 32.14 143 B 1 
ATOM 3808 C CA  . VAL B 2 143 ? -10.200 -25.663 -1.364  1.00 32.50 143 B 1 
ATOM 3809 C C   . VAL B 2 143 ? -10.500 -24.493 -0.423  1.00 33.74 143 B 1 
ATOM 3810 O O   . VAL B 2 143 ? -10.049 -24.488 0.718   1.00 32.03 143 B 1 
ATOM 3811 C CB  . VAL B 2 143 ? -10.945 -26.932 -0.907  1.00 30.82 143 B 1 
ATOM 3812 C CG1 . VAL B 2 143 ? -12.459 -26.726 -0.883  1.00 27.40 143 B 1 
ATOM 3813 C CG2 . VAL B 2 143 ? -10.649 -28.115 -1.842  1.00 29.82 143 B 1 
ATOM 3814 N N   . GLY B 2 144 ? -11.259 -23.505 -0.912  1.00 32.28 144 B 1 
ATOM 3815 C CA  . GLY B 2 144 ? -11.637 -22.309 -0.163  1.00 32.86 144 B 1 
ATOM 3816 C C   . GLY B 2 144 ? -10.575 -21.206 -0.107  1.00 33.90 144 B 1 
ATOM 3817 O O   . GLY B 2 144 ? -10.824 -20.172 0.497   1.00 32.25 144 B 1 
ATOM 3818 N N   . GLN B 2 145 ? -9.436  -21.410 -0.740  1.00 30.40 145 B 1 
ATOM 3819 C CA  . GLN B 2 145 ? -8.385  -20.403 -0.788  1.00 30.91 145 B 1 
ATOM 3820 C C   . GLN B 2 145 ? -8.360  -19.701 -2.151  1.00 31.95 145 B 1 
ATOM 3821 O O   . GLN B 2 145 ? -8.119  -20.333 -3.177  1.00 31.61 145 B 1 
ATOM 3822 C CB  . GLN B 2 145 ? -7.028  -21.026 -0.432  1.00 31.58 145 B 1 
ATOM 3823 C CG  . GLN B 2 145 ? -6.956  -21.472 1.044   1.00 28.34 145 B 1 
ATOM 3824 C CD  . GLN B 2 145 ? -5.528  -21.725 1.534   1.00 26.55 145 B 1 
ATOM 3825 O OE1 . GLN B 2 145 ? -4.572  -21.855 0.785   1.00 25.13 145 B 1 
ATOM 3826 N NE2 . GLN B 2 145 ? -5.328  -21.795 2.830   1.00 25.46 145 B 1 
ATOM 3827 N N   . ALA B 2 146 ? -8.614  -18.401 -2.152  1.00 37.02 146 B 1 
ATOM 3828 C CA  . ALA B 2 146 ? -8.700  -17.576 -3.345  1.00 38.18 146 B 1 
ATOM 3829 C C   . ALA B 2 146 ? -7.477  -16.657 -3.472  1.00 39.30 146 B 1 
ATOM 3830 O O   . ALA B 2 146 ? -7.193  -15.855 -2.584  1.00 38.16 146 B 1 
ATOM 3831 C CB  . ALA B 2 146 ? -10.022 -16.815 -3.289  1.00 36.81 146 B 1 
ATOM 3832 N N   . MET B 2 147 ? -6.773  -16.732 -4.593  1.00 36.62 147 B 1 
ATOM 3833 C CA  . MET B 2 147 ? -5.675  -15.821 -4.887  1.00 37.47 147 B 1 
ATOM 3834 C C   . MET B 2 147 ? -6.221  -14.543 -5.515  1.00 38.61 147 B 1 
ATOM 3835 O O   . MET B 2 147 ? -6.906  -14.605 -6.532  1.00 37.82 147 B 1 
ATOM 3836 C CB  . MET B 2 147 ? -4.642  -16.508 -5.790  1.00 36.49 147 B 1 
ATOM 3837 C CG  . MET B 2 147 ? -3.396  -15.644 -6.001  1.00 32.94 147 B 1 
ATOM 3838 S SD  . MET B 2 147 ? -2.102  -16.493 -6.936  1.00 29.76 147 B 1 
ATOM 3839 C CE  . MET B 2 147 ? -0.824  -15.218 -6.954  1.00 27.50 147 B 1 
ATOM 3840 N N   . TYR B 2 148 ? -5.898  -13.383 -4.947  1.00 43.31 148 B 1 
ATOM 3841 C CA  . TYR B 2 148 ? -6.260  -12.105 -5.555  1.00 44.21 148 B 1 
ATOM 3842 C C   . TYR B 2 148 ? -5.230  -11.711 -6.617  1.00 46.29 148 B 1 
ATOM 3843 O O   . TYR B 2 148 ? -4.084  -11.402 -6.294  1.00 44.73 148 B 1 
ATOM 3844 C CB  . TYR B 2 148 ? -6.429  -11.041 -4.474  1.00 41.04 148 B 1 
ATOM 3845 C CG  . TYR B 2 148 ? -6.970  -9.735  -5.025  1.00 37.31 148 B 1 
ATOM 3846 C CD1 . TYR B 2 148 ? -6.103  -8.687  -5.346  1.00 34.74 148 B 1 
ATOM 3847 C CD2 . TYR B 2 148 ? -8.350  -9.584  -5.228  1.00 34.17 148 B 1 
ATOM 3848 C CE1 . TYR B 2 148 ? -6.611  -7.489  -5.860  1.00 30.49 148 B 1 
ATOM 3849 C CE2 . TYR B 2 148 ? -8.868  -8.390  -5.747  1.00 30.57 148 B 1 
ATOM 3850 C CZ  . TYR B 2 148 ? -7.999  -7.336  -6.060  1.00 29.94 148 B 1 
ATOM 3851 O OH  . TYR B 2 148 ? -8.500  -6.167  -6.555  1.00 28.49 148 B 1 
ATOM 3852 N N   . ALA B 2 149 ? -5.657  -11.705 -7.883  1.00 46.54 149 B 1 
ATOM 3853 C CA  . ALA B 2 149 ? -4.865  -11.245 -9.008  1.00 48.50 149 B 1 
ATOM 3854 C C   . ALA B 2 149 ? -5.547  -10.023 -9.647  1.00 51.28 149 B 1 
ATOM 3855 O O   . ALA B 2 149 ? -6.526  -10.173 -10.377 1.00 50.20 149 B 1 
ATOM 3856 C CB  . ALA B 2 149 ? -4.665  -12.405 -9.993  1.00 45.78 149 B 1 
ATOM 3857 N N   . PRO B 2 150 ? -5.074  -8.800  -9.376  1.00 51.52 150 B 1 
ATOM 3858 C CA  . PRO B 2 150 ? -5.666  -7.617  -9.980  1.00 53.24 150 B 1 
ATOM 3859 C C   . PRO B 2 150 ? -5.444  -7.626  -11.497 1.00 55.41 150 B 1 
ATOM 3860 O O   . PRO B 2 150 ? -4.322  -7.886  -11.942 1.00 54.84 150 B 1 
ATOM 3861 C CB  . PRO B 2 150 ? -5.001  -6.424  -9.283  1.00 50.78 150 B 1 
ATOM 3862 C CG  . PRO B 2 150 ? -3.667  -6.983  -8.802  1.00 48.79 150 B 1 
ATOM 3863 C CD  . PRO B 2 150 ? -3.983  -8.439  -8.488  1.00 48.85 150 B 1 
ATOM 3864 N N   . PRO B 2 151 ? -6.460  -7.303  -12.313 1.00 58.48 151 B 1 
ATOM 3865 C CA  . PRO B 2 151 ? -6.365  -7.383  -13.762 1.00 59.29 151 B 1 
ATOM 3866 C C   . PRO B 2 151 ? -5.313  -6.417  -14.327 1.00 60.44 151 B 1 
ATOM 3867 O O   . PRO B 2 151 ? -5.235  -5.254  -13.924 1.00 60.52 151 B 1 
ATOM 3868 C CB  . PRO B 2 151 ? -7.779  -7.121  -14.290 1.00 57.55 151 B 1 
ATOM 3869 C CG  . PRO B 2 151 ? -8.458  -6.363  -13.159 1.00 55.68 151 B 1 
ATOM 3870 C CD  . PRO B 2 151 ? -7.786  -6.908  -11.907 1.00 57.15 151 B 1 
ATOM 3871 N N   . ILE B 2 152 ? -4.507  -6.889  -15.274 1.00 60.27 152 B 1 
ATOM 3872 C CA  . ILE B 2 152 ? -3.390  -6.144  -15.875 1.00 61.08 152 B 1 
ATOM 3873 C C   . ILE B 2 152 ? -3.908  -5.075  -16.843 1.00 61.25 152 B 1 
ATOM 3874 O O   . ILE B 2 152 ? -4.896  -5.281  -17.540 1.00 59.36 152 B 1 
ATOM 3875 C CB  . ILE B 2 152 ? -2.375  -7.128  -16.489 1.00 58.58 152 B 1 
ATOM 3876 C CG1 . ILE B 2 152 ? -1.809  -8.010  -15.352 1.00 54.59 152 B 1 
ATOM 3877 C CG2 . ILE B 2 152 ? -1.233  -6.413  -17.226 1.00 53.00 152 B 1 
ATOM 3878 C CD1 . ILE B 2 152 ? -0.815  -9.074  -15.796 1.00 50.06 152 B 1 
ATOM 3879 N N   . LYS B 2 153 ? -3.266  -3.916  -16.881 1.00 59.44 153 B 1 
ATOM 3880 C CA  . LYS B 2 153 ? -3.619  -2.818  -17.787 1.00 59.09 153 B 1 
ATOM 3881 C C   . LYS B 2 153 ? -3.248  -3.158  -19.225 1.00 60.41 153 B 1 
ATOM 3882 O O   . LYS B 2 153 ? -2.197  -3.748  -19.459 1.00 56.83 153 B 1 
ATOM 3883 C CB  . LYS B 2 153 ? -2.956  -1.500  -17.334 1.00 55.30 153 B 1 
ATOM 3884 C CG  . LYS B 2 153 ? -3.516  -0.267  -18.065 1.00 50.48 153 B 1 
ATOM 3885 C CD  . LYS B 2 153 ? -2.845  1.041   -17.623 1.00 45.89 153 B 1 
ATOM 3886 C CE  . LYS B 2 153 ? -3.487  2.239   -18.335 1.00 41.10 153 B 1 
ATOM 3887 N NZ  . LYS B 2 153 ? -2.960  3.554   -17.891 1.00 36.51 153 B 1 
ATOM 3888 N N   . GLY B 2 154 ? -4.064  -2.712  -20.168 1.00 61.53 154 B 1 
ATOM 3889 C CA  . GLY B 2 154 ? -3.816  -2.904  -21.591 1.00 63.06 154 B 1 
ATOM 3890 C C   . GLY B 2 154 ? -4.466  -4.169  -22.153 1.00 66.10 154 B 1 
ATOM 3891 O O   . GLY B 2 154 ? -5.131  -4.922  -21.443 1.00 64.29 154 B 1 
ATOM 3892 N N   . SER B 2 155 ? -4.284  -4.380  -23.451 1.00 69.56 155 B 1 
ATOM 3893 C CA  . SER B 2 155 ? -4.728  -5.597  -24.117 1.00 71.02 155 B 1 
ATOM 3894 C C   . SER B 2 155 ? -3.813  -6.754  -23.734 1.00 72.38 155 B 1 
ATOM 3895 O O   . SER B 2 155 ? -2.592  -6.629  -23.840 1.00 70.95 155 B 1 
ATOM 3896 C CB  . SER B 2 155 ? -4.722  -5.417  -25.643 1.00 68.22 155 B 1 
ATOM 3897 O OG  . SER B 2 155 ? -3.451  -4.993  -26.073 1.00 61.15 155 B 1 
ATOM 3898 N N   . ILE B 2 156 ? -4.402  -7.872  -23.365 1.00 72.68 156 B 1 
ATOM 3899 C CA  . ILE B 2 156 ? -3.669  -9.121  -23.131 1.00 74.26 156 B 1 
ATOM 3900 C C   . ILE B 2 156 ? -3.994  -10.054 -24.282 1.00 75.46 156 B 1 
ATOM 3901 O O   . ILE B 2 156 ? -5.161  -10.274 -24.591 1.00 75.01 156 B 1 
ATOM 3902 C CB  . ILE B 2 156 ? -4.010  -9.724  -21.764 1.00 71.93 156 B 1 
ATOM 3903 C CG1 . ILE B 2 156 ? -3.625  -8.718  -20.658 1.00 65.50 156 B 1 
ATOM 3904 C CG2 . ILE B 2 156 ? -3.283  -11.055 -21.576 1.00 64.07 156 B 1 
ATOM 3905 C CD1 . ILE B 2 156 ? -3.987  -9.194  -19.261 1.00 60.55 156 B 1 
ATOM 3906 N N   . ARG B 2 157 ? -2.945  -10.592 -24.901 1.00 78.93 157 B 1 
ATOM 3907 C CA  . ARG B 2 157 ? -3.042  -11.657 -25.896 1.00 79.54 157 B 1 
ATOM 3908 C C   . ARG B 2 157 ? -2.119  -12.783 -25.462 1.00 79.35 157 B 1 
ATOM 3909 O O   . ARG B 2 157 ? -0.939  -12.553 -25.305 1.00 76.21 157 B 1 
ATOM 3910 C CB  . ARG B 2 157 ? -2.690  -11.097 -27.282 1.00 78.03 157 B 1 
ATOM 3911 C CG  . ARG B 2 157 ? -2.750  -12.174 -28.377 1.00 72.94 157 B 1 
ATOM 3912 C CD  . ARG B 2 157 ? -2.477  -11.548 -29.746 1.00 71.49 157 B 1 
ATOM 3913 N NE  . ARG B 2 157 ? -2.390  -12.563 -30.797 1.00 65.60 157 B 1 
ATOM 3914 C CZ  . ARG B 2 157 ? -2.464  -12.380 -32.111 1.00 59.34 157 B 1 
ATOM 3915 N NH1 . ARG B 2 157 ? -2.688  -11.207 -32.625 1.00 53.90 157 B 1 
ATOM 3916 N NH2 . ARG B 2 157 ? -2.306  -13.384 -32.915 1.00 53.96 157 B 1 
ATOM 3917 N N   . CYS B 2 158 ? -2.692  -13.967 -25.276 1.00 79.02 158 B 1 
ATOM 3918 C CA  . CYS B 2 158 ? -1.933  -15.172 -24.988 1.00 77.81 158 B 1 
ATOM 3919 C C   . CYS B 2 158 ? -2.220  -16.206 -26.058 1.00 79.23 158 B 1 
ATOM 3920 O O   . CYS B 2 158 ? -3.380  -16.443 -26.394 1.00 76.50 158 B 1 
ATOM 3921 C CB  . CYS B 2 158 ? -2.275  -15.727 -23.614 1.00 74.26 158 B 1 
ATOM 3922 S SG  . CYS B 2 158 ? -1.851  -14.589 -22.267 1.00 65.41 158 B 1 
ATOM 3923 N N   . GLU B 2 159 ? -1.170  -16.812 -26.559 1.00 78.59 159 B 1 
ATOM 3924 C CA  . GLU B 2 159 ? -1.254  -17.942 -27.463 1.00 78.33 159 B 1 
ATOM 3925 C C   . GLU B 2 159 ? -0.803  -19.179 -26.710 1.00 77.40 159 B 1 
ATOM 3926 O O   . GLU B 2 159 ? 0.240   -19.183 -26.064 1.00 73.36 159 B 1 
ATOM 3927 C CB  . GLU B 2 159 ? -0.446  -17.681 -28.741 1.00 76.87 159 B 1 
ATOM 3928 C CG  . GLU B 2 159 ? -1.052  -16.495 -29.508 1.00 69.64 159 B 1 
ATOM 3929 C CD  . GLU B 2 159 ? -0.475  -16.258 -30.901 1.00 67.55 159 B 1 
ATOM 3930 O OE1 . GLU B 2 159 ? -1.124  -15.450 -31.623 1.00 60.16 159 B 1 
ATOM 3931 O OE2 . GLU B 2 159 ? 0.552   -16.853 -31.254 1.00 62.74 159 B 1 
ATOM 3932 N N   . SER B 2 160 ? -1.626  -20.217 -26.751 1.00 79.28 160 B 1 
ATOM 3933 C CA  . SER B 2 160 ? -1.336  -21.488 -26.105 1.00 78.13 160 B 1 
ATOM 3934 C C   . SER B 2 160 ? -1.743  -22.614 -27.036 1.00 80.15 160 B 1 
ATOM 3935 O O   . SER B 2 160 ? -2.555  -22.435 -27.944 1.00 78.39 160 B 1 
ATOM 3936 C CB  . SER B 2 160 ? -2.062  -21.595 -24.768 1.00 73.82 160 B 1 
ATOM 3937 O OG  . SER B 2 160 ? -1.737  -20.520 -23.913 1.00 64.42 160 B 1 
ATOM 3938 N N   . ASN B 2 161 ? -1.196  -23.793 -26.796 1.00 75.53 161 B 1 
ATOM 3939 C CA  . ASN B 2 161 ? -1.518  -24.979 -27.572 1.00 76.50 161 B 1 
ATOM 3940 C C   . ASN B 2 161 ? -2.280  -25.976 -26.714 1.00 76.12 161 B 1 
ATOM 3941 O O   . ASN B 2 161 ? -1.824  -26.369 -25.638 1.00 74.30 161 B 1 
ATOM 3942 C CB  . ASN B 2 161 ? -0.226  -25.546 -28.165 1.00 75.94 161 B 1 
ATOM 3943 C CG  . ASN B 2 161 ? 0.302   -24.707 -29.324 1.00 73.79 161 B 1 
ATOM 3944 O OD1 . ASN B 2 161 ? -0.434  -24.121 -30.084 1.00 66.98 161 B 1 
ATOM 3945 N ND2 . ASN B 2 161 ? 1.598   -24.656 -29.500 1.00 67.62 161 B 1 
ATOM 3946 N N   . ILE B 2 162 ? -3.428  -26.423 -27.193 1.00 78.05 162 B 1 
ATOM 3947 C CA  . ILE B 2 162 ? -4.179  -27.527 -26.598 1.00 78.12 162 B 1 
ATOM 3948 C C   . ILE B 2 162 ? -3.441  -28.815 -26.968 1.00 78.24 162 B 1 
ATOM 3949 O O   . ILE B 2 162 ? -3.374  -29.176 -28.138 1.00 77.55 162 B 1 
ATOM 3950 C CB  . ILE B 2 162 ? -5.640  -27.547 -27.089 1.00 77.24 162 B 1 
ATOM 3951 C CG1 . ILE B 2 162 ? -6.352  -26.198 -26.818 1.00 74.36 162 B 1 
ATOM 3952 C CG2 . ILE B 2 162 ? -6.384  -28.714 -26.417 1.00 74.22 162 B 1 
ATOM 3953 C CD1 . ILE B 2 162 ? -7.750  -26.084 -27.439 1.00 69.99 162 B 1 
ATOM 3954 N N   . THR B 2 163 ? -2.895  -29.502 -25.971 1.00 76.47 163 B 1 
ATOM 3955 C CA  . THR B 2 163 ? -2.117  -30.735 -26.149 1.00 74.98 163 B 1 
ATOM 3956 C C   . THR B 2 163 ? -2.851  -31.991 -25.697 1.00 75.26 163 B 1 
ATOM 3957 O O   . THR B 2 163 ? -2.447  -33.105 -26.026 1.00 71.53 163 B 1 
ATOM 3958 C CB  . THR B 2 163 ? -0.777  -30.644 -25.423 1.00 72.26 163 B 1 
ATOM 3959 O OG1 . THR B 2 163 ? -0.978  -30.287 -24.071 1.00 67.61 163 B 1 
ATOM 3960 C CG2 . THR B 2 163 ? 0.136   -29.589 -26.046 1.00 65.52 163 B 1 
ATOM 3961 N N   . GLY B 2 164 ? -3.946  -31.833 -24.946 1.00 73.79 164 B 1 
ATOM 3962 C CA  . GLY B 2 164 ? -4.726  -32.965 -24.457 1.00 73.99 164 B 1 
ATOM 3963 C C   . GLY B 2 164 ? -6.132  -32.585 -24.019 1.00 74.16 164 B 1 
ATOM 3964 O O   . GLY B 2 164 ? -6.462  -31.419 -23.825 1.00 72.75 164 B 1 
ATOM 3965 N N   . LEU B 2 165 ? -6.956  -33.614 -23.840 1.00 69.19 165 B 1 
ATOM 3966 C CA  . LEU B 2 165 ? -8.319  -33.535 -23.345 1.00 69.88 165 B 1 
ATOM 3967 C C   . LEU B 2 165 ? -8.473  -34.501 -22.169 1.00 67.49 165 B 1 
ATOM 3968 O O   . LEU B 2 165 ? -7.898  -35.584 -22.174 1.00 66.49 165 B 1 
ATOM 3969 C CB  . LEU B 2 165 ? -9.300  -33.888 -24.479 1.00 69.34 165 B 1 
ATOM 3970 C CG  . LEU B 2 165 ? -9.305  -32.873 -25.643 1.00 65.50 165 B 1 
ATOM 3971 C CD1 . LEU B 2 165 ? -10.116 -33.436 -26.809 1.00 61.16 165 B 1 
ATOM 3972 C CD2 . LEU B 2 165 ? -9.940  -31.548 -25.232 1.00 61.48 165 B 1 
ATOM 3973 N N   . LEU B 2 166 ? -9.276  -34.113 -21.179 1.00 64.49 166 B 1 
ATOM 3974 C CA  . LEU B 2 166 ? -9.616  -34.872 -19.973 1.00 63.26 166 B 1 
ATOM 3975 C C   . LEU B 2 166 ? -11.124 -34.997 -19.811 1.00 56.04 166 B 1 
ATOM 3976 O O   . LEU B 2 166 ? -11.824 -33.968 -19.964 1.00 51.61 166 B 1 
ATOM 3977 C CB  . LEU B 2 166 ? -8.965  -34.198 -18.751 1.00 58.86 166 B 1 
ATOM 3978 C CG  . LEU B 2 166 ? -7.591  -34.792 -18.390 1.00 52.49 166 B 1 
ATOM 3979 C CD1 . LEU B 2 166 ? -6.755  -33.771 -17.623 1.00 47.22 166 B 1 
ATOM 3980 C CD2 . LEU B 2 166 ? -7.778  -36.009 -17.491 1.00 45.93 166 B 1 
ATOM 3981 O OXT . LEU B 2 166 ? -11.570 -36.155 -19.497 1.00 44.70 166 B 1 
#
