# Supplementary material for: Modeling Human Protein Physical Interactions Involved in HIV Attachment In Silico
Source: Int J Mol Sci. 2025 Nov 20;26(22):11209. doi: 10.3390/ijms262211209 (PMC12652853; doi:10.3390/ijms262211209)
Supplement: Supplementary file 1 [file ijms-26-11209-s001.zip › Models/For gp120/htr5a_gp120_model.cif]

# By using this file you agree to the legally binding terms of use found at alphafoldserver.com/output-terms
data_2ed32b31541b2570
#
_entry.id 2ed32b31541b2570
#
loop_
_atom_type.symbol
C 
N 
O 
S 
#
loop_
_audit_author.name
_audit_author.pdbx_ordinal
"Google DeepMind" 1 
"Isomorphic Labs" 2 
#
_audit_conform.dict_location https://raw.githubusercontent.com/ihmwg/ModelCIF/master/dist/mmcif_ma.dic
_audit_conform.dict_name     mmcif_ma.dic
_audit_conform.dict_version  1.4.5
#
loop_
_chem_comp.formula
_chem_comp.formula_weight
_chem_comp.id
_chem_comp.mon_nstd_flag
_chem_comp.name
_chem_comp.pdbx_smiles
_chem_comp.pdbx_synonyms
_chem_comp.type
"C3 H7 N O2"    89.093  ALA y ALANINE         C[C@H](N)C(O)=O                  ? "L-PEPTIDE LINKING" 
"C6 H15 N4 O2"  175.209 ARG y ARGININE        N[C@@H](CCCNC(N)=[NH2+])C(O)=O   ? "L-PEPTIDE LINKING" 
"C4 H8 N2 O3"   132.118 ASN y ASPARAGINE      N[C@@H](CC(N)=O)C(O)=O           ? "L-PEPTIDE LINKING" 
"C4 H7 N O4"    133.103 ASP y "ASPARTIC ACID" N[C@@H](CC(O)=O)C(O)=O           ? "L-PEPTIDE LINKING" 
"C3 H7 N O2 S"  121.158 CYS y CYSTEINE        N[C@@H](CS)C(O)=O                ? "L-PEPTIDE LINKING" 
"C5 H10 N2 O3"  146.144 GLN y GLUTAMINE       N[C@@H](CCC(N)=O)C(O)=O          ? "L-PEPTIDE LINKING" 
"C5 H9 N O4"    147.129 GLU y "GLUTAMIC ACID" N[C@@H](CCC(O)=O)C(O)=O          ? "L-PEPTIDE LINKING" 
"C2 H5 N O2"    75.067  GLY y GLYCINE         NCC(O)=O                         ? "PEPTIDE LINKING"   
"C6 H10 N3 O2"  156.162 HIS y HISTIDINE       N[C@@H](Cc1c[nH]c[nH+]1)C(O)=O   ? "L-PEPTIDE LINKING" 
"C6 H13 N O2"   131.173 ILE y ISOLEUCINE      CC[C@H](C)[C@H](N)C(O)=O         ? "L-PEPTIDE LINKING" 
"C6 H13 N O2"   131.173 LEU y LEUCINE         CC(C)C[C@H](N)C(O)=O             ? "L-PEPTIDE LINKING" 
"C6 H15 N2 O2"  147.195 LYS y LYSINE          N[C@@H](CCCC[NH3+])C(O)=O        ? "L-PEPTIDE LINKING" 
"C5 H11 N O2 S" 149.211 MET y METHIONINE      CSCC[C@H](N)C(O)=O               ? "L-PEPTIDE LINKING" 
"C9 H11 N O2"   165.189 PHE y PHENYLALANINE   N[C@@H](Cc1ccccc1)C(O)=O         ? "L-PEPTIDE LINKING" 
"C5 H9 N O2"    115.130 PRO y PROLINE         OC(=O)[C@@H]1CCCN1               ? "L-PEPTIDE LINKING" 
"C3 H7 N O3"    105.093 SER y SERINE          N[C@@H](CO)C(O)=O                ? "L-PEPTIDE LINKING" 
"C4 H9 N O3"    119.119 THR y THREONINE       C[C@@H](O)[C@H](N)C(O)=O         ? "L-PEPTIDE LINKING" 
"C11 H12 N2 O2" 204.225 TRP y TRYPTOPHAN      N[C@@H](Cc1c[nH]c2ccccc12)C(O)=O ? "L-PEPTIDE LINKING" 
"C9 H11 N O3"   181.189 TYR y TYROSINE        N[C@@H](Cc1ccc(O)cc1)C(O)=O      ? "L-PEPTIDE LINKING" 
"C5 H11 N O2"   117.146 VAL y VALINE          CC(C)[C@H](N)C(O)=O              ? "L-PEPTIDE LINKING" 
#
_citation.book_publisher          ?
_citation.country                 UK
_citation.id                      primary
_citation.journal_full            Nature
_citation.journal_id_ASTM         NATUAS
_citation.journal_id_CSD          0006
_citation.journal_id_ISSN         0028-0836
_citation.journal_volume          630
_citation.page_first              493
_citation.page_last               500
_citation.pdbx_database_id_DOI    10.1038/s41586-024-07487-w
_citation.pdbx_database_id_PubMed 38718835
_citation.title                   "Accurate structure prediction of biomolecular interactions with AlphaFold 3"
_citation.year                    2024
#
loop_
_citation_author.citation_id
_citation_author.name
_citation_author.ordinal
primary "Google DeepMind" 1 
primary "Isomorphic Labs" 2 
#
loop_
_entity.id
_entity.pdbx_description
_entity.type
1 . polymer 
2 . polymer 
#
loop_
_entity_poly.entity_id
_entity_poly.pdbx_strand_id
_entity_poly.type
1 A polypeptide(L) 
2 B polypeptide(L) 
#
loop_
_entity_poly_seq.entity_id
_entity_poly_seq.hetero
_entity_poly_seq.mon_id
_entity_poly_seq.num
1 n MET 1   
1 n ASP 2   
1 n LEU 3   
1 n PRO 4   
1 n VAL 5   
1 n ASN 6   
1 n LEU 7   
1 n THR 8   
1 n SER 9   
1 n PHE 10  
1 n SER 11  
1 n LEU 12  
1 n SER 13  
1 n THR 14  
1 n PRO 15  
1 n SER 16  
1 n PRO 17  
1 n LEU 18  
1 n GLU 19  
1 n THR 20  
1 n ASN 21  
1 n HIS 22  
1 n SER 23  
1 n LEU 24  
1 n GLY 25  
1 n LYS 26  
1 n ASP 27  
1 n ASP 28  
1 n LEU 29  
1 n ARG 30  
1 n PRO 31  
1 n SER 32  
1 n SER 33  
1 n PRO 34  
1 n LEU 35  
1 n LEU 36  
1 n SER 37  
1 n VAL 38  
1 n PHE 39  
1 n GLY 40  
1 n VAL 41  
1 n LEU 42  
1 n ILE 43  
1 n LEU 44  
1 n THR 45  
1 n LEU 46  
1 n LEU 47  
1 n GLY 48  
1 n PHE 49  
1 n LEU 50  
1 n VAL 51  
1 n ALA 52  
1 n ALA 53  
1 n THR 54  
1 n PHE 55  
1 n ALA 56  
1 n TRP 57  
1 n ASN 58  
1 n LEU 59  
1 n LEU 60  
1 n VAL 61  
1 n LEU 62  
1 n ALA 63  
1 n THR 64  
1 n ILE 65  
1 n LEU 66  
1 n ARG 67  
1 n VAL 68  
1 n ARG 69  
1 n THR 70  
1 n PHE 71  
1 n HIS 72  
1 n ARG 73  
1 n VAL 74  
1 n PRO 75  
1 n HIS 76  
1 n ASN 77  
1 n LEU 78  
1 n VAL 79  
1 n ALA 80  
1 n SER 81  
1 n MET 82  
1 n ALA 83  
1 n VAL 84  
1 n SER 85  
1 n ASP 86  
1 n VAL 87  
1 n LEU 88  
1 n VAL 89  
1 n ALA 90  
1 n ALA 91  
1 n LEU 92  
1 n VAL 93  
1 n MET 94  
1 n PRO 95  
1 n LEU 96  
1 n SER 97  
1 n LEU 98  
1 n VAL 99  
1 n HIS 100 
1 n GLU 101 
1 n LEU 102 
1 n SER 103 
1 n GLY 104 
1 n ARG 105 
1 n ARG 106 
1 n TRP 107 
1 n GLN 108 
1 n LEU 109 
1 n GLY 110 
1 n ARG 111 
1 n ARG 112 
1 n LEU 113 
1 n CYS 114 
1 n GLN 115 
1 n LEU 116 
1 n TRP 117 
1 n ILE 118 
1 n ALA 119 
1 n CYS 120 
1 n ASP 121 
1 n VAL 122 
1 n LEU 123 
1 n CYS 124 
1 n CYS 125 
1 n THR 126 
1 n ALA 127 
1 n SER 128 
1 n ILE 129 
1 n TRP 130 
1 n ASN 131 
1 n VAL 132 
1 n THR 133 
1 n ALA 134 
1 n ILE 135 
1 n ALA 136 
1 n LEU 137 
1 n ASP 138 
1 n ARG 139 
1 n TYR 140 
1 n TRP 141 
1 n SER 142 
1 n ILE 143 
1 n THR 144 
1 n ARG 145 
1 n HIS 146 
1 n MET 147 
1 n GLU 148 
1 n TYR 149 
1 n THR 150 
1 n LEU 151 
1 n ARG 152 
1 n THR 153 
1 n ARG 154 
1 n LYS 155 
1 n CYS 156 
1 n VAL 157 
1 n SER 158 
1 n ASN 159 
1 n VAL 160 
1 n MET 161 
1 n ILE 162 
1 n ALA 163 
1 n LEU 164 
1 n THR 165 
1 n TRP 166 
1 n ALA 167 
1 n LEU 168 
1 n SER 169 
1 n ALA 170 
1 n VAL 171 
1 n ILE 172 
1 n SER 173 
1 n LEU 174 
1 n ALA 175 
1 n PRO 176 
1 n LEU 177 
1 n LEU 178 
1 n PHE 179 
1 n GLY 180 
1 n TRP 181 
1 n GLY 182 
1 n GLU 183 
1 n THR 184 
1 n TYR 185 
1 n SER 186 
1 n GLU 187 
1 n GLY 188 
1 n SER 189 
1 n GLU 190 
1 n GLU 191 
1 n CYS 192 
1 n GLN 193 
1 n VAL 194 
1 n SER 195 
1 n ARG 196 
1 n GLU 197 
1 n PRO 198 
1 n SER 199 
1 n TYR 200 
1 n ALA 201 
1 n VAL 202 
1 n PHE 203 
1 n SER 204 
1 n THR 205 
1 n VAL 206 
1 n GLY 207 
1 n ALA 208 
1 n PHE 209 
1 n TYR 210 
1 n LEU 211 
1 n PRO 212 
1 n LEU 213 
1 n CYS 214 
1 n VAL 215 
1 n VAL 216 
1 n LEU 217 
1 n PHE 218 
1 n VAL 219 
1 n TYR 220 
1 n TRP 221 
1 n LYS 222 
1 n ILE 223 
1 n TYR 224 
1 n LYS 225 
1 n ALA 226 
1 n ALA 227 
1 n LYS 228 
1 n PHE 229 
1 n ARG 230 
1 n VAL 231 
1 n GLY 232 
1 n SER 233 
1 n ARG 234 
1 n LYS 235 
1 n THR 236 
1 n ASN 237 
1 n SER 238 
1 n VAL 239 
1 n SER 240 
1 n PRO 241 
1 n ILE 242 
1 n SER 243 
1 n GLU 244 
1 n ALA 245 
1 n VAL 246 
1 n GLU 247 
1 n VAL 248 
1 n LYS 249 
1 n ASP 250 
1 n SER 251 
1 n ALA 252 
1 n LYS 253 
1 n GLN 254 
1 n PRO 255 
1 n GLN 256 
1 n MET 257 
1 n VAL 258 
1 n PHE 259 
1 n THR 260 
1 n VAL 261 
1 n ARG 262 
1 n HIS 263 
1 n ALA 264 
1 n THR 265 
1 n VAL 266 
1 n THR 267 
1 n PHE 268 
1 n GLN 269 
1 n PRO 270 
1 n GLU 271 
1 n GLY 272 
1 n ASP 273 
1 n THR 274 
1 n TRP 275 
1 n ARG 276 
1 n GLU 277 
1 n GLN 278 
1 n LYS 279 
1 n GLU 280 
1 n GLN 281 
1 n ARG 282 
1 n ALA 283 
1 n ALA 284 
1 n LEU 285 
1 n MET 286 
1 n VAL 287 
1 n GLY 288 
1 n ILE 289 
1 n LEU 290 
1 n ILE 291 
1 n GLY 292 
1 n VAL 293 
1 n PHE 294 
1 n VAL 295 
1 n LEU 296 
1 n CYS 297 
1 n TRP 298 
1 n ILE 299 
1 n PRO 300 
1 n PHE 301 
1 n PHE 302 
1 n LEU 303 
1 n THR 304 
1 n GLU 305 
1 n LEU 306 
1 n ILE 307 
1 n SER 308 
1 n PRO 309 
1 n LEU 310 
1 n CYS 311 
1 n SER 312 
1 n CYS 313 
1 n ASP 314 
1 n ILE 315 
1 n PRO 316 
1 n ALA 317 
1 n ILE 318 
1 n TRP 319 
1 n LYS 320 
1 n SER 321 
1 n ILE 322 
1 n PHE 323 
1 n LEU 324 
1 n TRP 325 
1 n LEU 326 
1 n GLY 327 
1 n TYR 328 
1 n SER 329 
1 n ASN 330 
1 n SER 331 
1 n PHE 332 
1 n PHE 333 
1 n ASN 334 
1 n PRO 335 
1 n LEU 336 
1 n ILE 337 
1 n TYR 338 
1 n THR 339 
1 n ALA 340 
1 n PHE 341 
1 n ASN 342 
1 n LYS 343 
1 n ASN 344 
1 n TYR 345 
1 n ASN 346 
1 n SER 347 
1 n ALA 348 
1 n PHE 349 
1 n LYS 350 
1 n ASN 351 
1 n PHE 352 
1 n PHE 353 
1 n SER 354 
1 n ARG 355 
1 n GLN 356 
1 n HIS 357 
2 n ILE 1   
2 n ILE 2   
2 n ILE 3   
2 n VAL 4   
2 n GLN 5   
2 n LEU 6   
2 n ILE 7   
2 n GLU 8   
2 n PRO 9   
2 n VAL 10  
2 n ASN 11  
2 n ILE 12  
2 n THR 13  
2 n CYS 14  
2 n ILE 15  
2 n ARG 16  
2 n PRO 17  
2 n GLY 18  
2 n ASN 19  
2 n ASN 20  
2 n THR 21  
2 n ARG 22  
2 n THR 23  
2 n SER 24  
2 n ILE 25  
2 n ARG 26  
2 n ILE 27  
2 n GLY 28  
2 n PRO 29  
2 n GLY 30  
2 n GLN 31  
2 n THR 32  
2 n PHE 33  
2 n TYR 34  
2 n ALA 35  
2 n THR 36  
2 n GLY 37  
2 n ASP 38  
2 n VAL 39  
2 n ILE 40  
2 n GLY 41  
2 n ASP 42  
2 n ILE 43  
2 n ARG 44  
2 n LYS 45  
2 n ALA 46  
2 n HIS 47  
2 n CYS 48  
2 n ASN 49  
2 n VAL 50  
2 n SER 51  
2 n ARG 52  
2 n ALA 53  
2 n ALA 54  
2 n TRP 55  
2 n ASN 56  
2 n SER 57  
2 n THR 58  
2 n LEU 59  
2 n GLN 60  
2 n LYS 61  
2 n ILE 62  
2 n SER 63  
2 n ILE 64  
2 n GLN 65  
2 n LEU 66  
2 n ARG 67  
2 n ARG 68  
2 n TYR 69  
2 n PHE 70  
2 n ASN 71  
2 n ASN 72  
2 n LYS 73  
2 n THR 74  
2 n ILE 75  
2 n ILE 76  
2 n PHE 77  
2 n LYS 78  
2 n ASN 79  
2 n SER 80  
2 n SER 81  
2 n GLY 82  
2 n GLY 83  
2 n ASP 84  
2 n VAL 85  
2 n GLU 86  
2 n VAL 87  
2 n ALA 88  
2 n THR 89  
2 n HIS 90  
2 n SER 91  
2 n PHE 92  
2 n ASN 93  
2 n CYS 94  
2 n GLY 95  
2 n GLY 96  
2 n GLU 97  
2 n PHE 98  
2 n PHE 99  
2 n TYR 100 
2 n CYS 101 
2 n ASN 102 
2 n THR 103 
2 n THR 104 
2 n ASP 105 
2 n LEU 106 
2 n PHE 107 
2 n ASP 108 
2 n SER 109 
2 n THR 110 
2 n TRP 111 
2 n ASP 112 
2 n GLU 113 
2 n ASN 114 
2 n SER 115 
2 n THR 116 
2 n VAL 117 
2 n THR 118 
2 n ASN 119 
2 n ILE 120 
2 n THR 121 
2 n GLU 122 
2 n PRO 123 
2 n LYS 124 
2 n ALA 125 
2 n THR 126 
2 n ILE 127 
2 n THR 128 
2 n LEU 129 
2 n PRO 130 
2 n CYS 131 
2 n ARG 132 
2 n ILE 133 
2 n LYS 134 
2 n GLN 135 
2 n ILE 136 
2 n ILE 137 
2 n ASN 138 
2 n MET 139 
2 n TRP 140 
2 n GLN 141 
2 n ARG 142 
2 n VAL 143 
2 n GLY 144 
2 n GLN 145 
2 n ALA 146 
2 n MET 147 
2 n TYR 148 
2 n ALA 149 
2 n PRO 150 
2 n PRO 151 
2 n ILE 152 
2 n LYS 153 
2 n GLY 154 
2 n SER 155 
2 n ILE 156 
2 n ARG 157 
2 n CYS 158 
2 n GLU 159 
2 n SER 160 
2 n ASN 161 
2 n ILE 162 
2 n THR 163 
2 n GLY 164 
2 n LEU 165 
2 n LEU 166 
#
_ma_data.content_type "model coordinates"
_ma_data.id           1
_ma_data.name         Model
#
_ma_model_list.data_id          1
_ma_model_list.model_group_id   1
_ma_model_list.model_group_name "AlphaFold-beta-20231127 (2b86f29d-618d-47cf-8aef-20020b1102eb @ 2025-03-11 01:54:15)"
_ma_model_list.model_id         1
_ma_model_list.model_name       "Top ranked model"
_ma_model_list.model_type       "Ab initio model"
_ma_model_list.ordinal_id       1
#
loop_
_ma_protocol_step.method_type
_ma_protocol_step.ordinal_id
_ma_protocol_step.protocol_id
_ma_protocol_step.step_id
"coevolution MSA" 1 1 1 
"template search" 2 1 2 
modeling          3 1 3 
#
loop_
_ma_qa_metric.id
_ma_qa_metric.mode
_ma_qa_metric.name
_ma_qa_metric.software_group_id
_ma_qa_metric.type
1 global pLDDT 1 pLDDT 
2 local  pLDDT 1 pLDDT 
#
_ma_qa_metric_global.metric_id    1
_ma_qa_metric_global.metric_value 66.72
_ma_qa_metric_global.model_id     1
_ma_qa_metric_global.ordinal_id   1
#
_ma_software_group.group_id    1
_ma_software_group.ordinal_id  1
_ma_software_group.software_id 1
#
loop_
_ma_target_entity.data_id
_ma_target_entity.entity_id
_ma_target_entity.origin
1 1 . 
1 2 . 
#
loop_
_ma_target_entity_instance.asym_id
_ma_target_entity_instance.details
_ma_target_entity_instance.entity_id
A . 1 
B . 2 
#
loop_
_pdbx_data_usage.details
_pdbx_data_usage.id
_pdbx_data_usage.type
_pdbx_data_usage.url
;NON-COMMERCIAL USE ONLY, BY USING THIS FILE YOU AGREE TO THE TERMS OF USE FOUND
AT alphafoldserver.com/output-terms.
;
1 license    ? 
;THE INFORMATION IS NOT INTENDED FOR, HAS NOT BEEN VALIDATED FOR, AND IS NOT
APPROVED FOR CLINICAL USE. IT SHOULD NOT BE USED FOR CLINICAL PURPOSE OR RELIED
ON FOR MEDICAL OR OTHER PROFESSIONAL ADVICE. IT IS THEORETICAL MODELLING ONLY
AND CAUTION SHOULD BE EXERCISED IN ITS USE. IT IS PROVIDED "AS-IS" WITHOUT ANY
WARRANTY OF ANY KIND, WHETHER EXPRESSED OR IMPLIED. NO WARRANTY IS GIVEN THAT
USE OF THE INFORMATION SHALL NOT INFRINGE THE RIGHTS OF ANY THIRD PARTY.
;
2 disclaimer ? 
#
loop_
_pdbx_poly_seq_scheme.asym_id
_pdbx_poly_seq_scheme.auth_seq_num
_pdbx_poly_seq_scheme.entity_id
_pdbx_poly_seq_scheme.hetero
_pdbx_poly_seq_scheme.mon_id
_pdbx_poly_seq_scheme.pdb_ins_code
_pdbx_poly_seq_scheme.pdb_seq_num
_pdbx_poly_seq_scheme.pdb_strand_id
_pdbx_poly_seq_scheme.seq_id
A 1   1 n MET . 1   A 1   
A 2   1 n ASP . 2   A 2   
A 3   1 n LEU . 3   A 3   
A 4   1 n PRO . 4   A 4   
A 5   1 n VAL . 5   A 5   
A 6   1 n ASN . 6   A 6   
A 7   1 n LEU . 7   A 7   
A 8   1 n THR . 8   A 8   
A 9   1 n SER . 9   A 9   
A 10  1 n PHE . 10  A 10  
A 11  1 n SER . 11  A 11  
A 12  1 n LEU . 12  A 12  
A 13  1 n SER . 13  A 13  
A 14  1 n THR . 14  A 14  
A 15  1 n PRO . 15  A 15  
A 16  1 n SER . 16  A 16  
A 17  1 n PRO . 17  A 17  
A 18  1 n LEU . 18  A 18  
A 19  1 n GLU . 19  A 19  
A 20  1 n THR . 20  A 20  
A 21  1 n ASN . 21  A 21  
A 22  1 n HIS . 22  A 22  
A 23  1 n SER . 23  A 23  
A 24  1 n LEU . 24  A 24  
A 25  1 n GLY . 25  A 25  
A 26  1 n LYS . 26  A 26  
A 27  1 n ASP . 27  A 27  
A 28  1 n ASP . 28  A 28  
A 29  1 n LEU . 29  A 29  
A 30  1 n ARG . 30  A 30  
A 31  1 n PRO . 31  A 31  
A 32  1 n SER . 32  A 32  
A 33  1 n SER . 33  A 33  
A 34  1 n PRO . 34  A 34  
A 35  1 n LEU . 35  A 35  
A 36  1 n LEU . 36  A 36  
A 37  1 n SER . 37  A 37  
A 38  1 n VAL . 38  A 38  
A 39  1 n PHE . 39  A 39  
A 40  1 n GLY . 40  A 40  
A 41  1 n VAL . 41  A 41  
A 42  1 n LEU . 42  A 42  
A 43  1 n ILE . 43  A 43  
A 44  1 n LEU . 44  A 44  
A 45  1 n THR . 45  A 45  
A 46  1 n LEU . 46  A 46  
A 47  1 n LEU . 47  A 47  
A 48  1 n GLY . 48  A 48  
A 49  1 n PHE . 49  A 49  
A 50  1 n LEU . 50  A 50  
A 51  1 n VAL . 51  A 51  
A 52  1 n ALA . 52  A 52  
A 53  1 n ALA . 53  A 53  
A 54  1 n THR . 54  A 54  
A 55  1 n PHE . 55  A 55  
A 56  1 n ALA . 56  A 56  
A 57  1 n TRP . 57  A 57  
A 58  1 n ASN . 58  A 58  
A 59  1 n LEU . 59  A 59  
A 60  1 n LEU . 60  A 60  
A 61  1 n VAL . 61  A 61  
A 62  1 n LEU . 62  A 62  
A 63  1 n ALA . 63  A 63  
A 64  1 n THR . 64  A 64  
A 65  1 n ILE . 65  A 65  
A 66  1 n LEU . 66  A 66  
A 67  1 n ARG . 67  A 67  
A 68  1 n VAL . 68  A 68  
A 69  1 n ARG . 69  A 69  
A 70  1 n THR . 70  A 70  
A 71  1 n PHE . 71  A 71  
A 72  1 n HIS . 72  A 72  
A 73  1 n ARG . 73  A 73  
A 74  1 n VAL . 74  A 74  
A 75  1 n PRO . 75  A 75  
A 76  1 n HIS . 76  A 76  
A 77  1 n ASN . 77  A 77  
A 78  1 n LEU . 78  A 78  
A 79  1 n VAL . 79  A 79  
A 80  1 n ALA . 80  A 80  
A 81  1 n SER . 81  A 81  
A 82  1 n MET . 82  A 82  
A 83  1 n ALA . 83  A 83  
A 84  1 n VAL . 84  A 84  
A 85  1 n SER . 85  A 85  
A 86  1 n ASP . 86  A 86  
A 87  1 n VAL . 87  A 87  
A 88  1 n LEU . 88  A 88  
A 89  1 n VAL . 89  A 89  
A 90  1 n ALA . 90  A 90  
A 91  1 n ALA . 91  A 91  
A 92  1 n LEU . 92  A 92  
A 93  1 n VAL . 93  A 93  
A 94  1 n MET . 94  A 94  
A 95  1 n PRO . 95  A 95  
A 96  1 n LEU . 96  A 96  
A 97  1 n SER . 97  A 97  
A 98  1 n LEU . 98  A 98  
A 99  1 n VAL . 99  A 99  
A 100 1 n HIS . 100 A 100 
A 101 1 n GLU . 101 A 101 
A 102 1 n LEU . 102 A 102 
A 103 1 n SER . 103 A 103 
A 104 1 n GLY . 104 A 104 
A 105 1 n ARG . 105 A 105 
A 106 1 n ARG . 106 A 106 
A 107 1 n TRP . 107 A 107 
A 108 1 n GLN . 108 A 108 
A 109 1 n LEU . 109 A 109 
A 110 1 n GLY . 110 A 110 
A 111 1 n ARG . 111 A 111 
A 112 1 n ARG . 112 A 112 
A 113 1 n LEU . 113 A 113 
A 114 1 n CYS . 114 A 114 
A 115 1 n GLN . 115 A 115 
A 116 1 n LEU . 116 A 116 
A 117 1 n TRP . 117 A 117 
A 118 1 n ILE . 118 A 118 
A 119 1 n ALA . 119 A 119 
A 120 1 n CYS . 120 A 120 
A 121 1 n ASP . 121 A 121 
A 122 1 n VAL . 122 A 122 
A 123 1 n LEU . 123 A 123 
A 124 1 n CYS . 124 A 124 
A 125 1 n CYS . 125 A 125 
A 126 1 n THR . 126 A 126 
A 127 1 n ALA . 127 A 127 
A 128 1 n SER . 128 A 128 
A 129 1 n ILE . 129 A 129 
A 130 1 n TRP . 130 A 130 
A 131 1 n ASN . 131 A 131 
A 132 1 n VAL . 132 A 132 
A 133 1 n THR . 133 A 133 
A 134 1 n ALA . 134 A 134 
A 135 1 n ILE . 135 A 135 
A 136 1 n ALA . 136 A 136 
A 137 1 n LEU . 137 A 137 
A 138 1 n ASP . 138 A 138 
A 139 1 n ARG . 139 A 139 
A 140 1 n TYR . 140 A 140 
A 141 1 n TRP . 141 A 141 
A 142 1 n SER . 142 A 142 
A 143 1 n ILE . 143 A 143 
A 144 1 n THR . 144 A 144 
A 145 1 n ARG . 145 A 145 
A 146 1 n HIS . 146 A 146 
A 147 1 n MET . 147 A 147 
A 148 1 n GLU . 148 A 148 
A 149 1 n TYR . 149 A 149 
A 150 1 n THR . 150 A 150 
A 151 1 n LEU . 151 A 151 
A 152 1 n ARG . 152 A 152 
A 153 1 n THR . 153 A 153 
A 154 1 n ARG . 154 A 154 
A 155 1 n LYS . 155 A 155 
A 156 1 n CYS . 156 A 156 
A 157 1 n VAL . 157 A 157 
A 158 1 n SER . 158 A 158 
A 159 1 n ASN . 159 A 159 
A 160 1 n VAL . 160 A 160 
A 161 1 n MET . 161 A 161 
A 162 1 n ILE . 162 A 162 
A 163 1 n ALA . 163 A 163 
A 164 1 n LEU . 164 A 164 
A 165 1 n THR . 165 A 165 
A 166 1 n TRP . 166 A 166 
A 167 1 n ALA . 167 A 167 
A 168 1 n LEU . 168 A 168 
A 169 1 n SER . 169 A 169 
A 170 1 n ALA . 170 A 170 
A 171 1 n VAL . 171 A 171 
A 172 1 n ILE . 172 A 172 
A 173 1 n SER . 173 A 173 
A 174 1 n LEU . 174 A 174 
A 175 1 n ALA . 175 A 175 
A 176 1 n PRO . 176 A 176 
A 177 1 n LEU . 177 A 177 
A 178 1 n LEU . 178 A 178 
A 179 1 n PHE . 179 A 179 
A 180 1 n GLY . 180 A 180 
A 181 1 n TRP . 181 A 181 
A 182 1 n GLY . 182 A 182 
A 183 1 n GLU . 183 A 183 
A 184 1 n THR . 184 A 184 
A 185 1 n TYR . 185 A 185 
A 186 1 n SER . 186 A 186 
A 187 1 n GLU . 187 A 187 
A 188 1 n GLY . 188 A 188 
A 189 1 n SER . 189 A 189 
A 190 1 n GLU . 190 A 190 
A 191 1 n GLU . 191 A 191 
A 192 1 n CYS . 192 A 192 
A 193 1 n GLN . 193 A 193 
A 194 1 n VAL . 194 A 194 
A 195 1 n SER . 195 A 195 
A 196 1 n ARG . 196 A 196 
A 197 1 n GLU . 197 A 197 
A 198 1 n PRO . 198 A 198 
A 199 1 n SER . 199 A 199 
A 200 1 n TYR . 200 A 200 
A 201 1 n ALA . 201 A 201 
A 202 1 n VAL . 202 A 202 
A 203 1 n PHE . 203 A 203 
A 204 1 n SER . 204 A 204 
A 205 1 n THR . 205 A 205 
A 206 1 n VAL . 206 A 206 
A 207 1 n GLY . 207 A 207 
A 208 1 n ALA . 208 A 208 
A 209 1 n PHE . 209 A 209 
A 210 1 n TYR . 210 A 210 
A 211 1 n LEU . 211 A 211 
A 212 1 n PRO . 212 A 212 
A 213 1 n LEU . 213 A 213 
A 214 1 n CYS . 214 A 214 
A 215 1 n VAL . 215 A 215 
A 216 1 n VAL . 216 A 216 
A 217 1 n LEU . 217 A 217 
A 218 1 n PHE . 218 A 218 
A 219 1 n VAL . 219 A 219 
A 220 1 n TYR . 220 A 220 
A 221 1 n TRP . 221 A 221 
A 222 1 n LYS . 222 A 222 
A 223 1 n ILE . 223 A 223 
A 224 1 n TYR . 224 A 224 
A 225 1 n LYS . 225 A 225 
A 226 1 n ALA . 226 A 226 
A 227 1 n ALA . 227 A 227 
A 228 1 n LYS . 228 A 228 
A 229 1 n PHE . 229 A 229 
A 230 1 n ARG . 230 A 230 
A 231 1 n VAL . 231 A 231 
A 232 1 n GLY . 232 A 232 
A 233 1 n SER . 233 A 233 
A 234 1 n ARG . 234 A 234 
A 235 1 n LYS . 235 A 235 
A 236 1 n THR . 236 A 236 
A 237 1 n ASN . 237 A 237 
A 238 1 n SER . 238 A 238 
A 239 1 n VAL . 239 A 239 
A 240 1 n SER . 240 A 240 
A 241 1 n PRO . 241 A 241 
A 242 1 n ILE . 242 A 242 
A 243 1 n SER . 243 A 243 
A 244 1 n GLU . 244 A 244 
A 245 1 n ALA . 245 A 245 
A 246 1 n VAL . 246 A 246 
A 247 1 n GLU . 247 A 247 
A 248 1 n VAL . 248 A 248 
A 249 1 n LYS . 249 A 249 
A 250 1 n ASP . 250 A 250 
A 251 1 n SER . 251 A 251 
A 252 1 n ALA . 252 A 252 
A 253 1 n LYS . 253 A 253 
A 254 1 n GLN . 254 A 254 
A 255 1 n PRO . 255 A 255 
A 256 1 n GLN . 256 A 256 
A 257 1 n MET . 257 A 257 
A 258 1 n VAL . 258 A 258 
A 259 1 n PHE . 259 A 259 
A 260 1 n THR . 260 A 260 
A 261 1 n VAL . 261 A 261 
A 262 1 n ARG . 262 A 262 
A 263 1 n HIS . 263 A 263 
A 264 1 n ALA . 264 A 264 
A 265 1 n THR . 265 A 265 
A 266 1 n VAL . 266 A 266 
A 267 1 n THR . 267 A 267 
A 268 1 n PHE . 268 A 268 
A 269 1 n GLN . 269 A 269 
A 270 1 n PRO . 270 A 270 
A 271 1 n GLU . 271 A 271 
A 272 1 n GLY . 272 A 272 
A 273 1 n ASP . 273 A 273 
A 274 1 n THR . 274 A 274 
A 275 1 n TRP . 275 A 275 
A 276 1 n ARG . 276 A 276 
A 277 1 n GLU . 277 A 277 
A 278 1 n GLN . 278 A 278 
A 279 1 n LYS . 279 A 279 
A 280 1 n GLU . 280 A 280 
A 281 1 n GLN . 281 A 281 
A 282 1 n ARG . 282 A 282 
A 283 1 n ALA . 283 A 283 
A 284 1 n ALA . 284 A 284 
A 285 1 n LEU . 285 A 285 
A 286 1 n MET . 286 A 286 
A 287 1 n VAL . 287 A 287 
A 288 1 n GLY . 288 A 288 
A 289 1 n ILE . 289 A 289 
A 290 1 n LEU . 290 A 290 
A 291 1 n ILE . 291 A 291 
A 292 1 n GLY . 292 A 292 
A 293 1 n VAL . 293 A 293 
A 294 1 n PHE . 294 A 294 
A 295 1 n VAL . 295 A 295 
A 296 1 n LEU . 296 A 296 
A 297 1 n CYS . 297 A 297 
A 298 1 n TRP . 298 A 298 
A 299 1 n ILE . 299 A 299 
A 300 1 n PRO . 300 A 300 
A 301 1 n PHE . 301 A 301 
A 302 1 n PHE . 302 A 302 
A 303 1 n LEU . 303 A 303 
A 304 1 n THR . 304 A 304 
A 305 1 n GLU . 305 A 305 
A 306 1 n LEU . 306 A 306 
A 307 1 n ILE . 307 A 307 
A 308 1 n SER . 308 A 308 
A 309 1 n PRO . 309 A 309 
A 310 1 n LEU . 310 A 310 
A 311 1 n CYS . 311 A 311 
A 312 1 n SER . 312 A 312 
A 313 1 n CYS . 313 A 313 
A 314 1 n ASP . 314 A 314 
A 315 1 n ILE . 315 A 315 
A 316 1 n PRO . 316 A 316 
A 317 1 n ALA . 317 A 317 
A 318 1 n ILE . 318 A 318 
A 319 1 n TRP . 319 A 319 
A 320 1 n LYS . 320 A 320 
A 321 1 n SER . 321 A 321 
A 322 1 n ILE . 322 A 322 
A 323 1 n PHE . 323 A 323 
A 324 1 n LEU . 324 A 324 
A 325 1 n TRP . 325 A 325 
A 326 1 n LEU . 326 A 326 
A 327 1 n GLY . 327 A 327 
A 328 1 n TYR . 328 A 328 
A 329 1 n SER . 329 A 329 
A 330 1 n ASN . 330 A 330 
A 331 1 n SER . 331 A 331 
A 332 1 n PHE . 332 A 332 
A 333 1 n PHE . 333 A 333 
A 334 1 n ASN . 334 A 334 
A 335 1 n PRO . 335 A 335 
A 336 1 n LEU . 336 A 336 
A 337 1 n ILE . 337 A 337 
A 338 1 n TYR . 338 A 338 
A 339 1 n THR . 339 A 339 
A 340 1 n ALA . 340 A 340 
A 341 1 n PHE . 341 A 341 
A 342 1 n ASN . 342 A 342 
A 343 1 n LYS . 343 A 343 
A 344 1 n ASN . 344 A 344 
A 345 1 n TYR . 345 A 345 
A 346 1 n ASN . 346 A 346 
A 347 1 n SER . 347 A 347 
A 348 1 n ALA . 348 A 348 
A 349 1 n PHE . 349 A 349 
A 350 1 n LYS . 350 A 350 
A 351 1 n ASN . 351 A 351 
A 352 1 n PHE . 352 A 352 
A 353 1 n PHE . 353 A 353 
A 354 1 n SER . 354 A 354 
A 355 1 n ARG . 355 A 355 
A 356 1 n GLN . 356 A 356 
A 357 1 n HIS . 357 A 357 
B 1   2 n ILE . 1   B 1   
B 2   2 n ILE . 2   B 2   
B 3   2 n ILE . 3   B 3   
B 4   2 n VAL . 4   B 4   
B 5   2 n GLN . 5   B 5   
B 6   2 n LEU . 6   B 6   
B 7   2 n ILE . 7   B 7   
B 8   2 n GLU . 8   B 8   
B 9   2 n PRO . 9   B 9   
B 10  2 n VAL . 10  B 10  
B 11  2 n ASN . 11  B 11  
B 12  2 n ILE . 12  B 12  
B 13  2 n THR . 13  B 13  
B 14  2 n CYS . 14  B 14  
B 15  2 n ILE . 15  B 15  
B 16  2 n ARG . 16  B 16  
B 17  2 n PRO . 17  B 17  
B 18  2 n GLY . 18  B 18  
B 19  2 n ASN . 19  B 19  
B 20  2 n ASN . 20  B 20  
B 21  2 n THR . 21  B 21  
B 22  2 n ARG . 22  B 22  
B 23  2 n THR . 23  B 23  
B 24  2 n SER . 24  B 24  
B 25  2 n ILE . 25  B 25  
B 26  2 n ARG . 26  B 26  
B 27  2 n ILE . 27  B 27  
B 28  2 n GLY . 28  B 28  
B 29  2 n PRO . 29  B 29  
B 30  2 n GLY . 30  B 30  
B 31  2 n GLN . 31  B 31  
B 32  2 n THR . 32  B 32  
B 33  2 n PHE . 33  B 33  
B 34  2 n TYR . 34  B 34  
B 35  2 n ALA . 35  B 35  
B 36  2 n THR . 36  B 36  
B 37  2 n GLY . 37  B 37  
B 38  2 n ASP . 38  B 38  
B 39  2 n VAL . 39  B 39  
B 40  2 n ILE . 40  B 40  
B 41  2 n GLY . 41  B 41  
B 42  2 n ASP . 42  B 42  
B 43  2 n ILE . 43  B 43  
B 44  2 n ARG . 44  B 44  
B 45  2 n LYS . 45  B 45  
B 46  2 n ALA . 46  B 46  
B 47  2 n HIS . 47  B 47  
B 48  2 n CYS . 48  B 48  
B 49  2 n ASN . 49  B 49  
B 50  2 n VAL . 50  B 50  
B 51  2 n SER . 51  B 51  
B 52  2 n ARG . 52  B 52  
B 53  2 n ALA . 53  B 53  
B 54  2 n ALA . 54  B 54  
B 55  2 n TRP . 55  B 55  
B 56  2 n ASN . 56  B 56  
B 57  2 n SER . 57  B 57  
B 58  2 n THR . 58  B 58  
B 59  2 n LEU . 59  B 59  
B 60  2 n GLN . 60  B 60  
B 61  2 n LYS . 61  B 61  
B 62  2 n ILE . 62  B 62  
B 63  2 n SER . 63  B 63  
B 64  2 n ILE . 64  B 64  
B 65  2 n GLN . 65  B 65  
B 66  2 n LEU . 66  B 66  
B 67  2 n ARG . 67  B 67  
B 68  2 n ARG . 68  B 68  
B 69  2 n TYR . 69  B 69  
B 70  2 n PHE . 70  B 70  
B 71  2 n ASN . 71  B 71  
B 72  2 n ASN . 72  B 72  
B 73  2 n LYS . 73  B 73  
B 74  2 n THR . 74  B 74  
B 75  2 n ILE . 75  B 75  
B 76  2 n ILE . 76  B 76  
B 77  2 n PHE . 77  B 77  
B 78  2 n LYS . 78  B 78  
B 79  2 n ASN . 79  B 79  
B 80  2 n SER . 80  B 80  
B 81  2 n SER . 81  B 81  
B 82  2 n GLY . 82  B 82  
B 83  2 n GLY . 83  B 83  
B 84  2 n ASP . 84  B 84  
B 85  2 n VAL . 85  B 85  
B 86  2 n GLU . 86  B 86  
B 87  2 n VAL . 87  B 87  
B 88  2 n ALA . 88  B 88  
B 89  2 n THR . 89  B 89  
B 90  2 n HIS . 90  B 90  
B 91  2 n SER . 91  B 91  
B 92  2 n PHE . 92  B 92  
B 93  2 n ASN . 93  B 93  
B 94  2 n CYS . 94  B 94  
B 95  2 n GLY . 95  B 95  
B 96  2 n GLY . 96  B 96  
B 97  2 n GLU . 97  B 97  
B 98  2 n PHE . 98  B 98  
B 99  2 n PHE . 99  B 99  
B 100 2 n TYR . 100 B 100 
B 101 2 n CYS . 101 B 101 
B 102 2 n ASN . 102 B 102 
B 103 2 n THR . 103 B 103 
B 104 2 n THR . 104 B 104 
B 105 2 n ASP . 105 B 105 
B 106 2 n LEU . 106 B 106 
B 107 2 n PHE . 107 B 107 
B 108 2 n ASP . 108 B 108 
B 109 2 n SER . 109 B 109 
B 110 2 n THR . 110 B 110 
B 111 2 n TRP . 111 B 111 
B 112 2 n ASP . 112 B 112 
B 113 2 n GLU . 113 B 113 
B 114 2 n ASN . 114 B 114 
B 115 2 n SER . 115 B 115 
B 116 2 n THR . 116 B 116 
B 117 2 n VAL . 117 B 117 
B 118 2 n THR . 118 B 118 
B 119 2 n ASN . 119 B 119 
B 120 2 n ILE . 120 B 120 
B 121 2 n THR . 121 B 121 
B 122 2 n GLU . 122 B 122 
B 123 2 n PRO . 123 B 123 
B 124 2 n LYS . 124 B 124 
B 125 2 n ALA . 125 B 125 
B 126 2 n THR . 126 B 126 
B 127 2 n ILE . 127 B 127 
B 128 2 n THR . 128 B 128 
B 129 2 n LEU . 129 B 129 
B 130 2 n PRO . 130 B 130 
B 131 2 n CYS . 131 B 131 
B 132 2 n ARG . 132 B 132 
B 133 2 n ILE . 133 B 133 
B 134 2 n LYS . 134 B 134 
B 135 2 n GLN . 135 B 135 
B 136 2 n ILE . 136 B 136 
B 137 2 n ILE . 137 B 137 
B 138 2 n ASN . 138 B 138 
B 139 2 n MET . 139 B 139 
B 140 2 n TRP . 140 B 140 
B 141 2 n GLN . 141 B 141 
B 142 2 n ARG . 142 B 142 
B 143 2 n VAL . 143 B 143 
B 144 2 n GLY . 144 B 144 
B 145 2 n GLN . 145 B 145 
B 146 2 n ALA . 146 B 146 
B 147 2 n MET . 147 B 147 
B 148 2 n TYR . 148 B 148 
B 149 2 n ALA . 149 B 149 
B 150 2 n PRO . 150 B 150 
B 151 2 n PRO . 151 B 151 
B 152 2 n ILE . 152 B 152 
B 153 2 n LYS . 153 B 153 
B 154 2 n GLY . 154 B 154 
B 155 2 n SER . 155 B 155 
B 156 2 n ILE . 156 B 156 
B 157 2 n ARG . 157 B 157 
B 158 2 n CYS . 158 B 158 
B 159 2 n GLU . 159 B 159 
B 160 2 n SER . 160 B 160 
B 161 2 n ASN . 161 B 161 
B 162 2 n ILE . 162 B 162 
B 163 2 n THR . 163 B 163 
B 164 2 n GLY . 164 B 164 
B 165 2 n LEU . 165 B 165 
B 166 2 n LEU . 166 B 166 
#
_software.classification other
_software.date           ?
_software.description    "Structure prediction"
_software.name           AlphaFold
_software.pdbx_ordinal   1
_software.type           package
_software.version        "AlphaFold-beta-20231127 (2b86f29d-618d-47cf-8aef-20020b1102eb @ 2025-03-11 01:54:15)"
#
loop_
_struct_asym.entity_id
_struct_asym.id
1 A 
2 B 
#
loop_
_atom_site.group_PDB
_atom_site.id
_atom_site.type_symbol
_atom_site.label_atom_id
_atom_site.label_alt_id
_atom_site.label_comp_id
_atom_site.label_asym_id
_atom_site.label_entity_id
_atom_site.label_seq_id
_atom_site.pdbx_PDB_ins_code
_atom_site.Cartn_x
_atom_site.Cartn_y
_atom_site.Cartn_z
_atom_site.occupancy
_atom_site.B_iso_or_equiv
_atom_site.auth_seq_id
_atom_site.auth_asym_id
_atom_site.pdbx_PDB_model_num
ATOM 1    N N   . MET A 1 1   ? -18.123 7.117   120.052 1.00 26.36 1   A 1 
ATOM 2    C CA  . MET A 1 1   ? -18.345 5.822   119.382 1.00 36.25 1   A 1 
ATOM 3    C C   . MET A 1 1   ? -17.409 5.773   118.187 1.00 36.94 1   A 1 
ATOM 4    O O   . MET A 1 1   ? -17.603 6.518   117.252 1.00 35.62 1   A 1 
ATOM 5    C CB  . MET A 1 1   ? -19.807 5.650   118.940 1.00 37.09 1   A 1 
ATOM 6    C CG  . MET A 1 1   ? -20.675 5.109   120.089 1.00 34.93 1   A 1 
ATOM 7    S SD  . MET A 1 1   ? -22.436 5.014   119.670 1.00 32.11 1   A 1 
ATOM 8    C CE  . MET A 1 1   ? -23.044 3.936   121.000 1.00 27.71 1   A 1 
ATOM 9    N N   . ASP A 1 2   ? -16.334 4.998   118.346 1.00 28.48 2   A 1 
ATOM 10   C CA  . ASP A 1 2   ? -15.180 5.002   117.445 1.00 34.09 2   A 1 
ATOM 11   C C   . ASP A 1 2   ? -15.519 4.222   116.170 1.00 31.81 2   A 1 
ATOM 12   O O   . ASP A 1 2   ? -15.637 2.993   116.180 1.00 31.46 2   A 1 
ATOM 13   C CB  . ASP A 1 2   ? -13.977 4.411   118.196 1.00 33.33 2   A 1 
ATOM 14   C CG  . ASP A 1 2   ? -13.661 5.267   119.429 1.00 29.81 2   A 1 
ATOM 15   O OD1 . ASP A 1 2   ? -13.483 6.493   119.234 1.00 28.93 2   A 1 
ATOM 16   O OD2 . ASP A 1 2   ? -13.721 4.722   120.542 1.00 30.32 2   A 1 
ATOM 17   N N   . LEU A 1 3   ? -15.765 4.953   115.103 1.00 27.27 3   A 1 
ATOM 18   C CA  . LEU A 1 3   ? -16.041 4.351   113.794 1.00 29.16 3   A 1 
ATOM 19   C C   . LEU A 1 3   ? -14.757 3.659   113.284 1.00 27.22 3   A 1 
ATOM 20   O O   . LEU A 1 3   ? -13.742 4.317   113.100 1.00 27.27 3   A 1 
ATOM 21   C CB  . LEU A 1 3   ? -16.539 5.431   112.823 1.00 29.69 3   A 1 
ATOM 22   C CG  . LEU A 1 3   ? -18.067 5.646   112.926 1.00 27.56 3   A 1 
ATOM 23   C CD1 . LEU A 1 3   ? -18.457 7.036   112.401 1.00 27.87 3   A 1 
ATOM 24   C CD2 . LEU A 1 3   ? -18.829 4.605   112.104 1.00 31.91 3   A 1 
ATOM 25   N N   . PRO A 1 4   ? -14.777 2.330   113.070 1.00 27.38 4   A 1 
ATOM 26   C CA  . PRO A 1 4   ? -13.582 1.569   112.730 1.00 31.37 4   A 1 
ATOM 27   C C   . PRO A 1 4   ? -13.119 1.931   111.309 1.00 31.55 4   A 1 
ATOM 28   O O   . PRO A 1 4   ? -13.828 1.690   110.327 1.00 31.19 4   A 1 
ATOM 29   C CB  . PRO A 1 4   ? -13.979 0.096   112.896 1.00 30.81 4   A 1 
ATOM 30   C CG  . PRO A 1 4   ? -15.480 0.091   112.631 1.00 30.44 4   A 1 
ATOM 31   C CD  . PRO A 1 4   ? -15.946 1.469   113.124 1.00 35.66 4   A 1 
ATOM 32   N N   . VAL A 1 5   ? -11.918 2.523   111.265 1.00 26.99 5   A 1 
ATOM 33   C CA  . VAL A 1 5   ? -11.247 2.857   109.995 1.00 28.55 5   A 1 
ATOM 34   C C   . VAL A 1 5   ? -10.794 1.545   109.338 1.00 27.10 5   A 1 
ATOM 35   O O   . VAL A 1 5   ? -9.769  0.980   109.702 1.00 26.71 5   A 1 
ATOM 36   C CB  . VAL A 1 5   ? -10.068 3.823   110.232 1.00 29.09 5   A 1 
ATOM 37   C CG1 . VAL A 1 5   ? -9.401  4.228   108.923 1.00 25.84 5   A 1 
ATOM 38   C CG2 . VAL A 1 5   ? -10.537 5.101   110.936 1.00 30.87 5   A 1 
ATOM 39   N N   . ASN A 1 6   ? -11.629 1.025   108.494 1.00 29.52 6   A 1 
ATOM 40   C CA  . ASN A 1 6   ? -11.360 -0.255  107.846 1.00 32.71 6   A 1 
ATOM 41   C C   . ASN A 1 6   ? -10.183 -0.092  106.869 1.00 29.86 6   A 1 
ATOM 42   O O   . ASN A 1 6   ? -10.305 0.497   105.801 1.00 30.25 6   A 1 
ATOM 43   C CB  . ASN A 1 6   ? -12.668 -0.780  107.198 1.00 34.41 6   A 1 
ATOM 44   C CG  . ASN A 1 6   ? -12.870 -2.270  107.370 1.00 30.12 6   A 1 
ATOM 45   O OD1 . ASN A 1 6   ? -12.036 -3.011  107.841 1.00 29.64 6   A 1 
ATOM 46   N ND2 . ASN A 1 6   ? -14.038 -2.760  107.008 1.00 31.45 6   A 1 
ATOM 47   N N   . LEU A 1 7   ? -9.004  -0.578  107.293 1.00 28.91 7   A 1 
ATOM 48   C CA  . LEU A 1 7   ? -7.742  -0.571  106.541 1.00 28.55 7   A 1 
ATOM 49   C C   . LEU A 1 7   ? -7.862  -1.514  105.333 1.00 26.75 7   A 1 
ATOM 50   O O   . LEU A 1 7   ? -7.430  -2.665  105.372 1.00 26.47 7   A 1 
ATOM 51   C CB  . LEU A 1 7   ? -6.595  -0.981  107.487 1.00 29.36 7   A 1 
ATOM 52   C CG  . LEU A 1 7   ? -6.038  0.170   108.341 1.00 27.36 7   A 1 
ATOM 53   C CD1 . LEU A 1 7   ? -5.349  -0.379  109.599 1.00 27.91 7   A 1 
ATOM 54   C CD2 . LEU A 1 7   ? -5.010  0.986   107.562 1.00 32.02 7   A 1 
ATOM 55   N N   . THR A 1 8   ? -8.488  -1.034  104.257 1.00 29.22 8   A 1 
ATOM 56   C CA  . THR A 1 8   ? -8.510  -1.784  103.004 1.00 31.10 8   A 1 
ATOM 57   C C   . THR A 1 8   ? -7.084  -1.889  102.463 1.00 30.05 8   A 1 
ATOM 58   O O   . THR A 1 8   ? -6.515  -0.926  101.960 1.00 29.33 8   A 1 
ATOM 59   C CB  . THR A 1 8   ? -9.448  -1.148  101.966 1.00 30.48 8   A 1 
ATOM 60   O OG1 . THR A 1 8   ? -9.377  0.251   101.991 1.00 28.52 8   A 1 
ATOM 61   C CG2 . THR A 1 8   ? -10.896 -1.534  102.235 1.00 30.11 8   A 1 
ATOM 62   N N   . SER A 1 9   ? -6.512  -3.089  102.623 1.00 26.14 9   A 1 
ATOM 63   C CA  . SER A 1 9   ? -5.166  -3.417  102.150 1.00 27.51 9   A 1 
ATOM 64   C C   . SER A 1 9   ? -5.134  -3.359  100.622 1.00 26.45 9   A 1 
ATOM 65   O O   . SER A 1 9   ? -5.550  -4.301  99.943  1.00 27.11 9   A 1 
ATOM 66   C CB  . SER A 1 9   ? -4.761  -4.804  102.671 1.00 28.05 9   A 1 
ATOM 67   O OG  . SER A 1 9   ? -5.745  -5.772  102.367 1.00 26.95 9   A 1 
ATOM 68   N N   . PHE A 1 10  ? -4.642  -2.219  100.104 1.00 26.69 10  A 1 
ATOM 69   C CA  . PHE A 1 10  ? -4.312  -2.095  98.690  1.00 26.44 10  A 1 
ATOM 70   C C   . PHE A 1 10  ? -3.161  -3.054  98.388  1.00 24.65 10  A 1 
ATOM 71   O O   . PHE A 1 10  ? -1.987  -2.743  98.574  1.00 24.35 10  A 1 
ATOM 72   C CB  . PHE A 1 10  ? -3.961  -0.641  98.346  1.00 26.65 10  A 1 
ATOM 73   C CG  . PHE A 1 10  ? -5.162  0.206   97.970  1.00 26.30 10  A 1 
ATOM 74   C CD1 . PHE A 1 10  ? -5.519  0.345   96.614  1.00 25.99 10  A 1 
ATOM 75   C CD2 . PHE A 1 10  ? -5.919  0.860   98.954  1.00 26.45 10  A 1 
ATOM 76   C CE1 . PHE A 1 10  ? -6.627  1.134   96.251  1.00 24.33 10  A 1 
ATOM 77   C CE2 . PHE A 1 10  ? -7.028  1.643   98.590  1.00 24.69 10  A 1 
ATOM 78   C CZ  . PHE A 1 10  ? -7.385  1.788   97.235  1.00 27.47 10  A 1 
ATOM 79   N N   . SER A 1 11  ? -3.497  -4.288  97.959  1.00 29.90 11  A 1 
ATOM 80   C CA  . SER A 1 11  ? -2.512  -5.240  97.462  1.00 32.36 11  A 1 
ATOM 81   C C   . SER A 1 11  ? -1.908  -4.664  96.178  1.00 29.82 11  A 1 
ATOM 82   O O   . SER A 1 11  ? -2.554  -4.635  95.138  1.00 30.77 11  A 1 
ATOM 83   C CB  . SER A 1 11  ? -3.150  -6.617  97.225  1.00 33.55 11  A 1 
ATOM 84   O OG  . SER A 1 11  ? -2.164  -7.562  96.923  1.00 31.23 11  A 1 
ATOM 85   N N   . LEU A 1 12  ? -0.677  -4.179  96.314  1.00 28.37 12  A 1 
ATOM 86   C CA  . LEU A 1 12  ? 0.153   -3.742  95.201  1.00 28.58 12  A 1 
ATOM 87   C C   . LEU A 1 12  ? 0.452   -4.973  94.338  1.00 27.23 12  A 1 
ATOM 88   O O   . LEU A 1 12  ? 1.442   -5.671  94.543  1.00 26.68 12  A 1 
ATOM 89   C CB  . LEU A 1 12  ? 1.445   -3.092  95.751  1.00 28.81 12  A 1 
ATOM 90   C CG  . LEU A 1 12  ? 1.267   -1.618  96.165  1.00 26.16 12  A 1 
ATOM 91   C CD1 . LEU A 1 12  ? 2.323   -1.219  97.200  1.00 27.21 12  A 1 
ATOM 92   C CD2 . LEU A 1 12  ? 1.407   -0.696  94.954  1.00 30.30 12  A 1 
ATOM 93   N N   . SER A 1 13  ? -0.438  -5.267  93.399  1.00 33.47 13  A 1 
ATOM 94   C CA  . SER A 1 13  ? -0.177  -6.302  92.406  1.00 36.34 13  A 1 
ATOM 95   C C   . SER A 1 13  ? 1.058   -5.890  91.608  1.00 33.32 13  A 1 
ATOM 96   O O   . SER A 1 13  ? 1.018   -4.919  90.855  1.00 33.55 13  A 1 
ATOM 97   C CB  . SER A 1 13  ? -1.392  -6.501  91.486  1.00 36.90 13  A 1 
ATOM 98   O OG  . SER A 1 13  ? -1.824  -5.278  90.953  1.00 35.10 13  A 1 
ATOM 99   N N   . THR A 1 14  ? 2.160   -6.609  91.831  1.00 36.67 14  A 1 
ATOM 100  C CA  . THR A 1 14  ? 3.420   -6.403  91.116  1.00 41.89 14  A 1 
ATOM 101  C C   . THR A 1 14  ? 3.162   -6.540  89.612  1.00 40.40 14  A 1 
ATOM 102  O O   . THR A 1 14  ? 2.639   -7.568  89.193  1.00 39.53 14  A 1 
ATOM 103  C CB  . THR A 1 14  ? 4.477   -7.423  91.562  1.00 40.36 14  A 1 
ATOM 104  O OG1 . THR A 1 14  ? 3.881   -8.647  91.918  1.00 36.72 14  A 1 
ATOM 105  C CG2 . THR A 1 14  ? 5.233   -6.934  92.792  1.00 38.42 14  A 1 
ATOM 106  N N   . PRO A 1 15  ? 3.489   -5.497  88.834  1.00 36.26 15  A 1 
ATOM 107  C CA  . PRO A 1 15  ? 3.295   -5.560  87.399  1.00 40.11 15  A 1 
ATOM 108  C C   . PRO A 1 15  ? 4.178   -6.690  86.854  1.00 39.15 15  A 1 
ATOM 109  O O   . PRO A 1 15  ? 5.393   -6.688  87.053  1.00 38.97 15  A 1 
ATOM 110  C CB  . PRO A 1 15  ? 3.668   -4.177  86.863  1.00 39.95 15  A 1 
ATOM 111  C CG  . PRO A 1 15  ? 4.647   -3.633  87.905  1.00 40.24 15  A 1 
ATOM 112  C CD  . PRO A 1 15  ? 4.168   -4.279  89.215  1.00 47.04 15  A 1 
ATOM 113  N N   . SER A 1 16  ? 3.565   -7.660  86.233  1.00 33.59 16  A 1 
ATOM 114  C CA  . SER A 1 16  ? 4.293   -8.733  85.555  1.00 36.20 16  A 1 
ATOM 115  C C   . SER A 1 16  ? 5.282   -8.116  84.563  1.00 34.13 16  A 1 
ATOM 116  O O   . SER A 1 16  ? 4.936   -7.133  83.906  1.00 34.38 16  A 1 
ATOM 117  C CB  . SER A 1 16  ? 3.326   -9.658  84.808  1.00 36.38 16  A 1 
ATOM 118  O OG  . SER A 1 16  ? 2.342   -10.142 85.705  1.00 34.56 16  A 1 
ATOM 119  N N   . PRO A 1 17  ? 6.518   -8.639  84.488  1.00 31.19 17  A 1 
ATOM 120  C CA  . PRO A 1 17  ? 7.508   -8.084  83.579  1.00 34.86 17  A 1 
ATOM 121  C C   . PRO A 1 17  ? 6.930   -8.146  82.164  1.00 34.18 17  A 1 
ATOM 122  O O   . PRO A 1 17  ? 6.577   -9.220  81.677  1.00 34.55 17  A 1 
ATOM 123  C CB  . PRO A 1 17  ? 8.771   -8.927  83.766  1.00 34.64 17  A 1 
ATOM 124  C CG  . PRO A 1 17  ? 8.244   -10.255 84.304  1.00 35.05 17  A 1 
ATOM 125  C CD  . PRO A 1 17  ? 6.992   -9.855  85.094  1.00 42.93 17  A 1 
ATOM 126  N N   . LEU A 1 18  ? 6.790   -6.980  81.568  1.00 30.54 18  A 1 
ATOM 127  C CA  . LEU A 1 18  ? 6.536   -6.871  80.144  1.00 32.09 18  A 1 
ATOM 128  C C   . LEU A 1 18  ? 7.706   -7.567  79.458  1.00 29.35 18  A 1 
ATOM 129  O O   . LEU A 1 18  ? 8.789   -6.998  79.341  1.00 29.36 18  A 1 
ATOM 130  C CB  . LEU A 1 18  ? 6.436   -5.379  79.739  1.00 33.63 18  A 1 
ATOM 131  C CG  . LEU A 1 18  ? 4.994   -4.836  79.781  1.00 32.21 18  A 1 
ATOM 132  C CD1 . LEU A 1 18  ? 4.932   -3.438  80.389  1.00 32.69 18  A 1 
ATOM 133  C CD2 . LEU A 1 18  ? 4.408   -4.762  78.371  1.00 35.77 18  A 1 
ATOM 134  N N   . GLU A 1 19  ? 7.495   -8.812  79.024  1.00 34.42 19  A 1 
ATOM 135  C CA  . GLU A 1 19  ? 8.350   -9.413  78.017  1.00 36.12 19  A 1 
ATOM 136  C C   . GLU A 1 19  ? 8.281   -8.484  76.809  1.00 32.31 19  A 1 
ATOM 137  O O   . GLU A 1 19  ? 7.326   -8.489  76.030  1.00 33.18 19  A 1 
ATOM 138  C CB  . GLU A 1 19  ? 7.928   -10.844 77.657  1.00 37.52 19  A 1 
ATOM 139  C CG  . GLU A 1 19  ? 8.366   -11.878 78.709  1.00 35.56 19  A 1 
ATOM 140  C CD  . GLU A 1 19  ? 8.079   -13.332 78.282  1.00 34.51 19  A 1 
ATOM 141  O OE1 . GLU A 1 19  ? 8.723   -14.237 78.859  1.00 30.52 19  A 1 
ATOM 142  O OE2 . GLU A 1 19  ? 7.218   -13.535 77.391  1.00 37.18 19  A 1 
ATOM 143  N N   . THR A 1 20  ? 9.292   -7.637  76.710  1.00 34.02 20  A 1 
ATOM 144  C CA  . THR A 1 20  ? 9.626   -6.968  75.469  1.00 37.84 20  A 1 
ATOM 145  C C   . THR A 1 20  ? 10.059  -8.066  74.511  1.00 36.07 20  A 1 
ATOM 146  O O   . THR A 1 20  ? 11.249  -8.324  74.340  1.00 34.72 20  A 1 
ATOM 147  C CB  . THR A 1 20  ? 10.735  -5.925  75.658  1.00 36.17 20  A 1 
ATOM 148  O OG1 . THR A 1 20  ? 11.803  -6.449  76.412  1.00 34.07 20  A 1 
ATOM 149  C CG2 . THR A 1 20  ? 10.231  -4.682  76.392  1.00 36.08 20  A 1 
ATOM 150  N N   . ASN A 1 21  ? 9.062   -8.744  73.943  1.00 34.14 21  A 1 
ATOM 151  C CA  . ASN A 1 21  ? 9.250   -9.419  72.688  1.00 36.61 21  A 1 
ATOM 152  C C   . ASN A 1 21  ? 9.758   -8.337  71.741  1.00 33.64 21  A 1 
ATOM 153  O O   . ASN A 1 21  ? 8.987   -7.592  71.136  1.00 33.10 21  A 1 
ATOM 154  C CB  . ASN A 1 21  ? 7.938   -10.078 72.212  1.00 36.68 21  A 1 
ATOM 155  C CG  . ASN A 1 21  ? 7.785   -11.508 72.715  1.00 33.42 21  A 1 
ATOM 156  O OD1 . ASN A 1 21  ? 8.731   -12.257 72.843  1.00 35.15 21  A 1 
ATOM 157  N ND2 . ASN A 1 21  ? 6.579   -11.960 72.967  1.00 35.96 21  A 1 
ATOM 158  N N   . HIS A 1 22  ? 11.087  -8.228  71.671  1.00 31.19 22  A 1 
ATOM 159  C CA  . HIS A 1 22  ? 11.755  -7.749  70.500  1.00 32.68 22  A 1 
ATOM 160  C C   . HIS A 1 22  ? 11.276  -8.676  69.382  1.00 30.28 22  A 1 
ATOM 161  O O   . HIS A 1 22  ? 11.902  -9.681  69.072  1.00 29.89 22  A 1 
ATOM 162  C CB  . HIS A 1 22  ? 13.280  -7.780  70.665  1.00 33.14 22  A 1 
ATOM 163  C CG  . HIS A 1 22  ? 13.830  -6.578  71.400  1.00 32.18 22  A 1 
ATOM 164  N ND1 . HIS A 1 22  ? 13.895  -5.303  70.901  1.00 32.15 22  A 1 
ATOM 165  C CD2 . HIS A 1 22  ? 14.391  -6.550  72.641  1.00 32.48 22  A 1 
ATOM 166  C CE1 . HIS A 1 22  ? 14.484  -4.521  71.826  1.00 32.14 22  A 1 
ATOM 167  N NE2 . HIS A 1 22  ? 14.801  -5.239  72.900  1.00 32.89 22  A 1 
ATOM 168  N N   . SER A 1 23  ? 10.096  -8.363  68.829  1.00 30.73 23  A 1 
ATOM 169  C CA  . SER A 1 23  ? 9.834   -8.713  67.458  1.00 32.37 23  A 1 
ATOM 170  C C   . SER A 1 23  ? 11.032  -8.138  66.732  1.00 29.99 23  A 1 
ATOM 171  O O   . SER A 1 23  ? 11.169  -6.916  66.641  1.00 29.65 23  A 1 
ATOM 172  C CB  . SER A 1 23  ? 8.508   -8.116  66.958  1.00 32.45 23  A 1 
ATOM 173  O OG  . SER A 1 23  ? 8.475   -6.722  67.078  1.00 30.65 23  A 1 
ATOM 174  N N   . LEU A 1 24  ? 11.956  -9.028  66.345  1.00 30.64 24  A 1 
ATOM 175  C CA  . LEU A 1 24  ? 12.910  -8.739  65.297  1.00 30.54 24  A 1 
ATOM 176  C C   . LEU A 1 24  ? 12.058  -8.052  64.243  1.00 28.71 24  A 1 
ATOM 177  O O   . LEU A 1 24  ? 11.153  -8.679  63.683  1.00 28.79 24  A 1 
ATOM 178  C CB  . LEU A 1 24  ? 13.506  -10.059 64.773  1.00 31.22 24  A 1 
ATOM 179  C CG  . LEU A 1 24  ? 14.801  -10.457 65.520  1.00 30.44 24  A 1 
ATOM 180  C CD1 . LEU A 1 24  ? 14.908  -11.969 65.666  1.00 31.87 24  A 1 
ATOM 181  C CD2 . LEU A 1 24  ? 16.028  -9.952  64.766  1.00 34.77 24  A 1 
ATOM 182  N N   . GLY A 1 25  ? 12.253  -6.749  64.123  1.00 30.08 25  A 1 
ATOM 183  C CA  . GLY A 1 25  ? 11.711  -5.993  63.020  1.00 31.10 25  A 1 
ATOM 184  C C   . GLY A 1 25  ? 12.134  -6.835  61.843  1.00 30.76 25  A 1 
ATOM 185  O O   . GLY A 1 25  ? 13.328  -7.048  61.661  1.00 29.88 25  A 1 
ATOM 186  N N   . LYS A 1 26  ? 11.146  -7.451  61.163  1.00 29.26 26  A 1 
ATOM 187  C CA  . LYS A 1 26  ? 11.409  -7.948  59.834  1.00 30.81 26  A 1 
ATOM 188  C C   . LYS A 1 26  ? 12.052  -6.740  59.200  1.00 30.06 26  A 1 
ATOM 189  O O   . LYS A 1 26  ? 11.382  -5.709  59.106  1.00 28.85 26  A 1 
ATOM 190  C CB  . LYS A 1 26  ? 10.121  -8.312  59.087  1.00 30.02 26  A 1 
ATOM 191  C CG  . LYS A 1 26  ? 9.641   -9.719  59.445  1.00 27.84 26  A 1 
ATOM 192  C CD  . LYS A 1 26  ? 8.372   -10.037 58.651  1.00 26.87 26  A 1 
ATOM 193  C CE  . LYS A 1 26  ? 7.939   -11.490 58.911  1.00 24.06 26  A 1 
ATOM 194  N NZ  . LYS A 1 26  ? 6.689   -11.806 58.196  1.00 23.74 26  A 1 
ATOM 195  N N   . ASP A 1 27  ? 13.357  -6.828  58.974  1.00 31.21 27  A 1 
ATOM 196  C CA  . ASP A 1 27  ? 14.017  -5.866  58.146  1.00 32.49 27  A 1 
ATOM 197  C C   . ASP A 1 27  ? 13.044  -5.738  56.991  1.00 30.75 27  A 1 
ATOM 198  O O   . ASP A 1 27  ? 12.742  -6.724  56.304  1.00 29.21 27  A 1 
ATOM 199  C CB  . ASP A 1 27  ? 15.401  -6.342  57.685  1.00 31.49 27  A 1 
ATOM 200  C CG  . ASP A 1 27  ? 16.522  -6.033  58.692  1.00 28.64 27  A 1 
ATOM 201  O OD1 . ASP A 1 27  ? 16.468  -4.937  59.299  1.00 29.21 27  A 1 
ATOM 202  O OD2 . ASP A 1 27  ? 17.432  -6.874  58.805  1.00 29.38 27  A 1 
ATOM 203  N N   . ASP A 1 28  ? 12.447  -4.555  56.897  1.00 31.83 28  A 1 
ATOM 204  C CA  . ASP A 1 28  ? 11.979  -4.077  55.636  1.00 32.39 28  A 1 
ATOM 205  C C   . ASP A 1 28  ? 13.239  -4.139  54.779  1.00 30.49 28  A 1 
ATOM 206  O O   . ASP A 1 28  ? 13.992  -3.183  54.627  1.00 30.12 28  A 1 
ATOM 207  C CB  . ASP A 1 28  ? 11.384  -2.654  55.729  1.00 31.33 28  A 1 
ATOM 208  C CG  . ASP A 1 28  ? 9.862   -2.565  55.895  1.00 28.98 28  A 1 
ATOM 209  O OD1 . ASP A 1 28  ? 9.154   -3.496  55.437  1.00 30.36 28  A 1 
ATOM 210  O OD2 . ASP A 1 28  ? 9.404   -1.500  56.388  1.00 29.81 28  A 1 
ATOM 211  N N   . LEU A 1 29  ? 13.492  -5.336  54.259  1.00 31.39 29  A 1 
ATOM 212  C CA  . LEU A 1 29  ? 13.987  -5.593  52.951  1.00 31.82 29  A 1 
ATOM 213  C C   . LEU A 1 29  ? 13.037  -4.783  52.080  1.00 31.69 29  A 1 
ATOM 214  O O   . LEU A 1 29  ? 12.130  -5.318  51.453  1.00 31.16 29  A 1 
ATOM 215  C CB  . LEU A 1 29  ? 13.927  -7.101  52.634  1.00 30.73 29  A 1 
ATOM 216  C CG  . LEU A 1 29  ? 15.055  -7.944  53.270  1.00 28.69 29  A 1 
ATOM 217  C CD1 . LEU A 1 29  ? 14.680  -9.431  53.267  1.00 28.09 29  A 1 
ATOM 218  C CD2 . LEU A 1 29  ? 16.352  -7.799  52.478  1.00 29.58 29  A 1 
ATOM 219  N N   . ARG A 1 30  ? 13.178  -3.447  52.178  1.00 33.81 30  A 1 
ATOM 220  C CA  . ARG A 1 30  ? 12.790  -2.514  51.146  1.00 34.73 30  A 1 
ATOM 221  C C   . ARG A 1 30  ? 13.249  -3.248  49.924  1.00 35.46 30  A 1 
ATOM 222  O O   . ARG A 1 30  ? 14.451  -3.537  49.877  1.00 33.54 30  A 1 
ATOM 223  C CB  . ARG A 1 30  ? 13.553  -1.190  51.238  1.00 32.80 30  A 1 
ATOM 224  C CG  . ARG A 1 30  ? 13.010  -0.272  52.332  1.00 29.34 30  A 1 
ATOM 225  C CD  . ARG A 1 30  ? 13.760  1.061   52.286  1.00 26.87 30  A 1 
ATOM 226  N NE  . ARG A 1 30  ? 13.253  1.968   53.322  1.00 25.10 30  A 1 
ATOM 227  C CZ  . ARG A 1 30  ? 13.601  3.238   53.484  1.00 22.87 30  A 1 
ATOM 228  N NH1 . ARG A 1 30  ? 14.478  3.809   52.706  1.00 22.53 30  A 1 
ATOM 229  N NH2 . ARG A 1 30  ? 13.058  3.945   54.437  1.00 20.92 30  A 1 
ATOM 230  N N   . PRO A 1 31  ? 12.334  -3.712  49.068  1.00 41.07 31  A 1 
ATOM 231  C CA  . PRO A 1 31  ? 12.691  -4.600  47.980  1.00 42.53 31  A 1 
ATOM 232  C C   . PRO A 1 31  ? 13.868  -3.908  47.334  1.00 43.00 31  A 1 
ATOM 233  O O   . PRO A 1 31  ? 13.738  -2.745  46.948  1.00 42.54 31  A 1 
ATOM 234  C CB  . PRO A 1 31  ? 11.446  -4.677  47.086  1.00 41.42 31  A 1 
ATOM 235  C CG  . PRO A 1 31  ? 10.619  -3.463  47.500  1.00 41.20 31  A 1 
ATOM 236  C CD  . PRO A 1 31  ? 10.969  -3.270  48.971  1.00 43.91 31  A 1 
ATOM 237  N N   . SER A 1 32  ? 15.045  -4.546  47.469  1.00 40.87 32  A 1 
ATOM 238  C CA  . SER A 1 32  ? 16.328  -3.925  47.158  1.00 40.75 32  A 1 
ATOM 239  C C   . SER A 1 32  ? 16.115  -3.274  45.818  1.00 41.75 32  A 1 
ATOM 240  O O   . SER A 1 32  ? 15.627  -3.953  44.924  1.00 40.76 32  A 1 
ATOM 241  C CB  . SER A 1 32  ? 17.428  -4.984  47.059  1.00 38.23 32  A 1 
ATOM 242  O OG  . SER A 1 32  ? 17.056  -6.028  46.195  1.00 35.67 32  A 1 
ATOM 243  N N   . SER A 1 33  ? 16.320  -1.952  45.748  1.00 45.25 33  A 1 
ATOM 244  C CA  . SER A 1 33  ? 16.004  -1.143  44.573  1.00 45.41 33  A 1 
ATOM 245  C C   . SER A 1 33  ? 16.356  -1.984  43.356  1.00 46.01 33  A 1 
ATOM 246  O O   . SER A 1 33  ? 17.535  -2.293  43.251  1.00 44.52 33  A 1 
ATOM 247  C CB  . SER A 1 33  ? 16.861  0.123   44.568  1.00 43.33 33  A 1 
ATOM 248  O OG  . SER A 1 33  ? 18.228  -0.194  44.739  1.00 40.46 33  A 1 
ATOM 249  N N   . PRO A 1 34  ? 15.339  -2.490  42.619  1.00 48.86 34  A 1 
ATOM 250  C CA  . PRO A 1 34  ? 15.414  -3.737  41.859  1.00 48.29 34  A 1 
ATOM 251  C C   . PRO A 1 34  ? 16.761  -3.743  41.167  1.00 48.39 34  A 1 
ATOM 252  O O   . PRO A 1 34  ? 16.991  -2.927  40.286  1.00 47.27 34  A 1 
ATOM 253  C CB  . PRO A 1 34  ? 14.238  -3.716  40.882  1.00 46.54 34  A 1 
ATOM 254  C CG  . PRO A 1 34  ? 13.764  -2.270  40.905  1.00 46.27 34  A 1 
ATOM 255  C CD  . PRO A 1 34  ? 14.094  -1.810  42.314  1.00 47.79 34  A 1 
ATOM 256  N N   . LEU A 1 35  ? 17.671  -4.535  41.773  1.00 43.28 35  A 1 
ATOM 257  C CA  . LEU A 1 35  ? 19.098  -4.395  41.536  1.00 41.97 35  A 1 
ATOM 258  C C   . LEU A 1 35  ? 19.180  -4.562  40.043  1.00 43.90 35  A 1 
ATOM 259  O O   . LEU A 1 35  ? 18.700  -5.587  39.568  1.00 41.61 35  A 1 
ATOM 260  C CB  . LEU A 1 35  ? 19.853  -5.488  42.304  1.00 37.73 35  A 1 
ATOM 261  C CG  . LEU A 1 35  ? 21.034  -4.955  43.145  1.00 33.71 35  A 1 
ATOM 262  C CD1 . LEU A 1 35  ? 21.068  -5.664  44.500  1.00 31.52 35  A 1 
ATOM 263  C CD2 . LEU A 1 35  ? 22.378  -5.167  42.469  1.00 31.77 35  A 1 
ATOM 264  N N   . LEU A 1 36  ? 19.646  -3.542  39.354  1.00 59.22 36  A 1 
ATOM 265  C CA  . LEU A 1 36  ? 19.670  -3.545  37.895  1.00 60.35 36  A 1 
ATOM 266  C C   . LEU A 1 36  ? 20.537  -4.742  37.551  1.00 64.01 36  A 1 
ATOM 267  O O   . LEU A 1 36  ? 21.760  -4.648  37.506  1.00 59.50 36  A 1 
ATOM 268  C CB  . LEU A 1 36  ? 20.250  -2.217  37.369  1.00 54.91 36  A 1 
ATOM 269  C CG  . LEU A 1 36  ? 19.216  -1.106  37.176  1.00 49.85 36  A 1 
ATOM 270  C CD1 . LEU A 1 36  ? 19.899  0.264   37.158  1.00 46.62 36  A 1 
ATOM 271  C CD2 . LEU A 1 36  ? 18.472  -1.256  35.847  1.00 45.53 36  A 1 
ATOM 272  N N   . SER A 1 37  ? 19.895  -5.893  37.524  1.00 75.49 37  A 1 
ATOM 273  C CA  . SER A 1 37  ? 20.556  -7.170  37.386  1.00 79.48 37  A 1 
ATOM 274  C C   . SER A 1 37  ? 21.308  -7.053  36.083  1.00 81.82 37  A 1 
ATOM 275  O O   . SER A 1 37  ? 20.884  -6.281  35.212  1.00 77.77 37  A 1 
ATOM 276  C CB  . SER A 1 37  ? 19.550  -8.324  37.386  1.00 73.43 37  A 1 
ATOM 277  O OG  . SER A 1 37  ? 18.637  -8.221  36.306  1.00 62.31 37  A 1 
ATOM 278  N N   . VAL A 1 38  ? 22.404  -7.761  35.933  1.00 82.76 38  A 1 
ATOM 279  C CA  . VAL A 1 38  ? 23.149  -7.688  34.665  1.00 85.65 38  A 1 
ATOM 280  C C   . VAL A 1 38  ? 22.186  -7.849  33.477  1.00 85.43 38  A 1 
ATOM 281  O O   . VAL A 1 38  ? 22.310  -7.167  32.457  1.00 83.17 38  A 1 
ATOM 282  C CB  . VAL A 1 38  ? 24.250  -8.763  34.627  1.00 83.95 38  A 1 
ATOM 283  C CG1 . VAL A 1 38  ? 25.013  -8.753  33.306  1.00 73.95 38  A 1 
ATOM 284  C CG2 . VAL A 1 38  ? 25.259  -8.543  35.764  1.00 74.33 38  A 1 
ATOM 285  N N   . PHE A 1 39  ? 21.154  -8.681  33.673  1.00 82.09 39  A 1 
ATOM 286  C CA  . PHE A 1 39  ? 20.066  -8.877  32.719  1.00 83.05 39  A 1 
ATOM 287  C C   . PHE A 1 39  ? 19.176  -7.626  32.545  1.00 82.31 39  A 1 
ATOM 288  O O   . PHE A 1 39  ? 18.859  -7.261  31.423  1.00 80.11 39  A 1 
ATOM 289  C CB  . PHE A 1 39  ? 19.249  -10.082 33.186  1.00 80.57 39  A 1 
ATOM 290  C CG  . PHE A 1 39  ? 18.232  -10.543 32.163  1.00 76.03 39  A 1 
ATOM 291  C CD1 . PHE A 1 39  ? 16.868  -10.332 32.382  1.00 68.82 39  A 1 
ATOM 292  C CD2 . PHE A 1 39  ? 18.666  -11.188 30.990  1.00 65.99 39  A 1 
ATOM 293  C CE1 . PHE A 1 39  ? 15.935  -10.775 31.433  1.00 63.62 39  A 1 
ATOM 294  C CE2 . PHE A 1 39  ? 17.741  -11.625 30.044  1.00 61.92 39  A 1 
ATOM 295  C CZ  . PHE A 1 39  ? 16.366  -11.424 30.259  1.00 64.06 39  A 1 
ATOM 296  N N   . GLY A 1 40  ? 18.808  -6.952  33.635  1.00 81.76 40  A 1 
ATOM 297  C CA  . GLY A 1 40  ? 18.045  -5.701  33.598  1.00 81.24 40  A 1 
ATOM 298  C C   . GLY A 1 40  ? 18.809  -4.586  32.890  1.00 83.17 40  A 1 
ATOM 299  O O   . GLY A 1 40  ? 18.272  -3.958  31.987  1.00 81.57 40  A 1 
ATOM 300  N N   . VAL A 1 41  ? 20.095  -4.419  33.214  1.00 84.80 41  A 1 
ATOM 301  C CA  . VAL A 1 41  ? 20.981  -3.467  32.526  1.00 86.87 41  A 1 
ATOM 302  C C   . VAL A 1 41  ? 21.093  -3.810  31.041  1.00 87.58 41  A 1 
ATOM 303  O O   . VAL A 1 41  ? 21.002  -2.919  30.198  1.00 86.48 41  A 1 
ATOM 304  C CB  . VAL A 1 41  ? 22.384  -3.418  33.173  1.00 85.62 41  A 1 
ATOM 305  C CG1 . VAL A 1 41  ? 23.334  -2.476  32.428  1.00 77.30 41  A 1 
ATOM 306  C CG2 . VAL A 1 41  ? 22.306  -2.916  34.618  1.00 77.23 41  A 1 
ATOM 307  N N   . LEU A 1 42  ? 21.226  -5.095  30.691  1.00 85.51 42  A 1 
ATOM 308  C CA  . LEU A 1 42  ? 21.285  -5.540  29.303  1.00 87.00 42  A 1 
ATOM 309  C C   . LEU A 1 42  ? 19.987  -5.216  28.540  1.00 87.50 42  A 1 
ATOM 310  O O   . LEU A 1 42  ? 20.050  -4.728  27.414  1.00 87.37 42  A 1 
ATOM 311  C CB  . LEU A 1 42  ? 21.575  -7.054  29.273  1.00 86.77 42  A 1 
ATOM 312  C CG  . LEU A 1 42  ? 21.901  -7.575  27.863  1.00 77.78 42  A 1 
ATOM 313  C CD1 . LEU A 1 42  ? 23.349  -7.254  27.466  1.00 70.26 42  A 1 
ATOM 314  C CD2 . LEU A 1 42  ? 21.712  -9.094  27.805  1.00 71.51 42  A 1 
ATOM 315  N N   . ILE A 1 43  ? 18.825  -5.455  29.163  1.00 88.07 43  A 1 
ATOM 316  C CA  . ILE A 1 43  ? 17.532  -5.112  28.559  1.00 87.99 43  A 1 
ATOM 317  C C   . ILE A 1 43  ? 17.425  -3.597  28.359  1.00 88.79 43  A 1 
ATOM 318  O O   . ILE A 1 43  ? 17.072  -3.159  27.273  1.00 88.15 43  A 1 
ATOM 319  C CB  . ILE A 1 43  ? 16.363  -5.669  29.402  1.00 86.33 43  A 1 
ATOM 320  C CG1 . ILE A 1 43  ? 16.301  -7.201  29.226  1.00 79.24 43  A 1 
ATOM 321  C CG2 . ILE A 1 43  ? 15.013  -5.035  28.997  1.00 76.59 43  A 1 
ATOM 322  C CD1 . ILE A 1 43  ? 15.327  -7.890  30.184  1.00 67.80 43  A 1 
ATOM 323  N N   . LEU A 1 44  ? 17.774  -2.800  29.379  1.00 88.81 44  A 1 
ATOM 324  C CA  . LEU A 1 44  ? 17.690  -1.346  29.293  1.00 88.69 44  A 1 
ATOM 325  C C   . LEU A 1 44  ? 18.642  -0.773  28.231  1.00 90.27 44  A 1 
ATOM 326  O O   . LEU A 1 44  ? 18.250  0.118   27.480  1.00 89.58 44  A 1 
ATOM 327  C CB  . LEU A 1 44  ? 17.995  -0.746  30.669  1.00 86.68 44  A 1 
ATOM 328  C CG  . LEU A 1 44  ? 16.864  -1.001  31.679  1.00 78.60 44  A 1 
ATOM 329  C CD1 . LEU A 1 44  ? 17.401  -0.783  33.083  1.00 71.70 44  A 1 
ATOM 330  C CD2 . LEU A 1 44  ? 15.665  -0.093  31.435  1.00 71.74 44  A 1 
ATOM 331  N N   . THR A 1 45  ? 19.853  -1.312  28.117  1.00 90.35 45  A 1 
ATOM 332  C CA  . THR A 1 45  ? 20.777  -0.925  27.048  1.00 91.43 45  A 1 
ATOM 333  C C   . THR A 1 45  ? 20.259  -1.331  25.669  1.00 92.30 45  A 1 
ATOM 334  O O   . THR A 1 45  ? 20.363  -0.543  24.730  1.00 91.42 45  A 1 
ATOM 335  C CB  . THR A 1 45  ? 22.192  -1.480  27.255  1.00 90.92 45  A 1 
ATOM 336  O OG1 . THR A 1 45  ? 22.198  -2.854  27.521  1.00 77.21 45  A 1 
ATOM 337  C CG2 . THR A 1 45  ? 22.920  -0.790  28.412  1.00 74.54 45  A 1 
ATOM 338  N N   . LEU A 1 46  ? 19.635  -2.510  25.562  1.00 91.50 46  A 1 
ATOM 339  C CA  . LEU A 1 46  ? 19.018  -2.950  24.314  1.00 92.13 46  A 1 
ATOM 340  C C   . LEU A 1 46  ? 17.836  -2.055  23.920  1.00 92.67 46  A 1 
ATOM 341  O O   . LEU A 1 46  ? 17.730  -1.660  22.761  1.00 92.07 46  A 1 
ATOM 342  C CB  . LEU A 1 46  ? 18.581  -4.426  24.475  1.00 91.52 46  A 1 
ATOM 343  C CG  . LEU A 1 46  ? 18.086  -5.057  23.156  1.00 78.23 46  A 1 
ATOM 344  C CD1 . LEU A 1 46  ? 19.248  -5.345  22.205  1.00 71.74 46  A 1 
ATOM 345  C CD2 . LEU A 1 46  ? 17.365  -6.372  23.447  1.00 72.97 46  A 1 
ATOM 346  N N   . LEU A 1 47  ? 16.986  -1.689  24.890  1.00 93.11 47  A 1 
ATOM 347  C CA  . LEU A 1 47  ? 15.870  -0.765  24.672  1.00 93.11 47  A 1 
ATOM 348  C C   . LEU A 1 47  ? 16.379  0.634   24.302  1.00 93.70 47  A 1 
ATOM 349  O O   . LEU A 1 47  ? 15.891  1.222   23.332  1.00 92.81 47  A 1 
ATOM 350  C CB  . LEU A 1 47  ? 14.972  -0.722  25.918  1.00 92.26 47  A 1 
ATOM 351  C CG  . LEU A 1 47  ? 14.179  -2.015  26.207  1.00 89.14 47  A 1 
ATOM 352  C CD1 . LEU A 1 47  ? 13.396  -1.852  27.512  1.00 84.12 47  A 1 
ATOM 353  C CD2 . LEU A 1 47  ? 13.191  -2.363  25.092  1.00 84.45 47  A 1 
ATOM 354  N N   . GLY A 1 48  ? 17.394  1.132   24.995  1.00 93.50 48  A 1 
ATOM 355  C CA  . GLY A 1 48  ? 18.039  2.408   24.651  1.00 93.72 48  A 1 
ATOM 356  C C   . GLY A 1 48  ? 18.620  2.407   23.233  1.00 94.50 48  A 1 
ATOM 357  O O   . GLY A 1 48  ? 18.429  3.357   22.480  1.00 93.22 48  A 1 
ATOM 358  N N   . PHE A 1 49  ? 19.272  1.304   22.850  1.00 95.14 49  A 1 
ATOM 359  C CA  . PHE A 1 49  ? 19.760  1.126   21.484  1.00 95.46 49  A 1 
ATOM 360  C C   . PHE A 1 49  ? 18.616  1.080   20.469  1.00 95.33 49  A 1 
ATOM 361  O O   . PHE A 1 49  ? 18.718  1.712   19.418  1.00 93.92 49  A 1 
ATOM 362  C CB  . PHE A 1 49  ? 20.619  -0.143  21.406  1.00 94.49 49  A 1 
ATOM 363  C CG  . PHE A 1 49  ? 21.230  -0.343  20.041  1.00 85.28 49  A 1 
ATOM 364  C CD1 . PHE A 1 49  ? 20.621  -1.194  19.096  1.00 76.68 49  A 1 
ATOM 365  C CD2 . PHE A 1 49  ? 22.392  0.369   19.684  1.00 75.37 49  A 1 
ATOM 366  C CE1 . PHE A 1 49  ? 21.177  -1.336  17.813  1.00 71.80 49  A 1 
ATOM 367  C CE2 . PHE A 1 49  ? 22.943  0.220   18.402  1.00 69.53 49  A 1 
ATOM 368  C CZ  . PHE A 1 49  ? 22.334  -0.631  17.475  1.00 70.93 49  A 1 
ATOM 369  N N   . LEU A 1 50  ? 17.498  0.401   20.789  1.00 95.39 50  A 1 
ATOM 370  C CA  . LEU A 1 50  ? 16.305  0.374   19.948  1.00 95.01 50  A 1 
ATOM 371  C C   . LEU A 1 50  ? 15.745  1.785   19.722  1.00 95.37 50  A 1 
ATOM 372  O O   . LEU A 1 50  ? 15.458  2.146   18.576  1.00 94.28 50  A 1 
ATOM 373  C CB  . LEU A 1 50  ? 15.260  -0.563  20.577  1.00 94.39 50  A 1 
ATOM 374  C CG  . LEU A 1 50  ? 13.938  -0.671  19.782  1.00 92.68 50  A 1 
ATOM 375  C CD1 . LEU A 1 50  ? 14.146  -1.360  18.432  1.00 87.26 50  A 1 
ATOM 376  C CD2 . LEU A 1 50  ? 12.909  -1.482  20.577  1.00 86.67 50  A 1 
ATOM 377  N N   . VAL A 1 51  ? 15.653  2.594   20.777  1.00 95.22 51  A 1 
ATOM 378  C CA  . VAL A 1 51  ? 15.199  3.992   20.685  1.00 95.15 51  A 1 
ATOM 379  C C   . VAL A 1 51  ? 16.123  4.802   19.776  1.00 95.24 51  A 1 
ATOM 380  O O   . VAL A 1 51  ? 15.663  5.428   18.822  1.00 94.26 51  A 1 
ATOM 381  C CB  . VAL A 1 51  ? 15.107  4.649   22.079  1.00 94.28 51  A 1 
ATOM 382  C CG1 . VAL A 1 51  ? 14.675  6.114   21.988  1.00 89.39 51  A 1 
ATOM 383  C CG2 . VAL A 1 51  ? 14.088  3.934   22.977  1.00 89.86 51  A 1 
ATOM 384  N N   . ALA A 1 52  ? 17.437  4.741   20.026  1.00 95.75 52  A 1 
ATOM 385  C CA  . ALA A 1 52  ? 18.420  5.480   19.245  1.00 95.84 52  A 1 
ATOM 386  C C   . ALA A 1 52  ? 18.433  5.045   17.769  1.00 95.66 52  A 1 
ATOM 387  O O   . ALA A 1 52  ? 18.455  5.889   16.871  1.00 94.24 52  A 1 
ATOM 388  C CB  . ALA A 1 52  ? 19.794  5.288   19.901  1.00 95.15 52  A 1 
ATOM 389  N N   . ALA A 1 53  ? 18.373  3.733   17.511  1.00 95.99 53  A 1 
ATOM 390  C CA  . ALA A 1 53  ? 18.333  3.188   16.162  1.00 95.57 53  A 1 
ATOM 391  C C   . ALA A 1 53  ? 17.057  3.591   15.415  1.00 95.40 53  A 1 
ATOM 392  O O   . ALA A 1 53  ? 17.124  3.993   14.254  1.00 93.71 53  A 1 
ATOM 393  C CB  . ALA A 1 53  ? 18.480  1.663   16.249  1.00 94.73 53  A 1 
ATOM 394  N N   . THR A 1 54  ? 15.901  3.545   16.093  1.00 95.54 54  A 1 
ATOM 395  C CA  . THR A 1 54  ? 14.608  3.955   15.525  1.00 95.15 54  A 1 
ATOM 396  C C   . THR A 1 54  ? 14.631  5.428   15.145  1.00 95.01 54  A 1 
ATOM 397  O O   . THR A 1 54  ? 14.272  5.785   14.024  1.00 93.59 54  A 1 
ATOM 398  C CB  . THR A 1 54  ? 13.453  3.696   16.513  1.00 94.54 54  A 1 
ATOM 399  O OG1 . THR A 1 54  ? 13.436  2.334   16.857  1.00 85.29 54  A 1 
ATOM 400  C CG2 . THR A 1 54  ? 12.091  4.012   15.909  1.00 85.15 54  A 1 
ATOM 401  N N   . PHE A 1 55  ? 15.130  6.285   16.048  1.00 95.50 55  A 1 
ATOM 402  C CA  . PHE A 1 55  ? 15.271  7.715   15.791  1.00 95.62 55  A 1 
ATOM 403  C C   . PHE A 1 55  ? 16.215  7.992   14.616  1.00 95.32 55  A 1 
ATOM 404  O O   . PHE A 1 55  ? 15.829  8.668   13.658  1.00 94.41 55  A 1 
ATOM 405  C CB  . PHE A 1 55  ? 15.749  8.411   17.068  1.00 95.43 55  A 1 
ATOM 406  C CG  . PHE A 1 55  ? 15.880  9.907   16.901  1.00 95.38 55  A 1 
ATOM 407  C CD1 . PHE A 1 55  ? 17.147  10.496  16.741  1.00 91.14 55  A 1 
ATOM 408  C CD2 . PHE A 1 55  ? 14.729  10.716  16.876  1.00 91.42 55  A 1 
ATOM 409  C CE1 . PHE A 1 55  ? 17.248  11.891  16.570  1.00 91.12 55  A 1 
ATOM 410  C CE2 . PHE A 1 55  ? 14.834  12.093  16.706  1.00 90.62 55  A 1 
ATOM 411  C CZ  . PHE A 1 55  ? 16.094  12.689  16.551  1.00 92.42 55  A 1 
ATOM 412  N N   . ALA A 1 56  ? 17.417  7.414   14.644  1.00 95.30 56  A 1 
ATOM 413  C CA  . ALA A 1 56  ? 18.427  7.633   13.609  1.00 94.63 56  A 1 
ATOM 414  C C   . ALA A 1 56  ? 17.954  7.169   12.220  1.00 93.90 56  A 1 
ATOM 415  O O   . ALA A 1 56  ? 18.124  7.890   11.231  1.00 92.00 56  A 1 
ATOM 416  C CB  . ALA A 1 56  ? 19.715  6.922   14.033  1.00 93.90 56  A 1 
ATOM 417  N N   . TRP A 1 57  ? 17.317  5.985   12.138  1.00 92.99 57  A 1 
ATOM 418  C CA  . TRP A 1 57  ? 16.821  5.447   10.871  1.00 91.83 57  A 1 
ATOM 419  C C   . TRP A 1 57  ? 15.708  6.302   10.267  1.00 92.60 57  A 1 
ATOM 420  O O   . TRP A 1 57  ? 15.769  6.642   9.088   1.00 90.39 57  A 1 
ATOM 421  C CB  . TRP A 1 57  ? 16.335  3.999   11.064  1.00 87.84 57  A 1 
ATOM 422  C CG  . TRP A 1 57  ? 17.131  2.963   10.337  1.00 83.78 57  A 1 
ATOM 423  C CD1 . TRP A 1 57  ? 17.391  1.737   10.815  1.00 72.74 57  A 1 
ATOM 424  C CD2 . TRP A 1 57  ? 17.702  2.987   8.985   1.00 76.90 57  A 1 
ATOM 425  N NE1 . TRP A 1 57  ? 18.066  0.992   9.859   1.00 69.12 57  A 1 
ATOM 426  C CE2 . TRP A 1 57  ? 18.272  1.722   8.729   1.00 74.29 57  A 1 
ATOM 427  C CE3 . TRP A 1 57  ? 17.777  3.949   7.965   1.00 67.60 57  A 1 
ATOM 428  C CZ2 . TRP A 1 57  ? 18.890  1.409   7.490   1.00 67.12 57  A 1 
ATOM 429  C CZ3 . TRP A 1 57  ? 18.399  3.633   6.741   1.00 65.62 57  A 1 
ATOM 430  C CH2 . TRP A 1 57  ? 18.944  2.386   6.517   1.00 66.52 57  A 1 
ATOM 431  N N   . ASN A 1 58  ? 14.709  6.654   11.080  1.00 92.99 58  A 1 
ATOM 432  C CA  . ASN A 1 58  ? 13.594  7.459   10.603  1.00 93.69 58  A 1 
ATOM 433  C C   . ASN A 1 58  ? 14.025  8.891   10.258  1.00 93.80 58  A 1 
ATOM 434  O O   . ASN A 1 58  ? 13.599  9.427   9.234   1.00 92.53 58  A 1 
ATOM 435  C CB  . ASN A 1 58  ? 12.467  7.419   11.645  1.00 93.71 58  A 1 
ATOM 436  C CG  . ASN A 1 58  ? 11.704  6.107   11.563  1.00 93.44 58  A 1 
ATOM 437  O OD1 . ASN A 1 58  ? 11.082  5.810   10.555  1.00 84.73 58  A 1 
ATOM 438  N ND2 . ASN A 1 58  ? 11.745  5.304   12.597  1.00 85.34 58  A 1 
ATOM 439  N N   . LEU A 1 59  ? 14.937  9.472   11.032  1.00 93.97 59  A 1 
ATOM 440  C CA  . LEU A 1 59  ? 15.514  10.781  10.731  1.00 94.20 59  A 1 
ATOM 441  C C   . LEU A 1 59  ? 16.301  10.764  9.416   1.00 93.83 59  A 1 
ATOM 442  O O   . LEU A 1 59  ? 16.157  11.675  8.600   1.00 92.50 59  A 1 
ATOM 443  C CB  . LEU A 1 59  ? 16.387  11.225  11.914  1.00 94.00 59  A 1 
ATOM 444  C CG  . LEU A 1 59  ? 16.868  12.685  11.805  1.00 89.27 59  A 1 
ATOM 445  C CD1 . LEU A 1 59  ? 15.708  13.679  11.935  1.00 82.69 59  A 1 
ATOM 446  C CD2 . LEU A 1 59  ? 17.879  12.980  12.912  1.00 82.78 59  A 1 
ATOM 447  N N   . LEU A 1 60  ? 17.082  9.700   9.156   1.00 92.84 60  A 1 
ATOM 448  C CA  . LEU A 1 60  ? 17.797  9.524   7.897   1.00 92.21 60  A 1 
ATOM 449  C C   . LEU A 1 60  ? 16.839  9.420   6.708   1.00 92.09 60  A 1 
ATOM 450  O O   . LEU A 1 60  ? 17.069  10.047  5.666   1.00 90.87 60  A 1 
ATOM 451  C CB  . LEU A 1 60  ? 18.695  8.276   8.002   1.00 91.38 60  A 1 
ATOM 452  C CG  . LEU A 1 60  ? 19.468  7.953   6.709   1.00 87.98 60  A 1 
ATOM 453  C CD1 . LEU A 1 60  ? 20.498  9.036   6.377   1.00 82.43 60  A 1 
ATOM 454  C CD2 . LEU A 1 60  ? 20.184  6.615   6.855   1.00 81.44 60  A 1 
ATOM 455  N N   . VAL A 1 61  ? 15.756  8.659   6.848   1.00 91.67 61  A 1 
ATOM 456  C CA  . VAL A 1 61  ? 14.721  8.546   5.815   1.00 91.35 61  A 1 
ATOM 457  C C   . VAL A 1 61  ? 14.100  9.912   5.544   1.00 91.32 61  A 1 
ATOM 458  O O   . VAL A 1 61  ? 14.029  10.332  4.386   1.00 90.51 61  A 1 
ATOM 459  C CB  . VAL A 1 61  ? 13.644  7.518   6.211   1.00 90.75 61  A 1 
ATOM 460  C CG1 . VAL A 1 61  ? 12.432  7.541   5.270   1.00 86.26 61  A 1 
ATOM 461  C CG2 . VAL A 1 61  ? 14.225  6.097   6.167   1.00 86.68 61  A 1 
ATOM 462  N N   . LEU A 1 62  ? 13.703  10.627  6.588   1.00 92.34 62  A 1 
ATOM 463  C CA  . LEU A 1 62  ? 13.084  11.943  6.476   1.00 92.69 62  A 1 
ATOM 464  C C   . LEU A 1 62  ? 14.036  12.959  5.833   1.00 92.43 62  A 1 
ATOM 465  O O   . LEU A 1 62  ? 13.665  13.619  4.863   1.00 91.05 62  A 1 
ATOM 466  C CB  . LEU A 1 62  ? 12.620  12.372  7.880   1.00 92.10 62  A 1 
ATOM 467  C CG  . LEU A 1 62  ? 11.803  13.685  7.875   1.00 87.29 62  A 1 
ATOM 468  C CD1 . LEU A 1 62  ? 10.484  13.527  7.118   1.00 83.62 62  A 1 
ATOM 469  C CD2 . LEU A 1 62  ? 11.482  14.093  9.314   1.00 83.30 62  A 1 
ATOM 470  N N   . ALA A 1 63  ? 15.288  13.027  6.303   1.00 92.30 63  A 1 
ATOM 471  C CA  . ALA A 1 63  ? 16.308  13.908  5.747   1.00 91.69 63  A 1 
ATOM 472  C C   . ALA A 1 63  ? 16.593  13.599  4.270   1.00 91.01 63  A 1 
ATOM 473  O O   . ALA A 1 63  ? 16.729  14.505  3.449   1.00 89.22 63  A 1 
ATOM 474  C CB  . ALA A 1 63  ? 17.578  13.778  6.597   1.00 91.22 63  A 1 
ATOM 475  N N   . THR A 1 64  ? 16.616  12.315  3.904   1.00 90.51 64  A 1 
ATOM 476  C CA  . THR A 1 64  ? 16.809  11.886  2.517   1.00 89.26 64  A 1 
ATOM 477  C C   . THR A 1 64  ? 15.645  12.313  1.631   1.00 89.14 64  A 1 
ATOM 478  O O   . THR A 1 64  ? 15.873  12.835  0.543   1.00 87.38 64  A 1 
ATOM 479  C CB  . THR A 1 64  ? 17.027  10.372  2.432   1.00 88.25 64  A 1 
ATOM 480  O OG1 . THR A 1 64  ? 18.170  10.016  3.183   1.00 77.27 64  A 1 
ATOM 481  C CG2 . THR A 1 64  ? 17.304  9.911   1.007   1.00 76.82 64  A 1 
ATOM 482  N N   . ILE A 1 65  ? 14.399  12.140  2.088   1.00 89.20 65  A 1 
ATOM 483  C CA  . ILE A 1 65  ? 13.202  12.555  1.345   1.00 89.04 65  A 1 
ATOM 484  C C   . ILE A 1 65  ? 13.183  14.074  1.144   1.00 88.95 65  A 1 
ATOM 485  O O   . ILE A 1 65  ? 12.915  14.540  0.041   1.00 87.66 65  A 1 
ATOM 486  C CB  . ILE A 1 65  ? 11.918  12.041  2.041   1.00 88.62 65  A 1 
ATOM 487  C CG1 . ILE A 1 65  ? 11.828  10.502  1.929   1.00 85.30 65  A 1 
ATOM 488  C CG2 . ILE A 1 65  ? 10.660  12.682  1.416   1.00 85.12 65  A 1 
ATOM 489  C CD1 . ILE A 1 65  ? 10.762  9.874   2.838   1.00 81.61 65  A 1 
ATOM 490  N N   . LEU A 1 66  ? 13.508  14.847  2.179   1.00 89.81 66  A 1 
ATOM 491  C CA  . LEU A 1 66  ? 13.522  16.310  2.106   1.00 89.43 66  A 1 
ATOM 492  C C   . LEU A 1 66  ? 14.630  16.839  1.188   1.00 88.20 66  A 1 
ATOM 493  O O   . LEU A 1 66  ? 14.401  17.771  0.416   1.00 85.94 66  A 1 
ATOM 494  C CB  . LEU A 1 66  ? 13.664  16.875  3.528   1.00 89.69 66  A 1 
ATOM 495  C CG  . LEU A 1 66  ? 12.421  16.669  4.427   1.00 83.76 66  A 1 
ATOM 496  C CD1 . LEU A 1 66  ? 12.747  17.106  5.857   1.00 77.92 66  A 1 
ATOM 497  C CD2 . LEU A 1 66  ? 11.215  17.462  3.939   1.00 77.11 66  A 1 
ATOM 498  N N   . ARG A 1 67  ? 15.820  16.230  1.224   1.00 87.88 67  A 1 
ATOM 499  C CA  . ARG A 1 67  ? 16.987  16.701  0.460   1.00 86.98 67  A 1 
ATOM 500  C C   . ARG A 1 67  ? 16.931  16.332  -1.017  1.00 85.89 67  A 1 
ATOM 501  O O   . ARG A 1 67  ? 17.399  17.082  -1.865  1.00 81.85 67  A 1 
ATOM 502  C CB  . ARG A 1 67  ? 18.255  16.163  1.147   1.00 84.57 67  A 1 
ATOM 503  C CG  . ARG A 1 67  ? 19.544  16.793  0.611   1.00 74.58 67  A 1 
ATOM 504  C CD  . ARG A 1 67  ? 20.744  16.303  1.433   1.00 70.81 67  A 1 
ATOM 505  N NE  . ARG A 1 67  ? 22.017  16.922  1.001   1.00 62.64 67  A 1 
ATOM 506  C CZ  . ARG A 1 67  ? 23.188  16.783  1.610   1.00 57.27 67  A 1 
ATOM 507  N NH1 . ARG A 1 67  ? 23.337  16.035  2.670   1.00 53.01 67  A 1 
ATOM 508  N NH2 . ARG A 1 67  ? 24.245  17.388  1.168   1.00 50.70 67  A 1 
ATOM 509  N N   . VAL A 1 68  ? 16.374  15.171  -1.349  1.00 83.95 68  A 1 
ATOM 510  C CA  . VAL A 1 68  ? 16.397  14.637  -2.713  1.00 82.11 68  A 1 
ATOM 511  C C   . VAL A 1 68  ? 15.089  14.956  -3.435  1.00 81.67 68  A 1 
ATOM 512  O O   . VAL A 1 68  ? 14.067  14.321  -3.215  1.00 78.91 68  A 1 
ATOM 513  C CB  . VAL A 1 68  ? 16.721  13.137  -2.733  1.00 80.15 68  A 1 
ATOM 514  C CG1 . VAL A 1 68  ? 16.829  12.630  -4.173  1.00 73.96 68  A 1 
ATOM 515  C CG2 . VAL A 1 68  ? 18.060  12.838  -2.054  1.00 74.67 68  A 1 
ATOM 516  N N   . ARG A 1 69  ? 15.142  15.902  -4.390  1.00 79.70 69  A 1 
ATOM 517  C CA  . ARG A 1 69  ? 13.962  16.348  -5.160  1.00 79.24 69  A 1 
ATOM 518  C C   . ARG A 1 69  ? 13.190  15.217  -5.860  1.00 78.39 69  A 1 
ATOM 519  O O   . ARG A 1 69  ? 11.982  15.334  -6.058  1.00 74.56 69  A 1 
ATOM 520  C CB  . ARG A 1 69  ? 14.361  17.408  -6.208  1.00 77.14 69  A 1 
ATOM 521  C CG  . ARG A 1 69  ? 14.785  18.745  -5.593  1.00 67.37 69  A 1 
ATOM 522  C CD  . ARG A 1 69  ? 15.018  19.784  -6.699  1.00 62.55 69  A 1 
ATOM 523  N NE  . ARG A 1 69  ? 15.412  21.093  -6.163  1.00 53.21 69  A 1 
ATOM 524  C CZ  . ARG A 1 69  ? 15.674  22.198  -6.862  1.00 46.78 69  A 1 
ATOM 525  N NH1 . ARG A 1 69  ? 15.597  22.216  -8.166  1.00 42.18 69  A 1 
ATOM 526  N NH2 . ARG A 1 69  ? 16.009  23.304  -6.262  1.00 40.64 69  A 1 
ATOM 527  N N   . THR A 1 70  ? 13.856  14.126  -6.232  1.00 73.74 70  A 1 
ATOM 528  C CA  . THR A 1 70  ? 13.180  12.979  -6.860  1.00 71.21 70  A 1 
ATOM 529  C C   . THR A 1 70  ? 12.172  12.294  -5.935  1.00 72.21 70  A 1 
ATOM 530  O O   . THR A 1 70  ? 11.234  11.671  -6.423  1.00 69.35 70  A 1 
ATOM 531  C CB  . THR A 1 70  ? 14.185  11.931  -7.350  1.00 67.73 70  A 1 
ATOM 532  O OG1 . THR A 1 70  ? 15.016  11.537  -6.284  1.00 61.02 70  A 1 
ATOM 533  C CG2 . THR A 1 70  ? 15.083  12.475  -8.458  1.00 58.61 70  A 1 
ATOM 534  N N   . PHE A 1 71  ? 12.330  12.460  -4.635  1.00 75.15 71  A 1 
ATOM 535  C CA  . PHE A 1 71  ? 11.410  11.957  -3.614  1.00 75.95 71  A 1 
ATOM 536  C C   . PHE A 1 71  ? 10.277  12.931  -3.262  1.00 76.04 71  A 1 
ATOM 537  O O   . PHE A 1 71  ? 9.378   12.551  -2.519  1.00 73.34 71  A 1 
ATOM 538  C CB  . PHE A 1 71  ? 12.193  11.524  -2.374  1.00 75.91 71  A 1 
ATOM 539  C CG  . PHE A 1 71  ? 13.148  10.377  -2.599  1.00 77.26 71  A 1 
ATOM 540  C CD1 . PHE A 1 71  ? 12.729  9.200   -3.255  1.00 73.46 71  A 1 
ATOM 541  C CD2 . PHE A 1 71  ? 14.464  10.465  -2.116  1.00 74.74 71  A 1 
ATOM 542  C CE1 . PHE A 1 71  ? 13.618  8.134   -3.442  1.00 72.93 71  A 1 
ATOM 543  C CE2 . PHE A 1 71  ? 15.355  9.394   -2.298  1.00 73.34 71  A 1 
ATOM 544  C CZ  . PHE A 1 71  ? 14.939  8.229   -2.969  1.00 74.21 71  A 1 
ATOM 545  N N   . HIS A 1 72  ? 10.244  14.129  -3.826  1.00 77.30 72  A 1 
ATOM 546  C CA  . HIS A 1 72  ? 9.106   15.050  -3.676  1.00 75.32 72  A 1 
ATOM 547  C C   . HIS A 1 72  ? 7.912   14.664  -4.577  1.00 73.92 72  A 1 
ATOM 548  O O   . HIS A 1 72  ? 7.110   15.497  -4.999  1.00 70.11 72  A 1 
ATOM 549  C CB  . HIS A 1 72  ? 9.554   16.508  -3.897  1.00 75.19 72  A 1 
ATOM 550  C CG  . HIS A 1 72  ? 10.596  17.011  -2.942  1.00 73.33 72  A 1 
ATOM 551  N ND1 . HIS A 1 72  ? 11.044  18.334  -2.898  1.00 64.62 72  A 1 
ATOM 552  C CD2 . HIS A 1 72  ? 11.272  16.338  -1.972  1.00 63.28 72  A 1 
ATOM 553  C CE1 . HIS A 1 72  ? 11.959  18.413  -1.938  1.00 65.10 72  A 1 
ATOM 554  N NE2 . HIS A 1 72  ? 12.126  17.227  -1.350  1.00 66.10 72  A 1 
ATOM 555  N N   . ARG A 1 73  ? 7.795   13.373  -4.895  1.00 72.62 73  A 1 
ATOM 556  C CA  . ARG A 1 73  ? 6.730   12.796  -5.703  1.00 70.63 73  A 1 
ATOM 557  C C   . ARG A 1 73  ? 5.743   12.053  -4.807  1.00 71.20 73  A 1 
ATOM 558  O O   . ARG A 1 73  ? 6.043   11.681  -3.676  1.00 66.08 73  A 1 
ATOM 559  C CB  . ARG A 1 73  ? 7.316   11.888  -6.801  1.00 64.93 73  A 1 
ATOM 560  C CG  . ARG A 1 73  ? 8.202   12.648  -7.811  1.00 56.90 73  A 1 
ATOM 561  C CD  . ARG A 1 73  ? 8.659   11.706  -8.945  1.00 52.79 73  A 1 
ATOM 562  N NE  . ARG A 1 73  ? 9.514   12.389  -9.927  1.00 46.87 73  A 1 
ATOM 563  C CZ  . ARG A 1 73  ? 9.994   11.876  -11.044 1.00 41.15 73  A 1 
ATOM 564  N NH1 . ARG A 1 73  ? 9.739   10.643  -11.407 1.00 38.86 73  A 1 
ATOM 565  N NH2 . ARG A 1 73  ? 10.760  12.582  -11.840 1.00 35.85 73  A 1 
ATOM 566  N N   . VAL A 1 74  ? 4.582   11.794  -5.374  1.00 72.48 74  A 1 
ATOM 567  C CA  . VAL A 1 74  ? 3.390   11.285  -4.692  1.00 70.16 74  A 1 
ATOM 568  C C   . VAL A 1 74  ? 3.562   10.094  -3.741  1.00 70.12 74  A 1 
ATOM 569  O O   . VAL A 1 74  ? 2.993   10.165  -2.668  1.00 65.20 74  A 1 
ATOM 570  C CB  . VAL A 1 74  ? 2.318   10.944  -5.724  1.00 67.14 74  A 1 
ATOM 571  C CG1 . VAL A 1 74  ? 1.040   10.430  -5.071  1.00 60.42 74  A 1 
ATOM 572  C CG2 . VAL A 1 74  ? 1.961   12.178  -6.570  1.00 61.28 74  A 1 
ATOM 573  N N   . PRO A 1 75  ? 4.268   9.004   -4.048  1.00 71.88 75  A 1 
ATOM 574  C CA  . PRO A 1 75  ? 4.324   7.909   -3.079  1.00 71.59 75  A 1 
ATOM 575  C C   . PRO A 1 75  ? 5.211   8.208   -1.868  1.00 74.93 75  A 1 
ATOM 576  O O   . PRO A 1 75  ? 5.125   7.522   -0.860  1.00 72.54 75  A 1 
ATOM 577  C CB  . PRO A 1 75  ? 4.815   6.701   -3.880  1.00 67.06 75  A 1 
ATOM 578  C CG  . PRO A 1 75  ? 5.659   7.336   -4.978  1.00 63.37 75  A 1 
ATOM 579  C CD  . PRO A 1 75  ? 4.941   8.649   -5.272  1.00 63.64 75  A 1 
ATOM 580  N N   . HIS A 1 76  ? 6.073   9.204   -1.962  1.00 79.70 76  A 1 
ATOM 581  C CA  . HIS A 1 76  ? 7.061   9.509   -0.938  1.00 80.45 76  A 1 
ATOM 582  C C   . HIS A 1 76  ? 6.536   10.447  0.148   1.00 83.74 76  A 1 
ATOM 583  O O   . HIS A 1 76  ? 7.112   10.471  1.226   1.00 83.43 76  A 1 
ATOM 584  C CB  . HIS A 1 76  ? 8.326   10.063  -1.591  1.00 78.74 76  A 1 
ATOM 585  C CG  . HIS A 1 76  ? 8.931   9.117   -2.582  1.00 76.26 76  A 1 
ATOM 586  N ND1 . HIS A 1 76  ? 9.548   7.909   -2.301  1.00 66.38 76  A 1 
ATOM 587  C CD2 . HIS A 1 76  ? 8.967   9.253   -3.944  1.00 67.51 76  A 1 
ATOM 588  C CE1 . HIS A 1 76  ? 9.938   7.360   -3.461  1.00 66.26 76  A 1 
ATOM 589  N NE2 . HIS A 1 76  ? 9.601   8.141   -4.486  1.00 67.50 76  A 1 
ATOM 590  N N   . ASN A 1 77  ? 5.451   11.180  -0.088  1.00 86.17 77  A 1 
ATOM 591  C CA  . ASN A 1 77  ? 4.810   11.995  0.947   1.00 87.63 77  A 1 
ATOM 592  C C   . ASN A 1 77  ? 4.166   11.130  2.040   1.00 89.73 77  A 1 
ATOM 593  O O   . ASN A 1 77  ? 4.273   11.475  3.211   1.00 89.37 77  A 1 
ATOM 594  C CB  . ASN A 1 77  ? 3.809   12.979  0.317   1.00 85.33 77  A 1 
ATOM 595  C CG  . ASN A 1 77  ? 2.661   12.323  -0.429  1.00 82.03 77  A 1 
ATOM 596  O OD1 . ASN A 1 77  ? 2.682   11.151  -0.741  1.00 69.84 77  A 1 
ATOM 597  N ND2 . ASN A 1 77  ? 1.644   13.078  -0.755  1.00 74.34 77  A 1 
ATOM 598  N N   . LEU A 1 78  ? 3.599   9.985   1.684   1.00 87.75 78  A 1 
ATOM 599  C CA  . LEU A 1 78  ? 3.077   9.024   2.651   1.00 89.14 78  A 1 
ATOM 600  C C   . LEU A 1 78  ? 4.200   8.399   3.477   1.00 90.39 78  A 1 
ATOM 601  O O   . LEU A 1 78  ? 4.088   8.313   4.691   1.00 90.12 78  A 1 
ATOM 602  C CB  . LEU A 1 78  ? 2.279   7.930   1.917   1.00 88.63 78  A 1 
ATOM 603  C CG  . LEU A 1 78  ? 0.976   8.418   1.266   1.00 86.83 78  A 1 
ATOM 604  C CD1 . LEU A 1 78  ? 0.391   7.309   0.391   1.00 83.47 78  A 1 
ATOM 605  C CD2 . LEU A 1 78  ? -0.075  8.796   2.302   1.00 83.09 78  A 1 
ATOM 606  N N   . VAL A 1 79  ? 5.317   8.039   2.839   1.00 89.22 79  A 1 
ATOM 607  C CA  . VAL A 1 79  ? 6.503   7.540   3.542   1.00 89.48 79  A 1 
ATOM 608  C C   . VAL A 1 79  ? 7.102   8.622   4.446   1.00 90.94 79  A 1 
ATOM 609  O O   . VAL A 1 79  ? 7.542   8.303   5.545   1.00 91.20 79  A 1 
ATOM 610  C CB  . VAL A 1 79  ? 7.564   7.013   2.554   1.00 87.85 79  A 1 
ATOM 611  C CG1 . VAL A 1 79  ? 8.818   6.495   3.259   1.00 82.81 79  A 1 
ATOM 612  C CG2 . VAL A 1 79  ? 7.007   5.853   1.715   1.00 83.27 79  A 1 
ATOM 613  N N   . ALA A 1 80  ? 7.094   9.888   4.024   1.00 91.55 80  A 1 
ATOM 614  C CA  . ALA A 1 80  ? 7.537   10.996  4.856   1.00 92.12 80  A 1 
ATOM 615  C C   . ALA A 1 80  ? 6.625   11.200  6.074   1.00 93.22 80  A 1 
ATOM 616  O O   . ALA A 1 80  ? 7.133   11.363  7.175   1.00 92.86 80  A 1 
ATOM 617  C CB  . ALA A 1 80  ? 7.635   12.271  4.013   1.00 91.24 80  A 1 
ATOM 618  N N   . SER A 1 81  ? 5.299   11.140  5.897   1.00 93.09 81  A 1 
ATOM 619  C CA  . SER A 1 81  ? 4.342   11.222  7.004   1.00 93.75 81  A 1 
ATOM 620  C C   . SER A 1 81  ? 4.540   10.092  8.019   1.00 94.29 81  A 1 
ATOM 621  O O   . SER A 1 81  ? 4.559   10.348  9.220   1.00 93.65 81  A 1 
ATOM 622  C CB  . SER A 1 81  ? 2.914   11.196  6.462   1.00 93.69 81  A 1 
ATOM 623  O OG  . SER A 1 81  ? 1.971   11.395  7.500   1.00 88.72 81  A 1 
ATOM 624  N N   . MET A 1 82  ? 4.769   8.876   7.540   1.00 93.13 82  A 1 
ATOM 625  C CA  . MET A 1 82  ? 5.093   7.730   8.384   1.00 93.21 82  A 1 
ATOM 626  C C   . MET A 1 82  ? 6.422   7.923   9.121   1.00 93.81 82  A 1 
ATOM 627  O O   . MET A 1 82  ? 6.496   7.718   10.319  1.00 93.52 82  A 1 
ATOM 628  C CB  . MET A 1 82  ? 5.124   6.471   7.514   1.00 92.26 82  A 1 
ATOM 629  C CG  . MET A 1 82  ? 5.282   5.178   8.314   1.00 88.40 82  A 1 
ATOM 630  S SD  . MET A 1 82  ? 5.603   3.738   7.240   1.00 85.06 82  A 1 
ATOM 631  C CE  . MET A 1 82  ? 7.323   4.090   6.802   1.00 73.46 82  A 1 
ATOM 632  N N   . ALA A 1 83  ? 7.462   8.389   8.425   1.00 94.00 83  A 1 
ATOM 633  C CA  . ALA A 1 83  ? 8.745   8.663   9.060   1.00 93.74 83  A 1 
ATOM 634  C C   . ALA A 1 83  ? 8.639   9.769   10.119  1.00 94.54 83  A 1 
ATOM 635  O O   . ALA A 1 83  ? 9.306   9.686   11.144  1.00 93.74 83  A 1 
ATOM 636  C CB  . ALA A 1 83  ? 9.769   9.012   7.981   1.00 92.82 83  A 1 
ATOM 637  N N   . VAL A 1 84  ? 7.794   10.790  9.909   1.00 95.65 84  A 1 
ATOM 638  C CA  . VAL A 1 84  ? 7.520   11.819  10.920  1.00 96.00 84  A 1 
ATOM 639  C C   . VAL A 1 84  ? 6.861   11.201  12.152  1.00 96.14 84  A 1 
ATOM 640  O O   . VAL A 1 84  ? 7.336   11.456  13.254  1.00 95.12 84  A 1 
ATOM 641  C CB  . VAL A 1 84  ? 6.672   12.969  10.358  1.00 95.55 84  A 1 
ATOM 642  C CG1 . VAL A 1 84  ? 6.188   13.938  11.441  1.00 90.08 84  A 1 
ATOM 643  C CG2 . VAL A 1 84  ? 7.486   13.809  9.366   1.00 90.51 84  A 1 
ATOM 644  N N   . SER A 1 85  ? 5.817   10.369  11.986  1.00 95.67 85  A 1 
ATOM 645  C CA  . SER A 1 85  ? 5.179   9.711   13.136  1.00 95.39 85  A 1 
ATOM 646  C C   . SER A 1 85  ? 6.157   8.808   13.888  1.00 95.52 85  A 1 
ATOM 647  O O   . SER A 1 85  ? 6.223   8.887   15.111  1.00 94.15 85  A 1 
ATOM 648  C CB  . SER A 1 85  ? 3.922   8.934   12.748  1.00 94.15 85  A 1 
ATOM 649  O OG  . SER A 1 85  ? 4.086   8.066   11.657  1.00 83.26 85  A 1 
ATOM 650  N N   . ASP A 1 86  ? 6.993   8.048   13.189  1.00 95.89 86  A 1 
ATOM 651  C CA  . ASP A 1 86  ? 7.961   7.151   13.811  1.00 95.58 86  A 1 
ATOM 652  C C   . ASP A 1 86  ? 9.116   7.903   14.497  1.00 95.92 86  A 1 
ATOM 653  O O   . ASP A 1 86  ? 9.583   7.480   15.558  1.00 94.62 86  A 1 
ATOM 654  C CB  . ASP A 1 86  ? 8.495   6.177   12.753  1.00 94.82 86  A 1 
ATOM 655  C CG  . ASP A 1 86  ? 7.462   5.180   12.228  1.00 93.01 86  A 1 
ATOM 656  O OD1 . ASP A 1 86  ? 6.537   4.804   12.970  1.00 87.48 86  A 1 
ATOM 657  O OD2 . ASP A 1 86  ? 7.625   4.729   11.076  1.00 87.52 86  A 1 
ATOM 658  N N   . VAL A 1 87  ? 9.563   9.047   13.950  1.00 96.14 87  A 1 
ATOM 659  C CA  . VAL A 1 87  ? 10.511  9.946   14.625  1.00 96.02 87  A 1 
ATOM 660  C C   . VAL A 1 87  ? 9.909   10.500  15.910  1.00 96.02 87  A 1 
ATOM 661  O O   . VAL A 1 87  ? 10.598  10.549  16.924  1.00 94.52 87  A 1 
ATOM 662  C CB  . VAL A 1 87  ? 10.972  11.091  13.706  1.00 94.92 87  A 1 
ATOM 663  C CG1 . VAL A 1 87  ? 11.677  12.242  14.442  1.00 86.53 87  A 1 
ATOM 664  C CG2 . VAL A 1 87  ? 11.970  10.588  12.670  1.00 86.64 87  A 1 
ATOM 665  N N   . LEU A 1 88  ? 8.637   10.907  15.893  1.00 96.12 88  A 1 
ATOM 666  C CA  . LEU A 1 88  ? 7.964   11.431  17.081  1.00 96.00 88  A 1 
ATOM 667  C C   . LEU A 1 88  ? 7.787   10.345  18.149  1.00 95.80 88  A 1 
ATOM 668  O O   . LEU A 1 88  ? 8.046   10.614  19.321  1.00 94.61 88  A 1 
ATOM 669  C CB  . LEU A 1 88  ? 6.616   12.056  16.697  1.00 95.85 88  A 1 
ATOM 670  C CG  . LEU A 1 88  ? 6.704   13.354  15.869  1.00 94.25 88  A 1 
ATOM 671  C CD1 . LEU A 1 88  ? 5.301   13.779  15.440  1.00 89.98 88  A 1 
ATOM 672  C CD2 . LEU A 1 88  ? 7.336   14.503  16.647  1.00 89.89 88  A 1 
ATOM 673  N N   . VAL A 1 89  ? 7.448   9.110   17.758  1.00 95.60 89  A 1 
ATOM 674  C CA  . VAL A 1 89  ? 7.419   7.958   18.675  1.00 95.29 89  A 1 
ATOM 675  C C   . VAL A 1 89  ? 8.798   7.759   19.310  1.00 95.04 89  A 1 
ATOM 676  O O   . VAL A 1 89  ? 8.914   7.690   20.531  1.00 93.75 89  A 1 
ATOM 677  C CB  . VAL A 1 89  ? 6.941   6.675   17.959  1.00 94.46 89  A 1 
ATOM 678  C CG1 . VAL A 1 89  ? 7.109   5.415   18.824  1.00 89.02 89  A 1 
ATOM 679  C CG2 . VAL A 1 89  ? 5.454   6.756   17.609  1.00 89.24 89  A 1 
ATOM 680  N N   . ALA A 1 90  ? 9.865   7.744   18.496  1.00 95.35 90  A 1 
ATOM 681  C CA  . ALA A 1 90  ? 11.215  7.523   18.997  1.00 94.94 90  A 1 
ATOM 682  C C   . ALA A 1 90  ? 11.750  8.672   19.867  1.00 94.96 90  A 1 
ATOM 683  O O   . ALA A 1 90  ? 12.546  8.436   20.770  1.00 93.22 90  A 1 
ATOM 684  C CB  . ALA A 1 90  ? 12.130  7.269   17.798  1.00 94.34 90  A 1 
ATOM 685  N N   . ALA A 1 91  ? 11.351  9.925   19.591  1.00 95.69 91  A 1 
ATOM 686  C CA  . ALA A 1 91  ? 11.875  11.101  20.277  1.00 95.02 91  A 1 
ATOM 687  C C   . ALA A 1 91  ? 11.076  11.497  21.525  1.00 94.99 91  A 1 
ATOM 688  O O   . ALA A 1 91  ? 11.669  11.941  22.505  1.00 92.58 91  A 1 
ATOM 689  C CB  . ALA A 1 91  ? 11.937  12.258  19.277  1.00 93.93 91  A 1 
ATOM 690  N N   . LEU A 1 92  ? 9.745   11.373  21.476  1.00 94.98 92  A 1 
ATOM 691  C CA  . LEU A 1 92  ? 8.865   11.879  22.532  1.00 94.37 92  A 1 
ATOM 692  C C   . LEU A 1 92  ? 8.257   10.772  23.393  1.00 94.02 92  A 1 
ATOM 693  O O   . LEU A 1 92  ? 8.044   10.977  24.581  1.00 91.21 92  A 1 
ATOM 694  C CB  . LEU A 1 92  ? 7.741   12.726  21.907  1.00 93.37 92  A 1 
ATOM 695  C CG  . LEU A 1 92  ? 8.199   13.932  21.069  1.00 91.18 92  A 1 
ATOM 696  C CD1 . LEU A 1 92  ? 6.981   14.655  20.502  1.00 86.15 92  A 1 
ATOM 697  C CD2 . LEU A 1 92  ? 9.019   14.933  21.893  1.00 86.26 92  A 1 
ATOM 698  N N   . VAL A 1 93  ? 7.980   9.612   22.814  1.00 94.59 93  A 1 
ATOM 699  C CA  . VAL A 1 93  ? 7.231   8.546   23.481  1.00 94.27 93  A 1 
ATOM 700  C C   . VAL A 1 93  ? 8.165   7.514   24.093  1.00 94.19 93  A 1 
ATOM 701  O O   . VAL A 1 93  ? 8.135   7.291   25.303  1.00 92.53 93  A 1 
ATOM 702  C CB  . VAL A 1 93  ? 6.216   7.906   22.520  1.00 93.24 93  A 1 
ATOM 703  C CG1 . VAL A 1 93  ? 5.373   6.854   23.240  1.00 87.80 93  A 1 
ATOM 704  C CG2 . VAL A 1 93  ? 5.285   8.960   21.915  1.00 88.55 93  A 1 
ATOM 705  N N   . MET A 1 94  ? 9.036   6.916   23.282  1.00 94.28 94  A 1 
ATOM 706  C CA  . MET A 1 94  ? 9.937   5.847   23.746  1.00 93.91 94  A 1 
ATOM 707  C C   . MET A 1 94  ? 10.874  6.271   24.890  1.00 93.53 94  A 1 
ATOM 708  O O   . MET A 1 94  ? 11.031  5.478   25.812  1.00 92.38 94  A 1 
ATOM 709  C CB  . MET A 1 94  ? 10.775  5.275   22.599  1.00 93.55 94  A 1 
ATOM 710  C CG  . MET A 1 94  ? 9.998   4.522   21.525  1.00 90.74 94  A 1 
ATOM 711  S SD  . MET A 1 94  ? 11.136  3.872   20.255  1.00 89.47 94  A 1 
ATOM 712  C CE  . MET A 1 94  ? 10.024  2.885   19.248  1.00 78.36 94  A 1 
ATOM 713  N N   . PRO A 1 95  ? 11.479  7.474   24.919  1.00 93.69 95  A 1 
ATOM 714  C CA  . PRO A 1 95  ? 12.359  7.861   26.027  1.00 93.02 95  A 1 
ATOM 715  C C   . PRO A 1 95  ? 11.624  7.951   27.362  1.00 92.58 95  A 1 
ATOM 716  O O   . PRO A 1 95  ? 12.147  7.491   28.378  1.00 90.71 95  A 1 
ATOM 717  C CB  . PRO A 1 95  ? 12.951  9.219   25.627  1.00 92.27 95  A 1 
ATOM 718  C CG  . PRO A 1 95  ? 12.848  9.219   24.113  1.00 90.98 95  A 1 
ATOM 719  C CD  . PRO A 1 95  ? 11.532  8.479   23.874  1.00 93.58 95  A 1 
ATOM 720  N N   . LEU A 1 96  ? 10.403  8.481   27.377  1.00 92.61 96  A 1 
ATOM 721  C CA  . LEU A 1 96  ? 9.586   8.545   28.588  1.00 92.20 96  A 1 
ATOM 722  C C   . LEU A 1 96  ? 9.089   7.154   29.007  1.00 91.29 96  A 1 
ATOM 723  O O   . LEU A 1 96  ? 9.070   6.852   30.191  1.00 88.67 96  A 1 
ATOM 724  C CB  . LEU A 1 96  ? 8.416   9.515   28.376  1.00 91.60 96  A 1 
ATOM 725  C CG  . LEU A 1 96  ? 8.833   10.993  28.243  1.00 89.74 96  A 1 
ATOM 726  C CD1 . LEU A 1 96  ? 7.605   11.853  27.934  1.00 84.20 96  A 1 
ATOM 727  C CD2 . LEU A 1 96  ? 9.468   11.534  29.521  1.00 84.42 96  A 1 
ATOM 728  N N   . SER A 1 97  ? 8.781   6.290   28.043  1.00 92.65 97  A 1 
ATOM 729  C CA  . SER A 1 97  ? 8.484   4.881   28.318  1.00 91.87 97  A 1 
ATOM 730  C C   . SER A 1 97  ? 9.687   4.158   28.926  1.00 91.18 97  A 1 
ATOM 731  O O   . SER A 1 97  ? 9.529   3.386   29.864  1.00 88.95 97  A 1 
ATOM 732  C CB  . SER A 1 97  ? 8.020   4.180   27.045  1.00 91.50 97  A 1 
ATOM 733  O OG  . SER A 1 97  ? 7.455   2.926   27.366  1.00 79.22 97  A 1 
ATOM 734  N N   . LEU A 1 98  ? 10.912  4.443   28.471  1.00 91.85 98  A 1 
ATOM 735  C CA  . LEU A 1 98  ? 12.132  3.885   29.047  1.00 91.49 98  A 1 
ATOM 736  C C   . LEU A 1 98  ? 12.347  4.350   30.497  1.00 90.43 98  A 1 
ATOM 737  O O   . LEU A 1 98  ? 12.675  3.535   31.357  1.00 87.54 98  A 1 
ATOM 738  C CB  . LEU A 1 98  ? 13.328  4.254   28.154  1.00 90.85 98  A 1 
ATOM 739  C CG  . LEU A 1 98  ? 14.641  3.558   28.546  1.00 87.18 98  A 1 
ATOM 740  C CD1 . LEU A 1 98  ? 14.581  2.050   28.289  1.00 81.73 98  A 1 
ATOM 741  C CD2 . LEU A 1 98  ? 15.804  4.123   27.732  1.00 81.39 98  A 1 
ATOM 742  N N   . VAL A 1 99  ? 12.104  5.633   30.794  1.00 91.15 99  A 1 
ATOM 743  C CA  . VAL A 1 99  ? 12.154  6.166   32.170  1.00 89.70 99  A 1 
ATOM 744  C C   . VAL A 1 99  ? 11.086  5.517   33.055  1.00 88.40 99  A 1 
ATOM 745  O O   . VAL A 1 99  ? 11.353  5.211   34.214  1.00 85.96 99  A 1 
ATOM 746  C CB  . VAL A 1 99  ? 11.998  7.700   32.160  1.00 89.11 99  A 1 
ATOM 747  C CG1 . VAL A 1 99  ? 11.893  8.290   33.576  1.00 82.81 99  A 1 
ATOM 748  C CG2 . VAL A 1 99  ? 13.206  8.368   31.493  1.00 83.31 99  A 1 
ATOM 749  N N   . HIS A 1 100 ? 9.897   5.272   32.507  1.00 88.91 100 A 1 
ATOM 750  C CA  . HIS A 1 100 ? 8.820   4.587   33.214  1.00 87.47 100 A 1 
ATOM 751  C C   . HIS A 1 100 ? 9.193   3.136   33.569  1.00 86.75 100 A 1 
ATOM 752  O O   . HIS A 1 100 ? 9.004   2.722   34.713  1.00 84.57 100 A 1 
ATOM 753  C CB  . HIS A 1 100 ? 7.557   4.661   32.350  1.00 86.29 100 A 1 
ATOM 754  C CG  . HIS A 1 100 ? 6.341   4.102   33.006  1.00 85.31 100 A 1 
ATOM 755  N ND1 . HIS A 1 100 ? 5.555   3.064   32.522  1.00 74.31 100 A 1 
ATOM 756  C CD2 . HIS A 1 100 ? 5.753   4.555   34.151  1.00 76.18 100 A 1 
ATOM 757  C CE1 . HIS A 1 100 ? 4.524   2.918   33.349  1.00 77.96 100 A 1 
ATOM 758  N NE2 . HIS A 1 100 ? 4.605   3.804   34.356  1.00 79.85 100 A 1 
ATOM 759  N N   . GLU A 1 101 ? 9.811   2.395   32.649  1.00 87.29 101 A 1 
ATOM 760  C CA  . GLU A 1 101 ? 10.321  1.038   32.911  1.00 86.72 101 A 1 
ATOM 761  C C   . GLU A 1 101 ? 11.468  1.043   33.935  1.00 86.31 101 A 1 
ATOM 762  O O   . GLU A 1 101 ? 11.483  0.215   34.843  1.00 83.43 101 A 1 
ATOM 763  C CB  . GLU A 1 101 ? 10.804  0.394   31.600  1.00 85.90 101 A 1 
ATOM 764  C CG  . GLU A 1 101 ? 9.697   0.095   30.572  1.00 80.78 101 A 1 
ATOM 765  C CD  . GLU A 1 101 ? 8.611   -0.896  31.027  1.00 81.59 101 A 1 
ATOM 766  O OE1 . GLU A 1 101 ? 7.534   -0.910  30.395  1.00 74.20 101 A 1 
ATOM 767  O OE2 . GLU A 1 101 ? 8.829   -1.678  31.967  1.00 75.83 101 A 1 
ATOM 768  N N   . LEU A 1 102 ? 12.403  2.006   33.847  1.00 85.25 102 A 1 
ATOM 769  C CA  . LEU A 1 102 ? 13.482  2.189   34.830  1.00 83.94 102 A 1 
ATOM 770  C C   . LEU A 1 102 ? 12.960  2.441   36.240  1.00 82.87 102 A 1 
ATOM 771  O O   . LEU A 1 102 ? 13.556  1.981   37.209  1.00 79.39 102 A 1 
ATOM 772  C CB  . LEU A 1 102 ? 14.360  3.384   34.394  1.00 83.41 102 A 1 
ATOM 773  C CG  . LEU A 1 102 ? 15.402  3.036   33.325  1.00 78.16 102 A 1 
ATOM 774  C CD1 . LEU A 1 102 ? 15.940  4.294   32.655  1.00 72.42 102 A 1 
ATOM 775  C CD2 . LEU A 1 102 ? 16.587  2.321   33.979  1.00 72.65 102 A 1 
ATOM 776  N N   . SER A 1 103 ? 11.836  3.139   36.354  1.00 82.84 103 A 1 
ATOM 777  C CA  . SER A 1 103 ? 11.186  3.456   37.628  1.00 81.38 103 A 1 
ATOM 778  C C   . SER A 1 103 ? 10.280  2.324   38.140  1.00 80.31 103 A 1 
ATOM 779  O O   . SER A 1 103 ? 9.502   2.527   39.072  1.00 74.77 103 A 1 
ATOM 780  C CB  . SER A 1 103 ? 10.410  4.774   37.510  1.00 79.38 103 A 1 
ATOM 781  O OG  . SER A 1 103 ? 11.251  5.804   37.012  1.00 68.47 103 A 1 
ATOM 782  N N   . GLY A 1 104 ? 10.335  1.144   37.553  1.00 77.43 104 A 1 
ATOM 783  C CA  . GLY A 1 104 ? 9.490   0.005   37.919  1.00 76.14 104 A 1 
ATOM 784  C C   . GLY A 1 104 ? 8.001   0.238   37.628  1.00 76.87 104 A 1 
ATOM 785  O O   . GLY A 1 104 ? 7.156   -0.209  38.393  1.00 72.28 104 A 1 
ATOM 786  N N   . ARG A 1 105 ? 7.699   0.947   36.554  1.00 77.89 105 A 1 
ATOM 787  C CA  . ARG A 1 105 ? 6.350   1.387   36.134  1.00 78.63 105 A 1 
ATOM 788  C C   . ARG A 1 105 ? 5.659   2.339   37.117  1.00 79.59 105 A 1 
ATOM 789  O O   . ARG A 1 105 ? 4.446   2.482   37.066  1.00 75.06 105 A 1 
ATOM 790  C CB  . ARG A 1 105 ? 5.440   0.203   35.767  1.00 74.92 105 A 1 
ATOM 791  C CG  . ARG A 1 105 ? 5.978   -0.620  34.598  1.00 71.96 105 A 1 
ATOM 792  C CD  . ARG A 1 105 ? 4.977   -1.731  34.266  1.00 68.20 105 A 1 
ATOM 793  N NE  . ARG A 1 105 ? 4.675   -1.749  32.834  1.00 64.25 105 A 1 
ATOM 794  C CZ  . ARG A 1 105 ? 3.495   -1.998  32.283  1.00 59.99 105 A 1 
ATOM 795  N NH1 . ARG A 1 105 ? 2.479   -2.400  32.987  1.00 56.64 105 A 1 
ATOM 796  N NH2 . ARG A 1 105 ? 3.335   -1.833  31.003  1.00 54.86 105 A 1 
ATOM 797  N N   . ARG A 1 106 ? 6.438   3.030   37.971  1.00 80.02 106 A 1 
ATOM 798  C CA  . ARG A 1 106 ? 5.937   4.123   38.800  1.00 80.56 106 A 1 
ATOM 799  C C   . ARG A 1 106 ? 6.179   5.450   38.091  1.00 81.27 106 A 1 
ATOM 800  O O   . ARG A 1 106 ? 7.305   5.765   37.714  1.00 76.10 106 A 1 
ATOM 801  C CB  . ARG A 1 106 ? 6.593   4.106   40.177  1.00 77.32 106 A 1 
ATOM 802  C CG  . ARG A 1 106 ? 6.208   2.836   40.954  1.00 71.01 106 A 1 
ATOM 803  C CD  . ARG A 1 106 ? 6.747   2.929   42.372  1.00 66.81 106 A 1 
ATOM 804  N NE  . ARG A 1 106 ? 6.445   1.714   43.131  1.00 58.31 106 A 1 
ATOM 805  C CZ  . ARG A 1 106 ? 6.644   1.551   44.433  1.00 51.40 106 A 1 
ATOM 806  N NH1 . ARG A 1 106 ? 7.144   2.511   45.157  1.00 48.05 106 A 1 
ATOM 807  N NH2 . ARG A 1 106 ? 6.335   0.424   45.001  1.00 44.74 106 A 1 
ATOM 808  N N   . TRP A 1 107 ? 5.104   6.222   37.914  1.00 80.46 107 A 1 
ATOM 809  C CA  . TRP A 1 107 ? 5.186   7.518   37.247  1.00 81.82 107 A 1 
ATOM 810  C C   . TRP A 1 107 ? 5.384   8.630   38.266  1.00 81.87 107 A 1 
ATOM 811  O O   . TRP A 1 107 ? 4.434   9.129   38.865  1.00 77.59 107 A 1 
ATOM 812  C CB  . TRP A 1 107 ? 3.955   7.727   36.385  1.00 80.69 107 A 1 
ATOM 813  C CG  . TRP A 1 107 ? 4.094   8.938   35.524  1.00 82.14 107 A 1 
ATOM 814  C CD1 . TRP A 1 107 ? 3.667   10.185  35.821  1.00 78.21 107 A 1 
ATOM 815  C CD2 . TRP A 1 107 ? 4.768   9.037   34.225  1.00 82.12 107 A 1 
ATOM 816  N NE1 . TRP A 1 107 ? 4.003   11.052  34.794  1.00 79.02 107 A 1 
ATOM 817  C CE2 . TRP A 1 107 ? 4.677   10.388  33.791  1.00 81.58 107 A 1 
ATOM 818  C CE3 . TRP A 1 107 ? 5.424   8.117   33.389  1.00 80.52 107 A 1 
ATOM 819  C CZ2 . TRP A 1 107 ? 5.225   10.814  32.564  1.00 80.36 107 A 1 
ATOM 820  C CZ3 . TRP A 1 107 ? 5.965   8.538   32.164  1.00 77.65 107 A 1 
ATOM 821  C CH2 . TRP A 1 107 ? 5.865   9.877   31.759  1.00 78.48 107 A 1 
ATOM 822  N N   . GLN A 1 108 ? 6.628   9.070   38.427  1.00 81.90 108 A 1 
ATOM 823  C CA  . GLN A 1 108 ? 7.016   10.121  39.380  1.00 81.22 108 A 1 
ATOM 824  C C   . GLN A 1 108 ? 7.088   11.530  38.755  1.00 81.45 108 A 1 
ATOM 825  O O   . GLN A 1 108 ? 7.445   12.492  39.427  1.00 75.56 108 A 1 
ATOM 826  C CB  . GLN A 1 108 ? 8.341   9.721   40.041  1.00 77.29 108 A 1 
ATOM 827  C CG  . GLN A 1 108 ? 8.192   8.417   40.840  1.00 71.19 108 A 1 
ATOM 828  C CD  . GLN A 1 108 ? 9.477   8.000   41.571  1.00 65.88 108 A 1 
ATOM 829  O OE1 . GLN A 1 108 ? 10.567  8.485   41.317  1.00 58.31 108 A 1 
ATOM 830  N NE2 . GLN A 1 108 ? 9.377   7.072   42.488  1.00 57.14 108 A 1 
ATOM 831  N N   . LEU A 1 109 ? 6.758   11.664  37.469  1.00 82.28 109 A 1 
ATOM 832  C CA  . LEU A 1 109 ? 6.922   12.922  36.716  1.00 81.90 109 A 1 
ATOM 833  C C   . LEU A 1 109 ? 5.670   13.824  36.761  1.00 82.23 109 A 1 
ATOM 834  O O   . LEU A 1 109 ? 5.612   14.848  36.080  1.00 75.87 109 A 1 
ATOM 835  C CB  . LEU A 1 109 ? 7.393   12.604  35.287  1.00 79.57 109 A 1 
ATOM 836  C CG  . LEU A 1 109 ? 8.739   11.850  35.208  1.00 77.35 109 A 1 
ATOM 837  C CD1 . LEU A 1 109 ? 8.993   11.385  33.763  1.00 71.23 109 A 1 
ATOM 838  C CD2 . LEU A 1 109 ? 9.917   12.738  35.625  1.00 70.98 109 A 1 
ATOM 839  N N   . GLY A 1 110 ? 4.682   13.462  37.567  1.00 80.40 110 A 1 
ATOM 840  C CA  . GLY A 1 110 ? 3.459   14.226  37.798  1.00 81.76 110 A 1 
ATOM 841  C C   . GLY A 1 110 ? 2.369   14.046  36.739  1.00 83.43 110 A 1 
ATOM 842  O O   . GLY A 1 110 ? 2.596   13.625  35.604  1.00 80.06 110 A 1 
ATOM 843  N N   . ARG A 1 111 ? 1.151   14.438  37.119  1.00 83.17 111 A 1 
ATOM 844  C CA  . ARG A 1 111 ? -0.077  14.240  36.327  1.00 83.81 111 A 1 
ATOM 845  C C   . ARG A 1 111 ? -0.028  14.877  34.937  1.00 84.78 111 A 1 
ATOM 846  O O   . ARG A 1 111 ? -0.425  14.256  33.961  1.00 82.57 111 A 1 
ATOM 847  C CB  . ARG A 1 111 ? -1.276  14.771  37.136  1.00 81.42 111 A 1 
ATOM 848  C CG  . ARG A 1 111 ? -2.639  14.513  36.461  1.00 75.52 111 A 1 
ATOM 849  C CD  . ARG A 1 111 ? -3.795  15.006  37.342  1.00 72.27 111 A 1 
ATOM 850  N NE  . ARG A 1 111 ? -5.110  14.783  36.704  1.00 65.38 111 A 1 
ATOM 851  C CZ  . ARG A 1 111 ? -6.264  14.517  37.331  1.00 59.56 111 A 1 
ATOM 852  N NH1 . ARG A 1 111 ? -6.378  14.572  38.623  1.00 55.97 111 A 1 
ATOM 853  N NH2 . ARG A 1 111 ? -7.309  14.168  36.669  1.00 53.85 111 A 1 
ATOM 854  N N   . ARG A 1 112 ? 0.462   16.119  34.829  1.00 86.25 112 A 1 
ATOM 855  C CA  . ARG A 1 112 ? 0.472   16.848  33.548  1.00 87.37 112 A 1 
ATOM 856  C C   . ARG A 1 112 ? 1.358   16.186  32.502  1.00 88.62 112 A 1 
ATOM 857  O O   . ARG A 1 112 ? 0.961   16.086  31.346  1.00 86.61 112 A 1 
ATOM 858  C CB  . ARG A 1 112 ? 0.920   18.308  33.754  1.00 85.63 112 A 1 
ATOM 859  C CG  . ARG A 1 112 ? -0.125  19.154  34.482  1.00 75.68 112 A 1 
ATOM 860  C CD  . ARG A 1 112 ? 0.341   20.611  34.535  1.00 69.33 112 A 1 
ATOM 861  N NE  . ARG A 1 112 ? -0.636  21.481  35.217  1.00 60.29 112 A 1 
ATOM 862  C CZ  . ARG A 1 112 ? -0.483  22.768  35.490  1.00 52.47 112 A 1 
ATOM 863  N NH1 . ARG A 1 112 ? 0.603   23.421  35.154  1.00 47.40 112 A 1 
ATOM 864  N NH2 . ARG A 1 112 ? -1.422  23.433  36.113  1.00 46.40 112 A 1 
ATOM 865  N N   . LEU A 1 113 ? 2.553   15.727  32.918  1.00 86.78 113 A 1 
ATOM 866  C CA  . LEU A 1 113 ? 3.470   15.066  31.997  1.00 87.96 113 A 1 
ATOM 867  C C   . LEU A 1 113 ? 2.965   13.671  31.617  1.00 88.24 113 A 1 
ATOM 868  O O   . LEU A 1 113 ? 3.119   13.278  30.469  1.00 86.49 113 A 1 
ATOM 869  C CB  . LEU A 1 113 ? 4.883   15.039  32.595  1.00 87.37 113 A 1 
ATOM 870  C CG  . LEU A 1 113 ? 5.967   14.622  31.574  1.00 82.40 113 A 1 
ATOM 871  C CD1 . LEU A 1 113 ? 6.106   15.635  30.428  1.00 76.75 113 A 1 
ATOM 872  C CD2 . LEU A 1 113 ? 7.324   14.542  32.266  1.00 77.01 113 A 1 
ATOM 873  N N   . CYS A 1 114 ? 2.291   12.975  32.541  1.00 87.63 114 A 1 
ATOM 874  C CA  . CYS A 1 114 ? 1.608   11.719  32.239  1.00 88.07 114 A 1 
ATOM 875  C C   . CYS A 1 114 ? 0.533   11.904  31.167  1.00 89.16 114 A 1 
ATOM 876  O O   . CYS A 1 114 ? 0.561   11.220  30.147  1.00 88.01 114 A 1 
ATOM 877  C CB  . CYS A 1 114 ? 1.007   11.147  33.535  1.00 86.24 114 A 1 
ATOM 878  S SG  . CYS A 1 114 ? -0.121  9.761   33.240  1.00 81.44 114 A 1 
ATOM 879  N N   . GLN A 1 115 ? -0.359  12.880  31.338  1.00 88.14 115 A 1 
ATOM 880  C CA  . GLN A 1 115 ? -1.412  13.169  30.358  1.00 88.34 115 A 1 
ATOM 881  C C   . GLN A 1 115 ? -0.833  13.530  28.986  1.00 89.48 115 A 1 
ATOM 882  O O   . GLN A 1 115 ? -1.320  13.047  27.965  1.00 88.74 115 A 1 
ATOM 883  C CB  . GLN A 1 115 ? -2.284  14.318  30.874  1.00 87.38 115 A 1 
ATOM 884  C CG  . GLN A 1 115 ? -3.209  13.877  32.020  1.00 83.75 115 A 1 
ATOM 885  C CD  . GLN A 1 115 ? -4.033  15.035  32.583  1.00 80.62 115 A 1 
ATOM 886  O OE1 . GLN A 1 115 ? -3.713  16.210  32.463  1.00 74.37 115 A 1 
ATOM 887  N NE2 . GLN A 1 115 ? -5.142  14.747  33.230  1.00 71.85 115 A 1 
ATOM 888  N N   . LEU A 1 116 ? 0.234   14.340  28.954  1.00 90.53 116 A 1 
ATOM 889  C CA  . LEU A 1 116 ? 0.911   14.705  27.716  1.00 91.29 116 A 1 
ATOM 890  C C   . LEU A 1 116 ? 1.571   13.491  27.049  1.00 91.70 116 A 1 
ATOM 891  O O   . LEU A 1 116 ? 1.436   13.316  25.837  1.00 90.56 116 A 1 
ATOM 892  C CB  . LEU A 1 116 ? 1.944   15.806  28.011  1.00 90.82 116 A 1 
ATOM 893  C CG  . LEU A 1 116 ? 2.633   16.364  26.745  1.00 81.89 116 A 1 
ATOM 894  C CD1 . LEU A 1 116 ? 1.662   17.150  25.867  1.00 75.24 116 A 1 
ATOM 895  C CD2 . LEU A 1 116 ? 3.774   17.292  27.150  1.00 75.58 116 A 1 
ATOM 896  N N   . TRP A 1 117 ? 2.249   12.652  27.833  1.00 90.97 117 A 1 
ATOM 897  C CA  . TRP A 1 117 ? 2.918   11.449  27.335  1.00 91.47 117 A 1 
ATOM 898  C C   . TRP A 1 117 ? 1.923   10.463  26.726  1.00 91.91 117 A 1 
ATOM 899  O O   . TRP A 1 117 ? 2.112   10.054  25.584  1.00 91.00 117 A 1 
ATOM 900  C CB  . TRP A 1 117 ? 3.733   10.804  28.457  1.00 90.55 117 A 1 
ATOM 901  C CG  . TRP A 1 117 ? 4.343   9.482   28.093  1.00 90.34 117 A 1 
ATOM 902  C CD1 . TRP A 1 117 ? 5.220   9.271   27.091  1.00 85.83 117 A 1 
ATOM 903  C CD2 . TRP A 1 117 ? 4.105   8.172   28.700  1.00 88.93 117 A 1 
ATOM 904  N NE1 . TRP A 1 117 ? 5.548   7.913   27.033  1.00 86.30 117 A 1 
ATOM 905  C CE2 . TRP A 1 117 ? 4.885   7.214   28.005  1.00 87.94 117 A 1 
ATOM 906  C CE3 . TRP A 1 117 ? 3.306   7.717   29.772  1.00 86.52 117 A 1 
ATOM 907  C CZ2 . TRP A 1 117 ? 4.884   5.845   28.351  1.00 86.09 117 A 1 
ATOM 908  C CZ3 . TRP A 1 117 ? 3.308   6.362   30.122  1.00 83.55 117 A 1 
ATOM 909  C CH2 . TRP A 1 117 ? 4.080   5.432   29.421  1.00 83.74 117 A 1 
ATOM 910  N N   . ILE A 1 118 ? 0.826   10.169  27.430  1.00 90.71 118 A 1 
ATOM 911  C CA  . ILE A 1 118 ? -0.218  9.269   26.932  1.00 90.65 118 A 1 
ATOM 912  C C   . ILE A 1 118 ? -0.882  9.839   25.673  1.00 91.29 118 A 1 
ATOM 913  O O   . ILE A 1 118 ? -1.089  9.108   24.700  1.00 90.63 118 A 1 
ATOM 914  C CB  . ILE A 1 118 ? -1.253  8.975   28.041  1.00 89.57 118 A 1 
ATOM 915  C CG1 . ILE A 1 118 ? -0.644  8.203   29.240  1.00 85.28 118 A 1 
ATOM 916  C CG2 . ILE A 1 118 ? -2.474  8.211   27.496  1.00 84.91 118 A 1 
ATOM 917  C CD1 . ILE A 1 118 ? -0.111  6.799   28.939  1.00 77.47 118 A 1 
ATOM 918  N N   . ALA A 1 119 ? -1.179  11.134  25.641  1.00 92.10 119 A 1 
ATOM 919  C CA  . ALA A 1 119 ? -1.746  11.764  24.453  1.00 92.28 119 A 1 
ATOM 920  C C   . ALA A 1 119 ? -0.785  11.685  23.251  1.00 93.04 119 A 1 
ATOM 921  O O   . ALA A 1 119 ? -1.207  11.357  22.139  1.00 92.12 119 A 1 
ATOM 922  C CB  . ALA A 1 119 ? -2.121  13.214  24.781  1.00 91.38 119 A 1 
ATOM 923  N N   . CYS A 1 120 ? 0.511   11.934  23.463  1.00 93.66 120 A 1 
ATOM 924  C CA  . CYS A 1 120 ? 1.525   11.803  22.422  1.00 94.02 120 A 1 
ATOM 925  C C   . CYS A 1 120 ? 1.696   10.351  21.960  1.00 94.46 120 A 1 
ATOM 926  O O   . CYS A 1 120 ? 1.808   10.121  20.758  1.00 92.93 120 A 1 
ATOM 927  C CB  . CYS A 1 120 ? 2.871   12.363  22.919  1.00 93.39 120 A 1 
ATOM 928  S SG  . CYS A 1 120 ? 2.831   14.178  22.919  1.00 81.48 120 A 1 
ATOM 929  N N   . ASP A 1 121 ? 1.679   9.388   22.879  1.00 93.63 121 A 1 
ATOM 930  C CA  . ASP A 1 121 ? 1.782   7.958   22.577  1.00 93.33 121 A 1 
ATOM 931  C C   . ASP A 1 121 ? 0.634   7.513   21.663  1.00 93.88 121 A 1 
ATOM 932  O O   . ASP A 1 121 ? 0.861   7.079   20.526  1.00 92.53 121 A 1 
ATOM 933  C CB  . ASP A 1 121 ? 1.812   7.155   23.888  1.00 91.93 121 A 1 
ATOM 934  C CG  . ASP A 1 121 ? 2.022   5.656   23.656  1.00 88.42 121 A 1 
ATOM 935  O OD1 . ASP A 1 121 ? 2.706   5.302   22.680  1.00 81.04 121 A 1 
ATOM 936  O OD2 . ASP A 1 121 ? 1.510   4.867   24.467  1.00 80.91 121 A 1 
ATOM 937  N N   . VAL A 1 122 ? -0.604  7.759   22.089  1.00 93.32 122 A 1 
ATOM 938  C CA  . VAL A 1 122 ? -1.795  7.405   21.310  1.00 93.10 122 A 1 
ATOM 939  C C   . VAL A 1 122 ? -1.801  8.126   19.963  1.00 93.70 122 A 1 
ATOM 940  O O   . VAL A 1 122 ? -2.053  7.492   18.933  1.00 92.92 122 A 1 
ATOM 941  C CB  . VAL A 1 122 ? -3.075  7.705   22.114  1.00 92.13 122 A 1 
ATOM 942  C CG1 . VAL A 1 122 ? -4.346  7.437   21.289  1.00 87.55 122 A 1 
ATOM 943  C CG2 . VAL A 1 122 ? -3.165  6.820   23.364  1.00 87.98 122 A 1 
ATOM 944  N N   . LEU A 1 123 ? -1.479  9.419   19.922  1.00 94.15 123 A 1 
ATOM 945  C CA  . LEU A 1 123 ? -1.457  10.195  18.682  1.00 94.96 123 A 1 
ATOM 946  C C   . LEU A 1 123 ? -0.423  9.658   17.690  1.00 95.20 123 A 1 
ATOM 947  O O   . LEU A 1 123 ? -0.748  9.414   16.530  1.00 94.44 123 A 1 
ATOM 948  C CB  . LEU A 1 123 ? -1.248  11.682  19.014  1.00 94.74 123 A 1 
ATOM 949  C CG  . LEU A 1 123 ? -1.244  12.603  17.771  1.00 93.54 123 A 1 
ATOM 950  C CD1 . LEU A 1 123 ? -1.975  13.909  18.062  1.00 86.62 123 A 1 
ATOM 951  C CD2 . LEU A 1 123 ? 0.173   12.981  17.331  1.00 86.64 123 A 1 
ATOM 952  N N   . CYS A 1 124 ? 0.816   9.471   18.130  1.00 95.49 124 A 1 
ATOM 953  C CA  . CYS A 1 124 ? 1.913   9.092   17.241  1.00 95.37 124 A 1 
ATOM 954  C C   . CYS A 1 124 ? 1.807   7.630   16.790  1.00 95.20 124 A 1 
ATOM 955  O O   . CYS A 1 124 ? 2.003   7.348   15.604  1.00 93.61 124 A 1 
ATOM 956  C CB  . CYS A 1 124 ? 3.253   9.373   17.925  1.00 94.78 124 A 1 
ATOM 957  S SG  . CYS A 1 124 ? 3.455   11.164  18.228  1.00 91.77 124 A 1 
ATOM 958  N N   . CYS A 1 125 ? 1.440   6.710   17.682  1.00 94.49 125 A 1 
ATOM 959  C CA  . CYS A 1 125 ? 1.222   5.310   17.339  1.00 94.19 125 A 1 
ATOM 960  C C   . CYS A 1 125 ? 0.029   5.138   16.389  1.00 94.56 125 A 1 
ATOM 961  O O   . CYS A 1 125 ? 0.150   4.469   15.363  1.00 93.21 125 A 1 
ATOM 962  C CB  . CYS A 1 125 ? 1.046   4.488   18.625  1.00 93.18 125 A 1 
ATOM 963  S SG  . CYS A 1 125 ? 2.646   4.375   19.475  1.00 87.51 125 A 1 
ATOM 964  N N   . THR A 1 126 ? -1.091  5.813   16.656  1.00 95.32 126 A 1 
ATOM 965  C CA  . THR A 1 126 ? -2.254  5.797   15.763  1.00 95.39 126 A 1 
ATOM 966  C C   . THR A 1 126 ? -1.904  6.389   14.397  1.00 95.69 126 A 1 
ATOM 967  O O   . THR A 1 126 ? -2.251  5.814   13.367  1.00 94.76 126 A 1 
ATOM 968  C CB  . THR A 1 126 ? -3.442  6.555   16.370  1.00 94.68 126 A 1 
ATOM 969  O OG1 . THR A 1 126 ? -3.786  5.993   17.610  1.00 86.31 126 A 1 
ATOM 970  C CG2 . THR A 1 126 ? -4.695  6.481   15.500  1.00 86.55 126 A 1 
ATOM 971  N N   . ALA A 1 127 ? -1.165  7.500   14.363  1.00 96.13 127 A 1 
ATOM 972  C CA  . ALA A 1 127 ? -0.718  8.108   13.114  1.00 96.02 127 A 1 
ATOM 973  C C   . ALA A 1 127 ? 0.207   7.172   12.321  1.00 95.99 127 A 1 
ATOM 974  O O   . ALA A 1 127 ? 0.040   7.049   11.108  1.00 94.95 127 A 1 
ATOM 975  C CB  . ALA A 1 127 ? -0.045  9.452   13.409  1.00 95.91 127 A 1 
ATOM 976  N N   . SER A 1 128 ? 1.129   6.460   12.976  1.00 95.76 128 A 1 
ATOM 977  C CA  . SER A 1 128 ? 2.004   5.483   12.328  1.00 95.34 128 A 1 
ATOM 978  C C   . SER A 1 128 ? 1.191   4.348   11.686  1.00 95.29 128 A 1 
ATOM 979  O O   . SER A 1 128 ? 1.351   4.060   10.493  1.00 93.70 128 A 1 
ATOM 980  C CB  . SER A 1 128 ? 3.025   4.926   13.327  1.00 94.71 128 A 1 
ATOM 981  O OG  . SER A 1 128 ? 3.940   4.098   12.639  1.00 87.37 128 A 1 
ATOM 982  N N   . ILE A 1 129 ? 0.233   3.777   12.415  1.00 95.28 129 A 1 
ATOM 983  C CA  . ILE A 1 129 ? -0.639  2.700   11.923  1.00 94.86 129 A 1 
ATOM 984  C C   . ILE A 1 129 ? -1.483  3.163   10.726  1.00 94.59 129 A 1 
ATOM 985  O O   . ILE A 1 129 ? -1.561  2.472   9.703   1.00 93.53 129 A 1 
ATOM 986  C CB  . ILE A 1 129 ? -1.529  2.197   13.090  1.00 94.28 129 A 1 
ATOM 987  C CG1 . ILE A 1 129 ? -0.668  1.472   14.151  1.00 91.54 129 A 1 
ATOM 988  C CG2 . ILE A 1 129 ? -2.626  1.248   12.575  1.00 92.32 129 A 1 
ATOM 989  C CD1 . ILE A 1 129 ? -1.401  1.239   15.473  1.00 87.87 129 A 1 
ATOM 990  N N   . TRP A 1 130 ? -2.092  4.355   10.817  1.00 96.19 130 A 1 
ATOM 991  C CA  . TRP A 1 130 ? -2.884  4.909   9.721   1.00 96.16 130 A 1 
ATOM 992  C C   . TRP A 1 130 ? -2.032  5.311   8.512   1.00 95.68 130 A 1 
ATOM 993  O O   . TRP A 1 130 ? -2.474  5.130   7.379   1.00 94.28 130 A 1 
ATOM 994  C CB  . TRP A 1 130 ? -3.743  6.067   10.226  1.00 96.03 130 A 1 
ATOM 995  C CG  . TRP A 1 130 ? -5.050  5.630   10.814  1.00 95.76 130 A 1 
ATOM 996  C CD1 . TRP A 1 130 ? -5.344  5.594   12.128  1.00 92.79 130 A 1 
ATOM 997  C CD2 . TRP A 1 130 ? -6.233  5.145   10.105  1.00 94.07 130 A 1 
ATOM 998  N NE1 . TRP A 1 130 ? -6.647  5.133   12.299  1.00 91.96 130 A 1 
ATOM 999  C CE2 . TRP A 1 130 ? -7.222  4.844   11.079  1.00 93.09 130 A 1 
ATOM 1000 C CE3 . TRP A 1 130 ? -6.553  4.943   8.745   1.00 92.23 130 A 1 
ATOM 1001 C CZ2 . TRP A 1 130 ? -8.500  4.346   10.718  1.00 91.71 130 A 1 
ATOM 1002 C CZ3 . TRP A 1 130 ? -7.833  4.443   8.385   1.00 90.65 130 A 1 
ATOM 1003 C CH2 . TRP A 1 130 ? -8.777  4.148   9.362   1.00 90.59 130 A 1 
ATOM 1004 N N   . ASN A 1 131 ? -0.784  5.753   8.707   1.00 95.11 131 A 1 
ATOM 1005 C CA  . ASN A 1 131 ? 0.150   6.000   7.610   1.00 94.34 131 A 1 
ATOM 1006 C C   . ASN A 1 131 ? 0.514   4.703   6.873   1.00 93.41 131 A 1 
ATOM 1007 O O   . ASN A 1 131 ? 0.496   4.675   5.632   1.00 92.09 131 A 1 
ATOM 1008 C CB  . ASN A 1 131 ? 1.406   6.702   8.150   1.00 94.23 131 A 1 
ATOM 1009 C CG  . ASN A 1 131 ? 1.194   8.189   8.389   1.00 93.32 131 A 1 
ATOM 1010 O OD1 . ASN A 1 131 ? 0.572   8.887   7.615   1.00 86.37 131 A 1 
ATOM 1011 N ND2 . ASN A 1 131 ? 1.776   8.719   9.447   1.00 86.10 131 A 1 
ATOM 1012 N N   . VAL A 1 132 ? 0.752   3.606   7.598   1.00 93.88 132 A 1 
ATOM 1013 C CA  . VAL A 1 132 ? 0.945   2.270   7.000   1.00 92.71 132 A 1 
ATOM 1014 C C   . VAL A 1 132 ? -0.290  1.854   6.191   1.00 91.76 132 A 1 
ATOM 1015 O O   . VAL A 1 132 ? -0.171  1.356   5.061   1.00 90.34 132 A 1 
ATOM 1016 C CB  . VAL A 1 132 ? 1.274   1.232   8.099   1.00 92.17 132 A 1 
ATOM 1017 C CG1 . VAL A 1 132 ? 1.232   -0.208  7.583   1.00 87.75 132 A 1 
ATOM 1018 C CG2 . VAL A 1 132 ? 2.676   1.483   8.664   1.00 88.33 132 A 1 
ATOM 1019 N N   . THR A 1 133 ? -1.478  2.116   6.725   1.00 93.91 133 A 1 
ATOM 1020 C CA  . THR A 1 133 ? -2.755  1.834   6.055   1.00 93.89 133 A 1 
ATOM 1021 C C   . THR A 1 133 ? -2.934  2.685   4.795   1.00 92.96 133 A 1 
ATOM 1022 O O   . THR A 1 133 ? -3.320  2.166   3.749   1.00 91.54 133 A 1 
ATOM 1023 C CB  . THR A 1 133 ? -3.923  2.063   7.023   1.00 93.99 133 A 1 
ATOM 1024 O OG1 . THR A 1 133 ? -3.712  1.311   8.185   1.00 85.58 133 A 1 
ATOM 1025 C CG2 . THR A 1 133 ? -5.254  1.599   6.441   1.00 85.66 133 A 1 
ATOM 1026 N N   . ALA A 1 134 ? -2.596  3.964   4.853   1.00 93.27 134 A 1 
ATOM 1027 C CA  . ALA A 1 134 ? -2.651  4.876   3.719   1.00 92.43 134 A 1 
ATOM 1028 C C   . ALA A 1 134 ? -1.692  4.457   2.593   1.00 90.93 134 A 1 
ATOM 1029 O O   . ALA A 1 134 ? -2.063  4.482   1.418   1.00 89.09 134 A 1 
ATOM 1030 C CB  . ALA A 1 134 ? -2.359  6.297   4.216   1.00 92.88 134 A 1 
ATOM 1031 N N   . ILE A 1 135 ? -0.486  3.990   2.932   1.00 90.55 135 A 1 
ATOM 1032 C CA  . ILE A 1 135 ? 0.453   3.417   1.955   1.00 88.51 135 A 1 
ATOM 1033 C C   . ILE A 1 135 ? -0.148  2.171   1.288   1.00 87.29 135 A 1 
ATOM 1034 O O   . ILE A 1 135 ? -0.030  2.003   0.069   1.00 85.76 135 A 1 
ATOM 1035 C CB  . ILE A 1 135 ? 1.815   3.096   2.620   1.00 87.73 135 A 1 
ATOM 1036 C CG1 . ILE A 1 135 ? 2.545   4.402   3.025   1.00 85.81 135 A 1 
ATOM 1037 C CG2 . ILE A 1 135 ? 2.722   2.286   1.674   1.00 85.81 135 A 1 
ATOM 1038 C CD1 . ILE A 1 135 ? 3.701   4.181   4.017   1.00 82.83 135 A 1 
ATOM 1039 N N   . ALA A 1 136 ? -0.805  1.303   2.054   1.00 88.48 136 A 1 
ATOM 1040 C CA  . ALA A 1 136 ? -1.454  0.126   1.504   1.00 87.17 136 A 1 
ATOM 1041 C C   . ALA A 1 136 ? -2.601  0.492   0.544   1.00 86.47 136 A 1 
ATOM 1042 O O   . ALA A 1 136 ? -2.678  -0.059  -0.558  1.00 85.03 136 A 1 
ATOM 1043 C CB  . ALA A 1 136 ? -1.939  -0.761  2.666   1.00 87.10 136 A 1 
ATOM 1044 N N   . LEU A 1 137 ? -3.426  1.475   0.905   1.00 87.59 137 A 1 
ATOM 1045 C CA  . LEU A 1 137 ? -4.512  1.992   0.063   1.00 87.83 137 A 1 
ATOM 1046 C C   . LEU A 1 137 ? -3.987  2.637   -1.222  1.00 86.01 137 A 1 
ATOM 1047 O O   . LEU A 1 137 ? -4.497  2.336   -2.305  1.00 84.40 137 A 1 
ATOM 1048 C CB  . LEU A 1 137 ? -5.343  3.005   0.865   1.00 89.50 137 A 1 
ATOM 1049 C CG  . LEU A 1 137 ? -6.293  2.364   1.897   1.00 89.05 137 A 1 
ATOM 1050 C CD1 . LEU A 1 137 ? -6.883  3.456   2.800   1.00 86.20 137 A 1 
ATOM 1051 C CD2 . LEU A 1 137 ? -7.455  1.638   1.213   1.00 86.39 137 A 1 
ATOM 1052 N N   . ASP A 1 138 ? -2.933  3.454   -1.136  1.00 86.67 138 A 1 
ATOM 1053 C CA  . ASP A 1 138 ? -2.305  4.070   -2.303  1.00 83.98 138 A 1 
ATOM 1054 C C   . ASP A 1 138 ? -1.762  3.015   -3.278  1.00 81.84 138 A 1 
ATOM 1055 O O   . ASP A 1 138 ? -1.975  3.104   -4.497  1.00 79.74 138 A 1 
ATOM 1056 C CB  . ASP A 1 138 ? -1.186  5.017   -1.841  1.00 83.18 138 A 1 
ATOM 1057 C CG  . ASP A 1 138 ? -0.419  5.585   -3.036  1.00 81.07 138 A 1 
ATOM 1058 O OD1 . ASP A 1 138 ? -0.962  6.424   -3.786  1.00 77.54 138 A 1 
ATOM 1059 O OD2 . ASP A 1 138 ? 0.730   5.154   -3.287  1.00 76.14 138 A 1 
ATOM 1060 N N   . ARG A 1 139 ? -1.148  1.957   -2.769  1.00 82.16 139 A 1 
ATOM 1061 C CA  . ARG A 1 139 ? -0.703  0.813   -3.575  1.00 79.65 139 A 1 
ATOM 1062 C C   . ARG A 1 139 ? -1.881  0.090   -4.229  1.00 77.60 139 A 1 
ATOM 1063 O O   . ARG A 1 139 ? -1.813  -0.238  -5.413  1.00 75.64 139 A 1 
ATOM 1064 C CB  . ARG A 1 139 ? 0.082   -0.176  -2.708  1.00 78.37 139 A 1 
ATOM 1065 C CG  . ARG A 1 139 ? 1.457   0.367   -2.318  1.00 74.34 139 A 1 
ATOM 1066 C CD  . ARG A 1 139 ? 2.108   -0.554  -1.285  1.00 71.62 139 A 1 
ATOM 1067 N NE  . ARG A 1 139 ? 3.403   -0.021  -0.842  1.00 68.85 139 A 1 
ATOM 1068 C CZ  . ARG A 1 139 ? 4.293   -0.645  -0.106  1.00 65.60 139 A 1 
ATOM 1069 N NH1 . ARG A 1 139 ? 4.122   -1.858  0.356   1.00 63.02 139 A 1 
ATOM 1070 N NH2 . ARG A 1 139 ? 5.400   -0.042  0.210   1.00 62.85 139 A 1 
ATOM 1071 N N   . TYR A 1 140 ? -2.940  -0.144  -3.471  1.00 79.19 140 A 1 
ATOM 1072 C CA  . TYR A 1 140 ? -4.138  -0.813  -3.967  1.00 79.34 140 A 1 
ATOM 1073 C C   . TYR A 1 140 ? -4.794  -0.032  -5.109  1.00 78.54 140 A 1 
ATOM 1074 O O   . TYR A 1 140 ? -5.000  -0.589  -6.179  1.00 78.00 140 A 1 
ATOM 1075 C CB  . TYR A 1 140 ? -5.109  -1.028  -2.810  1.00 80.21 140 A 1 
ATOM 1076 C CG  . TYR A 1 140 ? -6.448  -1.607  -3.237  1.00 80.92 140 A 1 
ATOM 1077 C CD1 . TYR A 1 140 ? -7.610  -0.818  -3.179  1.00 78.96 140 A 1 
ATOM 1078 C CD2 . TYR A 1 140 ? -6.538  -2.933  -3.707  1.00 79.48 140 A 1 
ATOM 1079 C CE1 . TYR A 1 140 ? -8.852  -1.353  -3.572  1.00 79.29 140 A 1 
ATOM 1080 C CE2 . TYR A 1 140 ? -7.763  -3.475  -4.112  1.00 78.70 140 A 1 
ATOM 1081 C CZ  . TYR A 1 140 ? -8.925  -2.677  -4.036  1.00 80.03 140 A 1 
ATOM 1082 O OH  . TYR A 1 140 ? -10.128 -3.205  -4.430  1.00 78.82 140 A 1 
ATOM 1083 N N   . TRP A 1 141 ? -5.042  1.262   -4.920  1.00 79.93 141 A 1 
ATOM 1084 C CA  . TRP A 1 141 ? -5.649  2.098   -5.950  1.00 80.20 141 A 1 
ATOM 1085 C C   . TRP A 1 141 ? -4.732  2.301   -7.160  1.00 77.02 141 A 1 
ATOM 1086 O O   . TRP A 1 141 ? -5.221  2.332   -8.296  1.00 73.44 141 A 1 
ATOM 1087 C CB  . TRP A 1 141 ? -6.063  3.434   -5.352  1.00 83.31 141 A 1 
ATOM 1088 C CG  . TRP A 1 141 ? -7.142  3.373   -4.311  1.00 84.94 141 A 1 
ATOM 1089 C CD1 . TRP A 1 141 ? -8.184  2.511   -4.301  1.00 82.26 141 A 1 
ATOM 1090 C CD2 . TRP A 1 141 ? -7.314  4.227   -3.145  1.00 84.58 141 A 1 
ATOM 1091 N NE1 . TRP A 1 141 ? -8.994  2.775   -3.189  1.00 83.07 141 A 1 
ATOM 1092 C CE2 . TRP A 1 141 ? -8.484  3.828   -2.468  1.00 84.94 141 A 1 
ATOM 1093 C CE3 . TRP A 1 141 ? -6.583  5.317   -2.608  1.00 85.32 141 A 1 
ATOM 1094 C CZ2 . TRP A 1 141 ? -8.940  4.469   -1.294  1.00 84.85 141 A 1 
ATOM 1095 C CZ3 . TRP A 1 141 ? -7.029  5.955   -1.438  1.00 82.54 141 A 1 
ATOM 1096 C CH2 . TRP A 1 141 ? -8.188  5.540   -0.790  1.00 82.23 141 A 1 
ATOM 1097 N N   . SER A 1 142 ? -3.417  2.344   -6.967  1.00 74.26 142 A 1 
ATOM 1098 C CA  . SER A 1 142 ? -2.467  2.380   -8.085  1.00 70.56 142 A 1 
ATOM 1099 C C   . SER A 1 142 ? -2.526  1.125   -8.955  1.00 68.39 142 A 1 
ATOM 1100 O O   . SER A 1 142 ? -2.226  1.192   -10.147 1.00 66.16 142 A 1 
ATOM 1101 C CB  . SER A 1 142 ? -1.026  2.532   -7.572  1.00 68.86 142 A 1 
ATOM 1102 O OG  . SER A 1 142 ? -0.887  3.728   -6.840  1.00 62.88 142 A 1 
ATOM 1103 N N   . ILE A 1 143 ? -2.911  -0.004  -8.387  1.00 68.98 143 A 1 
ATOM 1104 C CA  . ILE A 1 143 ? -3.053  -1.279  -9.096  1.00 66.86 143 A 1 
ATOM 1105 C C   . ILE A 1 143 ? -4.462  -1.431  -9.674  1.00 65.61 143 A 1 
ATOM 1106 O O   . ILE A 1 143 ? -4.606  -1.827  -10.823 1.00 63.70 143 A 1 
ATOM 1107 C CB  . ILE A 1 143 ? -2.664  -2.457  -8.174  1.00 65.31 143 A 1 
ATOM 1108 C CG1 . ILE A 1 143 ? -1.163  -2.383  -7.812  1.00 62.38 143 A 1 
ATOM 1109 C CG2 . ILE A 1 143 ? -2.968  -3.815  -8.840  1.00 61.01 143 A 1 
ATOM 1110 C CD1 . ILE A 1 143 ? -0.753  -3.306  -6.656  1.00 57.48 143 A 1 
ATOM 1111 N N   . THR A 1 144 ? -5.506  -1.114  -8.901  1.00 67.02 144 A 1 
ATOM 1112 C CA  . THR A 1 144 ? -6.889  -1.411  -9.290  1.00 65.75 144 A 1 
ATOM 1113 C C   . THR A 1 144 ? -7.574  -0.306  -10.087 1.00 64.42 144 A 1 
ATOM 1114 O O   . THR A 1 144 ? -8.350  -0.608  -10.992 1.00 62.10 144 A 1 
ATOM 1115 C CB  . THR A 1 144 ? -7.765  -1.745  -8.077  1.00 65.24 144 A 1 
ATOM 1116 O OG1 . THR A 1 144 ? -7.765  -0.679  -7.153  1.00 62.20 144 A 1 
ATOM 1117 C CG2 . THR A 1 144 ? -7.285  -2.997  -7.361  1.00 62.07 144 A 1 
ATOM 1118 N N   . ARG A 1 145 ? -7.289  0.965   -9.792  1.00 64.63 145 A 1 
ATOM 1119 C CA  . ARG A 1 145 ? -7.930  2.129   -10.429 1.00 63.06 145 A 1 
ATOM 1120 C C   . ARG A 1 145 ? -6.947  2.981   -11.226 1.00 61.84 145 A 1 
ATOM 1121 O O   . ARG A 1 145 ? -7.033  4.201   -11.251 1.00 58.24 145 A 1 
ATOM 1122 C CB  . ARG A 1 145 ? -8.699  2.966   -9.402  1.00 61.21 145 A 1 
ATOM 1123 C CG  . ARG A 1 145 ? -9.872  2.215   -8.771  1.00 57.31 145 A 1 
ATOM 1124 C CD  . ARG A 1 145 ? -10.770 3.238   -8.083  1.00 55.19 145 A 1 
ATOM 1125 N NE  . ARG A 1 145 ? -11.914 2.615   -7.423  1.00 50.55 145 A 1 
ATOM 1126 C CZ  . ARG A 1 145 ? -13.031 3.247   -7.088  1.00 46.25 145 A 1 
ATOM 1127 N NH1 . ARG A 1 145 ? -13.199 4.521   -7.344  1.00 43.08 145 A 1 
ATOM 1128 N NH2 . ARG A 1 145 ? -14.003 2.615   -6.478  1.00 41.50 145 A 1 
ATOM 1129 N N   . HIS A 1 146 ? -6.021  2.350   -11.900 1.00 54.83 146 A 1 
ATOM 1130 C CA  . HIS A 1 146 ? -4.931  3.037   -12.581 1.00 52.26 146 A 1 
ATOM 1131 C C   . HIS A 1 146 ? -5.349  4.114   -13.589 1.00 52.89 146 A 1 
ATOM 1132 O O   . HIS A 1 146 ? -4.648  5.113   -13.724 1.00 50.41 146 A 1 
ATOM 1133 C CB  . HIS A 1 146 ? -4.099  1.991   -13.295 1.00 47.77 146 A 1 
ATOM 1134 C CG  . HIS A 1 146 ? -4.821  1.337   -14.442 1.00 44.70 146 A 1 
ATOM 1135 N ND1 . HIS A 1 146 ? -5.752  0.340   -14.367 1.00 41.57 146 A 1 
ATOM 1136 C CD2 . HIS A 1 146 ? -4.647  1.624   -15.776 1.00 41.01 146 A 1 
ATOM 1137 C CE1 . HIS A 1 146 ? -6.103  0.005   -15.624 1.00 38.12 146 A 1 
ATOM 1138 N NE2 . HIS A 1 146 ? -5.453  0.772   -16.499 1.00 37.41 146 A 1 
ATOM 1139 N N   . MET A 1 147 ? -6.459  3.940   -14.301 1.00 52.22 147 A 1 
ATOM 1140 C CA  . MET A 1 147 ? -6.929  4.926   -15.276 1.00 51.30 147 A 1 
ATOM 1141 C C   . MET A 1 147 ? -7.444  6.202   -14.604 1.00 54.10 147 A 1 
ATOM 1142 O O   . MET A 1 147 ? -7.165  7.303   -15.060 1.00 50.64 147 A 1 
ATOM 1143 C CB  . MET A 1 147 ? -8.025  4.334   -16.178 1.00 46.43 147 A 1 
ATOM 1144 C CG  . MET A 1 147 ? -7.514  3.218   -17.096 1.00 40.19 147 A 1 
ATOM 1145 S SD  . MET A 1 147 ? -8.502  3.062   -18.610 1.00 35.96 147 A 1 
ATOM 1146 C CE  . MET A 1 147 ? -7.775  1.587   -19.337 1.00 32.48 147 A 1 
ATOM 1147 N N   . GLU A 1 148 ? -8.149  6.045   -13.497 1.00 58.41 148 A 1 
ATOM 1148 C CA  . GLU A 1 148 ? -8.680  7.164   -12.703 1.00 59.47 148 A 1 
ATOM 1149 C C   . GLU A 1 148 ? -7.613  7.756   -11.779 1.00 60.24 148 A 1 
ATOM 1150 O O   . GLU A 1 148 ? -7.617  8.949   -11.479 1.00 57.86 148 A 1 
ATOM 1151 C CB  . GLU A 1 148 ? -9.858  6.658   -11.855 1.00 58.36 148 A 1 
ATOM 1152 C CG  . GLU A 1 148 ? -11.042 6.150   -12.683 1.00 53.48 148 A 1 
ATOM 1153 C CD  . GLU A 1 148 ? -12.137 5.478   -11.814 1.00 49.92 148 A 1 
ATOM 1154 O OE1 . GLU A 1 148 ? -13.078 4.921   -12.409 1.00 45.60 148 A 1 
ATOM 1155 O OE2 . GLU A 1 148 ? -12.006 5.465   -10.563 1.00 46.69 148 A 1 
ATOM 1156 N N   . TYR A 1 149 ? -6.691  6.933   -11.334 1.00 68.39 149 A 1 
ATOM 1157 C CA  . TYR A 1 149 ? -5.674  7.286   -10.346 1.00 68.15 149 A 1 
ATOM 1158 C C   . TYR A 1 149 ? -4.446  7.945   -10.986 1.00 66.95 149 A 1 
ATOM 1159 O O   . TYR A 1 149 ? -3.304  7.487   -10.884 1.00 64.30 149 A 1 
ATOM 1160 C CB  . TYR A 1 149 ? -5.361  6.063   -9.475  1.00 68.33 149 A 1 
ATOM 1161 C CG  . TYR A 1 149 ? -4.885  6.406   -8.082  1.00 68.86 149 A 1 
ATOM 1162 C CD1 . TYR A 1 149 ? -3.625  5.992   -7.639  1.00 65.70 149 A 1 
ATOM 1163 C CD2 . TYR A 1 149 ? -5.739  7.093   -7.202  1.00 65.49 149 A 1 
ATOM 1164 C CE1 . TYR A 1 149 ? -3.214  6.253   -6.328  1.00 65.25 149 A 1 
ATOM 1165 C CE2 . TYR A 1 149 ? -5.337  7.372   -5.886  1.00 66.26 149 A 1 
ATOM 1166 C CZ  . TYR A 1 149 ? -4.075  6.943   -5.452  1.00 68.87 149 A 1 
ATOM 1167 O OH  . TYR A 1 149 ? -3.679  7.201   -4.162  1.00 65.44 149 A 1 
ATOM 1168 N N   . THR A 1 150 ? -4.700  9.068   -11.651 1.00 65.39 150 A 1 
ATOM 1169 C CA  . THR A 1 150 ? -3.648  9.880   -12.266 1.00 65.47 150 A 1 
ATOM 1170 C C   . THR A 1 150 ? -2.703  10.440  -11.201 1.00 67.88 150 A 1 
ATOM 1171 O O   . THR A 1 150 ? -3.057  10.547  -10.026 1.00 66.35 150 A 1 
ATOM 1172 C CB  . THR A 1 150 ? -4.222  11.034  -13.107 1.00 62.30 150 A 1 
ATOM 1173 O OG1 . THR A 1 150 ? -4.756  12.052  -12.293 1.00 56.89 150 A 1 
ATOM 1174 C CG2 . THR A 1 150 ? -5.293  10.584  -14.100 1.00 55.34 150 A 1 
ATOM 1175 N N   . LEU A 1 151 ? -1.504  10.878  -11.611 1.00 67.48 151 A 1 
ATOM 1176 C CA  . LEU A 1 151 ? -0.540  11.495  -10.688 1.00 68.79 151 A 1 
ATOM 1177 C C   . LEU A 1 151 ? -1.141  12.677  -9.905  1.00 72.18 151 A 1 
ATOM 1178 O O   . LEU A 1 151 ? -0.817  12.866  -8.738  1.00 71.74 151 A 1 
ATOM 1179 C CB  . LEU A 1 151 ? 0.687   11.978  -11.474 1.00 65.25 151 A 1 
ATOM 1180 C CG  . LEU A 1 151 ? 1.645   10.858  -11.921 1.00 59.31 151 A 1 
ATOM 1181 C CD1 . LEU A 1 151 ? 2.655   11.416  -12.922 1.00 54.59 151 A 1 
ATOM 1182 C CD2 . LEU A 1 151 ? 2.422   10.281  -10.740 1.00 53.12 151 A 1 
ATOM 1183 N N   . ARG A 1 152 ? -2.023  13.467  -10.535 1.00 76.25 152 A 1 
ATOM 1184 C CA  . ARG A 1 152 ? -2.699  14.593  -9.887  1.00 79.41 152 A 1 
ATOM 1185 C C   . ARG A 1 152 ? -3.711  14.102  -8.850  1.00 82.36 152 A 1 
ATOM 1186 O O   . ARG A 1 152 ? -3.684  14.584  -7.719  1.00 81.72 152 A 1 
ATOM 1187 C CB  . ARG A 1 152 ? -3.352  15.482  -10.966 1.00 76.24 152 A 1 
ATOM 1188 C CG  . ARG A 1 152 ? -3.919  16.782  -10.363 1.00 65.42 152 A 1 
ATOM 1189 C CD  . ARG A 1 152 ? -4.526  17.674  -11.452 1.00 61.48 152 A 1 
ATOM 1190 N NE  . ARG A 1 152 ? -5.054  18.940  -10.905 1.00 52.57 152 A 1 
ATOM 1191 C CZ  . ARG A 1 152 ? -5.645  19.906  -11.583 1.00 46.40 152 A 1 
ATOM 1192 N NH1 . ARG A 1 152 ? -5.835  19.822  -12.873 1.00 42.22 152 A 1 
ATOM 1193 N NH2 . ARG A 1 152 ? -6.074  20.978  -10.978 1.00 40.10 152 A 1 
ATOM 1194 N N   . THR A 1 153 ? -4.537  13.140  -9.219  1.00 79.71 153 A 1 
ATOM 1195 C CA  . THR A 1 153 ? -5.521  12.526  -8.319  1.00 81.48 153 A 1 
ATOM 1196 C C   . THR A 1 153 ? -4.818  11.843  -7.150  1.00 83.06 153 A 1 
ATOM 1197 O O   . THR A 1 153 ? -5.166  12.093  -6.003  1.00 82.62 153 A 1 
ATOM 1198 C CB  . THR A 1 153 ? -6.387  11.496  -9.060  1.00 79.99 153 A 1 
ATOM 1199 O OG1 . THR A 1 153 ? -6.827  12.024  -10.290 1.00 71.49 153 A 1 
ATOM 1200 C CG2 . THR A 1 153 ? -7.624  11.109  -8.254  1.00 70.34 153 A 1 
ATOM 1201 N N   . ARG A 1 154 ? -3.758  11.098  -7.437  1.00 80.88 154 A 1 
ATOM 1202 C CA  . ARG A 1 154 ? -2.940  10.427  -6.431  1.00 81.69 154 A 1 
ATOM 1203 C C   . ARG A 1 154 ? -2.329  11.412  -5.434  1.00 83.84 154 A 1 
ATOM 1204 O O   . ARG A 1 154 ? -2.365  11.152  -4.241  1.00 83.18 154 A 1 
ATOM 1205 C CB  . ARG A 1 154 ? -1.874  9.591   -7.152  1.00 78.05 154 A 1 
ATOM 1206 C CG  . ARG A 1 154 ? -1.158  8.616   -6.216  1.00 70.83 154 A 1 
ATOM 1207 C CD  . ARG A 1 154 ? -0.183  7.741   -7.004  1.00 68.18 154 A 1 
ATOM 1208 N NE  . ARG A 1 154 ? 0.489   6.783   -6.122  1.00 65.34 154 A 1 
ATOM 1209 C CZ  . ARG A 1 154 ? 1.491   5.977   -6.415  1.00 61.76 154 A 1 
ATOM 1210 N NH1 . ARG A 1 154 ? 2.025   5.949   -7.600  1.00 60.48 154 A 1 
ATOM 1211 N NH2 . ARG A 1 154 ? 1.951   5.189   -5.505  1.00 57.94 154 A 1 
ATOM 1212 N N   . LYS A 1 155 ? -1.841  12.561  -5.901  1.00 84.27 155 A 1 
ATOM 1213 C CA  . LYS A 1 155 ? -1.330  13.628  -5.024  1.00 85.74 155 A 1 
ATOM 1214 C C   . LYS A 1 155 ? -2.423  14.192  -4.120  1.00 87.51 155 A 1 
ATOM 1215 O O   . LYS A 1 155 ? -2.183  14.373  -2.932  1.00 87.27 155 A 1 
ATOM 1216 C CB  . LYS A 1 155 ? -0.665  14.736  -5.856  1.00 84.52 155 A 1 
ATOM 1217 C CG  . LYS A 1 155 ? 0.047   15.760  -4.952  1.00 75.98 155 A 1 
ATOM 1218 C CD  . LYS A 1 155 ? 0.752   16.870  -5.742  1.00 71.60 155 A 1 
ATOM 1219 C CE  . LYS A 1 155 ? 1.385   17.847  -4.740  1.00 61.29 155 A 1 
ATOM 1220 N NZ  . LYS A 1 155 ? 2.016   19.025  -5.389  1.00 55.01 155 A 1 
ATOM 1221 N N   . CYS A 1 156 ? -3.598  14.469  -4.675  1.00 90.10 156 A 1 
ATOM 1222 C CA  . CYS A 1 156 ? -4.726  14.986  -3.905  1.00 91.37 156 A 1 
ATOM 1223 C C   . CYS A 1 156 ? -5.183  13.969  -2.847  1.00 92.13 156 A 1 
ATOM 1224 O O   . CYS A 1 156 ? -5.240  14.296  -1.665  1.00 91.38 156 A 1 
ATOM 1225 C CB  . CYS A 1 156 ? -5.856  15.365  -4.869  1.00 90.72 156 A 1 
ATOM 1226 S SG  . CYS A 1 156 ? -7.146  16.280  -3.969  1.00 77.02 156 A 1 
ATOM 1227 N N   . VAL A 1 157 ? -5.415  12.727  -3.264  1.00 90.73 157 A 1 
ATOM 1228 C CA  . VAL A 1 157 ? -5.861  11.647  -2.377  1.00 91.34 157 A 1 
ATOM 1229 C C   . VAL A 1 157 ? -4.832  11.369  -1.283  1.00 92.07 157 A 1 
ATOM 1230 O O   . VAL A 1 157 ? -5.225  11.240  -0.130  1.00 91.66 157 A 1 
ATOM 1231 C CB  . VAL A 1 157 ? -6.180  10.374  -3.187  1.00 90.52 157 A 1 
ATOM 1232 C CG1 . VAL A 1 157 ? -6.507  9.178   -2.287  1.00 83.95 157 A 1 
ATOM 1233 C CG2 . VAL A 1 157 ? -7.395  10.601  -4.092  1.00 84.20 157 A 1 
ATOM 1234 N N   . SER A 1 158 ? -3.539  11.334  -1.595  1.00 91.27 158 A 1 
ATOM 1235 C CA  . SER A 1 158 ? -2.511  11.109  -0.581  1.00 90.97 158 A 1 
ATOM 1236 C C   . SER A 1 158 ? -2.453  12.231  0.458   1.00 92.45 158 A 1 
ATOM 1237 O O   . SER A 1 158 ? -2.332  11.951  1.646   1.00 91.79 158 A 1 
ATOM 1238 C CB  . SER A 1 158 ? -1.131  10.908  -1.219  1.00 88.35 158 A 1 
ATOM 1239 O OG  . SER A 1 158 ? -0.697  12.051  -1.920  1.00 75.56 158 A 1 
ATOM 1240 N N   . ASN A 1 159 ? -2.597  13.486  0.044   1.00 93.08 159 A 1 
ATOM 1241 C CA  . ASN A 1 159 ? -2.629  14.616  0.976   1.00 93.99 159 A 1 
ATOM 1242 C C   . ASN A 1 159 ? -3.876  14.573  1.863   1.00 95.08 159 A 1 
ATOM 1243 O O   . ASN A 1 159 ? -3.776  14.825  3.063   1.00 94.68 159 A 1 
ATOM 1244 C CB  . ASN A 1 159 ? -2.573  15.926  0.193   1.00 93.21 159 A 1 
ATOM 1245 C CG  . ASN A 1 159 ? -1.236  16.208  -0.476  1.00 91.18 159 A 1 
ATOM 1246 O OD1 . ASN A 1 159 ? -0.234  15.535  -0.330  1.00 82.33 159 A 1 
ATOM 1247 N ND2 . ASN A 1 159 ? -1.186  17.278  -1.243  1.00 82.08 159 A 1 
ATOM 1248 N N   . VAL A 1 160 ? -5.033  14.197  1.299   1.00 94.77 160 A 1 
ATOM 1249 C CA  . VAL A 1 160 ? -6.269  14.002  2.076   1.00 95.65 160 A 1 
ATOM 1250 C C   . VAL A 1 160 ? -6.106  12.852  3.067   1.00 96.02 160 A 1 
ATOM 1251 O O   . VAL A 1 160 ? -6.472  13.013  4.228   1.00 95.51 160 A 1 
ATOM 1252 C CB  . VAL A 1 160 ? -7.479  13.787  1.147   1.00 95.39 160 A 1 
ATOM 1253 C CG1 . VAL A 1 160 ? -8.747  13.401  1.918   1.00 89.81 160 A 1 
ATOM 1254 C CG2 . VAL A 1 160 ? -7.802  15.071  0.367   1.00 88.93 160 A 1 
ATOM 1255 N N   . MET A 1 161 ? -5.514  11.733  2.661   1.00 94.94 161 A 1 
ATOM 1256 C CA  . MET A 1 161 ? -5.259  10.610  3.562   1.00 94.77 161 A 1 
ATOM 1257 C C   . MET A 1 161 ? -4.326  11.006  4.713   1.00 95.50 161 A 1 
ATOM 1258 O O   . MET A 1 161 ? -4.610  10.646  5.853   1.00 95.19 161 A 1 
ATOM 1259 C CB  . MET A 1 161 ? -4.667  9.407   2.814   1.00 93.15 161 A 1 
ATOM 1260 C CG  . MET A 1 161 ? -5.706  8.697   1.940   1.00 88.70 161 A 1 
ATOM 1261 S SD  . MET A 1 161 ? -5.148  7.098   1.251   1.00 86.90 161 A 1 
ATOM 1262 C CE  . MET A 1 161 ? -3.716  7.611   0.276   1.00 75.78 161 A 1 
ATOM 1263 N N   . ILE A 1 162 ? -3.267  11.775  4.453   1.00 95.33 162 A 1 
ATOM 1264 C CA  . ILE A 1 162 ? -2.378  12.283  5.498   1.00 95.30 162 A 1 
ATOM 1265 C C   . ILE A 1 162 ? -3.156  13.179  6.466   1.00 95.85 162 A 1 
ATOM 1266 O O   . ILE A 1 162 ? -3.077  12.981  7.676   1.00 95.42 162 A 1 
ATOM 1267 C CB  . ILE A 1 162 ? -1.167  13.019  4.885   1.00 94.47 162 A 1 
ATOM 1268 C CG1 . ILE A 1 162 ? -0.233  12.015  4.163   1.00 91.27 162 A 1 
ATOM 1269 C CG2 . ILE A 1 162 ? -0.371  13.788  5.963   1.00 91.46 162 A 1 
ATOM 1270 C CD1 . ILE A 1 162 ? 0.770   12.682  3.217   1.00 85.56 162 A 1 
ATOM 1271 N N   . ALA A 1 163 ? -3.943  14.132  5.952   1.00 96.68 163 A 1 
ATOM 1272 C CA  . ALA A 1 163 ? -4.733  15.022  6.793   1.00 97.06 163 A 1 
ATOM 1273 C C   . ALA A 1 163 ? -5.737  14.249  7.666   1.00 97.16 163 A 1 
ATOM 1274 O O   . ALA A 1 163 ? -5.820  14.500  8.868   1.00 96.35 163 A 1 
ATOM 1275 C CB  . ALA A 1 163 ? -5.437  16.054  5.895   1.00 96.71 163 A 1 
ATOM 1276 N N   . LEU A 1 164 ? -6.440  13.268  7.087   1.00 96.60 164 A 1 
ATOM 1277 C CA  . LEU A 1 164 ? -7.370  12.408  7.817   1.00 96.77 164 A 1 
ATOM 1278 C C   . LEU A 1 164 ? -6.671  11.535  8.855   1.00 96.62 164 A 1 
ATOM 1279 O O   . LEU A 1 164 ? -7.193  11.380  9.951   1.00 95.67 164 A 1 
ATOM 1280 C CB  . LEU A 1 164 ? -8.157  11.527  6.829   1.00 96.53 164 A 1 
ATOM 1281 C CG  . LEU A 1 164 ? -9.205  12.277  5.978   1.00 88.53 164 A 1 
ATOM 1282 C CD1 . LEU A 1 164 ? -9.795  11.312  4.942   1.00 82.09 164 A 1 
ATOM 1283 C CD2 . LEU A 1 164 ? -10.350 12.832  6.822   1.00 82.73 164 A 1 
ATOM 1284 N N   . THR A 1 165 ? -5.488  11.013  8.546   1.00 96.96 165 A 1 
ATOM 1285 C CA  . THR A 1 165 ? -4.672  10.230  9.484   1.00 96.56 165 A 1 
ATOM 1286 C C   . THR A 1 165 ? -4.357  11.029  10.746  1.00 96.40 165 A 1 
ATOM 1287 O O   . THR A 1 165 ? -4.637  10.572  11.847  1.00 95.05 165 A 1 
ATOM 1288 C CB  . THR A 1 165 ? -3.366  9.775   8.809   1.00 95.48 165 A 1 
ATOM 1289 O OG1 . THR A 1 165 ? -3.655  8.851   7.776   1.00 86.02 165 A 1 
ATOM 1290 C CG2 . THR A 1 165 ? -2.390  9.094   9.766   1.00 85.41 165 A 1 
ATOM 1291 N N   . TRP A 1 166 ? -3.825  12.238  10.573  1.00 96.66 166 A 1 
ATOM 1292 C CA  . TRP A 1 166 ? -3.471  13.091  11.715  1.00 96.76 166 A 1 
ATOM 1293 C C   . TRP A 1 166 ? -4.705  13.612  12.458  1.00 96.80 166 A 1 
ATOM 1294 O O   . TRP A 1 166 ? -4.706  13.642  13.684  1.00 95.43 166 A 1 
ATOM 1295 C CB  . TRP A 1 166 ? -2.568  14.222  11.234  1.00 96.19 166 A 1 
ATOM 1296 C CG  . TRP A 1 166 ? -1.176  13.783  10.897  1.00 96.05 166 A 1 
ATOM 1297 C CD1 . TRP A 1 166 ? -0.688  13.564  9.647   1.00 93.07 166 A 1 
ATOM 1298 C CD2 . TRP A 1 166 ? -0.090  13.461  11.812  1.00 94.80 166 A 1 
ATOM 1299 N NE1 . TRP A 1 166 ? 0.632   13.138  9.732   1.00 92.52 166 A 1 
ATOM 1300 C CE2 . TRP A 1 166 ? 1.044   13.066  11.040  1.00 93.83 166 A 1 
ATOM 1301 C CE3 . TRP A 1 166 ? 0.050   13.477  13.220  1.00 93.20 166 A 1 
ATOM 1302 C CZ2 . TRP A 1 166 ? 2.273   12.699  11.636  1.00 92.61 166 A 1 
ATOM 1303 C CZ3 . TRP A 1 166 ? 1.275   13.114  13.815  1.00 91.46 166 A 1 
ATOM 1304 C CH2 . TRP A 1 166 ? 2.372   12.729  13.032  1.00 91.35 166 A 1 
ATOM 1305 N N   . ALA A 1 167 ? -5.777  13.960  11.748  1.00 97.00 167 A 1 
ATOM 1306 C CA  . ALA A 1 167 ? -7.025  14.393  12.365  1.00 96.90 167 A 1 
ATOM 1307 C C   . ALA A 1 167 ? -7.666  13.290  13.217  1.00 96.64 167 A 1 
ATOM 1308 O O   . ALA A 1 167 ? -8.013  13.530  14.372  1.00 95.19 167 A 1 
ATOM 1309 C CB  . ALA A 1 167 ? -7.982  14.882  11.269  1.00 96.58 167 A 1 
ATOM 1310 N N   . LEU A 1 168 ? -7.764  12.064  12.684  1.00 96.28 168 A 1 
ATOM 1311 C CA  . LEU A 1 168 ? -8.320  10.931  13.419  1.00 95.50 168 A 1 
ATOM 1312 C C   . LEU A 1 168 ? -7.464  10.581  14.641  1.00 94.93 168 A 1 
ATOM 1313 O O   . LEU A 1 168 ? -7.997  10.367  15.721  1.00 93.59 168 A 1 
ATOM 1314 C CB  . LEU A 1 168 ? -8.432  9.729   12.464  1.00 94.78 168 A 1 
ATOM 1315 C CG  . LEU A 1 168 ? -9.127  8.507   13.098  1.00 84.96 168 A 1 
ATOM 1316 C CD1 . LEU A 1 168 ? -10.628 8.740   13.286  1.00 75.48 168 A 1 
ATOM 1317 C CD2 . LEU A 1 168 ? -8.949  7.287   12.204  1.00 75.97 168 A 1 
ATOM 1318 N N   . SER A 1 169 ? -6.144  10.604  14.481  1.00 96.10 169 A 1 
ATOM 1319 C CA  . SER A 1 169 ? -5.212  10.338  15.579  1.00 95.48 169 A 1 
ATOM 1320 C C   . SER A 1 169 ? -5.351  11.372  16.691  1.00 94.86 169 A 1 
ATOM 1321 O O   . SER A 1 169 ? -5.396  11.014  17.862  1.00 92.85 169 A 1 
ATOM 1322 C CB  . SER A 1 169 ? -3.765  10.319  15.069  1.00 94.95 169 A 1 
ATOM 1323 O OG  . SER A 1 169 ? -3.630  9.389   14.010  1.00 85.59 169 A 1 
ATOM 1324 N N   . ALA A 1 170 ? -5.501  12.654  16.332  1.00 96.01 170 A 1 
ATOM 1325 C CA  . ALA A 1 170 ? -5.727  13.724  17.295  1.00 95.62 170 A 1 
ATOM 1326 C C   . ALA A 1 170 ? -7.072  13.587  18.018  1.00 95.11 170 A 1 
ATOM 1327 O O   . ALA A 1 170 ? -7.136  13.791  19.230  1.00 93.29 170 A 1 
ATOM 1328 C CB  . ALA A 1 170 ? -5.624  15.073  16.565  1.00 95.19 170 A 1 
ATOM 1329 N N   . VAL A 1 171 ? -8.136  13.187  17.312  1.00 95.37 171 A 1 
ATOM 1330 C CA  . VAL A 1 171 ? -9.446  12.955  17.938  1.00 94.71 171 A 1 
ATOM 1331 C C   . VAL A 1 171 ? -9.361  11.822  18.966  1.00 93.90 171 A 1 
ATOM 1332 O O   . VAL A 1 171 ? -9.829  11.995  20.083  1.00 91.80 171 A 1 
ATOM 1333 C CB  . VAL A 1 171 ? -10.529 12.677  16.883  1.00 93.95 171 A 1 
ATOM 1334 C CG1 . VAL A 1 171 ? -11.852 12.185  17.492  1.00 87.30 171 A 1 
ATOM 1335 C CG2 . VAL A 1 171 ? -10.852 13.949  16.098  1.00 87.76 171 A 1 
ATOM 1336 N N   . ILE A 1 172 ? -8.726  10.700  18.618  1.00 93.72 172 A 1 
ATOM 1337 C CA  . ILE A 1 172 ? -8.590  9.556   19.522  1.00 92.95 172 A 1 
ATOM 1338 C C   . ILE A 1 172 ? -7.716  9.907   20.733  1.00 92.01 172 A 1 
ATOM 1339 O O   . ILE A 1 172 ? -8.073  9.577   21.856  1.00 90.13 172 A 1 
ATOM 1340 C CB  . ILE A 1 172 ? -8.070  8.309   18.765  1.00 92.62 172 A 1 
ATOM 1341 C CG1 . ILE A 1 172 ? -9.104  7.853   17.701  1.00 89.85 172 A 1 
ATOM 1342 C CG2 . ILE A 1 172 ? -7.785  7.147   19.732  1.00 89.75 172 A 1 
ATOM 1343 C CD1 . ILE A 1 172 ? -8.562  6.806   16.717  1.00 84.77 172 A 1 
ATOM 1344 N N   . SER A 1 173 ? -6.604  10.619  20.524  1.00 92.72 173 A 1 
ATOM 1345 C CA  . SER A 1 173 ? -5.688  10.961  21.617  1.00 91.75 173 A 1 
ATOM 1346 C C   . SER A 1 173 ? -6.242  12.021  22.567  1.00 91.00 173 A 1 
ATOM 1347 O O   . SER A 1 173 ? -5.943  11.990  23.760  1.00 88.01 173 A 1 
ATOM 1348 C CB  . SER A 1 173 ? -4.335  11.414  21.061  1.00 90.68 173 A 1 
ATOM 1349 O OG  . SER A 1 173 ? -4.375  12.731  20.544  1.00 79.75 173 A 1 
ATOM 1350 N N   . LEU A 1 174 ? -7.039  12.963  22.059  1.00 91.66 174 A 1 
ATOM 1351 C CA  . LEU A 1 174 ? -7.584  14.060  22.849  1.00 91.03 174 A 1 
ATOM 1352 C C   . LEU A 1 174 ? -8.932  13.722  23.495  1.00 90.16 174 A 1 
ATOM 1353 O O   . LEU A 1 174 ? -9.335  14.425  24.421  1.00 87.11 174 A 1 
ATOM 1354 C CB  . LEU A 1 174 ? -7.692  15.326  21.990  1.00 90.31 174 A 1 
ATOM 1355 C CG  . LEU A 1 174 ? -6.348  15.898  21.502  1.00 87.96 174 A 1 
ATOM 1356 C CD1 . LEU A 1 174 ? -6.602  17.054  20.532  1.00 82.83 174 A 1 
ATOM 1357 C CD2 . LEU A 1 174 ? -5.491  16.428  22.651  1.00 83.31 174 A 1 
ATOM 1358 N N   . ALA A 1 175 ? -9.616  12.663  23.067  1.00 89.31 175 A 1 
ATOM 1359 C CA  . ALA A 1 175 ? -10.921 12.281  23.607  1.00 88.41 175 A 1 
ATOM 1360 C C   . ALA A 1 175 ? -10.942 12.146  25.145  1.00 88.19 175 A 1 
ATOM 1361 O O   . ALA A 1 175 ? -11.841 12.732  25.755  1.00 84.86 175 A 1 
ATOM 1362 C CB  . ALA A 1 175 ? -11.432 11.029  22.882  1.00 87.39 175 A 1 
ATOM 1363 N N   . PRO A 1 176 ? -9.968  11.501  25.826  1.00 87.56 176 A 1 
ATOM 1364 C CA  . PRO A 1 176 ? -9.959  11.438  27.290  1.00 86.15 176 A 1 
ATOM 1365 C C   . PRO A 1 176 ? -9.805  12.808  27.952  1.00 85.89 176 A 1 
ATOM 1366 O O   . PRO A 1 176 ? -10.423 13.085  28.972  1.00 82.14 176 A 1 
ATOM 1367 C CB  . PRO A 1 176 ? -8.787  10.521  27.664  1.00 83.82 176 A 1 
ATOM 1368 C CG  . PRO A 1 176 ? -8.547  9.716   26.397  1.00 81.56 176 A 1 
ATOM 1369 C CD  . PRO A 1 176 ? -8.896  10.698  25.284  1.00 84.51 176 A 1 
ATOM 1370 N N   . LEU A 1 177 ? -9.002  13.699  27.357  1.00 85.95 177 A 1 
ATOM 1371 C CA  . LEU A 1 177 ? -8.744  15.035  27.885  1.00 85.08 177 A 1 
ATOM 1372 C C   . LEU A 1 177 ? -9.930  15.982  27.683  1.00 84.41 177 A 1 
ATOM 1373 O O   . LEU A 1 177 ? -10.179 16.837  28.526  1.00 80.45 177 A 1 
ATOM 1374 C CB  . LEU A 1 177 ? -7.487  15.615  27.209  1.00 82.94 177 A 1 
ATOM 1375 C CG  . LEU A 1 177 ? -6.171  14.908  27.583  1.00 78.12 177 A 1 
ATOM 1376 C CD1 . LEU A 1 177 ? -5.036  15.423  26.697  1.00 72.22 177 A 1 
ATOM 1377 C CD2 . LEU A 1 177 ? -5.785  15.170  29.038  1.00 71.60 177 A 1 
ATOM 1378 N N   . LEU A 1 178 ? -10.644 15.847  26.555  1.00 85.13 178 A 1 
ATOM 1379 C CA  . LEU A 1 178 ? -11.757 16.725  26.193  1.00 85.07 178 A 1 
ATOM 1380 C C   . LEU A 1 178 ? -13.088 16.269  26.789  1.00 84.03 178 A 1 
ATOM 1381 O O   . LEU A 1 178 ? -13.897 17.109  27.174  1.00 80.01 178 A 1 
ATOM 1382 C CB  . LEU A 1 178 ? -11.865 16.808  24.664  1.00 84.22 178 A 1 
ATOM 1383 C CG  . LEU A 1 178 ? -10.689 17.520  23.959  1.00 81.00 178 A 1 
ATOM 1384 C CD1 . LEU A 1 178 ? -10.895 17.437  22.439  1.00 75.76 178 A 1 
ATOM 1385 C CD2 . LEU A 1 178 ? -10.584 18.994  24.339  1.00 75.70 178 A 1 
ATOM 1386 N N   . PHE A 1 179 ? -13.317 14.959  26.848  1.00 82.50 179 A 1 
ATOM 1387 C CA  . PHE A 1 179 ? -14.588 14.375  27.276  1.00 81.70 179 A 1 
ATOM 1388 C C   . PHE A 1 179 ? -14.520 13.730  28.667  1.00 79.82 179 A 1 
ATOM 1389 O O   . PHE A 1 179 ? -15.545 13.252  29.153  1.00 72.24 179 A 1 
ATOM 1390 C CB  . PHE A 1 179 ? -15.073 13.386  26.211  1.00 80.26 179 A 1 
ATOM 1391 C CG  . PHE A 1 179 ? -15.276 14.000  24.839  1.00 78.88 179 A 1 
ATOM 1392 C CD1 . PHE A 1 179 ? -16.335 14.907  24.628  1.00 73.70 179 A 1 
ATOM 1393 C CD2 . PHE A 1 179 ? -14.414 13.679  23.772  1.00 72.20 179 A 1 
ATOM 1394 C CE1 . PHE A 1 179 ? -16.522 15.484  23.355  1.00 70.05 179 A 1 
ATOM 1395 C CE2 . PHE A 1 179 ? -14.603 14.259  22.513  1.00 69.56 179 A 1 
ATOM 1396 C CZ  . PHE A 1 179 ? -15.653 15.164  22.299  1.00 70.24 179 A 1 
ATOM 1397 N N   . GLY A 1 180 ? -13.360 13.708  29.312  1.00 75.69 180 A 1 
ATOM 1398 C CA  . GLY A 1 180 ? -13.187 13.077  30.618  1.00 74.45 180 A 1 
ATOM 1399 C C   . GLY A 1 180 ? -13.389 11.561  30.585  1.00 75.34 180 A 1 
ATOM 1400 O O   . GLY A 1 180 ? -13.894 10.996  31.546  1.00 69.00 180 A 1 
ATOM 1401 N N   . TRP A 1 181 ? -13.026 10.910  29.479  1.00 76.33 181 A 1 
ATOM 1402 C CA  . TRP A 1 181 ? -13.154 9.462   29.314  1.00 77.27 181 A 1 
ATOM 1403 C C   . TRP A 1 181 ? -12.093 8.701   30.120  1.00 76.40 181 A 1 
ATOM 1404 O O   . TRP A 1 181 ? -11.114 8.178   29.586  1.00 69.65 181 A 1 
ATOM 1405 C CB  . TRP A 1 181 ? -13.143 9.084   27.826  1.00 73.43 181 A 1 
ATOM 1406 C CG  . TRP A 1 181 ? -14.457 9.133   27.128  1.00 71.26 181 A 1 
ATOM 1407 C CD1 . TRP A 1 181 ? -15.633 9.597   27.623  1.00 65.05 181 A 1 
ATOM 1408 C CD2 . TRP A 1 181 ? -14.752 8.658   25.770  1.00 67.38 181 A 1 
ATOM 1409 N NE1 . TRP A 1 181 ? -16.633 9.444   26.677  1.00 64.65 181 A 1 
ATOM 1410 C CE2 . TRP A 1 181 ? -16.127 8.868   25.524  1.00 69.54 181 A 1 
ATOM 1411 C CE3 . TRP A 1 181 ? -13.981 8.080   24.740  1.00 67.42 181 A 1 
ATOM 1412 C CZ2 . TRP A 1 181 ? -16.735 8.513   24.296  1.00 66.03 181 A 1 
ATOM 1413 C CZ3 . TRP A 1 181 ? -14.579 7.729   23.522  1.00 66.96 181 A 1 
ATOM 1414 C CH2 . TRP A 1 181 ? -15.941 7.944   23.301  1.00 66.89 181 A 1 
ATOM 1415 N N   . GLY A 1 182 ? -12.289 8.645   31.432  1.00 74.49 182 A 1 
ATOM 1416 C CA  . GLY A 1 182 ? -11.434 7.984   32.396  1.00 72.78 182 A 1 
ATOM 1417 C C   . GLY A 1 182 ? -10.184 8.784   32.770  1.00 74.30 182 A 1 
ATOM 1418 O O   . GLY A 1 182 ? -9.788  9.747   32.116  1.00 67.01 182 A 1 
ATOM 1419 N N   . GLU A 1 183 ? -9.535  8.362   33.863  1.00 73.89 183 A 1 
ATOM 1420 C CA  . GLU A 1 183 ? -8.286  8.969   34.317  1.00 74.53 183 A 1 
ATOM 1421 C C   . GLU A 1 183 ? -7.073  8.215   33.765  1.00 76.86 183 A 1 
ATOM 1422 O O   . GLU A 1 183 ? -6.998  6.982   33.807  1.00 70.34 183 A 1 
ATOM 1423 C CB  . GLU A 1 183 ? -8.234  9.090   35.837  1.00 66.91 183 A 1 
ATOM 1424 C CG  . GLU A 1 183 ? -9.252  10.099  36.390  1.00 59.32 183 A 1 
ATOM 1425 C CD  . GLU A 1 183 ? -8.797  10.709  37.725  1.00 54.26 183 A 1 
ATOM 1426 O OE1 . GLU A 1 183 ? -8.883  11.965  37.848  1.00 47.99 183 A 1 
ATOM 1427 O OE2 . GLU A 1 183 ? -8.253  9.966   38.562  1.00 49.06 183 A 1 
ATOM 1428 N N   . THR A 1 184 ? -6.099  8.977   33.290  1.00 75.67 184 A 1 
ATOM 1429 C CA  . THR A 1 184 ? -4.806  8.447   32.831  1.00 76.14 184 A 1 
ATOM 1430 C C   . THR A 1 184 ? -3.800  8.309   33.963  1.00 78.84 184 A 1 
ATOM 1431 O O   . THR A 1 184 ? -2.919  7.463   33.897  1.00 74.66 184 A 1 
ATOM 1432 C CB  . THR A 1 184 ? -4.212  9.348   31.734  1.00 70.94 184 A 1 
ATOM 1433 O OG1 . THR A 1 184 ? -4.189  10.692  32.154  1.00 64.10 184 A 1 
ATOM 1434 C CG2 . THR A 1 184 ? -5.025  9.280   30.447  1.00 64.55 184 A 1 
ATOM 1435 N N   . TYR A 1 185 ? -3.918  9.128   35.000  1.00 77.62 185 A 1 
ATOM 1436 C CA  . TYR A 1 185 ? -3.005  9.157   36.136  1.00 78.18 185 A 1 
ATOM 1437 C C   . TYR A 1 185 ? -3.752  8.911   37.439  1.00 78.42 185 A 1 
ATOM 1438 O O   . TYR A 1 185 ? -4.701  9.628   37.758  1.00 73.47 185 A 1 
ATOM 1439 C CB  . TYR A 1 185 ? -2.263  10.492  36.166  1.00 75.01 185 A 1 
ATOM 1440 C CG  . TYR A 1 185 ? -1.252  10.590  37.287  1.00 75.18 185 A 1 
ATOM 1441 C CD1 . TYR A 1 185 ? -1.504  11.386  38.428  1.00 69.88 185 A 1 
ATOM 1442 C CD2 . TYR A 1 185 ? -0.044  9.867   37.207  1.00 69.69 185 A 1 
ATOM 1443 C CE1 . TYR A 1 185 ? -0.565  11.463  39.457  1.00 69.05 185 A 1 
ATOM 1444 C CE2 . TYR A 1 185 ? 0.906   9.939   38.240  1.00 70.48 185 A 1 
ATOM 1445 C CZ  . TYR A 1 185 ? 0.646   10.744  39.362  1.00 73.08 185 A 1 
ATOM 1446 O OH  . TYR A 1 185 ? 1.576   10.824  40.369  1.00 70.19 185 A 1 
ATOM 1447 N N   . SER A 1 186 ? -3.286  7.934   38.199  1.00 77.61 186 A 1 
ATOM 1448 C CA  . SER A 1 186 ? -3.770  7.642   39.543  1.00 76.61 186 A 1 
ATOM 1449 C C   . SER A 1 186 ? -2.693  8.017   40.558  1.00 76.81 186 A 1 
ATOM 1450 O O   . SER A 1 186 ? -1.658  7.361   40.623  1.00 71.81 186 A 1 
ATOM 1451 C CB  . SER A 1 186 ? -4.150  6.164   39.649  1.00 71.61 186 A 1 
ATOM 1452 O OG  . SER A 1 186 ? -4.612  5.873   40.950  1.00 63.13 186 A 1 
ATOM 1453 N N   . GLU A 1 187 ? -2.934  9.058   41.352  1.00 76.01 187 A 1 
ATOM 1454 C CA  . GLU A 1 187 ? -1.988  9.505   42.387  1.00 75.04 187 A 1 
ATOM 1455 C C   . GLU A 1 187 ? -1.709  8.421   43.429  1.00 74.87 187 A 1 
ATOM 1456 O O   . GLU A 1 187 ? -0.576  8.264   43.863  1.00 67.70 187 A 1 
ATOM 1457 C CB  . GLU A 1 187 ? -2.512  10.773  43.083  1.00 70.18 187 A 1 
ATOM 1458 C CG  . GLU A 1 187 ? -2.322  12.024  42.220  1.00 62.74 187 A 1 
ATOM 1459 C CD  . GLU A 1 187 ? -2.780  13.335  42.881  1.00 57.60 187 A 1 
ATOM 1460 O OE1 . GLU A 1 187 ? -2.448  14.398  42.308  1.00 51.47 187 A 1 
ATOM 1461 O OE2 . GLU A 1 187 ? -3.477  13.274  43.914  1.00 54.90 187 A 1 
ATOM 1462 N N   . GLY A 1 188 ? -2.727  7.647   43.843  1.00 73.07 188 A 1 
ATOM 1463 C CA  . GLY A 1 188 ? -2.589  6.632   44.879  1.00 71.66 188 A 1 
ATOM 1464 C C   . GLY A 1 188 ? -1.734  5.424   44.487  1.00 73.25 188 A 1 
ATOM 1465 O O   . GLY A 1 188 ? -1.136  4.796   45.355  1.00 66.97 188 A 1 
ATOM 1466 N N   . SER A 1 189 ? -1.658  5.086   43.193  1.00 73.52 189 A 1 
ATOM 1467 C CA  . SER A 1 189 ? -0.854  3.968   42.687  1.00 72.34 189 A 1 
ATOM 1468 C C   . SER A 1 189 ? 0.395   4.402   41.916  1.00 73.91 189 A 1 
ATOM 1469 O O   . SER A 1 189 ? 1.159   3.545   41.495  1.00 67.80 189 A 1 
ATOM 1470 C CB  . SER A 1 189 ? -1.719  3.031   41.838  1.00 67.10 189 A 1 
ATOM 1471 O OG  . SER A 1 189 ? -2.338  3.709   40.770  1.00 61.49 189 A 1 
ATOM 1472 N N   . GLU A 1 190 ? 0.597   5.705   41.719  1.00 73.37 190 A 1 
ATOM 1473 C CA  . GLU A 1 190 ? 1.630   6.262   40.827  1.00 75.49 190 A 1 
ATOM 1474 C C   . GLU A 1 190 ? 1.607   5.621   39.427  1.00 77.11 190 A 1 
ATOM 1475 O O   . GLU A 1 190 ? 2.638   5.445   38.779  1.00 72.28 190 A 1 
ATOM 1476 C CB  . GLU A 1 190 ? 3.028   6.241   41.471  1.00 71.23 190 A 1 
ATOM 1477 C CG  . GLU A 1 190 ? 3.144   7.047   42.776  1.00 66.02 190 A 1 
ATOM 1478 C CD  . GLU A 1 190 ? 4.592   7.055   43.328  1.00 60.70 190 A 1 
ATOM 1479 O OE1 . GLU A 1 190 ? 4.908   7.970   44.116  1.00 55.73 190 A 1 
ATOM 1480 O OE2 . GLU A 1 190 ? 5.383   6.158   42.973  1.00 62.52 190 A 1 
ATOM 1481 N N   . GLU A 1 191 ? 0.422   5.233   38.965  1.00 80.83 191 A 1 
ATOM 1482 C CA  . GLU A 1 191 ? 0.275   4.619   37.652  1.00 81.33 191 A 1 
ATOM 1483 C C   . GLU A 1 191 ? -0.113  5.659   36.603  1.00 82.24 191 A 1 
ATOM 1484 O O   . GLU A 1 191 ? -1.043  6.441   36.774  1.00 78.08 191 A 1 
ATOM 1485 C CB  . GLU A 1 191 ? -0.732  3.457   37.671  1.00 77.14 191 A 1 
ATOM 1486 C CG  . GLU A 1 191 ? -0.201  2.217   38.414  1.00 68.99 191 A 1 
ATOM 1487 C CD  . GLU A 1 191 ? -1.112  0.986   38.277  1.00 64.98 191 A 1 
ATOM 1488 O OE1 . GLU A 1 191 ? -0.775  -0.059  38.880  1.00 57.87 191 A 1 
ATOM 1489 O OE2 . GLU A 1 191 ? -2.117  1.044   37.518  1.00 58.18 191 A 1 
ATOM 1490 N N   . CYS A 1 192 ? 0.601   5.615   35.493  1.00 83.07 192 A 1 
ATOM 1491 C CA  . CYS A 1 192 ? 0.286   6.383   34.305  1.00 84.35 192 A 1 
ATOM 1492 C C   . CYS A 1 192 ? -0.026  5.413   33.161  1.00 84.82 192 A 1 
ATOM 1493 O O   . CYS A 1 192 ? 0.862   4.725   32.663  1.00 81.24 192 A 1 
ATOM 1494 C CB  . CYS A 1 192 ? 1.466   7.296   33.972  1.00 83.26 192 A 1 
ATOM 1495 S SG  . CYS A 1 192 ? 1.127   8.392   32.575  1.00 81.38 192 A 1 
ATOM 1496 N N   . GLN A 1 193 ? -1.294  5.340   32.765  1.00 82.56 193 A 1 
ATOM 1497 C CA  . GLN A 1 193 ? -1.781  4.406   31.761  1.00 82.77 193 A 1 
ATOM 1498 C C   . GLN A 1 193 ? -2.859  5.065   30.896  1.00 83.42 193 A 1 
ATOM 1499 O O   . GLN A 1 193 ? -3.466  6.064   31.290  1.00 80.13 193 A 1 
ATOM 1500 C CB  . GLN A 1 193 ? -2.302  3.108   32.416  1.00 78.72 193 A 1 
ATOM 1501 C CG  . GLN A 1 193 ? -1.215  2.401   33.251  1.00 71.65 193 A 1 
ATOM 1502 C CD  . GLN A 1 193 ? -1.606  1.014   33.769  1.00 70.11 193 A 1 
ATOM 1503 O OE1 . GLN A 1 193 ? -2.556  0.384   33.356  1.00 62.39 193 A 1 
ATOM 1504 N NE2 . GLN A 1 193 ? -0.848  0.481   34.714  1.00 60.59 193 A 1 
ATOM 1505 N N   . VAL A 1 194 ? -3.109  4.484   29.737  1.00 82.41 194 A 1 
ATOM 1506 C CA  . VAL A 1 194 ? -4.257  4.856   28.912  1.00 82.86 194 A 1 
ATOM 1507 C C   . VAL A 1 194 ? -5.543  4.626   29.713  1.00 83.20 194 A 1 
ATOM 1508 O O   . VAL A 1 194 ? -5.616  3.690   30.518  1.00 79.78 194 A 1 
ATOM 1509 C CB  . VAL A 1 194 ? -4.261  4.068   27.589  1.00 80.69 194 A 1 
ATOM 1510 C CG1 . VAL A 1 194 ? -5.426  4.472   26.688  1.00 72.35 194 A 1 
ATOM 1511 C CG2 . VAL A 1 194 ? -2.971  4.317   26.797  1.00 73.51 194 A 1 
ATOM 1512 N N   . SER A 1 195 ? -6.550  5.460   29.488  1.00 80.65 195 A 1 
ATOM 1513 C CA  . SER A 1 195 ? -7.872  5.322   30.116  1.00 80.08 195 A 1 
ATOM 1514 C C   . SER A 1 195 ? -8.387  3.891   29.977  1.00 81.24 195 A 1 
ATOM 1515 O O   . SER A 1 195 ? -8.498  3.367   28.865  1.00 78.35 195 A 1 
ATOM 1516 C CB  . SER A 1 195 ? -8.860  6.285   29.460  1.00 76.93 195 A 1 
ATOM 1517 O OG  . SER A 1 195 ? -10.172 6.006   29.900  1.00 71.05 195 A 1 
ATOM 1518 N N   . ARG A 1 196 ? -8.744  3.281   31.112  1.00 79.24 196 A 1 
ATOM 1519 C CA  . ARG A 1 196 ? -9.291  1.916   31.164  1.00 79.10 196 A 1 
ATOM 1520 C C   . ARG A 1 196 ? -10.812 1.870   31.001  1.00 80.71 196 A 1 
ATOM 1521 O O   . ARG A 1 196 ? -11.412 0.821   31.206  1.00 75.91 196 A 1 
ATOM 1522 C CB  . ARG A 1 196 ? -8.852  1.209   32.461  1.00 74.49 196 A 1 
ATOM 1523 C CG  . ARG A 1 196 ? -7.340  0.961   32.530  1.00 69.06 196 A 1 
ATOM 1524 C CD  . ARG A 1 196 ? -7.066  0.065   33.737  1.00 63.88 196 A 1 
ATOM 1525 N NE  . ARG A 1 196 ? -5.640  -0.242  33.922  1.00 57.64 196 A 1 
ATOM 1526 C CZ  . ARG A 1 196 ? -5.141  -1.003  34.904  1.00 51.05 196 A 1 
ATOM 1527 N NH1 . ARG A 1 196 ? -5.900  -1.617  35.762  1.00 48.54 196 A 1 
ATOM 1528 N NH2 . ARG A 1 196 ? -3.867  -1.139  35.054  1.00 45.68 196 A 1 
ATOM 1529 N N   . GLU A 1 197 ? -11.441 2.982   30.657  1.00 80.35 197 A 1 
ATOM 1530 C CA  . GLU A 1 197 ? -12.886 3.003   30.481  1.00 82.16 197 A 1 
ATOM 1531 C C   . GLU A 1 197 ? -13.282 2.113   29.281  1.00 83.99 197 A 1 
ATOM 1532 O O   . GLU A 1 197 ? -12.752 2.306   28.182  1.00 82.29 197 A 1 
ATOM 1533 C CB  . GLU A 1 197 ? -13.371 4.444   30.339  1.00 80.04 197 A 1 
ATOM 1534 C CG  . GLU A 1 197 ? -14.867 4.540   30.682  1.00 73.41 197 A 1 
ATOM 1535 C CD  . GLU A 1 197 ? -15.386 5.974   30.611  1.00 69.27 197 A 1 
ATOM 1536 O OE1 . GLU A 1 197 ? -16.433 6.236   31.228  1.00 61.57 197 A 1 
ATOM 1537 O OE2 . GLU A 1 197 ? -14.761 6.791   29.913  1.00 63.45 197 A 1 
ATOM 1538 N N   . PRO A 1 198 ? -14.198 1.139   29.454  1.00 83.06 198 A 1 
ATOM 1539 C CA  . PRO A 1 198 ? -14.488 0.167   28.397  1.00 84.06 198 A 1 
ATOM 1540 C C   . PRO A 1 198 ? -14.948 0.788   27.081  1.00 85.56 198 A 1 
ATOM 1541 O O   . PRO A 1 198 ? -14.560 0.340   26.003  1.00 83.74 198 A 1 
ATOM 1542 C CB  . PRO A 1 198 ? -15.574 -0.745  28.985  1.00 82.60 198 A 1 
ATOM 1543 C CG  . PRO A 1 198 ? -15.330 -0.674  30.485  1.00 79.54 198 A 1 
ATOM 1544 C CD  . PRO A 1 198 ? -14.855 0.764   30.690  1.00 82.07 198 A 1 
ATOM 1545 N N   . SER A 1 199 ? -15.750 1.870   27.161  1.00 86.51 199 A 1 
ATOM 1546 C CA  . SER A 1 199 ? -16.223 2.615   25.990  1.00 86.85 199 A 1 
ATOM 1547 C C   . SER A 1 199 ? -15.056 3.242   25.205  1.00 87.55 199 A 1 
ATOM 1548 O O   . SER A 1 199 ? -14.994 3.121   23.982  1.00 85.03 199 A 1 
ATOM 1549 C CB  . SER A 1 199 ? -17.197 3.710   26.448  1.00 85.36 199 A 1 
ATOM 1550 O OG  . SER A 1 199 ? -16.565 4.547   27.387  1.00 78.13 199 A 1 
ATOM 1551 N N   . TYR A 1 200 ? -14.099 3.853   25.923  1.00 87.00 200 A 1 
ATOM 1552 C CA  . TYR A 1 200 ? -12.900 4.428   25.314  1.00 88.46 200 A 1 
ATOM 1553 C C   . TYR A 1 200 ? -11.955 3.349   24.786  1.00 88.84 200 A 1 
ATOM 1554 O O   . TYR A 1 200 ? -11.420 3.501   23.691  1.00 88.22 200 A 1 
ATOM 1555 C CB  . TYR A 1 200 ? -12.184 5.336   26.308  1.00 88.44 200 A 1 
ATOM 1556 C CG  . TYR A 1 200 ? -10.932 5.946   25.715  1.00 89.15 200 A 1 
ATOM 1557 C CD1 . TYR A 1 200 ? -9.651  5.452   26.049  1.00 86.89 200 A 1 
ATOM 1558 C CD2 . TYR A 1 200 ? -11.036 6.975   24.753  1.00 87.48 200 A 1 
ATOM 1559 C CE1 . TYR A 1 200 ? -8.494  5.980   25.453  1.00 87.58 200 A 1 
ATOM 1560 C CE2 . TYR A 1 200 ? -9.888  7.507   24.147  1.00 86.63 200 A 1 
ATOM 1561 C CZ  . TYR A 1 200 ? -8.621  7.010   24.504  1.00 88.39 200 A 1 
ATOM 1562 O OH  . TYR A 1 200 ? -7.495  7.524   23.910  1.00 87.07 200 A 1 
ATOM 1563 N N   . ALA A 1 201 ? -11.802 2.235   25.517  1.00 88.00 201 A 1 
ATOM 1564 C CA  . ALA A 1 201 ? -10.973 1.119   25.067  1.00 88.00 201 A 1 
ATOM 1565 C C   . ALA A 1 201 ? -11.476 0.547   23.729  1.00 89.32 201 A 1 
ATOM 1566 O O   . ALA A 1 201 ? -10.690 0.357   22.804  1.00 88.35 201 A 1 
ATOM 1567 C CB  . ALA A 1 201 ? -10.938 0.054   26.163  1.00 86.81 201 A 1 
ATOM 1568 N N   . VAL A 1 202 ? -12.787 0.349   23.586  1.00 89.91 202 A 1 
ATOM 1569 C CA  . VAL A 1 202 ? -13.376 -0.103  22.317  1.00 90.94 202 A 1 
ATOM 1570 C C   . VAL A 1 202 ? -13.179 0.950   21.225  1.00 91.69 202 A 1 
ATOM 1571 O O   . VAL A 1 202 ? -12.715 0.614   20.130  1.00 90.92 202 A 1 
ATOM 1572 C CB  . VAL A 1 202 ? -14.865 -0.463  22.489  1.00 90.37 202 A 1 
ATOM 1573 C CG1 . VAL A 1 202 ? -15.535 -0.802  21.158  1.00 84.38 202 A 1 
ATOM 1574 C CG2 . VAL A 1 202 ? -15.027 -1.691  23.394  1.00 84.65 202 A 1 
ATOM 1575 N N   . PHE A 1 203 ? -13.487 2.226   21.514  1.00 90.11 203 A 1 
ATOM 1576 C CA  . PHE A 1 203 ? -13.338 3.307   20.537  1.00 91.37 203 A 1 
ATOM 1577 C C   . PHE A 1 203 ? -11.897 3.465   20.048  1.00 92.21 203 A 1 
ATOM 1578 O O   . PHE A 1 203 ? -11.652 3.493   18.843  1.00 91.49 203 A 1 
ATOM 1579 C CB  . PHE A 1 203 ? -13.845 4.609   21.165  1.00 90.57 203 A 1 
ATOM 1580 C CG  . PHE A 1 203 ? -13.604 5.831   20.312  1.00 90.57 203 A 1 
ATOM 1581 C CD1 . PHE A 1 203 ? -12.588 6.752   20.658  1.00 87.16 203 A 1 
ATOM 1582 C CD2 . PHE A 1 203 ? -14.360 6.050   19.149  1.00 87.55 203 A 1 
ATOM 1583 C CE1 . PHE A 1 203 ? -12.343 7.876   19.853  1.00 87.15 203 A 1 
ATOM 1584 C CE2 . PHE A 1 203 ? -14.117 7.180   18.340  1.00 86.69 203 A 1 
ATOM 1585 C CZ  . PHE A 1 203 ? -13.112 8.088   18.696  1.00 87.89 203 A 1 
ATOM 1586 N N   . SER A 1 204 ? -10.938 3.514   20.984  1.00 92.03 204 A 1 
ATOM 1587 C CA  . SER A 1 204 ? -9.532  3.721   20.666  1.00 91.81 204 A 1 
ATOM 1588 C C   . SER A 1 204 ? -8.927  2.520   19.953  1.00 92.68 204 A 1 
ATOM 1589 O O   . SER A 1 204 ? -8.306  2.693   18.907  1.00 91.36 204 A 1 
ATOM 1590 C CB  . SER A 1 204 ? -8.727  4.063   21.928  1.00 89.72 204 A 1 
ATOM 1591 O OG  . SER A 1 204 ? -8.792  3.016   22.866  1.00 80.36 204 A 1 
ATOM 1592 N N   . THR A 1 205 ? -9.157  1.302   20.407  1.00 92.32 205 A 1 
ATOM 1593 C CA  . THR A 1 205 ? -8.576  0.101   19.780  1.00 92.32 205 A 1 
ATOM 1594 C C   . THR A 1 205 ? -9.162  -0.170  18.389  1.00 93.05 205 A 1 
ATOM 1595 O O   . THR A 1 205 ? -8.416  -0.478  17.458  1.00 91.75 205 A 1 
ATOM 1596 C CB  . THR A 1 205 ? -8.747  -1.149  20.650  1.00 91.25 205 A 1 
ATOM 1597 O OG1 . THR A 1 205 ? -10.107 -1.375  20.946  1.00 81.62 205 A 1 
ATOM 1598 C CG2 . THR A 1 205 ? -7.971  -1.063  21.960  1.00 81.94 205 A 1 
ATOM 1599 N N   . VAL A 1 206 ? -10.480 0.025   18.211  1.00 93.60 206 A 1 
ATOM 1600 C CA  . VAL A 1 206 ? -11.105 -0.121  16.890  1.00 94.16 206 A 1 
ATOM 1601 C C   . VAL A 1 206 ? -10.607 0.976   15.941  1.00 94.48 206 A 1 
ATOM 1602 O O   . VAL A 1 206 ? -10.185 0.666   14.820  1.00 93.46 206 A 1 
ATOM 1603 C CB  . VAL A 1 206 ? -12.642 -0.127  16.991  1.00 93.75 206 A 1 
ATOM 1604 C CG1 . VAL A 1 206 ? -13.316 -0.105  15.614  1.00 87.57 206 A 1 
ATOM 1605 C CG2 . VAL A 1 206 ? -13.127 -1.401  17.700  1.00 87.98 206 A 1 
ATOM 1606 N N   . GLY A 1 207 ? -10.614 2.232   16.382  1.00 94.30 207 A 1 
ATOM 1607 C CA  . GLY A 1 207 ? -10.202 3.371   15.558  1.00 94.14 207 A 1 
ATOM 1608 C C   . GLY A 1 207 ? -8.706  3.405   15.238  1.00 94.67 207 A 1 
ATOM 1609 O O   . GLY A 1 207 ? -8.319  3.761   14.120  1.00 92.47 207 A 1 
ATOM 1610 N N   . ALA A 1 208 ? -7.864  3.016   16.191  1.00 94.35 208 A 1 
ATOM 1611 C CA  . ALA A 1 208 ? -6.417  3.059   16.042  1.00 93.92 208 A 1 
ATOM 1612 C C   . ALA A 1 208 ? -5.846  1.823   15.339  1.00 94.32 208 A 1 
ATOM 1613 O O   . ALA A 1 208 ? -4.857  1.951   14.613  1.00 91.83 208 A 1 
ATOM 1614 C CB  . ALA A 1 208 ? -5.770  3.238   17.422  1.00 92.27 208 A 1 
ATOM 1615 N N   . PHE A 1 209 ? -6.432  0.639   15.526  1.00 93.45 209 A 1 
ATOM 1616 C CA  . PHE A 1 209 ? -5.808  -0.602  15.062  1.00 94.31 209 A 1 
ATOM 1617 C C   . PHE A 1 209 ? -6.736  -1.546  14.299  1.00 95.22 209 A 1 
ATOM 1618 O O   . PHE A 1 209 ? -6.384  -1.960  13.195  1.00 94.61 209 A 1 
ATOM 1619 C CB  . PHE A 1 209 ? -5.165  -1.320  16.248  1.00 93.58 209 A 1 
ATOM 1620 C CG  . PHE A 1 209 ? -4.511  -2.620  15.848  1.00 94.15 209 A 1 
ATOM 1621 C CD1 . PHE A 1 209 ? -5.074  -3.852  16.235  1.00 91.65 209 A 1 
ATOM 1622 C CD2 . PHE A 1 209 ? -3.353  -2.611  15.051  1.00 92.07 209 A 1 
ATOM 1623 C CE1 . PHE A 1 209 ? -4.488  -5.055  15.845  1.00 91.14 209 A 1 
ATOM 1624 C CE2 . PHE A 1 209 ? -2.754  -3.817  14.651  1.00 90.50 209 A 1 
ATOM 1625 C CZ  . PHE A 1 209 ? -3.319  -5.040  15.049  1.00 91.44 209 A 1 
ATOM 1626 N N   . TYR A 1 210 ? -7.894  -1.917  14.842  1.00 95.19 210 A 1 
ATOM 1627 C CA  . TYR A 1 210 ? -8.699  -2.977  14.219  1.00 95.49 210 A 1 
ATOM 1628 C C   . TYR A 1 210 ? -9.274  -2.568  12.864  1.00 95.81 210 A 1 
ATOM 1629 O O   . TYR A 1 210 ? -9.247  -3.362  11.918  1.00 94.66 210 A 1 
ATOM 1630 C CB  . TYR A 1 210 ? -9.807  -3.444  15.170  1.00 94.65 210 A 1 
ATOM 1631 C CG  . TYR A 1 210 ? -9.284  -4.201  16.371  1.00 93.97 210 A 1 
ATOM 1632 C CD1 . TYR A 1 210 ? -8.705  -5.475  16.201  1.00 89.22 210 A 1 
ATOM 1633 C CD2 . TYR A 1 210 ? -9.357  -3.638  17.657  1.00 88.96 210 A 1 
ATOM 1634 C CE1 . TYR A 1 210 ? -8.191  -6.168  17.304  1.00 87.52 210 A 1 
ATOM 1635 C CE2 . TYR A 1 210 ? -8.850  -4.326  18.766  1.00 87.46 210 A 1 
ATOM 1636 C CZ  . TYR A 1 210 ? -8.264  -5.593  18.589  1.00 89.93 210 A 1 
ATOM 1637 O OH  . TYR A 1 210 ? -7.752  -6.273  19.670  1.00 87.42 210 A 1 
ATOM 1638 N N   . LEU A 1 211 ? -9.720  -1.316  12.716  1.00 95.77 211 A 1 
ATOM 1639 C CA  . LEU A 1 211 ? -10.164 -0.798  11.424  1.00 95.90 211 A 1 
ATOM 1640 C C   . LEU A 1 211 ? -8.999  -0.722  10.401  1.00 96.18 211 A 1 
ATOM 1641 O O   . LEU A 1 211 ? -9.146  -1.296  9.312   1.00 95.28 211 A 1 
ATOM 1642 C CB  . LEU A 1 211 ? -10.925 0.524   11.634  1.00 95.51 211 A 1 
ATOM 1643 C CG  . LEU A 1 211 ? -11.461 1.166   10.344  1.00 88.85 211 A 1 
ATOM 1644 C CD1 . LEU A 1 211 ? -12.567 0.309   9.714   1.00 82.60 211 A 1 
ATOM 1645 C CD2 . LEU A 1 211 ? -12.036 2.548   10.652  1.00 82.65 211 A 1 
ATOM 1646 N N   . PRO A 1 212 ? -7.829  -0.130  10.738  1.00 95.88 212 A 1 
ATOM 1647 C CA  . PRO A 1 212 ? -6.627  -0.242  9.909   1.00 95.45 212 A 1 
ATOM 1648 C C   . PRO A 1 212 ? -6.246  -1.674  9.548   1.00 95.25 212 A 1 
ATOM 1649 O O   . PRO A 1 212 ? -5.968  -1.953  8.372   1.00 93.87 212 A 1 
ATOM 1650 C CB  . PRO A 1 212 ? -5.512  0.406   10.736  1.00 94.37 212 A 1 
ATOM 1651 C CG  . PRO A 1 212 ? -6.240  1.461   11.551  1.00 92.35 212 A 1 
ATOM 1652 C CD  . PRO A 1 212 ? -7.593  0.815   11.821  1.00 94.77 212 A 1 
ATOM 1653 N N   . LEU A 1 213 ? -6.262  -2.596  10.501  1.00 95.21 213 A 1 
ATOM 1654 C CA  . LEU A 1 213 ? -5.924  -3.997  10.285  1.00 95.09 213 A 1 
ATOM 1655 C C   . LEU A 1 213 ? -6.840  -4.633  9.235   1.00 95.04 213 A 1 
ATOM 1656 O O   . LEU A 1 213 ? -6.347  -5.251  8.288   1.00 94.36 213 A 1 
ATOM 1657 C CB  . LEU A 1 213 ? -5.996  -4.746  11.632  1.00 94.73 213 A 1 
ATOM 1658 C CG  . LEU A 1 213 ? -5.724  -6.258  11.522  1.00 93.76 213 A 1 
ATOM 1659 C CD1 . LEU A 1 213 ? -4.281  -6.547  11.098  1.00 90.18 213 A 1 
ATOM 1660 C CD2 . LEU A 1 213 ? -5.980  -6.939  12.865  1.00 89.85 213 A 1 
ATOM 1661 N N   . CYS A 1 214 ? -8.157  -4.441  9.356   1.00 95.95 214 A 1 
ATOM 1662 C CA  . CYS A 1 214 ? -9.118  -4.949  8.379   1.00 96.04 214 A 1 
ATOM 1663 C C   . CYS A 1 214 ? -8.854  -4.397  6.970   1.00 95.75 214 A 1 
ATOM 1664 O O   . CYS A 1 214 ? -8.860  -5.150  5.996   1.00 94.05 214 A 1 
ATOM 1665 C CB  . CYS A 1 214 ? -10.540 -4.604  8.839   1.00 96.06 214 A 1 
ATOM 1666 S SG  . CYS A 1 214 ? -11.010 -5.638  10.260  1.00 88.43 214 A 1 
ATOM 1667 N N   . VAL A 1 215 ? -8.562  -3.102  6.863   1.00 95.78 215 A 1 
ATOM 1668 C CA  . VAL A 1 215 ? -8.238  -2.459  5.581   1.00 95.17 215 A 1 
ATOM 1669 C C   . VAL A 1 215 ? -6.941  -3.025  4.991   1.00 94.36 215 A 1 
ATOM 1670 O O   . VAL A 1 215 ? -6.923  -3.396  3.818   1.00 92.76 215 A 1 
ATOM 1671 C CB  . VAL A 1 215 ? -8.165  -0.927  5.735   1.00 94.74 215 A 1 
ATOM 1672 C CG1 . VAL A 1 215 ? -7.704  -0.253  4.439   1.00 90.79 215 A 1 
ATOM 1673 C CG2 . VAL A 1 215 ? -9.534  -0.340  6.084   1.00 90.92 215 A 1 
ATOM 1674 N N   . VAL A 1 216 ? -5.876  -3.134  5.787   1.00 94.35 216 A 1 
ATOM 1675 C CA  . VAL A 1 216 ? -4.577  -3.663  5.354   1.00 93.13 216 A 1 
ATOM 1676 C C   . VAL A 1 216 ? -4.703  -5.112  4.884   1.00 92.01 216 A 1 
ATOM 1677 O O   . VAL A 1 216 ? -4.230  -5.448  3.795   1.00 90.28 216 A 1 
ATOM 1678 C CB  . VAL A 1 216 ? -3.531  -3.505  6.471   1.00 92.48 216 A 1 
ATOM 1679 C CG1 . VAL A 1 216 ? -2.237  -4.290  6.212   1.00 87.00 216 A 1 
ATOM 1680 C CG2 . VAL A 1 216 ? -3.126  -2.038  6.632   1.00 87.35 216 A 1 
ATOM 1681 N N   . LEU A 1 217 ? -5.378  -5.959  5.653   1.00 93.73 217 A 1 
ATOM 1682 C CA  . LEU A 1 217 ? -5.599  -7.359  5.301   1.00 93.29 217 A 1 
ATOM 1683 C C   . LEU A 1 217 ? -6.402  -7.493  4.002   1.00 92.15 217 A 1 
ATOM 1684 O O   . LEU A 1 217 ? -5.999  -8.231  3.103   1.00 90.25 217 A 1 
ATOM 1685 C CB  . LEU A 1 217 ? -6.315  -8.090  6.454   1.00 93.42 217 A 1 
ATOM 1686 C CG  . LEU A 1 217 ? -5.457  -8.329  7.717   1.00 91.21 217 A 1 
ATOM 1687 C CD1 . LEU A 1 217 ? -6.326  -8.992  8.779   1.00 87.02 217 A 1 
ATOM 1688 C CD2 . LEU A 1 217 ? -4.253  -9.234  7.445   1.00 87.15 217 A 1 
ATOM 1689 N N   . PHE A 1 218 ? -7.501  -6.741  3.868   1.00 92.87 218 A 1 
ATOM 1690 C CA  . PHE A 1 218 ? -8.326  -6.754  2.666   1.00 92.10 218 A 1 
ATOM 1691 C C   . PHE A 1 218 ? -7.543  -6.314  1.422   1.00 90.84 218 A 1 
ATOM 1692 O O   . PHE A 1 218 ? -7.557  -6.991  0.387   1.00 89.43 218 A 1 
ATOM 1693 C CB  . PHE A 1 218 ? -9.543  -5.849  2.886   1.00 92.08 218 A 1 
ATOM 1694 C CG  . PHE A 1 218 ? -10.407 -5.704  1.650   1.00 90.66 218 A 1 
ATOM 1695 C CD1 . PHE A 1 218 ? -10.307 -4.559  0.837   1.00 86.21 218 A 1 
ATOM 1696 C CD2 . PHE A 1 218 ? -11.304 -6.731  1.300   1.00 86.25 218 A 1 
ATOM 1697 C CE1 . PHE A 1 218 ? -11.121 -4.427  -0.303  1.00 86.26 218 A 1 
ATOM 1698 C CE2 . PHE A 1 218 ? -12.126 -6.594  0.159   1.00 85.74 218 A 1 
ATOM 1699 C CZ  . PHE A 1 218 ? -12.038 -5.444  -0.631  1.00 86.51 218 A 1 
ATOM 1700 N N   . VAL A 1 219 ? -6.815  -5.201  1.527   1.00 90.32 219 A 1 
ATOM 1701 C CA  . VAL A 1 219 ? -6.032  -4.625  0.434   1.00 87.95 219 A 1 
ATOM 1702 C C   . VAL A 1 219 ? -4.920  -5.565  -0.018  1.00 85.59 219 A 1 
ATOM 1703 O O   . VAL A 1 219 ? -4.810  -5.850  -1.215  1.00 82.59 219 A 1 
ATOM 1704 C CB  . VAL A 1 219 ? -5.479  -3.253  0.878   1.00 87.01 219 A 1 
ATOM 1705 C CG1 . VAL A 1 219 ? -4.313  -2.774  0.016   1.00 80.54 219 A 1 
ATOM 1706 C CG2 . VAL A 1 219 ? -6.589  -2.193  0.799   1.00 80.88 219 A 1 
ATOM 1707 N N   . TYR A 1 220 ? -4.132  -6.097  0.912   1.00 86.65 220 A 1 
ATOM 1708 C CA  . TYR A 1 220 ? -3.046  -6.994  0.548   1.00 85.22 220 A 1 
ATOM 1709 C C   . TYR A 1 220 ? -3.539  -8.363  0.083   1.00 84.35 220 A 1 
ATOM 1710 O O   . TYR A 1 220 ? -2.931  -8.936  -0.822  1.00 82.82 220 A 1 
ATOM 1711 C CB  . TYR A 1 220 ? -2.039  -7.100  1.694   1.00 84.61 220 A 1 
ATOM 1712 C CG  . TYR A 1 220 ? -1.117  -5.901  1.803   1.00 82.91 220 A 1 
ATOM 1713 C CD1 . TYR A 1 220 ? -0.271  -5.545  0.731   1.00 79.48 220 A 1 
ATOM 1714 C CD2 . TYR A 1 220 ? -1.077  -5.139  2.984   1.00 79.77 220 A 1 
ATOM 1715 C CE1 . TYR A 1 220 ? 0.595   -4.443  0.828   1.00 78.00 220 A 1 
ATOM 1716 C CE2 . TYR A 1 220 ? -0.212  -4.039  3.094   1.00 77.96 220 A 1 
ATOM 1717 C CZ  . TYR A 1 220 ? 0.624   -3.688  2.016   1.00 79.54 220 A 1 
ATOM 1718 O OH  . TYR A 1 220 ? 1.464   -2.610  2.118   1.00 76.84 220 A 1 
ATOM 1719 N N   . TRP A 1 221 ? -4.673  -8.846  0.583   1.00 85.33 221 A 1 
ATOM 1720 C CA  . TRP A 1 221 ? -5.317  -10.033 0.029   1.00 84.32 221 A 1 
ATOM 1721 C C   . TRP A 1 221 ? -5.756  -9.818  -1.426  1.00 82.23 221 A 1 
ATOM 1722 O O   . TRP A 1 221 ? -5.508  -10.672 -2.283  1.00 79.88 221 A 1 
ATOM 1723 C CB  . TRP A 1 221 ? -6.508  -10.430 0.898   1.00 84.52 221 A 1 
ATOM 1724 C CG  . TRP A 1 221 ? -7.259  -11.614 0.374   1.00 83.40 221 A 1 
ATOM 1725 C CD1 . TRP A 1 221 ? -6.866  -12.901 0.484   1.00 77.73 221 A 1 
ATOM 1726 C CD2 . TRP A 1 221 ? -8.532  -11.642 -0.356  1.00 79.63 221 A 1 
ATOM 1727 N NE1 . TRP A 1 221 ? -7.814  -13.730 -0.113  1.00 77.62 221 A 1 
ATOM 1728 C CE2 . TRP A 1 221 ? -8.850  -12.995 -0.626  1.00 79.85 221 A 1 
ATOM 1729 C CE3 . TRP A 1 221 ? -9.441  -10.650 -0.779  1.00 77.13 221 A 1 
ATOM 1730 C CZ2 . TRP A 1 221 ? -10.055 -13.365 -1.279  1.00 78.04 221 A 1 
ATOM 1731 C CZ3 . TRP A 1 221 ? -10.638 -11.018 -1.438  1.00 71.10 221 A 1 
ATOM 1732 C CH2 . TRP A 1 221 ? -10.941 -12.361 -1.674  1.00 70.92 221 A 1 
ATOM 1733 N N   . LYS A 1 222 ? -6.339  -8.663  -1.744  1.00 82.50 222 A 1 
ATOM 1734 C CA  . LYS A 1 222 ? -6.698  -8.311  -3.127  1.00 80.12 222 A 1 
ATOM 1735 C C   . LYS A 1 222 ? -5.467  -8.209  -4.035  1.00 77.50 222 A 1 
ATOM 1736 O O   . LYS A 1 222 ? -5.498  -8.751  -5.142  1.00 75.41 222 A 1 
ATOM 1737 C CB  . LYS A 1 222 ? -7.484  -6.993  -3.151  1.00 80.49 222 A 1 
ATOM 1738 C CG  . LYS A 1 222 ? -8.936  -7.123  -2.648  1.00 77.71 222 A 1 
ATOM 1739 C CD  . LYS A 1 222 ? -9.863  -7.779  -3.671  1.00 74.69 222 A 1 
ATOM 1740 C CE  . LYS A 1 222 ? -11.304 -7.700  -3.155  1.00 68.79 222 A 1 
ATOM 1741 N NZ  . LYS A 1 222 ? -12.319 -8.118  -4.152  1.00 65.13 222 A 1 
ATOM 1742 N N   . ILE A 1 223 ? -4.387  -7.592  -3.564  1.00 79.03 223 A 1 
ATOM 1743 C CA  . ILE A 1 223 ? -3.116  -7.506  -4.298  1.00 76.02 223 A 1 
ATOM 1744 C C   . ILE A 1 223 ? -2.535  -8.906  -4.539  1.00 73.29 223 A 1 
ATOM 1745 O O   . ILE A 1 223 ? -2.167  -9.235  -5.666  1.00 71.31 223 A 1 
ATOM 1746 C CB  . ILE A 1 223 ? -2.118  -6.582  -3.554  1.00 75.21 223 A 1 
ATOM 1747 C CG1 . ILE A 1 223 ? -2.593  -5.118  -3.606  1.00 72.42 223 A 1 
ATOM 1748 C CG2 . ILE A 1 223 ? -0.701  -6.693  -4.156  1.00 72.05 223 A 1 
ATOM 1749 C CD1 . ILE A 1 223 ? -1.834  -4.168  -2.670  1.00 68.52 223 A 1 
ATOM 1750 N N   . TYR A 1 224 ? -2.494  -9.739  -3.501  1.00 74.42 224 A 1 
ATOM 1751 C CA  . TYR A 1 224 ? -2.008  -11.111 -3.608  1.00 72.85 224 A 1 
ATOM 1752 C C   . TYR A 1 224 ? -2.853  -11.938 -4.586  1.00 71.15 224 A 1 
ATOM 1753 O O   . TYR A 1 224 ? -2.309  -12.636 -5.437  1.00 69.83 224 A 1 
ATOM 1754 C CB  . TYR A 1 224 ? -2.006  -11.755 -2.215  1.00 72.76 224 A 1 
ATOM 1755 C CG  . TYR A 1 224 ? -1.615  -13.216 -2.253  1.00 72.21 224 A 1 
ATOM 1756 C CD1 . TYR A 1 224 ? -2.593  -14.237 -2.155  1.00 69.14 224 A 1 
ATOM 1757 C CD2 . TYR A 1 224 ? -0.258  -13.578 -2.436  1.00 68.29 224 A 1 
ATOM 1758 C CE1 . TYR A 1 224 ? -2.222  -15.586 -2.222  1.00 66.77 224 A 1 
ATOM 1759 C CE2 . TYR A 1 224 ? 0.121   -14.931 -2.498  1.00 66.41 224 A 1 
ATOM 1760 C CZ  . TYR A 1 224 ? -0.863  -15.928 -2.384  1.00 67.72 224 A 1 
ATOM 1761 O OH  . TYR A 1 224 ? -0.489  -17.246 -2.442  1.00 66.04 224 A 1 
ATOM 1762 N N   . LYS A 1 225 ? -4.171  -11.835 -4.507  1.00 72.04 225 A 1 
ATOM 1763 C CA  . LYS A 1 225 ? -5.083  -12.527 -5.423  1.00 71.13 225 A 1 
ATOM 1764 C C   . LYS A 1 225 ? -4.852  -12.093 -6.872  1.00 68.28 225 A 1 
ATOM 1765 O O   . LYS A 1 225 ? -4.770  -12.952 -7.742  1.00 65.90 225 A 1 
ATOM 1766 C CB  . LYS A 1 225 ? -6.530  -12.320 -4.956  1.00 71.71 225 A 1 
ATOM 1767 C CG  . LYS A 1 225 ? -7.503  -13.222 -5.733  1.00 67.52 225 A 1 
ATOM 1768 C CD  . LYS A 1 225 ? -8.935  -13.118 -5.188  1.00 66.29 225 A 1 
ATOM 1769 C CE  . LYS A 1 225 ? -9.851  -14.073 -5.971  1.00 59.55 225 A 1 
ATOM 1770 N NZ  . LYS A 1 225 ? -11.234 -14.111 -5.435  1.00 56.73 225 A 1 
ATOM 1771 N N   . ALA A 1 226 ? -4.684  -10.796 -7.114  1.00 67.48 226 A 1 
ATOM 1772 C CA  . ALA A 1 226 ? -4.379  -10.273 -8.444  1.00 63.98 226 A 1 
ATOM 1773 C C   . ALA A 1 226 ? -3.026  -10.784 -8.978  1.00 62.36 226 A 1 
ATOM 1774 O O   . ALA A 1 226 ? -2.926  -11.124 -10.155 1.00 59.68 226 A 1 
ATOM 1775 C CB  . ALA A 1 226 ? -4.421  -8.741  -8.393  1.00 61.57 226 A 1 
ATOM 1776 N N   . ALA A 1 227 ? -2.013  -10.896 -8.121  1.00 60.56 227 A 1 
ATOM 1777 C CA  . ALA A 1 227 ? -0.724  -11.470 -8.495  1.00 58.02 227 A 1 
ATOM 1778 C C   . ALA A 1 227 ? -0.845  -12.964 -8.822  1.00 56.71 227 A 1 
ATOM 1779 O O   . ALA A 1 227 ? -0.444  -13.397 -9.901  1.00 54.70 227 A 1 
ATOM 1780 C CB  . ALA A 1 227 ? 0.284   -11.201 -7.370  1.00 55.76 227 A 1 
ATOM 1781 N N   . LYS A 1 228 ? -1.476  -13.751 -7.953  1.00 61.45 228 A 1 
ATOM 1782 C CA  . LYS A 1 228 ? -1.594  -15.208 -8.115  1.00 59.45 228 A 1 
ATOM 1783 C C   . LYS A 1 228 ? -2.420  -15.616 -9.337  1.00 57.43 228 A 1 
ATOM 1784 O O   . LYS A 1 228 ? -2.055  -16.550 -10.039 1.00 54.89 228 A 1 
ATOM 1785 C CB  . LYS A 1 228 ? -2.150  -15.820 -6.822  1.00 58.02 228 A 1 
ATOM 1786 C CG  . LYS A 1 228 ? -2.042  -17.356 -6.826  1.00 54.51 228 A 1 
ATOM 1787 C CD  . LYS A 1 228 ? -2.511  -17.961 -5.502  1.00 52.58 228 A 1 
ATOM 1788 C CE  . LYS A 1 228 ? -2.314  -19.476 -5.535  1.00 47.30 228 A 1 
ATOM 1789 N NZ  . LYS A 1 228 ? -2.709  -20.137 -4.258  1.00 43.91 228 A 1 
ATOM 1790 N N   . PHE A 1 229 ? -3.525  -14.923 -9.602  1.00 53.23 229 A 1 
ATOM 1791 C CA  . PHE A 1 229 ? -4.357  -15.211 -10.781 1.00 50.51 229 A 1 
ATOM 1792 C C   . PHE A 1 229 ? -3.581  -15.068 -12.089 1.00 50.48 229 A 1 
ATOM 1793 O O   . PHE A 1 229 ? -3.893  -15.743 -13.065 1.00 47.31 229 A 1 
ATOM 1794 C CB  . PHE A 1 229 ? -5.600  -14.313 -10.788 1.00 46.59 229 A 1 
ATOM 1795 C CG  . PHE A 1 229 ? -6.846  -15.033 -10.324 1.00 42.98 229 A 1 
ATOM 1796 C CD1 . PHE A 1 229 ? -7.608  -15.772 -11.248 1.00 40.25 229 A 1 
ATOM 1797 C CD2 . PHE A 1 229 ? -7.244  -14.985 -8.983  1.00 39.06 229 A 1 
ATOM 1798 C CE1 . PHE A 1 229 ? -8.762  -16.455 -10.828 1.00 35.35 229 A 1 
ATOM 1799 C CE2 . PHE A 1 229 ? -8.403  -15.667 -8.559  1.00 34.34 229 A 1 
ATOM 1800 C CZ  . PHE A 1 229 ? -9.160  -16.401 -9.482  1.00 33.85 229 A 1 
ATOM 1801 N N   . ARG A 1 230 ? -2.559  -14.234 -12.103 1.00 47.80 230 A 1 
ATOM 1802 C CA  . ARG A 1 230 ? -1.744  -14.002 -13.295 1.00 46.56 230 A 1 
ATOM 1803 C C   . ARG A 1 230 ? -0.856  -15.200 -13.655 1.00 46.78 230 A 1 
ATOM 1804 O O   . ARG A 1 230 ? -0.577  -15.383 -14.832 1.00 44.06 230 A 1 
ATOM 1805 C CB  . ARG A 1 230 ? -0.934  -12.719 -13.079 1.00 43.10 230 A 1 
ATOM 1806 C CG  . ARG A 1 230 ? -0.806  -11.920 -14.366 1.00 39.91 230 A 1 
ATOM 1807 C CD  . ARG A 1 230 ? -0.030  -10.625 -14.122 1.00 37.85 230 A 1 
ATOM 1808 N NE  . ARG A 1 230 ? -0.094  -9.744  -15.307 1.00 35.07 230 A 1 
ATOM 1809 C CZ  . ARG A 1 230 ? 0.441   -8.537  -15.427 1.00 32.26 230 A 1 
ATOM 1810 N NH1 . ARG A 1 230 ? 1.161   -8.015  -14.480 1.00 30.69 230 A 1 
ATOM 1811 N NH2 . ARG A 1 230 ? 0.258   -7.845  -16.512 1.00 29.25 230 A 1 
ATOM 1812 N N   . VAL A 1 231 ? -0.422  -15.972 -12.683 1.00 42.62 231 A 1 
ATOM 1813 C CA  . VAL A 1 231 ? 0.317   -17.228 -12.885 1.00 41.94 231 A 1 
ATOM 1814 C C   . VAL A 1 231 ? -0.631  -18.350 -13.314 1.00 41.64 231 A 1 
ATOM 1815 O O   . VAL A 1 231 ? -0.438  -18.963 -14.349 1.00 39.75 231 A 1 
ATOM 1816 C CB  . VAL A 1 231 ? 1.086   -17.652 -11.615 1.00 39.81 231 A 1 
ATOM 1817 C CG1 . VAL A 1 231 ? 1.896   -18.923 -11.853 1.00 37.31 231 A 1 
ATOM 1818 C CG2 . VAL A 1 231 ? 2.060   -16.579 -11.137 1.00 37.17 231 A 1 
ATOM 1819 N N   . GLY A 1 232 ? -1.668  -18.596 -12.523 1.00 41.77 232 A 1 
ATOM 1820 C CA  . GLY A 1 232 ? -2.508  -19.786 -12.677 1.00 40.93 232 A 1 
ATOM 1821 C C   . GLY A 1 232 ? -3.339  -19.835 -13.956 1.00 41.42 232 A 1 
ATOM 1822 O O   . GLY A 1 232 ? -3.465  -20.890 -14.570 1.00 39.41 232 A 1 
ATOM 1823 N N   . SER A 1 233 ? -3.875  -18.693 -14.401 1.00 35.89 233 A 1 
ATOM 1824 C CA  . SER A 1 233 ? -4.760  -18.648 -15.572 1.00 35.25 233 A 1 
ATOM 1825 C C   . SER A 1 233 ? -4.061  -18.942 -16.902 1.00 35.79 233 A 1 
ATOM 1826 O O   . SER A 1 233 ? -4.742  -19.102 -17.909 1.00 33.93 233 A 1 
ATOM 1827 C CB  . SER A 1 233 ? -5.475  -17.299 -15.647 1.00 33.84 233 A 1 
ATOM 1828 O OG  . SER A 1 233 ? -6.420  -17.272 -16.689 1.00 31.20 233 A 1 
ATOM 1829 N N   . ARG A 1 234 ? -2.728  -19.013 -16.941 1.00 35.03 234 A 1 
ATOM 1830 C CA  . ARG A 1 234 ? -2.028  -19.382 -18.176 1.00 34.96 234 A 1 
ATOM 1831 C C   . ARG A 1 234 ? -2.140  -20.870 -18.513 1.00 34.36 234 A 1 
ATOM 1832 O O   . ARG A 1 234 ? -1.978  -21.215 -19.676 1.00 31.79 234 A 1 
ATOM 1833 C CB  . ARG A 1 234 ? -0.555  -18.968 -18.119 1.00 33.51 234 A 1 
ATOM 1834 C CG  . ARG A 1 234 ? -0.351  -17.573 -18.719 1.00 30.69 234 A 1 
ATOM 1835 C CD  . ARG A 1 234 ? 1.149   -17.322 -18.826 1.00 29.10 234 A 1 
ATOM 1836 N NE  . ARG A 1 234 ? 1.477   -16.093 -19.565 1.00 27.10 234 A 1 
ATOM 1837 C CZ  . ARG A 1 234 ? 2.614   -15.937 -20.246 1.00 25.56 234 A 1 
ATOM 1838 N NH1 . ARG A 1 234 ? 3.488   -16.884 -20.328 1.00 23.82 234 A 1 
ATOM 1839 N NH2 . ARG A 1 234 ? 2.897   -14.841 -20.865 1.00 21.94 234 A 1 
ATOM 1840 N N   . LYS A 1 235 ? -2.398  -21.734 -17.553 1.00 30.29 235 A 1 
ATOM 1841 C CA  . LYS A 1 235 ? -2.513  -23.173 -17.840 1.00 29.70 235 A 1 
ATOM 1842 C C   . LYS A 1 235 ? -3.748  -23.513 -18.662 1.00 29.15 235 A 1 
ATOM 1843 O O   . LYS A 1 235 ? -3.668  -24.328 -19.569 1.00 27.34 235 A 1 
ATOM 1844 C CB  . LYS A 1 235 ? -2.492  -24.012 -16.560 1.00 28.50 235 A 1 
ATOM 1845 C CG  . LYS A 1 235 ? -1.069  -24.270 -16.062 1.00 25.95 235 A 1 
ATOM 1846 C CD  . LYS A 1 235 ? -1.073  -25.331 -14.968 1.00 24.70 235 A 1 
ATOM 1847 C CE  . LYS A 1 235 ? 0.362   -25.688 -14.571 1.00 22.13 235 A 1 
ATOM 1848 N NZ  . LYS A 1 235 ? 0.417   -26.790 -13.579 1.00 20.74 235 A 1 
ATOM 1849 N N   . THR A 1 236 ? -4.875  -22.912 -18.344 1.00 25.31 236 A 1 
ATOM 1850 C CA  . THR A 1 236 ? -6.069  -23.109 -19.150 1.00 25.10 236 A 1 
ATOM 1851 C C   . THR A 1 236 ? -6.052  -22.137 -20.325 1.00 25.01 236 A 1 
ATOM 1852 O O   . THR A 1 236 ? -6.765  -21.136 -20.325 1.00 23.79 236 A 1 
ATOM 1853 C CB  . THR A 1 236 ? -7.362  -23.009 -18.317 1.00 23.56 236 A 1 
ATOM 1854 O OG1 . THR A 1 236 ? -7.338  -21.846 -17.518 1.00 21.98 236 A 1 
ATOM 1855 C CG2 . THR A 1 236 ? -7.505  -24.208 -17.391 1.00 21.50 236 A 1 
ATOM 1856 N N   . ASN A 1 237 ? -5.282  -22.480 -21.328 1.00 23.89 237 A 1 
ATOM 1857 C CA  . ASN A 1 237 ? -5.443  -21.979 -22.695 1.00 23.85 237 A 1 
ATOM 1858 C C   . ASN A 1 237 ? -6.779  -22.418 -23.317 1.00 23.94 237 A 1 
ATOM 1859 O O   . ASN A 1 237 ? -6.868  -22.576 -24.535 1.00 22.66 237 A 1 
ATOM 1860 C CB  . ASN A 1 237 ? -4.251  -22.446 -23.560 1.00 22.63 237 A 1 
ATOM 1861 C CG  . ASN A 1 237 ? -3.012  -21.572 -23.470 1.00 20.57 237 A 1 
ATOM 1862 O OD1 . ASN A 1 237 ? -3.000  -20.489 -22.917 1.00 19.22 237 A 1 
ATOM 1863 N ND2 . ASN A 1 237 ? -1.929  -22.009 -24.063 1.00 18.96 237 A 1 
ATOM 1864 N N   . SER A 1 238 ? -7.814  -22.650 -22.529 1.00 22.02 238 A 1 
ATOM 1865 C CA  . SER A 1 238 ? -9.148  -22.743 -23.075 1.00 21.14 238 A 1 
ATOM 1866 C C   . SER A 1 238 ? -9.486  -21.360 -23.613 1.00 21.29 238 A 1 
ATOM 1867 O O   . SER A 1 238 ? -9.906  -20.477 -22.863 1.00 20.35 238 A 1 
ATOM 1868 C CB  . SER A 1 238 ? -10.159 -23.247 -22.050 1.00 19.86 238 A 1 
ATOM 1869 O OG  . SER A 1 238 ? -10.223 -22.403 -20.928 1.00 18.38 238 A 1 
ATOM 1870 N N   . VAL A 1 239 ? -9.264  -21.185 -24.898 1.00 24.38 239 A 1 
ATOM 1871 C CA  . VAL A 1 239 ? -9.903  -20.135 -25.677 1.00 23.72 239 A 1 
ATOM 1872 C C   . VAL A 1 239 ? -11.392 -20.399 -25.522 1.00 24.03 239 A 1 
ATOM 1873 O O   . VAL A 1 239 ? -11.967 -21.192 -26.256 1.00 23.18 239 A 1 
ATOM 1874 C CB  . VAL A 1 239 ? -9.461  -20.169 -27.150 1.00 21.93 239 A 1 
ATOM 1875 C CG1 . VAL A 1 239 ? -10.119 -19.050 -27.952 1.00 19.44 239 A 1 
ATOM 1876 C CG2 . VAL A 1 239 ? -7.944  -20.017 -27.274 1.00 19.21 239 A 1 
ATOM 1877 N N   . SER A 1 240 ? -11.993 -19.828 -24.492 1.00 24.14 240 A 1 
ATOM 1878 C CA  . SER A 1 240 ? -13.433 -19.846 -24.367 1.00 23.82 240 A 1 
ATOM 1879 C C   . SER A 1 240 ? -13.931 -19.087 -25.582 1.00 23.73 240 A 1 
ATOM 1880 O O   . SER A 1 240 ? -13.552 -17.923 -25.728 1.00 22.98 240 A 1 
ATOM 1881 C CB  . SER A 1 240 ? -13.893 -19.165 -23.077 1.00 23.01 240 A 1 
ATOM 1882 O OG  . SER A 1 240 ? -13.329 -19.812 -21.957 1.00 21.16 240 A 1 
ATOM 1883 N N   . PRO A 1 241 ? -14.678 -19.728 -26.478 1.00 22.86 241 A 1 
ATOM 1884 C CA  . PRO A 1 241 ? -15.194 -19.030 -27.636 1.00 22.56 241 A 1 
ATOM 1885 C C   . PRO A 1 241 ? -16.110 -17.938 -27.100 1.00 22.94 241 A 1 
ATOM 1886 O O   . PRO A 1 241 ? -17.195 -18.215 -26.601 1.00 22.31 241 A 1 
ATOM 1887 C CB  . PRO A 1 241 ? -15.912 -20.095 -28.473 1.00 21.13 241 A 1 
ATOM 1888 C CG  . PRO A 1 241 ? -16.284 -21.167 -27.459 1.00 20.60 241 A 1 
ATOM 1889 C CD  . PRO A 1 241 ? -15.166 -21.084 -26.420 1.00 21.72 241 A 1 
ATOM 1890 N N   . ILE A 1 242 ? -15.648 -16.693 -27.133 1.00 24.06 242 A 1 
ATOM 1891 C CA  . ILE A 1 242 ? -16.504 -15.567 -26.834 1.00 23.39 242 A 1 
ATOM 1892 C C   . ILE A 1 242 ? -17.521 -15.557 -27.963 1.00 23.39 242 A 1 
ATOM 1893 O O   . ILE A 1 242 ? -17.182 -15.204 -29.085 1.00 22.86 242 A 1 
ATOM 1894 C CB  . ILE A 1 242 ? -15.714 -14.250 -26.699 1.00 22.51 242 A 1 
ATOM 1895 C CG1 . ILE A 1 242 ? -14.681 -14.350 -25.553 1.00 21.05 242 A 1 
ATOM 1896 C CG2 . ILE A 1 242 ? -16.687 -13.083 -26.460 1.00 21.81 242 A 1 
ATOM 1897 C CD1 . ILE A 1 242 ? -13.752 -13.137 -25.436 1.00 20.40 242 A 1 
ATOM 1898 N N   . SER A 1 243 ? -18.730 -15.983 -27.676 1.00 24.62 243 A 1 
ATOM 1899 C CA  . SER A 1 243 ? -19.804 -16.087 -28.658 1.00 24.99 243 A 1 
ATOM 1900 C C   . SER A 1 243 ? -20.407 -14.723 -28.988 1.00 25.65 243 A 1 
ATOM 1901 O O   . SER A 1 243 ? -21.619 -14.607 -29.142 1.00 24.99 243 A 1 
ATOM 1902 C CB  . SER A 1 243 ? -20.876 -17.072 -28.170 1.00 23.57 243 A 1 
ATOM 1903 O OG  . SER A 1 243 ? -21.614 -16.499 -27.119 1.00 21.25 243 A 1 
ATOM 1904 N N   . GLU A 1 244 ? -19.604 -13.671 -29.044 1.00 26.57 244 A 1 
ATOM 1905 C CA  . GLU A 1 244 ? -20.108 -12.456 -29.655 1.00 26.83 244 A 1 
ATOM 1906 C C   . GLU A 1 244 ? -20.388 -12.758 -31.116 1.00 26.74 244 A 1 
ATOM 1907 O O   . GLU A 1 244 ? -19.510 -13.179 -31.866 1.00 25.48 244 A 1 
ATOM 1908 C CB  . GLU A 1 244 ? -19.171 -11.270 -29.468 1.00 26.49 244 A 1 
ATOM 1909 C CG  . GLU A 1 244 ? -19.395 -10.607 -28.098 1.00 24.31 244 A 1 
ATOM 1910 C CD  . GLU A 1 244 ? -18.624 -9.292  -28.007 1.00 22.57 244 A 1 
ATOM 1911 O OE1 . GLU A 1 244 ? -19.147 -8.315  -27.436 1.00 20.67 244 A 1 
ATOM 1912 O OE2 . GLU A 1 244 ? -17.521 -9.202  -28.591 1.00 22.39 244 A 1 
ATOM 1913 N N   . ALA A 1 245 ? -21.640 -12.590 -31.472 1.00 26.55 245 A 1 
ATOM 1914 C CA  . ALA A 1 245 ? -22.077 -12.777 -32.832 1.00 26.11 245 A 1 
ATOM 1915 C C   . ALA A 1 245 ? -21.241 -11.873 -33.745 1.00 26.30 245 A 1 
ATOM 1916 O O   . ALA A 1 245 ? -21.211 -10.654 -33.572 1.00 25.41 245 A 1 
ATOM 1917 C CB  . ALA A 1 245 ? -23.576 -12.491 -32.913 1.00 24.67 245 A 1 
ATOM 1918 N N   . VAL A 1 246 ? -20.589 -12.456 -34.729 1.00 30.06 246 A 1 
ATOM 1919 C CA  . VAL A 1 246 ? -20.251 -11.695 -35.924 1.00 29.89 246 A 1 
ATOM 1920 C C   . VAL A 1 246 ? -21.590 -11.351 -36.552 1.00 29.79 246 A 1 
ATOM 1921 O O   . VAL A 1 246 ? -22.225 -12.212 -37.146 1.00 29.02 246 A 1 
ATOM 1922 C CB  . VAL A 1 246 ? -19.348 -12.479 -36.891 1.00 29.32 246 A 1 
ATOM 1923 C CG1 . VAL A 1 246 ? -19.079 -11.716 -38.183 1.00 26.75 246 A 1 
ATOM 1924 C CG2 . VAL A 1 246 ? -17.994 -12.741 -36.249 1.00 27.61 246 A 1 
ATOM 1925 N N   . GLU A 1 247 ? -22.036 -10.101 -36.370 1.00 27.88 247 A 1 
ATOM 1926 C CA  . GLU A 1 247 ? -23.056 -9.562  -37.246 1.00 28.01 247 A 1 
ATOM 1927 C C   . GLU A 1 247 ? -22.457 -9.529  -38.649 1.00 27.71 247 A 1 
ATOM 1928 O O   . GLU A 1 247 ? -21.801 -8.573  -39.056 1.00 26.58 247 A 1 
ATOM 1929 C CB  . GLU A 1 247 ? -23.540 -8.171  -36.812 1.00 28.23 247 A 1 
ATOM 1930 C CG  . GLU A 1 247 ? -24.723 -8.202  -35.836 1.00 25.76 247 A 1 
ATOM 1931 C CD  . GLU A 1 247 ? -25.367 -6.815  -35.660 1.00 24.23 247 A 1 
ATOM 1932 O OE1 . GLU A 1 247 ? -26.547 -6.771  -35.248 1.00 21.43 247 A 1 
ATOM 1933 O OE2 . GLU A 1 247 ? -24.714 -5.792  -35.974 1.00 23.56 247 A 1 
ATOM 1934 N N   . VAL A 1 248 ? -22.695 -10.589 -39.389 1.00 29.66 248 A 1 
ATOM 1935 C CA  . VAL A 1 248 ? -22.627 -10.543 -40.837 1.00 29.34 248 A 1 
ATOM 1936 C C   . VAL A 1 248 ? -23.807 -9.677  -41.254 1.00 29.69 248 A 1 
ATOM 1937 O O   . VAL A 1 248 ? -24.919 -10.165 -41.403 1.00 29.06 248 A 1 
ATOM 1938 C CB  . VAL A 1 248 ? -22.678 -11.942 -41.463 1.00 28.55 248 A 1 
ATOM 1939 C CG1 . VAL A 1 248 ? -22.554 -11.854 -42.979 1.00 25.73 248 A 1 
ATOM 1940 C CG2 . VAL A 1 248 ? -21.530 -12.823 -40.952 1.00 27.46 248 A 1 
ATOM 1941 N N   . LYS A 1 249 ? -23.585 -8.356  -41.351 1.00 29.42 249 A 1 
ATOM 1942 C CA  . LYS A 1 249 ? -24.571 -7.489  -41.972 1.00 30.06 249 A 1 
ATOM 1943 C C   . LYS A 1 249 ? -24.614 -7.854  -43.446 1.00 29.50 249 A 1 
ATOM 1944 O O   . LYS A 1 249 ? -23.770 -7.415  -44.219 1.00 28.08 249 A 1 
ATOM 1945 C CB  . LYS A 1 249 ? -24.274 -6.000  -41.743 1.00 29.46 249 A 1 
ATOM 1946 C CG  . LYS A 1 249 ? -24.775 -5.566  -40.360 1.00 27.00 249 A 1 
ATOM 1947 C CD  . LYS A 1 249 ? -24.651 -4.057  -40.155 1.00 25.74 249 A 1 
ATOM 1948 C CE  . LYS A 1 249 ? -25.243 -3.732  -38.781 1.00 22.95 249 A 1 
ATOM 1949 N NZ  . LYS A 1 249 ? -25.167 -2.292  -38.449 1.00 22.17 249 A 1 
ATOM 1950 N N   . ASP A 1 250 ? -25.596 -8.661  -43.802 1.00 28.10 250 A 1 
ATOM 1951 C CA  . ASP A 1 250 ? -25.986 -8.840  -45.188 1.00 28.82 250 A 1 
ATOM 1952 C C   . ASP A 1 250 ? -26.588 -7.516  -45.656 1.00 28.65 250 A 1 
ATOM 1953 O O   . ASP A 1 250 ? -27.774 -7.240  -45.505 1.00 27.20 250 A 1 
ATOM 1954 C CB  . ASP A 1 250 ? -26.936 -10.046 -45.327 1.00 28.44 250 A 1 
ATOM 1955 C CG  . ASP A 1 250 ? -26.382 -11.184 -46.190 1.00 25.32 250 A 1 
ATOM 1956 O OD1 . ASP A 1 250 ? -25.375 -10.980 -46.910 1.00 24.14 250 A 1 
ATOM 1957 O OD2 . ASP A 1 250 ? -26.982 -12.270 -46.191 1.00 23.18 250 A 1 
ATOM 1958 N N   . SER A 1 251 ? -25.740 -6.633  -46.145 1.00 26.76 251 A 1 
ATOM 1959 C CA  . SER A 1 251 ? -26.216 -5.425  -46.809 1.00 26.36 251 A 1 
ATOM 1960 C C   . SER A 1 251 ? -26.818 -5.850  -48.139 1.00 26.49 251 A 1 
ATOM 1961 O O   . SER A 1 251 ? -26.121 -6.382  -49.004 1.00 25.27 251 A 1 
ATOM 1962 C CB  . SER A 1 251 ? -25.086 -4.418  -46.995 1.00 25.40 251 A 1 
ATOM 1963 O OG  . SER A 1 251 ? -25.602 -3.244  -47.596 1.00 23.14 251 A 1 
ATOM 1964 N N   . ALA A 1 252 ? -28.102 -5.613  -48.304 1.00 27.33 252 A 1 
ATOM 1965 C CA  . ALA A 1 252 ? -28.884 -6.156  -49.411 1.00 27.89 252 A 1 
ATOM 1966 C C   . ALA A 1 252 ? -28.403 -5.755  -50.816 1.00 28.67 252 A 1 
ATOM 1967 O O   . ALA A 1 252 ? -28.651 -6.479  -51.775 1.00 27.28 252 A 1 
ATOM 1968 C CB  . ALA A 1 252 ? -30.335 -5.719  -49.198 1.00 26.43 252 A 1 
ATOM 1969 N N   . LYS A 1 253 ? -27.784 -4.570  -50.956 1.00 26.91 253 A 1 
ATOM 1970 C CA  . LYS A 1 253 ? -27.516 -4.007  -52.294 1.00 28.82 253 A 1 
ATOM 1971 C C   . LYS A 1 253 ? -26.275 -4.546  -52.986 1.00 28.97 253 A 1 
ATOM 1972 O O   . LYS A 1 253 ? -26.344 -4.862  -54.164 1.00 27.16 253 A 1 
ATOM 1973 C CB  . LYS A 1 253 ? -27.466 -2.476  -52.256 1.00 28.21 253 A 1 
ATOM 1974 C CG  . LYS A 1 253 ? -28.857 -1.840  -52.321 1.00 24.99 253 A 1 
ATOM 1975 C CD  . LYS A 1 253 ? -28.738 -0.331  -52.549 1.00 23.79 253 A 1 
ATOM 1976 C CE  . LYS A 1 253 ? -30.119 0.289   -52.732 1.00 20.22 253 A 1 
ATOM 1977 N NZ  . LYS A 1 253 ? -30.045 1.736   -53.042 1.00 19.35 253 A 1 
ATOM 1978 N N   . GLN A 1 254 ? -25.148 -4.547  -52.311 1.00 27.20 254 A 1 
ATOM 1979 C CA  . GLN A 1 254 ? -23.908 -5.008  -52.924 1.00 28.21 254 A 1 
ATOM 1980 C C   . GLN A 1 254 ? -23.443 -6.293  -52.234 1.00 28.46 254 A 1 
ATOM 1981 O O   . GLN A 1 254 ? -23.490 -6.367  -51.005 1.00 27.80 254 A 1 
ATOM 1982 C CB  . GLN A 1 254 ? -22.830 -3.924  -52.895 1.00 28.33 254 A 1 
ATOM 1983 C CG  . GLN A 1 254 ? -23.037 -2.917  -54.038 1.00 25.42 254 A 1 
ATOM 1984 C CD  . GLN A 1 254 ? -21.912 -1.884  -54.141 1.00 23.54 254 A 1 
ATOM 1985 O OE1 . GLN A 1 254 ? -21.097 -1.701  -53.251 1.00 22.98 254 A 1 
ATOM 1986 N NE2 . GLN A 1 254 ? -21.821 -1.162  -55.229 1.00 22.95 254 A 1 
ATOM 1987 N N   . PRO A 1 255 ? -22.965 -7.264  -53.004 1.00 31.63 255 A 1 
ATOM 1988 C CA  . PRO A 1 255 ? -22.549 -8.562  -52.484 1.00 33.70 255 A 1 
ATOM 1989 C C   . PRO A 1 255 ? -21.193 -8.470  -51.765 1.00 35.94 255 A 1 
ATOM 1990 O O   . PRO A 1 255 ? -20.267 -9.213  -52.057 1.00 36.02 255 A 1 
ATOM 1991 C CB  . PRO A 1 255 ? -22.560 -9.483  -53.708 1.00 32.40 255 A 1 
ATOM 1992 C CG  . PRO A 1 255 ? -22.166 -8.555  -54.841 1.00 33.19 255 A 1 
ATOM 1993 C CD  . PRO A 1 255 ? -22.849 -7.241  -54.458 1.00 39.21 255 A 1 
ATOM 1994 N N   . GLN A 1 256 ? -21.070 -7.517  -50.866 1.00 35.04 256 A 1 
ATOM 1995 C CA  . GLN A 1 256 ? -19.876 -7.275  -50.092 1.00 36.88 256 A 1 
ATOM 1996 C C   . GLN A 1 256 ? -20.078 -7.796  -48.670 1.00 36.81 256 A 1 
ATOM 1997 O O   . GLN A 1 256 ? -20.953 -7.325  -47.948 1.00 38.36 256 A 1 
ATOM 1998 C CB  . GLN A 1 256 ? -19.519 -5.783  -50.096 1.00 40.68 256 A 1 
ATOM 1999 C CG  . GLN A 1 256 ? -19.100 -5.305  -51.492 1.00 36.03 256 A 1 
ATOM 2000 C CD  . GLN A 1 256 ? -18.616 -3.854  -51.518 1.00 32.06 256 A 1 
ATOM 2001 O OE1 . GLN A 1 256 ? -18.677 -3.125  -50.551 1.00 31.15 256 A 1 
ATOM 2002 N NE2 . GLN A 1 256 ? -18.117 -3.391  -52.645 1.00 31.49 256 A 1 
ATOM 2003 N N   . MET A 1 257 ? -19.252 -8.733  -48.268 1.00 37.35 257 A 1 
ATOM 2004 C CA  . MET A 1 257 ? -19.186 -9.175  -46.882 1.00 38.37 257 A 1 
ATOM 2005 C C   . MET A 1 257 ? -18.089 -8.406  -46.170 1.00 38.57 257 A 1 
ATOM 2006 O O   . MET A 1 257 ? -16.906 -8.543  -46.483 1.00 39.62 257 A 1 
ATOM 2007 C CB  . MET A 1 257 ? -18.968 -10.685 -46.793 1.00 40.04 257 A 1 
ATOM 2008 C CG  . MET A 1 257 ? -20.313 -11.388 -46.624 1.00 36.54 257 A 1 
ATOM 2009 S SD  . MET A 1 257 ? -20.149 -13.146 -46.277 1.00 31.99 257 A 1 
ATOM 2010 C CE  . MET A 1 257 ? -21.867 -13.506 -45.888 1.00 29.05 257 A 1 
ATOM 2011 N N   . VAL A 1 258 ? -18.501 -7.604  -45.207 1.00 43.30 258 A 1 
ATOM 2012 C CA  . VAL A 1 258 ? -17.560 -6.888  -44.355 1.00 44.76 258 A 1 
ATOM 2013 C C   . VAL A 1 258 ? -17.251 -7.761  -43.145 1.00 44.58 258 A 1 
ATOM 2014 O O   . VAL A 1 258 ? -18.113 -7.970  -42.297 1.00 45.30 258 A 1 
ATOM 2015 C CB  . VAL A 1 258 ? -18.101 -5.506  -43.948 1.00 45.87 258 A 1 
ATOM 2016 C CG1 . VAL A 1 258 ? -17.058 -4.743  -43.126 1.00 38.93 258 A 1 
ATOM 2017 C CG2 . VAL A 1 258 ? -18.444 -4.657  -45.181 1.00 43.36 258 A 1 
ATOM 2018 N N   . PHE A 1 259 ? -16.031 -8.223  -43.058 1.00 44.53 259 A 1 
ATOM 2019 C CA  . PHE A 1 259 ? -15.529 -8.933  -41.891 1.00 46.44 259 A 1 
ATOM 2020 C C   . PHE A 1 259 ? -14.818 -7.944  -40.986 1.00 47.51 259 A 1 
ATOM 2021 O O   . PHE A 1 259 ? -13.754 -7.428  -41.308 1.00 47.60 259 A 1 
ATOM 2022 C CB  . PHE A 1 259 ? -14.628 -10.088 -42.312 1.00 45.78 259 A 1 
ATOM 2023 C CG  . PHE A 1 259 ? -15.399 -11.206 -42.966 1.00 42.42 259 A 1 
ATOM 2024 C CD1 . PHE A 1 259 ? -15.982 -12.208 -42.175 1.00 37.58 259 A 1 
ATOM 2025 C CD2 . PHE A 1 259 ? -15.592 -11.216 -44.354 1.00 38.25 259 A 1 
ATOM 2026 C CE1 . PHE A 1 259 ? -16.758 -13.210 -42.768 1.00 35.25 259 A 1 
ATOM 2027 C CE2 . PHE A 1 259 ? -16.360 -12.214 -44.953 1.00 34.84 259 A 1 
ATOM 2028 C CZ  . PHE A 1 259 ? -16.950 -13.217 -44.164 1.00 36.49 259 A 1 
ATOM 2029 N N   . THR A 1 260 ? -15.414 -7.708  -39.839 1.00 41.73 260 A 1 
ATOM 2030 C CA  . THR A 1 260 ? -14.802 -6.882  -38.814 1.00 44.29 260 A 1 
ATOM 2031 C C   . THR A 1 260 ? -13.922 -7.778  -37.958 1.00 44.02 260 A 1 
ATOM 2032 O O   . THR A 1 260 ? -14.431 -8.549  -37.147 1.00 45.34 260 A 1 
ATOM 2033 C CB  . THR A 1 260 ? -15.852 -6.148  -37.975 1.00 44.79 260 A 1 
ATOM 2034 O OG1 . THR A 1 260 ? -16.910 -5.675  -38.781 1.00 41.51 260 A 1 
ATOM 2035 C CG2 . THR A 1 260 ? -15.248 -4.928  -37.296 1.00 40.90 260 A 1 
ATOM 2036 N N   . VAL A 1 261 ? -12.626 -7.684  -38.150 1.00 45.17 261 A 1 
ATOM 2037 C CA  . VAL A 1 261 ? -11.682 -8.460  -37.336 1.00 47.58 261 A 1 
ATOM 2038 C C   . VAL A 1 261 ? -11.438 -7.712  -36.037 1.00 48.69 261 A 1 
ATOM 2039 O O   . VAL A 1 261 ? -10.935 -6.588  -36.047 1.00 49.49 261 A 1 
ATOM 2040 C CB  . VAL A 1 261 ? -10.375 -8.757  -38.090 1.00 47.13 261 A 1 
ATOM 2041 C CG1 . VAL A 1 261 ? -9.507  -9.696  -37.255 1.00 41.75 261 A 1 
ATOM 2042 C CG2 . VAL A 1 261 ? -10.645 -9.424  -39.439 1.00 44.48 261 A 1 
ATOM 2043 N N   . ARG A 1 262 ? -11.806 -8.317  -34.917 1.00 44.96 262 A 1 
ATOM 2044 C CA  . ARG A 1 262 ? -11.626 -7.698  -33.600 1.00 45.95 262 A 1 
ATOM 2045 C C   . ARG A 1 262 ? -10.255 -7.971  -33.003 1.00 45.80 262 A 1 
ATOM 2046 O O   . ARG A 1 262 ? -9.618  -7.049  -32.495 1.00 44.28 262 A 1 
ATOM 2047 C CB  . ARG A 1 262 ? -12.722 -8.132  -32.618 1.00 44.75 262 A 1 
ATOM 2048 C CG  . ARG A 1 262 ? -14.072 -7.475  -32.929 1.00 41.33 262 A 1 
ATOM 2049 C CD  . ARG A 1 262 ? -15.012 -7.696  -31.751 1.00 38.21 262 A 1 
ATOM 2050 N NE  . ARG A 1 262 ? -16.329 -7.045  -31.955 1.00 34.39 262 A 1 
ATOM 2051 C CZ  . ARG A 1 262 ? -17.272 -6.951  -31.037 1.00 31.86 262 A 1 
ATOM 2052 N NH1 . ARG A 1 262 ? -17.089 -7.365  -29.825 1.00 29.48 262 A 1 
ATOM 2053 N NH2 . ARG A 1 262 ? -18.434 -6.449  -31.319 1.00 28.52 262 A 1 
ATOM 2054 N N   . HIS A 1 263 ? -9.818  -9.198  -33.063 1.00 46.89 263 A 1 
ATOM 2055 C CA  . HIS A 1 263 ? -8.548  -9.603  -32.477 1.00 48.35 263 A 1 
ATOM 2056 C C   . HIS A 1 263 ? -7.785  -10.535 -33.405 1.00 49.81 263 A 1 
ATOM 2057 O O   . HIS A 1 263 ? -8.361  -11.431 -34.013 1.00 49.14 263 A 1 
ATOM 2058 C CB  . HIS A 1 263 ? -8.779  -10.267 -31.113 1.00 45.78 263 A 1 
ATOM 2059 C CG  . HIS A 1 263 ? -9.016  -9.274  -30.018 1.00 42.27 263 A 1 
ATOM 2060 N ND1 . HIS A 1 263 ? -8.054  -8.449  -29.459 1.00 38.42 263 A 1 
ATOM 2061 C CD2 . HIS A 1 263 ? -10.190 -9.011  -29.364 1.00 37.13 263 A 1 
ATOM 2062 C CE1 . HIS A 1 263 ? -8.638  -7.718  -28.505 1.00 35.06 263 A 1 
ATOM 2063 N NE2 . HIS A 1 263 ? -9.937  -8.035  -28.413 1.00 34.27 263 A 1 
ATOM 2064 N N   . ALA A 1 264 ? -6.464  -10.365 -33.417 1.00 47.49 264 A 1 
ATOM 2065 C CA  . ALA A 1 264 ? -5.567  -11.400 -33.887 1.00 48.00 264 A 1 
ATOM 2066 C C   . ALA A 1 264 ? -5.002  -12.122 -32.660 1.00 49.46 264 A 1 
ATOM 2067 O O   . ALA A 1 264 ? -4.573  -11.489 -31.704 1.00 48.86 264 A 1 
ATOM 2068 C CB  . ALA A 1 264 ? -4.496  -10.782 -34.787 1.00 46.44 264 A 1 
ATOM 2069 N N   . THR A 1 265 ? -5.007  -13.434 -32.670 1.00 46.98 265 A 1 
ATOM 2070 C CA  . THR A 1 265 ? -4.338  -14.208 -31.632 1.00 47.74 265 A 1 
ATOM 2071 C C   . THR A 1 265 ? -2.863  -14.316 -31.969 1.00 47.73 265 A 1 
ATOM 2072 O O   . THR A 1 265 ? -2.472  -14.992 -32.915 1.00 47.75 265 A 1 
ATOM 2073 C CB  . THR A 1 265 ? -4.975  -15.581 -31.408 1.00 47.63 265 A 1 
ATOM 2074 O OG1 . THR A 1 265 ? -5.352  -16.188 -32.613 1.00 43.74 265 A 1 
ATOM 2075 C CG2 . THR A 1 265 ? -6.234  -15.463 -30.552 1.00 43.11 265 A 1 
ATOM 2076 N N   . VAL A 1 266 ? -2.054  -13.613 -31.187 1.00 43.84 266 A 1 
ATOM 2077 C CA  . VAL A 1 266 ? -0.606  -13.666 -31.320 1.00 43.63 266 A 1 
ATOM 2078 C C   . VAL A 1 266 ? -0.068  -14.503 -30.168 1.00 43.50 266 A 1 
ATOM 2079 O O   . VAL A 1 266 ? -0.139  -14.118 -29.005 1.00 42.81 266 A 1 
ATOM 2080 C CB  . VAL A 1 266 ? 0.002   -12.262 -31.385 1.00 41.95 266 A 1 
ATOM 2081 C CG1 . VAL A 1 266 ? 1.516   -12.301 -31.481 1.00 37.91 266 A 1 
ATOM 2082 C CG2 . VAL A 1 266 ? -0.478  -11.544 -32.649 1.00 38.83 266 A 1 
ATOM 2083 N N   . THR A 1 267 ? 0.462   -15.667 -30.502 1.00 42.43 267 A 1 
ATOM 2084 C CA  . THR A 1 267 ? 1.081   -16.566 -29.533 1.00 42.11 267 A 1 
ATOM 2085 C C   . THR A 1 267 ? 2.549   -16.206 -29.377 1.00 41.55 267 A 1 
ATOM 2086 O O   . THR A 1 267 ? 3.379   -16.576 -30.197 1.00 40.15 267 A 1 
ATOM 2087 C CB  . THR A 1 267 ? 0.916   -18.037 -29.935 1.00 40.26 267 A 1 
ATOM 2088 O OG1 . THR A 1 267 ? 1.266   -18.226 -31.279 1.00 37.88 267 A 1 
ATOM 2089 C CG2 . THR A 1 267 ? -0.532  -18.499 -29.742 1.00 37.29 267 A 1 
ATOM 2090 N N   . PHE A 1 268 ? 2.866   -15.489 -28.319 1.00 42.82 268 A 1 
ATOM 2091 C CA  . PHE A 1 268 ? 4.249   -15.283 -27.926 1.00 41.55 268 A 1 
ATOM 2092 C C   . PHE A 1 268 ? 4.753   -16.522 -27.197 1.00 41.62 268 A 1 
ATOM 2093 O O   . PHE A 1 268 ? 4.088   -17.005 -26.277 1.00 40.00 268 A 1 
ATOM 2094 C CB  . PHE A 1 268 ? 4.394   -14.031 -27.054 1.00 38.39 268 A 1 
ATOM 2095 C CG  . PHE A 1 268 ? 4.227   -12.741 -27.841 1.00 35.29 268 A 1 
ATOM 2096 C CD1 . PHE A 1 268 ? 5.347   -12.129 -28.418 1.00 32.96 268 A 1 
ATOM 2097 C CD2 . PHE A 1 268 ? 2.956   -12.191 -28.030 1.00 32.22 268 A 1 
ATOM 2098 C CE1 . PHE A 1 268 ? 5.194   -10.987 -29.211 1.00 29.67 268 A 1 
ATOM 2099 C CE2 . PHE A 1 268 ? 2.797   -11.050 -28.834 1.00 29.04 268 A 1 
ATOM 2100 C CZ  . PHE A 1 268 ? 3.919   -10.452 -29.430 1.00 29.37 268 A 1 
ATOM 2101 N N   . GLN A 1 269 ? 5.932   -17.004 -27.562 1.00 36.58 269 A 1 
ATOM 2102 C CA  . GLN A 1 269 ? 6.581   -18.030 -26.763 1.00 35.54 269 A 1 
ATOM 2103 C C   . GLN A 1 269 ? 6.869   -17.480 -25.359 1.00 36.58 269 A 1 
ATOM 2104 O O   . GLN A 1 269 ? 7.410   -16.381 -25.221 1.00 34.42 269 A 1 
ATOM 2105 C CB  . GLN A 1 269 ? 7.861   -18.548 -27.430 1.00 33.01 269 A 1 
ATOM 2106 C CG  . GLN A 1 269 ? 7.568   -19.699 -28.412 1.00 28.73 269 A 1 
ATOM 2107 C CD  . GLN A 1 269 ? 8.855   -20.372 -28.904 1.00 26.24 269 A 1 
ATOM 2108 O OE1 . GLN A 1 269 ? 9.945   -19.878 -28.723 1.00 24.70 269 A 1 
ATOM 2109 N NE2 . GLN A 1 269 ? 8.770   -21.520 -29.527 1.00 23.24 269 A 1 
ATOM 2110 N N   . PRO A 1 270 ? 6.511   -18.221 -24.311 1.00 34.83 270 A 1 
ATOM 2111 C CA  . PRO A 1 270 ? 6.565   -17.729 -22.943 1.00 34.97 270 A 1 
ATOM 2112 C C   . PRO A 1 270 ? 7.968   -17.835 -22.334 1.00 35.30 270 A 1 
ATOM 2113 O O   . PRO A 1 270 ? 8.107   -18.315 -21.214 1.00 34.09 270 A 1 
ATOM 2114 C CB  . PRO A 1 270 ? 5.501   -18.559 -22.213 1.00 32.75 270 A 1 
ATOM 2115 C CG  . PRO A 1 270 ? 5.582   -19.910 -22.904 1.00 32.15 270 A 1 
ATOM 2116 C CD  . PRO A 1 270 ? 5.843   -19.506 -24.360 1.00 34.63 270 A 1 
ATOM 2117 N N   . GLU A 1 271 ? 9.023   -17.380 -22.990 1.00 37.24 271 A 1 
ATOM 2118 C CA  . GLU A 1 271 ? 10.365  -17.395 -22.376 1.00 36.82 271 A 1 
ATOM 2119 C C   . GLU A 1 271 ? 10.432  -16.580 -21.077 1.00 37.66 271 A 1 
ATOM 2120 O O   . GLU A 1 271 ? 11.173  -16.899 -20.154 1.00 35.48 271 A 1 
ATOM 2121 C CB  . GLU A 1 271 ? 11.410  -16.839 -23.350 1.00 34.44 271 A 1 
ATOM 2122 C CG  . GLU A 1 271 ? 11.822  -17.838 -24.445 1.00 30.34 271 A 1 
ATOM 2123 C CD  . GLU A 1 271 ? 13.059  -17.353 -25.207 1.00 27.73 271 A 1 
ATOM 2124 O OE1 . GLU A 1 271 ? 13.759  -18.213 -25.769 1.00 25.08 271 A 1 
ATOM 2125 O OE2 . GLU A 1 271 ? 13.305  -16.120 -25.205 1.00 25.74 271 A 1 
ATOM 2126 N N   . GLY A 1 272 ? 9.627   -15.526 -20.996 1.00 38.96 272 A 1 
ATOM 2127 C CA  . GLY A 1 272 ? 9.632   -14.610 -19.859 1.00 39.04 272 A 1 
ATOM 2128 C C   . GLY A 1 272 ? 8.898   -15.088 -18.610 1.00 40.02 272 A 1 
ATOM 2129 O O   . GLY A 1 272 ? 8.835   -14.323 -17.638 1.00 38.24 272 A 1 
ATOM 2130 N N   . ASP A 1 273 ? 8.312   -16.285 -18.581 1.00 42.01 273 A 1 
ATOM 2131 C CA  . ASP A 1 273 ? 7.451   -16.713 -17.471 1.00 43.09 273 A 1 
ATOM 2132 C C   . ASP A 1 273 ? 8.207   -16.923 -16.167 1.00 44.12 273 A 1 
ATOM 2133 O O   . ASP A 1 273 ? 7.754   -16.438 -15.126 1.00 42.09 273 A 1 
ATOM 2134 C CB  . ASP A 1 273 ? 6.661   -17.977 -17.828 1.00 41.48 273 A 1 
ATOM 2135 C CG  . ASP A 1 273 ? 5.352   -17.630 -18.525 1.00 37.98 273 A 1 
ATOM 2136 O OD1 . ASP A 1 273 ? 4.898   -16.465 -18.397 1.00 35.62 273 A 1 
ATOM 2137 O OD2 . ASP A 1 273 ? 4.772   -18.487 -19.202 1.00 34.82 273 A 1 
ATOM 2138 N N   . THR A 1 274 ? 9.389   -17.530 -16.229 1.00 45.07 274 A 1 
ATOM 2139 C CA  . THR A 1 274 ? 10.215  -17.760 -15.038 1.00 46.22 274 A 1 
ATOM 2140 C C   . THR A 1 274 ? 10.562  -16.466 -14.312 1.00 48.46 274 A 1 
ATOM 2141 O O   . THR A 1 274 ? 10.507  -16.380 -13.088 1.00 46.39 274 A 1 
ATOM 2142 C CB  . THR A 1 274 ? 11.529  -18.466 -15.419 1.00 43.59 274 A 1 
ATOM 2143 O OG1 . THR A 1 274 ? 12.155  -17.763 -16.468 1.00 39.61 274 A 1 
ATOM 2144 C CG2 . THR A 1 274 ? 11.302  -19.911 -15.871 1.00 38.18 274 A 1 
ATOM 2145 N N   . TRP A 1 275 ? 10.838  -15.395 -15.052 1.00 44.08 275 A 1 
ATOM 2146 C CA  . TRP A 1 275 ? 11.116  -14.084 -14.480 1.00 43.75 275 A 1 
ATOM 2147 C C   . TRP A 1 275 ? 9.877   -13.434 -13.871 1.00 45.40 275 A 1 
ATOM 2148 O O   . TRP A 1 275 ? 9.973   -12.714 -12.873 1.00 44.62 275 A 1 
ATOM 2149 C CB  . TRP A 1 275 ? 11.711  -13.196 -15.543 1.00 41.16 275 A 1 
ATOM 2150 C CG  . TRP A 1 275 ? 12.202  -11.890 -15.024 1.00 37.86 275 A 1 
ATOM 2151 C CD1 . TRP A 1 275 ? 13.371  -11.710 -14.373 1.00 35.43 275 A 1 
ATOM 2152 C CD2 . TRP A 1 275 ? 11.627  -10.558 -15.211 1.00 34.94 275 A 1 
ATOM 2153 N NE1 . TRP A 1 275 ? 13.597  -10.353 -14.208 1.00 32.46 275 A 1 
ATOM 2154 C CE2 . TRP A 1 275 ? 12.590  -9.613  -14.774 1.00 32.11 275 A 1 
ATOM 2155 C CE3 . TRP A 1 275 ? 10.455  -10.080 -15.822 1.00 33.44 275 A 1 
ATOM 2156 C CZ2 . TRP A 1 275 ? 12.454  -8.232  -15.058 1.00 30.56 275 A 1 
ATOM 2157 C CZ3 . TRP A 1 275 ? 10.292  -8.706  -16.053 1.00 31.99 275 A 1 
ATOM 2158 C CH2 . TRP A 1 275 ? 11.301  -7.795  -15.721 1.00 31.03 275 A 1 
ATOM 2159 N N   . ARG A 1 276 ? 8.707   -13.674 -14.468 1.00 45.95 276 A 1 
ATOM 2160 C CA  . ARG A 1 276 ? 7.433   -13.167 -13.964 1.00 47.25 276 A 1 
ATOM 2161 C C   . ARG A 1 276 ? 7.017   -13.911 -12.701 1.00 49.22 276 A 1 
ATOM 2162 O O   . ARG A 1 276 ? 6.708   -13.250 -11.714 1.00 49.04 276 A 1 
ATOM 2163 C CB  . ARG A 1 276 ? 6.383   -13.266 -15.073 1.00 45.39 276 A 1 
ATOM 2164 C CG  . ARG A 1 276 ? 5.157   -12.397 -14.750 1.00 41.21 276 A 1 
ATOM 2165 C CD  . ARG A 1 276 ? 4.151   -12.527 -15.882 1.00 39.43 276 A 1 
ATOM 2166 N NE  . ARG A 1 276 ? 3.081   -11.520 -15.780 1.00 36.51 276 A 1 
ATOM 2167 C CZ  . ARG A 1 276 ? 2.194   -11.246 -16.716 1.00 33.90 276 A 1 
ATOM 2168 N NH1 . ARG A 1 276 ? 2.103   -11.950 -17.814 1.00 32.72 276 A 1 
ATOM 2169 N NH2 . ARG A 1 276 ? 1.392   -10.257 -16.567 1.00 31.65 276 A 1 
ATOM 2170 N N   . GLU A 1 277 ? 7.134   -15.233 -12.680 1.00 49.86 277 A 1 
ATOM 2171 C CA  . GLU A 1 277 ? 6.894   -16.059 -11.496 1.00 50.69 277 A 1 
ATOM 2172 C C   . GLU A 1 277 ? 7.821   -15.676 -10.342 1.00 52.28 277 A 1 
ATOM 2173 O O   . GLU A 1 277 ? 7.351   -15.444 -9.230  1.00 52.07 277 A 1 
ATOM 2174 C CB  . GLU A 1 277 ? 7.099   -17.541 -11.822 1.00 48.87 277 A 1 
ATOM 2175 C CG  . GLU A 1 277 ? 5.933   -18.119 -12.620 1.00 43.23 277 A 1 
ATOM 2176 C CD  . GLU A 1 277 ? 6.073   -19.635 -12.811 1.00 40.62 277 A 1 
ATOM 2177 O OE1 . GLU A 1 277 ? 5.026   -20.256 -13.135 1.00 37.18 277 A 1 
ATOM 2178 O OE2 . GLU A 1 277 ? 7.177   -20.157 -12.601 1.00 38.96 277 A 1 
ATOM 2179 N N   . GLN A 1 278 ? 9.119   -15.505 -10.588 1.00 52.30 278 A 1 
ATOM 2180 C CA  . GLN A 1 278 ? 10.054  -15.049 -9.560  1.00 52.51 278 A 1 
ATOM 2181 C C   . GLN A 1 278 ? 9.672   -13.676 -8.989  1.00 53.40 278 A 1 
ATOM 2182 O O   . GLN A 1 278 ? 9.827   -13.429 -7.793  1.00 52.83 278 A 1 
ATOM 2183 C CB  . GLN A 1 278 ? 11.468  -14.955 -10.127 1.00 51.04 278 A 1 
ATOM 2184 C CG  . GLN A 1 278 ? 12.134  -16.325 -10.269 1.00 45.99 278 A 1 
ATOM 2185 C CD  . GLN A 1 278 ? 13.561  -16.215 -10.828 1.00 43.20 278 A 1 
ATOM 2186 O OE1 . GLN A 1 278 ? 14.096  -15.121 -11.020 1.00 41.63 278 A 1 
ATOM 2187 N NE2 . GLN A 1 278 ? 14.215  -17.319 -11.084 1.00 39.26 278 A 1 
ATOM 2188 N N   . LYS A 1 279 ? 9.172   -12.752 -9.816  1.00 53.98 279 A 1 
ATOM 2189 C CA  . LYS A 1 279 ? 8.692   -11.451 -9.340  1.00 53.41 279 A 1 
ATOM 2190 C C   . LYS A 1 279 ? 7.421   -11.573 -8.518  1.00 54.63 279 A 1 
ATOM 2191 O O   . LYS A 1 279 ? 7.302   -10.874 -7.517  1.00 53.65 279 A 1 
ATOM 2192 C CB  . LYS A 1 279 ? 8.426   -10.509 -10.510 1.00 50.62 279 A 1 
ATOM 2193 C CG  . LYS A 1 279 ? 9.707   -9.882  -11.017 1.00 45.22 279 A 1 
ATOM 2194 C CD  . LYS A 1 279 ? 9.309   -8.965  -12.143 1.00 43.40 279 A 1 
ATOM 2195 C CE  . LYS A 1 279 ? 10.518  -8.213  -12.668 1.00 39.08 279 A 1 
ATOM 2196 N NZ  . LYS A 1 279 ? 10.052  -7.282  -13.717 1.00 37.37 279 A 1 
ATOM 2197 N N   . GLU A 1 280 ? 6.495   -12.422 -8.919  1.00 56.11 280 A 1 
ATOM 2198 C CA  . GLU A 1 280 ? 5.247   -12.643 -8.211  1.00 55.78 280 A 1 
ATOM 2199 C C   . GLU A 1 280 ? 5.475   -13.367 -6.882  1.00 57.99 280 A 1 
ATOM 2200 O O   . GLU A 1 280 ? 4.912   -12.960 -5.871  1.00 57.43 280 A 1 
ATOM 2201 C CB  . GLU A 1 280 ? 4.259   -13.386 -9.113  1.00 53.45 280 A 1 
ATOM 2202 C CG  . GLU A 1 280 ? 3.749   -12.458 -10.227 1.00 47.83 280 A 1 
ATOM 2203 C CD  . GLU A 1 280 ? 2.716   -13.105 -11.141 1.00 45.61 280 A 1 
ATOM 2204 O OE1 . GLU A 1 280 ? 2.553   -12.614 -12.281 1.00 42.24 280 A 1 
ATOM 2205 O OE2 . GLU A 1 280 ? 2.054   -14.044 -10.690 1.00 42.25 280 A 1 
ATOM 2206 N N   . GLN A 1 281 ? 6.392   -14.334 -6.825  1.00 58.53 281 A 1 
ATOM 2207 C CA  . GLN A 1 281 ? 6.835   -14.946 -5.573  1.00 58.47 281 A 1 
ATOM 2208 C C   . GLN A 1 281 ? 7.484   -13.921 -4.643  1.00 60.52 281 A 1 
ATOM 2209 O O   . GLN A 1 281 ? 7.141   -13.858 -3.464  1.00 60.14 281 A 1 
ATOM 2210 C CB  . GLN A 1 281 ? 7.814   -16.077 -5.858  1.00 57.64 281 A 1 
ATOM 2211 C CG  . GLN A 1 281 ? 7.129   -17.333 -6.419  1.00 52.70 281 A 1 
ATOM 2212 C CD  . GLN A 1 281 ? 8.142   -18.445 -6.712  1.00 49.35 281 A 1 
ATOM 2213 O OE1 . GLN A 1 281 ? 9.339   -18.297 -6.511  1.00 46.62 281 A 1 
ATOM 2214 N NE2 . GLN A 1 281 ? 7.701   -19.578 -7.189  1.00 43.31 281 A 1 
ATOM 2215 N N   . ARG A 1 282 ? 8.356   -13.062 -5.156  1.00 61.01 282 A 1 
ATOM 2216 C CA  . ARG A 1 282 ? 8.938   -11.967 -4.368  1.00 60.56 282 A 1 
ATOM 2217 C C   . ARG A 1 282 ? 7.876   -10.969 -3.913  1.00 61.89 282 A 1 
ATOM 2218 O O   . ARG A 1 282 ? 7.986   -10.435 -2.811  1.00 60.97 282 A 1 
ATOM 2219 C CB  . ARG A 1 282 ? 10.030  -11.252 -5.163  1.00 57.65 282 A 1 
ATOM 2220 C CG  . ARG A 1 282 ? 11.319  -12.079 -5.247  1.00 51.30 282 A 1 
ATOM 2221 C CD  . ARG A 1 282 ? 12.341  -11.338 -6.107  1.00 48.42 282 A 1 
ATOM 2222 N NE  . ARG A 1 282 ? 13.563  -12.134 -6.293  1.00 43.32 282 A 1 
ATOM 2223 C CZ  . ARG A 1 282 ? 14.657  -11.757 -6.918  1.00 39.42 282 A 1 
ATOM 2224 N NH1 . ARG A 1 282 ? 14.789  -10.563 -7.430  1.00 37.21 282 A 1 
ATOM 2225 N NH2 . ARG A 1 282 ? 15.652  -12.593 -7.045  1.00 35.91 282 A 1 
ATOM 2226 N N   . ALA A 1 283 ? 6.863   -10.715 -4.726  1.00 63.91 283 A 1 
ATOM 2227 C CA  . ALA A 1 283 ? 5.740   -9.868  -4.370  1.00 63.64 283 A 1 
ATOM 2228 C C   . ALA A 1 283 ? 4.906   -10.478 -3.241  1.00 66.95 283 A 1 
ATOM 2229 O O   . ALA A 1 283 ? 4.605   -9.792  -2.262  1.00 66.55 283 A 1 
ATOM 2230 C CB  . ALA A 1 283 ? 4.901   -9.602  -5.627  1.00 60.23 283 A 1 
ATOM 2231 N N   . ALA A 1 284 ? 4.597   -11.770 -3.333  1.00 65.98 284 A 1 
ATOM 2232 C CA  . ALA A 1 284 ? 3.876   -12.496 -2.298  1.00 67.11 284 A 1 
ATOM 2233 C C   . ALA A 1 284 ? 4.664   -12.540 -0.977  1.00 70.68 284 A 1 
ATOM 2234 O O   . ALA A 1 284 ? 4.103   -12.237 0.074   1.00 70.93 284 A 1 
ATOM 2235 C CB  . ALA A 1 284 ? 3.574   -13.905 -2.816  1.00 64.83 284 A 1 
ATOM 2236 N N   . LEU A 1 285 ? 5.969   -12.817 -1.043  1.00 69.86 285 A 1 
ATOM 2237 C CA  . LEU A 1 285 ? 6.846   -12.776 0.126   1.00 71.45 285 A 1 
ATOM 2238 C C   . LEU A 1 285 ? 6.845   -11.394 0.773   1.00 72.37 285 A 1 
ATOM 2239 O O   . LEU A 1 285 ? 6.725   -11.272 1.985   1.00 72.16 285 A 1 
ATOM 2240 C CB  . LEU A 1 285 ? 8.266   -13.185 -0.302  1.00 72.02 285 A 1 
ATOM 2241 C CG  . LEU A 1 285 ? 9.281   -13.211 0.862   1.00 67.70 285 A 1 
ATOM 2242 C CD1 . LEU A 1 285 ? 8.959   -14.295 1.871   1.00 64.53 285 A 1 
ATOM 2243 C CD2 . LEU A 1 285 ? 10.685  -13.450 0.312   1.00 65.31 285 A 1 
ATOM 2244 N N   . MET A 1 286 ? 6.925   -10.331 -0.039  1.00 72.75 286 A 1 
ATOM 2245 C CA  . MET A 1 286 ? 6.897   -8.968  0.470   1.00 73.29 286 A 1 
ATOM 2246 C C   . MET A 1 286 ? 5.589   -8.636  1.168   1.00 75.89 286 A 1 
ATOM 2247 O O   . MET A 1 286 ? 5.607   -8.053  2.250   1.00 75.87 286 A 1 
ATOM 2248 C CB  . MET A 1 286 ? 7.149   -7.987  -0.684  1.00 69.71 286 A 1 
ATOM 2249 C CG  . MET A 1 286 ? 7.219   -6.554  -0.171  1.00 62.20 286 A 1 
ATOM 2250 S SD  . MET A 1 286 ? 8.444   -6.389  1.119   1.00 56.90 286 A 1 
ATOM 2251 C CE  . MET A 1 286 ? 8.085   -4.739  1.733   1.00 51.62 286 A 1 
ATOM 2252 N N   . VAL A 1 287 ? 4.458   -9.019  0.588   1.00 75.99 287 A 1 
ATOM 2253 C CA  . VAL A 1 287 ? 3.145   -8.841  1.210   1.00 77.52 287 A 1 
ATOM 2254 C C   . VAL A 1 287 ? 3.074   -9.602  2.535   1.00 80.48 287 A 1 
ATOM 2255 O O   . VAL A 1 287 ? 2.599   -9.045  3.521   1.00 80.91 287 A 1 
ATOM 2256 C CB  . VAL A 1 287 ? 2.033   -9.283  0.236   1.00 75.35 287 A 1 
ATOM 2257 C CG1 . VAL A 1 287 ? 0.668   -9.413  0.902   1.00 70.09 287 A 1 
ATOM 2258 C CG2 . VAL A 1 287 ? 1.892   -8.276  -0.904  1.00 70.76 287 A 1 
ATOM 2259 N N   . GLY A 1 288 ? 3.604   -10.811 2.576   1.00 77.17 288 A 1 
ATOM 2260 C CA  . GLY A 1 288 ? 3.695   -11.600 3.799   1.00 78.97 288 A 1 
ATOM 2261 C C   . GLY A 1 288 ? 4.527   -10.919 4.889   1.00 81.43 288 A 1 
ATOM 2262 O O   . GLY A 1 288 ? 4.079   -10.846 6.023   1.00 81.47 288 A 1 
ATOM 2263 N N   . ILE A 1 289 ? 5.687   -10.356 4.541   1.00 81.93 289 A 1 
ATOM 2264 C CA  . ILE A 1 289 ? 6.535   -9.599  5.480   1.00 83.13 289 A 1 
ATOM 2265 C C   . ILE A 1 289 ? 5.810   -8.345  5.975   1.00 84.52 289 A 1 
ATOM 2266 O O   . ILE A 1 289 ? 5.793   -8.097  7.174   1.00 84.41 289 A 1 
ATOM 2267 C CB  . ILE A 1 289 ? 7.901   -9.261  4.843   1.00 81.70 289 A 1 
ATOM 2268 C CG1 . ILE A 1 289 ? 8.721   -10.553 4.611   1.00 76.60 289 A 1 
ATOM 2269 C CG2 . ILE A 1 289 ? 8.707   -8.286  5.716   1.00 74.79 289 A 1 
ATOM 2270 C CD1 . ILE A 1 289 ? 9.925   -10.362 3.678   1.00 69.22 289 A 1 
ATOM 2271 N N   . LEU A 1 290 ? 5.191   -7.577  5.073   1.00 83.44 290 A 1 
ATOM 2272 C CA  . LEU A 1 290 ? 4.470   -6.352  5.429   1.00 84.03 290 A 1 
ATOM 2273 C C   . LEU A 1 290 ? 3.350   -6.614  6.432   1.00 86.28 290 A 1 
ATOM 2274 O O   . LEU A 1 290 ? 3.277   -5.939  7.450   1.00 85.70 290 A 1 
ATOM 2275 C CB  . LEU A 1 290 ? 3.872   -5.720  4.154   1.00 80.64 290 A 1 
ATOM 2276 C CG  . LEU A 1 290 ? 4.896   -5.000  3.257   1.00 74.73 290 A 1 
ATOM 2277 C CD1 . LEU A 1 290 ? 4.272   -4.698  1.897   1.00 67.76 290 A 1 
ATOM 2278 C CD2 . LEU A 1 290 ? 5.330   -3.686  3.876   1.00 68.53 290 A 1 
ATOM 2279 N N   . ILE A 1 291 ? 2.509   -7.605  6.151   1.00 84.04 291 A 1 
ATOM 2280 C CA  . ILE A 1 291 ? 1.404   -7.980  7.042   1.00 85.92 291 A 1 
ATOM 2281 C C   . ILE A 1 291 ? 1.958   -8.604  8.321   1.00 88.02 291 A 1 
ATOM 2282 O O   . ILE A 1 291 ? 1.523   -8.243  9.400   1.00 87.91 291 A 1 
ATOM 2283 C CB  . ILE A 1 291 ? 0.428   -8.943  6.331   1.00 84.24 291 A 1 
ATOM 2284 C CG1 . ILE A 1 291 ? -0.261  -8.239  5.140   1.00 77.90 291 A 1 
ATOM 2285 C CG2 . ILE A 1 291 ? -0.632  -9.473  7.310   1.00 76.44 291 A 1 
ATOM 2286 C CD1 . ILE A 1 291 ? -1.073  -9.202  4.273   1.00 69.44 291 A 1 
ATOM 2287 N N   . GLY A 1 292 ? 2.904   -9.531  8.192   1.00 88.32 292 A 1 
ATOM 2288 C CA  . GLY A 1 292 ? 3.447   -10.282 9.307   1.00 89.50 292 A 1 
ATOM 2289 C C   . GLY A 1 292 ? 4.068   -9.381  10.363  1.00 90.83 292 A 1 
ATOM 2290 O O   . GLY A 1 292 ? 3.700   -9.472  11.525  1.00 89.88 292 A 1 
ATOM 2291 N N   . VAL A 1 293 ? 4.943   -8.456  9.971   1.00 92.49 293 A 1 
ATOM 2292 C CA  . VAL A 1 293 ? 5.568   -7.510  10.908  1.00 92.68 293 A 1 
ATOM 2293 C C   . VAL A 1 293 ? 4.521   -6.594  11.541  1.00 92.96 293 A 1 
ATOM 2294 O O   . VAL A 1 293 ? 4.501   -6.458  12.756  1.00 91.38 293 A 1 
ATOM 2295 C CB  . VAL A 1 293 ? 6.686   -6.699  10.228  1.00 91.77 293 A 1 
ATOM 2296 C CG1 . VAL A 1 293 ? 7.251   -5.627  11.168  1.00 85.29 293 A 1 
ATOM 2297 C CG2 . VAL A 1 293 ? 7.844   -7.619  9.824   1.00 86.10 293 A 1 
ATOM 2298 N N   . PHE A 1 294 ? 3.611   -6.021  10.746  1.00 91.12 294 A 1 
ATOM 2299 C CA  . PHE A 1 294 ? 2.566   -5.137  11.259  1.00 91.78 294 A 1 
ATOM 2300 C C   . PHE A 1 294 ? 1.667   -5.836  12.286  1.00 92.58 294 A 1 
ATOM 2301 O O   . PHE A 1 294 ? 1.420   -5.309  13.368  1.00 91.51 294 A 1 
ATOM 2302 C CB  . PHE A 1 294 ? 1.744   -4.609  10.077  1.00 91.06 294 A 1 
ATOM 2303 C CG  . PHE A 1 294 ? 0.604   -3.712  10.491  1.00 92.25 294 A 1 
ATOM 2304 C CD1 . PHE A 1 294 ? -0.727  -4.191  10.485  1.00 88.46 294 A 1 
ATOM 2305 C CD2 . PHE A 1 294 ? 0.861   -2.395  10.898  1.00 88.63 294 A 1 
ATOM 2306 C CE1 . PHE A 1 294 ? -1.778  -3.354  10.868  1.00 87.75 294 A 1 
ATOM 2307 C CE2 . PHE A 1 294 ? -0.192  -1.556  11.286  1.00 87.37 294 A 1 
ATOM 2308 C CZ  . PHE A 1 294 ? -1.516  -2.028  11.267  1.00 88.94 294 A 1 
ATOM 2309 N N   . VAL A 1 295 ? 1.207   -7.046  11.971  1.00 93.79 295 A 1 
ATOM 2310 C CA  . VAL A 1 295 ? 0.333   -7.836  12.843  1.00 93.83 295 A 1 
ATOM 2311 C C   . VAL A 1 295 ? 1.080   -8.291  14.091  1.00 94.29 295 A 1 
ATOM 2312 O O   . VAL A 1 295 ? 0.581   -8.095  15.188  1.00 92.73 295 A 1 
ATOM 2313 C CB  . VAL A 1 295 ? -0.270  -9.022  12.068  1.00 92.53 295 A 1 
ATOM 2314 C CG1 . VAL A 1 295 ? -1.030  -9.997  12.972  1.00 86.29 295 A 1 
ATOM 2315 C CG2 . VAL A 1 295 ? -1.278  -8.529  11.021  1.00 86.79 295 A 1 
ATOM 2316 N N   . LEU A 1 296 ? 2.287   -8.853  13.942  1.00 94.29 296 A 1 
ATOM 2317 C CA  . LEU A 1 296 ? 3.048   -9.366  15.081  1.00 94.19 296 A 1 
ATOM 2318 C C   . LEU A 1 296 ? 3.456   -8.266  16.062  1.00 94.13 296 A 1 
ATOM 2319 O O   . LEU A 1 296 ? 3.455   -8.522  17.256  1.00 92.22 296 A 1 
ATOM 2320 C CB  . LEU A 1 296 ? 4.302   -10.111 14.587  1.00 93.04 296 A 1 
ATOM 2321 C CG  . LEU A 1 296 ? 4.018   -11.494 13.974  1.00 82.10 296 A 1 
ATOM 2322 C CD1 . LEU A 1 296 ? 5.284   -12.018 13.287  1.00 75.31 296 A 1 
ATOM 2323 C CD2 . LEU A 1 296 ? 3.597   -12.520 15.028  1.00 74.58 296 A 1 
ATOM 2324 N N   . CYS A 1 297 ? 3.776   -7.062  15.584  1.00 94.12 297 A 1 
ATOM 2325 C CA  . CYS A 1 297 ? 4.134   -5.952  16.460  1.00 94.16 297 A 1 
ATOM 2326 C C   . CYS A 1 297 ? 2.927   -5.426  17.246  1.00 94.41 297 A 1 
ATOM 2327 O O   . CYS A 1 297 ? 3.046   -5.190  18.441  1.00 92.58 297 A 1 
ATOM 2328 C CB  . CYS A 1 297 ? 4.785   -4.831  15.639  1.00 93.17 297 A 1 
ATOM 2329 S SG  . CYS A 1 297 ? 6.440   -5.350  15.044  1.00 89.04 297 A 1 
ATOM 2330 N N   . TRP A 1 298 ? 1.779   -5.259  16.602  1.00 94.77 298 A 1 
ATOM 2331 C CA  . TRP A 1 298 ? 0.654   -4.542  17.207  1.00 94.97 298 A 1 
ATOM 2332 C C   . TRP A 1 298 ? -0.440  -5.421  17.812  1.00 94.82 298 A 1 
ATOM 2333 O O   . TRP A 1 298 ? -1.103  -4.988  18.758  1.00 93.24 298 A 1 
ATOM 2334 C CB  . TRP A 1 298 ? 0.071   -3.576  16.172  1.00 94.29 298 A 1 
ATOM 2335 C CG  . TRP A 1 298 ? 0.919   -2.368  15.920  1.00 93.57 298 A 1 
ATOM 2336 C CD1 . TRP A 1 298 ? 1.491   -2.023  14.751  1.00 90.71 298 A 1 
ATOM 2337 C CD2 . TRP A 1 298 ? 1.263   -1.310  16.874  1.00 92.46 298 A 1 
ATOM 2338 N NE1 . TRP A 1 298 ? 2.163   -0.821  14.898  1.00 89.54 298 A 1 
ATOM 2339 C CE2 . TRP A 1 298 ? 2.047   -0.350  16.185  1.00 91.17 298 A 1 
ATOM 2340 C CE3 . TRP A 1 298 ? 0.980   -1.079  18.241  1.00 89.76 298 A 1 
ATOM 2341 C CZ2 . TRP A 1 298 ? 2.540   0.811   16.825  1.00 88.75 298 A 1 
ATOM 2342 C CZ3 . TRP A 1 298 ? 1.479   0.074   18.877  1.00 88.01 298 A 1 
ATOM 2343 C CH2 . TRP A 1 298 ? 2.246   1.005   18.180  1.00 87.74 298 A 1 
ATOM 2344 N N   . ILE A 1 299 ? -0.672  -6.641  17.310  1.00 94.75 299 A 1 
ATOM 2345 C CA  . ILE A 1 299 ? -1.814  -7.446  17.764  1.00 94.81 299 A 1 
ATOM 2346 C C   . ILE A 1 299 ? -1.753  -7.800  19.258  1.00 94.76 299 A 1 
ATOM 2347 O O   . ILE A 1 299 ? -2.800  -7.721  19.891  1.00 93.44 299 A 1 
ATOM 2348 C CB  . ILE A 1 299 ? -2.083  -8.666  16.847  1.00 93.58 299 A 1 
ATOM 2349 C CG1 . ILE A 1 299 ? -3.599  -8.914  16.727  1.00 85.67 299 A 1 
ATOM 2350 C CG2 . ILE A 1 299 ? -1.355  -9.946  17.324  1.00 84.46 299 A 1 
ATOM 2351 C CD1 . ILE A 1 299 ? -3.986  -9.941  15.651  1.00 74.63 299 A 1 
ATOM 2352 N N   . PRO A 1 300 ? -0.594  -8.133  19.854  1.00 93.94 300 A 1 
ATOM 2353 C CA  . PRO A 1 300 ? -0.550  -8.450  21.281  1.00 93.35 300 A 1 
ATOM 2354 C C   . PRO A 1 300 ? -0.930  -7.248  22.140  1.00 92.73 300 A 1 
ATOM 2355 O O   . PRO A 1 300 ? -1.748  -7.388  23.043  1.00 90.29 300 A 1 
ATOM 2356 C CB  . PRO A 1 300 ? 0.892   -8.923  21.552  1.00 92.16 300 A 1 
ATOM 2357 C CG  . PRO A 1 300 ? 1.392   -9.369  20.186  1.00 90.71 300 A 1 
ATOM 2358 C CD  . PRO A 1 300 ? 0.705   -8.367  19.259  1.00 93.61 300 A 1 
ATOM 2359 N N   . PHE A 1 301 ? -0.414  -6.063  21.825  1.00 93.19 301 A 1 
ATOM 2360 C CA  . PHE A 1 301 ? -0.722  -4.828  22.538  1.00 92.42 301 A 1 
ATOM 2361 C C   . PHE A 1 301 ? -2.218  -4.486  22.457  1.00 92.37 301 A 1 
ATOM 2362 O O   . PHE A 1 301 ? -2.880  -4.380  23.485  1.00 91.46 301 A 1 
ATOM 2363 C CB  . PHE A 1 301 ? 0.146   -3.690  21.986  1.00 91.72 301 A 1 
ATOM 2364 C CG  . PHE A 1 301 ? -0.149  -2.359  22.636  1.00 91.30 301 A 1 
ATOM 2365 C CD1 . PHE A 1 301 ? -0.953  -1.402  21.975  1.00 88.25 301 A 1 
ATOM 2366 C CD2 . PHE A 1 301 ? 0.332   -2.080  23.931  1.00 88.48 301 A 1 
ATOM 2367 C CE1 . PHE A 1 301 ? -1.266  -0.188  22.597  1.00 87.75 301 A 1 
ATOM 2368 C CE2 . PHE A 1 301 ? 0.019   -0.868  24.556  1.00 87.00 301 A 1 
ATOM 2369 C CZ  . PHE A 1 301 ? -0.780  0.076   23.895  1.00 87.58 301 A 1 
ATOM 2370 N N   . PHE A 1 302 ? -2.790  -4.415  21.256  1.00 92.89 302 A 1 
ATOM 2371 C CA  . PHE A 1 302 ? -4.196  -4.029  21.105  1.00 92.67 302 A 1 
ATOM 2372 C C   . PHE A 1 302 ? -5.186  -5.096  21.572  1.00 92.05 302 A 1 
ATOM 2373 O O   . PHE A 1 302 ? -6.310  -4.756  21.954  1.00 90.18 302 A 1 
ATOM 2374 C CB  . PHE A 1 302 ? -4.462  -3.611  19.663  1.00 92.57 302 A 1 
ATOM 2375 C CG  . PHE A 1 302 ? -3.950  -2.226  19.340  1.00 93.12 302 A 1 
ATOM 2376 C CD1 . PHE A 1 302 ? -4.632  -1.100  19.841  1.00 90.14 302 A 1 
ATOM 2377 C CD2 . PHE A 1 302 ? -2.806  -2.049  18.561  1.00 90.12 302 A 1 
ATOM 2378 C CE1 . PHE A 1 302 ? -4.162  0.196   19.559  1.00 89.27 302 A 1 
ATOM 2379 C CE2 . PHE A 1 302 ? -2.333  -0.757  18.278  1.00 89.19 302 A 1 
ATOM 2380 C CZ  . PHE A 1 302 ? -3.014  0.366   18.774  1.00 90.41 302 A 1 
ATOM 2381 N N   . LEU A 1 303 ? -4.812  -6.380  21.593  1.00 92.51 303 A 1 
ATOM 2382 C CA  . LEU A 1 303 ? -5.623  -7.407  22.242  1.00 92.04 303 A 1 
ATOM 2383 C C   . LEU A 1 303 ? -5.660  -7.199  23.754  1.00 90.90 303 A 1 
ATOM 2384 O O   . LEU A 1 303 ? -6.737  -7.273  24.343  1.00 88.92 303 A 1 
ATOM 2385 C CB  . LEU A 1 303 ? -5.090  -8.814  21.910  1.00 91.54 303 A 1 
ATOM 2386 C CG  . LEU A 1 303 ? -5.506  -9.340  20.524  1.00 84.14 303 A 1 
ATOM 2387 C CD1 . LEU A 1 303 ? -4.768  -10.648 20.241  1.00 79.11 303 A 1 
ATOM 2388 C CD2 . LEU A 1 303 ? -6.999  -9.629  20.425  1.00 78.85 303 A 1 
ATOM 2389 N N   . THR A 1 304 ? -4.522  -6.916  24.381  1.00 92.17 304 A 1 
ATOM 2390 C CA  . THR A 1 304 ? -4.483  -6.695  25.827  1.00 90.79 304 A 1 
ATOM 2391 C C   . THR A 1 304 ? -5.198  -5.406  26.228  1.00 89.84 304 A 1 
ATOM 2392 O O   . THR A 1 304 ? -5.942  -5.426  27.213  1.00 87.02 304 A 1 
ATOM 2393 C CB  . THR A 1 304 ? -3.059  -6.706  26.389  1.00 89.24 304 A 1 
ATOM 2394 O OG1 . THR A 1 304 ? -2.202  -5.786  25.771  1.00 77.18 304 A 1 
ATOM 2395 C CG2 . THR A 1 304 ? -2.417  -8.094  26.238  1.00 75.53 304 A 1 
ATOM 2396 N N   . GLU A 1 305 ? -5.067  -4.341  25.442  1.00 89.92 305 A 1 
ATOM 2397 C CA  . GLU A 1 305 ? -5.769  -3.071  25.663  1.00 88.87 305 A 1 
ATOM 2398 C C   . GLU A 1 305 ? -7.287  -3.192  25.496  1.00 89.08 305 A 1 
ATOM 2399 O O   . GLU A 1 305 ? -8.037  -2.468  26.141  1.00 86.67 305 A 1 
ATOM 2400 C CB  . GLU A 1 305 ? -5.224  -2.011  24.701  1.00 87.38 305 A 1 
ATOM 2401 C CG  . GLU A 1 305 ? -3.852  -1.463  25.117  1.00 81.07 305 A 1 
ATOM 2402 C CD  . GLU A 1 305 ? -3.876  -0.796  26.505  1.00 78.82 305 A 1 
ATOM 2403 O OE1 . GLU A 1 305 ? -2.941  -1.069  27.294  1.00 70.80 305 A 1 
ATOM 2404 O OE2 . GLU A 1 305 ? -4.846  -0.065  26.780  1.00 72.05 305 A 1 
ATOM 2405 N N   . LEU A 1 306 ? -7.766  -4.109  24.653  1.00 87.57 306 A 1 
ATOM 2406 C CA  . LEU A 1 306 ? -9.194  -4.365  24.516  1.00 88.02 306 A 1 
ATOM 2407 C C   . LEU A 1 306 ? -9.725  -5.305  25.607  1.00 87.87 306 A 1 
ATOM 2408 O O   . LEU A 1 306 ? -10.791 -5.071  26.170  1.00 85.27 306 A 1 
ATOM 2409 C CB  . LEU A 1 306 ? -9.459  -4.920  23.107  1.00 87.85 306 A 1 
ATOM 2410 C CG  . LEU A 1 306 ? -10.959 -5.122  22.786  1.00 87.48 306 A 1 
ATOM 2411 C CD1 . LEU A 1 306 ? -11.724 -3.796  22.753  1.00 83.24 306 A 1 
ATOM 2412 C CD2 . LEU A 1 306 ? -11.106 -5.786  21.423  1.00 83.03 306 A 1 
ATOM 2413 N N   . ILE A 1 307 ? -8.995  -6.391  25.898  1.00 88.06 307 A 1 
ATOM 2414 C CA  . ILE A 1 307 ? -9.454  -7.441  26.817  1.00 87.64 307 A 1 
ATOM 2415 C C   . ILE A 1 307 ? -9.387  -6.986  28.277  1.00 86.75 307 A 1 
ATOM 2416 O O   . ILE A 1 307 ? -10.308 -7.258  29.039  1.00 84.12 307 A 1 
ATOM 2417 C CB  . ILE A 1 307 ? -8.668  -8.751  26.571  1.00 86.70 307 A 1 
ATOM 2418 C CG1 . ILE A 1 307 ? -9.032  -9.341  25.185  1.00 80.88 307 A 1 
ATOM 2419 C CG2 . ILE A 1 307 ? -8.942  -9.800  27.668  1.00 78.45 307 A 1 
ATOM 2420 C CD1 . ILE A 1 307 ? -8.104  -10.480 24.727  1.00 71.86 307 A 1 
ATOM 2421 N N   . SER A 1 308 ? -8.315  -6.281  28.673  1.00 86.16 308 A 1 
ATOM 2422 C CA  . SER A 1 308 ? -8.104  -5.900  30.073  1.00 84.59 308 A 1 
ATOM 2423 C C   . SER A 1 308 ? -9.249  -5.059  30.655  1.00 84.26 308 A 1 
ATOM 2424 O O   . SER A 1 308 ? -9.727  -5.413  31.727  1.00 80.47 308 A 1 
ATOM 2425 C CB  . SER A 1 308 ? -6.732  -5.242  30.262  1.00 82.19 308 A 1 
ATOM 2426 O OG  . SER A 1 308 ? -6.483  -4.891  31.609  1.00 70.52 308 A 1 
ATOM 2427 N N   . PRO A 1 309 ? -9.774  -4.013  29.973  1.00 84.07 309 A 1 
ATOM 2428 C CA  . PRO A 1 309 ? -10.919 -3.254  30.474  1.00 82.46 309 A 1 
ATOM 2429 C C   . PRO A 1 309 ? -12.243 -4.021  30.420  1.00 82.67 309 A 1 
ATOM 2430 O O   . PRO A 1 309 ? -13.102 -3.824  31.269  1.00 78.97 309 A 1 
ATOM 2431 C CB  . PRO A 1 309 ? -10.982 -1.987  29.616  1.00 79.88 309 A 1 
ATOM 2432 C CG  . PRO A 1 309 ? -9.592  -1.883  29.008  1.00 78.13 309 A 1 
ATOM 2433 C CD  . PRO A 1 309 ? -9.208  -3.343  28.819  1.00 81.07 309 A 1 
ATOM 2434 N N   . LEU A 1 310 ? -12.433 -4.901  29.430  1.00 82.81 310 A 1 
ATOM 2435 C CA  . LEU A 1 310 ? -13.686 -5.633  29.225  1.00 83.35 310 A 1 
ATOM 2436 C C   . LEU A 1 310 ? -13.868 -6.805  30.209  1.00 82.72 310 A 1 
ATOM 2437 O O   . LEU A 1 310 ? -14.975 -7.043  30.676  1.00 77.06 310 A 1 
ATOM 2438 C CB  . LEU A 1 310 ? -13.764 -6.146  27.776  1.00 81.93 310 A 1 
ATOM 2439 C CG  . LEU A 1 310 ? -13.934 -5.051  26.707  1.00 80.06 310 A 1 
ATOM 2440 C CD1 . LEU A 1 310 ? -13.885 -5.698  25.314  1.00 74.20 310 A 1 
ATOM 2441 C CD2 . LEU A 1 310 ? -15.265 -4.310  26.828  1.00 74.09 310 A 1 
ATOM 2442 N N   . CYS A 1 311 ? -12.784 -7.519  30.498  1.00 81.58 311 A 1 
ATOM 2443 C CA  . CYS A 1 311 ? -12.800 -8.672  31.390  1.00 81.47 311 A 1 
ATOM 2444 C C   . CYS A 1 311 ? -12.369 -8.332  32.823  1.00 80.69 311 A 1 
ATOM 2445 O O   . CYS A 1 311 ? -12.356 -9.227  33.661  1.00 71.48 311 A 1 
ATOM 2446 C CB  . CYS A 1 311 ? -11.924 -9.788  30.800  1.00 76.77 311 A 1 
ATOM 2447 S SG  . CYS A 1 311 ? -12.629 -10.417 29.245  1.00 67.72 311 A 1 
ATOM 2448 N N   . SER A 1 312 ? -11.966 -7.098  33.104  1.00 78.69 312 A 1 
ATOM 2449 C CA  . SER A 1 312 ? -11.316 -6.706  34.362  1.00 78.25 312 A 1 
ATOM 2450 C C   . SER A 1 312 ? -10.126 -7.613  34.723  1.00 78.65 312 A 1 
ATOM 2451 O O   . SER A 1 312 ? -9.805  -7.817  35.895  1.00 72.03 312 A 1 
ATOM 2452 C CB  . SER A 1 312 ? -12.338 -6.598  35.505  1.00 73.72 312 A 1 
ATOM 2453 O OG  . SER A 1 312 ? -13.383 -5.719  35.137  1.00 64.38 312 A 1 
ATOM 2454 N N   . CYS A 1 313 ? -9.487  -8.190  33.708  1.00 77.26 313 A 1 
ATOM 2455 C CA  . CYS A 1 313 ? -8.353  -9.084  33.875  1.00 76.88 313 A 1 
ATOM 2456 C C   . CYS A 1 313 ? -7.082  -8.261  34.066  1.00 77.06 313 A 1 
ATOM 2457 O O   . CYS A 1 313 ? -6.686  -7.499  33.172  1.00 70.10 313 A 1 
ATOM 2458 C CB  . CYS A 1 313 ? -8.235  -10.009 32.664  1.00 71.91 313 A 1 
ATOM 2459 S SG  . CYS A 1 313 ? -9.572  -11.242 32.674  1.00 65.03 313 A 1 
ATOM 2460 N N   . ASP A 1 314 ? -6.418  -8.435  35.198  1.00 79.13 314 A 1 
ATOM 2461 C CA  . ASP A 1 314 ? -5.149  -7.767  35.454  1.00 79.54 314 A 1 
ATOM 2462 C C   . ASP A 1 314 ? -3.999  -8.551  34.823  1.00 81.44 314 A 1 
ATOM 2463 O O   . ASP A 1 314 ? -3.596  -9.623  35.268  1.00 76.93 314 A 1 
ATOM 2464 C CB  . ASP A 1 314 ? -4.973  -7.473  36.950  1.00 73.99 314 A 1 
ATOM 2465 C CG  . ASP A 1 314 ? -4.674  -5.994  37.238  1.00 65.26 314 A 1 
ATOM 2466 O OD1 . ASP A 1 314 ? -4.407  -5.208  36.282  1.00 57.08 314 A 1 
ATOM 2467 O OD2 . ASP A 1 314 ? -4.688  -5.644  38.434  1.00 57.21 314 A 1 
ATOM 2468 N N   . ILE A 1 315 ? -3.485  -8.014  33.737  1.00 79.33 315 A 1 
ATOM 2469 C CA  . ILE A 1 315 ? -2.344  -8.602  33.039  1.00 81.18 315 A 1 
ATOM 2470 C C   . ILE A 1 315 ? -1.070  -8.214  33.798  1.00 82.80 315 A 1 
ATOM 2471 O O   . ILE A 1 315 ? -0.879  -7.022  34.080  1.00 80.62 315 A 1 
ATOM 2472 C CB  . ILE A 1 315 ? -2.315  -8.174  31.565  1.00 77.85 315 A 1 
ATOM 2473 C CG1 . ILE A 1 315 ? -3.609  -8.661  30.869  1.00 71.71 315 A 1 
ATOM 2474 C CG2 . ILE A 1 315 ? -1.076  -8.743  30.850  1.00 68.74 315 A 1 
ATOM 2475 C CD1 . ILE A 1 315 ? -3.810  -8.065  29.483  1.00 62.98 315 A 1 
ATOM 2476 N N   . PRO A 1 316 ? -0.167  -9.180  34.090  1.00 82.63 316 A 1 
ATOM 2477 C CA  . PRO A 1 316 ? 1.091   -8.891  34.766  1.00 83.91 316 A 1 
ATOM 2478 C C   . PRO A 1 316 ? 1.866   -7.771  34.074  1.00 84.53 316 A 1 
ATOM 2479 O O   . PRO A 1 316 ? 1.965   -7.729  32.848  1.00 82.45 316 A 1 
ATOM 2480 C CB  . PRO A 1 316 ? 1.875   -10.207 34.753  1.00 82.35 316 A 1 
ATOM 2481 C CG  . PRO A 1 316 ? 0.790   -11.269 34.681  1.00 78.97 316 A 1 
ATOM 2482 C CD  . PRO A 1 316 ? -0.294  -10.606 33.848  1.00 81.03 316 A 1 
ATOM 2483 N N   . ALA A 1 317 ? 2.461   -6.874  34.875  1.00 83.49 317 A 1 
ATOM 2484 C CA  . ALA A 1 317 ? 3.163   -5.690  34.385  1.00 83.26 317 A 1 
ATOM 2485 C C   . ALA A 1 317 ? 4.226   -6.017  33.329  1.00 84.75 317 A 1 
ATOM 2486 O O   . ALA A 1 317 ? 4.348   -5.306  32.334  1.00 82.67 317 A 1 
ATOM 2487 C CB  . ALA A 1 317 ? 3.769   -4.969  35.591  1.00 79.84 317 A 1 
ATOM 2488 N N   . ILE A 1 318 ? 4.923   -7.148  33.496  1.00 84.74 318 A 1 
ATOM 2489 C CA  . ILE A 1 318 ? 5.969   -7.570  32.562  1.00 85.44 318 A 1 
ATOM 2490 C C   . ILE A 1 318 ? 5.430   -7.817  31.139  1.00 86.86 318 A 1 
ATOM 2491 O O   . ILE A 1 318 ? 6.059   -7.422  30.166  1.00 85.88 318 A 1 
ATOM 2492 C CB  . ILE A 1 318 ? 6.723   -8.794  33.138  1.00 83.29 318 A 1 
ATOM 2493 C CG1 . ILE A 1 318 ? 8.148   -8.859  32.560  1.00 73.04 318 A 1 
ATOM 2494 C CG2 . ILE A 1 318 ? 5.957   -10.119 32.936  1.00 71.05 318 A 1 
ATOM 2495 C CD1 . ILE A 1 318 ? 9.100   -9.751  33.371  1.00 63.80 318 A 1 
ATOM 2496 N N   . TRP A 1 319 ? 4.230   -8.399  31.023  1.00 86.81 319 A 1 
ATOM 2497 C CA  . TRP A 1 319 ? 3.600   -8.634  29.724  1.00 88.22 319 A 1 
ATOM 2498 C C   . TRP A 1 319 ? 3.109   -7.335  29.085  1.00 88.85 319 A 1 
ATOM 2499 O O   . TRP A 1 319 ? 3.297   -7.151  27.884  1.00 87.12 319 A 1 
ATOM 2500 C CB  . TRP A 1 319 ? 2.461   -9.639  29.872  1.00 87.61 319 A 1 
ATOM 2501 C CG  . TRP A 1 319 ? 2.917   -11.042 30.140  1.00 86.70 319 A 1 
ATOM 2502 C CD1 . TRP A 1 319 ? 2.788   -11.708 31.305  1.00 80.82 319 A 1 
ATOM 2503 C CD2 . TRP A 1 319 ? 3.608   -11.939 29.221  1.00 82.99 319 A 1 
ATOM 2504 N NE1 . TRP A 1 319 ? 3.337   -12.976 31.174  1.00 78.78 319 A 1 
ATOM 2505 C CE2 . TRP A 1 319 ? 3.854   -13.157 29.907  1.00 81.35 319 A 1 
ATOM 2506 C CE3 . TRP A 1 319 ? 4.032   -11.837 27.874  1.00 77.70 319 A 1 
ATOM 2507 C CZ2 . TRP A 1 319 ? 4.504   -14.246 29.286  1.00 79.24 319 A 1 
ATOM 2508 C CZ3 . TRP A 1 319 ? 4.693   -12.931 27.254  1.00 74.86 319 A 1 
ATOM 2509 C CH2 . TRP A 1 319 ? 4.920   -14.108 27.955  1.00 75.45 319 A 1 
ATOM 2510 N N   . LYS A 1 320 ? 2.571   -6.405  29.901  1.00 88.79 320 A 1 
ATOM 2511 C CA  . LYS A 1 320 ? 2.207   -5.064  29.422  1.00 88.25 320 A 1 
ATOM 2512 C C   . LYS A 1 320 ? 3.433   -4.344  28.834  1.00 89.45 320 A 1 
ATOM 2513 O O   . LYS A 1 320 ? 3.333   -3.800  27.742  1.00 88.38 320 A 1 
ATOM 2514 C CB  . LYS A 1 320 ? 1.558   -4.234  30.539  1.00 86.65 320 A 1 
ATOM 2515 C CG  . LYS A 1 320 ? 0.197   -4.776  30.994  1.00 81.92 320 A 1 
ATOM 2516 C CD  . LYS A 1 320 ? -0.450  -3.886  32.078  1.00 77.12 320 A 1 
ATOM 2517 C CE  . LYS A 1 320 ? -1.807  -4.451  32.489  1.00 68.46 320 A 1 
ATOM 2518 N NZ  . LYS A 1 320 ? -2.409  -3.775  33.676  1.00 62.61 320 A 1 
ATOM 2519 N N   . SER A 1 321 ? 4.583   -4.409  29.520  1.00 88.65 321 A 1 
ATOM 2520 C CA  . SER A 1 321 ? 5.838   -3.835  29.018  1.00 89.35 321 A 1 
ATOM 2521 C C   . SER A 1 321 ? 6.296   -4.510  27.724  1.00 90.69 321 A 1 
ATOM 2522 O O   . SER A 1 321 ? 6.551   -3.827  26.745  1.00 89.58 321 A 1 
ATOM 2523 C CB  . SER A 1 321 ? 6.951   -3.941  30.058  1.00 87.73 321 A 1 
ATOM 2524 O OG  . SER A 1 321 ? 6.621   -3.216  31.225  1.00 78.38 321 A 1 
ATOM 2525 N N   . ILE A 1 322 ? 6.327   -5.844  27.681  1.00 90.24 322 A 1 
ATOM 2526 C CA  . ILE A 1 322 ? 6.751   -6.590  26.486  1.00 91.17 322 A 1 
ATOM 2527 C C   . ILE A 1 322 ? 5.874   -6.230  25.281  1.00 91.65 322 A 1 
ATOM 2528 O O   . ILE A 1 322 ? 6.401   -5.949  24.209  1.00 90.90 322 A 1 
ATOM 2529 C CB  . ILE A 1 322 ? 6.760   -8.113  26.755  1.00 90.92 322 A 1 
ATOM 2530 C CG1 . ILE A 1 322 ? 7.916   -8.471  27.715  1.00 86.07 322 A 1 
ATOM 2531 C CG2 . ILE A 1 322 ? 6.907   -8.923  25.445  1.00 85.65 322 A 1 
ATOM 2532 C CD1 . ILE A 1 322 ? 7.793   -9.873  28.334  1.00 79.01 322 A 1 
ATOM 2533 N N   . PHE A 1 323 ? 4.548   -6.193  25.439  1.00 92.14 323 A 1 
ATOM 2534 C CA  . PHE A 1 323 ? 3.637   -5.896  24.337  1.00 92.99 323 A 1 
ATOM 2535 C C   . PHE A 1 323 ? 3.706   -4.436  23.892  1.00 93.25 323 A 1 
ATOM 2536 O O   . PHE A 1 323 ? 3.645   -4.169  22.688  1.00 91.48 323 A 1 
ATOM 2537 C CB  . PHE A 1 323 ? 2.205   -6.297  24.732  1.00 92.40 323 A 1 
ATOM 2538 C CG  . PHE A 1 323 ? 1.989   -7.763  25.047  1.00 92.49 323 A 1 
ATOM 2539 C CD1 . PHE A 1 323 ? 2.808   -8.785  24.517  1.00 88.09 323 A 1 
ATOM 2540 C CD2 . PHE A 1 323 ? 0.924   -8.132  25.898  1.00 88.04 323 A 1 
ATOM 2541 C CE1 . PHE A 1 323 ? 2.578   -10.130 24.825  1.00 87.40 323 A 1 
ATOM 2542 C CE2 . PHE A 1 323 ? 0.686   -9.481  26.206  1.00 87.09 323 A 1 
ATOM 2543 C CZ  . PHE A 1 323 ? 1.512   -10.479 25.669  1.00 88.73 323 A 1 
ATOM 2544 N N   . LEU A 1 324 ? 3.915   -3.507  24.827  1.00 92.03 324 A 1 
ATOM 2545 C CA  . LEU A 1 324 ? 4.120   -2.096  24.514  1.00 92.27 324 A 1 
ATOM 2546 C C   . LEU A 1 324 ? 5.389   -1.884  23.683  1.00 93.03 324 A 1 
ATOM 2547 O O   . LEU A 1 324 ? 5.352   -1.285  22.613  1.00 92.47 324 A 1 
ATOM 2548 C CB  . LEU A 1 324 ? 4.169   -1.314  25.839  1.00 91.19 324 A 1 
ATOM 2549 C CG  . LEU A 1 324 ? 4.345   0.210   25.665  1.00 88.00 324 A 1 
ATOM 2550 C CD1 . LEU A 1 324 ? 3.122   0.837   24.996  1.00 82.39 324 A 1 
ATOM 2551 C CD2 . LEU A 1 324 ? 4.541   0.850   27.036  1.00 81.86 324 A 1 
ATOM 2552 N N   . TRP A 1 325 ? 6.516   -2.447  24.133  1.00 93.22 325 A 1 
ATOM 2553 C CA  . TRP A 1 325 ? 7.795   -2.349  23.420  1.00 94.02 325 A 1 
ATOM 2554 C C   . TRP A 1 325 ? 7.790   -3.105  22.089  1.00 94.42 325 A 1 
ATOM 2555 O O   . TRP A 1 325 ? 8.419   -2.663  21.130  1.00 92.75 325 A 1 
ATOM 2556 C CB  . TRP A 1 325 ? 8.923   -2.823  24.335  1.00 93.52 325 A 1 
ATOM 2557 C CG  . TRP A 1 325 ? 9.327   -1.784  25.333  1.00 92.95 325 A 1 
ATOM 2558 C CD1 . TRP A 1 325 ? 8.959   -1.736  26.631  1.00 89.64 325 A 1 
ATOM 2559 C CD2 . TRP A 1 325 ? 10.136  -0.593  25.105  1.00 91.69 325 A 1 
ATOM 2560 N NE1 . TRP A 1 325 ? 9.490   -0.603  27.236  1.00 89.22 325 A 1 
ATOM 2561 C CE2 . TRP A 1 325 ? 10.215  0.138   26.330  1.00 90.84 325 A 1 
ATOM 2562 C CE3 . TRP A 1 325 ? 10.797  -0.061  23.980  1.00 89.61 325 A 1 
ATOM 2563 C CZ2 . TRP A 1 325 ? 10.936  1.351   26.430  1.00 89.83 325 A 1 
ATOM 2564 C CZ3 . TRP A 1 325 ? 11.517  1.150   24.085  1.00 88.04 325 A 1 
ATOM 2565 C CH2 . TRP A 1 325 ? 11.575  1.846   25.288  1.00 88.12 325 A 1 
ATOM 2566 N N   . LEU A 1 326 ? 7.039   -4.204  22.003  1.00 94.02 326 A 1 
ATOM 2567 C CA  . LEU A 1 326 ? 6.808   -4.893  20.741  1.00 94.39 326 A 1 
ATOM 2568 C C   . LEU A 1 326 ? 6.043   -3.994  19.758  1.00 94.41 326 A 1 
ATOM 2569 O O   . LEU A 1 326 ? 6.416   -3.925  18.588  1.00 92.78 326 A 1 
ATOM 2570 C CB  . LEU A 1 326 ? 6.084   -6.217  21.011  1.00 93.71 326 A 1 
ATOM 2571 C CG  . LEU A 1 326 ? 5.980   -7.125  19.773  1.00 89.01 326 A 1 
ATOM 2572 C CD1 . LEU A 1 326 ? 7.347   -7.633  19.307  1.00 84.13 326 A 1 
ATOM 2573 C CD2 . LEU A 1 326 ? 5.115   -8.339  20.104  1.00 83.47 326 A 1 
ATOM 2574 N N   . GLY A 1 327 ? 5.048   -3.256  20.230  1.00 94.44 327 A 1 
ATOM 2575 C CA  . GLY A 1 327 ? 4.357   -2.230  19.453  1.00 94.12 327 A 1 
ATOM 2576 C C   . GLY A 1 327 ? 5.309   -1.133  18.968  1.00 94.58 327 A 1 
ATOM 2577 O O   . GLY A 1 327 ? 5.405   -0.881  17.766  1.00 93.25 327 A 1 
ATOM 2578 N N   . TYR A 1 328 ? 6.101   -0.546  19.875  1.00 94.27 328 A 1 
ATOM 2579 C CA  . TYR A 1 328 ? 7.085   0.468   19.508  1.00 94.25 328 A 1 
ATOM 2580 C C   . TYR A 1 328 ? 8.142   -0.035  18.510  1.00 94.29 328 A 1 
ATOM 2581 O O   . TYR A 1 328 ? 8.590   0.723   17.649  1.00 92.46 328 A 1 
ATOM 2582 C CB  . TYR A 1 328 ? 7.782   1.004   20.759  1.00 93.65 328 A 1 
ATOM 2583 C CG  . TYR A 1 328 ? 6.917   1.754   21.752  1.00 93.46 328 A 1 
ATOM 2584 C CD1 . TYR A 1 328 ? 5.742   2.436   21.363  1.00 88.88 328 A 1 
ATOM 2585 C CD2 . TYR A 1 328 ? 7.319   1.817   23.103  1.00 88.39 328 A 1 
ATOM 2586 C CE1 . TYR A 1 328 ? 4.976   3.154   22.303  1.00 88.18 328 A 1 
ATOM 2587 C CE2 . TYR A 1 328 ? 6.568   2.528   24.044  1.00 87.65 328 A 1 
ATOM 2588 C CZ  . TYR A 1 328 ? 5.394   3.194   23.637  1.00 90.24 328 A 1 
ATOM 2589 O OH  . TYR A 1 328 ? 4.655   3.880   24.562  1.00 88.17 328 A 1 
ATOM 2590 N N   . SER A 1 329 ? 8.499   -1.322  18.562  1.00 94.97 329 A 1 
ATOM 2591 C CA  . SER A 1 329 ? 9.439   -1.899  17.601  1.00 94.62 329 A 1 
ATOM 2592 C C   . SER A 1 329 ? 8.951   -1.812  16.150  1.00 94.70 329 A 1 
ATOM 2593 O O   . SER A 1 329 ? 9.765   -1.790  15.231  1.00 92.37 329 A 1 
ATOM 2594 C CB  . SER A 1 329 ? 9.784   -3.345  17.986  1.00 93.24 329 A 1 
ATOM 2595 O OG  . SER A 1 329 ? 8.802   -4.252  17.554  1.00 81.32 329 A 1 
ATOM 2596 N N   . ASN A 1 330 ? 7.646   -1.656  15.918  1.00 94.66 330 A 1 
ATOM 2597 C CA  . ASN A 1 330 ? 7.116   -1.432  14.575  1.00 94.09 330 A 1 
ATOM 2598 C C   . ASN A 1 330 ? 7.684   -0.159  13.939  1.00 94.01 330 A 1 
ATOM 2599 O O   . ASN A 1 330 ? 8.013   -0.173  12.748  1.00 92.76 330 A 1 
ATOM 2600 C CB  . ASN A 1 330 ? 5.585   -1.401  14.646  1.00 93.10 330 A 1 
ATOM 2601 C CG  . ASN A 1 330 ? 4.975   -1.295  13.266  1.00 91.18 330 A 1 
ATOM 2602 O OD1 . ASN A 1 330 ? 5.123   -2.152  12.408  1.00 79.82 330 A 1 
ATOM 2603 N ND2 . ASN A 1 330 ? 4.253   -0.224  13.012  1.00 80.72 330 A 1 
ATOM 2604 N N   . SER A 1 331 ? 7.908   0.898   14.717  1.00 94.56 331 A 1 
ATOM 2605 C CA  . SER A 1 331 ? 8.537   2.138   14.237  1.00 94.35 331 A 1 
ATOM 2606 C C   . SER A 1 331 ? 10.006  1.954   13.845  1.00 94.20 331 A 1 
ATOM 2607 O O   . SER A 1 331 ? 10.519  2.705   13.023  1.00 91.86 331 A 1 
ATOM 2608 C CB  . SER A 1 331 ? 8.410   3.243   15.300  1.00 93.87 331 A 1 
ATOM 2609 O OG  . SER A 1 331 ? 7.043   3.568   15.468  1.00 85.77 331 A 1 
ATOM 2610 N N   . PHE A 1 332 ? 10.688  0.923   14.368  1.00 94.55 332 A 1 
ATOM 2611 C CA  . PHE A 1 332 ? 12.013  0.518   13.910  1.00 94.66 332 A 1 
ATOM 2612 C C   . PHE A 1 332 ? 11.944  -0.280  12.595  1.00 94.61 332 A 1 
ATOM 2613 O O   . PHE A 1 332 ? 12.766  -0.082  11.696  1.00 93.47 332 A 1 
ATOM 2614 C CB  . PHE A 1 332 ? 12.701  -0.296  15.014  1.00 94.20 332 A 1 
ATOM 2615 C CG  . PHE A 1 332 ? 14.009  -0.924  14.587  1.00 94.12 332 A 1 
ATOM 2616 C CD1 . PHE A 1 332 ? 14.061  -2.283  14.231  1.00 90.97 332 A 1 
ATOM 2617 C CD2 . PHE A 1 332 ? 15.172  -0.141  14.528  1.00 91.38 332 A 1 
ATOM 2618 C CE1 . PHE A 1 332 ? 15.277  -2.849  13.825  1.00 90.51 332 A 1 
ATOM 2619 C CE2 . PHE A 1 332 ? 16.381  -0.706  14.122  1.00 90.46 332 A 1 
ATOM 2620 C CZ  . PHE A 1 332 ? 16.449  -2.063  13.770  1.00 91.02 332 A 1 
ATOM 2621 N N   . PHE A 1 333 ? 10.953  -1.163  12.456  1.00 94.03 333 A 1 
ATOM 2622 C CA  . PHE A 1 333 ? 10.820  -1.984  11.253  1.00 93.67 333 A 1 
ATOM 2623 C C   . PHE A 1 333 ? 10.258  -1.229  10.046  1.00 92.51 333 A 1 
ATOM 2624 O O   . PHE A 1 333 ? 10.637  -1.536  8.910   1.00 90.22 333 A 1 
ATOM 2625 C CB  . PHE A 1 333 ? 9.964   -3.222  11.560  1.00 93.46 333 A 1 
ATOM 2626 C CG  . PHE A 1 333 ? 10.628  -4.219  12.492  1.00 93.67 333 A 1 
ATOM 2627 C CD1 . PHE A 1 333 ? 11.850  -4.810  12.136  1.00 89.98 333 A 1 
ATOM 2628 C CD2 . PHE A 1 333 ? 10.028  -4.557  13.718  1.00 89.90 333 A 1 
ATOM 2629 C CE1 . PHE A 1 333 ? 12.473  -5.720  13.008  1.00 88.90 333 A 1 
ATOM 2630 C CE2 . PHE A 1 333 ? 10.643  -5.466  14.594  1.00 89.19 333 A 1 
ATOM 2631 C CZ  . PHE A 1 333 ? 11.874  -6.042  14.236  1.00 91.04 333 A 1 
ATOM 2632 N N   . ASN A 1 334 ? 9.414   -0.227  10.261  1.00 92.95 334 A 1 
ATOM 2633 C CA  . ASN A 1 334 ? 8.804   0.568   9.204   1.00 91.91 334 A 1 
ATOM 2634 C C   . ASN A 1 334 ? 9.833   1.118   8.190   1.00 90.69 334 A 1 
ATOM 2635 O O   . ASN A 1 334 ? 9.723   0.798   7.001   1.00 88.02 334 A 1 
ATOM 2636 C CB  . ASN A 1 334 ? 7.937   1.683   9.821   1.00 91.43 334 A 1 
ATOM 2637 C CG  . ASN A 1 334 ? 6.569   1.205   10.273  1.00 90.65 334 A 1 
ATOM 2638 O OD1 . ASN A 1 334 ? 6.069   0.171   9.871   1.00 83.97 334 A 1 
ATOM 2639 N ND2 . ASN A 1 334 ? 5.900   2.010   11.077  1.00 83.91 334 A 1 
ATOM 2640 N N   . PRO A 1 335 ? 10.875  1.874   8.583   1.00 90.92 335 A 1 
ATOM 2641 C CA  . PRO A 1 335 ? 11.853  2.376   7.622   1.00 89.41 335 A 1 
ATOM 2642 C C   . PRO A 1 335 ? 12.610  1.250   6.915   1.00 88.10 335 A 1 
ATOM 2643 O O   . PRO A 1 335 ? 12.847  1.354   5.712   1.00 84.83 335 A 1 
ATOM 2644 C CB  . PRO A 1 335 ? 12.794  3.275   8.425   1.00 88.15 335 A 1 
ATOM 2645 C CG  . PRO A 1 335 ? 12.646  2.780   9.858   1.00 85.81 335 A 1 
ATOM 2646 C CD  . PRO A 1 335 ? 11.194  2.344   9.920   1.00 89.50 335 A 1 
ATOM 2647 N N   . LEU A 1 336 ? 12.917  0.145   7.595   1.00 88.87 336 A 1 
ATOM 2648 C CA  . LEU A 1 336 ? 13.542  -1.006  6.956   1.00 87.51 336 A 1 
ATOM 2649 C C   . LEU A 1 336 ? 12.647  -1.580  5.851   1.00 85.96 336 A 1 
ATOM 2650 O O   . LEU A 1 336 ? 13.084  -1.756  4.712   1.00 83.26 336 A 1 
ATOM 2651 C CB  . LEU A 1 336 ? 13.867  -2.086  8.015   1.00 87.00 336 A 1 
ATOM 2652 C CG  . LEU A 1 336 ? 14.945  -1.675  9.034   1.00 80.65 336 A 1 
ATOM 2653 C CD1 . LEU A 1 336 ? 15.039  -2.717  10.134  1.00 75.80 336 A 1 
ATOM 2654 C CD2 . LEU A 1 336 ? 16.329  -1.574  8.379   1.00 74.61 336 A 1 
ATOM 2655 N N   . ILE A 1 337 ? 11.378  -1.801  6.158   1.00 87.35 337 A 1 
ATOM 2656 C CA  . ILE A 1 337 ? 10.418  -2.414  5.234   1.00 85.76 337 A 1 
ATOM 2657 C C   . ILE A 1 337 ? 10.116  -1.506  4.040   1.00 83.59 337 A 1 
ATOM 2658 O O   . ILE A 1 337 ? 10.054  -1.966  2.895   1.00 79.72 337 A 1 
ATOM 2659 C CB  . ILE A 1 337 ? 9.147   -2.788  6.014   1.00 84.79 337 A 1 
ATOM 2660 C CG1 . ILE A 1 337 ? 9.443   -3.971  6.965   1.00 80.88 337 A 1 
ATOM 2661 C CG2 . ILE A 1 337 ? 7.996   -3.172  5.074   1.00 79.74 337 A 1 
ATOM 2662 C CD1 . ILE A 1 337 ? 8.328   -4.213  7.984   1.00 75.06 337 A 1 
ATOM 2663 N N   . TYR A 1 338 ? 9.908   -0.210  4.288   1.00 86.43 338 A 1 
ATOM 2664 C CA  . TYR A 1 338 ? 9.439   0.709   3.258   1.00 84.99 338 A 1 
ATOM 2665 C C   . TYR A 1 338 ? 10.563  1.378   2.456   1.00 82.86 338 A 1 
ATOM 2666 O O   . TYR A 1 338 ? 10.310  1.817   1.333   1.00 78.35 338 A 1 
ATOM 2667 C CB  . TYR A 1 338 ? 8.473   1.728   3.882   1.00 84.60 338 A 1 
ATOM 2668 C CG  . TYR A 1 338 ? 7.140   1.105   4.273   1.00 84.67 338 A 1 
ATOM 2669 C CD1 . TYR A 1 338 ? 6.158   0.862   3.299   1.00 81.79 338 A 1 
ATOM 2670 C CD2 . TYR A 1 338 ? 6.889   0.738   5.602   1.00 82.37 338 A 1 
ATOM 2671 C CE1 . TYR A 1 338 ? 4.944   0.239   3.649   1.00 81.07 338 A 1 
ATOM 2672 C CE2 . TYR A 1 338 ? 5.683   0.109   5.964   1.00 81.28 338 A 1 
ATOM 2673 C CZ  . TYR A 1 338 ? 4.714   -0.147  4.979   1.00 82.96 338 A 1 
ATOM 2674 O OH  . TYR A 1 338 ? 3.544   -0.782  5.312   1.00 81.12 338 A 1 
ATOM 2675 N N   . THR A 1 339 ? 11.797  1.418   2.978   1.00 84.49 339 A 1 
ATOM 2676 C CA  . THR A 1 339 ? 12.902  2.141   2.325   1.00 83.44 339 A 1 
ATOM 2677 C C   . THR A 1 339 ? 14.147  1.293   2.086   1.00 81.89 339 A 1 
ATOM 2678 O O   . THR A 1 339 ? 14.657  1.308   0.962   1.00 76.69 339 A 1 
ATOM 2679 C CB  . THR A 1 339 ? 13.268  3.441   3.037   1.00 82.67 339 A 1 
ATOM 2680 O OG1 . THR A 1 339 ? 13.985  3.195   4.221   1.00 75.51 339 A 1 
ATOM 2681 C CG2 . THR A 1 339 ? 12.050  4.310   3.378   1.00 75.33 339 A 1 
ATOM 2682 N N   . ALA A 1 340 ? 14.621  0.512   3.045   1.00 77.80 340 A 1 
ATOM 2683 C CA  . ALA A 1 340 ? 15.895  -0.206  2.916   1.00 76.02 340 A 1 
ATOM 2684 C C   . ALA A 1 340 ? 15.890  -1.230  1.772   1.00 75.16 340 A 1 
ATOM 2685 O O   . ALA A 1 340 ? 16.895  -1.451  1.093   1.00 72.21 340 A 1 
ATOM 2686 C CB  . ALA A 1 340 ? 16.234  -0.889  4.245   1.00 74.88 340 A 1 
ATOM 2687 N N   . PHE A 1 341 ? 14.731  -1.794  1.478   1.00 73.66 341 A 1 
ATOM 2688 C CA  . PHE A 1 341 ? 14.561  -2.690  0.344   1.00 70.90 341 A 1 
ATOM 2689 C C   . PHE A 1 341 ? 14.311  -1.952  -0.986  1.00 69.68 341 A 1 
ATOM 2690 O O   . PHE A 1 341 ? 14.187  -2.605  -2.022  1.00 65.61 341 A 1 
ATOM 2691 C CB  . PHE A 1 341 ? 13.473  -3.706  0.670   1.00 69.49 341 A 1 
ATOM 2692 C CG  . PHE A 1 341 ? 13.807  -4.587  1.853   1.00 67.93 341 A 1 
ATOM 2693 C CD1 . PHE A 1 341 ? 14.811  -5.564  1.750   1.00 63.58 341 A 1 
ATOM 2694 C CD2 . PHE A 1 341 ? 13.104  -4.440  3.061   1.00 61.93 341 A 1 
ATOM 2695 C CE1 . PHE A 1 341 ? 15.098  -6.404  2.840   1.00 59.61 341 A 1 
ATOM 2696 C CE2 . PHE A 1 341 ? 13.381  -5.274  4.151   1.00 59.35 341 A 1 
ATOM 2697 C CZ  . PHE A 1 341 ? 14.371  -6.262  4.038   1.00 59.60 341 A 1 
ATOM 2698 N N   . ASN A 1 342 ? 14.247  -0.638  -0.994  1.00 70.69 342 A 1 
ATOM 2699 C CA  . ASN A 1 342 ? 14.076  0.140   -2.205  1.00 70.13 342 A 1 
ATOM 2700 C C   . ASN A 1 342 ? 15.434  0.610   -2.754  1.00 71.35 342 A 1 
ATOM 2701 O O   . ASN A 1 342 ? 16.137  1.384   -2.128  1.00 69.40 342 A 1 
ATOM 2702 C CB  . ASN A 1 342 ? 13.083  1.278   -1.943  1.00 66.56 342 A 1 
ATOM 2703 C CG  . ASN A 1 342 ? 12.653  2.000   -3.206  1.00 62.16 342 A 1 
ATOM 2704 O OD1 . ASN A 1 342 ? 13.338  2.020   -4.223  1.00 57.67 342 A 1 
ATOM 2705 N ND2 . ASN A 1 342 ? 11.503  2.625   -3.190  1.00 56.78 342 A 1 
ATOM 2706 N N   . LYS A 1 343 ? 15.799  0.169   -3.967  1.00 62.69 343 A 1 
ATOM 2707 C CA  . LYS A 1 343 ? 17.062  0.553   -4.617  1.00 62.62 343 A 1 
ATOM 2708 C C   . LYS A 1 343 ? 17.237  2.064   -4.715  1.00 64.99 343 A 1 
ATOM 2709 O O   . LYS A 1 343 ? 18.352  2.536   -4.545  1.00 62.57 343 A 1 
ATOM 2710 C CB  . LYS A 1 343 ? 17.202  -0.073  -6.018  1.00 58.11 343 A 1 
ATOM 2711 C CG  . LYS A 1 343 ? 17.543  -1.571  -5.977  1.00 50.98 343 A 1 
ATOM 2712 C CD  . LYS A 1 343 ? 17.797  -2.132  -7.373  1.00 46.02 343 A 1 
ATOM 2713 C CE  . LYS A 1 343 ? 18.179  -3.621  -7.303  1.00 39.73 343 A 1 
ATOM 2714 N NZ  . LYS A 1 343 ? 18.543  -4.187  -8.633  1.00 34.55 343 A 1 
ATOM 2715 N N   . ASN A 1 344 ? 16.163  2.805   -4.961  1.00 68.62 344 A 1 
ATOM 2716 C CA  . ASN A 1 344 ? 16.230  4.255   -5.084  1.00 68.36 344 A 1 
ATOM 2717 C C   . ASN A 1 344 ? 16.598  4.903   -3.743  1.00 71.29 344 A 1 
ATOM 2718 O O   . ASN A 1 344 ? 17.466  5.770   -3.716  1.00 69.84 344 A 1 
ATOM 2719 C CB  . ASN A 1 344 ? 14.905  4.804   -5.629  1.00 64.50 344 A 1 
ATOM 2720 C CG  . ASN A 1 344 ? 14.598  4.358   -7.045  1.00 59.29 344 A 1 
ATOM 2721 O OD1 . ASN A 1 344 ? 15.386  3.753   -7.745  1.00 53.84 344 A 1 
ATOM 2722 N ND2 . ASN A 1 344 ? 13.403  4.647   -7.514  1.00 53.05 344 A 1 
ATOM 2723 N N   . TYR A 1 345 ? 16.007  4.436   -2.649  1.00 73.41 345 A 1 
ATOM 2724 C CA  . TYR A 1 345 ? 16.376  4.887   -1.313  1.00 76.98 345 A 1 
ATOM 2725 C C   . TYR A 1 345 ? 17.800  4.477   -0.959  1.00 78.93 345 A 1 
ATOM 2726 O O   . TYR A 1 345 ? 18.581  5.323   -0.536  1.00 78.19 345 A 1 
ATOM 2727 C CB  . TYR A 1 345 ? 15.392  4.365   -0.264  1.00 77.28 345 A 1 
ATOM 2728 C CG  . TYR A 1 345 ? 14.110  5.169   -0.174  1.00 77.89 345 A 1 
ATOM 2729 C CD1 . TYR A 1 345 ? 14.096  6.383   0.542   1.00 74.31 345 A 1 
ATOM 2730 C CD2 . TYR A 1 345 ? 12.926  4.708   -0.771  1.00 75.45 345 A 1 
ATOM 2731 C CE1 . TYR A 1 345 ? 12.915  7.129   0.653   1.00 73.74 345 A 1 
ATOM 2732 C CE2 . TYR A 1 345 ? 11.737  5.446   -0.667  1.00 73.96 345 A 1 
ATOM 2733 C CZ  . TYR A 1 345 ? 11.728  6.659   0.050   1.00 75.22 345 A 1 
ATOM 2734 O OH  . TYR A 1 345 ? 10.577  7.374   0.153   1.00 72.44 345 A 1 
ATOM 2735 N N   . ASN A 1 346 ? 18.201  3.239   -1.231  1.00 76.07 346 A 1 
ATOM 2736 C CA  . ASN A 1 346 ? 19.562  2.787   -0.944  1.00 76.64 346 A 1 
ATOM 2737 C C   . ASN A 1 346 ? 20.625  3.583   -1.708  1.00 78.01 346 A 1 
ATOM 2738 O O   . ASN A 1 346 ? 21.675  3.903   -1.155  1.00 77.40 346 A 1 
ATOM 2739 C CB  . ASN A 1 346 ? 19.685  1.289   -1.253  1.00 74.72 346 A 1 
ATOM 2740 C CG  . ASN A 1 346 ? 18.999  0.439   -0.195  1.00 71.12 346 A 1 
ATOM 2741 O OD1 . ASN A 1 346 ? 18.582  0.912   0.832   1.00 63.37 346 A 1 
ATOM 2742 N ND2 . ASN A 1 346 ? 18.899  -0.852  -0.400  1.00 63.17 346 A 1 
ATOM 2743 N N   . SER A 1 347 ? 20.370  3.924   -2.969  1.00 75.63 347 A 1 
ATOM 2744 C CA  . SER A 1 347 ? 21.250  4.801   -3.740  1.00 75.28 347 A 1 
ATOM 2745 C C   . SER A 1 347 ? 21.280  6.215   -3.160  1.00 76.18 347 A 1 
ATOM 2746 O O   . SER A 1 347 ? 22.348  6.814   -3.062  1.00 74.26 347 A 1 
ATOM 2747 C CB  . SER A 1 347 ? 20.816  4.857   -5.198  1.00 72.39 347 A 1 
ATOM 2748 O OG  . SER A 1 347 ? 20.943  3.581   -5.801  1.00 63.21 347 A 1 
ATOM 2749 N N   . ALA A 1 348 ? 20.124  6.739   -2.734  1.00 81.61 348 A 1 
ATOM 2750 C CA  . ALA A 1 348 ? 20.048  8.053   -2.113  1.00 81.48 348 A 1 
ATOM 2751 C C   . ALA A 1 348 ? 20.741  8.095   -0.747  1.00 82.75 348 A 1 
ATOM 2752 O O   . ALA A 1 348 ? 21.451  9.063   -0.477  1.00 81.74 348 A 1 
ATOM 2753 C CB  . ALA A 1 348 ? 18.588  8.473   -2.020  1.00 79.68 348 A 1 
ATOM 2754 N N   . PHE A 1 349 ? 20.636  7.037   0.070   1.00 81.49 349 A 1 
ATOM 2755 C CA  . PHE A 1 349 ? 21.363  6.923   1.329   1.00 82.33 349 A 1 
ATOM 2756 C C   . PHE A 1 349 ? 22.874  6.902   1.098   1.00 81.91 349 A 1 
ATOM 2757 O O   . PHE A 1 349 ? 23.590  7.684   1.708   1.00 80.54 349 A 1 
ATOM 2758 C CB  . PHE A 1 349 ? 20.920  5.667   2.098   1.00 82.28 349 A 1 
ATOM 2759 C CG  . PHE A 1 349 ? 19.457  5.603   2.504   1.00 82.57 349 A 1 
ATOM 2760 C CD1 . PHE A 1 349 ? 18.753  6.758   2.891   1.00 78.49 349 A 1 
ATOM 2761 C CD2 . PHE A 1 349 ? 18.793  4.357   2.547   1.00 78.99 349 A 1 
ATOM 2762 C CE1 . PHE A 1 349 ? 17.409  6.679   3.283   1.00 77.55 349 A 1 
ATOM 2763 C CE2 . PHE A 1 349 ? 17.456  4.277   2.942   1.00 77.53 349 A 1 
ATOM 2764 C CZ  . PHE A 1 349 ? 16.754  5.441   3.307   1.00 79.19 349 A 1 
ATOM 2765 N N   . LYS A 1 350 ? 23.360  6.105   0.143   1.00 83.57 350 A 1 
ATOM 2766 C CA  . LYS A 1 350 ? 24.782  6.109   -0.221  1.00 82.39 350 A 1 
ATOM 2767 C C   . LYS A 1 350 ? 25.251  7.501   -0.652  1.00 80.80 350 A 1 
ATOM 2768 O O   . LYS A 1 350 ? 26.288  7.959   -0.185  1.00 78.06 350 A 1 
ATOM 2769 C CB  . LYS A 1 350 ? 25.063  5.086   -1.328  1.00 81.31 350 A 1 
ATOM 2770 C CG  . LYS A 1 350 ? 25.015  3.644   -0.793  1.00 73.06 350 A 1 
ATOM 2771 C CD  . LYS A 1 350 ? 25.350  2.652   -1.905  1.00 68.89 350 A 1 
ATOM 2772 C CE  . LYS A 1 350 ? 25.338  1.236   -1.347  1.00 59.87 350 A 1 
ATOM 2773 N NZ  . LYS A 1 350 ? 25.906  0.255   -2.307  1.00 53.47 350 A 1 
ATOM 2774 N N   . ASN A 1 351 ? 24.473  8.191   -1.475  1.00 82.93 351 A 1 
ATOM 2775 C CA  . ASN A 1 351 ? 24.793  9.549   -1.915  1.00 80.97 351 A 1 
ATOM 2776 C C   . ASN A 1 351 ? 24.670  10.593  -0.797  1.00 80.42 351 A 1 
ATOM 2777 O O   . ASN A 1 351 ? 25.281  11.655  -0.894  1.00 77.58 351 A 1 
ATOM 2778 C CB  . ASN A 1 351 ? 23.867  9.925   -3.082  1.00 78.42 351 A 1 
ATOM 2779 C CG  . ASN A 1 351 ? 24.177  9.168   -4.368  1.00 72.44 351 A 1 
ATOM 2780 O OD1 . ASN A 1 351 ? 25.176  8.505   -4.540  1.00 64.71 351 A 1 
ATOM 2781 N ND2 . ASN A 1 351 ? 23.309  9.281   -5.350  1.00 65.01 351 A 1 
ATOM 2782 N N   . PHE A 1 352 ? 23.850  10.336  0.216   1.00 79.93 352 A 1 
ATOM 2783 C CA  . PHE A 1 352 ? 23.725  11.211  1.372   1.00 79.67 352 A 1 
ATOM 2784 C C   . PHE A 1 352 ? 25.003  11.172  2.218   1.00 79.13 352 A 1 
ATOM 2785 O O   . PHE A 1 352 ? 25.542  12.228  2.532   1.00 75.22 352 A 1 
ATOM 2786 C CB  . PHE A 1 352 ? 22.485  10.817  2.186   1.00 78.31 352 A 1 
ATOM 2787 C CG  . PHE A 1 352 ? 22.149  11.799  3.286   1.00 79.50 352 A 1 
ATOM 2788 C CD1 . PHE A 1 352 ? 22.769  11.702  4.539   1.00 74.30 352 A 1 
ATOM 2789 C CD2 . PHE A 1 352 ? 21.206  12.818  3.061   1.00 74.75 352 A 1 
ATOM 2790 C CE1 . PHE A 1 352 ? 22.462  12.629  5.549   1.00 72.13 352 A 1 
ATOM 2791 C CE2 . PHE A 1 352 ? 20.899  13.739  4.072   1.00 72.34 352 A 1 
ATOM 2792 C CZ  . PHE A 1 352 ? 21.525  13.643  5.311   1.00 72.85 352 A 1 
ATOM 2793 N N   . PHE A 1 353 ? 25.523  9.970   2.476   1.00 82.14 353 A 1 
ATOM 2794 C CA  . PHE A 1 353 ? 26.769  9.790   3.222   1.00 81.94 353 A 1 
ATOM 2795 C C   . PHE A 1 353 ? 28.008  10.167  2.394   1.00 80.09 353 A 1 
ATOM 2796 O O   . PHE A 1 353 ? 28.887  10.850  2.909   1.00 74.24 353 A 1 
ATOM 2797 C CB  . PHE A 1 353 ? 26.856  8.350   3.727   1.00 79.76 353 A 1 
ATOM 2798 C CG  . PHE A 1 353 ? 25.852  8.036   4.818   1.00 78.36 353 A 1 
ATOM 2799 C CD1 . PHE A 1 353 ? 25.980  8.635   6.087   1.00 73.08 353 A 1 
ATOM 2800 C CD2 . PHE A 1 353 ? 24.786  7.151   4.575   1.00 72.21 353 A 1 
ATOM 2801 C CE1 . PHE A 1 353 ? 25.047  8.350   7.100   1.00 69.98 353 A 1 
ATOM 2802 C CE2 . PHE A 1 353 ? 23.855  6.871   5.586   1.00 70.03 353 A 1 
ATOM 2803 C CZ  . PHE A 1 353 ? 23.983  7.471   6.850   1.00 69.69 353 A 1 
ATOM 2804 N N   . SER A 1 354 ? 28.049  9.812   1.110   1.00 79.98 354 A 1 
ATOM 2805 C CA  . SER A 1 354 ? 29.198  10.137  0.262   1.00 78.77 354 A 1 
ATOM 2806 C C   . SER A 1 354 ? 29.369  11.633  -0.027  1.00 75.78 354 A 1 
ATOM 2807 O O   . SER A 1 354 ? 30.425  12.050  -0.475  1.00 68.41 354 A 1 
ATOM 2808 C CB  . SER A 1 354 ? 29.111  9.390   -1.079  1.00 74.53 354 A 1 
ATOM 2809 O OG  . SER A 1 354 ? 28.097  9.942   -1.896  1.00 64.07 354 A 1 
ATOM 2810 N N   . ARG A 1 355 ? 28.330  12.449  0.171   1.00 71.94 355 A 1 
ATOM 2811 C CA  . ARG A 1 355 ? 28.406  13.918  0.053   1.00 69.79 355 A 1 
ATOM 2812 C C   . ARG A 1 355 ? 28.719  14.615  1.376   1.00 66.57 355 A 1 
ATOM 2813 O O   . ARG A 1 355 ? 28.877  15.834  1.363   1.00 60.58 355 A 1 
ATOM 2814 C CB  . ARG A 1 355 ? 27.104  14.487  -0.523  1.00 64.07 355 A 1 
ATOM 2815 C CG  . ARG A 1 355 ? 27.069  14.475  -2.053  1.00 57.74 355 A 1 
ATOM 2816 C CD  . ARG A 1 355 ? 25.824  15.251  -2.502  1.00 53.67 355 A 1 
ATOM 2817 N NE  . ARG A 1 355 ? 25.790  15.426  -3.972  1.00 47.34 355 A 1 
ATOM 2818 C CZ  . ARG A 1 355 ? 24.921  16.159  -4.648  1.00 43.73 355 A 1 
ATOM 2819 N NH1 . ARG A 1 355 ? 23.953  16.809  -4.050  1.00 40.88 355 A 1 
ATOM 2820 N NH2 . ARG A 1 355 ? 25.006  16.263  -5.944  1.00 39.94 355 A 1 
ATOM 2821 N N   . GLN A 1 356 ? 28.709  13.891  2.480   1.00 67.39 356 A 1 
ATOM 2822 C CA  . GLN A 1 356 ? 29.130  14.431  3.776   1.00 64.24 356 A 1 
ATOM 2823 C C   . GLN A 1 356 ? 30.630  14.240  4.031   1.00 61.59 356 A 1 
ATOM 2824 O O   . GLN A 1 356 ? 31.142  14.882  4.941   1.00 56.84 356 A 1 
ATOM 2825 C CB  . GLN A 1 356 ? 28.305  13.811  4.906   1.00 59.16 356 A 1 
ATOM 2826 C CG  . GLN A 1 356 ? 26.938  14.506  5.051   1.00 53.82 356 A 1 
ATOM 2827 C CD  . GLN A 1 356 ? 26.174  14.031  6.272   1.00 49.90 356 A 1 
ATOM 2828 O OE1 . GLN A 1 356 ? 26.276  12.914  6.731   1.00 45.60 356 A 1 
ATOM 2829 N NE2 . GLN A 1 356 ? 25.335  14.864  6.854   1.00 45.30 356 A 1 
ATOM 2830 N N   . HIS A 1 357 ? 31.282  13.383  3.236   1.00 55.86 357 A 1 
ATOM 2831 C CA  . HIS A 1 357 ? 32.737  13.300  3.170   1.00 51.86 357 A 1 
ATOM 2832 C C   . HIS A 1 357 ? 33.264  14.088  1.968   1.00 45.42 357 A 1 
ATOM 2833 O O   . HIS A 1 357 ? 32.648  14.016  0.883   1.00 42.97 357 A 1 
ATOM 2834 C CB  . HIS A 1 357 ? 33.197  11.840  3.166   1.00 48.97 357 A 1 
ATOM 2835 C CG  . HIS A 1 357 ? 33.172  11.243  4.545   1.00 46.06 357 A 1 
ATOM 2836 N ND1 . HIS A 1 357 ? 33.922  11.688  5.606   1.00 42.18 357 A 1 
ATOM 2837 C CD2 . HIS A 1 357 ? 32.429  10.189  5.012   1.00 39.94 357 A 1 
ATOM 2838 C CE1 . HIS A 1 357 ? 33.621  10.922  6.682   1.00 40.83 357 A 1 
ATOM 2839 N NE2 . HIS A 1 357 ? 32.727  9.999   6.349   1.00 44.29 357 A 1 
ATOM 2840 O OXT . HIS A 1 357 ? 34.320  14.758  2.182   1.00 41.81 357 A 1 
ATOM 2841 N N   . ILE B 2 1   ? -18.741 -14.872 -33.784 1.00 49.23 1   B 1 
ATOM 2842 C CA  . ILE B 2 1   ? -17.286 -14.730 -33.981 1.00 57.58 1   B 1 
ATOM 2843 C C   . ILE B 2 1   ? -16.836 -15.854 -34.890 1.00 62.07 1   B 1 
ATOM 2844 O O   . ILE B 2 1   ? -17.160 -17.006 -34.615 1.00 59.40 1   B 1 
ATOM 2845 C CB  . ILE B 2 1   ? -16.532 -14.695 -32.646 1.00 54.21 1   B 1 
ATOM 2846 C CG1 . ILE B 2 1   ? -16.776 -13.309 -32.017 1.00 47.38 1   B 1 
ATOM 2847 C CG2 . ILE B 2 1   ? -15.035 -14.969 -32.808 1.00 45.00 1   B 1 
ATOM 2848 C CD1 . ILE B 2 1   ? -16.028 -13.044 -30.717 1.00 39.62 1   B 1 
ATOM 2849 N N   . ILE B 2 2   ? -16.139 -15.519 -35.969 1.00 62.69 2   B 1 
ATOM 2850 C CA  . ILE B 2 2   ? -15.495 -16.496 -36.842 1.00 66.58 2   B 1 
ATOM 2851 C C   . ILE B 2 2   ? -14.056 -16.581 -36.360 1.00 66.51 2   B 1 
ATOM 2852 O O   . ILE B 2 2   ? -13.327 -15.596 -36.437 1.00 65.64 2   B 1 
ATOM 2853 C CB  . ILE B 2 2   ? -15.616 -16.103 -38.316 1.00 65.39 2   B 1 
ATOM 2854 C CG1 . ILE B 2 2   ? -17.105 -16.029 -38.732 1.00 59.70 2   B 1 
ATOM 2855 C CG2 . ILE B 2 2   ? -14.854 -17.108 -39.186 1.00 59.20 2   B 1 
ATOM 2856 C CD1 . ILE B 2 2   ? -17.326 -15.522 -40.165 1.00 55.48 2   B 1 
ATOM 2857 N N   . ILE B 2 3   ? -13.668 -17.730 -35.845 1.00 64.86 3   B 1 
ATOM 2858 C CA  . ILE B 2 3   ? -12.288 -17.979 -35.461 1.00 66.15 3   B 1 
ATOM 2859 C C   . ILE B 2 3   ? -11.579 -18.510 -36.702 1.00 66.47 3   B 1 
ATOM 2860 O O   . ILE B 2 3   ? -11.875 -19.608 -37.167 1.00 65.87 3   B 1 
ATOM 2861 C CB  . ILE B 2 3   ? -12.186 -18.945 -34.265 1.00 64.40 3   B 1 
ATOM 2862 C CG1 . ILE B 2 3   ? -12.972 -18.384 -33.057 1.00 58.07 3   B 1 
ATOM 2863 C CG2 . ILE B 2 3   ? -10.706 -19.169 -33.913 1.00 57.74 3   B 1 
ATOM 2864 C CD1 . ILE B 2 3   ? -13.022 -19.329 -31.853 1.00 52.57 3   B 1 
ATOM 2865 N N   . VAL B 2 4   ? -10.662 -17.720 -37.235 1.00 70.97 4   B 1 
ATOM 2866 C CA  . VAL B 2 4   ? -9.824  -18.134 -38.349 1.00 72.56 4   B 1 
ATOM 2867 C C   . VAL B 2 4   ? -8.491  -18.586 -37.782 1.00 72.72 4   B 1 
ATOM 2868 O O   . VAL B 2 4   ? -7.738  -17.767 -37.252 1.00 72.15 4   B 1 
ATOM 2869 C CB  . VAL B 2 4   ? -9.660  -17.030 -39.391 1.00 71.30 4   B 1 
ATOM 2870 C CG1 . VAL B 2 4   ? -8.839  -17.542 -40.575 1.00 64.86 4   B 1 
ATOM 2871 C CG2 . VAL B 2 4   ? -11.018 -16.549 -39.926 1.00 66.45 4   B 1 
ATOM 2872 N N   . GLN B 2 5   ? -8.195  -19.856 -37.906 1.00 69.45 5   B 1 
ATOM 2873 C CA  . GLN B 2 5   ? -6.888  -20.383 -37.565 1.00 71.46 5   B 1 
ATOM 2874 C C   . GLN B 2 5   ? -5.995  -20.376 -38.808 1.00 72.46 5   B 1 
ATOM 2875 O O   . GLN B 2 5   ? -6.379  -20.891 -39.857 1.00 71.79 5   B 1 
ATOM 2876 C CB  . GLN B 2 5   ? -7.040  -21.762 -36.927 1.00 68.59 5   B 1 
ATOM 2877 C CG  . GLN B 2 5   ? -5.736  -22.210 -36.250 1.00 60.02 5   B 1 
ATOM 2878 C CD  . GLN B 2 5   ? -5.910  -23.476 -35.405 1.00 54.92 5   B 1 
ATOM 2879 O OE1 . GLN B 2 5   ? -6.964  -24.086 -35.347 1.00 49.92 5   B 1 
ATOM 2880 N NE2 . GLN B 2 5   ? -4.880  -23.909 -34.708 1.00 47.06 5   B 1 
ATOM 2881 N N   . LEU B 2 6   ? -4.829  -19.770 -38.685 1.00 72.40 6   B 1 
ATOM 2882 C CA  . LEU B 2 6   ? -3.862  -19.701 -39.769 1.00 73.10 6   B 1 
ATOM 2883 C C   . LEU B 2 6   ? -3.065  -21.002 -39.807 1.00 73.00 6   B 1 
ATOM 2884 O O   . LEU B 2 6   ? -2.549  -21.451 -38.791 1.00 72.92 6   B 1 
ATOM 2885 C CB  . LEU B 2 6   ? -2.944  -18.485 -39.598 1.00 71.79 6   B 1 
ATOM 2886 C CG  . LEU B 2 6   ? -3.670  -17.126 -39.529 1.00 68.27 6   B 1 
ATOM 2887 C CD1 . LEU B 2 6   ? -2.651  -15.982 -39.407 1.00 63.38 6   B 1 
ATOM 2888 C CD2 . LEU B 2 6   ? -4.528  -16.866 -40.755 1.00 65.67 6   B 1 
ATOM 2889 N N   . ILE B 2 7   ? -2.954  -21.575 -40.998 1.00 74.83 7   B 1 
ATOM 2890 C CA  . ILE B 2 7   ? -2.118  -22.755 -41.229 1.00 75.27 7   B 1 
ATOM 2891 C C   . ILE B 2 7   ? -0.643  -22.352 -41.212 1.00 76.19 7   B 1 
ATOM 2892 O O   . ILE B 2 7   ? 0.188   -23.012 -40.600 1.00 73.37 7   B 1 
ATOM 2893 C CB  . ILE B 2 7   ? -2.499  -23.441 -42.562 1.00 73.50 7   B 1 
ATOM 2894 C CG1 . ILE B 2 7   ? -3.988  -23.865 -42.557 1.00 66.89 7   B 1 
ATOM 2895 C CG2 . ILE B 2 7   ? -1.592  -24.657 -42.829 1.00 64.17 7   B 1 
ATOM 2896 C CD1 . ILE B 2 7   ? -4.500  -24.356 -43.921 1.00 57.59 7   B 1 
ATOM 2897 N N   . GLU B 2 8   ? -0.333  -21.238 -41.885 1.00 77.40 8   B 1 
ATOM 2898 C CA  . GLU B 2 8   ? 1.000   -20.641 -41.886 1.00 78.83 8   B 1 
ATOM 2899 C C   . GLU B 2 8   ? 0.986   -19.417 -40.966 1.00 79.06 8   B 1 
ATOM 2900 O O   . GLU B 2 8   ? 0.325   -18.424 -41.278 1.00 77.14 8   B 1 
ATOM 2901 C CB  . GLU B 2 8   ? 1.419   -20.263 -43.309 1.00 77.47 8   B 1 
ATOM 2902 C CG  . GLU B 2 8   ? 1.851   -21.491 -44.132 1.00 69.58 8   B 1 
ATOM 2903 C CD  . GLU B 2 8   ? 1.956   -21.164 -45.628 1.00 64.10 8   B 1 
ATOM 2904 O OE1 . GLU B 2 8   ? 1.872   -22.094 -46.440 1.00 57.09 8   B 1 
ATOM 2905 O OE2 . GLU B 2 8   ? 1.922   -19.980 -46.015 1.00 60.11 8   B 1 
ATOM 2906 N N   . PRO B 2 9   ? 1.698   -19.456 -39.851 1.00 77.04 9   B 1 
ATOM 2907 C CA  . PRO B 2 9   ? 1.783   -18.312 -38.972 1.00 77.23 9   B 1 
ATOM 2908 C C   . PRO B 2 9   ? 2.553   -17.174 -39.638 1.00 79.11 9   B 1 
ATOM 2909 O O   . PRO B 2 9   ? 3.606   -17.377 -40.239 1.00 78.22 9   B 1 
ATOM 2910 C CB  . PRO B 2 9   ? 2.463   -18.836 -37.701 1.00 75.18 9   B 1 
ATOM 2911 C CG  . PRO B 2 9   ? 3.317   -19.990 -38.199 1.00 71.29 9   B 1 
ATOM 2912 C CD  . PRO B 2 9   ? 2.490   -20.565 -39.350 1.00 73.82 9   B 1 
ATOM 2913 N N   . VAL B 2 10  ? 2.047   -15.959 -39.507 1.00 79.26 10  B 1 
ATOM 2914 C CA  . VAL B 2 10  ? 2.708   -14.756 -40.027 1.00 80.59 10  B 1 
ATOM 2915 C C   . VAL B 2 10  ? 3.557   -14.146 -38.931 1.00 80.63 10  B 1 
ATOM 2916 O O   . VAL B 2 10  ? 3.046   -13.774 -37.881 1.00 79.71 10  B 1 
ATOM 2917 C CB  . VAL B 2 10  ? 1.704   -13.741 -40.581 1.00 80.61 10  B 1 
ATOM 2918 C CG1 . VAL B 2 10  ? 2.413   -12.522 -41.170 1.00 71.80 10  B 1 
ATOM 2919 C CG2 . VAL B 2 10  ? 0.878   -14.372 -41.698 1.00 73.09 10  B 1 
ATOM 2920 N N   . ASN B 2 11  ? 4.852   -14.013 -39.193 1.00 81.09 11  B 1 
ATOM 2921 C CA  . ASN B 2 11  ? 5.755   -13.380 -38.244 1.00 81.15 11  B 1 
ATOM 2922 C C   . ASN B 2 11  ? 5.421   -11.888 -38.086 1.00 81.29 11  B 1 
ATOM 2923 O O   . ASN B 2 11  ? 5.307   -11.148 -39.062 1.00 80.38 11  B 1 
ATOM 2924 C CB  . ASN B 2 11  ? 7.217   -13.645 -38.669 1.00 79.70 11  B 1 
ATOM 2925 C CG  . ASN B 2 11  ? 8.242   -13.219 -37.618 1.00 73.84 11  B 1 
ATOM 2926 O OD1 . ASN B 2 11  ? 8.044   -12.309 -36.833 1.00 64.04 11  B 1 
ATOM 2927 N ND2 . ASN B 2 11  ? 9.389   -13.843 -37.578 1.00 64.52 11  B 1 
ATOM 2928 N N   . ILE B 2 12  ? 5.291   -11.471 -36.852 1.00 79.59 12  B 1 
ATOM 2929 C CA  . ILE B 2 12  ? 5.170   -10.082 -36.434 1.00 79.72 12  B 1 
ATOM 2930 C C   . ILE B 2 12  ? 6.322   -9.751  -35.499 1.00 79.62 12  B 1 
ATOM 2931 O O   . ILE B 2 12  ? 6.490   -10.342 -34.434 1.00 78.79 12  B 1 
ATOM 2932 C CB  . ILE B 2 12  ? 3.770   -9.793  -35.840 1.00 78.00 12  B 1 
ATOM 2933 C CG1 . ILE B 2 12  ? 3.616   -8.293  -35.543 1.00 72.16 12  B 1 
ATOM 2934 C CG2 . ILE B 2 12  ? 3.455   -10.648 -34.601 1.00 71.95 12  B 1 
ATOM 2935 C CD1 . ILE B 2 12  ? 2.185   -7.869  -35.176 1.00 68.69 12  B 1 
ATOM 2936 N N   . THR B 2 13  ? 7.135   -8.782  -35.904 1.00 81.04 13  B 1 
ATOM 2937 C CA  . THR B 2 13  ? 8.264   -8.312  -35.112 1.00 81.32 13  B 1 
ATOM 2938 C C   . THR B 2 13  ? 7.904   -6.973  -34.489 1.00 81.74 13  B 1 
ATOM 2939 O O   . THR B 2 13  ? 7.816   -5.968  -35.186 1.00 80.99 13  B 1 
ATOM 2940 C CB  . THR B 2 13  ? 9.537   -8.198  -35.951 1.00 80.71 13  B 1 
ATOM 2941 O OG1 . THR B 2 13  ? 9.807   -9.411  -36.588 1.00 70.54 13  B 1 
ATOM 2942 C CG2 . THR B 2 13  ? 10.746  -7.863  -35.084 1.00 69.32 13  B 1 
ATOM 2943 N N   . CYS B 2 14  ? 7.713   -6.957  -33.193 1.00 81.02 14  B 1 
ATOM 2944 C CA  . CYS B 2 14  ? 7.385   -5.747  -32.458 1.00 80.04 14  B 1 
ATOM 2945 C C   . CYS B 2 14  ? 8.620   -5.190  -31.770 1.00 80.28 14  B 1 
ATOM 2946 O O   . CYS B 2 14  ? 9.320   -5.900  -31.057 1.00 78.98 14  B 1 
ATOM 2947 C CB  . CYS B 2 14  ? 6.262   -6.033  -31.474 1.00 78.83 14  B 1 
ATOM 2948 S SG  . CYS B 2 14  ? 4.731   -6.516  -32.304 1.00 73.72 14  B 1 
ATOM 2949 N N   . ILE B 2 15  ? 8.850   -3.905  -31.979 1.00 81.09 15  B 1 
ATOM 2950 C CA  . ILE B 2 15  ? 10.037  -3.217  -31.495 1.00 81.22 15  B 1 
ATOM 2951 C C   . ILE B 2 15  ? 9.597   -2.009  -30.686 1.00 80.86 15  B 1 
ATOM 2952 O O   . ILE B 2 15  ? 8.836   -1.161  -31.148 1.00 79.57 15  B 1 
ATOM 2953 C CB  . ILE B 2 15  ? 10.983  -2.843  -32.663 1.00 80.46 15  B 1 
ATOM 2954 C CG1 . ILE B 2 15  ? 11.326  -4.076  -33.530 1.00 72.87 15  B 1 
ATOM 2955 C CG2 . ILE B 2 15  ? 12.265  -2.200  -32.102 1.00 72.50 15  B 1 
ATOM 2956 C CD1 . ILE B 2 15  ? 12.160  -3.771  -34.779 1.00 67.22 15  B 1 
ATOM 2957 N N   . ARG B 2 16  ? 10.138  -1.887  -29.499 1.00 77.34 16  B 1 
ATOM 2958 C CA  . ARG B 2 16  ? 10.198  -0.621  -28.779 1.00 76.14 16  B 1 
ATOM 2959 C C   . ARG B 2 16  ? 11.634  -0.122  -28.848 1.00 75.99 16  B 1 
ATOM 2960 O O   . ARG B 2 16  ? 12.466  -0.618  -28.093 1.00 74.76 16  B 1 
ATOM 2961 C CB  . ARG B 2 16  ? 9.717   -0.790  -27.344 1.00 73.61 16  B 1 
ATOM 2962 C CG  . ARG B 2 16  ? 9.555   0.596   -26.716 1.00 67.49 16  B 1 
ATOM 2963 C CD  . ARG B 2 16  ? 9.284   0.491   -25.226 1.00 65.49 16  B 1 
ATOM 2964 N NE  . ARG B 2 16  ? 10.501  0.138   -24.510 1.00 61.79 16  B 1 
ATOM 2965 C CZ  . ARG B 2 16  ? 10.582  -0.074  -23.210 1.00 58.01 16  B 1 
ATOM 2966 N NH1 . ARG B 2 16  ? 9.528   -0.005  -22.457 1.00 54.33 16  B 1 
ATOM 2967 N NH2 . ARG B 2 16  ? 11.712  -0.367  -22.658 1.00 52.89 16  B 1 
ATOM 2968 N N   . PRO B 2 17  ? 11.934  0.849   -29.725 1.00 76.17 17  B 1 
ATOM 2969 C CA  . PRO B 2 17  ? 13.309  1.287   -29.931 1.00 72.91 17  B 1 
ATOM 2970 C C   . PRO B 2 17  ? 13.870  2.129   -28.786 1.00 69.37 17  B 1 
ATOM 2971 O O   . PRO B 2 17  ? 15.082  2.179   -28.606 1.00 63.11 17  B 1 
ATOM 2972 C CB  . PRO B 2 17  ? 13.278  2.056   -31.252 1.00 71.63 17  B 1 
ATOM 2973 C CG  . PRO B 2 17  ? 11.836  2.524   -31.390 1.00 70.73 17  B 1 
ATOM 2974 C CD  . PRO B 2 17  ? 11.024  1.454   -30.675 1.00 73.69 17  B 1 
ATOM 2975 N N   . GLY B 2 18  ? 13.020  2.761   -28.008 1.00 64.32 18  B 1 
ATOM 2976 C CA  . GLY B 2 18  ? 13.449  3.629   -26.918 1.00 61.59 18  B 1 
ATOM 2977 C C   . GLY B 2 18  ? 14.198  2.876   -25.822 1.00 61.50 18  B 1 
ATOM 2978 O O   . GLY B 2 18  ? 13.670  1.939   -25.231 1.00 56.24 18  B 1 
ATOM 2979 N N   . ASN B 2 19  ? 15.393  3.358   -25.486 1.00 53.80 19  B 1 
ATOM 2980 C CA  . ASN B 2 19  ? 16.103  2.962   -24.278 1.00 53.36 19  B 1 
ATOM 2981 C C   . ASN B 2 19  ? 15.410  3.577   -23.062 1.00 54.20 19  B 1 
ATOM 2982 O O   . ASN B 2 19  ? 15.875  4.559   -22.491 1.00 49.77 19  B 1 
ATOM 2983 C CB  . ASN B 2 19  ? 17.586  3.358   -24.382 1.00 48.58 19  B 1 
ATOM 2984 C CG  . ASN B 2 19  ? 18.455  2.290   -25.005 1.00 44.34 19  B 1 
ATOM 2985 O OD1 . ASN B 2 19  ? 18.107  1.133   -25.121 1.00 39.99 19  B 1 
ATOM 2986 N ND2 . ASN B 2 19  ? 19.667  2.641   -25.381 1.00 39.20 19  B 1 
ATOM 2987 N N   . ASN B 2 20  ? 14.289  3.007   -22.662 1.00 50.26 20  B 1 
ATOM 2988 C CA  . ASN B 2 20  ? 13.672  3.415   -21.414 1.00 50.75 20  B 1 
ATOM 2989 C C   . ASN B 2 20  ? 14.629  3.103   -20.269 1.00 50.71 20  B 1 
ATOM 2990 O O   . ASN B 2 20  ? 14.933  1.944   -19.979 1.00 48.72 20  B 1 
ATOM 2991 C CB  . ASN B 2 20  ? 12.304  2.740   -21.223 1.00 48.96 20  B 1 
ATOM 2992 C CG  . ASN B 2 20  ? 11.199  3.387   -22.034 1.00 46.17 20  B 1 
ATOM 2993 O OD1 . ASN B 2 20  ? 11.373  4.383   -22.700 1.00 43.42 20  B 1 
ATOM 2994 N ND2 . ASN B 2 20  ? 10.005  2.856   -21.985 1.00 42.92 20  B 1 
ATOM 2995 N N   . THR B 2 21  ? 15.084  4.144   -19.586 1.00 43.81 21  B 1 
ATOM 2996 C CA  . THR B 2 21  ? 15.661  3.931   -18.274 1.00 44.99 21  B 1 
ATOM 2997 C C   . THR B 2 21  ? 14.564  3.448   -17.356 1.00 44.46 21  B 1 
ATOM 2998 O O   . THR B 2 21  ? 13.514  4.054   -17.182 1.00 42.55 21  B 1 
ATOM 2999 C CB  . THR B 2 21  ? 16.360  5.161   -17.691 1.00 43.37 21  B 1 
ATOM 3000 O OG1 . THR B 2 21  ? 15.663  6.337   -17.981 1.00 40.86 21  B 1 
ATOM 3001 C CG2 . THR B 2 21  ? 17.763  5.283   -18.257 1.00 39.92 21  B 1 
ATOM 3002 N N   . ARG B 2 22  ? 14.818  2.305   -16.781 1.00 37.79 22  B 1 
ATOM 3003 C CA  . ARG B 2 22  ? 13.898  1.726   -15.824 1.00 38.92 22  B 1 
ATOM 3004 C C   . ARG B 2 22  ? 14.177  2.349   -14.459 1.00 39.47 22  B 1 
ATOM 3005 O O   . ARG B 2 22  ? 15.096  1.905   -13.770 1.00 39.28 22  B 1 
ATOM 3006 C CB  . ARG B 2 22  ? 14.065  0.205   -15.859 1.00 38.84 22  B 1 
ATOM 3007 C CG  . ARG B 2 22  ? 12.905  -0.498  -15.186 1.00 36.51 22  B 1 
ATOM 3008 C CD  . ARG B 2 22  ? 13.224  -1.983  -15.171 1.00 34.65 22  B 1 
ATOM 3009 N NE  . ARG B 2 22  ? 12.011  -2.772  -14.979 1.00 32.49 22  B 1 
ATOM 3010 C CZ  . ARG B 2 22  ? 11.925  -4.084  -15.043 1.00 30.36 22  B 1 
ATOM 3011 N NH1 . ARG B 2 22  ? 12.988  -4.833  -15.087 1.00 29.45 22  B 1 
ATOM 3012 N NH2 . ARG B 2 22  ? 10.764  -4.644  -15.101 1.00 27.92 22  B 1 
ATOM 3013 N N   . THR B 2 23  ? 13.408  3.343   -14.069 1.00 39.32 23  B 1 
ATOM 3014 C CA  . THR B 2 23  ? 13.391  3.773   -12.678 1.00 40.12 23  B 1 
ATOM 3015 C C   . THR B 2 23  ? 12.562  2.773   -11.896 1.00 40.46 23  B 1 
ATOM 3016 O O   . THR B 2 23  ? 11.338  2.755   -11.965 1.00 39.59 23  B 1 
ATOM 3017 C CB  . THR B 2 23  ? 12.864  5.198   -12.488 1.00 39.33 23  B 1 
ATOM 3018 O OG1 . THR B 2 23  ? 11.732  5.435   -13.264 1.00 36.71 23  B 1 
ATOM 3019 C CG2 . THR B 2 23  ? 13.940  6.213   -12.869 1.00 36.13 23  B 1 
ATOM 3020 N N   . SER B 2 24  ? 13.234  1.904   -11.172 1.00 39.64 24  B 1 
ATOM 3021 C CA  . SER B 2 24  ? 12.554  0.951   -10.310 1.00 39.65 24  B 1 
ATOM 3022 C C   . SER B 2 24  ? 12.030  1.675   -9.076  1.00 39.30 24  B 1 
ATOM 3023 O O   . SER B 2 24  ? 12.812  1.989   -8.188  1.00 38.57 24  B 1 
ATOM 3024 C CB  . SER B 2 24  ? 13.481  -0.207  -9.950  1.00 38.80 24  B 1 
ATOM 3025 O OG  . SER B 2 24  ? 14.547  0.184   -9.127  1.00 36.33 24  B 1 
ATOM 3026 N N   . ILE B 2 25  ? 10.741  1.906   -9.003  1.00 38.89 25  B 1 
ATOM 3027 C CA  . ILE B 2 25  ? 10.097  2.269   -7.745  1.00 38.95 25  B 1 
ATOM 3028 C C   . ILE B 2 25  ? 9.826   0.951   -7.025  1.00 39.08 25  B 1 
ATOM 3029 O O   . ILE B 2 25  ? 8.825   0.288   -7.285  1.00 37.60 25  B 1 
ATOM 3030 C CB  . ILE B 2 25  ? 8.832   3.121   -7.961  1.00 37.50 25  B 1 
ATOM 3031 C CG1 . ILE B 2 25  ? 9.158   4.397   -8.771  1.00 34.93 25  B 1 
ATOM 3032 C CG2 . ILE B 2 25  ? 8.214   3.489   -6.605  1.00 35.16 25  B 1 
ATOM 3033 C CD1 . ILE B 2 25  ? 7.929   5.231   -9.129  1.00 32.97 25  B 1 
ATOM 3034 N N   . ARG B 2 26  ? 10.744  0.522   -6.188  1.00 39.81 26  B 1 
ATOM 3035 C CA  . ARG B 2 26  ? 10.463  -0.632  -5.338  1.00 40.09 26  B 1 
ATOM 3036 C C   . ARG B 2 26  ? 9.312   -0.245  -4.407  1.00 39.49 26  B 1 
ATOM 3037 O O   . ARG B 2 26  ? 9.476   0.634   -3.577  1.00 38.65 26  B 1 
ATOM 3038 C CB  . ARG B 2 26  ? 11.690  -1.070  -4.530  1.00 39.05 26  B 1 
ATOM 3039 C CG  . ARG B 2 26  ? 12.594  -2.054  -5.274  1.00 36.70 26  B 1 
ATOM 3040 C CD  . ARG B 2 26  ? 13.745  -2.461  -4.362  1.00 34.60 26  B 1 
ATOM 3041 N NE  . ARG B 2 26  ? 14.580  -3.544  -4.933  1.00 31.63 26  B 1 
ATOM 3042 C CZ  . ARG B 2 26  ? 15.692  -4.013  -4.385  1.00 28.90 26  B 1 
ATOM 3043 N NH1 . ARG B 2 26  ? 16.197  -3.485  -3.313  1.00 27.12 26  B 1 
ATOM 3044 N NH2 . ARG B 2 26  ? 16.318  -5.016  -4.895  1.00 26.54 26  B 1 
ATOM 3045 N N   . ILE B 2 27  ? 8.191   -0.926  -4.554  1.00 40.84 27  B 1 
ATOM 3046 C CA  . ILE B 2 27  ? 7.090   -0.851  -3.587  1.00 40.36 27  B 1 
ATOM 3047 C C   . ILE B 2 27  ? 7.444   -1.622  -2.306  1.00 40.88 27  B 1 
ATOM 3048 O O   . ILE B 2 27  ? 6.835   -1.426  -1.273  1.00 38.69 27  B 1 
ATOM 3049 C CB  . ILE B 2 27  ? 5.775   -1.286  -4.276  1.00 38.81 27  B 1 
ATOM 3050 C CG1 . ILE B 2 27  ? 5.373   -0.164  -5.262  1.00 36.60 27  B 1 
ATOM 3051 C CG2 . ILE B 2 27  ? 4.628   -1.576  -3.314  1.00 36.85 27  B 1 
ATOM 3052 C CD1 . ILE B 2 27  ? 4.015   -0.348  -5.918  1.00 34.53 27  B 1 
ATOM 3053 N N   . GLY B 2 28  ? 8.494   -2.421  -2.379  1.00 38.91 28  B 1 
ATOM 3054 C CA  . GLY B 2 28  ? 9.059   -3.110  -1.231  1.00 39.08 28  B 1 
ATOM 3055 C C   . GLY B 2 28  ? 10.083  -4.147  -1.679  1.00 39.31 28  B 1 
ATOM 3056 O O   . GLY B 2 28  ? 10.366  -4.230  -2.881  1.00 37.84 28  B 1 
ATOM 3057 N N   . PRO B 2 29  ? 10.651  -4.943  -0.763  1.00 37.65 29  B 1 
ATOM 3058 C CA  . PRO B 2 29  ? 11.517  -6.043  -1.144  1.00 36.97 29  B 1 
ATOM 3059 C C   . PRO B 2 29  ? 10.822  -6.943  -2.167  1.00 37.83 29  B 1 
ATOM 3060 O O   . PRO B 2 29  ? 9.706   -7.417  -1.972  1.00 36.11 29  B 1 
ATOM 3061 C CB  . PRO B 2 29  ? 11.869  -6.788  0.152   1.00 34.76 29  B 1 
ATOM 3062 C CG  . PRO B 2 29  ? 10.926  -6.250  1.219   1.00 34.70 29  B 1 
ATOM 3063 C CD  . PRO B 2 29  ? 10.497  -4.884  0.669   1.00 37.86 29  B 1 
ATOM 3064 N N   . GLY B 2 30  ? 11.467  -7.101  -3.309  1.00 34.06 30  B 1 
ATOM 3065 C CA  . GLY B 2 30  ? 10.935  -7.889  -4.413  1.00 33.52 30  B 1 
ATOM 3066 C C   . GLY B 2 30  ? 9.900   -7.194  -5.307  1.00 34.25 30  B 1 
ATOM 3067 O O   . GLY B 2 30  ? 9.993   -7.360  -6.522  1.00 32.61 30  B 1 
ATOM 3068 N N   . GLN B 2 31  ? 8.991   -6.390  -4.792  1.00 35.42 31  B 1 
ATOM 3069 C CA  . GLN B 2 31  ? 8.037   -5.628  -5.601  1.00 36.56 31  B 1 
ATOM 3070 C C   . GLN B 2 31  ? 8.664   -4.340  -6.145  1.00 37.35 31  B 1 
ATOM 3071 O O   . GLN B 2 31  ? 8.407   -3.236  -5.679  1.00 36.20 31  B 1 
ATOM 3072 C CB  . GLN B 2 31  ? 6.734   -5.326  -4.848  1.00 35.82 31  B 1 
ATOM 3073 C CG  . GLN B 2 31  ? 5.866   -6.559  -4.617  1.00 32.61 31  B 1 
ATOM 3074 C CD  . GLN B 2 31  ? 4.455   -6.175  -4.188  1.00 30.38 31  B 1 
ATOM 3075 O OE1 . GLN B 2 31  ? 4.087   -5.032  -4.110  1.00 28.74 31  B 1 
ATOM 3076 N NE2 . GLN B 2 31  ? 3.601   -7.140  -3.902  1.00 27.36 31  B 1 
ATOM 3077 N N   . THR B 2 32  ? 9.471   -4.497  -7.157  1.00 37.89 32  B 1 
ATOM 3078 C CA  . THR B 2 32  ? 9.917   -3.373  -7.956  1.00 38.20 32  B 1 
ATOM 3079 C C   . THR B 2 32  ? 8.796   -2.976  -8.912  1.00 38.16 32  B 1 
ATOM 3080 O O   . THR B 2 32  ? 8.668   -3.552  -9.985  1.00 37.38 32  B 1 
ATOM 3081 C CB  . THR B 2 32  ? 11.234  -3.679  -8.698  1.00 37.65 32  B 1 
ATOM 3082 O OG1 . THR B 2 32  ? 11.661  -5.007  -8.569  1.00 35.74 32  B 1 
ATOM 3083 C CG2 . THR B 2 32  ? 12.365  -2.835  -8.150  1.00 35.00 32  B 1 
ATOM 3084 N N   . PHE B 2 33  ? 7.993   -1.970  -8.534  1.00 37.49 33  B 1 
ATOM 3085 C CA  . PHE B 2 33  ? 7.208   -1.241  -9.512  1.00 38.00 33  B 1 
ATOM 3086 C C   . PHE B 2 33  ? 8.201   -0.411  -10.291 1.00 38.54 33  B 1 
ATOM 3087 O O   . PHE B 2 33  ? 8.769   0.561   -9.798  1.00 37.55 33  B 1 
ATOM 3088 C CB  . PHE B 2 33  ? 6.114   -0.384  -8.889  1.00 36.83 33  B 1 
ATOM 3089 C CG  . PHE B 2 33  ? 4.790   -1.113  -8.784  1.00 34.41 33  B 1 
ATOM 3090 C CD1 . PHE B 2 33  ? 3.671   -0.659  -9.509  1.00 32.12 33  B 1 
ATOM 3091 C CD2 . PHE B 2 33  ? 4.658   -2.242  -7.956  1.00 31.79 33  B 1 
ATOM 3092 C CE1 . PHE B 2 33  ? 2.440   -1.308  -9.372  1.00 29.39 33  B 1 
ATOM 3093 C CE2 . PHE B 2 33  ? 3.429   -2.897  -7.829  1.00 28.90 33  B 1 
ATOM 3094 C CZ  . PHE B 2 33  ? 2.309   -2.428  -8.527  1.00 28.76 33  B 1 
ATOM 3095 N N   . TYR B 2 34  ? 8.451   -0.857  -11.480 1.00 36.50 34  B 1 
ATOM 3096 C CA  . TYR B 2 34  ? 9.321   -0.124  -12.363 1.00 37.19 34  B 1 
ATOM 3097 C C   . TYR B 2 34  ? 8.458   0.971   -12.997 1.00 37.60 34  B 1 
ATOM 3098 O O   . TYR B 2 34  ? 7.475   0.659   -13.653 1.00 37.51 34  B 1 
ATOM 3099 C CB  . TYR B 2 34  ? 9.950   -1.092  -13.349 1.00 37.11 34  B 1 
ATOM 3100 C CG  . TYR B 2 34  ? 10.772  -2.190  -12.711 1.00 35.48 34  B 1 
ATOM 3101 C CD1 . TYR B 2 34  ? 12.147  -2.013  -12.461 1.00 33.13 34  B 1 
ATOM 3102 C CD2 . TYR B 2 34  ? 10.190  -3.436  -12.387 1.00 32.83 34  B 1 
ATOM 3103 C CE1 . TYR B 2 34  ? 12.931  -3.058  -11.948 1.00 30.02 34  B 1 
ATOM 3104 C CE2 . TYR B 2 34  ? 10.970  -4.483  -11.873 1.00 29.93 34  B 1 
ATOM 3105 C CZ  . TYR B 2 34  ? 12.339  -4.293  -11.671 1.00 29.02 34  B 1 
ATOM 3106 O OH  . TYR B 2 34  ? 13.126  -5.340  -11.221 1.00 28.57 34  B 1 
ATOM 3107 N N   . ALA B 2 35  ? 8.835   2.217   -12.793 1.00 36.31 35  B 1 
ATOM 3108 C CA  . ALA B 2 35  ? 8.357   3.262   -13.671 1.00 37.33 35  B 1 
ATOM 3109 C C   . ALA B 2 35  ? 9.382   3.447   -14.794 1.00 38.78 35  B 1 
ATOM 3110 O O   . ALA B 2 35  ? 10.576  3.178   -14.614 1.00 37.82 35  B 1 
ATOM 3111 C CB  . ALA B 2 35  ? 8.091   4.542   -12.870 1.00 36.02 35  B 1 
ATOM 3112 N N   . THR B 2 36  ? 8.931   3.882   -15.944 1.00 39.96 36  B 1 
ATOM 3113 C CA  . THR B 2 36  ? 9.830   4.496   -16.906 1.00 41.38 36  B 1 
ATOM 3114 C C   . THR B 2 36  ? 10.421  5.737   -16.259 1.00 41.13 36  B 1 
ATOM 3115 O O   . THR B 2 36  ? 9.682   6.636   -15.852 1.00 39.93 36  B 1 
ATOM 3116 C CB  . THR B 2 36  ? 9.124   4.868   -18.217 1.00 40.84 36  B 1 
ATOM 3117 O OG1 . THR B 2 36  ? 7.736   5.057   -18.007 1.00 38.80 36  B 1 
ATOM 3118 C CG2 . THR B 2 36  ? 9.276   3.759   -19.249 1.00 38.35 36  B 1 
ATOM 3119 N N   . GLY B 2 37  ? 11.722  5.750   -16.093 1.00 39.08 37  B 1 
ATOM 3120 C CA  . GLY B 2 37  ? 12.442  7.000   -15.929 1.00 39.00 37  B 1 
ATOM 3121 C C   . GLY B 2 37  ? 12.479  7.748   -17.242 1.00 40.09 37  B 1 
ATOM 3122 O O   . GLY B 2 37  ? 11.693  7.470   -18.150 1.00 38.77 37  B 1 
ATOM 3123 N N   . ASP B 2 38  ? 13.389  8.691   -17.337 1.00 40.06 38  B 1 
ATOM 3124 C CA  . ASP B 2 38  ? 13.555  9.431   -18.574 1.00 42.05 38  B 1 
ATOM 3125 C C   . ASP B 2 38  ? 13.823  8.466   -19.734 1.00 42.76 38  B 1 
ATOM 3126 O O   . ASP B 2 38  ? 14.598  7.504   -19.616 1.00 41.78 38  B 1 
ATOM 3127 C CB  . ASP B 2 38  ? 14.641  10.497  -18.418 1.00 41.10 38  B 1 
ATOM 3128 C CG  . ASP B 2 38  ? 14.237  11.553  -17.393 1.00 37.29 38  B 1 
ATOM 3129 O OD1 . ASP B 2 38  ? 13.028  11.888  -17.337 1.00 34.04 38  B 1 
ATOM 3130 O OD2 . ASP B 2 38  ? 15.120  11.966  -16.600 1.00 33.77 38  B 1 
ATOM 3131 N N   . VAL B 2 39  ? 13.142  8.699   -20.837 1.00 44.88 39  B 1 
ATOM 3132 C CA  . VAL B 2 39  ? 13.426  7.993   -22.081 1.00 45.85 39  B 1 
ATOM 3133 C C   . VAL B 2 39  ? 14.760  8.532   -22.565 1.00 46.00 39  B 1 
ATOM 3134 O O   . VAL B 2 39  ? 14.853  9.686   -22.962 1.00 45.29 39  B 1 
ATOM 3135 C CB  . VAL B 2 39  ? 12.307  8.198   -23.113 1.00 44.84 39  B 1 
ATOM 3136 C CG1 . VAL B 2 39  ? 12.621  7.433   -24.401 1.00 40.85 39  B 1 
ATOM 3137 C CG2 . VAL B 2 39  ? 10.964  7.687   -22.573 1.00 41.75 39  B 1 
ATOM 3138 N N   . ILE B 2 40  ? 15.794  7.715   -22.481 1.00 43.98 40  B 1 
ATOM 3139 C CA  . ILE B 2 40  ? 17.084  8.057   -23.065 1.00 44.64 40  B 1 
ATOM 3140 C C   . ILE B 2 40  ? 16.992  7.727   -24.549 1.00 44.96 40  B 1 
ATOM 3141 O O   . ILE B 2 40  ? 16.800  6.568   -24.919 1.00 42.74 40  B 1 
ATOM 3142 C CB  . ILE B 2 40  ? 18.265  7.358   -22.372 1.00 43.18 40  B 1 
ATOM 3143 C CG1 . ILE B 2 40  ? 18.279  7.681   -20.856 1.00 40.57 40  B 1 
ATOM 3144 C CG2 . ILE B 2 40  ? 19.587  7.789   -23.023 1.00 40.71 40  B 1 
ATOM 3145 C CD1 . ILE B 2 40  ? 19.435  7.018   -20.082 1.00 38.00 40  B 1 
ATOM 3146 N N   . GLY B 2 41  ? 17.172  8.745   -25.367 1.00 48.62 41  B 1 
ATOM 3147 C CA  . GLY B 2 41  ? 17.160  8.616   -26.814 1.00 49.33 41  B 1 
ATOM 3148 C C   . GLY B 2 41  ? 15.839  9.057   -27.445 1.00 50.22 41  B 1 
ATOM 3149 O O   . GLY B 2 41  ? 14.918  9.515   -26.768 1.00 47.93 41  B 1 
ATOM 3150 N N   . ASP B 2 42  ? 15.793  8.908   -28.750 1.00 47.62 42  B 1 
ATOM 3151 C CA  . ASP B 2 42  ? 14.661  9.304   -29.568 1.00 48.66 42  B 1 
ATOM 3152 C C   . ASP B 2 42  ? 13.390  8.584   -29.093 1.00 49.03 42  B 1 
ATOM 3153 O O   . ASP B 2 42  ? 13.389  7.358   -28.980 1.00 47.93 42  B 1 
ATOM 3154 C CB  . ASP B 2 42  ? 15.005  8.974   -31.026 1.00 46.83 42  B 1 
ATOM 3155 C CG  . ASP B 2 42  ? 14.631  10.041  -32.041 1.00 42.85 42  B 1 
ATOM 3156 O OD1 . ASP B 2 42  ? 14.018  11.057  -31.639 1.00 38.89 42  B 1 
ATOM 3157 O OD2 . ASP B 2 42  ? 14.952  9.789   -33.227 1.00 38.93 42  B 1 
ATOM 3158 N N   . ILE B 2 43  ? 12.332  9.344   -28.809 1.00 52.01 43  B 1 
ATOM 3159 C CA  . ILE B 2 43  ? 11.035  8.792   -28.382 1.00 51.40 43  B 1 
ATOM 3160 C C   . ILE B 2 43  ? 10.349  8.158   -29.597 1.00 53.44 43  B 1 
ATOM 3161 O O   . ILE B 2 43  ? 9.283   8.584   -30.048 1.00 50.75 43  B 1 
ATOM 3162 C CB  . ILE B 2 43  ? 10.138  9.842   -27.667 1.00 47.42 43  B 1 
ATOM 3163 C CG1 . ILE B 2 43  ? 10.901  10.612  -26.555 1.00 43.24 43  B 1 
ATOM 3164 C CG2 . ILE B 2 43  ? 8.906   9.152   -27.042 1.00 42.45 43  B 1 
ATOM 3165 C CD1 . ILE B 2 43  ? 10.107  11.781  -25.953 1.00 39.13 43  B 1 
ATOM 3166 N N   . ARG B 2 44  ? 10.992  7.172   -30.173 1.00 56.06 44  B 1 
ATOM 3167 C CA  . ARG B 2 44  ? 10.412  6.407   -31.261 1.00 57.86 44  B 1 
ATOM 3168 C C   . ARG B 2 44  ? 9.262   5.606   -30.678 1.00 61.32 44  B 1 
ATOM 3169 O O   . ARG B 2 44  ? 9.423   4.858   -29.709 1.00 60.27 44  B 1 
ATOM 3170 C CB  . ARG B 2 44  ? 11.452  5.549   -31.974 1.00 54.11 44  B 1 
ATOM 3171 C CG  . ARG B 2 44  ? 12.430  6.432   -32.767 1.00 50.18 44  B 1 
ATOM 3172 C CD  . ARG B 2 44  ? 13.426  5.572   -33.545 1.00 44.99 44  B 1 
ATOM 3173 N NE  . ARG B 2 44  ? 14.430  6.414   -34.207 1.00 40.79 44  B 1 
ATOM 3174 C CZ  . ARG B 2 44  ? 15.336  6.027   -35.087 1.00 36.65 44  B 1 
ATOM 3175 N NH1 . ARG B 2 44  ? 15.427  4.783   -35.485 1.00 34.25 44  B 1 
ATOM 3176 N NH2 . ARG B 2 44  ? 16.161  6.898   -35.567 1.00 33.01 44  B 1 
ATOM 3177 N N   . LYS B 2 45  ? 8.102   5.800   -31.265 1.00 68.69 45  B 1 
ATOM 3178 C CA  . LYS B 2 45  ? 6.903   5.057   -30.910 1.00 71.56 45  B 1 
ATOM 3179 C C   . LYS B 2 45  ? 7.169   3.566   -31.097 1.00 74.74 45  B 1 
ATOM 3180 O O   . LYS B 2 45  ? 7.851   3.167   -32.039 1.00 73.06 45  B 1 
ATOM 3181 C CB  . LYS B 2 45  ? 5.707   5.532   -31.737 1.00 66.42 45  B 1 
ATOM 3182 C CG  . LYS B 2 45  ? 5.289   6.963   -31.356 1.00 58.01 45  B 1 
ATOM 3183 C CD  . LYS B 2 45  ? 4.100   7.424   -32.199 1.00 53.16 45  B 1 
ATOM 3184 C CE  . LYS B 2 45  ? 3.698   8.858   -31.826 1.00 46.62 45  B 1 
ATOM 3185 N NZ  . LYS B 2 45  ? 2.638   9.391   -32.731 1.00 41.38 45  B 1 
ATOM 3186 N N   . ALA B 2 46  ? 6.643   2.776   -30.199 1.00 77.38 46  B 1 
ATOM 3187 C CA  . ALA B 2 46  ? 6.626   1.344   -30.396 1.00 78.76 46  B 1 
ATOM 3188 C C   . ALA B 2 46  ? 5.860   1.032   -31.685 1.00 80.85 46  B 1 
ATOM 3189 O O   . ALA B 2 46  ? 4.858   1.675   -31.982 1.00 80.63 46  B 1 
ATOM 3190 C CB  . ALA B 2 46  ? 5.995   0.678   -29.173 1.00 76.75 46  B 1 
ATOM 3191 N N   . HIS B 2 47  ? 6.353   0.087   -32.428 1.00 82.89 47  B 1 
ATOM 3192 C CA  . HIS B 2 47  ? 5.750   -0.328  -33.678 1.00 83.67 47  B 1 
ATOM 3193 C C   . HIS B 2 47  ? 5.957   -1.821  -33.878 1.00 83.92 47  B 1 
ATOM 3194 O O   . HIS B 2 47  ? 6.903   -2.405  -33.343 1.00 82.92 47  B 1 
ATOM 3195 C CB  . HIS B 2 47  ? 6.323   0.501   -34.844 1.00 83.29 47  B 1 
ATOM 3196 C CG  . HIS B 2 47  ? 7.812   0.393   -34.999 1.00 81.27 47  B 1 
ATOM 3197 N ND1 . HIS B 2 47  ? 8.764   1.136   -34.317 1.00 72.57 47  B 1 
ATOM 3198 C CD2 . HIS B 2 47  ? 8.505   -0.437  -35.846 1.00 72.77 47  B 1 
ATOM 3199 C CE1 . HIS B 2 47  ? 9.980   0.769   -34.748 1.00 74.95 47  B 1 
ATOM 3200 N NE2 . HIS B 2 47  ? 9.870   -0.187  -35.680 1.00 76.30 47  B 1 
ATOM 3201 N N   . CYS B 2 48  ? 5.067   -2.414  -34.643 1.00 83.13 48  B 1 
ATOM 3202 C CA  . CYS B 2 48  ? 5.202   -3.790  -35.086 1.00 83.10 48  B 1 
ATOM 3203 C C   . CYS B 2 48  ? 5.326   -3.817  -36.602 1.00 84.31 48  B 1 
ATOM 3204 O O   . CYS B 2 48  ? 4.576   -3.143  -37.293 1.00 83.16 48  B 1 
ATOM 3205 C CB  . CYS B 2 48  ? 4.028   -4.633  -34.607 1.00 81.03 48  B 1 
ATOM 3206 S SG  . CYS B 2 48  ? 3.918   -4.795  -32.795 1.00 75.45 48  B 1 
ATOM 3207 N N   . ASN B 2 49  ? 6.250   -4.601  -37.081 1.00 85.42 49  B 1 
ATOM 3208 C CA  . ASN B 2 49  ? 6.473   -4.802  -38.500 1.00 85.57 49  B 1 
ATOM 3209 C C   . ASN B 2 49  ? 5.952   -6.180  -38.892 1.00 85.40 49  B 1 
ATOM 3210 O O   . ASN B 2 49  ? 6.322   -7.187  -38.291 1.00 84.08 49  B 1 
ATOM 3211 C CB  . ASN B 2 49  ? 7.965   -4.632  -38.818 1.00 84.51 49  B 1 
ATOM 3212 C CG  . ASN B 2 49  ? 8.452   -3.208  -38.603 1.00 81.29 49  B 1 
ATOM 3213 O OD1 . ASN B 2 49  ? 7.731   -2.238  -38.687 1.00 73.88 49  B 1 
ATOM 3214 N ND2 . ASN B 2 49  ? 9.728   -3.042  -38.323 1.00 74.04 49  B 1 
ATOM 3215 N N   . VAL B 2 50  ? 5.125   -6.201  -39.915 1.00 84.54 50  B 1 
ATOM 3216 C CA  . VAL B 2 50  ? 4.602   -7.420  -40.526 1.00 84.72 50  B 1 
ATOM 3217 C C   . VAL B 2 50  ? 4.985   -7.400  -41.999 1.00 85.30 50  B 1 
ATOM 3218 O O   . VAL B 2 50  ? 4.882   -6.368  -42.657 1.00 84.56 50  B 1 
ATOM 3219 C CB  . VAL B 2 50  ? 3.081   -7.522  -40.340 1.00 83.44 50  B 1 
ATOM 3220 C CG1 . VAL B 2 50  ? 2.520   -8.816  -40.933 1.00 73.48 50  B 1 
ATOM 3221 C CG2 . VAL B 2 50  ? 2.696   -7.492  -38.858 1.00 73.90 50  B 1 
ATOM 3222 N N   . SER B 2 51  ? 5.417   -8.526  -42.520 1.00 86.98 51  B 1 
ATOM 3223 C CA  . SER B 2 51  ? 5.678   -8.642  -43.955 1.00 86.39 51  B 1 
ATOM 3224 C C   . SER B 2 51  ? 4.372   -8.479  -44.729 1.00 86.33 51  B 1 
ATOM 3225 O O   . SER B 2 51  ? 3.449   -9.274  -44.572 1.00 85.73 51  B 1 
ATOM 3226 C CB  . SER B 2 51  ? 6.321   -9.988  -44.279 1.00 85.73 51  B 1 
ATOM 3227 O OG  . SER B 2 51  ? 6.430   -10.142 -45.684 1.00 77.95 51  B 1 
ATOM 3228 N N   . ARG B 2 52  ? 4.304   -7.465  -45.586 1.00 86.63 52  B 1 
ATOM 3229 C CA  . ARG B 2 52  ? 3.123   -7.210  -46.418 1.00 86.24 52  B 1 
ATOM 3230 C C   . ARG B 2 52  ? 2.840   -8.382  -47.355 1.00 86.66 52  B 1 
ATOM 3231 O O   . ARG B 2 52  ? 1.689   -8.750  -47.515 1.00 85.78 52  B 1 
ATOM 3232 C CB  . ARG B 2 52  ? 3.316   -5.890  -47.179 1.00 84.87 52  B 1 
ATOM 3233 C CG  . ARG B 2 52  ? 2.046   -5.485  -47.932 1.00 80.03 52  B 1 
ATOM 3234 C CD  . ARG B 2 52  ? 2.207   -4.135  -48.638 1.00 78.24 52  B 1 
ATOM 3235 N NE  . ARG B 2 52  ? 2.312   -3.020  -47.664 1.00 73.24 52  B 1 
ATOM 3236 C CZ  . ARG B 2 52  ? 1.730   -1.835  -47.751 1.00 67.85 52  B 1 
ATOM 3237 N NH1 . ARG B 2 52  ? 0.984   -1.500  -48.760 1.00 60.45 52  B 1 
ATOM 3238 N NH2 . ARG B 2 52  ? 1.872   -0.951  -46.813 1.00 61.79 52  B 1 
ATOM 3239 N N   . ALA B 2 53  ? 3.871   -8.977  -47.919 1.00 87.00 53  B 1 
ATOM 3240 C CA  . ALA B 2 53  ? 3.716   -10.122 -48.808 1.00 86.64 53  B 1 
ATOM 3241 C C   . ALA B 2 53  ? 3.143   -11.343 -48.074 1.00 87.06 53  B 1 
ATOM 3242 O O   . ALA B 2 53  ? 2.176   -11.943 -48.539 1.00 85.71 53  B 1 
ATOM 3243 C CB  . ALA B 2 53  ? 5.077   -10.428 -49.441 1.00 86.04 53  B 1 
ATOM 3244 N N   . ALA B 2 54  ? 3.685   -11.677 -46.910 1.00 86.41 54  B 1 
ATOM 3245 C CA  . ALA B 2 54  ? 3.195   -12.794 -46.102 1.00 86.02 54  B 1 
ATOM 3246 C C   . ALA B 2 54  ? 1.767   -12.545 -45.609 1.00 86.56 54  B 1 
ATOM 3247 O O   . ALA B 2 54  ? 0.923   -13.437 -45.666 1.00 85.36 54  B 1 
ATOM 3248 C CB  . ALA B 2 54  ? 4.162   -13.016 -44.936 1.00 85.56 54  B 1 
ATOM 3249 N N   . TRP B 2 55  ? 1.464   -11.307 -45.189 1.00 85.27 55  B 1 
ATOM 3250 C CA  . TRP B 2 55  ? 0.140   -10.933 -44.729 1.00 85.23 55  B 1 
ATOM 3251 C C   . TRP B 2 55  ? -0.902  -10.971 -45.838 1.00 85.43 55  B 1 
ATOM 3252 O O   . TRP B 2 55  ? -1.944  -11.590 -45.671 1.00 84.11 55  B 1 
ATOM 3253 C CB  . TRP B 2 55  ? 0.195   -9.540  -44.089 1.00 84.51 55  B 1 
ATOM 3254 C CG  . TRP B 2 55  ? -1.098  -9.188  -43.441 1.00 83.92 55  B 1 
ATOM 3255 C CD1 . TRP B 2 55  ? -1.977  -8.249  -43.857 1.00 79.93 55  B 1 
ATOM 3256 C CD2 . TRP B 2 55  ? -1.702  -9.838  -42.275 1.00 82.18 55  B 1 
ATOM 3257 N NE1 . TRP B 2 55  ? -3.080  -8.256  -43.021 1.00 79.71 55  B 1 
ATOM 3258 C CE2 . TRP B 2 55  ? -2.960  -9.223  -42.049 1.00 80.40 55  B 1 
ATOM 3259 C CE3 . TRP B 2 55  ? -1.300  -10.882 -41.414 1.00 79.40 55  B 1 
ATOM 3260 C CZ2 . TRP B 2 55  ? -3.811  -9.637  -40.998 1.00 78.67 55  B 1 
ATOM 3261 C CZ3 . TRP B 2 55  ? -2.141  -11.295 -40.367 1.00 76.49 55  B 1 
ATOM 3262 C CH2 . TRP B 2 55  ? -3.385  -10.687 -40.164 1.00 76.36 55  B 1 
ATOM 3263 N N   . ASN B 2 56  ? -0.588  -10.405 -47.006 1.00 86.32 56  B 1 
ATOM 3264 C CA  . ASN B 2 56  ? -1.485  -10.441 -48.155 1.00 85.53 56  B 1 
ATOM 3265 C C   . ASN B 2 56  ? -1.730  -11.879 -48.638 1.00 85.76 56  B 1 
ATOM 3266 O O   . ASN B 2 56  ? -2.870  -12.233 -48.907 1.00 84.91 56  B 1 
ATOM 3267 C CB  . ASN B 2 56  ? -0.925  -9.564  -49.283 1.00 84.41 56  B 1 
ATOM 3268 C CG  . ASN B 2 56  ? -1.071  -8.069  -49.014 1.00 81.02 56  B 1 
ATOM 3269 O OD1 . ASN B 2 56  ? -1.650  -7.617  -48.053 1.00 73.50 56  B 1 
ATOM 3270 N ND2 . ASN B 2 56  ? -0.564  -7.253  -49.908 1.00 72.94 56  B 1 
ATOM 3271 N N   . SER B 2 57  ? -0.706  -12.720 -48.656 1.00 86.18 57  B 1 
ATOM 3272 C CA  . SER B 2 57  ? -0.859  -14.142 -48.971 1.00 85.63 57  B 1 
ATOM 3273 C C   . SER B 2 57  ? -1.799  -14.840 -47.983 1.00 85.92 57  B 1 
ATOM 3274 O O   . SER B 2 57  ? -2.660  -15.628 -48.378 1.00 85.12 57  B 1 
ATOM 3275 C CB  . SER B 2 57  ? 0.514   -14.820 -48.963 1.00 85.43 57  B 1 
ATOM 3276 O OG  . SER B 2 57  ? 0.392   -16.209 -49.232 1.00 75.28 57  B 1 
ATOM 3277 N N   . THR B 2 58  ? -1.691  -14.498 -46.704 1.00 84.97 58  B 1 
ATOM 3278 C CA  . THR B 2 58  ? -2.563  -15.049 -45.662 1.00 84.08 58  B 1 
ATOM 3279 C C   . THR B 2 58  ? -3.996  -14.566 -45.815 1.00 84.48 58  B 1 
ATOM 3280 O O   . THR B 2 58  ? -4.922  -15.386 -45.822 1.00 83.84 58  B 1 
ATOM 3281 C CB  . THR B 2 58  ? -2.014  -14.708 -44.277 1.00 83.33 58  B 1 
ATOM 3282 O OG1 . THR B 2 58  ? -0.716  -15.242 -44.158 1.00 75.08 58  B 1 
ATOM 3283 C CG2 . THR B 2 58  ? -2.861  -15.316 -43.166 1.00 73.51 58  B 1 
ATOM 3284 N N   . LEU B 2 59  ? -4.216  -13.266 -46.007 1.00 83.51 59  B 1 
ATOM 3285 C CA  . LEU B 2 59  ? -5.544  -12.705 -46.253 1.00 83.17 59  B 1 
ATOM 3286 C C   . LEU B 2 59  ? -6.172  -13.274 -47.526 1.00 83.34 59  B 1 
ATOM 3287 O O   . LEU B 2 59  ? -7.367  -13.541 -47.541 1.00 82.65 59  B 1 
ATOM 3288 C CB  . LEU B 2 59  ? -5.480  -11.179 -46.330 1.00 82.04 59  B 1 
ATOM 3289 C CG  . LEU B 2 59  ? -5.218  -10.454 -44.998 1.00 78.67 59  B 1 
ATOM 3290 C CD1 . LEU B 2 59  ? -5.189  -8.946  -45.269 1.00 73.07 59  B 1 
ATOM 3291 C CD2 . LEU B 2 59  ? -6.305  -10.717 -43.954 1.00 72.82 59  B 1 
ATOM 3292 N N   . GLN B 2 60  ? -5.378  -13.519 -48.542 1.00 85.68 60  B 1 
ATOM 3293 C CA  . GLN B 2 60  ? -5.836  -14.173 -49.763 1.00 85.29 60  B 1 
ATOM 3294 C C   . GLN B 2 60  ? -6.348  -15.580 -49.458 1.00 84.67 60  B 1 
ATOM 3295 O O   . GLN B 2 60  ? -7.487  -15.903 -49.799 1.00 83.82 60  B 1 
ATOM 3296 C CB  . GLN B 2 60  ? -4.703  -14.185 -50.792 1.00 84.50 60  B 1 
ATOM 3297 C CG  . GLN B 2 60  ? -5.212  -14.595 -52.177 1.00 80.92 60  B 1 
ATOM 3298 C CD  . GLN B 2 60  ? -4.115  -14.592 -53.236 1.00 77.40 60  B 1 
ATOM 3299 O OE1 . GLN B 2 60  ? -2.933  -14.625 -52.961 1.00 71.41 60  B 1 
ATOM 3300 N NE2 . GLN B 2 60  ? -4.474  -14.589 -54.498 1.00 68.06 60  B 1 
ATOM 3301 N N   . LYS B 2 61  ? -5.573  -16.394 -48.738 1.00 84.04 61  B 1 
ATOM 3302 C CA  . LYS B 2 61  ? -5.990  -17.747 -48.330 1.00 83.48 61  B 1 
ATOM 3303 C C   . LYS B 2 61  ? -7.273  -17.709 -47.494 1.00 83.36 61  B 1 
ATOM 3304 O O   . LYS B 2 61  ? -8.187  -18.505 -47.738 1.00 82.58 61  B 1 
ATOM 3305 C CB  . LYS B 2 61  ? -4.845  -18.448 -47.560 1.00 83.72 61  B 1 
ATOM 3306 C CG  . LYS B 2 61  ? -3.654  -18.846 -48.456 1.00 80.49 61  B 1 
ATOM 3307 C CD  . LYS B 2 61  ? -2.494  -19.427 -47.621 1.00 77.23 61  B 1 
ATOM 3308 C CE  . LYS B 2 61  ? -1.268  -19.754 -48.482 1.00 70.92 61  B 1 
ATOM 3309 N NZ  . LYS B 2 61  ? -0.118  -20.296 -47.706 1.00 63.49 61  B 1 
ATOM 3310 N N   . ILE B 2 62  ? -7.382  -16.765 -46.559 1.00 81.66 62  B 1 
ATOM 3311 C CA  . ILE B 2 62  ? -8.584  -16.567 -45.747 1.00 81.08 62  B 1 
ATOM 3312 C C   . ILE B 2 62  ? -9.770  -16.161 -46.627 1.00 81.23 62  B 1 
ATOM 3313 O O   . ILE B 2 62  ? -10.843 -16.746 -46.507 1.00 80.66 62  B 1 
ATOM 3314 C CB  . ILE B 2 62  ? -8.331  -15.529 -44.632 1.00 80.50 62  B 1 
ATOM 3315 C CG1 . ILE B 2 62  ? -7.291  -16.051 -43.625 1.00 76.54 62  B 1 
ATOM 3316 C CG2 . ILE B 2 62  ? -9.638  -15.191 -43.893 1.00 76.28 62  B 1 
ATOM 3317 C CD1 . ILE B 2 62  ? -6.734  -14.955 -42.720 1.00 72.75 62  B 1 
ATOM 3318 N N   . SER B 2 63  ? -9.584  -15.207 -47.523 1.00 82.41 63  B 1 
ATOM 3319 C CA  . SER B 2 63  ? -10.649 -14.742 -48.413 1.00 81.71 63  B 1 
ATOM 3320 C C   . SER B 2 63  ? -11.185 -15.861 -49.296 1.00 81.44 63  B 1 
ATOM 3321 O O   . SER B 2 63  ? -12.399 -15.991 -49.448 1.00 81.09 63  B 1 
ATOM 3322 C CB  . SER B 2 63  ? -10.183 -13.542 -49.244 1.00 81.43 63  B 1 
ATOM 3323 O OG  . SER B 2 63  ? -9.350  -13.930 -50.315 1.00 71.55 63  B 1 
ATOM 3324 N N   . ILE B 2 64  ? -10.324 -16.730 -49.797 1.00 83.28 64  B 1 
ATOM 3325 C CA  . ILE B 2 64  ? -10.715 -17.903 -50.586 1.00 82.75 64  B 1 
ATOM 3326 C C   . ILE B 2 64  ? -11.554 -18.864 -49.745 1.00 82.07 64  B 1 
ATOM 3327 O O   . ILE B 2 64  ? -12.592 -19.337 -50.208 1.00 80.92 64  B 1 
ATOM 3328 C CB  . ILE B 2 64  ? -9.466  -18.595 -51.176 1.00 82.64 64  B 1 
ATOM 3329 C CG1 . ILE B 2 64  ? -8.782  -17.694 -52.223 1.00 78.34 64  B 1 
ATOM 3330 C CG2 . ILE B 2 64  ? -9.835  -19.945 -51.825 1.00 77.60 64  B 1 
ATOM 3331 C CD1 . ILE B 2 64  ? -7.348  -18.123 -52.577 1.00 72.59 64  B 1 
ATOM 3332 N N   . GLN B 2 65  ? -11.152 -19.144 -48.519 1.00 80.76 65  B 1 
ATOM 3333 C CA  . GLN B 2 65  ? -11.938 -20.008 -47.635 1.00 79.92 65  B 1 
ATOM 3334 C C   . GLN B 2 65  ? -13.282 -19.377 -47.261 1.00 79.80 65  B 1 
ATOM 3335 O O   . GLN B 2 65  ? -14.303 -20.051 -47.323 1.00 78.87 65  B 1 
ATOM 3336 C CB  . GLN B 2 65  ? -11.160 -20.367 -46.368 1.00 79.60 65  B 1 
ATOM 3337 C CG  . GLN B 2 65  ? -10.121 -21.475 -46.628 1.00 75.03 65  B 1 
ATOM 3338 C CD  . GLN B 2 65  ? -9.692  -22.192 -45.341 1.00 71.03 65  B 1 
ATOM 3339 O OE1 . GLN B 2 65  ? -10.029 -21.818 -44.238 1.00 65.27 65  B 1 
ATOM 3340 N NE2 . GLN B 2 65  ? -8.948  -23.268 -45.436 1.00 61.47 65  B 1 
ATOM 3341 N N   . LEU B 2 66  ? -13.293 -18.084 -46.916 1.00 77.18 66  B 1 
ATOM 3342 C CA  . LEU B 2 66  ? -14.526 -17.375 -46.590 1.00 75.50 66  B 1 
ATOM 3343 C C   . LEU B 2 66  ? -15.485 -17.340 -47.781 1.00 74.85 66  B 1 
ATOM 3344 O O   . LEU B 2 66  ? -16.677 -17.564 -47.596 1.00 73.63 66  B 1 
ATOM 3345 C CB  . LEU B 2 66  ? -14.196 -15.966 -46.081 1.00 75.05 66  B 1 
ATOM 3346 C CG  . LEU B 2 66  ? -13.525 -15.927 -44.693 1.00 71.51 66  B 1 
ATOM 3347 C CD1 . LEU B 2 66  ? -13.087 -14.496 -44.379 1.00 66.93 66  B 1 
ATOM 3348 C CD2 . LEU B 2 66  ? -14.455 -16.391 -43.574 1.00 67.73 66  B 1 
ATOM 3349 N N   . ARG B 2 67  ? -14.989 -17.158 -48.995 1.00 79.38 67  B 1 
ATOM 3350 C CA  . ARG B 2 67  ? -15.843 -17.247 -50.192 1.00 78.12 67  B 1 
ATOM 3351 C C   . ARG B 2 67  ? -16.421 -18.633 -50.431 1.00 76.93 67  B 1 
ATOM 3352 O O   . ARG B 2 67  ? -17.553 -18.712 -50.883 1.00 75.59 67  B 1 
ATOM 3353 C CB  . ARG B 2 67  ? -15.070 -16.823 -51.438 1.00 77.20 67  B 1 
ATOM 3354 C CG  . ARG B 2 67  ? -14.955 -15.301 -51.498 1.00 72.86 67  B 1 
ATOM 3355 C CD  . ARG B 2 67  ? -14.361 -14.952 -52.847 1.00 70.65 67  B 1 
ATOM 3356 N NE  . ARG B 2 67  ? -13.738 -13.642 -52.766 1.00 66.62 67  B 1 
ATOM 3357 C CZ  . ARG B 2 67  ? -12.650 -13.320 -53.408 1.00 62.17 67  B 1 
ATOM 3358 N NH1 . ARG B 2 67  ? -12.164 -14.070 -54.357 1.00 57.58 67  B 1 
ATOM 3359 N NH2 . ARG B 2 67  ? -12.017 -12.247 -53.084 1.00 57.18 67  B 1 
ATOM 3360 N N   . ARG B 2 68  ? -15.700 -19.694 -50.094 1.00 79.73 68  B 1 
ATOM 3361 C CA  . ARG B 2 68  ? -16.268 -21.048 -50.167 1.00 78.92 68  B 1 
ATOM 3362 C C   . ARG B 2 68  ? -17.459 -21.222 -49.230 1.00 78.13 68  B 1 
ATOM 3363 O O   . ARG B 2 68  ? -18.377 -21.959 -49.561 1.00 75.34 68  B 1 
ATOM 3364 C CB  . ARG B 2 68  ? -15.198 -22.109 -49.868 1.00 78.22 68  B 1 
ATOM 3365 C CG  . ARG B 2 68  ? -14.216 -22.291 -51.033 1.00 72.61 68  B 1 
ATOM 3366 C CD  . ARG B 2 68  ? -13.181 -23.351 -50.656 1.00 69.78 68  B 1 
ATOM 3367 N NE  . ARG B 2 68  ? -12.203 -23.556 -51.737 1.00 63.67 68  B 1 
ATOM 3368 C CZ  . ARG B 2 68  ? -11.227 -24.456 -51.746 1.00 57.84 68  B 1 
ATOM 3369 N NH1 . ARG B 2 68  ? -11.046 -25.278 -50.746 1.00 53.57 68  B 1 
ATOM 3370 N NH2 . ARG B 2 68  ? -10.417 -24.532 -52.760 1.00 52.08 68  B 1 
ATOM 3371 N N   . TYR B 2 69  ? -17.460 -20.538 -48.093 1.00 76.78 69  B 1 
ATOM 3372 C CA  . TYR B 2 69  ? -18.567 -20.572 -47.142 1.00 74.85 69  B 1 
ATOM 3373 C C   . TYR B 2 69  ? -19.686 -19.580 -47.468 1.00 73.44 69  B 1 
ATOM 3374 O O   . TYR B 2 69  ? -20.851 -19.867 -47.201 1.00 70.38 69  B 1 
ATOM 3375 C CB  . TYR B 2 69  ? -18.028 -20.332 -45.730 1.00 73.85 69  B 1 
ATOM 3376 C CG  . TYR B 2 69  ? -17.626 -21.607 -45.032 1.00 68.89 69  B 1 
ATOM 3377 C CD1 . TYR B 2 69  ? -18.606 -22.367 -44.360 1.00 62.82 69  B 1 
ATOM 3378 C CD2 . TYR B 2 69  ? -16.296 -22.070 -45.059 1.00 62.78 69  B 1 
ATOM 3379 C CE1 . TYR B 2 69  ? -18.263 -23.564 -43.722 1.00 58.73 69  B 1 
ATOM 3380 C CE2 . TYR B 2 69  ? -15.935 -23.272 -44.427 1.00 58.11 69  B 1 
ATOM 3381 C CZ  . TYR B 2 69  ? -16.932 -24.014 -43.755 1.00 58.34 69  B 1 
ATOM 3382 O OH  . TYR B 2 69  ? -16.593 -25.198 -43.135 1.00 56.08 69  B 1 
ATOM 3383 N N   . PHE B 2 70  ? -19.363 -18.412 -48.026 1.00 74.18 70  B 1 
ATOM 3384 C CA  . PHE B 2 70  ? -20.291 -17.287 -48.198 1.00 72.40 70  B 1 
ATOM 3385 C C   . PHE B 2 70  ? -20.603 -16.939 -49.664 1.00 71.78 70  B 1 
ATOM 3386 O O   . PHE B 2 70  ? -21.019 -15.816 -49.939 1.00 68.55 70  B 1 
ATOM 3387 C CB  . PHE B 2 70  ? -19.780 -16.093 -47.385 1.00 71.32 70  B 1 
ATOM 3388 C CG  . PHE B 2 70  ? -19.774 -16.302 -45.892 1.00 69.82 70  B 1 
ATOM 3389 C CD1 . PHE B 2 70  ? -20.998 -16.369 -45.189 1.00 65.57 70  B 1 
ATOM 3390 C CD2 . PHE B 2 70  ? -18.571 -16.406 -45.177 1.00 66.07 70  B 1 
ATOM 3391 C CE1 . PHE B 2 70  ? -21.005 -16.525 -43.802 1.00 63.44 70  B 1 
ATOM 3392 C CE2 . PHE B 2 70  ? -18.579 -16.562 -43.793 1.00 62.81 70  B 1 
ATOM 3393 C CZ  . PHE B 2 70  ? -19.791 -16.615 -43.094 1.00 64.49 70  B 1 
ATOM 3394 N N   . ASN B 2 71  ? -20.458 -17.878 -50.574 1.00 70.82 71  B 1 
ATOM 3395 C CA  . ASN B 2 71  ? -20.822 -17.786 -51.992 1.00 71.20 71  B 1 
ATOM 3396 C C   . ASN B 2 71  ? -20.373 -16.494 -52.699 1.00 71.11 71  B 1 
ATOM 3397 O O   . ASN B 2 71  ? -21.154 -15.558 -52.855 1.00 64.96 71  B 1 
ATOM 3398 C CB  . ASN B 2 71  ? -22.335 -18.037 -52.167 1.00 67.23 71  B 1 
ATOM 3399 C CG  . ASN B 2 71  ? -22.726 -19.498 -52.075 1.00 62.17 71  B 1 
ATOM 3400 O OD1 . ASN B 2 71  ? -21.919 -20.404 -52.082 1.00 55.84 71  B 1 
ATOM 3401 N ND2 . ASN B 2 71  ? -24.014 -19.776 -52.028 1.00 54.71 71  B 1 
ATOM 3402 N N   . ASN B 2 72  ? -19.137 -16.476 -53.187 1.00 67.64 72  B 1 
ATOM 3403 C CA  . ASN B 2 72  ? -18.588 -15.486 -54.136 1.00 66.73 72  B 1 
ATOM 3404 C C   . ASN B 2 72  ? -18.900 -14.006 -53.838 1.00 67.78 72  B 1 
ATOM 3405 O O   . ASN B 2 72  ? -19.036 -13.193 -54.746 1.00 63.05 72  B 1 
ATOM 3406 C CB  . ASN B 2 72  ? -18.930 -15.882 -55.582 1.00 61.95 72  B 1 
ATOM 3407 C CG  . ASN B 2 72  ? -18.094 -17.049 -56.104 1.00 57.43 72  B 1 
ATOM 3408 O OD1 . ASN B 2 72  ? -17.209 -17.575 -55.458 1.00 51.45 72  B 1 
ATOM 3409 N ND2 . ASN B 2 72  ? -18.357 -17.475 -57.319 1.00 50.61 72  B 1 
ATOM 3410 N N   . LYS B 2 73  ? -19.011 -13.611 -52.569 1.00 70.51 73  B 1 
ATOM 3411 C CA  . LYS B 2 73  ? -19.128 -12.205 -52.187 1.00 71.09 73  B 1 
ATOM 3412 C C   . LYS B 2 73  ? -17.742 -11.567 -52.075 1.00 73.14 73  B 1 
ATOM 3413 O O   . LYS B 2 73  ? -16.772 -12.214 -51.691 1.00 70.09 73  B 1 
ATOM 3414 C CB  . LYS B 2 73  ? -19.951 -12.072 -50.898 1.00 66.09 73  B 1 
ATOM 3415 C CG  . LYS B 2 73  ? -21.438 -12.424 -51.121 1.00 60.69 73  B 1 
ATOM 3416 C CD  . LYS B 2 73  ? -22.270 -12.195 -49.854 1.00 55.73 73  B 1 
ATOM 3417 C CE  . LYS B 2 73  ? -23.749 -12.498 -50.084 1.00 49.86 73  B 1 
ATOM 3418 N NZ  . LYS B 2 73  ? -24.573 -12.258 -48.871 1.00 45.65 73  B 1 
ATOM 3419 N N   . THR B 2 74  ? -17.678 -10.279 -52.388 1.00 71.85 74  B 1 
ATOM 3420 C CA  . THR B 2 74  ? -16.472 -9.480  -52.131 1.00 73.53 74  B 1 
ATOM 3421 C C   . THR B 2 74  ? -16.222 -9.426  -50.630 1.00 74.42 74  B 1 
ATOM 3422 O O   . THR B 2 74  ? -17.113 -9.056  -49.866 1.00 73.82 74  B 1 
ATOM 3423 C CB  . THR B 2 74  ? -16.610 -8.065  -52.692 1.00 72.01 74  B 1 
ATOM 3424 O OG1 . THR B 2 74  ? -16.942 -8.113  -54.057 1.00 65.78 74  B 1 
ATOM 3425 C CG2 . THR B 2 74  ? -15.320 -7.257  -52.583 1.00 64.31 74  B 1 
ATOM 3426 N N   . ILE B 2 75  ? -15.029 -9.768  -50.210 1.00 73.78 75  B 1 
ATOM 3427 C CA  . ILE B 2 75  ? -14.663 -9.814  -48.803 1.00 74.21 75  B 1 
ATOM 3428 C C   . ILE B 2 75  ? -13.909 -8.544  -48.439 1.00 75.08 75  B 1 
ATOM 3429 O O   . ILE B 2 75  ? -12.865 -8.250  -49.011 1.00 75.10 75  B 1 
ATOM 3430 C CB  . ILE B 2 75  ? -13.872 -11.090 -48.475 1.00 72.85 75  B 1 
ATOM 3431 C CG1 . ILE B 2 75  ? -14.772 -12.318 -48.763 1.00 69.76 75  B 1 
ATOM 3432 C CG2 . ILE B 2 75  ? -13.412 -11.090 -47.013 1.00 68.30 75  B 1 
ATOM 3433 C CD1 . ILE B 2 75  ? -14.076 -13.654 -48.620 1.00 63.04 75  B 1 
ATOM 3434 N N   . ILE B 2 76  ? -14.454 -7.800  -47.509 1.00 74.57 76  B 1 
ATOM 3435 C CA  . ILE B 2 76  ? -13.860 -6.574  -46.998 1.00 74.77 76  B 1 
ATOM 3436 C C   . ILE B 2 76  ? -13.410 -6.832  -45.570 1.00 74.95 76  B 1 
ATOM 3437 O O   . ILE B 2 76  ? -14.235 -7.112  -44.698 1.00 74.12 76  B 1 
ATOM 3438 C CB  . ILE B 2 76  ? -14.834 -5.385  -47.098 1.00 73.14 76  B 1 
ATOM 3439 C CG1 . ILE B 2 76  ? -15.340 -5.204  -48.551 1.00 67.77 76  B 1 
ATOM 3440 C CG2 . ILE B 2 76  ? -14.157 -4.111  -46.584 1.00 68.66 76  B 1 
ATOM 3441 C CD1 . ILE B 2 76  ? -16.354 -4.076  -48.725 1.00 63.57 76  B 1 
ATOM 3442 N N   . PHE B 2 77  ? -12.126 -6.701  -45.316 1.00 74.35 77  B 1 
ATOM 3443 C CA  . PHE B 2 77  ? -11.598 -6.697  -43.965 1.00 73.81 77  B 1 
ATOM 3444 C C   . PHE B 2 77  ? -11.584 -5.262  -43.449 1.00 72.25 77  B 1 
ATOM 3445 O O   . PHE B 2 77  ? -10.955 -4.389  -44.046 1.00 70.89 77  B 1 
ATOM 3446 C CB  . PHE B 2 77  ? -10.215 -7.346  -43.926 1.00 73.88 77  B 1 
ATOM 3447 C CG  . PHE B 2 77  ? -10.228 -8.809  -44.299 1.00 73.04 77  B 1 
ATOM 3448 C CD1 . PHE B 2 77  ? -10.601 -9.781  -43.356 1.00 69.54 77  B 1 
ATOM 3449 C CD2 . PHE B 2 77  ? -9.880  -9.213  -45.603 1.00 70.55 77  B 1 
ATOM 3450 C CE1 . PHE B 2 77  ? -10.618 -11.129 -43.697 1.00 69.02 77  B 1 
ATOM 3451 C CE2 . PHE B 2 77  ? -9.903  -10.575 -45.950 1.00 68.84 77  B 1 
ATOM 3452 C CZ  . PHE B 2 77  ? -10.271 -11.536 -44.997 1.00 71.76 77  B 1 
ATOM 3453 N N   . LYS B 2 78  ? -12.286 -5.020  -42.361 1.00 69.19 78  B 1 
ATOM 3454 C CA  . LYS B 2 78  ? -12.278 -3.741  -41.652 1.00 67.87 78  B 1 
ATOM 3455 C C   . LYS B 2 78  ? -11.895 -3.957  -40.202 1.00 66.03 78  B 1 
ATOM 3456 O O   . LYS B 2 78  ? -12.250 -4.968  -39.595 1.00 61.93 78  B 1 
ATOM 3457 C CB  . LYS B 2 78  ? -13.618 -3.015  -41.772 1.00 65.07 78  B 1 
ATOM 3458 C CG  . LYS B 2 78  ? -13.737 -2.312  -43.134 1.00 59.64 78  B 1 
ATOM 3459 C CD  . LYS B 2 78  ? -14.976 -1.412  -43.189 1.00 55.13 78  B 1 
ATOM 3460 C CE  . LYS B 2 78  ? -14.963 -0.674  -44.527 1.00 48.09 78  B 1 
ATOM 3461 N NZ  . LYS B 2 78  ? -16.073 0.293   -44.651 1.00 42.31 78  B 1 
ATOM 3462 N N   . ASN B 2 79  ? -11.211 -2.967  -39.647 1.00 69.31 79  B 1 
ATOM 3463 C CA  . ASN B 2 79  ? -10.915 -2.980  -38.226 1.00 65.99 79  B 1 
ATOM 3464 C C   . ASN B 2 79  ? -12.182 -2.704  -37.401 1.00 63.90 79  B 1 
ATOM 3465 O O   . ASN B 2 79  ? -13.089 -2.006  -37.847 1.00 59.00 79  B 1 
ATOM 3466 C CB  . ASN B 2 79  ? -9.791  -1.975  -37.949 1.00 62.20 79  B 1 
ATOM 3467 C CG  . ASN B 2 79  ? -8.978  -2.348  -36.721 1.00 57.05 79  B 1 
ATOM 3468 O OD1 . ASN B 2 79  ? -9.080  -3.422  -36.159 1.00 52.12 79  B 1 
ATOM 3469 N ND2 . ASN B 2 79  ? -8.115  -1.473  -36.282 1.00 52.14 79  B 1 
ATOM 3470 N N   . SER B 2 80  ? -12.243 -3.228  -36.194 1.00 59.70 80  B 1 
ATOM 3471 C CA  . SER B 2 80  ? -13.357 -2.961  -35.290 1.00 58.12 80  B 1 
ATOM 3472 C C   . SER B 2 80  ? -13.403 -1.476  -34.928 1.00 57.46 80  B 1 
ATOM 3473 O O   . SER B 2 80  ? -12.435 -0.931  -34.411 1.00 53.43 80  B 1 
ATOM 3474 C CB  . SER B 2 80  ? -13.249 -3.822  -34.027 1.00 53.43 80  B 1 
ATOM 3475 O OG  . SER B 2 80  ? -12.035 -3.566  -33.347 1.00 49.20 80  B 1 
ATOM 3476 N N   . SER B 2 81  ? -14.537 -0.815  -35.173 1.00 53.97 81  B 1 
ATOM 3477 C CA  . SER B 2 81  ? -14.674 0.635   -35.041 1.00 53.10 81  B 1 
ATOM 3478 C C   . SER B 2 81  ? -14.924 1.154   -33.620 1.00 52.78 81  B 1 
ATOM 3479 O O   . SER B 2 81  ? -14.949 2.360   -33.410 1.00 48.13 81  B 1 
ATOM 3480 C CB  . SER B 2 81  ? -15.813 1.105   -35.957 1.00 48.55 81  B 1 
ATOM 3481 O OG  . SER B 2 81  ? -17.008 0.408   -35.671 1.00 44.40 81  B 1 
ATOM 3482 N N   . GLY B 2 82  ? -15.148 0.280   -32.653 1.00 48.75 82  B 1 
ATOM 3483 C CA  . GLY B 2 82  ? -15.565 0.706   -31.326 1.00 49.38 82  B 1 
ATOM 3484 C C   . GLY B 2 82  ? -15.242 -0.294  -30.215 1.00 50.21 82  B 1 
ATOM 3485 O O   . GLY B 2 82  ? -14.929 -1.445  -30.469 1.00 47.74 82  B 1 
ATOM 3486 N N   . GLY B 2 83  ? -15.366 0.197   -29.002 1.00 45.66 83  B 1 
ATOM 3487 C CA  . GLY B 2 83  ? -15.106 -0.551  -27.787 1.00 47.06 83  B 1 
ATOM 3488 C C   . GLY B 2 83  ? -13.854 -0.071  -27.037 1.00 49.00 83  B 1 
ATOM 3489 O O   . GLY B 2 83  ? -13.194 0.895   -27.430 1.00 46.82 83  B 1 
ATOM 3490 N N   . ASP B 2 84  ? -13.554 -0.752  -25.958 1.00 45.87 84  B 1 
ATOM 3491 C CA  . ASP B 2 84  ? -12.344 -0.472  -25.201 1.00 48.17 84  B 1 
ATOM 3492 C C   . ASP B 2 84  ? -11.103 -0.632  -26.070 1.00 50.16 84  B 1 
ATOM 3493 O O   . ASP B 2 84  ? -11.052 -1.451  -26.984 1.00 49.35 84  B 1 
ATOM 3494 C CB  . ASP B 2 84  ? -12.259 -1.377  -23.961 1.00 46.31 84  B 1 
ATOM 3495 C CG  . ASP B 2 84  ? -13.098 -0.860  -22.794 1.00 42.48 84  B 1 
ATOM 3496 O OD1 . ASP B 2 84  ? -13.265 0.377   -22.707 1.00 38.50 84  B 1 
ATOM 3497 O OD2 . ASP B 2 84  ? -13.515 -1.706  -21.976 1.00 39.31 84  B 1 
ATOM 3498 N N   . VAL B 2 85  ? -10.064 0.130   -25.738 1.00 50.40 85  B 1 
ATOM 3499 C CA  . VAL B 2 85  ? -8.797  0.092   -26.491 1.00 50.55 85  B 1 
ATOM 3500 C C   . VAL B 2 85  ? -8.239  -1.327  -26.585 1.00 51.64 85  B 1 
ATOM 3501 O O   . VAL B 2 85  ? -7.606  -1.681  -27.576 1.00 50.05 85  B 1 
ATOM 3502 C CB  . VAL B 2 85  ? -7.766  1.041   -25.853 1.00 48.69 85  B 1 
ATOM 3503 C CG1 . VAL B 2 85  ? -6.427  1.057   -26.591 1.00 45.33 85  B 1 
ATOM 3504 C CG2 . VAL B 2 85  ? -8.282  2.483   -25.847 1.00 45.26 85  B 1 
ATOM 3505 N N   . GLU B 2 86  ? -8.532  -2.154  -25.607 1.00 49.89 86  B 1 
ATOM 3506 C CA  . GLU B 2 86  ? -8.139  -3.566  -25.557 1.00 50.14 86  B 1 
ATOM 3507 C C   . GLU B 2 86  ? -8.905  -4.450  -26.545 1.00 50.83 86  B 1 
ATOM 3508 O O   . GLU B 2 86  ? -8.401  -5.493  -26.938 1.00 49.10 86  B 1 
ATOM 3509 C CB  . GLU B 2 86  ? -8.353  -4.069  -24.122 1.00 47.98 86  B 1 
ATOM 3510 C CG  . GLU B 2 86  ? -7.413  -3.311  -23.181 1.00 43.90 86  B 1 
ATOM 3511 C CD  . GLU B 2 86  ? -7.631  -3.559  -21.696 1.00 40.03 86  B 1 
ATOM 3512 O OE1 . GLU B 2 86  ? -6.798  -3.007  -20.935 1.00 37.31 86  B 1 
ATOM 3513 O OE2 . GLU B 2 86  ? -8.599  -4.242  -21.326 1.00 38.39 86  B 1 
ATOM 3514 N N   . VAL B 2 87  ? -10.098 -4.022  -26.956 1.00 49.36 87  B 1 
ATOM 3515 C CA  . VAL B 2 87  ? -10.940 -4.724  -27.921 1.00 50.19 87  B 1 
ATOM 3516 C C   . VAL B 2 87  ? -10.710 -4.196  -29.329 1.00 52.24 87  B 1 
ATOM 3517 O O   . VAL B 2 87  ? -10.660 -4.959  -30.292 1.00 50.00 87  B 1 
ATOM 3518 C CB  . VAL B 2 87  ? -12.420 -4.622  -27.517 1.00 47.18 87  B 1 
ATOM 3519 C CG1 . VAL B 2 87  ? -13.326 -5.408  -28.464 1.00 42.79 87  B 1 
ATOM 3520 C CG2 . VAL B 2 87  ? -12.657 -5.171  -26.103 1.00 42.25 87  B 1 
ATOM 3521 N N   . ALA B 2 88  ? -10.538 -2.883  -29.452 1.00 54.12 88  B 1 
ATOM 3522 C CA  . ALA B 2 88  ? -10.357 -2.225  -30.746 1.00 54.59 88  B 1 
ATOM 3523 C C   . ALA B 2 88  ? -8.924  -2.314  -31.296 1.00 57.82 88  B 1 
ATOM 3524 O O   . ALA B 2 88  ? -8.700  -2.083  -32.489 1.00 54.76 88  B 1 
ATOM 3525 C CB  . ALA B 2 88  ? -10.797 -0.768  -30.594 1.00 49.43 88  B 1 
ATOM 3526 N N   . THR B 2 89  ? -7.959  -2.597  -30.442 1.00 61.63 89  B 1 
ATOM 3527 C CA  . THR B 2 89  ? -6.556  -2.689  -30.831 1.00 62.26 89  B 1 
ATOM 3528 C C   . THR B 2 89  ? -6.011  -4.065  -30.526 1.00 62.81 89  B 1 
ATOM 3529 O O   . THR B 2 89  ? -6.394  -4.703  -29.547 1.00 60.63 89  B 1 
ATOM 3530 C CB  . THR B 2 89  ? -5.682  -1.602  -30.189 1.00 59.76 89  B 1 
ATOM 3531 O OG1 . THR B 2 89  ? -5.673  -1.680  -28.787 1.00 55.03 89  B 1 
ATOM 3532 C CG2 . THR B 2 89  ? -6.138  -0.192  -30.562 1.00 53.45 89  B 1 
ATOM 3533 N N   . HIS B 2 90  ? -5.088  -4.510  -31.351 1.00 66.62 90  B 1 
ATOM 3534 C CA  . HIS B 2 90  ? -4.404  -5.761  -31.089 1.00 67.37 90  B 1 
ATOM 3535 C C   . HIS B 2 90  ? -3.500  -5.606  -29.875 1.00 69.51 90  B 1 
ATOM 3536 O O   . HIS B 2 90  ? -2.513  -4.868  -29.919 1.00 68.05 90  B 1 
ATOM 3537 C CB  . HIS B 2 90  ? -3.659  -6.201  -32.351 1.00 64.62 90  B 1 
ATOM 3538 C CG  . HIS B 2 90  ? -3.044  -7.547  -32.131 1.00 59.48 90  B 1 
ATOM 3539 N ND1 . HIS B 2 90  ? -3.766  -8.689  -31.831 1.00 52.91 90  B 1 
ATOM 3540 C CD2 . HIS B 2 90  ? -1.730  -7.805  -31.916 1.00 51.76 90  B 1 
ATOM 3541 C CE1 . HIS B 2 90  ? -2.892  -9.601  -31.420 1.00 47.79 90  B 1 
ATOM 3542 N NE2 . HIS B 2 90  ? -1.653  -9.118  -31.466 1.00 47.82 90  B 1 
ATOM 3543 N N   . SER B 2 91  ? -3.849  -6.260  -28.787 1.00 65.93 91  B 1 
ATOM 3544 C CA  . SER B 2 91  ? -3.094  -6.196  -27.550 1.00 65.49 91  B 1 
ATOM 3545 C C   . SER B 2 91  ? -2.337  -7.485  -27.303 1.00 65.50 91  B 1 
ATOM 3546 O O   . SER B 2 91  ? -2.901  -8.582  -27.366 1.00 64.22 91  B 1 
ATOM 3547 C CB  . SER B 2 91  ? -3.990  -5.822  -26.368 1.00 62.94 91  B 1 
ATOM 3548 O OG  . SER B 2 91  ? -4.813  -6.895  -25.962 1.00 56.28 91  B 1 
ATOM 3549 N N   . PHE B 2 92  ? -1.059  -7.359  -26.994 1.00 69.97 92  B 1 
ATOM 3550 C CA  . PHE B 2 92  ? -0.242  -8.509  -26.657 1.00 70.47 92  B 1 
ATOM 3551 C C   . PHE B 2 92  ? 0.866   -8.128  -25.672 1.00 70.69 92  B 1 
ATOM 3552 O O   . PHE B 2 92  ? 1.237   -6.967  -25.530 1.00 70.08 92  B 1 
ATOM 3553 C CB  . PHE B 2 92  ? 0.327   -9.148  -27.932 1.00 69.53 92  B 1 
ATOM 3554 C CG  . PHE B 2 92  ? 1.188   -8.207  -28.735 1.00 68.74 92  B 1 
ATOM 3555 C CD1 . PHE B 2 92  ? 0.607   -7.404  -29.735 1.00 65.79 92  B 1 
ATOM 3556 C CD2 . PHE B 2 92  ? 2.560   -8.093  -28.454 1.00 65.76 92  B 1 
ATOM 3557 C CE1 . PHE B 2 92  ? 1.387   -6.489  -30.439 1.00 62.85 92  B 1 
ATOM 3558 C CE2 . PHE B 2 92  ? 3.346   -7.173  -29.154 1.00 62.70 92  B 1 
ATOM 3559 C CZ  . PHE B 2 92  ? 2.757   -6.364  -30.142 1.00 64.16 92  B 1 
ATOM 3560 N N   . ASN B 2 93  ? 1.370   -9.127  -24.984 1.00 65.86 93  B 1 
ATOM 3561 C CA  . ASN B 2 93  ? 2.447   -8.939  -24.022 1.00 65.70 93  B 1 
ATOM 3562 C C   . ASN B 2 93  ? 3.793   -9.286  -24.656 1.00 66.77 93  B 1 
ATOM 3563 O O   . ASN B 2 93  ? 4.103   -10.455 -24.861 1.00 64.96 93  B 1 
ATOM 3564 C CB  . ASN B 2 93  ? 2.127   -9.760  -22.766 1.00 62.88 93  B 1 
ATOM 3565 C CG  . ASN B 2 93  ? 3.104   -9.509  -21.639 1.00 57.07 93  B 1 
ATOM 3566 O OD1 . ASN B 2 93  ? 4.134   -8.876  -21.740 1.00 51.41 93  B 1 
ATOM 3567 N ND2 . ASN B 2 93  ? 2.808   -10.022 -20.461 1.00 51.05 93  B 1 
ATOM 3568 N N   . CYS B 2 94  ? 4.590   -8.264  -24.910 1.00 66.17 94  B 1 
ATOM 3569 C CA  . CYS B 2 94  ? 5.923   -8.398  -25.471 1.00 65.45 94  B 1 
ATOM 3570 C C   . CYS B 2 94  ? 6.973   -8.173  -24.378 1.00 64.27 94  B 1 
ATOM 3571 O O   . CYS B 2 94  ? 7.139   -7.056  -23.884 1.00 61.89 94  B 1 
ATOM 3572 C CB  . CYS B 2 94  ? 6.045   -7.424  -26.643 1.00 65.36 94  B 1 
ATOM 3573 S SG  . CYS B 2 94  ? 7.698   -7.128  -27.298 1.00 61.62 94  B 1 
ATOM 3574 N N   . GLY B 2 95  ? 7.645   -9.235  -23.964 1.00 61.84 95  B 1 
ATOM 3575 C CA  . GLY B 2 95  ? 8.690   -9.177  -22.952 1.00 59.94 95  B 1 
ATOM 3576 C C   . GLY B 2 95  ? 8.236   -8.660  -21.577 1.00 60.47 95  B 1 
ATOM 3577 O O   . GLY B 2 95  ? 9.056   -8.213  -20.784 1.00 57.70 95  B 1 
ATOM 3578 N N   . GLY B 2 96  ? 6.937   -8.694  -21.307 1.00 59.35 96  B 1 
ATOM 3579 C CA  . GLY B 2 96  ? 6.333   -8.175  -20.077 1.00 58.78 96  B 1 
ATOM 3580 C C   . GLY B 2 96  ? 5.731   -6.768  -20.190 1.00 60.39 96  B 1 
ATOM 3581 O O   . GLY B 2 96  ? 5.064   -6.343  -19.251 1.00 58.51 96  B 1 
ATOM 3582 N N   . GLU B 2 97  ? 5.909   -6.075  -21.302 1.00 62.35 97  B 1 
ATOM 3583 C CA  . GLU B 2 97  ? 5.162   -4.857  -21.625 1.00 64.01 97  B 1 
ATOM 3584 C C   . GLU B 2 97  ? 3.994   -5.168  -22.541 1.00 65.35 97  B 1 
ATOM 3585 O O   . GLU B 2 97  ? 4.075   -6.042  -23.400 1.00 65.26 97  B 1 
ATOM 3586 C CB  . GLU B 2 97  ? 6.057   -3.782  -22.240 1.00 62.55 97  B 1 
ATOM 3587 C CG  . GLU B 2 97  ? 7.099   -3.319  -21.220 1.00 58.14 97  B 1 
ATOM 3588 C CD  . GLU B 2 97  ? 7.809   -2.024  -21.603 1.00 55.93 97  B 1 
ATOM 3589 O OE1 . GLU B 2 97  ? 8.745   -1.635  -20.867 1.00 52.40 97  B 1 
ATOM 3590 O OE2 . GLU B 2 97  ? 7.466   -1.387  -22.618 1.00 52.38 97  B 1 
ATOM 3591 N N   . PHE B 2 98  ? 2.887   -4.456  -22.362 1.00 66.97 98  B 1 
ATOM 3592 C CA  . PHE B 2 98  ? 1.719   -4.645  -23.189 1.00 67.48 98  B 1 
ATOM 3593 C C   . PHE B 2 98  ? 1.688   -3.603  -24.289 1.00 68.78 98  B 1 
ATOM 3594 O O   . PHE B 2 98  ? 1.621   -2.403  -24.041 1.00 68.49 98  B 1 
ATOM 3595 C CB  . PHE B 2 98  ? 0.450   -4.651  -22.366 1.00 64.82 98  B 1 
ATOM 3596 C CG  . PHE B 2 98  ? 0.275   -5.886  -21.520 1.00 60.77 98  B 1 
ATOM 3597 C CD1 . PHE B 2 98  ? -0.658  -6.870  -21.883 1.00 56.01 98  B 1 
ATOM 3598 C CD2 . PHE B 2 98  ? 1.000   -6.037  -20.321 1.00 54.51 98  B 1 
ATOM 3599 C CE1 . PHE B 2 98  ? -0.916  -7.956  -21.026 1.00 51.44 98  B 1 
ATOM 3600 C CE2 . PHE B 2 98  ? 0.756   -7.122  -19.470 1.00 51.65 98  B 1 
ATOM 3601 C CZ  . PHE B 2 98  ? -0.217  -8.073  -19.811 1.00 52.68 98  B 1 
ATOM 3602 N N   . PHE B 2 99  ? 1.730   -4.114  -25.488 1.00 72.04 99  B 1 
ATOM 3603 C CA  . PHE B 2 99  ? 1.618   -3.357  -26.706 1.00 73.23 99  B 1 
ATOM 3604 C C   . PHE B 2 99  ? 0.154   -3.341  -27.126 1.00 72.95 99  B 1 
ATOM 3605 O O   . PHE B 2 99  ? -0.501  -4.377  -27.140 1.00 72.67 99  B 1 
ATOM 3606 C CB  . PHE B 2 99  ? 2.502   -4.011  -27.779 1.00 73.40 99  B 1 
ATOM 3607 C CG  . PHE B 2 99  ? 3.985   -3.782  -27.593 1.00 72.85 99  B 1 
ATOM 3608 C CD1 . PHE B 2 99  ? 4.717   -3.082  -28.578 1.00 68.06 99  B 1 
ATOM 3609 C CD2 . PHE B 2 99  ? 4.659   -4.257  -26.461 1.00 68.57 99  B 1 
ATOM 3610 C CE1 . PHE B 2 99  ? 6.088   -2.864  -28.421 1.00 67.55 99  B 1 
ATOM 3611 C CE2 . PHE B 2 99  ? 6.034   -4.025  -26.293 1.00 67.06 99  B 1 
ATOM 3612 C CZ  . PHE B 2 99  ? 6.748   -3.324  -27.274 1.00 70.77 99  B 1 
ATOM 3613 N N   . TYR B 2 100 ? -0.320  -2.167  -27.489 1.00 73.80 100 B 1 
ATOM 3614 C CA  . TYR B 2 100 ? -1.602  -1.936  -28.127 1.00 73.88 100 B 1 
ATOM 3615 C C   . TYR B 2 100 ? -1.317  -1.390  -29.516 1.00 75.19 100 B 1 
ATOM 3616 O O   . TYR B 2 100 ? -0.951  -0.222  -29.656 1.00 74.55 100 B 1 
ATOM 3617 C CB  . TYR B 2 100 ? -2.415  -0.936  -27.313 1.00 71.25 100 B 1 
ATOM 3618 C CG  . TYR B 2 100 ? -2.891  -1.489  -26.000 1.00 65.45 100 B 1 
ATOM 3619 C CD1 . TYR B 2 100 ? -4.176  -2.052  -25.914 1.00 60.05 100 B 1 
ATOM 3620 C CD2 . TYR B 2 100 ? -2.051  -1.472  -24.878 1.00 57.82 100 B 1 
ATOM 3621 C CE1 . TYR B 2 100 ? -4.627  -2.587  -24.707 1.00 55.24 100 B 1 
ATOM 3622 C CE2 . TYR B 2 100 ? -2.495  -2.013  -23.663 1.00 54.90 100 B 1 
ATOM 3623 C CZ  . TYR B 2 100 ? -3.793  -2.564  -23.580 1.00 56.16 100 B 1 
ATOM 3624 O OH  . TYR B 2 100 ? -4.254  -3.074  -22.409 1.00 52.50 100 B 1 
ATOM 3625 N N   . CYS B 2 101 ? -1.448  -2.236  -30.498 1.00 75.91 101 B 1 
ATOM 3626 C CA  . CYS B 2 101 ? -1.137  -1.896  -31.870 1.00 75.90 101 B 1 
ATOM 3627 C C   . CYS B 2 101 ? -2.422  -1.621  -32.633 1.00 75.54 101 B 1 
ATOM 3628 O O   . CYS B 2 101 ? -3.375  -2.394  -32.560 1.00 74.08 101 B 1 
ATOM 3629 C CB  . CYS B 2 101 ? -0.290  -2.999  -32.510 1.00 75.63 101 B 1 
ATOM 3630 S SG  . CYS B 2 101 ? 1.262   -3.277  -31.588 1.00 72.01 101 B 1 
ATOM 3631 N N   . ASN B 2 102 ? -2.429  -0.514  -33.341 1.00 76.86 102 B 1 
ATOM 3632 C CA  . ASN B 2 102 ? -3.526  -0.226  -34.242 1.00 76.79 102 B 1 
ATOM 3633 C C   . ASN B 2 102 ? -3.406  -1.154  -35.454 1.00 76.89 102 B 1 
ATOM 3634 O O   . ASN B 2 102 ? -2.460  -1.042  -36.224 1.00 75.27 102 B 1 
ATOM 3635 C CB  . ASN B 2 102 ? -3.512  1.261   -34.608 1.00 74.74 102 B 1 
ATOM 3636 C CG  . ASN B 2 102 ? -4.737  1.641   -35.424 1.00 70.57 102 B 1 
ATOM 3637 O OD1 . ASN B 2 102 ? -5.542  0.808   -35.783 1.00 63.53 102 B 1 
ATOM 3638 N ND2 . ASN B 2 102 ? -4.917  2.906   -35.726 1.00 63.74 102 B 1 
ATOM 3639 N N   . THR B 2 103 ? -4.363  -2.050  -35.599 1.00 75.66 103 B 1 
ATOM 3640 C CA  . THR B 2 103 ? -4.371  -3.044  -36.669 1.00 74.52 103 B 1 
ATOM 3641 C C   . THR B 2 103 ? -5.110  -2.566  -37.917 1.00 74.81 103 B 1 
ATOM 3642 O O   . THR B 2 103 ? -5.324  -3.366  -38.811 1.00 73.16 103 B 1 
ATOM 3643 C CB  . THR B 2 103 ? -4.946  -4.375  -36.175 1.00 72.21 103 B 1 
ATOM 3644 O OG1 . THR B 2 103 ? -6.211  -4.176  -35.580 1.00 66.72 103 B 1 
ATOM 3645 C CG2 . THR B 2 103 ? -4.041  -5.019  -35.126 1.00 65.17 103 B 1 
ATOM 3646 N N   . THR B 2 104 ? -5.493  -1.283  -37.995 1.00 74.34 104 B 1 
ATOM 3647 C CA  . THR B 2 104 ? -6.221  -0.737  -39.147 1.00 73.89 104 B 1 
ATOM 3648 C C   . THR B 2 104 ? -5.504  -1.060  -40.450 1.00 74.37 104 B 1 
ATOM 3649 O O   . THR B 2 104 ? -6.127  -1.603  -41.353 1.00 72.53 104 B 1 
ATOM 3650 C CB  . THR B 2 104 ? -6.418  0.785   -39.021 1.00 71.94 104 B 1 
ATOM 3651 O OG1 . THR B 2 104 ? -6.962  1.100   -37.764 1.00 65.72 104 B 1 
ATOM 3652 C CG2 . THR B 2 104 ? -7.395  1.328   -40.053 1.00 63.12 104 B 1 
ATOM 3653 N N   . ASP B 2 105 ? -4.194  -0.875  -40.491 1.00 76.14 105 B 1 
ATOM 3654 C CA  . ASP B 2 105 ? -3.395  -1.135  -41.698 1.00 76.53 105 B 1 
ATOM 3655 C C   . ASP B 2 105 ? -3.298  -2.632  -42.073 1.00 76.49 105 B 1 
ATOM 3656 O O   . ASP B 2 105 ? -2.896  -2.966  -43.182 1.00 74.58 105 B 1 
ATOM 3657 C CB  . ASP B 2 105 ? -1.976  -0.581  -41.505 1.00 75.55 105 B 1 
ATOM 3658 C CG  . ASP B 2 105 ? -1.892  0.925   -41.213 1.00 73.04 105 B 1 
ATOM 3659 O OD1 . ASP B 2 105 ? -2.895  1.643   -41.410 1.00 66.36 105 B 1 
ATOM 3660 O OD2 . ASP B 2 105 ? -0.811  1.344   -40.737 1.00 67.94 105 B 1 
ATOM 3661 N N   . LEU B 2 106 ? -3.646  -3.539  -41.167 1.00 77.94 106 B 1 
ATOM 3662 C CA  . LEU B 2 106 ? -3.745  -4.977  -41.461 1.00 77.38 106 B 1 
ATOM 3663 C C   . LEU B 2 106 ? -5.102  -5.351  -42.046 1.00 76.73 106 B 1 
ATOM 3664 O O   . LEU B 2 106 ? -5.186  -6.269  -42.853 1.00 73.81 106 B 1 
ATOM 3665 C CB  . LEU B 2 106 ? -3.498  -5.818  -40.201 1.00 76.14 106 B 1 
ATOM 3666 C CG  . LEU B 2 106 ? -2.061  -5.816  -39.654 1.00 74.08 106 B 1 
ATOM 3667 C CD1 . LEU B 2 106 ? -2.008  -6.666  -38.386 1.00 70.14 106 B 1 
ATOM 3668 C CD2 . LEU B 2 106 ? -1.067  -6.413  -40.649 1.00 70.26 106 B 1 
ATOM 3669 N N   . PHE B 2 107 ? -6.157  -4.659  -41.617 1.00 76.12 107 B 1 
ATOM 3670 C CA  . PHE B 2 107 ? -7.539  -5.018  -41.920 1.00 74.58 107 B 1 
ATOM 3671 C C   . PHE B 2 107 ? -8.260  -3.965  -42.766 1.00 72.68 107 B 1 
ATOM 3672 O O   . PHE B 2 107 ? -9.477  -3.866  -42.735 1.00 68.60 107 B 1 
ATOM 3673 C CB  . PHE B 2 107 ? -8.276  -5.347  -40.615 1.00 73.40 107 B 1 
ATOM 3674 C CG  . PHE B 2 107 ? -7.643  -6.456  -39.804 1.00 72.44 107 B 1 
ATOM 3675 C CD1 . PHE B 2 107 ? -7.506  -7.750  -40.344 1.00 68.93 107 B 1 
ATOM 3676 C CD2 . PHE B 2 107 ? -7.163  -6.198  -38.513 1.00 69.98 107 B 1 
ATOM 3677 C CE1 . PHE B 2 107 ? -6.906  -8.771  -39.596 1.00 67.36 107 B 1 
ATOM 3678 C CE2 . PHE B 2 107 ? -6.563  -7.219  -37.751 1.00 67.14 107 B 1 
ATOM 3679 C CZ  . PHE B 2 107 ? -6.437  -8.501  -38.303 1.00 69.54 107 B 1 
ATOM 3680 N N   . ASP B 2 108 ? -7.511  -3.193  -43.528 1.00 73.62 108 B 1 
ATOM 3681 C CA  . ASP B 2 108 ? -8.025  -2.243  -44.504 1.00 73.74 108 B 1 
ATOM 3682 C C   . ASP B 2 108 ? -7.736  -2.746  -45.917 1.00 74.10 108 B 1 
ATOM 3683 O O   . ASP B 2 108 ? -6.911  -2.220  -46.660 1.00 69.60 108 B 1 
ATOM 3684 C CB  . ASP B 2 108 ? -7.487  -0.837  -44.217 1.00 69.81 108 B 1 
ATOM 3685 C CG  . ASP B 2 108 ? -8.263  0.241   -44.968 1.00 64.16 108 B 1 
ATOM 3686 O OD1 . ASP B 2 108 ? -9.410  -0.042  -45.400 1.00 57.49 108 B 1 
ATOM 3687 O OD2 . ASP B 2 108 ? -7.741  1.377   -45.037 1.00 57.31 108 B 1 
ATOM 3688 N N   . SER B 2 109 ? -8.382  -3.857  -46.249 1.00 74.51 109 B 1 
ATOM 3689 C CA  . SER B 2 109 ? -8.226  -4.455  -47.560 1.00 75.96 109 B 1 
ATOM 3690 C C   . SER B 2 109 ? -9.549  -5.004  -48.080 1.00 76.43 109 B 1 
ATOM 3691 O O   . SER B 2 109 ? -10.327 -5.629  -47.358 1.00 75.28 109 B 1 
ATOM 3692 C CB  . SER B 2 109 ? -7.127  -5.531  -47.554 1.00 73.85 109 B 1 
ATOM 3693 O OG  . SER B 2 109 ? -7.436  -6.589  -46.675 1.00 68.26 109 B 1 
ATOM 3694 N N   . THR B 2 110 ? -9.791  -4.764  -49.354 1.00 76.94 110 B 1 
ATOM 3695 C CA  . THR B 2 110 ? -10.940 -5.293  -50.075 1.00 76.49 110 B 1 
ATOM 3696 C C   . THR B 2 110 ? -10.453 -6.349  -51.050 1.00 76.71 110 B 1 
ATOM 3697 O O   . THR B 2 110 ? -9.573  -6.082  -51.865 1.00 75.08 110 B 1 
ATOM 3698 C CB  . THR B 2 110 ? -11.709 -4.188  -50.806 1.00 74.48 110 B 1 
ATOM 3699 O OG1 . THR B 2 110 ? -12.081 -3.175  -49.890 1.00 67.70 110 B 1 
ATOM 3700 C CG2 . THR B 2 110 ? -12.998 -4.695  -51.443 1.00 66.12 110 B 1 
ATOM 3701 N N   . TRP B 2 111 ? -11.012 -7.521  -50.946 1.00 77.55 111 B 1 
ATOM 3702 C CA  . TRP B 2 111 ? -10.702 -8.659  -51.792 1.00 76.66 111 B 1 
ATOM 3703 C C   . TRP B 2 111 ? -11.882 -8.937  -52.723 1.00 75.21 111 B 1 
ATOM 3704 O O   . TRP B 2 111 ? -12.978 -9.239  -52.261 1.00 71.89 111 B 1 
ATOM 3705 C CB  . TRP B 2 111 ? -10.361 -9.864  -50.924 1.00 76.50 111 B 1 
ATOM 3706 C CG  . TRP B 2 111 ? -9.109  -9.705  -50.121 1.00 77.94 111 B 1 
ATOM 3707 C CD1 . TRP B 2 111 ? -9.002  -9.067  -48.931 1.00 70.96 111 B 1 
ATOM 3708 C CD2 . TRP B 2 111 ? -7.768  -10.136 -50.478 1.00 77.91 111 B 1 
ATOM 3709 N NE1 . TRP B 2 111 ? -7.679  -9.080  -48.517 1.00 73.14 111 B 1 
ATOM 3710 C CE2 . TRP B 2 111 ? -6.889  -9.726  -49.440 1.00 76.24 111 B 1 
ATOM 3711 C CE3 . TRP B 2 111 ? -7.223  -10.838 -51.575 1.00 76.45 111 B 1 
ATOM 3712 C CZ2 . TRP B 2 111 ? -5.506  -9.996  -49.489 1.00 77.06 111 B 1 
ATOM 3713 C CZ3 . TRP B 2 111 ? -5.846  -11.110 -51.619 1.00 70.58 111 B 1 
ATOM 3714 C CH2 . TRP B 2 111 ? -4.997  -10.691 -50.587 1.00 71.77 111 B 1 
ATOM 3715 N N   . ASP B 2 112 ? -11.651 -8.826  -54.026 1.00 76.62 112 B 1 
ATOM 3716 C CA  . ASP B 2 112 ? -12.670 -9.084  -55.039 1.00 74.29 112 B 1 
ATOM 3717 C C   . ASP B 2 112 ? -12.910 -10.591 -55.253 1.00 73.61 112 B 1 
ATOM 3718 O O   . ASP B 2 112 ? -12.261 -11.445 -54.656 1.00 68.81 112 B 1 
ATOM 3719 C CB  . ASP B 2 112 ? -12.286 -8.366  -56.347 1.00 70.19 112 B 1 
ATOM 3720 C CG  . ASP B 2 112 ? -11.036 -8.923  -57.034 1.00 64.89 112 B 1 
ATOM 3721 O OD1 . ASP B 2 112 ? -10.541 -10.002 -56.646 1.00 57.02 112 B 1 
ATOM 3722 O OD2 . ASP B 2 112 ? -10.567 -8.272  -57.978 1.00 58.42 112 B 1 
ATOM 3723 N N   . GLU B 2 113 ? -13.832 -10.913 -56.145 1.00 68.42 113 B 1 
ATOM 3724 C CA  . GLU B 2 113 ? -14.185 -12.300 -56.480 1.00 66.89 113 B 1 
ATOM 3725 C C   . GLU B 2 113 ? -13.009 -13.118 -57.031 1.00 66.87 113 B 1 
ATOM 3726 O O   . GLU B 2 113 ? -12.989 -14.342 -56.891 1.00 61.27 113 B 1 
ATOM 3727 C CB  . GLU B 2 113 ? -15.333 -12.306 -57.490 1.00 62.75 113 B 1 
ATOM 3728 C CG  . GLU B 2 113 ? -16.607 -11.690 -56.907 1.00 58.62 113 B 1 
ATOM 3729 C CD  . GLU B 2 113 ? -17.815 -11.780 -57.847 1.00 52.56 113 B 1 
ATOM 3730 O OE1 . GLU B 2 113 ? -18.913 -11.425 -57.376 1.00 46.75 113 B 1 
ATOM 3731 O OE2 . GLU B 2 113 ? -17.628 -12.183 -59.010 1.00 48.69 113 B 1 
ATOM 3732 N N   . ASN B 2 114 ? -11.992 -12.463 -57.575 1.00 72.40 114 B 1 
ATOM 3733 C CA  . ASN B 2 114 ? -10.788 -13.112 -58.085 1.00 70.81 114 B 1 
ATOM 3734 C C   . ASN B 2 114 ? -9.686  -13.249 -57.028 1.00 69.82 114 B 1 
ATOM 3735 O O   . ASN B 2 114 ? -8.586  -13.703 -57.327 1.00 64.34 114 B 1 
ATOM 3736 C CB  . ASN B 2 114 ? -10.326 -12.365 -59.346 1.00 68.22 114 B 1 
ATOM 3737 C CG  . ASN B 2 114 ? -11.303 -12.533 -60.496 1.00 63.81 114 B 1 
ATOM 3738 O OD1 . ASN B 2 114 ? -12.012 -13.512 -60.619 1.00 56.78 114 B 1 
ATOM 3739 N ND2 . ASN B 2 114 ? -11.333 -11.587 -61.415 1.00 56.95 114 B 1 
ATOM 3740 N N   . SER B 2 115 ? -9.986  -12.883 -55.790 1.00 64.99 115 B 1 
ATOM 3741 C CA  . SER B 2 115 ? -9.014  -12.852 -54.698 1.00 63.00 115 B 1 
ATOM 3742 C C   . SER B 2 115 ? -7.833  -11.927 -54.969 1.00 66.02 115 B 1 
ATOM 3743 O O   . SER B 2 115 ? -6.730  -12.173 -54.484 1.00 61.74 115 B 1 
ATOM 3744 C CB  . SER B 2 115 ? -8.555  -14.254 -54.273 1.00 57.53 115 B 1 
ATOM 3745 O OG  . SER B 2 115 ? -9.669  -15.096 -54.061 1.00 53.72 115 B 1 
ATOM 3746 N N   . THR B 2 116 ? -8.062  -10.870 -55.746 1.00 69.72 116 B 1 
ATOM 3747 C CA  . THR B 2 116 ? -7.094  -9.793  -55.932 1.00 69.51 116 B 1 
ATOM 3748 C C   . THR B 2 116 ? -7.425  -8.633  -54.999 1.00 69.55 116 B 1 
ATOM 3749 O O   . THR B 2 116 ? -8.579  -8.321  -54.737 1.00 66.17 116 B 1 
ATOM 3750 C CB  . THR B 2 116 ? -6.963  -9.357  -57.396 1.00 65.97 116 B 1 
ATOM 3751 O OG1 . THR B 2 116 ? -8.173  -9.004  -57.986 1.00 59.89 116 B 1 
ATOM 3752 C CG2 . THR B 2 116 ? -6.375  -10.476 -58.246 1.00 57.77 116 B 1 
ATOM 3753 N N   . VAL B 2 117 ? -6.394  -8.022  -54.454 1.00 68.51 117 B 1 
ATOM 3754 C CA  . VAL B 2 117 ? -6.545  -6.855  -53.581 1.00 66.52 117 B 1 
ATOM 3755 C C   . VAL B 2 117 ? -6.793  -5.631  -54.453 1.00 66.71 117 B 1 
ATOM 3756 O O   . VAL B 2 117 ? -5.924  -5.259  -55.248 1.00 63.13 117 B 1 
ATOM 3757 C CB  . VAL B 2 117 ? -5.308  -6.629  -52.701 1.00 61.63 117 B 1 
ATOM 3758 C CG1 . VAL B 2 117 ? -5.531  -5.456  -51.737 1.00 55.78 117 B 1 
ATOM 3759 C CG2 . VAL B 2 117 ? -4.968  -7.845  -51.856 1.00 56.36 117 B 1 
ATOM 3760 N N   . THR B 2 118 ? -7.939  -4.978  -54.271 1.00 61.24 118 B 1 
ATOM 3761 C CA  . THR B 2 118 ? -8.271  -3.764  -55.023 1.00 59.87 118 B 1 
ATOM 3762 C C   . THR B 2 118 ? -7.634  -2.508  -54.423 1.00 59.89 118 B 1 
ATOM 3763 O O   . THR B 2 118 ? -7.138  -1.668  -55.161 1.00 55.28 118 B 1 
ATOM 3764 C CB  . THR B 2 118 ? -9.794  -3.589  -55.125 1.00 55.29 118 B 1 
ATOM 3765 O OG1 . THR B 2 118 ? -10.395 -3.801  -53.865 1.00 52.18 118 B 1 
ATOM 3766 C CG2 . THR B 2 118 ? -10.404 -4.600  -56.086 1.00 49.70 118 B 1 
ATOM 3767 N N   . ASN B 2 119 ? -7.576  -2.397  -53.115 1.00 58.72 119 B 1 
ATOM 3768 C CA  . ASN B 2 119 ? -6.993  -1.254  -52.421 1.00 57.37 119 B 1 
ATOM 3769 C C   . ASN B 2 119 ? -5.590  -1.575  -51.887 1.00 56.92 119 B 1 
ATOM 3770 O O   . ASN B 2 119 ? -5.384  -1.739  -50.688 1.00 53.59 119 B 1 
ATOM 3771 C CB  . ASN B 2 119 ? -7.953  -0.756  -51.328 1.00 52.90 119 B 1 
ATOM 3772 C CG  . ASN B 2 119 ? -9.126  0.051   -51.869 1.00 49.50 119 B 1 
ATOM 3773 O OD1 . ASN B 2 119 ? -9.170  0.478   -53.000 1.00 45.20 119 B 1 
ATOM 3774 N ND2 . ASN B 2 119 ? -10.105 0.314   -51.031 1.00 44.91 119 B 1 
ATOM 3775 N N   . ILE B 2 120 ? -4.607  -1.648  -52.772 1.00 59.88 120 B 1 
ATOM 3776 C CA  . ILE B 2 120 ? -3.197  -1.640  -52.363 1.00 58.14 120 B 1 
ATOM 3777 C C   . ILE B 2 120 ? -2.737  -0.183  -52.387 1.00 58.54 120 B 1 
ATOM 3778 O O   . ILE B 2 120 ? -2.497  0.367   -53.456 1.00 54.02 120 B 1 
ATOM 3779 C CB  . ILE B 2 120 ? -2.321  -2.540  -53.254 1.00 52.58 120 B 1 
ATOM 3780 C CG1 . ILE B 2 120 ? -2.863  -3.980  -53.312 1.00 48.23 120 B 1 
ATOM 3781 C CG2 . ILE B 2 120 ? -0.874  -2.530  -52.717 1.00 46.05 120 B 1 
ATOM 3782 C CD1 . ILE B 2 120 ? -2.106  -4.902  -54.281 1.00 42.39 120 B 1 
ATOM 3783 N N   . THR B 2 121 ? -2.630  0.451   -51.220 1.00 58.09 121 B 1 
ATOM 3784 C CA  . THR B 2 121 ? -2.125  1.826   -51.101 1.00 58.07 121 B 1 
ATOM 3785 C C   . THR B 2 121 ? -0.617  1.910   -51.300 1.00 58.78 121 B 1 
ATOM 3786 O O   . THR B 2 121 ? -0.142  1.990   -52.426 1.00 54.98 121 B 1 
ATOM 3787 C CB  . THR B 2 121 ? -2.559  2.517   -49.794 1.00 53.50 121 B 1 
ATOM 3788 O OG1 . THR B 2 121 ? -2.805  1.586   -48.768 1.00 48.37 121 B 1 
ATOM 3789 C CG2 . THR B 2 121 ? -3.843  3.324   -49.979 1.00 45.89 121 B 1 
ATOM 3790 N N   . GLU B 2 122 ? 0.184   1.930   -50.220 1.00 58.81 122 B 1 
ATOM 3791 C CA  . GLU B 2 122 ? 1.621   2.180   -50.349 1.00 59.92 122 B 1 
ATOM 3792 C C   . GLU B 2 122 ? 2.449   0.909   -50.591 1.00 61.87 122 B 1 
ATOM 3793 O O   . GLU B 2 122 ? 2.274   -0.080  -49.878 1.00 57.98 122 B 1 
ATOM 3794 C CB  . GLU B 2 122 ? 2.173   2.929   -49.138 1.00 55.08 122 B 1 
ATOM 3795 C CG  . GLU B 2 122 ? 1.814   4.420   -49.114 1.00 49.60 122 B 1 
ATOM 3796 C CD  . GLU B 2 122 ? 2.669   5.216   -48.108 1.00 45.00 122 B 1 
ATOM 3797 O OE1 . GLU B 2 122 ? 2.686   6.452   -48.217 1.00 41.05 122 B 1 
ATOM 3798 O OE2 . GLU B 2 122 ? 3.379   4.599   -47.279 1.00 41.31 122 B 1 
ATOM 3799 N N   . PRO B 2 123 ? 3.421   0.947   -51.501 1.00 65.54 123 B 1 
ATOM 3800 C CA  . PRO B 2 123 ? 4.210   -0.215  -51.895 1.00 66.96 123 B 1 
ATOM 3801 C C   . PRO B 2 123 ? 5.299   -0.610  -50.887 1.00 71.67 123 B 1 
ATOM 3802 O O   . PRO B 2 123 ? 6.309   -1.202  -51.248 1.00 68.96 123 B 1 
ATOM 3803 C CB  . PRO B 2 123 ? 4.768   0.147   -53.276 1.00 60.28 123 B 1 
ATOM 3804 C CG  . PRO B 2 123 ? 4.974   1.658   -53.177 1.00 56.67 123 B 1 
ATOM 3805 C CD  . PRO B 2 123 ? 3.780   2.100   -52.334 1.00 57.39 123 B 1 
ATOM 3806 N N   . LYS B 2 124 ? 5.151   -0.253  -49.624 1.00 71.21 124 B 1 
ATOM 3807 C CA  . LYS B 2 124 ? 6.157   -0.631  -48.620 1.00 73.91 124 B 1 
ATOM 3808 C C   . LYS B 2 124 ? 6.123   -2.140  -48.393 1.00 77.46 124 B 1 
ATOM 3809 O O   . LYS B 2 124 ? 5.065   -2.713  -48.166 1.00 74.82 124 B 1 
ATOM 3810 C CB  . LYS B 2 124 ? 5.959   0.157   -47.320 1.00 68.31 124 B 1 
ATOM 3811 C CG  . LYS B 2 124 ? 6.423   1.612   -47.479 1.00 60.34 124 B 1 
ATOM 3812 C CD  . LYS B 2 124 ? 6.106   2.442   -46.237 1.00 55.91 124 B 1 
ATOM 3813 C CE  . LYS B 2 124 ? 6.560   3.895   -46.459 1.00 48.46 124 B 1 
ATOM 3814 N NZ  . LYS B 2 124 ? 5.662   4.866   -45.792 1.00 43.42 124 B 1 
ATOM 3815 N N   . ALA B 2 125 ? 7.297   -2.762  -48.377 1.00 79.09 125 B 1 
ATOM 3816 C CA  . ALA B 2 125 ? 7.446   -4.208  -48.189 1.00 82.23 125 B 1 
ATOM 3817 C C   . ALA B 2 125 ? 6.991   -4.701  -46.795 1.00 85.06 125 B 1 
ATOM 3818 O O   . ALA B 2 125 ? 6.665   -5.870  -46.618 1.00 82.11 125 B 1 
ATOM 3819 C CB  . ALA B 2 125 ? 8.915   -4.573  -48.438 1.00 78.25 125 B 1 
ATOM 3820 N N   . THR B 2 126 ? 6.974   -3.795  -45.835 1.00 82.60 126 B 1 
ATOM 3821 C CA  . THR B 2 126 ? 6.560   -4.058  -44.463 1.00 84.28 126 B 1 
ATOM 3822 C C   . THR B 2 126 ? 5.407   -3.150  -44.075 1.00 84.81 126 B 1 
ATOM 3823 O O   . THR B 2 126 ? 5.464   -1.939  -44.289 1.00 83.09 126 B 1 
ATOM 3824 C CB  . THR B 2 126 ? 7.722   -3.879  -43.475 1.00 82.85 126 B 1 
ATOM 3825 O OG1 . THR B 2 126 ? 8.418   -2.676  -43.732 1.00 70.90 126 B 1 
ATOM 3826 C CG2 . THR B 2 126 ? 8.738   -5.020  -43.580 1.00 70.20 126 B 1 
ATOM 3827 N N   . ILE B 2 127 ? 4.378   -3.723  -43.471 1.00 85.27 127 B 1 
ATOM 3828 C CA  . ILE B 2 127 ? 3.306   -2.983  -42.819 1.00 84.73 127 B 1 
ATOM 3829 C C   . ILE B 2 127 ? 3.797   -2.624  -41.425 1.00 85.11 127 B 1 
ATOM 3830 O O   . ILE B 2 127 ? 4.126   -3.507  -40.633 1.00 84.45 127 B 1 
ATOM 3831 C CB  . ILE B 2 127 ? 2.006   -3.811  -42.767 1.00 83.86 127 B 1 
ATOM 3832 C CG1 . ILE B 2 127 ? 1.573   -4.253  -44.187 1.00 79.11 127 B 1 
ATOM 3833 C CG2 . ILE B 2 127 ? 0.895   -2.988  -42.097 1.00 79.05 127 B 1 
ATOM 3834 C CD1 . ILE B 2 127 ? 0.403   -5.235  -44.202 1.00 74.77 127 B 1 
ATOM 3835 N N   . THR B 2 128 ? 3.876   -1.336  -41.144 1.00 85.72 128 B 1 
ATOM 3836 C CA  . THR B 2 128 ? 4.297   -0.841  -39.834 1.00 84.95 128 B 1 
ATOM 3837 C C   . THR B 2 128 ? 3.072   -0.424  -39.042 1.00 84.57 128 B 1 
ATOM 3838 O O   . THR B 2 128 ? 2.435   0.579   -39.362 1.00 83.03 128 B 1 
ATOM 3839 C CB  . THR B 2 128 ? 5.286   0.321   -39.966 1.00 84.08 128 B 1 
ATOM 3840 O OG1 . THR B 2 128 ? 6.408   -0.091  -40.726 1.00 73.73 128 B 1 
ATOM 3841 C CG2 . THR B 2 128 ? 5.823   0.772   -38.611 1.00 71.36 128 B 1 
ATOM 3842 N N   . LEU B 2 129 ? 2.754   -1.176  -38.007 1.00 82.70 129 B 1 
ATOM 3843 C CA  . LEU B 2 129 ? 1.629   -0.894  -37.129 1.00 82.44 129 B 1 
ATOM 3844 C C   . LEU B 2 129 ? 2.074   0.033   -36.001 1.00 82.93 129 B 1 
ATOM 3845 O O   . LEU B 2 129 ? 2.970   -0.346  -35.236 1.00 81.88 129 B 1 
ATOM 3846 C CB  . LEU B 2 129 ? 1.075   -2.204  -36.549 1.00 80.90 129 B 1 
ATOM 3847 C CG  . LEU B 2 129 ? 0.686   -3.250  -37.600 1.00 77.39 129 B 1 
ATOM 3848 C CD1 . LEU B 2 129 ? 0.222   -4.510  -36.868 1.00 71.90 129 B 1 
ATOM 3849 C CD2 . LEU B 2 129 ? -0.425  -2.749  -38.519 1.00 71.77 129 B 1 
ATOM 3850 N N   . PRO B 2 130 ? 1.472   1.208   -35.843 1.00 82.22 130 B 1 
ATOM 3851 C CA  . PRO B 2 130 ? 1.769   2.059   -34.704 1.00 81.23 130 B 1 
ATOM 3852 C C   . PRO B 2 130 ? 1.227   1.408   -33.430 1.00 80.99 130 B 1 
ATOM 3853 O O   . PRO B 2 130 ? 0.038   1.107   -33.315 1.00 78.60 130 B 1 
ATOM 3854 C CB  . PRO B 2 130 ? 1.113   3.406   -35.022 1.00 79.83 130 B 1 
ATOM 3855 C CG  . PRO B 2 130 ? -0.054  3.030   -35.933 1.00 76.91 130 B 1 
ATOM 3856 C CD  . PRO B 2 130 ? 0.445   1.806   -36.691 1.00 80.26 130 B 1 
ATOM 3857 N N   . CYS B 2 131 ? 2.098   1.249   -32.454 1.00 80.17 131 B 1 
ATOM 3858 C CA  . CYS B 2 131 ? 1.744   0.676   -31.175 1.00 79.09 131 B 1 
ATOM 3859 C C   . CYS B 2 131 ? 1.888   1.702   -30.055 1.00 78.24 131 B 1 
ATOM 3860 O O   . CYS B 2 131 ? 2.798   2.528   -30.038 1.00 76.07 131 B 1 
ATOM 3861 C CB  . CYS B 2 131 ? 2.561   -0.593  -30.892 1.00 78.06 131 B 1 
ATOM 3862 S SG  . CYS B 2 131 ? 2.456   -1.864  -32.185 1.00 73.99 131 B 1 
ATOM 3863 N N   . ARG B 2 132 ? 0.999   1.611   -29.076 1.00 74.23 132 B 1 
ATOM 3864 C CA  . ARG B 2 132 ? 1.133   2.305   -27.799 1.00 72.75 132 B 1 
ATOM 3865 C C   . ARG B 2 132 ? 1.415   1.280   -26.721 1.00 73.09 132 B 1 
ATOM 3866 O O   . ARG B 2 132 ? 0.761   0.254   -26.663 1.00 71.15 132 B 1 
ATOM 3867 C CB  . ARG B 2 132 ? -0.127  3.123   -27.491 1.00 69.46 132 B 1 
ATOM 3868 C CG  . ARG B 2 132 ? -0.301  4.294   -28.474 1.00 61.22 132 B 1 
ATOM 3869 C CD  . ARG B 2 132 ? -1.531  5.109   -28.104 1.00 56.81 132 B 1 
ATOM 3870 N NE  . ARG B 2 132 ? -1.715  6.248   -29.022 1.00 50.35 132 B 1 
ATOM 3871 C CZ  . ARG B 2 132 ? -2.686  7.156   -28.961 1.00 45.31 132 B 1 
ATOM 3872 N NH1 . ARG B 2 132 ? -3.600  7.106   -28.034 1.00 41.90 132 B 1 
ATOM 3873 N NH2 . ARG B 2 132 ? -2.755  8.108   -29.842 1.00 38.93 132 B 1 
ATOM 3874 N N   . ILE B 2 133 ? 2.368   1.591   -25.871 1.00 70.39 133 B 1 
ATOM 3875 C CA  . ILE B 2 133 ? 2.622   0.755   -24.700 1.00 68.63 133 B 1 
ATOM 3876 C C   . ILE B 2 133 ? 1.766   1.284   -23.567 1.00 66.45 133 B 1 
ATOM 3877 O O   . ILE B 2 133 ? 1.888   2.448   -23.178 1.00 63.38 133 B 1 
ATOM 3878 C CB  . ILE B 2 133 ? 4.116   0.724   -24.347 1.00 67.31 133 B 1 
ATOM 3879 C CG1 . ILE B 2 133 ? 4.899   0.146   -25.546 1.00 63.25 133 B 1 
ATOM 3880 C CG2 . ILE B 2 133 ? 4.336   -0.123  -23.083 1.00 62.48 133 B 1 
ATOM 3881 C CD1 . ILE B 2 133 ? 6.408   0.167   -25.347 1.00 58.01 133 B 1 
ATOM 3882 N N   . LYS B 2 134 ? 0.914   0.435   -23.029 1.00 59.16 134 B 1 
ATOM 3883 C CA  . LYS B 2 134 ? 0.240   0.716   -21.771 1.00 58.12 134 B 1 
ATOM 3884 C C   . LYS B 2 134 ? 0.935   -0.072  -20.672 1.00 57.57 134 B 1 
ATOM 3885 O O   . LYS B 2 134 ? 1.026   -1.294  -20.727 1.00 54.85 134 B 1 
ATOM 3886 C CB  . LYS B 2 134 ? -1.248  0.384   -21.834 1.00 55.59 134 B 1 
ATOM 3887 C CG  . LYS B 2 134 ? -2.079  1.393   -22.648 1.00 51.45 134 B 1 
ATOM 3888 C CD  . LYS B 2 134 ? -3.546  1.019   -22.466 1.00 48.41 134 B 1 
ATOM 3889 C CE  . LYS B 2 134 ? -4.534  1.925   -23.170 1.00 43.55 134 B 1 
ATOM 3890 N NZ  . LYS B 2 134 ? -5.925  1.412   -22.953 1.00 40.92 134 B 1 
ATOM 3891 N N   . GLN B 2 135 ? 1.414   0.651   -19.673 1.00 49.66 135 B 1 
ATOM 3892 C CA  . GLN B 2 135 ? 2.013   0.026   -18.493 1.00 48.91 135 B 1 
ATOM 3893 C C   . GLN B 2 135 ? 0.958   -0.586  -17.585 1.00 48.13 135 B 1 
ATOM 3894 O O   . GLN B 2 135 ? 1.236   -1.534  -16.852 1.00 46.80 135 B 1 
ATOM 3895 C CB  . GLN B 2 135 ? 2.817   1.062   -17.722 1.00 47.87 135 B 1 
ATOM 3896 C CG  . GLN B 2 135 ? 4.059   1.484   -18.497 1.00 44.76 135 B 1 
ATOM 3897 C CD  . GLN B 2 135 ? 4.871   2.546   -17.765 1.00 41.51 135 B 1 
ATOM 3898 O OE1 . GLN B 2 135 ? 4.562   3.015   -16.683 1.00 39.95 135 B 1 
ATOM 3899 N NE2 . GLN B 2 135 ? 5.950   2.980   -18.359 1.00 37.37 135 B 1 
ATOM 3900 N N   . ILE B 2 136 ? -0.237  -0.035  -17.626 1.00 43.16 136 B 1 
ATOM 3901 C CA  . ILE B 2 136 ? -1.323  -0.520  -16.796 1.00 42.39 136 B 1 
ATOM 3902 C C   . ILE B 2 136 ? -2.467  -0.893  -17.712 1.00 42.62 136 B 1 
ATOM 3903 O O   . ILE B 2 136 ? -2.953  -0.067  -18.484 1.00 40.98 136 B 1 
ATOM 3904 C CB  . ILE B 2 136 ? -1.722  0.472   -15.697 1.00 39.90 136 B 1 
ATOM 3905 C CG1 . ILE B 2 136 ? -0.529  1.196   -15.031 1.00 37.09 136 B 1 
ATOM 3906 C CG2 . ILE B 2 136 ? -2.462  -0.384  -14.664 1.00 36.68 136 B 1 
ATOM 3907 C CD1 . ILE B 2 136 ? -0.906  2.292   -14.028 1.00 33.90 136 B 1 
ATOM 3908 N N   . ILE B 2 137 ? -2.823  -2.156  -17.611 1.00 42.64 137 B 1 
ATOM 3909 C CA  . ILE B 2 137 ? -3.758  -2.800  -18.517 1.00 42.04 137 B 1 
ATOM 3910 C C   . ILE B 2 137 ? -4.909  -3.325  -17.692 1.00 41.70 137 B 1 
ATOM 3911 O O   . ILE B 2 137 ? -4.688  -4.038  -16.718 1.00 40.21 137 B 1 
ATOM 3912 C CB  . ILE B 2 137 ? -3.046  -3.950  -19.238 1.00 40.96 137 B 1 
ATOM 3913 C CG1 . ILE B 2 137 ? -1.892  -3.390  -20.085 1.00 39.06 137 B 1 
ATOM 3914 C CG2 . ILE B 2 137 ? -3.981  -4.787  -20.121 1.00 39.59 137 B 1 
ATOM 3915 C CD1 . ILE B 2 137 ? -0.703  -4.269  -19.884 1.00 37.27 137 B 1 
ATOM 3916 N N   . ASN B 2 138 ? -6.112  -3.026  -18.139 1.00 35.29 138 B 1 
ATOM 3917 C CA  . ASN B 2 138 ? -7.289  -3.774  -17.740 1.00 35.26 138 B 1 
ATOM 3918 C C   . ASN B 2 138 ? -7.185  -5.165  -18.355 1.00 35.63 138 B 1 
ATOM 3919 O O   . ASN B 2 138 ? -7.752  -5.436  -19.400 1.00 34.61 138 B 1 
ATOM 3920 C CB  . ASN B 2 138 ? -8.552  -3.043  -18.212 1.00 34.26 138 B 1 
ATOM 3921 C CG  . ASN B 2 138 ? -8.901  -1.837  -17.372 1.00 31.52 138 B 1 
ATOM 3922 O OD1 . ASN B 2 138 ? -8.457  -1.670  -16.253 1.00 29.65 138 B 1 
ATOM 3923 N ND2 . ASN B 2 138 ? -9.723  -0.961  -17.905 1.00 29.00 138 B 1 
ATOM 3924 N N   . MET B 2 139 ? -6.399  -6.031  -17.746 1.00 31.67 139 B 1 
ATOM 3925 C CA  . MET B 2 139 ? -6.180  -7.370  -18.311 1.00 31.34 139 B 1 
ATOM 3926 C C   . MET B 2 139 ? -7.481  -8.114  -18.522 1.00 30.94 139 B 1 
ATOM 3927 O O   . MET B 2 139 ? -7.629  -8.909  -19.437 1.00 30.53 139 B 1 
ATOM 3928 C CB  . MET B 2 139 ? -5.287  -8.185  -17.369 1.00 31.68 139 B 1 
ATOM 3929 C CG  . MET B 2 139 ? -4.078  -8.739  -18.120 1.00 30.10 139 B 1 
ATOM 3930 S SD  . MET B 2 139 ? -3.143  -9.942  -17.161 1.00 28.54 139 B 1 
ATOM 3931 C CE  . MET B 2 139 ? -1.933  -10.426 -18.401 1.00 26.99 139 B 1 
ATOM 3932 N N   . TRP B 2 140 ? -8.418  -7.814  -17.651 1.00 27.34 140 B 1 
ATOM 3933 C CA  . TRP B 2 140 ? -9.761  -8.353  -17.680 1.00 25.36 140 B 1 
ATOM 3934 C C   . TRP B 2 140 ? -10.666 -7.129  -17.698 1.00 25.44 140 B 1 
ATOM 3935 O O   . TRP B 2 140 ? -10.512 -6.256  -16.845 1.00 24.26 140 B 1 
ATOM 3936 C CB  . TRP B 2 140 ? -9.985  -9.237  -16.445 1.00 23.74 140 B 1 
ATOM 3937 C CG  . TRP B 2 140 ? -9.048  -10.405 -16.254 1.00 22.47 140 B 1 
ATOM 3938 C CD1 . TRP B 2 140 ? -7.701  -10.375 -16.359 1.00 20.77 140 B 1 
ATOM 3939 C CD2 . TRP B 2 140 ? -9.375  -11.790 -15.914 1.00 20.76 140 B 1 
ATOM 3940 N NE1 . TRP B 2 140 ? -7.171  -11.626 -16.120 1.00 19.04 140 B 1 
ATOM 3941 C CE2 . TRP B 2 140 ? -8.161  -12.528 -15.844 1.00 18.91 140 B 1 
ATOM 3942 C CE3 . TRP B 2 140 ? -10.578 -12.477 -15.661 1.00 19.86 140 B 1 
ATOM 3943 C CZ2 . TRP B 2 140 ? -8.144  -13.909 -15.546 1.00 18.66 140 B 1 
ATOM 3944 C CZ3 . TRP B 2 140 ? -10.555 -13.852 -15.358 1.00 19.08 140 B 1 
ATOM 3945 C CH2 . TRP B 2 140 ? -9.355  -14.554 -15.307 1.00 18.96 140 B 1 
ATOM 3946 N N   . GLN B 2 141 ? -11.615 -7.067  -18.601 1.00 26.74 141 B 1 
ATOM 3947 C CA  . GLN B 2 141 ? -12.649 -6.015  -18.659 1.00 26.14 141 B 1 
ATOM 3948 C C   . GLN B 2 141 ? -13.456 -5.863  -17.351 1.00 26.74 141 B 1 
ATOM 3949 O O   . GLN B 2 141 ? -14.309 -4.979  -17.234 1.00 25.71 141 B 1 
ATOM 3950 C CB  . GLN B 2 141 ? -13.629 -6.333  -19.789 1.00 25.09 141 B 1 
ATOM 3951 C CG  . GLN B 2 141 ? -13.090 -6.065  -21.195 1.00 22.88 141 B 1 
ATOM 3952 C CD  . GLN B 2 141 ? -14.162 -6.375  -22.245 1.00 21.15 141 B 1 
ATOM 3953 O OE1 . GLN B 2 141 ? -15.033 -7.195  -22.036 1.00 20.47 141 B 1 
ATOM 3954 N NE2 . GLN B 2 141 ? -14.127 -5.753  -23.392 1.00 19.81 141 B 1 
ATOM 3955 N N   . ARG B 2 142 ? -13.205 -6.701  -16.371 1.00 25.56 142 B 1 
ATOM 3956 C CA  . ARG B 2 142 ? -13.791 -6.535  -15.053 1.00 24.86 142 B 1 
ATOM 3957 C C   . ARG B 2 142 ? -13.174 -5.316  -14.384 1.00 24.73 142 B 1 
ATOM 3958 O O   . ARG B 2 142 ? -11.965 -5.265  -14.138 1.00 23.60 142 B 1 
ATOM 3959 C CB  . ARG B 2 142 ? -13.653 -7.797  -14.197 1.00 23.83 142 B 1 
ATOM 3960 C CG  . ARG B 2 142 ? -14.566 -8.906  -14.728 1.00 22.03 142 B 1 
ATOM 3961 C CD  . ARG B 2 142 ? -14.547 -10.120 -13.785 1.00 21.34 142 B 1 
ATOM 3962 N NE  . ARG B 2 142 ? -15.458 -11.165 -14.260 1.00 19.20 142 B 1 
ATOM 3963 C CZ  . ARG B 2 142 ? -15.727 -12.323 -13.655 1.00 18.03 142 B 1 
ATOM 3964 N NH1 . ARG B 2 142 ? -15.153 -12.629 -12.524 1.00 17.30 142 B 1 
ATOM 3965 N NH2 . ARG B 2 142 ? -16.565 -13.155 -14.184 1.00 16.54 142 B 1 
ATOM 3966 N N   . VAL B 2 143 ? -14.044 -4.380  -14.072 1.00 28.24 143 B 1 
ATOM 3967 C CA  . VAL B 2 143 ? -13.797 -3.164  -13.306 1.00 26.51 143 B 1 
ATOM 3968 C C   . VAL B 2 143 ? -12.848 -3.453  -12.138 1.00 27.63 143 B 1 
ATOM 3969 O O   . VAL B 2 143 ? -13.093 -4.317  -11.310 1.00 26.44 143 B 1 
ATOM 3970 C CB  . VAL B 2 143 ? -15.133 -2.590  -12.782 1.00 24.19 143 B 1 
ATOM 3971 C CG1 . VAL B 2 143 ? -14.941 -1.274  -12.028 1.00 21.46 143 B 1 
ATOM 3972 C CG2 . VAL B 2 143 ? -16.119 -2.333  -13.932 1.00 22.23 143 B 1 
ATOM 3973 N N   . GLY B 2 144 ? -11.741 -2.713  -12.099 1.00 28.99 144 B 1 
ATOM 3974 C CA  . GLY B 2 144 ? -10.793 -2.766  -10.992 1.00 28.46 144 B 1 
ATOM 3975 C C   . GLY B 2 144 ? -9.700  -3.842  -11.064 1.00 29.30 144 B 1 
ATOM 3976 O O   . GLY B 2 144 ? -8.885  -3.903  -10.149 1.00 28.02 144 B 1 
ATOM 3977 N N   . GLN B 2 145 ? -9.616  -4.666  -12.108 1.00 30.24 145 B 1 
ATOM 3978 C CA  . GLN B 2 145 ? -8.491  -5.605  -12.276 1.00 30.11 145 B 1 
ATOM 3979 C C   . GLN B 2 145 ? -7.402  -5.050  -13.196 1.00 30.76 145 B 1 
ATOM 3980 O O   . GLN B 2 145 ? -7.055  -5.617  -14.229 1.00 30.18 145 B 1 
ATOM 3981 C CB  . GLN B 2 145 ? -8.975  -7.001  -12.664 1.00 29.57 145 B 1 
ATOM 3982 C CG  . GLN B 2 145 ? -9.784  -7.624  -11.520 1.00 26.95 145 B 1 
ATOM 3983 C CD  . GLN B 2 145 ? -10.075 -9.112  -11.735 1.00 25.19 145 B 1 
ATOM 3984 O OE1 . GLN B 2 145 ? -9.737  -9.719  -12.722 1.00 23.72 145 B 1 
ATOM 3985 N NE2 . GLN B 2 145 ? -10.729 -9.749  -10.789 1.00 22.61 145 B 1 
ATOM 3986 N N   . ALA B 2 146 ? -6.863  -3.912  -12.797 1.00 36.42 146 B 1 
ATOM 3987 C CA  . ALA B 2 146 ? -5.729  -3.319  -13.457 1.00 36.67 146 B 1 
ATOM 3988 C C   . ALA B 2 146 ? -4.443  -4.072  -13.104 1.00 37.82 146 B 1 
ATOM 3989 O O   . ALA B 2 146 ? -4.094  -4.241  -11.943 1.00 37.05 146 B 1 
ATOM 3990 C CB  . ALA B 2 146 ? -5.650  -1.875  -13.025 1.00 35.26 146 B 1 
ATOM 3991 N N   . MET B 2 147 ? -3.705  -4.455  -14.115 1.00 37.04 147 B 1 
ATOM 3992 C CA  . MET B 2 147 ? -2.388  -5.037  -13.944 1.00 39.27 147 B 1 
ATOM 3993 C C   . MET B 2 147 ? -1.326  -4.054  -14.401 1.00 40.42 147 B 1 
ATOM 3994 O O   . MET B 2 147 ? -1.287  -3.654  -15.564 1.00 40.68 147 B 1 
ATOM 3995 C CB  . MET B 2 147 ? -2.302  -6.359  -14.689 1.00 39.60 147 B 1 
ATOM 3996 C CG  . MET B 2 147 ? -2.895  -7.494  -13.850 1.00 36.82 147 B 1 
ATOM 3997 S SD  . MET B 2 147 ? -2.672  -9.087  -14.653 1.00 33.30 147 B 1 
ATOM 3998 C CE  . MET B 2 147 ? -2.863  -10.185 -13.253 1.00 30.76 147 B 1 
ATOM 3999 N N   . TYR B 2 148 ? -0.438  -3.706  -13.474 1.00 41.32 148 B 1 
ATOM 4000 C CA  . TYR B 2 148 ? 0.735   -2.916  -13.805 1.00 42.04 148 B 1 
ATOM 4001 C C   . TYR B 2 148 ? 1.785   -3.798  -14.482 1.00 43.96 148 B 1 
ATOM 4002 O O   . TYR B 2 148 ? 2.324   -4.724  -13.869 1.00 44.37 148 B 1 
ATOM 4003 C CB  . TYR B 2 148 ? 1.277   -2.231  -12.558 1.00 41.60 148 B 1 
ATOM 4004 C CG  . TYR B 2 148 ? 2.378   -1.239  -12.864 1.00 37.81 148 B 1 
ATOM 4005 C CD1 . TYR B 2 148 ? 3.725   -1.549  -12.647 1.00 34.87 148 B 1 
ATOM 4006 C CD2 . TYR B 2 148 ? 2.044   0.027   -13.377 1.00 34.64 148 B 1 
ATOM 4007 C CE1 . TYR B 2 148 ? 4.733   -0.607  -12.929 1.00 31.42 148 B 1 
ATOM 4008 C CE2 . TYR B 2 148 ? 3.035   0.970   -13.669 1.00 32.30 148 B 1 
ATOM 4009 C CZ  . TYR B 2 148 ? 4.377   0.648   -13.436 1.00 32.60 148 B 1 
ATOM 4010 O OH  . TYR B 2 148 ? 5.357   1.582   -13.713 1.00 31.22 148 B 1 
ATOM 4011 N N   . ALA B 2 149 ? 2.067   -3.494  -15.735 1.00 44.82 149 B 1 
ATOM 4012 C CA  . ALA B 2 149 ? 3.196   -4.050  -16.455 1.00 46.00 149 B 1 
ATOM 4013 C C   . ALA B 2 149 ? 4.376   -3.081  -16.304 1.00 47.49 149 B 1 
ATOM 4014 O O   . ALA B 2 149 ? 4.332   -1.963  -16.819 1.00 46.63 149 B 1 
ATOM 4015 C CB  . ALA B 2 149 ? 2.819   -4.281  -17.916 1.00 44.56 149 B 1 
ATOM 4016 N N   . PRO B 2 150 ? 5.424   -3.468  -15.580 1.00 44.10 150 B 1 
ATOM 4017 C CA  . PRO B 2 150 ? 6.564   -2.594  -15.401 1.00 45.61 150 B 1 
ATOM 4018 C C   . PRO B 2 150 ? 7.279   -2.379  -16.736 1.00 47.11 150 B 1 
ATOM 4019 O O   . PRO B 2 150 ? 7.542   -3.361  -17.432 1.00 47.32 150 B 1 
ATOM 4020 C CB  . PRO B 2 150 ? 7.451   -3.312  -14.383 1.00 44.71 150 B 1 
ATOM 4021 C CG  . PRO B 2 150 ? 7.100   -4.782  -14.556 1.00 43.66 150 B 1 
ATOM 4022 C CD  . PRO B 2 150 ? 5.620   -4.741  -14.917 1.00 44.37 150 B 1 
ATOM 4023 N N   . PRO B 2 151 ? 7.663   -1.139  -17.065 1.00 48.55 151 B 1 
ATOM 4024 C CA  . PRO B 2 151 ? 8.440   -0.884  -18.261 1.00 49.19 151 B 1 
ATOM 4025 C C   . PRO B 2 151 ? 9.769   -1.629  -18.187 1.00 50.03 151 B 1 
ATOM 4026 O O   . PRO B 2 151 ? 10.426  -1.705  -17.136 1.00 50.32 151 B 1 
ATOM 4027 C CB  . PRO B 2 151 ? 8.624   0.631   -18.336 1.00 48.60 151 B 1 
ATOM 4028 C CG  . PRO B 2 151 ? 8.498   1.061   -16.878 1.00 47.53 151 B 1 
ATOM 4029 C CD  . PRO B 2 151 ? 7.495   0.071   -16.288 1.00 49.29 151 B 1 
ATOM 4030 N N   . ILE B 2 152 ? 10.166  -2.204  -19.296 1.00 53.55 152 B 1 
ATOM 4031 C CA  . ILE B 2 152 ? 11.424  -2.930  -19.396 1.00 55.05 152 B 1 
ATOM 4032 C C   . ILE B 2 152 ? 12.514  -1.961  -19.822 1.00 55.05 152 B 1 
ATOM 4033 O O   . ILE B 2 152 ? 12.293  -1.057  -20.633 1.00 52.95 152 B 1 
ATOM 4034 C CB  . ILE B 2 152 ? 11.259  -4.173  -20.278 1.00 53.31 152 B 1 
ATOM 4035 C CG1 . ILE B 2 152 ? 10.232  -5.086  -19.560 1.00 49.98 152 B 1 
ATOM 4036 C CG2 . ILE B 2 152 ? 12.594  -4.900  -20.488 1.00 49.15 152 B 1 
ATOM 4037 C CD1 . ILE B 2 152 ? 9.942   -6.379  -20.269 1.00 46.02 152 B 1 
ATOM 4038 N N   . LYS B 2 153 ? 13.676  -2.106  -19.235 1.00 52.54 153 B 1 
ATOM 4039 C CA  . LYS B 2 153 ? 14.838  -1.275  -19.541 1.00 53.05 153 B 1 
ATOM 4040 C C   . LYS B 2 153 ? 15.398  -1.661  -20.899 1.00 53.44 153 B 1 
ATOM 4041 O O   . LYS B 2 153 ? 15.536  -2.848  -21.164 1.00 51.52 153 B 1 
ATOM 4042 C CB  . LYS B 2 153 ? 15.889  -1.426  -18.428 1.00 51.65 153 B 1 
ATOM 4043 C CG  . LYS B 2 153 ? 16.585  -0.104  -18.102 1.00 47.91 153 B 1 
ATOM 4044 C CD  . LYS B 2 153 ? 17.672  -0.269  -17.035 1.00 43.47 153 B 1 
ATOM 4045 C CE  . LYS B 2 153 ? 18.245  1.092   -16.649 1.00 39.20 153 B 1 
ATOM 4046 N NZ  . LYS B 2 153 ? 19.421  0.990   -15.754 1.00 34.46 153 B 1 
ATOM 4047 N N   . GLY B 2 154 ? 15.750  -0.677  -21.703 1.00 59.93 154 B 1 
ATOM 4048 C CA  . GLY B 2 154 ? 16.341  -0.918  -23.012 1.00 61.07 154 B 1 
ATOM 4049 C C   . GLY B 2 154 ? 15.313  -1.073  -24.137 1.00 64.11 154 B 1 
ATOM 4050 O O   . GLY B 2 154 ? 14.110  -0.907  -23.927 1.00 61.64 154 B 1 
ATOM 4051 N N   . SER B 2 155 ? 15.813  -1.357  -25.327 1.00 67.95 155 B 1 
ATOM 4052 C CA  . SER B 2 155 ? 14.975  -1.695  -26.468 1.00 69.63 155 B 1 
ATOM 4053 C C   . SER B 2 155 ? 14.356  -3.075  -26.253 1.00 70.46 155 B 1 
ATOM 4054 O O   . SER B 2 155 ? 15.031  -4.002  -25.810 1.00 69.31 155 B 1 
ATOM 4055 C CB  . SER B 2 155 ? 15.777  -1.664  -27.773 1.00 67.81 155 B 1 
ATOM 4056 O OG  . SER B 2 155 ? 16.925  -2.481  -27.672 1.00 60.96 155 B 1 
ATOM 4057 N N   . ILE B 2 156 ? 13.078  -3.195  -26.566 1.00 69.98 156 B 1 
ATOM 4058 C CA  . ILE B 2 156 ? 12.388  -4.480  -26.573 1.00 71.99 156 B 1 
ATOM 4059 C C   . ILE B 2 156 ? 12.161  -4.849  -28.021 1.00 73.99 156 B 1 
ATOM 4060 O O   . ILE B 2 156 ? 11.595  -4.065  -28.770 1.00 73.50 156 B 1 
ATOM 4061 C CB  . ILE B 2 156 ? 11.070  -4.427  -25.789 1.00 69.55 156 B 1 
ATOM 4062 C CG1 . ILE B 2 156 ? 11.307  -3.934  -24.349 1.00 63.11 156 B 1 
ATOM 4063 C CG2 . ILE B 2 156 ? 10.421  -5.819  -25.768 1.00 61.62 156 B 1 
ATOM 4064 C CD1 . ILE B 2 156 ? 9.998   -3.672  -23.605 1.00 57.93 156 B 1 
ATOM 4065 N N   . ARG B 2 157 ? 12.583  -6.048  -28.372 1.00 75.40 157 B 1 
ATOM 4066 C CA  . ARG B 2 157 ? 12.223  -6.692  -29.626 1.00 76.43 157 B 1 
ATOM 4067 C C   . ARG B 2 157 ? 11.547  -8.005  -29.280 1.00 76.19 157 B 1 
ATOM 4068 O O   . ARG B 2 157 ? 12.113  -8.788  -28.534 1.00 73.63 157 B 1 
ATOM 4069 C CB  . ARG B 2 157 ? 13.473  -6.864  -30.506 1.00 76.03 157 B 1 
ATOM 4070 C CG  . ARG B 2 157 ? 13.167  -7.534  -31.851 1.00 71.88 157 B 1 
ATOM 4071 C CD  . ARG B 2 157 ? 14.421  -7.583  -32.714 1.00 71.14 157 B 1 
ATOM 4072 N NE  . ARG B 2 157 ? 14.205  -8.350  -33.948 1.00 65.83 157 B 1 
ATOM 4073 C CZ  . ARG B 2 157 ? 14.990  -8.389  -35.017 1.00 60.34 157 B 1 
ATOM 4074 N NH1 . ARG B 2 157 ? 16.062  -7.658  -35.103 1.00 55.25 157 B 1 
ATOM 4075 N NH2 . ARG B 2 157 ? 14.702  -9.178  -35.999 1.00 54.44 157 B 1 
ATOM 4076 N N   . CYS B 2 158 ? 10.359  -8.194  -29.780 1.00 75.43 158 B 1 
ATOM 4077 C CA  . CYS B 2 158 ? 9.652   -9.456  -29.651 1.00 74.43 158 B 1 
ATOM 4078 C C   . CYS B 2 158 ? 9.285   -9.941  -31.033 1.00 75.92 158 B 1 
ATOM 4079 O O   . CYS B 2 158 ? 8.704   -9.195  -31.815 1.00 73.64 158 B 1 
ATOM 4080 C CB  . CYS B 2 158 ? 8.386   -9.293  -28.812 1.00 71.07 158 B 1 
ATOM 4081 S SG  . CYS B 2 158 ? 8.684   -8.693  -27.130 1.00 62.70 158 B 1 
ATOM 4082 N N   . GLU B 2 159 ? 9.611   -11.175 -31.280 1.00 73.27 159 B 1 
ATOM 4083 C CA  . GLU B 2 159 ? 9.129   -11.877 -32.448 1.00 72.70 159 B 1 
ATOM 4084 C C   . GLU B 2 159 ? 8.007   -12.799 -32.019 1.00 71.60 159 B 1 
ATOM 4085 O O   . GLU B 2 159 ? 8.087   -13.473 -30.996 1.00 68.29 159 B 1 
ATOM 4086 C CB  . GLU B 2 159 ? 10.272  -12.598 -33.162 1.00 71.91 159 B 1 
ATOM 4087 C CG  . GLU B 2 159 ? 11.212  -11.541 -33.759 1.00 65.17 159 B 1 
ATOM 4088 C CD  . GLU B 2 159 ? 12.356  -12.089 -34.603 1.00 63.16 159 B 1 
ATOM 4089 O OE1 . GLU B 2 159 ? 13.061  -11.227 -35.169 1.00 56.43 159 B 1 
ATOM 4090 O OE2 . GLU B 2 159 ? 12.526  -13.319 -34.667 1.00 59.17 159 B 1 
ATOM 4091 N N   . SER B 2 160 ? 6.933   -12.756 -32.769 1.00 72.45 160 B 1 
ATOM 4092 C CA  . SER B 2 160 ? 5.781   -13.593 -32.521 1.00 71.21 160 B 1 
ATOM 4093 C C   . SER B 2 160 ? 5.130   -13.958 -33.833 1.00 73.78 160 B 1 
ATOM 4094 O O   . SER B 2 160 ? 5.380   -13.336 -34.859 1.00 71.77 160 B 1 
ATOM 4095 C CB  . SER B 2 160 ? 4.799   -12.868 -31.621 1.00 66.05 160 B 1 
ATOM 4096 O OG  . SER B 2 160 ? 3.750   -13.738 -31.288 1.00 57.74 160 B 1 
ATOM 4097 N N   . ASN B 2 161 ? 4.299   -14.959 -33.761 1.00 67.22 161 B 1 
ATOM 4098 C CA  . ASN B 2 161 ? 3.559   -15.436 -34.906 1.00 68.31 161 B 1 
ATOM 4099 C C   . ASN B 2 161 ? 2.073   -15.143 -34.699 1.00 68.14 161 B 1 
ATOM 4100 O O   . ASN B 2 161 ? 1.498   -15.496 -33.672 1.00 67.29 161 B 1 
ATOM 4101 C CB  . ASN B 2 161 ? 3.881   -16.915 -35.095 1.00 68.10 161 B 1 
ATOM 4102 C CG  . ASN B 2 161 ? 5.303   -17.127 -35.590 1.00 66.55 161 B 1 
ATOM 4103 O OD1 . ASN B 2 161 ? 5.883   -16.320 -36.287 1.00 61.24 161 B 1 
ATOM 4104 N ND2 . ASN B 2 161 ? 5.905   -18.248 -35.262 1.00 61.72 161 B 1 
ATOM 4105 N N   . ILE B 2 162 ? 1.465   -14.522 -35.688 1.00 72.76 162 B 1 
ATOM 4106 C CA  . ILE B 2 162 ? 0.014   -14.435 -35.793 1.00 72.83 162 B 1 
ATOM 4107 C C   . ILE B 2 162 ? -0.472  -15.819 -36.210 1.00 72.83 162 B 1 
ATOM 4108 O O   . ILE B 2 162 ? -0.148  -16.268 -37.311 1.00 72.18 162 B 1 
ATOM 4109 C CB  . ILE B 2 162 ? -0.422  -13.345 -36.787 1.00 72.10 162 B 1 
ATOM 4110 C CG1 . ILE B 2 162 ? 0.204   -11.976 -36.442 1.00 68.77 162 B 1 
ATOM 4111 C CG2 . ILE B 2 162 ? -1.951  -13.256 -36.813 1.00 69.67 162 B 1 
ATOM 4112 C CD1 . ILE B 2 162 ? -0.088  -10.870 -37.464 1.00 65.25 162 B 1 
ATOM 4113 N N   . THR B 2 163 ? -1.202  -16.481 -35.328 1.00 68.79 163 B 1 
ATOM 4114 C CA  . THR B 2 163 ? -1.679  -17.857 -35.544 1.00 67.18 163 B 1 
ATOM 4115 C C   . THR B 2 163 ? -3.180  -17.931 -35.817 1.00 67.26 163 B 1 
ATOM 4116 O O   . THR B 2 163 ? -3.662  -18.970 -36.263 1.00 63.79 163 B 1 
ATOM 4117 C CB  . THR B 2 163 ? -1.338  -18.760 -34.353 1.00 64.68 163 B 1 
ATOM 4118 O OG1 . THR B 2 163 ? -1.800  -18.182 -33.147 1.00 59.71 163 B 1 
ATOM 4119 C CG2 . THR B 2 163 ? 0.167   -18.969 -34.238 1.00 58.12 163 B 1 
ATOM 4120 N N   . GLY B 2 164 ? -3.900  -16.852 -35.576 1.00 67.75 164 B 1 
ATOM 4121 C CA  . GLY B 2 164 ? -5.328  -16.801 -35.829 1.00 67.65 164 B 1 
ATOM 4122 C C   . GLY B 2 164 ? -5.886  -15.385 -35.810 1.00 68.49 164 B 1 
ATOM 4123 O O   . GLY B 2 164 ? -5.224  -14.447 -35.367 1.00 67.27 164 B 1 
ATOM 4124 N N   . LEU B 2 165 ? -7.109  -15.260 -36.288 1.00 61.28 165 B 1 
ATOM 4125 C CA  . LEU B 2 165 ? -7.894  -14.032 -36.294 1.00 62.28 165 B 1 
ATOM 4126 C C   . LEU B 2 165 ? -9.243  -14.319 -35.644 1.00 60.57 165 B 1 
ATOM 4127 O O   . LEU B 2 165 ? -9.774  -15.416 -35.774 1.00 59.40 165 B 1 
ATOM 4128 C CB  . LEU B 2 165 ? -8.067  -13.525 -37.735 1.00 61.60 165 B 1 
ATOM 4129 C CG  . LEU B 2 165 ? -6.757  -13.170 -38.462 1.00 57.40 165 B 1 
ATOM 4130 C CD1 . LEU B 2 165 ? -7.060  -12.820 -39.918 1.00 54.25 165 B 1 
ATOM 4131 C CD2 . LEU B 2 165 ? -6.059  -11.973 -37.834 1.00 54.56 165 B 1 
ATOM 4132 N N   . LEU B 2 166 ? -9.802  -13.297 -34.964 1.00 57.35 166 B 1 
ATOM 4133 C CA  . LEU B 2 166 ? -11.100 -13.308 -34.301 1.00 56.56 166 B 1 
ATOM 4134 C C   . LEU B 2 166 ? -11.995 -12.175 -34.788 1.00 50.12 166 B 1 
ATOM 4135 O O   . LEU B 2 166 ? -11.519 -11.027 -34.850 1.00 46.35 166 B 1 
ATOM 4136 C CB  . LEU B 2 166 ? -10.894 -13.238 -32.779 1.00 53.59 166 B 1 
ATOM 4137 C CG  . LEU B 2 166 ? -10.630 -14.605 -32.123 1.00 48.07 166 B 1 
ATOM 4138 C CD1 . LEU B 2 166 ? -9.942  -14.418 -30.772 1.00 43.64 166 B 1 
ATOM 4139 C CD2 . LEU B 2 166 ? -11.938 -15.335 -31.885 1.00 42.38 166 B 1 
ATOM 4140 O OXT . LEU B 2 166 ? -13.184 -12.490 -35.072 1.00 41.90 166 B 1 
#
