# Supplementary material for: Modeling Human Protein Physical Interactions Involved in HIV Attachment In Silico
Source: Int J Mol Sci. 2025 Nov 20;26(22):11209. doi: 10.3390/ijms262211209 (PMC12652853; doi:10.3390/ijms262211209)
Supplement: Supplementary file 1 [file ijms-26-11209-s001.zip › Models/For gp120/npy1r_gp120_model.cif]

# By using this file you agree to the legally binding terms of use found at alphafoldserver.com/output-terms
data_3d053d49ea715a38
#
_entry.id 3d053d49ea715a38
#
loop_
_atom_type.symbol
C 
N 
O 
S 
#
loop_
_audit_author.name
_audit_author.pdbx_ordinal
"Google DeepMind" 1 
"Isomorphic Labs" 2 
#
_audit_conform.dict_location https://raw.githubusercontent.com/ihmwg/ModelCIF/master/dist/mmcif_ma.dic
_audit_conform.dict_name     mmcif_ma.dic
_audit_conform.dict_version  1.4.5
#
loop_
_chem_comp.formula
_chem_comp.formula_weight
_chem_comp.id
_chem_comp.mon_nstd_flag
_chem_comp.name
_chem_comp.pdbx_smiles
_chem_comp.pdbx_synonyms
_chem_comp.type
"C3 H7 N O2"    89.093  ALA y ALANINE         C[C@H](N)C(O)=O                  ? "L-PEPTIDE LINKING" 
"C6 H15 N4 O2"  175.209 ARG y ARGININE        N[C@@H](CCCNC(N)=[NH2+])C(O)=O   ? "L-PEPTIDE LINKING" 
"C4 H8 N2 O3"   132.118 ASN y ASPARAGINE      N[C@@H](CC(N)=O)C(O)=O           ? "L-PEPTIDE LINKING" 
"C4 H7 N O4"    133.103 ASP y "ASPARTIC ACID" N[C@@H](CC(O)=O)C(O)=O           ? "L-PEPTIDE LINKING" 
"C3 H7 N O2 S"  121.158 CYS y CYSTEINE        N[C@@H](CS)C(O)=O                ? "L-PEPTIDE LINKING" 
"C5 H10 N2 O3"  146.144 GLN y GLUTAMINE       N[C@@H](CCC(N)=O)C(O)=O          ? "L-PEPTIDE LINKING" 
"C5 H9 N O4"    147.129 GLU y "GLUTAMIC ACID" N[C@@H](CCC(O)=O)C(O)=O          ? "L-PEPTIDE LINKING" 
"C2 H5 N O2"    75.067  GLY y GLYCINE         NCC(O)=O                         ? "PEPTIDE LINKING"   
"C6 H10 N3 O2"  156.162 HIS y HISTIDINE       N[C@@H](Cc1c[nH]c[nH+]1)C(O)=O   ? "L-PEPTIDE LINKING" 
"C6 H13 N O2"   131.173 ILE y ISOLEUCINE      CC[C@H](C)[C@H](N)C(O)=O         ? "L-PEPTIDE LINKING" 
"C6 H13 N O2"   131.173 LEU y LEUCINE         CC(C)C[C@H](N)C(O)=O             ? "L-PEPTIDE LINKING" 
"C6 H15 N2 O2"  147.195 LYS y LYSINE          N[C@@H](CCCC[NH3+])C(O)=O        ? "L-PEPTIDE LINKING" 
"C5 H11 N O2 S" 149.211 MET y METHIONINE      CSCC[C@H](N)C(O)=O               ? "L-PEPTIDE LINKING" 
"C9 H11 N O2"   165.189 PHE y PHENYLALANINE   N[C@@H](Cc1ccccc1)C(O)=O         ? "L-PEPTIDE LINKING" 
"C5 H9 N O2"    115.130 PRO y PROLINE         OC(=O)[C@@H]1CCCN1               ? "L-PEPTIDE LINKING" 
"C3 H7 N O3"    105.093 SER y SERINE          N[C@@H](CO)C(O)=O                ? "L-PEPTIDE LINKING" 
"C4 H9 N O3"    119.119 THR y THREONINE       C[C@@H](O)[C@H](N)C(O)=O         ? "L-PEPTIDE LINKING" 
"C11 H12 N2 O2" 204.225 TRP y TRYPTOPHAN      N[C@@H](Cc1c[nH]c2ccccc12)C(O)=O ? "L-PEPTIDE LINKING" 
"C9 H11 N O3"   181.189 TYR y TYROSINE        N[C@@H](Cc1ccc(O)cc1)C(O)=O      ? "L-PEPTIDE LINKING" 
"C5 H11 N O2"   117.146 VAL y VALINE          CC(C)[C@H](N)C(O)=O              ? "L-PEPTIDE LINKING" 
#
_citation.book_publisher          ?
_citation.country                 UK
_citation.id                      primary
_citation.journal_full            Nature
_citation.journal_id_ASTM         NATUAS
_citation.journal_id_CSD          0006
_citation.journal_id_ISSN         0028-0836
_citation.journal_volume          630
_citation.page_first              493
_citation.page_last               500
_citation.pdbx_database_id_DOI    10.1038/s41586-024-07487-w
_citation.pdbx_database_id_PubMed 38718835
_citation.title                   "Accurate structure prediction of biomolecular interactions with AlphaFold 3"
_citation.year                    2024
#
loop_
_citation_author.citation_id
_citation_author.name
_citation_author.ordinal
primary "Google DeepMind" 1 
primary "Isomorphic Labs" 2 
#
loop_
_entity.id
_entity.pdbx_description
_entity.type
1 . polymer 
2 . polymer 
#
loop_
_entity_poly.entity_id
_entity_poly.pdbx_strand_id
_entity_poly.type
1 A polypeptide(L) 
2 B polypeptide(L) 
#
loop_
_entity_poly_seq.entity_id
_entity_poly_seq.hetero
_entity_poly_seq.mon_id
_entity_poly_seq.num
1 n MET 1   
1 n ASN 2   
1 n SER 3   
1 n THR 4   
1 n LEU 5   
1 n PHE 6   
1 n SER 7   
1 n GLN 8   
1 n VAL 9   
1 n GLU 10  
1 n ASN 11  
1 n HIS 12  
1 n SER 13  
1 n VAL 14  
1 n HIS 15  
1 n SER 16  
1 n ASN 17  
1 n PHE 18  
1 n SER 19  
1 n GLU 20  
1 n LYS 21  
1 n ASN 22  
1 n ALA 23  
1 n GLN 24  
1 n LEU 25  
1 n LEU 26  
1 n ALA 27  
1 n PHE 28  
1 n GLU 29  
1 n ASN 30  
1 n ASP 31  
1 n ASP 32  
1 n CYS 33  
1 n HIS 34  
1 n LEU 35  
1 n PRO 36  
1 n LEU 37  
1 n ALA 38  
1 n MET 39  
1 n ILE 40  
1 n PHE 41  
1 n THR 42  
1 n LEU 43  
1 n ALA 44  
1 n LEU 45  
1 n ALA 46  
1 n TYR 47  
1 n GLY 48  
1 n ALA 49  
1 n VAL 50  
1 n ILE 51  
1 n ILE 52  
1 n LEU 53  
1 n GLY 54  
1 n VAL 55  
1 n SER 56  
1 n GLY 57  
1 n ASN 58  
1 n LEU 59  
1 n ALA 60  
1 n LEU 61  
1 n ILE 62  
1 n ILE 63  
1 n ILE 64  
1 n ILE 65  
1 n LEU 66  
1 n LYS 67  
1 n GLN 68  
1 n LYS 69  
1 n GLU 70  
1 n MET 71  
1 n ARG 72  
1 n ASN 73  
1 n VAL 74  
1 n THR 75  
1 n ASN 76  
1 n ILE 77  
1 n LEU 78  
1 n ILE 79  
1 n VAL 80  
1 n ASN 81  
1 n LEU 82  
1 n SER 83  
1 n PHE 84  
1 n SER 85  
1 n ASP 86  
1 n LEU 87  
1 n LEU 88  
1 n VAL 89  
1 n ALA 90  
1 n ILE 91  
1 n MET 92  
1 n CYS 93  
1 n LEU 94  
1 n PRO 95  
1 n PHE 96  
1 n THR 97  
1 n PHE 98  
1 n VAL 99  
1 n TYR 100 
1 n THR 101 
1 n LEU 102 
1 n MET 103 
1 n ASP 104 
1 n HIS 105 
1 n TRP 106 
1 n VAL 107 
1 n PHE 108 
1 n GLY 109 
1 n GLU 110 
1 n ALA 111 
1 n MET 112 
1 n CYS 113 
1 n LYS 114 
1 n LEU 115 
1 n ASN 116 
1 n PRO 117 
1 n PHE 118 
1 n VAL 119 
1 n GLN 120 
1 n CYS 121 
1 n VAL 122 
1 n SER 123 
1 n ILE 124 
1 n THR 125 
1 n VAL 126 
1 n SER 127 
1 n ILE 128 
1 n PHE 129 
1 n SER 130 
1 n LEU 131 
1 n VAL 132 
1 n LEU 133 
1 n ILE 134 
1 n ALA 135 
1 n VAL 136 
1 n GLU 137 
1 n ARG 138 
1 n HIS 139 
1 n GLN 140 
1 n LEU 141 
1 n ILE 142 
1 n ILE 143 
1 n ASN 144 
1 n PRO 145 
1 n ARG 146 
1 n GLY 147 
1 n TRP 148 
1 n ARG 149 
1 n PRO 150 
1 n ASN 151 
1 n ASN 152 
1 n ARG 153 
1 n HIS 154 
1 n ALA 155 
1 n TYR 156 
1 n VAL 157 
1 n GLY 158 
1 n ILE 159 
1 n ALA 160 
1 n VAL 161 
1 n ILE 162 
1 n TRP 163 
1 n VAL 164 
1 n LEU 165 
1 n ALA 166 
1 n VAL 167 
1 n ALA 168 
1 n SER 169 
1 n SER 170 
1 n LEU 171 
1 n PRO 172 
1 n PHE 173 
1 n LEU 174 
1 n ILE 175 
1 n TYR 176 
1 n GLN 177 
1 n VAL 178 
1 n MET 179 
1 n THR 180 
1 n ASP 181 
1 n GLU 182 
1 n PRO 183 
1 n PHE 184 
1 n GLN 185 
1 n ASN 186 
1 n VAL 187 
1 n THR 188 
1 n LEU 189 
1 n ASP 190 
1 n ALA 191 
1 n TYR 192 
1 n LYS 193 
1 n ASP 194 
1 n LYS 195 
1 n TYR 196 
1 n VAL 197 
1 n CYS 198 
1 n PHE 199 
1 n ASP 200 
1 n GLN 201 
1 n PHE 202 
1 n PRO 203 
1 n SER 204 
1 n ASP 205 
1 n SER 206 
1 n HIS 207 
1 n ARG 208 
1 n LEU 209 
1 n SER 210 
1 n TYR 211 
1 n THR 212 
1 n THR 213 
1 n LEU 214 
1 n LEU 215 
1 n LEU 216 
1 n VAL 217 
1 n LEU 218 
1 n GLN 219 
1 n TYR 220 
1 n PHE 221 
1 n GLY 222 
1 n PRO 223 
1 n LEU 224 
1 n CYS 225 
1 n PHE 226 
1 n ILE 227 
1 n PHE 228 
1 n ILE 229 
1 n CYS 230 
1 n TYR 231 
1 n PHE 232 
1 n LYS 233 
1 n ILE 234 
1 n TYR 235 
1 n ILE 236 
1 n ARG 237 
1 n LEU 238 
1 n LYS 239 
1 n ARG 240 
1 n ARG 241 
1 n ASN 242 
1 n ASN 243 
1 n MET 244 
1 n MET 245 
1 n ASP 246 
1 n LYS 247 
1 n MET 248 
1 n ARG 249 
1 n ASP 250 
1 n ASN 251 
1 n LYS 252 
1 n TYR 253 
1 n ARG 254 
1 n SER 255 
1 n SER 256 
1 n GLU 257 
1 n THR 258 
1 n LYS 259 
1 n ARG 260 
1 n ILE 261 
1 n ASN 262 
1 n ILE 263 
1 n MET 264 
1 n LEU 265 
1 n LEU 266 
1 n SER 267 
1 n ILE 268 
1 n VAL 269 
1 n VAL 270 
1 n ALA 271 
1 n PHE 272 
1 n ALA 273 
1 n VAL 274 
1 n CYS 275 
1 n TRP 276 
1 n LEU 277 
1 n PRO 278 
1 n LEU 279 
1 n THR 280 
1 n ILE 281 
1 n PHE 282 
1 n ASN 283 
1 n THR 284 
1 n VAL 285 
1 n PHE 286 
1 n ASP 287 
1 n TRP 288 
1 n ASN 289 
1 n HIS 290 
1 n GLN 291 
1 n ILE 292 
1 n ILE 293 
1 n ALA 294 
1 n THR 295 
1 n CYS 296 
1 n ASN 297 
1 n HIS 298 
1 n ASN 299 
1 n LEU 300 
1 n LEU 301 
1 n PHE 302 
1 n LEU 303 
1 n LEU 304 
1 n CYS 305 
1 n HIS 306 
1 n LEU 307 
1 n THR 308 
1 n ALA 309 
1 n MET 310 
1 n ILE 311 
1 n SER 312 
1 n THR 313 
1 n CYS 314 
1 n VAL 315 
1 n ASN 316 
1 n PRO 317 
1 n ILE 318 
1 n PHE 319 
1 n TYR 320 
1 n GLY 321 
1 n PHE 322 
1 n LEU 323 
1 n ASN 324 
1 n LYS 325 
1 n ASN 326 
1 n PHE 327 
1 n GLN 328 
1 n ARG 329 
1 n ASP 330 
1 n LEU 331 
1 n GLN 332 
1 n PHE 333 
1 n PHE 334 
1 n PHE 335 
1 n ASN 336 
1 n PHE 337 
1 n CYS 338 
1 n ASP 339 
1 n PHE 340 
1 n ARG 341 
1 n SER 342 
1 n ARG 343 
1 n ASP 344 
1 n ASP 345 
1 n ASP 346 
1 n TYR 347 
1 n GLU 348 
1 n THR 349 
1 n ILE 350 
1 n ALA 351 
1 n MET 352 
1 n SER 353 
1 n THR 354 
1 n MET 355 
1 n HIS 356 
1 n THR 357 
1 n ASP 358 
1 n VAL 359 
1 n SER 360 
1 n LYS 361 
1 n THR 362 
1 n SER 363 
1 n LEU 364 
1 n LYS 365 
1 n GLN 366 
1 n ALA 367 
1 n SER 368 
1 n PRO 369 
1 n VAL 370 
1 n ALA 371 
1 n PHE 372 
1 n LYS 373 
1 n LYS 374 
1 n ILE 375 
1 n ASN 376 
1 n ASN 377 
1 n ASN 378 
1 n ASP 379 
1 n ASP 380 
1 n ASN 381 
1 n GLU 382 
1 n LYS 383 
1 n ILE 384 
2 n ILE 1   
2 n ILE 2   
2 n ILE 3   
2 n VAL 4   
2 n GLN 5   
2 n LEU 6   
2 n ILE 7   
2 n GLU 8   
2 n PRO 9   
2 n VAL 10  
2 n ASN 11  
2 n ILE 12  
2 n THR 13  
2 n CYS 14  
2 n ILE 15  
2 n ARG 16  
2 n PRO 17  
2 n GLY 18  
2 n ASN 19  
2 n ASN 20  
2 n THR 21  
2 n ARG 22  
2 n THR 23  
2 n SER 24  
2 n ILE 25  
2 n ARG 26  
2 n ILE 27  
2 n GLY 28  
2 n PRO 29  
2 n GLY 30  
2 n GLN 31  
2 n THR 32  
2 n PHE 33  
2 n TYR 34  
2 n ALA 35  
2 n THR 36  
2 n GLY 37  
2 n ASP 38  
2 n VAL 39  
2 n ILE 40  
2 n GLY 41  
2 n ASP 42  
2 n ILE 43  
2 n ARG 44  
2 n LYS 45  
2 n ALA 46  
2 n HIS 47  
2 n CYS 48  
2 n ASN 49  
2 n VAL 50  
2 n SER 51  
2 n ARG 52  
2 n ALA 53  
2 n ALA 54  
2 n TRP 55  
2 n ASN 56  
2 n SER 57  
2 n THR 58  
2 n LEU 59  
2 n GLN 60  
2 n LYS 61  
2 n ILE 62  
2 n SER 63  
2 n ILE 64  
2 n GLN 65  
2 n LEU 66  
2 n ARG 67  
2 n ARG 68  
2 n TYR 69  
2 n PHE 70  
2 n ASN 71  
2 n ASN 72  
2 n LYS 73  
2 n THR 74  
2 n ILE 75  
2 n ILE 76  
2 n PHE 77  
2 n LYS 78  
2 n ASN 79  
2 n SER 80  
2 n SER 81  
2 n GLY 82  
2 n GLY 83  
2 n ASP 84  
2 n VAL 85  
2 n GLU 86  
2 n VAL 87  
2 n ALA 88  
2 n THR 89  
2 n HIS 90  
2 n SER 91  
2 n PHE 92  
2 n ASN 93  
2 n CYS 94  
2 n GLY 95  
2 n GLY 96  
2 n GLU 97  
2 n PHE 98  
2 n PHE 99  
2 n TYR 100 
2 n CYS 101 
2 n ASN 102 
2 n THR 103 
2 n THR 104 
2 n ASP 105 
2 n LEU 106 
2 n PHE 107 
2 n ASP 108 
2 n SER 109 
2 n THR 110 
2 n TRP 111 
2 n ASP 112 
2 n GLU 113 
2 n ASN 114 
2 n SER 115 
2 n THR 116 
2 n VAL 117 
2 n THR 118 
2 n ASN 119 
2 n ILE 120 
2 n THR 121 
2 n GLU 122 
2 n PRO 123 
2 n LYS 124 
2 n ALA 125 
2 n THR 126 
2 n ILE 127 
2 n THR 128 
2 n LEU 129 
2 n PRO 130 
2 n CYS 131 
2 n ARG 132 
2 n ILE 133 
2 n LYS 134 
2 n GLN 135 
2 n ILE 136 
2 n ILE 137 
2 n ASN 138 
2 n MET 139 
2 n TRP 140 
2 n GLN 141 
2 n ARG 142 
2 n VAL 143 
2 n GLY 144 
2 n GLN 145 
2 n ALA 146 
2 n MET 147 
2 n TYR 148 
2 n ALA 149 
2 n PRO 150 
2 n PRO 151 
2 n ILE 152 
2 n LYS 153 
2 n GLY 154 
2 n SER 155 
2 n ILE 156 
2 n ARG 157 
2 n CYS 158 
2 n GLU 159 
2 n SER 160 
2 n ASN 161 
2 n ILE 162 
2 n THR 163 
2 n GLY 164 
2 n LEU 165 
2 n LEU 166 
#
_ma_data.content_type "model coordinates"
_ma_data.id           1
_ma_data.name         Model
#
_ma_model_list.data_id          1
_ma_model_list.model_group_id   1
_ma_model_list.model_group_name "AlphaFold-beta-20231127 (2b86f29d-618d-47cf-8aef-20020b1102eb @ 2025-03-12 01:42:09)"
_ma_model_list.model_id         1
_ma_model_list.model_name       "Top ranked model"
_ma_model_list.model_type       "Ab initio model"
_ma_model_list.ordinal_id       1
#
loop_
_ma_protocol_step.method_type
_ma_protocol_step.ordinal_id
_ma_protocol_step.protocol_id
_ma_protocol_step.step_id
"coevolution MSA" 1 1 1 
"template search" 2 1 2 
modeling          3 1 3 
#
loop_
_ma_qa_metric.id
_ma_qa_metric.mode
_ma_qa_metric.name
_ma_qa_metric.software_group_id
_ma_qa_metric.type
1 global pLDDT 1 pLDDT 
2 local  pLDDT 1 pLDDT 
#
_ma_qa_metric_global.metric_id    1
_ma_qa_metric_global.metric_value 64.41
_ma_qa_metric_global.model_id     1
_ma_qa_metric_global.ordinal_id   1
#
_ma_software_group.group_id    1
_ma_software_group.ordinal_id  1
_ma_software_group.software_id 1
#
loop_
_ma_target_entity.data_id
_ma_target_entity.entity_id
_ma_target_entity.origin
1 1 . 
1 2 . 
#
loop_
_ma_target_entity_instance.asym_id
_ma_target_entity_instance.details
_ma_target_entity_instance.entity_id
A . 1 
B . 2 
#
loop_
_pdbx_data_usage.details
_pdbx_data_usage.id
_pdbx_data_usage.type
_pdbx_data_usage.url
;NON-COMMERCIAL USE ONLY, BY USING THIS FILE YOU AGREE TO THE TERMS OF USE FOUND
AT alphafoldserver.com/output-terms.
;
1 license    ? 
;THE INFORMATION IS NOT INTENDED FOR, HAS NOT BEEN VALIDATED FOR, AND IS NOT
APPROVED FOR CLINICAL USE. IT SHOULD NOT BE USED FOR CLINICAL PURPOSE OR RELIED
ON FOR MEDICAL OR OTHER PROFESSIONAL ADVICE. IT IS THEORETICAL MODELLING ONLY
AND CAUTION SHOULD BE EXERCISED IN ITS USE. IT IS PROVIDED "AS-IS" WITHOUT ANY
WARRANTY OF ANY KIND, WHETHER EXPRESSED OR IMPLIED. NO WARRANTY IS GIVEN THAT
USE OF THE INFORMATION SHALL NOT INFRINGE THE RIGHTS OF ANY THIRD PARTY.
;
2 disclaimer ? 
#
loop_
_pdbx_poly_seq_scheme.asym_id
_pdbx_poly_seq_scheme.auth_seq_num
_pdbx_poly_seq_scheme.entity_id
_pdbx_poly_seq_scheme.hetero
_pdbx_poly_seq_scheme.mon_id
_pdbx_poly_seq_scheme.pdb_ins_code
_pdbx_poly_seq_scheme.pdb_seq_num
_pdbx_poly_seq_scheme.pdb_strand_id
_pdbx_poly_seq_scheme.seq_id
A 1   1 n MET . 1   A 1   
A 2   1 n ASN . 2   A 2   
A 3   1 n SER . 3   A 3   
A 4   1 n THR . 4   A 4   
A 5   1 n LEU . 5   A 5   
A 6   1 n PHE . 6   A 6   
A 7   1 n SER . 7   A 7   
A 8   1 n GLN . 8   A 8   
A 9   1 n VAL . 9   A 9   
A 10  1 n GLU . 10  A 10  
A 11  1 n ASN . 11  A 11  
A 12  1 n HIS . 12  A 12  
A 13  1 n SER . 13  A 13  
A 14  1 n VAL . 14  A 14  
A 15  1 n HIS . 15  A 15  
A 16  1 n SER . 16  A 16  
A 17  1 n ASN . 17  A 17  
A 18  1 n PHE . 18  A 18  
A 19  1 n SER . 19  A 19  
A 20  1 n GLU . 20  A 20  
A 21  1 n LYS . 21  A 21  
A 22  1 n ASN . 22  A 22  
A 23  1 n ALA . 23  A 23  
A 24  1 n GLN . 24  A 24  
A 25  1 n LEU . 25  A 25  
A 26  1 n LEU . 26  A 26  
A 27  1 n ALA . 27  A 27  
A 28  1 n PHE . 28  A 28  
A 29  1 n GLU . 29  A 29  
A 30  1 n ASN . 30  A 30  
A 31  1 n ASP . 31  A 31  
A 32  1 n ASP . 32  A 32  
A 33  1 n CYS . 33  A 33  
A 34  1 n HIS . 34  A 34  
A 35  1 n LEU . 35  A 35  
A 36  1 n PRO . 36  A 36  
A 37  1 n LEU . 37  A 37  
A 38  1 n ALA . 38  A 38  
A 39  1 n MET . 39  A 39  
A 40  1 n ILE . 40  A 40  
A 41  1 n PHE . 41  A 41  
A 42  1 n THR . 42  A 42  
A 43  1 n LEU . 43  A 43  
A 44  1 n ALA . 44  A 44  
A 45  1 n LEU . 45  A 45  
A 46  1 n ALA . 46  A 46  
A 47  1 n TYR . 47  A 47  
A 48  1 n GLY . 48  A 48  
A 49  1 n ALA . 49  A 49  
A 50  1 n VAL . 50  A 50  
A 51  1 n ILE . 51  A 51  
A 52  1 n ILE . 52  A 52  
A 53  1 n LEU . 53  A 53  
A 54  1 n GLY . 54  A 54  
A 55  1 n VAL . 55  A 55  
A 56  1 n SER . 56  A 56  
A 57  1 n GLY . 57  A 57  
A 58  1 n ASN . 58  A 58  
A 59  1 n LEU . 59  A 59  
A 60  1 n ALA . 60  A 60  
A 61  1 n LEU . 61  A 61  
A 62  1 n ILE . 62  A 62  
A 63  1 n ILE . 63  A 63  
A 64  1 n ILE . 64  A 64  
A 65  1 n ILE . 65  A 65  
A 66  1 n LEU . 66  A 66  
A 67  1 n LYS . 67  A 67  
A 68  1 n GLN . 68  A 68  
A 69  1 n LYS . 69  A 69  
A 70  1 n GLU . 70  A 70  
A 71  1 n MET . 71  A 71  
A 72  1 n ARG . 72  A 72  
A 73  1 n ASN . 73  A 73  
A 74  1 n VAL . 74  A 74  
A 75  1 n THR . 75  A 75  
A 76  1 n ASN . 76  A 76  
A 77  1 n ILE . 77  A 77  
A 78  1 n LEU . 78  A 78  
A 79  1 n ILE . 79  A 79  
A 80  1 n VAL . 80  A 80  
A 81  1 n ASN . 81  A 81  
A 82  1 n LEU . 82  A 82  
A 83  1 n SER . 83  A 83  
A 84  1 n PHE . 84  A 84  
A 85  1 n SER . 85  A 85  
A 86  1 n ASP . 86  A 86  
A 87  1 n LEU . 87  A 87  
A 88  1 n LEU . 88  A 88  
A 89  1 n VAL . 89  A 89  
A 90  1 n ALA . 90  A 90  
A 91  1 n ILE . 91  A 91  
A 92  1 n MET . 92  A 92  
A 93  1 n CYS . 93  A 93  
A 94  1 n LEU . 94  A 94  
A 95  1 n PRO . 95  A 95  
A 96  1 n PHE . 96  A 96  
A 97  1 n THR . 97  A 97  
A 98  1 n PHE . 98  A 98  
A 99  1 n VAL . 99  A 99  
A 100 1 n TYR . 100 A 100 
A 101 1 n THR . 101 A 101 
A 102 1 n LEU . 102 A 102 
A 103 1 n MET . 103 A 103 
A 104 1 n ASP . 104 A 104 
A 105 1 n HIS . 105 A 105 
A 106 1 n TRP . 106 A 106 
A 107 1 n VAL . 107 A 107 
A 108 1 n PHE . 108 A 108 
A 109 1 n GLY . 109 A 109 
A 110 1 n GLU . 110 A 110 
A 111 1 n ALA . 111 A 111 
A 112 1 n MET . 112 A 112 
A 113 1 n CYS . 113 A 113 
A 114 1 n LYS . 114 A 114 
A 115 1 n LEU . 115 A 115 
A 116 1 n ASN . 116 A 116 
A 117 1 n PRO . 117 A 117 
A 118 1 n PHE . 118 A 118 
A 119 1 n VAL . 119 A 119 
A 120 1 n GLN . 120 A 120 
A 121 1 n CYS . 121 A 121 
A 122 1 n VAL . 122 A 122 
A 123 1 n SER . 123 A 123 
A 124 1 n ILE . 124 A 124 
A 125 1 n THR . 125 A 125 
A 126 1 n VAL . 126 A 126 
A 127 1 n SER . 127 A 127 
A 128 1 n ILE . 128 A 128 
A 129 1 n PHE . 129 A 129 
A 130 1 n SER . 130 A 130 
A 131 1 n LEU . 131 A 131 
A 132 1 n VAL . 132 A 132 
A 133 1 n LEU . 133 A 133 
A 134 1 n ILE . 134 A 134 
A 135 1 n ALA . 135 A 135 
A 136 1 n VAL . 136 A 136 
A 137 1 n GLU . 137 A 137 
A 138 1 n ARG . 138 A 138 
A 139 1 n HIS . 139 A 139 
A 140 1 n GLN . 140 A 140 
A 141 1 n LEU . 141 A 141 
A 142 1 n ILE . 142 A 142 
A 143 1 n ILE . 143 A 143 
A 144 1 n ASN . 144 A 144 
A 145 1 n PRO . 145 A 145 
A 146 1 n ARG . 146 A 146 
A 147 1 n GLY . 147 A 147 
A 148 1 n TRP . 148 A 148 
A 149 1 n ARG . 149 A 149 
A 150 1 n PRO . 150 A 150 
A 151 1 n ASN . 151 A 151 
A 152 1 n ASN . 152 A 152 
A 153 1 n ARG . 153 A 153 
A 154 1 n HIS . 154 A 154 
A 155 1 n ALA . 155 A 155 
A 156 1 n TYR . 156 A 156 
A 157 1 n VAL . 157 A 157 
A 158 1 n GLY . 158 A 158 
A 159 1 n ILE . 159 A 159 
A 160 1 n ALA . 160 A 160 
A 161 1 n VAL . 161 A 161 
A 162 1 n ILE . 162 A 162 
A 163 1 n TRP . 163 A 163 
A 164 1 n VAL . 164 A 164 
A 165 1 n LEU . 165 A 165 
A 166 1 n ALA . 166 A 166 
A 167 1 n VAL . 167 A 167 
A 168 1 n ALA . 168 A 168 
A 169 1 n SER . 169 A 169 
A 170 1 n SER . 170 A 170 
A 171 1 n LEU . 171 A 171 
A 172 1 n PRO . 172 A 172 
A 173 1 n PHE . 173 A 173 
A 174 1 n LEU . 174 A 174 
A 175 1 n ILE . 175 A 175 
A 176 1 n TYR . 176 A 176 
A 177 1 n GLN . 177 A 177 
A 178 1 n VAL . 178 A 178 
A 179 1 n MET . 179 A 179 
A 180 1 n THR . 180 A 180 
A 181 1 n ASP . 181 A 181 
A 182 1 n GLU . 182 A 182 
A 183 1 n PRO . 183 A 183 
A 184 1 n PHE . 184 A 184 
A 185 1 n GLN . 185 A 185 
A 186 1 n ASN . 186 A 186 
A 187 1 n VAL . 187 A 187 
A 188 1 n THR . 188 A 188 
A 189 1 n LEU . 189 A 189 
A 190 1 n ASP . 190 A 190 
A 191 1 n ALA . 191 A 191 
A 192 1 n TYR . 192 A 192 
A 193 1 n LYS . 193 A 193 
A 194 1 n ASP . 194 A 194 
A 195 1 n LYS . 195 A 195 
A 196 1 n TYR . 196 A 196 
A 197 1 n VAL . 197 A 197 
A 198 1 n CYS . 198 A 198 
A 199 1 n PHE . 199 A 199 
A 200 1 n ASP . 200 A 200 
A 201 1 n GLN . 201 A 201 
A 202 1 n PHE . 202 A 202 
A 203 1 n PRO . 203 A 203 
A 204 1 n SER . 204 A 204 
A 205 1 n ASP . 205 A 205 
A 206 1 n SER . 206 A 206 
A 207 1 n HIS . 207 A 207 
A 208 1 n ARG . 208 A 208 
A 209 1 n LEU . 209 A 209 
A 210 1 n SER . 210 A 210 
A 211 1 n TYR . 211 A 211 
A 212 1 n THR . 212 A 212 
A 213 1 n THR . 213 A 213 
A 214 1 n LEU . 214 A 214 
A 215 1 n LEU . 215 A 215 
A 216 1 n LEU . 216 A 216 
A 217 1 n VAL . 217 A 217 
A 218 1 n LEU . 218 A 218 
A 219 1 n GLN . 219 A 219 
A 220 1 n TYR . 220 A 220 
A 221 1 n PHE . 221 A 221 
A 222 1 n GLY . 222 A 222 
A 223 1 n PRO . 223 A 223 
A 224 1 n LEU . 224 A 224 
A 225 1 n CYS . 225 A 225 
A 226 1 n PHE . 226 A 226 
A 227 1 n ILE . 227 A 227 
A 228 1 n PHE . 228 A 228 
A 229 1 n ILE . 229 A 229 
A 230 1 n CYS . 230 A 230 
A 231 1 n TYR . 231 A 231 
A 232 1 n PHE . 232 A 232 
A 233 1 n LYS . 233 A 233 
A 234 1 n ILE . 234 A 234 
A 235 1 n TYR . 235 A 235 
A 236 1 n ILE . 236 A 236 
A 237 1 n ARG . 237 A 237 
A 238 1 n LEU . 238 A 238 
A 239 1 n LYS . 239 A 239 
A 240 1 n ARG . 240 A 240 
A 241 1 n ARG . 241 A 241 
A 242 1 n ASN . 242 A 242 
A 243 1 n ASN . 243 A 243 
A 244 1 n MET . 244 A 244 
A 245 1 n MET . 245 A 245 
A 246 1 n ASP . 246 A 246 
A 247 1 n LYS . 247 A 247 
A 248 1 n MET . 248 A 248 
A 249 1 n ARG . 249 A 249 
A 250 1 n ASP . 250 A 250 
A 251 1 n ASN . 251 A 251 
A 252 1 n LYS . 252 A 252 
A 253 1 n TYR . 253 A 253 
A 254 1 n ARG . 254 A 254 
A 255 1 n SER . 255 A 255 
A 256 1 n SER . 256 A 256 
A 257 1 n GLU . 257 A 257 
A 258 1 n THR . 258 A 258 
A 259 1 n LYS . 259 A 259 
A 260 1 n ARG . 260 A 260 
A 261 1 n ILE . 261 A 261 
A 262 1 n ASN . 262 A 262 
A 263 1 n ILE . 263 A 263 
A 264 1 n MET . 264 A 264 
A 265 1 n LEU . 265 A 265 
A 266 1 n LEU . 266 A 266 
A 267 1 n SER . 267 A 267 
A 268 1 n ILE . 268 A 268 
A 269 1 n VAL . 269 A 269 
A 270 1 n VAL . 270 A 270 
A 271 1 n ALA . 271 A 271 
A 272 1 n PHE . 272 A 272 
A 273 1 n ALA . 273 A 273 
A 274 1 n VAL . 274 A 274 
A 275 1 n CYS . 275 A 275 
A 276 1 n TRP . 276 A 276 
A 277 1 n LEU . 277 A 277 
A 278 1 n PRO . 278 A 278 
A 279 1 n LEU . 279 A 279 
A 280 1 n THR . 280 A 280 
A 281 1 n ILE . 281 A 281 
A 282 1 n PHE . 282 A 282 
A 283 1 n ASN . 283 A 283 
A 284 1 n THR . 284 A 284 
A 285 1 n VAL . 285 A 285 
A 286 1 n PHE . 286 A 286 
A 287 1 n ASP . 287 A 287 
A 288 1 n TRP . 288 A 288 
A 289 1 n ASN . 289 A 289 
A 290 1 n HIS . 290 A 290 
A 291 1 n GLN . 291 A 291 
A 292 1 n ILE . 292 A 292 
A 293 1 n ILE . 293 A 293 
A 294 1 n ALA . 294 A 294 
A 295 1 n THR . 295 A 295 
A 296 1 n CYS . 296 A 296 
A 297 1 n ASN . 297 A 297 
A 298 1 n HIS . 298 A 298 
A 299 1 n ASN . 299 A 299 
A 300 1 n LEU . 300 A 300 
A 301 1 n LEU . 301 A 301 
A 302 1 n PHE . 302 A 302 
A 303 1 n LEU . 303 A 303 
A 304 1 n LEU . 304 A 304 
A 305 1 n CYS . 305 A 305 
A 306 1 n HIS . 306 A 306 
A 307 1 n LEU . 307 A 307 
A 308 1 n THR . 308 A 308 
A 309 1 n ALA . 309 A 309 
A 310 1 n MET . 310 A 310 
A 311 1 n ILE . 311 A 311 
A 312 1 n SER . 312 A 312 
A 313 1 n THR . 313 A 313 
A 314 1 n CYS . 314 A 314 
A 315 1 n VAL . 315 A 315 
A 316 1 n ASN . 316 A 316 
A 317 1 n PRO . 317 A 317 
A 318 1 n ILE . 318 A 318 
A 319 1 n PHE . 319 A 319 
A 320 1 n TYR . 320 A 320 
A 321 1 n GLY . 321 A 321 
A 322 1 n PHE . 322 A 322 
A 323 1 n LEU . 323 A 323 
A 324 1 n ASN . 324 A 324 
A 325 1 n LYS . 325 A 325 
A 326 1 n ASN . 326 A 326 
A 327 1 n PHE . 327 A 327 
A 328 1 n GLN . 328 A 328 
A 329 1 n ARG . 329 A 329 
A 330 1 n ASP . 330 A 330 
A 331 1 n LEU . 331 A 331 
A 332 1 n GLN . 332 A 332 
A 333 1 n PHE . 333 A 333 
A 334 1 n PHE . 334 A 334 
A 335 1 n PHE . 335 A 335 
A 336 1 n ASN . 336 A 336 
A 337 1 n PHE . 337 A 337 
A 338 1 n CYS . 338 A 338 
A 339 1 n ASP . 339 A 339 
A 340 1 n PHE . 340 A 340 
A 341 1 n ARG . 341 A 341 
A 342 1 n SER . 342 A 342 
A 343 1 n ARG . 343 A 343 
A 344 1 n ASP . 344 A 344 
A 345 1 n ASP . 345 A 345 
A 346 1 n ASP . 346 A 346 
A 347 1 n TYR . 347 A 347 
A 348 1 n GLU . 348 A 348 
A 349 1 n THR . 349 A 349 
A 350 1 n ILE . 350 A 350 
A 351 1 n ALA . 351 A 351 
A 352 1 n MET . 352 A 352 
A 353 1 n SER . 353 A 353 
A 354 1 n THR . 354 A 354 
A 355 1 n MET . 355 A 355 
A 356 1 n HIS . 356 A 356 
A 357 1 n THR . 357 A 357 
A 358 1 n ASP . 358 A 358 
A 359 1 n VAL . 359 A 359 
A 360 1 n SER . 360 A 360 
A 361 1 n LYS . 361 A 361 
A 362 1 n THR . 362 A 362 
A 363 1 n SER . 363 A 363 
A 364 1 n LEU . 364 A 364 
A 365 1 n LYS . 365 A 365 
A 366 1 n GLN . 366 A 366 
A 367 1 n ALA . 367 A 367 
A 368 1 n SER . 368 A 368 
A 369 1 n PRO . 369 A 369 
A 370 1 n VAL . 370 A 370 
A 371 1 n ALA . 371 A 371 
A 372 1 n PHE . 372 A 372 
A 373 1 n LYS . 373 A 373 
A 374 1 n LYS . 374 A 374 
A 375 1 n ILE . 375 A 375 
A 376 1 n ASN . 376 A 376 
A 377 1 n ASN . 377 A 377 
A 378 1 n ASN . 378 A 378 
A 379 1 n ASP . 379 A 379 
A 380 1 n ASP . 380 A 380 
A 381 1 n ASN . 381 A 381 
A 382 1 n GLU . 382 A 382 
A 383 1 n LYS . 383 A 383 
A 384 1 n ILE . 384 A 384 
B 1   2 n ILE . 1   B 1   
B 2   2 n ILE . 2   B 2   
B 3   2 n ILE . 3   B 3   
B 4   2 n VAL . 4   B 4   
B 5   2 n GLN . 5   B 5   
B 6   2 n LEU . 6   B 6   
B 7   2 n ILE . 7   B 7   
B 8   2 n GLU . 8   B 8   
B 9   2 n PRO . 9   B 9   
B 10  2 n VAL . 10  B 10  
B 11  2 n ASN . 11  B 11  
B 12  2 n ILE . 12  B 12  
B 13  2 n THR . 13  B 13  
B 14  2 n CYS . 14  B 14  
B 15  2 n ILE . 15  B 15  
B 16  2 n ARG . 16  B 16  
B 17  2 n PRO . 17  B 17  
B 18  2 n GLY . 18  B 18  
B 19  2 n ASN . 19  B 19  
B 20  2 n ASN . 20  B 20  
B 21  2 n THR . 21  B 21  
B 22  2 n ARG . 22  B 22  
B 23  2 n THR . 23  B 23  
B 24  2 n SER . 24  B 24  
B 25  2 n ILE . 25  B 25  
B 26  2 n ARG . 26  B 26  
B 27  2 n ILE . 27  B 27  
B 28  2 n GLY . 28  B 28  
B 29  2 n PRO . 29  B 29  
B 30  2 n GLY . 30  B 30  
B 31  2 n GLN . 31  B 31  
B 32  2 n THR . 32  B 32  
B 33  2 n PHE . 33  B 33  
B 34  2 n TYR . 34  B 34  
B 35  2 n ALA . 35  B 35  
B 36  2 n THR . 36  B 36  
B 37  2 n GLY . 37  B 37  
B 38  2 n ASP . 38  B 38  
B 39  2 n VAL . 39  B 39  
B 40  2 n ILE . 40  B 40  
B 41  2 n GLY . 41  B 41  
B 42  2 n ASP . 42  B 42  
B 43  2 n ILE . 43  B 43  
B 44  2 n ARG . 44  B 44  
B 45  2 n LYS . 45  B 45  
B 46  2 n ALA . 46  B 46  
B 47  2 n HIS . 47  B 47  
B 48  2 n CYS . 48  B 48  
B 49  2 n ASN . 49  B 49  
B 50  2 n VAL . 50  B 50  
B 51  2 n SER . 51  B 51  
B 52  2 n ARG . 52  B 52  
B 53  2 n ALA . 53  B 53  
B 54  2 n ALA . 54  B 54  
B 55  2 n TRP . 55  B 55  
B 56  2 n ASN . 56  B 56  
B 57  2 n SER . 57  B 57  
B 58  2 n THR . 58  B 58  
B 59  2 n LEU . 59  B 59  
B 60  2 n GLN . 60  B 60  
B 61  2 n LYS . 61  B 61  
B 62  2 n ILE . 62  B 62  
B 63  2 n SER . 63  B 63  
B 64  2 n ILE . 64  B 64  
B 65  2 n GLN . 65  B 65  
B 66  2 n LEU . 66  B 66  
B 67  2 n ARG . 67  B 67  
B 68  2 n ARG . 68  B 68  
B 69  2 n TYR . 69  B 69  
B 70  2 n PHE . 70  B 70  
B 71  2 n ASN . 71  B 71  
B 72  2 n ASN . 72  B 72  
B 73  2 n LYS . 73  B 73  
B 74  2 n THR . 74  B 74  
B 75  2 n ILE . 75  B 75  
B 76  2 n ILE . 76  B 76  
B 77  2 n PHE . 77  B 77  
B 78  2 n LYS . 78  B 78  
B 79  2 n ASN . 79  B 79  
B 80  2 n SER . 80  B 80  
B 81  2 n SER . 81  B 81  
B 82  2 n GLY . 82  B 82  
B 83  2 n GLY . 83  B 83  
B 84  2 n ASP . 84  B 84  
B 85  2 n VAL . 85  B 85  
B 86  2 n GLU . 86  B 86  
B 87  2 n VAL . 87  B 87  
B 88  2 n ALA . 88  B 88  
B 89  2 n THR . 89  B 89  
B 90  2 n HIS . 90  B 90  
B 91  2 n SER . 91  B 91  
B 92  2 n PHE . 92  B 92  
B 93  2 n ASN . 93  B 93  
B 94  2 n CYS . 94  B 94  
B 95  2 n GLY . 95  B 95  
B 96  2 n GLY . 96  B 96  
B 97  2 n GLU . 97  B 97  
B 98  2 n PHE . 98  B 98  
B 99  2 n PHE . 99  B 99  
B 100 2 n TYR . 100 B 100 
B 101 2 n CYS . 101 B 101 
B 102 2 n ASN . 102 B 102 
B 103 2 n THR . 103 B 103 
B 104 2 n THR . 104 B 104 
B 105 2 n ASP . 105 B 105 
B 106 2 n LEU . 106 B 106 
B 107 2 n PHE . 107 B 107 
B 108 2 n ASP . 108 B 108 
B 109 2 n SER . 109 B 109 
B 110 2 n THR . 110 B 110 
B 111 2 n TRP . 111 B 111 
B 112 2 n ASP . 112 B 112 
B 113 2 n GLU . 113 B 113 
B 114 2 n ASN . 114 B 114 
B 115 2 n SER . 115 B 115 
B 116 2 n THR . 116 B 116 
B 117 2 n VAL . 117 B 117 
B 118 2 n THR . 118 B 118 
B 119 2 n ASN . 119 B 119 
B 120 2 n ILE . 120 B 120 
B 121 2 n THR . 121 B 121 
B 122 2 n GLU . 122 B 122 
B 123 2 n PRO . 123 B 123 
B 124 2 n LYS . 124 B 124 
B 125 2 n ALA . 125 B 125 
B 126 2 n THR . 126 B 126 
B 127 2 n ILE . 127 B 127 
B 128 2 n THR . 128 B 128 
B 129 2 n LEU . 129 B 129 
B 130 2 n PRO . 130 B 130 
B 131 2 n CYS . 131 B 131 
B 132 2 n ARG . 132 B 132 
B 133 2 n ILE . 133 B 133 
B 134 2 n LYS . 134 B 134 
B 135 2 n GLN . 135 B 135 
B 136 2 n ILE . 136 B 136 
B 137 2 n ILE . 137 B 137 
B 138 2 n ASN . 138 B 138 
B 139 2 n MET . 139 B 139 
B 140 2 n TRP . 140 B 140 
B 141 2 n GLN . 141 B 141 
B 142 2 n ARG . 142 B 142 
B 143 2 n VAL . 143 B 143 
B 144 2 n GLY . 144 B 144 
B 145 2 n GLN . 145 B 145 
B 146 2 n ALA . 146 B 146 
B 147 2 n MET . 147 B 147 
B 148 2 n TYR . 148 B 148 
B 149 2 n ALA . 149 B 149 
B 150 2 n PRO . 150 B 150 
B 151 2 n PRO . 151 B 151 
B 152 2 n ILE . 152 B 152 
B 153 2 n LYS . 153 B 153 
B 154 2 n GLY . 154 B 154 
B 155 2 n SER . 155 B 155 
B 156 2 n ILE . 156 B 156 
B 157 2 n ARG . 157 B 157 
B 158 2 n CYS . 158 B 158 
B 159 2 n GLU . 159 B 159 
B 160 2 n SER . 160 B 160 
B 161 2 n ASN . 161 B 161 
B 162 2 n ILE . 162 B 162 
B 163 2 n THR . 163 B 163 
B 164 2 n GLY . 164 B 164 
B 165 2 n LEU . 165 B 165 
B 166 2 n LEU . 166 B 166 
#
_software.classification other
_software.date           ?
_software.description    "Structure prediction"
_software.name           AlphaFold
_software.pdbx_ordinal   1
_software.type           package
_software.version        "AlphaFold-beta-20231127 (2b86f29d-618d-47cf-8aef-20020b1102eb @ 2025-03-12 01:42:09)"
#
loop_
_struct_asym.entity_id
_struct_asym.id
1 A 
2 B 
#
loop_
_atom_site.group_PDB
_atom_site.id
_atom_site.type_symbol
_atom_site.label_atom_id
_atom_site.label_alt_id
_atom_site.label_comp_id
_atom_site.label_asym_id
_atom_site.label_entity_id
_atom_site.label_seq_id
_atom_site.pdbx_PDB_ins_code
_atom_site.Cartn_x
_atom_site.Cartn_y
_atom_site.Cartn_z
_atom_site.occupancy
_atom_site.B_iso_or_equiv
_atom_site.auth_seq_id
_atom_site.auth_asym_id
_atom_site.pdbx_PDB_model_num
ATOM 1    N N   . MET A 1 1   ? 32.891  44.790  -19.296 1.00 18.51 1   A 1 
ATOM 2    C CA  . MET A 1 1   ? 32.061  45.894  -19.831 1.00 19.85 1   A 1 
ATOM 3    C C   . MET A 1 1   ? 30.611  45.573  -19.490 1.00 21.42 1   A 1 
ATOM 4    O O   . MET A 1 1   ? 30.132  44.528  -19.879 1.00 19.89 1   A 1 
ATOM 5    C CB  . MET A 1 1   ? 32.255  46.067  -21.340 1.00 19.78 1   A 1 
ATOM 6    C CG  . MET A 1 1   ? 33.496  46.916  -21.656 1.00 17.23 1   A 1 
ATOM 7    S SD  . MET A 1 1   ? 33.890  47.008  -23.428 1.00 15.97 1   A 1 
ATOM 8    C CE  . MET A 1 1   ? 35.021  48.416  -23.477 1.00 13.82 1   A 1 
ATOM 9    N N   . ASN A 1 2   ? 29.946  46.451  -18.703 1.00 16.84 2   A 1 
ATOM 10   C CA  . ASN A 1 2   ? 28.692  46.181  -17.980 1.00 16.83 2   A 1 
ATOM 11   C C   . ASN A 1 2   ? 27.448  46.524  -18.810 1.00 17.29 2   A 1 
ATOM 12   O O   . ASN A 1 2   ? 26.738  47.459  -18.457 1.00 16.07 2   A 1 
ATOM 13   C CB  . ASN A 1 2   ? 28.716  47.002  -16.675 1.00 16.29 2   A 1 
ATOM 14   C CG  . ASN A 1 2   ? 29.759  46.564  -15.671 1.00 13.98 2   A 1 
ATOM 15   O OD1 . ASN A 1 2   ? 30.407  45.547  -15.803 1.00 13.32 2   A 1 
ATOM 16   N ND2 . ASN A 1 2   ? 29.980  47.340  -14.644 1.00 13.87 2   A 1 
ATOM 17   N N   . SER A 1 3   ? 27.196  45.890  -19.923 1.00 16.88 3   A 1 
ATOM 18   C CA  . SER A 1 3   ? 26.105  46.273  -20.821 1.00 15.53 3   A 1 
ATOM 19   C C   . SER A 1 3   ? 24.733  46.054  -20.162 1.00 15.60 3   A 1 
ATOM 20   O O   . SER A 1 3   ? 24.177  44.955  -20.174 1.00 14.87 3   A 1 
ATOM 21   C CB  . SER A 1 3   ? 26.221  45.534  -22.157 1.00 15.20 3   A 1 
ATOM 22   O OG  . SER A 1 3   ? 26.422  44.160  -21.955 1.00 13.69 3   A 1 
ATOM 23   N N   . THR A 1 4   ? 24.198  47.131  -19.596 1.00 16.46 4   A 1 
ATOM 24   C CA  . THR A 1 4   ? 22.886  47.276  -18.979 1.00 15.86 4   A 1 
ATOM 25   C C   . THR A 1 4   ? 21.796  47.278  -20.057 1.00 16.07 4   A 1 
ATOM 26   O O   . THR A 1 4   ? 21.389  48.332  -20.523 1.00 15.02 4   A 1 
ATOM 27   C CB  . THR A 1 4   ? 22.845  48.600  -18.187 1.00 15.26 4   A 1 
ATOM 28   O OG1 . THR A 1 4   ? 23.528  49.618  -18.889 1.00 13.69 4   A 1 
ATOM 29   C CG2 . THR A 1 4   ? 23.517  48.477  -16.829 1.00 14.03 4   A 1 
ATOM 30   N N   . LEU A 1 5   ? 21.335  46.122  -20.469 1.00 16.42 5   A 1 
ATOM 31   C CA  . LEU A 1 5   ? 20.235  45.995  -21.430 1.00 15.25 5   A 1 
ATOM 32   C C   . LEU A 1 5   ? 18.913  46.442  -20.786 1.00 15.35 5   A 1 
ATOM 33   O O   . LEU A 1 5   ? 18.302  45.713  -20.005 1.00 14.73 5   A 1 
ATOM 34   C CB  . LEU A 1 5   ? 20.192  44.558  -21.987 1.00 14.88 5   A 1 
ATOM 35   C CG  . LEU A 1 5   ? 21.038  44.397  -23.258 1.00 13.45 5   A 1 
ATOM 36   C CD1 . LEU A 1 5   ? 21.452  42.938  -23.458 1.00 12.95 5   A 1 
ATOM 37   C CD2 . LEU A 1 5   ? 20.263  44.842  -24.507 1.00 13.98 5   A 1 
ATOM 38   N N   . PHE A 1 6   ? 18.501  47.662  -21.109 1.00 16.84 6   A 1 
ATOM 39   C CA  . PHE A 1 6   ? 17.433  48.482  -20.514 1.00 15.61 6   A 1 
ATOM 40   C C   . PHE A 1 6   ? 16.037  48.297  -21.144 1.00 15.40 6   A 1 
ATOM 41   O O   . PHE A 1 6   ? 15.252  49.234  -21.108 1.00 14.90 6   A 1 
ATOM 42   C CB  . PHE A 1 6   ? 17.878  49.955  -20.609 1.00 15.56 6   A 1 
ATOM 43   C CG  . PHE A 1 6   ? 18.281  50.603  -19.302 1.00 14.20 6   A 1 
ATOM 44   C CD1 . PHE A 1 6   ? 17.298  51.131  -18.446 1.00 13.45 6   A 1 
ATOM 45   C CD2 . PHE A 1 6   ? 19.643  50.736  -18.963 1.00 13.78 6   A 1 
ATOM 46   C CE1 . PHE A 1 6   ? 17.670  51.778  -17.260 1.00 13.40 6   A 1 
ATOM 47   C CE2 . PHE A 1 6   ? 20.018  51.386  -17.777 1.00 13.00 6   A 1 
ATOM 48   C CZ  . PHE A 1 6   ? 19.039  51.915  -16.914 1.00 13.32 6   A 1 
ATOM 49   N N   . SER A 1 7   ? 15.707  47.201  -21.790 1.00 18.32 7   A 1 
ATOM 50   C CA  . SER A 1 7   ? 14.609  47.163  -22.767 1.00 18.12 7   A 1 
ATOM 51   C C   . SER A 1 7   ? 13.235  47.581  -22.218 1.00 18.27 7   A 1 
ATOM 52   O O   . SER A 1 7   ? 12.852  47.282  -21.093 1.00 17.44 7   A 1 
ATOM 53   C CB  . SER A 1 7   ? 14.537  45.807  -23.469 1.00 17.50 7   A 1 
ATOM 54   O OG  . SER A 1 7   ? 14.388  44.758  -22.544 1.00 15.79 7   A 1 
ATOM 55   N N   . GLN A 1 8   ? 12.497  48.300  -23.093 1.00 17.98 8   A 1 
ATOM 56   C CA  . GLN A 1 8   ? 11.264  49.070  -22.873 1.00 18.09 8   A 1 
ATOM 57   C C   . GLN A 1 8   ? 9.992   48.212  -22.716 1.00 18.33 8   A 1 
ATOM 58   O O   . GLN A 1 8   ? 9.184   48.167  -23.635 1.00 16.73 8   A 1 
ATOM 59   C CB  . GLN A 1 8   ? 11.063  49.984  -24.106 1.00 17.03 8   A 1 
ATOM 60   C CG  . GLN A 1 8   ? 12.091  51.085  -24.331 1.00 15.08 8   A 1 
ATOM 61   C CD  . GLN A 1 8   ? 11.845  51.797  -25.666 1.00 14.17 8   A 1 
ATOM 62   O OE1 . GLN A 1 8   ? 11.599  51.190  -26.691 1.00 14.02 8   A 1 
ATOM 63   N NE2 . GLN A 1 8   ? 11.923  53.108  -25.717 1.00 14.52 8   A 1 
ATOM 64   N N   . VAL A 1 9   ? 9.764   47.561  -21.593 1.00 19.49 9   A 1 
ATOM 65   C CA  . VAL A 1 9   ? 8.452   46.903  -21.415 1.00 18.35 9   A 1 
ATOM 66   C C   . VAL A 1 9   ? 7.383   47.974  -21.174 1.00 18.96 9   A 1 
ATOM 67   O O   . VAL A 1 9   ? 7.428   48.694  -20.172 1.00 17.68 9   A 1 
ATOM 68   C CB  . VAL A 1 9   ? 8.474   45.797  -20.351 1.00 17.39 9   A 1 
ATOM 69   C CG1 . VAL A 1 9   ? 7.131   45.081  -20.285 1.00 14.83 9   A 1 
ATOM 70   C CG2 . VAL A 1 9   ? 9.549   44.748  -20.683 1.00 15.28 9   A 1 
ATOM 71   N N   . GLU A 1 10  ? 6.459   48.135  -22.134 1.00 20.33 10  A 1 
ATOM 72   C CA  . GLU A 1 10  ? 5.424   49.165  -22.183 1.00 21.15 10  A 1 
ATOM 73   C C   . GLU A 1 10  ? 4.315   49.019  -21.117 1.00 21.37 10  A 1 
ATOM 74   O O   . GLU A 1 10  ? 4.152   48.009  -20.445 1.00 20.25 10  A 1 
ATOM 75   C CB  . GLU A 1 10  ? 4.794   49.232  -23.585 1.00 20.47 10  A 1 
ATOM 76   C CG  . GLU A 1 10  ? 5.655   49.962  -24.624 1.00 18.28 10  A 1 
ATOM 77   C CD  . GLU A 1 10  ? 4.896   50.157  -25.957 1.00 17.25 10  A 1 
ATOM 78   O OE1 . GLU A 1 10  ? 5.142   51.189  -26.622 1.00 15.46 10  A 1 
ATOM 79   O OE2 . GLU A 1 10  ? 4.060   49.284  -26.289 1.00 18.06 10  A 1 
ATOM 80   N N   . ASN A 1 11  ? 3.501   50.088  -21.037 1.00 20.48 11  A 1 
ATOM 81   C CA  . ASN A 1 11  ? 2.657   50.565  -19.942 1.00 21.12 11  A 1 
ATOM 82   C C   . ASN A 1 11  ? 1.315   49.854  -19.666 1.00 21.30 11  A 1 
ATOM 83   O O   . ASN A 1 11  ? 0.558   50.401  -18.867 1.00 19.92 11  A 1 
ATOM 84   C CB  . ASN A 1 11  ? 2.349   52.041  -20.251 1.00 20.04 11  A 1 
ATOM 85   C CG  . ASN A 1 11  ? 3.197   53.045  -19.503 1.00 17.35 11  A 1 
ATOM 86   O OD1 . ASN A 1 11  ? 3.772   52.799  -18.464 1.00 16.58 11  A 1 
ATOM 87   N ND2 . ASN A 1 11  ? 3.266   54.261  -20.001 1.00 16.85 11  A 1 
ATOM 88   N N   . HIS A 1 12  ? 0.901   48.792  -20.337 1.00 20.16 12  A 1 
ATOM 89   C CA  . HIS A 1 12  ? -0.527  48.465  -20.329 1.00 20.27 12  A 1 
ATOM 90   C C   . HIS A 1 12  ? -1.077  48.147  -18.934 1.00 20.18 12  A 1 
ATOM 91   O O   . HIS A 1 12  ? -0.735  47.161  -18.284 1.00 18.83 12  A 1 
ATOM 92   C CB  . HIS A 1 12  ? -0.879  47.408  -21.384 1.00 19.49 12  A 1 
ATOM 93   C CG  . HIS A 1 12  ? -1.258  48.039  -22.695 1.00 17.81 12  A 1 
ATOM 94   N ND1 . HIS A 1 12  ? -2.297  48.926  -22.894 1.00 16.92 12  A 1 
ATOM 95   C CD2 . HIS A 1 12  ? -0.647  47.870  -23.910 1.00 17.25 12  A 1 
ATOM 96   C CE1 . HIS A 1 12  ? -2.300  49.280  -24.192 1.00 17.48 12  A 1 
ATOM 97   N NE2 . HIS A 1 12  ? -1.314  48.654  -24.835 1.00 17.26 12  A 1 
ATOM 98   N N   . SER A 1 13  ? -1.984  49.042  -18.494 1.00 19.55 13  A 1 
ATOM 99   C CA  . SER A 1 13  ? -2.599  49.163  -17.172 1.00 19.48 13  A 1 
ATOM 100  C C   . SER A 1 13  ? -3.667  48.097  -16.886 1.00 19.69 13  A 1 
ATOM 101  O O   . SER A 1 13  ? -4.793  48.433  -16.530 1.00 18.57 13  A 1 
ATOM 102  C CB  . SER A 1 13  ? -3.185  50.575  -17.051 1.00 18.68 13  A 1 
ATOM 103  O OG  . SER A 1 13  ? -4.163  50.779  -18.044 1.00 16.92 13  A 1 
ATOM 104  N N   . VAL A 1 14  ? -3.386  46.839  -17.053 1.00 18.45 14  A 1 
ATOM 105  C CA  . VAL A 1 14  ? -4.350  45.802  -16.682 1.00 17.77 14  A 1 
ATOM 106  C C   . VAL A 1 14  ? -4.495  45.829  -15.162 1.00 18.25 14  A 1 
ATOM 107  O O   . VAL A 1 14  ? -3.604  45.393  -14.431 1.00 17.12 14  A 1 
ATOM 108  C CB  . VAL A 1 14  ? -3.979  44.417  -17.225 1.00 16.80 14  A 1 
ATOM 109  C CG1 . VAL A 1 14  ? -5.063  43.393  -16.890 1.00 14.70 14  A 1 
ATOM 110  C CG2 . VAL A 1 14  ? -3.832  44.451  -18.753 1.00 15.45 14  A 1 
ATOM 111  N N   . HIS A 1 15  ? -5.619  46.361  -14.677 1.00 18.31 15  A 1 
ATOM 112  C CA  . HIS A 1 15  ? -6.072  46.320  -13.288 1.00 18.10 15  A 1 
ATOM 113  C C   . HIS A 1 15  ? -6.409  44.879  -12.871 1.00 18.35 15  A 1 
ATOM 114  O O   . HIS A 1 15  ? -7.559  44.541  -12.615 1.00 17.19 15  A 1 
ATOM 115  C CB  . HIS A 1 15  ? -7.280  47.258  -13.108 1.00 17.46 15  A 1 
ATOM 116  C CG  . HIS A 1 15  ? -6.947  48.680  -12.767 1.00 15.71 15  A 1 
ATOM 117  N ND1 . HIS A 1 15  ? -6.499  49.126  -11.546 1.00 14.76 15  A 1 
ATOM 118  C CD2 . HIS A 1 15  ? -7.112  49.788  -13.556 1.00 14.88 15  A 1 
ATOM 119  C CE1 . HIS A 1 15  ? -6.397  50.460  -11.593 1.00 14.80 15  A 1 
ATOM 120  N NE2 . HIS A 1 15  ? -6.765  50.907  -12.802 1.00 14.55 15  A 1 
ATOM 121  N N   . SER A 1 16  ? -5.421  44.010  -12.804 1.00 18.98 16  A 1 
ATOM 122  C CA  . SER A 1 16  ? -5.587  42.720  -12.177 1.00 18.47 16  A 1 
ATOM 123  C C   . SER A 1 16  ? -5.688  42.934  -10.667 1.00 18.84 16  A 1 
ATOM 124  O O   . SER A 1 16  ? -4.675  43.145  -10.002 1.00 17.70 16  A 1 
ATOM 125  C CB  . SER A 1 16  ? -4.454  41.758  -12.561 1.00 17.34 16  A 1 
ATOM 126  O OG  . SER A 1 16  ? -3.188  42.286  -12.223 1.00 15.72 16  A 1 
ATOM 127  N N   . ASN A 1 17  ? -6.910  42.891  -10.131 1.00 19.49 17  A 1 
ATOM 128  C CA  . ASN A 1 17  ? -7.200  42.780  -8.705  1.00 20.06 17  A 1 
ATOM 129  C C   . ASN A 1 17  ? -6.699  41.423  -8.164  1.00 20.33 17  A 1 
ATOM 130  O O   . ASN A 1 17  ? -7.470  40.626  -7.638  1.00 18.86 17  A 1 
ATOM 131  C CB  . ASN A 1 17  ? -8.718  42.967  -8.464  1.00 18.74 17  A 1 
ATOM 132  C CG  . ASN A 1 17  ? -9.175  44.413  -8.321  1.00 16.45 17  A 1 
ATOM 133  O OD1 . ASN A 1 17  ? -8.425  45.309  -8.030  1.00 15.66 17  A 1 
ATOM 134  N ND2 . ASN A 1 17  ? -10.458 44.653  -8.471  1.00 15.41 17  A 1 
ATOM 135  N N   . PHE A 1 18  ? -5.419  41.127  -8.317  1.00 18.95 18  A 1 
ATOM 136  C CA  . PHE A 1 18  ? -4.786  40.065  -7.567  1.00 17.50 18  A 1 
ATOM 137  C C   . PHE A 1 18  ? -4.731  40.528  -6.119  1.00 17.91 18  A 1 
ATOM 138  O O   . PHE A 1 18  ? -3.887  41.328  -5.726  1.00 16.99 18  A 1 
ATOM 139  C CB  . PHE A 1 18  ? -3.418  39.702  -8.154  1.00 16.69 18  A 1 
ATOM 140  C CG  . PHE A 1 18  ? -3.501  38.623  -9.221  1.00 15.43 18  A 1 
ATOM 141  C CD1 . PHE A 1 18  ? -3.459  37.265  -8.829  1.00 14.57 18  A 1 
ATOM 142  C CD2 . PHE A 1 18  ? -3.646  38.956  -10.573 1.00 14.81 18  A 1 
ATOM 143  C CE1 . PHE A 1 18  ? -3.550  36.254  -9.800  1.00 14.71 18  A 1 
ATOM 144  C CE2 . PHE A 1 18  ? -3.742  37.944  -11.542 1.00 14.39 18  A 1 
ATOM 145  C CZ  . PHE A 1 18  ? -3.699  36.591  -11.161 1.00 14.89 18  A 1 
ATOM 146  N N   . SER A 1 19  ? -5.687  40.064  -5.328  1.00 21.55 19  A 1 
ATOM 147  C CA  . SER A 1 19  ? -5.587  40.065  -3.876  1.00 21.65 19  A 1 
ATOM 148  C C   . SER A 1 19  ? -4.382  39.189  -3.520  1.00 22.57 19  A 1 
ATOM 149  O O   . SER A 1 19  ? -4.525  37.980  -3.360  1.00 21.24 19  A 1 
ATOM 150  C CB  . SER A 1 19  ? -6.893  39.532  -3.282  1.00 20.53 19  A 1 
ATOM 151  O OG  . SER A 1 19  ? -6.793  39.341  -1.891  1.00 18.03 19  A 1 
ATOM 152  N N   . GLU A 1 20  ? -3.198  39.805  -3.464  1.00 24.40 20  A 1 
ATOM 153  C CA  . GLU A 1 20  ? -1.985  39.166  -2.980  1.00 24.49 20  A 1 
ATOM 154  C C   . GLU A 1 20  ? -2.195  38.804  -1.519  1.00 24.99 20  A 1 
ATOM 155  O O   . GLU A 1 20  ? -1.997  39.605  -0.606  1.00 23.62 20  A 1 
ATOM 156  C CB  . GLU A 1 20  ? -0.754  40.082  -3.158  1.00 24.01 20  A 1 
ATOM 157  C CG  . GLU A 1 20  ? -0.223  40.130  -4.596  1.00 22.00 20  A 1 
ATOM 158  C CD  . GLU A 1 20  ? 1.049   40.980  -4.743  1.00 20.90 20  A 1 
ATOM 159  O OE1 . GLU A 1 20  ? 1.831   40.690  -5.668  1.00 19.08 20  A 1 
ATOM 160  O OE2 . GLU A 1 20  ? 1.221   41.917  -3.936  1.00 21.44 20  A 1 
ATOM 161  N N   . LYS A 1 21  ? -2.645  37.575  -1.278  1.00 26.10 21  A 1 
ATOM 162  C CA  . LYS A 1 21  ? -2.518  36.943  0.023   1.00 27.04 21  A 1 
ATOM 163  C C   . LYS A 1 21  ? -1.026  36.696  0.234   1.00 26.96 21  A 1 
ATOM 164  O O   . LYS A 1 21  ? -0.519  35.636  -0.100  1.00 25.42 21  A 1 
ATOM 165  C CB  . LYS A 1 21  ? -3.339  35.648  0.106   1.00 26.28 21  A 1 
ATOM 166  C CG  . LYS A 1 21  ? -4.842  35.885  0.299   1.00 23.50 21  A 1 
ATOM 167  C CD  . LYS A 1 21  ? -5.531  34.547  0.561   1.00 22.40 21  A 1 
ATOM 168  C CE  . LYS A 1 21  ? -7.014  34.720  0.893   1.00 20.57 21  A 1 
ATOM 169  N NZ  . LYS A 1 21  ? -7.610  33.444  1.366   1.00 19.39 21  A 1 
ATOM 170  N N   . ASN A 1 22  ? -0.334  37.698  0.763   1.00 28.81 22  A 1 
ATOM 171  C CA  . ASN A 1 22  ? 1.042   37.589  1.202   1.00 29.24 22  A 1 
ATOM 172  C C   . ASN A 1 22  ? 1.099   36.670  2.428   1.00 29.41 22  A 1 
ATOM 173  O O   . ASN A 1 22  ? 1.092   37.132  3.559   1.00 28.09 22  A 1 
ATOM 174  C CB  . ASN A 1 22  ? 1.614   39.000  1.466   1.00 27.95 22  A 1 
ATOM 175  C CG  . ASN A 1 22  ? 2.034   39.714  0.189   1.00 24.70 22  A 1 
ATOM 176  O OD1 . ASN A 1 22  ? 2.339   39.105  -0.808  1.00 23.71 22  A 1 
ATOM 177  N ND2 . ASN A 1 22  ? 2.084   41.029  0.192   1.00 23.10 22  A 1 
ATOM 178  N N   . ALA A 1 23  ? 1.098   35.369  2.195   1.00 32.94 23  A 1 
ATOM 179  C CA  . ALA A 1 23  ? 1.430   34.381  3.203   1.00 32.72 23  A 1 
ATOM 180  C C   . ALA A 1 23  ? 2.939   34.487  3.461   1.00 33.93 23  A 1 
ATOM 181  O O   . ALA A 1 23  ? 3.740   33.945  2.708   1.00 33.50 23  A 1 
ATOM 182  C CB  . ALA A 1 23  ? 0.993   32.994  2.719   1.00 31.47 23  A 1 
ATOM 183  N N   . GLN A 1 24  ? 3.321   35.250  4.494   1.00 36.83 24  A 1 
ATOM 184  C CA  . GLN A 1 24  ? 4.700   35.322  4.942   1.00 37.36 24  A 1 
ATOM 185  C C   . GLN A 1 24  ? 4.968   34.120  5.835   1.00 38.55 24  A 1 
ATOM 186  O O   . GLN A 1 24  ? 4.651   34.125  7.025   1.00 38.12 24  A 1 
ATOM 187  C CB  . GLN A 1 24  ? 4.960   36.661  5.639   1.00 36.62 24  A 1 
ATOM 188  C CG  . GLN A 1 24  ? 5.007   37.807  4.623   1.00 32.60 24  A 1 
ATOM 189  C CD  . GLN A 1 24  ? 5.255   39.162  5.267   1.00 29.31 24  A 1 
ATOM 190  O OE1 . GLN A 1 24  ? 5.116   39.356  6.453   1.00 28.14 24  A 1 
ATOM 191  N NE2 . GLN A 1 24  ? 5.628   40.142  4.487   1.00 27.73 24  A 1 
ATOM 192  N N   . LEU A 1 25  ? 5.510   33.080  5.251   1.00 42.94 25  A 1 
ATOM 193  C CA  . LEU A 1 25  ? 5.977   31.911  5.979   1.00 43.87 25  A 1 
ATOM 194  C C   . LEU A 1 25  ? 7.430   32.142  6.377   1.00 45.84 25  A 1 
ATOM 195  O O   . LEU A 1 25  ? 8.248   32.569  5.568   1.00 45.42 25  A 1 
ATOM 196  C CB  . LEU A 1 25  ? 5.775   30.665  5.102   1.00 42.61 25  A 1 
ATOM 197  C CG  . LEU A 1 25  ? 4.321   30.177  5.124   1.00 39.19 25  A 1 
ATOM 198  C CD1 . LEU A 1 25  ? 3.934   29.524  3.803   1.00 35.98 25  A 1 
ATOM 199  C CD2 . LEU A 1 25  ? 4.104   29.157  6.242   1.00 36.50 25  A 1 
ATOM 200  N N   . LEU A 1 26  ? 7.750   31.851  7.633   1.00 48.67 26  A 1 
ATOM 201  C CA  . LEU A 1 26  ? 9.129   31.778  8.071   1.00 50.21 26  A 1 
ATOM 202  C C   . LEU A 1 26  ? 9.770   30.531  7.461   1.00 51.50 26  A 1 
ATOM 203  O O   . LEU A 1 26  ? 9.141   29.476  7.439   1.00 50.55 26  A 1 
ATOM 204  C CB  . LEU A 1 26  ? 9.173   31.744  9.602   1.00 49.44 26  A 1 
ATOM 205  C CG  . LEU A 1 26  ? 8.816   33.089  10.235  1.00 44.18 26  A 1 
ATOM 206  C CD1 . LEU A 1 26  ? 8.416   32.901  11.692  1.00 39.67 26  A 1 
ATOM 207  C CD2 . LEU A 1 26  ? 10.000  34.043  10.196  1.00 43.67 26  A 1 
ATOM 208  N N   . ALA A 1 27  ? 11.004  30.642  7.016   1.00 45.73 27  A 1 
ATOM 209  C CA  . ALA A 1 27  ? 11.804  29.479  6.688   1.00 47.69 27  A 1 
ATOM 210  C C   . ALA A 1 27  ? 12.817  29.271  7.816   1.00 48.25 27  A 1 
ATOM 211  O O   . ALA A 1 27  ? 13.672  30.124  8.051   1.00 47.91 27  A 1 
ATOM 212  C CB  . ALA A 1 27  ? 12.449  29.676  5.315   1.00 47.23 27  A 1 
ATOM 213  N N   . PHE A 1 28  ? 12.692  28.157  8.536   1.00 48.73 28  A 1 
ATOM 214  C CA  . PHE A 1 28  ? 13.672  27.715  9.506   1.00 46.54 28  A 1 
ATOM 215  C C   . PHE A 1 28  ? 14.630  26.727  8.853   1.00 46.57 28  A 1 
ATOM 216  O O   . PHE A 1 28  ? 14.255  25.999  7.933   1.00 44.04 28  A 1 
ATOM 217  C CB  . PHE A 1 28  ? 12.982  27.111  10.727  1.00 43.48 28  A 1 
ATOM 218  C CG  . PHE A 1 28  ? 12.165  28.098  11.532  1.00 40.94 28  A 1 
ATOM 219  C CD1 . PHE A 1 28  ? 12.784  28.880  12.515  1.00 36.55 28  A 1 
ATOM 220  C CD2 . PHE A 1 28  ? 10.790  28.219  11.341  1.00 36.79 28  A 1 
ATOM 221  C CE1 . PHE A 1 28  ? 12.028  29.773  13.297  1.00 35.54 28  A 1 
ATOM 222  C CE2 . PHE A 1 28  ? 10.033  29.108  12.118  1.00 35.31 28  A 1 
ATOM 223  C CZ  . PHE A 1 28  ? 10.647  29.887  13.103  1.00 36.84 28  A 1 
ATOM 224  N N   . GLU A 1 29  ? 15.861  26.683  9.340   1.00 41.09 29  A 1 
ATOM 225  C CA  . GLU A 1 29  ? 16.766  25.602  8.976   1.00 41.16 29  A 1 
ATOM 226  C C   . GLU A 1 29  ? 16.270  24.271  9.539   1.00 42.31 29  A 1 
ATOM 227  O O   . GLU A 1 29  ? 15.914  24.167  10.708  1.00 40.56 29  A 1 
ATOM 228  C CB  . GLU A 1 29  ? 18.200  25.889  9.446   1.00 38.46 29  A 1 
ATOM 229  C CG  . GLU A 1 29  ? 18.997  26.678  8.403   1.00 33.04 29  A 1 
ATOM 230  C CD  . GLU A 1 29  ? 20.439  26.977  8.820   1.00 29.56 29  A 1 
ATOM 231  O OE1 . GLU A 1 29  ? 21.265  27.205  7.902   1.00 25.78 29  A 1 
ATOM 232  O OE2 . GLU A 1 29  ? 20.711  27.020  10.029  1.00 31.76 29  A 1 
ATOM 233  N N   . ASN A 1 30  ? 16.324  23.238  8.697   1.00 40.95 30  A 1 
ATOM 234  C CA  . ASN A 1 30  ? 16.170  21.806  8.982   1.00 40.94 30  A 1 
ATOM 235  C C   . ASN A 1 30  ? 14.811  21.248  9.403   1.00 42.92 30  A 1 
ATOM 236  O O   . ASN A 1 30  ? 14.483  20.147  8.944   1.00 40.49 30  A 1 
ATOM 237  C CB  . ASN A 1 30  ? 17.262  21.335  9.944   1.00 36.52 30  A 1 
ATOM 238  C CG  . ASN A 1 30  ? 18.661  21.416  9.352   1.00 32.60 30  A 1 
ATOM 239  O OD1 . ASN A 1 30  ? 18.859  21.420  8.152   1.00 30.35 30  A 1 
ATOM 240  N ND2 . ASN A 1 30  ? 19.670  21.453  10.182  1.00 30.33 30  A 1 
ATOM 241  N N   . ASP A 1 31  ? 14.041  21.892  10.283  1.00 40.92 31  A 1 
ATOM 242  C CA  . ASP A 1 31  ? 13.011  21.176  11.035  1.00 40.96 31  A 1 
ATOM 243  C C   . ASP A 1 31  ? 11.614  21.135  10.377  1.00 42.62 31  A 1 
ATOM 244  O O   . ASP A 1 31  ? 10.657  20.662  11.004  1.00 39.68 31  A 1 
ATOM 245  C CB  . ASP A 1 31  ? 12.985  21.682  12.480  1.00 36.95 31  A 1 
ATOM 246  C CG  . ASP A 1 31  ? 14.062  21.066  13.370  1.00 33.63 31  A 1 
ATOM 247  O OD1 . ASP A 1 31  ? 14.539  19.949  13.068  1.00 31.56 31  A 1 
ATOM 248  O OD2 . ASP A 1 31  ? 14.345  21.683  14.424  1.00 30.80 31  A 1 
ATOM 249  N N   . ASP A 1 32  ? 11.460  21.578  9.130   1.00 43.81 32  A 1 
ATOM 250  C CA  . ASP A 1 32  ? 10.188  21.494  8.424   1.00 43.92 32  A 1 
ATOM 251  C C   . ASP A 1 32  ? 9.830   20.036  8.099   1.00 46.45 32  A 1 
ATOM 252  O O   . ASP A 1 32  ? 10.295  19.436  7.130   1.00 43.83 32  A 1 
ATOM 253  C CB  . ASP A 1 32  ? 10.170  22.380  7.164   1.00 39.79 32  A 1 
ATOM 254  C CG  . ASP A 1 32  ? 9.693   23.805  7.422   1.00 36.22 32  A 1 
ATOM 255  O OD1 . ASP A 1 32  ? 8.978   24.016  8.421   1.00 33.58 32  A 1 
ATOM 256  O OD2 . ASP A 1 32  ? 9.985   24.674  6.574   1.00 32.24 32  A 1 
ATOM 257  N N   . CYS A 1 33  ? 8.934   19.475  8.912   1.00 52.72 33  A 1 
ATOM 258  C CA  . CYS A 1 33  ? 8.350   18.159  8.665   1.00 52.47 33  A 1 
ATOM 259  C C   . CYS A 1 33  ? 7.308   18.159  7.540   1.00 54.23 33  A 1 
ATOM 260  O O   . CYS A 1 33  ? 6.679   17.122  7.289   1.00 51.74 33  A 1 
ATOM 261  C CB  . CYS A 1 33  ? 7.735   17.623  9.955   1.00 49.25 33  A 1 
ATOM 262  S SG  . CYS A 1 33  ? 8.834   17.495  11.388  1.00 45.81 33  A 1 
ATOM 263  N N   . HIS A 1 34  ? 7.079   19.299  6.887   1.00 57.43 34  A 1 
ATOM 264  C CA  . HIS A 1 34  ? 6.149   19.363  5.780   1.00 57.65 34  A 1 
ATOM 265  C C   . HIS A 1 34  ? 6.710   18.631  4.569   1.00 60.25 34  A 1 
ATOM 266  O O   . HIS A 1 34  ? 7.773   18.947  4.044   1.00 58.59 34  A 1 
ATOM 267  C CB  . HIS A 1 34  ? 5.762   20.807  5.461   1.00 53.23 34  A 1 
ATOM 268  C CG  . HIS A 1 34  ? 4.722   21.342  6.399   1.00 48.70 34  A 1 
ATOM 269  N ND1 . HIS A 1 34  ? 3.498   20.763  6.672   1.00 43.40 34  A 1 
ATOM 270  C CD2 . HIS A 1 34  ? 4.774   22.513  7.108   1.00 41.57 34  A 1 
ATOM 271  C CE1 . HIS A 1 34  ? 2.845   21.564  7.516   1.00 37.43 34  A 1 
ATOM 272  N NE2 . HIS A 1 34  ? 3.580   22.636  7.801   1.00 36.85 34  A 1 
ATOM 273  N N   . LEU A 1 35  ? 5.938   17.666  4.094   1.00 65.47 35  A 1 
ATOM 274  C CA  . LEU A 1 35  ? 6.183   17.058  2.798   1.00 67.24 35  A 1 
ATOM 275  C C   . LEU A 1 35  ? 6.116   18.147  1.718   1.00 69.98 35  A 1 
ATOM 276  O O   . LEU A 1 35  ? 5.082   18.805  1.589   1.00 69.10 35  A 1 
ATOM 277  C CB  . LEU A 1 35  ? 5.135   15.959  2.565   1.00 64.50 35  A 1 
ATOM 278  C CG  . LEU A 1 35  ? 5.651   14.578  2.998   1.00 60.90 35  A 1 
ATOM 279  C CD1 . LEU A 1 35  ? 4.546   13.744  3.625   1.00 57.17 35  A 1 
ATOM 280  C CD2 . LEU A 1 35  ? 6.188   13.821  1.796   1.00 56.62 35  A 1 
ATOM 281  N N   . PRO A 1 36  ? 7.179   18.338  0.917   1.00 73.78 36  A 1 
ATOM 282  C CA  . PRO A 1 36  ? 7.152   19.281  -0.188  1.00 76.68 36  A 1 
ATOM 283  C C   . PRO A 1 36  ? 5.969   18.992  -1.117  1.00 79.89 36  A 1 
ATOM 284  O O   . PRO A 1 36  ? 5.722   17.835  -1.460  1.00 79.51 36  A 1 
ATOM 285  C CB  . PRO A 1 36  ? 8.487   19.126  -0.909  1.00 73.66 36  A 1 
ATOM 286  C CG  . PRO A 1 36  ? 9.419   18.548  0.158   1.00 70.04 36  A 1 
ATOM 287  C CD  . PRO A 1 36  ? 8.482   17.700  1.005   1.00 71.87 36  A 1 
ATOM 288  N N   . LEU A 1 37  ? 5.282   20.029  -1.596  1.00 78.67 37  A 1 
ATOM 289  C CA  . LEU A 1 37  ? 4.117   19.875  -2.475  1.00 81.31 37  A 1 
ATOM 290  C C   . LEU A 1 37  ? 4.427   19.014  -3.714  1.00 83.48 37  A 1 
ATOM 291  O O   . LEU A 1 37  ? 3.613   18.185  -4.126  1.00 82.78 37  A 1 
ATOM 292  C CB  . LEU A 1 37  ? 3.631   21.276  -2.882  1.00 78.98 37  A 1 
ATOM 293  C CG  . LEU A 1 37  ? 2.304   21.267  -3.668  1.00 69.65 37  A 1 
ATOM 294  C CD1 . LEU A 1 37  ? 1.129   20.854  -2.788  1.00 62.53 37  A 1 
ATOM 295  C CD2 . LEU A 1 37  ? 2.019   22.662  -4.225  1.00 62.32 37  A 1 
ATOM 296  N N   . ALA A 1 38  ? 5.642   19.154  -4.258  1.00 85.15 38  A 1 
ATOM 297  C CA  . ALA A 1 38  ? 6.117   18.330  -5.366  1.00 86.89 38  A 1 
ATOM 298  C C   . ALA A 1 38  ? 6.160   16.829  -5.015  1.00 87.76 38  A 1 
ATOM 299  O O   . ALA A 1 38  ? 5.844   15.981  -5.847  1.00 86.54 38  A 1 
ATOM 300  C CB  . ALA A 1 38  ? 7.507   18.833  -5.770  1.00 85.63 38  A 1 
ATOM 301  N N   . MET A 1 39  ? 6.517   16.506  -3.760  1.00 85.93 39  A 1 
ATOM 302  C CA  . MET A 1 39  ? 6.559   15.128  -3.289  1.00 85.98 39  A 1 
ATOM 303  C C   . MET A 1 39  ? 5.148   14.568  -3.075  1.00 86.98 39  A 1 
ATOM 304  O O   . MET A 1 39  ? 4.876   13.449  -3.490  1.00 86.39 39  A 1 
ATOM 305  C CB  . MET A 1 39  ? 7.421   15.058  -2.024  1.00 83.63 39  A 1 
ATOM 306  C CG  . MET A 1 39  ? 7.761   13.622  -1.645  1.00 73.89 39  A 1 
ATOM 307  S SD  . MET A 1 39  ? 8.897   13.499  -0.231  1.00 67.76 39  A 1 
ATOM 308  C CE  . MET A 1 39  ? 10.471  13.939  -0.986  1.00 58.90 39  A 1 
ATOM 309  N N   . ILE A 1 40  ? 4.230   15.378  -2.517  1.00 86.77 40  A 1 
ATOM 310  C CA  . ILE A 1 40  ? 2.814   15.022  -2.398  1.00 86.54 40  A 1 
ATOM 311  C C   . ILE A 1 40  ? 2.217   14.738  -3.773  1.00 88.60 40  A 1 
ATOM 312  O O   . ILE A 1 40  ? 1.571   13.714  -3.964  1.00 88.82 40  A 1 
ATOM 313  C CB  . ILE A 1 40  ? 2.014   16.132  -1.667  1.00 83.73 40  A 1 
ATOM 314  C CG1 . ILE A 1 40  ? 2.545   16.313  -0.228  1.00 77.18 40  A 1 
ATOM 315  C CG2 . ILE A 1 40  ? 0.512   15.809  -1.664  1.00 75.26 40  A 1 
ATOM 316  C CD1 . ILE A 1 40  ? 1.904   17.473  0.548   1.00 69.72 40  A 1 
ATOM 317  N N   . PHE A 1 41  ? 2.471   15.618  -4.749  1.00 90.36 41  A 1 
ATOM 318  C CA  . PHE A 1 41  ? 1.982   15.437  -6.116  1.00 91.74 41  A 1 
ATOM 319  C C   . PHE A 1 41  ? 2.554   14.175  -6.773  1.00 92.36 41  A 1 
ATOM 320  O O   . PHE A 1 41  ? 1.824   13.404  -7.394  1.00 92.13 41  A 1 
ATOM 321  C CB  . PHE A 1 41  ? 2.317   16.688  -6.931  1.00 91.74 41  A 1 
ATOM 322  C CG  . PHE A 1 41  ? 1.716   16.657  -8.315  1.00 85.63 41  A 1 
ATOM 323  C CD1 . PHE A 1 41  ? 2.507   16.381  -9.441  1.00 76.93 41  A 1 
ATOM 324  C CD2 . PHE A 1 41  ? 0.338   16.902  -8.489  1.00 75.98 41  A 1 
ATOM 325  C CE1 . PHE A 1 41  ? 1.940   16.358  -10.721 1.00 72.83 41  A 1 
ATOM 326  C CE2 . PHE A 1 41  ? -0.238  16.881  -9.771  1.00 70.92 41  A 1 
ATOM 327  C CZ  . PHE A 1 41  ? 0.564   16.607  -10.893 1.00 71.15 41  A 1 
ATOM 328  N N   . THR A 1 42  ? 3.845   13.910  -6.572  1.00 93.40 42  A 1 
ATOM 329  C CA  . THR A 1 42  ? 4.502   12.695  -7.086  1.00 93.51 42  A 1 
ATOM 330  C C   . THR A 1 42  ? 3.910   11.430  -6.463  1.00 93.52 42  A 1 
ATOM 331  O O   . THR A 1 42  ? 3.626   10.466  -7.172  1.00 92.29 42  A 1 
ATOM 332  C CB  . THR A 1 42  ? 6.019   12.744  -6.839  1.00 92.53 42  A 1 
ATOM 333  O OG1 . THR A 1 42  ? 6.567   13.912  -7.403  1.00 79.09 42  A 1 
ATOM 334  C CG2 . THR A 1 42  ? 6.742   11.570  -7.500  1.00 76.31 42  A 1 
ATOM 335  N N   . LEU A 1 43  ? 3.669   11.438  -5.147  1.00 92.00 43  A 1 
ATOM 336  C CA  . LEU A 1 43  ? 3.006   10.334  -4.457  1.00 91.42 43  A 1 
ATOM 337  C C   . LEU A 1 43  ? 1.563   10.156  -4.933  1.00 92.08 43  A 1 
ATOM 338  O O   . LEU A 1 43  ? 1.158   9.026   -5.192  1.00 91.43 43  A 1 
ATOM 339  C CB  . LEU A 1 43  ? 3.056   10.569  -2.938  1.00 89.87 43  A 1 
ATOM 340  C CG  . LEU A 1 43  ? 4.440   10.319  -2.296  1.00 84.38 43  A 1 
ATOM 341  C CD1 . LEU A 1 43  ? 4.438   10.825  -0.855  1.00 79.36 43  A 1 
ATOM 342  C CD2 . LEU A 1 43  ? 4.799   8.830   -2.274  1.00 79.53 43  A 1 
ATOM 343  N N   . ALA A 1 44  ? 0.812   11.244  -5.127  1.00 92.63 44  A 1 
ATOM 344  C CA  . ALA A 1 44  ? -0.549  11.177  -5.644  1.00 92.94 44  A 1 
ATOM 345  C C   . ALA A 1 44  ? -0.606  10.555  -7.052  1.00 93.88 44  A 1 
ATOM 346  O O   . ALA A 1 44  ? -1.439  9.685   -7.309  1.00 93.05 44  A 1 
ATOM 347  C CB  . ALA A 1 44  ? -1.155  12.587  -5.623  1.00 92.02 44  A 1 
ATOM 348  N N   . LEU A 1 45  ? 0.316   10.940  -7.927  1.00 94.41 45  A 1 
ATOM 349  C CA  . LEU A 1 45  ? 0.454   10.321  -9.251  1.00 94.83 45  A 1 
ATOM 350  C C   . LEU A 1 45  ? 0.820   8.843   -9.163  1.00 94.82 45  A 1 
ATOM 351  O O   . LEU A 1 45  ? 0.222   8.021   -9.863  1.00 94.07 45  A 1 
ATOM 352  C CB  . LEU A 1 45  ? 1.519   11.075  -10.067 1.00 94.72 45  A 1 
ATOM 353  C CG  . LEU A 1 45  ? 1.059   12.439  -10.625 1.00 83.59 45  A 1 
ATOM 354  C CD1 . LEU A 1 45  ? 2.265   13.110  -11.300 1.00 76.83 45  A 1 
ATOM 355  C CD2 . LEU A 1 45  ? -0.045  12.297  -11.675 1.00 78.14 45  A 1 
ATOM 356  N N   . ALA A 1 46  ? 1.765   8.478   -8.290  1.00 94.73 46  A 1 
ATOM 357  C CA  . ALA A 1 46  ? 2.177   7.092   -8.107  1.00 94.32 46  A 1 
ATOM 358  C C   . ALA A 1 46  ? 1.026   6.224   -7.569  1.00 94.29 46  A 1 
ATOM 359  O O   . ALA A 1 46  ? 0.749   5.158   -8.119  1.00 93.12 46  A 1 
ATOM 360  C CB  . ALA A 1 46  ? 3.410   7.058   -7.201  1.00 93.80 46  A 1 
ATOM 361  N N   . TYR A 1 47  ? 0.306   6.709   -6.547  1.00 93.75 47  A 1 
ATOM 362  C CA  . TYR A 1 47  ? -0.878  6.030   -6.018  1.00 92.82 47  A 1 
ATOM 363  C C   . TYR A 1 47  ? -1.983  5.912   -7.069  1.00 93.29 47  A 1 
ATOM 364  O O   . TYR A 1 47  ? -2.539  4.832   -7.253  1.00 92.49 47  A 1 
ATOM 365  C CB  . TYR A 1 47  ? -1.390  6.763   -4.775  1.00 90.73 47  A 1 
ATOM 366  C CG  . TYR A 1 47  ? -0.838  6.211   -3.476  1.00 88.27 47  A 1 
ATOM 367  C CD1 . TYR A 1 47  ? -1.587  5.292   -2.720  1.00 84.48 47  A 1 
ATOM 368  C CD2 . TYR A 1 47  ? 0.431   6.602   -3.013  1.00 83.92 47  A 1 
ATOM 369  C CE1 . TYR A 1 47  ? -1.090  4.776   -1.521  1.00 81.96 47  A 1 
ATOM 370  C CE2 . TYR A 1 47  ? 0.946   6.085   -1.813  1.00 80.97 47  A 1 
ATOM 371  C CZ  . TYR A 1 47  ? 0.180   5.173   -1.068  1.00 82.28 47  A 1 
ATOM 372  O OH  . TYR A 1 47  ? 0.679   4.674   0.111   1.00 78.60 47  A 1 
ATOM 373  N N   . GLY A 1 48  ? -2.256  6.976   -7.813  1.00 94.28 48  A 1 
ATOM 374  C CA  . GLY A 1 48  ? -3.223  6.963   -8.903  1.00 94.66 48  A 1 
ATOM 375  C C   . GLY A 1 48  ? -2.881  5.939   -9.989  1.00 95.10 48  A 1 
ATOM 376  O O   . GLY A 1 48  ? -3.737  5.157   -10.400 1.00 94.16 48  A 1 
ATOM 377  N N   . ALA A 1 49  ? -1.612  5.867   -10.389 1.00 95.66 49  A 1 
ATOM 378  C CA  . ALA A 1 49  ? -1.139  4.886   -11.357 1.00 95.59 49  A 1 
ATOM 379  C C   . ALA A 1 49  ? -1.307  3.446   -10.846 1.00 95.23 49  A 1 
ATOM 380  O O   . ALA A 1 49  ? -1.809  2.591   -11.576 1.00 93.87 49  A 1 
ATOM 381  C CB  . ALA A 1 49  ? 0.326   5.197   -11.704 1.00 95.09 49  A 1 
ATOM 382  N N   . VAL A 1 50  ? -0.954  3.180   -9.581  1.00 95.17 50  A 1 
ATOM 383  C CA  . VAL A 1 50  ? -1.119  1.851   -8.975  1.00 94.44 50  A 1 
ATOM 384  C C   . VAL A 1 50  ? -2.591  1.467   -8.868  1.00 94.22 50  A 1 
ATOM 385  O O   . VAL A 1 50  ? -2.936  0.324   -9.170  1.00 92.98 50  A 1 
ATOM 386  C CB  . VAL A 1 50  ? -0.403  1.759   -7.610  1.00 93.20 50  A 1 
ATOM 387  C CG1 . VAL A 1 50  ? -0.674  0.437   -6.883  1.00 89.12 50  A 1 
ATOM 388  C CG2 . VAL A 1 50  ? 1.112   1.834   -7.801  1.00 89.28 50  A 1 
ATOM 389  N N   . ILE A 1 51  ? -3.481  2.398   -8.510  1.00 94.79 51  A 1 
ATOM 390  C CA  . ILE A 1 51  ? -4.929  2.146   -8.474  1.00 94.56 51  A 1 
ATOM 391  C C   . ILE A 1 51  ? -5.442  1.788   -9.869  1.00 94.72 51  A 1 
ATOM 392  O O   . ILE A 1 51  ? -6.103  0.760   -10.032 1.00 93.94 51  A 1 
ATOM 393  C CB  . ILE A 1 51  ? -5.697  3.354   -7.883  1.00 93.40 51  A 1 
ATOM 394  C CG1 . ILE A 1 51  ? -5.389  3.507   -6.372  1.00 88.88 51  A 1 
ATOM 395  C CG2 . ILE A 1 51  ? -7.220  3.197   -8.071  1.00 88.93 51  A 1 
ATOM 396  C CD1 . ILE A 1 51  ? -5.794  4.868   -5.787  1.00 83.63 51  A 1 
ATOM 397  N N   . ILE A 1 52  ? -5.130  2.592   -10.884 1.00 95.17 52  A 1 
ATOM 398  C CA  . ILE A 1 52  ? -5.597  2.356   -12.249 1.00 95.19 52  A 1 
ATOM 399  C C   . ILE A 1 52  ? -5.096  1.008   -12.772 1.00 94.64 52  A 1 
ATOM 400  O O   . ILE A 1 52  ? -5.883  0.210   -13.278 1.00 93.62 52  A 1 
ATOM 401  C CB  . ILE A 1 52  ? -5.190  3.526   -13.174 1.00 94.92 52  A 1 
ATOM 402  C CG1 . ILE A 1 52  ? -5.969  4.806   -12.784 1.00 89.73 52  A 1 
ATOM 403  C CG2 . ILE A 1 52  ? -5.454  3.189   -14.658 1.00 87.66 52  A 1 
ATOM 404  C CD1 . ILE A 1 52  ? -5.393  6.091   -13.395 1.00 77.24 52  A 1 
ATOM 405  N N   . LEU A 1 53  ? -3.799  0.718   -12.600 1.00 94.46 53  A 1 
ATOM 406  C CA  . LEU A 1 53  ? -3.203  -0.538  -13.048 1.00 93.86 53  A 1 
ATOM 407  C C   . LEU A 1 53  ? -3.755  -1.744  -12.271 1.00 93.40 53  A 1 
ATOM 408  O O   . LEU A 1 53  ? -4.052  -2.772  -12.879 1.00 91.86 53  A 1 
ATOM 409  C CB  . LEU A 1 53  ? -1.672  -0.464  -12.912 1.00 92.91 53  A 1 
ATOM 410  C CG  . LEU A 1 53  ? -0.977  0.474   -13.921 1.00 83.56 53  A 1 
ATOM 411  C CD1 . LEU A 1 53  ? 0.497   0.622   -13.549 1.00 76.89 53  A 1 
ATOM 412  C CD2 . LEU A 1 53  ? -1.065  -0.068  -15.351 1.00 76.10 53  A 1 
ATOM 413  N N   . GLY A 1 54  ? -3.919  -1.631  -10.954 1.00 93.92 54  A 1 
ATOM 414  C CA  . GLY A 1 54  ? -4.447  -2.694  -10.117 1.00 93.22 54  A 1 
ATOM 415  C C   . GLY A 1 54  ? -5.901  -3.022  -10.432 1.00 93.66 54  A 1 
ATOM 416  O O   . GLY A 1 54  ? -6.246  -4.184  -10.634 1.00 92.42 54  A 1 
ATOM 417  N N   . VAL A 1 55  ? -6.748  -1.996  -10.542 1.00 94.94 55  A 1 
ATOM 418  C CA  . VAL A 1 55  ? -8.168  -2.177  -10.869 1.00 94.89 55  A 1 
ATOM 419  C C   . VAL A 1 55  ? -8.332  -2.702  -12.294 1.00 94.67 55  A 1 
ATOM 420  O O   . VAL A 1 55  ? -8.974  -3.730  -12.492 1.00 93.61 55  A 1 
ATOM 421  C CB  . VAL A 1 55  ? -8.967  -0.873  -10.653 1.00 94.38 55  A 1 
ATOM 422  C CG1 . VAL A 1 55  ? -10.411 -0.999  -11.132 1.00 90.02 55  A 1 
ATOM 423  C CG2 . VAL A 1 55  ? -9.020  -0.517  -9.159  1.00 90.48 55  A 1 
ATOM 424  N N   . SER A 1 56  ? -7.721  -2.047  -13.292 1.00 94.54 56  A 1 
ATOM 425  C CA  . SER A 1 56  ? -7.862  -2.457  -14.690 1.00 93.81 56  A 1 
ATOM 426  C C   . SER A 1 56  ? -7.255  -3.831  -14.959 1.00 93.46 56  A 1 
ATOM 427  O O   . SER A 1 56  ? -7.894  -4.671  -15.598 1.00 91.71 56  A 1 
ATOM 428  C CB  . SER A 1 56  ? -7.264  -1.411  -15.642 1.00 92.97 56  A 1 
ATOM 429  O OG  . SER A 1 56  ? -5.879  -1.248  -15.426 1.00 82.04 56  A 1 
ATOM 430  N N   . GLY A 1 57  ? -6.067  -4.112  -14.428 1.00 92.18 57  A 1 
ATOM 431  C CA  . GLY A 1 57  ? -5.373  -5.374  -14.626 1.00 91.47 57  A 1 
ATOM 432  C C   . GLY A 1 57  ? -6.104  -6.561  -14.002 1.00 91.68 57  A 1 
ATOM 433  O O   . GLY A 1 57  ? -6.332  -7.567  -14.677 1.00 90.22 57  A 1 
ATOM 434  N N   . ASN A 1 58  ? -6.538  -6.446  -12.739 1.00 93.12 58  A 1 
ATOM 435  C CA  . ASN A 1 58  ? -7.278  -7.520  -12.073 1.00 92.96 58  A 1 
ATOM 436  C C   . ASN A 1 58  ? -8.663  -7.729  -12.687 1.00 92.56 58  A 1 
ATOM 437  O O   . ASN A 1 58  ? -9.075  -8.873  -12.895 1.00 91.05 58  A 1 
ATOM 438  C CB  . ASN A 1 58  ? -7.365  -7.252  -10.562 1.00 92.61 58  A 1 
ATOM 439  C CG  . ASN A 1 58  ? -6.043  -7.546  -9.877  1.00 91.79 58  A 1 
ATOM 440  O OD1 . ASN A 1 58  ? -5.538  -8.656  -9.910  1.00 82.57 58  A 1 
ATOM 441  N ND2 . ASN A 1 58  ? -5.432  -6.561  -9.260  1.00 83.42 58  A 1 
ATOM 442  N N   . LEU A 1 59  ? -9.362  -6.653  -13.057 1.00 93.67 59  A 1 
ATOM 443  C CA  . LEU A 1 59  ? -10.662 -6.759  -13.722 1.00 93.42 59  A 1 
ATOM 444  C C   . LEU A 1 59  ? -10.541 -7.432  -15.092 1.00 92.63 59  A 1 
ATOM 445  O O   . LEU A 1 59  ? -11.316 -8.346  -15.390 1.00 91.24 59  A 1 
ATOM 446  C CB  . LEU A 1 59  ? -11.287 -5.356  -13.815 1.00 93.19 59  A 1 
ATOM 447  C CG  . LEU A 1 59  ? -12.743 -5.359  -14.320 1.00 86.87 59  A 1 
ATOM 448  C CD1 . LEU A 1 59  ? -13.686 -6.044  -13.327 1.00 81.09 59  A 1 
ATOM 449  C CD2 . LEU A 1 59  ? -13.218 -3.924  -14.518 1.00 81.41 59  A 1 
ATOM 450  N N   . ALA A 1 60  ? -9.546  -7.057  -15.895 1.00 91.93 60  A 1 
ATOM 451  C CA  . ALA A 1 60  ? -9.276  -7.689  -17.182 1.00 90.43 60  A 1 
ATOM 452  C C   . ALA A 1 60  ? -8.969  -9.187  -17.018 1.00 89.76 60  A 1 
ATOM 453  O O   . ALA A 1 60  ? -9.544  -10.016 -17.726 1.00 87.61 60  A 1 
ATOM 454  C CB  . ALA A 1 60  ? -8.123  -6.952  -17.870 1.00 88.91 60  A 1 
ATOM 455  N N   . LEU A 1 61  ? -8.127  -9.552  -16.035 1.00 89.44 61  A 1 
ATOM 456  C CA  . LEU A 1 61  ? -7.784  -10.940 -15.750 1.00 89.02 61  A 1 
ATOM 457  C C   . LEU A 1 61  ? -9.017  -11.776 -15.379 1.00 88.83 61  A 1 
ATOM 458  O O   . LEU A 1 61  ? -9.201  -12.871 -15.910 1.00 87.40 61  A 1 
ATOM 459  C CB  . LEU A 1 61  ? -6.718  -10.957 -14.642 1.00 87.82 61  A 1 
ATOM 460  C CG  . LEU A 1 61  ? -6.186  -12.362 -14.313 1.00 83.87 61  A 1 
ATOM 461  C CD1 . LEU A 1 61  ? -5.567  -13.042 -15.528 1.00 79.99 61  A 1 
ATOM 462  C CD2 . LEU A 1 61  ? -5.093  -12.260 -13.247 1.00 79.80 61  A 1 
ATOM 463  N N   . ILE A 1 62  ? -9.884  -11.245 -14.504 1.00 90.48 62  A 1 
ATOM 464  C CA  . ILE A 1 62  ? -11.132 -11.908 -14.113 1.00 90.78 62  A 1 
ATOM 465  C C   . ILE A 1 62  ? -12.039 -12.109 -15.327 1.00 90.09 62  A 1 
ATOM 466  O O   . ILE A 1 62  ? -12.526 -13.216 -15.551 1.00 88.49 62  A 1 
ATOM 467  C CB  . ILE A 1 62  ? -11.842 -11.104 -12.993 1.00 91.32 62  A 1 
ATOM 468  C CG1 . ILE A 1 62  ? -11.030 -11.173 -11.672 1.00 89.33 62  A 1 
ATOM 469  C CG2 . ILE A 1 62  ? -13.268 -11.634 -12.738 1.00 88.91 62  A 1 
ATOM 470  C CD1 . ILE A 1 62  ? -11.446 -10.120 -10.637 1.00 85.70 62  A 1 
ATOM 471  N N   . ILE A 1 63  ? -12.255 -11.061 -16.135 1.00 89.75 63  A 1 
ATOM 472  C CA  . ILE A 1 63  ? -13.135 -11.123 -17.312 1.00 88.96 63  A 1 
ATOM 473  C C   . ILE A 1 63  ? -12.627 -12.155 -18.319 1.00 87.64 63  A 1 
ATOM 474  O O   . ILE A 1 63  ? -13.414 -12.986 -18.773 1.00 85.76 63  A 1 
ATOM 475  C CB  . ILE A 1 63  ? -13.296 -9.720  -17.948 1.00 88.90 63  A 1 
ATOM 476  C CG1 . ILE A 1 63  ? -14.128 -8.814  -17.016 1.00 85.29 63  A 1 
ATOM 477  C CG2 . ILE A 1 63  ? -13.967 -9.803  -19.332 1.00 84.34 63  A 1 
ATOM 478  C CD1 . ILE A 1 63  ? -14.072 -7.323  -17.384 1.00 78.26 63  A 1 
ATOM 479  N N   . ILE A 1 64  ? -11.326 -12.164 -18.629 1.00 86.69 64  A 1 
ATOM 480  C CA  . ILE A 1 64  ? -10.735 -13.085 -19.605 1.00 84.78 64  A 1 
ATOM 481  C C   . ILE A 1 64  ? -10.899 -14.538 -19.152 1.00 84.04 64  A 1 
ATOM 482  O O   . ILE A 1 64  ? -11.423 -15.359 -19.910 1.00 82.24 64  A 1 
ATOM 483  C CB  . ILE A 1 64  ? -9.262  -12.694 -19.879 1.00 82.94 64  A 1 
ATOM 484  C CG1 . ILE A 1 64  ? -9.229  -11.370 -20.683 1.00 77.65 64  A 1 
ATOM 485  C CG2 . ILE A 1 64  ? -8.526  -13.799 -20.646 1.00 76.01 64  A 1 
ATOM 486  C CD1 . ILE A 1 64  ? -7.857  -10.689 -20.718 1.00 70.53 64  A 1 
ATOM 487  N N   . ILE A 1 65  ? -10.558 -14.864 -17.900 1.00 85.68 65  A 1 
ATOM 488  C CA  . ILE A 1 65  ? -10.676 -16.237 -17.384 1.00 85.49 65  A 1 
ATOM 489  C C   . ILE A 1 65  ? -12.151 -16.687 -17.313 1.00 85.03 65  A 1 
ATOM 490  O O   . ILE A 1 65  ? -12.466 -17.837 -17.613 1.00 83.58 65  A 1 
ATOM 491  C CB  . ILE A 1 65  ? -9.970  -16.371 -16.021 1.00 84.96 65  A 1 
ATOM 492  C CG1 . ILE A 1 65  ? -8.452  -16.163 -16.180 1.00 82.58 65  A 1 
ATOM 493  C CG2 . ILE A 1 65  ? -10.250 -17.757 -15.391 1.00 82.29 65  A 1 
ATOM 494  C CD1 . ILE A 1 65  ? -7.679  -16.065 -14.848 1.00 78.95 65  A 1 
ATOM 495  N N   . LEU A 1 66  ? -13.076 -15.793 -16.927 1.00 86.28 66  A 1 
ATOM 496  C CA  . LEU A 1 66  ? -14.500 -16.141 -16.858 1.00 85.73 66  A 1 
ATOM 497  C C   . LEU A 1 66  ? -15.131 -16.320 -18.246 1.00 83.88 66  A 1 
ATOM 498  O O   . LEU A 1 66  ? -16.008 -17.178 -18.398 1.00 80.59 66  A 1 
ATOM 499  C CB  . LEU A 1 66  ? -15.264 -15.082 -16.052 1.00 86.05 66  A 1 
ATOM 500  C CG  . LEU A 1 66  ? -14.982 -15.097 -14.531 1.00 84.02 66  A 1 
ATOM 501  C CD1 . LEU A 1 66  ? -15.798 -13.984 -13.872 1.00 79.02 66  A 1 
ATOM 502  C CD2 . LEU A 1 66  ? -15.376 -16.422 -13.868 1.00 79.36 66  A 1 
ATOM 503  N N   . LYS A 1 67  ? -14.694 -15.547 -19.237 1.00 85.25 67  A 1 
ATOM 504  C CA  . LYS A 1 67  ? -15.181 -15.625 -20.622 1.00 83.23 67  A 1 
ATOM 505  C C   . LYS A 1 67  ? -14.684 -16.891 -21.309 1.00 81.35 67  A 1 
ATOM 506  O O   . LYS A 1 67  ? -15.458 -17.572 -21.972 1.00 76.87 67  A 1 
ATOM 507  C CB  . LYS A 1 67  ? -14.772 -14.340 -21.366 1.00 81.69 67  A 1 
ATOM 508  C CG  . LYS A 1 67  ? -15.520 -14.160 -22.700 1.00 73.04 67  A 1 
ATOM 509  C CD  . LYS A 1 67  ? -15.114 -12.832 -23.373 1.00 69.27 67  A 1 
ATOM 510  C CE  . LYS A 1 67  ? -15.878 -12.618 -24.686 1.00 60.87 67  A 1 
ATOM 511  N NZ  . LYS A 1 67  ? -15.451 -11.386 -25.411 1.00 55.58 67  A 1 
ATOM 512  N N   . GLN A 1 68  ? -13.432 -17.282 -21.087 1.00 81.39 68  A 1 
ATOM 513  C CA  . GLN A 1 68  ? -12.857 -18.502 -21.636 1.00 78.57 68  A 1 
ATOM 514  C C   . GLN A 1 68  ? -13.226 -19.734 -20.813 1.00 77.64 68  A 1 
ATOM 515  O O   . GLN A 1 68  ? -12.586 -20.096 -19.824 1.00 72.96 68  A 1 
ATOM 516  C CB  . GLN A 1 68  ? -11.348 -18.355 -21.763 1.00 74.65 68  A 1 
ATOM 517  C CG  . GLN A 1 68  ? -10.968 -17.401 -22.905 1.00 67.51 68  A 1 
ATOM 518  C CD  . GLN A 1 68  ? -9.517  -17.636 -23.280 1.00 63.30 68  A 1 
ATOM 519  O OE1 . GLN A 1 68  ? -8.750  -18.235 -22.539 1.00 58.92 68  A 1 
ATOM 520  N NE2 . GLN A 1 68  ? -9.102  -17.232 -24.450 1.00 55.64 68  A 1 
ATOM 521  N N   . LYS A 1 69  ? -14.270 -20.441 -21.261 1.00 75.88 69  A 1 
ATOM 522  C CA  . LYS A 1 69  ? -14.777 -21.643 -20.585 1.00 74.53 69  A 1 
ATOM 523  C C   . LYS A 1 69  ? -13.723 -22.746 -20.468 1.00 74.53 69  A 1 
ATOM 524  O O   . LYS A 1 69  ? -13.711 -23.466 -19.471 1.00 67.92 69  A 1 
ATOM 525  C CB  . LYS A 1 69  ? -16.036 -22.118 -21.325 1.00 70.45 69  A 1 
ATOM 526  C CG  . LYS A 1 69  ? -16.960 -22.975 -20.441 1.00 63.25 69  A 1 
ATOM 527  C CD  . LYS A 1 69  ? -18.230 -23.337 -21.218 1.00 57.16 69  A 1 
ATOM 528  C CE  . LYS A 1 69  ? -19.221 -24.137 -20.370 1.00 47.97 69  A 1 
ATOM 529  N NZ  . LYS A 1 69  ? -20.410 -24.546 -21.154 1.00 41.68 69  A 1 
ATOM 530  N N   . GLU A 1 70  ? -12.813 -22.861 -21.447 1.00 71.35 70  A 1 
ATOM 531  C CA  . GLU A 1 70  ? -11.717 -23.837 -21.462 1.00 70.18 70  A 1 
ATOM 532  C C   . GLU A 1 70  ? -10.633 -23.534 -20.418 1.00 71.11 70  A 1 
ATOM 533  O O   . GLU A 1 70  ? -10.014 -24.447 -19.878 1.00 66.64 70  A 1 
ATOM 534  C CB  . GLU A 1 70  ? -11.085 -23.885 -22.852 1.00 65.35 70  A 1 
ATOM 535  C CG  . GLU A 1 70  ? -12.102 -24.298 -23.924 1.00 56.26 70  A 1 
ATOM 536  C CD  . GLU A 1 70  ? -11.444 -24.654 -25.261 1.00 49.93 70  A 1 
ATOM 537  O OE1 . GLU A 1 70  ? -12.143 -25.341 -26.041 1.00 42.42 70  A 1 
ATOM 538  O OE2 . GLU A 1 70  ? -10.267 -24.281 -25.458 1.00 44.43 70  A 1 
ATOM 539  N N   . MET A 1 71  ? -10.456 -22.275 -20.054 1.00 68.41 71  A 1 
ATOM 540  C CA  . MET A 1 71  ? -9.511  -21.863 -19.015 1.00 67.31 71  A 1 
ATOM 541  C C   . MET A 1 71  ? -10.043 -22.065 -17.591 1.00 71.62 71  A 1 
ATOM 542  O O   . MET A 1 71  ? -9.344  -21.739 -16.631 1.00 67.02 71  A 1 
ATOM 543  C CB  . MET A 1 71  ? -9.034  -20.427 -19.252 1.00 60.36 71  A 1 
ATOM 544  C CG  . MET A 1 71  ? -8.148  -20.315 -20.496 1.00 55.31 71  A 1 
ATOM 545  S SD  . MET A 1 71  ? -6.716  -19.220 -20.286 1.00 49.66 71  A 1 
ATOM 546  C CE  . MET A 1 71  ? -7.523  -17.608 -20.329 1.00 45.25 71  A 1 
ATOM 547  N N   . ARG A 1 72  ? -11.233 -22.640 -17.398 1.00 70.68 72  A 1 
ATOM 548  C CA  . ARG A 1 72  ? -11.811 -22.930 -16.071 1.00 70.42 72  A 1 
ATOM 549  C C   . ARG A 1 72  ? -11.206 -24.195 -15.438 1.00 73.28 72  A 1 
ATOM 550  O O   . ARG A 1 72  ? -11.909 -25.158 -15.131 1.00 69.12 72  A 1 
ATOM 551  C CB  . ARG A 1 72  ? -13.337 -22.977 -16.123 1.00 65.25 72  A 1 
ATOM 552  C CG  . ARG A 1 72  ? -13.941 -21.627 -16.511 1.00 60.47 72  A 1 
ATOM 553  C CD  . ARG A 1 72  ? -15.463 -21.730 -16.432 1.00 57.52 72  A 1 
ATOM 554  N NE  . ARG A 1 72  ? -16.093 -20.472 -16.876 1.00 52.08 72  A 1 
ATOM 555  C CZ  . ARG A 1 72  ? -17.377 -20.189 -16.812 1.00 47.42 72  A 1 
ATOM 556  N NH1 . ARG A 1 72  ? -18.261 -21.032 -16.327 1.00 44.50 72  A 1 
ATOM 557  N NH2 . ARG A 1 72  ? -17.802 -19.038 -17.241 1.00 41.71 72  A 1 
ATOM 558  N N   . ASN A 1 73  ? -9.909  -24.196 -15.232 1.00 80.87 73  A 1 
ATOM 559  C CA  . ASN A 1 73  ? -9.200  -25.190 -14.444 1.00 81.74 73  A 1 
ATOM 560  C C   . ASN A 1 73  ? -9.043  -24.725 -12.987 1.00 84.30 73  A 1 
ATOM 561  O O   . ASN A 1 73  ? -9.310  -23.572 -12.657 1.00 82.66 73  A 1 
ATOM 562  C CB  . ASN A 1 73  ? -7.891  -25.561 -15.161 1.00 77.23 73  A 1 
ATOM 563  C CG  . ASN A 1 73  ? -6.891  -24.415 -15.231 1.00 71.31 73  A 1 
ATOM 564  O OD1 . ASN A 1 73  ? -6.805  -23.592 -14.358 1.00 61.17 73  A 1 
ATOM 565  N ND2 . ASN A 1 73  ? -6.079  -24.377 -16.268 1.00 65.39 73  A 1 
ATOM 566  N N   . VAL A 1 74  ? -8.602  -25.630 -12.113 1.00 84.58 74  A 1 
ATOM 567  C CA  . VAL A 1 74  ? -8.438  -25.354 -10.677 1.00 86.22 74  A 1 
ATOM 568  C C   . VAL A 1 74  ? -7.521  -24.150 -10.436 1.00 87.26 74  A 1 
ATOM 569  O O   . VAL A 1 74  ? -7.880  -23.263 -9.672  1.00 86.28 74  A 1 
ATOM 570  C CB  . VAL A 1 74  ? -7.892  -26.590 -9.939  1.00 85.50 74  A 1 
ATOM 571  C CG1 . VAL A 1 74  ? -7.627  -26.327 -8.459  1.00 78.88 74  A 1 
ATOM 572  C CG2 . VAL A 1 74  ? -8.882  -27.754 -10.039 1.00 79.24 74  A 1 
ATOM 573  N N   . THR A 1 75  ? -6.382  -24.105 -11.127 1.00 84.64 75  A 1 
ATOM 574  C CA  . THR A 1 75  ? -5.406  -23.017 -10.989 1.00 84.48 75  A 1 
ATOM 575  C C   . THR A 1 75  ? -6.015  -21.671 -11.362 1.00 85.59 75  A 1 
ATOM 576  O O   . THR A 1 75  ? -5.871  -20.706 -10.617 1.00 84.98 75  A 1 
ATOM 577  C CB  . THR A 1 75  ? -4.172  -23.261 -11.872 1.00 82.40 75  A 1 
ATOM 578  O OG1 . THR A 1 75  ? -3.752  -24.606 -11.844 1.00 75.19 75  A 1 
ATOM 579  C CG2 . THR A 1 75  ? -2.996  -22.401 -11.449 1.00 73.13 75  A 1 
ATOM 580  N N   . ASN A 1 76  ? -6.749  -21.599 -12.476 1.00 85.94 76  A 1 
ATOM 581  C CA  . ASN A 1 76  ? -7.367  -20.358 -12.935 1.00 86.09 76  A 1 
ATOM 582  C C   . ASN A 1 76  ? -8.526  -19.914 -12.030 1.00 87.71 76  A 1 
ATOM 583  O O   . ASN A 1 76  ? -8.669  -18.720 -11.794 1.00 87.06 76  A 1 
ATOM 584  C CB  . ASN A 1 76  ? -7.811  -20.507 -14.391 1.00 84.03 76  A 1 
ATOM 585  C CG  . ASN A 1 76  ? -6.640  -20.527 -15.361 1.00 80.25 76  A 1 
ATOM 586  O OD1 . ASN A 1 76  ? -5.500  -20.253 -15.039 1.00 73.79 76  A 1 
ATOM 587  N ND2 . ASN A 1 76  ? -6.900  -20.849 -16.603 1.00 73.36 76  A 1 
ATOM 588  N N   . ILE A 1 77  ? -9.300  -20.838 -11.459 1.00 88.16 77  A 1 
ATOM 589  C CA  . ILE A 1 77  ? -10.321 -20.508 -10.450 1.00 89.40 77  A 1 
ATOM 590  C C   . ILE A 1 77  ? -9.668  -19.858 -9.216  1.00 90.27 77  A 1 
ATOM 591  O O   . ILE A 1 77  ? -10.170 -18.859 -8.705  1.00 89.65 77  A 1 
ATOM 592  C CB  . ILE A 1 77  ? -11.137 -21.767 -10.073 1.00 89.05 77  A 1 
ATOM 593  C CG1 . ILE A 1 77  ? -12.025 -22.220 -11.258 1.00 84.66 77  A 1 
ATOM 594  C CG2 . ILE A 1 77  ? -12.025 -21.517 -8.840  1.00 84.09 77  A 1 
ATOM 595  C CD1 . ILE A 1 77  ? -12.557 -23.653 -11.112 1.00 77.93 77  A 1 
ATOM 596  N N   . LEU A 1 78  ? -8.528  -20.393 -8.764  1.00 89.33 78  A 1 
ATOM 597  C CA  . LEU A 1 78  ? -7.789  -19.823 -7.638  1.00 89.81 78  A 1 
ATOM 598  C C   . LEU A 1 78  ? -7.159  -18.465 -7.981  1.00 90.49 78  A 1 
ATOM 599  O O   . LEU A 1 78  ? -7.151  -17.569 -7.139  1.00 89.71 78  A 1 
ATOM 600  C CB  . LEU A 1 78  ? -6.710  -20.813 -7.171  1.00 89.82 78  A 1 
ATOM 601  C CG  . LEU A 1 78  ? -7.260  -22.134 -6.589  1.00 88.68 78  A 1 
ATOM 602  C CD1 . LEU A 1 78  ? -6.097  -23.085 -6.279  1.00 85.68 78  A 1 
ATOM 603  C CD2 . LEU A 1 78  ? -8.050  -21.917 -5.302  1.00 85.74 78  A 1 
ATOM 604  N N   . ILE A 1 79  ? -6.698  -18.280 -9.228  1.00 89.38 79  A 1 
ATOM 605  C CA  . ILE A 1 79  ? -6.177  -16.990 -9.711  1.00 89.19 79  A 1 
ATOM 606  C C   . ILE A 1 79  ? -7.296  -15.948 -9.791  1.00 90.21 79  A 1 
ATOM 607  O O   . ILE A 1 79  ? -7.075  -14.811 -9.390  1.00 89.79 79  A 1 
ATOM 608  C CB  . ILE A 1 79  ? -5.439  -17.158 -11.055 1.00 87.29 79  A 1 
ATOM 609  C CG1 . ILE A 1 79  ? -4.124  -17.938 -10.831 1.00 83.58 79  A 1 
ATOM 610  C CG2 . ILE A 1 79  ? -5.125  -15.797 -11.698 1.00 81.59 79  A 1 
ATOM 611  C CD1 . ILE A 1 79  ? -3.473  -18.441 -12.129 1.00 74.00 79  A 1 
ATOM 612  N N   . VAL A 1 80  ? -8.504  -16.311 -10.228 1.00 91.52 80  A 1 
ATOM 613  C CA  . VAL A 1 80  ? -9.659  -15.399 -10.202 1.00 92.27 80  A 1 
ATOM 614  C C   . VAL A 1 80  ? -9.960  -14.950 -8.775  1.00 92.91 80  A 1 
ATOM 615  O O   . VAL A 1 80  ? -10.203 -13.768 -8.552  1.00 92.54 80  A 1 
ATOM 616  C CB  . VAL A 1 80  ? -10.905 -16.043 -10.839 1.00 91.59 80  A 1 
ATOM 617  C CG1 . VAL A 1 80  ? -12.194 -15.248 -10.592 1.00 87.01 80  A 1 
ATOM 618  C CG2 . VAL A 1 80  ? -10.742 -16.142 -12.357 1.00 87.14 80  A 1 
ATOM 619  N N   . ASN A 1 81  ? -9.921  -15.871 -7.807  1.00 93.04 81  A 1 
ATOM 620  C CA  . ASN A 1 81  ? -10.137 -15.521 -6.403  1.00 93.44 81  A 1 
ATOM 621  C C   . ASN A 1 81  ? -9.052  -14.577 -5.864  1.00 93.66 81  A 1 
ATOM 622  O O   . ASN A 1 81  ? -9.378  -13.608 -5.182  1.00 92.81 81  A 1 
ATOM 623  C CB  . ASN A 1 81  ? -10.213 -16.813 -5.587  1.00 93.51 81  A 1 
ATOM 624  C CG  . ASN A 1 81  ? -10.595 -16.521 -4.147  1.00 92.49 81  A 1 
ATOM 625  O OD1 . ASN A 1 81  ? -11.693 -16.094 -3.849  1.00 84.02 81  A 1 
ATOM 626  N ND2 . ASN A 1 81  ? -9.696  -16.750 -3.224  1.00 85.08 81  A 1 
ATOM 627  N N   . LEU A 1 82  ? -7.784  -14.822 -6.219  1.00 91.93 82  A 1 
ATOM 628  C CA  . LEU A 1 82  ? -6.669  -13.942 -5.899  1.00 91.76 82  A 1 
ATOM 629  C C   . LEU A 1 82  ? -6.869  -12.546 -6.512  1.00 92.07 82  A 1 
ATOM 630  O O   . LEU A 1 82  ? -6.801  -11.553 -5.794  1.00 91.38 82  A 1 
ATOM 631  C CB  . LEU A 1 82  ? -5.372  -14.611 -6.390  1.00 90.95 82  A 1 
ATOM 632  C CG  . LEU A 1 82  ? -4.112  -13.742 -6.253  1.00 88.84 82  A 1 
ATOM 633  C CD1 . LEU A 1 82  ? -3.770  -13.460 -4.791  1.00 83.25 82  A 1 
ATOM 634  C CD2 . LEU A 1 82  ? -2.920  -14.475 -6.878  1.00 83.12 82  A 1 
ATOM 635  N N   . SER A 1 83  ? -7.198  -12.457 -7.790  1.00 93.23 83  A 1 
ATOM 636  C CA  . SER A 1 83  ? -7.435  -11.186 -8.470  1.00 93.07 83  A 1 
ATOM 637  C C   . SER A 1 83  ? -8.632  -10.432 -7.903  1.00 93.62 83  A 1 
ATOM 638  O O   . SER A 1 83  ? -8.622  -9.209  -7.861  1.00 92.43 83  A 1 
ATOM 639  C CB  . SER A 1 83  ? -7.651  -11.410 -9.967  1.00 91.81 83  A 1 
ATOM 640  O OG  . SER A 1 83  ? -6.512  -12.035 -10.520 1.00 79.85 83  A 1 
ATOM 641  N N   . PHE A 1 84  ? -9.668  -11.142 -7.441  1.00 94.65 84  A 1 
ATOM 642  C CA  . PHE A 1 84  ? -10.805 -10.522 -6.773  1.00 95.02 84  A 1 
ATOM 643  C C   . PHE A 1 84  ? -10.412 -9.930  -5.413  1.00 94.48 84  A 1 
ATOM 644  O O   . PHE A 1 84  ? -10.816 -8.813  -5.094  1.00 93.38 84  A 1 
ATOM 645  C CB  . PHE A 1 84  ? -11.937 -11.541 -6.632  1.00 95.14 84  A 1 
ATOM 646  C CG  . PHE A 1 84  ? -13.172 -10.965 -5.969  1.00 94.67 84  A 1 
ATOM 647  C CD1 . PHE A 1 84  ? -13.466 -11.276 -4.631  1.00 91.18 84  A 1 
ATOM 648  C CD2 . PHE A 1 84  ? -13.999 -10.077 -6.673  1.00 91.44 84  A 1 
ATOM 649  C CE1 . PHE A 1 84  ? -14.587 -10.713 -4.004  1.00 91.09 84  A 1 
ATOM 650  C CE2 . PHE A 1 84  ? -15.125 -9.508  -6.050  1.00 90.99 84  A 1 
ATOM 651  C CZ  . PHE A 1 84  ? -15.413 -9.824  -4.717  1.00 91.71 84  A 1 
ATOM 652  N N   . SER A 1 85  ? -9.585  -10.628 -4.625  1.00 92.94 85  A 1 
ATOM 653  C CA  . SER A 1 85  ? -9.087  -10.072 -3.367  1.00 91.85 85  A 1 
ATOM 654  C C   . SER A 1 85  ? -8.142  -8.890  -3.593  1.00 91.16 85  A 1 
ATOM 655  O O   . SER A 1 85  ? -8.279  -7.884  -2.897  1.00 89.18 85  A 1 
ATOM 656  C CB  . SER A 1 85  ? -8.433  -11.147 -2.504  1.00 90.68 85  A 1 
ATOM 657  O OG  . SER A 1 85  ? -7.333  -11.769 -3.112  1.00 78.30 85  A 1 
ATOM 658  N N   . ASP A 1 86  ? -7.275  -8.942  -4.604  1.00 91.31 86  A 1 
ATOM 659  C CA  . ASP A 1 86  ? -6.408  -7.819  -4.953  1.00 90.30 86  A 1 
ATOM 660  C C   . ASP A 1 86  ? -7.192  -6.611  -5.464  1.00 89.92 86  A 1 
ATOM 661  O O   . ASP A 1 86  ? -6.847  -5.469  -5.164  1.00 88.31 86  A 1 
ATOM 662  C CB  . ASP A 1 86  ? -5.381  -8.267  -6.000  1.00 89.47 86  A 1 
ATOM 663  C CG  . ASP A 1 86  ? -4.331  -9.248  -5.471  1.00 87.43 86  A 1 
ATOM 664  O OD1 . ASP A 1 86  ? -4.062  -9.264  -4.255  1.00 82.71 86  A 1 
ATOM 665  O OD2 . ASP A 1 86  ? -3.758  -9.968  -6.308  1.00 83.19 86  A 1 
ATOM 666  N N   . LEU A 1 87  ? -8.294  -6.839  -6.182  1.00 93.17 87  A 1 
ATOM 667  C CA  . LEU A 1 87  ? -9.227  -5.789  -6.593  1.00 93.14 87  A 1 
ATOM 668  C C   . LEU A 1 87  ? -9.868  -5.104  -5.376  1.00 92.41 87  A 1 
ATOM 669  O O   . LEU A 1 87  ? -9.957  -3.872  -5.338  1.00 90.64 87  A 1 
ATOM 670  C CB  . LEU A 1 87  ? -10.277 -6.404  -7.531  1.00 92.92 87  A 1 
ATOM 671  C CG  . LEU A 1 87  ? -11.277 -5.384  -8.121  1.00 90.17 87  A 1 
ATOM 672  C CD1 . LEU A 1 87  ? -10.589 -4.443  -9.108  1.00 85.88 87  A 1 
ATOM 673  C CD2 . LEU A 1 87  ? -12.381 -6.120  -8.862  1.00 85.55 87  A 1 
ATOM 674  N N   . LEU A 1 88  ? -10.268 -5.878  -4.356  1.00 91.62 88  A 1 
ATOM 675  C CA  . LEU A 1 88  ? -10.776 -5.319  -3.103  1.00 90.71 88  A 1 
ATOM 676  C C   . LEU A 1 88  ? -9.705  -4.489  -2.384  1.00 89.55 88  A 1 
ATOM 677  O O   . LEU A 1 88  ? -10.017 -3.404  -1.894  1.00 87.61 88  A 1 
ATOM 678  C CB  . LEU A 1 88  ? -11.293 -6.423  -2.175  1.00 90.07 88  A 1 
ATOM 679  C CG  . LEU A 1 88  ? -12.614 -7.085  -2.601  1.00 85.04 88  A 1 
ATOM 680  C CD1 . LEU A 1 88  ? -12.939 -8.208  -1.626  1.00 81.82 88  A 1 
ATOM 681  C CD2 . LEU A 1 88  ? -13.786 -6.099  -2.588  1.00 81.31 88  A 1 
ATOM 682  N N   . VAL A 1 89  ? -8.449  -4.940  -2.350  1.00 88.43 89  A 1 
ATOM 683  C CA  . VAL A 1 89  ? -7.330  -4.161  -1.788  1.00 86.98 89  A 1 
ATOM 684  C C   . VAL A 1 89  ? -7.140  -2.860  -2.562  1.00 86.51 89  A 1 
ATOM 685  O O   . VAL A 1 89  ? -7.043  -1.794  -1.952  1.00 85.52 89  A 1 
ATOM 686  C CB  . VAL A 1 89  ? -6.026  -4.976  -1.749  1.00 85.87 89  A 1 
ATOM 687  C CG1 . VAL A 1 89  ? -4.843  -4.141  -1.252  1.00 82.52 89  A 1 
ATOM 688  C CG2 . VAL A 1 89  ? -6.132  -6.169  -0.799  1.00 82.78 89  A 1 
ATOM 689  N N   . ALA A 1 90  ? -7.153  -2.901  -3.895  1.00 89.16 90  A 1 
ATOM 690  C CA  . ALA A 1 90  ? -6.978  -1.715  -4.716  1.00 89.23 90  A 1 
ATOM 691  C C   . ALA A 1 90  ? -8.082  -0.668  -4.504  1.00 89.40 90  A 1 
ATOM 692  O O   . ALA A 1 90  ? -7.809  0.534   -4.511  1.00 88.32 90  A 1 
ATOM 693  C CB  . ALA A 1 90  ? -6.889  -2.140  -6.189  1.00 89.39 90  A 1 
ATOM 694  N N   . ILE A 1 91  ? -9.327  -1.096  -4.267  1.00 89.63 91  A 1 
ATOM 695  C CA  . ILE A 1 91  ? -10.474 -0.199  -4.075  1.00 89.70 91  A 1 
ATOM 696  C C   . ILE A 1 91  ? -10.596 0.268   -2.617  1.00 88.89 91  A 1 
ATOM 697  O O   . ILE A 1 91  ? -10.870 1.438   -2.365  1.00 86.99 91  A 1 
ATOM 698  C CB  . ILE A 1 91  ? -11.772 -0.880  -4.574  1.00 89.92 91  A 1 
ATOM 699  C CG1 . ILE A 1 91  ? -11.688 -1.114  -6.100  1.00 84.93 91  A 1 
ATOM 700  C CG2 . ILE A 1 91  ? -13.015 -0.039  -4.231  1.00 82.90 91  A 1 
ATOM 701  C CD1 . ILE A 1 91  ? -12.799 -2.020  -6.645  1.00 78.82 91  A 1 
ATOM 702  N N   . MET A 1 92  ? -10.441 -0.650  -1.647  1.00 86.41 92  A 1 
ATOM 703  C CA  . MET A 1 92  ? -10.736 -0.399  -0.241  1.00 84.86 92  A 1 
ATOM 704  C C   . MET A 1 92  ? -9.508  -0.013  0.587   1.00 83.78 92  A 1 
ATOM 705  O O   . MET A 1 92  ? -9.671  0.566   1.656   1.00 81.39 92  A 1 
ATOM 706  C CB  . MET A 1 92  ? -11.416 -1.627  0.390   1.00 83.74 92  A 1 
ATOM 707  C CG  . MET A 1 92  ? -12.775 -1.942  -0.235  1.00 79.46 92  A 1 
ATOM 708  S SD  . MET A 1 92  ? -14.060 -0.685  0.004   1.00 76.33 92  A 1 
ATOM 709  C CE  . MET A 1 92  ? -14.314 -0.797  1.792   1.00 69.54 92  A 1 
ATOM 710  N N   . CYS A 1 93  ? -8.294  -0.310  0.147   1.00 83.43 93  A 1 
ATOM 711  C CA  . CYS A 1 93  ? -7.082  0.016   0.890   1.00 82.18 93  A 1 
ATOM 712  C C   . CYS A 1 93  ? -6.408  1.282   0.362   1.00 83.00 93  A 1 
ATOM 713  O O   . CYS A 1 93  ? -6.273  2.261   1.092   1.00 82.23 93  A 1 
ATOM 714  C CB  . CYS A 1 93  ? -6.139  -1.203  0.917   1.00 79.59 93  A 1 
ATOM 715  S SG  . CYS A 1 93  ? -4.733  -0.924  2.029   1.00 70.32 93  A 1 
ATOM 716  N N   . LEU A 1 94  ? -6.035  1.280   -0.902  1.00 83.26 94  A 1 
ATOM 717  C CA  . LEU A 1 94  ? -5.204  2.318   -1.508  1.00 84.33 94  A 1 
ATOM 718  C C   . LEU A 1 94  ? -5.741  3.751   -1.325  1.00 84.81 94  A 1 
ATOM 719  O O   . LEU A 1 94  ? -5.022  4.570   -0.748  1.00 84.25 94  A 1 
ATOM 720  C CB  . LEU A 1 94  ? -4.987  1.981   -2.995  1.00 84.20 94  A 1 
ATOM 721  C CG  . LEU A 1 94  ? -3.725  1.143   -3.242  1.00 83.00 94  A 1 
ATOM 722  C CD1 . LEU A 1 94  ? -3.809  0.432   -4.586  1.00 77.13 94  A 1 
ATOM 723  C CD2 . LEU A 1 94  ? -2.500  2.052   -3.268  1.00 77.80 94  A 1 
ATOM 724  N N   . PRO A 1 95  ? -6.957  4.097   -1.775  1.00 86.12 95  A 1 
ATOM 725  C CA  . PRO A 1 95  ? -7.413  5.484   -1.721  1.00 86.36 95  A 1 
ATOM 726  C C   . PRO A 1 95  ? -7.647  5.962   -0.287  1.00 86.16 95  A 1 
ATOM 727  O O   . PRO A 1 95  ? -7.238  7.070   0.056   1.00 84.67 95  A 1 
ATOM 728  C CB  . PRO A 1 95  ? -8.692  5.520   -2.564  1.00 85.97 95  A 1 
ATOM 729  C CG  . PRO A 1 95  ? -9.221  4.090   -2.489  1.00 84.61 95  A 1 
ATOM 730  C CD  . PRO A 1 95  ? -7.952  3.258   -2.427  1.00 86.48 95  A 1 
ATOM 731  N N   . PHE A 1 96  ? -8.246  5.130   0.572   1.00 85.19 96  A 1 
ATOM 732  C CA  . PHE A 1 96  ? -8.548  5.491   1.954   1.00 84.22 96  A 1 
ATOM 733  C C   . PHE A 1 96  ? -7.284  5.692   2.779   1.00 83.08 96  A 1 
ATOM 734  O O   . PHE A 1 96  ? -7.175  6.672   3.515   1.00 80.93 96  A 1 
ATOM 735  C CB  . PHE A 1 96  ? -9.440  4.420   2.592   1.00 84.56 96  A 1 
ATOM 736  C CG  . PHE A 1 96  ? -10.811 4.307   1.954   1.00 84.77 96  A 1 
ATOM 737  C CD1 . PHE A 1 96  ? -11.859 5.148   2.368   1.00 82.42 96  A 1 
ATOM 738  C CD2 . PHE A 1 96  ? -11.039 3.383   0.924   1.00 82.84 96  A 1 
ATOM 739  C CE1 . PHE A 1 96  ? -13.110 5.072   1.762   1.00 81.59 96  A 1 
ATOM 740  C CE2 . PHE A 1 96  ? -12.295 3.304   0.305   1.00 81.76 96  A 1 
ATOM 741  C CZ  . PHE A 1 96  ? -13.333 4.150   0.719   1.00 83.25 96  A 1 
ATOM 742  N N   . THR A 1 97  ? -6.301  4.814   2.632   1.00 82.78 97  A 1 
ATOM 743  C CA  . THR A 1 97  ? -5.021  4.916   3.331   1.00 80.88 97  A 1 
ATOM 744  C C   . THR A 1 97  ? -4.257  6.156   2.897   1.00 80.40 97  A 1 
ATOM 745  O O   . THR A 1 97  ? -3.752  6.884   3.738   1.00 79.25 97  A 1 
ATOM 746  C CB  . THR A 1 97  ? -4.148  3.678   3.101   1.00 79.05 97  A 1 
ATOM 747  O OG1 . THR A 1 97  ? -4.872  2.520   3.438   1.00 73.77 97  A 1 
ATOM 748  C CG2 . THR A 1 97  ? -2.886  3.685   3.952   1.00 71.86 97  A 1 
ATOM 749  N N   . PHE A 1 98  ? -4.206  6.437   1.598   1.00 82.22 98  A 1 
ATOM 750  C CA  . PHE A 1 98  ? -3.509  7.614   1.079   1.00 82.66 98  A 1 
ATOM 751  C C   . PHE A 1 98  ? -4.122  8.917   1.591   1.00 81.45 98  A 1 
ATOM 752  O O   . PHE A 1 98  ? -3.412  9.758   2.141   1.00 80.57 98  A 1 
ATOM 753  C CB  . PHE A 1 98  ? -3.526  7.558   -0.447  1.00 84.38 98  A 1 
ATOM 754  C CG  . PHE A 1 98  ? -2.813  8.727   -1.085  1.00 86.10 98  A 1 
ATOM 755  C CD1 . PHE A 1 98  ? -3.538  9.712   -1.783  1.00 83.51 98  A 1 
ATOM 756  C CD2 . PHE A 1 98  ? -1.420  8.848   -0.977  1.00 84.30 98  A 1 
ATOM 757  C CE1 . PHE A 1 98  ? -2.866  10.794  -2.371  1.00 83.84 98  A 1 
ATOM 758  C CE2 . PHE A 1 98  ? -0.744  9.927   -1.552  1.00 84.16 98  A 1 
ATOM 759  C CZ  . PHE A 1 98  ? -1.468  10.904  -2.256  1.00 85.99 98  A 1 
ATOM 760  N N   . VAL A 1 99  ? -5.440  9.068   1.485   1.00 83.72 99  A 1 
ATOM 761  C CA  . VAL A 1 99  ? -6.147  10.265  1.952   1.00 82.55 99  A 1 
ATOM 762  C C   . VAL A 1 99  ? -5.998  10.440  3.458   1.00 80.17 99  A 1 
ATOM 763  O O   . VAL A 1 99  ? -5.679  11.532  3.909   1.00 77.86 99  A 1 
ATOM 764  C CB  . VAL A 1 99  ? -7.629  10.220  1.541   1.00 83.48 99  A 1 
ATOM 765  C CG1 . VAL A 1 99  ? -8.440  11.365  2.153   1.00 78.96 99  A 1 
ATOM 766  C CG2 . VAL A 1 99  ? -7.768  10.336  0.016   1.00 79.60 99  A 1 
ATOM 767  N N   . TYR A 1 100 ? -6.180  9.381   4.248   1.00 79.56 100 A 1 
ATOM 768  C CA  . TYR A 1 100 ? -6.093  9.488   5.702   1.00 77.67 100 A 1 
ATOM 769  C C   . TYR A 1 100 ? -4.669  9.804   6.177   1.00 76.48 100 A 1 
ATOM 770  O O   . TYR A 1 100 ? -4.509  10.604  7.088   1.00 74.68 100 A 1 
ATOM 771  C CB  . TYR A 1 100 ? -6.670  8.219   6.340   1.00 75.75 100 A 1 
ATOM 772  C CG  . TYR A 1 100 ? -6.765  8.201   7.848   1.00 73.82 100 A 1 
ATOM 773  C CD1 . TYR A 1 100 ? -6.504  7.007   8.543   1.00 70.24 100 A 1 
ATOM 774  C CD2 . TYR A 1 100 ? -7.160  9.332   8.581   1.00 69.63 100 A 1 
ATOM 775  C CE1 . TYR A 1 100 ? -6.612  6.941   9.938   1.00 68.02 100 A 1 
ATOM 776  C CE2 . TYR A 1 100 ? -7.254  9.276   9.982   1.00 68.56 100 A 1 
ATOM 777  C CZ  . TYR A 1 100 ? -6.975  8.077   10.653  1.00 68.29 100 A 1 
ATOM 778  O OH  . TYR A 1 100 ? -7.030  8.021   12.021  1.00 64.91 100 A 1 
ATOM 779  N N   . THR A 1 101 ? -3.631  9.261   5.522   1.00 76.88 101 A 1 
ATOM 780  C CA  . THR A 1 101 ? -2.234  9.587   5.854   1.00 75.18 101 A 1 
ATOM 781  C C   . THR A 1 101 ? -1.898  11.044  5.541   1.00 74.15 101 A 1 
ATOM 782  O O   . THR A 1 101 ? -1.168  11.672  6.294   1.00 73.13 101 A 1 
ATOM 783  C CB  . THR A 1 101 ? -1.241  8.684   5.114   1.00 74.16 101 A 1 
ATOM 784  O OG1 . THR A 1 101 ? -1.545  7.323   5.298   1.00 68.24 101 A 1 
ATOM 785  C CG2 . THR A 1 101 ? 0.191   8.864   5.616   1.00 67.34 101 A 1 
ATOM 786  N N   . LEU A 1 102 ? -2.416  11.589  4.447   1.00 74.96 102 A 1 
ATOM 787  C CA  . LEU A 1 102 ? -2.165  12.986  4.085   1.00 73.90 102 A 1 
ATOM 788  C C   . LEU A 1 102 ? -2.949  13.976  4.950   1.00 72.42 102 A 1 
ATOM 789  O O   . LEU A 1 102 ? -2.437  15.044  5.263   1.00 69.52 102 A 1 
ATOM 790  C CB  . LEU A 1 102 ? -2.524  13.202  2.607   1.00 73.93 102 A 1 
ATOM 791  C CG  . LEU A 1 102 ? -1.514  12.605  1.608   1.00 70.55 102 A 1 
ATOM 792  C CD1 . LEU A 1 102 ? -2.044  12.875  0.203   1.00 65.66 102 A 1 
ATOM 793  C CD2 . LEU A 1 102 ? -0.120  13.225  1.713   1.00 66.19 102 A 1 
ATOM 794  N N   . MET A 1 103 ? -4.195  13.651  5.314   1.00 71.21 103 A 1 
ATOM 795  C CA  . MET A 1 103 ? -5.059  14.548  6.075   1.00 69.78 103 A 1 
ATOM 796  C C   . MET A 1 103 ? -4.821  14.462  7.581   1.00 67.96 103 A 1 
ATOM 797  O O   . MET A 1 103 ? -5.278  15.348  8.297   1.00 64.02 103 A 1 
ATOM 798  C CB  . MET A 1 103 ? -6.530  14.272  5.739   1.00 70.29 103 A 1 
ATOM 799  C CG  . MET A 1 103 ? -6.861  14.602  4.280   1.00 67.29 103 A 1 
ATOM 800  S SD  . MET A 1 103 ? -8.628  14.492  3.848   1.00 65.22 103 A 1 
ATOM 801  C CE  . MET A 1 103 ? -9.220  16.012  4.630   1.00 60.12 103 A 1 
ATOM 802  N N   . ASP A 1 104 ? -4.167  13.408  8.075   1.00 66.65 104 A 1 
ATOM 803  C CA  . ASP A 1 104 ? -3.990  13.110  9.508   1.00 65.26 104 A 1 
ATOM 804  C C   . ASP A 1 104 ? -5.311  13.050  10.315  1.00 66.87 104 A 1 
ATOM 805  O O   . ASP A 1 104 ? -5.314  13.155  11.539  1.00 65.28 104 A 1 
ATOM 806  C CB  . ASP A 1 104 ? -2.948  14.049  10.138  1.00 61.66 104 A 1 
ATOM 807  C CG  . ASP A 1 104 ? -1.481  13.685  9.874   1.00 58.23 104 A 1 
ATOM 808  O OD1 . ASP A 1 104 ? -1.177  12.482  9.733   1.00 53.28 104 A 1 
ATOM 809  O OD2 . ASP A 1 104 ? -0.652  14.625  9.961   1.00 52.25 104 A 1 
ATOM 810  N N   . HIS A 1 105 ? -6.457  12.888  9.653   1.00 69.10 105 A 1 
ATOM 811  C CA  . HIS A 1 105 ? -7.759  12.694  10.285  1.00 70.19 105 A 1 
ATOM 812  C C   . HIS A 1 105 ? -8.698  11.910  9.367   1.00 71.86 105 A 1 
ATOM 813  O O   . HIS A 1 105 ? -8.573  11.941  8.145   1.00 72.45 105 A 1 
ATOM 814  C CB  . HIS A 1 105 ? -8.377  14.042  10.702  1.00 69.66 105 A 1 
ATOM 815  C CG  . HIS A 1 105 ? -8.692  14.962  9.564   1.00 68.86 105 A 1 
ATOM 816  N ND1 . HIS A 1 105 ? -7.781  15.735  8.875   1.00 62.29 105 A 1 
ATOM 817  C CD2 . HIS A 1 105 ? -9.933  15.246  9.037   1.00 63.39 105 A 1 
ATOM 818  C CE1 . HIS A 1 105 ? -8.448  16.457  7.963   1.00 62.03 105 A 1 
ATOM 819  N NE2 . HIS A 1 105 ? -9.753  16.199  8.041   1.00 62.99 105 A 1 
ATOM 820  N N   . TRP A 1 106 ? -9.664  11.211  9.978   1.00 77.04 106 A 1 
ATOM 821  C CA  . TRP A 1 106 ? -10.591 10.353  9.251   1.00 78.52 106 A 1 
ATOM 822  C C   . TRP A 1 106 ? -11.818 11.133  8.777   1.00 78.48 106 A 1 
ATOM 823  O O   . TRP A 1 106 ? -12.592 11.638  9.581   1.00 77.63 106 A 1 
ATOM 824  C CB  . TRP A 1 106 ? -10.985 9.176   10.136  1.00 79.43 106 A 1 
ATOM 825  C CG  . TRP A 1 106 ? -11.797 8.154   9.415   1.00 80.64 106 A 1 
ATOM 826  C CD1 . TRP A 1 106 ? -13.142 8.021   9.475   1.00 78.70 106 A 1 
ATOM 827  C CD2 . TRP A 1 106 ? -11.327 7.114   8.502   1.00 80.11 106 A 1 
ATOM 828  N NE1 . TRP A 1 106 ? -13.539 6.956   8.679   1.00 78.89 106 A 1 
ATOM 829  C CE2 . TRP A 1 106 ? -12.455 6.371   8.065   1.00 79.44 106 A 1 
ATOM 830  C CE3 . TRP A 1 106 ? -10.060 6.735   8.026   1.00 78.40 106 A 1 
ATOM 831  C CZ2 . TRP A 1 106 ? -12.327 5.278   7.180   1.00 77.38 106 A 1 
ATOM 832  C CZ3 . TRP A 1 106 ? -9.933  5.647   7.147   1.00 76.26 106 A 1 
ATOM 833  C CH2 . TRP A 1 106 ? -11.049 4.928   6.726   1.00 75.71 106 A 1 
ATOM 834  N N   . VAL A 1 107 ? -12.026 11.175  7.459   1.00 83.17 107 A 1 
ATOM 835  C CA  . VAL A 1 107 ? -13.121 11.925  6.827   1.00 83.23 107 A 1 
ATOM 836  C C   . VAL A 1 107 ? -14.249 11.054  6.272   1.00 83.70 107 A 1 
ATOM 837  O O   . VAL A 1 107 ? -15.234 11.575  5.772   1.00 81.23 107 A 1 
ATOM 838  C CB  . VAL A 1 107 ? -12.579 12.871  5.736   1.00 81.65 107 A 1 
ATOM 839  C CG1 . VAL A 1 107 ? -11.650 13.919  6.352   1.00 75.04 107 A 1 
ATOM 840  C CG2 . VAL A 1 107 ? -11.830 12.129  4.630   1.00 75.36 107 A 1 
ATOM 841  N N   . PHE A 1 108 ? -14.120 9.726   6.365   1.00 85.79 108 A 1 
ATOM 842  C CA  . PHE A 1 108 ? -15.042 8.789   5.705   1.00 86.69 108 A 1 
ATOM 843  C C   . PHE A 1 108 ? -16.192 8.287   6.597   1.00 86.72 108 A 1 
ATOM 844  O O   . PHE A 1 108 ? -16.964 7.424   6.183   1.00 82.43 108 A 1 
ATOM 845  C CB  . PHE A 1 108 ? -14.232 7.645   5.091   1.00 86.15 108 A 1 
ATOM 846  C CG  . PHE A 1 108 ? -13.164 8.084   4.120   1.00 87.20 108 A 1 
ATOM 847  C CD1 . PHE A 1 108 ? -13.516 8.562   2.843   1.00 83.81 108 A 1 
ATOM 848  C CD2 . PHE A 1 108 ? -11.804 8.038   4.484   1.00 83.98 108 A 1 
ATOM 849  C CE1 . PHE A 1 108 ? -12.528 8.974   1.937   1.00 82.70 108 A 1 
ATOM 850  C CE2 . PHE A 1 108 ? -10.816 8.452   3.586   1.00 82.87 108 A 1 
ATOM 851  C CZ  . PHE A 1 108 ? -11.176 8.920   2.312   1.00 82.96 108 A 1 
ATOM 852  N N   . GLY A 1 109 ? -16.326 8.816   7.812   1.00 85.64 109 A 1 
ATOM 853  C CA  . GLY A 1 109 ? -17.378 8.453   8.756   1.00 85.96 109 A 1 
ATOM 854  C C   . GLY A 1 109 ? -17.155 7.134   9.499   1.00 86.56 109 A 1 
ATOM 855  O O   . GLY A 1 109 ? -16.262 6.340   9.186   1.00 84.28 109 A 1 
ATOM 856  N N   . GLU A 1 110 ? -18.002 6.884   10.507  1.00 86.77 110 A 1 
ATOM 857  C CA  . GLU A 1 110 ? -17.852 5.758   11.435  1.00 86.90 110 A 1 
ATOM 858  C C   . GLU A 1 110 ? -18.031 4.387   10.766  1.00 87.21 110 A 1 
ATOM 859  O O   . GLU A 1 110 ? -17.261 3.461   11.022  1.00 85.08 110 A 1 
ATOM 860  C CB  . GLU A 1 110 ? -18.875 5.914   12.575  1.00 84.66 110 A 1 
ATOM 861  C CG  . GLU A 1 110 ? -18.576 4.972   13.739  1.00 77.34 110 A 1 
ATOM 862  C CD  . GLU A 1 110 ? -19.685 4.913   14.793  1.00 74.73 110 A 1 
ATOM 863  O OE1 . GLU A 1 110 ? -19.698 3.893   15.541  1.00 67.61 110 A 1 
ATOM 864  O OE2 . GLU A 1 110 ? -20.544 5.815   14.814  1.00 69.60 110 A 1 
ATOM 865  N N   . ALA A 1 111 ? -19.011 4.256   9.869   1.00 89.56 111 A 1 
ATOM 866  C CA  . ALA A 1 111 ? -19.281 2.993   9.191   1.00 89.40 111 A 1 
ATOM 867  C C   . ALA A 1 111 ? -18.071 2.536   8.360   1.00 88.94 111 A 1 
ATOM 868  O O   . ALA A 1 111 ? -17.673 1.376   8.423   1.00 87.01 111 A 1 
ATOM 869  C CB  . ALA A 1 111 ? -20.531 3.162   8.323   1.00 89.26 111 A 1 
ATOM 870  N N   . MET A 1 112 ? -17.456 3.466   7.636   1.00 86.94 112 A 1 
ATOM 871  C CA  . MET A 1 112 ? -16.259 3.160   6.861   1.00 85.60 112 A 1 
ATOM 872  C C   . MET A 1 112 ? -15.035 2.945   7.760   1.00 84.72 112 A 1 
ATOM 873  O O   . MET A 1 112 ? -14.219 2.087   7.458   1.00 82.83 112 A 1 
ATOM 874  C CB  . MET A 1 112 ? -16.020 4.261   5.818   1.00 84.79 112 A 1 
ATOM 875  C CG  . MET A 1 112 ? -15.034 3.819   4.733   1.00 78.81 112 A 1 
ATOM 876  S SD  . MET A 1 112 ? -15.553 2.388   3.737   1.00 75.71 112 A 1 
ATOM 877  C CE  . MET A 1 112 ? -16.860 3.135   2.739   1.00 67.44 112 A 1 
ATOM 878  N N   . CYS A 1 113 ? -14.952 3.628   8.900   1.00 83.92 113 A 1 
ATOM 879  C CA  . CYS A 1 113 ? -13.897 3.408   9.887   1.00 82.84 113 A 1 
ATOM 880  C C   . CYS A 1 113 ? -13.891 1.966   10.400  1.00 82.85 113 A 1 
ATOM 881  O O   . CYS A 1 113 ? -12.831 1.350   10.469  1.00 81.30 113 A 1 
ATOM 882  C CB  . CYS A 1 113 ? -14.058 4.415   11.037  1.00 81.10 113 A 1 
ATOM 883  S SG  . CYS A 1 113 ? -12.966 4.112   12.440  1.00 76.32 113 A 1 
ATOM 884  N N   . LYS A 1 114 ? -15.060 1.387   10.684  1.00 85.47 114 A 1 
ATOM 885  C CA  . LYS A 1 114 ? -15.176 -0.016  11.121  1.00 85.32 114 A 1 
ATOM 886  C C   . LYS A 1 114 ? -14.977 -1.007  9.974   1.00 85.22 114 A 1 
ATOM 887  O O   . LYS A 1 114 ? -14.288 -2.012  10.128  1.00 83.93 114 A 1 
ATOM 888  C CB  . LYS A 1 114 ? -16.534 -0.227  11.820  1.00 84.92 114 A 1 
ATOM 889  C CG  . LYS A 1 114 ? -16.557 0.497   13.172  1.00 81.55 114 A 1 
ATOM 890  C CD  . LYS A 1 114 ? -17.881 0.337   13.929  1.00 77.97 114 A 1 
ATOM 891  C CE  . LYS A 1 114 ? -17.712 1.051   15.260  1.00 74.10 114 A 1 
ATOM 892  N NZ  . LYS A 1 114 ? -18.977 1.253   16.007  1.00 67.39 114 A 1 
ATOM 893  N N   . LEU A 1 115 ? -15.590 -0.728  8.813   1.00 84.95 115 A 1 
ATOM 894  C CA  . LEU A 1 115 ? -15.600 -1.662  7.696   1.00 84.54 115 A 1 
ATOM 895  C C   . LEU A 1 115 ? -14.250 -1.750  6.978   1.00 83.83 115 A 1 
ATOM 896  O O   . LEU A 1 115 ? -13.832 -2.832  6.578   1.00 82.73 115 A 1 
ATOM 897  C CB  . LEU A 1 115 ? -16.727 -1.260  6.733   1.00 84.51 115 A 1 
ATOM 898  C CG  . LEU A 1 115 ? -16.997 -2.289  5.615   1.00 80.09 115 A 1 
ATOM 899  C CD1 . LEU A 1 115 ? -17.618 -3.570  6.168   1.00 76.45 115 A 1 
ATOM 900  C CD2 . LEU A 1 115 ? -17.950 -1.688  4.591   1.00 76.38 115 A 1 
ATOM 901  N N   . ASN A 1 116 ? -13.574 -0.622  6.796   1.00 82.10 116 A 1 
ATOM 902  C CA  . ASN A 1 116 ? -12.400 -0.547  5.945   1.00 80.83 116 A 1 
ATOM 903  C C   . ASN A 1 116 ? -11.238 -1.430  6.448   1.00 80.76 116 A 1 
ATOM 904  O O   . ASN A 1 116 ? -10.794 -2.280  5.685   1.00 79.13 116 A 1 
ATOM 905  C CB  . ASN A 1 116 ? -12.050 0.941   5.709   1.00 78.93 116 A 1 
ATOM 906  C CG  . ASN A 1 116 ? -10.984 1.119   4.651   1.00 76.31 116 A 1 
ATOM 907  O OD1 . ASN A 1 116 ? -10.838 0.335   3.750   1.00 67.69 116 A 1 
ATOM 908  N ND2 . ASN A 1 116 ? -10.227 2.185   4.725   1.00 68.91 116 A 1 
ATOM 909  N N   . PRO A 1 117 ? -10.793 -1.343  7.720   1.00 80.61 117 A 1 
ATOM 910  C CA  . PRO A 1 117 ? -9.713  -2.196  8.230   1.00 79.66 117 A 1 
ATOM 911  C C   . PRO A 1 117 ? -10.053 -3.681  8.173   1.00 80.88 117 A 1 
ATOM 912  O O   . PRO A 1 117 ? -9.212  -4.510  7.825   1.00 80.23 117 A 1 
ATOM 913  C CB  . PRO A 1 117 ? -9.482  -1.759  9.681   1.00 77.82 117 A 1 
ATOM 914  C CG  . PRO A 1 117 ? -10.103 -0.374  9.741   1.00 74.16 117 A 1 
ATOM 915  C CD  . PRO A 1 117 ? -11.258 -0.455  8.768   1.00 75.79 117 A 1 
ATOM 916  N N   . PHE A 1 118 ? -11.320 -4.016  8.458   1.00 83.66 118 A 1 
ATOM 917  C CA  . PHE A 1 118 ? -11.824 -5.382  8.372   1.00 85.16 118 A 1 
ATOM 918  C C   . PHE A 1 118 ? -11.718 -5.924  6.942   1.00 85.01 118 A 1 
ATOM 919  O O   . PHE A 1 118 ? -11.108 -6.973  6.732   1.00 85.31 118 A 1 
ATOM 920  C CB  . PHE A 1 118 ? -13.267 -5.404  8.888   1.00 86.73 118 A 1 
ATOM 921  C CG  . PHE A 1 118 ? -13.967 -6.715  8.624   1.00 88.33 118 A 1 
ATOM 922  C CD1 . PHE A 1 118 ? -14.940 -6.815  7.596   1.00 87.66 118 A 1 
ATOM 923  C CD2 . PHE A 1 118 ? -13.644 -7.856  9.382   1.00 88.22 118 A 1 
ATOM 924  C CE1 . PHE A 1 118 ? -15.582 -8.035  7.354   1.00 88.40 118 A 1 
ATOM 925  C CE2 . PHE A 1 118 ? -14.290 -9.074  9.141   1.00 88.64 118 A 1 
ATOM 926  C CZ  . PHE A 1 118 ? -15.258 -9.155  8.130   1.00 89.36 118 A 1 
ATOM 927  N N   . VAL A 1 119 ? -12.239 -5.195  5.952   1.00 83.86 119 A 1 
ATOM 928  C CA  . VAL A 1 119 ? -12.195 -5.618  4.542   1.00 83.99 119 A 1 
ATOM 929  C C   . VAL A 1 119 ? -10.758 -5.738  4.049   1.00 83.87 119 A 1 
ATOM 930  O O   . VAL A 1 119 ? -10.439 -6.682  3.325   1.00 83.49 119 A 1 
ATOM 931  C CB  . VAL A 1 119 ? -12.999 -4.661  3.648   1.00 84.83 119 A 1 
ATOM 932  C CG1 . VAL A 1 119 ? -12.838 -4.970  2.160   1.00 82.52 119 A 1 
ATOM 933  C CG2 . VAL A 1 119 ? -14.496 -4.783  3.959   1.00 82.61 119 A 1 
ATOM 934  N N   . GLN A 1 120 ? -9.874  -4.838  4.452   1.00 82.42 120 A 1 
ATOM 935  C CA  . GLN A 1 120 ? -8.465  -4.913  4.072   1.00 81.21 120 A 1 
ATOM 936  C C   . GLN A 1 120 ? -7.780  -6.146  4.654   1.00 82.41 120 A 1 
ATOM 937  O O   . GLN A 1 120 ? -7.125  -6.885  3.925   1.00 82.06 120 A 1 
ATOM 938  C CB  . GLN A 1 120 ? -7.738  -3.652  4.527   1.00 78.33 120 A 1 
ATOM 939  C CG  . GLN A 1 120 ? -8.223  -2.427  3.762   1.00 72.12 120 A 1 
ATOM 940  C CD  . GLN A 1 120 ? -7.392  -1.207  4.108   1.00 69.97 120 A 1 
ATOM 941  O OE1 . GLN A 1 120 ? -6.228  -1.310  4.456   1.00 64.95 120 A 1 
ATOM 942  N NE2 . GLN A 1 120 ? -7.935  -0.021  3.988   1.00 62.03 120 A 1 
ATOM 943  N N   . CYS A 1 121 ? -7.970  -6.421  5.944   1.00 83.06 121 A 1 
ATOM 944  C CA  . CYS A 1 121 ? -7.402  -7.595  6.599   1.00 83.78 121 A 1 
ATOM 945  C C   . CYS A 1 121 ? -7.922  -8.898  5.972   1.00 85.10 121 A 1 
ATOM 946  O O   . CYS A 1 121 ? -7.134  -9.801  5.670   1.00 85.35 121 A 1 
ATOM 947  C CB  . CYS A 1 121 ? -7.711  -7.509  8.098   1.00 83.14 121 A 1 
ATOM 948  S SG  . CYS A 1 121 ? -6.806  -8.809  8.988   1.00 79.84 121 A 1 
ATOM 949  N N   . VAL A 1 122 ? -9.227  -8.966  5.691   1.00 87.53 122 A 1 
ATOM 950  C CA  . VAL A 1 122 ? -9.842  -10.084 4.965   1.00 88.44 122 A 1 
ATOM 951  C C   . VAL A 1 122 ? -9.197  -10.252 3.597   1.00 88.39 122 A 1 
ATOM 952  O O   . VAL A 1 122 ? -8.760  -11.345 3.266   1.00 87.97 122 A 1 
ATOM 953  C CB  . VAL A 1 122 ? -11.368 -9.901  4.827   1.00 89.73 122 A 1 
ATOM 954  C CG1 . VAL A 1 122 ? -12.005 -10.930 3.881   1.00 87.97 122 A 1 
ATOM 955  C CG2 . VAL A 1 122 ? -12.066 -10.063 6.176   1.00 87.75 122 A 1 
ATOM 956  N N   . SER A 1 123 ? -9.086  -9.185  2.819   1.00 86.85 123 A 1 
ATOM 957  C CA  . SER A 1 123 ? -8.576  -9.233  1.446   1.00 86.39 123 A 1 
ATOM 958  C C   . SER A 1 123 ? -7.121  -9.711  1.386   1.00 86.90 123 A 1 
ATOM 959  O O   . SER A 1 123 ? -6.810  -10.620 0.618   1.00 86.13 123 A 1 
ATOM 960  C CB  . SER A 1 123 ? -8.709  -7.871  0.772   1.00 85.20 123 A 1 
ATOM 961  O OG  . SER A 1 123 ? -10.064 -7.467  0.768   1.00 74.46 123 A 1 
ATOM 962  N N   . ILE A 1 124 ? -6.250  -9.193  2.255   1.00 85.17 124 A 1 
ATOM 963  C CA  . ILE A 1 124 ? -4.845  -9.623  2.338   1.00 85.38 124 A 1 
ATOM 964  C C   . ILE A 1 124 ? -4.750  -11.102 2.737   1.00 86.62 124 A 1 
ATOM 965  O O   . ILE A 1 124 ? -3.972  -11.860 2.158   1.00 86.47 124 A 1 
ATOM 966  C CB  . ILE A 1 124 ? -4.077  -8.726  3.326   1.00 83.97 124 A 1 
ATOM 967  C CG1 . ILE A 1 124 ? -3.985  -7.276  2.777   1.00 79.52 124 A 1 
ATOM 968  C CG2 . ILE A 1 124 ? -2.651  -9.263  3.600   1.00 78.05 124 A 1 
ATOM 969  C CD1 . ILE A 1 124 ? -3.610  -6.247  3.847   1.00 72.54 124 A 1 
ATOM 970  N N   . THR A 1 125 ? -5.569  -11.531 3.701   1.00 88.29 125 A 1 
ATOM 971  C CA  . THR A 1 125 ? -5.613  -12.929 4.133   1.00 88.99 125 A 1 
ATOM 972  C C   . THR A 1 125 ? -6.078  -13.834 2.991   1.00 89.59 125 A 1 
ATOM 973  O O   . THR A 1 125 ? -5.464  -14.869 2.737   1.00 89.28 125 A 1 
ATOM 974  C CB  . THR A 1 125 ? -6.514  -13.103 5.361   1.00 88.97 125 A 1 
ATOM 975  O OG1 . THR A 1 125 ? -6.118  -12.238 6.392   1.00 85.24 125 A 1 
ATOM 976  C CG2 . THR A 1 125 ? -6.430  -14.517 5.939   1.00 85.56 125 A 1 
ATOM 977  N N   . VAL A 1 126 ? -7.116  -13.439 2.241   1.00 91.15 126 A 1 
ATOM 978  C CA  . VAL A 1 126 ? -7.596  -14.190 1.081   1.00 91.63 126 A 1 
ATOM 979  C C   . VAL A 1 126 ? -6.524  -14.279 -0.011  1.00 91.27 126 A 1 
ATOM 980  O O   . VAL A 1 126 ? -6.311  -15.366 -0.547  1.00 90.56 126 A 1 
ATOM 981  C CB  . VAL A 1 126 ? -8.905  -13.597 0.526   1.00 92.24 126 A 1 
ATOM 982  C CG1 . VAL A 1 126 ? -9.322  -14.245 -0.796  1.00 90.20 126 A 1 
ATOM 983  C CG2 . VAL A 1 126 ? -10.051 -13.829 1.509   1.00 90.22 126 A 1 
ATOM 984  N N   . SER A 1 127 ? -5.816  -13.196 -0.307  1.00 89.58 127 A 1 
ATOM 985  C CA  . SER A 1 127 ? -4.736  -13.184 -1.294  1.00 88.79 127 A 1 
ATOM 986  C C   . SER A 1 127 ? -3.631  -14.175 -0.937  1.00 89.21 127 A 1 
ATOM 987  O O   . SER A 1 127 ? -3.308  -15.067 -1.734  1.00 88.43 127 A 1 
ATOM 988  C CB  . SER A 1 127 ? -4.146  -11.775 -1.460  1.00 87.67 127 A 1 
ATOM 989  O OG  . SER A 1 127 ? -5.094  -10.900 -2.032  1.00 78.82 127 A 1 
ATOM 990  N N   . ILE A 1 128 ? -3.099  -14.126 0.279   1.00 88.94 128 A 1 
ATOM 991  C CA  . ILE A 1 128 ? -2.002  -15.012 0.669   1.00 88.99 128 A 1 
ATOM 992  C C   . ILE A 1 128 ? -2.438  -16.482 0.756   1.00 89.95 128 A 1 
ATOM 993  O O   . ILE A 1 128 ? -1.719  -17.360 0.272   1.00 89.49 128 A 1 
ATOM 994  C CB  . ILE A 1 128 ? -1.298  -14.515 1.953   1.00 87.70 128 A 1 
ATOM 995  C CG1 . ILE A 1 128 ? 0.014   -15.261 2.243   1.00 77.96 128 A 1 
ATOM 996  C CG2 . ILE A 1 128 ? -2.212  -14.609 3.195   1.00 76.38 128 A 1 
ATOM 997  C CD1 . ILE A 1 128 ? 1.086   -15.122 1.172   1.00 68.40 128 A 1 
ATOM 998  N N   . PHE A 1 129 ? -3.629  -16.781 1.275   1.00 91.99 129 A 1 
ATOM 999  C CA  . PHE A 1 129 ? -4.124  -18.155 1.321   1.00 92.72 129 A 1 
ATOM 1000 C C   . PHE A 1 129 ? -4.525  -18.685 -0.060  1.00 92.88 129 A 1 
ATOM 1001 O O   . PHE A 1 129 ? -4.431  -19.894 -0.291  1.00 92.04 129 A 1 
ATOM 1002 C CB  . PHE A 1 129 ? -5.248  -18.292 2.345   1.00 92.95 129 A 1 
ATOM 1003 C CG  . PHE A 1 129 ? -4.759  -18.478 3.759   1.00 92.38 129 A 1 
ATOM 1004 C CD1 . PHE A 1 129 ? -4.288  -19.734 4.187   1.00 88.16 129 A 1 
ATOM 1005 C CD2 . PHE A 1 129 ? -4.752  -17.406 4.664   1.00 88.09 129 A 1 
ATOM 1006 C CE1 . PHE A 1 129 ? -3.817  -19.915 5.500   1.00 86.95 129 A 1 
ATOM 1007 C CE2 . PHE A 1 129 ? -4.282  -17.572 5.976   1.00 87.37 129 A 1 
ATOM 1008 C CZ  . PHE A 1 129 ? -3.813  -18.827 6.393   1.00 88.73 129 A 1 
ATOM 1009 N N   . SER A 1 130 ? -4.883  -17.828 -1.015  1.00 92.74 130 A 1 
ATOM 1010 C CA  . SER A 1 130 ? -5.047  -18.231 -2.418  1.00 92.36 130 A 1 
ATOM 1011 C C   . SER A 1 130 ? -3.721  -18.694 -3.013  1.00 92.41 130 A 1 
ATOM 1012 O O   . SER A 1 130 ? -3.665  -19.744 -3.658  1.00 90.82 130 A 1 
ATOM 1013 C CB  . SER A 1 130 ? -5.639  -17.097 -3.255  1.00 91.56 130 A 1 
ATOM 1014 O OG  . SER A 1 130 ? -6.908  -16.759 -2.764  1.00 82.75 130 A 1 
ATOM 1015 N N   . LEU A 1 131 ? -2.615  -18.003 -2.716  1.00 91.79 131 A 1 
ATOM 1016 C CA  . LEU A 1 131 ? -1.268  -18.440 -3.099  1.00 91.66 131 A 1 
ATOM 1017 C C   . LEU A 1 131 ? -0.885  -19.770 -2.424  1.00 92.11 131 A 1 
ATOM 1018 O O   . LEU A 1 131 ? -0.264  -20.620 -3.062  1.00 91.23 131 A 1 
ATOM 1019 C CB  . LEU A 1 131 ? -0.235  -17.349 -2.770  1.00 91.06 131 A 1 
ATOM 1020 C CG  . LEU A 1 131 ? -0.408  -16.025 -3.536  1.00 89.30 131 A 1 
ATOM 1021 C CD1 . LEU A 1 131 ? 0.625   -15.005 -3.035  1.00 86.30 131 A 1 
ATOM 1022 C CD2 . LEU A 1 131 ? -0.193  -16.213 -5.042  1.00 86.21 131 A 1 
ATOM 1023 N N   . VAL A 1 132 ? -1.292  -19.997 -1.171  1.00 93.66 132 A 1 
ATOM 1024 C CA  . VAL A 1 132 ? -1.113  -21.285 -0.477  1.00 94.06 132 A 1 
ATOM 1025 C C   . VAL A 1 132 ? -1.858  -22.404 -1.203  1.00 93.91 132 A 1 
ATOM 1026 O O   . VAL A 1 132 ? -1.253  -23.443 -1.483  1.00 92.87 132 A 1 
ATOM 1027 C CB  . VAL A 1 132 ? -1.549  -21.208 1.000   1.00 94.18 132 A 1 
ATOM 1028 C CG1 . VAL A 1 132 ? -1.546  -22.584 1.691   1.00 90.23 132 A 1 
ATOM 1029 C CG2 . VAL A 1 132 ? -0.609  -20.312 1.814   1.00 90.33 132 A 1 
ATOM 1030 N N   . LEU A 1 133 ? -3.138  -22.218 -1.561  1.00 93.33 133 A 1 
ATOM 1031 C CA  . LEU A 1 133 ? -3.900  -23.233 -2.294  1.00 93.01 133 A 1 
ATOM 1032 C C   . LEU A 1 133 ? -3.301  -23.532 -3.668  1.00 92.41 133 A 1 
ATOM 1033 O O   . LEU A 1 133 ? -3.210  -24.699 -4.038  1.00 90.68 133 A 1 
ATOM 1034 C CB  . LEU A 1 133 ? -5.366  -22.819 -2.453  1.00 92.58 133 A 1 
ATOM 1035 C CG  . LEU A 1 133 ? -6.253  -22.949 -1.203  1.00 89.99 133 A 1 
ATOM 1036 C CD1 . LEU A 1 133 ? -7.714  -22.777 -1.647  1.00 86.16 133 A 1 
ATOM 1037 C CD2 . LEU A 1 133 ? -6.145  -24.301 -0.498  1.00 86.21 133 A 1 
ATOM 1038 N N   . ILE A 1 134 ? -2.840  -22.512 -4.393  1.00 91.55 134 A 1 
ATOM 1039 C CA  . ILE A 1 134 ? -2.138  -22.695 -5.668  1.00 90.62 134 A 1 
ATOM 1040 C C   . ILE A 1 134 ? -0.872  -23.530 -5.459  1.00 90.54 134 A 1 
ATOM 1041 O O   . ILE A 1 134 ? -0.630  -24.482 -6.208  1.00 89.54 134 A 1 
ATOM 1042 C CB  . ILE A 1 134 ? -1.837  -21.326 -6.315  1.00 89.59 134 A 1 
ATOM 1043 C CG1 . ILE A 1 134 ? -3.151  -20.634 -6.778  1.00 87.19 134 A 1 
ATOM 1044 C CG2 . ILE A 1 134 ? -0.894  -21.487 -7.526  1.00 87.26 134 A 1 
ATOM 1045 C CD1 . ILE A 1 134 ? -2.993  -19.139 -7.096  1.00 83.32 134 A 1 
ATOM 1046 N N   . ALA A 1 135 ? -0.072  -23.247 -4.432  1.00 91.73 135 A 1 
ATOM 1047 C CA  . ALA A 1 135 ? 1.126   -24.022 -4.126  1.00 91.54 135 A 1 
ATOM 1048 C C   . ALA A 1 135 ? 0.813   -25.484 -3.784  1.00 91.31 135 A 1 
ATOM 1049 O O   . ALA A 1 135 ? 1.505   -26.393 -4.255  1.00 89.85 135 A 1 
ATOM 1050 C CB  . ALA A 1 135 ? 1.895   -23.328 -3.001  1.00 91.74 135 A 1 
ATOM 1051 N N   . VAL A 1 136 ? -0.260  -25.750 -3.023  1.00 92.05 136 A 1 
ATOM 1052 C CA  . VAL A 1 136 ? -0.742  -27.101 -2.704  1.00 91.38 136 A 1 
ATOM 1053 C C   . VAL A 1 136 ? -1.185  -27.829 -3.971  1.00 90.49 136 A 1 
ATOM 1054 O O   . VAL A 1 136 ? -0.799  -28.980 -4.175  1.00 88.69 136 A 1 
ATOM 1055 C CB  . VAL A 1 136 ? -1.876  -27.063 -1.663  1.00 91.17 136 A 1 
ATOM 1056 C CG1 . VAL A 1 136 ? -2.530  -28.438 -1.449  1.00 86.54 136 A 1 
ATOM 1057 C CG2 . VAL A 1 136 ? -1.339  -26.615 -0.295  1.00 86.99 136 A 1 
ATOM 1058 N N   . GLU A 1 137 ? -1.962  -27.167 -4.836  1.00 89.71 137 A 1 
ATOM 1059 C CA  . GLU A 1 137 ? -2.420  -27.728 -6.103  1.00 88.25 137 A 1 
ATOM 1060 C C   . GLU A 1 137 ? -1.239  -28.127 -6.995  1.00 87.77 137 A 1 
ATOM 1061 O O   . GLU A 1 137 ? -1.142  -29.285 -7.432  1.00 86.11 137 A 1 
ATOM 1062 C CB  . GLU A 1 137 ? -3.350  -26.699 -6.775  1.00 87.06 137 A 1 
ATOM 1063 C CG  . GLU A 1 137 ? -4.031  -27.218 -8.053  1.00 80.51 137 A 1 
ATOM 1064 C CD  . GLU A 1 137 ? -3.533  -26.583 -9.354  1.00 75.86 137 A 1 
ATOM 1065 O OE1 . GLU A 1 137 ? -3.756  -27.179 -10.424 1.00 68.06 137 A 1 
ATOM 1066 O OE2 . GLU A 1 137 ? -2.936  -25.497 -9.327  1.00 70.38 137 A 1 
ATOM 1067 N N   . ARG A 1 138 ? -0.265  -27.240 -7.186  1.00 88.14 138 A 1 
ATOM 1068 C CA  . ARG A 1 138 ? 0.951   -27.523 -7.963  1.00 87.05 138 A 1 
ATOM 1069 C C   . ARG A 1 138 ? 1.787   -28.633 -7.334  1.00 87.11 138 A 1 
ATOM 1070 O O   . ARG A 1 138 ? 2.312   -29.481 -8.049  1.00 84.78 138 A 1 
ATOM 1071 C CB  . ARG A 1 138 ? 1.792   -26.250 -8.135  1.00 85.11 138 A 1 
ATOM 1072 C CG  . ARG A 1 138 ? 1.095   -25.101 -8.888  1.00 77.74 138 A 1 
ATOM 1073 C CD  . ARG A 1 138 ? 0.472   -25.475 -10.227 1.00 74.58 138 A 1 
ATOM 1074 N NE  . ARG A 1 138 ? 1.469   -25.918 -11.207 1.00 71.37 138 A 1 
ATOM 1075 C CZ  . ARG A 1 138 ? 1.206   -26.295 -12.445 1.00 67.13 138 A 1 
ATOM 1076 N NH1 . ARG A 1 138 ? -0.016  -26.372 -12.905 1.00 59.99 138 A 1 
ATOM 1077 N NH2 . ARG A 1 138 ? 2.173   -26.597 -13.258 1.00 61.13 138 A 1 
ATOM 1078 N N   . HIS A 1 139 ? 1.901   -28.658 -6.013  1.00 88.12 139 A 1 
ATOM 1079 C CA  . HIS A 1 139 ? 2.590   -29.721 -5.292  1.00 88.05 139 A 1 
ATOM 1080 C C   . HIS A 1 139 ? 1.928   -31.079 -5.544  1.00 87.05 139 A 1 
ATOM 1081 O O   . HIS A 1 139 ? 2.631   -32.026 -5.887  1.00 85.59 139 A 1 
ATOM 1082 C CB  . HIS A 1 139 ? 2.654   -29.388 -3.796  1.00 88.94 139 A 1 
ATOM 1083 C CG  . HIS A 1 139 ? 3.303   -30.471 -2.969  1.00 88.97 139 A 1 
ATOM 1084 N ND1 . HIS A 1 139 ? 2.671   -31.591 -2.470  1.00 77.71 139 A 1 
ATOM 1085 C CD2 . HIS A 1 139 ? 4.619   -30.560 -2.598  1.00 78.56 139 A 1 
ATOM 1086 C CE1 . HIS A 1 139 ? 3.588   -32.326 -1.819  1.00 81.13 139 A 1 
ATOM 1087 N NE2 . HIS A 1 139 ? 4.787   -31.735 -1.872  1.00 83.01 139 A 1 
ATOM 1088 N N   . GLN A 1 140 ? 0.599   -31.191 -5.456  1.00 87.32 140 A 1 
ATOM 1089 C CA  . GLN A 1 140 ? -0.108  -32.446 -5.691  1.00 86.73 140 A 1 
ATOM 1090 C C   . GLN A 1 140 ? 0.029   -32.928 -7.142  1.00 85.94 140 A 1 
ATOM 1091 O O   . GLN A 1 140 ? 0.376   -34.087 -7.368  1.00 83.34 140 A 1 
ATOM 1092 C CB  . GLN A 1 140 ? -1.588  -32.311 -5.295  1.00 85.99 140 A 1 
ATOM 1093 C CG  . GLN A 1 140 ? -1.798  -32.206 -3.774  1.00 77.73 140 A 1 
ATOM 1094 C CD  . GLN A 1 140 ? -1.302  -33.430 -2.988  1.00 75.24 140 A 1 
ATOM 1095 O OE1 . GLN A 1 140 ? -1.046  -34.493 -3.513  1.00 67.69 140 A 1 
ATOM 1096 N NE2 . GLN A 1 140 ? -1.122  -33.309 -1.697  1.00 65.22 140 A 1 
ATOM 1097 N N   . LEU A 1 141 ? -0.121  -32.030 -8.124  1.00 85.34 141 A 1 
ATOM 1098 C CA  . LEU A 1 141 ? 0.023   -32.378 -9.542  1.00 83.80 141 A 1 
ATOM 1099 C C   . LEU A 1 141 ? 1.426   -32.892 -9.903  1.00 83.01 141 A 1 
ATOM 1100 O O   . LEU A 1 141 ? 1.566   -33.746 -10.776 1.00 80.49 141 A 1 
ATOM 1101 C CB  . LEU A 1 141 ? -0.314  -31.147 -10.398 1.00 82.16 141 A 1 
ATOM 1102 C CG  . LEU A 1 141 ? -1.814  -30.773 -10.430 1.00 76.76 141 A 1 
ATOM 1103 C CD1 . LEU A 1 141 ? -1.972  -29.497 -11.239 1.00 71.15 141 A 1 
ATOM 1104 C CD2 . LEU A 1 141 ? -2.668  -31.861 -11.083 1.00 70.39 141 A 1 
ATOM 1105 N N   . ILE A 1 142 ? 2.476   -32.405 -9.242  1.00 82.76 142 A 1 
ATOM 1106 C CA  . ILE A 1 142 ? 3.862   -32.736 -9.595  1.00 82.17 142 A 1 
ATOM 1107 C C   . ILE A 1 142 ? 4.435   -33.863 -8.736  1.00 81.98 142 A 1 
ATOM 1108 O O   . ILE A 1 142 ? 5.124   -34.758 -9.252  1.00 79.95 142 A 1 
ATOM 1109 C CB  . ILE A 1 142 ? 4.733   -31.464 -9.545  1.00 81.44 142 A 1 
ATOM 1110 C CG1 . ILE A 1 142 ? 4.241   -30.476 -10.631 1.00 78.88 142 A 1 
ATOM 1111 C CG2 . ILE A 1 142 ? 6.222   -31.791 -9.755  1.00 76.93 142 A 1 
ATOM 1112 C CD1 . ILE A 1 142 ? 4.845   -29.082 -10.505 1.00 71.40 142 A 1 
ATOM 1113 N N   . ILE A 1 143 ? 4.187   -33.846 -7.431  1.00 83.81 143 A 1 
ATOM 1114 C CA  . ILE A 1 143 ? 4.729   -34.823 -6.485  1.00 83.54 143 A 1 
ATOM 1115 C C   . ILE A 1 143 ? 3.899   -36.102 -6.493  1.00 82.31 143 A 1 
ATOM 1116 O O   . ILE A 1 143 ? 4.473   -37.194 -6.601  1.00 75.80 143 A 1 
ATOM 1117 C CB  . ILE A 1 143 ? 4.865   -34.220 -5.072  1.00 82.37 143 A 1 
ATOM 1118 C CG1 . ILE A 1 143 ? 5.725   -32.931 -5.046  1.00 77.59 143 A 1 
ATOM 1119 C CG2 . ILE A 1 143 ? 5.432   -35.245 -4.087  1.00 75.33 143 A 1 
ATOM 1120 C CD1 . ILE A 1 143 ? 7.199   -33.112 -5.411  1.00 69.02 143 A 1 
ATOM 1121 N N   . ASN A 1 144 ? 2.560   -35.998 -6.452  1.00 82.63 144 A 1 
ATOM 1122 C CA  . ASN A 1 144 ? 1.624   -37.108 -6.380  1.00 81.80 144 A 1 
ATOM 1123 C C   . ASN A 1 144 ? 0.656   -37.152 -7.581  1.00 81.30 144 A 1 
ATOM 1124 O O   . ASN A 1 144 ? -0.558  -37.108 -7.400  1.00 74.96 144 A 1 
ATOM 1125 C CB  . ASN A 1 144 ? 0.884   -37.061 -5.018  1.00 77.89 144 A 1 
ATOM 1126 C CG  . ASN A 1 144 ? 1.728   -37.535 -3.853  1.00 71.42 144 A 1 
ATOM 1127 O OD1 . ASN A 1 144 ? 2.754   -38.162 -3.999  1.00 63.45 144 A 1 
ATOM 1128 N ND2 . ASN A 1 144 ? 1.284   -37.268 -2.648  1.00 63.23 144 A 1 
ATOM 1129 N N   . PRO A 1 145 ? 1.145   -37.293 -8.833  1.00 78.67 145 A 1 
ATOM 1130 C CA  . PRO A 1 145 ? 0.297   -37.233 -10.026 1.00 77.13 145 A 1 
ATOM 1131 C C   . PRO A 1 145 ? -0.734  -38.373 -10.108 1.00 77.44 145 A 1 
ATOM 1132 O O   . PRO A 1 145 ? -1.763  -38.229 -10.759 1.00 73.13 145 A 1 
ATOM 1133 C CB  . PRO A 1 145 ? 1.265   -37.273 -11.206 1.00 74.66 145 A 1 
ATOM 1134 C CG  . PRO A 1 145 ? 2.490   -38.000 -10.648 1.00 72.58 145 A 1 
ATOM 1135 C CD  . PRO A 1 145 ? 2.532   -37.523 -9.198  1.00 74.93 145 A 1 
ATOM 1136 N N   . ARG A 1 146 ? -0.476  -39.511 -9.454  1.00 77.97 146 A 1 
ATOM 1137 C CA  . ARG A 1 146 ? -1.393  -40.651 -9.349  1.00 78.28 146 A 1 
ATOM 1138 C C   . ARG A 1 146 ? -2.274  -40.617 -8.083  1.00 78.78 146 A 1 
ATOM 1139 O O   . ARG A 1 146 ? -3.135  -41.467 -7.930  1.00 71.87 146 A 1 
ATOM 1140 C CB  . ARG A 1 146 ? -0.611  -41.980 -9.402  1.00 75.06 146 A 1 
ATOM 1141 C CG  . ARG A 1 146 ? 0.084   -42.224 -10.754 1.00 66.91 146 A 1 
ATOM 1142 C CD  . ARG A 1 146 ? 0.734   -43.616 -10.765 1.00 60.86 146 A 1 
ATOM 1143 N NE  . ARG A 1 146 ? 1.392   -43.908 -12.046 1.00 53.13 146 A 1 
ATOM 1144 C CZ  . ARG A 1 146 ? 2.037   -45.025 -12.363 1.00 45.07 146 A 1 
ATOM 1145 N NH1 . ARG A 1 146 ? 2.182   -46.001 -11.511 1.00 41.23 146 A 1 
ATOM 1146 N NH2 . ARG A 1 146 ? 2.573   -45.175 -13.551 1.00 39.81 146 A 1 
ATOM 1147 N N   . GLY A 1 147 ? -2.019  -39.703 -7.182  1.00 74.16 147 A 1 
ATOM 1148 C CA  . GLY A 1 147 ? -2.765  -39.557 -5.938  1.00 73.55 147 A 1 
ATOM 1149 C C   . GLY A 1 147 ? -4.010  -38.696 -6.104  1.00 75.86 147 A 1 
ATOM 1150 O O   . GLY A 1 147 ? -4.641  -38.653 -7.158  1.00 70.51 147 A 1 
ATOM 1151 N N   . TRP A 1 148 ? -4.360  -37.990 -5.048  1.00 70.81 148 A 1 
ATOM 1152 C CA  . TRP A 1 148 ? -5.469  -37.050 -5.064  1.00 70.02 148 A 1 
ATOM 1153 C C   . TRP A 1 148 ? -5.229  -35.935 -6.096  1.00 71.79 148 A 1 
ATOM 1154 O O   . TRP A 1 148 ? -4.255  -35.182 -5.999  1.00 67.41 148 A 1 
ATOM 1155 C CB  . TRP A 1 148 ? -5.683  -36.471 -3.662  1.00 65.80 148 A 1 
ATOM 1156 C CG  . TRP A 1 148 ? -6.727  -35.412 -3.585  1.00 63.01 148 A 1 
ATOM 1157 C CD1 . TRP A 1 148 ? -8.053  -35.599 -3.746  1.00 57.20 148 A 1 
ATOM 1158 C CD2 . TRP A 1 148 ? -6.545  -33.979 -3.346  1.00 59.95 148 A 1 
ATOM 1159 N NE1 . TRP A 1 148 ? -8.712  -34.374 -3.626  1.00 54.61 148 A 1 
ATOM 1160 C CE2 . TRP A 1 148 ? -7.818  -33.359 -3.371  1.00 58.35 148 A 1 
ATOM 1161 C CE3 . TRP A 1 148 ? -5.414  -33.157 -3.098  1.00 55.66 148 A 1 
ATOM 1162 C CZ2 . TRP A 1 148 ? -7.984  -31.976 -3.160  1.00 56.02 148 A 1 
ATOM 1163 C CZ3 . TRP A 1 148 ? -5.581  -31.774 -2.890  1.00 55.74 148 A 1 
ATOM 1164 C CH2 . TRP A 1 148 ? -6.852  -31.195 -2.921  1.00 54.12 148 A 1 
ATOM 1165 N N   . ARG A 1 149 ? -6.123  -35.837 -7.090  1.00 76.26 149 A 1 
ATOM 1166 C CA  . ARG A 1 149 ? -6.149  -34.740 -8.056  1.00 76.16 149 A 1 
ATOM 1167 C C   . ARG A 1 149 ? -7.168  -33.695 -7.600  1.00 78.07 149 A 1 
ATOM 1168 O O   . ARG A 1 149 ? -8.335  -34.049 -7.432  1.00 73.23 149 A 1 
ATOM 1169 C CB  . ARG A 1 149 ? -6.462  -35.237 -9.469  1.00 69.70 149 A 1 
ATOM 1170 C CG  . ARG A 1 149 ? -5.228  -35.893 -10.117 1.00 60.77 149 A 1 
ATOM 1171 C CD  . ARG A 1 149 ? -5.523  -36.228 -11.580 1.00 56.89 149 A 1 
ATOM 1172 N NE  . ARG A 1 149 ? -4.317  -36.727 -12.274 1.00 50.72 149 A 1 
ATOM 1173 C CZ  . ARG A 1 149 ? -4.221  -37.007 -13.569 1.00 44.91 149 A 1 
ATOM 1174 N NH1 . ARG A 1 149 ? -5.241  -36.903 -14.378 1.00 42.98 149 A 1 
ATOM 1175 N NH2 . ARG A 1 149 ? -3.094  -37.400 -14.059 1.00 40.32 149 A 1 
ATOM 1176 N N   . PRO A 1 150 ? -6.750  -32.426 -7.444  1.00 76.76 150 A 1 
ATOM 1177 C CA  . PRO A 1 150 ? -7.685  -31.350 -7.195  1.00 77.05 150 A 1 
ATOM 1178 C C   . PRO A 1 150 ? -8.706  -31.252 -8.324  1.00 79.34 150 A 1 
ATOM 1179 O O   . PRO A 1 150 ? -8.352  -31.276 -9.503  1.00 77.30 150 A 1 
ATOM 1180 C CB  . PRO A 1 150 ? -6.837  -30.080 -7.062  1.00 73.55 150 A 1 
ATOM 1181 C CG  . PRO A 1 150 ? -5.432  -30.591 -6.772  1.00 68.90 150 A 1 
ATOM 1182 C CD  . PRO A 1 150 ? -5.387  -31.932 -7.491  1.00 71.19 150 A 1 
ATOM 1183 N N   . ASN A 1 151 ? -9.996  -31.170 -7.973  1.00 82.89 151 A 1 
ATOM 1184 C CA  . ASN A 1 151 ? -11.092 -30.927 -8.895  1.00 84.17 151 A 1 
ATOM 1185 C C   . ASN A 1 151 ? -11.675 -29.533 -8.620  1.00 86.28 151 A 1 
ATOM 1186 O O   . ASN A 1 151 ? -11.508 -28.996 -7.526  1.00 84.14 151 A 1 
ATOM 1187 C CB  . ASN A 1 151 ? -12.119 -32.072 -8.739  1.00 79.83 151 A 1 
ATOM 1188 C CG  . ASN A 1 151 ? -13.200 -32.090 -9.808  1.00 74.09 151 A 1 
ATOM 1189 O OD1 . ASN A 1 151 ? -13.269 -31.269 -10.704 1.00 63.46 151 A 1 
ATOM 1190 N ND2 . ASN A 1 151 ? -14.105 -33.044 -9.739  1.00 67.99 151 A 1 
ATOM 1191 N N   . ASN A 1 152 ? -12.418 -28.977 -9.571  1.00 85.48 152 A 1 
ATOM 1192 C CA  . ASN A 1 152 ? -13.062 -27.672 -9.434  1.00 87.05 152 A 1 
ATOM 1193 C C   . ASN A 1 152 ? -13.912 -27.576 -8.157  1.00 88.93 152 A 1 
ATOM 1194 O O   . ASN A 1 152 ? -13.898 -26.555 -7.482  1.00 87.42 152 A 1 
ATOM 1195 C CB  . ASN A 1 152 ? -13.922 -27.386 -10.685 1.00 84.04 152 A 1 
ATOM 1196 C CG  . ASN A 1 152 ? -13.109 -27.259 -11.969 1.00 80.98 152 A 1 
ATOM 1197 O OD1 . ASN A 1 152 ? -11.911 -27.457 -12.007 1.00 70.30 152 A 1 
ATOM 1198 N ND2 . ASN A 1 152 ? -13.748 -26.942 -13.073 1.00 73.49 152 A 1 
ATOM 1199 N N   . ARG A 1 153 ? -14.603 -28.669 -7.765  1.00 87.91 153 A 1 
ATOM 1200 C CA  . ARG A 1 153 ? -15.341 -28.721 -6.500  1.00 89.59 153 A 1 
ATOM 1201 C C   . ARG A 1 153 ? -14.432 -28.487 -5.282  1.00 90.64 153 A 1 
ATOM 1202 O O   . ARG A 1 153 ? -14.834 -27.775 -4.369  1.00 89.09 153 A 1 
ATOM 1203 C CB  . ARG A 1 153 ? -16.091 -30.056 -6.393  1.00 88.20 153 A 1 
ATOM 1204 C CG  . ARG A 1 153 ? -17.041 -30.077 -5.184  1.00 77.05 153 A 1 
ATOM 1205 C CD  . ARG A 1 153 ? -17.838 -31.391 -5.120  1.00 70.81 153 A 1 
ATOM 1206 N NE  . ARG A 1 153 ? -18.747 -31.412 -3.969  1.00 60.99 153 A 1 
ATOM 1207 C CZ  . ARG A 1 153 ? -19.575 -32.398 -3.629  1.00 51.67 153 A 1 
ATOM 1208 N NH1 . ARG A 1 153 ? -19.642 -33.497 -4.334  1.00 46.43 153 A 1 
ATOM 1209 N NH2 . ARG A 1 153 ? -20.333 -32.294 -2.582  1.00 44.66 153 A 1 
ATOM 1210 N N   . HIS A 1 154 ? -13.222 -29.063 -5.293  1.00 89.36 154 A 1 
ATOM 1211 C CA  . HIS A 1 154 ? -12.261 -28.848 -4.210  1.00 89.69 154 A 1 
ATOM 1212 C C   . HIS A 1 154 ? -11.730 -27.408 -4.210  1.00 91.13 154 A 1 
ATOM 1213 O O   . HIS A 1 154 ? -11.543 -26.853 -3.133  1.00 90.43 154 A 1 
ATOM 1214 C CB  . HIS A 1 154 ? -11.071 -29.829 -4.329  1.00 87.95 154 A 1 
ATOM 1215 C CG  . HIS A 1 154 ? -11.471 -31.278 -4.308  1.00 85.39 154 A 1 
ATOM 1216 N ND1 . HIS A 1 154 ? -11.094 -32.229 -5.234  1.00 72.72 154 A 1 
ATOM 1217 C CD2 . HIS A 1 154 ? -12.238 -31.916 -3.386  1.00 74.54 154 A 1 
ATOM 1218 C CE1 . HIS A 1 154 ? -11.627 -33.402 -4.864  1.00 74.78 154 A 1 
ATOM 1219 N NE2 . HIS A 1 154 ? -12.332 -33.265 -3.748  1.00 76.74 154 A 1 
ATOM 1220 N N   . ALA A 1 155 ? -11.577 -26.786 -5.387  1.00 89.98 155 A 1 
ATOM 1221 C CA  . ALA A 1 155 ? -11.203 -25.374 -5.486  1.00 90.73 155 A 1 
ATOM 1222 C C   . ALA A 1 155 ? -12.280 -24.471 -4.863  1.00 92.54 155 A 1 
ATOM 1223 O O   . ALA A 1 155 ? -11.951 -23.646 -4.023  1.00 91.94 155 A 1 
ATOM 1224 C CB  . ALA A 1 155 ? -10.927 -25.014 -6.950  1.00 89.30 155 A 1 
ATOM 1225 N N   . TYR A 1 156 ? -13.561 -24.686 -5.200  1.00 92.68 156 A 1 
ATOM 1226 C CA  . TYR A 1 156 ? -14.651 -23.904 -4.607  1.00 93.58 156 A 1 
ATOM 1227 C C   . TYR A 1 156 ? -14.778 -24.101 -3.090  1.00 94.74 156 A 1 
ATOM 1228 O O   . TYR A 1 156 ? -14.974 -23.128 -2.366  1.00 94.20 156 A 1 
ATOM 1229 C CB  . TYR A 1 156 ? -15.988 -24.245 -5.290  1.00 92.19 156 A 1 
ATOM 1230 C CG  . TYR A 1 156 ? -16.079 -23.819 -6.740  1.00 90.30 156 A 1 
ATOM 1231 C CD1 . TYR A 1 156 ? -15.858 -22.475 -7.110  1.00 85.04 156 A 1 
ATOM 1232 C CD2 . TYR A 1 156 ? -16.389 -24.759 -7.746  1.00 84.61 156 A 1 
ATOM 1233 C CE1 . TYR A 1 156 ? -15.941 -22.076 -8.451  1.00 82.83 156 A 1 
ATOM 1234 C CE2 . TYR A 1 156 ? -16.473 -24.363 -9.092  1.00 83.01 156 A 1 
ATOM 1235 C CZ  . TYR A 1 156 ? -16.247 -23.028 -9.437  1.00 83.78 156 A 1 
ATOM 1236 O OH  . TYR A 1 156 ? -16.310 -22.635 -10.763 1.00 81.05 156 A 1 
ATOM 1237 N N   . VAL A 1 157 ? -14.621 -25.336 -2.598  1.00 94.48 157 A 1 
ATOM 1238 C CA  . VAL A 1 157 ? -14.599 -25.595 -1.150  1.00 95.08 157 A 1 
ATOM 1239 C C   . VAL A 1 157 ? -13.399 -24.916 -0.492  1.00 95.62 157 A 1 
ATOM 1240 O O   . VAL A 1 157 ? -13.551 -24.283 0.545   1.00 95.23 157 A 1 
ATOM 1241 C CB  . VAL A 1 157 ? -14.625 -27.110 -0.853  1.00 94.27 157 A 1 
ATOM 1242 C CG1 . VAL A 1 157 ? -14.423 -27.418 0.632   1.00 87.63 157 A 1 
ATOM 1243 C CG2 . VAL A 1 157 ? -15.975 -27.721 -1.262  1.00 86.72 157 A 1 
ATOM 1244 N N   . GLY A 1 158 ? -12.215 -25.000 -1.109  1.00 94.18 158 A 1 
ATOM 1245 C CA  . GLY A 1 158 ? -11.008 -24.326 -0.620  1.00 94.16 158 A 1 
ATOM 1246 C C   . GLY A 1 158 ? -11.181 -22.807 -0.539  1.00 94.92 158 A 1 
ATOM 1247 O O   . GLY A 1 158 ? -10.859 -22.218 0.490   1.00 93.97 158 A 1 
ATOM 1248 N N   . ILE A 1 159 ? -11.767 -22.193 -1.567  1.00 95.28 159 A 1 
ATOM 1249 C CA  . ILE A 1 159 ? -12.093 -20.761 -1.574  1.00 95.25 159 A 1 
ATOM 1250 C C   . ILE A 1 159 ? -13.065 -20.424 -0.442  1.00 95.77 159 A 1 
ATOM 1251 O O   . ILE A 1 159 ? -12.790 -19.512 0.334   1.00 94.97 159 A 1 
ATOM 1252 C CB  . ILE A 1 159 ? -12.643 -20.346 -2.959  1.00 94.00 159 A 1 
ATOM 1253 C CG1 . ILE A 1 159 ? -11.510 -20.373 -4.010  1.00 89.24 159 A 1 
ATOM 1254 C CG2 . ILE A 1 159 ? -13.279 -18.945 -2.910  1.00 88.97 159 A 1 
ATOM 1255 C CD1 . ILE A 1 159 ? -12.008 -20.302 -5.464  1.00 83.15 159 A 1 
ATOM 1256 N N   . ALA A 1 160 ? -14.150 -21.187 -0.283  1.00 96.53 160 A 1 
ATOM 1257 C CA  . ALA A 1 160 ? -15.108 -20.953 0.798   1.00 96.81 160 A 1 
ATOM 1258 C C   . ALA A 1 160 ? -14.439 -21.025 2.184   1.00 97.03 160 A 1 
ATOM 1259 O O   . ALA A 1 160 ? -14.671 -20.165 3.025   1.00 96.08 160 A 1 
ATOM 1260 C CB  . ALA A 1 160 ? -16.257 -21.946 0.667   1.00 96.37 160 A 1 
ATOM 1261 N N   . VAL A 1 161 ? -13.566 -22.026 2.404   1.00 96.97 161 A 1 
ATOM 1262 C CA  . VAL A 1 161 ? -12.808 -22.170 3.653   1.00 96.72 161 A 1 
ATOM 1263 C C   . VAL A 1 161 ? -11.882 -20.978 3.886   1.00 96.61 161 A 1 
ATOM 1264 O O   . VAL A 1 161 ? -11.836 -20.458 5.001   1.00 95.55 161 A 1 
ATOM 1265 C CB  . VAL A 1 161 ? -12.030 -23.496 3.678   1.00 95.92 161 A 1 
ATOM 1266 C CG1 . VAL A 1 161 ? -11.068 -23.607 4.866   1.00 90.59 161 A 1 
ATOM 1267 C CG2 . VAL A 1 161 ? -12.995 -24.686 3.791   1.00 90.50 161 A 1 
ATOM 1268 N N   . ILE A 1 162 ? -11.173 -20.495 2.843   1.00 96.39 162 A 1 
ATOM 1269 C CA  . ILE A 1 162 ? -10.303 -19.310 2.954   1.00 95.40 162 A 1 
ATOM 1270 C C   . ILE A 1 162 ? -11.108 -18.078 3.368   1.00 95.69 162 A 1 
ATOM 1271 O O   . ILE A 1 162 ? -10.687 -17.382 4.286   1.00 94.34 162 A 1 
ATOM 1272 C CB  . ILE A 1 162 ? -9.551  -19.035 1.635   1.00 92.96 162 A 1 
ATOM 1273 C CG1 . ILE A 1 162 ? -8.454  -20.090 1.419   1.00 81.51 162 A 1 
ATOM 1274 C CG2 . ILE A 1 162 ? -8.905  -17.635 1.631   1.00 79.57 162 A 1 
ATOM 1275 C CD1 . ILE A 1 162 ? -7.873  -20.028 -0.004  1.00 78.07 162 A 1 
ATOM 1276 N N   . TRP A 1 163 ? -12.247 -17.824 2.720   1.00 96.11 163 A 1 
ATOM 1277 C CA  . TRP A 1 163 ? -13.077 -16.664 3.043   1.00 96.44 163 A 1 
ATOM 1278 C C   . TRP A 1 163 ? -13.621 -16.738 4.471   1.00 96.51 163 A 1 
ATOM 1279 O O   . TRP A 1 163 ? -13.561 -15.745 5.192   1.00 94.85 163 A 1 
ATOM 1280 C CB  . TRP A 1 163 ? -14.202 -16.529 2.012   1.00 95.71 163 A 1 
ATOM 1281 C CG  . TRP A 1 163 ? -13.777 -15.846 0.756   1.00 95.04 163 A 1 
ATOM 1282 C CD1 . TRP A 1 163 ? -13.362 -16.449 -0.383  1.00 91.78 163 A 1 
ATOM 1283 C CD2 . TRP A 1 163 ? -13.698 -14.416 0.500   1.00 93.50 163 A 1 
ATOM 1284 N NE1 . TRP A 1 163 ? -13.020 -15.487 -1.333  1.00 91.24 163 A 1 
ATOM 1285 C CE2 . TRP A 1 163 ? -13.213 -14.221 -0.829  1.00 92.45 163 A 1 
ATOM 1286 C CE3 . TRP A 1 163 ? -13.980 -13.265 1.276   1.00 91.63 163 A 1 
ATOM 1287 C CZ2 . TRP A 1 163 ? -13.017 -12.930 -1.377  1.00 90.89 163 A 1 
ATOM 1288 C CZ3 . TRP A 1 163 ? -13.791 -11.977 0.728   1.00 89.54 163 A 1 
ATOM 1289 C CH2 . TRP A 1 163 ? -13.309 -11.812 -0.568  1.00 89.26 163 A 1 
ATOM 1290 N N   . VAL A 1 164 ? -14.069 -17.908 4.927   1.00 97.13 164 A 1 
ATOM 1291 C CA  . VAL A 1 164 ? -14.529 -18.099 6.316   1.00 97.07 164 A 1 
ATOM 1292 C C   . VAL A 1 164 ? -13.386 -17.863 7.309   1.00 96.55 164 A 1 
ATOM 1293 O O   . VAL A 1 164 ? -13.575 -17.145 8.296   1.00 95.32 164 A 1 
ATOM 1294 C CB  . VAL A 1 164 ? -15.151 -19.491 6.501   1.00 96.65 164 A 1 
ATOM 1295 C CG1 . VAL A 1 164 ? -15.457 -19.814 7.972   1.00 91.68 164 A 1 
ATOM 1296 C CG2 . VAL A 1 164 ? -16.489 -19.585 5.744   1.00 91.34 164 A 1 
ATOM 1297 N N   . LEU A 1 165 ? -12.197 -18.406 7.052   1.00 95.33 165 A 1 
ATOM 1298 C CA  . LEU A 1 165 ? -11.026 -18.202 7.909   1.00 94.16 165 A 1 
ATOM 1299 C C   . LEU A 1 165 ? -10.571 -16.738 7.924   1.00 93.30 165 A 1 
ATOM 1300 O O   . LEU A 1 165 ? -10.256 -16.212 8.988   1.00 91.79 165 A 1 
ATOM 1301 C CB  . LEU A 1 165 ? -9.871  -19.111 7.441   1.00 92.96 165 A 1 
ATOM 1302 C CG  . LEU A 1 165 ? -10.060 -20.603 7.772   1.00 79.67 165 A 1 
ATOM 1303 C CD1 . LEU A 1 165 ? -8.934  -21.409 7.107   1.00 71.57 165 A 1 
ATOM 1304 C CD2 . LEU A 1 165 ? -10.013 -20.883 9.270   1.00 70.96 165 A 1 
ATOM 1305 N N   . ALA A 1 166 ? -10.574 -16.074 6.762   1.00 92.75 166 A 1 
ATOM 1306 C CA  . ALA A 1 166 ? -10.193 -14.672 6.644   1.00 91.88 166 A 1 
ATOM 1307 C C   . ALA A 1 166 ? -11.159 -13.756 7.400   1.00 91.65 166 A 1 
ATOM 1308 O O   . ALA A 1 166 ? -10.725 -12.893 8.166   1.00 90.59 166 A 1 
ATOM 1309 C CB  . ALA A 1 166 ? -10.118 -14.313 5.157   1.00 91.22 166 A 1 
ATOM 1310 N N   . VAL A 1 167 ? -12.471 -13.984 7.266   1.00 94.84 167 A 1 
ATOM 1311 C CA  . VAL A 1 167 ? -13.496 -13.253 8.024   1.00 94.60 167 A 1 
ATOM 1312 C C   . VAL A 1 167 ? -13.326 -13.501 9.521   1.00 93.98 167 A 1 
ATOM 1313 O O   . VAL A 1 167 ? -13.232 -12.542 10.282  1.00 92.63 167 A 1 
ATOM 1314 C CB  . VAL A 1 167 ? -14.908 -13.629 7.530   1.00 94.30 167 A 1 
ATOM 1315 C CG1 . VAL A 1 167 ? -16.017 -13.119 8.456   1.00 90.08 167 A 1 
ATOM 1316 C CG2 . VAL A 1 167 ? -15.159 -13.032 6.147   1.00 90.22 167 A 1 
ATOM 1317 N N   . ALA A 1 168 ? -13.211 -14.760 9.948   1.00 94.88 168 A 1 
ATOM 1318 C CA  . ALA A 1 168 ? -13.063 -15.103 11.353  1.00 94.41 168 A 1 
ATOM 1319 C C   . ALA A 1 168 ? -11.797 -14.491 11.985  1.00 93.43 168 A 1 
ATOM 1320 O O   . ALA A 1 168 ? -11.867 -13.934 13.083  1.00 91.60 168 A 1 
ATOM 1321 C CB  . ALA A 1 168 ? -13.066 -16.632 11.494  1.00 94.30 168 A 1 
ATOM 1322 N N   . SER A 1 169 ? -10.663 -14.534 11.285  1.00 90.63 169 A 1 
ATOM 1323 C CA  . SER A 1 169 ? -9.412  -13.946 11.773  1.00 88.84 169 A 1 
ATOM 1324 C C   . SER A 1 169 ? -9.420  -12.418 11.801  1.00 87.58 169 A 1 
ATOM 1325 O O   . SER A 1 169 ? -8.649  -11.831 12.551  1.00 84.97 169 A 1 
ATOM 1326 C CB  . SER A 1 169 ? -8.224  -14.438 10.946  1.00 87.90 169 A 1 
ATOM 1327 O OG  . SER A 1 169 ? -8.315  -14.034 9.599   1.00 78.43 169 A 1 
ATOM 1328 N N   . SER A 1 170 ? -10.275 -11.772 11.014  1.00 88.62 170 A 1 
ATOM 1329 C CA  . SER A 1 170 ? -10.341 -10.311 10.903  1.00 87.36 170 A 1 
ATOM 1330 C C   . SER A 1 170 ? -11.450 -9.675  11.749  1.00 86.82 170 A 1 
ATOM 1331 O O   . SER A 1 170 ? -11.479 -8.461  11.888  1.00 85.22 170 A 1 
ATOM 1332 C CB  . SER A 1 170 ? -10.492 -9.893  9.442   1.00 86.40 170 A 1 
ATOM 1333 O OG  . SER A 1 170 ? -9.512  -10.528 8.636   1.00 79.34 170 A 1 
ATOM 1334 N N   . LEU A 1 171 ? -12.331 -10.472 12.356  1.00 89.64 171 A 1 
ATOM 1335 C CA  . LEU A 1 171 ? -13.416 -9.985  13.225  1.00 89.68 171 A 1 
ATOM 1336 C C   . LEU A 1 171 ? -12.959 -9.022  14.337  1.00 88.67 171 A 1 
ATOM 1337 O O   . LEU A 1 171 ? -13.687 -8.059  14.576  1.00 86.90 171 A 1 
ATOM 1338 C CB  . LEU A 1 171 ? -14.179 -11.163 13.855  1.00 90.17 171 A 1 
ATOM 1339 C CG  . LEU A 1 171 ? -15.220 -11.839 12.946  1.00 87.08 171 A 1 
ATOM 1340 C CD1 . LEU A 1 171 ? -15.782 -13.077 13.644  1.00 82.22 171 A 1 
ATOM 1341 C CD2 . LEU A 1 171 ? -16.392 -10.915 12.600  1.00 83.07 171 A 1 
ATOM 1342 N N   . PRO A 1 172 ? -11.795 -9.209  14.993  1.00 87.94 172 A 1 
ATOM 1343 C CA  . PRO A 1 172 ? -11.341 -8.256  16.006  1.00 86.79 172 A 1 
ATOM 1344 C C   . PRO A 1 172 ? -11.222 -6.819  15.496  1.00 85.68 172 A 1 
ATOM 1345 O O   . PRO A 1 172 ? -11.566 -5.907  16.239  1.00 83.37 172 A 1 
ATOM 1346 C CB  . PRO A 1 172 ? -10.004 -8.799  16.503  1.00 85.91 172 A 1 
ATOM 1347 C CG  . PRO A 1 172 ? -10.147 -10.297 16.291  1.00 84.50 172 A 1 
ATOM 1348 C CD  . PRO A 1 172 ? -10.930 -10.363 14.985  1.00 86.58 172 A 1 
ATOM 1349 N N   . PHE A 1 173 ? -10.824 -6.590  14.235  1.00 84.78 173 A 1 
ATOM 1350 C CA  . PHE A 1 173 ? -10.804 -5.242  13.661  1.00 83.56 173 A 1 
ATOM 1351 C C   . PHE A 1 173 ? -12.205 -4.639  13.565  1.00 83.90 173 A 1 
ATOM 1352 O O   . PHE A 1 173 ? -12.385 -3.469  13.884  1.00 82.67 173 A 1 
ATOM 1353 C CB  . PHE A 1 173 ? -10.138 -5.249  12.278  1.00 81.61 173 A 1 
ATOM 1354 C CG  . PHE A 1 173 ? -8.645  -5.411  12.319  1.00 79.51 173 A 1 
ATOM 1355 C CD1 . PHE A 1 173 ? -7.855  -4.489  13.037  1.00 77.27 173 A 1 
ATOM 1356 C CD2 . PHE A 1 173 ? -8.017  -6.454  11.619  1.00 76.68 173 A 1 
ATOM 1357 C CE1 . PHE A 1 173 ? -6.466  -4.613  13.075  1.00 74.87 173 A 1 
ATOM 1358 C CE2 . PHE A 1 173 ? -6.613  -6.578  11.651  1.00 75.16 173 A 1 
ATOM 1359 C CZ  . PHE A 1 173 ? -5.846  -5.659  12.378  1.00 74.40 173 A 1 
ATOM 1360 N N   . LEU A 1 174 ? -13.213 -5.420  13.195  1.00 84.74 174 A 1 
ATOM 1361 C CA  . LEU A 1 174 ? -14.587 -4.942  13.121  1.00 85.33 174 A 1 
ATOM 1362 C C   . LEU A 1 174 ? -15.170 -4.598  14.501  1.00 85.40 174 A 1 
ATOM 1363 O O   . LEU A 1 174 ? -15.987 -3.682  14.611  1.00 84.17 174 A 1 
ATOM 1364 C CB  . LEU A 1 174 ? -15.432 -6.012  12.408  1.00 85.04 174 A 1 
ATOM 1365 C CG  . LEU A 1 174 ? -16.860 -5.561  12.064  1.00 82.77 174 A 1 
ATOM 1366 C CD1 . LEU A 1 174 ? -16.882 -4.464  11.001  1.00 78.99 174 A 1 
ATOM 1367 C CD2 . LEU A 1 174 ? -17.660 -6.753  11.521  1.00 79.14 174 A 1 
ATOM 1368 N N   . ILE A 1 175 ? -14.770 -5.339  15.543  1.00 88.28 175 A 1 
ATOM 1369 C CA  . ILE A 1 175 ? -15.287 -5.188  16.909  1.00 88.49 175 A 1 
ATOM 1370 C C   . ILE A 1 175 ? -14.598 -4.039  17.644  1.00 87.59 175 A 1 
ATOM 1371 O O   . ILE A 1 175 ? -15.267 -3.267  18.329  1.00 85.85 175 A 1 
ATOM 1372 C CB  . ILE A 1 175 ? -15.145 -6.527  17.674  1.00 88.71 175 A 1 
ATOM 1373 C CG1 . ILE A 1 175 ? -16.007 -7.630  17.022  1.00 84.30 175 A 1 
ATOM 1374 C CG2 . ILE A 1 175 ? -15.545 -6.369  19.154  1.00 82.06 175 A 1 
ATOM 1375 C CD1 . ILE A 1 175 ? -15.675 -9.052  17.500  1.00 76.29 175 A 1 
ATOM 1376 N N   . TYR A 1 176 ? -13.275 -3.929  17.515  1.00 85.01 176 A 1 
ATOM 1377 C CA  . TYR A 1 176 ? -12.460 -3.004  18.304  1.00 83.73 176 A 1 
ATOM 1378 C C   . TYR A 1 176 ? -12.105 -1.709  17.573  1.00 81.43 176 A 1 
ATOM 1379 O O   . TYR A 1 176 ? -11.504 -0.829  18.184  1.00 77.89 176 A 1 
ATOM 1380 C CB  . TYR A 1 176 ? -11.209 -3.725  18.816  1.00 84.53 176 A 1 
ATOM 1381 C CG  . TYR A 1 176 ? -11.485 -4.910  19.721  1.00 84.96 176 A 1 
ATOM 1382 C CD1 . TYR A 1 176 ? -12.291 -4.757  20.865  1.00 82.17 176 A 1 
ATOM 1383 C CD2 . TYR A 1 176 ? -10.934 -6.169  19.431  1.00 83.11 176 A 1 
ATOM 1384 C CE1 . TYR A 1 176 ? -12.554 -5.857  21.699  1.00 81.75 176 A 1 
ATOM 1385 C CE2 . TYR A 1 176 ? -11.184 -7.276  20.259  1.00 82.54 176 A 1 
ATOM 1386 C CZ  . TYR A 1 176 ? -12.002 -7.112  21.391  1.00 83.37 176 A 1 
ATOM 1387 O OH  . TYR A 1 176 ? -12.266 -8.190  22.207  1.00 81.88 176 A 1 
ATOM 1388 N N   . GLN A 1 177 ? -12.477 -1.557  16.306  1.00 81.55 177 A 1 
ATOM 1389 C CA  . GLN A 1 177 ? -12.291 -0.293  15.602  1.00 81.56 177 A 1 
ATOM 1390 C C   . GLN A 1 177 ? -13.254 0.760   16.143  1.00 82.48 177 A 1 
ATOM 1391 O O   . GLN A 1 177 ? -14.472 0.571   16.147  1.00 80.86 177 A 1 
ATOM 1392 C CB  . GLN A 1 177 ? -12.492 -0.477  14.094  1.00 79.27 177 A 1 
ATOM 1393 C CG  . GLN A 1 177 ? -11.769 0.617   13.289  1.00 72.83 177 A 1 
ATOM 1394 C CD  . GLN A 1 177 ? -10.264 0.375   13.220  1.00 69.31 177 A 1 
ATOM 1395 O OE1 . GLN A 1 177 ? -9.785  -0.719  13.429  1.00 63.76 177 A 1 
ATOM 1396 N NE2 . GLN A 1 177 ? -9.464  1.362   12.908  1.00 60.94 177 A 1 
ATOM 1397 N N   . VAL A 1 178 ? -12.703 1.910   16.530  1.00 80.11 178 A 1 
ATOM 1398 C CA  . VAL A 1 178 ? -13.468 3.040   17.058  1.00 79.10 178 A 1 
ATOM 1399 C C   . VAL A 1 178 ? -13.065 4.310   16.317  1.00 78.95 178 A 1 
ATOM 1400 O O   . VAL A 1 178 ? -11.891 4.540   16.032  1.00 76.85 178 A 1 
ATOM 1401 C CB  . VAL A 1 178 ? -13.289 3.175   18.582  1.00 77.38 178 A 1 
ATOM 1402 C CG1 . VAL A 1 178 ? -14.123 4.321   19.161  1.00 68.96 178 A 1 
ATOM 1403 C CG2 . VAL A 1 178 ? -13.735 1.892   19.300  1.00 69.65 178 A 1 
ATOM 1404 N N   . MET A 1 179 ? -14.048 5.134   16.010  1.00 79.22 179 A 1 
ATOM 1405 C CA  . MET A 1 179 ? -13.837 6.510   15.567  1.00 78.96 179 A 1 
ATOM 1406 C C   . MET A 1 179 ? -14.035 7.429   16.767  1.00 77.55 179 A 1 
ATOM 1407 O O   . MET A 1 179 ? -15.091 7.405   17.387  1.00 74.86 179 A 1 
ATOM 1408 C CB  . MET A 1 179 ? -14.796 6.837   14.422  1.00 79.04 179 A 1 
ATOM 1409 C CG  . MET A 1 179 ? -14.449 8.179   13.761  1.00 74.88 179 A 1 
ATOM 1410 S SD  . MET A 1 179 ? -15.571 8.639   12.403  1.00 75.00 179 A 1 
ATOM 1411 C CE  . MET A 1 179 ? -17.009 9.166   13.372  1.00 67.21 179 A 1 
ATOM 1412 N N   . THR A 1 180 ? -13.023 8.232   17.100  1.00 75.98 180 A 1 
ATOM 1413 C CA  . THR A 1 180 ? -13.076 9.161   18.226  1.00 73.45 180 A 1 
ATOM 1414 C C   . THR A 1 180 ? -12.421 10.489  17.883  1.00 72.18 180 A 1 
ATOM 1415 O O   . THR A 1 180 ? -11.518 10.554  17.046  1.00 68.97 180 A 1 
ATOM 1416 C CB  . THR A 1 180 ? -12.439 8.539   19.478  1.00 70.88 180 A 1 
ATOM 1417 O OG1 . THR A 1 180 ? -12.733 9.325   20.612  1.00 63.08 180 A 1 
ATOM 1418 C CG2 . THR A 1 180 ? -10.926 8.421   19.387  1.00 62.79 180 A 1 
ATOM 1419 N N   . ASP A 1 181 ? -12.873 11.535  18.536  1.00 69.24 181 A 1 
ATOM 1420 C CA  . ASP A 1 181 ? -12.280 12.870  18.540  1.00 66.32 181 A 1 
ATOM 1421 C C   . ASP A 1 181 ? -11.367 13.114  19.745  1.00 64.30 181 A 1 
ATOM 1422 O O   . ASP A 1 181 ? -10.658 14.115  19.788  1.00 60.76 181 A 1 
ATOM 1423 C CB  . ASP A 1 181 ? -13.419 13.899  18.489  1.00 64.91 181 A 1 
ATOM 1424 C CG  . ASP A 1 181 ? -14.322 13.877  19.724  1.00 62.65 181 A 1 
ATOM 1425 O OD1 . ASP A 1 181 ? -14.385 12.833  20.412  1.00 58.17 181 A 1 
ATOM 1426 O OD2 . ASP A 1 181 ? -14.954 14.918  19.978  1.00 58.47 181 A 1 
ATOM 1427 N N   . GLU A 1 182 ? -11.319 12.184  20.710  1.00 61.20 182 A 1 
ATOM 1428 C CA  . GLU A 1 182 ? -10.569 12.283  21.956  1.00 59.07 182 A 1 
ATOM 1429 C C   . GLU A 1 182 ? -9.105  12.741  21.773  1.00 58.31 182 A 1 
ATOM 1430 O O   . GLU A 1 182 ? -8.636  13.585  22.537  1.00 54.64 182 A 1 
ATOM 1431 C CB  . GLU A 1 182 ? -10.659 10.921  22.676  1.00 55.72 182 A 1 
ATOM 1432 C CG  . GLU A 1 182 ? -10.081 10.936  24.098  1.00 50.06 182 A 1 
ATOM 1433 C CD  . GLU A 1 182 ? -10.210 9.575   24.791  1.00 46.56 182 A 1 
ATOM 1434 O OE1 . GLU A 1 182 ? -10.317 9.562   26.036  1.00 42.73 182 A 1 
ATOM 1435 O OE2 . GLU A 1 182 ? -10.152 8.542   24.090  1.00 42.00 182 A 1 
ATOM 1436 N N   . PRO A 1 183 ? -8.384  12.306  20.733  1.00 57.31 183 A 1 
ATOM 1437 C CA  . PRO A 1 183 ? -7.043  12.801  20.467  1.00 54.85 183 A 1 
ATOM 1438 C C   . PRO A 1 183 ? -6.988  14.287  20.153  1.00 53.43 183 A 1 
ATOM 1439 O O   . PRO A 1 183 ? -6.023  14.969  20.510  1.00 51.50 183 A 1 
ATOM 1440 C CB  . PRO A 1 183 ? -6.561  11.996  19.262  1.00 53.10 183 A 1 
ATOM 1441 C CG  . PRO A 1 183 ? -7.410  10.749  19.284  1.00 52.94 183 A 1 
ATOM 1442 C CD  . PRO A 1 183 ? -8.726  11.264  19.803  1.00 54.35 183 A 1 
ATOM 1443 N N   . PHE A 1 184 ? -7.999  14.810  19.482  1.00 56.59 184 A 1 
ATOM 1444 C CA  . PHE A 1 184 ? -8.053  16.201  19.072  1.00 54.65 184 A 1 
ATOM 1445 C C   . PHE A 1 184 ? -8.637  17.115  20.150  1.00 53.66 184 A 1 
ATOM 1446 O O   . PHE A 1 184 ? -8.309  18.299  20.146  1.00 51.28 184 A 1 
ATOM 1447 C CB  . PHE A 1 184 ? -8.830  16.316  17.766  1.00 52.71 184 A 1 
ATOM 1448 C CG  . PHE A 1 184 ? -8.191  15.594  16.612  1.00 54.18 184 A 1 
ATOM 1449 C CD1 . PHE A 1 184 ? -6.902  15.959  16.170  1.00 52.35 184 A 1 
ATOM 1450 C CD2 . PHE A 1 184 ? -8.896  14.588  15.932  1.00 50.94 184 A 1 
ATOM 1451 C CE1 . PHE A 1 184 ? -6.341  15.344  15.048  1.00 50.30 184 A 1 
ATOM 1452 C CE2 . PHE A 1 184 ? -8.338  13.975  14.803  1.00 50.17 184 A 1 
ATOM 1453 C CZ  . PHE A 1 184 ? -7.061  14.353  14.358  1.00 50.17 184 A 1 
ATOM 1454 N N   . GLN A 1 185 ? -9.408  16.599  21.117  1.00 51.77 185 A 1 
ATOM 1455 C CA  . GLN A 1 185 ? -9.937  17.390  22.240  1.00 50.38 185 A 1 
ATOM 1456 C C   . GLN A 1 185 ? -8.818  18.063  23.046  1.00 50.05 185 A 1 
ATOM 1457 O O   . GLN A 1 185 ? -8.982  19.177  23.539  1.00 47.20 185 A 1 
ATOM 1458 C CB  . GLN A 1 185 ? -10.769 16.491  23.159  1.00 48.03 185 A 1 
ATOM 1459 C CG  . GLN A 1 185 ? -12.090 16.049  22.521  1.00 45.83 185 A 1 
ATOM 1460 C CD  . GLN A 1 185 ? -12.917 15.173  23.460  1.00 42.76 185 A 1 
ATOM 1461 O OE1 . GLN A 1 185 ? -12.592 14.970  24.617  1.00 40.80 185 A 1 
ATOM 1462 N NE2 . GLN A 1 185 ? -14.030 14.642  23.005  1.00 39.40 185 A 1 
ATOM 1463 N N   . ASN A 1 186 ? -7.659  17.416  23.144  1.00 44.87 186 A 1 
ATOM 1464 C CA  . ASN A 1 186 ? -6.489  17.944  23.848  1.00 43.32 186 A 1 
ATOM 1465 C C   . ASN A 1 186 ? -5.469  18.635  22.924  1.00 44.04 186 A 1 
ATOM 1466 O O   . ASN A 1 186 ? -4.506  19.235  23.409  1.00 41.15 186 A 1 
ATOM 1467 C CB  . ASN A 1 186 ? -5.882  16.812  24.661  1.00 39.19 186 A 1 
ATOM 1468 C CG  . ASN A 1 186 ? -6.834  16.402  25.764  1.00 35.69 186 A 1 
ATOM 1469 O OD1 . ASN A 1 186 ? -7.225  17.201  26.583  1.00 33.63 186 A 1 
ATOM 1470 N ND2 . ASN A 1 186 ? -7.214  15.143  25.837  1.00 32.86 186 A 1 
ATOM 1471 N N   . VAL A 1 187 ? -5.681  18.592  21.633  1.00 44.08 187 A 1 
ATOM 1472 C CA  . VAL A 1 187 ? -4.932  19.415  20.687  1.00 43.10 187 A 1 
ATOM 1473 C C   . VAL A 1 187 ? -5.520  20.816  20.754  1.00 43.59 187 A 1 
ATOM 1474 O O   . VAL A 1 187 ? -6.642  21.074  20.349  1.00 41.96 187 A 1 
ATOM 1475 C CB  . VAL A 1 187 ? -4.943  18.842  19.266  1.00 40.54 187 A 1 
ATOM 1476 C CG1 . VAL A 1 187 ? -4.161  19.731  18.306  1.00 38.60 187 A 1 
ATOM 1477 C CG2 . VAL A 1 187 ? -4.289  17.456  19.219  1.00 38.45 187 A 1 
ATOM 1478 N N   . THR A 1 188 ? -4.732  21.755  21.256  1.00 45.66 188 A 1 
ATOM 1479 C CA  . THR A 1 188 ? -5.158  23.144  21.450  1.00 44.31 188 A 1 
ATOM 1480 C C   . THR A 1 188 ? -5.462  23.898  20.155  1.00 44.55 188 A 1 
ATOM 1481 O O   . THR A 1 188 ? -5.851  25.063  20.211  1.00 41.83 188 A 1 
ATOM 1482 C CB  . THR A 1 188 ? -4.083  23.909  22.244  1.00 41.07 188 A 1 
ATOM 1483 O OG1 . THR A 1 188 ? -2.801  23.613  21.765  1.00 38.75 188 A 1 
ATOM 1484 C CG2 . THR A 1 188 ? -4.105  23.545  23.737  1.00 37.40 188 A 1 
ATOM 1485 N N   . LEU A 1 189 ? -5.266  23.285  19.007  1.00 46.50 189 A 1 
ATOM 1486 C CA  . LEU A 1 189 ? -5.553  23.846  17.690  1.00 45.81 189 A 1 
ATOM 1487 C C   . LEU A 1 189 ? -7.044  23.697  17.373  1.00 47.44 189 A 1 
ATOM 1488 O O   . LEU A 1 189 ? -7.513  22.607  17.079  1.00 44.67 189 A 1 
ATOM 1489 C CB  . LEU A 1 189 ? -4.675  23.151  16.635  1.00 41.54 189 A 1 
ATOM 1490 C CG  . LEU A 1 189 ? -3.368  23.903  16.372  1.00 38.36 189 A 1 
ATOM 1491 C CD1 . LEU A 1 189 ? -2.323  22.972  15.768  1.00 35.67 189 A 1 
ATOM 1492 C CD2 . LEU A 1 189 ? -3.583  25.058  15.398  1.00 35.19 189 A 1 
ATOM 1493 N N   . ASP A 1 190 ? -7.748  24.832  17.342  1.00 47.30 190 A 1 
ATOM 1494 C CA  . ASP A 1 190 ? -9.170  24.889  16.977  1.00 47.78 190 A 1 
ATOM 1495 C C   . ASP A 1 190 ? -9.446  24.324  15.572  1.00 49.34 190 A 1 
ATOM 1496 O O   . ASP A 1 190 ? -10.528 23.820  15.310  1.00 46.95 190 A 1 
ATOM 1497 C CB  . ASP A 1 190 ? -9.657  26.343  17.070  1.00 44.06 190 A 1 
ATOM 1498 C CG  . ASP A 1 190 ? -9.420  26.922  18.464  1.00 40.27 190 A 1 
ATOM 1499 O OD1 . ASP A 1 190 ? -9.830  26.282  19.451  1.00 36.92 190 A 1 
ATOM 1500 O OD2 . ASP A 1 190 ? -8.696  27.947  18.559  1.00 36.32 190 A 1 
ATOM 1501 N N   . ALA A 1 191 ? -8.443  24.305  14.703  1.00 49.25 191 A 1 
ATOM 1502 C CA  . ALA A 1 191 ? -8.526  23.701  13.378  1.00 48.47 191 A 1 
ATOM 1503 C C   . ALA A 1 191 ? -8.779  22.178  13.390  1.00 49.66 191 A 1 
ATOM 1504 O O   . ALA A 1 191 ? -9.185  21.630  12.368  1.00 46.99 191 A 1 
ATOM 1505 C CB  . ALA A 1 191 ? -7.229  23.993  12.628  1.00 45.26 191 A 1 
ATOM 1506 N N   . TYR A 1 192 ? -8.514  21.500  14.503  1.00 50.31 192 A 1 
ATOM 1507 C CA  . TYR A 1 192 ? -8.770  20.073  14.685  1.00 50.25 192 A 1 
ATOM 1508 C C   . TYR A 1 192 ? -10.031 19.798  15.516  1.00 51.53 192 A 1 
ATOM 1509 O O   . TYR A 1 192 ? -10.315 18.652  15.839  1.00 50.05 192 A 1 
ATOM 1510 C CB  . TYR A 1 192 ? -7.532  19.379  15.265  1.00 47.21 192 A 1 
ATOM 1511 C CG  . TYR A 1 192 ? -6.387  19.299  14.275  1.00 45.51 192 A 1 
ATOM 1512 C CD1 . TYR A 1 192 ? -6.322  18.230  13.362  1.00 43.09 192 A 1 
ATOM 1513 C CD2 . TYR A 1 192 ? -5.408  20.309  14.227  1.00 42.02 192 A 1 
ATOM 1514 C CE1 . TYR A 1 192 ? -5.316  18.186  12.387  1.00 40.40 192 A 1 
ATOM 1515 C CE2 . TYR A 1 192 ? -4.404  20.280  13.249  1.00 39.85 192 A 1 
ATOM 1516 C CZ  . TYR A 1 192 ? -4.366  19.227  12.314  1.00 39.30 192 A 1 
ATOM 1517 O OH  . TYR A 1 192 ? -3.424  19.228  11.323  1.00 37.19 192 A 1 
ATOM 1518 N N   . LYS A 1 193 ? -10.782 20.836  15.855  1.00 56.43 193 A 1 
ATOM 1519 C CA  . LYS A 1 193 ? -12.074 20.698  16.502  1.00 56.22 193 A 1 
ATOM 1520 C C   . LYS A 1 193 ? -13.023 19.956  15.565  1.00 58.82 193 A 1 
ATOM 1521 O O   . LYS A 1 193 ? -13.003 20.197  14.361  1.00 55.40 193 A 1 
ATOM 1522 C CB  . LYS A 1 193 ? -12.584 22.092  16.892  1.00 51.74 193 A 1 
ATOM 1523 C CG  . LYS A 1 193 ? -13.396 22.051  18.172  1.00 46.11 193 A 1 
ATOM 1524 C CD  . LYS A 1 193 ? -13.836 23.470  18.543  1.00 41.62 193 A 1 
ATOM 1525 C CE  . LYS A 1 193 ? -14.586 23.462  19.873  1.00 37.01 193 A 1 
ATOM 1526 N NZ  . LYS A 1 193 ? -15.085 24.806  20.199  1.00 32.31 193 A 1 
ATOM 1527 N N   . ASP A 1 194 ? -13.808 19.038  16.117  1.00 69.51 194 A 1 
ATOM 1528 C CA  . ASP A 1 194 ? -14.738 18.178  15.368  1.00 70.24 194 A 1 
ATOM 1529 C C   . ASP A 1 194 ? -14.082 17.262  14.318  1.00 72.21 194 A 1 
ATOM 1530 O O   . ASP A 1 194 ? -14.757 16.702  13.445  1.00 69.06 194 A 1 
ATOM 1531 C CB  . ASP A 1 194 ? -15.915 18.998  14.812  1.00 66.67 194 A 1 
ATOM 1532 C CG  . ASP A 1 194 ? -16.590 19.887  15.865  1.00 60.75 194 A 1 
ATOM 1533 O OD1 . ASP A 1 194 ? -16.705 19.433  17.026  1.00 54.11 194 A 1 
ATOM 1534 O OD2 . ASP A 1 194 ? -16.963 21.022  15.518  1.00 53.66 194 A 1 
ATOM 1535 N N   . LYS A 1 195 ? -12.767 17.072  14.390  1.00 72.33 195 A 1 
ATOM 1536 C CA  . LYS A 1 195 ? -12.075 16.069  13.588  1.00 71.95 195 A 1 
ATOM 1537 C C   . LYS A 1 195 ? -11.981 14.753  14.344  1.00 72.68 195 A 1 
ATOM 1538 O O   . LYS A 1 195 ? -11.750 14.728  15.544  1.00 70.64 195 A 1 
ATOM 1539 C CB  . LYS A 1 195 ? -10.695 16.547  13.136  1.00 69.59 195 A 1 
ATOM 1540 C CG  . LYS A 1 195 ? -10.794 17.717  12.155  1.00 66.36 195 A 1 
ATOM 1541 C CD  . LYS A 1 195 ? -9.430  17.994  11.522  1.00 63.63 195 A 1 
ATOM 1542 C CE  . LYS A 1 195 ? -9.503  19.159  10.546  1.00 59.46 195 A 1 
ATOM 1543 N NZ  . LYS A 1 195 ? -8.174  19.473  9.974   1.00 55.11 195 A 1 
ATOM 1544 N N   . TYR A 1 196 ? -12.112 13.669  13.598  1.00 75.26 196 A 1 
ATOM 1545 C CA  . TYR A 1 196 ? -12.106 12.317  14.127  1.00 75.00 196 A 1 
ATOM 1546 C C   . TYR A 1 196 ? -10.895 11.534  13.635  1.00 74.22 196 A 1 
ATOM 1547 O O   . TYR A 1 196 ? -10.379 11.761  12.537  1.00 71.58 196 A 1 
ATOM 1548 C CB  . TYR A 1 196 ? -13.417 11.610  13.770  1.00 75.39 196 A 1 
ATOM 1549 C CG  . TYR A 1 196 ? -14.637 12.271  14.360  1.00 75.58 196 A 1 
ATOM 1550 C CD1 . TYR A 1 196 ? -15.094 11.917  15.642  1.00 71.41 196 A 1 
ATOM 1551 C CD2 . TYR A 1 196 ? -15.316 13.292  13.646  1.00 72.57 196 A 1 
ATOM 1552 C CE1 . TYR A 1 196 ? -16.201 12.559  16.212  1.00 70.15 196 A 1 
ATOM 1553 C CE2 . TYR A 1 196 ? -16.416 13.944  14.215  1.00 70.85 196 A 1 
ATOM 1554 C CZ  . TYR A 1 196 ? -16.860 13.577  15.497  1.00 71.46 196 A 1 
ATOM 1555 O OH  . TYR A 1 196 ? -17.925 14.220  16.062  1.00 68.62 196 A 1 
ATOM 1556 N N   . VAL A 1 197 ? -10.485 10.571  14.458  1.00 74.27 197 A 1 
ATOM 1557 C CA  . VAL A 1 197 ? -9.485  9.569   14.101  1.00 73.03 197 A 1 
ATOM 1558 C C   . VAL A 1 197 ? -10.115 8.195   14.192  1.00 74.77 197 A 1 
ATOM 1559 O O   . VAL A 1 197 ? -10.952 7.935   15.052  1.00 73.76 197 A 1 
ATOM 1560 C CB  . VAL A 1 197 ? -8.243  9.673   14.988  1.00 69.54 197 A 1 
ATOM 1561 C CG1 . VAL A 1 197 ? -7.159  8.665   14.599  1.00 62.01 197 A 1 
ATOM 1562 C CG2 . VAL A 1 197 ? -7.648  11.067  14.831  1.00 59.78 197 A 1 
ATOM 1563 N N   . CYS A 1 198 ? -9.700  7.317   13.304  1.00 75.63 198 A 1 
ATOM 1564 C CA  . CYS A 1 198 ? -10.085 5.921   13.302  1.00 73.94 198 A 1 
ATOM 1565 C C   . CYS A 1 198 ? -8.903  5.076   13.775  1.00 72.25 198 A 1 
ATOM 1566 O O   . CYS A 1 198 ? -7.834  5.123   13.170  1.00 69.28 198 A 1 
ATOM 1567 C CB  . CYS A 1 198 ? -10.519 5.565   11.875  1.00 73.63 198 A 1 
ATOM 1568 S SG  . CYS A 1 198 ? -11.107 3.870   11.714  1.00 69.62 198 A 1 
ATOM 1569 N N   . PHE A 1 199 ? -9.081  4.309   14.857  1.00 73.32 199 A 1 
ATOM 1570 C CA  . PHE A 1 199 ? -8.031  3.454   15.416  1.00 71.42 199 A 1 
ATOM 1571 C C   . PHE A 1 199 ? -8.607  2.213   16.098  1.00 72.81 199 A 1 
ATOM 1572 O O   . PHE A 1 199 ? -9.793  2.149   16.409  1.00 71.04 199 A 1 
ATOM 1573 C CB  . PHE A 1 199 ? -7.158  4.257   16.394  1.00 67.52 199 A 1 
ATOM 1574 C CG  . PHE A 1 199 ? -7.880  4.681   17.645  1.00 63.74 199 A 1 
ATOM 1575 C CD1 . PHE A 1 199 ? -8.601  5.885   17.670  1.00 58.79 199 A 1 
ATOM 1576 C CD2 . PHE A 1 199 ? -7.873  3.860   18.786  1.00 57.53 199 A 1 
ATOM 1577 C CE1 . PHE A 1 199 ? -9.328  6.252   18.810  1.00 52.97 199 A 1 
ATOM 1578 C CE2 . PHE A 1 199 ? -8.601  4.226   19.936  1.00 53.97 199 A 1 
ATOM 1579 C CZ  . PHE A 1 199 ? -9.338  5.417   19.940  1.00 52.39 199 A 1 
ATOM 1580 N N   . ASP A 1 200 ? -7.739  1.236   16.370  1.00 71.66 200 A 1 
ATOM 1581 C CA  . ASP A 1 200 ? -8.112  -0.000  17.050  1.00 69.96 200 A 1 
ATOM 1582 C C   . ASP A 1 200 ? -8.019  0.165   18.566  1.00 70.44 200 A 1 
ATOM 1583 O O   . ASP A 1 200 ? -6.924  0.306   19.113  1.00 68.71 200 A 1 
ATOM 1584 C CB  . ASP A 1 200 ? -7.208  -1.159  16.610  1.00 67.23 200 A 1 
ATOM 1585 C CG  . ASP A 1 200 ? -7.167  -1.362  15.102  1.00 63.11 200 A 1 
ATOM 1586 O OD1 . ASP A 1 200 ? -8.212  -1.217  14.444  1.00 58.00 200 A 1 
ATOM 1587 O OD2 . ASP A 1 200 ? -6.069  -1.677  14.590  1.00 58.84 200 A 1 
ATOM 1588 N N   . GLN A 1 201 ? -9.139  0.075   19.258  1.00 72.27 201 A 1 
ATOM 1589 C CA  . GLN A 1 201 ? -9.193  0.113   20.720  1.00 72.53 201 A 1 
ATOM 1590 C C   . GLN A 1 201 ? -9.356  -1.298  21.287  1.00 74.45 201 A 1 
ATOM 1591 O O   . GLN A 1 201 ? -10.445 -1.752  21.631  1.00 73.15 201 A 1 
ATOM 1592 C CB  . GLN A 1 201 ? -10.289 1.092   21.170  1.00 68.99 201 A 1 
ATOM 1593 C CG  . GLN A 1 201 ? -10.142 1.430   22.655  1.00 61.85 201 A 1 
ATOM 1594 C CD  . GLN A 1 201 ? -11.197 2.435   23.140  1.00 59.69 201 A 1 
ATOM 1595 O OE1 . GLN A 1 201 ? -12.212 2.656   22.519  1.00 54.60 201 A 1 
ATOM 1596 N NE2 . GLN A 1 201 ? -10.982 3.060   24.269  1.00 52.70 201 A 1 
ATOM 1597 N N   . PHE A 1 202 ? -8.250  -2.017  21.408  1.00 75.81 202 A 1 
ATOM 1598 C CA  . PHE A 1 202 ? -8.246  -3.315  22.072  1.00 76.42 202 A 1 
ATOM 1599 C C   . PHE A 1 202 ? -8.367  -3.162  23.596  1.00 76.88 202 A 1 
ATOM 1600 O O   . PHE A 1 202 ? -7.902  -2.169  24.159  1.00 74.65 202 A 1 
ATOM 1601 C CB  . PHE A 1 202 ? -6.995  -4.110  21.694  1.00 75.61 202 A 1 
ATOM 1602 C CG  . PHE A 1 202 ? -7.023  -4.651  20.286  1.00 75.36 202 A 1 
ATOM 1603 C CD1 . PHE A 1 202 ? -7.440  -5.977  20.040  1.00 72.81 202 A 1 
ATOM 1604 C CD2 . PHE A 1 202 ? -6.642  -3.850  19.198  1.00 73.23 202 A 1 
ATOM 1605 C CE1 . PHE A 1 202 ? -7.479  -6.473  18.731  1.00 71.77 202 A 1 
ATOM 1606 C CE2 . PHE A 1 202 ? -6.685  -4.339  17.890  1.00 72.15 202 A 1 
ATOM 1607 C CZ  . PHE A 1 202 ? -7.103  -5.655  17.653  1.00 71.45 202 A 1 
ATOM 1608 N N   . PRO A 1 203 ? -8.906  -4.169  24.304  1.00 79.79 203 A 1 
ATOM 1609 C CA  . PRO A 1 203 ? -9.096  -4.090  25.758  1.00 80.16 203 A 1 
ATOM 1610 C C   . PRO A 1 203 ? -7.790  -3.975  26.553  1.00 79.63 203 A 1 
ATOM 1611 O O   . PRO A 1 203 ? -7.785  -3.478  27.675  1.00 76.11 203 A 1 
ATOM 1612 C CB  . PRO A 1 203 ? -9.876  -5.365  26.120  1.00 80.05 203 A 1 
ATOM 1613 C CG  . PRO A 1 203 ? -9.563  -6.335  24.984  1.00 78.23 203 A 1 
ATOM 1614 C CD  . PRO A 1 203 ? -9.420  -5.417  23.775  1.00 80.30 203 A 1 
ATOM 1615 N N   . SER A 1 204 ? -6.664  -4.444  25.995  1.00 76.42 204 A 1 
ATOM 1616 C CA  . SER A 1 204 ? -5.339  -4.221  26.566  1.00 74.98 204 A 1 
ATOM 1617 C C   . SER A 1 204 ? -4.249  -4.254  25.491  1.00 74.32 204 A 1 
ATOM 1618 O O   . SER A 1 204 ? -4.391  -4.890  24.445  1.00 71.26 204 A 1 
ATOM 1619 C CB  . SER A 1 204 ? -5.031  -5.259  27.656  1.00 73.50 204 A 1 
ATOM 1620 O OG  . SER A 1 204 ? -4.681  -6.504  27.106  1.00 67.17 204 A 1 
ATOM 1621 N N   . ASP A 1 205 ? -3.103  -3.640  25.798  1.00 68.00 205 A 1 
ATOM 1622 C CA  . ASP A 1 205 ? -1.927  -3.653  24.923  1.00 67.16 205 A 1 
ATOM 1623 C C   . ASP A 1 205 ? -1.408  -5.073  24.658  1.00 69.75 205 A 1 
ATOM 1624 O O   . ASP A 1 205 ? -0.969  -5.381  23.548  1.00 68.64 205 A 1 
ATOM 1625 C CB  . ASP A 1 205 ? -0.810  -2.817  25.560  1.00 63.09 205 A 1 
ATOM 1626 C CG  . ASP A 1 205 ? -1.189  -1.348  25.688  1.00 57.04 205 A 1 
ATOM 1627 O OD1 . ASP A 1 205 ? -1.973  -0.871  24.838  1.00 51.28 205 A 1 
ATOM 1628 O OD2 . ASP A 1 205 ? -0.727  -0.706  26.657  1.00 49.60 205 A 1 
ATOM 1629 N N   . SER A 1 206 ? -1.497  -5.952  25.647  1.00 76.08 206 A 1 
ATOM 1630 C CA  . SER A 1 206 ? -1.087  -7.346  25.500  1.00 77.06 206 A 1 
ATOM 1631 C C   . SER A 1 206 ? -1.986  -8.100  24.515  1.00 78.30 206 A 1 
ATOM 1632 O O   . SER A 1 206 ? -1.482  -8.883  23.711  1.00 77.55 206 A 1 
ATOM 1633 C CB  . SER A 1 206 ? -1.074  -8.056  26.850  1.00 76.07 206 A 1 
ATOM 1634 O OG  . SER A 1 206 ? -2.339  -8.018  27.465  1.00 66.65 206 A 1 
ATOM 1635 N N   . HIS A 1 207 ? -3.295  -7.824  24.514  1.00 80.05 207 A 1 
ATOM 1636 C CA  . HIS A 1 207 ? -4.215  -8.398  23.537  1.00 80.12 207 A 1 
ATOM 1637 C C   . HIS A 1 207 ? -3.893  -7.914  22.129  1.00 79.98 207 A 1 
ATOM 1638 O O   . HIS A 1 207 ? -3.807  -8.734  21.218  1.00 79.42 207 A 1 
ATOM 1639 C CB  . HIS A 1 207 ? -5.670  -8.063  23.888  1.00 81.30 207 A 1 
ATOM 1640 C CG  . HIS A 1 207 ? -6.191  -8.865  25.038  1.00 77.00 207 A 1 
ATOM 1641 N ND1 . HIS A 1 207 ? -6.279  -8.457  26.343  1.00 66.24 207 A 1 
ATOM 1642 C CD2 . HIS A 1 207 ? -6.678  -10.145 25.000  1.00 67.83 207 A 1 
ATOM 1643 C CE1 . HIS A 1 207 ? -6.795  -9.461  27.071  1.00 66.17 207 A 1 
ATOM 1644 N NE2 . HIS A 1 207 ? -7.060  -10.500 26.296  1.00 67.68 207 A 1 
ATOM 1645 N N   . ARG A 1 208 ? -3.630  -6.616  21.944  1.00 75.63 208 A 1 
ATOM 1646 C CA  . ARG A 1 208 ? -3.229  -6.098  20.642  1.00 73.84 208 A 1 
ATOM 1647 C C   . ARG A 1 208 ? -1.944  -6.742  20.156  1.00 74.44 208 A 1 
ATOM 1648 O O   . ARG A 1 208 ? -1.931  -7.282  19.056  1.00 74.06 208 A 1 
ATOM 1649 C CB  . ARG A 1 208 ? -3.045  -4.585  20.654  1.00 71.11 208 A 1 
ATOM 1650 C CG  . ARG A 1 208 ? -2.760  -4.109  19.219  1.00 63.56 208 A 1 
ATOM 1651 C CD  . ARG A 1 208 ? -2.223  -2.692  19.122  1.00 60.23 208 A 1 
ATOM 1652 N NE  . ARG A 1 208 ? -0.934  -2.506  19.797  1.00 56.23 208 A 1 
ATOM 1653 C CZ  . ARG A 1 208 ? -0.142  -1.461  19.620  1.00 51.71 208 A 1 
ATOM 1654 N NH1 . ARG A 1 208 ? -0.444  -0.505  18.792  1.00 50.97 208 A 1 
ATOM 1655 N NH2 . ARG A 1 208 ? 0.981   -1.336  20.276  1.00 48.08 208 A 1 
ATOM 1656 N N   . LEU A 1 209 ? -0.883  -6.708  20.947  1.00 75.86 209 A 1 
ATOM 1657 C CA  . LEU A 1 209 ? 0.421   -7.253  20.555  1.00 75.63 209 A 1 
ATOM 1658 C C   . LEU A 1 209 ? 0.321   -8.750  20.231  1.00 77.32 209 A 1 
ATOM 1659 O O   . LEU A 1 209 ? 0.902   -9.197  19.237  1.00 76.78 209 A 1 
ATOM 1660 C CB  . LEU A 1 209 ? 1.443   -7.003  21.670  1.00 73.62 209 A 1 
ATOM 1661 C CG  . LEU A 1 209 ? 1.906   -5.541  21.778  1.00 67.75 209 A 1 
ATOM 1662 C CD1 . LEU A 1 209 ? 2.695   -5.341  23.066  1.00 62.42 209 A 1 
ATOM 1663 C CD2 . LEU A 1 209 ? 2.806   -5.145  20.600  1.00 60.81 209 A 1 
ATOM 1664 N N   . SER A 1 210 ? -0.441  -9.504  21.011  1.00 82.82 210 A 1 
ATOM 1665 C CA  . SER A 1 210 ? -0.674  -10.923 20.747  1.00 83.50 210 A 1 
ATOM 1666 C C   . SER A 1 210 ? -1.427  -11.137 19.440  1.00 83.93 210 A 1 
ATOM 1667 O O   . SER A 1 210 ? -0.999  -11.942 18.612  1.00 83.26 210 A 1 
ATOM 1668 C CB  . SER A 1 210 ? -1.452  -11.570 21.896  1.00 83.97 210 A 1 
ATOM 1669 O OG  . SER A 1 210 ? -0.751  -11.425 23.112  1.00 71.16 210 A 1 
ATOM 1670 N N   . TYR A 1 211 ? -2.504  -10.382 19.211  1.00 83.10 211 A 1 
ATOM 1671 C CA  . TYR A 1 211 ? -3.308  -10.483 17.995  1.00 83.36 211 A 1 
ATOM 1672 C C   . TYR A 1 211 ? -2.534  -10.046 16.748  1.00 83.00 211 A 1 
ATOM 1673 O O   . TYR A 1 211 ? -2.517  -10.762 15.750  1.00 82.76 211 A 1 
ATOM 1674 C CB  . TYR A 1 211 ? -4.576  -9.648  18.167  1.00 83.41 211 A 1 
ATOM 1675 C CG  . TYR A 1 211 ? -5.429  -9.620  16.922  1.00 83.60 211 A 1 
ATOM 1676 C CD1 . TYR A 1 211 ? -5.629  -8.420  16.219  1.00 81.74 211 A 1 
ATOM 1677 C CD2 . TYR A 1 211 ? -6.013  -10.808 16.439  1.00 82.35 211 A 1 
ATOM 1678 C CE1 . TYR A 1 211 ? -6.412  -8.403  15.057  1.00 81.27 211 A 1 
ATOM 1679 C CE2 . TYR A 1 211 ? -6.788  -10.803 15.278  1.00 81.38 211 A 1 
ATOM 1680 C CZ  . TYR A 1 211 ? -6.994  -9.597  14.589  1.00 81.87 211 A 1 
ATOM 1681 O OH  . TYR A 1 211 ? -7.759  -9.584  13.455  1.00 80.12 211 A 1 
ATOM 1682 N N   . THR A 1 212 ? -1.827  -8.924  16.816  1.00 80.64 212 A 1 
ATOM 1683 C CA  . THR A 1 212 ? -1.068  -8.422  15.677  1.00 79.23 212 A 1 
ATOM 1684 C C   . THR A 1 212 ? 0.137   -9.303  15.348  1.00 80.41 212 A 1 
ATOM 1685 O O   . THR A 1 212 ? 0.446   -9.510  14.176  1.00 79.28 212 A 1 
ATOM 1686 C CB  . THR A 1 212 ? -0.598  -6.977  15.911  1.00 76.17 212 A 1 
ATOM 1687 O OG1 . THR A 1 212 ? 0.181   -6.870  17.081  1.00 67.76 212 A 1 
ATOM 1688 C CG2 . THR A 1 212 ? -1.761  -5.992  16.008  1.00 64.11 212 A 1 
ATOM 1689 N N   . THR A 1 213 ? 0.776   -9.903  16.343  1.00 80.70 213 A 1 
ATOM 1690 C CA  . THR A 1 213 ? 1.833   -10.895 16.132  1.00 81.52 213 A 1 
ATOM 1691 C C   . THR A 1 213 ? 1.265   -12.179 15.525  1.00 83.66 213 A 1 
ATOM 1692 O O   . THR A 1 213 ? 1.859   -12.739 14.604  1.00 83.53 213 A 1 
ATOM 1693 C CB  . THR A 1 213 ? 2.567   -11.213 17.438  1.00 79.77 213 A 1 
ATOM 1694 O OG1 . THR A 1 213 ? 3.079   -10.021 17.993  1.00 72.75 213 A 1 
ATOM 1695 C CG2 . THR A 1 213 ? 3.763   -12.143 17.227  1.00 70.85 213 A 1 
ATOM 1696 N N   . LEU A 1 214 ? 0.090   -12.626 15.990  1.00 84.81 214 A 1 
ATOM 1697 C CA  . LEU A 1 214 ? -0.604  -13.770 15.400  1.00 85.43 214 A 1 
ATOM 1698 C C   . LEU A 1 214 ? -0.945  -13.509 13.928  1.00 85.57 214 A 1 
ATOM 1699 O O   . LEU A 1 214 ? -0.663  -14.364 13.085  1.00 85.23 214 A 1 
ATOM 1700 C CB  . LEU A 1 214 ? -1.861  -14.081 16.224  1.00 85.98 214 A 1 
ATOM 1701 C CG  . LEU A 1 214 ? -2.652  -15.313 15.719  1.00 80.47 214 A 1 
ATOM 1702 C CD1 . LEU A 1 214 ? -1.905  -16.616 15.987  1.00 74.80 214 A 1 
ATOM 1703 C CD2 . LEU A 1 214 ? -4.012  -15.379 16.415  1.00 74.81 214 A 1 
ATOM 1704 N N   . LEU A 1 215 ? -1.478  -12.327 13.599  1.00 85.18 215 A 1 
ATOM 1705 C CA  . LEU A 1 215 ? -1.753  -11.936 12.216  1.00 84.44 215 A 1 
ATOM 1706 C C   . LEU A 1 215 ? -0.489  -11.885 11.364  1.00 84.55 215 A 1 
ATOM 1707 O O   . LEU A 1 215 ? -0.504  -12.379 10.238  1.00 83.63 215 A 1 
ATOM 1708 C CB  . LEU A 1 215 ? -2.451  -10.564 12.173  1.00 83.01 215 A 1 
ATOM 1709 C CG  . LEU A 1 215 ? -3.944  -10.569 12.548  1.00 79.20 215 A 1 
ATOM 1710 C CD1 . LEU A 1 215 ? -4.446  -9.130  12.423  1.00 76.66 215 A 1 
ATOM 1711 C CD2 . LEU A 1 215 ? -4.788  -11.446 11.610  1.00 76.40 215 A 1 
ATOM 1712 N N   . LEU A 1 216 ? 0.615   -11.378 11.885  1.00 83.51 216 A 1 
ATOM 1713 C CA  . LEU A 1 216 ? 1.891   -11.353 11.176  1.00 83.61 216 A 1 
ATOM 1714 C C   . LEU A 1 216 ? 2.363   -12.765 10.800  1.00 84.76 216 A 1 
ATOM 1715 O O   . LEU A 1 216 ? 2.786   -13.014 9.671   1.00 84.50 216 A 1 
ATOM 1716 C CB  . LEU A 1 216 ? 2.919   -10.623 12.049  1.00 82.21 216 A 1 
ATOM 1717 C CG  . LEU A 1 216 ? 4.306   -10.466 11.394  1.00 78.60 216 A 1 
ATOM 1718 C CD1 . LEU A 1 216 ? 4.246   -9.518  10.205  1.00 74.80 216 A 1 
ATOM 1719 C CD2 . LEU A 1 216 ? 5.302   -9.914  12.409  1.00 75.05 216 A 1 
ATOM 1720 N N   . VAL A 1 217 ? 2.255   -13.712 11.733  1.00 86.86 217 A 1 
ATOM 1721 C CA  . VAL A 1 217 ? 2.591   -15.117 11.474  1.00 87.69 217 A 1 
ATOM 1722 C C   . VAL A 1 217 ? 1.597   -15.748 10.501  1.00 87.82 217 A 1 
ATOM 1723 O O   . VAL A 1 217 ? 2.005   -16.455 9.578   1.00 87.53 217 A 1 
ATOM 1724 C CB  . VAL A 1 217 ? 2.679   -15.910 12.794  1.00 88.37 217 A 1 
ATOM 1725 C CG1 . VAL A 1 217 ? 2.923   -17.410 12.561  1.00 85.18 217 A 1 
ATOM 1726 C CG2 . VAL A 1 217 ? 3.843   -15.396 13.656  1.00 84.92 217 A 1 
ATOM 1727 N N   . LEU A 1 218 ? 0.292   -15.479 10.666  1.00 86.61 218 A 1 
ATOM 1728 C CA  . LEU A 1 218 ? -0.781  -16.063 9.869   1.00 86.83 218 A 1 
ATOM 1729 C C   . LEU A 1 218 ? -0.820  -15.529 8.434   1.00 86.95 218 A 1 
ATOM 1730 O O   . LEU A 1 218 ? -1.103  -16.290 7.511   1.00 86.26 218 A 1 
ATOM 1731 C CB  . LEU A 1 218 ? -2.116  -15.799 10.590  1.00 86.40 218 A 1 
ATOM 1732 C CG  . LEU A 1 218 ? -3.341  -16.478 9.932   1.00 82.02 218 A 1 
ATOM 1733 C CD1 . LEU A 1 218 ? -3.315  -17.990 10.132  1.00 77.57 218 A 1 
ATOM 1734 C CD2 . LEU A 1 218 ? -4.624  -15.927 10.548  1.00 76.75 218 A 1 
ATOM 1735 N N   . GLN A 1 219 ? -0.560  -14.237 8.239   1.00 85.70 219 A 1 
ATOM 1736 C CA  . GLN A 1 219 ? -0.686  -13.575 6.938   1.00 85.17 219 A 1 
ATOM 1737 C C   . GLN A 1 219 ? 0.619   -13.524 6.152   1.00 85.19 219 A 1 
ATOM 1738 O O   . GLN A 1 219 ? 0.584   -13.449 4.929   1.00 83.45 219 A 1 
ATOM 1739 C CB  . GLN A 1 219 ? -1.218  -12.148 7.128   1.00 82.78 219 A 1 
ATOM 1740 C CG  . GLN A 1 219 ? -2.663  -12.100 7.621   1.00 77.82 219 A 1 
ATOM 1741 C CD  . GLN A 1 219 ? -3.161  -10.668 7.837   1.00 77.32 219 A 1 
ATOM 1742 O OE1 . GLN A 1 219 ? -2.396  -9.724  7.953   1.00 70.80 219 A 1 
ATOM 1743 N NE2 . GLN A 1 219 ? -4.455  -10.456 7.901   1.00 70.25 219 A 1 
ATOM 1744 N N   . TYR A 1 220 ? 1.779   -13.552 6.816   1.00 85.95 220 A 1 
ATOM 1745 C CA  . TYR A 1 220 ? 3.049   -13.355 6.136   1.00 86.43 220 A 1 
ATOM 1746 C C   . TYR A 1 220 ? 4.021   -14.527 6.327   1.00 87.22 220 A 1 
ATOM 1747 O O   . TYR A 1 220 ? 4.238   -15.301 5.389   1.00 87.29 220 A 1 
ATOM 1748 C CB  . TYR A 1 220 ? 3.644   -11.992 6.535   1.00 85.97 220 A 1 
ATOM 1749 C CG  . TYR A 1 220 ? 4.799   -11.562 5.656   1.00 86.01 220 A 1 
ATOM 1750 C CD1 . TYR A 1 220 ? 6.129   -11.685 6.102   1.00 84.47 220 A 1 
ATOM 1751 C CD2 . TYR A 1 220 ? 4.540   -11.042 4.372   1.00 84.57 220 A 1 
ATOM 1752 C CE1 . TYR A 1 220 ? 7.190   -11.308 5.277   1.00 83.26 220 A 1 
ATOM 1753 C CE2 . TYR A 1 220 ? 5.610   -10.657 3.537   1.00 83.11 220 A 1 
ATOM 1754 C CZ  . TYR A 1 220 ? 6.929   -10.798 3.994   1.00 84.30 220 A 1 
ATOM 1755 O OH  . TYR A 1 220 ? 7.974   -10.445 3.184   1.00 82.31 220 A 1 
ATOM 1756 N N   . PHE A 1 221 ? 4.574   -14.707 7.514   1.00 88.21 221 A 1 
ATOM 1757 C CA  . PHE A 1 221 ? 5.660   -15.675 7.714   1.00 89.23 221 A 1 
ATOM 1758 C C   . PHE A 1 221 ? 5.224   -17.132 7.533   1.00 90.67 221 A 1 
ATOM 1759 O O   . PHE A 1 221 ? 5.859   -17.869 6.777   1.00 90.34 221 A 1 
ATOM 1760 C CB  . PHE A 1 221 ? 6.294   -15.468 9.093   1.00 87.79 221 A 1 
ATOM 1761 C CG  . PHE A 1 221 ? 7.095   -14.188 9.215   1.00 85.43 221 A 1 
ATOM 1762 C CD1 . PHE A 1 221 ? 8.299   -14.043 8.505   1.00 81.56 221 A 1 
ATOM 1763 C CD2 . PHE A 1 221 ? 6.643   -13.133 10.029  1.00 80.25 221 A 1 
ATOM 1764 C CE1 . PHE A 1 221 ? 9.046   -12.864 8.606   1.00 78.18 221 A 1 
ATOM 1765 C CE2 . PHE A 1 221 ? 7.388   -11.950 10.136  1.00 77.39 221 A 1 
ATOM 1766 C CZ  . PHE A 1 221 ? 8.592   -11.818 9.421   1.00 78.45 221 A 1 
ATOM 1767 N N   . GLY A 1 222 ? 4.153   -17.571 8.184   1.00 91.99 222 A 1 
ATOM 1768 C CA  . GLY A 1 222 ? 3.663   -18.949 8.115   1.00 92.44 222 A 1 
ATOM 1769 C C   . GLY A 1 222 ? 3.309   -19.386 6.679   1.00 93.01 222 A 1 
ATOM 1770 O O   . GLY A 1 222 ? 3.884   -20.358 6.187   1.00 92.30 222 A 1 
ATOM 1771 N N   . PRO A 1 223 ? 2.426   -18.645 5.973   1.00 91.63 223 A 1 
ATOM 1772 C CA  . PRO A 1 223 ? 2.068   -18.950 4.592   1.00 91.59 223 A 1 
ATOM 1773 C C   . PRO A 1 223 ? 3.260   -18.930 3.636   1.00 92.28 223 A 1 
ATOM 1774 O O   . PRO A 1 223 ? 3.426   -19.861 2.849   1.00 91.40 223 A 1 
ATOM 1775 C CB  . PRO A 1 223 ? 1.029   -17.901 4.203   1.00 90.14 223 A 1 
ATOM 1776 C CG  . PRO A 1 223 ? 0.378   -17.539 5.530   1.00 87.52 223 A 1 
ATOM 1777 C CD  . PRO A 1 223 ? 1.554   -17.601 6.488   1.00 89.97 223 A 1 
ATOM 1778 N N   . LEU A 1 224 ? 4.132   -17.921 3.711   1.00 92.00 224 A 1 
ATOM 1779 C CA  . LEU A 1 224 ? 5.299   -17.831 2.835   1.00 91.86 224 A 1 
ATOM 1780 C C   . LEU A 1 224 ? 6.275   -18.984 3.065   1.00 92.41 224 A 1 
ATOM 1781 O O   . LEU A 1 224 ? 6.693   -19.615 2.094   1.00 91.70 224 A 1 
ATOM 1782 C CB  . LEU A 1 224 ? 5.999   -16.475 2.996   1.00 90.60 224 A 1 
ATOM 1783 C CG  . LEU A 1 224 ? 5.262   -15.298 2.327   1.00 85.38 224 A 1 
ATOM 1784 C CD1 . LEU A 1 224 ? 6.015   -14.011 2.644   1.00 81.84 224 A 1 
ATOM 1785 C CD2 . LEU A 1 224 ? 5.199   -15.437 0.800   1.00 81.68 224 A 1 
ATOM 1786 N N   . CYS A 1 225 ? 6.590   -19.319 4.308   1.00 94.77 225 A 1 
ATOM 1787 C CA  . CYS A 1 225 ? 7.417   -20.480 4.622   1.00 95.09 225 A 1 
ATOM 1788 C C   . CYS A 1 225 ? 6.822   -21.770 4.028   1.00 95.23 225 A 1 
ATOM 1789 O O   . CYS A 1 225 ? 7.533   -22.541 3.385   1.00 93.81 225 A 1 
ATOM 1790 C CB  . CYS A 1 225 ? 7.573   -20.608 6.149   1.00 94.71 225 A 1 
ATOM 1791 S SG  . CYS A 1 225 ? 8.755   -19.366 6.760   1.00 76.98 225 A 1 
ATOM 1792 N N   . PHE A 1 226 ? 5.509   -21.982 4.190   1.00 95.44 226 A 1 
ATOM 1793 C CA  . PHE A 1 226 ? 4.824   -23.148 3.628   1.00 95.54 226 A 1 
ATOM 1794 C C   . PHE A 1 226 ? 4.897   -23.185 2.096   1.00 95.43 226 A 1 
ATOM 1795 O O   . PHE A 1 226 ? 5.239   -24.219 1.505   1.00 94.00 226 A 1 
ATOM 1796 C CB  . PHE A 1 226 ? 3.374   -23.152 4.125   1.00 94.96 226 A 1 
ATOM 1797 C CG  . PHE A 1 226 ? 2.599   -24.338 3.620   1.00 94.64 226 A 1 
ATOM 1798 C CD1 . PHE A 1 226 ? 1.824   -24.244 2.443   1.00 91.10 226 A 1 
ATOM 1799 C CD2 . PHE A 1 226 ? 2.660   -25.572 4.300   1.00 91.19 226 A 1 
ATOM 1800 C CE1 . PHE A 1 226 ? 1.128   -25.358 1.971   1.00 90.32 226 A 1 
ATOM 1801 C CE2 . PHE A 1 226 ? 1.953   -26.693 3.826   1.00 90.03 226 A 1 
ATOM 1802 C CZ  . PHE A 1 226 ? 1.187   -26.580 2.661   1.00 90.89 226 A 1 
ATOM 1803 N N   . ILE A 1 227 ? 4.638   -22.048 1.434   1.00 94.35 227 A 1 
ATOM 1804 C CA  . ILE A 1 227 ? 4.712   -21.922 -0.024  1.00 93.56 227 A 1 
ATOM 1805 C C   . ILE A 1 227 ? 6.136   -22.203 -0.521  1.00 93.22 227 A 1 
ATOM 1806 O O   . ILE A 1 227 ? 6.309   -23.013 -1.432  1.00 91.78 227 A 1 
ATOM 1807 C CB  . ILE A 1 227 ? 4.215   -20.527 -0.464  1.00 92.37 227 A 1 
ATOM 1808 C CG1 . ILE A 1 227 ? 2.694   -20.371 -0.229  1.00 88.51 227 A 1 
ATOM 1809 C CG2 . ILE A 1 227 ? 4.512   -20.305 -1.954  1.00 88.64 227 A 1 
ATOM 1810 C CD1 . ILE A 1 227 ? 2.216   -18.915 -0.275  1.00 86.21 227 A 1 
ATOM 1811 N N   . PHE A 1 228 ? 7.159   -21.606 0.095   1.00 94.07 228 A 1 
ATOM 1812 C CA  . PHE A 1 228 ? 8.549   -21.840 -0.296  1.00 93.55 228 A 1 
ATOM 1813 C C   . PHE A 1 228 ? 8.962   -23.302 -0.129  1.00 93.39 228 A 1 
ATOM 1814 O O   . PHE A 1 228 ? 9.611   -23.860 -1.019  1.00 91.47 228 A 1 
ATOM 1815 C CB  . PHE A 1 228 ? 9.490   -20.903 0.485   1.00 92.11 228 A 1 
ATOM 1816 C CG  . PHE A 1 228 ? 9.567   -19.501 -0.073  1.00 80.73 228 A 1 
ATOM 1817 C CD1 . PHE A 1 228 ? 10.045  -19.281 -1.384  1.00 70.57 228 A 1 
ATOM 1818 C CD2 . PHE A 1 228 ? 9.183   -18.392 0.703   1.00 68.20 228 A 1 
ATOM 1819 C CE1 . PHE A 1 228 ? 10.113  -17.977 -1.915  1.00 59.64 228 A 1 
ATOM 1820 C CE2 . PHE A 1 228 ? 9.245   -17.089 0.177   1.00 57.69 228 A 1 
ATOM 1821 C CZ  . PHE A 1 228 ? 9.704   -16.892 -1.130  1.00 59.56 228 A 1 
ATOM 1822 N N   . ILE A 1 229 ? 8.520   -23.981 0.939   1.00 93.90 229 A 1 
ATOM 1823 C CA  . ILE A 1 229 ? 8.755   -25.423 1.119   1.00 93.62 229 A 1 
ATOM 1824 C C   . ILE A 1 229 ? 8.087   -26.234 -0.009  1.00 92.95 229 A 1 
ATOM 1825 O O   . ILE A 1 229 ? 8.708   -27.159 -0.553  1.00 91.37 229 A 1 
ATOM 1826 C CB  . ILE A 1 229 ? 8.271   -25.880 2.519   1.00 93.61 229 A 1 
ATOM 1827 C CG1 . ILE A 1 229 ? 9.193   -25.303 3.620   1.00 89.19 229 A 1 
ATOM 1828 C CG2 . ILE A 1 229 ? 8.242   -27.417 2.636   1.00 88.32 229 A 1 
ATOM 1829 C CD1 . ILE A 1 229 ? 8.574   -25.345 5.024   1.00 80.13 229 A 1 
ATOM 1830 N N   . CYS A 1 230 ? 6.854   -25.893 -0.401  1.00 93.33 230 A 1 
ATOM 1831 C CA  . CYS A 1 230 ? 6.158   -26.551 -1.506  1.00 92.35 230 A 1 
ATOM 1832 C C   . CYS A 1 230 ? 6.914   -26.383 -2.835  1.00 91.77 230 A 1 
ATOM 1833 O O   . CYS A 1 230 ? 7.209   -27.380 -3.497  1.00 89.94 230 A 1 
ATOM 1834 C CB  . CYS A 1 230 ? 4.716   -26.019 -1.617  1.00 91.72 230 A 1 
ATOM 1835 S SG  . CYS A 1 230 ? 3.703   -26.676 -0.254  1.00 85.44 230 A 1 
ATOM 1836 N N   . TYR A 1 231 ? 7.294   -25.158 -3.194  1.00 91.76 231 A 1 
ATOM 1837 C CA  . TYR A 1 231 ? 8.031   -24.896 -4.432  1.00 91.34 231 A 1 
ATOM 1838 C C   . TYR A 1 231 ? 9.437   -25.488 -4.427  1.00 90.77 231 A 1 
ATOM 1839 O O   . TYR A 1 231 ? 9.897   -25.988 -5.457  1.00 88.26 231 A 1 
ATOM 1840 C CB  . TYR A 1 231 ? 8.052   -23.392 -4.727  1.00 90.01 231 A 1 
ATOM 1841 C CG  . TYR A 1 231 ? 6.768   -22.910 -5.380  1.00 88.73 231 A 1 
ATOM 1842 C CD1 . TYR A 1 231 ? 6.513   -23.200 -6.736  1.00 83.71 231 A 1 
ATOM 1843 C CD2 . TYR A 1 231 ? 5.815   -22.190 -4.641  1.00 83.86 231 A 1 
ATOM 1844 C CE1 . TYR A 1 231 ? 5.314   -22.784 -7.340  1.00 81.72 231 A 1 
ATOM 1845 C CE2 . TYR A 1 231 ? 4.611   -21.772 -5.234  1.00 81.59 231 A 1 
ATOM 1846 C CZ  . TYR A 1 231 ? 4.368   -22.079 -6.583  1.00 83.47 231 A 1 
ATOM 1847 O OH  . TYR A 1 231 ? 3.180   -21.685 -7.155  1.00 81.38 231 A 1 
ATOM 1848 N N   . PHE A 1 232 ? 10.111  -25.530 -3.278  1.00 92.27 232 A 1 
ATOM 1849 C CA  . PHE A 1 232 ? 11.407  -26.194 -3.145  1.00 91.98 232 A 1 
ATOM 1850 C C   . PHE A 1 232 ? 11.309  -27.702 -3.391  1.00 91.29 232 A 1 
ATOM 1851 O O   . PHE A 1 232 ? 12.099  -28.268 -4.155  1.00 89.66 232 A 1 
ATOM 1852 C CB  . PHE A 1 232 ? 11.993  -25.884 -1.762  1.00 92.11 232 A 1 
ATOM 1853 C CG  . PHE A 1 232 ? 13.384  -26.435 -1.573  1.00 90.77 232 A 1 
ATOM 1854 C CD1 . PHE A 1 232 ? 13.618  -27.516 -0.691  1.00 85.15 232 A 1 
ATOM 1855 C CD2 . PHE A 1 232 ? 14.464  -25.862 -2.263  1.00 85.05 232 A 1 
ATOM 1856 C CE1 . PHE A 1 232 ? 14.917  -27.996 -0.496  1.00 84.65 232 A 1 
ATOM 1857 C CE2 . PHE A 1 232 ? 15.771  -26.345 -2.071  1.00 84.22 232 A 1 
ATOM 1858 C CZ  . PHE A 1 232 ? 16.003  -27.405 -1.180  1.00 84.93 232 A 1 
ATOM 1859 N N   . LYS A 1 233 ? 10.289  -28.371 -2.842  1.00 92.17 233 A 1 
ATOM 1860 C CA  . LYS A 1 233 ? 10.015  -29.787 -3.128  1.00 91.65 233 A 1 
ATOM 1861 C C   . LYS A 1 233 ? 9.703   -30.025 -4.611  1.00 90.75 233 A 1 
ATOM 1862 O O   . LYS A 1 233 ? 10.217  -30.979 -5.202  1.00 88.14 233 A 1 
ATOM 1863 C CB  . LYS A 1 233 ? 8.860   -30.298 -2.253  1.00 91.44 233 A 1 
ATOM 1864 C CG  . LYS A 1 233 ? 9.266   -30.496 -0.780  1.00 84.35 233 A 1 
ATOM 1865 C CD  . LYS A 1 233 ? 8.057   -30.985 0.031   1.00 80.35 233 A 1 
ATOM 1866 C CE  . LYS A 1 233 ? 8.438   -31.218 1.496   1.00 72.12 233 A 1 
ATOM 1867 N NZ  . LYS A 1 233 ? 7.281   -31.681 2.304   1.00 65.80 233 A 1 
ATOM 1868 N N   . ILE A 1 234 ? 8.903   -29.146 -5.228  1.00 88.44 234 A 1 
ATOM 1869 C CA  . ILE A 1 234 ? 8.610   -29.182 -6.669  1.00 87.22 234 A 1 
ATOM 1870 C C   . ILE A 1 234 ? 9.897   -29.062 -7.479  1.00 86.16 234 A 1 
ATOM 1871 O O   . ILE A 1 234 ? 10.135  -29.886 -8.371  1.00 83.84 234 A 1 
ATOM 1872 C CB  . ILE A 1 234 ? 7.592   -28.073 -7.036  1.00 86.40 234 A 1 
ATOM 1873 C CG1 . ILE A 1 234 ? 6.190   -28.424 -6.482  1.00 83.04 234 A 1 
ATOM 1874 C CG2 . ILE A 1 234 ? 7.509   -27.855 -8.559  1.00 82.60 234 A 1 
ATOM 1875 C CD1 . ILE A 1 234 ? 5.213   -27.233 -6.465  1.00 79.62 234 A 1 
ATOM 1876 N N   . TYR A 1 235 ? 10.758  -28.095 -7.157  1.00 88.45 235 A 1 
ATOM 1877 C CA  . TYR A 1 235 ? 12.030  -27.873 -7.842  1.00 87.07 235 A 1 
ATOM 1878 C C   . TYR A 1 235 ? 12.936  -29.106 -7.779  1.00 86.01 235 A 1 
ATOM 1879 O O   . TYR A 1 235 ? 13.417  -29.577 -8.815  1.00 84.54 235 A 1 
ATOM 1880 C CB  . TYR A 1 235 ? 12.720  -26.647 -7.240  1.00 86.46 235 A 1 
ATOM 1881 C CG  . TYR A 1 235 ? 14.105  -26.417 -7.790  1.00 86.04 235 A 1 
ATOM 1882 C CD1 . TYR A 1 235 ? 15.245  -26.771 -7.034  1.00 82.20 235 A 1 
ATOM 1883 C CD2 . TYR A 1 235 ? 14.276  -25.874 -9.075  1.00 81.65 235 A 1 
ATOM 1884 C CE1 . TYR A 1 235 ? 16.533  -26.582 -7.557  1.00 80.64 235 A 1 
ATOM 1885 C CE2 . TYR A 1 235 ? 15.564  -25.675 -9.609  1.00 80.07 235 A 1 
ATOM 1886 C CZ  . TYR A 1 235 ? 16.688  -26.029 -8.845  1.00 80.36 235 A 1 
ATOM 1887 O OH  . TYR A 1 235 ? 17.950  -25.837 -9.355  1.00 79.23 235 A 1 
ATOM 1888 N N   . ILE A 1 236 ? 13.118  -29.693 -6.592  1.00 87.77 236 A 1 
ATOM 1889 C CA  . ILE A 1 236 ? 13.909  -30.918 -6.435  1.00 87.83 236 A 1 
ATOM 1890 C C   . ILE A 1 236 ? 13.339  -32.061 -7.276  1.00 86.56 236 A 1 
ATOM 1891 O O   . ILE A 1 236 ? 14.078  -32.781 -7.950  1.00 84.29 236 A 1 
ATOM 1892 C CB  . ILE A 1 236 ? 14.009  -31.321 -4.937  1.00 88.12 236 A 1 
ATOM 1893 C CG1 . ILE A 1 236 ? 14.873  -30.289 -4.176  1.00 82.63 236 A 1 
ATOM 1894 C CG2 . ILE A 1 236 ? 14.614  -32.730 -4.768  1.00 81.04 236 A 1 
ATOM 1895 C CD1 . ILE A 1 236 ? 14.831  -30.461 -2.644  1.00 73.84 236 A 1 
ATOM 1896 N N   . ARG A 1 237 ? 12.004  -32.238 -7.277  1.00 87.02 237 A 1 
ATOM 1897 C CA  . ARG A 1 237 ? 11.343  -33.314 -8.028  1.00 85.83 237 A 1 
ATOM 1898 C C   . ARG A 1 237 ? 11.492  -33.129 -9.532  1.00 84.61 237 A 1 
ATOM 1899 O O   . ARG A 1 237 ? 11.784  -34.102 -10.232 1.00 79.79 237 A 1 
ATOM 1900 C CB  . ARG A 1 237 ? 9.863   -33.392 -7.605  1.00 83.43 237 A 1 
ATOM 1901 C CG  . ARG A 1 237 ? 9.117   -34.607 -8.181  1.00 76.94 237 A 1 
ATOM 1902 C CD  . ARG A 1 237 ? 9.679   -35.949 -7.681  1.00 73.33 237 A 1 
ATOM 1903 N NE  . ARG A 1 237 ? 8.803   -37.066 -8.044  1.00 69.03 237 A 1 
ATOM 1904 C CZ  . ARG A 1 237 ? 8.893   -38.311 -7.594  1.00 64.20 237 A 1 
ATOM 1905 N NH1 . ARG A 1 237 ? 9.850   -38.682 -6.777  1.00 58.41 237 A 1 
ATOM 1906 N NH2 . ARG A 1 237 ? 8.021   -39.222 -7.951  1.00 57.29 237 A 1 
ATOM 1907 N N   . LEU A 1 238 ? 11.339  -31.912 -10.044 1.00 82.77 238 A 1 
ATOM 1908 C CA  . LEU A 1 238 ? 11.525  -31.587 -11.456 1.00 80.77 238 A 1 
ATOM 1909 C C   . LEU A 1 238 ? 12.984  -31.766 -11.888 1.00 79.78 238 A 1 
ATOM 1910 O O   . LEU A 1 238 ? 13.225  -32.365 -12.930 1.00 77.00 238 A 1 
ATOM 1911 C CB  . LEU A 1 238 ? 11.049  -30.152 -11.738 1.00 79.72 238 A 1 
ATOM 1912 C CG  . LEU A 1 238 ? 9.518   -29.954 -11.682 1.00 76.16 238 A 1 
ATOM 1913 C CD1 . LEU A 1 238 ? 9.204   -28.475 -11.861 1.00 72.44 238 A 1 
ATOM 1914 C CD2 . LEU A 1 238 ? 8.787   -30.734 -12.773 1.00 72.89 238 A 1 
ATOM 1915 N N   . LYS A 1 239 ? 13.942  -31.343 -11.070 1.00 80.57 239 A 1 
ATOM 1916 C CA  . LYS A 1 239 ? 15.372  -31.547 -11.341 1.00 80.25 239 A 1 
ATOM 1917 C C   . LYS A 1 239 ? 15.709  -33.039 -11.467 1.00 79.25 239 A 1 
ATOM 1918 O O   . LYS A 1 239 ? 16.379  -33.437 -12.421 1.00 75.82 239 A 1 
ATOM 1919 C CB  . LYS A 1 239 ? 16.208  -30.841 -10.265 1.00 79.34 239 A 1 
ATOM 1920 C CG  . LYS A 1 239 ? 17.710  -30.816 -10.615 1.00 72.19 239 A 1 
ATOM 1921 C CD  . LYS A 1 239 ? 18.524  -30.019 -9.581  1.00 68.56 239 A 1 
ATOM 1922 C CE  . LYS A 1 239 ? 19.997  -29.982 -9.979  1.00 60.16 239 A 1 
ATOM 1923 N NZ  . LYS A 1 239 ? 20.830  -29.182 -9.028  1.00 54.69 239 A 1 
ATOM 1924 N N   . ARG A 1 240 ? 15.190  -33.880 -10.566 1.00 81.02 240 A 1 
ATOM 1925 C CA  . ARG A 1 240 ? 15.365  -35.341 -10.653 1.00 80.83 240 A 1 
ATOM 1926 C C   . ARG A 1 240 ? 14.702  -35.943 -11.896 1.00 79.13 240 A 1 
ATOM 1927 O O   . ARG A 1 240 ? 15.289  -36.824 -12.514 1.00 74.60 240 A 1 
ATOM 1928 C CB  . ARG A 1 240 ? 14.819  -36.026 -9.386  1.00 79.12 240 A 1 
ATOM 1929 C CG  . ARG A 1 240 ? 15.717  -35.794 -8.161  1.00 70.03 240 A 1 
ATOM 1930 C CD  . ARG A 1 240 ? 15.135  -36.528 -6.938  1.00 68.59 240 A 1 
ATOM 1931 N NE  . ARG A 1 240 ? 15.935  -36.300 -5.727  1.00 61.72 240 A 1 
ATOM 1932 C CZ  . ARG A 1 240 ? 15.726  -36.825 -4.523  1.00 57.18 240 A 1 
ATOM 1933 N NH1 . ARG A 1 240 ? 14.736  -37.641 -4.307  1.00 53.67 240 A 1 
ATOM 1934 N NH2 . ARG A 1 240 ? 16.505  -36.533 -3.523  1.00 49.59 240 A 1 
ATOM 1935 N N   . ARG A 1 241 ? 13.495  -35.490 -12.286 1.00 77.88 241 A 1 
ATOM 1936 C CA  . ARG A 1 241 ? 12.798  -35.985 -13.481 1.00 75.34 241 A 1 
ATOM 1937 C C   . ARG A 1 241 ? 13.502  -35.573 -14.778 1.00 74.21 241 A 1 
ATOM 1938 O O   . ARG A 1 241 ? 13.654  -36.430 -15.641 1.00 69.98 241 A 1 
ATOM 1939 C CB  . ARG A 1 241 ? 11.335  -35.523 -13.506 1.00 71.51 241 A 1 
ATOM 1940 C CG  . ARG A 1 241 ? 10.433  -36.406 -12.639 1.00 64.72 241 A 1 
ATOM 1941 C CD  . ARG A 1 241 ? 8.969   -35.963 -12.797 1.00 62.58 241 A 1 
ATOM 1942 N NE  . ARG A 1 241 ? 8.035   -36.858 -12.086 1.00 57.64 241 A 1 
ATOM 1943 C CZ  . ARG A 1 241 ? 6.717   -36.698 -12.021 1.00 54.04 241 A 1 
ATOM 1944 N NH1 . ARG A 1 241 ? 6.111   -35.685 -12.580 1.00 52.17 241 A 1 
ATOM 1945 N NH2 . ARG A 1 241 ? 5.978   -37.559 -11.387 1.00 47.69 241 A 1 
ATOM 1946 N N   . ASN A 1 242 ? 13.963  -34.345 -14.902 1.00 72.65 242 A 1 
ATOM 1947 C CA  . ASN A 1 242 ? 14.696  -33.896 -16.086 1.00 71.50 242 A 1 
ATOM 1948 C C   . ASN A 1 242 ? 15.978  -34.713 -16.291 1.00 71.84 242 A 1 
ATOM 1949 O O   . ASN A 1 242 ? 16.216  -35.172 -17.402 1.00 66.27 242 A 1 
ATOM 1950 C CB  . ASN A 1 242 ? 15.006  -32.393 -16.003 1.00 67.15 242 A 1 
ATOM 1951 C CG  . ASN A 1 242 ? 13.866  -31.524 -16.498 1.00 62.12 242 A 1 
ATOM 1952 O OD1 . ASN A 1 242 ? 12.751  -31.936 -16.774 1.00 56.92 242 A 1 
ATOM 1953 N ND2 . ASN A 1 242 ? 14.123  -30.245 -16.640 1.00 56.35 242 A 1 
ATOM 1954 N N   . ASN A 1 243 ? 16.724  -35.009 -15.243 1.00 70.02 243 A 1 
ATOM 1955 C CA  . ASN A 1 243 ? 17.919  -35.852 -15.337 1.00 69.97 243 A 1 
ATOM 1956 C C   . ASN A 1 243 ? 17.610  -37.289 -15.817 1.00 69.76 243 A 1 
ATOM 1957 O O   . ASN A 1 243 ? 18.488  -37.942 -16.368 1.00 65.71 243 A 1 
ATOM 1958 C CB  . ASN A 1 243 ? 18.630  -35.884 -13.976 1.00 67.16 243 A 1 
ATOM 1959 C CG  . ASN A 1 243 ? 19.317  -34.571 -13.587 1.00 62.82 243 A 1 
ATOM 1960 O OD1 . ASN A 1 243 ? 19.202  -33.533 -14.205 1.00 58.56 243 A 1 
ATOM 1961 N ND2 . ASN A 1 243 ? 20.071  -34.590 -12.516 1.00 57.41 243 A 1 
ATOM 1962 N N   . MET A 1 244 ? 16.393  -37.796 -15.604 1.00 66.55 244 A 1 
ATOM 1963 C CA  . MET A 1 244 ? 15.968  -39.109 -16.110 1.00 65.67 244 A 1 
ATOM 1964 C C   . MET A 1 244 ? 15.385  -39.049 -17.532 1.00 64.73 244 A 1 
ATOM 1965 O O   . MET A 1 244 ? 15.559  -39.998 -18.298 1.00 60.77 244 A 1 
ATOM 1966 C CB  . MET A 1 244 ? 14.932  -39.731 -15.161 1.00 62.75 244 A 1 
ATOM 1967 C CG  . MET A 1 244 ? 15.562  -40.302 -13.878 1.00 56.71 244 A 1 
ATOM 1968 S SD  . MET A 1 244 ? 14.347  -41.148 -12.825 1.00 52.17 244 A 1 
ATOM 1969 C CE  . MET A 1 244 ? 15.463  -42.012 -11.682 1.00 46.89 244 A 1 
ATOM 1970 N N   . MET A 1 245 ? 14.661  -37.976 -17.902 1.00 60.06 245 A 1 
ATOM 1971 C CA  . MET A 1 245 ? 13.919  -37.872 -19.170 1.00 57.68 245 A 1 
ATOM 1972 C C   . MET A 1 245 ? 14.736  -37.335 -20.349 1.00 57.41 245 A 1 
ATOM 1973 O O   . MET A 1 245 ? 14.191  -37.261 -21.447 1.00 53.23 245 A 1 
ATOM 1974 C CB  . MET A 1 245 ? 12.655  -37.025 -18.999 1.00 53.83 245 A 1 
ATOM 1975 C CG  . MET A 1 245 ? 11.496  -37.799 -18.365 1.00 49.84 245 A 1 
ATOM 1976 S SD  . MET A 1 245 ? 9.914   -36.917 -18.568 1.00 46.11 245 A 1 
ATOM 1977 C CE  . MET A 1 245 ? 8.812   -37.998 -17.624 1.00 43.24 245 A 1 
ATOM 1978 N N   . ASP A 1 246 ? 16.012  -37.031 -20.187 1.00 55.61 246 A 1 
ATOM 1979 C CA  . ASP A 1 246 ? 16.841  -36.466 -21.273 1.00 54.60 246 A 1 
ATOM 1980 C C   . ASP A 1 246 ? 16.883  -37.319 -22.559 1.00 54.67 246 A 1 
ATOM 1981 O O   . ASP A 1 246 ? 17.242  -36.813 -23.631 1.00 51.72 246 A 1 
ATOM 1982 C CB  . ASP A 1 246 ? 18.262  -36.199 -20.752 1.00 50.99 246 A 1 
ATOM 1983 C CG  . ASP A 1 246 ? 18.464  -34.772 -20.223 1.00 46.43 246 A 1 
ATOM 1984 O OD1 . ASP A 1 246 ? 17.716  -33.863 -20.664 1.00 44.27 246 A 1 
ATOM 1985 O OD2 . ASP A 1 246 ? 19.394  -34.591 -19.414 1.00 42.95 246 A 1 
ATOM 1986 N N   . LYS A 1 247 ? 16.464  -38.588 -22.521 1.00 52.06 247 A 1 
ATOM 1987 C CA  . LYS A 1 247 ? 16.418  -39.487 -23.681 1.00 51.93 247 A 1 
ATOM 1988 C C   . LYS A 1 247 ? 15.193  -39.331 -24.598 1.00 51.86 247 A 1 
ATOM 1989 O O   . LYS A 1 247 ? 15.324  -39.629 -25.782 1.00 49.46 247 A 1 
ATOM 1990 C CB  . LYS A 1 247 ? 16.553  -40.945 -23.222 1.00 49.34 247 A 1 
ATOM 1991 C CG  . LYS A 1 247 ? 17.993  -41.287 -22.802 1.00 45.25 247 A 1 
ATOM 1992 C CD  . LYS A 1 247 ? 18.139  -42.789 -22.542 1.00 44.21 247 A 1 
ATOM 1993 C CE  . LYS A 1 247 ? 19.595  -43.130 -22.231 1.00 39.38 247 A 1 
ATOM 1994 N NZ  . LYS A 1 247 ? 19.802  -44.594 -22.014 1.00 36.88 247 A 1 
ATOM 1995 N N   . MET A 1 248 ? 14.000  -38.960 -24.134 1.00 56.34 248 A 1 
ATOM 1996 C CA  . MET A 1 248 ? 12.790  -38.970 -24.978 1.00 55.22 248 A 1 
ATOM 1997 C C   . MET A 1 248 ? 12.394  -37.555 -25.439 1.00 54.81 248 A 1 
ATOM 1998 O O   . MET A 1 248 ? 12.124  -36.676 -24.624 1.00 51.45 248 A 1 
ATOM 1999 C CB  . MET A 1 248 ? 11.629  -39.701 -24.295 1.00 52.11 248 A 1 
ATOM 2000 C CG  . MET A 1 248 ? 11.756  -41.227 -24.483 1.00 47.85 248 A 1 
ATOM 2001 S SD  . MET A 1 248 ? 10.360  -42.170 -23.788 1.00 44.98 248 A 1 
ATOM 2002 C CE  . MET A 1 248 ? 10.655  -43.787 -24.562 1.00 42.13 248 A 1 
ATOM 2003 N N   . ARG A 1 249 ? 12.345  -37.328 -26.771 1.00 52.10 249 A 1 
ATOM 2004 C CA  . ARG A 1 249 ? 12.116  -36.022 -27.427 1.00 52.32 249 A 1 
ATOM 2005 C C   . ARG A 1 249 ? 10.748  -35.394 -27.118 1.00 53.68 249 A 1 
ATOM 2006 O O   . ARG A 1 249 ? 10.722  -34.221 -26.773 1.00 50.45 249 A 1 
ATOM 2007 C CB  . ARG A 1 249 ? 12.300  -36.142 -28.957 1.00 48.22 249 A 1 
ATOM 2008 C CG  . ARG A 1 249 ? 13.780  -36.101 -29.411 1.00 43.04 249 A 1 
ATOM 2009 C CD  . ARG A 1 249 ? 13.853  -36.159 -30.943 1.00 41.42 249 A 1 
ATOM 2010 N NE  . ARG A 1 249 ? 15.239  -36.023 -31.446 1.00 37.43 249 A 1 
ATOM 2011 C CZ  . ARG A 1 249 ? 15.622  -36.090 -32.719 1.00 34.90 249 A 1 
ATOM 2012 N NH1 . ARG A 1 249 ? 14.767  -36.309 -33.683 1.00 33.33 249 A 1 
ATOM 2013 N NH2 . ARG A 1 249 ? 16.867  -35.942 -33.042 1.00 31.09 249 A 1 
ATOM 2014 N N   . ASP A 1 250 ? 9.650   -36.160 -27.238 1.00 50.48 250 A 1 
ATOM 2015 C CA  . ASP A 1 250 ? 8.283   -35.591 -27.226 1.00 50.83 250 A 1 
ATOM 2016 C C   . ASP A 1 250 ? 7.857   -35.006 -25.875 1.00 52.05 250 A 1 
ATOM 2017 O O   . ASP A 1 250 ? 7.135   -34.009 -25.807 1.00 49.13 250 A 1 
ATOM 2018 C CB  . ASP A 1 250 ? 7.282   -36.660 -27.681 1.00 47.10 250 A 1 
ATOM 2019 C CG  . ASP A 1 250 ? 7.416   -36.996 -29.166 1.00 42.00 250 A 1 
ATOM 2020 O OD1 . ASP A 1 250 ? 7.909   -36.121 -29.907 1.00 40.00 250 A 1 
ATOM 2021 O OD2 . ASP A 1 250 ? 7.110   -38.146 -29.509 1.00 38.80 250 A 1 
ATOM 2022 N N   . ASN A 1 251 ? 8.368   -35.546 -24.780 1.00 60.61 251 A 1 
ATOM 2023 C CA  . ASN A 1 251 ? 8.054   -35.048 -23.437 1.00 60.59 251 A 1 
ATOM 2024 C C   . ASN A 1 251 ? 8.670   -33.670 -23.121 1.00 62.78 251 A 1 
ATOM 2025 O O   . ASN A 1 251 ? 8.331   -33.067 -22.096 1.00 58.76 251 A 1 
ATOM 2026 C CB  . ASN A 1 251 ? 8.413   -36.128 -22.403 1.00 54.97 251 A 1 
ATOM 2027 C CG  . ASN A 1 251 ? 7.311   -37.157 -22.215 1.00 49.96 251 A 1 
ATOM 2028 O OD1 . ASN A 1 251 ? 6.150   -36.926 -22.487 1.00 46.76 251 A 1 
ATOM 2029 N ND2 . ASN A 1 251 ? 7.623   -38.319 -21.707 1.00 44.92 251 A 1 
ATOM 2030 N N   . LYS A 1 252 ? 9.561   -33.140 -23.984 1.00 60.38 252 A 1 
ATOM 2031 C CA  . LYS A 1 252 ? 10.202  -31.838 -23.758 1.00 60.82 252 A 1 
ATOM 2032 C C   . LYS A 1 252 ? 9.204   -30.673 -23.791 1.00 63.01 252 A 1 
ATOM 2033 O O   . LYS A 1 252 ? 9.361   -29.754 -22.991 1.00 60.18 252 A 1 
ATOM 2034 C CB  . LYS A 1 252 ? 11.351  -31.597 -24.752 1.00 56.45 252 A 1 
ATOM 2035 C CG  . LYS A 1 252 ? 12.596  -32.418 -24.377 1.00 50.75 252 A 1 
ATOM 2036 C CD  . LYS A 1 252 ? 13.812  -32.048 -25.254 1.00 48.24 252 A 1 
ATOM 2037 C CE  . LYS A 1 252 ? 15.045  -32.813 -24.756 1.00 42.24 252 A 1 
ATOM 2038 N NZ  . LYS A 1 252 ? 16.280  -32.460 -25.481 1.00 38.13 252 A 1 
ATOM 2039 N N   . TYR A 1 253 ? 8.180   -30.716 -24.668 1.00 59.28 253 A 1 
ATOM 2040 C CA  . TYR A 1 253 ? 7.239   -29.601 -24.810 1.00 58.76 253 A 1 
ATOM 2041 C C   . TYR A 1 253 ? 6.364   -29.442 -23.559 1.00 60.15 253 A 1 
ATOM 2042 O O   . TYR A 1 253 ? 6.409   -28.389 -22.905 1.00 58.18 253 A 1 
ATOM 2043 C CB  . TYR A 1 253 ? 6.405   -29.768 -26.090 1.00 56.22 253 A 1 
ATOM 2044 C CG  . TYR A 1 253 ? 5.764   -28.464 -26.527 1.00 51.73 253 A 1 
ATOM 2045 C CD1 . TYR A 1 253 ? 4.457   -28.133 -26.131 1.00 48.23 253 A 1 
ATOM 2046 C CD2 . TYR A 1 253 ? 6.505   -27.561 -27.333 1.00 46.45 253 A 1 
ATOM 2047 C CE1 . TYR A 1 253 ? 3.881   -26.914 -26.536 1.00 41.07 253 A 1 
ATOM 2048 C CE2 . TYR A 1 253 ? 5.929   -26.345 -27.737 1.00 41.23 253 A 1 
ATOM 2049 C CZ  . TYR A 1 253 ? 4.619   -26.017 -27.341 1.00 40.30 253 A 1 
ATOM 2050 O OH  . TYR A 1 253 ? 4.059   -24.830 -27.744 1.00 36.03 253 A 1 
ATOM 2051 N N   . ARG A 1 254 ? 5.701   -30.531 -23.118 1.00 62.54 254 A 1 
ATOM 2052 C CA  . ARG A 1 254 ? 4.909   -30.526 -21.867 1.00 63.75 254 A 1 
ATOM 2053 C C   . ARG A 1 254 ? 5.754   -30.204 -20.621 1.00 67.26 254 A 1 
ATOM 2054 O O   . ARG A 1 254 ? 5.290   -29.521 -19.712 1.00 65.95 254 A 1 
ATOM 2055 C CB  . ARG A 1 254 ? 4.215   -31.892 -21.662 1.00 59.56 254 A 1 
ATOM 2056 C CG  . ARG A 1 254 ? 2.899   -31.990 -22.442 1.00 53.49 254 A 1 
ATOM 2057 C CD  . ARG A 1 254 ? 2.196   -33.312 -22.097 1.00 51.17 254 A 1 
ATOM 2058 N NE  . ARG A 1 254 ? 0.841   -33.371 -22.680 1.00 45.96 254 A 1 
ATOM 2059 C CZ  . ARG A 1 254 ? 0.020   -34.418 -22.660 1.00 42.79 254 A 1 
ATOM 2060 N NH1 . ARG A 1 254 ? 0.375   -35.571 -22.135 1.00 39.69 254 A 1 
ATOM 2061 N NH2 . ARG A 1 254 ? -1.161  -34.318 -23.171 1.00 36.74 254 A 1 
ATOM 2062 N N   . SER A 1 255 ? 7.011   -30.663 -20.585 1.00 67.06 255 A 1 
ATOM 2063 C CA  . SER A 1 255 ? 7.947   -30.333 -19.500 1.00 68.09 255 A 1 
ATOM 2064 C C   . SER A 1 255 ? 8.278   -28.837 -19.495 1.00 71.72 255 A 1 
ATOM 2065 O O   . SER A 1 255 ? 8.259   -28.211 -18.438 1.00 69.13 255 A 1 
ATOM 2066 C CB  . SER A 1 255 ? 9.218   -31.169 -19.634 1.00 62.17 255 A 1 
ATOM 2067 O OG  . SER A 1 255 ? 10.096  -30.906 -18.554 1.00 53.78 255 A 1 
ATOM 2068 N N   . SER A 1 256 ? 8.519   -28.249 -20.678 1.00 70.34 256 A 1 
ATOM 2069 C CA  . SER A 1 256 ? 8.796   -26.822 -20.829 1.00 72.28 256 A 1 
ATOM 2070 C C   . SER A 1 256 ? 7.613   -25.956 -20.384 1.00 74.99 256 A 1 
ATOM 2071 O O   . SER A 1 256 ? 7.799   -24.994 -19.637 1.00 71.92 256 A 1 
ATOM 2072 C CB  . SER A 1 256 ? 9.126   -26.523 -22.303 1.00 67.56 256 A 1 
ATOM 2073 O OG  . SER A 1 256 ? 9.509   -25.166 -22.447 1.00 57.81 256 A 1 
ATOM 2074 N N   . GLU A 1 257 ? 6.396   -26.335 -20.771 1.00 72.60 257 A 1 
ATOM 2075 C CA  . GLU A 1 257 ? 5.177   -25.619 -20.403 1.00 73.75 257 A 1 
ATOM 2076 C C   . GLU A 1 257 ? 4.912   -25.674 -18.891 1.00 75.99 257 A 1 
ATOM 2077 O O   . GLU A 1 257 ? 4.735   -24.642 -18.239 1.00 75.01 257 A 1 
ATOM 2078 C CB  . GLU A 1 257 ? 4.038   -26.231 -21.199 1.00 70.01 257 A 1 
ATOM 2079 C CG  . GLU A 1 257 ? 2.733   -25.469 -20.999 1.00 60.80 257 A 1 
ATOM 2080 C CD  . GLU A 1 257 ? 1.745   -26.011 -22.027 1.00 57.31 257 A 1 
ATOM 2081 O OE1 . GLU A 1 257 ? 1.406   -25.220 -22.926 1.00 51.57 257 A 1 
ATOM 2082 O OE2 . GLU A 1 257 ? 1.431   -27.209 -21.943 1.00 52.11 257 A 1 
ATOM 2083 N N   . THR A 1 258 ? 5.006   -26.871 -18.302 1.00 75.79 258 A 1 
ATOM 2084 C CA  . THR A 1 258 ? 4.882   -27.045 -16.846 1.00 76.82 258 A 1 
ATOM 2085 C C   . THR A 1 258 ? 5.931   -26.225 -16.096 1.00 79.08 258 A 1 
ATOM 2086 O O   . THR A 1 258 ? 5.634   -25.613 -15.073 1.00 78.11 258 A 1 
ATOM 2087 C CB  . THR A 1 258 ? 5.024   -28.525 -16.462 1.00 74.61 258 A 1 
ATOM 2088 O OG1 . THR A 1 258 ? 4.106   -29.318 -17.160 1.00 67.25 258 A 1 
ATOM 2089 C CG2 . THR A 1 258 ? 4.754   -28.759 -14.973 1.00 65.30 258 A 1 
ATOM 2090 N N   . LYS A 1 259 ? 7.166   -26.176 -16.619 1.00 77.13 259 A 1 
ATOM 2091 C CA  . LYS A 1 259 ? 8.246   -25.348 -16.056 1.00 78.37 259 A 1 
ATOM 2092 C C   . LYS A 1 259 ? 7.910   -23.863 -16.142 1.00 80.04 259 A 1 
ATOM 2093 O O   . LYS A 1 259 ? 8.098   -23.158 -15.154 1.00 79.23 259 A 1 
ATOM 2094 C CB  . LYS A 1 259 ? 9.568   -25.701 -16.745 1.00 76.33 259 A 1 
ATOM 2095 C CG  . LYS A 1 259 ? 10.777  -25.003 -16.095 1.00 68.38 259 A 1 
ATOM 2096 C CD  . LYS A 1 259 ? 12.072  -25.394 -16.819 1.00 65.59 259 A 1 
ATOM 2097 C CE  . LYS A 1 259 ? 13.266  -24.678 -16.194 1.00 58.26 259 A 1 
ATOM 2098 N NZ  . LYS A 1 259 ? 14.534  -24.964 -16.926 1.00 52.61 259 A 1 
ATOM 2099 N N   . ARG A 1 260 ? 7.383   -23.392 -17.282 1.00 79.04 260 A 1 
ATOM 2100 C CA  . ARG A 1 260 ? 6.975   -21.993 -17.483 1.00 80.12 260 A 1 
ATOM 2101 C C   . ARG A 1 260 ? 5.894   -21.577 -16.487 1.00 81.81 260 A 1 
ATOM 2102 O O   . ARG A 1 260 ? 6.056   -20.558 -15.820 1.00 80.70 260 A 1 
ATOM 2103 C CB  . ARG A 1 260 ? 6.522   -21.804 -18.943 1.00 77.34 260 A 1 
ATOM 2104 C CG  . ARG A 1 260 ? 6.140   -20.349 -19.265 1.00 68.38 260 A 1 
ATOM 2105 C CD  . ARG A 1 260 ? 5.716   -20.215 -20.734 1.00 65.97 260 A 1 
ATOM 2106 N NE  . ARG A 1 260 ? 5.160   -18.884 -21.024 1.00 59.61 260 A 1 
ATOM 2107 C CZ  . ARG A 1 260 ? 5.215   -18.214 -22.159 1.00 54.15 260 A 1 
ATOM 2108 N NH1 . ARG A 1 260 ? 5.810   -18.671 -23.210 1.00 51.02 260 A 1 
ATOM 2109 N NH2 . ARG A 1 260 ? 4.647   -17.039 -22.265 1.00 47.14 260 A 1 
ATOM 2110 N N   . ILE A 1 261 ? 4.859   -22.400 -16.308 1.00 79.14 261 A 1 
ATOM 2111 C CA  . ILE A 1 261 ? 3.783   -22.144 -15.339 1.00 79.70 261 A 1 
ATOM 2112 C C   . ILE A 1 261 ? 4.335   -22.085 -13.905 1.00 81.91 261 A 1 
ATOM 2113 O O   . ILE A 1 261 ? 4.000   -21.177 -13.153 1.00 81.58 261 A 1 
ATOM 2114 C CB  . ILE A 1 261 ? 2.676   -23.205 -15.465 1.00 77.12 261 A 1 
ATOM 2115 C CG1 . ILE A 1 261 ? 1.984   -23.137 -16.844 1.00 70.13 261 A 1 
ATOM 2116 C CG2 . ILE A 1 261 ? 1.621   -23.026 -14.353 1.00 68.72 261 A 1 
ATOM 2117 C CD1 . ILE A 1 261 ? 1.234   -24.416 -17.210 1.00 63.53 261 A 1 
ATOM 2118 N N   . ASN A 1 262 ? 5.206   -23.032 -13.531 1.00 80.68 262 A 1 
ATOM 2119 C CA  . ASN A 1 262 ? 5.789   -23.035 -12.189 1.00 81.77 262 A 1 
ATOM 2120 C C   . ASN A 1 262 ? 6.674   -21.814 -11.928 1.00 83.65 262 A 1 
ATOM 2121 O O   . ASN A 1 262 ? 6.644   -21.285 -10.828 1.00 83.84 262 A 1 
ATOM 2122 C CB  . ASN A 1 262 ? 6.583   -24.319 -11.962 1.00 81.02 262 A 1 
ATOM 2123 C CG  . ASN A 1 262 ? 5.703   -25.552 -11.877 1.00 78.05 262 A 1 
ATOM 2124 O OD1 . ASN A 1 262 ? 4.537   -25.543 -11.534 1.00 70.91 262 A 1 
ATOM 2125 N ND2 . ASN A 1 262 ? 6.278   -26.698 -12.173 1.00 72.04 262 A 1 
ATOM 2126 N N   . ILE A 1 263 ? 7.451   -21.362 -12.930 1.00 83.14 263 A 1 
ATOM 2127 C CA  . ILE A 1 263 ? 8.247   -20.135 -12.832 1.00 84.50 263 A 1 
ATOM 2128 C C   . ILE A 1 263 ? 7.324   -18.936 -12.649 1.00 85.57 263 A 1 
ATOM 2129 O O   . ILE A 1 263 ? 7.561   -18.143 -11.744 1.00 85.10 263 A 1 
ATOM 2130 C CB  . ILE A 1 263 ? 9.189   -19.972 -14.049 1.00 83.53 263 A 1 
ATOM 2131 C CG1 . ILE A 1 263 ? 10.303  -21.035 -13.982 1.00 77.16 263 A 1 
ATOM 2132 C CG2 . ILE A 1 263 ? 9.807   -18.561 -14.095 1.00 76.18 263 A 1 
ATOM 2133 C CD1 . ILE A 1 263 ? 11.098  -21.184 -15.299 1.00 70.18 263 A 1 
ATOM 2134 N N   . MET A 1 264 ? 6.248   -18.822 -13.435 1.00 84.16 264 A 1 
ATOM 2135 C CA  . MET A 1 264 ? 5.269   -17.743 -13.320 1.00 84.41 264 A 1 
ATOM 2136 C C   . MET A 1 264 ? 4.666   -17.667 -11.908 1.00 85.96 264 A 1 
ATOM 2137 O O   . MET A 1 264 ? 4.704   -16.612 -11.281 1.00 85.85 264 A 1 
ATOM 2138 C CB  . MET A 1 264 ? 4.158   -17.969 -14.358 1.00 81.95 264 A 1 
ATOM 2139 C CG  . MET A 1 264 ? 3.078   -16.883 -14.340 1.00 74.87 264 A 1 
ATOM 2140 S SD  . MET A 1 264 ? 1.667   -17.296 -15.402 1.00 71.23 264 A 1 
ATOM 2141 C CE  . MET A 1 264 ? 0.802   -18.469 -14.342 1.00 63.34 264 A 1 
ATOM 2142 N N   . LEU A 1 265 ? 4.180   -18.791 -11.386 1.00 82.91 265 A 1 
ATOM 2143 C CA  . LEU A 1 265 ? 3.568   -18.839 -10.059 1.00 83.08 265 A 1 
ATOM 2144 C C   . LEU A 1 265 ? 4.583   -18.564 -8.945  1.00 84.58 265 A 1 
ATOM 2145 O O   . LEU A 1 265 ? 4.256   -17.879 -7.978  1.00 85.14 265 A 1 
ATOM 2146 C CB  . LEU A 1 265 ? 2.892   -20.205 -9.867  1.00 81.87 265 A 1 
ATOM 2147 C CG  . LEU A 1 265 ? 1.701   -20.476 -10.806 1.00 79.33 265 A 1 
ATOM 2148 C CD1 . LEU A 1 265 ? 1.244   -21.925 -10.639 1.00 75.08 265 A 1 
ATOM 2149 C CD2 . LEU A 1 265 ? 0.513   -19.565 -10.527 1.00 76.35 265 A 1 
ATOM 2150 N N   . LEU A 1 266 ? 5.821   -19.044 -9.087  1.00 86.43 266 A 1 
ATOM 2151 C CA  . LEU A 1 266 ? 6.893   -18.724 -8.149  1.00 87.78 266 A 1 
ATOM 2152 C C   . LEU A 1 266 ? 7.242   -17.234 -8.187  1.00 88.71 266 A 1 
ATOM 2153 O O   . LEU A 1 266 ? 7.422   -16.638 -7.131  1.00 87.77 266 A 1 
ATOM 2154 C CB  . LEU A 1 266 ? 8.116   -19.606 -8.445  1.00 86.87 266 A 1 
ATOM 2155 C CG  . LEU A 1 266 ? 9.302   -19.371 -7.486  1.00 83.35 266 A 1 
ATOM 2156 C CD1 . LEU A 1 266 ? 8.970   -19.748 -6.043  1.00 75.73 266 A 1 
ATOM 2157 C CD2 . LEU A 1 266 ? 10.493  -20.223 -7.936  1.00 76.61 266 A 1 
ATOM 2158 N N   . SER A 1 267 ? 7.295   -16.614 -9.369  1.00 89.07 267 A 1 
ATOM 2159 C CA  . SER A 1 267 ? 7.550   -15.181 -9.524  1.00 89.00 267 A 1 
ATOM 2160 C C   . SER A 1 267 ? 6.469   -14.334 -8.853  1.00 89.77 267 A 1 
ATOM 2161 O O   . SER A 1 267 ? 6.807   -13.369 -8.181  1.00 88.08 267 A 1 
ATOM 2162 C CB  . SER A 1 267 ? 7.655   -14.796 -10.998 1.00 87.41 267 A 1 
ATOM 2163 O OG  . SER A 1 267 ? 8.760   -15.434 -11.606 1.00 75.19 267 A 1 
ATOM 2164 N N   . ILE A 1 268 ? 5.195   -14.734 -8.947  1.00 86.61 268 A 1 
ATOM 2165 C CA  . ILE A 1 268 ? 4.083   -14.077 -8.244  1.00 86.26 268 A 1 
ATOM 2166 C C   . ILE A 1 268 ? 4.290   -14.133 -6.726  1.00 86.74 268 A 1 
ATOM 2167 O O   . ILE A 1 268 ? 4.162   -13.118 -6.046  1.00 86.30 268 A 1 
ATOM 2168 C CB  . ILE A 1 268 ? 2.730   -14.701 -8.669  1.00 85.11 268 A 1 
ATOM 2169 C CG1 . ILE A 1 268 ? 2.412   -14.327 -10.137 1.00 81.88 268 A 1 
ATOM 2170 C CG2 . ILE A 1 268 ? 1.588   -14.248 -7.747  1.00 80.18 268 A 1 
ATOM 2171 C CD1 . ILE A 1 268 ? 1.256   -15.126 -10.750 1.00 76.46 268 A 1 
ATOM 2172 N N   . VAL A 1 269 ? 4.670   -15.291 -6.175  1.00 88.47 269 A 1 
ATOM 2173 C CA  . VAL A 1 269 ? 4.919   -15.454 -4.737  1.00 88.29 269 A 1 
ATOM 2174 C C   . VAL A 1 269 ? 6.127   -14.636 -4.280  1.00 89.22 269 A 1 
ATOM 2175 O O   . VAL A 1 269 ? 6.071   -13.992 -3.232  1.00 88.99 269 A 1 
ATOM 2176 C CB  . VAL A 1 269 ? 5.124   -16.934 -4.380  1.00 87.37 269 A 1 
ATOM 2177 C CG1 . VAL A 1 269 ? 5.543   -17.130 -2.921  1.00 80.92 269 A 1 
ATOM 2178 C CG2 . VAL A 1 269 ? 3.824   -17.722 -4.590  1.00 81.61 269 A 1 
ATOM 2179 N N   . VAL A 1 270 ? 7.226   -14.648 -5.041  1.00 91.74 270 A 1 
ATOM 2180 C CA  . VAL A 1 270 ? 8.422   -13.869 -4.722  1.00 92.38 270 A 1 
ATOM 2181 C C   . VAL A 1 270 ? 8.126   -12.374 -4.772  1.00 92.67 270 A 1 
ATOM 2182 O O   . VAL A 1 270 ? 8.514   -11.655 -3.860  1.00 91.47 270 A 1 
ATOM 2183 C CB  . VAL A 1 270 ? 9.591   -14.234 -5.653  1.00 91.82 270 A 1 
ATOM 2184 C CG1 . VAL A 1 270 ? 10.802  -13.307 -5.480  1.00 85.18 270 A 1 
ATOM 2185 C CG2 . VAL A 1 270 ? 10.080  -15.658 -5.368  1.00 85.52 270 A 1 
ATOM 2186 N N   . ALA A 1 271 ? 7.381   -11.914 -5.783  1.00 91.64 271 A 1 
ATOM 2187 C CA  . ALA A 1 271 ? 6.959   -10.527 -5.883  1.00 91.15 271 A 1 
ATOM 2188 C C   . ALA A 1 271 ? 6.087   -10.117 -4.690  1.00 91.27 271 A 1 
ATOM 2189 O O   . ALA A 1 271 ? 6.370   -9.095  -4.067  1.00 89.66 271 A 1 
ATOM 2190 C CB  . ALA A 1 271 ? 6.245   -10.331 -7.215  1.00 89.92 271 A 1 
ATOM 2191 N N   . PHE A 1 272 ? 5.111   -10.944 -4.295  1.00 88.91 272 A 1 
ATOM 2192 C CA  . PHE A 1 272 ? 4.322   -10.717 -3.094  1.00 88.16 272 A 1 
ATOM 2193 C C   . PHE A 1 272 ? 5.215   -10.586 -1.854  1.00 88.69 272 A 1 
ATOM 2194 O O   . PHE A 1 272 ? 5.134   -9.596  -1.124  1.00 88.51 272 A 1 
ATOM 2195 C CB  . PHE A 1 272 ? 3.296   -11.851 -2.923  1.00 87.20 272 A 1 
ATOM 2196 C CG  . PHE A 1 272 ? 2.394   -11.675 -1.723  1.00 85.52 272 A 1 
ATOM 2197 C CD1 . PHE A 1 272 ? 2.802   -12.097 -0.445  1.00 81.99 272 A 1 
ATOM 2198 C CD2 . PHE A 1 272 ? 1.142   -11.045 -1.866  1.00 81.68 272 A 1 
ATOM 2199 C CE1 . PHE A 1 272 ? 1.981   -11.886 0.673   1.00 79.66 272 A 1 
ATOM 2200 C CE2 . PHE A 1 272 ? 0.325   -10.835 -0.751  1.00 78.23 272 A 1 
ATOM 2201 C CZ  . PHE A 1 272 ? 0.742   -11.258 0.520   1.00 79.46 272 A 1 
ATOM 2202 N N   . ALA A 1 273 ? 6.120   -11.537 -1.641  1.00 89.51 273 A 1 
ATOM 2203 C CA  . ALA A 1 273 ? 7.009   -11.532 -0.490  1.00 90.12 273 A 1 
ATOM 2204 C C   . ALA A 1 273 ? 7.901   -10.280 -0.439  1.00 90.83 273 A 1 
ATOM 2205 O O   . ALA A 1 273 ? 8.024   -9.671  0.625   1.00 90.09 273 A 1 
ATOM 2206 C CB  . ALA A 1 273 ? 7.855   -12.811 -0.504  1.00 90.14 273 A 1 
ATOM 2207 N N   . VAL A 1 274 ? 8.478   -9.879  -1.568  1.00 91.94 274 A 1 
ATOM 2208 C CA  . VAL A 1 274 ? 9.373   -8.714  -1.656  1.00 92.75 274 A 1 
ATOM 2209 C C   . VAL A 1 274 ? 8.605   -7.402  -1.503  1.00 92.50 274 A 1 
ATOM 2210 O O   . VAL A 1 274 ? 9.054   -6.534  -0.762  1.00 91.31 274 A 1 
ATOM 2211 C CB  . VAL A 1 274 ? 10.180  -8.746  -2.963  1.00 92.47 274 A 1 
ATOM 2212 C CG1 . VAL A 1 274 ? 11.003  -7.473  -3.184  1.00 86.05 274 A 1 
ATOM 2213 C CG2 . VAL A 1 274 ? 11.180  -9.915  -2.954  1.00 85.92 274 A 1 
ATOM 2214 N N   . CYS A 1 275 ? 7.444   -7.254  -2.140  1.00 90.19 275 A 1 
ATOM 2215 C CA  . CYS A 1 275 ? 6.649   -6.027  -2.058  1.00 89.50 275 A 1 
ATOM 2216 C C   . CYS A 1 275 ? 6.122   -5.770  -0.640  1.00 88.90 275 A 1 
ATOM 2217 O O   . CYS A 1 275 ? 6.128   -4.631  -0.191  1.00 87.75 275 A 1 
ATOM 2218 C CB  . CYS A 1 275 ? 5.484   -6.093  -3.060  1.00 89.48 275 A 1 
ATOM 2219 S SG  . CYS A 1 275 ? 6.092   -5.990  -4.782  1.00 86.06 275 A 1 
ATOM 2220 N N   . TRP A 1 276 ? 5.716   -6.811  0.088   1.00 88.48 276 A 1 
ATOM 2221 C CA  . TRP A 1 276 ? 5.207   -6.684  1.456   1.00 87.57 276 A 1 
ATOM 2222 C C   . TRP A 1 276 ? 6.312   -6.600  2.522   1.00 87.75 276 A 1 
ATOM 2223 O O   . TRP A 1 276 ? 6.034   -6.194  3.650   1.00 86.50 276 A 1 
ATOM 2224 C CB  . TRP A 1 276 ? 4.233   -7.826  1.733   1.00 86.15 276 A 1 
ATOM 2225 C CG  . TRP A 1 276 ? 2.873   -7.614  1.128   1.00 84.93 276 A 1 
ATOM 2226 C CD1 . TRP A 1 276 ? 2.471   -8.017  -0.099  1.00 81.71 276 A 1 
ATOM 2227 C CD2 . TRP A 1 276 ? 1.738   -6.883  1.705   1.00 83.00 276 A 1 
ATOM 2228 N NE1 . TRP A 1 276 ? 1.166   -7.598  -0.324  1.00 80.38 276 A 1 
ATOM 2229 C CE2 . TRP A 1 276 ? 0.688   -6.894  0.745   1.00 81.42 276 A 1 
ATOM 2230 C CE3 . TRP A 1 276 ? 1.530   -6.219  2.924   1.00 80.67 276 A 1 
ATOM 2231 C CZ2 . TRP A 1 276 ? -0.548  -6.249  0.993   1.00 79.55 276 A 1 
ATOM 2232 C CZ3 . TRP A 1 276 ? 0.301   -5.583  3.178   1.00 79.21 276 A 1 
ATOM 2233 C CH2 . TRP A 1 276 ? -0.722  -5.588  2.223   1.00 79.09 276 A 1 
ATOM 2234 N N   . LEU A 1 277 ? 7.557   -6.954  2.203   1.00 87.50 277 A 1 
ATOM 2235 C CA  . LEU A 1 277 ? 8.653   -6.976  3.168   1.00 88.03 277 A 1 
ATOM 2236 C C   . LEU A 1 277 ? 8.951   -5.602  3.806   1.00 87.81 277 A 1 
ATOM 2237 O O   . LEU A 1 277 ? 9.021   -5.558  5.037   1.00 87.83 277 A 1 
ATOM 2238 C CB  . LEU A 1 277 ? 9.900   -7.617  2.519   1.00 88.71 277 A 1 
ATOM 2239 C CG  . LEU A 1 277 ? 11.108  -7.772  3.466   1.00 87.70 277 A 1 
ATOM 2240 C CD1 . LEU A 1 277 ? 10.828  -8.778  4.588   1.00 84.92 277 A 1 
ATOM 2241 C CD2 . LEU A 1 277 ? 12.317  -8.269  2.675   1.00 85.44 277 A 1 
ATOM 2242 N N   . PRO A 1 278 ? 9.073   -4.487  3.049   1.00 87.48 278 A 1 
ATOM 2243 C CA  . PRO A 1 278 ? 9.364   -3.183  3.640   1.00 86.76 278 A 1 
ATOM 2244 C C   . PRO A 1 278 ? 8.294   -2.734  4.639   1.00 85.27 278 A 1 
ATOM 2245 O O   . PRO A 1 278 ? 8.627   -2.345  5.758   1.00 83.57 278 A 1 
ATOM 2246 C CB  . PRO A 1 278 ? 9.476   -2.201  2.468   1.00 87.35 278 A 1 
ATOM 2247 C CG  . PRO A 1 278 ? 9.832   -3.094  1.284   1.00 87.26 278 A 1 
ATOM 2248 C CD  . PRO A 1 278 ? 9.069   -4.373  1.605   1.00 89.00 278 A 1 
ATOM 2249 N N   . LEU A 1 279 ? 7.022   -2.872  4.291   1.00 85.34 279 A 1 
ATOM 2250 C CA  . LEU A 1 279 ? 5.914   -2.526  5.180   1.00 83.48 279 A 1 
ATOM 2251 C C   . LEU A 1 279 ? 5.878   -3.439  6.415   1.00 82.04 279 A 1 
ATOM 2252 O O   . LEU A 1 279 ? 5.663   -2.965  7.524   1.00 80.87 279 A 1 
ATOM 2253 C CB  . LEU A 1 279 ? 4.589   -2.576  4.396   1.00 82.34 279 A 1 
ATOM 2254 C CG  . LEU A 1 279 ? 3.371   -2.129  5.227   1.00 80.45 279 A 1 
ATOM 2255 C CD1 . LEU A 1 279 ? 3.473   -0.663  5.666   1.00 78.09 279 A 1 
ATOM 2256 C CD2 . LEU A 1 279 ? 2.093   -2.278  4.399   1.00 77.54 279 A 1 
ATOM 2257 N N   . THR A 1 280 ? 6.145   -4.719  6.247   1.00 83.96 280 A 1 
ATOM 2258 C CA  . THR A 1 280 ? 6.197   -5.675  7.361   1.00 82.70 280 A 1 
ATOM 2259 C C   . THR A 1 280 ? 7.314   -5.334  8.351   1.00 81.87 280 A 1 
ATOM 2260 O O   . THR A 1 280 ? 7.100   -5.398  9.560   1.00 81.07 280 A 1 
ATOM 2261 C CB  . THR A 1 280 ? 6.395   -7.102  6.839   1.00 82.61 280 A 1 
ATOM 2262 O OG1 . THR A 1 280 ? 5.362   -7.448  5.953   1.00 78.32 280 A 1 
ATOM 2263 C CG2 . THR A 1 280 ? 6.361   -8.147  7.956   1.00 76.86 280 A 1 
ATOM 2264 N N   . ILE A 1 281 ? 8.492   -4.946  7.845   1.00 83.99 281 A 1 
ATOM 2265 C CA  . ILE A 1 281 ? 9.606   -4.488  8.681   1.00 83.51 281 A 1 
ATOM 2266 C C   . ILE A 1 281 ? 9.226   -3.186  9.391   1.00 81.79 281 A 1 
ATOM 2267 O O   . ILE A 1 281 ? 9.369   -3.110  10.609  1.00 80.51 281 A 1 
ATOM 2268 C CB  . ILE A 1 281 ? 10.898  -4.335  7.847   1.00 84.96 281 A 1 
ATOM 2269 C CG1 . ILE A 1 281 ? 11.386  -5.722  7.369   1.00 83.91 281 A 1 
ATOM 2270 C CG2 . ILE A 1 281 ? 12.011  -3.637  8.660   1.00 83.44 281 A 1 
ATOM 2271 C CD1 . ILE A 1 281 ? 12.480  -5.652  6.284   1.00 80.20 281 A 1 
ATOM 2272 N N   . PHE A 1 282 ? 8.695   -2.213  8.659   1.00 81.05 282 A 1 
ATOM 2273 C CA  . PHE A 1 282 ? 8.261   -0.927  9.214   1.00 78.85 282 A 1 
ATOM 2274 C C   . PHE A 1 282 ? 7.274   -1.117  10.372  1.00 77.29 282 A 1 
ATOM 2275 O O   . PHE A 1 282 ? 7.517   -0.651  11.485  1.00 75.56 282 A 1 
ATOM 2276 C CB  . PHE A 1 282 ? 7.644   -0.089  8.090   1.00 77.66 282 A 1 
ATOM 2277 C CG  . PHE A 1 282 ? 7.157   1.260   8.559   1.00 76.19 282 A 1 
ATOM 2278 C CD1 . PHE A 1 282 ? 5.841   1.419   9.045   1.00 74.21 282 A 1 
ATOM 2279 C CD2 . PHE A 1 282 ? 8.022   2.365   8.538   1.00 72.69 282 A 1 
ATOM 2280 C CE1 . PHE A 1 282 ? 5.410   2.671   9.510   1.00 71.65 282 A 1 
ATOM 2281 C CE2 . PHE A 1 282 ? 7.586   3.615   8.993   1.00 71.11 282 A 1 
ATOM 2282 C CZ  . PHE A 1 282 ? 6.284   3.764   9.488   1.00 71.81 282 A 1 
ATOM 2283 N N   . ASN A 1 283 ? 6.210   -1.896  10.152  1.00 78.84 283 A 1 
ATOM 2284 C CA  . ASN A 1 283 ? 5.184   -2.187  11.151  1.00 76.00 283 A 1 
ATOM 2285 C C   . ASN A 1 283 ? 5.761   -2.890  12.385  1.00 74.49 283 A 1 
ATOM 2286 O O   . ASN A 1 283 ? 5.401   -2.576  13.510  1.00 73.00 283 A 1 
ATOM 2287 C CB  . ASN A 1 283 ? 4.117   -3.079  10.496  1.00 74.52 283 A 1 
ATOM 2288 C CG  . ASN A 1 283 ? 3.284   -2.361  9.447   1.00 70.89 283 A 1 
ATOM 2289 O OD1 . ASN A 1 283 ? 3.446   -1.191  9.162   1.00 66.84 283 A 1 
ATOM 2290 N ND2 . ASN A 1 283 ? 2.338   -3.055  8.854   1.00 65.48 283 A 1 
ATOM 2291 N N   . THR A 1 284 ? 6.673   -3.836  12.180  1.00 76.25 284 A 1 
ATOM 2292 C CA  . THR A 1 284 ? 7.287   -4.587  13.281  1.00 75.53 284 A 1 
ATOM 2293 C C   . THR A 1 284 ? 8.204   -3.693  14.113  1.00 74.67 284 A 1 
ATOM 2294 O O   . THR A 1 284 ? 8.145   -3.722  15.333  1.00 73.80 284 A 1 
ATOM 2295 C CB  . THR A 1 284 ? 8.071   -5.803  12.761  1.00 75.76 284 A 1 
ATOM 2296 O OG1 . THR A 1 284 ? 7.237   -6.620  11.953  1.00 70.46 284 A 1 
ATOM 2297 C CG2 . THR A 1 284 ? 8.580   -6.693  13.901  1.00 68.53 284 A 1 
ATOM 2298 N N   . VAL A 1 285 ? 9.042   -2.883  13.461  1.00 75.46 285 A 1 
ATOM 2299 C CA  . VAL A 1 285 ? 9.936   -1.937  14.143  1.00 73.74 285 A 1 
ATOM 2300 C C   . VAL A 1 285 ? 9.115   -0.929  14.940  1.00 71.54 285 A 1 
ATOM 2301 O O   . VAL A 1 285 ? 9.431   -0.680  16.104  1.00 69.48 285 A 1 
ATOM 2302 C CB  . VAL A 1 285 ? 10.855  -1.221  13.138  1.00 74.48 285 A 1 
ATOM 2303 C CG1 . VAL A 1 285 ? 11.626  -0.055  13.767  1.00 71.60 285 A 1 
ATOM 2304 C CG2 . VAL A 1 285 ? 11.892  -2.207  12.582  1.00 72.05 285 A 1 
ATOM 2305 N N   . PHE A 1 286 ? 8.045   -0.403  14.358  1.00 69.13 286 A 1 
ATOM 2306 C CA  . PHE A 1 286 ? 7.216   0.569   15.044  1.00 66.83 286 A 1 
ATOM 2307 C C   . PHE A 1 286 ? 6.475   -0.023  16.245  1.00 66.38 286 A 1 
ATOM 2308 O O   . PHE A 1 286 ? 6.472   0.584   17.316  1.00 64.03 286 A 1 
ATOM 2309 C CB  . PHE A 1 286 ? 6.257   1.223   14.052  1.00 64.03 286 A 1 
ATOM 2310 C CG  . PHE A 1 286 ? 5.745   2.510   14.637  1.00 60.31 286 A 1 
ATOM 2311 C CD1 . PHE A 1 286 ? 4.830   2.504   15.694  1.00 55.53 286 A 1 
ATOM 2312 C CD2 . PHE A 1 286 ? 6.274   3.738   14.183  1.00 52.99 286 A 1 
ATOM 2313 C CE1 . PHE A 1 286 ? 4.417   3.716   16.283  1.00 50.79 286 A 1 
ATOM 2314 C CE2 . PHE A 1 286 ? 5.852   4.940   14.762  1.00 50.70 286 A 1 
ATOM 2315 C CZ  . PHE A 1 286 ? 4.921   4.937   15.812  1.00 51.77 286 A 1 
ATOM 2316 N N   . ASP A 1 287 ? 5.889   -1.210  16.125  1.00 66.58 287 A 1 
ATOM 2317 C CA  . ASP A 1 287 ? 5.182   -1.867  17.227  1.00 64.55 287 A 1 
ATOM 2318 C C   . ASP A 1 287 ? 6.084   -2.122  18.440  1.00 63.88 287 A 1 
ATOM 2319 O O   . ASP A 1 287 ? 5.616   -2.089  19.578  1.00 61.79 287 A 1 
ATOM 2320 C CB  . ASP A 1 287 ? 4.613   -3.214  16.762  1.00 62.27 287 A 1 
ATOM 2321 C CG  . ASP A 1 287 ? 3.196   -3.170  16.177  1.00 59.94 287 A 1 
ATOM 2322 O OD1 . ASP A 1 287 ? 2.580   -2.091  16.049  1.00 56.69 287 A 1 
ATOM 2323 O OD2 . ASP A 1 287 ? 2.670   -4.281  15.923  1.00 54.72 287 A 1 
ATOM 2324 N N   . TRP A 1 288 ? 7.362   -2.401  18.205  1.00 67.71 288 A 1 
ATOM 2325 C CA  . TRP A 1 288 ? 8.309   -2.713  19.273  1.00 66.38 288 A 1 
ATOM 2326 C C   . TRP A 1 288 ? 9.029   -1.472  19.805  1.00 65.36 288 A 1 
ATOM 2327 O O   . TRP A 1 288 ? 9.269   -1.365  21.007  1.00 61.51 288 A 1 
ATOM 2328 C CB  . TRP A 1 288 ? 9.307   -3.747  18.762  1.00 65.36 288 A 1 
ATOM 2329 C CG  . TRP A 1 288 ? 8.775   -5.151  18.695  1.00 64.71 288 A 1 
ATOM 2330 C CD1 . TRP A 1 288 ? 7.717   -5.571  17.972  1.00 58.95 288 A 1 
ATOM 2331 C CD2 . TRP A 1 288 ? 9.262   -6.325  19.417  1.00 61.44 288 A 1 
ATOM 2332 N NE1 . TRP A 1 288 ? 7.502   -6.927  18.185  1.00 58.48 288 A 1 
ATOM 2333 C CE2 . TRP A 1 288 ? 8.434   -7.429  19.064  1.00 59.03 288 A 1 
ATOM 2334 C CE3 . TRP A 1 288 ? 10.322  -6.562  20.329  1.00 57.04 288 A 1 
ATOM 2335 C CZ2 . TRP A 1 288 ? 8.639   -8.720  19.596  1.00 54.91 288 A 1 
ATOM 2336 C CZ3 . TRP A 1 288 ? 10.530  -7.846  20.855  1.00 53.65 288 A 1 
ATOM 2337 C CH2 . TRP A 1 288 ? 9.694   -8.913  20.497  1.00 53.66 288 A 1 
ATOM 2338 N N   . ASN A 1 289 ? 9.385   -0.537  18.928  1.00 63.50 289 A 1 
ATOM 2339 C CA  . ASN A 1 289 ? 10.100  0.666   19.319  1.00 61.68 289 A 1 
ATOM 2340 C C   . ASN A 1 289 ? 9.791   1.841   18.379  1.00 61.75 289 A 1 
ATOM 2341 O O   . ASN A 1 289 ? 10.587  2.212   17.517  1.00 57.61 289 A 1 
ATOM 2342 C CB  . ASN A 1 289 ? 11.603  0.346   19.410  1.00 58.07 289 A 1 
ATOM 2343 C CG  . ASN A 1 289 ? 12.346  1.426   20.170  1.00 54.01 289 A 1 
ATOM 2344 O OD1 . ASN A 1 289 ? 11.822  2.452   20.549  1.00 49.81 289 A 1 
ATOM 2345 N ND2 . ASN A 1 289 ? 13.616  1.204   20.438  1.00 48.24 289 A 1 
ATOM 2346 N N   . HIS A 1 290 ? 8.637   2.451   18.609  1.00 54.53 290 A 1 
ATOM 2347 C CA  . HIS A 1 290 ? 8.163   3.606   17.845  1.00 52.86 290 A 1 
ATOM 2348 C C   . HIS A 1 290 ? 9.113   4.816   17.890  1.00 53.26 290 A 1 
ATOM 2349 O O   . HIS A 1 290 ? 9.097   5.637   16.979  1.00 50.65 290 A 1 
ATOM 2350 C CB  . HIS A 1 290 ? 6.771   4.002   18.355  1.00 49.68 290 A 1 
ATOM 2351 C CG  . HIS A 1 290 ? 6.727   4.437   19.797  1.00 46.86 290 A 1 
ATOM 2352 N ND1 . HIS A 1 290 ? 6.720   3.614   20.900  1.00 42.97 290 A 1 
ATOM 2353 C CD2 . HIS A 1 290 ? 6.709   5.732   20.272  1.00 42.36 290 A 1 
ATOM 2354 C CE1 . HIS A 1 290 ? 6.698   4.376   22.001  1.00 39.19 290 A 1 
ATOM 2355 N NE2 . HIS A 1 290 ? 6.682   5.666   21.662  1.00 39.09 290 A 1 
ATOM 2356 N N   . GLN A 1 291 ? 9.974   4.926   18.918  1.00 52.27 291 A 1 
ATOM 2357 C CA  . GLN A 1 291 ? 10.894  6.057   19.086  1.00 50.90 291 A 1 
ATOM 2358 C C   . GLN A 1 291 ? 12.038  6.070   18.062  1.00 51.64 291 A 1 
ATOM 2359 O O   . GLN A 1 291 ? 12.672  7.102   17.890  1.00 48.64 291 A 1 
ATOM 2360 C CB  . GLN A 1 291 ? 11.480  6.039   20.501  1.00 47.75 291 A 1 
ATOM 2361 C CG  . GLN A 1 291 ? 10.405  6.159   21.597  1.00 43.27 291 A 1 
ATOM 2362 C CD  . GLN A 1 291 ? 11.000  6.191   23.006  1.00 39.63 291 A 1 
ATOM 2363 O OE1 . GLN A 1 291 ? 12.180  6.032   23.234  1.00 36.45 291 A 1 
ATOM 2364 N NE2 . GLN A 1 291 ? 10.180  6.402   24.017  1.00 34.29 291 A 1 
ATOM 2365 N N   . ILE A 1 292 ? 12.313  4.956   17.393  1.00 53.57 292 A 1 
ATOM 2366 C CA  . ILE A 1 292 ? 13.388  4.874   16.389  1.00 52.18 292 A 1 
ATOM 2367 C C   . ILE A 1 292 ? 13.035  5.675   15.135  1.00 52.40 292 A 1 
ATOM 2368 O O   . ILE A 1 292 ? 13.919  6.215   14.474  1.00 49.60 292 A 1 
ATOM 2369 C CB  . ILE A 1 292 ? 13.684  3.396   16.035  1.00 49.44 292 A 1 
ATOM 2370 C CG1 . ILE A 1 292 ? 14.241  2.662   17.270  1.00 47.16 292 A 1 
ATOM 2371 C CG2 . ILE A 1 292 ? 14.685  3.277   14.872  1.00 46.34 292 A 1 
ATOM 2372 C CD1 . ILE A 1 292 ? 14.435  1.157   17.073  1.00 43.43 292 A 1 
ATOM 2373 N N   . ILE A 1 293 ? 11.753  5.746   14.781  1.00 53.79 293 A 1 
ATOM 2374 C CA  . ILE A 1 293 ? 11.309  6.404   13.557  1.00 51.99 293 A 1 
ATOM 2375 C C   . ILE A 1 293 ? 11.096  7.888   13.861  1.00 51.37 293 A 1 
ATOM 2376 O O   . ILE A 1 293 ? 10.212  8.259   14.620  1.00 48.12 293 A 1 
ATOM 2377 C CB  . ILE A 1 293 ? 10.066  5.721   12.959  1.00 49.13 293 A 1 
ATOM 2378 C CG1 . ILE A 1 293 ? 10.368  4.223   12.693  1.00 46.20 293 A 1 
ATOM 2379 C CG2 . ILE A 1 293 ? 9.664   6.437   11.651  1.00 46.23 293 A 1 
ATOM 2380 C CD1 . ILE A 1 293 ? 9.168   3.407   12.200  1.00 43.10 293 A 1 
ATOM 2381 N N   . ALA A 1 294 ? 11.914  8.734   13.222  1.00 50.20 294 A 1 
ATOM 2382 C CA  . ALA A 1 294 ? 11.757  10.173  13.309  1.00 48.49 294 A 1 
ATOM 2383 C C   . ALA A 1 294 ? 10.355  10.586  12.843  1.00 50.63 294 A 1 
ATOM 2384 O O   . ALA A 1 294 ? 9.929   10.246  11.737  1.00 47.08 294 A 1 
ATOM 2385 C CB  . ALA A 1 294 ? 12.847  10.849  12.471  1.00 42.01 294 A 1 
ATOM 2386 N N   . THR A 1 295 ? 9.661   11.347  13.678  1.00 53.38 295 A 1 
ATOM 2387 C CA  . THR A 1 295 ? 8.257   11.716  13.481  1.00 52.52 295 A 1 
ATOM 2388 C C   . THR A 1 295 ? 8.019   12.462  12.169  1.00 54.97 295 A 1 
ATOM 2389 O O   . THR A 1 295 ? 7.051   12.155  11.478  1.00 51.70 295 A 1 
ATOM 2390 C CB  . THR A 1 295 ? 7.767   12.562  14.666  1.00 47.46 295 A 1 
ATOM 2391 O OG1 . THR A 1 295 ? 8.724   13.540  14.992  1.00 42.86 295 A 1 
ATOM 2392 C CG2 . THR A 1 295 ? 7.548   11.711  15.915  1.00 40.37 295 A 1 
ATOM 2393 N N   . CYS A 1 296 ? 8.925   13.353  11.761  1.00 55.90 296 A 1 
ATOM 2394 C CA  . CYS A 1 296 ? 8.811   14.092  10.505  1.00 55.95 296 A 1 
ATOM 2395 C C   . CYS A 1 296 ? 8.771   13.204  9.262   1.00 58.17 296 A 1 
ATOM 2396 O O   . CYS A 1 296 ? 8.002   13.434  8.339   1.00 55.61 296 A 1 
ATOM 2397 C CB  . CYS A 1 296 ? 10.026  15.017  10.340  1.00 52.13 296 A 1 
ATOM 2398 S SG  . CYS A 1 296 ? 10.186  16.348  11.523  1.00 47.77 296 A 1 
ATOM 2399 N N   . ASN A 1 297 ? 9.618   12.189  9.236   1.00 64.52 297 A 1 
ATOM 2400 C CA  . ASN A 1 297 ? 9.764   11.315  8.077   1.00 64.88 297 A 1 
ATOM 2401 C C   . ASN A 1 297 ? 8.852   10.094  8.148   1.00 67.24 297 A 1 
ATOM 2402 O O   . ASN A 1 297 ? 8.838   9.286   7.223   1.00 65.55 297 A 1 
ATOM 2403 C CB  . ASN A 1 297 ? 11.245  10.935  7.928   1.00 61.92 297 A 1 
ATOM 2404 C CG  . ASN A 1 297 ? 12.103  12.130  7.558   1.00 57.88 297 A 1 
ATOM 2405 O OD1 . ASN A 1 297 ? 11.661  13.116  7.015   1.00 52.59 297 A 1 
ATOM 2406 N ND2 . ASN A 1 297 ? 13.390  12.069  7.837   1.00 52.00 297 A 1 
ATOM 2407 N N   . HIS A 1 298 ? 8.096   9.956   9.249   1.00 66.10 298 A 1 
ATOM 2408 C CA  . HIS A 1 298 ? 7.272   8.780   9.488   1.00 66.38 298 A 1 
ATOM 2409 C C   . HIS A 1 298 ? 6.230   8.580   8.394   1.00 69.04 298 A 1 
ATOM 2410 O O   . HIS A 1 298 ? 6.194   7.519   7.772   1.00 69.05 298 A 1 
ATOM 2411 C CB  . HIS A 1 298 ? 6.617   8.885   10.865  1.00 63.28 298 A 1 
ATOM 2412 C CG  . HIS A 1 298 ? 5.809   7.670   11.172  1.00 58.78 298 A 1 
ATOM 2413 N ND1 . HIS A 1 298 ? 6.257   6.556   11.855  1.00 51.10 298 A 1 
ATOM 2414 C CD2 . HIS A 1 298 ? 4.525   7.408   10.782  1.00 50.69 298 A 1 
ATOM 2415 C CE1 . HIS A 1 298 ? 5.269   5.656   11.861  1.00 47.56 298 A 1 
ATOM 2416 N NE2 . HIS A 1 298 ? 4.205   6.133   11.220  1.00 48.47 298 A 1 
ATOM 2417 N N   . ASN A 1 299 ? 5.424   9.604   8.108   1.00 68.98 299 A 1 
ATOM 2418 C CA  . ASN A 1 299 ? 4.357   9.514   7.113   1.00 69.41 299 A 1 
ATOM 2419 C C   . ASN A 1 299 ? 4.907   9.255   5.708   1.00 72.42 299 A 1 
ATOM 2420 O O   . ASN A 1 299 ? 4.379   8.425   4.977   1.00 72.95 299 A 1 
ATOM 2421 C CB  . ASN A 1 299 ? 3.488   10.791  7.164   1.00 66.43 299 A 1 
ATOM 2422 C CG  . ASN A 1 299 ? 2.626   10.878  8.421   1.00 62.51 299 A 1 
ATOM 2423 O OD1 . ASN A 1 299 ? 2.618   9.994   9.251   1.00 57.40 299 A 1 
ATOM 2424 N ND2 . ASN A 1 299 ? 1.880   11.950  8.579   1.00 56.48 299 A 1 
ATOM 2425 N N   . LEU A 1 300 ? 6.019   9.898   5.347   1.00 75.06 300 A 1 
ATOM 2426 C CA  . LEU A 1 300 ? 6.674   9.649   4.066   1.00 77.31 300 A 1 
ATOM 2427 C C   . LEU A 1 300 ? 7.190   8.210   3.958   1.00 78.84 300 A 1 
ATOM 2428 O O   . LEU A 1 300 ? 6.928   7.526   2.975   1.00 79.67 300 A 1 
ATOM 2429 C CB  . LEU A 1 300 ? 7.816   10.656  3.871   1.00 77.47 300 A 1 
ATOM 2430 C CG  . LEU A 1 300 ? 8.628   10.418  2.577   1.00 76.97 300 A 1 
ATOM 2431 C CD1 . LEU A 1 300 ? 7.759   10.542  1.325   1.00 73.83 300 A 1 
ATOM 2432 C CD2 . LEU A 1 300 ? 9.774   11.424  2.498   1.00 74.04 300 A 1 
ATOM 2433 N N   . LEU A 1 301 ? 7.908   7.745   4.984   1.00 77.73 301 A 1 
ATOM 2434 C CA  . LEU A 1 301 ? 8.462   6.400   5.006   1.00 79.28 301 A 1 
ATOM 2435 C C   . LEU A 1 301 ? 7.345   5.348   4.977   1.00 80.91 301 A 1 
ATOM 2436 O O   . LEU A 1 301 ? 7.446   4.367   4.240   1.00 80.97 301 A 1 
ATOM 2437 C CB  . LEU A 1 301 ? 9.353   6.258   6.248   1.00 78.09 301 A 1 
ATOM 2438 C CG  . LEU A 1 301 ? 10.118  4.916   6.312   1.00 72.38 301 A 1 
ATOM 2439 C CD1 . LEU A 1 301 ? 11.123  4.767   5.176   1.00 67.72 301 A 1 
ATOM 2440 C CD2 . LEU A 1 301 ? 10.883  4.829   7.639   1.00 67.57 301 A 1 
ATOM 2441 N N   . PHE A 1 302 ? 6.268   5.591   5.730   1.00 79.30 302 A 1 
ATOM 2442 C CA  . PHE A 1 302 ? 5.086   4.751   5.707   1.00 79.78 302 A 1 
ATOM 2443 C C   . PHE A 1 302 ? 4.462   4.711   4.315   1.00 81.66 302 A 1 
ATOM 2444 O O   . PHE A 1 302 ? 4.254   3.623   3.789   1.00 82.21 302 A 1 
ATOM 2445 C CB  . PHE A 1 302 ? 4.070   5.238   6.750   1.00 78.41 302 A 1 
ATOM 2446 C CG  . PHE A 1 302 ? 2.750   4.515   6.628   1.00 77.31 302 A 1 
ATOM 2447 C CD1 . PHE A 1 302 ? 1.667   5.123   5.967   1.00 75.48 302 A 1 
ATOM 2448 C CD2 . PHE A 1 302 ? 2.631   3.189   7.082   1.00 74.61 302 A 1 
ATOM 2449 C CE1 . PHE A 1 302 ? 0.475   4.408   5.752   1.00 72.79 302 A 1 
ATOM 2450 C CE2 . PHE A 1 302 ? 1.439   2.472   6.867   1.00 72.25 302 A 1 
ATOM 2451 C CZ  . PHE A 1 302 ? 0.370   3.080   6.197   1.00 72.12 302 A 1 
ATOM 2452 N N   . LEU A 1 303 ? 4.221   5.865   3.666   1.00 81.15 303 A 1 
ATOM 2453 C CA  . LEU A 1 303 ? 3.628   5.923   2.329   1.00 82.45 303 A 1 
ATOM 2454 C C   . LEU A 1 303 ? 4.495   5.205   1.285   1.00 84.75 303 A 1 
ATOM 2455 O O   . LEU A 1 303 ? 3.952   4.493   0.449   1.00 85.21 303 A 1 
ATOM 2456 C CB  . LEU A 1 303 ? 3.394   7.386   1.916   1.00 81.13 303 A 1 
ATOM 2457 C CG  . LEU A 1 303 ? 2.180   8.059   2.590   1.00 77.54 303 A 1 
ATOM 2458 C CD1 . LEU A 1 303 ? 2.155   9.546   2.238   1.00 73.89 303 A 1 
ATOM 2459 C CD2 . LEU A 1 303 ? 0.851   7.440   2.133   1.00 74.15 303 A 1 
ATOM 2460 N N   . LEU A 1 304 ? 5.814   5.323   1.363   1.00 86.10 304 A 1 
ATOM 2461 C CA  . LEU A 1 304 ? 6.717   4.604   0.460   1.00 87.87 304 A 1 
ATOM 2462 C C   . LEU A 1 304 ? 6.661   3.081   0.676   1.00 88.83 304 A 1 
ATOM 2463 O O   . LEU A 1 304 ? 6.560   2.321   -0.292  1.00 88.75 304 A 1 
ATOM 2464 C CB  . LEU A 1 304 ? 8.154   5.126   0.653   1.00 88.30 304 A 1 
ATOM 2465 C CG  . LEU A 1 304 ? 8.391   6.561   0.138   1.00 84.42 304 A 1 
ATOM 2466 C CD1 . LEU A 1 304 ? 9.795   7.008   0.538   1.00 79.47 304 A 1 
ATOM 2467 C CD2 . LEU A 1 304 ? 8.265   6.655   -1.382  1.00 79.62 304 A 1 
ATOM 2468 N N   . CYS A 1 305 ? 6.678   2.632   1.937   1.00 85.66 305 A 1 
ATOM 2469 C CA  . CYS A 1 305 ? 6.556   1.210   2.267   1.00 85.55 305 A 1 
ATOM 2470 C C   . CYS A 1 305 ? 5.180   0.653   1.864   1.00 86.55 305 A 1 
ATOM 2471 O O   . CYS A 1 305 ? 5.088   -0.423  1.283   1.00 86.19 305 A 1 
ATOM 2472 C CB  . CYS A 1 305 ? 6.798   1.018   3.773   1.00 84.53 305 A 1 
ATOM 2473 S SG  . CYS A 1 305 ? 8.529   1.352   4.211   1.00 80.96 305 A 1 
ATOM 2474 N N   . HIS A 1 306 ? 4.117   1.410   2.132   1.00 86.00 306 A 1 
ATOM 2475 C CA  . HIS A 1 306 ? 2.744   1.049   1.788   1.00 85.45 306 A 1 
ATOM 2476 C C   . HIS A 1 306 ? 2.548   0.995   0.274   1.00 86.05 306 A 1 
ATOM 2477 O O   . HIS A 1 306 ? 2.041   -0.003  -0.230  1.00 86.03 306 A 1 
ATOM 2478 C CB  . HIS A 1 306 ? 1.777   2.044   2.444   1.00 84.47 306 A 1 
ATOM 2479 C CG  . HIS A 1 306 ? 0.336   1.717   2.147   1.00 83.02 306 A 1 
ATOM 2480 N ND1 . HIS A 1 306 ? -0.435  2.280   1.159   1.00 77.47 306 A 1 
ATOM 2481 C CD2 . HIS A 1 306 ? -0.435  0.764   2.779   1.00 77.07 306 A 1 
ATOM 2482 C CE1 . HIS A 1 306 ? -1.646  1.693   1.194   1.00 77.43 306 A 1 
ATOM 2483 N NE2 . HIS A 1 306 ? -1.675  0.769   2.163   1.00 78.30 306 A 1 
ATOM 2484 N N   . LEU A 1 307 ? 3.020   1.993   -0.475  1.00 88.26 307 A 1 
ATOM 2485 C CA  . LEU A 1 307 ? 2.970   1.995   -1.936  1.00 89.23 307 A 1 
ATOM 2486 C C   . LEU A 1 307 ? 3.698   0.778   -2.517  1.00 89.88 307 A 1 
ATOM 2487 O O   . LEU A 1 307 ? 3.169   0.105   -3.394  1.00 89.81 307 A 1 
ATOM 2488 C CB  . LEU A 1 307 ? 3.578   3.313   -2.452  1.00 89.70 307 A 1 
ATOM 2489 C CG  . LEU A 1 307 ? 3.520   3.461   -3.984  1.00 88.53 307 A 1 
ATOM 2490 C CD1 . LEU A 1 307 ? 2.084   3.581   -4.500  1.00 85.32 307 A 1 
ATOM 2491 C CD2 . LEU A 1 307 ? 4.279   4.728   -4.404  1.00 85.16 307 A 1 
ATOM 2492 N N   . THR A 1 308 ? 4.867   0.446   -1.968  1.00 90.73 308 A 1 
ATOM 2493 C CA  . THR A 1 308 ? 5.620   -0.742  -2.387  1.00 91.20 308 A 1 
ATOM 2494 C C   . THR A 1 308 ? 4.832   -2.025  -2.138  1.00 90.59 308 A 1 
ATOM 2495 O O   . THR A 1 308 ? 4.781   -2.890  -3.018  1.00 89.40 308 A 1 
ATOM 2496 C CB  . THR A 1 308 ? 6.985   -0.811  -1.677  1.00 91.54 308 A 1 
ATOM 2497 O OG1 . THR A 1 308 ? 7.708   0.378   -1.874  1.00 79.24 308 A 1 
ATOM 2498 C CG2 . THR A 1 308 ? 7.860   -1.935  -2.232  1.00 78.18 308 A 1 
ATOM 2499 N N   . ALA A 1 309 ? 4.158   -2.148  -0.998  1.00 88.65 309 A 1 
ATOM 2500 C CA  . ALA A 1 309 ? 3.276   -3.285  -0.731  1.00 87.58 309 A 1 
ATOM 2501 C C   . ALA A 1 309 ? 2.095   -3.336  -1.706  1.00 87.69 309 A 1 
ATOM 2502 O O   . ALA A 1 309 ? 1.764   -4.406  -2.227  1.00 86.76 309 A 1 
ATOM 2503 C CB  . ALA A 1 309 ? 2.808   -3.219  0.737   1.00 86.58 309 A 1 
ATOM 2504 N N   . MET A 1 310 ? 1.498   -2.178  -2.035  1.00 88.03 310 A 1 
ATOM 2505 C CA  . MET A 1 310 ? 0.356   -2.097  -2.940  1.00 87.56 310 A 1 
ATOM 2506 C C   . MET A 1 310 ? 0.711   -2.413  -4.397  1.00 88.49 310 A 1 
ATOM 2507 O O   . MET A 1 310 ? -0.150  -2.884  -5.136  1.00 88.04 310 A 1 
ATOM 2508 C CB  . MET A 1 310 ? -0.303  -0.721  -2.828  1.00 86.28 310 A 1 
ATOM 2509 C CG  . MET A 1 310 ? -0.960  -0.451  -1.472  1.00 83.21 310 A 1 
ATOM 2510 S SD  . MET A 1 310 ? -2.240  -1.627  -0.945  1.00 79.85 310 A 1 
ATOM 2511 C CE  . MET A 1 310 ? -1.320  -2.612  0.241   1.00 70.88 310 A 1 
ATOM 2512 N N   . ILE A 1 311 ? 1.971   -2.260  -4.809  1.00 90.75 311 A 1 
ATOM 2513 C CA  . ILE A 1 311 ? 2.433   -2.702  -6.137  1.00 91.45 311 A 1 
ATOM 2514 C C   . ILE A 1 311 ? 2.168   -4.202  -6.339  1.00 90.96 311 A 1 
ATOM 2515 O O   . ILE A 1 311 ? 1.890   -4.623  -7.466  1.00 89.13 311 A 1 
ATOM 2516 C CB  . ILE A 1 311 ? 3.922   -2.337  -6.348  1.00 91.64 311 A 1 
ATOM 2517 C CG1 . ILE A 1 311 ? 4.081   -0.814  -6.523  1.00 86.64 311 A 1 
ATOM 2518 C CG2 . ILE A 1 311 ? 4.534   -3.050  -7.579  1.00 85.55 311 A 1 
ATOM 2519 C CD1 . ILE A 1 311 ? 5.522   -0.302  -6.414  1.00 78.86 311 A 1 
ATOM 2520 N N   . SER A 1 312 ? 2.158   -5.015  -5.267  1.00 90.05 312 A 1 
ATOM 2521 C CA  . SER A 1 312 ? 1.843   -6.440  -5.362  1.00 88.83 312 A 1 
ATOM 2522 C C   . SER A 1 312 ? 0.490   -6.727  -6.019  1.00 88.60 312 A 1 
ATOM 2523 O O   . SER A 1 312 ? 0.379   -7.708  -6.765  1.00 86.63 312 A 1 
ATOM 2524 C CB  . SER A 1 312 ? 1.902   -7.111  -3.981  1.00 87.01 312 A 1 
ATOM 2525 O OG  . SER A 1 312 ? 0.835   -6.711  -3.154  1.00 76.83 312 A 1 
ATOM 2526 N N   . THR A 1 313 ? -0.503  -5.842  -5.849  1.00 89.32 313 A 1 
ATOM 2527 C CA  . THR A 1 313 ? -1.835  -5.980  -6.468  1.00 88.49 313 A 1 
ATOM 2528 C C   . THR A 1 313 ? -1.794  -5.838  -7.993  1.00 88.50 313 A 1 
ATOM 2529 O O   . THR A 1 313 ? -2.635  -6.404  -8.688  1.00 86.32 313 A 1 
ATOM 2530 C CB  . THR A 1 313 ? -2.833  -4.958  -5.907  1.00 87.06 313 A 1 
ATOM 2531 O OG1 . THR A 1 313 ? -2.508  -3.636  -6.282  1.00 78.55 313 A 1 
ATOM 2532 C CG2 . THR A 1 313 ? -2.936  -4.998  -4.384  1.00 77.46 313 A 1 
ATOM 2533 N N   . CYS A 1 314 ? -0.797  -5.125  -8.532  1.00 90.52 314 A 1 
ATOM 2534 C CA  . CYS A 1 314 ? -0.621  -4.927  -9.970  1.00 90.23 314 A 1 
ATOM 2535 C C   . CYS A 1 314 ? 0.253   -6.016  -10.601 1.00 90.39 314 A 1 
ATOM 2536 O O   . CYS A 1 314 ? 0.188   -6.263  -11.800 1.00 86.51 314 A 1 
ATOM 2537 C CB  . CYS A 1 314 ? 0.026   -3.557  -10.204 1.00 88.19 314 A 1 
ATOM 2538 S SG  . CYS A 1 314 ? -0.921  -2.244  -9.386  1.00 82.82 314 A 1 
ATOM 2539 N N   . VAL A 1 315 ? 1.106   -6.657  -9.808  1.00 89.55 315 A 1 
ATOM 2540 C CA  . VAL A 1 315 ? 2.110   -7.610  -10.291 1.00 88.92 315 A 1 
ATOM 2541 C C   . VAL A 1 315 ? 1.469   -8.905  -10.799 1.00 88.55 315 A 1 
ATOM 2542 O O   . VAL A 1 315 ? 1.938   -9.468  -11.795 1.00 85.09 315 A 1 
ATOM 2543 C CB  . VAL A 1 315 ? 3.140   -7.866  -9.181  1.00 86.60 315 A 1 
ATOM 2544 C CG1 . VAL A 1 315 ? 4.048   -9.048  -9.478  1.00 79.38 315 A 1 
ATOM 2545 C CG2 . VAL A 1 315 ? 4.055   -6.644  -9.002  1.00 79.54 315 A 1 
ATOM 2546 N N   . ASN A 1 316 ? 0.388   -9.375  -10.171 1.00 87.52 316 A 1 
ATOM 2547 C CA  . ASN A 1 316 ? -0.259  -10.637 -10.538 1.00 86.33 316 A 1 
ATOM 2548 C C   . ASN A 1 316 ? -0.797  -10.633 -11.981 1.00 87.02 316 A 1 
ATOM 2549 O O   . ASN A 1 316 ? -0.411  -11.531 -12.744 1.00 84.30 316 A 1 
ATOM 2550 C CB  . ASN A 1 316 ? -1.337  -10.996 -9.495  1.00 82.56 316 A 1 
ATOM 2551 C CG  . ASN A 1 316 ? -0.750  -11.296 -8.122  1.00 76.99 316 A 1 
ATOM 2552 O OD1 . ASN A 1 316 ? 0.406   -11.644 -7.983  1.00 66.24 316 A 1 
ATOM 2553 N ND2 . ASN A 1 316 ? -1.543  -11.181 -7.090  1.00 67.68 316 A 1 
ATOM 2554 N N   . PRO A 1 317 ? -1.586  -9.624  -12.425 1.00 87.23 317 A 1 
ATOM 2555 C CA  . PRO A 1 317 ? -2.020  -9.515  -13.820 1.00 86.86 317 A 1 
ATOM 2556 C C   . PRO A 1 317 ? -0.856  -9.377  -14.800 1.00 86.70 317 A 1 
ATOM 2557 O O   . PRO A 1 317 ? -0.878  -9.981  -15.866 1.00 83.97 317 A 1 
ATOM 2558 C CB  . PRO A 1 317 ? -2.919  -8.281  -13.877 1.00 85.23 317 A 1 
ATOM 2559 C CG  . PRO A 1 317 ? -3.423  -8.134  -12.455 1.00 83.91 317 A 1 
ATOM 2560 C CD  . PRO A 1 317 ? -2.241  -8.611  -11.617 1.00 86.67 317 A 1 
ATOM 2561 N N   . ILE A 1 318 ? 0.197   -8.628  -14.436 1.00 88.35 318 A 1 
ATOM 2562 C CA  . ILE A 1 318 ? 1.362   -8.413  -15.294 1.00 87.89 318 A 1 
ATOM 2563 C C   . ILE A 1 318 ? 2.111   -9.734  -15.526 1.00 87.04 318 A 1 
ATOM 2564 O O   . ILE A 1 318 ? 2.330   -10.127 -16.672 1.00 84.60 318 A 1 
ATOM 2565 C CB  . ILE A 1 318 ? 2.280   -7.310  -14.711 1.00 86.84 318 A 1 
ATOM 2566 C CG1 . ILE A 1 318 ? 1.570   -5.935  -14.776 1.00 82.10 318 A 1 
ATOM 2567 C CG2 . ILE A 1 318 ? 3.622   -7.238  -15.460 1.00 79.96 318 A 1 
ATOM 2568 C CD1 . ILE A 1 318 ? 2.267   -4.835  -13.960 1.00 72.24 318 A 1 
ATOM 2569 N N   . PHE A 1 319 ? 2.456   -10.466 -14.456 1.00 86.21 319 A 1 
ATOM 2570 C CA  . PHE A 1 319 ? 3.134   -11.757 -14.609 1.00 85.36 319 A 1 
ATOM 2571 C C   . PHE A 1 319 ? 2.271   -12.787 -15.330 1.00 83.37 319 A 1 
ATOM 2572 O O   . PHE A 1 319 ? 2.780   -13.528 -16.180 1.00 78.45 319 A 1 
ATOM 2573 C CB  . PHE A 1 319 ? 3.584   -12.310 -13.256 1.00 84.73 319 A 1 
ATOM 2574 C CG  . PHE A 1 319 ? 4.867   -11.712 -12.711 1.00 85.04 319 A 1 
ATOM 2575 C CD1 . PHE A 1 319 ? 6.022   -11.649 -13.512 1.00 80.10 319 A 1 
ATOM 2576 C CD2 . PHE A 1 319 ? 4.925   -11.265 -11.386 1.00 80.41 319 A 1 
ATOM 2577 C CE1 . PHE A 1 319 ? 7.221   -11.122 -12.996 1.00 78.11 319 A 1 
ATOM 2578 C CE2 . PHE A 1 319 ? 6.122   -10.742 -10.865 1.00 77.91 319 A 1 
ATOM 2579 C CZ  . PHE A 1 319 ? 7.266   -10.663 -11.669 1.00 79.50 319 A 1 
ATOM 2580 N N   . TYR A 1 320 ? 0.974   -12.839 -15.044 1.00 83.67 320 A 1 
ATOM 2581 C CA  . TYR A 1 320 ? 0.067   -13.729 -15.745 1.00 80.45 320 A 1 
ATOM 2582 C C   . TYR A 1 320 ? -0.036  -13.357 -17.228 1.00 79.31 320 A 1 
ATOM 2583 O O   . TYR A 1 320 ? 0.094   -14.233 -18.079 1.00 75.18 320 A 1 
ATOM 2584 C CB  . TYR A 1 320 ? -1.300  -13.725 -15.051 1.00 77.56 320 A 1 
ATOM 2585 C CG  . TYR A 1 320 ? -2.148  -14.894 -15.461 1.00 72.41 320 A 1 
ATOM 2586 C CD1 . TYR A 1 320 ? -3.012  -14.813 -16.572 1.00 66.28 320 A 1 
ATOM 2587 C CD2 . TYR A 1 320 ? -2.087  -16.107 -14.730 1.00 64.38 320 A 1 
ATOM 2588 C CE1 . TYR A 1 320 ? -3.803  -15.909 -16.943 1.00 60.97 320 A 1 
ATOM 2589 C CE2 . TYR A 1 320 ? -2.881  -17.202 -15.094 1.00 59.87 320 A 1 
ATOM 2590 C CZ  . TYR A 1 320 ? -3.739  -17.099 -16.197 1.00 61.23 320 A 1 
ATOM 2591 O OH  . TYR A 1 320 ? -4.537  -18.163 -16.546 1.00 57.45 320 A 1 
ATOM 2592 N N   . GLY A 1 321 ? -0.169  -12.071 -17.545 1.00 80.30 321 A 1 
ATOM 2593 C CA  . GLY A 1 321 ? -0.223  -11.548 -18.908 1.00 76.97 321 A 1 
ATOM 2594 C C   . GLY A 1 321 ? 1.045   -11.817 -19.716 1.00 76.58 321 A 1 
ATOM 2595 O O   . GLY A 1 321 ? 0.969   -12.333 -20.826 1.00 73.10 321 A 1 
ATOM 2596 N N   . PHE A 1 322 ? 2.232   -11.560 -19.155 1.00 77.03 322 A 1 
ATOM 2597 C CA  . PHE A 1 322 ? 3.494   -11.782 -19.867 1.00 74.65 322 A 1 
ATOM 2598 C C   . PHE A 1 322 ? 3.881   -13.261 -19.999 1.00 73.91 322 A 1 
ATOM 2599 O O   . PHE A 1 322 ? 4.531   -13.656 -20.973 1.00 69.68 322 A 1 
ATOM 2600 C CB  . PHE A 1 322 ? 4.623   -11.011 -19.172 1.00 71.25 322 A 1 
ATOM 2601 C CG  . PHE A 1 322 ? 4.682   -9.553  -19.565 1.00 66.23 322 A 1 
ATOM 2602 C CD1 . PHE A 1 322 ? 5.044   -9.195  -20.874 1.00 60.44 322 A 1 
ATOM 2603 C CD2 . PHE A 1 322 ? 4.377   -8.544  -18.635 1.00 57.69 322 A 1 
ATOM 2604 C CE1 . PHE A 1 322 ? 5.090   -7.845  -21.254 1.00 52.60 322 A 1 
ATOM 2605 C CE2 . PHE A 1 322 ? 4.426   -7.190  -19.009 1.00 51.55 322 A 1 
ATOM 2606 C CZ  . PHE A 1 322 ? 4.779   -6.835  -20.320 1.00 51.13 322 A 1 
ATOM 2607 N N   . LEU A 1 323 ? 3.532   -14.097 -19.011 1.00 72.65 323 A 1 
ATOM 2608 C CA  . LEU A 1 323 ? 3.994   -15.480 -18.976 1.00 70.64 323 A 1 
ATOM 2609 C C   . LEU A 1 323 ? 2.955   -16.479 -19.511 1.00 70.88 323 A 1 
ATOM 2610 O O   . LEU A 1 323 ? 3.358   -17.561 -19.948 1.00 67.14 323 A 1 
ATOM 2611 C CB  . LEU A 1 323 ? 4.488   -15.817 -17.556 1.00 68.08 323 A 1 
ATOM 2612 C CG  . LEU A 1 323 ? 5.763   -15.034 -17.155 1.00 63.16 323 A 1 
ATOM 2613 C CD1 . LEU A 1 323 ? 6.060   -15.194 -15.673 1.00 59.13 323 A 1 
ATOM 2614 C CD2 . LEU A 1 323 ? 6.992   -15.542 -17.919 1.00 57.87 323 A 1 
ATOM 2615 N N   . ASN A 1 324 ? 1.672   -16.131 -19.568 1.00 73.56 324 A 1 
ATOM 2616 C CA  . ASN A 1 324 ? 0.652   -16.965 -20.173 1.00 72.12 324 A 1 
ATOM 2617 C C   . ASN A 1 324 ? 0.388   -16.547 -21.629 1.00 73.24 324 A 1 
ATOM 2618 O O   . ASN A 1 324 ? -0.157  -15.484 -21.892 1.00 71.27 324 A 1 
ATOM 2619 C CB  . ASN A 1 324 ? -0.620  -16.959 -19.300 1.00 68.45 324 A 1 
ATOM 2620 C CG  . ASN A 1 324 ? -1.627  -17.998 -19.756 1.00 63.57 324 A 1 
ATOM 2621 O OD1 . ASN A 1 324 ? -1.484  -18.628 -20.780 1.00 58.87 324 A 1 
ATOM 2622 N ND2 . ASN A 1 324 ? -2.677  -18.223 -18.996 1.00 57.77 324 A 1 
ATOM 2623 N N   . LYS A 1 325 ? 0.753   -17.427 -22.591 1.00 71.37 325 A 1 
ATOM 2624 C CA  . LYS A 1 325 ? 0.549   -17.179 -24.028 1.00 71.44 325 A 1 
ATOM 2625 C C   . LYS A 1 325 ? -0.927  -17.026 -24.385 1.00 72.56 325 A 1 
ATOM 2626 O O   . LYS A 1 325 ? -1.244  -16.195 -25.227 1.00 68.88 325 A 1 
ATOM 2627 C CB  . LYS A 1 325 ? 1.135   -18.321 -24.861 1.00 68.03 325 A 1 
ATOM 2628 C CG  . LYS A 1 325 ? 2.666   -18.354 -24.899 1.00 61.95 325 A 1 
ATOM 2629 C CD  . LYS A 1 325 ? 3.088   -19.471 -25.856 1.00 57.36 325 A 1 
ATOM 2630 C CE  . LYS A 1 325 ? 4.600   -19.574 -26.068 1.00 49.42 325 A 1 
ATOM 2631 N NZ  . LYS A 1 325 ? 4.899   -20.632 -27.061 1.00 43.58 325 A 1 
ATOM 2632 N N   . ASN A 1 326 ? -1.817  -17.790 -23.763 1.00 70.83 326 A 1 
ATOM 2633 C CA  . ASN A 1 326 ? -3.250  -17.704 -24.021 1.00 69.58 326 A 1 
ATOM 2634 C C   . ASN A 1 326 ? -3.774  -16.335 -23.597 1.00 70.41 326 A 1 
ATOM 2635 O O   . ASN A 1 326 ? -4.431  -15.660 -24.382 1.00 68.44 326 A 1 
ATOM 2636 C CB  . ASN A 1 326 ? -3.993  -18.842 -23.297 1.00 66.58 326 A 1 
ATOM 2637 C CG  . ASN A 1 326 ? -3.657  -20.224 -23.845 1.00 62.10 326 A 1 
ATOM 2638 O OD1 . ASN A 1 326 ? -2.867  -20.399 -24.752 1.00 57.37 326 A 1 
ATOM 2639 N ND2 . ASN A 1 326 ? -4.231  -21.262 -23.277 1.00 56.17 326 A 1 
ATOM 2640 N N   . PHE A 1 327 ? -3.374  -15.862 -22.417 1.00 70.10 327 A 1 
ATOM 2641 C CA  . PHE A 1 327 ? -3.732  -14.527 -21.951 1.00 70.57 327 A 1 
ATOM 2642 C C   . PHE A 1 327 ? -3.181  -13.425 -22.866 1.00 71.73 327 A 1 
ATOM 2643 O O   . PHE A 1 327 ? -3.882  -12.465 -23.138 1.00 70.84 327 A 1 
ATOM 2644 C CB  . PHE A 1 327 ? -3.249  -14.348 -20.516 1.00 68.72 327 A 1 
ATOM 2645 C CG  . PHE A 1 327 ? -3.767  -13.083 -19.858 1.00 66.81 327 A 1 
ATOM 2646 C CD1 . PHE A 1 327 ? -3.020  -11.891 -19.905 1.00 62.96 327 A 1 
ATOM 2647 C CD2 . PHE A 1 327 ? -5.009  -13.093 -19.200 1.00 62.50 327 A 1 
ATOM 2648 C CE1 . PHE A 1 327 ? -3.515  -10.725 -19.298 1.00 59.54 327 A 1 
ATOM 2649 C CE2 . PHE A 1 327 ? -5.498  -11.932 -18.593 1.00 58.59 327 A 1 
ATOM 2650 C CZ  . PHE A 1 327 ? -4.754  -10.741 -18.636 1.00 60.05 327 A 1 
ATOM 2651 N N   . GLN A 1 328 ? -1.951  -13.566 -23.395 1.00 72.13 328 A 1 
ATOM 2652 C CA  . GLN A 1 328 ? -1.398  -12.602 -24.348 1.00 72.11 328 A 1 
ATOM 2653 C C   . GLN A 1 328 ? -2.215  -12.542 -25.640 1.00 72.43 328 A 1 
ATOM 2654 O O   . GLN A 1 328 ? -2.488  -11.445 -26.117 1.00 70.72 328 A 1 
ATOM 2655 C CB  . GLN A 1 328 ? 0.050   -12.943 -24.699 1.00 70.46 328 A 1 
ATOM 2656 C CG  . GLN A 1 328 ? 1.025   -12.577 -23.578 1.00 66.57 328 A 1 
ATOM 2657 C CD  . GLN A 1 328 ? 2.479   -12.883 -23.961 1.00 63.93 328 A 1 
ATOM 2658 O OE1 . GLN A 1 328 ? 2.781   -13.690 -24.832 1.00 58.75 328 A 1 
ATOM 2659 N NE2 . GLN A 1 328 ? 3.421   -12.244 -23.327 1.00 56.54 328 A 1 
ATOM 2660 N N   . ARG A 1 329 ? -2.610  -13.701 -26.199 1.00 75.23 329 A 1 
ATOM 2661 C CA  . ARG A 1 329 ? -3.479  -13.750 -27.380 1.00 74.14 329 A 1 
ATOM 2662 C C   . ARG A 1 329 ? -4.824  -13.106 -27.090 1.00 73.99 329 A 1 
ATOM 2663 O O   . ARG A 1 329 ? -5.250  -12.262 -27.865 1.00 70.43 329 A 1 
ATOM 2664 C CB  . ARG A 1 329 ? -3.683  -15.200 -27.867 1.00 71.61 329 A 1 
ATOM 2665 C CG  . ARG A 1 329 ? -2.527  -15.700 -28.756 1.00 64.28 329 A 1 
ATOM 2666 C CD  . ARG A 1 329 ? -2.856  -17.100 -29.291 1.00 60.56 329 A 1 
ATOM 2667 N NE  . ARG A 1 329 ? -1.887  -17.570 -30.300 1.00 54.37 329 A 1 
ATOM 2668 C CZ  . ARG A 1 329 ? -1.688  -18.841 -30.657 1.00 49.07 329 A 1 
ATOM 2669 N NH1 . ARG A 1 329 ? -2.376  -19.820 -30.137 1.00 46.36 329 A 1 
ATOM 2670 N NH2 . ARG A 1 329 ? -0.799  -19.165 -31.541 1.00 42.82 329 A 1 
ATOM 2671 N N   . ASP A 1 330 ? -5.448  -13.420 -25.968 1.00 74.03 330 A 1 
ATOM 2672 C CA  . ASP A 1 330 ? -6.743  -12.850 -25.611 1.00 72.37 330 A 1 
ATOM 2673 C C   . ASP A 1 330 ? -6.677  -11.355 -25.352 1.00 72.38 330 A 1 
ATOM 2674 O O   . ASP A 1 330 ? -7.589  -10.629 -25.728 1.00 70.49 330 A 1 
ATOM 2675 C CB  . ASP A 1 330 ? -7.281  -13.497 -24.351 1.00 70.01 330 A 1 
ATOM 2676 C CG  . ASP A 1 330 ? -7.579  -14.968 -24.542 1.00 66.67 330 A 1 
ATOM 2677 O OD1 . ASP A 1 330 ? -7.892  -15.397 -25.677 1.00 61.68 330 A 1 
ATOM 2678 O OD2 . ASP A 1 330 ? -7.522  -15.670 -23.509 1.00 61.84 330 A 1 
ATOM 2679 N N   . LEU A 1 331 ? -5.596  -10.882 -24.741 1.00 71.56 331 A 1 
ATOM 2680 C CA  . LEU A 1 331 ? -5.417  -9.465  -24.476 1.00 70.43 331 A 1 
ATOM 2681 C C   . LEU A 1 331 ? -5.176  -8.711  -25.788 1.00 69.70 331 A 1 
ATOM 2682 O O   . LEU A 1 331 ? -5.794  -7.679  -26.011 1.00 67.33 331 A 1 
ATOM 2683 C CB  . LEU A 1 331 ? -4.305  -9.290  -23.430 1.00 68.58 331 A 1 
ATOM 2684 C CG  . LEU A 1 331 ? -4.434  -7.985  -22.619 1.00 64.38 331 A 1 
ATOM 2685 C CD1 . LEU A 1 331 ? -4.342  -8.280  -21.120 1.00 60.90 331 A 1 
ATOM 2686 C CD2 . LEU A 1 331 ? -3.319  -6.991  -22.950 1.00 61.35 331 A 1 
ATOM 2687 N N   . GLN A 1 332 ? -4.368  -9.279  -26.693 1.00 72.09 332 A 1 
ATOM 2688 C CA  . GLN A 1 332 ? -4.243  -8.761  -28.054 1.00 70.93 332 A 1 
ATOM 2689 C C   . GLN A 1 332 ? -5.581  -8.795  -28.790 1.00 69.99 332 A 1 
ATOM 2690 O O   . GLN A 1 332 ? -5.907  -7.831  -29.469 1.00 67.98 332 A 1 
ATOM 2691 C CB  . GLN A 1 332 ? -3.199  -9.552  -28.843 1.00 68.99 332 A 1 
ATOM 2692 C CG  . GLN A 1 332 ? -1.763  -9.139  -28.473 1.00 63.33 332 A 1 
ATOM 2693 C CD  . GLN A 1 332 ? -0.705  -9.935  -29.240 1.00 59.73 332 A 1 
ATOM 2694 O OE1 . GLN A 1 332 ? -0.957  -10.932 -29.892 1.00 54.05 332 A 1 
ATOM 2695 N NE2 . GLN A 1 332 ? 0.535   -9.514  -29.189 1.00 51.94 332 A 1 
ATOM 2696 N N   . PHE A 1 333 ? -6.379  -9.865  -28.639 1.00 72.50 333 A 1 
ATOM 2697 C CA  . PHE A 1 333 ? -7.699  -9.955  -29.235 1.00 70.69 333 A 1 
ATOM 2698 C C   . PHE A 1 333 ? -8.646  -8.917  -28.627 1.00 69.92 333 A 1 
ATOM 2699 O O   . PHE A 1 333 ? -9.393  -8.283  -29.353 1.00 66.64 333 A 1 
ATOM 2700 C CB  . PHE A 1 333 ? -8.247  -11.381 -29.078 1.00 67.68 333 A 1 
ATOM 2701 C CG  . PHE A 1 333 ? -9.131  -11.799 -30.232 1.00 62.84 333 A 1 
ATOM 2702 C CD1 . PHE A 1 333 ? -10.517 -11.599 -30.188 1.00 57.97 333 A 1 
ATOM 2703 C CD2 . PHE A 1 333 ? -8.553  -12.409 -31.363 1.00 56.26 333 A 1 
ATOM 2704 C CE1 . PHE A 1 333 ? -11.326 -12.004 -31.265 1.00 51.27 333 A 1 
ATOM 2705 C CE2 . PHE A 1 333 ? -9.353  -12.810 -32.433 1.00 50.94 333 A 1 
ATOM 2706 C CZ  . PHE A 1 333 ? -10.746 -12.615 -32.394 1.00 49.87 333 A 1 
ATOM 2707 N N   . PHE A 1 334 ? -8.576  -8.676  -27.310 1.00 69.08 334 A 1 
ATOM 2708 C CA  . PHE A 1 334 ? -9.409  -7.680  -26.631 1.00 67.76 334 A 1 
ATOM 2709 C C   . PHE A 1 334 ? -9.051  -6.246  -27.044 1.00 66.85 334 A 1 
ATOM 2710 O O   . PHE A 1 334 ? -9.952  -5.434  -27.248 1.00 64.36 334 A 1 
ATOM 2711 C CB  . PHE A 1 334 ? -9.305  -7.878  -25.113 1.00 65.03 334 A 1 
ATOM 2712 C CG  . PHE A 1 334 ? -10.574 -7.518  -24.363 1.00 62.39 334 A 1 
ATOM 2713 C CD1 . PHE A 1 334 ? -10.828 -6.200  -23.965 1.00 58.57 334 A 1 
ATOM 2714 C CD2 . PHE A 1 334 ? -11.506 -8.528  -24.056 1.00 57.23 334 A 1 
ATOM 2715 C CE1 . PHE A 1 334 ? -11.999 -5.882  -23.259 1.00 54.03 334 A 1 
ATOM 2716 C CE2 . PHE A 1 334 ? -12.675 -8.213  -23.350 1.00 53.25 334 A 1 
ATOM 2717 C CZ  . PHE A 1 334 ? -12.934 -6.896  -22.952 1.00 51.93 334 A 1 
ATOM 2718 N N   . PHE A 1 335 ? -7.750  -5.944  -27.210 1.00 68.53 335 A 1 
ATOM 2719 C CA  . PHE A 1 335 ? -7.311  -4.650  -27.728 1.00 67.47 335 A 1 
ATOM 2720 C C   . PHE A 1 335 ? -7.573  -4.499  -29.235 1.00 65.74 335 A 1 
ATOM 2721 O O   . PHE A 1 335 ? -8.060  -3.449  -29.664 1.00 61.93 335 A 1 
ATOM 2722 C CB  . PHE A 1 335 ? -5.833  -4.412  -27.374 1.00 64.43 335 A 1 
ATOM 2723 C CG  . PHE A 1 335 ? -5.612  -3.887  -25.972 1.00 61.92 335 A 1 
ATOM 2724 C CD1 . PHE A 1 335 ? -5.986  -2.567  -25.654 1.00 58.00 335 A 1 
ATOM 2725 C CD2 . PHE A 1 335 ? -5.041  -4.691  -24.973 1.00 56.73 335 A 1 
ATOM 2726 C CE1 . PHE A 1 335 ? -5.805  -2.072  -24.351 1.00 52.87 335 A 1 
ATOM 2727 C CE2 . PHE A 1 335 ? -4.861  -4.198  -23.671 1.00 52.66 335 A 1 
ATOM 2728 C CZ  . PHE A 1 335 ? -5.244  -2.887  -23.356 1.00 52.05 335 A 1 
ATOM 2729 N N   . ASN A 1 336 ? -7.335  -5.549  -30.022 1.00 67.14 336 A 1 
ATOM 2730 C CA  . ASN A 1 336 ? -7.648  -5.558  -31.457 1.00 66.11 336 A 1 
ATOM 2731 C C   . ASN A 1 336 ? -9.143  -5.722  -31.736 1.00 64.38 336 A 1 
ATOM 2732 O O   . ASN A 1 336 ? -9.561  -5.508  -32.868 1.00 60.67 336 A 1 
ATOM 2733 C CB  . ASN A 1 336 ? -6.861  -6.665  -32.175 1.00 63.27 336 A 1 
ATOM 2734 C CG  . ASN A 1 336 ? -5.365  -6.418  -32.266 1.00 58.87 336 A 1 
ATOM 2735 O OD1 . ASN A 1 336 ? -4.829  -5.355  -32.010 1.00 54.18 336 A 1 
ATOM 2736 N ND2 . ASN A 1 336 ? -4.618  -7.421  -32.678 1.00 54.73 336 A 1 
ATOM 2737 N N   . PHE A 1 337 ? -9.980  -6.077  -30.758 1.00 59.87 337 A 1 
ATOM 2738 C CA  . PHE A 1 337 ? -11.440 -6.108  -30.920 1.00 58.07 337 A 1 
ATOM 2739 C C   . PHE A 1 337 ? -12.048 -4.714  -31.066 1.00 56.64 337 A 1 
ATOM 2740 O O   . PHE A 1 337 ? -13.201 -4.601  -31.477 1.00 53.38 337 A 1 
ATOM 2741 C CB  . PHE A 1 337 ? -12.101 -6.882  -29.770 1.00 54.92 337 A 1 
ATOM 2742 C CG  . PHE A 1 337 ? -13.149 -7.874  -30.216 1.00 52.37 337 A 1 
ATOM 2743 C CD1 . PHE A 1 337 ? -14.500 -7.494  -30.323 1.00 48.30 337 A 1 
ATOM 2744 C CD2 . PHE A 1 337 ? -12.777 -9.192  -30.513 1.00 46.32 337 A 1 
ATOM 2745 C CE1 . PHE A 1 337 ? -15.470 -8.427  -30.724 1.00 41.92 337 A 1 
ATOM 2746 C CE2 . PHE A 1 337 ? -13.748 -10.137 -30.908 1.00 41.30 337 A 1 
ATOM 2747 C CZ  . PHE A 1 337 ? -15.092 -9.748  -31.015 1.00 40.94 337 A 1 
ATOM 2748 N N   . CYS A 1 338 ? -11.278 -3.660  -30.804 1.00 52.08 338 A 1 
ATOM 2749 C CA  . CYS A 1 338 ? -11.626 -2.347  -31.324 1.00 50.22 338 A 1 
ATOM 2750 C C   . CYS A 1 338 ? -11.516 -2.298  -32.859 1.00 48.21 338 A 1 
ATOM 2751 O O   . CYS A 1 338 ? -12.296 -1.582  -33.494 1.00 45.90 338 A 1 
ATOM 2752 C CB  . CYS A 1 338 ? -10.737 -1.268  -30.676 1.00 48.42 338 A 1 
ATOM 2753 S SG  . CYS A 1 338 ? -11.196 -1.068  -28.928 1.00 43.71 338 A 1 
ATOM 2754 N N   . ASP A 1 339 ? -10.635 -3.104  -33.467 1.00 49.35 339 A 1 
ATOM 2755 C CA  . ASP A 1 339 ? -10.651 -3.383  -34.902 1.00 49.12 339 A 1 
ATOM 2756 C C   . ASP A 1 339 ? -11.431 -4.682  -35.174 1.00 47.73 339 A 1 
ATOM 2757 O O   . ASP A 1 339 ? -11.032 -5.782  -34.805 1.00 45.52 339 A 1 
ATOM 2758 C CB  . ASP A 1 339 ? -9.226  -3.426  -35.475 1.00 46.67 339 A 1 
ATOM 2759 C CG  . ASP A 1 339 ? -8.750  -2.099  -36.083 1.00 42.18 339 A 1 
ATOM 2760 O OD1 . ASP A 1 339 ? -9.607  -1.278  -36.482 1.00 40.00 339 A 1 
ATOM 2761 O OD2 . ASP A 1 339 ? -7.515  -1.950  -36.245 1.00 38.70 339 A 1 
ATOM 2762 N N   . PHE A 1 340 ? -12.545 -4.550  -35.893 1.00 40.48 340 A 1 
ATOM 2763 C CA  . PHE A 1 340 ? -13.617 -5.539  -36.114 1.00 39.68 340 A 1 
ATOM 2764 C C   . PHE A 1 340 ? -13.229 -6.846  -36.840 1.00 39.06 340 A 1 
ATOM 2765 O O   . PHE A 1 340 ? -14.106 -7.611  -37.249 1.00 37.15 340 A 1 
ATOM 2766 C CB  . PHE A 1 340 ? -14.729 -4.808  -36.883 1.00 37.99 340 A 1 
ATOM 2767 C CG  . PHE A 1 340 ? -16.133 -5.003  -36.349 1.00 36.31 340 A 1 
ATOM 2768 C CD1 . PHE A 1 340 ? -16.940 -6.051  -36.825 1.00 34.13 340 A 1 
ATOM 2769 C CD2 . PHE A 1 340 ? -16.651 -4.090  -35.414 1.00 33.68 340 A 1 
ATOM 2770 C CE1 . PHE A 1 340 ? -18.258 -6.188  -36.365 1.00 31.69 340 A 1 
ATOM 2771 C CE2 . PHE A 1 340 ? -17.969 -4.220  -34.955 1.00 30.41 340 A 1 
ATOM 2772 C CZ  . PHE A 1 340 ? -18.775 -5.266  -35.431 1.00 31.67 340 A 1 
ATOM 2773 N N   . ARG A 1 341 ? -11.949 -7.129  -37.100 1.00 41.21 341 A 1 
ATOM 2774 C CA  . ARG A 1 341 ? -11.568 -8.322  -37.861 1.00 42.49 341 A 1 
ATOM 2775 C C   . ARG A 1 341 ? -11.613 -9.572  -36.979 1.00 43.06 341 A 1 
ATOM 2776 O O   . ARG A 1 341 ? -10.619 -9.953  -36.363 1.00 40.21 341 A 1 
ATOM 2777 C CB  . ARG A 1 341 ? -10.232 -8.138  -38.587 1.00 40.64 341 A 1 
ATOM 2778 C CG  . ARG A 1 341 ? -10.441 -7.376  -39.912 1.00 36.73 341 A 1 
ATOM 2779 C CD  . ARG A 1 341 ? -9.146  -7.345  -40.734 1.00 34.06 341 A 1 
ATOM 2780 N NE  . ARG A 1 341 ? -9.364  -6.725  -42.046 1.00 30.62 341 A 1 
ATOM 2781 C CZ  . ARG A 1 341 ? -8.444  -6.527  -42.982 1.00 28.65 341 A 1 
ATOM 2782 N NH1 . ARG A 1 341 ? -7.202  -6.886  -42.794 1.00 26.63 341 A 1 
ATOM 2783 N NH2 . ARG A 1 341 ? -8.758  -5.963  -44.108 1.00 25.95 341 A 1 
ATOM 2784 N N   . SER A 1 342 ? -12.732 -10.261 -37.044 1.00 37.90 342 A 1 
ATOM 2785 C CA  . SER A 1 342 ? -12.940 -11.638 -36.588 1.00 39.58 342 A 1 
ATOM 2786 C C   . SER A 1 342 ? -12.072 -12.607 -37.403 1.00 39.97 342 A 1 
ATOM 2787 O O   . SER A 1 342 ? -12.521 -13.155 -38.405 1.00 38.12 342 A 1 
ATOM 2788 C CB  . SER A 1 342 ? -14.429 -11.996 -36.756 1.00 38.08 342 A 1 
ATOM 2789 O OG  . SER A 1 342 ? -14.826 -11.859 -38.108 1.00 35.74 342 A 1 
ATOM 2790 N N   . ARG A 1 343 ? -10.825 -12.822 -36.989 1.00 40.65 343 A 1 
ATOM 2791 C CA  . ARG A 1 343 ? -10.080 -14.006 -37.434 1.00 42.04 343 A 1 
ATOM 2792 C C   . ARG A 1 343 ? -10.315 -15.114 -36.421 1.00 41.95 343 A 1 
ATOM 2793 O O   . ARG A 1 343 ? -10.025 -14.946 -35.241 1.00 39.72 343 A 1 
ATOM 2794 C CB  . ARG A 1 343 ? -8.590  -13.702 -37.643 1.00 40.88 343 A 1 
ATOM 2795 C CG  . ARG A 1 343 ? -8.334  -13.212 -39.085 1.00 37.53 343 A 1 
ATOM 2796 C CD  . ARG A 1 343 ? -6.825  -13.090 -39.326 1.00 36.37 343 A 1 
ATOM 2797 N NE  . ARG A 1 343 ? -6.532  -12.756 -40.731 1.00 33.28 343 A 1 
ATOM 2798 C CZ  . ARG A 1 343 ? -5.322  -12.577 -41.250 1.00 32.26 343 A 1 
ATOM 2799 N NH1 . ARG A 1 343 ? -4.260  -12.656 -40.494 1.00 30.09 343 A 1 
ATOM 2800 N NH2 . ARG A 1 343 ? -5.170  -12.325 -42.514 1.00 28.49 343 A 1 
ATOM 2801 N N   . ASP A 1 344 ? -10.818 -16.244 -36.909 1.00 40.52 344 A 1 
ATOM 2802 C CA  . ASP A 1 344 ? -10.905 -17.537 -36.221 1.00 42.28 344 A 1 
ATOM 2803 C C   . ASP A 1 344 ? -9.501  -18.138 -36.023 1.00 41.35 344 A 1 
ATOM 2804 O O   . ASP A 1 344 ? -9.168  -19.188 -36.562 1.00 38.65 344 A 1 
ATOM 2805 C CB  . ASP A 1 344 ? -11.789 -18.502 -37.044 1.00 40.15 344 A 1 
ATOM 2806 C CG  . ASP A 1 344 ? -13.282 -18.171 -37.038 1.00 35.48 344 A 1 
ATOM 2807 O OD1 . ASP A 1 344 ? -13.781 -17.725 -35.980 1.00 35.10 344 A 1 
ATOM 2808 O OD2 . ASP A 1 344 ? -13.922 -18.375 -38.094 1.00 34.06 344 A 1 
ATOM 2809 N N   . ASP A 1 345 ? -8.608  -17.455 -35.313 1.00 42.33 345 A 1 
ATOM 2810 C CA  . ASP A 1 345 ? -7.275  -17.983 -35.062 1.00 44.15 345 A 1 
ATOM 2811 C C   . ASP A 1 345 ? -7.362  -19.167 -34.081 1.00 42.90 345 A 1 
ATOM 2812 O O   . ASP A 1 345 ? -7.933  -19.067 -32.994 1.00 40.12 345 A 1 
ATOM 2813 C CB  . ASP A 1 345 ? -6.305  -16.885 -34.598 1.00 42.24 345 A 1 
ATOM 2814 C CG  . ASP A 1 345 ? -5.736  -16.006 -35.738 1.00 37.84 345 A 1 
ATOM 2815 O OD1 . ASP A 1 345 ? -5.693  -16.452 -36.912 1.00 37.41 345 A 1 
ATOM 2816 O OD2 . ASP A 1 345 ? -5.271  -14.885 -35.437 1.00 36.57 345 A 1 
ATOM 2817 N N   . ASP A 1 346 ? -6.761  -20.298 -34.496 1.00 40.25 346 A 1 
ATOM 2818 C CA  . ASP A 1 346 ? -6.712  -21.554 -33.749 1.00 41.33 346 A 1 
ATOM 2819 C C   . ASP A 1 346 ? -6.202  -21.331 -32.315 1.00 40.12 346 A 1 
ATOM 2820 O O   . ASP A 1 346 ? -5.030  -21.035 -32.059 1.00 38.12 346 A 1 
ATOM 2821 C CB  . ASP A 1 346 ? -5.803  -22.572 -34.470 1.00 40.41 346 A 1 
ATOM 2822 C CG  . ASP A 1 346 ? -6.467  -23.318 -35.624 1.00 36.65 346 A 1 
ATOM 2823 O OD1 . ASP A 1 346 ? -7.660  -23.662 -35.484 1.00 36.37 346 A 1 
ATOM 2824 O OD2 . ASP A 1 346 ? -5.748  -23.613 -36.605 1.00 34.79 346 A 1 
ATOM 2825 N N   . TYR A 1 347 ? -7.096  -21.541 -31.363 1.00 44.27 347 A 1 
ATOM 2826 C CA  . TYR A 1 347 ? -6.736  -21.585 -29.950 1.00 44.95 347 A 1 
ATOM 2827 C C   . TYR A 1 347 ? -5.874  -22.832 -29.706 1.00 43.68 347 A 1 
ATOM 2828 O O   . TYR A 1 347 ? -6.385  -23.949 -29.589 1.00 43.62 347 A 1 
ATOM 2829 C CB  . TYR A 1 347 ? -7.989  -21.573 -29.067 1.00 45.10 347 A 1 
ATOM 2830 C CG  . TYR A 1 347 ? -8.628  -20.209 -28.904 1.00 42.77 347 A 1 
ATOM 2831 C CD1 . TYR A 1 347 ? -8.264  -19.385 -27.826 1.00 41.81 347 A 1 
ATOM 2832 C CD2 . TYR A 1 347 ? -9.588  -19.761 -29.826 1.00 40.64 347 A 1 
ATOM 2833 C CE1 . TYR A 1 347 ? -8.855  -18.127 -27.662 1.00 38.42 347 A 1 
ATOM 2834 C CE2 . TYR A 1 347 ? -10.182 -18.495 -29.675 1.00 38.24 347 A 1 
ATOM 2835 C CZ  . TYR A 1 347 ? -9.812  -17.677 -28.588 1.00 37.76 347 A 1 
ATOM 2836 O OH  . TYR A 1 347 ? -10.391 -16.437 -28.440 1.00 37.11 347 A 1 
ATOM 2837 N N   . GLU A 1 348 ? -4.569  -22.660 -29.564 1.00 43.06 348 A 1 
ATOM 2838 C CA  . GLU A 1 348 ? -3.734  -23.701 -28.971 1.00 44.39 348 A 1 
ATOM 2839 C C   . GLU A 1 348 ? -4.246  -23.978 -27.553 1.00 43.52 348 A 1 
ATOM 2840 O O   . GLU A 1 348 ? -4.028  -23.203 -26.614 1.00 42.70 348 A 1 
ATOM 2841 C CB  . GLU A 1 348 ? -2.243  -23.313 -28.937 1.00 44.41 348 A 1 
ATOM 2842 C CG  . GLU A 1 348 ? -1.523  -23.529 -30.280 1.00 41.40 348 A 1 
ATOM 2843 C CD  . GLU A 1 348 ? -0.036  -23.107 -30.219 1.00 39.34 348 A 1 
ATOM 2844 O OE1 . GLU A 1 348 ? 0.812   -23.800 -30.818 1.00 36.18 348 A 1 
ATOM 2845 O OE2 . GLU A 1 348 ? 0.257   -22.067 -29.577 1.00 38.13 348 A 1 
ATOM 2846 N N   . THR A 1 349 ? -4.947  -25.100 -27.414 1.00 42.07 349 A 1 
ATOM 2847 C CA  . THR A 1 349 ? -5.441  -25.606 -26.131 1.00 43.68 349 A 1 
ATOM 2848 C C   . THR A 1 349 ? -4.262  -26.043 -25.272 1.00 42.77 349 A 1 
ATOM 2849 O O   . THR A 1 349 ? -3.911  -27.222 -25.198 1.00 41.38 349 A 1 
ATOM 2850 C CB  . THR A 1 349 ? -6.454  -26.752 -26.323 1.00 42.65 349 A 1 
ATOM 2851 O OG1 . THR A 1 349 ? -6.049  -27.620 -27.347 1.00 39.45 349 A 1 
ATOM 2852 C CG2 . THR A 1 349 ? -7.837  -26.236 -26.690 1.00 40.02 349 A 1 
ATOM 2853 N N   . ILE A 1 350 ? -3.638  -25.096 -24.595 1.00 44.60 350 A 1 
ATOM 2854 C CA  . ILE A 1 350 ? -2.687  -25.370 -23.519 1.00 45.58 350 A 1 
ATOM 2855 C C   . ILE A 1 350 ? -3.489  -25.908 -22.334 1.00 44.53 350 A 1 
ATOM 2856 O O   . ILE A 1 350 ? -3.868  -25.194 -21.409 1.00 42.96 350 A 1 
ATOM 2857 C CB  . ILE A 1 350 ? -1.832  -24.126 -23.181 1.00 44.25 350 A 1 
ATOM 2858 C CG1 . ILE A 1 350 ? -1.051  -23.676 -24.429 1.00 41.19 350 A 1 
ATOM 2859 C CG2 . ILE A 1 350 ? -0.881  -24.450 -22.015 1.00 41.66 350 A 1 
ATOM 2860 C CD1 . ILE A 1 350 ? -0.096  -22.496 -24.209 1.00 38.88 350 A 1 
ATOM 2861 N N   . ALA A 1 351 ? -3.768  -27.210 -22.393 1.00 43.13 351 A 1 
ATOM 2862 C CA  . ALA A 1 351 ? -4.442  -27.902 -21.311 1.00 43.39 351 A 1 
ATOM 2863 C C   . ALA A 1 351 ? -3.463  -28.017 -20.137 1.00 43.15 351 A 1 
ATOM 2864 O O   . ALA A 1 351 ? -2.695  -28.972 -20.035 1.00 41.74 351 A 1 
ATOM 2865 C CB  . ALA A 1 351 ? -4.956  -29.243 -21.838 1.00 41.47 351 A 1 
ATOM 2866 N N   . MET A 1 352 ? -3.521  -27.090 -19.201 1.00 46.23 352 A 1 
ATOM 2867 C CA  . MET A 1 352 ? -2.732  -27.143 -17.953 1.00 47.55 352 A 1 
ATOM 2868 C C   . MET A 1 352 ? -2.939  -28.453 -17.179 1.00 47.37 352 A 1 
ATOM 2869 O O   . MET A 1 352 ? -2.028  -28.923 -16.502 1.00 45.50 352 A 1 
ATOM 2870 C CB  . MET A 1 352 ? -3.111  -25.972 -17.027 1.00 46.69 352 A 1 
ATOM 2871 C CG  . MET A 1 352 ? -2.509  -24.623 -17.399 1.00 44.38 352 A 1 
ATOM 2872 S SD  . MET A 1 352 ? -2.315  -23.556 -15.936 1.00 42.55 352 A 1 
ATOM 2873 C CE  . MET A 1 352 ? -1.953  -21.956 -16.702 1.00 39.33 352 A 1 
ATOM 2874 N N   . SER A 1 353 ? -4.140  -29.052 -17.267 1.00 44.92 353 A 1 
ATOM 2875 C CA  . SER A 1 353 ? -4.527  -30.220 -16.469 1.00 45.56 353 A 1 
ATOM 2876 C C   . SER A 1 353 ? -4.121  -31.573 -17.052 1.00 44.89 353 A 1 
ATOM 2877 O O   . SER A 1 353 ? -4.155  -32.571 -16.332 1.00 43.40 353 A 1 
ATOM 2878 C CB  . SER A 1 353 ? -6.038  -30.207 -16.235 1.00 43.42 353 A 1 
ATOM 2879 O OG  . SER A 1 353 ? -6.734  -30.555 -17.406 1.00 40.68 353 A 1 
ATOM 2880 N N   . THR A 1 354 ? -3.783  -31.673 -18.334 1.00 39.51 354 A 1 
ATOM 2881 C CA  . THR A 1 354 ? -3.621  -32.961 -19.017 1.00 40.02 354 A 1 
ATOM 2882 C C   . THR A 1 354 ? -2.265  -33.618 -18.762 1.00 39.15 354 A 1 
ATOM 2883 O O   . THR A 1 354 ? -1.515  -33.931 -19.682 1.00 36.75 354 A 1 
ATOM 2884 C CB  . THR A 1 354 ? -3.957  -32.896 -20.515 1.00 37.88 354 A 1 
ATOM 2885 O OG1 . THR A 1 354 ? -3.235  -31.859 -21.127 1.00 35.17 354 A 1 
ATOM 2886 C CG2 . THR A 1 354 ? -5.440  -32.683 -20.773 1.00 35.73 354 A 1 
ATOM 2887 N N   . MET A 1 355 ? -1.977  -33.977 -17.527 1.00 36.49 355 A 1 
ATOM 2888 C CA  . MET A 1 355 ? -1.284  -35.233 -17.292 1.00 38.05 355 A 1 
ATOM 2889 C C   . MET A 1 355 ? -2.243  -36.345 -17.740 1.00 36.81 355 A 1 
ATOM 2890 O O   . MET A 1 355 ? -2.996  -36.889 -16.937 1.00 35.20 355 A 1 
ATOM 2891 C CB  . MET A 1 355 ? -0.849  -35.414 -15.825 1.00 37.27 355 A 1 
ATOM 2892 C CG  . MET A 1 355 ? 0.432   -34.629 -15.493 1.00 34.46 355 A 1 
ATOM 2893 S SD  . MET A 1 355 ? 1.305   -35.265 -14.030 1.00 33.34 355 A 1 
ATOM 2894 C CE  . MET A 1 355 ? 2.621   -34.043 -13.912 1.00 30.14 355 A 1 
ATOM 2895 N N   . HIS A 1 356 ? -2.251  -36.653 -19.042 1.00 34.58 356 A 1 
ATOM 2896 C CA  . HIS A 1 356 ? -2.833  -37.893 -19.514 1.00 35.09 356 A 1 
ATOM 2897 C C   . HIS A 1 356 ? -2.110  -39.007 -18.759 1.00 33.07 356 A 1 
ATOM 2898 O O   . HIS A 1 356 ? -0.907  -39.221 -18.919 1.00 31.96 356 A 1 
ATOM 2899 C CB  . HIS A 1 356 ? -2.702  -38.051 -21.031 1.00 35.08 356 A 1 
ATOM 2900 C CG  . HIS A 1 356 ? -3.871  -37.476 -21.780 1.00 33.07 356 A 1 
ATOM 2901 N ND1 . HIS A 1 356 ? -5.104  -38.069 -21.935 1.00 31.79 356 A 1 
ATOM 2902 C CD2 . HIS A 1 356 ? -3.931  -36.271 -22.434 1.00 30.92 356 A 1 
ATOM 2903 C CE1 . HIS A 1 356 ? -5.872  -37.238 -22.667 1.00 29.92 356 A 1 
ATOM 2904 N NE2 . HIS A 1 356 ? -5.195  -36.141 -22.982 1.00 29.51 356 A 1 
ATOM 2905 N N   . THR A 1 357 ? -2.831  -39.712 -17.909 1.00 31.77 357 A 1 
ATOM 2906 C CA  . THR A 1 357 ? -2.469  -41.064 -17.547 1.00 31.95 357 A 1 
ATOM 2907 C C   . THR A 1 357 ? -2.566  -41.845 -18.844 1.00 30.86 357 A 1 
ATOM 2908 O O   . THR A 1 357 ? -3.667  -42.096 -19.325 1.00 28.90 357 A 1 
ATOM 2909 C CB  . THR A 1 357 ? -3.436  -41.645 -16.501 1.00 30.43 357 A 1 
ATOM 2910 O OG1 . THR A 1 357 ? -4.764  -41.229 -16.749 1.00 27.81 357 A 1 
ATOM 2911 C CG2 . THR A 1 357 ? -3.066  -41.175 -15.091 1.00 28.02 357 A 1 
ATOM 2912 N N   . ASP A 1 358 ? -1.412  -42.216 -19.429 1.00 31.18 358 A 1 
ATOM 2913 C CA  . ASP A 1 358 ? -1.328  -43.282 -20.415 1.00 32.60 358 A 1 
ATOM 2914 C C   . ASP A 1 358 ? -1.753  -44.578 -19.726 1.00 30.71 358 A 1 
ATOM 2915 O O   . ASP A 1 358 ? -0.943  -45.402 -19.296 1.00 28.82 358 A 1 
ATOM 2916 C CB  . ASP A 1 358 ? 0.093   -43.385 -21.007 1.00 32.15 358 A 1 
ATOM 2917 C CG  . ASP A 1 358 ? 0.415   -42.299 -22.046 1.00 28.71 358 A 1 
ATOM 2918 O OD1 . ASP A 1 358 ? -0.529  -41.837 -22.715 1.00 28.31 358 A 1 
ATOM 2919 O OD2 . ASP A 1 358 ? 1.608   -41.946 -22.136 1.00 27.17 358 A 1 
ATOM 2920 N N   . VAL A 1 359 ? -3.064  -44.751 -19.531 1.00 27.17 359 A 1 
ATOM 2921 C CA  . VAL A 1 359 ? -3.655  -46.055 -19.301 1.00 27.09 359 A 1 
ATOM 2922 C C   . VAL A 1 359 ? -3.481  -46.757 -20.632 1.00 26.43 359 A 1 
ATOM 2923 O O   . VAL A 1 359 ? -4.221  -46.492 -21.579 1.00 25.04 359 A 1 
ATOM 2924 C CB  . VAL A 1 359 ? -5.125  -45.989 -18.869 1.00 26.87 359 A 1 
ATOM 2925 C CG1 . VAL A 1 359 ? -5.677  -47.388 -18.619 1.00 23.18 359 A 1 
ATOM 2926 C CG2 . VAL A 1 359 ? -5.274  -45.186 -17.569 1.00 25.64 359 A 1 
ATOM 2927 N N   . SER A 1 360 ? -2.451  -47.593 -20.723 1.00 25.93 360 A 1 
ATOM 2928 C CA  . SER A 1 360 ? -2.263  -48.474 -21.856 1.00 25.92 360 A 1 
ATOM 2929 C C   . SER A 1 360 ? -3.562  -49.252 -22.032 1.00 25.33 360 A 1 
ATOM 2930 O O   . SER A 1 360 ? -3.919  -50.081 -21.199 1.00 24.23 360 A 1 
ATOM 2931 C CB  . SER A 1 360 ? -1.067  -49.416 -21.622 1.00 25.68 360 A 1 
ATOM 2932 O OG  . SER A 1 360 ? -1.213  -50.144 -20.419 1.00 23.72 360 A 1 
ATOM 2933 N N   . LYS A 1 361 ? -4.296  -48.963 -23.125 1.00 24.74 361 A 1 
ATOM 2934 C CA  . LYS A 1 361 ? -5.390  -49.812 -23.592 1.00 25.18 361 A 1 
ATOM 2935 C C   . LYS A 1 361 ? -4.744  -51.138 -23.988 1.00 23.94 361 A 1 
ATOM 2936 O O   . LYS A 1 361 ? -4.378  -51.323 -25.139 1.00 22.26 361 A 1 
ATOM 2937 C CB  . LYS A 1 361 ? -6.141  -49.173 -24.769 1.00 25.42 361 A 1 
ATOM 2938 C CG  . LYS A 1 361 ? -7.115  -48.051 -24.373 1.00 23.11 361 A 1 
ATOM 2939 C CD  . LYS A 1 361 ? -7.853  -47.542 -25.617 1.00 22.87 361 A 1 
ATOM 2940 C CE  . LYS A 1 361 ? -8.892  -46.472 -25.270 1.00 19.81 361 A 1 
ATOM 2941 N NZ  . LYS A 1 361 ? -9.589  -45.955 -26.470 1.00 19.34 361 A 1 
ATOM 2942 N N   . THR A 1 362 ? -4.549  -52.053 -23.035 1.00 25.03 362 A 1 
ATOM 2943 C CA  . THR A 1 362 ? -4.301  -53.450 -23.326 1.00 24.41 362 A 1 
ATOM 2944 C C   . THR A 1 362 ? -5.483  -53.912 -24.156 1.00 23.44 362 A 1 
ATOM 2945 O O   . THR A 1 362 ? -6.611  -54.003 -23.667 1.00 21.96 362 A 1 
ATOM 2946 C CB  . THR A 1 362 ? -4.144  -54.297 -22.051 1.00 23.74 362 A 1 
ATOM 2947 O OG1 . THR A 1 362 ? -4.811  -53.712 -20.960 1.00 21.79 362 A 1 
ATOM 2948 C CG2 . THR A 1 362 ? -2.676  -54.423 -21.660 1.00 23.64 362 A 1 
ATOM 2949 N N   . SER A 1 363 ? -5.235  -54.120 -25.451 1.00 24.23 363 A 1 
ATOM 2950 C CA  . SER A 1 363 ? -6.227  -54.614 -26.393 1.00 23.28 363 A 1 
ATOM 2951 C C   . SER A 1 363 ? -6.611  -56.022 -25.946 1.00 22.42 363 A 1 
ATOM 2952 O O   . SER A 1 363 ? -5.896  -56.982 -26.229 1.00 22.11 363 A 1 
ATOM 2953 C CB  . SER A 1 363 ? -5.660  -54.605 -27.818 1.00 23.59 363 A 1 
ATOM 2954 O OG  . SER A 1 363 ? -4.470  -55.358 -27.894 1.00 21.47 363 A 1 
ATOM 2955 N N   . LEU A 1 364 ? -7.744  -56.169 -25.250 1.00 23.76 364 A 1 
ATOM 2956 C CA  . LEU A 1 364 ? -8.425  -57.435 -25.079 1.00 22.44 364 A 1 
ATOM 2957 C C   . LEU A 1 364 ? -8.760  -57.928 -26.488 1.00 22.07 364 A 1 
ATOM 2958 O O   . LEU A 1 364 ? -9.707  -57.449 -27.109 1.00 21.17 364 A 1 
ATOM 2959 C CB  . LEU A 1 364 ? -9.674  -57.247 -24.191 1.00 22.51 364 A 1 
ATOM 2960 C CG  . LEU A 1 364 ? -9.377  -57.437 -22.684 1.00 21.28 364 A 1 
ATOM 2961 C CD1 . LEU A 1 364 ? -10.383 -56.679 -21.836 1.00 22.21 364 A 1 
ATOM 2962 C CD2 . LEU A 1 364 ? -9.425  -58.913 -22.304 1.00 24.01 364 A 1 
ATOM 2963 N N   . LYS A 1 365 ? -7.918  -58.829 -27.019 1.00 24.16 365 A 1 
ATOM 2964 C CA  . LYS A 1 365 ? -8.209  -59.597 -28.227 1.00 25.74 365 A 1 
ATOM 2965 C C   . LYS A 1 365 ? -9.471  -60.409 -27.920 1.00 24.38 365 A 1 
ATOM 2966 O O   . LYS A 1 365 ? -9.376  -61.481 -27.333 1.00 23.43 365 A 1 
ATOM 2967 C CB  . LYS A 1 365 ? -7.041  -60.521 -28.603 1.00 26.27 365 A 1 
ATOM 2968 C CG  . LYS A 1 365 ? -5.879  -59.807 -29.309 1.00 24.09 365 A 1 
ATOM 2969 C CD  . LYS A 1 365 ? -4.802  -60.825 -29.722 1.00 23.28 365 A 1 
ATOM 2970 C CE  . LYS A 1 365 ? -3.691  -60.159 -30.543 1.00 20.33 365 A 1 
ATOM 2971 N NZ  . LYS A 1 365 ? -2.655  -61.127 -30.965 1.00 19.23 365 A 1 
ATOM 2972 N N   . GLN A 1 366 ? -10.650 -59.898 -28.286 1.00 23.75 366 A 1 
ATOM 2973 C CA  . GLN A 1 366 ? -11.863 -60.693 -28.300 1.00 23.34 366 A 1 
ATOM 2974 C C   . GLN A 1 366 ? -11.635 -61.861 -29.257 1.00 22.65 366 A 1 
ATOM 2975 O O   . GLN A 1 366 ? -11.221 -61.667 -30.403 1.00 21.62 366 A 1 
ATOM 2976 C CB  . GLN A 1 366 ? -13.084 -59.851 -28.692 1.00 23.36 366 A 1 
ATOM 2977 C CG  . GLN A 1 366 ? -13.626 -59.063 -27.484 1.00 21.39 366 A 1 
ATOM 2978 C CD  . GLN A 1 366 ? -14.868 -58.234 -27.828 1.00 19.88 366 A 1 
ATOM 2979 O OE1 . GLN A 1 366 ? -15.120 -57.874 -28.959 1.00 20.06 366 A 1 
ATOM 2980 N NE2 . GLN A 1 366 ? -15.693 -57.887 -26.858 1.00 21.40 366 A 1 
ATOM 2981 N N   . ALA A 1 367 ? -11.839 -63.082 -28.760 1.00 27.45 367 A 1 
ATOM 2982 C CA  . ALA A 1 367 ? -11.732 -64.297 -29.537 1.00 27.33 367 A 1 
ATOM 2983 C C   . ALA A 1 367 ? -12.742 -64.234 -30.694 1.00 26.72 367 A 1 
ATOM 2984 O O   . ALA A 1 367 ? -13.896 -63.856 -30.512 1.00 26.04 367 A 1 
ATOM 2985 C CB  . ALA A 1 367 ? -11.962 -65.495 -28.614 1.00 27.07 367 A 1 
ATOM 2986 N N   . SER A 1 368 ? -12.278 -64.638 -31.901 1.00 27.09 368 A 1 
ATOM 2987 C CA  . SER A 1 368 ? -13.095 -64.722 -33.116 1.00 26.83 368 A 1 
ATOM 2988 C C   . SER A 1 368 ? -14.233 -65.723 -32.887 1.00 25.84 368 A 1 
ATOM 2989 O O   . SER A 1 368 ? -13.959 -66.884 -32.595 1.00 25.12 368 A 1 
ATOM 2990 C CB  . SER A 1 368 ? -12.232 -65.140 -34.309 1.00 26.69 368 A 1 
ATOM 2991 O OG  . SER A 1 368 ? -10.990 -65.696 -33.924 1.00 25.07 368 A 1 
ATOM 2992 N N   . PRO A 1 369 ? -15.518 -65.322 -33.013 1.00 26.68 369 A 1 
ATOM 2993 C CA  . PRO A 1 369 ? -16.635 -66.244 -32.890 1.00 28.55 369 A 1 
ATOM 2994 C C   . PRO A 1 369 ? -16.553 -67.266 -34.028 1.00 28.08 369 A 1 
ATOM 2995 O O   . PRO A 1 369 ? -16.438 -66.897 -35.199 1.00 26.69 369 A 1 
ATOM 2996 C CB  . PRO A 1 369 ? -17.902 -65.391 -32.915 1.00 27.54 369 A 1 
ATOM 2997 C CG  . PRO A 1 369 ? -17.472 -64.137 -33.680 1.00 27.59 369 A 1 
ATOM 2998 C CD  . PRO A 1 369 ? -15.982 -63.990 -33.356 1.00 32.86 369 A 1 
ATOM 2999 N N   . VAL A 1 370 ? -16.594 -68.564 -33.670 1.00 26.30 370 A 1 
ATOM 3000 C CA  . VAL A 1 370 ? -16.594 -69.670 -34.626 1.00 26.62 370 A 1 
ATOM 3001 C C   . VAL A 1 370 ? -17.853 -69.551 -35.478 1.00 25.41 370 A 1 
ATOM 3002 O O   . VAL A 1 370 ? -18.973 -69.624 -34.974 1.00 24.27 370 A 1 
ATOM 3003 C CB  . VAL A 1 370 ? -16.521 -71.026 -33.901 1.00 26.93 370 A 1 
ATOM 3004 C CG1 . VAL A 1 370 ? -16.544 -72.198 -34.871 1.00 23.88 370 A 1 
ATOM 3005 C CG2 . VAL A 1 370 ? -15.225 -71.126 -33.073 1.00 27.87 370 A 1 
ATOM 3006 N N   . ALA A 1 371 ? -17.668 -69.345 -36.796 1.00 30.90 371 A 1 
ATOM 3007 C CA  . ALA A 1 371 ? -18.743 -69.263 -37.766 1.00 33.15 371 A 1 
ATOM 3008 C C   . ALA A 1 371 ? -19.369 -70.658 -37.922 1.00 31.36 371 A 1 
ATOM 3009 O O   . ALA A 1 371 ? -18.912 -71.465 -38.731 1.00 31.35 371 A 1 
ATOM 3010 C CB  . ALA A 1 371 ? -18.182 -68.706 -39.085 1.00 34.31 371 A 1 
ATOM 3011 N N   . PHE A 1 372 ? -20.420 -70.984 -37.154 1.00 26.75 372 A 1 
ATOM 3012 C CA  . PHE A 1 372 ? -21.238 -72.170 -37.373 1.00 25.32 372 A 1 
ATOM 3013 C C   . PHE A 1 372 ? -21.893 -72.053 -38.754 1.00 23.52 372 A 1 
ATOM 3014 O O   . PHE A 1 372 ? -22.742 -71.189 -38.989 1.00 23.54 372 A 1 
ATOM 3015 C CB  . PHE A 1 372 ? -22.250 -72.362 -36.241 1.00 27.46 372 A 1 
ATOM 3016 C CG  . PHE A 1 372 ? -21.722 -73.235 -35.116 1.00 28.11 372 A 1 
ATOM 3017 C CD1 . PHE A 1 372 ? -21.898 -74.634 -35.170 1.00 28.77 372 A 1 
ATOM 3018 C CD2 . PHE A 1 372 ? -21.027 -72.673 -34.034 1.00 30.56 372 A 1 
ATOM 3019 C CE1 . PHE A 1 372 ? -21.395 -75.452 -34.147 1.00 27.91 372 A 1 
ATOM 3020 C CE2 . PHE A 1 372 ? -20.522 -73.492 -33.007 1.00 26.74 372 A 1 
ATOM 3021 C CZ  . PHE A 1 372 ? -20.700 -74.886 -33.063 1.00 29.18 372 A 1 
ATOM 3022 N N   . LYS A 1 373 ? -21.454 -72.917 -39.694 1.00 30.46 373 A 1 
ATOM 3023 C CA  . LYS A 1 373 ? -22.060 -73.084 -41.012 1.00 32.64 373 A 1 
ATOM 3024 C C   . LYS A 1 373 ? -23.534 -73.472 -40.824 1.00 30.29 373 A 1 
ATOM 3025 O O   . LYS A 1 373 ? -23.821 -74.601 -40.449 1.00 30.10 373 A 1 
ATOM 3026 C CB  . LYS A 1 373 ? -21.330 -74.175 -41.823 1.00 34.91 373 A 1 
ATOM 3027 C CG  . LYS A 1 373 ? -20.052 -73.690 -42.534 1.00 33.12 373 A 1 
ATOM 3028 C CD  . LYS A 1 373 ? -19.437 -74.847 -43.331 1.00 32.50 373 A 1 
ATOM 3029 C CE  . LYS A 1 373 ? -18.276 -74.381 -44.214 1.00 28.43 373 A 1 
ATOM 3030 N NZ  . LYS A 1 373 ? -17.682 -75.486 -45.003 1.00 26.82 373 A 1 
ATOM 3031 N N   . LYS A 1 374 ? -24.474 -72.583 -41.151 1.00 30.35 374 A 1 
ATOM 3032 C CA  . LYS A 1 374 ? -25.858 -72.951 -41.430 1.00 32.11 374 A 1 
ATOM 3033 C C   . LYS A 1 374 ? -25.858 -73.778 -42.716 1.00 29.74 374 A 1 
ATOM 3034 O O   . LYS A 1 374 ? -25.734 -73.222 -43.802 1.00 29.38 374 A 1 
ATOM 3035 C CB  . LYS A 1 374 ? -26.752 -71.704 -41.562 1.00 34.29 374 A 1 
ATOM 3036 C CG  . LYS A 1 374 ? -27.600 -71.450 -40.310 1.00 32.15 374 A 1 
ATOM 3037 C CD  . LYS A 1 374 ? -28.550 -70.271 -40.545 1.00 31.62 374 A 1 
ATOM 3038 C CE  . LYS A 1 374 ? -29.518 -70.103 -39.377 1.00 28.12 374 A 1 
ATOM 3039 N NZ  . LYS A 1 374 ? -30.497 -69.011 -39.610 1.00 26.30 374 A 1 
ATOM 3040 N N   . ILE A 1 375 ? -25.953 -75.125 -42.582 1.00 32.76 375 A 1 
ATOM 3041 C CA  . ILE A 1 375 ? -26.259 -76.029 -43.695 1.00 34.73 375 A 1 
ATOM 3042 C C   . ILE A 1 375 ? -27.757 -75.854 -43.958 1.00 32.55 375 A 1 
ATOM 3043 O O   . ILE A 1 375 ? -28.580 -76.451 -43.285 1.00 30.85 375 A 1 
ATOM 3044 C CB  . ILE A 1 375 ? -25.851 -77.476 -43.354 1.00 34.75 375 A 1 
ATOM 3045 C CG1 . ILE A 1 375 ? -24.330 -77.560 -43.038 1.00 33.97 375 A 1 
ATOM 3046 C CG2 . ILE A 1 375 ? -26.206 -78.413 -44.520 1.00 37.83 375 A 1 
ATOM 3047 C CD1 . ILE A 1 375 ? -23.856 -78.926 -42.524 1.00 37.71 375 A 1 
ATOM 3048 N N   . ASN A 1 376 ? -28.132 -75.002 -44.926 1.00 35.12 376 A 1 
ATOM 3049 C CA  . ASN A 1 376 ? -29.473 -74.954 -45.489 1.00 38.69 376 A 1 
ATOM 3050 C C   . ASN A 1 376 ? -29.587 -76.128 -46.458 1.00 35.47 376 A 1 
ATOM 3051 O O   . ASN A 1 376 ? -29.176 -76.000 -47.614 1.00 33.77 376 A 1 
ATOM 3052 C CB  . ASN A 1 376 ? -29.713 -73.611 -46.207 1.00 38.51 376 A 1 
ATOM 3053 C CG  . ASN A 1 376 ? -30.144 -72.472 -45.300 1.00 35.08 376 A 1 
ATOM 3054 O OD1 . ASN A 1 376 ? -30.354 -72.588 -44.113 1.00 34.24 376 A 1 
ATOM 3055 N ND2 . ASN A 1 376 ? -30.318 -71.294 -45.868 1.00 37.38 376 A 1 
ATOM 3056 N N   . ASN A 1 377 ? -30.088 -77.295 -46.005 1.00 32.92 377 A 1 
ATOM 3057 C CA  . ASN A 1 377 ? -30.517 -78.353 -46.918 1.00 37.35 377 A 1 
ATOM 3058 C C   . ASN A 1 377 ? -31.840 -77.945 -47.585 1.00 34.70 377 A 1 
ATOM 3059 O O   . ASN A 1 377 ? -32.668 -77.268 -46.979 1.00 32.30 377 A 1 
ATOM 3060 C CB  . ASN A 1 377 ? -30.604 -79.714 -46.191 1.00 36.66 377 A 1 
ATOM 3061 C CG  . ASN A 1 377 ? -29.289 -80.476 -46.181 1.00 33.56 377 A 1 
ATOM 3062 O OD1 . ASN A 1 377 ? -28.268 -80.070 -46.706 1.00 33.04 377 A 1 
ATOM 3063 N ND2 . ASN A 1 377 ? -29.276 -81.646 -45.594 1.00 36.23 377 A 1 
ATOM 3064 N N   . ASN A 1 378 ? -31.987 -78.354 -48.844 1.00 38.30 378 A 1 
ATOM 3065 C CA  . ASN A 1 378 ? -32.913 -77.806 -49.844 1.00 43.65 378 A 1 
ATOM 3066 C C   . ASN A 1 378 ? -34.236 -78.586 -50.025 1.00 40.78 378 A 1 
ATOM 3067 O O   . ASN A 1 378 ? -35.077 -78.108 -50.785 1.00 37.64 378 A 1 
ATOM 3068 C CB  . ASN A 1 378 ? -32.173 -77.792 -51.199 1.00 42.62 378 A 1 
ATOM 3069 C CG  . ASN A 1 378 ? -31.761 -76.436 -51.719 1.00 39.37 378 A 1 
ATOM 3070 O OD1 . ASN A 1 378 ? -31.943 -75.390 -51.129 1.00 37.36 378 A 1 
ATOM 3071 N ND2 . ASN A 1 378 ? -31.155 -76.413 -52.883 1.00 40.02 378 A 1 
ATOM 3072 N N   . ASP A 1 379 ? -34.371 -79.789 -49.448 1.00 33.24 379 A 1 
ATOM 3073 C CA  . ASP A 1 379 ? -35.439 -80.754 -49.787 1.00 35.49 379 A 1 
ATOM 3074 C C   . ASP A 1 379 ? -36.869 -80.205 -49.525 1.00 32.43 379 A 1 
ATOM 3075 O O   . ASP A 1 379 ? -37.029 -79.295 -48.710 1.00 30.52 379 A 1 
ATOM 3076 C CB  . ASP A 1 379 ? -35.179 -82.037 -48.968 1.00 35.35 379 A 1 
ATOM 3077 C CG  . ASP A 1 379 ? -33.805 -82.688 -49.175 1.00 32.57 379 A 1 
ATOM 3078 O OD1 . ASP A 1 379 ? -33.156 -82.413 -50.210 1.00 33.60 379 A 1 
ATOM 3079 O OD2 . ASP A 1 379 ? -33.383 -83.430 -48.263 1.00 35.95 379 A 1 
ATOM 3080 N N   . ASP A 1 380 ? -37.994 -80.681 -50.058 1.00 33.31 380 A 1 
ATOM 3081 C CA  . ASP A 1 380 ? -38.297 -81.624 -51.158 1.00 35.48 380 A 1 
ATOM 3082 C C   . ASP A 1 380 ? -39.694 -81.291 -51.756 1.00 32.04 380 A 1 
ATOM 3083 O O   . ASP A 1 380 ? -39.837 -80.461 -52.656 1.00 30.02 380 A 1 
ATOM 3084 C CB  . ASP A 1 380 ? -38.287 -83.087 -50.634 1.00 35.29 380 A 1 
ATOM 3085 C CG  . ASP A 1 380 ? -37.469 -84.067 -51.478 1.00 32.49 380 A 1 
ATOM 3086 O OD1 . ASP A 1 380 ? -36.997 -83.689 -52.572 1.00 33.84 380 A 1 
ATOM 3087 O OD2 . ASP A 1 380 ? -37.336 -85.227 -51.014 1.00 35.71 380 A 1 
ATOM 3088 N N   . ASN A 1 381 ? -40.749 -82.006 -51.319 1.00 31.61 381 A 1 
ATOM 3089 C CA  . ASN A 1 381 ? -42.124 -82.208 -51.858 1.00 34.71 381 A 1 
ATOM 3090 C C   . ASN A 1 381 ? -43.172 -81.148 -51.398 1.00 31.68 381 A 1 
ATOM 3091 O O   . ASN A 1 381 ? -42.811 -80.152 -50.788 1.00 30.17 381 A 1 
ATOM 3092 C CB  . ASN A 1 381 ? -42.482 -83.643 -51.427 1.00 35.68 381 A 1 
ATOM 3093 C CG  . ASN A 1 381 ? -41.764 -84.722 -52.202 1.00 31.98 381 A 1 
ATOM 3094 O OD1 . ASN A 1 381 ? -41.565 -84.640 -53.394 1.00 32.07 381 A 1 
ATOM 3095 N ND2 . ASN A 1 381 ? -41.395 -85.818 -51.564 1.00 35.31 381 A 1 
ATOM 3096 N N   . GLU A 1 382 ? -44.492 -81.206 -51.567 1.00 28.66 382 A 1 
ATOM 3097 C CA  . GLU A 1 382 ? -45.494 -82.079 -52.193 1.00 30.10 382 A 1 
ATOM 3098 C C   . GLU A 1 382 ? -46.747 -81.251 -52.636 1.00 27.54 382 A 1 
ATOM 3099 O O   . GLU A 1 382 ? -46.636 -80.057 -52.874 1.00 27.66 382 A 1 
ATOM 3100 C CB  . GLU A 1 382 ? -45.916 -83.197 -51.199 1.00 32.83 382 A 1 
ATOM 3101 C CG  . GLU A 1 382 ? -46.143 -84.555 -51.891 1.00 32.29 382 A 1 
ATOM 3102 C CD  . GLU A 1 382 ? -46.717 -85.646 -50.984 1.00 32.12 382 A 1 
ATOM 3103 O OE1 . GLU A 1 382 ? -46.791 -86.792 -51.478 1.00 29.10 382 A 1 
ATOM 3104 O OE2 . GLU A 1 382 ? -47.155 -85.339 -49.867 1.00 36.96 382 A 1 
ATOM 3105 N N   . LYS A 1 383 ? -47.904 -81.908 -52.776 1.00 28.57 383 A 1 
ATOM 3106 C CA  . LYS A 1 383 ? -49.044 -81.720 -53.703 1.00 31.74 383 A 1 
ATOM 3107 C C   . LYS A 1 383 ? -50.096 -80.629 -53.463 1.00 28.86 383 A 1 
ATOM 3108 O O   . LYS A 1 383 ? -50.170 -79.681 -54.231 1.00 27.80 383 A 1 
ATOM 3109 C CB  . LYS A 1 383 ? -49.813 -83.052 -53.756 1.00 32.92 383 A 1 
ATOM 3110 C CG  . LYS A 1 383 ? -49.071 -84.211 -54.410 1.00 30.93 383 A 1 
ATOM 3111 C CD  . LYS A 1 383 ? -49.889 -85.484 -54.157 1.00 30.75 383 A 1 
ATOM 3112 C CE  . LYS A 1 383 ? -49.225 -86.688 -54.824 1.00 27.88 383 A 1 
ATOM 3113 N NZ  . LYS A 1 383 ? -49.710 -87.952 -54.227 1.00 27.87 383 A 1 
ATOM 3114 N N   . ILE A 1 384 ? -51.060 -80.975 -52.615 1.00 27.20 384 A 1 
ATOM 3115 C CA  . ILE A 1 384 ? -52.498 -80.618 -52.750 1.00 26.48 384 A 1 
ATOM 3116 C C   . ILE A 1 384 ? -52.878 -79.408 -51.913 1.00 23.48 384 A 1 
ATOM 3117 O O   . ILE A 1 384 ? -52.423 -79.332 -50.753 1.00 20.27 384 A 1 
ATOM 3118 C CB  . ILE A 1 384 ? -53.387 -81.849 -52.385 1.00 27.36 384 A 1 
ATOM 3119 C CG1 . ILE A 1 384 ? -53.172 -83.012 -53.361 1.00 26.56 384 A 1 
ATOM 3120 C CG2 . ILE A 1 384 ? -54.899 -81.470 -52.372 1.00 29.41 384 A 1 
ATOM 3121 C CD1 . ILE A 1 384 ? -53.862 -84.328 -52.935 1.00 28.95 384 A 1 
ATOM 3122 O OXT . ILE A 1 384 ? -53.660 -78.586 -52.481 1.00 30.64 384 A 1 
ATOM 3123 N N   . ILE B 2 1   ? 4.974   34.178  -4.519  1.00 57.89 1   B 1 
ATOM 3124 C CA  . ILE B 2 1   ? 5.775   33.932  -3.297  1.00 66.95 1   B 1 
ATOM 3125 C C   . ILE B 2 1   ? 7.131   34.584  -3.527  1.00 70.60 1   B 1 
ATOM 3126 O O   . ILE B 2 1   ? 7.724   34.345  -4.575  1.00 67.59 1   B 1 
ATOM 3127 C CB  . ILE B 2 1   ? 5.888   32.431  -2.970  1.00 62.45 1   B 1 
ATOM 3128 C CG1 . ILE B 2 1   ? 4.478   31.837  -2.751  1.00 54.54 1   B 1 
ATOM 3129 C CG2 . ILE B 2 1   ? 6.778   32.213  -1.738  1.00 52.06 1   B 1 
ATOM 3130 C CD1 . ILE B 2 1   ? 4.467   30.309  -2.562  1.00 46.33 1   B 1 
ATOM 3131 N N   . ILE B 2 2   ? 7.568   35.447  -2.614  1.00 70.95 2   B 1 
ATOM 3132 C CA  . ILE B 2 2   ? 8.876   36.094  -2.665  1.00 74.67 2   B 1 
ATOM 3133 C C   . ILE B 2 2   ? 9.753   35.367  -1.648  1.00 74.51 2   B 1 
ATOM 3134 O O   . ILE B 2 2   ? 9.453   35.409  -0.459  1.00 73.07 2   B 1 
ATOM 3135 C CB  . ILE B 2 2   ? 8.785   37.611  -2.369  1.00 72.79 2   B 1 
ATOM 3136 C CG1 . ILE B 2 2   ? 7.873   38.318  -3.400  1.00 65.91 2   B 1 
ATOM 3137 C CG2 . ILE B 2 2   ? 10.189  38.235  -2.372  1.00 64.30 2   B 1 
ATOM 3138 C CD1 . ILE B 2 2   ? 7.618   39.808  -3.095  1.00 60.58 2   B 1 
ATOM 3139 N N   . ILE B 2 3   ? 10.794  34.712  -2.096  1.00 73.27 3   B 1 
ATOM 3140 C CA  . ILE B 2 3   ? 11.743  34.044  -1.205  1.00 75.29 3   B 1 
ATOM 3141 C C   . ILE B 2 3   ? 12.796  35.066  -0.795  1.00 75.45 3   B 1 
ATOM 3142 O O   . ILE B 2 3   ? 13.523  35.583  -1.648  1.00 74.80 3   B 1 
ATOM 3143 C CB  . ILE B 2 3   ? 12.357  32.791  -1.855  1.00 73.30 3   B 1 
ATOM 3144 C CG1 . ILE B 2 3   ? 11.247  31.813  -2.308  1.00 65.50 3   B 1 
ATOM 3145 C CG2 . ILE B 2 3   ? 13.318  32.114  -0.865  1.00 64.63 3   B 1 
ATOM 3146 C CD1 . ILE B 2 3   ? 11.753  30.590  -3.080  1.00 59.43 3   B 1 
ATOM 3147 N N   . VAL B 2 4   ? 12.879  35.366  0.501   1.00 76.75 4   B 1 
ATOM 3148 C CA  . VAL B 2 4   ? 13.879  36.267  1.066   1.00 78.27 4   B 1 
ATOM 3149 C C   . VAL B 2 4   ? 14.874  35.439  1.858   1.00 78.52 4   B 1 
ATOM 3150 O O   . VAL B 2 4   ? 14.519  34.827  2.863   1.00 77.68 4   B 1 
ATOM 3151 C CB  . VAL B 2 4   ? 13.241  37.355  1.939   1.00 76.48 4   B 1 
ATOM 3152 C CG1 . VAL B 2 4   ? 14.312  38.323  2.439   1.00 69.06 4   B 1 
ATOM 3153 C CG2 . VAL B 2 4   ? 12.203  38.176  1.157   1.00 70.96 4   B 1 
ATOM 3154 N N   . GLN B 2 5   ? 16.133  35.450  1.447   1.00 78.95 5   B 1 
ATOM 3155 C CA  . GLN B 2 5   ? 17.213  34.837  2.215   1.00 80.57 5   B 1 
ATOM 3156 C C   . GLN B 2 5   ? 17.842  35.880  3.136   1.00 80.36 5   B 1 
ATOM 3157 O O   . GLN B 2 5   ? 18.181  36.983  2.709   1.00 79.12 5   B 1 
ATOM 3158 C CB  . GLN B 2 5   ? 18.215  34.196  1.246   1.00 78.08 5   B 1 
ATOM 3159 C CG  . GLN B 2 5   ? 19.206  33.289  1.990   1.00 69.21 5   B 1 
ATOM 3160 C CD  . GLN B 2 5   ? 20.119  32.513  1.039   1.00 63.04 5   B 1 
ATOM 3161 O OE1 . GLN B 2 5   ? 20.148  32.704  -0.165  1.00 57.09 5   B 1 
ATOM 3162 N NE2 . GLN B 2 5   ? 20.916  31.605  1.555   1.00 53.41 5   B 1 
ATOM 3163 N N   . LEU B 2 6   ? 17.993  35.531  4.407   1.00 79.21 6   B 1 
ATOM 3164 C CA  . LEU B 2 6   ? 18.614  36.390  5.406   1.00 79.63 6   B 1 
ATOM 3165 C C   . LEU B 2 6   ? 20.133  36.223  5.369   1.00 79.14 6   B 1 
ATOM 3166 O O   . LEU B 2 6   ? 20.647  35.112  5.304   1.00 78.39 6   B 1 
ATOM 3167 C CB  . LEU B 2 6   ? 18.035  36.086  6.807   1.00 78.05 6   B 1 
ATOM 3168 C CG  . LEU B 2 6   ? 16.509  36.229  6.921   1.00 75.39 6   B 1 
ATOM 3169 C CD1 . LEU B 2 6   ? 16.067  35.982  8.365   1.00 68.71 6   B 1 
ATOM 3170 C CD2 . LEU B 2 6   ? 16.025  37.615  6.517   1.00 71.60 6   B 1 
ATOM 3171 N N   . ILE B 2 7   ? 20.847  37.363  5.450   1.00 83.31 7   B 1 
ATOM 3172 C CA  . ILE B 2 7   ? 22.310  37.360  5.564   1.00 83.47 7   B 1 
ATOM 3173 C C   . ILE B 2 7   ? 22.718  37.014  6.998   1.00 84.05 7   B 1 
ATOM 3174 O O   . ILE B 2 7   ? 23.684  36.292  7.224   1.00 80.34 7   B 1 
ATOM 3175 C CB  . ILE B 2 7   ? 22.888  38.720  5.133   1.00 81.43 7   B 1 
ATOM 3176 C CG1 . ILE B 2 7   ? 22.490  39.050  3.672   1.00 73.61 7   B 1 
ATOM 3177 C CG2 . ILE B 2 7   ? 24.416  38.746  5.292   1.00 70.62 7   B 1 
ATOM 3178 C CD1 . ILE B 2 7   ? 22.849  40.480  3.232   1.00 64.05 7   B 1 
ATOM 3179 N N   . GLU B 2 8   ? 21.979  37.555  7.974   1.00 83.60 8   B 1 
ATOM 3180 C CA  . GLU B 2 8   ? 22.158  37.289  9.399   1.00 84.61 8   B 1 
ATOM 3181 C C   . GLU B 2 8   ? 20.956  36.480  9.893   1.00 84.78 8   B 1 
ATOM 3182 O O   . GLU B 2 8   ? 19.842  37.009  9.909   1.00 82.54 8   B 1 
ATOM 3183 C CB  . GLU B 2 8   ? 22.296  38.605  10.174  1.00 82.76 8   B 1 
ATOM 3184 C CG  . GLU B 2 8   ? 23.669  39.272  9.966   1.00 74.14 8   B 1 
ATOM 3185 C CD  . GLU B 2 8   ? 23.719  40.718  10.498  1.00 68.20 8   B 1 
ATOM 3186 O OE1 . GLU B 2 8   ? 24.718  41.410  10.220  1.00 60.73 8   B 1 
ATOM 3187 O OE2 . GLU B 2 8   ? 22.709  41.213  11.031  1.00 63.29 8   B 1 
ATOM 3188 N N   . PRO B 2 9   ? 21.157  35.235  10.309  1.00 83.54 9   B 1 
ATOM 3189 C CA  . PRO B 2 9   ? 20.075  34.428  10.844  1.00 83.43 9   B 1 
ATOM 3190 C C   . PRO B 2 9   ? 19.585  34.991  12.179  1.00 84.41 9   B 1 
ATOM 3191 O O   . PRO B 2 9   ? 20.372  35.455  13.008  1.00 82.60 9   B 1 
ATOM 3192 C CB  . PRO B 2 9   ? 20.647  33.010  10.966  1.00 81.46 9   B 1 
ATOM 3193 C CG  . PRO B 2 9   ? 22.140  33.236  11.147  1.00 77.97 9   B 1 
ATOM 3194 C CD  . PRO B 2 9   ? 22.408  34.480  10.316  1.00 81.07 9   B 1 
ATOM 3195 N N   . VAL B 2 10  ? 18.285  34.952  12.412  1.00 83.86 10  B 1 
ATOM 3196 C CA  . VAL B 2 10  ? 17.667  35.382  13.668  1.00 84.46 10  B 1 
ATOM 3197 C C   . VAL B 2 10  ? 17.397  34.160  14.525  1.00 84.13 10  B 1 
ATOM 3198 O O   . VAL B 2 10  ? 16.642  33.283  14.130  1.00 82.62 10  B 1 
ATOM 3199 C CB  . VAL B 2 10  ? 16.384  36.194  13.428  1.00 84.34 10  B 1 
ATOM 3200 C CG1 . VAL B 2 10  ? 15.773  36.678  14.740  1.00 75.46 10  B 1 
ATOM 3201 C CG2 . VAL B 2 10  ? 16.683  37.437  12.584  1.00 76.46 10  B 1 
ATOM 3202 N N   . ASN B 2 11  ? 17.985  34.126  15.727  1.00 84.48 11  B 1 
ATOM 3203 C CA  . ASN B 2 11  ? 17.753  33.034  16.662  1.00 84.25 11  B 1 
ATOM 3204 C C   . ASN B 2 11  ? 16.297  33.046  17.152  1.00 83.95 11  B 1 
ATOM 3205 O O   . ASN B 2 11  ? 15.769  34.075  17.579  1.00 82.76 11  B 1 
ATOM 3206 C CB  . ASN B 2 11  ? 18.787  33.117  17.805  1.00 82.79 11  B 1 
ATOM 3207 C CG  . ASN B 2 11  ? 18.742  31.933  18.770  1.00 77.27 11  B 1 
ATOM 3208 O OD1 . ASN B 2 11  ? 17.703  31.417  19.124  1.00 66.70 11  B 1 
ATOM 3209 N ND2 . ASN B 2 11  ? 19.869  31.491  19.267  1.00 67.69 11  B 1 
ATOM 3210 N N   . ILE B 2 12  ? 15.687  31.886  17.135  1.00 82.27 12  B 1 
ATOM 3211 C CA  . ILE B 2 12  ? 14.393  31.588  17.726  1.00 82.22 12  B 1 
ATOM 3212 C C   . ILE B 2 12  ? 14.557  30.462  18.742  1.00 82.01 12  B 1 
ATOM 3213 O O   . ILE B 2 12  ? 15.096  29.402  18.441  1.00 80.97 12  B 1 
ATOM 3214 C CB  . ILE B 2 12  ? 13.331  31.304  16.648  1.00 80.28 12  B 1 
ATOM 3215 C CG1 . ILE B 2 12  ? 11.946  31.155  17.289  1.00 75.07 12  B 1 
ATOM 3216 C CG2 . ILE B 2 12  ? 13.685  30.087  15.771  1.00 74.64 12  B 1 
ATOM 3217 C CD1 . ILE B 2 12  ? 10.783  31.172  16.283  1.00 71.41 12  B 1 
ATOM 3218 N N   . THR B 2 13  ? 14.096  30.704  19.976  1.00 81.84 13  B 1 
ATOM 3219 C CA  . THR B 2 13  ? 14.136  29.709  21.046  1.00 81.61 13  B 1 
ATOM 3220 C C   . THR B 2 13  ? 12.722  29.270  21.359  1.00 82.02 13  B 1 
ATOM 3221 O O   . THR B 2 13  ? 11.937  30.042  21.899  1.00 81.23 13  B 1 
ATOM 3222 C CB  . THR B 2 13  ? 14.828  30.258  22.298  1.00 80.88 13  B 1 
ATOM 3223 O OG1 . THR B 2 13  ? 16.103  30.741  22.000  1.00 71.83 13  B 1 
ATOM 3224 C CG2 . THR B 2 13  ? 15.001  29.170  23.362  1.00 70.58 13  B 1 
ATOM 3225 N N   . CYS B 2 14  ? 12.415  28.027  21.067  1.00 80.72 14  B 1 
ATOM 3226 C CA  . CYS B 2 14  ? 11.114  27.440  21.327  1.00 79.32 14  B 1 
ATOM 3227 C C   . CYS B 2 14  ? 11.156  26.593  22.590  1.00 79.17 14  B 1 
ATOM 3228 O O   . CYS B 2 14  ? 12.039  25.756  22.759  1.00 77.42 14  B 1 
ATOM 3229 C CB  . CYS B 2 14  ? 10.662  26.638  20.110  1.00 78.19 14  B 1 
ATOM 3230 S SG  . CYS B 2 14  ? 10.464  27.678  18.642  1.00 73.87 14  B 1 
ATOM 3231 N N   . ILE B 2 15  ? 10.207  26.839  23.490  1.00 77.49 15  B 1 
ATOM 3232 C CA  . ILE B 2 15  ? 10.154  26.212  24.804  1.00 76.83 15  B 1 
ATOM 3233 C C   . ILE B 2 15  ? 8.771   25.621  25.001  1.00 76.58 15  B 1 
ATOM 3234 O O   . ILE B 2 15  ? 7.755   26.310  24.897  1.00 75.31 15  B 1 
ATOM 3235 C CB  . ILE B 2 15  ? 10.522  27.210  25.924  1.00 75.63 15  B 1 
ATOM 3236 C CG1 . ILE B 2 15  ? 11.901  27.872  25.663  1.00 69.12 15  B 1 
ATOM 3237 C CG2 . ILE B 2 15  ? 10.503  26.498  27.289  1.00 69.01 15  B 1 
ATOM 3238 C CD1 . ILE B 2 15  ? 12.261  28.990  26.649  1.00 64.23 15  B 1 
ATOM 3239 N N   . ARG B 2 16  ? 8.734   24.349  25.356  1.00 71.30 16  B 1 
ATOM 3240 C CA  . ARG B 2 16  ? 7.569   23.738  25.965  1.00 69.23 16  B 1 
ATOM 3241 C C   . ARG B 2 16  ? 7.839   23.530  27.446  1.00 68.39 16  B 1 
ATOM 3242 O O   . ARG B 2 16  ? 8.698   22.706  27.783  1.00 66.08 16  B 1 
ATOM 3243 C CB  . ARG B 2 16  ? 7.234   22.426  25.258  1.00 66.30 16  B 1 
ATOM 3244 C CG  . ARG B 2 16  ? 5.872   21.931  25.732  1.00 60.49 16  B 1 
ATOM 3245 C CD  . ARG B 2 16  ? 5.681   20.472  25.340  1.00 58.09 16  B 1 
ATOM 3246 N NE  . ARG B 2 16  ? 6.522   19.619  26.173  1.00 54.76 16  B 1 
ATOM 3247 C CZ  . ARG B 2 16  ? 6.571   18.305  26.097  1.00 50.65 16  B 1 
ATOM 3248 N NH1 . ARG B 2 16  ? 5.844   17.669  25.252  1.00 48.93 16  B 1 
ATOM 3249 N NH2 . ARG B 2 16  ? 7.352   17.623  26.878  1.00 46.51 16  B 1 
ATOM 3250 N N   . PRO B 2 17  ? 7.124   24.217  28.354  1.00 67.45 17  B 1 
ATOM 3251 C CA  . PRO B 2 17  ? 7.257   23.985  29.783  1.00 64.24 17  B 1 
ATOM 3252 C C   . PRO B 2 17  ? 6.874   22.549  30.155  1.00 60.95 17  B 1 
ATOM 3253 O O   . PRO B 2 17  ? 5.900   22.006  29.648  1.00 57.10 17  B 1 
ATOM 3254 C CB  . PRO B 2 17  ? 6.355   25.021  30.455  1.00 63.19 17  B 1 
ATOM 3255 C CG  . PRO B 2 17  ? 6.189   26.099  29.385  1.00 62.49 17  B 1 
ATOM 3256 C CD  . PRO B 2 17  ? 6.205   25.307  28.091  1.00 65.30 17  B 1 
ATOM 3257 N N   . GLY B 2 18  ? 7.650   21.928  31.042  1.00 58.83 18  B 1 
ATOM 3258 C CA  . GLY B 2 18  ? 7.470   20.523  31.398  1.00 54.77 18  B 1 
ATOM 3259 C C   . GLY B 2 18  ? 6.413   20.238  32.462  1.00 53.21 18  B 1 
ATOM 3260 O O   . GLY B 2 18  ? 6.003   19.094  32.602  1.00 48.65 18  B 1 
ATOM 3261 N N   . ASN B 2 19  ? 5.970   21.255  33.203  1.00 44.32 19  B 1 
ATOM 3262 C CA  . ASN B 2 19  ? 5.101   21.068  34.372  1.00 42.89 19  B 1 
ATOM 3263 C C   . ASN B 2 19  ? 3.619   20.891  34.025  1.00 43.44 19  B 1 
ATOM 3264 O O   . ASN B 2 19  ? 2.793   20.888  34.936  1.00 39.92 19  B 1 
ATOM 3265 C CB  . ASN B 2 19  ? 5.324   22.215  35.363  1.00 37.85 19  B 1 
ATOM 3266 C CG  . ASN B 2 19  ? 6.650   22.132  36.100  1.00 33.46 19  B 1 
ATOM 3267 O OD1 . ASN B 2 19  ? 7.464   21.251  35.917  1.00 31.06 19  B 1 
ATOM 3268 N ND2 . ASN B 2 19  ? 6.909   23.069  36.987  1.00 29.57 19  B 1 
ATOM 3269 N N   . ASN B 2 20  ? 3.258   20.760  32.762  1.00 41.56 20  B 1 
ATOM 3270 C CA  . ASN B 2 20  ? 1.874   20.475  32.422  1.00 40.95 20  B 1 
ATOM 3271 C C   . ASN B 2 20  ? 1.526   19.064  32.894  1.00 41.21 20  B 1 
ATOM 3272 O O   . ASN B 2 20  ? 2.167   18.089  32.499  1.00 39.09 20  B 1 
ATOM 3273 C CB  . ASN B 2 20  ? 1.648   20.672  30.908  1.00 38.18 20  B 1 
ATOM 3274 C CG  . ASN B 2 20  ? 1.684   22.129  30.508  1.00 35.10 20  B 1 
ATOM 3275 O OD1 . ASN B 2 20  ? 1.880   23.030  31.294  1.00 32.88 20  B 1 
ATOM 3276 N ND2 . ASN B 2 20  ? 1.505   22.417  29.237  1.00 31.59 20  B 1 
ATOM 3277 N N   . THR B 2 21  ? 0.492   18.970  33.728  1.00 34.72 21  B 1 
ATOM 3278 C CA  . THR B 2 21  ? -0.088  17.691  34.144  1.00 34.39 21  B 1 
ATOM 3279 C C   . THR B 2 21  ? -0.625  17.002  32.905  1.00 34.86 21  B 1 
ATOM 3280 O O   . THR B 2 21  ? -1.646  17.380  32.353  1.00 32.83 21  B 1 
ATOM 3281 C CB  . THR B 2 21  ? -1.202  17.870  35.201  1.00 31.89 21  B 1 
ATOM 3282 O OG1 . THR B 2 21  ? -1.243  19.183  35.709  1.00 29.74 21  B 1 
ATOM 3283 C CG2 . THR B 2 21  ? -0.976  16.946  36.384  1.00 28.65 21  B 1 
ATOM 3284 N N   . ARG B 2 22  ? 0.113   15.999  32.421  1.00 31.95 22  B 1 
ATOM 3285 C CA  . ARG B 2 22  ? -0.264  15.225  31.247  1.00 31.81 22  B 1 
ATOM 3286 C C   . ARG B 2 22  ? -0.927  13.943  31.705  1.00 32.58 22  B 1 
ATOM 3287 O O   . ARG B 2 22  ? -0.268  13.068  32.263  1.00 31.03 22  B 1 
ATOM 3288 C CB  . ARG B 2 22  ? 0.951   14.960  30.349  1.00 29.91 22  B 1 
ATOM 3289 C CG  . ARG B 2 22  ? 1.345   16.224  29.584  1.00 27.50 22  B 1 
ATOM 3290 C CD  . ARG B 2 22  ? 2.493   15.918  28.631  1.00 26.23 22  B 1 
ATOM 3291 N NE  . ARG B 2 22  ? 2.764   17.045  27.732  1.00 24.51 22  B 1 
ATOM 3292 C CZ  . ARG B 2 22  ? 3.559   16.999  26.663  1.00 22.56 22  B 1 
ATOM 3293 N NH1 . ARG B 2 22  ? 4.271   15.944  26.399  1.00 21.76 22  B 1 
ATOM 3294 N NH2 . ARG B 2 22  ? 3.643   18.000  25.860  1.00 20.82 22  B 1 
ATOM 3295 N N   . THR B 2 23  ? -2.213  13.854  31.460  1.00 29.70 23  B 1 
ATOM 3296 C CA  . THR B 2 23  ? -2.977  12.635  31.684  1.00 29.01 23  B 1 
ATOM 3297 C C   . THR B 2 23  ? -2.772  11.756  30.470  1.00 29.55 23  B 1 
ATOM 3298 O O   . THR B 2 23  ? -3.080  12.154  29.351  1.00 28.31 23  B 1 
ATOM 3299 C CB  . THR B 2 23  ? -4.460  12.931  31.929  1.00 27.49 23  B 1 
ATOM 3300 O OG1 . THR B 2 23  ? -4.607  14.117  32.678  1.00 25.69 23  B 1 
ATOM 3301 C CG2 . THR B 2 23  ? -5.112  11.827  32.744  1.00 25.33 23  B 1 
ATOM 3302 N N   . SER B 2 24  ? -2.227  10.562  30.662  1.00 28.11 24  B 1 
ATOM 3303 C CA  . SER B 2 24  ? -2.107  9.610   29.567  1.00 27.07 24  B 1 
ATOM 3304 C C   . SER B 2 24  ? -3.467  8.981   29.297  1.00 27.62 24  B 1 
ATOM 3305 O O   . SER B 2 24  ? -3.914  8.137   30.079  1.00 26.10 24  B 1 
ATOM 3306 C CB  . SER B 2 24  ? -1.044  8.551   29.866  1.00 25.03 24  B 1 
ATOM 3307 O OG  . SER B 2 24  ? -1.458  7.655   30.869  1.00 23.27 24  B 1 
ATOM 3308 N N   . ILE B 2 25  ? -4.104  9.353   28.210  1.00 27.55 25  B 1 
ATOM 3309 C CA  . ILE B 2 25  ? -5.269  8.643   27.692  1.00 26.69 25  B 1 
ATOM 3310 C C   . ILE B 2 25  ? -4.732  7.569   26.755  1.00 27.15 25  B 1 
ATOM 3311 O O   . ILE B 2 25  ? -4.032  7.872   25.782  1.00 26.25 25  B 1 
ATOM 3312 C CB  . ILE B 2 25  ? -6.259  9.601   27.019  1.00 25.33 25  B 1 
ATOM 3313 C CG1 . ILE B 2 25  ? -6.706  10.706  28.006  1.00 23.65 25  B 1 
ATOM 3314 C CG2 . ILE B 2 25  ? -7.468  8.798   26.515  1.00 23.88 25  B 1 
ATOM 3315 C CD1 . ILE B 2 25  ? -7.653  11.740  27.405  1.00 22.43 25  B 1 
ATOM 3316 N N   . ARG B 2 26  ? -5.015  6.305   27.049  1.00 24.81 26  B 1 
ATOM 3317 C CA  . ARG B 2 26  ? -4.701  5.228   26.115  1.00 24.26 26  B 1 
ATOM 3318 C C   . ARG B 2 26  ? -5.754  5.235   25.007  1.00 24.66 26  B 1 
ATOM 3319 O O   . ARG B 2 26  ? -6.907  4.928   25.279  1.00 23.88 26  B 1 
ATOM 3320 C CB  . ARG B 2 26  ? -4.633  3.872   26.814  1.00 22.63 26  B 1 
ATOM 3321 C CG  . ARG B 2 26  ? -3.359  3.764   27.659  1.00 20.77 26  B 1 
ATOM 3322 C CD  . ARG B 2 26  ? -3.243  2.361   28.238  1.00 19.66 26  B 1 
ATOM 3323 N NE  . ARG B 2 26  ? -2.031  2.223   29.037  1.00 18.02 26  B 1 
ATOM 3324 C CZ  . ARG B 2 26  ? -1.626  1.106   29.624  1.00 16.88 26  B 1 
ATOM 3325 N NH1 . ARG B 2 26  ? -2.317  0.007   29.534  1.00 16.59 26  B 1 
ATOM 3326 N NH2 . ARG B 2 26  ? -0.528  1.080   30.314  1.00 15.92 26  B 1 
ATOM 3327 N N   . ILE B 2 27  ? -5.333  5.595   23.810  1.00 25.72 27  B 1 
ATOM 3328 C CA  . ILE B 2 27  ? -6.200  5.605   22.627  1.00 24.77 27  B 1 
ATOM 3329 C C   . ILE B 2 27  ? -6.151  4.238   21.975  1.00 24.96 27  B 1 
ATOM 3330 O O   . ILE B 2 27  ? -7.058  3.429   22.145  1.00 24.37 27  B 1 
ATOM 3331 C CB  . ILE B 2 27  ? -5.804  6.744   21.679  1.00 23.29 27  B 1 
ATOM 3332 C CG1 . ILE B 2 27  ? -5.977  8.086   22.397  1.00 21.91 27  B 1 
ATOM 3333 C CG2 . ILE B 2 27  ? -6.628  6.704   20.391  1.00 22.32 27  B 1 
ATOM 3334 C CD1 . ILE B 2 27  ? -5.545  9.256   21.541  1.00 21.14 27  B 1 
ATOM 3335 N N   . GLY B 2 28  ? -5.070  3.966   21.277  1.00 25.20 28  B 1 
ATOM 3336 C CA  . GLY B 2 28  ? -4.822  2.652   20.730  1.00 24.46 28  B 1 
ATOM 3337 C C   . GLY B 2 28  ? -4.133  1.750   21.754  1.00 24.70 28  B 1 
ATOM 3338 O O   . GLY B 2 28  ? -3.551  2.209   22.740  1.00 23.64 28  B 1 
ATOM 3339 N N   . PRO B 2 29  ? -4.129  0.450   21.526  1.00 23.17 29  B 1 
ATOM 3340 C CA  . PRO B 2 29  ? -3.334  -0.463  22.312  1.00 21.37 29  B 1 
ATOM 3341 C C   . PRO B 2 29  ? -1.846  -0.096  22.204  1.00 21.64 29  B 1 
ATOM 3342 O O   . PRO B 2 29  ? -1.342  0.124   21.116  1.00 20.91 29  B 1 
ATOM 3343 C CB  . PRO B 2 29  ? -3.653  -1.849  21.744  1.00 19.81 29  B 1 
ATOM 3344 C CG  . PRO B 2 29  ? -4.843  -1.668  20.812  1.00 20.01 29  B 1 
ATOM 3345 C CD  . PRO B 2 29  ? -4.832  -0.196  20.456  1.00 21.95 29  B 1 
ATOM 3346 N N   . GLY B 2 30  ? -1.134  0.010   23.321  1.00 23.45 30  B 1 
ATOM 3347 C CA  . GLY B 2 30  ? 0.263   0.476   23.385  1.00 22.12 30  B 1 
ATOM 3348 C C   . GLY B 2 30  ? 0.448   1.978   23.209  1.00 23.16 30  B 1 
ATOM 3349 O O   . GLY B 2 30  ? 1.534   2.496   23.463  1.00 21.91 30  B 1 
ATOM 3350 N N   . GLN B 2 31  ? -0.597  2.687   22.821  1.00 26.40 31  B 1 
ATOM 3351 C CA  . GLN B 2 31  ? -0.555  4.123   22.625  1.00 26.39 31  B 1 
ATOM 3352 C C   . GLN B 2 31  ? -1.138  4.853   23.807  1.00 26.88 31  B 1 
ATOM 3353 O O   . GLN B 2 31  ? -2.340  4.962   23.993  1.00 25.74 31  B 1 
ATOM 3354 C CB  . GLN B 2 31  ? -1.257  4.510   21.350  1.00 24.49 31  B 1 
ATOM 3355 C CG  . GLN B 2 31  ? -0.558  3.878   20.175  1.00 22.44 31  B 1 
ATOM 3356 C CD  . GLN B 2 31  ? -0.983  4.670   18.983  1.00 21.14 31  B 1 
ATOM 3357 O OE1 . GLN B 2 31  ? -2.141  4.727   18.640  1.00 19.96 31  B 1 
ATOM 3358 N NE2 . GLN B 2 31  ? -0.045  5.365   18.413  1.00 19.14 31  B 1 
ATOM 3359 N N   . THR B 2 32  ? -0.246  5.390   24.590  1.00 24.86 32  B 1 
ATOM 3360 C CA  . THR B 2 32  ? -0.575  6.437   25.528  1.00 24.02 32  B 1 
ATOM 3361 C C   . THR B 2 32  ? -0.610  7.752   24.775  1.00 24.68 32  B 1 
ATOM 3362 O O   . THR B 2 32  ? 0.419   8.349   24.494  1.00 23.39 32  B 1 
ATOM 3363 C CB  . THR B 2 32  ? 0.434   6.462   26.681  1.00 22.20 32  B 1 
ATOM 3364 O OG1 . THR B 2 32  ? 1.718   6.047   26.276  1.00 20.87 32  B 1 
ATOM 3365 C CG2 . THR B 2 32  ? 0.008   5.506   27.780  1.00 20.64 32  B 1 
ATOM 3366 N N   . PHE B 2 33  ? -1.823  8.214   24.475  1.00 28.36 33  B 1 
ATOM 3367 C CA  . PHE B 2 33  ? -2.034  9.607   24.139  1.00 27.40 33  B 1 
ATOM 3368 C C   . PHE B 2 33  ? -1.873  10.402  25.425  1.00 28.14 33  B 1 
ATOM 3369 O O   . PHE B 2 33  ? -2.596  10.191  26.401  1.00 26.92 33  B 1 
ATOM 3370 C CB  . PHE B 2 33  ? -3.417  9.787   23.521  1.00 25.32 33  B 1 
ATOM 3371 C CG  . PHE B 2 33  ? -3.728  11.214  23.160  1.00 23.13 33  B 1 
ATOM 3372 C CD1 . PHE B 2 33  ? -4.473  12.014  24.028  1.00 21.58 33  B 1 
ATOM 3373 C CD2 . PHE B 2 33  ? -3.269  11.738  21.943  1.00 20.92 33  B 1 
ATOM 3374 C CE1 . PHE B 2 33  ? -4.760  13.336  23.687  1.00 19.73 33  B 1 
ATOM 3375 C CE2 . PHE B 2 33  ? -3.557  13.058  21.601  1.00 19.34 33  B 1 
ATOM 3376 C CZ  . PHE B 2 33  ? -4.301  13.869  22.466  1.00 18.94 33  B 1 
ATOM 3377 N N   . TYR B 2 34  ? -0.900  11.268  25.462  1.00 28.20 34  B 1 
ATOM 3378 C CA  . TYR B 2 34  ? -0.777  12.197  26.570  1.00 27.66 34  B 1 
ATOM 3379 C C   . TYR B 2 34  ? -1.691  13.379  26.280  1.00 28.32 34  B 1 
ATOM 3380 O O   . TYR B 2 34  ? -1.279  14.363  25.678  1.00 27.35 34  B 1 
ATOM 3381 C CB  . TYR B 2 34  ? 0.674   12.575  26.806  1.00 25.98 34  B 1 
ATOM 3382 C CG  . TYR B 2 34  ? 1.491   11.432  27.368  1.00 23.95 34  B 1 
ATOM 3383 C CD1 . TYR B 2 34  ? 1.550   11.225  28.756  1.00 22.22 34  B 1 
ATOM 3384 C CD2 . TYR B 2 34  ? 2.171   10.549  26.513  1.00 21.64 34  B 1 
ATOM 3385 C CE1 . TYR B 2 34  ? 2.278   10.146  29.284  1.00 19.91 34  B 1 
ATOM 3386 C CE2 . TYR B 2 34  ? 2.895   9.475   27.027  1.00 19.87 34  B 1 
ATOM 3387 C CZ  . TYR B 2 34  ? 2.949   9.269   28.417  1.00 19.15 34  B 1 
ATOM 3388 O OH  . TYR B 2 34  ? 3.647   8.205   28.921  1.00 18.48 34  B 1 
ATOM 3389 N N   . ALA B 2 35  ? -2.929  13.267  26.732  1.00 31.22 35  B 1 
ATOM 3390 C CA  . ALA B 2 35  ? -3.760  14.431  26.893  1.00 30.43 35  B 1 
ATOM 3391 C C   . ALA B 2 35  ? -3.111  15.329  27.947  1.00 31.38 35  B 1 
ATOM 3392 O O   . ALA B 2 35  ? -2.706  14.860  29.010  1.00 29.76 35  B 1 
ATOM 3393 C CB  . ALA B 2 35  ? -5.158  13.983  27.303  1.00 28.02 35  B 1 
ATOM 3394 N N   . THR B 2 36  ? -3.027  16.618  27.686  1.00 32.39 36  B 1 
ATOM 3395 C CA  . THR B 2 36  ? -3.024  17.556  28.796  1.00 31.48 36  B 1 
ATOM 3396 C C   . THR B 2 36  ? -4.362  17.367  29.495  1.00 31.72 36  B 1 
ATOM 3397 O O   . THR B 2 36  ? -5.386  17.798  28.975  1.00 30.33 36  B 1 
ATOM 3398 C CB  . THR B 2 36  ? -2.856  19.000  28.309  1.00 29.66 36  B 1 
ATOM 3399 O OG1 . THR B 2 36  ? -3.624  19.231  27.152  1.00 28.05 36  B 1 
ATOM 3400 C CG2 . THR B 2 36  ? -1.397  19.294  27.954  1.00 27.54 36  B 1 
ATOM 3401 N N   . GLY B 2 37  ? -4.365  16.646  30.617  1.00 31.16 37  B 1 
ATOM 3402 C CA  . GLY B 2 37  ? -5.554  16.530  31.455  1.00 29.61 37  B 1 
ATOM 3403 C C   . GLY B 2 37  ? -5.942  17.881  32.017  1.00 30.15 37  B 1 
ATOM 3404 O O   . GLY B 2 37  ? -5.462  18.907  31.544  1.00 28.62 37  B 1 
ATOM 3405 N N   . ASP B 2 38  ? -6.781  17.884  33.040  1.00 29.65 38  B 1 
ATOM 3406 C CA  . ASP B 2 38  ? -7.099  19.116  33.757  1.00 28.95 38  B 1 
ATOM 3407 C C   . ASP B 2 38  ? -5.798  19.827  34.114  1.00 29.55 38  B 1 
ATOM 3408 O O   . ASP B 2 38  ? -5.030  19.395  34.980  1.00 27.83 38  B 1 
ATOM 3409 C CB  . ASP B 2 38  ? -7.915  18.826  35.030  1.00 27.01 38  B 1 
ATOM 3410 C CG  . ASP B 2 38  ? -9.399  18.615  34.749  1.00 24.64 38  B 1 
ATOM 3411 O OD1 . ASP B 2 38  ? -9.891  19.213  33.763  1.00 23.00 38  B 1 
ATOM 3412 O OD2 . ASP B 2 38  ? -10.029 17.893  35.544  1.00 22.07 38  B 1 
ATOM 3413 N N   . VAL B 2 39  ? -5.518  20.890  33.384  1.00 31.49 39  B 1 
ATOM 3414 C CA  . VAL B 2 39  ? -4.326  21.691  33.621  1.00 30.77 39  B 1 
ATOM 3415 C C   . VAL B 2 39  ? -4.635  22.550  34.832  1.00 30.90 39  B 1 
ATOM 3416 O O   . VAL B 2 39  ? -5.052  23.698  34.723  1.00 29.66 39  B 1 
ATOM 3417 C CB  . VAL B 2 39  ? -3.884  22.501  32.401  1.00 29.50 39  B 1 
ATOM 3418 C CG1 . VAL B 2 39  ? -2.470  23.020  32.674  1.00 27.45 39  B 1 
ATOM 3419 C CG2 . VAL B 2 39  ? -3.834  21.678  31.115  1.00 27.50 39  B 1 
ATOM 3420 N N   . ILE B 2 40  ? -4.477  21.939  35.998  1.00 27.66 40  B 1 
ATOM 3421 C CA  . ILE B 2 40  ? -4.523  22.655  37.257  1.00 26.14 40  B 1 
ATOM 3422 C C   . ILE B 2 40  ? -3.269  23.515  37.298  1.00 27.17 40  B 1 
ATOM 3423 O O   . ILE B 2 40  ? -2.165  23.014  37.503  1.00 26.04 40  B 1 
ATOM 3424 C CB  . ILE B 2 40  ? -4.648  21.689  38.454  1.00 24.24 40  B 1 
ATOM 3425 C CG1 . ILE B 2 40  ? -5.875  20.756  38.303  1.00 21.94 40  B 1 
ATOM 3426 C CG2 . ILE B 2 40  ? -4.738  22.508  39.753  1.00 22.14 40  B 1 
ATOM 3427 C CD1 . ILE B 2 40  ? -5.993  19.696  39.408  1.00 20.62 40  B 1 
ATOM 3428 N N   . GLY B 2 41  ? -3.457  24.812  37.102  1.00 30.64 41  B 1 
ATOM 3429 C CA  . GLY B 2 41  ? -2.405  25.812  37.232  1.00 29.84 41  B 1 
ATOM 3430 C C   . GLY B 2 41  ? -2.122  26.560  35.937  1.00 31.02 41  B 1 
ATOM 3431 O O   . GLY B 2 41  ? -2.871  26.517  34.969  1.00 29.44 41  B 1 
ATOM 3432 N N   . ASP B 2 42  ? -1.013  27.292  35.973  1.00 34.41 42  B 1 
ATOM 3433 C CA  . ASP B 2 42  ? -0.579  28.181  34.899  1.00 34.46 42  B 1 
ATOM 3434 C C   . ASP B 2 42  ? -0.296  27.354  33.634  1.00 35.54 42  B 1 
ATOM 3435 O O   . ASP B 2 42  ? 0.741   26.693  33.532  1.00 34.00 42  B 1 
ATOM 3436 C CB  . ASP B 2 42  ? 0.641   28.958  35.427  1.00 32.10 42  B 1 
ATOM 3437 C CG  . ASP B 2 42  ? 0.998   30.228  34.655  1.00 29.22 42  B 1 
ATOM 3438 O OD1 . ASP B 2 42  ? 0.126   30.723  33.907  1.00 27.02 42  B 1 
ATOM 3439 O OD2 . ASP B 2 42  ? 2.150   30.689  34.835  1.00 26.74 42  B 1 
ATOM 3440 N N   . ILE B 2 43  ? -1.239  27.356  32.697  1.00 42.33 43  B 1 
ATOM 3441 C CA  . ILE B 2 43  ? -1.119  26.653  31.415  1.00 41.81 43  B 1 
ATOM 3442 C C   . ILE B 2 43  ? -0.076  27.399  30.584  1.00 43.93 43  B 1 
ATOM 3443 O O   . ILE B 2 43  ? -0.403  28.188  29.692  1.00 41.75 43  B 1 
ATOM 3444 C CB  . ILE B 2 43  ? -2.458  26.524  30.648  1.00 37.91 43  B 1 
ATOM 3445 C CG1 . ILE B 2 43  ? -3.577  25.961  31.535  1.00 34.66 43  B 1 
ATOM 3446 C CG2 . ILE B 2 43  ? -2.248  25.634  29.398  1.00 33.77 43  B 1 
ATOM 3447 C CD1 . ILE B 2 43  ? -4.956  25.858  30.852  1.00 31.35 43  B 1 
ATOM 3448 N N   . ARG B 2 44  ? 1.182   27.166  30.889  1.00 49.69 44  B 1 
ATOM 3449 C CA  . ARG B 2 44  ? 2.272   27.652  30.063  1.00 51.17 44  B 1 
ATOM 3450 C C   . ARG B 2 44  ? 2.235   26.868  28.761  1.00 55.13 44  B 1 
ATOM 3451 O O   . ARG B 2 44  ? 2.785   25.774  28.655  1.00 53.60 44  B 1 
ATOM 3452 C CB  . ARG B 2 44  ? 3.608   27.573  30.793  1.00 46.56 44  B 1 
ATOM 3453 C CG  . ARG B 2 44  ? 3.641   28.563  31.956  1.00 41.87 44  B 1 
ATOM 3454 C CD  . ARG B 2 44  ? 5.027   28.587  32.598  1.00 38.27 44  B 1 
ATOM 3455 N NE  . ARG B 2 44  ? 5.032   29.465  33.755  1.00 34.77 44  B 1 
ATOM 3456 C CZ  . ARG B 2 44  ? 6.084   29.815  34.480  1.00 31.17 44  B 1 
ATOM 3457 N NH1 . ARG B 2 44  ? 7.286   29.386  34.195  1.00 29.81 44  B 1 
ATOM 3458 N NH2 . ARG B 2 44  ? 5.920   30.606  35.504  1.00 28.39 44  B 1 
ATOM 3459 N N   . LYS B 2 45  ? 1.540   27.451  27.793  1.00 63.47 45  B 1 
ATOM 3460 C CA  . LYS B 2 45  ? 1.510   26.970  26.416  1.00 64.99 45  B 1 
ATOM 3461 C C   . LYS B 2 45  ? 2.939   26.929  25.872  1.00 68.31 45  B 1 
ATOM 3462 O O   . LYS B 2 45  ? 3.799   27.697  26.312  1.00 67.49 45  B 1 
ATOM 3463 C CB  . LYS B 2 45  ? 0.590   27.852  25.564  1.00 60.73 45  B 1 
ATOM 3464 C CG  . LYS B 2 45  ? -0.877  27.721  26.003  1.00 53.84 45  B 1 
ATOM 3465 C CD  . LYS B 2 45  ? -1.808  28.547  25.110  1.00 50.24 45  B 1 
ATOM 3466 C CE  . LYS B 2 45  ? -3.257  28.381  25.573  1.00 44.87 45  B 1 
ATOM 3467 N NZ  . LYS B 2 45  ? -4.215  29.148  24.724  1.00 40.74 45  B 1 
ATOM 3468 N N   . ALA B 2 46  ? 3.162   26.043  24.939  1.00 71.96 46  B 1 
ATOM 3469 C CA  . ALA B 2 46  ? 4.384   26.094  24.163  1.00 74.18 46  B 1 
ATOM 3470 C C   . ALA B 2 46  ? 4.487   27.470  23.489  1.00 76.87 46  B 1 
ATOM 3471 O O   . ALA B 2 46  ? 3.481   28.019  23.044  1.00 76.68 46  B 1 
ATOM 3472 C CB  . ALA B 2 46  ? 4.387   24.945  23.158  1.00 71.98 46  B 1 
ATOM 3473 N N   . HIS B 2 47  ? 5.671   28.039  23.485  1.00 79.27 47  B 1 
ATOM 3474 C CA  . HIS B 2 47  ? 5.912   29.353  22.910  1.00 80.28 47  B 1 
ATOM 3475 C C   . HIS B 2 47  ? 7.317   29.421  22.335  1.00 80.92 47  B 1 
ATOM 3476 O O   . HIS B 2 47  ? 8.228   28.743  22.814  1.00 80.20 47  B 1 
ATOM 3477 C CB  . HIS B 2 47  ? 5.668   30.446  23.969  1.00 79.39 47  B 1 
ATOM 3478 C CG  . HIS B 2 47  ? 6.537   30.340  25.191  1.00 76.78 47  B 1 
ATOM 3479 N ND1 . HIS B 2 47  ? 6.297   29.535  26.289  1.00 69.59 47  B 1 
ATOM 3480 C CD2 . HIS B 2 47  ? 7.702   31.022  25.460  1.00 69.73 47  B 1 
ATOM 3481 C CE1 . HIS B 2 47  ? 7.293   29.731  27.180  1.00 70.93 47  B 1 
ATOM 3482 N NE2 . HIS B 2 47  ? 8.156   30.625  26.713  1.00 72.02 47  B 1 
ATOM 3483 N N   . CYS B 2 48  ? 7.481   30.261  21.333  1.00 82.62 48  B 1 
ATOM 3484 C CA  . CYS B 2 48  ? 8.785   30.590  20.782  1.00 82.80 48  B 1 
ATOM 3485 C C   . CYS B 2 48  ? 9.107   32.047  21.064  1.00 84.03 48  B 1 
ATOM 3486 O O   . CYS B 2 48  ? 8.263   32.922  20.905  1.00 82.74 48  B 1 
ATOM 3487 C CB  . CYS B 2 48  ? 8.827   30.280  19.287  1.00 81.14 48  B 1 
ATOM 3488 S SG  . CYS B 2 48  ? 8.647   28.527  18.890  1.00 76.96 48  B 1 
ATOM 3489 N N   . ASN B 2 49  ? 10.334  32.300  21.476  1.00 84.91 49  B 1 
ATOM 3490 C CA  . ASN B 2 49  ? 10.836  33.629  21.783  1.00 84.99 49  B 1 
ATOM 3491 C C   . ASN B 2 49  ? 11.809  34.069  20.696  1.00 84.80 49  B 1 
ATOM 3492 O O   . ASN B 2 49  ? 12.800  33.388  20.427  1.00 83.73 49  B 1 
ATOM 3493 C CB  . ASN B 2 49  ? 11.499  33.609  23.166  1.00 83.63 49  B 1 
ATOM 3494 C CG  . ASN B 2 49  ? 10.502  33.395  24.298  1.00 80.97 49  B 1 
ATOM 3495 O OD1 . ASN B 2 49  ? 9.361   33.798  24.268  1.00 74.07 49  B 1 
ATOM 3496 N ND2 . ASN B 2 49  ? 10.932  32.768  25.373  1.00 74.54 49  B 1 
ATOM 3497 N N   . VAL B 2 50  ? 11.551  35.233  20.132  1.00 85.60 50  B 1 
ATOM 3498 C CA  . VAL B 2 50  ? 12.418  35.884  19.151  1.00 86.12 50  B 1 
ATOM 3499 C C   . VAL B 2 50  ? 12.817  37.254  19.690  1.00 86.43 50  B 1 
ATOM 3500 O O   . VAL B 2 50  ? 11.985  37.979  20.232  1.00 85.37 50  B 1 
ATOM 3501 C CB  . VAL B 2 50  ? 11.720  36.000  17.786  1.00 85.17 50  B 1 
ATOM 3502 C CG1 . VAL B 2 50  ? 12.637  36.620  16.732  1.00 76.27 50  B 1 
ATOM 3503 C CG2 . VAL B 2 50  ? 11.278  34.630  17.261  1.00 76.60 50  B 1 
ATOM 3504 N N   . SER B 2 51  ? 14.068  37.644  19.542  1.00 87.59 51  B 1 
ATOM 3505 C CA  . SER B 2 51  ? 14.511  38.991  19.904  1.00 86.89 51  B 1 
ATOM 3506 C C   . SER B 2 51  ? 13.825  40.024  19.005  1.00 86.91 51  B 1 
ATOM 3507 O O   . SER B 2 51  ? 14.048  40.043  17.800  1.00 86.29 51  B 1 
ATOM 3508 C CB  . SER B 2 51  ? 16.031  39.099  19.779  1.00 86.45 51  B 1 
ATOM 3509 O OG  . SER B 2 51  ? 16.440  40.440  19.977  1.00 79.77 51  B 1 
ATOM 3510 N N   . ARG B 2 52  ? 13.037  40.921  19.607  1.00 87.41 52  B 1 
ATOM 3511 C CA  . ARG B 2 52  ? 12.353  41.994  18.872  1.00 86.90 52  B 1 
ATOM 3512 C C   . ARG B 2 52  ? 13.344  42.903  18.151  1.00 87.35 52  B 1 
ATOM 3513 O O   . ARG B 2 52  ? 13.088  43.315  17.031  1.00 86.41 52  B 1 
ATOM 3514 C CB  . ARG B 2 52  ? 11.443  42.764  19.841  1.00 85.45 52  B 1 
ATOM 3515 C CG  . ARG B 2 52  ? 10.562  43.810  19.121  1.00 80.79 52  B 1 
ATOM 3516 C CD  . ARG B 2 52  ? 9.613   44.523  20.095  1.00 78.46 52  B 1 
ATOM 3517 N NE  . ARG B 2 52  ? 8.546   43.640  20.594  1.00 73.70 52  B 1 
ATOM 3518 C CZ  . ARG B 2 52  ? 7.266   43.626  20.219  1.00 67.95 52  B 1 
ATOM 3519 N NH1 . ARG B 2 52  ? 6.804   44.420  19.300  1.00 60.32 52  B 1 
ATOM 3520 N NH2 . ARG B 2 52  ? 6.427   42.807  20.765  1.00 61.98 52  B 1 
ATOM 3521 N N   . ALA B 2 53  ? 14.486  43.210  18.780  1.00 86.80 53  B 1 
ATOM 3522 C CA  . ALA B 2 53  ? 15.522  44.049  18.167  1.00 86.70 53  B 1 
ATOM 3523 C C   . ALA B 2 53  ? 16.150  43.380  16.936  1.00 87.45 53  B 1 
ATOM 3524 O O   . ALA B 2 53  ? 16.268  44.015  15.886  1.00 86.00 53  B 1 
ATOM 3525 C CB  . ALA B 2 53  ? 16.572  44.377  19.236  1.00 86.04 53  B 1 
ATOM 3526 N N   . ALA B 2 54  ? 16.506  42.114  17.040  1.00 87.51 54  B 1 
ATOM 3527 C CA  . ALA B 2 54  ? 17.071  41.356  15.926  1.00 87.52 54  B 1 
ATOM 3528 C C   . ALA B 2 54  ? 16.053  41.208  14.785  1.00 88.09 54  B 1 
ATOM 3529 O O   . ALA B 2 54  ? 16.380  41.463  13.626  1.00 86.75 54  B 1 
ATOM 3530 C CB  . ALA B 2 54  ? 17.546  39.991  16.440  1.00 87.21 54  B 1 
ATOM 3531 N N   . TRP B 2 55  ? 14.788  40.889  15.125  1.00 87.88 55  B 1 
ATOM 3532 C CA  . TRP B 2 55  ? 13.717  40.746  14.153  1.00 87.73 55  B 1 
ATOM 3533 C C   . TRP B 2 55  ? 13.400  42.049  13.427  1.00 87.91 55  B 1 
ATOM 3534 O O   . TRP B 2 55  ? 13.379  42.079  12.198  1.00 86.24 55  B 1 
ATOM 3535 C CB  . TRP B 2 55  ? 12.470  40.207  14.863  1.00 87.07 55  B 1 
ATOM 3536 C CG  . TRP B 2 55  ? 11.388  39.871  13.891  1.00 86.51 55  B 1 
ATOM 3537 C CD1 . TRP B 2 55  ? 10.213  40.525  13.748  1.00 82.10 55  B 1 
ATOM 3538 C CD2 . TRP B 2 55  ? 11.412  38.831  12.878  1.00 84.53 55  B 1 
ATOM 3539 N NE1 . TRP B 2 55  ? 9.498   39.945  12.712  1.00 82.22 55  B 1 
ATOM 3540 C CE2 . TRP B 2 55  ? 10.205  38.911  12.142  1.00 82.90 55  B 1 
ATOM 3541 C CE3 . TRP B 2 55  ? 12.348  37.834  12.505  1.00 81.64 55  B 1 
ATOM 3542 C CZ2 . TRP B 2 55  ? 9.935   38.049  11.060  1.00 81.36 55  B 1 
ATOM 3543 C CZ3 . TRP B 2 55  ? 12.079  36.970  11.432  1.00 78.74 55  B 1 
ATOM 3544 C CH2 . TRP B 2 55  ? 10.889  37.088  10.719  1.00 78.90 55  B 1 
ATOM 3545 N N   . ASN B 2 56  ? 13.271  43.163  14.164  1.00 86.42 56  B 1 
ATOM 3546 C CA  . ASN B 2 56  ? 13.030  44.468  13.561  1.00 85.54 56  B 1 
ATOM 3547 C C   . ASN B 2 56  ? 14.195  44.916  12.667  1.00 85.79 56  B 1 
ATOM 3548 O O   . ASN B 2 56  ? 13.963  45.446  11.585  1.00 84.77 56  B 1 
ATOM 3549 C CB  . ASN B 2 56  ? 12.740  45.504  14.658  1.00 84.24 56  B 1 
ATOM 3550 C CG  . ASN B 2 56  ? 11.351  45.350  15.279  1.00 80.89 56  B 1 
ATOM 3551 O OD1 . ASN B 2 56  ? 10.516  44.573  14.874  1.00 73.19 56  B 1 
ATOM 3552 N ND2 . ASN B 2 56  ? 11.050  46.151  16.276  1.00 73.13 56  B 1 
ATOM 3553 N N   . SER B 2 57  ? 15.436  44.658  13.075  1.00 86.79 57  B 1 
ATOM 3554 C CA  . SER B 2 57  ? 16.608  44.925  12.227  1.00 86.51 57  B 1 
ATOM 3555 C C   . SER B 2 57  ? 16.556  44.125  10.918  1.00 86.93 57  B 1 
ATOM 3556 O O   . SER B 2 57  ? 16.844  44.662  9.852   1.00 85.88 57  B 1 
ATOM 3557 C CB  . SER B 2 57  ? 17.884  44.593  13.005  1.00 86.36 57  B 1 
ATOM 3558 O OG  . SER B 2 57  ? 19.033  44.866  12.214  1.00 75.99 57  B 1 
ATOM 3559 N N   . THR B 2 58  ? 16.123  42.877  10.998  1.00 86.97 58  B 1 
ATOM 3560 C CA  . THR B 2 58  ? 15.969  42.020  9.822   1.00 86.39 58  B 1 
ATOM 3561 C C   . THR B 2 58  ? 14.841  42.513  8.915   1.00 86.58 58  B 1 
ATOM 3562 O O   . THR B 2 58  ? 15.071  42.707  7.720   1.00 85.55 58  B 1 
ATOM 3563 C CB  . THR B 2 58  ? 15.730  40.567  10.257  1.00 85.87 58  B 1 
ATOM 3564 O OG1 . THR B 2 58  ? 16.859  40.140  10.973  1.00 77.50 58  B 1 
ATOM 3565 C CG2 . THR B 2 58  ? 15.554  39.635  9.076   1.00 76.03 58  B 1 
ATOM 3566 N N   . LEU B 2 59  ? 13.670  42.828  9.472   1.00 85.60 59  B 1 
ATOM 3567 C CA  . LEU B 2 59  ? 12.552  43.385  8.701   1.00 85.08 59  B 1 
ATOM 3568 C C   . LEU B 2 59  ? 12.917  44.729  8.059   1.00 84.91 59  B 1 
ATOM 3569 O O   . LEU B 2 59  ? 12.526  44.995  6.924   1.00 83.85 59  B 1 
ATOM 3570 C CB  . LEU B 2 59  ? 11.314  43.545  9.591   1.00 83.93 59  B 1 
ATOM 3571 C CG  . LEU B 2 59  ? 10.615  42.242  10.023  1.00 81.35 59  B 1 
ATOM 3572 C CD1 . LEU B 2 59  ? 9.362   42.614  10.818  1.00 75.61 59  B 1 
ATOM 3573 C CD2 . LEU B 2 59  ? 10.180  41.377  8.840   1.00 75.81 59  B 1 
ATOM 3574 N N   . GLN B 2 60  ? 13.718  45.550  8.748   1.00 86.86 60  B 1 
ATOM 3575 C CA  . GLN B 2 60  ? 14.229  46.792  8.192   1.00 86.39 60  B 1 
ATOM 3576 C C   . GLN B 2 60  ? 15.092  46.526  6.948   1.00 85.86 60  B 1 
ATOM 3577 O O   . GLN B 2 60  ? 14.816  47.096  5.884   1.00 84.45 60  B 1 
ATOM 3578 C CB  . GLN B 2 60  ? 15.010  47.557  9.268   1.00 85.05 60  B 1 
ATOM 3579 C CG  . GLN B 2 60  ? 15.369  48.972  8.796   1.00 80.94 60  B 1 
ATOM 3580 C CD  . GLN B 2 60  ? 16.103  49.794  9.853   1.00 76.43 60  B 1 
ATOM 3581 O OE1 . GLN B 2 60  ? 16.656  49.287  10.805  1.00 70.57 60  B 1 
ATOM 3582 N NE2 . GLN B 2 60  ? 16.158  51.097  9.688   1.00 66.73 60  B 1 
ATOM 3583 N N   . LYS B 2 61  ? 16.057  45.627  7.037   1.00 85.64 61  B 1 
ATOM 3584 C CA  . LYS B 2 61  ? 16.905  45.240  5.904   1.00 85.38 61  B 1 
ATOM 3585 C C   . LYS B 2 61  ? 16.078  44.696  4.739   1.00 85.48 61  B 1 
ATOM 3586 O O   . LYS B 2 61  ? 16.309  45.089  3.585   1.00 84.06 61  B 1 
ATOM 3587 C CB  . LYS B 2 61  ? 17.959  44.204  6.357   1.00 85.62 61  B 1 
ATOM 3588 C CG  . LYS B 2 61  ? 19.051  44.786  7.285   1.00 82.50 61  B 1 
ATOM 3589 C CD  . LYS B 2 61  ? 19.959  43.669  7.821   1.00 78.92 61  B 1 
ATOM 3590 C CE  . LYS B 2 61  ? 21.010  44.187  8.812   1.00 72.64 61  B 1 
ATOM 3591 N NZ  . LYS B 2 61  ? 21.857  43.097  9.396   1.00 64.24 61  B 1 
ATOM 3592 N N   . ILE B 2 62  ? 15.068  43.879  5.020   1.00 84.75 62  B 1 
ATOM 3593 C CA  . ILE B 2 62  ? 14.154  43.340  4.013   1.00 84.28 62  B 1 
ATOM 3594 C C   . ILE B 2 62  ? 13.324  44.461  3.381   1.00 84.22 62  B 1 
ATOM 3595 O O   . ILE B 2 62  ? 13.243  44.541  2.155   1.00 83.08 62  B 1 
ATOM 3596 C CB  . ILE B 2 62  ? 13.253  42.247  4.626   1.00 83.63 62  B 1 
ATOM 3597 C CG1 . ILE B 2 62  ? 14.113  41.035  5.031   1.00 80.30 62  B 1 
ATOM 3598 C CG2 . ILE B 2 62  ? 12.160  41.807  3.635   1.00 79.63 62  B 1 
ATOM 3599 C CD1 . ILE B 2 62  ? 13.387  40.086  5.979   1.00 76.12 62  B 1 
ATOM 3600 N N   . SER B 2 63  ? 12.767  45.370  4.187   1.00 84.12 63  B 1 
ATOM 3601 C CA  . SER B 2 63  ? 11.963  46.490  3.687   1.00 83.02 63  B 1 
ATOM 3602 C C   . SER B 2 63  ? 12.766  47.414  2.765   1.00 82.61 63  B 1 
ATOM 3603 O O   . SER B 2 63  ? 12.244  47.886  1.756   1.00 81.76 63  B 1 
ATOM 3604 C CB  . SER B 2 63  ? 11.346  47.273  4.851   1.00 82.29 63  B 1 
ATOM 3605 O OG  . SER B 2 63  ? 12.278  48.139  5.458   1.00 71.82 63  B 1 
ATOM 3606 N N   . ILE B 2 64  ? 14.042  47.618  3.057   1.00 84.99 64  B 1 
ATOM 3607 C CA  . ILE B 2 64  ? 14.947  48.395  2.202   1.00 84.35 64  B 1 
ATOM 3608 C C   . ILE B 2 64  ? 15.160  47.690  0.858   1.00 83.75 64  B 1 
ATOM 3609 O O   . ILE B 2 64  ? 15.098  48.339  -0.184  1.00 81.93 64  B 1 
ATOM 3610 C CB  . ILE B 2 64  ? 16.285  48.663  2.931   1.00 83.76 64  B 1 
ATOM 3611 C CG1 . ILE B 2 64  ? 16.068  49.611  4.133   1.00 79.02 64  B 1 
ATOM 3612 C CG2 . ILE B 2 64  ? 17.326  49.280  1.976   1.00 77.82 64  B 1 
ATOM 3613 C CD1 . ILE B 2 64  ? 17.245  49.632  5.123   1.00 72.97 64  B 1 
ATOM 3614 N N   . GLN B 2 65  ? 15.375  46.390  0.877   1.00 83.76 65  B 1 
ATOM 3615 C CA  . GLN B 2 65  ? 15.550  45.627  -0.359  1.00 83.24 65  B 1 
ATOM 3616 C C   . GLN B 2 65  ? 14.261  45.560  -1.180  1.00 83.01 65  B 1 
ATOM 3617 O O   . GLN B 2 65  ? 14.299  45.833  -2.378  1.00 81.36 65  B 1 
ATOM 3618 C CB  . GLN B 2 65  ? 16.076  44.216  -0.053  1.00 82.79 65  B 1 
ATOM 3619 C CG  . GLN B 2 65  ? 17.530  44.193  0.437   1.00 77.48 65  B 1 
ATOM 3620 C CD  . GLN B 2 65  ? 18.577  44.614  -0.612  1.00 73.29 65  B 1 
ATOM 3621 O OE1 . GLN B 2 65  ? 18.302  45.018  -1.723  1.00 67.37 65  B 1 
ATOM 3622 N NE2 . GLN B 2 65  ? 19.840  44.547  -0.261  1.00 63.08 65  B 1 
ATOM 3623 N N   . LEU B 2 66  ? 13.112  45.300  -0.545  1.00 79.97 66  B 1 
ATOM 3624 C CA  . LEU B 2 66  ? 11.823  45.263  -1.226  1.00 78.74 66  B 1 
ATOM 3625 C C   . LEU B 2 66  ? 11.474  46.614  -1.854  1.00 77.88 66  B 1 
ATOM 3626 O O   . LEU B 2 66  ? 11.003  46.650  -2.990  1.00 76.40 66  B 1 
ATOM 3627 C CB  . LEU B 2 66  ? 10.729  44.806  -0.246  1.00 78.31 66  B 1 
ATOM 3628 C CG  . LEU B 2 66  ? 10.792  43.315  0.141   1.00 75.30 66  B 1 
ATOM 3629 C CD1 . LEU B 2 66  ? 9.739   43.028  1.218   1.00 69.79 66  B 1 
ATOM 3630 C CD2 . LEU B 2 66  ? 10.517  42.393  -1.041  1.00 71.47 66  B 1 
ATOM 3631 N N   . ARG B 2 67  ? 11.786  47.743  -1.182  1.00 81.68 67  B 1 
ATOM 3632 C CA  . ARG B 2 67  ? 11.596  49.076  -1.764  1.00 80.13 67  B 1 
ATOM 3633 C C   . ARG B 2 67  ? 12.443  49.333  -3.005  1.00 79.51 67  B 1 
ATOM 3634 O O   . ARG B 2 67  ? 11.988  50.058  -3.883  1.00 77.32 67  B 1 
ATOM 3635 C CB  . ARG B 2 67  ? 11.822  50.163  -0.713  1.00 78.57 67  B 1 
ATOM 3636 C CG  . ARG B 2 67  ? 10.506  50.405  0.026   1.00 73.59 67  B 1 
ATOM 3637 C CD  . ARG B 2 67  ? 10.648  51.513  1.062   1.00 71.04 67  B 1 
ATOM 3638 N NE  . ARG B 2 67  ? 11.211  50.972  2.302   1.00 66.58 67  B 1 
ATOM 3639 C CZ  . ARG B 2 67  ? 11.656  51.698  3.300   1.00 61.71 67  B 1 
ATOM 3640 N NH1 . ARG B 2 67  ? 11.699  52.994  3.250   1.00 56.94 67  B 1 
ATOM 3641 N NH2 . ARG B 2 67  ? 12.057  51.115  4.376   1.00 55.98 67  B 1 
ATOM 3642 N N   . ARG B 2 68  ? 13.614  48.722  -3.125  1.00 81.72 68  B 1 
ATOM 3643 C CA  . ARG B 2 68  ? 14.404  48.802  -4.364  1.00 81.20 68  B 1 
ATOM 3644 C C   . ARG B 2 68  ? 13.708  48.138  -5.549  1.00 80.80 68  B 1 
ATOM 3645 O O   . ARG B 2 68  ? 13.888  48.590  -6.670  1.00 77.26 68  B 1 
ATOM 3646 C CB  . ARG B 2 68  ? 15.794  48.182  -4.169  1.00 80.17 68  B 1 
ATOM 3647 C CG  . ARG B 2 68  ? 16.694  49.038  -3.269  1.00 74.58 68  B 1 
ATOM 3648 C CD  . ARG B 2 68  ? 18.038  48.328  -3.083  1.00 71.11 68  B 1 
ATOM 3649 N NE  . ARG B 2 68  ? 18.973  49.147  -2.296  1.00 64.67 68  B 1 
ATOM 3650 C CZ  . ARG B 2 68  ? 20.202  48.781  -1.952  1.00 58.61 68  B 1 
ATOM 3651 N NH1 . ARG B 2 68  ? 20.687  47.619  -2.288  1.00 54.24 68  B 1 
ATOM 3652 N NH2 . ARG B 2 68  ? 20.959  49.596  -1.267  1.00 52.64 68  B 1 
ATOM 3653 N N   . TYR B 2 69  ? 12.902  47.107  -5.290  1.00 80.37 69  B 1 
ATOM 3654 C CA  . TYR B 2 69  ? 12.148  46.410  -6.326  1.00 78.88 69  B 1 
ATOM 3655 C C   . TYR B 2 69  ? 10.762  47.025  -6.584  1.00 77.50 69  B 1 
ATOM 3656 O O   . TYR B 2 69  ? 10.312  47.055  -7.724  1.00 73.65 69  B 1 
ATOM 3657 C CB  . TYR B 2 69  ? 12.031  44.926  -5.968  1.00 77.75 69  B 1 
ATOM 3658 C CG  . TYR B 2 69  ? 13.320  44.152  -6.134  1.00 72.78 69  B 1 
ATOM 3659 C CD1 . TYR B 2 69  ? 13.733  43.733  -7.411  1.00 66.36 69  B 1 
ATOM 3660 C CD2 . TYR B 2 69  ? 14.132  43.865  -5.019  1.00 66.08 69  B 1 
ATOM 3661 C CE1 . TYR B 2 69  ? 14.933  43.030  -7.580  1.00 62.02 69  B 1 
ATOM 3662 C CE2 . TYR B 2 69  ? 15.341  43.170  -5.176  1.00 61.23 69  B 1 
ATOM 3663 C CZ  . TYR B 2 69  ? 15.741  42.750  -6.460  1.00 61.00 69  B 1 
ATOM 3664 O OH  . TYR B 2 69  ? 16.920  42.065  -6.619  1.00 59.39 69  B 1 
ATOM 3665 N N   . PHE B 2 70  ? 10.097  47.550  -5.543  1.00 77.56 70  B 1 
ATOM 3666 C CA  . PHE B 2 70  ? 8.713   48.042  -5.608  1.00 75.90 70  B 1 
ATOM 3667 C C   . PHE B 2 70  ? 8.583   49.580  -5.557  1.00 74.48 70  B 1 
ATOM 3668 O O   . PHE B 2 70  ? 7.529   50.090  -5.177  1.00 69.87 70  B 1 
ATOM 3669 C CB  . PHE B 2 70  ? 7.871   47.328  -4.549  1.00 74.88 70  B 1 
ATOM 3670 C CG  . PHE B 2 70  ? 7.690   45.844  -4.810  1.00 72.93 70  B 1 
ATOM 3671 C CD1 . PHE B 2 70  ? 6.806   45.408  -5.820  1.00 68.05 70  B 1 
ATOM 3672 C CD2 . PHE B 2 70  ? 8.386   44.897  -4.048  1.00 69.04 70  B 1 
ATOM 3673 C CE1 . PHE B 2 70  ? 6.629   44.037  -6.061  1.00 66.21 70  B 1 
ATOM 3674 C CE2 . PHE B 2 70  ? 8.208   43.518  -4.285  1.00 65.64 70  B 1 
ATOM 3675 C CZ  . PHE B 2 70  ? 7.325   43.092  -5.295  1.00 66.75 70  B 1 
ATOM 3676 N N   . ASN B 2 71  ? 9.620   50.306  -5.964  1.00 75.03 71  B 1 
ATOM 3677 C CA  . ASN B 2 71  ? 9.624   51.767  -6.106  1.00 75.31 71  B 1 
ATOM 3678 C C   . ASN B 2 71  ? 9.064   52.543  -4.906  1.00 75.33 71  B 1 
ATOM 3679 O O   . ASN B 2 71  ? 7.991   53.142  -4.988  1.00 67.97 71  B 1 
ATOM 3680 C CB  . ASN B 2 71  ? 8.927   52.168  -7.435  1.00 70.91 71  B 1 
ATOM 3681 C CG  . ASN B 2 71  ? 9.785   51.976  -8.671  1.00 65.44 71  B 1 
ATOM 3682 O OD1 . ASN B 2 71  ? 10.973  51.761  -8.618  1.00 58.18 71  B 1 
ATOM 3683 N ND2 . ASN B 2 71  ? 9.193   52.097  -9.848  1.00 57.07 71  B 1 
ATOM 3684 N N   . ASN B 2 72  ? 9.798   52.580  -3.802  1.00 70.81 72  B 1 
ATOM 3685 C CA  . ASN B 2 72  ? 9.549   53.420  -2.620  1.00 69.92 72  B 1 
ATOM 3686 C C   . ASN B 2 72  ? 8.110   53.375  -2.061  1.00 70.86 72  B 1 
ATOM 3687 O O   . ASN B 2 72  ? 7.619   54.359  -1.504  1.00 65.11 72  B 1 
ATOM 3688 C CB  . ASN B 2 72  ? 10.049  54.857  -2.853  1.00 65.11 72  B 1 
ATOM 3689 C CG  . ASN B 2 72  ? 11.557  55.014  -2.747  1.00 60.62 72  B 1 
ATOM 3690 O OD1 . ASN B 2 72  ? 12.298  54.110  -2.414  1.00 54.05 72  B 1 
ATOM 3691 N ND2 . ASN B 2 72  ? 12.057  56.199  -3.016  1.00 53.12 72  B 1 
ATOM 3692 N N   . LYS B 2 73  ? 7.422   52.256  -2.156  1.00 73.53 73  B 1 
ATOM 3693 C CA  . LYS B 2 73  ? 6.129   52.076  -1.495  1.00 74.28 73  B 1 
ATOM 3694 C C   . LYS B 2 73  ? 6.322   51.719  -0.023  1.00 76.50 73  B 1 
ATOM 3695 O O   . LYS B 2 73  ? 7.303   51.096  0.362   1.00 72.47 73  B 1 
ATOM 3696 C CB  . LYS B 2 73  ? 5.280   51.042  -2.244  1.00 68.81 73  B 1 
ATOM 3697 C CG  . LYS B 2 73  ? 4.841   51.594  -3.608  1.00 63.27 73  B 1 
ATOM 3698 C CD  . LYS B 2 73  ? 3.909   50.607  -4.321  1.00 58.20 73  B 1 
ATOM 3699 C CE  . LYS B 2 73  ? 3.484   51.192  -5.666  1.00 51.72 73  B 1 
ATOM 3700 N NZ  . LYS B 2 73  ? 2.585   50.272  -6.412  1.00 47.11 73  B 1 
ATOM 3701 N N   . THR B 2 74  ? 5.335   52.113  0.790   1.00 74.18 74  B 1 
ATOM 3702 C CA  . THR B 2 74  ? 5.216   51.645  2.173   1.00 76.00 74  B 1 
ATOM 3703 C C   . THR B 2 74  ? 5.060   50.129  2.178   1.00 77.12 74  B 1 
ATOM 3704 O O   . THR B 2 74  ? 4.173   49.600  1.502   1.00 75.56 74  B 1 
ATOM 3705 C CB  . THR B 2 74  ? 4.012   52.293  2.867   1.00 73.79 74  B 1 
ATOM 3706 O OG1 . THR B 2 74  ? 4.087   53.696  2.747   1.00 66.59 74  B 1 
ATOM 3707 C CG2 . THR B 2 74  ? 3.943   51.978  4.361   1.00 64.42 74  B 1 
ATOM 3708 N N   . ILE B 2 75  ? 5.889   49.450  2.954   1.00 75.59 75  B 1 
ATOM 3709 C CA  . ILE B 2 75  ? 5.869   47.993  3.051   1.00 76.22 75  B 1 
ATOM 3710 C C   . ILE B 2 75  ? 5.135   47.603  4.322   1.00 76.85 75  B 1 
ATOM 3711 O O   . ILE B 2 75  ? 5.520   47.995  5.422   1.00 76.72 75  B 1 
ATOM 3712 C CB  . ILE B 2 75  ? 7.287   47.411  2.957   1.00 74.84 75  B 1 
ATOM 3713 C CG1 . ILE B 2 75  ? 7.889   47.810  1.590   1.00 72.47 75  B 1 
ATOM 3714 C CG2 . ILE B 2 75  ? 7.255   45.880  3.109   1.00 70.58 75  B 1 
ATOM 3715 C CD1 . ILE B 2 75  ? 9.328   47.374  1.398   1.00 65.02 75  B 1 
ATOM 3716 N N   . ILE B 2 76  ? 4.061   46.861  4.163   1.00 75.85 76  B 1 
ATOM 3717 C CA  . ILE B 2 76  ? 3.220   46.385  5.257   1.00 76.65 76  B 1 
ATOM 3718 C C   . ILE B 2 76  ? 3.437   44.881  5.377   1.00 76.88 76  B 1 
ATOM 3719 O O   . ILE B 2 76  ? 3.110   44.139  4.458   1.00 75.82 76  B 1 
ATOM 3720 C CB  . ILE B 2 76  ? 1.740   46.746  5.023   1.00 75.01 76  B 1 
ATOM 3721 C CG1 . ILE B 2 76  ? 1.567   48.277  4.804   1.00 68.58 76  B 1 
ATOM 3722 C CG2 . ILE B 2 76  ? 0.902   46.272  6.228   1.00 68.96 76  B 1 
ATOM 3723 C CD1 . ILE B 2 76  ? 0.128   48.710  4.487   1.00 63.77 76  B 1 
ATOM 3724 N N   . PHE B 2 77  ? 3.972   44.456  6.506   1.00 75.18 77  B 1 
ATOM 3725 C CA  . PHE B 2 77  ? 4.038   43.053  6.881   1.00 74.41 77  B 1 
ATOM 3726 C C   . PHE B 2 77  ? 2.770   42.716  7.649   1.00 72.37 77  B 1 
ATOM 3727 O O   . PHE B 2 77  ? 2.569   43.200  8.763   1.00 70.64 77  B 1 
ATOM 3728 C CB  . PHE B 2 77  ? 5.315   42.788  7.676   1.00 74.32 77  B 1 
ATOM 3729 C CG  . PHE B 2 77  ? 6.598   43.023  6.908   1.00 73.03 77  B 1 
ATOM 3730 C CD1 . PHE B 2 77  ? 7.127   42.021  6.083   1.00 69.08 77  B 1 
ATOM 3731 C CD2 . PHE B 2 77  ? 7.292   44.239  7.025   1.00 70.37 77  B 1 
ATOM 3732 C CE1 . PHE B 2 77  ? 8.336   42.217  5.394   1.00 68.72 77  B 1 
ATOM 3733 C CE2 . PHE B 2 77  ? 8.492   44.452  6.336   1.00 68.33 77  B 1 
ATOM 3734 C CZ  . PHE B 2 77  ? 9.012   43.435  5.527   1.00 70.77 77  B 1 
ATOM 3735 N N   . LYS B 2 78  ? 1.898   41.946  7.052   1.00 72.26 78  B 1 
ATOM 3736 C CA  . LYS B 2 78  ? 0.678   41.423  7.666   1.00 70.59 78  B 1 
ATOM 3737 C C   . LYS B 2 78  ? 0.605   39.930  7.456   1.00 68.42 78  B 1 
ATOM 3738 O O   . LYS B 2 78  ? 0.990   39.428  6.402   1.00 62.63 78  B 1 
ATOM 3739 C CB  . LYS B 2 78  ? -0.579  42.095  7.100   1.00 67.00 78  B 1 
ATOM 3740 C CG  . LYS B 2 78  ? -0.853  43.432  7.794   1.00 61.34 78  B 1 
ATOM 3741 C CD  . LYS B 2 78  ? -2.212  43.990  7.384   1.00 56.10 78  B 1 
ATOM 3742 C CE  . LYS B 2 78  ? -2.499  45.248  8.206   1.00 48.86 78  B 1 
ATOM 3743 N NZ  . LYS B 2 78  ? -3.854  45.774  7.966   1.00 43.50 78  B 1 
ATOM 3744 N N   . ASN B 2 79  ? 0.057   39.248  8.451   1.00 69.40 79  B 1 
ATOM 3745 C CA  . ASN B 2 79  ? -0.228  37.831  8.315   1.00 65.67 79  B 1 
ATOM 3746 C C   . ASN B 2 79  ? -1.263  37.583  7.213   1.00 63.22 79  B 1 
ATOM 3747 O O   . ASN B 2 79  ? -2.107  38.435  6.929   1.00 57.58 79  B 1 
ATOM 3748 C CB  . ASN B 2 79  ? -0.682  37.256  9.668   1.00 61.50 79  B 1 
ATOM 3749 C CG  . ASN B 2 79  ? 0.136   36.034  10.052  1.00 56.29 79  B 1 
ATOM 3750 O OD1 . ASN B 2 79  ? 1.202   35.766  9.555   1.00 50.66 79  B 1 
ATOM 3751 N ND2 . ASN B 2 79  ? -0.351  35.241  10.978  1.00 50.55 79  B 1 
ATOM 3752 N N   . SER B 2 80  ? -1.230  36.403  6.629   1.00 59.92 80  B 1 
ATOM 3753 C CA  . SER B 2 80  ? -2.190  36.022  5.606   1.00 58.64 80  B 1 
ATOM 3754 C C   . SER B 2 80  ? -3.607  36.083  6.155   1.00 58.06 80  B 1 
ATOM 3755 O O   . SER B 2 80  ? -3.958  35.387  7.112   1.00 54.03 80  B 1 
ATOM 3756 C CB  . SER B 2 80  ? -1.873  34.625  5.063   1.00 54.27 80  B 1 
ATOM 3757 O OG  . SER B 2 80  ? -2.002  33.654  6.067   1.00 49.77 80  B 1 
ATOM 3758 N N   . SER B 2 81  ? -4.467  36.920  5.560   1.00 54.07 81  B 1 
ATOM 3759 C CA  . SER B 2 81  ? -5.855  37.028  5.973   1.00 53.40 81  B 1 
ATOM 3760 C C   . SER B 2 81  ? -6.629  35.760  5.615   1.00 52.49 81  B 1 
ATOM 3761 O O   . SER B 2 81  ? -6.732  35.408  4.435   1.00 47.68 81  B 1 
ATOM 3762 C CB  . SER B 2 81  ? -6.503  38.279  5.357   1.00 49.30 81  B 1 
ATOM 3763 O OG  . SER B 2 81  ? -6.318  38.323  3.959   1.00 45.17 81  B 1 
ATOM 3764 N N   . GLY B 2 82  ? -7.210  35.114  6.630   1.00 48.15 82  B 1 
ATOM 3765 C CA  . GLY B 2 82  ? -8.271  34.114  6.464   1.00 48.36 82  B 1 
ATOM 3766 C C   . GLY B 2 82  ? -7.918  32.804  5.745   1.00 48.92 82  B 1 
ATOM 3767 O O   . GLY B 2 82  ? -8.825  32.131  5.268   1.00 46.50 82  B 1 
ATOM 3768 N N   . GLY B 2 83  ? -6.628  32.489  5.649   1.00 45.68 83  B 1 
ATOM 3769 C CA  . GLY B 2 83  ? -6.214  31.163  5.188   1.00 46.69 83  B 1 
ATOM 3770 C C   . GLY B 2 83  ? -6.405  30.094  6.265   1.00 47.62 83  B 1 
ATOM 3771 O O   . GLY B 2 83  ? -6.635  30.412  7.430   1.00 45.90 83  B 1 
ATOM 3772 N N   . ASP B 2 84  ? -6.284  28.852  5.875   1.00 47.59 84  B 1 
ATOM 3773 C CA  . ASP B 2 84  ? -6.261  27.748  6.832   1.00 49.06 84  B 1 
ATOM 3774 C C   . ASP B 2 84  ? -5.173  27.974  7.883   1.00 50.39 84  B 1 
ATOM 3775 O O   . ASP B 2 84  ? -4.130  28.560  7.617   1.00 48.78 84  B 1 
ATOM 3776 C CB  . ASP B 2 84  ? -6.059  26.404  6.119   1.00 46.97 84  B 1 
ATOM 3777 C CG  . ASP B 2 84  ? -7.356  25.854  5.517   1.00 42.70 84  B 1 
ATOM 3778 O OD1 . ASP B 2 84  ? -8.414  26.074  6.145   1.00 39.38 84  B 1 
ATOM 3779 O OD2 . ASP B 2 84  ? -7.271  25.238  4.442   1.00 39.47 84  B 1 
ATOM 3780 N N   . VAL B 2 85  ? -5.424  27.488  9.093   1.00 50.04 85  B 1 
ATOM 3781 C CA  . VAL B 2 85  ? -4.525  27.670  10.247  1.00 49.66 85  B 1 
ATOM 3782 C C   . VAL B 2 85  ? -3.105  27.187  9.931   1.00 50.31 85  B 1 
ATOM 3783 O O   . VAL B 2 85  ? -2.144  27.786  10.395  1.00 48.45 85  B 1 
ATOM 3784 C CB  . VAL B 2 85  ? -5.095  26.965  11.492  1.00 47.41 85  B 1 
ATOM 3785 C CG1 . VAL B 2 85  ? -4.205  27.133  12.721  1.00 43.97 85  B 1 
ATOM 3786 C CG2 . VAL B 2 85  ? -6.468  27.545  11.849  1.00 42.22 85  B 1 
ATOM 3787 N N   . GLU B 2 86  ? -2.975  26.185  9.094   1.00 49.66 86  B 1 
ATOM 3788 C CA  . GLU B 2 86  ? -1.685  25.662  8.635   1.00 49.63 86  B 1 
ATOM 3789 C C   . GLU B 2 86  ? -0.881  26.672  7.800   1.00 50.12 86  B 1 
ATOM 3790 O O   . GLU B 2 86  ? 0.346   26.632  7.800   1.00 47.65 86  B 1 
ATOM 3791 C CB  . GLU B 2 86  ? -1.915  24.379  7.822   1.00 47.27 86  B 1 
ATOM 3792 C CG  . GLU B 2 86  ? -2.527  23.267  8.692   1.00 42.74 86  B 1 
ATOM 3793 C CD  . GLU B 2 86  ? -2.668  21.919  7.971   1.00 39.35 86  B 1 
ATOM 3794 O OE1 . GLU B 2 86  ? -2.808  20.914  8.713   1.00 37.06 86  B 1 
ATOM 3795 O OE2 . GLU B 2 86  ? -2.662  21.898  6.729   1.00 36.98 86  B 1 
ATOM 3796 N N   . VAL B 2 87  ? -1.548  27.616  7.136   1.00 50.76 87  B 1 
ATOM 3797 C CA  . VAL B 2 87  ? -0.886  28.673  6.354   1.00 51.18 87  B 1 
ATOM 3798 C C   . VAL B 2 87  ? -0.484  29.851  7.243   1.00 52.92 87  B 1 
ATOM 3799 O O   . VAL B 2 87  ? 0.527   30.502  7.003   1.00 50.58 87  B 1 
ATOM 3800 C CB  . VAL B 2 87  ? -1.794  29.139  5.202   1.00 48.23 87  B 1 
ATOM 3801 C CG1 . VAL B 2 87  ? -1.086  30.138  4.290   1.00 43.54 87  B 1 
ATOM 3802 C CG2 . VAL B 2 87  ? -2.242  27.968  4.321   1.00 42.22 87  B 1 
ATOM 3803 N N   . ALA B 2 88  ? -1.262  30.129  8.293   1.00 57.22 88  B 1 
ATOM 3804 C CA  . ALA B 2 88  ? -0.990  31.198  9.245   1.00 58.16 88  B 1 
ATOM 3805 C C   . ALA B 2 88  ? -0.060  30.773  10.401  1.00 61.24 88  B 1 
ATOM 3806 O O   . ALA B 2 88  ? 0.337   31.606  11.222  1.00 58.96 88  B 1 
ATOM 3807 C CB  . ALA B 2 88  ? -2.330  31.722  9.768   1.00 53.68 88  B 1 
ATOM 3808 N N   . THR B 2 89  ? 0.252   29.499  10.497  1.00 64.84 89  B 1 
ATOM 3809 C CA  . THR B 2 89  ? 1.133   28.936  11.518  1.00 65.39 89  B 1 
ATOM 3810 C C   . THR B 2 89  ? 2.377   28.370  10.870  1.00 66.14 89  B 1 
ATOM 3811 O O   . THR B 2 89  ? 2.297   27.625  9.896   1.00 64.00 89  B 1 
ATOM 3812 C CB  . THR B 2 89  ? 0.455   27.861  12.371  1.00 62.70 89  B 1 
ATOM 3813 O OG1 . THR B 2 89  ? -0.111  26.835  11.587  1.00 57.00 89  B 1 
ATOM 3814 C CG2 . THR B 2 89  ? -0.641  28.433  13.260  1.00 54.88 89  B 1 
ATOM 3815 N N   . HIS B 2 90  ? 3.524   28.686  11.454  1.00 69.91 90  B 1 
ATOM 3816 C CA  . HIS B 2 90  ? 4.760   28.007  11.096  1.00 70.66 90  B 1 
ATOM 3817 C C   . HIS B 2 90  ? 4.867   26.701  11.879  1.00 72.63 90  B 1 
ATOM 3818 O O   . HIS B 2 90  ? 4.674   26.697  13.089  1.00 71.64 90  B 1 
ATOM 3819 C CB  . HIS B 2 90  ? 5.951   28.936  11.323  1.00 68.29 90  B 1 
ATOM 3820 C CG  . HIS B 2 90  ? 7.193   28.281  10.821  1.00 62.82 90  B 1 
ATOM 3821 N ND1 . HIS B 2 90  ? 7.500   28.034  9.491   1.00 55.77 90  B 1 
ATOM 3822 C CD2 . HIS B 2 90  ? 8.109   27.614  11.580  1.00 55.09 90  B 1 
ATOM 3823 C CE1 . HIS B 2 90  ? 8.571   27.223  9.459   1.00 51.16 90  B 1 
ATOM 3824 N NE2 . HIS B 2 90  ? 8.966   26.961  10.704  1.00 51.25 90  B 1 
ATOM 3825 N N   . SER B 2 91  ? 5.148   25.622  11.191  1.00 68.63 91  B 1 
ATOM 3826 C CA  . SER B 2 91  ? 5.294   24.306  11.803  1.00 67.96 91  B 1 
ATOM 3827 C C   . SER B 2 91  ? 6.730   23.821  11.707  1.00 67.93 91  B 1 
ATOM 3828 O O   . SER B 2 91  ? 7.344   23.880  10.640  1.00 66.43 91  B 1 
ATOM 3829 C CB  . SER B 2 91  ? 4.322   23.294  11.201  1.00 65.22 91  B 1 
ATOM 3830 O OG  . SER B 2 91  ? 4.896   22.571  10.140  1.00 58.33 91  B 1 
ATOM 3831 N N   . PHE B 2 92  ? 7.252   23.315  12.812  1.00 69.79 92  B 1 
ATOM 3832 C CA  . PHE B 2 92  ? 8.584   22.728  12.861  1.00 70.25 92  B 1 
ATOM 3833 C C   . PHE B 2 92  ? 8.620   21.629  13.916  1.00 70.75 92  B 1 
ATOM 3834 O O   . PHE B 2 92  ? 7.824   21.604  14.851  1.00 69.85 92  B 1 
ATOM 3835 C CB  . PHE B 2 92  ? 9.635   23.813  13.123  1.00 68.90 92  B 1 
ATOM 3836 C CG  . PHE B 2 92  ? 9.443   24.538  14.432  1.00 67.97 92  B 1 
ATOM 3837 C CD1 . PHE B 2 92  ? 8.534   25.615  14.514  1.00 64.26 92  B 1 
ATOM 3838 C CD2 . PHE B 2 92  ? 10.092  24.092  15.591  1.00 64.53 92  B 1 
ATOM 3839 C CE1 . PHE B 2 92  ? 8.251   26.213  15.745  1.00 60.58 92  B 1 
ATOM 3840 C CE2 . PHE B 2 92  ? 9.816   24.685  16.833  1.00 60.59 92  B 1 
ATOM 3841 C CZ  . PHE B 2 92  ? 8.877   25.727  16.905  1.00 61.79 92  B 1 
ATOM 3842 N N   . ASN B 2 93  ? 9.571   20.725  13.788  1.00 66.26 93  B 1 
ATOM 3843 C CA  . ASN B 2 93  ? 9.798   19.682  14.773  1.00 66.13 93  B 1 
ATOM 3844 C C   . ASN B 2 93  ? 10.765  20.174  15.852  1.00 66.99 93  B 1 
ATOM 3845 O O   . ASN B 2 93  ? 11.872  20.594  15.570  1.00 64.72 93  B 1 
ATOM 3846 C CB  . ASN B 2 93  ? 10.292  18.434  14.045  1.00 62.87 93  B 1 
ATOM 3847 C CG  . ASN B 2 93  ? 10.482  17.235  14.955  1.00 57.38 93  B 1 
ATOM 3848 O OD1 . ASN B 2 93  ? 10.256  17.232  16.156  1.00 51.56 93  B 1 
ATOM 3849 N ND2 . ASN B 2 93  ? 10.915  16.134  14.397  1.00 51.33 93  B 1 
ATOM 3850 N N   . CYS B 2 94  ? 10.360  20.091  17.105  1.00 68.58 94  B 1 
ATOM 3851 C CA  . CYS B 2 94  ? 11.207  20.440  18.227  1.00 67.79 94  B 1 
ATOM 3852 C C   . CYS B 2 94  ? 11.305  19.261  19.191  1.00 66.89 94  B 1 
ATOM 3853 O O   . CYS B 2 94  ? 10.380  18.989  19.955  1.00 63.96 94  B 1 
ATOM 3854 C CB  . CYS B 2 94  ? 10.694  21.728  18.861  1.00 67.11 94  B 1 
ATOM 3855 S SG  . CYS B 2 94  ? 11.510  22.245  20.388  1.00 63.31 94  B 1 
ATOM 3856 N N   . GLY B 2 95  ? 12.434  18.555  19.170  1.00 64.04 95  B 1 
ATOM 3857 C CA  . GLY B 2 95  ? 12.694  17.419  20.044  1.00 62.40 95  B 1 
ATOM 3858 C C   . GLY B 2 95  ? 11.742  16.237  19.838  1.00 62.99 95  B 1 
ATOM 3859 O O   . GLY B 2 95  ? 11.485  15.505  20.785  1.00 59.95 95  B 1 
ATOM 3860 N N   . GLY B 2 96  ? 11.215  16.068  18.636  1.00 60.89 96  B 1 
ATOM 3861 C CA  . GLY B 2 96  ? 10.266  15.003  18.305  1.00 59.97 96  B 1 
ATOM 3862 C C   . GLY B 2 96  ? 8.794   15.362  18.500  1.00 61.47 96  B 1 
ATOM 3863 O O   . GLY B 2 96  ? 7.928   14.526  18.257  1.00 59.60 96  B 1 
ATOM 3864 N N   . GLU B 2 97  ? 8.479   16.606  18.900  1.00 63.28 97  B 1 
ATOM 3865 C CA  . GLU B 2 97  ? 7.120   17.156  18.911  1.00 64.22 97  B 1 
ATOM 3866 C C   . GLU B 2 97  ? 6.973   18.223  17.828  1.00 65.48 97  B 1 
ATOM 3867 O O   . GLU B 2 97  ? 7.881   19.002  17.579  1.00 64.99 97  B 1 
ATOM 3868 C CB  . GLU B 2 97  ? 6.757   17.722  20.283  1.00 61.87 97  B 1 
ATOM 3869 C CG  . GLU B 2 97  ? 6.664   16.616  21.349  1.00 57.52 97  B 1 
ATOM 3870 C CD  . GLU B 2 97  ? 6.115   17.097  22.697  1.00 54.89 97  B 1 
ATOM 3871 O OE1 . GLU B 2 97  ? 6.006   16.271  23.644  1.00 51.34 97  B 1 
ATOM 3872 O OE2 . GLU B 2 97  ? 5.778   18.281  22.891  1.00 50.38 97  B 1 
ATOM 3873 N N   . PHE B 2 98  ? 5.795   18.277  17.190  1.00 66.38 98  B 1 
ATOM 3874 C CA  . PHE B 2 98  ? 5.520   19.263  16.163  1.00 66.88 98  B 1 
ATOM 3875 C C   . PHE B 2 98  ? 4.918   20.514  16.780  1.00 68.29 98  B 1 
ATOM 3876 O O   . PHE B 2 98  ? 3.829   20.477  17.347  1.00 67.79 98  B 1 
ATOM 3877 C CB  . PHE B 2 98  ? 4.609   18.682  15.087  1.00 64.12 98  B 1 
ATOM 3878 C CG  . PHE B 2 98  ? 5.348   17.772  14.140  1.00 59.59 98  B 1 
ATOM 3879 C CD1 . PHE B 2 98  ? 5.591   18.183  12.826  1.00 54.18 98  B 1 
ATOM 3880 C CD2 . PHE B 2 98  ? 5.807   16.524  14.586  1.00 53.00 98  B 1 
ATOM 3881 C CE1 . PHE B 2 98  ? 6.259   17.331  11.941  1.00 49.29 98  B 1 
ATOM 3882 C CE2 . PHE B 2 98  ? 6.484   15.674  13.703  1.00 49.22 98  B 1 
ATOM 3883 C CZ  . PHE B 2 98  ? 6.701   16.068  12.373  1.00 49.61 98  B 1 
ATOM 3884 N N   . PHE B 2 99  ? 5.625   21.613  16.644  1.00 70.52 99  B 1 
ATOM 3885 C CA  . PHE B 2 99  ? 5.163   22.919  17.075  1.00 71.63 99  B 1 
ATOM 3886 C C   . PHE B 2 99  ? 4.484   23.622  15.908  1.00 71.28 99  B 1 
ATOM 3887 O O   . PHE B 2 99  ? 5.028   23.690  14.815  1.00 70.92 99  B 1 
ATOM 3888 C CB  . PHE B 2 99  ? 6.341   23.730  17.616  1.00 71.28 99  B 1 
ATOM 3889 C CG  . PHE B 2 99  ? 6.822   23.293  18.992  1.00 71.33 99  B 1 
ATOM 3890 C CD1 . PHE B 2 99  ? 6.740   24.190  20.077  1.00 66.83 99  B 1 
ATOM 3891 C CD2 . PHE B 2 99  ? 7.340   22.012  19.203  1.00 67.61 99  B 1 
ATOM 3892 C CE1 . PHE B 2 99  ? 7.167   23.796  21.356  1.00 66.24 99  B 1 
ATOM 3893 C CE2 . PHE B 2 99  ? 7.759   21.610  20.473  1.00 65.95 99  B 1 
ATOM 3894 C CZ  . PHE B 2 99  ? 7.678   22.500  21.553  1.00 68.65 99  B 1 
ATOM 3895 N N   . TYR B 2 100 ? 3.305   24.171  16.175  1.00 73.33 100 B 1 
ATOM 3896 C CA  . TYR B 2 100 ? 2.572   25.058  15.291  1.00 73.16 100 B 1 
ATOM 3897 C C   . TYR B 2 100 ? 2.511   26.421  15.964  1.00 74.75 100 B 1 
ATOM 3898 O O   . TYR B 2 100 ? 1.773   26.599  16.933  1.00 74.10 100 B 1 
ATOM 3899 C CB  . TYR B 2 100 ? 1.161   24.491  15.032  1.00 69.93 100 B 1 
ATOM 3900 C CG  . TYR B 2 100 ? 1.161   23.286  14.129  1.00 64.13 100 B 1 
ATOM 3901 C CD1 . TYR B 2 100 ? 0.828   23.422  12.768  1.00 58.37 100 B 1 
ATOM 3902 C CD2 . TYR B 2 100 ? 1.566   22.036  14.622  1.00 56.18 100 B 1 
ATOM 3903 C CE1 . TYR B 2 100 ? 0.930   22.328  11.898  1.00 52.85 100 B 1 
ATOM 3904 C CE2 . TYR B 2 100 ? 1.683   20.938  13.758  1.00 52.45 100 B 1 
ATOM 3905 C CZ  . TYR B 2 100 ? 1.379   21.089  12.389  1.00 52.78 100 B 1 
ATOM 3906 O OH  . TYR B 2 100 ? 1.556   20.044  11.532  1.00 50.18 100 B 1 
ATOM 3907 N N   . CYS B 2 101 ? 3.307   27.349  15.485  1.00 76.53 101 B 1 
ATOM 3908 C CA  . CYS B 2 101 ? 3.432   28.672  16.078  1.00 76.93 101 B 1 
ATOM 3909 C C   . CYS B 2 101 ? 2.705   29.704  15.229  1.00 77.22 101 B 1 
ATOM 3910 O O   . CYS B 2 101 ? 2.943   29.797  14.028  1.00 75.57 101 B 1 
ATOM 3911 C CB  . CYS B 2 101 ? 4.911   29.020  16.272  1.00 76.68 101 B 1 
ATOM 3912 S SG  . CYS B 2 101 ? 5.768   27.853  17.376  1.00 74.29 101 B 1 
ATOM 3913 N N   . ASN B 2 102 ? 1.843   30.474  15.865  1.00 77.57 102 B 1 
ATOM 3914 C CA  . ASN B 2 102 ? 1.192   31.589  15.198  1.00 77.68 102 B 1 
ATOM 3915 C C   . ASN B 2 102 ? 2.214   32.704  14.960  1.00 78.26 102 B 1 
ATOM 3916 O O   . ASN B 2 102 ? 2.741   33.279  15.915  1.00 77.10 102 B 1 
ATOM 3917 C CB  . ASN B 2 102 ? -0.019  32.036  16.023  1.00 75.32 102 B 1 
ATOM 3918 C CG  . ASN B 2 102 ? -0.849  33.100  15.317  1.00 71.12 102 B 1 
ATOM 3919 O OD1 . ASN B 2 102 ? -0.441  33.720  14.357  1.00 64.42 102 B 1 
ATOM 3920 N ND2 . ASN B 2 102 ? -2.048  33.355  15.785  1.00 64.03 102 B 1 
ATOM 3921 N N   . THR B 2 103 ? 2.471   33.020  13.714  1.00 78.08 103 B 1 
ATOM 3922 C CA  . THR B 2 103 ? 3.478   34.005  13.313  1.00 77.61 103 B 1 
ATOM 3923 C C   . THR B 2 103 ? 2.920   35.420  13.185  1.00 77.81 103 B 1 
ATOM 3924 O O   . THR B 2 103 ? 3.663   36.324  12.819  1.00 75.83 103 B 1 
ATOM 3925 C CB  . THR B 2 103 ? 4.159   33.577  12.013  1.00 75.66 103 B 1 
ATOM 3926 O OG1 . THR B 2 103 ? 3.209   33.366  10.996  1.00 70.63 103 B 1 
ATOM 3927 C CG2 . THR B 2 103 ? 4.935   32.270  12.197  1.00 68.92 103 B 1 
ATOM 3928 N N   . THR B 2 104 ? 1.650   35.651  13.543  1.00 77.53 104 B 1 
ATOM 3929 C CA  . THR B 2 104 ? 0.989   36.954  13.392  1.00 76.69 104 B 1 
ATOM 3930 C C   . THR B 2 104 ? 1.789   38.088  14.019  1.00 76.68 104 B 1 
ATOM 3931 O O   . THR B 2 104 ? 2.019   39.105  13.365  1.00 74.10 104 B 1 
ATOM 3932 C CB  . THR B 2 104 ? -0.430  36.934  14.003  1.00 74.52 104 B 1 
ATOM 3933 O OG1 . THR B 2 104 ? -1.168  35.849  13.490  1.00 67.90 104 B 1 
ATOM 3934 C CG2 . THR B 2 104 ? -1.238  38.188  13.661  1.00 65.20 104 B 1 
ATOM 3935 N N   . ASP B 2 105 ? 2.308   37.885  15.224  1.00 78.13 105 B 1 
ATOM 3936 C CA  . ASP B 2 105 ? 3.066   38.910  15.961  1.00 78.24 105 B 1 
ATOM 3937 C C   . ASP B 2 105 ? 4.434   39.235  15.331  1.00 78.25 105 B 1 
ATOM 3938 O O   . ASP B 2 105 ? 5.035   40.261  15.657  1.00 76.23 105 B 1 
ATOM 3939 C CB  . ASP B 2 105 ? 3.265   38.456  17.418  1.00 76.84 105 B 1 
ATOM 3940 C CG  . ASP B 2 105 ? 1.970   38.259  18.220  1.00 74.28 105 B 1 
ATOM 3941 O OD1 . ASP B 2 105 ? 0.898   38.706  17.772  1.00 67.39 105 B 1 
ATOM 3942 O OD2 . ASP B 2 105 ? 2.077   37.635  19.304  1.00 69.04 105 B 1 
ATOM 3943 N N   . LEU B 2 106 ? 4.944   38.387  14.437  1.00 79.42 106 B 1 
ATOM 3944 C CA  . LEU B 2 106 ? 6.160   38.674  13.675  1.00 79.28 106 B 1 
ATOM 3945 C C   . LEU B 2 106 ? 5.872   39.579  12.470  1.00 79.04 106 B 1 
ATOM 3946 O O   . LEU B 2 106 ? 6.749   40.333  12.047  1.00 76.01 106 B 1 
ATOM 3947 C CB  . LEU B 2 106 ? 6.830   37.377  13.196  1.00 77.85 106 B 1 
ATOM 3948 C CG  . LEU B 2 106 ? 7.411   36.503  14.322  1.00 76.92 106 B 1 
ATOM 3949 C CD1 . LEU B 2 106 ? 8.009   35.232  13.708  1.00 72.80 106 B 1 
ATOM 3950 C CD2 . LEU B 2 106 ? 8.546   37.206  15.076  1.00 73.19 106 B 1 
ATOM 3951 N N   . PHE B 2 107 ? 4.654   39.521  11.936  1.00 78.60 107 B 1 
ATOM 3952 C CA  . PHE B 2 107 ? 4.270   40.187  10.697  1.00 77.28 107 B 1 
ATOM 3953 C C   . PHE B 2 107 ? 3.215   41.281  10.921  1.00 75.19 107 B 1 
ATOM 3954 O O   . PHE B 2 107 ? 2.404   41.565  10.045  1.00 70.71 107 B 1 
ATOM 3955 C CB  . PHE B 2 107 ? 3.851   39.128  9.674   1.00 76.23 107 B 1 
ATOM 3956 C CG  . PHE B 2 107 ? 4.943   38.138  9.348   1.00 75.41 107 B 1 
ATOM 3957 C CD1 . PHE B 2 107 ? 6.132   38.564  8.723   1.00 71.33 107 B 1 
ATOM 3958 C CD2 . PHE B 2 107 ? 4.782   36.777  9.665   1.00 72.76 107 B 1 
ATOM 3959 C CE1 . PHE B 2 107 ? 7.137   37.644  8.400   1.00 70.20 107 B 1 
ATOM 3960 C CE2 . PHE B 2 107 ? 5.781   35.850  9.335   1.00 69.90 107 B 1 
ATOM 3961 C CZ  . PHE B 2 107 ? 6.954   36.286  8.698   1.00 72.28 107 B 1 
ATOM 3962 N N   . ASP B 2 108 ? 3.244   41.916  12.084  1.00 74.72 108 B 1 
ATOM 3963 C CA  . ASP B 2 108 ? 2.404   43.057  12.428  1.00 74.52 108 B 1 
ATOM 3964 C C   . ASP B 2 108 ? 3.240   44.337  12.502  1.00 74.90 108 B 1 
ATOM 3965 O O   . ASP B 2 108 ? 3.412   44.969  13.546  1.00 69.82 108 B 1 
ATOM 3966 C CB  . ASP B 2 108 ? 1.599   42.766  13.700  1.00 70.07 108 B 1 
ATOM 3967 C CG  . ASP B 2 108 ? 0.504   43.821  13.936  1.00 64.07 108 B 1 
ATOM 3968 O OD1 . ASP B 2 108 ? 0.106   44.489  12.950  1.00 57.25 108 B 1 
ATOM 3969 O OD2 . ASP B 2 108 ? 0.052   43.936  15.093  1.00 57.49 108 B 1 
ATOM 3970 N N   . SER B 2 109 ? 3.827   44.713  11.368  1.00 75.40 109 B 1 
ATOM 3971 C CA  . SER B 2 109 ? 4.606   45.941  11.294  1.00 76.37 109 B 1 
ATOM 3972 C C   . SER B 2 109 ? 4.451   46.642  9.949   1.00 76.93 109 B 1 
ATOM 3973 O O   . SER B 2 109 ? 4.416   46.022  8.882   1.00 74.98 109 B 1 
ATOM 3974 C CB  . SER B 2 109 ? 6.069   45.700  11.661  1.00 73.96 109 B 1 
ATOM 3975 O OG  . SER B 2 109 ? 6.703   44.819  10.750  1.00 68.47 109 B 1 
ATOM 3976 N N   . THR B 2 110 ? 4.380   47.967  10.020  1.00 75.81 110 B 1 
ATOM 3977 C CA  . THR B 2 110 ? 4.329   48.837  8.846   1.00 75.19 110 B 1 
ATOM 3978 C C   . THR B 2 110 ? 5.619   49.641  8.784   1.00 74.91 110 B 1 
ATOM 3979 O O   . THR B 2 110 ? 5.981   50.313  9.755   1.00 72.67 110 B 1 
ATOM 3980 C CB  . THR B 2 110 ? 3.102   49.755  8.874   1.00 73.00 110 B 1 
ATOM 3981 O OG1 . THR B 2 110 ? 1.930   48.981  8.984   1.00 65.68 110 B 1 
ATOM 3982 C CG2 . THR B 2 110 ? 2.967   50.577  7.592   1.00 63.94 110 B 1 
ATOM 3983 N N   . TRP B 2 111 ? 6.289   49.567  7.667   1.00 76.88 111 B 1 
ATOM 3984 C CA  . TRP B 2 111 ? 7.551   50.250  7.414   1.00 75.49 111 B 1 
ATOM 3985 C C   . TRP B 2 111 ? 7.337   51.331  6.368   1.00 74.10 111 B 1 
ATOM 3986 O O   . TRP B 2 111 ? 6.990   51.044  5.222   1.00 70.26 111 B 1 
ATOM 3987 C CB  . TRP B 2 111 ? 8.603   49.233  6.983   1.00 74.50 111 B 1 
ATOM 3988 C CG  . TRP B 2 111 ? 8.984   48.252  8.044   1.00 75.60 111 B 1 
ATOM 3989 C CD1 . TRP B 2 111 ? 8.298   47.123  8.366   1.00 67.32 111 B 1 
ATOM 3990 C CD2 . TRP B 2 111 ? 10.097  48.333  8.966   1.00 75.15 111 B 1 
ATOM 3991 N NE1 . TRP B 2 111 ? 8.924   46.485  9.422   1.00 69.85 111 B 1 
ATOM 3992 C CE2 . TRP B 2 111 ? 10.033  47.194  9.822   1.00 72.99 111 B 1 
ATOM 3993 C CE3 . TRP B 2 111 ? 11.152  49.250  9.157   1.00 73.02 111 B 1 
ATOM 3994 C CZ2 . TRP B 2 111 ? 10.984  46.974  10.838  1.00 74.15 111 B 1 
ATOM 3995 C CZ3 . TRP B 2 111 ? 12.101  49.023  10.165  1.00 67.35 111 B 1 
ATOM 3996 C CH2 . TRP B 2 111 ? 12.020  47.905  10.998  1.00 68.77 111 B 1 
ATOM 3997 N N   . ASP B 2 112 ? 7.559   52.584  6.763   1.00 75.33 112 B 1 
ATOM 3998 C CA  . ASP B 2 112 ? 7.402   53.728  5.879   1.00 73.17 112 B 1 
ATOM 3999 C C   . ASP B 2 112 ? 8.581   53.876  4.897   1.00 73.03 112 B 1 
ATOM 4000 O O   . ASP B 2 112 ? 9.548   53.102  4.888   1.00 67.44 112 B 1 
ATOM 4001 C CB  . ASP B 2 112 ? 7.146   54.997  6.716   1.00 68.13 112 B 1 
ATOM 4002 C CG  . ASP B 2 112 ? 8.353   55.494  7.517   1.00 62.88 112 B 1 
ATOM 4003 O OD1 . ASP B 2 112 ? 9.456   54.949  7.366   1.00 55.56 112 B 1 
ATOM 4004 O OD2 . ASP B 2 112 ? 8.174   56.464  8.269   1.00 56.80 112 B 1 
ATOM 4005 N N   . GLU B 2 113 ? 8.529   54.927  4.076   1.00 67.63 113 B 1 
ATOM 4006 C CA  . GLU B 2 113 ? 9.578   55.249  3.113   1.00 66.48 113 B 1 
ATOM 4007 C C   . GLU B 2 113 ? 10.936  55.558  3.765   1.00 66.66 113 B 1 
ATOM 4008 O O   . GLU B 2 113 ? 11.978  55.331  3.152   1.00 60.58 113 B 1 
ATOM 4009 C CB  . GLU B 2 113 ? 9.127   56.426  2.241   1.00 62.32 113 B 1 
ATOM 4010 C CG  . GLU B 2 113 ? 7.877   56.076  1.418   1.00 58.10 113 B 1 
ATOM 4011 C CD  . GLU B 2 113 ? 7.434   57.188  0.462   1.00 51.98 113 B 1 
ATOM 4012 O OE1 . GLU B 2 113 ? 6.455   56.927  -0.283  1.00 46.59 113 B 1 
ATOM 4013 O OE2 . GLU B 2 113 ? 8.044   58.274  0.485   1.00 48.38 113 B 1 
ATOM 4014 N N   . ASN B 2 114 ? 10.936  55.979  5.025   1.00 68.90 114 B 1 
ATOM 4015 C CA  . ASN B 2 114 ? 12.147  56.292  5.787   1.00 67.53 114 B 1 
ATOM 4016 C C   . ASN B 2 114 ? 12.717  55.083  6.547   1.00 67.21 114 B 1 
ATOM 4017 O O   . ASN B 2 114 ? 13.698  55.217  7.275   1.00 61.18 114 B 1 
ATOM 4018 C CB  . ASN B 2 114 ? 11.849  57.484  6.701   1.00 64.28 114 B 1 
ATOM 4019 C CG  . ASN B 2 114 ? 11.575  58.759  5.925   1.00 60.16 114 B 1 
ATOM 4020 O OD1 . ASN B 2 114 ? 12.114  59.004  4.865   1.00 53.62 114 B 1 
ATOM 4021 N ND2 . ASN B 2 114 ? 10.744  59.627  6.450   1.00 53.78 114 B 1 
ATOM 4022 N N   . SER B 2 115 ? 12.144  53.898  6.359   1.00 62.08 115 B 1 
ATOM 4023 C CA  . SER B 2 115 ? 12.519  52.675  7.086   1.00 60.44 115 B 1 
ATOM 4024 C C   . SER B 2 115 ? 12.298  52.770  8.593   1.00 63.11 115 B 1 
ATOM 4025 O O   . SER B 2 115 ? 12.999  52.107  9.363   1.00 58.63 115 B 1 
ATOM 4026 C CB  . SER B 2 115 ? 13.947  52.193  6.777   1.00 55.35 115 B 1 
ATOM 4027 O OG  . SER B 2 115 ? 14.250  52.299  5.402   1.00 51.58 115 B 1 
ATOM 4028 N N   . THR B 2 116 ? 11.342  53.605  9.036   1.00 65.74 116 B 1 
ATOM 4029 C CA  . THR B 2 116 ? 10.918  53.680  10.430  1.00 65.41 116 B 1 
ATOM 4030 C C   . THR B 2 116 ? 9.667   52.832  10.641  1.00 65.26 116 B 1 
ATOM 4031 O O   . THR B 2 116 ? 8.778   52.768  9.803   1.00 61.50 116 B 1 
ATOM 4032 C CB  . THR B 2 116 ? 10.740  55.133  10.917  1.00 62.03 116 B 1 
ATOM 4033 O OG1 . THR B 2 116 ? 10.014  55.936  10.033  1.00 56.49 116 B 1 
ATOM 4034 C CG2 . THR B 2 116 ? 12.098  55.806  11.082  1.00 54.39 116 B 1 
ATOM 4035 N N   . VAL B 2 117 ? 9.637   52.149  11.782  1.00 65.44 117 B 1 
ATOM 4036 C CA  . VAL B 2 117 ? 8.475   51.359  12.187  1.00 63.72 117 B 1 
ATOM 4037 C C   . VAL B 2 117 ? 7.432   52.303  12.767  1.00 64.44 117 B 1 
ATOM 4038 O O   . VAL B 2 117 ? 7.695   52.960  13.769  1.00 60.47 117 B 1 
ATOM 4039 C CB  . VAL B 2 117 ? 8.832   50.285  13.230  1.00 58.76 117 B 1 
ATOM 4040 C CG1 . VAL B 2 117 ? 7.617   49.407  13.539  1.00 53.62 117 B 1 
ATOM 4041 C CG2 . VAL B 2 117 ? 9.947   49.368  12.753  1.00 53.50 117 B 1 
ATOM 4042 N N   . THR B 2 118 ? 6.246   52.357  12.185  1.00 58.53 118 B 1 
ATOM 4043 C CA  . THR B 2 118 ? 5.163   53.225  12.664  1.00 57.46 118 B 1 
ATOM 4044 C C   . THR B 2 118 ? 4.374   52.615  13.823  1.00 57.47 118 B 1 
ATOM 4045 O O   . THR B 2 118 ? 4.021   53.328  14.756  1.00 52.86 118 B 1 
ATOM 4046 C CB  . THR B 2 118 ? 4.213   53.587  11.517  1.00 53.18 118 B 1 
ATOM 4047 O OG1 . THR B 2 118 ? 3.837   52.432  10.800  1.00 50.32 118 B 1 
ATOM 4048 C CG2 . THR B 2 118 ? 4.874   54.541  10.519  1.00 47.80 118 B 1 
ATOM 4049 N N   . ASN B 2 119 ? 4.159   51.314  13.829  1.00 57.24 119 B 1 
ATOM 4050 C CA  . ASN B 2 119 ? 3.330   50.622  14.818  1.00 56.09 119 B 1 
ATOM 4051 C C   . ASN B 2 119 ? 4.154   49.672  15.695  1.00 55.51 119 B 1 
ATOM 4052 O O   . ASN B 2 119 ? 4.091   48.454  15.531  1.00 52.04 119 B 1 
ATOM 4053 C CB  . ASN B 2 119 ? 2.159   49.920  14.110  1.00 52.23 119 B 1 
ATOM 4054 C CG  . ASN B 2 119 ? 1.077   50.853  13.608  1.00 49.01 119 B 1 
ATOM 4055 O OD1 . ASN B 2 119 ? 1.016   52.031  13.905  1.00 44.54 119 B 1 
ATOM 4056 N ND2 . ASN B 2 119 ? 0.153   50.332  12.840  1.00 44.50 119 B 1 
ATOM 4057 N N   . ILE B 2 120 ? 4.907   50.189  16.662  1.00 58.69 120 B 1 
ATOM 4058 C CA  . ILE B 2 120 ? 5.445   49.380  17.764  1.00 57.21 120 B 1 
ATOM 4059 C C   . ILE B 2 120 ? 4.513   49.571  18.962  1.00 57.40 120 B 1 
ATOM 4060 O O   . ILE B 2 120 ? 4.681   50.511  19.734  1.00 53.10 120 B 1 
ATOM 4061 C CB  . ILE B 2 120 ? 6.914   49.707  18.100  1.00 52.08 120 B 1 
ATOM 4062 C CG1 . ILE B 2 120 ? 7.816   49.625  16.852  1.00 47.96 120 B 1 
ATOM 4063 C CG2 . ILE B 2 120 ? 7.411   48.736  19.188  1.00 45.67 120 B 1 
ATOM 4064 C CD1 . ILE B 2 120 ? 9.274   50.043  17.111  1.00 41.96 120 B 1 
ATOM 4065 N N   . THR B 2 121 ? 3.504   48.729  19.099  1.00 56.17 121 B 1 
ATOM 4066 C CA  . THR B 2 121 ? 2.539   48.801  20.201  1.00 56.15 121 B 1 
ATOM 4067 C C   . THR B 2 121 ? 3.119   48.321  21.524  1.00 56.99 121 B 1 
ATOM 4068 O O   . THR B 2 121 ? 3.126   49.064  22.502  1.00 53.18 121 B 1 
ATOM 4069 C CB  . THR B 2 121 ? 1.251   48.008  19.896  1.00 51.75 121 B 1 
ATOM 4070 O OG1 . THR B 2 121 ? 1.494   46.997  18.946  1.00 46.80 121 B 1 
ATOM 4071 C CG2 . THR B 2 121 ? 0.172   48.922  19.321  1.00 44.45 121 B 1 
ATOM 4072 N N   . GLU B 2 122 ? 3.639   47.094  21.604  1.00 57.54 122 B 1 
ATOM 4073 C CA  . GLU B 2 122 ? 4.200   46.567  22.857  1.00 58.53 122 B 1 
ATOM 4074 C C   . GLU B 2 122 ? 5.725   46.729  22.929  1.00 60.66 122 B 1 
ATOM 4075 O O   . GLU B 2 122 ? 6.450   46.191  22.093  1.00 56.97 122 B 1 
ATOM 4076 C CB  . GLU B 2 122 ? 3.807   45.103  23.098  1.00 53.80 122 B 1 
ATOM 4077 C CG  . GLU B 2 122 ? 2.389   44.926  23.642  1.00 48.30 122 B 1 
ATOM 4078 C CD  . GLU B 2 122 ? 2.224   43.607  24.418  1.00 44.29 122 B 1 
ATOM 4079 O OE1 . GLU B 2 122 ? 1.347   43.535  25.286  1.00 40.41 122 B 1 
ATOM 4080 O OE2 . GLU B 2 122 ? 3.073   42.699  24.283  1.00 40.35 122 B 1 
ATOM 4081 N N   . PRO B 2 123 ? 6.252   47.391  23.983  1.00 64.11 123 B 1 
ATOM 4082 C CA  . PRO B 2 123 ? 7.684   47.634  24.153  1.00 66.17 123 B 1 
ATOM 4083 C C   . PRO B 2 123 ? 8.459   46.425  24.692  1.00 71.46 123 B 1 
ATOM 4084 O O   . PRO B 2 123 ? 9.542   46.569  25.253  1.00 68.85 123 B 1 
ATOM 4085 C CB  . PRO B 2 123 ? 7.752   48.858  25.079  1.00 59.21 123 B 1 
ATOM 4086 C CG  . PRO B 2 123 ? 6.546   48.654  25.987  1.00 55.24 123 B 1 
ATOM 4087 C CD  . PRO B 2 123 ? 5.508   48.053  25.046  1.00 55.45 123 B 1 
ATOM 4088 N N   . LYS B 2 124 ? 7.913   45.223  24.593  1.00 72.30 124 B 1 
ATOM 4089 C CA  . LYS B 2 124 ? 8.602   44.030  25.094  1.00 74.51 124 B 1 
ATOM 4090 C C   . LYS B 2 124 ? 9.837   43.748  24.237  1.00 77.96 124 B 1 
ATOM 4091 O O   . LYS B 2 124 ? 9.775   43.746  23.014  1.00 75.47 124 B 1 
ATOM 4092 C CB  . LYS B 2 124 ? 7.662   42.826  25.149  1.00 68.99 124 B 1 
ATOM 4093 C CG  . LYS B 2 124 ? 6.608   42.958  26.256  1.00 61.49 124 B 1 
ATOM 4094 C CD  . LYS B 2 124 ? 5.634   41.782  26.219  1.00 56.92 124 B 1 
ATOM 4095 C CE  . LYS B 2 124 ? 4.490   41.976  27.225  1.00 50.10 124 B 1 
ATOM 4096 N NZ  . LYS B 2 124 ? 3.219   41.396  26.716  1.00 44.57 124 B 1 
ATOM 4097 N N   . ALA B 2 125 ? 10.955  43.435  24.904  1.00 79.77 125 B 1 
ATOM 4098 C CA  . ALA B 2 125 ? 12.226  43.128  24.242  1.00 82.54 125 B 1 
ATOM 4099 C C   . ALA B 2 125 ? 12.200  41.813  23.435  1.00 84.99 125 B 1 
ATOM 4100 O O   . ALA B 2 125 ? 13.040  41.599  22.565  1.00 82.02 125 B 1 
ATOM 4101 C CB  . ALA B 2 125 ? 13.320  43.086  25.317  1.00 78.98 125 B 1 
ATOM 4102 N N   . THR B 2 126 ? 11.244  40.950  23.752  1.00 82.93 126 B 1 
ATOM 4103 C CA  . THR B 2 126 ? 11.092  39.630  23.142  1.00 83.69 126 B 1 
ATOM 4104 C C   . THR B 2 126 ? 9.696   39.506  22.555  1.00 84.12 126 B 1 
ATOM 4105 O O   . THR B 2 126 ? 8.715   39.828  23.225  1.00 82.27 126 B 1 
ATOM 4106 C CB  . THR B 2 126 ? 11.336  38.521  24.174  1.00 82.41 126 B 1 
ATOM 4107 O OG1 . THR B 2 126 ? 12.439  38.826  24.996  1.00 71.14 126 B 1 
ATOM 4108 C CG2 . THR B 2 126 ? 11.637  37.183  23.516  1.00 70.14 126 B 1 
ATOM 4109 N N   . ILE B 2 127 ? 9.605   39.052  21.320  1.00 86.37 127 B 1 
ATOM 4110 C CA  . ILE B 2 127 ? 8.351   38.648  20.691  1.00 85.51 127 B 1 
ATOM 4111 C C   . ILE B 2 127 ? 8.095   37.204  21.108  1.00 85.70 127 B 1 
ATOM 4112 O O   . ILE B 2 127 ? 8.945   36.341  20.863  1.00 84.66 127 B 1 
ATOM 4113 C CB  . ILE B 2 127 ? 8.411   38.793  19.161  1.00 84.80 127 B 1 
ATOM 4114 C CG1 . ILE B 2 127 ? 8.794   40.238  18.758  1.00 80.74 127 B 1 
ATOM 4115 C CG2 . ILE B 2 127 ? 7.057   38.396  18.552  1.00 80.49 127 B 1 
ATOM 4116 C CD1 . ILE B 2 127 ? 9.047   40.426  17.256  1.00 76.77 127 B 1 
ATOM 4117 N N   . THR B 2 128 ? 6.968   36.964  21.754  1.00 85.03 128 B 1 
ATOM 4118 C CA  . THR B 2 128 ? 6.573   35.624  22.187  1.00 83.47 128 B 1 
ATOM 4119 C C   . THR B 2 128 ? 5.478   35.114  21.272  1.00 82.85 128 B 1 
ATOM 4120 O O   . THR B 2 128 ? 4.356   35.615  21.314  1.00 81.27 128 B 1 
ATOM 4121 C CB  . THR B 2 128 ? 6.115   35.626  23.653  1.00 82.13 128 B 1 
ATOM 4122 O OG1 . THR B 2 128 ? 7.138   36.137  24.475  1.00 73.77 128 B 1 
ATOM 4123 C CG2 . THR B 2 128 ? 5.806   34.216  24.157  1.00 71.67 128 B 1 
ATOM 4124 N N   . LEU B 2 129 ? 5.792   34.119  20.464  1.00 81.83 129 B 1 
ATOM 4125 C CA  . LEU B 2 129 ? 4.839   33.482  19.567  1.00 81.80 129 B 1 
ATOM 4126 C C   . LEU B 2 129 ? 4.096   32.375  20.316  1.00 81.91 129 B 1 
ATOM 4127 O O   . LEU B 2 129 ? 4.751   31.472  20.837  1.00 80.83 129 B 1 
ATOM 4128 C CB  . LEU B 2 129 ? 5.561   32.902  18.347  1.00 81.16 129 B 1 
ATOM 4129 C CG  . LEU B 2 129 ? 6.435   33.905  17.590  1.00 79.22 129 B 1 
ATOM 4130 C CD1 . LEU B 2 129 ? 7.128   33.180  16.431  1.00 73.69 129 B 1 
ATOM 4131 C CD2 . LEU B 2 129 ? 5.621   35.073  17.047  1.00 74.25 129 B 1 
ATOM 4132 N N   . PRO B 2 130 ? 2.763   32.412  20.385  1.00 79.91 130 B 1 
ATOM 4133 C CA  . PRO B 2 130 ? 2.013   31.301  20.935  1.00 78.33 130 B 1 
ATOM 4134 C C   . PRO B 2 130 ? 2.124   30.102  19.999  1.00 78.16 130 B 1 
ATOM 4135 O O   . PRO B 2 130 ? 1.753   30.172  18.822  1.00 75.91 130 B 1 
ATOM 4136 C CB  . PRO B 2 130 ? 0.582   31.823  21.091  1.00 76.35 130 B 1 
ATOM 4137 C CG  . PRO B 2 130 ? 0.470   32.879  19.992  1.00 73.74 130 B 1 
ATOM 4138 C CD  . PRO B 2 130 ? 1.879   33.450  19.879  1.00 76.56 130 B 1 
ATOM 4139 N N   . CYS B 2 131 ? 2.602   29.000  20.541  1.00 77.38 131 B 1 
ATOM 4140 C CA  . CYS B 2 131 ? 2.712   27.743  19.822  1.00 76.35 131 B 1 
ATOM 4141 C C   . CYS B 2 131 ? 1.761   26.707  20.402  1.00 75.34 131 B 1 
ATOM 4142 O O   . CYS B 2 131 ? 1.417   26.712  21.580  1.00 72.96 131 B 1 
ATOM 4143 C CB  . CYS B 2 131 ? 4.161   27.246  19.813  1.00 76.15 131 B 1 
ATOM 4144 S SG  . CYS B 2 131 ? 5.358   28.432  19.130  1.00 73.26 131 B 1 
ATOM 4145 N N   . ARG B 2 132 ? 1.356   25.803  19.543  1.00 71.93 132 B 1 
ATOM 4146 C CA  . ARG B 2 132 ? 0.542   24.648  19.882  1.00 69.95 132 B 1 
ATOM 4147 C C   . ARG B 2 132 ? 1.282   23.408  19.408  1.00 70.59 132 B 1 
ATOM 4148 O O   . ARG B 2 132 ? 1.956   23.454  18.387  1.00 68.92 132 B 1 
ATOM 4149 C CB  . ARG B 2 132 ? -0.842  24.799  19.237  1.00 66.03 132 B 1 
ATOM 4150 C CG  . ARG B 2 132 ? -1.619  26.016  19.784  1.00 58.53 132 B 1 
ATOM 4151 C CD  . ARG B 2 132 ? -2.967  26.179  19.068  1.00 54.44 132 B 1 
ATOM 4152 N NE  . ARG B 2 132 ? -3.764  27.327  19.580  1.00 49.05 132 B 1 
ATOM 4153 C CZ  . ARG B 2 132 ? -5.052  27.551  19.307  1.00 44.42 132 B 1 
ATOM 4154 N NH1 . ARG B 2 132 ? -5.736  26.783  18.539  1.00 41.61 132 B 1 
ATOM 4155 N NH2 . ARG B 2 132 ? -5.685  28.561  19.798  1.00 38.87 132 B 1 
ATOM 4156 N N   . ILE B 2 133 ? 1.186   22.343  20.170  1.00 68.85 133 B 1 
ATOM 4157 C CA  . ILE B 2 133 ? 1.836   21.091  19.807  1.00 67.10 133 B 1 
ATOM 4158 C C   . ILE B 2 133 ? 0.824   20.240  19.070  1.00 65.27 133 B 1 
ATOM 4159 O O   . ILE B 2 133 ? -0.229  19.929  19.627  1.00 62.44 133 B 1 
ATOM 4160 C CB  . ILE B 2 133 ? 2.437   20.391  21.037  1.00 65.57 133 B 1 
ATOM 4161 C CG1 . ILE B 2 133 ? 3.497   21.307  21.686  1.00 61.71 133 B 1 
ATOM 4162 C CG2 . ILE B 2 133 ? 3.059   19.048  20.628  1.00 60.57 133 B 1 
ATOM 4163 C CD1 . ILE B 2 133 ? 3.901   20.852  23.079  1.00 56.23 133 B 1 
ATOM 4164 N N   . LYS B 2 134 ? 1.136   19.875  17.837  1.00 59.85 134 B 1 
ATOM 4165 C CA  . LYS B 2 134 ? 0.395   18.852  17.111  1.00 58.94 134 B 1 
ATOM 4166 C C   . LYS B 2 134 ? 0.951   17.504  17.541  1.00 59.45 134 B 1 
ATOM 4167 O O   . LYS B 2 134 ? 2.144   17.248  17.425  1.00 56.86 134 B 1 
ATOM 4168 C CB  . LYS B 2 134 ? 0.493   19.063  15.595  1.00 55.67 134 B 1 
ATOM 4169 C CG  . LYS B 2 134 ? -0.487  18.187  14.778  1.00 50.64 134 B 1 
ATOM 4170 C CD  . LYS B 2 134 ? -0.259  18.369  13.277  1.00 47.34 134 B 1 
ATOM 4171 C CE  . LYS B 2 134 ? -1.311  17.673  12.412  1.00 42.34 134 B 1 
ATOM 4172 N NZ  . LYS B 2 134 ? -1.058  17.792  10.945  1.00 39.43 134 B 1 
ATOM 4173 N N   . GLN B 2 135 ? 0.073   16.655  18.019  1.00 52.49 135 B 1 
ATOM 4174 C CA  . GLN B 2 135 ? 0.397   15.255  18.198  1.00 51.43 135 B 1 
ATOM 4175 C C   . GLN B 2 135 ? 0.122   14.571  16.866  1.00 50.93 135 B 1 
ATOM 4176 O O   . GLN B 2 135 ? -1.018  14.545  16.419  1.00 48.87 135 B 1 
ATOM 4177 C CB  . GLN B 2 135 ? -0.417  14.679  19.351  1.00 49.05 135 B 1 
ATOM 4178 C CG  . GLN B 2 135 ? -0.016  15.376  20.659  1.00 44.97 135 B 1 
ATOM 4179 C CD  . GLN B 2 135 ? -0.733  14.799  21.872  1.00 41.70 135 B 1 
ATOM 4180 O OE1 . GLN B 2 135 ? -1.440  13.820  21.807  1.00 39.05 135 B 1 
ATOM 4181 N NE2 . GLN B 2 135 ? -0.565  15.386  23.032  1.00 36.39 135 B 1 
ATOM 4182 N N   . ILE B 2 136 ? 1.175   14.124  16.217  1.00 45.96 136 B 1 
ATOM 4183 C CA  . ILE B 2 136 ? 1.032   13.510  14.900  1.00 44.85 136 B 1 
ATOM 4184 C C   . ILE B 2 136 ? 0.384   12.149  15.063  1.00 45.20 136 B 1 
ATOM 4185 O O   . ILE B 2 136 ? 0.863   11.307  15.825  1.00 42.34 136 B 1 
ATOM 4186 C CB  . ILE B 2 136 ? 2.363   13.439  14.140  1.00 41.67 136 B 1 
ATOM 4187 C CG1 . ILE B 2 136 ? 2.818   14.889  13.895  1.00 38.48 136 B 1 
ATOM 4188 C CG2 . ILE B 2 136 ? 2.215   12.671  12.818  1.00 37.59 136 B 1 
ATOM 4189 C CD1 . ILE B 2 136 ? 4.039   14.988  12.992  1.00 34.98 136 B 1 
ATOM 4190 N N   . ILE B 2 137 ? -0.674  11.957  14.315  1.00 42.30 137 B 1 
ATOM 4191 C CA  . ILE B 2 137 ? -1.291  10.658  14.121  1.00 41.21 137 B 1 
ATOM 4192 C C   . ILE B 2 137 ? -0.478  9.950   13.062  1.00 41.71 137 B 1 
ATOM 4193 O O   . ILE B 2 137 ? -0.585  10.242  11.878  1.00 39.62 137 B 1 
ATOM 4194 C CB  . ILE B 2 137 ? -2.758  10.811  13.674  1.00 39.39 137 B 1 
ATOM 4195 C CG1 . ILE B 2 137 ? -3.549  11.684  14.660  1.00 36.92 137 B 1 
ATOM 4196 C CG2 . ILE B 2 137 ? -3.403  9.421   13.533  1.00 36.62 137 B 1 
ATOM 4197 C CD1 . ILE B 2 137 ? -4.799  12.257  13.996  1.00 34.52 137 B 1 
ATOM 4198 N N   . ASN B 2 138 ? 0.329   9.005   13.497  1.00 42.58 138 B 1 
ATOM 4199 C CA  . ASN B 2 138 ? 0.960   8.100   12.572  1.00 42.37 138 B 1 
ATOM 4200 C C   . ASN B 2 138 ? -0.070  7.038   12.191  1.00 42.51 138 B 1 
ATOM 4201 O O   . ASN B 2 138 ? -0.413  6.163   12.989  1.00 41.10 138 B 1 
ATOM 4202 C CB  . ASN B 2 138 ? 2.228   7.542   13.199  1.00 41.02 138 B 1 
ATOM 4203 C CG  . ASN B 2 138 ? 3.320   8.591   13.283  1.00 38.04 138 B 1 
ATOM 4204 O OD1 . ASN B 2 138 ? 3.429   9.483   12.479  1.00 35.66 138 B 1 
ATOM 4205 N ND2 . ASN B 2 138 ? 4.201   8.478   14.255  1.00 34.67 138 B 1 
ATOM 4206 N N   . MET B 2 139 ? -0.577  7.166   10.992  1.00 38.17 139 B 1 
ATOM 4207 C CA  . MET B 2 139 ? -1.600  6.265   10.488  1.00 37.60 139 B 1 
ATOM 4208 C C   . MET B 2 139 ? -1.048  4.852   10.298  1.00 38.32 139 B 1 
ATOM 4209 O O   . MET B 2 139 ? 0.130   4.678   10.019  1.00 36.44 139 B 1 
ATOM 4210 C CB  . MET B 2 139 ? -2.134  6.845   9.178   1.00 35.67 139 B 1 
ATOM 4211 C CG  . MET B 2 139 ? -3.500  6.279   8.809   1.00 32.48 139 B 1 
ATOM 4212 S SD  . MET B 2 139 ? -3.857  6.515   7.069   1.00 30.26 139 B 1 
ATOM 4213 C CE  . MET B 2 139 ? -5.108  5.270   6.825   1.00 28.37 139 B 1 
ATOM 4214 N N   . TRP B 2 140 ? -1.938  3.872   10.381  1.00 37.63 140 B 1 
ATOM 4215 C CA  . TRP B 2 140 ? -1.873  2.532   9.793   1.00 36.07 140 B 1 
ATOM 4216 C C   . TRP B 2 140 ? -0.485  1.890   9.745   1.00 36.20 140 B 1 
ATOM 4217 O O   . TRP B 2 140 ? 0.028   1.513   8.696   1.00 34.04 140 B 1 
ATOM 4218 C CB  . TRP B 2 140 ? -2.524  2.530   8.421   1.00 33.30 140 B 1 
ATOM 4219 C CG  . TRP B 2 140 ? -3.994  2.743   8.395   1.00 31.49 140 B 1 
ATOM 4220 C CD1 . TRP B 2 140 ? -4.678  3.686   9.074   1.00 28.97 140 B 1 
ATOM 4221 C CD2 . TRP B 2 140 ? -4.971  2.011   7.634   1.00 28.97 140 B 1 
ATOM 4222 N NE1 . TRP B 2 140 ? -6.010  3.596   8.771   1.00 26.57 140 B 1 
ATOM 4223 C CE2 . TRP B 2 140 ? -6.235  2.596   7.871   1.00 26.42 140 B 1 
ATOM 4224 C CE3 . TRP B 2 140 ? -4.900  0.937   6.739   1.00 27.18 140 B 1 
ATOM 4225 C CZ2 . TRP B 2 140 ? -7.392  2.149   7.227   1.00 24.96 140 B 1 
ATOM 4226 C CZ3 . TRP B 2 140 ? -6.059  0.490   6.103   1.00 25.62 140 B 1 
ATOM 4227 C CH2 . TRP B 2 140 ? -7.282  1.093   6.343   1.00 25.28 140 B 1 
ATOM 4228 N N   . GLN B 2 141 ? 0.098   1.719   10.886  1.00 35.62 141 B 1 
ATOM 4229 C CA  . GLN B 2 141 ? 1.341   0.975   10.947  1.00 35.42 141 B 1 
ATOM 4230 C C   . GLN B 2 141 ? 1.120   -0.491  10.624  1.00 36.14 141 B 1 
ATOM 4231 O O   . GLN B 2 141 ? 1.892   -1.086  9.883   1.00 34.34 141 B 1 
ATOM 4232 C CB  . GLN B 2 141 ? 1.938   1.146   12.321  1.00 33.34 141 B 1 
ATOM 4233 C CG  . GLN B 2 141 ? 2.458   2.566   12.413  1.00 30.47 141 B 1 
ATOM 4234 C CD  . GLN B 2 141 ? 2.664   2.981   13.834  1.00 27.94 141 B 1 
ATOM 4235 O OE1 . GLN B 2 141 ? 2.468   2.232   14.770  1.00 26.71 141 B 1 
ATOM 4236 N NE2 . GLN B 2 141 ? 3.018   4.215   14.013  1.00 25.22 141 B 1 
ATOM 4237 N N   . ARG B 2 142 ? 0.021   -1.046  11.098  1.00 40.77 142 B 1 
ATOM 4238 C CA  . ARG B 2 142 ? -0.561  -2.236  10.490  1.00 40.78 142 B 1 
ATOM 4239 C C   . ARG B 2 142 ? -1.890  -1.837  9.860   1.00 40.03 142 B 1 
ATOM 4240 O O   . ARG B 2 142 ? -2.420  -0.766  10.157  1.00 37.88 142 B 1 
ATOM 4241 C CB  . ARG B 2 142 ? -0.686  -3.363  11.513  1.00 39.60 142 B 1 
ATOM 4242 C CG  . ARG B 2 142 ? 0.712   -3.854  11.907  1.00 36.78 142 B 1 
ATOM 4243 C CD  . ARG B 2 142 ? 0.643   -5.059  12.830  1.00 35.00 142 B 1 
ATOM 4244 N NE  . ARG B 2 142 ? 1.984   -5.587  13.072  1.00 32.31 142 B 1 
ATOM 4245 C CZ  . ARG B 2 142 ? 2.350   -6.346  14.074  1.00 30.49 142 B 1 
ATOM 4246 N NH1 . ARG B 2 142 ? 1.496   -6.814  14.931  1.00 28.74 142 B 1 
ATOM 4247 N NH2 . ARG B 2 142 ? 3.599   -6.631  14.239  1.00 27.72 142 B 1 
ATOM 4248 N N   . VAL B 2 143 ? -2.418  -2.697  9.016   1.00 43.44 143 B 1 
ATOM 4249 C CA  . VAL B 2 143 ? -3.801  -2.583  8.563   1.00 42.61 143 B 1 
ATOM 4250 C C   . VAL B 2 143 ? -4.677  -2.342  9.795   1.00 43.61 143 B 1 
ATOM 4251 O O   . VAL B 2 143 ? -4.640  -3.144  10.718  1.00 40.77 143 B 1 
ATOM 4252 C CB  . VAL B 2 143 ? -4.234  -3.873  7.836   1.00 39.85 143 B 1 
ATOM 4253 C CG1 . VAL B 2 143 ? -5.662  -3.767  7.319   1.00 36.36 143 B 1 
ATOM 4254 C CG2 . VAL B 2 143 ? -3.315  -4.170  6.650   1.00 36.67 143 B 1 
ATOM 4255 N N   . GLY B 2 144 ? -5.383  -1.218  9.822   1.00 40.77 144 B 1 
ATOM 4256 C CA  . GLY B 2 144 ? -6.222  -0.818  10.946  1.00 40.67 144 B 1 
ATOM 4257 C C   . GLY B 2 144 ? -5.607  0.158   11.947  1.00 41.12 144 B 1 
ATOM 4258 O O   . GLY B 2 144 ? -6.317  1.026   12.444  1.00 39.08 144 B 1 
ATOM 4259 N N   . GLN B 2 145 ? -4.315  0.088   12.251  1.00 38.52 145 B 1 
ATOM 4260 C CA  . GLN B 2 145 ? -3.749  0.851   13.369  1.00 38.80 145 B 1 
ATOM 4261 C C   . GLN B 2 145 ? -3.286  2.259   12.985  1.00 39.65 145 B 1 
ATOM 4262 O O   . GLN B 2 145 ? -2.288  2.424   12.292  1.00 38.33 145 B 1 
ATOM 4263 C CB  . GLN B 2 145 ? -2.620  0.073   14.047  1.00 37.59 145 B 1 
ATOM 4264 C CG  . GLN B 2 145 ? -3.171  -1.156  14.786  1.00 33.97 145 B 1 
ATOM 4265 C CD  . GLN B 2 145 ? -2.110  -1.925  15.567  1.00 31.20 145 B 1 
ATOM 4266 O OE1 . GLN B 2 145 ? -0.917  -1.829  15.365  1.00 29.50 145 B 1 
ATOM 4267 N NE2 . GLN B 2 145 ? -2.535  -2.741  16.502  1.00 28.37 145 B 1 
ATOM 4268 N N   . ALA B 2 146 ? -3.972  3.269   13.524  1.00 45.01 146 B 1 
ATOM 4269 C CA  . ALA B 2 146 ? -3.461  4.630   13.618  1.00 44.99 146 B 1 
ATOM 4270 C C   . ALA B 2 146 ? -2.800  4.827   14.988  1.00 45.60 146 B 1 
ATOM 4271 O O   . ALA B 2 146 ? -3.420  4.544   16.017  1.00 43.93 146 B 1 
ATOM 4272 C CB  . ALA B 2 146 ? -4.598  5.625   13.373  1.00 42.31 146 B 1 
ATOM 4273 N N   . MET B 2 147 ? -1.554  5.306   15.024  1.00 43.50 147 B 1 
ATOM 4274 C CA  . MET B 2 147 ? -0.839  5.557   16.266  1.00 45.06 147 B 1 
ATOM 4275 C C   . MET B 2 147 ? -0.480  7.041   16.393  1.00 46.81 147 B 1 
ATOM 4276 O O   . MET B 2 147 ? 0.195   7.598   15.544  1.00 45.57 147 B 1 
ATOM 4277 C CB  . MET B 2 147 ? 0.399   4.645   16.426  1.00 42.94 147 B 1 
ATOM 4278 C CG  . MET B 2 147 ? 0.118   3.141   16.475  1.00 38.57 147 B 1 
ATOM 4279 S SD  . MET B 2 147 ? 1.551   2.104   16.927  1.00 34.79 147 B 1 
ATOM 4280 C CE  . MET B 2 147 ? 1.300   1.817   18.667  1.00 31.73 147 B 1 
ATOM 4281 N N   . TYR B 2 148 ? -0.873  7.647   17.513  1.00 45.13 148 B 1 
ATOM 4282 C CA  . TYR B 2 148 ? -0.407  8.976   17.896  1.00 46.04 148 B 1 
ATOM 4283 C C   . TYR B 2 148 ? 1.004   8.891   18.461  1.00 47.25 148 B 1 
ATOM 4284 O O   . TYR B 2 148 ? 1.272   8.084   19.347  1.00 46.40 148 B 1 
ATOM 4285 C CB  . TYR B 2 148 ? -1.336  9.608   18.931  1.00 44.56 148 B 1 
ATOM 4286 C CG  . TYR B 2 148 ? -2.533  10.257  18.300  1.00 41.28 148 B 1 
ATOM 4287 C CD1 . TYR B 2 148 ? -2.538  11.639  18.076  1.00 38.00 148 B 1 
ATOM 4288 C CD2 . TYR B 2 148 ? -3.619  9.473   17.885  1.00 37.90 148 B 1 
ATOM 4289 C CE1 . TYR B 2 148 ? -3.605  12.239  17.418  1.00 34.04 148 B 1 
ATOM 4290 C CE2 . TYR B 2 148 ? -4.688  10.064  17.221  1.00 34.50 148 B 1 
ATOM 4291 C CZ  . TYR B 2 148 ? -4.678  11.448  16.977  1.00 34.53 148 B 1 
ATOM 4292 O OH  . TYR B 2 148 ? -5.697  12.025  16.292  1.00 32.18 148 B 1 
ATOM 4293 N N   . ALA B 2 149 ? 1.894   9.759   18.002  1.00 48.70 149 B 1 
ATOM 4294 C CA  . ALA B 2 149 ? 3.157   9.932   18.696  1.00 49.50 149 B 1 
ATOM 4295 C C   . ALA B 2 149 ? 2.865   10.529  20.090  1.00 50.75 149 B 1 
ATOM 4296 O O   . ALA B 2 149 ? 2.311   11.625  20.183  1.00 48.89 149 B 1 
ATOM 4297 C CB  . ALA B 2 149 ? 4.086   10.812  17.859  1.00 47.00 149 B 1 
ATOM 4298 N N   . PRO B 2 150 ? 3.196   9.821   21.178  1.00 48.31 150 B 1 
ATOM 4299 C CA  . PRO B 2 150 ? 2.976   10.363  22.503  1.00 49.04 150 B 1 
ATOM 4300 C C   . PRO B 2 150 ? 3.906   11.567  22.712  1.00 50.11 150 B 1 
ATOM 4301 O O   . PRO B 2 150 ? 5.088   11.487  22.374  1.00 49.08 150 B 1 
ATOM 4302 C CB  . PRO B 2 150 ? 3.277   9.218   23.479  1.00 47.02 150 B 1 
ATOM 4303 C CG  . PRO B 2 150 ? 4.262   8.348   22.711  1.00 45.53 150 B 1 
ATOM 4304 C CD  . PRO B 2 150 ? 3.831   8.517   21.257  1.00 45.60 150 B 1 
ATOM 4305 N N   . PRO B 2 151 ? 3.411   12.659  23.303  1.00 52.18 151 B 1 
ATOM 4306 C CA  . PRO B 2 151 ? 4.253   13.807  23.562  1.00 52.39 151 B 1 
ATOM 4307 C C   . PRO B 2 151 ? 5.333   13.447  24.585  1.00 52.84 151 B 1 
ATOM 4308 O O   . PRO B 2 151 ? 5.066   12.855  25.636  1.00 52.10 151 B 1 
ATOM 4309 C CB  . PRO B 2 151 ? 3.302   14.901  24.031  1.00 50.80 151 B 1 
ATOM 4310 C CG  . PRO B 2 151 ? 2.130   14.134  24.614  1.00 49.46 151 B 1 
ATOM 4311 C CD  . PRO B 2 151 ? 2.064   12.880  23.762  1.00 50.34 151 B 1 
ATOM 4312 N N   . ILE B 2 152 ? 6.561   13.850  24.286  1.00 53.09 152 B 1 
ATOM 4313 C CA  . ILE B 2 152 ? 7.723   13.550  25.118  1.00 53.57 152 B 1 
ATOM 4314 C C   . ILE B 2 152 ? 7.548   14.205  26.491  1.00 54.29 152 B 1 
ATOM 4315 O O   . ILE B 2 152 ? 7.241   15.391  26.598  1.00 51.43 152 B 1 
ATOM 4316 C CB  . ILE B 2 152 ? 9.017   13.983  24.394  1.00 51.01 152 B 1 
ATOM 4317 C CG1 . ILE B 2 152 ? 9.152   13.180  23.087  1.00 47.25 152 B 1 
ATOM 4318 C CG2 . ILE B 2 152 ? 10.250  13.770  25.292  1.00 46.23 152 B 1 
ATOM 4319 C CD1 . ILE B 2 152 ? 10.351  13.579  22.223  1.00 43.29 152 B 1 
ATOM 4320 N N   . LYS B 2 153 ? 7.739   13.452  27.566  1.00 51.33 153 B 1 
ATOM 4321 C CA  . LYS B 2 153 ? 7.639   13.995  28.922  1.00 50.56 153 B 1 
ATOM 4322 C C   . LYS B 2 153 ? 8.806   14.946  29.214  1.00 52.02 153 B 1 
ATOM 4323 O O   . LYS B 2 153 ? 9.940   14.663  28.861  1.00 49.07 153 B 1 
ATOM 4324 C CB  . LYS B 2 153 ? 7.579   12.872  29.970  1.00 47.07 153 B 1 
ATOM 4325 C CG  . LYS B 2 153 ? 6.243   12.102  29.930  1.00 43.08 153 B 1 
ATOM 4326 C CD  . LYS B 2 153 ? 6.189   11.040  31.035  1.00 39.35 153 B 1 
ATOM 4327 C CE  . LYS B 2 153 ? 4.846   10.336  30.996  1.00 35.00 153 B 1 
ATOM 4328 N NZ  . LYS B 2 153 ? 4.724   9.253   32.004  1.00 31.00 153 B 1 
ATOM 4329 N N   . GLY B 2 154 ? 8.514   16.032  29.924  1.00 56.23 154 B 1 
ATOM 4330 C CA  . GLY B 2 154 ? 9.529   16.996  30.347  1.00 57.38 154 B 1 
ATOM 4331 C C   . GLY B 2 154 ? 9.517   18.296  29.540  1.00 60.31 154 B 1 
ATOM 4332 O O   . GLY B 2 154 ? 8.710   18.474  28.633  1.00 58.22 154 B 1 
ATOM 4333 N N   . SER B 2 155 ? 10.395  19.222  29.918  1.00 63.28 155 B 1 
ATOM 4334 C CA  . SER B 2 155 ? 10.566  20.478  29.196  1.00 64.64 155 B 1 
ATOM 4335 C C   . SER B 2 155 ? 11.355  20.235  27.917  1.00 66.68 155 B 1 
ATOM 4336 O O   . SER B 2 155 ? 12.436  19.655  27.978  1.00 65.78 155 B 1 
ATOM 4337 C CB  . SER B 2 155 ? 11.296  21.510  30.061  1.00 62.13 155 B 1 
ATOM 4338 O OG  . SER B 2 155 ? 12.515  20.979  30.526  1.00 56.47 155 B 1 
ATOM 4339 N N   . ILE B 2 156 ? 10.851  20.730  26.811  1.00 65.27 156 B 1 
ATOM 4340 C CA  . ILE B 2 156 ? 11.570  20.737  25.540  1.00 68.09 156 B 1 
ATOM 4341 C C   . ILE B 2 156 ? 12.002  22.171  25.266  1.00 70.25 156 B 1 
ATOM 4342 O O   . ILE B 2 156 ? 11.189  23.090  25.367  1.00 69.54 156 B 1 
ATOM 4343 C CB  . ILE B 2 156 ? 10.710  20.141  24.408  1.00 66.11 156 B 1 
ATOM 4344 C CG1 . ILE B 2 156 ? 10.324  18.689  24.758  1.00 60.82 156 B 1 
ATOM 4345 C CG2 . ILE B 2 156 ? 11.484  20.189  23.086  1.00 59.83 156 B 1 
ATOM 4346 C CD1 . ILE B 2 156 ? 9.389   18.044  23.735  1.00 56.13 156 B 1 
ATOM 4347 N N   . ARG B 2 157 ? 13.272  22.337  24.934  1.00 75.31 157 B 1 
ATOM 4348 C CA  . ARG B 2 157 ? 13.835  23.601  24.465  1.00 76.62 157 B 1 
ATOM 4349 C C   . ARG B 2 157 ? 14.589  23.324  23.181  1.00 77.26 157 B 1 
ATOM 4350 O O   . ARG B 2 157 ? 15.492  22.508  23.190  1.00 74.27 157 B 1 
ATOM 4351 C CB  . ARG B 2 157 ? 14.729  24.209  25.553  1.00 74.85 157 B 1 
ATOM 4352 C CG  . ARG B 2 157 ? 15.418  25.502  25.102  1.00 70.69 157 B 1 
ATOM 4353 C CD  . ARG B 2 157 ? 16.231  26.107  26.241  1.00 69.28 157 B 1 
ATOM 4354 N NE  . ARG B 2 157 ? 17.025  27.263  25.789  1.00 63.44 157 B 1 
ATOM 4355 C CZ  . ARG B 2 157 ? 17.607  28.176  26.539  1.00 56.98 157 B 1 
ATOM 4356 N NH1 . ARG B 2 157 ? 17.498  28.171  27.836  1.00 51.69 157 B 1 
ATOM 4357 N NH2 . ARG B 2 157 ? 18.319  29.110  25.986  1.00 51.05 157 B 1 
ATOM 4358 N N   . CYS B 2 158 ? 14.221  24.022  22.132  1.00 77.21 158 B 1 
ATOM 4359 C CA  . CYS B 2 158 ? 14.903  23.965  20.855  1.00 76.23 158 B 1 
ATOM 4360 C C   . CYS B 2 158 ? 15.371  25.364  20.484  1.00 77.84 158 B 1 
ATOM 4361 O O   . CYS B 2 158 ? 14.638  26.334  20.673  1.00 74.90 158 B 1 
ATOM 4362 C CB  . CYS B 2 158 ? 13.987  23.396  19.775  1.00 72.72 158 B 1 
ATOM 4363 S SG  . CYS B 2 158 ? 13.358  21.740  20.177  1.00 64.97 158 B 1 
ATOM 4364 N N   . GLU B 2 159 ? 16.577  25.441  19.988  1.00 75.86 159 B 1 
ATOM 4365 C CA  . GLU B 2 159 ? 17.125  26.665  19.421  1.00 75.73 159 B 1 
ATOM 4366 C C   . GLU B 2 159 ? 17.300  26.428  17.930  1.00 74.74 159 B 1 
ATOM 4367 O O   . GLU B 2 159 ? 17.884  25.425  17.522  1.00 71.21 159 B 1 
ATOM 4368 C CB  . GLU B 2 159 ? 18.428  27.060  20.117  1.00 74.99 159 B 1 
ATOM 4369 C CG  . GLU B 2 159 ? 18.147  27.436  21.583  1.00 68.44 159 B 1 
ATOM 4370 C CD  . GLU B 2 159 ? 19.350  27.958  22.376  1.00 65.91 159 B 1 
ATOM 4371 O OE1 . GLU B 2 159 ? 19.092  28.385  23.536  1.00 58.48 159 B 1 
ATOM 4372 O OE2 . GLU B 2 159 ? 20.487  27.933  21.880  1.00 61.79 159 B 1 
ATOM 4373 N N   . SER B 2 160 ? 16.744  27.338  17.128  1.00 77.27 160 B 1 
ATOM 4374 C CA  . SER B 2 160 ? 16.850  27.305  15.683  1.00 76.40 160 B 1 
ATOM 4375 C C   . SER B 2 160 ? 17.123  28.715  15.175  1.00 78.65 160 B 1 
ATOM 4376 O O   . SER B 2 160 ? 16.986  29.701  15.916  1.00 76.67 160 B 1 
ATOM 4377 C CB  . SER B 2 160 ? 15.584  26.701  15.071  1.00 71.79 160 B 1 
ATOM 4378 O OG  . SER B 2 160 ? 15.758  26.539  13.673  1.00 63.04 160 B 1 
ATOM 4379 N N   . ASN B 2 161 ? 17.533  28.818  13.937  1.00 73.54 161 B 1 
ATOM 4380 C CA  . ASN B 2 161 ? 17.798  30.086  13.279  1.00 75.33 161 B 1 
ATOM 4381 C C   . ASN B 2 161 ? 16.815  30.282  12.126  1.00 75.00 161 B 1 
ATOM 4382 O O   . ASN B 2 161 ? 16.674  29.410  11.272  1.00 73.80 161 B 1 
ATOM 4383 C CB  . ASN B 2 161 ? 19.253  30.115  12.814  1.00 75.27 161 B 1 
ATOM 4384 C CG  . ASN B 2 161 ? 20.244  30.227  13.960  1.00 74.15 161 B 1 
ATOM 4385 O OD1 . ASN B 2 161 ? 20.044  30.898  14.961  1.00 68.04 161 B 1 
ATOM 4386 N ND2 . ASN B 2 161 ? 21.393  29.588  13.819  1.00 68.76 161 B 1 
ATOM 4387 N N   . ILE B 2 162 ? 16.191  31.444  12.100  1.00 77.49 162 B 1 
ATOM 4388 C CA  . ILE B 2 162 ? 15.413  31.889  10.949  1.00 77.81 162 B 1 
ATOM 4389 C C   . ILE B 2 162 ? 16.403  32.354  9.887   1.00 78.01 162 B 1 
ATOM 4390 O O   . ILE B 2 162 ? 17.113  33.340  10.101  1.00 77.47 162 B 1 
ATOM 4391 C CB  . ILE B 2 162 ? 14.418  33.010  11.325  1.00 76.88 162 B 1 
ATOM 4392 C CG1 . ILE B 2 162 ? 13.515  32.596  12.514  1.00 74.48 162 B 1 
ATOM 4393 C CG2 . ILE B 2 162 ? 13.586  33.390  10.097  1.00 74.99 162 B 1 
ATOM 4394 C CD1 . ILE B 2 162 ? 12.636  33.734  13.054  1.00 70.16 162 B 1 
ATOM 4395 N N   . THR B 2 163 ? 16.466  31.661  8.766   1.00 76.96 163 B 1 
ATOM 4396 C CA  . THR B 2 163 ? 17.406  31.940  7.667   1.00 75.79 163 B 1 
ATOM 4397 C C   . THR B 2 163 ? 16.743  32.548  6.447   1.00 76.18 163 B 1 
ATOM 4398 O O   . THR B 2 163 ? 17.424  33.106  5.582   1.00 72.31 163 B 1 
ATOM 4399 C CB  . THR B 2 163 ? 18.153  30.669  7.260   1.00 73.25 163 B 1 
ATOM 4400 O OG1 . THR B 2 163 ? 17.242  29.625  6.992   1.00 68.97 163 B 1 
ATOM 4401 C CG2 . THR B 2 163 ? 19.082  30.214  8.375   1.00 67.08 163 B 1 
ATOM 4402 N N   . GLY B 2 164 ? 15.412  32.505  6.397   1.00 76.28 164 B 1 
ATOM 4403 C CA  . GLY B 2 164 ? 14.664  33.063  5.285   1.00 75.97 164 B 1 
ATOM 4404 C C   . GLY B 2 164 ? 13.192  33.327  5.614   1.00 76.26 164 B 1 
ATOM 4405 O O   . GLY B 2 164 ? 12.683  32.965  6.674   1.00 74.25 164 B 1 
ATOM 4406 N N   . LEU B 2 165 ? 12.526  33.972  4.668   1.00 69.26 165 B 1 
ATOM 4407 C CA  . LEU B 2 165 ? 11.097  34.240  4.654   1.00 70.09 165 B 1 
ATOM 4408 C C   . LEU B 2 165 ? 10.537  33.821  3.300   1.00 68.58 165 B 1 
ATOM 4409 O O   . LEU B 2 165 ? 11.213  33.980  2.281   1.00 67.22 165 B 1 
ATOM 4410 C CB  . LEU B 2 165 ? 10.843  35.736  4.914   1.00 68.75 165 B 1 
ATOM 4411 C CG  . LEU B 2 165 ? 11.227  36.209  6.325   1.00 64.73 165 B 1 
ATOM 4412 C CD1 . LEU B 2 165 ? 11.174  37.738  6.401   1.00 60.32 165 B 1 
ATOM 4413 C CD2 . LEU B 2 165 ? 10.259  35.692  7.376   1.00 60.77 165 B 1 
ATOM 4414 N N   . LEU B 2 166 ? 9.301   33.333  3.293   1.00 67.75 166 B 1 
ATOM 4415 C CA  . LEU B 2 166 ? 8.537   32.953  2.110   1.00 66.79 166 B 1 
ATOM 4416 C C   . LEU B 2 166 ? 7.288   33.817  1.962   1.00 59.63 166 B 1 
ATOM 4417 O O   . LEU B 2 166 ? 6.554   33.982  2.957   1.00 54.86 166 B 1 
ATOM 4418 C CB  . LEU B 2 166 ? 8.190   31.456  2.173   1.00 62.37 166 B 1 
ATOM 4419 C CG  . LEU B 2 166 ? 9.384   30.529  1.852   1.00 55.96 166 B 1 
ATOM 4420 C CD1 . LEU B 2 166 ? 9.070   29.090  2.289   1.00 51.07 166 B 1 
ATOM 4421 C CD2 . LEU B 2 166 ? 9.643   30.495  0.346   1.00 50.33 166 B 1 
ATOM 4422 O OXT . LEU B 2 166 ? 7.062   34.280  0.802   1.00 49.16 166 B 1 
#
